# Supplementary material for: Improving Polymeric Structures with Hirshfeld Atom Refinement: A Study on MOFs and COFs
Source: ACS Mater Au. 2025 Jul 31;5(5):767–71. doi: 10.1021/acsmaterialsau.5c00076 (PMC12426777; doi:10.1021/acsmaterialsau.5c00076)
Supplement: Supplementary file 1 [file mg5c00076_si_001.zip]

Archive with 49 entries (49 files):
- CIFs/HACNIL_DiSCaMB-HAR.cif
- CIFs/QOXVEH_DiSCaMB-HAR.cif
- CIFs/RALFIX_DiSCaMB-HAR.cif
- CIFs/FUVKEP_DiSCaMB-HAR.cif
- CIFs/VUSKEA01_DiSCaMB-HAR.cif
- CIFs/FUVKEP_IAM-rerefined.cif
- CIFs/VOCYEV_DiSCaMB-HAR.cif
- CIFs/SZ7-1GPa_IAM-rerefined.cif
- CIFs/RIHYOZ01_IAM-rerefined.cif
- CIFs/SZ7-125K_IAM-rerefined.cif
- CIFs/UYETIE_DiSCaMB-HAR.cif
- CIFs/SZ7-1GPa_DiSCaMB-HAR.cif
- CIFs/GEYQEJ_IAM-rerefined.cif
- CIFs/PODWIS_DiSCaMB-HAR.cif
- CIFs/SZ7-125K_DiSCaMB-HAR.cif
- CIFs/PODWIS_IAM-rerefined.cif
- CIFs/GEYQEJ_DISCaMB-HAR.cif
- CIFs/UYETIE_IAM-rerefined.cif
- CIFs/SZ7-100K_XHARPy-HAR.cif
- CIFs/VOCYEV_IAM-rerefined.cif
- CIFs/VUSKEA01_IAM-rerefined.cif
- CIFs/HACNIL_DiSCaMB-HAR.fcf
- CIFs/RIHYOZ01_DiSCaMB-HAR.cif
- CIFs/SZ3-150K_XHARPy-HAR.cif
- CIFs/SZ7-125K_XHARPy-HAR.cif
- CIFs/HOYKUD_IAM-rerefined.cif
- CIFs/HOYKUD_DiSCaMB-HAR.cif
- CIFs/SZ3-150K_IAM-rerefined.cif
- CIFs/QOXVEH_IAM-rerefined.cif
- CIFs/SZ3-150K_DiSCaMB-HAR.cif
- CIFs/HACNIL_IAM-rerefined.cif
- CIFs/RALFIX_IAM-rerefined.cif
- CIFs/SZ7-125K_XHARPy-HAR.fcf
- CIFs/CUGLYM08_XHARPy-HAR.fcf
- CIFs/SZ3-150K_XHARPy-HAR.fcf
- CIFs/RIHYIT_DiSCaMB-HAR.cif
- CIFs/CUGLYM08_DiSCaMB-HAR.cif
- CIFs/CUGLYM08_IAM-rerefined.cif
- CIFs/SZ7-100K_XHARPy-HAR.fcf
- CIFs/CUGLYM08_XHARPy-HAR.cif
- CIFs/RIHYIT_IAM-rerefined.cif
- CIFs/CAMTET01_DiSCaMB-HAR.cif
- CIFs/CAMTET_DiSCaMB-HAR.cif
- CIFs/CAMTET01_IAM-rerefined.cif
- CIFs/CAMTET_IAM-rerefined.cif
- CIFs/ALUDOD_DiSCaMB-HAR.cif
- CIFs/ALUDOD_IAM-rerefined.cif
- CIFs/SZ7-100K_IAM-rerefined.cif
- CIFs/SZ7-100K_DiSCaMB-HAR.cif
