# Supplementary material for: Improving Polymeric Structures with Hirshfeld Atom Refinement: A Study on MOFs and COFs
Source: ACS Mater Au. 2025 Jul 31;5(5):767–71. doi: 10.1021/acsmaterialsau.5c00076 (PMC12426777; doi:10.1021/acsmaterialsau.5c00076)
Supplement: Supplementary file 1 [file mg5c00076_si_001.zip › CIFs/HACNIL_DiSCaMB-HAR.cif]

data_nr2-098d_a_sq
_audit_creation_date               2024-09-25
_audit_creation_method
;
Olex2 1.3
(compiled 2020.11.12 svn.r5f609507 for OlexSys, GUI svn.r6408)
;
_audit_contact_author_address      ?
_audit_contact_author_email        ?
_audit_contact_author_name         ''
_audit_contact_author_phone        ?
_publ_contact_author_id_orcid      ?
_publ_section_references
;
Bourhis, L.J., Dolomanov, O.V., Gildea, R.J., Howard, J.A.K., Puschmann, H.
 (2015). Acta Cryst. A71, 59-75.

Dolomanov, O.V., Bourhis, L.J., Gildea, R.J, Howard, J.A.K. & Puschmann, H.
 (2009), J. Appl. Cryst. 42, 339-341.
;
_chemical_name_systematic          LMOF-261
_chemical_formula_moiety           'C38 H22 N2 O5 Zn'
_chemical_formula_sum           'C38 H22 N2 O5 Zn'
_chemical_formula_weight           652.004
loop_
  _atom_type_symbol
  _atom_type_scat_dispersion_real
  _atom_type_scat_dispersion_imag
  _atom_type_scat_Cromer_Mann_a1
  _atom_type_scat_Cromer_Mann_a2
  _atom_type_scat_Cromer_Mann_a3
  _atom_type_scat_Cromer_Mann_a4
  _atom_type_scat_Cromer_Mann_b1
  _atom_type_scat_Cromer_Mann_b2
  _atom_type_scat_Cromer_Mann_b3
  _atom_type_scat_Cromer_Mann_b4
  _atom_type_scat_Cromer_Mann_c
  _atom_type_scat_source
  _atom_type_scat_dispersion_source
 H 0.00000 0.00000 0.49300 0.32291 0.14019 0.04081 10.51090 26.12570 3.14236
 57.79970 0.0030380000826
 'International Tables Volume C Table 6.1.1.4 (pp. 500-502)' custom
 C 0.00400 0.00200 2.31000 1.02000 1.58860 0.86500 20.84390 10.20750 0.56870
 51.65120 0.215599998832
 'International Tables Volume C Table 6.1.1.4 (pp. 500-502)' custom
 Zn 0.22820 1.67180 14.07430 7.03180 5.16520 2.41000 3.26550 0.23330 10.31630
 58.70970 1.30410003662
 'International Tables Volume C Table 6.1.1.4 (pp. 500-502)' custom
 O 0.01320 0.00740 3.04850 2.28680 1.54630 0.86700 13.27710 5.70110 0.32390
 32.90890 0.250800013542
 'International Tables Volume C Table 6.1.1.4 (pp. 500-502)' custom
 N 0.00760 0.00400 12.21260 3.13220 2.01250 1.16630 0.00570 9.89330 28.99750
 0.58260 -11.5290002823
 'International Tables Volume C Table 6.1.1.4 (pp. 500-502)' custom

_space_group_crystal_system        'tetragonal'
_space_group_IT_number             88
_space_group_name_H-M_alt          'I 41/a'
_space_group_name_Hall             '-I 4ad'
loop_
  _space_group_symop_id
  _space_group_symop_operation_xyz
 1 x,y,z
 2 -y+1/4,x+3/4,z+3/4
 3 y+1/4,-x+1/4,z+1/4
 4 -x,-y+1/2,z
 5 -x,-y,-z
 6 y-1/4,-x-3/4,-z-3/4
 7 -y-1/4,x-1/4,-z-1/4
 8 x,y-1/2,-z
 9 x+1/2,y+1/2,z+1/2
 10 -y+3/4,x+5/4,z+5/4
 11 y+3/4,-x+3/4,z+3/4
 12 -x+1/2,-y+1,z+1/2
 13 -x+1/2,-y+1/2,-z+1/2
 14 y+1/4,-x-1/4,-z-1/4
 15 -y+1/4,x+1/4,-z+1/4
 16 x+1/2,y,-z+1/2

_symmetry_Int_Tables_number        88
_cell_length_a                     33.9529(14)
_cell_length_b                     33.9529(14)
_cell_length_c                     17.1833(8)
_cell_angle_alpha                  90
_cell_angle_beta                   90
_cell_angle_gamma                  90
_cell_volume                       19808.9(15)
_cell_formula_units_Z              16
_cell_measurement_reflns_used      9139
_cell_measurement_temperature      100(2)
_cell_measurement_theta_max        24.62
_cell_measurement_theta_min        2.62
_exptl_absorpt_coefficient_mu      0.662
_exptl_absorpt_correction_T_max    0.961
_exptl_absorpt_correction_T_min    0.831
_exptl_absorpt_correction_type     multi-scan
_exptl_absorpt_process_details     'SADABS 2014/4 Bruker AXS Madison WI USA'
_exptl_crystal_colour              yellow
_exptl_crystal_colour_primary      yellow
_exptl_crystal_density_diffrn      0.874
_exptl_crystal_description         rod
_exptl_crystal_F_000               5351.165
_exptl_crystal_preparation         Luminescent
_exptl_crystal_recrystallization_method  Solvothermal
_exptl_crystal_size_max            0.15
_exptl_crystal_size_mid            0.06
_exptl_crystal_size_min            0.06
_diffrn_reflns_av_R_equivalents    0.0551
_diffrn_reflns_av_unetI/netI       0.0187
_diffrn_reflns_Laue_measured_fraction_full  0.9963
_diffrn_reflns_Laue_measured_fraction_max  0.9963
_diffrn_reflns_limit_h_max         36
_diffrn_reflns_limit_h_min         -36
_diffrn_reflns_limit_k_max         36
_diffrn_reflns_limit_k_min         -36
_diffrn_reflns_limit_l_max         18
_diffrn_reflns_limit_l_min         -18
_diffrn_reflns_number              126056
_diffrn_reflns_point_group_measured_fraction_full  0.9963
_diffrn_reflns_point_group_measured_fraction_max  0.9963
_diffrn_reflns_theta_full          24.6861
_diffrn_reflns_theta_max           24.69
_diffrn_reflns_theta_min           2.35
_diffrn_ambient_temperature        100.15
_diffrn_detector_area_resol_mean   10.42
_diffrn_measured_fraction_theta_full  0.9963
_diffrn_measured_fraction_theta_max  0.9963
_diffrn_measurement_device_type    'Bruker D8 with PHOTON 100 detector'
_diffrn_measurement_method         '\w/\q shutterless scans'
_diffrn_radiation_type             synchrotron
_diffrn_radiation_wavelength       0.7749
_reflns_Friedel_coverage           0.0
_reflns_limit_h_max                36
_reflns_limit_h_min                0
_reflns_limit_k_max                36
_reflns_limit_k_min                0
_reflns_limit_l_max                18
_reflns_limit_l_min                0
_reflns_number_gt                  5230
_reflns_number_total               6477
_reflns_threshold_expression       I>=2u(I)
_computing_cell_refinement         'Bruker SAINT v8.34a'
_computing_data_collection         'Bruker APEX 2'
_computing_data_reduction          'Bruker SAINT v8.34a'
_computing_molecular_graphics      'Olex2 1.3 (Dolomanov et al., 2009)'
_computing_publication_material    'Olex2 1.3 (Dolomanov et al., 2009)'
_computing_structure_refinement    'olex2.refine 1.3 (Bourhis et al., 2015)'
_computing_structure_solution      'Bruker SHELXTL 2014/4'
_refine_diff_density_max           0.7101
_refine_diff_density_min           -0.4663
_refine_diff_density_rms           0.0639
_refine_ls_d_res_high              0.9277
_refine_ls_d_res_low               9.4517
_refine_ls_goodness_of_fit_ref     1.1280
_refine_ls_hydrogen_treatment      mixed
_refine_ls_matrix_type             full
_refine_ls_number_constraints      256
_refine_ls_number_parameters       442
_refine_ls_number_reflns           6477
_refine_ls_number_restraints       0
_refine_ls_R_factor_all            0.0737
_refine_ls_R_factor_gt             0.0608
_refine_ls_restrained_S_all        1.1280
_refine_ls_shift/su_max            0.0001
_refine_ls_shift/su_mean           0.0000
_refine_ls_structure_factor_coef   Fsqd
_refine_ls_weighting_details      
 'w=1/[\s^2^(Fo^2^)+(0.1201P)^2^+65.3540P] where P=(Fo^2^+2Fc^2^)/3'
_refine_ls_weighting_scheme        calc
_refine_ls_wR_factor_gt            0.1877
_refine_ls_wR_factor_ref           0.2302
_olex2_refinement_description
;
1. Fixed Uiso
 At 1.2 times of:
  All C(H) groups
2.a Aromatic/amide H refined with riding coordinates:
 C3(H3A), C7(H7A), C11(H11A), C12(H12A), C17(H17A), C18(H18A), C19(H19A),
 C20(H20A), C22(H22A), C23(H23A), C26(H26A), C27(H27A), C30(H30A), C31(H31A),
 C37(H37A)
;
loop_
  _atom_site_label
  _atom_site_type_symbol
  _atom_site_fract_x
  _atom_site_fract_y
  _atom_site_fract_z
  _atom_site_U_iso_or_equiv
  _atom_site_adp_type
  _atom_site_occupancy
  _atom_site_refinement_flags_posn
 Zn1 Zn 0.504463(17) 0.548406(16) -0.10833(4) 0.0535(3) Uani 1.000000 .
 C1 C 0.49980(16) 0.73040(16) 0.3902(3) 0.0591(13) Uani 1.000000 .
 C2 C 0.50156(17) 0.70661(15) 0.3174(3) 0.0609(14) Uani 1.000000 .
 C3 C 0.5327(2) 0.70889(19) 0.2650(4) 0.096(2) Uani 1.000000 .
 H3A H 0.5526(2) 0.72801(19) 0.2735(4) 0.115(3) Uiso 1.000000 R
 C4 C 0.5357(2) 0.68424(19) 0.2005(4) 0.087(2) Uani 1.000000 .
 H4A H 0.567(3) 0.686(3) 0.161(5) 0.13(3) Uiso 1.000000 .
 C5 C 0.50480(15) 0.65729(13) 0.1865(3) 0.0551(13) Uani 1.000000 .
 C6 C 0.47432(15) 0.65405(15) 0.2397(3) 0.0568(13) Uani 1.000000 .
 H6A H 0.4514(18) 0.6341(19) 0.230(4) 0.085(18) Uiso 1.000000 .
 C7 C 0.47353(15) 0.67842(14) 0.3038(3) 0.0571(13) Uani 1.000000 .
 H7A H 0.45264(15) 0.67555(14) 0.3401(3) 0.0685(15) Uiso 1.000000 R
 N1 N 0.50876(12) 0.58152(11) -0.0120(2) 0.0540(10) Uani 1.000000 .
 C8 C 0.4896(2) 0.57097(17) 0.0515(4) 0.0779(18) Uani 1.000000 .
 H8A H 0.4797(14) 0.5419(15) 0.050(3) 0.050(12) Uiso 1.000000 .
 C9 C 0.4882(2) 0.59421(19) 0.1164(4) 0.086(2) Uani 1.000000 .
 H9A H 0.475(2) 0.580(2) 0.170(4) 0.10(2) Uiso 1.000000 .
 C10 C 0.50713(15) 0.63078(14) 0.1173(3) 0.0530(12) Uani 1.000000 .
 C11 C 0.53008(14) 0.63883(15) 0.0542(3) 0.0604(13) Uani 1.000000 .
 H11A H 0.54600(14) 0.66184(15) 0.0537(3) 0.0725(16) Uiso 1.000000 R
 C12 C 0.53029(15) 0.61398(15) -0.0081(3) 0.0639(14) Uani 1.000000 .
 H12A H 0.54674(15) 0.62029(15) -0.0511(3) 0.0767(17) Uiso 1.000000 R
 C13 C 0.49872(15) 0.70527(14) 0.4616(3) 0.0565(12) Uani 1.000000 .
 C14 C 0.47113(17) 0.71028(16) 0.5193(3) 0.0631(14) Uani 1.000000 .
 H14A H 0.4488(15) 0.7331(16) 0.519(3) 0.058(14) Uiso 1.000000 .
 C15 C 0.46943(17) 0.68518(15) 0.5825(3) 0.0622(14) Uani 1.000000 .
 H15A H 0.446(2) 0.687(2) 0.630(4) 0.11(2) Uiso 1.000000 .
 C16 C 0.49601(15) 0.65376(14) 0.5890(3) 0.0539(12) Uani 1.000000 .
 C17 C 0.52286(16) 0.64828(15) 0.5299(3) 0.0644(14) Uani 1.000000 .
 H17A H 0.54079(16) 0.62683(15) 0.5325(3) 0.0773(17) Uiso 1.000000 R
 C18 C 0.52405(17) 0.67359(17) 0.4671(3) 0.0682(15) Uani 1.000000 .
 H18A H 0.54268(17) 0.66911(17) 0.4268(3) 0.0819(18) Uiso 1.000000 R
 N2 N 0.49983(13) 0.58220(12) 0.7941(3) 0.0610(11) Uani 1.000000 .
 C19 C 0.5283(3) 0.5827(3) 0.7429(5) 0.151(4) Uani 1.000000 .
 H19A H 0.5504(3) 0.5663(3) 0.7522(5) 0.181(5) Uiso 1.000000 R
 C20 C 0.5283(3) 0.6053(3) 0.6763(5) 0.141(4) Uani 1.000000 .
 H20A H 0.5506(3) 0.6050(3) 0.6428(5) 0.169(5) Uiso 1.000000 R
 C21 C 0.49666(16) 0.62798(14) 0.6584(3) 0.0588(13) Uani 1.000000 .
 C22 C 0.46731(19) 0.62786(19) 0.7130(4) 0.089(2) Uani 1.000000 .
 H22A H 0.44444(19) 0.64345(19) 0.7049(4) 0.107(2) Uiso 1.000000 R
 C23 C 0.47040(19) 0.60569(18) 0.7790(4) 0.0816(18) Uani 1.000000 .
 H23A H 0.44982(19) 0.60747(18) 0.8163(4) 0.098(2) Uiso 1.000000 R
 O1 O 0.54927(11) 0.51351(10) -0.1247(2) 0.0655(10) Uani 1.000000 .
 O2 O 0.58623(12) 0.56712(11) -0.1159(3) 0.0794(12) Uani 1.000000 .
 C24 C 0.58227(18) 0.53066(16) -0.1227(3) 0.0660(15) Uani 1.000000 .
 C25 C 0.61737(17) 0.50514(16) -0.1309(4) 0.0739(16) Uani 1.000000 .
 C26 C 0.6551(2) 0.5221(2) -0.1309(6) 0.128(3) Uani 1.000000 .
 H26A H 0.6579(2) 0.5498(2) -0.1245(6) 0.153(4) Uiso 1.000000 R
 C27 C 0.6886(2) 0.4985(2) -0.1401(7) 0.152(5) Uani 1.000000 .
 H27A H 0.7142(2) 0.5099(2) -0.1405(7) 0.183(5) Uiso 1.000000 R
 C28 C 0.68386(19) 0.45847(18) -0.1485(5) 0.099(2) Uani 1.000000 .
 C29 C 0.71300(18) 0.42685(19) -0.1566(5) 0.098(2) Uani 1.000000 .
 C30 C 0.7533(2) 0.4286(2) -0.1595(8) 0.162(5) Uani 1.000000 .
 H30A H 0.7669(2) 0.4531(2) -0.1584(8) 0.194(6) Uiso 1.000000 R
 C31 C 0.7739(2) 0.3927(2) -0.1642(6) 0.123(3) Uani 1.000000 .
 H31A H 0.8018(2) 0.3931(2) -0.1679(6) 0.148(4) Uiso 1.000000 R
 C32 C 0.75456(17) 0.35652(18) -0.1634(4) 0.0762(16) Uani 1.000000 .
 C33 C 0.71376(17) 0.35562(17) -0.1633(4) 0.0679(15) Uani 1.000000 .
 H33A H 0.6963(19) 0.3270(19) -0.162(4) 0.0815(18) Uiso 1.000000 .
 C34 C 0.69319(16) 0.39071(16) -0.1598(4) 0.0704(15) Uani 1.000000 .
 C35 C 0.65042(17) 0.39851(17) -0.1568(4) 0.0787(18) Uani 1.000000 .
 O3 O 0.62447(13) 0.37488(13) -0.1588(4) 0.1107(19) Uani 1.000000 .
 C36 C 0.64618(16) 0.44197(15) -0.1484(4) 0.0680(15) Uani 1.000000 .
 C37 C 0.61342(17) 0.46499(16) -0.1407(4) 0.0696(15) Uani 1.000000 .
 H37A H 0.58796(17) 0.45339(16) -0.1421(4) 0.0835(18) Uiso 1.000000 R
 C38 C 0.77842(17) 0.32054(19) -0.1603(3) 0.0681(15) Uani 1.000000 .
 O4 O 0.75993(11) 0.28844(12) -0.1548(2) 0.0671(10) Uani 1.000000 .
 O5 O 0.81498(12) 0.32292(12) -0.1631(3) 0.0826(12) Uani 1.000000 .

loop_
  _atom_site_aniso_label
  _atom_site_aniso_U_11
  _atom_site_aniso_U_22
  _atom_site_aniso_U_33
  _atom_site_aniso_U_12
  _atom_site_aniso_U_13
  _atom_site_aniso_U_23
 Zn1 0.0578(4) 0.0417(4) 0.0612(4) 0.0003(2) 0.0013(3) -0.0014(3)
 C1 0.074(3) 0.052(3) 0.051(3) -0.014(3) 0.002(3) -0.003(2)
 C2 0.080(4) 0.054(3) 0.049(3) -0.024(3) 0.004(3) -0.001(2)
 C3 0.131(6) 0.087(4) 0.069(4) -0.073(4) 0.021(4) -0.022(3)
 C4 0.113(5) 0.076(4) 0.072(4) -0.057(4) 0.019(4) -0.018(3)
 C5 0.072(3) 0.041(3) 0.052(3) -0.018(2) -0.003(3) -0.004(2)
 C6 0.049(3) 0.048(3) 0.073(4) -0.009(2) 0.005(3) -0.004(3)
 C7 0.057(3) 0.049(3) 0.066(3) -0.011(2) 0.007(2) -0.008(2)
 N1 0.062(2) 0.038(2) 0.061(3) -0.0083(18) -0.001(2) 0.0054(19)
 C8 0.112(5) 0.051(3) 0.071(4) -0.032(3) 0.017(4) -0.005(3)
 C9 0.131(6) 0.066(4) 0.061(4) -0.052(4) 0.019(4) -0.012(3)
 C10 0.070(3) 0.043(3) 0.047(3) -0.017(2) -0.004(2) 0.003(2)
 C11 0.053(3) 0.047(3) 0.080(4) -0.015(2) 0.008(3) -0.013(3)
 C12 0.059(3) 0.052(3) 0.080(4) -0.012(2) 0.016(3) -0.008(3)
 C13 0.065(3) 0.051(3) 0.053(3) -0.005(2) 0.004(3) -0.001(2)
 C14 0.075(4) 0.056(3) 0.059(3) 0.006(3) 0.015(3) 0.008(3)
 C15 0.070(3) 0.055(3) 0.062(3) 0.005(3) 0.009(3) 0.008(3)
 C16 0.059(3) 0.045(3) 0.057(3) 0.005(2) 0.002(2) -0.003(2)
 C17 0.077(4) 0.056(3) 0.060(3) 0.015(3) 0.009(3) 0.003(3)
 C18 0.067(3) 0.075(4) 0.063(4) 0.008(3) 0.014(3) 0.000(3)
 N2 0.064(3) 0.058(3) 0.061(3) 0.012(2) 0.008(2) 0.001(2)
 C19 0.147(8) 0.193(9) 0.113(6) 0.119(7) 0.065(6) 0.085(6)
 C20 0.132(7) 0.193(9) 0.097(6) 0.100(7) 0.057(5) 0.074(6)
 C21 0.064(3) 0.049(3) 0.063(3) 0.010(2) 0.005(3) -0.003(2)
 C22 0.075(4) 0.086(4) 0.106(5) 0.031(3) 0.031(4) 0.043(4)
 C23 0.083(4) 0.075(4) 0.087(4) 0.021(3) 0.037(3) 0.027(3)
 O1 0.062(2) 0.049(2) 0.085(3) 0.0068(18) 0.0058(19) 0.0050(18)
 O2 0.075(3) 0.048(2) 0.115(3) 0.0099(19) 0.021(2) 0.005(2)
 C24 0.067(4) 0.048(3) 0.083(4) 0.013(3) 0.014(3) 0.004(3)
 C25 0.059(4) 0.051(3) 0.111(5) 0.009(3) 0.008(3) -0.001(3)
 C26 0.061(4) 0.050(4) 0.272(11) 0.004(3) 0.002(5) -0.017(5)
 C27 0.061(4) 0.061(5) 0.334(15) -0.002(4) -0.001(6) -0.013(6)
 C28 0.064(4) 0.050(4) 0.183(8) 0.005(3) -0.005(4) -0.006(4)
 C29 0.049(4) 0.060(4) 0.185(8) 0.007(3) -0.007(4) -0.014(4)
 C30 0.059(5) 0.075(5) 0.351(15) 0.006(4) -0.020(7) -0.018(7)
 C31 0.052(4) 0.072(5) 0.245(10) 0.011(3) -0.008(5) -0.014(6)
 C32 0.061(4) 0.065(4) 0.102(5) 0.015(3) -0.011(3) -0.001(3)
 C33 0.056(3) 0.058(3) 0.090(4) 0.003(3) 0.003(3) -0.006(3)
 C34 0.060(3) 0.049(3) 0.102(4) 0.012(3) 0.003(3) -0.008(3)
 C35 0.051(3) 0.050(3) 0.136(6) 0.007(3) -0.000(3) -0.012(3)
 O3 0.057(3) 0.058(3) 0.218(6) 0.002(2) 0.010(3) -0.026(3)
 C36 0.052(3) 0.049(3) 0.103(4) 0.008(3) 0.002(3) -0.005(3)
 C37 0.054(3) 0.051(3) 0.103(4) 0.000(3) 0.001(3) -0.002(3)
 C38 0.053(4) 0.075(4) 0.077(4) 0.018(3) -0.002(3) 0.002(3)
 O4 0.058(2) 0.069(3) 0.074(3) 0.012(2) 0.0043(18) -0.0002(19)
 O5 0.066(3) 0.077(3) 0.105(3) 0.016(2) -0.012(2) 0.009(2)

loop_
  _geom_bond_atom_site_label_1
  _geom_bond_atom_site_label_2
  _geom_bond_distance
  _geom_bond_site_symmetry_2
  _geom_bond_publ_flag
 Zn1 N1 2.007(4) . ?
 Zn1 N2 2.038(4) 1_554 ?
 Zn1 O1 1.949(4) . ?
 Zn1 O4 1.970(4) 7_655 ?
 C1 C1 1.331(11) 4_665 ?
 C1 C2 1.491(7) . ?
 C1 C13 1.494(7) . ?
 C2 C3 1.390(8) . ?
 C2 C7 1.370(7) . ?
 C3 H3A 0.9500 . ?
 C3 C4 1.392(9) . ?
 C4 H4A 1.26(9) . ?
 C4 C5 1.413(7) . ?
 C5 C6 1.386(7) . ?
 C5 C10 1.493(7) . ?
 C6 H6A 1.05(6) . ?
 C6 C7 1.377(7) . ?
 C7 H7A 0.9500 . ?
 N1 C8 1.319(7) . ?
 N1 C12 1.324(6) . ?
 C8 H8A 1.04(5) . ?
 C8 C9 1.367(8) . ?
 C9 H9A 1.14(7) . ?
 C9 C10 1.398(7) . ?
 C10 C11 1.363(7) . ?
 C11 H11A 0.9500 . ?
 C11 C12 1.364(7) . ?
 C12 H12A 0.9500 . ?
 C13 C14 1.375(7) . ?
 C13 C18 1.380(7) . ?
 C14 H14A 1.08(5) . ?
 C14 C15 1.382(7) . ?
 C15 H15A 1.15(8) . ?
 C15 C16 1.402(7) . ?
 C16 C17 1.377(7) . ?
 C16 C21 1.479(7) . ?
 C17 H17A 0.9500 . ?
 C17 C18 1.381(7) . ?
 C18 H18A 0.9500 . ?
 N2 C19 1.306(8) . ?
 N2 C23 1.304(7) . ?
 C19 H19A 0.9500 . ?
 C19 C20 1.379(9) . ?
 C20 H20A 0.9500 . ?
 C20 C21 1.358(9) . ?
 C21 C22 1.370(8) . ?
 C22 H22A 0.9500 . ?
 C22 C23 1.365(8) . ?
 C23 H23A 0.9500 . ?
 O1 C24 1.263(7) . ?
 O2 C24 1.251(7) . ?
 C24 C25 1.480(8) . ?
 C25 C26 1.406(9) . ?
 C25 C37 1.380(8) . ?
 C26 H26A 0.9500 . ?
 C26 C27 1.400(10) . ?
 C27 H27A 0.9500 . ?
 C27 C28 1.377(9) . ?
 C28 C29 1.467(9) . ?
 C28 C36 1.397(9) . ?
 C29 C30 1.372(10) . ?
 C29 C34 1.400(8) . ?
 C30 H30A 0.9500 . ?
 C30 C31 1.408(10) . ?
 C31 H31A 0.9500 . ?
 C31 C32 1.392(9) . ?
 C32 C33 1.385(8) . ?
 C32 C38 1.467(8) . ?
 C33 H33A 1.14(6) . ?
 C33 C34 1.382(7) . ?
 C34 C35 1.477(8) . ?
 C35 O3 1.192(7) . ?
 C35 C36 1.490(8) . ?
 C36 C37 1.366(8) . ?
 C37 H37A 0.9500 . ?
 C38 O4 1.261(7) . ?
 C38 O5 1.245(7) . ?

loop_
  _geom_angle_atom_site_label_1
  _geom_angle_atom_site_label_2
  _geom_angle_atom_site_label_3
  _geom_angle
  _geom_angle_site_symmetry_1
  _geom_angle_site_symmetry_3
  _geom_angle_publ_flag
 N2 Zn1 N1 111.65(16) 1_554 . ?
 O1 Zn1 N1 113.74(16) . . ?
 O1 Zn1 N2 106.52(16) . 1_554 ?
 O4 Zn1 N1 109.31(16) 7_655 . ?
 O4 Zn1 N2 114.25(17) 7_655 1_554 ?
 O4 Zn1 O1 100.99(16) 7_655 . ?
 C13 C1 C2 112.4(4) . . ?
 C3 C2 C1 123.0(5) . . ?
 C7 C2 C1 119.6(5) . . ?
 C7 C2 C3 117.2(5) . . ?
 H3A C3 C2 118.7(3) . . ?
 C4 C3 C2 122.6(5) . . ?
 C4 C3 H3A 118.7(4) . . ?
 H4A C4 C3 117(4) . . ?
 C5 C4 C3 118.0(6) . . ?
 C5 C4 H4A 125(4) . . ?
 C6 C5 C4 119.6(5) . . ?
 C10 C5 C4 119.1(5) . . ?
 C10 C5 C6 121.2(4) . . ?
 H6A C6 C5 120(3) . . ?
 C7 C6 C5 119.7(5) . . ?
 C7 C6 H6A 120(3) . . ?
 C6 C7 C2 122.8(5) . . ?
 H7A C7 C2 118.6(3) . . ?
 H7A C7 C6 118.6(3) . . ?
 C8 N1 Zn1 119.6(3) . . ?
 C12 N1 Zn1 123.2(4) . . ?
 C12 N1 C8 117.2(5) . . ?
 H8A C8 N1 113(3) . . ?
 C9 C8 N1 122.4(5) . . ?
 C9 C8 H8A 124(3) . . ?
 H9A C9 C8 116(4) . . ?
 C10 C9 C8 120.4(5) . . ?
 C10 C9 H9A 123(4) . . ?
 C9 C10 C5 121.3(5) . . ?
 C11 C10 C5 122.9(4) . . ?
 C11 C10 C9 115.6(5) . . ?
 H11A C11 C10 119.9(3) . . ?
 C12 C11 C10 120.2(5) . . ?
 C12 C11 H11A 119.9(3) . . ?
 C11 C12 N1 123.5(5) . . ?
 H12A C12 N1 118.3(3) . . ?
 H12A C12 C11 118.3(3) . . ?
 C14 C13 C1 122.6(5) . . ?
 C18 C13 C1 119.1(5) . . ?
 C18 C13 C14 118.1(5) . . ?
 H14A C14 C13 124(3) . . ?
 C15 C14 C13 121.3(5) . . ?
 C15 C14 H14A 114(3) . . ?
 H15A C15 C14 124(4) . . ?
 C16 C15 C14 120.3(5) . . ?
 C16 C15 H15A 115(4) . . ?
 C17 C16 C15 118.1(5) . . ?
 C21 C16 C15 121.6(5) . . ?
 C21 C16 C17 120.3(5) . . ?
 H17A C17 C16 119.6(3) . . ?
 C18 C17 C16 120.8(5) . . ?
 C18 C17 H17A 119.6(3) . . ?
 C17 C18 C13 121.4(5) . . ?
 H18A C18 C13 119.3(3) . . ?
 H18A C18 C17 119.3(3) . . ?
 C19 N2 Zn1 120.3(4) . 1_556 ?
 C23 N2 Zn1 124.5(4) . 1_556 ?
 C23 N2 C19 115.1(5) . . ?
 H19A C19 N2 117.7(4) . . ?
 C20 C19 N2 124.6(6) . . ?
 C20 C19 H19A 117.7(4) . . ?
 H20A C20 C19 119.9(4) . . ?
 C21 C20 C19 120.2(7) . . ?
 C21 C20 H20A 119.9(4) . . ?
 C20 C21 C16 122.0(5) . . ?
 C22 C21 C16 123.0(5) . . ?
 C22 C21 C20 114.8(5) . . ?
 H22A C22 C21 119.5(3) . . ?
 C23 C22 C21 121.0(5) . . ?
 C23 C22 H22A 119.5(4) . . ?
 C22 C23 N2 124.1(5) . . ?
 H23A C23 N2 117.9(3) . . ?
 H23A C23 C22 117.9(4) . . ?
 C24 O1 Zn1 114.1(3) . . ?
 O2 C24 O1 123.7(5) . . ?
 C25 C24 O1 116.2(5) . . ?
 C25 C24 O2 120.1(6) . . ?
 C26 C25 C24 119.6(5) . . ?
 C37 C25 C24 120.8(5) . . ?
 C37 C25 C26 119.6(5) . . ?
 H26A C26 C25 119.8(4) . . ?
 C27 C26 C25 120.4(6) . . ?
 C27 C26 H26A 119.8(4) . . ?
 H27A C27 C26 120.6(4) . . ?
 C28 C27 C26 118.8(7) . . ?
 C28 C27 H27A 120.6(4) . . ?
 C29 C28 C27 130.8(6) . . ?
 C36 C28 C27 120.3(6) . . ?
 C36 C28 C29 108.9(5) . . ?
 C30 C29 C28 130.1(6) . . ?
 C34 C29 C28 108.7(5) . . ?
 C34 C29 C30 121.1(6) . . ?
 H30A C30 C29 121.4(4) . . ?
 C31 C30 C29 117.3(7) . . ?
 C31 C30 H30A 121.4(4) . . ?
 H31A C31 C30 119.0(4) . . ?
 C32 C31 C30 122.0(6) . . ?
 C32 C31 H31A 119.0(4) . . ?
 C33 C32 C31 119.4(5) . . ?
 C38 C32 C31 118.3(6) . . ?
 C38 C32 C33 122.3(6) . . ?
 H33A C33 C32 123(3) . . ?
 C34 C33 C32 119.1(6) . . ?
 C34 C33 H33A 118(3) . . ?
 C33 C34 C29 120.9(5) . . ?
 C35 C34 C29 108.3(5) . . ?
 C35 C34 C33 130.7(5) . . ?
 O3 C35 C34 127.2(5) . . ?
 C36 C35 C34 106.0(5) . . ?
 C36 C35 O3 126.7(5) . . ?
 C35 C36 C28 108.0(5) . . ?
 C37 C36 C28 121.1(5) . . ?
 C37 C36 C35 130.9(5) . . ?
 C36 C37 C25 119.9(5) . . ?
 H37A C37 C25 120.1(3) . . ?
 H37A C37 C36 120.1(3) . . ?
 O4 C38 C32 116.6(5) . . ?
 O5 C38 C32 119.7(6) . . ?
 O5 C38 O4 123.7(5) . . ?
 C38 O4 Zn1 108.5(3) . 14_565 ?

loop_
  _geom_torsion_atom_site_label_1
  _geom_torsion_atom_site_label_2
  _geom_torsion_atom_site_label_3
  _geom_torsion_atom_site_label_4
  _geom_torsion
  _geom_torsion_site_symmetry_1
  _geom_torsion_site_symmetry_2
  _geom_torsion_site_symmetry_3
  _geom_torsion_site_symmetry_4
  _geom_torsion_publ_flag
 Zn1 N1 C8 C9 -173.4(6) . . . . ?
 Zn1 N1 C12 C11 172.8(4) . . . . ?
 Zn1 N2 C19 C20 -178.2(9) 1_556 . . . ?
 Zn1 N2 C23 C22 -179.2(6) 1_556 . . . ?
 Zn1 O1 C24 O2 -4.3(4) . . . . ?
 Zn1 O1 C24 C25 177.0(4) . . . . ?
 Zn1 O4 C38 C32 -174.7(4) 14_565 . . . ?
 Zn1 O4 C38 O5 5.2(4) 14_565 . . . ?
 C1 C1 C2 C3 59.5(9) 4_665 . . . ?
 C1 C1 C2 C7 -126.9(7) 4_665 . . . ?
 C1 C1 C13 C14 52.2(9) 4_665 . . . ?
 C1 C1 C13 C18 -133.7(8) 4_665 . . . ?
 C1 C2 C3 C4 174.5(7) . . . . ?
 C1 C2 C7 C6 -176.8(5) . . . . ?
 C1 C13 C14 C15 176.3(5) . . . . ?
 C1 C13 C18 C17 -176.7(5) . . . . ?
 C2 C3 C4 C5 3.1(9) . . . . ?
 C2 C7 C6 C5 0.9(6) . . . . ?
 C3 C4 C5 C6 -5.0(9) . . . . ?
 C3 C4 C5 C10 179.4(6) . . . . ?
 C4 C5 C6 C7 3.1(6) . . . . ?
 C4 C5 C10 C9 153.0(6) . . . . ?
 C4 C5 C10 C11 -21.4(7) . . . . ?
 C5 C10 C9 C8 177.8(6) . . . . ?
 C5 C10 C11 C12 -178.4(5) . . . . ?
 N1 C8 C9 C10 0.5(8) . . . . ?
 N1 C12 C11 C10 0.5(6) . . . . ?
 C8 C9 C10 C11 -7.4(9) . . . . ?
 C9 C10 C11 C12 6.9(6) . . . . ?
 C13 C14 C15 C16 -0.2(7) . . . . ?
 C13 C18 C17 C16 0.5(6) . . . . ?
 C14 C15 C16 C17 -1.5(6) . . . . ?
 C14 C15 C16 C21 175.9(5) . . . . ?
 C15 C16 C17 C18 1.4(6) . . . . ?
 C15 C16 C21 C20 -160.7(7) . . . . ?
 C15 C16 C21 C22 13.0(7) . . . . ?
 C16 C21 C20 C19 177.9(9) . . . . ?
 C16 C21 C22 C23 -175.3(6) . . . . ?
 N2 C19 C20 C21 -2.9(14) . . . . ?
 N2 C23 C22 C21 -2.7(8) . . . . ?
 C19 C20 C21 C22 3.7(13) . . . . ?
 C20 C21 C22 C23 -1.2(8) . . . . ?
 O1 C24 C25 C26 178.8(7) . . . . ?
 O1 C24 C25 C37 0.6(6) . . . . ?
 O2 C24 C25 C26 0.1(8) . . . . ?
 O2 C24 C25 C37 -178.1(6) . . . . ?
 C24 C25 C26 C27 -178.7(9) . . . . ?
 C24 C25 C37 C36 179.8(6) . . . . ?
 C25 C26 C27 C28 -0.5(11) . . . . ?
 C25 C37 C36 C28 -1.7(8) . . . . ?
 C25 C37 C36 C35 177.7(6) . . . . ?
 C26 C27 C28 C29 -177.9(9) . . . . ?
 C26 C27 C28 C36 0.4(13) . . . . ?
 C27 C28 C29 C30 -1.3(15) . . . . ?
 C27 C28 C29 C34 177.2(12) . . . . ?
 C27 C28 C36 C35 -178.9(9) . . . . ?
 C27 C28 C36 C37 0.7(11) . . . . ?
 C28 C29 C30 C31 177.2(12) . . . . ?
 C28 C29 C34 C33 -176.5(6) . . . . ?
 C28 C29 C34 C35 2.2(8) . . . . ?
 C28 C36 C35 C34 1.5(6) . . . . ?
 C28 C36 C35 O3 179.8(7) . . . . ?
 C29 C30 C31 C32 -2.0(14) . . . . ?
 C29 C34 C33 C32 0.1(8) . . . . ?
 C29 C34 C35 O3 179.4(7) . . . . ?
 C29 C34 C35 C36 -2.2(7) . . . . ?
 C30 C31 C32 C33 4.3(13) . . . . ?
 C30 C31 C32 C38 -173.7(10) . . . . ?
 C31 C32 C33 C34 -3.3(9) . . . . ?
 C31 C32 C38 O4 175.7(7) . . . . ?
 C31 C32 C38 O5 -4.2(8) . . . . ?
 C32 C33 C34 C35 -178.2(6) . . . . ?
 C33 C34 C35 O3 -2.0(9) . . . . ?
 C33 C34 C35 C36 176.3(8) . . . . ?
 C34 C35 C36 C37 -178.0(5) . . . . ?

_smtbx_masks_special_details       ?
loop_
  _smtbx_masks_void_nr
  _smtbx_masks_void_average_x
  _smtbx_masks_void_average_y
  _smtbx_masks_void_average_z
  _smtbx_masks_void_volume
  _smtbx_masks_void_count_electrons
  _smtbx_masks_void_content
 1 -0.316 -0.058 -0.715 9691.4 2192.3 ?

_smtbx_masks_void_probe_radius     1.2
_smtbx_masks_void_truncation_radius  1.2
_shelx_fab_file
;
0 0 4 -133.7608 0.0364
0 0 8 -31.3907 0.4568
0 0 12 -3.5742 -0.2389
0 0 16 0.9903 0.6007
0 1 1 -421.4101 -0.3473
0 1 3 -161.1037 -1.1370
0 1 5 -31.9731 0.2442
0 1 7 2.2639 0.5585
0 1 9 -1.8328 -0.1394
0 1 11 -7.5644 -0.0411
0 1 13 -12.8061 0.0020
0 1 15 5.2601 -0.2372
0 1 17 3.9136 0.1187
0 2 0 509.0602 -0.1838
0 2 2 -12.8499 2.4763
0 2 4 -50.5141 0.0482
0 2 6 51.1575 -0.8339
0 2 8 0.6173 -0.0732
0 2 10 5.3471 0.1573
0 2 12 0.9162 -0.0109
0 2 14 11.1514 0.1015
0 2 16 -4.8580 -0.0120
0 2 18 -1.2523 -1.7795
0 3 1 -94.3911 2.8203
0 3 3 -72.9466 -1.1978
0 3 5 -3.5214 0.0436
0 3 7 11.7718 -0.0010
0 3 9 15.7852 -0.2509
0 3 11 -1.1225 0.0936
0 3 13 -4.8569 0.1413
0 3 15 2.0460 0.0340
0 3 17 3.7887 0.0032
0 4 0 -365.3054 -6.6580
0 4 2 -6.2604 -1.6103
0 4 4 -4.7563 0.0207
0 4 6 45.0851 0.0322
0 4 8 54.3086 0.4257
0 4 10 3.3718 0.0071
0 4 12 1.0107 -0.1899
0 4 14 2.2673 -0.0435
0 4 16 -10.2855 0.3794
0 4 18 0.9928 0.3782
0 5 1 183.0582 2.0087
0 5 3 3.8558 -0.3799
0 5 5 27.7960 0.4466
0 5 7 12.1945 0.0474
0 5 9 -15.9912 -0.1126
0 5 11 2.5798 0.1061
0 5 13 -3.8927 -0.2520
0 5 15 3.0215 0.0267
0 5 17 1.1777 0.0595
0 6 0 -85.0260 6.0456
0 6 2 -49.2881 0.7238
0 6 4 1.6842 0.6190
0 6 6 -1.4231 -0.5648
0 6 8 -20.0887 -0.2995
0 6 10 3.7133 0.0899
0 6 12 -3.0836 -0.0179
0 6 14 1.7318 -0.0693
0 6 16 0.7742 -0.2379
0 6 18 5.3328 -0.9977
0 7 1 21.8868 1.4898
0 7 3 19.7482 -0.2919
0 7 5 24.4892 0.2461
0 7 7 -23.6733 -0.4769
0 7 9 -11.7394 0.1097
0 7 11 1.6020 0.2166
0 7 13 -4.7379 -0.2204
0 7 15 1.7494 0.1875
0 7 17 1.4229 -0.3631
0 8 0 206.7134 2.4281
0 8 2 19.3398 -3.2003
0 8 4 -39.8535 0.6649
0 8 6 -21.3835 0.4546
0 8 8 -14.4046 0.1045
0 8 10 4.2805 0.0960
0 8 12 -3.2677 -0.1715
0 8 14 -0.3587 -0.0120
0 8 16 9.4819 0.3225
0 8 18 4.2898 1.3062
0 9 1 -156.1410 -0.5962
0 9 3 -61.7009 0.6337
0 9 5 -2.4317 0.4543
0 9 7 10.4150 -0.3066
0 9 9 3.1071 0.2332
0 9 11 3.3846 0.0689
0 9 13 -4.5293 -0.3795
0 9 15 1.0217 0.1573
0 9 17 9.1412 -0.6663
0 10 0 -73.6540 10.8936
0 10 2 16.6536 -0.1225
0 10 4 -14.3328 0.7923
0 10 6 -10.5410 -0.1825
0 10 8 14.9192 -0.3996
0 10 10 -11.3604 -0.0422
0 10 12 -2.9201 0.3034
0 10 14 1.0772 0.1126
0 10 16 1.1067 -0.1671
0 11 1 -30.6260 -1.3690
0 11 3 -24.0086 0.3422
0 11 5 -9.5772 -0.0426
0 11 7 16.1143 -0.5336
0 11 9 -0.2660 0.2709
0 11 11 7.1262 0.0655
0 11 13 -2.4399 -0.0840
0 11 15 5.9511 0.3821
0 11 17 5.0301 0.7522
0 12 0 -160.4987 2.2980
0 12 2 -5.6808 -3.0961
0 12 4 -15.4635 0.2405
0 12 6 -8.6227 0.5781
0 12 8 9.8763 0.1599
0 12 10 -7.1874 -0.1203
0 12 12 -1.7878 0.0011
0 12 14 7.4240 -0.1671
0 12 16 1.5054 -0.0821
0 13 1 52.9344 -2.2034
0 13 3 13.0027 0.7770
0 13 5 -20.8388 0.1608
0 13 7 -4.6347 -0.1519
0 13 9 4.5909 0.1451
0 13 11 1.8369 0.0694
0 13 13 0.7893 -0.1152
0 13 15 3.5710 -0.2583
0 13 17 -0.3902 -1.0417
0 14 0 10.2450 6.2517
0 14 2 -1.4405 1.0088
0 14 4 -18.7482 0.1213
0 14 6 4.0087 -0.2386
0 14 8 -13.7256 -0.3389
0 14 10 2.0294 -0.0908
0 14 12 0.6439 0.2648
0 14 14 -2.1959 -0.0183
0 14 16 0.1201 -0.4559
0 15 1 -10.6685 -1.9855
0 15 3 12.7353 0.1887
0 15 5 -12.2915 -0.3498
0 15 7 -23.9694 -0.0867
0 15 9 5.2740 0.0014
0 15 11 -0.1294 -0.0144
0 15 13 -0.6805 0.1447
0 15 15 1.6928 0.0918
0 16 0 1.3238 -4.8228
0 16 2 15.9222 -0.9757
0 16 4 2.8409 -0.3253
0 16 6 1.1073 0.2506
0 16 8 -11.6840 0.3450
0 16 10 6.9718 -0.1562
0 16 12 -7.0898 -0.1115
0 16 14 -5.8147 -0.0762
0 16 16 1.5847 -0.6298
0 17 1 -4.8098 -1.1595
0 17 3 2.1189 0.4538
0 17 5 11.2743 -0.2040
0 17 7 4.2736 0.4029
0 17 9 0.8953 -0.0995
0 17 11 -0.2952 -0.1806
0 17 13 2.0801 -0.3113
0 17 15 -1.5155 -0.4182
0 18 0 -25.4676 -1.2211
0 18 2 0.7904 2.5446
0 18 4 25.1916 -0.3312
0 18 6 0.7568 -0.3322
0 18 8 -5.9897 0.0684
0 18 10 3.1014 -0.0654
0 18 12 -12.1673 0.2261
0 18 14 -7.7380 0.3733
0 18 16 -3.6763 -0.1749
0 19 1 7.2532 -0.0475
0 19 3 2.0652 -0.3540
0 19 5 7.1902 -0.5069
0 19 7 11.3397 0.5904
0 19 9 -4.2872 -0.1971
0 19 11 -1.2251 0.0560
0 19 13 3.6831 0.3702
0 19 15 -1.7587 0.3964
0 20 0 -7.9692 -8.8333
0 20 2 -6.1410 0.1361
0 20 4 11.6794 -0.7947
0 20 6 3.2748 0.0880
0 20 8 -4.7885 0.3866
0 20 10 0.7977 -0.3299
0 20 12 -3.5036 -0.2490
0 20 14 1.4320 -0.0638
0 21 1 6.0133 1.3591
0 21 3 -1.9421 -0.1338
0 21 5 3.7006 -0.0909
0 21 7 -5.5876 0.3905
0 21 9 -7.3550 -0.3526
0 21 11 6.8703 -0.0104
0 21 13 6.8036 -0.1207
0 21 15 -3.3224 -0.1205
0 22 0 26.4153 -2.1180
0 22 2 -0.7569 2.5003
0 22 4 -5.5227 -0.1449
0 22 6 -0.3135 -0.2991
0 22 8 -10.5036 -0.1105
0 22 10 -2.9791 0.1486
0 22 12 -5.4629 0.2183
0 22 14 -2.4580 0.5932
0 23 1 -16.6985 1.5834
0 23 3 -3.7415 -0.7803
0 23 5 1.5806 0.0857
0 23 7 -3.4461 0.1659
0 23 9 -1.4627 -0.3856
0 23 11 -2.0605 0.0463
0 23 13 -0.5163 -0.5548
0 24 0 -5.1165 -5.2323
0 24 2 5.5849 -0.5324
0 24 4 1.9382 -0.3742
0 24 6 0.2663 0.1375
0 24 8 -1.8892 0.2684
0 24 10 0.0015 -0.0058
0 24 12 2.7169 -0.5912
0 25 1 0.7894 1.6800
0 25 3 4.5959 -0.2389
0 25 5 -1.7447 0.2367
0 25 7 3.0926 0.0806
0 25 9 2.1509 -0.0363
0 25 11 0.8980 0.5160
0 25 13 -5.1553 0.0565
0 26 0 -17.8135 2.9223
0 26 2 11.3059 0.9184
0 26 4 2.4754 0.1229
0 26 6 4.9306 -0.2443
0 26 8 9.6347 -0.2785
0 26 10 0.0510 0.2133
0 26 12 -2.7820 -0.1781
0 27 1 17.5671 1.0906
0 27 3 -0.4185 -0.5970
0 27 5 0.6670 0.5050
0 27 7 9.2109 -0.3700
0 27 9 -2.5474 -0.2470
0 27 11 1.7399 0.3399
0 28 0 0.9454 0.7541
0 28 2 -9.9245 -1.5393
0 28 4 0.3361 0.2171
0 28 6 -0.4352 0.3780
0 28 8 1.5055 0.1353
0 28 10 -0.6425 0.6720
0 29 1 -8.0219 0.2194
0 29 3 -1.4554 -0.2518
0 29 5 -3.5623 0.4134
0 29 7 -0.8555 -0.2598
0 29 9 2.1513 -0.0843
0 29 11 -1.4111 0.2048
0 30 0 6.8186 5.8874
0 30 2 -3.9010 -0.0601
0 30 4 5.0274 0.4807
0 30 6 -4.5826 -0.1549
0 30 8 -2.8131 -0.2352
0 30 10 -0.0726 0.1501
0 31 1 -12.1177 -0.8615
0 31 3 -2.1886 -0.1927
0 31 5 -4.9229 0.3388
0 31 7 -4.8017 0.4154
0 31 9 10.0398 0.5573
0 32 0 -6.6511 1.8856
0 32 2 -1.6877 -1.5519
0 32 4 1.6299 -0.2041
0 32 6 4.6710 -0.2112
0 32 8 9.4593 0.0033
0 33 1 1.0266 -0.6978
0 33 3 -4.6607 0.0949
0 33 5 4.5364 0.2636
0 33 7 1.8308 0.2215
0 34 0 -3.9890 3.4353
0 34 2 -7.0305 -0.0080
0 34 4 5.9624 0.3509
0 34 6 -4.1881 -0.1805
0 35 1 5.4567 -0.6014
0 35 3 -1.0011 0.3802
0 35 5 -3.5397 -0.2323
0 36 0 -2.3988 -0.8527
0 36 2 -7.8120 -0.4993
1 1 2 130.8087 1.8408
1 1 4 -92.2588 0.5287
1 1 6 32.0017 0.5733
1 1 8 -27.9299 -0.3653
1 1 10 3.2103 -0.3329
1 1 12 0.4107 -0.1682
1 1 14 -2.4063 -0.0259
1 1 16 13.3784 0.1958
1 1 18 4.1994 0.0491
1 2 1 354.2429 0.6584
1 2 3 -240.5700 0.2197
1 2 5 19.5111 0.5040
1 2 7 13.6680 0.2067
1 2 9 16.5692 -0.0458
1 2 11 10.3435 0.0896
1 2 13 11.5154 -0.0670
1 2 15 3.9627 -0.2030
1 2 17 -6.7645 -0.0103
1 3 2 -16.5528 0.1038
1 3 4 27.2243 -1.6896
1 3 6 72.7799 -0.0729
1 3 8 15.6889 0.1683
1 3 10 14.9089 0.0647
1 3 12 -9.6174 0.1973
1 3 14 -2.7613 -0.0773
1 3 16 6.2141 -0.1582
1 3 18 4.5105 -0.0288
1 4 1 37.6504 -1.5364
1 4 3 -0.6479 -0.9624
1 4 5 22.1061 0.3657
1 4 7 11.1590 -0.3738
1 4 9 8.0395 -0.2792
1 4 11 -9.4826 0.2612
1 4 13 -6.3783 0.1670
1 4 15 -1.7618 0.0325
1 4 17 1.7097 0.0230
1 5 2 -65.8951 1.9031
1 5 4 -2.4646 -0.0417
1 5 6 -10.7179 0.3449
1 5 8 -8.2955 0.0724
1 5 10 1.3663 -0.6632
1 5 12 -12.9028 -0.0114
1 5 14 9.0133 0.0841
1 5 16 6.3130 -0.0369
1 5 18 -2.8110 0.0513
1 6 1 -147.3003 2.2230
1 6 3 46.4472 -0.3526
1 6 5 -14.7998 0.8886
1 6 7 -5.7256 0.1679
1 6 9 -3.0562 -0.0811
1 6 11 -10.5752 -0.0026
1 6 13 -1.2725 -0.1358
1 6 15 6.4972 -0.2436
1 6 17 -0.8417 0.1382
1 7 2 34.2928 0.0168
1 7 4 -31.2882 -1.2461
1 7 6 -2.2612 -0.2070
1 7 8 -18.1923 0.5289
1 7 10 -7.3018 -0.0664
1 7 12 0.1448 0.3533
1 7 14 7.3316 0.2344
1 7 16 -3.9643 -0.2652
1 7 18 1.3197 -0.0723
1 8 1 -18.8996 0.9847
1 8 3 -26.9995 -1.4080
1 8 5 -9.6071 0.1512
1 8 7 0.0348 -0.3709
1 8 9 2.2884 -0.2959
1 8 11 1.8871 0.1923
1 8 13 0.1759 0.0813
1 8 15 -5.6610 0.1985
1 8 17 -2.6261 -0.0343
1 9 2 11.6992 1.2647
1 9 4 4.6073 0.7183
1 9 6 14.0520 0.1945
1 9 8 3.7022 0.0956
1 9 10 -9.3850 -0.5205
1 9 12 0.1793 -0.0565
1 9 14 -10.0165 -0.0556
1 9 16 -1.3240 -0.2386
1 10 1 -1.9018 3.4818
1 10 3 -32.1004 -0.1317
1 10 5 -20.2774 0.4480
1 10 7 18.2491 0.1632
1 10 9 -0.3307 0.1880
1 10 11 -1.3650 -0.0687
1 10 13 5.1255 -0.2927
1 10 15 3.6873 0.0991
1 10 17 5.9597 -0.3182
1 11 2 -9.1379 -1.1347
1 11 4 12.2520 -0.1577
1 11 6 -1.5585 -0.4888
1 11 8 4.8585 0.2960
1 11 10 11.4958 0.0813
1 11 12 4.0820 0.1811
1 11 14 -2.1481 0.0054
1 11 16 0.8155 -0.0863
1 12 1 -3.4481 0.5338
1 12 3 -22.6033 -0.6252
1 12 5 -24.8698 -0.4153
1 12 7 5.6897 -0.3483
1 12 9 1.6148 0.2486
1 12 11 -0.6296 -0.0097
1 12 13 -4.6327 0.1504
1 12 15 0.6103 0.2049
1 12 17 -0.1664 -0.6907
1 13 2 -23.0398 -0.1596
1 13 4 -8.5272 1.3190
1 13 6 -28.5150 -0.1553
1 13 8 -2.9029 0.0625
1 13 10 6.2184 -0.1125
1 13 12 -7.1626 -0.3227
1 13 14 -2.8009 0.0906
1 13 16 1.4136 -0.2647
1 14 1 -7.3964 1.2817
1 14 3 -19.1078 0.7860
1 14 5 -18.6799 -0.1914
1 14 7 -5.7722 0.2191
1 14 9 -5.7665 0.4288
1 14 11 1.8678 -0.2318
1 14 13 -9.6065 -0.2073
1 14 15 5.2275 0.0311
1 14 17 0.6587 -0.5056
1 15 2 27.8156 -1.5357
1 15 4 2.2976 0.2905
1 15 6 -7.3625 -0.4408
1 15 8 0.3205 0.1785
1 15 10 1.7763 0.3910
1 15 12 -5.5364 0.0096
1 15 14 2.1977 0.1824
1 15 16 1.2226 -0.3278
1 16 1 12.9307 -1.6741
1 16 3 -17.7966 0.1578
1 16 5 8.7573 -0.8198
1 16 7 -13.2075 -0.2951
1 16 9 -6.5993 -0.0151
1 16 11 -3.1078 -0.0983
1 16 13 -3.3314 0.1175
1 16 15 1.4095 0.3182
1 17 2 17.6544 -0.2971
1 17 4 11.1096 1.0583
1 17 6 15.6882 -0.0446
1 17 8 0.8949 -0.2256
1 17 10 -3.5018 -0.0172
1 17 12 5.5487 -0.2444
1 17 14 -0.1668 -0.0417
1 17 16 -1.9955 -0.1352
1 18 1 12.6821 -1.0180
1 18 3 -1.7427 1.1663
1 18 5 17.6110 0.0610
1 18 7 -11.3006 0.4323
1 18 9 -5.3064 0.1631
1 18 11 1.0835 -0.0177
1 18 13 -4.8465 -0.2565
1 18 15 1.0830 0.1602
1 19 2 -13.8434 -0.8707
1 19 4 7.7308 -0.2965
1 19 6 -2.6630 -0.2235
1 19 8 -6.0590 -0.0895
1 19 10 -0.5803 0.4460
1 19 12 11.1652 0.2013
1 19 14 -0.6434 0.2299
1 20 1 -10.5724 -2.5275
1 20 3 0.4818 0.2220
1 20 5 -3.3158 -0.4331
1 20 7 -1.9306 -0.2702
1 20 9 1.8812 -0.1883
1 20 11 -2.7385 0.1454
1 20 13 -9.1386 0.1189
1 20 15 -1.4951 0.7093
1 21 2 -10.4793 0.5954
1 21 4 5.4903 0.1826
1 21 6 2.2944 0.1265
1 21 8 -2.0157 -0.0446
1 21 10 -5.8710 -0.1251
1 21 12 10.2280 -0.1763
1 21 14 2.2085 0.1941
1 22 1 -5.7830 -0.7424
1 22 3 -6.9085 0.4255
1 22 5 3.8483 0.4680
1 22 7 4.9923 0.4305
1 22 9 -3.0582 -0.0467
1 22 11 6.0305 0.2698
1 22 13 -5.0710 -0.2688
1 23 2 4.3449 0.4146
1 23 4 8.6684 -0.9191
1 23 6 3.4901 -0.0184
1 23 8 -2.5291 -0.2243
1 23 10 -3.1315 -0.0899
1 23 12 -6.4619 -0.0930
1 23 14 -3.3615 0.7608
1 24 1 9.6846 -0.6714
1 24 3 -2.9661 -0.5032
1 24 5 -0.8854 0.1121
1 24 7 6.8962 -0.0752
1 24 9 0.2629 -0.6789
1 24 11 2.5151 0.2494
1 24 13 -3.1929 -0.2273
1 25 2 -4.9731 0.9438
1 25 4 3.2972 -0.2635
1 25 6 1.0230 0.2681
1 25 8 -1.4919 0.1000
1 25 10 1.0617 0.0967
1 25 12 -4.9326 -0.3082
1 26 1 2.2736 0.7640
1 26 3 10.9345 -0.3448
1 26 5 -1.3520 0.4793
1 26 7 -3.8503 0.0683
1 26 9 8.0060 -0.2459
1 26 11 1.2512 0.3273
1 26 13 0.3290 -0.7094
1 27 2 -6.6912 0.6189
1 27 4 0.4349 -0.3894
1 27 6 -9.4781 -0.1805
1 27 8 7.9953 0.2935
1 27 10 5.5595 0.0389
1 27 12 -0.9687 0.1046
1 28 1 -10.5084 1.1779
1 28 3 10.5445 -0.7031
1 28 5 -5.5831 -0.0046
1 28 7 2.2950 -0.1952
1 28 9 3.2197 -0.1790
1 28 11 -2.1729 0.3952
1 29 2 -1.8794 0.2325
1 29 4 1.7573 -0.1295
1 29 6 -2.7763 0.0844
1 29 8 -1.3398 0.6500
1 29 10 -1.8400 -0.1299
1 30 1 -8.8649 1.5077
1 30 3 0.7004 -0.1197
1 30 5 4.9923 0.3286
1 30 7 0.4604 0.2588
1 30 9 5.5242 0.1979
1 31 2 2.5038 -0.0895
1 31 4 7.7883 0.1998
1 31 6 -3.5068 -0.2235
1 31 8 2.4441 0.3116
1 32 1 -1.1789 0.4219
1 32 3 -7.5772 0.0173
1 32 5 2.3752 0.0413
1 32 7 -0.7057 -0.3519
1 33 2 -3.3780 -0.4427
1 33 4 -2.0195 0.5789
1 33 6 -0.1235 -0.4144
1 34 1 -1.0644 -0.1144
1 34 3 1.6429 0.4899
1 34 5 1.1424 0.3123
1 35 2 2.7396 -0.5099
1 35 4 -7.2795 0.5495
1 36 1 -1.9479 -0.2548
1 36 3 -3.1950 -0.2922
2 1 1 378.8319 1.4242
2 1 3 36.4022 -0.8346
2 1 5 58.7581 -0.0710
2 1 7 6.5989 0.0591
2 1 9 4.0702 0.0171
2 1 11 14.5327 0.1413
2 1 13 -5.6528 0.2822
2 1 15 3.3739 0.0358
2 1 17 5.0438 -0.0094
2 2 0 172.2749 -9.7445
2 2 2 164.8589 1.0723
2 2 4 -15.2862 -0.3936
2 2 6 47.1544 -0.2284
2 2 8 9.9463 0.3388
2 2 10 -19.7226 -0.0835
2 2 12 -0.9721 -0.2545
2 2 14 -3.2484 0.1385
2 2 16 0.6263 0.4825
2 2 18 6.9055 0.0136
2 3 1 243.2855 2.4442
2 3 3 -23.3688 -0.0964
2 3 5 42.7962 0.3559
2 3 7 -12.6554 0.1801
2 3 9 -17.6470 -0.1676
2 3 11 7.4547 -0.1078
2 3 13 -5.0847 -0.1975
2 3 15 15.1690 -0.0226
2 3 17 8.2947 0.0847
2 4 0 78.7270 3.6327
2 4 2 -40.8129 1.2091
2 4 4 -45.7289 0.4410
2 4 6 -22.2077 -0.3275
2 4 8 -3.3350 0.0630
2 4 10 1.2473 0.0843
2 4 12 -3.5519 -0.0719
2 4 14 0.9520 -0.1454
2 4 16 -2.3365 -0.0455
2 4 18 6.2459 -1.2420
2 5 1 64.3069 -1.3005
2 5 3 9.7957 -0.7269
2 5 5 13.4859 0.2266
2 5 7 -12.9208 -0.2735
2 5 9 8.2545 0.0283
2 5 11 2.3436 0.3798
2 5 13 3.9960 -0.0158
2 5 15 9.1892 0.1156
2 5 17 7.0080 -0.0972
2 6 0 21.4845 -2.8049
2 6 2 -12.7871 -2.3435
2 6 4 -4.7844 0.1923
2 6 6 -32.7251 -0.1665
2 6 8 14.2331 0.0548
2 6 10 5.9927 -0.0161
2 6 12 2.5749 -0.1014
2 6 14 -9.5681 0.0804
2 6 16 0.1973 0.1658
2 6 18 -5.2606 0.7650
2 7 1 8.5606 0.8841
2 7 3 17.1211 0.0627
2 7 5 -10.6222 0.3448
2 7 7 27.6169 -0.3148
2 7 9 -9.5820 -0.0542
2 7 11 -3.0992 0.1517
2 7 13 -6.8834 -0.4033
2 7 15 0.4704 0.0568
2 7 17 1.7209 -0.2674
2 8 0 -103.9405 11.3491
2 8 2 27.7861 -0.8071
2 8 4 1.5857 0.6997
2 8 6 5.8783 -0.1825
2 8 8 -5.1340 -0.3966
2 8 10 -6.2907 0.2299
2 8 12 -2.1402 0.1086
2 8 14 -2.5079 0.0449
2 8 16 3.5258 -0.1314
2 8 18 -6.4416 -0.3521
2 9 1 78.5590 -1.8070
2 9 3 5.4326 -0.1997
2 9 5 -2.8726 0.2571
2 9 7 1.1038 -0.5038
2 9 9 -8.9963 0.2530
2 9 11 0.6062 0.1944
2 9 13 -7.4092 -0.1354
2 9 15 -1.8799 0.3818
2 9 17 -3.8794 0.2057
2 10 0 -1.0428 1.4647
2 10 2 -10.4213 -3.4225
2 10 4 -36.7350 0.2373
2 10 6 11.0367 0.2566
2 10 8 10.2079 -0.0433
2 10 10 0.7962 -0.0314
2 10 12 -6.3439 0.0291
2 10 14 2.9076 -0.2069
2 10 16 2.3624 0.1333
2 11 1 7.4809 0.7712
2 11 3 -30.2394 0.4117
2 11 5 3.6852 0.2425
2 11 7 -18.5254 -0.1719
2 11 9 13.7586 -0.0247
2 11 11 -0.6444 0.1005
2 11 13 -3.7031 -0.2458
2 11 15 -2.5836 0.0223
2 11 17 -0.3013 -0.7872
2 12 0 35.3601 10.9486
2 12 2 -34.8994 -0.3103
2 12 4 -32.7320 0.2394
2 12 6 6.2557 0.1242
2 12 8 10.9334 -0.3087
2 12 10 4.0028 -0.0072
2 12 12 0.5117 0.3785
2 12 14 -4.3790 -0.2262
2 12 16 1.5859 -0.5647
2 13 1 -29.7145 -1.2700
2 13 3 4.0768 -0.1903
2 13 5 2.1196 0.0369
2 13 7 -9.8682 -0.1048
2 13 9 7.9943 0.0192
2 13 11 0.6795 0.1386
2 13 13 1.7232 0.0271
2 13 15 3.3183 0.3011
2 13 17 0.5131 0.5834
2 14 0 23.9495 -3.0909
2 14 2 -2.3653 -1.8643
2 14 4 -20.8139 -0.2216
2 14 6 -0.0160 0.3769
2 14 8 -10.0556 0.1357
2 14 10 1.1585 -0.1317
2 14 12 -0.6941 0.1275
2 14 14 0.0660 -0.1600
2 14 16 3.1004 -0.3231
2 15 1 19.7623 1.0250
2 15 3 18.6621 0.4428
2 15 5 -5.0023 -0.0405
2 15 7 -2.3208 0.1277
2 15 9 -1.8128 -0.1695
2 15 11 -0.1682 -0.2486
2 15 13 -4.5097 -0.0807
2 15 15 0.6042 -0.0449
2 16 0 43.5631 3.5434
2 16 2 -2.8585 1.8855
2 16 4 -7.0732 -0.1036
2 16 6 1.5971 -0.0790
2 16 8 -17.7067 -0.1908
2 16 10 1.3007 -0.0426
2 16 12 -0.5523 0.1739
2 16 14 3.9330 0.2077
2 16 16 1.6278 0.1347
2 17 1 -4.0125 -0.7319
2 17 3 5.5801 -0.1404
2 17 5 -8.3157 -0.4199
2 17 7 -7.1129 0.3554
2 17 9 -3.9256 0.0469
2 17 11 3.7737 0.1592
2 17 13 3.0876 0.0807
2 17 15 -2.8221 0.1186
2 18 0 -5.4986 -9.3377
2 18 2 -9.8282 0.3222
2 18 4 -11.5251 -0.3739
2 18 6 -2.0437 0.3006
2 18 8 -0.7619 0.3446
2 18 10 2.8366 -0.2007
2 18 12 1.4262 -0.1208
2 18 14 -0.6782 0.2990
2 18 16 2.8347 -0.2479
2 19 1 -3.4753 1.0941
2 19 3 -7.8346 0.3981
2 19 5 11.3279 -0.3956
2 19 7 2.4696 0.4787
2 19 9 -4.3443 -0.3301
2 19 11 7.0382 -0.3026
2 19 13 3.6961 -0.0062
2 19 15 -5.9579 -0.3407
2 20 0 -12.2056 -1.0326
2 20 2 -8.2731 3.0654
2 20 4 3.0115 -0.1842
2 20 6 0.1788 -0.1778
2 20 8 -0.8442 0.1258
2 20 10 4.0922 -0.0356
2 20 12 -5.3483 0.2671
2 20 14 -10.9368 0.3953
2 21 1 -1.2780 -0.5229
2 21 3 2.8303 -0.3139
2 21 5 9.9569 -0.3428
2 21 7 5.1717 0.3156
2 21 9 -5.8663 -0.1975
2 21 11 -1.2214 0.2811
2 21 13 0.2215 0.5461
2 21 15 5.5172 0.8316
2 22 0 -0.6786 -9.0057
2 22 2 -8.2643 0.2338
2 22 4 1.6790 -0.3188
2 22 6 12.8201 0.0266
2 22 8 -1.2698 0.1230
2 22 10 0.6203 -0.2400
2 22 12 3.7846 -0.6233
2 22 14 -0.1225 -0.3989
2 23 1 -0.1598 0.9369
2 23 3 4.1369 0.2184
2 23 5 1.8411 -0.1127
2 23 7 -5.2307 0.2862
2 23 9 -3.6027 -0.1569
2 23 11 4.4420 0.4039
2 23 13 -2.5048 0.2765
2 24 0 11.3346 1.6107
2 24 2 -2.7032 1.6677
2 24 4 -3.2443 0.0199
2 24 6 6.6171 -0.5786
2 24 8 8.1732 0.0008
2 24 10 3.3057 0.0578
2 24 12 -4.6728 -0.0438
2 25 1 -5.6565 -0.7248
2 25 3 -8.2189 -0.3601
2 25 5 -4.6683 0.1154
2 25 7 -5.9658 -0.1427
2 25 9 -1.1186 -0.2300
2 25 11 -1.0223 0.0414
2 25 13 -6.2735 -1.4950
2 26 0 -3.1878 -2.9999
2 26 2 3.3255 -1.1924
2 26 4 -0.4879 0.0039
2 26 6 -3.7533 0.1626
2 26 8 10.1219 0.2984
2 26 10 4.4273 0.0981
2 26 12 1.9337 -0.0600
2 27 1 -4.6045 0.5178
2 27 3 2.8724 -0.3388
2 27 5 -0.5222 0.5156
2 27 7 0.5192 -0.3126
2 27 9 -0.0525 -0.3328
2 27 11 -0.3212 0.7069
2 28 0 -8.2993 6.0551
2 28 2 8.2134 0.0037
2 28 4 11.4130 0.2348
2 28 6 -1.9171 -0.2333
2 28 8 -0.5796 -0.2528
2 28 10 0.4518 0.0741
2 29 1 5.8736 -0.3956
2 29 3 12.8966 -0.3472
2 29 5 4.2753 0.4988
2 29 7 -1.9452 -0.1910
2 29 9 3.6184 -0.1522
2 29 11 1.0271 1.2251
2 30 0 -3.4081 1.1258
2 30 2 -3.9177 -2.0743
2 30 4 -1.9860 0.2928
2 30 6 1.0341 -0.0233
2 30 8 1.1036 0.6608
2 30 10 -0.8391 0.2857
2 31 1 0.4767 0.4619
2 31 3 5.8615 -0.1730
2 31 5 -1.2887 0.1633
2 31 7 -4.1954 -0.4791
2 31 9 -5.5075 -0.6745
2 32 0 1.3538 5.8902
2 32 2 -1.8255 -0.1561
2 32 4 -0.2431 0.4828
2 32 6 -3.7571 0.0594
2 32 8 -3.2700 1.0021
2 33 1 -1.4062 -0.0744
2 33 3 2.1314 -0.6330
2 33 5 -10.7617 0.7740
2 33 7 2.3850 -0.2598
2 34 0 -3.4830 -0.2537
2 34 2 -1.8142 -1.3841
2 34 4 -5.4043 0.0532
2 34 6 3.8351 0.2133
2 35 1 1.5153 0.1188
2 35 3 -0.8447 -0.7074
2 35 5 7.7059 1.4212
2 36 0 0.7112 2.3503
2 36 2 1.9626 -0.0840
3 1 2 -162.1135 -0.4469
3 1 4 -62.1775 -2.1164
3 1 6 27.9914 0.0320
3 1 8 -12.4156 0.0511
3 1 10 14.2718 0.3297
3 1 12 -4.8348 0.3083
3 1 14 -6.8062 -0.1579
3 1 16 6.7839 -0.1843
3 1 18 0.9190 -0.0785
3 2 1 -239.8676 -1.9457
3 2 3 158.6896 -0.6264
3 2 5 19.8098 0.0799
3 2 7 11.7657 -0.3675
3 2 9 -7.3552 -0.1938
3 2 11 -12.4334 0.2523
3 2 13 -1.0374 0.1709
3 2 15 -1.8355 -0.0161
3 2 17 3.0290 -0.1935
3 3 2 158.1244 2.2288
3 3 4 19.4305 0.0120
3 3 6 -11.0642 1.0066
3 3 8 -17.8424 -0.1052
3 3 10 8.1624 -0.5392
3 3 12 2.1629 -0.0146
3 3 14 0.1807 0.0300
3 3 16 8.1712 0.1581
3 3 18 1.4700 0.0752
3 4 1 71.9745 0.2743
3 4 3 39.6595 0.0628
3 4 5 -24.7362 0.7338
3 4 7 11.3463 0.0135
3 4 9 -5.3304 -0.0634
3 4 11 2.6837 0.1338
3 4 13 1.8049 -0.2997
3 4 15 -2.2353 -0.1348
3 4 17 1.2460 0.1878
3 5 2 190.2838 0.7510
3 5 4 -7.2219 -2.0889
3 5 6 28.7177 0.0278
3 5 8 -17.3137 0.4840
3 5 10 6.4106 0.1394
3 5 12 7.2882 0.2851
3 5 14 -1.3057 -0.0088
3 5 16 6.3998 -0.3749
3 5 18 6.2969 -0.0460
3 6 1 181.1846 0.2779
3 6 3 -45.7503 -1.2442
3 6 5 -4.2910 0.1582
3 6 7 -28.7701 -0.1312
3 6 9 -3.5631 -0.2340
3 6 11 13.3971 0.2235
3 6 13 -19.3064 0.1481
3 6 15 -3.5867 0.1658
3 6 17 1.1449 -0.1466
3 7 2 45.9236 1.6846
3 7 4 -32.2377 0.2203
3 7 6 13.9013 0.5016
3 7 8 -6.0245 0.1984
3 7 10 3.0705 -0.7461
3 7 12 -12.7000 -0.1232
3 7 14 -3.4172 0.2632
3 7 16 8.8950 -0.2653
3 7 18 -4.6338 0.2093
3 8 1 -23.9699 1.6331
3 8 3 -29.3158 -0.0217
3 8 5 0.2236 0.4305
3 8 7 -18.3885 0.2339
3 8 9 7.5277 -0.0351
3 8 11 1.6664 -0.0018
3 8 13 -9.8303 -0.3437
3 8 15 9.3046 0.0452
3 8 17 2.2801 -0.7538
3 9 2 -39.4075 -0.4707
3 9 4 -8.2722 -0.8425
3 9 6 2.1053 -0.5959
3 9 8 19.2258 0.4936
3 9 10 4.1797 0.1948
3 9 12 -9.9539 0.2613
3 9 14 5.0503 0.0647
3 9 16 7.9588 -0.0326
3 10 1 -60.6010 0.6191
3 10 3 25.0407 -1.0454
3 10 5 7.9781 -0.2289
3 10 7 13.4539 -0.1843
3 10 9 3.6331 0.0944
3 10 11 -4.5429 0.0768
3 10 13 -8.2518 0.1394
3 10 15 2.3925 0.5471
3 10 17 -10.2339 -0.5271
3 11 2 -25.5259 -0.1786
3 11 4 -2.6451 1.3433
3 11 6 -17.8828 -0.3619
3 11 8 1.4463 -0.0769
3 11 10 2.8028 -0.4119
3 11 12 -3.7930 -0.2374
3 11 14 -1.4959 0.1472
3 11 16 -2.4207 0.1192
3 12 1 5.0916 1.3930
3 12 3 7.3392 0.6671
3 12 5 -0.0490 0.0189
3 12 7 15.6600 0.0696
3 12 9 -6.2476 0.2733
3 12 11 6.0396 -0.2964
3 12 13 -6.5068 -0.2422
3 12 15 6.2275 -0.0180
3 12 17 -0.1035 -0.7884
3 13 2 13.7802 -1.6780
3 13 4 -6.9157 0.2710
3 13 6 -0.0319 -1.0313
3 13 8 -11.5391 0.3216
3 13 10 2.7286 0.4098
3 13 12 5.9059 0.0597
3 13 14 1.9934 0.1860
3 13 16 -3.3876 0.0149
3 14 1 40.0412 -0.6242
3 14 3 -28.6282 -0.0256
3 14 5 -5.0106 -0.5087
3 14 7 -7.1809 -0.1667
3 14 9 4.7287 0.1609
3 14 11 4.9710 -0.2063
3 14 13 2.5769 0.0640
3 14 15 1.1434 0.0924
3 14 17 1.6557 -0.3833
3 15 2 -7.8141 -0.8837
3 15 4 -12.1732 1.7219
3 15 6 -7.0596 -0.1861
3 15 8 0.4164 -0.0354
3 15 10 -3.2861 -0.2964
3 15 12 1.6570 -0.4564
3 15 14 -4.3786 -0.2015
3 15 16 0.0508 -0.6236
3 16 1 -21.1262 0.0381
3 16 3 -13.2442 1.0318
3 16 5 -8.4056 -0.0616
3 16 7 1.5392 0.1638
3 16 9 2.2955 0.3364
3 16 11 6.4279 -0.2369
3 16 13 3.1684 -0.2177
3 16 15 0.9948 0.0541
3 17 2 2.8976 -1.1641
3 17 4 -7.6732 0.0761
3 17 6 -2.7604 -0.5131
3 17 8 4.3457 0.1365
3 17 10 1.2655 0.5217
3 17 12 -1.4322 0.2578
3 17 14 -5.7187 0.1370
3 17 16 -2.9461 -0.2859
3 18 1 -23.7012 -1.5305
3 18 3 2.2672 0.2176
3 18 5 -6.5880 -0.4938
3 18 7 8.9189 -0.2353
3 18 9 -4.3089 -0.2062
3 18 11 -0.0127 0.1448
3 18 13 -2.1525 0.0193
3 18 15 -1.1536 0.1459
3 19 2 12.1541 0.1700
3 19 4 -0.4033 0.8245
3 19 6 5.0417 0.3246
3 19 8 -3.2330 -0.3648
3 19 10 -6.5977 -0.1489
3 19 12 3.5343 -0.2489
3 19 14 1.2811 -0.0527
3 20 1 5.0536 -0.3319
3 20 3 0.0010 0.7008
3 20 5 5.2302 0.2154
3 20 7 -5.4782 0.3346
3 20 9 -5.4728 0.0211
3 20 11 7.0526 0.1146
3 20 13 0.5570 -0.1209
3 20 15 -5.2875 0.3680
3 21 2 4.8334 0.2429
3 21 4 3.3158 -0.8787
3 21 6 2.3571 0.0380
3 21 8 -5.7119 0.0192
3 21 10 2.2186 0.2277
3 21 12 2.6301 -0.0328
3 21 14 -4.3552 0.3570
3 22 1 1.3638 -0.9748
3 22 3 -4.9221 -0.4603
3 22 5 3.1949 -0.0860
3 22 7 0.8073 0.0651
3 22 9 4.6649 -0.4711
3 22 11 -2.8085 0.1557
3 22 13 -9.9133 -0.1158
3 23 2 -7.7517 1.2341
3 23 4 -9.0775 -0.3263
3 23 6 1.4059 0.8013
3 23 8 3.3076 -0.0366
3 23 10 -2.6313 -0.1194
3 23 12 1.9098 -0.2477
3 23 14 4.7553 0.6526
3 24 1 -12.3262 0.4102
3 24 3 -4.1173 -0.1928
3 24 5 11.1348 0.1859
3 24 7 14.0904 0.2117
3 24 9 3.0114 -0.3249
3 24 11 1.6113 0.4646
3 24 13 -3.0640 -0.3928
3 25 2 -0.2532 0.9088
3 25 4 -0.1998 -0.9685
3 25 6 -11.4913 0.0370
3 25 8 -2.5943 -0.2824
3 25 10 0.2700 0.0838
3 25 12 -3.6695 -0.4426
3 26 1 4.8147 0.1201
3 26 3 -2.8591 -0.7355
3 26 5 -2.6231 0.2767
3 26 7 8.1405 -0.0377
3 26 9 -1.0166 -0.2054
3 26 11 3.3295 0.5153
3 27 2 3.0634 0.8311
3 27 4 7.8382 -0.2047
3 27 6 -3.5724 0.1666
3 27 8 -9.4553 0.1901
3 27 10 4.5408 -0.0905
3 27 12 -4.5489 -0.3787
3 28 1 9.6880 1.1374
3 28 3 1.8453 -0.3398
3 28 5 -0.9366 -0.0500
3 28 7 -8.6042 0.2310
3 28 9 -1.6465 -0.0491
3 28 11 -0.6093 0.4507
3 29 2 2.5445 0.1589
3 29 4 6.4415 -0.4709
3 29 6 -1.5624 -0.2997
3 29 8 2.7066 0.3798
3 29 10 5.2013 -0.0085
3 30 1 2.0108 0.3415
3 30 3 -4.4606 -0.4425
3 30 5 2.0777 0.0037
3 30 7 -1.2914 -0.0605
3 30 9 -2.2546 0.2074
3 31 2 5.5367 -0.4106
3 31 4 2.0629 0.3918
3 31 6 -0.5193 -0.3954
3 31 8 -0.6427 0.2959
3 32 1 -3.3231 0.2470
3 32 3 -2.5633 0.5434
3 32 5 6.7083 0.3468
3 32 7 3.5124 -0.1507
3 33 2 6.1408 -0.2913
3 33 4 3.9663 0.5914
3 33 6 0.1265 -0.4042
3 34 1 1.9999 -0.8043
3 34 3 0.8764 0.2250
3 34 5 -4.3840 -0.1911
3 35 2 -4.2122 -0.9223
3 35 4 -0.0830 0.7006
3 36 1 0.0947 -0.5369
4 1 1 -26.8042 1.4930
4 1 3 -98.8206 -0.0745
4 1 5 -12.8706 -0.1283
4 1 7 -0.3403 0.0176
4 1 9 -19.7477 -0.2109
4 1 11 5.5535 -0.3915
4 1 13 -3.6504 -0.0656
4 1 15 -1.9919 -0.0121
4 1 17 3.8843 0.0964
4 2 0 -119.5636 -2.4257
4 2 2 26.1290 1.1432
4 2 4 17.9994 0.2202
4 2 6 -32.2766 0.0378
4 2 8 8.4817 0.3881
4 2 10 4.0589 0.0060
4 2 12 4.6327 -0.2698
4 2 14 0.3555 -0.1427
4 2 16 -1.4767 0.1553
4 2 18 -1.2289 -1.2824
4 3 1 4.2259 -0.7256
4 3 3 1.0171 -0.0822
4 3 5 4.4939 -0.0743
4 3 7 -4.4644 -0.0265
4 3 9 10.8191 0.2705
4 3 11 1.8004 0.1591
4 3 13 -4.0202 0.0036
4 3 15 -4.9085 0.0732
4 3 17 -0.7831 -0.0614
4 4 0 486.9246 -3.8732
4 4 2 74.8479 -0.3008
4 4 4 31.1154 -0.1730
4 4 6 4.2604 -0.3706
4 4 8 -20.9083 -0.1709
4 4 10 -3.4407 0.0315
4 4 12 5.1465 0.0230
4 4 14 -8.2630 0.1052
4 4 16 8.6976 0.3287
4 4 18 -0.9530 0.0880
4 5 1 -155.2537 1.4656
4 5 3 5.1992 0.4073
4 5 5 -3.4250 0.2125
4 5 7 -9.1222 -0.3516
4 5 9 14.7903 -0.1078
4 5 11 -3.8608 -0.0094
4 5 13 -11.3606 -0.2576
4 5 15 9.3605 0.0695
4 5 17 -4.4665 0.1336
4 6 0 -18.0914 6.0989
4 6 2 21.4873 -0.5198
4 6 4 -29.3986 0.5276
4 6 6 0.3919 0.4846
4 6 8 -18.7713 -0.1776
4 6 10 -7.7241 0.0310
4 6 12 -4.5527 0.0357
4 6 14 2.2217 -0.1710
4 6 16 1.1604 -0.2105
4 6 18 1.1510 -0.5763
4 7 1 59.6890 -1.1360
4 7 3 -0.3125 0.2536
4 7 5 1.9832 0.2176
4 7 7 4.5521 -0.1839
4 7 9 12.7013 0.2415
4 7 11 0.4838 0.3138
4 7 13 4.6206 -0.1957
4 7 15 7.4044 0.1922
4 7 17 -4.5752 -0.2049
4 8 0 -148.7132 1.9499
4 8 2 0.3049 -1.6301
4 8 4 22.9753 -0.0460
4 8 6 5.3310 0.1846
4 8 8 2.7496 -0.2294
4 8 10 -0.5788 0.0832
4 8 12 -5.9330 0.1028
4 8 14 -6.6478 0.0070
4 8 16 -6.9295 0.2973
4 9 1 91.9094 1.0255
4 9 3 -23.4561 0.2444
4 9 5 -2.4446 0.1366
4 9 7 -0.3560 -0.4547
4 9 9 1.4157 -0.0545
4 9 11 -3.1808 0.0457
4 9 13 -0.9825 -0.2572
4 9 15 6.2181 -0.0276
4 9 17 0.5339 -0.8017
4 10 0 6.2477 10.4624
4 10 2 -11.4162 -0.8534
4 10 4 18.3482 0.5378
4 10 6 5.5919 0.4832
4 10 8 -9.7341 -0.1720
4 10 10 4.8651 0.0214
4 10 12 -3.4998 0.2524
4 10 14 -9.0002 -0.2623
4 10 16 0.0540 -0.0652
4 11 1 -30.9648 -1.3991
4 11 3 -17.6651 -0.2842
4 11 5 2.5206 0.3476
4 11 7 -16.7480 -0.0176
4 11 9 6.8260 0.1099
4 11 11 0.9271 0.3438
4 11 13 -1.9558 -0.0586
4 11 15 3.3622 0.2236
4 11 17 3.7600 0.3835
4 12 0 33.5943 1.2227
4 12 2 13.0185 -1.5633
4 12 4 -5.3973 -0.1658
4 12 6 -12.5458 0.0672
4 12 8 -6.0600 -0.0340
4 12 10 4.7572 -0.1854
4 12 12 2.0506 0.1638
4 12 14 -3.1265 -0.1562
4 12 16 -1.8469 -0.1038
4 13 1 -43.3624 0.7325
4 13 3 -19.6242 -0.1680
4 13 5 1.0408 0.1664
4 13 7 2.8783 -0.0819
4 13 9 -2.6250 -0.2230
4 13 11 0.5065 -0.1046
4 13 13 -6.8816 -0.2259
4 13 15 -10.8538 0.1023
4 13 17 4.7589 -0.2618
4 14 0 -53.4582 5.8665
4 14 2 -3.4691 0.0791
4 14 4 -5.0732 0.4767
4 14 6 -10.4357 -0.0602
4 14 8 16.3817 -0.0685
4 14 10 4.2460 -0.2158
4 14 12 0.9387 0.0724
4 14 14 4.1477 0.0529
4 14 16 4.9861 -0.2636
4 15 1 15.1960 -1.6329
4 15 3 0.0567 -0.6293
4 15 5 -7.5541 0.1318
4 15 7 20.2226 0.4034
4 15 9 -10.7472 0.1505
4 15 11 1.4378 0.1657
4 15 13 -2.5698 0.0036
4 15 15 -9.1358 -0.1342
4 16 0 -42.9154 -5.4029
4 16 2 -7.9510 -0.5574
4 16 4 -3.0194 -0.3374
4 16 6 -0.0815 -0.4510
4 16 8 2.4628 0.2633
4 16 10 0.6501 -0.0765
4 16 12 4.4064 -0.0489
4 16 14 -6.7729 0.3076
4 16 16 3.9947 -0.3135
4 17 1 21.8601 0.9081
4 17 3 -8.5245 -0.0238
4 17 5 -10.5160 -0.3045
4 17 7 1.1606 0.1071
4 17 9 2.9186 -0.2815
4 17 11 -0.8057 -0.2062
4 17 13 -8.8096 0.0173
4 17 15 1.6779 -0.2738
4 18 0 19.5635 -0.4905
4 18 2 -1.3235 1.5153
4 18 4 3.0566 0.3395
4 18 6 1.4119 -0.3524
4 18 8 -8.8991 0.2656
4 18 10 -3.1036 -0.1303
4 18 12 2.9790 -0.1209
4 18 14 -5.4355 0.2247
4 18 16 -1.5156 -0.0777
4 19 1 -9.6269 -1.1053
4 19 3 -3.3609 -0.1843
4 19 5 -8.2220 -0.1562
4 19 7 -11.9777 0.4472
4 19 9 6.2713 0.0438
4 19 11 -0.4048 0.1116
4 19 13 -3.1161 0.3991
4 19 15 6.2487 0.1952
4 20 0 -5.8870 -9.1103
4 20 2 3.1452 0.4463
4 20 4 -1.9467 -0.3525
4 20 6 4.3184 -0.2039
4 20 8 2.2910 0.3172
4 20 10 -4.1991 -0.0162
4 20 12 0.0288 -0.1979
4 20 14 5.2160 0.0829
4 21 1 3.2613 1.2395
4 21 3 2.4907 0.2860
4 21 5 9.8248 -0.2815
4 21 7 3.9197 0.0610
4 21 9 -5.7240 -0.4045
4 21 11 0.8504 -0.2584
4 21 13 5.0369 -0.2389
4 21 15 -7.0404 -0.1096
4 22 0 -11.5768 -0.8532
4 22 2 -3.6185 1.6079
4 22 4 10.2156 0.0340
4 22 6 1.1540 -0.3294
4 22 8 7.0829 0.1116
4 22 10 3.5920 0.2794
4 22 12 -5.8927 -0.0345
4 22 14 -7.7144 0.5205
4 23 1 16.5861 -0.5809
4 23 3 -2.6106 0.1954
4 23 5 0.6187 -0.1905
4 23 7 5.3269 0.1120
4 23 9 -4.8916 0.0365
4 23 11 -5.7150 0.0135
4 23 13 4.8135 -0.3827
4 24 0 2.1000 -5.4285
4 24 2 -7.4323 -0.0742
4 24 4 -0.8585 -0.3457
4 24 6 2.9225 0.0310
4 24 8 -0.8574 0.2035
4 24 10 -2.0946 0.2890
4 24 12 -0.4659 -0.6551
4 25 1 2.4853 1.2251
4 25 3 -5.6042 0.4381
4 25 5 -5.7148 0.0982
4 25 7 -6.2404 -0.1427
4 25 9 4.3138 0.0579
4 25 11 -2.4096 0.2769
4 25 13 1.4429 0.6360
4 26 0 17.9041 3.8200
4 26 2 -2.1455 0.8820
4 26 4 -5.9165 -0.1473
4 26 6 1.7178 0.1999
4 26 8 -3.1454 -0.3855
4 26 10 -9.3631 -0.0302
4 26 12 0.5286 -0.2797
4 27 1 -8.0937 -0.5677
4 27 3 0.3434 -0.4230
4 27 5 -3.6254 0.4305
4 27 7 -10.3425 0.0677
4 27 9 5.3871 -0.1233
4 27 11 5.2947 0.4043
4 28 0 6.5872 -0.1511
4 28 2 3.1266 -1.0301
4 28 4 -5.6282 -0.0693
4 28 6 3.8654 0.4237
4 28 8 2.0212 -0.1613
4 28 10 -3.7540 0.4927
4 29 1 1.7069 0.9698
4 29 3 2.9109 -0.1496
4 29 5 7.8930 0.3267
4 29 7 2.0882 -0.3460
4 29 9 -4.2057 -0.2339
4 29 11 -1.3173 0.2838
4 30 0 -7.5026 6.2848
4 30 2 4.4989 -0.2371
4 30 4 1.7112 0.1359
4 30 6 1.4936 -0.0798
4 30 8 -1.7066 -0.2165
4 30 10 -0.2332 0.2802
4 31 1 13.2583 -0.4709
4 31 3 6.7946 -0.5593
4 31 5 -1.9072 0.4295
4 31 7 4.0546 0.4629
4 31 9 3.2673 0.4528
4 32 0 -2.9488 1.0511
4 32 2 -7.7333 -1.1436
4 32 4 -2.4305 -0.2856
4 32 6 -2.0880 -0.0147
4 32 8 3.8946 -0.1736
4 33 1 -0.0581 0.5935
4 33 3 -1.8718 -0.5226
4 33 5 -0.7405 0.2132
4 33 7 -1.6278 0.5708
4 34 0 2.8577 3.9703
4 34 2 0.2691 -0.0073
4 34 4 5.5832 0.1326
4 34 6 -7.6909 -0.0392
4 35 1 -5.0119 -0.2278
4 35 3 0.6451 0.1946
4 35 5 -1.9916 0.1495
4 36 0 1.2604 -1.3935
4 36 2 2.8529 -0.4396
5 1 2 6.2030 1.7855
5 1 4 -1.7088 0.0456
5 1 6 -42.3612 0.8391
5 1 8 -10.5101 -0.3282
5 1 10 7.4070 -0.5292
5 1 12 3.0797 0.0753
5 1 14 4.3925 0.1137
5 1 16 1.5703 0.2415
5 1 18 1.0021 0.1925
5 2 1 194.9089 -0.4289
5 2 3 -4.3167 0.0192
5 2 5 -58.5541 0.5561
5 2 7 5.0257 -0.0087
5 2 9 12.9913 -0.1310
5 2 11 1.0911 -0.1438
5 2 13 3.2472 -0.0842
5 2 15 -2.8431 -0.1759
5 2 17 -1.8891 -0.0550
5 3 2 -185.0352 0.4467
5 3 4 -39.7221 -2.1331
5 3 6 -7.3982 0.0970
5 3 8 2.0928 0.1357
5 3 10 5.9245 0.0496
5 3 12 -1.6051 0.2408
5 3 14 -1.9290 -0.1761
5 3 16 3.5984 -0.3137
5 3 18 6.6771 -0.0593
5 4 1 124.4998 0.2843
5 4 3 -54.0785 -0.6178
5 4 5 8.4642 0.0746
5 4 7 -16.6120 -0.2607
5 4 9 -12.7406 -0.0363
5 4 11 -0.3494 0.1677
5 4 13 3.7636 0.2138
5 4 15 -0.1097 0.0088
5 4 17 -5.3353 0.0259
5 5 2 4.3762 2.3587
5 5 4 12.3629 -0.2060
5 5 6 37.8920 0.7570
5 5 8 13.5077 -0.1378
5 5 10 6.2927 -0.6722
5 5 12 -6.1874 -0.0681
5 5 14 -3.6814 0.3454
5 5 16 0.5440 -0.0944
5 5 18 1.9615 0.1560
5 6 1 83.5908 0.7834
5 6 3 -58.0652 -0.3453
5 6 5 42.1414 0.4703
5 6 7 -7.9255 -0.0075
5 6 9 -13.8815 -0.0778
5 6 11 -1.8126 -0.0840
5 6 13 5.2642 -0.2852
5 6 15 5.1779 0.0000
5 6 17 2.0029 -0.4276
5 7 2 21.4480 -0.0235
5 7 4 5.5440 -1.6285
5 7 6 5.5101 -0.1412
5 7 8 8.8417 0.3772
5 7 10 7.9723 0.0768
5 7 12 4.2330 0.2066
5 7 14 8.1985 0.1262
5 7 16 -0.9247 -0.5811
5 7 18 -5.6598 0.0822
5 8 1 -49.8443 1.4054
5 8 3 14.0683 -0.4575
5 8 5 21.6950 -0.0877
5 8 7 -6.9858 -0.2218
5 8 9 -16.0158 0.1020
5 8 11 -2.8146 0.0706
5 8 13 -7.4329 0.0791
5 8 15 -6.1750 0.4089
5 8 17 -5.7444 -0.1609
5 9 2 -2.9071 0.9842
5 9 4 -33.5378 0.8961
5 9 6 -23.3155 0.2427
5 9 8 -18.5327 -0.0980
5 9 10 6.3036 -0.4305
5 9 12 -1.7020 -0.1280
5 9 14 4.3678 0.1387
5 9 16 -8.2532 0.1218
5 10 1 -84.0661 1.0801
5 10 3 10.4347 -0.0024
5 10 5 -21.7923 0.2175
5 10 7 -9.0143 -0.0434
5 10 9 1.8971 0.1519
5 10 11 5.3866 -0.1076
5 10 13 -10.9067 -0.3578
5 10 15 -8.4584 -0.0112
5 10 17 3.7043 -1.2130
5 11 2 38.9713 -1.3545
5 11 4 -23.3221 -0.1761
5 11 6 23.9423 -0.6189
5 11 8 -7.6617 0.4086
5 11 10 -1.8402 0.5043
5 11 12 -0.6078 0.0786
5 11 14 -6.5011 0.0290
5 11 16 5.6766 -0.1995
5 12 1 17.8737 0.8051
5 12 3 -14.9051 -0.1422
5 12 5 -8.0446 -0.5222
5 12 7 -17.1391 -0.1223
5 12 9 4.2387 0.2380
5 12 11 5.5506 0.1581
5 12 13 -7.8621 0.0573
5 12 15 -4.4888 0.2848
5 12 17 -2.3621 0.1213
5 13 2 12.4700 -0.3190
5 13 4 14.4373 1.8113
5 13 6 26.3620 -0.2216
5 13 8 7.1800 -0.0817
5 13 10 -12.4522 -0.2901
5 13 12 -0.6135 -0.3205
5 13 14 -8.2597 -0.0258
5 13 16 1.8805 -0.0949
5 14 1 11.0103 0.0787
5 14 3 -3.9462 0.4404
5 14 5 -10.4069 0.0052
5 14 7 -2.3918 0.1453
5 14 9 -0.4926 0.1447
5 14 11 1.5734 -0.0709
5 14 13 3.0594 -0.1327
5 14 15 1.5927 -0.0966
5 15 2 -24.9348 -1.9578
5 15 4 4.8928 0.2414
5 15 6 4.7871 -0.6440
5 15 8 3.5287 0.3170
5 15 10 2.6327 0.4431
5 15 12 -3.7514 0.1851
5 15 14 -11.1507 0.1478
5 15 16 -4.7304 0.3799
5 16 1 -16.4004 -0.6638
5 16 3 23.5475 0.2561
5 16 5 -15.4126 -0.4143
5 16 7 2.7089 -0.0579
5 16 9 2.9392 -0.0188
5 16 11 -5.4137 0.0551
5 16 13 -2.2585 0.0406
5 16 15 1.8599 0.6164
5 17 2 -15.6732 -0.1126
5 17 4 -15.2818 1.5690
5 17 6 -14.1620 -0.1028
5 17 8 2.1349 -0.2528
5 17 10 1.0701 -0.3127
5 17 12 -2.6015 -0.3804
5 17 14 -0.4049 -0.1477
5 17 16 2.5505 -1.3924
5 18 1 -7.6946 -1.0169
5 18 3 11.0215 0.5065
5 18 5 -1.8268 0.1458
5 18 7 2.4665 0.2582
5 18 9 -0.1042 -0.0653
5 18 11 3.0940 0.1651
5 18 13 -2.7496 0.0187
5 18 15 -3.6781 0.6516
5 19 2 9.3444 -0.9368
5 19 4 -0.3638 -0.4666
5 19 6 -3.5593 -0.4761
5 19 8 1.0576 0.2300
5 19 10 2.2558 0.4579
5 19 12 -6.4620 0.1573
5 19 14 -3.2943 0.1614
5 20 1 14.7477 -1.0629
5 20 3 -6.8075 -0.0783
5 20 5 7.3552 -0.1861
5 20 7 -0.3048 -0.0066
5 20 9 0.0183 -0.3949
5 20 11 -5.7356 -0.0010
5 20 13 -3.9784 -0.1540
5 20 15 7.0444 -0.9695
5 21 2 -3.6999 1.0634
5 21 4 4.2696 0.1690
5 21 6 8.9209 0.2432
5 21 8 0.2952 -0.1136
5 21 10 -9.6755 -0.2241
5 21 12 -1.7420 -0.0073
5 21 14 3.5890 0.6744
5 22 1 3.0652 -0.5781
5 22 3 4.7415 0.0492
5 22 5 5.3723 0.1987
5 22 7 -1.9555 0.3158
5 22 9 -1.3223 -0.2615
5 22 11 -0.7230 0.0580
5 22 13 2.9674 0.3622
5 23 2 -5.2236 0.2649
5 23 4 2.5355 -1.2265
5 23 6 -1.2824 0.0165
5 23 8 -2.9879 0.0150
5 23 10 1.1884 0.0664
5 23 12 8.8644 0.0532
5 23 14 -1.4515 -0.0447
5 24 1 -5.4399 0.0457
5 24 3 4.5938 -0.3542
5 24 5 -6.4061 0.3001
5 24 7 -1.7066 0.0587
5 24 9 1.6757 -0.2831
5 24 11 -4.4291 0.2160
5 24 13 -6.6277 -0.2920
5 25 2 -3.7383 1.2643
5 25 4 -1.3905 -0.3235
5 25 6 2.5854 0.5135
5 25 8 2.6755 -0.1135
5 25 10 -0.2834 0.0223
5 25 12 2.1396 0.0256
5 26 1 1.5312 0.5128
5 26 3 -3.1244 -0.2751
5 26 5 2.3121 0.1562
5 26 7 3.8150 -0.2382
5 26 9 -2.8717 -0.3077
5 26 11 -3.0087 0.1496
5 27 2 3.4552 0.6408
5 27 4 3.4144 -0.8930
5 27 6 0.9071 -0.0938
5 27 8 -2.2825 0.3164
5 27 10 -2.5414 0.0544
5 27 12 5.6207 -0.7132
5 28 1 7.4140 0.7091
5 28 3 -7.5318 -0.2148
5 28 5 2.5948 0.1030
5 28 7 -0.5616 0.0648
5 28 9 -4.9791 0.1292
5 28 11 0.5264 0.6273
5 29 2 3.5447 0.2868
5 29 4 2.1728 0.1490
5 29 6 0.0304 0.1132
5 29 8 -2.3427 0.1787
5 29 10 -1.1862 -0.5489
5 30 1 -1.6437 1.1251
5 30 3 -6.3977 -0.0950
5 30 5 -0.6085 0.3644
5 30 7 -0.8275 -0.1705
5 30 9 4.0608 0.4797
5 31 2 -0.7847 -0.3118
5 31 4 -4.7604 -0.1545
5 31 6 -5.7080 -0.0185
5 31 8 4.3222 0.6814
5 32 1 -9.5160 -0.0176
5 32 3 0.9952 -0.1584
5 32 5 -4.0372 0.0106
5 32 7 0.2492 -0.7056
5 33 2 1.0730 0.2352
5 33 4 -0.9797 0.5016
5 33 6 -4.8755 -0.0649
5 34 1 -2.3653 -0.3402
5 34 3 2.3121 0.1728
5 34 5 0.4219 -0.4579
5 35 2 0.4901 0.2080
5 35 4 6.4817 0.0260
5 36 1 3.2659 -1.0376
6 1 1 -92.5976 0.2619
6 1 3 5.6420 0.3155
6 1 5 -18.0400 -0.0580
6 1 7 -15.7997 0.2989
6 1 9 16.3262 0.1815
6 1 11 -2.9191 0.1821
6 1 13 9.4623 -0.0164
6 1 15 11.4271 -0.1231
6 1 17 2.6360 0.0387
6 2 0 60.0443 -3.4729
6 2 2 -46.3373 1.3625
6 2 4 -9.4975 -0.2245
6 2 6 -34.0751 -0.5925
6 2 8 10.2296 -0.1748
6 2 10 -1.1464 0.1549
6 2 12 -5.5298 0.2365
6 2 14 -2.2100 0.1434
6 2 16 -0.7352 0.6038
6 2 18 -2.0519 -0.9031
6 3 1 -69.7785 -0.1921
6 3 3 34.2114 0.1471
6 3 5 -19.2757 -0.1198
6 3 7 3.9106 -0.2805
6 3 9 10.2138 -0.0718
6 3 11 -3.8922 -0.0806
6 3 13 -4.9339 -0.0254
6 3 15 5.1527 0.1715
6 3 17 3.0047 0.2939
6 4 0 -19.8886 -2.0314
6 4 2 47.3217 -0.0902
6 4 4 -64.1851 -0.0264
6 4 6 2.8262 0.5075
6 4 8 -24.7408 0.1240
6 4 10 -6.2332 -0.1343
6 4 12 2.1367 -0.1999
6 4 14 8.7877 -0.3750
6 4 16 1.0715 -0.0831
6 4 18 -0.8839 -0.3678
6 5 1 185.1597 0.0889
6 5 3 10.1195 0.4482
6 5 5 25.0304 0.2661
6 5 7 6.9359 -0.0161
6 5 9 8.1127 0.3756
6 5 11 7.3767 0.2459
6 5 13 1.6739 -0.1916
6 5 15 -2.1506 0.0396
6 5 17 0.9305 -0.5199
6 6 0 173.5577 3.3564
6 6 2 -13.3416 -0.3352
6 6 4 -24.1278 -0.3154
6 6 6 41.6517 0.0825
6 6 8 -5.9276 -0.5624
6 6 10 1.6015 0.1448
6 6 12 -1.0662 0.3361
6 6 14 -1.9734 -0.0478
6 6 16 -1.1285 0.2165
6 6 18 3.6603 0.0761
6 7 1 73.0348 -0.2586
6 7 3 -14.2497 -0.0820
6 7 5 5.9474 0.0134
6 7 7 -15.7769 -0.6128
6 7 9 2.6090 0.1123
6 7 11 4.8364 -0.0859
6 7 13 0.6116 -0.1132
6 7 15 1.4086 0.4472
6 7 17 -0.6561 -0.2871
6 8 0 -3.0715 5.2606
6 8 2 -84.4413 -1.5604
6 8 4 -30.8526 -0.0310
6 8 6 2.7456 0.6391
6 8 8 -0.9060 -0.1404
6 8 10 7.7125 -0.1456
6 8 12 -0.6424 0.0506
6 8 14 -4.3350 -0.2968
6 8 16 3.2528 0.1958
6 9 1 1.0245 -0.1586
6 9 3 -8.1357 0.0531
6 9 5 4.4721 0.4613
6 9 7 2.6752 -0.1605
6 9 9 0.1381 0.2211
6 9 11 -2.2282 0.1671
6 9 13 3.8834 -0.1516
6 9 15 0.2746 0.0032
6 9 17 -1.4062 -0.3767
6 10 0 -35.8081 6.3003
6 10 2 -4.3539 -1.1923
6 10 4 -4.6161 -0.0953
6 10 6 -19.3663 0.2442
6 10 8 -16.1599 -0.3362
6 10 10 -0.7749 0.0059
6 10 12 2.1306 0.3978
6 10 14 -13.9109 -0.0442
6 10 16 2.2991 -0.1980
6 11 1 27.2867 0.1736
6 11 3 9.2809 -0.6954
6 11 5 -9.0302 0.1749
6 11 7 11.8394 -0.4755
6 11 9 -15.9706 -0.1647
6 11 11 -4.2446 -0.0884
6 11 13 -7.5470 -0.1528
6 11 15 -2.1549 0.2242
6 11 17 -0.7878 0.1455
6 12 0 -2.8797 5.2317
6 12 2 18.1482 -1.5656
6 12 4 -19.9716 0.1941
6 12 6 -9.5895 0.2905
6 12 8 -20.3286 0.0629
6 12 10 -2.5462 -0.0704
6 12 12 -3.8141 0.0499
6 12 14 -4.0772 -0.1630
6 12 16 -3.5874 -0.5803
6 13 1 20.6073 0.0405
6 13 3 3.5995 -0.0681
6 13 5 12.2763 0.4446
6 13 7 5.2920 0.0955
6 13 9 -3.8129 0.0385
6 13 11 3.5672 0.1607
6 13 13 -3.5871 -0.1177
6 13 15 -2.0443 0.1696
6 13 17 -0.8504 0.2321
6 14 0 -5.4000 1.0581
6 14 2 8.3596 -0.4598
6 14 4 -12.5743 0.2184
6 14 6 -4.6471 -0.2576
6 14 8 1.1769 -0.0319
6 14 10 -0.7020 -0.0800
6 14 12 -4.9995 0.1352
6 14 14 -4.5838 0.3028
6 14 16 -5.7949 -0.2226
6 15 1 -3.9896 0.5922
6 15 3 -20.7658 -0.4578
6 15 5 15.1815 -0.2396
6 15 7 -9.1771 0.0458
6 15 9 8.6272 -0.3216
6 15 11 -0.2611 -0.0428
6 15 13 -5.6421 -0.0354
6 15 15 2.1865 -0.0683
6 16 0 -6.5244 -0.7382
6 16 2 -6.1670 0.2888
6 16 4 7.4405 0.3897
6 16 6 -5.9829 -0.1990
6 16 8 19.4450 0.4034
6 16 10 1.2825 -0.3179
6 16 12 -1.9196 -0.1846
6 16 14 3.5131 0.1061
6 16 16 -0.2977 -0.1748
6 17 1 -5.0966 -0.1915
6 17 3 -3.6846 0.1729
6 17 5 8.9116 -0.0353
6 17 7 -7.4032 0.5962
6 17 9 -1.1541 0.0056
6 17 11 -5.6633 0.1185
6 17 13 -3.7978 0.2721
6 17 15 0.2897 -0.3472
6 18 0 12.8388 -5.4584
6 18 2 2.7577 0.8596
6 18 4 6.1306 0.0733
6 18 6 -0.9768 -0.3640
6 18 8 -0.4400 0.4083
6 18 10 3.1110 0.0394
6 18 12 -0.7896 0.1298
6 18 14 1.9817 0.0365
6 19 1 -7.8627 0.4153
6 19 3 4.5060 -0.0393
6 19 5 1.3518 -0.5706
6 19 7 -0.1613 0.2083
6 19 9 -3.5467 -0.4230
6 19 11 -4.2644 -0.0834
6 19 13 1.7084 0.0642
6 19 15 -3.7264 -0.0451
6 20 0 28.0095 -3.8732
6 20 2 7.2594 1.3944
6 20 4 4.5608 0.1106
6 20 6 2.1389 -0.2313
6 20 8 -13.7257 0.2016
6 20 10 -0.1795 -0.0704
6 20 12 2.1648 -0.0351
6 20 14 -6.8294 -0.0968
6 21 1 -10.4742 -0.3995
6 21 3 -5.0057 0.3638
6 21 5 -5.4806 -0.2120
6 21 7 -1.4380 0.4037
6 21 9 4.8781 -0.1251
6 21 11 1.3465 0.3830
6 21 13 -0.5959 0.1478
6 22 0 -1.3008 -5.6890
6 22 2 7.3655 1.0170
6 22 4 -7.0799 -0.0812
6 22 6 2.0683 -0.3422
6 22 8 -0.0118 -0.0156
6 22 10 -0.1878 -0.0555
6 22 12 -2.6640 -0.3540
6 22 14 3.4205 0.3063
6 23 1 2.8570 0.1212
6 23 3 -11.1280 0.2455
6 23 5 13.1732 -0.3249
6 23 7 4.5446 -0.0696
6 23 9 1.4645 -0.1799
6 23 11 1.5433 -0.0244
6 23 13 4.2844 -0.2021
6 24 0 -5.6392 -0.4524
6 24 2 4.2850 0.8012
6 24 4 7.2699 -0.3423
6 24 6 -0.4179 -0.0404
6 24 8 -0.8573 -0.0052
6 24 10 -1.9103 0.0172
6 24 12 0.2263 -0.3761
6 25 1 3.3341 -0.6324
6 25 3 0.9702 0.2621
6 25 5 8.0171 0.1655
6 25 7 4.2049 0.3035
6 25 9 -7.6076 -0.0099
6 25 11 4.6386 0.2038
6 25 13 4.2864 -0.7753
6 26 0 3.6842 -0.8135
6 26 2 -4.4903 -0.0560
6 26 4 1.7752 -0.4582
6 26 6 2.7258 0.3453
6 26 8 -6.0775 -0.0047
6 26 10 8.9938 -0.0083
6 26 12 -4.1326 0.3269
6 27 1 5.0918 0.4612
6 27 3 2.2393 -0.3557
6 27 5 2.6761 0.1525
6 27 7 -4.0786 -0.4805
6 27 9 -1.3541 -0.5240
6 27 11 -4.2964 0.4973
6 28 0 2.1695 4.2955
6 28 2 -6.3109 -0.3565
6 28 4 -5.1521 0.1506
6 28 6 1.4427 0.1021
6 28 8 1.1099 -0.3280
6 28 10 0.6968 -0.0923
6 29 1 1.2850 -0.3394
6 29 3 0.7413 -0.5727
6 29 5 -7.6076 0.6421
6 29 7 -1.5146 -0.3718
6 29 9 0.3312 -0.2219
6 30 0 -4.5782 2.1710
6 30 2 -4.1013 -0.9994
6 30 4 -6.9178 0.0365
6 30 6 0.5062 0.3448
6 30 8 10.4605 0.4890
6 30 10 -3.1727 0.6211
6 31 1 -1.3834 0.6278
6 31 3 -0.1213 -0.3505
6 31 5 -1.3352 0.4786
6 31 7 -0.1693 -0.1971
6 31 9 -6.0873 -0.1264
6 32 0 -6.8254 4.4619
6 32 2 2.8398 -0.7416
6 32 4 1.9098 -0.1665
6 32 6 -2.6143 -0.1175
6 32 8 1.6782 1.0580
6 33 1 1.2173 -0.1278
6 33 3 2.7472 -0.6824
6 33 5 2.1496 0.4469
6 33 7 -1.6108 0.2563
6 34 0 -4.2190 0.3989
6 34 2 1.5153 -1.0043
6 34 4 -1.9567 0.7270
6 34 6 -1.2504 -0.2980
6 35 1 -3.8495 0.2533
6 35 3 2.4361 -0.4252
6 36 0 -4.1759 1.5486
7 1 2 41.4148 0.1576
7 1 4 42.3021 -1.1331
7 1 6 -6.9541 0.1586
7 1 8 18.0840 0.2045
7 1 10 -4.9798 -0.0035
7 1 12 -3.8582 0.0898
7 1 14 7.8657 -0.1060
7 1 16 6.4415 -0.1981
7 1 18 -0.3855 0.0549
7 2 1 -60.2455 -1.2154
7 2 3 -70.9556 0.3028
7 2 5 -13.6591 0.1048
7 2 7 -16.0216 -0.1860
7 2 9 -17.0218 0.1341
7 2 11 -0.3417 0.1264
7 2 13 -1.8531 0.1975
7 2 15 11.0384 -0.0357
7 2 17 -2.4809 0.0969
7 3 2 121.5263 2.1691
7 3 4 33.2727 -0.7080
7 3 6 -6.4017 0.5968
7 3 8 1.4759 0.1113
7 3 10 14.3794 -0.4725
7 3 12 -4.3023 0.1146
7 3 14 7.2397 0.1051
7 3 16 -3.5770 0.2890
7 3 18 2.6315 0.2047
7 4 1 41.3230 -0.1046
7 4 3 0.4066 -0.4687
7 4 5 -10.5137 0.2995
7 4 7 -0.7489 -0.0093
7 4 9 16.9943 -0.0470
7 4 11 -1.0185 -0.2517
7 4 13 1.9625 -0.0891
7 4 15 -0.5175 -0.0580
7 4 17 2.2760 -0.2922
7 5 2 42.3095 0.1821
7 5 4 -4.6036 -1.5017
7 5 6 -5.9017 0.1757
7 5 8 7.6169 0.3514
7 5 10 -0.0141 -0.0172
7 5 12 -4.7835 0.2674
7 5 14 2.1438 -0.1208
7 5 16 0.2119 -0.5391
7 5 18 1.7516 -0.0750
7 6 1 -97.5048 0.4747
7 6 3 18.5442 0.0287
7 6 5 -10.0708 0.0756
7 6 7 32.0735 -0.1766
7 6 9 7.9919 0.1844
7 6 11 -6.0862 0.1032
7 6 13 2.1153 0.2422
7 6 15 -10.4833 0.3130
7 6 17 -1.2707 0.1369
7 7 2 116.0674 1.8195
7 7 4 -14.3998 -0.0196
7 7 6 3.2427 0.4382
7 7 8 -3.9471 -0.1456
7 7 10 -0.3066 -0.4205
7 7 12 2.4951 0.0726
7 7 14 -0.1976 0.0968
7 7 16 -1.4288 0.0530
7 8 1 36.2610 1.4581
7 8 3 -35.8583 -0.7355
7 8 5 -9.7595 0.2515
7 8 7 11.9304 0.0317
7 8 9 -3.8617 0.1558
7 8 11 2.7293 -0.2158
7 8 13 -0.6295 -0.1720
7 8 15 -4.1692 -0.0116
7 8 17 6.9648 -0.7750
7 9 2 48.3038 -0.9482
7 9 4 -24.9063 -0.6535
7 9 6 14.0670 -0.2736
7 9 8 -13.3699 0.1887
7 9 10 -2.4063 0.2747
7 9 12 4.1552 0.1148
7 9 14 -0.8810 -0.1301
7 9 16 4.8586 -0.1675
7 10 1 64.6142 1.2888
7 10 3 -44.3755 0.0760
7 10 5 -13.4264 -0.1398
7 10 7 -22.3263 -0.2535
7 10 9 -9.7325 0.2567
7 10 11 3.9918 0.0217
7 10 13 -5.7572 0.0358
7 10 15 5.3859 0.3720
7 10 17 -3.9946 -0.1186
7 11 2 -35.1127 0.5739
7 11 4 -20.0683 1.2625
7 11 6 -8.7800 -0.0989
7 11 8 -2.8490 -0.1199
7 11 10 -8.3098 -0.2883
7 11 12 -2.9844 -0.2212
7 11 14 -1.6325 0.0247
7 11 16 -8.1509 0.3437
7 12 1 -34.8760 0.9656
7 12 3 9.4539 -0.4630
7 12 5 -23.4046 -0.0490
7 12 7 -1.4868 0.0806
7 12 9 -4.4690 0.1302
7 12 11 -3.2258 -0.2287
7 12 13 -0.4967 -0.3296
7 12 15 -3.1251 -0.2471
7 12 17 -0.3718 -0.9894
7 13 2 -5.4622 -2.1665
7 13 4 -13.4309 0.0180
7 13 6 -4.1827 -0.6590
7 13 8 4.7086 0.1757
7 13 10 1.7445 0.4312
7 13 12 -2.9960 0.1206
7 13 14 -6.2165 0.0760
7 13 16 -1.9091 0.2589
7 14 1 -33.0863 0.1416
7 14 3 21.9529 0.3188
7 14 5 0.5223 -0.1934
7 14 7 14.1920 -0.1610
7 14 9 1.7212 0.0143
7 14 11 -6.5766 -0.1021
7 14 13 -9.6720 -0.1414
7 14 15 -3.0532 0.3810
7 15 2 14.3524 -0.1679
7 15 4 5.3082 1.6252
7 15 6 -1.3285 -0.1080
7 15 8 -5.1157 -0.1639
7 15 10 -0.4567 -0.1897
7 15 12 -1.1788 -0.2961
7 15 14 4.9044 -0.1369
7 15 16 3.7274 -1.4084
7 16 1 3.2700 -0.6966
7 16 3 -6.2912 0.1597
7 16 5 4.6824 0.0422
7 16 7 1.4469 0.1170
7 16 9 2.4582 -0.0385
7 16 11 2.5184 0.1463
7 16 13 -3.4470 -0.1831
7 16 15 2.5757 0.6504
7 17 2 -3.2289 -1.8837
7 17 4 15.7807 0.0857
7 17 6 -4.4824 -0.6206
7 17 8 -9.2208 0.1591
7 17 10 0.5496 0.4373
7 17 12 -6.2326 0.0764
7 17 14 -2.2287 0.1902
7 17 16 2.3033 -0.4123
7 18 1 14.8257 -1.0826
7 18 3 -4.8027 0.4324
7 18 5 1.3293 -0.0626
7 18 7 -8.5833 -0.1349
7 18 9 4.2342 -0.1501
7 18 11 1.6933 0.1598
7 18 13 -3.4304 -0.3944
7 18 15 8.3708 -0.3682
7 19 2 -18.9853 0.9711
7 19 4 0.0901 0.8998
7 19 6 -4.5402 -0.1037
7 19 8 -1.5777 0.0109
7 19 10 1.2782 -0.2506
7 19 12 5.0970 -0.1214
7 19 14 5.3415 0.4356
7 20 1 -3.1840 -1.1793
7 20 3 6.8511 0.1600
7 20 5 2.5391 0.0515
7 20 7 1.8963 0.2220
7 20 9 -0.8433 -0.1131
7 20 11 10.1623 0.2587
7 20 13 0.3781 0.1631
7 20 15 -2.3764 0.4767
7 21 2 -1.3998 -0.3269
7 21 4 -6.9472 -0.9051
7 21 6 3.5803 -0.1812
7 21 8 6.5125 0.3183
7 21 10 9.4341 0.0015
7 21 12 -0.4399 -0.0200
7 21 14 1.1114 0.0505
7 22 1 2.8540 -0.4661
7 22 3 -2.0514 0.2383
7 22 5 0.2140 -0.0765
7 22 7 -1.0652 0.2103
7 22 9 -2.1138 -0.3914
7 22 11 -0.2181 0.1132
7 22 13 5.8532 -0.2823
7 23 2 0.2384 1.6451
7 23 4 3.6037 0.0954
7 23 6 7.8548 0.6242
7 23 8 1.3268 -0.0588
7 23 10 4.2044 -0.3028
7 23 12 -3.6148 -0.3437
7 24 1 10.0362 0.0071
7 24 3 2.5019 -0.4720
7 24 5 5.7678 -0.0399
7 24 7 -5.2478 0.2113
7 24 9 -3.5725 -0.0784
7 24 11 -7.0402 0.6264
7 24 13 7.3172 -0.1981
7 25 2 -0.9298 0.4453
7 25 4 3.1913 -1.1387
7 25 6 4.3435 0.0343
7 25 8 -7.5272 0.1719
7 25 10 -4.2307 -0.0013
7 25 12 7.1388 -0.7203
7 26 1 -3.5649 0.3225
7 26 3 -2.3446 -0.0084
7 26 5 0.1646 -0.1293
7 26 7 -3.2624 0.1685
7 26 9 1.3918 -0.0151
7 26 11 1.2887 0.6250
7 27 2 5.4848 1.2909
7 27 4 -3.7828 -0.1182
7 27 6 -0.5075 0.0313
7 27 8 -0.9993 -0.0003
7 27 10 -4.1090 -0.0242
7 28 1 -4.0000 1.0685
7 28 3 -12.0668 -0.4001
7 28 5 2.2936 -0.0134
7 28 7 11.3314 0.0004
7 28 9 4.7669 -0.5860
7 28 11 4.5795 -0.5458
7 29 2 2.2508 -0.3176
7 29 4 2.8732 -0.4364
7 29 6 -2.2827 0.0852
7 29 8 -0.4250 0.3335
7 29 10 -0.6252 0.0291
7 30 1 1.6804 0.7549
7 30 3 -2.9613 -0.2246
7 30 5 0.0089 0.0047
7 30 7 2.6830 -0.0252
7 30 9 -0.8089 0.0404
7 31 2 -1.2357 0.1144
7 31 4 6.9841 0.4202
7 31 6 -2.2825 -0.4385
7 31 8 -2.1935 0.0256
7 32 1 2.5885 0.0144
7 32 3 3.4993 0.0020
7 32 5 -1.2570 0.4153
7 32 7 -2.9084 0.1167
7 33 2 -3.4365 -0.7684
7 33 4 1.4131 0.1345
7 33 6 -0.8884 -1.4492
7 34 1 -3.6535 -0.3153
7 34 3 -2.7756 0.3365
7 34 5 0.8347 0.7577
7 35 2 2.2014 -1.5474
7 35 4 2.9604 0.5954
8 1 1 13.5294 -1.3726
8 1 3 31.1581 -0.0057
8 1 5 27.6665 -0.5037
8 1 7 10.1006 -0.0930
8 1 9 12.6815 -0.2081
8 1 11 -6.3162 -0.0638
8 1 13 1.9629 0.0310
8 1 15 7.0787 0.1701
8 1 17 -6.4818 0.1972
8 2 0 31.6550 -9.3501
8 2 2 -41.8443 -0.0037
8 2 4 -6.2961 -0.5094
8 2 6 15.0776 0.4482
8 2 8 -0.8809 0.3030
8 2 10 8.1304 -0.0028
8 2 12 1.5843 -0.2953
8 2 14 -0.3261 -0.3158
8 2 16 6.0779 0.3835
8 2 18 -1.5151 -0.3289
8 3 1 50.2034 0.9681
8 3 3 9.0860 0.6665
8 3 5 15.2094 0.1278
8 3 7 7.2717 0.0977
8 3 9 9.5176 0.0895
8 3 11 -0.8635 0.1410
8 3 13 -0.4774 -0.1583
8 3 15 4.2662 -0.2382
8 3 17 -0.0349 -0.6333
8 4 0 -197.7514 3.9400
8 4 2 -46.3901 1.5434
8 4 4 41.4462 -0.1178
8 4 6 4.3686 -0.0040
8 4 8 22.5329 -0.5046
8 4 10 7.7376 0.0990
8 4 12 -7.3900 0.4158
8 4 14 -7.8301 0.0551
8 4 16 -6.0832 0.1660
8 5 1 41.5982 -1.1409
8 5 3 62.2713 0.1702
8 5 5 -10.5443 -0.1386
8 5 7 7.7539 -0.4529
8 5 9 -9.8518 0.0384
8 5 11 -6.7579 -0.0256
8 5 13 -6.4895 -0.0970
8 5 15 -2.4042 0.4691
8 5 17 2.9188 0.0385
8 6 0 -80.5922 -1.1952
8 6 2 28.0591 -1.4190
8 6 4 2.5815 -0.3765
8 6 6 1.3291 0.6947
8 6 8 5.0806 -0.0627
8 6 10 0.6770 -0.0947
8 6 12 -0.2316 -0.1293
8 6 14 0.2600 -0.4074
8 6 16 0.2540 0.2446
8 7 1 -15.6989 0.9374
8 7 3 4.7063 0.2334
8 7 5 -2.4135 0.5212
8 7 7 -7.3267 -0.1695
8 7 9 2.5545 0.3148
8 7 11 4.1716 0.0503
8 7 13 3.7960 -0.1896
8 7 15 1.0055 -0.0475
8 7 17 3.8950 -1.1694
8 8 0 62.0547 9.5436
8 8 2 53.6363 -0.3100
8 8 4 5.1621 0.1285
8 8 6 2.9721 0.2150
8 8 8 -1.8689 -0.4756
8 8 10 -10.5640 0.0527
8 8 12 4.7018 0.5169
8 8 14 -4.1031 -0.0946
8 8 16 3.2637 -0.1457
8 9 1 -35.2896 -0.7101
8 9 3 -14.0084 -0.4767
8 9 5 -28.9579 0.0732
8 9 7 -11.6717 -0.4539
8 9 9 -1.9550 0.0743
8 9 11 5.1091 0.0581
8 9 13 -2.2775 -0.0053
8 9 15 -1.0181 0.4490
8 9 17 -3.3913 0.1844
8 10 0 -63.8876 2.4343
8 10 2 13.6163 -2.1721
8 10 4 -33.9615 -0.1712
8 10 6 3.7426 0.5080
8 10 8 13.1972 0.1058
8 10 10 -2.8825 -0.1663
8 10 12 2.2642 0.0329
8 10 14 3.6522 -0.1866
8 10 16 -2.7706 -0.3051
8 11 1 40.2541 0.8761
8 11 3 -25.7255 -0.2327
8 11 5 -11.4515 0.6347
8 11 7 4.0691 -0.0538
8 11 9 -7.7569 0.0637
8 11 11 2.0836 0.1078
8 11 13 -4.0565 -0.3512
8 11 15 -9.4705 0.0281
8 11 17 -0.9259 -0.4128
8 12 0 -32.8892 7.7774
8 12 2 -4.9530 -0.4336
8 12 4 1.2479 0.6385
8 12 6 -3.7726 -0.1197
8 12 8 9.2352 -0.2877
8 12 10 -4.1975 0.0613
8 12 12 -7.6752 0.2923
8 12 14 -6.8399 0.1483
8 12 16 2.0330 -0.2880
8 13 1 22.7645 -0.5883
8 13 3 -16.7236 -0.7032
8 13 5 -19.9238 0.0190
8 13 7 -4.8161 -0.1077
8 13 9 -3.6339 0.0398
8 13 11 -5.1725 0.0801
8 13 13 -5.7890 -0.1118
8 13 15 4.5431 0.2592
8 14 0 13.0483 -1.3304
8 14 2 -19.5589 -1.2980
8 14 4 15.1218 0.0623
8 14 6 -3.0839 -0.2565
8 14 8 -5.5714 0.3322
8 14 10 -4.5147 -0.1751
8 14 12 -1.3809 -0.2855
8 14 14 -4.1423 0.0017
8 14 16 -0.1733 -0.5549
8 15 1 -25.2670 0.6443
8 15 3 7.3891 0.0415
8 15 5 -11.3454 0.1769
8 15 7 -11.0512 0.4088
8 15 9 6.3124 0.0845
8 15 11 -1.1645 -0.0821
8 15 13 1.6099 -0.1690
8 15 15 5.6155 -0.0195
8 16 0 -12.6076 0.3008
8 16 2 7.6497 0.7931
8 16 4 -1.8199 0.5365
8 16 6 3.3572 -0.6203
8 16 8 -0.8955 0.2941
8 16 10 -0.0773 0.0100
8 16 12 0.6262 0.1735
8 16 14 -1.0278 0.5842
8 16 16 5.2769 -0.0981
8 17 1 -2.6285 -0.6248
8 17 3 3.6354 -0.3887
8 17 5 1.3827 -0.4873
8 17 7 -0.9488 0.1623
8 17 9 -0.7075 -0.2958
8 17 11 4.9538 -0.0274
8 17 13 0.8746 0.1624
8 17 15 0.9596 0.4016
8 18 0 -23.1116 -5.9049
8 18 2 6.6980 0.2604
8 18 4 -3.9168 -0.0485
8 18 6 4.6846 -0.4477
8 18 8 5.3175 0.3626
8 18 10 7.7979 -0.2694
8 18 12 2.8395 -0.2981
8 18 14 -3.1621 0.0715
8 19 1 18.6297 0.2209
8 19 3 -9.0822 0.3959
8 19 5 2.2195 -0.0653
8 19 7 5.6436 0.4278
8 19 9 -0.9381 -0.2439
8 19 11 5.7909 0.1564
8 19 13 -4.0843 -0.1070
8 19 15 -3.2380 0.3466
8 20 0 -3.6646 -3.4691
8 20 2 -9.3911 1.4485
8 20 4 -2.8164 0.3333
8 20 6 1.5739 -0.4176
8 20 8 -1.1899 0.1643
8 20 10 4.9092 0.0233
8 20 12 2.5588 -0.0077
8 20 14 2.4989 0.5415
8 21 1 9.5135 -0.5833
8 21 3 -13.4650 0.0808
8 21 5 -1.1431 -0.3643
8 21 7 3.1748 0.1391
8 21 9 8.6378 -0.2802
8 21 11 -1.1697 0.2323
8 21 13 5.3455 -0.4198
8 22 0 17.2828 -4.9414
8 22 2 -2.4866 0.4750
8 22 4 0.9632 -0.3386
8 22 6 2.0324 -0.2199
8 22 8 -5.9727 0.3341
8 22 10 -7.8696 0.1606
8 22 12 7.7523 -0.5679
8 22 14 4.5089 1.0349
8 23 1 -11.7848 0.1298
8 23 3 0.9634 0.6274
8 23 5 -8.9679 -0.0135
8 23 7 -1.9547 0.1548
8 23 9 1.5838 -0.1108
8 23 11 7.7520 0.3244
8 23 13 6.6976 -0.1678
8 24 0 -2.4257 -1.0369
8 24 2 2.6706 0.8773
8 24 4 -3.8009 -0.2388
8 24 6 4.4794 0.0228
8 24 8 -0.0440 0.1301
8 24 10 -2.6644 0.0599
8 24 12 -1.1348 -0.0665
8 25 1 6.7334 -0.0370
8 25 3 0.6231 -0.0205
8 25 5 9.7643 -0.1678
8 25 7 5.8024 -0.0763
8 25 9 -1.3888 -0.4236
8 25 11 -0.6076 0.4739
8 26 0 -1.7797 0.3428
8 26 2 -1.5589 -0.0654
8 26 4 2.7574 -0.3678
8 26 6 -1.1372 0.4708
8 26 8 8.6220 -0.0843
8 26 10 -5.8625 0.2017
8 26 12 -1.7035 -0.1187
8 27 1 10.2434 0.3565
8 27 3 -1.5232 -0.1781
8 27 5 3.8935 0.6310
8 27 7 4.6911 0.0375
8 27 9 -11.5052 -0.1610
8 27 11 0.2185 1.1352
8 28 0 1.7441 3.1525
8 28 2 -1.4772 -0.1849
8 28 4 0.6461 0.0444
8 28 6 -2.6874 0.2751
8 28 8 7.3090 -0.5833
8 28 10 -1.3019 -0.0745
8 29 1 2.1139 0.1761
8 29 3 -0.7386 -0.6064
8 29 5 -4.3388 0.2426
8 29 7 -3.7987 -0.0186
8 29 9 -2.2671 -0.0035
8 30 0 2.9799 3.2773
8 30 2 -2.4362 -0.7567
8 30 4 1.6268 -0.3969
8 30 6 -3.8211 -0.1147
8 30 8 1.1321 0.0776
8 31 1 -1.3492 0.6986
8 31 3 -1.8195 -0.1824
8 31 5 1.0583 0.2577
8 31 7 -1.5052 -0.4276
8 32 0 -2.1806 2.6938
8 32 2 -1.5229 -0.2633
8 32 4 -1.4424 0.3719
8 32 6 -0.8955 0.3933
8 32 8 -2.2910 0.8265
8 33 1 0.2280 0.3974
8 33 3 3.9199 -0.6252
8 33 5 5.5804 0.5874
8 34 0 -1.3073 1.9162
8 34 2 1.1990 -0.4754
8 34 4 2.5910 0.0689
8 35 1 -0.3232 -0.2891
8 35 3 3.6481 -0.5231
9 1 2 45.9655 1.4658
9 1 4 12.8700 -0.4952
9 1 6 36.7315 0.2689
9 1 8 11.0738 0.2370
9 1 10 5.2061 -0.1456
9 1 12 -8.5420 -0.1257
9 1 14 3.1803 0.0573
9 1 16 -6.0284 0.1177
9 2 1 33.0624 -0.5093
9 2 3 -35.7013 -0.1367
9 2 5 33.1032 0.0193
9 2 7 2.5967 -0.1005
9 2 9 11.6332 0.0260
9 2 11 -5.2810 -0.0610
9 2 13 -2.4026 -0.0027
9 2 15 -4.0604 -0.2736
9 2 17 2.7220 0.0534
9 3 2 1.2407 0.8169
9 3 4 -11.5101 -1.1875
9 3 6 13.4868 0.3056
9 3 8 12.2690 0.0787
9 3 10 -17.6286 -0.2423
9 3 12 -7.1466 0.2018
9 3 14 -1.1187 0.0088
9 3 16 6.7956 -0.0910
9 4 1 -136.2073 -0.2490
9 4 3 11.2893 0.1353
9 4 5 10.4633 -0.0067
9 4 7 -4.2101 -0.1513
9 4 9 -10.9334 -0.0669
9 4 11 0.0025 -0.0242
9 4 13 -5.0383 0.0262
9 4 15 3.1567 0.1565
9 4 17 1.2824 0.2920
9 5 2 -36.2072 2.0102
9 5 4 9.6082 -0.7676
9 5 6 -23.5639 0.5269
9 5 8 -1.4103 0.0484
9 5 10 3.7958 -0.3532
9 5 12 7.2230 0.1310
9 5 14 7.1312 0.0444
9 5 16 3.4280 -0.1396
9 6 1 -11.3914 1.1020
9 6 3 60.4302 -0.3964
9 6 5 6.5580 0.0574
9 6 7 10.8994 0.1810
9 6 9 6.3513 0.0064
9 6 11 6.3589 -0.1132
9 6 13 -3.3482 -0.0431
9 6 15 -1.1245 -0.1135
9 6 17 -1.2770 -0.5399
9 7 2 -80.7903 0.0539
9 7 4 19.5318 -0.9780
9 7 6 -5.6581 0.2386
9 7 8 -1.4901 -0.0190
9 7 10 3.7667 -0.0258
9 7 12 -3.5925 0.2858
9 7 14 -0.9492 -0.0011
9 7 16 -0.4137 -0.1588
9 8 1 -4.8754 0.8742
9 8 3 20.8348 0.0047
9 8 5 -7.5411 -0.0702
9 8 7 10.1453 -0.1742
9 8 9 2.7763 0.1258
9 8 11 -3.8618 0.1106
9 8 13 0.2221 -0.0044
9 8 15 2.1289 0.3186
9 8 17 -2.9052 -0.1866
9 9 2 -6.5081 0.8678
9 9 4 11.8628 0.2054
9 9 6 14.5602 0.0830
9 9 8 6.3521 -0.0764
9 9 10 -6.5318 -0.2530
9 9 12 -3.3201 -0.0571
9 9 14 -0.2941 -0.0190
9 9 16 -6.1001 0.0724
9 10 1 7.5146 1.3024
9 10 3 10.7345 -0.4073
9 10 5 -1.8404 -0.0136
9 10 7 6.1015 0.0338
9 10 9 -6.8959 0.3429
9 10 11 -7.9145 -0.1605
9 10 13 5.1644 -0.2026
9 10 15 -2.2327 -0.0608
9 10 17 3.5589 -1.1541
9 11 2 -0.8390 -1.4764
9 11 4 -21.6171 0.1582
9 11 6 -10.8441 -0.3352
9 11 8 2.4836 0.1917
9 11 10 -0.3665 0.1548
9 11 12 5.3261 0.1711
9 11 14 0.7315 -0.0239
9 11 16 1.9997 0.0764
9 12 1 -19.6754 0.4476
9 12 3 8.6698 0.2069
9 12 5 0.1191 -0.1299
9 12 7 3.5002 -0.2566
9 12 9 -2.4337 0.0226
9 12 11 -7.3971 -0.1026
9 12 13 -2.5598 0.1230
9 12 15 -2.9245 0.4030
9 13 2 -2.4707 -0.2277
9 13 4 -28.7517 1.2495
9 13 6 -29.3683 -0.1183
9 13 8 -7.1725 -0.0384
9 13 10 3.6707 -0.1930
9 13 12 0.1780 -0.0996
9 13 14 -1.8954 -0.1392
9 13 16 6.6942 -0.9781
9 14 1 -10.9773 0.1742
9 14 3 2.0671 -0.2215
9 14 5 -6.6774 0.0695
9 14 7 -4.6079 0.1359
9 14 9 3.9377 0.1782
9 14 11 1.8600 0.0768
9 14 13 -6.0641 -0.0445
9 14 15 0.0247 0.7294
9 15 2 15.6105 -2.0751
9 15 4 -11.4350 0.5057
9 15 6 0.9837 -0.5759
9 15 8 0.2035 0.0803
9 15 10 -1.3772 0.2754
9 15 12 -4.0058 0.1281
9 15 14 0.5597 0.1725
9 15 16 5.2661 -0.0518
9 16 1 19.6423 -0.6948
9 16 3 -9.9466 0.3971
9 16 5 6.5869 0.0818
9 16 7 -8.5284 -0.1974
9 16 9 2.5074 -0.0994
9 16 11 3.6131 0.1757
9 16 13 -5.2750 -0.3734
9 16 15 5.7321 -0.2295
9 17 2 -0.2624 0.0815
9 17 4 5.8098 1.2059
9 17 6 14.5509 -0.2037
9 17 8 7.2991 0.0100
9 17 10 0.4549 -0.0517
9 17 12 -2.2066 -0.1948
9 17 14 -1.6836 -0.0522
9 18 1 -6.0947 -0.8211
9 18 3 3.6211 0.0649
9 18 5 -0.7341 0.0594
9 18 7 0.8300 0.1053
9 18 9 3.5790 -0.0920
9 18 11 3.5392 0.1915
9 18 13 0.0043 0.1001
9 18 15 0.4435 0.9920
9 19 2 -0.1523 -0.9208
9 19 4 -5.3510 -0.2099
9 19 6 8.0178 -0.5530
9 19 8 3.6679 0.2512
9 19 10 2.3141 0.1318
9 19 12 -0.7688 -0.0278
9 19 14 -6.6616 0.2528
9 20 1 -10.6527 -1.0874
9 20 3 5.2226 0.3575
9 20 5 -9.1475 -0.0299
9 20 7 4.3722 0.0747
9 20 9 0.8826 -0.2940
9 20 11 -3.4658 0.1127
9 20 13 8.2096 -0.2616
9 21 2 -2.3049 1.1751
9 21 4 -15.6308 0.2549
9 21 6 -6.3580 0.0573
9 21 8 -4.1615 0.1742
9 21 10 0.7222 -0.3280
9 21 12 12.2850 -0.1462
9 21 14 2.8945 0.9141
9 22 1 0.5112 -0.1837
9 22 3 -5.9466 -0.3846
9 22 5 1.1330 -0.1100
9 22 7 4.6421 0.4235
9 22 9 -1.1071 -0.4553
9 22 11 4.5689 0.4657
9 22 13 2.3768 -0.4272
9 23 2 -1.1718 0.2571
9 23 4 -4.8174 -1.0491
9 23 6 0.0310 -0.1347
9 23 8 1.4372 0.0846
9 23 10 4.1556 0.0115
9 23 12 5.1623 -0.3812
9 24 1 5.3245 -0.1104
9 24 3 -8.7389 0.3584
9 24 5 1.7758 0.1318
9 24 7 2.7509 0.0360
9 24 9 -5.2149 -0.5593
9 24 11 3.7042 0.0413
9 24 13 -1.3879 -0.7749
9 25 2 0.6669 1.2921
9 25 4 2.5398 -0.1640
9 25 6 8.7675 0.2215
9 25 8 4.8770 0.2920
9 25 10 6.7159 0.3607
9 25 12 -3.0328 0.1479
9 26 1 6.1208 0.5055
9 26 3 5.7241 -0.3516
9 26 5 -2.2001 -0.0583
9 26 7 8.5814 0.0550
9 26 9 -0.2241 -0.0716
9 26 11 -7.5344 -0.1183
9 27 2 -7.2488 0.0154
9 27 4 -3.9910 -0.9178
9 27 6 4.6000 -0.0148
9 27 8 -1.8698 0.1970
9 27 10 -2.3037 -0.0446
9 28 1 -9.0156 0.8906
9 28 3 7.7906 -0.2204
9 28 5 -4.7777 0.1097
9 28 7 3.8108 0.1853
9 28 9 0.5913 -0.3019
9 28 11 -6.5894 0.8199
9 29 2 3.4090 0.9486
9 29 4 -3.8423 -0.1067
9 29 6 -4.0524 0.2801
9 29 8 -1.2829 -0.3789
9 29 10 -5.8466 -1.0589
9 30 1 -5.8624 0.4518
9 30 3 0.4456 -0.2143
9 30 5 -0.9188 0.2736
9 30 7 -1.8160 -0.1537
9 30 9 1.0417 0.0748
9 31 2 6.1169 -0.5550
9 31 4 -0.1215 0.0403
9 31 6 1.8931 -0.2535
9 31 8 2.4978 0.4469
9 32 1 3.3883 -0.0787
9 32 3 -5.9130 0.1593
9 32 5 2.1448 0.2656
9 32 7 -8.5609 -1.1917
9 33 2 2.8370 0.0686
9 33 4 2.1118 0.5434
9 33 6 3.0621 -0.3633
9 34 1 8.5508 -0.2738
9 34 3 -0.0763 -0.1742
9 34 5 9.4042 0.1000
9 35 2 -6.1988 1.0875
10 1 1 87.6674 1.2291
10 1 3 19.9374 0.5428
10 1 5 -14.2295 0.0149
10 1 7 19.2443 0.1596
10 1 9 -0.1930 0.2000
10 1 11 2.1413 -0.0799
10 1 13 -4.9960 -0.2122
10 1 15 2.3610 -0.2911
10 1 17 5.8330 -0.5119
10 2 0 -19.4857 2.5803
10 2 2 -10.8221 2.4688
10 2 4 -19.7101 -0.0282
10 2 6 26.1557 -0.2023
10 2 8 -10.5158 -0.1150
10 2 10 -8.7245 0.0367
10 2 12 -0.6670 0.3124
10 2 14 -0.6484 0.1201
10 2 16 1.9823 -0.2844
10 3 1 47.4586 -1.4536
10 3 3 -13.0474 -0.0225
10 3 5 0.4365 -0.1781
10 3 7 -9.1300 -0.3414
10 3 9 -1.9971 -0.0145
10 3 11 4.7541 0.0649
10 3 13 6.7699 0.0731
10 3 15 4.9882 0.5914
10 3 17 4.5144 0.3638
10 4 0 -7.0544 -7.0049
10 4 2 -29.6994 -1.2728
10 4 4 12.9554 -0.6569
10 4 6 9.0844 0.5737
10 4 8 15.2917 0.0296
10 4 10 6.1574 -0.0795
10 4 12 1.2172 -0.1100
10 4 14 -1.6015 -0.2438
10 4 16 -0.0622 0.3150
10 5 1 -82.2487 1.5520
10 5 3 -35.7548 0.4008
10 5 5 20.7749 0.2326
10 5 7 -8.3410 -0.1635
10 5 9 1.9897 0.3567
10 5 11 -0.6911 0.0106
10 5 13 2.8244 -0.3169
10 5 15 3.4089 -0.0807
10 5 17 7.5346 -1.4456
10 6 0 -52.7000 9.3187
10 6 2 -19.4826 0.8047
10 6 4 37.3801 0.0757
10 6 6 -24.1934 0.2189
10 6 8 7.2833 -0.5100
10 6 10 -4.8662 0.0250
10 6 12 -2.9848 0.4351
10 6 14 -1.3484 -0.0262
10 6 16 1.2673 0.0203
10 7 1 -33.7055 -0.9262
10 7 3 24.1954 -0.1677
10 7 5 15.9349 0.1577
10 7 7 20.7087 -0.3114
10 7 9 -12.3106 0.0992
10 7 11 -9.9852 0.0531
10 7 13 -4.8454 -0.0156
10 7 15 -0.6140 0.4785
10 7 17 0.0403 0.1020
10 8 0 38.7460 -0.4812
10 8 2 15.1355 -2.3947
10 8 4 -18.7769 -0.4316
10 8 6 2.5920 0.7447
10 8 8 -21.2145 -0.0633
10 8 10 -6.9867 -0.0753
10 8 12 0.0114 -0.0619
10 8 14 5.4558 -0.3229
10 8 16 -6.0783 0.0582
10 9 1 12.6001 1.5094
10 9 3 0.5478 -0.2175
10 9 5 17.7520 0.3265
10 9 7 4.0309 -0.2118
10 9 9 2.0992 0.1271
10 9 11 3.5026 -0.0470
10 9 13 4.7962 -0.3347
10 9 15 0.4826 0.1250
10 9 17 3.8990 -0.9364
10 10 0 74.7262 11.4891
10 10 2 -15.6880 -0.1326
10 10 4 1.3169 0.3177
10 10 6 11.3101 0.1216
10 10 8 -2.7386 -0.4148
10 10 10 -5.2013 0.0645
10 10 12 -5.9286 0.4483
10 10 14 -3.7345 -0.0637
10 10 16 -2.3216 -0.0744
10 11 1 -46.2897 -0.9457
10 11 3 -7.9089 -0.4952
10 11 5 -9.2034 0.2279
10 11 7 -6.6212 -0.3046
10 11 9 5.2945 -0.0409
10 11 11 2.5940 0.2780
10 11 13 5.6566 -0.1051
10 11 15 11.1174 0.4768
10 12 0 -36.9225 -1.1793
10 12 2 -13.0925 -2.2245
10 12 4 1.0586 0.0190
10 12 6 0.5791 0.2776
10 12 8 11.6204 -0.0548
10 12 10 1.2365 -0.1292
10 12 12 3.8083 -0.2158
10 12 14 2.7506 -0.1675
10 12 16 -5.3536 -0.1761
10 13 1 -3.9883 1.0421
10 13 3 -0.9245 -0.2945
10 13 5 -13.4563 0.2998
10 13 7 -2.0120 0.0262
10 13 9 1.3384 -0.0118
10 13 11 -5.3386 -0.1349
10 13 13 1.2964 -0.2469
10 13 15 0.2981 -0.0760
10 14 0 -1.8807 5.9945
10 14 2 17.9695 0.6226
10 14 4 -3.3057 0.6397
10 14 6 -6.3039 -0.3744
10 14 8 -6.5397 -0.0221
10 14 10 -2.9528 0.0290
10 14 12 3.6478 0.1273
10 14 14 -3.6592 0.2330
10 14 16 -1.6466 0.0610
10 15 1 33.0067 -1.0733
10 15 3 -1.4478 -0.2524
10 15 5 -1.1710 -0.0840
10 15 7 5.0388 0.0419
10 15 9 -8.0533 -0.0369
10 15 11 -5.8495 0.0205
10 15 13 -5.3971 0.2550
10 15 15 -2.9876 0.7010
10 16 0 41.9392 -6.5313
10 16 2 4.3610 -0.7625
10 16 4 -6.7418 0.0569
10 16 6 -3.1207 -0.2200
10 16 8 -12.8901 0.4921
10 16 10 1.6890 -0.1841
10 16 12 -4.5618 -0.2862
10 16 14 -4.7415 -0.0893
10 17 1 -1.1145 0.6787
10 17 3 -6.0893 0.0982
10 17 5 10.8697 -0.0487
10 17 7 9.8067 0.3484
10 17 9 0.6411 -0.2686
10 17 11 -6.6085 -0.1191
10 17 13 -2.0739 -0.2936
10 17 15 -4.5908 0.1549
10 18 0 0.1932 -0.3083
10 18 2 0.6153 1.6849
10 18 4 1.0224 0.3668
10 18 6 -8.0834 -0.5379
10 18 8 4.4661 0.2715
10 18 10 3.0730 -0.0510
10 18 12 1.4333 0.3917
10 18 14 -1.9161 0.5391
10 19 1 2.4618 -1.0452
10 19 3 -10.8862 0.1250
10 19 5 8.5972 -0.3876
10 19 7 3.8275 0.1302
10 19 9 3.2510 -0.2627
10 19 11 -3.5647 0.3701
10 19 13 5.4840 0.3509
10 19 15 0.1507 0.7189
10 20 0 -14.9010 -8.2772
10 20 2 1.3379 0.2020
10 20 4 0.7494 -0.1315
10 20 6 -4.2862 -0.1792
10 20 8 12.1746 0.2483
10 20 10 1.0324 -0.1731
10 20 12 8.2459 -0.5214
10 20 14 1.7110 -0.2922
10 21 1 0.1336 0.4440
10 21 3 -4.3132 0.4964
10 21 5 -3.2362 -0.2539
10 21 7 -3.2048 0.2310
10 21 9 -3.8083 -0.1016
10 21 11 4.4203 0.2635
10 21 13 3.8457 0.0634
10 22 0 -4.8771 -0.5945
10 22 2 -0.7338 1.7034
10 22 4 -3.5174 -0.0156
10 22 6 -0.3452 -0.3167
10 22 8 0.5141 0.2156
10 22 10 3.5083 0.0684
10 22 12 0.0577 -0.0291
10 23 1 2.0225 -0.6259
10 23 3 -4.3325 0.3817
10 23 5 -5.0504 -0.4498
10 23 7 2.6562 0.1954
10 23 9 2.8831 -0.2205
10 23 11 -0.3616 -0.1562
10 23 13 -0.8081 -1.2895
10 24 0 21.5661 -4.1030
10 24 2 -2.9695 0.2244
10 24 4 0.7601 -0.5252
10 24 6 3.8471 0.3061
10 24 8 -1.2602 0.1505
10 24 10 0.9387 -0.2746
10 24 12 -2.8462 -0.0447
10 25 1 -3.0294 0.6168
10 25 3 -10.1418 0.0830
10 25 5 -4.7752 0.1632
10 25 7 2.8414 0.1651
10 25 9 4.8197 -0.3513
10 25 11 3.7016 0.4499
10 26 0 -2.6064 3.3643
10 26 2 -1.1426 0.6198
10 26 4 0.5002 -0.4101
10 26 6 3.7594 0.1622
10 26 8 1.7645 -0.7299
10 26 10 -2.2801 0.2524
10 26 12 -1.7175 -0.0056
10 27 1 -2.1525 -0.0205
10 27 3 -2.0277 -0.3327
10 27 5 6.1965 0.4249
10 27 7 2.0453 0.0401
10 27 9 6.6884 -0.3826
10 27 11 0.9148 1.2775
10 28 0 -4.4681 0.8860
10 28 2 -1.2170 -0.9849
10 28 4 0.1388 -0.2461
10 28 6 -4.0363 0.4639
10 28 8 7.3289 -0.0457
10 28 10 -2.9853 0.3489
10 29 1 1.6738 0.3596
10 29 3 -1.9721 -0.4768
10 29 5 3.1923 0.1234
10 29 7 -5.0559 -0.2549
10 29 9 2.5558 -0.7189
10 30 0 0.5601 4.7999
10 30 2 -0.5679 0.0325
10 30 4 1.3641 0.1696
10 30 6 0.6115 0.1178
10 30 8 1.8239 0.3369
10 31 1 2.4974 -0.0956
10 31 3 -4.3135 -1.2693
10 31 5 2.0697 0.6884
10 31 7 -4.8537 -0.2286
10 32 0 6.2569 1.2720
10 32 2 2.8612 -1.1367
10 32 4 4.8991 -0.6964
10 32 6 -0.2038 -0.0683
10 33 1 -2.8775 0.9050
10 33 3 -0.1992 -0.3928
10 33 5 -1.4522 1.4241
10 34 0 -0.3859 2.7328
10 34 2 3.0242 -0.7690
10 34 4 3.6174 -0.6323
10 35 1 0.1444 -0.2091
11 1 2 36.5448 1.0524
11 1 4 -25.6590 -0.3952
11 1 6 -11.6912 0.3227
11 1 8 3.9668 0.0986
11 1 10 1.1453 -0.3856
11 1 12 -4.9124 0.0902
11 1 14 -4.4816 0.0920
11 1 16 10.4076 0.1324
11 2 1 -74.7334 -1.0335
11 2 3 15.7252 -0.1034
11 2 5 -0.3973 -0.0146
11 2 7 26.9869 -0.1708
11 2 9 -4.3079 -0.1005
11 2 11 4.3817 0.0173
11 2 13 0.4966 0.0486
11 2 15 -0.5695 0.0221
11 2 17 0.8973 0.7113
11 3 2 43.0885 1.0953
11 3 4 11.0054 -1.0087
11 3 6 3.1404 0.2103
11 3 8 -4.6145 0.1746
11 3 10 -0.2312 -0.1066
11 3 12 3.2592 0.0976
11 3 14 7.4495 -0.1166
11 3 16 6.1422 -0.2803
11 4 1 -8.2559 0.2320
11 4 3 -11.9790 0.2132
11 4 5 2.5738 0.0888
11 4 7 12.0698 0.1455
11 4 9 -6.9334 0.0699
11 4 11 0.8755 -0.0907
11 4 13 1.3228 0.0255
11 4 15 -5.4482 -0.2246
11 4 17 2.2763 -0.0585
11 5 2 4.8146 1.1425
11 5 4 12.7757 -0.9655
11 5 6 13.5588 0.4666
11 5 8 -9.2941 0.0043
11 5 10 -10.8253 -0.2097
11 5 12 -3.3111 0.2679
11 5 14 0.0508 0.1773
11 5 16 3.6665 0.0082
11 6 1 33.1997 0.7153
11 6 3 -42.9353 -0.4050
11 6 5 6.3590 -0.1211
11 6 7 -37.9338 -0.1339
11 6 9 -14.5773 -0.0933
11 6 11 -0.0733 -0.0304
11 6 13 2.6959 0.1070
11 6 15 1.8630 0.1387
11 6 17 2.2091 0.0765
11 7 2 -4.4138 0.7159
11 7 4 15.6988 -0.5780
11 7 6 2.5440 0.2408
11 7 8 2.3489 -0.0599
11 7 10 -0.9183 -0.0758
11 7 12 3.7036 0.0392
11 7 14 1.8165 -0.1993
11 7 16 4.8231 -0.0557
11 8 1 37.4501 1.2504
11 8 3 -14.6301 -0.0941
11 8 5 8.9504 0.1425
11 8 7 -10.2599 0.0829
11 8 9 5.5500 0.3845
11 8 11 -4.8485 -0.0848
11 8 13 0.5694 -0.0665
11 8 15 1.0811 -0.0901
11 8 17 -5.1408 -0.8718
11 9 2 -1.7112 -0.1788
11 9 4 5.0280 -0.1147
11 9 6 -1.9021 0.1732
11 9 8 14.5862 -0.1221
11 9 10 -6.6756 0.0293
11 9 12 4.1524 0.1807
11 9 14 1.9922 -0.1454
11 9 16 1.5411 0.0756
11 10 1 -28.0168 1.1740
11 10 3 -20.5828 -0.4169
11 10 5 7.3526 -0.1567
11 10 7 9.9652 -0.3391
11 10 9 1.8476 0.1587
11 10 11 -5.0752 -0.2088
11 10 13 -1.9305 -0.0275
11 10 15 -3.8736 0.1281
11 11 2 18.6970 -0.4132
11 11 4 3.0656 0.4573
11 11 6 7.3289 -0.2143
11 11 8 1.2851 -0.0804
11 11 10 -5.6390 0.0235
11 11 12 2.7902 -0.1113
11 11 14 2.7330 -0.3131
11 11 16 2.1195 -0.4204
11 12 1 21.0939 0.7451
11 12 3 -32.8300 -0.0644
11 12 5 11.7825 0.1726
11 12 7 -5.5913 0.0671
11 12 9 2.9032 0.3046
11 12 11 0.1498 -0.1988
11 12 13 -2.9380 -0.0299
11 12 15 0.4756 0.2790
11 13 2 -18.9737 -1.1570
11 13 4 3.6643 0.8067
11 13 6 -0.6599 -0.1360
11 13 8 -5.2682 0.0886
11 13 10 -8.0900 0.0915
11 13 12 -2.3945 0.1991
11 13 14 6.6258 0.1168
11 13 16 -2.0013 0.0141
11 14 1 25.7955 -0.0045
11 14 3 0.0578 -0.1689
11 14 5 1.9310 -0.1094
11 14 7 -13.4177 -0.3488
11 14 9 -1.4558 -0.0254
11 14 11 0.5573 -0.0438
11 14 13 5.5362 -0.2431
11 14 15 -3.6062 0.1516
11 15 2 -19.7550 -0.6086
11 15 4 -0.4594 0.8804
11 15 6 -3.3264 -0.4224
11 15 8 0.2541 -0.0942
11 15 10 -12.7503 0.0640
11 15 12 -3.1151 -0.1511
11 15 14 -6.1778 -0.1577
11 16 1 -8.1205 -0.6342
11 16 3 25.7070 0.1671
11 16 5 -11.0078 0.2947
11 16 7 -2.6551 0.0966
11 16 9 -7.5411 0.1509
11 16 11 4.7228 0.1094
11 16 13 -1.2448 -0.0821
11 16 15 -3.5402 0.5984
11 17 2 19.3604 -0.9876
11 17 4 -13.7891 0.3893
11 17 6 10.6556 -0.4113
11 17 8 4.3548 0.3078
11 17 10 -5.2928 0.1911
11 17 12 0.5953 -0.0507
11 17 14 -1.2245 0.5393
11 18 1 2.1527 -1.1784
11 18 3 -8.5523 0.3294
11 18 5 -3.5524 -0.1764
11 18 7 1.3117 -0.1279
11 18 9 -3.1637 -0.1061
11 18 11 4.3258 -0.0973
11 18 13 -0.4634 -0.0910
11 18 15 -2.4127 -0.4874
11 19 2 -3.6719 0.3718
11 19 4 7.2188 0.4279
11 19 6 5.3237 -0.3665
11 19 8 -2.0882 0.1170
11 19 10 2.2172 -0.1437
11 19 12 -0.3077 -0.1734
11 19 14 0.4952 0.4687
11 20 1 0.8953 -0.9615
11 20 3 -5.5621 0.2166
11 20 5 -1.0878 0.1196
11 20 7 2.1083 0.2927
11 20 9 11.5392 -0.2533
11 20 11 -0.3320 0.1600
11 20 13 -5.5293 -0.1774
11 21 2 -12.3404 0.2469
11 21 4 13.4914 -0.4151
11 21 6 -1.3317 0.0212
11 21 8 -0.5565 0.2838
11 21 10 0.0687 -0.2256
11 21 12 -5.9359 -0.0631
11 21 14 0.5618 0.0787
11 22 1 -0.7165 -0.5774
11 22 3 7.1052 0.0984
11 22 5 -1.3938 -0.1522
11 22 7 1.0198 0.1258
11 22 9 1.9935 -0.3122
11 22 11 -3.0793 0.6853
11 22 13 -9.4003 -0.6928
11 23 2 -2.9373 1.1326
11 23 4 -9.0069 -0.3055
11 23 6 -2.7619 0.1881
11 23 8 0.3855 0.1243
11 23 10 -3.9019 -0.0897
11 23 12 -2.9943 0.1134
11 24 1 0.0870 -0.3169
11 24 3 -4.1058 -0.0086
11 24 5 4.6634 -0.2651
11 24 7 2.3960 0.1773
11 24 9 -0.7793 -0.1107
11 24 11 6.5790 0.5607
11 25 2 0.0134 0.4940
11 25 4 -5.9173 -0.6613
11 25 6 -2.7188 0.1083
11 25 8 5.3397 -0.0376
11 25 10 2.5152 -0.1029
11 25 12 -0.2569 -0.9206
11 26 1 -0.7983 0.6590
11 26 3 -8.8735 0.1279
11 26 5 3.6032 -0.1277
11 26 7 -0.1361 0.2573
11 26 9 -1.2688 0.0147
11 26 11 7.5850 0.6492
11 27 2 -2.7628 1.1441
11 27 4 9.1188 -0.2625
11 27 6 -1.1270 0.0961
11 27 8 5.7889 0.2338
11 27 10 2.7341 -0.7738
11 28 1 7.2121 0.7096
11 28 3 -2.5096 -0.2838
11 28 5 -1.4572 -0.1951
11 28 7 0.3859 0.2703
11 28 9 5.1815 -0.3885
11 29 2 -9.2539 -0.1212
11 29 4 1.6255 -0.4680
11 29 6 -4.2268 0.0123
11 29 8 1.4821 0.3876
11 30 1 -0.9331 0.6002
11 30 3 1.3645 -0.0842
11 30 5 0.7088 0.5222
11 30 7 -0.0432 -0.5822
11 30 9 0.4990 -0.8340
11 31 2 -1.0157 0.2196
11 31 4 -1.0711 0.4310
11 31 6 -2.9700 0.0186
11 31 8 1.5413 -0.2769
11 32 1 3.9168 0.0491
11 32 3 2.6554 -0.3513
11 32 5 1.1110 -0.0392
11 32 7 6.3840 -0.1633
11 33 2 -1.9210 -0.2408
11 33 4 0.4194 -0.0145
11 34 1 -2.3557 -0.6296
11 34 3 2.8723 0.4719
12 1 1 29.7363 -1.1313
12 1 3 5.6599 0.1949
12 1 5 20.0171 0.0246
12 1 7 -13.8410 -0.0508
12 1 9 -6.2991 -0.1469
12 1 11 -3.3873 0.0569
12 1 13 -8.0896 0.1064
12 1 15 3.2428 0.3085
12 1 17 -2.0728 0.3514
12 2 0 -47.4083 -9.1999
12 2 2 3.5397 -0.3169
12 2 4 21.9791 -0.4618
12 2 6 -5.1414 0.0481
12 2 8 2.6322 0.2641
12 2 10 0.2843 -0.1622
12 2 12 5.5022 -0.1697
12 2 14 -3.1927 -0.0888
12 2 16 -5.7891 0.2414
12 3 1 -15.8471 1.1222
12 3 3 27.3208 0.5410
12 3 5 -4.2905 -0.2068
12 3 7 -9.8490 -0.1075
12 3 9 -3.6965 0.1685
12 3 11 -0.7475 -0.0386
12 3 13 -6.0143 -0.3199
12 3 15 4.2294 -0.0302
12 3 17 7.4313 -1.1301
12 4 0 50.9370 5.6238
12 4 2 -8.1126 1.5842
12 4 4 -18.9718 -0.0997
12 4 6 -1.8289 0.0796
12 4 8 -18.2877 -0.1736
12 4 10 -14.7172 -0.0716
12 4 12 -0.4422 0.3208
12 4 14 2.7762 -0.0141
12 4 16 5.0357 0.1411
12 5 1 -8.5147 -1.2045
12 5 3 -2.4429 -0.0988
12 5 5 -14.4687 0.1427
12 5 7 -9.7253 -0.1513
12 5 9 -3.5901 -0.0111
12 5 11 2.3411 0.2033
12 5 13 8.6127 0.0278
12 5 15 6.2803 0.3969
12 5 17 -4.2718 -0.1474
12 6 0 36.0224 -2.3240
12 6 2 -9.3609 -1.8780
12 6 4 -19.9294 -0.2772
12 6 6 11.2706 0.4894
12 6 8 -14.1826 -0.1108
12 6 10 1.8269 -0.0164
12 6 12 9.9875 -0.0658
12 6 14 0.0814 -0.2603
12 6 16 -2.5536 0.4018
12 7 1 21.1120 1.2379
12 7 3 -9.2110 0.2752
12 7 5 -0.6723 -0.0424
12 7 7 4.2413 -0.1842
12 7 9 -1.0172 0.1672
12 7 11 0.9358 -0.0763
12 7 13 0.4011 -0.2999
12 7 15 0.8832 0.0748
12 7 17 -1.1874 -1.0412
12 8 0 -48.2007 11.3084
12 8 2 -34.1760 0.1969
12 8 4 8.5272 0.0084
12 8 6 6.6749 0.2271
12 8 8 -0.1289 -0.3744
12 8 10 5.9263 0.1063
12 8 12 1.3952 0.3045
12 8 14 -0.8947 -0.1128
12 8 16 -0.3485 0.0099
12 9 1 21.4843 -0.9340
12 9 3 32.9080 -0.5201
12 9 5 1.8023 0.4858
12 9 7 16.8966 -0.1755
12 9 9 0.3677 0.0171
12 9 11 -2.5402 0.0681
12 9 13 -5.5350 0.0106
12 9 15 4.6292 0.5024
12 10 0 -22.6135 0.0326
12 10 2 -3.0402 -2.6659
12 10 4 8.1426 -0.0171
12 10 6 9.8367 0.5227
12 10 8 -6.8078 -0.2850
12 10 10 2.3575 0.0566
12 10 12 -3.0376 -0.0077
12 10 14 5.4059 -0.2713
12 10 16 -5.7799 0.0610
12 11 1 8.4789 1.3512
12 11 3 7.2483 -0.2936
12 11 5 -2.2249 0.1497
12 11 7 -3.0731 -0.1545
12 11 9 2.9824 0.1636
12 11 11 -4.6479 -0.0793
12 11 13 12.6706 -0.3583
12 11 15 -1.9451 -0.2070
12 12 0 31.9766 9.0370
12 12 2 0.7833 0.1366
12 12 4 -5.1871 0.2826
12 12 6 9.7672 -0.0823
12 12 8 -1.9379 -0.2306
12 12 10 -2.1737 0.2290
12 12 12 2.5883 0.2479
12 12 14 -5.5107 0.0434
12 12 16 -2.6843 0.3423
12 13 1 -11.3664 -1.0065
12 13 3 -22.3734 -0.5857
12 13 5 -5.8213 0.3026
12 13 7 -6.9174 0.0102
12 13 9 -9.2749 0.0824
12 13 11 -2.0016 0.1303
12 13 13 6.0895 0.2485
12 13 15 -6.2138 0.6217
12 14 0 -2.6834 -4.4783
12 14 2 4.4119 -1.5089
12 14 4 -12.8996 0.2196
12 14 6 5.3576 0.0269
12 14 8 -4.8901 0.1271
12 14 10 4.3557 -0.0745
12 14 12 1.5090 -0.1599
12 14 14 -2.7477 -0.0448
12 14 16 -0.2389 -0.0619
12 15 1 1.5197 1.1152
12 15 3 -17.5405 -0.0768
12 15 5 4.0032 0.0250
12 15 7 -0.4868 0.0360
12 15 9 -3.5904 -0.0992
12 15 11 -6.5864 -0.2049
12 15 13 -0.3042 -0.3649
12 15 15 -2.2170 0.0297
12 16 0 -16.2119 2.6834
12 16 2 0.6942 1.4019
12 16 4 8.0947 0.3217
12 16 6 -7.2880 -0.5467
12 16 8 -3.9185 0.1653
12 16 10 -4.8989 -0.0536
12 16 12 4.2645 0.3750
12 16 14 -2.5328 0.0143
12 17 1 10.0468 -1.0828
12 17 3 -1.1113 -0.2291
12 17 5 -1.7731 -0.0312
12 17 7 4.3278 0.1955
12 17 9 2.9918 -0.0750
12 17 11 -3.8294 0.2023
12 17 13 -0.8126 0.1913
12 17 15 1.4723 1.4065
12 18 0 5.5760 -8.6961
12 18 2 -2.1851 -0.1913
12 18 4 6.8967 0.0422
12 18 6 0.9272 -0.2682
12 18 8 -1.6654 0.4010
12 18 10 -6.4723 -0.2398
12 18 12 0.7535 -0.3808
12 18 14 1.3461 -0.1379
12 19 1 -8.9681 0.6464
12 19 3 3.7077 0.3885
12 19 5 -2.5013 -0.2860
12 19 7 -0.5998 0.1992
12 19 9 0.3693 -0.1449
12 19 11 -0.7101 0.1656
12 19 13 1.8612 -0.5638
12 20 0 -2.0931 -0.4388
12 20 2 8.9003 1.8737
12 20 4 -1.1957 0.1002
12 20 6 7.7515 -0.6788
12 20 8 4.1305 0.0968
12 20 10 2.8742 0.1488
12 20 12 -11.1034 0.1501
12 20 14 -5.6064 1.4619
12 21 1 -0.2722 -1.1277
12 21 3 5.0522 0.2590
12 21 5 5.7719 -0.1912
12 21 7 -2.1855 0.1149
12 21 9 0.3516 -0.1374
12 21 11 -3.2915 -0.0078
12 21 13 0.8180 -0.4932
12 22 0 0.9462 -7.1078
12 22 2 -4.4249 0.1616
12 22 4 -0.2127 0.0022
12 22 6 4.9735 -0.0066
12 22 8 4.1316 0.6042
12 22 10 5.7862 -0.2196
12 22 12 -9.1651 -0.5331
12 23 1 6.1174 0.4410
12 23 3 -5.6517 0.4085
12 23 5 11.3193 -0.2516
12 23 7 -0.1004 0.2485
12 23 9 1.6549 0.0415
12 23 11 -5.7626 0.4688
12 23 13 -3.2601 0.9203
12 24 0 1.7612 2.4377
12 24 2 -10.8661 1.2599
12 24 4 0.3998 -0.5460
12 24 6 -4.3440 -0.0840
12 24 8 -1.0086 0.0098
12 24 10 7.2677 -0.0315
12 24 12 -2.6574 -0.4660
12 25 1 -0.8339 -0.3568
12 25 3 -0.8803 -0.1431
12 25 5 -1.0697 0.2221
12 25 7 1.8685 0.0780
12 25 9 -2.5120 -0.5873
12 25 11 -5.4969 0.4062
12 26 0 7.6915 -1.9167
12 26 2 -2.9441 -0.7696
12 26 4 0.9714 -0.3169
12 26 6 0.0169 0.4542
12 26 8 -5.8957 -0.1088
12 26 10 9.1595 0.2344
12 27 1 -8.4396 0.8114
12 27 3 -6.9701 -0.3968
12 27 5 -9.1811 0.1885
12 27 7 0.0712 -0.5956
12 27 9 2.1100 -0.3476
12 28 0 1.1340 5.4273
12 28 2 -5.3899 0.1348
12 28 4 -2.3190 0.2565
12 28 6 8.3031 -0.1271
12 28 8 -6.8715 0.1327
12 28 10 3.7763 -0.3210
12 29 1 4.8809 -0.0599
12 29 3 0.5926 -0.3239
12 29 5 6.4598 0.7558
12 29 7 -2.4892 -0.2728
12 29 9 2.0700 0.8166
12 30 0 4.7961 0.7339
12 30 2 0.5576 -0.7980
12 30 4 -3.1125 -0.2488
12 30 6 -1.8827 0.4441
12 30 8 -2.7238 0.0983
12 31 1 2.0064 0.8078
12 31 3 1.9835 -0.8748
12 31 5 1.0243 1.1204
12 31 7 2.6523 -0.1498
12 32 0 -4.4654 4.3876
12 32 2 -0.0209 0.2122
12 32 4 0.6657 -0.4282
12 32 6 -4.2929 0.7531
12 33 1 0.3990 0.5063
12 33 3 -2.7985 -0.3828
12 33 5 -5.7950 0.4227
12 34 0 -1.4885 -0.1818
12 34 2 -1.7925 -0.4125
13 1 2 -25.6161 0.0258
13 1 4 17.5244 -1.3395
13 1 6 -19.7570 -0.2953
13 1 8 -13.5315 0.0726
13 1 10 7.6157 -0.1102
13 1 12 3.8212 0.2720
13 1 14 7.1512 -0.0005
13 1 16 -4.5508 -0.0220
13 2 1 17.5286 -0.6815
13 2 3 18.9534 0.8252
13 2 5 -1.9910 0.2062
13 2 7 2.9932 0.1880
13 2 9 -2.3758 -0.0738
13 2 11 3.6386 -0.0191
13 2 13 -1.4591 0.0295
13 2 15 -7.5685 -0.1734
13 2 17 1.1665 0.1683
13 3 2 -55.6935 2.0820
13 3 4 -0.8084 -0.2947
13 3 6 -21.8372 0.7814
13 3 8 -7.6020 0.1569
13 3 10 0.2909 -0.3218
13 3 12 -0.8424 0.1859
13 3 14 0.7390 0.1559
13 3 16 -4.4912 -0.0225
13 4 1 14.7052 0.1184
13 4 3 -25.1225 -0.3975
13 4 5 11.6561 -0.3268
13 4 7 -2.7916 -0.0726
13 4 9 -4.8932 -0.0684
13 4 11 6.9989 -0.0638
13 4 13 3.5539 0.2048
13 4 15 -0.9128 -0.1220
13 4 17 -0.7451 0.3492
13 5 2 13.4668 0.3492
13 5 4 -9.0899 -1.3590
13 5 6 -11.5245 0.1082
13 5 8 3.3884 0.0025
13 5 10 1.3115 -0.0809
13 5 12 -2.5607 0.1731
13 5 14 4.6139 -0.2333
13 5 16 -1.6997 0.0300
13 6 1 -7.6572 0.8021
13 6 3 -29.2566 0.2416
13 6 5 3.8602 0.1024
13 6 7 1.9793 0.1512
13 6 9 -7.2147 0.1608
13 6 11 -1.0901 -0.0619
13 6 13 2.0627 0.1249
13 6 15 5.8414 -0.1940
13 6 17 -0.8199 -0.2459
13 7 2 20.6973 1.2540
13 7 4 -11.7722 -0.1195
13 7 6 12.9439 0.6873
13 7 8 4.8273 -0.0748
13 7 10 -10.8588 -0.2600
13 7 12 -3.0531 0.1986
13 7 14 7.3182 -0.1535
13 7 16 -3.9416 0.2561
13 8 1 -49.5526 1.1368
13 8 3 22.6711 -0.6869
13 8 5 13.2773 -0.1581
13 8 7 -4.3720 -0.0970
13 8 9 -10.0960 0.0884
13 8 11 4.2408 -0.1421
13 8 13 4.3158 0.2268
13 8 15 0.8008 -0.0340
13 9 2 8.1305 -0.6786
13 9 4 -6.6150 -0.4523
13 9 6 -6.1148 -0.2235
13 9 8 -2.2024 -0.1725
13 9 10 7.5716 0.1082
13 9 12 4.4664 0.1904
13 9 14 4.1900 -0.2826
13 9 16 1.8921 0.6430
13 10 1 -29.6765 1.1170
13 10 3 28.6532 0.1183
13 10 5 13.2457 0.1654
13 10 7 -0.9472 0.0933
13 10 9 9.2507 0.1294
13 10 11 6.9924 -0.2877
13 10 13 1.0224 -0.0606
13 10 15 0.8346 0.2694
13 11 2 -0.8852 -0.2325
13 11 4 -2.2278 0.8224
13 11 6 -2.7399 0.1361
13 11 8 0.0309 0.0777
13 11 10 4.6472 -0.1019
13 11 12 -0.2214 0.0769
13 11 14 4.2546 0.1365
13 11 16 -3.5307 -0.4574
13 12 1 -12.1989 0.6464
13 12 3 -0.0919 -0.5555
13 12 5 -4.2011 -0.0725
13 12 7 -0.6363 -0.2881
13 12 9 0.9142 0.1713
13 12 11 0.2936 -0.1139
13 12 13 1.2787 -0.0472
13 12 15 -2.7131 0.6079
13 13 2 9.1443 -1.3907
13 13 4 -7.6160 0.5268
13 13 6 10.8654 -0.6994
13 13 8 -2.2133 -0.0903
13 13 10 2.5808 0.0540
13 13 12 4.4116 -0.1313
13 13 14 0.6127 -0.1246
13 13 16 -7.8339 -0.2737
13 14 1 8.6193 -0.1698
13 14 3 -6.4320 0.3003
13 14 5 -4.6392 0.2876
13 14 7 0.0674 -0.0282
13 14 9 -3.4517 0.2265
13 14 11 -4.5294 0.0225
13 14 13 -7.4130 -0.2292
13 14 15 0.4373 0.1345
13 15 2 -2.8449 -0.6577
13 15 4 -13.1155 1.1552
13 15 6 1.0864 -0.2195
13 15 8 1.1515 0.2558
13 15 10 3.6882 0.0330
13 15 12 1.9743 -0.0474
13 15 14 4.8237 0.3280
13 16 1 3.7571 -0.7110
13 16 3 2.3405 -0.0135
13 16 5 6.0377 -0.0702
13 16 7 5.7370 -0.3413
13 16 9 -1.5808 -0.0335
13 16 11 -6.0448 -0.0240
13 16 13 4.9548 0.0632
13 16 15 -3.0201 0.5590
13 17 2 -14.6317 -0.9518
13 17 4 -4.9716 0.3768
13 17 6 -9.0424 -0.8511
13 17 8 -0.0787 0.2227
13 17 10 -6.2872 -0.0006
13 17 12 2.5515 -0.1482
13 17 14 -5.6274 0.0707
13 18 1 -3.0532 -1.0002
13 18 3 12.3340 0.4909
13 18 5 8.9078 0.2477
13 18 7 2.1168 0.1208
13 18 9 -0.7490 0.0995
13 18 11 -3.0755 0.0453
13 18 13 1.4379 0.0568
13 19 2 6.8119 0.2193
13 19 4 1.9504 0.3426
13 19 6 1.2332 -0.1154
13 19 8 5.5346 0.3661
13 19 10 -8.8114 -0.2313
13 19 12 3.0337 -0.0051
13 19 14 0.1895 0.4109
13 20 1 13.2157 -0.6451
13 20 3 -4.1759 0.0790
13 20 5 8.5017 -0.2112
13 20 7 -2.4177 0.0240
13 20 9 -7.6396 -0.3856
13 20 11 2.3765 0.3394
13 20 13 -11.5483 -0.0612
13 21 2 2.7972 0.5458
13 21 4 8.2700 -0.4610
13 21 6 8.2134 -0.1512
13 21 8 2.5296 0.0064
13 21 10 2.5657 -0.4034
13 21 12 -1.4073 0.1289
13 22 1 3.2229 -0.5528
13 22 3 -3.7012 0.2115
13 22 5 5.3471 0.1134
13 22 7 -0.2887 0.1770
13 22 9 -1.1063 -0.4090
13 22 11 6.0752 0.1295
13 22 13 -7.6928 -0.5071
13 23 2 -4.8812 0.8023
13 23 4 4.3119 -0.3336
13 23 6 2.5998 0.3693
13 23 8 1.6856 0.1659
13 23 10 4.6516 0.2209
13 23 12 -4.5790 0.2745
13 24 1 -7.6143 0.1087
13 24 3 0.5375 -0.1868
13 24 5 -5.4422 -0.2376
13 24 7 3.4173 0.2963
13 24 9 2.3379 -0.1595
13 24 11 3.0385 0.3334
13 25 2 -5.3519 1.0656
13 25 4 -5.7470 -0.7151
13 25 6 -1.1356 -0.1030
13 25 8 -4.9390 0.0904
13 25 10 -5.4122 -0.0993
13 26 1 -4.9229 0.5252
13 26 3 -4.1123 0.0505
13 26 5 5.7823 -0.1811
13 26 7 -1.7261 0.4966
13 26 9 -0.9562 -0.9419
13 26 11 2.6091 0.2815
13 27 2 -3.0573 0.5303
13 27 4 -3.2579 -0.4924
13 27 6 0.0302 0.1822
13 27 8 -1.7091 0.5393
13 27 10 -3.1778 -0.6435
13 28 1 4.4476 1.1591
13 28 3 -4.5250 -0.2354
13 28 5 4.8928 0.2077
13 28 7 -10.1397 -0.1680
13 28 9 -1.8879 -0.5988
13 29 2 3.3675 -0.2917
13 29 4 0.6673 -0.3605
13 29 6 0.6081 -0.2240
13 29 8 0.0285 0.3273
13 30 1 3.8009 0.2052
13 30 3 -1.0806 -0.7542
13 30 5 -0.6914 0.5161
13 30 7 -0.6231 -0.9954
13 31 2 -1.6991 0.2328
13 31 4 -3.5134 -0.3362
13 31 6 -2.0956 0.3913
13 32 1 -13.7886 -0.4082
13 32 3 1.1489 0.0966
13 32 5 -1.4537 1.1755
13 33 2 4.6284 0.4069
13 33 4 -3.2245 0.1706
13 34 1 -0.6884 -1.0926
14 1 1 -64.9067 0.3393
14 1 3 -22.7945 0.4772
14 1 5 -6.4938 -0.2913
14 1 7 -8.5173 -0.1922
14 1 9 -4.9091 0.0333
14 1 11 3.9234 -0.0695
14 1 13 -0.9752 -0.2420
14 1 15 -3.0938 0.1200
14 1 17 0.7396 -1.0286
14 2 0 -4.7984 -0.0521
14 2 2 2.9703 1.5066
14 2 4 3.7457 -0.1367
14 2 6 5.9249 -0.0758
14 2 8 -0.0784 -0.0365
14 2 10 1.6331 -0.1955
14 2 12 -0.4560 -0.0224
14 2 14 3.1641 -0.0029
14 2 16 4.7582 -0.2714
14 3 1 -22.4735 -0.6658
14 3 3 -11.0125 0.1750
14 3 5 -3.6583 0.0260
14 3 7 -0.0244 0.0753
14 3 9 -0.8371 0.1203
14 3 11 2.5441 0.0481
14 3 13 3.2345 -0.1017
14 3 15 -4.8294 0.2320
14 3 17 -4.3868 0.1506
14 4 0 24.0401 -2.9344
14 4 2 2.3304 -0.8500
14 4 4 -6.4448 -0.1887
14 4 6 10.6076 0.2021
14 4 8 -9.4860 -0.0381
14 4 10 0.7493 -0.0188
14 4 12 7.9023 0.1504
14 4 14 0.7621 -0.0968
14 4 16 -1.1331 0.0080
14 5 1 40.1957 0.6023
14 5 3 5.4686 0.5098
14 5 5 -6.3928 -0.3267
14 5 7 10.3488 -0.1540
14 5 9 1.5891 0.0636
14 5 11 -2.6352 0.1904
14 5 13 -2.1485 -0.2107
14 5 15 0.5327 0.2176
14 6 0 4.7545 6.9256
14 6 2 -5.8718 0.2660
14 6 4 -0.9519 -0.1607
14 6 6 15.8316 0.3757
14 6 8 -12.7340 -0.2512
14 6 10 -7.9505 0.0423
14 6 12 0.7815 0.1137
14 6 14 4.9728 -0.1020
14 6 16 -5.7348 0.2701
14 7 1 14.6806 -0.3892
14 7 3 -10.1749 -0.1439
14 7 5 -5.3162 0.2316
14 7 7 -10.0103 -0.0703
14 7 9 1.1956 0.0046
14 7 11 -0.1023 0.0911
14 7 13 7.2678 0.0363
14 7 15 0.2793 0.3014
14 8 0 -55.7852 1.5780
14 8 2 -9.3000 -2.0044
14 8 4 26.3451 -0.0702
14 8 6 -7.0190 0.6081
14 8 8 11.1455 -0.2954
14 8 10 -0.9438 0.1199
14 8 12 1.0994 0.0666
14 8 14 1.2416 -0.1614
14 8 16 -2.6025 0.3909
14 9 1 -10.2666 1.0462
14 9 3 -15.4372 -0.1256
14 9 5 -6.0588 0.0069
14 9 7 -8.0708 -0.2186
14 9 9 -3.0178 -0.0077
14 9 11 -4.3142 -0.0157
14 9 13 8.3752 -0.3021
14 9 15 -3.4031 -0.3156
14 10 0 -39.7285 8.7885
14 10 2 -14.3310 -0.2340
14 10 4 13.5751 0.0434
14 10 6 -21.0085 0.2289
14 10 8 2.9278 -0.4433
14 10 10 -2.3019 0.0716
14 10 12 7.2295 0.1043
14 10 14 -4.7806 -0.1504
14 10 16 -0.8263 0.2454
14 11 1 -2.1604 -0.4246
14 11 3 5.1152 -0.7178
14 11 5 10.4057 0.5625
14 11 7 11.3843 -0.0007
14 11 9 -1.2703 0.0536
14 11 11 0.8299 0.0684
14 11 13 -2.0941 0.1730
14 11 15 -0.3221 0.2698
14 12 0 12.4169 -0.6347
14 12 2 6.1314 -1.8167
14 12 4 -1.2119 0.2064
14 12 6 -6.0565 0.1542
14 12 8 -8.7548 -0.1413
14 12 10 3.4283 -0.0243
14 12 12 -6.4083 -0.0133
14 12 14 -0.4549 -0.0801
14 12 16 -3.2966 0.2176
14 13 1 3.0528 0.9497
14 13 3 3.9220 -0.2016
14 13 5 9.8979 0.1303
14 13 7 8.0002 -0.1438
14 13 9 8.0477 -0.0327
14 13 11 1.1527 -0.1593
14 13 13 8.7952 -0.4365
14 13 15 3.6552 0.0130
14 14 0 16.2061 4.1575
14 14 2 -4.0570 0.7041
14 14 4 5.3893 0.2902
14 14 6 -1.7186 -0.1422
14 14 8 10.4312 0.1676
14 14 10 -4.9047 0.0449
14 14 12 -3.5656 0.2033
14 14 14 3.3902 -0.1355
14 15 1 -13.7939 -0.8948
14 15 3 3.7685 -0.6950
14 15 5 -14.9889 0.3227
14 15 7 3.9195 0.0346
14 15 9 1.0966 -0.0246
14 15 11 2.4114 0.2174
14 15 13 7.7451 0.3999
14 15 15 -4.8161 1.4102
14 16 0 -2.5373 -6.0094
14 16 2 6.0725 -0.5308
14 16 4 0.4315 0.2387
14 16 6 4.6207 -0.2116
14 16 8 8.3418 0.1955
14 16 10 -2.5807 -0.4371
14 16 12 6.5261 -0.2083
14 16 14 0.3731 0.0552
14 17 1 0.2448 0.5795
14 17 3 -2.6882 0.1758
14 17 5 -7.3406 -0.0536
14 17 7 -3.2164 0.0833
14 17 9 -3.0647 -0.0598
14 17 11 -0.5039 0.0536
14 17 13 2.4518 -0.4600
14 18 0 11.2079 -0.3794
14 18 2 9.2176 1.4788
14 18 4 2.2590 0.0304
14 18 6 2.0723 -0.6316
14 18 8 -4.0076 0.2095
14 18 10 -1.0489 0.1536
14 18 12 0.2262 0.1860
14 18 14 -7.0642 1.3334
14 19 1 -0.4061 -0.9356
14 19 3 1.4398 0.0555
14 19 5 3.6463 -0.0734
14 19 7 8.1115 -0.0046
14 19 9 2.3033 -0.3539
14 19 11 -8.9799 0.0716
14 19 13 -2.7990 -0.1583
14 20 0 26.6630 -7.5808
14 20 2 -2.3025 0.1315
14 20 4 3.0315 0.2005
14 20 6 -3.5225 -0.0952
14 20 8 -10.2533 0.6586
14 20 10 -3.6266 -0.3860
14 20 12 1.7707 -0.5863
14 21 1 -9.1731 0.2984
14 21 3 -1.4637 0.6449
14 21 5 9.9361 -0.3036
14 21 7 4.1592 0.0806
14 21 9 6.4808 0.2022
14 21 11 -1.7347 0.1051
14 21 13 0.1352 0.5566
14 22 0 2.1467 0.3121
14 22 2 -0.3346 1.4798
14 22 4 7.9341 -0.3495
14 22 6 -2.6396 -0.3658
14 22 8 -2.5493 0.1583
14 22 10 -3.7101 -0.2376
14 22 12 1.2693 0.0681
14 23 1 -5.9716 -0.5869
14 23 3 1.0742 0.3243
14 23 5 5.3759 -0.1876
14 23 7 -1.0537 0.2233
14 23 9 -0.7269 -0.4457
14 23 11 3.0570 0.1041
14 24 0 -20.6025 -3.7929
14 24 2 8.2222 -0.0921
14 24 4 2.6648 -0.3582
14 24 6 2.4684 0.4005
14 24 8 -0.0593 0.0481
14 24 10 0.4462 0.3910
14 24 12 4.9364 0.8449
14 25 1 -1.1159 0.5830
14 25 3 -2.0553 -0.0156
14 25 5 -2.3610 -0.2746
14 25 7 -7.8449 0.1601
14 25 9 1.9611 -0.4279
14 25 11 1.4510 0.8924
14 26 0 -4.9867 4.1132
14 26 2 2.4387 0.5757
14 26 4 -3.4955 -0.1695
14 26 6 2.4458 -0.0075
14 26 8 4.8619 -0.3591
14 26 10 -2.9137 -0.6760
14 27 1 5.4799 -0.4995
14 27 3 -7.4842 -0.2855
14 27 5 2.4252 0.5637
14 27 7 -1.4404 0.1921
14 27 9 -3.3905 0.5155
14 28 0 5.4995 0.0327
14 28 2 3.6526 -0.8719
14 28 4 -1.2547 -0.3642
14 28 6 -1.9773 -0.0730
14 28 8 0.3713 -0.1802
14 29 1 3.0222 1.0073
14 29 3 -10.4368 -0.1561
14 29 5 -4.9412 0.1492
14 29 7 6.2124 -0.1377
14 30 0 -10.0849 5.3738
14 30 2 -3.2837 0.3649
14 30 4 5.8694 -0.5842
14 30 6 1.6342 0.7108
14 31 1 2.3211 0.1587
14 31 3 6.9231 -0.3360
14 31 5 -8.4760 -0.3597
14 32 0 -7.4416 -0.1257
14 32 2 1.2560 -0.7561
14 32 4 1.1374 -0.7811
14 33 1 -0.2738 -0.5143
14 33 3 3.2474 -1.4883
15 1 2 -18.7463 2.0344
15 1 4 -1.9596 0.3150
15 1 6 17.1328 0.7230
15 1 8 -2.7434 0.1611
15 1 10 1.0635 -0.2429
15 1 12 3.0554 -0.0186
15 1 14 -3.1710 -0.1573
15 1 16 -0.6505 -0.2100
15 2 1 16.4202 -0.3699
15 2 3 -5.0633 -0.1820
15 2 5 11.2110 -0.2308
15 2 7 -9.4133 0.1420
15 2 9 -3.5007 -0.0322
15 2 11 -4.6034 -0.0293
15 2 13 -1.0266 0.1546
15 2 15 5.2111 -0.1368
15 3 2 18.0516 -0.0306
15 3 4 -0.9984 -1.8786
15 3 6 8.1432 -0.0873
15 3 8 5.1687 -0.1151
15 3 10 1.3434 -0.1165
15 3 12 3.7095 0.2543
15 3 14 -1.7023 -0.1011
15 3 16 -6.0244 0.9045
15 4 1 42.1834 0.1870
15 4 3 7.9773 0.3122
15 4 5 1.5644 0.0540
15 4 7 -10.2136 -0.0178
15 4 9 -2.6118 -0.0170
15 4 11 -1.1950 0.0306
15 4 13 -0.1212 0.0444
15 4 15 2.9976 -0.1080
15 5 2 17.6440 2.0108
15 5 4 -25.5945 0.1039
15 5 6 3.8875 0.8882
15 5 8 -0.6264 -0.0440
15 5 10 -6.9585 -0.3525
15 5 12 1.5182 0.0351
15 5 14 -3.6276 -0.1996
15 5 16 -6.9444 0.3013
15 6 1 -34.2445 0.7775
15 6 3 10.1379 -0.5406
15 6 5 8.0334 -0.1882
15 6 7 5.9887 0.0183
15 6 9 -1.9390 0.1024
15 6 11 5.7795 -0.1027
15 6 13 1.6487 0.0594
15 6 15 -3.4000 -0.3942
15 7 2 25.4515 -0.5735
15 7 4 -12.0197 -1.3772
15 7 6 -12.5220 -0.1182
15 7 8 -5.2873 -0.0439
15 7 10 2.7640 0.0299
15 7 12 5.2007 0.3122
15 7 14 -0.3359 -0.3929
15 7 16 -0.3187 1.2027
15 8 1 -15.3246 1.1196
15 8 3 -17.3721 0.1118
15 8 5 -6.0267 0.0588
15 8 7 5.9181 -0.0488
15 8 9 6.7069 -0.0474
15 8 11 -2.5713 -0.0956
15 8 13 -4.7789 -0.1149
15 8 15 -3.3400 0.0481
15 9 2 -31.1029 0.7947
15 9 4 13.8238 0.7971
15 9 6 6.9980 0.4024
15 9 8 -1.8404 0.1510
15 9 10 -6.3406 -0.1876
15 9 12 0.8734 0.0901
15 9 14 0.3892 -0.2413
15 9 16 -0.5316 -0.3969
15 10 1 19.1988 0.9744
15 10 3 8.9137 -0.6024
15 10 5 -6.3526 -0.0648
15 10 7 -13.5515 0.0166
15 10 9 -3.2934 0.3308
15 10 11 -4.3317 0.0493
15 10 13 -3.8047 -0.0012
15 10 15 -6.2361 0.7318
15 11 2 -24.8390 -1.5644
15 11 4 10.3590 -0.1814
15 11 6 3.8914 -0.6440
15 11 8 1.0361 -0.1520
15 11 10 -7.0487 0.0895
15 11 12 -1.6021 0.2219
15 11 14 0.4782 0.1752
15 12 1 5.7592 0.5441
15 12 3 10.7613 0.1428
15 12 5 -6.4241 0.1906
15 12 7 -1.8571 -0.2093
15 12 9 2.8986 0.0924
15 12 11 1.3868 -0.0852
15 12 13 -2.6235 -0.4710
15 12 15 -0.9469 -0.2238
15 13 2 4.4135 -0.1052
15 13 4 6.9675 1.4652
15 13 6 4.1204 0.0901
15 13 8 6.0904 0.1109
15 13 10 -7.8458 0.0906
15 13 12 -2.9792 -0.2464
15 13 14 6.4313 -0.0221
15 14 1 -6.2998 -0.3112
15 14 3 -8.4013 -0.2749
15 14 5 -1.4954 0.0489
15 14 7 8.2694 -0.2159
15 14 9 3.1903 0.1642
15 14 11 3.9818 0.0964
15 14 13 8.4181 -0.0421
15 14 15 -0.1842 1.2953
15 15 2 5.1248 -1.5472
15 15 4 6.2879 0.3530
15 15 6 0.9206 -0.8126
15 15 8 -0.4622 0.2160
15 15 10 -1.4719 0.2255
15 15 12 5.3769 -0.0952
15 15 14 -8.2554 -0.2700
15 16 1 9.8491 -0.7817
15 16 3 -7.1417 0.4056
15 16 5 2.9208 0.1760
15 16 7 -5.8258 -0.1530
15 16 9 8.9569 0.1443
15 16 11 0.6317 -0.0465
15 16 13 -3.5828 -0.1280
15 17 2 -6.9323 0.2608
15 17 4 4.7305 1.0593
15 17 6 -7.1317 -0.1334
15 17 8 7.8283 0.1731
15 17 10 0.9981 -0.1557
15 17 12 -0.9920 -0.0258
15 17 14 1.9608 0.3613
15 18 1 12.8758 -0.9820
15 18 3 4.5530 0.0445
15 18 5 -1.7579 -0.0851
15 18 7 -5.3800 -0.0059
15 18 9 -1.5549 -0.0659
15 18 11 -5.2905 0.3348
15 18 13 -0.6739 -0.3609
15 19 2 -8.5987 -0.3986
15 19 4 -6.4465 -0.4663
15 19 6 1.9268 -0.4933
15 19 8 0.9237 0.1618
15 19 10 -3.2466 -0.0948
15 19 12 -4.2260 0.2894
15 20 1 1.5645 -0.8653
15 20 3 4.4643 0.4083
15 20 5 -3.6570 -0.0330
15 20 7 -7.5707 0.1825
15 20 9 -0.4587 -0.3356
15 20 11 2.9555 0.1051
15 20 13 7.4477 -0.9999
15 21 2 10.2178 0.9763
15 21 4 -4.4708 0.1256
15 21 6 11.4368 0.3173
15 21 8 -1.0383 0.2865
15 21 10 -3.8716 0.0911
15 21 12 1.5215 0.1268
15 22 1 3.9372 -0.5177
15 22 3 -2.6116 -0.1408
15 22 5 0.6002 -0.0955
15 22 7 -5.2234 0.1120
15 22 9 -3.2685 -0.1610
15 22 11 0.4185 0.4362
15 23 2 -1.8704 0.4405
15 23 4 6.1823 -0.8491
15 23 6 5.9705 -0.1018
15 23 8 1.0014 -0.1004
15 23 10 2.0453 -0.0336
15 23 12 4.4939 -0.3957
15 24 1 -3.2524 -0.0332
15 24 3 5.2849 0.2443
15 24 5 2.7136 0.1266
15 24 7 2.3444 0.1352
15 24 9 -0.5386 -0.0099
15 24 11 -1.5136 1.1339
15 25 2 -10.7708 1.2829
15 25 4 7.1280 -0.1993
15 25 6 -5.2845 0.0671
15 25 8 2.0058 0.3086
15 25 10 -1.1696 -0.9398
15 26 1 -4.4522 0.6135
15 26 3 8.1812 -0.2223
15 26 5 -6.6058 -0.3212
15 26 7 5.4333 0.2286
15 26 9 -0.9242 -0.5513
15 27 2 0.4476 0.2414
15 27 4 -6.6233 -0.7283
15 27 6 0.9917 0.4466
15 27 8 -0.0395 0.3355
15 28 1 -1.2830 0.6881
15 28 3 2.3144 -0.4000
15 28 5 3.2654 0.2335
15 28 7 7.7273 -0.3390
15 28 9 -2.5770 -0.8177
15 29 2 3.5691 0.3304
15 29 4 -4.8722 0.0739
15 29 6 4.7707 0.2778
15 29 8 -3.5836 -0.2026
15 30 1 -0.9546 -0.0779
15 30 3 0.6360 0.5124
15 30 5 2.5800 0.3789
15 30 7 1.3369 -0.3173
15 31 2 5.1231 -0.5827
15 31 4 -1.2538 -0.3853
15 31 6 -3.6040 -1.1814
15 32 1 1.7234 -0.9470
15 32 3 1.3664 1.3665
15 33 2 -2.5914 -0.4937
16 1 1 4.7586 0.1237
16 1 3 22.6048 0.4160
16 1 5 -18.1502 -0.2033
16 1 7 -0.1036 0.0415
16 1 9 6.9880 0.1823
16 1 11 5.4710 -0.0258
16 1 13 12.0203 0.1983
16 1 15 -9.3971 0.2002
16 2 0 35.3724 -2.2245
16 2 2 6.0542 0.5821
16 2 4 -13.1026 -0.3092
16 2 6 0.2332 -0.2069
16 2 8 -2.7953 -0.0673
16 2 10 -5.8370 -0.0688
16 2 12 -0.9976 0.1507
16 2 14 -7.1598 0.1361
16 2 16 3.8777 0.0778
16 3 1 14.7578 -0.3914
16 3 3 4.0932 0.5990
16 3 5 -7.9224 -0.2073
16 3 7 2.5389 0.0648
16 3 9 -0.5123 0.0593
16 3 11 -2.1582 -0.0117
16 3 13 -0.2646 -0.2470
16 3 15 -7.4714 0.1273
16 4 0 -2.6569 0.4691
16 4 2 12.6762 0.2676
16 4 4 1.6576 -0.1867
16 4 6 -1.9538 0.2841
16 4 8 5.9982 0.0626
16 4 10 2.3512 0.0329
16 4 12 1.5599 -0.0831
16 4 14 -2.4053 -0.0549
16 4 16 -5.4512 -0.0665
16 5 1 8.0179 0.1707
16 5 3 6.0397 0.3557
16 5 5 7.5625 -0.2599
16 5 7 -1.3200 -0.0597
16 5 9 -2.3317 0.0152
16 5 11 2.3124 -0.0121
16 5 13 1.3196 -0.0102
16 5 15 -9.2223 0.3827
16 6 0 -31.5336 3.0269
16 6 2 -3.2897 -0.6339
16 6 4 14.3212 -0.3862
16 6 6 -12.4764 0.5354
16 6 8 15.0873 -0.2785
16 6 10 3.2644 0.0814
16 6 12 0.9969 0.1397
16 6 14 -5.9437 0.0840
16 6 16 -1.8138 0.1307
16 7 1 -12.0779 -0.0029
16 7 3 7.3995 -0.1131
16 7 5 -7.0387 0.0262
16 7 7 5.9763 -0.0221
16 7 9 -3.0565 0.0287
16 7 11 -1.1325 0.1268
16 7 13 2.0489 -0.2481
16 7 15 1.8126 -0.2161
16 8 0 12.3749 5.4657
16 8 2 6.6227 -0.6390
16 8 4 -0.8193 -0.1612
16 8 6 3.4488 0.4874
16 8 8 -4.4638 -0.4664
16 8 10 -6.6270 0.1752
16 8 12 3.5232 -0.1079
16 8 14 -3.3177 -0.3018
16 8 16 -4.1506 0.0571
16 9 1 -20.9724 0.3336
16 9 3 -12.3686 -0.3170
16 9 5 -6.9825 0.3085
16 9 7 -9.4025 -0.0156
16 9 9 -3.6487 0.0216
16 9 11 4.4683 0.1008
16 9 13 2.5107 0.0265
16 9 15 -0.7229 0.0546
16 10 0 29.4700 3.8761
16 10 2 15.4973 -1.4591
16 10 4 -16.2808 -0.0541
16 10 6 4.2880 0.2288
16 10 8 3.7218 -0.3669
16 10 10 3.0789 0.1358
16 10 12 -1.3142 0.1529
16 10 14 -7.3362 -0.1577
16 11 1 -8.9994 0.3450
16 11 3 -16.1976 -0.4338
16 11 5 5.7529 0.3105
16 11 7 4.2340 -0.2960
16 11 9 -6.5298 -0.0653
16 11 11 -7.9580 -0.0766
16 11 13 -3.6398 -0.2963
16 11 15 4.6440 0.1607
16 12 0 1.2032 4.0842
16 12 2 0.6388 -0.4062
16 12 4 1.0956 0.3480
16 12 6 -2.9363 0.1822
16 12 8 2.9745 -0.0776
16 12 10 -0.1707 0.1070
16 12 12 6.2902 0.1454
16 12 14 -2.9015 -0.1602
16 13 1 -3.3536 0.0052
16 13 3 12.7350 -0.6127
16 13 5 4.9130 0.3760
16 13 7 8.2224 -0.0971
16 13 9 -4.5311 0.1139
16 13 11 -7.2480 0.0791
16 13 13 -7.6649 0.2914
16 13 15 1.5409 1.2342
16 14 0 -10.6784 -1.0482
16 14 2 -1.0440 -0.6611
16 14 4 6.8149 0.1119
16 14 6 4.9797 -0.2730
16 14 8 6.3718 -0.0187
16 14 10 1.1597 -0.2480
16 14 12 6.2430 0.0354
16 14 14 -4.4775 0.1230
16 15 1 9.7966 0.1801
16 15 3 0.0679 -0.3272
16 15 5 3.5076 0.1809
16 15 7 -7.4617 0.0243
16 15 9 0.8013 0.1115
16 15 11 -1.5786 -0.1761
16 15 13 -4.4379 -0.3377
16 16 0 10.1800 -0.9759
16 16 2 -7.3853 0.6636
16 16 4 0.9401 0.1612
16 16 6 -1.7857 -0.3886
16 16 8 8.7174 0.4255
16 16 10 2.4557 0.1884
16 16 12 -3.6734 0.2533
16 16 14 -0.3011 0.7904
16 17 1 -4.8630 -0.2899
16 17 3 -4.7593 -0.0692
16 17 5 0.6076 -0.0998
16 17 7 -2.2557 -0.0889
16 17 9 -3.8199 -0.3265
16 17 11 -4.4088 0.0301
16 17 13 2.1009 0.0808
16 18 0 -2.1727 -5.5468
16 18 2 -1.7174 0.4592
16 18 4 -2.6476 0.4049
16 18 6 -10.0163 -0.3300
16 18 8 -3.0359 0.3800
16 18 10 6.1027 -0.4747
16 18 12 1.5230 -0.3638
16 19 1 4.1460 -0.1239
16 19 3 -1.0093 0.1454
16 19 5 3.2871 -0.1734
16 19 7 0.5676 0.1881
16 19 9 2.9593 0.4299
16 19 11 -4.5865 -0.0012
16 19 13 5.0208 0.1593
16 20 0 5.5996 -2.2836
16 20 2 -0.0763 1.2206
16 20 4 1.8593 -0.1223
16 20 6 -9.1325 -0.6221
16 20 8 -3.0174 0.5504
16 20 10 3.7802 -0.4354
16 20 12 0.5324 0.4955
16 21 1 9.5448 -0.2599
16 21 3 -0.4490 0.5782
16 21 5 2.3626 -0.2687
16 21 7 6.2886 0.0017
16 21 9 -1.6820 -0.0419
16 21 11 -3.1615 -0.3981
16 22 0 0.7154 -4.3636
16 22 2 0.5402 0.5191
16 22 4 -4.4131 -0.2524
16 22 6 1.3817 -0.0031
16 22 8 -3.0326 0.4865
16 22 10 4.6525 -0.1765
16 22 12 2.6272 0.5763
16 23 1 0.6335 0.2116
16 23 3 -3.4517 0.2698
16 23 5 -3.1468 -0.2955
16 23 7 1.4865 0.4229
16 23 9 -1.0899 -0.3341
16 23 11 1.1356 0.2789
16 24 0 -0.3138 1.0204
16 24 2 -6.0580 0.9056
16 24 4 -1.8878 -0.3714
16 24 6 3.6181 -0.2027
16 24 8 3.2824 -0.2234
16 24 10 -2.5483 -0.0849
16 25 1 -4.8717 -0.3714
16 25 3 -0.4117 -0.2163
16 25 5 9.7138 0.3057
16 25 7 5.7846 -0.1879
16 25 9 -0.8521 -0.1787
16 26 0 -1.5226 -0.1432
16 26 2 -3.6668 -0.2812
16 26 4 3.7592 -0.0188
16 26 6 1.6650 0.3507
16 26 8 -4.4679 0.3690
16 26 10 -1.1859 -0.3356
16 27 1 0.8746 0.2014
16 27 3 5.6676 -0.1618
16 27 5 6.8209 0.2369
16 27 7 0.4128 -0.5543
16 27 9 4.0260 -0.0900
16 28 0 -3.8969 4.1183
16 28 2 3.2070 0.3282
16 28 4 2.1685 -0.4764
16 28 6 0.1368 0.5776
16 28 8 -0.0244 0.4349
16 29 1 -1.6246 0.2900
16 29 3 5.5257 -0.4044
16 29 5 -3.6490 0.4246
16 29 7 1.0018 -0.7962
16 30 0 -2.7250 0.9863
16 30 2 7.9339 -0.5836
16 30 4 -5.5656 -0.3329
16 30 6 3.6883 0.6244
16 31 1 1.2145 0.9646
16 31 3 -6.3009 -0.9162
16 31 5 -0.7550 0.8801
16 32 0 -2.9319 3.6950
16 32 2 2.4569 -0.2832
17 1 2 14.4908 -0.2139
17 1 4 -6.3228 -1.5753
17 1 6 -9.6376 -0.0892
17 1 8 10.1937 -0.0352
17 1 10 -3.4245 -0.0854
17 1 12 0.2398 0.3162
17 1 14 2.9356 -0.0925
17 1 16 -4.9196 0.9903
17 2 1 1.7921 -0.5797
17 2 3 -8.9874 0.3603
17 2 5 -5.9267 -0.0487
17 2 7 -0.1769 -0.2645
17 2 9 -2.7127 -0.0990
17 2 11 2.9670 -0.0863
17 2 13 -1.5543 0.0803
17 2 15 -2.8289 -0.4090
17 3 2 0.3216 1.9706
17 3 4 -6.7362 0.0565
17 3 6 4.9854 0.7264
17 3 8 4.6278 0.0953
17 3 10 0.1334 -0.3160
17 3 12 -3.2644 0.1061
17 3 14 -2.0298 -0.3619
17 3 16 -2.0615 0.2679
17 4 1 -37.8348 0.0734
17 4 3 23.5051 -0.1552
17 4 5 3.4540 -0.0511
17 4 7 0.2807 0.2673
17 4 9 1.4590 0.2348
17 4 11 -2.3119 -0.0314
17 4 13 -1.0930 0.2265
17 4 15 -0.9970 -0.1842
17 5 2 1.2261 -0.1272
17 5 4 17.5695 -1.6167
17 5 6 -6.2038 0.0414
17 5 8 -0.8126 -0.0625
17 5 10 6.9333 -0.0625
17 5 12 8.2903 0.5010
17 5 14 1.0936 0.1296
17 5 16 -3.5112 1.5838
17 6 1 2.4635 0.6769
17 6 3 26.4489 0.1814
17 6 5 -11.6349 -0.0352
17 6 7 7.8144 -0.1825
17 6 9 8.7266 -0.2198
17 6 11 -6.6829 -0.2317
17 6 13 -2.1261 0.1135
17 6 15 -5.6005 0.0431
17 7 2 -34.0283 1.3570
17 7 4 -2.9482 0.4925
17 7 6 -6.1911 0.5173
17 7 8 -0.8656 0.1170
17 7 10 -8.1059 -0.1977
17 7 12 7.8107 -0.0059
17 7 14 2.0354 -0.5617
17 7 16 -3.9978 -0.5054
17 8 1 2.8117 1.1073
17 8 3 4.8460 -0.4739
17 8 5 1.9883 -0.1907
17 8 7 1.5822 0.2975
17 8 9 -4.1454 0.2439
17 8 11 7.2123 -0.0036
17 8 13 -0.3797 0.0660
17 8 15 -7.1051 0.8858
17 9 2 -2.5187 -1.0783
17 9 4 -17.0596 -0.8014
17 9 6 -2.3856 -0.3045
17 9 8 1.0913 -0.1019
17 9 10 -4.4434 -0.0984
17 9 12 -1.0257 0.3450
17 9 14 3.1109 0.1501
17 10 1 16.2354 0.9535
17 10 3 -19.0131 -0.0616
17 10 5 6.2492 0.0208
17 10 7 2.8969 -0.1400
17 10 9 -7.5588 -0.0488
17 10 11 6.6671 -0.1606
17 10 13 4.9310 -0.4504
17 10 15 -1.3644 -0.3451
17 11 2 -3.3750 0.2795
17 11 4 -1.6566 1.1990
17 11 6 -1.1333 0.1787
17 11 8 2.6765 -0.1316
17 11 10 2.4451 0.0190
17 11 12 -1.5170 -0.1131
17 11 14 0.7994 -0.3520
17 12 1 8.2851 0.3777
17 12 3 11.7884 -0.3210
17 12 5 5.0725 -0.0199
17 12 7 3.8022 0.1525
17 12 9 0.5756 0.1071
17 12 11 1.6241 0.2538
17 12 13 5.1254 0.0075
17 12 15 -6.5182 1.4972
17 13 2 -3.6942 -1.8974
17 13 4 -1.0253 -0.0428
17 13 6 -6.6643 -0.4940
17 13 8 1.5574 0.0237
17 13 10 -3.3402 0.2447
17 13 12 2.4814 -0.1154
17 13 14 -10.8791 -0.2457
17 14 1 -14.3092 -0.2199
17 14 3 8.4053 0.2379
17 14 5 9.3639 0.3200
17 14 7 5.1204 -0.4158
17 14 9 9.9522 -0.0808
17 14 11 1.2585 -0.1205
17 14 13 -10.1630 -0.2371
17 15 2 4.5781 0.1113
17 15 4 -0.6867 1.3902
17 15 6 0.8603 -0.2021
17 15 8 5.3623 0.0625
17 15 10 -11.5333 0.0102
17 15 12 -7.7013 -0.1935
17 15 14 5.1019 0.0713
17 16 1 -4.7487 -0.8077
17 16 3 -8.0737 -0.0786
17 16 5 7.3240 0.1356
17 16 7 0.6697 -0.0461
17 16 9 -0.7583 0.2110
17 16 11 2.4503 0.0290
17 16 13 5.5654 -0.2824
17 17 2 6.3054 -0.9661
17 17 4 7.4949 -0.2264
17 17 6 5.7952 -0.7095
17 17 8 -12.2596 0.1023
17 17 10 -3.8352 0.0187
17 17 12 -4.4270 0.2024
17 18 1 4.9852 -0.9014
17 18 3 -6.5375 0.6059
17 18 5 -4.4913 0.1474
17 18 7 -11.2804 -0.2435
17 18 9 10.4380 -0.3408
17 18 11 6.9764 0.1093
17 18 13 4.7720 -0.9334
17 19 2 -3.8029 0.7415
17 19 4 -1.8010 0.6768
17 19 6 3.0197 0.1483
17 19 8 2.4681 0.2317
17 19 10 4.2666 -0.3338
17 19 12 -4.7674 0.1416
17 20 1 -5.5558 -0.6760
17 20 3 2.3795 -0.1821
17 20 5 -4.7366 0.0118
17 20 7 -4.3259 -0.0661
17 20 9 5.2143 0.1165
17 20 11 -1.1089 0.4420
17 21 2 -4.0658 -0.1024
17 21 4 -12.5718 -0.8233
17 21 6 -1.9045 -0.1659
17 21 8 5.1960 -0.0171
17 21 10 1.5442 0.0425
17 21 12 -1.7728 -0.2625
17 22 1 -10.4677 -0.4183
17 22 3 2.0929 0.2962
17 22 5 0.0543 0.2893
17 22 7 9.3973 0.0425
17 22 9 3.0124 0.0589
17 22 11 -2.2860 0.4054
17 23 2 10.7055 1.3291
17 23 4 2.7472 -0.0956
17 23 6 2.3211 0.1091
17 23 8 -0.7862 0.0845
17 23 10 -5.0287 -0.6231
17 24 1 6.5760 0.1697
17 24 3 1.6672 -0.0248
17 24 5 -3.2027 -0.0692
17 24 7 0.1330 -0.1300
17 24 9 -3.6865 -0.2609
17 24 11 -3.3804 -0.4556
17 25 2 2.3241 0.2603
17 25 4 4.0780 -0.7847
17 25 6 12.2531 0.2788
17 25 8 2.8902 0.6147
17 25 10 1.7321 -0.4175
17 26 1 5.3886 0.8721
17 26 3 -1.5315 -0.5143
17 26 5 0.3838 -0.2786
17 26 7 -6.2172 -0.3941
17 26 9 1.0447 -0.1415
17 27 2 -3.6828 0.9864
17 27 4 0.5695 -0.4202
17 27 6 3.1904 0.1184
17 27 8 -1.0399 -0.4293
17 28 1 -7.4911 0.4274
17 28 3 -3.2303 -0.3530
17 28 5 3.4206 0.3053
17 28 7 -4.6752 0.7207
17 29 2 1.8109 -0.4872
17 29 4 2.5755 -0.4397
17 29 6 -3.1030 0.3705
17 30 1 2.2916 -0.2209
17 30 3 -1.6075 0.8103
17 30 5 1.7778 0.8944
17 31 2 0.6074 -0.7990
17 31 4 -0.4022 0.8369
17 32 1 7.8878 0.1185
18 1 1 1.2213 -1.1181
18 1 3 -10.2486 0.1919
18 1 5 6.9892 -0.1041
18 1 7 6.7792 0.1847
18 1 9 4.7549 -0.0614
18 1 11 -7.4633 -0.0540
18 1 13 -7.7485 0.1417
18 1 15 4.9861 -0.6337
18 2 0 -22.2508 -5.5972
18 2 2 -10.6300 0.1038
18 2 4 14.3677 -0.0007
18 2 6 -6.8628 0.3339
18 2 8 -1.8578 0.3482
18 2 10 -2.7578 0.1047
18 2 12 4.5015 -0.1694
18 2 14 2.4859 -0.2784
18 2 16 -3.6451 -0.1847
18 3 1 -3.4276 0.7133
18 3 3 -4.4171 0.7688
18 3 5 -4.8224 -0.4337
18 3 7 1.0017 -0.1463
18 3 9 6.3645 -0.0534
18 3 11 0.7509 0.0288
18 3 13 -0.1443 0.1518
18 3 15 -3.2271 -0.1636
18 4 0 -43.0405 3.7092
18 4 2 -7.1580 0.7173
18 4 4 22.8211 -0.5487
18 4 6 -5.4127 0.0294
18 4 8 6.2716 -0.4945
18 4 10 -4.8373 -0.0695
18 4 12 -6.8692 0.0527
18 4 14 -3.4548 0.1916
18 4 16 2.0423 0.0067
18 5 1 -26.2516 -0.8138
18 5 3 -10.1247 -0.0540
18 5 5 -8.1405 0.0423
18 5 7 -0.7681 0.0281
18 5 9 -4.7463 0.0777
18 5 11 -0.3916 -0.1754
18 5 13 6.1298 -0.2022
18 5 15 2.7083 -0.6068
18 6 0 -7.1141 0.4539
18 6 2 1.6025 -0.9525
18 6 4 8.2090 -0.1518
18 6 6 9.4604 0.7501
18 6 8 -5.6707 -0.1582
18 6 10 -3.2467 0.2396
18 6 12 1.5084 -0.1080
18 6 14 -0.3073 0.0997
18 7 1 -14.6757 0.8081
18 7 3 -2.3348 0.0357
18 7 5 6.0957 0.0174
18 7 7 -9.2339 -0.1977
18 7 9 4.3449 0.1370
18 7 11 3.5950 0.1976
18 7 13 6.4699 0.2573
18 7 15 -0.4323 -0.1393
18 8 0 31.4184 6.9467
18 8 2 -0.3505 -0.5905
18 8 4 -12.6093 -0.2500
18 8 6 -0.8352 0.2733
18 8 8 -4.9163 -0.7519
18 8 10 3.7317 0.0456
18 8 12 3.7659 0.2232
18 8 14 -4.2012 0.1271
18 9 1 -4.9965 -0.3117
18 9 3 -9.3389 -0.5227
18 9 5 1.7864 0.5560
18 9 7 10.2269 -0.1713
18 9 9 8.9741 0.0545
18 9 11 -6.3843 -0.1753
18 9 13 1.4177 -0.1651
18 9 15 9.4162 -0.2251
18 10 0 0.0621 2.1734
18 10 2 -0.6817 -1.4118
18 10 4 5.9856 0.3222
18 10 6 6.3440 0.6896
18 10 8 -4.5418 -0.0491
18 10 10 -8.2128 0.2656
18 10 12 6.4212 -0.0035
18 10 14 5.7742 -0.5224
18 11 1 4.3258 0.8720
18 11 3 -2.6241 -0.2857
18 11 5 -17.7734 0.1297
18 11 7 -4.1147 -0.2250
18 11 9 0.5444 0.1688
18 11 11 2.5416 0.0727
18 11 13 3.0717 0.0617
18 11 15 -3.6212 0.6282
18 12 0 -16.5581 4.2324
18 12 2 -3.3816 -0.4248
18 12 4 13.0184 -0.0031
18 12 6 2.6994 -0.1718
18 12 8 7.5286 -0.4121
18 12 10 -3.4829 -0.1900
18 12 12 5.9480 0.1054
18 12 14 -7.4629 0.2435
18 13 1 3.3509 -0.2630
18 13 3 6.3220 -0.5711
18 13 5 -2.9692 0.5412
18 13 7 -2.0531 -0.0535
18 13 9 -2.0053 0.0819
18 13 11 0.4655 -0.3331
18 13 13 -4.7870 -0.0893
18 14 0 0.5360 -1.4577
18 14 2 2.4119 -0.4889
18 14 4 7.9112 0.2336
18 14 6 -4.7460 -0.0167
18 14 8 -4.6150 0.5126
18 14 10 3.6802 0.1251
18 14 12 4.2423 0.2246
18 14 14 -6.4391 0.0166
18 15 1 -9.0004 0.4936
18 15 3 12.9949 -0.1077
18 15 5 6.3847 0.0659
18 15 7 5.9056 -0.1318
18 15 9 2.2388 -0.0892
18 15 11 -7.1432 0.0266
18 15 13 -1.8677 0.3916
18 16 0 -10.2768 -1.2506
18 16 2 15.6582 0.6332
18 16 4 -8.5554 0.2347
18 16 6 -1.9933 -0.4382
18 16 8 -5.9474 0.1176
18 16 10 6.7603 -0.4714
18 16 12 8.6718 -0.1916
18 17 1 -3.0257 -0.7582
18 17 3 -5.4188 -0.3081
18 17 5 1.3793 0.0035
18 17 7 3.6711 0.2825
18 17 9 6.6909 0.2884
18 17 11 -11.1409 0.1519
18 17 13 0.8269 -0.2950
18 18 0 -4.7288 -4.5424
18 18 2 0.2853 0.4834
18 18 4 -2.4107 0.1425
18 18 6 8.5530 -0.4844
18 18 8 3.3439 0.4948
18 18 10 -5.9470 -0.4287
18 18 12 5.7402 0.5613
18 19 1 -5.5126 0.1177
18 19 3 -8.1325 0.6081
18 19 5 -0.5528 -0.1554
18 19 7 -6.9875 -0.2196
18 19 9 -1.9903 -0.0620
18 19 11 -0.4255 -0.5100
18 20 0 -20.5200 -3.0080
18 20 2 -0.6336 1.0685
18 20 4 -2.8845 -0.0666
18 20 6 5.4299 -0.3036
18 20 8 2.3890 0.5651
18 20 10 3.6900 -0.5003
18 20 12 2.4485 0.6023
18 21 1 0.9351 -0.3421
18 21 3 0.9762 0.4422
18 21 5 -2.7862 -0.3772
18 21 7 -2.1233 0.2826
18 21 9 -0.1362 -0.2323
18 21 11 1.9425 0.6064
18 22 0 -0.1649 -2.7518
18 22 2 11.0779 0.6547
18 22 4 -1.6612 -0.3027
18 22 6 -8.0302 -0.1959
18 22 8 6.1066 0.4737
18 22 10 -2.3573 -0.5757
18 23 1 4.0781 -0.0567
18 23 3 0.1614 0.2478
18 23 5 -2.1340 -0.1617
18 23 7 18.4118 0.2024
18 23 9 0.1605 -0.2807
18 23 11 3.3963 0.6880
18 24 0 6.4296 -0.1274
18 24 2 1.2887 0.3709
18 24 4 6.6765 -0.3385
18 24 6 -0.5721 0.1694
18 24 8 -4.2438 0.4642
18 24 10 -2.7483 -0.7488
18 25 1 5.7832 -0.2671
18 25 3 -2.8498 -0.0381
18 25 5 -2.2801 0.3392
18 25 7 0.4972 0.0123
18 25 9 3.1722 0.3068
18 26 0 3.0471 1.3357
18 26 2 -0.9849 -0.1116
18 26 4 2.0597 -0.6610
18 26 6 -1.9803 -0.2356
18 26 8 5.2783 -0.0194
18 27 1 3.2579 0.5324
18 27 3 2.2271 0.6407
18 27 5 1.8647 -0.4662
18 27 7 -3.0933 -0.6155
18 28 0 3.1829 2.2685
18 28 2 -0.3321 0.2566
18 28 4 0.9611 -0.0712
18 28 6 0.7839 0.6807
18 29 1 -0.1262 -0.0418
18 29 3 -2.9505 -0.3430
18 29 5 6.8957 -0.5399
18 30 0 3.7544 2.5981
18 30 2 -2.2255 -0.2499
18 30 4 -0.4139 -0.8206
18 31 1 -1.3302 0.2158
18 31 3 -4.2529 -1.0458
19 1 2 7.3371 1.3399
19 1 4 -5.9881 -0.0552
19 1 6 -10.8952 0.3936
19 1 8 5.4321 0.1509
19 1 10 -2.8490 -0.2877
19 1 12 -4.7745 -0.1051
19 1 14 -1.0383 -0.3652
19 2 1 -22.7260 -0.3217
19 2 3 2.4507 0.1672
19 2 5 6.3032 0.0581
19 2 7 1.1951 0.2764
19 2 9 2.3615 0.3360
19 2 11 -1.5435 0.1175
19 2 13 -2.3698 0.2300
19 2 15 0.0829 0.0707
19 3 2 3.1906 0.3981
19 3 4 -1.1310 -1.3081
19 3 6 -4.8595 0.1101
19 3 8 0.1934 0.0510
19 3 10 -3.0539 -0.1345
19 3 12 4.0709 0.3539
19 3 14 3.3050 0.0510
19 4 1 -12.2795 0.0628
19 4 3 -2.9235 0.1430
19 4 5 4.6798 -0.1618
19 4 7 4.2047 -0.1421
19 4 9 0.8928 -0.2643
19 4 11 1.0063 -0.1683
19 4 13 -3.4799 -0.1141
19 4 15 -4.0907 -0.5977
19 5 2 -35.8503 1.4550
19 5 4 0.0231 -0.2055
19 5 6 1.8780 0.5637
19 5 8 -0.1005 0.1446
19 5 10 -0.8993 -0.3151
19 5 12 -1.7187 0.0011
19 5 14 1.8850 -0.7164
19 6 1 6.3867 0.8909
19 6 3 -6.7913 -0.1219
19 6 5 6.3287 -0.2341
19 6 7 -6.3431 0.4541
19 6 9 -4.3854 0.1773
19 6 11 0.5515 0.2294
19 6 13 2.7007 -0.0387
19 6 15 2.0190 0.5354
19 7 2 -12.3263 -0.1375
19 7 4 6.4048 -0.9495
19 7 6 6.7570 0.0359
19 7 8 6.4783 -0.0931
19 7 10 6.1660 -0.0380
19 7 12 -5.4239 0.4386
19 7 14 2.9517 0.3463
19 8 1 18.6954 0.9448
19 8 3 -4.2380 -0.1411
19 8 5 0.6109 -0.1790
19 8 7 -3.4891 -0.1110
19 8 9 -6.0783 -0.2314
19 8 11 -6.2527 -0.2437
19 8 13 7.3537 -0.3040
19 8 15 5.4965 -0.2407
19 9 2 8.5950 0.5760
19 9 4 -2.9768 0.5515
19 9 6 3.1354 0.3661
19 9 8 1.0117 -0.2420
19 9 10 -2.0009 -0.1181
19 9 12 3.3603 -0.0948
19 9 14 5.3954 -0.4945
19 10 1 -14.0596 0.8524
19 10 3 -1.9942 -0.2933
19 10 5 1.0193 -0.1136
19 10 7 3.7032 0.3281
19 10 9 -1.4732 0.2549
19 10 11 0.6681 0.2984
19 10 13 -2.9722 -0.0140
19 10 15 -2.2294 1.3993
19 11 2 12.7656 -1.4134
19 11 4 -1.7932 -0.2429
19 11 6 -3.0756 -0.1346
19 11 8 1.9861 -0.0542
19 11 10 -3.3257 0.2610
19 11 12 0.2189 0.0693
19 11 14 -2.9483 -0.0586
19 12 1 -4.7325 0.1462
19 12 3 -1.5950 0.0919
19 12 5 0.8980 0.0864
19 12 7 -3.8913 -0.4300
19 12 9 -4.3885 -0.1059
19 12 11 3.2941 0.0383
19 12 13 -5.7756 -0.5982
19 13 2 -9.0574 -0.2244
19 13 4 6.9175 1.3029
19 13 6 -2.8566 -0.1010
19 13 8 3.9663 -0.1375
19 13 10 3.2659 0.1815
19 13 12 -5.9888 -0.0810
19 13 14 1.4207 -0.1865
19 14 1 9.8060 -0.3508
19 14 3 12.8821 -0.1709
19 14 5 -2.5824 0.2529
19 14 7 -12.2310 -0.0811
19 14 9 -2.8492 0.4273
19 14 11 2.2231 -0.0032
19 14 13 14.0527 -0.1358
19 15 2 -11.0393 -1.3345
19 15 4 0.2466 0.0239
19 15 6 -1.5340 -0.6033
19 15 8 0.5177 0.0019
19 15 10 3.5751 0.3220
19 15 12 1.5261 -0.0142
19 16 1 -5.6880 -0.8405
19 16 3 10.1525 0.4677
19 16 5 -0.8690 0.2925
19 16 7 -2.7680 -0.4882
19 16 9 3.9576 -0.0070
19 16 11 2.9878 0.0588
19 16 13 3.3574 -0.8837
19 17 2 1.7044 0.2860
19 17 4 -4.4937 1.0729
19 17 6 6.7503 -0.1806
19 17 8 6.3991 0.2813
19 17 10 -0.0776 -0.0333
19 17 12 -2.7281 0.1431
19 18 1 -4.8354 -0.8700
19 18 3 -2.0874 -0.2758
19 18 5 4.0596 -0.0025
19 18 7 6.5736 -0.1583
19 18 9 -5.1799 0.3978
19 18 11 -1.4946 0.2798
19 19 2 5.7140 -0.4799
19 19 4 1.7399 -0.4694
19 19 6 4.2387 -0.2038
19 19 8 -6.4736 0.0124
19 19 10 2.2464 -0.1097
19 19 12 -0.5412 -0.1867
19 20 1 4.9033 -0.5681
19 20 3 -2.4844 0.1978
19 20 5 0.8654 0.2520
19 20 7 1.7820 -0.1742
19 20 9 -1.6905 0.1628
19 20 11 -0.9115 0.2445
19 21 2 -8.3137 1.1840
19 21 4 -0.0675 0.1527
19 21 6 0.0680 0.1679
19 21 8 0.4971 -0.0256
19 21 10 2.3736 -0.0725
19 22 1 4.0230 -0.5293
19 22 3 5.7975 0.0092
19 22 5 -4.8892 0.2126
19 22 7 -5.8199 -0.0180
19 22 9 -1.0667 -0.2661
19 22 11 1.5114 -0.8707
19 23 2 -5.5005 0.1332
19 23 4 -7.2779 -0.6090
19 23 6 -4.9407 0.0056
19 23 8 5.0977 0.8045
19 23 10 1.5200 0.0881
19 24 1 -4.1733 0.2352
19 24 3 4.1925 -0.1506
19 24 5 2.0611 -0.2415
19 24 7 3.8004 0.1196
19 24 9 5.5975 -0.2906
19 25 2 7.7223 1.0974
19 25 4 -4.3739 -0.6087
19 25 6 1.7267 0.2592
19 25 8 -2.8081 -0.5782
19 26 1 1.2419 0.9046
19 26 3 -3.1124 -0.2225
19 26 5 5.7795 0.5408
19 26 7 0.6845 0.4045
19 27 2 2.6890 -0.6471
19 27 4 9.7639 -0.6420
19 27 6 -1.4171 0.0827
19 28 1 4.0561 0.3127
19 28 3 -0.5908 0.2433
19 28 5 -4.6886 0.2595
19 28 7 5.4565 -1.8788
19 29 2 -6.1965 -0.3026
19 29 4 1.8522 0.5376
19 30 1 -1.7278 -0.0507
19 30 3 0.8604 -0.0977
19 31 2 -2.4278 1.0399
20 1 1 7.8427 0.9703
20 1 3 11.9293 0.8206
20 1 5 -8.6825 -0.2817
20 1 7 1.3976 0.0718
20 1 9 1.1438 0.0147
20 1 11 3.7370 0.1956
20 1 13 -0.1293 0.1720
20 1 15 -2.2160 -0.3207
20 2 0 -20.2653 3.0767
20 2 2 -6.7349 1.7190
20 2 4 -1.6076 -0.4155
20 2 6 2.9266 -0.2386
20 2 8 3.7029 -0.2488
20 2 10 6.0859 -0.1232
20 2 12 -6.1736 -0.0635
20 2 14 -3.4750 0.5391
20 3 1 -9.4700 -1.0853
20 3 3 2.7947 0.0537
20 3 5 -2.6777 -0.0814
20 3 7 -0.1389 -0.0003
20 3 9 -3.8935 0.0265
20 3 11 -4.8262 -0.3267
20 3 13 3.6460 0.0563
20 3 15 0.9225 -1.1446
20 4 0 -5.4752 -4.0654
20 4 2 -6.2378 -0.9203
20 4 4 -1.0601 -0.2681
20 4 6 11.1860 0.7681
20 4 8 -5.0302 0.0619
20 4 10 0.6952 0.2248
20 4 12 4.5878 0.0755
20 4 14 -1.9010 -0.2609
20 5 1 -11.4591 1.0907
20 5 3 -5.4362 0.4777
20 5 5 1.9441 -0.1176
20 5 7 -1.7744 -0.1043
20 5 9 4.5997 0.2609
20 5 11 -1.0088 -0.0119
20 5 13 1.5881 0.0985
20 5 15 -1.1327 -0.6734
20 6 0 34.1873 7.8469
20 6 2 5.7128 0.3563
20 6 4 -8.0379 -0.4472
20 6 6 -1.6308 -0.0566
20 6 8 0.9352 -0.6817
20 6 10 -5.1079 -0.0148
20 6 12 0.8008 0.0480
20 6 14 -2.2278 -0.1506
20 7 1 0.3859 -0.7349
20 7 3 -7.7713 -0.3622
20 7 5 1.9020 0.2549
20 7 7 12.8690 -0.1761
20 7 9 -3.3665 0.1195
20 7 11 -4.1705 -0.3182
20 7 13 -3.5780 0.3598
20 7 15 5.1939 -0.4553
20 8 0 7.9275 0.0587
20 8 2 3.0218 -1.8732
20 8 4 1.2035 0.1062
20 8 6 4.3828 0.8864
20 8 8 -3.0024 0.1117
20 8 10 -5.4066 0.1860
20 8 12 -0.5157 0.2970
20 8 14 8.0295 -0.7767
20 9 1 19.9500 1.1318
20 9 3 15.7353 -0.1547
20 9 5 5.7988 -0.0543
20 9 7 1.0266 -0.2193
20 9 9 -7.2083 0.2758
20 9 11 -0.7460 0.1274
20 9 13 -2.0097 0.5810
20 10 0 -3.9542 8.0085
20 10 2 -6.4887 0.0350
20 10 4 -2.1703 -0.0477
20 10 6 -5.6274 -0.1424
20 10 8 2.8294 -0.7223
20 10 10 5.9292 -0.2141
20 10 12 -3.9977 0.2526
20 10 14 -0.1431 -0.4115
20 11 1 -6.4716 -0.5639
20 11 3 1.2114 -0.6276
20 11 5 1.1546 0.3854
20 11 7 1.3572 0.0785
20 11 9 5.5788 -0.1252
20 11 11 -2.8638 -0.4899
20 11 13 -2.0010 -0.3123
20 12 0 -6.8403 -1.6057
20 12 2 5.4486 -1.3334
20 12 4 1.9987 0.1797
20 12 6 1.4652 0.3079
20 12 8 -6.0340 0.5048
20 12 10 0.3265 0.2898
20 12 12 -0.8219 0.0344
20 12 14 5.5446 -0.9023
20 13 1 -8.4525 1.0099
20 13 3 -15.2963 -0.2493
20 13 5 -4.9118 0.1361
20 13 7 -10.4042 -0.2973
20 13 9 7.9367 0.0259
20 13 11 5.9305 0.0384
20 13 13 3.0936 0.5300
20 14 0 -3.6425 3.2073
20 14 2 8.8092 0.5937
20 14 4 -3.0121 0.1313
20 14 6 3.0254 -0.4244
20 14 8 0.1687 -0.2320
20 14 10 0.7002 -0.5265
20 14 12 2.6730 0.2024
20 15 1 -1.8766 -0.9006
20 15 3 -6.2481 -0.4934
20 15 5 7.2323 0.2876
20 15 7 -0.8591 0.2643
20 15 9 -1.1520 0.1022
20 15 11 4.8056 -0.0376
20 15 13 0.2554 -0.7513
20 16 0 -0.0660 -5.3905
20 16 2 -0.7819 -0.3719
20 16 4 12.5080 0.2558
20 16 6 -3.1705 -0.2224
20 16 8 -3.3216 0.4771
20 16 10 -2.4665 -0.1213
20 16 12 2.2833 0.6205
20 17 1 -1.3632 0.4769
20 17 3 11.8489 0.2466
20 17 5 6.1122 -0.1501
20 17 7 3.2706 -0.2049
20 17 9 2.3544 0.0576
20 17 11 6.5378 -0.2661
20 18 0 -0.0851 -0.7128
20 18 2 -0.0726 1.2585
20 18 4 -0.3949 0.1921
20 18 6 -3.3896 -0.4731
20 18 8 -3.9625 0.3371
20 18 10 7.6052 -0.5309
20 18 12 -0.8305 0.3087
20 19 1 2.4430 -0.9027
20 19 3 2.4785 0.3033
20 19 5 -1.9048 -0.2746
20 19 7 2.8932 -0.0375
20 19 9 8.4507 -0.0211
20 19 11 -1.8890 -0.0110
20 20 0 10.5602 -5.7675
20 20 2 2.1939 0.3985
20 20 4 -4.2609 -0.2029
20 20 6 4.1877 -0.2488
20 20 8 2.1409 0.8561
20 20 10 -6.2956 -0.3740
20 21 1 -4.9961 0.2310
20 21 3 -7.2816 0.5944
20 21 5 -4.8219 -0.5654
20 21 7 3.7694 0.0201
20 21 9 -4.0900 -0.4010
20 21 11 0.1287 0.0739
20 22 0 2.4601 0.1041
20 22 2 -11.2389 1.4402
20 22 4 1.0115 -0.2055
20 22 6 3.3072 -0.2201
20 22 8 -1.5478 0.2669
20 22 10 1.9286 -0.5873
20 23 1 0.8905 -0.6048
20 23 3 2.1977 -0.0612
20 23 5 1.0591 0.1044
20 23 7 -13.8474 0.2194
20 23 9 -3.9931 1.0208
20 24 0 4.3151 -1.9543
20 24 2 -2.7929 -0.1355
20 24 4 1.1401 -0.3404
20 24 6 -7.8311 0.0491
20 24 8 7.1927 0.0283
20 25 1 1.5213 0.5389
20 25 3 1.8515 0.6711
20 25 5 3.9064 -0.2219
20 25 7 3.7004 -0.3619
20 26 0 -1.6988 2.6943
20 26 2 -0.1181 0.5762
20 26 4 0.9280 0.1143
20 26 6 -2.6934 0.0501
20 26 8 2.9898 0.4983
20 27 1 -1.8334 -0.5181
20 27 3 -5.3963 -0.2093
20 27 5 3.2520 -0.1737
20 27 7 -1.6771 -0.8218
20 28 0 -4.9055 1.2481
20 28 2 -4.4395 -0.4586
20 28 4 -1.0456 -0.4269
20 28 6 0.2295 -0.3709
20 29 1 2.7246 1.1116
20 29 3 -2.5872 -0.3763
20 29 5 6.9059 1.0624
20 30 0 -1.2340 3.3398
20 30 2 -2.2468 -0.3108
21 1 2 -9.1418 0.7884
21 1 4 6.8663 -0.5578
21 1 6 -0.4844 -0.1216
21 1 8 1.2570 0.1168
21 1 10 4.9564 -0.2535
21 1 12 0.8946 0.2387
21 1 14 0.4804 0.6743
21 2 1 -7.6289 -0.6177
21 2 3 13.9716 -0.0616
21 2 5 -3.3663 -0.2421
21 2 7 5.0648 -0.1590
21 2 9 3.7415 -0.1649
21 2 11 1.5742 -0.2561
21 2 13 -2.1210 0.2525
21 2 15 0.0043 -0.4556
21 3 2 -9.3068 0.8319
21 3 4 1.5618 -0.6961
21 3 6 -5.8913 0.4374
21 3 8 -3.3132 0.1432
21 3 10 3.1861 -0.2574
21 3 12 -1.4646 -0.1188
21 3 14 -0.8415 -0.4634
21 4 1 5.1478 0.4599
21 4 3 -1.5877 0.2569
21 4 5 3.3407 -0.0168
21 4 7 5.0435 0.2759
21 4 9 0.6014 0.0883
21 4 11 -3.5186 0.1833
21 4 13 -0.2252 0.0204
21 4 15 -4.4923 0.5816
21 5 2 2.7499 0.5926
21 5 4 -4.5529 -0.8802
21 5 6 4.4392 0.1716
21 5 8 2.4164 -0.1088
21 5 10 -7.4588 -0.1551
21 5 12 0.9232 0.3832
21 5 14 -1.6920 0.6648
21 6 1 19.2791 0.5947
21 6 3 -8.4810 -0.2318
21 6 5 7.4050 -0.2908
21 6 7 -4.1043 0.0954
21 6 9 -9.9425 -0.2467
21 6 11 -0.2188 -0.1200
21 6 13 -1.1095 -0.4309
21 7 2 8.1241 0.4722
21 7 4 -1.8402 -0.2427
21 7 6 -0.0440 0.4599
21 7 8 -5.9363 -0.2476
21 7 10 -5.8695 0.0209
21 7 12 -0.0649 -0.0289
21 7 14 -2.3179 -0.1251
21 8 1 1.4076 1.1011
21 8 3 6.7665 -0.0876
21 8 5 -5.5782 0.0951
21 8 7 -1.6918 0.2071
21 8 9 -0.0298 0.1407
21 8 11 2.6050 -0.0186
21 8 13 -0.0446 0.4258
21 9 2 3.3748 -0.4175
21 9 4 5.1207 -0.1142
21 9 6 -3.4700 0.1330
21 9 8 4.3353 -0.2430
21 9 10 0.9020 0.4800
21 9 12 -3.5536 -0.1030
21 9 14 -1.6972 -0.0547
21 10 1 -14.5821 0.5450
21 10 3 17.7303 -0.3007
21 10 5 -4.3596 -0.0687
21 10 7 11.3310 -0.3488
21 10 9 3.2689 -0.0427
21 10 11 -2.2431 -0.2492
21 10 13 4.2920 0.0682
21 11 2 -0.9509 -0.4602
21 11 4 -4.9192 0.6894
21 11 6 -4.6909 0.1837
21 11 8 0.5235 -0.2664
21 11 10 0.8259 0.2122
21 11 12 6.0099 -0.3739
21 11 14 3.9848 -0.4744
21 12 1 -3.3245 0.3189
21 12 3 -5.5068 -0.1214
21 12 5 8.5713 0.3830
21 12 7 5.6670 -0.0868
21 12 9 4.0662 0.5323
21 12 11 -1.8922 -0.1194
21 12 13 2.5878 0.4216
21 13 2 -6.8330 -0.9447
21 13 4 -2.4107 0.2543
21 13 6 -2.4291 -0.3924
21 13 8 -3.2863 -0.2841
21 13 10 0.2662 0.3723
21 13 12 7.8647 -0.0677
21 14 1 7.1787 -0.3872
21 14 3 -6.8014 0.1045
21 14 5 8.7137 0.0893
21 14 7 -7.8543 -0.3763
21 14 9 2.4772 -0.1018
21 14 11 0.6056 -0.2415
21 14 13 -4.3543 -0.5183
21 15 2 0.5139 -0.3338
21 15 4 7.7393 0.8462
21 15 6 -4.4059 -0.1719
21 15 8 1.4629 0.1340
21 15 10 7.7162 -0.0223
21 15 12 2.1425 -0.1289
21 16 1 2.6734 -0.6734
21 16 3 3.6209 0.0791
21 16 5 -1.1808 0.2469
21 16 7 -4.5271 -0.2457
21 16 9 3.9148 0.1662
21 16 11 0.7032 0.2893
21 17 2 -1.2924 -0.6047
21 17 4 0.1607 0.1341
21 17 6 0.5443 -0.2516
21 17 8 2.4097 0.0330
21 17 10 11.5246 -0.2404
21 17 12 0.6402 -0.2689
21 18 1 -3.9768 -0.6875
21 18 3 3.5082 0.1770
21 18 5 -0.6750 0.2274
21 18 7 -0.3360 -0.2394
21 18 9 8.1041 0.1585
21 18 11 -2.5937 -0.1862
21 19 2 4.7611 0.5099
21 19 4 -4.7308 0.1681
21 19 6 5.6270 0.1139
21 19 8 0.0002 -0.0229
21 19 10 -0.3172 0.0920
21 20 1 1.3275 -0.9432
21 20 3 -10.2506 0.2523
21 20 5 3.8280 0.3064
21 20 7 -3.5394 0.0037
21 20 9 2.4614 -0.1884
21 20 11 1.9357 -1.1802
21 21 2 3.8668 -0.0126
21 21 4 2.4521 -0.3077
21 21 6 -3.5192 -0.2973
21 21 8 -3.7394 0.5086
21 21 10 -5.0202 -0.1983
21 22 1 8.3969 -0.2196
21 22 3 -10.7334 0.0238
21 22 5 0.2463 -0.1710
21 22 7 -2.2114 -0.5052
21 22 9 4.5172 -0.1025
21 23 2 -4.1270 1.1680
21 23 4 0.4120 -0.1274
21 23 6 3.4851 -0.0358
21 23 8 -4.3713 -0.0137
21 24 1 1.1769 0.5880
21 24 3 -4.3495 -0.2261
21 24 5 5.8397 -0.1354
21 24 7 -7.6902 0.2051
21 24 9 1.6015 0.5967
21 25 2 -3.3082 0.1964
21 25 4 3.7426 -1.0186
21 25 6 -1.1409 0.6377
21 25 8 -1.6493 0.3991
21 26 1 -5.5248 0.4434
21 26 3 1.0123 -0.3121
21 26 5 -1.3082 -0.3604
21 26 7 2.0017 -0.5097
21 27 2 -2.6933 -0.2265
21 27 4 0.2170 0.3064
21 27 6 4.0376 0.8510
21 28 1 -2.9207 0.9578
21 28 3 0.6795 0.1383
21 28 5 0.6646 1.0160
21 29 2 -0.5502 0.3637
22 1 1 -5.0568 -1.0818
22 1 3 -7.7535 0.2443
22 1 5 1.8032 -0.2542
22 1 7 -2.8935 -0.0691
22 1 9 -5.5216 -0.1292
22 1 11 8.6045 -0.1307
22 1 13 5.5636 -0.0982
22 2 0 -3.0457 -6.2885
22 2 2 3.7244 -0.5238
22 2 4 1.7336 -0.3125
22 2 6 4.1423 0.4105
22 2 8 2.9357 0.3470
22 2 10 3.1840 0.0718
22 2 12 5.4341 -0.0229
22 2 14 -8.5665 0.2422
22 3 1 -4.6879 0.8387
22 3 3 4.0336 0.5543
22 3 5 6.0751 -0.1810
22 3 7 -10.1610 0.0353
22 3 9 -0.0476 0.2934
22 3 11 1.1131 -0.0122
22 3 13 -6.0944 0.3188
22 4 0 31.7526 5.7289
22 4 2 3.1404 1.1161
22 4 4 -6.7004 -0.2287
22 4 6 -7.1015 -0.0920
22 4 8 -3.2410 -0.4429
22 4 10 0.4680 -0.1749
22 4 12 1.8052 0.0423
22 4 14 -0.6134 0.0776
22 5 1 -6.1115 -0.7997
22 5 3 -4.1846 0.0341
22 5 5 -4.6481 0.0663
22 5 7 2.0420 -0.2034
22 5 9 0.7506 -0.0380
22 5 11 -6.7239 -0.2683
22 5 13 -4.0564 0.3038
22 6 0 0.3274 -1.6290
22 6 2 1.7651 -1.5835
22 6 4 7.9797 -0.1650
22 6 6 -0.4313 0.7595
22 6 8 -6.1734 -0.0664
22 6 10 -3.6194 -0.0643
22 6 12 -1.0679 0.0526
22 6 14 6.4750 -1.2174
22 7 1 9.0939 0.9788
22 7 3 -1.2674 0.0820
22 7 5 -8.3075 0.0271
22 7 7 -0.8138 -0.0473
22 7 9 0.1463 0.3292
22 7 11 -0.5076 -0.0707
22 7 13 4.5755 0.1492
22 8 0 -24.3264 8.6995
22 8 2 1.5036 0.2525
22 8 4 12.3629 -0.1479
22 8 6 -2.5090 0.0436
22 8 8 5.9162 -0.4805
22 8 10 -4.8218 -0.1054
22 8 12 -0.7083 0.4442
22 8 14 -3.9253 -0.0175
22 9 1 0.7118 -0.7355
22 9 3 1.7048 -0.3521
22 9 5 -4.0616 0.0994
22 9 7 0.4979 0.1768
22 9 9 -1.4806 -0.1553
22 9 11 2.3425 -0.2817
22 9 13 2.4166 -0.4761
22 10 0 -23.0136 -1.0036
22 10 2 4.9974 -1.8366
22 10 4 11.0345 0.0177
22 10 6 4.6858 0.5845
22 10 8 -1.1003 0.0686
22 10 10 -4.2237 0.2248
22 10 12 5.1395 0.5168
22 11 1 1.2620 1.1337
22 11 3 5.6146 -0.3066
22 11 5 2.6117 0.3630
22 11 7 -13.3727 -0.2308
22 11 9 1.2307 -0.0369
22 11 11 5.6128 0.2098
22 11 13 0.0020 0.6770
22 12 0 3.3866 6.0689
22 12 2 0.3255 0.3955
22 12 4 -6.6795 0.1100
22 12 6 -0.5528 -0.0996
22 12 8 3.7061 -0.3795
22 12 10 3.2185 -0.0966
22 12 12 1.1631 0.2061
22 13 1 -6.6483 -0.6679
22 13 3 -0.7136 -0.6292
22 13 5 -3.3026 0.4041
22 13 7 0.4392 0.0147
22 13 9 0.4569 -0.0356
22 13 11 0.2841 -0.1470
22 13 13 1.5347 -0.7534
22 14 0 2.7606 -4.4545
22 14 2 1.9352 -1.0417
22 14 4 -3.8704 0.1413
22 14 6 -0.9589 0.2546
22 14 8 2.1198 0.1072
22 14 10 -0.7305 0.0733
22 14 12 2.8761 0.1921
22 15 1 2.1799 0.7526
22 15 3 -0.5076 0.0219
22 15 5 -8.6347 -0.0940
22 15 7 0.2672 -0.0902
22 15 9 5.2130 0.3244
22 15 11 2.8244 0.2726
22 16 0 -3.0315 1.4231
22 16 2 -9.4326 1.0915
22 16 4 0.0976 0.2713
22 16 6 4.4279 -0.5699
22 16 8 5.0329 -0.1047
22 16 10 1.0752 -0.3854
22 16 12 3.8311 -0.1376
22 17 1 -0.8533 -0.9223
22 17 3 0.2021 0.2132
22 17 5 0.9807 0.0649
22 17 7 -6.3937 -0.0292
22 17 9 3.2887 0.1680
22 17 11 0.9783 -0.2822
22 18 0 -3.0813 -6.7786
22 18 2 1.2054 -0.2102
22 18 4 -0.3752 -0.0965
22 18 6 -4.4628 -0.1742
22 18 8 0.3819 0.8643
22 18 10 2.0795 0.0315
22 19 1 -3.5600 0.4286
22 19 3 3.4375 0.6583
22 19 5 0.2670 -0.6304
22 19 7 0.7169 0.0675
22 19 9 -3.9438 -0.0836
22 19 11 4.2644 -0.0929
22 20 0 -2.4666 0.2365
22 20 2 3.4573 1.5809
22 20 4 -6.9027 -0.1062
22 20 6 -4.5184 -0.5999
22 20 8 -4.0376 0.3622
22 20 10 7.8390 -0.8875
22 21 1 2.9009 -1.0146
22 21 3 -0.6739 0.2775
22 21 5 2.0005 -0.0396
22 21 7 -2.4784 0.5793
22 21 9 2.5506 0.7645
22 22 0 8.1340 -4.6163
22 22 2 5.0901 0.1366
22 22 4 -1.0993 -0.6055
22 22 6 -0.0961 0.0904
22 22 8 -0.1904 0.4472
22 23 1 2.4076 0.5235
22 23 3 -1.6848 0.4554
22 23 5 1.7928 -0.1263
22 23 7 2.2117 -0.1336
22 23 9 3.7314 -0.2244
22 24 0 -1.1147 2.3480
22 24 2 1.6271 0.8411
22 24 4 -1.9450 0.2480
22 24 6 3.2487 0.2523
22 24 8 -2.9274 0.2742
22 25 1 -0.0903 -0.8476
22 25 3 -2.8323 0.3115
22 25 5 2.4029 -0.5550
22 25 7 -7.0458 -0.2625
22 26 0 -2.2796 -0.9206
22 26 2 -3.9514 -0.7187
22 26 4 2.4811 -0.2823
22 26 6 -2.8951 -0.3429
22 27 1 -4.0287 0.7655
22 27 3 -3.1878 0.1656
22 27 5 6.2465 0.3490
22 28 0 -3.1011 4.2310
22 28 2 0.2375 0.2460
22 28 4 4.6029 -1.8438
22 29 1 -1.7683 1.0126
23 1 2 -9.3878 0.1592
23 1 4 1.3908 -0.7959
23 1 6 -3.7989 0.1272
23 1 8 -7.8010 0.3532
23 1 10 1.5000 -0.1186
23 1 12 3.4036 -0.0295
23 1 14 -0.4549 -0.1101
23 2 1 5.9903 -0.1277
23 2 3 -4.1329 0.5133
23 2 5 -8.1244 0.1671
23 2 7 -4.3217 0.1094
23 2 9 3.2291 0.1319
23 2 11 3.6263 0.3571
23 2 13 4.0456 -0.0335
23 3 2 -14.0842 1.4982
23 3 4 1.9191 -0.3981
23 3 6 -1.9760 0.2038
23 3 8 7.4162 -0.1337
23 3 10 0.2268 -0.3500
23 3 12 0.0789 0.1857
23 3 14 -4.1798 0.8688
23 4 1 12.0131 0.0934
23 4 3 -3.4366 -0.2627
23 4 5 5.0956 -0.4716
23 4 7 -4.8214 0.1956
23 4 9 -8.8201 -0.1222
23 4 11 3.2297 -0.1060
23 4 13 1.8313 -0.3391
23 5 2 7.9879 0.0109
23 5 4 3.0554 -0.8583
23 5 6 -5.2822 0.5175
23 5 8 0.1918 -0.0220
23 5 10 2.0576 -0.0080
23 5 12 2.5655 -0.0332
23 5 14 -2.7050 -0.1662
23 6 1 -7.4484 0.8561
23 6 3 0.2518 0.1862
23 6 5 3.8197 0.0538
23 6 7 0.5818 0.1481
23 6 9 4.5408 -0.0637
23 6 11 3.4852 0.0471
23 6 13 -4.8870 0.5632
23 7 2 7.6341 0.5780
23 7 4 -2.1290 -0.1045
23 7 6 1.7460 0.3046
23 7 8 4.4263 -0.3073
23 7 10 -4.5148 0.1376
23 7 12 -0.7794 0.0777
23 8 1 -10.3195 0.6966
23 8 3 10.3003 -0.5230
23 8 5 10.6772 -0.4317
23 8 7 -0.7327 -0.0105
23 8 9 -5.5598 0.0809
23 8 11 -1.9656 -0.1263
23 8 13 1.3845 0.4220
23 9 2 -2.5311 -0.6361
23 9 4 3.3945 -0.0537
23 9 6 -8.2434 0.1539
23 9 8 -3.2468 -0.1672
23 9 10 -0.5074 0.4331
23 9 12 2.9913 -0.1104
23 10 1 6.1277 0.6377
23 10 3 1.9755 0.1461
23 10 5 -1.3391 0.3927
23 10 7 -10.3577 -0.2008
23 10 9 -3.2763 0.4224
23 10 11 -2.6175 -0.2336
23 10 13 4.7756 1.5522
23 11 2 -12.2990 -0.2790
23 11 4 7.3308 0.5456
23 11 6 -4.0446 -0.1805
23 11 8 3.5327 -0.4102
23 11 10 -0.3882 -0.0306
23 11 12 3.2726 -0.1592
23 12 1 -4.1151 -0.0116
23 12 3 1.7555 -0.3701
23 12 5 -4.7479 -0.0203
23 12 7 -6.7310 -0.0931
23 12 9 0.6798 0.3361
23 12 11 -0.2891 -0.9575
23 12 13 4.3512 0.7070
23 13 2 9.1112 -0.9653
23 13 4 -5.9586 0.2445
23 13 6 -3.5115 -0.2317
23 13 8 7.8664 0.2150
23 13 10 -4.6263 0.1485
23 13 12 4.0578 0.8524
23 14 1 -2.4800 -0.2881
23 14 3 -9.5124 0.3206
23 14 5 -2.7267 0.3109
23 14 7 6.5580 -0.2873
23 14 9 -1.5377 0.2224
23 14 11 2.6664 0.2073
23 15 2 5.4270 -0.4421
23 15 4 -6.2822 0.7290
23 15 6 -0.5159 -0.2220
23 15 8 -3.3604 0.1209
23 15 10 -2.2137 -0.3425
23 15 12 0.1418 0.1532
23 16 1 -2.9150 -0.6991
23 16 3 -2.9957 -0.3213
23 16 5 1.6537 0.0211
23 16 7 -0.6938 -0.3484
23 16 9 0.8086 0.2620
23 16 11 -1.8055 0.2241
23 17 2 -0.4371 -0.4860
23 17 4 -6.2084 0.1127
23 17 6 -1.5762 -0.0458
23 17 8 -7.8649 -0.1077
23 17 10 0.6826 0.4594
23 18 1 -0.4937 -0.9161
23 18 3 -0.3481 0.4099
23 18 5 1.6819 0.4497
23 18 7 -11.0283 -0.1855
23 18 9 2.6982 -0.0035
23 18 11 6.8409 -0.8378
23 19 2 -6.9608 0.0048
23 19 4 1.6978 0.1075
23 19 6 -3.4835 -0.2977
23 19 8 0.1657 -0.1382
23 19 10 4.4239 0.1467
23 20 1 -1.6493 -0.8046
23 20 3 8.1404 0.0549
23 20 5 -3.8464 0.2655
23 20 7 -0.4172 -0.4663
23 20 9 0.3904 0.7311
23 21 2 4.4196 0.4040
23 21 4 -0.3468 -0.0261
23 21 6 6.8292 -0.1198
23 21 8 -0.8056 -0.1583
23 22 1 -4.3360 0.1895
23 22 3 -1.7994 0.1204
23 22 5 -3.7116 0.0363
23 22 7 -1.7427 0.2338
23 22 9 -2.4188 0.7138
23 23 2 7.5727 0.8173
23 23 4 -2.8031 -0.9579
23 23 6 3.2125 0.6968
23 23 8 -8.1910 -0.0837
23 24 1 2.7343 0.4749
23 24 3 -4.2790 -0.1771
23 24 5 -6.2925 -0.6549
23 24 7 -4.1234 0.4086
23 25 2 -4.0961 -0.1874
23 25 4 -2.1643 -0.3934
23 25 6 3.2523 0.9845
23 26 1 1.5396 0.2992
23 26 3 8.4603 0.2423
23 26 5 1.9449 0.5106
23 27 2 -2.5317 -0.8833
23 27 4 -4.7730 -0.2846
23 28 1 -0.7850 0.2750
24 1 1 -9.5621 0.1154
24 1 3 1.1352 0.2856
24 1 5 2.5794 -0.1563
24 1 7 -4.2832 0.0586
24 1 9 7.6587 0.4948
24 1 11 -3.0871 -0.0677
24 1 13 1.5577 0.0404
24 2 0 8.9813 1.7600
24 2 2 1.0255 1.1794
24 2 4 -4.2969 -0.0619
24 2 6 -5.3399 -0.1840
24 2 8 -1.9679 -0.0948
24 2 10 -8.9987 -0.0569
24 2 12 4.0527 0.2537
24 3 1 -9.5503 -0.5001
24 3 3 -1.3866 0.3115
24 3 5 2.5842 -0.2293
24 3 7 4.1599 -0.0129
24 3 9 6.8666 -0.1457
24 3 11 4.2043 -0.1872
24 3 13 5.3869 -0.0754
24 4 0 -0.2261 -1.9269
24 4 2 0.7979 -0.8997
24 4 4 0.4548 -0.2613
24 4 6 -2.0451 0.5476
24 4 8 0.3598 0.0777
24 4 10 2.0666 -0.0336
24 4 12 1.6594 -0.2119
24 5 1 12.1325 0.5538
24 5 3 9.5186 0.0861
24 5 5 3.0880 -0.0709
24 5 7 1.0903 -0.0305
24 5 9 0.8091 0.3213
24 5 11 -3.5469 0.0660
24 5 13 -2.0118 0.6684
24 6 0 -5.8982 6.2687
24 6 2 -4.9825 0.3334
24 6 4 1.9303 -0.2372
24 6 6 1.0197 0.2226
24 6 8 0.0293 -0.4734
24 6 10 2.9821 0.1492
24 6 12 1.5175 0.6728
24 7 1 1.4628 -0.1525
24 7 3 4.8053 0.0488
24 7 5 -0.8731 -0.1326
24 7 7 -5.2410 0.0760
24 7 9 -2.0506 -0.2606
24 7 11 0.9238 -0.2872
24 7 13 -2.6459 -0.1415
24 8 0 4.3312 0.3302
24 8 2 6.3319 -1.4779
24 8 4 2.7821 -0.2418
24 8 6 1.8066 0.5721
24 8 8 -0.4921 -0.2459
24 8 10 3.3175 0.1414
24 8 12 -1.4495 -0.2764
24 9 1 -9.0326 0.7413
24 9 3 -9.1083 -0.1677
24 9 5 2.3698 0.0328
24 9 7 -5.4669 0.0735
24 9 9 5.8376 0.0179
24 9 11 1.0928 0.2765
24 9 13 1.1890 1.1974
24 10 0 9.7347 6.4258
24 10 2 3.2133 0.0529
24 10 4 -3.4985 0.0260
24 10 6 -7.7077 0.1272
24 10 8 1.2039 -0.3165
24 10 10 -1.4367 0.1238
24 10 12 0.1709 -0.1486
24 11 1 -2.3680 -0.3274
24 11 3 -2.3799 -0.6264
24 11 5 4.5538 0.4545
24 11 7 12.2170 -0.1499
24 11 9 -1.2954 -0.0896
24 11 11 -4.0215 -0.3338
24 12 0 1.8480 -1.7375
24 12 2 -0.8415 -1.2628
24 12 4 -1.3151 -0.0203
24 12 6 -2.6851 0.3334
24 12 8 -12.0495 -0.1906
24 12 10 -7.3277 -0.0512
24 12 12 5.6876 0.0115
24 13 1 6.4346 0.5686
24 13 3 7.5873 -0.3938
24 13 5 -2.4378 -0.0259
24 13 7 2.2322 -0.0942
24 13 9 -1.6757 0.2830
24 13 11 -1.7883 -0.0505
24 14 0 5.2683 2.5007
24 14 2 -7.6076 0.8260
24 14 4 2.5494 0.4352
24 14 6 -1.8973 -0.5655
24 14 8 -3.5165 -0.0465
24 14 10 -4.2639 0.0351
24 14 12 1.4539 -0.7060
24 15 1 -0.5708 -0.7589
24 15 3 4.8074 -0.0422
24 15 5 -8.7152 0.2148
24 15 7 -6.6942 -0.1985
24 15 9 -0.7749 0.1378
24 15 11 -0.5870 -1.3530
24 16 0 2.3202 -5.4229
24 16 2 2.7054 -0.3876
24 16 4 -0.8099 0.0726
24 16 6 -2.0162 0.0796
24 16 8 0.7408 0.7682
24 16 10 5.1149 -0.0160
24 17 1 2.4628 0.5114
24 17 3 -4.9341 0.3694
24 17 5 -6.8163 -0.3050
24 17 7 1.4536 -0.2248
24 17 9 2.2256 0.3704
24 17 11 -0.0178 -0.7281
24 18 0 -3.9555 0.1969
24 18 2 -6.1949 1.5061
24 18 4 1.0773 0.1423
24 18 6 2.6906 -0.5645
24 18 8 -0.5177 0.0998
24 18 10 2.2027 -1.1501
24 19 1 -0.9653 -1.1047
24 19 3 -2.4799 0.4155
24 19 5 3.1055 -0.2704
24 19 7 -3.4904 0.3496
24 19 9 -3.4870 0.1325
24 20 0 1.3804 -5.4051
24 20 2 -8.2671 0.1238
24 20 4 5.0258 -0.2609
24 20 6 -5.3666 -0.0960
24 20 8 -2.7676 -0.0259
24 21 1 -6.9215 0.3007
24 21 3 8.0393 0.3916
24 21 5 3.1902 -0.2619
24 21 7 -0.0086 -0.2941
24 21 9 -2.5969 -0.5844
24 22 0 -7.6630 1.1811
24 22 2 0.1588 1.1590
24 22 4 -7.5210 -0.0491
24 22 6 -4.8908 0.2541
24 22 8 -6.7310 -0.0595
24 23 1 -6.2748 -0.6644
24 23 3 -0.5108 0.7900
24 23 5 -0.9505 -0.4936
24 23 7 -2.5809 -0.4700
24 24 0 -2.4630 -2.6104
24 24 2 2.1929 -0.2295
24 24 4 -0.4263 -0.3936
24 24 6 -5.6912 -0.2882
24 25 1 -4.3220 0.2026
24 25 3 1.0448 0.0754
24 25 5 -2.8315 -0.5687
24 26 0 -4.8922 3.7671
24 26 2 3.7837 0.6641
24 26 4 0.4734 -1.6224
24 27 1 2.0277 0.9019
25 1 2 2.2834 1.7434
25 1 4 -2.4547 0.0892
25 1 6 7.7208 0.2624
25 1 8 2.7426 0.0196
25 1 10 1.1658 -0.0712
25 1 12 1.3553 0.1825
25 2 1 3.1602 -0.1674
25 2 3 -10.8692 -0.2648
25 2 5 16.8837 -0.5006
25 2 7 -6.8712 0.0450
25 2 9 -8.4529 -0.3168
25 2 11 -4.5545 -0.1555
25 2 13 2.8145 -0.8783
25 3 2 1.7594 -0.1622
25 3 4 10.6598 -1.1775
25 3 6 0.6649 0.1531
25 3 8 -8.2457 -0.0799
25 3 10 0.1651 -0.1307
25 3 12 4.8036 -0.3396
25 4 1 4.9656 0.3260
25 4 3 -0.8571 0.3636
25 4 5 -7.8608 -0.0124
25 4 7 -13.9457 0.2814
25 4 9 8.1568 0.0849
25 4 11 4.5875 0.0692
25 4 13 -1.6653 0.8930
25 5 2 -0.2343 1.2379
25 5 4 3.9228 -0.0179
25 5 6 0.5717 0.4730
25 5 8 2.0116 -0.3049
25 5 10 1.7343 -0.0163
25 5 12 -2.6879 -0.3591
25 6 1 -4.2960 0.6707
25 6 3 8.4399 -0.4850
25 6 5 -6.8263 -0.4321
25 6 7 2.8553 0.0769
25 6 9 4.4981 -0.2450
25 6 11 -1.2301 -0.6153
25 6 13 1.0218 0.5044
25 7 2 -0.3668 -0.7430
25 7 4 -5.1403 -0.7426
25 7 6 -3.1851 0.3026
25 7 8 -1.6797 -0.0772
25 7 10 2.7524 0.3645
25 7 12 2.6281 0.1612
25 8 1 2.0716 0.7977
25 8 3 -8.7080 0.3538
25 8 5 -2.7553 0.2568
25 8 7 7.4619 0.1088
25 8 9 5.7715 0.0441
25 8 11 -2.4100 0.2882
25 9 2 -6.9154 0.3864
25 9 4 -9.8878 0.5184
25 9 6 6.8451 0.2696
25 9 8 0.4046 -0.4252
25 9 10 -1.8194 0.0798
25 9 12 -0.3478 0.0225
25 10 1 13.5899 0.4026
25 10 3 -6.9087 -0.4356
25 10 5 10.3674 -0.0940
25 10 7 -5.8017 -0.0290
25 10 9 -1.1672 0.1556
25 10 11 -2.6443 -0.3683
25 11 2 8.6802 -1.1311
25 11 4 0.9319 -0.1186
25 11 6 -0.6249 -0.0766
25 11 8 0.9139 0.0044
25 11 10 -2.0403 0.4249
25 11 12 -4.4389 -0.0564
25 12 1 9.0636 0.1678
25 12 3 0.5574 0.3756
25 12 5 -2.3218 0.4101
25 12 7 -4.6082 -0.2267
25 12 9 -1.3613 0.1209
25 12 11 0.2779 0.1275
25 13 2 8.0744 -0.0427
25 13 4 4.0924 0.9647
25 13 6 1.0076 0.0489
25 13 8 5.4671 -0.2728
25 13 10 -0.2267 -0.6176
25 14 1 -4.5621 -0.4212
25 14 3 9.2758 -0.4407
25 14 5 -3.6729 0.0515
25 14 7 -2.6554 -0.4820
25 14 9 -0.0760 0.1424
25 14 11 -4.3493 -0.5710
25 15 2 9.4240 -1.0971
25 15 4 -7.8747 0.1340
25 15 6 -2.7385 -0.0034
25 15 8 5.2423 -0.2766
25 15 10 -1.6982 1.1566
25 16 1 2.4627 -0.7068
25 16 3 -7.2643 0.3811
25 16 5 4.1614 0.2168
25 16 7 -2.4992 -0.3671
25 16 9 2.2506 -0.3240
25 17 2 -0.3178 0.1916
25 17 4 0.2672 0.6296
25 17 6 -8.3673 0.0059
25 17 8 -1.4894 -0.1684
25 17 10 -4.4458 0.4109
25 18 1 -1.5777 -0.9895
25 18 3 -2.5185 -0.0183
25 18 5 -1.0616 0.0472
25 18 7 2.4402 -0.1463
25 18 9 3.5841 0.5083
25 19 2 -1.4212 -0.3922
25 19 4 0.2917 0.0179
25 19 6 0.3978 -0.4074
25 19 8 -3.1146 0.2596
25 20 1 -3.3458 -0.1903
25 20 3 -0.5608 0.3735
25 20 5 -3.8372 0.1045
25 20 7 -0.5309 -0.3599
25 21 2 -2.8171 1.0335
25 21 4 1.5486 -0.2773
25 21 6 7.4586 0.5680
25 21 8 -7.4021 -0.1267
25 22 1 -0.0255 -0.0348
25 22 3 2.5019 -0.1038
25 22 5 -1.4582 -0.9191
25 22 7 -2.1149 0.9701
25 23 2 -6.6348 0.3725
25 23 4 1.3069 -0.6067
25 23 6 2.6862 0.5975
25 24 1 -4.7996 0.2695
25 24 3 4.9524 0.3992
25 24 5 -5.8759 0.2270
25 25 2 1.7630 -1.1569
25 25 4 -5.8227 0.5299
25 26 1 -3.8028 0.1236
25 26 3 -5.2434 -1.0131
26 1 1 -3.5098 0.0804
26 1 3 -1.0573 0.4328
26 1 5 1.8913 -0.3190
26 1 7 -4.5435 -0.0212
26 1 9 -3.1541 0.0250
26 1 11 3.3664 -0.4253
26 1 13 -1.4064 -0.4447
26 2 0 6.5226 -1.3352
26 2 2 7.5806 -0.0481
26 2 4 5.6634 -0.3430
26 2 6 -8.4218 -0.0155
26 2 8 -5.5366 0.1110
26 2 10 4.6637 -0.0846
26 2 12 -2.3079 -0.0716
26 3 1 6.2258 -0.2352
26 3 3 -12.0655 0.2910
26 3 5 -0.5312 -0.1523
26 3 7 7.0955 0.0149
26 3 9 1.3152 0.1932
26 3 11 -1.7233 0.0748
26 4 0 -8.9758 1.7622
26 4 2 -6.7196 0.3134
26 4 4 6.8461 0.0763
26 4 6 -5.3806 0.2714
26 4 8 1.2567 -0.0555
26 4 10 -2.2929 -0.2226
26 4 12 -1.0638 0.2311
26 5 1 1.9164 0.1403
26 5 3 -2.2865 0.2230
26 5 5 4.2943 -0.1996
26 5 7 -5.4972 -0.0179
26 5 9 -7.0782 -0.2539
26 5 11 6.6460 -0.4145
26 6 0 -5.5108 2.0498
26 6 2 -0.5293 -0.8189
26 6 4 0.8279 -0.4148
26 6 6 -1.4246 0.3273
26 6 8 8.6280 -0.2024
26 6 10 6.3970 0.1286
26 6 12 -1.8949 -0.5327
26 7 1 -5.7196 0.1074
26 7 3 -2.1992 0.0024
26 7 5 3.3743 0.0085
26 7 7 -9.3085 0.2413
26 7 9 -0.2697 0.1574
26 7 11 -0.8623 0.0915
26 8 0 4.6377 4.3747
26 8 2 0.1244 -0.3176
26 8 4 -5.1841 0.1450
26 8 6 -1.8410 0.2344
26 8 8 1.6777 -0.5345
26 8 10 -0.3981 0.4101
26 8 12 -5.7206 -0.4864
26 9 1 3.7490 0.2679
26 9 3 -0.5119 -0.2287
26 9 5 -5.6394 0.3874
26 9 7 -3.1790 -0.1739
26 9 9 5.8709 0.1863
26 9 11 -2.1195 -0.4829
26 10 0 16.6961 1.5581
26 10 2 7.5622 -1.1203
26 10 4 -8.5360 -0.2042
26 10 6 3.9515 0.3772
26 10 8 -3.1379 -0.2617
26 10 10 -1.6477 0.4258
26 10 12 -7.0911 -0.3577
26 11 1 8.1628 0.1067
26 11 3 1.3362 -0.5062
26 11 5 -9.4230 0.0969
26 11 7 -1.0996 -0.0571
26 11 9 7.0188 0.4233
26 11 11 -4.3329 -0.3380
26 12 0 -1.7835 2.4393
26 12 2 3.7380 -0.1281
26 12 4 -3.3010 0.4229
26 12 6 4.1812 -0.1408
26 12 8 6.0615 -0.2002
26 12 10 -0.9810 0.2200
26 13 1 3.4453 -0.1743
26 13 3 4.5081 -0.0720
26 13 5 -2.7285 0.0816
26 13 7 0.9269 -0.2506
26 13 9 1.1967 0.0785
26 13 11 -5.2868 -1.1890
26 14 0 -9.1473 -1.9299
26 14 2 2.9052 -0.5756
26 14 4 1.4200 0.2089
26 14 6 0.4167 -0.1545
26 14 8 0.6939 0.4386
26 14 10 5.0795 0.0807
26 15 1 0.9478 0.0647
26 15 3 1.9878 0.1018
26 15 5 1.0260 -0.0379
26 15 7 3.8045 -0.1486
26 15 9 4.0818 0.4309
26 16 0 4.1844 -0.6289
26 16 2 1.2613 0.7343
26 16 4 1.6644 0.0298
26 16 6 -3.2330 -0.1029
26 16 8 -1.9369 -0.0471
26 16 10 -1.2643 -0.8937
26 17 1 -1.4717 -0.4520
26 17 3 2.7368 0.4797
26 17 5 -6.5118 -0.1693
26 17 7 -1.2242 0.6641
26 17 9 -3.7764 0.3236
26 18 0 5.7265 -4.3388
26 18 2 0.1165 -0.1777
26 18 4 0.7221 -0.2486
26 18 6 -0.9630 -0.1763
26 18 8 2.7150 -0.4532
26 19 1 0.5167 -0.1816
26 19 3 1.9437 0.4179
26 19 5 -0.6004 -0.4032
26 19 7 0.4544 -0.1139
26 20 0 -5.1713 -0.7821
26 20 2 1.0963 1.1381
26 20 4 -2.9637 0.1929
26 20 6 2.1721 0.3248
26 20 8 1.8303 -0.0350
26 21 1 3.1844 -0.6716
26 21 3 -4.4238 0.4574
26 21 5 5.7073 -0.5025
26 21 7 0.5666 -0.4663
26 22 0 -0.4826 -2.9641
26 22 2 -2.8812 -0.0521
26 22 4 4.1720 -0.0321
26 22 6 1.6830 -0.1617
26 23 1 -2.2136 -0.0571
26 23 3 1.7584 1.0830
26 23 5 3.4640 -1.0720
26 24 0 0.3926 1.7188
26 24 2 0.1850 1.1923
26 24 4 -3.2491 -0.7423
26 25 1 -0.2190 0.8525
26 25 3 -1.8137 0.3764
27 1 2 3.3251 -0.1300
27 1 4 -1.1329 -1.0903
27 1 6 -2.0205 0.0830
27 1 8 0.4505 0.2823
27 1 10 -0.0397 0.0861
27 1 12 2.9638 -0.2496
27 2 1 7.8456 -0.0440
27 2 3 7.8155 0.2061
27 2 5 -0.4242 -0.1899
27 2 7 -5.4522 0.1822
27 2 9 1.6090 0.2413
27 2 11 2.9845 0.6252
27 3 2 2.5999 1.4688
27 3 4 -13.6367 0.1091
27 3 6 5.2455 0.4267
27 3 8 0.0167 -0.2704
27 3 10 -0.0229 0.0942
27 3 12 2.4869 -0.1550
27 4 1 -7.3170 0.5056
27 4 3 5.1092 -0.2453
27 4 5 4.6237 -0.0836
27 4 7 5.0267 0.0010
27 4 9 3.4957 -0.2052
27 4 11 -3.8334 -0.3860
27 5 2 -2.8526 -0.4123
27 5 4 -2.7814 -1.0281
27 5 6 2.2261 0.1902
27 5 8 -11.7148 0.0973
27 5 10 -2.5402 0.3850
27 5 12 5.5783 -0.9669
27 6 1 0.1210 0.6508
27 6 3 -3.4153 -0.0359
27 6 5 0.4737 -0.1122
27 6 7 -0.4984 0.3380
27 6 9 4.2640 0.1310
27 6 11 -0.2973 0.3567
27 7 2 -4.0920 0.8925
27 7 4 9.5615 0.3416
27 7 6 -4.4993 0.3075
27 7 8 0.2003 -0.4355
27 7 10 1.4655 0.0129
27 8 1 9.4053 0.7419
27 8 3 -2.9028 -0.4066
27 8 5 -2.1957 -0.2277
27 8 7 1.1619 0.0447
27 8 9 1.2237 -0.5561
27 8 11 -5.2021 -0.3833
27 9 2 6.7843 -1.0918
27 9 4 0.1454 -0.4975
27 9 6 -11.1457 0.0451
27 9 8 4.8290 -0.1858
27 9 10 -2.6881 0.2681
27 10 1 3.7312 0.5036
27 10 3 -3.8388 -0.0731
27 10 5 -7.1634 -0.0845
27 10 7 6.2938 0.2835
27 10 9 -0.6563 0.0792
27 10 11 -0.7665 1.3353
27 11 2 8.0986 0.1360
27 11 4 -8.2676 0.7161
27 11 6 -3.9213 -0.0221
27 11 8 4.8392 -0.4994
27 11 10 -0.0920 -0.0550
27 12 1 0.9588 0.1179
27 12 3 6.1232 -0.3574
27 12 5 3.6194 0.1690
27 12 7 2.4215 -0.0367
27 12 9 -1.3487 -0.0141
27 13 2 1.0228 -1.5162
27 13 4 -0.0546 -0.0556
27 13 6 -6.2455 -0.0282
27 13 8 2.4489 -0.2425
27 13 10 1.4644 1.5308
27 14 1 -0.3637 -0.2826
27 14 3 4.1572 0.1171
27 14 5 0.7140 0.2701
27 14 7 -2.7137 -0.1001
27 14 9 5.1696 0.1614
27 15 2 -10.3137 -0.0954
27 15 4 1.9256 0.7316
27 15 6 -1.2722 0.0533
27 15 8 5.5777 -0.6566
27 16 1 -1.9297 -0.8903
27 16 3 4.8629 0.1443
27 16 5 -1.3007 0.1368
27 16 7 0.0110 0.1117
27 16 9 2.6320 0.6205
27 17 2 1.9592 -0.7989
27 17 4 4.1275 -0.0298
27 17 6 5.6613 -0.5608
27 17 8 7.6208 0.7030
27 18 1 -0.0204 -0.5692
27 18 3 0.7174 0.4495
27 18 5 -0.7210 0.1440
27 18 7 3.1771 -0.2485
27 19 2 5.1659 0.7612
27 19 4 4.0705 0.2081
27 19 6 3.3065 0.0502
27 20 1 -1.3715 -0.2302
27 20 3 1.4303 0.1233
27 20 5 1.5106 -0.5343
27 20 7 -1.7420 1.4699
27 21 2 0.3995 0.1895
27 21 4 1.5734 -1.0343
27 21 6 -2.7148 0.0333
27 22 1 -3.7373 0.2270
27 22 3 4.2819 0.6168
27 22 5 -0.8055 0.0167
27 23 2 2.2859 -1.1863
27 23 4 -0.0733 0.5508
27 24 1 1.6920 0.2278
28 1 1 9.6356 -0.8932
28 1 3 2.8174 0.1917
28 1 5 -5.6894 -0.1110
28 1 7 8.9220 0.3271
28 1 9 -4.2697 -0.1999
28 1 11 0.7753 0.6554
28 2 0 -0.7255 -2.7794
28 2 2 1.2162 0.0397
28 2 4 9.3284 0.0819
28 2 6 5.1339 0.1161
28 2 8 -7.1926 0.1813
28 2 10 -1.4893 0.0220
28 3 1 7.0847 0.6452
28 3 3 17.1830 0.3496
28 3 5 -4.1656 -0.2704
28 3 7 -6.1747 -0.3436
28 3 9 -5.1018 -0.0394
28 3 11 5.0631 -0.1625
28 4 0 6.1397 3.0306
28 4 2 7.8636 0.0029
28 4 4 -6.3117 -0.5741
28 4 6 -2.2596 -0.1081
28 4 8 1.4764 -0.0392
28 4 10 3.0997 -0.3083
28 5 1 -9.3003 -0.4740
28 5 3 -0.6371 -0.2033
28 5 5 1.4536 0.0444
28 5 7 -3.6338 0.4277
28 5 9 3.1238 -0.3681
28 5 11 4.6202 0.7856
28 6 0 3.7588 0.9604
28 6 2 4.4506 -0.5754
28 6 4 -10.3291 0.1856
28 6 6 -1.7304 0.2966
28 6 8 7.4935 -0.1092
28 6 10 -4.8358 0.3527
28 7 1 -2.5478 0.7150
28 7 3 -1.9618 -0.2150
28 7 5 7.9911 0.0857
28 7 7 -1.2555 -0.0127
28 7 9 -1.8033 -0.5151
28 7 11 0.0590 0.0802
28 8 0 14.2152 4.4069
28 8 2 2.4234 -0.6349
28 8 4 -2.3840 -0.1336
28 8 6 3.4546 0.1827
28 8 8 4.2155 -0.3590
28 8 10 -0.0995 1.1016
28 9 1 -4.2388 -0.1558
28 9 3 7.6679 -0.4741
28 9 5 -3.8259 0.4371
28 9 7 -0.8833 0.1173
28 9 9 -0.7569 0.2368
28 9 11 -3.6717 -0.3792
28 10 0 -0.0227 1.1326
28 10 2 6.7167 -0.6406
28 10 4 0.7081 0.5840
28 10 6 7.0267 0.3318
28 10 8 -0.2787 -0.3656
28 10 10 -0.9379 -0.1487
28 11 1 -4.7838 0.6438
28 11 3 10.2345 -0.0580
28 11 5 -5.6522 -0.1574
28 11 7 0.1147 -0.3087
28 11 9 4.5967 -0.1485
28 12 0 -5.2033 1.8439
28 12 2 4.5472 -0.5984
28 12 4 3.0716 0.5204
28 12 6 0.5781 -0.3111
28 12 8 -1.8930 0.1145
28 12 10 2.8885 0.6854
28 13 1 -5.1901 -0.3404
28 13 3 2.6393 -0.2224
28 13 5 -2.1540 0.2124
28 13 7 3.8108 -0.0179
28 13 9 7.4169 -0.1892
28 14 0 -0.6644 -1.1441
28 14 2 -2.4124 -0.1096
28 14 4 3.9876 0.1142
28 14 6 0.1458 -0.0490
28 14 8 -3.3662 -0.1803
28 15 1 -10.4446 0.4140
28 15 3 0.8436 0.3411
28 15 5 -1.0070 -0.2720
28 15 7 3.0183 0.4012
28 15 9 -2.3545 -0.1997
28 16 0 2.3767 -1.5134
28 16 2 0.4534 0.1620
28 16 4 1.5482 -0.1146
28 16 6 2.2330 -0.8762
28 16 8 0.2268 -0.7670
28 17 1 -3.8232 -0.8224
28 17 3 7.4503 0.3187
28 17 5 12.3017 -0.4397
28 17 7 5.4128 0.4735
28 18 0 1.1932 -2.9493
28 18 2 2.1004 0.5826
28 18 4 0.3537 0.7080
28 18 6 -1.3614 0.0217
28 19 1 0.2092 -0.2715
28 19 3 0.7117 0.0173
28 19 5 2.5093 0.0155
28 19 7 2.0163 -0.0929
28 20 0 -5.5736 -2.0918
28 20 2 -1.9001 0.3785
28 20 4 2.8649 0.2520
28 20 6 -0.1392 -0.2426
28 21 1 0.9623 -0.3108
28 21 3 2.1615 0.6609
28 21 5 -4.1224 -0.8213
28 22 0 -8.3319 -0.6233
28 22 2 0.9597 1.9253
28 22 4 1.7420 0.0188
28 23 1 5.1091 0.2727
29 1 2 4.5372 1.0184
29 1 4 3.5045 0.0100
29 1 6 -6.6097 0.0300
29 1 8 -5.3291 -0.0504
29 1 10 0.1100 -0.9130
29 2 1 -3.0416 0.2922
29 2 3 4.1816 0.2088
29 2 5 -13.5082 0.3071
29 2 7 3.3039 -0.0100
29 2 9 -1.1832 -0.1967
29 2 11 -2.1356 -0.7694
29 3 2 5.4774 0.1126
29 3 4 3.8054 -0.8323
29 3 6 3.5837 0.0465
29 3 8 -2.8888 0.5515
29 3 10 -0.5719 -0.1931
29 4 1 -1.6909 0.2985
29 4 3 -1.2165 -0.3789
29 4 5 -2.8981 -0.1238
29 4 7 1.9381 0.0538
29 4 9 -2.6413 0.0187
29 4 11 2.1116 1.1417
29 5 2 1.9175 1.0586
29 5 4 5.6458 0.1581
29 5 6 0.1226 0.0756
29 5 8 -1.2056 -0.1860
29 5 10 0.5428 -1.0153
29 6 1 16.9986 0.9059
29 6 3 -1.5682 0.0932
29 6 5 -0.5242 0.2151
29 6 7 1.5722 0.4342
29 6 9 -2.0367 -0.5451
29 7 2 -1.4263 -0.5433
29 7 4 2.8168 -0.4512
29 7 6 0.0494 0.1224
29 7 8 -2.6183 0.4834
29 7 10 -3.1008 0.3812
29 8 1 8.5865 0.8241
29 8 3 -1.5287 -0.3999
29 8 5 -4.0223 -0.5477
29 8 7 2.0622 0.2391
29 8 9 2.0249 -0.5507
29 9 2 1.9807 0.3136
29 9 4 8.2740 0.5750
29 9 6 2.0021 0.1668
29 9 8 2.9642 -0.3931
29 9 10 3.7714 -0.3778
29 10 1 -3.5300 0.5825
29 10 3 6.1474 0.0551
29 10 5 -0.9874 0.1681
29 10 7 4.2121 0.0934
29 10 9 4.4706 -0.6800
29 11 2 -0.1110 -1.2067
29 11 4 2.4336 -0.0738
29 11 6 -4.6856 0.0541
29 11 8 2.5541 0.3822
29 12 1 -1.5648 -0.2183
29 12 3 -1.2859 -0.1388
29 12 5 1.5884 -0.1019
29 12 7 -0.1775 -0.1400
29 12 9 0.0276 -0.6685
29 13 2 -6.0473 -0.2634
29 13 4 -0.8186 0.8739
29 13 6 1.0044 0.0438
29 13 8 0.4496 -0.8208
29 14 1 0.3448 -0.4042
29 14 3 -2.2133 0.2185
29 14 5 9.8033 0.2704
29 14 7 -2.0357 0.2033
29 15 2 1.1985 -0.8548
29 15 4 13.0371 0.2244
29 15 6 8.3743 -0.3494
29 15 8 -1.5458 0.6624
29 16 1 2.7958 -0.5540
29 16 3 5.3188 0.1312
29 16 5 -2.8329 -0.0926
29 16 7 -1.4758 -0.9082
29 17 2 -1.6190 0.7280
29 17 4 1.2792 1.2434
29 17 6 5.7660 0.3622
29 18 1 -1.9867 -0.4734
29 18 3 2.8329 -0.1534
29 18 5 0.7358 -0.9150
29 19 2 0.8538 0.2767
29 19 4 -3.7618 -0.6327
29 20 1 -3.1100 -0.0923
29 20 3 -4.7414 0.1841
29 20 5 1.1278 -0.6395
29 21 2 2.8660 -0.9233
29 22 1 -2.0909 0.3698
30 1 1 0.4887 0.8114
30 1 3 1.7220 0.5075
30 1 5 -3.1211 -0.0212
30 1 7 -5.3808 -0.3635
30 1 9 -3.0671 0.2122
30 2 0 -4.3932 2.9606
30 2 2 4.2425 0.9900
30 2 4 -6.0226 -0.4703
30 2 6 1.6510 -0.1916
30 2 8 8.7769 0.2125
30 2 10 2.7367 -0.4388
30 3 1 -6.1751 -0.7818
30 3 3 2.7401 -0.0406
30 3 5 8.5907 0.0646
30 3 7 -3.3848 0.1551
30 3 9 -3.1190 -0.0491
30 4 0 -0.5260 -2.1116
30 4 2 5.6594 -0.5013
30 4 4 -0.6639 -0.2245
30 4 6 -0.9065 0.5199
30 4 8 -1.3159 -0.1274
30 4 10 -5.5055 0.6369
30 5 1 2.4045 1.1162
30 5 3 -0.0238 -0.0204
30 5 5 7.8092 -0.0489
30 5 7 2.0510 -0.1454
30 5 9 -2.1756 0.3351
30 6 0 13.6192 5.4900
30 6 2 0.6780 0.0556
30 6 4 0.8862 -0.0865
30 6 6 -4.2690 -0.1306
30 6 8 -8.3089 -0.0649
30 6 10 -1.6777 -0.3464
30 7 1 0.4061 -0.6139
30 7 3 1.5287 -0.6595
30 7 5 0.7395 0.4079
30 7 7 -1.4067 0.4277
30 7 9 1.7206 0.1115
30 8 0 -3.4712 -0.2660
30 8 2 0.7311 -1.1510
30 8 4 -4.9062 0.0808
30 8 6 0.3920 0.1901
30 8 8 1.6481 -0.3553
30 9 1 0.4762 0.8900
30 9 3 3.0147 -0.0103
30 9 5 3.4697 -0.1378
30 9 7 -6.6121 -0.3535
30 9 9 0.1931 -0.5951
30 10 0 -5.1456 4.5492
30 10 2 -7.6449 -0.4099
30 10 4 1.4803 0.3400
30 10 6 -1.6909 -0.3129
30 10 8 5.9896 0.2936
30 11 1 -4.9939 -0.5907
30 11 3 0.6724 -0.3917
30 11 5 -0.9987 0.1652
30 11 7 -7.4648 -0.3970
30 11 9 -1.2680 0.0139
30 12 0 13.2484 -1.5033
30 12 2 -6.8039 -0.9058
30 12 4 3.1211 0.3390
30 12 6 -0.3670 0.1004
30 12 8 -0.8711 0.5676
30 13 1 -6.5089 0.7072
30 13 3 3.6807 -0.1504
30 13 5 1.4513 -0.0044
30 13 7 -2.1456 0.2763
30 14 0 2.0820 1.5536
30 14 2 2.6950 0.1394
30 14 4 -0.8047 -0.2433
30 14 6 0.1599 -0.2492
30 15 1 6.2131 -1.1660
30 15 3 -1.1821 -0.1233
30 15 5 6.7284 0.2639
30 15 7 3.4498 0.6969
30 16 0 -8.2697 -3.4984
30 16 2 -1.9387 -0.0110
30 16 4 1.7978 0.8865
30 16 6 0.6828 -0.5980
30 17 1 7.4253 -0.3457
30 17 3 -5.0354 0.2506
30 17 5 -0.5952 0.6256
30 18 0 -1.3330 -1.3318
30 18 2 -4.7476 0.1519
30 18 4 0.0744 0.1029
30 19 1 3.1942 -0.3230
30 19 3 1.5232 0.7719
30 20 0 6.0160 -2.7284
30 20 2 -0.9016 0.9902
31 1 2 1.4562 0.5083
31 1 4 -1.7532 -0.5799
31 1 6 3.9116 -0.1898
31 1 8 -3.0207 0.5893
31 2 1 0.0607 -0.3806
31 2 3 1.4951 -0.4341
31 2 5 4.1121 -0.3487
31 2 7 3.6881 0.0079
31 2 9 2.0187 0.4535
31 3 2 -2.4754 0.5759
31 3 4 8.3883 -0.2785
31 3 6 -0.0221 0.0042
31 3 8 -4.9492 0.0747
31 4 1 9.5839 0.4494
31 4 3 0.7105 0.3468
31 4 5 -1.7305 0.0404
31 4 7 -4.2886 0.0691
31 4 9 -5.4285 -0.4850
31 5 2 -2.8738 0.2779
31 5 4 -2.0073 -0.3769
31 5 6 2.1194 -0.2267
31 5 8 3.6866 0.5426
31 6 1 -3.2244 0.4683
31 6 3 -0.8651 -0.5982
31 6 5 -3.8826 -0.5170
31 6 7 -0.6641 0.2780
31 6 9 -4.5876 -0.6355
31 7 2 2.3450 -0.2102
31 7 4 -2.9629 0.0879
31 7 6 5.6014 0.0842
31 7 8 -3.1850 -0.6932
31 8 1 -5.2165 1.0088
31 8 3 6.1342 0.0944
31 8 5 1.9827 0.3824
31 8 7 0.8973 0.7469
31 9 2 -1.7772 -0.4441
31 9 4 1.6812 -0.0137
31 9 6 -5.9287 0.3508
31 9 8 -8.4907 0.4854
31 10 1 -3.7701 -0.0120
31 10 3 -0.8976 -0.4740
31 10 5 0.1790 -0.0860
31 10 7 -2.9957 -0.4309
31 11 2 -8.5362 -0.2319
31 11 4 5.8638 0.3500
31 11 6 -8.6120 -0.3623
31 11 8 -0.5381 -0.4774
31 12 1 -2.5102 -0.1169
31 12 3 -1.4233 0.4620
31 12 5 -0.8280 0.7193
31 12 7 -1.3057 0.4500
31 13 2 6.0868 -0.5678
31 13 4 -0.8868 -0.1945
31 13 6 -2.4309 -1.1629
31 14 1 1.8139 -0.7003
31 14 3 -2.9368 -0.1130
31 14 5 -1.2729 -0.2071
31 15 2 5.7276 0.3334
31 15 4 -6.0142 0.2823
31 15 6 -0.0757 -0.3557
31 16 1 -6.6178 0.2560
31 16 3 -4.0833 -0.1296
31 16 5 4.5742 -0.4850
31 17 2 3.4197 -0.0855
31 17 4 5.5731 -0.8881
31 18 1 -0.7435 -0.2138
31 18 3 -1.6515 -0.0939
31 19 2 -2.2497 -0.5358
32 1 1 -5.0678 -0.4566
32 1 3 -0.7793 -0.0847
32 1 5 0.9136 -0.0954
32 1 7 -5.2228 -0.7415
32 2 0 0.2629 -3.5445
32 2 2 2.0437 -0.0948
32 2 4 -0.7634 -0.4010
32 2 6 -4.9712 0.6369
32 2 8 0.3150 -0.3886
32 3 1 -1.5466 0.4373
32 3 3 -7.3515 0.1439
32 3 5 0.5781 0.2506
32 3 7 2.0536 -0.0492
32 4 0 6.3028 4.3141
32 4 2 -2.7439 0.6467
32 4 4 4.1134 -0.3076
32 4 6 6.9957 -0.0928
32 4 8 -1.5668 0.4332
32 5 1 2.6192 -0.0597
32 5 3 1.3485 -0.0768
32 5 5 4.9499 0.3366
32 5 7 0.1955 -0.5838
32 6 0 -2.0584 -1.1492
32 6 2 3.3428 -1.0015
32 6 4 4.6318 0.2725
32 6 6 0.7834 0.4808
32 6 8 -5.1268 0.4295
32 7 1 1.3893 0.7257
32 7 3 1.8349 -0.3854
32 7 5 -0.0500 0.5286
32 7 7 1.0038 -0.3401
32 8 0 -6.7811 5.5329
32 8 2 4.6016 -0.0169
32 8 4 2.9840 0.1649
32 8 6 1.0846 -0.6718
32 8 8 -3.4256 1.2660
32 9 1 0.2936 -0.1402
32 9 3 -3.3313 -0.4077
32 9 5 0.8243 0.3044
32 9 7 -3.2298 0.0937
32 10 0 2.0255 -1.1142
32 10 2 -0.3801 -1.1297
32 10 4 1.3808 0.1914
32 10 6 5.0265 0.0326
32 11 1 1.2457 1.0724
32 11 3 -4.8833 -0.1995
32 11 5 4.3074 0.7964
32 11 7 -3.2909 0.4859
32 12 0 0.4288 3.3281
32 12 2 -1.5643 0.3423
32 12 4 -2.3094 -0.0800
32 12 6 3.0981 0.5161
32 13 1 7.7897 -0.3966
32 13 3 -2.7326 -0.4503
32 13 5 -1.3059 -0.3039
32 14 0 0.0945 -3.2311
32 14 2 -3.5057 -0.8673
32 14 4 -1.1792 1.5758
32 15 1 4.1534 -0.3576
32 15 3 3.6805 -0.1411
32 16 0 -3.4104 0.8028
32 16 2 -1.0924 -0.4179
32 17 1 -2.2016 0.4769
33 1 2 -0.8890 0.3853
33 1 4 -0.7258 -0.5415
33 1 6 2.1325 0.3192
33 2 1 4.2265 0.5084
33 2 3 -7.6946 0.7937
33 2 5 6.6713 0.6529
33 2 7 -3.0031 -0.0221
33 3 2 1.2718 0.7322
33 3 4 1.0134 -0.1581
33 3 6 3.8503 0.5704
33 4 1 4.7166 0.0408
33 4 3 -0.8064 -0.7840
33 4 5 5.9020 -0.8258
33 4 7 0.4674 -0.1480
33 5 2 4.6973 0.1231
33 5 4 -1.0955 -0.4640
33 5 6 6.9891 0.6894
33 6 1 -1.8028 0.9764
33 6 3 5.6695 0.2957
33 6 5 5.7080 0.7141
33 6 7 -3.8062 -0.3302
33 7 2 4.4627 0.0828
33 7 4 0.3518 -0.3008
33 7 6 -1.3213 0.5387
33 8 1 1.9997 -0.0696
33 8 3 0.4756 -0.6695
33 8 5 3.0885 0.0318
33 9 2 -2.5169 -0.6454
33 9 4 3.6807 0.0171
33 9 6 1.1138 -0.3459
33 10 1 5.6120 0.0833
33 10 3 -2.0824 0.4948
33 10 5 8.0127 0.4603
33 11 2 0.1453 0.2622
33 11 4 0.1087 0.8852
33 12 1 6.2712 -0.3711
33 12 3 -5.9865 -0.6036
33 12 5 3.4121 -0.6824
33 13 2 -1.7129 0.4590
33 13 4 -0.4391 0.3588
33 14 1 -1.0048 0.2645
33 14 3 0.8777 0.4666
33 15 2 0.1555 0.1877
34 1 1 -3.8590 -0.6096
34 1 3 10.4867 0.0626
34 1 5 1.7191 -0.5497
34 2 0 6.1241 2.1331
34 2 2 -2.4409 0.8898
34 2 4 -0.8108 0.0103
34 2 6 1.9933 0.1248
34 3 1 1.1144 0.1212
34 3 3 4.1567 0.5014
34 3 5 0.0051 -0.6075
34 4 0 6.8147 -1.2175
34 4 2 3.5252 -0.8064
34 4 4 1.3545 -0.4829
34 4 6 -0.3712 0.0578
34 5 1 1.5507 0.0422
34 5 3 1.5868 -0.1493
34 5 5 -2.0754 -0.1397
34 6 0 -2.7926 4.0734
34 6 2 0.7749 0.3914
34 6 4 -1.5849 -0.6001
34 6 6 3.8736 0.1108
34 7 1 3.5705 0.5151
34 7 3 -0.8887 -0.3403
34 7 5 3.6157 -0.5747
34 8 0 8.8452 -0.0458
34 8 2 -4.8298 -0.6068
34 8 4 1.2935 -0.3382
34 9 1 1.2144 0.1244
34 9 3 -3.8234 -1.1486
34 9 5 3.0258 1.3651
34 10 0 10.9196 3.7805
34 10 2 -0.3478 0.4750
34 10 4 -0.7995 -0.9436
34 11 1 3.6239 -0.2540
34 11 3 -4.8202 -0.6664
34 12 0 5.2970 -2.1535
34 12 2 1.6270 -0.9603
34 13 1 1.0712 -1.5068
35 1 2 1.6797 0.2383
35 1 4 4.6306 0.1433
35 2 1 1.7668 -0.1918
35 2 3 2.0390 -0.6119
35 2 5 -6.3056 -0.8368
35 3 2 2.7058 -0.8605
35 3 4 -6.9117 -0.8670
35 4 1 -0.5557 0.5602
35 4 3 2.0495 0.7852
35 4 5 -1.1707 1.2887
35 5 2 4.8117 -0.1122
35 5 4 -0.6622 0.2112
35 6 1 5.5450 -0.4690
35 6 3 -2.4345 -0.0983
35 7 2 -5.3953 -0.2143
35 7 4 0.4221 -0.2276
35 8 1 2.0637 -0.4161
35 8 3 -5.7876 1.4505
35 9 2 -2.5641 -0.6067
35 10 1 5.0990 -0.4008
36 1 1 3.3172 1.1151
36 1 3 -2.0101 1.3015
36 2 0 1.4215 -1.1311
36 2 2 -0.1321 -0.0576
36 3 1 -0.0994 0.0595
36 4 0 2.9554 2.3652
36 4 2 2.3510 0.7346
36 5 1 -2.5724 1.1339
36 6 0 9.0863 0.1642
0 0 0 0.0 0.0
;


_olex2_submission_special_instructions  'No special instructions were received'

# start Validation Reply Form
_vrf_THETM01_nr2-098d_a_sq
;
PROBLEM: The value of sine(theta_max)/wavelength is less than 0.550
RESPONSE: We did not collect the X-ray data, we used the following
data set to carry out our own refinement:
Nathan D. Rudd, Hao Wang, Erika M. A. Fuentes-Fernandez, Simon J. Teat,
Feng Chen, Gene Hall, Yves J. Chabal, Jing Li CCDC 1478942: Experimental
Crystal Structure Determination, 2016, DOI: 10.5517/ccdc.csd.cc1lmytz
;
_vrf_PLAT023_nr2-098d_a_sq
;
PROBLEM: Resolution (too) Low [sin(theta)/Lambda < 0.6]..       0.54 Ang-1 
RESPONSE: We did not collect the X-ray data, we used the following
data set to carry out our own refinement:
Nathan D. Rudd, Hao Wang, Erika M. A. Fuentes-Fernandez, Simon J. Teat,
Feng Chen, Gene Hall, Yves J. Chabal, Jing Li CCDC 1478942: Experimental
Crystal Structure Determination, 2016, DOI: 10.5517/ccdc.csd.cc1lmytz
;
_vrf_PLAT027_nr2-098d_a_sq
;
PROBLEM: _diffrn_reflns_theta_full value (too) Low ......      24.69 Degree
RESPONSE: We did not collect the X-ray data, we used the following
data set to carry out our own refinement:
Nathan D. Rudd, Hao Wang, Erika M. A. Fuentes-Fernandez, Simon J. Teat,
Feng Chen, Gene Hall, Yves J. Chabal, Jing Li CCDC 1478942: Experimental
Crystal Structure Determination, 2016, DOI: 10.5517/ccdc.csd.cc1lmytz
;
# end Validation Reply Form
