# Supplementary material for: Improving Polymeric Structures with Hirshfeld Atom Refinement: A Study on MOFs and COFs
Source: ACS Mater Au. 2025 Jul 31;5(5):767–71. doi: 10.1021/acsmaterialsau.5c00076 (PMC12426777; doi:10.1021/acsmaterialsau.5c00076)
Supplement: Supplementary file 1 [file mg5c00076_si_001.zip › CIFs/QOXVEH_DiSCaMB-HAR.cif]

data_delta-MOF-520
_audit_creation_date               2024-04-17
_audit_creation_method
;
Olex2 1.3
(compiled 2020.11.12 svn.r5f609507 for OlexSys, GUI svn.r6408)
;
_audit_contact_author_address      ?
_audit_contact_author_email        ?
_audit_contact_author_name         ''
_audit_contact_author_phone        ?
_publ_contact_author_id_orcid      ?
_publ_section_references
;
Bourhis, L.J., Dolomanov, O.V., Gildea, R.J., Howard, J.A.K., Puschmann, H.
 (2015). Acta Cryst. A71, 59-75.

Dolomanov, O.V., Bourhis, L.J., Gildea, R.J, Howard, J.A.K. & Puschmann, H.
 (2009), J. Appl. Cryst. 42, 339-341.
;
_chemical_formula_moiety           'C28 H17 Al2 O10, 0.581(C3 H7 N1 O1)'
_chemical_formula_sum              'C29.743 H21.066 Al2 N0.581 O10.581'
_chemical_formula_weight           608.748
_chemical_absolute_configuration   unk
loop_
  _atom_type_symbol
  _atom_type_scat_dispersion_real
  _atom_type_scat_dispersion_imag
  _atom_type_scat_Cromer_Mann_a1
  _atom_type_scat_Cromer_Mann_a2
  _atom_type_scat_Cromer_Mann_a3
  _atom_type_scat_Cromer_Mann_a4
  _atom_type_scat_Cromer_Mann_b1
  _atom_type_scat_Cromer_Mann_b2
  _atom_type_scat_Cromer_Mann_b3
  _atom_type_scat_Cromer_Mann_b4
  _atom_type_scat_Cromer_Mann_c
  _atom_type_scat_source
  _atom_type_scat_dispersion_source
 H -0.00000 0.00000 0.49300 0.32291 0.14019 0.04081 10.51090 26.12570 3.14236
 57.79970 0.0030380000826
 'International Tables Volume C Table 6.1.1.4 (pp. 500-502)' custom
 C 0.00370 0.00170 2.31000 1.02000 1.58860 0.86500 20.84390 10.20750 0.56870
 51.65120 0.215599998832
 'International Tables Volume C Table 6.1.1.4 (pp. 500-502)' custom
 Al 0.06740 0.05450 6.42020 1.90020 1.59360 1.96460 3.03870 0.74260 31.54720
 85.08860 1.11510002613
 'International Tables Volume C Table 6.1.1.4 (pp. 500-502)' custom
 O 0.01230 0.00650 3.04850 2.28680 1.54630 0.86700 13.27710 5.70110 0.32390
 32.90890 0.250800013542
 'International Tables Volume C Table 6.1.1.4 (pp. 500-502)' custom
 N 0.00460 0.00350 12.21260 3.13220 2.01250 1.16630 0.00570 9.89330 28.99750
 0.58260 -11.5290002823
 'International Tables Volume C Table 6.1.1.4 (pp. 500-502)' custom

_space_group_crystal_system        'tetragonal'
_space_group_IT_number             94
_space_group_name_H-M_alt          'P 42 21 2'
_space_group_name_Hall             ' P 4n 2n'
loop_
  _space_group_symop_id
  _space_group_symop_operation_xyz
 1 x,y,z
 2 -y+1/2,x+1/2,z+1/2
 3 y+1/2,-x+1/2,z+1/2
 4 x+1/2,-y+1/2,-z+1/2
 5 -x+1/2,y+1/2,-z+1/2
 6 -x,-y,z
 7 y,x,-z
 8 -y,-x,-z

_symmetry_Int_Tables_number        94
_cell_length_a                     18.5778(6)
_cell_length_b                     18.5778(6)
_cell_length_c                     37.2977(13)
_cell_angle_alpha                  90
_cell_angle_beta                   90
_cell_angle_gamma                  90
_cell_volume                       12872.7(7)
_cell_formula_units_Z              8
_cell_measurement_reflns_used      9782
_cell_measurement_temperature      100
_cell_measurement_theta_max        27.80
_cell_measurement_theta_min        2.32
_exptl_absorpt_coefficient_mu     0.077
_exptl_absorpt_correction_T_max    0.7456
_exptl_absorpt_correction_T_min    0.7102
_exptl_absorpt_correction_type     multi-scan
_exptl_absorpt_process_details    
 'SADABS-2016/2 (Bruker,2016/2) was used for absorption correction. wR2(int) was 0.1205 before and 0.0588 after correction. The Ratio of minimum to maximum transmission is 0.9525. The \l/2 correction factor is Not present.'
_exptl_crystal_colour              'clear colourless'
_exptl_crystal_density_diffrn      0.628
_exptl_crystal_description         block
_exptl_crystal_F_000              2495.925
_exptl_crystal_size_max            0.073
_exptl_crystal_size_mid            0.068
_exptl_crystal_size_min            0.059
_diffrn_measured_fraction_theta_full 0.9678
_diffrn_measured_fraction_theta_max 0.9656
_diffrn_radiation_type            synchrotron
_diffrn_radiation_wavelength      0.7288
_diffrn_reflns_Laue_measured_fraction_full 0.9678
_diffrn_reflns_Laue_measured_fraction_max 0.9656
_diffrn_reflns_av_R_equivalents   0.0579
_diffrn_reflns_av_unetI/netI      0.0448
_diffrn_reflns_limit_h_max        20
_diffrn_reflns_limit_h_min        -20
_diffrn_reflns_limit_k_max        23
_diffrn_reflns_limit_k_min        -23
_diffrn_reflns_limit_l_max        46
_diffrn_reflns_limit_l_min        -45
_diffrn_reflns_number             65542
_diffrn_reflns_point_group_measured_fraction_full 0.9719
_diffrn_reflns_point_group_measured_fraction_max 0.9677
_diffrn_measurement_device_type    'Bruker D8 with PHOTON II detector'
_diffrn_measurement_method         '\f and \w shutterless scans'
_diffrn_reflns_theta_full         25.9305
_diffrn_reflns_theta_max          27.85
_diffrn_reflns_theta_min          3.56
_diffrn_ambient_temperature        100.0
_diffrn_standards_number         0
_reflns_Friedel_coverage          0.970
_reflns_limit_h_max               23
_reflns_limit_h_min               -23
_reflns_limit_k_max               16
_reflns_limit_k_min               -16
_reflns_limit_l_max               46
_reflns_limit_l_min               -46
_reflns_number_gt                 11558
_reflns_number_total              13771
_reflns_threshold_expression      I>=2u(I)
_computing_cell_refinement         'SAINT V8.38A Bruker-AXS, Madison WI'
_computing_data_collection         'Bruker APEX3 Bruker-AXS, Madison WI'
_computing_data_reduction          'SAINT V8.38A Bruker-AXS, Madison WI'
_computing_molecular_graphics      'Olex2 1.3 (Dolomanov et al., 2009)'
_computing_publication_material    'Olex2 1.3 (Dolomanov et al., 2009)'
_computing_structure_refinement    'olex2.refine 1.3 (Bourhis et al., 2015)'
_computing_structure_solution      'SHELXT 2014/5 (Sheldrick, 2014)'
_refine_diff_density_max          0.9172
_refine_diff_density_min          -0.2467
_refine_diff_density_rms          0.0631
_refine_ls_R_factor_all           0.0786
_refine_ls_R_factor_gt            0.0654
_refine_ls_abs_structure_Flack    -0.00(16)
_refine_ls_abs_structure_details  'Flack, H. D. (1983). Acta Cryst. A39, 876-881.'
_refine_ls_d_res_high             0.7800
_refine_ls_d_res_low              5.8748
_refine_ls_goodness_of_fit_ref    1.0277
_refine_ls_hydrogen_treatment     mixed
_refine_ls_matrix_type            full
_refine_ls_number_constraints     18
_refine_ls_number_parameters      469
_refine_ls_number_reflns          13771
_refine_ls_number_restraints      0
_refine_ls_restrained_S_all       1.0277
_refine_ls_shift/su_max           0.0002
_refine_ls_shift/su_mean          0.0000
_refine_ls_structure_factor_coef  Fsqd
_refine_ls_wR_factor_gt           0.1957
_refine_ls_wR_factor_ref          0.2122
_refine_ls_weighting_details      'w=1/[\s^2^(Fo^2^)+(0.1692P)^2^+0.1630P] where P=(Fo^2^+2Fc^2^)/3'
_refine_ls_weighting_scheme       calc

loop_
  _atom_site_label
  _atom_site_type_symbol
  _atom_site_fract_x
  _atom_site_fract_y
  _atom_site_fract_z
  _atom_site_U_iso_or_equiv
  _atom_site_adp_type
  _atom_site_occupancy
  Al2   Al    0.36565(4)   0.40860(4)  0.579697(16)  0.03303(17)  Uani  1.000000
  Al3   Al           0.5          0.5    0.61456(2)    0.0346(2)  Uani  1.000000
  Al1   Al    0.33635(4)   0.33635(4)           0.5    0.0342(2)  Uani  1.000000
  O8    O    0.43141(10)   0.48146(8)    0.58011(4)    0.0349(3)  Uani  1.000000
  H8    H       0.428(3)     0.515(3)    0.5635(13)    0.073(14)  Uiso  1.000000
  O7    O     0.39362(9)   0.37500(9)    0.53538(4)    0.0342(3)  Uani  1.000000
  O5    O   -0.06912(10)   0.15945(9)    0.89724(4)    0.0368(4)  Uani  1.000000
  O6    O    0.02924(10)   0.09671(9)    0.88238(5)    0.0424(4)  Uani  1.000000
  O2    O    0.43210(11)  0.48091(10)    0.65193(4)    0.0469(4)  Uani  1.000000
  O3    O    0.20398(10)   0.83498(9)    0.91719(4)    0.0387(4)  Uani  1.000000
  O4    O    0.20220(10)  0.76785(10)    0.96681(4)    0.0417(4)  Uani  1.000000
  O10   O    0.29388(10)  0.47007(10)    0.55951(5)    0.0441(4)  Uani  1.000000
  O1    O    0.33301(11)  0.43524(10)    0.62612(4)    0.0434(4)  Uani  1.000000
  O9    O    0.26205(10)  0.40549(11)    0.51035(4)    0.0439(4)  Uani  1.000000
  C25   C   -0.00638(15)  0.15404(12)    0.88484(5)    0.0370(5)  Uani  1.000000
  C24   C    0.03042(16)  0.21992(14)    0.87144(6)    0.0453(6)  Uani  1.000000
  C18   C    0.20514(13)  0.77508(13)    0.93359(6)    0.0364(5)  Uani  1.000000
  C17   C    0.20890(16)  0.70958(14)    0.91079(6)    0.0410(5)  Uani  1.000000
  C1    C    0.36833(16)  0.45870(13)    0.65255(6)    0.0404(5)  Uani  1.000000
  C26   C      0.0951(2)  0.21185(16)    0.85301(8)    0.0586(8)  Uani  1.000000
  H26   H       0.122(2)     0.162(2)    0.8495(10)     0.057(9)  Uiso  1.000000
  C2    C    0.33060(16)  0.45929(14)    0.68766(6)    0.0461(6)  Uani  1.000000
  C15   C    0.20339(19)  0.65604(15)    0.85209(6)    0.0524(7)  Uani  1.000000
  H15   H       0.201(3)     0.655(3)    0.8265(13)    0.088(13)  Uiso  1.000000
  C27   C      0.1307(2)  0.27229(18)   0.83989(10)   0.0700(11)  Uani  1.000000
  H27   H       0.184(3)     0.252(3)    0.8242(16)    0.109(19)  Uiso  1.000000
  C22   C      0.0370(2)  0.34828(16)    0.86353(8)    0.0618(9)  Uani  1.000000
  H22   H       0.012(2)     0.407(2)    0.8705(10)    0.060(10)  Uiso  1.000000
  C16   C    0.20810(17)  0.71673(15)    0.87370(6)    0.0463(6)  Uani  1.000000
  H16   H       0.211(2)     0.761(3)    0.8595(13)    0.082(12)  Uiso  1.000000
  C21   C      0.1032(2)  0.34092(16)    0.84553(8)    0.0635(9)  Uani  1.000000
  C28   C    0.25480(16)  0.45886(18)    0.53142(8)    0.0538(7)  Uani  1.000000
  H28   H       0.190(3)     0.507(3)    0.5255(11)    0.0646(8)  Uiso  1.000000
  C23   C      0.0005(2)  0.28814(14)    0.87616(7)    0.0537(7)  Uani  1.000000
  H23   H      -0.054(2)     0.303(2)    0.8920(12)    0.065(11)  Uiso  1.000000
  C12   C      0.1446(2)  0.40444(17)    0.83301(8)   0.0700(11)  Uani  1.000000
  C14   C      0.1996(2)  0.58777(15)    0.86754(7)    0.0575(8)  Uani  1.000000
  C7    C    0.26329(19)  0.42749(17)    0.69133(7)    0.0570(8)  Uani  1.000000
  H7    H       0.229(2)     0.407(2)    0.6634(11)    0.065(11)  Uiso  1.000000
  C4    C      0.3272(2)  0.49186(19)    0.75027(8)   0.0700(11)  Uani  1.000000
  H4    H       0.359(3)     0.517(3)    0.7791(15)    0.105(19)  Uiso  1.000000
  C19   C      0.2055(2)  0.64174(15)    0.92634(7)    0.0583(8)  Uani  1.000000
  H19   H       0.213(2)     0.636(2)    0.9579(12)    0.075(13)  Uiso  1.000000
  C3    C      0.3626(2)  0.49214(18)    0.71721(7)    0.0585(8)  Uani  1.000000
  H3    H       0.414(2)   0.5197(19)     0.7137(9)     0.053(9)  Uiso  1.000000
  O1S   O      0.5461(2)    0.3959(3)   0.53091(11)   0.0697(13)  Uani  0.580900
  C9    C      0.2284(2)  0.52076(17)    0.81116(8)   0.0683(10)  Uani  1.000000
  H9    H       0.262(2)     0.564(2)    0.8029(10)     0.058(9)  Uiso  1.000000
  C5    C      0.2604(2)  0.45960(16)    0.75405(8)   0.0650(10)  Uani  1.000000
  C10   C      0.1921(2)  0.52396(16)    0.84422(8)   0.0652(10)  Uani  1.000000
  C11   C      0.1499(2)  0.46487(17)    0.85460(8)   0.0719(11)  Uani  1.000000
  H11   H       0.123(2)     0.469(2)    0.8791(11)    0.071(11)  Uiso  1.000000
  C6    C      0.2287(2)  0.42681(18)    0.72415(8)    0.0628(9)  Uani  1.000000
  H6    H       0.177(3)     0.408(3)    0.7262(14)    0.099(15)  Uiso  1.000000
  C20   C      0.2008(3)  0.58103(16)    0.90453(8)   0.0709(11)  Uani  1.000000
  H20   H      0.1985(3)  0.53458(16)    0.91512(8)   0.0850(13)  Uiso  1.000000
  C8    C      0.2222(2)  0.46102(17)    0.78886(8)    0.0624(9)  Uani  1.000000
  C13   C      0.1801(2)  0.40296(17)    0.80001(8)   0.0729(11)  Uani  1.000000
  H13   H       0.169(3)     0.357(3)    0.7812(14)   0.0875(14)  Uiso  1.000000
  C1S   C      0.5585(6)    0.3199(8)     0.5378(2)     0.124(4)  Uani  0.580900
  H1S   H      0.5206(6)    0.2859(8)     0.5356(2)     0.149(5)  Uiso  0.580900
  N1S   N      0.6295(6)    0.2974(5)   0.54799(18)     0.129(4)  Uani  0.580900
  C3S   C      0.6832(5)    0.3547(8)     0.5633(7)    0.243(13)  Uani  0.580900
  H3Sa  H      0.7291(5)    0.3315(8)     0.5690(7)    0.364(19)  Uiso  0.580900
  H3Sb  H      0.6911(5)    0.3925(8)     0.5454(7)    0.364(19)  Uiso  0.580900
  H3Sc  H      0.6629(5)    0.3762(8)     0.5851(7)    0.364(19)  Uiso  0.580900
  C2S   C       0.658(2)   0.2239(14)     0.5556(5)      0.46(3)  Uani  0.580900
  H2Sa  H       0.709(2)   0.2274(14)     0.5619(5)      0.69(5)  Uiso  0.580900
  H2Sb  H       0.632(2)   0.2025(14)     0.5756(5)      0.69(5)  Uiso  0.580900
  H2Sc  H       0.653(2)   0.1936(14)     0.5342(5)      0.69(5)  Uiso  0.580900

loop_
  _atom_site_aniso_label
  _atom_site_aniso_U_11
  _atom_site_aniso_U_22
  _atom_site_aniso_U_33
  _atom_site_aniso_U_12
  _atom_site_aniso_U_13
  _atom_site_aniso_U_23
  Al2   0.0449(4)   0.0347(3)   0.0196(3)   -0.0010(3)    0.0011(2)    0.0016(2)
  Al3   0.0501(6)   0.0332(5)   0.0205(4)   -0.0042(4)    -0.000000     0.000000
  Al1   0.0424(3)   0.0424(3)   0.0177(4)   -0.0048(4)   -0.0039(2)    0.0039(2)
  O8    0.0510(9)   0.0333(8)   0.0205(6)   -0.0013(7)    0.0006(6)    0.0039(6)
  O7    0.0435(9)   0.0394(8)   0.0197(6)   -0.0022(7)   -0.0042(6)    0.0006(5)
  O5   0.0526(10)   0.0322(8)   0.0255(7)    0.0002(7)    0.0075(6)    0.0030(6)
  O6   0.0528(10)   0.0366(9)   0.0379(8)    0.0026(8)    0.0107(7)    0.0053(7)
  O2   0.0657(12)  0.0532(10)   0.0218(7)   -0.0120(9)    0.0060(7)   -0.0010(7)
  O3    0.0495(9)   0.0388(8)   0.0278(7)    0.0050(7)    0.0015(7)   -0.0031(6)
  O4   0.0598(11)   0.0444(9)   0.0208(7)    0.0117(8)   -0.0040(6)   -0.0034(6)
  O10  0.0493(10)  0.0428(10)   0.0402(9)    0.0048(8)   -0.0002(7)    0.0026(7)
  O1   0.0575(11)   0.0446(9)   0.0280(7)   -0.0067(8)    0.0106(7)   -0.0048(6)
  O9    0.0408(9)  0.0591(11)   0.0318(7)    0.0045(8)   -0.0012(6)    0.0037(7)
  C25  0.0576(14)  0.0311(11)   0.0223(8)  -0.0000(10)    0.0069(9)    0.0017(7)
  C24  0.0684(17)  0.0357(12)  0.0318(10)  -0.0043(12)   0.0202(10)   -0.0005(9)
  C18  0.0476(13)  0.0409(12)   0.0208(9)   0.0050(10)   -0.0006(8)   -0.0028(8)
  C17  0.0619(15)  0.0366(12)  0.0244(10)   0.0029(10)    0.0043(9)   -0.0033(8)
  C1   0.0606(16)  0.0352(11)  0.0254(10)  -0.0084(10)   0.0101(10)   -0.0043(8)
  C26    0.077(2)  0.0374(14)  0.0610(16)  -0.0051(14)   0.0368(15)  -0.0038(12)
  C2   0.0672(17)  0.0415(13)  0.0296(10)  -0.0167(12)   0.0155(11)   -0.0104(9)
  C15    0.090(2)  0.0432(14)  0.0241(10)  -0.0118(13)   0.0140(11)  -0.0070(10)
  C27    0.096(3)  0.0435(16)    0.070(2)  -0.0157(16)   0.0502(19)  -0.0087(14)
  C22    0.095(2)  0.0380(14)  0.0522(15)  -0.0114(15)   0.0403(16)  -0.0031(11)
  C16  0.0762(18)  0.0391(13)  0.0235(11)  -0.0014(12)   0.0067(10)   -0.0048(9)
  C21    0.097(2)  0.0385(14)  0.0548(15)  -0.0183(15)   0.0439(17)  -0.0114(12)
  C28  0.0414(14)  0.0684(18)  0.0517(15)   0.0085(13)  -0.0085(11)  -0.0149(13)
  C23    0.083(2)  0.0329(13)  0.0448(13)  -0.0027(13)   0.0288(14)   0.0008(10)
  C12    0.119(3)  0.0437(15)  0.0470(15)  -0.0221(17)   0.0460(18)  -0.0102(12)
  C14    0.100(2)  0.0405(14)  0.0318(12)  -0.0162(14)   0.0251(13)  -0.0093(10)
  C7     0.080(2)  0.0539(16)  0.0368(13)  -0.0262(15)   0.0217(13)  -0.0154(11)
  C4     0.109(3)  0.0680(19)  0.0326(11)    -0.043(2)   0.0323(16)  -0.0171(13)
  C19    0.111(3)  0.0384(14)  0.0250(10)   0.0016(15)   0.0160(13)   -0.0017(9)
  C3     0.087(2)  0.0606(17)  0.0283(11)  -0.0288(16)   0.0202(13)  -0.0137(11)
  O1S  0.0441(19)    0.110(4)    0.055(2)    -0.005(2)   0.0095(16)    -0.047(2)
  C9     0.114(3)  0.0497(17)  0.0414(14)  -0.0327(17)   0.0387(16)  -0.0173(12)
  C5     0.109(3)  0.0504(15)  0.0359(13)  -0.0374(17)   0.0346(15)  -0.0185(11)
  C10    0.112(3)  0.0446(15)  0.0389(13)  -0.0273(16)   0.0361(16)  -0.0148(11)
  C11    0.124(3)  0.0465(16)  0.0453(15)  -0.0285(18)   0.0479(18)  -0.0143(12)
  C6     0.087(2)  0.0579(17)  0.0431(15)  -0.0335(16)   0.0263(15)  -0.0186(12)
  C20    0.143(3)  0.0348(14)  0.0344(13)  -0.0090(17)   0.0290(17)  -0.0013(10)
  C8     0.102(3)  0.0473(15)  0.0379(12)  -0.0290(16)   0.0354(15)  -0.0152(11)
  C13    0.121(3)  0.0475(16)  0.0507(16)  -0.0335(18)   0.0486(18)  -0.0201(13)
  C1S    0.099(7)   0.192(13)    0.081(5)    -0.032(7)     0.022(5)    -0.047(7)
  N1S    0.180(9)    0.143(7)    0.063(3)     0.111(7)     0.042(5)     0.033(4)
  C3S    0.060(5)   0.160(11)     0.51(3)     0.031(6)    0.012(10)    0.219(17)
  C2S     0.91(8)     0.33(3)   0.129(11)      0.45(4)      0.23(3)    0.120(16)

loop_
  _geom_bond_atom_site_label_1
  _geom_bond_atom_site_label_2
  _geom_bond_distance
  _geom_bond_site_symmetry_2
  Al2  O8    1.8234(18)  .
  Al2  O7    1.8418(16)  .
  Al2  O3    1.8861(18)  5_546
  Al2  O1    1.9003(17)  .
  Al2  O10   1.9101(19)  .
  Al2  O5    1.9512(17)  4_556
  Al3  O8    1.8422(17)  .
  Al3  O8    1.8422(17)  6_665
  Al3  O6    1.8805(17)  4_556
  Al3  O6    1.8805(17)  5_556
  Al3  O2    1.9129(18)  .
  Al3  O2    1.9129(18)  6_665
  Al1  O7    1.8409(16)  7_556
  Al1  O7    1.8409(16)  .
  Al1  O4    1.9143(18)  3_454
  Al1  O4    1.9143(18)  5_546
  Al1  O9    1.9245(18)  7_556
  Al1  O9    1.9245(18)  .
  O8   H8       0.87(5)  .
  O5   C25     1.258(3)  .
  O6   C25     1.257(3)  .
  O2   C1      1.255(3)  .
  O3   C18     1.270(3)  .
  O4   C18     1.248(3)  .
  O10  C28     1.292(3)  .
  O1   C1      1.262(3)  .
  O9   C28     1.272(4)  .
  C25  C24     1.489(3)  .
  C24  C26     1.392(4)  .
  C24  C23     1.395(4)  .
  C18  C17     1.486(3)  .
  C17  C19     1.389(4)  .
  C17  C16     1.390(3)  .
  C1   C2      1.485(3)  .
  C26  H26      1.06(4)  .
  C26  C27     1.392(4)  .
  C2   C7      1.390(4)  .
  C2   C3      1.393(4)  .
  C15  H15      0.96(5)  .
  C15  C16     1.389(3)  .
  C15  C14     1.395(4)  .
  C27  H27      1.21(6)  .
  C27  C21     1.390(5)  .
  C22  H22      1.21(4)  .
  C22  C23     1.389(4)  .
  C22  C21     1.407(4)  .
  C16  H16      0.98(5)  .
  C21  C12     1.484(4)  .
  C28  H28      1.51(5)  .
  C23  H23      1.21(4)  .
  C12  C11     1.385(4)  .
  C12  C13     1.397(4)  .
  C14  C20     1.386(4)  .
  C14  C10     1.477(4)  .
  C7   H7       1.28(4)  .
  C7   C6      1.382(4)  .
  C4   H4       1.31(6)  .
  C4   C5      1.386(5)  .
  C4   C3      1.398(3)  .
  C19  H19      1.19(5)  .
  C19  C20     1.393(4)  .
  C3   H3       1.09(4)  .
  O1S  C1S    1.453(16)  .
  C9   H9       1.06(4)  .
  C9   C8      1.392(4)  .
  C9   C10     1.406(3)  .
  C5   C6      1.400(4)  .
  C5   C8      1.480(3)  .
  C10  C11     1.404(4)  .
  C11  H11      1.04(4)  .
  C6   H6       1.03(6)  .
  C20  H20       0.9500  .
  C8   C13     1.395(4)  .
  C13  H13      1.13(5)  .
  C1S  H1S       0.9500  .
  C1S  N1S    1.434(15)  .
  N1S  C2S    1.494(17)  .
  N1S  C3S      1.57(2)  .
  C3S  H3Sb      0.9800  .
  C3S  H3Sa      0.9800  .
  C3S  H3Sc      0.9800  .
  C2S  H2Sa      0.9800  .
  C2S  H2Sb      0.9800  .
  C2S  H2Sc      0.9800  .

loop_
  _geom_angle_atom_site_label_1
  _geom_angle_atom_site_label_2
  _geom_angle_atom_site_label_3
  _geom_angle
  _geom_angle_site_symmetry_1
  _geom_angle_site_symmetry_3
  O7    Al2  O8      94.03(7)  .      .
  O5    Al2  O8      93.50(8)  4_556  .
  O5    Al2  O7      90.05(7)  4_556  .
  O3    Al2  O8     175.77(7)  5_546  .
  O3    Al2  O7      90.17(8)  5_546  .
  O3    Al2  O5      85.93(8)  5_546  4_556
  O10   Al2  O8      91.56(8)  .      .
  O10   Al2  O7      92.63(8)  .      .
  O10   Al2  O5     174.10(9)  .      4_556
  O10   Al2  O3      88.80(8)  .      5_546
  O1    Al2  O8      90.73(8)  .      .
  O1    Al2  O7     174.96(9)  .      .
  O1    Al2  O5      88.01(8)  .      4_556
  O1    Al2  O3      85.06(8)  .      5_546
  O1    Al2  O10     88.89(8)  .      .
  O8    Al3  O8     91.54(11)  6_665  .
  O6    Al3  O8      93.64(7)  4_556  .
  O6    Al3  O8      91.20(8)  4_556  6_665
  O6    Al3  O8      91.20(8)  5_556  .
  O6    Al3  O8      93.64(7)  5_556  6_665
  O6    Al3  O6    173.05(11)  5_556  4_556
  O2    Al3  O8      91.00(7)  .      .
  O2    Al3  O8     177.43(8)  .      6_665
  O2    Al3  O6      88.24(8)  .      4_556
  O2    Al3  O6      86.70(8)  .      5_556
  O2    Al3  O8     177.43(8)  6_665  .
  O2    Al3  O8      91.00(7)  6_665  6_665
  O2    Al3  O6      86.70(8)  6_665  4_556
  O2    Al3  O6      88.24(8)  6_665  5_556
  O2    Al3  O2     86.46(12)  6_665  .
  O7    Al1  O7     93.60(10)  .      7_556
  O4    Al1  O7      90.69(7)  3_454  7_556
  O4    Al1  O7     173.54(8)  3_454  .
  O4    Al1  O7     173.54(8)  5_546  7_556
  O4    Al1  O7      90.69(7)  5_546  .
  O4    Al1  O4     85.46(11)  5_546  3_454
  O9    Al1  O7      90.60(8)  7_556  7_556
  O9    Al1  O7      92.16(8)  7_556  .
  O9    Al1  O4      92.62(8)  7_556  3_454
  O9    Al1  O4      84.41(8)  7_556  5_546
  O9    Al1  O7      92.16(8)  .      7_556
  O9    Al1  O7      90.60(8)  .      .
  O9    Al1  O4      84.41(8)  .      3_454
  O9    Al1  O4      92.62(8)  .      5_546
  O9    Al1  O9    175.96(13)  .      7_556
  Al3   O8   Al2    127.46(9)  .      .
  H8    O8   Al2       118(3)  .      .
  H8    O8   Al3       114(3)  .      .
  Al1   O7   Al2   127.77(10)  7_556  .
  C25   O5   Al2   133.30(15)  .      4_456
  C25   O6   Al3   130.75(17)  .      4_456
  C1    O2   Al3   134.18(16)  .      .
  C18   O3   Al2   128.13(16)  .      5_556
  C18   O4   Al1   125.95(16)  .      2
  C28   O10  Al2   127.99(19)  .      .
  C1    O1   Al2   129.47(17)  .      .
  C28   O9   Al1   136.04(18)  .      7_556
  O6    C25  O5      125.6(2)  .      .
  C24   C25  O5      118.9(2)  .      .
  C24   C25  O6      115.5(2)  .      .
  C26   C24  C25     118.3(2)  .      .
  C23   C24  C25     121.5(2)  .      .
  C23   C24  C26     120.2(2)  .      .
  O4    C18  O3      124.9(2)  .      .
  C17   C18  O3    116.28(19)  .      .
  C17   C18  O4      118.8(2)  .      .
  C16   C17  C18     119.4(2)  .      .
  C19   C17  C18     120.1(2)  .      .
  C19   C17  C16     120.1(2)  .      .
  O1    C1   O2      126.2(2)  .      .
  C2    C1   O2      117.3(2)  .      .
  C2    C1   O1      116.5(2)  .      .
  H26   C26  C24       124(2)  .      .
  C27   C26  C24     119.8(3)  .      .
  C27   C26  H26       116(2)  .      .
  C7    C2   C1      120.6(2)  .      .
  C3    C2   C1      120.0(2)  .      .
  C3    C2   C7      119.5(2)  .      .
  C16   C15  H15       127(3)  .      .
  C14   C15  H15       112(3)  .      .
  C14   C15  C16     120.1(2)  .      .
  H27   C27  C26       108(3)  .      .
  C21   C27  C26     120.8(3)  .      .
  C21   C27  H27       131(3)  .      .
  C21   C22  H22    121.4(19)  .      .
  C23   C22  H22    117.7(19)  .      .
  C23   C22  C21     120.7(3)  .      .
  C15   C16  C17     120.0(2)  .      .
  H16   C16  C17       128(3)  .      .
  H16   C16  C15       112(3)  .      .
  C22   C21  C27     118.9(3)  .      .
  C12   C21  C27     119.4(3)  .      .
  C12   C21  C22     121.7(3)  .      .
  O9    C28  O10     124.6(3)  .      .
  H28   C28  O10    118.1(17)  .      .
  H28   C28  O9     116.9(17)  .      .
  C22   C23  C24     119.6(3)  .      .
  H23   C23  C24       127(2)  .      .
  H23   C23  C22       113(2)  .      .
  C11   C12  C21     119.9(2)  .      .
  C13   C12  C21     120.4(3)  .      .
  C13   C12  C11     119.6(3)  .      .
  C10   C14  C15     119.4(2)  .      .
  C20   C14  C15     119.5(2)  .      .
  C20   C14  C10     121.0(3)  .      .
  H7    C7   C2     119.5(19)  .      .
  C6    C7   C2      120.6(3)  .      .
  C6    C7   H7     119.3(19)  .      .
  C3    C4   H4        121(3)  .      .
  C5    C4   H4        118(3)  .      .
  C5    C4   C3      120.9(3)  .      .
  H19   C19  C17       120(2)  .      .
  C20   C19  C17     119.6(2)  .      .
  C20   C19  H19       120(2)  .      .
  C4    C3   C2      119.7(3)  .      .
  H3    C3   C2     118.9(18)  .      .
  H3    C3   C4     121.3(18)  .      .
  C10   C9   H9        120(2)  .      .
  C8    C9   H9        118(2)  .      .
  C8    C9   C10     121.2(3)  .      .
  C6    C5   C4      118.9(2)  .      .
  C8    C5   C4      120.7(3)  .      .
  C8    C5   C6      120.4(3)  .      .
  C9    C10  C14     120.4(3)  .      .
  C11   C10  C14     121.2(2)  .      .
  C11   C10  C9      118.5(2)  .      .
  C10   C11  C12     120.9(2)  .      .
  H11   C11  C12       123(2)  .      .
  H11   C11  C10       117(2)  .      .
  C5    C6   C7      120.4(3)  .      .
  H6    C6   C7        120(3)  .      .
  H6    C6   C5        119(3)  .      .
  C19   C20  C14     120.6(3)  .      .
  H20   C20  C14   119.70(17)  .      .
  H20   C20  C19   119.70(16)  .      .
  C5    C8   C9      119.9(2)  .      .
  C13   C8   C9      119.0(2)  .      .
  C13   C8   C5      121.1(2)  .      .
  C8    C13  C12     120.8(3)  .      .
  H13   C13  C12       118(3)  .      .
  H13   C13  C8        120(3)  .      .
  H1S   C1S  O1S     120.8(5)  .      .
  N1S   C1S  O1S     118.4(9)  .      .
  N1S   C1S  H1S     120.8(8)  .      .
  C3S   N1S  C1S     118.9(8)  .      .
  C2S   N1S  C1S       130(2)  .      .
  C2S   N1S  C3S       109(2)  .      .
  H3Sa  C3S  N1S        109.5  .      .
  H3Sb  C3S  N1S        109.5  .      .
  H3Sb  C3S  H3Sa       109.5  .      .
  H3Sc  C3S  N1S        109.5  .      .
  H3Sc  C3S  H3Sa       109.5  .      .
  H3Sc  C3S  H3Sb       109.5  .      .
  H2Sa  C2S  N1S        109.5  .      .
  H2Sb  C2S  N1S        109.5  .      .
  H2Sb  C2S  H2Sa       109.5  .      .
  H2Sc  C2S  N1S        109.5  .      .
  H2Sc  C2S  H2Sa       109.5  .      .
  H2Sc  C2S  H2Sb       109.5  .      .

loop_
  _geom_torsion_atom_site_label_1
  _geom_torsion_atom_site_label_2
  _geom_torsion_atom_site_label_3
  _geom_torsion_atom_site_label_4
  _geom_torsion
  _geom_torsion_site_symmetry_1
  _geom_torsion_site_symmetry_2
  _geom_torsion_site_symmetry_3
  _geom_torsion_site_symmetry_4
  Al2  O5   C25  O6      5.4(2)  4_456  .  .  .
  Al2  O5   C25  C24  -175.0(2)  4_456  .  .  .
  Al2  O3   C18  O4    -55.4(2)  5_556  .  .  .
  Al2  O3   C18  C17   123.4(2)  5_556  .  .  .
  Al2  O10  C28  O9     -5.9(2)  .      .  .  .
  Al2  O1   C1   O2     12.7(2)  .      .  .  .
  Al2  O1   C1   C2   -166.7(2)  .      .  .  .
  Al3  O6   C25  O5     15.4(2)  4_456  .  .  .
  Al3  O6   C25  C24  -164.2(2)  4_456  .  .  .
  Al3  O6   C25  O5     15.4(2)  5_546  .  .  .
  Al3  O6   C25  C24  -164.2(2)  5_546  .  .  .
  Al3  O2   C1   O1      7.7(3)  .      .  .  .
  Al3  O2   C1   C2   -172.8(2)  .      .  .  .
  Al3  O2   C1   O1      7.7(3)  6_665  .  .  .
  Al3  O2   C1   C2   -172.8(2)  6_665  .  .  .
  Al1  O4   C18  O3     22.6(2)  2      .  .  .
  Al1  O4   C18  C17  -156.2(2)  2      .  .  .
  Al1  O4   C18  O3     22.6(2)  5_556  .  .  .
  Al1  O4   C18  C17  -156.2(2)  5_556  .  .  .
  Al1  O9   C28  O10   -18.8(3)  7_556  .  .  .
  Al1  O9   C28  O10   -18.8(3)  .      .  .  .
  O5   C25  C24  C26  -170.6(3)  .      .  .  .
  O5   C25  C24  C23     7.6(3)  .      .  .  .
  O6   C25  C24  C26     9.0(3)  .      .  .  .
  O6   C25  C24  C23  -172.8(2)  .      .  .  .
  O2   C1   C2   C7   -172.1(3)  .      .  .  .
  O2   C1   C2   C3      8.1(3)  .      .  .  .
  O3   C18  C17  C16    -2.5(3)  .      .  .  .
  O3   C18  C17  C19  -175.6(3)  .      .  .  .
  O4   C18  C17  C16   176.4(3)  .      .  .  .
  O4   C18  C17  C19     3.2(3)  .      .  .  .
  O1   C1   C2   C7      7.4(3)  .      .  .  .
  O1   C1   C2   C3   -172.4(3)  .      .  .  .
  C25  C24  C26  C27   179.6(3)  .      .  .  .
  C25  C24  C23  C22   179.4(3)  .      .  .  .
  C24  C26  C27  C21     1.2(4)  .      .  .  .
  C24  C23  C22  C21     1.1(4)  .      .  .  .
  C18  C17  C16  C15  -172.7(3)  .      .  .  .
  C18  C17  C19  C20   172.8(3)  .      .  .  .
  C17  C16  C15  C14    -0.1(4)  .      .  .  .
  C17  C19  C20  C14    -0.0(4)  .      .  .  .
  C1   C2   C7   C6    178.8(3)  .      .  .  .
  C1   C2   C3   C4   -179.3(3)  .      .  .  .
  C26  C27  C21  C22    -2.5(5)  .      .  .  .
  C26  C27  C21  C12   176.5(4)  .      .  .  .
  C2   C7   C6   C5      1.4(4)  .      .  .  .
  C2   C3   C4   C5     -0.3(4)  .      .  .  .
  C15  C14  C10  C9     37.4(4)  .      .  .  .
  C15  C14  C10  C11  -143.5(4)  .      .  .  .
  C15  C14  C20  C19     0.3(4)  .      .  .  .
  C27  C21  C22  C23     1.4(5)  .      .  .  .
  C27  C21  C12  C11  -137.9(4)  .      .  .  .
  C27  C21  C12  C13    40.1(5)  .      .  .  .
  C22  C21  C12  C11    41.1(5)  .      .  .  .
  C22  C21  C12  C13  -140.9(4)  .      .  .  .
  C21  C12  C11  C10   176.3(4)  .      .  .  .
  C21  C12  C13  C8   -176.7(4)  .      .  .  .
  C12  C11  C10  C14  -178.4(4)  .      .  .  .
  C12  C11  C10  C9      0.7(5)  .      .  .  .
  C12  C13  C8   C9      0.1(6)  .      .  .  .
  C12  C13  C8   C5    179.6(4)  .      .  .  .
  C14  C10  C9   C8    179.9(4)  .      .  .  .
  C7   C6   C5   C4     -0.8(5)  .      .  .  .
  C7   C6   C5   C8    177.9(4)  .      .  .  .
  C4   C5   C8   C9     34.6(5)  .      .  .  .
  C4   C5   C8   C13  -144.9(4)  .      .  .  .
  O1S  C1S  N1S  C3S   19.6(12)  .      .  .  .
  O1S  C1S  N1S  C2S  -178.0(8)  .      .  .  .
  C9   C8   C5   C6   -144.1(4)  .      .  .  .

_shelx_hkl_file                  
;
   0   3   0   13.10   10.20
  -3   0   0   -1.80    6.20
   0  -3   0    6.30    9.80
   3   1   0  780.12   40.00
   1  -3   0  752.32   41.10
  -1   3   0  805.62   41.40
  -1  -3   0  834.82   43.50
   1   3   0  845.02   44.60
  -3   3   0  905.81   44.40
  -3  -3   0  902.31   50.49
   3  -3   0  900.21   43.60
  -4   0   0 3617.14  162.58
   4   1   0 2671.83  128.39
  -4  -1   0 2932.61  128.19
  -2   4   0 1422.26   66.89
   4   2   0 1335.27   66.59
  -4  -2   0 1395.96   66.09
   2   4   0 1271.37   67.29
  -2  -4   0 1322.47   66.29
   2  -4   0 1285.07   65.09
  -4   4   0 1603.24   73.09
   4   4   0 1544.15   78.89
  -4  -4   0 1482.15   77.69
   0  -5   0  -13.30   19.70
  -5   0   0    6.20    8.50
   0   5   0    2.40   21.50
   5   0   0    0.40   10.20
  -1   5   0 1646.84   86.49
  -5  -1   0 1957.80   84.99
  -1  -5   0 1775.22   86.99
   1   5   0 1929.01   91.09
   1  -5   0 1744.83   87.39
   5   1   0 1807.92   85.49
   5   2   0  134.89   18.60
  -5  -2   0  162.08   21.80
   2  -5   0  179.48   23.10
   2   5   0  126.79   20.50
  -2   5   0  171.78   23.80
  -2  -5   0  131.69   19.00
  -3   5   0  496.15   34.80
  -5   3   0  477.25   24.60
  -3  -5   0  474.65   39.40
   3   5   0  499.75   34.90
   5   3   0  561.04   36.70
   3  -5   0  559.64   32.50
  -5  -3   0  514.55   34.90
   5   4   0 5070.49  232.68
   5   5   0 1123.79   64.99
  -5  -5   0 1191.48   60.69
  -5   5   0 1165.68   57.29
   6   0   0 3793.62  171.48
   4  -6   0  164.78   19.90
  -4  -6   0  219.78   25.70
  -6  -4   0  196.88   21.90
   4   6   0  212.88   28.30
  -6   4   0  168.48   14.00
  -4   6   0  202.68   25.60
   6   4   0  202.78   23.20
  -6   5   0 1181.18   54.09
  -5  -6   0 1095.79   59.29
  -6  -5   0 1050.19   60.89
   6   5   0 1056.09   59.29
   5   6   0 1059.39   60.49
  -5   6   0 1157.58   56.79
  -6  -6   0  231.08   26.20
  -6   6   0  244.98   23.80
   6   6   0  230.38   28.80
   7   0   0    4.40   10.30
   0  -7   0   -2.10   14.70
   0   7   0    6.80   16.80
   1   7   0 4908.21  230.78
   7   1   0 5115.49  227.48
   2  -7   0  409.26   33.30
   2   7   0  488.85   35.60
   7   2   0  431.76   31.10
  -7  -2   0  429.26   31.00
  -2   7   0  536.05   37.60
   3  -7   0  327.07   27.60
  -7  -3   0  344.07   27.50
   3   7   0  308.97   40.30
  -3   7   0  309.57   31.30
  -3  -7   0  326.97   36.90
   7   3   0  343.67   30.80
   4   7   0 2648.33  122.19
   4  -7   0 2319.77  114.69
  -4   7   0 2627.14  116.89
  -7  -4   0 2479.85  116.89
  -4  -7   0 2253.07  117.79
   7   4   0 2435.96  118.29
  -5   7   0 1701.83   83.59
   5   7   0 1614.84   89.69
   7   5   0 1668.03   87.69
  -7   5   0 1616.54   77.89
  -7  -5   0 1797.02   85.69
  -5  -7   0 1783.02   88.49
  -7  -6   0 8439.66  383.26
   7   7   0   -8.80   18.60
  -7  -7   0   20.20   21.60
  -7   7   0   13.50   13.80
   0  -8   0  263.67   26.20
   0   8   0  156.78   23.00
   8   0   0  198.28   19.80
   1   8   0 2235.18  109.89
   1  -8   0 2415.86  107.79
  -1  -8   0 2052.79  110.09
   8   1   0 2169.78  105.29
  -1   8   0 2326.07  110.99
  -8  -2   0 5131.19  233.28
   8   2   0 5144.49  234.18
   8   3   0 3361.56  156.58
  -8  -3   0 3398.06  155.28
  -3   8   0 3284.07  157.58
  -3  -8   0 3349.66  159.78
   3   8   0 3367.86  161.18
  -4  -8   0  458.85   35.70
   4   8   0  422.66   46.10
   4  -8   0  456.45   32.70
  -4   8   0  477.65   36.30
  -8  -4   0  463.85   34.70
   8   4   0  467.85   40.10
   8   5   0 4679.03  219.48
   5   8   0 4645.54  220.28
  -8  -5   0 4651.23  218.18
  -5   8   0 4982.00  218.18
  -5  -8   0 4675.03  220.28
  -8  -6   0 2223.98  112.19
   8   6   0 2302.07  114.49
  -8   6   0 2364.26  104.99
   6   8   0 2163.48  113.29
  -6   8   0 2319.17  110.49
  -6  -8   0 2370.56  114.29
   8   7   0 5083.69  245.18
  -7   8   0 5100.19  240.28
  -8   7   0 5231.88  238.18
  -7  -8   0 5121.59  244.18
   7   8   0 6087.19  247.78
  -8  -7   0 5037.50  242.48
  -8  -8   0  328.57   37.40
  -8   8   0  401.36   28.30
   8   8   0  322.87   41.90
   0  -9   0   -4.70   20.70
   0   9   0    9.70   25.20
   9   0   0   -0.50   10.80
   1   9   0   61.19   26.60
  -1   9   0   80.09   24.40
   1  -9   0   31.30   16.30
   9   1   0   68.29   15.70
  -1  -9   0   72.39   18.50
   9   2   0 6865.01  311.37
  -9  -3   0 1903.81   90.59
   3  -9   0 1853.31   92.49
   9   3   0 1952.70   93.99
  -3  -9   0 1872.41   96.39
   3   9   0 1848.22   99.19
  -3   9   0 1811.32   95.09
   4   9   0 5675.83  253.97
   9   4   0 5232.48  249.88
  -9  -4   0 5411.46  248.48
   5   9   0 4461.05  213.88
  -5  -9   0 4760.52  213.98
  -5   9   0 4504.75  211.18
   9   5   0 4636.74  212.98
  -9  -5   0 4464.05  210.78
  -9  -6   0 2854.01  138.29
   6   9   0 3034.70  141.59
   9   6   0 2700.33  140.19
  -6   9   0 2897.81  137.39
  -6  -9   0 2908.01  140.79
  -9   6   0 2963.80  129.69
  -9  -7   0  103.89   23.00
   7   9   0  140.39   24.70
  -9   7   0  117.49   14.10
   9   7   0  104.69   21.50
  -7  -9   0   99.19   19.90
  -7   9   0  102.69   19.90
  -8   9   0 1717.73   82.19
   9   8   0 1568.04   90.39
  -9   8   0 1727.13   79.69
  -9  -8   0 1625.04   86.99
   8   9   0 1832.12   88.69
  -8  -9   0 1503.85   84.69
   9   9   0 3123.69  153.58
  -9  -9   0 3103.19  150.18
  -9   9   0 3076.09  144.49
   0  10   0 3912.61  176.88
   0 -10   0 3644.64  174.38
  10   0   0 3546.75  167.88
  -1 -10   0   39.00   17.80
   1 -10   0   20.10   20.40
  10  -1   0   33.70    8.00
  10   1   0   43.40   14.20
  -1  10   0   34.10   19.20
   1  10   0   37.50   27.00
   2 -10   0  701.93   47.10
  -2  10   0  775.02   51.79
   2  10   0  639.14   54.69
  10   2   0  678.73   43.30
  -2 -10   0  754.72   45.90
  -3 -10   0 1164.68   63.09
  -3  10   0 1155.38   65.19
   3 -10   0 1086.79   62.19
  10   3   0 1163.08   61.69
   3  10   0 1104.29   65.09
  10   4   0  306.57   33.20
  -4  10   0  329.07   35.80
  -4 -10   0  333.17   31.70
   4  10   0  303.57   36.60
  -5 -10   0   14.60   23.20
  -5  10   0    3.50   19.90
  10   5   0   10.00   21.60
 -10  -5   0   21.70   17.50
   5  10   0   22.30   21.30
   6  10   0 2270.97  114.29
  -6 -10   0 2227.58  108.69
  10   6   0 2071.69  107.89
  -6  10   0 2190.68  108.89
 -10  -6   0 2175.28  107.39
   7  10   0 1606.14   87.29
  -7  10   0 1427.56   78.99
  10   7   0 1563.24   84.19
  -7 -10   0 1514.65   79.99
 -10  -7   0 1518.95   77.99
 -10  -8   0 3492.85  169.98
  -8 -10   0 3506.55  169.58
  -8  10   0 3401.56  166.68
 -10   8   0 3953.10  162.18
   8  10   0 3474.85  173.98
  10   8   0 3519.55  173.08
   9  10   0 1389.46   76.89
  10   9   0 1406.86   76.89
  -9 -10   0 1420.26   74.19
 -10   9   0 1273.27   66.39
 -10  -9   0 1389.06   76.29
  -9  10   0 1330.87   70.19
 -10 -10   0   41.70   19.00
 -10  10   0   26.10   15.10
  10  10   0   19.90   30.40
   0 -11   0   21.90   21.90
   0  11   0  -15.10   19.00
  11   0   0   -9.10   10.40
  -1  11   0  476.95   46.90
  11   1   0  524.35   34.50
  -1 -11   0  641.14   45.00
   1  11   0  645.84   50.39
  11  -1   0  508.35   28.10
   1 -11   0  542.65   42.70
  -2  11   0 2648.73  123.59
   2 -11   0 2337.57  122.49
   2  11   0 2611.24  128.19
  11   2   0 2469.25  119.89
  -2 -11   0 2535.05  122.79
  -3 -11   0  254.77   29.50
   3  11   0  247.08   30.20
  11   3   0  248.48   31.40
   3 -11   0  225.88   30.60
  -3  11   0  233.98   28.70
  11   4   0  180.58   26.30
  -4  11   0  140.79   27.10
  -4 -11   0  192.48   24.90
   4  11   0  201.78   33.40
   5  11   0 1464.65   84.09
  11   5   0 1582.74   82.79
  -5 -11   0 1600.54   85.19
  -5  11   0 1583.94   83.19
  -6 -11   0  616.24   43.50
   6  11   0  639.94   54.69
  -6  11   0  628.24   45.20
  11   6   0  646.64   48.40
  11   7   0 4060.19  187.88
   7  11   0 3700.13  188.78
  -7 -11   0 3871.01  184.48
  -7  11   0 3946.41  183.58
   8  11   0 1352.86   75.39
  -8  11   0 1031.30   63.09
  -8 -11   0 1102.79   67.79
  11   8   0 1058.49   71.39
 -11   9   0   10.80    8.90
  11   9   0   -6.80   29.10
  -9  11   0   14.80   18.80
   9  11   0   53.29   32.30
  -9 -11   0   -5.80   24.50
 -11  10   0  247.48   24.20
  10  11   0  264.57   40.10
  11  10   0  304.07   40.20
 -10  11   0  327.17   32.00
  11  11   0 2377.56  127.89
 -11  11   0 2408.56  113.99
   0 -12   0  228.08   27.80
  12   0   0  252.97   20.00
   0  12   0  223.78   31.90
   1  12   0  157.98   25.90
  12   1   0  158.78   18.50
  -1 -12   0  153.48   27.10
  -1  12   0  163.98   31.00
   1 -12   0  134.79   26.60
   2 -12   0 1568.54   91.89
   2  12   0 1724.73   94.09
  -2 -12   0 1916.51   95.29
  12   2   0 1800.02   88.89
  -2  12   0 2016.70   96.99
  -3  12   0  161.78   29.10
  -3 -12   0  174.18   24.00
  12   3   0  138.59   22.70
   3  12   0  181.08   28.00
  -4  12   0  130.19   27.90
  -4 -12   0  130.79   28.10
   4  12   0  126.39   32.10
  12   4   0  154.98   25.30
   5  12   0  176.78   28.30
  12   5   0  220.88   28.60
  -5  12   0  216.18   29.90
  -5 -12   0  197.28   31.10
   6  12   0 3950.70  189.18
  -6 -12   0 3696.53  183.48
  -6  12   0 3977.00  184.28
  12   6   0 3863.41  184.98
  -7 -12   0  374.56   43.80
   7  12   0  450.65   51.29
  12   7   0  411.96   45.00
  -7  12   0  480.25   43.40
  -8 -12   0   83.89   29.00
  -8  12   0  119.99   24.70
   8  12   0   72.29   25.90
  12   8   0  131.09   30.90
  -9  12   0  100.29   23.20
   9  12   0   85.09   34.70
  12   9   0   81.49   31.10
 -12  10   0  550.04   27.80
  12  10   0  524.25   54.99
 -10  12   0  484.85   39.50
  10  12   0  425.36   58.19
  11  12   0  323.87   43.90
 -12  11   0  295.27   23.50
 -11  12   0  290.27   31.70
  12  11   0  321.87   42.30
  12  12   0  324.27   42.80
 -12  12   0  364.46   29.30
   0 -13   0   14.80   22.30
  13   0   0  -15.30    9.90
   0  13   0   -5.50   27.70
   1  13   0 2299.47  119.09
  -1  13   0 2266.07  121.49
  -1 -13   0 2241.88  118.99
   1 -13   0 2557.34  116.99
  13   1   0 2415.26  111.99
   2  13   0  875.91   56.09
  -2  13   0  730.93   59.49
  13   2   0  863.41   49.60
  -2 -13   0  907.91   58.19
  -3 -13   0  288.97   40.60
  -3  13   0  304.07   42.70
   3  13   0  348.57   37.80
  13   3   0  288.37   34.00
   4  13   0   46.00   31.00
  -4  13   0   23.30   26.20
  -4 -13   0   18.90   25.40
  13   4   0   46.60   20.00
  13   5   0 1677.83   88.89
  -5 -13   0 1628.14   87.99
   5  13   0 1773.52   92.39
  -5  13   0 1641.44   91.99
   6  13   0  142.59   36.20
  -6 -13   0  185.78   25.80
  13   6   0  163.18   29.60
  -6  13   0  129.39   28.70
   7  13   0 1480.55   85.69
  -7 -13   0 1418.46   85.29
  13   7   0 1492.15   86.19
  -7  13   0 1637.84   83.89
  -8  13   0   -9.30   20.90
   8  13   0   24.30   25.20
  13   8   0  -26.80   27.00
  13   9   0  454.65   49.60
  -9  13   0  324.17   40.80
   9  13   0  451.85   46.20
  13  10   0  151.08   29.10
 -10  13   0  212.18   28.00
  10  13   0  174.48   33.50
 -11  13   0  963.30   55.79
 -13  11   0  943.91   41.90
  11  13   0  912.41   71.49
 -13  11   0  827.72   42.10
  13  11   0 1006.90   71.29
 -12  13   0 1051.39   61.29
  12  13   0  961.00   78.99
 -13  12   0 1213.18   54.69
  13  12   0 1023.80   78.89
  13  13   0 1408.76   85.99
 -13  13   0 1442.86   71.79
  14   0   0 2936.81  134.99
   0  14   0 2953.00  148.79
   1  14   0  399.36   52.69
  -1  14   0  522.05   43.60
  14   1   0  521.05   33.50
  -1 -14   0  549.35   39.90
  14  -1   0  470.65   22.90
  -2 -14   0  553.24   50.09
  14   2   0  646.84   41.70
  -2  14   0  666.33   54.89
   2  14   0  543.75   56.69
  -3  14   0 1127.59   70.59
  14   3   0 1020.90   61.09
  -3 -14   0  996.80   66.49
   3  14   0  983.90   72.29
  -4  14   0 3159.78  158.28
   4  14   0 3350.66  161.78
  14   4   0 3308.87  153.38
  -4 -14   0 2926.41  156.18
   5  14   0  602.04   50.39
  -5 -14   0  604.44   45.40
  -5  14   0  632.44   53.19
  14   5   0  621.24   46.30
  14   6   0  905.61   65.59
  -6  14   0 1047.10   65.59
   6  14   0  997.50   73.69
  -7  14   0   27.70   25.90
   7  14   0   79.29   28.30
  14   7   0   36.50   29.50
   8  14   0  106.29   30.50
  -8  14   0  145.09   30.20
  14   8   0  131.79   32.30
   9  14   0   -3.00   34.30
  -9  14   0   20.20   24.60
  14   9   0   29.10   28.10
  10  14   0 1341.97   89.69
 -10  14   0 1350.36   77.89
  14  10   0 1428.26   86.69
  11  14   0  464.95   49.50
 -11  14   0  444.16   41.00
  14  11   0  529.55   55.49
  12  14   0  325.77   44.20
 -12  14   0  280.77   34.60
  14  12   0  308.37   42.10
 -13  14   0 1203.28   58.39
  14  13   0  999.40   78.09
  13  14   0 1032.10   79.79
 -14  13   0  925.91   48.60
 -14  13   0 1042.90   48.30
 -14  14   0  302.57   23.80
  14  14   0  261.77   43.50
 -14  14   0  277.07   20.50
  15   0   0    6.80    9.60
   0  15   0  -24.10   23.50
  -1  15   0    3.40   31.60
   1  15   0   65.69   34.40
  15   1   0   -4.50   14.40
  15   2   0  503.05   37.60
   2  15   0  520.45   57.89
  -2  15   0  507.95   46.40
  -3  15   0  589.64   56.79
   3  15   0  586.14   61.39
  15   3   0  648.34   44.70
  15   4   0  741.13   53.89
  -4  15   0  856.31   60.99
   4  15   0  854.21   66.89
  15   5   0  -20.10   23.80
  -5  15   0  -15.80   28.30
   5  15   0   -8.30   24.70
  -6  15   0  630.04   56.39
  15   6   0  759.12   53.49
   6  15   0  674.33   66.09
  -7  15   0 1960.20  108.39
  15   7   0 2155.68  108.79
   7  15   0 1978.40  110.79
  -8  15   0   78.99   29.90
   8  15   0  128.39   31.20
  15   8   0   80.59   30.90
  -9  15   0    2.50   25.60
   9  15   0  -37.30   34.90
  15   9   0  -11.50   29.90
  10  15   0   44.70   36.80
  15  10   0   27.70   31.10
 -10  15   0   19.50   24.70
  11  15   0  710.73   69.79
  15  11   0  785.22   65.49
 -11  15   0  766.42   55.39
  12  15   0  393.46   50.59
  15  12   0  334.57   46.80
 -12  15   0  409.46   40.20
  15  13   0  314.67   41.60
  13  15   0  180.08   35.30
 -13  15   0  167.98   25.00
  15  14   0   50.19   36.60
  14  15   0   -9.20   36.00
  15  15   0  238.98   44.50
  16   0   0 5591.44  250.47
   0  16   0 5515.85  264.17
  16   1   0  269.87   25.90
  -1  16   0  218.88   43.00
   1  16   0  284.37   43.70
  16   2   0 1655.63   86.79
  -2  16   0 1845.52  102.19
   3  16   0  624.54   64.79
  -3  16   0  618.04   59.39
  16   3   0  714.73   48.10
   4  16   0   73.39   29.80
  16   4   0   49.40   23.60
  -4  16   0   70.19   33.20
   5  16   0   60.69   29.20
  16   5   0   46.80   27.00
  -5  16   0   62.69   32.20
  16   6   0   31.20   27.50
   6  16   0   61.39   39.20
  -6  16   0  -18.50   27.70
  16   7   0  -23.80   25.40
   7  16   0    6.10   27.50
  -7  16   0  -18.60   26.40
   8  16   0  200.78   42.30
  -8  16   0  253.77   35.80
  16   8   0  204.88   35.60
  16   9   0  146.49   32.30
   9  16   0   79.99   39.00
  -9  16   0   57.29   27.10
  16  10   0  130.59   34.10
  10  16   0   47.50   39.20
 -10  16   0   95.49   29.20
  11  16   0  316.07   47.60
  16  11   0  266.27   40.70
 -11  16   0  271.47   34.30
  12  16   0  946.91   80.39
 -12  16   0 1022.50   65.59
  16  12   0 1084.89   76.69
  13  16   0  113.69   40.70
  16  13   0  155.78   39.00
  14  16   0  204.58   35.20
  16  14   0  217.18   39.00
  16  15   0  286.47   45.10
  15  16   0  229.68   45.50
  16  16   0  -18.90   35.30
   0  17   0   -3.30   34.70
  17   1   0  446.06   30.20
  -1  17   0  455.65   46.80
   1  17   0  439.86   48.40
   2  17   0  192.18   35.90
  -2  17   0  330.87   43.40
  17   2   0  234.68   27.60
  -3  17   0   43.50   34.40
  17   3   0   19.00   19.70
   3  17   0   58.59   29.10
  17   4   0 1021.90   63.69
  -4  17   0  998.80   74.39
   4  17   0 1060.79   70.89
   5  17   0 1034.60   80.09
  -5  17   0 1023.60   73.09
  17   5   0 1062.29   67.59
  -6  17   0   30.60   30.70
  17   6   0   60.89   29.60
   6  17   0   41.10   37.60
  17   7   0  -12.60   26.20
  -7  17   0    5.60   27.90
   7  17   0   40.90   28.90
  -8  17   0   20.20   29.30
  17   8   0   58.89   28.90
   8  17   0   53.19   29.90
   9  17   0  -23.50   36.50
  17   9   0    9.50   29.50
  -9  17   0   24.50   30.20
  17  10   0   32.20   31.40
 -10  17   0   43.40   29.20
  10  17   0  -29.90   36.90
  11  17   0  423.46   51.69
  17  11   0  197.08   41.00
 -11  17   0  368.76   44.80
  17  12   0  224.98   42.30
  12  17   0  270.87   45.80
 -12  17   0  189.68   32.50
  13  17   0    0.40   36.50
  17  13   0  -40.80   33.70
  14  17   0  257.17   45.50
  17  14   0  209.78   43.20
  15  17   0   14.10   27.20
  17  15   0  -23.00   32.60
  17  16   0   15.30   37.00
  16  17   0   -7.90   37.40
   0  18   0   12.00   34.60
  -1  18   0   60.79   35.60
   1  18   0   66.69   37.60
  18   1   0   84.09   13.20
   2  18   0  230.68   35.50
  -2  18   0  168.68   38.70
  18   2   0  198.68   26.50
  -3  18   0  604.84   60.69
  18   3   0  558.84   42.40
   3  18   0  414.86   50.49
  18   4   0   43.80   22.70
  -4  18   0   28.30   32.50
   4  18   0   32.60   36.20
  18   5   0  138.89   28.60
   5  18   0  124.59   41.40
  -5  18   0  123.79   33.40
  18   6   0  866.11   61.49
  -6  18   0  720.23   63.99
   6  18   0  785.22   63.09
  18   7   0   27.80   30.80
  -7  18   0  155.78   34.60
   7  18   0  134.29   41.00
  18   8   0  -40.20   29.00
  -8  18   0   15.20   29.30
   8  18   0    3.30   27.90
   9  18   0  303.77   49.50
  -9  18   0  376.26   52.89
  18   9   0  363.76   50.19
  18  10   0   -0.80   33.30
 -10  18   0   38.40   30.90
  10  18   0   47.10   38.20
  18  11   0   79.99   35.20
 -11  18   0   25.50   29.40
  11  18   0  173.38   34.50
  18  12   0   21.50   33.40
  12  18   0   34.10   29.30
  13  18   0   91.49   39.00
  18  13   0   54.09   35.80
  14  18   0  -56.59   34.10
  18  14   0   -5.00   34.70
  15  18   0  -60.89   35.50
  18  15   0    1.70   35.60
   0  19   0   14.50   26.60
   1  19   0    2.10   35.90
  19   1   0    4.30    8.90
  -1  19   0   47.40   36.90
  19   2   0  172.48   23.60
  -2  19   0  139.39   38.50
   2  19   0  141.09   41.80
   3  19   0   23.70   37.60
  19   3   0   16.60   18.40
  -3  19   0  -25.80   23.40
   4  19   0  -24.90   36.10
  19   4   0    2.90   21.40
  -4  19   0  -12.90   23.50
  -5  19   0  298.77   43.40
  19   5   0  348.77   41.90
   5  19   0  282.37   47.70
  -6  19   0  210.48   38.80
  19   6   0  207.08   34.60
   6  19   0  244.98   38.70
  -7  19   0  610.54   60.09
   7  19   0  508.45   67.99
  19   7   0  616.84   57.09
   8  19   0    7.50   28.90
  -8  19   0   22.40   31.00
  19   8   0   17.20   28.60
   9  19   0  -30.70   36.90
  -9  19   0   51.89   34.00
  19   9   0   29.00   30.90
  10  19   0  178.08   44.10
 -10  19   0  181.18   37.10
  19  10   0  211.18   38.00
  19  11   0   26.30   34.60
  11  19   0   37.50   29.40
  19  12   0   54.19   35.10
  12  19   0  -10.50   26.90
  13  19   0   43.50   29.50
  19  13   0   95.79   37.60
  19  14   0   -8.30   35.40
   0  20   0   59.99   38.10
   1  20   0    7.40   28.20
  -1  20   0   29.40   36.10
  -2  20   0   53.59   37.20
   2  20   0   -0.30   37.90
  -3  20   0  -17.80   33.50
   3  20   0    5.50   38.00
  -4  20   0   75.19   35.90
  20   4   0   34.70   27.80
   4  20   0   36.10   38.90
  -5  20   0   17.70   33.80
   5  20   0  -17.70   27.10
  20   5   0  -42.60   22.70
  20   6   0  340.87   44.30
  -6  20   0  385.26   48.80
   6  20   0  305.57   43.30
  -7  20   0  430.56   53.89
   7  20   0  286.07   50.19
  20   7   0  429.96   50.09
  20   8   0  385.36   50.69
  -8  20   0  216.48   41.10
   8  20   0  219.68   38.80
  20   9   0  -18.70   32.50
  -9  20   0    3.40   33.70
   9  20   0   24.60   38.80
  10  20   0   26.60   38.60
  20  10   0   70.39   36.60
  20  11   0   52.29   33.60
  11  20   0    7.40   28.70
  20  12   0   11.90   33.20
   0  21   0  -25.90   35.60
  -1  21   0  -19.50   32.50
   1  21   0  -46.00   35.00
   2  21   0  -31.20   25.50
  -2  21   0   19.40   35.30
   3  21   0   22.20   28.10
  -3  21   0    3.60   35.40
  -4  21   0  -37.30   32.40
   4  21   0   19.20   28.50
   5  21   0   14.80   28.50
  -5  21   0  -24.80   31.60
   6  21   0  -38.60   36.20
  -6  21   0    9.90   33.30
  -7  21   0   45.20   37.30
   7  21   0  135.59   43.10
  -8  21   0  216.98   42.80
   8  21   0  186.18   38.20
   0  22   0   -2.20   26.40
  -1  22   0   22.30   36.70
   1  22   0  -28.10   36.20
   2  22   0   -0.30   37.40
  -2  22   0   18.50   33.00
  -3  22   0   50.29   33.60
   3  22   0  101.29   40.10
  -4  22   0   53.29   34.80
   4  22   0    7.30   36.40
  -5  22   0   -2.20   32.50
   5  22   0  -11.80   36.80
   6  22   0   16.40   41.00
  -6  22   0   33.60   35.10
  -7  22   0  -49.40   34.30
   0  23   0   56.79   38.20
   1  23   0   20.50   28.20
  -1  23   0   28.20   36.10
   2  23   0   30.10   37.90
  -2  23   0  -24.20   36.50
  -3  23   0   75.49   39.50
  -4  23   0   13.00   35.50
  -5  23   0   -6.20   34.40
  -6  23   0  134.39   40.90
  -1  -1   1    4.50    3.50
   1   1  -1   -6.00    4.10
   0   2   1  349.17   18.30
  -1   3   1  104.39   13.80
   1  -3   1   75.89   14.10
  -1  -3  -1   66.49   15.30
   1   3  -1  102.99   18.40
  -3  -1   1   94.59   13.10
  -3   1   1  103.59    7.00
   1   3   1   91.39   16.90
   3   1  -1  111.89   13.80
  -1   3  -1  112.99   14.00
   1  -3  -1   97.19   12.20
  -1  -3   1  109.09   18.60
   2   3  -1 1410.16   69.59
   3   2   1 1367.36   66.79
   2  -3   1 1387.16   65.39
  -2  -3  -1 1290.67   65.99
  -3   2  -1 1406.36   62.59
  -3  -2   1 1409.56   67.89
  -2   3   1 1366.66   65.09
  -3  -2  -1 1363.26   65.39
  -2   3  -1 1311.17   64.59
  -2  -3   1 1337.57   66.49
   3   2  -1 1413.56   67.19
   2   3   1 1392.36   68.19
   3   3  -1  382.16   34.40
  -3   3  -1  429.06   26.00
  -3  -3  -1  426.26   27.30
   3   3   1  432.16   33.10
   3  -3   1  422.56   25.80
  -3   3   1  401.16   23.90
  -2  -4  -1 2206.28  107.69
  -4  -2   1 2276.87  105.99
   2   4  -1 2446.66  109.69
   4   2   1 2162.58  105.69
  -2  -4   1 2178.08  106.19
   2   4   1 2145.29  103.89
  -4  -2  -1 2250.47  102.39
   4   2  -1 2168.88  103.69
  -2   4  -1 2265.77  103.19
  -4  -3   1 3481.25  159.68
  -3  -4   1 3558.94  165.08
  -4   4   1 3744.83  169.88
   4   4   1 3829.22  173.08
  -4  -4   1 3694.23  172.68
   4  -5   1 1267.57   61.59
   4   5  -1 1291.17   69.09
  -5   4  -1 1202.08   59.49
   5   4   1 1303.17   64.39
  -5  -4   1 1325.27   66.19
  -4  -5  -1 1216.38   63.69
  -4   5   1 1250.67   61.69
  -4  -5   1 1261.27   67.49
   5   4  -1 1261.87   67.19
   5  -4   1 1255.67   58.89
  -5  -4  -1 1409.66   64.89
  -5   4   1 1243.58   59.49
  -4   5  -1 1146.59   62.19
   5   5   1 1789.02   85.79
  -5  -5  -1 1708.33   85.99
   5   5  -1 1785.72   88.19
  -5   5  -1 1727.73   81.39
  -5  -5   1 1762.12   87.09
  -5   5   1 1662.73   80.99
   5  -5   1 1671.33   80.59
   6   0  -1  198.68   17.60
   6   0   1  182.28   18.00
   0  -6   1  112.79   22.90
  -6   0   1  167.98   16.80
   0  -6  -1  156.08   22.20
   0   6  -1  184.18   24.40
   0   6   1  189.68   25.20
  -6  -1   1  184.88   21.20
   1  -6   1  163.68   22.50
   1   6  -1  223.08   27.70
   6   1   1  176.98   21.80
  -1  -6  -1  261.47   23.90
  -1   6   1  233.38   29.30
  -6   1   1  230.08   14.10
   1   6   1  167.58   22.00
   6   1  -1  212.08   23.00
   1  -6  -1  236.08   21.50
  -1   6  -1  197.18   24.90
   6   2   1 3792.22  170.68
  -6  -2   1 3620.94  169.48
  -2   6  -1 3489.75  169.28
   6   2  -1 3682.93  169.78
  -2  -6   1 3884.71  172.18
   6   3   1 1885.31   96.49
   3   6  -1 2098.79   97.99
  -6  -3   1 1979.10   95.79
   3  -6   1 1896.71   94.79
  -3  -6  -1 2148.69   98.69
  -3   6   1 1980.60   95.59
  -6  -3  -1 2007.00   93.09
  -3   6  -1 1975.40   95.19
   3   6   1 1928.51   98.29
  -3  -6   1 1903.51   95.19
   6   3  -1 1964.90   94.89
  -5   6   1  324.07   26.40
   6   5   1  304.27   36.00
  -5  -6  -1  299.57   33.40
  -6   5  -1  334.87   21.50
   5   6  -1  320.57   37.30
   5  -6   1  256.47   23.00
  -6  -5   1  266.57   32.80
   5   6   1  352.66   32.20
  -5  -6   1  347.97   30.20
  -6  -5  -1  318.67   32.10
  -6   5   1  371.46   22.80
   6   5  -1  299.77   29.20
  -5   6  -1  343.17   27.50
   0   7   1 3983.50  177.98
   0  -7  -1 3745.13  175.38
   7   0   1 3693.93  171.88
   0   7  -1 4172.18  178.48
   7   0  -1 3464.85  171.88
  -7   0   1 3809.42  171.98
  -1   7   1  310.87   34.30
   1   7  -1  382.16   31.30
   7   1   1  299.37   25.80
   1  -7   1  349.96   32.50
  -7  -1   1  312.47   24.40
  -7   1   1  294.17   17.20
  -1   7  -1  310.27   28.40
   1  -7  -1  309.57   29.60
   7   1  -1  330.57   24.90
  -1  -7   1  275.17   35.00
   1   7   1  254.07   28.50
   3  -7   1 3027.90  142.89
  -3   7   1 3046.60  143.89
  -3  -7  -1 3008.50  143.69
  -7  -3   1 3053.39  142.69
   7   3   1 3133.59  143.59
   3   7  -1 3093.69  147.29
  -3  -7   1 3067.09  148.69
  -3   7  -1 3132.49  147.79
   7   3  -1 3129.09  147.79
   3   7   1 3309.67  149.99
  -7  -3  -1 3150.18  146.19
   7   4   1  703.63   47.30
   4   7  -1  764.62   46.80
  -4   7   1  726.63   43.20
   4  -7   1  721.23   41.70
  -7  -4   1  761.92   45.30
  -4  -7  -1  667.03   47.90
   4   7   1  807.32   46.40
  -7   4   1  639.54   32.10
  -7  -4  -1  730.83   42.10
  -4   7  -1  668.33   42.20
  -4  -7   1  694.33   49.10
   7   4  -1  738.73   46.10
  -7   4   1  678.83   31.50
   7   5   1 2717.53  132.39
   5  -7   1 2675.53  126.99
   5   7  -1 2820.52  132.09
  -5   7   1 2892.91  128.99
  -7  -5   1 2772.02  130.79
  -7   5  -1 2716.13  124.09
  -5  -7  -1 2586.54  129.89
  -5  -7   1 2547.55  130.59
   7   5  -1 2769.62  130.49
  -5   7  -1 2728.43  126.69
   5   7   1 2580.24  129.29
  -7  -5  -1 2695.73  127.69
  -7   5   1 2788.02  122.39
  -6   7   1 2348.86  114.79
  -7  -6   1 2485.45  119.49
   6   7  -1 2445.66  118.99
  -6  -7  -1 2383.76  117.19
   7   6   1 2433.96  120.89
  -7   6  -1 2528.55  112.59
   6   7   1 2356.86  121.49
  -6  -7   1 2454.85  120.29
   7   6  -1 2430.16  120.39
  -7  -6  -1 2508.55  117.99
  -7   6   1 2395.46  112.49
  -6   7  -1 2452.75  114.59
   7   7   1 9988.00  454.25
   0   8   1   52.79   25.90
   8   0  -1   73.39   12.00
   0  -8  -1   82.99   17.10
  -8   0   1   65.89   11.10
   0   8  -1   71.19   19.80
   0  -8   1   44.60   22.60
   8   0   1   85.29   12.90
  -8  -1   1 5451.15  244.98
   8   1   1 5381.36  245.28
  -1  -8   1 5164.58  237.68
   2  -8   1 1831.22   90.79
  -2   8   1 1795.52   93.79
   8   2   1 1673.13   89.19
   2   8  -1 1976.00   97.19
  -8  -2   1 1850.71   88.89
  -2  -8  -1 2053.79   92.19
  -2  -8   1 1747.83   91.49
   8   2  -1 1863.21   89.69
   2   8   1 1770.42   92.99
   2  -8  -1 1928.91   90.89
  -2   8  -1 1882.61   92.79
   3  -8   1 2475.05  115.59
  -8  -3   1 2411.16  113.99
  -3  -8  -1 2516.65  115.99
   8   3   1 2448.46  114.79
   3   8  -1 2259.97  117.39
  -3   8   1 2295.57  115.89
   3   8   1 2458.65  119.59
  -3  -8   1 2250.27  117.39
   8   3  -1 2269.27  113.59
  -3   8  -1 2531.55  115.79
  -4  -8  -1 2102.59  102.49
  -4   8   1 2182.28  102.69
  -8  -4   1 2053.19  102.19
   4   8  -1 2075.49  107.69
   8   4   1 2090.19  102.99
   4  -8   1 2061.69  100.69
  -4   8  -1 2063.39  100.09
  -4  -8   1 1962.60  100.79
   4   8   1 2027.90  102.19
   8   4  -1 2112.09  101.79
   8   5   1 8496.75  379.86
  -8  -5   1 8201.08  379.06
   8   5  -1 8067.09  370.76
  -8  -5  -1 8207.98  369.16
  -8  -6   1 5734.83  265.57
   8   6   1 5635.44  265.37
  -6  -8  -1 5929.41  266.17
  -8  -6  -1 5780.92  261.57
  -6  -8   1 5957.00  264.77
  -8   6   1 5234.08  256.37
   8   6  -1 5770.12  264.17
   6   8   1 5856.61  265.77
   8   7   1 1449.76   79.79
  -8   7  -1 1401.46   68.59
  -7  -8  -1 1454.45   76.99
  -7   8   1 1383.16   71.69
  -8  -7   1 1408.26   74.59
   7   8  -1 1525.05   81.29
  -7   8  -1 1429.16   73.99
   8   7  -1 1474.35   82.19
  -8   7   1 1526.85   71.69
  -8  -7  -1 1402.86   75.79
   7   8   1 1546.15   83.59
  -7  -8   1 1576.94   81.69
  -8  -8  -1   49.30   22.10
  -8  -8   1   42.30   22.90
  -8   8  -1   44.50   14.30
   8   8  -1   15.60   25.90
   8   8   1   29.60   19.70
   9   0   1 2190.48  104.99
   9   0  -1 2301.27  104.79
   0   9  -1 2046.00  112.89
   0  -9   1 2048.79  109.99
   0  -9  -1 2398.56  111.69
   0   9   1 2644.64  112.49
  -9  -1   1 4152.78  188.28
  -1   9   1 4459.25  194.98
   1   9  -1 3809.62  194.98
   9  -1  -1 4038.20  185.68
   9   1   1 4218.18  189.48
   9   1  -1 4139.69  183.88
  -1   9  -1 3737.83  188.68
   1   9   1 4000.00  188.48
  -1  -9   1 4175.28  189.58
   2   9  -1  401.96   44.30
   9   2   1  378.16   31.70
  -9  -2   1  406.26   29.20
  -2   9   1  341.57   32.30
   2  -9   1  348.07   36.50
  -2  -9  -1  351.86   31.70
   2  -9  -1  349.87   33.40
   9   2  -1  390.76   31.90
   2   9   1  361.06   43.10
  -2  -9   1  413.46   42.60
  -2   9  -1  424.36   39.20
   3  -9   1 5226.28  238.48
  -9  -3   1 5201.58  237.28
   3   9  -1 5173.18  242.38
   9   3   1 5157.28  238.28
   3   9   1 5287.97  241.88
  -3   9  -1 5022.80  238.88
   9   3  -1 5200.18  237.38
   4  -9   1  642.24   41.50
  -9  -4   1  756.12   42.90
   4   9  -1  628.94   45.90
  -4  -9  -1  673.83   43.10
  -4   9   1  605.04   44.90
   9   4   1  616.54   45.00
   9   4  -1  695.03   45.60
  -4   9  -1  641.84   46.40
  -4  -9   1  686.13   45.50
   4   9   1  714.33   54.49
  -5  -9  -1 1030.10   60.79
  -5   9   1  946.11   56.39
  -9  -5   1 1011.60   57.39
   9   5   1 1016.40   59.59
   5   9  -1 1056.09   59.79
   5  -9   1  963.70   53.69
   9   5  -1 1026.90   59.99
  -5   9  -1 1026.00   58.79
  -5  -9   1 1007.50   62.59
   5   9   1  934.71   59.49
   9   6   1 1520.15   83.09
  -6   9   1 1564.44   79.39
   6   9  -1 1533.35   86.59
  -9   6  -1 1559.34   69.89
  -9  -6   1 1469.85   78.19
  -6  -9  -1 1630.14   80.09
  -9   6   1 1615.14   71.19
  -9   6   1 1529.95   70.59
   6   9   1 1525.25   86.59
  -6  -9   1 1526.35   84.79
  -6   9  -1 1629.14   80.59
   9   6  -1 1517.45   84.29
  -7  -9  -1   13.90   21.70
  -7   9   1   59.49   18.80
   9   7   1   49.60   24.10
   7   9  -1   73.39   28.00
  -9  -7   1   32.30   21.90
  -9   7  -1   42.90    9.10
  -9   7   1   33.00   10.40
   9   7  -1   33.00   19.20
  -7   9  -1   66.19   17.90
   7   9   1   53.49   28.30
  -7  -9   1   69.59   25.20
   8   9  -1 1234.18   77.49
  -9  -8   1 1343.67   70.19
  -8  -9  -1 1331.37   73.09
  -9   8  -1 1330.47   63.69
  -8   9   1 1297.17   67.99
   9   8   1 1279.77   76.59
  -8   9  -1 1203.28   63.59
  -8  -9   1 1318.47   71.49
  -9   8   1 1195.58   61.19
   9   8  -1 1130.29   72.59
   8   9   1 1340.37   75.39
  -9   9   1 3460.65  168.38
  -9   9  -1 3848.31  168.58
  -9  -9   1 3734.83  174.68
   9   9   1 3555.94  174.98
   9   9  -1 3670.53  176.08
  10   0  -1   46.40   11.30
  10   0   1   57.09   12.30
   0  10  -1   48.30   26.60
   0 -10  -1   55.49   22.30
   0 -10   1   36.10   24.30
   0  10   1   47.00   27.30
  10  -1  -1  124.69   11.20
   1 -10   1  131.09   20.70
   1  10  -1   58.09   27.90
  -1  10   1  107.69   22.90
  10   1   1  143.69   18.00
  -1 -10  -1  103.09   19.90
   1  10   1  139.49   30.20
  -1 -10   1  116.29   22.60
  10   1  -1  148.19   17.40
   1 -10  -1  153.18   25.00
  -1  10  -1  156.78   28.20
  10  -1   1   98.59   12.00
  10   2   1 5103.39  233.98
 -10  -2   1 5113.59  232.38
   2 -10   1 4881.71  234.88
  -2 -10  -1 5318.97  237.28
  -2  10  -1 5619.74  242.28
  10   2  -1 5065.59  237.28
  -2 -10   1 4966.50  240.68
   2  10   1 5140.99  243.38
  -3 -10  -1 1670.23   88.79
   3  10  -1 1661.43   92.19
   3 -10   1 1651.83   86.09
  10   3   1 1714.63   86.09
 -10  -3   1 1730.53   83.09
  -3  10   1 1702.23   88.69
   3  10   1 1829.62   89.99
  -3 -10   1 1818.92   88.39
  -3  10  -1 1595.04   88.69
  10   3  -1 1581.94   85.69
  10   4   1  764.12   46.60
  -4 -10  -1  668.73   44.80
 -10  -4   1  723.33   45.40
   4 -10   1  685.03   44.00
  -4  10   1  693.33   47.70
   4  10  -1  736.13   48.60
  -4  10  -1  668.13   47.10
  10   4  -1  713.23   46.20
  -4 -10   1  708.63   51.89
   4  10   1  642.14   54.49
   5  10  -1  401.16   45.80
   5 -10   1  365.56   31.40
 -10  -5   1  338.27   33.50
  -5 -10  -1  419.86   33.40
  10   5   1  407.36   37.10
   5  10   1  324.87   44.20
  -5 -10   1  398.16   34.40
  -5  10  -1  330.97   34.50
  10   5  -1  341.27   40.00
  -6  10   1   28.20   21.10
  -6 -10  -1   35.60   23.10
  10   6   1   43.70   22.20
 -10  -6   1   27.20   19.50
   6  10  -1   47.40   22.40
  -6  10  -1   12.10   21.00
  -6 -10   1   28.50   24.70
   6  10   1   43.10   27.10
  10   6  -1   82.79   23.10
  -7 -10  -1 2498.25  125.99
   7  10  -1 2485.65  126.49
 -10  -7   1 2659.73  124.39
  10   7   1 2390.06  123.89
  -7  10   1 2636.14  123.59
 -10   7   1 2022.10  104.59
   7  10   1 2539.65  121.09
  -7  10  -1 2470.55  113.39
  -7 -10   1 2366.66  117.69
  10   7  -1 2369.26  118.49
   8  10  -1 2315.97  119.59
  -8  10   1 2344.87  114.79
 -10   8  -1 2388.76  108.39
  10   8   1 2285.87  120.19
 -10  -8   1 2490.55  118.39
  -8 -10   1 2397.66  120.39
  -8  10  -1 2304.57  114.99
 -10   8   1 2416.66  109.69
  10   8  -1 2449.35  122.69
   8  10   1 2336.27  123.59
   9  10  -1 1029.00   67.99
 -10  -9   1 1077.69   61.29
  10   9   1  930.01   65.39
 -10   9  -1  862.01   49.10
  -9  10   1  980.20   54.19
   9  10   1 1027.00   66.89
  10   9  -1  961.90   66.89
 -10   9   1  960.00   51.29
  -9  10  -1 1019.90   54.09
  -9 -10   1  977.40   62.49
  10  10  -1   54.09   31.10
 -10  10  -1   -9.40   13.80
 -10 -10   1   -1.80   17.40
  10  10   1   13.70   22.60
 -10  10   1    1.10   15.60
  11   0  -1    8.40   10.30
   0 -11   1   50.09   18.40
   0  11   1   20.20   19.40
  11   0   1   14.70   11.70
   0  11  -1   15.30   26.70
   0 -11  -1   34.40   22.20
  -1  11   1  548.45   47.00
  11   1   1  460.25   33.40
  -1 -11  -1  584.54   37.60
   1 -11   1  496.85   42.30
   1  11  -1  543.85   48.10
  11  -1  -1  480.05   25.50
  -1 -11   1  612.54   44.60
  -1  11  -1  469.65   44.90
  11  -1   1  384.16   25.70
   1  11   1  523.75   40.10
  11   1  -1  560.44   32.30
   2  11  -1 1535.15   85.09
  -2 -11  -1 1574.84   81.99
   2 -11   1 1389.86   79.89
  11   2   1 1558.94   77.39
  -2  11   1 1496.65   79.49
   2  11   1 1404.86   79.89
  -2  11  -1 1450.55   78.19
  -2 -11   1 1560.64   82.29
  11   2  -1 1513.55   74.79
  -3 -11  -1  471.15   41.80
   3 -11   1  456.45   37.70
  11   3   1  453.95   38.30
  -3  11   1  375.76   34.60
 -11  -3   1  443.06   31.40
   3  11  -1  433.16   47.40
   3  11   1  398.86   46.90
  -3 -11   1  409.56   42.70
  11   3  -1  449.16   33.10
  -3  11  -1  415.86   41.30
   4  11  -1 1232.48   78.19
  11   4   1 1402.36   71.49
 -11  -4   1 1320.47   68.09
  -4  11   1 1300.47   73.39
  -4 -11  -1 1275.47   73.89
   4 -11   1 1304.47   69.99
   4  11   1 1351.96   72.99
  11   4  -1 1273.07   70.99
  -4  11  -1 1228.18   72.79
  -4 -11   1 1286.67   70.39
   5  11  -1  817.52   56.89
  -5  11   1  945.71   58.29
 -11  -5   1  989.70   54.69
  -5 -11  -1  891.21   53.99
  11   5   1  874.61   56.39
  -5 -11   1  973.50   61.39
   5  11   1  946.71   65.79
  -5  11  -1  968.30   58.29
  11   5  -1  928.81   57.89
  -6 -11  -1 2539.35  130.89
  11   6   1 2558.34  130.09
 -11  -6   1 2701.43  128.09
   6  11  -1 2760.42  132.39
  -6  11   1 2651.93  129.79
  11   6  -1 2777.52  134.69
  -6  11  -1 2824.62  133.99
   6  11   1 2732.43  138.39
  -6 -11   1 2581.64  132.79
  -7 -11  -1 1600.64   84.19
   7  11  -1 1623.84   92.79
  11   7   1 1556.94   87.59
  -7  11   1 1651.83   85.69
 -11  -7   1 1597.14   84.19
  -7 -11   1 1538.25   86.49
  -7  11  -1 1561.44   82.59
   7  11   1 1609.64   90.69
  11   7  -1 1548.05   86.49
  11   8   1 1093.19   64.29
   8  11  -1 1156.38   74.19
 -11  -8   1 1040.00   64.09
  -8  11   1 1092.49   62.99
  11   8  -1 1145.99   67.49
  -8  11  -1 1068.19   64.69
   8  11   1 1294.67   75.69
 -11   8   1 1041.50   52.69
 -11   8   1 1317.07   52.99
  -8 -11   1 1140.89   70.39
   9  11  -1   51.39   32.50
 -11  -9   1   67.69   25.20
  11   9   1   63.19   29.70
  -9  11   1   87.99   21.20
 -11   9  -1   97.09   12.80
   9  11   1   40.10   31.50
  -9  11  -1   49.50   19.60
  -9 -11   1   21.10   25.80
 -11   9   1   53.39   10.50
  11   9  -1   55.99   28.70
 -10  11   1 1769.42   88.09
 -11  10  -1 1775.82   83.29
  10  11  -1 1697.73   94.99
  11  10   1 1690.23   98.69
 -11 -10   1 1761.32   94.39
  11  10  -1 1700.53   92.99
 -10  11  -1 1710.03   85.39
 -10 -11   1 1748.33   93.69
  10  11   1 1826.92   98.99
 -11  10   1 1613.64   82.09
  11  11  -1  107.89   34.20
 -11 -11   1  151.38   25.10
 -11  11  -1  135.49   18.30
  11  11   1   83.99   34.30
 -11  11   1  122.39   19.40
   0  12  -1  928.81   61.09
   0 -12   1  842.12   56.89
   0  12   1 1075.59   62.39
  12   0   1  867.31   44.90
  12   0  -1  776.22   43.70
  12   1   1 1503.05   72.29
   1  12  -1 1413.66   83.39
   1 -12   1 1443.76   75.99
  -1  12   1 1472.75   78.59
  12  -1  -1 1268.07   66.49
  -1 -12  -1 1666.13   77.49
  -1  12  -1 1347.17   79.29
  12   1  -1 1383.96   68.79
  -1 -12   1 1510.45   74.99
   1  12   1 1275.37   80.59
  -2  12   1  871.61   54.49
  12   2   1  689.53   42.80
   2 -12   1  593.14   42.80
   2  12  -1  640.04   54.99
  -2 -12  -1  647.44   49.99
   2  12   1  642.34   56.09
  -2 -12   1  685.43   46.30
  12   2  -1  747.53   43.20
  -2  12  -1  694.73   47.50
  12   3   1  385.16   37.40
  -3 -12  -1  531.25   43.50
   3 -12   1  465.35   38.10
   3  12  -1  380.56   48.60
  -3  12   1  412.06   43.80
   3  12   1  447.16   47.90
  12   3  -1  432.76   36.10
  -3  12  -1  421.76   42.40
  -3 -12   1  317.07   35.00
  -4 -12  -1  600.74   48.20
  12   4   1  543.35   44.60
  -4  12   1  625.44   47.00
   4  12  -1  471.45   52.59
   4 -12   1  592.94   42.50
  12   4  -1  553.94   40.80
  -4  12  -1  613.44   48.10
  -4 -12   1  585.74   42.50
   4  12   1  547.15   45.20
  -5  12   1  858.31   57.09
  12   5   1  900.51   59.29
   5  12  -1  888.21   57.79
  -5 -12  -1  864.21   53.79
  -5  12  -1  947.91   58.39
  12   5  -1  856.51   56.09
  -5 -12   1  816.42   60.59
   5  12   1 1054.19   66.89
   6  12  -1  441.86   50.79
  12   6   1  444.56   44.00
  -6  12   1  403.26   40.50
   6  12   1  480.75   52.39
  -6 -12   1  463.65   39.10
  -6  12  -1  473.35   41.60
  12   6  -1  465.55   42.10
  -7  12   1 1287.67   71.09
   7  12  -1 1309.47   79.99
  12   7   1 1198.58   77.59
 -12  -7   1 1237.38   70.29
  -7 -12   1 1338.27   75.49
  12   7  -1 1226.98   74.39
  -7  12  -1 1291.87   71.99
   7  12   1 1176.18   73.29
   8  12  -1  -18.20   30.80
 -12  -8   1   25.90   17.50
  12   8   1   46.00   27.00
  -8  12   1   10.50   22.50
  -8  12  -1   13.70   21.40
   8  12   1   47.10   24.10
  -8 -12   1   26.90   26.50
  12   8  -1   35.80   28.30
   9  12  -1  799.22   69.39
  12   9   1 1058.69   62.59
  -9  12   1  947.91   59.09
   9  12   1  985.60   72.09
  -9 -12   1  933.91   65.29
  -9  12  -1 1030.60   60.39
  12   9  -1 1033.90   69.59
  10  12  -1   64.79   34.30
 -12  10  -1   67.19    8.80
 -10  12   1   64.29   20.60
  12  10   1   89.39   34.30
 -10  12  -1   77.19   21.00
  12  10  -1  104.69   34.20
 -12  10   1   69.39   10.10
 -10 -12   1  101.99   30.10
  10  12   1    4.10   33.30
 -12  10   1   71.79    9.90
  12  11   1    1.80   32.90
 -12  11  -1   -2.70   11.20
 -11  12   1   18.90   18.70
  11  12  -1  -34.80   32.20
 -12  11   1    4.10   12.20
  11  12   1    9.70   33.10
  12  11  -1   57.59   33.60
 -11  12  -1   25.30   17.30
  12  12   1  682.43   65.69
 -12  12   1  801.72   44.50
  12  12  -1  715.03   64.89
 -12  12  -1  725.03   43.40
   0 -13   1  685.23   43.50
  13   0   1  620.24   34.40
   0  13   1  578.94   46.50
   0  13  -1  619.44   53.79
  13   0  -1  590.54   33.40
  13   1   1   26.10   15.50
   1 -13   1   48.20   24.40
   1  13  -1   45.70   30.20
  -1  13   1   45.00   28.90
  13   1  -1   40.40   14.30
  -1 -13   1   24.60   25.10
  13  -1   1   40.30    5.30
  -1  13  -1   18.10   28.40
   1  13   1   59.29   24.30
  -2  13   1 1054.39   66.39
   2 -13   1 1167.98   67.89
   2  13  -1 1336.47   75.69
  13   2   1 1137.99   63.09
  -2  13  -1 1120.09   69.09
  13   2  -1 1168.38   63.59
  -2 -13   1 1339.07   72.39
   2  13   1 1168.78   70.39
  13   3   1  133.09   23.00
   3 -13   1  160.98   26.60
   3  13  -1  133.39   32.60
  -3  13   1  123.09   28.50
  -3 -13   1  140.39   28.50
  -3  13  -1  188.38   27.10
  13   3  -1  148.29   23.50
   3  13   1  133.99   27.90
   4  13  -1  840.42   64.19
  13   4   1  835.62   55.59
  -4  13   1  845.42   57.69
   4  13   1  832.32   63.79
  13   4  -1  834.02   53.79
  -4  13  -1  780.82   57.59
  -4 -13   1  779.32   57.59
   5  13  -1  266.07   36.80
  13   5   1  233.28   29.70
  -5  13   1  191.88   31.20
   5  13   1  193.58   30.20
  -5  13  -1  264.87   34.80
  -5 -13   1  228.48   32.20
  13   5  -1  244.58   29.80
  -6  13   1 2411.06  118.79
  13   6   1 2257.97  117.19
   6  13  -1 2247.58  123.69
  -6 -13   1 2130.39  108.89
  13   6  -1 2211.18  110.29
   6  13   1 2052.69  115.99
  -6  13  -1 2150.98  111.59
   7  13  -1   50.79   26.90
  -7  13   1   37.80   23.80
  13   7   1   65.99   27.90
  13   7  -1   61.89   27.20
  -7 -13   1   40.10   21.60
   7  13   1    7.50   31.40
  -7  13  -1   13.10   22.50
  13   8   1  266.37   35.20
  -8  13   1  217.58   30.20
   8  13  -1  240.38   34.10
  -8 -13   1  249.68   36.30
  -8  13  -1  246.48   34.40
  13   8  -1  299.47   36.60
   8  13   1  177.38   32.70
  -9  13   1    1.30   22.70
  13   9   1   -6.10   28.70
   9  13  -1   27.00   26.00
  13   9  -1   50.69   30.40
  -9  13  -1   41.90   23.30
   9  13   1   -1.30   24.80
  -9 -13   1    9.50   28.00
  10  13  -1   46.50   26.50
 -10  13   1   58.69   23.00
  13  10   1   39.20   24.40
  13  10  -1   88.89   31.50
 -10  13  -1   76.79   23.10
  10  13   1   35.80   35.40
 -13  11  -1  301.77   16.00
 -11  13   1  272.57   35.50
  11  13  -1  329.07   43.10
  13  11   1  316.47   43.10
 -13  11  -1  309.37   15.70
 -13  11   1  293.57   16.60
 -11  13  -1  276.07   33.40
 -13  11   1  314.67   16.40
  13  11  -1  309.37   41.40
  11  13   1  415.86   57.49
 -12  13   1  548.25   40.80
  12  13  -1  553.74   62.09
  13  12   1  591.74   60.99
 -13  12  -1  565.64   31.60
 -13  12   1  568.54   31.80
  13  12  -1  599.64   61.09
 -13  12   1  607.24   34.40
 -12  13  -1  646.54   40.60
  12  13   1  643.24   63.49
  13  13   1  506.15   59.49
 -13  13   1  460.15   33.00
 -13  13  -1  433.46   32.40
  13  13  -1  516.25   59.79
   0 -14   1   31.90   25.60
   0  14   1   46.70   30.40
  14   0   1   51.09   11.80
   0  14  -1   40.00   30.60
  14   0  -1   37.30   10.80
  14   1   1 1083.09   60.39
   1 -14   1 1232.98   66.29
  -1  14   1 1069.39   73.09
   1  14  -1 1346.57   78.59
   1  14   1  863.31   65.09
  -1 -14   1 1163.48   64.19
  14   1  -1 1261.27   57.29
  14  -1   1 1089.99   49.80
  -1  14  -1 1032.30   72.99
  14   2   1 2120.19  106.69
   2  14  -1 2056.89  117.09
  -2  14   1 2354.66  116.29
   2 -14   1 2194.88  111.49
   2  14   1 2311.07  119.99
  -2 -14   1 2409.76  120.49
  14   2  -1 2313.37  112.89
  -2  14  -1 2346.97  119.79
  -3  14   1 1899.41  107.59
   3  14  -1 2196.88  111.89
  14   3   1 1932.41  100.29
   3  14   1 1929.31  107.99
  -3 -14   1 1806.92  103.29
  14   3  -1 1916.71   97.89
  -3  14  -1 2126.69  102.69
   4  14  -1   44.60   35.40
  14   4   1   20.00   22.60
  -4  14   1   66.59   30.00
  14   4  -1   52.89   23.30
   4  14   1   53.19   33.90
  -4  14  -1   47.90   28.50
  -4 -14   1   86.89   28.90
  -5  14   1 1034.90   68.79
   5  14  -1 1175.98   70.29
  14   5   1 1027.90   64.59
  -5  14  -1 1063.19   66.49
  -5 -14   1 1000.10   60.99
  14   5  -1  950.40   61.39
   5  14   1  988.90   65.19
  14   6   1  156.88   30.20
  -6  14   1  179.78   32.60
   6  14  -1  124.99   39.70
  14   6  -1  164.68   29.50
  -6  14  -1  122.69   29.40
   6  14   1  174.18   38.40
  -6 -14   1  145.39   32.90
  -7  14   1  309.27   41.40
  14   7   1  400.96   45.20
   7  14  -1  271.57   38.80
  -7 -14   1  306.87   36.90
   7  14   1  323.27   44.60
  14   7  -1  312.97   42.30
  -7  14  -1  350.66   45.10
  -8  14   1   57.89   27.70
  14   8   1   79.09   32.80
   8  14  -1   82.49   36.10
  -8  14  -1   63.99   27.80
  14   8  -1   47.40   28.80
   8  14   1   72.19   28.80
  -8 -14   1   56.69   29.80
  14   9   1  166.38   34.90
  -9  14   1  137.09   28.40
   9  14  -1  121.39   38.40
   9  14   1  167.68   33.00
  -9  14  -1  168.68   29.70
  14   9  -1  167.88   33.50
  14  10   1  220.58   37.40
 -10  14   1  183.98   29.10
  10  14  -1  165.08   41.10
  14  10  -1  183.28   35.90
 -10  14  -1  164.28   27.90
  10  14   1  203.48   35.10
 -11  14   1  725.23   51.89
  11  14  -1  640.54   67.39
  14  11   1  731.33   55.99
  11  14   1  717.63   67.49
  14  11  -1  584.04   60.89
 -11  14  -1  706.03   48.80
 -12  14   1  642.54   46.70
  14  12   1  659.93   64.99
  12  14  -1  825.52   67.19
  12  14   1  786.72   68.69
 -12  14  -1  725.13   47.50
  14  12  -1  641.34   62.99
 -13  14   1  273.57   30.40
 -14  13  -1  257.37   16.90
  14  13   1  306.07   45.70
  13  14  -1  263.67   37.80
 -14  13  -1  299.07   16.40
 -13  14  -1  275.77   29.70
  14  13  -1  305.57   38.70
  13  14   1  261.67   44.50
 -14  13   1  266.77   16.20
 -14  13   1  248.08   16.70
 -14  14  -1  241.28   21.60
  14  14   1  247.58   44.20
 -14  14   1  242.68   19.40
  14  14  -1  282.17   44.50
   0  15   1   61.09   32.80
  15   0  -1   40.60   10.80
   0 -15   1   49.99   28.20
  15   0   1   33.60   11.00
   0  15  -1   12.50   24.80
  -1  15   1 1627.54   95.89
  15   1   1 1598.04   80.79
   1  15  -1 1749.32   99.19
   1  15   1 1706.73   97.89
  -1  15  -1 1401.46   95.39
  -1 -15   1 1818.72   92.69
  15   1  -1 1658.13   80.49
  15   2   1  493.45   38.30
   2  15  -1  531.15   57.99
  -2  15   1  483.05   52.29
  -2 -15   1  506.15   42.60
  15   2  -1  560.34   38.60
  -2  15  -1  493.55   53.29
   2  15   1  558.34   58.79
   3  15  -1  835.62   70.29
  -3  15   1  884.11   65.49
  15   3   1  910.11   55.49
  -3 -15   1  825.42   55.29
  -3  15  -1  814.12   62.49
  15   3  -1  896.51   52.39
   3  15   1  747.93   67.59
  -4  15   1  376.06   50.19
  15   4   1  420.76   41.90
   4  15  -1  431.66   57.79
  -4 -15   1  368.36   38.60
   4  15   1  396.66   45.40
  15   4  -1  472.95   40.50
  -4  15  -1  368.66   48.60
   5  15  -1   28.90   28.30
  -5  15   1   23.50   29.00
  15   5   1   30.40   25.30
  -5 -15   1   68.39   29.80
  -5  15  -1   22.10   29.10
  15   5  -1   38.70   26.50
   5  15   1   39.60   34.90
   6  15  -1  427.36   58.79
  -6  15   1  400.56   47.30
  15   6   1  343.17   40.00
   6  15   1  455.95   57.59
  15   6  -1  444.46   47.90
  -6  15  -1  381.16   46.40
  -6 -15   1  474.85   50.49
  15   7   1  259.27   38.30
   7  15  -1  225.28   35.60
  -7  15   1  296.17   39.10
  -7  15  -1  280.07   34.60
  -7 -15   1  229.48   30.80
   7  15   1  246.28   44.00
  15   7  -1  230.18   34.60
  -8  15   1  667.13   57.09
   8  15  -1  659.73   65.49
  15   8   1  695.43   57.79
   8  15   1  674.13   56.69
  15   8  -1  630.24   56.49
  -8  15  -1  754.92   53.59
  15   9   1  134.89   36.70
   9  15  -1   80.89   38.50
  -9  15   1  183.58   31.30
  -9  15  -1  141.99   28.40
   9  15   1   98.29   31.30
  15   9  -1  165.28   32.40
  15  10   1  151.58   36.20
  10  15  -1  181.58   40.60
 -10  15   1  156.18   29.90
  10  15   1  197.28   36.40
  15  10  -1  150.38   35.40
 -10  15  -1  176.08   30.00
  11  15  -1   45.80   36.90
  15  11   1   86.89   34.60
 -11  15   1   69.39   25.60
  11  15   1   31.80   28.30
  15  11  -1   48.60   32.90
 -11  15  -1   41.90   24.10
 -12  15   1  563.34   45.90
  15  12   1  511.95   58.49
  12  15  -1  609.64   63.39
  12  15   1  600.14   64.69
 -12  15  -1  600.54   46.40
  15  12  -1  588.14   60.09
  13  15  -1  496.65   60.79
 -13  15   1  377.76   37.60
  15  13   1  375.36   49.30
  13  15   1  280.77   48.80
  15  13  -1  512.15   56.59
 -13  15  -1  439.66   37.50
  15  14   1  108.09   39.00
  14  15  -1  100.09   37.20
  14  15   1   82.79   38.30
  15  14  -1  195.28   38.60
  15  15   1  282.17   46.50
  15  15  -1  254.17   44.30
  16   0  -1 4267.67  185.78
   0  16   1 4212.78  202.38
   0  16  -1 4230.98  199.58
  16   0   1 3741.73  185.68
  -1  16   1 1619.64   95.79
   1  16  -1 1439.16   95.09
  16   1   1 1585.24   77.09
  -1  16  -1 1719.63   94.69
  16   1  -1 1407.56   74.49
   1  16   1 1520.15   88.19
  16   2   1  245.68   30.30
  -2  16   1  351.86   42.70
   2  16  -1  163.88   41.90
  16   2  -1  296.87   29.80
   3  16  -1 1932.51  107.19
  -3  16   1 1749.12  102.89
  16   3   1 1740.23   92.49
  16   3  -1 2025.30   95.39
  -3  16  -1 1768.12  104.69
   3  16   1 1728.83  101.39
  16   4   1 1007.40   62.69
   4  16  -1  954.60   76.39
  -4  16   1 1030.00   72.09
  16   4  -1  985.80   61.79
   4  16   1 1008.10   66.69
  -4  16  -1  907.81   70.19
  16   5   1  446.26   46.40
  -5  16   1  363.46   51.29
   5  16  -1  473.15   47.30
   5  16   1  338.47   48.40
  -5  16  -1  498.25   49.90
  16   5  -1  374.86   43.60
   6  16  -1  174.68   40.90
  -6  16   1   93.09   35.30
  16   6   1  113.59   28.60
  16   6  -1  159.98   29.40
   6  16   1  100.99   30.90
  -6  16  -1  141.89   32.60
  16   7   1  512.55   47.90
  -7  16   1  459.05   55.39
   7  16  -1  429.36   50.69
  -7  16  -1  448.56   48.60
  16   7  -1  419.36   51.89
   7  16   1  442.86   60.99
   8  16  -1   79.09   39.10
  16   8   1   77.79   31.10
  -8  16   1  131.59   30.60
  16   8  -1   99.69   32.70
   8  16   1   79.49   31.10
  -8  16  -1   72.69   31.70
  16   9   1   56.19   30.20
   9  16  -1  129.59   31.50
  -9  16   1  108.29   31.70
  -9  16  -1  120.39   31.40
  16   9  -1   35.80   29.90
   9  16   1   68.19   31.00
  10  16  -1   44.20   29.60
  16  10   1  -45.50   28.30
 -10  16   1   26.50   27.70
  16  10  -1    0.50   31.10
  10  16   1   17.60   28.30
 -10  16  -1   81.39   28.20
  16  11   1  502.15   56.89
 -11  16   1  554.84   49.50
  11  16  -1  488.35   52.09
 -11  16  -1  547.45   49.99
  11  16   1  505.75   52.89
  16  11  -1  651.53   60.09
 -12  16   1   17.10   24.70
  12  16  -1   18.40   27.70
  16  12   1   74.69   34.90
  16  12  -1   68.59   35.50
 -12  16  -1   46.20   25.00
  12  16   1   63.39   30.20
  16  13   1   50.59   33.80
  13  16  -1   66.69   29.40
  13  16   1   25.70   37.40
  16  13  -1    1.10   33.50
  16  14   1  263.57   45.10
  14  16  -1  276.57   45.80
  14  16   1  279.87   47.20
  16  14  -1  237.78   44.80
  15  16  -1  120.59   40.50
  16  15   1  183.28   40.10
  15  16   1  179.88   41.20
  16  15  -1  248.58   44.30
  16  16  -1   12.10   33.50
  16  16   1   21.30   36.00
   0  17  -1  -33.30   31.70
  17   0   1   20.50    5.90
   0  17   1  -26.80   34.10
  -1  17   1   16.00   26.20
   1  17  -1   48.50   27.40
  17   1   1   46.70   13.70
  -1  17  -1   56.49   34.60
  17   1  -1   22.30   13.10
   1  17   1  -25.70   34.70
  -2  17   1   77.89   36.80
  17   2   1   65.49   18.60
   2  17  -1   95.69   37.90
  -2  17  -1   80.69   36.20
   2  17   1   88.89   36.90
  17   2  -1   88.89   18.80
   3  17  -1  970.30   79.99
  17   3   1 1168.88   65.19
  -3  17   1 1180.48   79.79
  17   3  -1 1127.79   66.29
  -3  17  -1 1222.58   81.29
   3  17   1 1271.27   83.69
  -4  17   1  132.59   37.60
  17   4   1  179.68   28.50
   4  17  -1  155.18   39.90
  17   4  -1  136.39   25.70
   4  17   1  182.28   42.70
  -4  17  -1  185.88   37.80
  17   5   1  648.44   52.19
  -5  17   1  632.34   59.49
   5  17  -1  601.34   54.49
  17   5  -1  522.55   48.40
   5  17   1  625.04   65.49
  -5  17  -1  573.74   55.49
   6  17  -1  370.96   49.90
  -6  17   1  468.65   52.19
  17   6   1  343.37   43.00
  17   6  -1  396.06   47.90
   6  17   1  519.05   50.89
  -6  17  -1  419.26   50.69
  17   7   1  115.29   33.90
   7  17  -1  201.78   42.40
  -7  17   1  174.18   34.70
  17   7  -1  142.19   32.00
   7  17   1  235.68   45.90
  -7  17  -1  221.08   36.90
  17   8   1  228.68   38.20
  -8  17   1  191.98   34.20
   8  17  -1  144.09   41.70
  17   8  -1  200.08   34.90
  -8  17  -1  191.08   34.50
   8  17   1  174.18   43.10
   9  17  -1   59.79   30.00
  -9  17   1   10.00   31.40
  17   9   1   71.59   31.60
   9  17   1   46.60   29.40
  17   9  -1   80.39   32.40
  -9  17  -1   44.30   27.50
  17  10   1  390.46   46.40
 -10  17   1  388.46   50.89
  10  17  -1  354.06   47.40
  17  10  -1  378.56   52.39
 -10  17  -1  441.76   48.40
  10  17   1  388.66   49.30
  17  11   1  110.69   34.40
  11  17  -1   70.09   38.50
 -11  17   1   67.29   29.90
  17  11  -1   55.19   34.10
 -11  17  -1   87.79   29.00
  11  17   1  110.09   33.10
  12  17  -1  -14.40   36.30
  17  12   1   45.90   32.80
 -12  17   1   23.80   24.60
  17  12  -1   24.10   31.50
  12  17   1   45.40   30.30
 -12  17  -1   47.00   27.00
  13  17  -1  421.36   58.39
  17  13   1  333.27   45.40
  13  17   1  338.77   43.60
  17  13  -1  307.77   43.60
  14  17  -1  -14.20   25.20
  17  14   1   14.20   34.00
  17  14  -1   45.90   34.40
  14  17   1   16.40   37.60
  15  17  -1   39.50   38.00
  17  15   1  -11.50   35.50
  15  17   1   -2.40   36.90
  17  15  -1   10.80   35.50
  17  16   1  108.39   37.20
  16  17  -1   38.90   38.50
  17  16  -1  -17.20   35.70
  16  17   1   43.50   28.60
   0  18   1   56.69   28.70
   0  18  -1   22.20   36.20
  18   1   1   70.69   13.20
  -1  18   1   44.30   37.00
   1  18  -1    2.80   26.40
  18   1  -1   32.00   12.00
   1  18   1   44.80   37.70
  -1  18  -1   64.19   28.10
   2  18  -1  144.29   37.90
  18   2   1  115.59   19.50
  -2  18   1  117.39   30.00
   2  18   1  102.89   41.00
  -2  18  -1   82.19   37.50
  18   2  -1  147.09   19.30
   3  18  -1  115.09   38.40
  -3  18   1   85.39   35.10
  18   3   1   56.19   21.00
   3  18   1   64.09   39.70
  -3  18  -1   76.19   35.30
  18   3  -1   98.59   21.50
   4  18  -1   90.79   31.00
  18   4   1  165.48   27.60
  -4  18   1  170.68   36.80
  -4  18  -1  151.18   37.10
  18   4  -1  149.19   25.10
   4  18   1   62.39   39.90
   5  18  -1   78.99   31.10
  -5  18   1  127.09   36.30
  18   5   1  112.99   28.20
  18   5  -1  118.59   27.50
   5  18   1  148.69   34.30
  -5  18  -1  167.18   35.00
  18   6   1  107.09   28.90
   6  18  -1  152.98   43.20
  -6  18   1  164.08   37.10
   6  18   1  162.88   42.40
  18   6  -1  139.89   31.00
  -6  18  -1  115.69   35.70
  -7  18   1  262.87   41.50
   7  18  -1  445.36   60.49
  18   7   1  378.86   50.99
  -7  18  -1  296.67   41.20
  18   7  -1  283.27   38.90
   7  18   1  393.56   48.50
   8  18  -1  314.17   47.30
  18   8   1  236.68   37.60
  -8  18   1  275.77   40.20
   8  18   1  274.97   47.60
  18   8  -1  262.07   40.60
  -8  18  -1  321.17   41.30
   9  18  -1  217.48   37.60
  18   9   1  266.27   40.90
  -9  18   1  205.28   39.00
  18   9  -1  242.08   38.10
  -9  18  -1  204.68   38.10
   9  18   1  277.77   39.20
  18  10   1  259.37   40.50
 -10  18   1  200.08   36.70
  10  18  -1  188.48   43.60
  18  10  -1  135.69   38.10
 -10  18  -1  182.48   35.20
  10  18   1  179.88   35.80
 -11  18   1    9.10   29.00
  18  11   1    7.10   35.40
  11  18  -1   51.19   39.00
  18  11  -1   -5.40   32.10
 -11  18  -1   36.30   27.70
  11  18   1   27.10   38.30
  12  18  -1  228.78   46.30
  18  12   1  277.57   44.00
  18  12  -1  232.38   44.80
  12  18   1  343.47   48.30
  18  13   1   18.20   34.20
  13  18  -1   61.79   37.90
  13  18   1    4.60   28.10
  18  13  -1   61.09   34.30
  14  18  -1  -29.90   35.90
  18  14   1   10.80   35.70
  14  18   1  -13.50   26.90
  18  14  -1  -17.50   32.10
  15  18  -1  -28.70   34.00
  18  15   1  -10.20   34.80
  18  15  -1   -1.00   32.00
  15  18   1  -46.10   34.20
   0  19  -1   63.99   38.30
   0  19   1   89.69   38.30
  -1  19   1   68.19   36.20
   1  19  -1  124.49   38.90
  19   1   1   95.59   12.30
  19   1   1   94.19   12.70
   1  19   1   73.79   30.00
  -1  19  -1   44.10   33.60
  19   1  -1  113.99   15.20
   2  19  -1   45.90   29.70
  19   2   1   27.40   15.00
  -2  19   1   42.50   36.50
  -2  19  -1   32.30   33.80
  19   2  -1    3.70   14.40
   2  19   1   29.90   28.50
  19   3   1   23.90   19.00
   3  19  -1    8.80   28.00
  -3  19   1   15.20   34.40
  -3  19  -1   34.90   34.70
   3  19   1   48.20   29.10
  19   3  -1   45.30   19.20
  19   4   1   36.90   22.70
  -4  19   1   19.30   34.40
   4  19  -1   94.59   31.40
  19   4  -1   74.19   22.30
  -4  19  -1   74.69   34.50
   4  19   1   40.50   29.10
  -5  19   1   -7.60   33.70
  19   5   1   -3.80   22.70
   5  19  -1    2.30   27.80
  19   5  -1  -23.80   22.00
   5  19   1  -11.80   34.80
  -5  19  -1  -32.30   28.40
  -6  19   1  576.24   64.69
  19   6   1  544.95   52.29
   6  19  -1  603.24   67.99
  -6  19  -1  674.73   61.59
  19   6  -1  590.04   52.39
   6  19   1  574.34   67.69
  -7  19   1  179.58   37.20
   7  19  -1  147.39   34.40
  19   7   1  183.18   35.70
  -7  19  -1  181.28   37.30
  19   7  -1  214.68   35.90
   7  19   1  213.18   37.20
  -8  19   1   48.80   32.70
   8  19  -1   89.99   40.00
  19   8   1   26.00   29.20
   8  19   1  127.79   43.10
  -8  19  -1   35.00   31.50
  19   8  -1   42.50   28.70
  -9  19   1   52.59   35.20
   9  19  -1   66.49   31.00
  19   9   1  109.19   34.00
  -9  19  -1   28.00   32.70
  19   9  -1  101.19   35.90
   9  19   1   68.09   39.50
  10  19  -1  108.39   41.60
  19  10   1  183.58   37.90
 -10  19   1  109.99   34.50
  10  19   1  200.28   37.10
 -10  19  -1  147.29   35.20
  19  10  -1  108.19   34.80
  11  19  -1   11.70   37.10
  19  11   1   21.20   32.90
  19  11  -1    1.40   32.20
  11  19   1   20.20   37.60
  12  19  -1   40.40   38.00
  19  12   1  -16.30   35.10
  12  19   1   74.99   39.80
  19  12  -1  -19.20   30.90
  13  19  -1   46.00   37.30
  19  13   1   13.00   33.20
  19  13  -1    9.80   32.60
  13  19   1   39.80   38.70
  19  14   1   -9.70   36.40
  19  14  -1   49.10   36.10
   0  20  -1   36.40   35.60
   0  20   1   31.50   37.50
  -1  20   1  232.98   44.60
   1  20  -1  163.08   42.50
   1  20   1  181.28   43.70
  -1  20  -1  258.67   44.20
   2  20  -1  160.88   41.20
  -2  20   1  211.88   41.70
   2  20   1  262.97   45.40
  -2  20  -1  172.88   34.00
   3  20  -1  213.78   36.90
  -3  20   1  185.18   42.00
   3  20   1  131.49   41.60
  -3  20  -1  201.78   39.40
  20   4   1  -22.10   22.40
   4  20  -1  -11.30   26.20
  -4  20   1   36.50   35.00
   4  20   1  -16.80   37.10
  -4  20  -1   17.00   30.90
  20   4  -1   11.40   21.10
  20   5   1   92.69   25.90
  -5  20   1   69.89   35.70
   5  20  -1   70.09   39.30
  20   5  -1   42.80   24.10
  -5  20  -1    1.10   33.80
   5  20   1   49.40   39.80
  -6  20   1  127.19   36.70
  20   6   1  105.69   30.20
   6  20  -1  167.08   43.10
  20   6  -1   54.09   27.70
  -6  20  -1   72.39   34.60
   6  20   1  132.49   40.70
  -7  20   1  315.47   48.00
   7  20  -1  342.77   43.80
  20   7   1  356.16   49.30
  20   7  -1  267.27   38.50
  -7  20  -1  274.37   43.70
   7  20   1  372.46   49.99
  -8  20   1  205.78   42.40
   8  20  -1  256.27   45.90
  20   8   1  117.89   35.30
   8  20   1  132.39   43.70
  20   8  -1   89.29   33.10
  -8  20  -1  154.18   37.30
  -9  20   1  148.19   39.90
   9  20  -1  141.99   34.70
  20   9   1  165.98   38.60
  -9  20  -1  104.79   36.90
   9  20   1  135.09   42.90
  20   9  -1  155.58   36.80
  20  10   1   12.40   34.80
  10  20  -1   61.39   39.90
  20  10  -1  122.29   34.20
  10  20   1   94.59   33.30
  20  11   1  -14.10   31.50
  11  20  -1   37.00   38.00
  11  20   1   -8.10   36.70
  20  11  -1   26.40   35.40
  20  12   1   -3.70   32.30
  20  12  -1   53.99   34.00
   0  21   1   16.30   35.30
   0  21  -1  -18.50   26.10
  -1  21   1   63.19   38.60
   1  21  -1   40.30   37.30
   1  21   1   24.30   36.80
  -1  21  -1  101.19   38.00
  -2  21   1   27.80   36.10
   2  21  -1   38.60   37.60
   2  21   1   24.70   39.60
  -2  21  -1   -8.30   33.70
  -3  21   1    1.20   32.80
   3  21  -1   17.70   36.60
   3  21   1   15.80   38.40
  -3  21  -1   -6.30   33.20
   4  21  -1   17.90   38.20
  -4  21   1   16.70   31.90
  -4  21  -1   63.19   35.80
   4  21   1   27.60   39.50
  -5  21   1   57.09   35.20
   5  21  -1   50.39   39.30
   5  21   1  123.19   41.60
  -5  21  -1    0.50   33.80
   6  21  -1   17.50   37.70
  -6  21   1    6.30   33.80
   6  21   1   -9.30   28.70
  -6  21  -1  -20.60   31.60
  -7  21   1   79.29   35.60
   7  21  -1   67.79   31.20
  -7  21  -1   68.69   36.00
   7  21   1  105.19   44.10
   8  21  -1  229.58   47.20
  -8  21   1  339.77   48.20
   8  21   1  283.27   42.30
  -8  21  -1  303.37   43.10
   0  22   1  -31.30   36.10
   0  22  -1  -12.40   35.00
  -1  22   1    1.20   27.60
   1  22  -1   14.50   27.70
  -1  22  -1   -9.20   32.50
   1  22   1  -21.20   35.80
  -2  22   1   -8.50   36.10
   2  22  -1   61.29   38.50
   2  22   1    4.00   27.70
  -2  22  -1   73.19   38.50
   3  22  -1    5.20   37.50
  -3  22   1   -8.20   35.70
   3  22   1   73.89   32.10
  -3  22  -1   25.10   37.90
  -4  22   1   26.30   36.20
   4  22  -1   44.10   38.70
  -4  22  -1   29.00   35.70
   4  22   1   -1.60   28.80
   5  22  -1   -1.60   36.90
  -5  22   1   14.30   36.00
   5  22   1   -1.20   29.20
  -5  22  -1   22.00   35.10
  -6  22   1  121.69   42.00
   6  22  -1  101.89   35.00
  -6  22  -1  181.88   42.50
   6  22   1  102.69   52.99
  -7  22   1  165.38   41.00
  -7  22  -1   43.90   35.90
   0  23   1   17.60   27.70
   0  23  -1   46.40   37.10
   1  23  -1   96.99   39.90
  -1  23   1  106.49   41.20
  -1  23  -1   91.89   39.40
   1  23   1   91.59   41.60
   2  23  -1   -3.40   26.10
  -2  23   1  -50.09   31.20
   2  23   1   34.10   39.30
  -2  23  -1   12.00   36.10
  -3  23   1   14.40   33.50
  -3  23  -1   46.20   36.50
  -4  23   1    2.70   34.20
  -4  23  -1   36.30   36.00
  -5  23   1   14.40   36.40
  -5  23  -1    0.70   33.60
  -6  23   1  -14.00   34.40
  -6  23  -1   18.50   34.80
   1   1  -2   -3.20    3.70
  -1   1  -2   -4.50    2.70
  -1  -1   2   -9.50    3.60
   2   3  -2 2530.05  119.39
   3   2  -2 2447.06  115.59
  -2  -3   2 2586.14  115.59
   2   3   2 2409.86  114.49
  -4  -3   2 1109.79   62.49
   3   4  -2 1181.98   61.29
   4   3   2 1229.78   61.79
  -3   4   2 1209.48   57.49
  -4   3  -2 1189.98   55.49
   4  -3   2 1235.28   57.59
  -3   4  -2 1185.78   59.89
  -3  -4   2 1233.08   62.89
   3   4   2 1242.08   64.89
   4   3  -2 1230.18   64.19
  -5  -1   2 3617.44  160.98
   5   1   2 3433.66  160.38
  -5   1   2 3347.36  142.79
  -1  -5   2 2974.80  147.59
   5   2   2 4096.19  188.98
  -5  -2   2 4182.58  189.18
  -2  -5   2 4030.70  187.18
   5   3   2 1924.81   95.99
  -3  -5  -2 1926.61   97.19
  -5   3  -2 2100.49   90.69
   3  -5   2 1867.21   94.69
  -5  -3   2 2021.60   97.29
   3   5  -2 2115.79   97.69
  -3   5   2 2086.19   94.59
   5   3  -2 2009.60   95.89
  -3   5  -2 1867.61   93.79
  -3  -5   2 2003.60   98.09
   3   5   2 2021.00   95.49
   5  -3   2 1881.41   89.79
  -5   3   2 2094.29   89.29
  -5   4  -2  947.21   46.80
  -4   5   2  962.30   49.50
   5   4   2  960.00   51.69
   4  -5   2  950.50   49.90
  -5  -4   2 1059.79   55.69
   4   5  -2 1110.69   58.69
  -4  -5  -2  906.21   53.89
   5   4  -2 1006.20   56.19
  -5   4   2  976.10   46.90
  -4   5  -2  955.40   49.70
   5  -4   2  973.90   47.10
  -4  -5   2  985.00   53.19
   4   5   2  913.41   52.29
  -5  -5   2 3876.41  178.38
   5   5   2 3784.12  178.18
   5   5  -2 3879.71  179.18
  -5   5  -2 3887.31  174.18
  -5  -5  -2 3706.93  176.18
   0   6   2 1002.40   52.19
   6   0  -2  977.90   47.80
   6   0   2  952.20   47.90
   0   6  -2  892.41   53.09
   0  -6   2 1046.90   57.09
  -6   0   2 1026.80   48.80
   1  -6   2 3159.78  145.29
  -6  -1   2 3209.88  143.49
   6   1   2 3010.60  142.79
   1   6  -2 3119.79  147.99
  -1  -6   2 2763.22  135.19
  -6   1   2 2996.50  130.19
   6   1  -2 3015.40  132.79
   1   6   2 2930.01  136.59
  -1   6  -2 2676.33  134.49
   6   3   2 5860.71  266.27
  -4  -6  -2  191.18   23.70
  -4   6   2  162.98   23.30
   6   4   2  228.48   30.10
   4   6  -2  192.68   24.40
  -6  -4   2  208.08   29.00
   4  -6   2  217.28   22.30
  -6   4   2  207.18   15.40
  -4   6  -2  196.28   22.80
   6   4  -2  176.18   25.20
   4   6   2  299.27   33.10
   6  -4   2  205.78   14.80
  -4  -6   2  161.78   21.60
  -6   5  -2 2912.01  135.49
   6   5   2 3154.58  142.29
   5   6  -2 3066.19  143.79
   5  -6   2 2966.80  137.79
  -6  -5   2 2916.71  140.09
  -5  -6  -2 2930.01  140.89
  -5   6   2 2950.00  137.49
   6  -5   2 2929.91  138.39
  -5   6  -2 3025.50  140.59
  -5  -6   2 3102.89  145.09
  -6   5   2 3059.99  138.59
   5   6   2 3078.19  145.49
   6   5  -2 3076.39  145.59
  -6  -6   2 1339.27   69.19
   6  -6   2 1207.58   60.29
   6   6   2 1219.28   66.19
  -6   6   2 1227.58   61.29
  -6   6  -2 1228.38   61.19
   6   6  -2 1236.58   71.49
   7   0  -2 4425.96  209.38
  -7   0   2 4805.92  209.98
   7   0   2 4711.83  209.78
   7   1  -2 5933.51  272.97
  -7   1   2 6158.68  271.07
   7   3   2 1316.27   65.39
   3  -7   2 1250.57   64.99
  -7  -3   2 1238.38   64.49
  -3   7   2 1200.88   65.19
   3   7  -2 1273.47   67.79
  -3  -7  -2 1276.77   65.09
   3   7   2 1322.27   72.49
   7   3  -2 1287.77   67.79
  -3  -7   2 1326.47   68.59
  -3   7  -2 1288.27   67.79
  -4  -7  -2 2654.83  125.79
  -7  -4   2 2655.93  125.99
   7   4   2 2629.44  126.19
   4   7  -2 2704.43  129.99
  -4   7   2 2668.23  124.59
   4  -7   2 2572.64  124.69
   4   7   2 2783.62  126.49
  -4   7  -2 2648.33  122.79
  -4  -7   2 2480.45  123.29
  -7   4   2 2515.05  115.49
   7   4  -2 2573.94  122.19
  -7   4   2 2494.05  116.09
  -5   7   2 3274.57  154.58
  -7   5  -2 3337.87  150.28
  -7  -5   2 3192.48  155.58
  -5  -7  -2 3555.74  157.88
   7   5   2 3286.87  157.98
   5  -7   2 3375.16  153.88
   5   7  -2 3297.57  159.78
  -5   7  -2 3259.67  150.38
   5   7   2 3292.47  155.98
   7   5  -2 3207.68  154.68
  -7   5   2 3188.68  147.09
  -5  -7   2 3285.07  153.38
   7   6  -2 9435.16  426.26
   6   7   2 9291.57  425.76
  -7  -7   2  956.80   64.49
  -7   7  -2 1157.78   55.89
   7   7  -2 1067.19   66.99
   7   7   2 1173.58   67.09
  -7   7   2 1109.19   56.29
   8   0  -2   43.00   11.40
  -8   0   2   66.09   12.20
   0   8   2   81.99   24.60
   0   8  -2   70.29   19.40
   0  -8   2   82.19   23.80
   1   8  -2 1631.44   87.39
  -8  -1   2 1657.93   78.79
   8  -1  -2 1579.24   74.89
   8   1   2 1628.74   79.09
   1  -8   2 1575.84   81.59
  -1   8   2 1744.13   85.29
  -1  -8  -2 1689.33   81.69
  -1   8  -2 1914.71   87.79
   8  -1   2 1494.45   77.09
  -8   1   2 1650.13   77.19
  -1  -8   2 1779.92   87.59
   8   1  -2 1715.33   80.79
   1   8   2 1604.24   84.79
  -2  -8  -2 1932.51   92.79
   8   2   2 1787.92   88.09
  -2   8   2 1720.23   91.39
   2   8  -2 1897.91   92.49
  -8  -2   2 1878.61   87.69
   2  -8   2 1720.83   90.99
  -8   2   2 1931.21   81.09
  -2   8  -2 1840.32   92.09
   2   8   2 1786.42   93.69
  -2  -8   2 1693.53   92.79
   8   2  -2 1711.53   88.09
   3   8  -2 3339.07  160.88
   3  -8   2 3239.18  156.18
  -3   8   2 3333.17  156.68
   8   3   2 3392.46  156.18
  -3  -8  -2 3283.27  157.98
  -8  -3   2 3436.46  155.98
   3   8   2 3239.18  156.78
   8   3  -2 3351.46  155.48
  -3  -8   2 3182.68  156.18
  -3   8  -2 3470.25  156.58
  -8  -4   2 2986.20  140.99
  -4   8   2 2969.00  140.99
  -4  -8  -2 2980.10  143.19
   4   8  -2 3123.49  146.09
   8   4   2 2890.91  141.79
   4  -8   2 2971.20  140.99
   4   8   2 3111.59  142.69
  -4  -8   2 2883.51  143.69
   8   4  -2 3039.10  141.69
  -4   8  -2 2843.52  141.19
   5  -8   2 3223.48  159.48
  -5  -8  -2 3586.44  162.18
   8   5   2 3270.97  161.28
  -8  -5   2 3500.15  162.38
  -5   8   2 3621.74  161.78
  -8   5  -2 3372.56  154.08
   5   8  -2 3552.04  166.18
  -8   5   2 3515.15  158.88
   5   8   2 3524.95  167.98
  -5   8  -2 4032.90  165.58
  -5  -8   2 3340.07  168.28
   8   5  -2 3221.18  165.18
   6   8  -2 5385.96  252.27
   8   6   2 5636.64  252.47
  -8  -6   2 5291.77  250.97
  -8   6   2 5441.16  243.68
  -6   8  -2 5500.75  247.28
  -6  -8   2 5474.55  251.57
   8   6  -2 5259.47  249.78
   6   8   2 5363.16  252.47
   7   8  -2  462.85   38.50
  -8  -7   2  441.76   34.60
  -7   8   2  422.66   31.80
  -8   7  -2  418.56   26.90
   8   7   2  343.47   43.10
   7   8   2  400.36   44.90
  -8   7   2  456.65   28.70
   8   7  -2  435.56   44.10
  -7   8  -2  422.46   30.90
  -7  -8   2  465.55   42.30
   8   8   2   23.80   26.40
   8   8  -2   15.40   26.30
  -8  -8   2   -3.60   17.10
  -8   8  -2   26.10   13.10
  -8   8   2   24.00   14.70
   9   0   2  540.35   31.10
   0   9   2  476.55   43.90
  -9   0   2  492.05   30.60
   9   0  -2  516.45   29.40
   0   9  -2  493.75   44.90
   0  -9   2  476.55   43.10
   9   1   2 7281.77  323.07
  -9  -1   2 7026.20  322.67
  -9   1   2 7297.57  313.17
   9  -1   2 6687.53  313.17
  -9  -2   2 7708.73  348.47
   3  -9   2 1459.75   80.59
  -9  -3   2 1581.04   80.09
  -3   9   2 1561.04   82.69
  -3  -9  -2 1557.04   80.29
   9   3   2 1571.34   79.69
   3   9  -2 1756.32   87.79
   3   9   2 1555.74   81.39
  -3   9  -2 1625.34   81.59
  -3  -9   2 1404.46   79.39
   9   3  -2 1531.05   78.39
  -4  -9  -2 1172.48   64.29
  -4   9   2 1173.28   66.19
   4  -9   2 1191.48   64.59
   4   9  -2 1270.67   67.79
  -9  -4   2 1190.78   64.59
   9   4   2 1196.98   65.69
   9   4  -2 1170.88   62.99
  -4  -9   2 1103.19   68.19
  -4   9  -2 1084.39   63.29
   4   9   2 1206.58   71.49
   5  -9   2 1343.17   70.59
   5   9  -2 1249.07   78.29
  -9  -5   2 1356.86   72.19
  -5   9   2 1385.86   73.49
  -5  -9  -2 1431.76   71.99
   9   5   2 1385.66   74.59
  -5  -9   2 1485.15   75.89
   5   9   2 1444.66   81.29
  -5   9  -2 1336.17   72.99
   9   5  -2 1391.16   76.69
   6   9  -2  980.50   65.79
  -6   9   2 1000.60   55.59
  -9   6  -2  987.20   46.00
  -9  -6   2 1028.40   59.79
   6  -9   2  997.00   54.49
   9   6   2 1038.00   61.89
  -6   9  -2 1051.79   55.29
  -6  -9   2 1060.69   58.99
  -9   6   2 1009.50   46.50
   6   9   2  995.60   65.69
   9   6  -2 1118.79   62.69
  -9   6   2  914.61   47.60
   7   9  -2 1006.30   67.19
  -9   7  -2 1050.89   50.19
  -9  -7   2 1051.69   62.79
  -7   9   2 1082.59   57.89
   9   7   2 1031.90   64.49
  -9   7   2  972.50   49.40
   7   9   2  959.80   59.89
  -7   9  -2 1064.19   55.19
   9   7  -2 1002.10   62.29
  -7  -9   2  998.20   58.49
   9   8   2 1028.50   60.79
  -9   8  -2 1042.40   51.89
  -8   9   2 1035.20   56.99
   8   9  -2 1130.19   68.29
  -9  -8   2  960.70   63.09
  -9   8   2 1005.30   54.59
  -8   9  -2 1014.80   55.79
   9   8  -2 1091.69   67.09
  -8  -9   2 1144.89   61.59
   8   9   2 1084.59   67.59
  -9   9   2 1681.83   81.59
   9   9  -2 1543.35   91.49
  -9  -9   2 1662.63   89.29
   9   9   2 1598.44   91.59
  -9   9  -2 1704.23   80.19
  10   0  -2  850.91   45.10
   0  10   2  887.01   60.89
   0  10  -2  899.31   59.49
  10   0   2  895.21   46.10
 -10   0   2  915.91   45.10
   0 -10   2  915.31   57.69
  10  -1  -2 3183.18  147.69
  10   1   2 3324.17  151.78
  -1  10   2 3378.76  158.48
   1 -10   2 2894.21  154.38
 -10  -1   2 3267.27  150.88
   1  10  -2 3675.63  159.98
  -1 -10   2 3349.36  162.28
  10  -1   2 3320.27  152.88
  10   1  -2 3191.48  155.38
   1  10   2 3613.84  164.38
  -1  10  -2 3487.45  163.18
   2 -10   2  184.88   26.10
   2  10  -2  125.99   24.50
  -2  10   2  147.69   28.20
 -10  -2   2  160.68   19.30
  10   2   2  148.79   20.60
  -2 -10   2  200.78   29.80
  -2  10  -2  162.98   29.10
  10   2  -2  229.18   26.00
   2  10   2  186.18   26.90
  -3  10   2  536.05   44.30
   3  10  -2  612.84   51.09
  10   3   2  532.25   39.70
   3 -10   2  598.14   38.80
 -10  -3   2  676.83   41.20
  10   3  -2  627.24   42.50
   3  10   2  580.54   51.89
  -3  10  -2  596.04   45.80
  -3 -10   2  604.44   49.30
  10   4   2 1681.23   83.79
  -4  10   2 1524.45   83.19
   4  10  -2 1657.53   89.19
 -10  -4   2 1568.44   81.69
   4 -10   2 1513.65   80.99
  10   4  -2 1560.24   79.99
   4  10   2 1477.15   82.19
  -4  10  -2 1585.64   81.79
  -4 -10   2 1555.74   81.39
 -10  -5   2 2663.63  126.09
  10   5   2 2553.64  126.89
   5 -10   2 2460.45  124.09
   5  10  -2 2662.83  128.99
  -5  10   2 2689.23  127.49
  -5 -10   2 2513.45  125.79
   5  10   2 2432.66  124.39
  -5  10  -2 2507.55  122.79
  10   5  -2 2570.84  123.09
   6 -10   2  759.92   43.80
  -6  10   2  608.84   46.80
  10   6   2  696.63   49.40
 -10  -6   2  666.53   47.00
   6  10  -2  700.13   56.59
  10   6  -2  701.03   50.69
   6  10   2  615.64   49.30
  -6 -10   2  715.73   53.59
  -6  10  -2  861.31   48.50
  10   7   2  832.52   56.99
   7  10  -2  860.41   62.49
 -10  -7   2  817.72   53.89
  -7  10   2  831.22   51.19
  10   7  -2  781.92   53.79
  -7  10  -2  815.52   46.40
 -10   7   2  685.13   34.50
  -7 -10   2  753.62   47.80
 -10   7   2  619.14   33.20
   7  10   2  829.92   50.99
 -10  -8   2 1768.32   92.79
 -10   8  -2 1940.41   84.79
  10   8   2 1748.43   98.09
  -8  10   2 1842.92   91.79
   8  10  -2 1774.52  100.89
  -8  10  -2 1762.42   87.79
 -10   8   2 1698.83   82.99
  -8 -10   2 1943.11   95.29
  10   8  -2 1773.82   92.59
   8  10   2 1664.23   92.79
 -10  -9   2  626.34   48.90
  10   9   2  568.54   53.59
 -10   9  -2  695.93   36.10
   9  10  -2  691.23   56.29
  -9  10   2  602.14   42.70
  -9  10  -2  654.63   42.40
  -9 -10   2  760.32   53.19
   9  10   2  633.74   57.29
 -10   9   2  731.73   40.60
  10   9  -2  709.33   56.39
  10  10   2  407.26   40.30
 -10 -10   2  363.06   42.60
 -10  10   2  403.06   31.60
 -10  10  -2  428.26   30.50
  10  10  -2  532.35   50.59
  11   0   2 1940.31   91.39
   0 -11   2 2140.89  101.39
  11   0  -2 1883.21   90.29
   0  11   2 1759.52  101.29
   0  11  -2 1996.10  102.69
   1 -11   2  957.50   60.99
 -11  -1   2  979.30   50.79
   1  11  -2  978.90   59.59
  11  -1  -2  993.00   46.80
  -1  11   2 1014.40   63.69
  11   1   2 1034.50   53.59
   1  11   2 1044.00   63.79
  -1 -11   2  896.71   55.99
  11   1  -2  997.40   49.90
  -1  11  -2  833.42   56.39
  11  -1   2  950.60   45.30
  11   2   2 1104.19   61.59
   2  11  -2 1078.39   65.49
 -11  -2   2 1120.29   59.19
   2 -11   2 1159.38   66.09
  -2  11   2 1280.57   68.89
  -2  11  -2 1252.77   65.19
   2  11   2 1227.48   71.79
  -2 -11   2 1019.20   63.69
  11   2  -2 1093.29   60.09
  -3  11   2  873.31   54.59
   3 -11   2  766.82   51.49
   3  11  -2  834.72   53.29
 -11  -3   2  790.42   48.00
  11   3   2  821.12   50.49
  11   3  -2  840.32   47.80
  -3 -11   2  808.72   51.19
   3  11   2  832.72   53.59
  -3  11  -2  728.43   53.89
   4 -11   2  230.68   30.10
  -4  11   2  216.38   27.20
   4  11  -2  183.88   28.40
  11   4   2  170.28   24.20
 -11  -4   2  179.18   22.50
   4  11   2  185.58   33.50
  -4 -11   2  232.28   31.80
  -4  11  -2  179.68   26.30
  11   4  -2  151.18   23.90
  -5  11   2  444.46   39.20
   5  11  -2  403.46   48.70
  11   5   2  415.46   38.40
 -11  -5   2  383.76   35.20
   5 -11   2  460.35   34.80
  -5 -11   2  440.36   37.40
   5  11   2  424.76   39.40
  -5  11  -2  401.86   41.10
  11   5  -2  385.96   37.40
   6  11  -2  502.95   44.10
  -6  11   2  514.15   41.00
 -11  -6   2  505.35   40.20
  11   6   2  462.45   43.30
   6 -11   2  561.14   37.30
  11   6  -2  503.15   46.40
  -6  11  -2  495.85   39.20
  -6 -11   2  496.45   47.70
   6  11   2  493.75   42.80
  -7  11   2 1658.53   83.49
   7  11  -2 1447.96   85.49
  11   7   2 1532.65   85.59
 -11  -7   2 1556.74   82.99
  -7  11  -2 1563.04   80.19
  -7 -11   2 1569.14   85.09
  11   7  -2 1500.65   83.09
   7  11   2 1395.86   82.29
   8  11  -2  686.23   53.29
  11   8   2  763.52   56.89
  -8  11   2  830.92   51.79
 -11  -8   2  738.33   52.79
 -11   8  -2  801.82   35.70
 -11   8   2  708.73   36.40
 -11   8   2  870.91   37.40
   8  11   2  786.22   54.49
  11   8  -2  800.72   58.09
  -8 -11   2  783.12   56.69
  -8  11  -2  758.82   49.10
  -9  11   2  379.96   36.60
  11   9   2  441.56   39.70
   9  11  -2  411.76   49.70
 -11  -9   2  368.96   42.20
 -11   9  -2  424.06   23.60
  -9  11  -2  359.06   34.70
 -11   9   2  421.26   22.50
  -9 -11   2  411.46   44.40
   9  11   2  319.87   42.40
 -11   9   2  416.36   25.60
  11   9  -2  450.95   48.80
 -11 -10   2  394.16   42.90
 -11  10  -2  402.46   27.00
  10  11  -2  432.86   41.90
 -10  11   2  350.06   34.70
  11  10   2  414.56   51.09
  11  10  -2  400.76   41.50
 -11  10   2  387.96   30.40
  10  11   2  427.86   51.29
 -10  11  -2  425.56   33.40
 -10 -11   2  432.46   45.80
 -11  11   2  683.73   44.10
  11  11  -2  640.54   60.89
 -11 -11   2  696.43   48.30
 -11  11  -2  768.72   41.80
  11  11   2  674.73   61.39
  12   0  -2  224.98   19.60
   0 -12   2  264.57   30.40
  12   0   2  263.57   22.90
   0  12  -2  186.68   33.70
   0  12   2  300.47   33.90
  12   1   2  185.08   25.30
  12  -1  -2  186.88   12.70
   1  12  -2  141.99   27.20
  -1  12   2  156.78   31.60
   1 -12   2  146.19   27.50
  12  -1   2  157.18   11.20
  -1  12  -2  186.58   31.00
   1  12   2  162.98   28.00
  12   1  -2  180.08   21.50
  -1 -12   2  181.88   29.90
   2  12  -2 1309.67   78.29
   2 -12   2 1416.56   72.49
  -2  12   2 1128.59   73.39
  12   2   2 1222.48   67.09
  -2  12  -2 1131.29   71.59
  12   2  -2 1157.88   62.99
   2  12   2 1159.58   69.39
  -2 -12   2 1366.56   72.99
   3  12  -2  626.94   54.99
  12   3   2  615.04   44.50
   3 -12   2  615.74   45.70
  -3  12   2  600.44   48.80
 -12  -3   2  607.44   39.80
   3  12   2  621.54   54.99
  -3 -12   2  583.84   50.89
  -3  12  -2  658.73   49.70
  12   3  -2  659.23   43.40
 -12  -4   2  801.42   47.30
  -4  12   2  754.12   54.29
   4  12  -2  816.62   55.09
   4 -12   2  822.02   51.09
  12   4   2  779.52   50.39
  -4  12  -2  757.72   55.49
  12   4  -2  867.01   52.39
   4  12   2  825.42   55.39
  -4 -12   2  794.12   52.29
   5  12  -2  148.79   34.90
  -5  12   2  189.58   28.60
  12   5   2  159.48   28.00
 -12  -5   2  191.18   25.70
   5 -12   2  184.78   25.20
  -5  12  -2  165.58   27.90
  -5 -12   2  195.78   30.90
  12   5  -2  138.89   25.50
   5  12   2   88.69   32.50
 -12  -6   2 1153.88   67.59
   6  12  -2 1125.59   70.99
  12   6   2 1226.88   69.79
  -6  12   2 1189.18   69.99
  -6 -12   2 1186.88   67.49
   6  12   2 1204.28   76.29
  12   6  -2 1261.87   71.79
  -6  12  -2 1118.69   67.59
 -12  -7   2  708.23   48.90
  -7  12   2  618.34   47.90
   7  12  -2  733.73   60.69
  12   7   2  720.13   53.29
  12   7  -2  603.14   48.80
   7  12   2  568.54   48.00
  -7 -12   2  722.83   52.79
  -7  12  -2  546.95   44.20
   8  12  -2  498.65   53.39
  -8  12   2  436.86   43.00
 -12  -8   2  420.06   41.70
  12   8   2  519.95   48.70
  12   8  -2  516.45   48.00
  -8  12  -2  379.86   41.10
  -8 -12   2  515.95   47.50
   8  12   2  530.25   46.00
  -9  12   2  595.04   46.70
  12   9   2  554.74   54.89
 -12  -9   2  652.03   48.50
   9  12  -2  610.44   58.49
  -9  12  -2  544.85   43.20
  12   9  -2  640.84   54.59
   9  12   2  606.74   57.69
  -9 -12   2  581.84   51.99
  12  10   2  479.45   54.19
  10  12  -2  539.15   57.39
 -12 -10   2  615.04   48.70
 -12  10  -2  519.05   27.40
 -10  12   2  497.55   42.20
 -10 -12   2  484.65   49.70
  12  10  -2  623.94   55.39
 -10  12  -2  596.14   40.40
  10  12   2  455.35   57.09
 -12  10   2  529.35   29.50
 -12  10   2  503.35   27.30
 -12  11  -2   27.10   11.30
 -11  12   2   58.19   20.90
 -12 -11   2   33.50   27.20
  12  11   2    9.90   32.20
  11  12  -2    5.20   33.60
  12  11  -2   49.70   32.90
 -11 -12   2   36.90   26.80
 -12  11   2   15.70   13.20
  11  12   2   31.80   25.00
 -11  12  -2   58.19   17.60
 -12  12  -2   99.59   16.70
  12  12   2   96.99   37.10
  12  12  -2   63.99   34.70
 -12  12   2  111.79   18.90
   0 -13   2  285.77   39.50
  13   0  -2  253.47   19.70
  13   0   2  212.58   21.20
   0  13  -2  270.07   35.40
   0  13   2  225.48   34.50
   1 -13   2 2772.32  133.39
  -1  13   2 2622.64  134.49
  13  -1  -2 2725.53  123.59
  13   1   2 2749.43  128.59
   1  13  -2 2787.32  140.29
  13  -1   2 3002.70  129.79
  -1 -13   2 2787.32  142.19
  -1  13  -2 3137.89  145.89
  13   1  -2 2616.44  133.89
   1  13   2 2910.91  145.39
   2 -13   2  360.36   33.00
  13   2   2  362.56   34.00
   2  13  -2  381.96   49.99
  -2  13   2  401.46   45.50
   2  13   2  411.16   48.90
  13   2  -2  420.46   32.50
  -2  13  -2  332.17   45.10
  -2 -13   2  384.76   36.20
   3 -13   2  623.84   43.10
  13   3   2  738.13   47.80
  -3  13   2  728.53   53.99
   3  13  -2  530.65   57.79
  13   3  -2  794.12   46.10
   3  13   2  599.04   49.99
  -3 -13   2  694.53   47.40
  -3  13  -2  669.53   53.69
  13   4   2  389.86   40.00
   4  13  -2  390.16   52.09
   4 -13   2  373.96   37.80
  -4  13   2  361.46   44.00
   4  13   2  355.46   43.90
  -4  13  -2  381.76   42.70
  -4 -13   2  394.06   45.60
  13   4  -2  491.55   40.40
 -13  -5   2  237.58   29.80
   5  13  -2  152.88   30.70
  13   5   2  184.48   29.20
  -5  13   2  193.68   30.80
  13   5  -2  197.38   29.20
   5  13   2  236.08   32.40
  -5  13  -2  171.88   29.30
  -5 -13   2  190.18   32.90
  13   6   2  265.07   34.20
  -6  13   2  197.98   30.70
 -13  -6   2  197.18   26.90
   6  13  -2  159.38   37.90
  13   6  -2  162.48   31.00
  -6 -13   2  219.98   32.90
  -6  13  -2  183.18   31.10
   6  13   2  172.98   37.10
 -13  -7   2  111.99   24.60
  -7  13   2   96.79   26.80
   7  13  -2   86.09   28.10
  13   7   2  134.79   30.20
  -7  13  -2   41.20   23.20
  13   7  -2  114.29   26.60
  -7 -13   2   65.49   22.70
   7  13   2   52.39   34.80
 -13  -8   2  281.17   38.10
   8  13  -2  235.48   33.50
  13   8   2  306.57   38.80
  -8  13   2  224.38   31.10
  -8 -13   2  305.37   37.30
  -8  13  -2  242.88   31.80
   8  13   2  262.07   41.10
  13   8  -2  257.77   35.00
  -9  13   2  258.27   31.80
 -13  -9   2  264.67   32.10
  13   9   2  263.07   38.80
   9  13  -2  221.28   41.60
   9  13   2  197.58   40.00
  -9 -13   2  242.38   35.30
  -9  13  -2  314.77   36.20
  13   9  -2  271.57   37.80
 -10  13   2   15.20   22.30
  10  13  -2   -3.50   33.10
  13  10   2   22.20   24.40
 -10 -13   2   16.00   27.80
 -10  13  -2   -9.50   18.90
  13  10  -2  -10.40   27.90
  10  13   2   35.70   34.70
 -13  11  -2  183.88   11.40
 -11  13   2  163.48   26.60
  13  11   2  166.98   39.50
  11  13  -2  141.79   37.80
 -13  11   2  218.08   15.00
 -11  13  -2  221.48   30.60
  13  11  -2  203.48   31.80
 -11 -13   2  195.68   33.80
 -13  11   2  165.38   12.60
  11  13   2  163.78   39.10
  12  13  -2   95.19   30.00
 -13  12  -2  192.48   17.40
  13  12   2  154.28   32.20
 -12  13   2  160.58   23.50
  13  12  -2  162.48   36.00
 -13  12   2  151.68   19.60
 -13  12   2  192.28   16.20
 -12  13  -2  149.79   21.60
  12  13   2  245.88   35.40
  13  13  -2   50.29   34.60
 -13  13   2   15.00   16.10
  13  13   2   49.70   37.50
 -13  13  -2   38.40   14.40
  14   0   2   -0.80   11.00
  14   0  -2    8.40   10.00
   0 -14   2   16.40   19.40
   0  14  -2    4.10   21.70
   0  14   2    4.20   29.60
  -1  14   2  665.63   61.19
   1  14  -2 1012.60   65.89
   1 -14   2  758.72   56.29
  14   1   2  804.52   46.30
  14  -1   2  716.83   35.40
  14   1  -2  848.52   43.30
  -1 -14   2  782.82   56.49
  -1  14  -2  774.42   61.19
  -2  14   2 1316.97   76.99
   2  14  -2 1084.09   79.29
  14   2   2 1270.77   65.99
   2 -14   2 1181.28   72.09
  14   2  -2 1208.88   64.39
  -2 -14   2 1081.09   73.39
  -2  14  -2 1270.07   77.19
   2  14   2 1317.77   73.49
   3 -14   2  161.18   28.70
  -3  14   2  175.78   26.90
  14   3   2  100.09   24.00
   3  14  -2  152.08   36.10
  -3 -14   2  154.48   32.80
  -3  14  -2  190.18   34.00
  14   3  -2  145.39   23.30
   3  14   2  163.78   36.60
   4 -14   2  386.96   40.00
   4  14  -2  368.76   46.00
  14   4   2  354.26   41.60
  -4  14   2  428.86   37.70
  -4 -14   2  303.07   36.50
  -4  14  -2  371.16   45.10
   4  14   2  461.35   54.39
  14   4  -2  378.66   38.60
   5  14  -2   91.39   28.60
  14   5   2   89.79   25.80
  -5  14   2   96.79   29.70
   5  14   2  120.59   29.70
  -5  14  -2   70.69   28.50
  14   5  -2   96.69   27.20
  -5 -14   2   70.49   23.20
  14   6   2   52.89   27.30
   6  14  -2  114.69   35.20
  -6  14   2   63.49   30.70
  14   6  -2   86.69   26.10
   6  14   2   89.59   34.60
  -6 -14   2   72.49   30.20
  -6  14  -2   91.09   27.30
  -7  14   2 1120.69   75.89
   7  14  -2 1236.98   74.69
  14   7   2 1202.88   77.39
  14   7  -2 1317.77   74.09
  -7 -14   2 1202.18   69.89
   7  14   2 1085.29   80.39
  -7  14  -2 1130.69   73.59
  14   8   2  181.28   35.40
   8  14  -2  185.28   40.60
  -8  14   2  208.38   31.00
  -8 -14   2  214.98   29.60
  14   8  -2  245.58   33.30
  -8  14  -2  141.49   28.90
   8  14   2  181.48   40.00
  14   9   2  554.24   56.29
   9  14  -2  649.74   62.79
  -9  14   2  543.65   46.70
  14   9  -2  551.44   53.59
  -9 -14   2  675.53   54.89
  -9  14  -2  673.23   50.19
   9  14   2  506.55   60.79
  14  10   2  226.28   39.00
  10  14  -2  211.28   40.80
 -10  14   2  213.98   30.40
 -10  14  -2  263.97   35.20
 -10 -14   2  190.88   35.40
  14  10  -2  191.48   35.50
  10  14   2  269.57   42.80
 -11  14   2   62.99   25.00
  14  11   2   35.10   32.50
  11  14  -2   41.70   35.30
  14  11  -2   77.09   33.00
  11  14   2   48.00   38.10
 -11  14  -2   15.80   20.80
  12  14  -2  146.39   38.60
  14  12   2  120.79   38.90
 -12  14   2  105.29   24.00
  12  14   2  123.99   32.50
 -12  14  -2  113.99   21.20
  14  12  -2   52.09   33.60
 -14  13  -2  173.58   13.40
  14  13   2  207.98   40.00
 -14  13  -2  171.38   12.60
  13  14  -2  134.49   39.50
 -13  14   2  148.89   22.60
 -14  13   2  191.08   14.10
 -13  14  -2  149.39   21.40
  13  14   2  209.28   41.80
 -14  13   2  190.08   15.50
  14  13  -2  173.68   38.80
  14  14  -2   12.90   24.90
 -14  14   2   10.30   10.00
 -14  14   2   19.50   13.60
  14  14   2   22.00   36.90
 -14  14  -2   16.00   11.60
   0 -15   2 3058.39  141.59
   0  15  -2 3191.08  142.89
   0  15   2 2607.14  143.59
  15   0   2 2496.95  128.49
  15   0  -2 2768.72  128.49
  15   1   2 1014.60   55.89
   1  15  -2 1061.39   74.79
  -1  15   2 1034.30   71.49
   1 -15   2 1060.19   66.99
  -1 -15   2  896.71   66.29
   1  15   2 1101.59   73.89
  -1  15  -2 1045.30   72.59
  15   1  -2 1020.90   53.29
  15   2   2  263.47   32.20
   2  15  -2  297.27   41.40
  -2  15   2  263.37   38.30
   2 -15   2  222.08   28.20
  -2  15  -2  265.67   39.70
   2  15   2  284.67   42.70
  -2 -15   2  257.87   33.90
  15   2  -2  271.77   29.30
   3  15  -2 1705.03  104.59
   3 -15   2 1829.92   94.79
  15   3   2 1910.11   95.29
  -3  15   2 1843.12  102.59
   3  15   2 2163.18  111.19
  -3  15  -2 1914.91  108.29
  15   3  -2 1977.50   98.79
  -3 -15   2 1831.72  101.79
  15   4   2  706.73   50.79
  -4  15   2  692.83   58.19
   4  15  -2  583.94   62.59
  -4  15  -2  603.44   54.49
  -4 -15   2  539.55   51.79
   4  15   2  591.44   50.39
  15   4  -2  573.34   44.90
   5  15  -2  595.14   61.59
  -5  15   2  568.94   53.69
  15   5   2  581.34   47.30
  -5  15  -2  585.94   52.69
  -5 -15   2  572.84   54.29
  15   5  -2  657.83   50.09
   5  15   2  563.04   61.19
   6  15  -2  178.88   32.60
  15   6   2  144.69   29.70
  -6  15   2   45.70   31.40
  -6  15  -2  131.89   31.80
  15   6  -2  148.89   29.00
   6  15   2   80.39   29.00
  -6 -15   2   77.79   25.40
  15   7   2   -1.50   28.00
  -7  15   2   38.70   28.30
   7  15  -2   39.40   35.90
  -7  15  -2   14.00   25.70
  -7 -15   2  -17.60   28.60
   7  15   2  -44.40   34.00
  15   7  -2   14.90   28.80
  -8  15   2  -32.30   25.60
   8  15  -2  -16.00   34.30
  15   8   2    0.40   31.60
   8  15   2   31.10   36.60
  -8  15  -2  -21.20   26.60
  -8 -15   2  -11.10   21.30
  15   8  -2   17.80   30.10
  15   9   2  330.07   42.40
  -9  15   2  403.56   42.90
  -9 -15   2  358.46   39.20
  15   9  -2  337.87   48.30
   9  15   2  422.56   58.39
  -9  15  -2  469.85   46.20
  10  15  -2   64.89   28.30
  15  10   2   30.00   31.70
 -10  15   2   76.99   28.20
 -10  15  -2   61.09   25.40
  15  10  -2   85.49   33.60
  10  15   2   60.89   38.40
  11  15  -2  100.69   29.90
  15  11   2   13.80   31.60
 -11  15   2    0.60   24.80
  11  15   2   74.69   40.10
 -11  15  -2   43.30   23.50
  15  11  -2   24.10   32.60
 -12  15   2   74.29   25.80
  15  12   2   95.49   37.20
  12  15  -2  105.69   29.90
 -12  15  -2   42.00   22.50
  15  12  -2   51.89   35.30
  12  15   2   58.99   38.00
 -13  15   2  447.16   39.70
  15  13   2  505.65   60.89
  13  15  -2  465.75   48.50
 -13  15  -2  516.85   39.30
  15  13  -2  441.16   58.49
  13  15   2  424.86   50.49
  14  15  -2  129.19   38.70
  15  14   2  101.09   39.80
  14  15   2  160.58   42.20
  15  14  -2  110.49   38.60
  15  15  -2  194.68   41.80
  15  15   2  120.69   39.70
  16   0   2   27.50    8.10
  16   0   2   43.60   10.90
   0  16  -2    8.60   25.70
   0 -16   2    3.90   28.60
  16   0  -2   28.00    9.90
   0  16   2   38.50   35.80
   1 -16   2 4558.04  201.48
  16   1   2 4031.90  191.58
   1  16  -2 4247.38  205.68
  -1  16   2 3827.92  203.68
  16   1  -2 4338.67  186.58
   1  16   2 3993.00  196.58
  -1 -16   2 3791.62  193.58
  -1  16  -2 4030.80  199.98
   2  16  -2  768.12   67.99
  16   2   2  877.91   51.09
  -2  16   2  768.02   66.49
  16   2  -2  837.02   48.20
  -2 -16   2  731.03   60.69
  -2  16  -2  830.42   65.89
   3  16  -2  363.36   47.00
  -3  16   2  306.97   40.90
  16   3   2  391.86   39.90
  -3 -16   2  337.77   40.60
  16   3  -2  437.26   37.20
   3  16   2  385.96   44.40
  -3  16  -2  273.97   41.80
  16   4   2 1008.40   64.09
   4  16  -2  897.51   74.89
  -4  16   2  988.20   68.89
   4  16   2  774.82   72.39
  -4  16  -2  916.91   67.29
  16   4  -2 1007.40   59.59
  -4 -16   2  937.01   66.29
  16   5   2  829.22   54.59
   5  16  -2  818.52   69.99
  -5  16   2  695.03   63.69
   5  16   2  696.33   68.29
  -5 -16   2  848.12   55.39
  16   5  -2  783.62   55.99
  -5  16  -2  827.62   64.69
  16   6   2  219.98   34.50
  -6  16   2  167.28   35.10
   6  16  -2  165.18   33.30
  16   6  -2  254.07   34.30
   6  16   2  221.28   41.70
  -6  16  -2  203.88   34.90
  -6 -16   2  141.09   33.80
   7  16  -2   38.50   37.80
  16   7   2   71.89   32.60
  -7  16   2   36.90   30.40
  -7  16  -2   76.09   31.70
  16   7  -2   77.99   28.70
  -7 -16   2   32.40   30.20
   7  16   2   46.10   29.00
  16   8   2   33.50   30.10
   8  16  -2   99.79   31.90
  -8  16   2   85.69   32.60
  16   8  -2   91.99   33.10
  -8  16  -2   91.29   28.90
   8  16   2  109.89   40.50
  16   9   2   99.69   32.70
   9  16  -2   68.69   38.10
  -9  16   2   79.39   28.00
  16   9  -2   59.69   31.00
   9  16   2    2.10   38.60
  -9  16  -2   43.70   28.30
 -10  16   2  193.48   34.10
  16  10   2  224.08   40.40
  10  16  -2  130.39   41.00
  10  16   2  230.08   45.80
  16  10  -2   88.79   34.80
 -10  16  -2  182.88   30.90
  11  16  -2   79.19   39.00
  16  11   2   81.09   32.30
 -11  16   2   45.60   28.60
  16  11  -2  119.69   34.30
  11  16   2   29.50   39.60
 -11  16  -2  166.38   29.40
  16  12   2  265.67   43.10
 -12  16   2  198.48   31.80
  12  16  -2  263.27   44.80
  12  16   2  267.47   46.10
 -12  16  -2  298.77   37.70
  16  12  -2  207.18   38.80
  16  13   2  -36.70   34.10
  13  16  -2   65.59   36.80
  13  16   2    7.40   36.50
  16  13  -2   39.90   32.80
  16  14   2  165.98   39.20
  14  16  -2  166.08   40.20
  16  14  -2  113.89   30.50
  14  16   2  169.48   35.80
  16  15   2  164.88   42.40
  15  16  -2  159.68   39.60
  15  16   2  129.49   42.20
  16  15  -2  109.49   38.20
  16  16  -2  -13.60   34.80
  16  16   2  -31.20   25.10
   0  17  -2  589.54   52.19
   0  17   2  618.34   61.39
  17   0   2  598.34   30.60
  17   0  -2  656.43   31.50
  -1  17   2   23.70   33.40
  17   1   2   40.50   14.00
   1  17  -2   -8.10   34.70
   1  17   2   47.80   36.60
  -1  17  -2   91.69   36.20
  17   1  -2    4.30   12.60
  -2  17   2  925.91   71.59
  17   2   2 1005.10   55.09
   2  17  -2  872.01   73.79
  17   2  -2  885.31   50.59
  -2  17  -2  886.81   68.69
  -2 -17   2  856.01   57.39
   2  17   2  792.12   71.09
   3  17  -2   12.50   35.70
  -3  17   2   11.80   34.10
  17   3   2   20.40   21.40
   3  17   2   37.20   36.70
  -3  17  -2   36.00   31.80
  17   3  -2   10.90   18.30
  -3 -17   2   23.70   22.40
   4  17  -2  785.32   72.89
  17   4   2  868.51   58.79
  -4  17   2  954.50   70.59
   4  17   2  811.52   71.09
  17   4  -2  828.82   55.99
  -4 -17   2  894.01   57.89
  -4  17  -2  833.92   65.89
  -5  17   2  134.49   36.20
  17   5   2  113.19   28.80
   5  17  -2  126.89   41.70
   5  17   2  170.28   33.80
  -5  17  -2  121.09   32.40
  17   5  -2  165.18   28.80
   6  17  -2   32.30   28.90
  17   6   2  -20.80   28.30
  -6  17   2   57.29   32.30
  -6  17  -2   31.20   30.60
  17   6  -2   -3.00   25.60
   6  17   2   28.00   38.30
   7  17  -2   46.90   36.80
  17   7   2   47.30   30.40
  -7  17   2   16.40   32.50
   7  17   2  -18.20   26.30
  -7  17  -2   26.60   29.30
  17   7  -2    2.30   29.00
  17   8   2  280.47   40.20
  -8  17   2  287.97   40.80
   8  17  -2  251.47   37.50
   8  17   2  301.87   46.80
  17   8  -2  264.17   37.00
  -8  17  -2  251.47   38.60
   9  17  -2   27.80   37.90
  -9  17   2   32.90   30.40
  17   9   2    5.10   30.40
  -9  17  -2   17.30   28.40
   9  17   2   50.99   40.80
  17   9  -2   60.29   30.60
  10  17  -2  328.77   48.70
  17  10   2  349.07   44.60
 -10  17   2  350.26   47.90
  10  17   2  266.07   49.10
 -10  17  -2  327.67   46.40
  17  10  -2  390.36   51.39
 -11  17   2  231.38   36.50
  11  17  -2  217.98   42.20
  17  11   2  208.28   39.10
  11  17   2  208.28   44.60
  17  11  -2  242.38   38.70
 -11  17  -2  200.78   32.20
  12  17  -2   59.49   29.10
  17  12   2   15.80   32.30
 -12  17   2   20.60   27.20
  12  17   2   11.60   38.30
  17  12  -2   23.70   33.80
 -12  17  -2  -10.10   23.90
  17  13   2   50.69   36.70
  13  17  -2   78.89   37.60
  17  13  -2    0.80   34.40
  13  17   2   32.80   39.10
  17  14   2   -1.10   34.90
  14  17  -2  -23.90   35.80
  17  14  -2   31.30   36.20
  14  17   2   24.70   28.50
  15  17  -2  123.29   40.50
  17  15   2   84.79   36.60
  17  15  -2  118.49   39.20
  15  17   2   75.79   40.80
  17  16   2  163.58   42.40
  16  17  -2  138.59   34.10
  17  16  -2  103.09   32.00
  16  17   2  104.29   41.10
   0  18   2  -24.60   34.40
   0  18  -2  -10.10   24.70
   1  18  -2  116.69   38.00
  -1  18   2   47.40   36.10
  18   1   2   50.79   13.00
   1  18   2   82.99   30.20
  -1  18  -2   67.49   36.50
  18   1  -2   68.79   12.50
  18   2   2  269.97   30.90
   2  18  -2  251.87   45.10
  -2  18   2  333.17   46.00
  -2  18  -2  255.77   42.20
  18   2  -2  275.17   28.40
   2  18   2  308.87   40.30
  18   3   2  181.68   25.80
   3  18  -2  233.38   44.50
  -3  18   2  218.08   39.30
   3  18   2   87.29   31.10
  18   3  -2  222.28   30.10
  -3  18  -2  192.58   38.80
  18   4   2    1.40   22.60
   4  18  -2   14.10   36.50
  -4  18   2   11.60   31.20
  18   4  -2    5.30   21.10
  -4  18  -2   -7.70   30.10
   4  18   2   51.49   29.10
  -5  18   2   42.40   33.50
   5  18  -2   26.80   37.50
  18   5   2   14.20   25.90
  18   5  -2    6.50   23.20
  -5  18  -2   26.70   31.00
   5  18   2   22.00   38.60
   6  18  -2  328.27   45.20
  -6  18   2  212.48   41.30
  18   6   2  301.27   38.80
  18   6  -2  283.87   38.60
  -6  18  -2  297.57   41.60
   6  18   2  372.96   48.50
   7  18  -2   40.40   38.60
  -7  18   2   82.69   34.30
  18   7   2  103.69   32.40
  18   7  -2   65.49   27.80
  -7  18  -2   71.09   33.00
   7  18   2  125.69   42.40
  -8  18   2   49.70   30.70
  18   8   2  -10.60   28.30
   8  18  -2    8.20   35.30
  18   8  -2   -2.10   29.10
   8  18   2   38.70   30.00
  -8  18  -2    2.80   28.30
  18   9   2  474.85   58.99
  -9  18   2  412.46   55.99
   9  18  -2  456.75   62.49
  -9  18  -2  316.97   43.20
   9  18   2  486.85   64.09
  18   9  -2  454.05   51.39
  10  18  -2  -12.20   26.40
 -10  18   2  113.49   32.90
  18  10   2   42.10   32.40
  18  10  -2   57.39   32.40
  10  18   2   28.80   39.90
 -10  18  -2   57.29   29.80
 -11  18   2  164.08   35.50
  18  11   2  177.58   38.30
  11  18  -2  146.39   33.00
 -11  18  -2  180.98   33.50
  11  18   2  131.99   43.30
  18  11  -2  157.88   39.30
  18  12   2  -17.40   33.20
  12  18  -2   56.59   28.90
  18  12  -2   42.10   33.50
  12  18   2   57.99   40.80
  18  13   2   63.99   37.50
  13  18  -2   43.20   29.80
  13  18   2   64.39   40.90
  18  13  -2   19.60   33.80
  18  14   2  -20.30   34.80
  14  18  -2  -11.40   26.40
  14  18   2   13.40   38.70
  18  14  -2   -6.00   33.20
  18  15   2   39.70   35.40
  15  18  -2   56.49   37.50
  15  18   2   57.59   31.40
  18  15  -2   27.60   36.40
   0  19   2   41.70   36.60
   0  19  -2   21.10   34.20
  19   1   2    6.30    9.70
   1  19  -2   31.40   34.80
  19   1   2    2.30    7.60
  -1  19   2  -33.10   34.40
  19   1  -2    1.20    9.60
  -1  19  -2  -21.50   32.90
   1  19   2  -59.09   35.90
   2  19  -2  165.98   42.20
  -2  19   2  229.98   42.40
  19   2   2  251.97   27.50
   2  19   2  228.68   45.00
  19   2  -2  190.48   24.10
  -2  19  -2  168.98   39.60
   3  19  -2   66.19   38.20
  19   3   2   28.20   19.80
  -3  19   2   23.20   35.80
  -3  19  -2   49.60   34.40
  19   3  -2   34.40   18.00
   3  19   2    5.10   38.60
  -4  19   2   18.30   35.10
   4  19  -2   14.70   36.70
  19   4   2   30.10   22.80
  -4  19  -2   -6.10   31.90
  19   4  -2   45.70   21.50
   4  19   2  -21.90   38.90
  -5  19   2  203.78   41.90
   5  19  -2  240.18   45.90
  19   5   2  328.97   43.30
  -5  19  -2  287.87   42.70
   5  19   2  279.57   47.40
  19   5  -2  262.77   33.00
  19   6   2   30.00   27.30
  -6  19   2   42.40   33.50
   6  19  -2   80.89   30.80
  19   6  -2   32.30   26.00
   6  19   2   69.09   32.00
  -6  19  -2   66.79   33.80
   7  19  -2  171.28   42.20
  -7  19   2  182.58   38.30
  19   7   2  140.39   34.30
  -7  19  -2  224.78   38.10
   7  19   2  189.18   44.60
  19   7  -2  123.49   32.00
   8  19  -2  -32.60   36.10
  -8  19   2    5.60   29.70
  19   8   2   28.90   29.90
   8  19   2    5.20   28.40
  19   8  -2   14.70   26.50
  -8  19  -2  -33.80   27.10
  -9  19   2  286.17   43.60
  19   9   2  238.18   39.20
   9  19  -2  222.08   44.70
   9  19   2  234.98   38.60
  -9  19  -2  256.47   40.60
  19   9  -2  213.58   39.50
  19  10   2   68.29   36.90
  10  19  -2   75.39   30.50
 -10  19   2   88.79   34.70
  10  19   2   86.09   42.50
  19  10  -2   62.29   35.20
 -10  19  -2   42.60   30.50
  19  11   2   80.59   35.00
  11  19  -2  121.89   39.30
  19  11  -2   33.60   31.60
  11  19   2   53.09   42.30
  12  19  -2   96.19   41.00
  19  12   2  134.59   38.80
  19  12  -2  133.59   37.60
  12  19   2  118.69   44.00
  19  13   2   19.40   33.50
  13  19  -2    7.50   37.70
  19  13  -2    7.50   33.60
  13  19   2    9.90   38.50
  19  14   2   30.70   36.40
  19  14  -2   -6.70   33.70
   0  20  -2  105.79   38.30
   0  20   2   45.40   38.20
  -1  20   2  148.59   42.30
   1  20  -2  226.18   36.90
   1  20   2  250.27   39.20
  -1  20  -2  308.07   42.90
  -2  20   2   11.20   35.90
   2  20  -2    9.40   36.20
  -2  20  -2   43.10   33.90
   2  20   2   25.60   37.00
  -3  20   2  121.29   37.00
   3  20  -2   94.69   39.50
   3  20   2   73.69   39.40
  -3  20  -2   81.19   36.90
  -4  20   2  192.98   38.90
   4  20  -2  229.58   44.60
  20   4  -2  225.68   36.90
   4  20   2  253.57   39.00
  -4  20  -2  186.58   40.90
  -5  20   2  -44.70   32.50
   5  20  -2   90.09   39.10
  20   5   2   20.40   25.40
  -5  20  -2   18.40   31.40
   5  20   2  -28.40   27.20
  20   5  -2   17.60   22.20
   6  20  -2  114.39   32.40
  20   6   2   77.99   29.60
  -6  20   2   97.99   36.70
  20   6  -2  103.09   28.80
  -6  20  -2   90.09   36.60
   6  20   2  103.79   42.70
   7  20  -2  273.87   46.20
  -7  20   2  230.58   40.70
  20   7   2  289.97   39.70
  -7  20  -2  227.38   40.30
   7  20   2  238.38   38.80
  20   7  -2  227.88   35.80
   8  20  -2  173.08   43.90
  -8  20   2  293.47   46.00
  20   8   2  193.18   37.80
  -8  20  -2  251.57   40.00
  20   8  -2  259.17   39.20
   8  20   2  213.38   47.50
   9  20  -2   42.10   36.80
  -9  20   2   58.69   35.40
  20   9   2   32.00   33.50
  20   9  -2   86.89   30.90
   9  20   2   17.40   30.60
  -9  20  -2   69.89   33.50
  10  20  -2  326.27   45.20
  20  10   2  244.58   41.70
  10  20   2  348.47   51.39
  20  10  -2  247.48   40.60
  11  20  -2   69.29   39.00
  20  11   2   59.19   39.10
  11  20   2   48.90   40.60
  20  11  -2   50.69   32.80
  20  12   2   37.10   35.90
  20  12  -2  -18.40   34.10
   0  21   2    0.50   37.20
   0  21  -2   50.29   36.40
  -1  21   2  174.98   42.10
   1  21  -2  208.88   40.60
  -1  21  -2  213.28   40.10
   1  21   2  217.58   45.60
  -2  21   2  -36.40   34.00
   2  21  -2  -28.60   26.00
  -2  21  -2  -26.60   32.90
   2  21   2  -38.90   35.40
  -3  21   2   96.99   40.20
   3  21  -2   42.20   37.30
   3  21   2   19.10   37.30
  -3  21  -2  109.39   38.80
   4  21  -2   -7.10   36.60
  -4  21   2  -13.30   35.10
   4  21   2   73.09   40.90
  -4  21  -2   47.30   35.60
   5  21  -2  173.98   41.20
  -5  21   2  190.78   41.70
  -5  21  -2  222.48   43.40
   5  21   2  171.08   45.60
   6  21  -2  102.49   32.80
  -6  21   2  174.78   42.80
   6  21   2  182.48   45.10
  -6  21  -2  199.28   41.10
  -7  21   2   -2.90   33.30
   7  21  -2   21.50   37.00
   7  21   2   20.90   30.30
  -7  21  -2    4.30   31.10
   8  21  -2  242.58   44.90
  -8  21   2  163.68   39.90
   8  21   2  194.58   46.80
  -8  21  -2  186.18   39.10
   0  22   2   62.79   38.30
   0  22  -2   54.39   36.70
  -1  22   2  -13.60   36.80
   1  22  -2  -52.19   34.10
  -1  22  -2    7.40   35.90
   1  22   2   -9.50   28.60
  -2  22   2   -3.80   36.00
   2  22  -2   -7.70   25.70
   2  22   2   11.20   39.10
  -2  22  -2   39.60   28.30
   3  22  -2   38.00   27.80
  -3  22   2   14.70   34.10
   3  22   2   36.60   39.80
  -3  22  -2   25.10   33.90
  -4  22   2   -6.20   31.90
   4  22  -2   39.50   28.40
  -4  22  -2   27.10   33.30
   4  22   2   87.59   41.70
   5  22  -2  108.69   31.80
  -5  22   2  109.89   37.70
   5  22   2  139.09   41.90
  -5  22  -2   27.80   34.10
   6  22  -2  118.09   39.20
  -6  22   2   89.59   38.50
  -6  22  -2   91.19   37.10
   6  22   2  106.09   42.30
  -7  22   2  306.77   49.99
  -7  22  -2  407.46   56.19
   0  23   2   43.90   39.50
   0  23  -2   25.00   28.50
   1  23  -2    7.00   38.00
  -1  23   2   39.30   36.40
   1  23   2    1.20   38.10
  -1  23  -2   41.00   37.80
   2  23  -2   83.19   39.60
  -2  23   2   46.50   38.50
  -2  23  -2   11.00   36.10
   2  23   2   16.60   36.50
  -3  23   2   -0.50   36.90
  -3  23  -2  -25.90   32.60
  -4  23   2   86.79   39.50
  -4  23  -2   45.40   35.60
  -5  23   2   40.40   37.50
  -5  23  -2   17.60   34.70
  -6  23   2   25.60   35.50
  -6  23  -2   27.30   34.50
  -1   0   3   -4.20    3.70
   1   0  -3   -4.10    4.00
   0  -1   3   21.70    5.90
  -1   0  -3   -2.40    3.00
   0   1  -3   -3.10    3.40
   2   0  -3  460.25   24.00
  -2   0   3  486.85   24.10
   0   2  -3  508.95   25.60
   2   0   3  464.85   23.30
   0  -2   3  500.45   27.90
   3  -1  -3  507.15   28.40
  -3   1  -3  595.24   28.10
   1  -3   3  613.14   35.40
   1   3  -3  638.64   34.00
  -3  -1   3  648.94   33.50
   3  -1   3  584.44   28.90
  -1   3  -3  626.84   35.10
  -3   1   3  603.84   29.20
  -3   3  -3  160.18   18.10
   3  -3   3  185.98   18.70
  -3  -3   3  177.18   23.20
   3   3  -3  163.98   22.30
   0  -4   3 2187.88  101.89
   0   4   3 1877.21   98.39
   4   0  -3 2167.58   96.79
  -4   0   3 2228.28   97.09
   3  -5   3 2783.32  131.99
   3   5  -3 2857.11  135.89
   5   3   3 2888.61  133.09
  -5  -3   3 2864.21  133.89
   5   3  -3 2787.02  129.99
  -3   5  -3 2753.62  128.39
   3   5   3 2813.12  131.69
   5  -3   3 2713.13  125.29
  -3  -5   3 2784.62  130.89
   5  -5   3 1185.78   60.69
  -5  -5   3 1274.27   68.49
  -5   5   3 1225.68   59.89
  -5   5  -3 1230.08   59.69
   5   5  -3 1235.38   68.59
   5   5   3 1298.07   67.29
  -6   0   3  298.67   22.50
   0  -6   3  269.97   26.90
   0   6   3  274.87   26.70
   6   0   3  306.57   20.70
   0   6  -3  309.77   28.20
  -6  -2   3 1048.10   55.69
   2  -6   3 1038.00   56.59
   2   6  -3  970.60   61.59
   6   2   3 1108.19   53.79
  -2   6   3  982.90   55.29
  -6   2   3  980.30   48.30
  -2   6  -3 1029.60   56.79
   2   6   3 1069.79   56.19
   6   2  -3 1128.19   56.09
  -2  -6   3 1008.10   56.99
   3   6  -3 3826.92  175.88
   6   3   3 3766.62  172.08
   3  -6   3 3594.54  171.98
  -6  -3   3 3731.43  172.68
   3   6   3 3780.92  176.28
  -3  -6   3 3608.34  175.68
   6   3  -3 3941.31  174.48
   6  -3   3 3753.82  169.38
  -6  -4   3 3114.49  140.69
   4  -6   3 2891.81  137.79
   4   6  -3 2839.02  140.29
   6   4   3 2999.00  139.39
   4   6   3 2976.30  139.59
  -4   6  -3 2712.83  137.09
  -4  -6   3 3034.30  140.19
   6  -4   3 2880.21  134.19
   6   4  -3 3221.68  140.49
  -6   5  -3 1657.53   75.99
  -6  -5   3 1560.94   81.39
   5  -6   3 1593.84   79.29
   6   5   3 1756.32   83.89
  -5   6   3 1544.85   78.19
   5   6  -3 1686.93   86.59
   5   6   3 1706.13   85.89
   6   5  -3 1679.13   86.29
  -5   6  -3 1621.94   79.69
   6  -5   3 1616.04   77.89
  -6   5   3 1613.54   77.59
  -5  -6   3 1711.23   86.59
  -7   0   3  732.13   38.10
   0   7  -3  596.04   42.80
   7   0   3  684.13   37.10
   0  -7   3  749.92   48.00
   0   7   3  739.13   47.00
   7   0  -3  725.13   36.60
   7   1   3 6482.05  292.27
   2   7  -3  896.41   51.79
  -7  -2   3  976.60   49.60
   7   2   3  800.92   46.30
   2  -7   3  788.02   49.80
   7  -2   3  931.21   40.60
   2   7   3  821.32   54.39
  -2  -7   3  807.12   50.49
   7   2  -3  940.01   49.90
  -7   2   3  854.21   41.50
   7   3  -3 6555.64  297.87
   7   4   3 3385.86  155.08
   4   7  -3 3179.18  156.78
  -7  -4   3 3291.87  155.08
  -4   7   3 3332.87  153.48
   4  -7   3 3325.57  153.48
  -7   4   3 3252.87  147.49
  -4  -7   3 3316.67  157.08
   4   7   3 3410.76  155.08
  -7   4   3 3253.47  147.89
   7  -4   3 3126.09  147.59
   7   4  -3 3376.36  154.78
  -7   6  -3 2255.07  101.19
   6  -7   3 2114.59  103.59
   6   7  -3 2127.69  111.39
  -6   7   3 2159.08  103.69
   7   6   3 2186.08  109.79
  -7  -6   3 2285.17  109.39
   7  -6   3 2085.39   98.99
   7   6  -3 2287.07  108.39
  -6   7  -3 2115.79  101.19
   6   7   3 2044.40  105.29
  -6  -7   3 2149.78  105.19
  -7   6   3 2135.09   99.29
  -7  -7   3  943.61   59.29
   7   7   3  855.91   60.49
   7   7  -3  965.20   62.09
  -7   7  -3 1001.80   50.09
   7  -7   3  982.50   50.29
  -7   7   3  977.60   50.79
  -8   0   3 4147.19  194.58
   8   0   3 4195.58  194.18
   0   8  -3 4553.54  201.48
  -8  -2   3 5643.94  256.57
  -2  -8   3 5896.01  260.97
  -8   2   3 5457.45  252.67
   8   2  -3 5606.64  256.67
   3   8  -3 1537.95   85.09
  -8  -3   3 1597.34   78.09
   3  -8   3 1533.45   78.89
  -3   8   3 1530.95   79.29
   8   3   3 1528.55   77.69
   3   8   3 1686.03   81.79
   8   3  -3 1664.03   81.19
  -3  -8   3 1632.94   81.69
  -3   8  -3 1486.05   80.79
  -8   3   3 1494.85   71.39
  -8  -4   3 9055.69  409.86
  -8  -5   3 6979.70  318.67
   8   5  -3 6850.21  314.87
   5   8   3 6908.31  315.57
   8   6   3 2574.44  128.69
  -8   6  -3 2745.03  119.39
   6   8  -3 2477.25  127.89
  -8  -6   3 2540.65  127.49
  -6   8   3 2625.54  123.69
   6  -8   3 2719.73  123.39
   8   6  -3 2710.33  128.89
  -6  -8   3 2646.24  128.89
   6   8   3 2499.35  129.59
  -8   6   3 2518.75  119.89
  -6   8  -3 2688.53  123.79
  -8  -7   3 2378.36  118.39
   8   7   3 2275.17  121.79
  -7   8   3 2414.56  115.69
  -8   7  -3 2461.85  112.29
   7  -8   3 2494.75  114.49
   7   8  -3 2541.95  120.69
  -7   8  -3 2313.37  109.59
   8   7  -3 2444.66  117.69
  -7  -8   3 2342.27  114.29
   7   8   3 2162.78  114.89
  -8   7   3 2323.97  108.29
  -8   8   3  298.67   27.40
   8   8   3  359.16   42.20
   8   8  -3  366.36   35.10
  -8  -8   3  311.17   38.90
  -8   8  -3  320.17   25.70
   0  -9   3  885.61   55.89
   0   9  -3  787.42   56.99
   9   0   3  841.02   45.60
   9   0  -3  910.11   43.40
  -9   0   3  849.61   45.10
   0   9   3  821.62   55.29
  -9  -1   3 1255.47   65.09
   9   1   3 1370.76   65.59
   9  -1  -3 1267.07   60.09
  -1   9   3 1245.38   71.59
   1   9  -3 1341.07   71.29
  -9   1   3 1251.77   59.59
   9   1  -3 1283.47   62.19
   9  -1   3 1301.37   59.59
   9  -1   3 1274.87   57.69
   1   9   3 1332.57   72.09
  -1  -9   3 1037.40   70.69
  -1   9  -3 1207.18   71.49
   9   2   3  274.67   27.00
   2  -9   3  242.38   34.30
  -2   9   3  248.08   29.10
   2   9  -3  210.28   28.10
  -9  -2   3  265.17   25.50
  -9   2   3  284.27   16.60
  -2   9  -3  304.77   36.60
  -2  -9   3  290.27   39.20
   9   2  -3  285.57   28.70
   2   9   3  221.68   31.20
   9   3   3  128.39   21.40
   3   9  -3  145.89   25.40
   3  -9   3  185.28   24.70
  -9  -3   3  150.58   20.90
  -3   9   3  157.38   25.40
  -3  -9   3  135.79   23.00
   9   3  -3  131.29   21.10
  -3   9  -3  141.39   25.40
   3   9   3  184.28   25.60
   4  -9   3  858.51   51.79
  -9  -4   3  827.22   49.40
   9   4   3  804.12   50.99
   4   9  -3  662.73   51.69
  -4   9   3  892.91   50.89
  -4   9  -3  851.21   51.69
   4   9   3  886.91   58.59
  -4  -9   3  834.52   57.79
   9   4  -3  866.31   51.59
   5  -9   3 1211.28   66.29
  -9  -5   3 1206.88   67.79
   5   9  -3 1295.77   74.99
  -5   9   3 1196.98   67.59
   9   5   3 1266.37   69.59
  -9   5   3  989.20   52.79
   9   5  -3 1168.38   65.69
   5   9   3 1207.38   66.19
  -5   9  -3 1190.68   62.99
  -5  -9   3 1313.27   70.09
  -9   5   3 1248.88   53.39
  -6   9   3 3939.11  179.68
   6  -9   3 3727.13  177.58
   9   6   3 3893.91  181.98
  -9  -6   3 3806.32  181.08
  -9   6  -3 3765.32  172.08
   6   9  -3 3907.11  182.68
  -6   9  -3 3662.53  170.48
  -6  -9   3 3490.85  174.38
  -9   6   3 3782.92  164.78
   9   6  -3 3619.84  173.58
   6   9   3 3632.24  174.18
   7  -9   3   97.09   17.30
   7   9  -3   73.49   22.90
  -7   9   3   72.89   19.50
   9   7   3   78.29   26.70
  -9   7  -3   88.49   10.10
  -9  -7   3   53.89   24.00
  -9   7   3   80.69   12.60
  -7   9  -3   80.79   18.40
  -7  -9   3   64.59   27.20
   9   7  -3   92.29   26.40
   7   9   3   74.09   28.00
   8   9  -3  177.58   30.90
  -9  -8   3  145.89   27.00
  -9   8  -3  171.88   18.30
  -8   9   3  166.18   21.10
   9   8   3  141.49   30.40
   9   8  -3  156.78   30.10
   8   9   3  213.28   32.40
  -9   8   3  172.98   22.40
  -8  -9   3  124.99   29.10
  -8   9  -3  167.58   19.50
  -9  -9   3  116.89   22.10
   9   9  -3   50.69   22.40
   9   9   3   86.99   29.50
  -9   9   3   94.79   17.60
  -9   9  -3   82.59   14.90
  10   0   3 1559.14   85.99
  10   0  -3 1848.42   85.29
   0 -10   3 2041.50   96.09
   0  10   3 1741.93   95.59
 -10   0   3 1845.72   86.59
   0  10  -3 1984.90   94.09
 -10  -1   3   45.30   14.90
  10  -1  -3   29.90    7.60
  10   1   3   44.30   15.60
   1  10  -3   36.10   27.80
   1 -10   3   53.99   18.70
  -1  10   3   27.30   23.90
  10  -1   3   40.70    6.60
   1  10   3   43.50   20.60
  10   1  -3   49.99   14.00
  -1  10  -3   42.70   26.40
  10  -1   3   40.30   10.10
 -10   1   3   40.90   10.50
  -1 -10   3   46.10   25.50
  -2  10   3 2365.36  114.59
  10   2   3 2341.57  110.39
   2 -10   3 2236.88  113.89
   2  10  -3 2252.17  114.99
 -10  -2   3 2279.57  109.79
   2  10   3 2115.99  110.39
  10   2  -3 2178.48  106.29
  -2 -10   3 2309.37  113.39
  -2  10  -3 2307.77  112.49
  10   3   3  251.67   32.50
   3 -10   3  200.98   27.40
  -3  10   3  248.98   29.70
   3  10  -3  239.48   33.30
 -10  -3   3  214.88   27.40
  -3 -10   3  208.58   26.90
  -3  10  -3  194.18   28.80
   3  10   3  235.58   32.90
  10   3  -3  264.87   27.50
 -10  -4   3  772.62   49.40
  -4  10   3  739.13   50.29
  10   4   3  736.93   50.59
   4  10  -3  793.92   57.79
   4 -10   3  727.43   47.60
  10   4  -3  790.42   49.30
   4  10   3  709.23   56.59
  -4 -10   3  732.03   54.19
  -4  10  -3  676.73   48.30
  10   5   3  646.24   46.60
  -5  10   3  612.64   44.50
   5  10  -3  591.04   53.09
   5 -10   3  630.14   44.70
 -10  -5   3  637.64   43.70
  -5  10  -3  587.24   41.30
  -5 -10   3  637.54   43.80
   5  10   3  580.44   52.69
  10   5  -3  593.54   43.10
  10   6   3 1105.59   65.59
   6  10  -3  947.31   64.19
 -10  -6   3 1169.68   64.19
  -6  10   3 1185.68   64.09
   6 -10   3 1103.39   59.49
  -6 -10   3 1083.29   64.49
  10   6  -3 1128.09   66.09
   6  10   3 1059.29   71.29
  -6  10  -3 1227.78   62.39
  10   7   3  163.28   29.50
   7 -10   3  229.88   25.70
 -10   7  -3  141.39   11.00
 -10  -7   3  232.98   29.30
   7  10  -3  153.58   26.50
  -7  10   3  229.28   30.10
  -7  10  -3  208.88   28.20
   7  10   3  229.08   34.80
  -7 -10   3  172.58   24.60
  10   7  -3  241.68   30.80
 -10   7   3  137.39   11.40
 -10   7   3  146.59   15.00
 -10   8  -3 1980.30   90.29
  10   8   3 2051.79  103.89
  -8  10   3 1903.01   96.99
 -10  -8   3 1998.30  102.19
   8  10  -3 1846.72  101.79
  -8 -10   3 2100.89  102.29
 -10   8   3 2086.09   93.69
  -8  10  -3 1882.31   96.99
   8  10   3 1931.91  102.99
  10   8  -3 1897.61  104.49
 -10   8   3 1993.00   91.19
  10   9   3   67.29   23.60
   9  10  -3   61.99   24.40
 -10   9  -3   93.29   13.30
 -10  -9   3  114.49   28.80
  -9  10   3  140.89   20.90
  -9  10  -3   96.89   17.30
 -10   9   3   90.79   16.30
  10   9  -3   91.29   28.60
  -9 -10   3   84.29   27.30
   9  10   3  112.39   31.00
 -10  10   3  180.18   21.80
 -10 -10   3  157.28   30.60
 -10  10  -3  167.88   22.40
  10  10   3  105.09   31.90
  10  10  -3  150.38   27.40
 -11   0   3  463.05   29.20
   0  11   3  477.65   46.60
  11   0   3  441.46   30.40
  11   0  -3  484.95   27.30
   0 -11   3  416.06   43.50
   0  11  -3  474.85   45.80
   1  11  -3 2484.75  116.09
  -1  11   3 2006.70  110.79
 -11  -1   3 2211.98  105.49
  11  -1  -3 2417.26  101.89
  11   1   3 2214.18  106.19
   1 -11   3 2045.00  109.69
  -1 -11   3 2140.29  111.79
  11  -1   3 2014.50  100.19
  -1  11  -3 2251.77  109.79
  11   1  -3 2348.86  103.79
   1  11   3 2217.88  113.59
  11  -1   3 2183.28   99.19
   2 -11   3  193.88   28.60
  11   2   3  232.38   28.20
  -2  11   3  205.38   31.10
 -11  -2   3  259.37   27.20
   2  11  -3  178.48   33.60
  -2 -11   3  266.07   33.60
  11   2  -3  258.07   26.70
   2  11   3  348.97   35.30
  -2  11  -3  255.07   30.80
 -11  -3   3  555.84   40.10
   3  11  -3  560.74   51.89
  -3  11   3  630.64   41.20
   3 -11   3  565.04   43.90
  11   3   3  526.25   38.80
   3  11   3  645.54   52.99
  -3  11  -3  541.55   45.80
  11   3  -3  577.24   38.30
  -3 -11   3  523.45   48.40
  -4  11   3  523.55   42.40
  11   4   3  501.85   42.00
   4 -11   3  473.05   40.00
 -11  -4   3  543.05   40.90
   4  11  -3  460.05   50.19
  -4 -11   3  495.55   40.20
  11   4  -3  506.65   41.20
  -4  11  -3  446.66   41.30
   4  11   3  550.34   43.40
  11   5   3 1198.58   69.49
   5 -11   3 1202.38   64.99
 -11  -5   3 1179.68   66.29
   5  11  -3 1204.38   69.29
  -5  11   3 1177.78   68.19
  11   5  -3 1259.47   66.59
  -5  11  -3  988.10   64.79
   5  11   3 1207.38   68.19
  -5 -11   3 1222.68   71.49
  11   6   3  190.88   27.90
 -11  -6   3  166.28   25.40
   6  11  -3  152.98   33.10
   6 -11   3  181.18   23.70
  -6  11   3  120.69   26.30
   6  11   3  188.48   29.00
  -6 -11   3  150.28   30.60
  11   6  -3  145.39   25.50
  -6  11  -3  142.39   25.40
  -7  11   3  369.16   34.40
   7  11  -3  295.27   37.60
 -11  -7   3  239.48   32.20
   7 -11   3  367.86   32.60
  11   7   3  375.56   41.40
  11   7  -3  326.87   39.40
   7  11   3  339.47   37.80
  -7  11  -3  305.57   35.30
  -7 -11   3  349.96   42.50
 -11  -8   3  564.64   47.90
  -8  11   3  665.33   45.30
  11   8   3  645.74   51.79
   8  11  -3  488.15   46.90
 -11   8  -3  659.23   29.60
  -8 -11   3  626.44   52.69
  11   8  -3  654.53   45.60
 -11   8   3  593.44   31.40
  -8  11  -3  712.03   43.40
   8  11   3  643.44   49.00
 -11   8   3  580.24   29.80
   9  11  -3  245.78   31.80
  11   9   3  260.67   36.40
  -9  11   3  210.68   27.20
 -11  -9   3  234.68   31.60
 -11   9  -3  229.38   16.90
  11   9  -3  184.18   34.40
  -9 -11   3  226.88   34.00
  -9  11  -3  221.88   27.40
 -11   9   3  222.28   16.10
 -11   9   3  213.48   21.40
   9  11   3  251.37   37.50
  10  11  -3 1070.19   67.59
  11  10   3 1059.99   73.69
 -10  11   3 1125.89   62.59
 -11 -10   3 1054.19   63.79
 -11  10  -3 1142.89   55.19
 -11  10   3 1049.30   57.49
 -10  11  -3 1138.99   59.39
 -10 -11   3 1082.09   70.29
  11  10  -3 1221.08   73.49
  10  11   3 1004.10   74.19
 -11  11   3   77.89   20.20
  11  11   3  133.79   34.50
 -11 -11   3   50.59   21.90
  11  11  -3   63.69   32.80
 -11  11  -3  129.09   17.00
   0  12  -3 6045.90  289.77
  12   0  -3 6275.17  280.87
   0  12   3 6943.60  291.17
  12   0   3 6005.40  281.47
   0 -12   3 5892.71  288.37
  12   1   3  994.40   55.39
  12  -1  -3 1011.90   48.30
   1 -12   3 1122.39   60.39
 -12  -1   3  985.30   53.39
   1  12  -3  922.91   66.69
  -1  12   3 1121.49   65.99
  12  -1   3  732.83   35.70
   1  12   3 1002.20   59.59
  -1  12  -3  945.81   57.99
  12  -1   3  632.54   36.90
  -2  12   3  132.59   28.50
  12   2   3  101.19   20.50
   2  12  -3  131.29   25.20
 -12  -2   3  118.79   18.90
   2 -12   3  101.29   26.40
  12   2  -3   97.89   17.40
   2  12   3   80.89   24.10
  -2  12  -3   82.19   28.10
  -2 -12   3  114.29   28.10
   3  12  -3  460.55   40.70
  -3  12   3  409.66   37.30
  12   3   3  463.85   38.00
   3 -12   3  429.06   41.10
 -12  -3   3  464.75   35.30
  -3  12  -3  450.35   43.00
   3  12   3  366.76   38.80
  -3 -12   3  384.16   45.00
  12   3  -3  498.15   35.70
  12   4   3   74.09   22.90
   4 -12   3   67.09   23.70
 -12  -4   3   60.69   20.40
  -4  12   3   16.30   23.30
   4  12  -3   77.99   24.70
  12   4  -3   73.89   21.90
  -4 -12   3   44.30   28.70
  -4  12  -3  122.19   26.20
   4  12   3   29.10   29.60
  -5  12   3  202.28   29.00
  12   5   3  220.78   28.10
   5 -12   3  209.98   26.50
 -12  -5   3  240.58   27.60
   5  12  -3  184.18   35.40
  -5  12  -3  220.18   28.70
  -5 -12   3  239.18   31.50
   5  12   3  165.58   36.30
  12   5  -3  192.58   27.50
   6  12  -3  455.55   42.20
  12   6   3  415.16   42.20
   6 -12   3  423.56   35.90
  -6  12   3  451.15   44.40
 -12  -6   3  438.86   38.60
  12   6  -3  497.65   42.00
  -6  12  -3  365.96   39.20
   6  12   3  452.15   42.80
  -6 -12   3  455.55   39.60
  12   7   3  663.53   51.09
 -12  -7   3  610.84   48.00
   7  12  -3  659.43   58.89
  -7  12   3  694.93   50.79
   7  12   3  552.64   48.40
  12   7  -3  700.43   49.90
  -7 -12   3  634.44   53.39
  -7  12  -3  562.04   44.00
  -8  12   3  -24.40   22.80
 -12  -8   3   19.40   22.90
  12   8   3    2.50   25.80
   8  12  -3   36.00   32.80
  12   8  -3   -6.30   25.80
  -8 -12   3  -44.50   26.80
   8  12   3    6.90   30.60
  -8  12  -3   -2.70   20.50
 -12  -9   3  772.82   53.19
  -9  12   3  668.23   51.09
  12   9   3  680.83   58.29
   9  12  -3  705.53   61.59
  -9  12  -3  802.72   50.19
  -9 -12   3  694.43   57.99
 -12   9   3  771.62   35.30
 -12   9   3  762.82   36.00
   9  12   3  623.94   63.19
  12   9  -3  788.42   52.99
 -10  12   3  709.03   49.60
  10  12  -3  706.53   61.09
  12  10   3  668.83   58.69
 -12 -10   3  726.53   54.19
 -12  10  -3  637.94   34.00
 -12  10   3  692.93   34.00
 -10 -12   3  744.13   56.09
  10  12   3  626.94   61.39
  12  10  -3  713.73   58.79
 -10  12  -3  613.84   43.60
 -12  10   3  657.23   36.80
  12  11   3   22.10   30.70
 -11  12   3   15.00   19.50
 -12 -11   3    8.20   27.00
  11  12  -3   -0.10   31.50
 -12  11  -3   11.80   10.90
  11  12   3   16.00   24.70
 -12  11   3   13.50    9.40
 -12  11   3   11.20   14.70
  12  11  -3  -16.60   30.30
 -11  12  -3   18.20   16.00
 -11 -12   3   -8.50   19.90
 -12  12  -3   63.69   15.40
  12  12  -3   36.10   33.00
 -12  12   3   58.39   18.40
  12  12   3   16.30   34.10
 -12 -12   3   42.30   29.20
   0  13   3   59.79   30.30
   0  13  -3   53.59   29.80
  13   0  -3   42.40   10.80
  13   0   3   48.90   13.60
   0 -13   3   25.60   25.90
  13  -1  -3  998.90   46.90
  13   1   3  998.40   54.39
  -1  13   3 1093.59   68.09
   1  13  -3  884.11   61.49
   1 -13   3 1014.90   63.79
  13  -1   3 1011.80   45.40
  -1 -13   3 1050.59   60.19
  13  -1   3  809.92   50.29
  13   1  -3 1014.50   51.59
  -1  13  -3 1021.10   60.59
   1  13   3  965.80   67.99
 -13  -2   3 2623.24  118.09
  -2  13   3 2471.45  126.59
   2 -13   3 2251.37  123.59
  13   2   3 2393.56  119.59
   2  13  -3 2645.74  128.89
  -2  13  -3 2412.16  119.59
   2  13   3 2323.87  124.29
  13   2  -3 2253.67  113.09
  -2 -13   3 2515.95  119.89
   3  13  -3   27.50   30.40
  -3  13   3   18.80   25.90
  13   3   3   -6.10   19.50
   3 -13   3    2.50   22.60
 -13  -3   3   40.80   17.20
  -3  13  -3   45.70   26.20
  13   3  -3   25.70   18.60
   3  13   3   28.10   23.60
  -3 -13   3  -19.10   18.90
  -4  13   3 1527.15   86.49
   4  13  -3 1492.25   86.59
 -13  -4   3 1609.94   81.49
   4 -13   3 1617.84   84.09
  13   4   3 1539.05   83.89
  -4 -13   3 1587.74   90.79
   4  13   3 1644.44   94.09
  13   4  -3 1531.05   83.09
  -4  13  -3 1669.33   88.29
  13   5   3 1472.25   79.19
   5 -13   3 1298.57   76.99
  -5  13   3 1443.86   80.99
   5  13  -3 1457.95   82.19
 -13  -5   3 1480.85   75.99
  -5  13  -3 1460.25   80.49
   5  13   3 1525.65   83.29
  -5 -13   3 1439.16   84.49
  13   5  -3 1375.86   78.29
   6  13  -3   82.29   34.30
 -13  -6   3   76.79   22.80
   6 -13   3   87.99   22.40
  13   6   3  100.69   27.20
  -6  13   3   73.29   25.60
   6  13   3  118.59   34.70
  -6 -13   3   67.09   30.50
  -6  13  -3   72.59   25.20
  13   6  -3   74.99   25.20
   7  13  -3  100.79   29.00
 -13  -7   3  122.19   25.40
  13   7   3  113.59   29.60
  -7  13   3   82.09   28.50
   7  13   3  122.39   36.10
  -7 -13   3   88.89   23.30
  -7  13  -3   31.40   23.10
  13   7  -3   97.79   28.50
   8  13  -3  761.62   66.29
 -13  -8   3  768.12   54.69
  -8  13   3  848.82   57.59
  13   8   3  826.62   61.39
  -8 -13   3  834.42   53.49
  13   8  -3  774.92   58.79
  -8  13  -3  693.63   52.79
   8  13   3  750.82   65.19
  -9  13   3  461.45   43.80
 -13  -9   3  498.55   44.60
  13   9   3  397.16   50.79
   9  13  -3  347.47   47.00
  13   9  -3  419.26   49.30
  -9 -13   3  434.36   47.60
  -9  13  -3  442.86   41.50
   9  13   3  394.26   47.60
  13  10   3    0.80   22.90
 -10  13   3   28.70   22.60
  10  13  -3   -9.40   32.80
 -13 -10   3   36.50   26.50
 -10  13  -3    2.60   19.10
  13  10  -3   26.50   29.00
  10  13   3   -1.00   33.00
 -10 -13   3   -0.70   20.60
  11  13  -3   51.09   34.60
 -13  11  -3   27.20    6.20
 -13 -11   3   57.79   21.70
 -11  13   3   22.90   22.20
  13  11   3   57.09   34.10
 -13  11   3   27.10    9.30
  13  11  -3   -8.60   22.10
 -11 -13   3   31.90   22.10
  11  13   3   19.70   25.90
 -13  11   3   25.40    7.00
 -11  13  -3   19.40   18.90
 -12  13   3   35.10   20.70
  12  13  -3   53.59   34.60
 -13  12  -3   26.60   10.70
  13  12   3   10.70   33.90
 -13 -12   3   69.19   28.30
  13  12  -3   29.50   24.40
 -12  13  -3   50.19   16.70
 -13  12   3   24.30    9.50
 -12 -13   3   19.00   29.40
  12  13   3   43.10   35.80
 -13  12   3   58.49   14.80
  13  13  -3   43.70   26.00
 -13  13   3   61.19   12.90
 -13  13   3   94.89   18.20
  13  13   3   28.10   28.40
 -13  13  -3   98.59   15.70
   0 -14   3  429.76   36.90
  14   0  -3  336.77   24.00
  14   0   3  358.16   26.90
   0  14   3  365.86   40.10
   0  14  -3  323.87   40.50
   1  14  -3 4038.40  173.78
  -1  14   3 3557.84  171.18
  14   1   3 3299.87  160.78
  14  -1  -3 3152.38  155.88
   1 -14   3 3441.06  168.18
  14   1  -3 3221.18  153.48
  14  -1   3 3303.07  149.09
  -1 -14   3 3389.86  162.98
  -1  14  -3 3399.26  165.28
   2  14  -3   68.19   33.20
  -2  14   3   79.89   23.90
   2 -14   3   86.99   27.00
  14   2   3   94.29   20.20
  14   2  -3   55.59   17.00
   2  14   3  129.19   26.40
  -2 -14   3   51.49   29.10
  -2  14  -3   62.09   30.40
  14   3   3  755.32   48.10
   3 -14   3  562.84   49.40
   3  14  -3  651.03   59.69
  -3  14   3  667.93   55.19
  14   3  -3  598.34   40.40
  -3  14  -3  547.75   50.69
   3  14   3  520.65   56.99
  -3 -14   3  557.74   51.59
  14   4   3 2014.10  105.09
   4  14  -3 1989.10  112.99
  -4  14   3 1950.80  109.19
   4 -14   3 2198.08  106.19
  -4  14  -3 2084.69  111.99
   4  14   3 2317.27  116.99
  14   4  -3 2174.28  107.89
  -4 -14   3 1988.80  108.89
   5 -14   3  205.08   30.40
  -5  14   3  240.98   34.40
   5  14  -3  200.48   39.70
  14   5   3  250.07   31.80
 -14  -5   3  244.28   31.50
  -5 -14   3  241.78   36.10
   5  14   3  221.08   38.40
  -5  14  -3  258.67   34.20
  14   5  -3  177.68   29.60
  14   6   3  530.45   54.89
  -6  14   3  572.34   50.89
   6  14  -3  608.14   50.59
 -14  -6   3  644.84   48.60
   6  14   3  539.85   49.80
  -6  14  -3  565.04   52.59
  -6 -14   3  575.54   52.89
  14   6  -3  614.64   51.19
  14   7   3  787.62   57.79
   7  14  -3  666.93   64.39
 -14  -7   3  623.34   49.70
  -7  14   3  686.03   54.09
  14   7  -3  850.31   59.59
   7  14   3  855.71   68.59
  -7 -14   3  731.53   61.19
  -7  14  -3  816.52   56.89
  -8  14   3   45.70   28.70
   8  14  -3   37.90   35.30
 -14  -8   3   35.50   24.60
  14   8   3   27.10   29.90
  -8 -14   3   -9.80   21.70
   8  14   3   32.70   35.20
  14   8  -3    8.60   26.60
  -8  14  -3   43.00   23.70
  14   9   3   77.69   32.70
   9  14  -3   60.99   27.10
  -9  14   3   59.79   27.70
 -14  -9   3   50.09   26.00
  14   9  -3   61.49   30.90
  -9 -14   3   55.69   24.00
  -9  14  -3   29.30   24.50
   9  14   3   94.59   36.30
  14  10   3   43.60   30.90
  10  14  -3   63.79   28.10
 -10  14   3   99.19   28.00
  10  14   3  111.79   37.50
  14  10  -3   71.19   31.80
 -10 -14   3   56.69   23.90
 -10  14  -3  101.19   24.10
  14  11   3  245.78   41.80
  11  14  -3  216.78   34.00
 -11  14   3  132.29   29.00
 -11  14  -3  179.88   25.70
 -11 -14   3  186.38   29.00
  14  11  -3  179.58   37.90
  11  14   3  152.18   32.90
  12  14  -3  162.28   31.40
 -12  14   3  115.19   25.00
  14  12   3  149.59   38.80
 -12  14  -3  180.38   23.50
  12  14   3   96.59   39.50
  14  12  -3  148.39   38.60
 -13  14   3  307.67   32.80
  14  13   3  211.58   44.60
  13  14  -3  309.07   44.90
 -14  13  -3  293.07   18.10
  13  14   3  213.78   45.90
 -14  13   3  272.47   20.30
  14  13  -3  165.78   41.30
 -13  14  -3  301.27   28.60
 -14  13   3  255.87   18.10
  14  14   3   30.20   35.60
 -14  14   3   41.60   10.90
 -14  14   3   29.50   14.30
 -14  14  -3   16.60   12.20
  14  14  -3   57.09   36.40
   0  15  -3 4016.50  208.08
  15   0  -3 4605.24  196.88
   0 -15   3 4059.59  207.18
  15   0   3 4264.97  197.18
   0  15   3 4701.23  209.28
   1  15  -3 1757.12  100.29
   1 -15   3 1574.54   93.49
  15   1   3 1735.93   85.19
  -1  15   3 1758.42   97.99
  15   1  -3 1617.24   80.49
  -1 -15   3 1461.55   92.29
  -1  15  -3 1920.51   97.89
   1  15   3 1633.84   98.19
  -2  15   3 1048.60   71.59
   2  15  -3  941.71   72.59
  15   2   3  975.20   56.99
   2 -15   3  964.90   59.39
  -2 -15   3 1097.39   70.19
  15   2  -3 1021.40   57.69
  -2  15  -3 1016.40   71.89
   2  15   3 1121.99   75.09
  -3  15   3  544.35   55.89
   3 -15   3  570.94   48.50
  15   3   3  598.84   45.60
   3  15  -3  635.34   60.29
  15   3  -3  586.94   44.70
  -3 -15   3  750.12   55.79
   3  15   3  589.54   51.59
  -3  15  -3  578.54   55.49
  -4  15   3  199.38   36.00
   4  15  -3  175.28   40.60
  15   4   3  202.98   30.90
   4 -15   3  293.97   37.10
   4  15   3  271.67   42.00
  15   4  -3  252.57   33.70
  -4 -15   3  222.18   37.10
  -4  15  -3  220.08   34.20
  15   5   3  965.40   60.19
  -5  15   3  871.91   64.59
   5  15  -3  769.12   70.79
   5  15   3  769.72   70.19
  -5 -15   3  880.61   64.59
  15   5  -3  916.21   56.39
  -5  15  -3  912.61   63.29
   6  15  -3 1030.90   71.99
  -6  15   3 1242.58   76.79
  15   6   3 1149.48   71.19
  -6  15  -3 1061.59   69.09
  15   6  -3 1081.89   69.49
  -6 -15   3  998.30   64.99
   6  15   3 1138.19   79.19
   7  15  -3   35.20   37.70
  15   7   3   95.29   32.70
  -7  15   3   68.19   32.90
  -7 -15   3   47.70   31.80
   7  15   3   67.69   28.90
  -7  15  -3   55.59   27.90
  15   7  -3   89.19   28.80
  -8  15   3  377.16   49.90
  15   8   3  479.35   54.99
   8  15  -3  348.37   45.30
   8  15   3  387.36   46.60
  -8  15  -3  495.15   45.10
  -8 -15   3  448.76   51.39
  15   8  -3  521.05   49.60
   9  15  -3   76.09   36.90
  15   9   3  127.69   34.90
  -9  15   3  153.08   32.80
  -9  15  -3  186.08   29.80
  -9 -15   3   87.89   31.40
  15   9  -3  116.19   32.80
   9  15   3  169.98   39.70
  15  10   3   28.50   33.70
  10  15  -3    9.90   34.80
 -10  15   3   35.10   27.70
  10  15   3   12.40   35.30
 -10 -15   3   26.80   22.30
 -10  15  -3   10.80   23.40
  15  10  -3   32.60   31.00
 -11  15   3   22.60   26.10
  15  11   3   32.60   33.60
  11  15  -3  -12.20   34.20
 -11 -15   3   34.30   23.00
 -11  15  -3   10.50   22.30
  15  11  -3   60.59   32.00
  11  15   3    3.20   26.70
  12  15  -3  360.26   47.10
 -12  15   3  389.36   42.50
  15  12   3  357.86   47.40
  12  15   3  391.96   50.49
 -12  15  -3  389.66   37.30
  15  12  -3  294.37   41.10
 -13  15   3   70.89   22.70
  15  13   3   84.09   37.70
  13  15  -3   94.49   38.40
  13  15   3  106.59   42.00
 -13  15  -3   89.49   21.30
  15  13  -3   60.69   33.00
  15  14   3  269.87   46.10
  14  15  -3  245.18   42.30
  14  15   3  286.67   41.30
  15  14  -3  360.36   42.50
  15  15  -3  -11.10   33.70
  15  15   3  -13.60   37.10
   0 -16   3 4917.21  217.68
  16   0   3 4353.26  203.78
   0  16   3 4789.22  220.98
  16   0   3 4292.97  204.78
  16   0  -3 4711.03  204.78
   0  16  -3 4118.89  216.28
  16   1   3 2526.15  115.49
  -1  16   3 2231.78  128.19
   1  16  -3 2424.46  130.99
   1 -16   3 2429.56  121.89
   1  16   3 2317.17  123.89
  -1  16  -3 2272.17  122.29
  16   1  -3 2259.07  105.69
  -1 -16   3 2087.69  113.99
   2  16  -3  -47.90   31.90
  16   2   3   41.60   20.40
  -2  16   3   64.19   33.10
   2 -16   3   27.90   27.60
  -2  16  -3  101.19   33.80
   2  16   3   -9.60   34.10
  -2 -16   3   51.89   23.10
  16   2  -3   46.30   17.10
  16   3   3  186.88   28.70
  -3  16   3  254.07   33.80
   3 -16   3  273.07   34.60
   3  16  -3  217.58   34.90
  -3 -16   3  198.38   29.90
  -3  16  -3  254.87   38.40
  16   3  -3  246.28   31.80
   3  16   3  261.27   43.00
  16   4   3   -3.40   24.20
  -4  16   3    8.90   23.60
   4  16  -3   29.20   27.10
   4  16   3   18.20   35.90
  16   4  -3   18.80   21.30
  -4  16  -3   22.50   29.70
  -4 -16   3   34.00   23.30
  16   5   3  146.49   30.50
  -5  16   3  145.99   34.40
   5  16  -3   73.69   38.60
  16   5  -3  161.78   28.00
   5  16   3   91.69   29.80
  -5  16  -3   94.49   31.80
  -5 -16   3   97.49   26.10
  16   6   3  164.78   30.70
  -6  16   3  103.19   33.60
   6  16  -3  106.99   38.60
  -6  16  -3  112.69   33.50
  -6 -16   3   97.69   32.30
  16   6  -3   80.69   26.40
   6  16   3   78.29   37.90
   7  16  -3  740.73   57.79
  -7  16   3  707.93   60.69
  16   7   3  712.33   62.49
  -7  16  -3  694.43   60.99
  -7 -16   3  664.03   51.99
   7  16   3  754.32   67.79
  16   7  -3  765.62   56.79
  -8  16   3  105.79   31.50
   8  16  -3  139.39   39.70
  16   8   3  129.49   33.60
  -8 -16   3  105.59   32.90
  -8  16  -3   93.09   29.10
  16   8  -3  168.48   32.90
   8  16   3  149.99   33.20
   9  16  -3  341.37   47.40
  -9  16   3  345.97   41.30
  16   9   3  297.57   41.80
   9  16   3  280.07   38.60
  -9 -16   3  250.67   38.90
  16   9  -3  282.47   38.80
  -9  16  -3  333.27   43.00
  10  16  -3  -10.80   26.00
 -10  16   3   18.90   28.20
  16  10   3   35.30   32.00
  10  16   3  106.29   29.90
  16  10  -3   -1.20   30.20
 -10  16  -3    5.90   24.70
 -11  16   3  119.99   30.60
  16  11   3  166.98   39.40
  11  16  -3  187.28   34.10
  16  11  -3  147.39   35.60
 -11  16  -3  202.38   31.40
  11  16   3  170.78   35.60
  12  16  -3  196.78   33.10
 -12  16   3  123.79   30.60
  16  12   3  158.18   41.00
 -12  16  -3  135.29   26.90
  16  12  -3  116.99   38.00
  12  16   3  185.68   36.30
  13  16  -3  192.38   35.60
  16  13   3  193.08   40.10
  16  13  -3   93.49   38.50
  13  16   3  213.38   44.80
  16  14   3  117.19   41.00
  14  16  -3  236.38   43.10
  14  16   3  124.39   42.60
  16  14  -3  161.68   40.30
  16  15   3  221.48   37.80
  15  16  -3  248.28   45.10
  15  16   3  250.27   45.90
  16  15  -3  255.97   45.10
  16  16  -3   32.10   27.60
  16  16   3    8.50   37.30
   0 -17   3  138.19   26.40
  17   0   3  117.19   13.70
  17   0  -3  129.29   13.40
  17   0   3  130.69   11.70
   0  17   3  113.79   29.70
   0  17  -3  167.88   36.40
   1 -17   3  901.61   65.59
   1  17  -3  798.02   71.49
  17   1   3  950.90   50.99
  -1  17   3 1083.19   73.49
  -1  17  -3 1086.49   70.99
   1  17   3  802.22   61.29
  17   1  -3  874.41   46.50
  -1 -17   3  757.02   63.29
   2  17  -3  311.97   38.10
  -2  17   3  265.77   36.60
  17   2   3  262.77   31.70
  -2  17  -3  266.47   40.10
  17   2  -3  250.47   28.70
   2  17   3  281.17   36.60
  -2 -17   3  214.28   37.10
  17   3   3   30.90   22.90
  -3  17   3  -13.60   32.00
   3  17  -3    6.90   25.20
  -3 -17   3   26.60   30.20
  -3  17  -3   41.40   31.20
   3  17   3   13.90   27.00
  17   3  -3   38.40   19.30
   4  17  -3  652.03   53.39
  -4  17   3  469.85   57.99
  17   4   3  597.84   49.00
  -4 -17   3  560.34   55.99
  -4  17  -3  683.93   57.69
  17   4  -3  567.74   45.90
   4  17   3  609.24   53.59
   5  17  -3  357.56   47.30
  -5  17   3  419.96   54.19
  17   5   3  422.36   46.20
  17   5  -3  411.96   42.80
   5  17   3  405.26   50.49
  -5  17  -3  446.06   50.59
  -5 -17   3  347.77   43.40
  -6  17   3  124.49   36.00
   6  17  -3  159.68   41.30
  17   6   3  205.88   32.20
  -6  17  -3  194.18   35.70
   6  17   3  148.49   33.70
  -6 -17   3  169.18   29.90
  17   6  -3  187.68   32.20
   7  17  -3  506.55   52.09
  -7  17   3  588.14   60.69
  17   7   3  582.84   52.59
  -7  17  -3  562.74   53.19
  17   7  -3  654.93   54.99
   7  17   3  620.44   64.69
  -7 -17   3  456.05   54.79
  -8  17   3  113.29   36.20
   8  17  -3  103.09   40.20
  17   8   3  104.49   35.50
  -8 -17   3  118.69   28.00
   8  17   3  171.68   42.70
  -8  17  -3  174.68   34.90
  17   8  -3  140.79   31.70
  17   9   3  251.27   41.20
  -9  17   3  307.07   39.60
   9  17  -3  343.77   44.80
   9  17   3  309.07   40.30
  17   9  -3  315.07   40.30
  -9  17  -3  300.87   38.70
  17  10   3   83.39   34.60
 -10  17   3   12.30   28.90
  10  17  -3   19.30   34.40
 -10  17  -3   10.50   26.00
  10  17   3   42.30   31.10
  17  10  -3    7.80   30.00
  11  17  -3  116.69   38.90
  17  11   3  141.19   38.20
 -11  17   3  151.48   33.00
 -11  17  -3  179.58   31.50
  11  17   3  191.18   37.00
  17  11  -3  153.58   36.70
  17  12   3   16.80   34.30
 -12  17   3   -2.50   26.30
  12  17  -3   47.30   37.20
  12  17   3  -12.60   27.20
 -12  17  -3    4.40   22.50
  17  12  -3    0.30   32.60
  13  17  -3   75.59   38.40
  17  13   3   42.90   35.70
  17  13  -3   73.79   35.70
  13  17   3   61.29   40.10
  17  14   3   60.99   37.40
  14  17  -3   48.00   37.10
  17  14  -3  143.49   37.40
  14  17   3   23.40   40.60
  17  15   3  128.69   41.60
  15  17  -3  113.19   32.90
  17  15  -3  120.19   38.70
  15  17   3  102.79   33.50
  17  16   3   90.99   40.10
  16  17  -3  115.79   40.00
  17  16  -3  121.79   40.10
  16  17   3   98.19   41.60
   0  18  -3  238.48   40.10
   0  18   3  257.57   43.50
  -1  18   3  186.08   33.20
   1  18  -3  216.28   40.80
  18   1   3  131.09   16.70
  18   1   3  144.89   16.00
  18   1  -3  172.58   18.90
   1  18   3  178.78   41.80
  -1  18  -3  137.89   37.90
  -2  18   3  107.69   37.40
  18   2   3   54.99   17.80
   2  18  -3   62.19   28.60
   2  18   3   70.49   38.50
  -2  18  -3  151.78   35.30
  -2 -18   3   94.09   24.80
  18   2  -3   47.50   16.60
  18   3   3  898.41   55.79
   3  18  -3  880.41   64.39
  -3  18   3  788.12   70.29
   3  18   3  631.94   69.69
  -3 -18   3  843.62   55.99
  -3  18  -3  772.72   63.39
  18   3  -3  786.72   49.50
  -4  18   3  109.39   38.80
   4  18  -3   98.49   31.50
  18   4   3  129.49   27.80
  -4  18  -3  112.09   36.10
   4  18   3  145.89   41.30
  -4 -18   3  118.19   27.20
  18   4  -3  124.29   25.00
  18   5   3  112.49   30.30
  -5  18   3  160.48   38.80
   5  18  -3  166.98   33.90
   5  18   3  206.08   34.30
  -5 -18   3  113.69   27.00
  -5  18  -3  114.69   34.10
  18   5  -3  112.39   26.80
  18   6   3  409.56   49.60
   6  18  -3  451.55   60.09
  -6  18   3  375.46   46.80
  18   6  -3  312.27   37.10
   6  18   3  350.56   49.70
  -6  18  -3  283.17   41.80
  18   7   3   57.39   29.30
   7  18  -3   77.69   37.80
  -7  18   3  102.39   35.00
   7  18   3   95.29   32.50
  -7  18  -3  136.29   33.80
  18   7  -3   94.49   27.70
  18   8   3   30.40   29.60
   8  18  -3   62.09   37.40
  -8  18   3    5.40   30.30
  18   8  -3   18.80   29.20
  -8  18  -3  -51.49   25.80
   8  18   3  -18.20   37.90
  -9  18   3  241.88   39.20
  18   9   3  137.99   38.00
   9  18  -3  166.48   34.30
  -9  18  -3  165.28   33.00
  18   9  -3  136.49   33.50
   9  18   3  161.08   45.40
  10  18  -3  144.09   39.70
  18  10   3  133.09   35.70
 -10  18   3   79.39   31.70
  18  10  -3  130.39   33.50
  10  18   3   62.49   32.00
 -10  18  -3  101.39   28.80
 -11  18   3    0.90   30.10
  18  11   3    0.30   33.10
  11  18  -3  -13.00   35.10
  11  18   3    4.40   28.50
  18  11  -3   77.69   33.60
 -11  18  -3    7.30   26.90
  18  12   3  226.18   42.20
  12  18  -3  191.38   42.70
  18  12  -3  137.79   37.50
  12  18   3  184.88   37.70
  18  13   3  -17.40   33.30
  13  18  -3   34.10   36.10
  13  18   3  -15.70   38.20
  18  13  -3    1.70   34.00
  14  18  -3   84.79   38.90
  18  14   3   33.60   34.60
  18  14  -3   36.90   33.80
  14  18   3  -52.39   38.50
  15  18  -3  -18.10   36.30
  18  15   3  -64.19   33.60
  15  18   3   22.90   37.80
  18  15  -3   32.40   34.90
   0  19   3   21.90   36.50
   0  19  -3   35.90   33.50
  -1  19   3  119.19   40.60
   1  19  -3  187.88   40.10
  19   1   3  114.39   14.00
  19   1   3   89.89   13.00
  19   1  -3  103.29   12.80
   1  19   3  144.49   32.90
  -1  19  -3  105.59   37.30
   2  19  -3  118.09   30.50
  19   2   3   81.99   18.00
  -2  19   3  104.29   38.70
   2  19   3  115.59   31.70
  -2  19  -3  125.99   36.80
  19   2  -3   81.99   16.50
  -3  19   3   37.80   34.40
  19   3   3   66.89   21.50
   3  19  -3   93.09   30.30
  19   3  -3   66.59   20.00
  -3  19  -3   84.09   34.90
   3  19   3   72.59   31.10
  19   4   3   53.69   24.10
   4  19  -3   43.60   28.50
  -4  19   3   70.39   35.80
   4  19   3   60.49   30.20
  19   4  -3   40.10   21.10
  -4  19  -3   20.30   33.00
  -5  19   3  470.75   56.49
  19   5   3  499.35   47.90
   5  19  -3  342.07   47.60
   5  19   3  510.15   65.49
  -5  19  -3  526.35   57.59
  19   5  -3  482.45   44.60
  19   6   3  253.87   38.20
  -6  19   3  307.87   44.70
   6  19  -3  323.67   47.20
  19   6  -3  198.18   32.30
   6  19   3  259.57   47.20
  -6  19  -3  251.47   40.50
  19   7   3   14.90   29.60
   7  19  -3   30.50   37.00
  -7  19   3   -6.00   35.10
   7  19   3   -0.30   39.20
  19   7  -3   12.70   26.80
  -7  19  -3   38.50   33.00
  19   8   3   53.99   31.10
  -8  19   3   77.99   37.00
   8  19  -3   80.59   30.70
   8  19   3  100.99   33.80
  -8  19  -3   80.99   31.80
  19   8  -3  144.59   32.30
  19   9   3   92.09   34.30
   9  19  -3   22.70   36.10
  -9  19   3  121.49   36.70
   9  19   3   39.00   41.50
  19   9  -3   37.50   32.00
  -9  19  -3   75.99   33.70
 -10  19   3  170.98   38.00
  19  10   3  201.98   39.20
  10  19  -3  268.07   44.90
 -10  19  -3  141.29   34.20
  10  19   3  156.18   44.30
  19  10  -3  190.58   36.30
  11  19  -3  189.18   36.90
  19  11   3  180.48   41.50
  19  11  -3  138.39   37.90
  11  19   3  151.68   42.40
  19  12   3    3.40   32.40
  12  19  -3  -27.40   26.30
  12  19   3   59.39   39.40
  19  12  -3   -5.10   30.80
  19  13   3   -0.10   36.60
  13  19  -3   37.60   28.50
  13  19   3    3.90   37.70
  19  13  -3   -5.60   30.70
  19  14   3   22.70   35.20
  19  14  -3   26.20   34.20
   0  20  -3   21.60   25.70
   0  20   3   -3.00   37.00
  -1  20   3   21.90   37.10
   1  20  -3   -4.20   35.00
  -1  20  -3   22.30   34.90
   1  20   3   21.20   38.90
   2  20  -3  111.99   38.20
  -2  20   3  274.57   44.80
  -2  20  -3  270.17   43.40
   2  20   3  240.68   47.50
  -3  20   3   68.49   38.20
   3  20  -3   48.30   28.50
   3  20   3    6.30   39.30
  -3  20  -3  -10.50   31.60
  -4  20   3  199.28   42.50
   4  20  -3  163.08   33.80
  20   4  -3  248.48   37.80
   4  20   3  149.79   45.00
  -4  20  -3  213.18   40.50
   5  20  -3  250.57   38.20
  20   5   3  227.18   33.30
  -5  20   3  284.17   45.70
  -5  20  -3  208.08   41.20
   5  20   3  237.78   47.20
  20   5  -3  230.48   30.90
  -6  20   3   24.30   34.50
  20   6   3   59.19   29.20
   6  20  -3   -0.30   35.40
  -6  20  -3    9.80   31.20
  20   6  -3   38.80   25.20
   6  20   3   38.90   30.50
  20   7   3   58.69   32.50
   7  20  -3   45.90   38.10
  -7  20   3  115.69   37.70
  20   7  -3   33.40   28.30
  -7  20  -3   77.69   35.50
   7  20   3   31.80   41.00
   8  20  -3  179.18   34.70
  -8  20   3  146.09   37.90
  20   8   3  204.38   36.60
  -8  20  -3  237.58   41.20
  20   8  -3  203.28   36.90
   8  20   3  210.38   38.70
  -9  20   3  363.36   47.30
   9  20  -3  325.97   49.90
  20   9   3  457.95   54.09
  20   9  -3  350.46   46.90
  -9  20  -3  260.07   40.10
   9  20   3  324.27   49.90
  20  10   3   52.69   37.10
  10  20  -3   49.50   38.40
  10  20   3   40.10   40.80
  20  10  -3   56.59   33.20
  20  11   3  143.89   38.40
  11  20  -3  119.79   33.40
  11  20   3   93.49   45.40
  20  11  -3   77.39   36.20
  20  12   3    9.20   34.00
  20  12  -3   18.40   31.70
   0  21   3  -15.50   36.40
   0  21  -3    8.90   27.10
  -1  21   3   66.69   38.60
   1  21  -3   26.70   36.40
   1  21   3   17.70   28.50
  -1  21  -3   59.59   37.10
  -2  21   3   76.99   39.50
   2  21  -3   56.59   37.50
   2  21   3   60.49   30.70
  -2  21  -3   69.69   37.00
  -3  21   3   58.59   35.50
   3  21  -3   25.80   26.70
   3  21   3   58.19   30.10
  -3  21  -3    5.70   33.80
  -4  21   3  182.08   41.30
   4  21  -3  184.28   34.80
   4  21   3  180.68   37.20
  -4  21  -3  219.68   42.00
  -5  21   3   30.10   33.90
   5  21  -3   23.20   27.20
  -5  21  -3   50.99   34.90
   5  21   3    7.10   28.70
  -6  21   3  289.77   46.00
   6  21  -3  239.08   44.80
   6  21   3  150.68   46.10
  -6  21  -3  275.57   42.30
   7  21  -3  345.87   50.79
  -7  21   3  365.86   49.99
  -7  21  -3  317.27   47.10
   7  21   3  371.06   50.09
   8  21  -3   43.90   30.30
  -8  21   3    6.00   33.70
  -8  21  -3  -14.70   33.20
   8  21   3   70.79   42.10
   0  22   3   88.99   39.80
   0  22  -3   44.20   36.20
  -1  22   3  -24.60   36.60
   1  22  -3  -68.89   34.10
   1  22   3    6.90   38.70
  -1  22  -3  -24.00   33.40
  -2  22   3  -22.60   35.00
   2  22  -3   29.20   38.60
   2  22   3   14.70   40.00
  -2  22  -3   -9.80   34.10
  -3  22   3   49.99   39.20
   3  22  -3   42.70   38.40
  -3  22  -3    6.30   35.50
   3  22   3   45.70   40.10
  -4  22   3   34.50   38.30
   4  22  -3    4.60   34.80
   4  22   3   -8.20   39.20
  -4  22  -3   41.20   36.40
  -5  22   3   79.29   38.40
   5  22  -3   33.60   38.30
   5  22   3   60.69   41.70
  -5  22  -3  105.79   37.50
  -6  22   3   57.59   39.20
  -6  22  -3   75.09   36.60
  -7  22   3  238.78   45.00
  -7  22  -3  180.38   42.30
   0  23   3   69.89   41.30
   0  23  -3   82.99   39.30
  -1  23   3   44.20   38.40
   1  23  -3   -0.60   26.40
   1  23   3  -37.40   27.20
  -1  23  -3   38.80   28.80
   2  23  -3   -9.10   36.50
  -2  23   3    7.60   39.10
   2  23   3   25.90   29.80
  -2  23  -3   34.10   37.50
  -3  23   3  -21.50   35.00
  -3  23  -3   36.50   36.80
  -4  23   3   11.70   33.50
  -4  23  -3   22.80   35.70
  -5  23   3   10.80   35.60
  -5  23  -3   24.00   33.70
  -6  23   3   68.99   38.70
  -6  23  -3  -38.30   31.40
   0   3  -4 1169.88   60.19
   0  -3   4 1197.38   60.99
   3   0   4 1177.98   55.19
  -3   0   4 1224.08   56.09
   3  -3   4  429.36   29.10
  -3  -3   4  521.15   32.50
   2   4  -4 2387.06  113.99
  -4  -2   4 2440.36  113.59
  -2  -4   4 2470.95  117.79
   4   2  -4 2422.86  114.39
   4  -4   4  261.37   23.80
  -4   4  -4  316.67   22.20
   4   4   4  253.47   29.70
  -4  -4   4  323.17   34.00
   4   4  -4  326.77   26.40
  -5  -1   4 1721.33   81.29
   1  -5   4 1712.13   81.99
   1   5  -4 1633.14   85.39
  -1  -5   4 1409.66   78.59
   5  -1   4 1580.94   73.09
  -5   1   4 1692.93   74.19
   1   5   4 1711.23   79.89
   5   1  -4 1656.43   76.19
  -1   5  -4 1524.55   79.89
  -5  -2   4  535.05   34.80
   2  -5   4  530.75   36.20
   2   5  -4  500.35   35.40
  -5   2  -4  496.85   25.50
  -2  -5   4  444.06   34.60
  -5   2   4  521.65   25.40
   2   5   4  494.95   31.80
   5  -2   4  466.95   25.20
   5   2  -4  494.75   32.80
   5   5   4 2514.15  114.99
   5  -5   4 2305.87  110.19
  -5  -5   4 2385.36  115.79
   5   5  -4 2239.18  114.79
  -5   5  -4 2373.86  109.19
   6  -1  -4 1230.58   57.49
  -6  -1   4 1265.07   62.39
   1   6  -4 1169.68   67.89
  -1   6   4 1209.98   61.89
   1  -6   4 1286.87   65.99
   1   6   4 1298.07   66.19
  -6   1   4 1209.58   58.69
   6   1  -4 1203.38   61.49
   6  -1   4 1293.17   57.49
  -1  -6   4 1213.98   64.89
  -1   6  -4 1236.38   66.09
   3  -6   4 3364.76  163.98
  -6  -3   4 3629.74  165.18
   3   6  -4 3548.34  167.68
   6   3   4 3654.33  163.98
  -3  -6   4 3656.03  169.08
   6  -3   4 3591.54  162.88
  -3   6  -4 3863.41  167.38
   6   3  -4 3345.27  167.28
   6   4   4 2524.35  120.59
  -4   6   4 2534.95  117.79
  -6  -4   4 2566.34  121.59
  -6   4  -4 2579.14  114.59
   4  -6   4 2380.36  119.19
   4   6  -4 2562.94  123.49
  -4  -6   4 2411.36  120.89
   6  -4   4 2424.16  112.89
  -4   6  -4 2435.16  117.49
   6   4  -4 2711.73  119.49
  -6   4   4 2453.95  111.79
   4   6   4 2367.96  117.59
   5   6  -4 4430.66  213.38
   6   5   4 4909.21  213.78
   5  -6   4 4585.04  210.48
  -5   6   4 4503.15  209.58
  -6  -5   4 4637.14  214.08
   6  -5   4 4561.44  208.48
  -5  -6   4 4577.84  213.58
   6   5  -4 4702.73  213.78
   5   6   4 4578.04  212.68
  -1   7   4 1088.39   58.19
   7   1   4 1087.69   55.49
   1   7  -4 1232.28   65.09
  -7  -1   4 1075.49   57.39
   7  -1  -4 1095.99   52.29
   1  -7   4 1149.29   62.99
  -1  -7   4 1043.80   64.49
   7   1  -4 1058.99   54.89
  -7   1   4 1113.49   53.69
  -1   7  -4 1235.48   62.89
   7  -1   4 1079.09   51.39
   1   7   4 1147.99   59.49
   2   7  -4 2147.39  107.69
  -7  -2   4 2176.38  104.79
  -2   7   4 2384.86  106.99
   7   2   4 2078.59  103.69
   7  -2  -4 2264.67   99.49
   2  -7   4 2142.99  107.29
   2   7   4 2394.06  106.49
   7  -2   4 2202.18   98.79
   7   2  -4 2074.99  103.29
  -2  -7   4 2237.68  108.99
  -7   2   4 2052.19   99.59
  -7  -3   4  818.82   49.00
   3   7  -4  832.62   55.69
   7   3   4  832.82   48.80
  -3   7   4  855.11   49.50
   3  -7   4  756.62   48.40
  -3   7  -4  888.71   49.10
   7  -3   4  753.22   39.30
  -7   3   4  806.22   39.30
  -3  -7   4  863.71   50.49
   7   3  -4  920.01   48.60
   3   7   4  799.42   53.39
  -7  -4   4 5326.07  246.68
   7   4   4 5418.76  246.38
  -4  -7   4 5092.79  235.88
   7   5   4 3575.14  165.38
  -7   5  -4 3555.24  158.68
   5  -7   4 3341.27  162.38
   5   7  -4 3446.06  166.28
  -7  -5   4 3653.63  166.78
  -5   7  -4 3326.27  164.48
   7   5  -4 3746.03  168.18
  -7   5   4 3572.34  161.48
   7  -5   4 3424.96  161.58
   5   7   4 3617.84  167.48
  -5  -7   4 3712.23  170.18
   6  -7   4 1726.53   83.89
  -7  -6   4 1705.83   89.99
   7   6   4 1741.83   86.69
  -7   6  -4 1729.13   80.79
   6   7  -4 1700.93   91.29
  -6   7   4 1717.03   83.49
  -7   6   4 1722.53   81.99
   6   7   4 1687.13   87.49
  -6  -7   4 1759.42   88.29
   7   6  -4 1710.23   90.09
  -6   7  -4 1761.52   83.29
   7  -6   4 1709.43   82.09
   7   7   4 4104.89  188.48
  -7   7   4 3966.30  181.68
   7   7  -4 3764.52  187.88
  -7  -7   4 4085.69  187.68
  -7   7  -4 3827.72  180.98
   7  -7   4 4060.59  181.48
   8   0  -4 1845.02   89.59
   0   8   4 1876.81   97.39
   0  -8   4 1939.41   98.79
   8   0   4 1975.10   90.09
  -8   0   4 1948.51   91.09
   0   8  -4 1972.30   98.79
  -8  -1   4  570.24   36.90
   8   1   4  604.44   35.70
   8  -1  -4  597.64   29.90
   1  -8   4  555.44   45.50
   1   8  -4  463.55   47.20
  -1   8   4  694.73   44.40
   8  -1   4  573.94   28.40
  -1   8  -4  578.44   44.60
  -1  -8   4  576.34   46.50
   8   1  -4  580.74   34.60
  -8   1   4  536.95   32.20
   1   8   4  587.64   39.10
   8  -1   4  557.54   30.00
  -2   8   4 1176.68   66.59
   2   8  -4 1188.88   66.99
   8   2   4 1292.57   63.69
  -8  -2   4 1221.08   64.39
   2  -8   4 1209.08   64.29
   8  -2  -4 1225.48   56.19
  -2  -8   4 1315.27   66.79
  -2   8  -4 1260.07   66.39
   8   2  -4 1260.27   61.89
  -8   2   4 1149.48   56.99
   8  -2   4 1173.18   55.69
   2   8   4 1168.58   65.09
   8   3   4 2227.08  108.89
   3   8  -4 2411.26  113.09
  -8  -3   4 2249.57  110.09
   3  -8   4 2186.78  110.69
  -3   8   4 2312.17  110.69
  -3  -8   4 2298.77  111.49
  -8   3   4 2196.58  100.19
   3   8   4 2150.58  108.29
   8   3  -4 2243.18  106.59
  -3   8  -4 2267.87  107.59
   8  -3   4 2121.19   99.59
  -8  -4   4 4171.98  191.98
   8   4   4 4108.99  191.08
   4   8  -4 4351.26  194.18
  -4   8   4 3859.41  190.38
   8  -4   4 3926.11  178.48
  -4  -8   4 3934.11  188.48
   4   8   4 3905.11  186.08
   8   4  -4 4148.19  185.58
   5   8  -4 8307.67  380.66
   6  -8   4 5540.75  253.37
  -8  -6   4 5499.65  256.87
   8   6   4 5612.84  257.07
   6   8  -4 5587.64  258.17
   8   6  -4 5818.62  265.27
  -8   6   4 5537.85  258.37
  -6  -8   4 5686.53  264.67
   6   8   4 5910.81  266.07
  -7   8   4  301.77   27.10
  -8   7  -4  272.97   22.50
  -8  -7   4  310.47   31.00
   8   7   4  348.47   39.80
   7   8  -4  340.47   34.30
   7  -8   4  366.26   28.00
   8  -7   4  281.47   24.10
  -8   7   4  338.07   24.50
  -7  -8   4  388.36   39.60
   8   7  -4  315.67   39.70
  -7   8  -4  309.87   26.80
  -8   8   4 1334.67   67.89
  -8   8  -4 1486.45   66.59
   8   8   4 1236.68   72.39
   8   8  -4 1363.06   77.49
  -8  -8   4 1306.57   75.59
   8  -8   4 1288.67   66.69
   9   0  -4    9.60   10.40
  -9   0   4    8.20   13.30
   0  -9   4   29.60   24.20
   9   0   4   19.20   12.20
   0   9  -4    9.50   19.30
   0   9   4  -14.50   22.90
   9  -1  -4 1879.11   83.79
  -9  -1   4 1847.72   88.19
  -1   9   4 1945.91   93.79
   1   9  -4 1677.03   95.69
   9   1   4 1825.52   87.19
   1  -9   4 1701.63   93.79
   9   1  -4 1685.53   85.19
  -9   1   4 1770.02   83.99
  -1  -9   4 1912.41   94.59
   9  -1   4 1790.92   82.99
   1   9   4 1915.71   93.59
  -1   9  -4 1650.73   89.79
   9  -1   4 1831.72   81.79
   2   9  -4  382.86   36.80
  -9  -2   4  424.06   35.20
  -2   9   4  393.96   38.60
   9   2   4  384.96   32.10
   9  -2  -4  419.96   20.90
   2  -9   4  405.86   32.80
   9  -2   4  393.26   20.40
  -2  -9   4  408.46   43.50
  -2   9  -4  433.76   40.00
   9   2  -4  421.36   31.70
   2   9   4  377.96   42.50
  -9   2   4  405.76   23.60
  -9  -3   4 5033.60  217.08
   9   3   4 4711.53  215.88
   3  -9   4 4577.74  217.28
   3   9  -4 4370.86  218.98
  -3   9   4 4770.52  217.58
  -3   9  -4 5151.78  221.88
  -3  -9   4 4461.25  221.88
   9   3  -4 4920.21  219.88
  -9   3   4 4475.65  213.88
   3   9   4 4907.01  222.38
   4  -9   4 1718.33   85.79
   4   9  -4 1775.72   89.09
  -4   9   4 1611.24   85.59
   9   4   4 1713.33   85.79
  -9  -4   4 1631.14   85.79
   4   9   4 1620.24   86.29
  -4   9  -4 1615.04   85.39
   9   4  -4 1883.41   86.09
  -4  -9   4 1610.64   86.29
  -9   4   4 1648.83   75.99
   9   5   4 2766.22  135.49
   5  -9   4 2781.22  133.99
  -5   9   4 2887.21  134.39
   5   9  -4 2902.71  139.99
  -9  -5   4 2709.03  134.59
  -5  -9   4 2736.23  132.69
   9   5  -4 2809.52  130.49
  -5   9  -4 2606.44  127.89
   5   9   4 2600.94  130.19
  -9   5   4 2537.25  120.99
  -9   5   4 2775.32  120.59
  -6   9   4  982.30   54.79
   6  -9   4  935.91   55.39
  -9   6  -4 1002.30   46.00
  -9  -6   4  944.21   58.89
   6   9  -4 1022.40   64.99
   9   6   4  984.10   60.29
  -6  -9   4  917.11   62.39
  -6   9  -4 1042.40   56.69
  -9   6   4  927.51   48.80
   9   6  -4 1085.29   60.19
  -9   6   4  990.90   47.20
   6   9   4 1135.19   65.69
  -9   7  -4 2625.84  123.59
   9   7   4 2654.13  134.19
  -9  -7   4 2714.33  131.19
  -7   9   4 2724.03  129.09
   7   9  -4 2786.42  136.39
   7  -9   4 2782.52  128.59
  -7  -9   4 2666.13  131.19
  -7   9  -4 2766.62  127.19
  -9   7   4 2661.13  123.99
   7   9   4 2631.64  131.59
   9   7  -4 2726.93  132.99
  -9   7   4 2671.73  122.39
   9   8   4  854.51   60.89
  -8   9   4  899.61   50.59
  -9  -8   4  844.02   59.09
  -9   8  -4  921.71   46.20
   8  -9   4  907.61   49.70
   8   9  -4  939.21   61.99
  -9   8   4  855.91   47.60
  -8  -9   4  820.12   59.09
   8   9   4  899.91   62.19
  -8   9  -4  985.80   49.50
   9   8  -4  858.61   59.29
  -9   9   4  673.23   43.20
   9   9   4  703.73   49.50
  -9  -9   4  793.62   54.49
   9   9  -4  717.73   56.19
  -9   9  -4  748.23   40.80
   0  10  -4 3871.41  186.18
   0 -10   4 3594.04  186.08
  10   0  -4 4095.69  179.58
   0  10   4 4060.09  185.58
  10   0   4 4069.19  180.18
 -10   0   4 3938.81  180.28
  10   1   4 1688.73   81.09
  10  -1  -4 1743.93   76.39
   1  10  -4 1718.23   90.49
   1 -10   4 1544.65   83.99
 -10  -1   4 1621.74   80.69
  -1  10   4 1551.64   86.69
  10  -1   4 1639.04   76.09
   1  10   4 1529.55   85.19
  -1 -10   4 1799.72   89.69
  -1  10  -4 1574.94   88.39
 -10   1   4 1622.64   78.29
  10  -1   4 1703.93   78.09
  10   1  -4 1749.92   80.29
  -2  10   4  337.97   30.50
 -10  -2   4  307.37   30.20
   2  10  -4  323.17   34.70
   2 -10   4  318.17   37.20
  10  -2  -4  316.77   16.90
  10   2  -4  312.37   26.00
 -10   2   4  299.77   20.10
   2  10   4  367.86   42.00
  -2 -10   4  356.86   33.40
  10  -2   4  304.77   16.30
  -2  10  -4  392.06   31.70
 -10  -3   4  523.25   36.00
   3 -10   4  488.95   40.50
   3  10  -4  459.15   40.50
  10   3   4  530.25   39.10
  -3  10   4  448.46   40.90
 -10   3   4  501.35   23.50
  -3 -10   4  574.74   46.80
  10   3  -4  449.16   35.10
  -3  10  -4  484.55   41.40
   3  10   4  456.05   39.00
 -10  -4   4  983.20   55.29
   4  10  -4  924.11   58.39
  -4  10   4  966.10   57.29
   4 -10   4  946.21   56.59
  10   4   4  945.61   56.19
  10   4  -4  974.70   57.99
  -4 -10   4 1041.70   59.99
   4  10   4 1009.10   60.49
  -4  10  -4 1083.59   60.49
  -5  10   4 2361.56  120.69
   5 -10   4 2583.54  120.89
 -10  -5   4 2520.95  121.59
   5  10  -4 2465.45  124.29
  10   5   4 2510.15  122.39
  -5  10  -4 2522.35  119.09
   5  10   4 2402.96  121.29
  10   5  -4 2421.36  119.79
  -5 -10   4 2423.76  123.29
 -10  -6   4 2684.63  132.29
  10   6   4 2851.71  133.99
  -6  10   4 2699.23  130.69
   6  10  -4 2705.63  136.99
   6 -10   4 2631.14  129.49
 -10   6   4 2695.63  127.19
  -6 -10   4 2887.51  140.59
   6  10   4 2778.02  138.59
 -10   6   4 2818.62  127.99
  -6  10  -4 2901.91  135.39
  10   6  -4 2945.21  138.79
   7 -10   4  151.28   20.10
 -10   7  -4  142.99   11.30
   7  10  -4  157.18   31.80
 -10  -7   4  189.48   27.40
  10   7   4  136.59   28.50
  -7  10   4  174.18   22.80
  -7  10  -4  183.58   22.70
   7  10   4  142.59   32.80
  10   7  -4  150.78   23.20
 -10   7   4  133.09   16.00
  -7 -10   4  179.28   31.30
  -8  10   4  161.78   24.20
   8  10  -4  189.88   28.50
 -10   8  -4  192.38   15.70
  10   8   4  128.89   30.00
 -10  -8   4  188.58   25.40
   8 -10   4  134.59   19.70
  -8  10  -4  142.99   20.80
 -10   8   4  199.38   20.50
  10   8  -4  139.39   24.50
  -8 -10   4  181.48   31.10
   8  10   4  227.48   34.20
 -10   8   4  173.78   14.70
   9  10  -4   54.59   23.20
  10   9   4   78.19   29.80
 -10   9  -4   58.69   11.80
 -10  -9   4   76.29   27.60
  -9  10   4   32.30   18.90
   9  10   4   32.60   22.50
  -9 -10   4   57.19   21.30
  10   9  -4   55.89   28.00
  -9  10  -4   56.79   16.00
 -10   9   4   45.20   15.80
 -10 -10   4  529.95   51.49
 -10  10  -4  580.04   35.30
 -10  10   4  559.24   39.80
  10  10  -4  672.83   53.69
  10  10   4  566.04   54.49
 -11   0   4 1368.76   65.89
  11   0   4 1353.76   66.09
   0 -11   4 1501.65   73.09
  11   0  -4 1279.47   64.39
   0  11   4 1224.58   72.39
   0  11  -4 1293.97   73.39
  -1  11   4 1859.41  107.79
 -11  -1   4 2121.39  101.39
  11  -1  -4 2184.38   97.59
   1 -11   4 2028.70  108.09
   1  11  -4 2309.57  111.99
  11   1   4 2241.08  102.59
  11  -1   4 2053.19   97.09
 -11   1   4 2058.49   97.39
   1  11   4 2096.79  108.99
  11  -1   4 2137.19   95.69
  11   1  -4 2155.48   99.59
  -1 -11   4 2113.79  105.49
  -1  11  -4 2089.09  105.69
   2 -11   4  957.20   58.79
  -2  11   4  980.30   63.89
   2  11  -4 1126.29   63.29
  11   2   4 1077.09   58.29
 -11  -2   4 1100.89   57.29
   2  11   4 1105.29   69.39
 -11   2   4 1121.59   51.89
  -2 -11   4  982.70   62.59
  11   2  -4 1093.69   58.19
  11  -2   4 1156.58   50.29
  -2  11  -4 1121.69   62.59
  -3  11   4  580.04   41.70
   3  11  -4  616.34   46.10
  11   3   4  652.13   41.90
 -11  -3   4  646.34   40.80
   3 -11   4  637.94   46.20
   3  11   4  579.14   45.40
  -3  11  -4  588.94   47.50
  -3 -11   4  626.94   51.09
  11   3  -4  730.03   42.80
  -4  11   4 2138.89  107.79
 -11  -4   4 2138.99  105.39
   4  11  -4 2030.70  108.89
   4 -11   4 2164.48  106.89
  11   4   4 2207.38  106.39
  -4 -11   4 2078.69  105.79
  -4  11  -4 1950.70  104.69
   4  11   4 2146.79  106.79
  11   4  -4 2170.68  103.69
  11   5   4  603.24   45.90
   5  11  -4  621.44   54.89
 -11  -5   4  662.63   43.90
  -5  11   4  620.04   46.60
   5 -11   4  560.14   43.70
   5  11   4  680.43   55.09
  -5  11  -4  604.54   44.40
  11   5  -4  632.94   45.00
  -5 -11   4  581.64   51.79
   6  11  -4  140.89   26.80
  -6  11   4  176.48   25.90
  11   6   4  186.18   29.10
 -11  -6   4  135.69   24.30
   6 -11   4  175.88   24.20
  -6 -11   4  172.68   25.50
   6  11   4  128.79   32.80
  -6  11  -4  146.59   24.10
  11   6  -4  156.98   26.80
 -11  -7   4  460.15   42.00
  11   7   4  475.55   39.00
  -7  11   4  519.55   43.00
   7  11  -4  484.85   51.29
   7 -11   4  430.86   35.00
  11   7  -4  516.95   43.90
 -11   7   4  421.96   20.00
  -7 -11   4  413.26   37.70
 -11   7   4  337.87   18.80
   7  11   4  465.15   47.90
  -7  11  -4  397.66   36.50
 -11   8  -4  460.05   23.20
  11   8   4  433.56   47.60
  -8  11   4  453.95   39.60
   8 -11   4  471.05   35.20
 -11  -8   4  479.15   44.20
 -11   8   4  433.76   22.30
  -8  11  -4  446.26   35.80
 -11   8   4  392.96   25.00
  11   8  -4  370.16   44.20
  -8 -11   4  395.06   38.80
   8  11   4  407.86   41.80
 -11  -9   4  595.84   41.90
  -9  11   4  520.05   40.50
 -11   9  -4  499.65   28.30
   9  11  -4  507.95   43.90
  11   9   4  472.45   51.29
 -11   9   4  546.35   33.10
  -9  11  -4  514.55   37.80
  -9 -11   4  488.15   50.69
   9  11   4  531.55   54.09
  11   9  -4  467.95   47.90
 -11   9   4  520.95   28.20
 -11 -10   4  688.53   49.00
 -11  10  -4  700.73   37.80
  11  10   4  615.24   58.79
 -10  11   4  689.63   47.90
  10  11  -4  699.83   51.39
  11  10  -4  631.84   56.09
 -10 -11   4  636.24   55.59
 -11  10   4  689.93   35.30
 -10  11  -4  573.44   40.60
 -11  10   4  700.03   41.30
  10  11   4  669.83   58.79
  11  11   4    1.80   32.30
 -11  11  -4   23.60   14.50
 -11 -11   4   63.79   22.30
 -11  11   4   30.60   19.50
  11  11  -4   43.80   30.80
   0  12  -4   -1.30   26.30
   0  12   4    0.80   26.40
  12   0   4   -5.70   13.10
   0 -12   4   -4.30   18.00
  12   0  -4   -0.40   10.10
 -12   0   4   -1.20   12.20
  12   1   4 1765.42   82.59
  -1  12   4 1797.22   91.99
   1 -12   4 1779.52   91.09
 -12  -1   4 1664.93   81.69
  12  -1  -4 1502.05   76.79
   1  12  -4 1587.14   88.59
  12  -1   4 1454.95   75.79
  -1 -12   4 1628.44   85.59
  12   1  -4 1698.53   78.79
  -1  12  -4 1767.02   86.59
 -12   1   4 1651.23   75.99
   1  12   4 1544.25   89.89
   2 -12   4 1023.90   60.39
   2  12  -4  853.81   64.89
 -12  -2   4  959.90   53.39
  12   2   4  953.30   54.59
  -2  12   4  963.80   63.49
  -2  12  -4  819.92   61.49
  -2 -12   4  971.20   58.79
  12   2  -4  980.80   53.99
   2  12   4 1134.19   67.39
 -12  -3   4  137.19   22.10
   3 -12   4  121.29   21.20
   3  12  -4  146.59   32.60
  12   3   4  121.49   23.30
  -3  12   4  134.79   28.90
  -3  12  -4  150.68   28.70
   3  12   4  168.08   28.50
  12   3  -4  163.88   22.00
  -3 -12   4  224.58   30.90
   4  12  -4 1471.65   84.59
   4 -12   4 1386.06   77.19
  -4  12   4 1325.97   78.69
 -12  -4   4 1384.26   73.89
  12   4   4 1438.36   76.59
   4  12   4 1371.86   82.89
  -4 -12   4 1293.77   80.29
  12   4  -4 1340.57   72.39
  -4  12  -4 1457.65   76.39
  -5  12   4   -1.20   23.20
 -12  -5   4   -1.50   19.40
   5  12  -4  -18.30   29.00
   5 -12   4   -1.10   20.20
  12   5   4  -27.10   20.50
  12   5  -4  -13.00   19.60
  -5 -12   4    2.10   20.10
   5  12   4    1.90   29.50
  -5  12  -4   16.00   21.90
 -12  -6   4  379.16   39.80
  -6  12   4  477.05   45.50
   6 -12   4  447.16   37.10
   6  12  -4  458.65   41.60
  12   6   4  367.26   40.90
  12   6  -4  425.66   41.30
   6  12   4  435.66   41.40
  -6 -12   4  411.36   38.70
  -6  12  -4  366.76   38.00
   7  12  -4   20.90   30.40
  12   7   4  -16.60   24.40
  -7  12   4   13.60   24.60
 -12  -7   4   17.50   21.80
   7 -12   4   41.50   20.00
   7  12   4    1.10   23.10
  -7  12  -4   33.80   22.30
  -7 -12   4   36.40   29.40
  12   7  -4   18.00   23.50
  12   8   4  631.44   53.39
   8  12  -4  612.24   58.79
  -8  12   4  641.34   47.20
 -12  -8   4  738.63   51.69
   8  12   4  598.84   57.59
  -8 -12   4  690.73   54.79
  -8  12  -4  574.14   41.20
  12   8  -4  532.25   44.40
  12   9   4  213.58   37.50
 -12   9  -4  256.77   13.10
  -9  12   4  235.68   29.60
 -12  -9   4  260.07   33.30
   9  12  -4  193.58   37.90
  -9  12  -4  259.77   32.10
   9  12   4  267.07   40.80
  12   9  -4  302.67   38.00
 -12   9   4  243.18   15.40
  -9 -12   4  259.07   37.10
 -12   9   4  260.07   18.20
 -12 -10   4  154.08   31.90
 -10  12   4  187.38   27.90
  10  12  -4  206.48   36.80
 -12  10  -4  187.18   15.80
  12  10   4  187.68   36.60
 -12  10   4  163.98   15.20
 -10 -12   4  183.68   28.30
  10  12   4  221.98   32.00
 -10  12  -4  181.18   23.10
 -12  10   4  194.78   21.30
  12  10  -4  201.58   35.30
 -12 -11   4   66.29   29.30
  12  11   4   59.69   26.30
  11  12  -4   15.50   31.00
 -11  12   4   50.99   21.70
 -12  11  -4   50.39   11.90
 -12  11   4   27.50   16.40
  11  12   4   -3.00   33.00
  12  11  -4   31.80   31.20
 -11  12  -4   17.00   16.20
 -12  11   4   36.30   10.50
 -11 -12   4   27.10   27.40
  12  12  -4  115.39   35.40
 -12  12  -4   92.39   16.20
 -12 -12   4   65.39   30.40
  12  12   4  132.39   35.20
 -12  12   4   94.79   20.30
   0 -13   4  719.03   48.40
   0  13  -4  711.53   56.69
  13   0  -4  712.23   37.70
   0  13   4  768.92   57.99
  13   0   4  680.43   40.70
  13   1   4 2209.58  104.49
  -1  13   4 2103.59  113.59
   1 -13   4 2017.20  110.99
  13  -1  -4 2180.88   98.59
   1  13  -4 2123.99  114.19
 -13  -1   4 2241.78  103.09
  13   1  -4 2269.87  107.29
  13  -1   4 2305.07  104.49
  -1 -13   4 2365.56  114.99
  -1  13  -4 2385.26  118.69
   1  13   4 2110.39  118.99
  13  -1   4 2202.08  103.09
  -2  13   4  475.05   49.00
   2  13  -4  436.46   43.30
   2 -13   4  529.75   46.10
 -13  -2   4  559.44   37.20
  13   2   4  477.25   39.50
  -2 -13   4  573.94   42.10
  -2  13  -4  464.05   48.00
   2  13   4  516.15   53.39
  13   2  -4  501.75   35.10
  13   3   4 1522.95   84.59
   3  13  -4 1645.34   89.99
   3 -13   4 1538.15   85.49
  -3  13   4 1664.53   91.09
 -13  -3   4 1814.92   84.19
   3  13   4 1757.52   95.69
  -3 -13   4 1658.53   89.99
  -3  13  -4 1669.13   91.89
  13   3  -4 1684.33   84.99
  -4  13   4  575.94   52.29
  13   4   4  690.63   49.40
 -13  -4   4  687.73   44.40
   4  13  -4  673.53   51.09
   4 -13   4  657.63   49.20
   4  13   4  619.14   55.79
  -4  13  -4  613.84   49.50
  13   4  -4  574.34   42.00
  -4 -13   4  643.94   53.99
  13   5   4  179.08   27.70
   5 -13   4  145.79   26.00
   5  13  -4  161.68   29.40
  -5  13   4  174.18   30.40
 -13  -5   4   91.89   23.10
  -5 -13   4  125.39   25.90
   5  13   4  143.29   28.60
  13   5  -4  148.19   25.90
  -5  13  -4  163.18   28.90
  13   6   4   68.79   26.50
   6 -13   4   23.70   20.90
  -6  13   4   58.89   28.10
   6  13  -4   90.99   34.80
 -13  -6   4   29.70   21.70
  13   6  -4   36.40   24.40
  -6 -13   4    3.70   30.00
   6  13   4   24.00   32.50
  -6  13  -4   66.89   24.70
   7 -13   4 1070.89   61.99
   7  13  -4 1058.39   66.59
 -13  -7   4  949.80   62.79
  13   7   4 1034.50   67.09
  -7  13   4 1021.50   67.59
  -7  13  -4  860.31   57.79
  -7 -13   4  914.71   59.29
   7  13   4 1013.20   70.89
  13   7  -4  934.51   61.89
  -8  13   4  210.08   32.20
  13   8   4  245.08   37.40
   8  13  -4  252.37   41.30
 -13  -8   4  317.57   38.60
  -8 -13   4  240.98   31.80
   8  13   4  276.97   41.60
  13   8  -4  257.97   35.80
  -8  13  -4  293.87   33.20
  -9  13   4   94.89   27.40
 -13  -9   4  106.89   27.80
   9  13  -4   93.19   36.20
  13   9   4   44.20   31.20
  13   9  -4  105.09   30.70
  -9 -13   4   60.49   23.50
  -9  13  -4   77.39   21.90
   9  13   4   79.99   34.80
  13  10   4  138.79   33.50
 -13 -10   4  170.38   31.60
  10  13  -4  135.99   36.40
 -10  13   4  158.18   27.80
 -10  13  -4  169.28   25.30
  13  10  -4  181.78   34.80
 -10 -13   4  119.49   26.60
  10  13   4  122.39   31.00
 -13 -11   4  111.99   29.70
  11  13  -4  120.39   35.70
 -11  13   4   73.69   24.90
  13  11   4  105.39   35.70
 -13  11  -4  117.19   11.40
 -13  11   4  121.09   16.50
 -13  11   4  112.79   13.10
 -11  13  -4  137.99   21.60
 -11 -13   4   82.19   31.10
  13  11  -4  101.89   31.80
  11  13   4  145.79   37.80
 -12  13   4  342.37   37.00
 -13 -12   4  347.97   37.20
 -13  12  -4  310.07   22.70
  13  12   4  324.57   45.40
  12  13  -4  335.57   45.30
  12  13   4  323.67   45.90
 -12 -13   4  436.46   47.90
 -13  12   4  328.27   28.70
 -12  13  -4  339.17   31.10
 -13  12   4  382.56   23.70
  13  12  -4  357.66   45.20
 -13 -13   4  765.62   55.99
  13  13  -4  864.01   69.39
  13  13   4  788.22   70.29
 -13  13   4  800.02   44.30
 -13  13   4  891.61   50.29
 -13  13  -4  815.42   45.60
   0  14   4 5712.33  272.67
  14   0   4 5573.94  263.57
   0 -14   4 6098.99  271.87
  14   0  -4 6230.68  262.77
   0  14  -4 5410.86  273.37
  -1  14   4 1450.05   85.79
  14   1   4 1434.06   73.29
   1 -14   4 1410.86   82.59
   1  14  -4 1458.15   80.79
  14  -1  -4 1344.47   65.29
  -1 -14   4 1315.77   83.29
  -1  14  -4 1341.67   79.99
  14  -1   4 1466.85   65.59
  14   1  -4 1493.95   71.29
  14   2   4 1276.87   68.29
   2 -14   4 1233.68   70.29
 -14  -2   4 1247.08   65.69
   2  14  -4 1160.08   78.89
  -2  14   4 1245.58   78.29
  -2 -14   4 1353.96   77.89
  14   2  -4 1188.18   65.29
  -2  14  -4 1273.57   71.99
   2  14   4 1208.18   74.19
  -3  14   4  690.53   58.39
 -14  -3   4  720.53   46.40
   3  14  -4  673.93   62.19
   3 -14   4  730.13   48.10
  14   3   4  807.32   50.79
  -3  14  -4  785.52   57.99
  -3 -14   4  763.82   59.29
   3  14   4  744.43   64.89
  14   3  -4  774.72   49.00
  14   4   4 1299.77   75.29
   4  14  -4 1371.96   84.39
   4 -14   4 1272.37   75.49
 -14  -4   4 1321.87   72.49
  -4  14   4 1412.56   80.49
  14   4  -4 1177.88   68.39
  -4  14  -4 1170.78   74.79
  -4 -14   4 1290.07   72.29
   4  14   4 1266.07   74.89
   5 -14   4  322.47   38.60
 -14  -5   4  363.06   35.60
  -5  14   4  277.17   36.40
   5  14  -4  345.67   43.30
  14   5   4  336.87   38.80
  14   5  -4  271.17   39.00
  -5 -14   4  288.07   39.90
   5  14   4  453.55   54.19
  -5  14  -4  459.35   44.10
  -6  14   4  727.53   59.19
  14   6   4  687.13   53.49
   6 -14   4  674.73   49.40
   6  14  -4  631.04   52.49
 -14  -6   4  720.93   49.50
  -6 -14   4  680.33   51.29
   6  14   4  657.93   54.19
  14   6  -4  662.13   51.49
  -6  14  -4  806.02   54.49
 -14  -7   4  814.42   56.09
  -7  14   4  772.12   57.89
   7  14  -4  916.61   69.09
  14   7   4  823.62   60.89
   7  14   4  745.83   57.69
  -7 -14   4  806.22   61.79
  -7  14  -4  741.43   57.99
  14   7  -4  836.22   57.69
   8  14  -4  525.25   47.60
  -8  14   4  410.46   49.60
 -14  -8   4  443.96   43.10
   8  14   4  357.16   43.40
  -8  14  -4  292.17   41.60
  -8 -14   4  357.16   48.40
  14   8  -4  472.95   47.70
 -14  -9   4  -35.10   23.60
   9  14  -4   24.20   25.40
  14   9   4   -2.40   30.20
  -9  14   4  -20.80   26.50
  14   9  -4   -7.50   28.70
  -9 -14   4  -16.10   28.80
   9  14   4   21.00   27.00
  -9  14  -4   -5.70   21.60
 -10  14   4  378.76   45.60
 -14 -10   4  400.06   45.80
  14  10   4  457.15   51.69
  10  14  -4  518.35   55.59
  10  14   4  339.07   44.50
  14  10  -4  365.06   49.50
 -10 -14   4  343.37   41.90
 -10  14  -4  418.96   39.60
  14  11   4   60.99   35.10
 -11  14   4   68.99   26.60
 -14 -11   4   82.79   27.80
  11  14  -4   70.29   35.00
 -11  14  -4  111.29   23.00
  14  11  -4  133.69   34.90
  11  14   4  112.19   38.30
 -11 -14   4   80.59   32.20
 -14 -12   4  457.25   49.50
  12  14  -4  465.75   57.89
 -12  14   4  475.35   43.30
  14  12   4  434.66   50.79
 -12 -14   4  469.75   51.59
  12  14   4  426.96   51.69
 -12  14  -4  489.75   37.60
  14  12  -4  435.76   53.69
  13  14  -4  631.24   54.59
 -13  14   4  715.53   46.90
  14  13   4  585.64   65.49
 -13  14   4  626.04   38.90
 -14  13  -4  668.73   33.60
 -14  13   4  613.74   37.20
 -14  13   4  683.83   34.90
  13  14   4  691.83   65.69
  14  13  -4  593.54   61.59
 -13  14  -4  699.03   42.40
 -13 -14   4  701.83   51.39
  14  14   4   63.39   39.70
  14  14  -4   15.40   33.70
 -14  14  -4   20.80   12.60
 -14  14   4   48.40   16.70
 -14  14   4   54.39   12.00
   0  15  -4 7867.81  395.76
   0  15   4 8241.78  396.46
   0 -15   4 9265.17  396.96
  15   0   4 8644.24  387.16
  15   0   4 8927.81  385.66
   1 -15   4  483.45   48.70
   1  15  -4  457.75   55.39
  15   1   4  442.76   35.50
  -1  15   4  532.75   54.59
   1  15   4  460.85   46.20
  -1  15  -4  498.25   52.69
  15  -1   4  447.46   22.00
  -1 -15   4  461.35   51.09
  15   1  -4  441.86   32.20
   2  15  -4 1370.56   89.49
   2 -15   4 1441.76   80.39
  15   2   4 1594.24   78.49
  -2  15   4 1430.16   88.69
   2  15   4 1416.96   85.29
  15   2  -4 1589.34   76.29
  -2  15  -4 1518.35   88.09
  -2 -15   4 1368.96   87.29
   3 -15   4  577.54   49.20
  15   3   4  570.64   47.50
   3  15  -4  578.34   49.80
  -3  15   4  536.55   54.59
  -3 -15   4  672.63   55.09
  15   3  -4  506.25   41.10
  -3  15  -4  533.65   51.99
   3  15   4  490.75   49.10
   4  15  -4   86.59   27.60
  -4  15   4  102.89   32.00
  15   4   4  140.79   28.70
   4 -15   4   96.89   25.80
   4  15   4  138.59   37.80
  -4 -15   4   55.79   31.80
  -4  15  -4  149.09   31.70
  15   4  -4   93.39   23.50
   5 -15   4  333.57   40.70
  -5  15   4  355.66   48.20
 -15  -5   4  401.96   36.70
   5  15  -4  354.96   46.00
  15   5   4  380.66   46.70
  -5 -15   4  315.57   38.20
  -5  15  -4  338.27   44.10
   5  15   4  357.96   43.20
  15   5  -4  413.76   41.50
   6  15  -4   38.90   35.40
  -6  15   4   55.49   29.30
 -15  -6   4   49.20   25.20
  15   6   4   29.70   30.40
   6  15   4   77.69   36.90
  15   6  -4   88.29   25.70
  -6  15  -4   78.09   28.70
  -6 -15   4   41.40   31.80
 -15  -7   4 1804.72   94.69
  -7  15   4 1890.31   99.39
   7  15  -4 1627.44   98.19
  15   7   4 1750.32   99.49
  -7  15  -4 1917.01  103.19
  15   7  -4 2010.50  101.99
   7  15   4 1775.12  109.09
  -7 -15   4 1743.03   99.49
   8  15  -4  237.18   42.80
  15   8   4  287.37   38.60
  -8  15   4  230.08   35.30
 -15  -8   4  232.48   32.30
  15   8  -4  250.47   35.10
  -8  15  -4  248.88   34.10
   8  15   4  202.88   43.00
  -8 -15   4  216.18   31.20
  -9  15   4  202.18   34.50
 -15  -9   4  196.58   31.50
  15   9   4  130.09   34.40
   9  15  -4   81.69   37.10
   9  15   4  171.28   33.50
  15   9  -4  176.58   34.90
  -9 -15   4  197.88   36.40
  -9  15  -4  245.88   31.70
 -10  15   4   20.50   27.40
  15  10   4   39.50   32.80
  10  15  -4   89.89   29.00
  15  10  -4   28.50   31.40
  10  15   4   48.70   36.60
 -10 -15   4   25.30   30.20
 -10  15  -4   49.20   24.40
  11  15  -4  362.46   44.40
 -11  15   4  419.76   44.50
  15  11   4  355.16   47.90
 -11  15  -4  356.96   38.50
 -11 -15   4  326.77   42.00
  11  15   4  328.37   47.80
  15  11  -4  435.56   43.30
 -12  15   4   24.40   25.50
  12  15  -4   63.29   29.10
  15  12   4   55.59   28.80
 -12  15  -4   83.59   22.60
  15  12  -4   69.49   34.60
 -12 -15   4   95.59   33.00
  12  15   4   48.50   38.80
  15  13   4  356.16   49.30
  13  15  -4  311.17   45.10
 -13  15  -4  333.67   33.20
  15  13  -4  291.37   44.70
  13  15   4  300.67   42.10
  15  14   4  247.98   45.90
  14  15  -4  292.17   45.00
  15  14  -4  314.17   46.00
  14  15   4  280.07   47.60
  15  15   4  127.49   33.20
  15  15  -4  126.09   40.10
   0  16   4 1170.18   77.09
  16   0   4 1081.79   52.19
  16   0   4  992.40   53.89
   0 -16   4 1054.19   71.49
   0  16  -4 1191.68   69.69
  16   0  -4 1102.99   53.39
   1 -16   4  183.28   28.80
  -1  16   4  266.67   34.90
  16   1   4  262.47   29.20
   1  16  -4  203.98   39.80
  -1 -16   4  276.17   37.70
  16   1  -4  248.28   23.80
  -1  16  -4  241.78   39.80
   1  16   4  278.77   42.80
   2 -16   4  222.08   34.20
  -2  16   4  221.48   39.60
   2  16  -4  193.38   32.20
  16   2   4  189.08   25.70
   2  16   4  109.19   37.20
  -2  16  -4  202.28   36.60
  16   2  -4  163.38   20.70
  -2 -16   4  136.39   27.80
  16   3   4  184.78   28.80
   3 -16   4  222.88   33.30
  -3  16   4  271.27   38.80
   3  16  -4  238.28   34.20
   3  16   4  227.78   40.10
  -3  16  -4  199.68   36.90
  -3 -16   4  200.68   30.90
  16   3  -4  231.68   31.00
   4 -16   4  327.37   40.70
  16   4   4  161.68   30.20
  -4  16   4  214.68   35.50
   4  16  -4  227.78   34.40
  16   4  -4  158.58   27.10
   4  16   4  238.48   35.00
  -4 -16   4  226.48   36.40
  -4  16  -4  220.08   36.60
  16   5   4   29.00   28.40
   5  16  -4   45.90   27.30
  -5  16   4   73.89   30.50
  -5 -16   4   75.19   33.50
  -5  16  -4   39.90   29.90
  16   5  -4   58.19   22.20
   5  16   4   68.09   38.00
  -6  16   4  724.53   61.09
   6  16  -4  787.92   67.69
  16   6   4  703.13   60.59
  -6 -16   4  628.04   51.29
  16   6  -4  723.43   55.19
   6  16   4  776.32   58.99
  -6  16  -4  645.64   56.79
   7  16  -4  147.49   38.70
  -7  16   4  195.68   35.50
  16   7   4   75.19   31.10
  -7  16  -4  175.18   33.00
  -7 -16   4  142.39   35.20
   7  16   4  222.48   42.90
  16   7  -4  143.79   32.40
   8  16  -4  249.68   42.80
  -8  16   4  179.08   37.50
  16   8   4  232.08   36.80
  -8  16  -4  213.38   34.40
  16   8  -4  210.08   34.10
  -8 -16   4  156.28   29.10
   8  16   4  207.58   42.10
  -9  16   4   63.59   31.80
  16   9   4  119.19   34.40
   9  16  -4  110.29   30.50
  -9  16  -4  111.39   29.10
  16   9  -4  103.19   31.10
  -9 -16   4  137.99   27.10
   9  16   4   72.99   39.80
  16  10   4   23.00   32.80
  10  16  -4  121.09   37.50
 -10  16   4  107.79   31.70
 -10 -16   4  131.79   27.50
  16  10  -4   89.29   33.30
  10  16   4   92.59   40.70
 -10  16  -4  121.09   27.60
  11  16  -4   67.79   37.70
 -11  16   4  119.39   30.00
  16  11   4   72.09   37.10
  11  16   4  177.88   43.40
 -11  16  -4  111.69   27.20
 -11 -16   4  154.98   34.20
  16  11  -4  134.79   35.80
  12  16  -4  816.22   73.69
 -12  16   4  915.61   63.89
  16  12   4  855.31   71.09
 -12  16  -4  942.01   58.99
  12  16   4  784.02   77.09
  16  12  -4  896.51   70.79
  13  16  -4  151.48   40.70
  16  13   4  151.88   41.70
  16  13  -4  165.58   37.30
  13  16   4  125.69   35.50
  14  16  -4   66.49   37.80
  16  14   4   72.29   31.00
  16  14  -4  111.29   35.60
  14  16   4   49.80   40.30
  16  15   4  211.48   45.50
  15  16  -4  202.08   36.40
  16  15  -4  178.28   40.00
  15  16   4  226.88   43.60
  16  16   4    4.10   38.40
  16  16  -4  -33.60   33.30
  17   0  -4   -4.40    8.10
   0  17   4  -32.90   33.10
   0  17  -4  -38.40   31.40
   0 -17   4  -12.20   27.60
  17   0   4   -6.60    8.70
  17   0   4    3.10    6.80
  17   1   4  687.63   42.90
   1 -17   4  785.82   57.89
  -1  17   4  801.72   66.19
   1  17  -4  607.74   62.49
  -1 -17   4  724.13   51.79
  -1  17  -4  680.23   61.99
  17   1  -4  683.43   39.60
   1  17   4  718.63   65.59
   2 -17   4  315.47   44.50
  17   2   4  327.27   34.50
  -2  17   4  366.96   51.29
   2  17  -4  277.37   38.20
  -2 -17   4  339.67   46.70
  17   2  -4  312.07   30.00
  -2  17  -4  297.47   40.20
   2  17   4  281.87   43.80
  17   3   4  103.39   25.90
   3  17  -4   56.19   35.60
  -3  17   4  111.49   34.10
   3 -17   4   90.39   28.50
  -3  17  -4   74.49   33.00
  -3 -17   4  109.29   33.20
   3  17   4   76.59   38.70
  17   3  -4   67.79   20.20
   4  17  -4  243.48   42.90
  -4  17   4  251.17   41.20
  17   4   4  331.27   40.20
  -4  17  -4  330.47   42.80
   4  17   4  325.67   46.80
  -4 -17   4  282.17   37.90
  17   4  -4  364.56   36.70
   5  17  -4 1247.98   78.99
  17   5   4 1338.97   77.69
  -5  17   4 1208.08   81.99
  17   5  -4 1312.97   74.09
  -5 -17   4 1228.78   73.59
  -5  17  -4 1169.28   78.29
   5  17   4 1183.78   77.69
  17   6   4  149.88   33.50
   6  17  -4  134.59   31.30
  -6  17   4  134.89   35.60
   6  17   4  135.09   40.40
  -6  17  -4  154.68   33.50
  17   6  -4  140.49   28.90
  -6 -17   4   39.40   32.30
  17   7   4  238.98   36.80
  -7  17   4  290.87   43.90
   7  17  -4  271.47   44.80
  -7  17  -4  264.17   36.70
   7  17   4  171.48   35.60
  -7 -17   4  246.48   33.10
  17   7  -4  238.28   34.40
  -8  17   4  305.67   44.00
   8  17  -4  382.66   45.40
  17   8   4  396.46   47.00
  -8  17  -4  325.17   43.30
   8  17   4  306.27   41.80
  17   8  -4  415.36   46.00
  -8 -17   4  325.07   42.50
  17   9   4   10.20   32.10
   9  17  -4   49.00   35.90
  -9  17   4    3.30   31.50
   9  17   4   -2.30   36.90
  -9  17  -4   10.40   26.80
  17   9  -4   27.00   28.40
  -9 -17   4   14.20   30.40
  10  17  -4   96.99   38.40
 -10  17   4   91.59   34.00
  17  10   4   37.10   34.50
  10  17   4   75.39   40.40
 -10 -17   4   77.49   26.30
 -10  17  -4   51.19   26.10
  17  10  -4  112.59   32.40
  11  17  -4   35.00   28.00
  17  11   4  -19.30   32.90
 -11  17   4   11.70   28.90
  17  11  -4    7.60   30.90
 -11  17  -4   31.30   25.60
  11  17   4   29.80   38.90
 -12  17   4   25.40   29.50
  12  17  -4   42.40   28.50
  17  12   4   -6.60   32.40
  17  12  -4   -2.80   29.00
  12  17   4   15.90   38.50
 -12  17  -4   41.30   30.60
  17  13   4  127.79   40.50
  13  17  -4  149.39   32.40
  17  13  -4   55.59   35.70
  13  17   4  152.58   34.70
  17  14   4  337.37   49.30
  14  17  -4  321.57   47.10
  17  14  -4  349.67   47.40
  14  17   4  342.27   51.29
  17  15   4   80.19   40.00
  15  17  -4   86.59   39.90
  17  15  -4  130.79   39.30
  15  17   4   87.79   42.00
  16  17  -4   12.70   36.80
  17  16   4   85.29   31.80
  17  16  -4   58.59   37.00
  16  17   4   91.39   39.60
   0  18   4  -12.70   24.40
  18   0   4    4.90    3.90
   0 -18   4  -25.90   20.60
   0  18  -4   42.20   34.10
  -1  18   4  145.49   38.60
   1  18  -4  107.79   29.10
  18   1   4   70.09   15.70
   1 -18   4  136.99   33.00
  18   1   4   85.19   11.70
  -1  18  -4  112.19   35.90
  -1 -18   4  121.29   33.60
  18   1  -4  141.39   19.10
   1  18   4   97.69   30.50
  18   2   4  340.47   33.70
   2  18  -4  325.97   44.30
  -2  18   4  319.97   44.30
  18   2  -4  294.97   27.60
   2  18   4  328.97   44.40
  -2 -18   4  222.48   38.00
  -2  18  -4  284.77   37.70
  18   3   4  170.78   27.50
   3  18  -4  201.78   41.30
  -3  18   4  173.08   40.10
  -3  18  -4  155.68   31.00
   3  18   4  115.09   31.80
  -3 -18   4  220.18   37.30
  18   3  -4  203.88   24.50
  -4  18   4  996.20   75.89
   4  18  -4  986.40   77.79
  18   4   4 1078.49   65.29
  -4  18  -4 1061.39   75.49
  -4 -18   4 1020.40   73.49
   4  18   4 1185.68   73.59
  18   4  -4 1095.79   64.49
   5  18  -4   26.40   36.20
  -5  18   4   66.79   37.00
  18   5   4   84.39   29.20
  18   5  -4  118.29   26.30
  -5  18  -4  126.29   35.00
  -5 -18   4   92.99   33.30
   5  18   4  -10.20   37.80
   6  18  -4  268.27   38.10
  18   6   4  272.57   36.90
  -6  18   4  289.47   42.90
  -6  18  -4  257.37   40.10
  -6 -18   4  206.18   32.50
   6  18   4  321.57   40.90
  18   6  -4  267.37   35.30
   7  18  -4  385.16   48.50
  18   7   4  273.67   40.90
  -7  18   4  434.46   53.29
  18   7  -4  388.46   43.30
  -7  18  -4  437.46   49.20
  -7 -18   4  302.07   42.50
   7  18   4  327.87   49.70
  18   8   4  154.68   34.70
  -8  18   4  154.78   36.70
   8  18  -4  159.68   40.00
  -8 -18   4   81.09   26.50
   8  18   4   97.69   32.90
  -8  18  -4  113.79   30.80
  18   8  -4   73.39   29.70
  -9  18   4   -2.70   29.20
  18   9   4   -4.90   32.60
   9  18  -4    9.40   35.00
   9  18   4  -21.30   27.20
  -9  18  -4   34.20   26.80
  18   9  -4   10.50   27.40
  18  10   4   21.50   35.40
 -10  18   4    0.90   31.00
  10  18  -4   79.49   30.10
  18  10  -4   53.99   30.50
  10  18   4   69.49   31.80
 -10  18  -4   48.30   27.60
 -11  18   4   85.09   33.80
  11  18  -4   19.80   36.80
  18  11   4   45.40   38.10
  18  11  -4   79.19   33.30
 -11  18  -4  118.39   28.90
  11  18   4   27.60   39.10
  18  12   4   23.10   33.40
  12  18  -4   13.70   36.30
  18  12  -4   32.60   29.90
  12  18   4  -37.40   26.50
  18  13   4   90.99   38.50
  13  18  -4   90.19   39.70
  18  13  -4  111.19   36.50
  13  18   4    3.90   28.30
  18  14   4    9.70   36.40
  14  18  -4   33.80   37.60
  14  18   4   32.40   39.80
  18  14  -4   41.10   34.90
  18  15   4   56.39   38.20
  15  18  -4   62.99   38.20
  15  18   4   33.00   40.60
  18  15  -4  110.89   37.70
   0  19   4   18.60   36.20
   0  19  -4   19.70   34.70
   1  19  -4   36.50   26.00
  -1  19   4   34.00   27.20
  19   1   4   34.90   12.10
  19   1   4   36.90    9.10
   1  19   4   35.60   38.10
  -1  19  -4   93.59   35.00
  19   1  -4   25.40   10.40
   2  19  -4   17.00   34.10
  19   2   4   49.99   18.00
  -2  19  -4   85.09   33.90
   2  19   4   53.29   38.40
  19   2  -4   57.19   15.40
  -2 -19   4   37.50   23.80
   3  19  -4  373.26   48.60
  -3  19   4  476.45   58.39
  19   3   4  414.86   41.50
  -3 -19   4  385.86   42.20
  -3  19  -4  375.66   52.19
   3  19   4  516.55   62.49
  -4  19   4   44.70   35.40
   4  19  -4  118.19   37.20
  19   4   4   -5.90   23.90
   4  19   4   -3.70   36.50
  -4 -19   4   29.70   23.80
  -4  19  -4   47.50   31.60
  19   4  -4   25.30   20.50
  19   5   4   94.19   29.70
  -5  19   4  105.09   37.20
   5  19  -4   69.19   37.80
  19   5  -4   81.19   25.10
  -5 -19   4  101.19   27.90
   5  19   4   29.00   28.90
  -5  19  -4  130.49   36.30
  -6  19   4  408.06   55.89
   6  19  -4  337.37   44.80
  19   6   4  386.66   48.80
  19   6  -4  346.07   42.90
   6  19   4  421.66   51.99
  -6  19  -4  380.56   50.29
  -7  19   4  144.59   40.30
   7  19  -4   85.39   29.50
  19   7   4  113.59   31.00
  -7  19  -4  115.69   35.50
   7  19   4  113.19   33.80
  19   7  -4  103.29   30.70
   8  19  -4   68.49   38.00
  -8  19   4   46.80   36.50
  19   8   4   66.39   30.30
  -8  19  -4   30.20   29.00
  19   8  -4   63.19   30.40
   8  19   4   10.20   39.70
  19   9   4  132.89   37.90
   9  19  -4  175.18   35.80
  -9  19   4  278.07   42.20
   9  19   4  275.17   48.70
  19   9  -4  242.98   35.90
  -9  19  -4  148.39   36.30
 -10  19   4   28.90   33.10
  10  19  -4  120.49   39.70
  19  10   4  -12.60   30.80
  10  19   4   46.30   31.40
 -10  19  -4   -9.20   27.50
  19  10  -4   -8.60   28.00
  11  19  -4   83.29   39.40
  19  11   4   99.39   36.10
  19  11  -4   58.79   31.70
  11  19   4   91.19   32.40
  19  12   4  137.99   39.60
  12  19  -4  159.98   42.00
  12  19   4  150.48   36.10
  19  12  -4  123.39   35.80
  19  13   4    2.30   35.30
  13  19  -4    2.40   35.10
  13  19   4   47.70   31.20
  19  13  -4   11.20   33.00
  19  14   4    9.20   36.50
  19  14  -4   41.20   33.40
   0  20  -4   73.99   37.80
   0  20   4   22.90   38.60
  -1  20   4   57.99   38.20
   1  20  -4   37.00   27.80
  -1  20  -4   58.09   27.80
   1  20   4   53.29   31.00
  -2  20   4  129.89   40.70
   2  20  -4   76.29   37.20
  -2  20  -4  124.59   36.60
   2  20   4  140.19   33.50
   3  20  -4  105.49   38.70
  -3  20   4   64.79   36.20
  -3  20  -4   81.59   35.40
   3  20   4   86.89   31.80
   4  20  -4   24.60   37.20
  -4  20   4   36.30   36.70
  -4  20  -4   33.10   31.20
  20   4  -4   85.99   31.70
   4  20   4   50.69   31.00
  -5  20   4  533.05   60.59
  20   5   4  476.45   52.89
   5  20  -4  573.84   63.69
  -5  20  -4  549.85   57.09
   5  20   4  404.86   55.29
  20   5  -4  415.66   43.90
   6  20  -4  198.28   42.60
  -6  20   4  180.48   40.50
  20   6   4  176.88   35.60
  20   6  -4  240.38   32.80
   6  20   4  276.97   47.40
  -6  20  -4  257.47   42.60
  20   7   4   -3.90   30.30
  -7  20   4    6.00   34.60
   7  20  -4  -14.80   26.70
  20   7  -4   16.30   27.00
  -7  20  -4  -24.90   28.70
   7  20   4   -3.10   39.60
  -8  20   4  142.99   37.70
   8  20  -4  113.79   41.90
  20   8   4  115.89   33.70
  -8  20  -4  126.29   36.20
  20   8  -4  101.49   33.40
   8  20   4   90.39   34.90
  20   9   4   52.49   34.80
  -9  20   4  -43.70   29.60
   9  20  -4   36.20   28.90
  -9  20  -4   73.49   30.80
   9  20   4   44.10   42.80
  20   9  -4   32.90   31.80
  10  20  -4  188.38   42.60
  20  10   4  140.39   40.90
  10  20   4  185.48   46.60
  20  10  -4  228.48   39.10
  20  11   4  -22.80   35.90
  20  11  -4  -49.30   27.30
  11  20   4   48.50   32.00
  20  12   4  -22.10   32.70
  20  12  -4   39.10   33.60
   0  21  -4   15.40   35.30
   0  21   4   25.80   29.60
   1  21  -4  217.58   37.10
  -1  21   4  183.38   44.60
   1  21   4  215.08   47.00
  -1  21  -4  225.38   40.90
   2  21  -4   23.70   37.10
  -2  21   4   25.80   35.60
  -2  21  -4   56.19   33.70
   2  21   4   39.40   40.70
  -3  21   4  139.89   41.30
   3  21  -4   -2.90   37.30
   3  21   4   55.69   41.00
  -3  21  -4   87.09   35.70
  -4  21   4  -52.79   34.90
   4  21  -4   -9.00   36.50
  -4  21  -4   33.40   32.10
   4  21   4   20.70   40.70
  -5  21   4  162.28   42.70
   5  21  -4   75.99   39.40
   5  21   4   87.69   34.30
  -5  21  -4   77.79   35.80
   6  21  -4   48.10   38.80
  -6  21   4   62.59   37.40
   6  21   4   45.10   40.20
  -6  21  -4   35.50   34.10
  -7  21   4  292.57   47.00
   7  21  -4  345.97   43.90
   7  21   4  368.26   52.59
  -7  21  -4  251.67   42.00
  -8  21   4  120.09   40.30
   8  21  -4   85.69   39.80
  -8  21  -4  117.29   33.80
   8  21   4   94.59   42.10
   0  22   4   25.90   38.70
   0  22  -4  -27.00   35.40
  -1  22   4   30.60   30.30
   1  22  -4   36.10   33.80
  -1  22  -4    9.00   35.00
   1  22   4  121.19   41.60
   2  22  -4   21.10   35.30
  -2  22   4  -14.60   37.80
  -2  22  -4   47.60   28.50
   2  22   4   32.50   30.00
   3  22  -4  -29.20   35.20
  -3  22   4   26.40   37.30
  -3  22  -4   12.20   33.10
   3  22   4    9.30   29.80
  -4  22   4   27.20   35.10
   4  22  -4    0.20   36.40
  -4  22  -4  -20.40   29.40
   4  22   4    3.50   36.10
  -5  22   4  116.89   39.10
   5  22  -4   40.10   38.20
   5  22   4   55.59   41.30
  -5  22  -4   81.09   35.70
  -6  22   4  127.99   41.20
  -6  22  -4   85.69   35.90
  -7  22   4   44.10   38.60
  -7  22  -4   16.40   32.30
   0  23  -4   31.10   37.40
   0  23   4    2.10   36.30
   1  23  -4  132.19   41.30
  -1  23   4  139.19   44.10
  -1  23  -4  177.48   42.20
   1  23   4   44.50   40.10
  -2  23   4   23.50   36.40
   2  23  -4    2.40   27.80
  -2  23  -4   -1.10   32.50
   2  23   4   40.20   40.00
  -3  23   4   -9.00   36.60
  -3  23  -4   50.59   28.30
  -4  23   4  -70.39   34.50
  -4  23  -4    5.90   30.30
  -5  23   4   70.19   38.40
  -5  23  -4   94.29   37.30
   0   0   5   -5.20    5.60
   0   0  -5    5.20    5.60
   1   3  -5 2088.79   99.29
  -1  -3   5 1952.00   96.09
   3  -1   5 2014.80   90.99
   0  -4   5 2627.44  124.19
  -4   1  -5  479.25   24.20
   4  -1  -5  445.46   25.10
  -4  -1   5  419.66   29.90
  -1  -4   5  535.45   38.70
   4  -1   5  496.55   25.50
  -1   4  -5  440.96   29.20
  -4   1   5  433.96   25.80
  -4  -4   5  154.58   24.70
   4  -4   5  152.68   17.20
   4   4  -5   94.49   23.20
  -4   4  -5  151.58   16.60
   5  -1  -5 1489.65   71.49
   1  -5   5 1399.06   75.79
  -5  -1   5 1630.54   75.79
   1   5  -5 1720.43   81.59
   5  -1   5 1421.76   67.69
  -1   5  -5 1344.87   74.19
   5   1  -5 1547.65   70.49
  -5   1   5 1490.45   68.69
  -1  -5   5 1532.95   77.79
   6   0  -5 3029.60  135.39
  -6   0   5 3027.40  136.19
   0   6  -5 2821.82  140.39
   1  -6   5 5021.30  230.88
   6  -2  -5  412.46   22.10
   2   6  -5  418.76   32.30
   2  -6   5  373.96   35.30
  -6  -2   5  397.06   31.70
  -2   6  -5  370.96   33.40
   6  -2   5  371.56   22.00
   2   6   5  425.96   30.10
   6   2  -5  394.26   29.10
  -2  -6   5  426.36   32.20
  -6   2   5  386.46   22.80
  -6  -3   5 2570.14  117.39
  -6   3  -5 2570.44  110.99
   6   3   5 2438.56  115.19
   3   6  -5 2295.77  118.89
   3  -6   5 2332.87  116.39
  -3  -6   5 2262.07  118.89
   6   3  -5 2626.94  115.89
   6  -3   5 2314.77  110.69
  -3   6  -5 2251.17  114.19
  -6   3   5 2562.34  110.39
   3   6   5 2526.35  115.79
   4   6  -5 1909.41   95.39
  -6  -4   5 1881.71   93.89
   6   4   5 1884.21   91.89
  -6   4  -5 1787.22   86.09
   4  -6   5 1943.81   90.99
  -6   4   5 2001.90   90.29
  -4  -6   5 2003.30   97.29
   6   4  -5 2020.20   97.49
   6  -4   5 1909.01   91.59
  -4   6  -5 1913.61   94.29
   4   6   5 1986.10   98.59
  -6  -5   5 4505.15  215.58
   5   6  -5 4446.75  215.48
   6   5   5 4968.00  214.18
  -5   6  -5 4798.32  209.48
  -5  -6   5 4584.14  214.18
   6   5  -5 4378.16  212.78
  -6   6  -5  114.69   14.90
   6   6  -5  113.39   26.10
   6  -6   5  125.99   18.20
   6   6   5  145.89   25.90
  -6  -6   5  126.59   27.70
  -7   0   5  967.80   51.59
   7   0  -5  965.50   49.60
   0  -7   5 1006.30   59.69
   0   7   5 1032.00   56.79
   0   7  -5 1064.59   58.99
  -1   7   5 1934.11   93.79
   1  -7   5 1933.71   97.59
   7  -1  -5 1885.11   89.59
  -7  -1   5 1875.11   93.49
   1   7  -5 2160.58   96.79
  -1   7  -5 1817.02   92.59
  -1  -7   5 1867.71   91.89
   1   7   5 1846.82   92.69
   7   1  -5 1900.51   87.19
  -7   1   5 1822.72   85.89
   7  -1   5 1819.52   84.39
   2   7  -5  361.76   39.10
   7   2   5  304.07   27.70
   2  -7   5  301.57   34.40
   7  -2  -5  310.17   18.40
  -7  -2   5  376.46   31.70
  -7   2   5  307.47   20.30
   2   7   5  337.17   35.90
   7   2  -5  296.47   26.60
  -2  -7   5  283.27   30.60
   3  -7   5  711.73   45.00
   3   7  -5  747.23   45.10
  -3   7   5  668.13   42.60
  -7  -3   5  682.23   46.60
   7   3   5  738.23   42.60
  -3   7  -5  742.43   44.00
   3   7   5  691.83   43.50
   7   3  -5  726.63   42.90
   7  -3   5  667.53   34.70
  -7   3   5  684.43   34.30
  -3  -7   5  656.03   44.90
  -7  -5   5 7964.20  362.36
  -5  -7   5 8129.49  371.56
  -7  -6   5 8063.39  368.66
   6   7   5 7710.63  351.76
  -7   7  -5  164.48   19.10
   7  -7   5  141.89   18.90
  -7  -7   5  101.79   28.30
   7   7   5  158.08   26.90
   7   7  -5   82.39   26.80
  -7   7   5  182.18   23.00
   0   8   5 1858.71   96.99
   0  -8   5 1941.51   95.99
  -8   0   5 1920.11   91.69
   8   0  -5 1833.52   89.49
   0   8  -5 2071.29   95.89
  -1   8   5  169.08   21.40
  -8  -1   5  133.59   17.90
   1  -8   5  146.69   22.80
   8   1   5  136.79   15.90
   1   8  -5  171.78   23.60
   8  -1  -5  137.49   14.20
   8   1  -5  179.08   21.30
  -1   8  -5  161.68   25.70
  -8   1   5  142.99   18.50
   1   8   5  170.38   22.60
   8  -1   5  150.48   12.90
  -1  -8   5  154.98   29.10
   2  -8   5 3785.12  173.18
   2   8  -5 3527.75  174.38
  -2   8   5 3621.44  171.88
   8   2   5 3731.03  168.98
  -8  -2   5 3664.83  169.88
   8   2  -5 3894.71  176.98
  -8   2   5 3933.61  173.58
  -2   8  -5 3713.13  178.48
   2   8   5 3656.13  179.18
  -2  -8   5 3966.40  180.48
   3  -8   5 5474.35  252.87
  -8  -3   5 5686.33  252.37
  -3   8   5 5465.05  252.37
   3   8  -5 5382.96  255.47
  -3  -8   5 6048.69  269.37
  -8   3   5 5632.44  261.47
  -8   4  -5 1434.76   67.89
   4   8  -5 1440.76   82.69
  -8  -4   5 1539.45   78.29
   8   4   5 1469.05   76.89
   4  -8   5 1583.44   79.39
  -4   8   5 1476.05   76.19
   4   8   5 1509.05   77.99
  -4  -8   5 1569.64   83.99
   8  -4   5 1538.65   69.49
  -4   8  -5 1345.87   76.89
  -8   4   5 1450.25   68.79
   8   4  -5 1531.45   77.49
  -8   5  -5    0.50    6.80
   5  -8   5   -5.10   18.00
   8   5   5  -42.20   19.40
  -5   8   5   -4.40   15.70
   5   8  -5   -2.10   25.60
  -8  -5   5   32.60   23.90
   8  -5   5   11.20   10.20
   5   8   5   -3.20   24.50
  -8   5   5   -9.80    7.10
  -5  -8   5  -14.10   19.50
  -5   8  -5    0.20   15.60
   8   5  -5    8.20   20.00
  -8  -6   5 8814.32  393.66
   6   8  -5 8444.66  393.66
   6   8   5 8263.17  376.96
   7   8  -5   72.79   27.80
   7  -8   5   74.69   16.50
  -8   7  -5   50.09   11.60
   8   7   5   34.40   23.10
  -7   8   5   84.59   16.60
  -8  -7   5   75.69   25.90
  -7   8  -5   64.39   15.90
   8  -7   5   49.10   14.30
  -8   7   5   79.69   14.60
   7   8   5   32.90   25.50
  -7  -8   5   90.29   27.40
   8   7  -5   29.80   24.80
   8   8   5 3992.20  191.68
  -8  -8   5 3898.01  189.48
   8  -8   5 4143.39  185.18
   8   8  -5 4070.09  191.88
  -8   8   5 4139.79  185.08
  -8   8  -5 3904.11  184.18
   9   0  -5  264.27   20.20
   0   9  -5  172.28   29.10
   0  -9   5  281.57   39.20
   0   9   5  286.87   37.00
  -9   0   5  193.08   23.50
   9   0   5  237.08   22.30
  -9  -1   5 4909.61  224.38
  -9   1   5 5674.23  254.07
   9   1  -5 5461.95  254.77
   9  -1   5 5725.83  253.07
   2  -9   5  941.21   58.39
   9  -2  -5  960.50   44.20
  -9  -2   5  937.71   51.99
   9   2   5 1008.40   52.39
  -2   9   5  907.11   52.79
   2   9  -5  801.52   55.29
   9  -2   5  892.81   44.60
   2   9   5  986.30   60.79
   9   2  -5  921.11   51.59
  -2   9  -5  950.10   57.49
  -2  -9   5 1011.30   57.19
  -9   2   5  968.20   46.80
  -9  -3   5 2536.45  124.69
   3   9  -5 2550.54  127.39
  -3   9   5 2819.72  126.69
   3  -9   5 2519.15  126.59
   9   3   5 2607.24  124.69
  -3  -9   5 2642.24  128.49
  -9   3   5 2486.95  116.99
  -3   9  -5 2560.14  124.79
   3   9   5 2720.13  128.19
   9  -3   5 2532.25  116.09
   9   3  -5 2549.54  122.39
   9   4   5 2225.38  109.79
  -4   9   5 2240.08  109.99
   4  -9   5 2279.47  110.59
   4   9  -5 2239.88  112.49
  -9  -4   5 2274.07  111.09
   9  -4   5 2345.67  106.29
  -9   4   5 2375.66  106.79
  -4   9  -5 2272.47  114.59
  -4  -9   5 2261.77  115.99
   9   4  -5 2328.17  114.29
   4   9   5 2525.25  118.79
   5  -9   5 4252.07  196.08
  -9  -5   5 4304.47  197.28
  -5   9   5 4200.08  195.88
   9   5   5 4145.29  196.38
   5   9  -5 4136.49  198.48
   5   9   5 4476.65  199.78
  -9   5   5 4227.88  189.18
  -5   9  -5 4104.99  195.18
   9  -5   5 4074.69  189.18
  -5  -9   5 4272.47  198.28
   9   5  -5 4111.19  196.88
   6   9  -5 3306.57  157.48
  -9  -6   5 3277.07  154.68
  -9   6  -5 3236.88  145.29
   9   6   5 3130.29  153.98
   6  -9   5 3348.76  151.88
  -6   9   5 3013.00  150.58
  -6   9  -5 3438.76  149.99
  -9   6   5 3226.28  143.89
   6   9   5 3090.09  152.38
   9   6  -5 3233.18  151.48
   9  -6   5 3070.29  144.39
  -9   6   5 3048.90  144.89
  -6  -9   5 3157.68  154.58
   7   9  -5 2324.07  113.29
  -9  -7   5 2260.47  113.19
  -7   9   5 2316.57  108.59
   7  -9   5 2298.47  108.69
   9   7   5 2021.10  110.69
  -9   7  -5 2241.08  103.29
  -7   9  -5 2152.78  104.59
   7   9   5 2097.79  111.99
  -9   7   5 2165.88  101.79
   9   7  -5 2302.87  111.89
  -9   7   5 2299.87  100.19
   9  -7   5 2069.89  100.99
  -7  -9   5 2117.29  111.79
   8   9  -5  182.68   25.90
   9   8   5  150.08   29.70
  -9   8  -5  179.28   18.90
  -8   9   5  126.39   20.30
   8  -9   5  173.68   20.40
  -9  -8   5  171.98   28.60
   9   8  -5  105.59   28.50
   9  -8   5  133.09   16.60
  -8  -9   5  176.48   25.20
   8   9   5  151.98   25.10
  -8   9  -5  166.58   19.00
  -9   8   5  162.58   22.50
  -9   9   5  184.98   26.00
  -9   9  -5  156.08   21.20
   9   9   5  193.98   33.30
   9   9  -5  200.68   31.10
  -9  -9   5  197.48   31.50
   9  -9   5  235.58   23.50
  10   0   5   41.00   13.50
   0  10   5   20.30   18.00
   0  10  -5   49.80   20.00
 -10   0   5   35.60   15.30
   0 -10   5   31.70   19.50
  10   0  -5   36.50   11.10
  -1  10   5 1177.88   67.09
  10   1   5 1387.46   63.59
   1  10  -5 1144.99   68.49
  10  -1  -5 1257.27   58.99
   1 -10   5 1117.39   67.29
 -10  -1   5 1355.56   65.49
  10  -1   5 1301.47   59.49
   1  10   5 1330.37   73.69
  -1 -10   5 1142.69   69.19
  -1  10  -5 1347.37   69.29
 -10   1   5 1127.09   62.39
  10  -1   5 1267.47   61.39
  10   1  -5 1410.76   63.79
   2 -10   5 1520.15   80.69
   2  10  -5 1617.84   84.19
 -10  -2   5 1501.65   75.69
  10   2   5 1492.65   74.89
  -2  10   5 1374.16   76.49
  10  -2  -5 1457.35   68.29
  -2  10  -5 1545.55   77.49
   2  10   5 1437.56   75.69
  10   2  -5 1459.05   70.99
  -2 -10   5 1334.07   79.99
  10  -2   5 1455.35   65.99
  10  -2   5 1354.16   64.99
 -10   2   5 1357.26   67.09
   3 -10   5 1586.94   79.19
  10   3   5 1440.76   74.79
  -3  10   5 1377.36   77.89
   3  10  -5 1577.24   84.29
 -10  -3   5 1389.96   76.59
  10   3  -5 1417.06   73.29
  -3  10  -5 1443.26   76.69
  -3 -10   5 1449.55   76.39
   3  10   5 1460.05   80.09
 -10   3   5 1347.77   65.49
  -4  10   5 3689.03  176.78
   4  10  -5 3776.82  181.48
  10   4   5 3759.42  176.18
 -10  -4   5 3829.52  176.78
   4 -10   5 3747.02  176.98
 -10   4   5 3927.31  174.58
  -4  10  -5 4053.79  183.18
  10   4  -5 3775.72  181.58
  -4 -10   5 3901.41  185.78
   4  10   5 3754.22  185.38
   5 -10   5  945.31   54.89
   5  10  -5  875.21   55.69
  10   5   5  889.11   54.49
 -10  -5   5  933.31   54.79
  -5  10   5  766.72   52.49
  -5  10  -5  816.12   52.59
 -10   5   5  906.81   41.60
 -10   5   5  846.22   41.90
  10   5  -5  932.61   54.99
  -5 -10   5  856.31   59.39
   5  10   5  962.10   60.99
   6  10  -5  393.26   37.80
 -10  -6   5  394.06   38.50
  10   6   5  411.16   39.00
  -6  10   5  374.66   34.20
   6 -10   5  418.66   37.20
 -10   6   5  409.96   23.90
  -6  10  -5  376.56   36.10
  10   6  -5  417.76   40.10
  -6 -10   5  455.25   37.80
   6  10   5  428.36   45.30
 -10   6   5  422.46   22.10
 -10  -7   5 3928.91  186.68
  -7  10   5 3902.31  184.08
 -10   7  -5 4261.37  177.38
   7 -10   5 3795.72  182.98
  10   7   5 3881.21  187.28
   7  10  -5 3765.92  187.38
  10   7  -5 3901.01  183.68
  -7  10  -5 3815.92  179.18
   7  10   5 3722.83  183.08
  -7 -10   5 3929.41  184.88
 -10  -8   5   33.00   26.00
 -10   8  -5   57.99   10.30
  10   8   5   75.89   29.10
   8 -10   5   68.59   18.20
   8  10  -5   87.19   30.50
  -8  10   5   73.19   21.10
   8  10   5   78.29   31.60
  -8  10  -5   82.39   18.10
 -10   8   5   54.69   13.60
 -10   8   5   55.49    9.60
  10   8  -5   20.50   26.70
  -8 -10   5   93.59   29.00
  10   9   5  422.36   48.00
   9  10  -5  374.96   47.60
  -9  10   5  407.26   36.50
   9 -10   5  420.86   31.40
 -10   9  -5  439.86   27.60
 -10  -9   5  449.16   38.40
  -9  10  -5  402.26   31.60
  -9 -10   5  411.56   38.70
  10   9  -5  399.16   38.10
   9  10   5  453.55   41.60
 -10   9   5  365.76   31.10
 -10   9   5  448.16   25.40
  10  10   5  583.54   53.79
 -10 -10   5  536.65   50.69
  10  10  -5  450.25   50.29
 -10  10   5  527.35   38.50
 -10  10  -5  530.25   34.50
   0  11   5 1658.33   92.89
 -11   0   5 1710.03   84.19
   0  11  -5 1687.43   93.29
  11   0   5 1747.53   83.79
  11   0  -5 1700.23   82.29
   0 -11   5 2004.80   94.29
   1 -11   5  945.01   61.59
 -11  -1   5  975.50   54.39
   1  11  -5 1003.00   59.59
  11  -1  -5  991.00   47.80
  -1  11   5  995.20   62.09
  11   1   5 1019.00   53.29
   1  11   5 1015.10   58.09
 -11   1   5  977.10   49.90
  -1 -11   5  861.01   62.39
  11  -1   5 1037.90   49.40
  11  -1   5  986.00   46.50
  11   1  -5  924.61   50.89
  -1  11  -5  979.70   62.09
   2  11  -5 2603.04  124.79
   2 -11   5 2366.96  120.89
 -11  -2   5 2464.35  116.59
  11  -2  -5 2378.96  110.09
  11   2   5 2487.05  116.79
  -2  11   5 2320.07  120.69
 -11   2   5 2492.75  107.49
  -2  11  -5 2257.47  114.39
   2  11   5 2356.16  118.59
  11  -2   5 2407.86  105.49
  11   2  -5 2298.37  111.19
  -2 -11   5 2104.49  117.89
  11   3   5  445.36   35.40
   3  11  -5  464.45   48.20
  -3  11   5  472.15   41.10
   3 -11   5  482.15   35.50
 -11  -3   5  435.36   37.20
 -11   3   5  441.96   22.30
  -3  11  -5  420.96   41.00
  -3 -11   5  432.26   37.60
   3  11   5  376.86   37.40
  11   3  -5  417.96   34.30
  -4  11   5  237.68   27.90
   4 -11   5  288.97   33.50
   4  11  -5  249.28   35.00
 -11  -4   5  291.07   34.30
  11   4   5  220.08   28.70
   4  11   5  250.97   34.50
  11   4  -5  302.97   32.80
  -4  11  -5  206.58   28.20
  -4 -11   5  199.38   32.90
   5 -11   5  575.24   41.70
 -11  -5   5  456.95   43.40
  -5  11   5  512.95   45.70
  11   5   5  567.24   43.50
   5  11  -5  543.75   43.80
  -5  11  -5  571.24   42.00
   5  11   5  511.25   50.99
  11   5  -5  557.74   41.60
  -5 -11   5  524.55   41.80
  -6  11   5 2426.26  123.69
  11   6   5 2648.33  126.99
   6 -11   5 2567.14  123.09
   6  11  -5 2552.34  126.89
 -11  -6   5 2436.96  124.39
  -6 -11   5 2475.15  119.99
  11   6  -5 2397.56  119.59
  -6  11  -5 2330.77  116.89
 -11   6   5 2183.68  107.09
 -11   6   5 2507.95  107.39
   6  11   5 2478.35  123.79
   7 -11   5  331.17   35.40
   7  11  -5  337.47   46.20
 -11  -7   5  374.36   40.00
  -7  11   5  298.17   35.10
  11   7   5  314.27   36.70
  -7 -11   5  235.28   33.70
  -7  11  -5  283.87   33.00
 -11   7   5  287.87   16.30
  11   7  -5  371.76   38.80
 -11   7   5  281.47   18.50
   7  11   5  328.67   39.40
   8 -11   5  612.34   41.00
  11   8   5  571.04   51.09
 -11   8  -5  581.04   29.00
  -8  11   5  519.95   44.60
 -11  -8   5  592.04   49.70
  11   8  -5  544.85   41.70
 -11   8   5  556.24   31.40
  -8  11  -5  442.16   39.00
  -8 -11   5  542.55   44.20
   8  11   5  528.45   46.20
 -11   8   5  582.74   28.50
   9 -11   5  130.29   20.60
  11   9   5  151.08   33.70
 -11  -9   5  109.69   29.40
   9  11  -5  120.69   32.10
  -9  11   5  142.59   24.00
 -11   9  -5  137.29   15.40
  -9  11  -5  109.49   20.40
 -11   9   5  145.89   14.40
   9  11   5   93.39   33.30
  11   9  -5  179.98   31.40
  -9 -11   5  102.99   31.90
 -11   9   5  155.48   21.60
  11  10   5  165.28   36.10
  10  11  -5  173.98   33.60
 -10  11   5  242.28   32.10
 -11  10  -5  174.68   19.40
 -11 -10   5  202.78   28.30
  11  10  -5  184.18   35.80
  10  11   5  196.38   30.60
 -10  11  -5  154.58   20.70
 -11  10   5  234.28   28.30
 -11  10   5  207.68   18.60
 -10 -11   5  203.58   34.90
  11  11  -5  207.08   36.80
 -11  11   5  176.88   24.40
 -11 -11   5  198.18   33.50
  11  11   5  132.79   36.90
 -11  11  -5  212.78   22.60
 -12   0   5  708.03   41.60
   0 -12   5  761.02   53.89
  12   0   5  737.63   42.10
   0  12  -5  686.13   48.80
   0  12   5  777.62   49.80
  12   0  -5  720.63   38.40
   1 -12   5  752.12   47.90
   1  12  -5  639.24   55.39
  -1  12   5  786.82   48.90
  12   1   5  735.43   44.60
 -12  -1   5  682.93   43.00
  -1 -12   5  698.83   54.19
  -1  12  -5  783.72   54.39
   1  12   5  759.42   49.99
 -12   1   5  723.13   39.40
  12   1  -5  673.23   41.10
  12  -1   5  777.12   39.00
 -12  -2   5  172.38   22.20
  12  -2  -5  202.98   12.50
   2 -12   5  158.78   29.50
  12   2   5  188.38   24.00
  -2  12   5  201.78   30.40
   2  12  -5  184.88   27.20
  -2  12  -5  194.68   28.80
  12   2  -5  182.38   24.80
   2  12   5  213.58   32.70
  12  -2   5  188.98   11.50
 -12   2   5  162.88   15.30
  -2 -12   5  191.08   25.80
  12   3   5  526.95   39.80
   3 -12   5  427.76   43.50
   3  12  -5  593.64   50.89
  -3  12   5  434.56   44.40
 -12  -3   5  468.15   38.10
  -3 -12   5  549.45   41.80
  12   3  -5  503.55   36.90
   3  12   5  479.15   42.00
  -3  12  -5  498.35   45.50
   4  12  -5  524.25   50.89
  12   4   5  486.55   39.80
  -4  12   5  520.85   45.00
 -12  -4   5  493.95   42.10
   4 -12   5  518.95   43.60
  -4  12  -5  530.65   42.70
  -4 -12   5  503.15   49.10
  12   4  -5  489.25   37.80
   4  12   5  529.65   51.39
   5 -12   5  249.97   31.00
  12   5   5  225.88   29.70
 -12  -5   5  361.96   34.60
  -5  12   5  229.98   31.20
   5  12  -5  233.18   30.80
  -5 -12   5  217.78   29.20
  -5  12  -5  264.27   34.80
  12   5  -5  262.47   32.50
   5  12   5  290.07   37.10
 -12  -6   5  171.18   27.60
  -6  12   5  104.39   28.70
   6  12  -5  108.39   32.40
  12   6   5  174.08   28.80
  12   6  -5  139.19   26.20
   6  12   5  101.19   27.20
  -6 -12   5  158.78   26.30
  -6  12  -5   98.99   23.30
  12   7   5  317.77   36.40
  -7  12   5  297.97   34.40
 -12  -7   5  297.97   34.20
   7  12  -5  412.26   38.90
   7 -12   5  275.27   35.20
  12   7  -5  391.06   40.90
  -7 -12   5  330.87   38.90
  -7  12  -5  306.27   37.40
   7  12   5  314.27   42.40
  -8  12   5  -18.80   22.50
  12   8   5   36.90   29.50
 -12  -8   5   25.50   25.90
   8 -12   5   -6.50   18.60
   8  12  -5   23.60   31.00
  -8  12  -5   -3.00   18.70
 -12   8   5   -3.80    6.00
  -8 -12   5   30.50   30.00
 -12   8   5   -2.20    4.20
  12   8  -5   -5.40   26.40
   8  12   5    6.20   32.00
  12   9   5  415.86   49.40
 -12   9  -5  383.66   20.00
 -12  -9   5  366.76   45.80
   9  12  -5  306.37   42.10
  -9  12   5  468.15   42.00
  12   9  -5  441.36   47.60
  -9 -12   5  374.56   39.40
 -12   9   5  394.46   25.10
  -9  12  -5  360.06   35.70
 -12   9   5  364.76   21.50
   9  12   5  389.96   53.49
 -10  12   5   33.80   22.50
 -12 -10   5   63.29   29.70
  10  12  -5   26.20   23.90
  12  10   5   14.90   31.00
 -12  10  -5   63.99   10.10
 -12  10   5   45.40   15.00
  10  12   5   44.80   25.60
 -12  10   5   49.10    9.80
  12  10  -5   41.30   29.30
 -10  12  -5   41.60   18.50
 -10 -12   5   62.29   24.30
 -11  12   5  -15.90   20.50
  11  12  -5   28.80   31.00
  12  11   5    8.20   31.20
 -12  11  -5   15.80   11.60
 -12 -11   5  -19.30   27.60
 -12  11   5   18.00   17.00
 -11  12  -5   17.20   15.90
  12  11  -5   17.90   30.80
  11  12   5  -17.70   32.30
 -12  11   5   16.60   10.10
 -11 -12   5   10.40   29.80
 -12 -12   5  187.08   34.00
  12  12  -5  140.29   36.70
 -12  12   5  179.48   20.10
 -12  12  -5  181.58   22.60
  12  12   5  143.69   31.60
 -12  12   5  172.48   23.20
 -13   0   5   30.70   14.50
   0  13   5   27.00   21.20
  13   0   5   41.30   14.50
  13   0   5   25.50    8.40
   0  13  -5   28.20   26.70
  13   0  -5   29.00   10.60
   0 -13   5    3.80   19.90
 -13  -1   5 1805.82   91.09
  13   1   5 1866.11   91.49
   1  13  -5 1829.52  101.79
  -1  13   5 1858.71   97.59
   1 -13   5 1982.10  100.19
  13  -1  -5 1830.12   85.79
  13  -1   5 1824.92   84.79
  13  -1   5 1895.61   86.69
  -1  13  -5 1610.74   95.19
  13   1  -5 1910.21   89.29
 -13   1   5 1858.21   86.69
  -1 -13   5 2050.19  100.99
   1  13   5 1764.02   96.79
   2 -13   5 1922.91  106.09
   2  13  -5 2042.70  110.09
  13   2   5 2040.30  101.29
  -2  13   5 1932.21  108.29
 -13  -2   5 2252.97  101.09
   2  13   5 2053.39  107.09
  13   2  -5 2003.00   95.09
  -2 -13   5 1703.73  100.19
  -2  13  -5 2045.00  100.49
   3  13  -5 1029.30   65.79
  -3  13   5 1002.40   63.89
   3 -13   5 1117.49   66.79
 -13  -3   5 1161.18   62.09
  -3  13  -5 1015.70   67.39
   3  13   5 1011.40   71.89
  13   3  -5 1191.28   61.09
  -3 -13   5 1055.09   64.79
   4 -13   5  269.97   33.00
  -4  13   5  264.37   34.80
 -13  -4   5  250.27   35.00
  13   4   5  253.97   30.50
   4  13  -5  280.97   36.30
   4  13   5  286.27   39.40
  13   4  -5  290.17   30.20
  -4  13  -5  278.37   36.80
  -4 -13   5  205.08   35.80
   5 -13   5  130.69   25.70
  13   5   5  108.79   25.40
   5  13  -5  133.89   33.50
  -5  13   5   83.39   26.70
 -13  -5   5  102.19   24.20
  -5 -13   5  104.89   25.70
  -5  13  -5   91.29   25.20
   5  13   5  141.69   27.80
  13   5  -5   99.09   23.10
  13   6   5  773.02   58.19
  -6  13   5  731.23   55.39
   6 -13   5  788.02   53.79
   6  13  -5  753.12   62.79
 -13  -6   5  765.22   52.89
  13   6  -5  711.83   56.09
   6  13   5  776.32   56.29
  -6  13  -5  838.52   53.99
  -6 -13   5  797.32   61.39
   7 -13   5   30.20   22.30
  -7  13   5   48.10   28.60
 -13  -7   5   34.60   24.90
   7  13  -5   46.30   25.20
  13   7   5   64.09   28.10
  13   7  -5    9.10   24.80
   7  13   5   46.00   26.00
  -7 -13   5   41.90   30.90
  -7  13  -5   19.80   23.90
   8 -13   5  794.62   51.19
   8  13  -5  712.53   63.39
  13   8   5  758.82   59.19
  -8  13   5  798.82   56.99
 -13  -8   5  726.03   56.19
  -8 -13   5  883.41   63.79
   8  13   5  830.82   59.19
  -8  13  -5  773.92   51.39
  13   8  -5  777.22   57.99
 -13  -9   5   19.50   26.70
   9  13  -5    3.30   32.30
  13   9   5   17.70   30.50
  -9  13   5   25.20   25.80
   9  13   5  -13.10   25.10
  13   9  -5   16.20   21.00
  -9  13  -5   27.90   21.30
  -9 -13   5  -65.79   27.70
 -10  13   5   30.60   25.70
 -13 -10   5  -20.00   26.40
  13  10   5   -5.80   29.60
  10  13  -5   -4.90   31.50
  10  13   5   10.90   33.40
 -10  13  -5  -25.20   18.20
  13  10  -5  -16.20   29.00
 -10 -13   5  -44.10   29.20
 -13  10   5   12.00    7.80
 -13  10   5   -3.80    5.20
 -13  11  -5   89.89   12.20
  13  11   5   69.29   32.20
 -13 -11   5   16.50   29.10
  11  13  -5   53.09   34.40
 -11  13   5   93.29   25.90
  13  11  -5   53.29   31.70
 -11  13  -5   74.49   19.40
 -11 -13   5   54.59   31.40
  11  13   5   95.09   38.00
 -13  11   5   74.99   14.70
 -13  11   5   71.69   10.10
 -12  13   5  309.17   38.70
 -13 -12   5  350.56   47.70
  13  12   5  342.27   45.60
 -13  12  -5  348.27   24.50
  12  13  -5  446.86   54.69
  13  12  -5  270.27   42.80
 -13  12   5  375.06   31.20
  12  13   5  324.97   44.20
 -13  12   5  321.37   23.90
 -12 -13   5  357.46   39.10
 -12  13  -5  421.56   31.30
 -13  13   5  630.04   45.00
 -13 -13   5  674.33   58.59
  13  13   5  795.62   67.49
 -13  13   5  688.13   39.30
 -13  13  -5  654.63   39.80
  13  13  -5  707.33   64.39
  14   0  -5  336.37   24.20
  14   0   5  312.67   21.70
 -14   0   5  345.67   27.10
   0 -14   5  444.66   38.50
  14   0   5  308.67   28.60
   0  14   5  358.26   40.50
   0  14  -5  359.96   48.10
  -1  14   5 4173.58  194.38
   1 -14   5 3929.71  191.88
  14  -1  -5 3798.32  179.48
 -14  -1   5 4069.39  183.88
   1  14  -5 3898.71  191.18
  14   1   5 4024.70  185.28
  -1 -14   5 4376.36  193.88
  -1  14  -5 3859.51  192.68
  14   1  -5 3799.12  183.28
  14  -1   5 3935.91  179.58
  14  -1   5 4009.90  180.58
  -2  14   5   98.89   32.40
   2  14  -5   44.90   32.60
   2 -14   5  106.59   24.10
 -14  -2   5   96.89   20.30
  14   2   5   77.69   22.40
  -2 -14   5  107.09   30.90
  14   2  -5  114.29   19.20
  -2  14  -5  150.28   31.90
   2  14   5  108.29   34.90
   3 -14   5  847.42   60.19
  14   3   5  884.81   55.59
  -3  14   5  856.31   62.79
   3  14  -5  897.91   66.69
 -14  -3   5  884.61   52.99
  14   3  -5  842.62   49.60
  -3 -14   5  762.42   54.79
  -3  14  -5  764.32   59.59
   3  14   5  848.02   66.39
 -14  -4   5  813.32   51.39
   4  14  -5  861.91   66.39
  -4  14   5  830.02   60.09
   4 -14   5  818.32   57.59
  14   4   5  810.92   56.19
  -4  14  -5  856.11   58.49
   4  14   5  852.61   57.99
  14   4  -5  794.62   52.09
  -4 -14   5  752.72   55.09
   5  14  -5 1105.29   78.39
  14   5   5 1201.48   72.79
  -5  14   5 1197.28   74.19
 -14  -5   5 1235.78   68.49
   5 -14   5 1221.08   70.89
  -5  14  -5 1051.29   71.19
   5  14   5 1266.77   80.99
  14   5  -5 1235.88   68.19
  -5 -14   5 1207.98   77.39
 -14  -6   5  461.15   45.70
   6  14  -5  523.75   46.40
  14   6   5  449.86   46.10
   6 -14   5  439.56   45.50
  -6  14   5  439.16   47.80
   6  14   5  429.16   57.19
  -6 -14   5  506.15   52.89
  -6  14  -5  375.46   43.40
  14   6  -5  480.95   46.30
  -7  14   5  545.75   54.39
 -14  -7   5  550.14   47.60
  14   7   5  562.34   51.69
   7  14  -5  536.05   58.49
   7 -14   5  606.34   48.00
  14   7  -5  598.54   52.99
  -7 -14   5  573.54   47.60
  -7  14  -5  500.35   45.40
   7  14   5  528.95   60.19
  14   8   5  258.67   37.10
   8  14  -5  239.88   35.10
 -14  -8   5  223.88   32.10
  -8  14   5  231.58   34.40
   8  14   5  236.78   41.60
  14   8  -5  338.87   43.20
  -8 -14   5  279.07   39.40
  -8  14  -5  214.78   31.30
   9  14  -5   29.30   33.30
 -14  -9   5   21.50   26.60
  -9  14   5   46.10   28.80
  14   9   5   25.50   30.90
  14   9  -5   73.29   30.20
   9  14   5   48.50   35.70
  -9  14  -5   27.70   22.40
  -9 -14   5   24.70   30.70
  14  10   5  393.46   49.70
  10  14  -5  234.28   41.60
 -10  14   5  261.17   36.10
 -14 -10   5  292.47   36.90
 -10 -14   5  280.17   38.60
 -10  14  -5  264.37   33.80
  10  14   5  133.89   40.80
  14  10  -5  221.88   37.10
 -14 -11   5  394.46   46.00
  11  14  -5  395.46   48.20
  14  11   5  350.26   45.80
 -11  14   5  372.26   43.90
 -11 -14   5  364.56   39.80
  14  11  -5  419.76   47.00
  11  14   5  407.96   48.90
 -11  14  -5  368.26   35.60
  12  14  -5  378.46   48.20
 -14 -12   5  467.95   41.10
  14  12   5  399.16   49.70
 -12  14   5  454.65   42.40
  14  12  -5  463.45   46.10
  12  14   5  382.76   47.70
 -12  14  -5  472.65   37.80
 -12 -14   5  392.66   42.10
 -14  12   5  462.85   23.10
 -14  12   5  412.96   24.30
 -14 -13   5  372.16   38.70
  14  13   5  264.87   45.20
 -13  14   5  332.67   37.80
 -14  13  -5  308.77   20.90
  13  14  -5  278.87   45.60
 -13  14   5  297.17   27.40
 -13  14  -5  242.18   28.10
 -14  13   5  250.67   20.70
 -14  13   5  287.17   24.60
  14  13  -5  289.07   43.50
 -13 -14   5  392.56   48.50
  13  14   5  281.07   46.40
 -14  14  -5  616.84   45.70
 -14 -14   5  508.95   46.30
  14  14  -5  421.76   60.19
 -14  14   5  533.05   34.40
 -14  14   5  590.04   39.40
  14  14   5  476.05   62.89
   0  15  -5  884.21   56.19
  15   0  -5  745.03   41.10
   0  15   5  689.73   56.19
   0 -15   5  714.43   53.89
  15   0   5  782.92   44.00
  15   0   5  781.72   39.80
   1 -15   5 1065.59   73.69
  -1  15   5 1248.68   78.19
  15   1   5 1105.69   62.59
  15  -1  -5 1214.28   54.49
   1  15  -5 1094.09   77.09
  15   1  -5 1155.88   59.59
  15  -1   5 1124.59   52.99
  -1 -15   5 1216.08   75.59
  -1  15  -5 1093.79   68.39
   1  15   5 1158.48   72.09
  -2  15   5  359.36   44.70
  15   2   5  380.76   38.20
   2 -15   5  365.36   38.40
 -15  -2   5  434.66   35.40
   2  15  -5  410.36   52.09
  15   2  -5  337.27   30.90
  -2  15  -5  342.97   47.20
   2  15   5  352.76   43.00
  -2 -15   5  306.07   40.90
  -3  15   5 2046.00  108.69
  15   3   5 1992.90  101.79
 -15  -3   5 2024.70   98.99
   3  15  -5 1755.02  103.89
   3 -15   5 1972.50  104.99
  -3 -15   5 1759.72  106.59
  -3  15  -5 1837.72  101.69
   3  15   5 2090.89  111.99
  15   3  -5 2054.29   97.99
  -4  15   5  293.37   38.40
   4 -15   5  333.67   41.70
  15   4   5  320.67   41.20
   4  15  -5  353.96   41.10
 -15  -4   5  308.97   36.40
  -4  15  -5  287.77   38.60
  15   4  -5  352.26   37.70
  -4 -15   5  393.56   40.60
   4  15   5  341.17   42.90
   5  15  -5  602.84   59.49
  -5  15   5  639.54   54.29
  15   5   5  561.54   53.49
   5 -15   5  621.44   49.50
 -15  -5   5  663.33   45.90
  -5  15  -5  681.23   54.09
   5  15   5  636.24   63.29
  -5 -15   5  689.43   59.19
  15   5  -5  603.14   46.80
   6 -15   5 1040.40   63.29
  -6  15   5  919.61   67.89
   6  15  -5  957.90   73.19
 -15  -6   5  974.90   61.49
  15   6   5 1061.89   65.99
  15   6  -5 1019.70   65.19
  -6  15  -5  989.40   65.49
   6  15   5  854.91   66.39
  -6 -15   5 1088.49   64.59
  15   7   5 1676.03   95.39
   7 -15   5 1632.24   90.29
 -15  -7   5 1605.54   90.79
  -7  15   5 1758.72   97.79
   7  15  -5 1768.52   95.79
   7  15   5 1682.63  104.29
  -7  15  -5 1790.62   96.19
  -7 -15   5 1846.02  101.69
  15   7  -5 1744.93   98.59
 -15  -8   5  280.77   39.00
   8  15  -5  190.48   40.70
  15   8   5  292.77   39.20
  -8  15   5  258.07   38.30
  -8  15  -5  278.17   37.60
  15   8  -5  237.08   35.50
   8  15   5  275.57   43.70
  -8 -15   5  283.07   38.60
  15   9   5  378.96   48.10
 -15  -9   5  335.67   42.70
  -9  15   5  321.27   39.40
   9  15  -5  203.68   34.00
  15   9  -5  400.76   46.80
   9  15   5  267.57   46.10
  -9 -15   5  346.47   40.00
  -9  15  -5  355.76   42.10
  15  10   5   55.69   34.20
 -15 -10   5   82.09   28.80
  10  15  -5   79.59   29.60
 -10  15   5   66.09   29.30
 -10  15  -5   31.40   23.60
  15  10  -5   49.80   32.00
  10  15   5  120.99   39.50
 -10 -15   5   68.49   25.30
 -15 -11   5    8.10   20.60
 -11  15   5   51.89   27.40
  11  15  -5   41.60   35.30
  15  11   5   47.50   34.80
 -11  15  -5   28.50   22.20
  11  15   5   15.20   27.10
 -11 -15   5    6.60   22.80
  15  11  -5    2.50   30.30
  12  15  -5 1482.75   93.39
 -15 -12   5 1341.37   85.79
 -12  15   5 1495.85   84.19
  15  12   5 1434.16   93.69
 -12  15  -5 1338.97   74.79
  12  15   5 1262.07   90.69
  15  12  -5 1456.55   88.49
 -12 -15   5 1352.96   84.49
  13  15  -5  334.77   46.80
  15  13   5  375.46   48.30
 -13  15   5  375.36   40.30
 -13  15  -5  310.07   32.20
  15  13  -5  286.47   44.70
  13  15   5  322.07   48.80
 -13 -15   5  393.66   50.69
  15  14   5   81.59   39.40
  14  15  -5  100.19   30.90
  15  14  -5   87.79   35.70
  14  15   5   41.90   30.70
  15  15   5   46.70   40.40
  15  15  -5   63.49   36.40
  16   0   5  114.99   15.90
  16   0   5  109.79   14.60
   0 -16   5  166.38   33.30
  16   0  -5  119.19   13.30
   0  16  -5  148.29   34.20
   0  16   5  117.69   29.50
  -1  16   5   95.39   29.00
  16   1   5  129.29   21.30
   1  16  -5  125.39   35.40
   1 -16   5  131.79   31.70
  -1 -16   5  119.39   34.50
   1  16   5  127.49   37.10
  16   1  -5  137.89   16.80
  -1  16  -5   96.39   34.80
  -2  16   5 1139.79   75.29
   2 -16   5 1018.00   68.69
   2  16  -5 1222.28   69.09
  16   2   5  893.41   60.59
   2  16   5  952.00   65.59
  16   2  -5 1066.19   55.39
  -2  16  -5  954.60   70.19
  -2 -16   5  818.72   68.09
  -3  16   5  330.67   40.60
   3 -16   5  210.88   34.30
  16   3   5  249.08   31.30
   3  16  -5  320.87   42.00
  16   3  -5  302.17   31.30
  -3 -16   5  217.18   38.50
   3  16   5  400.86   43.60
  -3  16  -5  225.38   38.00
   4  16  -5   71.99   34.50
   4 -16   5   13.50   26.50
  16   4   5   53.59   25.40
  -4  16   5  -11.20   27.50
  -4 -16   5   -3.20   30.10
  -4  16  -5    9.70   28.50
  16   4  -5    6.20   20.00
   4  16   5   15.20   35.40
   5 -16   5  836.42   67.19
  -5  16   5 1009.20   70.89
   5  16  -5 1146.29   69.09
  16   5   5 1133.39   69.69
  -5 -16   5  864.31   64.39
   5  16   5 1072.29   70.19
  16   5  -5 1120.79   65.99
  -5  16  -5 1181.58   71.59
  16   6   5  210.38   34.70
  -6  16   5  269.77   38.00
 -16  -6   5  200.28   29.20
   6 -16   5  195.98   31.40
   6  16  -5  229.28   34.50
  -6 -16   5  218.98   38.90
  16   6  -5  284.57   34.10
  -6  16  -5  250.87   36.10
   6  16   5  242.48   43.50
 -16  -7   5  361.46   39.80
  -7  16   5  287.37   41.60
  16   7   5  273.37   38.00
   7  16  -5  223.48   43.30
  -7  16  -5  301.77   36.90
   7  16   5  235.28   43.80
  16   7  -5  314.27   37.30
  -7 -16   5  292.07   36.00
  16   8   5  291.87   41.20
  -8  16   5  324.37   42.30
 -16  -8   5  339.77   41.50
   8  16  -5  354.76   42.90
  -8  16  -5  327.77   41.20
  -8 -16   5  331.37   41.70
   8  16   5  329.97   45.00
  16   8  -5  338.77   43.60
  -9  16   5  170.58   36.20
  16   9   5  140.09   37.00
   9  16  -5  195.48   41.20
  16   9  -5  169.88   32.70
   9  16   5  136.29   33.20
  -9  16  -5  151.18   28.40
  -9 -16   5  143.79   35.80
 -10  16   5  117.49   33.70
  16  10   5   82.99   37.30
  10  16  -5  154.18   39.90
  10  16   5  133.29   32.00
  16  10  -5  124.09   33.20
 -10  16  -5  149.29   29.70
 -10 -16   5  118.79   34.00
  16  11   5  462.25   57.49
  11  16  -5  440.46   47.60
 -11  16   5  393.86   51.09
 -11 -16   5  264.97   41.30
  11  16   5  414.76   47.40
  16  11  -5  368.86   51.49
 -11  16  -5  387.56   41.70
  16  12   5    6.00   36.10
  12  16  -5    3.80   25.70
 -12  16   5   37.90   28.80
  12  16   5   27.40   38.10
 -12 -16   5   60.79   33.20
  16  12  -5   -6.10   28.70
 -12  16  -5    4.00   21.90
  16  13   5  363.06   47.70
  13  16  -5  322.27   45.80
  16  13  -5  348.77   46.40
  13  16   5  411.96   52.89
  14  16  -5  310.87   46.40
  16  14   5  342.67   49.10
  16  14  -5  259.37   44.40
  14  16   5  293.57   42.60
  15  16  -5  128.99   40.60
  16  15   5  173.78   43.20
  15  16   5  106.49   42.50
  16  15  -5  172.68   40.60
  16  16   5   42.60   30.30
  16  16  -5   79.89   37.40
   0  17   5  403.96   56.19
   0 -17   5  340.27   48.30
  17   0  -5  377.16   23.10
  17   0   5  370.16   21.80
   0  17  -5  408.26   54.19
  17   0   5  343.57   24.50
  -1  17   5   29.20   26.50
  17   1   5   24.80   10.60
   1  17  -5   17.20   24.50
   1 -17   5   23.10   21.80
  17   1   5    5.90   16.30
  -1 -17   5  -11.60   29.10
  -1  17  -5   67.29   33.00
   1  17   5    2.80   34.60
  17   1  -5    1.40   12.20
  17   2   5  224.68   27.30
   2  17  -5  221.78   39.30
   2 -17   5  194.18   34.20
  -2  17   5  156.48   39.00
  17   2  -5  222.98   26.40
   2  17   5  163.08   40.70
  -2  17  -5  172.78   30.80
  -2 -17   5  224.48   31.40
  -3  17   5  298.17   37.40
   3  17  -5  281.57   43.50
  17   3   5  330.27   39.20
   3 -17   5  274.77   37.10
   3  17   5  233.98   43.30
  -3 -17   5  329.17   38.70
  -3  17  -5  365.36   47.80
  17   3  -5  326.97   32.20
  -4  17   5 1127.19   75.49
   4 -17   5 1033.10   69.79
  17   4   5 1019.90   68.09
   4  17  -5 1205.48   78.79
   4  17   5 1004.00   70.39
  -4  17  -5 1165.38   74.19
  17   4  -5  982.20   62.39
  -4 -17   5 1099.79   73.79
   5  17  -5  224.68   41.40
  17   5   5  218.38   35.10
   5 -17   5  244.98   34.10
  -5  17   5  182.88   36.80
  -5 -17   5  218.88   37.90
   5  17   5  183.48   42.70
  17   5  -5  203.48   27.50
  -5  17  -5  192.58   34.80
   6  17  -5  318.67   43.50
  -6  17   5  323.37   41.90
  17   6   5  272.57   38.50
  -6  17  -5  253.47   37.20
  17   6  -5  239.18   31.80
   6  17   5  260.37   38.10
  -6 -17   5  212.38   31.90
  17   7   5  291.47   41.20
   7  17  -5  311.97   42.30
  -7  17   5  318.07   42.00
  17   7  -5  330.97   40.40
   7  17   5  275.47   46.50
  -7  17  -5  300.47   39.60
  -7 -17   5  257.87   41.10
  17   8   5   93.69   34.90
   8  17  -5   13.90   35.80
  -8  17   5   50.59   32.60
   8  17   5   78.89   39.10
  -8 -17   5   20.60   24.00
  17   8  -5   16.40   26.20
  -8  17  -5   -3.50   25.00
   9  17  -5   33.40   27.40
  17   9   5   30.40   32.30
  -9  17   5   68.39   33.50
  -9  17  -5  -13.60   23.80
  -9 -17   5   21.60   22.70
   9  17   5   23.40   37.60
  17   9  -5   64.49   28.70
  17  10   5   53.69   34.20
 -10  17   5   43.20   31.40
  10  17  -5   68.49   35.80
 -10 -17   5   65.29   32.70
 -10  17  -5   83.49   28.60
  17  10  -5  106.79   34.50
  10  17   5   21.60   37.80
  17  11   5  164.08   41.50
 -11  17   5  124.89   34.30
  11  17  -5  193.88   40.70
  11  17   5  191.48   44.10
  17  11  -5  186.28   36.90
 -11  17  -5  125.19   28.80
 -11 -17   5  191.28   37.50
 -12  17   5   84.09   31.10
  12  17  -5   64.19   37.70
  17  12   5   54.09   37.00
  12  17   5    5.30   39.40
  17  12  -5   41.10   32.40
 -12  17  -5   37.00   37.00
  17  13   5  471.35   59.99
  13  17  -5  372.96   50.99
  17  13  -5  308.87   45.30
  13  17   5  382.76   53.29
  14  17  -5   66.89   38.40
  17  14   5  102.39   41.90
  17  14  -5  130.59   36.80
  14  17   5   78.69   32.80
  17  15   5   98.49   33.10
  15  17  -5  112.19   39.40
  15  17   5   49.10   41.50
  17  15  -5   97.09   35.30
  17  16   5   65.29   41.50
  16  17  -5   80.79   31.00
  16  17   5   87.19   40.70
  17  16  -5   58.69   35.20
   0 -18   5   25.70   29.40
   0  18  -5  -30.90   32.60
  18   0  -5   30.40    7.60
   0  18   5   10.30   35.90
  18   0   5   25.70    6.10
   1  18  -5   56.59   34.20
  -1  18   5   80.39   36.30
  18   1   5   55.79   11.40
  18   1   5   23.90   14.90
   1 -18   5   69.79   30.00
   1  18   5   10.00   35.80
  18   1  -5   72.69   13.30
  -1  18  -5   40.70   26.30
  -1 -18   5   47.90   24.30
  18   2   5   33.90   20.10
   2 -18   5   29.50   29.00
   2  18  -5   29.40   34.70
  -2  18   5   -7.40   32.90
  18   2  -5   20.70   15.30
  -2 -18   5   51.89   24.50
   2  18   5   34.50   36.80
  -2  18  -5   48.30   32.90
   3  18  -5  943.01   73.79
  18   3   5  938.01   61.39
  -3  18   5 1026.70   73.49
   3 -18   5 1007.70   68.29
  18   3  -5  979.40   55.59
  -3 -18   5  965.40   61.29
  -3  18  -5  891.51   69.09
   3  18   5  655.53   74.09
  18   4   5  312.97   43.00
   4  18  -5  305.27   44.70
  -4  18   5  332.47   45.10
  18   4  -5  342.87   37.00
   4  18   5  350.06   49.00
  -4  18  -5  391.86   49.80
  -4 -18   5  348.17   40.60
  -5  18   5  596.24   59.49
   5  18  -5  484.85   59.69
  18   5   5  555.64   51.39
  18   5  -5  448.46   43.50
  -5 -18   5  534.95   54.19
   5  18   5  451.05   50.49
  -5  18  -5  516.75   54.39
  18   6   5  268.47   38.10
   6  18  -5  212.08   42.90
  -6  18   5  259.97   43.30
  18   6  -5  192.98   31.80
   6  18   5  103.69   41.20
  -6 -18   5  303.67   39.70
  -6  18  -5  253.57   38.10
  -7  18   5  102.69   36.70
   7  18  -5  119.79   32.40
  18   7   5  124.29   35.10
  18   7  -5   60.09   28.50
   7  18   5   79.99   31.50
  -7 -18   5  109.79   26.40
  -7  18  -5   38.40   30.30
   8  18  -5  242.78   43.10
  -8  18   5  192.78   38.10
  18   8   5  150.18   35.70
  18   8  -5  223.38   35.30
  -8  18  -5  140.39   32.80
   8  18   5  175.28   35.10
  -8 -18   5  170.48   36.90
  -9  18   5   67.49   33.00
   9  18  -5  126.79   38.60
  18   9   5  103.49   35.30
  -9 -18   5   95.89   33.80
  -9  18  -5   90.29   28.70
   9  18   5   58.99   39.80
  18   9  -5   56.89   29.00
  18  10   5   15.00   32.30
  10  18  -5   43.20   37.40
 -10  18   5   20.80   32.30
 -10  18  -5  -11.20   27.00
  18  10  -5   37.40   30.50
  10  18   5   18.80   39.00
 -10 -18   5   54.39   25.70
 -11  18   5   32.10   30.90
  18  11   5   -0.10   34.30
  11  18  -5   58.39   35.50
  11  18   5    3.60   39.20
 -11  18  -5   15.80   26.80
  18  11  -5   31.80   30.00
  12  18  -5    6.80   27.20
  18  12   5    8.20   35.30
  18  12  -5   50.49   32.70
  12  18   5    4.60   40.30
  13  18  -5   16.90   28.20
  18  13   5   -5.80   34.40
  13  18   5   -2.50   39.60
  18  13  -5   28.40   32.00
  18  14   5  121.89   40.40
  14  18  -5   78.09   31.40
  18  14  -5   83.59   36.10
  14  18   5  125.19   34.60
  18  15   5   84.19   39.20
  15  18  -5  105.89   63.99
  18  15  -5   54.09   35.50
  15  18   5   -1.70   41.30
   0  19   5   93.09   37.10
   0  19  -5   93.69   34.90
   0 -19   5   43.00   25.10
  19   1   5  113.19   15.10
  19   1   5  110.09   15.50
  -1  19   5   81.29   38.60
   1 -19   5   82.79   32.60
   1  19  -5   80.39   37.50
  -1 -19   5  115.59   33.90
  19   1  -5  143.29   17.70
  -1  19  -5  196.68   38.40
   1  19   5  136.59   32.90
   2  19  -5   65.79   37.50
  19   2   5   88.69   20.10
  19   2   5   82.79   13.90
  -2  19   5   69.09   29.70
  -2  19  -5   81.49   36.00
  -2 -19   5   44.40   32.20
  19   2  -5   77.19   16.00
   2  19   5  141.29   32.00
   3  19  -5   67.79   29.50
  19   3   5   56.79   23.60
  -3  19   5   82.09   37.70
  19   3  -5   59.09   18.70
  -3  19  -5   61.89   34.70
   3  19   5   59.89   28.90
  -3 -19   5    2.40   31.00
  19   4   5  396.36   45.10
  -4  19   5  368.76   48.40
   4  19  -5  409.96   48.20
   4  19   5  312.77   48.30
  -4 -19   5  360.66   44.20
  19   4  -5  386.76   38.20
  -4  19  -5  397.26   46.60
  -5  19   5  178.28   41.10
   5  19  -5  115.69   32.60
  19   5   5  168.48   32.00
  19   5  -5  146.69   27.60
  -5 -19   5  144.59   35.20
  -5  19  -5  174.28   36.60
   5  19   5  161.08   43.10
  19   6   5   84.89   31.70
  -6  19   5  120.79   38.00
   6  19  -5   54.39   37.20
  -6  19  -5   23.00   33.10
  19   6  -5   45.50   25.50
  -6 -19   5   43.00   24.90
   6  19   5   79.29   31.60
   7  19  -5  126.19   40.40
  19   7   5   50.59   30.80
  -7  19   5   81.59   35.80
  -7 -19   5   36.50   32.80
  -7  19  -5   80.69   33.20
   7  19   5   26.40   38.90
  19   7  -5   22.10   26.70
  19   8   5   36.40   30.90
  -8  19   5   49.70   36.80
   8  19  -5   59.19   29.80
  -8  19  -5   57.39   31.90
  19   8  -5   49.80   30.00
   8  19   5   36.30   38.00
  -8 -19   5   41.90   24.70
  19   9   5   37.60   34.90
   9  19  -5   92.49   39.00
  -9  19   5   23.20   34.40
   9  19   5   65.39   31.40
  19   9  -5    9.80   27.30
  -9  19  -5   -7.20   29.00
  19  10   5   25.80   32.80
 -10  19   5   20.30   33.50
  10  19  -5    9.70   27.20
  19  10  -5   -7.80   27.40
  10  19   5   52.19   40.20
 -10  19  -5   74.09   31.90
  19  11   5    0.00   33.80
  11  19  -5   77.49   36.70
  19  11  -5   24.10   29.20
  11  19   5   66.79   42.60
  12  19  -5   18.00   37.30
  19  12   5   54.89   35.50
  12  19   5   53.39   41.60
  19  12  -5  -13.60   30.00
  19  13   5   60.69   39.10
  13  19  -5   83.79   40.50
  19  13  -5   51.09   34.60
  13  19   5   18.30   37.80
  19  14   5   25.80   38.00
  19  14  -5   16.40   33.20
   0  20  -5  262.27   36.50
   0  20   5  200.88   36.90
   1  20  -5   65.59   37.00
  -1  20   5    4.90   36.20
   1  20   5   34.00   38.30
  -1  20  -5   15.00   34.20
  -2  20   5  -36.00   34.70
   2  20  -5    3.30   33.90
   2  20   5   -8.20   37.00
  -2  20  -5    3.80   34.80
  -3  20   5  195.38   43.00
   3  20  -5  209.98   35.90
   3  20   5  187.88   44.30
  -3 -20   5  153.98   29.70
  -3  20  -5  131.99   38.50
   4  20  -5   33.00   28.30
  -4  20   5   42.50   37.00
  -4  20  -5   17.20   32.70
   4  20   5   59.79   30.50
  20   4  -5   40.00   38.00
   5  20  -5   39.70   28.10
  -5  20   5   -9.10   35.50
  -5  20  -5   55.79   31.80
  20   5  -5   59.89   25.40
   5  20   5   16.30   29.00
  -6  20   5  269.67   45.40
  20   6   5  178.38   36.90
   6  20  -5  395.46   46.40
  -6  20  -5  323.47   42.70
   6  20   5  215.48   47.80
  20   6  -5  325.07   40.80
  20   7   5  187.08   36.30
   7  20  -5  176.78   42.50
  -7  20   5  147.19   42.40
  20   7  -5  201.38   34.60
  -7  20  -5  241.98   39.30
   7  20   5  195.08   37.20
   8  20  -5   15.70   35.70
  -8  20   5   13.50   32.80
  20   8   5   19.10   32.70
  20   8  -5    7.20   27.00
  -8  20  -5   93.49   32.40
   8  20   5   46.40   41.60
   9  20  -5  113.89   39.50
  -9  20   5   66.49   37.10
  20   9   5   77.89   37.50
   9  20   5  -59.39   39.60
  20   9  -5   65.39   33.80
  -9  20  -5   55.49   31.80
  20  10   5   -4.60   31.60
  10  20  -5   31.60   29.00
  20  10  -5   42.90   30.20
  10  20   5   45.20   32.10
  20  11   5  -14.90   31.80
  20  11  -5  -21.30   28.20
  20  12   5   51.39   40.80
  20  12  -5   44.30   31.30
   0  21  -5   28.70   27.90
   0  21   5  -12.70   38.50
   1  21  -5   47.90   37.00
  -1  21   5  114.29   33.30
  -1  21  -5   58.69   37.30
   1  21   5   -6.80   39.40
   2  21  -5   19.50   34.60
  -2  21   5  110.39   42.20
   2  21   5   18.10   38.30
  -2  21  -5   45.20   36.60
  -3  21   5   -4.80   33.70
   3  21  -5   -9.30   25.20
  -3  21  -5   49.60   34.70
   3  21   5   27.40   39.20
  -4  21   5   96.49   37.60
   4  21  -5   53.39   28.80
   4  21   5    7.50   40.10
  -4  21  -5   35.40   35.00
   5  21  -5   24.10   27.50
  -5  21   5   15.40   37.60
  -5  21  -5    9.10   30.70
   5  21   5   17.80   40.30
  -6  21   5  266.27   45.30
   6  21  -5  220.08   36.90
  -6  21  -5  228.38   40.90
   6  21   5  269.77   41.90
  -7  21   5  106.89   39.10
   7  21  -5  122.39   40.30
  -7  21  -5  121.39   35.20
   7  21   5   66.29   44.50
   8  21  -5  226.68   43.90
  -8  21   5  228.88   43.10
  -8  21  -5  173.98   37.00
   8  21   5  191.88   39.20
   0  22   5  145.29   43.40
   0  22  -5  161.78   35.00
   1  22  -5   67.79   39.40
  -1  22   5   54.69   40.70
   1  22   5   32.30   31.20
  -1  22  -5   13.00   36.50
   2  22  -5   18.50   35.10
  -2  22   5  -21.40   34.50
  -2  22  -5   40.60   36.30
   2  22   5   23.70   38.40
  -3  22   5  -33.80   35.50
   3  22  -5    1.70   26.20
  -3  22  -5    6.20   33.90
   3  22   5  -48.20   36.90
   4  22  -5   62.29   30.80
  -4  22   5   71.69   38.90
   4  22   5   84.39   33.90
  -4  22  -5   53.29   36.40
   5  22  -5   59.09   29.50
  -5  22   5   49.50   38.50
   5  22   5   33.70   32.20
  -5  22  -5   37.80   34.20
  -6  22   5   66.99   40.40
  -6  22  -5  -35.70   30.50
  -7  22   5  130.89   40.00
  -7  22  -5   92.59   33.10
   0  23   5  -35.50   35.80
   0  23  -5   27.40   27.80
   1  23  -5   33.20   37.50
  -1  23   5   28.70   39.80
   1  23   5  -33.60   38.60
  -1  23  -5   56.89   37.40
   2  23  -5   20.50   38.00
  -2  23   5    6.90   37.40
  -2  23  -5   20.00   35.80
   2  23   5   49.60   42.40
  -3  23   5  104.89   42.30
  -3  23  -5   14.80   35.20
  -4  23   5   51.89   40.10
  -4  23  -5   74.29   36.40
  -5  23   5   72.89   40.40
  -5  23  -5   70.39   36.80
   0   2  -6 2837.32  129.89
   3   0   6 2012.90   94.09
   0  -3   6 2059.49   98.19
   3   0  -6 2086.29   94.89
   1  -4   6 1102.99   58.09
   1   4  -6 1031.20   55.79
   4  -1  -6 1119.89   52.09
  -4  -1   6 1070.39   55.69
  -4   1  -6 1080.19   51.59
   4  -1   6 1281.17   57.59
  -1  -4   6 1095.19   62.19
  -4   1   6 1240.78   57.89
  -4   3  -6  527.25   30.20
   3   4  -6  588.54   35.20
  -4  -3   6  520.15   39.00
   4  -3   6  465.35   29.80
  -3  -4   6  539.75   41.00
  -4   3   6  518.05   27.00
   4  -4   6 2957.50  139.69
   4   4  -6 3268.47  143.49
  -4  -4   6 2874.81  141.89
   1   5  -6 1212.08   69.79
  -5  -1   6 1408.36   65.89
   1  -5   6 1305.57   69.29
   5  -1  -6 1351.66   62.49
  -1   5  -6 1293.87   68.69
   5   1  -6 1469.55   65.49
  -1  -5   6 1404.16   69.29
   5  -1   6 1307.87   62.79
  -5   1   6 1255.07   63.59
  -5   2  -6  789.92   39.70
   5  -2  -6  839.62   40.10
   2   5  -6  780.12   46.70
   2  -5   6  882.01   47.60
  -5  -2   6  805.32   47.00
  -2  -5   6  893.61   47.90
  -2   5  -6  769.12   46.00
   5   2  -6  758.32   44.40
  -5   2   6  772.62   40.10
   5  -2   6  862.51   40.40
   4   5  -6 4059.99  192.08
   4  -5   6 4103.59  188.98
  -5  -4   6 4209.18  191.08
  -5  -5   6 5612.94  257.57
   0  -6   6 3007.10  147.39
   0   6  -6 3160.88  146.29
  -6   0   6 3103.39  141.59
   1  -6   6  875.61   51.09
   6  -1  -6  748.23   39.20
  -6  -1   6  807.22   44.20
   1   6  -6  784.22   46.60
  -6   1   6  698.33   37.90
   6  -1   6  763.22   36.60
  -1  -6   6  899.31   52.29
  -1   6  -6  639.54   46.20
  -6  -2   6  593.94   38.20
   2   6  -6  607.54   40.00
   2  -6   6  624.04   41.90
   6  -2  -6  596.94   30.80
  -2  -6   6  578.34   46.10
   6  -2   6  583.94   30.60
   6   2  -6  607.44   36.80
  -6   2   6  616.14   31.20
  -2   6  -6  571.84   39.40
   3   6  -6 2440.56  128.49
  -6   3  -6 2725.23  120.79
  -6  -3   6 2758.92  126.99
   3  -6   6 2695.03  126.19
  -3   6  -6 2777.82  129.69
   6   3  -6 2787.32  130.39
  -3  -6   6 2804.52  132.29
   6  -3   6 2659.03  126.19
   3   6   6 2831.32  131.99
  -6   4  -6 1655.23   81.09
  -6  -4   6 1711.13   89.09
   4   6  -6 1742.23   90.49
   6   4   6 1830.82   86.79
   4  -6   6 1844.92   86.49
  -6   4   6 1728.03   80.89
   4   6   6 1634.74   88.09
   6  -4   6 1789.92   82.69
  -4   6  -6 1765.02   84.79
  -4  -6   6 1795.22   91.19
   6   4  -6 1794.42   88.09
  -6   5  -6 1864.91   91.29
   6   5   6 2261.47   98.19
   5   6  -6 2028.50  100.39
   5  -6   6 1880.31   95.39
  -6  -5   6 1841.62   99.39
   6  -5   6 2044.10   92.69
   5   6   6 1921.61   97.39
   6   5  -6 1950.80   95.79
  -5  -6   6 1968.10  100.09
  -5   6  -6 1776.72   92.39
  -6   5   6 2009.40   90.09
  -6   6  -6 1927.31   87.49
  -6  -6   6 1872.11   95.89
   6  -6   6 1835.22   88.79
   6   6  -6 1829.82   94.79
   6   6   6 1687.33   93.39
   7   0  -6  616.74   32.80
   0   7  -6  638.04   39.50
  -7   0   6  566.94   35.10
   0  -7   6  571.84   39.60
   0   7   6  581.74   40.80
  -1   7   6 2437.76  113.49
  -7  -1   6 2238.48  111.19
   1  -7   6 2291.47  115.29
   1   7  -6 2472.35  114.29
   1   7   6 2153.28  113.19
  -1   7  -6 2467.15  114.29
   7   1  -6 2368.06  109.59
  -7   1   6 2195.28  108.09
  -1  -7   6 2639.84  116.69
   7  -1   6 2307.67  106.99
   2   7  -6 1679.43   90.19
  -7  -2   6 1868.61   88.99
   2  -7   6 1810.52   91.09
   7  -2  -6 1852.91   83.19
   7  -2   6 1688.73   83.09
  -7   2   6 1842.32   83.99
  -2  -7   6 1729.63   93.89
   2   7   6 1811.02   91.29
   7   2  -6 1964.00   88.19
   7   3   6  696.43   43.20
  -7   3  -6  780.92   36.60
  -7  -3   6  714.13   47.30
   3  -7   6  759.02   47.60
   3   7  -6  819.42   53.19
  -3  -7   6  703.93   53.09
   3   7   6  779.72   45.90
   7   3  -6  706.33   44.20
  -3   7  -6  867.71   46.90
  -7   3   6  799.62   38.30
   7  -3   6  719.13   38.30
  -7   4  -6 2418.76  111.59
   4  -7   6 2452.05  117.29
   7   4   6 2491.95  117.49
  -7  -4   6 2435.36  119.09
   4   7  -6 2455.25  122.09
  -7   4   6 2340.77  110.09
  -4  -7   6 2341.67  117.49
   4   7   6 2465.05  118.69
   7   4  -6 2383.96  116.39
  -4   7  -6 2393.26  114.39
   7  -4   6 2531.35  111.39
  -7  -5   6 1113.99   64.59
   5  -7   6 1078.89   59.19
   5   7  -6 1105.69   66.69
  -5   7   6 1109.09   56.69
   7   5   6 1168.18   62.69
  -7   5  -6 1068.79   53.09
  -5  -7   6 1051.09   67.29
   5   7   6 1065.89   61.39
   7   5  -6 1131.59   64.29
   7  -5   6 1137.49   56.19
  -5   7  -6 1130.39   58.19
  -7   5   6 1122.39   53.39
  -7  -6   6 1721.43   89.59
   6  -7   6 1696.83   83.19
  -7   6  -6 1691.13   79.19
   6   7  -6 1568.34   85.99
   7   6   6 1761.62   87.79
  -6   7   6 1622.74   80.69
   7  -6   6 1581.24   79.49
   7   6  -6 1735.53   87.19
  -6   7  -6 1539.85   79.29
   6   7   6 1663.83   83.69
  -7   6   6 1639.94   76.39
  -6  -7   6 1666.93   85.09
  -8   0   6  955.30   49.00
   0  -8   6  918.61   53.39
   0   8  -6  848.72   57.29
   8   0  -6  905.71   46.10
   0   8   6  917.51   51.39
   1  -8   6  632.64   48.00
   1   8  -6  705.33   50.09
  -1   8   6  671.33   44.90
   8  -1  -6  629.84   33.60
  -8  -1   6  653.43   41.40
  -1  -8   6  701.03   49.40
   1   8   6  669.53   40.30
   8  -1   6  589.64   31.10
  -8   1   6  606.04   34.60
  -1   8  -6  593.74   40.10
   8   1  -6  570.24   35.60
  -8  -2   6 2001.90   97.49
   2   8  -6 1995.20   99.99
   8  -2  -6 1981.10   91.69
   2  -8   6 2019.80  100.69
  -2   8   6 1983.20   98.79
   8   2   6 2023.30   96.09
  -8   2   6 1965.90   89.19
   8  -2   6 1943.51   87.79
   8   2  -6 1818.32   91.79
   2   8   6 1920.91   95.19
  -2   8  -6 1936.81   96.09
  -2  -8   6 1881.01   96.49
  -8  -3   6 3721.63  174.38
  -3   8   6 3739.73  173.98
   3   8  -6 3660.53  177.88
   8   3   6 3695.43  173.48
   3  -8   6 3867.01  175.68
   8   3  -6 3924.81  174.28
   3   8   6 3928.11  176.68
  -3   8  -6 3890.51  175.68
  -8   3   6 3652.93  169.78
  -3  -8   6 3435.46  176.88
   8  -3   6 3691.23  169.38
   4   8  -6  319.07   41.10
   4  -8   6  356.46   37.60
  -8  -4   6  365.96   35.80
   8   4   6  316.57   33.10
  -4   8   6  294.17   29.80
  -8   4  -6  293.67   18.10
  -4  -8   6  381.36   35.30
   8   4  -6  385.26   33.70
  -4   8  -6  275.87   33.00
   4   8   6  324.57   40.60
  -8   4   6  321.47   20.50
   8  -4   6  315.37   22.60
  -8  -5   6 8019.20  365.46
   5   8   6 7923.01  361.76
   6   8  -6  243.88   31.40
  -6   8   6  228.18   24.70
   6  -8   6  262.57   30.90
  -8   6  -6  241.38   19.10
   8   6   6  260.97   34.80
  -8  -6   6  249.38   31.40
  -6  -8   6  212.78   34.70
   8  -6   6  265.57   22.80
  -8   6   6  211.48   17.50
   6   8   6  198.98   30.50
   8   6  -6  205.28   28.30
  -6   8  -6  280.07   27.80
   8   7   6  914.11   53.99
   7  -8   6  908.91   51.89
   7   8  -6 1010.30   61.89
  -8   7  -6  914.01   46.90
  -8  -7   6  887.51   60.29
  -7   8   6  923.31   50.59
  -8   7   6  885.21   45.20
  -7  -8   6  886.61   55.19
  -7   8  -6  950.90   49.90
   8   7  -6  952.00   59.39
   8  -7   6  917.71   49.99
  -8   7   6  906.01   48.40
   8  -8   6  140.69   18.60
   8   8  -6  142.99   28.80
  -8   8   6  112.29   17.20
  -8   8  -6  132.89   16.40
  -8  -8   6  113.49   28.50
   8   8   6  131.29   22.60
   0  -9   6  211.68   31.00
   9   0  -6  251.07   20.80
  -9   0   6  267.27   25.60
   0   9  -6  240.18   31.50
   0   9   6  289.27   37.60
   1  -9   6  336.67   39.50
   9  -1  -6  244.78   18.80
   1   9  -6  308.07   40.00
  -1   9   6  255.87   28.80
  -9  -1   6  308.07   29.10
   9   1   6  280.47   24.90
  -1  -9   6  342.97   41.90
  -9   1   6  263.57   23.50
   1   9   6  247.28   29.80
   9   1  -6  264.57   23.70
   9  -1   6  261.47   17.90
  -1   9  -6  285.97   37.10
   2   9  -6 4888.71  216.68
   9   2   6 4551.84  212.28
  -9  -2   6 4493.75  213.68
  -2  -9   6 4725.53  211.78
   9   2  -6 4697.93  207.38
   9  -2   6 4379.06  203.18
   2   9   6 4493.75  210.48
  -9   2   6 4481.95  204.38
  -2   9  -6 4334.97  210.78
   3   9  -6 4581.34  227.68
  -9  -3   6 4928.51  224.78
   9   3   6 5009.80  224.18
   3  -9   6 4952.80  226.18
   9   3  -6 4774.22  226.48
  -3  -9   6 5182.98  230.88
   3   9   6 4964.30  229.38
  -9   3   6 4943.91  222.48
   9  -3   6 4825.52  221.58
   4  -9   6 1672.23   86.39
   9   4   6 1625.64   84.49
  -9  -4   6 1665.53   86.39
  -4   9   6 1654.73   85.29
   4   9  -6 1732.03   90.49
  -4  -9   6 1671.53   89.29
   4   9   6 1520.65   82.69
   9  -4   6 1495.25   73.69
  -4   9  -6 1549.45   81.19
   9   4  -6 1679.53   81.69
  -9   4   6 1638.74   73.99
  -5   9   6 1545.25   80.79
  -9   5  -6 1576.74   72.89
  -9  -5   6 1680.93   84.99
   5   9  -6 1462.95   82.79
   5  -9   6 1694.03   82.79
   9   5   6 1577.14   82.59
   5   9   6 1522.65   81.99
  -9   5   6 1531.25   72.59
  -5   9  -6 1658.83   80.79
  -5  -9   6 1562.74   86.99
   9   5  -6 1603.94   82.29
   9  -5   6 1514.75   73.19
   9   6   6   73.39   23.40
   6  -9   6   99.49   21.50
   6   9  -6   46.60   20.90
  -9   6  -6   77.39    9.70
  -6   9   6   98.39   18.40
  -9  -6   6   64.49   24.60
   9   6  -6   57.59   18.60
   9  -6   6   95.89   13.40
  -6   9  -6   70.09   18.70
   6   9   6   37.80   26.50
  -9   6   6   97.79   12.80
  -9   6   6   71.59    9.80
  -6  -9   6   54.59   21.90
  -9  -7   6 4743.33  221.88
   7   9  -6 4422.46  222.68
  -9   7  -6 4765.02  213.48
   7  -9   6 4749.92  217.58
  -7   9   6 4773.12  217.38
   9   7   6 4844.12  221.48
   9  -7   6 4627.84  213.98
  -7  -9   6 4488.75  220.68
   9   7  -6 5009.20  222.38
  -9   7   6 4756.92  212.88
   7   9   6 4538.55  220.28
  -7   9  -6 4945.21  216.78
  -9   7   6 4614.34  214.48
   8  -9   6 2013.90   97.19
  -8   9   6 2011.80   97.29
  -9   8  -6 2007.00   93.89
  -9  -8   6 1964.50  104.19
   9   8   6 1940.61  101.29
   8   9  -6 2049.40  106.29
  -8   9  -6 1918.61   96.99
   9   8  -6 2004.90  102.79
  -9   8   6 2118.69   94.59
  -8  -9   6 2052.09  106.29
   9  -8   6 2060.09   96.79
   8   9   6 2027.60  106.19
  -9   8   6 1980.70   96.69
   9   9   6 1469.05   82.79
   9   9  -6 1312.37   80.89
  -9  -9   6 1383.96   80.29
   9  -9   6 1434.56   71.49
  -9   9   6 1439.26   71.99
 -10   0   6 3863.31  182.08
  10   0   6 3892.61  181.08
  10   0  -6 3824.12  180.18
   0  10   6 3970.80  187.88
   0  10  -6 4232.28  187.58
   0 -10   6 4030.60  189.18
  -1  10   6  799.92   51.59
  10  -1  -6  727.73   37.20
  10   1   6  724.03   42.40
   1 -10   6  755.52   53.89
   1  10  -6  796.12   47.90
 -10  -1   6  628.24   44.80
  10  -1   6  715.73   37.80
   1  10   6  704.13   46.90
 -10   1   6  661.43   40.50
  10   1  -6  752.52   40.60
  -1  10  -6  791.92   47.30
  10  -1   6  731.63   35.80
  -1 -10   6  685.13   54.89
  10  -2  -6  353.26   20.20
 -10  -2   6  310.77   34.20
   2 -10   6  351.16   39.70
  10   2   6  351.96   31.70
  -2  10   6  375.46   38.10
   2  10  -6  385.46   42.40
   2  10   6  410.96   42.70
 -10   2   6  383.16   24.40
  -2  10  -6  315.67   38.10
  -2 -10   6  297.17   34.80
  10   2  -6  351.06   29.20
  10  -2   6  341.97   20.30
 -10  -3   6  372.46   34.30
  -3  10   6  401.16   38.40
   3 -10   6  389.06   39.10
   3  10  -6  397.96   43.10
  10   3   6  348.67   32.00
  -3 -10   6  472.15   46.10
 -10   3   6  409.46   23.70
   3  10   6  388.96   43.50
  -3  10  -6  315.47   37.30
  10  -3   6  398.46   21.50
  10   3  -6  386.76   31.40
   4  10  -6 2038.30  111.79
 -10  -4   6 2294.07  111.69
  -4  10   6 2257.07  111.09
   4 -10   6 2337.17  111.99
  10   4   6 2300.27  110.09
  -4  10  -6 2473.85  115.89
  -4 -10   6 2301.07  116.69
  10  -4   6 2397.66  106.19
  10   4  -6 2385.26  113.99
   4  10   6 2219.18  115.79
 -10   4   6 2275.07  106.99
   5 -10   6 2043.90  101.49
  10   5   6 2068.89  101.89
 -10  -5   6 1905.91  102.29
   5  10  -6 2144.59  107.19
  -5  10   6 1996.40  102.19
  10  -5   6 1803.82   87.79
 -10   5   6 1851.31   88.29
  -5 -10   6 1941.61   98.99
  10   5  -6 1890.51   97.39
  -5  10  -6 2188.58   98.19
   5  10   6 1957.70  101.59
   6 -10   6 2090.29  105.79
  -6  10   6 2131.49  105.99
  10   6   6 2161.78  108.59
 -10   6  -6 2187.68   97.99
   6  10  -6 2186.68  112.09
 -10  -6   6 2183.78  107.19
  -6  10  -6 2200.58  107.09
  10  -6   6 2058.79  100.29
   6  10   6 2366.46  114.39
  10   6  -6 2173.88  110.59
 -10   6   6 2455.15  100.79
  -6 -10   6 2061.09  110.19
 -10   6   6 2066.09  101.19
   7  10  -6  979.20   61.29
 -10  -7   6  977.60   63.29
  10   7   6  986.50   63.89
  -7  10   6 1041.80   59.29
   7 -10   6 1028.50   58.79
 -10   7  -6 1101.29   49.60
  10   7  -6 1046.70   63.59
  -7 -10   6 1062.49   60.49
  10  -7   6  931.91   49.30
   7  10   6 1008.80   60.29
  -7  10  -6  992.40   54.79
 -10  -8   6   87.39   27.40
   8 -10   6   81.49   19.50
  10   8   6  108.59   22.90
 -10   8  -6   87.29   11.60
   8  10  -6   71.19   23.40
  -8  10   6  112.09   20.20
  -8 -10   6   85.59   28.60
 -10   8   6   56.49   14.90
  10  -8   6   79.39   13.60
  10   8  -6   98.29   27.30
 -10   8   6   75.29   10.80
   8  10   6   26.60   28.70
  -8  10  -6   99.59   18.70
 -10  -9   6 1007.30   67.99
 -10   9  -6 1112.39   54.99
  10   9   6 1155.48   71.09
   9  10  -6 1123.39   71.79
   9 -10   6 1102.09   60.29
  -9  10   6 1092.69   61.79
 -10   9   6 1168.78   54.19
  -9 -10   6 1029.60   64.09
  10  -9   6 1027.30   55.99
 -10   9   6 1043.60   58.39
  -9  10  -6 1167.28   57.89
   9  10   6 1127.09   65.89
  10   9  -6 1010.50   68.99
  10  10   6  192.38   37.00
 -10 -10   6  227.28   35.60
  10  10  -6  206.08   34.80
  10 -10   6  240.38   25.80
 -10  10  -6  265.47   24.10
 -10  10   6  208.38   24.40
  11   0  -6   10.50   10.40
   0 -11   6   15.90   19.20
 -11   0   6    2.90   15.10
   0  11   6   49.30   19.90
  11   0   6    5.80   13.30
   0  11  -6   53.49   26.20
  11   1   6 1107.99   57.29
  -1  11   6 1093.79   61.79
  11  -1  -6 1091.39   52.89
   1 -11   6 1190.98   67.19
   1  11  -6  908.81   66.09
 -11  -1   6 1154.48   59.99
 -11   1   6 1063.89   55.49
  11   1  -6 1098.49   55.99
  11  -1   6 1080.09   54.19
   1  11   6 1138.39   67.59
  11  -1   6 1084.59   51.99
  -1  11  -6 1032.30   66.69
  -1 -11   6 1181.08   63.99
 -11  -2   6  570.14   40.40
  -2  11   6  621.84   44.70
   2  11  -6  506.15   47.90
  11   2   6  479.45   37.20
   2 -11   6  596.24   46.20
  11  -2  -6  528.65   27.70
  11  -2   6  465.75   25.80
   2  11   6  516.25   39.70
 -11   2   6  510.85   30.10
  11   2  -6  576.64   34.80
  -2  11  -6  520.55   43.90
  -2 -11   6  386.36   46.60
  11  -2   6  518.15   27.70
   3 -11   6  575.34   44.90
  11   3   6  522.85   38.50
  -3  11   6  548.15   44.50
   3  11  -6  606.84   43.50
 -11  -3   6  566.84   42.80
  -3  11  -6  577.44   45.50
 -11   3   6  508.15   29.90
   3  11   6  558.24   49.00
  11  -3   6  569.04   27.00
  11   3  -6  589.34   39.90
  -3 -11   6  600.74   49.80
   4  11  -6  178.98   26.70
 -11  -4   6  192.68   25.30
   4 -11   6  191.58   26.30
  -4  11   6  135.29   24.40
  11   4   6  137.99   23.20
  -4  11  -6  127.19   25.10
  11   4  -6  158.68   23.50
  -4 -11   6  199.08   32.80
   4  11   6  166.58   30.60
 -11   4   6  145.29   12.40
   5  11  -6   46.60   21.40
  -5  11   6   29.90   20.40
 -11  -5   6   30.70   22.70
   5 -11   6   44.50   21.70
  11   5   6   52.89   22.30
  11   5  -6   35.20   19.60
  -5 -11   6   48.50   21.80
  -5  11  -6   39.50   21.20
   5  11   6   25.50   28.30
 -11   5   6   38.70    7.10
 -11   5   6   28.30    6.60
 -11  -6   6   -1.50   21.90
  -6  11   6   44.10   21.00
   6  11  -6   10.60   28.40
  11   6   6   45.70   23.40
   6 -11   6   15.10   19.70
 -11   6   6   27.20    7.10
  -6 -11   6    4.30   20.40
  11   6  -6   33.80   22.70
  -6  11  -6   47.90   19.80
   6  11   6   15.70   29.20
 -11   6   6   23.50    8.50
 -11  -7   6 2052.49  103.79
   7  11  -6 2045.70  104.19
  -7  11   6 1953.20  102.19
  11   7   6 2046.90  104.69
   7 -11   6 1949.41  100.19
  11   7  -6 2082.39  104.39
   7  11   6 2095.19  107.69
 -11   7   6 2093.49   91.29
  -7 -11   6 1805.42  101.79
 -11   7   6 1887.11   92.49
  -7  11  -6 1979.60   99.59
  -8  11   6  433.26   40.10
   8 -11   6  402.66   36.90
 -11   8  -6  442.86   23.30
 -11  -8   6  350.76   42.80
  11   8   6  387.86   45.60
  11   8  -6  448.86   46.10
 -11   8   6  403.96   28.70
  -8 -11   6  411.46   40.00
   8  11   6  421.36   41.30
 -11   8   6  461.95   25.00
   9  11  -6  132.29   34.40
   9 -11   6  202.38   27.70
 -11   9  -6  191.88   17.20
  -9  11   6  161.48   25.10
 -11  -9   6  168.98   32.70
  11   9   6  212.98   34.90
  -9 -11   6  175.98   34.30
  -9  11  -6  180.68   22.40
  11   9  -6  174.98   33.40
 -11   9   6  204.38   22.90
   9  11   6  156.28   36.80
 -11   9   6  158.48   16.40
 -10  11   6  194.78   25.10
 -11 -10   6  195.58   28.50
 -11  10  -6  188.98   20.40
  10  11  -6  187.88   35.70
  11  10   6  181.08   36.60
  11  10  -6  133.79   33.50
 -11  10   6  181.88   19.00
 -11  10   6  187.78   26.40
  10  11   6  149.09   29.20
 -10 -11   6  177.18   34.20
 -10  11  -6  206.48   25.40
 -11  11  -6   98.99   16.00
 -11  11   6  121.89   14.80
 -11 -11   6  129.09   33.00
 -11  11   6  118.79   22.20
  11  11  -6   94.39   33.50
  11  11   6   96.19   36.20
   0  12  -6  157.18   30.30
  12   0   6  188.38   23.10
 -12   0   6  179.88   24.40
   0 -12   6  139.69   29.90
  12   0   6  179.68   15.90
   0  12   6  183.38   31.70
  12   0  -6  178.18   18.90
   1  12  -6  437.46   45.00
  -1  12   6  414.46   43.50
  12   1   6  446.16   33.40
 -12  -1   6  401.86   34.00
   1 -12   6  326.17   42.70
  -1 -12   6  552.14   47.20
  12  -1   6  442.96   24.00
   1  12   6  398.86   37.40
  12  -1   6  448.16   28.80
 -12   1   6  408.76   29.60
  -1  12  -6  415.16   45.60
  12   1  -6  390.76   29.30
  12   2   6  738.23   47.60
  12  -2  -6  790.12   37.70
   2 -12   6  869.11   54.89
   2  12  -6  722.33   56.69
 -12  -2   6  803.82   47.70
  -2  12   6  707.93   53.99
  -2  12  -6  847.02   54.99
  -2 -12   6  693.23   56.09
   2  12   6  754.12   50.39
  12  -2   6  760.92   37.30
  12  -2   6  685.83   35.70
 -12   2   6  769.32   39.30
  12   2  -6  737.43   43.30
   3  12  -6  167.58   26.40
   3 -12   6  121.89   25.50
 -12  -3   6  149.09   21.80
  -3  12   6  115.49   26.80
  12   3   6  161.68   22.60
  12   3  -6  143.29   21.70
  -3  12  -6  162.38   23.60
   3  12   6  139.49   30.20
 -12   3   6  175.48   14.00
  -3 -12   6  159.48   25.80
  -4  12   6   41.60   22.90
  12   4   6    8.50   22.40
   4 -12   6   17.60   21.50
   4  12  -6   26.30   21.30
 -12  -4   6   23.70   19.90
  12   4  -6   27.80   18.40
   4  12   6   13.60   29.30
  -4  12  -6   30.20   23.40
  -4 -12   6    2.70   27.60
   5 -12   6  371.06   38.40
  -5  12   6  421.86   40.40
   5  12  -6  389.26   38.90
  12   5   6  318.37   38.40
 -12  -5   6  350.26   36.60
   5  12   6  350.96   47.20
  12   5  -6  324.27   34.60
  -5 -12   6  302.57   35.40
  -5  12  -6  404.26   41.00
 -12  -6   6  609.54   48.60
   6 -12   6  559.54   46.30
  -6  12   6  532.05   44.50
   6  12  -6  523.75   52.79
  12   6   6  548.85   48.10
   6  12   6  601.14   54.99
  -6 -12   6  538.45   44.40
  -6  12  -6  565.94   43.20
  12   6  -6  563.34   47.50
  -7  12   6  394.26   43.30
 -12  -7   6  355.16   40.40
   7  12  -6  309.47   37.00
  12   7   6  343.37   43.70
   7 -12   6  339.57   39.30
  -7 -12   6  398.56   39.60
   7  12   6  359.66   50.49
 -12   7   6  401.46   19.60
 -12   7   6  350.86   19.10
  12   7  -6  531.35   42.80
  -7  12  -6  345.77   37.70
 -12  -8   6 1044.80   66.79
   8  12  -6  928.51   70.69
  -8  12   6  974.20   64.29
  12   8   6 1054.79   68.49
   8 -12   6 1149.78   61.59
  -8  12  -6 1150.18   61.89
  -8 -12   6  934.31   63.79
  12   8  -6 1145.29   68.39
   8  12   6 1186.48   75.59
 -12   8   6 1031.00   51.09
 -12   8   6  991.40   49.20
   9 -12   6   19.60   19.10
  12   9   6  -26.70   29.30
 -12  -9   6   16.00   27.90
 -12   9  -6   17.80    6.90
  -9  12   6   21.90   23.20
   9  12  -6   28.00   31.80
  12   9  -6  -12.80   27.10
 -12   9   6    7.30   12.80
 -12   9   6   16.50    8.50
  -9  12  -6   22.10   19.50
  -9 -12   6   11.00   22.10
   9  12   6   -2.00   23.70
 -10  12   6  201.58   29.10
  12  10   6  243.28   38.60
  10  12  -6  206.88   31.60
 -12 -10   6  185.78   35.00
 -12  10  -6  234.18   18.30
 -10 -12   6  219.38   36.70
  10  12   6  261.37   40.60
  12  10  -6  194.08   30.60
 -10  12  -6  184.98   23.90
 -12  10   6  227.88   25.20
 -12  10   6  210.68   18.70
  12  11   6   66.59   34.40
 -12 -11   6   10.10   22.00
  11  12  -6   65.79   25.80
 -11  12   6   40.30   22.50
 -11  12  -6   40.70   16.60
  12  11  -6   36.90   31.70
 -12  11   6   28.50   11.30
 -11 -12   6   58.39   32.30
  11  12   6   34.90   33.50
 -12  11   6   16.30   18.30
  12  12  -6  179.08   36.30
 -12  12   6  142.59   24.80
  12  12   6  185.28   38.90
 -12  12  -6  129.59   17.30
 -12  12   6  123.79   15.70
 -12 -12   6  141.09   28.20
  13   0  -6  171.68   18.50
   0 -13   6  120.99   29.10
   0  13   6  145.99   25.80
  13   0   6  149.69   18.50
 -13   0   6  156.48   18.90
  13   0   6  115.89   15.40
   0  13  -6  138.39   31.60
  13  -1  -6  481.55   27.20
  13   1   6  487.95   37.30
   1  13  -6  562.44   42.30
   1 -13   6  457.15   39.90
  -1  13   6  453.35   41.20
 -13  -1   6  519.65   36.50
  13  -1   6  434.56   29.10
 -13   1   6  490.85   30.10
  -1  13  -6  469.15   48.20
  13  -1   6  461.35   25.20
  -1 -13   6  414.66   47.70
   1  13   6  465.05   41.10
  13   1  -6  439.46   31.00
   2  13  -6 1569.44   97.29
  -2  13   6 1805.22   96.89
 -13  -2   6 1701.83   89.09
  13  -2  -6 1823.12   81.19
   2 -13   6 1915.21   96.49
  13   2   6 1806.22   90.09
   2  13   6 1791.72   98.69
  13   2  -6 1802.32   87.09
  13  -2   6 1849.61   80.49
  -2  13  -6 1614.94   95.29
 -13   2   6 1867.81   82.59
  -2 -13   6 1563.04   92.39
  13   3   6  426.56   37.20
   3 -13   6  465.55   45.60
   3  13  -6  468.75   49.40
  -3  13   6  489.25   46.70
 -13  -3   6  491.45   39.30
  13   3  -6  569.94   37.70
  -3 -13   6  481.25   41.20
   3  13   6  468.85   42.40
  -3  13  -6  338.67   44.30
  13   4   6   68.09   23.00
 -13  -4   6   70.19   23.80
   4 -13   6   83.09   26.30
   4  13  -6   42.30   22.80
  -4  13   6   65.09   27.10
  -4 -13   6   67.89   30.10
  13   4  -6   62.39   19.70
   4  13   6  106.29   33.30
  -4  13  -6   83.39   26.90
   5 -13   6   45.80   25.00
  -5  13   6   49.10   27.60
   5  13  -6   57.59   30.60
  13   5   6   58.99   26.60
 -13  -5   6   64.99   23.30
  -5 -13   6   56.09   23.10
   5  13   6   80.09   26.70
  -5  13  -6   64.19   25.20
  13   5  -6   88.89   22.10
  -6  13   6  201.48   32.40
 -13  -6   6  210.88   30.40
   6 -13   6  191.98   29.30
   6  13  -6  222.28   36.80
  13   6   6  203.68   31.70
  13   6  -6  226.48   29.90
  -6  13  -6  173.88   29.90
   6  13   6  238.88   32.70
  -6 -13   6  184.68   35.70
   7 -13   6  273.87   34.80
   7  13  -6  267.27   36.90
 -13  -7   6  244.58   33.00
  13   7   6  267.17   34.80
  -7  13   6  221.38   32.00
   7  13   6  224.28   34.20
  13   7  -6  273.17   33.50
  -7  13  -6  312.27   38.60
  -7 -13   6  277.97   39.20
  13   8   6   24.90   29.50
  -8  13   6   24.50   24.10
   8 -13   6    2.00   21.30
 -13  -8   6   25.00   27.60
   8  13  -6   -2.10   31.60
  -8  13  -6   16.60   21.70
  -8 -13   6   67.99   32.90
  13   8  -6    0.50   25.50
   8  13   6    8.60   24.60
   9 -13   6  380.76   37.80
 -13  -9   6  429.56   47.90
  13   9   6  398.96   50.89
  -9  13   6  391.86   44.90
  -9  13  -6  347.57   37.10
 -13   9   6  390.56   18.70
   9  13   6  394.16   55.69
  13   9  -6  466.55   47.50
  13  10   6  506.85   55.09
 -13 -10   6  456.95   51.19
  10  13  -6  499.45   47.30
 -10  13   6  554.64   46.40
  10  13   6  494.65   59.69
 -13  10   6  599.94   28.70
  13  10  -6  549.05   54.99
 -13  10   6  490.75   31.20
 -10  13  -6  534.85   40.90
 -10 -13   6  569.44   55.99
 -13  11  -6   75.09   10.30
  13  11   6  110.79   34.80
  11  13  -6   47.70   26.20
 -11  13   6  111.39   27.50
 -13 -11   6  121.09   32.20
 -11 -13   6   73.99   26.10
 -13  11   6   63.69   10.90
 -13  11   6   88.39   16.30
  13  11  -6   82.99   32.80
 -11  13  -6   81.79   19.80
  11  13   6   76.29   28.70
  12  13  -6  721.13   56.49
 -12  13   6  691.33   51.49
 -13  12  -6  781.42   39.90
 -12  13   6  725.73   42.30
  13  12   6  605.64   64.59
 -13 -12   6  723.43   59.79
 -13  12   6  738.03   40.00
 -13  12   6  750.42   46.40
 -12  13  -6  748.43   45.70
  13  12  -6  710.83   64.49
  12  13   6  624.84   66.89
 -12 -13   6  769.22   60.99
  13  13   6   56.39   27.90
 -13  13   6  104.29   22.80
 -13  13  -6  102.29   16.60
 -13 -13   6  113.69   32.70
  13  13  -6   94.99   35.50
 -13  13   6  102.19   15.60
   0  14  -6 4211.28  210.58
 -14   0   6 4345.06  200.98
   0  14   6 3974.50  207.88
  14   0   6 4393.46  198.58
  14   0  -6 4711.03  199.58
  14   0   6 4180.68  200.68
   0 -14   6 4790.22  209.28
 -14  -1   6  173.68   22.30
  14  -1  -6  173.88   16.10
  14   1   6  197.08   23.60
  -1  14   6  192.88   34.60
   1  14  -6  213.48   34.50
   1 -14   6  219.08   33.80
  14  -1   6  160.78   19.50
   1  14   6   62.29   25.90
  -1  14  -6  184.38   34.50
 -14   1   6  202.98   20.40
  14   1  -6  169.38   22.30
  14  -1   6  178.38   14.30
  -1 -14   6  180.38   28.90
   2 -14   6  102.99   29.60
  -2  14   6   95.39   32.90
  14   2   6  107.09   23.50
   2  14  -6  122.89   26.10
 -14  -2   6  122.09   21.80
  -2  14  -6  177.38   32.90
  14   2  -6  121.89   19.20
   2  14   6   98.99   34.40
  -2 -14   6  176.38   28.10
 -14  -3   6  192.98   25.90
  -3  14   6  169.28   28.50
   3 -14   6  189.68   32.40
  14   3   6  156.18   27.20
   3  14  -6  213.38   35.90
  14   3  -6  205.68   28.90
   3  14   6  222.18   37.80
  -3 -14   6  193.58   30.40
  -3  14  -6  192.58   27.80
  14   4   6 1275.57   73.69
   4  14  -6 1266.77   80.49
  -4  14   6 1357.86   79.19
 -14  -4   6 1198.48   71.29
   4 -14   6 1208.18   75.19
  -4  14  -6 1173.48   73.69
   4  14   6 1238.98   80.29
  -4 -14   6 1121.79   77.09
  14   4  -6 1225.98   66.29
   5 -14   6 1307.47   75.29
  -5  14   6 1260.37   77.69
   5  14  -6 1284.27   80.99
 -14  -5   6 1245.68   72.29
  14   5   6 1265.57   76.19
  -5 -14   6 1212.78   74.59
   5  14   6 1321.77   78.09
  -5  14  -6 1336.47   76.29
  14   5  -6 1253.37   73.59
   6  14  -6 1115.49   69.99
  14   6   6 1111.09   69.79
  -6  14   6 1084.09   74.79
 -14  -6   6 1235.48   69.69
   6 -14   6 1123.59   68.79
  -6  14  -6 1222.38   71.69
  -6 -14   6 1201.88   78.39
  14   6  -6 1206.78   70.39
   6  14   6 1169.78   81.09
   7  14  -6 1812.42  105.69
  -7  14   6 1790.62  100.49
 -14  -7   6 2017.60  102.39
   7 -14   6 1832.62   96.89
  14   7   6 1810.52  101.29
  -7 -14   6 1793.52  103.59
   7  14   6 1829.22  107.39
  14   7  -6 1909.01   98.99
  -7  14  -6 1797.02   96.59
 -14  -8   6   52.99   27.90
  14   8   6   78.69   32.70
  -8  14   6   67.69   27.30
   8 -14   6   62.49   23.70
   8  14  -6   54.49   27.20
  -8  14  -6   67.59   23.20
  -8 -14   6   80.39   26.70
   8  14   6   79.19   37.10
  14   8  -6   37.00   26.80
  14   9   6  536.05   57.59
   9  14  -6  665.13   63.19
  -9  14   6  612.54   53.89
 -14  -9   6  663.23   53.89
  -9  14  -6  707.63   49.99
  -9 -14   6  608.64   50.09
  14   9  -6  574.54   54.89
   9  14   6  580.34   63.09
 -14 -10   6   72.79   30.00
  14  10   6   90.09   34.70
 -10  14   6   83.99   28.50
  10  14  -6   62.39   34.70
 -10 -14   6   78.99   26.70
  14  10  -6   65.59   31.40
  10  14   6  102.89   30.20
 -10  14  -6   88.49   24.00
 -11  14   6  363.46   43.80
 -14 -11   6  401.46   47.80
  14  11   6  450.35   52.29
  11  14  -6  300.27   38.40
  14  11  -6  369.36   44.30
 -11 -14   6  422.76   51.69
  11  14   6  428.06   57.49
 -11  14  -6  412.26   37.60
 -14  12  -6  152.98    9.90
 -14 -12   6  178.08   34.40
 -12  14   6  118.19   28.00
  12  14  -6   58.99   28.70
  14  12   6  180.18   37.30
 -12  14  -6  150.58   22.50
 -12 -14   6  119.49   35.00
 -14  12   6  179.68   15.20
  12  14   6  110.69   40.30
  14  12  -6  148.69   37.30
 -14  12   6  143.19   17.40
  13  14  -6 1213.78   82.89
  14  13   6 1100.69   83.69
 -14 -13   6 1013.00   75.99
 -14  13  -6 1203.78   57.29
 -13  14   6 1182.38   61.59
 -13  14   6 1235.88   69.49
  14  13  -6 1235.28   81.09
 -13  14  -6 1101.79   61.79
  13  14   6 1157.38   75.09
 -13 -14   6 1116.69   70.59
 -14  13   6 1125.29   57.39
 -14  13   6 1194.98   60.19
  14  14   6  100.69   40.80
  14  14  -6  103.69   37.40
 -14 -14   6  102.29   34.50
 -14  14   6   97.79   22.80
 -14  14   6   87.69   17.60
  15   0   6   -1.10   15.50
  15   0   6   -7.90    8.80
   0  15  -6  -26.10   29.60
   0  15   6   -8.90   23.90
   0 -15   6    8.00   22.30
  15   0  -6   -4.70   10.50
  15   1   6  201.38   25.10
 -15  -1   6  220.08   29.10
   1  15  -6  206.88   37.70
   1 -15   6  212.48   35.80
  -1  15   6  192.08   39.00
  15  -1  -6  249.88   16.80
  15  -1   6  201.88   15.40
  15   1  -6  267.87   25.10
  -1  15  -6  224.08   31.60
   1  15   6  291.47   35.90
  15  -1   6  230.78   19.40
  -1 -15   6  275.17   33.60
  15   2   6 1940.81  100.59
  -2  15   6 2096.09  111.39
 -15  -2   6 1971.10   99.99
   2  15  -6 2152.98  111.29
   2 -15   6 1921.61  104.49
  -2 -15   6 2189.78  106.69
  15   2  -6 2050.99   98.69
  -2  15  -6 1887.71  104.59
   2  15   6 1878.41  112.19
   3 -15   6   53.29   29.50
  -3  15   6   70.59   31.90
  15   3   6   81.99   26.10
 -15  -3   6   60.19   22.30
   3  15  -6   63.09   25.20
  15   3  -6   82.29   20.00
  -3 -15   6   61.49   25.40
  -3  15  -6  101.19   30.80
   3  15   6   82.99   37.00
   4  15  -6   42.80   24.90
  15   4   6   42.10   25.00
 -15  -4   6   49.70   23.60
  -4  15   6   36.10   28.70
   4 -15   6   26.90   27.00
   4  15   6   17.80   25.70
  -4  15  -6   31.90   28.90
  15   4  -6   57.09   21.70
  -4 -15   6   15.90   31.30
 -15  -5   6   55.09   25.10
   5 -15   6   75.49   28.20
  15   5   6   24.10   26.90
   5  15  -6   64.79   26.80
  -5  15   6   38.30   29.30
  15   5  -6   19.50   23.70
  -5  15  -6   46.10   28.00
  -5 -15   6   59.39   33.70
   5  15   6   72.89   35.60
 -15  -6   6  143.59   29.40
  -6  15   6  106.99   31.90
  15   6   6  138.59   32.40
   6  15  -6  120.49   36.30
   6 -15   6  152.88   29.30
   6  15   6  124.99   40.70
  -6  15  -6  111.89   30.10
  -6 -15   6  167.98   36.70
  15   6  -6  150.08   27.10
   7  15  -6  102.29   36.70
  -7  15   6   78.09   30.50
 -15  -7   6  137.19   28.40
  15   7   6  117.39   30.50
   7 -15   6   94.89   25.60
  -7 -15   6   75.09   26.50
  15   7  -6  116.89   27.90
  -7  15  -6   37.10   27.60
   7  15   6   86.89   30.40
  -8  15   6  151.38   32.00
   8 -15   6  121.19   25.80
  15   8   6  130.09   32.70
 -15  -8   6  116.49   31.30
   8  15  -6  165.98   31.80
  -8 -15   6  145.99   35.90
   8  15   6  222.08   34.00
  -8  15  -6  124.19   29.10
  15   8  -6  121.59   30.20
   9  15  -6  459.55   59.79
 -15  -9   6  563.24   50.49
  15   9   6  551.84   54.39
  -9  15   6  658.73   56.59
  -9  15  -6  470.15   47.30
   9  15   6  602.24   51.69
  -9 -15   6  576.44   56.19
  15   9  -6  468.35   51.29
 -10  15   6   94.49   32.20
 -15 -10   6   82.99   29.60
  10  15  -6   64.19   36.10
  15  10   6   81.59   35.20
  10  15   6  112.49   39.50
  15  10  -6  102.19   32.90
 -10  15  -6  102.29   25.30
 -10 -15   6   72.49   33.50
  11  15  -6  658.53   65.09
 -11  15   6  773.32   59.29
 -15 -11   6  738.03   57.99
  15  11   6  606.04   63.29
 -11 -15   6  754.12   61.99
 -11  15  -6  692.13   50.39
  15  11  -6  746.13   62.19
  11  15   6  746.33   69.09
 -12  15   6   58.19   27.90
 -15 -12   6   63.79   29.30
  12  15  -6   -4.70   34.40
  15  12   6   46.50   36.10
 -12  15  -6   27.00   21.90
 -12 -15   6   44.00   31.30
  15  12  -6   66.89   32.50
  12  15   6   73.49   38.00
  15  13   6  377.96   50.69
 -15 -13   6  503.25   44.10
 -13  15   6  427.96   45.60
  13  15  -6  456.25   58.69
 -13  15  -6  448.96   38.00
  15  13  -6  442.06   56.39
 -13 -15   6  498.55   44.60
  13  15   6  485.55   61.69
  14  15  -6   83.89   37.20
  15  14   6    7.40   38.10
 -15 -14   6   29.10   23.60
  15  14  -6    1.30   33.50
  14  15   6   11.70   38.20
 -14 -15   6   69.79   33.30
  15  15  -6  744.53   66.79
  15  15   6  617.34   70.89
   0  16  -6  147.69   36.80
  16   0   6  128.49   15.20
  16   0  -6  169.88   17.90
  16   0   6  135.69   17.70
   0  16   6  152.58   31.10
   0 -16   6   95.09   26.60
   1  16  -6 1199.88   77.49
  16   1   6 1358.56   63.69
  16   1   6 1259.77   68.99
  -1  16   6 1368.96   85.59
   1 -16   6 1225.78   80.79
  16  -1  -6 1287.97   60.19
  16   1  -6 1458.65   68.49
  -1 -16   6 1335.57   83.59
   1  16   6 1474.85   81.99
  -1  16  -6 1360.36   85.19
  16  -1   6 1228.48   62.09
   2 -16   6   -4.70   21.50
   2  16  -6   49.99   32.60
  16   2   6  -34.30   20.90
  -2  16   6   65.59   34.30
   2  16   6   19.20   34.10
  -2 -16   6   -4.50   31.00
  -2  16  -6   30.60   31.20
  16   2  -6    5.80   16.00
 -16  -3   6 1257.57   68.09
  16   3   6 1178.68   71.69
   3  16  -6 1219.18   82.49
   3 -16   6 1141.49   75.39
  -3  16   6 1326.37   81.89
  -3 -16   6 1357.76   77.59
  16   3  -6 1254.77   69.59
  -3  16  -6 1217.58   81.79
   3  16   6 1406.26   88.29
   4 -16   6  201.38   32.50
  16   4   6  146.59   30.90
  -4  16   6  151.58   29.00
   4  16  -6  162.78   39.20
 -16  -4   6  159.78   25.90
   4  16   6  177.78   32.90
  16   4  -6  166.28   25.90
  -4  16  -6  126.49   31.20
  -4 -16   6  159.28   29.70
 -16  -5   6  306.37   40.10
  -5  16   6  346.37   43.30
   5 -16   6  375.56   46.50
  16   5   6  298.47   37.20
   5  16  -6  323.67   44.40
  -5 -16   6  386.26   52.39
  -5  16  -6  350.26   46.50
  16   5  -6  323.57   35.70
   5  16   6  394.76   49.90
 -16  -6   6  785.02   54.89
   6 -16   6  671.33   53.39
  16   6   6  651.83   59.39
   6  16  -6  622.54   55.09
  -6  16   6  759.62   60.19
  16   6  -6  753.72   52.79
   6  16   6  736.23   57.99
  -6 -16   6  584.44   52.89
  -6  16  -6  789.72   57.09
 -16  -7   6  309.07   39.40
  -7  16   6  346.17   47.50
   7 -16   6  346.37   40.30
   7  16  -6  317.67   43.20
  16   7   6  289.77   41.30
   7  16   6  299.77   44.20
  -7 -16   6  269.27   40.80
  -7  16  -6  292.77   38.00
  16   7  -6  275.57   34.80
  16   8   6  101.59   35.00
  -8  16   6   56.99   30.50
 -16  -8   6   50.29   26.80
   8  16  -6   29.10   35.90
  16   8  -6   66.19   28.50
   8  16   6   41.10   37.70
  -8  16  -6   43.80   25.90
  -8 -16   6  120.19   33.80
  16   9   6   18.90   32.20
  -9  16   6   65.89   32.80
   9  16  -6  106.19   29.60
 -16  -9   6    4.10   27.40
  -9 -16   6   61.09   25.30
   9  16   6   91.29   39.20
  16   9  -6   50.99   28.30
  -9  16  -6   66.89   27.50
 -16 -10   6    4.00   26.70
  16  10   6  -15.50   32.10
  10  16  -6  -36.80   24.00
 -10  16   6  -13.90   28.40
 -10  16  -6   -4.60   22.60
 -10 -16   6    8.40   23.00
  10  16   6  -38.00   36.10
  16  10  -6    0.00   26.60
  16  11   6  113.89   37.80
 -16 -11   6  146.09   32.70
 -11  16   6  187.38   35.70
  11  16  -6  168.88   40.40
  16  11  -6  215.58   37.30
  11  16   6  170.28   42.30
 -11 -16   6  184.08   29.90
 -11  16  -6  148.79   27.40
  12  16  -6  523.55   63.19
 -12  16   6  575.14   50.59
 -16 -12   6  479.45   44.40
  16  12   6  490.65   62.39
 -12  16  -6  568.04   45.00
  12  16   6  583.04   53.99
 -12 -16   6  473.05   46.00
  16  12  -6  537.25   56.99
  16  13   6   82.29   41.00
  13  16  -6  180.88   41.70
  16  13  -6  173.58   38.50
  13  16   6  185.58   44.30
 -13 -16   6  178.88   36.90
  16  14   6  176.68   42.60
  14  16  -6  206.18   42.50
  16  14  -6  198.68   39.30
  14  16   6  153.28   45.10
  16  15   6   87.39   39.60
  15  16  -6  123.69   37.50
  16  15  -6  128.69   36.20
  15  16   6   98.49   41.30
  16  16  -6   58.09   34.70
  16  16   6    8.20   38.80
   0  17  -6   41.50   33.70
  17   0  -6   58.99   11.00
   0  17   6   55.09   27.00
   0 -17   6   65.29   24.20
  17   0   6   43.90    9.20
  17   0   6   51.49   13.00
   1 -17   6  432.86   49.50
  17   1   6  419.56   34.80
   1  17  -6  382.06   54.39
  17   1   6  426.56   27.90
  -1  17   6  439.96   49.70
  17   1  -6  409.86   29.80
  -1 -17   6  366.76   49.90
  -1  17  -6  431.06   43.30
   1  17   6  461.25   47.40
  17   2   6   88.89   23.00
  -2  17   6   68.59   35.60
   2 -17   6   85.99   24.70
   2  17  -6   75.29   36.00
  17   2  -6   81.29   18.10
   2  17   6   90.09   29.90
  -2 -17   6  115.39   34.70
  -2  17  -6  102.59   27.80
  17   3   6  163.88   28.70
   3  17  -6  169.38   38.20
  -3  17   6  178.18   37.50
   3 -17   6  192.68   34.10
   3  17   6  204.68   40.60
  -3  17  -6  131.29   28.90
  17   3  -6  117.19   22.20
  -3 -17   6  211.68   37.30
   4  17  -6  116.49   30.40
  17   4   6  136.39   29.60
   4 -17   6  107.69   30.70
  -4  17   6   41.90   26.20
  17   4  -6   87.89   22.60
  -4  17  -6  133.79   34.10
   4  17   6   48.40   38.60
  -4 -17   6   78.99   26.30
   5 -17   6  559.54   48.80
  17   5   6  606.04   53.49
   5  17  -6  537.05   51.89
  -5  17   6  427.76   51.59
  -5  17  -6  545.15   57.09
  -5 -17   6  501.15   46.20
  17   5  -6  447.26   44.90
   5  17   6  535.15   51.09
   6 -17   6   78.89   28.20
   6  17  -6   19.40   36.30
  17   6   6   77.89   29.90
  -6  17   6   55.79   32.20
  -6 -17   6   59.89   33.70
  -6  17  -6   72.39   29.90
  17   6  -6   54.99   26.30
   6  17   6   78.59   39.70
  -7  17   6  181.68   37.20
   7  17  -6   98.99   38.70
  17   7   6  226.08   39.50
  -7  17  -6  122.59   33.70
  17   7  -6  210.68   31.10
  -7 -17   6  169.68   30.10
   7  17   6  187.88   42.00
   8  17  -6  221.58   35.80
  -8  17   6  228.98   37.80
  17   8   6  212.88   41.10
  -8 -17   6  257.37   39.20
  17   8  -6  200.28   33.50
  -8  17  -6  215.38   33.30
   8  17   6  314.17   39.80
  -9  17   6   87.69   35.60
   9  17  -6   22.90   35.30
  17   9   6   28.50   36.70
  -9 -17   6   37.20   32.80
  -9  17  -6   59.29   26.10
   9  17   6   64.69   29.70
  17   9  -6   71.39   30.50
  17  10   6  337.67   47.30
 -10  17   6  306.97   41.90
  10  17  -6  275.47   45.20
  17  10  -6  279.17   39.30
  10  17   6  336.57   46.20
 -10 -17   6  277.87   41.70
 -10  17  -6  390.06   44.50
  17  11   6  -23.10   34.40
  11  17  -6    6.70   26.80
 -11  17   6   55.79   32.50
  11  17   6   54.19   30.40
 -11 -17   6   52.79   32.40
 -11  17  -6   57.49   25.70
  17  11  -6   79.59   33.50
 -12  17   6   21.20   36.30
  17  12   6  -12.90   33.50
  12  17  -6   28.30   27.30
 -12 -17   6   12.40   31.20
  17  12  -6   71.79   32.80
  12  17   6    5.70   28.30
  13  17  -6    6.40   26.80
  17  13   6   37.80   37.30
  13  17   6   27.00   40.60
  17  13  -6   44.60   32.00
  14  17  -6  167.78   33.80
  17  14   6  210.18   37.70
  14  17   6  223.98   48.10
  17  14  -6  148.89   39.30
  15  17  -6   22.30   33.20
  17  15   6   68.19   39.70
  17  15  -6  -59.29   32.00
  15  17   6   36.90   37.80
  17  16   6   28.20   40.40
  16  17  -6   16.40   35.60
  16  17   6  -41.70   37.50
  17  16  -6   -9.50   34.60
  18   0   6  253.37   16.40
   0  18   6  265.17   37.40
   0 -18   6  271.27   38.40
  18   0  -6  236.28   18.10
   0  18  -6  236.18   34.90
   1 -18   6    2.00   28.70
   1  18  -6   -4.20   33.70
  18   1   6   12.10   10.20
  -1  18   6   42.90   34.30
  18   1   6   18.20   15.80
  -1 -18   6  -10.90   31.20
   1  18   6   -5.20   34.60
  -1  18  -6  -24.30   32.10
  18   1  -6   26.90   12.40
   2 -18   6   27.40   28.80
  18   2   6   16.40   19.40
   2  18  -6   49.70   27.60
  -2  18   6   38.90   36.00
  -2  18  -6   26.00   33.70
   2  18   6   43.20   35.60
  -2 -18   6   10.50   31.00
  18   2  -6   27.30   14.80
  -3  18   6   64.59   34.90
   3 -18   6   52.69   30.20
   3  18  -6   17.40   26.40
  18   3   6   40.30   24.30
  -3 -18   6   78.39   34.30
   3  18   6   83.39   29.90
  18   3  -6   63.79   19.70
  -3  18  -6   94.99   35.10
   4  18  -6  623.24   54.99
  18   4   6  659.83   54.59
   4 -18   6  727.53   56.29
  -4  18   6  620.24   60.69
  -4 -18   6  552.74   58.89
  18   4  -6  642.84   46.80
  -4  18  -6  675.73   56.99
   4  18   6  529.05   64.89
   5 -18   6   58.39   28.60
  -5  18   6   -3.60   29.80
  18   5   6  -16.50   27.50
   5  18  -6   -0.60   26.10
   5  18   6    4.80   36.80
  18   5  -6  -13.80   21.90
  -5 -18   6   -8.80   30.30
  -5  18  -6   -3.90   29.80
   6  18  -6   25.80   27.80
  18   6   6    6.80   30.00
  -6  18   6   21.40   32.40
   6  18   6   10.30   28.10
  -6 -18   6   20.30   23.80
  18   6  -6   24.10   24.30
  -6  18  -6  -46.70   26.40
  18   7   6   46.40   33.20
   7  18  -6   50.39   37.20
  -7  18   6   81.89   34.00
  18   7  -6   34.10   26.00
   7  18   6   64.89   39.90
  -7 -18   6    8.80   31.70
  -7  18  -6   39.80   28.50
  18   8   6    8.80   30.60
   8  18  -6   18.60   34.90
  -8  18   6   31.00   33.80
   8  18   6   40.30   39.00
  -8  18  -6   35.70   27.30
  -8 -18   6   46.20   32.10
  18   8  -6   15.20   25.90
   9  18  -6   85.59   37.60
  18   9   6   60.59   33.50
  -9  18   6   93.39   33.70
  -9  18  -6   59.69   28.10
  18   9  -6  108.99   33.10
  -9 -18   6   89.09   26.80
   9  18   6  117.89   40.90
  10  18  -6   77.19   30.10
 -10  18   6   57.99   34.80
  18  10   6  112.99   37.00
  10  18   6  -11.90   37.00
 -10  18  -6   88.79   29.80
  18  10  -6   39.50   28.60
 -10 -18   6   82.99   33.40
 -11  18   6   49.70   33.60
  11  18  -6   75.99   38.40
  18  11   6   25.60   34.70
  18  11  -6   84.09   31.30
 -11  18  -6   49.40   27.80
 -11 -18   6   40.50   33.30
  11  18   6   57.29   38.60
  12  18  -6  -42.30   34.20
  18  12   6   -1.00   37.30
  18  12  -6    1.80   28.70
  12  18   6   70.29   41.10
  13  18  -6   68.19   38.80
  18  13   6  117.79   40.80
  18  13  -6  117.99   35.70
  13  18   6   47.10   42.90
  18  14   6   26.60   36.00
  14  18  -6   -8.80   36.50
  18  14  -6   26.70   32.40
  14  18   6    4.40   39.00
  18  15   6   58.99   40.10
  18  15  -6  -21.40   29.30
   0  19  -6  216.98   40.80
   0  19   6  228.58   44.00
   0 -19   6  167.58   36.20
   1 -19   6   90.79   25.80
  -1  19   6   63.89   29.40
  19   1   6   87.09   15.80
   1  19  -6  144.09   37.50
  19   1   6   90.89   12.30
  19   1  -6   87.39   13.40
  -1  19  -6   90.39   36.90
  -1 -19   6   99.49   33.00
   1  19   6   81.59   40.20
  19   2   6   86.69   14.60
   2  19  -6   80.49   29.10
  -2  19   6   86.99   38.50
  19   2   6   78.89   21.00
   2 -19   6   58.19   31.40
  19   2  -6   53.39   15.40
  -2 -19   6   66.09   25.80
   2  19   6   58.19   39.40
  -2  19  -6   58.59   34.40
   3 -19   6  156.38   33.20
   3  19  -6  138.59   38.90
  19   3   6  149.99   27.60
  -3  19   6  145.39   31.70
  -3 -19   6   88.39   26.90
   3  19   6  136.19   41.10
  19   3  -6  139.79   21.90
  -3  19  -6   60.29   34.40
  19   4   6  -15.80   24.50
  -4  19   6   47.80   34.80
   4  19  -6   82.09   37.50
  -4 -19   6   67.39   31.90
   4  19   6   24.10   28.10
  19   4  -6   32.50   21.10
  -4  19  -6   32.70   32.40
  -5  19   6  122.39   38.20
  19   5   6  116.49   30.40
   5  19  -6  122.09   39.10
  -5  19  -6  121.39   33.00
   5  19   6  147.89   41.30
  -5 -19   6   51.89   33.90
  19   5  -6  108.59   25.00
  -6  19   6   63.39   38.10
   6  19  -6   60.79   35.80
  19   6   6   32.90   29.70
  -6 -19   6   49.20   32.50
   6  19   6   52.59   39.30
  -6  19  -6   24.30   30.60
  19   6  -6   54.39   26.20
  19   7   6   11.40   31.20
  -7  19   6    5.20   34.70
   7  19  -6   37.30   26.80
  19   7  -6   16.40   26.30
   7  19   6   51.59   39.10
  -7  19  -6   70.29   30.30
  -7 -19   6    0.30   30.10
   8  19  -6   33.70   36.70
  19   8   6   68.49   32.00
  -8  19   6   70.39   34.70
   8  19   6    8.10   28.70
  19   8  -6   15.20   27.40
  -8  19  -6   38.80   31.00
  -8 -19   6   -2.10   31.40
   9  19  -6   -0.30   26.30
  19   9   6   44.60   35.10
  -9  19   6  -25.90   30.70
  -9  19  -6   26.50   29.20
  19   9  -6  -12.30   26.90
   9  19   6   16.70   38.90
  -9 -19   6   -1.10   31.90
 -10  19   6  -23.10   33.20
  19  10   6   20.40   35.80
  10  19  -6    5.30   37.60
 -10  19  -6   55.09   29.40
  19  10  -6   11.40   30.20
  10  19   6  -12.40   39.30
 -10 -19   6   39.10   25.10
  19  11   6    3.20   37.30
  11  19  -6    0.40   34.00
  11  19   6   74.19   43.40
  19  11  -6   18.30   28.90
  19  12   6  -11.30   33.90
  12  19  -6   25.70   27.40
  12  19   6   16.10   41.70
  19  12  -6   -7.00   31.90
  19  13   6   23.40   36.50
  19  13  -6   -0.30   30.10
  13  19   6  -78.19   46.40
  19  14   6   24.20   39.20
  19  14  -6   46.20   33.50
   0  20  -6   -3.30   34.40
   0 -20   6  -30.90   29.00
   0  20   6   17.60   37.00
  -1  20   6  456.25   60.39
   1  20  -6  390.46   47.30
   1  20   6  323.97   48.10
  -1  20  -6  328.37   46.50
  -1 -20   6  314.37   39.50
  -2  20   6   11.30   36.30
   2  20  -6   17.00   34.90
   2  20   6  -18.40   36.20
  -2  20  -6   33.60   32.70
  -2 -20   6  -14.10   22.30
   3  20  -6   46.10   37.30
  -3  20   6   14.70   34.90
   3  20   6   58.79   39.60
  -3 -20   6   12.30   30.20
  -3  20  -6   52.19   32.90
   4  20  -6   76.09   38.00
  -4  20   6   99.09   38.70
  -4  20  -6   71.49   34.10
  -4 -20   6   79.79   26.50
   4  20   6   89.09   40.80
   5  20  -6   64.19   37.00
  -5  20   6   55.79   37.50
  20   5  -6   62.89   27.80
  -5 -20   6   87.89   27.70
   5  20   6   86.59   32.90
  -5  20  -6   75.59   33.80
  20   6   6  105.19   33.80
  -6  20   6   84.59   38.20
   6  20  -6  161.48   41.10
   6  20   6  175.08   43.10
  -6 -20   6  129.49   36.90
  -6  20  -6  105.49   34.70
  20   6  -6   96.59   26.70
   7  20  -6  106.99   38.00
  -7  20   6   54.09   37.10
  20   7   6  109.99   34.60
  20   7  -6  135.19   31.30
  -7  20  -6  142.99   34.40
  -7 -20   6  142.29   36.60
   7  20   6   92.39   42.40
  -8  20   6   10.30   36.70
  20   8   6   30.20   32.30
   8  20  -6   77.69   30.00
   8  20   6   35.10   40.10
  20   8  -6   21.00   26.20
  -8  20  -6   27.80   29.40
   9  20  -6  161.28   42.40
  20   9   6  126.19   39.70
  -9  20   6  150.48   42.00
  20   9  -6  141.69   32.20
  -9  20  -6  171.18   37.50
   9  20   6  164.58   36.90
  20  10   6  -13.00   35.70
  10  20  -6   31.20   35.50
  20  10  -6   29.60   31.10
  10  20   6   -9.20   30.40
  20  11   6   73.99   36.10
  20  11  -6   23.80   33.30
  20  12   6   20.10   40.10
  20  12  -6   14.90   33.90
   0  21   6  191.68   42.30
   0  21  -6  141.09   40.00
  -1  21   6   84.89   41.20
   1  21  -6  139.29   32.30
  -1  21  -6  116.69   36.90
   1  21   6  127.79   33.80
   2  21  -6  -11.60   35.50
  -2  21   6   24.30   28.40
   2  21   6   35.20   29.60
  -2  21  -6    6.50   26.10
  -3  21   6   74.29   39.40
   3  21  -6   48.00   36.80
  -3  21  -6   23.60   25.40
   3  21   6  -33.00   27.00
  -4  21   6   36.00   39.60
   4  21  -6  -16.50   35.20
  -4  21  -6   -4.40   31.40
   4  21   6   57.19   31.30
   5  21  -6   50.59   37.00
  -5  21   6  -21.80   35.90
   5  21   6   42.00   39.90
  -5  21  -6    6.00   32.00
  -6  21   6   16.70   37.10
   6  21  -6   93.39   39.20
   6  21   6   31.10   39.20
  -6  21  -6   56.39   31.50
   7  21  -6  178.58   43.60
  -7  21   6  207.08   46.00
   7  21   6  229.48   49.20
  -7  21  -6  253.77   42.20
   8  21  -6   53.99   30.00
  -8  21   6   64.29   40.00
  -8  21  -6   27.30   33.00
   8  21   6   24.30   31.90
   0  22  -6   37.40   36.50
   0  22   6    8.20   29.80
   1  22  -6    9.50   27.00
  -1  22   6   36.80   40.10
   1  22   6   36.20   39.90
  -1  22  -6   31.20   32.90
   2  22  -6   75.09   38.20
  -2  22   6   50.09   39.60
   2  22   6   90.59   42.50
  -2  22  -6   78.19   34.80
  -3  22   6   43.50   39.60
   3  22  -6  -27.50   36.00
   3  22   6   18.70   40.80
  -3  22  -6   11.00   31.70
   4  22  -6   57.39   37.10
  -4  22   6   24.70   38.50
  -4  22  -6   73.59   33.10
   4  22   6   67.29   42.70
  -5  22   6   89.39   40.10
   5  22  -6   64.39   37.00
  -5  22  -6   61.09   34.20
   5  22   6   82.89   35.00
  -6  22   6   71.99   40.30
  -6  22  -6   22.40   34.10
  -7  22   6   13.00   38.30
  -7  22  -6   18.40   32.60
   0  23   6   69.79   42.20
   0  23  -6   -5.00   35.80
  -1  23   6   29.70   30.10
   1  23  -6  -15.20   25.90
   1  23   6  -38.10   38.80
  -1  23  -6   56.79   34.30
  -2  23   6   95.19   42.80
   2  23  -6  112.59   48.50
  -2  23  -6  100.99   37.40
  -3  23   6   17.70   37.50
  -3  23  -6    8.60   32.50
  -4  23   6  -31.90   32.70
  -4  23  -6   90.19   37.30
  -5  23   6   43.40   41.50
  -5  23  -6  137.39   37.80
   0   0   7    5.30    8.20
   0   0  -7   -4.30    8.20
   0   1   7 1263.07   56.99
  -1   0   7 1238.68   57.29
  -1   0  -7 1208.38   56.79
   1   0   7 1235.28   57.99
   1   0  -7 1152.48   57.99
   0  -1  -7 1142.69   56.69
   0   1  -7 1186.08   57.19
   2  -2   7  239.28   18.60
   2   2  -7  268.47   21.40
  -2   2  -7  272.67   21.50
  -2  -2   7  254.17   28.60
  -3  -3   7  935.81   50.99
   3   3  -7  908.21   49.70
  -3   3   7 1025.70   46.80
   3  -3   7  871.61   48.60
  -3   3  -7 1001.90   47.50
  -4  -3   7  673.43   42.30
   3   4  -7  562.24   41.50
  -4   3  -7  561.74   33.70
   3  -4   7  701.93   37.20
   4  -3   7  537.45   34.50
  -3  -4   7  657.33   38.40
  -3   4  -7  563.74   35.10
  -4   3   7  664.23   32.00
   4  -4   7  548.15   34.90
  -4   4   7  528.15   30.00
  -4   4  -7  569.84   31.40
   4   4  -7  582.74   40.30
  -4  -4   7  563.74   42.60
  -5   0   7 1449.15   72.29
   5   0   7 1524.25   71.19
   0   5  -7 1573.04   77.19
   0  -5   7 1487.55   75.29
   5   0  -7 1544.95   71.79
  -5  -1   7 4079.49  186.48
  -1  -5   7 3981.90  185.38
  -5   2  -7 1953.30   85.79
   2  -5   7 1837.32   91.29
  -5  -2   7 1936.31   90.89
   2   5  -7 1702.13   90.39
  -2  -5   7 1943.01   95.79
   5   2  -7 1955.70   90.99
   5  -2   7 1833.92   87.99
  -2   5  -7 1952.10   91.59
  -5   2   7 1825.32   87.99
  -5  -3   7  124.59   17.20
  -5   3  -7  129.89   15.40
   3  -5   7  150.68   20.70
   3   5  -7  181.48   23.80
  -5   3   7  108.09   13.20
   5   3  -7  115.59   17.00
   5  -3   7  110.89   13.50
  -3   5  -7  108.79   17.20
  -3  -5   7  100.99   25.10
   4  -5   7 2979.20  146.19
  -5  -4   7 3223.58  149.49
   4   5  -7 3239.78  149.29
  -4  -5   7 3360.66  152.58
  -5   4   7 3339.37  145.39
   5   4  -7 3039.70  148.79
   5  -4   7 3047.70  146.59
  -5  -5   7 1864.31   95.99
  -5   5  -7 1952.60   88.19
   5   5  -7 1792.32   93.99
   5  -5   7 1823.82   89.79
   0  -6   7 1608.64   83.59
  -6   0   7 1694.03   77.19
   0   6  -7 1590.64   82.19
   6   0   7 1525.35   75.19
   6   0  -7 1617.54   76.19
  -6  -1   7  269.07   27.90
   1   6  -7  216.48   26.10
   1  -6   7  266.37   26.60
   6  -1  -7  212.98   18.50
   6  -1   7  192.88   16.50
  -1   6  -7  169.08   23.10
   6   1  -7  223.68   21.60
  -6   1   7  215.38   18.70
  -1  -6   7  189.88   26.60
   2  -6   7  486.35   37.60
   6  -2  -7  459.65   26.00
   2   6  -7  411.76   34.00
  -6  -2   7  545.75   35.00
   6  -2   7  451.25   26.20
   6   2  -7  445.56   31.40
  -2  -6   7  490.35   43.70
  -6   2   7  452.05   26.90
  -2   6  -7  494.75   35.30
  -6  -3   7  366.76   33.30
   3  -6   7  342.87   31.70
   3   6  -7  345.87   31.20
  -6   3  -7  336.67   20.60
  -6   3   7  362.26   22.90
  -3  -6   7  351.26   33.20
  -3   6  -7  346.97   29.90
   6  -3   7  342.07   23.40
   6   3  -7  395.76   32.10
  -6  -4   7 1068.79   58.89
   4  -6   7 1152.38   60.29
   4   6  -7 1031.10   59.89
  -6   4  -7 1106.09   52.89
  -4   6  -7 1057.39   59.39
  -6   4   7 1123.89   54.99
   4   6   7 1099.59   60.19
   6   4  -7 1246.28   60.39
  -4  -6   7 1174.98   67.59
   6  -4   7 1194.98   56.79
   5   6  -7 2434.66  111.99
  -6  -5   7 2129.09  108.59
   5  -6   7 2318.97  106.89
   6   5   7 2031.70  108.39
  -6   5  -7 2270.77  103.59
  -5   6  -7 2435.26  109.89
   6   5  -7 2272.97  114.39
   5   6   7 2511.45  114.09
  -6   5   7 2261.37  107.39
  -5  -6   7 2238.58  116.39
   6  -5   7 2276.37  109.49
  -6  -6   7 9999.00  454.25
  -7   0   7  731.83   41.20
   7   0  -7  726.63   38.70
   0  -7   7  780.52   51.09
   7   0   7  707.03   37.10
   0   7  -7  716.83   44.30
  -7  -1   7  152.68   19.50
   1  -7   7  114.99   20.60
   7  -1  -7  150.88   16.60
   1   7  -7  197.98   27.10
  -1  -7   7  122.79   28.40
  -1   7  -7  158.08   23.80
   7   1  -7  145.39   17.60
   7  -1   7  139.19   14.70
  -7   1   7  153.98   17.50
   2  -7   7  870.91   52.89
   2   7  -7  828.72   54.99
   7  -2  -7  848.82   41.10
  -7  -2   7  763.62   47.40
   7   2  -7  865.91   48.90
  -2  -7   7  846.12   57.09
  -7   2   7  872.71   44.40
   7  -2   7  814.32   42.90
  -2   7  -7  966.40   48.60
   2   7   7  867.21   53.19
  -7  -3   7  775.62   49.00
  -7   3  -7  789.12   39.60
   3   7  -7  876.31   49.80
   3  -7   7  805.12   50.59
  -7   3   7  813.12   40.00
  -3  -7   7  837.82   49.70
   7   3  -7  735.43   46.10
   3   7   7  793.32   46.20
  -3   7  -7  764.42   46.90
   7  -3   7  775.12   40.20
  -7  -4   7 2598.74  130.49
   4   7  -7 2866.11  132.89
   7   4   7 2772.82  130.09
   4  -7   7 2724.13  131.09
  -7   4  -7 2767.62  125.09
   4   7   7 2660.93  134.09
   7  -4   7 2755.12  128.19
   7   4  -7 2922.11  133.19
  -4  -7   7 2825.32  134.69
  -4   7  -7 2782.22  131.49
  -7  -5   7 9449.85  429.16
   6  -7   7 5002.00  229.28
   7   6   7 5118.49  231.48
  -7  -6   7 5254.87  233.88
  -7   6  -7 4885.01  226.48
   6   7  -7 4785.62  232.38
  -6  -7   7 5416.76  238.28
   7   6  -7 5015.40  236.58
   6   7   7 4993.00  236.38
  -6   7  -7 4949.00  231.68
   7   7  -7   34.90   25.00
  -7  -7   7   28.00   20.20
   7  -7   7    8.30   16.80
   7   7   7   29.00   23.50
  -7   7  -7    6.10   12.20
   8   0   7 1260.97   62.29
   0  -8   7 1366.86   70.29
   8   0  -7 1429.36   63.79
   0   8  -7 1354.06   69.69
  -8   0   7 1202.78   65.69
   0   8   7 1275.77   67.79
  -8  -1   7 4257.07  191.38
   1  -8   7 4216.48  195.38
   1   8  -7 4006.20  194.38
  -1   8  -7 4303.67  206.68
   8   1  -7 4523.35  202.68
  -1  -8   7 4584.64  208.68
  -8   1   7 4342.97  201.78
   2   8  -7 6034.00  273.47
  -8  -2   7 5836.02  270.97
  -2   8  -7 6111.09  280.27
  -3   8   7 3917.71  188.58
  -8  -3   7 4032.60  189.78
   3   8  -7 4324.87  193.48
   8   3   7 4095.39  188.38
   3  -8   7 4011.70  190.28
  -8   3   7 3757.72  176.38
  -3  -8   7 4076.29  183.78
   8   3  -7 3754.72  180.38
  -3   8  -7 3762.52  181.18
   3   8   7 4136.89  183.78
  -4   8   7  153.18   20.10
  -8  -4   7  151.28   23.80
  -8   4  -7  153.48   14.10
   4   8  -7  127.49   29.00
   4  -8   7  161.78   24.10
   8   4   7  146.19   22.00
   8   4  -7  139.79   21.90
  -4  -8   7  109.59   30.80
   4   8   7  152.38   27.20
  -8   4   7  175.48   16.50
   8  -4   7  134.99   18.10
  -4   8  -7  164.08   22.10
  -8   5  -7 1470.35   68.39
   5   8  -7 1564.54   82.09
  -5   8   7 1398.46   73.09
   5  -8   7 1437.46   75.79
   8   5   7 1471.15   76.89
  -8  -5   7 1435.26   75.99
  -8   5   7 1390.86   67.79
   5   8   7 1466.25   76.09
  -5   8  -7 1550.44   73.59
   8  -5   7 1319.47   69.09
   8   5  -7 1426.66   76.69
  -5  -8   7 1527.95   81.99
   6  -8   7  135.29   22.60
  -8  -6   7  130.89   28.10
   6   8  -7  156.48   28.90
   8   6   7  125.89   25.60
  -6   8   7  130.19   17.80
  -8   6  -7  129.69   16.10
  -8   6   7  137.09   15.60
   8   6  -7  144.49   22.10
   6   8   7  159.68   24.10
  -6  -8   7  180.68   26.00
  -6   8  -7  120.69   19.50
   8  -6   7  148.89   18.00
  -8  -7   7 2175.28  114.99
   7  -8   7 2222.88  112.39
   8   7   7 2358.36  117.19
  -7   8   7 2374.06  111.09
   7   8  -7 2467.75  116.69
  -8   7  -7 2390.86  108.59
   7   8   7 2126.69  117.59
  -7   8  -7 2511.35  111.39
  -7  -8   7 2404.86  119.99
  -8   7   7 2300.67  108.59
   8   7  -7 2374.36  118.09
   8  -7   7 2345.87  111.29
   8  -8   7 7290.77  331.67
  -8  -8   7 7321.37  337.37
   8   8   7 7264.77  336.27
   8   8  -7 7353.16  337.17
   0   9   7  254.07   35.20
   0   9  -7  297.27   38.40
  -9   0   7  259.27   26.60
   0  -9   7  300.67   40.70
   9   0  -7  315.97   22.50
   9   0   7  259.87   19.10
   1  -9   7   28.50   25.10
  -9  -1   7   70.39   19.20
  -1   9   7   77.29   23.00
   1   9  -7   18.20   25.40
   9  -1  -7   49.99   10.40
   9  -1   7   51.29    9.40
   1   9   7   40.10   23.60
  -9   1   7   45.70   14.20
  -1  -9   7   31.80   20.30
   9   1  -7   45.40   14.30
  -1   9  -7   47.00   18.30
   2   9  -7 1644.54   87.59
  -2   9   7 1820.72   85.49
  -9  -2   7 1599.34   86.09
   2  -9   7 1627.74   89.19
   9   2   7 1769.82   83.79
   9  -2  -7 1717.03   78.89
   9  -2   7 1698.33   78.89
  -2   9  -7 1696.63   88.59
  -2  -9   7 1854.91   93.19
  -9   2   7 1692.73   80.49
   9   2  -7 1603.24   83.39
   2   9   7 1706.43   87.19
   3  -9   7  403.46   39.70
  -3   9   7  405.86   36.30
   3   9  -7  466.25   45.30
  -9  -3   7  442.46   36.50
   9   3   7  491.35   36.00
  -9   3   7  431.36   27.00
   3   9   7  539.05   44.60
   9  -3   7  441.76   25.70
  -3   9  -7  499.05   38.50
  -3  -9   7  398.96   46.90
   9   3  -7  427.96   36.10
   4  -9   7 3850.41  185.28
  -4   9   7 3954.70  183.88
   9   4   7 3831.72  183.78
   4   9  -7 4293.27  189.08
  -9  -4   7 3804.22  184.78
  -4   9  -7 3844.62  184.88
  -9   4   7 3729.23  179.28
   9   4  -7 4086.99  185.08
   9  -4   7 4241.28  179.68
  -4  -9   7 3700.83  187.28
   4   9   7 4170.58  188.98
   9   5   7  274.17   33.20
  -9  -5   7  317.47   37.40
  -5   9   7  319.57   32.60
   5   9  -7  365.36   42.60
  -9   5  -7  295.67   18.50
   5  -9   7  256.57   33.10
   9   5  -7  315.27   34.50
  -9   5   7  313.97   20.90
   9  -5   7  321.97   23.80
   5   9   7  224.18   32.70
  -5  -9   7  365.06   43.40
  -5   9  -7  363.66   30.60
  -6   9   7 1160.08   61.49
   6   9  -7 1115.29   68.89
   9   6   7 1105.09   64.99
  -9   6  -7 1180.28   53.99
  -9  -6   7 1063.09   62.39
   6  -9   7 1079.29   61.69
  -6  -9   7 1221.28   72.29
  -6   9  -7 1150.68   60.79
   6   9   7 1098.09   68.59
   9   6  -7 1063.29   62.09
  -9   6   7 1115.19   54.79
   9  -6   7 1173.28   56.89
  -7   9   7  635.04   41.70
   7   9  -7  638.54   51.09
  -9  -7   7  625.74   44.90
   9   7   7  658.73   48.60
   7  -9   7  657.83   42.40
  -9   7  -7  624.24   34.80
  -7   9  -7  597.54   40.10
  -9   7   7  623.04   33.80
   9  -7   7  600.94   38.10
   7   9   7  642.34   50.69
  -7  -9   7  656.73   46.30
  -9   7   7  653.93   37.50
   9   7  -7  690.23   44.10
   9   8   7  704.53   51.39
   8   9  -7  572.64   45.40
  -9  -8   7  626.14   45.30
  -8   9   7  634.84   40.80
  -9   8  -7  670.53   36.00
   8  -9   7  632.34   42.20
   9   8  -7  792.82   52.69
   9  -8   7  701.83   41.20
  -8  -9   7  623.34   53.49
  -9   8   7  638.04   35.80
  -9   8   7  609.94   39.90
  -8   9  -7  634.84   40.20
  -9   9  -7 1577.94   73.39
   9  -9   7 1424.36   74.19
   9   9   7 1494.65   84.29
  -9  -9   7 1445.46   79.99
   9   9  -7 1342.67   84.29
  -9   9   7 1535.95   75.29
  10   0   7  483.05   27.70
  10   0   7  486.55   30.40
  10   0  -7  531.25   29.20
   0  10  -7  539.55   45.30
 -10   0   7  466.05   34.10
   0 -10   7  370.46   44.90
   1  10  -7 1194.78   70.59
  10  -1  -7 1401.96   62.39
   1 -10   7 1232.68   74.39
  -1  10   7 1322.27   73.69
 -10  -1   7 1264.47   68.09
  10   1   7 1350.76   65.89
   1  10   7 1268.07   73.79
  -1  10  -7 1210.58   69.09
  10   1  -7 1173.58   63.99
  -1 -10   7 1443.96   71.59
  10  -1   7 1405.56   60.79
 -10   1   7 1172.28   63.79
  -2  10   7  943.91   56.49
   2  10  -7  847.62   59.09
  10   2   7  913.51   49.99
   2 -10   7  805.92   51.89
 -10  -2   7  905.11   52.29
  10  -2  -7  839.62   42.60
  -2 -10   7  815.82   60.19
   2  10   7  873.81   53.09
 -10   2   7  901.81   45.20
  -2  10  -7  861.41   55.69
  10   2  -7  846.22   48.50
  10  -2   7  872.21   42.50
   3  10  -7 3223.68  153.38
  10   3   7 3334.67  150.38
  -3  10   7 3051.19  151.68
   3 -10   7 3184.08  152.98
 -10  -3   7 3055.89  150.08
  10  -3   7 3085.39  143.19
  10   3  -7 3369.96  149.29
  -3  10  -7 3100.79  151.38
  -3 -10   7 3096.39  152.98
   3  10   7 3092.79  151.68
 -10   3   7 3196.48  144.29
  -4  10   7   33.90   20.40
   4  10  -7   18.30   20.60
  10   4   7   49.20   21.30
   4 -10   7   44.00   23.00
 -10  -4   7   62.49   22.30
  10   4  -7   56.89   18.90
   4  10   7   61.39   20.70
  -4  10  -7   18.20   20.00
 -10   4   7   43.10   10.20
  -4 -10   7   47.70   22.20
  10  -4   7   53.29    9.70
 -10  -5   7  270.37   36.00
  -5  10   7  270.17   31.60
   5 -10   7  278.67   35.20
  10   5   7  260.87   33.40
   5  10  -7  277.77   33.60
  -5 -10   7  290.17   33.60
  -5  10  -7  231.98   29.90
  10   5  -7  262.07   32.60
   5  10   7  267.97   32.40
 -10   5   7  256.27   18.90
  10  -5   7  278.37   20.10
  10   6   7  825.22   55.59
  -6  10   7  943.01   54.49
 -10  -6   7  857.41   58.09
 -10   6  -7  904.41   42.30
   6 -10   7  810.72   55.09
   6  10  -7  870.91   55.59
  10   6  -7  901.61   52.69
  10  -6   7  889.31   45.70
  -6 -10   7  952.00   57.09
   6  10   7  792.32   60.29
  -6  10  -7  893.31   51.89
 -10   6   7  932.31   44.50
  10   7   7 1243.08   70.29
  -7  10   7 1133.09   64.59
   7  10  -7 1304.17   74.69
 -10  -7   7 1165.78   71.09
 -10   7  -7 1257.27   57.59
   7 -10   7 1130.69   66.49
   7  10   7 1189.38   69.39
  10   7  -7 1200.88   67.69
 -10   7   7 1179.78   58.59
  -7  10  -7 1379.06   65.99
  -7 -10   7 1245.38   70.19
  10  -7   7 1157.58   60.09
 -10   8  -7  790.82   39.90
   8  10  -7  717.13   51.49
 -10  -8   7  727.23   49.60
   8 -10   7  762.12   47.90
  10   8   7  782.02   55.49
  -8  10   7  758.62   46.90
   8  10   7  779.72   58.09
  -8 -10   7  866.51   57.99
  -8  10  -7  682.13   45.70
 -10   8   7  769.32   43.10
 -10   8   7  799.02   39.70
  10  -8   7  748.13   42.40
  10   8  -7  697.83   55.29
   9 -10   7 1397.86   72.69
   9  10  -7 1327.07   77.49
  -9  10   7 1397.46   72.59
 -10  -9   7 1345.07   80.19
 -10   9  -7 1365.96   67.29
  10   9   7 1406.06   81.99
  -9  10  -7 1519.75   73.19
  -9 -10   7 1348.97   78.79
  10  -9   7 1388.66   71.89
  10   9  -7 1317.17   82.69
   9  10   7 1460.55   80.29
 -10   9   7 1400.06   72.39
 -10   9   7 1522.75   69.39
  10  10  -7  326.57   47.10
 -10  10   7  385.66   34.90
 -10  10  -7  455.25   30.00
  10 -10   7  415.86   33.00
 -10  10   7  392.96   26.70
 -10 -10   7  385.36   47.40
  10  10   7  426.26   49.90
 -11   0   7    3.10   15.40
  11   0   7   18.00    9.20
  11   0   7   25.20   13.40
   0  11  -7   34.00   18.80
  11   0  -7    6.00   10.40
   0  11   7    2.70   24.90
   0 -11   7   14.00   26.70
  11   1   7 2773.82  130.59
  11  -1  -7 2902.11  127.49
  -1  11   7 2764.62  136.89
 -11  -1   7 2756.32  131.89
   1 -11   7 2644.64  137.49
   1  11  -7 2804.92  138.29
 -11   1   7 2747.72  128.29
  11   1  -7 2621.04  127.89
  11  -1   7 2746.93  126.59
  -1  11  -7 2762.72  135.89
  -1 -11   7 2946.11  137.69
   1  11   7 2697.03  133.79
  11  -1   7 2719.23  125.29
   2 -11   7  105.19   21.00
   2  11  -7   59.09   22.10
  11  -2  -7   91.99   10.20
 -11  -2   7   89.99   21.50
  -2  11   7   90.19   25.90
  11   2   7  105.99   19.40
 -11   2   7  103.09   14.70
  11  -2   7   88.49   11.40
  11   2  -7  129.89   18.60
   2  11   7   76.89   27.60
  11  -2   7   98.29   12.50
  -2  11  -7   88.29   26.00
  -2 -11   7  101.29   23.40
   3 -11   7 1038.90   63.19
 -11  -3   7 1064.19   58.59
   3  11  -7 1010.40   66.49
  -3  11   7  990.60   61.09
  11   3   7  963.10   57.99
  11  -3   7  907.61   46.10
  -3 -11   7 1052.29   65.29
   3  11   7  979.50   63.89
  -3  11  -7 1003.00   60.19
 -11   3   7 1000.60   48.10
  11   3  -7  957.60   53.69
   4 -11   7 1439.06   79.49
   4  11  -7 1532.15   85.19
 -11  -4   7 1435.96   78.39
  11   4   7 1397.06   76.19
  -4  11   7 1484.45   79.09
  11   4  -7 1330.47   72.99
 -11   4   7 1282.07   64.29
  -4 -11   7 1404.66   80.39
  11  -4   7 1363.06   62.99
   4  11   7 1448.76   79.69
  -4  11  -7 1421.46   75.09
  -5  11   7  865.21   54.09
 -11  -5   7  834.52   54.29
  11   5   7  894.61   53.89
   5  11  -7  753.32   60.59
   5 -11   7  891.31   54.39
  11   5  -7  869.51   52.29
   5  11   7  833.52   59.39
 -11   5   7  898.41   41.80
  11  -5   7  748.13   39.70
  -5  11  -7  834.62   51.99
  -5 -11   7  921.01   55.69
   6  11  -7  118.69   30.50
 -11  -6   7   41.00   23.60
  11   6   7   67.49   23.60
   6 -11   7   94.09   22.10
  -6  11   7   74.79   22.40
  -6  11  -7   72.99   21.50
 -11   6   7   55.19    9.70
  11   6  -7   99.79   23.70
 -11   6   7   71.69   11.00
  11  -6   7   82.39   11.30
  -6 -11   7   93.29   24.30
   6  11   7   62.79   29.60
  11   7   7  558.84   46.80
 -11  -7   7  495.45   45.20
   7 -11   7  490.95   39.20
   7  11  -7  479.45   42.30
 -11   7  -7  517.65   26.30
  -7  11   7  487.65   42.30
  11  -7   7  498.35   29.40
  -7  11  -7  592.84   39.50
  11   7  -7  563.24   46.10
 -11   7   7  553.34   29.10
 -11   7   7  517.05   31.80
   7  11   7  539.85   50.79
  -7 -11   7  536.15   43.60
  -8  11   7  484.85   40.10
 -11  -8   7  412.16   37.60
   8 -11   7  364.86   38.00
 -11   8  -7  436.16   24.60
  11   8   7  400.36   45.00
  11  -8   7  424.26   26.50
 -11   8   7  403.76   25.20
  11   8  -7  467.45   44.90
   8  11   7  377.66   41.10
 -11   8   7  436.66   29.60
  -8  11  -7  466.05   35.40
  -8 -11   7  459.35   48.30
 -11   9  -7  331.67   22.80
   9  11  -7  338.17   47.40
 -11  -9   7  266.97   36.90
   9 -11   7  358.46   34.40
  11   9   7  418.26   46.30
  -9  11   7  327.97   37.70
  11  -9   7  297.17   24.60
 -11   9   7  350.26   29.90
  11   9  -7  387.56   45.10
   9  11   7  271.27   39.50
 -11   9   7  304.47   21.60
  -9  11  -7  306.77   29.60
  -9 -11   7  300.67   39.20
 -10  11   7  834.52   52.79
  10  11  -7  735.13   63.99
  11  10   7  918.31   67.09
  10 -11   7  853.01   50.89
 -11 -10   7  854.91   56.39
 -11  10  -7  882.11   46.00
  10  11   7  845.82   59.39
 -11  10   7  909.61   44.80
 -11  10   7  868.31   50.19
 -10 -11   7  706.53   55.99
  11  10  -7  860.01   62.19
  11  11   7  211.18   36.70
 -11  11  -7  122.09   17.60
 -11 -11   7   91.69   33.40
 -11  11   7  169.28   23.80
  11  11  -7  142.49   34.90
 -11  11   7  145.59   19.90
   0  12  -7  743.23   49.80
   0 -12   7  826.02   57.29
 -12   0   7  768.82   45.40
  12   0  -7  722.93   40.30
   0  12   7  759.92   55.69
  12   0   7  706.83   38.70
  12   0   7  775.12   42.90
  12  -1  -7 1407.66   78.59
   1  12  -7 1552.74   88.79
   1 -12   7 1776.02   92.79
  12   1   7 1795.22   84.09
  -1  12   7 1914.91   92.29
 -12  -1   7 1786.02   84.89
  12  -1   7 2045.50   86.69
   1  12   7 1791.42   98.99
  -1  12  -7 1637.24   95.29
  12   1  -7 1898.81   89.59
 -12   1   7 1913.71   89.69
  -1 -12   7 1764.42   99.89
  12  -1   7 1856.81   88.19
   2 -12   7 1520.25   86.49
  12  -2  -7 1622.24   73.59
 -12  -2   7 1631.14   82.39
  -2  12   7 1657.03   86.89
  12   2   7 1528.15   80.39
   2  12  -7 1498.85   88.99
  12  -2   7 1570.74   74.19
 -12   2   7 1523.35   76.09
  12  -2   7 1467.15   72.99
  12   2  -7 1623.44   78.69
  -2  12  -7 1727.63   87.49
  -2 -12   7 1674.03   89.69
   2  12   7 1550.04   84.19
  12   3   7  121.29   22.50
   3 -12   7   99.89   27.10
 -12  -3   7  132.59   24.40
  -3  12   7  102.49   26.40
   3  12  -7   81.49   30.30
 -12   3   7  143.99   16.90
  -3  12  -7  153.68   28.20
  -3 -12   7  124.99   25.20
  12  -3   7  120.79   10.90
  12   3  -7  141.09   21.30
   3  12   7  129.99   30.30
   4 -12   7 1026.10   62.89
 -12  -4   7 1031.00   60.19
  12   4   7 1051.59   61.49
   4  12  -7  950.10   68.29
  -4  12   7 1008.80   62.99
   4  12   7 1182.38   68.49
 -12   4   7  959.00   48.30
  -4 -12   7 1033.30   67.79
  -4  12  -7 1067.39   62.39
  12   4  -7  912.31   57.39
  12   5   7  534.05   47.80
   5  12  -7  575.44   53.89
 -12  -5   7  587.24   47.60
   5 -12   7  530.15   45.10
  -5  12   7  618.34   45.80
  12   5  -7  628.34   42.80
  -5 -12   7  528.35   44.50
  -5  12  -7  564.64   44.00
   5  12   7  570.64   52.49
 -12   5   7  551.14   27.90
  12   6   7  254.67   30.80
  -6  12   7  281.97   36.10
   6  12  -7  186.08   37.00
   6 -12   7  282.27   38.70
 -12  -6   7  252.17   31.00
   6  12   7  274.17   38.50
  12   6  -7  235.48   29.60
  -6 -12   7  301.57   35.90
 -12   6   7  222.28   15.10
 -12   6   7  233.08   15.70
  -6  12  -7  203.78   27.30
 -12  -7   7 1036.20   64.79
   7  12  -7 1024.60   64.49
  12   7   7 1050.19   65.09
   7 -12   7  997.20   63.59
  -7  12   7 1048.90   65.49
   7  12   7 1013.40   69.39
  -7 -12   7  931.11   60.99
 -12   7   7  933.01   47.80
  12   7  -7  926.31   61.99
  -7  12  -7 1011.50   57.49
 -12   7   7 1014.90   46.70
  12   8   7  115.39   30.90
 -12  -8   7  154.88   29.40
   8  12  -7  140.29   33.80
  -8  12   7  134.49   28.10
   8 -12   7  154.48   24.30
   8  12   7  159.78   35.00
  -8 -12   7  148.89   28.00
 -12   8   7  170.88   18.70
  -8  12  -7  168.78   23.40
  12   8  -7  139.39   28.40
 -12   8   7  166.88   14.90
   9 -12   7   33.10   20.00
 -12  -9   7    7.00   28.40
  12   9   7   54.99   31.00
   9  12  -7   66.89   31.40
  -9  12   7   66.59   24.20
  -9 -12   7  -12.10   29.50
  12   9  -7   11.60   26.20
 -12   9   7   23.10    9.20
   9  12   7   28.50   25.20
  -9  12  -7   -1.20   18.80
 -12   9   7   21.80   13.70
 -12 -10   7  259.77   36.40
 -10  12   7  187.58   29.20
  12  10   7  210.78   38.30
 -12  10  -7  212.38   18.60
  10  12  -7  222.28   31.90
  10 -12   7  218.78   25.50
 -12  10   7  219.88   19.70
 -12  10   7  237.58   26.60
  10  12   7  248.48   41.00
 -10  12  -7  229.28   30.20
  12  10  -7  231.08   31.50
 -10 -12   7  297.67   40.20
  12  11   7  845.02   69.89
 -11  12   7  950.00   57.79
  11  12  -7  808.32   60.79
 -12 -11   7  838.42   63.69
 -12  11  -7  928.31   47.30
  12  11  -7  894.21   66.69
  11  12   7  948.41   62.69
 -11 -12   7  832.32   58.89
 -11  12  -7  902.11   51.89
 -12  11   7  889.51   46.70
 -12  11   7  883.41   53.19
 -12  12   7  120.09   16.00
 -12 -12   7  138.79   35.70
 -12  12   7  134.19   24.40
  12  12   7  103.19   37.20
  12  12  -7  116.49   28.30
 -12  12  -7  100.29   17.50
   0 -13   7   20.80   27.10
  13   0   7   74.99   11.30
  13   0  -7   65.79   12.90
  13   0   7   69.89   17.10
   0  13  -7   54.89   22.30
 -13   0   7   66.59   17.50
   0  13   7   62.69   22.10
   1  13  -7  793.52   55.99
  -1  13   7  867.41   55.49
 -13  -1   7  811.12   50.69
   1 -13   7  969.30   56.19
  13   1   7  895.61   51.29
  13  -1  -7  878.61   43.80
   1  13   7  915.01   56.69
 -13   1   7  904.21   48.50
  13   1  -7  893.21   48.40
  -1 -13   7  842.02   61.99
  13  -1   7  897.71   43.90
  13  -1   7  866.51   47.40
  -1  13  -7  861.71   61.49
   2 -13   7 1334.07   77.19
  13  -2  -7 1241.58   60.69
   2  13  -7 1379.36   80.09
  -2  13   7 1348.86   72.79
  13   2   7 1249.68   69.39
   2  13   7 1264.17   78.19
  -2  13  -7 1258.07   72.39
 -13   2   7 1275.27   62.59
  13   2  -7 1246.08   66.09
  13  -2   7 1311.07   61.19
  13  -2   7 1247.48   59.59
  -2 -13   7 1352.86   73.19
 -13  -3   7  122.89   24.10
  -3  13   7  152.38   30.30
  13   3   7  127.39   24.70
   3  13  -7   94.59   32.80
   3 -13   7  142.79   26.80
  -3  13  -7  127.89   28.90
   3  13   7   93.39   26.10
 -13   3   7  138.79   14.30
  13   3  -7  115.39   20.50
  -3 -13   7  124.99   25.50
   4  13  -7  275.37   39.30
  -4  13   7  239.98   31.30
   4 -13   7  244.18   30.80
  13   4   7  250.47   29.60
 -13  -4   7  233.38   29.80
  -4 -13   7  287.57   38.40
   4  13   7  293.27   39.50
  -4  13  -7  255.47   31.10
  13   4  -7  207.68   29.10
   5  13  -7  544.15   54.69
  13   5   7  555.04   49.99
   5 -13   7  507.55   45.50
  -5  13   7  515.15   46.80
 -13  -5   7  507.35   46.40
  -5 -13   7  528.45   53.49
  -5  13  -7  644.64   46.60
   5  13   7  576.04   56.49
  13   5  -7  580.44   45.90
  13   6   7 2210.18  116.09
   6 -13   7 2160.68  114.09
 -13  -6   7 2422.46  116.19
   6  13  -7 2290.37  121.19
  -6  13   7 2163.28  114.89
  -6  13  -7 2173.28  108.59
  -6 -13   7 2080.49  109.99
  13   6  -7 2167.38  108.59
   6  13   7 2068.69  115.39
 -13  -7   7    2.80   24.90
  -7  13   7   10.10   25.80
   7  13  -7   45.50   25.20
  13   7   7   28.00   28.50
   7 -13   7    3.70   22.40
  13   7  -7   58.69   24.10
  -7  13  -7   15.20   21.40
   7  13   7   20.00   33.20
  -7 -13   7  -10.00   22.80
  13   8   7  208.68   36.30
 -13  -8   7  200.18   34.40
   8  13  -7  321.77   41.70
  -8  13   7  240.18   31.90
   8 -13   7  278.07   31.80
  13   8  -7  261.57   34.90
  -8  13  -7  239.18   31.00
  -8 -13   7  258.27   33.10
   8  13   7  262.87   43.30
  13   9   7  542.95   56.19
   9 -13   7  580.84   44.40
   9  13  -7  538.25   47.30
 -13  -9   7  596.14   52.99
  -9  13   7  545.55   51.19
 -13   9   7  477.15   28.20
  -9  13  -7  552.14   43.10
  -9 -13   7  646.64   48.60
   9  13   7  533.75   59.69
  13   9  -7  581.64   52.39
 -13   9   7  638.34   30.80
  10  13  -7  237.78   34.30
 -13  10  -7  268.07   16.40
 -13 -10   7  269.37   38.50
  13  10   7  266.67   41.00
 -10  13   7  282.27   33.90
 -10 -13   7  288.37   38.00
 -13  10   7  255.97   24.00
  13  10  -7  218.68   37.10
  10  13   7  253.87   35.90
 -10  13  -7  241.48   31.20
 -13  10   7  248.98   18.40
 -11  13   7  393.76   43.40
  13  11   7  326.37   44.60
  11  13  -7  452.75   53.29
 -13  11  -7  359.56   23.10
 -13 -11   7  326.57   41.30
 -11 -13   7  286.17   41.70
 -13  11   7  299.47   29.50
  13  11  -7  367.76   42.80
  11  13   7  324.17   45.80
 -13  11   7  323.17   23.40
 -13 -12   7  530.95   49.00
  13  12   7  654.13   62.99
 -12  13   7  629.84   39.10
  12  13  -7  741.93   61.79
 -13  12  -7  642.04   36.70
 -12  13   7  655.53   50.09
 -13  12   7  615.04   37.90
  12  13   7  694.13   55.09
 -12  13  -7  684.43   42.40
 -13  12   7  688.33   45.70
  13  12  -7  759.42   61.69
 -12 -13   7  598.64   59.39
  13  13  -7 1221.78   76.09
 -13  13   7 1364.46   69.09
  13  13   7 1069.09   84.29
 -13 -13   7 1195.48   79.39
 -13  13   7 1199.18   62.39
 -13  13  -7 1220.28   63.49
   0  14   7   94.99   26.50
   0 -14   7  117.29   25.40
   0  14  -7   60.19   24.50
  14   0  -7  126.59   14.90
 -14   0   7  114.89   18.90
  14   0   7  101.19   12.90
  14   0   7  140.99   19.40
  -1  14   7  275.17   36.90
 -14  -1   7  273.57   31.10
  14  -1  -7  241.68   19.30
   1 -14   7  277.47   37.10
  14   1   7  305.57   32.40
   1  14  -7  283.17   38.40
  -1 -14   7  283.17   35.20
  14   1  -7  280.97   25.10
  14  -1   7  246.48   23.70
  14  -1   7  260.57   18.40
   1  14   7  169.48   36.00
 -14   1   7  265.37   25.00
  -1  14  -7  281.17   36.10
  14   2   7   57.69   22.10
   2 -14   7   -0.60   26.40
   2  14  -7   69.19   24.00
  -2  14   7   24.10   30.10
 -14  -2   7   39.10   19.70
  14   2  -7   46.90   16.90
 -14   2   7   47.50   11.90
  -2 -14   7   10.70   22.20
  14  -2   7   54.79    7.00
   2  14   7   30.90   31.60
  -2  14  -7   45.10   23.00
  14   3   7  943.61   62.29
   3 -14   7 1095.79   67.49
  -3  14   7 1044.30   67.79
 -14  -3   7  979.20   60.59
   3  14  -7 1067.59   71.59
  -3 -14   7 1006.70   68.19
  14   3  -7  907.11   55.79
   3  14   7 1021.80   63.19
  -3  14  -7 1033.50   65.99
  14   4   7 1213.78   75.09
   4  14  -7 1328.17   83.09
 -14  -4   7 1347.97   73.99
   4 -14   7 1262.97   77.09
  -4  14   7 1278.57   78.19
   4  14   7 1224.08   80.99
  14   4  -7 1253.57   69.39
  -4 -14   7 1352.96   79.49
  -4  14  -7 1089.99   73.09
  14   5   7  270.87   32.90
   5 -14   7  239.48   33.70
   5  14  -7  223.58   39.80
  -5  14   7  258.47   37.00
 -14  -5   7  207.88   31.60
  -5 -14   7  205.38   32.50
  14   5  -7  287.67   34.60
   5  14   7  237.08   40.00
  -5  14  -7  285.47   39.20
   6  14  -7  296.37   37.50
 -14  -6   7  300.87   39.90
  14   6   7  310.67   43.30
  -6  14   7  274.27   37.60
   6 -14   7  343.67   40.70
  -6  14  -7  349.07   43.10
  14   6  -7  291.17   41.00
   6  14   7  301.17   38.80
  -6 -14   7  290.87   39.90
  14   7   7  427.06   50.29
   7 -14   7  504.15   49.00
 -14  -7   7  491.25   47.80
  -7  14   7  585.44   53.49
   7  14  -7  480.45   47.60
  14   7  -7  530.75   46.40
   7  14   7  492.95   49.50
  -7 -14   7  504.35   55.69
  -7  14  -7  465.95   43.30
 -14  -8   7  136.29   31.10
   8  14  -7  139.19   37.70
  -8  14   7  163.08   33.50
   8 -14   7  132.29   27.30
  14   8   7  172.28   32.70
  14   8  -7  128.69   30.70
   8  14   7  141.29   31.10
  -8  14  -7  161.48   28.90
  -8 -14   7  160.48   36.30
  14   9   7  221.78   37.40
 -14  -9   7  250.77   36.40
   9 -14   7  212.58   29.50
  -9  14   7  220.58   33.50
   9  14  -7  229.18   39.00
   9  14   7  181.68   33.70
  -9  14  -7  184.18   28.20
  -9 -14   7  206.28   38.60
  14   9  -7  229.78   34.60
 -14 -10   7  723.43   58.29
  14  10   7  715.93   62.49
 -10  14   7  663.13   55.09
  10  14  -7  659.53   55.19
  10  14   7  669.23   66.29
 -10 -14   7  720.63   61.79
 -10  14  -7  649.64   47.30
  14  10  -7  616.44   56.79
  11  14  -7   53.89   27.70
  14  11   7   11.70   33.80
 -11  14   7   33.90   27.20
 -14 -11   7   34.00   30.00
  14  11  -7   17.90   22.50
 -14  11   7   39.30   10.00
  11  14   7   36.20   36.60
 -11  14  -7   39.40   20.70
 -11 -14   7   74.39   33.50
 -14  11   7   30.00    6.90
  14  12   7   52.19   35.70
 -12  14   7   35.30   25.70
 -14  12  -7   22.80    7.50
 -14 -12   7   34.40   29.70
  12  14  -7  -10.90   31.90
  14  12  -7   10.60   32.20
 -12  14  -7   38.20   18.90
 -14  12   7   15.80   10.00
 -12 -14   7   33.30   24.60
  12  14   7   64.49   36.20
 -14  12   7   42.40   13.70
 -13  14   7   44.00   24.00
  14  13   7   62.19   35.90
  13  14  -7   33.60   33.10
 -13  14   7   53.59   15.90
 -14 -13   7   78.09   31.90
 -14  13  -7   51.49   11.50
 -14  13   7   29.00   12.30
  14  13  -7   44.20   33.10
 -14  13   7   28.50   17.70
 -13  14  -7   43.90   17.50
  13  14   7   13.30   37.00
 -13 -14   7   59.99   33.20
  14  14  -7 1496.45   88.99
 -14  14   7 1607.94   84.99
  14  14   7 1465.55   97.19
 -14 -14   7 1480.25   86.69
  15   0   7  397.36   25.70
  15   0  -7  413.76   27.50
   0  15  -7  467.55   51.09
   0  15   7  458.25   53.89
  15   0   7  413.06   33.30
   0 -15   7  447.86   50.79
 -15   0   7  351.66   32.70
   1 -15   7 1463.85   85.79
  15  -1  -7 1413.26   67.89
  15   1   7 1434.36   75.79
 -15  -1   7 1403.26   75.09
  15   1   7 1414.96   70.29
   1  15  -7 1542.15   87.99
  -1  15   7 1433.26   88.59
   1  15   7 1341.17   88.59
  15   1  -7 1489.55   71.39
 -15   1   7 1464.35   69.59
  15  -1   7 1424.06   66.69
  15  -1   7 1354.46   68.99
  -1 -15   7 1383.06   80.79
  -1  15  -7 1445.36   80.99
  15   2   7  404.76   40.10
 -15  -2   7  362.16   36.40
   2  15  -7  366.86   50.89
  -2  15   7  413.56   52.79
   2 -15   7  355.86   38.90
  -2 -15   7  407.86   42.60
  15   2  -7  412.96   34.30
   2  15   7  547.55   57.49
  -2  15  -7  452.85   42.00
  -3  15   7  647.84   58.29
   3  15  -7  623.54   50.39
 -15  -3   7  621.84   46.30
   3 -15   7  508.15   52.19
  15   3   7  583.54   47.90
  -3 -15   7  499.45   56.39
  -3  15  -7  602.54   53.89
   3  15   7  592.74   51.79
  15   3  -7  636.94   42.10
  -4  15   7   29.90   30.30
   4 -15   7   42.20   29.00
 -15  -4   7   72.79   25.40
   4  15  -7   13.10   25.40
  15   4   7   22.70   25.80
  -4 -15   7   35.30   33.40
  -4  15  -7   28.20   27.00
   4  15   7   49.40   37.50
  15   4  -7   15.80   20.20
   5 -15   7  752.92   55.09
  15   5   7  704.73   52.99
  -5  15   7  632.04   57.89
   5  15  -7  698.63   54.19
 -15  -5   7  681.23   53.79
  15   5  -7  699.43   47.90
  -5 -15   7  713.43   53.09
  -5  15  -7  679.83   54.89
   5  15   7  661.93   55.89
   6 -15   7  360.46   43.00
  -6  15   7  375.56   53.29
  15   6   7  400.56   44.70
 -15  -6   7  341.37   41.90
   6  15  -7  410.66   44.40
  -6 -15   7  368.56   51.79
  15   6  -7  350.36   38.90
   6  15   7  418.66   45.30
  -6  15  -7  258.77   35.50
  -7  15   7  523.75   51.59
 -15  -7   7  462.65   47.10
  15   7   7  544.25   56.19
   7  15  -7  467.95   57.89
   7 -15   7  433.16   47.40
   7  15   7  493.25   60.99
  15   7  -7  545.35   47.60
  -7 -15   7  557.74   56.89
  -7  15  -7  502.25   46.00
  15   8   7   53.89   31.40
 -15  -8   7   65.69   29.70
   8 -15   7   84.99   23.90
  -8  15   7   54.99   28.30
   8  15  -7   63.89   26.90
  -8 -15   7   75.19   26.60
  15   8  -7   78.69   27.70
   8  15   7   68.19   39.20
  -8  15  -7   81.19   27.10
  15   9   7  235.38   37.00
   9  15  -7  109.29   37.30
 -15  -9   7  143.49   31.80
  -9  15   7  212.28   33.40
   9  15   7  133.39   41.20
  -9  15  -7  193.28   29.30
  15   9  -7  192.48   33.70
  -9 -15   7  154.28   30.60
 -10  15   7   67.59   30.20
  10  15  -7   94.59   29.40
  15  10   7   74.59   35.40
 -15 -10   7   72.49   30.30
  15  10  -7   86.99   31.40
 -10 -15   7   78.59   27.50
 -10  15  -7   76.99   23.80
  10  15   7   49.90   36.50
 -11  15   7  223.38   36.20
  15  11   7  118.19   37.70
 -15 -11   7  227.78   35.90
  11  15  -7  210.78   35.00
 -11  15  -7  194.28   27.70
 -11 -15   7  221.88   37.50
  15  11  -7  206.98   37.70
  11  15   7  153.38   33.20
 -12  15   7  609.34   55.59
  12  15  -7  626.24   54.79
 -15 -12   7  606.04   57.69
  15  12   7  716.93   64.39
 -12 -15   7  706.03   62.19
 -12  15  -7  703.33   48.80
  15  12  -7  800.92   61.89
  12  15   7  585.24   68.39
 -13  15   7   76.49   17.70
  15  13   7   51.89   29.80
 -13  15   7   69.29   26.00
  13  15  -7  143.99   31.00
 -15 -13   7   63.09   32.10
 -13  15  -7   45.10   19.10
  13  15   7  117.89   39.70
  15  13  -7  104.49   35.70
 -13 -15   7   78.69   33.50
 -15 -14   7   46.70   32.00
  15  14   7   55.19   30.00
  14  15  -7   76.29   28.80
 -14 -15   7    7.70   29.10
  14  15   7   68.09   39.50
  15  14  -7    9.70   33.20
  15  15   7   76.19   37.50
 -15 -15   7   35.40   32.80
  15  15  -7   66.09   35.40
  16   0   7   18.90   15.90
   0 -16   7   31.10   31.80
  16   0   7   84.29   11.40
   0  16  -7  100.39   33.70
   0  16   7   70.49   35.90
  16   0  -7   81.29   12.60
  16  -1  -7  239.48   16.40
   1 -16   7  246.98   37.50
  16   1   7  179.38   24.40
  16   1   7  194.98   21.40
  -1  16   7  237.68   40.60
 -16  -1   7  235.18   30.10
   1  16  -7  188.28   31.10
  16   1  -7  229.98   23.50
  -1 -16   7  208.18   31.90
   1  16   7  226.38   41.30
  -1  16  -7  207.98   37.60
  16  -1   7  181.58   14.60
  16   2   7 1540.25   85.79
   2 -16   7 1776.02   94.59
  -2  16   7 1481.15   95.39
   2  16  -7 1689.03   96.79
 -16  -2   7 1611.54   84.09
  -2 -16   7 1431.76   84.09
  16   2  -7 1544.85   76.49
   2  16   7 1429.46   93.09
  -2  16  -7 1455.75   89.29
   3  16  -7   78.79   35.30
  -3  16   7  175.78   37.10
   3 -16   7   83.29   30.70
 -16  -3   7  126.09   24.20
  16   3   7  148.09   28.20
  -3 -16   7  121.89   35.50
  -3  16  -7  125.29   33.30
   3  16   7  112.29   29.40
  16   3  -7  123.39   21.70
   4  16  -7   19.50   33.40
  16   4   7   57.69   26.30
   4 -16   7  111.79   30.00
  -4  16   7   36.00   31.00
 -16  -4   7   21.40   22.60
  -4 -16   7   21.10   34.20
   4  16   7   50.59   35.70
  16   4  -7   43.90   19.30
  -4  16  -7   70.29   28.30
   5 -16   7   11.00   24.10
  -5  16   7   12.60   28.60
  16   5   7  -11.90   26.80
 -16  -5   7  -10.20   21.20
   5  16  -7   -8.20   34.20
  -5 -16   7   24.60   24.90
  -5  16  -7   -1.90   26.70
  16   5  -7   21.80   22.60
   5  16   7    4.20   26.30
   6 -16   7  432.16   45.20
  -6  16   7  359.96   43.90
  16   6   7  457.85   50.59
 -16  -6   7  351.96   41.40
   6  16  -7  406.56   55.89
  -6  16  -7  372.66   44.90
   6  16   7  451.65   61.19
  16   6  -7  381.46   43.80
  -6 -16   7  431.06   54.99
 -16  -7   7    3.30   26.80
  -7  16   7    0.70   29.20
  16   7   7  -13.80   29.90
   7  16  -7   12.40   25.00
   7 -16   7   15.30   22.70
  -7 -16   7   68.19   27.00
  -7  16  -7    4.30   26.50
   7  16   7   10.80   36.10
  16   7  -7   11.40   24.40
  -8  16   7   81.99   32.30
 -16  -8   7  186.18   31.60
   8 -16   7  139.59   27.90
  16   8   7   90.29   35.00
   8  16  -7  137.79   37.20
   8  16   7  168.58   33.50
  -8 -16   7  137.29   36.20
  16   8  -7  113.39   30.20
  -8  16  -7  167.78   31.60
  16   9   7   73.59   34.20
 -16  -9   7  107.19   29.70
   9  16  -7  148.39   37.10
  -9  16   7  138.59   32.90
   9  16   7  120.09   32.30
  -9  16  -7  125.39   28.90
  16   9  -7  132.99   32.40
  -9 -16   7  113.69   35.80
 -10  16   7  -28.60   29.40
  16  10   7   99.29   37.10
 -16 -10   7   60.69   28.70
  10  16  -7    9.80   36.10
  10  16   7  119.19   38.90
 -10  16  -7   32.70   24.30
  16  10  -7   70.99   28.90
 -10 -16   7   11.20   32.40
 -16 -11   7   51.19   30.20
  16  11   7   87.29   36.90
 -11  16   7  109.19   32.80
  11  16  -7   72.49   36.80
 -11 -16   7   56.59   34.10
  16  11  -7  117.09   31.30
  11  16   7   73.99   39.90
 -11  16  -7   87.59   24.80
  16  12   7   38.50   35.60
 -16 -12   7   12.50   30.10
  12  16  -7    7.80   25.90
 -12  16   7   65.09   29.90
 -12  16  -7   25.20   22.30
  16  12  -7    6.00   30.40
 -12 -16   7   51.49   32.30
  12  16   7   45.80   38.70
  13  16  -7   20.00   26.00
 -16 -13   7   29.30   30.10
  16  13   7   16.80   33.00
  16  13  -7   13.60   28.80
  13  16   7   16.90   28.80
 -13 -16   7  -18.90   21.60
  16  14   7  293.57   49.10
  14  16  -7  326.27   45.10
 -14 -16   7  275.17   42.30
  14  16   7  309.27   49.40
  16  14  -7  320.87   44.70
  15  16  -7  268.17   44.10
  16  15   7  252.17   49.20
  16  15  -7  218.38   41.80
  15  16   7  184.28   43.60
  16  16   7  -31.60   38.80
  16  16  -7   61.69   36.10
   0  17  -7  776.22   64.49
   0  17   7  742.33   68.89
  17   0   7  797.92   44.20
  17   0  -7  776.32   41.30
  17   0   7  768.52   40.30
   0 -17   7  798.72   63.99
   1  17  -7  100.89   36.20
  -1  17   7   54.09   37.20
  17  -1  -7   83.49   10.70
  17   1   7   96.29   13.90
  17   1   7  131.79   21.20
   1 -17   7  172.48   34.90
   1  17   7  134.79   39.40
  17   1  -7  105.09   16.20
  -1 -17   7  116.49   28.00
  -1  17  -7   79.59   27.30
  17   2   7  222.08   28.20
  -2  17   7  173.28   32.80
   2  17  -7  266.17   39.60
   2 -17   7  213.88   36.40
  17   2  -7  282.07   28.40
  -2 -17   7  259.87   34.90
  -2  17  -7  297.67   39.80
   2  17   7  229.88   44.20
  17   3   7  168.18   27.90
   3  17  -7  170.88   30.80
  -3  17   7  114.59   37.90
 -17  -3   7  102.29   23.70
   3 -17   7  101.89   25.70
  -3  17  -7  136.39   28.50
  17   3  -7  137.09   22.10
   3  17   7  162.48   40.70
  -3 -17   7  100.49   27.80
   4 -17   7  108.99   29.90
   4  17  -7  147.79   31.00
 -17  -4   7  135.09   25.80
  17   4   7  150.18   31.60
  -4  17   7  183.78   37.30
   4  17   7  114.69   32.40
  17   4  -7  145.49   25.00
  -4  17  -7   77.29   32.50
  -4 -17   7  115.69   36.50
   5  17  -7  -32.50   23.10
  17   5   7   23.40   27.80
   5 -17   7   14.70   24.70
  -5  17   7   35.20   31.90
 -17  -5   7    1.00   23.70
  17   5  -7   -0.10   22.50
   5  17   7    8.50   37.70
  -5 -17   7    4.00   33.70
  -5  17  -7    4.70   29.40
 -17  -6   7  246.68   34.00
  17   6   7  296.87   40.10
   6 -17   7  257.47   35.50
  -6  17   7  322.07   42.30
   6  17  -7  312.77   38.90
   6  17   7  272.07   38.60
  -6  17  -7  293.67   37.50
  17   6  -7  186.88   32.30
  -6 -17   7  321.37   40.90
  17   7   7   70.89   34.00
  -7  17   7  106.89   34.60
   7  17  -7   85.79   36.80
   7 -17   7  120.79   28.50
 -17  -7   7  103.59   28.70
  -7 -17   7   61.39   33.50
  17   7  -7   31.00   25.60
   7  17   7   72.19   29.80
  -7  17  -7  123.29   31.60
   8  17  -7  118.39   38.30
  17   8   7  143.99   37.80
  -8  17   7  151.28   35.30
 -17  -8   7  126.29   31.70
  -8  17  -7  148.29   31.00
  -8 -17   7  168.88   37.30
  17   8  -7  144.69   30.80
   8  17   7  134.69   41.40
  17   9   7   62.79   36.40
 -17  -9   7   54.29   28.40
  -9  17   7   19.70   29.70
   9  17  -7    3.70   33.50
  -9 -17   7   41.20   25.70
  17   9  -7   -9.00   28.80
  -9  17  -7  -15.80   25.70
   9  17   7   55.29   39.60
 -17 -10   7  -26.20   24.90
 -10  17   7   -7.70   32.00
  10  17  -7   28.00   27.00
  17  10   7   -2.80   33.40
 -10 -17   7   55.49   25.00
  17  10  -7    6.10   27.10
  10  17   7   46.60   39.20
 -10  17  -7   31.50   26.00
  11  17  -7  186.28   42.70
 -11  17   7  220.28   39.30
  17  11   7  254.77   43.90
 -17 -11   7  264.17   36.80
 -11 -17   7  295.37   39.30
  17  11  -7  245.68   38.50
 -11  17  -7  239.48   33.70
  11  17   7  251.67   46.10
  17  12   7  -30.30   34.60
 -12  17   7   32.10   35.40
  12  17  -7  -17.50   34.40
  17  12  -7   52.99   32.30
  12  17   7   -5.50   36.10
 -12 -17   7    2.30   23.40
  17  13   7  131.69   39.90
  13  17  -7  110.59   38.90
  13  17   7   79.29   32.00
  17  13  -7   91.99   35.60
 -13 -17   7   60.29   33.40
  17  14   7   50.99   40.00
  14  17  -7  -12.60   34.90
  14  17   7    3.80   40.40
  17  14  -7  -19.50   30.90
  15  17  -7    8.30   34.90
  17  15   7   29.90   38.20
  15  17   7   -5.30   38.10
  17  15  -7   30.20   26.50
  17  16   7   54.59   39.10
  16  17  -7    8.60   35.20
  17  16  -7   13.30   31.40
  16  17   7   49.20   41.00
  18   0   7   76.69   12.30
   0  18  -7  100.69   35.90
  18   0   7   72.99    9.80
   0 -18   7   43.10   31.50
   0  18   7   87.09   38.20
  18   0  -7   72.59   11.10
  18   1   7  654.93   38.80
   1 -18   7  720.43   60.79
  18   1   7  772.42   46.30
  -1  18   7  804.82   67.89
   1  18  -7  647.14   64.39
  -1  18  -7  566.64   61.69
   1  18   7  626.44   65.69
  -1 -18   7  567.24   49.80
  18   1  -7  713.53   38.50
   2 -18   7   90.59   31.20
   2  18  -7  132.19   36.90
  18   2   7   90.99   22.10
  -2  18   7  123.59   29.90
  18   2   7   70.19   14.60
  -2 -18   7   66.29   26.60
   2  18   7  129.09   39.30
  18   2  -7  116.79   17.90
  -2  18  -7   98.19   35.20
   3 -18   7  136.09   26.30
  -3  18   7   85.89   37.10
   3  18  -7  166.78   39.30
  18   3   7  136.99   27.80
   3  18   7   57.49   37.60
  -3 -18   7  128.89   28.50
  -3  18  -7  102.49   35.00
  18   3  -7   99.79   20.90
   4 -18   7  116.49   30.20
  18   4   7   85.09   29.90
   4  18  -7   67.89   36.40
  -4  18   7  147.59   38.50
  18   4  -7  103.89   23.80
  -4 -18   7  105.29   28.50
   4  18   7   87.09   30.40
  -4  18  -7  137.49   33.50
  -5  18   7  -37.00   30.80
   5 -18   7  -29.90   23.60
  18   5   7  -27.40   26.90
   5  18  -7    5.80   34.90
  -5  18  -7   15.00   29.90
  -5 -18   7   15.50   32.50
   5  18   7  -32.60   34.20
  18   5  -7  -13.30   20.90
  -6  18   7   19.60   32.40
   6  18  -7   34.60   35.50
  18   6   7   49.99   30.50
   6 -18   7   13.00   27.20
  -6  18  -7   71.19   29.20
   6  18   7  -10.20   34.60
  -6 -18   7   44.50   26.00
  18   6  -7   47.00   24.50
  18   7   7  164.68   37.60
  -7  18   7  137.69   36.50
   7  18  -7  177.08   34.70
  -7 -18   7  146.19   37.70
  -7  18  -7  202.38   33.30
   7  18   7  102.19   41.90
  18   7  -7  121.19   30.40
  18   8   7   -4.40   30.00
  -8  18   7   10.90   31.20
   8  18  -7    3.10   34.40
   8  18   7   20.80   29.30
  18   8  -7   22.40   25.90
  -8  18  -7    6.70   25.60
  -8 -18   7   14.10   24.00
  18   9   7   72.29   34.40
   9  18  -7   14.50   35.30
  -9  18   7   35.60   33.80
  -9  18  -7    7.40   25.50
  -9 -18   7   28.50   33.30
   9  18   7    4.00   28.40
  18   9  -7    2.30   29.50
  10  18  -7   75.59   39.00
  18  10   7   96.99   36.30
 -10  18   7  126.09   37.90
  18  10  -7   90.19   31.30
 -10 -18   7  161.08   36.80
 -10  18  -7   98.49   29.60
  10  18   7  107.59   32.40
  11  18  -7   30.10   28.00
  18  11   7   68.79   38.50
 -11  18   7   32.00   33.20
 -11 -18   7   78.09   34.30
 -11  18  -7   26.80   26.00
  11  18   7   93.89   32.80
  18  11  -7   69.79   31.50
  18  12   7    1.30   35.60
  12  18  -7   37.70   34.60
 -12 -18   7   -4.30   31.80
  12  18   7   27.20   30.40
  18  12  -7  -46.00   27.90
  13  18  -7   68.79   38.20
  18  13   7   66.69   39.70
  18  13  -7   85.59   32.70
  13  18   7   82.99   42.60
  14  18  -7  -34.10   34.90
  18  14   7    3.90   36.90
  14  18   7   -2.90   41.20
  18  14  -7   21.90   32.30
  18  15   7   35.00   39.20
  18  15  -7  -71.19   29.10
  19   0   7   76.89    7.60
   0  19  -7   82.69   36.70
   0 -19   7  108.99   31.70
   0  19   7   71.19   37.50
  19   0  -7   76.59    9.30
  19   1   7  371.06   30.20
   1  19  -7  374.86   45.30
  19   1   7  367.76   25.30
   1 -19   7  344.57   43.20
  -1  19   7  497.45   60.19
  19   1  -7  431.36   29.10
  -1  19  -7  518.35   55.19
  -1 -19   7  384.16   42.70
   1  19   7  380.06   48.50
   2  19  -7  -19.80   34.40
  19   2   7    5.30   12.70
   2 -19   7   30.20   28.30
  -2  19   7   -0.50   33.60
  19   2   7    2.40   19.80
   2  19   7   59.29   29.50
  -2  19  -7   50.49   26.10
  19   2  -7   51.39   15.60
  -2 -19   7   54.09   33.10
  -3  19   7  181.38   41.30
   3 -19   7  166.88   33.00
   3  19  -7  123.09   38.00
  19   3   7  100.49   26.50
  19   3  -7  149.79   22.10
  -3  19  -7  145.69   34.70
   3  19   7  164.38   41.10
  -3 -19   7  157.58   36.50
  -4  19   7   13.20   33.80
  19   4   7   42.60   26.00
   4  19  -7   22.00   26.40
   4 -19   7   37.90   28.40
  -4 -19   7   53.49   26.30
  -4  19  -7   55.19   32.80
   4  19   7   58.09   39.70
  19   4  -7   18.90   20.30
  19   5   7  257.57   37.20
   5  19  -7  296.77   39.40
  -5  19   7  248.08   42.70
  19   5  -7  207.48   29.60
   5  19   7  316.77   41.10
  -5 -19   7  294.27   39.00
  -5  19  -7  312.17   41.20
  19   6   7   20.50   31.20
  -6  19   7   19.30   34.30
   6  19  -7   -1.90   34.10
  19   6  -7    6.90   24.50
   6  19   7   34.30   39.60
  -6 -19   7   16.60   32.70
  -6  19  -7   16.10   29.50
  19   7   7  232.38   39.90
  -7  19   7  167.38   39.40
   7  19  -7  180.78   41.90
   7  19   7  220.18   37.20
  -7 -19   7  150.78   31.50
  -7  19  -7  161.98   33.90
  19   7  -7  182.08   33.20
   8  19  -7  -23.30   25.80
  -8  19   7   -9.80   34.50
  19   8   7   56.79   35.10
  -8  19  -7    9.50   29.60
   8  19   7   28.50   39.50
  -8 -19   7  -25.90   32.40
  19   8  -7  -31.40   25.80
  -9  19   7  185.68   39.50
  19   9   7  130.99   37.70
   9  19  -7  194.58   42.80
  19   9  -7  231.78   37.00
  -9 -19   7  183.78   31.20
   9  19   7  131.59   43.80
  -9  19  -7  107.69   31.10
 -10  19   7   38.00   37.00
  19  10   7   -5.30   33.60
  10  19  -7   49.30   28.60
  19  10  -7  -34.50   27.60
  10  19   7   85.59   41.80
 -10 -19   7   29.00   25.70
 -10  19  -7   18.50   28.10
  19  11   7   31.40   35.90
  11  19  -7   66.19   38.90
  11  19   7   85.19   42.40
  19  11  -7   77.49   32.60
 -11 -19   7   82.99   34.40
  19  12   7  184.88   42.30
  12  19  -7  138.69   42.10
  12  19   7  147.29   45.50
  19  12  -7  128.89   35.20
  19  13   7    2.50   35.40
  19  13  -7   13.80   33.90
   0 -20   7  351.26   40.50
   0  20   7  336.07   42.80
   0  20  -7  353.26   46.50
  -1  20   7  121.09   38.90
   1 -20   7   76.59   33.30
   1  20  -7  144.39   38.90
  -1 -20   7  150.08   35.40
   1  20   7   54.59   30.60
  -1  20  -7   56.19   27.60
   2 -20   7  176.28   30.10
   2  20  -7  160.18   41.00
  -2  20   7  134.99   39.50
   2  20   7  158.28   35.40
  -2 -20   7  179.88   37.20
  -2  20  -7  156.28   38.60
   3  20  -7  121.69   31.60
   3 -20   7   94.59   32.60
  -3  20   7   81.89   39.00
  -3  20  -7  113.89   36.40
  -3 -20   7  119.19   35.40
   3  20   7   71.89   31.90
   4  20  -7   35.90   28.30
  -4  20   7    9.40   33.90
  -4  20  -7   57.69   30.80
   4  20   7    6.10   36.60
  -4 -20   7  -53.89   30.90
   5  20  -7  -24.10   24.90
  -5  20   7    1.80   32.90
  -5 -20   7   28.60   31.60
  20   5  -7  -14.90   35.60
  -5  20  -7  -26.40   29.60
   5  20   7  -14.40   37.70
   6  20  -7   78.89   30.40
  -6  20   7   84.19   38.30
   6  20   7   35.10   30.30
  20   6  -7   14.60   23.70
  -6 -20   7   49.60   26.10
  -6  20  -7   39.10   30.20
  -7  20   7   25.20   36.60
   7  20  -7   72.19   37.00
  20   7   7   36.40   36.10
  -7 -20   7   -1.10   32.70
  -7  20  -7   43.70   32.70
   7  20   7   64.69   41.50
  20   7  -7   30.00   26.70
   8  20  -7   25.60   37.60
  20   8   7   48.30   35.80
  -8  20   7    1.00   34.00
  -8 -20   7   52.69   26.40
  -8  20  -7   -5.50   28.10
  20   8  -7   47.70   28.30
   8  20   7   14.20   36.90
  20   9   7   44.00   34.30
   9  20  -7    4.60   27.00
  -9  20   7   71.59   35.60
  -9 -20   7   22.00   33.70
  -9  20  -7   79.79   35.00
   9  20   7   93.59   33.70
  20   9  -7   80.59   29.90
  20  10   7  120.89   41.50
  10  20  -7   52.49   39.20
  20  10  -7   65.69   32.80
  10  20   7    8.60   40.20
  20  11   7   52.19   48.90
  20  11  -7   -5.40   28.90
  20  12  -7  -19.50   29.60
   0  21   7   52.09   36.40
   0 -21   7   52.99   31.70
   0  21  -7   10.10   26.00
  -1  21   7  103.59   40.30
   1  21  -7  133.49   39.60
  -1  21  -7   75.29   36.90
  -1 -21   7   99.49   35.30
   1  21   7  158.08   42.70
  -2  21   7  111.69   41.70
   2  21  -7  126.69   32.20
  -2 -21   7  166.58   36.80
   2  21   7   53.59   41.10
  -2  21  -7  124.39   38.00
   3  21  -7   -4.10   32.70
  -3  21   7  -10.30   35.60
  -3 -21   7    7.70   31.60
   3  21   7    3.70   38.80
  -3  21  -7   71.09   35.90
  -4  21   7  415.36   50.49
   4  21  -7  376.96   50.79
   4  21   7  441.46   52.59
  -4  21  -7  439.66   55.19
  -4 -21   7  458.15   55.79
   5  21  -7   35.30   37.30
  -5  21   7   72.59   41.20
   5  21   7   59.59   40.40
  -5 -21   7   99.09   36.60
  -5  21  -7   67.09   33.50
  -6  21   7   79.89   38.10
   6  21  -7  138.79   39.60
  -6  21  -7   70.99   32.50
  -6 -21   7   80.29   35.30
   6  21   7   51.39   41.00
   7  21  -7   24.90   27.90
  -7  21   7   40.50   37.00
  -7 -21   7   -7.20   24.20
   7  21   7   26.90   30.20
  -7  21  -7   -5.80   29.90
   8  21  -7  -20.50   43.80
  -8  21   7    7.50   39.20
   8  21   7   19.30   41.70
  -8  21  -7  -11.00   31.60
   0  22   7  -12.80   38.00
   0  22  -7    8.70   25.10
   1  22  -7  156.78   40.50
  -1  22   7  130.89   35.50
  -1  22  -7   54.99   36.90
   1  22   7  155.48   44.10
  -2  22   7  -17.00   37.90
   2  22  -7  -10.30   26.10
  -2  22  -7   35.00   34.50
   2  22   7  -16.00   39.00
   3  22  -7  169.68   42.80
  -3  22   7  211.18   44.30
  -3  22  -7  201.38   40.50
   3  22   7   75.09   43.30
  -4  22   7  -18.40   35.90
   4  22  -7  -28.60   34.60
   4  22   7   10.70   40.70
  -4  22  -7   11.50   33.70
  -5  22   7   92.09   40.40
   5  22  -7   46.20   38.30
  -5  22  -7   22.70   34.70
   5  22   7   57.29   38.60
  -6  22   7   92.89   43.50
  -6  22  -7   70.49   33.90
  -7  22   7   -7.00   36.20
  -7  22  -7  -19.60   30.20
   0  23  -7   -8.80   34.10
   0  23   7  -63.89   38.70
   1  23  -7   15.60   35.80
  -1  23   7   31.00   40.60
  -1  23  -7   72.99   37.30
   1  23   7   16.30   40.50
  -2  23   7    8.20   39.30
  -2  23  -7   15.30   34.20
  -3  23   7  104.89   41.10
  -3  23  -7    0.90   33.10
  -4  23   7   68.09   41.60
  -4  23  -7   72.49   35.20
  -5  23   7   56.49   40.00
  -5  23  -7   54.29   34.70
   1   1  -8 1971.60   91.79
   1  -1   8 2049.89   92.79
   1  -1  -8 1894.91   91.69
  -2   1  -8  753.42   39.50
   2  -1  -8  759.62   39.30
  -1   2   8  794.82   40.20
   2   1   8  758.12   38.20
  -2  -1   8  694.83   42.70
   2  -1   8  736.53   40.20
  -2   1   8  761.02   40.00
  -1   2  -8  765.92   41.30
  -1  -2   8  778.82   44.20
  -2   3   8 1836.32   88.09
   2   3  -8 1868.91   89.99
  -3  -2   8 2027.30   91.99
   2  -3   8 1840.02   89.99
   3   2  -8 1889.91   92.19
   3  -2   8 1956.90   89.89
  -2  -3   8 1935.41   93.99
  -3   2   8 2001.00   89.49
  -2   3  -8 1827.92   89.59
  -3   3   8  581.94   32.50
   3  -3   8  599.54   35.30
  -3  -3   8  615.74   41.40
   3   3  -8  682.83   36.40
  -3   3  -8  577.84   34.20
  -4  -2   8 3541.55  163.78
  -2  -4   8 3501.15  161.68
   4   2  -8 3452.35  160.18
   4   4  -8 3044.30  150.58
  -4  -4   8 3390.36  150.68
  -4   4  -8 3195.78  146.89
  -5   0   8 2374.66  113.09
   5   0   8 2413.66  111.89
   0   5  -8 2584.14  117.09
   0  -5   8 2379.86  117.69
   1  -5   8 1153.98   59.59
   5  -1  -8 1151.48   55.59
  -5  -1   8 1092.79   58.69
   1   5  -8 1154.88   62.29
   5   1  -8 1074.79   54.99
  -5   1   8 1072.59   53.09
  -1   5  -8 1122.59   58.39
   5  -1   8 1127.19   53.29
  -1  -5   8 1021.20   58.19
  -5   2  -8  891.61   45.00
   2   5  -8  837.32   49.60
   5  -2  -8  960.30   45.00
   2  -5   8  950.40   51.99
  -5  -2   8  894.21   48.50
   5   2  -8  923.81   48.90
  -5   2   8  912.91   44.60
   5  -2   8  856.71   45.10
  -5   3  -8 1157.38   55.89
  -5  -3   8 1314.97   63.69
   3  -5   8 1175.48   60.79
   3   5  -8  993.70   59.79
  -3   5  -8 1085.19   57.29
  -3  -5   8 1117.99   60.29
   5   3  -8 1101.39   57.29
   5  -3   8 1151.18   54.99
  -5   3   8 1133.99   54.59
  -5   4  -8  714.23   39.50
  -5  -4   8  799.52   45.60
   4  -5   8  753.12   45.90
   4   5  -8  838.42   49.90
   5  -4   8  834.02   44.50
  -4   5  -8  883.81   44.20
   5   4  -8  847.72   49.20
  -4  -5   8  760.02   52.39
  -5   4   8  749.03   41.60
  -5  -5   8 3666.63  181.58
   5  -5   8 3955.20  177.78
   5   5  -8 3938.91  179.58
   0  -6   8 5929.01  272.07
   1   6  -8 4564.04  210.38
  -6  -2   8 3820.82  184.58
   2   6  -8 4193.98  187.18
   2  -6   8 3989.00  185.68
  -2   6  -8 3668.43  171.78
  -2  -6   8 3540.35  173.18
   6   2  -8 3883.31  170.58
  -6  -3   8 1271.07   65.69
   3   6  -8 1275.17   67.59
   3  -6   8 1310.87   67.39
  -6   3  -8 1296.57   61.19
   6   3  -8 1238.38   66.09
  -3   6  -8 1221.28   64.89
  -3  -6   8 1389.16   68.99
   6  -3   8 1293.87   62.09
  -6   3   8 1240.08   60.89
  -6  -4   8 4373.16  196.68
  -6   4  -8 4278.27  191.68
   4  -6   8 4100.99  195.28
   4   6  -8 4174.48  197.78
  -4   6  -8 4134.29  196.08
  -4  -6   8 4437.76  201.58
   5   6  -8 3707.03  177.88
  -6   5  -8 4018.30  173.58
   5  -6   8 3738.33  175.58
  -6  -5   8 3731.23  178.48
  -5  -6   8 4149.08  191.28
  -5   6  -8 4028.10  185.28
   6  -5   8 4002.50  185.18
   6   5  -8 3982.10  187.68
  -6  -6   8 4588.94  213.38
   6   6   8 4639.44  210.98
   6  -6   8 4635.54  208.48
   6   6  -8 4300.57  210.58
   0   7  -8 3532.15  163.28
   0  -7   8 3268.07  164.08
  -7   0   8 3420.26  159.28
   7   0   8 3586.54  157.48
   7  -1  -8 1805.52   84.39
   1  -7   8 1663.33   89.49
   1   7  -8 1903.71   90.19
  -7  -1   8 1830.62   87.99
   7  -1   8 1806.22   84.59
  -7   1   8 1911.61   86.19
  -1  -7   8 1874.21   95.09
   7   1  -8 1662.43   86.29
  -1   7  -8 1840.82   91.09
   2   7  -8  472.35   35.80
   7  -2  -8  462.15   26.70
  -7  -2   8  470.45   36.30
   2  -7   8  499.95   41.10
  -2   7  -8  510.55   37.20
  -7   2   8  432.66   27.50
   7   2  -8  447.16   31.50
  -2  -7   8  500.25   45.80
   7  -2   8  426.36   26.10
   3   7  -8  273.17   36.70
   3  -7   8  253.97   32.90
  -7   3  -8  212.18   17.20
  -7  -3   8  176.08   25.40
   7  -3   8  327.27   22.30
  -3   7  -8  245.88   29.80
  -3  -7   8  253.47   31.50
   7   3  -8  261.37   28.60
  -7   3   8  245.18   20.80
   4   7  -8 1794.72   92.89
   4  -7   8 1862.01   92.39
  -7  -4   8 1807.42   94.09
  -7   4  -8 1899.51   85.99
  -4  -7   8 1929.91   99.79
  -7   4   8 1806.12   88.49
   7  -4   8 1916.31   89.79
  -4   7  -8 2071.09   94.09
   4   7   8 1815.22   93.79
   7   4  -8 1899.81   94.29
   5   7  -8 6333.27  288.17
  -7  -5   8 6048.90  288.17
   5  -7   8 6406.56  286.47
   7   5  -8 5971.50  277.87
  -5  -7   8 6138.39  279.07
  -7   6  -8 2220.58  101.99
   6  -7   8 2216.88  106.39
   7   6   8 2110.39  105.99
   6   7  -8 2125.69  107.99
  -7  -6   8 2233.98  110.69
   7  -6   8 2400.66  107.99
   6   7   8 2197.38  111.99
  -6   7  -8 2222.18  106.99
  -7   6   8 2253.97  104.79
   7   6  -8 2200.58  112.59
  -7   7  -8  332.27   25.70
   7   7   8  332.47   31.60
  -7  -7   8  395.56   42.30
   7  -7   8  366.26   32.10
   7   7  -8  333.57   39.90
   8   0   8   23.50    9.80
   0   8  -8   19.90   23.20
   0  -8   8   20.90   18.60
   8   0  -8   16.10   11.80
  -8   0   8   20.90   15.80
  -8  -1   8 5767.62  264.77
   1  -8   8 6125.79  268.87
   1   8  -8 5548.45  267.17
  -1  -8   8 5376.16  262.37
  -8   1   8 5930.21  256.67
   2   8  -8 1001.30   58.89
   8  -2  -8 1022.70   50.39
  -8  -2   8 1114.19   57.89
   2  -8   8 1001.60   61.89
   8  -2   8  953.00   48.50
   8   2  -8  903.91   52.19
  -2   8  -8 1023.50   57.49
   2   8   8  961.40   59.19
  -2  -8   8 1185.28   65.19
  -8   2   8 1006.70   50.09
   3  -8   8  341.97   37.30
   3   8  -8  372.96   42.10
  -8  -3   8  352.76   34.60
  -3   8  -8  257.97   31.70
  -8   3   8  289.07   22.30
   3   8   8  299.87   36.40
  -3  -8   8  300.27   35.60
   8   3  -8  360.36   29.90
   8   4   8 4531.15  211.88
   4  -8   8 4593.44  213.18
   4   8  -8 4656.63  216.08
  -8  -4   8 4599.04  213.98
  -8   4   8 5083.69  211.58
  -4  -8   8 4620.04  218.38
   8  -4   8 4468.45  211.68
   8   4  -8 4565.14  215.78
  -4   8  -8 4591.44  215.48
   8   5   8  547.65   41.10
   5  -8   8  544.95   41.50
   5   8  -8  577.44   48.30
  -8  -5   8  609.24   45.00
  -8   5  -8  616.34   31.50
  -5  -8   8  556.44   42.90
   8   5  -8  668.23   43.30
   5   8   8  587.04   45.80
  -8   5   8  542.85   31.50
   8  -5   8  538.05   34.60
  -5   8  -8  616.54   39.90
  -8  -6   8 6158.08  291.97
   8   6   8 6524.95  292.07
   6   8  -8 6553.24  294.17
   6  -8   8 6161.48  289.97
   6   8   8 6345.17  295.27
  -6  -8   8 6130.49  296.07
   8   6  -8 6415.46  293.87
   8  -6   8 6671.43  290.27
  -8  -7   8 5418.76  252.07
   8   7   8 5167.48  249.38
   7  -8   8 5501.75  247.58
   7   8  -8 5459.55  250.77
   7   8   8 5852.01  255.27
   8   7  -8 5350.16  253.17
  -7  -8   8 5319.87  255.67
   8  -7   8 5343.27  249.28
  -8  -8   8 1441.66   79.89
   8   8  -8 1390.36   82.99
  -8   8  -8 1554.64   73.19
   8   8   8 1403.86   82.39
   8  -8   8 1578.04   76.69
  -8   8   8 1514.65   74.29
   0   9   8 1090.09   62.29
   0   9  -8 1087.39   67.59
   0  -9   8 1256.77   66.09
  -9   0   8 1197.88   60.69
   9   0   8 1180.88   56.49
   9   0  -8 1161.28   57.79
   1  -9   8 4414.06  223.58
   1   9  -8 5122.99  224.78
  -9  -1   8 4825.92  220.18
   9   1  -8 4659.13  222.08
  -9   1   8 4999.90  222.28
   1   9   8 4717.83  225.58
  -1  -9   8 5156.98  229.38
  -9  -2   8  361.16   34.90
   2   9  -8  231.48   31.10
   9  -2  -8  302.87   19.90
  -2   9   8  258.77   32.20
   2  -9   8  305.37   39.20
   9  -2   8  301.77   21.40
  -9   2   8  305.47   22.70
  -2  -9   8  306.77   34.00
  -2   9  -8  341.67   34.90
   9   2  -8  326.87   28.50
   2   9   8  353.56   31.00
   9   3   8 2622.94  121.99
  -3   9   8 2609.04  123.59
  -9  -3   8 2480.55  123.89
   3  -9   8 2609.84  126.09
   3   9  -8 2483.25  127.99
  -3   9  -8 2204.58  119.39
  -3  -9   8 2668.03  123.99
  -9   3   8 2650.33  115.89
   3   9   8 2448.66  121.59
   9   3  -8 2468.75  119.49
   9  -3   8 2562.54  115.29
   4  -9   8 1863.21   96.09
  -9  -4   8 1888.01   96.79
   4   9  -8 1855.11   96.39
   9   4   8 1911.31   93.59
  -4   9   8 1885.11   93.49
  -9   4   8 1946.31   88.79
   9   4  -8 1718.73   94.19
  -4   9  -8 2028.90   95.29
   9  -4   8 1833.02   88.59
  -4  -9   8 1963.70   98.19
   4   9   8 1907.61   96.19
   5  -9   8  715.03   47.00
   9   5   8  672.63   46.50
   5   9  -8  685.03   47.60
  -9  -5   8  682.53   49.20
  -5   9   8  736.93   43.60
  -9   5  -8  710.03   35.50
  -5  -9   8  670.93   48.20
  -5   9  -8  732.43   44.10
   9   5  -8  739.83   46.50
  -9   5   8  697.23   36.30
   9  -5   8  647.64   37.80
   5   9   8  674.13   52.39
   6  -9   8  395.36   37.90
  -9  -6   8  334.77   40.90
   9   6   8  434.26   38.80
  -6   9   8  356.46   30.00
   6   9  -8  410.26   44.30
  -9   6  -8  386.26   23.80
   9   6  -8  392.56   38.30
  -9   6   8  412.26   24.50
   9  -6   8  373.06   29.00
   6   9   8  338.47   34.90
  -6   9  -8  414.16   30.90
  -6  -9   8  372.96   46.10
  -7   9   8 3182.28  147.79
   7  -9   8 3145.89  149.29
   9   7   8 3143.39  152.18
  -9  -7   8 3156.78  153.18
  -9   7  -8 3115.39  143.69
   7   9  -8 3057.99  153.88
   9   7  -8 3198.98  151.08
  -9   7   8 3036.00  142.19
  -7  -9   8 3113.69  153.68
   7   9   8 3098.09  152.18
   9  -7   8 3101.39  144.39
  -7   9  -8 3085.09  145.79
  -8   9   8 3580.34  173.28
   8  -9   8 3855.91  174.78
  -9  -8   8 3546.45  177.88
   8   9  -8 3818.82  180.08
  -9   8  -8 3832.02  170.68
   9   8   8 3663.13  178.58
  -8  -9   8 3839.12  181.98
   8   9   8 3709.43  180.38
  -9   8   8 3784.32  171.18
  -9   8   8 3655.73  172.78
  -8   9  -8 3707.43  173.38
   9  -8   8 3789.82  173.58
   9   8  -8 3700.93  179.78
   9   9  -8  260.57   31.80
  -9   9   8  276.37   28.70
  -9   9   8  142.99   20.40
   9  -9   8  194.78   23.40
  -9   9  -8  252.67   22.40
   9   9   8  191.28   30.90
  -9  -9   8  190.18   27.80
 -10   0   8   30.70   16.90
   0  10   8   19.90   23.80
   0  10  -8   28.10   24.60
  10   0   8   10.30    9.40
  10   0  -8    5.80   10.70
   0 -10   8    6.20   25.70
   1 -10   8 3160.58  147.09
  -1  10   8 2795.72  142.49
 -10  -1   8 2858.41  141.39
   1  10  -8 3254.57  147.59
  10  -1  -8 2965.60  137.29
  -1 -10   8 2866.21  146.79
 -10   1   8 3138.89  139.19
   1  10   8 2932.61  143.29
  10  -1   8 3026.60  136.39
  -1  10  -8 2916.21  144.69
  10   1  -8 2978.80  138.79
  10   2   8  362.76   30.20
 -10  -2   8  328.47   31.80
  10  -2  -8  308.67   20.90
  -2  10   8  361.16   30.20
   2 -10   8  353.86   40.40
   2  10  -8  316.97   34.00
 -10   2   8  281.17   23.70
  -2  10  -8  366.76   37.00
  10  -2   8  300.17   20.50
  10   2  -8  323.07   28.50
   2  10   8  306.07   32.30
  -2 -10   8  295.07   34.70
   3 -10   8 2744.23  131.19
   3  10  -8 2811.32  133.59
  -3  10   8 2542.05  126.89
  10   3   8 2681.63  126.29
 -10  -3   8 2499.65  127.49
   3  10   8 2667.03  128.19
  -3  10  -8 2590.14  125.09
  10   3  -8 2470.65  121.79
 -10   3   8 2616.74  118.09
  -3 -10   8 2397.16  126.29
  10  -3   8 2573.14  117.09
   4 -10   8 4247.18  205.58
  10   4   8 4260.07  203.58
   4  10  -8 4621.94  208.88
 -10  -4   8 4397.66  204.88
  10   4  -8 4560.94  202.88
  10  -4   8 4163.28  196.78
  -4 -10   8 4534.95  207.78
   4  10   8 4215.38  204.38
 -10   4   8 4304.87  197.28
  -4  10  -8 4351.56  202.98
  -5  10   8  107.39   23.30
  10   5   8   88.39   22.50
   5  10  -8  101.99   29.40
   5 -10   8   98.59   24.60
 -10  -5   8   90.39   25.10
 -10   5   8  113.49   15.30
   5  10   8   49.10   21.30
  10   5  -8   81.99   22.00
  10  -5   8   92.79   13.10
  -5  10  -8  111.19   21.90
  -5 -10   8   89.39   30.70
 -10  -6   8  275.17   38.00
   6  10  -8  244.98   35.20
 -10   6  -8  275.27   18.20
  10   6   8  272.77   35.50
  -6  10   8  289.67   33.60
   6 -10   8  245.18   30.50
  10  -6   8  245.98   22.90
  -6  10  -8  278.57   31.70
  10   6  -8  295.17   35.10
   6  10   8  304.87   41.10
  -6 -10   8  229.28   31.70
 -10   6   8  252.37   19.00
  -7  10   8  302.77   33.10
 -10  -7   8  350.16   41.90
   7  10  -8  249.38   34.50
   7 -10   8  302.97   36.10
  10   7   8  342.97   39.40
 -10   7  -8  296.47   20.30
 -10   7   8  334.47   21.60
  10   7  -8  268.37   37.70
  -7 -10   8  271.17   35.20
  10  -7   8  307.17   26.50
   7  10   8  310.47   42.20
  -7  10  -8  274.87   30.90
   8 -10   8  109.99   22.20
 -10   8  -8   81.79   12.80
 -10  -8   8   52.99   27.10
   8  10  -8   78.79   30.80
  -8  10   8  110.29   21.40
  10   8   8   99.79   27.50
 -10   8   8   82.69   16.80
  -8 -10   8   67.49   29.80
  -8  10  -8   77.69   18.20
  10  -8   8  110.39   17.00
  10   8  -8  109.69   21.70
 -10   8   8  115.19   13.30
   8  10   8   99.69   29.30
 -10   9  -8 2468.05  118.79
  -9  10   8 2511.75  122.99
   9 -10   8 2500.75  122.89
   9  10  -8 2603.44  128.09
 -10  -9   8 2691.43  130.49
  10   9   8 2510.15  126.59
  10   9  -8 2778.42  135.69
  -9 -10   8 2428.56  132.29
   9  10   8 2556.54  132.59
 -10   9   8 2828.12  124.69
  -9  10  -8 2737.33  127.29
  10  -9   8 2720.83  126.99
 -10   9   8 2662.53  127.39
  10  10  -8 2556.24  132.29
 -10  10  -8 2705.33  124.59
  10  10   8 2673.23  135.79
 -10  10   8 2681.03  126.99
  10 -10   8 2648.73  126.69
 -10  10   8 2644.44  123.59
 -10 -10   8 2564.24  134.79
 -11   0   8 2457.85  121.39
  11   0   8 2508.55  119.09
   0  11  -8 2565.24  125.49
   0  11   8 2502.95  127.09
  11   0   8 2490.15  117.39
  11   0  -8 2721.83  118.79
  11  -1  -8 1459.45   68.09
   1  11  -8 1247.98   76.59
 -11  -1   8 1439.06   73.99
   1 -11   8 1330.87   80.79
  -1  11   8 1468.05   79.69
  11   1   8 1524.15   71.79
   1  11   8 1404.96   77.99
 -11   1   8 1420.96   73.09
  11  -1   8 1471.85   69.29
  -1 -11   8 1513.05   84.69
  11   1  -8 1393.06   72.09
  -1  11  -8 1585.54   78.59
   2 -11   8 6368.66  271.97
  11   2   8 5635.44  265.67
   2  11  -8 5447.46  271.37
 -11  -2   8 5796.22  266.97
  11  -2  -8 5855.21  261.97
 -11   2   8 6162.48  269.17
  -2 -11   8 5707.43  276.27
  11   2  -8 6206.48  271.27
  11  -2   8 5679.43  267.27
  -3  11   8   33.60   23.50
 -11  -3   8   77.19   22.90
  11   3   8   33.60   17.80
   3 -11   8   38.20   24.00
   3  11  -8   39.90   21.30
  -3  11  -8   52.39   21.70
  -3 -11   8   63.09   30.20
  11   3  -8   57.09   17.00
 -11   3   8   39.00   11.50
   3  11   8   52.89   26.90
  11  -3   8   54.59    9.50
  -4  11   8  391.56   37.30
   4 -11   8  289.17   39.00
  11   4   8  272.47   33.10
   4  11  -8  328.57   35.70
 -11  -4   8  348.57   37.00
   4  11   8  336.97   43.70
  -4 -11   8  310.07   36.40
 -11   4   8  342.57   22.40
  11   4  -8  368.66   35.10
  11  -4   8  309.77   21.20
  -4  11  -8  371.86   35.60
  -5  11   8 1369.26   73.29
   5  11  -8 1280.07   73.99
  11   5   8 1380.76   74.89
   5 -11   8 1232.58   72.79
 -11  -5   8 1317.37   74.49
   5  11   8 1441.76   79.79
  11   5  -8 1432.86   73.49
  11  -5   8 1310.77   63.89
 -11   5   8 1278.97   64.39
  -5 -11   8 1434.66   76.39
  -5  11  -8 1275.17   72.49
   6 -11   8  616.24   47.00
  11   6   8  645.34   48.70
  -6  11   8  673.93   47.10
 -11  -6   8  676.23   52.09
   6  11  -8  713.43   49.20
 -11   6   8  638.84   34.50
  -6  11  -8  693.43   44.60
  11   6  -8  619.04   46.60
   6  11   8  698.73   53.99
  -6 -11   8  731.93   49.00
  11  -6   8  604.64   34.80
 -11   7  -8  262.47   17.80
 -11  -7   8  282.27   33.10
   7  11  -8  239.18   36.20
  -7  11   8  270.87   36.00
   7 -11   8  284.87   36.50
  11   7   8  273.27   38.10
 -11   7   8  268.27   23.40
 -11   7   8  257.07   19.70
  -7 -11   8  273.47   35.50
   7  11   8  269.27   34.70
  11  -7   8  278.87   21.70
  11   7  -8  267.67   32.00
  -7  11  -8  208.58   28.40
  11   8   8  505.15   47.30
 -11  -8   8  410.86   45.20
   8 -11   8  453.85   39.30
  -8  11   8  476.15   39.70
 -11   8  -8  453.75   26.50
 -11   8   8  454.35   27.50
  11  -8   8  459.15   30.40
  11   8  -8  444.46   43.90
   8  11   8  451.95   49.60
  -8  11  -8  419.46   33.60
  -8 -11   8  489.35   50.19
 -11   8   8  470.95   32.10
 -11   9  -8  430.16   27.30
  -9  11   8  429.76   38.10
 -11  -9   8  409.46   47.50
   9 -11   8  427.86   39.90
   9  11  -8  490.75   50.49
  11   9   8  395.16   48.90
 -11   9   8  435.66   33.10
  11  -9   8  425.86   31.20
  -9  11  -8  383.46   33.10
  -9 -11   8  434.86   49.70
 -11   9   8  436.56   27.40
  11   9  -8  452.05   46.10
   9  11   8  358.86   50.99
  11  10   8  285.57   39.80
  10 -11   8  328.57   34.50
 -11 -10   8  339.37   45.10
 -11  10  -8  290.87   25.30
 -10  11   8  307.97   34.20
  10  11  -8  299.37   40.50
 -11  10   8  274.77   31.20
 -11  10   8  327.27   23.80
  10  11   8  320.47   41.20
  11  10  -8  291.17   36.70
 -10  11  -8  302.77   29.50
 -10 -11   8  249.18   37.80
  11 -10   8  284.37   28.90
 -11  11   8 1093.99   56.79
  11 -11   8 1176.18   60.19
 -11  11  -8 1098.29   57.89
  11  11   8 1099.19   69.89
 -11  11   8 1091.59   63.49
  11  11  -8 1019.20   73.69
 -11 -11   8 1085.49   73.79
   0  12   8 6661.23  294.97
  12   0  -8 6220.78  286.37
  12   0   8 6226.18  285.67
  12   0   8 6348.66  287.57
 -12   0   8 6227.88  288.57
  -1  12   8 2635.64  125.59
  12   1   8 2630.34  120.89
  12  -1  -8 2694.73  117.29
   1 -12   8 2375.16  127.89
   1  12  -8 2398.36  128.69
 -12  -1   8 2416.06  121.69
  12  -1   8 2609.44  114.89
   1  12   8 2448.85  126.49
  -1  12  -8 2204.98  125.19
  12  -1   8 2549.94  116.79
  -1 -12   8 2589.24  127.89
  12   1  -8 2433.36  117.49
 -12   1   8 2563.54  118.19
  -2  12   8 1069.49   70.49
  12  -2  -8 1265.07   57.79
 -12  -2   8 1125.09   66.89
  12   2   8 1217.98   65.49
   2 -12   8 1201.98   72.69
   2  12  -8 1316.67   70.49
  12  -2   8 1193.98   57.39
 -12   2   8 1211.18   60.19
  12   2  -8 1139.59   61.79
  12  -2   8 1155.88   56.29
  -2  12  -8 1129.49   69.99
  -2 -12   8 1265.17   74.39
   2  12   8 1138.29   67.69
  -3  12   8  592.24   47.50
   3 -12   8  572.04   46.90
   3  12  -8  472.95   50.29
 -12  -3   8  593.14   44.80
  12   3   8  529.75   39.40
  12  -3   8  586.74   29.20
   3  12   8  564.74   43.20
 -12   3   8  491.35   32.80
  12  -3   8  569.74   29.50
  -3  12  -8  549.95   46.30
  -3 -12   8  599.44   44.90
  12   3  -8  545.95   39.10
  -4  12   8  696.03   50.79
 -12  -4   8  689.33   49.70
   4 -12   8  651.33   51.29
   4  12  -8  849.91   57.89
  12   4   8  678.73   49.10
  12  -4   8  661.83   32.10
  -4 -12   8  672.83   56.39
 -12   4   8  636.14   34.60
  -4  12  -8  666.93   48.00
  12   4  -8  603.74   42.90
   4  12   8  667.73   54.49
  -5  12   8 1176.78   67.99
   5 -12   8 1168.98   69.79
   5  12  -8 1084.59   73.99
  12   5   8 1159.98   68.39
 -12  -5   8 1139.09   67.79
  12  -5   8 1035.40   50.89
   5  12   8 1197.48   72.59
  -5  12  -8 1153.28   64.99
  -5 -12   8 1163.38   72.79
  12   5  -8 1105.99   63.79
 -12   5   8 1111.09   53.49
  -6  12   8 1270.97   74.19
 -12  -6   8 1296.87   75.89
   6 -12   8 1311.37   74.39
   6  12  -8 1405.86   81.99
  12   6   8 1393.26   76.09
   6  12   8 1280.57   77.49
  12  -6   8 1134.29   56.29
  12   6  -8 1340.37   70.79
  -6  12  -8 1278.27   69.59
 -12   6   8 1286.47   58.89
 -12   6   8 1233.38   58.89
  -6 -12   8 1129.39   71.09
   7  12  -8  855.71   58.69
 -12  -7   8  891.71   60.09
   7 -12   8  929.41   56.09
  12   7   8  885.71   60.49
  -7  12   8  842.02   58.49
 -12   7   8  791.62   41.50
  -7 -12   8  725.83   53.69
  12   7  -8  840.42   50.39
  12  -7   8  780.72   37.80
 -12   7   8  799.32   40.40
  -7  12  -8  749.03   50.09
   7  12   8  744.33   61.59
  12   8   8  164.98   27.90
   8 -12   8  158.28   25.50
 -12   8  -8  169.18   13.40
  -8  12   8  144.79   28.40
   8  12  -8  131.69   34.50
 -12  -8   8  198.48   27.00
  -8 -12   8  150.38   34.50
 -12   8   8  163.88   21.80
   8  12   8  144.69   30.20
 -12   8   8  171.08   16.60
  -8  12  -8  172.08   24.90
  12   8  -8  186.28   31.70
   9  12  -8   11.30   29.80
 -12   9  -8    4.00    8.60
   9 -12   8   -9.20   20.20
  -9  12   8   -0.60   23.00
 -12  -9   8  -20.00   27.20
  12   9  -8   17.30   20.90
  -9  12  -8    7.40   17.80
  -9 -12   8   24.70   30.60
 -12   9   8    7.40    9.90
 -12   9   8   14.00   15.40
   9  12   8   23.60   33.20
  10  12  -8  114.79   28.00
  12  10   8  174.88   38.10
  10 -12   8  185.28   24.70
 -12 -10   8  167.08   28.20
 -10  12   8  153.38   27.80
 -12  10  -8  168.08   18.90
  10  12   8  134.09   30.20
 -12  10   8  146.99   18.90
 -12  10   8  158.18   21.20
 -10 -12   8  149.19   28.70
  12  10  -8  164.38   27.90
 -10  12  -8  140.89   22.20
  11 -12   8  132.09   21.90
 -12  11  -8  176.58   20.60
 -11  12   8  142.49   26.50
  11  12  -8  177.38   30.00
 -11  12   8  138.89   18.00
 -12 -11   8  106.89   34.20
  12  11   8  199.08   36.20
 -12  11   8  151.18   22.80
 -11 -12   8  190.68   36.70
 -11  12  -8  128.29   19.90
  11  12   8  168.98   39.30
  12  11  -8  144.09   34.80
 -12  11   8  157.08   19.80
 -12  12  -8  576.34   34.80
 -12  12   8  481.35   32.20
 -12 -12   8  444.16   52.59
 -12  12   8  490.05   41.70
  12  12   8  393.66   47.30
  12  12  -8  422.16   44.80
   0  13  -8 1552.84   84.99
  13   0  -8 1598.94   75.99
   0  13   8 1463.15   84.09
 -13   0   8 1578.54   79.99
  13   0   8 1575.84   78.49
   0 -13   8 1541.15   89.09
  13   0   8 1618.24   74.99
  -1  13   8 2714.23  131.39
  13  -1  -8 2513.25  119.29
   1 -13   8 2420.56  127.99
 -13  -1   8 2598.54  124.99
  13   1   8 2646.54  123.99
   1  13  -8 2663.43  133.19
  -1  13  -8 2513.75  130.69
 -13   1   8 2600.94  124.99
  13  -1   8 2622.34  123.29
  13  -1   8 2590.74  121.49
  -1 -13   8 3146.09  136.29
  13   1  -8 2625.24  124.39
   1  13   8 2489.55  130.69
   2 -13   8  455.75   45.90
  13   2   8  425.66   36.00
 -13  -2   8  291.67   37.60
   2  13  -8  413.76   40.10
  -2  13   8  439.66   37.50
  13  -2  -8  417.96   23.90
  13   2  -8  385.86   33.00
   2  13   8  403.96   48.00
  13  -2   8  428.46   26.50
  13  -2   8  389.26   23.60
  -2  13  -8  460.85   45.50
 -13   2   8  428.66   30.10
  -2 -13   8  417.26   40.10
 -13  -3   8 2648.44  123.39
  13   3   8 2639.84  123.39
   3  13  -8 2112.39  128.69
   3 -13   8 2546.35  126.89
  -3  13   8 2579.94  127.29
  13   3  -8 2618.94  119.09
  -3  13  -8 2251.37  124.19
  -3 -13   8 2497.45  127.79
  13  -3   8 2620.84  111.79
   3  13   8 2671.43  125.09
 -13   3   8 2144.19  113.89
  13   4   8   14.60   21.10
  -4  13   8   35.40   25.50
   4 -13   8  -12.50   24.70
 -13  -4   8   49.00   24.40
   4  13  -8   35.10   31.40
 -13   4   8   39.10    9.30
   4  13   8   32.50   28.70
  -4  13  -8   29.70   24.50
  -4 -13   8   24.90   22.20
  13   4  -8   24.50   20.10
  13   5   8  687.63   49.99
   5 -13   8  571.44   49.70
 -13  -5   8  612.44   48.20
   5  13  -8  761.12   59.19
  -5  13   8  693.73   51.49
  13   5  -8  730.53   46.70
  -5  13  -8  642.74   48.40
  -5 -13   8  766.62   58.19
 -13   5   8  577.84   31.30
   5  13   8  629.44   56.79
  13   6   8  781.52   56.69
  -6  13   8  774.12   55.89
   6  13  -8  793.32   62.99
 -13  -6   8  786.02   55.49
   6 -13   8  762.12   54.69
   6  13   8  758.92   62.59
 -13   6   8  705.63   33.20
  -6 -13   8  697.03   59.79
  -6  13  -8  781.62   50.19
  13   6  -8  789.42   50.89
 -13   6   8  624.84   32.90
   7 -13   8 2549.65  126.99
 -13  -7   8 2463.25  126.39
  13   7   8 2535.95  128.59
   7  13  -8 2458.85  128.09
  -7 -13   8 2405.76  122.09
  -7  13  -8 2315.67  120.29
 -13   7   8 2434.86  107.89
   7  13   8 2362.36  127.59
 -13   7   8 2230.98  107.89
  13   7  -8 2559.04  121.69
   8  13  -8   99.19   36.20
 -13  -8   8   82.09   29.60
  -8  13   8  119.39   30.70
   8 -13   8  137.49   27.60
  13   8   8  163.78   34.50
   8  13   8  113.79   35.30
  -8  13  -8  133.99   24.10
 -13   8   8  127.39   15.30
  13   8  -8  158.28   29.80
 -13   8   8  104.49   13.10
  -8 -13   8  122.19   27.70
   9  13  -8  437.16   44.30
  13   9   8  397.96   51.09
  -9  13   8  377.76   46.00
   9 -13   8  407.16   41.60
 -13  -9   8  378.76   48.30
  -9 -13   8  421.76   51.39
   9  13   8  333.77   43.60
  13   9  -8  353.06   45.30
 -13   9   8  354.86   25.40
  -9  13  -8  388.96   36.00
 -13   9   8  313.87   21.70
 -13  10  -8  334.27   20.40
  10 -13   8  358.46   36.10
  10  13  -8  290.27   41.40
 -13 -10   8  300.47   39.10
  13  10   8  339.97   43.70
 -10  13   8  342.27   42.90
 -10 -13   8  354.56   44.00
  13  10  -8  333.97   40.60
 -13  10   8  368.96   24.10
 -10  13  -8  333.97   35.90
  10  13   8  371.36   46.50
 -13  10   8  324.77   28.30
 -11  13   8  615.24   49.20
  13  11   8  511.25   58.59
 -13  11  -8  509.45   30.20
  11  13  -8  506.35   57.29
 -13 -11   8  450.65   52.99
 -13  11   8  499.95   30.80
 -11 -13   8  481.85   54.49
 -13  11   8  518.85   37.40
 -11  13  -8  501.75   38.60
  13  11  -8  437.76   52.09
  11  13   8  434.96   48.50
  12  13  -8  124.39   34.90
 -13 -12   8   80.99   34.30
  13  12   8   58.39   33.70
 -12  13   8   43.20   24.70
 -13  12  -8   45.70   13.00
 -12  13   8   26.00   14.60
 -12 -13   8   40.90   33.20
 -13  12   8   46.40   20.30
  13  12  -8   32.30   24.40
 -12  13  -8   40.20   17.20
  12  13   8   22.10   36.10
 -13  12   8   29.70   12.80
 -13  13   8  418.86   30.90
 -13  13   8  410.06   40.50
  13  13  -8  528.35   55.69
 -13  13  -8  452.75   32.10
 -13 -13   8  421.16   53.59
  13  13   8  378.46   46.70
  14   0   8  106.69   19.80
   0  14   8  129.89   32.60
   0 -14   8  140.49   32.10
  14   0  -8   98.19   14.50
   0  14  -8  101.19   25.70
 -14   0   8  129.39   20.40
  14   0   8  116.89   13.70
   1  14  -8  215.88   37.40
 -14  -1   8  268.07   31.10
  14   1   8  289.67   33.40
  14  -1  -8  273.97   20.70
  -1  14   8  212.38   35.70
   1 -14   8  325.37   45.20
  14   1   8  267.47   21.80
  -1  14  -8  264.87   35.20
  14   1  -8  278.27   25.60
 -14   1   8  264.67   26.40
   1  14   8  137.79   34.90
  -1 -14   8  250.37   32.30
  14  -1   8  331.47   27.30
  14  -1   8  271.67   19.50
 -14  -2   8 1626.14   82.09
  14   2   8 1617.24   83.59
   2 -14   8 1597.64   89.09
   2  14  -8 1334.97   85.69
  14  -2  -8 1620.54   72.89
  -2  14   8 1506.75   89.49
  14  -2   8 1321.17   72.49
  14   2  -8 1446.96   77.49
  14  -2   8 1653.13   71.69
   2  14   8 1651.53   90.49
 -14   2   8 1501.65   74.39
  -2  14  -8 1613.34   88.39
  -2 -14   8 1704.13   90.99
  14   3   8  130.99   26.30
   3 -14   8  109.29   30.50
 -14  -3   8   96.09   22.00
  -3  14   8  101.09   29.50
   3  14  -8   77.19   32.90
   3  14   8  170.28   34.80
 -14   3   8  105.69   12.00
  -3 -14   8   60.49   32.40
  14   3  -8   74.69   20.00
  -3  14  -8   43.40   28.60
   4  14  -8  233.18   37.90
  14   4   8  168.58   30.90
   4 -14   8  221.88   32.40
  -4  14   8  142.29   32.60
 -14  -4   8  201.28   27.70
  14   4  -8  184.78   25.70
  -4  14  -8  141.59   30.00
   4  14   8  168.28   30.60
  -4 -14   8  190.88   29.60
   5  14  -8  397.36   54.39
  14   5   8  500.75   46.20
 -14  -5   8  507.35   43.40
   5 -14   8  472.55   48.10
  -5  14   8  525.65   49.70
  -5 -14   8  550.34   55.59
   5  14   8  508.85   57.19
  -5  14  -8  527.85   46.00
  14   5  -8  519.15   44.50
 -14  -6   8 1898.31  104.99
  -6  14   8 1963.30  107.09
  14   6   8 2167.98  107.89
   6 -14   8 2078.29  106.19
   6  14  -8 1930.71  111.79
   6  14   8 1990.40  109.59
  14   6  -8 1975.90  101.29
  -6  14  -8 1927.31  101.19
  -6 -14   8 1788.72  106.19
   7  14  -8   16.20   25.70
 -14  -7   8   23.80   26.80
  -7  14   8   11.70   27.50
   7 -14   8  -21.70   23.10
  14   7   8   32.10   30.80
   7  14   8   26.80   34.70
  14   7  -8   40.70   27.00
  -7  14  -8    0.40   21.80
  -7 -14   8  -15.70   22.90
 -14  -8   8   13.50   28.00
  -8  14   8   18.20   26.50
   8  14  -8   37.90   34.40
   8 -14   8   21.60   25.20
  14   8   8   20.30   28.60
   8  14   8   27.40   36.40
  14   8  -8    2.20   24.30
  -8 -14   8    6.70   24.00
  -8  14  -8   11.50   20.80
  -9  14   8  158.78   31.80
   9 -14   8   88.19   25.20
  14   9   8   70.69   32.90
   9  14  -8   84.49   27.80
 -14  -9   8   64.29   30.10
   9  14   8   56.59   37.60
  14   9  -8   60.59   28.70
  -9 -14   8   68.19   26.50
  -9  14  -8   81.09   24.10
  10  14  -8  315.67   41.90
  10 -14   8  305.97   38.00
  14  10   8  244.28   40.40
 -10  14   8  272.77   35.10
 -14 -10   8  232.48   37.10
 -14  10   8  251.97   17.40
 -10  14  -8  279.47   30.60
  14  10  -8  285.17   38.90
 -10 -14   8  250.47   34.40
 -14  10   8  257.37   15.70
  10  14   8  286.07   38.00
 -11  14   8 1002.20   64.09
  14  11   8 1049.30   73.79
  11  14  -8  919.91   73.39
 -14 -11   8  884.81   62.59
 -11 -14   8  819.02   70.19
  11  14   8 1051.39   76.09
 -14  11   8  892.71   45.60
 -14  11   8  923.51   48.30
  14  11  -8 1075.69   69.49
  12  14  -8   93.99   36.40
  14  12   8   35.60   35.10
 -14  12  -8   78.89   10.40
 -12  14   8   85.39   17.30
 -12  14   8   71.39   28.20
 -14 -12   8   79.79   31.80
 -12 -14   8  105.09   35.30
 -14  12   8   62.49   17.80
 -12  14  -8   93.09   20.00
 -14  12   8   74.29   12.80
  14  12  -8   16.50   30.80
  12  14   8   46.40   37.20
  14  13   8  802.12   67.29
 -13  14   8  764.22   54.89
 -13  14   8  698.73   42.70
 -14  13  -8  664.53   37.90
 -14 -13   8  691.53   60.69
  13  14  -8  508.95   62.79
  14  13  -8  630.84   60.19
 -13  14  -8  683.63   43.70
 -13 -14   8  635.74   51.59
 -14  13   8  679.43   38.80
  13  14   8  723.53   67.09
 -14  13   8  610.74   45.00
 -14 -14   8  127.49   36.50
  14  14   8  189.08   40.30
  14  14  -8  174.08   39.10
   0  15  -8 2275.37  131.79
  15   0   8 2589.64  117.69
 -15   0   8 2623.54  121.79
  15   0   8 2327.47  120.59
   0  15   8 2542.15  133.09
   0 -15   8 2883.51  133.39
  15   0  -8 2519.95  118.29
  -1  15   8  713.43   62.19
  15   1   8  756.02   49.20
   1  15  -8  810.22   63.39
   1 -15   8  713.63   60.69
 -15  -1   8  789.62   49.10
  15  -1  -8  702.83   38.60
  15   1   8  750.72   41.50
  15  -1   8  754.12   39.30
  -1  15  -8  728.33   60.29
  -1 -15   8  878.71   63.69
  15   1  -8  760.72   44.50
 -15   1   8  757.02   44.70
   1  15   8  741.53   64.29
  15  -1   8  789.82   43.90
 -15  -2   8  199.38   26.70
  15   2   8  216.28   28.60
   2 -15   8  197.58   34.90
   2  15  -8  182.18   30.50
  -2  15   8  228.08   35.30
   2  15   8  273.77   33.40
  15   2  -8  184.98   22.70
  -2  15  -8  171.08   34.60
 -15   2   8  219.28   20.70
  15  -2   8  217.48   13.50
  -2 -15   8  196.18   37.50
   3 -15   8  172.78   33.00
   3  15  -8  177.68   31.40
  15   3   8  188.08   29.80
  -3  15   8   86.99   33.90
 -15  -3   8  192.88   28.50
   3  15   8  234.98   39.50
  -3 -15   8  150.18   37.00
  -3  15  -8  176.58   34.10
  15   3  -8  157.58   23.60
  15   4   8 2308.37  116.39
   4  15  -8 2372.56  122.49
 -15  -4   8 2152.18  114.79
  -4  15   8 2247.88  118.89
   4 -15   8 2134.19  117.49
   4  15   8 2301.57  118.89
  -4 -15   8 2063.69  116.29
  -4  15  -8 2363.96  117.79
  15   4  -8 2268.87  112.59
   5  15  -8  237.58   38.60
   5 -15   8  199.78   32.50
  -5  15   8  231.08   36.30
 -15  -5   8  165.18   29.30
  15   5   8  130.99   32.80
  -5 -15   8   93.99   35.90
   5  15   8  172.68   41.50
  15   5  -8  207.48   29.30
  -5  15  -8  214.28   31.60
 -15  -6   8  216.08   32.00
  15   6   8  210.38   34.70
   6  15  -8  264.07   35.30
   6 -15   8  223.28   33.50
  -6  15   8  271.47   37.60
  15   6  -8  301.37   39.70
   6  15   8  233.08   42.80
  -6 -15   8  285.77   40.00
  -6  15  -8  261.97   33.00
  15   7   8  860.91   66.79
  -7  15   8  798.32   61.39
   7  15  -8  802.62   67.19
   7 -15   8  763.62   60.89
 -15  -7   8  871.71   63.29
  -7  15  -8  692.13   54.29
  15   7  -8  851.91   56.59
  -7 -15   8  747.23   56.49
   7  15   8  754.92   59.89
 -15  -8   8   75.39   31.00
  -8  15   8   39.40   31.60
  15   8   8   63.99   31.40
   8  15  -8   54.59   35.20
   8 -15   8   52.89   26.50
  15   8  -8   20.20   25.80
  -8  15  -8   26.70   23.10
  -8 -15   8   77.49   34.30
   8  15   8   34.10   26.90
 -15  -9   8   64.79   28.90
  -9  15   8   32.40   30.10
   9  15  -8   23.50   25.90
  15   9   8   26.70   31.60
   9 -15   8   30.00   21.90
  -9 -15   8   73.29   35.30
   9  15   8   -7.90   26.60
  -9  15  -8   76.89   25.70
  15   9  -8   18.80   27.10
  15  10   8  571.84   55.49
 -10  15   8  432.26   51.09
 -15 -10   8  539.55   51.99
  10  15  -8  450.95   48.50
  15  10  -8  435.16   49.40
 -10  15  -8  451.95   42.80
  10  15   8  473.45   61.89
 -10 -15   8  499.15   56.69
 -11  15   8   35.20   28.60
  11  15  -8   54.19   35.00
  15  11   8   24.70   33.50
 -15 -11   8    8.90   27.90
  11  15   8   32.70   37.50
  15  11  -8   48.60   30.50
 -11  15  -8   42.60   21.50
 -11 -15   8    0.70   32.30
  15  12   8    7.40   34.50
 -15 -12   8   28.40   23.30
  12  15  -8   41.80   35.90
 -12  15   8   31.00   28.60
  15  12  -8   74.89   32.30
 -12  15  -8   16.30   20.00
 -12 -15   8   53.99   25.10
  12  15   8   46.10   29.30
 -13  15   8  119.29   28.90
 -13  15   8   78.69   17.80
  15  13   8   48.00   36.40
  13  15  -8  146.09   38.70
 -15 -13   8  117.79   27.10
 -13  15  -8   90.89   20.80
  13  15   8   99.69   41.00
  15  13  -8  128.39   34.10
 -13 -15   8   53.09   33.50
  15  14   8   71.69   39.80
  14  15  -8   23.80   34.00
 -15 -14   8   45.80   31.20
  14  15   8   82.49   31.00
  15  14  -8  106.09   34.50
 -14 -15   8   79.29   33.20
 -15 -15   8  667.83   62.49
  15  15  -8  798.62   66.59
  15  15   8  686.83   72.09
   0  16  -8   92.69   34.30
  16   0   8  117.09   13.40
   0 -16   8   49.30   32.60
 -16   0   8   85.89   17.90
  16   0  -8   74.29   13.00
   0  16   8   92.59   36.00
  16   0   8   98.39   20.20
  16   1   8  108.29   15.00
  -1  16   8  125.29   35.10
   1 -16   8  181.98   29.00
  16  -1  -8  104.09   14.50
  16   1   8  116.59   22.60
 -16  -1   8  111.29   21.90
[truncated: 2,092,573 more chars]
