# Supplementary material for: Improving Polymeric Structures with Hirshfeld Atom Refinement: A Study on MOFs and COFs
Source: ACS Mater Au. 2025 Jul 31;5(5):767–71. doi: 10.1021/acsmaterialsau.5c00076 (PMC12426777; doi:10.1021/acsmaterialsau.5c00076)
Supplement: Supplementary file 1 [file mg5c00076_si_001.zip › CIFs/FUVKEP_IAM-rerefined.cif]

data_Co6-MOF-1
_audit_creation_date               2024-04-15
_audit_creation_method
;
Olex2 1.3
(compiled 2020.11.12 svn.r5f609507 for OlexSys, GUI svn.r6408)
;
_audit_contact_author_address      ?
_audit_contact_author_email        ?
_audit_contact_author_name         ''
_audit_contact_author_phone        ?
_publ_contact_author_id_orcid      ?
_publ_section_references
;
Bourhis, L.J., Dolomanov, O.V., Gildea, R.J., Howard, J.A.K., Puschmann, H.
 (2015). Acta Cryst. A71, 59-75.

Dolomanov, O.V., Bourhis, L.J., Gildea, R.J, Howard, J.A.K. & Puschmann, H.
 (2009), J. Appl. Cryst. 42, 339-341.
;
_chemical_formula_moiety           'C36 H27 Co3 N4 O9'
_chemical_formula_sum           'C36 H27 Co3 N4 O9'
_chemical_formula_weight           833.413
loop_
  _atom_type_symbol
  _atom_type_scat_dispersion_real
  _atom_type_scat_dispersion_imag
  _atom_type_scat_Cromer_Mann_a1
  _atom_type_scat_Cromer_Mann_a2
  _atom_type_scat_Cromer_Mann_a3
  _atom_type_scat_Cromer_Mann_a4
  _atom_type_scat_Cromer_Mann_b1
  _atom_type_scat_Cromer_Mann_b2
  _atom_type_scat_Cromer_Mann_b3
  _atom_type_scat_Cromer_Mann_b4
  _atom_type_scat_Cromer_Mann_c
  _atom_type_scat_source
  _atom_type_scat_dispersion_source
 H 0.00000 0.00000 0.49300 0.32291 0.14019 0.04081 10.51090 26.12570 3.14236
 57.79970 0.0030380000826
 'International Tables Volume C Table 6.1.1.4 (pp. 500-502)'
 'Henke, Gullikson and Davis, At. Data and Nucl. Data Tables, 1993, 54, 2'
 C 0.00347 0.00161 2.31000 1.02000 1.58860 0.86500 20.84390 10.20750 0.56870
 51.65120 0.215599998832
 'International Tables Volume C Table 6.1.1.4 (pp. 500-502)'
 'Henke, Gullikson and Davis, At. Data and Nucl. Data Tables, 1993, 54, 2'
 Co 0.35655 0.96576 12.28410 7.34090 4.00340 2.34880 4.27910 0.27840 13.53590
 71.16920 1.01180005074
 'International Tables Volume C Table 6.1.1.4 (pp. 500-502)'
 'Henke, Gullikson and Davis, At. Data and Nucl. Data Tables, 1993, 54, 2'
 O 0.01158 0.00611 3.04850 2.28680 1.54630 0.86700 13.27710 5.70110 0.32390
 32.90890 0.250800013542
 'International Tables Volume C Table 6.1.1.4 (pp. 500-502)'
 'Henke, Gullikson and Davis, At. Data and Nucl. Data Tables, 1993, 54, 2'
 N 0.00653 0.00323 12.21260 3.13220 2.01250 1.16630 0.00570 9.89330 28.99750
 0.58260 -11.5290002823
 'International Tables Volume C Table 6.1.1.4 (pp. 500-502)'
 'Henke, Gullikson and Davis, At. Data and Nucl. Data Tables, 1993, 54, 2'

_space_group_crystal_system        'hexagonal'
_space_group_IT_number             193
_space_group_name_H-M_alt          'P 63/m c m'
_space_group_name_Hall             '-P 6c 2'
loop_
  _space_group_symop_id
  _space_group_symop_operation_xyz
 1 x,y,z
 2 x-y,x,z+1/2
 3 y,-x+y,z+1/2
 4 -y,x-y,z
 5 -x+y,-x,z
 6 x-y,-y,-z+1/2
 7 -x,-x+y,-z+1/2
 8 -x,-y,z+1/2
 9 y,x,-z+1/2
 10 -y,-x,-z
 11 -x+y,y,-z
 12 x,x-y,-z
 13 -x,-y,-z
 14 -x+y,-x,-z-1/2
 15 -y,x-y,-z-1/2
 16 y,-x+y,-z
 17 x-y,x,-z
 18 -x+y,y,z-1/2
 19 x,x-y,z-1/2
 20 x,y,-z-1/2
 21 -y,-x,z-1/2
 22 y,x,z
 23 x-y,-y,z
 24 -x,-x+y,z

_symmetry_Int_Tables_number        193
_cell_length_a                     17.7315(9)
_cell_length_b                     17.7315(9)
_cell_length_c                     26.666(3)
_cell_angle_alpha                  90
_cell_angle_beta                   90
_cell_angle_gamma                  120
_cell_volume                       7260.8(9)
_cell_formula_units_Z              4
_cell_measurement_reflns_used      7159
_cell_measurement_temperature      100
_cell_measurement_theta_max        26.77
_cell_measurement_theta_min        2.30
_exptl_absorpt_coefficient_mu      0.707
_exptl_absorpt_correction_type     none
_exptl_crystal_colour              red
_exptl_crystal_colour_primary      red
_exptl_crystal_density_diffrn      0.762
_exptl_crystal_density_meas        .
_exptl_crystal_description         block
_exptl_crystal_size_max            ?
_exptl_crystal_size_mid            ?
_exptl_crystal_size_min            ?
_exptl_crystal_F_000               1689.142
_diffrn_reflns_av_R_equivalents    0.0896
_diffrn_reflns_av_unetI/netI       0.0400
_diffrn_reflns_Laue_measured_fraction_full  0.9987
_diffrn_reflns_Laue_measured_fraction_max  0.9989
_diffrn_reflns_limit_h_max         22
_diffrn_reflns_limit_h_min         -19
_diffrn_reflns_limit_k_max         22
_diffrn_reflns_limit_k_min         -22
_diffrn_reflns_limit_l_max         25
_diffrn_reflns_limit_l_min         -33
_diffrn_reflns_number              45116
_diffrn_reflns_point_group_measured_fraction_full  0.9987
_diffrn_reflns_point_group_measured_fraction_max  0.9989
_diffrn_reflns_theta_full          25.2417
_diffrn_reflns_theta_max           26.37
_diffrn_reflns_theta_min           2.02
_diffrn_ambient_temperature        100
_diffrn_measured_fraction_theta_full  0.9987
_diffrn_measured_fraction_theta_max  0.9989
_diffrn_measurement_device_type    'CCD area detector'
_diffrn_measurement_method         'phi and omega scans'
_diffrn_radiation_type             'Mo K\a'
_diffrn_radiation_wavelength       0.71073
_reflns_Friedel_coverage           0.0
_reflns_limit_h_max                19
_reflns_limit_h_min                0
_reflns_limit_k_max                11
_reflns_limit_k_min                0
_reflns_limit_l_max                33
_reflns_limit_l_min                0
_reflns_number_gt                  2109
_reflns_number_total               2686
_reflns_threshold_expression       I>=2u(I)
_computing_cell_refinement         'SAINT v8.34A (Bruker, 2013)'
_computing_data_reduction          'SAINT v8.34A (Bruker, 2013)'
_computing_molecular_graphics      'Olex2 1.3 (Dolomanov et al., 2009)'
_computing_publication_material    'Olex2 1.3 (Dolomanov et al., 2009)'
_computing_structure_refinement    'olex2.refine 1.3 (Bourhis et al., 2015)'
_computing_structure_solution      'ShelXT (Sheldrick, 2015)'
_refine_diff_density_max           2.1532
_refine_diff_density_min           -1.6302
_refine_diff_density_rms           0.1405
_refine_ls_d_res_high              0.8000
_refine_ls_d_res_low               10.0677
_refine_ls_goodness_of_fit_ref     1.0558
_refine_ls_hydrogen_treatment      mixed
_refine_ls_matrix_type             full
_refine_ls_number_constraints      1
_refine_ls_number_parameters       105
_refine_ls_number_reflns           2686
_refine_ls_number_restraints       31
_refine_ls_R_factor_all            0.0938
_refine_ls_R_factor_gt             0.0805
_refine_ls_restrained_S_all        1.0495
_refine_ls_shift/su_max            0.0007
_refine_ls_shift/su_mean           0.0000
_refine_ls_structure_factor_coef   Fsqd
_refine_ls_weighting_details      
 'w=1/[\s^2^(Fo^2^)+(0.1219P)^2^+44.2039P] where P=(Fo^2^+2Fc^2^)/3'
_refine_ls_weighting_scheme        calc
_refine_ls_wR_factor_gt            0.2367
_refine_ls_wR_factor_ref           0.2547
_olex2_refinement_description
;
1. Fixed Uiso
 At 1.2 times of:
  All O(H) groups
2. Restrained distances
 H2-O2
 0.88 with sigma of 0.001
3. Uiso/Uaniso restraints and constraints
C6 \\sim C7 \\sim C8 \\sim N1: within 2A with sigma of 0.004 and sigma for
terminal atoms of 0.004 within 2A
Uanis(C7) \\sim Ueq, Uanis(C8) \\sim Ueq: with sigma of 0.01 and sigma for
terminal atoms of 0.02
;
loop_
  _atom_site_label
  _atom_site_type_symbol
  _atom_site_fract_x
  _atom_site_fract_y
  _atom_site_fract_z
  _atom_site_U_iso_or_equiv
  _atom_site_adp_type
  _atom_site_occupancy
  _atom_site_site_symmetry_order
  _atom_site_refinement_flags_posn
  _atom_site_refinement_flags_adp
  _atom_site_refinement_flags_occupancy
 Co1 Co 1.0 0.12914(5) 0.46102(3) 0.0190(3) Uani 1.000000 2 S T P
 O2 O 0.9020(2) 0.0 0.46108(13) 0.0118(8) Uani 1.000000 2 DS T P
 H2 H 0.867(3) 0.0 0.4379(18) 0.0142(9) Uiso 1.000000 2 DRS T P
 O1 O 0.9083(2) 0.1665(2) 0.46613(12) 0.0314(8) Uani 1.000000 1 . . .
 N1 N 1.0 0.1437(5) 0.3824(2) 0.0508(17) Uani 1.000000 2 S TU P
 C1 C 0.8524(2) 0.1476(2) 0.5 0.0263(14) Uani 1.000000 2 S T P
 C2 C 0.8037(2) 0.1963(2) 0.5 0.0296(14) Uani 1.000000 2 S T P
 C6 C 1.0 0.1533(8) 0.2775(3) 0.069(2) Uani 1.000000 2 S TU P
 N2 N 0.666666666667 0.333333333333 0.5 0.051(4) Uani 1.000020 6 S T P
 C3 C 0.8301(4) 0.2693(4) 0.4700(2) 0.0419(14) Uani 1.000000 1 . . .
 H3 H 0.882(5) 0.286(5) 0.444(3) 0.06(2) Uiso 1.000000 1 . . .
 C5 C 0.7129(2) 0.2871(2) 0.5 0.0397(19) Uani 1.000000 2 S T P
 C4 C 0.7853(4) 0.3145(4) 0.4703(3) 0.0469(16) Uani 1.000000 1 . . .
 H4 H 0.799(5) 0.358(6) 0.451(3) 0.08(3) Uiso 1.000000 1 . . .
 C8 C 0.9294(6) 0.1128(7) 0.3569(3) 0.0832(18) Uani 1.000000 1 . U .
 H8 H 0.831(8) 0.049(7) 0.344(5) 0.18(6) Uiso 1.000000 1 . . .
 C7 C 0.9252(6) 0.1162(8) 0.3044(3) 0.0881(19) Uani 1.000000 1 . U .
 H7 H 0.846(5) 0.071(5) 0.281(3) 0.07(2) Uiso 1.000000 1 . . .

loop_
  _atom_site_aniso_label
  _atom_site_aniso_U_11
  _atom_site_aniso_U_22
  _atom_site_aniso_U_33
  _atom_site_aniso_U_12
  _atom_site_aniso_U_13
  _atom_site_aniso_U_23
 Co1 0.0211(5) 0.0200(4) 0.0163(5) 0.0105(2) -0.000000 0.0009(3)
 O2 0.0120(14) 0.0146(18) 0.0097(17) 0.0073(9) -0.0022(12) 0.000000
 O1 0.0359(19) 0.039(2) 0.0296(18) 0.0268(17) 0.0054(15) 0.0048(15)
 N1 0.033(3) 0.082(3) 0.021(3) 0.0163(14) -0.000000 0.006(2)
 C1 0.027(2) 0.027(2) 0.026(3) 0.015(3) -0.002(2) -0.002(2)
 C2 0.026(2) 0.026(2) 0.041(4) 0.016(3) 0.003(3) 0.003(3)
 C6 0.054(4) 0.106(4) 0.028(3) 0.0270(19) -0.000000 0.003(2)
 N2 0.021(3) 0.021(3) 0.111(11) 0.0103(16) -0.000000 0.000000
 C3 0.038(3) 0.041(3) 0.055(4) 0.026(3) 0.007(3) 0.008(3)
 C5 0.021(2) 0.021(2) 0.077(6) 0.010(3) -0.000(3) -0.000(3)
 C4 0.037(3) 0.031(3) 0.076(4) 0.020(3) 0.006(3) 0.015(3)
 C8 0.070(3) 0.126(3) 0.047(3) 0.0447(16) 0.0003(14) 0.005(2)
 C7 0.076(3) 0.134(4) 0.048(3) 0.0477(17) -0.0008(14) 0.003(2)

loop_
  _geom_bond_atom_site_label_1
  _geom_bond_atom_site_label_2
  _geom_bond_distance
  _geom_bond_site_symmetry_2
  _geom_bond_publ_flag
 Co1 O2 2.0697(13) 5_765 ?
 Co1 O2 2.150(4) 10_666 ?
 Co1 O2 2.0697(13) . ?
 Co1 O1 2.046(3) 24_765 ?
 Co1 O1 2.046(3) . ?
 Co1 N1 2.112(7) . ?
 O2 H2 0.8799(10) . ?
 O1 C1 1.255(4) . ?
 N1 C8 1.283(9) 24_765 ?
 N1 C8 1.283(9) . ?
 C1 C2 1.497(9) . ?
 C2 C3 1.389(7) 10_666 ?
 C2 C3 1.389(7) . ?
 C6 C6 1.469(18) 7_765 ?
 C6 C7 1.353(10) . ?
 C6 C7 1.353(10) 24_765 ?
 N2 C5 1.420(7) . ?
 N2 C5 1.420(7) 5_665 ?
 N2 C5 1.420(7) 4_655 ?
 C3 H3 1.08(7) . ?
 C3 C4 1.380(8) . ?
 C5 C4 1.374(7) 10_666 ?
 C5 C4 1.374(7) . ?
 C4 H4 0.86(9) . ?
 C8 H8 1.57(12) . ?
 C8 C7 1.405(11) . ?
 C7 H7 1.37(8) . ?

loop_
  _geom_angle_atom_site_label_1
  _geom_angle_atom_site_label_2
  _geom_angle_atom_site_label_3
  _geom_angle
  _geom_angle_site_symmetry_1
  _geom_angle_site_symmetry_3
  _geom_angle_publ_flag
 O2 Co1 O2 93.3(2) . 5_765 ?
 O2 Co1 O2 79.79(14) . 10_666 ?
 O1 Co1 O2 96.96(12) 24_765 10_666 ?
 O1 Co1 O2 96.96(12) . 10_666 ?
 O1 Co1 O2 89.71(15) . . ?
 O1 Co1 O2 89.71(15) 24_765 5_765 ?
 O1 Co1 O2 175.12(15) 24_765 . ?
 O1 Co1 O2 175.12(15) . 5_765 ?
 O1 Co1 O1 87.1(2) . 24_765 ?
 N1 Co1 O2 94.9(2) . . ?
 N1 Co1 O2 94.9(2) . 5_765 ?
 N1 Co1 O2 172.1(3) . 10_666 ?
 N1 Co1 O1 88.7(2) . 24_765 ?
 N1 Co1 O1 88.7(2) . . ?
 Co1 O2 Co1 94.26(10) . 10_666 ?
 Co1 O2 Co1 146.7(2) . 4_645 ?
 H2 O2 Co1 101.7(9) . 4_645 ?
 H2 O2 Co1 120(4) . 10_666 ?
 H2 O2 Co1 101.7(9) . . ?
 C1 O1 Co1 127.5(3) . 24_765 ?
 C8 N1 Co1 122.3(5) . . ?
 C8 N1 Co1 122.3(5) 24_765 . ?
 C8 N1 C8 115.4(9) . 24_765 ?
 O1 C1 O1 126.5(6) 10_666 . ?
 C2 C1 O1 116.8(3) . . ?
 C2 C1 O1 116.8(3) . 10_666 ?
 C3 C2 C1 121.1(3) 10_666 . ?
 C3 C2 C1 121.1(3) . . ?
 C3 C2 C3 117.8(7) 10_666 . ?
 C7 C6 C7 116.1(10) . 24_765 ?
 C5 N2 C5 120.0 5_665 . ?
 C5 N2 C5 120.0 4_655 . ?
 C5 N2 C5 120.0 4_655 5_665 ?
 H3 C3 C2 118(4) . . ?
 C4 C3 C2 121.0(6) . . ?
 C4 C3 H3 121(4) . . ?
 C4 C5 N2 120.2(4) . . ?
 C4 C5 N2 120.2(4) 10_666 . ?
 C4 C5 C4 119.5(7) 10_666 . ?
 C5 C4 C3 120.3(6) . . ?
 H4 C4 C3 122(6) . . ?
 H4 C4 C5 117(6) . . ?
 H8 C8 N1 156(4) . 24_765 ?
 C7 C8 N1 124.9(8) . 24_765 ?
 C7 C8 H8 76(5) . . ?
 C8 C7 C6 119.2(9) . 24_765 ?
 H7 C7 C6 121(3) . 24_765 ?
 H7 C7 C8 120(3) . . ?

loop_
  _geom_torsion_atom_site_label_1
  _geom_torsion_atom_site_label_2
  _geom_torsion_atom_site_label_3
  _geom_torsion_atom_site_label_4
  _geom_torsion
  _geom_torsion_site_symmetry_1
  _geom_torsion_site_symmetry_2
  _geom_torsion_site_symmetry_3
  _geom_torsion_site_symmetry_4
  _geom_torsion_publ_flag
 Co1 O1 C1 O1 -10.9(6) 24_765 . . 10_666 ?
 Co1 O1 C1 O1 -10.9(6) . . . 10_666 ?
 Co1 O1 C1 C2 169.07(19) 24_765 . . . ?
 Co1 O1 C1 C2 169.07(19) . . . . ?
 Co1 N1 C8 N1 0(1400000000000000) . . . 24_765 ?
 Co1 N1 C8 C7 176.2(9) . . 24_765 24_765 ?
 Co1 N1 C8 C7 -176.2(9) . . . . ?
 O1 C1 C2 C3 -11.5(4) . . . . ?
 O1 C1 C2 C3 168.5(4) . . . 10_666 ?
 N1 C8 N1 C8 0(150000000000000) . . 24_765 24_765 ?
 N1 C8 C7 C6 -0.8(15) . 24_765 24_765 . ?
 N1 C8 C7 C6 0.8(15) . . . 24_765 ?
 C1 C2 C3 C2 -0(800000000000000) . . 10_666 10_666 ?
 C1 C2 C3 C4 -179.6(5) . . 10_666 10_666 ?
 C1 C2 C3 C4 -179.6(5) . . . . ?
 C2 C3 C2 C3 -0(300000000000000) . 10_666 10_666 . ?
 C2 C3 C4 C5 -0.8(6) . . . . ?
 C2 C3 C4 C5 -0.8(6) 10_666 . . . ?
 C6 C6 C7 C8 175.5(9) 20_556 24_765 . . ?
 C6 C6 C7 C8 175.5(9) 7_765 . . . ?
 N2 C5 N2 C5 0.0 5_665 . . 4_655 ?
 N2 C5 N2 C5 180.0 . 4_655 4_655 . ?
 N2 C5 N2 C5 180.0 4_655 . . 5_665 ?
 N2 C5 N2 C5 -180.0 . 5_665 5_665 . ?
 N2 C5 C4 C3 -179.6(5) 4_655 . . . ?
 N2 C5 C4 C3 -179.6(5) 12_556 10_666 . . ?
 N2 C5 C4 C3 -179.6(5) 5_665 . . . ?
 N2 C5 C4 C3 -179.6(5) . . 10_666 10_666 ?
 N2 C5 C4 C3 -179.6(5) . . . . ?
 N2 C5 C4 C3 -179.6(5) 11_656 10_666 . . ?
 N2 C5 C4 C5 0(500000000000000) 11_656 10_666 . . ?
 N2 C5 C4 C5 0(1000000000000000) . . 10_666 10_666 ?
 N2 C5 C4 C5 0(500000000000000) 12_556 10_666 . . ?
 C3 C4 C5 C4 0.4(11) . . . 10_666 ?
 C5 C4 C5 C4 99.1 . 10_666 10_666 . ?

_smtbx_masks_special_details       ?
loop_
  _smtbx_masks_void_nr
  _smtbx_masks_void_average_x
  _smtbx_masks_void_average_y
  _smtbx_masks_void_average_z
  _smtbx_masks_void_volume
  _smtbx_masks_void_count_electrons
  _smtbx_masks_void_content
 1 0.000 0.000 0.181 7.3 0.0 ?
 2 0.000 0.000 0.319 7.3 0.0 ?
 3 0.000 0.000 0.681 7.3 0.0 ?
 4 0.000 0.000 0.819 7.3 0.0 ?
 5 -0.485 -0.543 -0.499 4680.0 1236.6 ?

_shelx_fab_file
;
0 0 4 -144.9562 1.4157
0 0 6 -80.2103 0.6467
0 0 8 89.7080 -0.1755
0 0 10 -42.1671 -0.2968
0 0 12 49.8604 0.2071
0 0 14 -9.7070 0.6317
0 0 16 9.7620 0.4896
0 0 18 -1.8764 -0.1241
0 0 20 9.1040 -0.5383
0 0 22 -1.4279 -0.2967
0 0 24 -1.8818 0.4171
0 0 26 1.0430 0.7623
0 0 28 1.9282 0.5568
0 0 30 5.5594 -0.1900
0 0 32 0.7810 -0.5788
1 0 2 100.5842 0.0070
1 0 4 37.8046 -0.0203
1 0 6 -17.3194 0.0494
1 0 8 -6.8927 0.2443
1 0 10 11.3145 0.4743
1 0 12 3.7663 0.2978
1 0 14 -0.6754 0.2754
1 0 16 -4.2537 0.0997
1 0 18 -6.3711 0.0039
1 0 20 1.2456 -0.0994
1 0 22 2.0476 -0.2203
1 0 24 -0.3494 -0.3180
1 0 26 -0.6197 -0.3241
1 0 28 0.6705 -0.1682
1 0 30 -1.1590 -0.0281
1 0 32 -1.2956 0.0731
1 1 0 -118.5265 0.7404
1 1 1 77.7452 -0.1471
1 1 2 -0.6966 -0.2358
1 1 3 36.7534 -0.2582
1 1 4 1.3286 0.0375
1 1 5 79.9752 -0.4671
1 1 6 125.9228 0.0243
1 1 7 -95.7465 -0.5461
1 1 8 -39.3027 -0.0885
1 1 9 -35.0007 -0.3956
1 1 10 -6.7004 -0.1197
1 1 11 2.8832 -0.1016
1 1 12 -19.0339 -0.2025
1 1 13 -3.1767 0.0790
1 1 14 0.9988 0.0081
1 1 15 7.5323 0.0053
1 1 16 -0.8999 0.0644
1 1 17 5.4455 -0.0472
1 1 18 9.9781 0.1071
1 1 19 -5.5557 -0.0089
1 1 20 -3.7784 0.1090
1 1 21 -2.2807 0.1453
1 1 22 -3.3306 0.0904
1 1 23 -1.8897 0.2438
1 1 24 1.0394 0.0101
1 1 25 3.2887 0.1644
1 1 26 1.1108 -0.0930
1 1 27 5.0658 0.0443
1 1 28 -0.1522 -0.2471
1 1 29 -0.8948 -0.0311
1 1 30 -3.0564 -0.2877
1 1 31 0.5305 0.1464
1 1 32 0.9074 -0.2260
1 1 33 0.0741 0.6239
2 0 0 21.5939 2.0600
2 0 2 44.7898 -0.1274
2 0 4 -18.6815 0.0462
2 0 6 -64.0825 0.0761
2 0 8 1.9040 -0.1442
2 0 10 6.3839 -0.6015
2 0 12 -8.7539 -0.9360
2 0 14 2.3693 -0.9626
2 0 16 10.6365 -0.6288
2 0 18 3.8427 -0.1031
2 0 20 -1.0092 0.3552
2 0 22 -2.8897 0.5566
2 0 24 3.1664 0.4968
2 0 26 0.4514 0.4243
2 0 28 -3.5862 0.3678
2 0 30 4.0285 0.4118
2 0 32 1.1449 0.3910
2 1 0 43.8785 0.3634
2 1 1 3.6343 -0.1022
2 1 2 -36.4156 -0.4814
2 1 3 -52.5497 -0.1894
2 1 4 3.4169 -0.3758
2 1 5 15.0863 -0.3251
2 1 6 -1.1336 -0.3101
2 1 7 20.4959 -0.2068
2 1 8 16.2369 -0.3745
2 1 9 11.4205 -0.0898
2 1 10 0.0252 -0.7457
2 1 11 -21.1102 -0.0396
2 1 12 -3.4002 -0.8561
2 1 13 16.9108 -0.0273
2 1 14 -1.2832 -0.8760
2 1 15 2.5079 -0.0138
2 1 16 -2.0798 -0.5705
2 1 17 1.3479 0.0412
2 1 18 -0.1286 -0.1156
2 1 19 -5.4233 -0.0701
2 1 20 0.5617 0.4247
2 1 21 -0.5332 -0.0363
2 1 22 1.1902 0.8675
2 1 23 -0.2753 -0.0535
2 1 24 -2.0180 0.9974
2 1 25 -1.5579 -0.1091
2 1 26 -0.7309 0.8195
2 1 27 -0.0701 -0.2111
2 1 28 1.2817 0.3582
2 1 29 0.2549 -0.2122
2 1 30 -1.3129 -0.0851
2 1 31 0.0149 -0.0536
2 1 32 -0.1635 -0.5800
2 1 33 2.1175 1.4187
2 2 0 -56.3171 -0.5038
2 2 1 -11.4703 -0.1661
2 2 2 35.0334 2.2357
2 2 3 -13.4579 0.8883
2 2 4 9.3232 0.9967
2 2 5 -54.4326 0.5164
2 2 6 30.2629 -0.1313
2 2 7 11.4895 -0.0416
2 2 8 -18.1053 -0.9758
2 2 9 33.7331 -0.2107
2 2 10 -21.7303 -1.4573
2 2 11 23.5704 0.0315
2 2 12 -5.9697 -1.4815
2 2 13 -34.7393 0.1924
2 2 14 16.0889 -1.3051
2 2 15 -10.6138 0.3454
2 2 16 -0.3787 -0.9281
2 2 17 8.6089 0.3792
2 2 18 0.9688 -0.4071
2 2 19 9.2982 0.3865
2 2 20 2.1136 0.1667
2 2 21 0.8177 0.3045
2 2 22 -0.6051 0.6569
2 2 23 -2.5311 0.1198
2 2 24 -4.1614 1.0711
2 2 25 -2.2185 -0.1134
2 2 26 -1.5189 1.2207
2 2 27 2.9805 -0.1005
2 2 28 2.4982 1.0534
2 2 29 1.5000 0.3558
2 2 30 0.8167 0.6048
2 2 31 -0.7084 1.0641
2 2 32 -0.6628 -0.1603
3 0 0 216.6430 1.6853
3 0 2 -63.0100 0.1187
3 0 4 -15.8044 -0.2409
3 0 6 -60.6378 -0.1534
3 0 8 2.5797 0.1762
3 0 10 2.1865 0.4727
3 0 12 48.4717 0.8987
3 0 14 -7.8024 0.8086
3 0 16 -15.5137 0.6785
3 0 18 -11.5546 0.2868
3 0 20 8.3569 -0.1693
3 0 22 2.7372 -0.5611
3 0 24 -2.2306 -0.7428
3 0 26 -1.2959 -0.6263
3 0 28 0.8687 -0.3172
3 0 30 0.6042 0.0110
3 0 32 0.6150 0.2244
3 1 0 -33.8885 -0.7096
3 1 1 -14.1777 0.4682
3 1 2 1.5788 0.6586
3 1 3 45.3934 1.3935
3 1 4 -13.0049 0.9323
3 1 5 3.9739 2.1128
3 1 6 26.3339 0.5931
3 1 7 -10.3796 2.3838
3 1 8 -9.8861 -0.0874
3 1 9 -16.5540 1.9052
3 1 10 12.7105 -1.0793
3 1 11 -1.7710 0.9077
3 1 12 -10.2847 -1.5441
3 1 13 11.2061 -0.1543
3 1 14 0.6376 -1.5857
3 1 15 -9.1955 -1.0458
3 1 16 6.1610 -0.9778
3 1 17 -5.2377 -1.6174
3 1 18 -1.0658 -0.2071
3 1 19 2.2853 -1.8294
3 1 20 -4.3857 0.6046
3 1 21 2.8768 -1.6115
3 1 22 -1.2827 1.2639
3 1 23 1.5393 -1.0205
3 1 24 4.5533 1.3230
3 1 25 2.9187 -0.1219
3 1 26 2.0023 0.8844
3 1 27 -1.1807 0.7412
3 1 28 -0.0740 0.2202
3 1 29 -1.0472 1.2559
3 1 30 0.2540 -0.3131
3 1 31 -0.4689 1.0725
3 1 32 0.0242 -0.9889
3 2 0 -11.7892 -0.9671
3 2 1 -13.3812 -0.7209
3 2 2 6.9982 1.6159
3 2 3 3.8999 0.9340
3 2 4 7.1027 1.0027
3 2 5 -15.9815 1.2012
3 2 6 -9.3310 0.2725
3 2 7 15.2896 0.8353
3 2 8 -7.9531 -0.2190
3 2 9 -4.5221 0.3066
3 2 10 5.5531 -0.4436
3 2 11 13.1185 0.0032
3 2 12 2.7065 -0.5117
3 2 13 -9.2801 -0.2984
3 2 14 -5.9448 -0.3468
3 2 15 10.9304 -0.4793
3 2 16 -2.4773 -0.1814
3 2 17 -4.1331 -0.6708
3 2 18 1.1872 -0.0138
3 2 19 -2.1806 -0.7117
3 2 20 1.6581 0.1745
3 2 21 -0.5152 -0.7573
3 2 22 0.3398 0.3878
3 2 23 3.3704 -0.6575
3 2 24 -1.2894 0.3725
3 2 25 -0.5489 -0.3261
3 2 26 -0.2907 0.2077
3 2 27 -1.1177 0.1826
3 2 28 -1.6823 0.0039
3 2 29 -0.4221 0.8563
3 2 30 -0.7290 -0.0771
3 2 31 0.3739 1.3967
3 2 32 0.0461 -0.6167
3 3 0 40.0571 0.1955
3 3 1 34.6088 -1.4208
3 3 2 -3.4931 2.0287
3 3 3 -9.4889 1.0120
3 3 4 -29.5144 0.1912
3 3 5 20.9157 2.1807
3 3 6 -8.0369 -0.6591
3 3 7 14.7799 2.5054
3 3 8 9.4985 -0.6837
3 3 9 3.1019 2.2103
3 3 10 -4.7429 -0.2731
3 3 11 -25.1138 1.3699
3 3 12 10.4041 -0.1793
3 3 13 4.3045 0.0038
3 3 14 -1.5045 -0.1542
3 3 15 1.4909 -1.3293
3 3 16 -3.6738 -0.1921
3 3 17 1.6022 -2.2973
3 3 18 -5.6310 -0.0592
3 3 19 -0.9659 -2.4655
3 3 20 -3.2452 0.0208
3 3 21 1.8676 -2.0202
3 3 22 3.4812 -0.0011
3 3 23 2.8611 -1.2205
3 3 24 3.1597 -0.0935
3 3 25 -0.6270 -0.2408
3 3 26 0.0821 -0.0091
3 3 27 -4.9727 0.8084
3 3 28 0.7997 0.1701
3 3 29 -0.9639 1.8714
3 3 30 1.0332 0.2732
3 3 31 1.0094 2.8920
3 3 32 3.1774 -0.0218
4 0 0 -41.8194 1.3667
4 0 2 47.1153 0.7378
4 0 4 21.2806 0.1586
4 0 6 -24.4222 -0.1163
4 0 8 -0.1372 -0.1351
4 0 10 -12.5257 -0.1151
4 0 12 17.7986 -0.2566
4 0 14 -2.3085 -0.4790
4 0 16 4.7598 -0.4307
4 0 18 1.7808 -0.2378
4 0 20 -2.4144 0.0435
4 0 22 -3.5912 0.2885
4 0 24 2.1565 0.3640
4 0 26 0.8398 0.2864
4 0 28 0.5047 0.1476
4 0 30 0.7803 -0.1395
4 0 32 -1.2458 -0.3166
4 1 0 4.5650 -0.6093
4 1 1 3.2345 -0.9635
4 1 2 -30.2068 -0.7946
4 1 3 14.6525 -0.5507
4 1 4 -1.5096 -0.2621
4 1 5 12.3585 -0.3445
4 1 6 8.3332 -0.0431
4 1 7 -16.6934 -0.4605
4 1 8 19.5151 0.2439
4 1 9 -12.2651 -0.6346
4 1 10 2.1261 0.3506
4 1 11 4.4132 -0.5819
4 1 12 -15.1641 0.3758
4 1 13 18.5214 -0.2621
4 1 14 -1.3853 0.5405
4 1 15 0.2225 0.0537
4 1 16 1.9573 0.5620
4 1 17 -4.9627 0.3753
4 1 18 5.2882 0.3439
4 1 19 -2.9714 0.6843
4 1 20 1.4820 0.0311
4 1 21 -2.0836 0.6355
4 1 22 -2.1137 -0.1491
4 1 23 -2.1780 0.4658
4 1 24 1.3370 -0.4919
4 1 25 2.3166 0.2452
4 1 26 0.7453 -0.6803
4 1 27 0.4765 0.0988
4 1 28 -0.7513 -0.5681
4 1 29 -0.4063 -0.0427
4 1 30 -1.9314 -0.1391
4 1 31 -0.1143 -0.2565
4 1 32 0.1780 -0.1310
4 2 0 4.0220 -0.1470
4 2 1 10.9813 0.0659
4 2 2 -1.8422 -0.1146
4 2 3 -6.8935 0.5905
4 2 4 15.3036 0.1210
4 2 5 -2.6052 0.7499
4 2 6 13.3706 0.0054
4 2 7 -16.1743 0.6280
4 2 8 -10.7724 -0.0796
4 2 9 7.1804 0.4382
4 2 10 -0.2082 -0.0384
4 2 11 -2.6985 0.2786
4 2 12 -0.0458 -0.0065
4 2 13 -6.6184 -0.0260
4 2 14 5.1811 0.2940
4 2 15 -6.6789 -0.2936
4 2 16 -0.9868 0.2891
4 2 17 4.4673 -0.4480
4 2 18 1.4956 0.1251
4 2 19 5.8982 -0.3948
4 2 20 0.3293 -0.0861
4 2 21 -2.6155 -0.3149
4 2 22 -1.3679 -0.1211
4 2 23 -2.5852 -0.1175
4 2 24 -1.9691 -0.1388
4 2 25 -2.4111 0.1899
4 2 26 -1.0458 -0.0122
4 2 27 0.0907 0.4207
4 2 28 -0.0543 0.2070
4 2 29 1.1641 0.6479
4 2 30 0.1085 0.5208
4 2 31 0.5752 0.8310
4 2 32 0.1474 0.3575
4 3 0 8.7538 0.3939
4 3 1 -9.0940 -0.6872
4 3 2 9.2626 -0.1789
4 3 3 -1.1260 -0.2085
4 3 4 -3.9697 -0.8801
4 3 5 7.3977 0.0565
4 3 6 -16.8892 -0.4772
4 3 7 -2.4401 0.0637
4 3 8 -3.4396 0.7149
4 3 9 -5.4649 0.0867
4 3 10 3.5832 1.8921
4 3 11 3.6702 0.0602
4 3 12 5.7674 2.4164
4 3 13 9.2905 -0.0972
4 3 14 1.0936 2.2414
4 3 15 -1.0932 -0.1824
4 3 16 3.3660 1.4375
4 3 17 -1.3075 -0.2561
4 3 18 -2.4287 0.4185
4 3 19 -1.8653 -0.2420
4 3 20 -0.7933 -0.6544
4 3 21 0.1773 -0.1566
4 3 22 -2.2025 -1.4788
4 3 23 -1.0326 -0.0268
4 3 24 1.9954 -1.8530
4 3 25 1.7354 0.1855
4 3 26 1.4509 -1.6805
4 3 27 1.6872 0.4120
4 3 28 0.8962 -1.0452
4 3 29 -0.5783 0.6284
4 3 30 -1.0061 -0.3160
4 3 31 -0.4678 0.7170
4 4 0 11.0984 -0.1420
4 4 1 -0.4674 0.7272
4 4 2 -15.4618 0.6214
4 4 3 16.8809 0.1251
4 4 4 8.5041 -0.4385
4 4 5 -12.0748 -0.3182
4 4 6 -0.5534 -0.5817
4 4 7 -7.7393 -0.6790
4 4 8 4.5124 0.0655
4 4 9 -2.9557 -0.7973
4 4 10 8.4233 0.9293
4 4 11 -1.0151 -0.6324
4 4 12 1.7629 1.5901
4 4 13 -1.8260 -0.1059
4 4 14 -2.1094 1.5664
4 4 15 4.2364 0.4563
4 4 16 -3.2183 1.1574
4 4 17 3.1197 0.8827
4 4 18 2.0339 0.4314
4 4 19 -3.9338 0.9478
4 4 20 -0.4194 -0.4104
4 4 21 -4.1428 0.7850
4 4 22 0.5139 -0.9826
4 4 23 0.2977 0.3976
4 4 24 2.0353 -1.1453
4 4 25 -0.5202 -0.1053
4 4 26 0.5145 -0.8986
4 4 27 -0.1978 -0.4869
4 4 28 -1.1447 -0.3580
4 4 29 3.2816 -0.7603
4 4 30 0.0921 0.1993
4 4 31 -4.0396 -1.0608
5 0 0 11.4745 0.3980
5 0 2 3.4023 -1.0724
5 0 4 7.4331 -1.2179
5 0 6 0.0301 -0.6812
5 0 8 -12.2148 0.3560
5 0 10 -7.3318 1.2455
5 0 12 8.1951 1.4957
5 0 14 -0.0605 1.4043
5 0 16 -3.4810 0.9305
5 0 18 -7.2983 0.3016
5 0 20 5.3324 -0.3526
5 0 22 4.8615 -0.8665
5 0 24 -4.3449 -1.1796
5 0 26 -1.7731 -1.1417
5 0 28 0.9938 -0.7747
5 0 30 0.2134 -0.3434
5 0 32 -2.1487 -0.0334
5 1 0 -10.8469 -0.0644
5 1 1 -8.2199 1.1935
5 1 2 -12.0063 -0.7827
5 1 3 -5.9920 0.6594
5 1 4 -12.0721 -0.0761
5 1 5 29.6070 0.4195
5 1 6 12.8418 -0.0082
5 1 7 6.8254 0.2403
5 1 8 7.0964 -0.2914
5 1 9 -3.1150 0.0435
5 1 10 3.6933 -0.6664
5 1 11 -22.2846 -0.0811
5 1 12 -11.0527 -0.9145
5 1 13 -1.7267 -0.0525
5 1 14 -1.4204 -0.7414
5 1 15 6.8538 -0.0659
5 1 16 -1.5077 -0.5745
5 1 17 7.1519 0.0310
5 1 18 0.0750 -0.3315
5 1 19 -4.7533 -0.0033
5 1 20 0.8814 -0.0030
5 1 21 1.2437 -0.1268
5 1 22 1.8176 0.4337
5 1 23 -2.2754 -0.1972
5 1 24 0.8683 0.7597
5 1 25 0.7766 -0.2727
5 1 26 -1.2426 0.9274
5 1 27 0.0066 -0.3302
5 1 28 0.4518 0.8193
5 1 29 0.7302 -0.3065
5 1 30 1.1428 0.5598
5 1 31 -0.3233 -0.0284
5 2 0 -3.2941 0.6099
5 2 1 -2.5882 0.3104
5 2 2 6.5516 -0.0199
5 2 3 -12.1494 -0.2978
5 2 4 -0.1818 0.2852
5 2 5 -9.4445 -0.4942
5 2 6 9.7247 0.3145
5 2 7 0.7534 -0.3576
5 2 8 -4.5922 0.0806
5 2 9 2.5548 0.0379
5 2 10 -9.8360 -0.2288
5 2 11 9.4020 0.2699
5 2 12 -3.1828 -0.4747
5 2 13 -1.3676 0.1481
5 2 14 3.0702 -0.4488
5 2 15 0.8330 0.0114
5 2 16 -0.5442 -0.3927
5 2 17 -6.2609 -0.0309
5 2 18 4.6387 -0.1605
5 2 19 1.2189 0.0028
5 2 20 1.2344 0.1207
5 2 21 2.7055 0.0830
5 2 22 -1.9276 0.3653
5 2 23 -0.2616 0.0322
5 2 24 -2.6868 0.6493
5 2 25 -0.5642 -0.0748
5 2 26 -0.5806 0.7121
5 2 27 3.1341 -0.2360
5 2 28 0.5655 0.4882
5 2 29 0.0061 -0.0882
5 2 30 0.1026 -0.0440
5 2 31 0.7339 -0.0406
5 3 0 2.7219 0.3786
5 3 1 -4.9066 -0.8238
5 3 2 -14.7634 0.1809
5 3 3 9.1164 -1.1438
5 3 4 2.1550 0.0022
5 3 5 -2.1824 -0.9651
5 3 6 6.1269 0.1458
5 3 7 10.4090 -0.7079
5 3 8 7.3441 0.4688
5 3 9 2.9607 -0.3371
5 3 10 -2.7086 0.4282
5 3 11 0.2100 -0.0681
5 3 12 -0.6873 0.3506
5 3 13 -8.7568 -0.1571
5 3 14 -2.6870 0.1973
5 3 15 -1.2427 -0.1160
5 3 16 -2.5718 0.1610
5 3 17 2.0042 -0.0683
5 3 18 -3.3118 0.1442
5 3 19 3.8698 0.0685
5 3 20 5.3754 -0.0811
5 3 21 3.3930 0.1832
5 3 22 2.0666 -0.4906
5 3 23 -0.1431 0.2712
5 3 24 -0.5824 -0.6374
5 3 25 -0.8887 0.3130
5 3 26 -1.0014 -0.6110
5 3 27 -1.6292 0.4186
5 3 28 1.9455 -0.2137
5 3 29 -1.1006 0.4571
5 3 30 0.3939 0.1986
5 3 31 0.3751 -0.7864
5 4 0 -6.6966 -0.7051
5 4 1 7.6569 0.2528
5 4 2 3.3879 0.0852
5 4 3 -2.1150 -0.6371
5 4 4 -0.6863 -0.7583
5 4 5 3.7592 -0.8209
5 4 6 0.0034 -0.6820
5 4 7 -0.7094 -0.7738
5 4 8 -1.6006 0.2064
5 4 9 -1.8267 -0.6682
5 4 10 -0.4843 1.0464
5 4 11 -3.7095 -0.3164
5 4 12 -4.6054 1.4585
5 4 13 1.8255 0.0296
5 4 14 -0.0563 1.1936
5 4 15 1.8508 0.4449
5 4 16 2.0904 0.7295
5 4 17 0.8614 0.7743
5 4 18 3.6675 0.2125
5 4 19 -2.1148 0.8832
5 4 20 -0.8219 -0.2679
5 4 21 -1.9227 0.7399
5 4 22 0.0255 -0.6830
5 4 23 -0.2913 0.4606
5 4 24 -1.9575 -0.9151
5 4 25 0.0404 -0.0803
5 4 26 -1.0528 -0.8817
5 4 27 0.9591 -0.6107
5 4 28 0.5415 -0.4370
5 4 29 0.6587 -1.4259
5 4 30 1.8818 0.5092
5 5 0 -17.4055 -0.4084
5 5 1 3.6393 0.5608
5 5 2 0.8439 2.5409
5 5 3 7.6130 -1.5997
5 5 4 3.7787 0.6031
5 5 5 2.5984 -2.3603
5 5 6 6.5882 -0.6525
5 5 7 -10.3729 -2.2728
5 5 8 1.1417 -1.1335
5 5 9 -0.0205 -1.8635
5 5 10 2.2540 -0.9684
5 5 11 4.6426 -1.0887
5 5 12 -2.8431 -0.9315
5 5 13 1.9288 -0.0793
5 5 14 -2.6610 -0.8008
5 5 15 -6.6677 0.9741
5 5 16 -0.4824 -0.6355
5 5 17 -0.6999 1.7951
5 5 18 2.3276 -0.3021
5 5 19 3.6899 2.0949
5 5 20 1.1858 0.1069
5 5 21 1.3251 1.9650
5 5 22 -0.6612 0.4574
5 5 23 -0.6936 1.3288
5 5 24 -0.5637 0.6858
5 5 25 0.3642 0.3409
5 5 26 1.4444 0.9710
5 5 27 1.2004 -0.9612
5 5 28 -1.6420 1.0589
5 5 29 -0.6848 -2.4378
6 0 0 22.3149 -1.9680
6 0 2 17.6366 -1.3564
6 0 4 -7.6495 -0.4529
6 0 6 -3.9234 0.1609
6 0 8 -7.7895 0.4915
6 0 10 2.2667 0.6279
6 0 12 8.8190 0.8516
6 0 14 1.0666 0.9162
6 0 16 2.7464 0.6942
6 0 18 -3.7226 0.2439
6 0 20 -1.2022 -0.1988
6 0 22 -1.4900 -0.5478
6 0 24 -1.9282 -0.7158
6 0 26 2.0817 -0.7747
6 0 28 -1.6370 -0.7318
6 0 30 -0.2058 -0.4678
6 1 0 -14.2768 -0.0785
6 1 1 11.0284 0.9835
6 1 2 1.0542 -0.1261
6 1 3 3.2642 0.0947
6 1 4 2.6879 -0.0390
6 1 5 -5.6777 -0.6206
6 1 6 -5.4132 0.0961
6 1 7 -11.3507 -0.8351
6 1 8 -7.5885 -0.2106
6 1 9 8.0100 -0.7475
6 1 10 8.1047 -0.5861
6 1 11 3.5874 -0.4305
6 1 12 1.4231 -1.0479
6 1 13 2.4528 0.2390
6 1 14 -0.4221 -1.2601
6 1 15 -3.4274 0.8200
6 1 16 -3.2991 -1.0840
6 1 17 8.3990 1.2230
6 1 18 3.3557 -0.4988
6 1 19 -5.7655 1.1310
6 1 20 -3.7252 0.1653
6 1 21 -3.6732 0.9545
6 1 22 -1.0349 0.5438
6 1 23 1.0015 0.5360
6 1 24 1.9541 0.8327
6 1 25 0.6101 0.0579
6 1 26 1.3712 0.9907
6 1 27 4.0553 -0.4602
6 1 28 -0.3302 0.8315
6 1 29 2.1855 -0.7385
6 1 30 -1.1830 0.3567
6 1 31 -2.2525 -0.5707
6 2 0 0.0224 1.0492
6 2 1 -6.6956 0.0273
6 2 2 -2.3540 0.5653
6 2 3 -5.0719 0.1873
6 2 4 1.8208 0.2154
6 2 5 -12.2511 0.4448
6 2 6 0.0818 0.0633
6 2 7 0.4123 0.6019
6 2 8 5.0336 -0.2768
6 2 9 0.6832 0.6292
6 2 10 2.2923 -0.7692
6 2 11 6.9038 0.3586
6 2 12 -2.0117 -1.1946
6 2 13 -0.3009 -0.1187
6 2 14 -2.4917 -1.3006
6 2 15 0.0488 -0.3666
6 2 16 0.9079 -0.9204
6 2 17 -7.4769 -0.5442
6 2 18 0.4274 -0.1995
6 2 19 1.9112 -0.5712
6 2 20 -0.8286 0.4513
6 2 21 -0.1829 -0.5160
6 2 22 -0.1399 0.7242
6 2 23 3.2570 -0.4496
6 2 24 0.0385 0.8652
6 2 25 1.8793 -0.1872
6 2 26 -0.9016 0.7173
6 2 27 -4.0689 0.1789
6 2 28 -1.7721 0.3095
6 2 29 -2.1786 0.5194
6 2 30 -0.5072 -0.3699
6 3 0 0.5096 0.2622
6 3 1 0.0040 -0.1051
6 3 2 6.9345 -0.1087
6 3 3 -6.9435 0.3294
6 3 4 -4.1950 -0.0978
6 3 5 0.3326 0.7321
6 3 6 3.2019 -0.2115
6 3 7 4.6625 0.7821
6 3 8 -6.6482 -0.0875
6 3 9 2.6635 0.5491
6 3 10 -6.0299 -0.0704
6 3 11 -1.1392 0.2809
6 3 12 0.7688 0.3354
6 3 13 0.7873 -0.2309
6 3 14 8.3841 0.4922
6 3 15 -2.6540 -0.4737
6 3 16 1.1884 0.4839
6 3 17 0.1422 -0.6376
6 3 18 -4.7794 0.1322
6 3 19 1.1116 -0.6038
6 3 20 -1.6989 -0.2999
6 3 21 0.3102 -0.6308
6 3 22 -1.3977 -0.5613
6 3 23 1.4819 -0.4205
6 3 24 0.1996 -0.5636
6 3 25 -0.6851 -0.1069
6 3 26 2.8560 -0.4735
6 3 27 -0.6831 0.4118
6 3 28 -0.7618 -0.3056
6 3 29 -0.8500 0.3790
6 3 30 -3.1849 0.1838
6 4 0 0.9300 -0.8830
6 4 1 -6.2236 0.2600
6 4 2 4.3767 0.0639
6 4 3 -5.0994 -0.1043
6 4 4 -6.2385 0.4789
6 4 5 1.6604 -0.6110
6 4 6 0.4127 0.1809
6 4 7 -2.1322 -0.8831
6 4 8 -0.1329 -0.2612
6 4 9 -0.4588 -0.9501
6 4 10 1.4754 -0.5819
6 4 11 0.0473 -0.4406
6 4 12 3.2390 -0.5811
6 4 13 3.5879 0.2532
6 4 14 1.4346 -0.6204
6 4 15 2.9221 0.7845
6 4 16 -2.5576 -0.4833
6 4 17 -1.1289 1.1340
6 4 18 -4.8283 -0.3424
6 4 19 -3.0603 1.1554
6 4 20 -1.6811 -0.0184
6 4 21 -0.5946 0.8215
6 4 22 1.1004 0.4098
6 4 23 -0.4860 0.4796
6 4 24 0.2256 0.5205
6 4 25 1.2540 -0.0993
6 4 26 -0.2917 0.6146
6 4 27 2.0293 -0.5581
6 4 28 -0.5966 0.5831
6 4 29 0.9713 -1.7751
6 5 0 3.6139 -0.3522
6 5 1 -3.9478 0.6016
6 5 2 -6.0184 1.1483
6 5 3 -5.3757 0.3045
6 5 4 3.8509 0.6192
6 5 5 -0.3626 0.3296
6 5 6 -1.0747 -0.1151
6 5 7 3.9149 0.5349
6 5 8 3.6445 -0.7753
6 5 9 1.7336 0.4039
6 5 10 -1.5353 -0.9400
6 5 11 -0.6127 0.0708
6 5 12 -2.2576 -1.1041
6 5 13 -2.0276 0.0058
6 5 14 -1.5364 -1.0740
6 5 15 -1.1141 -0.1174
6 5 16 0.0685 -0.8683
6 5 17 -1.8340 0.0132
6 5 18 1.9327 -0.4326
6 5 19 0.5568 0.1326
6 5 20 1.5786 0.2404
6 5 21 3.0252 0.1935
6 5 22 -1.0304 0.8688
6 5 23 -0.0453 0.1190
6 5 24 0.2008 1.0112
6 5 25 -3.8383 -0.2919
6 5 26 -0.6196 0.9307
6 5 27 0.5496 -1.0430
6 5 28 0.9820 0.7101
6 6 0 -1.7820 0.3249
6 6 1 0.1147 0.0965
6 6 2 1.8527 1.6965
6 6 3 -8.6515 -0.4692
6 6 4 -1.6748 1.0073
6 6 5 -3.1518 -0.2083
6 6 6 2.4343 0.2657
6 6 7 0.1973 0.2831
6 6 8 -0.6883 -0.4196
6 6 9 2.6924 0.4823
6 6 10 -0.0384 -1.0057
6 6 11 4.8679 0.2002
6 6 12 -0.2501 -1.4544
6 6 13 0.3394 -0.0595
6 6 14 3.4981 -1.4379
6 6 15 -2.4875 -0.2450
6 6 16 -0.4096 -1.0863
6 6 17 1.4931 -0.1591
6 6 18 -1.8782 -0.4073
6 6 19 2.1665 0.0570
6 6 20 0.0364 0.4108
6 6 21 -1.1221 0.2418
6 6 22 -0.0352 1.0477
6 6 23 -3.2397 0.2254
6 6 24 0.3790 1.4171
6 6 25 5.5264 -0.0863
6 6 26 -1.5602 1.0935
6 6 27 -0.9281 -0.7529
6 6 28 1.0094 0.6851
7 0 0 28.2547 -4.8757
7 0 2 6.5359 -3.2214
7 0 4 3.6503 -1.8614
7 0 6 -4.4589 -0.3262
7 0 8 -8.1543 0.9359
7 0 10 -10.3952 2.0481
7 0 12 8.5634 2.7745
7 0 14 5.9400 2.6775
7 0 16 5.9990 1.9475
7 0 18 -1.0973 0.7261
7 0 20 -1.1158 -0.5652
7 0 22 -2.6113 -1.7436
7 0 24 0.7135 -2.3553
7 0 26 -0.4410 -2.3005
7 0 28 2.6358 -1.6412
7 0 30 0.9029 -0.5010
7 1 0 2.2910 0.1180
7 1 1 -1.1577 0.7340
7 1 2 -11.1730 1.5529
7 1 3 5.4666 0.5287
7 1 4 1.8297 1.2942
7 1 5 9.2271 -0.1617
7 1 6 -3.8233 0.5441
7 1 7 6.0585 -0.5695
7 1 8 7.9393 -0.6655
7 1 9 -4.1683 -0.5305
7 1 10 2.0887 -1.2309
7 1 11 -4.4057 -0.2399
7 1 12 1.6786 -1.5724
7 1 13 1.2558 0.2364
7 1 14 -2.3303 -1.4638
7 1 15 -4.5261 0.4382
7 1 16 -5.1852 -1.1126
7 1 17 4.2440 0.4200
7 1 18 -2.1868 -0.4945
7 1 19 2.6253 0.3790
7 1 20 2.4836 0.3365
7 1 21 2.7448 0.3705
7 1 22 2.8879 1.1252
7 1 23 -1.1954 0.1419
7 1 24 1.2444 1.6700
7 1 25 -4.2748 -0.1123
7 1 26 -0.1123 1.6352
7 1 27 -0.6327 -0.3732
7 1 28 1.0589 0.7416
7 1 29 0.1334 -0.5387
7 1 30 -0.4725 -0.5820
7 2 0 -3.8051 1.5813
7 2 1 3.2570 0.1124
7 2 2 5.3890 0.8779
7 2 3 0.9041 0.7400
7 2 4 2.4304 0.3403
7 2 5 0.4530 1.0084
7 2 6 1.8336 0.0692
7 2 7 0.4073 1.0389
7 2 8 -4.5050 -0.0508
7 2 9 -4.4206 0.9978
7 2 10 -1.0754 -0.1734
7 2 11 0.7418 0.6819
7 2 12 -5.3016 -0.2104
7 2 13 0.7739 -0.0034
7 2 14 0.9881 -0.1243
7 2 15 3.1669 -0.5489
7 2 16 4.6231 0.0334
7 2 17 -2.8116 -0.9683
7 2 18 5.7188 0.1479
7 2 19 1.1054 -0.9507
7 2 20 -2.1567 0.2046
7 2 21 -1.7218 -0.8460
7 2 22 -2.1484 0.2614
7 2 23 -0.6725 -0.6552
7 2 24 0.2891 0.2468
7 2 25 0.7004 -0.2875
7 2 26 -1.3833 0.1030
7 2 27 -0.6511 0.2165
7 2 28 -1.3660 -0.2358
7 2 29 -1.8623 0.6648
7 2 30 1.8513 -0.7330
7 3 0 8.7559 0.3253
7 3 1 2.1251 -0.4258
7 3 2 3.3489 -0.2722
7 3 3 5.4396 -0.0512
7 3 4 -0.9438 0.3283
7 3 5 0.3984 -0.0435
7 3 6 -3.6271 0.3834
7 3 7 -0.7699 -0.1009
7 3 8 -1.4223 0.2446
7 3 9 2.9127 -0.1118
7 3 10 3.1783 -0.0905
7 3 11 0.7950 0.0303
7 3 12 5.1314 0.0590
7 3 13 -1.4089 0.0376
7 3 14 -0.1016 0.0468
7 3 15 -2.4562 0.0977
7 3 16 -0.7477 0.0864
7 3 17 1.4907 0.0622
7 3 18 -1.2110 -0.0447
7 3 19 1.1761 -0.0198
7 3 20 -0.0788 -0.0954
7 3 21 0.0466 -0.1831
7 3 22 2.8745 0.0545
7 3 23 -0.8210 -0.1791
7 3 24 0.7938 0.0161
7 3 25 2.3794 -0.0313
7 3 26 -1.8948 -0.0480
7 3 27 -2.5945 0.3034
7 3 28 2.4138 -0.1665
7 3 29 -1.3319 0.3126
7 4 0 13.5530 -0.6065
7 4 1 -0.3762 0.1453
7 4 2 -2.7202 -1.1469
7 4 3 3.9171 0.8608
7 4 4 0.8972 -0.2961
7 4 5 1.8153 0.9992
7 4 6 -9.5579 0.2357
7 4 7 2.0934 1.0012
7 4 8 1.0082 0.4736
7 4 9 -1.2494 0.7191
7 4 10 -0.2250 0.8129
7 4 11 -2.9142 0.3554
7 4 12 2.8213 1.1216
7 4 13 -3.8393 0.1821
7 4 14 -0.2447 0.9430
7 4 15 2.5670 -0.2398
7 4 16 -2.4853 0.6714
7 4 17 2.6085 -0.5652
7 4 18 4.2959 0.2072
7 4 19 -0.0818 -0.8257
7 4 20 0.4788 -0.1841
7 4 21 -1.7857 -0.7334
7 4 22 -0.5723 -0.4132
7 4 23 -0.2778 -0.3218
7 4 24 -0.4960 -0.7696
7 4 25 0.3088 0.0126
7 4 26 0.3760 -0.7584
7 4 27 -1.8115 0.0322
7 4 28 0.9619 -0.3044
7 5 0 -8.0198 -0.1863
7 5 1 9.0142 -0.6384
7 5 2 1.2977 -0.1186
7 5 3 6.2878 0.1689
7 5 4 0.6416 0.1757
7 5 5 -1.4615 0.1935
7 5 6 3.5418 0.0734
7 5 7 -2.0638 -0.0012
7 5 8 -0.2258 -0.4667
7 5 9 -1.5721 -0.2220
7 5 10 -3.4871 -0.8006
7 5 11 -0.8030 -0.4226
7 5 12 -2.7353 -1.0782
7 5 13 0.5690 0.1009
7 5 14 1.2387 -1.0159
7 5 15 3.4028 0.3386
7 5 16 4.4365 -0.6698
7 5 17 2.2476 0.5028
7 5 18 -2.9238 -0.1635
7 5 19 -1.8391 0.3830
7 5 20 0.8369 0.4043
7 5 21 -1.2602 0.2014
7 5 22 1.1847 0.8030
7 5 23 3.5288 0.1769
7 5 24 -0.1030 0.8756
7 5 25 2.2110 0.1992
7 5 26 -0.0897 0.2707
7 5 27 -2.4762 -0.0691
7 6 0 4.2521 0.0596
7 6 1 -4.3204 -0.4067
7 6 2 4.4522 -0.0906
7 6 3 2.6540 0.8721
7 6 4 -2.4105 0.3746
7 6 5 -0.4104 1.9070
7 6 6 -3.1193 0.3183
7 6 7 0.0284 2.2293
7 6 8 -2.1020 -0.2041
7 6 9 -1.5374 1.7356
7 6 10 2.8242 -0.7962
7 6 11 -0.5890 0.5531
7 6 12 0.6207 -1.2061
7 6 13 -0.0333 -0.4107
7 6 14 3.3489 -1.0531
7 6 15 -0.2187 -1.1606
7 6 16 -2.4375 -0.7005
7 6 17 0.0357 -1.4173
7 6 18 -0.2766 -0.1579
7 6 19 -0.6103 -1.3831
7 6 20 -1.7855 0.4192
7 6 21 0.0283 -1.2229
7 6 22 -0.2709 0.6566
7 6 23 0.6735 -0.7663
7 6 24 0.5605 0.5912
7 6 25 -4.3899 -0.1980
7 6 26 -0.3196 -0.9853
7 7 0 1.7687 -0.0903
7 7 1 -7.9085 -0.5594
7 7 2 0.4745 -2.5060
7 7 3 -1.6376 0.0192
7 7 4 1.0842 -0.6752
7 7 5 5.7636 0.7338
7 7 6 -6.1883 0.3948
7 7 7 3.0357 1.1625
7 7 8 -0.6667 0.6157
7 7 9 -1.0534 1.0253
7 7 10 -1.9582 0.6109
7 7 11 -5.5439 0.5280
7 7 12 3.1291 0.6239
7 7 13 0.0819 -0.2100
7 7 14 -1.5471 0.7283
7 7 15 -0.1787 -0.6755
7 7 16 -2.1881 0.7114
7 7 17 1.0741 -0.8039
7 7 18 0.8512 0.4863
7 7 19 4.3386 -0.6825
7 7 20 -0.7258 -0.0195
7 7 21 -1.3783 -0.4647
7 7 22 0.6304 -0.8732
7 7 23 -1.2166 -0.1902
7 7 24 0.0005 -2.0060
7 7 25 6.1200 0.0016
8 0 0 13.4827 -5.2379
8 0 2 -5.2827 -3.4218
8 0 4 -7.0987 -1.6300
8 0 6 -2.1113 0.0089
8 0 8 11.0127 1.1449
8 0 10 -3.3539 2.0743
8 0 12 -2.1956 2.2687
8 0 14 2.0215 2.0164
8 0 16 0.7743 1.4161
8 0 18 -4.9955 0.6117
8 0 20 7.3680 -0.2980
8 0 22 0.3418 -1.2309
8 0 24 0.0466 -1.9314
8 0 26 -2.8501 -2.0150
8 0 28 1.8406 -1.5730
8 0 30 0.1692 -0.7788
8 1 0 -14.0104 0.4406
8 1 1 11.5539 0.4472
8 1 2 -0.0858 0.9022
8 1 3 4.2295 0.1957
8 1 4 2.1134 0.6992
8 1 5 -1.8792 -0.4803
8 1 6 3.3634 0.2345
8 1 7 -3.7094 -0.9276
8 1 8 -2.6981 -0.3904
8 1 9 -0.8747 -0.7801
8 1 10 2.4002 -0.7627
8 1 11 -2.3830 -0.3145
8 1 12 0.7091 -1.2189
8 1 13 -2.5745 0.1415
8 1 14 -2.5059 -1.0247
8 1 15 3.0536 0.3660
8 1 16 -3.7011 -0.6620
8 1 17 4.0316 0.5407
8 1 18 0.5800 -0.1024
8 1 19 -1.5972 0.7803
8 1 20 0.3977 0.4901
8 1 21 -2.1305 0.7380
8 1 22 0.0808 1.0127
8 1 23 -1.6631 0.5124
8 1 24 -1.7733 1.1715
8 1 25 1.9331 0.0551
8 1 26 1.7348 0.9077
8 1 27 2.7854 -0.4646
8 1 28 -0.1706 0.2945
8 1 29 1.0543 -0.5930
8 2 0 -1.9494 1.3124
8 2 1 -2.4796 -0.4459
8 2 2 -3.4736 0.5652
8 2 3 -0.6009 -0.4337
8 2 4 -4.1228 0.1053
8 2 5 -1.6407 -0.2229
8 2 6 3.1092 -0.2253
8 2 7 -4.1770 0.0786
8 2 8 1.5705 -0.3173
8 2 9 -1.2367 0.4153
8 2 10 0.6748 -0.4912
8 2 11 1.6446 0.4052
8 2 12 -2.0168 -0.5046
8 2 13 1.8439 -0.0712
8 2 14 -1.7582 -0.3057
8 2 15 3.8265 -0.3942
8 2 16 -1.5915 -0.2052
8 2 17 -4.1265 -0.5941
8 2 18 -0.1933 -0.1141
8 2 19 -4.0248 -0.5428
8 2 20 1.0322 0.0087
8 2 21 1.3230 -0.3476
8 2 22 -2.6924 0.2048
8 2 23 3.3082 -0.1429
8 2 24 -0.4608 0.2741
8 2 25 -2.5446 0.1190
8 2 26 0.3713 0.0618
8 2 27 -0.7643 0.2793
8 2 28 -0.3319 0.0345
8 2 29 5.6357 1.0511
8 3 0 -0.6296 0.1096
8 3 1 -5.1118 -0.2853
8 3 2 -4.5224 -0.4905
8 3 3 -4.1219 -0.1508
8 3 4 6.9452 -0.1800
8 3 5 0.6949 0.2269
8 3 6 -0.6456 0.2244
8 3 7 3.7631 0.5094
8 3 8 0.6587 0.5047
8 3 9 1.9333 0.5135
8 3 10 -0.1585 0.6157
8 3 11 -0.2481 0.2716
8 3 12 0.9589 0.7896
8 3 13 -2.7002 -0.1067
8 3 14 -2.0947 0.6314
8 3 15 -4.7346 -0.2955
8 3 16 -0.6114 0.4259
8 3 17 0.2988 -0.5455
8 3 18 0.3434 0.1659
8 3 19 3.3392 -0.8099
8 3 20 2.8678 -0.1197
8 3 21 1.9128 -0.7002
8 3 22 -0.2245 -0.3608
8 3 23 -1.6121 -0.5179
8 3 24 2.4070 -0.5149
8 3 25 -0.7042 -0.0487
8 3 26 1.0927 -0.3644
8 3 27 0.2395 0.4050
8 3 28 0.0532 0.3594
8 4 0 -4.9440 -0.1652
8 4 1 4.0273 -0.4458
8 4 2 0.9386 -0.3672
8 4 3 1.2431 -0.2700
8 4 4 -2.8627 -0.0356
8 4 5 1.1245 -0.4276
8 4 6 1.5346 0.2764
8 4 7 -0.9622 -0.6357
8 4 8 -0.7246 0.2955
8 4 9 -5.0367 -0.6719
8 4 10 1.4941 0.4161
8 4 11 -0.8479 -0.5116
8 4 12 -0.0711 0.5577
8 4 13 2.4005 0.0503
8 4 14 0.1067 0.4956
8 4 15 3.4783 0.4187
8 4 16 -3.0878 0.4339
8 4 17 -0.2558 0.5287
8 4 18 0.5442 0.2512
8 4 19 -0.1863 0.3889
8 4 20 -0.6832 -0.0118
8 4 21 -0.2833 0.3186
8 4 22 -1.3614 -0.2014
8 4 23 -1.5339 0.1989
8 4 24 0.6026 -0.1389
8 4 25 -0.6171 0.2406
8 4 26 0.9961 -0.0129
8 4 27 5.3012 0.3226
8 5 0 -0.9100 -0.0587
8 5 1 0.4426 -0.6199
8 5 2 -2.0978 -0.0860
8 5 3 3.9062 0.0647
8 5 4 0.0866 -0.1790
8 5 5 -0.6420 0.1579
8 5 6 2.5867 -0.1105
8 5 7 -1.8004 -0.0266
8 5 8 2.1604 0.0343
8 5 9 -0.2077 -0.0892
8 5 10 0.2613 0.0864
8 5 11 0.9126 -0.2034
8 5 12 -1.3496 0.0981
8 5 13 1.5136 0.0362
8 5 14 -3.8912 0.2015
8 5 15 0.9905 0.0245
8 5 16 1.1183 0.1400
8 5 17 -2.6635 0.0530
8 5 18 3.0005 0.0409
8 5 19 -1.4434 0.0846
8 5 20 -2.2856 0.0291
8 5 21 -0.8915 0.0153
8 5 22 -1.1632 0.0488
8 5 23 1.1080 0.0700
8 5 24 -1.2713 0.2251
8 5 25 -1.0303 0.2735
8 5 26 1.3290 -0.8785
8 6 0 -1.8276 -0.1568
8 6 1 -0.8109 -0.7361
8 6 2 -2.1525 -0.6749
8 6 3 -5.3657 0.0354
8 6 4 2.4957 -0.7610
8 6 5 -3.0018 0.4669
8 6 6 0.4718 -0.4537
8 6 7 -0.3436 0.4856
8 6 8 1.0610 0.2008
8 6 9 5.4515 0.3422
8 6 10 2.0422 0.6828
8 6 11 1.9017 0.0889
8 6 12 1.6140 0.8171
8 6 13 -1.0088 -0.1070
8 6 14 0.0083 0.8246
8 6 15 -3.6208 -0.2602
8 6 16 0.4451 0.3465
8 6 17 -1.2451 -0.2686
8 6 18 -0.5058 -0.0036
8 6 19 2.5511 -0.2444
8 6 20 1.1119 -0.0454
8 6 21 0.1346 -0.2710
8 6 22 2.5513 -0.1967
8 6 23 -1.6884 -0.0666
8 6 24 -0.9598 -0.7836
8 6 25 -0.0553 0.2458
8 7 0 -0.2123 -0.1174
8 7 1 4.2357 -0.4112
8 7 2 -0.5045 -1.6277
8 7 3 3.0472 -0.0660
8 7 4 -0.7137 -0.3854
8 7 5 1.7749 0.3240
8 7 6 1.9817 0.4466
8 7 7 -0.7789 0.4612
8 7 8 2.1566 0.7328
8 7 9 -4.2519 0.3614
8 7 10 -2.6684 0.8406
8 7 11 0.6994 0.1834
8 7 12 -2.2742 0.7127
8 7 13 2.5223 -0.1971
8 7 14 -1.8408 0.7230
8 7 15 2.1221 -0.3151
8 7 16 1.3483 0.5504
8 7 17 0.4776 -0.3624
8 7 18 0.2195 0.3935
8 7 19 -3.8281 -0.3637
8 7 20 -0.0561 0.0920
8 7 21 3.5352 -0.2590
8 7 22 -0.0506 -0.6449
8 7 23 -1.7004 -0.0683
8 7 24 0.9357 -2.5700
8 8 0 -3.1741 0.1171
8 8 1 -3.1123 -0.0795
8 8 2 0.5176 -3.6169
8 8 3 4.7776 -0.2818
8 8 4 2.8452 -1.1722
8 8 5 -2.8043 -0.4037
8 8 6 2.3127 0.4723
8 8 7 -2.8678 -0.4883
8 8 8 1.1660 1.1019
8 8 9 -0.5842 -0.3814
8 8 10 -0.4842 1.2264
8 8 11 2.9197 -0.2251
8 8 12 -0.7270 1.2883
8 8 13 2.6185 -0.0585
8 8 14 2.6281 1.4255
8 8 15 0.7313 0.2092
8 8 16 -0.2129 1.3894
8 8 17 -1.8284 0.3267
8 8 18 -1.3599 0.7398
8 8 19 3.2151 0.3392
8 8 20 2.3303 -0.6108
8 8 21 -0.2297 0.1813
8 8 22 0.4126 -2.2555
8 8 23 -1.8353 0.1127
9 0 0 2.3833 -3.4461
9 0 2 8.0198 -2.6763
9 0 4 -1.2275 -1.2607
9 0 6 2.3696 -0.0940
9 0 8 -3.1245 0.9308
9 0 10 -3.1838 1.8698
9 0 12 -5.4253 2.2894
9 0 14 5.9534 2.2884
9 0 16 8.2526 1.6007
9 0 18 2.5652 0.4952
9 0 20 -5.4682 -0.6673
9 0 22 -0.0710 -1.4857
9 0 24 2.2676 -1.9975
9 0 26 1.1303 -2.0102
9 0 28 -1.6073 -1.7251
9 1 0 0.3690 0.3248
9 1 1 -4.7736 0.4724
9 1 2 1.8468 0.2275
9 1 3 -2.1727 0.0956
9 1 4 -2.4770 0.0603
9 1 5 3.7987 -0.1083
9 1 6 0.2480 -0.1281
9 1 7 2.3746 -0.2358
9 1 8 1.7452 -0.0831
9 1 9 1.9813 -0.2706
9 1 10 2.1393 -0.1527
9 1 11 -3.1485 -0.2377
9 1 12 0.1806 -0.4236
9 1 13 3.1226 -0.0581
9 1 14 0.5150 -0.2765
9 1 15 -1.8560 0.2469
9 1 16 -2.6981 -0.2631
9 1 17 -0.2931 0.6055
9 1 18 -0.4853 -0.0935
9 1 19 -1.2391 0.6614
9 1 20 -0.1516 0.1879
9 1 21 -0.6321 0.4665
9 1 22 0.0317 0.4654
9 1 23 -2.8220 0.3488
9 1 24 -3.3615 0.5794
9 1 25 -0.4017 0.1073
9 1 26 0.6035 0.2660
9 1 27 5.7609 -0.3469
9 1 28 0.3749 0.4338
9 2 0 1.1034 0.4867
9 2 1 -2.8434 0.5802
9 2 2 -2.1993 0.3213
9 2 3 -2.1272 -0.1954
9 2 4 2.8705 -0.1235
9 2 5 -1.0717 -0.4590
9 2 6 -0.0283 -0.2213
9 2 7 -1.7789 -0.4310
9 2 8 2.5963 -0.0624
9 2 9 3.5280 -0.2017
9 2 10 -5.1222 -0.0562
9 2 11 1.8741 -0.0369
9 2 12 -2.4434 -0.1738
9 2 13 -0.1196 -0.1151
9 2 14 1.0469 -0.0875
9 2 15 -1.6779 0.0199
9 2 16 2.1288 -0.1176
9 2 17 -0.5625 0.0379
9 2 18 0.8809 -0.0442
9 2 19 -0.5295 0.0761
9 2 20 0.3574 -0.0992
9 2 21 1.3983 0.3117
9 2 22 1.4763 -0.3829
9 2 23 0.4783 0.2089
9 2 24 -0.9602 -0.4937
9 2 25 -0.1616 0.0847
9 2 26 -1.5049 -0.4017
9 2 27 -1.2287 -0.0015
9 2 28 1.5076 0.8754
9 3 0 -3.7830 -0.0100
9 3 1 0.1097 0.2982
9 3 2 3.8309 -0.0553
9 3 3 -1.2663 -0.4442
9 3 4 -1.5469 -0.2177
9 3 5 1.0650 -0.5094
9 3 6 1.4107 0.0824
9 3 7 1.1024 -0.2858
9 3 8 0.4020 0.3247
9 3 9 -0.7374 0.0613
9 3 10 -0.6003 0.4627
9 3 11 -0.3315 0.3287
9 3 12 -3.4762 0.3834
9 3 13 5.6753 0.1122
9 3 14 4.0262 0.2221
9 3 15 -2.8589 -0.0928
9 3 16 2.3840 0.2118
9 3 17 -0.4942 -0.3744
9 3 18 -0.6989 0.2766
9 3 19 0.2138 -0.2945
9 3 20 -1.1512 0.0644
9 3 21 -0.2104 0.0869
9 3 22 3.1327 -0.3759
9 3 23 -0.1747 0.0445
9 3 24 0.0765 -0.4319
9 3 25 1.1894 -0.0749
9 3 26 0.1894 0.2988
9 3 27 -0.1712 0.3557
9 4 0 2.1581 0.2395
9 4 1 0.8812 -0.2861
9 4 2 4.7416 0.3773
9 4 3 1.5548 -0.4349
9 4 4 -3.3355 0.1242
9 4 5 -0.7746 -0.1208
9 4 6 -2.4771 -0.0109
9 4 7 -1.3626 0.0693
9 4 8 1.0137 -0.0382
9 4 9 -1.5424 0.0902
9 4 10 -1.3175 -0.0564
9 4 11 0.8430 -0.0108
9 4 12 3.3115 0.0816
9 4 13 -1.2465 -0.1554
9 4 14 2.1871 0.1743
9 4 15 -1.0757 -0.1952
9 4 16 -1.6491 0.2750
9 4 17 0.8937 -0.0583
9 4 18 -4.9174 0.1704
9 4 19 -0.0762 0.2308
9 4 20 1.3370 -0.1315
9 4 21 -1.0189 0.2763
9 4 22 1.1466 -0.3639
9 4 23 -1.4551 0.2062
9 4 24 -2.3668 -0.0739
9 4 25 0.2693 0.1126
9 4 26 -1.3099 0.2381
9 5 0 -5.1844 0.0375
9 5 1 0.1035 -0.0527
9 5 2 -2.9167 0.1721
9 5 3 -3.1111 -0.2597
9 5 4 3.0179 -0.5043
9 5 5 -0.2014 -0.4118
9 5 6 0.1070 -0.7263
9 5 7 0.4244 -0.5233
9 5 8 -0.8781 -0.2025
9 5 9 4.8642 -0.4801
9 5 10 -1.6036 0.1965
9 5 11 0.9056 -0.3218
9 5 12 -2.4305 0.5431
9 5 13 -1.2868 -0.0363
9 5 14 -0.2384 0.5997
9 5 15 -1.8491 0.2214
9 5 16 0.8483 0.2542
9 5 17 -0.5976 0.5462
9 5 18 1.7941 -0.1477
9 5 19 0.2293 0.6709
9 5 20 0.8901 -0.2948
9 5 21 0.1344 0.4332
9 5 22 -0.4870 -0.2102
9 5 23 1.9257 0.2863
9 5 24 -2.1847 0.0442
9 5 25 1.7474 0.1162
9 6 0 -0.0119 -0.3113
9 6 1 7.6201 0.0926
9 6 2 1.0714 0.6137
9 6 3 -4.1915 -0.0910
9 6 4 1.3992 0.1773
9 6 5 -0.7689 -0.3636
9 6 6 -1.5117 -0.1772
9 6 7 1.6915 -0.5676
9 6 8 1.0391 -0.3539
9 6 9 1.8738 -0.5991
9 6 10 -1.0869 -0.6342
9 6 11 1.2090 -0.2981
9 6 12 0.0805 -1.0981
9 6 13 -3.5800 0.0102
9 6 14 0.3241 -1.2266
9 6 15 0.0353 0.3402
9 6 16 0.3086 -1.1342
9 6 17 -0.4680 0.4047
9 6 18 0.2821 -0.4656
9 6 19 -2.3270 0.1395
9 6 20 0.8717 0.3629
9 6 21 0.5168 0.0116
9 6 22 -2.3430 0.6637
9 6 23 1.9859 0.0075
9 6 24 3.3581 -0.2830
9 7 0 1.8881 -0.1064
9 7 1 -1.3446 0.5233
9 7 2 1.2669 -1.0022
9 7 3 0.6990 0.0156
9 7 4 -0.8839 -1.0482
9 7 5 0.5405 -0.3957
9 7 6 -1.8804 -0.3270
9 7 7 1.3499 -0.7295
9 7 8 -4.4331 0.6058
9 7 9 -0.5048 -0.7462
9 7 10 1.2321 1.4557
9 7 11 -1.4011 -0.3737
9 7 12 1.4307 1.4864
9 7 13 -4.0927 -0.1219
9 7 14 -0.8285 1.2423
9 7 15 0.3906 0.3301
9 7 16 -0.8462 0.7486
9 7 17 3.1046 0.3592
9 7 18 -2.3800 0.3173
9 7 19 -0.2099 0.1481
9 7 20 3.0504 -0.3323
9 7 21 -2.0111 0.2006
9 7 22 0.6158 -1.4017
9 7 23 3.2852 0.1056
9 8 0 -1.1241 0.1289
9 8 1 -2.1674 0.2901
9 8 2 0.0125 -0.8874
9 8 3 -4.1452 -0.5912
9 8 4 0.6349 0.0419
9 8 5 1.6603 -1.2807
9 8 6 1.5661 0.4082
9 8 7 1.8575 -1.7509
9 8 8 -0.2710 0.2994
9 8 9 1.8412 -1.4534
9 8 10 -0.1271 0.1114
9 8 11 -2.0738 -0.6397
9 8 12 -1.7972 0.0572
9 8 13 3.0065 0.0963
9 8 14 0.2229 0.1993
9 8 15 -2.6172 0.7726
9 8 16 -1.2834 0.2743
9 8 17 -1.5398 0.8468
9 8 18 2.7292 0.0520
9 8 19 0.9611 0.5817
9 8 20 -3.4250 -0.5634
9 8 21 -3.6814 0.2648
9 9 0 -2.9414 -0.0257
9 9 1 -1.2033 0.4385
9 9 2 2.3517 -0.4838
9 9 3 0.3463 0.1719
9 9 4 -1.7794 0.0114
9 9 5 1.7604 -0.3799
9 9 6 -6.4908 0.0879
9 9 7 2.2108 -0.9004
9 9 8 2.4749 -0.0523
9 9 9 1.6992 -0.8931
9 9 10 1.5429 -0.1459
9 9 11 0.6791 -0.4059
9 9 12 1.0026 -0.0766
9 9 13 -4.9574 0.2213
9 9 14 -2.1580 -0.0226
9 9 15 1.9438 0.4975
9 9 16 1.9690 -0.1117
9 9 17 -3.1442 0.3544
9 9 18 -1.7472 -0.1925
9 9 19 -3.6875 -0.0841
10 0 0 2.8698 -1.2172
10 0 2 -0.0532 -1.3942
10 0 4 -0.0352 -0.9147
10 0 6 -4.1677 -0.2016
10 0 8 -2.2812 0.6237
10 0 10 0.3341 1.1223
10 0 12 2.5688 1.2588
10 0 14 0.8896 1.1115
10 0 16 1.2867 0.7665
10 0 18 -0.5626 0.2650
10 0 20 -2.0983 -0.2661
10 0 22 0.7122 -0.7092
10 0 24 -0.1033 -0.9932
10 0 26 -1.0156 -1.0986
10 0 28 0.6213 -0.7553
10 1 0 1.7370 -0.3408
10 1 1 -0.2212 0.1299
10 1 2 -2.5941 -0.3951
10 1 3 1.7388 0.3984
10 1 4 2.9636 -0.5798
10 1 5 1.0164 0.5833
10 1 6 -1.3968 -0.5376
10 1 7 1.1879 0.6090
10 1 8 -0.6894 -0.2117
10 1 9 1.2573 0.4328
10 1 10 1.3202 -0.0903
10 1 11 -1.8520 0.1190
10 1 12 3.1368 -0.2949
10 1 13 -2.9882 0.0175
10 1 14 -0.3176 -0.2729
10 1 15 -2.2106 0.0212
10 1 16 -2.9866 -0.3306
10 1 17 3.1108 -0.0167
10 1 18 -0.7849 -0.1793
10 1 19 3.8136 -0.1686
10 1 20 -1.4632 0.0559
10 1 21 -0.1399 -0.1993
10 1 22 0.9571 0.1521
10 1 23 -0.9973 -0.2269
10 1 24 2.4120 0.2650
10 1 25 2.2066 -0.1347
10 1 26 -1.6596 0.3188
10 1 27 -1.9330 0.0182
10 2 0 -5.3912 -0.2403
10 2 1 0.9712 0.3570
10 2 2 0.8980 0.0485
10 2 3 0.6939 0.0435
10 2 4 -0.4969 -0.2451
10 2 5 -2.0591 -0.3457
10 2 6 -0.1266 -0.3897
10 2 7 -0.7805 -0.6944
10 2 8 0.7158 -0.4684
10 2 9 -2.1341 -0.7930
10 2 10 -0.1836 -0.4062
10 2 11 0.7954 -0.5072
10 2 12 -3.0759 -0.5552
10 2 13 -0.0096 -0.2049
10 2 14 0.1209 -0.5454
10 2 15 5.0006 0.3030
10 2 16 0.4856 -0.5450
10 2 17 -0.4835 0.5504
10 2 18 -1.3249 -0.3450
10 2 19 -1.4016 0.7949
10 2 20 1.1912 -0.1934
10 2 21 -1.1074 0.7902
10 2 22 -2.2282 -0.2376
10 2 23 3.7031 0.2450
10 2 24 -1.2842 -0.2620
10 2 25 0.4494 -0.2559
10 2 26 -1.4010 0.5203
10 2 27 -2.5708 0.3453
10 3 0 0.5172 0.0905
10 3 1 -0.3038 0.5592
10 3 2 2.6916 0.1356
10 3 3 -0.7980 0.0905
10 3 4 0.3018 0.1025
10 3 5 -0.8178 0.1168
10 3 6 -1.2924 0.0913
10 3 7 3.6826 0.3031
10 3 8 -2.1124 -0.0296
10 3 9 2.8732 0.5036
10 3 10 1.9854 -0.0274
10 3 11 0.7526 0.6770
10 3 12 2.3488 -0.0213
10 3 13 -7.0304 0.2372
10 3 14 0.8489 -0.0522
10 3 15 0.9600 -0.2532
10 3 16 -1.1181 0.1176
10 3 17 1.4207 -0.6095
10 3 18 0.1820 0.1798
10 3 19 1.2426 -0.4813
10 3 20 -0.1798 -0.0311
10 3 21 0.8555 -0.4155
10 3 22 1.0248 -0.2932
10 3 23 -0.5587 -0.2482
10 3 24 0.9724 -0.2689
10 3 25 -1.8116 -0.3209
10 3 26 -1.1820 1.0636
10 4 0 6.3032 0.4044
10 4 1 -0.2274 0.5870
10 4 2 -0.5386 0.3791
10 4 3 -2.7369 -0.0782
10 4 4 -2.9408 0.3766
10 4 5 2.0491 -0.2339
10 4 6 -3.3274 0.1471
10 4 7 -0.4237 -0.1731
10 4 8 2.3505 0.0672
10 4 9 -0.6355 -0.0914
10 4 10 3.9048 -0.0096
10 4 11 -3.3446 0.0022
10 4 12 0.7108 0.2367
10 4 13 3.6212 0.0229
10 4 14 -0.1359 0.2909
10 4 15 -0.2713 0.1221
10 4 16 -1.1916 0.4004
10 4 17 0.3162 0.4094
10 4 18 -0.1421 0.1853
10 4 19 -2.0812 0.5170
10 4 20 -2.2899 -0.1589
10 4 21 1.8985 0.1753
10 4 22 -1.3700 -0.1730
10 4 23 -0.2462 0.1201
10 4 24 1.6385 0.4108
10 4 25 0.4999 -0.2822
10 5 0 -2.9926 -0.0517
10 5 1 -9.0679 0.2450
10 5 2 -0.6994 0.3860
10 5 3 3.7403 0.0225
10 5 4 -0.6032 -0.0181
10 5 5 3.1533 -0.0136
10 5 6 0.3959 -0.4371
10 5 7 1.8690 0.1289
10 5 8 4.3109 -0.4900
10 5 9 -2.6385 0.0944
10 5 10 -2.5824 -0.4439
10 5 11 -0.7580 0.0163
10 5 12 -2.4682 -0.3020
10 5 13 3.6805 0.0443
10 5 14 0.1978 -0.2875
10 5 15 0.4082 0.0720
10 5 16 1.9154 -0.2829
10 5 17 -1.2319 0.0580
10 5 18 -0.7562 -0.2589
10 5 19 0.7203 -0.1863
10 5 20 -0.3973 -0.2010
10 5 21 -0.3535 -0.1370
10 5 22 1.9303 0.0560
10 5 23 -0.6405 0.1220
10 5 24 -0.4523 0.3427
10 6 0 0.5624 -0.2136
10 6 1 -2.6233 0.4648
10 6 2 1.7082 0.2832
10 6 3 1.1308 0.2986
10 6 4 -4.0250 -0.3923
10 6 5 -1.5777 0.0466
10 6 6 3.7447 -0.3939
10 6 7 -0.5533 0.0493
10 6 8 -0.8639 -0.1218
10 6 9 -1.5571 0.0441
10 6 10 2.7629 0.1989
10 6 11 -0.3042 0.1453
10 6 12 0.5793 -0.0251
10 6 13 -0.4381 0.1584
10 6 14 2.7026 -0.2416
10 6 15 3.0692 0.1268
10 6 16 0.1616 -0.3040
10 6 17 0.3824 -0.1505
10 6 18 1.1100 -0.0645
10 6 19 1.8727 -0.3031
10 6 20 -3.5208 0.0636
10 6 21 -0.2567 0.3358
10 6 22 0.7144 -0.0511
10 7 0 0.7626 0.0883
10 7 1 3.9006 0.8801
10 7 2 0.3682 0.4915
10 7 3 0.8078 0.4683
10 7 4 -1.2010 0.1789
10 7 5 -1.2546 0.2500
10 7 6 -4.3024 0.0833
10 7 7 -3.4338 0.1541
10 7 8 1.7188 -0.0585
10 7 9 0.0916 0.1444
10 7 10 2.3041 -0.2478
10 7 11 -0.2352 0.1674
10 7 12 0.0290 -0.4963
10 7 13 -0.5345 -0.0680
10 7 14 0.3237 -0.4555
10 7 15 0.2885 -0.1218
10 7 16 -0.8181 -0.2285
10 7 17 0.2260 -0.2639
10 7 18 2.6090 -0.0656
10 7 19 0.9477 -0.1657
10 7 20 -2.8071 -0.1256
10 7 21 -0.5043 0.4765
10 8 0 0.6542 0.1043
10 8 1 4.6634 1.0329
10 8 2 -3.5604 0.2773
10 8 3 2.6250 0.1265
10 8 4 -0.1171 0.3285
10 8 5 -0.8578 -0.3683
10 8 6 1.8886 0.1326
10 8 7 -1.3063 -0.5926
10 8 8 1.8635 0.0060
10 8 9 -0.4991 -0.3182
10 8 10 -1.7588 -0.2332
10 8 11 1.8873 0.2583
10 8 12 2.1772 -0.1449
10 8 13 2.2996 0.3978
10 8 14 -0.6399 -0.0616
10 8 15 -1.3387 0.3076
10 8 16 2.6819 -0.0982
10 8 17 0.7696 -0.0224
10 8 18 -1.8915 -0.1945
10 8 19 0.7507 -0.4422
10 9 0 3.8990 -0.1294
10 9 1 -1.2389 0.3673
10 9 2 -1.4452 1.2298
10 9 3 0.0824 -0.1044
10 9 4 -1.1625 0.9724
10 9 5 -0.7354 -0.5783
10 9 6 1.0882 0.1621
10 9 7 -0.1641 -0.7954
10 9 8 -0.2148 -0.6198
10 9 9 -0.8561 -0.4680
10 9 10 0.6086 -1.1651
10 9 11 1.7963 0.2813
10 9 12 -2.2992 -1.2665
10 9 13 -2.6892 0.4704
10 9 14 3.0818 -1.1532
10 9 15 0.8444 -0.1772
10 9 16 -0.8396 -1.1547
10 9 17 0.2851 -1.0553
10 10 0 -5.3547 -0.1657
10 10 1 -1.5776 -0.1370
10 10 2 2.7379 1.7180
10 10 3 0.0809 0.9660
10 10 4 -1.3270 0.5083
10 10 5 -0.6329 1.4394
10 10 6 0.0011 -0.2161
10 10 7 0.5621 1.4020
10 10 8 -1.1670 -0.5275
10 10 9 -1.7938 1.1084
10 10 10 3.8203 -0.6571
10 10 11 -2.1299 0.4447
10 10 12 2.0154 -0.8824
10 10 13 0.0121 -0.5593
10 10 14 -1.6288 -1.0897
11 0 0 2.6460 0.4527
11 0 2 1.4418 -0.0032
11 0 4 1.2754 -0.2603
11 0 6 -2.0637 -0.1248
11 0 8 0.6415 0.2836
11 0 10 -2.4962 0.6035
11 0 12 -0.6188 0.6888
11 0 14 1.4338 0.5628
11 0 16 2.5139 0.4037
11 0 18 0.4446 0.1841
11 0 20 4.4537 0.0063
11 0 22 -0.0324 -0.0726
11 0 24 1.9036 0.1098
11 0 26 4.1299 0.1904
11 1 0 -1.5920 -0.7091
11 1 1 -0.7098 -0.6937
11 1 2 -1.9678 -0.5655
11 1 3 2.1489 0.6895
11 1 4 -0.1637 -0.4213
11 1 5 3.1839 1.2366
11 1 6 1.3169 -0.1983
11 1 7 -0.1012 1.1990
11 1 8 1.2742 0.0269
11 1 9 -6.2037 0.7680
11 1 10 1.4008 0.1592
11 1 11 -0.9349 0.1694
11 1 12 -0.1934 -0.0067
11 1 13 0.2948 -0.2286
11 1 14 -3.0511 -0.0986
11 1 15 3.2366 -0.5282
11 1 16 -0.8540 -0.2037
11 1 17 1.1956 -0.7330
11 1 18 -0.2484 -0.0731
11 1 19 -0.9378 -0.6269
11 1 20 2.0566 0.1902
11 1 21 -1.8328 -0.4150
11 1 22 -0.2657 0.3749
11 1 23 -1.1180 -0.3199
11 1 24 -1.1993 0.2401
11 1 25 -0.9268 0.0313
11 1 26 -0.4494 0.6466
11 2 0 0.6028 -0.1340
11 2 1 4.4713 0.1293
11 2 2 1.6153 0.1934
11 2 3 4.3842 0.3172
11 2 4 -0.0236 0.2607
11 2 5 -3.6656 -0.1533
11 2 6 -0.1281 0.0032
11 2 7 -4.9995 -0.5605
11 2 8 -0.9922 -0.4949
11 2 9 -1.9802 -0.5990
11 2 10 -0.2248 -0.6833
11 2 11 3.3594 -0.1763
11 2 12 0.1372 -0.7267
11 2 13 0.2964 0.1152
11 2 14 0.4017 -0.6728
11 2 15 0.5428 0.3224
11 2 16 2.2631 -0.5334
11 2 17 -1.0090 0.4254
11 2 18 3.4506 -0.2962
11 2 19 -0.1733 0.5586
11 2 20 -4.8067 0.1000
11 2 21 -0.7143 0.3226
11 2 22 -1.4446 0.6006
11 2 23 -1.4669 0.1416
11 2 24 0.0149 0.6877
11 2 25 -0.2038 -0.1697
11 3 0 3.0093 0.3221
11 3 1 0.9025 0.5637
11 3 2 -2.9519 0.2488
11 3 3 -3.1768 0.4206
11 3 4 -0.8740 0.5892
11 3 5 0.1717 0.3308
11 3 6 -0.9966 0.4732
11 3 7 -0.7944 0.3125
11 3 8 1.6718 0.0998
11 3 9 2.9042 0.3116
11 3 10 -1.6798 -0.0865
11 3 11 -0.7967 0.3112
11 3 12 -1.4722 0.0725
11 3 13 0.7538 0.1110
11 3 14 0.3115 0.0302
11 3 15 -2.1009 -0.0497
11 3 16 1.4232 0.1287
11 3 17 -0.4057 -0.0515
11 3 18 1.4686 -0.0129
11 3 19 0.7667 -0.2467
11 3 20 2.6907 -0.0795
11 3 21 0.9732 -0.6536
11 3 22 -1.6772 0.2430
11 3 23 1.3715 -0.4175
11 3 24 0.3262 0.7618
11 4 0 -0.3454 0.1651
11 4 1 1.3035 0.1632
11 4 2 0.0038 0.1395
11 4 3 3.7085 -0.0079
11 4 4 3.8546 0.5918
11 4 5 -0.8400 0.0149
11 4 6 0.7356 0.4406
11 4 7 -0.6440 0.1178
11 4 8 -1.4694 -0.0355
11 4 9 -0.8026 0.1296
11 4 10 -0.2011 -0.5037
11 4 11 -0.3156 -0.0106
11 4 12 2.0622 -0.6115
11 4 13 -1.2430 0.0020
11 4 14 -1.3241 -0.7169
11 4 15 -1.5571 0.0309
11 4 16 -0.0701 -0.4442
11 4 17 0.9949 0.0388
11 4 18 0.6163 -0.2206
11 4 19 1.2688 -0.2321
11 4 20 -1.3136 0.0214
11 4 21 -3.3566 -0.1815
11 4 22 0.8996 0.6986
11 4 23 -0.7983 0.1155
11 5 0 -2.3859 -0.2945
11 5 1 -1.0346 -0.4108
11 5 2 -0.3874 0.0940
11 5 3 2.0635 -0.0496
11 5 4 1.5755 0.2518
11 5 5 -1.0567 0.1559
11 5 6 1.0171 0.2365
11 5 7 -4.0019 0.3761
11 5 8 -2.7305 -0.0112
11 5 9 -2.6468 0.3791
11 5 10 -2.0659 -0.1013
11 5 11 2.6278 0.1835
11 5 12 -2.0333 -0.2028
11 5 13 0.9635 0.1341
11 5 14 0.2763 -0.1532
11 5 15 1.2555 -0.1220
11 5 16 -0.6667 0.0359
11 5 17 -0.8204 -0.4924
11 5 18 1.4052 0.1776
11 5 19 0.3732 -0.3787
11 5 20 1.5236 0.1520
11 5 21 1.8663 0.6788
11 5 22 -1.0389 0.5267
11 6 0 0.9368 -0.0365
11 6 1 1.8248 0.0105
11 6 2 -0.0486 0.2184
11 6 3 -2.6486 0.2303
11 6 4 2.1797 -0.1189
11 6 5 -1.5372 0.0573
11 6 6 0.9373 -0.1833
11 6 7 0.5839 0.0408
11 6 8 2.1292 -0.3323
11 6 9 3.0818 0.0737
11 6 10 -0.0411 -0.4424
11 6 11 -0.6573 0.0404
11 6 12 0.8837 -0.5740
11 6 13 -0.5440 0.1424
11 6 14 0.2861 -0.4409
11 6 15 -0.6004 0.0735
11 6 16 -1.0442 -0.1370
11 6 17 0.0556 0.1283
11 6 18 -3.9391 0.0148
11 6 19 -2.3083 0.9294
11 6 20 1.8792 0.1560
11 7 0 -0.6507 0.2529
11 7 1 -3.5761 0.1949
11 7 2 2.6946 0.2682
11 7 3 1.0548 0.1707
11 7 4 -2.2668 0.1317
11 7 5 -1.4225 0.2479
11 7 6 -0.4536 0.1378
11 7 7 0.7833 0.4654
11 7 8 -1.8263 0.2401
11 7 9 -2.2365 0.5478
11 7 10 -3.3259 0.0304
11 7 11 -1.8045 0.3503
11 7 12 2.7825 0.0990
11 7 13 -0.2758 0.0417
11 7 14 -0.9065 0.0493
11 7 15 1.4332 -0.2633
11 7 16 -0.2141 0.1196
11 7 17 1.7775 -0.0436
11 7 18 -0.0545 -0.0983
11 7 19 -1.7484 0.5141
11 8 0 -3.3217 0.1424
11 8 1 0.0240 0.0114
11 8 2 0.3582 0.2851
11 8 3 -1.5692 -0.4283
11 8 4 5.9515 0.3685
11 8 5 3.0537 -0.4655
11 8 6 2.9005 0.2057
11 8 7 0.4998 -0.2787
11 8 8 -1.5927 0.2462
11 8 9 1.6782 -0.0848
11 8 10 0.2468 0.2028
11 8 11 -2.5560 0.2440
11 8 12 -0.0031 0.4056
11 8 13 3.8354 -0.0117
11 8 14 -3.9174 0.2116
11 8 15 -3.0137 -0.5620
11 8 16 0.1117 -0.0642
11 9 0 0.0488 -0.1074
11 9 1 -1.7893 -0.0012
11 9 2 1.0578 0.8303
11 9 3 -2.7042 0.1090
11 9 4 -1.4209 0.8001
11 9 5 -0.1223 0.4377
11 9 6 2.6776 0.3334
11 9 7 0.8612 0.4858
11 9 8 -0.7424 -0.1830
11 9 9 -1.4322 0.4069
11 9 10 -1.4046 -0.4249
11 9 11 1.2175 0.5651
11 9 12 0.6211 -0.8138
11 9 13 0.7395 -0.3293
11 9 14 1.9184 -1.1072
11 10 0 1.4713 0.0553
11 10 1 0.5861 -0.6623
11 10 2 -1.7850 0.8732
11 10 3 -0.1676 0.1350
11 10 4 1.0933 0.3165
11 10 5 -0.3587 1.0527
11 10 6 -2.3615 -0.0855
11 10 7 -0.4670 1.1604
11 10 8 0.3937 -0.5654
11 10 9 -0.1516 1.1401
11 10 10 0.5686 -0.9702
11 11 0 2.5914 0.5550
11 11 1 -3.5177 -0.3374
11 11 2 3.7459 0.8804
11 11 3 3.5460 1.1042
11 11 4 -2.8363 0.1478
12 0 0 -0.2017 0.7259
12 0 2 3.1555 0.1309
12 0 4 -4.3086 -0.0834
12 0 6 2.0820 -0.0270
12 0 8 2.8168 0.2536
12 0 10 -4.9121 0.5123
12 0 12 -1.2860 0.6319
12 0 14 0.7617 0.5981
12 0 16 0.3750 0.4390
12 0 18 0.8617 0.2429
12 0 20 -0.6097 0.0778
12 0 22 -1.3228 0.0966
12 0 24 4.3404 0.2136
12 0 26 -0.2677 0.3122
12 1 0 -3.1581 -0.4556
12 1 1 0.7822 -0.9947
12 1 2 0.5189 -0.3468
12 1 3 1.2277 0.1608
12 1 4 0.9968 -0.1098
12 1 5 0.8407 0.7405
12 1 6 0.0044 0.1450
12 1 7 0.0283 0.8805
12 1 8 -0.6918 0.2771
12 1 9 1.9516 0.5662
12 1 10 0.8162 0.2673
12 1 11 -1.2110 0.0581
12 1 12 1.1829 0.1725
12 1 13 0.9189 -0.3507
12 1 14 -0.3568 0.0720
12 1 15 -2.2857 -0.6245
12 1 16 -4.2896 -0.0857
12 1 17 0.5019 -0.6236
12 1 18 0.3011 -0.0248
12 1 19 1.3056 -0.4830
12 1 20 0.7658 0.2737
12 1 21 0.7390 -0.4348
12 1 22 0.6160 0.5086
12 1 23 1.4396 -0.2564
12 1 24 -3.0418 0.0493
12 1 25 -1.3909 0.1193
12 2 0 -1.8806 0.3404
12 2 1 -1.7019 -0.2391
12 2 2 -1.4829 0.3928
12 2 3 -7.2966 -0.1055
12 2 4 2.0560 0.3514
12 2 5 1.2429 -0.4214
12 2 6 0.6665 0.2342
12 2 7 0.0020 -0.6691
12 2 8 2.1978 0.0225
12 2 9 1.9680 -0.6903
12 2 10 -1.1177 -0.1285
12 2 11 1.0886 -0.4230
12 2 12 -2.1675 -0.0477
12 2 13 0.8016 -0.0593
12 2 14 -1.5333 0.0094
12 2 15 -0.0089 0.3341
12 2 16 0.1869 0.0367
12 2 17 -0.4541 0.6333
12 2 18 -0.7054 -0.0265
12 2 19 -0.1471 0.3695
12 2 20 -3.4710 0.0565
12 2 21 0.4766 -0.0302
12 2 22 2.9278 0.0657
12 2 23 0.3782 0.0270
12 2 24 0.4478 -0.2167
12 3 0 -3.1618 0.3061
12 3 1 0.2775 0.2348
12 3 2 -1.0870 0.1028
12 3 3 0.2429 -0.0314
12 3 4 3.4654 0.2830
12 3 5 0.8905 -0.3335
12 3 6 1.7035 0.3236
12 3 7 5.4656 -0.5022
12 3 8 -2.0341 0.2677
12 3 9 -0.7978 -0.3945
12 3 10 -2.0491 0.1869
12 3 11 -1.5434 -0.2611
12 3 12 1.2296 0.2971
12 3 13 -0.2694 -0.0795
12 3 14 1.3525 0.2029
12 3 15 1.2486 0.1167
12 3 16 -1.2570 0.1409
12 3 17 -0.4680 0.1708
12 3 18 -3.1654 -0.0254
12 3 19 -0.5384 -0.1772
12 3 20 3.5182 0.0426
12 3 21 1.8370 -0.0132
12 3 22 3.5260 0.4289
12 3 23 0.0955 0.1621
12 4 0 1.0860 -0.4072
12 4 1 -1.6193 -0.4242
12 4 2 3.1731 -0.1567
12 4 3 -0.0538 -0.1644
12 4 4 -0.7235 0.4351
12 4 5 0.1605 0.0485
12 4 6 -2.9392 0.5618
12 4 7 0.0223 0.0531
12 4 8 -3.2231 0.3370
12 4 9 0.1728 0.1041
12 4 10 2.4323 0.2164
12 4 11 0.2174 0.0359
12 4 12 1.6955 0.2564
12 4 13 -1.9231 -0.0042
12 4 14 -1.6392 0.3333
12 4 15 2.6259 -0.2604
12 4 16 -1.4401 0.3152
12 4 17 2.3338 -0.7104
12 4 18 -3.4337 0.2297
12 4 19 0.0213 -0.5181
12 4 20 1.4614 0.3123
12 4 21 0.3224 0.7363
12 5 0 -2.9817 -0.4497
12 5 1 2.5347 -0.8945
12 5 2 -1.7181 -0.3023
12 5 3 -2.6365 -0.1208
12 5 4 2.1929 0.0046
12 5 5 2.9065 0.2489
12 5 6 -0.5835 0.1463
12 5 7 0.5287 0.1571
12 5 8 0.8291 0.0184
12 5 9 0.3482 -0.0229
12 5 10 0.9395 0.0241
12 5 11 -0.3274 -0.2815
12 5 12 -1.1634 0.0396
12 5 13 -0.2687 -0.1960
12 5 14 -0.7763 0.2637
12 5 15 -0.4882 -0.2377
12 5 16 1.0539 0.2989
12 5 17 -0.4983 0.0212
12 5 18 3.2496 0.2075
12 5 19 1.5187 1.5898
12 5 20 -4.6058 0.3610
12 6 0 0.7465 0.1728
12 6 1 1.2882 -1.1442
12 6 2 0.6815 -0.2657
12 6 3 -0.3578 -0.1942
12 6 4 -1.1552 -0.4305
12 6 5 -0.4826 0.4635
12 6 6 -6.4036 -0.3447
12 6 7 1.8066 0.7704
12 6 8 2.8265 -0.1099
12 6 9 0.2441 0.6328
12 6 10 1.5670 0.0967
12 6 11 2.6487 -0.0748
12 6 12 -2.4861 0.3717
12 6 13 1.3009 -0.3248
12 6 14 -0.6676 0.4049
12 6 15 -2.5587 -0.3408
12 6 16 2.3095 0.2999
12 6 17 0.6664 0.8710
12 6 18 0.2280 -0.1458
12 7 0 7.1214 0.4499
12 7 1 -1.8542 0.1887
12 7 2 -1.4374 -0.0158
12 7 3 1.5649 0.0205
12 7 4 0.2304 -0.0042
12 7 5 -0.6505 -0.3303
12 7 6 -1.5582 -0.0212
12 7 7 0.0672 -0.3839
12 7 8 -3.2476 0.0510
12 7 9 -1.1771 -0.3836
12 7 10 0.3570 0.0451
12 7 11 -0.0291 -0.3453
12 7 12 -0.0243 0.2348
12 7 13 0.1887 -0.0597
12 7 14 1.6883 -0.1119
12 7 15 3.8514 0.2615
12 7 16 -1.3001 -0.1602
12 8 0 -2.1306 0.1926
12 8 1 2.3997 0.0927
12 8 2 1.5264 -0.1156
12 8 3 0.7803 0.0324
12 8 4 1.5763 0.1887
12 8 5 0.0161 0.0155
12 8 6 -1.2853 0.2860
12 8 7 -2.8583 -0.0234
12 8 8 -0.5793 0.1764
12 8 9 5.8527 -0.2256
12 8 10 -0.0080 0.1848
12 8 11 1.9920 0.0646
12 8 12 -2.0232 -0.1538
12 8 13 -6.2797 -0.2259
12 9 0 2.2280 -0.1890
12 9 1 1.8188 -0.9450
12 9 2 -2.1484 -0.2403
12 9 3 0.7319 -0.6283
12 9 4 -1.2256 0.0677
12 9 5 -1.9088 -0.0794
12 9 6 -2.6484 0.1867
12 9 7 -0.1914 -0.0387
12 9 8 1.5246 -0.1349
12 9 9 0.5859 0.0473
12 9 10 -2.2293 -0.2480
12 10 0 -0.1367 0.3035
12 10 1 2.6444 -0.4278
12 10 2 -0.3889 0.3419
12 10 3 -0.1142 0.8891
13 0 0 4.0829 -0.5147
13 0 2 2.6121 -0.7609
13 0 4 1.0783 -0.4954
13 0 6 -4.9029 -0.0437
13 0 8 -2.8418 0.4677
13 0 10 2.4284 0.7846
13 0 12 1.4344 0.9508
13 0 14 6.3528 0.8730
13 0 16 1.2165 0.5534
13 0 18 -0.6947 0.3160
13 0 20 -0.3878 0.2016
13 0 22 4.2360 0.1150
13 0 24 -3.0188 -0.2994
13 1 0 1.2065 -0.1216
13 1 1 -1.9360 -0.1106
13 1 2 2.0424 -0.1175
13 1 3 -2.4085 0.0207
13 1 4 -5.5294 -0.2143
13 1 5 -0.3744 0.4083
13 1 6 -0.6731 -0.0741
13 1 7 1.0639 0.7408
13 1 8 -0.4381 0.0843
13 1 9 3.3660 0.7130
13 1 10 1.2761 -0.0307
13 1 11 0.7382 0.3498
13 1 12 0.0807 -0.2819
13 1 13 0.5311 -0.0709
13 1 14 -0.6208 -0.3401
13 1 15 -4.7068 -0.3579
13 1 16 1.9433 -0.3853
13 1 17 0.1281 -0.4142
13 1 18 -1.7840 -0.1720
13 1 19 0.4219 -0.5280
13 1 20 -1.5204 0.0917
13 1 21 0.1361 -0.5034
13 1 22 -0.0724 -0.4240
13 1 23 -2.2253 -0.2741
13 2 0 2.0733 0.8221
13 2 1 -1.9627 -0.0632
13 2 2 -2.0475 0.5191
13 2 3 3.8242 -0.1741
13 2 4 2.7260 -0.0520
13 2 5 -1.0042 -0.1973
13 2 6 -1.6169 -0.2383
13 2 7 1.1746 -0.1047
13 2 8 1.3461 -0.1443
13 2 9 -1.2253 0.0358
13 2 10 4.2564 -0.1986
13 2 11 0.5762 0.0799
13 2 12 -1.6110 -0.2866
13 2 13 -2.2376 0.0480
13 2 14 -1.8624 -0.1813
13 2 15 1.4833 0.1128
13 2 16 1.9250 -0.0351
13 2 17 -1.9553 0.0318
13 2 18 4.4864 0.1366
13 2 19 -2.2999 -0.3714
13 2 20 1.6487 0.1675
13 2 21 -2.4617 -0.1128
13 2 22 -4.7361 -0.6808
13 3 0 0.6122 0.2106
13 3 1 0.1720 0.0763
13 3 2 2.8666 0.1113
13 3 3 0.2355 -0.0682
13 3 4 -3.9963 -0.0693
13 3 5 -2.3202 -0.1179
13 3 6 0.1872 -0.1799
13 3 7 -0.5408 -0.1820
13 3 8 1.9065 -0.1158
13 3 9 0.2311 -0.1221
13 3 10 -6.3921 -0.0365
13 3 11 0.8817 0.0004
13 3 12 -0.0555 0.1472
13 3 13 1.2430 -0.0004
13 3 14 -0.3056 0.2933
13 3 15 -0.9263 -0.0334
13 3 16 -0.2367 0.2086
13 3 17 -0.8733 -0.3545
13 3 18 1.3741 0.0806
13 3 19 -0.7107 -0.2995
13 3 20 3.0245 0.0223
13 3 21 1.1257 0.8661
13 4 0 -1.1279 -0.7010
13 4 1 1.3465 -0.1450
13 4 2 2.2559 -0.5021
13 4 3 1.2335 0.0878
13 4 4 -5.6076 -0.1825
13 4 5 0.8491 0.3594
13 4 6 7.9063 -0.0244
13 4 7 -1.4806 0.2584
13 4 8 -0.3091 0.0780
13 4 9 0.6737 0.1322
13 4 10 2.2255 0.2387
13 4 11 -0.5730 0.0833
13 4 12 1.4546 0.3959
13 4 13 3.9760 -0.1313
13 4 14 -0.0744 0.4883
13 4 15 -3.4494 -0.4236
13 4 16 -1.0727 0.0737
13 4 17 -0.4710 -0.4215
13 4 18 1.6828 -0.1968
13 4 19 -1.9878 1.1622
13 5 0 0.0696 -0.2172
13 5 1 3.0818 -0.6690
13 5 2 -0.6684 -0.1452
13 5 3 -0.6036 -0.1580
13 5 4 0.6881 0.0002
13 5 5 -0.6746 0.2517
13 5 6 -4.2537 0.0015
13 5 7 -0.7436 0.2243
13 5 8 1.5582 0.0100
13 5 9 -0.7657 0.1157
13 5 10 -2.3782 0.0937
13 5 11 -0.6119 -0.1172
13 5 12 -0.4138 0.0983
13 5 13 -1.4533 -0.1919
13 5 14 -0.3930 0.0934
13 5 15 -2.1437 -0.1236
13 5 16 1.5530 -0.2807
13 5 17 -0.1662 1.1150
13 5 18 1.5054 -0.4084
13 6 0 1.4889 0.4371
13 6 1 -2.2431 -0.3901
13 6 2 -4.1310 -0.1719
13 6 3 1.4236 -0.0501
13 6 4 -1.9840 -0.4125
13 6 5 1.1016 0.1184
13 6 6 12.1905 -0.3970
13 6 7 2.0693 0.1112
13 6 8 -1.5316 -0.1253
13 6 9 2.3501 -0.0973
13 6 10 1.5296 0.2266
13 6 11 1.1886 -0.4188
13 6 12 -0.3716 0.3021
13 6 13 -3.2167 -0.0831
13 6 14 1.0755 -0.0334
13 6 15 1.3207 0.7317
13 6 16 -0.9300 -0.2987
13 7 0 -3.3708 0.2987
13 7 1 -2.2697 0.2281
13 7 2 3.0026 -0.3275
13 7 3 -0.9614 0.1435
13 7 4 2.8714 -0.3778
13 7 5 1.5516 -0.0612
13 7 6 -3.4685 -0.2033
13 7 7 0.1260 -0.0682
13 7 8 -1.7350 -0.0258
13 7 9 -6.1759 -0.2208
13 7 10 -2.2054 0.3543
13 7 11 -3.1688 -0.0680
13 7 12 3.4650 0.2517
13 7 13 3.8720 0.2001
13 8 0 -0.8269 -0.5761
13 8 1 2.1383 0.0020
13 8 2 -1.7252 -0.7144
13 8 3 2.6758 0.0151
13 8 4 -4.1165 -0.3075
13 8 5 2.8794 -0.0015
13 8 6 3.0019 0.1392
13 8 7 1.2758 -0.1211
13 8 8 3.2486 0.3389
13 8 9 -0.9099 -0.2931
13 9 0 -2.2513 -0.8611
13 9 1 -2.6359 0.1725
13 9 2 1.0377 -0.6908
14 0 0 -4.3186 -2.3660
14 0 2 -1.5750 -1.6397
14 0 4 3.6304 -0.7742
14 0 6 0.5826 -0.0300
14 0 8 1.9782 0.4843
14 0 10 -1.2888 0.8778
14 0 12 -0.4066 1.0593
14 0 14 0.8053 1.1220
14 0 16 0.9204 0.8612
14 0 18 -6.7413 0.5077
14 0 20 3.7627 -0.0313
14 0 22 -0.1012 -1.2188
14 1 0 -2.6231 0.2423
14 1 1 4.9930 0.9379
14 1 2 -1.0813 0.2338
14 1 3 6.1884 0.2828
14 1 4 -0.6431 -0.0646
14 1 5 1.5189 -0.2459
14 1 6 2.6015 -0.2787
14 1 7 -0.6182 -0.5765
14 1 8 1.4097 -0.3828
14 1 9 -0.4358 -0.4989
14 1 10 -0.9454 -0.5062
14 1 11 -9.2989 -0.1749
14 1 12 -0.6975 -0.8988
14 1 13 5.2936 0.1458
14 1 14 0.1130 -0.7996
14 1 15 2.1032 0.4323
14 1 16 -0.0613 -0.5825
14 1 17 0.2551 0.3788
14 1 18 2.8232 -0.2525
14 1 19 -1.0528 0.1668
14 1 20 -3.6224 -0.4125
14 1 21 1.7225 0.0956
14 2 0 0.1020 1.0511
14 2 1 2.5022 0.2591
14 2 2 0.8377 0.2978
14 2 3 -0.7579 0.1465
14 2 4 0.2666 -0.4152
14 2 5 -0.4660 0.0698
14 2 6 -2.2721 -0.5708
14 2 7 -2.5143 0.1480
14 2 8 -1.8231 -0.3024
14 2 9 -3.7115 0.1554
14 2 10 -0.7351 -0.1412
14 2 11 4.5834 0.1441
14 2 12 1.0836 -0.3305
14 2 13 -2.8169 -0.0022
14 2 14 0.6737 -0.3846
14 2 15 0.7976 0.0240
14 2 16 -0.8793 -0.2345
14 2 17 1.7063 -0.0739
14 2 18 -1.1692 0.0937
14 2 19 0.7112 0.0218
14 2 20 -3.5869 -0.0459
14 3 0 0.1115 0.1051
14 3 1 -1.7860 0.2522
14 3 2 -1.6476 0.0052
14 3 3 -1.6380 -0.0615
14 3 4 1.2449 -0.1627
14 3 5 1.0165 -0.2120
14 3 6 0.7102 -0.1818
14 3 7 0.8573 -0.0989
14 3 8 1.0426 -0.0565
14 3 9 1.6147 -0.0549
14 3 10 3.7138 0.0256
14 3 11 -0.5991 0.2135
14 3 12 -0.7115 0.1948
14 3 13 -3.2536 0.2655
14 3 14 2.9193 0.2231
14 3 15 2.3623 0.3070
14 3 16 2.0952 0.0584
14 3 17 -0.7421 0.3610
14 3 18 -4.8857 0.0399
14 3 19 2.5445 1.1961
14 4 0 -0.2068 -0.4949
14 4 1 0.6396 0.3476
14 4 2 -0.4914 -0.1841
14 4 3 0.7926 0.2061
14 4 4 -0.2917 -0.0162
14 4 5 1.2220 0.2911
14 4 6 -5.5586 0.0663
14 4 7 -0.3130 0.2925
14 4 8 1.5389 0.1269
14 4 9 0.0023 0.1576
14 4 10 -0.7961 0.0612
14 4 11 -1.1622 0.2295
14 4 12 1.8229 0.0117
14 4 13 0.3231 0.0683
14 4 14 -0.2986 -0.1494
14 4 15 0.4102 0.0362
14 4 16 -0.7307 -0.7070
14 4 17 -1.7813 0.7713
14 5 0 0.5803 0.1388
14 5 1 1.7100 -0.0201
14 5 2 -0.1603 0.1173
14 5 3 -0.8755 -0.0354
14 5 4 1.9739 -0.0080
14 5 5 -0.1534 0.1412
14 5 6 -0.8943 -0.0607
14 5 7 -0.3678 0.1617
14 5 8 1.1385 -0.0181
14 5 9 0.2432 0.0504
14 5 10 1.6861 -0.1195
14 5 11 0.6831 0.0555
14 5 12 -1.3276 -0.6189
14 5 13 -0.5976 0.1640
14 5 14 0.7992 -1.0467
14 5 15 0.7548 0.7760
14 6 0 0.8822 0.2804
14 6 1 -5.4680 0.4563
14 6 2 -0.2481 0.3035
14 6 3 -1.3189 0.1091
14 6 4 -1.3042 0.1165
14 6 5 0.8736 -0.1326
14 6 6 2.4326 -0.0565
14 6 7 0.7330 -0.0907
14 6 8 -1.0352 -0.1369
14 6 9 -0.3572 -0.0729
14 6 10 1.2583 0.0342
14 6 11 -2.2199 0.2291
14 6 12 -0.9921 -0.2259
14 7 0 -1.4137 -1.0287
14 7 1 4.5430 0.3768
14 7 2 -0.7906 -0.9131
14 7 3 -2.4495 0.0850
14 7 4 0.3724 -0.7023
14 7 5 -4.8087 -0.1500
14 7 6 -1.1848 -0.2249
14 7 7 -0.3739 -0.2148
14 7 8 1.0862 0.4122
15 0 0 2.3278 -3.5921
15 0 2 -0.8399 -2.4871
15 0 4 2.8635 -1.1019
15 0 6 -0.8769 0.1040
15 0 8 2.7196 1.0779
15 0 10 -1.9704 1.9616
15 0 12 1.2600 2.2268
15 0 14 0.1398 2.1022
15 0 16 0.8222 1.3967
15 0 18 0.2436 0.2443
15 0 20 4.4593 -1.2055
15 1 0 1.9731 0.2576
15 1 1 -10.1256 0.7877
15 1 2 0.1968 0.0287
15 1 3 -0.8820 0.3720
15 1 4 0.6052 -0.0852
15 1 5 1.3341 -0.4117
15 1 6 -2.6663 -0.2660
15 1 7 1.3765 -0.9446
15 1 8 -2.1819 -0.4033
15 1 9 -0.6535 -0.9044
15 1 10 0.7960 -0.3654
15 1 11 1.4730 -0.3597
15 1 12 0.2766 -0.6503
15 1 13 3.0164 0.0959
15 1 14 -2.0091 -0.6038
15 1 15 -2.2789 0.3991
15 1 16 -1.7976 -0.2487
15 1 17 -2.0425 0.3345
15 1 18 2.3855 -0.1059
15 1 19 5.7870 0.3304
15 2 0 0.5905 0.7632
15 2 1 2.1207 0.1651
15 2 2 -1.0063 0.0660
15 2 3 -6.6807 0.1534
15 2 4 0.9885 -0.2615
15 2 5 -1.6685 0.0131
15 2 6 2.2100 -0.1842
15 2 7 -1.4420 0.2230
15 2 8 2.2291 0.0508
15 2 9 0.6121 0.2060
15 2 10 -0.1074 0.2925
15 2 11 3.2217 0.1524
15 2 12 -0.9778 0.3027
15 2 13 -2.9179 0.1021
15 2 14 0.9277 0.1396
15 2 15 2.6626 0.0637
15 2 16 -0.3906 0.3042
15 2 17 3.7493 0.0362
15 2 18 0.7129 0.4132
15 3 0 -0.2479 0.0757
15 3 1 -0.1229 0.2532
15 3 2 0.8507 0.1984
15 3 3 2.4394 -0.1037
15 3 4 -0.4649 0.2087
15 3 5 -1.2443 -0.3484
15 3 6 -1.3183 0.2561
15 3 7 1.7849 -0.2674
15 3 8 -0.6408 0.1701
15 3 9 1.5401 -0.3020
15 3 10 -0.8772 -0.0586
15 3 11 -5.7694 -0.2158
15 3 12 -0.8124 0.0127
15 3 13 0.1016 -0.0350
15 3 14 -1.4565 -0.0880
15 3 15 0.9492 0.2147
15 3 16 1.4254 -0.1486
15 4 0 1.1515 -0.0928
15 4 1 -4.2451 0.2439
15 4 2 -1.0554 0.0714
15 4 3 2.3414 -0.1414
15 4 4 1.2932 0.0242
15 4 5 -0.7969 -0.2404
15 4 6 2.0620 0.0626
15 4 7 -0.9110 -0.1853
15 4 8 -1.6741 0.1121
15 4 9 -0.4069 0.0334
15 4 10 -0.8595 -0.0925
15 4 11 1.6379 0.3176
15 4 12 2.5486 -0.2250
15 4 13 7.5384 0.2412
15 4 14 -1.6429 -0.4503
15 5 0 -0.6281 0.2025
15 5 1 -1.8621 0.3619
15 5 2 2.3324 0.4811
15 5 3 -1.0865 0.0285
15 5 4 -0.0462 0.3609
15 5 5 -1.8910 -0.1753
15 5 6 -2.1847 0.1285
15 5 7 -2.5689 -0.2760
15 5 8 -0.5415 -0.1104
15 5 9 0.4435 -0.2853
15 5 10 -1.1002 -0.4213
15 5 11 2.3992 -0.0148
15 6 0 -2.5800 -1.1468
15 6 1 3.5760 0.0679
15 6 2 0.3239 -0.7644
15 6 3 0.7855 -0.1155
15 6 4 -1.3693 -0.4127
15 6 5 -0.9309 -0.2549
15 6 6 -1.1916 0.0659
15 6 7 1.2649 -0.2459
16 0 0 2.5858 -3.3173
16 0 2 1.2740 -2.3793
16 0 4 -4.9687 -1.0396
16 0 6 5.8183 0.0572
16 0 8 -6.3235 0.8638
16 0 10 -2.2646 1.4131
16 0 12 0.8043 1.6175
16 0 14 -2.3715 1.5648
16 0 16 0.9501 1.2986
16 0 18 -2.4440 0.1434
16 1 0 -3.1205 0.0052
16 1 1 -0.4825 0.1299
16 1 2 0.5776 -0.2569
16 1 3 3.4931 0.1213
16 1 4 2.2183 -0.2012
16 1 5 2.6038 -0.2364
16 1 6 -1.8670 -0.1272
16 1 7 -3.5455 -0.3902
16 1 8 0.4133 -0.1139
16 1 9 0.3669 -0.3492
16 1 10 1.7611 -0.0055
16 1 11 0.7569 -0.1587
16 1 12 2.0726 -0.1325
16 1 13 4.7284 0.1266
16 1 14 0.1742 -0.2268
16 1 15 -2.6966 0.1523
16 1 16 -1.2687 0.2179
16 2 0 -4.8254 0.2897
16 2 1 1.3275 0.2015
16 2 2 -0.5339 0.1402
16 2 3 -0.1126 -0.0132
16 2 4 -1.3803 0.1453
16 2 5 -0.7443 -0.1988
16 2 6 1.0083 0.1759
16 2 7 -0.2411 -0.0717
16 2 8 -0.9439 0.0448
16 2 9 -0.5774 0.1935
16 2 10 2.4661 -0.1137
16 2 11 1.5328 -0.0220
16 2 12 -6.6407 -0.2483
16 2 13 -3.9903 -0.1253
16 2 14 -1.6186 -0.3886
16 2 15 -2.5253 -0.5552
16 3 0 3.4564 0.1830
16 3 1 1.6703 -0.1770
16 3 2 -0.8841 0.5985
16 3 3 0.6577 -0.2659
16 3 4 2.4895 0.7504
16 3 5 0.3037 -0.0877
16 3 6 4.5342 0.5992
16 3 7 4.9129 -0.0441
16 3 8 -4.7532 0.1914
16 3 9 -0.2405 0.4051
16 3 10 -2.4388 -0.4224
16 3 11 -0.6826 0.1591
16 3 12 2.3618 -0.6054
16 4 0 -1.6128 0.4011
16 4 1 5.4538 -0.0023
16 4 2 -0.4533 0.6261
16 4 3 -1.1825 -0.0066
16 4 4 2.8501 0.4976
16 4 5 1.5452 0.0851
16 4 6 -3.3583 0.0646
16 4 7 -1.1214 -0.1477
16 4 8 -0.0808 -0.4789
16 4 9 -1.8259 0.1736
16 5 0 1.4409 -0.5091
16 5 1 -5.6510 -0.3403
16 5 2 1.0871 -0.5646
16 5 3 1.0862 0.4626
16 5 4 -3.4347 -0.4916
17 0 0 1.8451 -2.0420
17 0 2 4.3095 -1.5885
17 0 4 -1.7430 -0.8981
17 0 6 2.2687 -0.0497
17 0 8 -2.0922 0.7484
17 0 10 0.9727 1.3342
17 0 12 -0.1824 1.8302
17 0 14 1.2863 1.9620
17 1 0 -1.1158 -0.2248
17 1 1 1.0723 -0.1206
17 1 2 -3.1911 -0.2845
17 1 3 6.3252 -0.1319
17 1 4 2.3844 -0.1761
17 1 5 -2.7659 -0.0097
17 1 6 -2.9356 -0.0782
17 1 7 0.6936 0.0476
17 1 8 4.7653 -0.0462
17 1 9 0.6177 0.3116
17 1 10 -1.7109 -0.0226
17 1 11 -1.5452 -0.0547
17 1 12 3.3705 -0.2513
17 1 13 -0.7614 -0.2033
17 2 0 9.1545 0.2797
17 2 1 0.8473 0.1541
17 2 2 3.1887 0.5359
17 2 3 -4.3510 -0.0431
17 2 4 -4.7688 0.7114
17 2 5 1.3513 0.0616
17 2 6 -3.3060 0.2558
17 2 7 -0.8141 -0.2053
17 2 8 -0.4984 -0.4445
17 2 9 -0.8844 0.4560
17 2 10 1.8126 -1.1928
17 2 11 0.4843 0.1425
17 3 0 -0.8518 0.7233
17 3 1 -1.9396 -0.4945
17 3 2 -0.5195 0.7360
17 3 3 -0.7561 0.1573
17 3 4 -0.8475 0.6691
17 3 5 -0.7565 1.2453
17 3 6 3.7918 -0.0562
17 3 7 1.2464 1.2723
18 0 0 5.0583 -0.3787
18 0 2 -3.7265 -0.5357
18 0 4 -8.3774 -0.5805
18 0 6 6.4551 -0.1554
18 0 8 3.1638 0.3513
18 0 10 -2.8903 0.7769
18 1 0 -5.7305 0.2778
18 1 1 4.4684 -0.7018
18 1 2 0.1056 0.2581
18 1 3 -0.8428 -0.1685
18 1 4 4.8903 0.3418
18 1 5 4.1249 0.7881
18 1 6 -1.9735 -0.0514
18 1 7 0.2699 1.0267
18 1 8 -0.8628 -0.5267
18 2 0 -1.9280 0.8994
18 2 1 -4.1851 0.4798
18 2 2 -0.5780 0.6237
18 2 3 0.5368 1.5675
19 0 0 0.9770 0.8974
19 0 2 1.5073 0.5048
19 0 4 2.6884 0.1215
0 0 0 0.0 0.0
;
loop_
  _diffrn_refln_index_h
  _diffrn_refln_index_k
  _diffrn_refln_index_l
  _diffrn_refln_intensity_net
  _diffrn_refln_intensity_u
 1 1 0 2222.58 143.59
 1 1 0 1930.01 143.19
 1 -2 0 1856.31 143.39
 -1 -1 0 1968.2 143.19
 2 -1 0 2265.87 143.19
 2 -1 0 2227.28 143.59
 -2 2 0 147.79 13.5
 0 -2 0 175.08 13.3
 2 0 0 218.78 13.6
 -2 2 0 190.08 13.1
 2 -2 0 178.88 13.6
 0 2 0 211.58 13.5
 2 -2 0 189.38 13.1
 0 2 0 162.08 13.7
 2 -3 0 38.6 3.8
 1 2 0 34.4 3.8
 1 2 0 41 3.8
 3 -1 0 37.9 3.9
 3 -1 0 33 3.8
 -1 -2 0 38 3.3
 -2 3 0 42.1 4.1
 2 1 0 36 4.2
 -3 2 0 44.6 3.7
 2 1 0 37.5 3.7
 1 -3 0 40.9 3.3
 3 -2 0 36.8 4.4
 -1 3 0 44.6 4.4
 3 -2 0 36.3 3.6
 -1 3 0 35.8 3.2
 -3 3 0 259.67 18.9
 3 0 0 250.37 19.4
 3 0 0 270.07 19.8
 0 3 0 277.37 19.4
 3 -3 0 278.47 18.9
 1 3 0 3557.74 249.38
 3 -4 0 3265.17 249.48
 1 3 0 3845.42 249.68
 -3 4 0 3811.12 249.78
 4 -1 0 3687.23 249.58
 -1 -3 0 3454.55 248.88
 4 -1 0 3673.83 249.58
 2 2 0 1314.27 98.89
 2 -4 0 1466.75 98.89
 2 -4 0 1475.35 97.89
 4 -2 0 1362.66 98.99
 -2 -2 0 1559.84 98.29
 -2 4 0 1352.36 97.89
 -2 4 0 1392.06 99.19
 -4 3 0 3669.13 256.47
 3 1 0 3623.74 256.87
 3 1 0 3901.41 256.47
 4 -3 0 3715.33 257.07
 4 -3 0 3663.63 256.27
 -1 4 0 3705.33 256.97
 -1 4 0 3739.83 256.07
 4 0 0 1649.93 114.39
 -4 4 0 1599.74 114.19
 4 0 0 1720.43 114.09
 0 4 0 1557.74 114.39
 0 4 0 1612.84 113.79
 4 -4 0 1686.13 113.29
 4 -5 0 603.04 40.5
 1 4 0 584.34 41.9
 1 4 0 608.04 42.2
 -1 -4 0 487.75 41.1
 5 -1 0 595.24 42.2
 5 -1 0 579.94 42
 -4 5 0 607.14 40.5
 -4 5 0 630.44 42.3
 2 3 0 448.86 31.9
 3 -5 0 392.06 31.5
 -2 -3 0 408.96 30.8
 -3 5 0 425.76 32.1
 5 -2 0 482.35 32
 5 -2 0 480.85 31.8
 3 2 0 482.25 32.5
 2 -5 0 403.36 31.8
 -5 3 0 409.76 31.3
 5 -3 0 487.15 32.5
 -2 5 0 483.45 31
 -2 5 0 418.36 32.3
 -3 -2 0 421.56 31.2
 5 -3 0 440.66 31.7
 -5 4 0 570.54 42.2
 4 1 0 591.34 42.9
 4 1 0 613.54 42.2
 -1 5 0 629.84 43.1
 5 -4 0 585.44 42.9
 -1 5 0 583.64 41.8
 5 -4 0 587.04 41.8
 -5 5 0 166.98 12.5
 5 0 0 143.79 12.5
 5 0 0 132.99 11.9
 0 5 0 140.39 11.7
 5 -5 0 142.49 10.9
 0 5 0 172.58 12.9
 1 5 0 12.1 3.1
 1 5 0 2 3
 5 -6 0 21.5 4.2
 5 -6 0 8.2 1.2
 -5 6 0 4.1 3
 -5 6 0 8 1.2
 6 -1 0 7.3 3.2
 6 -1 0 12.1 3.4
 2 4 0 375.76 26.9
 2 4 0 362.96 26.9
 4 -6 0 350.56 26.8
 6 -2 0 356.26 26.9
 -4 6 0 362.76 27.2
 -2 -4 0 357.56 25.8
 3 3 0 128.39 9.6
 3 -6 0 116.99 7.9
 3 3 0 107.29 10
 3 -6 0 88.69 9.4
 -3 6 0 124.39 10.5
 -3 -3 0 91.09 8.6
 6 -3 0 93.79 10
 -3 6 0 119.39 8
 -6 4 0 352.76 26.1
 4 2 0 361.96 27.2
 4 2 0 366.46 26.3
 6 -4 0 359.06 27.2
 6 -4 0 360.66 26.2
 -2 6 0 371.36 25.7
 -2 6 0 343.07 27.2
 5 1 0 5.6 2.8
 -6 5 0 5.2 2.6
 5 1 0 11.6 3.6
 6 -5 0 10 2.4
 6 -5 0 5.4 3.2
 -1 6 0 6.4 3.4
 -1 6 0 6.9 2.4
 6 0 0 994.7 72.79
 0 -6 0 1010.6 71.69
 -6 6 0 1010.6 72.39
 6 0 0 1011.8 72.19
 6 -6 0 1008.5 72.69
 6 -6 0 1067.69 71.09
 0 6 0 1040.7 71.99
 0 6 0 1025.5 72.89
 6 -7 0 387.06 25.6
 1 6 0 371.46 27.4
 1 6 0 401.16 28.3
 6 -7 0 284.87 27.5
 7 -1 0 368.06 28
 -6 7 0 373.56 25.5
 -6 7 0 400.96 28.1
 7 -1 0 335.57 27.4
 2 5 0 102.99 10.4
 2 5 0 117.49 10.5
 5 -7 0 120.09 10.4
 -5 7 0 112.69 10.6
 -2 -5 0 115.29 9
 7 -2 0 99.79 10.5
 7 -2 0 107.19 10.2
 4 -7 0 530.45 42.4
 3 4 0 617.34 42.9
 -4 7 0 611.84 43.2
 7 -3 0 580.54 42.5
 7 -3 0 621.84 43
 -3 -4 0 570.74 41.4
 4 3 0 602.54 42.9
 4 3 0 601.54 43.7
 3 -7 0 552.64 42.9
 7 -4 0 587.24 42.8
 -3 7 0 621.04 44
 -4 -3 0 560.24 42.1
 7 -4 0 622.54 43.8
 -3 7 0 627.44 41.7
 -7 5 0 104.89 9.6
 5 2 0 108.49 9.7
 5 2 0 113.29 10.8
 7 -5 0 124.79 11.1
 -2 7 0 112.69 9.1
 -2 7 0 109.09 10.9
 7 -5 0 112.69 9.5
 -7 6 0 368.46 27.4
 6 1 0 350.16 27.2
 6 1 0 372.96 28.3
 7 -6 0 362.56 28.4
 7 -6 0 353.66 26.5
 -1 7 0 372.66 26.9
 -1 7 0 398.36 28.6
 -7 7 0 5189.78 371.26
 7 0 0 5225.38 371.86
 0 -7 0 5628.04 370.56
 7 0 0 5300.37 371.16
 7 -7 0 5445.56 372.06
 7 -7 0 5435.96 369.76
 0 7 0 5443.56 372.06
 0 7 0 5275.17 370.86
 1 7 0 4077.29 281.17
 7 -8 0 3784.42 280.87
 1 7 0 4016.9 280.37
 7 -8 0 4199.78 278.47
 8 -1 0 4004 281.17
 -1 -7 0 3842.92 279.47
 -7 8 0 4359.26 278.57
 8 -1 0 4141.09 280.67
 -7 8 0 3954.4 280.87
 2 6 0 571.04 40.4
 6 -8 0 531.55 40.4
 2 6 0 559.64 40.7
 -2 -6 0 530.55 39
 -6 8 0 526.15 40.7
 8 -2 0 567.44 40.7
 8 -2 0 551.14 40.5
 5 -8 0 203.48 18.1
 3 5 0 220.78 18.4
 3 5 0 231.78 18.3
 -3 -5 0 212.58 16.7
 8 -3 0 232.48 18.5
 8 -3 0 231.38 18.7
 -5 8 0 255.67 19
 4 -8 0 1122.59 93.89
 4 4 0 1390.16 94.89
 4 4 0 1388.46 94.19
 8 -4 0 1397.96 94.99
 -4 8 0 1456.95 92.19
 -4 8 0 1439.46 95.29
 -4 -4 0 1177.78 92.99
 3 -8 0 196.28 17.5
 5 3 0 248.28 18.9
 5 3 0 229.28 17.6
 -3 8 0 255.87 19.2
 8 -5 0 221.38 17.6
 8 -5 0 241.28 19
 -3 8 0 230.98 16.4
 -5 -3 0 195.88 16.6
 6 2 0 544.35 39.2
 -8 6 0 494.55 38.9
 6 2 0 574.74 40.6
 -2 8 0 524.65 40.6
 -2 8 0 550.94 38.6
 8 -6 0 532.85 40.4
 8 -6 0 558.34 38.9
 -8 7 0 3872.41 277.17
 7 1 0 4174.08 278.57
 1 -8 0 3744.53 276.77
 7 1 0 3920.71 277.17
 8 -7 0 4083.89 276.27
 -1 8 0 4053.39 278.47
 8 -7 0 4074.79 278.57
 -1 8 0 4101.59 276.77
 0 -8 0 1590.24 108.69
 8 0 0 1523.55 109.39
 -8 8 0 1440.16 109.39
 8 0 0 1600.64 110.59
 0 8 0 1586.04 109.19
 8 -8 0 1596.14 110.59
 0 8 0 1502.85 110.29
 8 -8 0 1586.34 107.79
 1 8 0 1066.99 72.19
 1 8 0 1085.99 73.29
 8 -9 0 955.3 72.79
 9 -1 0 1036.4 72.29
 -8 9 0 1030 72.59
 9 -1 0 1068.99 73.29
 -1 -8 0 851.91 70.79
 2 7 0 454.55 32.4
 7 -9 0 384.56 31.6
 2 7 0 431.86 31.7
 9 -2 0 417.76 32
 -2 -7 0 395.26 30
 9 -2 0 419.56 31.5
 -7 9 0 399.66 31.8
 6 -9 0 12 4.3
 3 6 0 34.3 6
 3 6 0 25.5 5.4
 -3 -6 0 19.9 3.5
 -6 9 0 35.6 6.2
 9 -3 0 37.6 6.3
 9 -3 0 22.2 5.4
 4 5 0 470.75 37.1
 5 -9 0 506.15 36.9
 9 -4 0 474.35 37.2
 -4 -5 0 520.15 35.4
 -5 9 0 498.25 37.5
 9 -4 0 476.65 36.6
 5 4 0 482.75 38.2
 4 -9 0 503.65 37.3
 5 4 0 489.35 37.2
 -4 9 0 522.95 38.6
 9 -5 0 520.65 38.4
 -5 -4 0 534.45 36.3
 9 -5 0 488.75 37.2
 -4 9 0 495.85 35.3
 3 -9 0 20.5 4.2
 6 3 0 29.6 6.2
 6 3 0 26.6 4.8
 9 -6 0 32.6 5
 -3 9 0 30.2 6.4
 9 -6 0 28.7 6.1
 -6 -3 0 20.3 3.5
 -3 9 0 25.6 3.6
 7 2 0 424.36 32.3
 -9 7 0 389.96 30.4
 2 -9 0 397.06 30.5
 7 2 0 415.46 30.7
 -2 9 0 391.56 32.2
 9 -7 0 410.96 32.1
 9 -7 0 422.56 30.2
 -2 9 0 426.16 30.1
 8 1 0 995.1 73.79
 -9 8 0 1076.79 72.79
 1 -9 0 875.01 71.69
 8 1 0 1003.1 72.39
 -1 9 0 1071.49 73.99
 9 -8 0 1049.4 74.09
 -1 9 0 1046.4 71.99
 9 -8 0 1032.9 71.29
 9 0 0 745.93 56.29
 -9 9 0 747.93 55.39
 9 0 0 749.33 55.09
 0 -9 0 729.23 54.09
 0 9 0 766.52 56.39
 0 9 0 771.12 54.89
 9 -9 0 767.12 53.19
 9 -9 0 792.72 56.69
 1 9 0 112.29 11.9
 1 9 0 110.79 13.2
 -9 10 0 125.89 12.7
 10 -1 0 108.79 12.1
 10 -1 0 144.09 14
 -1 -9 0 143.89 11.2
 2 8 0 363.56 27.1
 8 -10 0 345.27 27.3
 2 8 0 344.67 27.8
 10 -2 0 335.07 27
 10 -2 0 334.57 27.5
 -8 10 0 331.27 27.4
 -2 -8 0 325.47 25.1
 3 7 0 68.19 8.8
 3 7 0 54.49 7.8
 7 -10 0 32.6 6.8
 -7 10 0 66.49 8.9
 -3 -7 0 37.1 5.2
 10 -3 0 52.39 7.7
 10 -3 0 47.8 7.5
 6 -10 0 209.98 18.6
 4 6 0 231.68 19.5
 10 -4 0 216.18 18.8
 -6 10 0 231.98 19.7
 -4 -6 0 219.78 17
 10 -4 0 242.38 19.5
 5 -10 0 813.82 52.79
 5 5 0 640.64 51.99
 5 5 0 694.83 52.99
 -5 10 0 665.03 53.19
 10 -5 0 685.33 52.99
 -5 -5 0 779.52 50.89
 6 4 0 238.38 20.2
 4 -10 0 208.08 18.6
 6 4 0 221.48 18.8
 -4 10 0 240.18 16.9
 10 -6 0 237.68 20
 10 -6 0 233.78 18.8
 -6 -4 0 212.78 17.4
 -4 10 0 259.77 20.6
 7 3 0 54.09 7
 7 3 0 78.19 9.6
 -7 -3 0 38.6 5.6
 -3 10 0 45.5 8.5
 10 -7 0 49.6 8.7
 -3 10 0 55.59 5.7
 10 -7 0 62.39 7.1
 8 2 0 327.37 27.9
 -10 8 0 337.97 25.9
 2 -10 0 326.67 25.8
 8 2 0 334.17 26
 -2 10 0 334.97 28
 10 -8 0 347.97 25.4
 10 -8 0 331.07 27.7
 -2 10 0 354.66 25.5
 -10 9 0 128.59 11.8
 1 -10 0 139.89 11.4
 9 1 0 88.39 13
 9 1 0 116.39 11.6
 10 -9 0 115.19 13.3
 -1 10 0 105.69 13.9
 10 -9 0 130.29 10.3
 -1 10 0 111.39 11.3
 0 -10 0 236.48 17.4
 10 0 0 202.48 19.7
 10 0 0 192.48 18
 -10 10 0 228.98 18.9
 0 10 0 206.88 19.7
 0 10 0 206.48 18.1
 10 -10 0 212.68 16
 10 -10 0 207.58 19.7
 10 -11 0 11 6.4
 1 10 0 5 5.5
 1 10 0 7.2 4.4
 11 -1 0 -2.5 4.8
 11 -1 0 7.7 4.8
 -1 -10 0 5.9 3
 -10 11 0 3.1 4.2
 2 9 0 23.3 6.8
 2 9 0 15.1 5.3
 9 -11 0 2.3 4.4
 -9 11 0 10.8 5.2
 11 -2 0 13.2 6.2
 11 -2 0 14 5.2
 -2 -9 0 5 3
 8 -11 0 103.09 11.1
 3 8 0 89.19 11.3
 3 8 0 92.69 11.8
 -8 11 0 90.09 11.9
 -3 -8 0 92.59 8.5
 11 -3 0 85.29 11.2
 11 -3 0 88.09 10.4
 4 7 0 158.48 14.2
 7 -11 0 91.19 12.4
 4 7 0 166.48 14.1
 11 -4 0 143.99 13.7
 11 -4 0 134.09 13.9
 -7 11 0 135.39 14.1
 5 6 0 611.84 43.8
 6 -11 0 533.35 42.7
 5 6 0 631.54 43.1
 11 -5 0 581.34 43.7
 -6 11 0 600.94 44
 -5 -6 0 511.65 40.8
 6 5 0 586.14 43.9
 6 5 0 573.74 42.5
 5 -11 0 534.25 42.4
 -6 -5 0 530.75 40.8
 11 -6 0 612.44 43.8
 -5 11 0 577.84 43.9
 11 -6 0 600.74 42.6
 7 4 0 129.99 13.1
 7 4 0 136.89 15.3
 11 -7 0 137.39 14.5
 11 -7 0 141.39 13.1
 -4 11 0 150.08 11.3
 -4 11 0 145.69 14.9
 8 3 0 74.09 11.3
 3 -11 0 68.69 8.6
 8 3 0 78.99 9.2
 -8 -3 0 95.19 8.2
 11 -8 0 81.99 11.5
 -3 11 0 87.19 8.3
 11 -8 0 90.89 9.1
 -3 11 0 92.49 12.2
 9 2 0 17.5 4.6
 2 -11 0 11 4.1
 9 2 0 17.5 6.5
 -11 9 0 14.3 4.8
 9 2 0 18.5 4.6
 11 -9 0 17.8 4.1
 11 -9 0 11.1 6
 -2 11 0 25.8 7.9
 -2 11 0 21.2 4.4
 10 1 0 4.6 5.6
 10 1 0 7.6 4.3
 -11 10 0 11.5 4.3
 1 -11 0 3.2 3
 -1 11 0 10.2 6.6
 11 -10 0 8.5 3
 11 -10 0 4.4 5.5
 -1 11 0 5.8 3.8
 -11 11 0 89.09 11.3
 0 -11 0 96.09 9.3
 11 0 0 74.89 12.1
 11 0 0 90.69 11.3
 11 -11 0 94.49 8.1
 0 11 0 84.39 12.3
 11 -11 0 105.29 14.2
 0 11 0 83.39 10.5
 11 -12 0 7.8 6.8
 1 11 0 0.9 4.7
 1 11 0 3 4.9
 12 -1 0 -0.9 4.3
 -1 -11 0 11.8 3.8
 -11 12 0 6 5
 12 -1 0 0.6 5.8
 2 10 0 271.47 22.9
 2 10 0 249.58 23.6
 10 -12 0 249.58 23.6
 -10 12 0 235.88 22.7
 -2 -10 0 314.37 20.9
 12 -2 0 236.68 22.4
 12 -2 0 266.07 23.9
 3 9 0 128.69 15.7
 9 -12 0 141.99 14.5
 3 9 0 138.59 14.2
 -3 -9 0 138.59 11.7
 12 -3 0 128.99 14.5
 12 -3 0 127.59 14.2
 -9 12 0 137.79 14.6
 4 8 0 210.38 19.9
 8 -12 0 256.37 20.6
 4 8 0 243.88 20.9
 12 -4 0 199.08 19.9
 -8 12 0 208.78 20.3
 -4 -8 0 240.08 17.6
 12 -4 0 213.08 20.2
 5 7 0 195.08 18.9
 7 -12 0 230.38 18.5
 12 -5 0 201.18 18.1
 -7 12 0 191.38 19.3
 12 -5 0 192.78 18.5
 -5 -7 0 199.88 15.9
 6 6 0 284.67 23.7
 6 6 0 258.27 22.4
 -6 12 0 223.98 23
 12 -6 0 276.57 22.6
 12 -6 0 297.17 23.7
 7 5 0 187.88 18.8
 5 -12 0 200.48 17.4
 7 5 0 196.48 17.3
 12 -7 0 177.78 17
 12 -7 0 196.38 18.8
 -7 -5 0 212.78 15.6
 -5 12 0 172.48 18.4
 -5 12 0 196.88 14.3
 8 4 0 212.18 18.9
 8 4 0 244.78 21.6
 -4 12 0 229.58 17.2
 -4 12 0 218.38 21
 12 -8 0 196.98 20.4
 -8 -4 0 246.68 17.8
 12 -8 0 218.08 18.7
 3 -12 0 133.09 12.5
 9 3 0 131.49 12.5
 9 3 0 103.89 14.7
 12 -9 0 120.09 11.9
 12 -9 0 123.49 14.5
 -3 12 0 136.29 14.9
 -9 -3 0 139.29 11.5
 -3 12 0 124.29 11.4
 -12 10 0 286.27 22
 2 -12 0 292.87 21.7
 10 2 0 291.27 24.7
 10 2 0 250.67 21.6
 10 2 0 247.58 20.9
 12 -10 0 273.67 24.1
 -2 12 0 270.77 21.1
 12 -10 0 237.58 20.4
 -2 12 0 245.28 23.6
 -12 11 0 7.4 5
 11 1 0 -2.4 5.8
 1 -12 0 4.7 3.7
 11 1 0 5.7 4.5
 11 1 0 3.8 3.9
 -1 12 0 10.1 6.1
 12 -11 0 5 6.9
 12 -11 0 0.9 2.8
 -1 12 0 -4.4 3.7
 12 0 0 11.3 5.6
 -12 12 0 16.9 6.4
 12 0 0 22 8.3
 0 -12 0 17.2 4.7
 0 12 0 14.2 6.8
 12 -12 0 15.2 7
 0 12 0 10.1 5.4
 12 -13 0 -4.2 5.6
 1 12 0 -3.5 4.6
 1 12 0 -4.1 4.9
 -1 -12 0 3.9 3.5
 -12 13 0 -3.7 4.8
 13 -1 0 -5.1 6.2
 13 -1 0 -2.9 4.4
 2 11 0 236.98 22.3
 2 11 0 239.78 23.2
 11 -13 0 266.47 24.5
 13 -2 0 254.87 22.5
 -11 13 0 234.68 22.7
 -2 -11 0 267.07 20
 13 -2 0 247.98 23.8
 10 -13 0 283.97 25.5
 3 10 0 296.97 25.4
 3 10 0 303.47 25.1
 -3 -10 0 278.97 21.9
 -10 13 0 259.57 25
 13 -3 0 290.47 24.8
 13 -3 0 278.17 25.2
 4 9 0 53.29 9.8
 9 -13 0 85.89 11.5
 4 9 0 72.89 11.1
 13 -4 0 72.09 11.1
 -9 13 0 66.39 11.1
 -4 -9 0 57.19 7
 13 -4 0 80.09 11.2
 5 8 0 12.8 6
 5 8 0 4.7 4.6
 8 -13 0 3.8 4.6
 13 -5 0 0.9 4.6
 13 -5 0 4 4.9
 -8 13 0 13.9 6
 -5 -8 0 5.2 2.9
 7 -13 0 36.3 7.4
 6 7 0 25 7.5
 6 7 0 24.8 7.2
 -6 -7 0 31.4 4.7
 -7 13 0 13.1 6.5
 13 -6 0 31.3 7.7
 7 6 0 30.1 6.8
 7 6 0 31.2 8.6
 6 -13 0 40 7.4
 13 -7 0 21.1 6.3
 -7 -6 0 32.7 4.8
 -6 13 0 28 7.9
 13 -7 0 18.8 6.9
 8 5 0 4.1 4.8
 8 5 0 5.7 5.9
 5 -13 0 2.5 4.1
 -5 13 0 6.5 5.5
 13 -8 0 3.5 5.7
 13 -8 0 7.1 4.8
 -8 -5 0 5.2 2.9
 9 4 0 74.59 12.2
 9 4 0 71.89 10
 -9 -4 0 66.19 7.8
 -4 13 0 84.69 7.9
 13 -9 0 80.49 9.5
 13 -9 0 84.99 12.6
 -4 13 0 63.19 11.8
 3 -13 0 285.97 23.3
 10 3 0 298.27 27
 10 3 0 294.37 23.2
 13 -10 0 283.77 25.8
 13 -10 0 280.87 22.7
 -10 -3 0 300.17 22.4
 -3 13 0 275.07 22.4
 -3 13 0 276.67 25.8
 -13 11 0 245.98 21
 11 2 0 246.28 24
 2 -13 0 269.97 20.7
 11 2 0 255.67 20.3
 11 2 0 233.48 20.8
 -2 13 0 218.38 23
 13 -11 0 247.58 19.7
 13 -11 0 256.97 23.7
 -2 13 0 238.58 20.2
 1 -13 0 -1.4 3.3
 12 1 0 -1.7 6.1
 -13 12 0 4.1 4.8
 12 1 0 1.4 4.6
 -1 13 0 0.6 4.4
 -1 13 0 3.8 6.4
 13 -12 0 9.1 7
 13 0 0 142.79 18.3
 13 0 0 139.49 15
 -13 13 0 129.39 15.2
 0 -13 0 163.08 13.6
 0 13 0 114.99 16.8
 13 -13 0 148.49 18.6
 0 13 0 128.09 14.4
 1 13 0 142.79 15.6
 1 13 0 131.89 17.8
 13 -14 0 157.58 17.9
 14 -1 0 150.28 18.8
 -13 14 0 127.89 16.4
 14 -1 0 157.38 16.2
 -1 -13 0 145.19 13.5
 2 12 0 45.1 10.2
 12 -14 0 42.5 10.5
 2 12 0 49.6 9.3
 -2 -12 0 48 7
 14 -2 0 37.6 10.4
 14 -2 0 45.6 9.5
 -12 14 0 64.09 11.2
 11 -14 0 408.66 33.9
 3 11 0 416.46 33.2
 3 11 0 366.46 32.5
 -11 14 0 374.36 32.7
 14 -3 0 378.06 33.3
 -3 -11 0 400.26 29.6
 14 -3 0 405.66 32.8
 4 10 0 104.59 13.5
 4 10 0 117.59 14.4
 10 -14 0 110.89 15
 14 -4 0 87.99 13.6
 14 -4 0 94.59 13.5
 -10 14 0 127.89 15.7
 -4 -10 0 93.89 9.8
 9 -14 0 14.7 6.7
 5 9 0 7.9 6.8
 5 9 0 6.5 7.1
 14 -5 0 3.9 5.7
 -9 14 0 6.1 6
 -5 -9 0 9.2 3.4
 14 -5 0 -3 5.1
 6 8 0 327.27 27.9
 8 -14 0 310.87 27
 6 8 0 328.07 27.3
 14 -6 0 336.87 27.3
 -8 14 0 327.37 28.2
 -6 -8 0 286.47 23.8
 14 -6 0 329.17 27.7
 7 -14 0 1309.87 92.89
 7 7 0 1280.87 92.79
 7 7 0 1323.47 94.29
 14 -7 0 1279.77 92.59
 -7 14 0 1227.78 94.29
 -7 -7 0 1325.47 90.39
 14 -7 0 1227.28 93.79
 6 -14 0 318.77 27
 8 6 0 324.77 29
 8 6 0 328.57 27.1
 -8 -6 0 318.17 24.7
 14 -8 0 333.97 26.9
 -6 14 0 361.36 29.5
 14 -8 0 313.67 28.8
 9 5 0 9.1 5.7
 5 -14 0 6.2 4.8
 9 5 0 6.8 6.7
 -9 -5 0 5 3.4
 14 -9 0 7.3 4.8
 -5 14 0 12.8 6.7
 14 -9 0 3.7 5.9
 4 -14 0 91.59 12.1
 10 4 0 122.49 15.9
 10 4 0 108.79 12.2
 -10 -4 0 101.39 10.2
 14 -10 0 109.29 11.6
 -4 14 0 114.49 15.8
 14 -10 0 108.89 15.2
 11 3 0 384.06 31.1
 3 -14 0 397.46 31.4
 11 3 0 415.96 35
 14 -11 0 381.06 33.3
 -3 14 0 403.76 34.6
 14 -11 0 385.06 34.2
 -11 -3 0 435.36 30.6
 -14 12 0 57.59 9.2
 12 2 0 38.8 8.2
 12 2 0 46.5 11.5
 2 -14 0 52.99 8.1
 -2 14 0 48.3 7.9
 -2 14 0 64.79 11.5
 14 -12 0 56.19 11.6
 1 -14 0 167.68 14.4
 13 1 0 157.78 19.4
 13 1 0 140.89 15.7
 -14 13 0 134.39 15
 -1 14 0 156.48 15.3
 14 -13 0 164.18 20.3
 -1 14 0 131.89 18.6
 14 0 0 380.56 35.4
 14 0 0 426.36 33.1
 -14 14 0 398.96 33
 0 -14 0 377.96 30.7
 0 14 0 381.46 34.7
 0 14 0 417.96 32.6
 14 -14 0 421.16 35.6
 1 14 0 203.88 19.9
 14 -15 0 222.38 22.6
 1 14 0 207.98 22.1
 15 -1 0 181.78 19.6
 -14 15 0 190.88 20.3
 15 -1 0 220.68 24.2
 13 -15 0 13.1 8.4
 2 13 0 17.1 7.3
 2 13 0 26.5 8.7
 15 -2 0 24.2 8.9
 15 -2 0 19.6 7.4
 -13 15 0 19.5 8.1
 3 12 0 205.08 19.4
 3 12 0 172.48 19
 12 -15 0 207.38 21.4
 15 -3 0 161.28 21.1
 -12 15 0 165.98 18.8
 15 -3 0 175.48 18.8
 4 11 0 284.77 26.2
 4 11 0 326.47 27.2
 11 -15 0 304.77 27.7
 -11 15 0 263.27 26.2
 15 -4 0 283.97 26.7
 15 -4 0 289.27 26.4
 5 10 0 13.9 6.9
 5 10 0 3.9 5.6
 10 -15 0 12.2 7
 15 -5 0 8.8 6.6
 15 -5 0 2.6 6.6
 -10 15 0 10.8 7.1
 6 9 0 546.65 42.3
 9 -15 0 513.35 40.9
 -9 15 0 491.25 41.8
 15 -6 0 511.95 41.7
 15 -6 0 509.85 41.2
 7 8 0 323.37 28.6
 8 -15 0 317.87 27.1
 7 8 0 309.67 27.4
 15 -7 0 317.77 28.4
 -8 15 0 302.37 28.3
 8 7 0 330.87 28.4
 7 -15 0 307.17 25.6
 8 7 0 270.17 25.4
 -7 15 0 285.37 27.2
 15 -8 0 286.37 27.2
 15 -8 0 274.17 24.9
 -8 -7 0 302.57 24.8
 9 6 0 576.84 43.2
 6 -15 0 516.75 40.2
 9 6 0 510.15 40.1
 -6 15 0 517.85 42.6
 -9 -6 0 510.55 37.9
 15 -9 0 534.15 42.4
 15 -9 0 476.25 39.6
 5 -15 0 3 2
 10 5 0 16.8 6.9
 10 5 0 13.1 8.8
 -5 15 0 10.6 7.3
 15 -10 0 11.3 5.3
 -10 -5 0 11 4.2
 15 -10 0 12.4 7.6
 4 -15 0 325.07 25.4
 11 4 0 299.67 28.6
 -4 15 0 244.68 27.1
 -11 -4 0 314.17 23.7
 15 -11 0 303.87 28.6
 3 -15 0 184.28 16.8
 12 3 0 182.38 21.8
 15 -12 0 162.38 21.1
 -3 15 0 155.98 20.6
 -12 -3 0 192.68 15.8
 13 2 0 10.8 6.1
 2 -15 0 20.2 5.9
 13 2 0 27.1 9.6
 15 -13 0 27.5 9.9
 -2 15 0 19.1 8.9
 14 1 0 185.58 22.7
 1 -15 0 162.28 16.6
 -15 14 0 206.78 18.8
 14 1 0 189.08 18.3
 15 -14 0 191.68 21.4
 -1 15 0 192.48 21.1
 15 0 0 595.04 48.8
 -15 15 0 670.93 49.2
 15 0 0 639.64 52.29
 0 15 0 646.44 51.89
 15 -15 0 597.54 51.29
 1 15 0 356.56 37.4
 15 -16 0 457.25 39.2
 1 15 0 448.46 36.1
 16 -1 0 483.35 40.4
 16 -1 0 421.36 36
 -15 16 0 453.75 36.8
 2 14 0 80.69 12.7
 2 14 0 77.49 14.3
 14 -16 0 108.39 17.4
 -14 16 0 76.79 13.9
 16 -2 0 81.99 14.9
 16 -2 0 97.39 14
 3 13 0 30.1 10.4
 3 13 0 57.49 10.6
 13 -16 0 59.29 12.4
 16 -3 0 55.79 12.1
 16 -3 0 60.99 10.9
 -13 16 0 46.3 10.7
 4 12 0 135.39 16.7
 12 -16 0 140.39 18.6
 4 12 0 107.09 16.3
 -12 16 0 113.09 16.3
 16 -4 0 139.89 17.5
 16 -4 0 114.99 15.7
 5 11 0 32.6 8
 5 11 0 3.8 6.6
 11 -16 0 4.5 6.3
 -11 16 0 4.5 7.6
 16 -5 0 -5.9 5.5
 16 -5 0 9.9 7.1
 6 10 0 7.9 3.9
 10 -16 0 -0.2 6.8
 6 10 0 1.6 6.9
 -10 16 0 -0.9 6.4
 16 -6 0 9.6 6.3
 16 -6 0 2.1 7
 7 9 0 111.69 16
 7 9 0 133.29 15.5
 9 -16 0 146.59 14.5
 16 -7 0 114.69 16.4
 -9 16 0 100.89 15.8
 16 -7 0 76.69 12.5
 8 8 0 790.92 56.99
 8 8 0 739.33 58.39
 8 -16 0 691.53 56.29
 -8 16 0 740.43 58.59
 16 -8 0 770.82 56.69
 16 -8 0 742.63 57.99
 9 7 0 115.89 14.9
 7 -16 0 137.79 14.8
 9 7 0 101.59 16.3
 16 -9 0 114.89 14.3
 16 -9 0 137.09 18
 -7 16 0 131.19 18.3
 10 6 0 12.2 8.1
 10 6 0 10.5 7.2
 6 -16 0 13.7 5.6
 16 -10 0 2.8 5.1
 16 -10 0 11.6 8.1
 -6 16 0 -2.2 6.6
 11 5 0 8.4 8
 5 -16 0 20.8 6.5
 16 -11 0 10.6 7.9
 -5 16 0 7.9 7.9
 12 4 0 115.59 17.2
 4 -16 0 104.49 13.2
 -4 16 0 129.99 17.3
 16 -12 0 105.39 16.4
 3 -16 0 48.8 8.4
 13 3 0 16.4 10.7
 16 -13 0 55.59 12.1
 -3 16 0 49.6 11.4
 2 -16 0 94.19 11.4
 14 2 0 79.39 15.4
 -2 16 0 89.69 15.5
 16 -14 0 76.59 14.6
 -16 15 0 479.85 36.8
 15 1 0 428.86 40.1
 15 1 0 416.06 38.1
 -1 16 0 448.16 39.5
 16 -15 0 457.65 40.8
 16 0 0 215.58 27.2
 16 0 0 227.08 23.2
 -16 16 0 229.58 22.3
 16 -16 0 271.47 27.1
 0 16 0 235.58 26.2
 16 -17 0 107.99 17.6
 1 16 0 74.69 15.5
 17 -1 0 93.49 14.9
 17 -1 0 102.59 17.9
 -16 17 0 124.49 16.3
 2 15 0 43.6 11.5
 15 -17 0 56.29 13.4
 2 15 0 46.4 10.6
 -15 17 0 45.8 11.4
 17 -2 0 48.8 12.8
 17 -2 0 42.4 10.5
 3 14 0 7.9 7.5
 14 -17 0 11 9.8
 3 14 0 15.1 8.6
 -14 17 0 12.7 7.7
 17 -3 0 10.2 8.7
 17 -3 0 8 6.8
 4 13 0 61.59 13
 13 -17 0 54.69 12.8
 4 13 0 68.19 12.4
 -13 17 0 67.69 13.3
 17 -4 0 55.29 11.9
 17 -4 0 60.49 13
 5 12 0 269.57 26.8
 5 12 0 244.88 25.6
 12 -17 0 288.17 27.1
 17 -5 0 277.47 27.5
 17 -5 0 289.97 26.6
 -12 17 0 270.07 26.4
 6 11 0 117.69 16.1
 11 -17 0 113.59 16.8
 6 11 0 153.18 18.5
 17 -6 0 139.59 18.2
 17 -6 0 123.69 16.5
 -11 17 0 110.69 17
 7 10 0 28.6 9
 7 10 0 37.2 10.8
 10 -17 0 51.49 10.7
 17 -7 0 25.8 8.2
 17 -7 0 40.6 9.9
 -10 17 0 20.7 9.1
 9 -17 0 337.37 26.3
 8 9 0 260.67 25.2
 8 9 0 303.37 28.6
 17 -8 0 257.07 24.7
 -9 17 0 251.27 26.5
 17 -8 0 253.07 26.8
 9 8 0 252.67 24.2
 8 -17 0 305.87 25.2
 9 8 0 270.07 27.7
 -8 17 0 209.38 25.3
 17 -9 0 292.07 26.3
 17 -9 0 247.98 23.8
 7 -17 0 37 7.9
 10 7 0 15.1 9.6
 10 7 0 42 10.2
 17 -10 0 31.8 10.1
 -7 17 0 33 11.4
 17 -10 0 33.8 8.1
 11 6 0 131.69 19.1
 17 -11 0 125.49 18.4
 -6 17 0 130.79 19.1
 12 5 0 294.17 30.1
 5 -17 0 344.57 26.6
 17 -12 0 278.57 28.9
 -5 17 0 262.57 28.7
 13 4 0 48.3 12.9
 4 -17 0 67.39 10
 -4 17 0 68.09 14.3
 17 -13 0 47.8 12.4
 14 3 0 5.1 9.6
 3 -17 0 4.9 5.2
 17 -14 0 14.6 8.8
 -3 17 0 12.4 9
 15 2 0 41.4 12.7
 -2 17 0 39.5 11.4
 17 -15 0 46.3 12.1
 16 1 0 86.89 17.2
 -1 17 0 81.39 15.6
 17 -16 0 92.79 17
 -17 17 0 10.6 7.9
 17 0 0 16.7 11
 0 17 0 37.4 11.9
 17 -17 0 17.3 11.7
 17 -18 0 8.4 9.6
 1 17 0 20.8 9.1
 18 -1 0 1 9.7
 -17 18 0 -3.3 7.2
 16 -18 0 1.5 8.9
 2 16 0 -10.6 8.7
 -16 18 0 11.1 8.7
 18 -2 0 -9 7.9
 18 -2 0 1.4 7.4
 3 15 0 8.3 7.9
 15 -18 0 2.6 8.7
 3 15 0 27.7 11.9
 -15 18 0 2.2 8.5
 18 -3 0 1 8.4
 18 -3 0 9.3 8
 4 14 0 116.49 16.9
 4 14 0 130.59 19.4
 14 -18 0 109.89 17.8
 18 -4 0 117.69 18.5
 -14 18 0 114.09 18.1
 18 -4 0 113.59 17.2
 5 13 0 223.58 24.7
 5 13 0 211.88 23.5
 13 -18 0 256.67 25.6
 18 -5 0 244.18 24.6
 18 -5 0 207.18 25.6
 -13 18 0 242.48 24.5
 6 12 0 73.99 13.6
 6 12 0 76.69 13.8
 12 -18 0 84.39 14.5
 -12 18 0 77.99 14.4
 18 -6 0 75.09 14.1
 18 -6 0 78.19 13.9
 7 11 0 3.4 6.8
 7 11 0 -2.2 7.1
 11 -18 0 2.9 6.7
 18 -7 0 2.5 6.7
 18 -7 0 1.8 7.7
 -11 18 0 5.6 7.7
 8 10 0 -5.9 8.1
 8 10 0 -15.3 4.8
 10 -18 0 -1.3 6.2
 -10 18 0 1.6 7.3
 18 -8 0 4 6.7
 18 -8 0 5.6 4.9
 9 9 0 54.79 10.5
 9 -18 0 86.99 13.4
 9 9 0 63.09 13.9
 -9 18 0 43.4 12.3
 18 -9 0 55.09 10.8
 18 -9 0 73.89 14.4
 10 8 0 0.2 7.9
 8 -18 0 -1.1 5.1
 -8 18 0 5.3 8
 18 -10 0 -1 6.3
 18 -10 0 -0.1 5.6
 7 -18 0 0.8 5.8
 11 7 0 9.5 9.2
 18 -11 0 -5.6 7.8
 -7 18 0 4.6 8.4
 6 -18 0 75.39 11.9
 12 6 0 100.99 17.1
 18 -12 0 92.59 16.6
 -6 18 0 55.99 14.7
 13 5 0 254.57 29.4
 5 -18 0 258.57 22.7
 18 -13 0 234.18 26
 -5 18 0 218.68 27.6
 4 -18 0 116.89 15.6
 14 4 0 114.49 19.6
 -4 18 0 75.79 16.5
 18 -14 0 113.19 18.4
 15 3 0 19.5 10.6
 18 -15 0 18.5 10
 -3 18 0 22.1 10.7
 16 2 0 -7.4 8.8
 -2 18 0 18.6 10.9
 18 -16 0 4.5 8.8
 17 1 0 -4.3 9.3
 18 -17 0 -1.7 8
 -1 18 0 -18.6 6.6
 18 0 0 43.5 14.2
 18 -18 0 -4.6 10.4
 0 18 0 2 8.7
 1 18 0 21.7 11.1
 18 -19 0 18.3 11.8
 19 -1 0 -7.5 9.3
 -18 19 0 6.1 8.8
 2 17 0 -2.7 9.4
 17 -19 0 2.5 9.8
 -17 19 0 0.5 8.2
 19 -2 0 -11.4 8.9
 16 -19 0 51.59 14.8
 3 16 0 53.89 14.1
 -16 19 0 70.39 14.5
 19 -3 0 61.19 13.2
 19 -3 0 79.49 15.7
 4 15 0 101.39 16
 4 15 0 132.49 18.7
 15 -19 0 129.89 20.8
 19 -4 0 127.99 18.4
 -15 19 0 112.39 17.8
 19 -4 0 130.19 19.6
 5 14 0 44.6 14.6
 14 -19 0 106.29 17.9
 5 14 0 89.09 15.7
 19 -5 0 83.29 15.5
 19 -5 0 89.19 16.9
 -14 19 0 104.99 17.3
 6 13 0 -1.9 8
 6 13 0 14.1 9.7
 13 -19 0 21.6 9.8
 -13 19 0 3.2 9.3
 19 -6 0 9.9 9
 19 -6 0 4.9 7.9
 7 12 0 9 6.1
 7 12 0 6.3 9.6
 12 -19 0 1.5 7.6
 19 -7 0 6.3 8.4
 19 -7 0 6.1 8.8
 -12 19 0 17.2 9.7
 8 11 0 29.2 10.6
 8 11 0 15.2 8.9
 11 -19 0 28.8 10.3
 19 -8 0 2.5 7.7
 -11 19 0 5 8.8
 19 -8 0 20.4 9.9
 9 10 0 -6.5 8.3
 9 10 0 -1.9 6.5
 10 -19 0 -10.4 5.8
 19 -9 0 -4.2 6.4
 -10 19 0 1 8.3
 19 -9 0 5 8.2
 10 9 0 -6.3 7.7
 9 -19 0 -18.6 4.9
 19 -10 0 -5.4 6.5
 19 -10 0 -6.2 7.9
 -9 19 0 -2.9 8.6
 11 8 0 33.9 12.7
 8 -19 0 29.3 8.8
 19 -11 0 22 10.3
 -8 19 0 29.8 11.2
 12 7 0 15.1 11.2
 7 -19 0 -1.2 3.5
 -7 19 0 14 11
 19 -12 0 8.7 10
 13 6 0 11.4 10.5
 6 -19 0 -0.1 6.6
 19 -13 0 13.7 9.3
 -6 19 0 21.1 10.7
 14 5 0 88.39 17.4
 -5 19 0 84.49 18.3
 19 -14 0 82.69 17.2
 15 4 0 88.69 17.6
 -4 19 0 107.69 19.2
 19 -15 0 96.39 18.1
 16 3 0 52.79 17
 19 -16 0 74.79 16.5
 -3 19 0 62.89 15.6
 17 2 0 1 10.3
 19 -17 0 5 9.8
 -2 19 0 -6.9 9.5
 18 1 0 15.2 12.6
 -1 19 0 19.2 11.3
 19 -18 0 4.2 12.3
 19 0 0 11.8 11.7
 0 19 0 -4.2 9.8
 19 -19 0 0.6 9.9
 18 -20 0 44.9 15.2
 2 18 0 46 13.4
 20 -2 0 28 13.4
 -18 20 0 28.4 11.4
 17 -20 0 66.09 17
 3 17 0 42.4 13.1
 20 -3 0 66.39 16
 -17 20 0 50.09 13
 4 16 0 64.49 15.1
 16 -20 0 64.09 15.7
 20 -4 0 69.89 15.9
 20 -4 0 69.99 15
 -16 20 0 83.69 15.7
 15 -20 0 14.6 10.1
 5 15 0 21.5 11.8
 5 15 0 0.2 8.6
 -15 20 0 12.7 10.5
 20 -5 0 4.7 8.7
 20 -5 0 5 11
 14 -20 0 5.8 9
 6 14 0 -5.5 7.4
 6 14 0 -2 8.8
 20 -6 0 1.7 8.4
 -14 20 0 -2.9 8.5
 20 -6 0 6.3 9.3
 7 13 0 4.1 9.1
 13 -20 0 1.7 8.4
 7 13 0 5.3 6.1
 20 -7 0 -0.4 7.3
 -13 20 0 -7.8 7.6
 20 -7 0 -8.2 7.3
 8 12 0 1.6 7.2
 8 12 0 -6.7 8.4
 12 -20 0 -1.3 8.5
 20 -8 0 0.1 8.4
 -12 20 0 0 8.7
 20 -8 0 5.9 7.1
 9 11 0 49.9 13.7
 11 -20 0 69.79 13.8
 20 -9 0 70.39 13.5
 -11 20 0 79.99 16.2
 20 -9 0 62.39 14.1
 10 -20 0 30.1 9.8
 10 10 0 17.4 10.9
 20 -10 0 21.3 10.9
 -10 20 0 19.1 11.4
 11 9 0 79.09 16.3
 9 -20 0 118.39 16.4
 20 -11 0 97.29 17
 -9 20 0 58.49 15.5
 12 8 0 -4 9
 8 -20 0 -14.2 5.5
 -8 20 0 1.4 9.5
 20 -12 0 5.9 9.9
 13 7 0 -6.8 9
 7 -20 0 -2.4 5.8
 20 -13 0 3.8 8.4
 -7 20 0 -0.3 8.4
 14 6 0 2.4 11.5
 20 -14 0 3.6 10
 -6 20 0 -1.3 9.5
 15 5 0 -13.5 9.1
 -5 20 0 9.9 10.1
 20 -15 0 4 10.9
 16 4 0 55.19 15.5
 -4 20 0 43.8 16.7
 20 -16 0 37.4 13.2
 17 3 0 49.8 16.7
 -3 20 0 22.8 14.3
 20 -17 0 82.59 18
 18 2 0 37.1 14.4
 -2 20 0 24.2 13.5
 20 -18 0 52.69 15.2
 16 -21 0 -8.4 9.5
 5 16 0 -6.7 7.8
 -16 21 0 -11.4 8.3
 21 -5 0 -9.1 8.8
 21 -5 0 -1.8 9.3
 15 -21 0 32.3 12
 6 15 0 16.2 10.1
 6 15 0 24.2 11.8
 21 -6 0 21.7 10.6
 21 -6 0 31.3 11.2
 -15 21 0 25.9 12.1
 7 14 0 81.09 16.7
 7 14 0 96.79 16.6
 14 -21 0 83.19 16.5
 21 -7 0 73.59 16.1
 21 -7 0 101.09 17
 -14 21 0 63.09 17
 13 -21 0 3 9.3
 8 13 0 13.7 10.1
 21 -8 0 13.6 9.3
 21 -8 0 -7.2 9.2
 -13 21 0 4.1 9.8
 9 12 0 19.6 11.9
 12 -21 0 13.6 10.2
 -12 21 0 5.1 10.8
 21 -9 0 17.5 10.8
 21 -9 0 -11.2 5.7
 10 11 0 37.7 12.8
 11 -21 0 32.9 11
 -11 21 0 33.5 13.4
 21 -10 0 49.7 13.6
 11 10 0 47.2 13.8
 10 -21 0 40.7 11.2
 21 -11 0 38.2 12.5
 -10 21 0 52.39 14.6
 9 -21 0 8 8.5
 12 9 0 13.1 11.7
 21 -12 0 15.1 11.2
 -9 21 0 7.6 12
 13 8 0 11.7 12
 21 -13 0 24.7 11.3
 -8 21 0 28.5 13.1
 14 7 0 78.19 17.5
 -7 21 0 95.19 18.4
 21 -14 0 76.59 17.4
 15 6 0 30.6 13.9
 -6 21 0 36.6 13.7
 21 -15 0 25 12.5
 16 5 0 -12.7 10.2
 -5 21 0 2.2 9.5
 21 -16 0 5.8 11.6
 9 13 0 27.8 12.6
 13 -22 0 33.9 11.4
 22 -9 0 26.5 12.9
 -13 22 0 10.5 10.8
 10 12 0 26 12.8
 12 -22 0 13.7 10.9
 -12 22 0 26 12.2
 22 -10 0 6.1 9.1
 11 11 0 -6.3 10.8
 11 -22 0 -1.9 8.5
 -11 22 0 0.6 9.9
 22 -11 0 -3.9 10.1
 12 10 0 -0.6 11.7
 10 -22 0 18.9 9.4
 -10 22 0 11.5 12.5
 22 -12 0 20.6 12.3
 9 -22 0 11.5 9.2
 13 9 0 21.6 12.5
 -9 22 0 35 15.1
 22 -13 0 51.49 15.2
 0 0 -1 0 0.1
 0 0 1 -0.1 0.1
 1 -1 -1 -0.2 0.3
 -1 0 -1 -0.3 0.4
 0 1 -1 -0.5 0.4
 -1 0 -1 -0.6 0.3
 1 -1 -1 -0.3 0.4
 1 -1 -1 -0.4 0.5
 1 0 1 0.2 0.6
 1 0 1 0.3 0.7
 -1 1 1 -0.1 0.4
 -1 1 1 0.1 0.3
 0 -1 1 -0.4 0.3
 -1 1 1 -0.2 0.5
 -1 1 -1 -0.4 0.3
 0 -1 -1 -0.3 0.3
 1 0 -1 0.2 0.4
 -1 1 -1 0.1 0.5
 0 -1 -1 -0.4 0.3
 1 0 -1 0 0.6
 0 -1 -1 -0.3 0.5
 -1 1 -1 -0.1 0.3
 0 1 1 -0.4 0.5
 -1 0 1 -0.6 0.2
 1 -1 1 0.3 0.7
 1 -1 1 0.2 0.4
 0 1 1 -0.1 0.3
 0 1 1 -0.7 0.5
 -1 0 1 -0.2 0.3
 -1 2 -1 16.4 1.7
 -1 -1 -1 23.6 2
 -1 2 -1 21.5 2.3
 1 1 1 19.9 2.1
 1 1 1 18.9 2.4
 3 -2 -1 753.82 52.99
 -1 3 -1 766.12 52.79
 3 -2 -1 775.02 53.29
 -1 3 -1 705.43 53.39
 2 1 1 722.53 52.89
 1 -3 1 827.62 52.99
 2 1 1 756.12 53.49
 2 1 1 772.22 53.29
 0 2 -1 0.1 0.6
 0 2 -1 0 0.8
 2 -2 -1 0.6 1
 2 -2 -1 0.2 0.6
 0 2 -1 1.2 1.3
 2 0 1 -0.5 1
 2 0 1 0.1 1.1
 -2 2 1 -0.2 0.5
 -2 2 1 -0.6 1
 0 -2 1 0.6 0.7
 -2 1 -1 22.8 1.8
 1 1 -1 15.8 2.3
 1 -2 -1 20.4 1.8
 2 -1 1 22.9 1.8
 -1 2 1 22 2.4
 -1 -1 1 16.5 1.7
 2 -1 1 22 2.6
 -2 2 -1 0.2 0.9
 0 -2 -1 0.7 0.6
 -2 2 -1 -0.4 0.6
 2 0 -1 -0.2 0.8
 2 0 -1 -0.6 1
 2 -2 1 0.6 1.2
 -2 0 1 0 0.8
 2 -2 1 0.2 0.7
 0 2 1 -0.6 1.1
 0 2 1 0.5 0.9
 3 -1 -1 771.12 52.19
 -2 3 -1 705.23 52.19
 3 -1 -1 724.33 52.19
 1 2 1 710.83 52.19
 2 -3 1 809.22 52.29
 4 -2 -1 2407.96 175.98
 -2 4 -1 2651.73 175.08
 2 -4 1 2554.14 174.98
 2 2 1 2539.55 176.08
 -2 5 -1 1108.19 73.69
 5 -3 -1 1081.49 74.39
 -2 5 -1 976 74.89
 -3 -2 -1 1107.09 74.09
 3 2 1 1014 74.19
 3 2 1 1087.09 74.99
 -1 4 -1 726.83 47.7
 -1 4 -1 680.33 46.7
 4 -3 -1 572.64 47.2
 4 -3 -1 672.33 46.8
 1 -4 1 574.14 46.8
 3 1 1 758.42 46.8
 3 1 1 677.63 47.2
 -4 3 1 713.03 47.1
 3 1 1 644.14 47.5
 0 3 -1 1.4 2
 3 -3 -1 -0.4 1
 0 3 -1 -0.4 1.3
 3 -3 -1 -1.7 1.7
 0 -3 1 -0.6 1
 -3 3 1 -0.4 0.8
 3 0 1 -0.3 1.6
 -3 3 1 -1.1 1.8
 3 0 1 2.2 2.1
 1 2 -1 820.62 52.69
 1 2 -1 718.73 53.29
 2 -3 -1 793.02 53.39
 3 -1 1 766.92 53.39
 3 -1 1 733.23 53.29
 -1 -2 1 824.22 52.69
 -2 3 1 696.83 53.39
 3 -1 1 719.03 52.59
 2 1 -1 785.42 51.79
 1 -3 -1 835.92 52.19
 -3 2 -1 709.13 51.79
 2 1 -1 712.43 52.29
 1 -3 -1 724.33 51.69
 3 -2 1 719.83 51.99
 -1 3 1 686.23 52.39
 3 -2 1 762.62 52.39
 -2 -1 1 764.82 51.69
 -1 3 1 742.93 51.69
 -3 3 -1 -0.6 1.5
 3 0 -1 1.7 1.9
 -3 3 -1 -0.9 1
 0 -3 -1 -0.7 0.3
 3 0 -1 0.6 1.4
 3 -3 1 -1.7 1
 0 3 1 1.6 1.6
 0 3 1 -0.7 1.8
 3 -3 1 0.2 1.9
 -3 4 -1 768.12 48.4
 -3 4 -1 726.43 47.1
 4 -1 -1 642.34 48
 4 -1 -1 676.33 48.3
 -1 -3 -1 605.74 47.6
 1 3 1 689.13 48.2
 3 -4 1 580.54 48
 1 3 1 769.92 48.3
 -2 -3 -1 1127.89 76.89
 5 -2 -1 1100.89 77.49
 5 -2 -1 1170.28 77.69
 -3 5 -1 961.9 77.59
 -3 5 -1 1163.48 76.19
 2 3 1 1078.99 77.59
 3 -5 1 1116.59 77.49
 -3 6 -1 110.19 8.5
 -3 -3 -1 116.09 9.3
 -3 6 -1 141.49 10.9
 6 -3 -1 99.89 10.4
 3 3 1 102.99 10.3
 3 3 1 149.79 10.1
 3 -6 1 103.89 10
 7 -4 -1 17.4 3.6
 -3 7 -1 16.5 2.2
 -4 -3 -1 14.8 2.8
 7 -4 -1 18.8 4.4
 -3 7 -1 16.1 4.2
 3 -7 1 19.1 3.9
 4 3 1 8.3 3.8
 4 3 1 16.9 3.6
 6 -4 -1 30.2 3.9
 6 -4 -1 29.8 4.9
 -2 6 -1 28.6 3.1
 -2 6 -1 16.8 4.2
 4 2 1 27.4 4.8
 4 2 1 19.1 3.4
 5 -4 -1 192.78 13.6
 -1 5 -1 199.58 13.6
 -1 5 -1 141.19 14.4
 4 1 1 217.98 14.4
 4 1 1 152.28 13.3
 -5 4 1 171.78 14
 4 1 1 188.38 14.8
 4 -4 -1 -0.4 2.1
 4 -4 -1 0.5 1.2
 0 4 -1 0.5 2.5
 0 4 -1 2.1 1.9
 4 0 1 -1.5 2.4
 -4 4 1 -3.6 1.9
 0 -4 1 0.2 1.5
 4 0 1 -2.4 2.2
 3 -4 -1 700.03 45.9
 3 -4 -1 552.94 46.9
 1 3 -1 668.83 47
 1 3 -1 727.93 47.3
 4 -1 1 667.53 47.2
 -1 -3 1 593.34 46.2
 4 -1 1 667.43 47.2
 -3 4 1 756.12 47.4
 2 -4 -1 2522.85 171.28
 2 2 -1 2568.44 172.38
 -4 2 -1 2473.45 171.48
 -2 -2 1 2112.89 171.38
 -2 4 1 2824.92 171.28
 4 -2 1 2413.86 172.38
 3 1 -1 686.93 48.3
 -4 3 -1 770.02 48.6
 3 1 -1 676.73 49.1
 1 -4 -1 592.54 48.5
 -1 4 1 768.92 49.4
 -1 4 1 690.43 48.2
 4 -3 1 692.63 48.4
 4 -3 1 658.73 49.1
 0 -4 -1 -0.7 1.3
 -4 4 -1 0.8 2
 4 0 -1 -1.9 2.2
 4 0 -1 0.7 1.9
 0 4 1 -2.9 2.2
 0 4 1 -2.3 1.8
 4 -4 1 -1.1 1.3
 4 -4 1 -1 2.5
 5 -1 -1 216.38 15.4
 -4 5 -1 191.68 13.9
 5 -1 -1 200.08 15.6
 1 4 1 181.28 15.2
 6 -2 -1 27.9 4.4
 6 -2 -1 25.9 4.3
 -4 6 -1 17.7 4.1
 2 4 1 25.5 4.6
 2 4 1 14.2 3.8
 -3 -4 -1 13.8 2.7
 7 -3 -1 14 3.9
 -4 7 -1 16.6 4.4
 7 -3 -1 17.9 4.1
 4 -7 1 15.7 3.9
 3 4 1 14.6 4
 3 4 1 11.5 3.5
 8 -4 -1 15.5 4.7
 -4 8 -1 15.6 4.6
 -4 8 -1 10.1 1.8
 -4 -4 -1 11.9 2.9
 4 4 1 19.3 4.3
 4 4 1 13.6 4.5
 4 -8 1 14.1 4.1
 9 -5 -1 132.19 12.2
 -5 -4 -1 148.79 11.2
 9 -5 -1 141.69 13.1
 -4 9 -1 128.19 13.2
 -4 9 -1 133.29 10.2
 4 -9 1 143.69 12.2
 5 4 1 128.69 13.2
 5 4 1 125.29 12
 8 -5 -1 29.5 4.6
 8 -5 -1 32.4 6.1
 -5 -3 -1 31.9 4.3
 -3 8 -1 30.2 3.6
 -3 8 -1 40.4 6.3
 5 3 1 29.7 5.9
 5 3 1 31.2 4.9
 7 -5 -1 6.6 3.4
 -2 7 -1 4.8 3.6
 7 -5 -1 7.2 2.4
 -2 7 -1 6.4 2.1
 5 2 1 4 2.3
 2 -7 1 4.2 2.4
 5 2 1 3 3.3
 5 2 1 6.3 2.9
 -7 5 1 3.9 2.6
 -1 6 -1 26.1 5.2
 -1 6 -1 35.4 4.1
 6 -5 -1 24.4 3.4
 -6 5 1 30.5 4.6
 5 1 1 32.6 4.7
 5 1 1 25.4 4.9
 5 -5 -1 0.6 2.4
 0 5 -1 -0.6 1.8
 0 5 -1 1.8 2.8
 5 -5 -1 2.3 1.3
 -5 5 1 -0.1 2.3
 5 0 1 -0.3 2.8
 0 -5 1 -0.2 1.6
 5 0 1 -0.6 2.5
 1 4 -1 145.49 14
 4 -5 -1 186.38 12.5
 1 4 -1 201.48 14.2
 5 -1 1 198.68 14.5
 5 -1 1 191.08 14.5
 -4 5 1 133.49 14.1
 2 3 -1 1094.69 75.99
 3 -5 -1 1077.89 75.89
 5 -2 1 1137.69 76.19
 -3 5 1 966.3 76.09
 -2 -3 1 1130.89 74.89
 5 -2 1 1069.29 75.89
 -5 3 -1 943.81 74.49
 2 -5 -1 1114.39 75.19
 3 2 -1 1109.29 75.59
 5 -3 1 1072.99 74.99
 -3 -2 1 1118.79 74.39
 -2 5 1 943.91 75.49
 -2 5 1 1121.69 74.29
 5 -3 1 1154.78 75.79
 4 1 -1 201.18 16.1
 4 1 -1 208.88 15.2
 5 -4 1 225.98 16.4
 5 -4 1 195.68 15.1
 -1 5 1 185.08 15
 -5 5 -1 -0.3 2.3
 5 0 -1 1.2 2.2
 5 0 -1 1.4 2.6
 0 -5 -1 -2.5 1.6
 0 5 1 0.7 2
 5 -5 1 -2.7 2.6
 0 5 1 0.9 2.8
 5 -5 1 0.1 1.5
 -5 6 -1 20.9 4.3
 -5 6 -1 29.7 2.7
 6 -1 -1 37.5 4.9
 6 -1 -1 36.1 5.3
 1 5 1 17.4 4.5
 1 5 1 28.4 4.5
 -5 7 -1 8 3.3
 -2 -5 -1 0.5 1.6
 7 -2 -1 3.7 2.9
 7 -2 -1 5.4 3.1
 2 5 1 5.5 3.2
 5 -7 1 3.9 3.1
 2 5 1 4.3 3.1
 -3 -5 -1 29.9 4.1
 -5 8 -1 27.2 5.5
 8 -3 -1 41.6 6.2
 8 -3 -1 37.6 5.9
 3 5 1 24.7 5.3
 5 -8 1 29.7 5.4
 9 -4 -1 135.09 12.5
 -5 9 -1 116.69 12.9
 -4 -5 -1 152.08 11.3
 9 -4 -1 139.29 12.9
 4 5 1 119.99 12.4
 4 5 1 139.59 13.2
 5 -9 1 138.89 12.7
 -5 10 -1 117.49 14.3
 -5 -5 -1 170.58 12.5
 10 -5 -1 158.68 14.6
 5 -10 1 168.48 13.9
 5 5 1 145.69 14.7
 5 5 1 132.79 13.6
 11 -6 -1 13.9 5
 11 -6 -1 18.6 6.1
 -5 11 -1 14.4 5.7
 -5 11 -1 20.9 2.4
 -6 -5 -1 13 3.3
 6 5 1 15.5 5.3
 6 5 1 20.1 6.2
 5 -11 1 15.3 4.4
 -6 -4 -1 31.8 5
 10 -6 -1 54.09 8.1
 10 -6 -1 43.8 6.5
 -4 10 -1 53.69 8.4
 -4 10 -1 45.9 4.6
 6 4 1 53.49 6.8
 4 -10 1 33.5 6.1
 6 4 1 45.5 7.8
 9 -6 -1 77.39 7.7
 -6 -3 -1 51.69 6.4
 9 -6 -1 69.29 9.2
 -3 9 -1 67.69 9.2
 -3 9 -1 71.09 6.4
 6 3 1 75.79 7.6
 6 3 1 64.79 9
 -2 8 -1 27.1 5.9
 -2 8 -1 22.4 3.5
 8 -6 -1 22.7 3.8
 8 -6 -1 20.7 5.3
 6 2 1 18 5.3
 -8 6 1 13 3.9
 6 2 1 30.4 4.3
 6 2 1 21.6 4.4
 7 -6 -1 49.2 6.6
 7 -6 -1 36.5 4.4
 -1 7 -1 37.2 4.9
 -1 7 -1 37.2 6.6
 6 1 1 45.9 6.8
 1 -7 1 44.6 5
 -7 6 1 51.99 6.1
 6 1 1 35.2 5.6
 0 6 -1 -0.1 3.2
 6 -6 -1 1.8 2.8
 0 6 -1 1.8 2.2
 6 -6 -1 -0.1 1.4
 6 0 1 1.8 2.7
 -6 6 1 1.3 2.4
 6 0 1 -5.9 2.7
 0 -6 1 -0.6 1.7
 1 5 -1 28.9 4.4
 1 5 -1 22.4 5
 5 -6 -1 26.7 2.5
 6 -1 1 29.1 4.7
 -5 6 1 24.8 4.6
 6 -1 1 26.6 4.7
 2 4 -1 15.7 4
 4 -6 -1 54.39 5.4
 2 4 -1 33.6 4.8
 -4 6 1 12.2 4.1
 6 -2 1 28.5 4.6
 6 -2 1 37.2 5.3
 3 -6 -1 105.89 8.6
 3 -6 -1 119.69 10.3
 3 3 -1 113.69 10.6
 -3 6 1 151.78 11.3
 -3 -3 1 121.39 9.1
 6 -3 1 106.59 10.6
 -3 6 1 127.49 8.7
 4 2 -1 26.1 4.6
 4 2 -1 35 3.8
 -6 4 -1 17.4 3.3
 6 -4 1 16.1 3.5
 -2 6 1 10.3 4.1
 -2 6 1 28.5 3.2
 6 -4 1 37.2 5.3
 -6 5 -1 19.3 3.8
 5 1 -1 33.5 4.2
 5 1 -1 26.7 4.9
 -1 6 1 16.8 4.5
 -1 6 1 29.4 3.9
 6 -5 1 34 5.4
 6 -5 1 29.9 3.7
 0 -6 -1 0.3 2
 -6 6 -1 2.9 2.7
 6 0 -1 -0.3 2.3
 6 0 -1 -2.4 2.7
 6 -6 1 0.2 1.5
 0 6 1 1.9 2.4
 0 6 1 -0.1 3
 6 -6 1 -1.2 3.3
 7 -1 -1 42.5 5.9
 -6 7 -1 30.8 5.9
 -1 -6 -1 51.79 5
 7 -1 -1 41.7 6.4
 1 6 1 44.9 5.9
 1 6 1 33.1 6.1
 6 -7 1 38.2 6.5
 8 -2 -1 21.5 4.9
 -6 8 -1 34.7 5.6
 8 -2 -1 19 4.2
 2 6 1 27.6 5.3
 2 6 1 20.1 4.6
 6 -8 1 5.4 3.6
 9 -3 -1 81.59 9.1
 -6 9 -1 56.59 8.3
 -3 -6 -1 53.29 6.1
 9 -3 -1 66.99 8.3
 6 -9 1 51.09 7.8
 3 6 1 75.49 8.9
 3 6 1 66.29 8.3
 -4 -6 -1 39.2 5.2
 -6 10 -1 45.4 7.7
 10 -4 -1 42.9 6.8
 10 -4 -1 47.2 7.6
 4 6 1 51.99 8.2
 6 -10 1 35.5 6.7
 11 -5 -1 22.1 6.4
 -5 -6 -1 9.8 3
 -6 11 -1 17.4 5.9
 11 -5 -1 3.1 3.7
 5 6 1 29.3 7
 6 -11 1 15.4 5.1
 5 6 1 28.2 6.2
 -6 -6 -1 14.6 3.6
 12 -6 -1 15.6 5
 -6 12 -1 20.8 7
 12 -6 -1 11.2 5.9
 6 6 1 14 6.1
 6 6 1 8.7 5.4
 6 -12 1 15.8 5.4
 13 -7 -1 5.8 4.9
 13 -7 -1 2.6 4.9
 -6 13 -1 -0.5 4.9
 -7 -6 -1 4.6 2.8
 7 6 1 0.7 5.8
 7 6 1 4.4 5.2
 6 -13 1 2.7 3.6
 -5 12 -1 3.1 2
 -5 12 -1 3.4 4.9
 -7 -5 -1 8.3 3
 12 -7 -1 4.5 4.1
 12 -7 -1 3.8 5.3
 7 5 1 1.9 4.3
 7 5 1 3.1 4.9
 5 -12 1 12.4 4.6
 11 -7 -1 12.4 5.4
 -7 -4 -1 7.7 2.9
 11 -7 -1 7.6 3.8
 -4 11 -1 7.8 2.6
 -4 11 -1 5.9 4.6
 7 4 1 14.3 4.6
 4 -11 1 0.5 1.8
 7 4 1 3.7 5.5
 10 -7 -1 2.9 2.9
 10 -7 -1 -0.3 3.8
 -3 10 -1 -0.8 4.1
 -7 -3 -1 5.1 2.5
 -3 10 -1 3.6 2.4
 3 -10 1 4.9 3
 7 3 1 4.5 3.4
 7 3 1 3.5 4.6
 -2 9 -1 7.5 3
 9 -7 -1 6.3 3
 9 -7 -1 10 4.5
 -2 9 -1 10.1 4.5
 7 2 1 6 3.1
 7 2 1 8.4 4.7
 7 2 1 7.6 3.6
 2 -9 1 6.9 3.2
 -9 7 1 6.7 3.4
 -1 8 -1 17.1 3.8
 -1 8 -1 17 5.7
 8 -7 -1 13.4 3.2
 8 -7 -1 12.2 4.6
 -8 7 1 18.2 4.2
 7 1 1 16.3 4.3
 7 1 1 5.9 5
 1 -8 1 14.2 3.4
 0 7 -1 5.3 4.3
 0 7 -1 -1.5 2.9
 7 -7 -1 -1.9 1.8
 7 -7 -1 3.8 3.5
 -7 7 1 0.7 3.1
 7 0 1 1.5 3.3
 0 -7 1 1.7 2.2
 7 0 1 -8.4 3.5
 1 6 -1 33.2 6
 1 6 -1 46.2 5.8
 6 -7 -1 42 6.1
 6 -7 -1 36.2 3.4
 -1 -6 1 54.79 4.6
 7 -1 1 37.9 5.9
 -6 7 1 35.1 3.2
 7 -1 1 39.5 6.1
 -6 7 1 40.3 6
 2 5 -1 4.1 2.8
 2 5 -1 -1.1 2.7
 5 -7 -1 -1.3 2.9
 7 -2 1 4.7 3.3
 -2 -5 1 2.1 1.6
 7 -2 1 6.2 3.1
 -5 7 1 4.2 3.1
 3 4 -1 18.7 4.1
 3 4 -1 15.3 4
 4 -7 -1 10.3 3.4
 7 -3 1 15.2 3.7
 -3 -4 1 16.6 2.4
 7 -3 1 13.8 4
 -4 7 1 12.4 4.1
 4 3 -1 17.7 4.2
 3 -7 -1 15.8 3.5
 -3 7 1 21.4 4.6
 -3 7 1 14 2.2
 7 -4 1 11.1 3.4
 7 -4 1 26.8 4.9
 -4 -3 1 16.6 2.6
 5 2 -1 6.8 2.6
 5 2 -1 3.3 3.2
 -7 5 -1 2.7 2.4
 2 -7 -1 2.3 2.3
 7 -5 1 3.2 2.5
 -2 7 1 4.8 3.6
 -2 7 1 5.7 2.1
 7 -5 1 4.3 3.2
 -7 6 -1 37.3 5.4
 1 -7 -1 31.9 4.6
 6 1 -1 36.8 6.2
 6 1 -1 40.9 5.3
 -1 7 1 40.3 4.9
 7 -6 1 48.4 6.9
 7 -6 1 42.7 4.7
 -1 7 1 32.7 6.2
 -7 7 -1 1.5 3.4
 7 0 -1 -1.6 2.6
 0 -7 -1 5.7 2.7
 7 0 -1 3.5 4
 7 -7 1 4.3 4.1
 0 7 1 -9.2 2.7
 7 -7 1 -4.6 1.9
 0 7 1 2.6 4.2
 8 -1 -1 12.5 5
 8 -1 -1 8.8 3.9
 -7 8 -1 24.3 5.3
 -1 -7 -1 15 3.3
 7 -8 1 15 5
 1 7 1 22.2 5.7
 1 7 1 6.8 4.2
 9 -2 -1 4.7 3.6
 9 -2 -1 9.2 4.4
 -2 -7 -1 13.2 3.1
 -7 9 -1 9.5 4.2
 2 7 1 6.4 4.1
 2 7 1 6.1 4.2
 7 -9 1 11.6 4.5
 -3 -7 -1 9.5 2.9
 -7 10 -1 3.2 3.9
 10 -3 -1 1.6 4.2
 10 -3 -1 1.2 3.8
 3 7 1 2.2 4.5
 3 7 1 6.8 4.4
 7 -10 1 8.5 4.2
 -7 11 -1 8.3 4.9
 11 -4 -1 11.1 4.9
 -4 -7 -1 6.1 2.7
 11 -4 -1 9.2 4.5
 4 7 1 4.4 4.6
 7 -11 1 4.8 3.9
 4 7 1 2.3 4.1
 12 -5 -1 3.9 4.9
 -7 12 -1 3.1 4.7
 -5 -7 -1 7.1 3
 12 -5 -1 3.3 4.6
 5 7 1 3 4.5
 5 7 1 -2.7 4.4
 7 -12 1 12.4 5.1
 13 -6 -1 0.4 2.3
 13 -6 -1 4.6 4.9
 -6 -7 -1 3.6 2.5
 -7 13 -1 3.3 5.1
 6 7 1 3 5.4
 6 7 1 6.7 6.1
 7 -13 1 6.3 5
 14 -7 -1 2.7 5.8
 -7 14 -1 14 7.2
 14 -7 -1 9.7 6.6
 -7 -7 -1 8.7 3.5
 7 7 1 9.3 6.3
 7 -14 1 12 5.3
 7 7 1 6.1 6.9
 -7 15 -1 -3.3 5.8
 -8 -7 -1 4.5 3.4
 15 -8 -1 -2.2 5.6
 15 -8 -1 1.2 4.9
 7 -15 1 8.3 5.8
 8 7 1 -6.7 6
 8 7 1 5.4 6.2
 -6 14 -1 9.1 6.2
 14 -8 -1 0.6 5.5
 -8 -6 -1 -0.4 2.7
 14 -8 -1 3.4 5.1
 6 -14 1 1.6 4.8
 8 6 1 -1 5.1
 8 6 1 3.3 7
 -5 13 -1 7.5 6
 13 -8 -1 5.6 4.6
 13 -8 -1 8.5 5.7
 -8 -5 -1 13.6 3.8
 8 5 1 11.1 5.2
 5 -13 1 8.8 4.7
 8 5 1 5.4 6.2
 -4 12 -1 10.5 6
 12 -8 -1 10.6 4.4
 12 -8 -1 12.1 5.8
 -4 12 -1 14.8 3.3
 -8 -4 -1 7 3.1
 8 4 1 15.4 5
 4 -12 1 1.8 2.8
 8 4 1 8 5.9
 -8 -3 -1 27.4 4.3
 11 -8 -1 16.7 4.5
 -3 11 -1 11.8 6.3
 -3 11 -1 19.4 4
 11 -8 -1 27.4 6.9
 3 -11 1 26.1 5.2
 8 3 1 21.8 4.9
 8 3 1 19.8 6.5
 -2 10 -1 11.7 3.7
 10 -8 -1 12.6 3.6
 10 -8 -1 7.9 4.9
 -2 10 -1 9.2 5.7
 8 2 1 14.3 4
 -10 8 1 18.9 4.2
 8 2 1 13.5 4.4
 8 2 1 11.6 5.4
 2 -10 1 15.7 4.1
 9 -8 -1 -0.1 2.4
 -1 9 -1 -1.1 2.9
 -1 9 -1 0.5 4.6
 9 -8 -1 -3.8 3.6
 1 -9 1 4.2 2.8
 8 1 1 -0.2 3.2
 -9 8 1 -0.2 3.1
 8 1 1 -0.1 4.5
 8 1 1 4.4 2.8
 8 -8 -1 2 3.6
 0 8 -1 0.8 4.3
 0 8 -1 -1 2.8
 8 -8 -1 -0.3 1.9
 0 -8 1 1.4 2.4
 -8 8 1 1 3.2
 8 0 1 1.2 4.3
 8 0 1 3.9 3.4
 7 -8 -1 14.4 4.6
 1 7 -1 6.2 3.7
 7 -8 -1 14.1 2
 1 7 -1 15.9 5.4
 8 -1 1 18.3 4.7
 -7 8 1 26.3 5.6
 -1 -7 1 14.1 3.1
 8 -1 1 6.7 5.6
 2 6 -1 17.2 4.5
 2 6 -1 32.5 6
 6 -8 -1 5.8 3.7
 -6 8 1 29.7 5.6
 8 -2 1 15.3 4.6
 8 -2 1 25.2 5
 3 5 -1 34.7 5.8
 5 -8 -1 26.1 5.1
 3 5 -1 27.5 5.5
 -5 8 1 42.9 6.6
 8 -3 1 32.8 5.9
 -3 -5 1 31.4 3.8
 8 -3 1 34.5 5.7
 4 4 -1 14.9 4.5
 4 -8 -1 9.4 1.5
 4 -8 -1 12.1 3.5
 4 4 -1 7 2.9
 -4 8 1 14.1 4.3
 -4 -4 1 16.3 2.6
 8 -4 1 9.4 4.4
 5 3 -1 30.9 5.8
 -8 5 -1 25.6 4.1
 3 -8 -1 29.5 5
 -3 8 1 33.7 3.7
 -5 -3 1 30 3.7
 -3 8 1 36 6.5
 8 -5 1 28.9 4.7
 8 -5 1 35.7 6.5
 6 2 -1 18.4 5
 -8 6 -1 24.5 4.2
 6 2 -1 17.6 3.9
 8 -6 1 11.6 4.5
 -2 8 1 22.1 3.5
 -2 8 1 27.4 5.9
 8 -6 1 18.2 3.8
 7 1 -1 12.4 3.9
 1 -8 -1 7.6 3.3
 7 1 -1 22.1 5.9
 -8 7 -1 21.8 4.3
 -1 8 1 13.6 3.9
 8 -7 1 6.6 5.1
 -1 8 1 18 5.7
 8 -7 1 9.9 3.2
 -8 8 -1 2.3 3.8
 8 0 -1 3.7 3.1
 8 0 -1 -2 3.8
 0 -8 -1 4.6 2.7
 8 -8 1 -0.8 2
 0 8 1 -1.3 4.6
 0 8 1 -0.9 3.2
 8 -8 1 4.8 4.7
 -8 9 -1 0.4 3.8
 9 -1 -1 -0.8 3.4
 -1 -8 -1 0.7 2.2
 9 -1 -1 -3.4 3.7
 1 8 1 -1.1 4.5
 8 -9 1 4.2 4.3
 1 8 1 -1.5 3.7
 10 -2 -1 9 4.2
 10 -2 -1 4.3 4.5
 -8 10 -1 16.2 5.1
 -2 -8 -1 18.1 3.7
 8 -10 1 9.7 4.7
 2 8 1 8.1 4.8
 2 8 1 9.2 5.1
 -8 11 -1 17.8 5.9
 11 -3 -1 23.2 6.2
 -3 -8 -1 28 4.5
 11 -3 -1 14.9 5.3
 3 8 1 13.8 5.8
 8 -11 1 15.8 5.6
 3 8 1 22.7 6.3
 -4 -8 -1 18.2 3.8
 12 -4 -1 17.9 5.8
 12 -4 -1 10.6 5.6
 -8 12 -1 18.9 6.3
 4 8 1 10.8 5.4
 8 -12 1 12.9 5.1
 4 8 1 8.9 5.2
 13 -5 -1 11.5 5.4
 -5 -8 -1 7.3 3
 -8 13 -1 13.8 6.3
 13 -5 -1 8.9 5.6
 5 8 1 -2 2.8
 5 8 1 14.1 6.3
 8 -13 1 10.9 6
 -8 14 -1 2.9 5.9
 -6 -8 -1 1.6 3
 14 -6 -1 6.4 5.4
 14 -6 -1 12.4 6.4
 8 -14 1 1.1 4.6
 6 8 1 3.3 6.5
 6 8 1 -1.8 5.5
 -7 -8 -1 2.1 3.1
 15 -7 -1 0.6 6.2
 -8 15 -1 14.4 7.3
 15 -7 -1 -4.3 3.4
 8 -15 1 4.2 5.5
 7 8 1 2.3 6.5
 7 8 1 -7.7 5.3
 16 -8 -1 2.9 5.8
 16 -8 -1 12.5 7.3
 -8 16 -1 13.1 8.2
 8 -16 1 10.9 6.1
 8 8 1 6.5 8.7
 8 8 1 1 7.2
 -8 17 -1 14 9.1
 17 -9 -1 15.1 8.8
 17 -9 -1 28 8
 9 8 1 19.7 9.4
 9 8 1 16 7.1
 8 -17 1 44.4 9.2
 -7 16 -1 0.1 6.9
 16 -9 -1 2.2 7.1
 16 -9 -1 8.2 6.1
 7 -16 1 1.5 4.5
 9 7 1 2.6 6.6
 9 7 1 3.6 7.1
 -9 -6 -1 5.1 3.4
 15 -9 -1 9.8 7.5
 -6 15 -1 8.3 7.4
 15 -9 -1 9 5.8
 9 6 1 0.7 5.9
 9 6 1 -4.3 7.8
 6 -15 1 0.4 3.9
 14 -9 -1 1.3 4.2
 14 -9 -1 0.5 5.9
 -5 14 -1 -2.7 5.6
 -9 -5 -1 0.8 3.1
 5 -14 1 -1.1 1.9
 9 5 1 -1.4 5.2
 9 5 1 6.1 6.5
 13 -9 -1 23.5 7.5
 -4 13 -1 13.6 7
 -4 13 -1 30 4.6
 13 -9 -1 24.9 5.7
 -9 -4 -1 33.5 5.2
 9 4 1 16.2 8
 9 4 1 26.1 6.3
 4 -13 1 26.5 6
 12 -9 -1 102.39 13.4
 -9 -3 -1 109.79 9.6
 12 -9 -1 80.09 9.8
 -3 12 -1 104.79 13.8
 -3 12 -1 91.59 9.4
 9 3 1 99.39 10.3
 3 -12 1 105.39 10.3
 9 3 1 84.19 12.6
 -2 11 -1 112.79 13.9
 11 -9 -1 94.99 12.8
 11 -9 -1 100.29 9.5
 -2 11 -1 98.59 9.7
 9 2 1 79.79 12.2
 9 2 1 96.19 10.6
 9 2 1 99.89 9.6
 -11 9 1 93.29 10.2
 2 -11 1 98.19 9.8
 10 -9 -1 33.6 4.7
 -1 10 -1 37.8 8.2
 -1 10 -1 33.3 5.8
 10 -9 -1 39.3 7.9
 1 -10 1 35.9 5.5
 9 1 1 35.9 6.5
 9 1 1 38.7 5.2
 9 1 1 27.2 7.1
 -10 9 1 43.9 6.8
 0 9 -1 0 4.6
 9 -9 -1 4.1 4.2
 0 9 -1 -1.4 3.2
 9 -9 -1 1 2.1
 0 -9 1 2.1 2.4
 9 0 1 -8.2 3.5
 -9 9 1 -0.3 3.9
 9 0 1 2.3 3.6
 8 -9 -1 -1.5 1.3
 1 8 -1 3.9 4.5
 1 8 -1 -0.2 3.5
 8 -9 -1 0.6 3.5
 9 -1 1 -2.7 3.9
 -1 -8 1 4.4 2.3
 9 -1 1 5.8 3.9
 -8 9 1 1.8 3.9
 7 -9 -1 8.7 3.9
 2 7 -1 5.6 4.4
 2 7 -1 14.1 4.5
 -2 -7 1 10.8 2.7
 9 -2 1 6.8 4.2
 9 -2 1 4.8 4.1
 -7 9 1 2.2 3.8
 3 6 -1 82.89 8.6
 6 -9 -1 49.2 7.8
 3 6 -1 73.39 9.1
 9 -3 1 72.49 8.6
 -3 -6 1 50.69 5.7
 -6 9 1 73.89 9.3
 9 -3 1 77.89 9.3
 4 5 -1 140.39 13.4
 5 -9 -1 145.79 12.8
 9 -4 1 142.39 13.1
 -4 -5 1 152.98 11.2
 -5 9 1 114.69 13.3
 9 -4 1 139.59 13.4
 4 -9 -1 150.38 12.7
 5 4 -1 131.49 12.5
 5 4 -1 126.39 13.3
 -4 9 1 134.79 13.5
 -4 9 1 129.79 10.4
 9 -5 1 133.49 12.5
 -5 -4 1 156.98 11.2
 9 -5 1 155.38 14
 3 -9 -1 53.59 7.4
 6 3 -1 67.79 9.3
 -9 6 -1 57.79 6.4
 9 -6 1 72.89 7.4
 -6 -3 1 48.9 5.8
 -3 9 1 71.49 9.5
 -3 9 1 73.29 6.1
 9 -6 1 63.09 8.9
 7 2 -1 9.3 3.4
 7 2 -1 7.2 4.4
 -9 7 -1 5.2 3.2
 -2 9 1 6.2 3
 9 -7 1 10.3 4.6
 9 -7 1 6.1 3.1
 -2 9 1 7.3 4.8
 -9 8 -1 0.4 3.3
 1 -9 -1 4.5 2.8
 8 1 -1 1 4.9
 8 1 -1 1.8 3
 9 -8 1 -3.9 2.2
 9 -8 1 2.1 4.7
 -1 9 1 -3.4 2.6
 -1 9 1 -1.2 4.3
 0 -9 -1 4.5 2.8
 -9 9 -1 -1.3 3.1
 9 0 -1 1.6 3.3
 9 0 -1 -1.1 4
 9 -9 1 -2.6 2.1
 9 -9 1 6.4 5.1
 0 9 1 -4.8 3.3
 0 9 1 3.6 4.9
 -9 10 -1 32.6 7
 -1 -9 -1 38.9 5.4
 10 -1 -1 33.7 6.4
 10 -1 -1 31.8 7.5
 9 -10 1 31.5 7.4
 1 9 1 30.8 7.2
 1 9 1 33.7 6.5
 11 -2 -1 109.29 13
 11 -2 -1 89.29 10.7
 -2 -9 -1 103.19 9.5
 -9 11 -1 100.29 12.4
 2 9 1 106.09 12.1
 2 9 1 94.69 12.5
 9 -11 1 95.79 12.6
 12 -3 -1 91.59 12.5
 -3 -9 -1 107.49 9.5
 12 -3 -1 104.59 12
 -9 12 -1 101.09 12.9
 9 -12 1 83.19 12.8
 3 9 1 93.59 13
 3 9 1 94.59 12.4
 -4 -9 -1 26.5 4.8
 13 -4 -1 24.5 6.5
 13 -4 -1 18.9 6.8
 -9 13 -1 24.2 7.2
 9 -13 1 29.6 7.2
 4 9 1 17.7 6.8
 4 9 1 19.1 6.7
 14 -5 -1 -3.3 4.9
 -5 -9 -1 -0.3 2.7
 14 -5 -1 4.5 5.4
 -9 14 -1 -0.1 5.2
 9 -14 1 2.3 5.2
 5 9 1 -3.9 5
 5 9 1 3.1 5.3
 -9 15 -1 4.9 6.3
 -6 -9 -1 4.8 3.3
 15 -6 -1 5.5 6.5
 15 -6 -1 -2.3 6.3
 6 9 1 -0.2 6.5
 9 -15 1 -1.2 5.3
 6 9 1 4.6 5.8
 16 -7 -1 6.1 4.9
 -9 16 -1 12.1 7.7
 16 -7 -1 5.5 6.8
 7 9 1 1.8 5.8
 9 -16 1 -0.8 5.1
 7 9 1 0.1 7.3
 17 -8 -1 13.7 7.3
 17 -8 -1 17.6 7.7
 -9 17 -1 24.5 8.9
 9 -17 1 28 8.5
 8 9 1 17.6 9
 8 9 1 9.7 6.8
 18 -9 -1 30.5 9.6
 -9 18 -1 29.3 10.3
 18 -9 -1 13.5 8
 9 9 1 22.9 9.8
 9 -18 1 24.4 8.9
 9 9 1 18 7.7
 19 -10 -1 27.8 11.2
 -9 19 -1 18 10
 9 -19 1 27.4 9.2
 10 9 1 16.3 10
 18 -10 -1 -2.9 6.6
 18 -10 -1 -0.8 5.9
 -8 18 -1 -5.4 7.8
 10 8 1 15.4 10.3
 8 -18 1 -0.8 5.6
 -7 17 -1 5.6 8.7
 17 -10 -1 -0.3 5.4
 17 -10 -1 -1.4 6.3
 7 -17 1 -2.3 4.7
 10 7 1 -11.6 6.5
 -6 16 -1 10.3 7.2
 16 -10 -1 7.3 7.9
 16 -10 -1 6.6 5.4
 10 6 1 6.9 7.7
 10 6 1 9.5 6.3
 6 -16 1 4.1 2.5
 -10 -5 -1 -6.5 2.8
 15 -10 -1 3.7 4.8
 15 -10 -1 2.4 6.2
 -5 15 -1 3.8 6.5
 10 5 1 -7.9 7.3
 10 5 1 0.6 5.8
 5 -15 1 4.1 4.6
 14 -10 -1 13.2 7.4
 -4 14 -1 5.8 6.7
 14 -10 -1 9.6 4.9
 -10 -4 -1 13.9 4.1
 10 4 1 15.2 6
 10 4 1 4.9 7.1
 4 -14 1 22.3 5.8
 13 -10 -1 50.69 10.3
 -3 13 -1 50.29 10.2
 -3 13 -1 54.49 7.3
 13 -10 -1 45 7.1
 -10 -3 -1 58.49 7.4
 10 3 1 49.9 10.5
 3 -13 1 51.19 7.8
 10 3 1 64.49 8.3
 -2 12 -1 94.39 10.3
 12 -10 -1 90.79 13.3
 -2 12 -1 95.19 13.3
 12 -10 -1 92.99 9.4
 2 -12 1 103.39 10.1
 10 2 1 87.89 9.7
 10 2 1 89.99 11.2
 -12 10 1 97.09 10.6
 10 2 1 78.19 12.5
 -1 11 -1 44.6 9.3
 11 -10 -1 59.19 6.2
 -1 11 -1 53.49 7.4
 11 -10 -1 45.8 9.2
 10 1 1 64.19 6.9
 10 1 1 55.79 9.8
 10 1 1 52.29 8.1
 -11 10 1 47.6 7.6
 1 -11 1 41.2 6.6
 10 -10 -1 -2 4
 10 -10 -1 0.8 2.2
 0 10 -1 -2.6 3.1
 0 10 -1 6.9 5.2
 0 -10 1 1.3 2.7
 10 0 1 0.2 4.8
 -10 10 1 0.2 3.4
 10 0 1 2.9 3.8
 9 -10 -1 48 3.7
 1 9 -1 25 7.2
 1 9 -1 37.4 6.9
 9 -10 -1 44.4 7.8
 -1 -9 1 41.7 5.5
 -9 10 1 30.3 6.6
 10 -1 1 28.8 6.3
 10 -1 1 37 7.8
 2 8 -1 12 4.4
 2 8 -1 10 5.4
 8 -10 -1 23.1 5.6
 -2 -8 1 21.9 3.5
 10 -2 1 8 5
 -8 10 1 8.7 5.1
 10 -2 1 13.7 5
 3 7 -1 2.4 3.7
 7 -10 -1 9.7 4.7
 3 7 -1 0.6 3.9
 10 -3 1 1.9 3.5
 10 -3 1 -0.4 3.4
 -7 10 1 -2 3.6
 -3 -7 1 9 2.6
 6 -10 -1 22.9 5.6
 4 6 -1 38.5 6.7
 4 6 -1 49.99 7.4
 10 -4 1 39.2 6.6
 -4 -6 1 26.1 4
 -6 10 1 51.49 8
 10 -4 1 49.3 7.9
 5 -10 -1 172.98 14.3
 5 5 -1 145.49 14.8
 5 5 -1 132.99 14.1
 -5 -5 1 175.48 12.5
 10 -5 1 152.98 14.9
 -5 10 1 142.59 15.1
 6 4 -1 43.4 7.5
 4 -10 -1 25.2 5.6
 6 4 -1 48.2 6.8
 10 -6 1 40.5 7.7
 -4 10 1 47.1 4.4
 -6 -4 1 32 4.6
 10 -6 1 55.89 7
 -4 10 1 49.99 8
 7 3 -1 6.4 4.5
 -10 7 -1 4.1 3.2
 3 -10 -1 9 3.7
 -3 10 1 4.4 4.8
 10 -7 1 3.3 3.1
 -7 -3 1 11.1 2.7
 10 -7 1 4.3 4.8
 -3 10 1 1.4 2.2
 -10 8 -1 17.6 4.5
 8 2 -1 14.8 5.5
 2 -10 -1 30.1 5
 8 2 -1 10.2 4
 10 -8 1 9.1 4.8
 -2 10 1 13.3 3.7
 10 -8 1 10.1 3.4
 -2 10 1 19.8 6.4
 1 -10 -1 45.6 6.3
 -10 9 -1 34 6.2
 9 1 -1 39.2 6.3
 9 1 -1 42.2 8
 -1 10 1 33.9 7.9
 -1 10 1 33.8 5.8
 10 -9 1 32.9 4.8
 10 -9 1 32.1 7.6
 -10 10 -1 2.9 3.4
 10 0 -1 0.8 3.5
 10 0 -1 -1.8 4.4
 0 -10 -1 2.5 2.9
 0 10 1 -0.9 3.4
 0 10 1 -1.7 4.7
 10 -10 1 -0.1 4.8
 10 -10 1 7.1 2.7
 -1 -10 -1 44.6 6.6
 11 -1 -1 53.59 9.5
 11 -1 -1 63.09 8.7
 -10 11 -1 54.79 8.6
 1 10 1 50.99 7.9
 1 10 1 53.79 9.7
 10 -11 1 48.5 9.4
 12 -2 -1 104.89 13.2
 -10 12 -1 80.39 12.2
 12 -2 -1 88.79 11.6
 -2 -10 -1 106.29 9.6
 10 -12 1 93.99 13
 2 10 1 84.89 12.7
 2 10 1 79.49 11.1
 -3 -10 -1 62.59 7.6
 -10 13 -1 45.3 9.7
 13 -3 -1 72.79 11.2
 13 -3 -1 68.29 10.2
 3 10 1 59.29 9.8
 10 -13 1 53.29 10.5
 3 10 1 48 9.9
 14 -4 -1 12.2 6.2
 14 -4 -1 19 7.3
 -10 14 -1 14.4 7.3
 -4 -10 -1 17.4 4.4
 4 10 1 21.4 7.1
 10 -14 1 8.2 6.8
 4 10 1 11.8 6.3
 -5 -10 -1 3.2 3.4
 -10 15 -1 0.5 6.2
 15 -5 -1 2.8 5.7
 15 -5 -1 3.7 6.1
 5 10 1 0 5.6
 10 -15 1 -7.1 6.1
 5 10 1 4.6 5
 16 -6 -1 7.2 6.9
 16 -6 -1 -1.4 6.1
 -10 16 -1 19.3 8.1
 10 -16 1 9 6.6
 6 10 1 4.7 6.7
 -10 17 -1 8.1 7.2
 17 -7 -1 1.7 6.8
 17 -7 -1 -11.8 5.2
 10 -17 1 11.2 7.2
 7 10 1 0.7 7.5
 7 10 1 10.9 6.4
 18 -8 -1 17.4 8.9
 18 -8 -1 -8.6 4
 -10 18 -1 16.8 9.1
 10 -18 1 19.8 8.7
 8 10 1 3.8 6.7
 8 10 1 6.4 8.2
 19 -9 -1 30.8 10.6
 19 -9 -1 5 7.8
 -10 19 -1 11.8 9.4
 10 -19 1 24 9.6
 9 10 1 20.7 10.3
 20 -10 -1 2.3 9
 -10 20 -1 1.4 9.1
 10 -20 1 12.8 9.3
 10 10 1 4.4 9.4
 -10 21 -1 -1.2 9.5
 21 -11 -1 -8.5 8.8
 10 -21 1 2.4 9.3
 11 10 1 -0.9 9
 -9 20 -1 20.3 10.4
 20 -11 -1 1.7 8.1
 11 9 1 17.1 10.3
 9 -20 1 4.4 7.3
 -8 19 -1 5.6 8.9
 19 -11 -1 1.7 8.4
 8 -19 1 10.4 7.5
 11 8 1 7.5 10.2
 18 -11 -1 0.5 7.2
 -7 18 -1 -7 7.3
 11 7 1 -1.3 8.3
 7 -18 1 -2.1 3.9
 -6 17 -1 39.3 10.9
 17 -11 -1 32.7 11.1
 11 6 1 23.9 10.3
 6 -17 1 42.4 8.7
 16 -11 -1 49.99 11.2
 -5 16 -1 42.2 10.6
 11 5 1 36.5 10.5
 5 -16 1 27.5 7.4
 -11 -4 -1 8.7 4.1
 -4 15 -1 10.6 7.8
 15 -11 -1 10.4 7.9
 4 -15 1 7.7 5.1
 11 4 1 -3.3 7
 -3 14 -1 11.5 6.7
 -11 -3 -1 13.5 4.2
 14 -11 -1 6.7 7.4
 14 -11 -1 14.8 7.7
 11 3 1 10.5 8.5
 3 -14 1 17.4 5.4
 13 -11 -1 38.4 6.3
 -2 13 -1 31.9 8.9
 -2 13 -1 49.9 7.3
 13 -11 -1 43.7 10
 2 -13 1 43.7 7.1
 11 2 1 50.39 10.7
 11 2 1 40.7 6.8
 -13 11 1 48.6 7.7
 11 2 1 40.6 7.5
 12 -11 -1 36.5 9
 -1 12 -1 35 8.6
 12 -11 -1 31.5 4.9
 -1 12 -1 34.2 6.7
 1 -12 1 49.4 6.8
 11 1 1 45.9 7.8
 -12 11 1 38.1 7
 11 1 1 36.8 5.9
 11 1 1 36 9.2
 0 11 -1 0.1 4.1
 11 -11 -1 -0.3 5.4
 0 11 -1 4.1 5.2
 11 -11 -1 -2 2
 0 -11 1 0.1 2.9
 11 0 1 -0.9 3.9
 11 0 1 4.7 5.8
 -11 11 1 -7.6 2.9
 11 0 1 3.3 3
 10 -11 -1 52.89 9.1
 1 10 -1 43.8 9.2
 1 10 -1 57.19 8.3
 11 -1 1 56.49 8.6
 -1 -10 1 48.2 6.4
 11 -1 1 54.99 9.7
 -10 11 1 47.5 8.4
 2 9 -1 92.59 12.8
 9 -11 -1 104.89 12.6
 2 9 -1 80.49 10.9
 11 -2 1 122.49 13.6
 -2 -9 1 98.09 8.8
 -9 11 1 76.79 11.2
 11 -2 1 97.89 11.3
 8 -11 -1 27.8 6.3
 3 8 -1 23.3 5.8
 3 8 -1 17.5 6.2
 11 -3 1 12 5.5
 -8 11 1 16.4 5.9
 11 -3 1 28.7 6.6
 -3 -8 1 28.3 4.1
 7 -11 -1 5.3 4
 4 7 -1 11.6 5.1
 4 7 -1 12.3 5.5
 11 -4 1 11.9 5.1
 -7 11 1 14.5 5.6
 11 -4 1 5 4.5
 -4 -7 1 4.7 2.3
 6 -11 -1 7.4 4.3
 5 6 -1 21.7 6.4
 -5 -6 1 12.7 2.9
 11 -5 1 18.2 4.9
 -6 11 1 12.5 6
 11 -5 1 26.9 6.3
 6 5 -1 24.1 5.8
 5 -11 -1 14.5 4.9
 5 -11 -1 16.1 1.8
 6 5 -1 25.3 6.5
 11 -6 1 8.7 4.6
 11 -6 1 22.2 6
 -5 11 1 10.2 5.7
 -6 -5 1 10.7 2.8
 4 -11 -1 4.6 3.8
 7 4 -1 7.7 5.3
 7 4 -1 14.2 4.5
 -4 11 1 11.8 5.3
 11 -7 1 11.1 4.1
 -4 11 1 8.7 2.6
 11 -7 1 13.7 5.5
 -7 -4 1 1.6 2.2
 8 3 -1 21.9 5.2
 8 3 -1 25 6.9
 -11 8 -1 26.1 5
 11 -8 1 20.4 6.9
 11 -8 1 22.8 4.9
 -3 11 1 22.1 4.1
 -3 11 1 13.7 6.3
 -8 -3 1 27.7 4
 2 -11 -1 98.69 10.1
 -11 9 -1 83.49 10.3
 9 2 -1 98.49 10.2
 9 2 -1 110.09 13.4
 11 -9 1 88.39 12.5
 -2 11 1 94.29 9.7
 -2 11 1 88.99 13
 11 -9 1 107.49 9.6
 -11 10 -1 51.29 8.3
 10 1 -1 60.29 10.1
 1 -11 -1 43.8 6.9
 10 1 -1 49.3 7.9
 11 -10 1 58.29 10.5
 -1 11 1 54.79 7.5
 11 -10 1 54.39 6.2
 -1 11 1 55.59 10.1
 -11 11 -1 -3.2 4.2
 11 0 -1 2.5 4
 0 -11 -1 3.3 3.4
 11 0 -1 -0.7 5.2
 0 11 1 1.7 4
 0 11 1 -2.8 4.6
 11 -11 1 -6 4.2
 -11 12 -1 33.1 7.8
 12 -1 -1 30.5 7.4
 -1 -11 -1 50.19 6.6
 12 -1 -1 46.7 9.4
 1 11 1 36.9 8.7
 11 -12 1 34 8.8
 1 11 1 38.8 7.5
 13 -2 -1 36.1 8.3
 13 -2 -1 41.4 9.7
 -2 -11 -1 47.6 6.8
 -11 13 -1 40.7 8.8
 11 -13 1 40.7 9.5
 2 11 1 38.6 9.3
 2 11 1 56.99 9.3
 -11 14 -1 15.3 7.1
 14 -3 -1 17.1 7.2
 14 -3 -1 5 6.3
 -3 -11 -1 17.3 4.5
 11 -14 1 0.9 7.5
 3 11 1 4.5 6.5
 3 11 1 13.9 6.9
 -11 15 -1 -3 5.7
 -4 -11 -1 7.9 3.9
 15 -4 -1 14.9 7.2
 15 -4 -1 9.9 6.5
 4 11 1 7.1 7.1
 11 -15 1 4.7 6.6
 4 11 1 5.3 6.3
 -11 16 -1 42.3 10.3
 16 -5 -1 36.3 9.8
 16 -5 -1 34.9 10.2
 11 -16 1 48.4 11.4
 5 11 1 39.7 9.7
 5 11 1 39.9 10.2
 17 -6 -1 29.2 9.6
 17 -6 -1 27.7 9.2
 -11 17 -1 37.8 10.6
 11 -17 1 27.8 9.5
 6 11 1 22.4 9.6
 18 -7 -1 2.1 6.6
 -11 18 -1 7.8 8.3
 18 -7 -1 0.6 6.6
 11 -18 1 7.7 8.7
 7 11 1 6 7.6
 7 11 1 -6.4 5.2
 -11 19 -1 12.2 9.2
 19 -8 -1 4.9 8.4
 19 -8 -1 2 6.5
 8 11 1 -11 7.9
 8 11 1 -5.2 6.4
 11 -19 1 6.3 8.8
 20 -9 -1 2.6 7.7
 20 -9 -1 0.7 7.3
 -11 20 -1 -4.9 8.7
 9 11 1 12.2 9.6
 11 -20 1 8.5 8.1
 21 -10 -1 -4.2 8
 -11 21 -1 -6.5 9.3
 10 11 1 -0.3 8.9
 11 -21 1 1 8.5
 -11 22 -1 -10.8 9.3
 22 -11 -1 3.2 10
 11 11 1 0.9 10.3
 11 -22 1 16.6 10.2
 -10 22 -1 -1.5 10.5
 22 -12 -1 -2 8.8
 12 10 1 -11.9 9.5
 10 -22 1 21.8 10.2
 -9 21 -1 7.9 10.2
 21 -12 -1 2.3 8.7
 12 9 1 6 11.7
 9 -21 1 13.2 8.1
 -8 20 -1 2 8.7
 20 -12 -1 -2.8 8.7
 8 -20 1 -1.9 4.1
 12 8 1 5.1 9.7
 -7 19 -1 -1.6 9.4
 19 -12 -1 -5.2 8.9
 12 7 1 1.8 10.1
 7 -19 1 -9 5.7
 18 -12 -1 39.7 11.8
 -6 18 -1 35.4 11.9
 12 6 1 28.7 11.6
 6 -18 1 42.5 9.3
 17 -12 -1 58.29 13.2
 -5 17 -1 70.69 14
 12 5 1 59.59 13.8
 5 -17 1 70.79 10.6
 -4 16 -1 46.6 11.4
 16 -12 -1 43 11
 4 -16 1 47.5 8.3
 12 4 1 48.1 11.9
 -12 -3 -1 3 3.4
 15 -12 -1 2 6.5
 -3 15 -1 -2.4 5.7
 12 3 1 1.1 7.5
 3 -15 1 4.3 4.7
 -2 14 -1 8.9 7
 -2 14 -1 8.5 4.8
 14 -12 -1 5.7 7.1
 12 2 1 6 7.8
 12 2 1 11.6 5.8
 2 -14 1 12.3 4.7
 -1 13 -1 20.2 8.1
 13 -12 -1 14.6 8
 -1 13 -1 12.2 5.3
 12 1 1 6.7 5.4
 1 -13 1 9 4.3
 -13 12 1 15.8 6.1
 12 1 1 18.6 8.1
 12 -12 -1 8.5 6.9
 0 12 -1 -5 4
 0 12 -1 2.6 5.1
 0 -12 1 -1.8 2.8
 12 0 1 3.4 6.1
 12 0 1 2.4 4.4
 -12 12 1 -6.2 3.7
 1 11 -1 38.7 7.5
 1 11 -1 32.9 8.2
 11 -12 -1 34.4 8.7
 -11 12 1 38.7 8.3
 12 -1 1 46.1 8.2
 -1 -11 1 44.1 6.3
 12 -1 1 41 9.4
 10 -12 -1 113.69 13.6
 2 10 -1 90.89 11.7
 2 10 -1 92.79 12.8
 12 -2 1 84.79 11.3
 -10 12 1 94.79 12.3
 12 -2 1 93.39 13.2
 -2 -10 1 85.59 8.8
 9 -12 -1 121.69 14.1
 3 9 -1 90.29 12.7
 3 9 -1 104.79 12.6
 12 -3 1 104.29 13.1
 12 -3 1 83.89 12.4
 -3 -9 1 97.19 8.9
 -9 12 1 83.09 12.2
 4 8 -1 19.9 6.3
 8 -12 -1 1.7 4.1
 4 8 -1 14.7 6.6
 12 -4 1 9.4 5.1
 -4 -8 1 7.3 2.9
 -8 12 1 10.9 5.7
 12 -4 1 14.2 5.8
 5 7 -1 8.4 5.2
 5 7 -1 4.7 5.1
 7 -12 -1 7.4 4.3
 -7 12 1 5 4.8
 12 -5 1 9.3 5.2
 -5 -7 1 9.8 2.8
 12 -5 1 3 4.7
 6 -12 -1 17.4 5.8
 6 6 -1 11.5 5.7
 6 6 -1 20.5 7
 -6 12 1 10.2 6.1
 12 -6 1 10.6 5.5
 -6 -6 1 13.3 3
 12 -6 1 14.5 5.3
 7 5 -1 -1.2 4.1
 5 -12 -1 8.6 4.1
 7 5 -1 4 5
 12 -7 1 2.2 4.1
 -7 -5 1 9.4 2.8
 12 -7 1 1 4.5
 -5 12 1 4.2 5
 4 -12 -1 10.8 4.5
 8 4 -1 9.7 6.1
 8 4 -1 22.2 5.5
 -4 12 1 18.4 6.4
 12 -8 1 13.1 4.7
 -4 12 1 10.9 3.1
 -8 -4 1 12.3 3.2
 12 -8 1 15.2 6.7
 9 3 -1 80.29 12.3
 9 3 -1 100.69 10.6
 -12 9 -1 99.89 9.9
 -9 -3 1 104.69 8.9
 12 -9 1 91.19 12.9
 -3 12 1 92.59 9.2
 -3 12 1 77.39 12.4
 12 -9 1 81.49 9.6
 -12 10 -1 97.79 11
 10 2 -1 87.39 12.7
 10 2 -1 83.49 9.9
 2 -12 -1 100.19 10.2
 12 -10 1 97.99 13.5
 -2 12 1 87.99 12.8
 -2 12 1 94.89 10
 12 -10 1 85.69 9.4
 1 -12 -1 52.29 7.2
 -12 11 -1 35.5 7.1
 11 1 -1 42.7 7.3
 11 1 -1 27.3 8.5
 12 -11 1 35.1 5.3
 12 -11 1 24.1 8.7
 -1 12 1 39.8 9
 -1 12 1 37.1 6.8
 -12 12 -1 -12.7 3.9
 0 -12 -1 -3.8 3
 12 0 -1 -2 5.7
 12 0 -1 0.3 4.4
 12 -12 1 -4.5 4.7
 0 12 1 -3.8 4
 0 12 1 -5.9 4.7
 13 -1 -1 10.6 5.8
 -12 13 -1 14.6 6.4
 13 -1 -1 17.1 8.6
 -1 -12 -1 15.1 4.5
 1 12 1 3.5 6
 1 12 1 16.9 6.2
 12 -13 1 29.6 9.3
 -12 14 -1 7.2 6.2
 14 -2 -1 15.6 7.9
 14 -2 -1 12.9 6
 -2 -12 -1 14.9 4.6
 2 12 1 15.8 8
 12 -14 1 7.2 7.7
 2 12 1 0.4 5.5
 15 -3 -1 5.3 6
 -3 -12 -1 -1.1 3.9
 15 -3 -1 5.2 8
 -12 15 -1 4.9 7.2
 3 12 1 1.4 5.4
 12 -15 1 3.2 6.9
 3 12 1 5.6 6.5
 16 -4 -1 41.2 10.4
 -12 16 -1 40.1 10.3
 16 -4 -1 56.39 10.9
 4 12 1 48.5 10.4
 4 12 1 48.7 10.9
 12 -16 1 36.6 10.8
 -12 17 -1 69.39 13.4
 17 -5 -1 60.09 12.3
 17 -5 -1 78.29 14.1
 5 12 1 75.59 13
 5 12 1 61.99 12.4
 12 -17 1 68.09 12.9
 18 -6 -1 38.1 11.3
 18 -6 -1 43.7 10.5
 -12 18 -1 34.1 11.1
 12 -18 1 39.4 10.5
 6 12 1 20.3 9.2
 6 12 1 20.7 9.9
 -12 19 -1 -0.2 9.1
 19 -7 -1 15.5 8.9
 19 -7 -1 -4.2 6.9
 12 -19 1 11.3 8.3
 7 12 1 4.6 8.5
 7 12 1 -3.8 6.1
 20 -8 -1 -6.7 7.4
 20 -8 -1 2.2 8.4
 -12 20 -1 -6 8
 8 12 1 -3.2 8.6
 12 -20 1 -1.8 8.5
 8 12 1 -6.1 7.3
 21 -9 -1 6 7.4
 -12 21 -1 9.7 10.4
 21 -9 -1 -0.1 9.4
 9 12 1 -11 9.5
 12 -21 1 5.5 8.9
 22 -10 -1 7.1 10.5
 -12 22 -1 0.8 10.1
 12 -22 1 11.1 9.4
 10 12 1 -1.8 9.4
 -9 22 -1 2.7 11.6
 22 -13 -1 -5.8 9.7
 13 9 1 -4.6 10.4
 21 -13 -1 -5.7 7.9
 -8 21 -1 14.5 10.3
 8 -21 1 -4 7.3
 13 8 1 -7.5 9
 -7 20 -1 -2.2 8.9
 20 -13 -1 -5 8.2
 13 7 1 -9.8 9
 7 -20 1 -3.3 6.6
 -6 19 -1 7.3 9.4
 19 -13 -1 -1.8 8.7
 6 -19 1 21.6 7.7
 13 6 1 19.6 10.9
 18 -13 -1 53.29 13.6
 -5 18 -1 50.49 13.4
 5 -18 1 57.89 9.7
 13 5 1 53.59 13.9
 17 -13 -1 43.2 11.7
 -4 17 -1 64.49 14.4
 4 -17 1 70.99 10.3
 13 4 1 41.1 12.4
 16 -13 -1 1.4 7.3
 -3 16 -1 1.5 7.7
 -13 -3 -1 11.7 4.5
 3 -16 1 3.2 4.5
 13 3 1 13.3 9.2
 -13 -2 -1 -0.9 3.8
 15 -13 -1 -3.8 6.8
 -2 15 -1 -4.4 7.2
 13 2 1 1.1 7.3
 2 -15 1 -0.5 3.8
 14 -13 -1 10.5 7.3
 -1 14 -1 4.8 6.8
 -1 14 -1 5.8 5.1
 13 1 1 21.4 8.8
 -14 13 1 8.5 5.7
 1 -14 1 6.8 4.1
 13 1 1 3.6 5.6
 0 13 -1 -0.9 5.5
 0 13 -1 1.4 5.2
 13 -13 -1 0.1 6.6
 -13 13 1 -2.4 4.2
 13 0 1 0.1 7.2
 0 -13 1 -0.7 3.1
 13 0 1 0.5 5
 12 -13 -1 16.9 7.8
 1 12 -1 34 8.2
 1 12 -1 17.4 6.3
 -1 -12 1 20.7 4.8
 -12 13 1 19.7 6.7
 13 -1 1 21.8 8.5
 13 -1 1 24.6 7.1
 2 11 -1 42.7 8.2
 11 -13 -1 45.5 10
 2 11 -1 49 9.8
 13 -2 1 47 9.1
 -11 13 1 54.49 9.9
 -2 -11 1 47.8 6.5
 13 -2 1 46.8 10.4
 10 -13 -1 64.79 10.3
 3 10 -1 70.49 10.4
 3 10 -1 48.3 9.4
 13 -3 1 55.79 10.5
 13 -3 1 53.39 9.9
 -10 13 1 55.69 10.3
 -3 -10 1 66.49 7
 9 -13 -1 23.8 6.9
 4 9 -1 28.5 7.8
 4 9 -1 27.4 8.6
 13 -4 1 31.1 7.8
 13 -4 1 24.8 6.9
 -4 -9 1 29.5 4.6
 -9 13 1 25.4 7.4
 8 -13 -1 6.9 5.4
 5 8 -1 13.2 5.7
 5 8 -1 6 5.6
 13 -5 1 4.6 4.9
 -5 -8 1 10.6 3.1
 -8 13 1 10.8 6.3
 13 -5 1 15.9 6.6
 6 7 -1 7.2 5.5
 6 7 -1 -2.1 4.1
 7 -13 -1 2.1 4.8
 13 -6 1 -0.7 2
 13 -6 1 2.1 5.4
 -7 13 1 5.4 5
 -6 -7 1 0.5 2.2
 7 6 -1 -3.1 4.8
 7 6 -1 -1.3 4.4
 6 -13 -1 1.5 4.3
 -6 13 1 -1.5 4.9
 13 -7 1 -0.1 5.3
 13 -7 1 1.9 4.4
 -7 -6 1 0.4 2
 5 -13 -1 8.8 4.2
 8 5 -1 16.6 7.4
 8 5 -1 7.5 5.2
 13 -8 1 5 4.4
 13 -8 1 4.5 6
 -5 13 1 7.4 6.2
 -8 -5 1 14.7 3.6
 9 4 -1 26.6 7.9
 9 4 -1 25.3 6.4
 4 -13 -1 27.6 6.3
 -9 -4 1 35.3 4.8
 13 -9 1 24.1 7.8
 -4 13 1 31.7 8.3
 -4 13 1 22.5 4.4
 13 -9 1 21.8 5.6
 10 3 -1 57.99 11
 3 -13 -1 70.49 9.1
 10 3 -1 59.99 8.8
 -13 10 -1 55.29 8.2
 -10 -3 1 63.29 6.9
 -3 13 1 57.99 10.9
 13 -10 1 54.79 10.4
 -3 13 1 47.9 7.1
 13 -10 1 55.89 7.6
 2 -13 -1 35.4 6.8
 11 2 -1 48.7 7.4
 -13 11 -1 47.8 7.9
 11 2 -1 45.3 10.3
 11 2 -1 48.5 7.6
 13 -11 1 51.79 10.2
 -2 13 1 60.09 11.1
 13 -11 1 51.09 6.7
 -2 13 1 37.6 6.9
 12 1 -1 25 8.6
 12 1 -1 24.1 6.3
 -13 12 -1 17.5 6.5
 1 -13 -1 19.2 5.2
 -1 13 1 26.9 8.4
 13 -12 1 21.5 8.9
 -1 13 1 25.4 6.1
 -13 13 -1 5.8 5.8
 13 0 -1 8.3 7.1
 0 -13 -1 1.6 3.6
 13 0 -1 -2.4 4.2
 0 13 1 -0.8 5.5
 0 13 1 3.4 5
 13 -13 1 1.1 6.7
 14 -1 -1 10.8 8
 -1 -13 -1 9.1 4.1
 14 -1 -1 8.2 5.4
 -13 14 -1 -1 5.8
 1 13 1 1.7 6.1
 1 13 1 8.6 5.8
 13 -14 1 14.8 7.8
 15 -2 -1 -15.7 5.9
 -2 -13 -1 -0.6 5.4
 -13 15 -1 -4 6.1
 15 -2 -1 6 5.9
 2 13 1 0.7 5.6
 13 -15 1 7.5 8.3
 2 13 1 19.2 8.6
 -13 16 -1 6.1 7
 16 -3 -1 5.1 6.4
 16 -3 -1 20.5 10
 3 13 1 4.4 7.2
 3 13 1 8.6 6.9
 13 -16 1 19.2 8.5
 17 -4 -1 39.1 10.9
 -13 17 -1 60.09 12.6
 17 -4 -1 56.39 11.3
 4 13 1 63.69 11.4
 13 -17 1 46.4 11.8
 4 13 1 53.19 12
 18 -5 -1 53.69 13.8
 -13 18 -1 50.69 12.6
 18 -5 -1 44.5 11.8
 5 13 1 56.29 12.6
 13 -18 1 46.8 12.4
 5 13 1 36.5 11.6
 19 -6 -1 -4.6 8.3
 -13 19 -1 10.6 8.8
 19 -6 -1 18.6 10
 6 13 1 12.8 9.5
 6 13 1 11.6 9.1
 13 -19 1 31.9 10.1
 20 -7 -1 -10.3 8.3
 -13 20 -1 -2.3 7.7
 20 -7 -1 -1.9 7.9
 13 -20 1 14.6 8.1
 7 13 1 2.2 9.1
 7 13 1 10.7 6.2
 -13 21 -1 -3.2 8.6
 21 -8 -1 -2.3 8.3
 21 -8 -1 -3.8 9.3
 13 -21 1 -2.2 9
 8 13 1 -6.4 8.1
 22 -9 -1 6.8 9.6
 -13 22 -1 13.8 11.1
 9 13 1 0.4 11.3
 13 -22 1 -3.3 9.2
 21 -14 -1 7.4 10.4
 -7 21 -1 6.2 10.2
 14 7 1 -2.5 11.1
 20 -14 -1 -1.6 9.7
 -6 20 -1 -3.1 10.1
 14 6 1 4.4 10.9
 19 -14 -1 39.9 12.6
 -5 19 -1 19 11.5
 14 5 1 17.5 11.7
 -4 18 -1 27.3 11.1
 18 -14 -1 20.9 10.8
 14 4 1 7.2 10.8
 -3 17 -1 2.9 8
 17 -14 -1 6.9 7.7
 14 3 1 9.6 9.9
 -14 -2 -1 0.7 3.7
 -2 16 -1 8.4 8.3
 16 -14 -1 5.1 7.5
 14 2 1 1 7.9
 -1 15 -1 3.4 7
 15 -14 -1 -6.3 6.3
 14 1 1 -3.3 5.3
 14 1 1 -18.2 4.5
 -15 14 1 2 5.4
 0 14 -1 1.9 6
 14 -14 -1 7.9 7.5
 0 14 -1 2.5 5.1
 0 -14 1 6.8 6.3
 14 0 1 3.1 5.8
 -14 14 1 0 4.8
 14 0 1 -4.8 7.1
 1 13 -1 1.7 6
 13 -14 -1 -1.9 6.8
 1 13 -1 13.4 7.2
 -1 -13 1 1.9 3.7
 14 -1 1 3.4 5.8
 -13 14 1 6.3 6.2
 14 -1 1 -0.9 7.3
 12 -14 -1 6.3 7.5
 2 12 -1 14.8 6.4
 2 12 -1 13.6 7
 14 -2 1 18.6 6.9
 -2 -12 1 21.9 4.7
 14 -2 1 5.1 6.8
 -12 14 1 14.8 6.8
 3 11 -1 20.3 7.6
 11 -14 -1 5.6 6.5
 3 11 -1 12.6 7
 -3 -11 1 12 3.9
 14 -3 1 10.8 6.6
 -11 14 1 14.7 7.4
 14 -3 1 13.8 7.8
 4 10 -1 15 7.1
 10 -14 -1 12.8 6.4
 4 10 -1 2.3 5.3
 -4 -10 1 11.7 3.6
 14 -4 1 0.3 5.9
 -10 14 1 2.4 5.9
 14 -4 1 18.7 8
 9 -14 -1 -2.9 5.1
 5 9 -1 0.6 6.3
 5 9 -1 -4.6 4.6
 -9 14 1 7 6.1
 14 -5 1 4.3 5.4
 14 -5 1 -9.3 5.1
 -5 -9 1 -0.7 2.7
 6 8 -1 2.4 3.6
 6 8 -1 -0.4 5.6
 8 -14 -1 0.8 4.6
 14 -6 1 1.2 5.5
 -6 -8 1 3.6 2.8
 14 -6 1 9.9 5.5
 -8 14 1 -4.1 5.3
 7 -14 -1 12.2 5.4
 7 7 -1 14.2 7.9
 7 7 -1 4.9 6.3
 -7 -7 1 7.8 3
 -7 14 1 11.9 7.3
 14 -7 1 2.5 5.8
 14 -7 1 6.6 6
 8 6 -1 0.2 5.9
 8 6 -1 1.1 5.4
 6 -14 -1 -5.3 4.1
 14 -8 1 4.4 4.9
 -6 14 1 3.3 6.2
 14 -8 1 5.7 5.8
 -8 -6 1 3.5 2.8
 9 5 -1 -4.2 6.6
 5 -14 -1 1.6 4.5
 9 5 -1 -4.2 4.7
 14 -9 1 4.6 6.6
 -9 -5 1 1.8 2.8
 14 -9 1 2.6 4.1
 -5 14 1 -1.8 5.3
 10 4 -1 14.5 7.8
 10 4 -1 10.2 5.8
 4 -14 -1 2.4 2.5
 14 -10 1 16.6 5.1
 -4 14 1 13.8 7.3
 14 -10 1 4.2 7.1
 -10 -4 1 12.2 3.6
 11 3 -1 15.9 7.9
 11 3 -1 14.5 5.8
 3 -14 -1 14.3 5.3
 -3 14 1 13 6.8
 14 -11 1 6.6 5.2
 -11 -3 1 11.9 4
 14 -11 1 10.2 6.9
 -14 12 -1 16.9 5.8
 12 2 -1 16.6 5.6
 12 2 -1 19.9 8.7
 2 -14 -1 14.7 5.1
 -2 14 1 15.3 7.9
 -2 14 1 7.1 4.9
 14 -12 1 11.4 7.5
 1 -14 -1 -0.9 3.8
 -14 13 -1 11.4 6
 13 1 -1 7.4 5
 13 1 -1 -3.4 6
 14 -13 1 -6.8 6.8
 -1 14 1 1.5 4.6
 -1 14 1 6.3 8.1
 0 -14 -1 2 3.9
 14 0 -1 4.8 5.2
 -14 14 -1 5.7 6.2
 14 0 -1 -12.9 7.4
 0 14 1 -6 4.6
 0 14 1 0.4 6.3
 14 -14 1 5 7.2
 15 -1 -1 7.3 6.1
 -14 15 -1 -1.9 6.4
 15 -1 -1 8.3 8.5
 14 -15 1 -6.4 6.1
 1 14 1 -0.8 6.7
 1 14 1 -3.7 5.5
 16 -2 -1 2.1 5.9
 16 -2 -1 -11.4 7.7
 -14 16 -1 -5.5 6.7
 14 -16 1 0 8.3
 2 14 1 -1 5.9
 2 14 1 -14.2 6
 17 -3 -1 -2.5 8.8
 -14 17 -1 -4.3 7.8
 17 -3 -1 1.2 6.4
 3 14 1 9.1 7.3
 3 14 1 5 7.8
 14 -17 1 7.6 9.3
 18 -4 -1 8.5 9.6
 18 -4 -1 12.8 8.4
 -14 18 -1 13.2 8.6
 4 14 1 13.3 8.6
 4 14 1 18.1 8.8
 14 -18 1 16.7 9.9
 19 -5 -1 15.6 8.8
 19 -5 -1 1.2 9.9
 -14 19 -1 14 9.4
 5 14 1 27.9 10.3
 5 14 1 9.2 9
 14 -19 1 11.2 9.8
 20 -6 -1 -3.4 8.8
 20 -6 -1 4.6 7.8
 -14 20 -1 -6.2 8.9
 6 14 1 -3.8 8.8
 14 -20 1 0.7 8.8
 6 14 1 6.1 9.8
 21 -7 -1 -5 9.2
 21 -7 -1 0.8 9.7
 -14 21 -1 -6.1 8.7
 7 14 1 13.1 5.3
 14 -21 1 -4.7 9.4
 7 14 1 4.3 10.1
 21 -15 -1 -3.1 10.8
 -6 21 -1 6.6 10.5
 15 6 1 -13.1 9.6
 -5 20 -1 25.6 12.2
 20 -15 -1 -5.9 9.9
 15 5 1 -8.8 9.2
 -4 19 -1 -3.7 9.3
 19 -15 -1 9.9 10.4
 15 4 1 3.4 9.8
 -3 18 -1 4.9 8.5
 18 -15 -1 -11.8 6.2
 15 3 1 6.7 10.4
 17 -15 -1 3.3 8
 -2 17 -1 15.6 9.3
 15 2 1 0.5 8.1
 16 -15 -1 14.5 9.5
 -1 16 -1 26 9.7
 15 1 1 6.4 6.4
 15 1 1 12.8 9.6
 0 15 -1 17 8.7
 15 -15 -1 2.9 7.5
 15 0 1 10.4 6.8
 -15 15 1 10.4 7.1
 15 0 1 12.3 10.3
 14 -15 -1 11.3 8
 1 14 -1 -10.8 5.4
 1 14 -1 1.5 6.8
 -14 15 1 0.3 5.3
 15 -1 1 -2.5 7.1
 15 -1 1 -1 6
 2 13 -1 -3.9 5.5
 2 13 -1 -2.3 6.8
 13 -15 -1 1 7.2
 -13 15 1 -3.2 5.1
 15 -2 1 11.8 7.4
 15 -2 1 6.1 6.4
 3 12 -1 -2.3 5.9
 12 -15 -1 2.8 6.3
 3 12 -1 8.4 5.8
 15 -3 1 -0.9 5.9
 15 -3 1 5.5 6.8
 -12 15 1 14.3 7.6
 4 11 -1 -2.3 6.2
 4 11 -1 16.5 6.8
 11 -15 -1 4.2 6.6
 15 -4 1 18 7.4
 -11 15 1 9.5 6.6
 15 -4 1 10 7.4
 5 10 -1 7.8 6.7
 10 -15 -1 2.4 5.2
 5 10 -1 -4.8 5
 15 -5 1 -0.2 5.4
 15 -5 1 0.6 5.5
 -10 15 1 3.3 6.3
 6 9 -1 4.8 4.5
 9 -15 -1 3.4 5.3
 6 9 -1 -2.9 5.9
 15 -6 1 6.4 6.5
 15 -6 1 -3 6.2
 -9 15 1 -7.8 5.4
 7 8 -1 1.3 6.6
 8 -15 -1 5.2 5.4
 7 8 -1 1.7 6.3
 15 -7 1 1.9 3.3
 -8 15 1 7 6.2
 15 -7 1 -3.5 5.4
 7 -15 -1 10 6
 8 7 -1 -2.5 5.9
 8 7 -1 6.1 6.8
 15 -8 1 -6.1 6.3
 -7 15 1 3.5 6.2
 15 -8 1 -3.4 4.7
 9 6 -1 5 7.1
 9 6 -1 1.7 5.8
 6 -15 -1 5.7 5.5
 15 -9 1 1.6 6.2
 -6 15 1 6.2 7.1
 15 -9 1 1.5 5.1
 5 -15 -1 1.7 4.2
 10 5 -1 -9.6 6.7
 10 5 -1 -1.1 5.5
 -5 15 1 2.1 6.3
 15 -10 1 -2.1 4.3
 15 -10 1 -0.5 6.5
 11 4 -1 14.4 8.5
 4 -15 -1 6.9 4.6
 11 4 -1 6.6 5.9
 15 -11 1 8.1 8
 -4 15 1 4.4 6.5
 3 -15 -1 7.5 5
 12 3 -1 0.6 7
 15 -12 1 8.1 6.8
 -3 15 1 9 6.5
 -12 -3 1 3.6 3.7
 13 2 -1 0.3 4.6
 2 -15 -1 3.9 4.5
 13 2 -1 -5.2 6.6
 -15 13 -1 -1.3 4.7
 15 -13 1 3 7.2
 -2 15 1 8 7.7
 1 -15 -1 -2.8 3.6
 -15 14 -1 4.3 5.5
 14 1 -1 9.2 9
 14 1 -1 0.7 5.5
 15 -14 1 12.2 8
 -1 15 1 3.6 7
 -15 15 -1 8 7
 15 0 -1 16.8 9.6
 15 0 -1 8.1 6.1
 0 15 1 6.7 7.4
 15 -15 1 12.5 9
 16 -1 -1 9.9 6.7
 -15 16 -1 4.2 7.3
 16 -1 -1 2.6 8.4
 1 15 1 13 9.4
 15 -16 1 11.4 9.4
 1 15 1 5.7 6.5
 17 -2 -1 -11.2 7.6
 17 -2 -1 8.4 7.3
 -15 17 -1 0.4 6.7
 2 15 1 8.3 7.3
 2 15 1 -3.5 7.1
 15 -17 1 3.4 9
 -15 18 -1 -4 7.1
 18 -3 -1 0.6 7.1
 18 -3 -1 -10.5 6.8
 15 -18 1 -2.2 9.5
 3 15 1 3.3 7.4
 3 15 1 -9.5 7.3
 19 -4 -1 -8.6 7.9
 -15 19 -1 -8.4 8.2
 19 -4 -1 1.5 7.7
 15 -19 1 7.1 9.4
 4 15 1 5 8
 4 15 1 0.2 7.9
 20 -5 -1 -4.8 10.1
 -15 20 -1 -1.5 10.1
 20 -5 -1 -6.9 7.7
 5 15 1 5.6 9.7
 15 -20 1 -9.4 7.6
 5 15 1 -8.8 8
 -15 21 -1 -5.6 9.1
 21 -6 -1 9.4 10.1
 21 -6 -1 -9.7 7
 6 15 1 -1.4 8.3
 6 15 1 3.7 8.2
 15 -21 1 11.5 9.4
 -5 21 -1 2.1 11.8
 21 -16 -1 13.6 12.6
 16 5 1 7.7 12.5
 -4 20 -1 15.3 11.4
 20 -16 -1 -5.4 8.9
 16 4 1 -7 9.3
 -3 19 -1 -7.6 9.7
 19 -16 -1 8.5 9.4
 16 3 1 1.7 10.8
 -2 18 -1 22.7 10.6
 18 -16 -1 10.5 10.7
 16 2 1 -4.2 9.1
 -1 17 -1 -3.6 8.3
 17 -16 -1 -0.8 8.4
 16 1 1 12.4 10.5
 16 -16 -1 -0.6 7.8
 0 16 -1 14.2 9.7
 16 0 1 -3.5 8.4
 16 0 1 8.1 6.8
 -16 16 1 6.4 7.3
 1 15 -1 9.2 9.2
 15 -16 -1 16.5 10.6
 1 15 -1 6.3 7
 16 -1 1 8.3 8.6
 -15 16 1 17.4 8.1
 16 -1 1 9.7 7.5
 14 -16 -1 -5.1 7.4
 2 14 -1 -6.3 5.7
 2 14 -1 -2.8 6.3
 16 -2 1 -2.6 6.2
 16 -2 1 -0.4 7.2
 -14 16 1 -6.4 6.6
 13 -16 -1 9.9 7.7
 3 13 -1 5.8 6.5
 3 13 -1 17.5 7.7
 16 -3 1 3 5.7
 16 -3 1 11.7 7.9
 -13 16 1 11.6 7.3
 4 12 -1 39.5 9.5
 4 12 -1 32.5 9.7
 12 -16 -1 51.79 11
 -12 16 1 31.6 9.2
 16 -4 1 49.4 10.4
 16 -4 1 29.9 9.2
 5 11 -1 31.5 9.8
 11 -16 -1 39.9 10.2
 5 11 -1 44.3 10.3
 16 -5 1 31.9 8.9
 -11 16 1 42.3 10.1
 16 -5 1 48.7 10.7
 6 10 -1 11.7 8.2
 6 10 -1 0.3 4.7
 10 -16 -1 5.1 5.8
 16 -6 1 8.2 6.7
 16 -6 1 14.9 7.4
 -10 16 1 10.4 7.6
 9 -16 -1 4.3 5.9
 7 9 -1 11.6 6.5
 7 9 -1 4.2 6.6
 16 -7 1 14.4 7.4
 -9 16 1 7.5 7.3
 16 -7 1 9.3 5.3
 8 8 -1 19.8 7.2
 8 8 -1 8 7.4
 8 -16 -1 6 5.5
 16 -8 1 -2.3 6
 16 -8 1 17.3 8.1
 -8 16 1 15.1 7.5
 7 -16 -1 3.1 5.6
 9 7 -1 -4.3 6.3
 9 7 -1 6.7 7.1
 16 -9 1 3 5.7
 16 -9 1 -1.8 6
 -7 16 1 4.1 6.8
 10 6 -1 17 7.6
 6 -16 -1 4.3 5.2
 10 6 -1 17.5 8.6
 16 -10 1 8.3 5.5
 -6 16 1 13.5 8.5
 16 -10 1 9.5 7.4
 11 5 -1 45 11.7
 -5 16 1 44.5 11.5
 16 -11 1 41.3 10.8
 4 -16 -1 54.19 9.1
 12 4 -1 59.29 12.5
 -4 16 1 31.7 10.3
 16 -12 1 38 10.4
 3 -16 -1 7.5 5.3
 13 3 -1 1.7 9.5
 16 -13 1 16.3 9.2
 -3 16 1 15.4 9
 2 -16 -1 9.3 5.2
 14 2 -1 -0.3 7.7
 -16 14 -1 4.8 5.5
 -2 16 1 6.8 7.8
 16 -14 1 0.1 7.8
 15 1 -1 15.5 10
 -16 15 -1 13 7.2
 -1 16 1 13 7.8
 16 -15 1 9 9.1
 -16 16 -1 9.8 7.2
 16 0 -1 -4.2 8.8
 0 16 1 9.5 8.1
 16 -16 1 6.5 8.1
 -16 17 -1 4.1 6.8
 17 -1 -1 -4.8 9
 1 16 1 14.3 9
 16 -17 1 10.1 10.5
 -16 18 -1 -3.3 7.8
 18 -2 -1 -5.4 8.2
 2 16 1 1.5 8.6
 16 -18 1 8.8 10.2
 -16 19 -1 10.3 9.3
 19 -3 -1 -8 8.3
 16 -19 1 6.2 9
 3 16 1 9.5 8.7
 -16 20 -1 -2 8.2
 20 -4 -1 -0.2 9.4
 16 -20 1 5.1 10.8
 4 16 1 -2.8 8
 21 -5 -1 1.9 11.1
 -16 21 -1 -2.7 8.8
 16 -21 1 0.2 10.6
 20 -17 -1 2 9.9
 -3 20 -1 -10.6 10
 17 3 1 -4.3 10.6
 19 -17 -1 7.2 9.7
 -2 19 -1 15.4 10.4
 17 2 1 7.1 10.3
 18 -17 -1 -2.9 9.6
 -1 18 -1 2.6 8.5
 17 1 1 -2.5 9.1
 0 17 -1 -6.9 7.6
 17 -17 -1 11.8 9.7
 17 0 1 -6.3 8.7
 16 -17 -1 3.3 9.8
 1 16 -1 6.7 8.6
 17 -1 1 1.8 10.7
 -16 17 1 8.2 7
 17 -1 1 5 7.5
 2 15 -1 -4.3 6.8
 2 15 -1 4 7.5
 15 -17 -1 -2.4 7.4
 17 -2 1 2.3 8.6
 17 -2 1 4.5 7.4
 -15 17 1 7.8 7.9
 14 -17 -1 -5 9
 3 14 -1 7.7 7.4
 3 14 -1 0.1 8.3
 17 -3 1 1.1 7
 -14 17 1 5.1 7.5
 17 -3 1 4.2 9.3
 4 13 -1 54.39 12.4
 4 13 -1 47.2 11.1
 13 -17 -1 54.99 12.5
 17 -4 1 54.89 11.9
 17 -4 1 60.19 12.1
 -13 17 1 66.29 12.6
 5 12 -1 68.29 12.1
 12 -17 -1 58.59 12.6
 5 12 -1 74.69 13.8
 -12 17 1 59.49 12.5
 17 -5 1 66.29 13.4
 17 -5 1 71.99 13.6
 6 11 -1 32.7 8.6
 6 11 -1 33.4 10.4
 11 -17 -1 29 9.8
 -11 17 1 25.5 9.7
 17 -6 1 42.2 10.1
 17 -6 1 28.7 9.1
 7 10 -1 4.4 5.3
 10 -17 -1 0 6.4
 7 10 -1 0.7 7.4
 17 -7 1 1.5 6
 17 -7 1 2.7 7
 -10 17 1 -3 7.3
 8 9 -1 25.2 8.3
 8 9 -1 19.4 9.8
 9 -17 -1 34.3 8.3
 17 -8 1 14.2 7.7
 -9 17 1 24.8 9.5
 17 -8 1 15.2 8.4
 9 8 -1 14.3 9.1
 9 8 -1 22.3 7
 8 -17 -1 26.8 7.7
 -8 17 1 25.9 10.1
 17 -9 1 33 8.7
 17 -9 1 21.8 9.6
 10 7 -1 0.8 5.6
 7 -17 -1 9.1 6.1
 10 7 -1 -1 7.4
 17 -10 1 6.1 6.2
 17 -10 1 1 7.4
 -7 17 1 -3.4 6.6
 11 6 -1 24.6 10.3
 6 -17 -1 28.2 7.3
 -6 17 1 31.7 10.6
 17 -11 1 27 10
 12 5 -1 83.29 15.7
 5 -17 -1 74.69 11.5
 17 -12 1 65.19 13.5
 -5 17 1 58.89 14.6
 13 4 -1 53.69 13
 4 -17 -1 53.89 10.1
 -4 17 1 59.59 13.1
 17 -13 1 53.49 13.3
 14 3 -1 4.6 10.7
 3 -17 -1 11.2 5.8
 17 -14 1 8 8.6
 -3 17 1 13.9 9.9
 15 2 -1 6.2 9.1
 -2 17 1 0.1 8.1
 17 -15 1 -0.4 7.7
 16 1 -1 -7 9
 -17 16 -1 12.2 7.3
 -1 17 1 11.4 9.8
 17 -16 1 -4 9.2
 17 0 -1 -2.1 9.2
 -17 17 -1 -4.2 7
 0 17 1 -8.4 9.1
 17 -17 1 -16.7 6.9
 -17 18 -1 7.7 7.8
 18 -1 -1 7.8 11.5
 1 17 1 -12.8 9
 17 -18 1 25 11.6
 19 -2 -1 5.9 10.4
 -17 19 -1 4.8 8.8
 2 17 1 7.1 10.4
 17 -19 1 9.1 11.8
 -17 20 -1 3.3 9.6
 20 -3 -1 4.6 10.2
 3 17 1 12.3 10.4
 17 -20 1 10.5 11.1
 20 -18 -1 7.2 10.5
 -2 20 -1 0.6 9.7
 18 2 1 15 13.5
 -1 19 -1 -11.3 7.5
 19 -18 -1 0 11.4
 18 1 1 -12.2 11.8
 18 -18 -1 -7.2 8.9
 0 18 -1 26.1 10.1
 18 0 1 -14.7 10.8
 1 17 -1 -5.2 8
 17 -18 -1 21.1 9.8
 -17 18 1 6.3 8.1
 18 -1 1 -1.4 9.7
 16 -18 -1 -3.4 9.8
 2 16 -1 3.9 10.1
 18 -2 1 6.4 9.3
 -16 18 1 1.3 7.1
 18 -2 1 14.4 8.6
 3 15 -1 -2.7 7.2
 3 15 -1 10.3 8.8
 15 -18 -1 10.3 9.9
 18 -3 1 -11.6 6.7
 -15 18 1 1.2 7.3
 18 -3 1 -7.2 7.1
 4 14 -1 8.7 8.2
 14 -18 -1 15.9 9.4
 4 14 -1 -3.7 7.2
 18 -4 1 24 9.2
 18 -4 1 7.3 10.2
 -14 18 1 10.4 8.4
 13 -18 -1 49.8 12.3
 5 13 -1 28.2 10.3
 5 13 -1 56.09 12.5
 -13 18 1 48.5 12
 18 -5 1 55.79 13.8
 18 -5 1 74.19 13.6
 12 -18 -1 53.29 11.7
 6 12 -1 28.7 9.2
 6 12 -1 35.7 10.1
 18 -6 1 22.3 9.9
 18 -6 1 24.6 9.4
 -12 18 1 27.6 10.4
 11 -18 -1 2.7 6.4
 7 11 -1 -0.9 4.2
 7 11 -1 0.7 8.5
 18 -7 1 -1.2 7.2
 18 -7 1 -5.2 6
 -11 18 1 4.1 8.6
 8 10 -1 15.5 8
 10 -18 -1 6.2 6.6
 8 10 -1 9.1 8.9
 18 -8 1 15.5 9.6
 18 -8 1 -1 3.6
 -10 18 1 16.3 9.3
 9 9 -1 9.4 8.7
 9 9 -1 17.5 7.9
 9 -18 -1 35.9 9.2
 -9 18 1 14 9.4
 18 -9 1 32.9 10.8
 18 -9 1 20.2 8
 10 8 -1 10.7 10
 8 -18 -1 19.4 7.8
 18 -10 1 17.9 9.6
 -8 18 1 4.8 8.1
 18 -10 1 3.7 6.2
 7 -18 -1 -1.7 4.5
 11 7 -1 8.3 10.1
 18 -11 1 1.9 7.5
 -7 18 1 8.5 8.1
 12 6 -1 37.5 12.2
 -6 18 1 32.6 11.5
 18 -12 1 53.59 13
 13 5 -1 57.79 15.3
 5 -18 -1 67.39 10.9
 -5 18 1 53.49 13.7
 18 -13 1 53.79 13.5
 14 4 -1 5 10.9
 4 -18 -1 21.6 7.1
 18 -14 1 15.1 10.1
 15 3 -1 1.7 9.5
 -3 18 1 7.3 9
 18 -15 1 2.5 8.4
 16 2 -1 14.8 10.9
 -2 18 1 -14.5 7.5
 18 -16 1 4.8 9.4
 17 1 -1 -11.8 8.8
 -1 18 1 12.2 10.3
 18 -17 1 1 8.2
 18 0 -1 3.9 11.1
 0 18 1 7.5 9.9
 18 -18 1 -1.2 9.8
 19 -1 -1 5.8 11.6
 -18 19 -1 -2.1 8.2
 1 18 1 -20.8 10.2
 18 -19 1 3.1 11.3
 20 -2 -1 16.3 12.2
 -18 20 -1 6.5 8.7
 18 -20 1 16 12.1
 2 18 1 16.3 11
 0 19 -1 -0.1 8.7
 19 -19 -1 -3 10.3
 19 0 1 -13.8 10.5
 18 -19 -1 0.5 9.3
 1 18 -1 12.7 9.6
 19 -1 1 6.1 10.5
 17 -19 -1 11.8 10.6
 2 17 -1 -7.8 8.3
 -17 19 1 4.2 7.8
 19 -2 1 1.9 11.3
 3 16 -1 14.1 9.1
 16 -19 -1 5.1 9.1
 19 -3 1 11.2 8.9
 -16 19 1 6.2 8
 19 -3 1 7.2 10.9
 4 15 -1 21.6 9.2
 4 15 -1 2.6 7.8
 15 -19 -1 2.8 8.5
 19 -4 1 -6.5 8
 19 -4 1 6.7 8.4
 -15 19 1 -9.6 6.8
 5 14 -1 34.1 10.7
 14 -19 -1 17.1 9.4
 5 14 -1 6.9 8.8
 -14 19 1 16.3 9.6
 19 -5 1 4.8 8.9
 19 -5 1 7.4 8.5
 6 13 -1 8.7 8.9
 6 13 -1 43.6 12
 13 -19 -1 17.9 10.2
 19 -6 1 6.4 8.9
 -13 19 1 12.2 9.3
 19 -6 1 2.5 8.9
 7 12 -1 -4.9 7.4
 7 12 -1 5.8 7.2
 12 -19 -1 12.5 8
 19 -7 1 4.4 7.6
 19 -7 1 0.7 8.2
 -12 19 1 14.1 10
 8 11 -1 4 9.4
 11 -19 -1 -0.8 7.4
 8 11 -1 12.6 6.7
 19 -8 1 3.6 8.7
 19 -8 1 -6.7 7
 -11 19 1 11.9 10.3
 9 10 -1 17.4 7.9
 9 10 -1 17.3 10.9
 10 -19 -1 8.8 7
 19 -9 1 2.2 7.5
 -10 19 1 13.4 9.4
 19 -9 1 25.2 10.1
 10 9 -1 8.1 9
 9 -19 -1 21.6 8.2
 19 -10 1 21 10.5
 19 -10 1 3.5 7.9
 -9 19 1 11.7 11
 8 -19 -1 8.9 6.8
 11 8 -1 -7.7 8.1
 19 -11 1 -7.4 7.1
 -8 19 1 -4.8 8.2
 12 7 -1 3.1 9.1
 7 -19 -1 4.9 6.2
 -7 19 1 8 8.9
 19 -12 1 5 8.9
 6 -19 -1 3 6.1
 13 6 -1 9.7 10.6
 -6 19 1 27.9 11.2
 19 -13 1 9.7 9
 5 -19 -1 4 6.2
 14 5 -1 0.1 11.4
 19 -14 1 8.2 9.3
 -5 19 1 23.1 11.5
 15 4 -1 -5.8 10.5
 -4 19 1 -15.2 8.2
 19 -15 1 17.7 10.4
 16 3 -1 -9.6 10.3
 -3 19 1 -16.3 8
 19 -16 1 5.1 10.7
 17 2 -1 -13 10.4
 19 -17 1 -4.4 10.5
 -2 19 1 -10.9 9.6
 18 1 -1 -13.2 9.9
 -1 19 1 -2.7 11.1
 19 -18 1 -18.4 8.6
 19 0 -1 12.3 12.4
 0 19 1 9.7 11.3
 19 -19 1 11.1 11.3
 18 -20 -1 -6.2 11.2
 2 18 -1 34 13.6
 20 -2 1 -12.4 11.1
 -18 20 1 6.7 9.9
 17 -20 -1 8.7 12.4
 3 17 -1 18.1 12.7
 -17 20 1 -1.3 9.1
 20 -3 1 15.5 10.9
 16 -20 -1 -4.2 9.5
 20 -4 1 -3.1 9.8
 -16 20 1 3.7 8.5
 20 -4 1 -3.5 8.2
 5 15 -1 -6.1 8.8
 5 15 -1 -4.7 8.2
 15 -20 -1 -3.3 7.9
 20 -5 1 2.4 8.4
 20 -5 1 4.8 10.7
 -15 20 1 -11 7.1
 14 -20 -1 -2.6 8.2
 6 14 -1 -6 8.5
 6 14 -1 1.7 9.2
 20 -6 1 -12.6 7.8
 -14 20 1 -4.2 8.3
 20 -6 1 6.7 8.8
 7 13 -1 2.1 6.7
 7 13 -1 -3.1 7.4
 13 -20 -1 -7.4 7.3
 20 -7 1 2.5 8.7
 -13 20 1 0.2 9.9
 20 -7 1 -0.3 8.6
 8 12 -1 13.1 8.9
 12 -20 -1 8.3 7.8
 8 12 -1 7.6 8.8
 20 -8 1 -5.6 6.9
 20 -8 1 -10.6 7.6
 -12 20 1 -2.7 10.1
 11 -20 -1 6.8 8.8
 9 11 -1 -7.1 7.7
 20 -9 1 -2.4 7.8
 -11 20 1 13.9 10.8
 20 -9 1 0.4 8.2
 10 10 -1 8.3 10.1
 10 -20 -1 14.1 7.4
 -10 20 1 7 10.7
 20 -10 1 0.3 9.4
 11 9 -1 11.1 9.5
 9 -20 -1 6.4 8
 20 -11 1 -5.5 7.7
 -9 20 1 0.5 10.7
 12 8 -1 8.7 10.3
 8 -20 -1 6.4 7.1
 20 -12 1 -4 9.1
 -8 20 1 0.7 9.5
 13 7 -1 -9.6 8.8
 7 -20 -1 2.2 3.3
 20 -13 1 -4.5 8
 -7 20 1 8 9.6
 6 -20 -1 18.6 6.9
 14 6 -1 -13.7 9.1
 -6 20 1 2.4 9.8
 20 -14 1 0.9 9.5
 15 5 -1 -11.4 10.9
 20 -15 1 -1.8 10
 -5 20 1 -17.6 6.9
 16 4 -1 -0.3 11.1
 20 -16 1 0 9.5
 -4 20 1 -7.3 9
 17 3 -1 4.9 11.3
 20 -17 1 25.5 12.5
 -3 20 1 4.1 11.1
 18 2 -1 -1.8 12.6
 -2 20 1 8.3 11.8
 20 -18 1 -0.4 10.9
 5 16 -1 10.4 10
 16 -21 -1 9.3 11.2
 -16 21 1 -3 8.8
 21 -5 1 -0.6 9.7
 21 -5 1 7.4 10.1
 6 15 -1 0.1 9.9
 6 15 -1 -1.1 10
 15 -21 -1 2 8.7
 21 -6 1 -2.2 9.1
 21 -6 1 8.5 9.1
 -15 21 1 -4.2 9.1
 7 14 -1 6.4 10.8
 7 14 -1 0.9 9
 14 -21 -1 1.7 10.2
 21 -7 1 -1.3 9.3
 -14 21 1 -17.1 9.7
 21 -7 1 -13 7.8
 8 13 -1 -12.1 6.8
 8 13 -1 1.7 9.1
 13 -21 -1 -5.3 8.3
 -13 21 1 1.2 10.7
 21 -8 1 -27.3 7.7
 21 -8 1 0.9 9.4
 12 -21 -1 -6.9 7.6
 9 12 -1 -0.7 10.2
 -12 21 1 1.4 10.2
 21 -9 1 -5.9 8.1
 21 -9 1 9.5 6.8
 10 11 -1 9.1 9.9
 11 -21 -1 7.9 7.2
 21 -10 1 -0.1 9.5
 -11 21 1 5.1 10.9
 10 -21 -1 11.8 8.5
 11 10 -1 -2.5 10.4
 -10 21 1 7.7 10
 21 -11 1 1.7 8.8
 9 -21 -1 -15.6 7.1
 12 9 -1 0.5 10.1
 -9 21 1 -3 9.1
 21 -12 1 -6.1 9.9
 13 8 -1 -6.2 9.4
 8 -21 -1 6.9 7.2
 -8 21 1 -12.7 8.7
 21 -13 1 -2.5 10.2
 14 7 -1 1.7 10.1
 -7 21 1 8.3 11.3
 21 -14 1 3.5 9.2
 15 6 -1 -4.2 10.1
 -6 21 1 3.9 10.9
 21 -15 1 4.8 10.1
 16 5 -1 -12.9 11.4
 21 -16 1 5.1 10.9
 -5 21 1 35.1 12.1
 9 13 -1 -3.4 9.8
 13 -22 -1 10.4 9.2
 22 -9 1 4.2 9.5
 -13 22 1 -1 9.9
 12 -22 -1 -9.1 8.9
 10 12 -1 -7 10.3
 22 -10 1 -7.4 9
 -12 22 1 -9.3 8.8
 11 11 -1 2.6 11.5
 11 -22 -1 11.3 9.6
 -11 22 1 -7.1 8.5
 22 -11 1 -0.5 8.9
 12 10 -1 -1.5 10.6
 10 -22 -1 -21.5 5.9
 -10 22 1 -11.2 11.6
 22 -12 1 2 10.9
 9 -22 -1 26.8 9.8
 13 9 -1 -8.4 10
 -9 22 1 7 11.9
 22 -13 1 -2.2 10.1
 0 1 -2 2334.47 162.78
 1 -1 -2 2186.28 162.78
 0 1 -2 2410.16 162.58
 0 -1 2 2420.76 162.58
 1 0 2 2436.36 162.88
 1 0 2 2374.86 162.98
 0 -1 -2 2244.88 158.08
 1 0 -2 2315.27 158.08
 1 0 -2 2157.58 157.78
 0 1 2 2280.27 158.08
 -1 0 2 2216.68 157.78
 1 -1 2 2366.76 158.18
 0 1 2 2467.35 158.08
 2 -1 -2 1434.66 103.09
 -1 -1 -2 1513.35 103.09
 2 -1 -2 1474.35 102.99
 1 1 2 1589.94 102.99
 1 1 2 1436.86 103.19
 -1 3 -2 67.69 5.9
 -2 -1 -2 76.49 6.2
 -1 3 -2 86.49 6.8
 3 -2 -2 76.99 6.5
 3 -2 -2 67.09 6.1
 2 1 2 78.99 6.8
 1 -3 2 80.89 6.2
 0 2 -2 138.59 9.2
 0 2 -2 129.29 9.6
 2 -2 -2 133.69 9.8
 2 -2 -2 122.89 9.3
 2 0 2 133.99 9.9
 2 0 2 117.49 9.8
 0 -2 2 122.69 9.2
 1 1 -2 1552.24 107.09
 1 -2 -2 1562.24 106.99
 2 -1 2 1510.05 106.99
 2 -1 2 1474.95 107.09
 -1 2 2 1630.24 107.19
 2 0 -2 129.39 10.9
 0 -2 -2 147.39 10.8
 -2 2 -2 168.78 10.8
 2 0 -2 146.59 10.5
 -2 0 2 145.19 10.4
 0 2 2 133.59 10.7
 3 -1 -2 80.29 6.5
 3 -1 -2 75.09 6.7
 -1 -2 -2 80.49 6.4
 -2 3 -2 97.29 6.9
 2 -3 2 71.89 6.7
 1 2 2 69.99 6.7
 4 -2 -2 410.76 28.1
 -2 4 -2 396.66 27.3
 -2 4 -2 375.06 28.3
 2 2 2 368.16 27.8
 2 2 2 393.16 28.4
 -2 5 -2 10 1.8
 -3 -2 -2 3.9 1.4
 5 -3 -2 10 2.5
 -2 5 -2 20.5 3.7
 5 -3 -2 8.8 2.8
 3 2 2 7.3 3.1
 3 2 2 16.7 2.8
 2 -5 2 5.5 1.8
 -1 4 -2 274.47 20.3
 4 -3 -2 240.18 19.9
 -1 4 -2 298.27 19.5
 4 -3 -2 282.47 19.6
 3 1 2 283.77 20.4
 3 1 2 280.07 20.2
 1 -4 2 232.38 19.4
 3 1 2 268.47 19.2
 3 -3 -2 1014.1 66.59
 3 -3 -2 926.91 65.89
 0 3 -2 899.91 66.19
 -3 3 2 1027.4 66.59
 3 0 2 846.82 66.49
 0 -3 2 1041.1 65.89
 3 0 2 945.71 66.59
 3 0 2 901.51 65.49
 2 -3 -2 77.79 6.9
 1 2 -2 71.09 6.8
 1 2 -2 80.39 5.7
 -2 3 2 91.89 7.2
 3 -1 2 83.69 7.1
 -1 -2 2 78.49 5.7
 1 -3 -2 89.19 6.7
 2 1 -2 78.49 6.9
 2 1 -2 71.79 5.8
 -3 2 -2 92.89 6.2
 -1 3 2 82.09 6.2
 -2 -1 2 71.19 5.8
 3 -2 2 63.99 6.8
 -1 3 2 90.99 7.2
 -3 3 -2 888.01 64.09
 3 0 -2 928.31 63.89
 3 0 -2 906.81 64.49
 0 -3 -2 1039.6 64.19
 3 -3 2 893.01 63.79
 0 3 2 877.91 64.39
 3 -3 2 926.71 64.59
 0 3 2 891.81 64.09
 4 -1 -2 276.57 20.4
 -3 4 -2 263.97 20.3
 4 -1 -2 290.47 20.2
 3 -4 2 293.77 20.7
 1 3 2 243.38 20.2
 1 3 2 278.97 20.4
 -2 -3 -2 10 2.1
 5 -2 -2 9.9 3.2
 -3 5 -2 10.7 1.6
 -3 5 -2 20.8 3.7
 5 -2 -2 15.2 3.2
 2 3 2 14 3.3
 3 -5 2 11.8 2.9
 2 3 2 19.4 3.3
 -3 6 -2 425.56 32.8
 6 -3 -2 465.65 32.9
 -3 -3 -2 448.06 31.9
 -3 6 -2 462.15 31.2
 3 3 2 427.76 32.8
 3 -6 2 437.46 32.3
 3 3 2 437.96 32.2
 -3 7 -2 740.23 52.39
 -3 7 -2 710.13 50.29
 7 -4 -2 696.23 52.09
 7 -4 -2 714.33 51.39
 4 3 2 754.22 51.29
 4 3 2 709.33 52.19
 6 -4 -2 639.04 44.9
 -2 6 -2 588.64 45.7
 6 -4 -2 641.34 45.6
 -4 -2 -2 604.04 44.7
 -2 6 -2 639.04 44.4
 4 2 2 618.64 45.8
 2 -6 2 676.33 45
 4 2 2 636.14 44.7
 5 -4 -2 558.34 40.9
 -1 5 -2 568.94 41.2
 5 -4 -2 581.24 40.2
 -1 5 -2 579.84 40.2
 4 1 2 567.14 39.9
 1 -5 2 561.64 40.2
 4 1 2 587.74 40.9
 -5 4 2 567.04 40.6
 4 1 2 539.55 41.1
 4 -4 -2 4.4 2.4
 4 -4 -2 12.2 1.9
 0 4 -2 14.5 3.4
 0 4 -2 8.7 2.4
 -4 4 2 10.9 3.1
 4 0 2 8.6 3.4
 4 0 2 8.4 3
 3 -4 -2 271.67 18.4
 1 3 -2 252.97 18.4
 3 -4 -2 245.98 19.4
 1 3 -2 281.17 19.5
 -3 4 2 257.37 19.7
 4 -1 2 273.17 19.7
 -1 -3 2 247.88 18.4
 4 -1 2 268.17 19.7
 2 2 -2 387.66 29.2
 2 -4 -2 416.96 29.1
 -4 2 -2 382.26 28.2
 2 -4 -2 413.36 28.4
 -2 -2 2 420.46 28.1
 4 -2 2 379.46 28.1
 -2 -2 2 436.96 28
 4 -2 2 403.46 29.3
 -2 4 2 363.16 29.3
 -4 3 -2 277.67 19.9
 3 1 -2 283.47 20.7
 1 -4 -2 242.88 20.1
 3 1 -2 277.87 19.7
 -1 4 2 293.17 19.9
 4 -3 2 275.67 20
 4 -3 2 277.47 20.7
 -1 4 2 270.57 20.7
 4 0 -2 7.1 2.2
 0 -4 -2 3.9 1.9
 -4 4 -2 22.4 3.1
 4 0 -2 12.2 3.1
 0 4 2 12.1 2.7
 4 -4 2 15.7 2.3
 4 -4 2 6.2 2.9
 0 4 2 26.4 4
 5 -1 -2 573.44 40.2
 -4 5 -2 551.04 40
 5 -1 -2 555.34 39.7
 1 4 2 532.05 40
 1 4 2 554.24 39.9
 4 -5 2 568.54 40.3
 -2 -4 -2 663.83 45.3
 -4 6 -2 654.63 44.4
 -4 6 -2 627.04 46.2
 -4 6 -2 682.73 44.7
 6 -2 -2 633.04 45.9
 6 -2 -2 627.84 46
 2 4 2 611.14 46
 4 -6 2 592.14 45.9
 7 -3 -2 710.23 51.89
 -4 7 -2 754.52 52.49
 -4 7 -2 728.53 50.19
 7 -3 -2 703.03 52.09
 3 4 2 702.93 52.19
 3 4 2 742.43 51.89
 -4 8 -2 1355.36 97.69
 8 -4 -2 1414.36 99.99
 -4 -4 -2 1516.95 98.79
 -4 8 -2 1350.76 100.09
 4 4 2 1415.76 100.19
 4 4 2 1373.76 99.19
 4 -8 2 1461.95 99.49
 -4 9 -2 206.18 14.6
 -5 -4 -2 179.98 15.3
 9 -5 -2 205.28 17.2
 -4 9 -2 204.98 17.5
 9 -5 -2 212.88 16.5
 5 4 2 206.08 16.3
 4 -9 2 170.68 16
 5 4 2 197.08 17.4
 -5 -3 -2 362.66 23.6
 -3 8 -2 299.87 22.7
 -3 8 -2 277.17 24.6
 8 -5 -2 313.87 23.7
 8 -5 -2 349.37 25.3
 5 3 2 314.67 25.1
 5 3 2 289.57 23.5
 -2 7 -2 277.17 19
 -2 7 -2 234.38 16.7
 7 -5 -2 236.48 17.1
 -5 -2 -2 191.78 16.8
 7 -5 -2 197.58 17.8
 5 2 2 246.08 18.6
 2 -7 2 176.18 16.8
 5 2 2 259.97 17
 -1 6 -2 167.68 14.4
 -1 6 -2 174.58 13.1
 6 -5 -2 156.38 12.7
 6 -5 -2 172.18 14.1
 5 1 2 171.28 13.9
 1 -6 2 182.68 13
 -6 5 2 173.18 13.5
 5 1 2 157.68 14.2
 5 1 2 154.58 12.5
 5 -5 -2 274.67 19.7
 5 -5 -2 310.17 21.4
 0 5 -2 253.37 21.2
 0 5 -2 272.57 20.5
 -5 5 2 244.98 20.8
 5 0 2 268.77 19.5
 5 0 2 266.47 21
 5 0 2 271.87 21.3
 0 -5 2 305.77 20
 4 -5 -2 606.64 40
 1 4 -2 576.54 41.1
 4 -5 -2 552.74 41.3
 1 4 -2 550.24 41.4
 5 -1 2 569.94 39.7
 -4 5 2 571.64 41.5
 -1 -4 2 593.64 40.1
 5 -1 2 556.94 41.4
 3 -5 -2 11.7 1.7
 2 3 -2 12.5 3
 3 -5 -2 12.4 3.1
 -2 -3 2 14.1 1.7
 -3 5 2 11.8 3.5
 -2 -3 2 9.8 2
 5 -2 2 6.5 3
 5 -2 2 9.1 3
 2 -5 -2 14.6 3.2
 3 2 -2 10.4 3.2
 3 2 -2 11.8 2.1
 -5 3 -2 15.9 2.4
 5 -3 2 7.8 3.2
 -2 5 2 24.3 4.4
 -2 5 2 13.8 2.2
 5 -3 2 10.3 2.7
 1 -5 -2 588.64 40.4
 -5 4 -2 540.15 40
 4 1 -2 575.54 40.9
 4 1 -2 574.64 39.8
 5 -4 2 552.84 40.9
 5 -4 2 564.94 40
 -1 5 2 543.25 40.9
 -1 5 2 572.44 39.9
 5 0 -2 264.27 20.9
 5 0 -2 283.47 20
 -5 5 -2 260.77 20.4
 5 -5 2 266.17 19.5
 0 5 2 259.17 20.9
 0 5 2 266.17 20.2
 5 -5 2 286.97 21.1
 -1 -5 -2 174.98 12.9
 6 -1 -2 160.98 13.9
 -5 6 -2 151.68 13.4
 6 -1 -2 173.58 13.4
 1 5 2 156.18 13.3
 5 -6 2 162.98 14
 1 5 2 159.18 13.9
 -5 7 -2 281.47 20.4
 7 -2 -2 254.87 20.2
 7 -2 -2 228.38 19.5
 -5 7 -2 262.97 18
 -5 7 -2 246.28 17.8
 5 -7 2 238.98 20.2
 2 5 2 280.37 20.2
 2 5 2 242.28 20
 -5 8 -2 328.47 23.2
 8 -3 -2 318.07 25.6
 -5 8 -2 327.37 23.2
 -3 -5 -2 368.06 24.7
 -5 8 -2 301.37 25.8
 8 -3 -2 315.07 25.5
 5 -8 2 364.96 25.8
 3 5 2 336.67 25.9
 9 -4 -2 210.58 17.1
 -4 -5 -2 193.98 15.8
 9 -4 -2 222.88 17.6
 -5 9 -2 202.58 14.4
 -5 9 -2 200.48 17.7
 4 5 2 236.38 18.4
 4 5 2 207.38 17
 5 -9 2 176.38 16.7
 10 -5 -2 257.17 21.5
 -5 -5 -2 250.27 19.6
 -5 10 -2 256.97 22
 -5 10 -2 262.97 18.3
 5 5 2 271.37 20.9
 5 5 2 247.08 22
 5 -10 2 245.98 20.9
 11 -6 -2 500.75 39.1
 -5 11 -2 505.45 35.5
 11 -6 -2 492.15 37.9
 -5 11 -2 497.15 39.4
 -6 -5 -2 533.75 36.9
 6 5 2 480.65 39.1
 5 -11 2 550.34 38.3
 6 5 2 465.15 37.6
 -6 -4 -2 78.29 8.5
 10 -6 -2 88.89 9.5
 10 -6 -2 88.39 10.5
 -4 10 -2 99.09 7.8
 -4 10 -2 110.39 11.3
 6 4 2 89.99 9.5
 6 4 2 90.79 11.4
 -6 -3 -2 85.49 7.3
 -3 9 -2 61.19 6.5
 -3 9 -2 64.99 9.2
 9 -6 -2 70.69 9.4
 9 -6 -2 69.09 7.8
 6 3 2 70.49 7.6
 3 -9 2 81.29 8
 6 3 2 57.69 9
 -2 8 -2 386.66 28.6
 8 -6 -2 343.67 27.9
 -2 8 -2 339.37 26.3
 8 -6 -2 354.46 26.5
 6 2 2 376.36 26.5
 6 2 2 360.96 27.4
 6 2 2 374.56 28.4
 -1 7 -2 129.89 10.2
 7 -6 -2 120.19 11.2
 -1 7 -2 126.49 11.9
 7 -6 -2 130.09 9.9
 6 1 2 121.29 9.7
 -7 6 2 123.69 10.9
 1 -7 2 100.49 9.8
 6 1 2 121.99 11.1
 6 1 2 120.69 11.8
 0 6 -2 273.27 20.7
 0 6 -2 285.77 21.8
 6 -6 -2 263.87 21.3
 6 -6 -2 273.47 19.7
 6 0 2 289.87 21.8
 0 -6 2 254.77 20
 6 0 2 285.27 19.6
 -6 6 2 247.98 21
 6 0 2 296.17 21.4
 5 -6 -2 164.18 12
 1 5 -2 165.68 14.1
 1 5 -2 162.88 13.5
 5 -6 -2 177.18 14
 6 -1 2 155.88 13.7
 -5 6 2 151.38 13.8
 -1 -5 2 185.38 12.5
 6 -1 2 158.98 14.1
 4 -6 -2 646.14 44.8
 4 -6 -2 650.23 44.8
 4 -6 -2 662.73 46.6
 2 4 -2 633.04 46.5
 -4 6 2 605.94 46.8
 6 -2 2 630.94 46.6
 -2 -4 2 682.43 45.2
 6 -2 2 641.84 46.8
 6 -2 2 656.53 45
 3 -6 -2 434.86 32.8
 3 -6 -2 459.65 31.5
 3 3 -2 465.95 33.2
 -6 3 -2 445.66 31.6
 6 -3 2 462.35 33.4
 -3 6 2 396.36 33.1
 -3 -3 2 462.55 31.4
 4 2 -2 638.44 44.9
 -6 4 -2 616.44 45.1
 2 -6 -2 634.74 45.7
 4 2 -2 664.93 46.4
 -2 6 2 641.04 46.5
 -2 6 2 668.53 44.9
 6 -4 2 636.14 46.4
 6 -4 2 611.74 45.4
 5 1 -2 139.69 13.6
 -6 5 -2 156.48 13
 1 -6 -2 190.88 13.3
 5 1 -2 159.28 12.7
 6 -5 2 179.48 14.4
 -1 6 2 163.48 12.7
 6 -5 2 154.28 12.6
 -1 6 2 157.28 14
 6 0 -2 288.97 22.4
 -6 6 -2 264.47 21.6
 6 0 -2 285.57 21.3
 6 -6 2 299.87 22.6
 0 6 2 284.77 21.4
 6 -6 2 288.17 20.6
 0 6 2 276.67 22.3
 7 -1 -2 118.99 11.4
 7 -1 -2 120.09 10.6
 -6 7 -2 125.29 11.1
 -1 -6 -2 111.99 10.1
 1 6 2 116.89 11.4
 1 6 2 135.69 11.2
 6 -7 2 120.29 11.6
 -2 -6 -2 285.07 25.5
 -6 8 -2 359.76 24.4
 8 -2 -2 349.96 27.1
 8 -2 -2 339.57 26.6
 -6 8 -2 412.66 27.6
 -6 8 -2 350.06 24.3
 2 6 2 338.87 26.8
 6 -8 2 348.27 27.2
 2 6 2 375.76 27.1
 9 -3 -2 61.49 8.1
 9 -3 -2 68.09 8.4
 -6 9 -2 71.69 9.1
 -3 -6 -2 82.79 6.9
 3 6 2 37.7 7
 3 6 2 59.69 8.5
 10 -4 -2 78.79 9.8
 10 -4 -2 97.79 10.3
 -6 10 -2 106.99 10.8
 -4 -6 -2 72.89 7.6
 6 -10 2 68.99 9.5
 4 6 2 82.89 9.4
 4 6 2 89.89 10.8
 -5 -6 -2 509.85 36.7
 -6 11 -2 477.95 39.1
 11 -5 -2 493.45 38.6
 5 6 2 498.65 38
 5 6 2 493.05 38.9
 6 -11 2 535.95 38.4
 12 -6 -2 259.37 23.8
 -6 -6 -2 284.37 21.7
 12 -6 -2 269.87 23.2
 -6 12 -2 283.17 24.6
 6 -12 2 309.07 23.6
 6 6 2 280.17 24.5
 6 6 2 274.57 23.1
 13 -7 -2 2.2 4.6
 -6 13 -2 7.4 5.7
 13 -7 -2 13.2 5.8
 -7 -6 -2 3.5 2.8
 6 -13 2 -0.7 4.2
 7 6 2 0.9 4.8
 7 6 2 3.5 5.5
 12 -7 -2 162.48 16.3
 12 -7 -2 165.38 15.2
 -5 12 -2 167.38 12.6
 -5 12 -2 167.68 16.9
 -7 -5 -2 162.68 13.9
 5 -12 2 163.18 15
 7 5 2 159.88 17
 7 5 2 167.78 15.1
 11 -7 -2 131.19 14.1
 11 -7 -2 146.89 13
 -7 -4 -2 144.99 11.9
 -4 11 -2 138.69 14.5
 -4 11 -2 145.79 11.3
 7 4 2 159.68 15.9
 7 4 2 158.28 13.1
 4 -11 2 99.69 12
 10 -7 -2 24.7 4.6
 10 -7 -2 30 6.5
 -3 10 -2 25.6 6.2
 -3 10 -2 28 3.9
 -7 -3 -2 16.3 3.7
 7 3 2 21.7 6.6
 7 3 2 33.5 5
 3 -10 2 10.5 3.9
 -2 9 -2 485.75 34.1
 -2 9 -2 436.46 36
 9 -7 -2 451.45 34.1
 9 -7 -2 488.25 36.3
 2 -9 2 491.65 34.5
 7 2 2 488.55 36.4
 7 2 2 460.05 35.1
 7 2 2 451.95 33.9
 -1 8 -2 2754.62 190.18
 8 -7 -2 2694.73 191.38
 -1 8 -2 2935.21 192.08
 8 -7 -2 2690.43 189.58
 7 1 2 2804.72 191.88
 -8 7 2 2578.74 190.58
 7 1 2 2765.72 190.98
 7 1 2 2850.21 189.58
 1 -8 2 2609.94 189.98
 0 7 -2 3102.09 215.78
 7 -7 -2 3042.1 214.68
 7 -7 -2 3106.19 216.68
 0 7 -2 3222.48 217.08
 7 0 2 3154.88 216.98
 0 -7 2 3001.8 215.18
 7 0 2 3131.19 216.38
 7 0 2 3188.98 214.68
 -7 7 2 3068.09 216.38
 1 6 -2 118.79 11.4
 6 -7 -2 114.59 11.1
 6 -7 -2 120.69 8.8
 1 6 -2 132.29 10.9
 7 -1 2 124.49 11.5
 -6 7 2 110.69 11
 7 -1 2 128.19 11.1
 -1 -6 2 109.59 9.3
 2 5 -2 242.68 18.7
 5 -7 -2 195.28 18.4
 2 5 -2 235.78 18.9
 -2 -5 2 200.38 17
 -5 7 2 252.47 19.2
 7 -2 2 276.17 16.9
 7 -2 2 233.28 18.9
 7 -2 2 251.57 19.1
 4 -7 -2 558.74 47.5
 4 -7 -2 684.73 45.9
 3 4 -2 701.73 48.2
 7 -3 2 703.13 47.9
 -4 7 2 770.52 48.9
 -3 -4 2 563.64 46.2
 7 -3 2 713.73 48.5
 4 3 -2 706.13 49.99
 -7 4 -2 638.54 48.3
 -4 -3 2 561.04 48
 7 -4 2 691.43 50.19
 -3 7 2 750.32 48.1
 -3 7 2 813.62 50.69
 7 -4 2 718.43 49.4
 5 2 -2 238.78 20.2
 5 2 -2 256.07 18.8
 -7 5 -2 252.27 19
 -2 7 2 270.47 20.7
 7 -5 2 245.78 19.1
 -2 7 2 254.57 18.7
 7 -5 2 252.07 20.4
 6 1 -2 135.89 12.3
 -7 6 -2 120.79 10.9
 6 1 -2 131.69 10.8
 -1 7 2 126.19 10.7
 7 -6 2 119.39 12.1
 7 -6 2 136.89 10.5
 -1 7 2 117.59 12.1
 7 0 -2 3134.89 217.68
 -7 7 -2 3156.08 216.98
 7 0 -2 3154.08 216.58
 0 -7 -2 3036.2 216.38
 0 7 2 3099.19 217.68
 7 -7 2 3173.28 215.58
 0 7 2 3117.69 216.58
 7 -7 2 3105.89 217.78
 -1 -7 -2 2612.24 193.78
 -7 8 -2 2869.61 194.98
 8 -1 -2 2774.02 194.48
 8 -1 -2 2762.52 195.28
 1 7 2 2928.31 195.48
 1 7 2 2824.52 194.58
 7 -8 2 2810.32 195.58
 9 -2 -2 474.75 35.9
 9 -2 -2 472.65 36.4
 -7 9 -2 464.95 36.3
 -2 -7 -2 502.25 34.9
 2 7 2 486.75 36.1
 2 7 2 461.55 36.4
 -3 -7 -2 14.5 3.8
 -7 10 -2 32.9 6.7
 10 -3 -2 29.5 6.4
 10 -3 -2 33.9 6.3
 3 7 2 34.2 6.5
 7 -10 2 23.5 6.2
 3 7 2 28.1 6.6
 -7 11 -2 124.59 14.3
 11 -4 -2 156.88 14.6
 11 -4 -2 154.78 14.4
 -4 -7 -2 133.69 12.2
 7 -11 2 159.28 14.7
 4 7 2 147.39 14.6
 -7 12 -2 173.28 17
 12 -5 -2 165.38 16.1
 -5 -7 -2 174.48 14.3
 12 -5 -2 173.78 16.9
 5 7 2 164.08 16.9
 5 7 2 167.18 16.3
 7 -12 2 178.18 16.6
 13 -6 -2 -3 1.9
 -6 -7 -2 3.1 2.7
 13 -6 -2 2.7 5.2
 -7 13 -2 12.5 6.4
 7 -13 2 2.2 4.8
 6 7 2 -2.7 4.8
 6 7 2 2.2 5.1
 -7 14 -2 633.94 47.3
 -7 -7 -2 588.14 43.3
 14 -7 -2 591.54 45.4
 14 -7 -2 573.24 46.3
 7 7 2 622.64 45.4
 7 -14 2 558.14 45.1
 7 7 2 591.14 46.9
 -7 15 -2 89.19 13.8
 15 -8 -2 96.69 13.7
 15 -8 -2 88.39 11.7
 -8 -7 -2 67.19 8.7
 8 7 2 86.39 11.7
 8 7 2 86.09 13.4
 7 -15 2 66.09 10.8
 14 -8 -2 102.49 12
 -8 -6 -2 90.09 9.6
 14 -8 -2 104.39 14
 -6 14 -2 117.19 15.1
 8 6 2 99.99 12.1
 8 6 2 79.09 13.1
 6 -14 2 80.79 11.7
 -5 13 -2 -0.5 3.4
 13 -8 -2 2.7 4.1
 -5 13 -2 -0.3 5.3
 13 -8 -2 3.8 5.2
 -8 -5 -2 2.1 2.9
 8 5 2 1.7 5.7
 8 5 2 0.9 4.6
 5 -13 2 0.9 2
 -4 12 -2 134.99 11.3
 -8 -4 -2 130.89 11.7
 -4 12 -2 164.78 15.7
 12 -8 -2 123.09 12.5
 12 -8 -2 156.08 15.1
 4 -12 2 122.69 12.5
 8 4 2 138.99 12.9
 8 4 2 110.09 15
 -3 11 -2 48.4 5.9
 -8 -3 -2 55.09 6.1
 11 -8 -2 37.8 8
 11 -8 -2 48.2 6.6
 -3 11 -2 47 9.2
 8 3 2 35.7 8.2
 3 -11 2 46 6.7
 8 3 2 47.2 6.6
 -2 10 -2 355.26 29.6
 10 -8 -2 351.76 26.9
 -2 10 -2 352.46 27
 8 2 2 362.56 29.6
 8 2 2 375.36 28.3
 2 -10 2 368.36 27.4
 8 2 2 372.76 26.9
 -1 9 -2 1163.28 81.59
 9 -8 -2 1092.29 78.79
 -1 9 -2 1148.89 79.59
 9 -8 -2 1140.39 81.09
 8 1 2 1134.09 80.39
 -9 8 2 1101.69 80.09
 8 1 2 1176.38 78.79
 8 1 2 1147.39 81.49
 1 -9 2 1040 79.19
 8 -8 -2 881.41 68.49
 8 -8 -2 925.31 66.19
 0 8 -2 961.7 67.59
 0 8 -2 1025.7 69.19
 8 0 2 1033.7 66.19
 8 0 2 970.3 68.19
 8 0 2 940.41 68.89
 -8 8 2 1012.6 68.39
 0 -8 2 807.92 66.59
 7 -8 -2 2741.23 188.58
 1 7 -2 2753.72 191.38
 1 7 -2 2769.02 190.58
 7 -8 -2 2667.63 191.18
 8 -1 2 2774.92 190.98
 8 -1 2 2832.42 191.58
 -7 8 2 2806.22 191.18
 -1 -7 2 2569.44 189.28
 2 6 -2 350.96 25.7
 2 6 -2 345.77 25
 6 -8 -2 259.47 24.5
 8 -2 2 358.26 25.5
 8 -2 2 350.96 25.5
 -2 -6 2 265.87 23
 -6 8 2 380.96 25.7
 3 5 -2 314.37 25.1
 3 5 -2 298.97 25.1
 5 -8 -2 338.97 25.3
 -3 -5 2 380.66 23.5
 8 -3 2 307.17 25.2
 8 -3 2 296.97 25.3
 -5 8 2 304.47 25.6
 4 -8 -2 1350.56 98.09
 4 4 -2 1423.76 100.59
 4 -8 -2 1432.06 100.09
 -4 -4 2 1478.95 98.49
 8 -4 2 1425.56 100.69
 -4 8 2 1409.76 100.89
 5 3 -2 333.67 25.9
 -8 5 -2 299.57 23.9
 3 -8 -2 372.36 25.3
 -3 8 2 277.47 25.7
 8 -5 2 310.67 24.7
 -3 8 2 322.07 23.6
 -5 -3 2 374.96 23.7
 8 -5 2 315.77 25.8
 -8 6 -2 360.46 27.1
 6 2 -2 346.97 26.8
 6 2 -2 373.46 28.6
 8 -6 2 356.66 28.7
 8 -6 2 360.26 27
 -2 8 2 382.06 26.7
 -2 8 2 385.16 28.9
 -8 7 -2 2866.21 195.38
 7 1 -2 2728.43 196.38
 7 1 -2 2759.62 194.88
 -1 8 2 2863.71 196.58
 8 -7 2 2766.62 196.58
 8 -7 2 2828.62 194.48
 -1 8 2 2846.42 194.88
 -8 8 -2 1026.8 69.89
 0 -8 -2 858.11 68.79
 8 0 -2 982.9 70.59
 8 0 -2 983 69.29
 0 8 2 1052.79 70.89
 0 8 2 981 69.29
 8 -8 2 975.3 67.99
 8 -8 2 951 70.59
 9 -1 -2 1129.89 80.69
 9 -1 -2 1167.18 81.79
 -1 -8 -2 1112.99 79.99
 -8 9 -2 1140.89 81.29
 8 -9 2 1067.79 81.69
 1 8 2 1177.98 81.79
 1 8 2 1141.09 80.79
 10 -2 -2 360.86 28.4
 -2 -8 -2 381.56 27.4
 -8 10 -2 346.27 28.8
 10 -2 -2 357.56 29.2
 2 8 2 361.76 29.4
 2 8 2 362.36 28.6
 8 -10 2 371.96 29.7
 -8 11 -2 36.4 7.7
 11 -3 -2 43.3 7.7
 11 -3 -2 49.1 8.5
 -3 -8 -2 47.6 6.2
 8 -11 2 53.59 9.2
 3 8 2 65.69 9.1
 3 8 2 46.7 8.4
 -4 -8 -2 127.79 11.8
 -8 12 -2 123.69 14.2
 12 -4 -2 129.39 14.2
 12 -4 -2 143.29 14.3
 4 8 2 129.69 13.8
 4 8 2 159.98 14.8
 8 -12 2 138.19 14.4
 13 -5 -2 0.7 4.8
 13 -5 -2 -4.9 4.3
 -8 13 -2 5 5
 -5 -8 -2 0.5 2.6
 5 8 2 -1.6 5
 8 -13 2 0 4.9
 5 8 2 1.5 5.8
 -8 14 -2 116.59 14.9
 14 -6 -2 96.99 13
 -6 -8 -2 76.79 9.2
 14 -6 -2 105.69 13.2
 6 8 2 84.79 12.9
 6 8 2 96.89 13
 8 -14 2 100.49 13.3
 -7 -8 -2 71.39 9.1
 -8 15 -2 102.39 14.8
 15 -7 -2 89.29 13.5
 8 -15 2 84.19 12.5
 7 8 2 89.99 13.6
 7 8 2 88.19 12.8
 16 -8 -2 589.14 45.2
 16 -8 -2 554.84 43.5
 -8 16 -2 549.95 45.7
 8 -16 2 504.25 43.5
 8 8 2 606.74 46.2
 8 8 2 522.85 43.5
 -8 17 -2 212.68 24.2
 17 -9 -2 231.78 22.3
 17 -9 -2 250.07 24.2
 9 8 2 231.58 22.6
 9 8 2 260.57 25.4
 -9 -7 -2 90.59 10.6
 16 -9 -2 68.69 12.8
 16 -9 -2 76.59 11.2
 -7 16 -2 64.79 12.5
 9 7 2 53.79 10.8
 9 7 2 65.79 12.8
 -9 -6 -2 404.86 29.1
 15 -9 -2 377.26 30.6
 15 -9 -2 383.76 33
 -6 15 -2 347.07 32.8
 9 6 2 365.86 30.3
 9 6 2 366.76 33.1
 14 -9 -2 6 6.2
 -9 -5 -2 10.7 3.8
 14 -9 -2 9.3 5.2
 -5 14 -2 5.1 6.4
 9 5 2 4.8 5.2
 9 5 2 1.4 6.3
 5 -14 2 8.9 4.5
 -9 -4 -2 21.5 4.7
 -4 13 -2 25.6 4.5
 -4 13 -2 22.3 7.4
 13 -9 -2 27.8 5.9
 13 -9 -2 33.4 8.3
 4 -13 2 19.9 5.4
 9 4 2 28.2 6.3
 9 4 2 21.8 7.7
 -9 -3 -2 23.5 4.8
 -3 12 -2 36.2 5.4
 -3 12 -2 31.1 8
 12 -9 -2 34.7 7.9
 12 -9 -2 29.1 5.5
 3 -12 2 25.1 5.7
 9 3 2 33.9 8.2
 9 3 2 29.6 5.7
 11 -9 -2 8.3 5
 11 -9 -2 6.7 3.3
 -2 11 -2 2.6 3.2
 -2 11 -2 3.8 5.4
 9 2 2 3.3 3.9
 9 2 2 2.5 3.4
 9 2 2 1.9 5.2
 2 -11 2 0.5 2.8
 -1 10 -2 148.49 13.5
 10 -9 -2 154.38 15.7
 10 -9 -2 153.48 12.6
 -1 10 -2 131.89 15.4
 9 1 2 145.09 12.5
 9 1 2 177.98 16.3
 -10 9 2 157.88 14.1
 1 -10 2 166.78 13.3
 9 1 2 158.38 14.5
 0 9 -2 754.72 58.39
 0 9 -2 805.82 56.99
 9 -9 -2 780.42 55.39
 9 -9 -2 833.22 58.29
 9 0 2 774.12 55.39
 -9 9 2 725.33 57.29
 0 -9 2 826.52 56.19
 9 0 2 850.01 58.89
 9 0 2 762.92 57.49
 8 -9 -2 1140.69 77.29
 1 8 -2 1129.49 79.49
 8 -9 -2 1108.39 80.29
 1 8 -2 1166.68 80.79
 -8 9 2 1078.29 79.99
 9 -1 2 1095.09 79.99
 -1 -8 2 1085.69 78.19
 9 -1 2 1125.19 80.59
 2 7 -2 456.15 36.4
 7 -9 -2 505.85 36.5
 2 7 -2 475.75 35.9
 9 -2 2 455.75 36.2
 -7 9 2 443.36 36.2
 -2 -7 2 507.15 34.2
 9 -2 2 482.45 36.5
 6 -9 -2 74.89 8.4
 3 6 -2 62.09 8.9
 3 6 -2 79.59 9.2
 9 -3 2 59.99 8.5
 9 -3 2 54.99 8.5
 -3 -6 2 78.49 6.2
 -6 9 2 49.99 8.6
 5 -9 -2 167.98 15.8
 4 5 -2 178.78 16.4
 4 5 -2 224.88 16.7
 9 -4 2 205.58 16.2
 9 -4 2 199.38 16.8
 -5 9 2 206.98 17.2
 -4 -5 2 171.48 14
 5 4 -2 205.58 17.1
 4 -9 -2 176.18 16
 -4 9 2 195.88 17.2
 9 -5 2 215.68 17.6
 -5 -4 2 172.38 14.2
 9 -5 2 205.28 16
 6 3 -2 69.49 9.5
 3 -9 -2 83.19 8.3
 -9 6 -2 69.99 7.2
 -3 9 2 65.09 6.7
 9 -6 2 67.59 7.8
 -3 9 2 61.29 9.5
 -6 -3 2 89.89 6.7
 9 -6 2 61.49 9.2
 7 2 -2 463.35 36.5
 2 -9 -2 501.15 35.4
 7 2 -2 490.35 34.8
 -9 7 -2 476.55 35
 -2 9 2 484.25 34.5
 -2 9 2 425.86 36.4
 9 -7 2 475.45 36.8
 9 -7 2 471.35 34.7
 -9 8 -2 1114.19 81.49
 8 1 -2 1192.18 82.99
 8 1 -2 1126.89 81.09
 9 -8 2 1152.78 80.49
 9 -8 2 1123.19 82.89
 -1 9 2 1159.78 83.09
 -1 9 2 1168.98 81.09
 9 0 -2 795.52 57.69
 0 -9 -2 837.32 57.49
 -9 9 -2 773.92 58.19
 9 0 -2 866.01 59.59
 0 9 2 784.62 59.29
 9 -9 2 782.62 56.19
 9 -9 2 782.02 59.19
 0 9 2 786.02 57.69
 10 -1 -2 161.98 14.6
 10 -1 -2 162.28 16.4
 -9 10 -2 153.38 15.1
 -1 -9 -2 166.28 13.7
 9 -10 2 153.28 15.7
 1 9 2 156.88 14.7
 1 9 2 153.58 16.1
 11 -2 -2 1.9 4
 -2 -9 -2 7.1 3.2
 -9 11 -2 5 5.1
 11 -2 -2 -0.2 4.4
 2 9 2 -0.3 4.2
 2 9 2 1.5 5.5
 9 -11 2 5.6 4.8
 -9 12 -2 21 7.3
 -3 -9 -2 24.5 4.9
 12 -3 -2 20.5 7.3
 12 -3 -2 35.2 7.3
 3 9 2 34.1 8.4
 3 9 2 31.3 6.9
 9 -12 2 36.9 8.6
 13 -4 -2 24.6 6.8
 -9 13 -2 19.1 7.4
 -4 -9 -2 15.5 4.1
 13 -4 -2 25.4 7.8
 9 -13 2 29.4 8.2
 4 9 2 28.3 7.1
 4 9 2 27.4 7.4
 -5 -9 -2 7 3.6
 14 -5 -2 6.7 5.4
 -9 14 -2 2.2 5.7
 14 -5 -2 4.4 5.8
 9 -14 2 6.5 6
 5 9 2 2.1 5.7
 5 9 2 -1.2 3.6
 15 -6 -2 371.36 31.7
 -6 -9 -2 389.76 28.4
 15 -6 -2 400.66 31.9
 -9 15 -2 335.47 31.8
 9 -15 2 366.26 31.7
 6 9 2 352.26 31.2
 6 9 2 361.86 31.8
 16 -7 -2 45.5 9.3
 -9 16 -2 66.59 13.3
 16 -7 -2 74.59 12.3
 7 9 2 61.59 11.8
 9 -16 2 69.39 11.5
 7 9 2 55.69 10.7
 -9 17 -2 239.98 25.8
 17 -8 -2 271.27 25.7
 17 -8 -2 294.27 25
 8 9 2 254.17 26
 9 -17 2 251.17 25.2
 8 9 2 241.88 23.7
 18 -9 -2 112.39 16.8
 18 -9 -2 80.99 13.5
 -9 18 -2 99.59 17.9
 9 -18 2 91.99 14.3
 9 9 2 109.49 17.1
 19 -10 -2 15.8 8.9
 -9 19 -2 3.2 9
 9 -19 2 -6.3 5.9
 10 9 2 4.3 9.3
 18 -10 -2 -0.7 6
 -8 18 -2 -2.9 8.1
 18 -10 -2 -1.5 7.4
 10 8 2 8.7 8.8
 8 -18 2 -2.7 5.8
 -7 17 -2 41.3 11.1
 17 -10 -2 29.4 8.2
 17 -10 -2 41.6 11.2
 10 7 2 47 12.4
 7 -17 2 26.1 7.5
 -6 16 -2 22.7 8.5
 16 -10 -2 24.5 6.8
 16 -10 -2 6.7 7.1
 -10 -6 -2 23.2 5.2
 6 -16 2 22.9 6.5
 10 6 2 14.5 9.2
 -5 15 -2 35.8 10.1
 15 -10 -2 67.69 12
 -10 -5 -2 58.49 7.8
 15 -10 -2 46.8 8.2
 10 5 2 49.5 9.2
 5 -15 2 57.19 9
 10 5 2 48.4 11.5
 -10 -4 -2 26.7 5.5
 14 -10 -2 42.5 10.2
 -4 14 -2 30.4 8.8
 14 -10 -2 33.9 6.6
 4 -14 2 34.9 6.9
 10 4 2 18.5 8.4
 10 4 2 31.1 6.9
 13 -10 -2 114.19 11.5
 -10 -3 -2 113.79 11.1
 13 -10 -2 126.29 15.9
 -3 13 -2 118.99 15.5
 -3 13 -2 116.79 11.5
 3 -13 2 120.89 12
 10 3 2 111.39 15.3
 10 3 2 121.99 11.9
 12 -10 -2 146.19 17
 -2 12 -2 134.09 12.4
 12 -10 -2 136.59 11.8
 -2 12 -2 117.29 15.5
 2 -12 2 138.79 12.4
 10 2 2 126.29 13.2
 10 2 2 128.79 11.9
 10 2 2 88.79 14.5
 -1 11 -2 7.7 5.2
 -1 11 -2 1.7 3.9
 11 -10 -2 1.3 2.7
 11 -10 -2 5.1 5.1
 1 -11 2 3.3 3.1
 10 1 2 2.3 4.2
 10 1 2 -0.5 2.9
 10 1 2 3.4 5.5
 -11 10 2 3.4 4.5
 10 -10 -2 241.38 19.7
 0 10 -2 207.98 19.7
 10 -10 -2 203.08 15.9
 0 10 -2 218.28 17.9
 10 0 2 212.58 20.3
 10 0 2 191.28 15.9
 -10 10 2 208.18 18.3
 10 0 2 214.78 18.7
 0 -10 2 227.08 16.9
 1 9 -2 153.08 14.6
 1 9 -2 143.69 15.7
 9 -10 -2 156.88 11.7
 9 -10 -2 170.38 15.9
 10 -1 2 177.48 15.2
 -9 10 2 163.48 15.2
 10 -1 2 155.28 15.9
 -1 -9 2 161.98 13
 2 8 -2 352.46 28
 2 8 -2 323.57 28.4
 8 -10 -2 375.76 28.6
 10 -2 2 364.26 28.4
 10 -2 2 354.36 28.7
 -2 -8 2 369.56 26.1
 -8 10 2 343.07 28.4
 7 -10 -2 14.8 5.1
 3 7 -2 23.5 5.7
 3 7 -2 27.7 6.1
 10 -3 2 22 5.9
 -7 10 2 28.4 6.7
 -3 -7 2 16.5 3.1
 10 -3 2 25.4 5.8
 4 6 -2 69.89 10
 6 -10 -2 78.49 9.4
 4 6 -2 97.09 10.2
 10 -4 2 97.59 10.9
 10 -4 2 102.89 10.1
 -6 10 2 101.79 10.9
 -4 -6 2 72.99 7.1
 5 5 -2 253.97 21.1
 5 -10 -2 228.48 20.1
 10 -5 2 244.78 21.1
 -5 -5 2 250.07 18.2
 -5 10 2 262.37 21.8
 6 4 -2 94.19 11.3
 4 -10 -2 66.49 9.3
 10 -6 2 88.59 9.4
 -4 10 2 93.39 11.6
 10 -6 2 82.79 10.9
 -6 -4 2 75.89 7.4
 -4 10 2 106.89 7.5
 7 3 -2 20.3 5.9
 -10 7 -2 24.6 4.3
 3 -10 -2 19.8 5.1
 -3 10 2 25.5 3.9
 -3 10 2 34.6 7.2
 10 -7 2 27.1 6.6
 10 -7 2 27.1 4.7
 -7 -3 2 17.2 3.3
 8 2 -2 369.56 27.4
 8 2 -2 378.56 29.6
 -10 8 -2 342.97 27.6
 -2 10 2 365.86 29.7
 10 -8 2 379.66 29.7
 10 -8 2 355.96 27.2
 -2 10 2 360.16 27.1
 9 1 -2 146.99 15.6
 9 1 -2 159.58 13.8
 -10 9 -2 159.38 14.2
 1 -10 -2 164.78 13.7
 10 -9 2 146.99 12.7
 -1 10 2 165.18 13.8
 10 -9 2 161.88 15.9
 -1 10 2 135.19 15.6
 10 0 -2 230.48 20.4
 -10 10 -2 195.28 18.8
 0 -10 -2 249.97 18.1
 10 0 -2 207.88 18.3
 10 -10 2 236.48 20.8
 0 10 2 200.58 20.1
 0 10 2 210.98 18.3
 11 -1 -2 4.9 4.2
 11 -1 -2 7.7 5.7
 -1 -10 -2 5.6 3.4
 -10 11 -2 9 4.9
 1 10 2 1.4 4.3
 10 -11 2 0.6 4.9
 1 10 2 7.4 5.5
 12 -2 -2 145.59 14.1
 12 -2 -2 136.69 15.4
 -2 -10 -2 143.99 12.4
 -10 12 -2 102.59 14.2
 10 -12 2 125.79 15.1
 2 10 2 131.39 14.3
 2 10 2 137.39 15.2
 13 -3 -2 127.29 15.6
 -10 13 -2 134.59 14.6
 13 -3 -2 112.29 13.8
 -3 -10 -2 116.49 11.7
 3 10 2 126.79 14.1
 3 10 2 140.49 15.1
 10 -13 2 145.09 17.3
 14 -4 -2 24.5 7.6
 -4 -10 -2 33 5.6
 -10 14 -2 23.7 7.8
 14 -4 -2 29.8 8.3
 4 10 2 24.7 8
 4 10 2 21.7 7.4
 10 -14 2 29.1 8.3
 -5 -10 -2 60.59 7.7
 -10 15 -2 59.09 11.2
 15 -5 -2 59.79 11.1
 15 -5 -2 52.99 10.6
 10 -15 2 57.29 11.6
 5 10 2 39.2 9.6
 5 10 2 47.4 9.2
 16 -6 -2 17.2 8.2
 16 -6 -2 18 8.1
 -10 16 -2 11.7 7.5
 10 -16 2 16.2 7.3
 6 10 2 10.6 8.2
 6 10 2 8.3 6.4
 17 -7 -2 40.9 10
 17 -7 -2 37.9 9.7
 -10 17 -2 45.8 11.8
 10 -17 2 29.3 8.8
 7 10 2 19.8 8.6
 7 10 2 44.2 11.3
 -10 18 -2 3.4 7.7
 18 -8 -2 0.3 4.9
 18 -8 -2 -0.4 7.2
 8 10 2 -0.1 7.6
 10 -18 2 -0.1 7.4
 8 10 2 -3 5.8
 19 -9 -2 -10.3 6.3
 19 -9 -2 -9 7.2
 -10 19 -2 17.4 9.5
 10 -19 2 6.6 6.9
 9 10 2 -2.3 9.1
 -10 20 -2 19.2 10.1
 20 -10 -2 -2.1 7.7
 10 10 2 -2.9 8.7
 10 -20 2 10.6 9
 -10 21 -2 21.3 11.2
 21 -11 -2 31.3 12.7
 10 -21 2 39.7 11.7
 11 10 2 26 11.9
 -9 20 -2 58.39 14.2
 20 -11 -2 39.6 12.3
 9 -20 2 52.89 12
 11 9 2 63.89 14.6
 19 -11 -2 25.5 11.2
 -8 19 -2 10.1 10.1
 11 8 2 14.7 10.2
 8 -19 2 9.9 6.4
 18 -11 -2 10.2 8.3
 -7 18 -2 -11.7 6.5
 7 -18 2 9.2 5.7
 11 7 2 7.5 9.9
 -6 17 -2 89.79 15.3
 17 -11 -2 77.89 14.5
 11 6 2 79.69 15.7
 6 -17 2 107.79 13.3
 -5 16 -2 8.6 7.4
 -11 -5 -2 7.6 4.4
 16 -11 -2 10.8 8.5
 11 5 2 8.5 7.7
 5 -16 2 14.9 5.5
 -4 15 -2 95.69 15.6
 15 -11 -2 91.49 15
 -11 -4 -2 100.49 10.6
 4 -15 2 107.49 11.5
 11 4 2 68.59 13.7
 -11 -3 -2 228.78 18.2
 14 -11 -2 233.18 22.8
 -3 14 -2 173.78 21
 3 -14 2 222.88 18.9
 11 3 2 214.48 22.5
 13 -11 -2 177.78 18.5
 -2 13 -2 166.08 15.2
 13 -11 -2 172.28 15.3
 -2 13 -2 159.98 17.9
 11 2 2 161.98 16.2
 2 -13 2 179.38 15.3
 11 2 2 154.88 19.3
 -1 12 -2 -2.5 4.8
 12 -11 -2 -1 4.9
 -1 12 -2 0.6 3.8
 12 -11 -2 1.7 2.9
 11 1 2 7 4.8
 1 -12 2 -1.4 2.7
 -12 11 2 -2.3 4.2
 11 1 2 2.7 6
 0 11 -2 46 7.7
 11 -11 -2 45.5 9.4
 11 -11 -2 48.9 5.6
 0 11 -2 39.7 8.8
 0 -11 2 67.89 7.3
 11 0 2 45.8 9.5
 11 0 2 53.29 6
 -11 11 2 60.69 9
 11 0 2 64.09 9.4
 1 10 -2 5.7 5.9
 10 -11 -2 4.5 4.6
 1 10 -2 5 4.5
 11 -1 2 2.1 5.1
 -10 11 2 4.1 4.5
 11 -1 2 3 4.8
 -1 -10 2 1.1 2.4
 11 -1 2 4.1 2.2
 2 9 -2 2.5 4.3
 9 -11 -2 4 4.5
 2 9 -2 1.3 5.1
 11 -2 2 4.2 4.8
 -2 -9 2 -1.4 2.2
 11 -2 2 0.9 3.9
 -9 11 2 4.4 4.5
 8 -11 -2 43.9 7.7
 3 8 -2 46 8
 3 8 -2 41.7 8.1
 -3 -8 2 52.69 5.4
 11 -3 2 39.3 8.3
 11 -3 2 45.9 8.1
 -8 11 2 44.8 8.3
 7 -11 -2 137.69 13.7
 4 7 -2 131.79 13.8
 4 7 -2 128.69 13.8
 11 -4 2 132.29 13.7
 11 -4 2 143.59 14.1
 -7 11 2 133.19 14.3
 -4 -7 2 145.89 11.1
 5 6 -2 505.05 39
 6 -11 -2 526.55 38.5
 -6 11 2 497.05 39.2
 -5 -6 2 523.05 36
 11 -5 2 468.05 38.8
 11 -5 2 490.85 38.2
 6 5 -2 475.25 37.5
 5 -11 -2 533.95 37.9
 6 5 -2 490.65 38.6
 -6 -5 2 509.05 35.4
 11 -6 2 500.35 38.7
 -5 11 2 474.95 38.8
 11 -6 2 475.25 37.3
 7 4 -2 150.38 15.2
 4 -11 -2 145.69 13.4
 11 -7 2 129.59 15.2
 -4 11 2 130.69 15
 -7 -4 2 153.48 11.6
 11 -7 2 143.79 13.2
 -4 11 2 140.39 11.5
 -11 8 -2 40.5 6.1
 3 -11 -2 60.19 7.9
 8 3 -2 40.1 8.1
 -3 11 2 47.9 5.8
 -8 -3 2 44.1 5.3
 -3 11 2 38.1 8.3
 11 -8 2 38.6 6.2
 11 -8 2 50.39 8.7
 2 -11 -2 -1.4 1.3
 9 2 -2 4.7 3.2
 -11 9 -2 0.9 3.4
 9 2 -2 -2.7 4.5
 -2 11 2 7.6 5.8
 11 -9 2 -1.4 4.4
 -2 11 2 -3.6 2.7
 11 -9 2 2.1 3
 -11 10 -2 1.8 4
 10 1 -2 1.7 3.5
 10 1 -2 1.1 5.1
 1 -11 -2 4.1 3.3
 11 -10 2 4.4 5.4
 -1 11 2 5.8 4
 11 -10 2 2.2 3.2
 -1 11 2 4.6 6
 -11 11 -2 54.09 8.9
 0 -11 -2 63.29 7.7
 11 0 -2 47.6 9.6
 11 0 -2 44.8 7.6
 11 -11 2 48.9 9.7
 0 11 2 53.59 7.9
 0 11 2 47.6 9.4
 -11 12 -2 -3.8 4.2
 -1 -11 -2 -2.4 2.9
 12 -1 -2 -2.9 6.1
 12 -1 -2 -0.8 4
 11 -12 2 -4.6 5.1
 1 11 2 3.2 5.6
 1 11 2 1.3 4.6
 13 -2 -2 183.78 17.2
 -11 13 -2 157.88 17.5
 13 -2 -2 182.98 19.8
 -2 -11 -2 176.68 15.4
 2 11 2 169.18 18.6
 2 11 2 174.28 17.5
 11 -13 2 198.98 19.8
 -11 14 -2 197.28 21.1
 14 -3 -2 229.38 22.2
 -3 -11 -2 226.48 18.6
 14 -3 -2 231.78 21.1
 11 -14 2 223.28 22.9
 3 11 2 214.58 21.5
 3 11 2 226.58 21
 15 -4 -2 88.99 14.2
 -4 -11 -2 103.19 10.1
 -11 15 -2 82.49 13.5
 15 -4 -2 80.09 12.6
 4 11 2 101.29 13.9
 11 -15 2 74.69 13.6
 4 11 2 92.99 14
 -11 16 -2 5.8 7.1
 16 -5 -2 -2.3 6.5
 16 -5 -2 4.9 6.6
 5 11 2 0.6 6
 11 -16 2 5.7 6.7
 5 11 2 3.3 6.6
 17 -6 -2 66.89 12.8
 17 -6 -2 79.09 13.7
 -11 17 -2 84.89 14.3
 11 -17 2 88.39 14.6
 6 11 2 103.49 15.5
 -11 18 -2 6.8 7.7
 18 -7 -2 1 6.9
 18 -7 -2 2.9 7.4
 7 11 2 4.3 6.7
 7 11 2 11.1 9
 11 -18 2 7.7 8.2
 19 -8 -2 -0.2 7.1
 19 -8 -2 12.9 8.8
 -11 19 -2 0.2 8.2
 8 11 2 21.8 9.6
 8 11 2 7.3 8.9
 11 -19 2 18.7 8.5
 20 -9 -2 47.6 12.3
 -11 20 -2 60.79 14.6
 20 -9 -2 44 12
 11 -20 2 56.49 12.3
 9 11 2 52.29 13.3
 -11 21 -2 24.1 12.1
 21 -10 -2 32 12.6
 10 11 2 37.8 12.9
 11 -21 2 34.1 11
 22 -11 -2 4.6 8.6
 -11 22 -2 0.5 10.3
 11 -22 2 6.6 9
 11 11 2 -11.3 9.1
 22 -12 -2 5.2 10.7
 -10 22 -2 8.6 11.2
 10 -22 2 1.4 8.1
 12 10 2 7.8 11.3
 21 -12 -2 8.1 9.3
 -9 21 -2 20 10.9
 9 -21 2 8.9 5.8
 12 9 2 12 11.4
 20 -12 -2 -3.5 8.8
 -8 20 -2 -6.1 8.7
 12 8 2 -0.5 8.9
 8 -20 2 3.8 6.4
 -7 19 -2 26.2 11.5
 19 -12 -2 53.59 13
 7 -19 2 32.7 9.2
 12 7 2 22.6 12.2
 18 -12 -2 87.99 15.8
 -6 18 -2 71.19 14.9
 6 -18 2 88.29 12.9
 12 6 2 95.19 17.6
 -5 17 -2 183.18 23.5
 17 -12 -2 189.18 21.7
 12 5 2 162.98 22.5
 5 -17 2 214.08 18.8
 -12 -4 -2 25.4 6
 16 -12 -2 27.6 10.3
 -4 16 -2 38.8 10.3
 12 4 2 30.3 10
 4 -16 2 26 6.8
 -12 -3 -2 92.19 9.6
 15 -12 -2 63.29 12.9
 -3 15 -2 72.89 13.6
 12 3 2 66.59 13.4
 3 -15 2 87.29 10
 -2 14 -2 66.59 12.4
 -12 -2 -2 81.09 9.4
 -2 14 -2 62.69 9.2
 14 -12 -2 70.29 12.6
 12 2 2 57.59 12.1
 12 2 2 54.79 10
 2 -14 2 77.39 9.4
 13 -12 -2 19.3 7.8
 -1 13 -2 24.2 6.2
 -1 13 -2 35.6 8.8
 1 -13 2 26.1 5.4
 12 1 2 20.6 8.4
 -13 12 2 19.8 6.6
 12 1 2 28.6 7.3
 0 12 -2 2.7 4.8
 12 -12 -2 3 6.2
 0 12 -2 -0.7 5.2
 12 0 2 5.4 5.2
 -12 12 2 2.8 4.5
 12 0 2 2.2 6.1
 0 -12 2 6.6 3.6
 1 11 -2 1 4.2
 11 -12 -2 -1.3 4.8
 1 11 -2 8.2 5.1
 12 -1 2 -5.3 5.4
 -1 -11 2 0.7 2.7
 -11 12 2 3.9 4.6
 12 -1 2 -0.4 4.8
 10 -12 -2 147.59 15.1
 2 10 -2 122.89 13.9
 2 10 -2 124.69 15.5
 -10 12 2 117.99 13.9
 12 -2 2 146.49 14.8
 -2 -10 2 126.79 11.1
 12 -2 2 136.59 15.2
 9 -12 -2 23.5 6.5
 3 9 -2 32.8 6.9
 3 9 -2 36 8.5
 12 -3 2 26.9 6.8
 -3 -9 2 23.9 4.1
 12 -3 2 27.6 7.3
 -9 12 2 36.5 7.7
 8 -12 -2 152.88 14.1
 4 8 -2 133.79 15.1
 4 8 -2 129.69 14
 -8 12 2 130.29 14.2
 -4 -8 2 119.99 10.6
 12 -4 2 124.49 14.5
 12 -4 2 132.49 14
 5 7 -2 165.88 16.6
 5 7 -2 197.48 17.6
 7 -12 -2 168.58 16.5
 12 -5 2 180.68 17.4
 -5 -7 2 178.68 13.9
 12 -5 2 174.38 17
 -7 12 2 195.28 18.1
 6 6 -2 251.57 22.5
 6 -12 -2 304.87 23.3
 6 6 -2 283.77 23.9
 -6 -6 2 286.67 20.3
 12 -6 2 269.27 23.7
 -6 12 2 300.37 24.5
 12 -6 2 221.18 22.1
 7 5 -2 154.38 16.7
 5 -12 -2 174.08 15.5
 7 5 -2 167.88 15.7
 -7 -5 2 162.98 13.1
 12 -7 2 164.48 16.9
 12 -7 2 162.98 15.4
 -5 12 2 182.98 17.5
 8 4 -2 149.19 15.7
 4 -12 -2 134.29 13.5
 8 4 -2 149.49 13.9
 -4 12 2 132.49 15.4
 -4 12 2 146.79 11.6
 12 -8 2 132.39 15.2
 -8 -4 2 139.49 11.6
 12 -8 2 139.19 13.2
 -12 9 -2 36.2 5.9
 3 -12 -2 19 4.9
 9 3 -2 32.8 7.9
 12 -9 2 30.3 7.8
 -9 -3 2 26.1 4.5
 -3 12 2 40.7 5.5
 12 -9 2 31.6 5.6
 -3 12 2 35.6 8.3
 2 -12 -2 132.39 13
 10 2 -2 139.29 16.7
 10 2 -2 129.49 12.8
 -12 10 -2 166.78 13.9
 -2 12 2 132.69 12.7
 12 -10 2 130.59 12.3
 12 -10 2 135.89 16
 -2 12 2 139.49 15.3
 -12 11 -2 -5.8 3.8
 11 1 -2 2.4 5.8
 11 1 -2 -0.9 3.8
 1 -12 -2 1.1 3.4
 -1 12 2 -1.4 4.9
 -1 12 2 3.1 4.1
 12 -11 2 -2.4 5.9
 12 -11 2 6.9 3.6
 12 0 -2 13.8 6.9
 0 -12 -2 4.8 3.8
 -12 12 -2 0.2 4.3
 12 0 -2 1.8 4.3
 0 12 2 -1 4.3
 12 -12 2 1.3 5.5
 0 12 2 0 5.6
 13 -1 -2 31.4 7.3
 13 -1 -2 24.1 8.4
 -12 13 -2 26.1 7.3
 -1 -12 -2 20.9 5.3
 1 12 2 32.9 7.2
 12 -13 2 30.3 8.9
 1 12 2 12.6 6.8
 -2 -12 -2 70.59 8.6
 14 -2 -2 62.19 11.7
 -12 14 -2 54.29 10.6
 14 -2 -2 67.59 10.6
 2 12 2 58.29 10
 12 -14 2 51.29 11.2
 2 12 2 63.49 11.6
 15 -3 -2 68.99 11.7
 -3 -12 -2 94.19 9.5
 -12 15 -2 65.89 12.1
 15 -3 -2 59.39 13.5
 12 -15 2 89.69 14.4
 3 12 2 74.89 11.9
 3 12 2 66.19 12.9
 16 -4 -2 37 9.1
 16 -4 -2 27.8 9
 -12 16 -2 32.1 9.4
 12 -16 2 32.6 10
 4 12 2 35.4 9.2
 4 12 2 28 8.5
 17 -5 -2 183.38 22.5
 -12 17 -2 181.58 22.8
 17 -5 -2 211.48 21.5
 12 -17 2 180.68 23.1
 5 12 2 171.48 20.6
 5 12 2 255.07 22.8
 -12 18 -2 71.09 14.6
 18 -6 -2 78.09 14.3
 18 -6 -2 68.79 13.7
 12 -18 2 99.89 15.3
 6 12 2 90.39 14.9
 19 -7 -2 39.6 12
 19 -7 -2 48.3 12.2
 -12 19 -2 30.4 11.5
 7 12 2 8.4 9.9
 7 12 2 59.09 11.6
 12 -19 2 47.8 12.4
 20 -8 -2 2.4 7.2
 -12 20 -2 -5.1 9.5
 20 -8 -2 -3.7 6.7
 8 12 2 -7.7 7.2
 12 -20 2 -5.7 7.2
 -12 21 -2 6.3 10.8
 21 -9 -2 15.9 10.4
 21 -9 -2 -12.9 4.9
 9 12 2 13.5 11.4
 12 -21 2 4.4 8.8
 22 -10 -2 8.4 10
 -12 22 -2 10.6 11.3
 10 12 2 3.9 9.8
 12 -22 2 -6.1 8.7
 -9 22 -2 49.9 15.2
 22 -13 -2 30 13
 13 9 2 11.5 13.2
 -8 21 -2 14.1 11
 21 -13 -2 5.5 9.3
 13 8 2 10.7 11.3
 20 -13 -2 3.8 9.2
 -7 20 -2 -11.8 10.1
 13 7 2 -3.8 9.1
 -6 19 -2 26.9 11.7
 19 -13 -2 55.29 14.4
 13 6 2 36.8 12.7
 6 -19 2 62.69 11.8
 18 -13 -2 243.48 24.9
 -5 18 -2 190.58 25.6
 5 -18 2 237.38 20.9
 13 5 2 190.48 25.8
 -4 17 -2 21.7 10.1
 17 -13 -2 24.2 9.5
 4 -17 2 19.6 6.2
 13 4 2 21.1 10.4
 -3 16 -2 4.2 8.1
 -13 -3 -2 16.7 5.3
 16 -13 -2 28.6 10.1
 3 -16 2 13.4 5.6
 13 3 2 22.5 10.2
 -13 -2 -2 1.1 3.8
 -2 15 -2 3.8 7.4
 15 -13 -2 -0.5 6.1
 13 2 2 -4 6.6
 2 -15 2 1.1 4.1
 -1 14 -2 10.8 7.2
 -1 14 -2 6 5.5
 14 -13 -2 9 7.3
 13 1 2 8.5 5.5
 -14 13 2 2.7 5.6
 13 1 2 11.2 7.6
 1 -14 2 2.5 4
 0 13 -2 -0.7 4.9
 13 -13 -2 8.5 8
 0 13 -2 -4.5 4.6
 13 0 2 1.4 6.6
 13 0 2 0 4.9
 -13 13 2 -0.5 5.2
 0 -13 2 1.5 3.4
 1 12 -2 14.6 6.9
 1 12 -2 21.8 6.8
 12 -13 -2 34 8.9
 -1 -12 2 24.6 4.9
 13 -1 2 23.7 7.4
 13 -1 2 22.3 8.4
 -12 13 2 27.7 7.1
 11 -13 -2 212.38 19.2
 2 11 -2 182.18 19.3
 2 11 -2 171.88 17.8
 13 -2 2 183.58 18.4
 -11 13 2 197.78 19.1
 13 -2 2 186.88 19.4
 -2 -11 2 178.48 15.1
 10 -13 -2 110.19 14.4
 3 10 -2 89.09 14.1
 3 10 -2 125.59 13.6
 13 -3 2 114.59 14.5
 -3 -10 2 114.49 10.1
 13 -3 2 121.09 15.1
 -10 13 2 129.19 15.2
 4 9 -2 23.7 6.9
 4 9 -2 21.7 8.2
 9 -13 -2 22.9 6.6
 -4 -9 2 18.2 3.8
 -9 13 2 36.4 8.5
 13 -4 2 41.5 8.9
 13 -4 2 25.8 7.2
 5 8 -2 -0.2 5.4
 5 8 -2 -0.4 5.2
 8 -13 -2 2.3 4.5
 13 -5 2 -3.8 3.9
 13 -5 2 -3.2 4.3
 -5 -8 2 -1.4 1.9
 -8 13 2 -1.1 4.7
 7 -13 -2 -5.5 3.5
 6 7 -2 1.9 2.9
 6 7 -2 3.8 5.3
 -6 -7 2 3.9 2.4
 -7 13 2 2.3 5.3
 13 -6 2 -1.8 2.6
 13 -6 2 9 6
 6 -13 -2 3 4.1
 7 6 -2 7.9 6.4
 7 6 -2 6 5.6
 13 -7 2 2.2 5.7
 -7 -6 2 -0.2 2
 13 -7 2 6.7 4.8
 -6 13 2 7.3 5.7
 8 5 -2 3.8 4.6
 5 -13 -2 -0.7 4.1
 8 5 -2 7.7 6.1
 13 -8 2 -2 3.9
 -5 13 2 10.6 6.3
 13 -8 2 0.6 5.1
 -8 -5 2 0.4 2.2
 9 4 -2 31.6 7
 9 4 -2 32.3 8.2
 4 -13 -2 13.5 5.4
 -4 13 2 36.7 9
 13 -9 2 34.2 6.3
 -4 13 2 27.5 4.4
 13 -9 2 43.1 9.1
 -9 -4 2 22.2 4.2
 10 3 -2 134.29 16.3
 -13 10 -2 122.79 12
 -3 13 2 117.39 11.6
 13 -10 2 113.49 12.1
 -10 -3 2 123.39 10.9
 13 -10 2 124.89 15.9
 -3 13 2 138.89 16.7
 11 2 -2 163.98 15.7
 -13 11 -2 182.68 16.2
 11 2 -2 187.58 19.6
 2 -13 -2 180.98 16
 13 -11 2 161.88 14.9
 -2 13 2 168.88 15.5
 13 -11 2 169.58 19.3
 -2 13 2 191.28 18.8
 12 1 -2 22.9 6
 12 1 -2 31.3 9.1
 1 -13 -2 32.1 6.5
 -13 12 -2 21.7 6.5
 13 -12 2 29.2 8.9
 -1 13 2 22.8 6.2
 -1 13 2 24.7 9.1
 13 0 -2 -6.5 4.3
 13 0 -2 4.7 6.7
 -13 13 -2 -4.8 5.1
 0 -13 -2 1.4 4.1
 0 13 2 0.5 5.2
 0 13 2 -2.6 5.6
 13 -13 2 6.3 6.8
 -13 14 -2 10.1 6.7
 -1 -13 -2 2.2 4.1
 14 -1 -2 7 7.7
 14 -1 -2 6.5 5.8
 1 13 2 3.9 5.5
 13 -14 2 8.2 7.6
 1 13 2 6.2 6.6
 -2 -13 -2 -3 3.5
 15 -2 -2 1 5.8
 -13 15 -2 -0.8 5.2
 15 -2 -2 4.4 6.9
 13 -15 2 1.1 6.9
 2 13 2 -0.1 5.7
 2 13 2 1 7
 -13 16 -2 18.5 8
 16 -3 -2 16.5 8.7
 16 -3 -2 18.5 7.6
 3 13 2 22.6 9.7
 13 -16 2 7.7 8.3
 3 13 2 15.8 7.6
 -13 17 -2 4.2 8.5
 17 -4 -2 18.3 9.5
 17 -4 -2 20.6 8.2
 13 -17 2 37.6 11.1
 4 13 2 18.8 8.4
 4 13 2 30 9.5
 -13 18 -2 238.78 25.4
 18 -5 -2 256.27 25.3
 18 -5 -2 263.87 27
 13 -18 2 260.17 26.3
 5 13 2 213.78 25.3
 5 13 2 267.67 26.6
 19 -6 -2 26.9 10.8
 19 -6 -2 26.8 10.5
 -13 19 -2 41.5 12.7
 13 -19 2 34 11.1
 6 13 2 30.9 10.3
 6 13 2 40.9 10.3
 20 -7 -2 3.3 8.8
 20 -7 -2 6.5 9.8
 -13 20 -2 -4.8 9
 7 13 2 13.7 8.5
 7 13 2 -2.2 7.4
 13 -20 2 -4 7.3
 21 -8 -2 17.3 10.9
 -13 21 -2 8.8 10.4
 21 -8 -2 -11.2 7.6
 8 13 2 15.5 10.3
 13 -21 2 9.7 9.9
 22 -9 -2 35.9 13.1
 -13 22 -2 51.69 14.8
 9 13 2 23.1 13
 13 -22 2 50.99 13.8
 21 -14 -2 68.89 16.3
 -7 21 -2 50.69 15.9
 14 7 2 50.49 15.4
 -6 20 -2 1.1 10
 20 -14 -2 7.2 10.9
 14 6 2 0.4 10.4
 19 -14 -2 130.39 20.5
 -5 19 -2 124.99 20.8
 14 5 2 107.99 19.4
 -4 18 -2 69.69 15.1
 18 -14 -2 76.89 15.4
 14 4 2 74.89 16.6
 17 -14 -2 24 10.2
 -3 17 -2 27 10.5
 14 3 2 23.2 11.3
 16 -14 -2 63.99 14
 -14 -2 -2 73.49 9.5
 -2 16 -2 31.8 11.7
 14 2 2 68.69 13.9
 -1 15 -2 30.4 9.9
 15 -14 -2 30.9 10.3
 14 1 2 33.2 8.4
 14 1 2 30.6 10
 0 14 -2 54.59 9.8
 14 -14 -2 58.59 12.3
 0 14 -2 60.59 12.2
 14 0 2 65.59 10.7
 -14 14 2 62.29 10.6
 14 0 2 81.99 14.2
 1 13 -2 0.7 5.7
 13 -14 -2 1.4 6.9
 1 13 -2 15 6.2
 14 -1 2 0.8 7.3
 14 -1 2 12.7 6.6
 -13 14 2 4.3 5.2
 2 12 -2 53.69 9.2
 12 -14 -2 57.29 11
 2 12 -2 38 9.9
 14 -2 2 60.59 11.3
 -12 14 2 59.69 10.5
 14 -2 2 64.89 11.1
 11 -14 -2 266.87 21.9
 3 11 -2 187.68 19.8
 3 11 -2 200.58 20.2
 14 -3 2 198.28 20.7
 -11 14 2 180.78 19.9
 14 -3 2 210.68 20.5
 4 10 -2 28.6 8.1
 4 10 -2 13.6 6.3
 10 -14 -2 26.1 7.9
 -10 14 2 34.3 8.6
 14 -4 2 19.2 8.5
 14 -4 2 27.9 8.3
 9 -14 -2 4 5.8
 5 9 -2 7.1 5.2
 5 9 -2 12.8 7.1
 -9 14 2 -3.3 5.3
 14 -5 2 3.7 6.2
 14 -5 2 8.5 6.2
 6 8 -2 103.29 13.9
 6 8 -2 90.29 12.8
 8 -14 -2 68.79 11.3
 14 -6 2 97.29 12.6
 -8 14 2 85.39 13.4
 14 -6 2 103.59 14.3
 7 -14 -2 580.94 44.7
 7 7 -2 592.34 46
 7 7 -2 584.14 44.9
 14 -7 2 555.44 45.7
 14 -7 2 599.24 44.6
 -7 14 2 562.54 46
 8 6 -2 112.49 12.8
 8 6 -2 109.59 14.5
 6 -14 -2 72.59 11.1
 -8 -6 2 82.59 8.8
 14 -8 2 96.19 14
 14 -8 2 92.49 11.4
 -6 14 2 98.69 14.2
 5 -14 -2 -2 3.7
 9 5 -2 3.5 6.5
 9 5 -2 7.1 6.1
 14 -9 2 6.3 4.6
 -5 14 2 12.9 7.2
 14 -9 2 16.9 7.3
 -9 -5 2 13.1 3.6
 4 -14 -2 38.4 7.6
 10 4 -2 25.7 7
 10 4 -2 30.7 9.2
 14 -10 2 27.7 6.4
 14 -10 2 31.4 8.9
 -10 -4 2 40.4 5.6
 -4 14 2 35.4 9.3
 3 -14 -2 191.88 18.3
 -14 11 -2 226.98 18.5
 11 3 -2 223.68 19.2
 11 3 -2 183.88 21.4
 -3 14 2 203.48 21.4
 -11 -3 2 230.78 17.3
 14 -11 2 190.28 18
 14 -11 2 226.88 21.9
 2 -14 -2 80.39 10
 12 2 -2 58.39 9
 12 2 -2 66.29 12.5
 -14 12 -2 78.49 10.1
 14 -12 2 66.09 12.4
 -2 14 2 49.2 8.2
 -2 14 2 50.59 11.3
 13 1 -2 8.4 5.5
 13 1 -2 6.9 7.4
 1 -14 -2 3.8 4.4
 -14 13 -2 7.3 5.4
 -1 14 2 7.7 6.8
 -1 14 2 8.1 5.1
 14 -13 2 9.2 7.4
 0 -14 -2 49.4 8.5
 14 0 -2 50.29 12.4
 -14 14 -2 62.89 10.4
 14 0 -2 68.29 10.4
 14 -14 2 64.39 13
 0 14 2 68.69 12.4
 0 14 2 62.29 10
 15 -1 -2 39.4 11.1
 -14 15 -2 26.8 8.8
 15 -1 -2 27.5 8.1
 -1 -14 -2 28 6.3
 1 14 2 53.69 11.6
 1 14 2 31.2 8.6
 14 -15 2 25.3 9.7
 16 -2 -2 51.79 10.6
 16 -2 -2 59.79 13.2
 -14 16 -2 57.79 11.8
 2 14 2 65.59 11.2
 2 14 2 69.79 13.1
 14 -16 2 86.19 15.2
 17 -3 -2 19.7 9.6
 -14 17 -2 16.8 9.6
 17 -3 -2 29.4 9.3
 3 14 2 47 11.5
 14 -17 2 29 11
 3 14 2 24.5 8.7
 18 -4 -2 77.99 13.8
 -14 18 -2 81.99 15.1
 18 -4 -2 82.89 17.1
 4 14 2 88.89 13.9
 4 14 2 62.19 13.6
 14 -18 2 86.79 16.1
 -14 19 -2 117.99 18.5
 19 -5 -2 79.19 16.7
 19 -5 -2 117.99 17.4
 5 14 2 107.09 17
 5 14 2 98.99 16.1
 14 -19 2 105.99 17.8
 20 -6 -2 5.8 8.6
 -14 20 -2 -3 8
 20 -6 -2 15.1 9.9
 6 14 2 13 9.4
 14 -20 2 5.4 8.7
 6 14 2 3.6 9.5
 21 -7 -2 47.2 13.4
 21 -7 -2 67.49 15
 -14 21 -2 32.5 12.4
 7 14 2 60.89 14.7
 14 -21 2 57.59 15.5
 7 14 2 23.2 14.8
 -6 21 -2 8.4 12.4
 21 -15 -2 14.3 12.2
 15 6 2 10.2 13
 -5 20 -2 6 10.6
 20 -15 -2 13.8 11.7
 15 5 2 16.4 12.8
 19 -15 -2 93.89 17.8
 -4 19 -2 96.19 17.5
 15 4 2 94.69 18.1
 18 -15 -2 -4.6 8.8
 -3 18 -2 -11.8 6.9
 15 3 2 13.3 11.1
 17 -15 -2 53.69 14.1
 -2 17 -2 60.59 13.7
 15 2 2 75.29 15.7
 16 -15 -2 327.87 30.6
 -1 16 -2 316.97 29.7
 15 1 2 256.07 25.8
 15 1 2 294.97 30.1
 15 -15 -2 284.37 27.2
 0 15 -2 269.87 26.5
 15 0 2 268.97 24.5
 15 0 2 293.17 28
 -15 15 2 212.48 23.4
 1 14 -2 35 9
 14 -15 -2 44.5 11.3
 1 14 -2 39.9 10.4
 15 -1 2 30.2 8.6
 -14 15 2 35.8 8.8
 15 -1 2 80.29 13.2
 13 -15 -2 -0.9 6.1
 2 13 -2 15.2 6.9
 2 13 -2 5.6 5.8
 15 -2 2 7.6 7.1
 -13 15 2 -2.4 5.3
 15 -2 2 -3.4 5.5
 3 12 -2 64.89 11.2
 12 -15 -2 71.09 12.3
 3 12 -2 55.49 11.2
 -12 15 2 58.79 11.4
 15 -3 2 46.8 11.1
 15 -3 2 73.89 11.9
 4 11 -2 72.39 13.5
 4 11 -2 83.39 12.7
 11 -15 -2 109.29 14.2
 15 -4 2 90.19 13.3
 -11 15 2 87.99 13.7
 15 -4 2 76.19 12.6
 10 -15 -2 69.89 11.4
 5 10 -2 43.8 10.6
 5 10 -2 48.8 10.1
 15 -5 2 61.89 10.6
 15 -5 2 46.9 10.3
 -10 15 2 55.19 11
 6 9 -2 400.76 32.9
 9 -15 -2 423.96 32.2
 6 9 -2 352.86 30.9
 15 -6 2 362.16 31.7
 -9 15 2 337.37 31.9
 15 -6 2 369.66 32.6
 8 -15 -2 95.39 13.2
 7 8 -2 85.29 11.9
 7 8 -2 99.29 14.4
 15 -7 2 75.19 13.2
 -8 15 2 87.29 13.8
 7 -15 -2 77.19 11.6
 8 7 -2 82.59 13
 8 7 -2 73.69 11.9
 15 -8 2 71.99 11.1
 -7 15 2 61.59 12.3
 15 -8 2 80.39 13.3
 9 6 -2 387.86 33.7
 9 6 -2 380.26 31.6
 6 -15 -2 415.26 31.8
 -6 15 2 362.96 33.3
 15 -9 2 368.86 30.9
 15 -9 2 397.46 33.6
 10 5 -2 56.79 12
 5 -15 -2 54.09 9
 10 5 -2 46.5 9.2
 15 -10 2 41.5 8
 15 -10 2 50.69 10.9
 -5 15 2 36.6 10.4
 11 4 -2 87.69 12
 11 4 -2 81.99 14.1
 15 -11 2 89.19 14.4
 -4 15 2 97.19 15.2
 -15 12 -2 83.89 10.5
 12 3 -2 58.99 12.9
 3 -15 -2 96.69 10.6
 -3 15 2 76.89 14.3
 15 -12 2 57.19 12.4
 13 2 -2 0.2 5.3
 13 2 -2 -6.4 6.6
 2 -15 -2 -3.5 4
 -15 13 -2 -1.1 4.7
 15 -13 2 2.7 7.9
 -2 15 2 -6.3 6.7
 -15 14 -2 30.1 7.2
 1 -15 -2 19.1 6.3
 14 1 -2 29 7.6
 14 1 -2 36.1 10.6
 15 -14 2 28.7 9.8
 -1 15 2 43.5 11.6
 0 -15 -2 227.58 21.6
 15 0 -2 283.07 27.7
 -15 15 -2 275.27 24.4
 15 0 -2 249.18 23.6
 15 -15 2 321.27 28.5
 0 15 2 254.67 25.9
 -15 16 -2 318.27 27.4
 16 -1 -2 260.17 26.2
 16 -1 -2 312.17 30.3
 1 15 2 279.27 28.6
 15 -16 2 319.87 30
 1 15 2 329.87 29.1
 17 -2 -2 57.09 11.6
 -15 17 -2 56.29 12.4
 17 -2 -2 62.89 15.2
 2 15 2 52.29 12.6
 2 15 2 63.89 11.7
 15 -17 2 79.79 15
 -15 18 -2 -13.5 7.5
 18 -3 -2 4.5 7.1
 18 -3 -2 -10.8 8.7
 3 15 2 -13.1 7.4
 3 15 2 4.8 7.1
 15 -18 2 10.4 9.3
 -15 19 -2 74.79 14.7
 19 -4 -2 97.69 17.4
 19 -4 -2 108.89 16.2
 4 15 2 82.39 14.5
 15 -19 2 80.79 17.1
 4 15 2 66.09 14.4
 20 -5 -2 -0.8 11.3
 20 -5 -2 6.9 9.2
 -15 20 -2 6 9.2
 15 -20 2 16.1 10.1
 5 15 2 2.6 9
 5 15 2 0.7 10.4
 -15 21 -2 27.9 12
 21 -6 -2 13.3 11.3
 21 -6 -2 18.6 10.9
 6 15 2 23 11.5
 15 -21 2 44.3 14.1
 6 15 2 2.5 10.9
 21 -16 -2 -0.8 9.6
 -5 21 -2 10.9 11.2
 16 5 2 -5.1 10.5
 -4 20 -2 35.9 13.3
 20 -16 -2 40.9 13.6
 16 4 2 28.3 14.9
 19 -16 -2 37.6 12.9
 -3 19 -2 51.79 14
 16 3 2 43.5 14.5
 18 -16 -2 17.9 10.4
 -2 18 -2 37.2 12.5
 16 2 2 29.2 12.5
 -1 17 -2 119.89 18.7
 17 -16 -2 94.19 17.9
 16 1 2 124.79 19.5
 0 16 -2 166.98 23.5
 16 -16 -2 217.68 24.1
 16 0 2 187.88 24.4
 16 0 2 162.58 19.1
 1 15 -2 261.57 28
 1 15 -2 303.17 26.9
 15 -16 -2 289.07 29.1
 16 -1 2 293.17 27.1
 -15 16 2 295.87 26.5
 16 -1 2 303.17 29.7
 14 -16 -2 58.19 13
 2 14 -2 48.6 11.5
 2 14 -2 60.49 11.1
 -14 16 2 77.49 12.8
 16 -2 2 61.59 11.5
 16 -2 2 74.69 14.1
 13 -16 -2 19.6 9
 3 13 -2 19.3 7.8
 3 13 -2 24.4 8.2
 16 -3 2 34.5 10
 16 -3 2 13.5 7.5
 -13 16 2 8.2 7.4
 4 12 -2 30.2 8.8
 12 -16 -2 20.1 8.6
 4 12 -2 15.5 8.2
 -12 16 2 25.7 9.7
 16 -4 2 37.1 9.3
 16 -4 2 24.1 8.9
 11 -16 -2 7.2 7
 5 11 -2 -3.4 5.7
 5 11 -2 -2.7 6.3
 16 -5 2 7.8 6.5
 16 -5 2 2.7 7.1
 -11 16 2 6.5 7
 10 -16 -2 30 8.6
 6 10 -2 20.9 7.4
 6 10 -2 12.3 8.3
 -10 16 2 18.5 8.5
 16 -6 2 12.3 7.8
 16 -6 2 20.9 8.9
 7 9 -2 69.69 12.7
 9 -16 -2 87.59 12.7
 16 -7 2 67.79 11.3
 -9 16 2 52.59 12.4
 16 -7 2 85.79 13.6
 8 -16 -2 560.44 43.5
 8 8 -2 582.34 43.5
 8 8 -2 569.84 45.7
 16 -8 2 534.35 44.7
 16 -8 2 522.65 43
 -8 16 2 524.65 45
 9 7 -2 73.29 11.8
 9 7 -2 66.39 12.9
 7 -16 -2 85.19 11.9
 16 -9 2 75.09 11.1
 16 -9 2 73.69 13
 -7 16 2 54.09 12.3
 10 6 -2 19.8 7.8
 6 -16 -2 30.6 7.7
 10 6 -2 14 8.3
 16 -10 2 12.6 5.6
 16 -10 2 16.4 7.9
 -6 16 2 24.6 8.7
 11 5 -2 10.7 7.9
 11 5 -2 -0.3 6.7
 5 -16 -2 -2.8 4
 -5 16 2 5.5 7.6
 16 -11 2 13.3 7.9
 4 -16 -2 13.8 5.6
 12 4 -2 26.3 9.8
 -4 16 2 19.3 9.2
 16 -12 2 39.1 10.6
 13 3 -2 24.9 10.4
 3 -16 -2 13.7 6.1
 -3 16 2 24.6 10.3
 16 -13 2 14.4 8.7
 14 2 -2 58.69 13.3
 -16 14 -2 56.99 9.5
 2 -16 -2 56.69 9.1
 -2 16 2 43.2 12.5
 16 -14 2 43.2 12.6
 1 -16 -2 275.47 24.2
 -16 15 -2 284.07 25.6
 15 1 -2 309.97 31.2
 -1 16 2 282.67 28.7
 16 -15 2 322.07 29.8
 -16 16 -2 155.88 17.5
 16 0 -2 168.58 22.2
 0 16 2 133.29 20.5
 16 -16 2 139.39 20.6
 -16 17 -2 157.48 18.3
 17 -1 -2 103.19 18.9
 1 16 2 101.79 17.9
 16 -17 2 125.29 19.4
 -16 18 -2 11.5 8.2
 18 -2 -2 0.9 9.7
 16 -18 2 14.5 10.1
 2 16 2 10.5 9.4
 -16 19 -2 25.9 10.4
 19 -3 -2 36 12.7
 16 -19 2 39.3 12.5
 3 16 2 54.99 13.9
 -16 20 -2 29.1 12.2
 20 -4 -2 33.6 12.7
 16 -20 2 35.5 12.9
 4 16 2 33.2 13.2
 -16 21 -2 -7.9 8.8
 21 -5 -2 -6.2 8.9
 16 -21 2 -7.6 9.4
 5 16 2 -25.4 9.9
 20 -17 -2 36.8 13.4
 -3 20 -2 27.1 13.5
 17 3 2 51.19 16.1
 -2 19 -2 0.3 9.3
 19 -17 -2 5.8 9.4
 17 2 2 2.8 11.5
 -1 18 -2 -4.7 9.4
 18 -17 -2 -2.2 9.4
 17 1 2 -13.9 9.5
 17 -17 -2 24.9 12.4
 0 17 -2 25 10.8
 17 0 2 23.7 11.5
 1 16 -2 97.09 17.5
 16 -17 -2 85.99 17.2
 -16 17 2 155.68 17.8
 17 -1 2 106.39 19.1
 17 -1 2 106.19 16.2
 2 15 -2 48.5 11.3
 2 15 -2 61.49 13.7
 15 -17 -2 78.49 15.6
 -15 17 2 76.99 12.8
 17 -2 2 59.99 12.4
 17 -2 2 69.69 15.4
 3 14 -2 14.5 8.4
 3 14 -2 22.3 9.8
 14 -17 -2 35.4 11.1
 -14 17 2 20.7 8.9
 17 -3 2 28.4 9.4
 17 -3 2 38.2 10.9
 4 13 -2 15 9.5
 13 -17 -2 24.6 10
 4 13 -2 15.5 7.7
 17 -4 2 20.6 8.8
 -13 17 2 7.5 7.9
 17 -4 2 29.2 9.5
 12 -17 -2 168.78 21.3
 5 12 -2 175.88 19.5
 5 12 -2 170.58 20.9
 -12 17 2 191.38 20.5
 17 -5 2 174.48 21
 17 -5 2 174.18 20.2
 11 -17 -2 116.99 15.1
 6 11 -2 78.89 13.5
 6 11 -2 73.19 13.7
 17 -6 2 70.59 12.7
 -11 17 2 75.09 14.1
 17 -6 2 90.19 14.8
 7 10 -2 39.3 10.2
 10 -17 -2 62.49 10.9
 7 10 -2 19.9 6.7
 -10 17 2 38.5 11.3
 17 -7 2 46.7 9.7
 17 -7 2 44.8 10.9
 8 9 -2 259.17 27
 8 9 -2 288.67 25.7
 9 -17 -2 311.47 25.6
 17 -8 2 252.07 24.9
 -9 17 2 262.17 27.6
 17 -8 2 273.77 27.3
 9 8 -2 263.27 24.5
 9 8 -2 273.57 27
 8 -17 -2 286.87 24.8
 17 -9 2 276.67 24.6
 17 -9 2 247.08 25.9
 -8 17 2 252.47 26.6
 10 7 -2 38 11.4
 7 -17 -2 53.49 10.2
 10 7 -2 51.19 9.4
 17 -10 2 45.4 11.1
 -7 17 2 35.1 11
 17 -10 2 31.4 8.2
 6 -17 -2 87.19 12.5
 11 6 -2 85.09 16
 17 -11 2 81.39 15.4
 -6 17 2 84.39 15.1
 12 5 -2 172.48 22.7
 17 -12 2 171.08 22.7
 -5 17 2 194.98 23.2
 13 4 -2 19.6 10.1
 4 -17 -2 14.3 6.6
 17 -13 2 22.8 9.8
 -4 17 2 9.2 8.5
 3 -17 -2 21.9 7
 14 3 -2 21.1 12
 17 -14 2 21.7 9.9
 -3 17 2 12.2 10.7
 2 -17 -2 74.69 12.3
 15 2 -2 52.49 13.4
 -2 17 2 48.6 13.4
 17 -15 2 62.89 14.3
 16 1 -2 108.89 19.1
 -17 16 -2 119.39 15.8
 -1 17 2 120.89 19.2
 17 -16 2 115.39 18.9
 17 0 -2 21.4 11.9
 -17 17 -2 22.2 8.6
 0 17 2 17 10
 17 -17 2 26.2 12.2
 -17 18 -2 14.7 8.9
 18 -1 -2 -21.4 9.5
 1 17 2 -18.7 8.5
 17 -18 2 -3.3 8.1
 19 -2 -2 -3.2 11.2
 -17 19 -2 -11.5 7.7
 2 17 2 4 9.7
 17 -19 2 -7.9 8.6
 -17 20 -2 14 11
 20 -3 -2 11 12.1
 17 -20 2 34.7 13.7
 3 17 2 48.3 13.8
 -2 20 -2 42.9 14.9
 20 -18 -2 35.6 13.3
 18 2 2 19 12.9
 -1 19 -2 11.6 10.2
 19 -18 -2 5.8 11.7
 18 1 2 17 12.8
 0 18 -2 -14.4 9
 18 -18 -2 -1.8 9.1
 18 0 2 -12.1 10.7
 17 -18 -2 4.1 8.5
 1 17 -2 4 9.2
 -17 18 2 1.2 6.8
 18 -1 2 -5.1 9.1
 16 -18 -2 25.3 11.5
 2 16 -2 11.6 10.4
 -16 18 2 14 8.9
 18 -2 2 33.6 10.5
 18 -2 2 37.4 12.1
 3 15 -2 -1.2 7.6
 3 15 -2 2.5 7.3
 15 -18 -2 -14.3 6.8
 -15 18 2 -5.3 7.7
 18 -3 2 3.6 8.1
 18 -3 2 -2.9 6.6
 14 -18 -2 77.09 15.9
 4 14 -2 65.29 13.8
 4 14 -2 86.19 14.1
 -14 18 2 75.09 14.1
 18 -4 2 60.79 14
 18 -4 2 55.59 12.2
 5 13 -2 215.78 23.7
 5 13 -2 214.78 24.4
 18 -5 2 230.18 24.4
 -13 18 2 230.88 24.9
 18 -5 2 223.58 24.5
 12 -18 -2 100.09 15.4
 6 12 -2 89.59 14.8
 6 12 -2 86.39 15.2
 18 -6 2 79.59 14.1
 -12 18 2 101.39 16.3
 18 -6 2 97.59 16.1
 7 11 -2 -4 5.7
 11 -18 -2 -3.8 6
 7 11 -2 -2.3 8
 18 -7 2 4 6.8
 18 -7 2 5.4 8.1
 -11 18 2 0.2 7.9
 8 10 -2 6.8 9.2
 8 10 -2 4.5 6
 10 -18 -2 3.6 6.1
 -10 18 2 3.3 7.7
 18 -8 2 -4.9 3.6
 18 -8 2 -8.4 7.2
 9 9 -2 104.09 16.7
 9 -18 -2 139.09 14.9
 9 9 -2 88.69 14
 18 -9 2 105.39 14.4
 -9 18 2 109.39 17.5
 18 -9 2 84.59 15.3
 10 8 -2 -4.4 7.3
 10 8 -2 6.1 6
 8 -18 -2 2.5 6.4
 -8 18 2 -12.6 8.1
 18 -10 2 5.7 7.7
 18 -10 2 -0.6 6
 11 7 -2 3.3 8.3
 7 -18 -2 20.3 7.2
 -7 18 2 6.1 8.3
 18 -11 2 -0.2 8.5
 12 6 -2 98.59 16.7
 6 -18 -2 97.49 13.2
 -6 18 2 67.29 15
 18 -12 2 76.09 15.4
 13 5 -2 274.17 28.2
 5 -18 -2 181.08 19.7
 -5 18 2 239.38 25.2
 18 -13 2 242.38 26.1
 4 -18 -2 86.19 12.4
 14 4 -2 72.29 16.6
 -4 18 2 71.69 16.6
 18 -14 2 92.89 17.5
 15 3 -2 -3.9 8.6
 18 -15 2 -7.6 7
 -3 18 2 2.2 9.1
 16 2 -2 31.1 13.5
 -2 18 2 -1.3 9.1
 18 -16 2 24 12.3
 17 1 -2 5.8 10.4
 -1 18 2 -3.6 10.5
 18 -17 2 -9.2 8.7
 18 0 -2 -9.1 12.1
 0 18 2 -2.8 7.9
 18 -18 2 2.4 9.4
 19 -1 -2 23.5 12.3
 1 18 2 16.6 13.6
 18 -19 2 6.7 11.1
 20 -2 -2 35.2 14.4
 -18 20 -2 42.9 13.4
 2 18 2 20.6 12
 18 -20 2 35.4 12.9
 0 19 -2 17.5 11.3
 19 -19 -2 -7.8 10.4
 19 0 2 -8.6 9.6
 1 18 -2 2 10.5
 18 -19 -2 16.4 11.5
 19 -1 2 -0.2 11.3
 17 -19 -2 -13.3 8.1
 2 17 -2 0.5 8.5
 -17 19 2 1.7 7.6
 19 -2 2 -9.4 11
 3 16 -2 35.2 11.8
 16 -19 -2 42.7 12.4
 -16 19 2 31.4 10.5
 19 -3 2 28.5 10.5
 19 -3 2 16.9 11.5
 4 15 -2 73.89 14
 4 15 -2 84.19 16.1
 15 -19 -2 98.89 18.4
 19 -4 2 73.69 14.9
 19 -4 2 70.99 15.3
 -15 19 2 107.79 16.8
 5 14 -2 103.89 16.6
 14 -19 -2 111.09 18.5
 5 14 -2 95.89 16.9
 19 -5 2 93.49 16.5
 -14 19 2 109.69 17.1
 19 -5 2 107.79 16.9
 13 -19 -2 39.8 12.4
 6 13 -2 51.69 11.7
 6 13 -2 35.4 11.7
 19 -6 2 51.79 12.7
 -13 19 2 46.1 13.7
 19 -6 2 40.8 12.2
 7 12 -2 30.5 9.8
 12 -19 -2 40.9 11.2
 7 12 -2 22 11.2
 19 -7 2 37.5 11.6
 19 -7 2 24.5 10.2
 -12 19 2 19.8 10.4
 8 11 -2 9.5 8
 11 -19 -2 14.2 8.7
 8 11 -2 4 8.8
 19 -8 2 26.2 9.3
 19 -8 2 28.5 10.8
 -11 19 2 11.7 9.7
 9 10 -2 -4.5 7.6
 9 10 -2 -14.1 5.5
 10 -19 -2 6 6.7
 19 -9 2 -5.3 7
 -10 19 2 -2.5 9.3
 19 -9 2 6.5 7.1
 10 9 -2 4.8 9.5
 9 -19 -2 -4.4 5.9
 -9 19 2 -3 7.8
 19 -10 2 -2.2 6.5
 19 -10 2 8.1 8.1
 11 8 -2 9.6 9.6
 8 -19 -2 27.8 7.9
 19 -11 2 10.8 9.5
 -8 19 2 4.7 9.5
 12 7 -2 36.7 13.3
 7 -19 -2 39.1 10
 19 -12 2 33.1 11.2
 -7 19 2 30.8 12
 13 6 -2 46.8 13.6
 19 -13 2 35.7 12.7
 -6 19 2 47.1 13.9
 14 5 -2 80.69 17.5
 5 -19 -2 117.59 14.6
 19 -14 2 89.29 17.6
 -5 19 2 104.49 18.5
 15 4 -2 96.39 18.3
 -4 19 2 84.59 17
 19 -15 2 89.39 17.2
 16 3 -2 19.2 13.3
 19 -16 2 30.6 12.9
 -3 19 2 46.9 13.4
 17 2 -2 0.8 10.2
 -2 19 2 10.1 11.6
 19 -17 2 3.7 10.8
 18 1 -2 -12.2 10.7
 19 -18 2 8.2 11.4
 -1 19 2 6.9 10.1
 19 0 -2 -0.2 10.6
 0 19 2 -10 9.4
 19 -19 2 -3 11
 2 18 -2 22.9 13.6
 18 -20 -2 38.3 15.1
 20 -2 2 6.8 12.2
 3 17 -2 44 13
 17 -20 -2 31 14.3
 20 -3 2 39.8 13.1
 -17 20 2 21.5 10.5
 4 16 -2 47.2 13.4
 16 -20 -2 54.09 14.8
 20 -4 2 36.8 14.2
 -16 20 2 50.09 13.3
 20 -4 2 49.7 13.2
 15 -20 -2 4.7 11.2
 5 15 -2 2.5 9
 5 15 -2 1.7 8.1
 20 -5 2 -3.4 10.4
 20 -5 2 2.3 7.8
 -15 20 2 -0.9 8.7
 6 14 -2 29.6 11
 6 14 -2 -2.9 7.6
 14 -20 -2 16.4 10.8
 20 -6 2 -1.8 8.6
 -14 20 2 11.1 10.9
 20 -6 2 -4.2 6.9
 7 13 -2 -1.1 8.5
 7 13 -2 1.8 9.2
 13 -20 -2 8.9 8
 -13 20 2 -3.6 8.8
 20 -7 2 5.2 9.2
 20 -7 2 -13.8 7.7
 8 12 -2 5.7 4.2
 8 12 -2 -6.4 7.7
 12 -20 -2 -2.7 7.2
 -12 20 2 0.8 9
 20 -8 2 -7 8.6
 20 -8 2 -2.9 6.1
 9 11 -2 45.8 13.7
 11 -20 -2 48.7 12.5
 9 11 -2 79.69 13.1
 -11 20 2 45.1 13.4
 20 -9 2 73.19 14.8
 20 -9 2 57.39 12.3
 10 -20 -2 5.2 6.8
 10 10 -2 -6.7 8.9
 -10 20 2 1.9 9.2
 20 -10 2 -3.4 9.1
 9 -20 -2 70.69 12.5
 11 9 -2 46.6 14.5
 20 -11 2 53.69 13.5
 -9 20 2 57.09 14.7
 12 8 -2 -8.6 8.8
 8 -20 -2 7.9 7.5
 -8 20 2 -5.7 8.1
 20 -12 2 -1.1 8.7
 13 7 -2 -10 10.8
 7 -20 -2 13.6 7.7
 20 -13 2 -2.6 8.5
 -7 20 2 15.6 11.3
 6 -20 -2 -4.1 4.9
 14 6 -2 -10.9 9.7
 -6 20 2 0.7 10.2
 20 -14 2 -2.7 9.6
 15 5 -2 -2.9 10.4
 20 -15 2 13.6 11.5
 -5 20 2 18.6 10.7
 16 4 -2 32 13.6
 -4 20 2 38.1 14.5
 20 -16 2 40.6 13.1
 17 3 -2 15.3 14
 20 -17 2 33.6 13.4
 -3 20 2 53.99 15.3
 18 2 -2 29.1 14.6
 -2 20 2 27.6 12.6
 20 -18 2 50.59 15.1
 16 -21 -2 0.3 9.6
 21 -5 2 -12.1 8.5
 21 -5 2 -7.4 9.1
 -16 21 2 11.4 9.2
 15 -21 -2 25.3 11.9
 6 15 -2 12 12.1
 6 15 -2 18.9 11.3
 21 -6 2 28.6 11.7
 21 -6 2 10.6 9.5
 -15 21 2 1.8 9.8
 7 14 -2 57.39 13.8
 14 -21 -2 62.89 14.6
 7 14 -2 38.6 12.8
 21 -7 2 57.19 14.5
 21 -7 2 80.39 16.2
 -14 21 2 36.1 13.2
 13 -21 -2 12.7 9.3
 8 13 -2 -3.3 3.9
 8 13 -2 -7.9 8.4
 -13 21 2 1.8 10.1
 21 -8 2 1.8 9.5
 21 -8 2 9.4 10.5
 9 12 -2 3.5 10.7
 12 -21 -2 25.1 11.1
 21 -9 2 6.2 9.6
 21 -9 2 11.4 6.6
 -12 21 2 -1 9.7
 11 -21 -2 60.39 13
 10 11 -2 31.4 13
 -11 21 2 27.1 12.3
 21 -10 2 19.4 11.4
 11 10 -2 24.6 12.9
 10 -21 -2 12.4 9.3
 -10 21 2 22.9 11.1
 21 -11 2 27.5 11.6
 12 9 -2 8.2 10.7
 9 -21 -2 23.2 9.6
 -9 21 2 19.8 11.5
 21 -12 2 22.2 12.1
 13 8 -2 11.7 11
 8 -21 -2 5.2 7.5
 -8 21 2 -3.5 9.1
 21 -13 2 6.7 11.3
 14 7 -2 52.09 15.6
 -7 21 2 53.79 16.3
 21 -14 2 52.69 14.7
 15 6 -2 7.6 11.8
 -6 21 2 27.1 13
 21 -15 2 36.4 13.2
 16 5 -2 -9.1 10.2
 21 -16 2 -6.4 10.1
 -5 21 2 19.8 12
 9 13 -2 30.6 13.5
 13 -22 -2 27.2 11.2
 22 -9 2 28.1 12.7
 -13 22 2 32.6 13.8
 10 12 -2 11.7 10.8
 12 -22 -2 17 8.9
 -12 22 2 -2 11.6
 22 -10 2 7.3 10.8
 11 11 -2 4 10.5
 11 -22 -2 9.5 8.7
 22 -11 2 0.1 10.5
 -11 22 2 1.7 11.5
 12 10 -2 -0.9 11.6
 10 -22 -2 10.4 9.1
 22 -12 2 20 11.7
 -10 22 2 19.4 11.7
 9 -22 -2 40.8 11.6
 13 9 -2 41.9 14.3
 22 -13 2 21.4 12.9
 -9 22 2 37.7 14.2
 0 0 -3 -5.5 0.8
 1 -1 -3 -0.8 1
 -1 0 -3 -1.2 0.9
 0 1 -3 -0.9 0.8
 1 0 3 -0.8 1.2
 0 -1 3 -1.7 0.8
 1 0 -3 -2.5 0.9
 1 0 -3 -1.1 0.7
 0 -1 -3 -2.5 0.9
 1 -1 3 -1.6 1.2
 -1 0 3 -1.7 0.7
 2 -1 -3 229.48 16.7
 2 -1 -3 222.08 16.5
 -1 -1 -3 229.48 16.7
 1 1 3 231.78 16.5
 1 1 3 238.78 16.9
 -2 -1 -3 706.53 52.09
 -1 3 -3 751.12 51.89
 3 -2 -3 681.83 52.09
 2 1 3 774.62 52.49
 2 1 3 759.82 51.79
 1 -3 3 793.12 51.99
 0 2 -3 0.2 0.8
 0 2 -3 0 1.1
 2 -2 -3 1.8 1
 2 -2 -3 1.2 1.3
 2 0 3 -2 1.5
 2 0 3 1.2 1.7
 0 -2 3 -0.2 0.8
 1 -2 -3 237.58 17
 1 1 -3 230.78 16.3
 1 1 -3 221.88 17
 -1 2 3 232.48 17.1
 2 -1 3 230.98 17.3
 2 -1 3 244.98 17.1
 -1 -1 3 237.38 16.3
 2 0 -3 0.1 0.8
 0 -2 -3 -0.9 1.1
 2 0 -3 1.3 1.5
 2 -2 3 0.4 1.4
 0 2 3 0.7 1.6
 0 2 3 -1.5 1.3
 3 -1 -3 806.62 52.49
 -1 -2 -3 705.43 52.09
 3 -1 -3 660.93 51.89
 1 2 3 780.12 52.49
 2 -3 3 783.22 52.39
 4 -2 -3 2041.4 157.18
 -2 -2 -3 2102.89 157.08
 -2 4 -3 2377.36 157.68
 -2 4 -3 2379.46 156.78
 4 -2 -3 2153.38 157.28
 2 2 3 2466.55 157.18
 2 2 3 2386.76 157.68
 5 -3 -3 521.85 38.7
 -3 -2 -3 521.85 38.4
 -2 5 -3 549.25 38
 -2 5 -3 571.04 39.3
 5 -3 -3 498.85 38.5
 2 -5 3 517.75 38.5
 3 2 3 551.64 39.2
 3 2 3 590.44 38.4
 4 -3 -3 3.6 2.1
 -1 4 -3 1.6 1.5
 4 -3 -3 1.8 1.7
 -1 4 -3 0.9 2.1
 3 1 3 1.2 1.4
 3 1 3 -2 2.3
 1 -4 3 1.4 1.7
 3 1 3 2.8 2.7
 0 3 -3 1 1.5
 3 -3 -3 0.5 1.2
 3 -3 -3 0.1 1.8
 -3 0 -3 0.2 0.8
 3 0 3 -0.1 2.1
 0 -3 3 0.7 1.1
 3 0 3 -0.7 2.5
 2 -3 -3 700.83 53.19
 1 2 -3 788.02 53.29
 3 -1 3 837.72 53.69
 3 -1 3 779.22 53.39
 -2 3 3 688.53 53.29
 -3 2 -3 800.72 52.69
 2 1 -3 772.42 52.29
 2 1 -3 817.52 53.39
 1 -3 -3 706.53 52.99
 -1 3 3 732.53 53.29
 -2 -1 3 714.93 52.19
 -3 3 -3 -1.7 1.5
 3 0 -3 1 1.9
 0 -3 -3 -0.5 1.5
 3 0 -3 -0.4 1.1
 0 3 3 -2.3 1.8
 3 -3 3 0.5 2.1
 0 3 3 0.8 2.3
 -3 4 -3 2.2 1.9
 4 -1 -3 0 1.9
 -1 -3 -3 1.4 1.6
 4 -1 -3 2.6 1.8
 1 3 3 1 1.5
 3 -4 3 3 2.5
 1 3 3 0.7 2.1
 -3 5 -3 574.94 39.2
 -2 -3 -3 506.15 38.4
 -3 5 -3 547.65 37.8
 5 -2 -3 543.95 38.9
 5 -2 -3 530.05 38.6
 3 -5 3 534.85 38.9
 2 3 3 535.75 39.1
 2 3 3 551.84 38.7
 -3 6 -3 840.82 59.79
 -3 6 -3 871.21 61.39
 6 -3 -3 833.12 60.89
 3 3 3 925.61 60.79
 3 3 3 826.42 61.29
 -3 7 -3 186.38 13.6
 7 -4 -3 194.78 14.8
 7 -4 -3 192.38 15.2
 -3 7 -3 173.78 15.3
 4 3 3 167.48 14.2
 4 3 3 174.38 15.4
 -2 6 -3 35 3.8
 -2 6 -3 33.9 5.4
 6 -4 -3 25.6 4.7
 6 -4 -3 32.8 4.4
 2 -6 3 21.4 3.8
 4 2 3 34 5.3
 4 2 3 37.5 4.2
 -1 5 -3 75.29 7.3
 5 -4 -3 72.89 6.1
 5 -4 -3 57.49 6.6
 -1 5 -3 67.39 6
 4 1 3 74.59 7.3
 4 1 3 57.59 7.3
 1 -5 3 51.89 5.7
 4 1 3 64.99 5.5
 0 4 -3 0.4 1.5
 4 -4 -3 0.5 2.1
 4 -4 -3 -0.2 1.2
 -4 4 3 1.2 2.6
 0 -4 3 -0.9 1.2
 4 0 3 0.9 0.8
 4 0 3 1.6 2.6
 4 0 3 -0.2 2.5
 1 3 -3 2.4 2.1
 3 -4 -3 1.6 2.2
 1 3 -3 3.7 0.8
 -1 -3 3 4.5 0.9
 -3 4 3 1.4 2.4
 4 -1 3 0.4 2.4
 4 -1 3 0.8 2.4
 2 -4 -3 2047.3 161.18
 2 2 -3 2357.16 161.58
 -4 2 -3 2422.06 160.48
 4 -2 3 2388.06 161.38
 -2 4 3 2436.26 161.78
 4 -2 3 2321.37 161.68
 3 1 -3 0 2.1
 3 1 -3 0.9 1.2
 1 -4 -3 3.7 2
 -4 3 -3 1.3 1.5
 4 -3 3 1.2 2.4
 4 -3 3 1.1 2
 -1 4 3 1.7 2.9
 -1 4 3 1.9 1.9
 -4 4 -3 -0.1 1.8
 4 0 -3 -0.5 1.5
 0 -4 -3 1.5 1.8
 4 0 -3 1.3 2.4
 4 -4 3 -2.4 2.2
 0 4 3 1.9 2.2
 0 4 3 2.2 2.6
 5 -1 -3 63.89 6.3
 5 -1 -3 68.19 7
 -4 5 -3 68.89 6.8
 -1 -4 -3 49.6 5.8
 1 4 3 77.09 6.9
 4 -5 3 68.59 7
 1 4 3 68.19 6.8
 6 -2 -3 35.3 5.1
 6 -2 -3 39.4 5.5
 -4 6 -3 31.6 5.1
 2 4 3 33.3 5.2
 4 -6 3 34.4 5.2
 -3 -4 -3 171.48 13.9
 -4 7 -3 168.18 15
 7 -3 -3 193.28 15
 7 -3 -3 190.08 14.9
 -4 7 -3 180.88 13
 3 4 3 184.58 15.2
 3 4 3 164.78 14.5
 4 -7 3 174.18 14.9
 -4 -4 -3 5.7 2.5
 8 -4 -3 5.1 3.5
 -4 8 -3 4.7 1.6
 8 -4 -3 0.1 0.9
 -4 8 -3 3.8 3.5
 4 4 3 0 2.8
 4 4 3 3.3 3.6
 4 -8 3 4.2 3.1
 -5 -4 -3 408.86 31
 9 -5 -3 395.86 32.3
 -4 9 -3 445.56 33
 -4 9 -3 429.46 30.1
 9 -5 -3 429.56 31.8
 5 4 3 427.96 32.8
 5 4 3 425.16 31.5
 -3 8 -3 67.29 5.9
 -5 -3 -3 58.09 6.3
 8 -5 -3 64.79 7
 8 -5 -3 49.5 7.5
 -3 8 -3 61.79 8.4
 3 -8 3 64.79 6.9
 5 3 3 61.39 6.6
 5 3 3 68.19 8.5
 7 -5 -3 3.4 2.8
 7 -5 -3 1 2.1
 -2 7 -3 1.9 1.8
 -5 -2 -3 -0.2 0.8
 -2 7 -3 1 2.8
 5 2 3 4.4 3.4
 2 -7 3 2.1 2.1
 5 2 3 1.2 2
 -1 6 -3 36.4 4.5
 -1 6 -3 40.6 6.2
 6 -5 -3 35.3 5.5
 6 -5 -3 40.4 4.4
 5 1 3 38.1 5.7
 5 1 3 37.4 5.9
 5 1 3 36.4 3.9
 1 -6 3 37.2 4.4
 0 5 -3 -1.9 2.8
 5 -5 -3 0.8 1.5
 5 -5 -3 -2 2.2
 0 5 -3 1.2 2.1
 -5 5 3 2.3 2.8
 5 0 3 0.6 0.9
 5 0 3 0 2.8
 0 -5 3 0.1 1.3
 5 0 3 -3.1 2.7
 4 -5 -3 69.29 5.1
 4 -5 -3 52.19 6.3
 1 4 -3 63.29 6.3
 5 -1 3 71.09 7
 5 -1 3 66.99 7.2
 -1 -4 3 50.09 4.8
 -4 5 3 65.99 6.9
 2 3 -3 559.64 40.1
 -5 2 -3 560.04 38.5
 3 -5 -3 544.95 40
 -2 -3 3 551.14 38.4
 -3 5 3 577.54 40.4
 5 -2 3 538.95 39.9
 5 -2 3 554.24 40.4
 -2 -3 3 558.74 38.5
 2 -5 -3 529.85 39
 -5 3 -3 586.74 38.2
 3 2 -3 557.44 37.9
 3 2 -3 531.35 39.3
 5 -3 3 532.35 39.4
 -2 5 3 547.55 39.6
 -3 -2 3 515.35 37.8
 4 1 -3 65.79 7.1
 1 -5 -3 55.89 6.3
 -5 4 -3 64.89 6
 4 1 -3 68.09 5.8
 5 -4 3 68.99 7.3
 5 -4 3 68.99 6.3
 -1 5 3 64.79 7.4
 -1 5 3 71.59 6.4
 -5 5 -3 1.3 2.1
 5 0 -3 4 2.8
 5 0 -3 -0.9 1.7
 0 -5 -3 0.2 2
 0 5 3 1.6 2.8
 0 5 3 -1.2 2.2
 5 -5 3 -1.5 2.7
 5 -5 3 2.4 1.9
 6 -1 -3 40.2 5.1
 6 -1 -3 40.9 5.6
 -5 6 -3 35.5 5
 5 -6 3 28.1 5.3
 1 5 3 33.2 5.4
 1 5 3 35.4 5.3
 -2 -5 -3 4.2 2
 7 -2 -3 2.6 2.6
 -5 7 -3 3.9 2.8
 7 -2 -3 6.3 3.5
 5 -7 3 -0.4 2.8
 2 5 3 1.5 3.1
 2 5 3 1.1 2.5
 8 -3 -3 81.39 8.3
 -5 8 -3 62.99 8.3
 -5 8 -3 66.29 5.3
 8 -3 -3 61.79 8.1
 -3 -5 -3 55.39 6.4
 3 5 3 59.29 8
 5 -8 3 74.99 8
 3 5 3 55.59 7.4
 -4 -5 -3 392.36 30.7
 -5 9 -3 421.76 29.6
 -5 9 -3 404.46 32.4
 9 -4 -3 431.46 32.2
 9 -4 -3 419.86 31.9
 4 5 3 457.75 31.8
 5 -9 3 402.96 31.9
 4 5 3 433.06 32.5
 10 -5 -3 1258.77 88.79
 -5 10 -3 1170.38 85.79
 -5 -5 -3 1299.27 87.19
 -5 10 -3 1158.98 88.79
 5 5 3 1208.28 87.69
 5 -10 3 1326.37 88.29
 5 5 3 1242.98 88.99
 11 -6 -3 278.57 22.5
 -5 11 -3 262.77 23.5
 -5 11 -3 287.97 20
 11 -6 -3 286.97 23.4
 -6 -5 -3 267.67 21.3
 6 5 3 288.07 23.9
 5 -11 3 234.28 21.9
 6 5 3 297.67 22.4
 10 -6 -3 561.44 40.2
 -4 10 -3 545.65 41.6
 -6 -4 -3 484.25 39.3
 10 -6 -3 557.94 41.5
 -4 10 -3 525.55 38.6
 6 4 3 583.44 40
 6 4 3 572.94 41.7
 -3 9 -3 353.26 24.5
 9 -6 -3 296.87 22.2
 -3 9 -3 291.27 21.3
 -6 -3 -3 251.47 21.7
 9 -6 -3 298.47 23.6
 6 3 3 302.77 21.9
 6 3 3 320.17 24.1
 3 -9 3 238.88 21.8
 -2 8 -3 87.39 9
 8 -6 -3 45.7 7.9
 -2 8 -3 78.59 6.8
 8 -6 -3 81.89 7.2
 6 2 3 70.59 6.7
 6 2 3 76.39 9.4
 2 -8 3 46.9 6.8
 -1 7 -3 83.69 9.2
 -1 7 -3 71.69 7.1
 7 -6 -3 73.49 6.9
 7 -6 -3 94.29 8.6
 6 1 3 68.49 8.2
 -7 6 3 65.89 7.6
 1 -7 3 86.39 7.1
 6 1 3 67.39 8.9
 6 1 3 70.09 6.4
 6 -6 -3 3 2.7
 0 6 -3 1.5 3.2
 6 -6 -3 0.2 1.5
 0 6 -3 -0.7 2.1
 6 0 3 1.3 2.6
 6 0 3 -0.7 3
 -6 6 3 0.8 2.6
 0 -6 3 -1.3 1.4
 6 0 3 -0.2 1.1
 5 -6 -3 35.2 5.5
 1 5 -3 35 5.7
 5 -6 -3 44.2 3.7
 1 5 -3 39.8 5.4
 -5 6 3 38.3 5.7
 6 -1 3 38.7 5.7
 6 -1 3 28.2 5.2
 -1 -5 3 34.5 3.6
 4 -6 -3 28.2 4.9
 4 -6 -3 37.6 3.1
 2 4 -3 36.5 5.2
 -4 6 3 37.3 5.7
 6 -2 3 31.8 5
 6 -2 3 40.9 6
 -2 -4 3 26.3 2.9
 -6 3 -3 863.31 58.79
 3 3 -3 842.92 60.29
 3 -6 -3 829.92 60.09
 -3 6 3 865.21 60.59
 -3 -3 3 867.31 58.59
 -3 -3 3 857.91 58.49
 6 -3 3 788.32 59.79
 6 -3 3 835.72 60.49
 4 2 -3 28.8 4.9
 4 2 -3 36.9 3.7
 -6 4 -3 38.2 4.1
 2 -6 -3 24 4.4
 6 -4 3 29.9 4.4
 -2 6 3 31.6 5.6
 -2 6 3 40.2 4.1
 6 -4 3 33.5 5.7
 1 -6 -3 35.4 5.1
 5 1 -3 37.7 4.3
 -6 5 -3 34.7 4.7
 5 1 -3 34.7 5.6
 6 -5 3 41.9 6
 -1 6 3 29.3 5.6
 6 -5 3 39.9 4.7
 -1 6 3 40 4.8
 6 0 -3 -2.3 1.9
 6 0 -3 2 3
 0 -6 -3 2.7 2.2
 -6 6 -3 -0.9 1.9
 6 -6 3 0.5 2.9
 0 6 3 3.8 2.6
 6 -6 3 -0.5 1.9
 0 6 3 1.2 3.2
 7 -1 -3 66.59 7.3
 -6 7 -3 74.79 7.8
 7 -1 -3 67.39 8.5
 6 -7 3 78.49 8.5
 1 6 3 75.09 8.9
 1 6 3 73.39 8
 8 -2 -3 69.19 8.5
 -6 8 -3 87.49 8.5
 -2 -6 -3 51.09 6.6
 8 -2 -3 70.29 8.3
 6 -8 3 73.09 9.1
 2 6 3 87.89 9.1
 2 6 3 66.29 8.1
 -6 9 -3 332.37 24.5
 9 -3 -3 292.57 23.7
 9 -3 -3 315.47 23.7
 -3 -6 -3 246.88 22.2
 -6 9 -3 302.27 21
 6 -9 3 303.97 24
 3 6 3 307.57 23.9
 10 -4 -3 550.24 41.2
 -4 -6 -3 504.75 39.8
 10 -4 -3 531.55 41.2
 -6 10 -3 600.04 42.2
 -6 10 -3 527.95 38.2
 6 -10 3 561.44 41.5
 4 6 3 577.64 41.9
 4 6 3 588.14 41.3
 -6 11 -3 317.47 24.8
 11 -5 -3 286.07 23.9
 -5 -6 -3 259.87 21.9
 -6 11 -3 282.37 20.2
 11 -5 -3 275.67 23.2
 5 6 3 318.77 23.7
 6 -11 3 292.87 23.9
 5 6 3 289.97 24.5
 12 -6 -3 78.49 10
 -6 12 -3 93.29 12.1
 12 -6 -3 84.19 11.3
 -6 -6 -3 69.89 7.9
 -6 12 -3 79.59 6.2
 6 6 3 92.29 12.2
 6 -12 3 55.39 9.5
 6 6 3 78.29 10.1
 13 -7 -3 28 7.5
 -7 -6 -3 5.7 3.5
 -6 13 -3 23.2 7.1
 13 -7 -3 14.4 5.5
 7 6 3 10 5.5
 7 6 3 7 6.1
 6 -13 3 11.5 5.4
 12 -7 -3 17.8 6
 -5 12 -3 15.4 6.2
 -5 12 -3 17.5 3.1
 -7 -5 -3 24.6 4.6
 12 -7 -3 9.2 4.7
 7 5 3 12.8 5.1
 7 5 3 8.9 6
 -7 -4 -3 250.07 17.7
 11 -7 -3 223.78 19.7
 -4 11 -3 200.88 16.5
 11 -7 -3 207.48 18
 -4 11 -3 228.58 20.1
 4 -11 3 233.78 18.4
 7 4 3 199.28 17.7
 7 4 3 206.78 20
 10 -7 -3 86.49 9.4
 -7 -3 -3 122.69 9.5
 -3 10 -3 87.49 8.6
 -3 10 -3 82.89 11.5
 10 -7 -3 84.89 11.3
 3 -10 3 125.29 9.9
 7 3 3 82.69 11.3
 7 3 3 80.49 9
 -7 -2 -3 37 5.1
 -2 9 -3 30.5 4.5
 9 -7 -3 29.8 6
 9 -7 -3 25.4 4.5
 -2 9 -3 25 6.5
 7 2 3 32.7 6.6
 7 2 3 33.6 6.1
 7 2 3 24.8 4.3
 2 -9 3 39.9 5.3
 -1 8 -3 91.09 11.5
 -1 8 -3 86.69 8.9
 8 -7 -3 107.49 10.6
 8 -7 -3 89.59 8.5
 7 1 3 107.79 10.5
 7 1 3 88.99 11.2
 7 1 3 94.89 8.2
 -8 7 3 103.69 10.1
 1 -8 3 108.59 8.9
 7 -7 -3 0.7 3.1
 0 7 -3 -0.3 3.6
 7 -7 -3 -1.6 1.6
 0 7 -3 -0.9 2.5
 -7 7 3 0.5 3
 7 0 3 4 3.7
 0 -7 3 0.8 1.8
 7 0 3 -0.3 3.7
 7 0 3 1.5 1.5
 6 -7 -3 67.79 5.9
 6 -7 -3 77.59 8.1
 1 6 -3 64.49 8.6
 1 6 -3 63.99 7.9
 -1 -6 3 78.19 6.2
 -6 7 3 82.29 8.4
 7 -1 3 79.19 8.3
 7 -1 3 61.89 8.3
 5 -7 -3 3.8 1.2
 2 5 -3 -0.2 2.8
 5 -7 -3 5.5 3.1
 7 -2 3 -0.3 2.8
 -5 7 3 3.1 3.2
 -2 -5 3 3.5 1.4
 7 -2 3 5.9 3.3
 4 -7 -3 186.38 15.1
 3 4 -3 180.38 15.3
 -4 7 3 166.88 15.5
 7 -3 3 173.18 15.1
 7 -3 3 175.18 15.5
 -3 -4 3 196.58 13.2
 -7 4 -3 176.68 13.6
 3 -7 -3 190.98 15
 4 3 -3 170.48 15.2
 7 -4 3 183.78 15.5
 7 -4 3 157.78 14.4
 -4 -3 3 203.68 13.2
 -3 7 3 159.18 15.3
 5 2 -3 1.9 1.8
 2 -7 -3 3.1 2.4
 -7 5 -3 -0.4 1.9
 5 2 -3 1.7 3
 7 -5 3 -0.1 2.9
 -2 7 3 1 3.4
 -2 7 3 2.1 2
 7 -5 3 1.3 2.5
 6 1 -3 76.39 9
 -7 6 -3 64.89 7.1
 6 1 -3 68.49 6.7
 1 -7 -3 79.19 7.6
 7 -6 3 71.99 7
 7 -6 3 74.79 9.2
 -1 7 3 70.59 8.9
 -1 7 3 71.69 7.3
 -7 7 -3 6.9 3.3
 7 0 -3 -0.5 2.5
 0 -7 -3 2.1 1.5
 7 0 -3 0.1 3.3
 7 -7 3 2 4.1
 7 -7 3 1.1 2.3
 0 7 3 -1.4 3.8
 0 7 3 -1.2 2.9
 8 -1 -3 91.49 10.8
 -7 8 -3 103.69 10.6
 8 -1 -3 105.99 9.8
 -1 -7 -3 118.39 9.5
 1 7 3 92.79 10.8
 1 7 3 84.89 9.7
 7 -8 3 98.29 10.9
 9 -2 -3 35.5 5.7
 9 -2 -3 28.1 6
 -7 9 -3 26.7 5.8
 -2 -7 -3 37.2 5.1
 2 7 3 30.1 6
 7 -9 3 28.5 6.3
 2 7 3 17.8 5.5
 -3 -7 -3 118.39 9.7
 10 -3 -3 93.19 10.7
 10 -3 -3 99.19 12
 -7 10 -3 78.99 11.3
 7 -10 3 99.89 11.3
 3 7 3 103.79 11.1
 3 7 3 96.79 11.8
 -7 11 -3 208.58 19.4
 11 -4 -3 219.78 19.4
 -4 -7 -3 241.28 17.5
 11 -4 -3 209.88 19
 4 7 3 206.88 19.1
 4 7 3 209.88 18.7
 7 -11 3 201.38 19
 12 -5 -3 16.5 5.8
 -7 12 -3 12.9 5.7
 -5 -7 -3 20.5 4.1
 12 -5 -3 22.2 6
 7 -12 3 14.7 6.2
 5 7 3 18.7 6.1
 5 7 3 10.3 5.7
 -6 -7 -3 11.2 3.7
 13 -6 -3 22.1 6.8
 -7 13 -3 22.4 7
 6 7 3 11.2 6.3
 7 -13 3 13.1 5.3
 6 7 3 23.8 6.9
 -7 -7 -3 36.1 5.9
 14 -7 -3 27.5 7.3
 14 -7 -3 37.7 8.9
 -7 14 -3 40.5 9.4
 7 -14 3 39.8 8.6
 7 7 3 24.9 7.9
 7 7 3 33.3 8.9
 15 -8 -3 14.7 6.7
 15 -8 -3 17.8 7.4
 -7 15 -3 7.6 6.7
 -8 -7 -3 27.3 5.4
 7 -15 3 14.2 6
 8 7 3 17.1 7.1
 8 7 3 18.9 8.3
 -8 -6 -3 86.99 8.5
 -6 14 -3 52.79 11.1
 14 -8 -3 57.59 9.3
 14 -8 -3 83.49 12.6
 8 6 3 59.19 9.8
 8 6 3 43.7 10.3
 -5 13 -3 90.29 12.8
 -8 -5 -3 65.49 8.7
 -5 13 -3 83.89 7.7
 13 -8 -3 76.19 9.8
 13 -8 -3 87.19 12.5
 8 5 3 65.89 11.4
 8 5 3 84.59 10.4
 5 -13 3 70.89 9.6
 -8 -4 -3 19.9 4.7
 -4 12 -3 38.7 8
 12 -8 -3 32.2 6
 12 -8 -3 24.9 7.1
 -4 12 -3 29.1 4.5
 4 -12 3 33.5 6.2
 8 4 3 37.8 8.2
 8 4 3 29.9 5.9
 -3 11 -3 9.1 4.8
 11 -8 -3 5.1 3.4
 -8 -3 -3 1.8 2.6
 -3 11 -3 6.4 2.9
 11 -8 -3 0.2 4.9
 8 3 3 2.8 3.3
 8 3 3 5.3 4.8
 3 -11 3 7.2 3.4
 10 -8 -3 9.5 4.8
 10 -8 -3 16 3.7
 -2 10 -3 18.1 3.9
 -2 10 -3 16.8 6.4
 8 2 3 21.1 5.3
 8 2 3 15.7 3.8
 2 -10 3 25.1 4.6
 8 2 3 17.3 5.9
 9 -8 -3 12.9 3
 -1 9 -3 9.4 3.4
 -1 9 -3 8.1 5.3
 9 -8 -3 6.2 4.2
 8 1 3 9.8 4.6
 8 1 3 17.7 5.7
 -9 8 3 7.6 3.7
 1 -9 3 10.3 3.2
 8 1 3 12.7 3
 0 8 -3 -0.3 2.5
 8 -8 -3 1.9 3.4
 8 -8 -3 -0.7 1.8
 0 8 -3 -1 3.9
 8 0 3 2.6 1.7
 -8 8 3 0.3 3.1
 8 0 3 -0.1 3.7
 8 0 3 0.4 3.4
 0 -8 3 3.2 2.1
 7 -8 -3 116.19 10.8
 7 -8 -3 98.89 7.9
 1 7 -3 102.59 11.2
 1 7 -3 92.99 10
 -1 -7 3 111.79 8.5
 -7 8 3 100.69 10.6
 8 -1 3 87.89 11.3
 8 -1 3 94.49 10.3
 2 6 -3 76.99 8.7
 6 -8 -3 75.59 5.8
 2 6 -3 88.69 9.3
 6 -8 -3 52.49 8.1
 8 -2 3 69.39 8.9
 -6 8 3 95.69 9.3
 8 -2 3 79.19 8.8
 5 -8 -3 58.19 7.8
 5 -8 -3 62.89 4.8
 3 5 -3 66.59 8.5
 5 -8 -3 65.79 5
 8 -3 3 60.89 8.3
 8 -3 3 58.89 5.7
 8 -3 3 63.19 7.8
 -3 -5 3 62.09 5.2
 -5 8 3 52.29 8
 4 4 -3 4.8 3.5
 4 -8 -3 2.5 3
 -4 -4 3 5.6 1.5
 8 -4 3 5.6 3.6
 -4 8 3 1.7 3.6
 8 -4 3 -1.9 1.3
 3 -8 -3 63.79 7.2
 5 3 -3 66.09 8.2
 -8 5 -3 47.6 5.5
 8 -5 3 53.09 6.6
 8 -5 3 54.59 7.9
 -3 8 3 46.6 7.9
 -3 8 3 58.99 5.5
 -5 -3 3 59.49 5
 2 -8 -3 48.9 7.5
 6 2 -3 75.49 7.1
 -8 6 -3 90.49 7.7
 6 2 -3 76.89 9.3
 8 -6 3 74.99 9.6
 8 -6 3 81.49 7.9
 -2 8 3 84.09 10.3
 -2 8 3 75.69 7.3
 -8 7 -3 103.79 9.8
 1 -8 -3 111.09 9.7
 7 1 -3 91.69 11.4
 7 1 -3 96.69 9.1
 -1 8 3 107.99 12.3
 -1 8 3 98.59 9.7
 8 -7 3 96.79 11.1
 8 -7 3 98.19 9
 8 0 -3 -1.9 3.5
 0 -8 -3 -0.3 0.8
 8 0 -3 3.7 2.9
 -8 8 -3 -2.5 2.9
 8 -8 3 1.3 3.7
 0 8 3 -4.1 3.5
 0 8 3 -2.7 3
 9 -1 -3 13.4 5.6
 9 -1 -3 8.9 3.8
 -1 -8 -3 6.6 3.1
 -8 9 -3 15.4 4.5
 8 -9 3 10.3 4.8
 1 8 3 11.3 5.2
 1 8 3 10.7 4.5
 10 -2 -3 14.5 5.5
 10 -2 -3 21.6 5.4
 -2 -8 -3 20.8 4.3
 -8 10 -3 19.9 5.2
 2 8 3 13.8 4.8
 8 -10 3 18.2 6
 2 8 3 13.1 5.3
 -8 11 -3 3.4 4.8
 -3 -8 -3 7.9 3.3
 11 -3 -3 -0.3 4.6
 11 -3 -3 7.5 4.2
 8 -11 3 3.4 4.8
 3 8 3 4.6 5
 3 8 3 4.8 4.8
 12 -4 -3 30.6 7.1
 12 -4 -3 28.4 7
 -8 12 -3 37.5 8
 -4 -8 -3 27.7 5.1
 8 -12 3 35.1 8
 4 8 3 41.5 8.5
 13 -5 -3 75.49 10.6
 13 -5 -3 93.89 12.5
 -5 -8 -3 61.69 8.2
 -8 13 -3 69.09 11.5
 5 8 3 99.89 12.2
 5 8 3 72.09 11.1
 8 -13 3 78.69 12
 -6 -8 -3 79.29 8.1
 14 -6 -3 55.69 10.5
 -8 14 -3 48.7 10.3
 14 -6 -3 47.7 9.3
 6 8 3 49.6 9.8
 8 -14 3 65.69 11.1
 6 8 3 56.19 10.6
 -7 -8 -3 18.7 4.9
 -8 15 -3 12.2 7.1
 15 -7 -3 12.9 7.3
 8 -15 3 15.7 6.8
 7 8 3 18.6 7.9
 7 8 3 3.9 6.9
 16 -8 -3 14.7 7.9
 -8 16 -3 17.9 7.7
 -8 -8 -3 20.8 4.9
 16 -8 -3 11.8 6
 8 8 3 7.7 7.9
 8 -16 3 10.9 7.1
 8 8 3 6.3 7.1
 -8 17 -3 12.5 8.1
 17 -9 -3 3.9 7
 17 -9 -3 8.6 7.8
 8 -17 3 10.7 7
 9 8 3 -0.2 7.4
 16 -9 -3 -3.7 6
 -9 -7 -3 0.8 3.7
 16 -9 -3 3.9 5.7
 -7 16 -3 1.6 6.9
 9 7 3 0.1 6.7
 9 7 3 1.4 6.6
 7 -16 3 8.6 4.4
 -6 15 -3 24.7 9.1
 15 -9 -3 19.4 6.8
 -9 -6 -3 34.7 5.9
 15 -9 -3 27.6 9.2
 9 6 3 27.6 7.7
 9 6 3 19 8.8
 6 -15 3 35.4 7.5
 14 -9 -3 29.4 6.5
 -5 14 -3 24.1 8
 14 -9 -3 27.7 8.2
 -9 -5 -3 44.7 6.5
 9 5 3 20.2 6.7
 9 5 3 30.9 9.6
 5 -14 3 51.89 7.9
 -4 13 -3 130.89 16.3
 13 -9 -3 134.79 15.1
 -4 13 -3 123.89 11.4
 -9 -4 -3 120.09 11.9
 13 -9 -3 134.79 12.8
 4 -13 3 121.79 12.6
 9 4 3 137.39 12.8
 9 4 3 123.69 15.7
 12 -9 -3 277.07 22.9
 -3 12 -3 277.57 25.5
 -9 -3 -3 290.67 23
 12 -9 -3 284.77 25.6
 -3 12 -3 301.77 22.7
 9 3 3 293.67 22.8
 3 -12 3 318.67 23.6
 9 3 3 299.87 26
 -2 11 -3 267.07 24.3
 -2 11 -3 286.07 21.6
 11 -9 -3 307.57 24.7
 11 -9 -3 277.87 21.3
 9 2 3 287.77 23
 2 -11 3 273.07 21.6
 9 2 3 256.47 24.1
 9 2 3 255.47 20.9
 -1 10 -3 115.09 11.1
 -1 10 -3 113.19 14.2
 10 -9 -3 138.79 12.9
 10 -9 -3 106.99 9.9
 9 1 3 106.49 9.7
 -10 9 3 111.09 11.4
 9 1 3 108.09 13.5
 1 -10 3 123.99 10.5
 9 1 3 125.19 12.3
 9 -9 -3 -2 1.7
 0 9 -3 0 4.4
 0 9 -3 -0.1 3
 9 -9 -3 4.2 3.8
 9 0 3 2 4
 9 0 3 1 1.9
 0 -9 3 3.2 2.4
 9 0 3 0.9 4.3
 -9 9 3 2.1 3.4
 1 8 -3 20.7 6.5
 1 8 -3 8.1 3.6
 8 -9 -3 7.9 2
 8 -9 -3 11.1 4.5
 9 -1 3 6.2 4.8
 9 -1 3 14.3 1.7
 -1 -8 3 5.5 2.3
 -8 9 3 8.7 4.4
 9 -1 3 13.1 4.7
 2 7 -3 24.6 6.2
 2 7 -3 31.1 5.9
 7 -9 -3 33.9 6.3
 -2 -7 3 39.6 4
 9 -2 3 29.3 6.2
 9 -2 3 32.3 6.8
 -7 9 3 24.3 6
 3 6 -3 308.97 23.5
 6 -9 -3 240.58 22.8
 3 6 -3 317.27 23.7
 9 -3 3 301.37 23.9
 -6 9 3 293.07 23.7
 -3 -6 3 247.48 20.8
 9 -3 3 329.77 20.6
 9 -3 3 292.77 23.3
 5 -9 -3 407.46 31.5
 4 5 -3 423.56 32
 5 -9 -3 399.76 28.8
 -4 -5 3 409.86 29.2
 9 -4 3 412.36 31.4
 9 -4 3 422.76 32.2
 -5 9 3 438.96 32.5
 4 -9 -3 420.16 31.4
 5 4 -3 421.66 32
 9 -5 3 409.56 32.1
 -4 9 3 405.46 32.1
 -5 -4 3 405.86 29.2
 9 -5 3 414.96 31.1
 6 3 -3 308.17 24.2
 -9 6 -3 297.47 21.8
 3 -9 -3 248.68 22.4
 9 -6 3 312.37 24.2
 -3 9 3 328.97 24.6
 -3 9 3 310.47 21.5
 -6 -3 3 251.27 20.9
 9 -6 3 311.57 22.6
 2 -9 -3 44.7 6.1
 7 2 -3 33 4.7
 7 2 -3 34.7 6.6
 -9 7 -3 22.3 4.5
 -2 9 3 25.4 4.4
 9 -7 3 30.8 4.9
 9 -7 3 26.7 6.6
 -2 9 3 13.7 5.9
 1 -9 -3 8.8 3.3
 8 1 -3 6.7 4.6
 8 1 -3 12 3.7
 -9 8 -3 7.9 3.7
 -1 9 3 2.3 4.9
 -1 9 3 6.9 3.5
 9 -8 3 7.1 3.2
 9 -8 3 9.6 5.1
 -9 9 -3 -0.7 3.4
 9 0 -3 1.2 2.8
 0 -9 -3 1 2.7
 9 0 -3 -0.3 4.6
 9 -9 3 4.2 4.9
 0 9 3 0.4 3.7
 0 9 3 0.8 4.9
 10 -1 -3 114.19 11.3
 10 -1 -3 114.09 12.9
 -9 10 -3 100.99 12.6
 -1 -9 -3 119.89 10.8
 9 -10 3 123.19 13.2
 1 9 3 89.69 12.8
 1 9 3 128.99 12.1
 11 -2 -3 300.17 24.3
 -9 11 -3 283.97 19.5
 11 -2 -3 276.77 22.9
 -2 -9 -3 276.27 21.8
 -9 11 -3 264.87 23.4
 2 9 3 272.57 23.3
 2 9 3 270.57 23.8
 9 -11 3 268.27 24.3
 -3 -9 -3 303.87 23.7
 12 -3 -3 322.27 26.4
 -9 12 -3 266.87 25.4
 12 -3 -3 313.47 25.4
 3 9 3 321.67 25.9
 3 9 3 283.17 25.7
 9 -12 3 326.87 26.9
 13 -4 -3 125.49 14.4
 13 -4 -3 141.69 15.9
 -9 13 -3 150.88 15.4
 -4 -9 -3 131.49 12.2
 4 9 3 131.69 14.7
 9 -13 3 144.29 17
 4 9 3 134.29 15.9
 -5 -9 -3 33.6 5.7
 14 -5 -3 29.4 8
 -9 14 -3 19.3 7.3
 14 -5 -3 34.3 8.3
 5 9 3 22.1 7.5
 9 -14 3 45 9.1
 5 9 3 15.8 7
 15 -6 -3 33.1 9.2
 15 -6 -3 42.1 9.5
 -6 -9 -3 33.2 6
 -9 15 -3 18.4 8
 6 9 3 19.9 9
 6 9 3 25.5 8.9
 9 -15 3 23.7 7.6
 16 -7 -3 -6.5 3.8
 -7 -9 -3 -0.5 3.5
 16 -7 -3 4.7 5.9
 -9 16 -3 -4.2 6.1
 7 9 3 -9 5.1
 7 9 3 -0.3 6.2
 9 -16 3 5 7
 17 -8 -3 -3.4 6.2
 -9 17 -3 9.4 8.7
 17 -8 -3 8.6 7
 8 9 3 13.7 7.1
 8 9 3 7 7.8
 9 -17 3 7 8
 18 -9 -3 16.1 7.8
 18 -9 -3 29.9 10.1
 -9 18 -3 6 8.5
 9 9 3 17.5 9.3
 9 -18 3 12.9 7.1
 19 -10 -3 76.29 14.1
 -9 19 -3 57.69 13.5
 10 9 3 59.69 14.2
 9 -19 3 52.49 11.9
 -8 18 -3 20.5 10.9
 18 -10 -3 19.7 7.3
 18 -10 -3 5.6 7.5
 8 -18 3 18.9 7.9
 10 8 3 12.3 10
 17 -10 -3 8.8 6.2
 17 -10 -3 13.6 8.1
 -7 17 -3 8.5 7.8
 10 7 3 3 7.9
 7 -17 3 8.9 5.5
 16 -10 -3 14.1 6.1
 -10 -6 -3 8.2 4.2
 -6 16 -3 22.9 8.1
 16 -10 -3 -1.6 5.9
 10 6 3 10.5 8.8
 6 -16 3 13.7 5.9
 15 -10 -3 39.1 7.8
 15 -10 -3 41.6 9.9
 -5 15 -3 33.5 9.4
 -10 -5 -3 33.7 6.4
 5 -15 3 31.8 7.3
 10 5 3 33.6 10
 14 -10 -3 220.18 19
 -4 14 -3 210.88 21.9
 14 -10 -3 186.08 21.1
 -10 -4 -3 247.78 18.6
 4 -14 3 246.98 19.6
 10 4 3 210.28 22.7
 10 4 3 185.28 19.7
 -3 13 -3 205.98 20.7
 -10 -3 -3 210.68 17.5
 -3 13 -3 210.18 17.5
 13 -10 -3 216.58 17.7
 13 -10 -3 215.98 21.4
 3 -13 3 199.28 17.9
 10 3 3 204.88 21.6
 10 3 3 220.78 17.7
 -10 -2 -3 253.67 20.1
 12 -10 -3 244.48 19.5
 12 -10 -3 255.47 23
 -2 12 -3 275.87 23.4
 -2 12 -3 251.57 20.1
 2 -12 3 240.78 19.9
 10 2 3 258.77 23.4
 10 2 3 239.08 21.2
 10 2 3 232.08 19.2
 -1 11 -3 166.48 14.7
 11 -10 -3 152.28 13.2
 11 -10 -3 172.38 16.7
 -1 11 -3 172.18 16.8
 1 -11 3 149.99 13.7
 10 1 3 169.58 13.1
 -11 10 3 166.28 15.2
 10 1 3 165.38 17.2
 10 1 3 171.38 15.8
 10 -10 -3 -2.5 2
 0 10 -3 -1 5.7
 0 10 -3 1.7 3.4
 10 -10 -3 1 4.4
 10 0 3 -0.8 2.1
 0 -10 3 3 2.5
 -10 10 3 3.5 4.1
 10 0 3 -2.6 4.6
 10 0 3 -3.1 3.6
 9 -10 -3 121.99 12.2
 9 -10 -3 108.19 8.6
 1 9 -3 94.49 12.9
 1 9 -3 118.49 11.6
 -1 -9 3 120.19 9.6
 10 -1 3 116.99 12.3
 10 -1 3 104.79 8.2
 -9 10 3 110.49 12.3
 10 -1 3 117.09 13.6
 8 -10 -3 14.2 5
 2 8 -3 20.6 6.1
 2 8 -3 18.9 5.4
 -8 10 3 17.5 6.1
 10 -2 3 12.6 5.3
 10 -2 3 22.7 5.9
 -2 -8 3 17.1 3.1
 7 -10 -3 127.79 11.4
 3 7 -3 89.79 11.6
 3 7 -3 86.89 11
 -3 -7 3 118.99 8.3
 10 -3 3 85.39 7.4
 10 -3 3 97.39 11
 10 -3 3 87.89 11.7
 -7 10 3 115.99 11.6
 4 6 -3 559.44 40
 4 6 -3 582.84 40.4
 6 -10 -3 451.85 39.3
 -6 10 3 547.85 40.6
 -4 -6 3 488.35 37.1
 10 -4 3 547.45 39.9
 10 -4 3 558.24 40.6
 5 5 -3 1208.68 90.39
 5 -10 -3 1308.37 90.09
 -5 10 3 1218.38 90.79
 -5 -5 3 1281.57 87.59
 10 -5 3 1279.77 90.89
 4 -10 -3 483.85 38.5
 6 4 -3 587.24 40.2
 -10 6 -3 485.45 37
 -4 10 3 541.75 40.1
 10 -6 3 544.95 40
 -6 -4 3 495.65 36.6
 10 -6 3 526.85 38.4
 3 -10 -3 119.89 10.4
 -10 7 -3 89.29 9.2
 7 3 -3 77.79 11.3
 -3 10 3 98.89 8.8
 10 -7 3 93.19 9.7
 10 -7 3 78.59 11.4
 -7 -3 3 117.09 8.5
 -3 10 3 80.19 11.8
 8 2 -3 18 4
 8 2 -3 22.4 6.3
 2 -10 -3 20.3 4.5
 -10 8 -3 20.9 4.3
 10 -8 3 17.9 6.2
 10 -8 3 18.2 4.2
 -2 10 3 13.5 6.1
 -2 10 3 10.1 3.7
 -10 9 -3 104.59 11
 9 1 -3 109.59 10.4
 9 1 -3 94.09 12.5
 10 -9 3 101.49 13.2
 -1 10 3 87.99 12.7
 10 -9 3 125.99 10.2
 -1 10 3 110.79 10.6
 -10 10 -3 4.1 4.1
 10 0 -3 -0.8 3.2
 0 -10 -3 2.8 3.2
 10 0 -3 2 4.4
 10 -10 3 -0.3 5
 0 10 3 -3.2 4.6
 0 10 3 1.5 3.8
 11 -1 -3 150.58 14.9
 -10 11 -3 144.79 15.3
 11 -1 -3 187.98 18
 -1 -10 -3 168.78 14.4
 1 10 3 164.68 16.7
 10 -11 3 170.88 17.5
 1 10 3 167.98 15.6
 12 -2 -3 248.98 22.3
 -10 12 -3 254.37 23.5
 12 -2 -3 274.67 24.2
 -2 -10 -3 268.17 21.3
 10 -12 3 262.17 24.4
 2 10 3 286.67 23.3
 2 10 3 280.67 24.1
 13 -3 -3 219.78 21.3
 -3 -10 -3 204.58 17.7
 -10 13 -3 206.28 20.4
 13 -3 -3 206.78 19.4
 10 -13 3 230.08 21.2
 3 10 3 229.08 20.1
 3 10 3 208.88 20.5
 14 -4 -3 207.48 21
 -4 -10 -3 238.88 17.6
 14 -4 -3 193.68 19.4
 -10 14 -3 173.58 19.7
 10 -14 3 192.68 20.1
 4 10 3 184.88 19.4
 4 10 3 203.78 20.3
 15 -5 -3 35.6 8.7
 -10 15 -3 55.29 11
 15 -5 -3 54.09 10.1
 -5 -10 -3 36.2 6.3
 5 10 3 30.8 8.8
 10 -15 3 51.09 10.6
 -6 -10 -3 10.1 4.4
 16 -6 -3 10.8 7.7
 16 -6 -3 4.1 6
 -10 16 -3 0.4 7
 6 10 3 13.7 7.4
 10 -16 3 13.8 7.2
 17 -7 -3 3.4 6.5
 -10 17 -3 1.2 8.5
 17 -7 -3 8.5 7.5
 7 10 3 14.2 8.6
 10 -17 3 8.4 6.9
 7 10 3 15.9 7.9
 18 -8 -3 -5.4 4.7
 -10 18 -3 7.8 9.6
 18 -8 -3 16.2 8.5
 8 10 3 20.8 7.8
 8 10 3 27.2 10.6
 10 -18 3 14.6 8
 19 -9 -3 53.89 11.9
 19 -9 -3 60.69 13.7
 -10 19 -3 55.69 13.7
 10 -19 3 73.89 13.5
 9 10 3 58.69 13.5
 -10 20 -3 56.49 14.7
 20 -10 -3 61.99 14.1
 10 -20 3 60.79 13.2
 10 10 3 67.79 14.6
 -10 21 -3 57.19 15.9
 21 -11 -3 57.09 14.7
 11 10 3 69.09 15.8
 10 -21 3 65.49 12.6
 20 -11 -3 38.6 12
 -9 20 -3 39 13.6
 11 9 3 31.1 11.9
 9 -20 3 48 10.6
 19 -11 -3 -2.5 8.7
 -8 19 -3 15.4 10
 8 -19 3 -0.5 5.7
 11 8 3 10 9.6
 -7 18 -3 27.1 10.1
 18 -11 -3 28.7 10.9
 7 -18 3 29.8 8.8
 11 7 3 19.3 10.5
 17 -11 -3 57.79 12.8
 -6 17 -3 56.29 12.6
 6 -17 3 48 9.6
 11 6 3 40.9 11.9
 -5 16 -3 26 9.4
 -11 -5 -3 25 6
 16 -11 -3 37.2 10
 5 -16 3 11.2 6.2
 11 5 3 26.3 9.4
 15 -11 -3 19.6 8.8
 -11 -4 -3 11 4.5
 -4 15 -3 47.3 9.9
 4 -15 3 13.3 5.3
 11 4 3 19.1 8.8
 14 -11 -3 161.68 18.9
 -3 14 -3 165.78 19
 -3 14 -3 180.68 19
 -11 -3 -3 180.98 15.7
 3 -14 3 178.08 15.9
 11 3 3 174.58 19.7
 -2 13 -3 207.48 19.8
 13 -11 -3 184.58 15.9
 -11 -2 -3 178.68 16
 -2 13 -3 183.38 16.3
 13 -11 -3 181.68 19.4
 11 2 3 178.68 17.4
 11 2 3 185.68 19.9
 2 -13 3 181.38 15.8
 12 -11 -3 92.99 13.4
 -1 12 -3 111.59 14.3
 12 -11 -3 87.79 9.1
 -1 12 -3 106.09 10.9
 11 1 3 92.79 13.4
 1 -12 3 88.09 9.6
 11 1 3 93.79 12.1
 11 -11 -3 6.5 4.7
 0 11 -3 -2.1 4.5
 0 11 -3 -2.5 3.6
 11 -11 -3 1.1 2.3
 0 -11 3 -1 2.6
 11 0 3 0.3 3.9
 11 0 3 2.1 5.2
 -11 11 3 0 4
 10 -11 -3 176.18 12.2
 1 10 -3 181.28 17.3
 10 -11 -3 157.78 16.3
 1 10 -3 164.68 15.4
 -1 -10 3 143.19 13.1
 11 -1 3 148.99 16.7
 11 -1 3 174.18 16.3
 -10 11 3 157.38 16.1
 9 -11 -3 295.27 23.8
 2 9 -3 279.07 24
 2 9 -3 284.07 23.1
 -2 -9 3 269.57 20.6
 11 -2 3 263.87 23.8
 11 -2 3 265.07 23.3
 -9 11 3 286.37 23.7
 3 8 -3 9.9 5.9
 3 8 -3 12.1 5.1
 8 -11 -3 9.3 5
 -8 11 3 2 4.6
 11 -3 3 12.6 5.9
 11 -3 3 5 5
 -3 -8 3 6.5 2.3
 7 -11 -3 220.68 19.2
 4 7 -3 202.58 19.3
 4 7 -3 211.88 19.6
 -7 11 3 224.68 20.3
 11 -4 3 218.98 19.7
 11 -4 3 195.48 19.3
 -4 -7 3 237.38 16.4
 5 6 -3 285.07 22.8
 6 -11 -3 239.08 21.9
 5 6 -3 301.27 23.3
 -6 11 3 291.17 23.6
 11 -5 3 289.87 22.3
 11 -5 3 277.17 23.2
 -5 -6 3 239.98 19.4
 6 5 -3 282.17 23.8
 5 -11 -3 265.67 22.4
 -6 -5 3 259.47 19.9
 11 -6 3 270.37 23.5
 11 -6 3 303.17 22.6
 -5 11 3 273.47 23.6
 7 4 -3 224.28 20.4
 -11 7 -3 237.18 17.5
 4 -11 -3 227.58 19
 -4 11 3 182.78 20
 -4 11 3 222.88 17
 11 -7 3 204.48 20.2
 -7 -4 3 238.58 16.9
 11 -7 3 227.38 18.7
 8 3 -3 3.7 3
 3 -11 -3 4.9 4
 8 3 -3 4.7 4.7
 -11 8 -3 3.9 3.2
 -3 11 3 6.9 5.6
 11 -8 3 9.8 3.9
 11 -8 3 11.9 5.5
 -3 11 3 10.6 3.2
 9 2 -3 256.17 21.7
 -11 9 -3 283.27 22.4
 9 2 -3 305.77 24.9
 2 -11 -3 276.97 22.6
 -2 11 3 307.27 22.2
 -2 11 3 276.87 24.8
 11 -9 3 284.37 21.9
 11 -9 3 258.47 24.2
 1 -11 -3 142.69 14.2
 10 1 -3 181.08 14.8
 10 1 -3 186.08 17.7
 -11 10 -3 141.29 14.9
 11 -10 3 170.58 14
 -1 11 3 176.38 15
 -1 11 3 162.38 17.6
 11 -10 3 173.08 17.7
 11 0 -3 7.7 5.9
 11 0 -3 1 3.8
 0 -11 -3 -0.5 3.2
 -11 11 -3 1.1 4.3
 0 11 3 -3.9 4.3
 11 -11 3 2.1 5.7
 0 11 3 -0.5 3.5
 12 -1 -3 99.79 11.2
 -1 -11 -3 89.49 10.1
 12 -1 -3 87.09 13.1
 -11 12 -3 111.69 13.6
 1 11 3 94.79 11.6
 11 -12 3 102.19 14.2
 1 11 3 101.79 13.5
 -11 13 -3 178.58 18.2
 13 -2 -3 192.98 18
 13 -2 -3 188.98 19.7
 -2 -11 -3 168.98 16.2
 2 11 3 195.88 19.3
 2 11 3 187.18 18.2
 11 -13 3 213.48 20.5
 14 -3 -3 147.99 17
 -11 14 -3 175.78 18.8
 14 -3 -3 178.08 19.8
 -3 -11 -3 201.08 15.9
 3 11 3 178.78 18.4
 11 -14 3 175.38 20.8
 3 11 3 160.08 18.2
 15 -4 -3 23.8 8.8
 -4 -11 -3 21.9 5.3
 15 -4 -3 25.5 7.5
 -11 15 -3 21 8.7
 4 11 3 22.1 8.2
 11 -15 3 31.9 8.8
 4 11 3 13.3 7.3
 16 -5 -3 24.3 7.6
 -11 16 -3 26.1 8.9
 -5 -11 -3 26 6
 16 -5 -3 19.6 9
 5 11 3 17.2 8.2
 5 11 3 20.3 7.5
 11 -16 3 28.4 9
 17 -6 -3 47.1 10.9
 17 -6 -3 44.6 11
 -11 17 -3 56.09 11.9
 6 11 3 53.89 11.1
 11 -17 3 42.3 11.3
 6 11 3 39.2 10.9
 -11 18 -3 19 10.1
 18 -7 -3 33 10.2
 18 -7 -3 15.2 9
 7 11 3 10.2 9
 7 11 3 25.8 8.7
 11 -18 3 19.3 9
 19 -8 -3 12 8.7
 19 -8 -3 9.8 8.4
 -11 19 -3 13.2 8.8
 8 11 3 6.6 9.6
 11 -19 3 9.4 8.1
 20 -9 -3 38.3 11.6
 20 -9 -3 49.3 12.7
 -11 20 -3 37.1 12.1
 11 -20 3 47.2 12.6
 9 11 3 50.49 13.9
 -11 21 -3 54.39 14.7
 21 -10 -3 48.8 14.2
 10 11 3 60.49 14.6
 11 -21 3 46.8 13.4
 -11 22 -3 10.5 11.7
 22 -11 -3 26.1 12.2
 11 11 3 13.7 13.1
 11 -22 3 10.5 10.4
 22 -12 -3 12.7 10.4
 -10 22 -3 14.8 11.5
 12 10 3 3.5 12
 -9 21 -3 33.9 13.1
 21 -12 -3 37.5 12.9
 9 -21 3 25.8 9
 12 9 3 34.1 13.3
 -8 20 -3 3.5 10
 20 -12 -3 -0.3 8.1
 8 -20 3 18.4 8.5
 12 8 3 -6.9 8.2
 19 -12 -3 36.2 11.8
 -7 19 -3 54.29 13.6
 7 -19 3 40.2 9.7
 12 7 3 48.6 13.3
 18 -12 -3 208.38 23.9
 -6 18 -3 147.89 20.8
 12 6 3 152.98 21.5
 6 -18 3 133.89 17.4
 -5 17 -3 125.49 18.7
 17 -12 -3 126.39 18.3
 12 5 3 128.89 19
 5 -17 3 121.29 14.1
 16 -12 -3 52.39 11.7
 -4 16 -3 56.39 12.6
 -12 -4 -3 64.89 8.8
 4 -16 3 53.89 9.1
 12 4 3 40.5 11.6
 -3 15 -3 -0.3 6.5
 -12 -3 -3 7.5 4.3
 15 -12 -3 6 6.9
 12 3 3 5.4 7.7
 3 -15 3 6.3 4.6
 -12 -2 -3 124.19 11.5
 -2 14 -3 86.59 11.2
 -2 14 -3 85.69 14.2
 14 -12 -3 100.79 15.3
 2 -14 3 112.39 11.3
 12 2 3 97.99 15.3
 13 -12 -3 76.99 12.5
 -1 13 -3 51.19 11.2
 -1 13 -3 70.69 9.7
 12 1 3 68.29 12.8
 12 1 3 77.79 11
 1 -13 3 73.99 8.9
 12 -12 -3 0.2 6.1
 0 12 -3 -8.7 3.4
 0 12 -3 5 5.6
 0 -12 3 1.1 3.2
 12 0 3 -2.8 4.6
 -12 12 3 -3.2 5
 12 0 3 -0.3 6.4
 1 11 -3 91.19 13.1
 11 -12 -3 96.79 12.9
 1 11 -3 111.99 12.3
 -11 12 3 100.89 12.6
 12 -1 3 92.79 13.3
 -1 -11 3 89.19 8.9
 12 -1 3 81.09 11.9
 2 10 -3 263.57 22.9
 10 -12 -3 240.88 22.4
 2 10 -3 269.97 22.2
 12 -2 3 257.27 22.6
 -2 -10 3 229.98 19
 -10 12 3 285.77 22.9
 12 -2 3 248.88 23.1
 9 -12 -3 310.77 25.1
 3 9 -3 272.07 24.3
 3 9 -3 292.47 25.7
 -3 -9 3 297.77 21.7
 -9 12 3 287.27 25.2
 12 -3 3 296.87 25.3
 12 -3 3 285.07 25.1
 8 -12 -3 28.6 7.4
 4 8 -3 32.5 8
 4 8 -3 37.5 7.6
 12 -4 3 27.5 7.2
 -4 -8 3 28.3 3.9
 12 -4 3 27.4 7.4
 -8 12 3 28.1 7.3
 7 -12 -3 27.6 6.2
 5 7 -3 21.1 6.7
 5 7 -3 17.9 5.9
 12 -5 3 7.6 4.7
 12 -5 3 8.6 5.5
 -5 -7 3 25.4 3.4
 -7 12 3 14.1 6.1
 6 6 -3 91.09 11.5
 6 -12 -3 62.79 9.5
 -6 -6 3 64.29 6.4
 12 -6 3 93.19 12
 -6 12 3 84.29 11.8
 7 5 -3 15.2 5.6
 7 5 -3 10.5 6.1
 5 -12 -3 25.6 6.2
 12 -7 3 13.6 5.1
 12 -7 3 18.9 6.7
 -5 12 3 22.6 6.8
 -7 -5 3 26.3 3.5
 4 -12 -3 19.4 5.8
 8 4 -3 40.5 8.2
 -12 8 -3 24.5 4.8
 -4 12 3 35.8 4.7
 -4 12 3 43.6 8.9
 12 -8 3 23.6 7.1
 -8 -4 3 28 4
 12 -8 3 34.6 6.2
 3 -12 -3 318.57 24.7
 -12 9 -3 284.77 23.5
 9 3 -3 302.37 26.5
 -3 12 3 280.77 26.3
 -9 -3 3 309.67 22.7
 -3 12 3 306.07 23.2
 12 -9 3 300.57 26.8
 12 -9 3 306.67 23.9
 10 2 -3 233.78 23.6
 10 2 -3 255.07 20.9
 -12 10 -3 230.98 21.1
 -2 12 3 285.87 21.1
 12 -10 3 271.97 24
 12 -10 3 269.37 20.7
 -2 12 3 261.37 23.7
 11 1 -3 76.59 12.9
 -12 11 -3 81.59 11.2
 11 1 -3 87.69 10.5
 1 -12 -3 88.99 10.2
 -1 12 3 100.29 11
 12 -11 3 85.09 13.5
 -1 12 3 102.69 14.2
 12 -11 3 123.99 10.1
 -12 12 -3 -2.4 4.3
 12 0 -3 4.1 4.6
 12 0 -3 0.7 5.7
 0 -12 -3 1.3 3.6
 12 -12 3 4.8 5.8
 0 12 3 -0.7 4.4
 0 12 3 6.9 5.6
 -1 -12 -3 81.29 9.8
 13 -1 -3 74.29 10.6
 13 -1 -3 80.09 13
 -12 13 -3 84.19 11.7
 1 12 3 70.69 10.5
 1 12 3 70.89 12.1
 12 -13 3 68.69 12.5
 14 -2 -3 88.19 14.3
 14 -2 -3 103.29 13.3
 -12 14 -3 99.49 14.3
 -2 -12 -3 106.19 11.1
 2 12 3 85.19 12.3
 2 12 3 93.09 13.9
 12 -14 3 102.79 15
 -3 -12 -3 3.9 4.1
 15 -3 -3 -15 6.9
 15 -3 -3 6.9 6.1
 -12 15 -3 1.3 6.6
 3 12 3 -0.3 6.1
 12 -15 3 0.7 6.5
 3 12 3 0.2 6.4
 16 -4 -3 49.4 11
 -12 16 -3 53.49 12
 -4 -12 -3 55.89 11.8
 16 -4 -3 57.69 10.9
 12 -16 3 41.3 11.1
 4 12 3 52.89 11
 4 12 3 59.89 11.3
 17 -5 -3 119.09 17.5
 17 -5 -3 146.99 18.2
 -12 17 -3 134.29 18.1
 5 12 3 144.59 17.8
 12 -17 3 115.39 17.2
 5 12 3 107.29 16.8
 18 -6 -3 172.88 21.6
 -12 18 -3 140.49 20.5
 18 -6 -3 172.98 21.6
 6 12 3 181.88 21.9
 12 -18 3 200.98 23.2
 19 -7 -3 33.7 10.8
 -12 19 -3 49 13.6
 19 -7 -3 33.4 10.9
 7 12 3 57.29 11.7
 7 12 3 24.3 11.2
 12 -19 3 46.9 13.3
 -12 20 -3 2.2 8.8
 20 -8 -3 14.4 9.3
 20 -8 -3 0.6 7.8
 8 12 3 4.8 8.7
 12 -20 3 7.2 7.8
 21 -9 -3 32.2 11.1
 -12 21 -3 40.8 13.5
 12 -21 3 41.4 12
 9 12 3 31.1 13
 22 -10 -3 18 11.8
 -12 22 -3 19.9 12.1
 10 12 3 17.4 11.3
 12 -22 3 21.7 10.4
 -8 21 -3 -13.5 11
 21 -13 -3 13.5 11.3
 13 8 3 9.7 11.2
 20 -13 -3 12.1 9.4
 -7 20 -3 2.6 10
 13 7 3 -2.8 9.5
 -6 19 -3 135.79 21.1
 19 -13 -3 160.88 22.5
 13 6 3 161.38 22.8
 18 -13 -3 280.07 26.7
 -5 18 -3 232.68 26.6
 13 5 3 210.98 27.2
 17 -13 -3 223.08 25.3
 -4 17 -3 241.68 25.5
 13 4 3 232.58 25.8
 -3 16 -3 15.4 8.9
 16 -13 -3 25.2 9.9
 -13 -3 -3 22.8 5.6
 3 -16 3 26.5 9.8
 13 3 3 36.6 11.6
 -2 15 -3 -1.4 6
 15 -13 -3 -2.7 6.1
 -13 -2 -3 0.9 3.7
 13 2 3 -2.2 6.5
 2 -15 3 1.3 4.4
 -1 14 -3 12.8 7.3
 14 -13 -3 18.3 8.4
 -1 14 -3 17 6.1
 13 1 3 16.4 8.2
 13 1 3 9.9 6.3
 1 -14 3 25.1 5.4
 13 -13 -3 -3.3 6.6
 0 13 -3 -1.7 5.3
 0 13 -3 -10 4.5
 13 0 3 4.3 5.7
 0 -13 3 -1.6 3
 13 0 3 -4.6 6.1
 -13 13 3 -2.4 4.7
 12 -13 -3 63.09 11.9
 1 12 -3 76.29 11.9
 1 12 -3 68.89 10.2
 -1 -12 3 66.59 7.7
 -12 13 3 77.69 11.5
 13 -1 3 66.59 12.1
 13 -1 3 64.89 11.1
 2 11 -3 200.28 18.1
 11 -13 -3 198.08 19.7
 2 11 -3 192.98 19.4
 13 -2 3 201.58 19.9
 -2 -11 3 173.28 15.2
 -11 13 3 200.98 19.3
 13 -2 3 189.48 19
 10 -13 -3 246.48 21.3
 3 10 -3 215.88 20.5
 3 10 -3 223.58 20.7
 13 -3 3 222.08 20.8
 -3 -10 3 207.98 17.1
 13 -3 3 207.18 21.5
 -10 13 3 239.78 21.2
 4 9 -3 157.78 15.6
 9 -13 -3 154.28 15.4
 4 9 -3 134.19 14.7
 13 -4 3 120.89 14.6
 -9 13 3 138.29 15.2
 -4 -9 3 122.39 10.8
 13 -4 3 136.99 14.9
 5 8 -3 79.29 11.1
 5 8 -3 93.99 11.9
 8 -13 -3 67.69 10.4
 -5 -8 3 57.69 6.4
 13 -5 3 82.69 11.7
 13 -5 3 81.79 11.2
 -8 13 3 72.39 11.4
 6 7 -3 9.5 5.7
 6 7 -3 12.5 6.4
 7 -13 -3 16.1 5.5
 13 -6 3 10.4 5.9
 -7 13 3 13.5 6.6
 -6 -7 3 11.5 2.6
 13 -6 3 8.8 4.9
 7 6 -3 19.9 7.3
 6 -13 -3 15.6 5.4
 7 6 -3 10.8 5.8
 13 -7 3 13.8 6.3
 -6 13 3 10.8 6.6
 13 -7 3 13.3 5
 -7 -6 3 13.1 2.8
 8 5 -3 64.09 11
 5 -13 -3 63.69 9.4
 8 5 -3 91.09 11
 -8 -5 3 58.29 6.3
 13 -8 3 70.49 9.2
 -5 13 3 67.39 11.3
 13 -8 3 74.49 11.5
 4 -13 -3 117.19 12.6
 9 4 -3 145.29 15.6
 13 -9 3 128.19 12.7
 13 -9 3 153.28 17.6
 -4 13 3 118.59 10.8
 -9 -4 3 119.49 10.5
 -4 13 3 122.89 16.1
 10 3 -3 222.68 22
 3 -13 -3 212.58 19.2
 -13 10 -3 229.58 18.9
 -3 13 3 218.98 21.8
 -10 -3 3 221.88 17.5
 13 -10 3 222.08 22.3
 -3 13 3 221.08 18.3
 13 -10 3 235.98 19
 -13 11 -3 198.98 18.2
 11 2 -3 184.38 17.3
 11 2 -3 206.58 21.2
 13 -11 3 223.68 17.3
 -2 13 3 225.08 21.1
 13 -11 3 181.98 20.7
 -2 13 3 206.58 17.7
 -13 12 -3 77.09 10.8
 12 1 -3 85.99 10.6
 1 -13 -3 64.39 9.4
 12 1 -3 70.49 12.5
 13 -12 3 76.99 12.9
 -1 13 3 82.39 13
 -1 13 3 73.59 9.9
 13 0 -3 -4.3 6.4
 -13 13 -3 -2.1 4.9
 13 0 -3 1.9 4.8
 0 -13 -3 0.4 3.7
 0 13 3 -1.1 5.7
 13 -13 3 -4.2 5.7
 0 13 3 1.6 5
 -1 -13 -3 32.3 6.1
 14 -1 -3 28.4 9.3
 -13 14 -3 6.9 5.6
 14 -1 -3 11 6.2
 1 13 3 15 7.4
 1 13 3 21.7 6.9
 13 -14 3 8.9 7.2
 -2 -13 -3 1.4 3.9
 15 -2 -3 0.7 6.7
 15 -2 -3 0.6 5.3
 -13 15 -3 -7.5 5.5
 2 13 3 -0.6 5.5
 2 13 3 -1.3 5.9
 13 -15 3 -0.1 6.9
 -13 16 -3 27.7 8.9
 16 -3 -3 21.6 7.9
 16 -3 -3 16.5 8.8
 13 -16 3 32.7 9.8
 3 13 3 21.3 8.1
 3 13 3 17.9 8.3
 17 -4 -3 231.28 22.6
 17 -4 -3 274.57 24.8
 -13 17 -3 194.08 22.4
 4 13 3 202.68 22.5
 4 13 3 219.98 22.6
 13 -17 3 217.48 24.4
 -13 18 -3 246.98 25.5
 18 -5 -3 263.47 25.2
 18 -5 -3 254.67 27.3
 5 13 3 218.28 24.6
 5 13 3 222.08 25.3
 13 -18 3 258.37 25.8
 -13 19 -3 157.48 20.9
 19 -6 -3 119.39 19.6
 19 -6 -3 153.18 20
 13 -19 3 158.18 20.5
 6 13 3 124.29 18.3
 20 -7 -3 10.9 9.4
 -13 20 -3 10 10.7
 20 -7 -3 10.8 9.1
 7 13 3 1.4 8.9
 13 -20 3 2.9 8.4
 7 13 3 -13.9 8.2
 -13 21 -3 5.4 10
 21 -8 -3 -17.9 9
 21 -8 -3 9.7 9.7
 13 -21 3 3.9 9
 8 13 3 -7 9.5
 21 -14 -3 -6.2 8.3
 -7 21 -3 -5.1 10.9
 14 7 3 4.9 11
 20 -14 -3 15.3 11.5
 -6 20 -3 19 11.6
 14 6 3 18.3 11.9
 -5 19 -3 82.09 16.7
 19 -14 -3 89.79 16.8
 14 5 3 90.99 17.8
 18 -14 -3 101.39 17.1
 -4 18 -3 74.69 16.1
 14 4 3 86.59 16.9
 17 -14 -3 101.29 17.3
 -3 17 -3 80.19 15.9
 14 3 3 105.29 18.5
 -2 16 -3 22 9.6
 16 -14 -3 27.8 10.2
 -14 -2 -3 12.3 5.4
 14 2 3 -5.8 7.2
 -1 15 -3 12.1 7.8
 15 -14 -3 0.6 6.6
 14 1 3 5.6 6
 14 1 3 6.3 7.5
 0 14 -3 0.8 5.4
 0 14 -3 -9.4 5
 14 -14 -3 6.2 7.3
 -14 14 3 -7 5
 14 0 3 0.8 5.6
 14 0 3 1.9 7.6
 1 13 -3 16.8 6.6
 1 13 -3 6.2 7.9
 13 -14 -3 18.5 8.4
 -13 14 3 18 6.6
 14 -1 3 20 8.6
 14 -1 3 23 7.8
 12 -14 -3 158.78 15.5
 2 12 -3 85.69 12.6
 2 12 -3 90.29 13.9
 14 -2 3 89.39 14.4
 -12 14 3 93.49 13.6
 14 -2 3 87.39 13.3
 11 -14 -3 161.98 18
 3 11 -3 194.78 18.7
 3 11 -3 165.18 18
 -11 14 3 181.18 18.4
 14 -3 3 177.78 18.1
 14 -3 3 160.68 18.5
 4 10 -3 179.88 19.2
 4 10 -3 194.38 19.9
 10 -14 -3 232.88 20.3
 14 -4 3 192.98 20.6
 14 -4 3 202.88 20.5
 -10 14 3 204.48 20.2
 5 9 -3 27.7 7.2
 5 9 -3 20.4 7.3
 9 -14 -3 31.7 7.9
 -9 14 3 25.8 8.5
 14 -5 3 31.4 7.9
 14 -5 3 34.8 9.2
 8 -14 -3 84.29 11.8
 6 8 -3 56.09 10.8
 6 8 -3 55.19 10.3
 14 -6 3 56.59 10.9
 -8 14 3 56.09 11.1
 14 -6 3 60.99 10.4
 7 -14 -3 40 7.9
 7 7 -3 21.4 7.2
 7 7 -3 34.7 8.7
 14 -7 3 29.4 8.3
 -7 14 3 19.7 8.4
 14 -7 3 39.5 8
 8 6 -3 60.59 11.5
 8 6 -3 61.69 10
 6 -14 -3 103.09 11.6
 -6 14 3 58.19 11.4
 14 -8 3 46.6 8.7
 14 -8 3 50.59 10.5
 9 5 -3 29.2 7.7
 9 5 -3 24.6 8.6
 5 -14 -3 47.4 8
 -5 14 3 30.7 9
 14 -9 3 39.3 9.8
 14 -9 3 29.9 6.8
 10 4 -3 224.38 22.2
 4 -14 -3 222.18 19.6
 10 4 -3 217.18 20
 14 -10 3 203.68 18.8
 -4 14 3 201.98 21.5
 14 -10 3 227.68 22.5
 -14 11 -3 166.08 15.6
 11 3 -3 175.28 19.5
 14 -11 3 184.98 19.4
 -3 14 3 163.58 20.4
 14 -11 3 157.28 15.5
 -11 -3 3 184.38 14.5
 2 -14 -3 111.79 11.8
 12 2 -3 77.89 14.4
 -14 12 -3 99.79 12.1
 12 2 -3 92.79 11.5
 -2 14 3 103.59 11.7
 -2 14 3 104.49 15.5
 14 -12 3 112.09 16.2
 -14 13 -3 11.8 5.9
 13 1 -3 15.9 8
 13 1 -3 16.2 6
 1 -14 -3 25.5 6.5
 -1 14 3 19.7 6.3
 -1 14 3 10.6 7.6
 14 -13 3 15.8 7.6
 0 -14 -3 5.5 4.3
 -14 14 -3 -6 5.3
 14 0 -3 -3.8 4.7
 14 0 -3 -7.4 6.7
 0 14 3 10 7.1
 0 14 3 4.6 5.2
 14 -14 3 -9.1 6.8
 -1 -14 -3 5.7 4.7
 -14 15 -3 3.2 6.3
 15 -1 -3 3.1 5.7
 15 -1 -3 6.7 8.2
 1 14 3 1.1 7
 1 14 3 -3.2 5.5
 14 -15 3 10.4 8.6
 16 -2 -3 14.9 9.4
 16 -2 -3 10 6.8
 -14 16 -3 12.6 8.1
 14 -16 3 27 10.9
 2 14 3 16.1 7.5
 2 14 3 23.1 9.1
 -14 17 -3 100.59 15.4
 17 -3 -3 90.29 15.9
 17 -3 -3 90.69 14.6
 3 14 3 103.39 17
 14 -17 3 105.89 17.6
 3 14 3 104.09 14.4
 18 -4 -3 78.69 14.4
 18 -4 -3 106.69 18.3
 -14 18 -3 94.59 15.7
 14 -18 3 119.79 17.9
 4 14 3 87.59 14.6
 4 14 3 103.69 16.9
 -14 19 -3 102.39 16.6
 19 -5 -3 74.79 15.7
 19 -5 -3 90.19 15.2
 14 -19 3 87.39 15.7
 5 14 3 75.39 15.2
 5 14 3 90.19 14.7
 20 -6 -3 31.7 10.4
 20 -6 -3 11.6 9.7
 -14 20 -3 16.5 10.1
 6 14 3 21.6 10.5
 6 14 3 12.5 9.5
 14 -20 3 1.1 9
 21 -7 -3 -0.3 10.7
 -14 21 -3 0.9 8.8
 21 -7 -3 0 9.3
 14 -21 3 3.3 9.8
 7 14 3 -12.9 8.2
 -6 21 -3 -11.4 9.7
 21 -15 -3 0.6 9.9
 15 6 3 -6.1 10.4
 20 -15 -3 4.9 10.5
 -5 20 -3 14.2 10.6
 15 5 3 -8.3 9.2
 19 -15 -3 9.7 10.3
 -4 19 -3 9.3 9.4
 15 4 3 2.1 9.5
 18 -15 -3 41 12.4
 -3 18 -3 31.6 11.2
 15 3 3 29.7 11.7
 17 -15 -3 5.5 8.1
 -15 -2 -3 7.6 5.5
 -2 17 -3 -10.1 7.1
 15 2 3 -3.3 8.5
 -1 16 -3 23.3 10
 16 -15 -3 7.6 8.2
 -15 -1 -3 16.1 5.9
 15 1 3 10.8 7.2
 15 1 3 4.4 9.2
 0 15 -3 -10.2 6.1
 15 -15 -3 9.6 7.9
 15 0 3 3.9 5.9
 15 0 3 -8.8 7.2
 14 -15 -3 0.6 7.8
 1 14 -3 -0.4 6.1
 1 14 -3 1.4 6.2
 -14 15 3 -0.1 5.5
 15 -1 3 -1.5 6.7
 15 -1 3 1.1 6.1
 13 -15 -3 -5.3 5.9
 2 13 -3 -5.1 5.1
 2 13 -3 -0.7 5.6
 15 -2 3 2.1 6.6
 15 -2 3 -0.1 5.4
 -13 15 3 2.7 5.6
 12 -15 -3 17 7
 3 12 -3 0.3 5.6
 3 12 -3 15.6 7.2
 15 -3 3 6.9 6.1
 15 -3 3 17.8 8.1
 -12 15 3 0.3 6.4
 4 11 -3 10.5 7.5
 11 -15 -3 13 7.7
 4 11 -3 25.4 7.8
 15 -4 3 28.7 9
 15 -4 3 15.9 8
 -11 15 3 38.8 9.4
 5 10 -3 29.7 8.3
 10 -15 -3 24.2 8.2
 5 10 -3 37.7 8.6
 15 -5 3 27.2 8.3
 15 -5 3 43.8 9.8
 -10 15 3 48.1 10.2
 6 9 -3 19.4 7.6
 9 -15 -3 26.1 7.6
 6 9 -3 24.1 8.1
 15 -6 3 10.7 7.8
 -9 15 3 11.5 7.1
 15 -6 3 20.4 8.3
 7 8 -3 3.6 2.8
 8 -15 -3 28.3 7.2
 7 8 -3 10.5 7.1
 -8 15 3 18.8 7.8
 15 -7 3 14.5 7.4
 8 7 -3 16.6 7.7
 7 -15 -3 23 6.6
 8 7 -3 9.1 7.1
 -7 15 3 7.4 7.3
 15 -8 3 9.6 7
 15 -8 3 5.9 5.8
 6 -15 -3 28.1 7
 9 6 -3 15.3 7.3
 9 6 -3 31.3 9.1
 -6 15 3 24.7 8.9
 15 -9 3 28.9 9
 15 -9 3 21.1 7
 5 -15 -3 38.5 7.9
 10 5 -3 42.6 10.5
 10 5 -3 43.1 9.3
 15 -10 3 45.9 8.1
 -5 15 3 42.8 10.4
 15 -10 3 48.1 10.6
 11 4 -3 24.5 9.2
 4 -15 -3 18 6.3
 11 4 -3 21.6 6.9
 -4 15 3 25 8.5
 15 -11 3 20 8.5
 15 -11 3 15.9 8.4
 12 3 -3 8.1 7.1
 3 -15 -3 4.5 3.4
 -15 12 -3 3.1 4.9
 12 3 -3 5.6 7.6
 15 -12 3 7.5 7.2
 -3 15 3 7.4 7.7
 13 2 -3 -7.9 6.1
 2 -15 -3 -1.2 4.2
 -15 13 -3 -0.5 4.3
 15 -13 3 -3.1 6.7
 -2 15 3 -4.5 8
 14 1 -3 -10.7 6.4
 1 -15 -3 28.7 6.3
 -15 14 -3 -3.1 5.1
 -1 15 3 2.4 7
 15 -14 3 2.5 7.2
 0 -15 -3 2.9 4.4
 -15 15 -3 4.9 6.3
 15 0 -3 8.1 8.6
 15 -15 3 -4 8.1
 0 15 3 0 7
 16 -1 -3 11.3 9.7
 -15 16 -3 2.6 6.4
 15 -16 3 5.1 9.2
 1 15 3 -0.7 7.8
 1 15 3 -2.3 7.2
 17 -2 -3 9 10.2
 17 -2 -3 16.9 10.9
 -15 17 -3 5.7 7.8
 2 15 3 4.4 7
 2 15 3 -4 7.6
 15 -17 3 7.7 8.2
 18 -3 -3 33.8 12.1
 -15 18 -3 13.4 8.7
 18 -3 -3 25.6 10.5
 3 15 3 26 8.9
 3 15 3 24.2 10.1
 15 -18 3 17.9 10.5
 19 -4 -3 6.4 9.3
 19 -4 -3 -12.4 8.1
 -15 19 -3 -4.9 8.1
 4 15 3 -3.7 8.9
 4 15 3 12 8.5
 15 -19 3 -11.5 8.8
 20 -5 -3 -4.3 10.9
 20 -5 -3 0.1 9.5
 -15 20 -3 1.6 9.1
 15 -20 3 4.1 8.2
 5 15 3 9.3 10.4
 5 15 3 -0.1 8.9
 21 -6 -3 -4.6 8.9
 -15 21 -3 9.1 10.2
 6 15 3 1.6 9.5
 15 -21 3 13.4 10.1
 6 15 3 -19.4 8.6
 21 -16 -3 4.1 10.4
 -5 21 -3 1.1 11.5
 16 5 3 -1.9 11.1
 20 -16 -3 14.5 10.2
 -4 20 -3 22.1 10.9
 16 4 3 20.4 12.7
 19 -16 -3 13.6 10.4
 -3 19 -3 1.2 9.8
 16 3 3 18.9 12.4
 18 -16 -3 -5.3 7.6
 -2 18 -3 15.7 10.2
 16 2 3 -9.8 8.4
 -1 17 -3 -7.9 8
 17 -16 -3 -7 7.3
 -16 -1 -3 6.7 5.1
 16 1 3 1.1 9.3
 0 16 -3 -0.4 7.6
 16 -16 -3 -1.5 7.3
 16 0 3 -0.3 6.3
 16 0 3 -7 7.9
 1 15 -3 2.7 7
 1 15 -3 21.4 9.9
 15 -16 -3 21.1 9.8
 16 -1 3 16.2 9.8
 16 -1 3 17.8 7.8
 -15 16 3 9 6.9
 2 14 -3 30.4 9.6
 2 14 -3 13.1 7.1
 14 -16 -3 33.7 10.1
 -14 16 3 18.3 8.1
 16 -2 3 8.8 9
 16 -2 3 9.9 7.5
 13 -16 -3 22.4 9
 3 13 -3 15.1 7.5
 3 13 -3 0.1 7.9
 16 -3 3 17.7 8.4
 -13 16 3 11.1 7.3
 16 -3 3 26.9 9.1
 4 12 -3 52.69 10.6
 4 12 -3 56.69 12
 12 -16 -3 76.69 12.3
 16 -4 3 51.19 10.8
 -12 16 3 54.99 11.9
 16 -4 3 38.1 9.9
 11 -16 -3 32.2 9.3
 5 11 -3 26.1 8.5
 5 11 -3 7.9 7.2
 16 -5 3 17.3 7.8
 -11 16 3 29 9.1
 16 -5 3 28.7 9.3
 10 -16 -3 4.7 6
 6 10 -3 0.3 6.3
 6 10 -3 9.1 6.9
 -10 16 3 7.1 8.3
 16 -6 3 15.4 8.2
 16 -6 3 3.5 6.9
 7 9 -3 -5.6 3
 7 9 -3 13.4 7.4
 9 -16 -3 3.4 5.9
 -9 16 3 -6.6 6
 16 -7 3 -1.5 5.4
 16 -7 3 1.2 6.9
 8 -16 -3 18.7 6.8
 8 8 -3 14.3 8.7
 8 8 -3 13.7 6.3
 16 -8 3 18.6 8.6
 -8 16 3 12 7.8
 16 -8 3 6.9 6.4
 7 -16 -3 1 4.8
 9 7 -3 5.1 7.7
 9 7 -3 11.3 5.7
 16 -9 3 9.7 7.2
 16 -9 3 3.2 5.4
 -7 16 3 -2.2 6.4
 10 6 -3 9.7 7.7
 6 -16 -3 8.3 5.3
 10 6 -3 5.8 7.5
 16 -10 3 9.9 5.7
 16 -10 3 2.3 6.9
 -6 16 3 5.9 8.8
 11 5 -3 22.5 8.3
 5 -16 -3 28.6 7.6
 11 5 -3 31.2 10.6
 -5 16 3 21.9 9.1
 16 -11 3 29.6 10
 4 -16 -3 43.1 8.1
 12 4 -3 43.6 12.1
 16 -12 3 58.29 12.1
 -4 16 3 64.99 12.7
 13 3 -3 10.6 9.6
 3 -16 -3 24.8 6.7
 16 -13 3 25.2 9.7
 -3 16 3 25.1 10
 2 -16 -3 5.5 5.1
 -16 14 -3 26.2 7.1
 14 2 -3 -4 8.5
 -2 16 3 -6.3 7.3
 16 -14 3 8.5 8.2
 1 -16 -3 17 5.8
 -16 15 -3 23.8 7.5
 15 1 -3 13.4 11.7
 16 -15 3 11.6 9.3
 -1 16 3 9.7 8.8
 16 0 -3 -6.6 7.8
 -16 16 -3 3 5.9
 16 -16 3 15.2 9.1
 0 16 3 -21.2 8.5
 -16 17 -3 -3.3 6.7
 17 -1 -3 4.6 9.5
 1 16 3 17.6 9.6
 16 -17 3 12.7 9.2
 18 -2 -3 -20.2 6.6
 -16 18 -3 -11.6 7.4
 2 16 3 -3.2 8.5
 16 -18 3 -9.3 7.7
 19 -3 -3 25 11.8
 -16 19 -3 24.7 11.6
 3 16 3 22.2 11
 16 -19 3 34.6 11.7
 20 -4 -3 27.7 13.4
 -16 20 -3 7.3 11.1
 16 -20 3 38.2 13.3
 4 16 3 20.8 12.4
 21 -5 -3 19.2 11.5
 -16 21 -3 -6.2 8.9
 5 16 3 21.2 12
 16 -21 3 26.8 11.2
 -3 20 -3 70.89 16.9
 20 -17 -3 56.89 15.3
 17 3 3 67.89 16.7
 -2 19 -3 38.8 13.7
 19 -17 -3 37.9 13.5
 17 2 3 19.1 11.4
 -1 18 -3 27.7 11
 18 -17 -3 10.7 10.9
 17 1 3 0 10.6
 17 -17 -3 8.2 9.8
 0 17 -3 6.3 8.5
 17 0 3 -0.9 6.4
 17 0 3 3 9.8
 16 -17 -3 1.4 8.3
 1 16 -3 5.1 8.8
 17 -1 3 3.6 9.4
 -16 17 3 2 6.7
 17 -1 3 9.5 7.5
 2 15 -3 8.2 8
 15 -17 -3 13.1 9.1
 2 15 -3 4 7.5
 17 -2 3 1.2 7.2
 17 -2 3 2.9 8.9
 -15 17 3 1.7 7.3
 14 -17 -3 76.89 16.2
 3 14 -3 104.29 16.1
 3 14 -3 86.89 14.1
 17 -3 3 97.49 16.4
 -14 17 3 90.19 15.2
 17 -3 3 113.29 16.2
 4 13 -3 216.48 23.2
 13 -17 -3 277.97 24.9
 4 13 -3 201.48 22.9
 17 -4 3 202.08 23.1
 -13 17 3 203.38 22.9
 17 -4 3 283.27 25.7
 12 -17 -3 160.58 17.9
 5 12 -3 126.59 18.2
 5 12 -3 129.49 18
 -12 17 3 134.99 18.5
 17 -5 3 130.09 17.9
 17 -5 3 123.99 17.6
 6 11 -3 60.99 12
 11 -17 -3 56.99 11.8
 6 11 -3 52.59 12.2
 -11 17 3 54.99 12.2
 17 -6 3 51.19 11.6
 17 -6 3 54.79 11.8
 7 10 -3 6.8 7.4
 10 -17 -3 11.7 7
 7 10 -3 -0.8 5
 -10 17 3 11.4 8.2
 17 -7 3 8.7 8.1
 17 -7 3 1.4 5.8
 8 9 -3 7.5 6.9
 8 9 -3 14.5 8.4
 9 -17 -3 6.2 6.6
 -9 17 3 9.1 8.3
 17 -8 3 9.4 8.6
 17 -8 3 13.7 6.8
 9 8 -3 10 6.6
 9 8 -3 7.7 8.1
 8 -17 -3 19.8 6.8
 -8 17 3 3.7 7.8
 17 -9 3 6.4 6.8
 17 -9 3 10.6 7.4
 7 -17 -3 16.6 7
 10 7 -3 11.9 5.9
 10 7 -3 0.7 7.7
 -7 17 3 6.9 8.1
 17 -10 3 2.2 5.9
 17 -10 3 11.2 8.1
 6 -17 -3 45.1 9.2
 11 6 -3 53.79 9.6
 11 6 -3 70.09 13.6
 17 -11 3 44.5 11.6
 -6 17 3 52.09 12.7
 5 -17 -3 123.89 15.1
 12 5 -3 122.49 18.2
 17 -12 3 126.99 18.5
 -5 17 3 111.59 18
 13 4 -3 247.78 26.4
 17 -13 3 232.78 25.3
 -4 17 3 228.58 25
 3 -17 -3 98.49 12.8
 14 3 -3 105.69 18.6
 -3 17 3 75.19 15.7
 17 -14 3 108.29 17.8
 2 -17 -3 0.7 4.6
 15 2 -3 -15.9 7.1
 17 -15 3 17.9 9.9
 -2 17 3 7.6 8.9
 16 1 -3 -0.7 9.6
 -1 17 3 4.7 7.9
 17 -16 3 -4.9 7.4
 17 0 -3 -0.9 10.7
 -17 17 -3 -6.6 6.2
 17 -17 3 -11.1 8
 0 17 3 5.2 9
 -17 18 -3 -1.9 8
 18 -1 -3 0.9 10.2
 1 17 3 -8.2 6.7
 17 -18 3 5.3 10.3
 -17 19 -3 7.9 9.9
 19 -2 -3 30.4 13.5
 17 -19 3 32.8 13.5
 2 17 3 36.1 13.2
 -17 20 -3 42.6 13.7
 20 -3 -3 86.49 17.5
 3 17 3 63.89 15.8
 17 -20 3 70.39 17.4
 20 -18 -3 47.9 15.4
 -2 20 -3 43.4 14.1
 18 2 3 38.6 16.4
 19 -18 -3 8.5 10.2
 -1 19 -3 -7 11
 18 1 3 22.1 13.8
 0 18 -3 -11.2 7.9
 18 -18 -3 -7.8 8.9
 18 0 3 -10.7 9.7
 1 17 -3 10.8 10
 17 -18 -3 3.1 9.6
 18 -1 3 -20.3 7.8
 18 -1 3 3.4 7.9
 2 16 -3 7.2 9
 16 -18 -3 -3.1 8.2
 18 -2 3 -4.3 7.9
 18 -2 3 2.2 7.6
 -16 18 3 -4.5 6.6
 15 -18 -3 33.6 12.2
 3 15 -3 20.2 9.1
 3 15 -3 13.3 8.4
 18 -3 3 18.4 9.4
 -15 18 3 34.9 9.8
 18 -3 3 3.2 9.4
 4 14 -3 130.29 19
 4 14 -3 123.49 17.2
 14 -18 -3 95.69 17.2
 18 -4 3 102.49 16.6
 18 -4 3 112.09 18.6
 -14 18 3 134.59 18.2
 13 -18 -3 269.87 26
 5 13 -3 242.28 25.2
 5 13 -3 252.97 25.1
 18 -5 3 244.48 25.7
 18 -5 3 215.28 25.1
 -13 18 3 241.38 25.2
 6 12 -3 165.38 20.7
 6 12 -3 134.19 19.1
 12 -18 -3 190.98 20.7
 -12 18 3 179.58 22.7
 18 -6 3 157.78 20.4
 18 -6 3 145.99 20.8
 7 11 -3 21.6 9.4
 11 -18 -3 21.4 8
 7 11 -3 21.1 8.4
 -11 18 3 26 10.3
 18 -7 3 24.3 9.4
 18 -7 3 17.4 8.3
 8 10 -3 4.8 5.2
 10 -18 -3 17.9 7.2
 8 10 -3 3.8 8.4
 18 -8 3 8.7 4.8
 -10 18 3 8.2 8.8
 18 -8 3 23.7 9
 9 9 -3 23.7 8.4
 9 -18 -3 29.6 8.6
 9 9 -3 15.2 10.2
 -9 18 3 14.4 9.3
 18 -9 3 4.6 7.2
 18 -9 3 27.9 10.6
 8 -18 -3 8.7 6.3
 10 8 -3 8.6 9.2
 10 8 -3 23 7.7
 18 -10 3 11.9 6.7
 18 -10 3 16.5 9.4
 -8 18 3 1.2 7.5
 11 7 -3 21.6 10.7
 7 -18 -3 49.4 9.8
 18 -11 3 28 10.7
 -7 18 3 24 10.4
 6 -18 -3 171.18 17.6
 12 6 -3 133.39 20.7
 18 -12 3 146.39 20.9
 -6 18 3 144.09 21.4
 5 -18 -3 157.48 18.8
 13 5 -3 246.18 27.6
 18 -13 3 283.77 25.7
 -5 18 3 223.08 26.4
 4 -18 -3 108.19 14
 14 4 -3 108.49 18.7
 -4 18 3 130.09 19.6
 18 -14 3 99.69 17.6
 3 -18 -3 44.2 8
 15 3 -3 25.3 11.6
 18 -15 3 26.8 11
 -3 18 3 22.1 10.6
 16 2 -3 -3.6 9.8
 18 -16 3 -2.9 8.5
 -2 18 3 16.1 9.1
 17 1 -3 2.3 9.9
 -1 18 3 -6.2 10.1
 18 -17 3 8.3 9.2
 18 0 -3 -9.3 10.5
 0 18 3 -11.5 7.4
 18 -18 3 -6 8.6
 19 -1 -3 -5.3 12
 1 18 3 6 10.9
 18 -19 3 11.2 11.4
 20 -2 -3 37.3 14.1
 2 18 3 53.39 14.6
 18 -20 3 51.19 15.1
 19 -19 -3 -5.3 11.9
 0 19 -3 3.5 12.6
 19 0 3 -5.5 11.1
 1 18 -3 20.5 10.5
 18 -19 -3 14.2 11.3
 19 -1 3 11.4 11.3
 17 -19 -3 32.6 11.8
 2 17 -3 43.4 12.5
 19 -2 3 24.7 10.2
 19 -2 3 21.1 12.2
 3 16 -3 11.8 10.1
 16 -19 -3 20.8 12.7
 19 -3 3 15.2 10.9
 -16 19 3 17.7 10.3
 19 -3 3 27 9.9
 15 -19 -3 3.8 9.2
 4 15 -3 9 8.9
 4 15 -3 1.4 8.1
 19 -4 3 -2.4 9.3
 -15 19 3 5.4 8.3
 19 -4 3 0.5 8.3
 14 -19 -3 90.39 16.1
 5 14 -3 84.69 15.5
 5 14 -3 93.09 16.2
 19 -5 3 83.49 15.1
 -14 19 3 96.29 16.3
 19 -5 3 75.09 15.7
 6 13 -3 129.59 19.7
 6 13 -3 139.09 19.8
 13 -19 -3 173.18 21.5
 -13 19 3 152.88 20.7
 19 -6 3 115.19 18.5
 19 -6 3 176.28 21.6
 7 12 -3 28.7 11.6
 7 12 -3 51.79 12.4
 12 -19 -3 69.49 12.8
 -12 19 3 38.7 12.1
 19 -7 3 32.1 11.8
 19 -7 3 23.5 10.3
 8 11 -3 -1.5 4.6
 11 -19 -3 16.9 7.7
 8 11 -3 1.9 8.5
 -11 19 3 -1.6 8.3
 19 -8 3 12.1 8.1
 19 -8 3 15.5 9.6
 9 10 -3 67.69 12.6
 9 10 -3 57.49 13
 10 -19 -3 55.69 11.8
 -10 19 3 56.79 13.4
 19 -9 3 35.2 9.6
 19 -9 3 45.7 12.3
 9 -19 -3 71.09 12.7
 10 9 -3 85.79 16.2
 10 9 -3 56.89 12.1
 -9 19 3 63.79 14.3
 19 -10 3 58.39 12.6
 19 -10 3 53.39 13.5
 11 8 -3 11.3 10.8
 8 -19 -3 21.6 7
 19 -11 3 3.5 9.7
 -8 19 3 -1.2 8.7
 7 -19 -3 57.59 11.5
 12 7 -3 50.29 14.2
 -7 19 3 59.49 14.2
 19 -12 3 48 14.1
 6 -19 -3 154.48 18.7
 13 6 -3 145.49 21.8
 19 -13 3 148.29 22.2
 -6 19 3 150.98 22.4
 14 5 -3 108.89 18.9
 19 -14 3 102.29 18.8
 -5 19 3 81.49 17.1
 15 4 -3 -6.5 8.6
 4 -19 -3 1.2 4.7
 19 -15 3 9.7 10.6
 -4 19 3 12.2 10.9
 16 3 -3 31.1 13.3
 -3 19 3 33 11.9
 19 -16 3 20.6 11.4
 17 2 -3 26.2 13.1
 -2 19 3 39.3 13.1
 19 -17 3 39 12.9
 18 1 -3 19.5 13.6
 -1 19 3 25.9 10.6
 19 -18 3 17.5 11.7
 19 0 -3 -26.2 10.3
 0 19 3 24.9 11.7
 19 -19 3 -14.8 9.3
 2 18 -3 49.9 15.4
 18 -20 -3 53.69 17.5
 20 -2 3 73.29 18.2
 3 17 -3 66.99 17.1
 17 -20 -3 81.29 18.5
 20 -3 3 44.4 13.7
 20 -3 3 61.19 14.3
 -17 20 3 67.39 13.8
 16 -20 -3 26.9 12.8
 4 16 -3 36.3 11.1
 20 -4 3 7.9 12.1
 -16 20 3 19.2 11
 20 -4 3 15.8 10.2
 15 -20 -3 -6.7 9.9
 5 15 -3 1.8 8
 5 15 -3 6.9 9.9
 20 -5 3 3.4 9.2
 20 -5 3 -12.7 9.6
 -15 20 3 1.7 9.6
 14 -20 -3 13.4 9.9
 6 14 -3 30.2 11.5
 6 14 -3 15.1 9.4
 -14 20 3 26.4 11.1
 20 -6 3 30.6 11.3
 20 -6 3 13 8.6
 13 -20 -3 25.9 11.1
 7 13 -3 9.3 10.3
 7 13 -3 30 10.8
 20 -7 3 12.1 10.3
 -13 20 3 0 8.7
 20 -7 3 6.9 8.2
 8 12 -3 6.2 9.1
 12 -20 -3 -16.5 4.7
 8 12 -3 1.6 6.9
 20 -8 3 5.3 9.8
 20 -8 3 22.5 9.1
 -12 20 3 2.5 9.3
 9 11 -3 28.6 10.3
 11 -20 -3 70.59 12.9
 9 11 -3 40 12.6
 -11 20 3 53.39 13.9
 20 -9 3 24.8 11.2
 20 -9 3 39.3 11.3
 10 -20 -3 66.19 13.5
 10 10 -3 62.59 14.9
 -10 20 3 73.39 16.5
 20 -10 3 79.19 15.6
 11 9 -3 27.6 12.9
 9 -20 -3 66.89 12
 -9 20 3 46.5 14.3
 20 -11 3 59.59 14.1
 12 8 -3 5.7 10.7
 8 -20 -3 -4.8 6.7
 -8 20 3 -7.1 8.6
 20 -12 3 2.4 8.5
 7 -20 -3 11 7.9
 13 7 -3 -12 8.6
 -7 20 3 0.7 9.9
 20 -13 3 1.7 8.7
 14 6 -3 18 13.4
 20 -14 3 31.9 12.5
 -6 20 3 27.6 12.4
 15 5 -3 -9.4 11.1
 20 -15 3 8 9.9
 -5 20 3 9.8 10.5
 16 4 -3 19 12.7
 20 -16 3 20.1 11.6
 -4 20 3 20.5 12.5
 17 3 -3 34.1 14.7
 20 -17 3 49.99 15.1
 -3 20 3 52.49 14.9
 18 2 -3 70.59 17.8
 -2 20 3 61.39 16.7
 20 -18 3 34.5 15
 5 16 -3 3.9 12
 16 -21 -3 8.6 10.8
 21 -5 3 12.3 10.3
 21 -5 3 -3.6 10.1
 -16 21 3 11.9 9.3
 15 -21 -3 -9 8.8
 6 15 -3 -5.8 9
 6 15 -3 29 11.9
 -15 21 3 0.5 9.7
 21 -6 3 1.3 9.8
 21 -6 3 -15.2 6.4
 7 14 -3 3.8 9.2
 14 -21 -3 4.3 8.3
 7 14 -3 -15.5 6.5
 -14 21 3 -4.1 9.2
 21 -7 3 24.1 11.1
 21 -7 3 3.3 8
 8 13 -3 15 10.6
 8 13 -3 -0.2 7.3
 13 -21 -3 -2.8 8.8
 21 -8 3 -2.5 8.4
 21 -8 3 -3.4 7.8
 -13 21 3 17.1 11.3
 12 -21 -3 26.9 10
 9 12 -3 22.9 13.2
 21 -9 3 35.3 13.3
 -12 21 3 35.3 13.3
 21 -9 3 3.8 5
 10 11 -3 33.4 13.8
 11 -21 -3 58.69 13.3
 21 -10 3 34.5 13.6
 -11 21 3 62.29 15.5
 10 -21 -3 68.49 13.3
 11 10 -3 66.39 16
 -10 21 3 34.9 13.2
 21 -11 3 46.7 14.5
 9 -21 -3 68.39 12.7
 12 9 -3 10.3 11.8
 -9 21 3 19.5 12.4
 21 -12 3 38.9 14.3
 13 8 -3 -5.6 10.1
 8 -21 -3 5.2 7.4
 21 -13 3 1.8 10.5
 -8 21 3 1.5 10.4
 7 -21 -3 -10.5 6.4
 14 7 -3 -4.4 10.5
 21 -14 3 -6.4 9.1
 -7 21 3 -2.3 10.7
 15 6 -3 -13.8 9.6
 -6 21 3 8 12.1
 21 -15 3 -10 8.3
 16 5 -3 -10.2 10.9
 21 -16 3 12.9 10.9
 -5 21 3 14.7 12.3
 10 12 -3 11.8 12.4
 12 -22 -3 33.9 11
 -12 22 3 21.8 12.3
 22 -10 3 29.4 12.2
 11 -22 -3 8.1 10.5
 11 11 -3 22.3 13.6
 -11 22 3 21.6 12.9
 22 -11 3 20.2 12.6
 10 -22 -3 34.8 11.2
 12 10 -3 5.3 11.2
 22 -12 3 23.3 11.7
 -10 22 3 9.1 12.5
 0 0 -4 9999 690.03
 -1 0 -4 513.85 36.9
 1 -1 -4 541.45 36.9
 0 1 -4 516.95 36.6
 1 0 -4 606.24 40.4
 0 -1 -4 537.05 40.2
 1 0 -4 526.85 39.9
 1 -1 4 630.14 40.5
 2 -1 -4 638.44 44.6
 -1 -1 -4 635.94 44.8
 -2 -1 -4 52.69 5.8
 -1 3 -4 79.39 5.9
 3 -2 -4 47.7 5.8
 1 -3 4 80.49 6
 2 1 4 77.99 6.8
 0 2 -4 900.11 65.29
 0 -2 4 947.41 64.89
 2 0 4 946.01 65.79
 2 0 4 951.1 65.59
 1 1 -4 632.64 45.5
 1 -2 -4 657.43 46.2
 -1 -1 4 680.13 45.5
 0 -2 -4 622.74 44.4
 2 0 -4 624.44 43.9
 0 2 4 645.54 44.4
 -1 -2 -4 45.4 4.8
 3 -1 -4 50.29 4.7
 2 -3 4 53.69 4.9
 4 -2 -4 300.67 20.4
 -2 -2 -4 237.98 19.9
 4 -2 -4 234.28 19.9
 2 2 4 313.37 20.1
 2 2 4 288.17 20.7
 5 -3 -4 8.6 2.6
 -3 -2 -4 9.7 2.7
 -2 5 -4 5.2 2.7
 -2 5 -4 5 1.8
 2 -5 4 4.3 2.4
 3 2 4 8.5 2.3
 3 2 4 5.2 3.4
 -1 4 -4 220.08 18.1
 4 -3 -4 276.47 18.8
 4 -3 -4 237.38 18.2
 -3 -1 -4 274.87 18.5
 1 -4 4 227.98 18
 3 1 4 265.47 17.8
 3 1 4 232.48 18.9
 -3 0 -4 303.37 22.8
 3 -3 -4 325.47 23.3
 0 3 -4 317.27 23.6
 3 0 4 335.07 24.3
 3 0 4 355.36 24.4
 0 -3 4 330.77 23
 2 -3 -4 49.7 5.1
 1 2 -4 48.3 3.7
 -2 3 4 49.9 5.5
 3 -1 4 68.59 6
 2 1 -4 74.79 5.8
 2 1 -4 49.4 4.1
 1 -3 -4 48 5.1
 -2 -1 4 49.4 4
 -1 3 4 60.09 5.8
 3 0 -4 325.77 24.9
 0 3 4 365.06 24.8
 3 -3 4 301.07 24.9
 0 3 4 369.66 25.1
 -1 -3 -4 271.87 18.4
 4 -1 -4 235.68 18.6
 4 -1 -4 281.97 18.2
 -3 4 -4 238.68 18.5
 3 -4 4 218.98 18.5
 1 3 4 214.98 18.5
 5 -2 -4 4.1 2.5
 -3 5 -4 8.4 3.1
 5 -2 -4 9.4 2.6
 -2 -3 -4 11.8 2.7
 2 3 4 3.7 2.7
 2 3 4 11.1 3.3
 3 -5 4 8.4 2.8
 6 -3 -4 208.28 16.3
 6 -3 -4 181.68 16.1
 -3 6 -4 189.48 16.6
 -3 -3 -4 240.38 16.4
 -3 6 -4 209.28 15.4
 3 3 4 205.68 16.9
 3 3 4 220.08 16.2
 -3 7 -4 322.27 24.7
 7 -4 -4 306.47 23.8
 -3 7 -4 313.57 22.9
 7 -4 -4 318.27 24.1
 -4 -3 -4 318.17 23.6
 4 3 4 328.97 23.6
 4 3 4 304.57 24.6
 3 -7 4 313.97 23.9
 -2 6 -4 165.38 14.2
 6 -4 -4 190.88 14.8
 -2 6 -4 200.48 15.7
 4 2 4 225.08 14.5
 2 -6 4 172.58 14.7
 4 2 4 177.98 15.6
 -1 5 -4 105.09 8.5
 5 -4 -4 104.59 8.6
 5 -4 -4 122.79 9.6
 1 -5 4 102.19 8.4
 4 1 4 111.79 9.7
 4 1 4 92.19 9.6
 4 1 4 85.59 7.8
 0 4 -4 3 2
 4 -4 -4 1.8 1.4
 4 -4 -4 3.5 2.5
 4 0 4 1.1 2.5
 4 0 4 2.7 3.1
 0 -4 4 0.9 1.3
 1 3 -4 224.18 18.6
 1 3 -4 278.17 17.4
 3 -4 -4 276.97 19
 -1 -3 4 236.98 17.4
 -3 4 4 259.97 19.1
 4 -1 4 228.18 18.9
 4 -1 4 228.18 19.1
 2 -4 -4 239.68 20.8
 2 2 -4 293.47 21.2
 -2 4 4 301.87 21.5
 4 -2 4 287.47 21.2
 4 -2 4 298.97 21.5
 3 1 -4 237.28 18.5
 3 1 -4 229.98 17.2
 -4 3 -4 238.18 17.6
 1 -4 -4 277.17 18.4
 -1 4 4 239.08 18.6
 -1 4 4 235.18 17.9
 4 -3 4 240.08 18.8
 4 0 -4 -0.1 2.3
 0 -4 -4 2.3 2
 4 0 -4 0.1 1.5
 -4 4 -4 13.1 2.5
 0 4 4 11.4 3.2
 4 -4 4 0.7 2.4
 0 4 4 4.9 2.5
 5 -1 -4 97.09 8.7
 -4 5 -4 79.19 8
 4 -5 4 103.79 8.9
 1 4 4 102.09 8.8
 1 4 4 69.19 8
 6 -2 -4 183.58 15.1
 -4 6 -4 205.98 15.3
 2 4 4 180.28 14.7
 2 4 4 185.08 15.1
 4 -6 4 170.08 15.1
 -4 7 -4 326.97 24
 -3 -4 -4 268.17 22.7
 -4 7 -4 306.77 22
 7 -3 -4 323.37 23.6
 7 -3 -4 295.97 23.4
 3 4 4 292.77 23.8
 4 -7 4 319.57 23.7
 3 4 4 330.47 23.4
 -4 8 -4 483.05 33.5
 -4 8 -4 477.45 35.7
 4 4 4 461.65 34.5
 4 4 4 456.15 35.5
 -5 -4 -4 57.09 7
 -4 9 -4 85.09 6.8
 9 -5 -4 83.49 8.7
 -4 9 -4 81.59 10.2
 5 4 4 81.39 8.1
 4 -9 4 51.89 7.9
 5 4 4 88.49 10.5
 8 -5 -4 108.49 12
 -3 8 -4 148.99 10.9
 8 -5 -4 134.29 11.8
 -3 8 -4 142.89 13
 5 3 4 126.29 12.7
 5 3 4 134.09 11.3
 3 -8 4 138.39 12
 -2 7 -4 178.68 15.5
 -2 7 -4 181.98 14.2
 7 -5 -4 186.98 14.6
 -5 -2 -4 203.18 14.7
 7 -5 -4 207.98 15.6
 2 -7 4 178.08 14.5
 5 2 4 153.88 13.8
 5 2 4 190.58 15.9
 -1 6 -4 50.39 7.1
 -1 6 -4 51.29 5.4
 6 -5 -4 48 6.3
 6 -5 -4 45.7 5.1
 1 -6 4 48 5.1
 5 1 4 46.1 6.6
 5 1 4 41 6.5
 5 1 4 50.59 4.6
 0 5 -4 61.29 6.3
 5 -5 -4 63.19 5.6
 5 -5 -4 73.49 7.2
 0 -5 4 56.29 5.3
 5 0 4 64.89 7.6
 5 0 4 48.9 6.9
 -5 5 4 53.09 6.7
 1 4 -4 118.39 9.2
 4 -5 -4 98.59 7.9
 -4 5 4 90.99 9.2
 5 -1 4 97.39 9.5
 -1 -4 4 102.69 7.5
 5 -1 4 93.89 9.4
 -5 2 -4 7.5 1.2
 2 3 -4 4.8 2.7
 3 -5 -4 16.8 3.4
 5 -2 4 3.8 2.8
 5 -2 4 5 2.9
 -3 5 4 7.4 3.2
 3 2 -4 5.7 1.2
 2 -5 -4 11.6 2.9
 3 2 -4 9.2 3
 -5 3 -4 8.2 1.8
 5 -3 4 1.8 2.8
 -2 5 4 8.3 3.5
 -5 4 -4 76.69 7.6
 4 1 -4 102.09 9.1
 4 1 -4 105.09 7.4
 5 -4 4 108.89 9.3
 -1 5 4 70.79 8.7
 5 -4 4 92.89 8.2
 -1 5 4 91.99 8.1
 -5 5 -4 49.9 5.6
 5 0 -4 49.8 5.1
 5 0 -4 53.99 6.6
 0 5 4 49.1 6.6
 0 5 4 46.2 5.7
 5 -5 4 50.79 6.6
 6 -1 -4 41.7 5.2
 6 -1 -4 49.6 6.3
 -5 6 -4 41.4 5.7
 -1 -5 -4 34.2 4.9
 1 5 4 45.2 6.4
 1 5 4 49.1 6
 5 -6 4 43 6.2
 -2 -5 -4 182.78 13.9
 7 -2 -4 170.18 14.3
 -5 7 -4 150.68 14.3
 7 -2 -4 189.28 15.1
 2 5 4 168.98 14.6
 5 -7 4 178.48 15.1
 8 -3 -4 145.19 12.8
 8 -3 -4 142.19 13
 -5 8 -4 157.48 13.2
 -5 8 -4 137.19 10.7
 3 5 4 131.29 12.8
 3 5 4 135.79 12.5
 5 -8 4 148.69 12.9
 -5 9 -4 84.39 10.3
 -4 -5 -4 70.29 7.6
 -5 9 -4 79.49 6.6
 9 -4 -4 82.69 9.5
 9 -4 -4 81.59 8.9
 4 5 4 85.69 8.9
 5 -9 4 80.29 9.7
 4 5 4 68.69 9.7
 10 -5 -4 27.5 6.1
 -5 10 -4 28 6.7
 -5 -5 -4 18.4 4.1
 -5 10 -4 29 3.5
 5 -10 4 25.2 5.4
 5 5 4 24.6 5.6
 5 5 4 17.7 6.5
 11 -6 -4 120.39 12.7
 -5 11 -4 136.59 14
 -5 11 -4 131.89 10.5
 11 -6 -4 135.29 14
 -6 -5 -4 126.89 11.6
 6 5 4 122.09 12.4
 6 5 4 152.98 15.3
 -4 10 -4 45.7 5.2
 -6 -4 -4 60.79 6.9
 10 -6 -4 53.79 8.4
 10 -6 -4 42.4 6.6
 -4 10 -4 38.9 7.7
 4 -10 4 50.39 7.3
 6 4 4 42.1 8
 6 4 4 42.1 6.5
 -3 9 -4 8.2 2.6
 9 -6 -4 4.3 3.5
 9 -6 -4 11.1 3.5
 -3 9 -4 9.4 4.4
 3 -9 4 3.4 2.9
 6 3 4 7.9 4.4
 6 3 4 8.9 3.3
 8 -6 -4 171.98 12.2
 -2 8 -4 163.08 13.8
 -2 8 -4 150.18 11.7
 -6 -2 -4 109.99 11.5
 8 -6 -4 121.79 12.7
 6 2 4 178.28 14.3
 6 2 4 158.78 11.5
 2 -8 4 114.19 11.6
 -1 7 -4 30.4 4.5
 7 -6 -4 25 4
 -1 7 -4 29.4 6
 7 -6 -4 50.39 6.4
 6 1 4 30.8 5.9
 6 1 4 25.9 3.5
 6 1 4 24.3 5
 1 -7 4 39.4 4.3
 6 -6 -4 84.09 9.3
 6 -6 -4 93.19 8
 0 6 -4 92.49 8.8
 0 6 -4 102.09 10
 0 -6 4 82.19 7.6
 -6 6 4 103.49 9.3
 6 0 4 100.09 6.9
 6 0 4 101.29 9.9
 6 0 4 95.39 9.5
 5 -6 -4 38.7 5.9
 5 -6 -4 45.4 4.3
 1 5 -4 44.4 5.9
 -1 -5 4 43.9 3.9
 6 -1 4 53.39 6.8
 -5 6 4 41.2 6.1
 6 -1 4 56.29 7
 2 4 -4 175.18 14.8
 -4 6 4 204.58 15.4
 -2 -4 4 177.28 12.8
 6 -2 4 172.98 15.1
 6 -2 4 189.68 15.1
 -6 3 -4 215.68 15.2
 3 -6 -4 204.28 16.6
 3 3 -4 215.18 17
 6 -3 4 213.68 16.7
 6 -3 4 191.28 17.1
 -3 6 4 210.98 17.2
 -6 4 -4 215.48 14.7
 4 2 -4 184.98 14
 4 2 -4 188.68 15.9
 6 -4 4 161.08 15.8
 -2 6 4 200.88 14.7
 -2 6 4 216.48 16.5
 6 -4 4 190.78 15.2
 5 1 -4 47.9 6.5
 5 1 -4 46.3 4.6
 -6 5 -4 42.3 5.2
 1 -6 -4 42.7 5.6
 -1 6 4 41.7 6.5
 6 -5 4 46 6.5
 6 -5 4 53.69 5.5
 -1 6 4 40.6 5.2
 6 0 -4 91.09 9.4
 0 -6 -4 84.59 8.3
 -6 6 -4 98.39 8.6
 6 0 -4 89.29 8.2
 0 6 4 91.99 8.8
 6 -6 4 95.19 9.8
 0 6 4 100.99 9.8
 7 -1 -4 26 5.3
 7 -1 -4 28.8 4.6
 -6 7 -4 25.1 4.7
 -1 -6 -4 33.1 4.7
 1 6 4 26.5 5.5
 1 6 4 35.6 5.4
 6 -7 4 23.4 5.5
 8 -2 -4 183.28 15.3
 -6 8 -4 159.18 14.7
 8 -2 -4 182.98 14.6
 6 -8 4 155.28 15
 2 6 4 174.08 15.1
 2 6 4 169.78 15
 -6 9 -4 7.3 3.8
 9 -3 -4 8.7 4
 -6 9 -4 7 1.7
 9 -3 -4 5.9 3.8
 -3 -6 -4 2.5 2.4
 6 -9 4 4.8 4.1
 3 6 4 11 4.6
 3 6 4 -1.4 2.7
 10 -4 -4 54.49 8.1
 -6 10 -4 43.7 4.4
 -4 -6 -4 49.3 6.3
 -6 10 -4 48.3 8
 10 -4 -4 43.9 7.4
 6 -10 4 61.69 8.6
 4 6 4 48.7 8.1
 4 6 4 48 7.5
 -5 -6 -4 118.49 12
 -6 11 -4 148.29 14.4
 -6 11 -4 130.89 10.4
 11 -5 -4 144.69 13.4
 11 -5 -4 153.78 14.4
 5 6 4 134.59 13.5
 6 -11 4 143.39 14.1
 5 6 4 154.28 14.6
 -6 12 -4 78.29 6.8
 12 -6 -4 69.59 9.7
 12 -6 -4 83.09 11.1
 -6 12 -4 71.09 11.1
 -6 -6 -4 86.89 8.6
 6 -12 4 86.49 10.8
 6 6 4 93.69 10.9
 6 6 4 68.59 11
 -7 -6 -4 4.7 3.3
 13 -7 -4 1.4 4.7
 13 -7 -4 7.2 5.4
 -6 13 -4 0.2 5
 7 6 4 5.1 5.8
 6 -13 4 -0.3 2.7
 7 6 4 -1 4.3
 -5 12 -4 99.49 12.8
 12 -7 -4 68.89 10.3
 -5 12 -4 68.39 6.6
 12 -7 -4 69.69 9.3
 -7 -5 -4 62.69 8
 5 -12 4 67.89 9.4
 7 5 4 66.79 9
 7 5 4 57.09 10.2
 11 -7 -4 35.6 7.4
 -4 11 -4 31.4 4.3
 11 -7 -4 31.5 5.8
 -7 -4 -4 23.3 4.7
 -4 11 -4 42.5 7.8
 7 4 4 22.6 7.4
 7 4 4 37 5.9
 4 -11 4 11.6 4.5
 10 -7 -4 32.7 5.5
 -3 10 -4 28.2 6.9
 -3 10 -4 41.3 4.9
 -7 -3 -4 28.8 4.9
 10 -7 -4 31.3 6.3
 7 3 4 32.8 7.1
 3 -10 4 29.3 5.3
 7 3 4 31.5 5.2
 -2 9 -4 109.29 12.5
 -2 9 -4 116.09 10.5
 9 -7 -4 129.69 10.8
 9 -7 -4 131.49 12.2
 2 -9 4 137.79 10.9
 7 2 4 109.49 10
 7 2 4 109.39 12.6
 -1 8 -4 1258.67 88.59
 8 -7 -4 1192.68 87.89
 8 -7 -4 1250.57 86.49
 -1 8 -4 1233.28 86.89
 7 1 4 1198.18 87.79
 1 -8 4 1211.68 86.39
 7 1 4 1295.27 85.89
 7 1 4 1229.28 88.49
 0 7 -4 1399.76 96.89
 7 -7 -4 1444.06 94.69
 0 7 -4 1406.76 95.69
 7 -7 -4 1245.68 96.09
 0 -7 4 1193.28 94.49
 7 0 4 1361.56 96.39
 7 0 4 1399.06 96.79
 -7 7 4 1288.07 95.89
 7 0 4 1487.55 93.79
 6 -7 -4 29.1 3.5
 6 -7 -4 37.1 5.7
 1 6 -4 21.2 5.6
 1 6 -4 27.2 4.8
 7 -1 4 30.5 5.7
 -1 -6 4 37.9 3.5
 7 -1 4 34.1 6.2
 -6 7 4 29.6 5.4
 5 -7 -4 174.28 13.3
 2 5 -4 187.48 15.2
 5 -7 -4 205.58 15.6
 7 -2 4 171.18 15.3
 7 -2 4 163.28 15.4
 -5 7 4 156.38 15.3
 -2 -5 4 201.28 13.1
 3 4 -4 308.67 24.1
 4 -7 -4 336.77 24.1
 7 -3 4 288.97 23.7
 7 -3 4 299.07 24.3
 -3 -4 4 330.87 21.7
 -4 7 4 306.17 24.3
 -3 -4 4 297.17 21.7
 3 -7 -4 326.37 24.6
 4 3 -4 312.47 24.9
 -7 4 -4 313.27 23.2
 7 -4 4 295.77 25
 -4 -3 4 344.97 22.6
 -3 7 4 320.57 25.3
 5 2 -4 185.58 15.3
 -7 5 -4 159.68 13.6
 2 -7 -4 204.18 14.9
 5 2 -4 184.98 13.3
 -2 7 4 164.68 13.7
 7 -5 4 178.38 15.5
 -2 7 4 169.68 15.5
 7 -5 4 173.98 14.3
 6 1 -4 25 5.2
 -7 6 -4 23.8 4.3
 6 1 -4 29.8 3.9
 1 -7 -4 42.7 5.5
 7 -6 4 20.2 5.2
 -1 7 4 27.6 4.5
 7 -6 4 26.3 4.1
 -1 7 4 24.2 5.8
 0 -7 -4 1228.78 97.19
 7 0 -4 1365.76 97.09
 7 0 -4 1480.35 98.69
 -7 7 -4 1450.95 97.79
 7 -7 4 1366.66 98.59
 0 7 4 1404.06 98.59
 0 7 4 1427.76 97.59
 8 -1 -4 1258.77 88.39
 -7 8 -4 1259.27 88.99
 8 -1 -4 1235.48 89.49
 1 7 4 1236.58 88.69
 7 -8 4 1255.47 89.59
 1 7 4 1270.97 89.49
 9 -2 -4 128.99 12.4
 -2 -7 -4 111.99 10.6
 -7 9 -4 122.89 12
 9 -2 -4 120.59 11.5
 2 7 4 133.09 12.4
 7 -9 4 123.89 12.5
 2 7 4 117.49 12
 10 -3 -4 32.2 6.5
 -3 -7 -4 36.8 5.5
 -7 10 -4 35.9 3.5
 -7 10 -4 33.7 6.7
 10 -3 -4 34 6.4
 7 -10 4 39.2 7.6
 3 7 4 38.8 7.1
 -7 11 -4 22.8 6.2
 11 -4 -4 30.4 6.7
 11 -4 -4 24.5 6.2
 -4 -7 -4 22.9 4.8
 -7 11 -4 31.9 3.1
 4 7 4 34.5 7
 7 -11 4 30.2 6.9
 4 7 4 30 7.1
 12 -5 -4 63.09 9.5
 12 -5 -4 73.09 10
 -7 12 -4 60.29 10.1
 -5 -7 -4 57.09 7.6
 5 7 4 59.79 9.9
 5 7 4 76.59 10.4
 7 -12 4 69.29 10.4
 13 -6 -4 2.3 4.5
 13 -6 -4 -2.9 2.3
 -7 13 -4 3.6 5
 -6 -7 -4 2.1 3.1
 6 7 4 0.8 4.9
 6 7 4 4.3 5.9
 7 -13 4 -0.8 4.5
 14 -7 -4 392.56 32
 14 -7 -4 391.56 30.7
 -7 -7 -4 358.96 28.8
 -7 14 -4 374.46 32.3
 7 7 4 387.86 32.8
 7 7 4 388.96 31
 7 -14 4 361.96 31.3
 -8 -7 -4 2.6 3.9
 15 -8 -4 10.8 6.4
 -7 15 -4 2 6.2
 15 -8 -4 0.7 5.4
 8 7 4 -4.5 5.3
 7 -15 4 6.1 5.2
 8 7 4 4.7 6.6
 14 -8 -4 35.7 7.3
 -6 14 -4 31.3 8.8
 -8 -6 -4 36.3 6.1
 14 -8 -4 29 8
 6 -14 4 18 6.3
 8 6 4 31.8 9.5
 8 6 4 29.6 7.3
 13 -8 -4 0.1 3.9
 13 -8 -4 -2.9 4.4
 -5 13 -4 2.9 5
 -5 13 -4 1.3 2.6
 -8 -5 -4 2.6 3.2
 5 -13 4 4.4 4.3
 8 5 4 -0.2 5.7
 8 5 4 -1 4.4
 -4 12 -4 49.4 6
 12 -8 -4 47.5 9
 -4 12 -4 39.9 8.6
 12 -8 -4 53.19 7.5
 -8 -4 -4 56.99 7.1
 8 4 4 35.8 8.6
 8 4 4 52.49 7.3
 4 -12 4 42 7.2
 -3 11 -4 4.7 2.7
 -3 11 -4 3.8 4.4
 11 -8 -4 9.3 3.9
 11 -8 -4 4.9 4.7
 -8 -3 -4 -0.4 2.6
 8 3 4 7.5 3.6
 8 3 4 7.8 5.4
 3 -11 4 3.8 3.3
 10 -8 -4 107.69 12
 10 -8 -4 126.69 10.7
 -2 10 -4 114.69 14
 -2 10 -4 114.79 10.6
 2 -10 4 101.39 10.5
 8 2 4 123.59 10.2
 8 2 4 125.09 13.3
 -1 9 -4 367.16 30.2
 9 -8 -4 396.36 29.7
 9 -8 -4 368.76 27.5
 -1 9 -4 370.76 28.2
 1 -9 4 382.06 27.7
 8 1 4 363.46 26.9
 8 1 4 379.66 30.2
 8 1 4 384.46 29.5
 8 -8 -4 136.69 14.3
 0 8 -4 161.38 15.4
 0 8 -4 168.68 13.9
 8 -8 -4 169.58 12.7
 -8 8 4 126.19 13.9
 8 0 4 173.98 11.7
 8 0 4 182.18 15.7
 8 0 4 156.58 14.9
 1 7 -4 1244.88 87.89
 7 -8 -4 1264.57 86.19
 7 -8 -4 1229.18 88.39
 1 7 -4 1261.67 88.79
 -7 8 4 1254.27 88.39
 -1 -7 4 1215.48 86.29
 8 -1 4 1211.08 88.59
 8 -1 4 1244.38 88.49
 2 6 -4 158.48 13.9
 6 -8 -4 178.08 12
 2 6 -4 162.58 14.8
 6 -8 -4 127.59 13.9
 -6 8 4 145.29 14.3
 8 -2 4 174.48 15
 8 -2 4 158.98 14.5
 3 5 -4 141.39 12.1
 5 -8 -4 135.89 9.5
 5 -8 -4 105.19 11.4
 -5 8 4 136.39 12.4
 8 -3 4 151.68 12.6
 8 -3 4 145.79 12.7
 -3 -5 4 110.19 9.2
 -8 4 -4 419.66 30.8
 4 -8 -4 413.16 32.7
 4 4 -4 483.55 33.5
 8 -4 4 439.26 32.6
 -4 8 4 452.85 33.6
 8 -4 4 469.75 33.6
 -4 -4 4 416.26 30.5
 3 -8 -4 105.59 11.1
 5 3 -4 131.79 12.2
 -8 5 -4 131.69 10.2
 8 -5 4 148.49 11.7
 8 -5 4 141.29 12.9
 -5 -3 4 111.69 9.3
 -3 8 4 143.09 12.9
 6 2 -4 147.69 14.5
 2 -8 -4 125.79 13.4
 6 2 -4 165.78 12.5
 -8 6 -4 169.68 13.2
 -2 8 4 170.78 13
 8 -6 4 171.88 13.5
 -2 8 4 156.38 14.9
 8 -6 4 158.18 14.9
 1 -8 -4 1248.68 88.29
 -8 7 -4 1249.68 88.09
 7 1 -4 1239.08 87.59
 7 1 -4 1291.47 89.59
 -1 8 4 1243.18 87.99
 8 -7 4 1246.38 89.49
 -1 8 4 1239.18 89.49
 8 -7 4 1241.58 87.59
 0 -8 -4 123.19 13.4
 -8 8 -4 182.18 14.4
 8 0 -4 185.88 15.6
 8 0 -4 166.18 13.6
 0 8 4 154.48 14
 8 -8 4 156.78 15.2
 0 8 4 202.08 16
 9 -1 -4 387.06 30.5
 9 -1 -4 386.46 29.2
 -8 9 -4 387.26 29.9
 1 8 4 393.76 29.7
 1 8 4 350.96 30.1
 8 -9 4 400.46 30.8
 -2 -8 -4 119.29 11.2
 10 -2 -4 119.69 12.1
 10 -2 -4 134.79 13.3
 -8 10 -4 111.89 12.4
 2 8 4 144.79 13
 2 8 4 127.69 12.9
 8 -10 4 116.79 13.3
 -3 -8 -4 1.5 2.9
 -8 11 -4 3.1 4.6
 11 -3 -4 3.4 4.3
 11 -3 -4 2.1 4.4
 -8 11 -4 3.1 1.2
 8 -11 4 0.2 4.4
 3 8 4 3.3 4.8
 3 8 4 1.8 4.9
 -4 -8 -4 61.59 7.7
 12 -4 -4 50.19 8.4
 12 -4 -4 59.59 9.7
 -8 12 -4 55.19 9.5
 4 8 4 46.4 9.1
 8 -12 4 52.39 9.1
 13 -5 -4 2.7 4.8
 -8 13 -4 3.4 5
 -5 -8 -4 1.6 3.2
 13 -5 -4 2.8 5.4
 5 8 4 -7.4 4.9
 5 8 4 1.1 5.3
 8 -13 4 -2.3 4.2
 14 -6 -4 38.8 8.6
 14 -6 -4 37.1 8.5
 -8 14 -4 30.4 8.5
 -6 -8 -4 41.7 6.4
 6 8 4 21.4 7.3
 6 8 4 33.5 8.7
 8 -14 4 38 9.1
 -7 -8 -4 2.9 3.2
 -8 15 -4 4.3 6.5
 15 -7 -4 -6.4 5.3
 15 -7 -4 -2 3
 8 -15 4 0.2 5.8
 7 8 4 2.9 7.4
 7 8 4 -2.1 6
 -8 16 -4 230.08 22.8
 16 -8 -4 207.48 21.4
 16 -8 -4 216.78 20.9
 -8 -8 -4 224.48 18.3
 8 -16 4 227.98 21.4
 8 8 4 216.08 22.6
 8 8 4 175.58 20
 -8 17 -4 92.39 15.6
 17 -9 -4 107.29 13.9
 17 -9 -4 95.89 15.2
 9 8 4 85.79 14.9
 8 -17 4 82.39 13.3
 16 -9 -4 4.4 5.8
 -9 -7 -4 -0.9 3.1
 16 -9 -4 5.3 7
 -7 16 -4 7.9 7.1
 9 7 4 -5.7 5.6
 7 -16 4 -1.2 3.2
 9 7 4 -2.3 6.4
 15 -9 -4 140.09 15.5
 15 -9 -4 170.88 18.5
 -6 15 -4 151.58 19.2
 -9 -6 -4 152.98 14.3
 6 -15 4 149.59 16.1
 9 6 4 154.08 15.4
 9 6 4 164.68 19.6
 -5 14 -4 6.9 6.5
 14 -9 -4 7.3 4.9
 14 -9 -4 10 6.4
 -9 -5 -4 6.3 3.8
 5 -14 4 10 5.4
 9 5 4 4.8 5.3
 9 5 4 8.5 7.1
 13 -9 -4 17.3 5.2
 -9 -4 -4 20.6 4.8
 -4 13 -4 20.1 4.3
 -4 13 -4 19.7 7.1
 13 -9 -4 25 8.1
 9 4 4 29.1 8.2
 4 -13 4 25.6 6
 9 4 4 17.7 5.4
 -3 12 -4 -0.1 4.8
 12 -9 -4 1.3 4.9
 -3 12 -4 0.9 3.1
 12 -9 -4 0.9 3.1
 -9 -3 -4 6.7 3.6
 9 3 4 1.6 6.1
 3 -12 4 1.2 3.2
 9 3 4 1.3 3.5
 -2 11 -4 -3.4 2.6
 -2 11 -4 4.8 5.3
 -9 -2 -4 0.2 1.5
 11 -9 -4 2.2 3.1
 11 -9 -4 2.7 4.9
 9 2 4 -3.3 2.9
 2 -11 4 2.5 2.9
 9 2 4 9.6 5.6
 10 -9 -4 18.3 3.7
 -1 10 -4 27.1 4.9
 10 -9 -4 14 5.4
 -1 10 -4 18.6 6.5
 9 1 4 26.3 6.2
 1 -10 4 16.6 3.8
 9 1 4 25.6 3.5
 9 1 4 24.6 6.6
 0 9 -4 137.69 13.2
 9 -9 -4 135.69 11.7
 0 9 -4 152.58 15.3
 9 -9 -4 147.79 14.5
 -9 9 4 161.18 14.1
 9 0 4 144.79 14.1
 9 0 4 151.68 15.1
 9 0 4 155.68 10.8
 0 -9 4 148.09 12.1
 8 -9 -4 400.06 29.6
 1 8 -4 364.96 29.9
 8 -9 -4 371.26 26.7
 1 8 -4 375.06 28.8
 9 -1 4 378.76 29.9
 -1 -8 4 386.16 27
 -8 9 4 364.56 29.1
 9 -1 4 339.47 29.1
 7 -9 -4 132.09 12.4
 7 -9 -4 122.89 9.4
 2 7 -4 116.29 12.7
 2 7 -4 135.79 12.5
 -2 -7 4 127.79 9.7
 9 -2 4 117.49 12.5
 -7 9 4 121.09 12.5
 9 -2 4 128.69 13
 6 -9 -4 8.2 1.5
 6 -9 -4 5.5 3.6
 3 6 -4 4.9 3.5
 9 -3 4 6.8 4
 9 -3 4 7.7 4.8
 -6 9 4 9.1 4.5
 -3 -6 4 3 1.5
 4 5 -4 75.39 9.6
 5 -9 -4 66.99 8.8
 9 -4 4 79.19 9.2
 -4 -5 4 69.99 5.7
 -5 9 4 68.69 9.6
 9 -4 4 81.19 10.1
 5 4 -4 80.19 10
 4 -9 -4 71.19 8.9
 -9 5 -4 73.69 6.4
 9 -5 4 75.89 8.2
 -4 9 4 76.49 10
 9 -5 4 69.39 9.5
 -5 -4 4 65.19 5.7
 3 -9 -4 6.5 3.3
 -9 6 -4 10.5 2.9
 6 3 -4 6.6 4.1
 -3 9 4 8.2 2.7
 9 -6 4 8.2 4.5
 9 -6 4 3.6 3.2
 -3 9 4 5.3 4.7
 7 2 -4 122.19 10.5
 7 2 -4 131.19 13
 2 -9 -4 133.99 11.8
 -9 7 -4 126.09 11
 -2 9 4 114.19 13
 -2 9 4 126.89 10.9
 9 -7 4 124.99 11.3
 9 -7 4 118.49 13
 -9 8 -4 352.16 28.9
 8 1 -4 380.26 30.4
 1 -9 -4 394.26 29
 8 1 -4 390.36 28.4
 -1 9 4 370.16 30.6
 -1 9 4 385.26 28.8
 9 -8 4 390.16 30.6
 9 -8 4 385.26 28.3
 -9 9 -4 150.08 13.9
 9 0 -4 149.59 15.1
 9 0 -4 145.69 13
 0 9 4 158.48 13.7
 0 9 4 139.69 14.9
 9 -9 4 156.78 15.1
 10 -1 -4 21.8 4.9
 -9 10 -4 22.9 5.5
 -1 -9 -4 11.1 4
 10 -1 -4 16 5.9
 9 -10 4 27.4 7.3
 1 9 4 28.5 7.1
 1 9 4 18.5 5.2
 11 -2 -4 4.6 4.9
 -9 11 -4 3.4 4
 11 -2 -4 -1.3 3.4
 -2 -9 -4 3.6 3.2
 2 9 4 -2.7 5.2
 2 9 4 0.4 4.5
 9 -11 4 4 4.8
 -3 -9 -4 4.2 3.1
 -9 12 -4 8.2 5
 12 -3 -4 6.2 5.5
 12 -3 -4 -0.8 3.9
 9 -12 4 0 5.5
 3 9 4 0.5 4.9
 3 9 4 -0.3 4.3
 -9 13 -4 20.6 6.9
 -4 -9 -4 27.5 5.4
 13 -4 -4 24.6 6.6
 13 -4 -4 25.6 7.9
 9 -13 4 23.5 7.6
 4 9 4 21 7.3
 14 -5 -4 14.1 6.3
 -5 -9 -4 3.2 3.6
 -9 14 -4 19.5 7.9
 14 -5 -4 16.1 6.9
 5 9 4 16.3 7.4
 9 -14 4 14 7.3
 5 9 4 4.4 6.7
 15 -6 -4 135.59 17.1
 -9 15 -4 138.39 18
 -6 -9 -4 151.18 13.9
 15 -6 -4 142.29 16.8
 9 -15 4 167.18 17.6
 6 9 4 147.99 17.3
 6 9 4 151.28 18.1
 16 -7 -4 6.7 6.8
 16 -7 -4 -1.9 4.7
 -7 -9 -4 3.6 3.8
 -9 16 -4 13.5 7.2
 9 -16 4 4.8 6.2
 7 9 4 4.1 6.2
 7 9 4 5.4 7.6
 17 -8 -4 108.09 16.2
 17 -8 -4 119.69 15.4
 -9 17 -4 101.69 16.4
 9 -17 4 86.09 14.8
 8 9 4 103.89 14.1
 8 9 4 110.89 16.2
 -9 18 -4 54.59 13.1
 18 -9 -4 42.3 10.8
 18 -9 -4 62.19 12.3
 9 -18 4 51.49 11.2
 9 9 4 77.99 14.1
 19 -10 -4 9.7 8.3
 -9 19 -4 4.9 9.2
 9 -19 4 -0.4 6.6
 10 9 4 -3.7 8.4
 18 -10 -4 2.7 7.6
 18 -10 -4 9.5 6.9
 -8 18 -4 8.7 8.6
 8 -18 4 6.7 4.9
 10 8 4 -10 6.6
 17 -10 -4 15.7 6.8
 -7 17 -4 25 9.5
 17 -10 -4 15.1 8.4
 7 -17 4 5.7 7.4
 10 7 4 5.1 8
 -10 -6 -4 -0.1 3.8
 -6 16 -4 -2 6
 16 -10 -4 -0.6 6.7
 16 -10 -4 -3.2 4.4
 6 -16 4 4.9 5.4
 10 6 4 4.8 7.5
 -5 15 -4 27.2 9.1
 15 -10 -4 27.4 8.7
 15 -10 -4 29.4 7
 -10 -5 -4 35.1 6.4
 10 5 4 31.3 9.5
 5 -15 4 31.1 7.6
 14 -10 -4 10.2 5
 -4 14 -4 21.6 7.7
 -10 -4 -4 26.4 5.7
 14 -10 -4 22.6 8
 4 -14 4 14.8 5.6
 10 4 4 17.3 8.2
 -3 13 -4 63.99 11.1
 13 -10 -4 54.59 7.9
 -3 13 -4 63.99 7.8
 -10 -3 -4 64.99 8.4
 13 -10 -4 64.19 11.4
 10 3 4 53.59 10.9
 3 -13 4 65.49 8.4
 -2 12 -4 43.9 9.3
 12 -10 -4 42.6 8.8
 12 -10 -4 43.1 6
 -10 -2 -4 28.6 5.7
 -2 12 -4 42.4 6.6
 2 -12 4 37.9 6.3
 10 2 4 50.09 5.9
 10 2 4 40.8 9.2
 -1 11 -4 -6.1 3.1
 11 -10 -4 0 2.7
 -1 11 -4 1.2 4.9
 11 -10 -4 4.8 4.5
 10 1 4 1.5 4.4
 10 1 4 3.5 5.5
 1 -11 4 2.9 2.8
 10 1 4 -2 2.3
 10 -10 -4 118.59 12.5
 0 10 -4 95.59 12.9
 0 10 -4 95.09 10.9
 10 -10 -4 98.39 8.6
 -10 10 4 113.79 11.8
 10 0 4 93.29 7.5
 10 0 4 116.19 12.2
 10 0 4 79.59 12.2
 0 -10 4 110.49 9.3
 9 -10 -4 15.5 5.3
 1 9 -4 24.7 6.9
 9 -10 -4 15.8 2.7
 1 9 -4 13.8 4.5
 -1 -9 4 15 3.1
 -9 10 4 22.8 6.2
 10 -1 4 22.7 6.2
 10 -1 4 25.1 6.3
 8 -10 -4 110.89 12.3
 2 8 -4 126.19 13.3
 2 8 -4 126.79 12.3
 8 -10 -4 120.79 8.8
 10 -2 4 115.09 12.6
 -8 10 4 123.89 12.6
 -2 -8 4 111.99 9.4
 10 -2 4 122.79 13
 3 7 -4 29.4 6.8
 7 -10 -4 37.2 6.6
 3 7 -4 32.6 6.5
 10 -3 4 27 6.3
 10 -3 4 26.2 6.3
 -7 10 4 29.6 6.6
 -3 -7 4 34.8 3.7
 4 6 -4 48.2 7.6
 6 -10 -4 48.2 3.9
 6 -10 -4 44 4
 6 -10 -4 64.39 8.5
 10 -4 4 43.5 7.5
 -4 -6 4 53.19 4.4
 -6 10 4 37.4 7.7
 10 -4 4 51.19 8.4
 5 -10 -4 22.6 5.4
 5 5 -4 25.7 6.5
 -5 -5 4 23.7 2.8
 10 -5 4 34.8 7.7
 -5 10 4 22.2 6.2
 6 4 -4 52.69 8.4
 4 -10 -4 64.49 8.3
 -10 6 -4 38 5.4
 -6 -4 4 56.09 4.8
 10 -6 4 51.19 8.7
 10 -6 4 51.39 7.3
 -4 10 4 34.4 8
 3 -10 -4 38.2 6.4
 7 3 -4 27.1 6.4
 7 3 -4 36.3 4.6
 -10 7 -4 26.2 4.8
 -3 10 4 30.7 4.6
 10 -7 4 31.3 5.6
 10 -7 4 38.8 7.4
 -3 10 4 28.9 7.1
 -10 8 -4 119.09 11.3
 8 2 -4 113.69 13.2
 8 2 -4 122.09 10.7
 2 -10 -4 114.19 11.6
 10 -8 4 120.89 13.4
 -2 10 4 131.79 11.1
 10 -8 4 124.49 11.2
 -2 10 4 120.99 14.4
 -10 9 -4 22.2 5
 1 -10 -4 15.9 4.6
 9 1 -4 20.3 4.7
 9 1 -4 18.3 6.4
 -1 10 4 21.9 4.9
 10 -9 4 29.9 4.6
 10 -9 4 17.6 6.1
 -1 10 4 25.5 7.2
 -10 10 -4 91.09 11.4
 10 0 -4 101.79 10.3
 10 0 -4 93.29 12.6
 0 10 4 101.89 10.8
 10 -10 4 102.69 13.4
 0 10 4 91.09 12.7
 11 -1 -4 0.3 3.7
 -10 11 -4 1.5 4.6
 -1 -10 -4 0 3.1
 11 -1 -4 0.9 5.9
 1 10 4 2.5 4.3
 10 -11 4 6.4 6.2
 1 10 4 -3.8 4.7
 -10 12 -4 40.8 8.9
 12 -2 -4 52.59 9.6
 -2 -10 -4 41.5 6.9
 12 -2 -4 51.89 8.3
 2 10 4 50.69 8.9
 2 10 4 46.5 9.9
 10 -12 4 42.4 9
 -3 -10 -4 70.79 8.5
 13 -3 -4 66.39 9.9
 -10 13 -4 61.49 11
 13 -3 -4 58.69 10.7
 10 -13 4 64.19 11.4
 3 10 4 55.29 9.7
 3 10 4 42.4 10.3
 -4 -10 -4 22.7 5.2
 -10 14 -4 22.3 7.6
 14 -4 -4 14.1 6.8
 14 -4 -4 17 6.4
 10 -14 4 21 7.8
 4 10 4 20.3 6.6
 4 10 4 10.7 6.8
 -10 15 -4 26.7 8.6
 15 -5 -4 31.7 8.2
 -5 -10 -4 26.9 6
 15 -5 -4 22.8 8.4
 5 10 4 15.2 7.8
 5 10 4 21 6.8
 10 -15 4 21.8 7.9
 -6 -10 -4 0.5 3.3
 -10 16 -4 -3.5 6.1
 16 -6 -4 -0.9 5.9
 16 -6 -4 -1 5.8
 6 10 4 -8.1 5.1
 10 -16 4 0.7 6
 6 10 4 -2 6.5
 17 -7 -4 10.7 7
 17 -7 -4 30.4 8.2
 -10 17 -4 7 7.7
 7 10 4 5.3 8
 7 10 4 4.9 6.7
 10 -17 4 12.6 7.7
 18 -8 -4 7.6 6.6
 18 -8 -4 0.9 5
 -10 18 -4 1.7 7.7
 10 -18 4 1.9 6.3
 8 10 4 -8.7 6.7
 8 10 4 -10.6 5.1
 19 -9 -4 12.4 8
 19 -9 -4 9.2 8.8
 -10 19 -4 3.3 8.8
 10 -19 4 11.7 8.4
 9 10 4 5.8 8.5
 -10 20 -4 -12.4 8.4
 20 -10 -4 6.8 8
 10 10 4 7.7 10.2
 10 -20 4 8.4 8
 21 -11 -4 9.4 9.5
 -10 21 -4 8.1 12.2
 11 10 4 9.5 10.5
 10 -21 4 -6.4 6.7
 -9 20 -4 15.1 11
 20 -11 -4 38.8 12.4
 11 9 4 33.5 12.9
 19 -11 -4 -1.2 8.5
 -8 19 -4 6.2 8.9
 11 8 4 -8.2 8
 8 -19 4 10.2 7.8
 -7 18 -4 4.1 8.6
 18 -11 -4 15.7 9.4
 7 -18 4 3.4 6.2
 11 7 4 2.5 8.4
 -11 -6 -4 36.2 6.7
 -6 17 -4 36.7 10.7
 17 -11 -4 31.2 10.8
 6 -17 4 25.7 8.3
 11 6 4 34 10.6
 -11 -5 -4 26.6 6
 -5 16 -4 16.8 8.4
 16 -11 -4 18.8 8.6
 11 5 4 11.6 8.4
 5 -16 4 14.5 6.2
 -4 15 -4 30 9.3
 -11 -4 -4 32 6.5
 15 -11 -4 24.4 8.6
 11 4 4 23.5 9.2
 4 -15 4 39.1 7.3
 14 -11 -4 104.59 14.9
 -11 -3 -4 93.59 10.3
 -3 14 -4 65.69 12.9
 -3 14 -4 85.29 11.3
 11 3 4 81.59 14
 3 -14 4 108.39 10.8
 13 -11 -4 63.49 8.2
 13 -11 -4 72.69 12
 -2 13 -4 52.69 8.2
 -11 -2 -4 56.29 8
 -2 13 -4 63.59 11.2
 2 -13 4 68.99 8.6
 11 2 4 76.79 12.4
 -1 12 -4 3.3 5.3
 12 -11 -4 1.1 4.8
 12 -11 -4 1.2 2.8
 -1 12 -4 4.7 4
 11 1 4 1.4 4.6
 1 -12 4 0.7 3.1
 11 1 4 2.1 5.7
 0 11 -4 38.1 7.2
 0 11 -4 38 8.7
 11 -11 -4 48.6 5.6
 11 -11 -4 72.69 10.3
 11 0 4 52.09 9.1
 11 0 4 44.4 9.2
 0 -11 4 57.79 6.4
 -11 11 4 50.89 8.5
 1 10 -4 0.7 5.1
 1 10 -4 1.1 3.9
 10 -11 -4 4.8 4.7
 10 -11 -4 -1.4 1.7
 -1 -10 4 2.3 2.3
 11 -1 4 1.7 4.3
 11 -1 4 -2.8 5
 -10 11 4 -2.2 4.1
 2 9 -4 7.9 4.1
 9 -11 -4 -1.3 3.9
 2 9 -4 1.9 5
 11 -2 4 4.3 4.8
 -2 -9 4 2.6 1.9
 -9 11 4 0.9 4.4
 11 -2 4 -0.9 4.5
 3 8 -4 8.8 6
 8 -11 -4 1.2 4.5
 3 8 -4 6.1 4.8
 -3 -8 4 -2.3 1.5
 11 -3 4 2.3 4.7
 -8 11 4 4.7 4.9
 11 -3 4 4.7 4.6
 7 -11 -4 17.6 5.4
 4 7 -4 25.2 7
 4 7 -4 36.2 7.2
 -7 11 4 35.5 7.4
 11 -4 4 26.1 6.6
 -4 -7 4 24.1 3.1
 11 -4 4 31 7.1
 5 6 -4 142.59 13.5
 6 -11 -4 113.79 12.9
 5 6 -4 134.59 14.1
 11 -5 4 118.29 13.6
 -5 -6 4 120.39 9.6
 11 -5 4 138.59 13.2
 -6 11 4 142.59 14.2
 6 5 -4 132.59 13.8
 5 -11 -4 122.29 12.4
 -6 -5 4 119.79 9.5
 11 -6 4 110.69 13.5
 -5 11 4 133.19 13.9
 11 -6 4 140.49 12.9
 -11 7 -4 40.3 5.1
 4 -11 -4 24.1 5.9
 7 4 -4 39.3 7.9
 -7 -4 4 27.4 3.7
 11 -7 4 34.3 7.4
 11 -7 4 29.9 5.8
 -4 11 4 37.4 8.3
 3 -11 -4 -2.6 2.6
 8 3 -4 5.3 4.9
 8 3 -4 3.3 2.6
 -11 8 -4 4.3 3.2
 11 -8 4 4.1 3.5
 11 -8 4 0.2 4.7
 -3 11 4 5.8 3.1
 -3 11 4 7.6 5.7
 9 2 -4 3.6 4.9
 -11 9 -4 -2.2 3.3
 2 -11 -4 -3 2.6
 9 2 -4 2.6 2.9
 11 -9 4 5.5 5.2
 -2 11 4 0 3
 11 -9 4 -3.5 3.2
 -2 11 4 3.1 5.6
 -11 10 -4 10.1 4.7
 10 1 -4 2.1 5.4
 1 -11 -4 -0.3 2.5
 10 1 -4 2.4 3.3
 11 -10 4 0.8 4.7
 -1 11 4 3.4 3.9
 -1 11 4 -5.6 5.2
 11 0 -4 47.1 7.6
 11 0 -4 53.59 10
 -11 11 -4 53.69 8.6
 0 -11 -4 64.59 8.1
 0 11 4 33 8.6
 11 -11 4 52.79 10.1
 0 11 4 46 7.7
 12 -1 -4 9.6 6.2
 -11 12 -4 3 4.7
 12 -1 -4 7.7 4.4
 -1 -11 -4 2.3 3.5
 1 11 4 -1.4 4.5
 1 11 4 5.7 5.5
 11 -12 4 11.5 7.1
 13 -2 -4 63.79 11.5
 -2 -11 -4 67.79 8.8
 -11 13 -4 58.89 10.6
 13 -2 -4 64.09 9.8
 2 11 4 61.19 10.2
 11 -13 4 59.09 11.1
 2 11 4 69.59 11.3
 14 -3 -4 99.09 12.9
 -3 -11 -4 104.39 10.6
 -11 14 -4 84.09 13.9
 14 -3 -4 99.89 14.5
 3 11 4 98.79 13.8
 11 -14 4 98.59 14.9
 3 11 4 72.59 11.7
 15 -4 -4 33.5 9.6
 15 -4 -4 32.2 8.3
 -11 15 -4 22 8.4
 -4 -11 -4 35.9 6.5
 11 -15 4 38.8 9.4
 4 11 4 24.4 8.5
 4 11 4 27.6 8.3
 -5 -11 -4 21.9 5.3
 16 -5 -4 8.7 6.8
 -11 16 -4 12.3 8
 16 -5 -4 22.6 9
 5 11 4 2.4 2.9
 5 11 4 19.8 7.6
 11 -16 4 10.2 7.2
 17 -6 -4 34.6 9.6
 -11 17 -4 30.6 10.4
 17 -6 -4 40.6 10
 11 -17 4 26.8 10
 6 11 4 33 9.5
 6 11 4 42 10.7
 -11 18 -4 5.7 8.3
 18 -7 -4 16 8.6
 18 -7 -4 0.8 7.7
 11 -18 4 7.6 7
 7 11 4 5.6 7.6
 7 11 4 1.4 7.4
 19 -8 -4 0.8 7.7
 19 -8 -4 -5.6 7.5
 -11 19 -4 7 9
 11 -19 4 -2.5 6.5
 8 11 4 -0.2 8.2
 20 -9 -4 30.4 11
 -11 20 -4 41.4 12.7
 20 -9 -4 8 9.5
 9 11 4 25.3 11.3
 11 -20 4 45 12.1
 21 -10 -4 9.5 9.2
 -11 21 -4 22.1 12.3
 11 -21 4 16 10.6
 10 11 4 12.3 10.2
 22 -11 -4 1.2 9.1
 -11 22 -4 -5.4 9.1
 11 -22 4 -18.9 6.5
 11 11 4 -0.6 11.1
 -9 21 -4 6.6 10.6
 21 -12 -4 15.7 11.1
 12 9 4 -2 9.9
 20 -12 -4 -1.4 8.1
 -8 20 -4 -10.1 8.5
 12 8 4 9.5 9.6
 8 -20 4 2 8.7
 19 -12 -4 12.4 9.3
 -7 19 -4 1.3 9.4
 7 -19 4 11.5 6.7
 12 7 4 10.3 9.8
 18 -12 -4 34.1 11.5
 -6 18 -4 25.6 10.5
 6 -18 4 14.1 7.8
 12 6 4 13.9 9.7
 -12 -5 -4 50.99 8.2
 17 -12 -4 61.89 13.3
 -5 17 -4 49.7 12.8
 5 -17 4 45.8 9.7
 12 5 4 60.39 13.3
 16 -12 -4 7 8.1
 -12 -4 -4 7.9 4.5
 -4 16 -4 12.9 8.2
 12 4 4 7.1 9.2
 4 -16 4 9.3 5.7
 -3 15 -4 28.8 9.7
 15 -12 -4 18.3 8.1
 -12 -3 -4 23.8 5.8
 12 3 4 12.1 8.5
 3 -15 4 22.9 6.1
 -12 -2 -4 19.5 5.4
 -2 14 -4 27.2 8.6
 14 -12 -4 16.4 7.8
 -2 14 -4 18.6 5.7
 12 2 4 22.9 8.6
 2 -14 4 12.7 4.9
 13 -12 -4 -1.8 5.3
 -1 13 -4 -0.9 5.4
 -1 13 -4 -1 4.2
 1 -13 4 0.1 2.9
 12 1 4 7.4 7
 12 1 4 3.2 5.4
 0 12 -4 4.7 4.3
 12 -12 -4 0.9 5
 0 12 -4 -4.2 4.5
 12 0 4 -1.8 4.1
 12 0 4 -2 5.9
 -12 12 4 6.4 5.6
 0 -12 4 6.2 3.3
 11 -12 -4 7.6 5.4
 1 11 -4 1.4 5.3
 1 11 -4 1.4 4.3
 -11 12 4 11 5.5
 -1 -11 4 1.6 2.7
 12 -1 4 -1 4.9
 12 -1 4 6.4 6.3
 2 10 -4 50.79 8
 10 -12 -4 39.1 8.2
 2 10 -4 41.9 8.5
 -2 -10 4 41.4 5.2
 12 -2 4 43.8 8.9
 -10 12 4 43.8 8.6
 12 -2 4 49.3 9.1
 3 9 -4 -1.3 3.9
 9 -12 -4 14.3 5.7
 3 9 -4 -3.4 5.1
 12 -3 4 1.9 4.7
 -3 -9 4 2.6 2
 12 -3 4 3.7 5.7
 -9 12 4 -4.1 4.6
 4 8 -4 53.79 8.6
 8 -12 -4 42.8 8.1
 4 8 -4 42 8.4
 12 -4 4 47.7 8.8
 12 -4 4 61.59 9.9
 -8 12 4 37.2 8.3
 -4 -8 4 45.2 4.6
 5 7 -4 59.19 9.5
 7 -12 -4 57.99 9.2
 5 7 -4 73.69 10.3
 12 -5 4 66.19 10.3
 12 -5 4 67.89 9.7
 -5 -7 4 56.19 5.4
 -7 12 4 74.29 11
 6 -12 -4 75.39 10.3
 6 6 -4 93.39 11.9
 6 6 -4 83.69 11.3
 -6 -6 4 76.79 6.6
 -6 12 4 82.89 11.8
 12 -6 4 74.99 11.9
 5 -12 -4 67.29 9.3
 7 5 -4 55.29 9.8
 -5 12 4 58.09 10.3
 12 -7 4 57.09 10.4
 12 -7 4 72.99 9.1
 -7 -5 4 57.79 5.6
 4 -12 -4 53.49 8.6
 -12 8 -4 57.09 6.9
 8 4 -4 43.9 9
 -8 -4 4 54.79 5.5
 12 -8 4 55.59 9.9
 -4 12 4 53.39 9.8
 12 -8 4 45.9 7.3
 9 3 -4 3.4 5.2
 -12 9 -4 0.4 3.6
 9 3 -4 3.4 3
 3 -12 -4 3.8 3.8
 -3 12 4 4.7 5.3
 -3 12 4 -2.2 2.8
 12 -9 4 2.5 5.2
 12 -9 4 6 3.8
 10 2 -4 49.4 9.8
 2 -12 -4 38.3 7.3
 -12 10 -4 59.99 8.4
 10 2 -4 56.69 7.2
 12 -10 4 43.8 9.6
 -2 12 4 47.6 7.1
 -2 12 4 38.8 9.3
 12 -10 4 55.59 7.2
 1 -12 -4 1.5 2
 -12 11 -4 2.6 4.1
 11 1 -4 14.3 7.1
 11 1 -4 2.1 3.7
 -1 12 4 1.7 3.9
 12 -11 4 11.7 6.5
 -1 12 4 1.5 5.7
 12 0 -4 -4.6 5.5
 0 -12 -4 4.9 4
 -12 12 -4 -5.8 4
 12 0 -4 -0.7 4
 0 12 4 3.5 4.6
 0 12 4 -10.2 5.7
 12 -12 4 1.4 5.7
 13 -1 -4 1.1 6.4
 -1 -12 -4 10.4 4.6
 -12 13 -4 6 5.4
 13 -1 -4 2.8 4.7
 12 -13 4 3 6.5
 1 12 4 -0.4 5.5
 1 12 4 3.4 4.7
 14 -2 -4 15.6 6.6
 -12 14 -4 15.9 7.1
 -2 -12 -4 13.3 4.9
 14 -2 -4 12.8 7.6
 2 12 4 18.7 7
 12 -14 4 35 9.2
 2 12 4 12.4 8
 15 -3 -4 21.7 7.6
 -12 15 -4 31.5 8.8
 15 -3 -4 11.2 8.4
 -3 -12 -4 24.4 6
 3 12 4 32.2 9
 3 12 4 24.2 8
 12 -15 4 23.8 8.8
 16 -4 -4 6 6
 16 -4 -4 8.1 7.4
 -4 -12 -4 9.7 4.6
 -12 16 -4 16.5 8
 12 -16 4 -3.1 7.6
 4 12 4 2.7 5.8
 4 12 4 0 6.7
 -12 17 -4 63.09 12.9
 17 -5 -4 65.69 11.9
 17 -5 -4 58.19 13.5
 5 12 4 62.09 12.4
 12 -17 4 72.99 13.3
 5 12 4 49.3 11.7
 18 -6 -4 23.8 9.5
 -12 18 -4 29.1 10.3
 18 -6 -4 27 9
 12 -18 4 36 10.3
 6 12 4 31 10.5
 6 12 4 19.1 9.8
 19 -7 -4 13.9 8.7
 -12 19 -4 15.1 8.8
 19 -7 -4 5.9 9
 12 -19 4 11.5 8.6
 7 12 4 3.1 7.4
 7 12 4 3.1 8.1
 20 -8 -4 -2.2 8.2
 20 -8 -4 3 9.2
 -12 20 -4 8.3 8.8
 8 12 4 -1.9 9.4
 12 -20 4 12.2 8.8
 -12 21 -4 4.7 10.1
 21 -9 -4 7.8 9.6
 21 -9 -4 2.9 7.2
 9 12 4 7.1 10.9
 12 -21 4 16.1 8.9
 -8 21 -4 -2 11.6
 21 -13 -4 -5.1 10.1
 13 8 4 -13.7 9.4
 20 -13 -4 -6.6 7.6
 -7 20 -4 0.8 9.2
 13 7 4 -8.5 9.9
 -6 19 -4 9.5 9.9
 19 -13 -4 17.6 11
 13 6 4 15.2 10.7
 18 -13 -4 89.39 16
 -5 18 -4 91.89 17.1
 13 5 4 88.89 16.9
 17 -13 -4 4.9 8.1
 -4 17 -4 6.9 9.2
 -13 -4 -4 6.4 4.8
 13 4 4 8.5 9.2
 -13 -3 -4 28.3 6.7
 -3 16 -4 28.3 9.7
 16 -13 -4 29.8 10
 13 3 4 19.8 9.6
 15 -13 -4 -3.6 6.7
 -13 -2 -4 0.8 3.9
 -2 15 -4 11.4 6.4
 13 2 4 4 8.3
 -1 14 -4 2.9 5.2
 -1 14 -4 -10.4 4.7
 14 -13 -4 -5.1 6.2
 13 1 4 4.3 5.4
 13 1 4 8.1 7.1
 13 -13 -4 0.4 6.4
 0 13 -4 2.1 4.6
 0 13 -4 -2.7 5.7
 13 0 4 -0.4 5.2
 13 0 4 -8 5.8
 1 12 -4 3.6 5
 12 -13 -4 -4.3 5.6
 1 12 -4 -2.8 6.3
 -12 13 4 4.7 5.7
 13 -1 4 -7.2 6
 13 -1 4 -4.4 5.3
 11 -13 -4 68.49 11
 2 11 -4 62.49 10
 2 11 -4 78.89 11.6
 13 -2 4 63.19 10.6
 13 -2 4 47.1 10.2
 -11 13 4 63.29 10.5
 3 10 -4 64.29 9.7
 10 -13 -4 50.29 9.5
 3 10 -4 73.29 10.9
 -10 13 4 55.99 10.3
 13 -3 4 52.59 10.6
 13 -3 4 68.99 10.6
 4 9 -4 26 6.8
 4 9 -4 19.3 6.5
 9 -13 -4 22.7 6.9
 13 -4 4 25.2 7.8
 -9 13 4 26.4 7.7
 13 -4 4 11.8 6.2
 8 -13 -4 2.2 4.8
 5 8 -4 5.1 6.5
 5 8 -4 3.2 5.1
 13 -5 4 2.8 4.9
 -8 13 4 0.9 5.3
 13 -5 4 4.6 5.6
 6 7 -4 1.1 4.8
 6 7 -4 -3.2 5.2
 7 -13 -4 0 4.6
 -7 13 4 5.3 6.2
 13 -6 4 2.9 5.2
 13 -6 4 3 4.7
 6 -13 -4 1.7 4.1
 7 6 -4 0 3.5
 7 6 -4 3.1 5.1
 -6 13 4 0.4 5.3
 13 -7 4 2 4.6
 13 -7 4 -6.8 4.5
 8 5 -4 0.3 5.9
 5 -13 -4 2.5 4
 -5 13 4 0.9 5.9
 -8 -5 4 -0.4 2
 13 -8 4 2.4 4.3
 13 -8 4 3 5.3
 9 4 -4 30.3 8
 4 -13 -4 29.9 6.3
 -13 9 -4 25.4 5.1
 -4 13 4 17.5 4.3
 -9 -4 4 23.7 3.8
 13 -9 4 19 7.2
 13 -9 4 21.5 5.8
 -4 13 4 22.7 7.8
 10 3 -4 63.59 11.3
 3 -13 -4 55.99 9.1
 -13 10 -4 65.09 8.7
 -3 13 4 65.19 8
 13 -10 4 65.69 8.7
 -10 -3 4 66.09 6.8
 -3 13 4 61.69 11.4
 13 -10 4 61.29 11.9
 2 -13 -4 61.69 9.3
 -13 11 -4 64.49 9.4
 11 2 -4 56.29 11.5
 11 2 -4 74.79 8.9
 -2 13 4 67.39 12
 13 -11 4 53.59 11.5
 -2 13 4 60.99 8.6
 13 -11 4 79.19 8.9
 12 1 -4 0.4 6.2
 12 1 -4 3.3 4.1
 -13 12 -4 2.3 4.5
 1 -13 -4 1.3 4.2
 -1 13 4 -3.9 6.1
 13 -12 4 -1.5 6.2
 -1 13 4 2.2 4.8
 0 -13 -4 0.8 4.1
 13 0 -4 9.6 7.9
 13 0 -4 -2.7 4.1
 -13 13 -4 -1.2 4.7
 0 13 4 6.9 6.6
 0 13 4 3.5 5.2
 13 -13 4 -1.8 7
 -13 14 -4 -2.6 5.2
 14 -1 -4 3.7 5
 14 -1 -4 -7.3 5.9
 -1 -13 -4 -4.2 3.8
 1 13 4 5.3 5.5
 13 -14 4 4.8 6.7
 1 13 4 -9.4 4.6
 -2 -13 -4 -2.7 3.9
 15 -2 -4 5.9 8.1
 -13 15 -4 -0.9 6.1
 15 -2 -4 8.3 6
 2 13 4 2.1 5.6
 13 -15 4 4.5 7
 2 13 4 -12.6 5.5
 16 -3 -4 11.6 7.2
 -3 -13 -4 25.3 6.1
 16 -3 -4 21.7 9.2
 -13 16 -4 19.9 8.1
 3 13 4 13.9 8.3
 3 13 4 11.6 7
 13 -16 4 33.8 9.7
 17 -4 -4 6.9 6.9
 17 -4 -4 15.5 9.8
 -13 17 -4 10.8 8.1
 13 -17 4 1.8 7.8
 4 13 4 10.3 8
 4 13 4 4.7 7.2
 18 -5 -4 93.79 15.5
 -13 18 -4 105.19 17.1
 18 -5 -4 103.99 17.1
 13 -18 4 111.39 17.2
 5 13 4 100.69 17
 5 13 4 79.69 15.2
 19 -6 -4 15.5 8.4
 -13 19 -4 7.1 8.5
 19 -6 -4 10.8 10
 6 13 4 -8.6 6.1
 6 13 4 16.4 9.4
 13 -19 4 7.9 8.2
 20 -7 -4 -0.1 8.3
 20 -7 -4 5.3 7.6
 -13 20 -4 -2.6 8.5
 13 -20 4 -0.6 8
 7 13 4 2.9 7.6
 21 -8 -4 -15.1 9.1
 21 -8 -4 2.8 9.4
 -13 21 -4 1.3 9.6
 13 -21 4 -11.9 8.1
 8 13 4 -5.4 9.6
 21 -14 -4 19.8 11.1
 -7 21 -4 13.4 12.2
 14 7 4 22.4 13.6
 -6 20 -4 15.7 9.9
 20 -14 -4 -5.3 7.5
 14 6 4 5.1 10.7
 19 -14 -4 45 13.6
 -5 19 -4 46.1 14.3
 14 5 4 39.1 13.7
 18 -14 -4 36.8 12
 -4 18 -4 41.9 12.5
 14 4 4 22.6 11.3
 -3 17 -4 16.5 9.7
 17 -14 -4 28.8 10.3
 -14 -3 -4 28.3 6.9
 14 3 4 11.7 9.7
 16 -14 -4 11.2 8
 -2 16 -4 11.1 8
 -14 -2 -4 2.3 4.4
 14 2 4 11.1 8.4
 15 -14 -4 -6.7 6.2
 -1 15 -4 1.3 6.6
 14 1 4 5.4 7.5
 14 1 4 -7.5 4.6
 14 -14 -4 20.2 9.2
 0 14 -4 31.2 7.8
 0 14 -4 15.5 8.5
 14 0 4 27.3 8.1
 14 0 4 31.8 9.7
 1 13 -4 4.4 5.4
 13 -14 -4 -4.6 5.4
 1 13 -4 0.3 5.8
 14 -1 4 0.5 6.7
 14 -1 4 -1.9 5.6
 -13 14 4 8.4 6.8
 2 12 -4 24.5 7.4
 12 -14 -4 9.3 6.6
 2 12 -4 26.7 8.2
 14 -2 4 18 7.9
 -12 14 4 8 6.4
 14 -2 4 21 7.9
 11 -14 -4 103.09 13.7
 3 11 -4 86.89 13.1
 3 11 -4 95.69 13
 14 -3 4 86.59 13.4
 -11 14 4 101.99 14.1
 14 -3 4 77.09 13
 4 10 -4 25.8 7.6
 10 -14 -4 25.8 8.1
 4 10 -4 29.2 7.3
 14 -4 4 20.2 8
 14 -4 4 13.8 7.6
 -10 14 4 20.9 7.9
 5 9 -4 6.4 5.9
 5 9 -4 8.6 5.2
 9 -14 -4 9.6 6.6
 -9 14 4 10.5 6.8
 14 -5 4 6.3 6.5
 14 -5 4 13.1 6.2
 8 -14 -4 33.2 7.6
 6 8 -4 27.7 8.1
 6 8 -4 31.3 8
 14 -6 4 40.6 9.5
 -8 14 4 25.3 8.7
 14 -6 4 32.1 7.7
 7 7 -4 403.26 31.1
 7 -14 -4 353.16 29.2
 14 -7 4 317.37 28.6
 14 -7 4 367.76 31.1
 -7 14 4 333.87 30.5
 8 6 -4 29.9 8
 6 -14 -4 42.7 8.2
 8 6 -4 29.6 8.5
 14 -8 4 34.9 7.7
 -6 14 4 28.4 8.9
 14 -8 4 39 10.2
 5 -14 -4 6.8 4.5
 9 5 -4 14.1 6.4
 9 5 -4 7.8 6.8
 14 -9 4 14.7 5.8
 14 -9 4 6.3 6.4
 -5 14 4 15.3 7.8
 -14 10 -4 20.7 5.3
 10 4 -4 21.8 8.4
 4 -14 -4 25.9 6.5
 -4 14 4 14 7.4
 14 -10 4 17.4 5.8
 14 -10 4 14.7 7.7
 3 -14 -4 92.39 11.7
 -14 11 -4 100.89 10.8
 11 3 -4 77.89 13.4
 -3 14 4 69.79 12.9
 14 -11 4 83.99 10.1
 14 -11 4 73.69 13.1
 12 2 -4 21.8 6.3
 12 2 -4 20.3 8.5
 -14 12 -4 24.1 6.3
 -2 14 4 14.5 5.4
 14 -12 4 23.6 8.7
 -2 14 4 30.7 9.3
 13 1 -4 1.5 4.5
 -14 13 -4 -1 4.7
 1 -14 -4 -4.3 3.7
 13 1 -4 3.7 6.6
 -1 14 4 1.3 4.9
 14 -13 4 -1 6.4
 -1 14 4 -0.8 7.1
 0 -14 -4 14 5.9
 -14 14 -4 21.1 7.5
 14 0 -4 31.6 10.5
 14 0 -4 23.9 6.7
 0 14 4 29.2 7.5
 0 14 4 20.3 8.3
 14 -14 4 24.1 9.2
 15 -1 -4 10.9 5.9
 -14 15 -4 3.2 5.5
 -1 -14 -4 -1.9 3.8
 15 -1 -4 4.2 8.5
 14 -15 4 2.5 7
 1 14 4 6.7 7.9
 1 14 4 -2.9 5.5
 16 -2 -4 15 6.9
 -14 16 -4 9.9 7.6
 16 -2 -4 -3.7 8.8
 -2 -14 -4 17.1 5.3
 14 -16 4 6.9 8.3
 2 14 4 27.3 9.8
 2 14 4 6.6 6.4
 17 -3 -4 18 8.1
 -14 17 -4 30.8 9.6
 17 -3 -4 21.5 9.9
 14 -17 4 34.8 11.3
 3 14 4 26.9 8.8
 3 14 4 34.5 10.9
 -14 18 -4 39.5 11.1
 18 -4 -4 22.6 11.8
 18 -4 -4 26.6 9.7
 4 14 4 28.3 10.6
 4 14 4 19.9 9.3
 14 -18 4 31.8 11.2
 19 -5 -4 45.5 12.2
 19 -5 -4 28.4 10.5
 -14 19 -4 17.2 9.7
 14 -19 4 59.69 13
 5 14 4 39.7 12.6
 5 14 4 44 11.8
 20 -6 -4 -1.1 9.5
 -14 20 -4 -3.6 7.9
 20 -6 -4 -3.5 7.7
 14 -20 4 4.3 8.6
 6 14 4 4.8 5.7
 6 14 4 7.1 9.3
 21 -7 -4 31 13.4
 21 -7 -4 29.3 11.8
 -14 21 -4 26.9 11.5
 14 -21 4 27.5 11
 7 14 4 35.6 11.5
 -6 21 -4 0.4 9.9
 21 -15 -4 10.1 11.5
 15 6 4 -0.3 10.7
 -5 20 -4 2.7 8.7
 20 -15 -4 4.3 8.9
 15 5 4 1.7 10.2
 19 -15 -4 48.7 14
 -4 19 -4 16.2 11.2
 15 4 4 32.4 12.9
 18 -15 -4 6.1 8.3
 -3 18 -4 -18.5 6.2
 15 3 4 -5.3 8.4
 -15 -2 -4 34.5 6.9
 -2 17 -4 25.1 10.5
 17 -15 -4 26.8 10.7
 15 2 4 15.4 10.5
 -15 -1 -4 85.09 11.4
 16 -15 -4 83.69 15.9
 -1 16 -4 78.39 15.5
 15 1 4 94.99 17.2
 0 15 -4 72.49 13.9
 15 -15 -4 78.09 14.5
 15 0 4 81.99 14.9
 15 0 4 82.19 13.5
 1 14 -4 -1.1 7
 1 14 -4 -6.3 5.2
 14 -15 -4 1.7 7.1
 -14 15 4 0.6 5.9
 15 -1 4 -1.5 6
 15 -1 4 -6.3 7.3
 13 -15 -4 -1.5 5.8
 2 13 -4 7.5 5.8
 2 13 -4 -4.4 4.9
 15 -2 4 -4.4 5.1
 -13 15 4 0.9 6.7
 15 -2 4 2.5 6.9
 3 12 -4 16.3 7.5
 3 12 -4 15 7.9
 12 -15 -4 23.3 8
 -12 15 4 16.3 7.6
 15 -3 4 17.7 8.2
 15 -3 4 25.9 9.1
 4 11 -4 36 8.8
 4 11 -4 38.5 9.3
 11 -15 -4 29 8.4
 15 -4 4 33.3 8.9
 15 -4 4 30 9.7
 -11 15 4 43 9.7
 10 -15 -4 27.2 8.1
 5 10 -4 26.8 7.5
 5 10 -4 19.4 7.4
 -10 15 4 28.6 9.1
 15 -5 4 31.6 9.2
 15 -5 4 23.7 8.3
 9 -15 -4 185.68 17.6
 6 9 -4 156.48 17.5
 6 9 -4 167.28 18
 15 -6 4 150.08 18.2
 -9 15 4 157.58 19.4
 15 -6 4 144.39 19.2
 7 8 -4 4.5 4.8
 7 8 -4 7.1 6.6
 8 -15 -4 6.3 5.9
 -8 15 4 4.2 6.7
 15 -7 4 9.3 6.8
 8 7 -4 -0.2 6.1
 8 7 -4 11.2 5.8
 7 -15 -4 7.1 5.9
 15 -8 4 -1.2 6
 15 -8 4 4.2 5.9
 -7 15 4 -1.5 6.1
 6 -15 -4 156.48 16
 9 6 -4 146.09 16.6
 9 6 -4 172.08 18.5
 15 -9 4 127.99 15.2
 15 -9 4 176.48 20.6
 -6 15 4 137.69 18.7
 10 5 -4 23.7 8.9
 5 -15 -4 32.3 7.4
 10 5 -4 27.8 7.8
 -5 15 4 29.2 9.6
 15 -10 4 37.9 7.2
 15 -10 4 38.2 10.5
 4 -15 -4 40.2 7.8
 11 4 -4 28 9.6
 15 -11 4 31.9 9.6
 15 -11 4 31 7.6
 -4 15 4 31.9 9.3
 3 -15 -4 26.2 6.4
 12 3 -4 23.4 9.3
 -15 12 -4 29 6.8
 15 -12 4 34.7 9.9
 -3 15 4 21.7 9
 -15 13 -4 2.8 5.4
 2 -15 -4 -3.1 4
 13 2 -4 -2 6.7
 15 -13 4 -1.6 6.6
 -2 15 4 -3.8 6.6
 14 1 -4 8.4 9
 1 -15 -4 5.2 4.9
 -15 14 -4 -2.8 5.1
 -1 15 4 4.1 7.3
 15 -14 4 1.3 7.5
 -15 15 -4 73.39 12.1
 0 -15 -4 53.79 9.5
 15 0 -4 85.59 15.2
 0 15 4 87.19 15.1
 15 -15 4 76.99 15.3
 -1 -15 -4 72.89 11
 -15 16 -4 85.49 13.5
 16 -1 -4 98.19 17
 15 -16 4 93.19 16.5
 1 15 4 109.69 17.6
 1 15 4 91.09 19.6
 17 -2 -4 13.6 10.7
 -15 17 -4 19.5 8.3
 2 15 4 17.2 8.2
 15 -17 4 27.2 10
 2 15 4 23.5 10.9
 -15 18 -4 -10 7.3
 18 -3 -4 -6.2 7.8
 3 15 4 -12.7 8
 15 -18 4 1.5 8.1
 3 15 4 -1.2 6.8
 19 -4 -4 34.8 12.4
 -15 19 -4 37 11.9
 4 15 4 37.5 12.6
 4 15 4 37 11
 15 -19 4 57.29 14.8
 20 -5 -4 -4.6 9.8
 -15 20 -4 2.3 8.2
 5 15 4 11 9.3
 15 -20 4 0.6 7.4
 5 15 4 -1.4 8.6
 21 -6 -4 -0.4 8.9
 -15 21 -4 4.1 8.7
 6 15 4 -8.1 7.4
 15 -21 4 3.9 9.2
 -5 21 -4 16.2 11.6
 21 -16 -4 -4.4 10.2
 16 5 4 -8.8 10
 -4 20 -4 22 14.2
 20 -16 -4 12.1 11.5
 16 4 4 13.3 12.3
 19 -16 -4 -0.4 10.7
 -3 19 -4 31.2 11.5
 16 3 4 6 10.8
 -2 18 -4 -0.7 9.8
 18 -16 -4 7.8 9.5
 16 2 4 18 11.6
 -16 -1 -4 48.2 8.7
 17 -16 -4 50.89 12.8
 -1 17 -4 38.3 12.4
 16 1 4 62.29 14.6
 0 16 -4 10.1 9.2
 16 -16 -4 22.7 10.3
 16 0 4 20.1 10.5
 16 0 4 31.6 9.5
 15 -16 -4 83.59 15.7
 1 15 -4 89.69 13.5
 1 15 -4 109.69 16.2
 16 -1 4 112.99 15.6
 16 -1 4 63.49 14.9
 2 14 -4 1.2 7.7
 2 14 -4 23.9 7.9
 14 -16 -4 9.4 8.1
 16 -2 4 19.5 8.5
 16 -2 4 7.7 9.9
 -14 16 4 10.8 7.4
 3 13 -4 6 7
 3 13 -4 4 6.2
 13 -16 -4 37.8 9.5
 16 -3 4 18.4 8.8
 -13 16 4 17.2 7.8
 16 -3 4 21.4 9.4
 4 12 -4 14.2 7.3
 4 12 -4 5.4 7.2
 12 -16 -4 6.6 7.1
 -12 16 4 10.4 7.5
 16 -4 4 0.9 7.2
 16 -4 4 3.9 6.1
 5 11 -4 13.6 7.6
 11 -16 -4 27.1 9
 5 11 -4 10.7 7.5
 -11 16 4 22.9 9.5
 16 -5 4 14.9 7.6
 16 -5 4 16.3 7.6
 10 -16 -4 4.4 6
 6 10 -4 -0.1 6
 6 10 -4 5.9 6.4
 16 -6 4 1.2 6.2
 16 -6 4 12.9 6.9
 -10 16 4 -1.6 6.6
 7 9 -4 -1.2 4.1
 7 9 -4 -4.4 5.8
 9 -16 -4 10.4 6.4
 16 -7 4 1.8 7.4
 -9 16 4 2 6.8
 8 8 -4 212.78 22.8
 8 -16 -4 244.48 21.6
 -8 16 4 218.88 23
 16 -8 4 203.38 23.1
 16 -8 4 222.78 21.3
 9 7 -4 6.4 7.2
 9 7 -4 1.3 5.4
 7 -16 -4 -1.6 4.2
 16 -9 4 5 6.9
 16 -9 4 -4.5 5.3
 -7 16 4 1.7 6.9
 10 6 -4 9.2 5.6
 10 6 -4 4.1 6.7
 6 -16 -4 -4.2 5
 16 -10 4 -0.5 4.9
 -6 16 4 -3.7 6.9
 16 -10 4 -2.5 6
 11 5 -4 10.9 7.4
 11 5 -4 14.9 8.2
 5 -16 -4 27.5 7.3
 16 -11 4 6.8 7.7
 -5 16 4 23.2 8.6
 12 4 -4 10.4 8.3
 12 4 -4 7.8 7.6
 4 -16 -4 7.3 5.6
 16 -12 4 23.5 9.2
 -4 16 4 8.4 7.8
 13 3 -4 18.9 9.8
 16 -13 4 13.8 8.9
 -3 16 4 16.3 9.1
 14 2 -4 6.6 9.2
 -16 14 -4 20 7.7
 2 -16 -4 3.4 5.4
 16 -14 4 14.7 8.5
 -2 16 4 18 8.9
 15 1 -4 86.19 17.1
 -16 15 -4 77.59 12.4
 1 -16 -4 85.39 11.8
 -1 16 4 76.59 15.1
 16 -15 4 106.59 17.8
 16 0 -4 29.8 11.2
 0 -16 -4 13.8 7
 -16 16 -4 27 8.8
 16 -16 4 12.3 10.2
 0 16 4 19 10.1
 -16 17 -4 41.5 10.4
 17 -1 -4 33.8 13.4
 16 -17 4 24.2 11.5
 1 16 4 46.5 12.7
 18 -2 -4 7.1 9.9
 -16 18 -4 16.3 9.2
 16 -18 4 11 11.2
 2 16 4 20.7 9.6
 19 -3 -4 7.1 10.7
 -16 19 -4 12.8 10.6
 3 16 4 19.2 9.8
 16 -19 4 13.8 10.2
 -16 20 -4 2 9.8
 20 -4 -4 -6.2 10
 16 -20 4 24.6 11
 4 16 4 25.1 10.5
 21 -5 -4 -10.3 10
 -16 21 -4 -3.2 8.8
 5 16 4 10.1 11.2
 16 -21 4 8.3 9.9
 -3 20 -4 6.8 11.9
 20 -17 -4 24.9 12.2
 17 3 4 -1.4 11.1
 19 -17 -4 1.1 10.2
 -2 19 -4 15.3 9.9
 17 2 4 -9 8.5
 -1 18 -4 -3 8.1
 18 -17 -4 3.2 10.1
 17 1 4 -3.5 8.9
 17 -17 -4 1.2 9.7
 0 17 -4 -13.7 5.8
 17 0 4 1.2 7.2
 17 0 4 9.4 10.6
 1 16 -4 48.1 12.5
 16 -17 -4 49.1 13
 17 -1 4 30.9 12.1
 17 -1 4 33.8 10.6
 15 -17 -4 25.9 10.3
 2 15 -4 12.7 8
 2 15 -4 27.9 10.3
 17 -2 4 5.8 8.6
 -15 17 4 17.6 8.6
 17 -2 4 16.2 9.3
 14 -17 -4 5.2 8.3
 3 14 -4 22.2 8.7
 3 14 -4 0.7 7.3
 17 -3 4 25.1 9.4
 -14 17 4 22 8.8
 17 -3 4 25 9.2
 4 13 -4 7.2 7.2
 13 -17 -4 24.3 8.6
 4 13 -4 6.2 7.9
 17 -4 4 9.9 8.8
 17 -4 4 7.7 8.2
 -13 17 4 0.9 6.8
 12 -17 -4 49.4 11.9
 5 12 -4 41.8 11
 5 12 -4 45.4 11.6
 17 -5 4 58.59 12.1
 17 -5 4 56.99 11.6
 -12 17 4 64.29 12.7
 6 11 -4 38.8 10.4
 11 -17 -4 32.3 9.5
 6 11 -4 22.7 8.4
 17 -6 4 43.6 11.2
 17 -6 4 39.8 10.3
 -11 17 4 28.1 10.2
 10 -17 -4 11.9 6.6
 7 10 -4 17.8 9
 7 10 -4 29.4 7.2
 17 -7 4 3.9 7.1
 -10 17 4 12.5 8.6
 9 -17 -4 145.59 16.6
 8 9 -4 114.79 16.1
 17 -8 4 92.79 15.4
 -9 17 4 103.39 16.2
 17 -8 4 58.69 11.8
 8 -17 -4 125.89 15.7
 9 8 -4 109.39 16.8
 9 8 -4 84.09 13.5
 17 -9 4 118.09 17.6
 -8 17 4 105.99 16.6
 17 -9 4 93.09 13.9
 10 7 -4 13.6 6.7
 7 -17 -4 17.3 6.3
 10 7 -4 5.3 8.1
 17 -10 4 2.5 8.4
 -7 17 4 5.8 7.8
 17 -10 4 6 6.1
 11 6 -4 35 10.8
 11 6 -4 50.79 9.1
 6 -17 -4 35.6 8.2
 17 -11 4 27.7 10.1
 -6 17 4 24.8 10.1
 5 -17 -4 67.89 10.4
 12 5 -4 58.69 13.2
 17 -12 4 52.79 12.5
 -5 17 4 65.79 13.6
 13 4 -4 7.9 8.8
 4 -17 -4 13.7 5.8
 -4 17 4 -4.1 7.8
 17 -13 4 3.8 8.6
 3 -17 -4 22.8 7.4
 14 3 -4 27.1 12.6
 -3 17 4 37.8 12.3
 17 -14 4 21.8 10.6
 15 2 -4 21.1 10.5
 2 -17 -4 9 6.5
 17 -15 4 33.7 11.8
 -2 17 4 13.9 8.5
 16 1 -4 30.9 12.7
 17 -16 4 53.09 13.9
 -1 17 4 41.2 12.8
 17 0 -4 -0.8 9.9
 17 -17 4 15.3 11.4
 0 17 4 18.9 9.9
 18 -1 -4 2.9 9.6
 -17 18 -4 -1.8 7.8
 17 -18 4 -3.8 7.9
 1 17 4 25.4 9.3
 19 -2 -4 -11.4 10
 -17 19 -4 2.8 8
 2 17 4 12.6 9.6
 17 -19 4 14.4 10.9
 20 -3 -4 -5.6 9.9
 -17 20 -4 15 10.9
 17 -20 4 34.6 12.8
 3 17 4 2.7 8.7
 19 -18 -4 -7.8 8.5
 -1 19 -4 1.2 10.7
 18 1 4 6.6 13.3
 0 18 -4 3.5 11.1
 18 -18 -4 23.9 11.4
 18 0 4 -16.4 9.1
 17 -18 -4 1.4 10.2
 1 17 -4 -1.2 8.7
 18 -1 4 3.5 8.1
 18 -1 4 10.4 9.9
 16 -18 -4 13.5 10
 2 16 -4 20.7 9.2
 18 -2 4 37.6 11.6
 18 -2 4 11 9.1
 -16 18 4 23.3 9.4
 3 15 -4 -1.8 6.9
 15 -18 -4 -6.9 8.2
 3 15 -4 11.8 8
 18 -3 4 9.1 9.1
 -15 18 4 -9.6 7.8
 18 -3 4 5.3 8.2
 14 -18 -4 30.3 11
 4 14 -4 27.4 11.3
 4 14 -4 22.5 9.5
 -14 18 4 40.6 10.8
 18 -4 4 14.3 9.4
 18 -4 4 18.2 10
 5 13 -4 85.99 14.9
 13 -18 -4 96.89 15.6
 5 13 -4 84.59 15
 18 -5 4 80.09 15.2
 -13 18 4 89.49 15.4
 18 -5 4 77.89 15.3
 12 -18 -4 35.8 9.9
 6 12 -4 29.6 10.5
 6 12 -4 19.3 8.7
 18 -6 4 40.9 11.2
 18 -6 4 33.9 10.4
 -12 18 4 13.1 9
 11 -18 -4 22.8 8.9
 7 11 -4 4.4 7.7
 7 11 -4 6.1 8.1
 18 -7 4 -5.4 8
 18 -7 4 -23.4 6.3
 -11 18 4 7.7 9
 8 10 -4 -4.2 7.1
 8 10 -4 -2.3 5.1
 10 -18 -4 -2.2 6.3
 18 -8 4 2.2 4.4
 -10 18 4 5.5 8.3
 18 -8 4 -0.3 8.1
 9 9 -4 60.39 13.2
 9 9 -4 54.39 11.3
 9 -18 -4 61.39 11.3
 18 -9 4 68.99 13.8
 -9 18 4 78.89 15.1
 18 -9 4 59.09 11.4
 10 8 -4 3.9 6.3
 10 8 -4 -1.6 8
 8 -18 -4 3.7 5.8
 18 -10 4 -2.5 5.7
 18 -10 4 -5.9 7.1
 -8 18 4 1 7.5
 11 7 -4 -9.5 5.7
 11 7 -4 5.2 8.9
 7 -18 -4 9.7 6.8
 -7 18 4 4.1 8.5
 18 -11 4 9.1 9.3
 6 -18 -4 33.6 8.5
 12 6 -4 19.2 10.2
 -6 18 4 25.9 10.6
 18 -12 4 14.9 9.4
 13 5 -4 89.89 16.3
 5 -18 -4 64.29 11.7
 -5 18 4 79.79 16
 18 -13 4 87.99 16.3
 14 4 -4 33.6 12.3
 -4 18 4 29.9 11.9
 18 -14 4 33.4 12.1
 15 3 -4 3.1 9
 3 -18 -4 8.9 6
 18 -15 4 -0.6 8.3
 -3 18 4 -4.8 7.8
 16 2 -4 11.6 10.9
 18 -16 4 4.2 9.3
 -2 18 4 6.3 9.4
 17 1 -4 -16.1 8.2
 18 -17 4 13.5 10.8
 -1 18 4 27.5 12.1
 18 0 -4 -25.9 10.5
 18 -18 4 -11.1 9.7
 0 18 4 8.2 9
 19 -1 -4 -12 10.2
 18 -19 4 4.4 11.6
 1 18 4 3.2 10.6
 0 19 -4 4 9.5
 19 -19 -4 10.8 11.9
 19 0 4 20.5 11.6
 18 -19 -4 9.9 11.7
 1 18 -4 2.2 9.1
 19 -1 4 8.8 11.1
 17 -19 -4 9.5 9.3
 2 17 -4 5.9 9.3
 19 -2 4 -4.3 8.2
 19 -2 4 -15.2 8.6
 3 16 -4 22.3 11.5
 16 -19 -4 5.3 11.4
 -16 19 4 -3.5 8.7
 19 -3 4 11.6 9.7
 19 -3 4 -1.5 8.3
 15 -19 -4 37.1 12.1
 4 15 -4 27.1 10
 4 15 -4 37.6 12.2
 19 -4 4 25.4 12
 19 -4 4 31.5 11.3
 -15 19 4 34.7 11.3
 14 -19 -4 54.29 13.3
 5 14 -4 27 10.1
 5 14 -4 40.9 12.1
 19 -5 4 41.3 12.6
 19 -5 4 41.5 12
 -14 19 4 48.9 12.4
 6 13 -4 7.7 7.9
 6 13 -4 11 8.9
 13 -19 -4 5.5 8.4
 19 -6 4 -29.1 8.4
 -13 19 4 28.6 11.3
 19 -6 4 13.4 9
 7 12 -4 4.4 7.5
 12 -19 -4 7.3 7.8
 7 12 -4 10.9 8.8
 -12 19 4 -8.6 7.9
 19 -7 4 14.3 9.6
 19 -7 4 2.1 6.8
 8 11 -4 9.4 7.9
 8 11 -4 -8.6 7.8
 11 -19 -4 2.3 6.7
 -11 19 4 1.2 9.8
 19 -8 4 -2.2 7.3
 19 -8 4 0.1 6.7
 9 10 -4 4.9 8.3
 10 -19 -4 0.9 7.2
 9 10 -4 -5.9 6.6
 19 -9 4 5.3 6.5
 19 -9 4 1.3 8.8
 -10 19 4 2.4 8.8
 10 9 -4 -6.1 8.8
 9 -19 -4 6.5 7.1
 10 9 -4 -5.4 6.2
 19 -10 4 -5.4 8.6
 19 -10 4 2.7 6.9
 -9 19 4 2.4 8.6
 11 8 -4 0 9.9
 8 -19 -4 -7.3 4.6
 19 -11 4 2.2 8.3
 -8 19 4 0.6 8.2
 7 -19 -4 7.6 6.4
 12 7 -4 4.6 9.4
 -7 19 4 4.8 8.9
 19 -12 4 3.5 9.4
 13 6 -4 5.5 10.9
 6 -19 -4 12.6 7.4
 19 -13 4 11.8 9.5
 -6 19 4 -1.8 8.6
 5 -19 -4 30.9 8.7
 14 5 -4 46.9 13.8
 19 -14 4 35.3 13
 -5 19 4 30.4 12.5
 15 4 -4 40.1 13.3
 4 -19 -4 43.8 9.7
 19 -15 4 21.8 11.1
 -4 19 4 37.4 13.1
 16 3 -4 -4.9 10
 -3 19 4 19.1 11.5
 19 -16 4 4.7 9.9
 17 2 -4 -7 9.4
 19 -17 4 -22.7 6.3
 -2 19 4 22.3 11.3
 18 1 -4 -2.5 11.4
 19 -18 4 -6.1 10.5
 -1 19 4 -2.6 7.8
 19 0 -4 -15.1 10
 19 -19 4 -9.7 9.6
 0 19 4 6.6 11.9
 3 17 -4 8.7 10.3
 17 -20 -4 13.3 12.4
 20 -3 4 16.8 10.2
 20 -3 4 19.6 11.2
 4 16 -4 15.1 11.4
 16 -20 -4 13.5 12.5
 20 -4 4 17.8 10.7
 -16 20 4 13.7 10.9
 20 -4 4 25.6 12.9
 15 -20 -4 -2.4 9.1
 5 15 -4 11.3 8.9
 5 15 -4 0.9 8.5
 20 -5 4 0.4 8
 20 -5 4 9.6 11
 -15 20 4 14.6 10.1
 14 -20 -4 17.9 10.2
 6 14 -4 -14.6 7.1
 6 14 -4 3.6 9.5
 -14 20 4 -0.2 8.6
 20 -6 4 0.4 8.9
 7 13 -4 1.8 9.3
 13 -20 -4 -16.6 7.3
 7 13 -4 16.1 8.8
 20 -7 4 6.4 9
 20 -7 4 -0.9 7.6
 -13 20 4 -2.4 8.5
 12 -20 -4 -4 6.9
 8 12 -4 -1.7 8.7
 8 12 -4 -16.9 6.8
 -12 20 4 -4.2 8.3
 20 -8 4 3.3 7.2
 20 -8 4 -0.7 8.7
 9 11 -4 22.6 9.9
 9 11 -4 21.1 10.7
 11 -20 -4 36.8 9.9
 -11 20 4 30.3 12.1
 20 -9 4 36 11.5
 20 -9 4 17.1 9.5
 10 10 -4 2.5 8.9
 10 -20 -4 8.2 8.2
 20 -10 4 -7.7 7.1
 -10 20 4 -11.7 8
 11 9 -4 25.3 11.7
 9 -20 -4 35 10
 20 -11 4 31.1 12.1
 -9 20 4 36 12.8
 12 8 -4 -4.5 8.6
 8 -20 -4 12.8 6.8
 20 -12 4 4.7 8.8
 -8 20 4 13 10.8
 13 7 -4 -1.9 9.3
 7 -20 -4 -2.7 6.8
 20 -13 4 4.7 9.2
 -7 20 4 0 9.8
 14 6 -4 4.7 10.6
 6 -20 -4 9.7 7.4
 20 -14 4 -3.8 8.7
 -6 20 4 -2.7 10.7
 5 -20 -4 -4.8 4.6
 15 5 -4 -4.6 10.2
 -5 20 4 11.3 10.3
 20 -15 4 -3.8 8.4
 16 4 -4 43.3 14.6
 20 -16 4 5.4 10.4
 -4 20 4 9.2 11.1
 17 3 -4 33 13.8
 20 -17 4 27.6 12.8
 -3 20 4 4.6 11.4
 16 -21 -4 -4.1 10.2
 5 16 -4 9.9 9.9
 21 -5 4 12.2 10.7
 -16 21 4 1.5 9
 15 -21 -4 -6.9 10
 6 15 -4 -8.5 8.2
 6 15 -4 3.6 9.9
 21 -6 4 10.9 9.4
 -15 21 4 5.9 10.7
 21 -6 4 6 9.6
 14 -21 -4 27.5 11.4
 7 14 -4 48.9 11.9
 7 14 -4 17 10.9
 21 -7 4 19.7 10.6
 21 -7 4 33.6 12.7
 -14 21 4 15 10.7
 13 -21 -4 6.9 9.1
 8 13 -4 -13.3 10.3
 8 13 -4 0.2 8.9
 21 -8 4 -0.2 9
 21 -8 4 8.4 10.2
 -13 21 4 -7.2 8.3
 9 12 -4 1.1 5.6
 12 -21 -4 12.3 8.4
 9 12 -4 11.4 10.3
 21 -9 4 -3.5 3.9
 21 -9 4 21.9 11.5
 -12 21 4 8.6 9.6
 11 -21 -4 8.5 9.1
 10 11 -4 9.9 10.2
 21 -10 4 -3.9 9.4
 -11 21 4 13 10.5
 11 10 -4 9.2 11.7
 10 -21 -4 26.6 9.7
 21 -11 4 21 12.1
 -10 21 4 1.5 11.3
 12 9 -4 4.7 10.7
 9 -21 -4 19 9
 21 -12 4 0.5 10.6
 -9 21 4 9.5 11
 8 -21 -4 2.9 7
 13 8 -4 0.4 11
 21 -13 4 3.4 10.6
 -8 21 4 3.8 11.3
 14 7 -4 24.9 13
 7 -21 -4 19.8 8.8
 -7 21 4 42.6 13.7
 21 -14 4 12.3 10.9
 6 -21 -4 2.8 4.6
 15 6 -4 4.2 12.8
 21 -15 4 8.5 10.6
 -6 21 4 19.9 11.4
 16 5 -4 5.7 13.2
 -5 21 4 10.4 11.8
 21 -16 4 -1.9 11.1
 11 11 -4 3 11.1
 11 -22 -4 -5.6 7.1
 22 -11 4 1.9 9.6
 -11 22 4 -6.3 10.1
 0 0 -5 -4.6 1.1
 1 -1 -5 -0.6 1.2
 -1 0 -5 1.3 1.5
 0 1 -5 -1.1 1
 1 0 -5 -0.2 1.1
 0 -1 -5 -1.1 1.3
 1 -1 5 -0.6 1.7
 3 -2 -5 148.69 13.2
 3 -2 -5 182.48 13.3
 -2 -1 -5 154.68 13.2
 -1 3 -5 185.98 13.3
 1 -3 5 183.98 13.2
 2 1 5 192.28 14
 -2 0 -5 0.1 1.4
 0 2 -5 0.6 1.6
 2 -2 -5 0.6 1.7
 2 0 5 2 2.5
 0 -2 5 -0.1 1.5
 1 1 -5 78.59 6.2
 1 -2 -5 83.29 7
 2 0 -5 0.6 1.2
 0 -2 -5 0.6 1.5
 2 0 -5 0 1.6
 2 -2 5 -0.8 2.2
 3 -1 -5 181.18 12.8
 3 -1 -5 153.98 12.2
 -1 -2 -5 147.19 12.4
 1 2 5 171.48 13
 4 -2 -5 4447.85 281.17
 -2 -2 -5 4704.03 281.37
 4 -2 -5 3983.4 281.27
 2 2 5 3620.84 281.37
 2 2 5 3903.71 280.77
 2 -4 5 3768.02 281.07
 -2 5 -5 947.11 69.59
 5 -3 -5 1020.3 70.19
 -3 -2 -5 1074.09 70.19
 3 2 5 970.5 69.59
 3 2 5 969.8 70.69
 2 -5 5 995.8 69.89
 -1 4 -5 39 4.2
 3 1 5 28.4 5.1
 1 -4 5 48.3 4.5
 0 3 -5 0.2 1.6
 3 -3 -5 2 2
 3 -3 -5 0.3 1.5
 3 0 5 -1.3 2.5
 0 -3 5 1.4 1.4
 3 0 5 2.4 2.7
 1 2 -5 187.78 12.5
 1 2 -5 159.18 12.2
 1 2 -5 175.38 13.4
 2 -3 -5 149.39 13.2
 3 -1 5 187.38 14.1
 3 -1 5 185.08 13.7
 2 1 -5 155.18 11.8
 1 -3 -5 151.18 12.7
 2 1 -5 182.68 13.1
 3 -2 5 178.88 13.4
 3 0 -5 -0.5 2
 0 -3 -5 -1.5 1.7
 3 0 -5 3.3 1.6
 0 3 5 -1.9 2.2
 3 -3 5 1.1 2.4
 0 3 5 -1.5 2.2
 4 -1 -5 43.2 5.3
 3 -4 5 47.4 5.6
 1 3 5 29.9 4.8
 -2 -3 -5 1073.49 69.69
 -3 5 -5 932.81 69.89
 5 -2 -5 1008.6 69.79
 5 -2 -5 1039.6 69.39
 2 3 5 930.11 69.39
 2 3 5 935.11 69.89
 -3 -3 -5 747.93 60.59
 -3 6 -5 894.01 61.49
 -3 6 -5 873.11 60.19
 6 -3 -5 910.61 61.09
 3 -6 5 776.52 60.69
 3 3 5 905.01 61.59
 3 3 5 910.61 60.59
 -3 7 -5 195.48 15.3
 -4 -3 -5 196.28 16.1
 -3 7 -5 222.88 17.2
 7 -4 -5 201.98 16.4
 4 3 5 218.58 16
 4 3 5 190.28 16.9
 3 -7 5 200.58 16.2
 6 -4 -5 27.8 4.5
 -4 -2 -5 41.4 5
 6 -4 -5 37.7 5.1
 -2 6 -5 31 4.1
 -2 6 -5 33.7 5.5
 2 -6 5 37.2 4.7
 4 2 5 29 5.3
 4 2 5 33.2 4.2
 -1 5 -5 126.99 10.5
 5 -4 -5 137.49 10.6
 4 1 5 130.19 11.6
 1 -5 5 122.49 10.2
 4 -4 -5 -1.1 2.2
 0 4 -5 -2.9 1.5
 4 -4 -5 -3.5 1.3
 4 0 5 -1.3 2.8
 0 -4 5 -2.1 1.4
 4 0 5 -4.3 2.6
 1 3 -5 37.9 5.1
 1 3 -5 47.6 3.4
 4 -1 5 31.6 5.3
 4 -1 5 28.8 5
 2 2 -5 4658.03 279.37
 2 -4 -5 4688.53 281.07
 2 2 -5 3693.83 280.77
 4 -2 5 3793.42 281.07
 -2 4 5 3887.01 280.87
 4 -2 5 3622.84 280.67
 3 1 -5 33.3 4.9
 -1 4 5 47.4 5.8
 4 -3 5 38.6 5.5
 0 -4 -5 0.9 2.1
 4 0 -5 -2 1.3
 4 0 -5 -0.8 2.4
 -4 4 -5 -2.1 1.8
 0 4 5 -2.5 2.5
 0 4 5 0.7 2.5
 4 -4 5 -2 2.7
 -4 5 -5 156.78 12
 5 -1 -5 138.09 12.1
 4 -5 5 124.29 11.9
 1 4 5 144.69 12.2
 1 4 5 142.19 12
 6 -2 -5 46.8 5
 6 -2 -5 34.4 5.5
 -4 6 -5 28.2 5
 -2 -4 -5 47.3 5.5
 2 4 5 32.6 5.2
 2 4 5 33.1 5.4
 4 -6 5 26.2 4.8
 -4 7 -5 194.88 16.4
 7 -3 -5 204.98 16.2
 -3 -4 -5 193.98 15.5
 7 -3 -5 185.18 15.7
 -4 7 -5 212.38 14.9
 3 4 5 210.68 15.9
 3 4 5 205.08 16.6
 4 -7 5 166.28 15.6
 8 -4 -5 21.3 4.5
 -4 8 -5 30.7 3.6
 -4 8 -5 22.9 5.5
 4 4 5 28.1 5.8
 4 4 5 22.1 4.4
 9 -5 -5 1008.9 69.69
 -5 -4 -5 867.41 68.99
 -4 9 -5 976.4 68.29
 9 -5 -5 978.7 69.89
 -4 9 -5 986.2 70.59
 5 4 5 1001.3 69.19
 5 4 5 977.8 70.59
 4 -9 5 997 69.69
 -5 -3 -5 76.29 8.2
 8 -5 -5 76.99 8.9
 8 -5 -5 99.49 9.2
 -3 8 -5 106.49 10.2
 -3 8 -5 97.49 8.1
 5 3 5 96.39 8.5
 5 3 5 89.79 10
 3 -8 5 90.89 8.9
 7 -5 -5 1.8 2.6
 -2 7 -5 -1.1 2.8
 7 -5 -5 0.8 2.3
 -5 -2 -5 1.4 2.4
 -2 7 -5 0.6 1.8
 5 2 5 3.3 3.6
 2 -7 5 2.2 2.2
 5 2 5 0.5 2.1
 6 -5 -5 6.4 3.2
 6 -5 -5 0.1 1.9
 -1 6 -5 1.1 1.9
 5 1 5 2.1 1.6
 5 1 5 5.4 3.3
 1 -6 5 1.1 1.9
 5 1 5 0.9 3.3
 -5 0 -5 0.6 0.9
 5 -5 -5 0.5 1.6
 5 -5 -5 0.8 2.3
 0 5 -5 -0.9 2
 5 0 5 0.3 2.9
 0 -5 5 -0.3 1.4
 5 0 5 -0.4 2.7
 4 -5 -5 133.29 10.7
 -5 1 -5 158.18 9.8
 1 4 -5 134.29 11.7
 -4 5 5 104.59 11.6
 -1 -4 5 133.79 10
 5 -1 5 158.78 12.4
 5 -1 5 127.99 12.2
 -5 2 -5 936.11 67.59
 2 3 -5 985.2 69.09
 3 -5 -5 1116.49 69.29
 5 -2 5 915.91 68.99
 5 -2 5 969.6 69.39
 -3 5 5 940.51 69.19
 3 2 -5 966.1 67.69
 2 -5 -5 1083.59 69.49
 -5 3 -5 899.11 68.29
 3 2 -5 940.31 69.59
 5 -3 5 956.9 69.79
 5 -3 5 918.01 69.09
 -2 5 5 958.8 69.69
 -3 -2 5 1110.29 67.69
 4 1 -5 125.39 10.7
 -5 4 -5 157.18 11.4
 4 1 -5 146.89 12.5
 5 -4 5 165.68 12.1
 -1 5 5 153.18 11.8
 5 -4 5 122.29 12.3
 -1 5 5 152.78 12.7
 5 0 -5 0 1.8
 0 -5 -5 0.7 1.9
 5 0 -5 2.7 2.7
 -5 5 -5 -0.6 2
 5 -5 5 -2.2 2.6
 0 5 5 1.2 3.3
 0 5 5 2.7 2.3
 -5 6 -5 9.8 3.1
 6 -1 -5 0.7 2.9
 6 -1 -5 1.6 2.3
 -1 -5 -5 8.5 2.7
 1 5 5 8.8 3.4
 5 -6 5 3.4 3.2
 1 5 5 7.4 3.2
 -5 7 -5 2.7 2.8
 7 -2 -5 -1.3 2.5
 -2 -5 -5 1 2.3
 7 -2 -5 2.7 2.6
 5 -7 5 1.4 2.9
 2 5 5 -0.9 2.9
 2 5 5 -1.3 1.4
 8 -3 -5 108.29 10.4
 8 -3 -5 92.39 9.5
 -5 8 -5 99.29 9.9
 -3 -5 -5 83.89 8.7
 -5 8 -5 95.39 7.9
 3 5 5 96.29 10.4
 5 -8 5 90.49 9.6
 3 5 5 96.49 9.6
 9 -4 -5 1003.2 70.49
 -5 9 -5 981.6 71.09
 -5 9 -5 963.3 68.59
 9 -4 -5 943.61 70.49
 4 5 5 1012.3 71.09
 4 5 5 997.6 70.19
 5 -9 5 972.1 70.49
 -5 10 -5 2186.78 153.38
 10 -5 -5 2131.29 152.88
 -5 10 -5 2135.19 150.48
 5 5 5 2227.88 152.08
 5 5 5 2184.38 153.28
 11 -6 -5 568.44 40.8
 -6 -5 -5 512.55 39.7
 -5 11 -5 522.95 38.6
 11 -6 -5 539.35 41.4
 -5 11 -5 533.65 41.8
 6 5 5 551.54 42.2
 6 5 5 594.14 40.4
 5 -11 5 518.15 40.7
 10 -6 -5 1121.19 77.39
 -4 10 -5 1055.49 75.89
 -4 10 -5 1097.69 78.69
 10 -6 -5 1049.4 77.99
 6 4 5 1092.09 76.69
 6 4 5 1050.39 78.39
 4 -10 5 1105.09 77.39
 -6 -3 -5 605.04 44
 -3 9 -5 613.84 45.6
 -3 9 -5 593.44 43.4
 9 -6 -5 628.44 44.2
 9 -6 -5 597.24 45
 3 -9 5 602.74 44.2
 6 3 5 618.14 45.8
 6 3 5 595.74 43.5
 -2 8 -5 86.39 9
 -2 8 -5 66.29 6.8
 8 -6 -5 41 7.4
 8 -6 -5 70.29 7.1
 6 2 5 59.99 8.7
 2 -8 5 64.99 7.1
 6 2 5 77.19 6.6
 7 -6 -5 57.59 6
 7 -6 -5 29.5 6.1
 -1 7 -5 57.19 7.9
 -1 7 -5 46.4 5.9
 6 1 5 56.79 7.7
 6 1 5 63.99 5
 1 -7 5 49.6 5.7
 6 1 5 55.99 7.8
 6 -6 -5 -0.4 1.6
 0 6 -5 1.1 2.3
 6 -6 -5 1.4 2.6
 6 0 5 -2.6 2.7
 6 0 5 0.3 3.4
 0 -6 5 -1.2 1.5
 5 -6 -5 -0.1 1.4
 5 -6 -5 6.1 3
 1 5 -5 3 2.4
 -5 6 5 2.6 3.1
 6 -1 5 7 3.4
 6 -1 5 1.9 3.2
 -1 -5 5 1.2 1.2
 4 -6 -5 35.1 5.2
 2 4 -5 34 5.2
 6 -2 5 37.1 5.6
 -4 6 5 30.4 5.4
 6 -2 5 27.6 5.3
 -6 3 -5 938.51 64.09
 3 3 -5 894.11 65.79
 6 -3 5 931.81 65.49
 6 -3 5 912.81 66.09
 -3 6 5 924.41 65.99
 2 -6 -5 42.9 5.3
 4 2 -5 30.4 3
 -6 4 -5 30.2 3.7
 4 2 -5 30.3 5.2
 6 -4 5 24.6 5.1
 6 -4 5 18.9 4
 -2 6 5 26.9 5.3
 1 -6 -5 5.7 2.7
 5 1 -5 -0.8 1.5
 -6 5 -5 7.1 2.6
 5 1 -5 0 2.8
 6 -5 5 4.4 3.3
 6 -5 5 7.4 3
 -1 6 5 3 2.5
 -1 6 5 8.5 4
 0 -6 -5 0.3 2.3
 6 0 -5 -2 2.4
 6 0 -5 -0.8 1.8
 -6 6 -5 -2.3 2.1
 0 6 5 0.5 2.9
 6 -6 5 -1.2 2.6
 0 6 5 3.6 2.7
 -6 7 -5 65.99 7.4
 -1 -6 -5 41.2 6.1
 7 -1 -5 56.79 7.6
 7 -1 -5 40.8 5.8
 1 6 5 49.6 6.8
 6 -7 5 51.79 7.6
 1 6 5 65.39 8
 -6 8 -5 80.19 7.9
 -2 -6 -5 41.1 6.4
 8 -2 -5 65.99 8.3
 8 -2 -5 66.79 7.6
 2 6 5 59.79 8
 6 -8 5 63.39 8.4
 2 6 5 74.29 7.8
 9 -3 -5 587.54 43.7
 -6 9 -5 611.54 41.9
 9 -3 -5 587.84 44.1
 -6 9 -5 562.24 44.1
 6 -9 5 591.24 44.2
 3 6 5 610.94 44
 3 6 5 590.54 44.1
 -6 10 -5 1087.29 75.79
 10 -4 -5 1127.69 78.39
 10 -4 -5 1045 77.89
 -6 10 -5 1082.29 78.59
 6 -10 5 1092.69 78.29
 4 6 5 1127.09 77.99
 4 6 5 1044 78.39
 -6 11 -5 534.35 38.7
 -6 11 -5 553.84 42.2
 11 -5 -5 567.74 41.5
 -5 -6 -5 516.45 40.1
 11 -5 -5 531.45 41.5
 5 6 5 583.14 41.3
 5 6 5 566.04 42.1
 6 -11 5 532.35 41.4
 12 -6 -5 193.08 18.1
 -6 12 -5 183.28 14.3
 -6 12 -5 187.88 18.2
 -6 -6 -5 181.38 15.8
 6 6 5 198.08 18.6
 6 6 5 193.78 17
 -7 -6 -5 31.5 5.7
 -6 13 -5 33.9 8.1
 13 -7 -5 29.7 6.7
 13 -7 -5 31.8 7.7
 7 6 5 20.6 7.3
 6 -13 5 9.6 4.5
 7 6 5 40.8 7.2
 -5 12 -5 14.6 6
 12 -7 -5 7.4 4.9
 -7 -5 -5 16.7 4.3
 -5 12 -5 8.8 2.9
 12 -7 -5 13.9 5.8
 5 -12 5 7.8 4.8
 7 5 5 12.8 6.3
 7 5 5 18.6 5.2
 11 -7 -5 332.17 27.7
 -4 11 -5 333.67 24.9
 11 -7 -5 344.17 26.3
 -4 11 -5 314.17 27.7
 7 4 5 328.97 28
 7 4 5 338.27 25.8
 4 -11 5 347.77 26.6
 -7 -3 -5 60.29 7.9
 10 -7 -5 84.79 10.6
 10 -7 -5 94.09 9.4
 -3 10 -5 81.19 11
 -3 10 -5 90.49 8.2
 3 -10 5 89.59 9.2
 7 3 5 77.69 10.6
 7 3 5 85.49 8.2
 9 -7 -5 15.2 3.8
 -2 9 -5 21.9 5.6
 -7 -2 -5 12.7 3.5
 9 -7 -5 9.6 4.1
 -2 9 -5 17.6 3.6
 7 2 5 17.1 3.3
 7 2 5 19 5.7
 2 -9 5 16.2 3.9
 -1 8 -5 101.69 12.4
 -1 8 -5 122.09 10.9
 8 -7 -5 133.39 12.1
 8 -7 -5 124.49 10.6
 7 1 5 130.09 12.7
 7 1 5 125.89 12.1
 1 -8 5 118.39 10.4
 7 1 5 122.09 9.5
 0 7 -5 1 2.7
 7 -7 -5 -0.2 1.9
 0 7 -5 0.4 3.9
 7 -7 -5 -2.5 2.5
 0 -7 5 -1.1 1.8
 7 0 5 -3.7 3.2
 7 0 5 -0.3 3.2
 1 6 -5 61.19 7.1
 6 -7 -5 54.79 5.1
 6 -7 -5 31.7 6.2
 7 -1 5 45.4 7.4
 -1 -6 5 50.09 4.7
 -6 7 5 56.39 7.4
 7 -1 5 59.49 8.1
 5 -7 -5 2.5 1.5
 2 5 -5 4 3.2
 5 -7 -5 3.1 3
 7 -2 5 -1.5 3
 -5 7 5 1.4 3.2
 7 -2 5 -0.7 3
 3 4 -5 204.38 16.4
 4 -7 -5 182.98 15.9
 -7 3 -5 199.38 13.9
 7 -3 5 181.18 16.2
 7 -3 5 206.18 16.8
 -4 7 5 189.28 16.5
 4 3 -5 207.98 16.8
 -7 4 -5 202.88 14.8
 3 -7 -5 196.68 16.2
 7 -4 5 180.88 16.7
 -3 7 5 200.38 17
 -7 5 -5 2.8 2.1
 5 2 -5 5.3 3.2
 2 -7 -5 -1 2.6
 5 2 -5 0.5 1.5
 7 -5 5 -0.8 2.6
 -2 7 5 2.5 2.2
 7 -5 5 -2.4 3.1
 -2 7 5 5.1 3.9
 -7 6 -5 56.59 6.1
 1 -7 -5 43.6 6.5
 6 1 -5 51.49 5.4
 6 1 -5 57.69 7.7
 7 -6 5 51.39 7.7
 7 -6 5 61.89 6.5
 -1 7 5 48.5 6.3
 -1 7 5 66.19 8.4
 7 0 -5 1.8 2.3
 0 -7 -5 -0.7 2.2
 7 0 -5 0.4 3.2
 -7 7 -5 0.8 2.7
 7 -7 5 1.3 3.6
 0 7 5 -2.4 2.8
 0 7 5 -3 3.6
 -7 8 -5 103.69 11.3
 -1 -7 -5 141.39 11.6
 8 -1 -5 141.49 12.8
 8 -1 -5 140.19 11.5
 1 7 5 104.59 12
 7 -8 5 127.69 12.9
 1 7 5 123.49 12
 -2 -7 -5 13.5 3.4
 -7 9 -5 17 4.9
 9 -2 -5 19.8 5.2
 9 -2 -5 17 4.7
 2 7 5 16.2 5
 2 7 5 17.8 5.2
 7 -9 5 16.4 5.1
 10 -3 -5 78.69 10
 -7 10 -5 94.29 11.4
 10 -3 -5 85.59 11
 -7 10 -5 84.79 7.2
 7 -10 5 92.69 11.5
 3 7 5 104.49 10.7
 -7 11 -5 334.27 27.4
 -7 11 -5 325.67 24
 11 -4 -5 339.37 27
 -4 -7 -5 357.86 25.9
 11 -4 -5 329.47 27.2
 4 7 5 324.57 27
 4 7 5 340.07 27.5
 7 -11 5 326.17 27.4
 -7 12 -5 12.9 2.4
 -5 -7 -5 14.1 4.1
 12 -5 -5 20 5.9
 -7 12 -5 10 5.7
 12 -5 -5 17.6 6.1
 5 7 5 19.4 6.2
 7 -12 5 12.6 5.6
 5 7 5 11.7 5.6
 -6 -7 -5 32.7 5.9
 13 -6 -5 42 8
 -7 13 -5 37.4 8.3
 13 -6 -5 9.9 5.3
 7 -13 5 34.2 7.7
 6 7 5 30.8 7.8
 6 7 5 35.1 7.5
 -7 -7 -5 40.3 7
 14 -7 -5 54.69 9.9
 -7 14 -5 66.99 11.4
 14 -7 -5 44.3 8.8
 7 -14 5 54.69 9.7
 7 7 5 63.79 10
 7 7 5 48.6 10.7
 -8 -7 -5 27.4 5.7
 15 -8 -5 20.2 7.5
 15 -8 -5 18.9 7
 -7 15 -5 12.3 7.4
 8 7 5 9.4 6.7
 8 7 5 19.9 8.9
 -8 -6 -5 124.79 11.1
 -6 14 -5 100.19 14.6
 14 -8 -5 82.49 11.8
 14 -8 -5 94.59 13.7
 6 -14 5 110.09 12.5
 8 6 5 84.89 13.6
 8 6 5 92.59 12.1
 13 -8 -5 140.29 13.8
 -8 -5 -5 130.29 12.6
 -5 13 -5 119.69 11.2
 -5 13 -5 128.39 16.3
 13 -8 -5 140.49 15.6
 5 -13 5 131.29 13.8
 8 5 5 136.99 13.2
 8 5 5 155.38 16.1
 -8 -4 -5 39.4 6.7
 -4 12 -5 47.8 6.1
 -4 12 -5 46.3 9
 12 -8 -5 53.69 7.4
 12 -8 -5 54.89 9.9
 4 -12 5 54.39 8.2
 8 4 5 51.19 7.3
 8 4 5 54.59 9.7
 -3 11 -5 16.1 5.9
 11 -8 -5 11.2 3.9
 11 -8 -5 9.1 4.9
 -3 11 -5 11.7 3.4
 3 -11 5 13.5 4.3
 8 3 5 7.2 5.5
 8 3 5 12.8 4
 10 -8 -5 81.29 10.8
 -2 10 -5 89.69 8.6
 -8 -2 -5 74.39 8.3
 -2 10 -5 74.19 11.2
 10 -8 -5 80.29 8.4
 8 2 5 84.19 7.6
 8 2 5 86.79 11.5
 2 -10 5 75.39 8.4
 9 -8 -5 63.89 9.2
 9 -8 -5 61.99 7
 -1 9 -5 71.69 7.9
 -1 9 -5 76.69 10.3
 8 1 5 77.69 10.3
 8 1 5 65.39 9.4
 1 -9 5 49 6.9
 8 1 5 80.59 6.1
 0 8 -5 1.9 4.4
 8 -8 -5 -1 3.1
 8 -8 -5 -3.7 1.9
 0 8 -5 1.1 2.8
 8 0 5 1.5 4
 8 0 5 0.2 3.6
 0 -8 5 -1.1 1.9
 1 7 -5 113.79 13
 1 7 -5 119.39 11.8
 7 -8 -5 138.49 10.5
 7 -8 -5 136.99 12.6
 8 -1 5 110.79 12.7
 -7 8 5 125.09 12.4
 -1 -7 5 146.49 10.3
 8 -1 5 130.49 13.1
 6 -8 -5 40.4 6.6
 2 6 -5 57.99 7
 -2 -6 5 36.2 3.8
 8 -2 5 54.79 7.7
 8 -2 5 64.19 7.8
 -6 8 5 84.09 9
 5 -8 -5 69.19 9
 3 5 -5 102.29 9.7
 8 -3 5 89.29 9.6
 8 -3 5 102.19 10.3
 -5 8 5 87.59 9.9
 -8 4 -5 29.9 3.4
 4 4 -5 38 6.2
 -4 8 5 27.4 5.9
 8 -4 5 23.4 4.9
 8 -4 5 31.6 6.2
 3 -8 -5 88.99 9
 -8 5 -5 98.29 7.9
 5 3 -5 94.99 9.9
 8 -5 5 95.49 9
 8 -5 5 86.99 10.1
 -5 -3 5 80.69 6.7
 -3 8 5 93.39 10.4
 -8 6 -5 92.49 7.2
 2 -8 -5 38.2 6.8
 6 2 -5 59.49 6
 6 2 -5 60.39 8.4
 8 -6 5 61.69 8.9
 -2 8 5 88.99 10.1
 8 -6 5 71.49 7.6
 -2 8 5 66.89 6.9
 1 -8 -5 137.49 11.5
 7 1 -5 136.49 12.7
 -8 7 -5 112.09 11
 7 1 -5 126.49 10.5
 -1 8 5 115.79 13.2
 -1 8 5 120.49 11.1
 8 -7 5 122.79 11.1
 8 -7 5 118.89 12.9
 0 -8 -5 -1.9 2.1
 8 0 -5 -1.2 2.3
 -8 8 -5 -1.5 2.7
 8 0 -5 0.4 4.1
 0 8 5 -5 4.1
 8 -8 5 -2.1 3.5
 0 8 5 0.3 3
 -8 9 -5 89.09 9.2
 -1 -8 -5 52.39 7.6
 9 -1 -5 70.59 7.8
 9 -1 -5 72.49 9.8
 1 8 5 76.99 10.1
 8 -9 5 83.09 10.6
 1 8 5 61.59 8.4
 -8 10 -5 75.89 10.3
 10 -2 -5 84.79 10.9
 10 -2 -5 79.99 9.3
 2 8 5 95.09 11.7
 2 8 5 89.19 10.6
 8 -10 5 87.59 11.4
 -3 -8 -5 15.9 4.2
 -8 11 -5 11.9 2.2
 11 -3 -5 9.5 4.9
 11 -3 -5 11.7 5.5
 -8 11 -5 14.9 5.4
 3 8 5 17.1 6
 8 -11 5 10 5.3
 3 8 5 12 5.7
 -8 12 -5 48.9 4.5
 -4 -8 -5 37.2 6.5
 -8 12 -5 72.49 10.1
 12 -4 -5 51.29 8.5
 12 -4 -5 46.3 8.3
 4 8 5 43.9 8.8
 8 -12 5 58.59 9.2
 4 8 5 52.09 9.4
 -5 -8 -5 119.39 12.4
 13 -5 -5 139.49 14.7
 -8 13 -5 128.39 14.8
 13 -5 -5 142.09 14.7
 5 8 5 143.49 15.3
 5 8 5 149.69 14.5
 8 -13 5 128.99 15
 14 -6 -5 94.79 13.1
 14 -6 -5 105.29 13.9
 -6 -8 -5 117.49 10.9
 -8 14 -5 104.29 14.6
 8 -14 5 96.09 12.9
 6 8 5 77.29 12.9
 6 8 5 93.09 12.8
 15 -7 -5 12.3 7
 -7 -8 -5 16.2 4.8
 -8 15 -5 10.4 8
 7 8 5 11.7 7.5
 7 8 5 12.5 7.3
 8 -15 5 13.6 6.7
 16 -8 -5 18 8.2
 -8 -8 -5 10.4 4.7
 -8 16 -5 21.3 8.3
 16 -8 -5 16.6 7.3
 8 -16 5 10.7 6.2
 8 8 5 8.7 7.2
 8 8 5 3.3 7.2
 -8 17 -5 -4.1 6.7
 -9 -8 -5 -0.4 4
 17 -9 -5 0.8 6.7
 17 -9 -5 -5 6.8
 9 8 5 -7.8 7.3
 8 -17 5 -1.8 3.3
 -7 16 -5 1.8 7
 16 -9 -5 2 7.1
 16 -9 -5 2.2 5.9
 -9 -7 -5 8.6 4.5
 7 -16 5 3 6.1
 9 7 5 -8.8 5.9
 -9 -6 -5 33.7 6.4
 15 -9 -5 42.8 9.6
 -6 15 -5 41.3 10.1
 15 -9 -5 31.8 7.7
 9 6 5 31.6 10.4
 6 -15 5 32.2 8.2
 9 6 5 40.9 11.4
 -5 14 -5 27.5 8.1
 14 -9 -5 24.5 8.2
 14 -9 -5 13.5 5.9
 -9 -5 -5 27.6 5.8
 9 5 5 17.3 8.4
 9 5 5 12.7 6
 5 -14 5 23.8 6.8
 13 -9 -5 179.58 18
 -4 13 -5 161.48 17.7
 13 -9 -5 174.28 15.8
 -9 -4 -5 166.38 15.1
 -4 13 -5 172.68 14.5
 9 4 5 171.98 18.4
 4 -13 5 170.38 16.2
 9 4 5 169.18 15.2
 12 -9 -5 464.25 36.8
 12 -9 -5 452.75 34.2
 -3 12 -5 444.56 33.7
 -3 12 -5 475.05 37.2
 3 -12 5 432.06 34.4
 9 3 5 460.35 33.6
 9 3 5 477.35 37.2
 11 -9 -5 578.94 40.8
 -9 -2 -5 541.65 38.9
 -2 11 -5 541.05 41.4
 11 -9 -5 530.75 38.3
 -2 11 -5 509.85 38.5
 2 -11 5 428.26 38.1
 9 2 5 529.85 37.5
 9 2 5 562.14 41.5
 10 -9 -5 190.48 18.3
 10 -9 -5 197.08 16.1
 -1 10 -5 226.68 19.7
 -1 10 -5 216.98 17.1
 1 -10 5 191.08 16.1
 9 1 5 203.58 19.1
 9 1 5 195.78 18.3
 9 1 5 213.08 15.1
 9 -9 -5 2.9 4
 9 -9 -5 1.4 2.1
 0 9 -5 -0.9 4.6
 0 9 -5 1.2 2.9
 9 0 5 3.9 3.9
 0 -9 5 1 2.2
 9 0 5 -0.5 4.4
 8 -9 -5 66.09 9.1
 1 8 -5 77.59 10.3
 1 8 -5 75.69 8.1
 8 -9 -5 68.49 6.1
 -1 -8 5 53.99 5.8
 9 -1 5 69.69 9.7
 -8 9 5 82.79 9.7
 9 -1 5 60.39 9
 7 -9 -5 7.8 4.4
 7 -9 -5 19.3 2.7
 2 7 -5 13.9 4.3
 2 7 -5 9.8 5.3
 9 -2 5 11.7 4.7
 -7 9 5 17.1 5
 9 -2 5 19.4 5.4
 -2 -7 5 13 2.2
 6 -9 -5 585.34 41.8
 6 -9 -5 592.34 44.3
 3 6 -5 588.74 44.3
 9 -3 5 590.04 44.9
 -3 -6 5 618.04 41.4
 -3 -6 5 579.84 41.3
 -6 9 5 610.44 44.8
 9 -3 5 609.94 44.6
 5 -9 -5 937.01 69.59
 4 5 -5 975.6 69.89
 -5 9 5 916.41 69.99
 9 -4 5 1034.1 70.69
 9 -4 5 975.6 69.69
 -9 5 -5 970.6 66.69
 4 -9 -5 914.41 68.39
 5 4 -5 966.6 69.09
 9 -5 5 980.8 69.59
 -5 -4 5 937.91 65.89
 -4 9 5 953.1 69.39
 -9 6 -5 588.44 42.2
 6 3 -5 570.14 44.2
 6 3 -5 589.34 41.6
 3 -9 -5 587.24 43.5
 9 -6 5 595.44 44.6
 -3 9 5 576.14 44.5
 9 -6 5 615.34 43.3
 7 2 -5 17.5 3.2
 7 2 -5 17.4 5.4
 -9 7 -5 12.8 3.6
 2 -9 -5 16 4.6
 -2 9 5 11.8 5.5
 9 -7 5 10.4 5.1
 9 -7 5 20.6 4.3
 -2 9 5 18.3 4
 8 1 -5 54.79 9.2
 -9 8 -5 80.59 8.2
 8 1 -5 72.59 7.4
 1 -9 -5 57.29 8.1
 9 -8 5 75.89 8
 9 -8 5 76.79 10.5
 -1 9 5 80.19 8.5
 -1 9 5 75.49 10.5
 9 0 -5 -0.2 2.5
 -9 9 -5 0.8 3
 0 -9 -5 1.6 2.7
 9 0 -5 -0.2 4.2
 9 -9 5 1.5 4.2
 0 9 5 -1.5 4.4
 0 9 5 -1.7 3.1
 -9 10 -5 221.98 19
 10 -1 -5 226.58 18.3
 10 -1 -5 215.28 19.9
 9 -10 5 220.28 20
 1 9 5 210.98 18.8
 1 9 5 217.98 19.9
 -9 11 -5 546.55 41.7
 11 -2 -5 527.85 42.2
 -2 -9 -5 511.25 40.1
 11 -2 -5 548.95 40.9
 2 9 5 560.34 42.2
 9 -11 5 566.84 42.5
 2 9 5 552.64 41.5
 -3 -9 -5 485.05 35.2
 -9 12 -5 435.76 36.7
 12 -3 -5 488.25 37.4
 12 -3 -5 439.36 35.9
 3 9 5 483.45 36.9
 3 9 5 459.75 36.8
 9 -12 5 469.35 37.3
 13 -4 -5 169.18 17.8
 -9 13 -5 161.28 17
 13 -4 -5 164.88 16.4
 -4 -9 -5 160.38 14.7
 4 9 5 174.98 17.2
 9 -13 5 165.28 17.5
 14 -5 -5 20.5 7.1
 -9 14 -5 21.5 7.6
 14 -5 -5 25.3 8.1
 -5 -9 -5 23.5 5.6
 5 9 5 28 8
 9 -14 5 28.2 8
 5 9 5 27 8.3
 -9 15 -5 35.1 9.6
 -6 -9 -5 37.7 6.8
 15 -6 -5 35.5 9.2
 15 -6 -5 53.09 10.4
 6 9 5 34.8 9.4
 6 9 5 31.6 9.2
 9 -15 5 53.39 10.3
 -7 -9 -5 6 4.5
 16 -7 -5 3.9 5.7
 -9 16 -5 -0.5 6.3
 16 -7 -5 9.9 6.9
 7 9 5 -7.1 6.3
 7 9 5 7.8 7.8
 9 -16 5 4.1 6.8
 -8 -9 -5 7.1 4.5
 17 -8 -5 2.4 7.1
 17 -8 -5 6.7 6.7
 -9 17 -5 6.1 7.5
 8 9 5 1.8 6.5
 9 -17 5 1.9 6.2
 8 9 5 5.9 7.7
 18 -9 -5 22.6 8.3
 -9 18 -5 27.4 10.1
 18 -9 -5 8.2 7.6
 9 -18 5 19.2 7.8
 9 9 5 0.2 8.6
 -9 19 -5 61.89 14.5
 19 -10 -5 79.29 14.7
 10 9 5 90.89 16.7
 18 -10 -5 12.7 8.6
 -8 18 -5 12.8 10.3
 18 -10 -5 17.1 7.4
 10 8 5 15.3 10.2
 8 -18 5 26.1 8.9
 -7 17 -5 15.6 8.9
 17 -10 -5 20.9 7
 -10 -7 -5 8.9 4.7
 17 -10 -5 17.4 8.9
 7 -17 5 7 6.2
 10 7 5 10.6 8.5
 -6 16 -5 7.2 7.1
 -10 -6 -5 3.6 4.4
 16 -10 -5 -2 5.2
 16 -10 -5 5 6.4
 6 -16 5 12.9 6.5
 10 6 5 -2.9 6.6
 15 -10 -5 70.69 12.5
 -5 15 -5 87.89 13.9
 15 -10 -5 64.39 9.8
 -10 -5 -5 78.29 9.9
 10 5 5 81.99 13.4
 5 -15 5 71.29 11
 14 -10 -5 246.88 23.5
 14 -10 -5 241.28 20.7
 -4 14 -5 255.37 23.7
 -10 -4 -5 232.88 20.3
 4 -14 5 252.17 21.3
 10 4 5 232.18 23.6
 13 -10 -5 239.98 23.3
 -10 -3 -5 254.67 20.7
 -3 13 -5 264.47 24
 13 -10 -5 240.08 20.6
 -3 13 -5 244.28 20.3
 3 -13 5 253.57 21.1
 10 3 5 278.97 24.4
 12 -10 -5 401.86 29.6
 12 -10 -5 380.56 32
 -2 12 -5 382.26 29.8
 -2 12 -5 390.46 32.8
 10 2 5 402.56 33.1
 -1 11 -5 304.17 24.1
 11 -10 -5 306.47 22.9
 11 -10 -5 334.17 26.1
 -1 11 -5 287.47 26
 1 -11 5 282.27 23
 10 1 5 311.37 26.6
 10 1 5 305.67 25.6
 0 10 -5 -1.9 3.3
 10 -10 -5 6.7 5.1
 10 -10 -5 -0.6 2.1
 0 10 -5 -1.9 5
 10 0 5 5.3 5.6
 0 -10 5 -0.8 2.1
 10 0 5 4.3 4.8
 9 -10 -5 213.28 15
 1 9 -5 205.38 17.2
 1 9 -5 229.08 19.6
 9 -10 -5 181.68 17.7
 10 -1 5 202.98 18.4
 10 -1 5 188.08 18.3
 -9 10 5 184.78 17.5
 -1 -9 5 185.28 15
 2 8 -5 82.19 10.9
 2 8 -5 85.09 10.2
 8 -10 -5 76.39 10.3
 8 -10 -5 78.79 6.5
 -8 10 5 75.89 10.3
 -2 -8 5 71.59 6.5
 10 -2 5 81.69 10.6
 10 -2 5 77.29 10.6
 3 7 -5 93.19 11.6
 3 7 -5 97.79 10.2
 7 -10 -5 86.29 10.8
 7 -10 -5 87.69 6.8
 -7 10 5 79.59 10.7
 -3 -7 5 73.09 6.5
 10 -3 5 99.09 10.6
 10 -3 5 96.79 10.8
 6 -10 -5 1005.6 75.19
 4 6 -5 1052.09 75.59
 6 -10 -5 1061.69 72.49
 -6 10 5 1028.8 75.89
 10 -4 5 1082.29 75.49
 10 -4 5 1029.7 75.99
 5 -10 -5 2196.48 151.58
 5 5 -5 2202.28 152.08
 10 -5 5 1936.61 150.98
 -5 10 5 2063.29 152.08
 -5 -5 5 2283.07 148.49
 10 -5 5 2225.38 152.58
 6 4 -5 1048.4 76.19
 4 -10 -5 1005.1 75.29
 -10 6 -5 1046.2 73.49
 10 -6 5 1098.89 76.59
 -4 10 5 1034.8 76.39
 10 -6 5 1073.89 75.09
 -6 -4 5 1037 72.69
 -10 7 -5 91.19 8.7
 3 -10 -5 76.89 10
 7 3 -5 85.59 7.8
 7 3 -5 94.39 11.6
 10 -7 5 89.79 11.7
 -3 10 5 83.59 8.3
 -3 10 5 88.29 11.9
 10 -7 5 95.59 9.7
 -10 8 -5 93.69 9
 2 -10 -5 78.09 9.9
 8 2 -5 73.49 8
 8 2 -5 90.79 11.5
 -2 10 5 89.49 9
 10 -8 5 103.69 9.6
 10 -8 5 77.79 11.3
 -2 10 5 91.19 12.1
 9 1 -5 250.97 20.5
 1 -10 -5 185.28 17.9
 9 1 -5 218.88 17.4
 -10 9 -5 233.68 18.6
 -1 10 5 219.08 18
 10 -9 5 226.78 20.2
 -1 10 5 199.68 19.7
 10 0 -5 -3 4.3
 10 0 -5 -1.6 3.1
 0 -10 -5 4 3.4
 -10 10 -5 -1.4 3
 10 -10 5 2.2 5.3
 0 10 5 1.9 3.8
 0 10 5 1.1 4.9
 11 -1 -5 314.87 26.7
 -10 11 -5 319.67 25.6
 11 -1 -5 297.97 24.5
 1 10 5 309.87 25.2
 10 -11 5 329.07 27.1
 1 10 5 268.87 26
 -2 -10 -5 389.66 30.4
 -10 12 -5 368.76 31.6
 12 -2 -5 400.76 31.1
 12 -2 -5 424.66 33.4
 2 10 5 401.06 31.8
 2 10 5 397.46 33
 10 -12 5 387.76 32.6
 -3 -10 -5 254.17 21.7
 13 -3 -5 269.17 24.5
 -10 13 -5 283.57 24.4
 13 -3 -5 267.27 23
 3 10 5 257.37 23.7
 10 -13 5 265.27 24.4
 3 10 5 287.57 24.9
 -10 14 -5 280.77 24.7
 -4 -10 -5 256.47 21.4
 14 -4 -5 271.97 24.9
 14 -4 -5 246.38 22.9
 10 -14 5 246.78 23.9
 4 10 5 274.47 24.4
 -5 -10 -5 64.09 9.1
 -10 15 -5 83.19 12.9
 15 -5 -5 95.69 13
 15 -5 -5 75.69 12.2
 10 -15 5 71.39 12.5
 5 10 5 77.69 12
 5 10 5 72.79 12.3
 16 -6 -5 4.1 6.3
 -10 16 -5 16.5 7.5
 16 -6 -5 7 6.5
 -6 -10 -5 1.7 4
 6 10 5 8.4 6.9
 6 10 5 7 6.6
 10 -16 5 4.8 6.3
 -7 -10 -5 4.5 4.1
 -10 17 -5 23.2 8.7
 17 -7 -5 11.1 7.8
 17 -7 -5 16.6 7.4
 10 -17 5 6.6 6.8
 7 10 5 5.6 7.3
 7 10 5 -3.7 6.6
 -10 18 -5 19.7 9.4
 18 -8 -5 24.8 9.4
 10 -18 5 8.8 7.1
 8 10 5 27.5 9.8
 19 -9 -5 80.39 13.4
 -10 19 -5 73.29 15.6
 19 -9 -5 79.69 14.9
 9 10 5 82.89 15.7
 10 -19 5 69.29 13.7
 -10 20 -5 94.69 18
 20 -10 -5 111.99 17.7
 10 -20 5 77.09 14.4
 10 10 5 84.19 17.1
 21 -11 -5 93.89 17.4
 -10 21 -5 96.59 20.1
 11 10 5 81.29 17.3
 -9 20 -5 31.4 12.5
 20 -11 -5 47.4 13.6
 9 -20 5 56.49 12
 11 9 5 72.89 16.1
 -8 19 -5 8.1 8.7
 19 -11 -5 9.4 9.4
 8 -19 5 0.7 6.3
 11 8 5 2.1 10.1
 18 -11 -5 36.6 10.7
 -7 18 -5 35.8 11.5
 7 -18 5 34.1 9.3
 11 7 5 32.4 11.2
 -11 -6 -5 52.99 8.5
 -6 17 -5 62.59 13.1
 17 -11 -5 57.19 12.3
 11 6 5 57.29 12.9
 6 -17 5 49.9 10.2
 -11 -5 -5 19.5 5.7
 -5 16 -5 18 8.7
 16 -11 -5 10.3 8.4
 11 5 5 18.4 8.9
 5 -16 5 17.5 6.7
 -11 -4 -5 79.89 9.5
 -4 15 -5 55.79 11.5
 15 -11 -5 37.9 10.4
 4 -15 5 54.79 9.3
 11 4 5 49.5 11.6
 -3 14 -5 215.08 22
 14 -11 -5 192.08 21.3
 -11 -3 -5 198.88 17.7
 -3 14 -5 191.88 17.5
 3 -14 5 205.88 18.2
 11 3 5 224.18 22.1
 13 -11 -5 308.67 26.6
 -2 13 -5 276.07 25.9
 13 -11 -5 271.17 22.7
 -2 13 -5 278.67 23
 11 2 5 299.27 26.7
 12 -11 -5 129.59 14.5
 12 -11 -5 132.99 11.3
 -1 12 -5 150.68 15.6
 -1 12 -5 129.79 12.7
 11 1 5 121.39 14.2
 11 1 5 117.39 15.7
 1 -12 5 116.89 11.5
 11 -11 -5 0.3 2.2
 11 -11 -5 -0.6 4.8
 0 11 -5 -0.7 3.8
 0 11 -5 -2.3 4.5
 0 -11 5 2 2.6
 11 0 5 4.3 4.8
 11 0 5 6.2 5.8
 10 -11 -5 326.87 26
 10 -11 -5 299.27 22
 1 10 -5 324.27 26.6
 1 10 -5 289.27 24.6
 -1 -10 5 292.67 22.4
 -10 11 5 300.07 25.2
 11 -1 5 293.07 26.2
 11 -1 5 316.47 26.1
 9 -11 -5 492.85 37.3
 2 9 -5 508.15 41.5
 2 9 -5 535.35 40.6
 9 -11 -5 596.04 41.6
 11 -2 5 553.74 41.4
 -2 -9 5 536.45 37.7
 11 -2 5 545.45 41.5
 -9 11 5 525.95 40.9
 8 -11 -5 6.6 5
 3 8 -5 15.4 5.5
 3 8 -5 12 5.7
 8 -11 -5 11.1 1.7
 -3 -8 5 8.3 1.9
 -8 11 5 16.2 5.7
 11 -3 5 10.3 6
 11 -3 5 9.2 5.3
 7 -11 -5 308.87 23.5
 7 -11 -5 344.07 26.6
 4 7 -5 296.07 26.5
 4 7 -5 333.97 26.6
 7 -11 -5 337.77 22.8
 11 -4 5 336.47 27.4
 -4 -7 5 317.67 22.8
 11 -4 5 337.77 26.5
 -7 11 5 298.27 26.7
 6 -11 -5 523.05 36.9
 5 6 -5 547.65 40.8
 6 -11 -5 519.75 40.2
 -5 -6 5 500.75 36.7
 -6 11 5 513.55 40.8
 11 -5 5 562.44 41.4
 11 -5 5 556.84 40.2
 5 -11 -5 470.25 38.6
 6 5 -5 536.75 39.9
 -5 11 5 538.55 40.2
 11 -6 5 541.05 40.4
 -6 -5 5 511.15 35.8
 11 -6 5 487.25 38.6
 -11 7 -5 317.87 24.8
 7 4 -5 312.77 27.5
 4 -11 -5 362.06 27
 -4 11 5 336.87 28.2
 11 -7 5 358.56 28.5
 -7 -4 5 339.17 23.9
 11 -7 5 310.77 26.1
 -11 8 -5 8.4 3.6
 8 3 -5 15.4 5.9
 8 3 -5 11.4 3.3
 3 -11 -5 8.1 4.3
 -3 11 5 10.5 3.6
 11 -8 5 9.8 4.2
 -3 11 5 11.6 6.5
 11 -8 5 11.5 5.7
 9 2 -5 508.75 42.1
 2 -11 -5 559.94 40.6
 9 2 -5 536.05 39.2
 -11 9 -5 557.64 40.2
 -2 11 5 483.05 42
 11 -9 5 556.24 42.8
 11 -9 5 562.14 39.9
 -2 11 5 534.45 39.7
 1 -11 -5 304.97 24.7
 10 1 -5 301.57 23.8
 10 1 -5 319.27 26.9
 -11 10 -5 304.87 24.6
 -1 11 5 274.27 26
 11 -10 5 300.17 26.7
 -1 11 5 334.37 24.7
 11 0 -5 0.5 5.2
 11 0 -5 -4.2 3
 0 -11 -5 -2.2 2.1
 -11 11 -5 1.9 3.8
 0 11 5 2.8 5.2
 11 -11 5 -3.7 5.2
 0 11 5 0 4.2
 -1 -11 -5 113.59 12.4
 -11 12 -5 129.89 14.5
 12 -1 -5 137.79 16.4
 12 -1 -5 132.39 13.4
 11 -12 5 122.29 15.9
 1 11 5 137.89 14.1
 1 11 5 146.19 15.4
 -2 -11 -5 295.47 24.3
 -11 13 -5 307.87 26.7
 13 -2 -5 287.57 25
 13 -2 -5 327.77 28
 2 11 5 317.47 27
 11 -13 5 291.47 27
 2 11 5 299.67 26
 -3 -11 -5 189.38 17.3
 14 -3 -5 189.28 18.6
 14 -3 -5 230.58 21.2
 -11 14 -5 166.08 19.1
 11 -14 5 205.38 20.7
 3 11 5 204.18 20.8
 3 11 5 206.98 19.7
 -11 15 -5 47.7 11.2
 15 -4 -5 51.29 10.1
 -4 -11 -5 62.49 8.6
 15 -4 -5 54.69 11.2
 11 -15 5 44 10.5
 4 11 5 53.79 10.8
 4 11 5 61.29 11.1
 16 -5 -5 6.6 7.8
 -11 16 -5 20.5 8.2
 -5 -11 -5 8.6 4.6
 16 -5 -5 14.2 6.6
 5 11 5 18.9 7.9
 5 11 5 4 5.6
 11 -16 5 11.4 7.2
 17 -6 -5 64.59 11.7
 -11 17 -5 56.99 13.2
 17 -6 -5 64.59 12.1
 -6 -11 -5 54.69 11.7
 6 11 5 51.99 11.3
 11 -17 5 38.4 11
 6 11 5 68.69 13
 18 -7 -5 22.7 9.4
 18 -7 -5 23.9 9.3
 -11 18 -5 36.2 12
 11 -18 5 33.3 10.2
 7 11 5 27.6 9.1
 7 11 5 29.3 9.8
 19 -8 -5 -3.6 7.4
 -11 19 -5 4.8 10.2
 19 -8 -5 5.1 8.1
 8 11 5 6.6 9.3
 11 -19 5 1.4 6.1
 -11 20 -5 40.6 14
 20 -9 -5 46.8 12.8
 20 -9 -5 55.19 13.2
 9 11 5 51.99 13.2
 11 -20 5 38.4 12.1
 -11 21 -5 82.29 18.5
 21 -10 -5 90.19 17.1
 10 11 5 112.69 18.4
 11 -21 5 95.79 16.6
 -9 21 -5 66.79 16.7
 21 -12 -5 58.69 14.2
 12 9 5 55.19 14.6
 -8 20 -5 4.9 9
 20 -12 -5 3.4 8.3
 12 8 5 9.4 9.9
 -7 19 -5 71.59 15.7
 19 -12 -5 55.69 13
 12 7 5 55.99 13.8
 18 -12 -5 214.18 25
 -6 18 -5 243.68 26.5
 12 6 5 290.07 28.6
 -12 -5 -5 196.28 16.7
 -5 17 -5 143.39 21.1
 17 -12 -5 159.68 21.1
 5 -17 5 180.08 19.4
 12 5 5 141.59 21
 16 -12 -5 51.59 11.6
 -12 -4 -5 50.49 8.5
 -4 16 -5 53.99 12.2
 4 -16 5 55.29 9.6
 12 4 5 53.69 12.5
 -12 -3 -5 11.4 4.7
 15 -12 -5 6 7.1
 -3 15 -5 -1.1 5.9
 3 -15 5 9.1 5.1
 12 3 5 -3.4 7.4
 -12 -2 -5 54.79 8.8
 -2 14 -5 88.69 13.5
 -2 14 -5 80.19 10
 14 -12 -5 78.69 13.2
 12 2 5 97.39 14.7
 2 -14 5 80.19 9.7
 13 -12 -5 94.79 13.5
 -1 13 -5 75.29 13.1
 -1 13 -5 100.49 11
 12 1 5 92.79 13.2
 1 -13 5 85.49 9.6
 12 1 5 100.09 14.3
 0 12 -5 7.3 6
 12 -12 -5 6 5.3
 0 12 -5 -2.5 4.2
 12 0 5 -2 5.9
 12 0 5 -2.3 5
 0 -12 5 -1.5 2.9
 1 11 -5 119.09 15.5
 1 11 -5 137.99 13.6
 11 -12 -5 130.89 14.9
 12 -1 5 136.79 15
 -1 -11 5 117.39 10.7
 12 -1 5 123.59 15.7
 -11 12 5 117.49 13.6
 2 10 -5 399.76 32.6
 2 10 -5 396.36 31.5
 10 -12 -5 388.96 32.2
 -2 -10 5 371.36 28.8
 -10 12 5 377.16 31.7
 12 -2 5 416.46 33.1
 12 -2 5 428.56 32.8
 3 9 -5 435.36 35.9
 9 -12 -5 446.76 35.7
 3 9 -5 486.35 35.8
 12 -3 5 449.06 36.2
 -9 12 5 410.06 35.4
 12 -3 5 468.35 36.1
 8 -12 -5 29.7 7.4
 4 8 -5 46.9 8.8
 4 8 -5 50.89 9.1
 -8 12 5 49.6 9.2
 12 -4 5 43.9 8.8
 12 -4 5 48.7 8.3
 7 -12 -5 12 5.2
 5 7 -5 6.5 6
 5 7 -5 16.7 5.7
 12 -5 5 7.2 5.7
 -7 12 5 14.7 6.1
 12 -5 5 13 5.7
 6 6 -5 195.68 18.5
 6 -12 -5 180.68 17.3
 -6 12 5 189.18 18.2
 -6 -6 5 179.78 13.5
 12 -6 5 184.78 18.7
 7 5 -5 10 6
 5 -12 -5 9.7 5.3
 12 -7 5 5.4 4.4
 12 -7 5 12.7 6.5
 -7 -5 5 17.5 2.4
 -5 12 5 10.7 6.3
 4 -12 -5 26 6.4
 -12 8 -5 44.1 6
 8 4 -5 55.99 9.5
 -8 -4 5 35.9 4.4
 12 -8 5 66.49 10.8
 -4 12 5 65.99 10.3
 12 -8 5 47.3 7.2
 3 -12 -5 472.85 34.8
 9 3 -5 413.36 32.7
 -12 9 -5 439.26 33.5
 9 3 -5 432.66 36.3
 12 -9 5 447.16 34
 -3 12 5 466.75 36.6
 -3 12 5 471.65 33.3
 12 -9 5 445.46 36.5
 10 2 -5 407.96 30.8
 2 -12 -5 375.66 31.6
 -12 10 -5 392.26 31.6
 10 2 -5 385.76 33.9
 12 -10 5 450.45 34.7
 -2 12 5 412.56 31.2
 12 -10 5 426.26 31.3
 -2 12 5 442.56 34.4
 1 -12 -5 109.09 12.6
 -12 11 -5 146.69 13.8
 11 1 -5 122.99 16.1
 11 1 -5 130.29 12.5
 12 -11 5 138.59 15.8
 -1 12 5 142.99 13.4
 -1 12 5 140.59 15.5
 12 0 -5 1.4 3.7
 12 0 -5 11.4 6.8
 0 -12 -5 0.6 2.6
 -12 12 -5 -0.6 4.6
 0 12 5 -7.2 5.8
 12 -12 5 -5.5 5.2
 0 12 5 1 4.3
 -1 -12 -5 88.49 11.2
 13 -1 -5 101.99 14.5
 -12 13 -5 105.09 13.3
 13 -1 -5 107.39 11.7
 1 12 5 86.89 12.1
 12 -13 5 93.49 14.3
 1 12 5 109.49 14.7
 -12 14 -5 98.89 13.5
 14 -2 -5 87.99 12.2
 14 -2 -5 94.99 14.6
 -2 -12 -5 95.29 11.3
 2 12 5 85.39 12.2
 2 12 5 89.49 13.9
 12 -14 5 81.09 14.1
 -3 -12 -5 14.9 5.3
 15 -3 -5 7.4 7.4
 15 -3 -5 13.5 6.6
 -12 15 -5 11.2 6.9
 3 12 5 12.5 7.8
 12 -15 5 21 8.4
 3 12 5 3.8 6.7
 16 -4 -5 57.59 11.6
 16 -4 -5 56.89 10.7
 -4 -12 -5 55.79 8.6
 -12 16 -5 55.29 12.3
 4 12 5 54.59 10.6
 12 -16 5 57.59 12.1
 4 12 5 53.19 11.3
 17 -5 -5 157.78 20.4
 17 -5 -5 173.28 18.7
 -12 17 -5 169.68 21.5
 5 12 5 162.88 19.7
 12 -17 5 153.68 20.2
 -12 18 -5 210.18 24.8
 18 -6 -5 228.68 24.3
 18 -6 -5 255.67 26.2
 6 12 5 274.97 25.8
 6 12 5 249.68 25.8
 12 -18 5 262.17 26.2
 -12 19 -5 60.39 14
 19 -7 -5 81.49 14.2
 19 -7 -5 72.79 13.6
 7 12 5 74.29 14.8
 7 12 5 85.69 13.9
 12 -19 5 63.09 14.3
 20 -8 -5 0.6 8.5
 -12 20 -5 13.9 9.2
 20 -8 -5 -4.8 8.3
 12 -20 5 -1.1 7.8
 8 12 5 0.5 8.3
 -12 21 -5 71.09 15.8
 21 -9 -5 59.09 13.9
 12 -21 5 72.39 14.7
 9 12 5 58.19 15
 -8 21 -5 -9.2 10.7
 21 -13 -5 10.1 9.7
 13 8 5 -5.4 10
 -7 20 -5 23.2 11.7
 20 -13 -5 9.9 10.9
 13 7 5 27.9 12.7
 -6 19 -5 248.48 28.6
 19 -13 -5 280.87 29.2
 13 6 5 274.77 29.6
 -5 18 -5 364.56 35
 18 -13 -5 357.66 34
 13 5 5 373.66 35.4
 -13 -4 -5 340.97 26.9
 -4 17 -5 319.07 31.7
 17 -13 -5 310.47 30.9
 13 4 5 322.87 32.8
 16 -13 -5 10.8 8.2
 -3 16 -5 15.1 8
 -13 -3 -5 6.9 4.7
 13 3 5 13.5 8.7
 -13 -2 -5 1.8 4
 -2 15 -5 10.3 6.8
 15 -13 -5 -1.4 6.4
 13 2 5 4.6 7.4
 14 -13 -5 18.9 8.2
 -1 14 -5 18.6 8.2
 -1 14 -5 17 6
 13 1 5 18.2 8.3
 13 1 5 21.5 7.6
 0 13 -5 3.5 4.7
 0 13 -5 5.4 6.6
 13 -13 -5 1.7 5.3
 13 0 5 -2.2 7.4
 13 0 5 4.6 5.9
 1 12 -5 110.59 13.1
 12 -13 -5 104.69 14.7
 1 12 -5 112.69 15
 13 -1 5 85.69 13.2
 -12 13 5 99.49 13.7
 13 -1 5 105.49 15
 2 11 -5 301.67 25.9
 11 -13 -5 302.37 26.6
 2 11 -5 308.47 27.3
 13 -2 5 304.37 27
 -11 13 5 277.97 26
 13 -2 5 339.27 27.7
 10 -13 -5 254.37 23.5
 3 10 -5 259.77 23.3
 3 10 -5 268.77 24
 13 -3 5 267.97 24.1
 13 -3 5 292.97 24.2
 -10 13 5 237.28 23.3
 9 -13 -5 181.48 17.5
 4 9 -5 156.18 16.6
 4 9 -5 164.98 16.8
 13 -4 5 160.48 17.4
 13 -4 5 155.28 17.7
 -9 13 5 171.38 17.4
 5 8 -5 128.09 15.7
 8 -13 -5 134.39 14.4
 5 8 -5 134.39 14.6
 13 -5 5 124.29 14.2
 13 -5 5 125.79 15
 -8 13 5 143.99 15.4
 7 -13 -5 25.3 6.8
 6 7 -5 41.5 8.5
 6 7 -5 36.7 7.9
 -7 13 5 21.1 7.4
 13 -6 5 33.5 9
 13 -6 5 36.2 7.4
 7 6 -5 37.6 8.8
 6 -13 -5 36.8 7.6
 13 -7 5 36.2 8.7
 13 -7 5 35.1 7.5
 -6 13 5 26.7 8
 5 -13 -5 121.09 13.9
 8 5 -5 139.29 15.7
 13 -8 5 129.99 16.6
 13 -8 5 134.59 13.9
 -5 13 5 156.18 16.3
 9 4 -5 189.38 19.1
 4 -13 -5 161.68 16.3
 -13 9 -5 166.38 14.5
 -4 13 5 178.58 18.5
 13 -9 5 175.38 18.4
 13 -9 5 167.58 15.8
 -13 10 -5 253.77 21.3
 10 3 -5 254.87 24.4
 3 -13 -5 253.77 22.1
 10 3 -5 242.78 20.3
 13 -10 5 292.57 21.8
 -3 13 5 278.17 24.7
 -3 13 5 251.37 20.8
 13 -10 5 271.97 24.7
 2 -13 -5 321.07 25.3
 -13 11 -5 286.27 24.6
 11 2 -5 303.77 27.8
 11 2 -5 274.47 23.7
 -2 13 5 328.27 24.6
 13 -11 5 302.07 24.1
 13 -11 5 326.47 28.1
 -2 13 5 297.07 27.4
 12 1 -5 92.89 10.7
 12 1 -5 90.79 14.1
 -13 12 -5 78.19 11.3
 -1 13 5 126.49 15.6
 13 -12 5 97.39 14.4
 -1 13 5 94.29 11.3
 13 0 -5 -3.2 6.4
 13 0 -5 1.4 4.5
 0 -13 -5 2.1 4
 -13 13 -5 -1.2 4.7
 0 13 5 3.3 4.7
 13 -13 5 -5.1 6.3
 0 13 5 -0.8 5.8
 14 -1 -5 8.6 7.3
 -13 14 -5 14.1 6.6
 14 -1 -5 22.4 6.3
 -1 -13 -5 15.5 5.8
 1 13 5 23 7
 13 -14 5 22.5 9.1
 1 13 5 13.4 7
 -2 -13 -5 -1.9 4.3
 -13 15 -5 -0.9 5.1
 15 -2 -5 7.6 7.8
 15 -2 -5 1.4 5
 2 13 5 -1.4 7.2
 2 13 5 3.8 5.9
 13 -15 5 9.3 8
 -13 16 -5 19.6 8.1
 16 -3 -5 10.7 6.8
 -3 -13 -5 13 5
 16 -3 -5 16 9.8
 3 13 5 12.1 8.7
 3 13 5 13.9 6.7
 13 -16 5 6.7 7.8
 17 -4 -5 293.27 27.7
 17 -4 -5 300.87 29.6
 -13 17 -5 289.17 28.3
 4 13 5 309.17 28.6
 4 13 5 306.27 28.7
 13 -17 5 344.97 30.7
 18 -5 -5 385.56 35.1
 18 -5 -5 386.26 33.4
 -13 18 -5 363.66 33.8
 5 13 5 351.96 33.8
 13 -18 5 435.66 35.8
 5 13 5 339.17 33.4
 19 -6 -5 266.97 28.4
 -13 19 -5 274.07 28.2
 19 -6 -5 274.47 26.7
 6 13 5 283.57 27.1
 13 -19 5 252.37 27.6
 6 13 5 248.58 27.2
 -13 20 -5 17 9.9
 20 -7 -5 19.2 9.4
 20 -7 -5 7.8 9.3
 13 -20 5 29.1 10.7
 7 13 5 11.8 9.5
 21 -8 -5 -5.7 9.9
 -13 21 -5 7 10.3
 21 -8 -5 6.9 8.9
 8 13 5 -2.2 9.8
 13 -21 5 -4.9 8.8
 -7 21 -5 21.2 11
 21 -14 -5 -1.3 10.3
 14 7 5 0.3 10.3
 20 -14 -5 47.6 13
 -6 20 -5 38.6 14
 14 6 5 39.6 13.5
 19 -14 -5 174.68 24.1
 -5 19 -5 178.98 24.7
 14 5 5 151.18 22.6
 18 -14 -5 166.28 22.8
 -4 18 -5 159.98 23.1
 14 4 5 183.88 23.8
 -3 17 -5 142.19 21.4
 17 -14 -5 168.18 21.9
 -14 -3 -5 180.28 16.4
 14 3 5 150.48 21.5
 -2 16 -5 12.8 7.8
 16 -14 -5 34.1 11
 -14 -2 -5 11.9 5.4
 14 2 5 17.5 9.1
 -1 15 -5 -9.7 5.8
 -14 -1 -5 -0.1 2.8
 15 -14 -5 6.3 7.6
 14 1 5 -3.8 5.7
 14 1 5 -4.1 7
 0 14 -5 6.8 5.3
 0 14 -5 -2.9 6
 14 -14 -5 1 5.9
 14 0 5 1.1 5.5
 14 0 5 -5.9 7.2
 13 -14 -5 10.8 7.4
 1 13 -5 24.2 7.1
 1 13 -5 23.3 8.4
 14 -1 5 23.3 8.4
 -13 14 5 24.8 8.1
 14 -1 5 21 7.9
 12 -14 -5 75.09 12.6
 2 12 -5 94.09 12.2
 2 12 -5 73.09 12.8
 14 -2 5 85.89 12.9
 -12 14 5 90.09 12.9
 14 -2 5 104.09 14.6
 3 11 -5 218.28 20.7
 3 11 -5 182.88 19.6
 11 -14 -5 202.48 20.3
 14 -3 5 199.48 20.8
 14 -3 5 211.08 20.9
 -11 14 5 216.98 20.4
 4 10 -5 227.08 22.4
 10 -14 -5 266.37 23.4
 4 10 -5 236.88 22.9
 14 -4 5 208.28 22.2
 -10 14 5 256.97 23.2
 14 -4 5 266.17 23.4
 5 9 -5 16.9 6.4
 9 -14 -5 29.1 8.2
 5 9 -5 25.6 8
 -9 14 5 16.4 7.5
 14 -5 5 17.7 8
 14 -5 5 13.2 6.2
 6 8 -5 72.29 12.3
 6 8 -5 100.59 13.1
 8 -14 -5 125.29 12.9
 14 -6 5 108.69 15.3
 -8 14 5 109.49 14.5
 14 -6 5 72.39 11.8
 7 -14 -5 31.3 7.5
 7 7 -5 49.5 9.6
 7 7 -5 49.9 9.1
 -7 14 5 49.5 10.1
 14 -7 5 24 6.5
 14 -7 5 29.2 8.8
 8 6 -5 83.19 13.1
 6 -14 -5 117.49 12.4
 8 6 -5 74.59 11.5
 14 -8 5 71.99 12.7
 14 -8 5 83.69 11.5
 -6 14 5 85.79 13.3
 5 -14 -5 15.8 6
 9 5 -5 15.7 7.4
 14 -9 5 21.3 8.7
 -5 14 5 12.6 7.2
 14 -9 5 27.4 6.5
 4 -14 -5 234.08 21.5
 -14 10 -5 246.78 19.8
 10 4 -5 252.87 23.9
 -4 14 5 244.78 23.7
 14 -10 5 232.38 20.6
 14 -10 5 249.97 24.3
 11 3 -5 177.98 20.4
 -14 11 -5 174.98 16.9
 3 -14 -5 189.38 17.9
 14 -11 5 203.48 20.9
 -3 14 5 167.78 21.2
 14 -11 5 219.58 17.6
 12 2 -5 95.39 14.5
 2 -14 -5 90.99 11.7
 -14 12 -5 79.59 11.2
 -2 14 5 93.49 14.5
 14 -12 5 98.29 15.3
 -2 14 5 81.99 10.4
 13 1 -5 18.7 8.5
 -14 13 -5 23 7
 -1 14 5 22 6.5
 14 -13 5 17.7 8.1
 -1 14 5 12.1 7.7
 14 0 -5 0.7 8.1
 -14 14 -5 0.2 5.5
 0 -14 -5 6.5 4.8
 0 14 5 1.2 6.7
 14 -14 5 -2.4 6.4
 0 14 5 -2 5.1
 -1 -14 -5 -1.2 4.6
 -14 15 -5 -0.2 6
 15 -1 -5 2.3 5.9
 15 -1 -5 5.2 7.4
 1 14 5 2.3 5.5
 1 14 5 -5.7 5.4
 -14 16 -5 18.7 8.5
 16 -2 -5 10.1 9.4
 16 -2 -5 8.4 6.3
 -2 -14 -5 17.2 5.8
 2 14 5 15.1 9.5
 2 14 5 11.9 7.7
 14 -16 5 14.2 8.8
 -14 17 -5 167.98 20.9
 17 -3 -5 154.18 17.8
 17 -3 -5 158.58 21.3
 3 14 5 159.18 19.1
 14 -17 5 165.98 21.7
 3 14 5 150.88 20.2
 -14 18 -5 150.58 21.5
 18 -4 -5 166.38 23
 18 -4 -5 179.78 19.8
 4 14 5 194.28 23
 4 14 5 166.08 20.6
 14 -18 5 175.48 22.7
 19 -5 -5 198.18 21
 19 -5 -5 154.28 21.8
 -14 19 -5 183.48 23.4
 5 14 5 165.38 21.4
 14 -19 5 137.49 21.4
 5 14 5 176.08 22
 20 -6 -5 55.99 12.9
 20 -6 -5 54.69 13.9
 -14 20 -5 51.29 13.9
 6 14 5 32.5 10.7
 14 -20 5 48.4 13.4
 6 14 5 48.1 12.6
 -14 21 -5 -10 8.3
 21 -7 -5 -1.4 11.2
 21 -7 -5 12.6 9.6
 7 14 5 -9.4 8.6
 14 -21 5 -5.4 7.4
 21 -15 -5 -5.7 10.3
 -6 21 -5 8.8 10.7
 15 6 5 8 12.2
 -5 20 -5 -3.7 8.9
 20 -15 -5 21.2 11
 15 5 5 9.4 10.8
 19 -15 -5 4.8 9.3
 -4 19 -5 3.8 9.5
 15 4 5 2.8 9.4
 18 -15 -5 35.3 12.7
 -3 18 -5 48.8 13.6
 15 3 5 20.1 12.1
 -15 -2 -5 11.2 5.9
 17 -15 -5 20.3 10.1
 -2 17 -5 20 10.3
 15 2 5 20 10.5
 -15 -1 -5 28.5 6.9
 16 -15 -5 34.3 11.4
 -1 16 -5 7.4 8.4
 15 1 5 11.6 10.1
 15 -15 -5 -3.7 6.6
 0 15 -5 -4 6.5
 15 0 5 -8.1 7.2
 15 0 5 -4.2 5.8
 1 14 -5 0.1 5.4
 1 14 -5 14.2 8
 14 -15 -5 -8.4 6.6
 15 -1 5 7.5 6.8
 15 -1 5 6.9 7.3
 2 13 -5 0.1 6.4
 2 13 -5 3.5 5.7
 13 -15 -5 1.7 5.7
 15 -2 5 6.3 7.4
 15 -2 5 1.5 5.6
 -13 15 5 -0.3 6.3
 3 12 -5 10.5 6.7
 3 12 -5 5.3 6.2
 12 -15 -5 20.7 8.2
 15 -3 5 4.6 6.8
 15 -3 5 10.3 7.7
 -12 15 5 4.6 7
 11 -15 -5 72.59 11.4
 4 11 -5 47.2 9.6
 4 11 -5 46.9 9.7
 15 -4 5 51.69 10.8
 15 -4 5 41.1 9.7
 -11 15 5 53.79 11
 5 10 -5 72.59 12.2
 5 10 -5 73.49 12.3
 10 -15 -5 85.99 13.1
 15 -5 5 75.59 13.4
 -10 15 5 72.59 12.8
 15 -5 5 83.09 12.4
 6 9 -5 38.2 9.8
 6 9 -5 45.5 9.4
 9 -15 -5 45.7 9.6
 -9 15 5 52.19 10.9
 15 -6 5 33.7 10.2
 15 -6 5 33.4 9.3
 8 -15 -5 25.6 7.4
 7 8 -5 30.1 7.8
 7 8 -5 14.9 7.3
 15 -7 5 5 3.9
 15 -7 5 13.7 7.4
 -8 15 5 16.1 8.1
 7 -15 -5 37.2 8.2
 8 7 -5 2 2.5
 8 7 -5 15.8 7.5
 15 -8 5 16.5 6.5
 15 -8 5 14.5 8
 -7 15 5 12.5 7.2
 9 6 -5 37.8 9.8
 9 6 -5 34.7 8.1
 6 -15 -5 30.5 8
 -6 15 5 35.5 9.8
 15 -9 5 37.3 10
 15 -9 5 31.4 7.7
 5 -15 -5 87.29 11.6
 10 5 -5 65.69 13.2
 15 -10 5 75.29 13.3
 -5 15 5 64.99 12.7
 15 -10 5 67.09 10
 4 -15 -5 81.59 11
 11 4 -5 53.79 11.7
 15 -11 5 45.4 11.3
 -4 15 5 51.69 11.8
 15 -11 5 52.29 9.7
 -15 12 -5 2 4.6
 12 3 -5 7 7.9
 3 -15 -5 8.2 4.8
 15 -12 5 9.7 8.5
 -3 15 5 6.4 7.9
 2 -15 -5 1.2 2.4
 13 2 -5 3.6 7
 -15 13 -5 -2.9 4.8
 -2 15 5 5.3 7.6
 15 -13 5 6.3 7.1
 -15 14 -5 -4 5.3
 1 -15 -5 6.6 4.8
 14 1 -5 2.5 7.8
 15 -14 5 -9.5 6.3
 -1 15 5 19.5 8.5
 15 0 -5 -3.7 7.4
 0 -15 -5 -5.1 4.6
 -15 15 -5 4.9 6.2
 15 -15 5 -0.5 7.1
 0 15 5 5.2 6.8
 16 -1 -5 30.4 12.4
 -1 -15 -5 28.1 7.4
 -15 16 -5 24.5 8.7
 15 -16 5 21 10.6
 1 15 5 29.3 10.2
 -15 17 -5 4.9 7.5
 17 -2 -5 15.3 10.7
 2 15 5 20 9
 15 -17 5 15.8 9.1
 2 15 5 11.1 7.9
 18 -3 -5 54.89 13.9
 -15 18 -5 38.6 10.9
 3 15 5 36.8 12.3
 15 -18 5 49.99 12.6
 3 15 5 44.4 11
 -15 19 -5 7.1 8.4
 19 -4 -5 8.8 10.5
 4 15 5 -3.6 8
 15 -19 5 0.6 7.7
 4 15 5 -10.3 7.2
 20 -5 -5 -0.5 9.2
 -15 20 -5 -8.6 7.7
 5 15 5 -8.9 8.6
 5 15 5 2.7 8.4
 15 -20 5 9.1 9
 -15 21 -5 -5.4 8.6
 21 -6 -5 -9.5 10.3
 6 15 5 -3.2 9.3
 15 -21 5 -2.4 8.9
 20 -16 -5 27.6 12.2
 -4 20 -5 -13.6 10.9
 16 4 5 17.7 12.2
 19 -16 -5 28 12.5
 -3 19 -5 -5.7 9.5
 16 3 5 41.4 12.6
 18 -16 -5 7.6 10.3
 -2 18 -5 5.7 9.8
 16 2 5 0 9.3
 17 -16 -5 0.1 7.5
 -16 -1 -5 5.7 5.8
 -1 17 -5 8.8 8.3
 16 1 5 5.4 10.1
 16 -16 -5 -9.2 6.8
 0 16 -5 -7.5 5.7
 16 0 5 6.7 9.1
 16 0 5 -2.3 6.3
 15 -16 -5 15 10.5
 1 15 -5 19.2 8.1
 1 15 -5 32.1 10.2
 16 -1 5 28.7 9
 16 -1 5 24.4 11.4
 2 14 -5 28.2 9.8
 2 14 -5 16.8 7.8
 14 -16 -5 6 8.6
 -14 16 5 16 7.7
 16 -2 5 14 9
 16 -2 5 17.7 8.8
 3 13 -5 5 7.4
 3 13 -5 5.9 6.5
 13 -16 -5 3.8 6.5
 -13 16 5 2.9 6.6
 16 -3 5 7.7 8.3
 16 -3 5 8.7 7.4
 12 -16 -5 43.7 10.5
 4 12 -5 48.7 10.7
 4 12 -5 61.19 11.3
 16 -4 5 46.8 10.7
 -12 16 5 51.19 11
 16 -4 5 61.49 12.2
 5 11 -5 11.8 7.8
 11 -16 -5 22.2 7.8
 5 11 -5 17.3 7.3
 -11 16 5 10 7.5
 16 -5 5 33.7 9.1
 16 -5 5 22.3 8.9
 6 10 -5 -2.5 7.1
 6 10 -5 -0.5 5.9
 10 -16 -5 0.3 5.4
 16 -6 5 15 7.7
 -10 16 5 9.4 7.6
 16 -6 5 13.5 8.3
 7 9 -5 7.2 5.5
 7 9 -5 15.6 8
 9 -16 -5 -3.7 4.9
 16 -7 5 3.9 6.6
 -9 16 5 3.6 7.1
 16 -7 5 10.1 5.8
 8 8 -5 1.9 3.2
 8 -16 -5 1.9 5.4
 8 8 -5 10.3 7.3
 16 -8 5 7 6.6
 -8 16 5 0.5 6.8
 16 -8 5 7.5 7.4
 9 7 -5 5.9 5.4
 9 7 -5 4.5 7.7
 7 -16 -5 6.2 5.4
 16 -9 5 1.8 5.8
 -7 16 5 4 7.5
 16 -9 5 6.6 7.1
 6 -16 -5 12.2 6.3
 10 6 -5 4.3 7
 10 6 -5 6.8 5.8
 -6 16 5 -0.2 7.1
 16 -10 5 10.3 6
 16 -10 5 10.2 7.5
 5 -16 -5 12 5.8
 11 5 -5 13.9 6.5
 11 5 -5 9.4 7.7
 16 -11 5 10.6 8.8
 -5 16 5 12.5 8
 12 4 -5 61.09 12.9
 4 -16 -5 53.89 9.5
 -4 16 5 68.19 13.8
 16 -12 5 43.4 12.4
 13 3 -5 1.3 8.1
 3 -16 -5 6.8 4.9
 16 -13 5 6.1 8
 -3 16 5 19.6 9.6
 2 -16 -5 0.6 4.3
 14 2 -5 18.9 10.6
 -2 16 5 28.8 10
 16 -14 5 7.6 8.4
 15 1 -5 12.2 10.4
 1 -16 -5 33 7.7
 -16 15 -5 23.6 8.3
 16 -15 5 16.5 10.4
 -1 16 5 34.7 10.7
 16 0 -5 -3.2 7.8
 0 -16 -5 0.5 4.4
 -16 16 -5 -6.3 6.1
 0 16 5 4.4 9.3
 16 -16 5 -2.8 8.6
 -16 17 -5 1.7 7.4
 17 -1 -5 6.4 9.4
 16 -17 5 6.9 10.3
 1 16 5 12.8 8.6
 18 -2 -5 1.7 8.9
 -16 18 -5 -2.9 7.7
 16 -18 5 -3.9 9.7
 2 16 5 -0.5 7.6
 19 -3 -5 31.8 11.9
 -16 19 -5 30.2 11.7
 16 -19 5 39.4 12.9
 3 16 5 28 12.3
 20 -4 -5 14.3 13.1
 -16 20 -5 18.4 11.4
 4 16 5 42.2 13.2
 16 -20 5 22.1 11.6
 20 -17 -5 86.79 17.6
 -3 20 -5 58.09 15.3
 17 3 5 86.59 18.7
 19 -17 -5 28.3 11.8
 -2 19 -5 15.4 12.6
 17 2 5 20.9 12.2
 18 -17 -5 10.6 10.1
 -1 18 -5 23.6 12.1
 17 1 5 14.5 10.9
 -17 0 -5 -0.4 4.8
 17 -17 -5 4.2 8.8
 0 17 -5 -15.2 7.1
 17 0 5 -0.9 7
 17 0 5 -7 8.8
 16 -17 -5 2.2 8.1
 1 16 -5 13.7 8.8
 17 -1 5 0.7 7.4
 17 -1 5 13.5 10.1
 2 15 -5 17.9 9.6
 2 15 -5 5.2 7.2
 15 -17 -5 15.2 9.7
 17 -2 5 5.6 7.4
 17 -2 5 14.5 9
 3 14 -5 168.98 21.6
 3 14 -5 150.88 19.3
 14 -17 -5 181.28 20.2
 -14 17 5 176.28 19.4
 17 -3 5 172.98 19.7
 17 -3 5 165.58 21.6
 4 13 -5 289.67 29.8
 4 13 -5 337.17 30.1
 13 -17 -5 327.87 30.2
 -13 17 5 353.86 30.6
 17 -4 5 318.87 30.5
 17 -4 5 320.67 30.5
 5 12 -5 174.28 21.4
 12 -17 -5 206.08 20.8
 5 12 -5 189.48 22.8
 17 -5 5 188.28 20.6
 17 -5 5 182.78 22.8
 -12 17 5 175.58 22
 6 11 -5 77.99 12.9
 6 11 -5 75.99 12.5
 11 -17 -5 53.89 12
 -11 17 5 52.79 12.2
 17 -6 5 55.59 13.1
 17 -6 5 72.69 12.8
 7 10 -5 8.7 7.5
 10 -17 -5 3.5 6.9
 7 10 -5 7.4 6.7
 17 -7 5 14.1 7.1
 17 -7 5 11.2 8.6
 -10 17 5 9.2 8.2
 8 9 -5 4.2 6.1
 8 9 -5 -1.8 7.6
 9 -17 -5 -3.1 5.2
 17 -8 5 -1 3.5
 17 -8 5 6.5 8.3
 -9 17 5 -1.8 7.1
 8 -17 -5 6.5 6.2
 9 8 -5 6.3 6.4
 9 8 -5 0.5 6.8
 17 -9 5 6.2 7.8
 17 -9 5 -0.7 5.3
 -8 17 5 7.6 7.8
 10 7 -5 5.5 9
 7 -17 -5 6.5 6.6
 10 7 -5 4.1 6.1
 -7 17 5 18.6 8.9
 17 -10 5 10.4 6
 17 -10 5 11.1 8.2
 11 6 -5 42.5 9.6
 11 6 -5 71.09 13.5
 6 -17 -5 63.59 10.6
 -6 17 5 49.8 12.6
 17 -11 5 55.09 12.8
 5 -17 -5 176.68 17.6
 12 5 -5 170.28 22.2
 17 -12 5 176.18 23.1
 -5 17 5 185.58 23.1
 13 4 -5 324.87 31.1
 4 -17 -5 299.57 26.6
 17 -13 5 302.87 30.2
 -4 17 5 316.17 30.7
 14 3 -5 141.39 21.3
 -3 17 5 172.48 22.2
 17 -14 5 157.28 21.7
 2 -17 -5 7.4 5.9
 15 2 -5 9.4 9.7
 -2 17 5 2.2 9.1
 17 -15 5 3.9 10.2
 16 1 -5 -0.7 9.1
 1 -17 -5 2.2 4.8
 17 -16 5 -4.7 7.4
 -1 17 5 -12.2 7.5
 17 0 -5 -21.5 8.3
 17 -17 5 -4.1 8.7
 0 17 5 1.4 8.4
 18 -1 -5 -5.5 8.8
 1 17 5 16.8 10.5
 17 -18 5 10.3 9.4
 -17 19 -5 18.7 9.8
 19 -2 -5 18.9 12.8
 2 17 5 40.6 13.6
 17 -19 5 12.8 12.1
 20 -3 -5 100.19 19.4
 -17 20 -5 87.49 17.3
 17 -20 5 108.19 20
 3 17 5 92.99 18.1
 -1 19 -5 -3.3 10.6
 19 -18 -5 9.7 10.5
 18 1 5 0.1 11.5
 18 -18 -5 12.9 11.1
 0 18 -5 -15.5 7.6
 18 0 5 -24.7 7.5
 17 -18 -5 19 11.2
 1 17 -5 35.3 12.3
 18 -1 5 8.4 8
 18 -1 5 12.8 9.7
 16 -18 -5 0.9 8.3
 2 16 -5 6.2 8.7
 18 -2 5 -15.5 7.1
 18 -2 5 7.9 8.5
 3 15 -5 24.4 9.8
 15 -18 -5 40.8 11.6
 3 15 -5 30.6 11.8
 -15 18 5 48.8 11.6
 18 -3 5 30.4 11
 18 -3 5 32.9 11.2
 14 -18 -5 218.68 23.6
 4 14 -5 173.48 23.1
 4 14 -5 196.78 21.8
 -14 18 5 192.08 23.1
 18 -4 5 185.28 23.4
 18 -4 5 151.18 21.7
 5 13 -5 331.57 32.8
 5 13 -5 338.37 32.9
 13 -18 -5 396.26 33.5
 -13 18 5 337.37 32.5
 18 -5 5 391.66 34.2
 18 -5 5 374.66 33.4
 6 12 -5 228.08 23.4
 12 -18 -5 248.58 24.4
 6 12 -5 228.88 23.7
 18 -6 5 187.98 22.4
 -12 18 5 236.38 24.3
 18 -6 5 210.18 24.1
 7 11 -5 27.7 10.6
 7 11 -5 25.7 9.1
 11 -18 -5 47.7 10.5
 18 -7 5 30.5 10.8
 -11 18 5 31.7 11
 18 -7 5 38.1 9.6
 10 -18 -5 27.6 7.9
 8 10 -5 34.3 11.3
 8 10 -5 24.2 8.3
 18 -8 5 24.1 10.2
 18 -8 5 6.1 6.2
 -10 18 5 23.8 10.2
 9 9 -5 7.3 6.3
 9 9 -5 9.3 8.8
 9 -18 -5 8.4 7.2
 18 -9 5 1.1 9.1
 18 -9 5 3.6 6.5
 -9 18 5 1.4 8.8
 10 8 -5 4.8 9.2
 10 8 -5 15.9 7.4
 8 -18 -5 25.6 8.7
 18 -10 5 14.9 7.7
 -8 18 5 18.5 9.5
 18 -10 5 19.6 10.5
 11 7 -5 31.6 8.8
 7 -18 -5 36.4 9.2
 11 7 -5 28.7 11.1
 -7 18 5 35 11.2
 18 -11 5 33.5 11
 6 -18 -5 198.18 21.1
 12 6 -5 255.67 26
 -6 18 5 206.48 26.2
 18 -12 5 248.58 25.5
 5 -18 -5 376.86 31.1
 13 5 -5 346.27 34.7
 -5 18 5 374.56 34.9
 18 -13 5 346.67 34.6
 14 4 -5 175.98 23.9
 4 -18 -5 194.38 18.9
 -4 18 5 180.88 25
 18 -14 5 170.58 23.5
 15 3 -5 47.9 14.4
 3 -18 -5 59.79 10.3
 -3 18 5 57.29 14.5
 18 -15 5 71.69 15.3
 16 2 -5 9.9 9.8
 2 -18 -5 2.5 5.8
 -2 18 5 -4 8.5
 18 -16 5 3.1 8.7
 17 1 -5 10.9 11.5
 -1 18 5 9.8 10.7
 18 -17 5 23.9 11.8
 18 0 -5 -14.8 8.9
 0 18 5 9.3 9.1
 18 -18 5 -12.9 7.7
 19 -1 -5 18.5 12.9
 18 -19 5 10.5 11.3
 1 18 5 0.3 11.8
 1 18 -5 15.7 12.1
 18 -19 -5 29.3 13.5
 19 -1 5 15.7 12.2
 17 -19 -5 33.4 12.5
 2 17 -5 31.6 11.7
 19 -2 5 -2.8 10
 19 -2 5 23.1 10.6
 16 -19 -5 19 12.1
 3 16 -5 23.3 11.1
 19 -3 5 25.3 10.7
 19 -3 5 34.5 11.2
 4 15 -5 4.7 8.8
 15 -19 -5 7.7 9.1
 4 15 -5 14.1 9.4
 19 -4 5 15.1 9.2
 -15 19 5 4.6 9
 19 -4 5 8.8 8.8
 5 14 -5 180.08 23.5
 14 -19 -5 255.57 24.3
 5 14 -5 176.08 22.9
 19 -5 5 171.08 23.5
 19 -5 5 152.18 22.3
 -14 19 5 208.98 22.4
 6 13 -5 215.58 25.1
 6 13 -5 254.67 26.7
 19 -6 5 251.27 25.7
 -13 19 5 287.87 26.5
 19 -6 5 204.18 24.5
 7 12 -5 42 11.8
 12 -19 -5 73.29 13.9
 7 12 -5 55.49 13.2
 -12 19 5 64.79 14
 19 -7 5 61.39 14.2
 19 -7 5 68.99 13
 8 11 -5 0.3 7.8
 8 11 -5 5 8.5
 11 -19 -5 -0.8 6.6
 -11 19 5 3.7 8.6
 19 -8 5 1.1 6.5
 19 -8 5 4.8 8
 9 10 -5 49.1 13.2
 10 -19 -5 83.29 13.1
 19 -9 5 84.49 16.3
 19 -9 5 57.29 11.6
 -10 19 5 59.59 14.3
 10 9 -5 58.39 12.1
 10 9 -5 72.49 14.8
 9 -19 -5 93.29 14.4
 19 -10 5 84.29 16.6
 19 -10 5 63.19 12
 -9 19 5 73.49 15
 11 8 -5 -2 8.2
 8 -19 -5 13.1 7.9
 -8 19 5 -3.5 7.4
 19 -11 5 7 8.7
 7 -19 -5 69.59 11.7
 12 7 -5 62.49 14.6
 -7 19 5 75.49 15.5
 19 -12 5 56.29 14.3
 13 6 -5 201.58 28.1
 6 -19 -5 282.07 24.9
 19 -13 5 296.77 30.2
 -6 19 5 248.08 28.2
 5 -19 -5 216.58 19.8
 14 5 -5 158.98 23.5
 -5 19 5 131.79 22.7
 19 -14 5 177.98 24.6
 15 4 -5 8 10.1
 4 -19 -5 7.9 4.2
 -4 19 5 1.5 9
 19 -15 5 11.6 9.3
 16 3 -5 14.4 11.8
 19 -16 5 26.9 13.6
 -3 19 5 3 9.5
 17 2 -5 14.4 13
 -2 19 5 14.7 11.7
 19 -17 5 31.4 12.5
 18 1 -5 -17 9.8
 -1 19 5 12.4 11.1
 19 -18 5 23.3 11.7
 3 17 -5 90.49 18.7
 17 -20 -5 71.99 17.6
 20 -3 5 86.39 16.6
 20 -3 5 88.39 18.4
 16 -20 -5 32.9 13.3
 4 16 -5 24.3 10.9
 -16 20 5 19.1 10
 20 -4 5 21.3 10.9
 20 -4 5 8 12.3
 5 15 -5 21.8 10.5
 5 15 -5 12.4 10
 15 -20 -5 21.2 11.5
 20 -5 5 2.7 10.9
 20 -5 5 17.1 10.7
 -15 20 5 15.6 9.9
 14 -20 -5 69.89 14.7
 6 14 -5 48.2 13.6
 6 14 -5 58.19 14
 20 -6 5 46.7 12.5
 20 -6 5 45.4 12.9
 -14 20 5 53.59 13
 7 13 -5 1.7 8.4
 7 13 -5 3 9.6
 13 -20 -5 32.8 9.9
 20 -7 5 14.1 9.8
 20 -7 5 6.7 8.6
 -13 20 5 21.9 10.7
 8 12 -5 6 9.4
 8 12 -5 6.8 8.8
 12 -20 -5 8.5 8.1
 -12 20 5 -2.8 8.3
 20 -8 5 -1 8.8
 20 -8 5 7.7 8.8
 9 11 -5 41.9 12.5
 11 -20 -5 57.59 12.2
 -11 20 5 72.09 15.2
 20 -9 5 16 8.6
 20 -9 5 39.6 12.5
 10 -20 -5 95.89 14.9
 10 10 -5 96.49 18.1
 10 10 -5 79.79 14
 20 -10 5 98.39 17.6
 -10 20 5 81.49 17.7
 9 -20 -5 60.59 12.7
 11 9 -5 51.89 14.2
 20 -11 5 61.49 14.8
 -9 20 5 60.99 15.1
 12 8 -5 3.1 10.9
 8 -20 -5 3.2 6.3
 -8 20 5 -11 8.1
 20 -12 5 2.8 9
 7 -20 -5 18 8.1
 13 7 -5 6 10.7
 -7 20 5 5.1 10.9
 20 -13 5 30.4 12.8
 6 -20 -5 40 10.2
 14 6 -5 46.4 14.3
 20 -14 5 52.09 14.3
 -6 20 5 53.89 13.9
 15 5 -5 3.4 10.7
 5 -20 -5 20.5 7.6
 20 -15 5 12.4 10.3
 -5 20 5 22.5 13.2
 16 4 -5 2.4 11.7
 20 -16 5 15.1 12.9
 -4 20 5 4.9 11.3
 17 3 -5 101.19 20.2
 -3 20 5 71.69 18.7
 20 -17 5 93.49 18.6
 6 15 -5 -1 9.4
 15 -21 -5 24.9 10.9
 6 15 -5 -9.6 9.3
 21 -6 5 0.7 9.4
 -15 21 5 -3.9 9.5
 21 -6 5 19.5 10.4
 7 14 -5 21.6 11.4
 7 14 -5 -10 9.1
 14 -21 -5 -15.6 7.1
 21 -7 5 4.7 9.8
 21 -7 5 -19.5 6.9
 -14 21 5 3.9 10.2
 8 13 -5 -4.2 8.8
 13 -21 -5 11 9.1
 8 13 -5 4.7 11.2
 21 -8 5 7.1 9.8
 -13 21 5 0.9 10.7
 21 -8 5 4.8 10.3
 12 -21 -5 86.99 15.3
 9 12 -5 44.6 13.6
 21 -9 5 53.39 14.7
 -12 21 5 63.39 15.3
 11 -21 -5 93.49 16.1
 10 11 -5 88.49 18.1
 21 -10 5 88.39 17.7
 -11 21 5 86.19 17.6
 10 -21 -5 110.29 15.9
 11 10 -5 77.59 17.4
 21 -11 5 91.09 19
 -10 21 5 109.79 19.8
 9 -21 -5 69.69 13.2
 12 9 -5 55.19 15
 -9 21 5 39.3 14.6
 21 -12 5 67.79 16.5
 8 -21 -5 17.9 9.6
 13 8 -5 6.3 10.3
 21 -13 5 -7.4 10.1
 -8 21 5 8.1 11.4
 7 -21 -5 9.9 7.4
 14 7 -5 -12 10.4
 -7 21 5 11.7 10.9
 21 -14 5 -0.6 9.5
 15 6 -5 -5.3 9.4
 6 -21 -5 -6.6 5.9
 -6 21 5 1.1 10.6
 21 -15 5 -8 8.5
 0 0 -6 4586.94 317.07
 -1 0 -6 48.4 4.9
 1 -1 -6 51.19 4.9
 0 1 -6 50.49 4.6
 -1 1 -6 49.8 4.9
 0 -1 -6 45.8 4.9
 1 0 -6 54.19 4.7
 2 -1 -6 1669.93 107.99
 2 -1 -6 1327.37 108.09
 -1 -1 -6 1662.73 108.29
 3 -2 -6 29 3.8
 -2 -1 -6 34.2 4.3
 3 -2 -6 22.1 3.5
 2 1 6 17 4
 1 -3 6 27.6 3.7
 0 2 -6 1368.36 97.29
 -2 0 -6 1392.66 97.19
 0 2 -6 1396.96 96.59
 2 -2 -6 1420.26 97.19
 1 1 -6 1711.23 104.79
 1 -2 -6 1678.23 105.49
 1 1 -6 1312.07 105.29
 2 -1 6 1333.47 105.59
 2 0 -6 1422.86 96.69
 0 -2 -6 1394.76 97.19
 2 -2 6 1363.96 97.49
 -1 -2 -6 34.7 3.9
 3 -1 -6 18.7 3.3
 2 -3 6 8.3 2.3
 1 2 6 16.6 3.5
 4 -2 -6 317.57 23.9
 2 -4 6 345.07 23.9
 2 2 6 294.97 24.2
 -3 -2 -6 16.3 3.7
 -2 5 -6 31.3 4
 5 -3 -6 17.3 3.8
 5 -3 -6 36.9 4.5
 2 -5 6 33.8 4.3
 3 2 6 24.3 4.7
 3 2 6 22 3.5
 -1 4 -6 53.09 5.3
 4 -3 -6 51.09 5.6
 -3 -1 -6 48 5.4
 3 1 6 44.6 6.2
 1 -4 6 54.19 5.3
 0 3 -6 665.63 49
 3 0 6 741.83 49.9
 0 -3 6 753.52 48.5
 3 0 6 599.84 49.3
 1 2 -6 24.8 3.8
 1 2 -6 33.3 2.9
 2 -3 -6 29.7 4.1
 3 -1 6 28.5 5.1
 3 -1 6 20.9 4.3
 2 1 -6 32.8 3.2
 2 1 -6 33 4.5
 1 -3 -6 30.1 4.2
 3 -2 6 31.7 5
 0 -3 -6 1028.8 62.29
 3 -3 6 735.33 62.09
 4 -1 -6 54.79 5.9
 4 -1 -6 49.1 5.1
 -1 -3 -6 47.6 5.4
 3 -4 6 51.79 5.9
 1 3 6 44.8 5.9
 5 -2 -6 27.5 4.4
 -2 -3 -6 17.7 3.6
 5 -2 -6 15.1 3.3
 2 3 6 18.7 3.5
 2 3 6 25.9 4.8
 -3 6 -6 82.29 8.3
 -3 -3 -6 88.89 7.8
 6 -3 -6 68.39 7.9
 -3 6 -6 63.59 6.9
 6 -3 -6 84.79 7.7
 3 3 6 104.09 8
 3 -6 6 66.79 7.6
 3 3 6 73.09 8.4
 7 -4 -6 0.7 2.7
 -4 -3 -6 1.3 2.3
 -3 7 -6 3.2 2
 -3 7 -6 2.1 3
 7 -4 -6 -0.3 0.9
 4 3 6 5.5 2.7
 4 3 6 5.6 3.8
 3 -7 6 4.3 2.8
 6 -4 -6 11 3.4
 6 -4 -6 7.2 2.8
 -4 -2 -6 12.2 3.3
 -2 6 -6 8 2.3
 4 2 6 7.5 3.6
 4 2 6 11.2 2.6
 2 -6 6 10.3 2.9
 -4 -1 -6 19.9 3.4
 5 -4 -6 22.1 4
 -1 5 -6 11 2.7
 5 -4 -6 12.2 2.8
 1 -5 6 12.7 2.8
 4 1 6 5.2 3.4
 0 4 -6 106.09 9.4
 4 -4 -6 99.09 9
 4 -4 -6 125.69 9.8
 0 -4 6 107.19 8.6
 4 0 6 106.69 10.4
 4 0 6 90.59 10
 1 3 -6 51.99 4.6
 1 3 -6 54.69 4.2
 3 -4 -6 53.79 5.9
 1 3 -6 56.49 5.9
 4 -1 6 46.3 6.4
 4 -1 6 58.59 7.1
 2 2 -6 534.45 37.8
 2 -4 -6 526.75 39.2
 -2 -2 6 565.14 37.8
 3 1 -6 50.49 6.1
 1 -4 -6 51.49 5.7
 3 1 -6 46.3 4.3
 4 -3 6 55.99 6.9
 -1 4 6 57.39 6.5
 4 0 -6 101.09 9.8
 0 -4 -6 118.19 9.6
 4 0 -6 125.09 8.7
 4 -4 6 111.09 10
 0 4 6 77.99 9.6
 0 4 6 81.49 9.4
 5 -1 -6 18.3 3.1
 5 -1 -6 6.1 3
 -1 -4 -6 26.1 3.9
 1 4 6 5 3
 4 -5 6 18.4 4.2
 -4 6 -6 13.1 3.7
 6 -2 -6 11.2 3.5
 -2 -4 -6 13.2 3.4
 6 -2 -6 11.6 2.9
 2 4 6 7.9 3.4
 2 4 6 8 3.5
 4 -6 6 7.7 3.1
 -4 7 -6 6.3 2.1
 -3 -4 -6 -0.5 2
 7 -3 -6 4.9 3.3
 7 -3 -6 -0.7 2.4
 -4 7 -6 11.2 3.8
 3 4 6 10.4 4.1
 3 4 6 11.2 3.5
 8 -4 -6 8.5 3.2
 -4 8 -6 2.8 1.8
 -4 -4 -6 4.9 2.7
 8 -4 -6 2.1 3
 -4 8 -6 -0.3 2.7
 4 4 6 3.7 2.9
 4 4 6 -3.3 3.2
 4 -8 6 2.7 3
 -4 9 -6 33.4 4.4
 -5 -4 -6 51.79 6.4
 -4 9 -6 24.7 6.1
 9 -5 -6 31.2 5.6
 9 -5 -6 43 6.3
 5 4 6 34.5 6.7
 4 -9 6 37.6 6.2
 5 4 6 25.9 5.2
 -3 8 -6 -1.1 1.9
 8 -5 -6 1.4 2.7
 -3 8 -6 -1.2 3.4
 8 -5 -6 1.7 3
 -5 -3 -6 -1.7 2
 5 3 6 2.1 3.9
 5 3 6 0 2.4
 3 -8 6 3.6 2.8
 7 -5 -6 42.5 5.5
 -2 7 -6 33.5 6
 -5 -2 -6 24.1 4.7
 7 -5 -6 22.3 4.9
 -2 7 -6 36.2 4.7
 5 2 6 40.8 6.4
 5 2 6 42.5 4.5
 2 -7 6 36.4 5
 6 -5 -6 6.5 2.4
 -1 6 -6 3.7 2.1
 -5 -1 -6 4.2 2.6
 6 -5 -6 0.4 2.4
 1 -6 6 0.9 1.9
 5 1 6 5.8 3.6
 5 -5 -6 74.69 6.8
 0 5 -6 71.79 7.2
 5 0 6 72.09 8.3
 0 -5 6 72.79 6.3
 5 0 6 82.09 8.5
 1 4 -6 11.2 3.1
 4 -5 -6 21.2 3.9
 5 -1 6 6.9 3.4
 -1 -4 6 12.2 1.8
 5 -1 6 13.8 4
 2 3 -6 25.7 4.3
 3 -5 -6 15.3 3.6
 5 -2 6 28.9 4.7
 -3 5 6 18.6 4.5
 5 -2 6 30.1 5.2
 3 2 -6 32.2 4.7
 2 -5 -6 22 4
 3 2 -6 18.5 2
 -3 -2 6 17.3 1.9
 5 -3 6 29.2 5
 5 -3 6 26.5 4.4
 -2 5 6 22.7 4.6
 4 1 -6 7.2 3.1
 -5 4 -6 0.3 1.8
 1 -5 -6 24.6 4
 5 -4 6 13.1 3.9
 -1 5 6 5.7 3.3
 5 0 -6 85.69 8
 5 0 -6 53.09 5.9
 -5 5 -6 81.49 7
 0 -5 -6 51.89 7
 5 -5 6 65.19 7.6
 0 5 6 86.29 8
 0 5 6 77.79 7.2
 -1 -5 -6 1.4 2.5
 -5 6 -6 3.2 2.5
 6 -1 -6 -1.1 1.8
 6 -1 -6 7.2 3.5
 1 5 6 0.6 2.9
 5 -6 6 4.7 3.1
 1 5 6 6 3.1
 7 -2 -6 27.5 4.7
 -2 -5 -6 34.3 5.3
 -5 7 -6 41.8 5.9
 7 -2 -6 38.4 5.9
 5 -7 6 36.7 5.8
 2 5 6 37.1 5.8
 -5 8 -6 -0.9 3.3
 8 -3 -6 -2.5 2.4
 -3 -5 -6 -0.5 2.5
 -5 8 -6 0.5 1.7
 8 -3 -6 -0.1 2.8
 3 5 6 -0.8 2.9
 3 5 6 -2.3 3.6
 5 -8 6 2.4 3
 9 -4 -6 46 6.7
 -4 -5 -6 35.7 5.3
 -5 9 -6 39 7.1
 -5 9 -6 39 4.5
 9 -4 -6 32.3 5.8
 4 5 6 33.8 6
 5 -9 6 18.6 4.6
 4 5 6 38.4 7.1
 -5 10 -6 78.19 7
 -5 -5 -6 104.79 8.8
 -5 10 -6 69.59 10.1
 5 -10 6 41.8 7.8
 5 5 6 67.59 8.7
 5 5 6 73.29 10.1
 -5 11 -6 53.79 8.9
 -5 11 -6 37 4.8
 11 -6 -6 36.2 7.7
 11 -6 -6 41.8 7.3
 6 5 6 29.9 8
 6 5 6 30.9 6.2
 5 -11 6 40.1 7
 -4 10 -6 0.4 3.9
 10 -6 -6 4.3 3.6
 10 -6 -6 -0.1 3.5
 -4 10 -6 1.3 2.3
 -6 -4 -6 4.3 3.1
 6 4 6 -0.5 4.1
 6 4 6 1.7 3.3
 4 -10 6 1 3.4
 9 -6 -6 26 5.5
 9 -6 -6 21 4.6
 -3 9 -6 12.7 5
 -6 -3 -6 29.4 4.7
 -3 9 -6 16.5 3.6
 3 -9 6 20.9 4.5
 6 3 6 19.9 4
 6 3 6 16.5 5.4
 -2 8 -6 12.9 3.2
 8 -6 -6 16.2 4.5
 -6 -2 -6 12.6 3.4
 8 -6 -6 12.2 3.8
 -2 8 -6 12.4 4.5
 6 2 6 11.4 4.7
 2 -8 6 10.8 3.3
 6 2 6 16.5 3.1
 -1 7 -6 143.29 12.3
 7 -6 -6 151.78 12.2
 7 -6 -6 130.49 12.8
 -1 7 -6 154.18 13.7
 6 1 6 158.98 14
 6 1 6 135.09 13.8
 1 -7 6 147.19 11.8
 0 6 -6 19.7 3.7
 6 -6 -6 13.9 2.9
 -6 0 -6 14.4 1.8
 0 -6 6 21.7 2.9
 6 0 6 14 4.6
 6 0 6 24.8 5
 1 5 -6 1.4 2.8
 5 -6 -6 0.5 2.4
 5 -6 -6 2.1 1.8
 6 -1 6 4.1 3.4
 -1 -5 6 2.9 1.3
 6 -1 6 3 3.1
 2 4 -6 5.2 2.9
 4 -6 -6 6.2 3
 -6 2 -6 11.4 1.5
 6 -2 6 12.3 3.9
 6 -2 6 11.9 4
 -4 6 6 8.2 3.2
 -6 3 -6 83.89 6.5
 3 3 -6 68.19 8.2
 3 -6 -6 76.59 8
 6 -3 6 82.39 8.3
 -3 6 6 99.49 9.1
 6 -3 6 64.19 8.8
 2 -6 -6 12.3 3.5
 4 2 -6 10 1.7
 4 2 -6 9.2 3.4
 -6 4 -6 8.6 2.3
 -4 -2 6 14.3 1.8
 -2 6 6 11.6 4.1
 6 -4 6 3.3 3.8
 1 -6 -6 0.2 2.2
 5 1 -6 2.7 1.7
 5 1 -6 4.9 3.3
 -6 5 -6 4 2.3
 -1 6 6 5.6 2.8
 -1 6 6 3 3.5
 6 -5 6 3 3.2
 6 0 -6 19.4 4.8
 0 -6 -6 31.3 4.8
 6 0 -6 22.3 3.5
 -6 6 -6 13.6 3.4
 6 -6 6 23.7 5.1
 0 6 6 19 3.9
 0 6 6 11.5 4.2
 7 -1 -6 141.59 11.8
 7 -1 -6 144.29 12.9
 -1 -6 -6 147.49 12.2
 -6 7 -6 128.79 12
 1 6 6 138.09 12.7
 1 6 6 123.29 12.4
 6 -7 6 139.29 13.2
 -6 8 -6 8.7 3.6
 -2 -6 -6 15 3.6
 8 -2 -6 13.6 4
 8 -2 -6 11.4 4.2
 6 -8 6 15 4.8
 2 6 6 12.3 4.2
 2 6 6 6.9 3.1
 -6 9 -6 16.5 3
 9 -3 -6 21.1 5
 -3 -6 -6 29.9 5
 9 -3 -6 20.7 5.2
 -6 9 -6 19.5 5.1
 3 6 6 24 5.5
 6 -9 6 18.7 5
 3 6 6 19.2 5.3
 -6 10 -6 0.1 4
 -4 -6 -6 1.9 2.9
 10 -4 -6 -0.6 3.6
 10 -4 -6 -0.5 3.5
 -6 10 -6 2.6 1.8
 4 6 6 4.1 4.8
 6 -10 6 1.9 4
 4 6 6 3.6 4.3
 -6 11 -6 33.5 4.5
 11 -5 -6 34.8 7
 -6 11 -6 52.39 8.7
 11 -5 -6 36.3 7.2
 6 -11 6 42.5 7.6
 5 6 6 36 7.1
 5 6 6 46.1 8.5
 12 -6 -6 17.9 6.1
 -6 12 -6 27.7 3.9
 -6 12 -6 17 6.8
 -6 -6 -6 13.4 4
 6 6 6 24.8 6.2
 6 6 6 24.2 7.6
 13 -7 -6 12.2 6.2
 -6 13 -6 11.9 6
 -7 -6 -6 14.7 4.6
 -6 13 -6 11.5 3.8
 13 -7 -6 6.6 5.2
 7 6 6 3.2 4.8
 7 6 6 6.4 6.9
 6 -13 6 9 5.3
 12 -7 -6 33 7.6
 -5 12 -6 45.4 8.9
 12 -7 -6 43 7.3
 -5 12 -6 43.5 5.4
 7 5 6 39.7 6.9
 7 5 6 39 8.5
 5 -12 6 48.3 7.8
 -7 -4 -6 8.4 3.7
 -4 11 -6 6.4 4.7
 11 -7 -6 5.5 3.9
 -4 11 -6 2.8 2.7
 11 -7 -6 10.3 5.2
 4 -11 6 4.8 3.8
 7 4 6 1.7 4.9
 7 4 6 4.5 3.7
 -3 10 -6 11 5.4
 -3 10 -6 8.9 3
 10 -7 -6 11.5 3.9
 10 -7 -6 13.3 4.6
 -7 -3 -6 13.7 3.9
 7 3 6 4.1 3.2
 7 3 6 9 5.3
 3 -10 6 12.6 4.3
 9 -7 -6 7.7 3.9
 -2 9 -6 -0.8 3.2
 -7 -2 -6 3.8 2.9
 9 -7 -6 0.2 2.5
 -2 9 -6 1 2.4
 7 2 6 1 2.2
 7 2 6 2 3.9
 2 -9 6 -1.1 2.6
 8 -7 -6 12 4.2
 -1 8 -6 18.2 5.7
 -1 8 -6 17.4 3.9
 8 -7 -6 20 3.8
 7 1 6 13.1 5.1
 7 1 6 15.2 4.8
 1 -8 6 23.1 3.8
 7 -7 -6 3.1 3.2
 7 -7 -6 6 2.4
 0 7 -6 3.7 2.7
 0 -7 6 7.2 2.3
 7 0 6 5.9 4.1
 7 0 6 6.2 4.4
 6 -7 -6 138.79 11
 6 -7 -6 155.08 12.9
 1 6 -6 144.09 12.6
 -1 -6 6 139.69 10.4
 7 -1 6 120.99 12.9
 7 -1 6 133.59 13.4
 2 5 -6 34.5 5.6
 5 -7 -6 45.1 4.2
 5 -7 -6 21.9 5.1
 -5 7 6 27.7 5.5
 7 -2 6 35.1 6.3
 7 -2 6 42 6.7
 3 4 -6 4.5 3.1
 4 -7 -6 2.8 2.8
 7 -3 6 9.2 3.9
 -4 7 6 10.5 4
 7 -3 6 3.1 3.5
 4 3 -6 10.5 4.1
 -7 4 -6 11.7 2.3
 3 -7 -6 -1.4 2.5
 7 -4 6 4.4 3.2
 7 -4 6 4 3.6
 -3 7 6 5.5 4.1
 5 2 -6 41.1 3.9
 2 -7 -6 27.3 5.4
 -7 5 -6 40.5 4.8
 5 2 -6 42.5 6.5
 7 -5 6 31.5 6.1
 7 -5 6 49.1 6
 -2 7 6 36.5 6.7
 1 -7 -6 142.79 12.2
 6 1 -6 147.89 11
 6 1 -6 143.09 13
 -7 6 -6 129.79 11.5
 7 -6 6 140.69 13.2
 -1 7 6 132.09 13
 -1 7 6 120.89 11.7
 7 0 -6 4.2 3.7
 -7 7 -6 11.6 3.5
 0 -7 -6 0 2.4
 7 0 -6 3.8 2.5
 0 7 6 7.3 4.6
 7 -7 6 6.4 4.2
 0 7 6 4 3.3
 -1 -7 -6 9.9 3.4
 8 -1 -6 18.7 4
 8 -1 -6 19.3 5.1
 -7 8 -6 22.5 4.6
 1 7 6 29.2 5.5
 7 -8 6 16.1 5.5
 1 7 6 25.3 5.8
 -7 9 -6 -2.3 3.1
 9 -2 -6 3.2 3.7
 9 -2 -6 3.1 3.1
 -2 -7 -6 3.5 3.1
 2 7 6 -7 3
 2 7 6 -3.5 3.3
 7 -9 6 2 3.6
 10 -3 -6 6.5 4
 10 -3 -6 4.6 4.3
 -7 10 -6 6.9 4.1
 -7 10 -6 8.6 2.3
 -3 -7 -6 19.2 4.5
 3 7 6 0.6 3.3
 3 7 6 8.5 4.4
 7 -10 6 9.1 4.6
 11 -4 -6 -2.5 3.6
 -4 -7 -6 0.6 1.4
 11 -4 -6 0.8 4.1
 -7 11 -6 4.4 2
 -7 11 -6 6.9 4.5
 4 7 6 0.5 4.5
 7 -11 6 1.9 3.9
 4 7 6 -2.4 3.7
 -5 -7 -6 34.9 6
 12 -5 -6 39.4 7.9
 12 -5 -6 40.4 7.7
 -7 12 -6 40.5 4.6
 -7 12 -6 40.9 8.1
 7 -12 6 33.7 7.4
 5 7 6 42.2 7.8
 5 7 6 49.4 8.5
 -7 13 -6 0.9 4.8
 13 -6 -6 12.4 5.9
 -6 -7 -6 15.9 4.6
 13 -6 -6 9.7 4.8
 6 7 6 9.9 6.2
 6 7 6 4.2 5
 7 -13 6 12.5 5.6
 14 -7 -6 147.49 14.9
 -7 14 -6 143.69 17.2
 -7 -7 -6 111.09 12.3
 14 -7 -6 131.49 14.9
 7 7 6 137.19 14.2
 7 7 6 127.99 16.4
 -7 15 -6 1.1 6.9
 -8 -7 -6 8 4.6
 15 -8 -6 4.1 5.9
 15 -8 -6 15.7 8
 8 7 6 4.7 6.8
 7 -15 6 11.7 6.3
 8 7 6 8.7 6.2
 -6 14 -6 -4.5 4.5
 14 -8 -6 6.5 5.8
 14 -8 -6 -0.4 4.8
 -8 -6 -6 0 3.6
 8 6 6 -1.6 4.9
 6 -14 6 -1.1 4.5
 8 6 6 7.4 6.8
 -5 13 -6 0.7 5.1
 13 -8 -6 -4.1 4.3
 13 -8 -6 1.3 5.1
 -5 13 -6 -2.9 2.6
 -8 -5 -6 3 3.5
 5 -13 6 6.1 4.8
 8 5 6 4.3 5.6
 8 5 6 1 4.2
 -4 12 -6 0.2 4.8
 -4 12 -6 1.6 2.8
 12 -8 -6 0.9 3.7
 -8 -4 -6 0 1.6
 12 -8 -6 0.5 4.4
 4 -12 6 3.5 4.2
 8 4 6 0.6 5
 8 4 6 1.6 3.7
 11 -8 -6 8.6 4.5
 11 -8 -6 4.5 3.8
 -8 -3 -6 3.2 3.3
 -3 11 -6 5.4 4.9
 -3 11 -6 0.8 2.7
 3 -11 6 5.6 3.9
 8 3 6 2.8 5.7
 8 3 6 4.5 3.2
 -2 10 -6 36.7 5.7
 -2 10 -6 43.5 8.1
 10 -8 -6 53.19 8.4
 10 -8 -6 37 5.8
 -8 -2 -6 49.3 6.8
 8 2 6 42.9 5
 2 -10 6 42.8 6
 8 2 6 28.5 7.2
 9 -8 -6 14 4.6
 -1 9 -6 3.4 5
 9 -8 -6 6.3 2.8
 -1 9 -6 6.8 3.3
 8 1 6 0.4 4.3
 8 1 6 5.3 4.1
 1 -9 6 3.6 2.7
 8 -8 -6 120.89 13
 0 8 -6 139.69 14.3
 0 8 -6 150.18 12.8
 8 -8 -6 153.78 11.7
 8 0 6 123.79 13.8
 8 0 6 146.79 14.2
 0 -8 6 139.79 11.3
 7 -8 -6 21.7 3.4
 1 7 -6 12.4 4.1
 7 -8 -6 11.7 4.3
 8 -1 6 15.8 5.3
 8 -1 6 9.1 4.4
 -1 -7 6 17.8 2.6
 -7 8 6 11.4 4.6
 2 6 -6 14.6 4.1
 6 -8 -6 13 2.5
 6 -8 -6 18.2 4.5
 8 -2 6 16.5 5.5
 8 -2 6 15.4 4.7
 -6 8 6 6.1 4.1
 5 -8 -6 2.1 3.2
 3 5 -6 0.7 2.9
 -5 8 6 2.1 3.7
 8 -3 6 1.6 3.5
 8 -3 6 -2.8 3.4
 4 4 -6 2.8 3.3
 -8 4 -6 0.9 1.5
 4 -8 -6 12.5 3.8
 8 -4 6 -4.1 3.2
 -4 8 6 0.7 4.1
 8 -4 6 5.3 3.3
 -8 5 -6 1.2 2
 5 3 -6 -1.4 3
 3 -8 -6 2.7 3
 -5 -3 6 0 0.9
 8 -5 6 5.3 4
 8 -5 6 -2.9 2.8
 -3 8 6 0.7 4
 6 2 -6 19.4 5.1
 2 -8 -6 22.2 4.7
 -8 6 -6 15.9 3.5
 6 2 -6 16.4 2.7
 8 -6 6 18 5.2
 -2 8 6 16 5.7
 -2 8 6 16.5 3.7
 8 -6 6 11.4 3.9
 7 1 -6 14.1 3.2
 1 -8 -6 11 3.8
 7 1 -6 25.9 5.6
 -8 7 -6 16.8 3.9
 -1 8 6 20.1 5.7
 8 -7 6 13.8 4.9
 -1 8 6 18.4 4.2
 8 0 -6 133.39 13.8
 8 0 -6 147.29 12.1
 -8 8 -6 139.69 12.7
 0 -8 -6 125.39 12.6
 0 8 6 149.88 13
 8 -8 6 142.29 14
 0 8 6 139.19 13.9
 9 -1 -6 2.5 3
 9 -1 -6 9.5 4.5
 -1 -8 -6 15.4 4.2
 -8 9 -6 4.4 3.2
 1 8 6 7 5
 8 -9 6 6.1 4.9
 1 8 6 8.4 4.3
 -8 10 -6 35 7.1
 10 -2 -6 42 7.7
 10 -2 -6 42.2 6.6
 -2 -8 -6 55.19 6.9
 8 -10 6 35.6 7.4
 2 8 6 31.4 6.8
 2 8 6 46.2 8
 -3 -8 -6 0.8 1.9
 -8 11 -6 8.2 4.7
 11 -3 -6 2.1 4
 -8 11 -6 4.9 1.9
 11 -3 -6 5.7 4.8
 3 8 6 7.5 4.6
 8 -11 6 6.6 4.8
 3 8 6 -3.7 2.5
 -8 12 -6 0.4 1.8
 12 -4 -6 -6 3.7
 -8 12 -6 -0.2 4
 12 -4 -6 2 4.4
 -4 -8 -6 -0.5 2.4
 4 8 6 2.3 5
 4 8 6 5.2 5.4
 8 -12 6 6.1 5.3
 13 -5 -6 4.8 5
 13 -5 -6 5.6 5.3
 -5 -8 -6 4.5 3.7
 -8 13 -6 13.9 6.4
 5 8 6 0.3 5.6
 8 -13 6 4.8 5.1
 5 8 6 -3.7 4.8
 -8 14 -6 9.2 6.1
 14 -6 -6 0.4 5.7
 -6 -8 -6 1.5 3.2
 14 -6 -6 -1.5 5
 6 8 6 -5.4 5.3
 6 8 6 -1.8 5.2
 8 -14 6 2.2 5.8
 -8 15 -6 8.4 6.6
 15 -7 -6 8.7 6.8
 -7 -8 -6 9.5 4.5
 8 -15 6 1.6 5.7
 7 8 6 9 6.6
 7 8 6 4.3 7
 -8 16 -6 47.8 12.2
 16 -8 -6 66.39 11.8
 -8 -8 -6 66.39 9.1
 16 -8 -6 61.99 11.1
 8 8 6 42.1 10.7
 8 8 6 34.6 9.8
 17 -9 -6 18.4 8
 17 -9 -6 22.4 8.3
 -9 -8 -6 22.4 6.3
 -8 17 -6 22.3 9.6
 9 8 6 13.4 9.2
 8 -17 6 21.2 7.8
 -7 16 -6 11.7 8.3
 16 -9 -6 6.3 6.6
 16 -9 -6 14.2 7.5
 -9 -7 -6 29 6.3
 9 7 6 7.3 7.5
 7 -16 6 16 6.9
 -9 -6 -6 26.9 6.3
 15 -9 -6 47.6 8.3
 15 -9 -6 29.1 8.6
 -6 15 -6 45.3 10
 9 6 6 34.2 9.8
 6 -15 6 37.5 8.4
 14 -9 -6 20 7.9
 14 -9 -6 12.5 5.4
 -9 -5 -6 24.4 5.7
 -5 14 -6 11.7 6.7
 9 5 6 17 7.9
 5 -14 6 10.8 5.9
 -4 13 -6 13.3 6.3
 -4 13 -6 2.2 3.2
 13 -9 -6 -2.8 4
 13 -9 -6 5.1 5.4
 -9 -4 -6 -0.9 1.8
 9 4 6 -5.8 5.1
 9 4 6 6.2 4.3
 4 -13 6 -1.3 4
 -9 -3 -6 52.49 7.2
 -3 12 -6 44 6.4
 12 -9 -6 46.6 8.5
 -3 12 -6 39.4 8.8
 12 -9 -6 39 6.8
 3 -12 6 40.8 6.9
 9 3 6 39.6 5.8
 9 3 6 30.2 8.2
 -2 11 -6 24.2 4.9
 11 -9 -6 26.6 6.9
 11 -9 -6 15.2 4.5
 -2 11 -6 21.4 6.6
 -9 -2 -6 32 5.4
 9 2 6 13.4 6.5
 9 2 6 21.6 3.8
 2 -11 6 20.3 5
 -1 10 -6 -0.1 2.9
 10 -9 -6 1.3 3.8
 10 -9 -6 0.1 2.7
 -1 10 -6 2.9 5.3
 9 1 6 -1.6 5
 9 1 6 -2 3.7
 1 -10 6 0.9 2.8
 0 9 -6 2.5 4.9
 9 -9 -6 2.6 3.8
 9 -9 -6 5.3 2.8
 0 9 -6 2.9 3.2
 9 0 6 7.1 4.8
 0 -9 6 7.7 2.6
 9 0 6 5.5 4.5
 8 -9 -6 8.7 4.2
 1 8 -6 8.4 3.8
 1 8 -6 7.3 4.9
 8 -9 -6 8 2.6
 9 -1 6 5.2 4.7
 -8 9 6 5.4 4.2
 9 -1 6 5.3 4.4
 -1 -8 6 5.5 2.1
 7 -9 -6 -0.3 1.6
 2 7 -6 -1.9 3.1
 7 -9 -6 4.3 3.6
 -2 -7 6 1.4 1.2
 -7 9 6 4.9 4.2
 9 -2 6 2.4 3.9
 9 -2 6 -0.7 3.6
 6 -9 -6 18.1 2.9
 6 -9 -6 31 5.7
 3 6 -6 18.1 4.9
 -6 9 6 22.8 5.9
 9 -3 6 18.5 5.2
 9 -3 6 30.8 6.4
 5 -9 -6 34.5 6.1
 4 5 -6 35.9 6.5
 9 -4 6 34.8 6.4
 -5 9 6 29.2 6.6
 9 -4 6 42.3 7.5
 -9 5 -6 35.5 4.3
 5 4 -6 39.5 6.9
 4 -9 -6 50.89 6.9
 -4 9 6 31.6 7.2
 9 -5 6 24 6.3
 -9 6 -6 16.1 3.5
 3 -9 -6 29.1 5.3
 6 3 -6 18.8 2.7
 6 3 -6 22.3 5.5
 9 -6 6 16 5.5
 9 -6 6 15.5 4.5
 -3 9 6 22.7 6.4
 2 -9 -6 3.3 3
 7 2 -6 -3.7 3.3
 7 2 -6 -1.1 1.9
 -9 7 -6 -0.2 2.2
 9 -7 6 1.1 4.3
 9 -7 6 3.6 3.4
 -2 9 6 -3.4 4
 -2 9 6 -3.4 2.6
 8 1 -6 7.5 2.8
 1 -9 -6 9.7 3.7
 8 1 -6 1.5 4.1
 -9 8 -6 3.6 3.3
 -1 9 6 7.7 3.5
 9 -8 6 8.1 4.7
 -1 9 6 5.4 5
 9 0 -6 8.9 5.1
 -9 9 -6 2.7 3.7
 0 -9 -6 5.7 3.6
 9 0 -6 3.2 3
 9 -9 6 12.5 5.6
 0 9 6 3.8 5.3
 0 9 6 2.9 3.6
 10 -1 -6 -3 4
 10 -1 -6 1.9 3.3
 -1 -9 -6 0.4 3.2
 -9 10 -6 1.4 3.9
 1 9 6 1.7 4.9
 9 -10 6 -1.7 4.5
 1 9 6 -0.3 3.5
 11 -2 -6 21.3 5.5
 11 -2 -6 11.7 6
 -2 -9 -6 13.7 3.9
 -9 11 -6 20.4 5.9
 2 9 6 19.9 6.5
 9 -11 6 23.6 7.1
 2 9 6 19.7 6.2
 -3 -9 -6 30.4 5.8
 -9 12 -6 40.5 8.5
 12 -3 -6 34.6 8.4
 12 -3 -6 49.4 8
 -9 12 -6 42.7 4.6
 3 9 6 42.2 8.9
 3 9 6 54.49 9.1
 9 -12 6 40.4 8.4
 13 -4 -6 3.2 4.8
 13 -4 -6 2.4 5.1
 -9 13 -6 2.4 5.2
 -4 -9 -6 11.9 4.5
 9 -13 6 9.5 6.3
 4 9 6 2.3 5.4
 4 9 6 4 6
 -5 -9 -6 18.1 5.1
 14 -5 -6 29.2 7.5
 14 -5 -6 9.4 6.5
 -9 14 -6 20.7 7.4
 5 9 6 12.9 7.4
 9 -14 6 12.1 7.2
 5 9 6 13.5 6.8
 -6 -9 -6 37.6 6.8
 15 -6 -6 33 8.8
 -9 15 -6 33.4 9.4
 15 -6 -6 20.5 7.6
 9 -15 6 37.3 8.7
 6 9 6 34.9 9.3
 6 9 6 31 9.5
 -7 -9 -6 10.4 5.2
 16 -7 -6 13 7
 -9 16 -6 26.8 8.8
 16 -7 -6 1 6
 9 -16 6 4.5 6.7
 7 9 6 12.6 7.6
 7 9 6 2.8 7
 17 -8 -6 18.6 8.1
 -8 -9 -6 17.4 5.5
 17 -8 -6 18.1 8.2
 -9 17 -6 25 9.7
 9 -17 6 10.1 7.3
 8 9 6 15.8 8.5
 -9 18 -6 14.6 9.5
 18 -9 -6 29.3 9.4
 18 -9 -6 12.4 8
 9 -18 6 6.2 5.2
 9 9 6 29.2 10.2
 -9 19 -6 11.9 8.9
 19 -10 -6 -6.8 7.5
 10 9 6 -0.2 8.2
 9 -19 6 -1.3 6.7
 -8 18 -6 10.5 8.6
 18 -10 -6 11.4 8.3
 18 -10 -6 4.6 6.7
 8 -18 6 -1.5 6.8
 10 8 6 1.1 8.1
 -7 17 -6 -7.6 6.1
 -10 -7 -6 -8.6 3.4
 17 -10 -6 -0.1 5
 17 -10 -6 0.9 6.6
 7 -17 6 1.2 5.8
 10 7 6 6.8 8.4
 -10 -6 -6 0.3 3.8
 16 -10 -6 -3.7 4.8
 -6 16 -6 -1.6 6.3
 16 -10 -6 3.3 6.8
 10 6 6 -1.2 6.6
 6 -16 6 2 5.9
 15 -10 -6 23.7 8.9
 15 -10 -6 14.2 5.8
 -5 15 -6 18.5 7.6
 -10 -5 -6 30.5 6.4
 10 5 6 17.6 8.3
 5 -15 6 20.8 6.3
 14 -10 -6 -0.3 4.3
 -4 14 -6 -1.8 5.4
 14 -10 -6 -1.2 5.6
 -10 -4 -6 5.8 4.1
 10 4 6 7.5 7
 4 -14 6 -1.1 4.5
 -3 13 -6 10.3 6.4
 13 -10 -6 15.7 6.6
 13 -10 -6 12.2 4.6
 -10 -3 -6 5.4 3
 -3 13 -6 11.4 4.1
 10 3 6 23.1 8.3
 3 -13 6 9.6 5
 -2 12 -6 3.2 3.9
 -10 -2 -6 -0.8 2.7
 12 -10 -6 -0.4 3.5
 12 -10 -6 -2.6 4.9
 -2 12 -6 -6.1 4.9
 2 -12 6 2.2 3.7
 10 2 6 -0.5 5.7
 -1 11 -6 5.2 3.7
 -1 11 -6 8.1 5
 11 -10 -6 4.3 3.2
 11 -10 -6 6.6 4.7
 10 1 6 5.8 5.5
 1 -11 6 -0.4 3
 10 1 6 2.9 5.3
 0 10 -6 31.9 7.4
 0 10 -6 26.5 5.6
 10 -10 -6 15.5 5.9
 10 -10 -6 26.3 4.2
 10 0 6 19.7 6.8
 0 -10 6 22 4.2
 10 0 6 17.3 6
 1 9 -6 -1.2 4.8
 9 -10 -6 2.4 2.2
 1 9 -6 3.7 3.9
 9 -10 -6 1.4 3.8
 10 -1 6 1.1 4.1
 -9 10 6 0.6 4.1
 10 -1 6 -6 3.8
 -1 -9 6 0.6 2.1
 8 -10 -6 48.3 7.6
 2 8 -6 36.6 6.8
 2 8 -6 25.3 7.3
 8 -10 -6 41.3 4.5
 10 -2 6 38.7 7.4
 -8 10 6 47.7 7.9
 10 -2 6 36.2 7.5
 -2 -8 6 36.5 4
 3 7 -6 3.8 3.7
 7 -10 -6 15.6 5.4
 7 -10 -6 7.4 2.2
 10 -3 6 11.6 5.6
 10 -3 6 8.6 4.6
 -7 10 6 9.6 4.9
 4 6 -6 3.4 4
 6 -10 -6 3.1 1.7
 6 -10 -6 6.4 4.2
 -6 10 6 -1.8 4.1
 10 -4 6 1.6 4.8
 10 -4 6 5.2 4.6
 5 -10 -6 104.39 9.9
 5 5 -6 74.59 10.1
 -10 5 -6 71.49 6.4
 -5 10 6 67.49 10.2
 10 -5 6 73.09 10.5
 10 -5 6 70.29 9.2
 6 4 -6 -4.5 3.3
 4 -10 -6 6.1 3.5
 -10 6 -6 -1.3 2
 -4 10 6 4.2 5
 10 -6 6 6.6 3.9
 -6 -4 6 2 1
 10 -6 6 5.3 4.6
 -10 7 -6 3.7 2.8
 3 -10 -6 22.4 5
 7 3 -6 10.2 2.4
 7 3 -6 7.5 4.7
 -3 10 6 2.6 5.1
 10 -7 6 6.6 4.1
 10 -7 6 7.2 5.1
 8 2 -6 39.1 5.2
 8 2 -6 33.7 7.3
 2 -10 -6 50.89 7.1
 -10 8 -6 44.3 6.2
 -2 10 6 40 6
 10 -8 6 23 6.8
 -2 10 6 35.6 7.8
 10 -8 6 47 6.7
 -10 9 -6 0 2.9
 9 1 -6 -3.2 4
 9 1 -6 -0.2 2.7
 1 -10 -6 -2 3.1
 -1 10 6 2.3 3.3
 -1 10 6 0.7 5
 10 -9 6 -0.2 4.4
 10 0 -6 18.8 6.7
 -10 10 -6 26.9 6
 0 -10 -6 16.2 4.6
 10 0 -6 20.3 4.7
 0 10 6 25.4 7.2
 10 -10 6 26.2 7.7
 0 10 6 27 5.7
 -1 -10 -6 8.6 4.1
 -10 11 -6 -0.3 4.6
 11 -1 -6 9 4.2
 11 -1 -6 5.1 5.4
 1 10 6 2.9 4.4
 1 10 6 8.7 6
 10 -11 6 3.6 5.9
 12 -2 -6 1.5 5.2
 12 -2 -6 3.6 4.1
 -10 12 -6 2.4 5
 -2 -10 -6 0.5 1.9
 2 10 6 -0.1 6.4
 2 10 6 -1.1 4.6
 10 -12 6 4.2 5.3
 -10 13 -6 19.8 7.2
 13 -3 -6 16.3 6.2
 -3 -10 -6 4.9 4.1
 13 -3 -6 27.2 7.8
 10 -13 6 19.2 7.1
 3 10 6 17.9 7.6
 3 10 6 11.7 6.3
 -4 -10 -6 4.2 4
 14 -4 -6 1.7 4.9
 -10 14 -6 -3.3 5.3
 14 -4 -6 -3.1 6
 4 10 6 0 2.6
 4 10 6 3.7 5.6
 10 -14 6 5.6 5.7
 -5 -10 -6 23.9 5.7
 -10 15 -6 18 7.8
 15 -5 -6 16.6 7.5
 15 -5 -6 25.2 7.6
 5 10 6 17.3 7.3
 5 10 6 25.5 7.6
 10 -15 6 18.5 7.5
 -6 -10 -6 0.8 4.1
 16 -6 -6 10.2 6.2
 16 -6 -6 -3 5.6
 -10 16 -6 1.6 6.4
 6 10 6 0.5 6.1
 6 10 6 -3.5 5.1
 10 -16 6 5.6 5.8
 17 -7 -6 -7.6 6.3
 -7 -10 -6 -1.6 3.9
 -10 17 -6 -5 5.9
 17 -7 -6 0.7 6.9
 7 10 6 4.9 7.1
 10 -17 6 -1.7 6.5
 7 10 6 3 6.9
 -10 18 -6 -0.8 6.8
 18 -8 -6 -1.5 6.8
 18 -8 -6 -7 3.6
 8 10 6 0.4 7.3
 10 -18 6 -6.5 6.5
 19 -9 -6 2.6 8.2
 -10 19 -6 -5.8 7.3
 19 -9 -6 15 8.8
 10 -19 6 1.1 7.3
 9 10 6 15.8 9
 -10 20 -6 -4.3 9.9
 20 -10 -6 -0.1 8.4
 10 -20 6 -4 3.5
 10 10 6 16.5 10.2
 -10 21 -6 10.2 10.3
 21 -11 -6 2 8.6
 11 10 6 -6.1 9
 20 -11 -6 9.1 9.9
 -9 20 -6 11 9
 9 -20 6 9.1 7.9
 11 9 6 9.8 9.5
 19 -11 -6 -3.3 8.2
 -8 19 -6 -3.1 9.3
 11 8 6 9.2 9.2
 8 -19 6 -6.9 4.8
 -7 18 -6 6.6 8.4
 18 -11 -6 -1.8 7.1
 11 7 6 1.5 8
 7 -18 6 -3.7 5.5
 -6 17 -6 16.2 9.3
 17 -11 -6 8.1 8.4
 -11 -6 -6 13.7 5.4
 11 6 6 13.3 9
 6 -17 6 4.6 6
 -5 16 -6 34.2 9.7
 16 -11 -6 21.1 8.8
 -11 -5 -6 42.7 7.7
 5 -16 6 21 7.3
 11 5 6 20.2 9.1
 -4 15 -6 4.1 6.6
 -11 -4 -6 16.4 5.1
 15 -11 -6 11.9 7.9
 11 4 6 -0.8 6.6
 4 -15 6 1.9 4.8
 -3 14 -6 12.8 5
 -3 14 -6 18.7 7.8
 14 -11 -6 24.8 8.6
 11 3 6 18.8 8.3
 3 -14 6 10.9 5.2
 -11 -2 -6 14.6 5.1
 13 -11 -6 12 4.3
 13 -11 -6 7.1 5.8
 -2 13 -6 6.2 4.4
 -2 13 -6 7.1 6
 11 2 6 2.8 6.5
 2 -13 6 8.3 4.5
 12 -11 -6 3.5 3.2
 -1 12 -6 0.4 3.6
 12 -11 -6 3.3 5.2
 -1 12 -6 -11.1 3.6
 11 1 6 -0.6 4.9
 1 -12 6 0 3.7
 11 1 6 12.3 6.3
 0 11 -6 4.9 5.6
 0 11 -6 6.6 4.3
 11 -11 -6 7.3 3.2
 11 -11 -6 6 5.4
 11 0 6 9.1 5.7
 11 0 6 9 6.7
 0 -11 6 13 3.6
 1 10 -6 -1.9 3.9
 10 -11 -6 1.4 4.4
 1 10 -6 3.7 4.3
 10 -11 -6 2.7 2.4
 -10 11 6 4.2 5.3
 -1 -10 6 1.5 2.4
 11 -1 6 3.2 5.5
 11 -1 6 3.1 5.3
 9 -11 -6 22 3.2
 2 9 -6 21.5 6
 9 -11 -6 30.4 7.2
 2 9 -6 13.3 6.6
 -9 11 6 26 6.6
 11 -2 6 18.6 6.9
 -2 -9 6 21.4 3.3
 11 -2 6 16.6 6.1
 3 8 -6 1.2 4.9
 3 8 -6 7.5 4.4
 8 -11 -6 5 4.4
 8 -11 -6 5.5 1.8
 -8 11 6 4.6 4.6
 11 -3 6 2.5 4.5
 11 -3 6 1.3 4.5
 4 7 -6 7.6 4.9
 7 -11 -6 18.7 5.8
 7 -11 -6 3.8 1.6
 11 -4 6 7.3 4.6
 11 -4 6 1.3 5.1
 -7 11 6 8.2 5.3
 6 -11 -6 38.7 7.1
 5 6 -6 33.4 7.3
 11 -5 6 40.9 8.1
 11 -5 6 33.9 7.3
 -6 11 6 48.7 8.5
 -11 6 -6 33.9 4.3
 5 -11 -6 36.9 7
 6 5 -6 28.3 7.1
 -5 11 6 33.9 8.2
 11 -6 6 37.1 7.7
 -11 7 -6 -1.3 2.5
 7 4 -6 -1 4.2
 4 -11 -6 12.8 4.6
 -4 11 6 -3.4 4.8
 11 -7 6 5.4 4.3
 -7 -4 6 11.8 1.9
 11 -7 6 5.5 5.1
 8 3 -6 5 4.8
 -11 8 -6 3.2 3.3
 8 3 -6 4.9 2.4
 3 -11 -6 6 3.8
 11 -8 6 11.6 4.6
 11 -8 6 0.9 4.9
 -3 11 6 4.5 5.6
 9 2 -6 25.3 4.4
 -11 9 -6 36.6 5.9
 2 -11 -6 21.9 5.4
 9 2 -6 25.2 7.2
 11 -9 6 23.6 7.1
 -2 11 6 7.7 4.5
 -2 11 6 24.5 8
 11 -9 6 22.7 5.3
 10 1 -6 4.9 3.3
 10 1 -6 -4.1 4.4
 1 -11 -6 3.4 4.1
 -11 10 -6 0.1 3.7
 11 -10 6 -0.4 4.6
 -1 11 6 -4.1 3.7
 -1 11 6 7.6 5.6
 11 0 -6 9.2 4.1
 -11 11 -6 11.2 4.7
 0 -11 -6 3.2 4
 11 0 -6 21.7 7.1
 0 11 6 10.1 5
 11 -11 6 3.8 5.9
 0 11 6 4.8 6.2
 -11 12 -6 3.6 4.5
 12 -1 -6 -2.4 3.7
 12 -1 -6 2.7 5.8
 -1 -11 -6 -1 1.7
 11 -12 6 -4.3 5.7
 1 11 6 6.4 5.4
 1 11 6 0.3 4.6
 -11 13 -6 12.8 6.5
 13 -2 -6 9.5 7.6
 -2 -11 -6 10 4.6
 13 -2 -6 7.8 5.4
 11 -13 6 5.3 7
 2 11 6 11.2 6.7
 2 11 6 10 5.6
 -11 14 -6 14.1 7.3
 14 -3 -6 24.8 8.6
 -3 -11 -6 15.1 5.3
 14 -3 -6 11 5.9
 3 11 6 25.2 7.8
 3 11 6 15.5 6.9
 11 -14 6 14.1 7.2
 15 -4 -6 1.2 5.1
 -11 15 -6 7 6.7
 -4 -11 -6 7.7 4.8
 15 -4 -6 0.1 6.5
 4 11 6 0.6 6
 11 -15 6 -0.1 6.1
 4 11 6 4.5 5.7
 -5 -11 -6 31.2 6.6
 16 -5 -6 32.3 9.3
 -11 16 -6 27.9 9
 16 -5 -6 22.4 7.7
 5 11 6 16.4 6.7
 5 11 6 30.6 8.7
 11 -16 6 19 8
 17 -6 -6 2.5 7.6
 -11 17 -6 10.8 7.8
 17 -6 -6 11.8 7.6
 -6 -11 -6 5.2 5
 6 11 6 27.8 8.2
 6 11 6 5.1 7
 11 -17 6 21.4 8.6
 18 -7 -6 -1.4 7.6
 18 -7 -6 2.1 7.1
 -11 18 -6 4.7 8.1
 11 -18 6 7 6.8
 7 11 6 2.5 7.6
 7 11 6 5.5 7.8
 19 -8 -6 7.5 8.2
 -11 19 -6 2.1 8.3
 19 -8 -6 -0.5 7.8
 11 -19 6 -0.5 7.4
 8 11 6 -0.6 7.5
 -11 20 -6 3.7 10
 20 -9 -6 16.7 9.7
 20 -9 -6 7.9 7.9
 11 -20 6 7.8 8.5
 9 11 6 13 10.7
 21 -10 -6 5.2 9.6
 -11 21 -6 -14 8.6
 11 -21 6 3.9 8.7
 10 11 6 4.3 9.1
 -9 21 -6 14.6 11.8
 21 -12 -6 13.4 10.8
 12 9 6 7.2 10
 20 -12 -6 -4.5 8.5
 -8 20 -6 -3.3 8.7
 12 8 6 5.1 9.4
 -7 19 -6 -1.1 8.6
 19 -12 -6 7.8 9.2
 12 7 6 1.7 8.4
 18 -12 -6 4 8.2
 -6 18 -6 5.8 9.2
 12 6 6 4.5 8.4
 17 -12 -6 9.1 8.4
 -12 -5 -6 16.6 5.7
 -5 17 -6 19.6 9.7
 12 5 6 4.1 8.7
 16 -12 -6 -4.3 7
 -12 -4 -6 1.4 4.2
 -4 16 -6 3.3 6.6
 12 4 6 -2.5 7.2
 -12 -3 -6 6.3 4.4
 15 -12 -6 -3.4 6.2
 -3 15 -6 9.3 7
 12 3 6 -6.1 6.1
 -2 14 -6 3 4.3
 -2 14 -6 -2.6 5.4
 14 -12 -6 4.1 6.1
 -12 -2 -6 1.2 3.2
 12 2 6 1.4 6.5
 -12 -1 -6 0.1 3.1
 -1 13 -6 3.5 4.4
 -1 13 -6 9.2 6.2
 13 -12 -6 3.8 5.4
 12 1 6 0.7 4.9
 12 1 6 4.6 6.3
 12 -12 -6 0.6 5
 0 12 -6 2.7 5.6
 0 12 -6 -3.3 3.9
 12 0 6 -0.4 5.2
 12 0 6 6.8 6.8
 11 -12 -6 0.3 5.2
 1 11 -6 -4.1 4.4
 1 11 -6 -2.5 3.7
 12 -1 6 -3.5 5.3
 12 -1 6 -1.8 5.2
 2 10 -6 8.4 5.2
 2 10 -6 -0.8 4.5
 10 -12 -6 0.8 4.8
 -10 12 6 1.1 4.7
 12 -2 6 7 5.8
 12 -2 6 -4.1 5.1
 9 -12 -6 48.9 8.7
 3 9 -6 32 7.6
 3 9 -6 41.9 8.6
 12 -3 6 49.7 8.9
 -9 12 6 44.7 8.5
 12 -3 6 34.4 8.2
 4 8 -6 0 4.5
 4 8 -6 -1.2 5.1
 8 -12 -6 -7.3 3.4
 -8 12 6 3.1 5
 12 -4 6 -0.1 5.4
 12 -4 6 2 4.6
 7 -12 -6 31.2 7.1
 5 7 -6 50.89 8.7
 -7 12 6 32.9 8
 12 -5 6 32.9 7.7
 12 -5 6 38 8.6
 6 -12 -6 26.7 6.4
 6 6 -6 16.9 6.2
 -6 12 6 17.6 6.6
 12 -6 6 23.6 7.2
 12 -6 6 10.2 4.2
 7 5 -6 44.9 8.8
 -12 7 -6 43.3 5.3
 5 -12 -6 32.1 7.1
 12 -7 6 46.9 7.9
 -5 12 6 48.9 9.3
 12 -7 6 44.8 9
 8 4 -6 3.2 5
 4 -12 -6 0.2 4.2
 -12 8 -6 5.1 3.1
 12 -8 6 -0.8 5.3
 -8 -4 6 -1.1 1.7
 -4 12 6 2.1 5.1
 12 -8 6 -1.3 3.8
 3 -12 -6 42.9 7.5
 9 3 -6 42.9 5.6
 -12 9 -6 39.7 6.6
 9 3 -6 37.7 8.7
 -3 12 6 33.9 6
 -3 12 6 41.1 9.1
 12 -9 6 59.59 7.7
 12 -9 6 30.9 8.7
 10 2 -6 -0.7 3
 -12 10 -6 4.4 4.3
 10 2 -6 5.6 6.2
 2 -12 -6 2.6 3.8
 12 -10 6 1.3 5.4
 -2 12 6 -1 5.3
 -2 12 6 -3.6 3.7
 11 1 -6 0.6 5.2
 1 -12 -6 3.9 4.5
 -12 11 -6 3.3 4.2
 11 1 -6 -1.9 3.6
 -1 12 6 5.6 6
 12 -11 6 -2.3 4.8
 -1 12 6 3.7 4.3
 -12 12 -6 -3.9 4.5
 12 0 -6 -1.3 5.9
 0 -12 -6 -0.5 3.5
 12 0 -6 5.5 4.1
 12 -12 6 -1.1 6.1
 0 12 6 -1.6 6.1
 0 12 6 0.9 4.4
 -12 13 -6 -2.8 5.2
 13 -1 -6 0.5 4.2
 13 -1 -6 5.3 6.3
 -1 -12 -6 -5.9 2.5
 1 12 6 -3.5 5.1
 1 12 6 2 5.2
 12 -13 6 -3.4 5.5
 14 -2 -6 6.8 6.9
 -12 14 -6 5.8 6.6
 -2 -12 -6 2.5 4.2
 14 -2 -6 4.5 5
 12 -14 6 0.1 6.9
 2 12 6 14.3 6.6
 2 12 6 -2.7 5.7
 -12 15 -6 -0.3 6.2
 15 -3 -6 -6.1 6.6
 -3 -12 -6 4.8 4.5
 15 -3 -6 3 5.6
 3 12 6 5.9 6.6
 3 12 6 10.8 6.6
 12 -15 6 -4.5 6
 16 -4 -6 5.6 7.5
 -12 16 -6 1.2 7.5
 16 -4 -6 0.7 5.7
 -4 -12 -6 -7.7 3.3
 4 12 6 -9.4 4.6
 4 12 6 0.1 6.3
 12 -16 6 4 6.5
 -5 -12 -6 6.7 5.3
 17 -5 -6 9.3 7.1
 17 -5 -6 0.8 8.4
 -12 17 -6 14.4 8.4
 5 12 6 -2.6 4.6
 5 12 6 11 7.5
 12 -17 6 7.5 7.3
 18 -6 -6 14.5 8.6
 18 -6 -6 16.3 8.4
 -12 18 -6 8 9.7
 6 12 6 -0.6 8
 12 -18 6 9.8 9.1
 6 12 6 15 8.8
 19 -7 -6 4.4 7.5
 -12 19 -6 -3 9.5
 19 -7 -6 5.6 7.6
 12 -19 6 -4.8 7.4
 7 12 6 -0.4 7.8
 20 -8 -6 0.8 8.6
 20 -8 -6 2.2 8.3
 -12 20 -6 -5.6 8.7
 8 12 6 0.6 9.2
 12 -20 6 3.5 8
 21 -9 -6 -4.8 5.7
 21 -9 -6 2.5 9.2
 -12 21 -6 4.6 10.4
 9 12 6 3.1 9.1
 12 -21 6 14.7 9.3
 -8 21 -6 -2.2 8.4
 21 -13 -6 8.3 11.2
 13 8 6 -9.8 8.4
 -7 20 -6 -2 9.9
 20 -13 -6 3.6 9.5
 13 7 6 -0.3 10.5
 19 -13 -6 5.3 8.3
 -6 19 -6 8.4 9.8
 13 6 6 11.5 10.2
 18 -13 -6 35.1 11
 -13 -5 -6 44 9
 -5 18 -6 32.8 11.6
 13 5 6 19.3 11.2
 -13 -4 -6 5.8 4.9
 -4 17 -6 12.5 8.9
 17 -13 -6 0.1 7.3
 13 4 6 15.8 9.5
 -3 16 -6 -6.4 5.5
 -13 -3 -6 -0.1 4.7
 16 -13 -6 7 7.9
 13 3 6 -0.4 7.1
 -2 15 -6 10.3 7.2
 15 -13 -6 6 7.8
 -13 -2 -6 3.6 2.3
 13 2 6 -0.5 6.5
 -1 14 -6 -0.3 6.3
 -13 -1 -6 3.8 3.8
 -1 14 -6 0.1 4.4
 14 -13 -6 4.3 6.2
 13 1 6 3.9 5.8
 13 1 6 9.4 7.7
 0 13 -6 -1.5 4.6
 13 -13 -6 -0.7 5.1
 0 13 -6 6.1 6
 13 0 6 -2 5.6
 13 0 6 5.1 6.8
 1 12 -6 -1.2 4.8
 1 12 -6 -1 4.4
 12 -13 -6 6.3 5.7
 13 -1 6 1.8 6.3
 13 -1 6 1.6 5.5
 2 11 -6 14 5.9
 2 11 -6 7.6 6
 11 -13 -6 8.9 5.9
 13 -2 6 7.9 6.5
 -11 13 6 3.5 6.2
 13 -2 6 14.5 7.3
 3 10 -6 8.9 5.6
 10 -13 -6 14.3 6.2
 3 10 -6 7.8 6.1
 13 -3 6 16.5 7.4
 13 -3 6 14.3 6.7
 -10 13 6 15.3 7.1
 4 9 -6 -2.6 5.3
 4 9 -6 5.6 4.8
 9 -13 -6 16.5 6.2
 -9 13 6 5.9 5.9
 13 -4 6 2.2 5.6
 13 -4 6 3 6.4
 5 8 -6 4.9 5.2
 8 -13 -6 -4.5 4.1
 5 8 -6 5.6 5
 13 -5 6 -4.9 5
 13 -5 6 -2.8 5.1
 -8 13 6 3.6 5.6
 7 -13 -6 22.4 6.3
 6 7 -6 1.2 4.8
 -7 13 6 10.5 6.5
 13 -6 6 4.6 5.1
 13 -6 6 -0.3 5.4
 6 -13 -6 17.4 6.1
 7 6 -6 5.2 5.7
 13 -7 6 -1.3 4.8
 13 -7 6 5.3 6.7
 -6 13 6 0.3 5.7
 5 -13 -6 2.7 4.7
 -13 8 -6 1.4 2.9
 8 5 -6 6.8 5.8
 -5 13 6 -1.1 5.2
 13 -8 6 5.8 6.2
 13 -8 6 5.7 4.8
 9 4 -6 2.1 5.6
 -13 9 -6 3.6 3.6
 4 -13 -6 7.1 5
 13 -9 6 2.9 5.6
 -4 13 6 13.7 6.4
 13 -9 6 0.7 4.6
 3 -13 -6 13.9 5.6
 10 3 -6 9.9 6.7
 -13 10 -6 14.9 5
 -3 13 6 6.5 4.3
 13 -10 6 10.9 7.2
 13 -10 6 19 5.9
 -3 13 6 11.9 7
 -13 11 -6 4.5 4.8
 2 -13 -6 11.1 5.1
 11 2 -6 12.3 5
 11 2 -6 9.4 7.1
 -2 13 6 2.9 4.7
 13 -11 6 10 7
 -2 13 6 0.9 6.8
 1 -13 -6 0.7 4.2
 -13 12 -6 -1.1 4.5
 12 1 -6 13 6.9
 12 1 -6 -0.6 3.6
 13 -12 6 -2 5.7
 -1 13 6 -0.7 4.2
 -1 13 6 2.3 6
 13 0 -6 6.2 6.6
 13 0 -6 -2 4.3
 0 -13 -6 0.5 1.6
 -13 13 -6 5 5
 13 -13 6 -11.3 5.1
 0 13 6 1.5 6.1
 0 13 6 0 4.4
 -13 14 -6 5.9 5.6
 -1 -13 -6 -1.8 4
 14 -1 -6 7.6 6.9
 14 -1 -6 8.7 5.5
 13 -14 6 1 6.1
 1 13 6 1.7 6
 1 13 6 3.7 5.6
 15 -2 -6 0.5 6.9
 15 -2 -6 0.7 4.7
 -2 -13 -6 -3.9 4.5
 -13 15 -6 4 5.8
 2 13 6 -2.3 5.5
 13 -15 6 -2.3 6.2
 2 13 6 -5.2 6
 -3 -13 -6 7.3 4.9
 16 -3 -6 0 7
 -13 16 -6 3.6 6.5
 16 -3 -6 6.2 6.3
 3 13 6 13.5 7.3
 13 -16 6 -4.9 6.4
 3 13 6 8.9 7.3
 17 -4 -6 11.4 7.3
 17 -4 -6 6.7 8.5
 -13 17 -6 -4.4 7.5
 4 13 6 0.3 7.4
 4 13 6 7.1 8.2
 13 -17 6 9.3 7.7
 -13 18 -6 18.1 9.6
 18 -5 -6 27.9 10.8
 18 -5 -6 21.2 9
 5 13 6 17.6 9.7
 13 -18 6 23.5 9.5
 5 13 6 11.3 6.7
 -13 19 -6 5.5 8.3
 19 -6 -6 4.1 7.8
 19 -6 -6 5.9 9.2
 6 13 6 2.4 8.6
 6 13 6 11 8.4
 13 -19 6 20.4 9.3
 -13 20 -6 6.7 8.7
 20 -7 -6 13.2 9.1
 20 -7 -6 5.4 8.3
 7 13 6 -7.7 8.1
 13 -20 6 19.1 8.8
 21 -8 -6 -4.3 8.5
 -13 21 -6 -1.4 9
 21 -8 -6 -14.8 7.9
 13 -21 6 3.6 8.5
 8 13 6 2.9 8.8
 -7 21 -6 5.5 9.4
 21 -14 -6 15 10.6
 14 7 6 8.4 10.8
 20 -14 -6 4.1 10.1
 -6 20 -6 -2.3 9.2
 14 6 6 -13.9 9.3
 -5 19 -6 10.1 10.2
 19 -14 -6 8.1 10.1
 14 5 6 8.1 9.7
 -4 18 -6 10.1 9.3
 18 -14 -6 10.3 9.1
 -14 -4 -6 10.4 5.4
 14 4 6 10.3 9.6
 -14 -3 -6 20.2 6.5
 -3 17 -6 12.1 8.5
 17 -14 -6 9.7 8.8
 14 3 6 10.4 10.1
 -14 -2 -6 3.7 3.9
 -2 16 -6 1.6 7.5
 16 -14 -6 -12.6 5.7
 14 2 6 15.4 8.9
 15 -14 -6 9 7.9
 -1 15 -6 3.3 7.2
 -14 -1 -6 -3.1 3.3
 14 1 6 8.2 7.9
 14 -14 -6 26.4 9.1
 0 14 -6 14.3 8.1
 0 14 -6 16.4 6.6
 14 0 6 22.6 9.7
 14 0 6 16.3 8
 1 13 -6 -1.2 5
 13 -14 -6 3.5 6.8
 1 13 -6 11.5 6.9
 14 -1 6 -6.6 5.6
 14 -1 6 3.5 6.5
 12 -14 -6 5.7 6.3
 2 12 -6 -5.5 5
 2 12 -6 1.9 4.4
 14 -2 6 5 7.6
 -12 14 6 1.7 6.3
 14 -2 6 2.3 5.6
 11 -14 -6 17.1 7.3
 3 11 -6 15.5 6.3
 3 11 -6 16.1 7.2
 14 -3 6 18 7.4
 14 -3 6 10.8 7
 -11 14 6 17.1 7.7
 4 10 -6 4.4 5.2
 4 10 -6 1.6 6
 10 -14 -6 10.7 6.3
 14 -4 6 -4.8 4.7
 -10 14 6 -0.8 5.6
 14 -4 6 7.3 6.3
 5 9 -6 25.9 7
 9 -14 -6 20.8 6.9
 5 9 -6 23.9 7.4
 -9 14 6 13.9 7.4
 14 -5 6 29.6 7.8
 14 -5 6 13.5 8.3
 8 -14 -6 -3.2 4.8
 6 8 -6 -6.5 3.9
 6 8 -6 -0.3 5.3
 -8 14 6 0.9 5.9
 14 -6 6 -4.6 5.6
 14 -6 6 -4.5 6.2
 7 -14 -6 97.49 14.2
 7 7 -6 149.79 14.7
 7 7 -6 153.48 16.1
 14 -7 6 127.69 16.8
 -7 14 6 126.19 16.4
 8 6 -6 8.1 6.9
 6 -14 -6 -5.9 4.3
 -6 14 6 0.7 5.9
 14 -8 6 5.1 5
 14 -8 6 -2.4 5.5
 5 -14 -6 15.5 6.5
 9 5 -6 14 7.4
 14 -9 6 34.6 7.1
 14 -9 6 27.1 8.5
 -5 14 6 25.2 8.3
 -14 10 -6 1.5 3.7
 4 -14 -6 2.1 4.9
 10 4 -6 -2 6
 14 -10 6 19 6
 -4 14 6 0.7 6.4
 14 -10 6 1.1 6.2
 11 3 -6 8.5 7.1
 3 -14 -6 19 6.1
 -14 11 -6 11 5.2
 -3 14 6 5.6 8.2
 14 -11 6 18.5 6.3
 14 -11 6 13 7.7
 12 2 -6 7.9 7.1
 2 -14 -6 5.1 5.1
 -14 12 -6 0.6 5
 14 -12 6 6.3 6.5
 -2 14 6 -6.9 4.4
 -2 14 6 0.5 6.6
 13 1 -6 -3.9 6.1
 1 -14 -6 7.7 4.2
 -14 13 -6 3.4 5.6
 -1 14 6 0 6.5
 -1 14 6 5.4 5
 14 -13 6 1 7.5
 0 -14 -6 20 5.8
 14 0 -6 11.8 8.8
 -14 14 -6 18.7 7.2
 0 14 6 12.7 6.6
 14 -14 6 30.5 9.9
 0 14 6 25.8 9.5
 -1 -14 -6 2.5 4.5
 -14 15 -6 1.1 6.5
 15 -1 -6 -5.2 6.9
 1 14 6 -4.9 6.7
 1 14 6 -1.1 5.3
 14 -15 6 4.3 8.1
 -14 16 -6 2.6 6.5
 -2 -14 -6 2.3 5
 16 -2 -6 -13 6.5
 14 -16 6 -4.1 8
 2 14 6 -7.7 8.4
 2 14 6 5.1 6.7
 -14 17 -6 18.3 9.3
 -3 -14 -6 22.6 7
 17 -3 -6 5.4 8.6
 3 14 6 3.2 7
 14 -17 6 16.5 9.6
 3 14 6 22.7 9.9
 -14 18 -6 13.7 9.7
 18 -4 -6 8.4 9.8
 4 14 6 -3.8 8.2
 14 -18 6 1.4 6.7
 4 14 6 6.5 8.6
 19 -5 -6 11.6 11.6
 -14 19 -6 10.2 8.9
 5 14 6 20 8.9
 14 -19 6 -3.8 8.7
 5 14 6 12.7 9.5
 20 -6 -6 12.5 9.4
 -14 20 -6 4.5 10.9
 14 -20 6 -1.3 8.2
 6 14 6 9.4 10.9
 6 14 6 -4.9 8.8
 -14 21 -6 -2.1 8.9
 21 -7 -6 -2.9 9.9
 7 14 6 -1.5 10.2
 14 -21 6 13.9 9.9
 21 -15 -6 -8.3 8.4
 -6 21 -6 0.1 10.5
 15 6 6 4.8 10.4
 20 -15 -6 7.5 11.1
 -5 20 -6 8.5 10.5
 15 5 6 -4.4 9.5
 -4 19 -6 17.5 11.4
 19 -15 -6 9.3 9.7
 15 4 6 -2.8 9.3
 18 -15 -6 -0.4 8.8
 -3 18 -6 8.5 10.9
 -15 -3 -6 6.8 5.6
 15 3 6 -0.5 10
 -2 17 -6 1 7.2
 -15 -2 -6 5.5 4.6
 17 -15 -6 0.3 8.1
 15 2 6 4 9.6
 16 -15 -6 6.6 8.3
 -1 16 -6 17.3 9.6
 -15 -1 -6 -0.6 3
 15 1 6 10.2 9.1
 15 -15 -6 14.4 8.3
 0 15 -6 20.8 9.7
 0 15 -6 8.3 7.3
 15 0 6 13.6 9.2
 15 0 6 16.2 8.1
 1 14 -6 2.5 5.3
 1 14 -6 -3.5 6.2
 14 -15 -6 -5.3 5.5
 15 -1 6 -1.4 7.2
 15 -1 6 -1.3 6.4
 2 13 -6 0.8 5.9
 2 13 -6 3.5 6.7
 13 -15 -6 -14 5.3
 15 -2 6 -0.5 5.7
 15 -2 6 4.3 7.1
 -13 15 6 -4.5 6.1
 3 12 -6 8.9 5.6
 12 -15 -6 -5.9 4.9
 3 12 -6 -8.9 4.8
 15 -3 6 12.4 7
 -12 15 6 13 6.9
 15 -3 6 13.1 7.5
 4 11 -6 0.4 5.2
 11 -15 -6 12.5 6.8
 4 11 -6 -5.5 5.1
 15 -4 6 15.2 7.8
 -11 15 6 3.1 5.8
 15 -4 6 -7.5 4.6
 10 -15 -6 15 7.1
 5 10 -6 16.7 6.7
 5 10 -6 25.4 8.4
 15 -5 6 11.9 7.3
 15 -5 6 19.2 8
 -10 15 6 22.6 8.3
 6 9 -6 38.2 9.1
 6 9 -6 27.2 7.6
 9 -15 -6 33.2 8.3
 15 -6 6 38.8 8.7
 15 -6 6 24.2 9.3
 -9 15 6 33.3 9.2
 8 -15 -6 6.8 5.8
 7 8 -6 9.9 7.5
 7 8 -6 -0.7 5.8
 15 -7 6 15 6
 -8 15 6 7.9 6.7
 15 -7 6 11.2 7.5
 8 7 -6 8.8 7.1
 8 7 -6 -0.3 4.9
 7 -15 -6 8.1 5.9
 15 -8 6 12.9 7.7
 -7 15 6 7.2 7.2
 15 -8 6 9.1 6.2
 6 -15 -6 37.6 8.3
 9 6 -6 19.4 8.3
 15 -9 6 30.1 9.5
 15 -9 6 34.1 7.7
 -6 15 6 45.2 10.3
 5 -15 -6 33.5 8
 10 5 -6 13.6 7.8
 -5 15 6 22.5 8.4
 15 -10 6 19.8 6.6
 15 -10 6 10.7 7.5
 4 -15 -6 5.1 5.5
 11 4 -6 4.8 7.8
 15 -11 6 11.3 8.3
 15 -11 6 9.9 5.8
 -4 15 6 12.7 8.1
 3 -15 -6 -1 4.2
 12 3 -6 5.5 7.4
 15 -12 6 2.7 6.9
 -3 15 6 0.7 7.3
 2 -15 -6 0.4 4.4
 13 2 -6 -3.6 6.5
 -15 13 -6 -1.6 5
 -2 15 6 -5.5 6.4
 15 -13 6 5 6.6
 1 -15 -6 -3 2.7
 -15 14 -6 -5.8 5.2
 14 1 -6 -5 7.1
 -1 15 6 -3 7.1
 15 -14 6 3.3 8.3
 -15 15 -6 17.4 7.1
 0 -15 -6 14.6 6.4
 15 0 -6 11.9 9.2
 15 -15 6 25.5 9.9
 0 15 6 15.8 8.4
 -15 16 -6 6.6 7.8
 16 -1 -6 -3.5 8.2
 -1 -15 -6 12.5 5.9
 1 15 6 29.9 9.8
 15 -16 6 0.1 8.2
 17 -2 -6 -1.9 7.4
 -15 17 -6 -6.2 6.7
 2 15 6 7.1 8
 15 -17 6 -3.7 7.8
 2 15 6 -4.8 6
 18 -3 -6 1.6 8.8
 -15 18 -6 -0.5 8
 3 15 6 -3.5 8.5
 3 15 6 2.1 7.1
 15 -18 6 -6.7 7.3
 19 -4 -6 -11.2 7.8
 -15 19 -6 9.6 8.8
 4 15 6 10.5 9.3
 4 15 6 -1 8.2
 15 -19 6 15.1 10.3
 -15 20 -6 -13.8 8.1
 20 -5 -6 7.2 11.1
 5 15 6 -2.6 8.5
 5 15 6 -5.4 8
 15 -20 6 8.1 10
 -15 21 -6 4.1 9.6
 21 -6 -6 -14.7 10.7
 6 15 6 -0.7 9.3
 15 -21 6 -0.8 9.4
 -4 20 -6 23.9 12.6
 20 -16 -6 -2.9 9
 16 4 6 3.7 11.4
 19 -16 -6 2.1 9.4
 -3 19 -6 -1.1 9
 16 3 6 1.3 9.8
 18 -16 -6 -4.4 9.1
 -16 -2 -6 6.9 5.5
 -2 18 -6 11.1 9.5
 16 2 6 14.4 10.3
 -16 -1 -6 0 3.4
 17 -16 -6 4.1 8.2
 -1 17 -6 0.9 7.1
 16 1 6 -5.6 7.9
 -16 0 -6 2.5 5.6
 0 16 -6 5.6 7.5
 16 -16 -6 0.6 7.9
 16 0 6 9.6 9.1
 16 0 6 4.3 7.1
 1 15 -6 12.7 7.2
 1 15 -6 19.5 9
 15 -16 -6 -4.2 7.9
 16 -1 6 12 8.2
 16 -1 6 14.4 9.3
 2 14 -6 5.9 7.3
 2 14 -6 -3.7 5.8
 14 -16 -6 -0.2 6.9
 16 -2 6 -0.6 6.9
 16 -2 6 2 7.6
 3 13 -6 3.4 6.6
 3 13 -6 0.5 5.9
 13 -16 -6 2.8 6.4
 16 -3 6 18.9 7.9
 16 -3 6 1.8 7.2
 -13 16 6 -1.9 6.3
 4 12 -6 3.5 7
 4 12 -6 7.9 6.8
 12 -16 -6 -3.5 6.3
 16 -4 6 1.4 6.1
 -12 16 6 1.7 6.2
 16 -4 6 -12.9 5.3
 5 11 -6 17.7 7.5
 5 11 -6 20.1 8
 11 -16 -6 41.6 9.8
 16 -5 6 19.3 8.3
 -11 16 6 25.3 8.8
 16 -5 6 33.4 9.5
 6 10 -6 0.3 5.3
 6 10 -6 -6.3 5.5
 10 -16 -6 -4.7 5.3
 -10 16 6 1.1 6.6
 16 -6 6 -3.6 5.9
 16 -6 6 4.8 6.8
 7 9 -6 11.6 7.5
 9 -16 -6 18 7.1
 7 9 -6 6.8 6.9
 16 -7 6 21.3 7.4
 -9 16 6 7.5 7.9
 16 -7 6 13.6 8
 8 -16 -6 75.99 11.5
 8 8 -6 53.79 11.3
 8 8 -6 48.2 9.5
 -8 16 6 46.4 11.5
 16 -8 6 44.7 9.9
 16 -8 6 53.39 11.8
 9 7 -6 17.9 8.3
 9 7 -6 6.1 5.5
 7 -16 -6 17.6 6.8
 16 -9 6 11.9 6.4
 -7 16 6 0.1 6.7
 16 -9 6 11.3 7.8
 10 6 -6 -0.8 7
 6 -16 -6 9.9 5.9
 10 6 -6 -3.8 5.1
 -6 16 6 4.2 7.4
 16 -10 6 3 6.6
 16 -10 6 1.3 5.5
 11 5 -6 14.8 8.8
 5 -16 -6 39.5 8.8
 -5 16 6 16.7 8.4
 16 -11 6 22.1 10
 12 4 -6 -2.8 6.9
 4 -16 -6 3.7 4.8
 -4 16 6 0 7.9
 16 -12 6 -1.4 7.7
 3 -16 -6 5 5.1
 13 3 -6 -0.5 7.3
 16 -13 6 -1.4 7
 -3 16 6 7.1 8.4
 14 2 -6 -5.1 7.2
 2 -16 -6 -5.8 4
 -2 16 6 0.5 7.7
 16 -14 6 4.3 7.8
 15 1 -6 11.2 9.9
 1 -16 -6 17.9 6.6
 -1 16 6 8.3 9
 16 -15 6 30.5 11.5
 0 -16 -6 2.8 5.5
 16 0 -6 -13.2 7.6
 -16 16 -6 -3.5 6
 0 16 6 -3.8 7.5
 16 -16 6 1.3 9
 17 -1 -6 -4.4 8.4
 -16 17 -6 -1.5 7.3
 16 -17 6 -22.3 7.3
 1 16 6 -8.7 7.7
 18 -2 -6 -10.4 8.6
 -16 18 -6 3.4 8.1
 16 -18 6 -0.7 8.8
 2 16 6 0.4 8.8
 -16 19 -6 2.3 7.8
 3 16 6 1.1 10.4
 16 -19 6 3.5 8.6
 20 -4 -6 7.9 11.1
 -16 20 -6 3.5 9.2
 4 16 6 5.7 9.7
 16 -20 6 2 9.8
 -3 20 -6 -2.8 9.2
 20 -17 -6 3.2 10.5
 -2 19 -6 -1.6 11.7
 19 -17 -6 5.3 9.4
 -17 -1 -6 14.6 6
 -1 18 -6 8.7 10.3
 18 -17 -6 -6 8.1
 17 1 6 -2.7 10.2
 -17 0 -6 1.3 4.6
 17 -17 -6 2.1 8.6
 0 17 -6 12.4 9.4
 17 0 6 3.3 9.6
 1 16 -6 -7.4 7.5
 16 -17 -6 -8.1 7.4
 17 -1 6 -15.8 8.9
 17 -1 6 6.3 7.7
 2 15 -6 1.4 7.3
 15 -17 -6 -3.6 7.6
 2 15 -6 18.5 9.2
 17 -2 6 10.1 7.7
 17 -2 6 -0.6 7.3
 3 14 -6 -0.5 7.5
 14 -17 -6 21.1 8.9
 3 14 -6 12.3 7.8
 17 -3 6 -1.6 7.2
 17 -3 6 33.8 10.1
 -14 17 6 23.8 10
 4 13 -6 23.8 8.6
 4 13 -6 1.5 6.3
 13 -17 -6 22 8.8
 17 -4 6 6.2 7.9
 17 -4 6 8.6 8.7
 -13 17 6 1.7 6.9
 5 12 -6 7 6.7
 12 -17 -6 12.9 7.6
 5 12 -6 13 6.7
 -12 17 6 9.6 8.5
 17 -5 6 11.1 8.6
 17 -5 6 26.9 8.7
 6 11 -6 17.3 8.7
 6 11 -6 8.3 8.5
 11 -17 -6 7.6 7.1
 17 -6 6 16 8.3
 -11 17 6 0.8 7.2
 17 -6 6 16.7 8.6
 10 -17 -6 -2.3 5.3
 7 10 -6 -2.2 7
 7 10 -6 -8 3.9
 17 -7 6 -0.2 6.7
 -10 17 6 -2 6.9
 17 -7 6 -2 5.2
 8 9 -6 24.7 9.2
 9 -17 -6 33.8 8.9
 8 9 -6 19.7 7
 17 -8 6 5.4 3.6
 17 -8 6 14.9 8.7
 -9 17 6 10 8.3
 8 -17 -6 23.7 7.1
 9 8 -6 4.9 8.1
 -8 17 6 11 8.3
 17 -9 6 33.7 10.1
 17 -9 6 11.8 6.9
 10 7 -6 -6.6 7.7
 7 -17 -6 -12.7 4.7
 10 7 -6 -2.2 5.4
 17 -10 6 3.3 6
 17 -10 6 4.4 7.4
 -7 17 6 1.3 7.3
 11 6 -6 23.5 7
 6 -17 -6 17.4 7.4
 11 6 -6 15.2 9
 17 -11 6 27.6 10.4
 -6 17 6 25.8 9.9
 5 -17 -6 5.7 6.4
 12 5 -6 -2.1 7.5
 12 5 -6 18.2 6.6
 -5 17 6 15.5 8.9
 17 -12 6 13.7 9.7
 4 -17 -6 16.1 6.4
 13 4 -6 6.3 9
 -4 17 6 7.5 9.3
 17 -13 6 12.6 9.3
 14 3 -6 14.7 9.8
 3 -17 -6 17.9 6.9
 -3 17 6 17.2 10.2
 17 -14 6 5.2 8.6
 15 2 -6 -7.1 8.4
 17 -15 6 -1.8 7.5
 -2 17 6 6.1 8
 16 1 -6 15.1 10.1
 1 -17 -6 -1.4 5.2
 -1 17 6 -10.2 7.9
 17 -16 6 9.5 8.6
 17 0 -6 7 11.7
 17 -17 6 7.7 9.2
 0 17 6 1.8 10
 18 -1 -6 6.7 9.4
 17 -18 6 9.7 11
 1 17 6 -1.9 9.3
 19 -2 -6 3.7 11.1
 17 -19 6 -9.6 8
 2 17 6 2.7 9.1
 -17 20 -6 8.8 10.8
 20 -3 -6 -9.7 12.1
 17 -20 6 -2.7 11.1
 3 17 6 9.3 11.1
 19 -18 -6 0.9 10.2
 -1 19 -6 26 12.6
 0 18 -6 -3 7.9
 -18 0 -6 -1 3.9
 18 -18 -6 -0.4 8.5
 17 -18 -6 0 8.9
 1 17 -6 17.9 9.5
 18 -1 6 11.2 9.6
 18 -1 6 3.2 8.1
 2 16 -6 20.4 10.3
 16 -18 -6 3.1 8.5
 18 -2 6 11.5 10.4
 18 -2 6 5 7.5
 3 15 -6 -6.9 7.1
 3 15 -6 -3.5 7
 15 -18 -6 -13 6.7
 18 -3 6 -10.2 8.2
 18 -3 6 7.1 8.5
 4 14 -6 10.4 8.2
 4 14 -6 9.4 8.2
 14 -18 -6 17.4 9.8
 18 -4 6 1.7 8.8
 18 -4 6 14.5 9.1
 -14 18 6 7 7.9
 5 13 -6 4 8.5
 5 13 -6 35.1 10.5
 13 -18 -6 35.3 10.5
 18 -5 6 25.3 10.4
 -13 18 6 21.2 9.4
 18 -5 6 33.8 11.1
 12 -18 -6 2.6 7.1
 6 12 -6 10.2 8
 6 12 -6 4.2 8.4
 -12 18 6 4.1 7.6
 18 -6 6 9.5 8.1
 18 -6 6 9.5 8
 7 11 -6 8.1 5.8
 11 -18 -6 3.3 6.8
 7 11 -6 -2.3 7.6
 18 -7 6 0.2 7.9
 -11 18 6 7.5 7.8
 18 -7 6 0 6.1
 10 -18 -6 7.8 7.4
 8 10 -6 -3.5 7.3
 8 10 -6 -7.3 7.6
 18 -8 6 -0.9 7.4
 18 -8 6 3.5 6.1
 -10 18 6 1.5 8
 9 9 -6 6.9 4.5
 9 -18 -6 11.2 6.5
 9 9 -6 12.7 8.7
 -9 18 6 35.5 11.1
 18 -9 6 26.5 10.3
 18 -9 6 6.2 7.4
 10 8 -6 11.1 7.7
 10 8 -6 3 8.2
 8 -18 -6 1.8 5.4
 18 -10 6 -3.6 6.9
 18 -10 6 0.8 6.1
 -8 18 6 7.7 8.4
 7 -18 -6 5 6.2
 11 7 -6 0.6 8.7
 11 7 -6 -12.4 4.7
 18 -11 6 2.9 9.1
 -7 18 6 -1.7 8
 6 -18 -6 2 6.3
 12 6 -6 12.5 9.1
 -6 18 6 -6.1 8.8
 18 -12 6 10.7 10.5
 5 -18 -6 26.5 8.3
 13 5 -6 38.7 11.7
 -5 18 6 22.7 11
 18 -13 6 27 10.7
 4 -18 -6 14.8 7
 14 4 -6 11.8 9.6
 -4 18 6 3.6 10.6
 18 -14 6 6.6 9.9
 15 3 -6 -7.6 9.3
 -3 18 6 8.7 8.9
 18 -15 6 4.3 9.4
 16 2 -6 10.5 10
 2 -18 -6 17.5 7
 -2 18 6 6.4 9.7
 18 -16 6 17.3 10.7
 17 1 -6 -10.9 10.2
 18 -17 6 -6.3 10.4
 -1 18 6 -8.5 7.3
 18 0 -6 -18.7 8.6
 0 18 6 12.7 10.5
 18 -18 6 1 8.5
 19 -1 -6 -11.4 12
 18 -19 6 3.4 11.1
 1 18 6 11.3 12.1
 18 -19 -6 1 10.3
 -19 1 -6 8.2 6.2
 1 18 -6 7 11.6
 19 -1 6 10.9 10.4
 19 -1 6 6.8 11.1
 2 17 -6 16.6 10.4
 17 -19 -6 -4.6 9.2
 19 -2 6 -10.8 7.4
 19 -2 6 -13.3 8.2
 16 -19 -6 -16.2 6
 3 16 -6 1.1 7.6
 19 -3 6 -2.9 7.5
 19 -3 6 -1.3 8.3
 15 -19 -6 6.8 9.4
 4 15 -6 3.1 8.4
 4 15 -6 5.3 8.2
 19 -4 6 2.6 8.5
 19 -4 6 1.9 7.7
 -15 19 6 9.5 8.6
 5 14 -6 -5.2 7.3
 5 14 -6 -0.5 8.7
 14 -19 -6 26.6 9.8
 19 -5 6 22.9 11.4
 19 -5 6 18.3 10
 -14 19 6 12.5 9.2
 6 13 -6 23.8 9.6
 6 13 -6 -2 8.6
 13 -19 -6 21.6 10
 19 -6 6 7.8 8.7
 -13 19 6 5.6 8.1
 19 -6 6 17.8 9.8
 7 12 -6 -4.6 7.4
 12 -19 -6 -2.9 6.1
 7 12 -6 -0.3 6.2
 19 -7 6 8.4 9
 -12 19 6 9.4 9.3
 19 -7 6 7.5 7.7
 8 11 -6 0.1 7.8
 11 -19 -6 7.1 7.4
 8 11 -6 3.8 8.4
 -11 19 6 -9 7.3
 19 -8 6 -1.2 7.8
 19 -8 6 6.9 8.2
 9 10 -6 -0.4 8.1
 9 10 -6 9.1 6.7
 10 -19 -6 -4.1 5.1
 19 -9 6 -5.1 6.9
 -10 19 6 7.4 9.1
 19 -9 6 -0.7 8.2
 9 -19 -6 7.7 6.3
 10 9 -6 -5.7 6.9
 10 9 -6 4 8.9
 -9 19 6 0 8.6
 19 -10 6 4.6 6.3
 19 -10 6 5.6 8.3
 11 8 -6 -3.9 8.6
 11 8 -6 -5 4.2
 8 -19 -6 -17.5 5.6
 -8 19 6 -7.8 7.6
 19 -11 6 0.2 8.9
 7 -19 -6 1.8 6.5
 12 7 -6 1.9 9.5
 19 -12 6 9.2 10.1
 -7 19 6 2.7 10
 6 -19 -6 -3.2 6.6
 13 6 -6 4.8 9.3
 19 -13 6 8.9 9.9
 -6 19 6 -8.7 8.8
 14 5 -6 17.2 11.8
 5 -19 -6 14.3 7.5
 -5 19 6 19.5 11.1
 19 -14 6 5.3 10.2
 15 4 -6 -4.5 9.3
 4 -19 -6 15.9 7.5
 19 -15 6 6.1 11.3
 -4 19 6 6.3 9.3
 16 3 -6 -15 10.4
 3 -19 -6 1.3 5.4
 19 -16 6 -10.1 8.3
 -3 19 6 -10.9 8.9
 17 2 -6 11.5 11.1
 -2 19 6 2 10.3
 19 -17 6 15.3 10.1
 18 1 -6 1.6 13.1
 19 -18 6 7 10.7
 -1 19 6 -3 10.7
 17 -20 -6 8.6 9.4
 3 17 -6 -1.1 8.9
 20 -3 6 -10.8 9.9
 20 -3 6 7.9 9.6
 4 16 -6 13 10.9
 16 -20 -6 12.7 10.5
 20 -4 6 6.5 10
 20 -4 6 21.4 12.3
 5 15 -6 -4.3 7.7
 5 15 -6 6.8 9.3
 15 -20 -6 -19.2 7.4
 20 -5 6 3.2 9.2
 -15 20 6 8.3 9.1
 20 -5 6 8.9 8.6
 6 14 -6 -7.1 5.3
 6 14 -6 -3.3 9.2
 14 -20 -6 -9.6 9.2
 20 -6 6 -1.4 7.5
 20 -6 6 0.2 9.1
 -14 20 6 0.3 8.4
 7 13 -6 -6.6 9.3
 13 -20 -6 7.7 7.6
 7 13 -6 -28.6 7.6
 20 -7 6 10.7 8.9
 20 -7 6 -4.8 9.1
 -13 20 6 -1.3 8.5
 8 12 -6 2.8 9.9
 12 -20 -6 2.3 8.1
 8 12 -6 13.7 8.4
 20 -8 6 -3.7 7.1
 20 -8 6 5.2 9.1
 -12 20 6 -0.7 8.3
 9 11 -6 12 11.3
 11 -20 -6 13.5 9
 9 11 -6 -3.1 6.8
 20 -9 6 -6.5 4.2
 -11 20 6 -3.5 9.2
 20 -9 6 -1.8 8.6
 10 -20 -6 12.5 7.5
 10 10 -6 22 8.9
 10 10 -6 6.2 9.5
 20 -10 6 2.2 8.8
 -10 20 6 -3.4 8.5
 9 -20 -6 12 7.4
 11 9 -6 11.3 9.8
 -9 20 6 -2.9 9.2
 20 -11 6 18.9 12
 8 -20 -6 -4 6.2
 12 8 -6 -3.8 9
 20 -12 6 2.8 9.9
 -8 20 6 -13.6 9
 13 7 -6 -7.1 10.4
 7 -20 -6 19.7 8.7
 -7 20 6 -8.3 8.8
 20 -13 6 0.7 10.5
 14 6 -6 0.3 10.1
 6 -20 -6 -4.6 6.7
 20 -14 6 0.7 10.1
 -6 20 6 24.3 10.8
 15 5 -6 -10.2 10.7
 5 -20 -6 -12.7 6.3
 -5 20 6 5.5 10.3
 20 -15 6 -5.1 10.1
 4 -20 -6 14.1 5.4
 16 4 -6 0.4 10.9
 -4 20 6 -3.6 9.6
 20 -16 6 -9.1 8.9
 17 3 -6 7.8 13.1
 -3 20 6 -15.9 8.1
 20 -17 6 4.4 12
 15 -21 -6 3.7 8.3
 6 15 -6 -7.2 9.4
 6 15 -6 0.1 9.1
 21 -6 6 1.1 9
 -15 21 6 -5.6 8.3
 21 -6 6 -7.4 9.8
 14 -21 -6 -6.7 8.4
 7 14 -6 20.6 11.6
 7 14 -6 22.4 11.8
 21 -7 6 4.6 9.2
 21 -7 6 11.8 9.4
 -14 21 6 15.1 10.4
 13 -21 -6 1 8.3
 8 13 -6 -9.7 8.3
 8 13 -6 -5.2 8.6
 21 -8 6 12.9 11.2
 21 -8 6 2.4 8.3
 -13 21 6 10.1 10.1
 9 12 -6 21.1 10.8
 9 12 -6 11.8 11.1
 12 -21 -6 9.8 8.8
 21 -9 6 3.4 6.1
 21 -9 6 6 9.4
 -12 21 6 -3.6 9.4
 11 -21 -6 -10.9 6.2
 10 11 -6 -8.8 8.9
 10 11 -6 24.9 12.4
 21 -10 6 8.4 9.4
 -11 21 6 9.9 10.8
 11 10 -6 -0.5 11.1
 10 -21 -6 6.4 8.2
 -10 21 6 -2 10
 21 -11 6 8 10.7
 9 -21 -6 4.1 7
 12 9 -6 -4.9 10.8
 21 -12 6 2.2 10.8
 -9 21 6 6.2 11.1
 13 8 -6 2 10.6
 8 -21 -6 -4.5 7.5
 21 -13 6 -2.5 10.9
 -8 21 6 -24.4 10.9
 7 -21 -6 9.3 8.2
 14 7 -6 -2.8 10.6
 21 -14 6 4 9.2
 -7 21 6 -1.9 11.3
 15 6 -6 -7.1 10.4
 6 -21 -6 3.3 7.6
 -6 21 6 -12.7 9.8
 21 -15 6 -1.1 9.5
 0 0 -7 -5.3 1.6
 0 1 -7 0.3 1.6
 1 -1 -7 3.2 1.8
 -1 0 -7 3.7 2
 0 -1 -7 3.3 2
 1 0 -7 2.6 1.7
 -1 1 -7 0.5 1.8
 -1 -1 -7 2275.57 155.98
 2 -1 -7 2219.98 155.68
 -2 -1 -7 182.48 15.1
 3 -2 -7 173.28 14.8
 3 -2 -7 211.18 15.4
 1 -3 7 212.58 15.1
 2 1 7 206.48 15.8
 -2 0 -7 0 1.8
 2 -2 -7 1.3 2
 0 2 -7 1 1.3
 1 1 -7 2200.58 143.99
 1 1 -7 1969.1 144.79
 1 -2 -7 2180.88 144.69
 2 -1 7 1969.9 144.99
 2 0 -7 2.3 1.5
 0 -2 -7 1.1 1.9
 2 0 -7 0.4 2
 2 -2 7 3 2.7
 -1 -2 -7 186.08 15.1
 3 -1 -7 201.78 15.2
 3 -1 -7 193.48 14.6
 -2 -2 -7 2184.78 157.88
 4 -2 -7 2038.1 157.48
 4 -2 -7 2377.76 158.08
 2 2 7 2327.67 158.38
 2 -4 7 2439.76 157.88
 -2 5 -7 312.17 23.4
 5 -3 -7 309.07 23.6
 3 2 7 322.07 24.4
 2 -5 7 318.97 23.5
 4 -3 -7 51.29 5.9
 -3 -1 -7 75.69 6.6
 4 -3 -7 61.19 6.2
 -1 4 -7 64.39 6.4
 3 1 7 64.29 7.5
 1 -4 7 54.89 5.9
 0 3 -7 0.3 1.9
 3 -3 -7 1.6 2.1
 -3 0 -7 -1.5 2
 3 0 7 -1.4 2.8
 0 -3 7 -2.3 1.6
 1 2 -7 201.08 15
 2 -3 -7 170.68 14.7
 1 2 -7 187.58 13.8
 3 -1 7 206.98 15.7
 1 -3 -7 191.28 15.4
 2 1 -7 187.38 14.4
 2 1 -7 208.18 15.6
 3 -2 7 217.58 16.3
 3 0 -7 1.2 1.5
 0 -3 -7 -1.2 1.8
 3 0 -7 -0.5 2
 3 -3 7 0.9 2.5
 -1 -3 -7 66.49 6.4
 4 -1 -7 56.99 6.5
 4 -1 -7 59.39 5.8
 3 -4 7 55.99 6.4
 1 3 7 55.49 6.9
 5 -2 -7 197.18 15.4
 -2 -3 -7 201.78 15.8
 6 -3 -7 630.04 45.2
 -3 -3 -7 614.24 45
 6 -3 -7 578.24 44.7
 -3 6 -7 650.83 44.6
 3 3 7 637.74 45.7
 3 -6 7 625.94 45
 3 3 7 624.14 44.5
 -4 -3 -7 376.36 26.1
 -3 7 -7 326.67 25.2
 7 -4 -7 275.17 25.6
 -3 7 -7 354.36 26.9
 7 -4 -7 349.96 25.9
 4 3 7 372.66 27.1
 4 3 7 359.06 25.4
 3 -7 7 337.37 25.8
 -4 -2 -7 4.4 2.5
 -2 6 -7 2.3 2
 6 -4 -7 0.6 1.2
 6 -4 -7 3.3 2.5
 2 -6 7 1.4 2.4
 4 2 7 4.6 3.4
 -1 5 -7 138.89 11.1
 5 -4 -7 107.99 10.5
 1 -5 7 150.48 10.8
 4 1 7 130.19 12.1
 4 -4 -7 -3 1.9
 4 -4 -7 -2.5 1.5
 0 4 -7 -1.5 1.9
 4 0 7 -1.7 3
 4 0 7 -6.3 2.9
 0 -4 7 -1.5 1.6
 3 -4 -7 73.99 6.9
 1 3 -7 52.39 6.5
 1 3 -7 66.29 5.2
 4 -1 7 72.59 7.5
 4 -1 7 63.19 7.8
 2 2 -7 2169.78 154.88
 2 2 -7 2388.56 156.48
 2 -4 -7 2036.3 156.08
 4 -2 7 2408.76 156.98
 3 1 -7 63.99 5.2
 3 1 -7 58.29 6.7
 1 -4 -7 67.29 6.5
 4 -3 7 49 6.9
 4 0 -7 -3 1.5
 4 0 -7 -2.2 2.2
 0 -4 -7 -1.9 1.9
 0 4 7 -1.7 2.9
 4 -4 7 -3.3 2.8
 5 -1 -7 208.38 13.5
 -1 -4 -7 201.98 14.1
 5 -1 -7 147.69 14
 4 -5 7 150.08 14.1
 1 4 7 165.68 13.8
 1 4 7 130.59 13.9
 -2 -4 -7 0.1 2.1
 6 -2 -7 3.2 2.2
 6 -2 -7 2 2.7
 2 4 7 0.7 3
 4 -6 7 6.1 3
 2 4 7 1.1 2.6
 7 -3 -7 363.46 27.5
 -4 7 -7 368.06 27
 7 -3 -7 377.46 28.2
 -4 7 -7 367.16 28.3
 -3 -4 -7 373.96 27.6
 3 4 7 352.16 28.5
 3 4 7 364.96 27.5
 -4 8 -7 265.37 21.4
 8 -4 -7 308.27 22.6
 -4 -4 -7 316.57 22.7
 8 -4 -7 276.67 22.8
 -4 8 -7 287.77 23.4
 4 4 7 289.47 22.1
 4 4 7 276.17 23.4
 4 -8 7 286.07 22.7
 -4 9 -7 264.27 19.3
 -4 9 -7 284.07 21.6
 -5 -4 -7 229.78 20
 9 -5 -7 207.28 19.9
 5 4 7 250.47 19.7
 5 4 7 258.47 21.5
 4 -9 7 276.37 20.4
 -3 8 -7 21.1 3.9
 8 -5 -7 24.8 4.9
 8 -5 -7 32.2 5.2
 -3 8 -7 25.8 5.8
 -5 -3 -7 29.9 5
 5 3 7 23.5 5.8
 3 -8 7 29.5 4.8
 5 3 7 22.2 4.2
 7 -5 -7 13.6 3.5
 -5 -2 -7 15.9 3.8
 7 -5 -7 11.9 3.7
 -2 7 -7 10.3 3
 5 2 7 10 4.2
 2 -7 7 12.6 3.3
 6 -5 -7 3 2.2
 -5 -1 -7 2 2.5
 6 -5 -7 4.1 3
 -1 6 -7 4.2 2.4
 5 1 7 4.6 3.8
 1 -6 7 3.4 2.2
 5 -5 -7 -1.6 1.6
 0 5 -7 -1.2 1.9
 5 -5 -7 0.1 2.4
 0 -5 7 -2.2 1.4
 5 0 7 -0.7 2.7
 5 0 7 0.1 3.4
 1 4 -7 139.99 12.7
 4 -5 -7 195.58 13.4
 5 -1 7 142.79 13.5
 5 -1 7 134.79 13.2
 2 3 -7 322.27 25.1
 2 3 -7 334.27 23.2
 5 -2 7 358.66 25.5
 5 -2 7 309.97 25.5
 2 -5 -7 212.48 20.3
 -2 5 7 291.77 21.2
 5 -3 7 327.07 21.9
 4 1 -7 146.39 14.4
 1 -5 -7 206.68 14.6
 4 1 -7 203.48 13
 -1 5 7 151.98 14.4
 5 -4 7 138.79 14.4
 0 -5 -7 -1.3 2
 5 0 -7 1.5 1.6
 5 0 -7 2.2 2.7
 5 -5 7 0.4 2.7
 0 5 7 0.8 3.2
 0 5 7 -0.4 2.7
 6 -1 -7 1.8 1.9
 -1 -5 -7 0.1 2.4
 -5 6 -7 1.1 2.2
 6 -1 -7 2 2.8
 1 5 7 -0.3 2.8
 5 -6 7 2.6 3.4
 1 5 7 4.9 3
 7 -2 -7 12.3 4
 7 -2 -7 17.9 3.6
 -2 -5 -7 16.3 4
 -5 7 -7 13.9 4
 2 5 7 17.7 4.4
 2 5 7 7.2 3
 5 -7 7 9.9 3.8
 8 -3 -7 26.4 5.4
 -5 8 -7 20.6 3.5
 8 -3 -7 28.6 4.8
 -5 8 -7 19.3 5.1
 -3 -5 -7 18.6 4.1
 5 -8 7 25.2 5.2
 3 5 7 18 4.7
 3 5 7 20.6 5.2
 -5 9 -7 265.97 19
 -5 9 -7 264.87 21.2
 -4 -5 -7 215.98 19.6
 9 -4 -7 284.17 21.1
 9 -4 -7 215.28 19.8
 4 5 7 254.57 20.1
 4 5 7 266.67 21.4
 -5 10 -7 1120.79 74.59
 10 -5 -7 1082.89 76.29
 -5 -5 -7 935.31 75.29
 -5 10 -7 1118.09 77.19
 10 -5 -7 935.91 75.69
 5 -10 7 1081.49 76.19
 5 5 7 1071.29 77.09
 5 5 7 1142.99 75.69
 -6 -5 -7 393.26 29.8
 -5 11 -7 381.36 28.6
 11 -6 -7 422.86 31.1
 -5 11 -7 359.66 31.2
 11 -6 -7 388.46 30.4
 6 5 7 376.66 31.4
 5 -11 7 394.76 30.5
 6 5 7 386.86 29.7
 -4 10 -7 668.33 48.4
 -6 -4 -7 599.34 46.4
 10 -6 -7 690.43 47.1
 10 -6 -7 559.24 46.9
 -4 10 -7 645.54 45.7
 6 4 7 664.83 46.1
 4 -10 7 642.04 46.7
 6 4 7 617.84 48
 9 -6 -7 431.26 31.4
 9 -6 -7 380.46 31.6
 -3 9 -7 433.86 32.8
 -6 -3 -7 383.36 30.9
 -3 9 -7 425.76 30.6
 6 3 7 423.46 32.7
 6 3 7 422.06 30.2
 3 -9 7 409.36 30.9
 8 -6 -7 115.29 10.8
 -2 8 -7 96.29 11.5
 -6 -2 -7 128.09 10.9
 -2 8 -7 114.09 10.4
 8 -6 -7 128.09 11.6
 2 -8 7 119.09 10.4
 6 2 7 107.09 12
 7 -6 -7 83.49 9.6
 -6 -1 -7 79.69 9.1
 7 -6 -7 105.29 9.2
 -1 7 -7 111.69 9.5
 1 -7 7 107.19 8.7
 6 1 7 103.99 11
 6 -6 -7 -0.8 1.9
 6 -6 -7 0.9 3.1
 0 6 -7 1.7 2.4
 6 0 7 -0.3 3.3
 0 -6 7 0.3 1.6
 6 0 7 1.1 3.4
 1 5 -7 6.4 3.1
 5 -6 -7 1 2.7
 5 -6 -7 -0.7 1.6
 -6 1 -7 0.4 1.7
 -1 -5 7 1.8 1.3
 6 -1 7 3.3 3.5
 6 -1 7 3.6 3.6
 4 -6 -7 4.3 2.7
 2 4 -7 4.2 2.7
 6 -2 7 2.1 3.1
 6 -2 7 6 3.9
 3 -6 -7 613.54 45.8
 3 3 -7 647.94 46.2
 -3 6 7 608.24 46
 6 -3 7 637.64 45.9
 6 -3 7 648.04 46.5
 2 -6 -7 2.8 2.9
 -6 4 -7 3.1 1.9
 4 2 -7 2.2 1.3
 4 2 -7 0.4 2.5
 -2 6 7 6.3 3.7
 6 -4 7 1.2 2.7
 6 -4 7 5 3.8
 1 -6 -7 2 2.4
 5 1 -7 2.9 3.1
 5 1 -7 0.9 1.6
 -6 5 -7 -0.6 1.9
 -1 6 7 5 3.6
 6 -5 7 1.4 3.6
 6 0 -7 2.3 2.9
 0 -6 -7 2 2.8
 6 0 -7 1.9 1.9
 -6 6 -7 1.3 2.3
 0 6 7 -0.5 3.3
 6 -6 7 0.9 3.5
 0 6 7 -3.9 2.6
 7 -1 -7 106.69 9.3
 7 -1 -7 108.89 11.1
 -1 -6 -7 79.99 9.5
 -6 7 -7 110.69 10.2
 6 -7 7 103.99 11
 1 6 7 104.99 10.5
 1 6 7 111.49 10.4
 8 -2 -7 118.89 12
 -2 -6 -7 138.99 11.3
 -6 8 -7 107.39 11.6
 6 -8 7 117.49 12
 2 6 7 111.29 11.7
 -6 9 -7 417.96 32.2
 -3 -6 -7 378.76 31.2
 9 -3 -7 394.56 31.4
 9 -3 -7 437.46 32.4
 -6 9 -7 442.16 30.3
 3 6 7 438.96 31.9
 3 6 7 431.16 32.4
 6 -9 7 386.96 32.1
 -4 -6 -7 616.84 47.6
 -6 10 -7 613.74 46.3
 10 -4 -7 671.63 48.7
 10 -4 -7 668.93 48.4
 -6 10 -7 650.63 49
 4 6 7 663.63 49.1
 4 6 7 688.33 48.2
 6 -10 7 663.23 48.6
 11 -5 -7 410.96 31.2
 -6 11 -7 374.66 28.5
 -5 -6 -7 414.96 30.2
 11 -5 -7 400.66 31.2
 -6 11 -7 380.36 31.6
 5 6 7 370.16 30.3
 5 6 7 393.86 31.9
 -6 12 -7 189.28 18.9
 -6 -6 -7 195.18 16.9
 12 -6 -7 206.58 18.6
 -6 12 -7 195.08 15.6
 6 6 7 196.18 19.2
 6 6 7 204.18 17.5
 6 -12 7 209.08 18.2
 -6 13 -7 23.8 4.3
 13 -7 -7 41.9 8.9
 13 -7 -7 36 7.6
 -6 13 -7 31.6 8
 7 6 7 21.9 6.1
 7 6 7 27.2 8.3
 6 -13 7 31.7 7.1
 12 -7 -7 7.3 5.1
 -5 12 -7 17.1 6.5
 -5 12 -7 15.4 3.6
 12 -7 -7 15.4 6
 -7 -5 -7 9.2 4.2
 5 -12 7 13.1 5
 7 5 7 13 4.9
 7 5 7 13.7 6.3
 -4 11 -7 358.06 29.1
 11 -7 -7 471.35 31.9
 -7 -4 -7 432.76 30.3
 11 -7 -7 402.06 30.5
 -4 11 -7 352.76 31.6
 7 4 7 381.46 29.4
 4 -11 7 374.96 30.1
 7 4 7 381.66 32
 10 -7 -7 108.09 12
 10 -7 -7 131.49 11.9
 -3 10 -7 119.19 11
 -3 10 -7 126.19 13.3
 -7 -3 -7 109.99 11.4
 7 3 7 130.49 10.8
 7 3 7 124.09 13.5
 3 -10 7 125.89 11.6
 9 -7 -7 58.09 7.3
 -2 9 -7 46.9 6.6
 -2 9 -7 64.39 9.2
 9 -7 -7 59.39 8.3
 -7 -2 -7 53.89 7.4
 7 2 7 66.89 9.4
 7 2 7 66.79 5.9
 2 -9 7 49.99 6.7
 -1 8 -7 172.38 17.8
 8 -7 -7 221.48 16.5
 8 -7 -7 209.68 17.6
 -1 8 -7 194.08 16.5
 -7 -1 -7 185.98 16.6
 7 1 7 233.48 18.7
 7 1 7 192.18 18
 1 -8 7 209.58 15.8
 7 -7 -7 -0.6 2.1
 7 -7 -7 1.6 3.1
 0 7 -7 0.2 2.3
 7 0 7 -0.4 3.9
 7 0 7 1.3 3.7
 0 -7 7 -0.2 1.8
 1 6 -7 100.99 9.7
 6 -7 -7 103.19 8.6
 6 -7 -7 81.29 10
 -1 -6 7 99.29 7.6
 7 -1 7 107.29 10.9
 7 -1 7 103.49 10.9
 5 -7 -7 20.5 4.5
 2 5 -7 9.3 3.6
 7 -2 7 14.8 4.9
 7 -2 7 13 4.5
 -5 7 7 19.6 4.7
 3 4 -7 352.36 27.4
 4 -7 -7 371.16 27.3
 -7 3 -7 350.06 25.2
 -4 7 7 360.66 27.7
 7 -3 7 350.96 27.4
 7 -3 7 351.26 27.9
 -7 4 -7 348.47 25.2
 4 3 -7 363.66 27.2
 3 -7 -7 344.37 26.7
 -3 7 7 345.97 27.2
 7 -4 7 334.97 27.3
 7 -4 7 354.36 26.8
 -7 5 -7 20.9 3.4
 2 -7 -7 20.2 4.3
 5 2 -7 18.3 4.5
 5 2 -7 13.9 2.2
 7 -5 7 15.7 4.3
 -2 7 7 23.7 5.4
 7 -5 7 17.6 5.1
 -7 6 -7 106.39 9.3
 1 -7 -7 76.39 9.4
 6 1 -7 112.19 8.6
 6 1 -7 110.59 11.3
 7 -6 7 95.89 10.8
 -1 7 7 100.99 10.9
 -1 7 7 109.39 9.9
 0 -7 -7 1 2.5
 7 0 -7 -1.9 3
 -7 7 -7 -1.3 2.3
 7 0 -7 -0.7 2.1
 7 -7 7 -0.9 3.5
 0 7 7 -0.5 3.9
 0 7 7 -1.5 3
 8 -1 -7 212.68 18.2
 -7 8 -7 187.48 17.1
 -1 -7 -7 203.98 17.3
 8 -1 -7 217.28 16.8
 1 7 7 206.68 17.8
 1 7 7 209.78 18.2
 7 -8 7 222.48 18.6
 9 -2 -7 47 8
 -7 9 -7 62.99 8.6
 9 -2 -7 53.49 7.5
 -2 -7 -7 65.59 8
 7 -9 7 66.89 9.2
 2 7 7 60.59 8.9
 2 7 7 62.19 8.7
 -7 10 -7 126.19 12.8
 -3 -7 -7 122.39 11.6
 10 -3 -7 134.99 12.4
 -7 10 -7 118.29 10.3
 10 -3 -7 124.49 13.2
 7 -10 7 119.19 13.2
 3 7 7 120.39 12.4
 3 7 7 131.39 13.5
 11 -4 -7 377.76 30.3
 -4 -7 -7 448.16 30
 11 -4 -7 392.76 30.9
 -7 11 -7 373.46 28
 -7 11 -7 348.57 30.6
 4 7 7 377.86 30.3
 4 7 7 380.16 31.3
 7 -11 7 377.26 30.7
 -7 12 -7 11.9 5.8
 -5 -7 -7 9.6 3.9
 12 -5 -7 10.2 5.3
 12 -5 -7 8.6 5.2
 -7 12 -7 19.8 3.3
 5 7 7 11.6 5.6
 7 -12 7 10.4 5.6
 5 7 7 11.6 6
 13 -6 -7 27.5 6.5
 -7 13 -7 21.8 7.1
 13 -6 -7 29.8 6.9
 6 7 7 25.7 7.4
 6 7 7 37.2 7.6
 7 -13 7 8.3 3.8
 14 -7 -7 51.99 9.8
 -7 14 -7 40.3 9.4
 14 -7 -7 36 8.1
 -7 -7 -7 45.1 7.3
 7 7 7 56.39 9.2
 7 -14 7 24.8 7.3
 7 7 7 57.39 10.6
 15 -8 -7 15.7 7
 -7 15 -7 27.3 8.8
 -8 -7 -7 15.9 5.4
 15 -8 -7 16 7.7
 8 7 7 18.6 8.3
 7 -15 7 19.9 7.1
 8 7 7 21.4 7.2
 14 -8 -7 93.59 11.7
 -8 -6 -7 83.29 9.8
 -6 14 -7 95.39 13.9
 14 -8 -7 88.59 12.9
 8 6 7 86.79 13.8
 6 -14 7 81.69 11.7
 8 6 7 86.19 10.9
 -5 13 -7 139.39 12.3
 -5 13 -7 150.58 16.4
 13 -8 -7 151.28 14.6
 13 -8 -7 131.89 15.8
 8 5 7 132.69 13.3
 8 5 7 157.68 16.7
 5 -13 7 142.89 14.5
 12 -8 -7 18 6.4
 -4 12 -7 29.2 7.5
 -8 -4 -7 19.4 5.1
 -4 12 -7 26.8 4.6
 12 -8 -7 25.2 6
 8 4 7 28.7 7.6
 4 -12 7 22.1 5.8
 8 4 7 24.7 5.3
 11 -8 -7 10.1 4.4
 11 -8 -7 30.8 6.8
 -3 11 -7 8 5.4
 -3 11 -7 10.9 3.7
 -8 -3 -7 18.8 4.9
 8 3 7 17.3 4
 8 3 7 5.4 5.2
 3 -11 7 12.9 4.2
 -2 10 -7 11.7 3.7
 -2 10 -7 5.7 4.3
 10 -8 -7 4.6 3.3
 -8 -2 -7 9.5 3.4
 10 -8 -7 12.9 5.1
 8 2 7 10.5 2.8
 2 -10 7 7 3.3
 8 2 7 5.1 4.9
 9 -8 -7 12.6 3.7
 -1 9 -7 12.5 5.9
 -8 -1 -7 14.8 4.2
 -1 9 -7 17.8 4.2
 9 -8 -7 19.4 5.2
 8 1 7 12.9 5.7
 1 -9 7 12 3.5
 8 1 7 8.5 5.1
 0 8 -7 -2.1 2.6
 0 8 -7 -6.5 3.6
 8 -8 -7 -3.1 3.4
 8 -8 -7 -0.7 2.1
 0 -8 7 0.7 1.9
 8 0 7 -3.3 3.3
 8 0 7 -2.2 3.7
 7 -8 -7 212.48 15.9
 1 7 -7 206.98 17.2
 7 -8 -7 193.98 17.4
 8 -1 7 197.58 18.1
 -1 -7 7 207.38 14.9
 8 -1 7 193.28 18
 6 -8 -7 140.39 11.8
 6 -8 -7 108.99 9.4
 2 6 -7 106.09 11
 8 -2 7 115.19 11.8
 -6 8 7 105.39 11.4
 8 -2 7 112.19 12
 5 -8 -7 31.2 5.8
 3 5 -7 22.5 5
 8 -3 7 22.8 5.9
 8 -3 7 24.3 5.6
 -5 8 7 23.7 5.5
 4 4 -7 277.47 23.3
 -8 4 -7 284.67 20.9
 4 -8 -7 296.67 23.1
 8 -4 7 291.67 23.2
 -4 8 7 308.17 23.8
 8 -4 7 277.97 23.8
 3 -8 -7 27.8 5.3
 5 3 -7 26.9 6
 -8 5 -7 18.7 3.3
 -3 8 7 15.2 5.3
 8 -5 7 36.3 6.8
 6 2 -7 106.49 11.5
 -8 6 -7 105.19 9.7
 6 2 -7 107.89 8.8
 2 -8 -7 133.89 11.2
 8 -6 7 119.49 12.1
 8 -6 7 112.89 11
 -2 8 7 99.79 11.7
 7 1 -7 217.88 15.6
 -8 7 -7 191.28 16.3
 1 -8 -7 189.38 16.8
 7 1 -7 209.58 18
 -1 8 7 194.38 16.5
 -1 8 7 190.28 17.7
 8 -7 7 211.98 18.3
 8 0 -7 -0.3 2.5
 8 0 -7 2.6 3.7
 -8 8 -7 2.7 3
 0 -8 -7 -1.9 2.4
 8 -8 7 1.7 4.3
 0 8 7 1.5 3.3
 0 8 7 -3.1 3.7
 -8 9 -7 11.3 4.1
 -1 -8 -7 20.4 4.7
 9 -1 -7 13.5 3.9
 9 -1 -7 15.2 5.2
 1 8 7 7.1 4.6
 1 8 7 15.4 4.7
 8 -9 7 8.8 4.6
 -2 -8 -7 11.6 3.8
 10 -2 -7 6.5 4.6
 10 -2 -7 7.4 3.8
 -8 10 -7 0.9 3.7
 2 8 7 5.7 4.1
 2 8 7 0.2 4.3
 8 -10 7 10.5 5
 11 -3 -7 15.5 5.2
 -8 11 -7 0 3.8
 -8 11 -7 9.2 2.5
 11 -3 -7 5.4 4.7
 -3 -8 -7 21.3 4.9
 3 8 7 6.7 4.8
 8 -11 7 17.8 6
 3 8 7 0.8 3.4
 12 -4 -7 16.8 5.9
 -4 -8 -7 17 4.8
 -8 12 -7 22.3 6.4
 -8 12 -7 26.1 3.7
 12 -4 -7 12.5 6
 8 -12 7 24.5 7
 4 8 7 18.1 6.9
 4 8 7 25.6 7
 13 -5 -7 136.39 15
 -8 13 -7 141.99 15.5
 13 -5 -7 143.79 15.9
 5 8 7 140.09 15.3
 5 8 7 137.99 15.6
 8 -13 7 158.58 16
 -6 -8 -7 108.59 11.1
 14 -6 -7 79.79 12.4
 -8 14 -7 101.29 14
 14 -6 -7 92.39 13.2
 6 8 7 108.59 13.6
 8 -14 7 95.49 13.2
 6 8 7 79.49 12.8
 -7 -8 -7 23.4 5.8
 15 -7 -7 18 7.5
 -8 15 -7 19.9 8
 8 -15 7 18.1 6.6
 7 8 7 25.1 7.9
 7 8 7 18.7 7.9
 -8 16 -7 10.4 8.1
 -8 -8 -7 22.3 6
 16 -8 -7 12.9 7.6
 16 -8 -7 15.8 7.2
 8 8 7 15.3 7.9
 8 -16 7 -0.9 3.7
 17 -9 -7 1.8 6.2
 17 -9 -7 11.8 7.3
 -9 -8 -7 2 3.9
 -8 17 -7 2.3 7.3
 9 8 7 -8 6.5
 8 -17 7 6 6.7
 -9 -7 -7 0.9 4.2
 16 -9 -7 -0.6 6.9
 -7 16 -7 6.4 7
 16 -9 -7 8.1 6.1
 9 7 7 3.8 7
 7 -16 7 -10.3 4.8
 15 -9 -7 45.5 10.4
 15 -9 -7 33.2 7.9
 -9 -6 -7 34.2 7
 -6 15 -7 46.1 10.3
 6 -15 7 56.39 9.4
 9 6 7 42.7 10.3
 14 -9 -7 22.8 7.8
 14 -9 -7 28.3 6.8
 -5 14 -7 17.1 7.7
 9 5 7 27.5 9.2
 5 -14 7 27.1 7.1
 -9 -4 -7 149.88 14.7
 13 -9 -7 192.58 15.9
 -4 13 -7 164.98 14.5
 -4 13 -7 151.58 17.6
 4 -13 7 170.68 15.6
 9 4 7 174.08 18.3
 12 -9 -7 317.77 25.5
 12 -9 -7 313.67 26.9
 -9 -3 -7 320.67 25.6
 -3 12 -7 320.17 27.9
 -3 12 -7 315.27 25
 3 -12 7 320.07 25.4
 9 3 7 344.87 24.3
 9 3 7 310.07 27.9
 11 -9 -7 296.97 24.9
 -2 11 -7 328.77 26.2
 -9 -2 -7 284.47 23.5
 -2 11 -7 314.77 23.5
 11 -9 -7 293.57 23.1
 2 -11 7 288.77 23
 9 2 7 258.57 25.3
 10 -9 -7 76.09 10.9
 -1 10 -7 102.69 12.9
 -1 10 -7 91.19 9.6
 -9 -1 -7 86.59 9.3
 10 -9 -7 88.49 9
 1 -10 7 90.19 8.6
 9 1 7 83.59 11.4
 9 1 7 81.89 11.7
 0 9 -7 -0.4 2.9
 0 9 -7 0.9 4.6
 9 -9 -7 3.9 2.5
 9 -9 -7 9.1 4.7
 0 -9 7 -1 2.2
 9 0 7 -1.5 3.6
 9 0 7 -1.4 4
 1 8 -7 13.4 4.4
 8 -9 -7 18.8 3.5
 8 -9 -7 16.8 5.5
 9 -1 7 11.2 5.3
 -1 -8 7 17.6 2.7
 9 -1 7 13.9 5.3
 7 -9 -7 53.09 5.6
 2 7 -7 56.89 8.1
 7 -9 -7 61.39 8.5
 9 -2 7 53.99 8.6
 -7 9 7 60.09 8.8
 9 -2 7 49 8.5
 6 -9 -7 416.96 29.8
 3 6 -7 404.36 31.9
 6 -9 -7 403.56 32
 9 -3 7 429.66 33
 -6 9 7 412.96 32.3
 9 -3 7 410.86 32.3
 -9 4 -7 255.97 17.3
 4 5 -7 255.17 20.6
 5 -9 -7 197.78 19.7
 -5 9 7 224.38 20.5
 9 -4 7 256.87 21.4
 9 -4 7 258.67 20.7
 -9 5 -7 281.37 19.2
 5 4 -7 257.17 21.7
 4 -9 -7 201.68 20.5
 9 -5 7 279.67 21.3
 9 -5 7 275.87 22.4
 -4 9 7 253.67 22
 3 -9 -7 387.16 31.7
 6 3 -7 422.26 29.3
 6 3 -7 431.36 32.7
 -9 6 -7 416.16 30.4
 9 -6 7 421.86 31.7
 -3 9 7 429.56 33
 9 -6 7 401.46 32.9
 2 -9 -7 49.99 7.5
 -9 7 -7 60.89 6.7
 7 2 -7 56.79 8.7
 7 2 -7 54.99 5.6
 9 -7 7 46.5 8.5
 -2 9 7 57.09 9.2
 9 -7 7 61.89 7.6
 1 -9 -7 20.6 5
 8 1 -7 14.7 3.4
 8 1 -7 5.1 4.5
 -9 8 -7 3.3 3.3
 9 -8 7 15.2 6
 -1 9 7 8.4 4.9
 -1 9 7 7.8 3.8
 9 0 -7 3.2 2.8
 9 0 -7 -2.5 4.3
 0 -9 -7 2.2 3.1
 -9 9 -7 1.4 3.3
 0 9 7 2.6 4.6
 0 9 7 -3.7 3.1
 9 -9 7 -1.7 4
 -1 -9 -7 96.79 10
 10 -1 -7 86.59 9.7
 -9 10 -7 93.99 11.3
 10 -1 -7 98.99 12.3
 1 9 7 100.39 12.7
 9 -10 7 79.09 11.7
 1 9 7 84.89 10.8
 11 -2 -7 317.07 26.7
 -9 11 -7 298.37 25.1
 11 -2 -7 296.37 24.3
 -2 -9 -7 291.77 24.2
 9 -11 7 308.67 26.2
 2 9 7 289.47 25.9
 2 9 7 329.37 25.7
 -9 12 -7 320.37 23.8
 -9 12 -7 311.57 27
 12 -3 -7 328.17 26.4
 -3 -9 -7 336.07 25.8
 12 -3 -7 358.36 28.1
 9 -12 7 326.27 27.9
 3 9 7 318.47 27
 3 9 7 288.77 26.7
 13 -4 -7 163.38 17.7
 13 -4 -7 173.58 16.6
 -9 13 -7 150.68 17.3
 4 9 7 182.48 17.5
 4 9 7 158.78 17.2
 9 -13 7 160.48 17.2
 14 -5 -7 33.3 8.2
 -5 -9 -7 30.2 6.4
 -9 14 -7 21 7.6
 14 -5 -7 23.3 8.2
 5 9 7 35.4 9.1
 9 -14 7 22.9 7.9
 5 9 7 26.7 7.8
 -9 15 -7 34.6 9.2
 -6 -9 -7 36.9 7.2
 15 -6 -7 39.8 9.1
 15 -6 -7 45.1 9.4
 9 -15 7 47.7 9.3
 6 9 7 36.4 9.3
 6 9 7 40.9 9.7
 -7 -9 -7 4.9 4.3
 16 -7 -7 2.7 6.5
 -9 16 -7 2.4 6.9
 16 -7 -7 4.2 6.6
 7 9 7 3.1 7
 7 9 7 4.1 6.8
 9 -16 7 4.9 6.3
 -8 -9 -7 4.6 4.5
 17 -8 -7 5 6.9
 17 -8 -7 -11.4 4.6
 -9 17 -7 5.8 7.9
 9 -17 7 -4.4 5
 8 9 7 4.5 7.2
 18 -9 -7 -0.9 6.9
 -9 18 -7 12.4 9.1
 -9 -9 -7 16.1 6.6
 18 -9 -7 -1.3 7.6
 9 9 7 14.3 8.7
 9 -18 7 1.1 4.8
 19 -10 -7 78.29 15.1
[truncated: 695,658 more chars]
