# Supplementary material for: Improving Polymeric Structures with Hirshfeld Atom Refinement: A Study on MOFs and COFs
Source: ACS Mater Au. 2025 Jul 31;5(5):767–71. doi: 10.1021/acsmaterialsau.5c00076 (PMC12426777; doi:10.1021/acsmaterialsau.5c00076)
Supplement: Supplementary file 1 [file mg5c00076_si_001.zip › CIFs/SZ7-1GPa_DiSCaMB-HAR.cif]

data_sz137_p5_0p93GPa
_audit_creation_date               2024-05-14
_audit_creation_method
;
Olex2 1.3
(compiled 2020.11.12 svn.r5f609507 for OlexSys, GUI svn.r6408)
;
_audit_contact_author_address      ?
_audit_contact_author_email        ?
_audit_contact_author_name         ''
_audit_contact_author_phone        ?
_publ_contact_author_id_orcid      ?
_publ_section_references
;
Bourhis, L.J., Dolomanov, O.V., Gildea, R.J., Howard, J.A.K., Puschmann, H.
 (2015). Acta Cryst. A71, 59-75.

Dolomanov, O.V., Bourhis, L.J., Gildea, R.J, Howard, J.A.K. & Puschmann, H.
 (2009), J. Appl. Cryst. 42, 339-341.
;
_chemical_formula_moiety           '2(C6 H7 Br0.5 Cu0.5 N1.5 O0.5 S0.5)'
_chemical_formula_sum              'C12 H14 Br Cu N3 O S'
_chemical_formula_weight           391.780
_chemical_absolute_configuration   unk
loop_
  _atom_type_symbol
  _atom_type_scat_dispersion_real
  _atom_type_scat_dispersion_imag
  _atom_type_scat_Cromer_Mann_a1
  _atom_type_scat_Cromer_Mann_a2
  _atom_type_scat_Cromer_Mann_a3
  _atom_type_scat_Cromer_Mann_a4
  _atom_type_scat_Cromer_Mann_b1
  _atom_type_scat_Cromer_Mann_b2
  _atom_type_scat_Cromer_Mann_b3
  _atom_type_scat_Cromer_Mann_b4
  _atom_type_scat_Cromer_Mann_c
  _atom_type_scat_source
  _atom_type_scat_dispersion_source
 C 0.00130 0.00090 2.31000 1.02000 1.58860 0.86500 20.84390 10.20750 0.56870
 51.65120 0.215599998832
 'International Tables Volume C Table 6.1.1.4 (pp. 500-502)' custom
 H -0.00000 0.00000 0.49300 0.32291 0.14019 0.04081 10.51090 26.12570 3.14236
 57.79970 0.0030380000826
 'International Tables Volume C Table 6.1.1.4 (pp. 500-502)' custom
 O 0.00580 0.00360 3.04850 2.28680 1.54630 0.86700 13.27710 5.70110 0.32390
 32.90890 0.250800013542
 'International Tables Volume C Table 6.1.1.4 (pp. 500-502)' custom
 N 0.00300 0.00200 12.21260 3.13220 2.01250 1.16630 0.00570 9.89330 28.99750
 0.58260 -11.5290002823
 'International Tables Volume C Table 6.1.1.4 (pp. 500-502)' custom
 S 0.08310 0.07700 6.90530 5.20340 1.43790 1.58630 1.46790 22.21510 0.25360
 56.17200 0.866900026798
 'International Tables Volume C Table 6.1.1.4 (pp. 500-502)' custom
 Br 0.18720 1.65570 17.17890 5.23580 5.63770 3.98510 2.17230 16.57960 0.26090
 41.43280 2.95569992065
 'International Tables Volume C Table 6.1.1.4 (pp. 500-502)' custom
 Cu 0.32780 0.83070 13.33800 7.16760 5.61580 1.67350 3.58280 0.24700 11.39660
 64.81260 1.19099998474
 'International Tables Volume C Table 6.1.1.4 (pp. 500-502)' custom

_space_group_crystal_system        'orthorhombic'
_space_group_IT_number             29
_space_group_name_H-M_alt          'P c a 21'
_space_group_name_Hall             ' P 2c -2ac'
loop_
  _space_group_symop_id
  _space_group_symop_operation_xyz
 1 x,y,z
 2 -x,-y,z+1/2
 3 -x+1/2,y,z+1/2
 4 x+1/2,-y,z

_symmetry_Int_Tables_number        29
_cell_length_a                     11.6130(7)
_cell_length_b                     7.2186(3)
_cell_length_c                     33.071(3)
_cell_angle_alpha                  90
_cell_angle_beta                   90
_cell_angle_gamma                  90
_cell_volume                       2772.3(3)
_cell_formula_units_Z              8
_cell_measurement_reflns_used      11388
_cell_measurement_temperature      293(2)
_cell_measurement_theta_max        25.5720
_cell_measurement_theta_min        2.4220
_exptl_absorpt_coefficient_mu      2.438
_exptl_absorpt_correction_T_max    0.555
_exptl_absorpt_correction_T_min    0.446
_exptl_absorpt_correction_type     gaussian
_exptl_absorpt_process_details
;
CrysAlisPro 1.171.43.104a (Rigaku Oxford Diffraction, 2023)
Numerical absorption correction based on gaussian integration over
a multifaceted crystal model (Absorb Angel (2004) J. Appl. Cryst. 37:486-492)
;
_exptl_crystal_colour              'dark violet'
_exptl_crystal_colour_modifier     dark
_exptl_crystal_colour_primary      violet
_exptl_crystal_density_diffrn      1.877
_exptl_crystal_description         block
_exptl_crystal_F_000               1565.050
loop_
  _exptl_crystal_face_index_h
  _exptl_crystal_face_index_k
  _exptl_crystal_face_index_l
  _exptl_crystal_face_perp_dist
 -12 -9 -21 0.1026
 11 -10 16 0.0728
 14 8 24 0.0631
 -13 9 -19 0.0675
 -10 0 52 0.0520
 10 0 -52 0.0520

_exptl_crystal_preparation        
 'Mounted in a Diamond-Anvil Cell using n-pentane/isopentane as pressure medium'
_exptl_crystal_pressure_history   
 'Pressurized to 0p93GPa directly before experiment'
_exptl_crystal_size_max            0.18
_exptl_crystal_size_mid            0.15
_exptl_crystal_size_min            0.1
_exptl_oxdiff_absorpt_process_details
;
Gaussian integration over a grid
of 16 x 16 x 16 points =  4096 total grid points
  Based upon method of Burnham (1966)

 Data corrected for diamond-anvil cell absorption
 Note that exptl_absorpt_correction_tmin and _tmax
 the total correction factors applied to the intensities
 The individual factors are: 
         range of dac transmission factors (min-max)      0.598     0.719
         range of gasket transmission (min-max)           1.000     1.000
         range of P media transmission (min-max)          0.981     0.990

 thickness of diamond anvil 1: 15.000 mm, mu =  0.0110 mm-1
       thickness of platten 1:  0.000 mm, mu =  0.0000 mm-1

 thickness of diamond anvil 2: 15.000 mm, mu =  0.0110 mm-1
       thickness of platten 2:  0.000 mm, mu =  0.0000 mm-1

    Gasket shadowing corrections were made based upon
    Gasket thickness = 275.0 microns, radius = 175.0 microns
    Gasket absorption coeff =         0.00 mm-1
    REFLECTION WAS CONSIDERED TOTALLY OBSCURED IF 
 FRACTION CRYSTAL ILLUMINATED WAS LESS THAN 0.00

    Absorption coeff of pressure medium =   0.08 mm-1
;
_exptl_special_details
;
High-pressure measurement at 0p93(7) GPa in Diamond Anvil Cell with effective opening angle of 52 deg. and n-pentane/isopentane used as a pressure medium. Pressure determined by monitoring the shift of the ruby R1-fluorescence line.
;
_diffrn_reflns_av_R_equivalents    0.0603
_diffrn_reflns_av_unetI/netI       0.0758
_diffrn_reflns_Laue_measured_fraction_full  0.8642
_diffrn_reflns_Laue_measured_fraction_max  0.7000
_diffrn_reflns_limit_h_max         17
_diffrn_reflns_limit_h_min         -16
_diffrn_reflns_limit_k_max         11
_diffrn_reflns_limit_k_min         -10
_diffrn_reflns_limit_l_max         41
_diffrn_reflns_limit_l_min         -42
_diffrn_reflns_number              38252
_diffrn_reflns_point_group_measured_fraction_full  0.8573
_diffrn_reflns_point_group_measured_fraction_max  0.6449
_diffrn_reflns_theta_full          19.6651
_diffrn_reflns_theta_max           27.25
_diffrn_reflns_theta_min           2.23
_diffrn_ambient_pressure           930000
_diffrn_ambient_environment        'Diamond Anvil Cell filled with n-pentane/isopentane'
_diffrn_ambient_temperature        293(2)
_diffrn_crystal_treatment         
 'Pressurized in n-pentane/isopentane as a hydrostatic medium'
_diffrn_detector_area_resol_mean   10.0000
_diffrn_detector_type              'HyPix-Arc 100'
_diffrn_measured_fraction_theta_full  0.8642
_diffrn_measured_fraction_theta_max  0.7000
_diffrn_measurement_details
;
List of Runs (angles in degrees, time in seconds):

  # Type    Start    End  Width  t~exp~   \w     \q     \k     \f   Frames
--------------------------------------------------------------------------
  1  \w    -28.00  16.00   0.50  360.00    --   10.18  -8.00-162.00   88
  2  \w    -90.00 -53.00   0.50  360.00    --  -10.26 146.00 -93.00   74
  3  \w    -24.00   7.00   0.50  360.00    --  -10.26   8.00  12.00   62
  4  \w    -37.00 -12.00   0.50  360.00    --  -10.26  -8.00-162.00   50
  5  \w     25.00  50.00   0.50  360.00    --  -10.26-146.00-144.00   50
  6  \w    -22.00  39.00   0.50  360.00    --   10.18  39.00 -12.00  122
  7  \w     -9.00  16.00   0.50  360.00    --   10.18  97.00 -35.00   50
  8  \w     -4.00  23.00   0.50  360.00    --   10.18  81.00 -29.00   54
  9  \w      9.00  34.00   0.50  360.00    --   10.18  53.00 -17.00   50
 10  \w    -64.00 -32.00   0.50  360.00    --   10.18  19.00-120.00   64
 11  \w    -52.00 -27.00   0.50  360.00    --  -10.26   0.00-120.00   50
 12  \w    -40.00   8.00   0.50  360.00    --  -10.26  53.00 -17.00   96
 13  \w    -30.00  -5.00   0.50  360.00    --  -10.26  67.00 -23.00   50
 14  \w    -18.00  22.00   0.50  360.00    --  -10.26 -39.00-167.00   80
;
_diffrn_measurement_device         'four-circle diffractometer'
_diffrn_measurement_device_type   
 'SuperNova, Single source at offset/far, HyPix-Arc 100'
_diffrn_measurement_method         '\w scans'
_diffrn_measurement_specimen_support 
 'Diamond Anvil Cell, effective opening angle of 52 deg.'
_diffrn_radiation_type             'Ag K\a'
_diffrn_radiation_wavelength       0.56087
_reflns_Friedel_coverage           0.588
_reflns_limit_h_max                17
_reflns_limit_h_min                -16
_reflns_limit_k_max                11
_reflns_limit_k_min                -11
_reflns_limit_l_max                41
_reflns_limit_l_min                -42
_reflns_number_gt                  5143
_reflns_number_total               8147
_reflns_threshold_expression       I>=2u(I)
_computing_molecular_graphics      'Olex2 1.3 (Dolomanov et al., 2009)'
_computing_publication_material    'Olex2 1.3 (Dolomanov et al., 2009)'
_computing_structure_refinement    'olex2.refine 1.3 (Bourhis et al., 2015)'
_refine_diff_density_max           0.9349
_refine_diff_density_min           -0.9886
_refine_diff_density_rms           0.2145
_refine_ls_abs_structure_details  
 'Flack, H. D. (1983). Acta Cryst. A39, 876-881.'
_refine_ls_abs_structure_Flack     0.056(17)
_refine_ls_d_res_high              0.6124
_refine_ls_d_res_low               7.2186
_refine_ls_goodness_of_fit_ref     1.0154
_refine_ls_hydrogen_treatment      refall
_refine_ls_matrix_type             full
_refine_ls_number_constraints      0
_refine_ls_number_parameters       455
_refine_ls_number_reflns           8147
_refine_ls_number_restraints       1
_refine_ls_R_factor_all            0.0948
_refine_ls_R_factor_gt             0.0393
_refine_ls_restrained_S_all        1.0154
_refine_ls_shift/su_max            0.0005
_refine_ls_shift/su_mean           0.0000
_refine_ls_structure_factor_coef   Fsqd
_refine_ls_weighting_details      
 'w=1/[\s^2^(Fo^2^)+(0.0146P)^2^+0.4933P] where P=(Fo^2^+2Fc^2^)/3'
_refine_ls_weighting_scheme        calc
_refine_ls_wR_factor_gt            0.0523
_refine_ls_wR_factor_ref           0.0609
_olex2_refinement_description
;
;
loop_
  _atom_site_label
  _atom_site_type_symbol
  _atom_site_fract_x
  _atom_site_fract_y
  _atom_site_fract_z
  _atom_site_U_iso_or_equiv
  _atom_site_adp_type
  _atom_site_occupancy
  _atom_site_refinement_flags_posn
 Br1B Br 0.68801(3) -0.06681(4) 0.636198(14) 0.04636(11) Uani 1.000000 .
 Cu1A Cu 0.16406(3) 1.09495(5) 0.792947(15) 0.02635(10) Uani 1.000000 .
 Cu1B Cu 0.44084(3) 0.57776(5) 0.486897(15) 0.02719(10) Uani 1.000000 .
 S1B S 0.06746(8) 0.62960(12) 0.43244(4) 0.0396(3) Uani 1.000000 .
 S1A S -0.21106(8) 1.10959(12) 0.84812(4) 0.0376(3) Uani 1.000000 .
 O1A O 0.1252(2) 0.9005(3) 0.75579(9) 0.0384(7) Uani 1.000000 .
 N2A N 0.1994(2) 1.3364(3) 0.82408(11) 0.0307(8) Uani 1.000000 .
 N3B N 0.5780(2) 0.6337(4) 0.51844(10) 0.0279(7) Uani 1.000000 .
 N1A N 0.0108(3) 1.0790(4) 0.81692(11) 0.0390(8) Uani 1.000000 .
 C3B C 0.6458(3) 0.2404(5) 0.58388(14) 0.0336(9) Uani 1.000000 .
 H3B H 0.733(4) 0.288(6) 0.5923(18) 0.075(15) Uiso 1.000000 .
 C1A C 0.1947(3) 0.8211(5) 0.73082(12) 0.0309(9) Uani 1.000000 .
 C5B C 0.4862(3) 0.0343(5) 0.59369(15) 0.0383(10) Uani 1.000000 .
 H5B H 0.456(4) -0.091(6) 0.6075(17) 0.058(14) Uiso 1.000000 .
 C2A C 0.3104(3) 0.8779(4) 0.72339(12) 0.0305(9) Uani 1.000000 .
 C7B C 0.6279(3) 0.5225(5) 0.54321(13) 0.0311(8) Uani 1.000000 .
 H7B H 0.713(4) 0.549(6) 0.5515(17) 0.066(15) Uiso 1.000000 .
 C1B C 0.4646(3) 0.2960(4) 0.54802(13) 0.0293(9) Uani 1.000000 .
 N1B N 0.2874(3) 0.5701(4) 0.46232(12) 0.0429(9) Uani 1.000000 .
 C9A C 0.3231(3) 1.3731(5) 0.81755(15) 0.0343(10) Uani 1.000000 .
 H9AA H 0.347(3) 1.520(5) 0.8249(13) 0.044(12) Uiso 1.000000 .
 H9AB H 0.367(3) 1.282(5) 0.8390(13) 0.035(10) Uiso 1.000000 .
 N2B N 0.4799(2) 0.8168(4) 0.45608(10) 0.0286(7) Uani 1.000000 .
 C6A C 0.1526(3) 0.6679(5) 0.70800(15) 0.0369(10) Uani 1.000000 .
 H6A H 0.054(3) 0.625(5) 0.7068(16) 0.044(12) Uiso 1.000000 .
 C5A C 0.2222(3) 0.5748(5) 0.68111(15) 0.0395(10) Uani 1.000000 .
 H5A H 0.183(4) 0.454(6) 0.6669(18) 0.064(14) Uiso 1.000000 .
 C9B C 0.6046(3) 0.8514(5) 0.46364(14) 0.0335(9) Uani 1.000000 .
 H9BA H 0.662(4) 0.745(6) 0.4450(17) 0.065(14) Uiso 1.000000 .
 H9BB H 0.624(4) 0.987(6) 0.4575(15) 0.050(12) Uiso 1.000000 .
 C8A C 0.3562(4) 1.3331(5) 0.77419(16) 0.0396(10) Uani 1.000000 .
 H8AA H 0.324(3) 1.425(6) 0.7551(16) 0.049(12) Uiso 1.000000 .
 H8AB H 0.450(4) 1.326(6) 0.7694(18) 0.071(15) Uiso 1.000000 .
 C11A C 0.1765(4) 1.3363(6) 0.86777(17) 0.0505(13) Uani 1.000000 .
 H11D H 0.090(8) 1.289(12) 0.869(3) 0.16(3) Uiso 1.000000 .
 H11E H 0.206(4) 1.215(7) 0.8841(19) 0.087(19) Uiso 1.000000 .
 H11F H 0.201(4) 1.473(6) 0.8803(16) 0.057(13) Uiso 1.000000 .
 C4A C 0.3364(3) 0.6300(5) 0.67536(13) 0.0382(10) Uani 1.000000 .
 C12A C -0.0816(3) 1.0923(4) 0.82990(13) 0.0293(9) Uani 1.000000 .
 O1B O 0.3976(2) 0.3831(3) 0.52323(9) 0.0373(7) Uani 1.000000 .
 C3A C 0.3796(3) 0.7792(5) 0.69565(13) 0.0374(9) Uani 1.000000 .
 H3A H 0.464(3) 0.830(5) 0.6900(13) 0.038(11) Uiso 1.000000 .
 Br1A Br 0.42707(3) 0.50463(6) 0.636773(16) 0.05760(13) Uani 1.000000 .
 C4B C 0.6004(3) 0.0848(5) 0.60121(13) 0.0337(9) Uani 1.000000 .
 C12B C 0.1960(3) 0.5980(4) 0.44995(13) 0.0308(9) Uani 1.000000 .
 C2B C 0.5790(3) 0.3507(5) 0.55735(13) 0.0286(8) Uani 1.000000 .
 C10A C 0.1282(4) 1.4763(6) 0.8047(2) 0.0546(16) Uani 1.000000 .
 H10D H 0.119(5) 1.475(8) 0.770(3) 0.10(2) Uiso 1.000000 .
 H10E H 0.044(4) 1.444(6) 0.8098(19) 0.072(16) Uiso 1.000000 .
 H10F H 0.145(4) 1.593(7) 0.8122(17) 0.071(16) Uiso 1.000000 .
 C11B C 0.4597(4) 0.8176(6) 0.41216(16) 0.0470(12) Uani 1.000000 .
 H11A H 0.513(4) 0.712(6) 0.3997(15) 0.055(13) Uiso 1.000000 .
 H11B H 0.364(5) 0.794(7) 0.407(2) 0.090(19) Uiso 1.000000 .
 H11C H 0.488(4) 0.953(6) 0.3994(17) 0.069(15) Uiso 1.000000 .
 C10B C 0.4086(4) 0.9627(6) 0.4745(2) 0.0548(16) Uani 1.000000 .
 H10A H 0.328(5) 0.952(7) 0.464(2) 0.088(19) Uiso 1.000000 .
 H10B H 0.419(4) 0.948(7) 0.512(2) 0.081(19) Uiso 1.000000 .
 H10C H 0.441(5) 1.098(8) 0.466(2) 0.09(2) Uiso 1.000000 .
 C6B C 0.4201(3) 0.1381(6) 0.56826(13) 0.0367(10) Uani 1.000000 .
 H6B H 0.329(4) 0.094(6) 0.5612(18) 0.064(16) Uiso 1.000000 .
 N3A N 0.3018(2) 1.1592(4) 0.76241(10) 0.0293(7) Uani 1.000000 .
 C7A C 0.3559(3) 1.0483(5) 0.73873(12) 0.0304(8) Uani 1.000000 .
 H7A H 0.443(3) 1.098(5) 0.7305(13) 0.034(10) Uiso 1.000000 .
 C8B C 0.6348(3) 0.8071(5) 0.50703(14) 0.0351(10) Uani 1.000000 .
 H8BA H 0.596(4) 0.908(6) 0.5275(17) 0.068(15) Uiso 1.000000 .
 H8BB H 0.738(5) 0.788(6) 0.5131(16) 0.068(15) Uiso 1.000000 .

loop_
  _atom_site_aniso_label
  _atom_site_aniso_U_11
  _atom_site_aniso_U_22
  _atom_site_aniso_U_33
  _atom_site_aniso_U_12
  _atom_site_aniso_U_13
  _atom_site_aniso_U_23
 Br1B 0.0396(2) 0.05339(19) 0.0461(3) 0.00731(15) -0.00744(18) 0.0090(3)
 Cu1A 0.0181(2) 0.03244(18) 0.0285(3) -0.00402(15) 0.00380(16) -0.0038(2)
 Cu1B 0.0184(2) 0.03518(19) 0.0280(3) -0.00444(15) -0.00338(16) 0.0011(2)
 S1B 0.0262(6) 0.0427(5) 0.0500(9) -0.0032(4) -0.0098(4) 0.0172(5)
 S1A 0.0241(5) 0.0412(5) 0.0475(9) -0.0033(4) 0.0090(4) -0.0122(5)
 O1A 0.0219(15) 0.0498(14) 0.043(2) -0.0096(11) 0.0050(11) -0.0186(13)
 N2A 0.0228(17) 0.0262(14) 0.043(3) 0.0012(11) 0.0060(13) -0.0072(14)
 N3B 0.0191(17) 0.0368(14) 0.028(2) -0.0036(11) -0.0050(11) -0.0020(13)
 N1A 0.0240(19) 0.0560(18) 0.037(3) -0.0095(14) 0.0101(14) -0.0103(17)
 C3B 0.026(2) 0.045(2) 0.030(3) 0.0000(16) -0.0044(15) -0.0020(19)
 C1A 0.027(2) 0.0421(18) 0.024(3) -0.0039(15) 0.0014(15) -0.0050(16)
 C5B 0.030(2) 0.045(2) 0.040(3) -0.0020(16) -0.0013(16) 0.003(2)
 C2A 0.023(2) 0.0431(19) 0.025(3) -0.0017(14) 0.0018(13) -0.0075(16)
 C7B 0.021(2) 0.0425(19) 0.030(3) -0.0043(15) -0.0029(14) -0.0050(18)
 C1B 0.022(2) 0.0423(19) 0.024(3) -0.0034(14) -0.0020(14) 0.0031(18)
 N1B 0.023(2) 0.062(2) 0.044(3) -0.0091(15) -0.0067(14) 0.0126(17)
 C9A 0.023(2) 0.0290(18) 0.051(3) 0.0003(14) 0.0025(17) -0.0091(18)
 N2B 0.0264(17) 0.0258(13) 0.034(3) -0.0008(11) -0.0021(13) 0.0004(13)
 C6A 0.035(2) 0.0437(19) 0.032(3) -0.0055(16) -0.0006(16) -0.0117(19)
 C5A 0.041(3) 0.0435(19) 0.034(3) -0.0016(18) 0.0011(17) -0.0109(19)
 C9B 0.023(2) 0.0325(19) 0.045(3) -0.0011(15) -0.0043(16) 0.0118(18)
 C8A 0.028(2) 0.040(2) 0.050(4) -0.0082(16) 0.0077(18) -0.003(2)
 C11A 0.055(3) 0.053(3) 0.044(4) -0.012(2) 0.014(2) -0.019(2)
 C4A 0.034(2) 0.047(2) 0.033(3) 0.0041(16) 0.0007(16) -0.0155(19)
 C12A 0.024(2) 0.0302(16) 0.033(3) -0.0063(14) 0.0034(14) -0.0037(16)
 O1B 0.0196(15) 0.0548(15) 0.038(2) -0.0093(11) -0.0036(10) 0.0083(13)
 C3A 0.023(2) 0.053(2) 0.036(3) 0.0013(16) 0.0046(15) -0.0090(19)
 Br1A 0.0504(3) 0.0693(2) 0.0531(4) 0.01939(19) 0.0031(2) -0.0257(3)
 C4B 0.029(2) 0.0411(19) 0.031(3) 0.0016(15) 0.0010(15) -0.0012(18)
 C12B 0.022(2) 0.0338(17) 0.037(3) -0.0059(14) -0.0063(15) 0.0085(16)
 C2B 0.020(2) 0.0436(19) 0.022(3) -0.0033(14) -0.0003(13) -0.0030(17)
 C10A 0.037(3) 0.032(2) 0.095(6) 0.0082(18) -0.002(2) 0.003(2)
 C11B 0.048(3) 0.051(2) 0.043(4) 0.001(2) -0.009(2) 0.016(2)
 C10B 0.031(3) 0.038(2) 0.095(6) 0.0078(17) -0.005(2) -0.018(2)
 C6B 0.026(2) 0.052(2) 0.032(4) -0.0059(17) -0.0053(15) 0.0072(18)
 N3A 0.0224(17) 0.0371(14) 0.028(3) -0.0055(11) 0.0036(11) -0.0052(14)
 C7A 0.0193(19) 0.047(2) 0.025(3) -0.0038(15) 0.0034(13) -0.0030(17)
 C8B 0.030(2) 0.0305(18) 0.045(3) -0.0043(15) -0.0061(17) -0.0076(18)

loop_
  _geom_bond_atom_site_label_1
  _geom_bond_atom_site_label_2
  _geom_bond_distance
  _geom_bond_site_symmetry_2
  _geom_bond_publ_flag
 Br1B C4B 1.890(4) . ?
 Cu1A S1A 2.7591(11) 4_575 ?
 Cu1A O1A 1.919(2) . ?
 Cu1A N2A 2.065(3) . ?
 Cu1A N1A 1.952(3) . ?
 Cu1A N3A 1.948(3) . ?
 Cu1B S1B 2.7652(11) 4_565 ?
 Cu1B N3B 1.947(3) . ?
 Cu1B N1B 1.959(3) . ?
 Cu1B N2B 2.055(3) . ?
 Cu1B O1B 1.916(3) . ?
 S1B C12B 1.618(4) . ?
 S1A C12A 1.624(4) . ?
 O1A C1A 1.289(4) . ?
 N2A C9A 1.477(4) . ?
 N2A C11A 1.469(6) . ?
 N2A C10A 1.454(5) . ?
 N3B C7B 1.285(5) . ?
 N3B C8B 1.464(4) . ?
 N1A C12A 1.159(4) . ?
 C3B C4B 1.366(5) . ?
 C3B C2B 1.416(5) . ?
 C1A C2A 1.426(5) . ?
 C1A C6A 1.425(5) . ?
 C5B C4B 1.398(5) . ?
 C5B C6B 1.363(6) . ?
 C2A C3A 1.413(5) . ?
 C2A C7A 1.431(5) . ?
 C7B C2B 1.442(5) . ?
 C1B O1B 1.294(4) . ?
 C1B C2B 1.420(4) . ?
 C1B C6B 1.419(5) . ?
 N1B C12B 1.155(4) . ?
 C9A C8A 1.512(6) . ?
 N2B C9B 1.490(4) . ?
 N2B C11B 1.471(6) . ?
 N2B C10B 1.473(5) . ?
 C6A C5A 1.377(6) . ?
 C5A C4A 1.397(5) . ?
 C9B C8B 1.511(6) . ?
 C8A N3A 1.458(4) . ?
 C4A C3A 1.365(5) . ?
 C4A Br1A 1.886(4) . ?
 N3A C7A 1.284(5) . ?

loop_
  _geom_angle_atom_site_label_1
  _geom_angle_atom_site_label_2
  _geom_angle_atom_site_label_3
  _geom_angle
  _geom_angle_site_symmetry_1
  _geom_angle_site_symmetry_3
  _geom_angle_publ_flag
 O1A Cu1A S1A 98.95(9) . 4_575 ?
 N2A Cu1A S1A 91.00(9) . 4_575 ?
 N2A Cu1A O1A 169.41(13) . . ?
 N1A Cu1A S1A 100.33(11) . 4_575 ?
 N1A Cu1A O1A 90.15(12) . . ?
 N1A Cu1A N2A 91.62(12) . . ?
 N3A Cu1A S1A 92.23(9) . 4_575 ?
 N3A Cu1A O1A 92.02(12) . . ?
 N3A Cu1A N2A 83.93(12) . . ?
 N3A Cu1A N1A 166.77(14) . . ?
 N3B Cu1B S1B 91.49(9) . 4_565 ?
 N1B Cu1B S1B 101.42(12) . 4_565 ?
 N1B Cu1B N3B 166.53(14) . . ?
 N2B Cu1B S1B 90.81(9) . 4_565 ?
 N2B Cu1B N3B 84.88(12) . . ?
 N2B Cu1B N1B 91.08(13) . . ?
 O1B Cu1B S1B 98.67(9) . 4_565 ?
 O1B Cu1B N3B 91.75(12) . . ?
 O1B Cu1B N1B 90.07(12) . . ?
 O1B Cu1B N2B 170.03(12) . . ?
 C12B S1B Cu1B 100.44(15) . 4_465 ?
 C12A S1A Cu1A 101.53(14) . 4_475 ?
 C1A O1A Cu1A 126.0(2) . . ?
 C9A N2A Cu1A 105.8(2) . . ?
 C11A N2A Cu1A 117.0(2) . . ?
 C11A N2A C9A 108.6(3) . . ?
 C10A N2A Cu1A 104.7(3) . . ?
 C10A N2A C9A 111.3(3) . . ?
 C10A N2A C11A 109.3(4) . . ?
 C7B N3B Cu1B 125.5(2) . . ?
 C8B N3B Cu1B 114.1(2) . . ?
 C8B N3B C7B 119.7(3) . . ?
 C12A N1A Cu1A 171.6(3) . . ?
 C2B C3B C4B 120.7(3) . . ?
 C2A C1A O1A 124.9(3) . . ?
 C6A C1A O1A 118.0(3) . . ?
 C6A C1A C2A 117.1(3) . . ?
 C6B C5B C4B 120.1(4) . . ?
 C3A C2A C1A 120.2(3) . . ?
 C7A C2A C1A 122.3(3) . . ?
 C7A C2A C3A 117.0(3) . . ?
 C2B C7B N3B 124.5(3) . . ?
 C2B C1B O1B 124.4(3) . . ?
 C6B C1B O1B 118.0(3) . . ?
 C6B C1B C2B 117.5(3) . . ?
 C12B N1B Cu1B 167.8(3) . . ?
 C8A C9A N2A 110.6(3) . . ?
 C9B N2B Cu1B 105.8(2) . . ?
 C11B N2B Cu1B 117.2(2) . . ?
 C11B N2B C9B 108.6(3) . . ?
 C10B N2B Cu1B 105.7(3) . . ?
 C10B N2B C9B 110.9(3) . . ?
 C10B N2B C11B 108.5(4) . . ?
 C5A C6A C1A 121.3(4) . . ?
 C4A C5A C6A 120.4(4) . . ?
 C8B C9B N2B 110.5(3) . . ?
 N3A C8A C9A 107.9(3) . . ?
 C3A C4A C5A 120.5(4) . . ?
 Br1A C4A C5A 119.0(3) . . ?
 Br1A C4A C3A 120.4(3) . . ?
 N1A C12A S1A 179.7(3) . . ?
 C1B O1B Cu1B 126.6(2) . . ?
 C4A C3A C2A 120.5(4) . . ?
 C3B C4B Br1B 121.7(3) . . ?
 C5B C4B Br1B 118.0(3) . . ?
 C5B C4B C3B 120.4(4) . . ?
 N1B C12B S1B 178.1(3) . . ?
 C7B C2B C3B 118.0(3) . . ?
 C1B C2B C3B 119.4(3) . . ?
 C1B C2B C7B 122.5(3) . . ?
 C1B C6B C5B 121.8(4) . . ?
 C8A N3A Cu1A 115.0(2) . . ?
 C7A N3A Cu1A 124.7(2) . . ?
 C7A N3A C8A 119.2(3) . . ?
 N3A C7A C2A 124.9(3) . . ?
 C9B C8B N3B 108.7(3) . . ?

loop_
  _geom_torsion_atom_site_label_1
  _geom_torsion_atom_site_label_2
  _geom_torsion_atom_site_label_3
  _geom_torsion_atom_site_label_4
  _geom_torsion
  _geom_torsion_site_symmetry_1
  _geom_torsion_site_symmetry_2
  _geom_torsion_site_symmetry_3
  _geom_torsion_site_symmetry_4
  _geom_torsion_publ_flag
 Br1B C4B C3B C2B 179.2(3) . . . . ?
 Br1B C4B C5B C6B -179.2(3) . . . . ?
 Cu1A O1A C1A C2A -7.1(4) . . . . ?
 Cu1A O1A C1A C6A 174.6(3) . . . . ?
 Cu1A N2A C9A C8A 41.1(2) . . . . ?
 Cu1A N3A C8A C9A 24.5(2) . . . . ?
 Cu1A N3A C7A C2A 15.8(4) . . . . ?
 Cu1B N3B C7B C2B -12.0(4) . . . . ?
 Cu1B N3B C8B C9B -24.7(2) . . . . ?
 Cu1B N2B C9B C8B -39.8(2) . . . . ?
 Cu1B O1B C1B C2B 10.9(4) . . . . ?
 Cu1B O1B C1B C6B -171.1(3) . . . . ?
 O1A C1A C2A C3A 179.2(4) . . . . ?
 O1A C1A C2A C7A -9.8(5) . . . . ?
 O1A C1A C6A C5A -179.2(4) . . . . ?
 N2A C9A C8A N3A -43.6(3) . . . . ?
 N3B C7B C2B C3B 178.4(4) . . . . ?
 N3B C7B C2B C1B -6.2(5) . . . . ?
 N3B C8B C9B N2B 42.9(3) . . . . ?
 C3B C4B C5B C6B 1.5(5) . . . . ?
 C3B C2B C1B O1B -177.7(4) . . . . ?
 C3B C2B C1B C6B 4.3(5) . . . . ?
 C1A C2A C3A C4A 0.7(4) . . . . ?
 C1A C2A C7A N3A 4.9(5) . . . . ?
 C1A C6A C5A C4A -0.5(5) . . . . ?
 C5B C6B C1B O1B 177.5(4) . . . . ?
 C5B C6B C1B C2B -4.3(5) . . . . ?
 C2A C3A C4A C5A 1.3(5) . . . . ?
 C2A C3A C4A Br1A 177.5(3) . . . . ?
 C2A C7A N3A C8A -177.0(4) . . . . ?
 C7B C2B C1B O1B 7.0(5) . . . . ?
 C7B C2B C1B C6B -171.0(4) . . . . ?
 C9A C8A N3A C7A -143.9(3) . . . . ?
 C6A C5A C4A C3A -1.4(5) . . . . ?
 C6A C5A C4A Br1A -177.6(3) . . . . ?

loop_
  _diffrn_refln_index_h
  _diffrn_refln_index_k
  _diffrn_refln_index_l
  _diffrn_refln_intensity_net
  _diffrn_refln_intensity_u
  _diffrn_refln_scale_group_code
 0 1 0 0.26484 0.0522 2
 0 -1 0 0.23819 0.05308 2
 0 -1 0 0.17744 0.0385 13
 0 1 0 0.15002 0.0356 13
 0 1 1 0.00403 0.03099 13
 0 1 1 -0.00687 0.03021 12
 0 -1 -1 0.01724 0.03264 12
 0 -1 -1 0.04819 0.03543 13
 0 1 -1 0.00738 0.05465 5
 0 1 -1 0.00747 0.04988 2
 0 -1 1 0.05057 0.05093 2
 0 1 1 -0.01422 0.04515 2
 0 -1 -1 -0.00697 0.04917 2
 0 1 2 316.152 15.4854 9
 0 -1 -2 317.782 15.4838 12
 0 1 2 319.328 15.4834 6
 0 -1 -2 317.079 15.4813 6
 0 1 -2 311.893 15.5126 5
 0 -1 2 315.803 15.5077 5
 0 -1 3 0.01377 0.0952 5
 0 -1 -3 -0.04393 0.04465 6
 0 1 3 0.03097 0.0478 6
 0 1 3 0.07741 0.06182 7
 0 -1 -3 -0.00576 0.05263 9
 0 1 3 -0.00706 0.04838 8
 0 1 3 0.04995 0.04857 9
 0 -1 -3 0.03424 0.05158 8
 0 -1 -4 136.235 6.70488 9
 0 1 4 136.694 6.70882 9
 0 -1 -4 136.685 6.7056 6
 0 1 4 135.806 6.70858 6
 0 1 4 139.494 6.71039 8
 0 -1 -4 136.555 6.70868 8
 0 1 4 134.436 6.71349 7
 0 -1 -4 136.873 6.71164 7
 0 -1 -5 -0.06916 0.09068 6
 0 1 5 0.04651 0.08274 6
 0 1 5 -0.03853 0.11262 7
 0 -1 -5 0.08936 0.09492 9
 0 1 5 0.01153 0.09073 9
 0 -1 -5 0.01282 0.10717 7
 0 1 5 0.08198 0.09179 8
 0 -1 -5 -0.0232 0.09663 8
 0 -1 -6 134.209 6.25837 9
 0 1 6 123.753 6.24758 9
 0 -1 -6 122.915 6.25378 6
 0 1 6 126.137 6.25769 7
 0 1 6 122.845 6.24717 8
 0 -1 -6 128.126 6.25863 8
 0 -1 -6 129.147 6.26911 7
 0 -1 -7 0.20032 0.19094 8
 0 -1 -7 0.04586 0.1632 9
 0 -1 -7 -0.02982 0.2381 7
 0 1 7 0.05758 0.12947 8
 0 1 7 0.02207 0.13853 7
 0 1 7 0.01826 0.11667 9
 0 2 0 387.917 19.219 12
 0 -2 0 402.851 19.2244 12
 0 2 0 385.242 19.2256 13
 0 -2 0 402.524 19.2113 14
 0 2 0 384.985 19.2143 14
 0 2 0 399.973 19.2605 2
 0 2 0 392.456 19.2107 6
 0 2 -1 0.00747 0.08895 13
 0 2 1 0.26044 0.07653 12
 0 -2 -1 -0.01303 0.07516 12
 0 -2 -1 0.14664 0.09432 13
 0 2 -1 0.14434 0.08389 12
 0 -2 1 0.02998 0.05848 14
 0 2 1 0.06059 0.08242 13
 0 2 1 0.00979 0.06687 14
 0 2 -1 0.07813 0.06414 6
 0 -2 -1 0.08268 0.06936 6
 0 2 -1 0.1957 0.12449 2
 0 2 1 0.12548 0.11968 2
 0 2 1 0.08948 0.06586 6
 0 -2 -2 105.879 5.24197 12
 0 2 2 107.526 5.24284 12
 0 2 -2 109.057 5.24348 12
 0 -2 2 105.067 5.23319 14
 0 -2 -2 105.041 5.24689 13
 0 2 2 105.351 5.24793 13
 0 2 -2 103.858 5.2821 2
 0 -2 -2 107.633 5.23553 6
 0 2 2 109.04 5.23504 6
 0 -2 -3 0.07821 0.08438 13
 0 -2 -3 0.01507 0.07964 12
 0 -2 3 0.01582 0.14653 5
 0 2 3 0.04163 0.07453 6
 0 -2 -3 -0.01344 0.07646 6
 0 2 -3 0.26555 0.16841 2
 0 -2 -4 58.1329 2.69754 13
 0 -2 -4 52.7286 2.68756 12
 0 -2 4 54.4365 2.7364 5
 0 2 4 54.0876 2.69366 9
 0 2 4 50.9181 2.68811 6
 0 -2 -4 54.7645 2.68406 6
 0 2 -4 56.8175 2.7622 2
 0 -2 -5 -0.06659 0.10176 12
 0 -2 5 -0.0843 0.1848 5
 0 2 5 0.04373 0.09789 6
 0 -2 -5 -0.0174 0.08938 6
 0 2 5 0.01118 0.11508 9
 0 2 6 468.721 23.1791 6
 0 -2 -6 478.112 23.165 6
 0 -2 6 472.678 23.245 5
 0 -2 7 0.09886 0.19542 5
 0 -2 -7 -0.03865 0.11194 6
 0 -2 -7 0.10633 0.12246 9
 0 -2 -7 0.04616 0.16186 8
 0 -2 -8 145.848 6.8182 9
 0 -2 -8 127.551 6.81068 6
 0 -2 -8 148.565 6.8296 8
 0 2 8 128.704 6.82447 8
 0 2 8 141.709 6.83873 7
 0 2 9 0.08788 0.18428 8
 0 2 9 0.02373 0.19091 7
 0 2 10 42.6641 2.307 9
 0 -2 -10 46.3608 2.31989 9
 0 -2 -10 41.9617 2.30604 6
 0 -2 -10 50.5134 2.34087 7
 0 -2 -10 47.4039 2.32589 8
 0 2 10 41.2788 2.30778 8
 0 2 11 0.08246 0.21872 9
 0 -2 -11 0.30762 0.33837 7
 0 2 11 -0.05656 0.23161 8
 0 -2 -11 -0.06122 0.30807 8
 0 -2 -11 -0.11702 0.28544 9
 0 2 11 0.373 0.26415 7
 0 2 12 158.634 8.36362 8
 0 2 12 172.535 8.39223 7
 0 -2 -12 170.052 8.41434 8
 0 -2 -12 173.84 8.44969 7
 0 -2 -12 169.46 8.40651 9
 0 -2 -13 1.15073 0.75338 8
 0 3 0 23.1839 1.19755 14
 0 3 0 23.5887 1.21727 13
 0 -3 0 24.2899 1.21673 12
 0 3 0 23.3886 1.20344 12
 0 -3 0 23.2813 1.18307 10
 0 -3 0 24.46 1.27155 2
 0 3 0 24.5771 1.28017 2
 0 3 0 23.8567 1.18854 6
 0 -3 1 0.41998 0.21622 2
 0 -3 1 0.05319 0.09125 14
 0 3 1 0.25713 0.13915 13
 0 3 1 0.11238 0.11448 14
 0 3 -1 0.08546 0.12228 12
 0 3 1 0.1718 0.12032 12
 0 -3 -1 0.06057 0.13089 12
 0 3 -1 0.08576 0.13663 13
 0 3 -1 0.04698 0.0934 6
 0 3 -1 0.14591 0.23196 5
 0 -3 -1 0.12157 0.06758 10
 0 -3 1 0.162 0.09906 10
 0 3 1 0.04217 0.20473 2
 0 3 -1 0.17015 0.21754 2
 0 -3 -1 0.10148 0.19855 2
 0 3 1 -0.04019 0.09859 6
 0 -3 2 18.2141 0.86362 14
 0 3 2 17.7525 0.87274 14
 0 3 -2 16.2169 0.89029 13
 0 3 2 18.0037 0.89912 13
 0 -3 -2 15.9145 0.88114 12
 0 3 -2 15.384 0.87405 12
 0 3 2 17.4593 0.88414 12
 0 3 -2 15.9553 0.94968 5
 0 -3 2 17.1582 0.88216 10
 0 3 -2 15.443 0.94341 2
 0 3 2 17.7878 0.95464 2
 0 -3 -2 15.9951 0.94186 2
 0 -3 2 17.1917 0.94797 2
 0 3 2 18.6208 0.8706 6
 0 -3 -2 15.7349 0.87091 6
 0 3 -2 16.4803 0.86219 6
 0 -3 3 -0.22529 0.21872 2
 0 -3 3 0.07718 0.1035 14
 0 3 3 -0.09662 0.11526 14
 0 3 -3 0.03777 0.13422 12
 0 3 3 -0.03228 0.12866 12
 0 3 -3 -0.28209 0.2535 5
 0 -3 -3 0.10334 0.12157 6
 0 -3 3 0.0551 0.08035 11
 0 -3 -3 -0.08815 0.21816 2
 0 3 -3 0.14118 0.22956 2
 0 3 3 0.15358 0.11239 6
 0 -3 4 2.46189 0.19249 14
 0 3 -4 1.99438 0.21804 12
 0 3 -4 1.78162 0.32291 5
 0 -3 4 2.53593 0.17186 11
 0 3 4 2.45463 0.19729 6
 0 -3 -4 1.89488 0.18878 6
 0 3 -4 2.02439 0.31988 2
 0 -3 -4 1.82027 0.29212 2
 0 3 -5 0.09099 0.30808 5
 0 -3 5 -0.14615 0.26428 5
 0 -3 -5 0.05106 0.13402 6
 0 -3 -5 0.34907 0.27052 2
 0 3 -5 0.21015 0.29864 2
 0 3 -6 31.3848 1.68571 2
 0 3 -6 33.495 1.70542 5
 0 -3 6 30.8617 1.6317 5
 0 -3 -6 31.1171 1.55837 13
 0 3 6 27.3259 1.56709 8
 0 -3 -6 30.1404 1.54302 6
 0 3 -7 -0.53745 0.50721 2
 0 -3 -7 -0.01543 0.21421 13
 0 -3 7 -0.02894 0.35172 5
 0 3 -7 -0.77813 0.57129 5
 0 3 7 -0.03868 0.25231 8
 0 3 7 -0.15145 0.24796 9
 0 -3 -7 0.02485 0.1729 6
 0 3 7 0.06403 0.26872 7
 0 -3 -8 26.0681 1.36305 12
 0 -3 8 24.2237 1.48103 5
 0 3 8 23.8872 1.39681 9
 0 3 8 25.8234 1.40843 8
 0 3 8 28.0854 1.43241 7
 0 -3 -8 27.0387 1.3566 6
 0 -3 -9 -0.33388 0.23099 12
 0 -3 9 -0.33993 0.46787 5
 0 3 9 -0.28402 0.16005 10
 0 3 9 -0.21626 0.34309 6
 0 -3 -9 -0.12407 0.23304 6
 0 3 9 -0.35138 0.37103 9
 0 3 9 -0.63855 0.37412 7
 0 3 9 0.09449 0.35056 8
 0 3 10 4.29872 0.38876 6
 0 -3 -10 3.73948 0.35367 6
 0 -3 -10 4.08577 0.3502 12
 0 3 10 3.65262 0.41289 9
 0 3 10 4.63639 0.45185 7
 0 3 10 4.77981 0.42141 8
 0 -3 -11 -0.22786 0.26752 6
 0 3 11 -0.40164 0.28251 6
 0 3 11 -0.03125 0.37632 7
 0 3 11 -0.25103 0.32037 9
 0 3 11 -0.14494 0.34055 8
 0 -3 -12 28.0192 1.61177 9
 0 3 12 30.8141 1.66343 9
 0 -3 -12 29.4833 1.60595 6
 0 3 12 30.6019 1.67463 7
 0 3 12 30.6645 1.6629 8
 0 -3 -13 -0.75644 0.37591 6
 0 3 13 -1.0995 0.50153 7
 0 3 13 -0.91706 0.47781 8
 0 -3 -13 -0.08632 0.38262 9
 0 -3 -13 -0.15771 0.39574 8
 0 -3 -14 17.2617 1.10359 9
 0 3 14 17.6726 1.09355 9
 0 3 14 16.4401 1.12571 7
 0 -3 -14 20.656 1.14413 8
 0 -3 -14 17.9504 1.1085 6
 0 3 15 0.09071 0.38791 7
 0 -3 -15 -0.04296 0.44325 8
 0 -3 -15 0.2425 0.39336 9
 0 3 15 -0.50263 0.36955 8
 0 -3 -15 0.14495 0.53247 7
 0 3 16 4.32995 0.56285 7
 0 -3 -16 3.28326 0.63651 8
 0 3 16 3.61976 0.51006 8
 0 -3 -16 2.62155 0.74556 7
 0 4 0 132.322 6.28559 13
 0 4 0 122.298 6.26419 14
 0 4 0 128.178 6.26656 12
 0 -4 0 123.636 6.23621 10
 0 -4 0 130.796 6.36438 2
 0 4 0 126.252 6.35877 2
 0 4 0 131.703 6.24971 6
 0 -4 1 0.63772 0.38147 2
 0 4 1 0.28324 0.2049 14
 0 4 1 0.53429 0.23271 13
 0 4 1 0.15481 0.20273 12
 0 4 -1 0.02855 0.2204 13
 0 4 -1 0.12363 0.1892 12
 0 4 -1 0.17355 0.40704 5
 0 -4 -1 0.16443 0.10184 10
 0 -4 1 0.17843 0.15211 10
 0 4 -1 1.38088 0.41976 2
 0 -4 -1 1.32692 0.41838 2
 0 4 1 0.4501 0.16808 6
 0 4 -1 0.06674 0.14392 6
 0 4 2 102.506 5.08508 14
 0 4 -2 104.238 5.10735 13
 0 -4 2 100.309 5.06714 14
 0 4 2 103.609 5.11252 13
 0 4 2 106.122 5.09925 12
 0 4 -2 103.081 5.08946 12
 0 4 -2 97.7114 5.18816 5
 0 -4 2 102.553 5.08085 10
 0 -4 -2 107.873 5.19008 2
 0 4 -2 102.235 5.1889 2
 0 -4 2 108.087 5.19866 2
 0 4 2 102.979 5.18429 2
 0 4 -2 104.177 5.06852 6
 0 4 2 102.295 5.07872 6
 0 4 3 0.27302 0.17705 14
 0 -4 3 0.04518 0.13192 14
 0 4 -3 0.12441 0.18214 12
 0 4 -3 0.14336 0.2159 13
 0 -4 -3 0.30503 0.23992 13
 0 4 3 0.2455 0.2123 12
 0 -4 -3 0.09167 0.19061 6
 0 4 -3 0.09886 0.14815 6
 0 4 -3 0.56464 0.45774 5
 0 -4 3 -0.03579 0.19623 10
 0 4 -3 1.07328 0.43448 2
 0 -4 -3 0.37675 0.38283 2
 0 -4 3 0.88051 0.42208 2
 0 -4 4 78.2285 3.7851 14
 0 -4 -4 74.8001 3.83169 13
 0 4 -4 76.3954 3.82103 13
 0 -4 -4 73.3537 3.81796 12
 0 4 -4 75.693 3.80461 12
 0 4 -4 77.2 3.93157 5
 0 4 4 77.7962 3.82106 9
 0 -4 4 78.588 3.82009 10
 0 -4 4 76.819 3.76958 11
 0 -4 -4 77.4271 3.8061 6
 0 4 -4 76.944 3.92362 2
 0 -4 -4 74.7876 3.90691 2
 0 4 5 0.00512 0.11334 1
 0 -4 5 -0.02974 0.10978 1
 0 -4 5 0.1228 0.16093 14
 0 4 -5 -0.14241 0.20505 12
 0 -4 -5 -0.05315 0.23114 13
 0 -4 -5 0.24082 0.20483 12
 0 -4 -5 0.03739 0.19028 6
 0 4 -5 -0.44455 0.50031 5
 0 -4 5 0.04985 0.22269 10
 0 -4 5 0.03499 0.13113 11
 0 4 5 0.06243 0.22343 9
 0 -4 -5 0.07765 0.09712 3
 0 4 -5 0.60473 0.41121 2
 0 -4 -5 -0.71475 0.37688 2
 0 -4 -6 1.70104 0.40527 2
 0 4 -6 1.02964 0.43039 2
 0 -4 6 1.03936 0.20706 14
 0 -4 -6 1.40755 0.25155 13
 0 -4 -6 1.4709 0.24332 12
 0 4 -6 1.02856 0.2642 12
 0 4 -6 0.99262 0.48435 5
 0 -4 6 1.10701 0.1725 11
 0 4 6 1.15916 0.25151 9
 0 4 6 1.26468 0.30896 8
 0 -4 -6 1.50368 0.22925 6
 0 4 -7 0.04465 0.43884 2
 0 4 7 -0.0554 0.21236 6
 0 -4 -7 0.09823 0.19949 6
 0 -4 -7 -0.07718 0.25687 13
 0 -4 -7 0.13394 0.21692 12
 0 4 -7 0.27732 0.49841 5
 0 -4 7 0.16523 0.36626 5
 0 -4 7 0.01091 0.16665 11
 0 4 7 0.11616 0.29073 8
 0 4 7 -0.28958 0.26306 9
 0 -4 -7 -0.7666 0.44223 2
 0 4 -8 26.1196 1.52471 2
 0 -4 -8 21.8585 1.41885 2
 0 -4 -8 25.1893 1.30941 13
 0 -4 -8 23.9989 1.29486 12
 0 4 -8 25.523 1.52694 5
 0 -4 8 24.2846 1.40555 5
 0 4 8 26.1477 1.32507 9
 0 4 8 23.2175 1.35108 7
 0 4 8 24.5255 1.34309 8
 0 -4 -8 24.5928 1.27976 6
 0 4 8 22.7533 1.30428 6
 0 4 -9 -0.11381 0.60742 2
 0 -4 -9 -0.33786 0.28301 13
 0 -4 -9 0.14759 0.22103 12
 0 -4 9 -0.45014 0.40778 5
 0 4 9 0.48465 0.34098 8
 0 4 9 -0.16884 0.28322 9
 0 -4 -9 -0.10254 0.22757 6
 0 4 9 -0.29466 0.3671 7
 0 4 9 -0.14129 0.24879 6
 0 4 -10 7.0234 0.89803 2
 0 -4 -10 8.21409 0.58463 13
 0 -4 -10 8.48898 0.55442 12
 0 -4 10 8.4346 0.72441 5
 0 4 10 8.30358 0.60842 9
 0 4 10 9.25834 0.67925 7
 0 4 10 8.47822 0.62455 8
 0 -4 -10 9.15521 0.56228 6
 0 4 10 8.20323 0.58123 6
 0 4 -11 0.81605 0.66998 2
 0 -4 -11 0.49781 0.30416 13
 0 -4 -11 0.38281 0.27015 12
 0 -4 11 0.30618 0.48205 5
 0 4 11 0.23782 0.32828 9
 0 4 11 -0.22298 0.34767 8
 0 4 11 0.06865 0.37168 7
 0 4 11 -0.05753 0.24607 6
 0 -4 -11 -0.15477 0.25001 6
 0 -4 -12 30.4185 1.45453 12
 0 4 12 29.4994 1.52002 8
 0 4 12 25.9192 1.52751 7
 0 -4 -12 30.401 1.44066 6
 0 4 12 30.6588 1.33343 10
 0 4 12 29.3799 1.50616 9
 0 -4 -13 0.51174 0.342 12
 0 4 13 0.03751 0.40038 8
 0 4 13 -0.24173 0.44312 7
 0 4 13 0.2152 0.35591 9
 0 -4 -13 -0.23584 0.30769 6
 0 4 13 0.06109 0.15461 10
 0 -4 -14 3.74651 0.4244 12
 0 4 14 2.04038 0.49025 8
 0 4 14 2.6561 0.53038 7
 0 -4 -14 3.25143 0.42101 6
 0 4 14 2.2295 0.43293 9
 0 4 14 3.25073 0.26748 10
 0 -4 -15 0.41948 0.38727 12
 0 4 15 -0.09409 0.50944 7
 0 4 15 -0.57457 0.48339 8
 0 -4 -15 0.36562 0.36331 6
 0 4 15 0.63462 0.38989 9
 0 -4 -16 28.5938 1.63694 12
 0 4 16 26.0107 1.67753 8
 0 4 16 31.4905 1.72329 7
 0 -4 -16 28.5687 1.63253 6
 0 4 16 28.8998 1.66792 9
 0 -4 -17 0.04271 0.49292 12
 0 4 17 -0.86936 0.50389 8
 0 4 17 0.98585 0.56883 7
 0 -4 -17 -0.37342 0.48474 6
 0 4 18 14.6264 1.10937 8
 0 4 18 13.7345 1.16041 7
 0 4 19 0.56279 0.76034 7
 0 4 19 0.46587 0.61566 8
 0 4 20 3.95414 0.70384 7
 0 5 0 37.6932 1.90136 12
 0 5 0 36.9646 2.05042 5
 0 -5 0 36.8824 1.85332 10
 0 5 0 34.4496 2.02588 2
 0 -5 0 39.3928 2.04916 2
 0 5 0 38.1565 1.9272 13
 0 -5 1 0.14968 0.43269 2
 0 5 1 0.14818 0.26777 13
 0 5 -1 0.16023 0.2684 13
 0 5 -1 0.08226 0.22242 12
 0 -5 -1 0.27747 0.31261 12
 0 5 1 0.19285 0.22784 12
 0 5 -1 0.18994 0.46251 5
 0 -5 1 0.24882 0.16577 10
 0 5 1 0.47089 0.42613 2
 0 5 -1 0.40707 0.44267 2
 0 -5 -1 0.11112 0.44956 2
 0 5 -1 0.27083 0.17451 6
 0 5 -2 115.926 5.68454 13
 0 5 2 118.032 5.6759 12
 0 5 -2 112.249 5.66163 12
 0 -5 -2 112.765 5.69268 12
 0 5 -2 105.773 5.78465 5
 0 -5 2 121.403 5.64396 10
 0 5 -2 93.1534 5.76021 2
 0 -5 2 122.327 5.80602 2
 0 -5 -2 109.77 5.78051 2
 0 5 -2 115.832 5.63475 6
 0 5 -3 -0.17584 0.17435 6
 0 5 -3 0.19192 0.26665 13
 0 -5 -3 0.03737 0.28753 12
 0 5 -3 0.25325 0.23094 12
 0 5 -3 0.96838 0.49349 5
 0 -5 3 0.22241 0.20331 10
 0 -5 -3 -0.11204 0.44075 2
 0 5 -3 0.62601 0.49547 2
 0 -5 3 -0.03897 0.44335 2
 0 -5 4 122.82 6.40678 14
 0 -5 -4 131.181 6.48376 13
 0 5 -4 132.647 6.4595 13
 0 -5 -4 133.434 6.46777 12
 0 5 -4 133.958 6.43756 12
 0 5 -4 130.482 6.59388 5
 0 5 4 128.021 6.45536 9
 0 -5 4 125.646 6.4325 10
 0 5 -4 137.527 6.41009 6
 0 5 -4 133.314 6.58339 2
 0 -5 -4 130.273 6.57147 2
 0 5 -5 -0.34366 0.50092 2
 0 -5 -5 1.07164 0.45558 2
 0 -5 5 -0.08963 0.17251 14
 0 5 -5 -0.20732 0.23241 12
 0 5 -5 -0.03581 0.28835 13
 0 -5 -5 -0.06854 0.32365 13
 0 -5 -5 0.21234 0.29468 12
 0 5 -5 1.04995 0.54232 5
 0 5 -5 0.18092 0.18303 6
 0 -5 -5 -0.07734 0.252 6
 0 -5 5 0.12609 0.24421 10
 0 5 5 0.11255 0.28316 9
 0 5 5 -0.0667 0.23232 6
 0 5 -6 25.0589 1.28942 3
 0 5 -6 25.4884 1.56044 2
 0 -5 -6 25.7914 1.53343 2
 0 -5 -6 25.3684 1.29136 3
 0 -5 6 25.2298 1.28803 1
 0 5 6 26.0578 1.29064 1
 0 -5 6 26.8816 1.32486 14
 0 -5 -6 24.7755 1.40842 13
 0 5 6 24.7882 1.35111 14
 0 5 -6 25.522 1.37899 13
 0 -5 -6 26.3971 1.3911 12
 0 5 -6 25.732 1.35722 12
 0 5 -6 27.2275 1.59899 5
 0 5 6 25.965 1.3932 9
 0 -5 6 27.5952 1.30991 11
 0 -5 6 26.9738 1.37711 10
 0 5 6 28.1914 1.44959 8
 0 -5 -6 25.8077 1.36575 6
 0 5 6 26.1736 1.38057 6
 0 -5 -7 0.35722 0.53311 2
 0 -5 -7 0.08076 0.13514 3
 0 5 -7 0.01237 0.14492 3
 0 5 -7 -0.15075 0.55484 2
 0 5 7 0.12719 0.14852 1
 0 -5 7 0.00621 0.1428 1
 0 -5 7 -0.1765 0.19915 14
 0 5 7 0.09174 0.24689 14
 0 5 -7 0.14203 0.2693 12
 0 -5 -7 0.0609 0.29325 12
 0 -5 -7 -0.37965 0.31798 13
 0 -5 -7 0.11654 0.2637 6
 0 5 -7 -0.21687 0.59515 5
 0 -5 7 0.38516 0.28278 10
 0 -5 7 0.00902 0.17961 11
 0 5 7 -0.13516 0.31159 9
 0 5 7 0.0559 0.3529 8
 0 5 7 0.40658 0.26619 6
 0 -5 -8 26.4694 1.62781 2
 0 5 -8 28.1061 1.362 3
 0 -5 -8 25.3701 1.35645 3
 0 5 -8 24.3704 1.65722 2
 0 -5 8 27.6629 1.36379 1
 0 5 8 25.9672 1.3634 1
 0 5 8 26.8437 1.41465 14
 0 -5 -8 25.3801 1.46564 13
 0 -5 8 27.463 1.39656 14
 0 5 -8 25.6455 1.43203 12
 0 -5 -8 27.7756 1.44869 12
 0 5 -8 27.9647 1.71785 5
 0 -5 8 26.7281 1.37907 11
 0 5 8 26.7571 1.35004 11
 0 -5 8 27.4496 1.45295 10
 0 5 8 29.7327 1.48062 9
 0 5 8 26.5113 1.49428 8
 0 5 8 29.1401 1.55104 7
 0 5 8 27.4591 1.45749 6
 0 -5 -8 26.6579 1.4231 6
 0 5 -9 0.36815 0.73015 2
 0 -5 -9 0.70576 0.56618 2
 0 5 9 0.09504 0.21151 1
 0 -5 9 -0.0102 0.1989 1
 0 -5 9 -0.12782 0.25523 14
 0 5 9 0.3622 0.27118 14
 0 5 -9 0.02185 0.36281 12
 0 -5 -9 0.35119 0.33207 12
 0 -5 -9 0.51141 0.37065 13
 0 5 -9 1.44394 0.76139 5
 0 5 9 0.2711 0.18745 11
 0 -5 9 -0.09993 0.32955 10
 0 5 9 -0.02733 0.34971 9
 0 5 9 0.2838 0.41425 8
 0 5 9 -0.21146 0.28624 6
 0 5 9 -0.21093 0.46056 7
 0 -5 -9 0.09054 0.27758 6
 0 -5 -10 24.0028 1.53442 2
 0 5 -10 20.7095 1.57794 2
 0 -5 -10 24.3172 1.30177 13
 0 -5 -10 23.3925 1.27586 12
 0 -5 10 24.5468 1.43987 5
 0 5 10 24.015 1.32749 9
 0 5 10 24.765 1.36405 8
 0 5 10 23.6258 1.36626 7
 0 -5 -10 21.1252 1.24268 6
 0 5 10 21.1097 1.28924 6
 0 -5 -11 0.53875 0.71232 2
 0 5 -11 -0.95924 0.89103 2
 0 -5 -11 0.16605 0.40379 13
 0 -5 -11 0.31361 0.36678 12
 0 -5 11 -0.3697 0.54166 5
 0 -5 11 0.01696 0.29095 11
 0 5 11 -0.29431 0.41411 9
 0 5 11 0.03588 0.45639 8
 0 5 11 0.28419 0.33216 6
 0 -5 -11 -0.10099 0.31233 6
 0 5 11 0.31272 0.51626 7
 0 5 -12 47.71 3.37009 2
 0 -5 -12 60.5542 3.31904 2
 0 -5 -12 63.2904 3.07916 13
 0 -5 -12 62.8662 3.05446 12
 0 -5 12 59.1051 3.20676 5
 0 5 12 56.01 3.10637 9
 0 -5 12 57.9321 3.01613 11
 0 5 12 61.5717 3.1346 8
 0 5 12 56.5599 3.15715 7
 0 -5 -12 60.9559 3.03044 6
 0 -5 -13 -0.42644 0.42897 13
 0 -5 13 0.28061 0.3704 11
 0 -5 -13 -0.05365 0.36737 12
 0 5 13 -0.38887 0.4953 9
 0 5 13 1.15805 0.55784 8
 0 5 13 0.26744 0.5934 7
 0 -5 -13 -0.14242 0.34823 6
 0 -5 -14 28.1395 1.50868 13
 0 -5 14 23.167 1.42934 11
 0 5 14 26.1097 1.54972 9
 0 -5 -14 28.2838 1.48609 12
 0 5 14 23.5334 1.59046 7
 0 5 14 25.2632 1.58071 8
 0 -5 -14 29.1758 1.48222 6
 0 -5 -15 -0.41601 0.44789 13
 0 5 15 0.09089 0.46781 9
 0 -5 -15 0.15609 0.42216 12
 0 5 15 1.13971 0.56415 8
 0 5 15 -0.50898 0.65388 7
 0 -5 -15 -0.34439 0.40893 6
 0 -5 -16 3.37049 0.57132 13
 0 5 16 5.2157 0.31141 10
 0 5 16 5.15009 0.63641 9
 0 -5 -16 4.33354 0.59579 12
 0 5 16 5.1479 0.72243 8
 0 5 16 4.93428 0.75572 7
 0 -5 -16 3.41074 0.52875 6
 0 -5 -17 0.65596 0.52219 13
 0 -5 -17 -0.45473 0.50981 12
 0 5 17 -0.60034 0.62086 8
 0 5 17 1.7357 0.60862 7
 0 -5 -17 0.10419 0.47504 6
 0 5 17 -0.11412 0.19571 10
 0 5 17 0.77595 0.53487 9
 0 -5 -18 27.885 1.73653 12
 0 5 18 27.5021 1.82988 7
 0 5 18 28.7644 1.81727 8
 0 -5 -18 24.6899 1.68851 6
 0 5 18 32.4727 1.52938 10
 0 -5 -19 0.48363 0.62396 12
 0 5 19 0.18593 0.66154 8
 0 5 19 -0.7242 0.67922 7
 0 -5 -19 -0.44955 0.65518 6
 0 5 19 0.23792 0.26249 10
 0 -5 -20 13.4076 1.20486 6
 0 5 20 16.9057 1.31397 8
 0 5 20 18.6013 1.34682 7
 0 -5 -20 15.4312 1.27254 12
 0 5 21 -0.90172 0.71754 8
 0 5 21 0.51762 0.73412 7
 0 -5 -21 -1.11182 0.84646 12
 0 5 22 3.88005 0.82094 7
 0 6 0 21.0217 1.14437 12
 0 6 0 20.2555 1.39936 5
 0 6 0 21.2281 1.183 13
 0 -6 0 21.8936 1.37722 2
 0 6 1 -0.07125 0.28735 12
 0 6 -1 -0.09822 0.26996 12
 0 6 1 0.2378 0.60403 5
 0 6 -1 -1.21266 0.67663 5
 0 -6 1 0.00828 0.18509 10
 0 -6 -1 -0.88826 0.6141 2
 0 -6 1 0.14037 0.56776 2
 0 6 -1 0.23403 0.31985 13
 0 6 -2 2.05004 0.35766 13
 0 -6 -2 2.42918 0.43954 12
 0 6 -2 2.02734 0.30991 12
 0 6 -2 0.9371 0.64874 5
 0 -6 2 1.91395 0.245 10
 0 -6 -2 2.15122 0.60156 2
 0 -6 2 1.47618 0.60174 2
 0 -6 -3 0.09418 0.57141 2
 0 -6 3 0.04827 0.57434 2
 0 6 -3 -0.10384 0.32614 13
 0 6 -3 0.23231 0.26871 12
 0 -6 -3 0.29646 0.37978 12
 0 6 -3 -0.50659 0.66091 5
 0 -6 3 0.02288 0.22337 10
 0 6 3 0.41272 0.33019 9
 0 6 3 -0.22574 0.25587 6
 0 6 -4 6.97701 0.54606 13
 0 6 4 7.31714 0.52955 14
 0 6 -4 6.88031 0.50202 12
 0 -6 -4 6.96551 0.59188 12
 0 6 -4 8.55751 0.87288 5
 0 -6 4 8.05215 0.48831 10
 0 6 4 5.99324 0.54861 9
 0 6 4 8.01202 0.52251 6
 0 -6 -4 8.06402 0.8415 2
 0 -6 -5 0.53697 0.62624 2
 0 6 5 -0.32924 0.31349 14
 0 6 -5 0.18539 0.31063 13
 0 6 -5 -0.16871 0.27428 12
 0 -6 -5 0.21801 0.37825 12
 0 6 -5 0.11227 0.71501 5
 0 -6 5 0.07639 0.2607 10
 0 6 5 -0.27037 0.35819 9
 0 6 5 -0.12304 0.30861 6
 0 -6 -6 23.4301 1.55939 2
 0 -6 -6 23.6049 1.38761 13
 0 -6 6 25.0144 1.25798 14
 0 6 -6 22.9513 1.33366 13
 0 6 6 25.9915 1.32427 14
 0 6 -6 23.4602 1.3004 12
 0 -6 -6 23.0732 1.36118 12
 0 6 -6 23.8624 1.64922 5
 0 6 6 26.2637 1.36656 9
 0 -6 6 24.9221 1.31448 10
 0 6 6 25.6903 1.42935 8
 0 6 6 24.3098 1.34168 6
 0 -6 -7 0.94732 0.63552 2
 0 -6 7 -0.15891 0.21193 14
 0 6 7 -0.21788 0.32421 14
 0 6 -7 0.16994 0.34607 13
 0 -6 -7 0.35663 0.4523 13
 0 -6 -7 0.15034 0.40746 12
 0 6 -7 0.14369 0.28425 12
 0 -6 -7 -0.03979 0.34572 6
 0 6 -7 0.32222 0.79919 5
 0 -6 7 -0.30496 0.31187 10
 0 6 7 0.60711 0.3906 9
 0 6 7 -0.36996 0.48198 8
 0 6 7 0.35541 0.321 6
 0 -6 -8 1.71233 0.20117 3
 0 -6 -8 2.16208 0.72095 2
 0 6 -8 1.67588 0.19339 3
 0 6 8 1.59503 0.19346 1
 0 -6 8 1.36334 0.17609 1
 0 -6 8 1.679 0.24901 14
 0 6 8 1.03126 0.35698 14
 0 -6 -8 2.45262 0.48658 13
 0 6 -8 1.48247 0.37953 13
 0 6 -8 2.00247 0.34045 12
 0 -6 -8 2.4752 0.41469 12
 0 -6 -8 1.93212 0.38472 6
 0 6 -8 1.38936 0.84423 5
 0 -6 8 2.16248 0.3758 10
 0 6 8 1.69752 0.48887 8
 0 6 8 2.40158 0.4493 9
 0 6 8 2.03615 0.37697 6
 0 6 -9 -0.15095 0.19262 3
 0 -6 -9 0.35455 0.73616 2
 0 6 9 -0.02906 0.18811 1
 0 -6 9 0.11726 0.17694 1
 0 6 9 0.35145 0.33129 14
 0 -6 9 0.01182 0.23654 14
 0 -6 -9 0.03075 0.43822 13
 0 -6 -9 -0.21166 0.38772 12
 0 6 -9 -0.10821 0.32862 12
 0 6 -9 -0.48694 0.39472 13
 0 6 -9 -1.20366 0.92149 5
 0 -6 -9 -0.10643 0.36087 6
 0 -6 9 -0.44445 0.35782 10
 0 6 9 -0.07431 0.50823 8
 0 6 9 0.09376 0.42693 9
 0 6 9 0.46125 0.59262 7
 0 6 9 -0.30468 0.35468 6
 0 6 -10 23.4893 1.1829 3
 0 -6 -10 21.1382 1.56496 2
 0 -6 10 24.3909 1.18633 1
 0 6 10 22.7646 1.18469 1
 0 -6 -10 23.6072 1.34474 13
 0 -6 10 24.0619 1.21549 14
 0 6 10 22.1518 1.26314 14
 0 -6 -10 23.236 1.3127 12
 0 6 -10 22.9482 1.2679 12
 0 6 -10 22.6264 1.72876 5
 0 6 10 21.8069 1.15545 11
 0 6 10 23.8254 1.35678 9
 0 -6 10 23.4422 1.30507 10
 0 6 10 24.0693 1.45786 7
 0 6 10 24.0105 1.41341 8
 0 6 10 20.6203 1.30563 6
 0 -6 -10 23.1543 1.28443 6
 0 -6 -11 -0.74712 0.85883 2
 0 6 -11 -0.19043 0.22968 3
 0 -6 11 0.29424 0.23446 1
 0 6 11 0.09885 0.2317 1
 0 -6 11 0.18625 0.2842 14
 0 6 11 -0.21702 0.36523 14
 0 6 -11 0.53169 0.39795 12
 0 -6 -11 -0.48974 0.47108 13
 0 -6 -11 0.16802 0.42143 12
 0 -6 -11 0.81501 0.3928 6
 0 -6 11 -0.02749 0.3904 10
 0 6 11 0.03665 0.18796 11
 0 6 11 -0.32896 0.52071 8
 0 6 11 0.221 0.48385 9
 0 6 11 -0.36179 0.59967 7
 0 -6 -12 -0.94098 1.00396 2
 0 6 12 1.90731 0.4213 14
 0 -6 12 1.58088 0.35725 14
 0 -6 -12 1.04989 0.49059 13
 0 6 -12 2.01619 0.51102 12
 0 -6 -12 2.15372 0.46322 12
 0 6 12 1.40847 0.30819 1
 0 -6 12 1.44149 0.28727 1
 0 -6 12 1.25354 0.45357 10
 0 6 12 1.57533 0.25689 11
 0 -6 12 1.72515 0.33198 11
 0 6 12 1.96365 0.6755 7
 0 6 12 1.19743 0.54152 9
 0 6 12 1.35687 0.58062 8
 0 -6 -12 1.65437 0.40832 6
 0 -6 -13 -0.78298 0.96059 2
 0 6 13 0.39336 0.40336 14
 0 -6 -13 -0.03045 0.43932 12
 0 6 -13 0.74414 0.58154 12
 0 -6 -13 0.42283 0.50209 13
 0 -6 13 -0.10495 0.30042 1
 0 6 13 0.07859 0.3247 1
 0 6 13 0.51198 0.29265 11
 0 -6 13 -0.27689 0.33613 11
 0 6 13 0.34359 0.57706 9
 0 6 13 -0.18602 0.62567 8
 0 6 13 0.30346 0.68308 7
 0 -6 -13 -0.09911 0.41388 6
 0 -6 -14 3.8542 0.51619 6
 0 -6 -14 3.08904 0.57931 13
 0 -6 -14 3.21054 0.54878 12
 0 6 14 3.94561 0.44419 1
 0 -6 14 4.58007 0.4351 1
 0 -6 14 3.28922 0.45139 11
 0 6 14 4.10958 0.71984 9
 0 6 14 5.09019 0.74655 8
 0 6 14 5.87554 0.83815 7
 0 -6 -14 2.48043 1.18964 2
 0 -6 -15 0.13948 0.43645 6
 0 -6 -15 -0.07736 0.53104 13
 0 -6 -15 -0.37448 0.49178 12
 0 6 15 0.06233 0.38075 1
 0 -6 15 -0.05611 0.33669 1
 0 6 15 -1.13963 0.59836 9
 0 -6 15 0.27352 0.37755 11
 0 6 15 -0.84785 0.76632 7
 0 6 15 0.05239 0.61935 8
 0 -6 -15 -0.4706 1.14567 2
 0 -6 -16 20.4774 1.9096 2
 0 6 16 20.9205 1.23288 1
 0 -6 -16 22.5766 1.37269 13
 0 -6 16 21.9661 1.2393 11
 0 6 16 22.44 1.41598 9
 0 6 16 20.2661 1.21373 11
 0 -6 -16 21.9474 1.3116 12
 0 6 16 21.6302 1.51171 7
 0 6 16 23.298 1.4514 8
 0 -6 -16 21.2447 1.27327 6
 0 -6 -17 0.82933 0.60673 13
 0 -6 17 0.32474 0.42305 11
 0 6 17 0.44641 0.55114 9
 0 6 17 -0.12632 0.70406 7
 0 6 17 -0.05917 0.70419 8
 0 -6 -17 0.2318 0.56062 12
 0 -6 -17 -0.32453 0.46303 6
 0 -6 -18 2.04371 0.61366 12
 0 6 18 0.75454 0.67992 8
 0 6 18 2.13817 0.76832 7
 0 -6 -18 1.57664 0.56027 6
 0 -6 -18 1.63827 0.63386 13
 0 -6 -19 0.04574 0.61945 12
 0 -6 -19 -0.05077 0.67423 13
 0 6 19 0.42389 0.75113 7
 0 6 19 0.8652 0.69577 8
 0 -6 -20 15.3702 1.21696 12
 0 -6 -20 15.2949 1.28619 13
 0 6 20 19.2764 1.39689 7
 0 6 20 19.1395 1.32914 8
 0 -6 -21 -0.97023 0.79622 12
 0 6 21 -0.39438 0.80121 7
 0 6 21 0.44552 0.70279 8
 0 -6 -21 -0.24838 0.8001 13
 0 6 22 9.83013 1.06341 8
 0 6 22 10.2774 1.0733 7
 0 6 23 -1.0437 0.8808 7
 0 6 24 0.99483 0.82299 7
 0 7 0 24.0118 1.608 5
 0 -7 0 21.6394 1.53973 2
 0 7 1 0.24742 0.30615 6
 0 7 -1 0.61312 0.32438 12
 0 7 -1 -0.06029 0.8278 5
 0 7 1 -0.05921 0.82502 5
 0 7 1 0.35663 0.37018 9
 0 -7 1 -0.17258 0.73392 2
 0 -7 -1 -0.05688 0.70773 2
 0 7 -2 15.8795 1.0047 13
 0 7 -2 15.5117 0.95082 12
 0 7 -2 18.0744 1.37197 5
 0 7 2 21.3538 1.36982 5
 0 7 2 17.7787 0.99699 9
 0 7 2 16.391 0.96628 6
 0 -7 -2 16.7366 1.28834 2
 0 -7 2 16.6232 1.28406 2
 0 -7 -3 -0.52273 0.78944 2
 0 7 -3 0.67169 0.39151 13
 0 7 -3 -0.50042 0.32381 12
 0 7 -3 -0.06284 0.76736 5
 0 7 3 -0.48944 0.39773 9
 0 7 3 0.2309 0.33373 6
 0 7 -4 23.1905 1.2744 13
 0 7 4 21.1999 1.27131 14
 0 -7 -4 21.7082 1.33526 12
 0 7 -4 24.6536 1.2346 12
 0 7 -4 23.0414 1.64024 5
 0 7 4 21.2704 1.27935 9
 0 7 4 21.6294 1.25576 6
 0 -7 -4 23.8732 1.57118 2
 0 -7 -5 0.17933 0.76465 2
 0 7 -5 0.33122 0.37889 13
 0 7 5 -0.3906 0.41151 14
 0 -7 -5 0.18549 0.49238 12
 0 7 -5 0.15394 0.3145 12
 0 7 -5 0.96687 0.9315 5
 0 7 5 -0.08079 0.42812 9
 0 7 5 -0.0748 0.53351 8
 0 7 5 -0.28407 0.35011 6
 0 -7 -6 6.79757 0.96576 2
 0 7 6 8.80756 0.6587 14
 0 7 -6 9.61134 0.66719 13
 0 -7 -6 9.11152 0.74655 12
 0 7 -6 8.61318 0.60204 12
 0 7 -6 10.131 1.18457 5
 0 7 6 9.43758 0.71172 9
 0 7 6 9.95562 0.82538 8
 0 7 6 9.60314 0.6804 6
 0 -7 -7 -0.12613 0.78924 2
 0 7 7 0.4979 0.39672 14
 0 7 -7 0.48008 0.32184 12
 0 7 -7 0.7101 0.39343 13
 0 -7 -7 -0.79613 0.49624 12
 0 7 -7 0.53952 0.96744 5
 0 7 7 -0.37611 0.46978 9
 0 7 7 0.56151 0.60113 8
 0 7 7 -0.15371 0.36226 6
 0 7 8 16.6661 1.00179 14
 0 7 -8 16.119 0.99794 13
 0 7 -8 16.7108 0.95173 12
 0 -7 -8 15.2882 1.06788 12
 0 7 -8 15.8234 1.4744 5
 0 -7 8 16.2192 0.97482 10
 0 7 8 17.458 1.07669 9
 0 7 8 18.5365 1.19359 8
 0 7 8 18.9737 1.2115 7
 0 -7 -8 15.1263 1.34383 2
 0 -7 -9 -0.34271 0.85517 2
 0 7 9 -0.11297 0.40015 14
 0 -7 -9 0.52562 0.54656 13
 0 7 -9 0.24155 0.38185 13
 0 7 -9 -0.05268 0.33301 12
 0 -7 -9 -0.51013 0.52305 12
 0 7 -9 1.40064 0.99222 5
 0 -7 9 -0.15687 0.38821 10
 0 7 9 -0.61585 0.48862 9
 0 7 9 -0.26125 0.61681 8
 0 7 9 1.08886 0.65453 7
 0 -7 -10 34.7508 1.80961 2
 0 7 10 18.9787 1.17821 1
 0 7 10 26.5097 1.33189 14
 0 -7 -10 30.8209 1.49113 13
 0 7 -10 28.5955 1.35127 13
 0 -7 -10 29.8943 1.42491 12
 0 7 -10 28.3001 1.28932 12
 0 7 -10 25.0355 1.89349 5
 0 7 10 20.615 1.17508 4
 0 7 10 26.3028 1.43542 9
 0 -7 10 24.5906 1.32901 10
 0 7 10 28.0606 1.51527 8
 0 7 10 26.5985 1.54779 7
 0 -7 -10 28.1223 1.36029 6
 0 -7 -11 0.45932 0.93333 2
 0 7 -11 0.41544 0.22471 3
 0 7 11 0.48105 0.2255 1
 0 7 11 -0.31531 0.40486 14
 0 7 -11 0.91583 0.42823 13
 0 -7 -11 0.40328 0.5136 12
 0 7 -11 -0.35024 0.36327 12
 0 -7 -11 0.11799 0.53329 13
 0 -7 -11 0.34399 0.4606 6
 0 -7 11 -0.15777 0.44037 10
 0 7 11 -0.09545 0.65851 8
 0 7 11 -1.25899 0.53227 9
 0 7 11 -0.31686 0.72598 7
 0 -7 -12 8.10646 1.18401 2
 0 7 -12 8.59657 0.52013 3
 0 7 12 8.65978 0.52096 1
 0 7 12 8.00242 0.6759 14
 0 7 -12 9.05264 0.69749 13
 0 -7 -12 8.20134 0.75512 12
 0 -7 -12 7.9617 0.79314 13
 0 7 -12 10.0117 0.65442 12
 0 -7 12 7.88854 0.68668 10
 0 7 12 8.21391 0.79681 9
 0 7 12 9.14381 0.89967 8
 0 -7 -12 7.58703 0.70273 6
 0 7 12 7.79803 0.95834 7
 0 7 13 -0.05638 0.2719 1
 0 7 13 -0.15926 0.43471 14
 0 -7 -13 0.20543 0.56897 13
 0 -7 -13 0.39001 0.55364 12
 0 7 -13 0.77433 0.42481 12
 0 -7 -13 0.05658 0.47294 6
 0 -7 13 -0.7516 0.48674 10
 0 7 13 1.00359 0.66299 8
 0 7 13 0.11598 0.74609 7
 0 7 13 0.52926 0.5292 9
 0 -7 -13 -1.416 1.13695 2
 0 -7 -14 9.8164 1.32822 2
 0 7 14 10.56 0.61776 1
 0 7 14 11.9242 0.76178 14
 0 -7 -14 9.76231 0.87646 13
 0 -7 -14 8.68722 0.81261 12
 0 7 -14 8.81643 0.73778 12
 0 7 14 10.2828 0.87697 9
 0 -7 14 8.33419 0.77128 10
 0 7 14 9.38976 0.55911 11
 0 7 14 9.73655 1.02674 7
 0 7 14 10.4269 0.98134 8
 0 -7 -14 8.66816 0.7597 6
 0 7 15 0.0775 0.33216 1
 0 7 15 0.05937 0.48407 14
 0 -7 -15 -0.79664 0.67292 13
 0 -7 -15 -1.37265 0.60674 12
 0 7 -15 0.58488 0.52337 12
 0 -7 -15 -0.09123 0.48971 6
 0 7 15 0.10914 0.56301 9
 0 7 15 -0.35307 0.72866 8
 0 7 15 0.19089 0.74837 7
 0 -7 -15 -0.61236 1.23046 2
 0 -7 -16 10.414 1.58733 2
 0 7 -16 11.6685 0.73426 3
 0 -7 -16 12.6159 0.98653 13
 0 7 16 13.2377 0.88072 14
 0 -7 -16 10.2822 0.93621 12
 0 7 -16 10.8389 0.91886 12
 0 7 16 12.6094 0.74946 1
 0 7 16 10.2561 0.97714 9
 0 7 16 10.2127 1.02531 8
 0 7 16 9.90424 1.09859 7
 0 -7 -16 11.2279 0.87138 6
 0 -7 -17 0.23784 1.32805 2
 0 7 -17 0.23885 0.36214 3
 0 -7 -17 0.29625 0.59176 12
 0 7 -17 -0.30725 0.64791 12
 0 -7 -17 -0.19515 0.67727 13
 0 7 17 0.23362 0.51559 14
 0 7 17 -0.24357 0.40758 1
 0 7 17 -0.70147 0.84023 7
 0 7 17 0.32739 0.73672 8
 0 -7 -17 -0.1014 0.54231 6
 0 7 18 11.2448 0.84312 14
 0 7 18 10.6619 0.7257 1
 0 -7 -18 10.1738 0.96991 13
 0 -7 -18 7.24612 0.873 12
 0 7 18 11.1002 1.14675 7
 0 7 18 8.90189 1.04874 8
 0 7 -18 8.59003 0.68914 3
 0 -7 -18 8.56162 1.77345 2
 0 7 19 0.82733 0.50309 1
 0 -7 -19 0.93505 0.76086 13
 0 -7 -19 -0.04839 0.67674 12
 0 7 19 -0.07729 0.85674 7
 0 7 19 1.01901 0.8236 8
 0 7 -19 -0.38255 0.44474 3
 0 7 20 3.25457 0.88877 7
 0 7 20 2.75375 0.8361 8
 0 -7 -20 0.47264 0.70186 12
 0 -7 -20 0.70999 0.8349 13
 0 7 20 2.11678 0.55021 1
 0 7 21 -0.51185 0.92733 7
 0 7 21 0.16073 0.80508 8
 0 -7 -21 0.06432 0.90368 13
 0 -7 -21 -1.26529 0.80135 12
 0 7 21 0.21956 0.5417 1
 0 -7 -22 3.92925 0.89417 12
 0 -7 -22 2.89888 0.95872 13
 0 7 22 6.4516 1.03998 7
 0 7 22 4.04127 0.91479 8
 0 -7 -23 0.63847 0.96053 12
 0 -7 -23 0.78608 1.06842 13
 0 7 23 -0.70385 0.82822 8
 0 7 23 -0.18729 0.91359 7
 0 -7 -24 3.70615 1.14416 12
 0 -7 -24 6.64308 1.28124 13
 0 7 24 7.80735 1.15196 7
 0 -7 -25 0.56012 1.22699 12
 0 7 25 -2.73509 1.0593 7
 0 -7 -25 -1.72352 1.2973 13
 0 8 0 0.54173 0.41278 9
 0 -8 0 1.86122 0.84298 2
 0 8 0 1.97495 0.98892 5
 0 8 -1 -0.22518 0.40186 9
 0 8 1 0.32338 0.4103 9
 0 -8 -1 1.2408 0.84835 2
 0 -8 1 0.06888 0.81145 2
 0 8 1 0.65369 0.94105 5
 0 8 -1 -0.22208 0.93605 5
 0 8 2 0.55482 0.42515 9
 0 -8 -2 0.75816 0.86185 2
 0 8 2 1.88157 0.98041 5
 0 8 -2 0.07545 0.94897 5
 0 -8 -3 -0.76838 0.90121 2
 0 8 -3 0.93471 0.98492 5
 0 8 3 -0.86188 1.0222 5
 0 8 3 -0.02829 0.4473 9
 0 8 3 0.1664 0.3397 6
 0 8 -4 2.07535 0.39074 12
 0 -8 -4 1.63904 0.87903 2
 0 8 -4 4.37895 1.16436 5
 0 8 4 2.08257 1.00469 5
 0 8 4 1.39205 0.48837 9
 0 8 4 2.76929 0.6587 8
 0 8 -4 1.29461 0.43723 13
 0 8 -5 -0.11605 0.33979 12
 0 -8 -5 -1.37841 0.94779 2
 0 8 -5 0.33839 1.05392 5
 0 8 5 0.58625 0.48712 9
 0 8 5 -0.52391 0.61051 8
 0 8 -5 -0.23994 0.4119 13
 0 8 -6 2.37759 0.37753 12
 0 8 6 1.85771 0.51959 14
 0 8 -6 2.0078 0.45888 13
 0 8 -6 1.32731 1.11349 5
 0 8 6 2.42587 0.55688 9
 0 8 6 1.63536 0.64073 8
 0 -8 -6 0.96187 0.94497 2
 0 -8 -7 -1.9718 0.95191 2
 0 8 -7 0.12965 0.3368 12
 0 8 -7 0.10528 0.41964 13
 0 8 7 0.6596 0.47219 14
 0 8 -7 -0.0926 1.06858 5
 0 8 7 0.25919 0.51028 9
 0 8 7 0.75523 0.67723 8
 0 8 7 -0.49748 0.76361 7
 0 -8 -8 2.50298 0.99842 2
 0 8 -8 4.04905 0.44396 12
 0 8 -8 4.88932 0.53409 13
 0 8 8 4.13503 0.57255 14
 0 8 -8 6.23687 1.22923 5
 0 8 8 3.80449 0.75001 8
 0 8 8 3.50728 0.62641 9
 0 8 8 4.91437 0.8437 7
 0 -8 -9 0.08098 1.02097 2
 0 8 -9 0.10587 0.44022 13
 0 -8 -9 -0.62277 0.63688 12
 0 8 -9 0.0367 0.33579 12
 0 8 9 0.52994 0.46648 14
 0 8 -9 -1.23546 1.18176 5
 0 8 9 0.50655 0.67437 8
 0 8 9 0.12757 0.53296 9
 0 8 9 0.05773 0.77267 7
 0 -8 -10 3.70755 1.07748 2
 0 -8 -10 1.21612 0.61937 12
 0 8 -10 2.06571 0.38444 12
 0 8 -10 2.51346 0.47257 13
 0 8 10 2.09215 0.50467 14
 0 8 -10 5.67221 1.36226 5
 0 8 10 2.11418 0.74695 8
 0 8 10 0.13664 0.56944 9
 0 8 10 1.96369 0.82352 7
 0 -8 -11 0.17647 1.05705 2
 0 8 11 -0.27497 0.47523 14
 0 8 11 -0.72696 0.61132 9
 0 8 11 0.55093 0.70905 8
 0 8 11 -1.41628 0.8297 7
 0 8 -11 -0.64996 0.46438 13
 0 8 -11 -0.1873 0.36711 12
 0 -8 -11 -0.51945 0.6302 12
 0 8 12 3.02814 0.55494 14
 0 -8 -12 2.87013 0.68651 12
 0 8 -12 3.49204 0.52623 13
 0 8 -12 3.38024 0.43991 12
 0 8 12 3.29736 0.81808 8
 0 8 12 3.72468 0.91229 7
 0 8 12 3.34315 0.69185 9
 0 -8 -12 3.43877 1.21317 2
 0 8 13 0.46913 0.49996 14
 0 8 13 -0.59944 0.59474 9
 0 -8 -13 -0.34659 0.69733 13
 0 8 -13 0.28139 0.48175 13
 0 8 -13 -0.21758 0.38602 12
 0 -8 -13 -0.54805 0.66083 12
 0 8 13 -1.06888 0.8607 7
 0 8 13 -0.42369 0.72266 8
 0 -8 -13 1.96823 1.25529 2
 0 8 14 1.28285 0.54582 14
 0 8 14 0.80725 0.63436 9
 0 -8 -14 1.08831 0.67053 12
 0 -8 -14 0.10173 0.7235 13
 0 8 -14 0.75935 0.49894 13
 0 8 14 1.11545 0.87084 7
 0 8 14 0.50868 0.83403 8
 0 -8 -14 1.57084 1.33836 2
 0 8 15 -0.06366 0.53958 14
 0 8 15 1.33324 0.63913 9
 0 8 15 -0.0665 0.77164 8
 0 8 15 0.07259 0.8583 7
 0 -8 -15 0.89657 1.36861 2
 0 -8 -15 0.36735 0.75744 13
 0 8 -15 0.12219 0.52539 13
 0 -8 -15 1.08252 0.67341 12
 0 8 16 -0.13322 0.56447 14
 0 8 16 0.76837 0.82621 8
 0 8 16 1.06287 0.93185 7
 0 -8 -16 1.44478 1.42348 2
 0 -8 -16 1.12194 0.68568 12
 0 8 -16 1.14691 0.54004 13
 0 -8 -16 -0.37814 0.76043 13
 0 8 17 0.63091 0.57954 14
 0 8 17 -0.29306 0.85581 8
 0 8 17 -0.07903 0.94355 7
 0 -8 -17 -0.91434 1.57223 2
 0 8 -17 -0.46589 0.55819 13
 0 -8 -17 -0.68165 0.72511 12
 0 -8 -17 0.11207 0.75286 13
 0 8 18 0.59117 0.60775 14
 0 8 18 1.81395 1.0011 7
 0 8 18 1.84411 0.94335 8
 0 -8 -18 0.28307 1.62498 2
 0 -8 -18 1.05213 0.80926 13
 0 -8 -18 -0.35665 0.76202 12
 0 -8 -19 1.29398 0.84491 13
 0 -8 -19 0.69642 0.78074 12
 0 8 19 -0.35144 0.65221 14
 0 8 19 -1.20982 0.92248 8
 0 8 19 0.08597 0.96733 7
 0 -8 -20 1.59526 0.8245 12
 0 -8 -20 0.65555 0.90837 13
 0 8 20 -0.08278 0.6606 14
 0 8 20 0.50596 0.88949 8
 0 8 20 1.17072 1.01 7
 0 -8 -21 -2.25142 1.0266 13
 0 -8 -21 0.24485 0.83632 12
 0 8 21 0.61084 0.68924 14
 0 8 21 0.28173 0.99836 7
 0 8 21 -1.05696 0.85519 8
 0 -8 -22 0.5327 0.99689 13
 0 -8 -22 2.25517 0.95734 12
 0 8 22 -0.23014 0.73692 14
 0 8 22 1.95867 1.05732 7
 0 8 22 1.65367 0.84324 8
 0 -8 -23 -0.33202 1.11535 13
 0 -8 -23 -0.29101 0.98646 12
 0 8 23 0.0486 0.78137 14
 0 8 23 -0.30665 1.01442 7
 0 8 23 -0.76654 0.88527 8
 0 -8 -24 2.18138 1.13652 12
 0 -8 -24 2.01704 1.24865 13
 0 8 24 2.96894 0.81308 14
 0 8 24 -0.53084 1.05395 7
 0 8 24 1.19273 0.85374 8
 0 -8 -25 -0.30765 1.34712 13
 0 -8 -25 1.09261 1.21384 12
 0 8 25 -0.37775 0.85402 14
 0 8 25 -0.99086 0.99452 7
 0 8 26 0.68064 1.02709 7
 0 -8 -26 2.68208 1.54378 13
 0 -8 -26 1.8816 1.44401 12
 0 -9 0 0.73478 1.02025 2
 0 9 0 -0.2669 1.14789 5
 0 9 1 0.09186 0.51585 9
 0 -9 -1 0.6577 0.96038 2
 0 9 -1 -0.36298 1.19044 5
 0 9 1 0.96658 1.16368 5
 0 9 2 4.26073 0.59602 9
 0 9 2 2.49262 0.74711 8
 0 -9 -2 5.40138 1.11838 2
 0 9 -2 4.28065 1.24903 5
 0 9 2 2.52522 1.16443 5
 0 9 3 -0.28768 0.69876 8
 0 9 3 0.20991 0.54942 9
 0 -9 -3 -0.75397 1.00673 2
 0 9 -3 1.83104 1.16746 5
 0 9 3 -0.77952 1.16824 5
 0 9 4 4.62508 0.64546 9
 0 9 4 3.27141 0.74566 8
 0 -9 -4 3.1233 1.12613 2
 0 9 -4 3.49302 1.26298 5
 0 9 4 3.70654 1.25228 5
 0 9 5 0.3584 0.68306 8
 0 9 5 1.50643 0.59038 9
 0 -9 -5 0.34484 1.03298 2
 0 9 -5 -0.93146 1.30894 5
 0 9 5 -0.68214 1.05938 5
 0 9 6 0.25 0.79531 7
 0 9 6 1.7717 0.5898 9
 0 9 6 0.84698 0.73563 8
 0 -9 -6 0.26533 1.08615 2
 0 9 6 1.61095 1.10114 5
 0 9 -6 0.10731 1.37557 5
 0 9 7 -0.6376 0.86666 7
 0 9 7 -0.31383 0.58012 9
 0 9 7 -1.36484 0.77524 8
 0 -9 -7 2.08906 1.11434 2
 0 9 -7 1.34101 1.31208 5
 0 9 7 0.50628 1.14252 5
 0 9 8 2.66669 0.91415 7
 0 9 8 2.15158 0.65055 9
 0 9 8 1.58477 0.78667 8
 0 -9 -8 1.30706 1.11935 2
 0 9 -8 3.50272 1.41816 5
 0 9 9 -0.66876 0.87367 7
 0 9 9 1.11441 0.74707 8
 0 9 9 -0.15178 0.64162 9
 0 -9 -9 -1.25023 1.18352 2
 0 9 -9 1.34488 1.40586 5
 0 9 10 3.452 1.00085 7
 0 9 -10 4.61545 1.43714 5
 0 -9 -10 5.78119 1.36035 2
 0 9 10 3.20941 0.7118 9
 0 9 10 4.81559 0.88845 8
 0 9 11 1.073 0.65517 9
 0 -9 -11 -1.86471 1.35525 2
 0 9 11 -0.28597 0.89738 7
 0 9 11 0.06376 0.83527 8
 0 9 12 1.12664 0.6587 9
 0 -9 -12 1.29592 1.32148 2
 0 9 12 0.06642 0.83363 8
 0 9 12 1.34022 0.95484 7
 0 9 13 -0.06213 0.62813 9
 0 9 13 0.69467 0.98312 7
 0 9 13 -0.34636 0.863 8
 0 -9 -13 1.24427 1.36594 2
 0 9 14 0.71981 0.96754 7
 0 9 14 0.21723 0.87323 8
 0 -9 -14 0.23816 1.39584 2
 0 9 15 1.35815 0.89936 8
 0 9 15 -0.4152 1.01081 7
 0 -9 -15 -1.76141 1.58387 2
 0 9 16 1.89299 0.92635 8
 0 9 16 1.64169 1.10024 7
 0 -9 -16 0.80117 1.65279 2
 0 9 17 -0.24714 1.01077 8
 0 9 17 -0.80635 1.09411 7
 0 -9 -17 0.8522 1.78281 2
 0 -9 -17 1.93591 0.97729 13
 0 9 18 2.97375 1.05914 7
 0 9 18 0.77472 0.94898 8
 0 -9 -18 -1.36524 1.83587 2
 0 -9 -18 1.3943 1.02033 13
 0 9 19 -1.25526 1.11424 7
 0 9 19 -0.62949 0.92979 8
 0 -9 -19 1.29946 1.81402 2
 0 -9 -19 1.31191 1.04686 13
 0 9 20 -0.50345 1.10035 7
 0 9 20 0.84208 0.93243 8
 0 -9 -21 -1.4555 1.11458 13
 0 9 21 -0.94095 1.08838 7
 0 9 21 0.5843 0.98263 8
 0 -9 -22 0.25763 1.1632 13
 0 9 22 2.22683 1.0255 8
 0 -9 -23 0.27737 1.23442 13
 0 9 23 -1.04944 0.98043 8
 0 -9 -24 1.70573 1.39962 13
 0 9 24 2.09903 0.8677 14
 0 -9 -25 -0.44075 1.44179 13
 0 -9 -25 0.09701 1.32719 12
 0 9 25 1.17882 0.8267 14
 0 -9 -26 1.10863 1.59378 13
 0 -9 -26 -0.2168 1.51038 12
 0 9 26 0.2802 0.86758 14
 0 -9 -27 -1.23557 1.77267 12
 0 9 27 0.23392 0.90699 14
 0 10 0 -2.3903 1.45275 5
 0 10 0 1.80843 0.74663 8
 0 10 -1 -1.00494 1.42839 5
 0 10 1 1.37905 1.4029 5
 0 10 1 0.15795 0.74239 8
 0 10 2 1.1461 1.28082 5
 0 10 -2 2.99504 1.47619 5
 0 -10 -2 0.58684 1.06387 2
 0 10 2 0.27055 0.73368 8
 0 10 -3 -0.35593 1.49805 5
 0 10 3 0.61725 1.36053 5
 0 10 3 -0.78423 0.7605 8
 0 -10 -3 0.39702 1.13326 2
 0 10 4 1.42329 1.34867 5
 0 10 -4 0.48852 1.5012 5
 0 10 4 0.8969 0.95277 7
 0 10 4 0.6322 0.77425 8
 0 -10 -4 1.00954 1.20993 2
 0 10 5 -0.50315 1.28018 5
 0 10 -5 0.63047 1.49078 5
 0 10 5 1.24039 0.80435 8
 0 10 5 0.2808 0.94972 7
 0 10 6 -0.18246 0.85658 8
 0 10 6 0.71359 0.92844 7
 0 10 7 -1.1301 0.84601 8
 0 10 7 -0.80029 0.97614 7
 0 10 8 0.1959 0.80484 8
 0 10 8 -0.2982 0.94128 7
 0 10 9 -0.88054 0.93989 8
 0 10 9 -0.61812 1.02113 7
 0 10 10 -0.47871 1.10623 7
 0 10 10 0.63306 0.89595 8
 0 10 11 0.07316 0.90176 8
 0 10 11 0.08252 1.04349 7
 0 10 12 0.68428 0.91839 8
 0 10 12 0.17066 1.06004 7
 0 10 13 0.07896 0.99403 8
 0 10 14 -0.6564 1.04102 8
 0 10 15 -0.85462 0.98359 8
 0 10 16 1.51252 1.01481 8
 0 10 17 -0.74165 1.01831 8
 0 11 0 0.7166 0.84667 8
 0 11 1 0.06112 0.85174 8
 0 11 -1 0.58205 0.80125 8
 0 11 2 -0.62547 0.89948 8
 0 11 -2 0.05686 0.83064 8
 0 11 -3 0.44815 0.81922 8
 0 11 3 0.06415 0.86532 8
 0 11 4 0.39514 0.88731 8
 0 11 -4 1.55396 0.85622 8
 0 11 5 -0.94992 0.89247 8
 0 11 6 0.42035 0.92796 8
 0 11 7 1.08601 0.95379 8
 0 11 8 2.24919 0.97076 8
 1 0 2 0.01709 0.03351 1
 -1 0 -2 0.02508 0.02949 1
 -1 0 -2 0.02179 0.02348 14
 1 0 2 0.0072 0.02692 14
 -1 0 -2 0.00753 0.02694 6
 1 0 2 0.03246 0.02497 6
 1 0 2 0.01319 0.03229 3
 -1 0 -2 0.05393 0.0333 3
 -1 0 -3 0.0272 0.02941 12
 1 0 3 0.11528 0.03117 12
 1 0 3 -0.0144 0.03736 11
 1 0 3 0.01729 0.03364 10
 -1 0 -3 -0.00491 0.03432 11
 -1 0 -3 0.03398 0.03135 10
 -1 0 -3 0.01926 0.0338 1
 1 0 3 -0.03433 0.0396 1
 -1 0 -3 0.04402 0.03465 6
 1 0 3 0.00875 0.03213 6
 -1 0 -3 0.00989 0.03649 3
 1 0 3 0.01958 0.03469 3
 -1 0 -4 0.02666 0.04147 6
 1 0 4 -0.00531 0.039 6
 -1 0 -4 0.00639 0.04935 11
 1 0 4 -0.006 0.04631 11
 -1 0 -4 0.02697 0.04801 10
 1 0 4 0.05329 0.04079 10
 -1 0 -4 0.03019 0.04892 1
 1 0 4 -0.0306 0.04648 1
 1 0 4 0.0105 0.03838 9
 1 0 4 -0.02488 0.04238 8
 -1 0 -4 -0.03148 0.03835 8
 -1 0 -4 -0.0117 0.04857 3
 1 0 5 0.00757 0.05917 1
 -1 0 -5 0.07581 0.0601 10
 1 0 5 0.01548 0.06251 11
 1 0 5 -0.02052 0.05505 10
 1 0 5 0.06346 0.05716 6
 -1 0 -5 0.09967 0.05918 6
 -1 0 -5 0.11372 0.05539 9
 1 0 5 0.02928 0.05355 9
 1 0 5 0.02276 0.06335 8
 -1 0 -5 0.00917 0.0694 8
 1 0 6 0.11709 0.08428 11
 1 0 6 0.09301 0.07281 10
 -1 0 -6 0.03437 0.07377 6
 1 0 6 -0.03631 0.06784 6
 -1 0 -6 -0.018 0.12751 8
 1 0 6 0.07001 0.07443 9
 -1 0 -6 0.10876 0.08535 9
 1 0 7 -0.09311 0.1002 10
 -1 0 -7 0.03303 0.09916 6
 1 0 7 -0.04623 0.0892 6
 1 0 7 0.05299 0.10384 9
 -1 0 -7 -0.11163 0.1101 9
 1 0 8 0.07486 0.10464 10
 1 0 8 -0.01695 0.12394 9
 -1 0 -8 0.13945 0.11499 6
 1 0 8 -0.04272 0.11118 6
 -1 0 -8 0.05 0.14795 9
 1 0 9 -0.0438 0.12645 10
 -1 0 -9 -0.0348 0.13741 6
 -1 0 -9 0.02251 0.16747 9
 1 0 10 0.03346 0.13268 10
 -1 0 -10 0.15006 0.16611 6
 1 0 11 -0.0378 0.15641 10
 1 1 0 4.297 0.24829 12
 -1 -1 0 4.13018 0.2413 14
 1 1 0 4.33096 0.24467 14
 -1 1 0 4.33767 0.24172 2
 -1 -1 0 4.33791 0.24011 2
 1 1 0 4.16415 0.24434 2
 1 -1 0 3.90747 0.24078 2
 1 -1 1 1.97208 0.1489 2
 1 1 1 2.3345 0.15093 2
 -1 -1 -1 2.269 0.1491 2
 1 -1 1 2.19045 0.13455 3
 1 -1 -1 2.04936 0.14864 2
 1 1 1 2.0777 0.13548 3
 -1 -1 1 2.25807 0.14861 2
 1 1 -1 2.50815 0.15542 2
 -1 1 -1 2.22652 0.14648 2
 -1 -1 -1 2.31237 0.13431 1
 -1 1 -1 2.38418 0.13448 1
 1 1 1 2.14311 0.14505 13
 1 1 1 1.97536 0.14277 14
 -1 -1 -1 2.12016 0.1415 14
 -1 -1 1 2.16996 0.15416 14
 1 1 1 2.36216 0.1467 12
 -1 -1 -1 2.30764 0.14859 12
 -1 1 -1 2.09872 0.13345 4
 1 1 1 2.18345 0.13605 4
 -1 1 -1 2.22206 0.15361 5
 -1 -1 -1 2.33229 0.13423 4
 1 -1 1 2.0029 0.13444 4
 1 1 -1 2.36012 0.15492 5
 -1 1 -1 2.24502 0.13268 10
 1 -1 -1 2.52008 0.14574 7
 1 -1 -1 2.106 0.13761 8
 -1 1 1 2.07263 0.14399 7
 -1 1 1 2.14777 0.14318 8
 1 1 1 2.26868 0.14238 6
 1 -1 2 8.54664 0.39835 3
 1 1 2 9.0578 0.40026 3
 -1 1 -2 6.56698 0.39483 3
 -1 -1 -2 6.67688 0.39519 3
 -1 1 -2 6.63297 0.41495 2
 1 -1 2 8.76126 0.40005 1
 1 1 2 8.79069 0.40031 1
 -1 -1 -2 6.85313 0.39266 1
 -1 1 -2 7.07358 0.3927 1
 1 1 2 8.43374 0.41178 13
 -1 -1 -2 6.93213 0.40362 14
 1 1 2 8.29836 0.40678 14
 -1 -1 -2 6.4617 0.40224 13
 -1 -1 -2 6.92639 0.40434 12
 1 1 2 9.04905 0.41215 12
 1 1 -2 6.56665 0.42187 5
 -1 1 -2 7.07582 0.42426 5
 1 -1 2 8.49701 0.42389 5
 -1 -1 2 8.56371 0.42602 5
 -1 -1 -2 7.00857 0.39073 11
 -1 1 -2 7.32606 0.39819 10
 -1 1 -2 6.94174 0.39607 11
 1 -1 2 9.00239 0.40295 10
 -1 1 2 9.0579 0.4333 7
 1 -1 -2 7.54438 0.4236 7
 -1 1 2 9.51341 0.44415 8
 1 -1 -2 7.11454 0.42328 8
 -1 -1 -2 6.98612 0.40423 6
 1 1 2 8.92032 0.40895 6
 -1 1 -3 46.1409 2.2302 3
 1 1 3 44.952 2.22953 3
 -1 -1 -3 45.4894 2.23071 3
 1 -1 3 46.3227 2.22984 3
 -1 1 -3 43.0016 2.22888 1
 -1 -1 -3 43.5829 2.22919 1
 1 -1 3 43.474 2.22858 1
 1 1 3 45.3912 2.22949 1
 -1 -1 -3 45.2959 2.23844 13
 1 1 3 44.1209 2.23467 14
 1 1 3 46.5778 2.23938 13
 -1 -1 -3 45.2808 2.23797 12
 1 1 3 44.9852 2.23821 12
 1 -1 3 45.575 2.27008 5
 -1 -1 3 44.4693 2.27356 5
 1 1 3 43.2276 2.22492 11
 -1 1 -3 46.6491 2.23308 11
 -1 -1 -3 45.531 2.22688 11
 1 -1 3 44.6397 2.23469 10
 -1 1 -3 46.6382 2.23692 10
 1 -1 3 44.549 2.23134 11
 1 -1 -3 55.4119 2.35258 8
 -1 1 3 47.4462 2.28485 7
 1 -1 -3 47.5657 2.29863 7
 1 1 3 45.0852 2.23593 6
 -1 -1 -3 46.3293 2.23835 6
 -1 -1 -4 123.856 5.9281 13
 1 1 4 116.25 5.92607 12
 -1 -1 -4 121.488 5.92665 12
 1 -1 4 121.525 5.92011 1
 1 1 4 121.193 5.92004 1
 -1 -1 -4 115.574 5.92049 11
 1 -1 4 122.416 5.92879 10
 1 -1 4 116.963 5.92115 11
 -1 1 -4 125.688 5.92712 11
 -1 -1 -4 119.669 5.90895 10
 -1 1 -4 126.8 5.9313 10
 1 1 4 111.801 5.9149 11
 -1 -1 -4 126.852 5.92796 6
 1 1 4 119.981 5.92562 6
 1 -1 4 114.421 5.92586 6
 -1 1 -4 128.386 5.9139 6
 -1 1 -4 121.071 5.9192 3
 -1 -1 -4 122.505 5.91988 3
 -1 -1 -5 138.195 7.00521 12
 1 -1 5 143.521 7.0026 1
 1 1 5 144.901 7.00297 1
 1 -1 5 142.964 7.01187 10
 -1 1 -5 140.478 7.01407 10
 -1 -1 -5 140.024 6.98955 10
 1 -1 5 143.129 7.00527 11
 1 1 5 138.678 6.98708 10
 1 1 5 141.447 6.99994 11
 1 1 5 146.597 7.01248 8
 -1 1 -5 145.833 7.00221 6
 1 1 5 145.625 7.00504 6
 -1 -1 -5 150.113 7.00955 6
 1 -1 6 72.8032 3.49546 10
 1 1 6 64.7513 3.48106 11
 -1 -1 -6 66.5127 3.46934 10
 1 1 6 71.5226 3.49018 9
 1 -1 6 70.8056 3.48867 11
 1 1 6 71.3707 3.46758 10
 1 1 6 74.6903 3.48897 6
 -1 1 -6 70.9742 3.49292 6
 -1 -1 -6 69.9372 3.48442 6
 1 1 6 75.2425 3.49951 7
 1 1 6 74.7244 3.49589 8
 -1 -1 -6 67.0845 3.48351 12
 1 -1 7 81.2477 3.87535 10
 1 1 7 68.6656 3.8387 10
 -1 -1 -7 82.6679 3.86136 6
 1 1 7 76.3718 3.86274 6
 1 1 7 80.6485 3.87284 8
 -1 -1 -7 81.0658 3.8715 7
 1 1 7 81.1023 3.88018 7
 -1 -1 -7 80.9621 3.86841 8
 1 -1 8 153.576 8.19619 10
 1 1 8 166.459 8.17003 10
 -1 -1 -8 171.359 8.19097 9
 -1 -1 -8 167.573 8.18625 6
 -1 -1 -8 169.823 8.19707 8
 -1 -1 -8 170.076 8.20231 7
 1 1 9 53.9172 2.61183 10
 1 -1 9 55.7115 2.65133 10
 -1 -1 -9 52.4167 2.63272 9
 -1 -1 -9 51.8684 2.62919 6
 -1 -1 -9 47.9098 2.63746 8
 -1 -1 -9 51.9339 2.65759 7
 1 -1 10 2.78239 0.27826 10
 -1 -1 -10 3.72174 0.28731 9
 1 1 10 2.72015 0.24449 10
 -1 -1 -10 3.6124 0.27466 6
 -1 -1 -10 2.8548 0.33356 7
 -1 -1 -10 3.65354 0.30726 8
 1 1 11 1.76954 0.19036 10
 1 1 11 0.98945 0.19022 6
 -1 -1 -11 0.99419 0.20718 6
 -1 -1 -11 1.75933 0.30566 8
 1 1 11 1.73769 0.22378 9
 -1 -1 -11 1.92936 0.38857 7
 -1 -1 -11 1.28837 0.2319 9
 1 1 12 34.2105 1.80074 10
 -1 -1 -12 37.9898 1.85944 9
 1 1 12 33.1776 1.83565 9
 1 1 12 33.2642 1.82347 6
 -1 -1 -12 34.9696 1.83924 6
 -1 -1 -12 39.1832 1.94459 8
 1 1 13 28.8967 1.52072 9
 -1 -1 -13 30.2246 1.56036 9
 -1 -1 -13 27.1657 1.52178 6
 1 1 13 26.4812 1.49584 6
 -1 2 0 69.7199 3.43142 10
 -1 2 0 69.7385 3.43 9
 1 -2 0 69.0897 3.43407 13
 1 2 0 67.1669 3.46181 13
 1 2 0 68.7355 3.45583 14
 -1 -2 0 73.9838 3.45186 14
 -1 2 0 62.2773 3.46958 2
 1 2 0 73.9688 3.48894 2
 1 2 0 71.7649 3.45869 12
 1 -2 0 69.9574 3.42604 12
 -1 -2 0 72.3731 3.46664 12
 -1 -2 -1 14.3459 0.66766 1
 1 2 1 12.4038 0.70249 13
 -1 -2 -1 13.2372 0.69072 14
 1 2 1 12.3572 0.69227 14
 -1 2 -1 13.7429 0.67301 13
 -1 -2 1 11.8006 0.6917 14
 1 -2 -1 14.4062 0.68113 13
 1 2 -1 14.9927 0.71486 12
 -1 -2 -1 14.6339 0.70733 12
 1 -2 -1 14.572 0.67297 12
 1 2 1 12.5059 0.69535 12
 -1 2 1 12.517 0.66734 10
 1 -2 1 12.2188 0.67432 10
 -1 2 -1 14.5394 0.68241 10
 -1 2 1 12.7661 0.68128 9
 1 2 1 12.4511 0.68999 6
 1 2 1 12.6042 0.667 3
 -1 2 1 12.6229 0.71579 2
 -1 2 -1 12.963 0.71555 2
 1 2 -1 13.2022 0.72773 2
 1 2 1 12.2623 0.72189 2
 -1 2 -2 59.6784 2.95647 2
 1 2 2 56.547 2.90488 3
 1 2 -2 59.6373 2.97127 2
 1 -2 2 60.6428 2.90513 3
 1 -2 2 58.4672 2.9084 1
 -1 2 -2 61.4012 2.90525 1
 1 2 2 58.487 2.90873 1
 -1 -2 -2 61.6609 2.90661 1
 1 2 2 55.681 2.9345 13
 -1 -2 -2 63.8821 2.92892 14
 1 2 2 56.0731 2.92592 14
 -1 2 -2 60.9917 2.90832 13
 -1 -2 -2 58.7805 2.93777 13
 -1 -2 2 50.6079 2.93308 14
 -1 -2 -2 60.9914 2.9364 12
 1 2 2 58.8537 2.93288 12
 1 -2 2 57.1005 2.90756 4
 1 2 2 58.4265 2.9081 4
 -1 2 2 56.9734 2.93214 9
 -1 2 -2 61.5282 2.92552 10
 1 -2 2 56.7806 2.91618 10
 -1 2 -2 61.6781 2.91226 11
 -1 2 2 57.7599 2.93246 8
 1 -2 -2 64.1497 2.9174 6
 -1 -2 -2 59.6711 2.93108 6
 1 2 2 56.1565 2.92403 6
 -1 2 -3 39.4105 1.95699 3
 -1 2 -3 37.138 2.0082 2
 -1 -2 -3 37.5038 1.95588 3
 1 2 -3 39.3154 2.03308 2
 1 2 3 42.049 1.95799 1
 1 -2 3 42.3563 1.95749 1
 1 2 3 40.898 1.98599 13
 1 2 3 41.6638 1.97757 14
 -1 -2 -3 36.9877 1.97748 12
 1 2 3 40.7962 1.98265 12
 -1 -2 3 42.8607 2.01965 5
 1 -2 3 43.0915 2.01839 5
 1 -2 3 39.7752 1.9705 10
 -1 2 -3 38.7277 1.96299 11
 -1 2 -3 37.8126 1.97804 10
 -1 2 3 36.9184 1.99354 9
 1 -2 -3 36.1214 1.96765 9
 -1 2 3 42.2046 1.9928 8
 -1 -2 -3 36.7811 1.97513 6
 1 2 3 40.8297 1.97539 6
 1 -2 -3 39.14 1.9816 6
 -1 -2 -4 51.5626 2.54872 3
 1 2 -4 49.324 2.64116 2
 -1 2 -4 49.8444 2.6134 2
 -1 2 -4 51.3633 2.548 3
 1 2 4 52.419 2.549 1
 1 -2 4 54.7821 2.54954 1
 1 2 4 53.3043 2.57759 13
 1 2 4 53.7944 2.56606 14
 -1 -2 -4 47.8626 2.56769 12
 1 2 4 53.4463 2.57428 12
 1 -2 4 51.4843 2.60965 5
 -1 -2 4 42.6501 2.59794 5
 1 2 4 51.848 2.54181 11
 1 -2 4 53.7262 2.55441 11
 1 -2 4 54.2764 2.5693 10
 1 -2 -4 52.9019 2.57552 9
 -1 2 4 45.7163 2.58133 8
 1 -2 -4 49.5108 2.57708 8
 1 -2 -4 49.8228 2.60113 6
 -1 -2 -4 48.647 2.56599 6
 1 2 4 55.4053 2.57046 6
 1 2 5 113.868 5.35517 1
 -1 -2 -5 105.201 5.36918 6
 1 2 5 108.995 5.37642 12
 1 2 5 109.732 5.34755 11
 1 -2 -5 102.247 5.39332 9
 1 -2 5 114.846 5.37762 10
 1 -2 5 113.336 5.36046 11
 -1 2 -5 107.647 5.35139 3
 -1 -2 -5 102.787 5.35082 3
 1 -2 -5 108.091 5.38931 8
 1 -2 5 109.525 5.42362 5
 -1 -2 5 114.377 5.43352 5
 -1 -2 -6 222.006 10.3259 6
 -1 -2 -6 212.514 10.2909 10
 1 2 6 207.466 10.3044 11
 1 -2 6 205.967 10.3324 10
 1 -2 -6 220.116 10.3859 9
 1 -2 6 204.014 10.3126 11
 -1 -2 6 201.766 10.3969 5
 1 -2 6 200.417 10.3889 5
 1 -2 -6 213.679 10.3552 8
 1 -2 -6 215.828 10.3675 7
 1 -2 6 213.535 10.3092 1
 1 2 6 206.548 10.3088 1
 1 -2 7 60.4983 3.10422 5
 1 2 7 59.7155 2.99189 11
 1 -2 7 65.2596 3.00437 11
 1 2 7 60.5344 2.96559 10
 -1 -2 -7 56.4751 3.00371 6
 1 -2 -7 60.8493 3.06669 7
 1 -2 -7 57.5565 3.05721 8
 1 -2 8 61.3849 3.12813 10
 1 2 8 63.3031 3.07011 10
 1 -2 -8 59.1593 3.19856 7
 1 2 8 66.5309 3.13555 7
 1 -2 -8 57.9457 3.18923 8
 1 2 8 64.7828 3.12931 8
 -1 2 8 61.9945 3.17617 7
 -1 -2 -8 59.3812 3.10552 6
 1 2 9 48.6498 2.51186 9
 1 -2 9 53.305 2.53578 10
 1 2 9 50.7103 2.46343 10
 -1 -2 -9 49.8552 2.501 6
 1 2 9 46.9516 2.50335 6
 1 2 9 52.6884 2.52773 8
 1 -2 -9 51.1545 2.65998 7
 1 2 9 50.9657 2.53184 7
 1 -2 -9 48.014 2.64703 8
 -1 2 9 45.7158 2.5707 7
 -1 -2 -9 47.5683 2.49895 12
 1 2 10 29.2515 1.48348 10
 1 -2 10 29.942 1.55601 10
 1 2 10 30.1663 1.54141 9
 1 2 10 27.482 1.52613 6
 -1 -2 -10 31.7969 1.52796 6
 1 2 10 28.7831 1.54537 8
 1 2 10 27.2667 1.54566 7
 -1 -2 -10 30.1172 1.52535 12
 1 2 11 131.126 6.54618 9
 1 -2 11 124.975 6.55574 10
 1 2 11 135.543 6.49236 10
 -1 -2 -11 133.993 6.52779 6
 1 2 11 129.02 6.54142 6
 1 2 11 132.157 6.55932 8
 1 2 11 129.95 6.56741 7
 -1 -2 -11 133.726 6.54473 8
 -1 -2 -12 98.1858 4.6207 9
 1 2 12 80.0179 4.61488 9
 1 2 12 95.6167 4.56846 10
 -1 -2 -12 93.9827 4.60624 6
 1 2 12 91.9569 4.62422 6
 1 2 12 90.4128 4.63867 8
 1 2 12 89.8836 4.64785 7
 -1 -2 -12 92.6796 4.62484 8
 -1 -2 -12 94.3812 4.64297 7
 1 2 13 1.56529 0.30261 10
 -1 -2 -13 2.02571 0.51285 7
 1 2 13 2.62686 0.45411 6
 -1 -2 -13 1.52487 0.3765 6
 -1 -2 -13 1.69459 0.44142 8
 1 2 13 2.40487 0.4344 9
 -1 -2 -13 2.05909 0.40263 9
 1 2 13 2.27463 0.44575 8
 1 2 13 1.81561 0.47 7
 1 2 14 44.1136 2.2348 9
 1 2 14 44.2331 2.15043 10
 -1 -2 -14 42.7741 2.21159 9
 1 2 14 39.9129 2.20588 6
 -1 -2 -14 40.0984 2.20484 6
 1 2 14 43.2855 2.27015 7
 -1 -2 -14 40.4657 2.22969 8
 -1 -2 -14 41.2799 2.26467 7
 1 2 14 40.4332 2.23282 8
 -1 -2 -15 36.901 1.93766 9
 1 2 15 35.3115 1.93092 9
 -1 -2 -15 35.2348 1.92701 6
 1 2 15 32.7958 1.90362 6
 1 2 15 35.7115 1.98298 7
 1 2 15 32.6567 1.93472 8
 -1 -2 -15 38.6883 2.03235 7
 -1 -2 -15 37.8366 2.00137 8
 -1 -2 -16 17.7069 1.25593 9
 1 2 16 19.5289 1.24491 9
 -1 -2 -16 17.3937 1.45591 7
 -1 -2 -16 22.2173 1.38074 8
 1 2 16 21.0281 1.26181 8
 -1 -2 -16 18.6043 1.23841 6
 -1 -3 0 14.8852 0.74232 14
 1 3 0 13.035 0.75563 14
 -1 3 0 14.2966 0.70549 14
 1 -3 0 13.2081 0.73491 13
 1 3 0 14.6003 0.76771 13
 1 3 0 13.8681 0.75589 12
 1 -3 0 13.1619 0.72107 12
 -1 3 0 13.837 0.73079 10
 -1 -3 0 14.7649 0.80426 2
 1 -3 0 14.0129 0.80997 2
 -1 3 0 14.358 0.80572 2
 1 3 0 14.4271 0.82106 2
 1 3 0 13.9826 0.74182 6
 1 3 1 37.8006 1.85748 14
 -1 -3 -1 35.721 1.84567 14
 -1 -3 1 40.4587 1.85129 14
 -1 3 -1 34.9023 1.83597 13
 1 -3 -1 35.741 1.84207 13
 1 3 1 38.0761 1.86893 13
 -1 3 1 38.4188 1.8181 14
 1 3 -1 36.7228 1.86981 13
 1 3 1 38.2298 1.86063 12
 1 -3 -1 36.4335 1.83111 12
 -1 3 -1 35.8957 1.8232 12
 1 3 -1 36.094 1.86159 12
 1 -3 1 39.5785 1.83699 12
 1 3 -1 36.6072 1.90599 5
 1 -3 1 37.9763 1.82975 10
 -1 3 1 38.7737 1.82956 10
 -1 3 -1 35.2032 1.81693 11
 -1 3 1 36.4364 1.8352 9
 -1 3 1 38.4935 1.90648 2
 -1 -3 1 38.5047 1.90722 2
 -1 -3 -1 37.1369 1.89809 2
 1 3 -1 36.4815 1.91789 2
 1 -3 1 33.5869 1.90466 2
 1 -3 -1 36.0544 1.90916 2
 1 3 1 38.2505 1.91908 2
 -1 3 -1 34.9207 1.89695 2
 1 3 -1 34.8569 1.84669 6
 1 3 1 35.5347 1.84375 6
 1 -3 -1 34.9034 1.81704 6
 -1 -3 2 90.3733 4.34918 14
 1 3 2 91.9214 4.3674 13
 -1 3 -2 87.6143 4.33384 13
 1 3 2 85.0805 4.349 14
 1 -3 -2 83.7169 4.34114 13
 1 3 -2 91.8724 4.36513 12
 -1 3 -2 86.6563 4.31883 12
 1 3 2 88.1038 4.35565 12
 1 -3 -2 87.7971 4.33265 12
 1 3 -2 86.0108 4.40601 5
 -1 3 -2 75.1833 4.39316 5
 -1 3 2 90.4607 4.34463 9
 -1 3 -2 88.2351 4.32326 11
 -1 3 2 89.9031 4.31766 10
 1 -3 2 89.9661 4.3328 10
 -1 -3 -2 90.6292 4.39747 2
 -1 3 -2 87.8993 4.39703 2
 1 3 -2 85.7941 4.41509 2
 1 -3 2 85.9322 4.40685 2
 -1 -3 2 91.2299 4.40131 2
 1 -3 -2 84.0735 4.40214 2
 1 -3 -2 88.7613 4.32112 6
 -1 -3 3 59.4546 2.8839 2
 1 -3 3 57.8923 2.79371 1
 1 3 3 57.5921 2.79445 1
 -1 -3 -3 54.5109 2.84225 13
 -1 3 -3 56.5802 2.80842 13
 -1 -3 3 56.3141 2.82977 14
 1 3 3 56.9789 2.84256 13
 1 3 -3 57.641 2.85012 12
 -1 3 -3 55.6813 2.7931 12
 1 -3 -3 57.8501 2.8114 12
 1 3 3 58.2227 2.83466 12
 -1 3 -3 58.171 2.89612 5
 1 3 -3 56.7696 2.89176 5
 1 3 3 56.7399 2.79325 4
 1 -3 3 56.0787 2.79215 4
 1 -3 3 57.8366 2.81528 10
 -1 3 3 53.8166 2.78491 10
 -1 3 3 58.2836 2.83132 9
 1 -3 -3 58.5523 2.80282 6
 -1 -3 -3 56.1065 2.82899 6
 1 3 -3 54.5923 2.9011 2
 1 -3 3 57.1905 2.89449 2
 1 -3 -3 56.8685 2.8919 2
 -1 -3 -3 57.3982 2.87676 2
 -1 3 -3 54.9401 2.87715 2
 -1 -3 -4 52.1481 2.47635 3
 1 -3 -4 50.4277 2.5802 2
 -1 -3 -4 53.2403 2.56544 2
 -1 3 -4 52.5045 2.47615 3
 -1 3 -4 50.5255 2.5733 2
 1 3 -4 51.2937 2.60667 2
 1 3 4 46.4139 2.47221 1
 1 -3 4 47.2273 2.47116 1
 -1 -3 4 46.8249 2.5174 14
 -1 -3 -4 51.0961 2.5258 13
 1 3 4 46.8018 2.51792 13
 1 -3 -4 52.6607 2.49628 12
 1 3 4 47.3105 2.51003 12
 -1 3 -4 52.4525 2.47484 12
 -1 3 -4 54.4415 2.59957 5
 1 3 -4 52.021 2.59227 5
 1 -3 4 45.5827 2.49745 10
 -1 3 4 51.014 2.54324 7
 -1 -3 -4 51.537 2.51037 6
 1 -3 -4 52.5022 2.48775 6
 -1 -3 -5 25.9362 1.32592 3
 -1 3 -5 25.7895 1.44089 2
 1 3 -5 24.7012 1.47611 2
 1 -3 -5 27.649 1.45259 2
 -1 -3 -5 26.6029 1.42207 2
 -1 3 -5 26.8702 1.32638 3
 1 3 5 25.6538 1.32456 1
 1 -3 5 26.4958 1.32434 1
 -1 -3 -5 26.383 1.37756 13
 1 3 5 27.5494 1.3676 12
 -1 3 -5 24.1135 1.45871 5
 1 -3 5 27.5582 1.44152 5
 -1 -3 5 26.0757 1.43312 5
 1 3 -5 26.8719 1.47783 5
 1 -3 5 27.7502 1.33609 11
 1 -3 5 27.5396 1.36132 10
 1 3 5 25.6646 1.31328 11
 -1 3 5 26.8361 1.40242 7
 -1 3 5 27.4264 1.39275 8
 -1 -3 -5 25.2486 1.35791 6
 1 -3 -5 26.3927 1.34495 6
 -1 3 -6 53.2965 2.43052 3
 -1 -3 -6 50.5719 2.42905 3
 1 3 -6 51.3137 2.62272 2
 -1 3 -6 48.3893 2.55989 2
 1 -3 6 47.3185 2.42761 1
 1 3 6 45.847 2.42652 1
 -1 -3 -6 52.3147 2.48078 13
 -1 -3 -6 50.9603 2.47051 12
 1 3 6 49.0178 2.46711 12
 1 3 -6 46.8279 2.58782 5
 -1 -3 6 49.1656 2.5381 5
 1 -3 6 49.5316 2.53413 5
 -1 3 -6 51.94 2.60378 5
 1 3 6 47.7014 2.41696 11
 1 -3 6 48.0991 2.46467 10
 1 -3 6 48.6536 2.43555 11
 -1 3 6 46.705 2.50177 7
 -1 3 6 46.9604 2.49017 8
 -1 -3 -6 49.3298 2.46014 6
 1 -3 -6 47.8005 2.4565 6
 -1 -3 -7 113.632 5.65059 3
 -1 3 -7 116.918 5.65183 3
 1 3 -7 111.543 5.86378 2
 -1 3 -7 110.072 5.79414 2
 1 -3 7 117.758 5.65563 1
 1 3 7 115.926 5.65524 1
 -1 -3 -7 114.128 5.69341 13
 -1 -3 -7 110.227 5.68411 12
 -1 3 -7 108.111 5.82898 5
 -1 -3 7 119.174 5.77361 5
 1 -3 7 117.643 5.75969 5
 1 -3 7 116.678 5.69279 10
 1 -3 -7 114.728 5.68853 9
 1 -3 7 114.278 5.66096 11
 1 3 7 117.142 5.64577 11
 -1 3 7 115.239 5.73274 7
 -1 3 7 118.461 5.72767 8
 1 -3 -7 106.42 5.6867 6
 -1 -3 -7 115.446 5.67937 6
 1 3 7 114.846 5.67989 6
 1 3 8 115.093 5.81475 1
 1 -3 8 119.744 5.8161 1
 -1 -3 -8 118.687 5.85087 13
 -1 -3 -8 115.569 5.84156 12
 -1 -3 8 124.477 5.95148 5
 1 -3 8 125.156 5.93767 5
 1 -3 -8 115.148 5.85412 9
 1 3 8 124.33 5.8553 9
 1 -3 8 121.267 5.85649 10
 1 3 8 113.942 5.80652 11
 -1 3 8 122.135 5.89501 8
 1 3 8 121.291 5.86915 8
 -1 3 8 113.311 5.89778 7
 -1 -3 -8 113.892 5.83368 6
 1 3 8 120.539 5.84216 6
 1 -3 -8 115.471 5.86717 6
 -1 -3 -9 42.8775 2.01918 13
 -1 -3 -9 43.2965 2.01181 12
 1 -3 9 42.7648 2.13925 5
 1 -3 -9 42.2514 2.04571 9
 1 -3 9 42.3358 2.03197 10
 1 3 9 41.4235 1.97743 11
 1 3 9 40.4391 2.01839 9
 1 3 9 39.6682 2.04535 7
 -1 3 9 41.9411 2.08026 8
 1 -3 -9 42.9124 2.0508 8
 1 3 9 41.0162 2.03563 8
 -1 3 9 36.4867 2.06861 7
 -1 -3 -9 44.3201 2.01105 6
 1 -3 -9 38.8308 2.07013 6
 1 3 9 42.8361 2.01368 6
 -1 -3 -10 22.3347 1.1241 13
 -1 -3 -10 23.3523 1.12043 12
 1 -3 10 20.6559 1.25008 5
 1 -3 10 17.7608 1.11932 10
 1 3 10 19.5597 1.02737 10
 1 3 10 20.5345 1.13074 9
 1 -3 -10 22.2813 1.18755 9
 1 3 10 20.4842 1.15383 7
 1 -3 -10 22.0011 1.1769 8
 -1 3 10 18.9058 1.18973 7
 1 3 10 20.2826 1.13575 8
 -1 3 10 17.2886 1.15755 8
 1 3 10 20.4062 1.11588 6
 -1 -3 -10 22.1933 1.10791 6
 1 3 11 8.39456 0.57763 9
 1 -3 -11 7.56466 0.6909 9
 1 3 11 8.33922 0.45562 10
 1 -3 11 8.20362 0.54932 11
 1 -3 11 8.06287 0.59235 10
 1 3 11 8.33433 0.55837 6
 -1 -3 -11 8.16525 0.53759 6
 1 -3 -11 7.78581 0.69051 7
 1 3 11 8.93905 0.59338 8
 -1 3 11 8.61684 0.67849 8
 -1 3 11 8.1739 0.70674 7
 1 3 11 8.77821 0.60922 7
 1 -3 -11 6.60652 0.67684 8
 -1 -3 -11 8.39412 0.55384 12
 1 -3 12 93.4811 4.81559 10
 1 -3 12 94.4164 4.7778 11
 1 3 12 99.4583 4.7117 10
 1 3 12 97.1993 4.81329 9
 1 3 12 92.9015 4.79426 6
 -1 -3 -12 98.2036 4.77724 6
 1 3 12 95.9419 4.83475 7
 1 -3 -12 88.9264 4.88529 8
 -1 3 12 90.4234 4.86889 8
 -1 3 12 93.1061 4.89349 7
 1 -3 -12 96.4899 4.92125 7
 1 3 12 93.8938 4.81925 8
 -1 -3 -12 95.8126 4.77921 12
 1 3 13 100.94 4.7845 10
 1 3 13 98.2149 4.88743 9
 -1 -3 -13 99.5943 4.84857 6
 1 3 13 90.7511 4.87015 6
 -1 3 13 86.7321 4.93718 7
 1 3 13 96.6969 4.89165 8
 1 3 13 96.8448 4.90876 7
 1 -3 -13 91.6995 5.01581 7
 1 -3 -13 89.35 4.99082 8
 -1 -3 -13 101.717 4.85755 12
 1 3 14 45.8545 2.15997 10
 1 3 14 42.7946 2.26461 9
 -1 -3 -14 41.054 2.21973 6
 1 3 14 43.1178 2.25154 6
 1 3 14 44.7254 2.28327 8
 1 3 14 42.0859 2.29481 7
 1 -3 -14 38.6586 2.48133 7
 -1 -3 -14 38.8642 2.2185 12
 1 3 15 5.36151 0.38818 10
 1 3 15 5.93333 0.54927 9
 -1 -3 -15 6.20477 0.51491 6
 1 3 15 5.86057 0.49116 6
 1 3 15 4.7805 0.53089 8
 1 3 15 5.23027 0.57864 7
 -1 -3 -15 4.65356 0.49813 12
 1 3 16 8.37721 0.54144 10
 1 3 16 9.24629 0.69991 9
 1 3 16 7.53215 0.63553 6
 -1 -3 -16 9.01006 0.66369 6
 1 3 16 8.07962 0.73737 7
 1 3 16 9.14733 0.71844 8
 -1 -3 -16 9.07494 0.6802 12
 1 3 17 8.46302 0.56701 10
 1 3 17 8.63814 0.71765 9
 -1 -3 -17 8.83346 0.69416 6
 1 3 17 8.38983 0.66793 6
 -1 -3 -17 10.5141 0.76298 8
 1 3 17 8.65109 0.73794 8
 1 3 17 8.38714 0.77684 7
 1 3 18 43.7284 2.4802 9
 -1 -3 -18 46.5803 2.47048 6
 -1 -3 -18 47.2132 2.51698 8
 1 3 18 43.5206 2.48546 8
 1 3 18 47.849 2.53541 7
 1 3 19 20.7855 1.39261 9
 1 3 19 22.7411 1.44837 7
 -1 -3 -19 24.0343 1.52317 8
 1 3 19 24.5278 1.42614 8
 -1 -3 -19 21.7906 1.40153 6
 -1 -3 -20 19.202 1.43656 8
 1 4 0 77.0219 3.98493 13
 -1 4 0 78.9437 3.93098 14
 -1 -4 0 82.7923 3.95597 14
 1 4 0 77.6759 3.97211 12
 1 -4 0 80.0143 3.95416 12
 -1 4 0 76.9322 3.91726 11
 1 -4 0 79.8824 4.0618 2
 -1 4 0 80.7971 4.04455 2
 -1 -4 0 84.8369 4.05261 2
 1 4 0 78.2342 4.06335 2
 -1 4 0 85.3844 3.93935 6
 1 4 1 62.3222 2.94333 13
 -1 4 1 61.6408 2.8824 14
 -1 4 -1 56.1738 2.9069 13
 -1 -4 1 59.3307 2.90543 14
 1 4 -1 56.4996 2.93459 13
 1 4 1 52.7176 2.91765 12
 -1 -4 -1 55.8181 2.94634 12
 -1 4 -1 57.9179 2.88981 12
 1 4 -1 55.3676 2.92296 12
 1 -4 -1 57.0691 2.90087 12
 -1 4 -1 58.334 3.01753 5
 1 4 -1 57.9088 3.00904 5
 -1 4 1 59.0312 2.86225 11
 1 -4 -1 58.0296 3.01819 2
 -1 -4 1 60.1364 3.00377 2
 1 4 -1 56.9993 3.02178 2
 1 4 1 56.3827 3.01649 2
 1 -4 1 60.0898 3.02467 2
 -1 4 -1 49.3792 2.98502 2
 -1 -4 -1 60.0462 2.99868 2
 -1 4 1 62.6345 3.00849 2
 -1 4 1 60.8957 2.906 6
 -1 4 -1 58.6804 2.87461 6
 -1 4 -2 9.86255 0.58482 13
 1 4 2 11.4689 0.63911 13
 1 4 -2 9.73036 0.63077 13
 -1 -4 2 11.1515 0.58798 14
 -1 4 2 11.094 0.55591 14
 1 4 -2 9.0783 0.607 12
 -1 -4 -2 9.12549 0.63529 12
 -1 4 -2 9.14793 0.55743 12
 1 4 2 11.7419 0.61811 12
 1 4 -2 10.078 0.74859 5
 -1 4 -2 9.92034 0.77247 5
 1 -4 2 11.335 0.56941 10
 1 4 -2 10.8878 0.75619 2
 1 4 2 11.2995 0.74604 2
 -1 4 -2 9.53252 0.72026 2
 -1 -4 -2 9.02692 0.69725 2
 1 -4 2 11.3316 0.76584 2
 1 -4 -2 8.89593 0.71897 2
 -1 -4 2 11.2177 0.72059 2
 -1 4 -2 10.1592 0.53227 6
 -1 4 2 10.7144 0.61552 6
 1 -4 -2 9.64939 0.55452 6
 -1 -4 3 13.5379 0.72518 14
 1 4 3 12.4246 0.76368 13
 -1 4 -3 13.2957 0.71876 13
 -1 4 3 13.2687 0.69491 14
 1 -4 -3 12.5338 0.73747 13
 -1 4 -3 13.3193 0.69403 12
 1 4 3 13.5322 0.74667 12
 1 4 -3 14.0041 0.75591 12
 -1 -4 -3 13.4322 0.76535 12
 -1 4 -3 12.1808 0.8958 5
 1 4 -3 12.3034 0.86915 5
 1 -4 3 12.8304 0.71056 10
 1 -4 -3 13.4126 0.70104 6
 1 -4 3 11.6478 0.87468 2
 -1 4 -3 12.2579 0.85134 2
 1 -4 -3 13.2467 0.8661 2
 -1 -4 -3 13.26 0.84005 2
 1 4 -3 14.0138 0.88675 2
 -1 -4 3 13.3857 0.84632 2
 1 -4 -4 3.86478 0.51917 2
 -1 -4 -4 3.93488 0.46795 2
 1 4 -4 4.60468 0.55094 2
 -1 4 -4 4.70895 0.50434 2
 1 4 4 5.59958 0.30342 1
 1 4 4 5.67774 0.41078 13
 -1 -4 -4 4.4575 0.41402 13
 -1 4 -4 4.55582 0.33318 13
 -1 -4 4 5.38967 0.36234 14
 1 -4 -4 4.46822 0.36438 13
 -1 4 -4 4.27822 0.30335 12
 1 4 4 5.10268 0.38367 12
 -1 -4 -4 5.11374 0.40899 12
 1 4 -4 4.87041 0.4002 12
 1 -4 4 5.2287 0.29607 4
 -1 4 -4 4.03787 0.56006 5
 1 4 -4 3.76366 0.5288 5
 1 4 4 5.35667 0.30084 4
 -1 -4 -4 4.48953 0.37285 6
 1 -4 4 5.52529 0.34639 10
 -1 4 4 5.68636 0.4207 8
 1 -4 -4 4.45381 0.31695 6
 -1 -4 -5 25.7576 1.35547 3
 1 -4 -5 24.2926 1.51318 2
 -1 4 -5 27.216 1.35616 3
 -1 4 -5 24.6027 1.50716 2
 1 4 -5 23.3244 1.54591 2
 -1 -4 -5 26.7661 1.49445 2
 1 4 5 27.3445 1.3555 1
 1 -4 5 27.3562 1.35269 1
 1 -4 -5 28.0372 1.41638 13
 -1 4 -5 28.1696 1.387 13
 -1 -4 -5 26.7786 1.43648 13
 -1 -4 5 27.0768 1.40424 14
 1 -4 5 27.8921 1.33997 14
 -1 -4 -5 27.7253 1.42541 12
 1 4 -5 28.1255 1.44434 12
 1 4 5 30.7249 1.42801 12
 -1 4 -5 26.8476 1.3635 12
 -1 4 -5 27.4305 1.55996 5
 1 4 -5 27.9185 1.55649 5
 1 -4 5 26.4677 1.3507 4
 1 4 5 26.4121 1.35306 4
 1 -4 5 27.1763 1.39509 10
 -1 4 5 27.9438 1.47376 7
 -1 4 5 29.8479 1.45497 8
 1 -4 -5 25.4578 1.37576 6
 1 4 5 24.4553 1.39185 6
 -1 -4 -5 25.5724 1.40643 6
 -1 4 -5 26.969 1.33941 6
 -1 -4 -6 63.6553 3.39361 2
 -1 -4 -6 64.4638 3.26708 3
 1 -4 -6 69.0484 3.44454 2
 -1 4 -6 67.0307 3.26735 3
 1 4 -6 65.1768 3.47533 2
 -1 4 -6 69.0639 3.43248 2
 1 -4 6 66.0658 3.26441 1
 1 4 6 64.9829 3.26564 1
 1 4 6 65.6205 3.30682 14
 -1 -4 6 64.3173 3.31833 14
 -1 -4 -6 67.962 3.33877 13
 1 -4 6 67.4329 3.25809 14
 1 -4 -6 68.273 3.32229 13
 1 4 -6 69.6251 3.36529 12
 -1 -4 -6 68.6754 3.33233 12
 1 4 6 67.244 3.32633 12
 1 -4 -6 66.798 3.30421 12
 -1 4 -6 67.6386 3.27524 12
 -1 4 -6 53.8146 3.42894 5
 1 4 -6 69.5737 3.46922 5
 1 -4 6 62.5409 3.30561 10
 -1 4 6 63.8206 3.3387 9
 -1 4 6 71.6677 3.36244 8
 -1 4 6 69.4396 3.37281 7
 1 -4 -6 60.8152 3.28803 6
 1 4 6 69.0093 3.30949 6
 -1 -4 -6 65.0217 3.31449 6
 -1 4 -7 17.2639 1.19179 2
 1 4 -7 19.2641 1.29141 2
 -1 -4 -7 19.7375 1.18116 2
 -1 4 -7 20.4092 1.01543 3
 1 -4 -7 19.3733 1.22017 2
 -1 -4 -7 19.3148 1.01246 3
 1 -4 7 20.4464 1.01312 1
 1 4 7 18.1398 1.00927 1
 -1 -4 -7 20.102 1.09352 13
 1 4 7 20.1539 1.05829 14
 1 -4 -7 20.1314 1.07623 13
 -1 4 -7 21.1101 1.03435 12
 -1 -4 -7 19.9334 1.08086 12
 1 -4 -7 19.5228 1.05421 12
 1 -4 7 20.7963 1.18575 5
 -1 4 -7 20.544 1.27578 5
 1 4 -7 21.843 1.2899 5
 -1 -4 7 20.5805 1.18527 5
 1 4 7 18.9056 0.9945 11
 -1 4 7 18.1476 1.09674 9
 1 -4 7 18.2922 1.01975 11
 1 -4 7 20.3694 1.06533 10
 -1 4 7 20.5691 1.14992 7
 -1 4 7 20.2002 1.1133 8
 -1 -4 -7 19.2285 1.06231 6
 1 -4 -7 21.3549 1.04465 6
 1 4 7 19.7586 1.06038 6
 -1 -4 -8 11.1403 0.78547 2
 1 -4 -8 9.58782 0.83862 2
 -1 4 -8 10.2151 0.83425 2
 1 4 -8 9.74962 0.94033 2
 -1 4 -8 10.0089 0.58223 3
 -1 -4 -8 9.23137 0.57519 3
 1 -4 8 11.2869 0.58736 1
 1 4 8 10.9104 0.58714 1
 1 4 8 10.4653 0.63919 14
 1 -4 -8 9.98174 0.65183 13
 -1 -4 -8 10.9808 0.6707 13
 -1 -4 -8 10.0213 0.65034 12
 1 -4 -8 9.5225 0.62621 12
 1 4 -8 9.68508 0.87028 5
 1 -4 8 10.1186 0.76413 5
 -1 4 -8 8.83435 0.88598 5
 -1 -4 8 10.3063 0.77116 5
 -1 4 8 10.9339 0.70042 9
 1 -4 8 10.9302 0.65647 10
 1 4 8 11.9327 0.67514 9
 1 4 8 11.0149 0.56838 11
 -1 4 8 11.4987 0.72774 7
 1 4 8 12.0574 0.70351 8
 -1 4 8 10.8082 0.71383 8
 1 -4 -8 11.0992 0.61623 6
 1 4 8 10.8213 0.63985 6
 -1 -4 -8 10.5456 0.6359 6
 -1 4 -9 10.3905 0.92214 2
 1 4 -9 12.5548 1.04891 2
 -1 4 -9 11.4164 0.64053 3
 1 4 9 10.7815 0.64327 1
 1 -4 9 11.7661 0.64183 1
 -1 -4 -9 12.1176 0.72475 13
 -1 -4 -9 12.3117 0.71286 12
 1 -4 -9 13.1355 0.7014 12
 -1 -4 9 11.4628 0.84243 5
 1 -4 9 11.6503 0.82844 5
 -1 4 9 10.3665 0.7411 9
 1 4 9 10.3642 0.70441 9
 1 -4 9 11.7702 0.71242 10
 1 4 9 11.5298 0.62417 11
 1 4 9 12.586 0.76085 8
 -1 4 9 10.2779 0.76122 8
 -1 4 9 12.2212 0.81081 7
 1 -4 -9 11.7671 0.68131 6
 -1 -4 -9 11.5157 0.6896 6
 1 4 9 11.0162 0.69318 6
 -1 -4 -10 2.9761 0.32883 6
 1 4 10 2.68876 0.43917 7
 1 4 10 2.7085 0.33376 6
 1 -4 -10 2.78784 0.32356 6
 1 -4 -10 2.80461 0.31864 12
 -1 -4 -10 2.74062 0.33176 12
 -1 -4 -10 3.09592 0.36288 13
 -1 -4 10 3.32711 0.54324 5
 1 -4 10 3.01837 0.49667 5
 1 4 10 2.62961 0.25517 11
 -1 4 10 1.77498 0.33974 9
 1 -4 10 2.75892 0.35591 10
 1 4 10 2.70817 0.39514 8
 -1 4 10 2.77632 0.47583 7
 1 4 10 1.91756 0.34858 9
 -1 4 10 2.42841 0.43973 8
 1 -4 10 2.45001 0.26473 1
 1 4 -10 3.09055 0.76799 2
 1 4 10 2.0532 0.27301 1
 -1 4 -10 4.21234 0.6803 2
 1 4 11 15.1918 0.80815 1
 1 -4 11 14.7305 0.79589 1
 1 4 -11 9.69627 1.15166 2
 -1 4 -11 12.0739 1.09498 2
 -1 -4 -11 15.3275 0.87364 13
 1 -4 -11 14.9805 0.85944 12
 -1 -4 -11 15.1392 0.85565 12
 1 -4 11 14.6004 0.99416 5
 1 4 11 14.5126 0.87434 9
 1 -4 11 15.0091 0.87137 10
 1 -4 11 15.146 0.81741 11
 1 4 11 15.4852 0.92088 8
 1 4 11 14.8104 0.92757 7
 -1 4 11 14.1899 0.96021 7
 -1 4 11 15.112 0.93406 8
 1 -4 -11 14.4202 0.85979 6
 1 4 11 14.3483 0.86047 6
 -1 -4 -11 14.2843 0.83027 6
 1 -4 12 48.5347 2.44031 1
 1 4 12 49.5924 2.44994 1
 -1 -4 -12 43.6937 2.47959 13
 -1 -4 -12 49.9281 2.48563 12
 1 -4 12 47.463 2.61009 5
 1 -4 12 45.1143 2.45013 11
 1 -4 12 47.5519 2.50482 10
 1 4 12 49.4481 2.51805 9
 -1 4 12 49.7099 2.57789 8
 1 4 12 49.6124 2.54373 7
 -1 4 12 50.6622 2.59675 7
 1 4 12 50.4366 2.53932 8
 1 -4 -12 45.6937 2.50323 6
 -1 -4 -12 48.8508 2.47566 6
 1 4 12 48.3213 2.501 6
 -1 -4 -13 2.38419 0.39106 13
 1 -4 13 2.73796 0.41749 10
 1 -4 13 1.66866 0.31987 11
 -1 -4 -13 1.72256 0.36782 12
 -1 4 13 3.13006 0.47152 8
 1 4 13 2.60125 0.47558 7
 -1 4 13 2.12395 0.53365 7
 1 -4 -13 1.75034 0.4373 9
 1 4 13 2.28147 0.45279 8
 1 4 13 1.96023 0.39864 9
 -1 -4 -13 2.236 0.3591 6
 1 -4 -13 1.4805 0.4753 6
 1 4 13 2.33884 0.37523 6
 -1 -4 -14 14.7077 0.90129 13
 1 -4 14 13.9943 0.86953 11
 1 -4 -14 12.6669 0.97623 9
 1 4 14 15.5844 0.95443 9
 -1 -4 -14 13.1704 0.8768 12
 1 4 14 14.9474 0.99756 7
 -1 4 14 14.468 0.99795 8
 1 4 14 16.0886 0.98187 8
 -1 4 14 13.453 1.0071 7
 -1 -4 -14 14.5658 0.89522 6
 1 4 14 15.1737 0.921 6
 -1 -4 -15 20.6169 1.17992 13
 -1 -4 -15 21.4286 1.17669 12
 -1 4 15 20.2222 1.27565 8
 -1 4 15 20.0116 1.30937 7
 1 4 15 22.147 1.24053 8
 1 -4 -15 20.1322 1.30217 8
 1 4 15 18.9095 1.23549 7
 1 4 15 17.6795 1.16618 6
 -1 -4 -15 21.0624 1.14254 6
 1 4 15 19.1571 1.20937 9
 1 4 15 19.8767 1.02903 10
 1 -4 15 18.4976 1.13782 11
 1 -4 -15 18.3656 1.28601 9
 -1 -4 -16 3.46099 0.47105 12
 1 4 16 3.26907 0.55918 8
 1 -4 -16 3.3896 0.70081 8
 1 4 16 1.69995 0.53102 7
 -1 4 16 2.91996 0.55453 7
 1 4 16 2.38945 0.49766 9
 1 4 16 2.83922 0.44475 6
 -1 -4 -16 2.83291 0.44974 6
 1 -4 16 2.43526 0.42976 11
 1 4 16 2.64762 0.26779 10
 -1 -4 -17 9.96467 0.77364 12
 1 -4 -17 9.44403 1.08147 8
 1 4 17 10.4639 0.90809 7
 1 4 17 9.80452 0.8408 8
 -1 4 17 8.44661 0.89135 7
 -1 -4 -17 10.3619 0.76695 6
 1 4 17 9.61273 0.77645 6
 1 4 17 9.52593 0.82817 9
 1 -4 17 10.2772 0.75904 11
 1 4 17 11.3624 0.61343 10
 -1 -4 -18 17.2455 1.14704 12
 1 4 18 15.7706 1.22831 7
 1 4 18 16.408 1.2144 8
 -1 -4 -18 18.4662 1.09932 6
 1 4 18 18.294 0.9555 10
 1 4 18 14.068 1.17726 9
 -1 -4 -19 4.7389 0.7047 12
 1 4 19 5.76459 0.85158 7
 1 4 19 6.02951 0.80669 8
 -1 -4 -19 7.12252 0.71545 6
 1 4 19 7.40138 0.49625 10
 1 4 19 5.80401 0.79237 9
 -1 -4 -20 38.4506 2.23048 12
 1 4 20 38.256 2.29937 7
 1 4 20 34.2525 2.23101 8
 -1 -4 -20 37.1101 2.19087 6
 1 4 20 44.4632 2.04274 10
 1 4 20 35.2732 2.21275 9
 -1 -4 -21 3.48616 0.71797 12
 -1 -4 -21 2.88528 0.66957 6
 1 4 21 3.8882 0.74739 7
 1 4 21 2.39265 0.6709 8
 1 4 22 7.66944 0.83612 8
 1 4 22 6.54727 0.84857 7
 -1 -4 -22 8.00087 0.96687 12
 -1 5 0 2.80236 0.23693 6
 1 5 0 2.44351 0.3688 13
 1 5 0 1.98604 0.30407 12
 -1 5 0 1.71813 0.49415 5
 1 5 0 2.29866 0.51871 5
 -1 -5 0 2.22549 0.22818 10
 -1 5 0 2.80053 0.45845 2
 1 5 0 2.11856 0.49839 2
 -1 -5 0 3.36551 0.49863 2
 1 -5 0 2.27289 0.5105 2
 1 5 1 16.3231 0.92952 13
 -1 5 1 15.2262 0.85376 14
 1 5 -1 16.5187 0.9313 13
 1 5 -1 16.1594 0.90898 12
 1 5 1 16.0531 0.91149 12
 1 5 -1 15.4831 1.06479 5
 -1 5 -1 16.532 1.06784 5
 -1 -5 -1 15.7618 0.82887 10
 -1 5 -1 17.3473 1.04138 2
 1 -5 1 16.1597 1.07218 2
 -1 5 1 15.7151 1.01738 2
 1 -5 -1 17.9696 1.08912 2
 -1 -5 -1 16.3123 1.03936 2
 1 5 1 17.0204 1.06076 2
 1 5 -1 15.5148 1.06148 2
 -1 -5 1 15.2498 1.03705 2
 1 5 1 15.3718 0.87951 6
 -1 5 1 16.2765 0.87174 6
 -1 5 -1 17.1236 0.8443 6
 -1 5 -2 15.9515 0.83538 13
 -1 -5 2 14.9016 0.8134 14
 -1 5 2 15.0193 0.79644 14
 1 5 2 15.3991 0.87631 13
 1 5 -2 13.9773 0.86785 13
 1 5 2 16.1852 0.85849 12
 -1 -5 -2 14.5156 0.89084 12
 1 5 -2 14.5661 0.84708 12
 -1 5 -2 14.9943 0.79915 12
 1 5 -2 14.0953 1.01756 5
 -1 5 -2 15.3117 1.02156 5
 1 -5 2 15.4511 0.79634 10
 -1 5 2 14.9352 0.82987 9
 -1 -5 -2 13.8641 0.75285 10
 1 5 -2 11.5363 0.98881 2
 -1 -5 2 15.5443 0.9895 2
 -1 5 -2 15.7061 0.98836 2
 -1 -5 -2 16.2577 0.98721 2
 1 -5 -2 14.6992 1.00847 2
 1 -5 2 16.1506 1.04131 2
 1 5 2 14.6832 0.82686 6
 -1 5 2 15.5676 0.82803 6
 -1 5 -2 15.209 0.76904 6
 -1 -5 3 4.92946 0.55845 2
 1 -5 3 5.06319 0.62566 2
 1 5 -3 5.64964 0.46093 13
 -1 5 -3 4.19979 0.38628 13
 1 -5 -3 5.18955 0.43436 13
 1 5 3 4.09675 0.42557 14
 1 5 3 3.96006 0.42592 13
 -1 -5 3 5.04382 0.36856 14
 -1 5 3 5.11387 0.34897 14
 1 -5 -3 4.95511 0.40013 12
 1 5 -3 5.08282 0.42507 12
 -1 -5 -3 5.52364 0.46729 12
 -1 5 -3 5.47195 0.3517 12
 1 5 3 5.68599 0.42627 12
 -1 5 -3 5.24245 0.63568 5
 1 5 -3 5.65389 0.6585 5
 -1 5 3 5.1639 0.41097 9
 1 -5 3 5.56341 0.3611 10
 1 5 3 5.1633 0.3766 6
 -1 5 -3 5.2728 0.29619 6
 -1 -5 -3 4.92328 0.56156 2
 -1 5 -3 4.1642 0.55982 2
 1 5 -3 5.44262 0.6502 2
 1 -5 -3 5.22906 0.63568 2
 -1 -5 -4 15.6667 0.991 2
 1 -5 -4 13.6893 1.00043 2
 -1 5 -4 14.8199 0.98123 2
 1 5 -4 15.4598 1.05801 2
 -1 5 -4 15.1676 0.8286 13
 1 -5 -4 14.4219 0.86354 13
 -1 -5 4 14.9333 0.8166 14
 1 5 -4 15.6624 0.88865 13
 1 5 4 15.3047 0.85975 14
 1 5 -4 14.4644 0.85582 12
 -1 5 -4 14.8695 0.79422 12
 -1 -5 -4 15.7807 0.90005 12
 1 -5 -4 15.2757 0.84208 12
 1 5 4 16.2717 0.87 12
 -1 5 -4 14.4067 1.04642 5
 1 5 -4 15.1256 1.04295 5
 -1 -5 4 13.9943 0.75326 11
 1 -5 4 16.2535 0.8159 10
 -1 5 4 15.5291 0.86085 9
 -1 5 4 16.6468 0.91733 8
 -1 5 -4 14.322 0.75219 6
 1 5 4 14.0925 0.82334 6
 1 -5 -4 15.4734 0.81453 6
 1 5 -5 4.00583 0.65934 2
 -1 -5 -5 4.17924 0.56381 2
 1 -5 -5 4.55975 0.60916 2
 -1 5 -5 5.3816 0.59611 2
 -1 -5 5 4.91134 0.35845 14
 -1 5 -5 4.64067 0.36626 13
 1 5 5 4.0417 0.40302 14
 1 5 -5 4.15622 0.42125 12
 -1 -5 -5 4.3182 0.44433 12
 1 5 5 4.28566 0.41041 12
 1 5 -5 4.38733 0.43793 13
 1 -5 -5 4.53635 0.37847 12
 1 -5 -5 4.20143 0.4135 13
 -1 5 -5 4.32587 0.31878 12
 1 5 -5 5.29813 0.68991 5
 -1 5 -5 3.79862 0.64409 5
 1 -5 5 4.40425 0.34635 10
 -1 5 5 4.54235 0.42264 9
 -1 5 5 4.38622 0.4526 8
 1 5 5 4.69737 0.37146 6
 1 -5 -5 4.10798 0.34225 6
 -1 5 -5 4.44014 0.26122 6
 1 5 -6 1.3927 0.62073 2
 -1 5 -6 1.49314 0.52049 2
 1 -5 -6 0.45585 0.52638 2
 -1 -5 -6 1.82258 0.49269 2
 1 -5 6 0.80691 0.16972 1
 1 5 6 0.80113 0.187 1
 1 5 6 0.63975 0.28555 14
 1 -5 6 0.94156 0.13117 14
 -1 -5 6 0.39947 0.24136 14
 -1 -5 -6 1.7428 0.3875 13
 1 5 -6 0.96937 0.33049 12
 -1 -5 -6 1.8284 0.36214 12
 1 -5 -6 1.40344 0.3109 13
 -1 5 -6 1.30929 0.26816 13
 -1 5 -6 1.26013 0.20863 12
 1 -5 -6 1.11835 0.27996 12
 -1 -5 -6 1.50115 0.32289 6
 -1 5 -6 2.11801 0.62054 5
 1 -5 6 0.8226 0.16511 4
 1 5 6 0.80316 0.17953 4
 1 5 -6 1.3469 0.62612 5
 1 -5 6 1.21183 0.27188 10
 -1 -5 6 0.79578 0.18676 11
 -1 5 6 0.8377 0.30248 9
 -1 5 6 0.71295 0.3706 8
 -1 5 6 0.72835 0.39027 7
 1 5 6 0.85566 0.2575 6
 1 -5 -6 0.95399 0.23452 6
 -1 5 -6 1.18779 0.1379 6
 1 5 -7 7.57954 0.88317 2
 -1 -5 -7 8.36894 0.50139 3
 -1 5 -7 7.74698 0.49657 3
 -1 5 -7 6.09908 0.77381 2
 1 -5 -7 8.28766 0.83222 2
 -1 -5 -7 8.85719 0.78524 2
 1 -5 7 9.68845 0.49518 1
 1 5 7 9.28951 0.50069 1
 1 -5 7 8.38871 0.47036 14
 -1 5 -7 8.62967 0.54839 13
 1 5 7 9.27847 0.58769 14
 -1 -5 7 8.75079 0.56372 14
 -1 -5 -7 8.0993 0.65423 13
 1 -5 -7 8.3951 0.61152 13
 1 5 -7 9.44065 0.64186 12
 -1 5 -7 9.22698 0.51889 12
 -1 -5 -7 9.73698 0.62695 12
 1 -5 -7 8.83859 0.5767 12
 1 5 7 9.03407 0.49676 4
 1 5 -7 11.0055 0.95292 5
 1 -5 7 8.81406 0.48741 4
 -1 5 -7 9.77125 0.92645 5
 1 5 7 9.24961 0.62304 9
 1 -5 7 8.587 0.57014 10
 -1 5 7 8.80273 0.63545 9
 -1 5 7 8.77761 0.69177 7
 -1 5 7 9.28063 0.66644 8
 -1 5 -7 8.85218 0.47551 6
 1 -5 -7 7.82323 0.54038 6
 -1 -5 -7 8.67757 0.59921 6
 1 5 7 9.09085 0.58144 6
 1 5 -8 6.31905 0.89848 2
 -1 5 -8 8.20881 0.78704 2
 -1 5 -8 6.90455 0.4409 3
 1 -5 -8 5.22742 0.78543 2
 -1 -5 -8 7.74941 0.73405 2
 -1 -5 -8 7.3705 0.44291 3
 1 -5 8 7.55854 0.43907 1
 1 5 8 7.89449 0.44652 1
 1 -5 -8 6.66086 0.55528 13
 -1 -5 -8 8.27643 0.62184 13
 -1 -5 8 6.80446 0.52029 14
 1 5 8 7.69582 0.53189 14
 1 -5 8 7.91764 0.42589 14
 -1 5 -8 7.49142 0.50291 13
 -1 -5 -8 6.70143 0.5541 12
 -1 5 -8 7.26245 0.46566 12
 1 -5 -8 6.8972 0.51874 12
 1 5 -8 7.76432 0.64101 12
 -1 5 -8 8.303 0.86968 5
 1 5 -8 6.05141 0.83804 5
 1 5 8 7.72018 0.56743 9
 1 -5 8 7.79331 0.52378 10
 -1 5 8 7.0886 0.57524 9
 -1 5 8 7.52431 0.62113 8
 1 5 8 8.31736 0.54844 6
 -1 5 8 6.93561 0.6615 7
 -1 -5 -8 7.18867 0.54788 6
 1 -5 -8 6.89404 0.48932 6
 -1 5 -9 0.26145 0.20319 3
 -1 -5 -9 0.04057 0.19676 3
 -1 -5 -9 0.78129 0.52854 2
 1 5 -9 -0.41608 0.74482 2
 1 -5 -9 -0.56024 0.63042 2
 -1 5 -9 0.21691 0.60906 2
 1 5 9 0.08849 0.19787 1
 1 -5 9 0.0098 0.19305 1
 1 5 9 0.32857 0.29725 14
 -1 -5 9 0.08773 0.31941 14
 1 -5 -9 0.51299 0.33508 13
 1 -5 9 0.10553 0.19309 14
 -1 -5 -9 0.46237 0.35005 12
 1 -5 -9 0.42563 0.28185 12
 -1 -5 -9 0.49007 0.40298 13
 -1 5 -9 0.09124 0.24133 12
 -1 -5 -9 -0.06284 0.32215 6
 -1 5 -9 1.45931 0.74223 5
 1 5 -9 1.25712 0.71065 5
 -1 5 9 -0.32649 0.3536 9
 1 5 -9 0.62457 0.49986 12
 1 -5 9 0.35276 0.30289 10
 1 5 9 0.27718 0.42135 8
 -1 5 9 -0.26114 0.46624 7
 1 5 9 0.3763 0.34582 9
 -1 5 9 0.74499 0.40306 8
 1 -5 -9 0.03341 0.26813 6
 1 5 9 0.3868 0.29779 6
 -1 5 -10 21.1871 1.51225 2
 1 5 -10 23.838 1.69031 2
 1 -5 -10 21.9414 1.53242 2
 -1 -5 -10 22.5488 1.45754 2
 1 -5 10 23.5845 1.18237 1
 1 5 10 22.3094 1.17955 1
 -1 -5 -10 24.5364 1.31093 13
 1 -5 -10 23.4588 1.28585 13
 1 5 10 22.7575 1.24268 14
 -1 -5 -10 23.6039 1.2855 12
 1 -5 -10 22.0255 1.24273 12
 -1 5 -10 23.5531 1.22086 12
 1 -5 10 24.9067 1.41618 5
 -1 -5 10 22.3675 1.41356 5
 1 5 10 20.7663 1.154 11
 -1 5 10 21.5991 1.31948 9
 1 5 10 21.7811 1.28927 9
 1 -5 10 21.7668 1.2498 10
 1 5 10 22.9064 1.34899 7
 1 5 10 21.1812 1.32488 8
 -1 5 10 22.7268 1.37468 7
 -1 5 10 21.9589 1.34843 8
 1 -5 -10 24.9865 1.24233 6
 -1 -5 -10 23.2655 1.25705 6
 1 5 10 24.0522 1.27241 6
 1 -5 -11 1.95187 0.85507 2
 -1 -5 -11 0.85888 0.66939 2
 1 5 11 2.07823 0.29179 1
 1 -5 11 2.06002 0.28025 1
 -1 5 -11 2.22601 0.83326 2
 1 5 -11 0.24676 0.99935 2
 1 -5 -11 2.67229 0.41866 13
 1 5 11 1.52892 0.36741 14
 -1 -5 -11 2.12201 0.38846 12
 -1 -5 -11 2.06018 0.44771 13
 1 -5 -11 1.77214 0.36938 12
 -1 -5 11 2.37183 0.59497 5
 1 -5 11 1.75599 0.60608 5
 1 5 11 1.70914 0.24087 11
 -1 5 11 1.69506 0.45759 9
 1 -5 11 1.99759 0.30509 11
 1 -5 11 2.03445 0.39891 10
 1 5 11 1.49533 0.43815 9
 -1 5 11 2.67708 0.54275 8
 1 5 11 2.16326 0.47797 8
 -1 5 11 1.62521 0.59477 7
 1 5 11 1.43041 0.51841 7
 -1 -5 -11 2.54984 0.38348 6
 1 5 11 1.69223 0.39765 6
 1 -5 -11 2.13673 0.34535 6
 -1 -5 -12 11.0442 1.05478 2
 1 -5 -12 10.3134 1.19506 2
 1 5 -12 9.70245 1.44935 2
 1 5 12 9.84023 0.62279 1
 -1 5 -12 9.32535 1.19499 2
 1 -5 12 10.4566 0.61881 1
 -1 -5 -12 9.64467 0.72794 13
 1 5 12 8.61175 0.67375 14
 1 -5 -12 10.2126 0.7296 13
 -1 -5 -12 10.1612 0.73145 12
 1 -5 -12 9.19611 0.68873 12
 1 -5 12 11.2536 0.92491 5
 -1 -5 12 9.22193 0.94047 5
 1 -5 12 9.52998 0.63959 11
 1 -5 12 11.2592 0.73837 10
 1 5 12 11.1861 0.77371 9
 1 5 12 11.2477 0.80631 8
 -1 5 12 10.943 0.91749 7
 -1 5 12 11.4777 0.86976 8
 1 5 12 9.7252 0.85286 7
 -1 -5 -12 10.119 0.69363 6
 1 5 12 9.5171 0.72694 6
 1 -5 -12 9.47777 0.67999 6
 -1 -5 -13 16.2254 0.93675 3
 -1 5 -13 16.4975 0.94944 3
 -1 -5 -13 16.7637 1.05223 13
 1 -5 -13 17.1358 1.05576 13
 -1 -5 -13 15.7157 1.0224 12
 1 -5 -13 17.1572 1.02889 12
 1 5 13 16.9451 0.95543 1
 1 -5 13 18.0528 0.95573 1
 1 -5 13 18.1504 0.97886 11
 1 -5 13 15.5658 1.03877 10
 1 5 13 17.7301 1.09218 9
 -1 5 13 16.3837 1.15918 8
 1 5 13 17.1252 1.14804 8
 -1 5 13 14.7995 1.1828 7
 1 5 13 16.7612 1.14562 7
 1 -5 -13 16.449 1.01514 6
 1 5 13 19.2999 1.07607 6
 -1 -5 -14 12.4323 0.74819 3
 1 5 14 13.4889 0.77048 1
 1 -5 14 13.5492 0.7625 1
 -1 -5 -14 10.5611 0.83787 12
 1 -5 -14 12.5589 0.84946 12
 -1 -5 -14 12.3726 0.86686 13
 1 -5 14 11.6463 0.77788 11
 1 -5 14 12.7742 0.84735 10
 1 5 14 13.0278 0.90566 9
 1 5 14 12.2267 0.96499 7
 1 5 14 12.8768 0.93746 8
 -1 5 14 11.4486 0.96304 8
 -1 5 14 13.716 1.04629 7
 -1 -5 -14 12.8963 0.82076 6
 1 5 14 11.8897 0.8473 6
 1 -5 -14 10.419 0.8251 6
 1 -5 15 23.8863 1.26241 1
 1 5 15 24.5554 1.27394 1
 -1 -5 -15 22.3094 1.33192 12
 1 -5 -15 21.7536 1.37315 12
 -1 -5 -15 21.6061 1.34934 13
 1 -5 15 24.3113 1.29007 11
 1 5 15 21.481 1.39017 9
 1 5 15 23.8884 1.2514 11
 -1 5 15 22.466 1.45856 8
 -1 5 15 22.5232 1.49777 7
 1 5 15 23.8974 1.43907 8
 1 5 15 21.7247 1.43993 7
 1 5 15 22.0689 1.35539 6
 1 -5 -15 19.3687 1.3296 6
 -1 -5 -15 23.5277 1.30618 6
 1 -5 16 0.30398 0.35342 1
 1 5 16 0.37833 0.38384 1
 1 -5 -16 0.65623 0.5299 12
 -1 -5 -16 0.16309 0.44893 12
 -1 -5 -16 -0.678 0.48193 13
 1 -5 16 0.25287 0.39027 11
 1 5 16 -0.25259 0.34594 11
 1 5 16 -0.04383 0.51727 9
 1 5 16 -1.07765 0.58897 8
 -1 5 16 0.23915 0.70315 7
 -1 5 16 0.11203 0.56764 8
 1 5 16 0.05014 0.59566 7
 1 5 16 -0.12226 0.44564 6
 1 -5 -16 0.23948 0.54525 6
 -1 -5 -16 0.42882 0.41203 6
 1 -5 17 1.0062 0.38015 1
 1 5 17 1.5005 0.43234 1
 1 -5 -17 1.20038 0.60378 12
 -1 -5 -17 1.28746 0.48893 12
 -1 -5 -17 1.74184 0.53631 13
 1 -5 17 2.0837 0.43546 11
 1 5 17 1.92103 0.41321 11
 1 5 17 0.99903 0.5844 8
 -1 5 17 1.60835 0.61423 8
 -1 5 17 0.8913 0.67171 7
 1 5 17 1.74934 0.54595 9
 1 5 17 0.21365 0.60144 7
 -1 -5 -17 1.65221 0.46232 6
 1 -5 -17 1.06377 0.63012 6
 1 5 17 1.03989 0.44426 6
 1 -5 18 1.86239 0.42579 1
 1 5 18 3.12363 0.49711 1
 -1 -5 -18 3.00731 0.58892 13
 1 -5 18 2.96533 0.48402 11
 1 5 18 2.26914 0.46117 11
 -1 -5 -18 2.28936 0.53629 12
 1 -5 -18 3.43223 0.75298 12
 -1 5 18 2.49825 0.71111 7
 -1 5 18 2.01496 0.6347 8
 1 5 18 1.76397 0.62446 8
 1 5 18 2.67548 0.70556 7
 1 5 18 3.18715 0.58632 9
 -1 -5 -18 3.41062 0.5421 6
 -1 -5 -19 5.28089 0.74024 13
 1 5 19 6.55896 0.80516 9
 1 -5 19 7.21026 0.6437 11
 -1 -5 -19 5.6035 0.69688 12
 -1 5 19 4.91253 0.86798 7
 1 5 19 6.45676 0.85452 8
 1 5 19 5.58153 0.85776 7
 -1 -5 -19 6.87626 0.71953 6
 -1 -5 -20 8.97979 0.93394 12
 1 5 20 9.75059 1.04132 8
 1 5 20 10.7439 1.12823 7
 -1 -5 -20 10.1541 0.95635 13
 1 5 20 12.6922 1.02765 9
 -1 -5 -21 9.68921 0.96673 12
 1 5 21 11.7927 1.09129 8
 1 5 21 8.54571 1.06222 7
 -1 -5 -21 10.5195 0.98447 13
 1 5 21 8.36977 0.99036 9
 1 5 21 11.222 0.65322 10
 -1 -5 -22 0.56587 0.74002 12
 1 5 22 0.13743 0.7297 8
 1 5 22 0.21948 0.76541 7
 -1 -5 -22 1.6684 0.80024 13
 1 5 22 0.74979 0.32638 10
 1 5 23 1.84422 0.38787 10
 1 5 23 0.54192 0.78712 7
 1 5 23 2.54125 0.75858 8
 -1 -5 -23 1.42625 0.80705 12
 1 5 24 5.93203 0.92131 7
 1 5 24 6.94822 0.88637 8
 -1 -5 -24 6.4832 1.12071 12
 1 -6 0 2.3432 0.63875 2
 -1 -6 0 1.63006 0.58068 2
 1 6 0 2.25475 0.39351 13
 1 6 0 2.17405 0.36777 12
 -1 6 0 1.06886 0.62537 5
 1 6 0 1.50908 0.62172 5
 -1 -6 0 1.77769 0.2025 10
 -1 6 0 0.83325 0.28261 9
 1 6 0 1.19053 0.2834 6
 -1 -6 1 0.26737 0.54895 2
 1 -6 -1 0.5519 0.58859 2
 1 -6 1 1.15023 0.62725 2
 -1 -6 -1 -0.08833 0.54491 2
 1 6 -1 0.71454 0.36697 13
 1 6 1 0.82653 0.33175 13
 1 6 -1 -0.01922 0.30707 12
 1 6 1 -0.01991 0.31747 12
 -1 6 -1 0.09869 0.64159 5
 1 6 1 1.1727 0.60227 5
 -1 6 1 1.11172 0.66075 5
 1 6 -1 1.29456 0.65544 5
 -1 -6 1 0.48071 0.20902 10
 -1 -6 -1 0.32711 0.14767 10
 -1 6 -1 0.54519 0.26103 9
 -1 6 1 0.68223 0.28272 9
 1 6 -1 0.70479 0.26235 6
 -1 6 -1 0.60626 0.2101 6
 1 6 1 0.8628 0.26316 6
 1 -6 -2 1.00638 0.62408 2
 -1 -6 -2 0.57306 0.55272 2
 1 -6 2 2.03672 0.64758 2
 -1 -6 2 1.35907 0.57369 2
 1 6 2 1.83049 0.40575 13
 -1 6 2 1.3116 0.28686 14
 1 6 2 1.56557 0.41101 14
 1 -6 -2 1.40363 0.36978 12
 1 6 -2 0.85152 0.37617 13
 1 6 -2 1.12946 0.32511 12
 1 6 2 1.72601 0.32617 12
 -1 6 -2 1.30472 0.66726 5
 1 6 -2 1.70927 0.65386 5
 -1 -6 2 1.77955 0.25722 10
 -1 6 2 1.47585 0.3184 9
 1 6 -2 0.55217 0.2676 6
 -1 6 -2 1.53396 0.21903 6
 1 6 2 2.10757 0.28569 6
 1 -6 -3 3.15061 0.70226 2
 -1 -6 -3 3.98469 0.63371 2
 -1 -6 3 3.99059 0.62597 2
 1 -6 3 3.4473 0.71388 2
 1 6 3 4.02142 0.46932 14
 -1 6 -3 4.03089 0.39094 13
 -1 -6 -3 3.22161 0.5051 12
 1 6 -3 3.92883 0.41636 12
 1 -6 -3 4.10484 0.43443 12
 1 6 -3 4.74119 0.47027 13
 1 6 3 3.74461 0.4297 12
 -1 6 -3 3.97615 0.34085 12
 1 6 -3 4.37313 0.76731 5
 -1 6 -3 4.33141 0.77231 5
 -1 6 3 4.68596 0.43018 9
 -1 -6 3 3.06459 0.34583 10
 -1 6 3 3.78516 0.50954 8
 1 6 -3 3.42991 0.35207 6
 -1 6 -3 4.28168 0.28501 6
 1 6 3 4.06682 0.37169 6
 -1 -6 -4 4.60651 0.6586 2
 1 -6 -4 5.16557 0.78206 2
 -1 6 -4 3.90694 0.3937 13
 1 6 4 4.30944 0.47081 14
 -1 -6 4 3.50842 0.34904 14
 1 6 4 3.98965 0.43029 12
 1 -6 -4 4.15674 0.43712 12
 -1 -6 -4 4.73601 0.54378 12
 -1 6 -4 4.00345 0.32952 12
 1 6 -4 4.42693 0.4472 13
 1 6 -4 4.61792 0.41905 12
 -1 6 -4 3.44021 0.78569 5
 1 6 -4 4.46344 0.7627 5
 1 -6 4 3.57591 0.34567 10
 -1 -6 4 2.42887 0.36445 10
 -1 6 4 3.8234 0.43037 9
 -1 6 4 3.30096 0.5044 8
 1 6 -4 4.35567 0.36513 6
 1 6 4 3.79675 0.37374 6
 -1 6 -4 3.92353 0.26152 6
 -1 -6 -5 2.55214 0.62447 2
 1 -6 -5 3.65902 0.76839 2
 -1 6 -5 3.51529 0.37792 13
 1 6 5 2.67916 0.42935 14
 -1 -6 5 3.90058 0.33801 14
 1 -6 -5 3.66689 0.47654 13
 1 6 -5 3.27304 0.3971 12
 -1 -6 -5 3.59294 0.49994 12
 -1 6 -5 3.35329 0.29892 12
 1 -6 -5 3.61196 0.421 12
 1 6 -5 3.48554 0.45062 13
 1 6 -5 2.96343 0.81389 5
 1 6 -5 2.68948 0.33533 6
 -1 6 -5 2.96764 0.766 5
 -1 -6 5 2.91852 0.38001 10
 1 -6 5 3.51928 0.33983 10
 -1 6 5 3.08883 0.49336 8
 -1 6 5 2.96328 0.42913 9
 1 6 5 3.07894 0.36048 6
 -1 6 -5 3.09855 0.21841 6
 -1 -6 -6 6.27852 0.74648 2
 1 -6 -6 4.9557 0.80381 2
 -1 6 6 5.21807 0.43162 14
 1 6 6 6.24347 0.52696 14
 1 6 -6 5.65664 0.55853 13
 -1 6 -6 5.15965 0.38959 12
 -1 -6 -6 5.55802 0.56937 12
 1 -6 -6 5.38969 0.48331 12
 -1 6 -6 4.89285 0.44162 13
 1 -6 -6 4.86097 0.54949 13
 -1 6 -6 6.41592 0.90437 5
 1 6 6 6.3554 0.53747 9
 1 -6 6 6.58865 0.44723 10
 -1 6 6 4.71675 0.59674 8
 -1 6 6 5.91609 0.55503 9
 -1 6 -6 5.25404 0.30755 6
 1 -6 -6 5.24264 0.45004 6
 1 6 6 5.29493 0.46253 6
 -1 6 6 6.36098 0.67163 7
 1 -6 -7 0.75428 0.12481 3
 -1 -6 -7 0.77781 0.6171 2
 1 -6 -7 0.40399 0.67203 2
 1 6 -7 0.71881 0.12774 3
 -1 6 7 0.59646 0.13819 1
 1 6 7 0.63008 0.38233 14
 -1 -6 7 1.29234 0.28097 14
 -1 6 7 0.89898 0.29843 14
 1 -6 -7 0.95523 0.37478 12
 -1 -6 -7 1.13229 0.43167 12
 1 -6 -7 1.8504 0.42095 13
 -1 6 -7 0.92526 0.24096 12
 -1 6 -7 1.15012 0.31323 13
 1 6 -7 1.98878 0.43829 13
 1 6 -7 0.95116 0.37491 12
 1 6 -7 1.2618 0.32912 6
 1 6 -7 1.41679 0.82257 5
 1 -6 -7 1.03319 0.32117 6
 -1 6 -7 1.50493 0.75893 5
 1 -6 7 0.36249 0.29816 10
 -1 6 7 2.31583 0.51546 8
 -1 6 7 1.25869 0.41312 9
 1 6 7 0.95058 0.40233 9
 1 6 7 1.25767 0.32586 6
 -1 6 7 0.75096 0.58832 7
 -1 6 -7 1.00886 0.14414 6
 1 -6 -8 13.2546 1.14782 2
 -1 -6 -8 12.8014 1.02771 2
 -1 -6 8 12.1362 0.67094 1
 -1 -6 8 11.3898 0.74267 14
 -1 6 8 13.425 0.75701 14
 1 -6 -8 12.7238 0.85355 13
 1 6 8 12.2687 0.80844 14
 -1 6 -8 13.4614 0.76728 13
 -1 -6 -8 13.8123 0.92261 13
 1 -6 -8 12.6687 0.80837 12
 -1 6 -8 12.3202 0.71238 12
 1 6 -8 13.0328 0.82507 12
 -1 -6 -8 12.083 0.85679 12
 1 6 -8 15.9261 1.30826 5
 -1 6 -8 12.6784 1.24238 5
 1 6 8 12.2299 0.68666 4
 -1 -6 -8 13.2525 0.82516 6
 -1 -6 8 12.4965 0.69659 11
 -1 6 8 10.6764 0.86112 9
 1 6 8 12.8286 0.84009 9
 1 -6 8 12.6665 0.77142 10
 -1 6 8 12.3902 0.91019 8
 -1 6 8 12.5199 0.95217 7
 1 6 8 13.2963 0.9273 8
 -1 6 -8 13.0361 0.65517 6
 1 6 8 12.5904 0.79798 6
 1 -6 -8 12.6033 0.77037 6
 -1 -6 -9 0.26967 0.67502 2
 1 -6 9 0.03328 0.21215 1
 1 6 9 0.07345 0.23505 1
 1 -6 9 0.34271 0.15997 14
 -1 -6 9 -0.03449 0.31725 14
 1 6 9 0.02258 0.38145 14
 -1 -6 -9 0.5689 0.47805 13
 -1 6 -9 0.10948 0.24121 12
 -1 -6 -9 1.50181 0.47472 12
 -1 6 -9 0.2876 0.29713 13
 1 6 -9 0.44225 0.43172 12
 -1 6 -9 0.33057 0.16414 6
 -1 -6 -9 -0.14635 0.3968 6
 1 6 -9 0.07547 0.91288 5
 -1 6 -9 0.68656 0.93301 5
 1 6 9 0.41605 0.21948 4
 1 -6 9 0.02065 0.34162 10
 1 6 9 -0.29172 0.42529 9
 1 6 9 -0.03662 0.47525 8
 1 6 9 0.10463 0.35389 6
 -1 6 -10 10.0169 0.59554 3
 -1 -6 -10 11.9873 1.02832 2
 1 6 10 10.5384 0.59507 1
 1 -6 10 9.38947 0.5826 1
 1 -6 10 9.44927 0.56004 14
 -1 -6 10 10.9855 0.67417 14
 -1 6 -10 10.7795 0.67059 13
 -1 -6 -10 10.3878 0.81437 13
 1 -6 -10 10.1297 0.76987 13
 1 6 10 11.7504 0.71857 14
 1 -6 -10 10.4879 0.72852 12
 -1 -6 -10 10.0393 0.79019 12
 1 6 -10 11.8077 0.80081 12
 -1 6 -10 10.8349 0.61797 12
 -1 6 -10 10.9214 1.21663 5
 1 6 -10 10.7516 1.25214 5
 1 6 10 11.9499 0.78632 9
 1 -6 10 9.75095 0.69616 10
 1 6 10 9.15791 0.82754 8
 1 -6 -10 9.69833 0.67791 6
 1 6 10 8.57175 0.71286 6
 -1 -6 -10 10.7063 0.73317 6
 -1 -6 -11 3.62481 0.83984 2
 1 -6 -11 2.05016 1.02403 2
 1 -6 11 2.66684 0.30113 1
 1 6 11 2.62903 0.30928 1
 -1 -6 11 3.29501 0.43038 14
 1 6 11 3.25689 0.45395 14
 1 -6 11 2.80469 0.27216 14
 1 6 -11 3.03156 0.60445 12
 1 -6 -11 3.04248 0.5247 13
 -1 6 -11 2.79358 0.35134 12
 1 -6 -11 2.03957 0.4623 12
 -1 -6 -11 3.93167 0.53215 12
 -1 -6 -11 2.65146 0.52329 13
 -1 -6 -11 2.04689 0.45712 6
 -1 6 11 2.45959 0.54334 9
 1 -6 11 3.18385 0.44977 10
 1 6 11 3.87564 0.53194 9
 1 6 11 2.92437 0.59833 8
 -1 6 11 2.52073 0.71108 7
 -1 6 11 2.29941 0.63249 8
 1 6 11 2.27433 0.57534 7
 1 6 11 2.80448 0.44449 6
 1 -6 -11 2.62533 0.41439 6
 -1 -6 -12 1.37075 0.9111 2
 1 -6 -12 -0.32497 0.99824 2
 1 6 12 1.49991 0.28806 1
 1 -6 12 1.18253 0.27715 1
 -1 -6 12 1.18033 0.44688 14
 1 6 12 1.07058 0.40791 14
 -1 -6 -12 0.65881 0.49576 12
 1 6 -12 1.14054 0.67745 12
 -1 -6 -12 1.40496 0.50293 13
 1 -6 -12 0.89781 0.4219 12
 -1 6 -12 0.76035 0.33763 12
 1 -6 -12 0.86438 0.50898 13
 -1 -6 -12 1.81408 0.44696 6
 -1 -6 12 2.00303 0.36851 11
 1 -6 12 1.21767 0.32638 11
 1 -6 12 1.05769 0.4138 10
 -1 6 12 0.6155 0.71243 7
 -1 6 12 -0.14139 0.61902 8
 1 6 12 1.05318 0.5269 9
 1 6 12 0.92396 0.58492 8
 1 -6 -12 0.80313 0.39128 6
 1 6 12 1.2865 0.6456 7
 1 6 12 1.08303 0.45276 6
 -1 -6 -13 1.33514 0.92843 2
 1 -6 -13 0.08817 1.13458 2
 1 6 13 0.83286 0.30637 1
 1 -6 13 0.29874 0.28341 1
 1 6 13 0.44442 0.40829 14
 1 -6 -13 0.80943 0.52032 13
 -1 -6 -13 0.38732 0.47167 12
 -1 6 -13 0.49811 0.40629 12
 -1 -6 -13 0.9053 0.49103 13
 1 -6 -13 0.35676 0.43648 12
 -1 -6 -13 0.18917 0.44222 6
 1 -6 13 0.7062 0.4486 10
 1 6 13 0.47386 0.23461 11
 -1 -6 13 1.02933 0.38969 11
 1 -6 13 0.07309 0.34708 11
 -1 6 13 1.469 0.80207 7
 1 6 13 0.97142 0.5663 9
 -1 6 13 1.8583 0.71777 8
 1 6 13 0.66046 0.64012 8
 1 6 13 0.76657 0.64509 7
 1 -6 -13 0.38468 0.38736 6
 1 6 13 0.10909 0.49244 6
 -1 -6 -14 0.68731 1.00144 2
 1 -6 -14 2.89311 1.29965 2
 -1 6 -14 1.54496 0.34403 3
 1 -6 14 2.5676 0.34879 1
 1 6 14 2.3084 0.35382 1
 1 -6 -14 1.71689 0.5236 13
 1 6 14 1.84125 0.4712 14
 -1 6 -14 1.84539 0.49187 12
 1 -6 -14 0.89145 0.45186 12
 -1 -6 -14 1.7252 0.55886 13
 -1 -6 -14 2.13145 0.53954 12
 -1 -6 -14 2.61007 0.47052 6
 1 -6 14 2.09951 0.50238 10
 1 -6 14 3.24446 0.40511 11
 -1 6 14 1.89875 0.78166 7
 1 6 14 2.46162 0.68518 8
 1 6 14 3.21427 0.60404 9
 -1 6 14 1.60914 0.68083 8
 1 6 14 1.15888 0.68451 7
 1 6 14 1.95157 0.53745 6
 1 -6 -14 1.9948 0.45017 6
 -1 6 -15 0.12548 0.3328 3
 -1 -6 -15 1.08802 1.08887 2
 1 -6 -15 1.0612 1.312 2
 1 -6 -15 0.99833 0.56107 13
 1 6 15 0.78033 0.44165 14
 -1 -6 -15 -0.03886 0.51181 13
 1 -6 -15 0.0689 0.49596 12
 1 6 15 -0.01788 0.34214 1
 1 -6 15 0.05313 0.31343 1
 1 -6 15 -0.23996 0.39467 11
 1 -6 15 0.03191 0.43861 10
 1 6 15 0.63924 0.67845 8
 -1 6 15 0.06093 0.74401 7
 1 6 15 -0.7166 0.55881 9
 -1 6 15 -0.17152 0.68035 8
 1 6 15 -1.11612 0.72331 7
 1 -6 -15 0.33863 0.46996 6
 -1 -6 -15 0.46303 0.44797 6
 1 6 15 -0.08351 0.46013 6
 -1 -6 -16 4.26829 0.45524 3
 -1 -6 -16 4.98557 1.23595 2
 -1 6 -16 4.55656 0.48119 3
 1 6 16 4.48989 0.57826 14
 1 -6 -16 4.35809 0.6725 13
 -1 -6 -16 4.85691 0.68615 13
 -1 -6 -16 4.3124 0.61198 12
 1 -6 -16 5.05862 0.65701 12
 1 6 16 5.90676 0.49816 1
 1 -6 16 5.3481 0.47574 1
 1 6 16 5.39885 0.45043 11
 1 -6 16 5.59123 0.62713 10
 1 -6 16 4.04906 0.51145 11
 1 6 16 6.25471 0.78729 8
 -1 6 16 5.43143 0.88437 7
 -1 6 16 4.79621 0.76977 8
 1 6 16 7.34228 0.82004 7
 1 6 16 4.37962 0.70627 9
 1 -6 -16 4.71542 0.62217 6
 -1 -6 -16 3.57182 0.56619 6
 1 6 16 4.91516 0.60701 6
 -1 6 -17 5.88774 0.51234 3
 -1 -6 -17 5.16643 0.48713 3
 1 -6 -17 4.3961 0.70783 13
 -1 -6 -17 4.86883 0.70034 13
 1 -6 -17 5.58018 0.6876 12
 -1 -6 -17 5.76954 0.65929 12
 1 -6 17 4.64883 0.48163 1
 1 6 17 4.93157 0.51757 1
 1 6 17 5.05539 0.47668 11
 1 -6 17 4.89906 0.55378 11
 -1 6 17 3.48887 0.82461 7
 1 6 17 3.97544 0.71711 9
 -1 6 17 3.72794 0.7525 8
 1 6 17 5.44852 0.80754 7
 1 6 17 4.85865 0.80886 8
 1 -6 -17 3.70852 0.63259 6
 -1 -6 -17 4.82712 0.61 6
 -1 -6 -18 1.51662 0.41527 3
 -1 6 -18 2.13782 0.44828 3
 1 -6 -18 1.30747 0.68278 13
 1 -6 -18 0.51951 0.65365 12
 -1 -6 -18 2.63751 0.5943 12
 -1 -6 -18 1.91886 0.62861 13
 1 -6 18 1.15305 0.41965 1
 1 6 18 1.44607 0.44219 1
 1 -6 18 1.40642 0.46686 11
 1 6 18 1.59143 0.39396 11
 -1 6 18 1.59311 0.77352 7
 1 6 18 1.18825 0.70906 7
 -1 6 18 1.56313 0.6991 8
 1 6 18 1.04373 0.61359 9
 1 6 18 2.10205 0.68977 8
 1 -6 -18 1.86052 0.63654 6
 -1 -6 -19 2.91532 0.49516 3
 -1 6 -19 2.1177 0.48315 3
 1 -6 -19 2.98643 0.82848 13
 1 -6 -19 2.58967 0.74973 12
 -1 -6 -19 1.47058 0.68108 13
 -1 -6 -19 3.46164 0.66649 12
 1 -6 19 2.92488 0.46262 1
 1 6 19 3.29543 0.52269 1
 -1 6 19 2.40304 0.23422 10
 1 -6 19 2.85812 0.50727 11
 1 6 19 4.98017 0.69245 9
 1 6 19 2.91805 0.47276 11
 -1 6 19 3.86559 0.7292 8
 1 6 19 2.6583 0.74387 8
 1 6 19 3.49719 0.78075 7
 -1 6 19 2.52318 0.85454 7
 1 -6 -19 1.80426 0.7206 6
 1 -6 20 0.66234 0.4339 1
 1 6 20 -0.32992 0.52242 1
 -1 -6 -20 -0.74244 0.65813 12
 1 -6 -20 1.00708 0.81435 12
 1 -6 -20 -0.60106 0.77338 13
 -1 -6 -20 -0.40692 0.64881 13
 1 6 20 -0.02612 0.46165 11
 1 6 20 0.06209 0.62771 9
 1 -6 20 0.62788 0.48263 11
 1 6 20 0.59024 0.70292 8
 1 6 20 -0.20894 0.79229 7
 -1 6 20 0.3212 0.72115 7
 -1 -6 -20 0.58494 0.48141 3
 -1 6 -20 -0.33896 0.47886 3
 -1 -6 -21 0.82242 0.67736 13
 1 6 21 2.87879 0.66431 9
 1 -6 21 1.56583 0.51212 11
 1 6 21 2.83249 0.52469 11
 1 6 21 2.0157 0.78557 8
 1 6 21 1.54797 0.78528 7
 -1 6 21 0.92532 0.77994 7
 -1 -6 -21 1.81356 0.70148 12
 1 6 21 1.3037 0.56443 1
 -1 -6 -22 1.54368 0.77432 12
 1 6 22 2.34484 0.75513 8
 1 6 22 1.86849 0.83421 7
 1 6 22 3.16074 0.62568 1
 -1 -6 -22 2.68803 0.82748 13
 -1 -6 -23 0.3293 0.84983 13
 -1 -6 -23 0.67254 0.82054 12
 1 6 23 0.46375 0.75424 8
 1 6 23 -0.08196 0.76554 7
 -1 -6 -24 0.95788 0.92841 13
 -1 -6 -24 2.33998 0.93576 12
 1 6 24 3.33174 0.85985 8
 1 6 24 2.07111 0.91421 7
 -1 -6 -25 1.67516 1.09301 13
 -1 -6 -25 0.47191 0.93957 12
 1 6 25 1.08623 0.82933 7
 1 6 25 1.87415 0.81071 8
 1 6 26 -0.65875 0.81283 7
 -1 -6 -26 0.09693 1.1931 13
 -1 -7 0 1.56358 0.71503 2
 1 -7 0 1.34865 0.76885 2
 1 7 0 1.74602 0.407 12
 1 7 0 1.73211 0.44721 13
 -1 7 0 3.70418 0.91722 5
 1 7 0 2.4752 0.89049 5
 -1 7 0 2.43761 0.39908 9
 1 7 0 2.00128 0.323 6
 1 -7 1 6.04045 0.8931 2
 -1 -7 1 5.01593 0.82864 2
 -1 -7 -1 3.53892 0.76905 2
 1 -7 -1 3.91756 0.83737 2
 1 7 1 3.84431 0.4683 12
 1 7 -1 4.15533 0.44767 12
 1 7 -1 4.07207 0.53091 13
 1 7 -1 4.04929 0.87884 5
 -1 7 -1 4.72245 0.96226 5
 1 7 1 6.36423 0.88012 5
 -1 7 1 5.41097 0.91874 5
 -1 7 1 4.98628 0.4738 9
 -1 7 -1 3.74652 0.4363 9
 1 7 1 4.07093 0.39894 6
 1 7 -1 4.41767 0.39782 6
 1 -7 -2 0.49634 0.79084 2
 1 -7 2 1.36218 0.78123 2
 -1 -7 -2 0.05408 0.70918 2
 -1 -7 2 -0.10972 0.68517 2
 1 7 -2 0.94983 0.37344 12
 1 7 2 1.06073 0.38794 12
 1 7 -2 0.99581 0.42058 13
 -1 7 -2 0.74838 0.85996 5
 1 7 2 0.46574 0.84338 5
 -1 7 2 1.31708 0.78807 5
 1 7 -2 0.06058 0.79313 5
 -1 7 2 0.20802 0.39084 9
 -1 7 -2 0.79322 0.31758 9
 1 7 -2 0.31711 0.28875 6
 1 7 2 0.62448 0.31779 6
 1 -7 -3 0.75393 0.74436 2
 -1 -7 -3 1.91001 0.73652 2
 1 7 -3 1.15537 0.40394 13
 1 -7 -3 0.40334 0.44875 12
 1 7 -3 0.25121 0.34828 12
 -1 7 -3 1.72769 0.80953 5
 1 7 -3 0.68545 0.81894 5
 1 7 3 0.40928 0.77573 5
 -1 7 -3 0.28932 0.29845 9
 -1 7 3 0.70681 0.41531 9
 -1 7 3 0.61426 0.52107 8
 1 7 3 0.50878 0.33 6
 1 7 -3 0.22496 0.2947 6
 1 -7 -4 3.76396 0.86583 2
 -1 -7 -4 3.2987 0.7553 2
 1 7 4 1.09449 0.50699 14
 1 7 -4 1.63534 0.44833 13
 1 7 -4 1.59551 0.39806 12
 1 -7 -4 1.83491 0.47039 12
 1 7 -4 1.75178 0.86225 5
 -1 7 -4 3.93317 0.95035 5
 -1 -7 -4 1.4347 0.53692 12
 -1 7 4 1.77365 0.44167 9
 -1 7 4 2.5578 0.55824 8
 1 7 -4 2.08174 0.3159 6
 1 7 4 2.19485 0.37818 6
 -1 -7 -5 2.17588 0.72862 2
 1 -7 -5 1.75675 0.84183 2
 -1 7 -5 1.38681 0.28401 12
 1 7 -5 1.6467 0.4447 13
 1 -7 -5 1.52004 0.46485 12
 -1 -7 -5 1.58327 0.56084 12
 1 7 -5 1.06955 0.3735 12
 -1 7 -5 0.95165 0.36449 13
 1 7 5 1.21188 0.49096 14
 1 7 -5 0.75396 0.84457 5
 -1 7 -5 2.32093 0.95317 5
 -1 7 5 1.30482 0.45253 9
 -1 7 5 1.45162 0.55733 8
 1 7 5 1.75821 0.4596 9
 1 7 5 1.00334 0.36745 6
 1 7 -5 1.03345 0.29435 6
 -1 -7 -6 1.53384 0.70423 2
 1 -7 -6 2.54305 0.87565 2
 1 -7 -6 1.50048 0.45568 12
 -1 7 -6 1.41243 0.28843 12
 1 7 -6 2.13392 0.39635 12
 -1 -7 -6 2.07264 0.5538 12
 1 7 -6 0.98255 0.45005 13
 -1 7 -6 2.67535 0.38207 13
 1 7 6 1.79167 0.48569 14
 -1 7 6 1.77493 0.3674 14
 1 7 -6 2.0305 0.97878 5
 -1 7 -6 2.44911 0.97004 5
 -1 7 6 2.01769 0.60079 8
 -1 7 6 1.71396 0.47988 9
 1 7 6 2.23502 0.47538 9
 1 7 6 2.36413 0.40525 6
 -1 7 6 2.10337 0.65293 7
 1 7 -6 2.14645 0.31671 6
 -1 -7 -7 0.69954 0.73383 2
 1 -7 -7 1.1077 0.85907 2
 -1 7 7 0.89028 0.34851 14
 -1 7 -7 0.95138 0.35128 13
 1 7 7 1.41634 0.46582 14
 1 -7 -7 1.3612 0.46117 12
 1 7 -7 1.64115 0.39575 12
 -1 7 -7 1.52743 0.28637 12
 1 7 -7 0.88472 0.43737 13
 -1 -7 -7 -0.13996 0.55958 12
 1 7 -7 0.81043 0.30911 6
 -1 7 -7 0.3923 0.97905 5
 -1 7 7 1.46074 0.55573 8
 1 7 7 1.55386 0.47393 9
 -1 7 7 1.71968 0.47519 9
 -1 7 7 0.98526 0.64815 7
 1 7 7 1.12915 0.37704 6
 1 -7 -8 4.18612 0.96097 2
 -1 -7 -8 4.58265 0.88697 2
 1 7 8 4.15757 0.54462 14
 -1 7 -8 3.37656 0.43181 13
 -1 7 8 4.61019 0.44095 14
 1 -7 -8 3.58254 0.54094 12
 1 7 -8 4.77052 0.55191 13
 1 -7 -8 5.17463 0.62757 13
 -1 -7 -8 5.94917 0.64553 12
 -1 7 -8 4.01667 0.36488 12
 1 7 -8 5.55433 1.10927 5
 -1 7 -8 5.00281 1.07088 5
 1 -7 8 2.66868 0.43791 10
 -1 7 8 4.64986 0.6737 8
 1 7 8 4.32897 0.64957 8
 -1 7 8 4.69292 0.57587 9
 1 7 8 4.36404 0.57285 9
 1 7 8 4.11658 0.48305 6
 -1 7 8 5.13124 0.7493 7
 -1 -7 -9 2.32255 0.82088 2
 1 -7 -9 2.27462 0.92573 2
 1 7 9 2.43561 0.49021 14
 -1 7 9 3.07624 0.41919 14
 1 7 -9 2.22752 0.44445 12
 1 7 -9 2.15534 0.50093 13
 -1 -7 -9 2.60716 0.58857 12
 1 -7 -9 1.51763 0.54424 13
 -1 7 -9 1.38727 0.28843 12
 1 -7 -9 2.64291 0.4943 12
 -1 7 -9 1.72172 0.37707 13
 1 7 -9 2.60751 0.3765 6
 1 7 -9 2.44639 1.00992 5
 -1 7 -9 3.11582 1.05204 5
 -1 -7 9 1.96004 0.43865 10
 -1 7 9 2.41804 0.53331 9
 1 -7 9 1.67805 0.39457 10
 1 7 9 2.58011 0.63442 8
 -1 7 9 1.84559 0.62043 8
 1 7 9 2.57511 0.54099 9
 1 7 9 1.95266 0.44747 6
 -1 7 9 1.6662 0.67473 7
 1 7 -10 5.23035 0.37907 3
 1 -7 -10 8.49673 1.16756 2
 -1 -7 -10 6.83938 1.00111 2
 -1 7 10 5.78839 0.39225 1
 1 7 10 7.99556 0.6443 14
 -1 7 -10 7.72024 0.55419 13
 -1 7 10 8.34794 0.56745 14
 -1 7 -10 7.80085 0.4766 12
 1 -7 -10 7.16191 0.64825 12
 1 -7 -10 7.47303 0.72736 13
 -1 -7 -10 7.90425 0.71033 12
 1 7 -10 7.09629 0.62342 12
 1 7 -10 7.02811 0.67078 13
 1 7 -10 10.3105 1.22826 5
 -1 7 -10 7.53097 1.21838 5
 1 7 10 8.06231 0.70264 9
 -1 -7 10 8.37617 0.62353 10
 1 -7 10 7.99559 0.57505 10
 -1 7 10 8.24448 0.83297 8
 1 7 10 8.5755 0.79871 8
 1 7 10 6.7927 0.61138 6
 -1 7 -10 6.00061 0.36208 6
 1 7 10 7.70637 0.8779 7
 1 7 -10 7.88415 0.56123 6
 -1 -7 -11 1.59798 0.83304 2
 1 7 -11 1.11794 0.22054 3
 1 7 11 0.95616 0.28272 1
 -1 7 11 2.8413 0.25977 1
 -1 7 11 1.69197 0.40665 14
 1 7 11 0.3302 0.44877 14
 -1 7 -11 0.95113 0.37331 13
 -1 -7 -11 1.08069 0.59327 13
 1 -7 -11 6.19975 0.66925 12
 -1 -7 -11 1.16897 0.56369 12
 -1 7 -11 1.36382 0.29463 12
 1 7 -11 0.92618 0.46873 12
 1 7 -11 1.09747 0.51881 13
 1 7 11 1.18689 0.28009 4
 -1 -7 -11 0.9705 0.50223 6
 1 -7 11 1.08535 0.42537 10
 1 7 11 0.81569 0.52468 9
 1 7 11 2.10119 0.63106 8
 1 7 11 0.28849 0.43052 6
 -1 7 -11 0.82398 0.16128 6
 1 7 11 1.46405 0.72836 7
 1 -7 -12 4.95212 1.21286 2
 1 7 -12 5.80885 0.43355 3
 -1 -7 -12 4.88588 1.02388 2
 1 7 12 6.76711 0.47079 1
 -1 7 12 6.74947 0.45426 1
 -1 7 12 7.55354 0.58578 14
 1 7 12 6.13098 0.64079 14
 -1 7 -12 7.55563 0.55928 13
 1 -7 -12 5.02038 0.65131 12
 -1 7 -12 6.47869 0.48233 12
 1 7 -12 6.89021 0.67667 12
 -1 -7 -12 7.67257 0.73694 12
 -1 -7 -12 5.33465 0.76056 13
 1 -7 -12 7.33551 0.74587 13
 1 7 12 6.54325 0.46213 4
 -1 -7 -12 6.74352 0.67021 6
 -1 7 12 6.32476 0.41029 11
 1 -7 12 7.58421 0.60886 10
 -1 7 12 7.07961 0.94044 7
 -1 7 12 7.36194 0.8217 8
 1 7 12 7.00864 0.73394 9
 1 7 12 7.13942 0.78198 8
 1 7 12 8.37584 0.94737 7
 -1 7 -12 6.32145 0.3968 6
 1 7 12 7.18773 0.63767 6
 -1 -7 -13 1.83264 0.96968 2
 1 -7 -13 1.98693 1.19301 2
 1 7 13 0.74289 0.3094 1
 -1 7 13 0.90043 0.31146 1
 1 7 13 0.72918 0.4724 14
 -1 7 13 1.31132 0.43458 14
 -1 7 -13 0.87283 0.32231 12
 -1 -7 -13 2.06225 0.60019 12
 -1 7 -13 1.27128 0.39296 13
 1 7 -13 1.1476 0.56179 12
 1 -7 -13 0.68796 0.57553 13
 -1 -7 -13 2.20663 0.65041 13
 1 -7 -13 0.70705 0.5221 12
 -1 -7 -13 0.62051 0.51853 6
 -1 7 -13 0.87999 0.2331 6
 1 -7 13 1.77044 0.46212 10
 -1 7 13 1.00555 0.27789 11
 -1 7 13 0.67701 0.75794 7
 -1 7 13 1.1256 0.63644 8
 1 7 13 1.53722 0.58072 9
 1 7 13 1.57114 0.68196 8
 1 7 13 1.19478 0.46803 6
 1 7 13 0.27842 0.72823 7
 -1 -7 -14 1.97553 1.05202 2
 1 -7 -14 0.75046 1.28753 2
 -1 7 14 1.11201 0.36115 1
 1 7 14 1.44141 0.32744 1
 -1 7 14 1.21904 0.46121 14
 1 7 14 1.60145 0.49986 14
 -1 7 -14 0.60406 0.34696 12
 1 -7 -14 1.57171 0.57947 13
 -1 -7 -14 0.70517 0.61152 13
 -1 7 -14 1.05324 0.41384 13
 1 7 -14 1.3757 0.64775 12
 -1 -7 -14 0.78336 0.55393 12
 1 -7 -14 1.7407 0.5624 12
 -1 -7 -14 0.41449 0.51289 6
 1 -7 14 1.97194 0.48789 10
 -1 7 14 1.36224 0.32541 11
 1 7 14 1.3209 0.60013 9
 1 7 14 1.11628 0.68044 8
 -1 7 14 1.313 0.70661 8
 -1 7 14 2.38773 0.76751 7
 1 7 14 0.56867 0.46079 6
 1 7 14 0.11647 0.77739 7
 1 7 15 1.02955 0.33358 1
 -1 7 15 1.20583 0.3968 1
 1 7 15 1.70288 0.51792 14
 -1 7 -15 0.94824 0.37891 12
 1 -7 -15 0.4933 0.62716 13
 -1 -7 -15 0.20051 0.57772 12
 1 7 -15 1.22414 0.73587 12
 1 -7 -15 1.81088 0.56538 12
 -1 -7 -15 0.4063 0.64849 13
 -1 -7 -15 1.04817 0.53406 6
 1 -7 15 1.72896 0.51809 10
 1 7 15 1.64633 0.79674 7
 -1 7 15 -0.06306 0.72782 8
 1 7 15 0.50205 0.60984 9
 -1 7 15 1.01741 0.82813 7
 1 7 15 0.11192 0.73643 8
 -1 -7 -15 -0.09135 1.10042 2
 -1 7 -15 0.53147 0.34921 3
 1 -7 -15 0.11488 1.38348 2
 1 7 16 1.68178 0.52872 14
 1 -7 -16 1.9004 0.6012 12
 1 7 -16 1.3704 0.81893 12
 -1 -7 -16 0.55549 0.65247 13
 -1 7 -16 1.24292 0.42661 12
 -1 -7 -16 1.98512 0.65695 12
 1 -7 -16 1.80492 0.6645 13
 1 7 16 1.95649 0.37467 1
 -1 7 16 1.26739 0.77076 8
 1 7 16 1.65475 0.75108 7
 1 7 16 1.931 0.64382 9
 1 7 16 1.93614 0.73263 8
 -1 7 16 0.64002 0.82266 7
 1 -7 -16 2.46581 1.42972 2
 -1 7 -16 1.38471 0.37102 3
 -1 -7 -16 0.98157 1.18772 2
 -1 -7 -17 3.29209 1.29365 2
 -1 7 -17 2.8891 0.4371 3
 1 7 17 2.67054 0.59422 14
 1 -7 -17 3.62663 0.67535 12
 -1 -7 -17 4.3285 0.66373 12
 -1 7 -17 2.9448 0.52254 12
 1 -7 -17 3.30341 0.72713 13
 -1 -7 -17 2.64925 0.72698 13
 1 7 17 3.42204 0.44351 1
 1 7 -17 4.1551 0.91662 12
 -1 7 17 2.32223 0.85835 7
 -1 7 17 3.51095 0.8234 8
 1 7 17 1.73071 0.79323 8
 1 7 17 3.07545 0.68508 9
 1 7 17 3.20326 0.85044 7
 1 -7 -17 3.52104 0.61614 6
 -1 -7 -18 1.50812 1.36964 2
 -1 7 -18 2.4011 0.44571 3
 1 7 18 2.19406 0.61231 14
 -1 -7 -18 3.17124 0.75761 13
 1 -7 -18 2.19445 0.79086 13
 -1 -7 -18 1.78978 0.64658 12
 1 -7 -18 3.64651 0.71097 12
 -1 7 -18 2.3706 0.57774 12
 1 7 18 3.22832 0.4599 1
 1 7 18 1.69396 0.67487 9
 -1 7 18 3.54914 0.87346 8
 1 7 18 3.83425 0.89695 8
 1 7 18 1.471 0.88086 7
 -1 7 18 2.4456 0.85913 7
 1 -7 -18 1.02601 0.6295 6
 1 7 19 0.36802 0.43475 1
 -1 -7 -19 0.10584 0.71229 13
 1 -7 -19 -0.10382 0.73914 12
 -1 -7 -19 -0.94128 0.64087 12
 1 -7 -19 -0.17951 0.8084 13
 1 7 19 0.19307 0.60161 14
 1 7 19 1.53514 0.67747 9
 -1 7 19 1.39803 0.77649 8
 -1 7 19 0.66213 0.8485 7
 1 7 19 1.0274 0.83511 7
 1 7 19 0.06832 0.75315 8
 -1 7 -19 1.04305 0.44182 3
 -1 -7 -19 0.76426 1.49058 2
 1 7 20 -0.07657 0.4664 1
 1 -7 -20 0.92458 0.77439 12
 -1 -7 -20 0.74932 0.69685 12
 -1 -7 -20 -0.22356 0.73517 13
 1 7 20 0.61159 0.62181 14
 1 -7 -20 0.39483 0.86206 13
 1 7 20 0.26912 0.64664 9
 -1 7 20 0.5693 0.7325 8
 -1 7 20 -0.86716 0.94448 7
 1 7 20 0.43257 0.82902 8
 1 7 20 -1.38271 0.90956 7
 -1 7 -20 0.02601 0.47822 3
 1 7 21 1.03274 0.50286 1
 -1 -7 -21 0.05341 0.73981 12
 1 -7 -21 1.23478 0.88642 12
 -1 -7 -21 0.47664 0.82802 13
 1 7 21 0.77695 0.66074 14
 1 -7 -21 0.65895 0.96124 13
 1 7 21 1.20022 0.64799 9
 1 7 21 0.80695 0.91214 7
 -1 7 21 0.18174 0.90253 7
 1 7 21 2.19896 0.85721 8
 -1 7 -21 0.48437 0.48347 3
 1 7 22 0.50505 0.7022 14
 1 -7 -22 3.4794 1.13084 13
 1 7 22 3.7208 0.60194 1
 1 -7 -22 2.98657 1.02885 12
 -1 -7 -22 1.26924 0.82957 12
 1 7 22 1.43904 0.88346 7
 -1 7 22 -0.28403 0.90261 7
 1 7 22 1.27589 0.8644 8
 -1 7 -22 1.84367 0.55218 3
 -1 -7 -23 2.14411 1.02372 13
 -1 -7 -23 2.26619 0.89456 12
 1 7 23 0.62211 1.00981 7
 1 7 23 1.42022 0.93217 8
 -1 7 23 1.66703 0.96866 7
 1 -7 -23 0.57257 1.22277 13
 1 7 23 1.32022 0.60086 1
 1 7 24 0.87524 0.89577 8
 1 7 24 -1.11568 1.07121 7
 -1 -7 -24 1.94353 0.95629 12
 -1 -7 -24 3.86326 1.01272 13
 1 7 24 3.23573 0.68284 1
 -1 -7 -25 1.93796 1.03364 12
 -1 -7 -25 -0.25219 1.1045 13
 1 7 25 0.54913 0.92983 8
 1 7 25 -0.29187 0.98617 7
 -1 -7 -26 -0.1751 1.14722 12
 -1 -7 -26 0.94577 1.27919 13
 1 7 26 -0.38137 0.90028 8
 1 7 26 2.02697 0.9988 7
 -1 -7 -27 -0.80526 1.37712 12
 1 7 27 -1.36622 0.99502 7
 -1 -7 -27 1.51667 1.45774 13
 1 8 0 2.80933 0.45547 12
 1 -8 0 3.63729 0.92685 2
 -1 -8 0 1.88553 0.84023 2
 -1 8 0 2.67571 1.03989 5
 1 8 0 2.16648 0.93014 5
 -1 8 0 2.44415 0.45825 9
 1 8 0 2.16282 0.36493 6
 1 8 -1 5.29369 0.54908 12
 -1 -8 1 5.72498 0.94916 2
 1 -8 -1 5.95504 1.02988 2
 1 -8 1 6.52041 1.00646 2
 -1 -8 -1 5.59457 0.93437 2
 1 8 1 6.45426 1.05713 5
 1 8 -1 6.58037 1.0776 5
 -1 8 -1 5.64798 1.08484 5
 -1 8 1 6.70655 1.07859 5
 -1 8 1 4.96406 0.56615 9
 -1 8 -1 5.07547 0.53789 9
 -1 8 1 6.00191 0.70001 8
 1 8 1 5.02428 0.48611 6
 1 8 -1 6.06332 0.47855 6
 1 8 -2 0.80469 0.39376 12
 1 -8 -2 0.67129 0.87682 2
 -1 -8 -2 2.45623 0.80766 2
 -1 8 -2 2.76905 1.00444 5
 -1 8 2 0.95247 0.99806 5
 1 8 -2 -0.29871 0.96311 5
 1 8 2 0.35729 0.90857 5
 -1 8 2 0.82288 0.56453 8
 -1 8 2 0.66951 0.45751 9
 -1 8 -2 0.82968 0.37566 9
 1 8 -2 0.8624 0.31225 6
 1 8 2 1.05347 0.37588 6
 1 8 -3 0.57833 0.38562 12
 -1 -8 -3 1.04562 0.80589 2
 1 -8 -3 0.75836 0.92783 2
 1 8 -3 1.00117 0.96697 5
 -1 8 3 1.3795 0.99589 5
 1 8 3 0.78074 0.89256 5
 -1 8 -3 0.95197 1.01368 5
 -1 8 -3 0.11532 0.35846 9
 -1 8 3 0.12671 0.47044 9
 1 8 3 0.71538 0.46646 9
 -1 8 3 0.0811 0.5817 8
 1 8 -3 0.69725 0.30073 6
 1 8 3 0.58128 0.37931 6
 1 8 -4 2.13618 0.41764 12
 1 -8 -4 1.62852 0.93813 2
 -1 -8 -4 1.46213 0.78855 2
 -1 8 -4 4.21673 1.18452 5
 -1 8 4 -0.07242 0.96357 5
 1 8 -4 1.28376 1.03211 5
 1 8 4 1.77544 0.95876 5
 -1 8 4 2.66949 0.51717 9
 -1 8 -4 1.92226 0.37151 9
 -1 8 4 0.88807 0.60982 8
 1 8 4 1.46035 0.50076 9
 1 8 4 2.48114 0.43141 6
 1 8 -5 4.15187 0.48617 12
 -1 -8 -5 3.23488 0.85915 2
 1 -8 -5 4.11762 1.02518 2
 -1 8 -5 4.14217 1.15393 5
 1 8 5 2.13802 0.95708 5
 1 8 -5 7.45458 1.12251 5
 -1 8 5 3.77377 0.70269 8
 -1 8 5 4.55553 0.5864 9
 1 8 5 4.38669 0.5833 9
 -1 8 -5 3.47973 0.42182 9
 1 8 5 4.41322 0.50754 6
 -1 8 5 4.88444 0.85759 7
 1 -8 -6 5.51772 1.06273 2
 -1 -8 -6 5.07624 0.96006 2
 1 8 6 5.20144 0.68246 14
 1 8 -6 6.31066 0.53939 12
 1 8 -6 5.25637 1.19571 5
 -1 8 -6 7.67072 1.236 5
 1 8 6 5.19506 0.64021 9
 1 8 6 5.66374 0.81683 8
 -1 8 6 5.36634 0.66255 9
 -1 8 6 5.89156 0.73966 8
 -1 8 6 4.77472 0.82457 7
 1 8 6 6.04567 0.58167 6
 1 -8 -7 1.25222 0.99675 2
 -1 -8 -7 1.89299 0.89523 2
 1 8 7 2.65834 0.5992 14
 1 8 -7 2.62606 0.42847 12
 -1 -8 -7 2.7246 0.67587 12
 1 8 -7 2.94017 1.15553 5
 -1 8 -7 3.68614 1.18483 5
 -1 8 7 2.64009 0.5658 9
 1 8 7 1.78754 0.70404 8
 1 8 7 2.97694 0.57705 9
 -1 8 7 1.94865 0.6713 8
 1 8 7 1.87327 0.46339 6
 -1 8 7 1.5953 0.7658 7
 1 -8 -8 5.61479 1.17296 2
 -1 -8 -8 3.8106 0.94261 2
 -1 8 8 2.98184 0.45795 14
 1 8 8 3.27494 0.62403 14
 -1 8 -8 2.5778 0.44186 13
 1 8 -8 2.73579 0.45203 12
 -1 -8 -8 2.06618 0.69512 12
 -1 8 -8 2.77904 0.35564 12
 1 8 -8 2.41916 1.17635 5
 -1 8 -8 3.08124 1.15094 5
 -1 8 8 2.54687 0.56311 9
 -1 8 8 2.98925 0.71705 8
 1 8 8 3.06843 0.74688 8
 1 8 8 2.3397 0.58789 9
 1 8 8 2.33442 0.48268 6
 -1 8 8 3.18783 0.88037 7
 1 -8 -9 0.44875 1.11644 2
 -1 -8 -9 -1.18575 0.97088 2
 -1 8 9 0.22105 0.40883 14
 -1 8 -9 0.72959 0.39603 13
 1 8 9 -0.53513 0.52941 14
 -1 -8 -9 0.25898 0.64561 12
 1 8 -9 0.06911 0.4139 12
 1 8 -9 0.92141 1.19797 5
 -1 8 -9 0.42018 1.28673 5
 -1 8 9 0.72311 0.51044 9
 1 8 9 0.55523 0.53435 9
 1 8 9 0.50408 0.6791 8
 -1 8 9 0.47167 0.69036 8
 -1 8 9 -0.23652 0.78308 7
 1 8 9 -0.18676 0.44828 6
 1 8 9 0.46449 0.76688 7
 1 -8 -10 1.49955 1.15147 2
 -1 -8 -10 3.07216 0.96091 2
 -1 -8 -10 2.95081 0.71046 12
 1 8 -10 3.65925 0.50128 12
 -1 8 -10 2.3285 0.46109 13
 1 8 10 2.83916 0.59879 14
 -1 8 10 3.04656 0.49187 14
 1 8 -10 3.14742 1.17605 5
 -1 8 -10 2.78132 1.26149 5
 1 8 10 4.80745 0.80892 8
 1 8 10 4.2877 0.65607 9
 -1 8 10 4.50406 0.7729 8
 -1 8 10 2.34663 0.90955 7
 1 8 10 2.61017 0.87482 7
 1 8 10 3.50377 0.52364 6
 -1 -8 -11 3.76717 1.06858 2
 1 -8 -11 1.97039 1.22115 2
 -1 8 -11 4.02991 0.49519 13
 1 8 11 3.07938 0.60992 14
 -1 8 11 3.70536 0.50935 14
 1 8 11 3.42625 0.64325 9
 -1 8 11 4.22222 0.81393 8
 -1 8 11 4.0506 0.86571 7
 1 8 11 3.35838 0.80502 8
 1 8 11 4.30015 0.89203 7
 1 8 11 4.39279 0.55955 6
 1 8 -11 3.83841 0.5087 12
 1 -8 -11 2.12261 0.70501 13
 -1 -8 -11 1.92608 0.73225 12
 -1 -8 -12 3.87114 1.08699 2
 1 -8 -12 2.1864 1.32247 2
 -1 8 12 3.82081 0.52058 14
 1 8 12 3.65984 0.60443 14
 -1 8 12 2.66662 0.78309 8
 -1 8 12 3.15844 0.94333 7
 1 8 12 2.74954 0.76034 8
 1 8 12 3.59132 0.68012 9
 1 8 12 3.74692 0.55974 6
 1 8 12 3.23365 0.87299 7
 1 8 -12 2.92948 0.51927 12
 -1 8 -12 2.4602 0.47331 13
 1 -8 -12 4.89794 0.76556 13
 -1 -8 -12 3.34902 0.73696 12
 -1 -8 -13 -0.70967 1.0815 2
 1 -8 -13 -0.55162 1.35558 2
 1 8 13 -0.46285 0.55729 14
 -1 8 13 -0.23619 0.47545 14
 1 8 13 0.1756 0.76048 8
 1 8 13 0.05047 0.60941 9
 -1 8 13 -0.56032 0.81954 7
 -1 8 13 -0.4465 0.76528 8
 1 8 13 0.96821 0.84787 7
 1 -8 -13 0.86605 0.6776 13
 1 8 -13 0.68257 0.48573 12
 -1 -8 -13 -1.12399 0.69525 12
 -1 8 -13 -0.13966 0.41042 13
 -1 8 14 1.35449 0.49496 14
 1 8 14 1.62467 0.58825 14
 -1 8 14 -0.51288 0.98709 7
 1 8 14 0.26764 0.65369 9
 -1 8 14 1.27384 0.8048 8
 1 8 14 1.58472 0.78813 8
 1 8 14 1.683 0.88106 7
 1 -8 -14 2.23682 1.46757 2
 -1 -8 -14 1.50809 1.12098 2
 -1 -8 -14 1.67409 0.78006 13
 -1 8 -14 1.29912 0.4336 13
 -1 -8 -14 0.59766 0.69315 12
 1 8 -14 0.98594 0.5117 12
 1 -8 -14 -0.0834 0.65886 12
 1 -8 -14 1.64062 0.72007 13
 1 8 15 1.04889 0.60355 14
 -1 8 15 0.52861 0.52792 14
 -1 8 15 0.30544 0.85967 7
 -1 8 15 -0.14096 0.80376 8
 1 8 15 0.27984 0.92566 7
 1 8 15 -0.4473 0.81561 8
 1 8 15 0.28472 0.70894 9
 1 -8 -15 0.37808 1.4875 2
 -1 -8 -15 3.11904 1.33448 2
 1 8 -15 1.77587 0.57717 12
 1 -8 -15 0.67231 0.74509 13
 1 -8 -15 -0.30393 0.67862 12
 -1 -8 -15 0.42483 0.71391 12
 -1 8 -15 0.64815 0.43468 13
 -1 -8 -15 1.18358 0.80005 13
 1 8 16 1.92168 0.61094 14
 -1 8 16 2.27591 0.57011 14
 -1 8 16 1.85416 0.88517 8
 1 8 16 2.07108 0.81349 8
 -1 8 16 1.99507 0.99948 7
 1 8 16 1.02182 0.98805 7
 1 8 16 1.20223 0.72206 9
 -1 -8 -16 0.10786 1.26815 2
 1 -8 -16 1.62443 1.61227 2
 -1 -8 -16 1.94218 0.74209 12
 -1 8 -16 0.29729 0.4424 13
 1 -8 -16 0.97029 0.81572 13
 -1 -8 -16 0.33061 0.77349 13
 1 8 -16 1.75344 0.60417 12
 1 -8 -16 2.09045 0.70603 12
 -1 8 17 2.56379 0.58139 14
 1 8 17 2.89228 0.65137 14
 1 -8 -17 1.54159 0.85496 13
 1 -8 -17 1.78244 0.74182 12
 -1 8 -17 2.3269 0.49675 13
 1 8 -17 1.28239 0.68345 12
 -1 -8 -17 0.95496 0.7556 12
 -1 -8 -17 1.64441 0.79885 13
 1 8 17 2.42871 0.9854 7
 -1 8 17 1.32016 0.91541 8
 1 8 17 0.49021 0.90112 8
 1 8 17 2.02918 0.76208 9
 -1 8 17 2.08343 1.01907 7
 -1 -8 -17 4.89162 1.45856 2
 1 -8 -17 3.51794 1.76988 2
 1 8 18 0.82181 0.62167 14
 -1 8 18 0.49602 0.61302 14
 1 8 18 -0.06686 0.72739 9
 1 -8 -18 -0.10267 0.77629 12
 -1 -8 -18 0.58559 0.79243 13
 -1 -8 -18 0.72799 0.75925 12
 1 -8 -18 0.2433 0.86114 13
 1 8 18 0.07926 0.99377 7
 -1 8 18 1.48073 0.97135 7
 -1 8 18 1.21969 0.88436 8
 1 8 18 1.2416 0.91718 8
 -1 -8 -18 2.27701 1.59512 2
 1 8 19 1.30998 0.66533 14
 -1 8 19 1.88503 0.63208 14
 1 8 19 2.03258 0.77561 9
 1 -8 -19 0.7836 0.87221 13
 -1 -8 -19 0.32459 0.76963 12
 1 -8 -19 1.04925 0.8211 12
 -1 -8 -19 2.12387 0.86153 13
 -1 8 19 1.8705 0.88576 8
 1 8 19 1.61026 0.91066 8
 -1 8 19 1.73192 1.06892 7
 1 8 19 1.73221 0.98733 7
 -1 -8 -19 0.27342 1.63904 2
 -1 8 20 1.76255 0.66932 14
 1 8 20 1.5891 0.68005 14
 1 8 20 1.24634 0.69492 9
 -1 8 20 0.57032 1.03315 7
 1 8 20 1.03169 0.97301 7
 1 8 20 3.12991 0.92992 8
 -1 8 20 0.17749 0.84223 8
 -1 -8 -20 2.0618 1.83856 2
 1 -8 -20 0.54025 0.88675 12
 -1 -8 -20 -0.0565 0.78222 12
 -1 -8 -20 2.20929 0.87219 13
 1 -8 -20 2.11699 0.97332 13
 1 8 21 0.71985 0.69455 14
 -1 8 21 1.11106 0.71341 14
 1 -8 -21 -0.46222 1.00454 12
 1 -8 -21 0.53958 1.07582 13
 -1 -8 -21 0.46516 0.92761 13
 -1 -8 -21 0.89017 0.83352 12
 -1 8 21 1.0152 0.82713 8
 1 8 21 0.50409 0.90665 8
 1 8 21 1.34431 1.04742 7
 -1 8 21 0.89139 0.99504 7
 1 8 22 -0.42623 0.73154 14
 1 -8 -22 1.36035 1.16912 13
 -1 -8 -22 1.12813 0.93419 13
 -1 -8 -22 0.8846 0.91218 12
 1 -8 -22 0.88267 1.04609 12
 1 8 22 0.87934 0.92746 8
 -1 8 22 0.10288 0.94037 7
 1 8 22 1.30871 1.01456 7
 1 8 23 0.89793 0.78438 14
 -1 -8 -23 -1.21025 1.03865 13
 1 -8 -23 0.18996 1.23071 13
 -1 -8 -23 0.06771 0.97046 12
 1 -8 -23 0.4162 1.09802 12
 -1 8 23 0.32022 0.97804 7
 1 8 23 0.91722 0.95888 8
 1 8 23 1.36866 1.06704 7
 1 8 24 1.04884 0.81847 14
 1 -8 -24 0.76608 1.29352 12
 1 -8 -24 0.54004 1.3937 13
 -1 -8 -24 0.24538 1.08344 13
 -1 -8 -24 1.16959 1.0014 12
 1 8 24 0.9165 1.02986 7
 -1 8 24 -0.2198 0.9901 7
 1 8 24 -0.19124 0.90047 8
 1 8 25 1.21 0.85144 14
 -1 -8 -25 1.60137 1.11286 12
 -1 -8 -25 0.08944 1.19354 13
 1 8 25 0.49774 0.96316 8
 1 8 25 2.22472 1.10151 7
 1 8 26 1.44233 0.91033 14
 -1 -8 -26 0.71066 1.24338 12
 -1 -8 -26 2.76841 1.33302 13
 1 8 26 0.51703 0.98779 8
 1 8 26 0.7721 1.08018 7
 1 8 27 -1.20371 0.94343 14
 -1 -8 -27 1.20068 1.36171 12
 -1 -8 -27 0.1107 1.44424 13
 1 8 27 2.05766 1.14245 7
 1 8 28 -0.62835 0.8933 14
 -1 -8 -28 0.25231 1.67727 13
 -1 -8 -28 0.687 1.57396 12
 -1 9 0 0.56374 0.64169 8
 1 9 0 -0.02944 0.52646 9
 1 9 0 0.2636 1.132 5
 -1 9 0 0.72194 1.19181 5
 1 -9 0 -0.794 1.12693 2
 -1 -9 0 -1.30277 0.93133 2
 -1 9 1 0.80661 0.65155 8
 1 9 1 2.04567 0.55493 9
 1 9 1 2.69181 1.13641 5
 -1 9 -1 1.29034 1.16738 5
 -1 9 1 0.26684 1.16718 5
 1 9 -1 0.98605 1.17784 5
 1 -9 -1 0.35647 1.05205 2
 -1 -9 -1 1.69723 0.95181 2
 1 9 2 0.79463 0.52726 9
 -1 9 2 0.9265 0.66454 8
 -1 9 2 0.61594 1.0966 5
 1 9 2 0.34465 1.11829 5
 -1 9 -2 -0.66268 1.26897 5
 1 9 -2 0.27647 1.16224 5
 1 -9 -2 -0.18051 1.13152 2
 -1 -9 -2 1.24229 0.96187 2
 1 9 3 2.33965 0.58691 9
 -1 9 3 3.78744 0.75773 8
 1 9 3 3.60033 1.1898 5
 -1 9 -3 1.56967 1.19317 5
 -1 9 3 5.23785 1.22893 5
 1 9 -3 4.00717 1.27978 5
 -1 -9 -3 1.24939 0.98022 2
 1 -9 -3 3.19455 1.15779 2
 -1 9 4 -1.64635 1.19419 5
 -1 9 -4 0.2035 1.22291 5
 1 9 4 1.79334 1.12493 5
 1 9 -4 0.59181 1.21959 5
 -1 9 4 0.79111 0.66971 8
 1 9 4 0.38752 0.56138 9
 1 -9 -4 1.66003 1.15078 2
 -1 -9 -4 -0.784 0.9269 2
 -1 9 4 0.53781 0.81651 7
 -1 9 5 0.34211 1.07121 5
 1 9 -5 1.53476 1.2403 5
 -1 9 -5 0.21121 1.33606 5
 1 9 5 1.86698 1.14695 5
 -1 9 5 0.91288 0.85924 7
 1 9 5 0.8926 0.61282 9
 1 9 5 -0.15452 0.74866 8
 -1 9 5 1.12924 0.70522 8
 -1 -9 -5 2.871 0.98244 2
 1 -9 -5 0.09444 1.15942 2
 1 9 6 1.0969 1.0974 5
 -1 9 6 0.1697 1.10812 5
 1 9 -6 1.06099 1.3006 5
 -1 9 -6 1.09546 1.30668 5
 -1 9 6 1.3697 0.85519 7
 -1 9 6 1.06545 0.58605 9
 1 9 6 0.94735 0.74292 8
 1 9 6 1.33267 0.60227 9
 -1 9 6 0.74502 0.70745 8
 1 -9 -6 0.6812 1.15142 2
 -1 -9 -6 1.3062 1.01674 2
 1 9 7 2.77866 1.13916 5
 -1 9 7 0.75682 1.10813 5
 -1 9 -7 -0.11412 1.3471 5
 1 9 -7 -0.88429 1.3223 5
 -1 9 7 0.12854 0.87533 7
 1 9 7 0.10913 0.76835 8
 -1 9 7 1.77191 0.77039 8
 1 9 7 0.54293 0.62489 9
 -1 -9 -7 0.50233 1.02449 2
 1 -9 -7 1.30323 1.143 2
 1 9 8 0.32714 0.92562 7
 -1 9 8 1.19702 0.89557 7
 1 9 8 1.1267 0.77488 8
 -1 9 8 1.04372 0.75477 8
 1 9 8 2.02228 0.63725 9
 1 -9 -8 2.0681 1.21147 2
 -1 -9 -8 0.08557 1.03183 2
 -1 9 -8 2.02878 1.35404 5
 1 9 -8 1.15537 1.34864 5
 1 9 9 -0.40024 0.89049 7
 1 9 9 0.27883 0.62207 9
 -1 9 9 -0.42352 0.77628 8
 1 9 9 0.2909 0.80281 8
 -1 9 9 1.03259 0.91654 7
 -1 -9 -9 -0.26402 1.08978 2
 1 -9 -9 0.21383 1.30351 2
 -1 9 -9 1.74962 1.38255 5
 1 9 -9 2.42214 1.44831 5
 1 9 10 0.2039 0.91982 7
 1 9 10 1.18116 0.66569 9
 -1 9 10 1.13755 0.78698 8
 -1 9 10 0.1435 0.93422 7
 1 9 10 0.42004 0.79547 8
 1 -9 -10 2.44634 1.42292 2
 -1 -9 -10 0.36284 1.11346 2
 -1 9 -10 0.52429 1.33173 5
 -1 9 11 -0.96734 0.9788 7
 1 9 11 0.06222 0.79481 8
 -1 9 11 1.72083 0.85514 8
 1 9 11 -0.57244 0.66861 9
 -1 -9 -11 -0.56395 1.19893 2
 1 -9 -11 -1.04275 1.50321 2
 1 9 11 -0.41766 0.91192 7
 -1 9 12 2.78015 0.99645 7
 1 9 12 0.65994 0.68213 9
 1 9 12 0.25821 0.87797 8
 -1 9 12 0.75975 0.83718 8
 1 -9 -12 1.21102 1.43493 2
 1 9 12 2.22192 0.97819 7
 -1 9 13 1.22934 0.85467 8
 1 9 13 2.97321 0.76781 9
 1 9 13 0.93862 0.90105 8
 -1 9 13 1.44416 0.99125 7
 1 -9 -13 -0.50841 1.64355 2
 -1 -9 -13 0.30611 1.25949 2
 1 9 13 1.11824 1.03589 7
 -1 -9 -14 0.3214 1.34192 2
 1 -9 -14 1.87602 1.62083 2
 1 9 14 0.9261 0.99163 7
 1 9 14 3.25217 0.78035 9
 -1 9 14 2.00461 1.06947 7
 1 9 14 1.8918 0.89086 8
 -1 9 14 1.74075 0.87373 8
 1 -9 -15 -1.60336 0.90192 13
 -1 9 15 1.26718 0.89953 8
 1 9 15 0.40166 0.99337 7
 1 9 15 1.45994 0.88875 8
 1 9 15 0.58065 0.7126 9
 -1 9 15 -0.26017 1.03557 7
 1 -9 -15 1.41674 1.7246 2
 -1 -9 -15 0.79105 1.36696 2
 1 9 16 0.33893 0.73254 9
 1 -9 -16 0.06458 0.92125 13
 -1 9 16 1.07734 0.85317 8
 -1 9 16 -0.09 1.02949 7
 1 9 16 -0.24967 1.02739 7
 1 9 16 0.15199 0.91479 8
 1 -9 -16 1.05156 1.80236 2
 -1 -9 -16 -0.47908 1.50781 2
 1 9 17 1.35137 0.70544 14
 1 9 17 1.34691 0.73023 9
 1 -9 -17 -1.00955 0.98878 13
 1 9 17 0.08639 1.06672 7
 1 9 17 0.71198 0.98589 8
 -1 9 17 0.56159 1.03972 7
 -1 9 17 -0.08638 0.91293 8
 1 -9 -17 3.34874 2.03419 2
 -1 -9 -17 -1.14601 1.57692 2
 1 9 18 0.92854 0.71093 14
 1 9 18 1.62625 0.77926 9
 1 9 18 -0.35877 1.09812 7
 -1 9 18 1.6217 0.96303 8
 -1 9 18 0.97408 1.03241 7
 1 9 18 1.4867 1.00028 8
 -1 -9 -18 0.95254 1.67538 2
 1 -9 -18 0.56608 0.96919 13
 1 9 19 0.78915 0.74164 14
 1 9 19 0.65206 1.11083 7
 -1 9 19 0.81213 1.08636 7
 1 9 19 0.08618 0.98986 8
 -1 9 19 1.68756 0.96357 8
 -1 -9 -19 2.33695 1.80611 2
 -1 -9 -19 0.94823 0.96075 12
 1 -9 -19 0.07476 1.02058 13
 -1 -9 -19 -0.07167 1.01461 13
 1 9 20 1.32527 0.77646 14
 -1 9 20 1.6873 1.11986 7
 -1 9 20 1.26679 0.94268 8
 1 9 20 1.43815 1.02934 8
 1 9 20 1.54634 1.16632 7
 -1 -9 -20 2.20612 1.90967 2
 -1 -9 -20 -1.05354 0.97571 12
 1 -9 -20 0.23956 1.09615 13
 -1 -9 -20 1.94309 1.01449 13
 1 9 21 0.52349 0.76562 14
 -1 -9 -21 0.13816 1.02768 12
 1 -9 -21 -0.51233 1.20961 13
 -1 -9 -21 0.07806 1.08628 13
 -1 9 21 -0.40359 0.9697 8
 -1 9 21 0.32816 1.12851 7
 1 9 21 -0.65574 0.99992 8
 1 9 22 2.1778 0.8637 14
 -1 -9 -22 -0.43742 1.12698 12
 1 -9 -22 0.92579 1.2429 13
 -1 -9 -22 0.65873 1.11847 13
 1 9 22 0.19513 1.0184 8
 1 9 23 0.87721 0.83646 14
 -1 -9 -23 1.04447 1.17482 13
 1 -9 -23 2.75 1.40031 13
 -1 -9 -23 2.40685 1.15497 12
 1 9 24 2.96311 0.91312 14
 -1 -9 -24 1.4895 1.27369 13
 -1 -9 -24 1.74327 1.2311 12
 1 -9 -24 2.83875 1.58618 13
 1 9 25 0.50543 0.89616 14
 -1 -9 -25 1.20426 1.37611 13
 -1 -9 -25 0.08984 1.2934 12
 1 -9 -25 -1.67277 1.75559 13
 1 9 26 -0.17593 0.92464 14
 -1 -9 -26 -0.78147 1.37418 12
 1 9 27 1.28024 0.97295 14
 -1 -9 -27 0.21603 1.45201 12
 1 9 28 1.32982 0.98926 14
 -1 -9 -28 2.66462 1.71168 12
 -1 10 0 2.65789 0.76522 8
 -1 10 0 0.3297 1.37929 5
 1 10 0 2.36478 1.35125 5
 -1 10 -1 1.53991 0.74989 8
 -1 10 1 0.89169 0.76438 8
 -1 10 1 -1.49894 1.40873 5
 1 10 -1 -0.11037 1.32469 5
 -1 10 -1 0.11317 1.41235 5
 1 10 1 1.15561 1.29531 5
 1 10 2 -1.03307 1.34778 5
 -1 10 -2 1.40276 1.48893 5
 -1 10 2 2.41303 1.31883 5
 1 10 -2 1.82136 1.51149 5
 -1 10 -2 -0.86483 0.72831 8
 1 10 2 -0.5552 0.79295 8
 -1 10 2 -0.48527 0.74031 8
 1 -10 -2 1.06717 1.26781 2
 -1 -10 -2 -1.45686 1.11012 2
 -1 10 2 0.2641 0.87202 7
 -1 10 3 2.27295 1.36028 5
 1 10 3 2.34785 1.31835 5
 -1 10 -3 1.20592 1.50803 5
 1 10 -3 1.75717 1.49972 5
 -1 10 -3 0.89614 0.72392 8
 1 10 3 0.39368 0.7773 8
 -1 10 3 0.50147 0.77203 8
 -1 -10 -3 1.29061 1.12548 2
 1 -10 -3 2.71449 1.33755 2
 -1 10 3 2.14883 0.94981 7
 -1 10 -4 -1.24379 1.52828 5
 1 10 -4 -0.96486 1.46573 5
 1 10 4 2.32479 1.3492 5
 -1 10 4 0.81486 1.29735 5
 -1 10 -4 0.13973 0.71952 8
 -1 10 4 -0.28795 0.79164 8
 1 10 4 0.11516 0.78956 8
 -1 -10 -4 1.02735 1.08719 2
 -1 10 4 -0.82045 0.90417 7
 1 10 5 3.10845 1.30064 5
 -1 10 5 1.10571 1.29654 5
 -1 10 -5 0.77117 1.49747 5
 1 10 5 1.1853 0.81304 8
 -1 10 5 0.77553 0.77867 8
 -1 10 5 1.54244 0.96818 7
 1 10 6 0.06099 0.79256 8
 -1 10 6 -0.06189 0.81423 8
 -1 10 6 1.66196 0.99592 7
 1 10 7 0.06261 0.85571 8
 -1 10 7 0.45041 0.81285 8
 1 10 7 1.24423 0.95653 7
 -1 10 7 0.59702 0.95775 7
 -1 10 8 0.8705 0.83168 8
 1 10 8 -0.3873 0.84676 8
 -1 10 8 -0.30843 1.00736 7
 1 10 8 -0.96705 1.01365 7
 -1 10 9 0.95729 1.02924 7
 1 10 9 1.52864 0.87831 8
 -1 10 9 0.97508 0.84957 8
 1 10 9 0.98516 1.0223 7
 -1 10 10 -0.43459 0.9078 8
 1 10 10 -0.11694 0.71961 9
 1 10 10 -0.61766 0.90519 8
 -1 10 10 1.07248 1.01056 7
 1 10 10 1.70801 1.02949 7
 -1 10 11 0.76852 1.01329 7
 1 10 11 1.27925 0.87989 8
 -1 10 11 1.28082 0.89461 8
 1 10 11 1.90424 0.78641 9
 -1 10 12 0.23577 0.88354 8
 -1 10 12 0.88486 1.11796 7
 1 10 12 0.29475 0.97271 8
 1 10 12 1.67434 0.81766 9
 -1 10 13 2.45824 0.96129 8
 -1 10 13 0.18326 1.10688 7
 -1 10 14 -0.59806 0.97102 8
 1 10 14 -2.63344 1.2612 8
 1 10 15 0.88096 0.81281 9
 -1 10 15 1.2454 0.9377 8
 1 10 15 1.90697 1.12423 8
 -1 10 16 -0.83195 0.9691 8
 -1 10 17 2.59347 1.04556 8
 -1 10 18 0.09969 0.98684 8
 1 11 0 0.36366 0.85011 8
 -1 11 0 0.88945 0.79936 8
 -1 11 -1 -0.69419 0.82332 8
 -1 11 1 0.06092 0.83436 8
 1 11 1 -0.06151 0.86214 8
 1 11 -1 0.96074 0.84664 8
 1 11 2 -0.7561 0.87448 8
 -1 11 2 -2.00995 0.91117 8
 -1 11 -2 0.33907 0.77005 8
 -1 11 3 1.81574 0.85884 8
 1 11 3 -0.51691 0.89705 8
 -1 11 -3 -0.38729 0.7975 8
 -1 11 4 0.06706 0.86884 8
 1 11 4 -0.06611 0.91106 8
 -1 11 -4 0.3239 0.7885 8
 -1 11 -5 1.1586 0.7795 8
 1 11 5 0.06767 0.95652 8
 -1 11 5 -0.34718 0.88713 8
 -1 11 6 -1.22295 0.93394 8
 -1 11 7 -1.41123 0.9794 8
 -1 11 8 -0.76923 0.99034 8
 -1 11 9 -0.15949 0.97069 8
 -1 11 10 -0.82822 1.02004 8
 -2 0 0 0.05854 0.07355 14
 2 0 1 20.2227 1.06976 12
 -2 0 -1 22.3261 1.06985 14
 2 0 1 20.5474 1.06982 14
 2 0 1 19.7638 1.07494 4
 -2 0 -1 22.4605 1.07562 4
 2 0 2 481.582 23.6836 4
 -2 0 -2 501.268 23.6817 4
 -2 0 -2 478.07 23.6742 14
 2 0 2 482.794 23.6769 14
 2 0 2 477.377 23.6837 1
 -2 0 -2 498.101 23.6804 1
 2 0 2 487.823 23.6748 12
 -2 0 -2 471.735 23.6755 12
 -2 0 -3 10.2909 0.56435 1
 2 0 3 11.1197 0.57336 1
 2 0 3 10.7857 0.56021 14
 -2 0 -3 10.1402 0.55753 14
 2 0 3 11.2028 0.55094 13
 -2 0 -3 10.0455 0.55514 12
 2 0 3 11.2619 0.55701 12
 2 0 3 10.7083 0.56801 4
 -2 0 -3 9.85536 0.56714 3
 2 0 3 11.7419 0.57385 3
 2 0 3 11.0542 0.56192 6
 -2 0 -3 10.1062 0.56171 6
 2 0 4 32.7289 1.63355 14
 2 0 4 32.6903 1.62476 13
 -2 0 -4 32.5314 1.62605 13
 -2 0 -4 31.8924 1.63027 12
 2 0 4 32.8022 1.6296 12
 2 0 4 32.9758 1.64354 1
 -2 0 -4 32.559 1.6391 1
 -2 0 -4 34.6222 1.64335 11
 -2 0 -4 32.03 1.63627 6
 2 0 4 33.2016 1.63346 6
 2 0 4 33.7384 1.6432 3
 -2 0 -4 31.3459 1.64197 3
 2 0 5 183.186 8.8982 3
 -2 0 -5 180.385 8.89924 3
 -2 0 -5 171.102 8.88182 13
 2 0 5 178.226 8.89015 14
 2 0 5 188.455 8.88848 12
 -2 0 -5 171.409 8.88661 12
 2 0 5 181 8.89832 1
 -2 0 -5 185.71 8.89673 1
 -2 0 -5 184.949 8.89896 11
 -2 0 -5 178.625 8.89088 10
 2 0 5 185.902 8.88026 7
 2 0 5 182.171 8.88253 8
 2 0 5 191.402 8.89272 6
 -2 0 -5 181.359 8.89301 6
 -2 0 -6 5.35358 0.32827 3
 2 0 6 5.27953 0.32869 3
 -2 0 -6 5.42367 0.30542 13
 -2 0 -6 4.99066 0.31365 12
 2 0 6 5.35412 0.31289 12
 -2 0 -6 5.84824 0.32918 1
 2 0 6 5.30372 0.32571 1
 -2 0 -6 5.32116 0.33051 11
 -2 0 -6 5.31571 0.31872 10
 2 0 6 5.23389 0.31787 10
 2 0 6 5.27971 0.32474 11
 2 0 6 5.39592 0.31928 7
 2 0 6 5.58782 0.31209 8
 2 0 6 5.68131 0.31718 6
 -2 0 -6 5.81911 0.32313 6
 2 0 7 3.02176 0.21128 6
 -2 0 -7 2.88851 0.22335 6
 -2 0 -7 2.72445 0.20663 12
 2 0 7 3.85327 0.23224 1
 2 0 7 3.52128 0.22024 10
 2 0 7 2.84172 0.21092 9
 2 0 7 2.82985 0.21806 11
 -2 0 -7 2.95513 0.23273 11
 -2 0 -7 3.08752 0.2031 8
 -2 0 -7 2.75259 0.20118 7
 2 0 7 3.05791 0.21187 8
 2 0 7 3.9689 0.25939 7
 -2 0 -7 2.92792 0.22355 3
 -2 0 -8 0.21481 0.09658 12
 2 0 8 0.26996 0.13789 1
 -2 0 -8 0.52564 0.11108 8
 -2 0 -8 0.28534 0.12546 7
 2 0 8 0.05463 0.10471 9
 2 0 8 0.13987 0.1116 8
 -2 0 -8 0.47017 0.11765 6
 2 0 8 0.13971 0.11377 10
 -2 0 -8 0.39974 0.1428 11
 2 0 9 96.2097 4.78234 1
 -2 0 -9 94.6275 4.77778 8
 -2 0 -9 107.121 4.81558 7
 2 0 9 93.7941 4.80803 8
 -2 0 -9 98.2684 4.77715 6
 2 0 9 92.8368 4.77455 10
 2 0 10 22.0151 1.12552 1
 -2 0 -10 21.9105 1.13631 8
 -2 0 -10 23.4308 1.22669 7
 -2 0 -10 20.9578 1.11196 6
 2 0 10 21.73 1.11583 10
 -2 0 -10 19.3775 1.1071 9
 2 0 11 241.578 11.5163 1
 -2 0 -11 231.64 11.5085 9
 2 0 11 237.689 11.5096 10
 -2 0 -11 233.42 11.5061 6
 -2 0 -11 224.788 11.5429 8
 2 0 12 48.3157 2.37204 11
 -2 0 -12 45.4859 2.36259 9
 2 0 12 43.4966 2.35203 10
 -2 0 -12 46.6475 2.36265 6
 2 0 12 45.4395 2.36659 6
 -2 0 -12 53.8578 2.4752 8
 2 0 13 17.9369 0.95072 10
 2 0 13 17.8997 0.96305 11
 -2 0 -13 16.4156 0.95119 9
 2 0 13 14.7329 0.94972 9
 2 0 13 17.2228 0.95371 6
 -2 0 -13 17.9858 0.95448 6
 2 0 14 15.8993 0.95163 11
 2 0 14 15.5364 0.96103 9
 -2 0 -14 16.8997 0.96779 9
 2 0 14 17.5724 0.9399 10
 2 0 14 17.2345 0.95278 6
 -2 0 -14 15.9851 0.95106 6
 2 0 15 63.4953 3.11816 11
 2 0 15 64.7467 3.10099 10
 -2 0 -15 58.5573 3.1398 9
 2 0 15 55.1404 3.11244 6
 -2 0 -15 60.9408 3.11435 6
 2 0 16 9.13732 0.63655 10
 -2 0 -16 9.25063 0.67753 6
 2 0 16 9.43924 0.6425 6
 2 0 17 31.9951 1.73692 10
 -2 -1 0 198.529 9.72319 14
 2 1 0 192.429 9.72802 14
 2 1 0 187.685 9.73039 12
 2 -1 0 221.591 9.75132 7
 2 1 0 198.277 9.70824 2
 2 -1 0 186.062 9.70515 2
 -2 -1 0 202.792 9.69982 2
 -2 1 0 203.332 9.70098 2
 -2 -1 -1 191.516 9.60453 4
 -2 1 -1 196.924 9.59755 5
 2 1 -1 196.051 9.59785 5
 -2 1 -1 184.799 9.602 4
 -2 1 -1 196.185 9.58631 14
 -2 -1 -1 200.696 9.60952 14
 2 1 1 202.333 9.61319 14
 -2 -1 1 196.205 9.62527 14
 -2 1 -1 196.473 9.59019 2
 2 -1 1 189.596 9.60104 2
 2 1 -1 191.864 9.60097 2
 -2 -1 -1 200.151 9.59085 2
 -2 -1 1 193.44 9.59228 2
 2 -1 -1 195.097 9.59877 2
 2 1 1 207.755 9.61701 12
 -2 -1 -1 200.713 9.61553 12
 2 1 2 54.3509 2.70679 1
 -2 -1 -2 55.5137 2.70276 1
 -2 1 -2 52.267 2.69827 1
 2 -1 2 55.7238 2.68795 14
 2 1 2 56.7442 2.71046 13
 -2 1 -2 56.3815 2.68211 14
 -2 -1 -2 50.9663 2.70512 14
 2 1 2 55.3956 2.70927 14
 -2 -1 -2 55.8117 2.71328 12
 2 1 2 56.781 2.71169 12
 -2 -1 -2 55.1746 2.70293 4
 2 -1 2 54.4243 2.70595 4
 2 1 -2 53.6393 2.71523 5
 2 1 2 54.1639 2.70609 4
 -2 1 -2 52.2439 2.70024 4
 -2 1 -2 53.4781 2.71374 5
 2 -1 2 52.9153 2.69983 5
 -2 -1 2 54.6436 2.70408 5
 2 -1 2 56.5315 2.7062 3
 2 1 2 53.7298 2.70626 3
 2 1 -2 54.3591 2.72025 2
 -2 1 -2 50.3392 2.69451 2
 2 1 2 57.7878 2.71134 6
 2 -1 3 51.1833 2.58447 1
 2 1 3 52.8648 2.58622 1
 -2 1 -3 49.6895 2.57797 1
 -2 -1 -3 51.0674 2.5804 1
 2 1 3 54.4678 2.58895 14
 2 1 3 53.9924 2.58782 13
 2 -1 3 53.6679 2.56378 14
 -2 1 -3 49.9731 2.56137 14
 -2 -1 -3 48.9326 2.58241 13
 -2 -1 -3 51.6269 2.58729 14
 2 1 3 53.9541 2.58866 12
 -2 -1 -3 51.0592 2.58759 12
 2 1 3 52.4255 2.5837 4
 -2 -1 3 53.2034 2.60868 5
 2 -1 3 51.7099 2.59721 5
 2 -1 3 51.2207 2.58109 4
 -2 1 -3 51.583 2.57738 10
 2 1 3 52.1484 2.58423 3
 2 -1 3 54.3188 2.58409 3
 -2 -1 -3 50.9301 2.58838 6
 2 -1 3 53.6239 2.56135 6
 2 1 3 51.1175 2.58549 6
 2 -1 4 8.56793 0.43022 14
 2 1 4 9.46927 0.46161 13
 -2 -1 -4 8.07075 0.45832 14
 -2 -1 -4 8.24579 0.45548 13
 2 1 4 7.47643 0.4533 14
 2 1 4 7.98258 0.45254 12
 2 -1 4 8.50177 0.42028 12
 -2 1 -4 7.65716 0.41946 12
 -2 -1 -4 7.94695 0.45843 12
 2 -1 4 7.9837 0.45336 1
 -2 -1 -4 8.07407 0.44648 1
 -2 1 -4 8.29195 0.45005 1
 2 1 4 8.17906 0.45416 1
 -2 1 -4 8.3113 0.44877 10
 -2 -1 -4 8.60016 0.44735 11
 -2 1 -4 8.33453 0.45303 11
 -2 -1 -4 7.67811 0.45357 3
 2 1 4 8.22641 0.45277 3
 2 -1 4 8.5174 0.45339 3
 -2 1 -4 7.48988 0.45184 3
 2 1 4 7.91948 0.45308 6
 -2 -1 -4 7.23901 0.45563 6
 2 -1 4 9.17411 0.4324 6
 -2 1 -4 7.94315 0.43193 6
 2 1 5 100.648 5.14856 13
 2 1 5 104.431 5.14836 14
 -2 -1 -5 104.886 5.14891 13
 -2 -1 -5 103.779 5.14925 12
 2 1 5 106.213 5.14999 12
 -2 1 -5 105.526 5.12157 12
 -2 1 -5 104.846 5.12977 6
 2 -1 5 108.695 5.13002 6
 -2 -1 -5 104.155 5.15309 6
 -2 1 -5 100.285 5.1437 10
 -2 1 -5 110.599 5.15104 11
 2 -1 5 98.8375 5.14475 10
 2 -1 5 99.4276 5.12394 9
 -2 -1 -5 108.728 5.14415 11
 2 1 5 104.138 5.1473 1
 -2 1 -5 111.06 5.14721 1
 2 -1 5 101.625 5.14657 1
 -2 -1 -5 109.339 5.14726 1
 2 -1 5 106.498 5.14525 3
 -2 1 -5 103.266 5.14853 3
 -2 -1 -5 100.037 5.1469 3
 2 1 5 104.224 5.14568 3
 2 1 6 112.206 5.23164 12
 -2 1 -6 106.67 5.20163 12
 2 -1 6 106.329 5.21125 6
 -2 1 -6 112.23 5.21325 6
 -2 -1 -6 107.423 5.23257 6
 -2 -1 -6 105.789 5.2239 11
 2 -1 6 105.832 5.22677 11
 -2 -1 -6 105.567 5.21238 10
 2 1 6 98.8201 5.21722 11
 2 -1 6 107.945 5.21273 9
 2 -1 6 106.379 5.22863 10
 -2 1 -6 105.283 5.22961 11
 2 -1 6 107.1 5.22743 1
 2 1 6 104.995 5.22584 1
 -2 -1 -6 103.794 5.22462 1
 -2 1 -6 104.715 5.22395 1
 2 -1 6 106.583 5.22623 3
 -2 -1 -6 104.3 5.22633 3
 -2 1 -6 102.243 5.22491 3
 2 1 6 106.263 5.22724 3
 2 1 7 704.46 33.8316 12
 2 -1 7 706.87 33.8174 6
 -2 -1 -7 705.088 33.8333 6
 -2 1 -7 723.29 33.8134 6
 2 1 7 674.438 33.8264 1
 2 -1 7 665.257 33.8268 1
 -2 -1 -7 651.856 33.822 3
 -2 1 -7 653.856 33.822 3
 2 -1 7 713.656 33.8275 9
 -2 -1 -7 705.716 33.8295 11
 2 1 7 678.273 33.8201 11
 -2 -1 -7 703.292 33.8124 10
 -2 1 -7 707.389 33.8351 11
 2 -1 7 695.83 33.8291 10
 2 1 8 254.499 12.811 10
 -2 -1 -8 253.829 12.8327 11
 -2 1 -8 266.826 12.8399 11
 -2 1 -8 265.968 12.8105 9
 -2 -1 -8 257.868 12.8125 10
 2 -1 8 254.11 12.8307 10
 2 -1 8 263.389 12.8443 9
 2 1 8 265.566 12.8285 1
 2 -1 8 265.375 12.8293 1
 -2 -1 -8 275.768 12.8349 6
 2 -1 8 267.152 12.8237 6
 -2 1 -8 255.489 12.813 6
 -2 1 -9 15.8019 0.77316 9
 2 1 9 13.4859 0.76059 10
 2 -1 9 13.6629 0.78117 10
 2 1 9 15.2469 0.78625 1
 2 -1 9 14.4188 0.78172 1
 2 -1 9 13.9109 0.77599 6
 -2 -1 -9 14.5697 0.7901 6
 -2 1 -9 14.5788 0.76724 6
 2 -1 10 55.989 2.82505 10
 -2 1 -10 58.4627 2.81746 9
 2 1 10 56.3987 2.79993 10
 2 1 10 52.5569 2.81671 9
 -2 1 -10 55.301 2.8281 10
 2 1 10 55.0594 2.81952 6
 -2 -1 -10 56.6907 2.82116 6
 -2 1 -10 56.4703 2.80904 6
 2 1 10 58.1471 2.82282 1
 2 -1 10 56.5277 2.82055 1
 2 1 11 15.4727 0.89394 6
 -2 1 -11 16.9018 0.89259 6
 -2 -1 -11 16.1382 0.89332 6
 2 -1 11 17.1698 0.90897 11
 2 1 11 15.1052 0.87017 10
 2 1 11 15.7176 0.89959 9
 2 -1 11 16.7351 0.90908 10
 -2 1 -11 16.2618 0.90937 9
 -2 -1 -11 16.7424 0.89328 12
 -2 -1 -11 17.7889 0.90695 8
 -2 -1 -11 17.2199 0.90819 7
 2 1 11 16.6008 0.91929 8
 2 -1 11 16.2846 0.90125 1
 2 1 11 16.985 0.90491 1
 2 1 12 67.1712 3.37119 6
 -2 1 -12 69.3791 3.36897 6
 -2 -1 -12 67.4816 3.36559 6
 -2 1 -12 63.8023 3.38187 9
 2 1 12 66.7731 3.36888 11
 2 1 12 66.0116 3.377 9
 2 1 12 65.5283 3.34362 10
 -2 -1 -12 65.946 3.36091 12
 2 1 12 68.0695 3.39325 8
 -2 -1 -12 69.7915 3.38481 7
 -2 -1 -12 68.1227 3.37414 8
 2 -1 12 65.6113 3.36702 1
 2 1 12 68.5088 3.37157 1
 2 1 13 160.561 7.74327 10
 2 -1 13 156.798 7.77004 10
 -2 -1 -13 154.736 7.75904 6
 -2 1 -13 156.825 7.76405 6
 -2 -1 -13 154.88 7.78987 7
 -2 -1 -13 156.797 7.77844 8
 2 -1 14 293.483 14.4436 11
 2 -1 15 20.8946 1.18678 10
 2 1 16 4.54668 0.42521 10
 2 -1 16 3.90276 0.44885 10
 2 -1 16 3.76957 0.44382 11
 -2 -1 -16 6.31427 0.53829 9
 2 1 16 4.46459 0.46775 11
 -2 -1 -16 6.27472 0.47873 6
 2 1 16 4.87382 0.48275 6
 -2 -1 -16 5.49099 0.62307 8
 2 1 16 3.85344 0.49589 9
 2 -1 17 25.8722 1.47748 10
 -2 -1 -17 25.6126 1.51856 9
 2 1 17 27.783 1.4479 10
 2 1 17 25.5712 1.53444 9
 2 -1 17 25.2947 1.48915 11
 2 1 17 26.4137 1.52239 6
 -2 -1 -17 27.0965 1.51823 6
 2 1 18 29.1142 1.52297 10
 2 1 18 25.2714 1.58152 9
 -2 -1 -18 26.6495 1.60678 9
 -2 -1 -18 30.1313 1.58826 6
 2 1 18 28.654 1.57447 6
 2 2 0 4.22826 0.3104 14
 -2 -2 0 4.44848 0.29508 14
 2 2 0 4.21129 0.31372 12
 -2 2 0 3.84304 0.26425 4
 -2 -2 0 4.1212 0.27109 4
 -2 2 0 4.55561 0.2645 8
 -2 2 0 4.4369 0.27305 7
 2 2 0 4.37409 0.3163 2
 -2 2 0 4.20757 0.2906 2
 -2 2 -1 36.0134 1.74054 1
 -2 -2 -1 35.9401 1.74207 1
 -2 -2 -1 37.1153 1.76547 14
 -2 -2 1 34.0004 1.77041 14
 2 2 1 33.4771 1.76651 14
 2 2 1 35.7781 1.77106 12
 2 2 -1 32.2888 1.78105 12
 -2 2 -1 35.7869 1.74087 4
 -2 -2 -1 35.3772 1.74263 4
 -2 2 -1 34.4188 1.73889 10
 -2 2 -1 35.2499 1.73227 8
 -2 2 1 33.5536 1.75816 7
 -2 2 1 33.6121 1.75523 8
 2 2 1 33.8921 1.78007 2
 -2 2 -1 33.9075 1.7623 2
 2 2 -1 34.3013 1.78267 2
 -2 2 1 34.3597 1.7657 2
 -2 -2 -2 3.26935 0.21089 1
 -2 2 -2 2.73905 0.2041 1
 -2 -2 2 3.60146 0.26454 14
 2 2 2 3.88955 0.25258 13
 -2 -2 -2 3.04198 0.22895 14
 2 2 2 3.39838 0.24417 12
 -2 2 -2 2.83884 0.20515 4
 -2 -2 -2 3.06392 0.20781 4
 2 -2 2 3.75269 0.2333 4
 2 2 2 3.07608 0.22698 4
 -2 2 -2 2.78576 0.20918 10
 -2 2 2 3.24213 0.25108 7
 -2 2 2 2.79093 0.23579 8
 2 -2 -2 2.94017 0.21955 8
 2 2 2 3.30104 0.22007 3
 2 -2 2 3.58555 0.21668 3
 2 2 -2 2.58434 0.26427 2
 -2 2 -2 2.63019 0.23658 2
 2 2 3 10.1078 0.54281 1
 -2 2 -3 11.4112 0.53409 1
 -2 -2 -3 11.1226 0.53391 1
 2 -2 3 9.55508 0.53904 1
 -2 -2 -3 10.7224 0.55534 14
 2 2 3 9.4158 0.55861 13
 2 2 3 9.94588 0.55889 12
 -2 -2 3 9.87034 0.57793 5
 2 2 3 9.37514 0.53671 4
 2 -2 3 8.96738 0.53517 4
 2 -2 3 10.6064 0.58147 5
 -2 2 -3 9.64134 0.53495 10
 2 -2 -3 9.58484 0.55993 8
 -2 2 3 9.46641 0.58093 8
 2 -2 -3 10.8346 0.58111 7
 2 2 -3 10.29 0.61064 2
 -2 2 -3 10.5417 0.57186 2
 2 2 3 8.93403 0.53029 3
 2 -2 3 9.17486 0.52801 3
 2 -2 4 3.24622 0.20592 3
 -2 2 -4 2.71882 0.21669 3
 -2 -2 -4 2.48739 0.20794 3
 2 2 4 3.29689 0.21377 3
 -2 -2 -4 2.7606 0.2038 1
 2 2 4 3.18217 0.21767 1
 2 2 -4 2.5286 0.31411 2
 -2 2 -4 2.21584 0.24502 2
 2 -2 4 3.10889 0.21578 1
 -2 2 -4 2.81434 0.20799 1
 -2 -2 -4 2.80028 0.23255 14
 2 2 4 2.9208 0.23472 13
 2 2 4 2.99071 0.24143 12
 2 -2 4 3.309 0.2113 4
 2 2 4 3.09697 0.21087 4
 2 -2 4 2.45606 0.24933 5
 -2 -2 4 3.60571 0.28645 5
 2 -2 4 3.11674 0.22007 10
 -2 -2 -4 2.93957 0.19741 11
 -2 2 -4 2.77853 0.21589 11
 2 -2 -4 2.81593 0.2733 8
 2 -2 -4 2.86935 0.28857 7
 -2 -2 -4 2.74203 0.23772 6
 2 2 5 60.0475 2.93674 3
 -2 -2 -5 56.0925 2.937 3
 2 -2 5 60.8155 2.93608 3
 -2 2 -5 56.409 2.93875 3
 -2 2 -5 59.0763 2.93459 1
 2 2 5 59.0988 2.93852 1
 -2 -2 -5 59.0202 2.93483 1
 2 -2 5 60.3857 2.9381 1
 2 2 5 63.2318 2.96168 13
 2 2 5 59.6435 2.95731 12
 2 -2 5 55.3231 2.98407 5
 -2 -2 5 63.337 3.00819 5
 -2 -2 -5 59.386 2.93018 11
 2 -2 5 59.1618 2.94608 10
 -2 2 -5 56.9482 2.94165 11
 2 -2 -5 58.5712 3.02598 7
 2 -2 -5 61.8021 3.05941 8
 -2 -2 -5 58.7065 2.95732 6
 2 -2 5 60.992 2.92877 6
 -2 2 -5 59.0078 2.90889 6
 -2 -2 -6 7.7286 0.44514 3
 -2 2 -6 8.04122 0.44893 3
 -2 -2 -6 8.31624 0.44399 1
 2 2 6 7.6365 0.44321 1
 -2 2 -6 6.69784 0.43676 1
 2 -2 6 7.29501 0.44241 1
 2 2 6 7.54001 0.46308 13
 2 2 6 8.27901 0.46596 12
 2 -2 6 8.38524 0.53342 5
 -2 -2 6 6.59115 0.52625 5
 -2 -2 -6 8.28376 0.44262 11
 -2 -2 -6 8.24026 0.42164 10
 2 -2 6 7.35953 0.45448 10
 -2 2 -6 8.2581 0.45854 11
 2 -2 -6 8.03081 0.64052 7
 -2 -2 -6 7.81491 0.46648 6
 -2 2 -6 7.76826 0.41317 6
 2 2 7 31.9137 1.72028 1
 2 -2 7 31.2789 1.7188 1
 -2 -2 -7 33.8572 1.74233 13
 -2 -2 -7 33.424 1.74033 12
 2 2 7 33.8945 1.73899 12
 2 -2 7 33.5266 1.81762 5
 2 -2 7 33.3718 1.73325 10
 2 2 7 31.9752 1.71091 11
 -2 2 -7 37.538 1.70259 9
 -2 -2 -7 35.2096 1.70107 10
 -2 2 -7 36.2422 1.74005 11
 -2 -2 -7 34.6422 1.72627 11
 -2 -2 -7 33.3217 1.72123 3
 -2 2 -7 34.5674 1.7237 3
 -2 2 -7 34.1087 1.69628 6
 -2 -2 -7 34.962 1.74266 6
 -2 -2 -8 40.1746 1.97747 13
 -2 -2 -8 38.3325 1.97581 12
 2 2 8 39.4704 1.97658 12
 2 -2 8 36.7803 2.07342 5
 -2 -2 -8 39.9597 1.93652 10
 -2 2 -8 38.4117 1.98425 10
 -2 2 -8 36.1738 1.97285 11
 2 -2 8 40.3268 1.97626 10
 2 2 8 37.2936 1.94707 11
 -2 2 -8 40.3207 1.95211 9
 2 -2 8 38.8654 1.95654 1
 2 2 8 38.2103 1.95708 1
 -2 -2 -8 38.4975 1.97714 6
 2 2 8 36.7521 1.96497 6
 -2 2 -8 40.0319 1.93601 6
 -2 -2 -9 48.1987 2.30718 13
 -2 -2 -9 46.2381 2.30272 12
 2 2 9 43.0706 2.28342 1
 2 -2 9 46.5032 2.28677 1
 -2 -2 -9 45.2233 2.26418 10
 2 -2 9 44.2647 2.30339 10
 -2 2 -9 44.5364 2.31533 10
 2 2 9 45.9975 2.31019 8
 2 2 9 45.3759 2.31791 7
 -2 -2 -9 45.514 2.30602 6
 2 2 9 44.8802 2.29718 6
 -2 2 -9 45.7311 2.26982 6
 -2 -2 -10 10.2328 0.64238 13
 -2 -2 -10 10.7906 0.64083 12
 2 -2 10 11.7933 0.63333 1
 2 2 10 10.7428 0.63497 1
 2 -2 10 11.369 0.65623 10
 -2 -2 -10 10.3532 0.60025 10
 2 2 10 11.7929 0.64964 9
 2 -2 10 10.6188 0.63103 11
 2 2 10 11.2459 0.65485 8
 2 2 10 12.1575 0.67173 7
 2 2 10 9.97216 0.63557 6
 -2 -2 -10 11.8105 0.65126 6
 -2 2 -10 10.6436 0.60886 6
 -2 -2 -11 24.2538 1.45712 3
 2 2 11 29.8912 1.48061 1
 2 -2 11 29.8952 1.4746 1
 -2 -2 -11 26.9848 1.47617 12
 -2 -2 -11 28.2803 1.48199 13
 2 2 11 28.7622 1.48967 9
 2 -2 11 28.3026 1.49897 10
 2 -2 11 27.6629 1.47375 11
 2 2 11 27.7568 1.43585 10
 2 2 11 27.9687 1.50558 7
 2 2 11 28.1433 1.49839 8
 -2 2 -11 27.1227 1.46648 6
 2 2 11 30.2788 1.48996 6
 -2 -2 -11 32.2253 1.50619 6
 2 2 12 31.5547 1.57325 6
 -2 -2 -12 30.1716 1.55565 6
 -2 2 -12 29.5745 1.55201 6
 2 2 12 29.715 1.50545 10
 2 2 12 30.2318 1.57873 9
 2 -2 12 28.3056 1.54702 11
 2 2 12 26.191 1.53632 11
 2 -2 12 27.7095 1.56493 10
 -2 -2 -12 29.6769 1.55765 12
 2 2 12 29.8904 1.59346 7
 2 2 12 29.6145 1.58496 8
 2 -2 12 30.087 1.54565 1
 2 2 12 30.4444 1.55229 1
 -2 2 -13 8.62425 0.62742 6
 2 2 13 10.0805 0.64845 6
 -2 -2 -13 10.0704 0.63392 6
 2 -2 13 8.5732 0.65823 10
 2 2 13 11.0659 0.58732 10
 2 2 13 9.75968 0.6646 9
 2 2 13 10.8463 0.64069 11
 -2 -2 -13 9.94025 0.63961 12
 2 2 13 10.2202 0.68441 8
 2 2 13 9.81979 0.68371 7
 2 -2 13 10.8371 0.63471 1
 2 2 13 10.7881 0.63634 1
 2 2 14 1.48634 0.33453 6
 -2 -2 -14 1.9979 0.31509 6
 2 2 14 2.02801 0.25622 10
 2 -2 14 2.30538 0.38624 10
 2 2 14 1.79259 0.31461 11
 -2 -2 -14 1.90341 0.31267 12
 2 2 14 1.96027 0.35973 9
 2 2 14 1.68459 0.40265 7
 2 2 14 2.18499 0.39433 8
 2 2 14 1.75635 0.3298 1
 -2 -2 -15 8.3951 0.63831 12
 2 2 15 10.5778 0.78509 7
 2 2 15 8.71613 0.72363 8
 2 2 15 10.1123 0.67335 6
 -2 -2 -15 7.94535 0.63711 6
 2 2 15 9.46611 0.65922 11
 2 2 15 8.59659 0.68569 9
 2 -2 15 8.8729 0.63969 10
 2 2 15 8.65637 0.55932 10
 2 -2 15 8.25363 0.63113 11
 -2 -2 -16 0.70417 0.30653 12
 2 2 16 0.84548 0.41536 7
 -2 -2 -16 0.30035 0.33907 8
 2 2 16 0.25182 0.3261 8
 2 2 16 0.35726 0.34634 9
 2 2 16 0.6128 0.34265 6
 -2 -2 -16 0.72669 0.31159 6
 2 -2 16 0.73954 0.36452 10
 2 -2 16 0.25005 0.32123 11
 2 2 16 0.42304 0.32046 11
 2 2 16 0.9176 0.25581 10
 -2 -2 -17 2.7733 0.40593 12
 2 -2 17 2.37924 0.43144 10
 2 2 17 2.9642 0.43085 11
 2 2 17 2.6985 0.31777 10
 2 -2 17 2.33826 0.40602 11
 2 2 17 2.69606 0.38338 6
 -2 -2 -17 2.31353 0.3963 6
 -2 -2 -17 3.07829 0.518 7
 -2 -2 -17 2.17271 0.46702 8
 2 2 17 2.2492 0.40765 9
 2 2 17 1.97109 0.44588 7
 2 2 17 1.78079 0.41148 8
 2 2 18 25.5869 1.48095 11
 2 -2 18 28.7823 1.5191 11
 2 2 18 28.8589 1.43916 10
 2 2 18 26.1676 1.53077 9
 2 2 18 25.5316 1.5026 6
 -2 -2 -18 26.816 1.49389 6
 -2 -2 -18 25.5282 1.53968 8
 2 2 18 24.7452 1.52192 8
 -2 -2 -18 25.5537 1.57755 7
 2 2 19 1.36317 0.44268 9
 2 2 19 1.65729 0.33388 10
 2 2 19 1.57621 0.39798 6
 -2 -2 -19 1.36791 0.44531 6
 -2 -2 -19 1.79398 0.67978 7
 -2 -2 -19 2.13135 0.5147 8
 2 2 19 1.64281 0.43481 8
 2 2 20 10.4317 0.63698 10
 2 2 20 8.13624 0.72813 9
 -2 -2 -20 8.37932 0.72828 6
 2 2 20 6.87629 0.6642 6
 -2 -2 -20 7.1222 0.73755 9
 -2 -2 -20 7.49483 0.86507 8
 2 2 21 14.1228 0.98334 9
 -2 -2 -21 12.9562 1.02406 9
 -2 3 0 4.00451 0.26853 1
 -2 -3 0 4.20395 0.26827 1
 -2 -3 0 4.23413 0.31609 14
 2 3 0 3.77879 0.34469 13
 2 -3 0 4.26029 0.25871 13
 2 3 0 4.03959 0.33427 12
 2 -3 0 4.15861 0.23895 12
 -2 3 0 4.1272 0.26891 4
 -2 -3 0 4.41999 0.26921 4
 -2 3 0 3.95501 0.26891 10
 -2 3 0 3.77682 0.28689 8
 -2 -3 0 4.85234 0.36117 2
 2 -3 0 4.32427 0.39693 2
 -2 3 0 4.87009 0.36624 2
 2 3 0 3.54887 0.38893 2
 -2 3 -1 23.3735 1.10173 1
 -2 -3 -1 22.4334 1.10143 1
 -2 -3 1 22.5679 1.14678 14
 2 -3 1 21.1036 1.09725 13
 2 -3 -1 21.7788 1.10504 13
 -2 -3 -1 22.8421 1.14148 14
 2 3 1 21.0313 1.15629 13
 2 -3 1 21.2666 1.08112 12
 -2 -3 -1 19.9609 1.17085 12
 2 -3 -1 21.573 1.09069 12
 2 3 -1 22.9218 1.16919 12
 2 3 1 21.4884 1.15429 12
 -2 3 -1 22.104 1.19274 5
 -2 -3 1 21.0319 1.11163 4
 -2 3 -1 22.0679 1.10189 4
 -2 -3 -1 23.4957 1.10448 4
 -2 3 1 20.8316 1.11183 4
 2 3 -1 22.5385 1.18691 5
 -2 3 1 21.0328 1.10202 10
 -2 3 -1 21.724 1.11106 10
 -2 -3 1 20.9961 1.173 2
 2 3 1 20.7818 1.20192 2
 2 -3 -1 22.2771 1.20323 2
 -2 3 1 20.5963 1.16779 2
 2 3 -1 20.3462 1.19956 2
 2 3 1 20.8947 1.1048 3
 2 -3 1 19.6509 1.19384 2
 -2 -3 -1 23.0204 1.17403 2
 2 -3 1 20.3727 1.10212 3
 -2 3 -1 22.1554 1.17493 2
 2 -3 -1 22.7205 1.08603 6
 -2 -3 -2 14.023 0.70203 1
 -2 3 -2 13.7412 0.70187 1
 -2 -3 -2 13.5425 0.74149 14
 2 -3 -2 13.3 0.71231 13
 2 3 2 13.6463 0.76492 13
 -2 -3 2 13.9802 0.75979 14
 2 3 -2 12.8099 0.78954 12
 2 3 2 13.3974 0.75598 12
 -2 -3 -2 13.8757 0.77494 12
 2 -3 -2 12.6142 0.69866 12
 -2 3 -2 13.8738 0.82112 5
 2 3 -2 14.4169 0.82121 5
 -2 3 -2 13.2931 0.71348 11
 2 -3 -2 13.7346 0.71044 6
 -2 -3 -2 13.648 0.77989 2
 -2 -3 2 14.0379 0.78921 2
 -2 3 -2 13.8542 0.78175 2
 2 -3 -2 13.7877 0.81824 2
 2 3 2 13.7044 0.706 3
 2 -3 2 13.3276 0.70255 3
 2 3 -2 12.3938 0.81337 2
 2 -3 2 12.0519 0.8183 2
 -2 3 -3 50.5222 2.62606 2
 -2 -3 -3 53.9759 2.62878 2
 2 -3 -3 51.6313 2.65994 2
 2 -3 3 53.8714 2.55922 3
 2 3 3 53.1759 2.56023 3
 2 3 -3 52.0529 2.67648 2
 -2 -3 3 50.4398 2.62842 2
 2 -3 3 50.0243 2.6622 2
 -2 -3 -3 53.1728 2.55866 1
 -2 3 -3 49.2461 2.55511 1
 2 3 3 51.0917 2.60843 13
 -2 -3 3 52.9931 2.61172 14
 -2 -3 -3 52.4861 2.59149 14
 2 3 -3 49.4357 2.64145 12
 2 3 3 54.9634 2.60777 12
 -2 -3 -3 51.1013 2.61243 12
 2 -3 3 50.1256 2.57163 4
 2 3 3 51.578 2.57414 4
 2 3 -3 53.9959 2.65807 5
 -2 3 -3 49.9614 2.65634 5
 2 -3 -3 53.1081 2.56902 9
 -2 3 -3 47.0557 2.56298 11
 -2 -3 -3 52.451 2.54883 11
 -2 3 3 52.529 2.62131 7
 2 -3 -3 48.8094 2.59879 6
 2 3 -4 45.3338 2.45131 2
 -2 3 -4 40.6312 2.3822 2
 -2 -3 -4 45.4621 2.38326 2
 2 -3 4 48.3857 2.31407 3
 2 3 4 47.4921 2.31611 3
 2 -3 -4 45.44 2.42233 2
 2 3 4 48.4048 2.3268 1
 2 -3 4 46.8646 2.3239 1
 -2 -3 -4 47.8844 2.31488 1
 -2 3 -4 45.6858 2.31159 1
 -2 -3 4 44.5722 2.37658 14
 2 3 4 46.8248 2.36376 13
 -2 3 -4 46.8025 2.29579 13
 -2 -3 -4 46.3683 2.3636 12
 2 3 4 46.4322 2.35661 12
 2 3 4 47.5539 2.32488 4
 2 -3 4 46.3098 2.32238 4
 -2 3 -4 37.4303 2.42063 5
 2 3 -4 47.0634 2.43163 5
 2 -3 -4 45.9989 2.33498 9
 -2 -3 -4 47.706 2.30574 11
 2 -3 4 46.981 2.33221 10
 -2 3 -4 45.0074 2.32313 11
 -2 3 4 47.7347 2.39344 7
 2 3 4 45.8075 2.3421 6
 -2 -3 -5 68.792 3.38836 2
 2 -3 -5 65.9303 3.43353 2
 -2 -3 -5 65.586 3.31573 3
 -2 3 -5 63.6376 3.39538 2
 2 3 -5 65.0871 3.48292 2
 -2 3 -5 64.0466 3.31532 3
 -2 3 -5 63.8744 3.30918 1
 -2 -3 -5 67.0005 3.31221 1
 2 3 5 68.7078 3.31722 1
 2 -3 5 68.7512 3.31546 1
 -2 -3 -5 65.8969 3.35887 13
 2 3 5 64.0179 3.33979 14
 -2 3 -5 67.4791 3.28785 13
 2 3 5 66.2808 3.35574 13
 -2 -3 -5 67.7666 3.35543 12
 2 3 5 67.5829 3.34987 12
 -2 -3 5 62.9191 3.39598 5
 2 3 -5 68.4876 3.45914 5
 -2 3 -5 66.7446 3.47013 5
 2 -3 5 69.1779 3.40593 5
 2 3 5 68.2902 3.31507 4
 2 -3 5 68.3011 3.31194 4
 2 -3 5 67.6711 3.32928 10
 2 -3 -5 62.6423 3.35099 9
 -2 -3 -5 70.5483 3.3099 11
 -2 3 -5 69.4715 3.32556 11
 -2 3 5 64.0952 3.38491 7
 -2 3 5 60.3354 3.37056 8
 -2 -3 -5 67.5311 3.35033 6
 2 3 5 69.6725 3.33997 6
 -2 -3 -6 46.7889 2.46837 3
 2 3 -6 52.5665 2.71793 2
 -2 -3 -6 52.4544 2.56976 2
 -2 3 -6 50.1393 2.58753 2
 -2 3 -6 47.5498 2.46986 3
 2 -3 6 50.258 2.46754 1
 2 3 6 48.5758 2.46799 1
 2 3 6 48.5575 2.49514 14
 2 3 6 46.8913 2.50547 13
 -2 -3 -6 49.1385 2.51213 13
 -2 -3 -6 50.5282 2.51121 12
 2 3 6 48.6759 2.50046 12
 2 -3 6 53.0568 2.588 5
 -2 -3 6 51.8379 2.58731 5
 -2 3 -6 51.9244 2.68003 5
 2 3 -6 54.7085 2.67763 5
 -2 3 -6 49.0877 2.48677 11
 2 -3 6 51.0679 2.49001 10
 2 -3 -6 49.7733 2.55607 9
 -2 3 6 47.5902 2.55123 8
 2 -3 -6 48.421 2.52155 8
 -2 3 6 47.9426 2.55825 7
 2 3 6 55.6719 2.51091 6
 -2 -3 -6 46.9157 2.5005 6
 -2 -3 -7 4.45608 0.29489 3
 -2 3 -7 4.6225 0.3021 3
 2 -3 7 2.86462 0.27211 1
 -2 3 -7 4.07279 0.54504 2
 2 3 -7 3.85359 0.7661 2
 2 3 7 2.62444 0.27888 1
 2 3 7 3.62042 0.32332 14
 -2 -3 -7 4.27281 0.35713 13
 2 3 7 2.48324 0.32711 12
 -2 -3 -7 4.32373 0.3401 12
 -2 -3 7 3.20159 0.51208 5
 2 -3 7 3.10181 0.46426 5
 2 -3 7 2.9616 0.30869 10
 -2 -3 -7 4.27767 0.23627 10
 -2 3 7 2.5306 0.46801 7
 2 -3 -7 5.01034 0.5561 9
 2 -3 -7 4.25387 0.40211 8
 -2 3 7 2.72107 0.4324 8
 -2 3 -7 4.10646 0.22631 6
 2 3 7 2.41564 0.31602 6
 -2 -3 -7 4.51147 0.35057 6
 2 -3 8 9.41663 0.50551 1
 2 3 8 7.64802 0.49808 1
 -2 -3 -8 8.27638 0.55451 13
 2 3 8 8.16112 0.52569 14
 2 3 8 8.28738 0.54658 12
 -2 -3 -8 9.06221 0.55762 12
 2 -3 8 9.0827 0.64805 5
 -2 -3 8 8.8612 0.69002 5
 -2 -3 -8 9.16079 0.46427 10
 2 -3 8 8.62968 0.52815 10
 2 3 8 8.20011 0.48372 11
 -2 3 8 6.56217 0.59647 8
 2 -3 -8 7.58101 0.64204 7
 -2 3 8 7.61056 0.64443 7
 2 -3 -8 7.69104 0.62579 8
 -2 -3 -8 8.84818 0.54916 6
 -2 3 -8 8.79287 0.46119 6
 2 3 8 9.45989 0.53992 6
 2 3 9 41.9926 2.16139 1
 2 -3 9 44.2115 2.16441 1
 -2 -3 -9 45.2331 2.20722 13
 2 3 9 42.1567 2.18372 14
 2 3 9 43.1638 2.19641 12
 -2 -3 -9 44.8918 2.20643 12
 2 -3 9 43.2264 2.29473 5
 -2 -3 -9 43.0834 2.13319 10
 2 -3 9 43.0697 2.19204 10
 2 -3 -9 41.7012 2.29151 8
 2 -3 -9 42.2678 2.30414 7
 -2 3 9 40.4212 2.28044 7
 2 3 9 42.2591 2.18306 6
 -2 -3 -9 43.8892 2.19788 6
 -2 3 -9 41.4787 2.13711 6
 2 -3 10 4.83479 0.35745 1
 2 3 10 5.26345 0.36532 1
 -2 -3 -10 5.05029 0.41354 13
 -2 -3 -10 4.66317 0.393 12
 2 -3 10 4.61068 0.59976 5
 2 3 10 5.25049 0.41198 9
 -2 -3 -10 4.97595 0.32247 10
 2 -3 10 4.67048 0.39948 10
 2 -3 10 4.65735 0.36944 11
 -2 3 10 3.21875 0.54191 7
 2 -3 -10 3.95589 0.66585 8
 2 3 10 5.2497 0.43674 8
 -2 -3 -10 5.12714 0.39989 6
 2 3 10 5.15364 0.38994 6
 2 -3 -10 3.18266 0.67722 7
 -2 3 -10 4.22918 0.33694 6
 -2 -3 -11 19.5833 1.04323 3
 2 3 11 18.9358 1.04711 1
 2 -3 11 20.5197 1.05085 1
 -2 -3 -11 20.4541 1.09201 13
 -2 -3 -11 20.6069 1.08296 12
 2 -3 11 16.8877 1.22385 5
 2 3 11 19.1817 1.0902 9
 2 -3 11 19.5811 1.08898 10
 2 -3 11 18.6102 1.0537 11
 2 3 11 19.285 1.1157 7
 2 -3 -11 19.9606 1.47281 7
 2 3 11 18.6078 1.09666 8
 2 3 11 18.1688 1.06626 6
 -2 -3 -11 18.562 1.07217 6
 -2 3 -11 21.3251 1.05656 6
 -2 -3 -12 37.2405 1.91464 3
 -2 3 -12 36.1816 1.91313 3
 -2 -3 -12 36.6373 1.94758 13
 -2 -3 -12 38.0346 1.94804 12
 2 3 12 35.099 1.91503 1
 2 -3 12 38.4173 1.92155 1
 2 -3 12 38.6805 1.96175 10
 2 -3 12 39.4607 1.93176 11
 2 3 12 39.2569 1.96461 9
 2 3 12 38.4904 1.97539 8
 2 3 12 37.0905 1.98063 7
 -2 -3 -12 38.2097 1.94261 6
 2 3 12 37.5212 1.9492 6
 -2 3 -12 34.0032 1.91756 6
 -2 -3 -13 22.2702 1.15674 3
 -2 3 -13 23.313 1.16711 3
 -2 -3 -13 20.8798 1.19305 13
 -2 -3 -13 20.3397 1.18689 12
 2 -3 13 20.8752 1.15669 1
 2 3 13 21.9711 1.17306 1
 2 3 13 21.2224 1.15407 11
 2 -3 13 20.4276 1.16559 11
 2 -3 13 21.5749 1.20072 10
 2 3 13 22.6893 1.21439 9
 2 3 13 20.4071 1.21845 8
 2 3 13 21.5295 1.24626 7
 2 3 13 21.6446 1.19329 6
 -2 -3 -13 20.4513 1.18362 6
 -2 -3 -14 6.40928 0.48368 13
 -2 -3 -14 6.79817 0.48853 12
 2 -3 14 4.97217 0.45024 1
 2 3 14 5.9229 0.4758 1
 2 3 14 6.85626 0.46748 11
 2 -3 14 5.17625 0.45311 11
 2 3 14 5.52682 0.52491 9
 2 -3 14 5.75025 0.52675 10
 2 3 14 5.58748 0.38561 10
 2 3 14 5.04643 0.5261 7
 2 3 14 6.05041 0.53274 8
 -2 -3 -14 6.66919 0.49885 6
 2 3 14 5.73622 0.50221 6
 -2 -3 -15 70.8406 3.39902 13
 -2 -3 -15 63.377 3.39092 12
 2 -3 15 64.244 3.36479 1
 2 3 15 68.982 3.37641 1
 2 -3 15 67.3085 3.38134 11
 2 -3 15 67.2429 3.40788 10
 2 3 15 67.0141 3.31419 10
 2 3 15 63.4505 3.41277 9
 2 3 15 69.3947 3.36758 11
 2 3 15 67.7835 3.45123 7
 2 3 15 60.9891 3.41721 8
 2 3 15 65.3905 3.40583 6
 -2 -3 -15 66.3898 3.38838 6
 -2 -3 -16 25.4411 1.38024 12
 2 -3 16 23.6649 1.35031 1
 2 3 16 23.957 1.35453 1
 2 -3 16 24.7258 1.39409 10
 2 -3 16 25.4187 1.37051 11
 2 3 16 25.5976 1.35936 11
 2 3 16 25.6831 1.41653 9
 2 3 16 24.3058 1.28598 10
 2 3 16 23.6088 1.42241 8
 2 3 16 23.2345 1.42595 7
 2 3 16 23.8272 1.38161 6
 -2 -3 -16 25.0195 1.38125 6
 -2 -3 -17 18.7401 1.11307 12
 2 -3 17 16.5851 1.07211 1
 2 3 17 17.7779 1.07636 1
 2 3 17 17.7662 1.15497 8
 2 3 17 17.4926 1.17038 7
 -2 -3 -17 20.4263 1.12329 6
 2 3 17 18.709 1.13607 6
 2 -3 17 17.7852 1.11912 10
 2 3 17 18.4191 1.08575 11
 2 3 17 19.5183 1.01515 10
 2 -3 17 20.2449 1.10655 11
 2 3 17 18.7948 1.15017 9
 -2 -3 -18 17.1793 0.97292 12
 2 3 18 13.036 1.00977 8
 2 3 18 13.6058 1.01311 7
 2 3 18 15.5026 0.98736 6
 -2 -3 -18 14.6908 0.96867 6
 2 3 18 13.6105 0.97697 9
 2 3 18 14.7829 0.94426 11
 2 -3 18 15.2011 0.9565 11
 2 3 18 15.4142 0.85563 10
 -2 -3 -19 8.40186 0.71905 12
 2 3 19 7.88517 0.75774 8
 2 3 19 9.93063 0.81014 7
 2 3 19 7.83282 0.67938 6
 -2 -3 -19 7.63364 0.67719 6
 2 3 19 8.93956 0.5796 10
 2 3 19 7.63982 0.6566 11
 2 3 19 9.10344 0.73877 9
 2 -3 19 9.60256 0.70749 11
 -2 -3 -20 2.30554 0.52437 12
 2 3 20 1.17869 0.56021 7
 2 3 20 2.35628 0.55432 8
 2 3 20 1.8936 0.48741 9
 -2 -3 -20 2.39808 0.50961 6
 2 3 20 2.23563 0.45581 6
 2 -3 20 1.26454 0.48454 11
 2 3 20 2.17381 0.36323 10
 -2 -3 -21 6.08932 0.71226 12
 2 3 21 3.02808 0.65994 8
 2 3 21 3.49653 0.69348 7
 2 3 21 4.72514 0.62844 6
 -2 -3 -21 5.72361 0.68747 6
 2 3 21 5.11177 0.4896 10
 2 3 21 4.69316 0.64844 9
 -2 -3 -22 13.8225 1.15922 12
 2 3 22 15.9947 1.15938 8
 2 3 22 18.3199 0.97093 10
 2 3 22 17.2469 1.16896 9
 -2 -3 -22 14.3772 1.10176 6
 2 3 22 11.8276 1.04405 6
 2 3 23 3.13144 0.63383 9
 -2 -3 -23 3.93409 0.80449 12
 -2 -4 0 20.1174 1.03109 1
 -2 4 0 20.7556 1.03179 1
 2 4 0 20.037 1.1205 13
 -2 -4 0 20.947 1.09003 14
 2 4 0 21.0488 1.11715 12
 2 -4 0 20.4842 1.04144 12
 -2 4 0 18.7953 1.05991 10
 -2 4 0 20.7754 1.0782 9
 2 4 0 21.0648 1.09371 6
 2 -4 0 20.3142 1.03504 3
 2 4 0 20.6767 1.03647 3
 2 -4 0 20.3809 1.20366 2
 2 4 0 20.0952 1.20574 2
 -2 4 0 19.4902 1.15787 2
 -2 -4 0 20.482 1.15618 2
 2 -4 1 16.834 1.12292 2
 2 4 -1 16.2135 1.11502 2
 -2 -4 -1 21.147 1.09599 2
 2 4 1 18.3655 0.95605 3
 -2 4 1 18.5224 1.07619 2
 -2 -4 1 19.6063 1.0911 2
 2 -4 1 17.635 0.95253 3
 2 4 1 17.8075 1.12436 2
 2 -4 -1 18.4904 1.13086 2
 -2 4 -1 20.6089 1.09845 2
 -2 4 -1 18.8955 0.95221 1
 -2 -4 -1 19.5761 0.95466 1
 -2 4 1 18.6635 0.96004 1
 -2 -4 1 18.3175 0.95872 1
 -2 -4 1 18.581 1.0146 14
 -2 -4 -1 21.2995 1.01989 14
 2 4 1 17.8043 1.04248 13
 -2 4 1 18.0436 0.94202 14
 2 4 1 16.9078 1.04502 14
 2 4 -1 19.6714 1.05547 13
 2 -4 1 18.8651 0.9699 12
 2 -4 -1 19.4132 0.9686 12
 2 4 -1 19.8858 1.04873 12
 2 4 1 17.6958 1.02471 12
 -2 4 1 18.0789 0.95796 4
 -2 4 -1 18.736 1.12241 5
 2 4 -1 19.5044 1.11258 5
 -2 -4 1 18.7524 0.95933 4
 -2 4 -1 19.9862 0.9714 11
 -2 4 1 19.5134 0.97974 10
 -2 -4 -1 19.3948 0.94032 11
 -2 4 1 17.8964 1.01543 9
 -2 4 -1 19.327 0.98381 9
 -2 4 1 17.2906 1.01359 8
 2 4 1 19.1332 1.01518 6
 2 4 -1 19.1661 1.02 6
 2 -4 -1 19.257 0.94513 6
 -2 -4 -2 41.5579 2.13231 2
 2 4 2 42.1223 2.01866 3
 2 -4 2 42.8651 2.01727 3
 -2 -4 2 42.5814 2.14386 2
 2 4 -2 37.2457 2.16731 2
 2 -4 2 40.4852 2.18469 2
 2 -4 -2 39.3293 2.16818 2
 -2 -4 -2 39.8788 2.01671 1
 -2 -4 2 42.0223 2.07461 14
 -2 -4 -2 40.2917 2.06548 14
 2 4 2 38.3523 2.08631 14
 2 4 2 43.9024 2.10593 13
 2 4 -2 40.6444 2.09567 12
 -2 -4 -2 37.4025 2.10285 12
 2 -4 -2 38.2527 2.02763 12
 2 4 2 44.0132 2.08925 12
 -2 4 2 41.9057 2.03044 4
 -2 -4 2 41.3462 2.02834 4
 2 4 -2 38.7466 2.15047 5
 -2 4 2 42.0184 2.02973 10
 -2 -4 -2 38.4245 2.00272 11
 -2 4 2 41.4218 2.08425 8
 2 -4 -2 39.7688 2.01225 6
 2 4 2 41.699 2.06818 6
 -2 -4 -3 14.1979 0.92321 2
 2 4 -3 14.0008 0.993 2
 -2 -4 3 16.3195 0.94503 2
 2 -4 3 17.1755 1.00201 2
 -2 4 -3 12.7254 0.91093 2
 2 -4 -3 13.7488 0.97298 2
 2 4 3 16.2905 0.89044 13
 2 4 3 18.3392 0.89838 14
 -2 -4 3 18.5195 0.88151 14
 2 -4 -3 14.0184 0.8138 12
 2 4 3 16.7596 0.88342 12
 2 4 -3 14.9543 0.89994 12
 -2 -4 -3 14.6481 0.90125 12
 2 4 -3 13.4319 0.96531 5
 -2 4 -3 14.2087 0.98334 5
 -2 4 -3 14.7644 0.79263 9
 -2 4 -3 14.3851 0.81953 11
 -2 4 3 17.166 0.80818 10
 -2 4 3 16.8628 0.91846 7
 -2 4 3 17.7486 0.89638 8
 2 4 3 16.637 0.85963 6
 2 -4 -3 15.2705 0.80138 6
 -2 4 -4 19.9145 1.12203 2
 2 -4 -4 18.8371 1.17535 2
 -2 -4 -4 19.9483 1.12596 2
 2 4 -4 19.5961 1.21033 2
 2 -4 -4 17.2347 1.02718 13
 -2 4 -4 19.6351 0.99993 13
 2 4 4 18.7531 1.06598 14
 2 4 4 19.1848 1.07413 13
 -2 -4 4 18.8945 1.05636 14
 2 4 -4 20.2122 1.11407 12
 2 4 4 19.4636 1.06546 12
 -2 4 -4 18.5372 1.16917 5
 2 4 4 19.4407 1.0169 4
 2 4 -4 19.4576 1.17297 5
 2 -4 4 17.963 1.02179 10
 -2 4 -4 19.605 1.01882 11
 -2 4 4 19.6059 0.98874 10
 -2 4 -4 19.8494 0.97328 9
 -2 4 4 19.2251 1.08224 8
 -2 4 4 19.7295 1.10256 7
 2 -4 -4 19.9205 0.99817 6
 2 4 4 20.278 1.04734 6
 -2 4 -5 33.3393 1.80353 2
 -2 -4 -5 33.4946 1.791 2
 2 -4 -5 33.376 1.85506 2
 2 4 -5 32.1546 1.88954 2
 2 4 5 33.2573 1.68811 1
 2 4 5 33.5316 1.73371 14
 -2 4 -5 32.8777 1.67187 13
 2 4 5 32.3423 1.74503 13
 -2 -4 5 33.5642 1.74225 14
 2 -4 -5 29.6508 1.70326 13
 -2 4 -5 33.5072 1.64461 12
 -2 -4 -5 34.5047 1.75923 12
 2 4 5 35.2801 1.73812 12
 2 4 -5 32.6333 1.79724 12
 2 -4 5 32.955 1.68285 4
 2 4 -5 32.2448 1.85674 5
 2 4 5 34.0511 1.68776 4
 -2 4 -5 33.6624 1.86243 5
 2 -4 5 33.4819 1.70349 10
 -2 4 5 33.7051 1.78669 7
 -2 4 5 32.025 1.75695 8
 2 4 5 37.4013 1.73302 6
 2 -4 -5 32.677 1.68267 6
 2 4 -6 9.5414 0.88592 2
 -2 4 -6 10.6413 0.76832 2
 -2 -4 -6 11.3824 0.75762 2
 2 -4 -6 9.67677 0.82337 2
 2 4 6 11.0094 0.6237 1
 2 -4 6 12.3503 0.62197 1
 -2 -4 -6 11.1484 0.70503 13
 -2 4 -6 10.7305 0.59703 13
 -2 -4 6 12.538 0.71475 14
 2 4 6 11.2494 0.67697 14
 2 4 6 11.9216 0.70112 13
 2 4 6 12.9662 0.68957 12
 -2 -4 -6 10.7859 0.69378 12
 -2 4 -6 10.8305 0.56614 12
 -2 4 -6 11.186 0.85166 5
 2 4 -6 11.7127 0.86243 5
 2 -4 6 11.7693 0.61804 4
 2 4 6 11.4318 0.62079 4
 -2 -4 -6 10.303 0.56618 10
 2 -4 6 12.0894 0.65353 10
 -2 4 6 11.7215 0.74543 7
 -2 4 6 11.5264 0.72333 8
 2 4 6 12.4639 0.67269 6
 2 -4 -6 9.68951 0.622 6
 -2 -4 -6 10.4588 0.68865 6
 -2 4 -7 23.8921 1.30471 2
 -2 -4 -7 23.5887 1.27966 2
 -2 -4 -7 22.033 1.14689 3
 2 -4 -7 22.3703 1.36728 2
 -2 4 -7 22.2552 1.14836 3
 2 4 -7 21.3674 1.43184 2
 2 -4 7 21.3776 1.13954 1
 2 4 7 20.0149 1.14106 1
 2 4 7 19.0512 1.17993 14
 -2 4 -7 23.9727 1.13084 13
 -2 -4 -7 23.0892 1.22788 13
 2 4 7 21.3299 1.19484 12
 -2 4 -7 23.9925 1.10198 12
 -2 -4 -7 21.5194 1.2145 12
 2 -4 7 20.0951 1.134 4
 2 4 7 19.9939 1.13737 4
 -2 4 -7 25.2383 1.41675 5
 2 4 -7 22.9287 1.39357 5
 -2 -4 7 21.2893 1.28273 5
 -2 -4 -7 23.0576 1.09844 10
 2 -4 7 21.4808 1.17123 10
 -2 4 7 20.0796 1.25898 7
 -2 4 7 18.8968 1.23281 8
 -2 -4 -7 21.7907 1.20411 6
 2 4 7 20.0558 1.17774 6
 2 -4 -7 23.1937 1.18499 6
 -2 -4 -8 4.98801 0.50597 2
 2 -4 -8 3.95678 0.62845 2
 -2 4 -8 4.29219 0.54895 2
 2 4 8 3.31929 0.29893 1
 2 -4 8 3.15945 0.29373 1
 2 4 -8 3.25659 0.72042 2
 2 4 8 2.96611 0.33966 14
 -2 4 -8 3.85667 0.2473 12
 2 4 8 2.79613 0.36956 12
 -2 -4 -8 3.82173 0.39962 12
 -2 -4 -8 4.28839 0.43156 13
 2 4 -8 5.42134 0.69732 5
 -2 -4 -8 3.85166 0.36993 6
 -2 4 -8 3.31221 0.67315 5
 2 -4 8 4.1361 0.48377 5
 -2 -4 8 3.10883 0.49027 5
 2 -4 8 2.66154 0.32915 10
 -2 -4 -8 4.16961 0.22937 10
 -2 4 8 2.91902 0.45898 7
 2 -4 -8 3.61414 0.37434 9
 -2 4 8 3.14574 0.41256 8
 2 -4 -8 3.94065 0.4022 6
 2 4 8 3.37204 0.33181 6
 -2 -4 -9 16.3475 1.05384 2
 2 4 -9 15.4268 1.30334 2
 -2 4 -9 15.0438 1.09075 2
 2 4 9 16.1126 0.89559 1
 2 -4 9 17.3541 0.89614 1
 2 4 9 15.8465 0.93912 14
 -2 -4 -9 17.1477 0.98693 13
 2 4 9 17.7915 0.95582 12
 -2 -4 -9 16.4925 0.96347 12
 -2 -4 9 17.0937 1.07796 5
 2 -4 9 15.3664 1.03812 5
 2 -4 -9 15.8643 0.96864 9
 2 -4 9 18.97 0.94947 10
 -2 4 9 15.1013 1.01472 8
 -2 4 9 17.714 1.05527 7
 -2 -4 -9 16.1197 0.954 6
 2 -4 -9 14.8973 1.01731 6
 -2 4 -9 16.6732 0.84779 6
 2 4 9 17.563 0.9381 6
 2 4 -10 4.07749 0.91768 2
 2 4 10 5.45832 0.39679 1
 2 -4 10 6.21034 0.39908 1
 -2 4 -10 4.95938 0.69147 2
 2 4 10 5.99674 0.45719 14
 -2 -4 -10 5.10941 0.47485 12
 -2 -4 -10 4.24901 0.47925 13
 -2 -4 10 2.49233 0.5643 5
 2 -4 10 7.78235 0.64707 5
 2 -4 10 6.36222 0.46062 10
 2 -4 10 5.54837 0.41144 11
 2 4 10 6.21201 0.49551 9
 -2 4 10 5.90537 0.53955 8
 -2 4 10 5.63206 0.58223 7
 2 -4 -10 4.95097 0.52145 9
 2 4 10 6.3046 0.45166 6
 -2 4 -10 5.63851 0.35153 6
 -2 -4 -10 4.90985 0.45099 6
 -2 -4 -11 36.1929 1.97097 3
 -2 4 -11 35.8067 2.1932 2
 2 4 11 38.5602 1.97489 1
 2 -4 11 40.1689 1.97663 1
 -2 -4 -11 39.6098 2.04707 13
 2 4 11 38.3043 2.0096 14
 -2 -4 -11 40.9556 2.03456 12
 2 -4 11 40.3484 2.1355 5
 2 4 11 40.1842 2.04125 9
 2 -4 -11 36.3021 2.09756 9
 2 -4 11 40.1099 1.98917 11
 2 -4 11 37.3878 2.01586 10
 -2 4 11 35.8087 2.13142 7
 2 4 11 39.6309 2.06589 8
 -2 4 11 39.1342 2.11818 8
 -2 -4 -11 40.1548 2.02297 6
 2 4 11 36.9953 2.01277 6
 -2 4 -11 39.0317 1.95774 6
 -2 4 -12 11.3181 0.66914 3
 -2 -4 -12 11.5098 0.6638 3
 2 4 12 10.0443 0.66185 1
 2 -4 12 10.5582 0.66109 1
 -2 -4 -12 11.4624 0.75148 13
 2 4 12 10.7742 0.7056 14
 -2 -4 -12 12.43 0.74527 12
 2 -4 12 12.2041 0.89436 5
 2 -4 12 11.4127 0.6829 11
 2 4 12 11.3603 0.73855 9
 2 -4 12 11.8739 0.7376 10
 2 4 12 10.6376 0.78789 7
 -2 4 12 10.8395 0.864 7
 2 -4 -12 10.5345 0.84706 8
 2 4 12 11.2217 0.78436 8
 -2 -4 -12 12.738 0.72204 6
 2 4 12 9.46016 0.70424 6
 -2 -4 -13 17.8429 0.98882 3
 -2 4 -13 17.938 0.99668 3
 2 4 13 18.4744 1.00112 1
 2 -4 13 18.5022 1.00017 1
 -2 -4 -13 17.9346 1.06873 13
 -2 -4 -13 15.6237 1.03937 12
 2 -4 13 18.5478 1.22784 5
 2 4 13 17.3426 1.0683 9
 2 -4 13 19.3255 1.01509 11
 2 -4 13 17.8724 1.04725 10
 2 -4 -13 15.5108 1.20515 8
 2 4 13 19.4012 1.11089 8
 -2 4 13 15.2662 1.16744 7
 2 4 13 17.7621 1.11058 7
 -2 -4 -13 19.3708 1.05296 6
 2 4 13 17.9243 1.04918 6
 -2 4 -14 4.40697 0.38486 3
 -2 -4 -14 5.04867 0.38938 3
 2 -4 14 3.82986 0.38318 1
 2 4 14 3.04175 0.39063 1
 -2 -4 -14 3.76103 0.47181 13
 -2 -4 -14 3.64181 0.46489 12
 2 -4 14 0.53271 0.53268 5
 2 -4 14 4.01886 0.46239 10
 2 -4 14 3.91893 0.40659 11
 2 4 14 3.4504 0.36429 11
 2 -4 -14 2.24423 0.69544 8
 2 4 14 4.32379 0.49872 9
 2 4 14 3.0983 0.5089 8
 -2 4 14 3.33671 0.55248 7
 2 4 14 3.53296 0.45579 6
 2 4 14 3.62722 0.54405 7
 -2 -4 -14 4.10664 0.45573 6
 -2 -4 -15 8.01993 0.52555 3
 -2 4 -15 6.97752 0.52884 3
 -2 -4 -15 6.58814 0.60106 13
 -2 -4 -15 6.96794 0.59472 12
 2 4 15 6.34603 0.53574 1
 2 -4 15 6.059 0.51001 1
 2 -4 15 6.83468 0.57968 10
 2 4 15 7.02706 0.50783 11
 2 -4 15 6.61512 0.54681 11
 2 4 15 6.51912 0.60823 9
 2 4 15 6.50116 0.67923 7
 2 4 15 7.67724 0.67864 8
 -2 -4 -15 6.71161 0.56565 6
 2 4 15 6.66455 0.58432 6
 2 -4 -15 6.73972 1.08165 7
 -2 -4 -16 3.76371 0.43532 3
 -2 4 -16 5.1521 0.47763 3
 2 4 16 4.62483 0.48282 1
 2 -4 16 5.01164 0.465 1
 -2 -4 -16 3.86933 0.50878 12
 -2 -4 -16 4.89294 0.52355 13
 2 4 16 4.71455 0.44981 11
 2 -4 16 5.64637 0.49354 11
 2 -4 16 6.80232 0.56398 10
 2 4 16 5.38879 0.64628 7
 2 4 16 5.08827 0.60198 8
 2 4 16 5.39288 0.58545 9
 -2 -4 -16 4.57468 0.49328 6
 2 4 16 4.61955 0.53942 6
 2 -4 17 12.4359 0.75453 1
 2 4 17 10.8465 0.75414 1
 -2 -4 -17 11.4562 0.78665 12
 -2 -4 -17 10.1388 0.79916 13
 2 -4 17 10.7283 0.82539 10
 2 4 17 10.0022 0.72409 11
 2 4 17 11.9147 0.85691 9
 2 -4 17 9.95413 0.75758 11
 2 4 17 11.0598 0.8854 8
 2 4 17 9.51625 0.88174 7
 2 4 17 10.1123 0.82842 6
 -2 -4 -17 11.2228 0.78345 6
 2 4 18 15.4527 0.98224 1
 2 -4 18 15.1145 0.97024 1
 -2 -4 -18 16.9961 1.01903 12
 -2 -4 -18 16.0658 1.02993 13
 2 -4 18 15.4599 1.05259 10
 2 -4 18 15.2743 0.98331 11
 2 4 18 14.0552 0.95671 11
 2 4 18 15.7788 1.0776 9
 2 4 18 17.3686 1.14176 8
 2 4 18 13.5472 1.12915 7
 -2 -4 -18 17.3841 1.02553 6
 2 4 18 13.8469 1.05009 6
 2 4 19 16.0977 0.99458 1
 2 -4 19 13.7163 0.95729 1
 -2 -4 -19 13.7937 1.01494 12
 -2 -4 -19 13.6486 1.02807 13
 2 4 19 16.2027 1.09217 9
 2 -4 19 15.7315 1.00214 11
 2 4 19 17.2006 0.87689 10
 2 4 19 16.6504 0.97658 11
 2 4 19 14.2348 1.11938 8
 2 4 19 13.7527 1.13379 7
 -2 -4 -19 15.8697 1.02211 6
 2 4 19 14.1262 1.03812 6
 2 4 20 4.78505 0.59402 1
 2 -4 20 4.49558 0.54674 1
 -2 -4 -20 5.43742 0.66398 12
 -2 -4 -20 4.03386 0.64079 13
 2 4 20 5.07096 0.58505 11
 2 -4 20 4.80193 0.61289 11
 2 4 20 5.29696 0.43795 10
 2 4 20 4.95464 0.72961 7
 2 4 20 4.72037 0.69144 9
 2 4 20 5.6856 0.74007 8
 -2 -4 -20 4.95213 0.6542 6
 2 4 20 4.79964 0.60371 6
 2 4 21 9.73248 0.84705 6
 2 4 21 11.3216 0.66161 10
 2 4 21 10.5156 0.91087 9
 2 -4 21 9.58918 0.79054 11
 2 4 21 8.43123 0.789 11
 -2 -4 -21 8.02333 0.81974 12
 2 4 21 8.89396 0.95501 7
 2 4 21 9.74753 0.90723 8
 2 4 21 10.4961 0.7902 1
 2 -4 21 9.11171 0.74895 1
 2 4 22 4.26172 0.61055 6
 -2 -4 -22 4.91372 0.73625 12
 2 4 22 5.47866 0.75686 8
 2 4 22 6.17331 0.86328 7
 2 4 22 5.11974 0.6229 1
 2 4 22 5.60442 0.74872 9
 2 4 22 5.31172 0.49418 10
 2 4 23 1.03402 0.63638 9
 2 4 23 1.21588 0.40724 10
 -2 -4 -23 -0.38115 0.77118 12
 2 4 23 1.47019 0.7459 7
 2 4 23 1.4918 0.66068 8
 2 4 24 9.98957 0.7065 10
 2 4 24 8.69285 1.0123 9
 2 4 24 7.8375 1.08669 7
 2 4 24 8.19251 1.01047 8
 -2 -4 -24 8.94173 1.07511 12
 -2 -4 -25 20.0695 1.58685 12
 -2 -5 0 15.8579 0.80404 1
 2 5 0 16.3277 0.93799 13
 -2 -5 0 17.4848 0.89196 14
 2 -5 0 15.5655 0.86009 12
 2 5 0 15.4952 0.91431 12
 2 5 0 16.6714 1.05742 5
 -2 5 0 16.0367 1.06295 5
 -2 5 0 15.6878 0.82248 11
 -2 5 0 15.838 0.87546 9
 2 5 0 14.4108 0.87635 6
 -2 5 0 15.671 1.00387 2
 -2 -5 0 15.3624 1.00048 2
 2 5 0 17.6915 1.10127 2
 2 -5 0 15.3448 1.06603 2
 2 5 -1 7.66952 0.42142 3
 -2 5 -1 9.12304 0.67698 2
 -2 -5 1 8.80168 0.67556 2
 -2 5 1 7.89873 0.65399 2
 2 -5 1 8.12956 0.75004 2
 2 -5 -1 7.1298 0.72891 2
 2 5 1 7.78366 0.73983 2
 -2 -5 -1 8.23981 0.65264 2
 2 5 -1 8.31388 0.75182 2
 2 -5 -1 8.395 0.41693 3
 -2 5 1 6.9273 0.41528 1
 -2 -5 1 8.02328 0.42042 1
 -2 5 1 7.75249 0.43521 14
 2 5 -1 8.37439 0.5746 13
 -2 -5 1 7.83715 0.52272 14
 2 5 1 7.83223 0.61627 14
 2 5 1 8.91698 0.58714 13
 2 5 1 7.84606 0.5568 12
 2 5 -1 8.15038 0.558 12
 2 5 -1 8.25011 0.72268 5
 -2 5 -1 8.30531 0.71773 5
 -2 5 -1 7.33735 0.45172 11
 -2 5 -1 8.32625 0.49164 9
 -2 5 1 8.01485 0.4449 11
 -2 5 1 7.12139 0.55148 8
 2 5 1 8.51633 0.53143 6
 2 5 -1 7.92847 0.52908 6
 2 -5 -2 14.0761 0.75289 3
 2 -5 -2 13.2846 1.01829 2
 2 -5 2 13.7044 1.02235 2
 2 5 -2 14.9339 1.05608 2
 -2 5 -2 14.3378 0.95796 2
 2 5 -2 14.5392 0.75629 3
 -2 -5 2 14.6636 0.96903 2
 -2 -5 -2 14.8164 0.95482 2
 -2 -5 2 15.0147 0.75211 1
 -2 5 2 14.7877 0.75109 1
 2 5 -2 14.4487 0.89557 13
 2 5 2 15.5588 0.88937 13
 -2 5 2 15.3928 0.76658 14
 2 -5 -2 13.9326 0.83356 13
 -2 -5 2 14.6113 0.82961 14
 2 5 2 14.7743 0.90163 14
 2 5 2 14.7415 0.874 12
 2 5 -2 14.4554 0.87217 12
 2 5 -2 14.6915 1.00671 5
 -2 5 -2 15.3527 1.02048 5
 -2 5 -2 14.5299 0.79197 9
 -2 -5 -2 14.8705 0.92899 12
 -2 5 2 14.6801 0.87702 8
 2 5 2 15.7209 0.84242 6
 2 5 -2 14.846 0.84458 6
 -2 5 -3 25.128 1.41352 2
 2 -5 -3 26.8311 1.50425 2
 2 -5 3 23.8339 1.48951 2
 2 5 -3 24.4081 1.50848 2
 -2 -5 -3 24.8375 1.41083 2
 -2 -5 3 25.4936 1.42248 2
 -2 -5 3 24.296 1.2282 1
 -2 5 3 25.2002 1.23116 1
 -2 5 3 24.5398 1.23721 14
 2 5 3 23.9174 1.3385 13
 2 5 3 23.0821 1.34056 14
 2 5 -3 24.4103 1.35976 13
 -2 -5 3 24.736 1.3006 14
 2 -5 -3 24.0723 1.29697 13
 2 5 3 24.098 1.3242 12
 -2 -5 -3 25.2677 1.38149 12
 2 5 -3 24.9173 1.34014 12
 2 5 -3 23.62 1.44255 5
 -2 5 -3 25.2373 1.47483 5
 -2 5 3 24.293 1.23019 4
 -2 -5 3 24.2803 1.2285 4
 -2 5 -3 25.0658 1.24412 9
 -2 5 3 23.6327 1.37942 7
 -2 5 3 24.6977 1.3466 8
 2 5 -3 23.583 1.30306 6
 2 5 3 22.9073 1.29159 6
 2 -5 -3 23.4455 1.24048 6
 2 5 -4 2.84979 0.64044 2
 -2 -5 -4 3.87598 0.54273 2
 2 -5 -4 3.81103 0.62152 2
 -2 -5 4 4.39078 0.38023 14
 2 5 4 3.74412 0.43555 13
 -2 5 4 4.063 0.29467 14
 2 5 4 3.43775 0.42729 14
 2 5 -4 4.25835 0.44748 12
 2 5 4 4.20444 0.4087 12
 2 -5 -4 3.88397 0.37789 13
 -2 -5 -4 3.90066 0.4706 12
 -2 5 4 4.23745 0.3137 4
 -2 -5 4 4.15418 0.29709 4
 2 5 -4 4.18855 0.60792 5
 -2 5 -4 3.82801 0.27651 9
 -2 5 4 4.50272 0.31396 10
 -2 5 4 3.22179 0.44725 8
 2 5 4 4.84081 0.3984 6
 -2 5 4 5.24788 0.52964 7
 2 -5 -4 4.13507 0.30161 6
 -2 -5 -5 7.04735 0.61859 2
 2 5 -5 7.26685 0.82452 2
 2 -5 -5 6.49459 0.72691 2
 -2 5 -5 5.15412 0.60752 2
 -2 5 -5 6.05757 0.41004 13
 2 -5 -5 6.90023 0.47169 13
 2 5 5 5.82971 0.51585 14
 2 5 5 6.02519 0.51602 13
 -2 -5 5 6.12616 0.46533 14
 2 5 -5 6.02245 0.54418 12
 2 -5 -5 5.80705 0.43133 12
 -2 -5 -5 5.70739 0.5318 12
 2 5 5 5.92039 0.49516 12
 -2 5 -5 5.64108 0.71644 5
 2 5 -5 5.81074 0.72233 5
 2 -5 5 6.41867 0.43844 10
 -2 5 5 6.84788 0.38321 10
 -2 5 5 5.77381 0.54109 8
 -2 5 5 6.78077 0.6072 7
 2 -5 -5 5.88039 0.40049 6
 2 5 5 6.75713 0.47309 6
 2 5 -6 5.04708 0.77948 2
 -2 5 -6 3.73176 0.56348 2
 -2 -5 -6 3.36798 0.53367 2
 2 -5 -6 2.81677 0.65409 2
 2 5 6 3.97438 0.42232 14
 -2 -5 6 3.6563 0.39307 14
 2 -5 -6 4.14642 0.40864 13
 -2 5 -6 3.30677 0.31153 13
 -2 5 -6 3.59295 0.24982 12
 2 5 -6 3.64659 0.517 12
 -2 -5 -6 5.01598 0.49351 12
 2 -5 -6 3.54714 0.34214 12
 2 5 6 4.55116 0.41288 12
 2 5 -6 3.91607 0.70771 5
 -2 5 -6 4.25603 0.68159 5
 2 5 6 3.97462 0.33741 4
 2 -5 6 3.90929 0.31609 4
 2 -5 6 4.06587 0.37125 10
 -2 5 6 4.30977 0.27057 10
 -2 5 6 4.15683 0.48749 8
 2 5 6 4.97258 0.3861 6
 2 -5 -6 3.63959 0.31538 6
 -2 5 6 4.05216 0.53591 7
 2 5 -7 23.6313 1.55678 2
 -2 -5 -7 23.8519 1.33946 2
 -2 5 -7 22.2126 1.36225 2
 2 -5 -7 19.5604 1.42795 2
 2 5 7 22.248 1.15422 1
 -2 -5 7 21.3223 1.21156 14
 2 5 7 22.4299 1.22327 14
 -2 5 -7 21.1228 1.14255 13
 2 -5 -7 22.4603 1.21318 13
 -2 5 -7 21.9236 1.10524 12
 2 -5 -7 20.4111 1.17334 12
 2 5 7 21.2167 1.22051 12
 2 5 -7 23.6269 1.32159 12
 -2 -5 -7 21.8995 1.24808 12
 2 5 7 22.1092 1.1509 4
 2 -5 7 22.6188 1.14329 4
 2 5 -7 22.1139 1.45858 5
 -2 5 -7 22.7346 1.46893 5
 -2 5 7 21.6989 1.10869 10
 2 -5 7 21.2485 1.18018 10
 -2 5 7 21.831 1.32061 7
 -2 5 7 22.2192 1.28402 8
 2 5 7 23.302 1.20498 6
 2 -5 -7 21.9122 1.1602 6
 2 -5 -8 4.34241 0.75559 2
 2 5 -8 1.55411 0.8358 2
 -2 5 -8 3.0591 0.58403 2
 -2 -5 -8 1.49808 0.52813 2
 2 -5 8 2.24668 0.27181 1
 2 5 8 1.95357 0.2854 1
 2 5 8 2.11656 0.39852 14
 -2 -5 8 2.3966 0.38904 14
 2 -5 -8 1.34887 0.3534 13
 2 5 8 2.73962 0.37919 12
 2 5 -8 2.5887 0.58951 12
 -2 5 -8 2.00526 0.24976 13
 -2 -5 -8 2.64326 0.48116 13
 2 -5 -8 2.20779 0.31616 12
 -2 -5 -8 1.89669 0.42954 12
 -2 5 -8 2.07086 0.19288 12
 -2 -5 -8 1.56333 0.38436 6
 -2 5 -8 0.6204 0.68619 5
 2 -5 8 2.20312 0.25863 4
 2 5 -8 1.71858 0.75888 5
 -2 5 8 2.39059 0.18842 10
 2 -5 8 2.06557 0.31566 10
 -2 5 8 2.46811 0.51429 7
 -2 5 8 2.10677 0.47752 8
 2 5 8 2.03731 0.35079 6
 2 -5 -8 1.63705 0.27284 6
 2 -5 -9 31.0393 1.91516 2
 -2 -5 -9 33.5874 1.78107 2
 -2 5 -9 32.5624 1.80782 2
 2 5 -9 29.4052 2.01564 2
 2 5 9 30.267 1.5638 1
 2 -5 9 29.5995 1.55706 1
 2 -5 -9 30.3186 1.64012 13
 -2 5 -9 31.2981 1.56139 13
 -2 -5 -9 30.1237 1.67947 13
 2 5 9 31.7749 1.63198 14
 -2 -5 9 28.9814 1.65658 14
 2 -5 -9 30.5003 1.608 12
 -2 5 -9 29.8309 1.52255 12
 -2 -5 -9 28.5952 1.66011 12
 -2 5 -9 27.6759 1.9262 5
 2 5 -9 33.2426 1.98953 5
 2 -5 9 32.2352 1.61166 10
 -2 5 9 29.1441 1.70526 8
 -2 5 9 29.7912 1.75233 7
 -2 -5 -9 31.6214 1.64567 6
 2 5 9 31.3347 1.62357 6
 2 -5 -9 29.0791 1.58571 6
 -2 -5 -10 7.96712 0.80469 2
 2 -5 -10 6.14161 1.01562 2
 -2 5 -10 7.15889 0.85552 2
 2 -5 10 8.46914 0.49279 1
 2 5 -10 6.65288 1.17188 2
 2 5 10 8.3508 0.50341 1
 2 5 10 8.18446 0.59412 14
 2 -5 -10 7.47967 0.58612 13
 -2 -5 -10 7.87445 0.64666 13
 -2 5 -10 7.92222 0.44132 12
 -2 -5 -10 6.72876 0.61475 12
 2 -5 -10 6.51518 0.55242 12
 -2 -5 10 8.25688 0.80639 5
 2 5 10 7.58839 0.62465 9
 2 -5 10 8.52021 0.56976 10
 -2 5 10 6.52575 0.76751 7
 -2 5 10 7.20311 0.71789 8
 -2 5 -10 6.75274 0.40015 6
 -2 -5 -10 8.46607 0.61987 6
 2 -5 -10 6.75233 0.53811 6
 2 5 10 7.32453 0.57359 6
 -2 -5 -11 11.6547 0.9644 2
 2 -5 -11 12.6819 1.28071 2
 2 5 -11 7.80694 1.34801 2
 -2 5 -11 9.39269 1.04027 2
 2 -5 11 8.8955 0.61014 1
 2 5 11 10.1962 0.62342 1
 -2 -5 -11 11.2329 0.77024 13
 2 5 11 10.6239 0.70934 14
 2 -5 -11 8.762 0.69601 12
 -2 -5 -11 9.94837 0.75716 12
 -2 5 -11 9.56359 0.59224 12
 -2 -5 11 10.7573 0.90949 5
 2 -5 11 12.7866 0.92825 5
 2 5 11 11.2288 0.75191 9
 2 -5 11 11.1111 0.70296 10
 -2 5 11 9.62578 0.86716 8
 2 5 11 9.08989 0.78326 8
 -2 5 11 11.4488 0.93552 7
 2 5 11 10.4466 0.70842 6
 -2 5 -11 10.659 0.56118 6
 -2 -5 -11 9.84502 0.72149 6
 2 -5 -11 9.07382 0.70715 6
 2 -5 -12 0.25519 1.07929 2
 -2 -5 -12 0.75435 0.27903 3
 -2 5 -12 1.00994 0.31135 3
 -2 -5 -12 -0.05303 0.67432 2
 -2 5 -12 0.56119 0.78805 2
 2 5 12 0.60208 0.28456 1
 2 -5 12 1.14599 0.28229 1
 2 5 12 0.63641 0.37823 14
 2 -5 -12 -0.05886 0.41493 12
 -2 -5 -12 0.23402 0.38424 12
 -2 -5 -12 0.47493 0.45038 13
 -2 -5 -12 0.51709 0.39181 6
 2 -5 12 0.97607 0.59557 5
 2 -5 12 0.8228 0.32544 11
 2 -5 12 0.74762 0.36345 10
 2 5 12 0.66382 0.45399 9
 2 5 12 1.80803 0.48309 8
 -2 5 12 0.52306 0.55936 8
 -2 5 12 0.56189 0.61183 7
 2 -5 -12 0.54024 0.41605 6
 2 5 12 0.78272 0.54438 7
 -2 5 -12 0.57839 0.24207 6
 2 5 12 1.1331 0.3998 6
 -2 5 -13 9.00493 0.57618 3
 -2 -5 -13 9.03494 0.56767 3
 -2 -5 -13 9.71679 0.71904 13
 2 5 13 7.63707 0.63559 14
 -2 -5 -13 9.94247 0.7042 12
 2 -5 -13 6.21377 0.68812 12
 2 5 13 7.59741 0.55825 1
 2 -5 13 9.21395 0.56601 1
 2 5 13 8.1789 0.68939 9
 2 -5 13 8.75509 0.64328 10
 2 -5 13 8.26851 0.59315 11
 2 5 13 8.38154 0.74719 8
 -2 5 13 7.09867 0.84114 7
 -2 5 13 6.80994 0.76027 8
 2 5 13 8.18335 0.65612 6
 -2 -5 -13 8.6746 0.64956 6
 2 -5 -13 7.00565 0.73594 6
 2 5 13 8.00069 0.77355 7
 -2 -5 -14 10.5014 0.69947 3
 -2 5 -14 12.2271 0.7162 3
 2 5 14 12.53 0.78723 14
 -2 -5 -14 11.6814 0.83564 13
 -2 -5 -14 10.6673 0.79265 12
 2 -5 14 11.8595 0.71223 1
 2 5 14 11.4665 0.7145 1
 2 -5 14 10.683 0.78223 10
 2 -5 14 11.4301 0.73652 11
 2 5 14 11.2755 0.84534 9
 -2 5 14 11.6217 0.93488 8
 2 5 14 13.1111 0.91232 8
 2 5 14 11.8435 0.88638 7
 -2 5 14 9.67143 0.98271 7
 -2 -5 -14 10.8872 0.78749 6
 2 5 14 10.0615 0.80326 6
 -2 -5 -15 16.5746 1.04691 3
 -2 5 -15 18.0179 1.05946 3
 2 5 15 18.8739 1.12944 14
 -2 -5 -15 17.6587 1.15464 13
 -2 -5 -15 19.9182 1.16342 12
 2 5 15 19.3153 1.06642 1
 2 -5 15 19.3527 1.06641 1
 2 -5 15 19.5735 1.0915 11
 2 5 15 18.9422 1.03276 11
 2 5 15 19.7748 1.18734 9
 2 -5 15 18.7595 1.14272 10
 -2 5 15 18.9734 1.3341 7
 2 5 15 21.0679 1.25327 8
 2 5 15 18.7593 1.25994 7
 2 5 15 18.2213 1.15393 6
 -2 -5 -15 18.3765 1.11769 6
 -2 -5 -16 16.2972 0.91532 3
 -2 5 -16 16.4186 0.92682 3
 -2 -5 -16 15.2367 1.03123 13
 -2 -5 -16 16.8325 1.01774 12
 2 5 16 15.2854 0.92496 1
 2 -5 16 14.479 0.91509 1
 2 -5 16 15.5518 0.95271 11
 2 -5 16 15.0732 0.98738 10
 2 5 16 15.6601 1.04982 9
 2 5 16 14.5031 0.88835 11
 -2 5 16 13.1401 1.16688 7
 2 5 16 14.1084 1.06002 8
 2 5 16 16.0382 1.11687 7
 2 5 16 15.0686 1.01596 6
 -2 -5 -16 16.1583 0.9888 6
 2 5 17 2.67261 0.51844 6
 -2 -5 -17 1.85175 0.48209 6
 -2 -5 -17 1.46316 0.53446 13
 -2 -5 -17 1.90412 0.53334 12
 2 -5 17 2.3973 0.4043 1
 2 5 17 1.47504 0.41827 1
 2 -5 17 2.56273 0.47802 10
 2 -5 17 2.21151 0.44822 11
 2 5 17 1.81242 0.35881 11
 -2 5 17 0.88989 0.67236 7
 2 5 17 2.44185 0.5426 9
 2 5 17 1.30407 0.65242 7
 2 5 17 1.87794 0.60751 8
 -2 -5 -17 2.78339 0.40672 3
 -2 5 -17 2.54696 0.40857 3
 -2 5 -18 1.17772 0.41489 3
 -2 -5 -18 0.20132 0.36927 3
 -2 -5 -18 -0.07887 0.5321 13
 -2 -5 -18 0.25962 0.50886 12
 2 5 18 0.43463 0.41764 1
 2 -5 18 1.04274 0.39416 1
 2 -5 18 0.7903 0.43241 11
 2 -5 18 0.57042 0.48309 10
 2 5 18 1.41683 0.37811 11
 2 5 18 0.99972 0.61688 8
 2 5 18 -0.09205 0.55035 9
 2 5 18 1.01296 0.61491 7
 -2 -5 -18 0.19555 0.48481 6
 2 5 18 0.43477 0.5217 6
 -2 5 -19 5.38016 0.60141 3
 -2 -5 -19 4.73582 0.55147 3
 -2 -5 -19 4.95189 0.69799 13
 -2 -5 -19 5.29143 0.68839 12
 2 5 19 6.33472 0.59364 1
 2 -5 19 4.91935 0.54829 1
 2 5 19 5.13733 0.56586 11
 2 -5 19 6.35572 0.59362 11
 2 5 19 7.44287 0.90206 7
 2 5 19 6.37892 0.82533 8
 2 5 19 5.00623 0.75585 9
 2 5 19 4.02709 0.69205 6
 -2 -5 -20 3.51939 0.55038 3
 -2 5 -20 4.54802 0.56836 3
 -2 -5 -20 3.84428 0.6711 13
 -2 -5 -20 3.6748 0.65626 12
 2 5 20 4.09002 0.5805 1
 2 -5 20 3.56258 0.51057 1
 2 5 20 4.56993 0.55159 11
 2 -5 20 4.15612 0.56889 11
 2 5 20 3.80037 0.83479 7
 2 5 20 4.019 0.80594 8
 2 5 20 3.56693 0.7823 9
 2 5 20 3.30052 0.67896 6
 -2 5 -21 0.20519 0.53174 3
 -2 -5 -21 0.7888 0.50725 3
 -2 -5 -21 1.84718 0.62634 13
 -2 -5 -21 1.5222 0.62334 12
 2 -5 21 1.95136 0.47745 1
 2 5 21 1.3691 0.54051 1
 2 -5 21 1.8669 0.52681 11
 2 5 21 1.40586 0.49099 11
 2 5 21 2.43981 0.77924 7
 2 5 21 1.19642 0.64545 9
 2 5 21 0.966 0.71658 8
 2 5 21 0.83367 0.55074 6
 -2 -5 -22 8.7927 0.86219 3
 -2 5 -22 9.9776 0.86231 3
 -2 -5 -22 9.95054 0.96289 13
 -2 -5 -22 9.82974 0.96676 12
 2 5 22 12.0748 0.87981 1
 2 -5 22 12.1751 0.82578 1
 2 -5 22 11.3447 0.87281 11
 2 5 22 11.5997 0.84175 11
 2 5 22 11.3266 1.0273 9
 2 5 22 10.9449 1.09992 7
 2 5 22 13.5619 1.13522 8
 2 5 22 9.22279 0.9114 6
 2 5 23 20.1081 1.21585 1
 -2 -5 -23 16.8212 1.30053 13
 2 5 23 20.5103 1.18536 11
 2 -5 23 18.7967 1.19461 11
 2 5 23 16.3296 1.2996 9
 -2 -5 -23 16.5338 1.29319 12
 2 5 23 18.044 1.39563 7
 2 5 23 19.0301 1.36806 8
 -2 -5 -23 15.6172 1.20878 3
 -2 -5 -24 2.01056 0.78073 12
 2 5 24 1.00986 0.67396 8
 2 5 24 0.5403 0.78576 7
 -2 -5 -24 1.36912 0.78413 13
 2 5 24 0.74907 0.66327 9
 -2 -5 -25 0.59742 0.85776 12
 2 5 25 0.57104 0.80191 7
 2 5 25 0.68638 0.72941 8
 -2 -5 -25 -0.2093 0.87323 13
 2 5 25 0.07167 0.62679 9
 -2 -5 -26 1.28408 0.9779 12
 2 5 26 0.90016 0.43718 10
 -2 -5 -26 0.71331 0.98353 13
 2 5 26 0.51323 0.74865 7
 2 5 26 0.24072 0.73596 8
 2 5 27 4.37451 0.55238 10
 -2 -6 0 8.94158 0.76922 2
 2 6 0 7.72089 0.62727 13
 2 6 0 7.06024 0.58733 12
 2 -6 0 6.50549 0.895 2
 2 6 0 6.61514 0.79684 5
 -2 6 0 6.94687 0.8325 5
 -2 6 0 8.45088 0.61937 8
 2 6 0 7.45126 0.53763 6
 -2 -6 1 20.2371 1.2557 2
 2 -6 1 18.2142 1.32988 2
 -2 -6 -1 19.1478 1.22533 2
 2 -6 -1 15.336 1.28841 2
 2 6 -1 19.1713 1.11024 13
 2 6 1 17.5613 1.11167 13
 2 6 1 18.007 1.078 12
 2 6 -1 18.3475 1.07526 12
 -2 6 1 18.1597 1.31229 5
 2 6 1 20.1828 1.2759 5
 2 6 -1 19.572 1.31343 5
 -2 6 -1 20.3695 1.35475 5
 -2 6 1 19.0372 1.1079 8
 2 6 1 19.5734 1.04215 6
 2 6 -1 18.3864 1.03811 6
 -2 -6 2 9.09817 0.80051 2
 2 -6 -2 7.00011 0.85315 2
 2 -6 2 7.34186 0.85255 2
 -2 -6 -2 8.1285 0.76656 2
 2 6 -2 7.78652 0.60506 13
 2 6 2 7.32111 0.61261 13
 -2 6 2 6.2829 0.44198 14
 -2 -6 2 7.35538 0.51572 14
 2 6 -2 8.76743 0.58846 12
 2 6 2 6.8729 0.56731 12
 -2 6 -2 7.8573 0.87763 5
 2 6 -2 6.53836 0.84684 5
 -2 6 2 6.72761 0.56323 9
 -2 -6 -2 6.61886 0.42148 10
 -2 6 2 6.29182 0.59973 8
 2 6 2 7.58831 0.54351 6
 2 6 -2 8.19325 0.53733 6
 -2 -6 -3 19.2808 1.16298 2
 2 -6 -3 15.746 1.24594 2
 2 -6 3 16.1688 1.23253 2
 -2 -6 3 20.128 1.17902 2
 2 6 3 16.6352 1.01372 13
 2 6 -3 17.8021 1.03988 13
 -2 -6 3 20.9156 0.96153 14
 2 6 3 18.9302 1.05668 14
 -2 6 3 19.1349 0.89196 14
 2 6 3 19.5108 1.00541 12
 2 6 -3 17.9008 0.9944 12
 2 -6 -3 17.02 0.9466 12
 2 6 -3 16.872 1.24414 5
 -2 6 -3 18.1895 1.25786 5
 -2 -6 -3 13.3425 0.83777 10
 -2 6 3 17.1622 0.85133 11
 -2 6 -3 14.4433 0.90027 9
 -2 6 3 17.1681 1.01715 9
 -2 6 3 20.0788 1.05561 8
 -2 6 3 19.3795 1.1101 7
 2 6 -3 16.524 0.94745 6
 2 6 3 19.5114 0.97041 6
 2 -6 -4 14.2911 1.25882 2
 -2 -6 -4 18.4256 1.1673 2
 2 -6 -4 16.0383 1.0017 13
 2 6 4 18.2712 1.04389 13
 2 6 4 17.4169 1.05046 14
 2 6 -4 17.7082 1.04947 13
 -2 -6 4 17.1784 0.96179 14
 -2 6 4 18.4862 0.90804 14
 -2 -6 -4 14.7909 1.08121 12
 2 6 4 16.7524 1.00726 12
 2 -6 -4 16.5568 0.9587 12
 2 6 -4 16.8511 1.01173 12
 -2 6 -4 19.4127 1.32032 5
 2 6 -4 15.0744 1.23569 5
 -2 6 4 16.2002 0.86564 11
 -2 6 -4 16.7715 0.90618 9
 -2 6 4 17.8597 1.13187 7
 -2 6 4 16.656 1.06075 8
 2 6 -4 16.283 0.9726 6
 2 6 4 19.2062 0.98406 6
 2 -6 -5 45.8797 2.34671 2
 -2 -6 -5 46.2642 2.21557 2
 -2 -6 5 34.8628 1.92357 1
 -2 6 5 36.2896 1.92639 1
 2 6 -5 43.2857 2.09841 13
 -2 -6 5 43.3672 2.02275 14
 2 6 5 40.3511 2.08443 14
 2 -6 -5 38.5279 2.04867 13
 -2 -6 -5 46.8683 2.1452 12
 2 6 -5 45.0214 2.08057 12
 2 6 5 40.4609 2.06213 12
 2 -6 -5 41.5512 2.01946 12
 -2 6 5 36.207 1.92547 4
 2 6 -5 46.5774 2.31414 5
 -2 6 -5 47.192 2.35809 5
 -2 -6 5 37.5149 1.92409 4
 -2 6 -5 45.7755 1.96187 9
 -2 -6 5 37.6933 1.93333 11
 -2 6 5 43.3291 2.15327 7
 -2 6 5 39.7673 2.1063 8
 2 6 5 41.3183 2.02628 6
 2 -6 -5 41.5084 1.98118 6
 2 6 -5 44.7685 2.04259 6
 -2 -6 -6 9.16358 0.8202 2
 2 -6 -6 9.14928 1.0035 2
 -2 6 -6 8.5399 0.52616 13
 2 -6 -6 8.25128 0.61792 13
 2 6 6 7.3516 0.65501 14
 -2 -6 6 7.40626 0.5708 14
 2 6 6 7.73982 0.6347 12
 2 -6 -6 8.37893 0.57704 12
 -2 -6 -6 8.39647 0.72895 12
 -2 6 6 8.20897 0.48418 4
 -2 -6 6 7.22271 0.46473 4
 -2 6 -6 8.31624 1.00318 5
 -2 6 6 8.82932 0.72496 8
 -2 6 6 9.30405 0.8127 7
 2 -6 -6 8.08552 0.52688 6
 2 6 6 8.47505 0.59005 6
 -2 -6 -7 20.3354 1.30649 2
 2 -6 -7 16.1017 1.42831 2
 2 -6 -7 21.6594 1.1651 13
 -2 -6 7 19.4164 1.10828 14
 -2 6 -7 20.0106 1.06719 13
 2 6 7 19.362 1.16167 14
 2 -6 -7 21.0269 1.11712 12
 2 6 -7 20.4872 1.20303 12
 2 6 7 19.7447 1.1551 12
 -2 -6 -7 19.7076 1.21138 12
 -2 6 -7 22.25 1.53227 5
 2 6 -7 20.3418 1.50148 5
 2 -6 7 17.8854 1.08928 10
 -2 6 7 19.0484 1.24061 8
 -2 6 7 19.3154 1.28445 7
 2 -6 -7 19.6794 1.07275 6
 2 6 7 20.5652 1.12413 6
 -2 -6 -8 8.90348 0.85076 2
 2 -6 -8 7.36199 1.03882 2
 -2 6 -8 7.28707 0.53093 13
 2 -6 -8 8.3181 0.66179 13
 2 6 8 9.42529 0.67627 14
 -2 -6 8 9.18083 0.61371 14
 2 6 -8 8.47422 0.75259 12
 -2 6 -8 7.92785 0.47574 12
 -2 -6 -8 7.94348 0.72831 12
 2 6 8 9.76899 0.55423 4
 2 6 -8 7.50115 1.07881 5
 -2 6 -8 9.8023 1.0961 5
 2 -6 8 9.42972 0.60448 10
 -2 6 8 8.85679 0.79394 8
 -2 6 8 9.16018 0.85374 7
 2 -6 -8 7.68019 0.55996 6
 2 6 8 9.50176 0.63156 6
 -2 -6 9 15.9316 0.94465 14
 2 6 9 16.5678 0.98415 14
 -2 6 -9 14.9617 0.86858 13
 -2 -6 -9 14.501 1.02011 12
 -2 6 -9 14.698 0.81417 12
 2 6 -9 16.451 1.08867 12
 2 6 -9 14.3141 1.43208 5
 2 6 9 16.5879 0.87456 4
 -2 6 -9 15.4085 1.36693 5
 2 -6 9 16.0361 0.9242 10
 2 6 9 16.8184 1.01487 9
 2 6 9 16.9924 0.96225 6
 -2 -6 -9 16.4805 1.16747 2
 -2 -6 -10 10.5654 1.02668 2
 2 -6 10 11.5812 0.66623 1
 2 6 10 11.9601 0.682 1
 -2 -6 -10 10.3315 0.86119 13
 2 -6 -10 10.7176 0.7924 13
 2 6 10 12.1257 0.79287 14
 -2 6 -10 10.0758 0.66091 13
 -2 -6 10 11.8761 0.77569 14
 2 -6 -10 11.7868 0.75192 12
 -2 -6 -10 11.9626 0.84638 12
 2 6 -10 10.8323 0.96831 12
 -2 6 -10 10.2199 0.60395 12
 -2 6 -10 8.94827 1.24168 5
 2 -6 10 11.482 0.73663 10
 2 6 10 12.1916 0.82707 9
 2 6 10 12.5379 0.90729 8
 -2 6 10 11.8378 0.94546 8
 -2 -6 -10 10.0957 0.79744 6
 2 6 10 12.8701 0.77881 6
 2 -6 -10 10.9583 0.70347 6
 2 -6 -11 12.112 1.48558 2
 -2 -6 -11 15.5674 1.20231 2
 2 -6 -11 13.4265 0.91566 13
 -2 -6 -11 13.5168 0.97813 13
 -2 -6 11 12.1426 0.87826 14
 2 6 11 12.1082 0.87497 14
 -2 6 -11 13.9914 0.77011 13
 -2 6 -11 13.6786 0.71235 12
 -2 -6 -11 15.2376 0.95704 12
 2 -6 -11 14.0132 0.86507 12
 2 6 -11 15.286 1.19321 12
 2 -6 11 12.3352 0.75626 1
 2 6 11 12.5614 0.77213 1
 2 -6 11 11.1382 0.82777 10
 2 6 11 12.9392 0.9286 9
 2 6 11 14.494 1.01543 8
 -2 6 11 11.8399 1.08438 7
 -2 6 11 11.5487 1.05241 8
 -2 -6 -11 12.7787 0.90361 6
 2 6 11 12.003 0.87054 6
 2 -6 -11 15.8804 0.84339 6
 -2 -6 -12 19.9353 1.45438 2
 2 -6 -12 17.2771 1.78464 2
 2 6 12 17.8892 1.04882 1
 2 -6 12 19.1817 1.04556 1
 2 6 12 19.2198 1.15797 14
 2 -6 -12 18.9818 1.1891 13
 -2 -6 -12 19.6551 1.22543 13
 -2 6 -12 19.6674 1.05553 13
 -2 -6 12 16.8307 1.18332 14
 -2 -6 -12 20.3972 1.21276 12
 -2 6 -12 19.7351 1.00415 12
 2 -6 -12 18.447 1.14569 12
 2 6 -12 21.9789 1.51836 12
 2 -6 12 19.685 1.12463 10
 2 6 12 19.848 1.20625 9
 -2 6 12 20.0203 1.36963 8
 -2 6 12 19.1047 1.41071 7
 2 6 12 18.2205 1.26083 8
 2 6 12 19.8013 1.31859 7
 2 6 12 17.5197 1.14341 6
 -2 -6 -12 21.3741 1.18407 6
 2 -6 -12 17.8369 1.11522 6
 -2 -6 -13 5.40411 0.94317 2
 -2 6 -13 5.30692 0.46085 3
 2 -6 -13 4.81425 1.39774 2
 2 6 13 6.17941 0.45891 1
 2 -6 13 5.68726 0.45077 1
 2 -6 -13 6.38354 0.65538 13
 -2 -6 13 1.62753 0.56218 14
 2 6 13 4.01545 0.54437 14
 2 -6 -13 6.55404 0.60409 12
 -2 -6 -13 6.32625 0.68776 13
 -2 6 -13 5.25485 0.39362 12
 -2 -6 -13 4.74085 0.61823 12
 -2 -6 -13 5.27011 0.59611 6
 2 -6 13 5.78387 0.54688 10
 2 6 13 4.91324 0.71493 8
 -2 6 13 5.11247 0.89503 7
 -2 6 13 5.82496 0.83783 8
 2 6 13 6.44275 0.66541 9
 -2 6 -13 5.20961 0.34044 6
 2 6 13 5.70642 0.78638 7
 2 6 13 6.6979 0.62863 6
 2 -6 -13 4.58233 0.54681 6
 -2 -6 -14 7.62091 1.04226 2
 -2 6 -14 7.07569 0.55025 3
 2 -6 -14 4.05655 1.41515 2
 2 6 14 7.96813 0.55468 1
 2 -6 14 8.43554 0.55235 1
 2 -6 -14 6.04822 0.73826 13
 2 6 14 7.28681 0.66427 14
 -2 -6 -14 8.67385 0.7538 12
 2 -6 -14 5.92209 0.66644 12
 -2 6 -14 8.52164 0.51092 12
 -2 -6 -14 7.60709 0.75569 13
 -2 -6 -14 7.75555 0.67867 6
 2 -6 14 7.07533 0.64248 10
 2 6 14 9.50806 0.85403 8
 -2 6 14 9.19105 0.89194 8
 2 6 14 7.82852 0.73179 9
 -2 6 14 7.32692 0.9645 7
 2 -6 -14 7.52863 0.65889 6
 2 6 14 7.98682 0.70402 6
 2 6 14 7.49346 0.85432 7
 -2 6 -14 6.13656 0.45759 6
 -2 6 -15 8.54843 0.59745 3
 -2 -6 -15 7.44969 0.57607 3
 -2 -6 -15 7.18008 1.14844 2
 2 6 15 7.92067 0.57831 1
 2 -6 15 9.50976 0.59411 1
 -2 -6 -15 9.01597 0.77978 13
 2 -6 -15 7.62788 0.824 13
 2 6 15 8.41263 0.70152 14
 -2 6 -15 8.43127 0.58677 12
 2 -6 -15 7.12699 0.76181 12
 -2 -6 -15 7.45686 0.75153 12
 -2 -6 -15 7.25881 0.69165 6
 2 -6 15 8.20018 0.6886 10
 2 6 15 8.71174 0.79256 9
 2 6 15 9.84595 0.87333 8
 -2 6 15 8.50289 0.94061 7
 -2 6 15 8.66437 0.87459 8
 2 6 15 7.95957 0.85091 7
 -2 6 -15 6.10564 0.50823 6
 2 -6 -15 7.89745 0.73973 6
 2 6 15 7.97792 0.72044 6
 -2 -6 -16 6.07817 1.128 2
 -2 6 -16 3.99018 0.47832 3
 -2 -6 -16 3.6709 0.45315 3
 2 -6 16 4.64722 0.45824 1
 2 6 16 4.61705 0.46702 1
 2 6 16 4.60602 0.58106 14
 2 -6 -16 3.62328 0.70428 13
 2 -6 -16 3.69088 0.69447 12
 -2 -6 -16 2.56889 0.59021 12
 -2 -6 -16 3.86992 0.67698 13
 -2 -6 -16 3.78457 0.59282 6
 2 -6 16 6.0834 0.52422 11
 2 -6 16 4.73489 0.58481 10
 -2 6 16 3.93804 0.74492 8
 2 6 16 3.12353 0.77422 7
 -2 6 16 2.33294 0.77584 7
 2 6 16 4.82262 0.7621 8
 2 6 16 5.31432 0.69583 9
 2 6 16 4.36677 0.63271 6
 2 -6 -16 3.27951 0.66872 6
 -2 -6 -17 9.56 1.37494 2
 -2 6 -17 10.9471 0.76404 3
 -2 -6 -17 11.4126 0.74918 3
 2 6 17 10.9961 0.84424 14
 -2 -6 -17 11.3588 0.95572 13
 -2 -6 -17 11.9673 0.91397 12
 2 -6 -17 10.2733 1.02501 12
 2 6 17 11.6297 0.7596 1
 2 -6 17 11.2059 0.75917 1
 2 6 17 11.8376 0.71201 11
 2 -6 17 12.0185 0.79704 11
 2 6 17 12.4807 0.95211 9
 2 6 17 11.8446 1.02297 8
 -2 6 17 10.3627 1.08399 7
 2 6 17 9.52326 1.02417 7
 2 -6 -17 9.88142 1.04202 6
 2 6 17 11.357 0.90342 6
 -2 -6 -18 27.2435 1.5265 3
 -2 6 -18 28.4969 1.54455 3
 -2 -6 -18 29.3242 1.70418 13
 2 6 18 28.128 1.61819 14
 -2 -6 -18 28.1146 1.66994 12
 2 -6 -18 24.4302 1.78562 12
 2 6 18 29.1884 1.53656 1
 2 -6 18 29.6305 1.53506 1
 2 -6 18 27.3018 1.55634 11
 2 6 18 30.0805 1.75264 9
 2 6 18 27.4049 1.49459 11
 2 6 18 29.1502 1.74157 8
 -2 6 18 24.3219 1.79926 7
 2 6 18 27.9667 1.78821 7
 2 6 18 25.3396 1.64222 6
 -2 6 -19 13.9209 0.87772 3
 -2 -6 -19 11.7307 0.85598 3
 2 6 19 14.2658 0.96402 14
 -2 -6 -19 14.5097 1.06323 13
 -2 -6 -19 12.0844 1.02418 12
 2 6 19 12.908 0.8731 1
 2 -6 19 13.1696 0.86046 1
 2 -6 19 13.6972 0.90498 11
 2 6 19 13.9856 0.82816 11
 2 6 19 13.1807 1.1377 8
 -2 6 19 8.7875 1.14889 7
 2 6 19 11.1894 1.14383 7
 2 6 19 11.0039 1.04232 9
 2 6 19 12.34 0.98522 6
 -2 -6 -20 4.16632 0.54918 3
 -2 6 -20 4.3507 0.57535 3
 2 6 20 4.29116 0.66407 14
 -2 -6 -20 3.0673 0.74407 13
 -2 -6 -20 4.14907 0.71356 12
 2 6 20 4.88076 0.58783 1
 2 -6 20 4.81656 0.55218 1
 2 6 20 3.50616 0.50302 11
 2 -6 20 5.09262 0.60296 11
 2 6 20 6.11888 0.85854 8
 2 6 20 3.82245 0.77415 9
 2 6 20 4.10534 0.89107 7
 2 6 20 5.13685 0.68107 6
 2 6 21 5.23039 0.67516 6
 -2 -6 -21 4.73664 0.80139 13
 -2 -6 -21 4.99142 0.74419 12
 -2 6 -21 4.03493 0.6113 3
 -2 -6 -21 4.83762 0.6051 3
 2 6 21 4.71904 0.55552 11
 2 -6 21 4.57028 0.63332 11
 2 6 21 4.84204 0.85475 8
 2 6 21 5.78583 0.91379 7
 2 6 21 3.88794 0.77405 9
 2 6 21 6.8682 0.63052 1
 -2 -6 -22 2.36792 0.75081 12
 -2 -6 -22 2.527 0.79109 13
 -2 -6 -22 1.60778 0.54509 3
 -2 6 -22 1.59518 0.56496 3
 2 -6 22 2.41313 0.57193 11
 2 6 22 2.60697 0.52055 11
 2 6 22 3.52521 0.8067 8
 2 6 22 3.00931 0.85404 7
 2 6 22 4.05051 0.80805 9
 2 6 22 2.76571 0.59742 1
 -2 -6 -23 5.23309 0.88918 12
 -2 -6 -23 5.38247 0.91089 13
 -2 6 -23 4.05394 0.67721 3
 -2 -6 -23 3.67567 0.70174 3
 2 -6 23 5.89119 0.68322 11
 2 6 23 3.79843 0.82581 9
 2 6 23 6.31386 0.66351 11
 2 6 23 5.84756 0.95324 8
 2 6 23 4.50113 0.9472 7
 2 6 23 7.92524 0.73116 1
 2 6 24 14.2679 0.96607 1
 -2 -6 -24 9.1981 1.11846 13
 2 -6 24 12.337 0.93669 11
 2 6 24 12.7374 0.90071 11
 2 6 24 11.2969 1.12194 9
 -2 -6 -24 9.26842 1.10584 12
 2 6 24 10.0752 1.18732 7
 2 6 24 12.2616 1.17179 8
 -2 -6 -24 9.68983 0.96874 3
 -2 6 -24 9.81556 0.93695 3
 -2 -6 -25 8.75654 1.1553 13
 2 6 25 7.7193 1.00685 9
 2 6 25 11.1235 0.85963 11
 2 6 25 8.97871 1.16611 7
 2 6 25 8.43068 1.08475 8
 -2 -6 -25 8.89865 0.97054 3
 -2 -6 -25 9.52915 1.13481 12
 -2 -6 -26 1.55323 1.0071 12
 -2 -6 -26 1.95721 0.99321 13
 2 6 26 0.09061 0.84834 7
 2 6 26 1.61977 0.8339 8
 -2 -6 -27 1.75228 1.09107 12
 2 6 27 5.31603 0.99126 7
 2 6 27 5.35632 0.9508 8
 -2 -6 -28 -0.28679 1.22987 12
 2 6 28 1.87246 0.8693 7
 -2 -6 -28 2.11679 1.30029 13
 2 7 0 1.7064 0.37407 6
 2 7 0 1.63326 0.41805 12
 2 7 0 1.75379 0.80156 5
 -2 7 0 2.72069 0.86919 5
 -2 7 0 1.60026 0.41532 9
 -2 7 0 2.87199 0.48344 8
 -2 -7 0 1.50004 0.68527 2
 2 -7 0 0.93659 0.76624 2
 2 7 1 5.83961 0.49052 6
 2 7 -1 5.46091 0.48143 6
 2 7 -1 5.79506 0.5408 12
 2 7 1 5.67813 0.54428 12
 2 7 1 5.85605 0.8908 5
 -2 7 -1 5.31933 0.96921 5
 -2 7 1 6.1215 0.93676 5
 2 7 -1 4.20193 0.87526 5
 -2 7 1 5.16602 0.53901 9
 -2 7 -1 5.61392 0.60032 8
 -2 7 1 5.5289 0.6065 8
 -2 7 -1 5.39178 0.51487 9
 -2 -7 -1 7.05517 0.82493 2
 2 -7 -1 6.76568 0.96137 2
 -2 -7 1 6.63383 0.81693 2
 2 -7 1 5.98547 0.93925 2
 2 7 -2 0.64985 0.33369 6
 2 7 2 0.49171 0.34683 6
 2 7 2 1.22865 0.41362 12
 2 7 -2 0.62058 0.39572 12
 2 7 -2 0.18114 0.765 5
 2 7 2 0.2879 0.72847 5
 -2 7 -2 -0.76558 0.86195 5
 -2 7 2 -0.78774 0.84152 5
 -2 7 2 0.06056 0.39524 9
 -2 7 2 0.42791 0.46638 8
 2 -7 -2 0.81686 0.81173 2
 -2 -7 -2 0.6175 0.65017 2
 -2 -7 2 0.52597 0.63967 2
 2 -7 2 1.01063 0.80342 2
 2 7 -3 6.38746 0.57794 12
 2 7 3 6.50818 0.57304 12
 -2 -7 -3 7.51054 0.82799 2
 2 -7 -3 4.91961 0.97108 2
 2 7 -3 4.86463 0.91665 5
 -2 7 -3 4.99334 0.99343 5
 2 7 3 7.79359 0.93326 5
 -2 7 3 9.86603 1.00664 5
 -2 7 3 6.09565 0.67306 8
 2 7 -3 6.39958 0.51224 6
 -2 7 3 6.43315 0.7831 7
 2 7 3 5.51996 0.51706 6
 2 -7 -4 -0.07042 0.80375 2
 -2 -7 -4 1.61632 0.70519 2
 2 7 4 0.27146 0.55432 14
 -2 7 4 1.79714 0.32267 14
 -2 -7 4 1.54425 0.35588 14
 2 7 4 1.89035 0.4357 12
 2 7 -4 1.42274 0.42642 12
 -2 7 -4 0.06865 0.91994 5
 2 7 -4 0.91277 0.86139 5
 -2 7 4 2.17105 0.50516 8
 2 7 4 2.18126 0.38124 6
 2 7 -4 2.2058 0.35878 6
 -2 7 4 1.77023 0.62542 7
 2 -7 -5 -0.07219 0.87031 2
 -2 -7 -5 -0.52731 0.69829 2
 2 7 5 0.16433 0.51958 14
 2 7 -5 0.7135 0.41624 12
 2 7 5 0.58678 0.40455 12
 2 7 -5 -0.75914 0.96616 5
 -2 7 -5 1.1572 0.8535 5
 2 7 -5 0.11226 0.3414 6
 -2 -7 -5 -0.82488 0.58991 12
 -2 7 5 0.1528 0.49288 8
 -2 7 5 0.13383 0.61777 7
 2 7 5 -0.15589 0.35733 6
 -2 -7 -6 4.38415 0.77346 2
 2 -7 -6 3.49932 0.96219 2
 -2 -7 -6 4.35127 0.70473 12
 2 7 -6 3.38481 0.57665 13
 2 7 6 5.24407 0.60287 14
 2 7 -6 2.33722 0.98115 5
 -2 7 -6 4.81981 1.07141 5
 -2 7 6 4.49316 0.63096 8
 -2 7 6 4.42752 0.70273 7
 2 7 6 4.77877 0.48504 6
 2 -7 -7 0.46339 0.93539 2
 -2 -7 -7 1.9666 0.76265 2
 2 7 -7 1.8618 0.49582 12
 2 7 -7 1.5734 0.53718 13
 2 -7 -7 1.36896 0.4376 12
 -2 -7 -7 2.18827 0.63935 12
 2 -7 -7 2.14177 0.52436 13
 -2 7 7 1.70442 0.32752 14
 2 7 7 2.34218 0.55903 14
 -2 7 -7 1.21344 0.95076 5
 2 7 -7 1.67588 0.41542 6
 2 7 -7 0.77472 0.93074 5
 -2 7 7 2.75343 0.6053 8
 -2 7 7 2.48531 0.69288 7
 -2 7 -7 1.92721 0.26408 9
 2 7 7 1.77851 0.41983 6
 2 -7 -8 0.88953 0.98594 2
 -2 -7 -8 2.24539 0.76816 2
 -2 7 -8 1.78735 0.33995 13
 2 7 8 3.47895 0.56007 14
 -2 7 8 2.88016 0.36391 14
 -2 -7 -8 2.49556 0.64862 12
 2 -7 -8 1.80993 0.45271 12
 2 7 -8 1.97665 0.54432 13
 2 7 -8 1.79051 0.49504 12
 2 -7 -8 1.93936 0.51254 13
 2 7 -8 2.67995 0.46504 6
 2 7 -8 2.39586 0.94976 5
 -2 7 -8 3.18402 1.04676 5
 -2 7 8 2.56389 0.71619 7
 -2 7 8 3.01625 0.64257 8
 2 7 8 2.19821 0.52767 9
 -2 7 -8 2.23936 0.27022 9
 2 7 8 2.17896 0.45016 6
 2 -7 -9 -0.5116 0.99966 2
 -2 -7 -9 0.69813 0.74242 2
 -2 7 -9 0.38371 0.30715 13
 -2 7 9 0.33809 0.32053 14
 2 7 9 0.40268 0.50866 14
 -2 -7 -9 0.35653 0.58158 12
 2 7 -9 0.56581 0.53165 12
 2 -7 -9 0.77099 0.44276 12
 2 -7 -9 0.46803 0.49626 13
 2 7 -9 0.85254 0.45838 6
 2 7 -9 -0.17716 0.96693 5
 -2 7 -9 -0.73509 1.07907 5
 2 -7 9 0.90128 0.3804 10
 2 7 9 -0.06722 0.51359 9
 -2 7 9 -0.21583 0.70911 7
 -2 7 9 0.1937 0.6037 8
 2 7 9 0.95494 0.41766 6
 -2 -7 -10 4.24347 0.83475 2
 2 -7 -10 4.97245 1.18194 2
 2 7 10 4.32774 0.58413 14
 -2 7 -10 4.13522 0.40008 13
 -2 7 10 4.08762 0.43211 14
 -2 7 -10 4.43148 0.31113 12
 2 7 -10 4.30264 0.63122 12
 -2 -7 -10 4.46529 0.68242 12
 2 -7 -10 3.57397 0.6129 13
 2 -7 -10 2.91421 0.52379 12
 -2 7 -10 3.63955 1.09623 5
 2 7 -10 5.23347 1.17912 5
 2 -7 10 4.14972 0.4852 10
 2 7 10 4.07303 0.60072 9
 2 7 10 4.18467 0.71497 8
 2 7 10 3.58189 0.52313 6
 2 -7 -11 2.60984 1.18783 2
 -2 -7 -11 0.57344 0.79874 2
 2 7 11 1.03839 0.51156 14
 -2 7 -11 0.28342 0.30981 13
 -2 7 11 -0.45907 0.3951 14
 2 7 -11 0.18768 0.59975 12
 2 -7 -11 0.29258 0.462 12
 2 -7 -11 0.14623 0.54124 13
 -2 -7 -11 0.40032 0.59391 12
 -2 7 -11 0.43508 0.20018 12
 2 7 11 0.67296 0.32869 4
 2 -7 11 0.57455 0.41119 10
 2 7 11 0.55699 0.62872 8
 -2 7 11 -0.53737 0.75519 7
 2 7 11 0.59818 0.5379 9
 2 7 11 -0.0333 0.45578 6
 2 -7 -12 4.37138 1.28194 2
 -2 -7 -12 4.52643 0.95681 2
 2 7 12 5.88318 0.63987 14
 -2 7 -12 5.24596 0.4634 13
 -2 -7 -12 4.91587 0.7283 12
 -2 7 -12 4.85755 0.35662 12
 2 7 -12 4.02367 0.75894 12
 2 -7 -12 4.66623 0.69235 13
 2 -7 -12 5.25762 0.60347 12
 2 -7 12 6.12323 0.55636 10
 2 7 12 5.56956 0.7763 8
 -2 7 12 6.84196 0.90416 7
 -2 7 12 5.04374 0.80033 8
 2 7 12 5.81603 0.67287 9
 2 7 12 4.56544 0.59669 6
 2 7 12 6.09601 0.84213 7
 2 -7 -13 4.83256 1.46765 2
 -2 -7 -13 6.85287 1.0255 2
 2 7 13 5.74617 0.47927 1
 2 7 13 4.15857 0.61866 14
 -2 -7 -13 5.32877 0.74214 12
 -2 7 -13 4.71983 0.36656 12
 -2 -7 -13 5.76079 0.78381 13
 2 -7 -13 4.33251 0.72719 13
 -2 7 -13 5.06714 0.45897 13
 2 7 -13 4.54804 0.86739 12
 2 -7 -13 4.73039 0.62764 12
 -2 -7 -13 6.03 0.67317 6
 2 -7 13 5.77114 0.5704 10
 2 7 13 5.32162 0.69289 9
 2 7 13 5.3303 0.8138 8
 -2 7 13 4.5345 0.80172 8
 -2 7 13 5.61744 0.93184 7
 2 7 13 5.29603 0.61647 6
 2 7 13 7.07497 0.88223 7
 2 -7 -14 0.73387 1.44259 2
 -2 -7 -14 3.09913 1.00479 2
 2 7 14 3.171 0.41513 1
 2 7 14 3.175 0.57895 14
 -2 -7 -14 3.48767 0.71315 13
 -2 7 -14 3.04219 0.38242 13
 -2 -7 -14 1.84907 0.68022 12
 2 -7 -14 1.78304 0.63956 13
 2 -7 -14 1.90649 0.5798 12
 -2 7 -14 2.99916 0.28924 12
 2 7 -14 2.15973 0.84211 12
 2 7 14 2.72737 0.39152 4
 2 -7 14 2.49237 0.50689 10
 2 7 14 2.39858 0.61087 9
 2 7 14 2.92456 0.75075 8
 -2 7 14 2.52191 0.74438 8
 -2 7 14 2.57216 0.80829 7
 2 7 14 3.46883 0.57211 6
 2 7 14 3.85812 0.79477 7
 -2 -7 -15 0.08266 1.02049 2
 2 -7 -15 -2.60657 1.496 2
 -2 7 -15 0.23716 0.37034 3
 2 7 15 0.17139 0.53589 14
 2 -7 -15 1.35499 0.65967 13
 2 -7 -15 0.54459 0.56137 12
 -2 7 -15 -0.06211 0.25286 12
 2 7 -15 2.17236 0.95222 12
 -2 -7 -15 0.34369 0.59867 12
 -2 -7 -15 -0.23703 0.62955 13
 -2 7 -15 0.38386 0.34366 13
 2 -7 15 0.41768 0.47793 10
 -2 7 15 0.61352 0.68772 8
 -2 7 15 0.07331 0.80951 7
 2 7 15 0.16314 0.7017 8
 2 7 15 0.28433 0.61664 9
 2 7 15 0.11775 0.74346 7
 2 7 15 0.21861 0.51346 6
 -2 7 -16 2.86411 0.43681 3
 -2 -7 -16 1.9451 1.11077 2
 2 7 -16 4.21532 1.03843 12
 -2 7 -16 2.74492 0.33207 12
 2 -7 -16 2.67321 0.64477 12
 -2 -7 -16 3.08499 0.6547 12
 -2 7 -16 3.25769 0.41834 13
 -2 -7 -16 3.85579 0.70626 13
 2 7 16 2.40757 0.59884 14
 2 -7 -16 3.09164 0.74767 13
 2 7 16 2.43118 0.4365 1
 -2 7 16 2.94017 0.78958 8
 2 7 16 3.96639 0.76987 8
 2 7 16 2.80635 0.71366 9
 -2 7 16 4.2379 0.89914 7
 2 7 16 3.10634 0.56299 6
 2 7 16 2.58726 0.81422 7
 -2 7 -17 2.84468 0.45725 3
 -2 -7 -17 2.76154 1.21401 2
 -2 -7 -17 2.43569 0.66827 12
 -2 -7 -17 2.41441 0.73849 13
 2 -7 -17 3.27752 0.70632 12
 -2 7 -17 3.05599 0.36526 12
 2 -7 -17 2.98467 0.79456 13
 2 7 17 4.51494 0.64228 14
 2 7 17 3.56848 0.46794 1
 2 7 17 2.65962 0.7129 9
 2 7 17 4.57963 0.93097 7
 -2 7 17 3.98159 0.82155 8
 2 7 17 2.31694 0.81003 8
 -2 7 17 2.51224 0.89097 7
 2 7 17 3.63825 0.59956 6
 -2 -7 -18 1.45123 1.25431 2
 -2 7 -18 1.269 0.4502 3
 -2 -7 -18 0.65657 0.69783 13
 -2 -7 -18 1.39265 0.69306 12
 2 -7 -18 0.47365 0.72796 12
 2 7 18 1.18403 0.58366 14
 2 -7 -18 -0.12196 0.82439 13
 2 7 18 0.40513 0.42856 1
 2 7 18 -0.27006 0.85074 7
 2 7 18 0.34067 0.70297 9
 2 7 18 1.62465 0.79906 8
 -2 7 18 0.93321 0.8683 7
 2 7 18 0.62256 0.52344 6
 -2 7 -19 3.66873 0.53839 3
 -2 -7 -19 3.98091 1.41323 2
 -2 -7 -19 4.64577 0.81251 13
 -2 -7 -19 3.98005 0.76177 12
 2 -7 -19 1.91929 0.84718 12
 2 7 19 3.71701 0.70613 14
 2 -7 -19 2.86644 0.93628 13
 2 7 19 4.80249 0.5291 1
 2 7 19 4.87289 0.78093 9
 -2 7 19 3.54265 0.92636 7
 2 7 19 3.38395 0.92894 7
 2 7 19 5.1671 0.88098 8
 2 7 19 4.03463 0.60459 6
 -2 -7 -20 -0.75363 1.51307 2
 -2 7 -20 0.23801 0.49133 3
 -2 -7 -20 2.23392 0.74396 13
 2 -7 -20 0.62829 0.91401 12
 -2 -7 -20 0.3998 0.75294 12
 2 -7 -20 0.23312 1.03355 13
 2 7 20 2.47564 0.6504 14
 2 7 20 2.11181 0.51196 1
 2 7 20 1.55298 0.89218 7
 2 7 20 1.37387 0.788 8
 2 7 20 0.76752 0.68957 9
 -2 7 20 0.92061 0.89576 7
 2 7 20 1.54098 0.54768 6
 2 7 21 -0.34782 0.50478 1
 2 -7 -21 1.53245 1.14486 13
 2 7 21 0.30932 0.6574 14
 2 7 21 -0.0722 0.8405 8
 2 7 21 -1.39353 0.99179 7
 2 7 21 0.80969 0.76063 9
 -2 7 -21 0.0573 0.51126 3
 -2 -7 -21 0.62869 0.71212 12
 -2 -7 -21 0.85776 0.76434 13
 2 7 22 1.12442 0.54738 1
 -2 -7 -22 0.05533 0.7925 12
 -2 -7 -22 0.66557 0.81852 13
 2 7 22 0.46477 0.70749 14
 2 7 22 1.74442 0.84196 8
 2 7 22 3.40449 1.01245 7
 2 7 22 -0.14225 0.74173 9
 -2 7 -22 1.3112 0.55863 3
 2 7 23 0.31255 0.58756 1
 -2 -7 -23 1.15852 0.85558 13
 -2 -7 -23 2.2423 0.88066 12
 2 7 23 1.32016 0.75723 14
 2 7 23 -0.07493 0.76209 9
 2 7 23 -0.55878 0.85132 8
 2 7 23 3.05462 1.02216 7
 -2 7 -23 0.88062 0.59455 3
 2 7 24 1.24441 0.63542 1
 -2 -7 -24 1.52342 0.86389 12
 -2 -7 -24 1.37928 0.93822 13
 2 7 24 2.46723 0.78789 14
 2 7 24 1.25727 0.81661 9
 2 7 24 -0.50214 0.93494 8
 2 7 24 -0.0891 1.0191 7
 -2 7 -24 1.86339 0.63695 3
 2 7 25 1.98201 0.67348 1
 2 7 25 2.54725 0.82849 14
 2 7 25 1.88688 0.87192 9
 2 7 25 0.52614 0.89601 8
 2 7 25 3.26335 1.02247 7
 -2 7 -25 0.35292 0.64743 3
 -2 -7 -25 1.51614 0.97707 12
 -2 -7 -25 1.79216 1.05574 13
 -2 -7 -26 0.40834 1.10936 13
 -2 -7 -26 0.07563 1.06586 12
 2 7 26 2.40005 0.89324 14
 2 7 26 0.09768 0.9974 7
 2 7 26 0.82518 0.9674 8
 -2 -7 -27 -0.16817 1.11053 12
 -2 -7 -27 -0.9013 1.19834 13
 2 7 27 -1.08441 0.89152 14
 2 7 27 0.0957 0.86447 8
 2 7 27 1.01856 0.96395 7
 2 7 28 -0.09975 0.97083 8
 2 7 28 0.95571 0.98638 7
 -2 -7 -28 0.28436 1.28345 12
 -2 -7 -28 -0.4047 1.27748 13
 2 7 29 -0.87782 0.94146 7
 -2 -7 -29 0.97827 1.46609 12
 -2 -7 -29 1.03876 1.49327 13
 2 8 0 -0.16384 0.43133 12
 2 -8 0 0.32589 0.95331 2
 -2 -8 0 -1.30142 0.75675 2
 -2 8 0 -0.22668 0.97075 5
 2 8 0 -1.14692 0.92744 5
 -2 8 0 0.50649 0.54728 8
 2 8 0 0.8168 0.36913 6
 2 8 -1 2.92178 0.49858 12
 2 8 1 3.93177 0.52509 12
 -2 -8 -1 3.46479 0.83913 2
 2 -8 1 4.0484 0.99568 2
 2 -8 -1 3.52845 1.05458 2
 -2 -8 1 3.04334 0.86133 2
 -2 8 -1 1.61174 1.0413 5
 2 8 1 2.55664 0.97303 5
 -2 8 1 4.33098 1.09568 5
 2 8 -1 4.35825 0.98203 5
 -2 8 -1 3.29671 0.58824 8
 -2 8 1 4.71306 0.64073 8
 2 8 -1 3.37885 0.41487 6
 2 8 1 3.62046 0.44659 6
 2 8 -2 3.01608 0.51078 12
 2 -8 -2 5.2738 1.09038 2
 -2 -8 -2 1.66187 0.8232 2
 2 8 -2 3.94393 1.00371 5
 -2 8 -2 5.65711 1.11509 5
 -2 8 2 5.33037 1.02417 5
 2 8 2 3.46589 1.0154 5
 -2 8 2 3.6501 0.6667 8
 -2 8 -2 4.56362 0.60977 8
 -2 8 2 4.17973 0.76244 7
 2 8 -2 4.32528 0.4495 6
 2 8 2 3.83587 0.46486 6
 2 8 -3 7.55043 0.65515 12
 2 -8 -3 6.61042 1.18919 2
 -2 -8 -3 8.34777 0.96024 2
 2 8 3 6.68555 1.10881 5
 -2 8 3 8.64746 1.12404 5
 2 8 -3 7.31401 1.13499 5
 -2 8 -3 6.49795 1.17113 5
 -2 8 3 7.94785 0.78317 8
 2 8 3 7.9265 0.61139 6
 2 8 -3 7.9392 0.58757 6
 -2 8 3 6.96012 0.88454 7
 2 8 -4 2.93661 0.49593 12
 2 -8 -4 2.40414 1.06707 2
 -2 -8 -4 3.38409 0.83211 2
 2 8 -4 3.85655 1.09799 5
 -2 8 4 2.54274 0.97475 5
 -2 8 -4 3.81542 1.15177 5
 2 8 4 3.86281 1.04655 5
 -2 8 4 3.03554 0.63927 8
 -2 8 4 2.2435 0.73333 7
 2 8 -4 3.27186 0.4122 6
 2 8 4 2.89217 0.46679 6
 2 8 -5 0.85747 0.45691 12
 -2 -8 -5 1.84273 0.82608 2
 2 -8 -5 0.35283 1.08773 2
 2 8 -5 0.84022 1.05704 5
 -2 8 -5 3.99753 1.16258 5
 2 8 5 2.39503 0.98573 5
 -2 8 5 1.59078 0.99204 5
 -2 8 5 2.15932 0.65556 8
 2 8 5 2.69399 0.44463 6
 2 8 -5 2.07209 0.38448 6
 -2 8 5 1.63023 0.72335 7
 -2 -8 -6 2.06053 0.8495 2
 2 -8 -6 0.99632 1.06091 2
 2 8 6 1.18144 0.65346 14
 2 8 -6 1.23988 0.44941 12
 2 8 -6 3.07459 1.11345 5
 -2 8 -6 1.29937 1.19334 5
 2 8 6 1.69723 0.56666 9
 -2 8 6 1.18659 0.63954 8
 -2 8 6 0.2195 0.72731 7
 2 8 6 0.30638 0.41848 6
 2 8 -6 0.70269 0.36428 6
 -2 -8 -7 -0.26235 0.84384 2
 2 -8 -7 0.56164 1.10461 2
 2 8 7 1.69873 0.63274 14
 2 8 -7 1.31413 0.46098 12
 -2 8 -7 2.24105 1.18588 5
 2 8 -7 2.40118 1.15229 5
 -2 -8 -7 2.00497 0.69366 12
 2 8 7 1.44199 0.55811 9
 -2 8 7 0.74201 0.74431 7
 -2 8 7 2.8459 0.68675 8
 2 8 7 0.53846 0.44491 6
 2 8 -7 1.3926 0.37362 6
 -2 -8 -8 3.88626 0.9172 2
 2 -8 -8 3.49683 1.26366 2
 2 8 -8 2.52716 0.52598 12
 -2 -8 -8 3.1594 0.75694 12
 2 8 8 2.69268 0.67558 14
 -2 8 -8 6.25613 1.24293 5
 2 8 -8 3.60574 1.19541 5
 2 8 8 3.76633 0.75708 8
 -2 8 8 4.58056 0.76282 8
 -2 8 8 4.42302 0.90448 7
 2 8 8 3.89062 0.63021 9
 2 8 8 4.17488 0.54586 6
 2 8 -8 3.44654 0.45807 6
 2 -8 -9 3.94547 1.28739 2
 -2 -8 -9 4.95262 0.96602 2
 -2 -8 -9 2.61639 0.75998 12
 2 8 -9 4.68486 0.5799 12
 2 8 9 3.57097 0.67859 14
 2 8 -9 4.23163 1.25863 5
 2 8 -9 4.37097 0.47951 6
 -2 8 -9 0.54238 1.213 5
 -2 8 9 2.11717 0.81929 7
 2 8 9 2.72454 0.7439 8
 -2 8 9 2.7092 0.75626 8
 2 8 9 2.85658 0.59574 9
 2 8 9 2.04343 0.53814 6
 -2 -8 -10 4.32785 0.94768 2
 2 -8 -10 4.13436 1.36759 2
 2 8 -10 3.63455 0.58401 12
 2 -8 -10 3.79635 0.70864 13
 -2 -8 -10 3.97179 0.77619 12
 2 8 10 3.30101 0.67769 14
 2 8 -10 4.25892 0.5094 6
 -2 8 -10 4.94094 1.37842 5
 2 8 -10 3.17641 1.27394 5
 -2 8 10 2.93714 0.91194 7
 2 8 10 4.36175 0.82547 8
 -2 8 10 4.55752 0.80407 8
 2 8 10 3.4599 0.65258 9
 2 8 10 4.28625 0.5882 6
 2 -8 -11 3.57453 1.42558 2
 -2 -8 -11 2.80038 0.96899 2
 -2 -8 -11 4.00148 0.81069 12
 2 8 -11 2.36631 0.58934 12
 2 -8 -11 1.61787 0.69576 13
 -2 8 -11 2.97814 0.41447 13
 2 8 11 3.11574 0.66704 14
 2 8 -11 2.90953 0.50953 6
 2 8 11 3.25012 0.65738 9
 -2 8 11 3.06539 0.89729 7
 -2 8 11 2.64773 0.76137 8
 2 8 11 3.56538 0.77007 8
 2 8 11 2.50205 0.85666 7
 2 8 11 2.72323 0.55799 6
 2 -8 -12 -0.5914 1.43816 2
 -2 -8 -12 0.84768 0.95818 2
 2 8 12 0.91973 0.60732 14
 -2 8 -12 1.38856 0.38749 13
 2 8 12 0.99568 0.62299 9
 -2 8 12 1.16737 0.72297 8
 -2 8 12 -0.42726 0.89891 7
 2 8 12 0.66883 0.70827 8
 2 8 12 1.57329 0.52928 6
 2 8 12 0.93503 0.83547 7
 2 -8 -12 0.72637 0.67617 13
 2 8 -12 0.79283 0.57946 12
 -2 -8 -12 -0.04856 0.75961 12
 -2 -8 -13 -0.08088 0.99891 2
 2 -8 -13 0.25114 1.49945 2
 2 8 13 0.6355 0.61827 14
 -2 8 13 0.68862 0.44275 14
 2 8 13 0.80747 0.7541 8
 -2 8 13 1.02436 0.79963 8
 2 8 13 1.54156 0.62574 9
 -2 8 13 0.74369 0.8796 7
 2 8 13 0.31824 0.85013 7
 2 8 13 -0.26529 0.51735 6
 2 8 -13 1.4381 0.61974 12
 -2 -8 -13 0.14635 0.74232 12
 2 -8 -13 0.47206 0.68864 13
 -2 -8 -14 2.99138 1.0664 2
 2 -8 -14 1.73947 1.66396 2
 -2 8 14 1.99284 0.50302 14
 2 8 14 0.53139 0.61685 14
 -2 8 14 2.40946 0.91481 7
 -2 8 14 1.72019 0.75696 8
 2 8 14 1.36973 0.68227 9
 2 8 14 1.73622 0.75828 8
 2 8 14 2.29177 0.57627 6
 2 8 14 2.75184 0.91335 7
 2 8 -14 1.5145 0.69649 12
 -2 -8 -14 1.03524 0.76463 12
 2 -8 -14 1.28401 0.7509 13
 2 -8 -15 2.58002 1.76922 2
 -2 -8 -15 1.27144 1.17555 2
 2 8 15 1.97309 0.66437 14
 -2 8 15 1.60115 0.52605 14
 2 8 15 2.85645 0.83542 8
 -2 8 15 3.0994 1.01443 7
 2 8 15 2.03637 0.73823 9
 -2 8 15 1.57839 0.8177 8
 2 8 15 1.89805 0.88463 7
 2 8 15 1.83038 0.61714 6
 2 -8 -15 1.94139 0.82011 13
 -2 -8 -15 1.95311 0.7503 12
 2 8 -15 1.94478 0.75816 12
 -2 -8 -16 2.62408 1.25333 2
 2 8 16 2.61404 0.70422 14
 -2 8 16 3.76498 0.59223 14
 2 8 16 4.45194 1.06096 7
 -2 8 16 1.96787 0.8431 8
 -2 8 16 3.23881 1.03647 7
 2 8 16 3.63415 0.90716 8
 2 8 16 4.5956 0.83023 9
 2 8 16 2.91621 0.63168 6
 -2 -8 -16 4.91743 0.85303 12
 2 8 -16 1.35915 0.79745 12
 2 -8 -16 3.36354 0.88463 13
 -2 -8 -17 1.25773 1.36529 2
 -2 8 17 4.34007 0.63309 14
 2 8 17 4.9422 0.729 14
 2 8 17 1.76181 0.93508 7
 -2 8 17 3.11644 1.05701 7
 2 8 17 3.5387 0.82247 9
 2 8 17 5.34428 0.97448 8
 -2 8 17 2.96029 0.91696 8
 2 8 17 3.92904 0.67616 6
 -2 -8 -17 4.64903 0.85228 12
 2 -8 -17 3.67325 0.88329 13
 2 8 -17 3.59287 0.91091 12
 -2 -8 -17 4.17664 0.8689 13
 2 8 18 2.19751 0.69318 14
 -2 8 18 1.67174 1.03768 7
 2 8 18 2.9122 1.03539 7
 2 8 18 0.76345 0.76178 9
 2 8 18 1.41767 0.9497 8
 -2 -8 -18 3.29454 1.47493 2
 -2 -8 -18 1.88014 0.79379 12
 2 -8 -18 2.34822 0.90829 13
 -2 -8 -18 2.32267 0.83221 13
 2 8 19 -0.60921 0.69242 14
 -2 8 19 -0.0969 1.02791 7
 2 8 19 -0.51734 0.92487 8
 2 8 19 0.60392 0.77976 9
 2 8 19 1.59368 1.02079 7
 -2 -8 -19 -0.61344 1.50045 2
 2 -8 -19 0.71228 0.97302 13
 -2 -8 -19 -0.33334 0.81057 12
 -2 -8 -19 -0.73483 0.84696 13
 2 8 20 -0.76882 0.73947 14
 2 8 20 2.54007 0.76098 9
 2 8 20 1.24933 0.98462 7
 2 8 20 -0.46303 0.8922 8
 -2 8 20 0.90574 0.95497 7
 -2 -8 -20 0.79293 1.58562 2
 2 -8 -20 -0.60188 1.0179 12
 -2 -8 -20 0.0576 0.83305 12
 2 -8 -20 0.86454 1.03529 13
 -2 -8 -20 -0.88858 0.90343 13
 2 8 21 0.51826 0.72684 14
 2 -8 -21 1.05629 1.21921 13
 -2 -8 -21 0.89925 0.8506 12
 2 -8 -21 -1.06245 1.07659 12
 -2 -8 -21 1.05293 0.92382 13
 2 8 21 0.22254 0.77073 9
 2 8 21 1.04019 0.95 7
 -2 8 21 0.31168 0.93061 7
 2 8 21 0.2419 0.97399 8
 -2 -8 -21 1.14636 1.74163 2
 -2 -8 -22 0.7519 0.86862 12
 -2 -8 -22 1.09577 0.92578 13
 2 -8 -22 2.00214 1.28669 13
 2 -8 -22 -0.78409 1.20417 12
 2 8 22 0.27094 1.02444 7
 2 8 22 0.42146 0.92616 8
 2 8 22 1.27807 0.76343 14
 2 8 22 1.09038 0.78663 9
 -2 -8 -23 2.64467 0.96355 12
 -2 -8 -23 1.36858 1.02281 13
 2 8 23 1.88188 1.04676 7
 2 8 23 1.59011 0.98906 8
 2 8 23 3.64794 0.82875 14
 2 8 23 1.87359 0.8694 9
 -2 -8 -24 0.97917 1.02154 12
 -2 -8 -24 2.96557 1.02347 13
 2 8 24 1.93516 0.98422 8
 2 8 24 3.4456 1.08698 7
 2 8 24 2.3617 0.84834 14
 2 8 24 0.76385 0.81509 9
 -2 -8 -25 1.27283 1.0403 12
 -2 -8 -25 1.05843 1.12951 13
 2 8 25 1.12522 0.84936 14
 2 8 25 1.23053 1.07164 7
 2 8 25 2.30476 1.03148 8
 -2 -8 -26 1.37503 1.11886 12
 -2 -8 -26 -0.7922 1.20407 13
 2 8 26 -0.0589 0.8921 14
 2 8 26 0.10004 0.9928 8
 2 8 26 1.49901 1.12645 7
 -2 -8 -27 1.63872 1.35272 13
 -2 -8 -27 -0.26562 1.1865 12
 2 8 27 0.12338 0.92067 14
 2 8 27 0.5563 1.11708 7
 2 8 27 -1.24969 1.05529 8
 -2 -8 -28 1.47194 1.31932 12
 -2 -8 -28 0.95988 1.4056 13
 2 8 28 0.7734 0.98207 14
 -2 -8 -29 2.09657 1.501 12
 -2 -8 -29 0.23973 1.56059 13
 2 8 29 1.27654 1.01077 14
 -2 -8 -30 2.27358 1.67243 12
 2 8 30 2.51673 1.03029 14
 -2 9 0 1.29249 0.65259 8
 -2 9 0 0.36574 1.17422 5
 2 9 0 1.22106 1.13914 5
 -2 9 1 0.62894 1.2202 5
 2 9 1 0.77446 1.11236 5
 -2 9 -1 2.62275 1.24426 5
 2 9 -1 1.06994 1.16539 5
 -2 9 1 -0.27807 0.7951 7
 -2 9 -1 1.54174 0.62032 8
 -2 9 1 0.35665 0.65219 8
 2 -9 -1 0.5904 1.14404 2
 -2 -9 -1 0.29262 0.90796 2
 -2 9 -2 3.38533 1.29244 5
 -2 9 2 1.0633 1.15752 5
 2 9 2 1.7922 1.0902 5
 2 9 -2 0.91633 1.19858 5
 -2 9 2 0.28342 0.81171 7
 -2 9 -2 0.40341 0.62968 8
 -2 9 2 2.03827 0.68144 8
 -2 -9 -2 1.39791 0.92126 2
 2 -9 -2 1.99624 1.19313 2
 -2 9 -3 0.10048 1.29452 5
 2 9 3 -1.01886 1.10768 5
 2 9 -3 -0.94931 1.17727 5
 -2 9 3 -0.26283 1.12553 5
 -2 9 3 0.92757 0.82317 7
 -2 9 -3 -0.38863 0.61668 8
 2 9 3 0.38136 0.56927 9
 -2 9 3 0.3375 0.67256 8
 2 -9 -3 1.31588 1.19449 2
 -2 -9 -3 -1.99691 0.97415 2
 2 9 -4 -1.77248 1.27402 5
 2 9 4 -0.16924 1.11154 5
 -2 9 4 2.08003 1.11185 5
 -2 9 -4 -0.83497 1.28443 5
 -2 9 4 -0.95366 0.85027 7
 -2 9 -4 -0.45643 0.58066 8
 -2 9 4 0.25244 0.67836 8
 2 9 4 0.25011 0.58055 9
 2 -9 -4 -0.30878 1.22479 2
 -2 -9 -4 0.07404 0.90264 2
 2 9 -5 1.83603 1.25226 5
 2 9 5 2.52296 1.07065 5
 -2 9 -5 0.64941 1.28881 5
 -2 9 5 1.53667 1.10552 5
 -2 9 5 0.12388 0.89495 7
 -2 -9 -5 -0.44914 0.94493 2
 2 -9 -5 2.10725 1.29949 2
 -2 9 5 1.05566 0.72259 8
 2 9 5 0.96311 0.57363 9
 2 9 6 0.08374 1.07581 5
 -2 9 6 -0.75748 1.04535 5
 -2 9 -6 1.23899 1.25791 5
 2 9 -6 -0.53022 1.31511 5
 -2 -9 -6 -0.83998 1.01796 2
 2 -9 -6 0.7627 1.28361 2
 2 9 6 0.2318 0.58801 9
 -2 9 6 -0.82825 0.69925 8
 -2 9 6 0.12835 0.87778 7
 2 9 -7 1.65845 1.296 5
 -2 9 7 -0.58264 1.14852 5
 2 9 7 -1.08805 1.15062 5
 2 -9 -7 0.90287 1.3319 2
 -2 -9 -7 0.5458 0.9218 2
 -2 9 7 -0.39974 0.82133 7
 2 9 7 0.20275 0.6136 9
 2 9 7 -0.27595 0.82468 8
 -2 9 7 0.92688 0.72404 8
 2 9 -8 1.62102 1.35731 5
 -2 9 -8 -0.36914 1.4908 5
 2 9 8 0.6194 0.79892 8
 -2 9 8 0.13834 0.84491 7
 -2 9 8 0.54436 0.75269 8
 2 9 8 0.51121 0.64347 9
 2 -9 -8 -0.23313 1.37575 2
 -2 -9 -8 0.55759 0.98959 2
 2 9 -9 1.5793 1.40927 5
 -2 9 -9 1.6781 1.43345 5
 -2 9 9 0.79313 0.94197 7
 2 9 9 -0.1784 0.64858 9
 -2 9 9 -0.38028 0.78601 8
 2 9 9 0.46394 0.7461 8
 -2 -9 -9 -0.24444 0.98867 2
 2 -9 -9 -1.21146 1.50922 2
 2 9 9 0.04139 0.5385 6
 -2 9 10 1.06362 0.79007 8
 -2 9 10 0.29998 0.92605 7
 2 9 10 1.17976 0.66027 9
 2 9 10 -0.48103 0.81759 8
 2 -9 -10 0.50396 1.47689 2
 -2 -9 -10 1.25705 1.10852 2
 2 9 10 1.37 0.93605 7
 2 9 10 -0.21936 0.54374 6
 -2 -9 -11 -0.173 1.08425 2
 2 -9 -11 3.55664 1.71864 2
 2 9 11 0.43269 0.80888 8
 -2 9 11 0.31189 0.93569 7
 2 9 11 -0.49758 0.68511 9
 -2 9 11 0.69693 0.8087 8
 2 9 11 0.34891 0.89544 7
 2 9 11 0.60214 0.55335 6
 2 9 11 0.81481 0.7495 14
 2 -9 -12 -0.13814 1.68173 2
 -2 -9 -12 1.52229 1.08165 2
 2 9 12 0.81053 0.70641 14
 -2 9 12 1.86285 0.97525 7
 -2 9 12 0.07302 0.77185 8
 2 9 12 0.19089 0.83055 8
 2 9 12 0.31334 0.6837 9
 2 9 12 -0.28448 0.97676 7
 2 9 12 0.6369 0.57583 6
 -2 -9 -13 -0.373 1.15291 2
 2 -9 -13 1.45125 1.76651 2
 2 9 13 -0.21419 0.69295 14
 -2 9 13 -1.01009 0.95758 7
 2 9 13 0.13172 0.8521 8
 -2 9 13 1.37636 0.83778 8
 2 9 13 -1.26524 0.7581 9
 2 9 13 0.4114 0.56347 6
 2 9 13 -1.23731 0.97027 7
 -2 -9 -13 0.05889 0.9018 12
 -2 -9 -14 0.87728 1.17359 2
 2 -9 -14 -0.76414 1.89833 2
 2 9 14 1.51827 0.73712 14
 2 9 14 0.75425 0.75219 9
 -2 9 14 0.63886 0.82067 8
 2 9 14 0.74968 0.86219 8
 -2 9 14 1.31745 1.00851 7
 2 9 14 1.35515 1.0301 7
 2 9 14 -0.16141 0.5678 6
 -2 -9 -14 -0.23753 0.87724 12
 2 -9 -15 -2.09824 2.12015 2
 -2 -9 -15 0.61488 1.28441 2
 2 9 15 -0.13068 0.71527 14
 -2 9 15 1.09792 1.01411 7
 -2 9 15 0.24997 0.84246 8
 2 9 15 0.61167 0.76321 9
 2 9 15 -0.28416 0.90226 8
 2 9 15 -0.46749 1.01793 7
 -2 -9 -15 0.6008 0.88525 12
 2 9 16 0.17752 0.73053 14
 2 9 16 0.73814 0.94061 8
 -2 9 16 0.78184 0.86044 8
 -2 9 16 0.09517 1.04106 7
 2 9 16 0.3221 0.7772 9
 2 9 16 1.37061 1.04057 7
 -2 -9 -16 1.19093 1.34907 2
 -2 -9 -16 0.36571 0.94113 12
 2 -9 -16 1.04615 0.97208 13
 2 9 17 0.95386 0.75701 14
 -2 9 17 -1.18825 1.1081 7
 -2 9 17 1.1735 0.8809 8
 2 9 17 -0.25183 1.06316 7
 2 9 17 -0.07679 0.93046 8
 2 9 17 1.42911 0.78693 9
 -2 -9 -17 0.34448 1.43279 2
 -2 -9 -17 1.29457 0.91923 12
 2 -9 -17 -1.23985 1.00406 13
 2 9 18 1.11667 0.76746 14
 2 9 18 0.43476 1.0535 7
 2 9 18 0.07988 0.95543 8
 -2 9 18 -0.10286 1.0377 7
 2 9 18 1.14184 0.79115 9
 -2 -9 -18 -0.85679 1.52259 2
 -2 -9 -18 -1.13505 0.98097 12
 2 -9 -18 0.80558 1.04602 13
 2 9 19 -0.76644 0.79556 14
 2 -9 -19 1.02082 1.12157 13
 -2 -9 -19 0.77886 0.97384 12
 2 9 19 0.54117 1.05731 7
 2 9 19 1.12306 0.80916 9
 2 9 19 0.08334 0.98528 8
 -2 9 19 -0.42698 1.05175 7
 -2 -9 -19 1.83639 1.51373 2
 2 9 20 0.63906 0.8375 14
 2 9 20 0.31369 0.78557 9
 -2 -9 -20 -1.00434 0.99715 12
 2 -9 -20 1.02355 1.21536 13
 2 9 20 -0.26006 0.99857 8
 -2 -9 -20 0.56571 1.70509 2
 -2 -9 -21 0.48588 1.00602 12
 2 -9 -21 -1.97258 1.37351 13
 -2 -9 -21 1.45721 1.08522 13
 2 9 21 0.09035 1.00713 8
 2 9 21 0.76521 0.79888 14
 2 9 21 -1.38977 0.89042 9
 2 9 22 -0.08504 0.78794 9
 2 9 22 0.95232 0.82946 14
 2 -9 -22 -1.14954 1.48569 13
 -2 -9 -22 -0.8802 1.03831 13
 -2 -9 -22 2.45501 1.04548 12
 2 9 23 -0.21983 0.85522 14
 -2 -9 -23 -1.17791 1.11594 13
 -2 -9 -23 0.07592 1.09812 12
 2 -9 -23 -1.4161 1.55664 13
 2 9 24 -0.05706 0.88801 14
 -2 -9 -24 1.85821 1.1938 13
 -2 -9 -24 0.40069 1.13558 12
 2 9 25 0.53192 0.90057 14
 -2 -9 -25 0.08518 1.20683 12
 2 9 26 -0.30669 0.94851 14
 -2 -9 -26 0.54963 1.27011 12
 2 9 27 1.5958 0.98381 14
 -2 -9 -27 1.19245 1.36949 12
 2 9 28 -1.19047 1.05398 14
 2 9 29 -2.95176 1.09065 14
 2 9 30 0.1421 1.05253 14
 -2 10 0 -0.15223 0.71554 8
 -2 10 0 -0.55432 1.38325 5
 2 10 0 -1.49834 1.40588 5
 -2 10 0 0.31484 0.85046 7
 -2 10 -1 1.81927 0.73685 8
 -2 10 1 0.47302 0.71058 8
 2 10 -1 -0.98982 1.45676 5
 -2 10 1 0.64719 1.36831 5
 2 10 1 -1.35725 1.36247 5
 -2 10 -1 1.14964 1.46889 5
 -2 10 1 0.76907 0.88705 7
 -2 10 -1 0.80495 0.88084 7
 -2 10 -2 2.25529 1.44411 5
 2 10 -2 0.34003 1.4618 5
 2 10 2 0.30775 1.33445 5
 -2 10 2 0.42073 1.27802 5
 -2 10 2 1.19948 0.74782 8
 -2 10 -2 1.43248 0.71947 8
 2 -10 -2 0.59292 1.33099 2
 -2 10 2 3.07776 0.93761 7
 -2 10 3 -0.92869 1.33365 5
 -2 10 -3 -0.49162 1.53386 5
 2 10 3 1.11452 1.28916 5
 2 10 -3 -0.46628 1.46575 5
 -2 10 -3 0.97704 0.69894 8
 -2 10 3 1.4801 0.77362 8
 -2 -10 -3 0.78019 1.08868 2
 -2 10 3 1.01477 0.90613 7
 -2 10 4 0.40558 1.27648 5
 -2 10 -4 1.52284 1.46185 5
 2 10 -4 1.43943 1.48532 5
 2 10 4 1.30639 1.27628 5
 -2 10 -4 0.2709 0.64636 8
 2 10 4 -0.20795 0.66612 9
 -2 10 4 0.11847 0.75565 8
 -2 10 4 -0.6291 0.98562 7
 2 10 5 1.56281 0.66618 9
 -2 10 5 -0.28877 0.97441 7
 2 10 5 1.74496 0.84259 8
 -2 10 5 1.10914 0.82261 8
 -2 10 -5 1.53713 0.66918 8
 2 10 6 0.4284 0.84234 8
 -2 10 -6 -0.25669 0.68516 8
 -2 10 6 0.38456 0.78878 8
 -2 10 6 0.07474 0.9615 7
 2 10 6 0.18117 0.65354 9
 -2 10 -7 -0.58898 0.69865 8
 2 10 7 -0.42985 0.71586 9
 -2 10 7 -0.77289 1.00002 7
 2 10 7 -0.43983 0.85734 8
 -2 10 7 1.13461 0.80344 8
 2 10 8 -0.30125 0.69538 9
 -2 10 8 0.48761 0.85199 8
 2 10 8 -0.3232 0.89849 8
 -2 10 8 -0.87983 1.03922 7
 2 10 9 1.19821 0.86791 8
 -2 10 9 1.57573 1.07747 7
 -2 10 9 1.30848 0.86115 8
 2 10 9 0.84072 0.74305 9
 -2 10 10 1.80352 1.00603 7
 -2 10 10 0.45538 0.86627 8
 2 10 10 0.76771 0.76274 9
 2 10 10 1.22909 0.92932 8
 -2 10 11 -0.0889 1.05786 7
 -2 10 11 0.39533 0.89129 8
 2 10 11 -0.28086 0.91983 8
 2 10 11 0.34591 0.7846 9
 -2 10 12 -0.65839 0.88394 8
 2 10 12 -0.67051 0.80509 9
 2 10 12 0.57897 0.90572 8
 -2 10 12 0.18417 1.06829 7
 2 10 13 -1.15244 0.8308 9
 -2 10 13 -0.25694 0.89725 8
 -2 10 13 -0.47761 1.09459 7
 2 10 13 1.04721 0.95698 8
 -2 10 14 2.1345 0.99029 8
 -2 10 14 -0.19824 1.12828 7
 2 10 14 0.47016 0.83387 9
 -2 10 15 2.30937 0.95635 8
 2 10 15 1.89982 0.89034 9
 -2 10 16 0.38323 0.937 8
 2 10 16 -0.22079 0.86263 9
 -2 10 17 -0.99047 0.91751 8
 2 10 17 0.61505 0.83573 9
 2 10 18 0.08009 0.85838 9
 2 10 19 -0.66588 0.87986 9
 2 10 20 0.6041 0.84039 9
 -2 11 0 0.72319 0.96214 7
 -2 11 1 0.22273 0.98064 7
 -2 11 -1 0.99216 0.99582 7
 -2 11 1 -0.06234 0.86028 8
 -2 11 -2 0.48814 0.94913 7
 -2 11 2 -1.07002 1.04812 7
 -2 11 2 1.22244 0.85441 8
 -2 11 -3 0.20674 0.95494 7
 -2 11 3 1.13198 0.8918 8
 -2 11 -4 -0.54477 0.96354 7
 -2 11 4 0.27586 0.84082 8
 -2 11 5 0.07143 0.85705 8
 -2 11 6 -0.81633 0.95151 8
 -2 11 7 0.07712 0.93274 8
 -2 11 8 -0.15984 0.91739 8
 -2 11 9 0.16593 0.89286 8
 -2 11 10 0.08614 0.90995 8
 -2 11 11 0.35694 0.96821 8
 -2 11 12 -0.0924 0.95122 8
 -3 0 0 0.11497 0.12955 14
 3 0 1 0.04282 0.13368 14
 -3 0 -1 -0.01194 0.1193 14
 -3 0 -1 0.1242 0.1461 4
 -3 0 -2 -0.07671 0.12748 4
 3 0 2 -0.02341 0.1197 12
 3 0 2 -0.12443 0.12465 14
 -3 0 -2 0.05385 0.12493 14
 3 0 2 0.12796 0.15577 4
 -3 0 -3 -0.05157 0.10861 14
 3 0 3 0.06767 0.11723 14
 -3 0 -3 0.10946 0.12613 4
 3 0 3 0.188 0.1446 4
 3 0 3 0.36818 0.1209 6
 3 0 3 0.08181 0.11432 12
 -3 0 -3 -0.01086 0.12434 12
 3 0 3 0.1239 0.14795 1
 3 0 3 0.23604 0.15427 3
 -3 0 -4 0.03081 0.11167 14
 3 0 4 -0.11823 0.11017 14
 -3 0 -4 -0.09851 0.13306 4
 3 0 4 -0.15994 0.12262 6
 -3 0 -4 0.04051 0.11851 12
 3 0 4 0.016 0.08489 13
 3 0 4 -0.07709 0.10944 12
 3 0 4 0.04011 0.13887 1
 3 0 4 -0.04061 0.14149 3
 -3 0 -5 0.07391 0.115 14
 3 0 5 0.06366 0.10874 14
 -3 0 -5 0.01975 0.1069 12
 -3 0 -5 -0.05028 0.10455 13
 3 0 5 0.01881 0.09956 12
 3 0 5 -0.07209 0.08878 13
 -3 0 -5 0.03489 0.13208 6
 3 0 5 -0.02623 0.14339 1
 3 0 5 -0.0131 0.14188 3
 3 0 6 0.01672 0.09086 13
 -3 0 -6 -0.12555 0.0971 13
 3 0 6 0.04822 0.09972 12
 -3 0 -6 -0.02998 0.11815 12
 -3 0 -6 -0.08309 0.13381 6
 -3 0 -6 0.06361 0.13154 11
 3 0 6 -0.03926 0.13107 3
 3 0 6 0.06575 0.13447 1
 3 0 7 0.06787 0.1455 1
 3 0 7 0.01532 0.09223 7
 -3 0 -7 0.06237 0.11068 13
 3 0 7 -0.02037 0.10011 12
 -3 0 -7 0.24428 0.14391 6
 -3 0 -7 -0.01336 0.14261 11
 3 0 7 0.0673 0.08982 8
 3 0 7 0.07983 0.14776 3
 3 0 8 0.01388 0.13968 3
 -3 0 -8 -0.09575 0.11544 13
 3 0 8 0.13407 0.12192 12
 -3 0 -8 -0.09962 0.16452 11
 -3 0 -8 0.03858 0.14415 6
 3 0 8 -0.04013 0.11412 8
 3 0 8 0.09778 0.11109 7
 3 0 8 0.07144 0.15252 1
 -3 0 -9 -0.04429 0.15953 1
 3 0 9 -0.03001 0.16016 1
 -3 0 -9 0.01292 0.15651 10
 -3 0 -9 -0.10759 0.18016 11
 -3 0 -9 0.14982 0.15126 6
 3 0 9 0.19401 0.15018 7
 3 0 9 0.11101 0.12328 8
 -3 0 -9 0.01557 0.17064 3
 3 0 9 -0.01483 0.15264 3
 -3 0 -10 -0.12787 0.1685 1
 3 0 10 -0.17674 0.18344 1
 3 0 10 0.02841 0.15713 10
 3 0 10 -0.03135 0.17008 11
 -3 0 -10 -0.18336 0.17678 10
 -3 0 -10 0.35715 0.19968 11
 -3 0 -10 0.02892 0.16392 6
 3 0 10 -0.13646 0.15525 6
 3 0 10 0.1534 0.14818 8
 3 0 10 -0.09959 0.19289 7
 -3 0 -10 -0.01637 0.17622 3
 3 0 11 0.34779 0.19979 1
 -3 0 -11 0.04745 0.18809 6
 -3 0 -11 0.14357 0.15285 7
 3 0 11 0.19773 0.15784 6
 3 0 11 0.03068 0.18636 10
 3 0 11 0.64285 0.21377 11
 -3 0 -11 0.1318 0.2132 11
 -3 0 -11 0.03094 0.17902 10
 3 0 11 0.15166 0.16573 9
 -3 0 -11 0.17125 0.19072 3
 3 0 12 0.2611 0.20908 1
 -3 0 -12 0.01482 0.18488 12
 3 0 12 -0.10294 0.19018 6
 -3 0 -12 -0.03527 0.20318 6
 -3 0 -12 0.01499 0.19686 7
 3 0 12 0.05482 0.21528 11
 3 0 12 0.21464 0.20664 10
 -3 0 -12 0.11868 0.20835 10
 -3 0 -12 -0.02089 0.25347 11
 -3 0 -12 -0.09934 0.18336 8
 3 0 12 0.19066 0.18196 9
 -3 0 -12 0.03638 0.21433 3
 3 0 13 0.02008 0.24631 1
 -3 0 -13 -0.25892 0.25378 12
 3 0 13 -0.63343 0.25319 6
 -3 0 -13 -0.21742 0.28323 6
 -3 0 -13 -0.33564 0.28239 10
 3 0 13 -0.15986 0.24606 10
 3 0 13 0.09939 0.26533 11
 -3 0 -13 -0.63393 0.30512 8
 -3 0 -13 -0.63056 0.38662 7
 3 0 13 -0.25967 0.2943 9
 -3 0 -13 -0.05888 0.26608 3
 3 0 14 0.10911 0.27685 1
 -3 0 -14 -0.49833 0.29182 12
 3 0 14 -0.10764 0.29346 6
 -3 0 -14 -0.09619 0.29612 6
 3 0 14 0.0573 0.25908 10
 3 0 14 -0.02157 0.27165 11
 -3 0 -14 -0.43569 0.32899 10
 -3 0 -14 -0.07904 0.31625 8
 3 0 14 -0.02272 0.32686 9
 -3 0 -14 -0.58929 0.5067 7
 -3 0 -14 -0.34018 0.29775 3
 3 0 15 -0.0235 0.26733 1
 -3 0 -15 0.03937 0.24376 12
 -3 0 -15 -0.18599 0.26813 6
 3 0 15 -0.14434 0.26151 6
 -3 0 -15 -0.22958 0.31007 10
 3 0 15 -0.18675 0.27917 11
 3 0 15 -0.08296 0.25446 10
 -3 0 -15 0.30885 0.3188 8
 -3 0 -15 -0.19099 0.51189 7
 3 0 15 0.07722 0.27814 9
 -3 0 -15 -0.04584 0.27634 3
 -3 0 -16 0.9399 0.31288 6
 3 0 16 0.48208 0.36569 6
 3 0 16 0.05091 0.3082 11
 3 0 16 0.11167 0.31747 10
 3 0 16 -0.15191 0.3186 1
 3 0 16 0.05805 0.38464 9
 -3 0 -16 0.84122 0.48146 8
 -3 0 -16 0.37443 0.35268 3
 3 0 17 -0.10888 0.32397 1
 -3 0 -17 -0.21796 0.483 8
 -3 0 -17 0.22251 0.31947 9
 3 0 17 -0.68264 0.34314 6
 -3 0 -17 0.07308 0.30943 6
 3 0 17 -0.4208 0.35537 9
 3 0 17 -0.11975 0.30991 10
 3 0 17 0.46961 0.34729 11
 3 0 18 0.1164 0.33529 1
 -3 0 -18 0.38352 0.333 9
 -3 0 -18 0.02659 0.3283 6
 3 0 18 0.42149 0.28784 6
 3 0 18 0.38672 0.36159 11
 3 0 18 -0.10271 0.31213 10
 3 0 18 -0.17779 0.31377 9
 3 0 19 0.34129 0.37528 1
 -3 0 -19 0.06091 0.34961 9
 -3 0 -19 0.40746 0.33468 6
 3 0 19 -0.28153 0.29515 6
 3 0 19 0.13705 0.34912 10
 3 0 19 0.03218 0.38167 11
 3 0 20 -0.23062 0.39139 1
 -3 0 -20 0.03396 0.41206 9
 -3 0 -20 -0.3829 0.37654 6
 3 0 20 0.37996 0.3133 6
 3 0 20 0.03453 0.4176 11
 3 0 20 0.23491 0.34299 10
 3 0 21 -0.03489 0.40619 1
 -3 0 -21 0.53138 0.47217 9
 3 0 21 0.03699 0.45241 11
 3 0 21 0.31157 0.36834 10
 -3 0 -21 -0.20994 0.43397 6
 3 0 22 -0.27646 0.51029 11
 3 0 22 0.13189 0.39886 10
 -3 0 -22 -0.38374 0.4781 6
 3 0 22 -0.03689 0.45755 1
 3 1 0 15.631 0.78996 5
 -3 1 0 16.4464 0.78532 2
 3 -1 0 14.886 0.79668 2
 -3 -1 0 14.8889 0.78367 2
 3 1 0 15.516 0.80032 2
 -3 -1 0 14.411 0.83015 14
 -3 1 -1 21.3629 1.12618 5
 -3 1 -1 21.1556 1.15637 4
 -3 -1 -1 21.6147 1.16064 4
 3 1 -1 21.199 1.12676 5
 -3 -1 1 24.9078 1.19007 14
 -3 -1 -1 23.2786 1.15987 14
 -3 1 -1 22.4605 1.13541 14
 3 1 -1 21.3705 1.12858 2
 3 -1 -1 22.2298 1.1283 2
 -3 1 -1 22.0356 1.11377 2
 -3 -1 -1 22.8025 1.11441 2
 3 1 1 23.8308 1.17732 12
 3 -1 2 0.55132 0.11555 12
 3 1 2 0.51085 0.16258 12
 3 -1 2 0.39825 0.13293 14
 -3 -1 -2 0.79043 0.14117 14
 -3 1 -2 0.95685 0.11549 14
 -3 1 -2 0.7293 0.13816 5
 -3 1 -2 0.69629 0.14177 4
 -3 -1 2 0.43252 0.1072 5
 -3 -1 -2 0.66056 0.15722 4
 3 1 -2 0.57301 0.13612 5
 3 -1 2 0.47995 0.10567 5
 3 -1 2 0.62548 0.16531 4
 -3 -1 -2 1.02973 0.10072 2
 3 1 2 0.45922 0.15928 4
 -3 1 -2 0.75227 0.09363 2
 3 1 -2 0.57652 0.13158 2
 3 1 3 17.1916 0.91932 12
 3 -1 3 18.4495 0.88683 12
 3 1 3 17.5047 0.91836 13
 -3 -1 -3 17.8756 0.92165 14
 3 -1 3 17.1178 0.90065 14
 -3 1 -3 16.949 0.89187 14
 3 -1 3 17.434 0.92536 4
 -3 -1 3 17.8124 0.91853 5
 3 -1 3 16.5647 0.90036 5
 -3 -1 -3 18.0776 0.91952 4
 3 1 3 15.6865 0.9186 4
 -3 1 -3 18.4483 0.9209 4
 3 -1 3 16.1931 0.92572 3
 3 1 3 16.8294 0.92626 3
 3 -1 3 17.7618 0.89666 6
 3 1 4 24.9324 1.35668 1
 3 -1 4 27.097 1.36196 1
 3 -1 4 25.6262 1.31582 12
 -3 1 -4 26.8845 1.32591 12
 3 1 4 27.1576 1.35619 12
 3 -1 4 26.8598 1.33299 14
 -3 1 -4 26.6106 1.32859 14
 3 -1 4 26.3054 1.30494 13
 -3 -1 -4 28.1833 1.36045 14
 3 1 4 26.9088 1.3507 13
 3 -1 4 25.732 1.36363 5
 3 1 4 24.2817 1.35355 3
 3 -1 4 24.5289 1.35464 3
 3 -1 4 27.1376 1.32846 6
 3 -1 5 34.7798 1.69596 1
 3 1 5 33.3724 1.69449 1
 3 1 5 35.6041 1.69089 12
 3 -1 5 34.6512 1.65273 12
 -3 1 -5 29.8484 1.65348 12
 -3 -1 -5 31.6787 1.68831 14
 3 -1 5 34.4555 1.66641 14
 3 1 5 35.1146 1.6864 13
 3 -1 5 32.6556 1.68903 3
 3 1 5 34.5434 1.69367 3
 -3 1 -5 30.1781 1.66544 6
 -3 -1 -5 30.5702 1.68878 6
 3 -1 5 35.579 1.66331 6
 3 1 6 29.4367 1.64617 1
 3 -1 6 29.3179 1.64459 1
 3 1 6 31.0616 1.64565 12
 3 -1 6 32.7133 1.61239 12
 -3 1 -6 33.1889 1.61546 12
 3 -1 6 31.1788 1.62103 14
 3 1 6 31.1649 1.63863 13
 -3 1 -6 33.6327 1.60253 13
 -3 -1 -6 34.3851 1.6454 11
 -3 1 -6 36.0314 1.65635 11
 3 -1 6 30.742 1.64331 3
 3 1 6 32.0085 1.64748 3
 -3 -1 -6 35.6236 1.66301 6
 -3 1 -6 32.6772 1.62878 6
 3 -1 6 30.8711 1.61919 6
 3 -1 7 31.3455 1.55907 1
 3 1 7 30.5509 1.55728 1
 -3 1 -7 29.2304 1.50877 13
 3 -1 7 32.4758 1.53364 14
 3 1 7 31.9307 1.55161 13
 -3 1 -7 29.3313 1.52031 12
 3 1 7 32.6499 1.55557 12
 -3 1 -7 26.7517 1.54933 11
 -3 -1 -7 29.1452 1.54762 11
 3 -1 7 33.2598 1.53351 6
 -3 1 -7 29.1358 1.53339 6
 3 1 7 30.3312 1.55073 6
 -3 -1 -7 27.0961 1.55222 6
 3 1 7 32.2911 1.55893 3
 3 -1 7 31.4983 1.55608 3
 3 1 8 1.17779 0.17992 3
 3 -1 8 1.13468 0.17711 3
 3 1 8 1.0859 0.19309 1
 3 -1 8 0.97316 0.18757 1
 -3 1 -8 1.69163 0.12769 13
 3 1 8 1.2051 0.18237 14
 -3 1 -8 1.66573 0.14694 12
 3 1 8 0.9441 0.16928 12
 -3 -1 -8 1.73165 0.22003 6
 -3 1 -8 1.38185 0.19578 10
 -3 1 -8 1.59652 0.20337 11
 3 -1 8 1.09303 0.18332 10
 -3 -1 -8 1.55284 0.19377 11
 3 -1 8 0.90656 0.13579 9
 3 1 8 1.31423 0.18857 6
 -3 1 -8 1.60226 0.16519 6
 3 1 9 9.43532 0.54859 3
 -3 1 -9 8.91793 0.55366 3
 -3 -1 -9 9.0383 0.55503 3
 3 1 9 9.49419 0.54816 14
 3 1 9 8.99276 0.54486 12
 -3 1 -9 10.2245 0.5149 12
 -3 -1 -9 10.0674 0.55314 12
 3 -1 9 9.24658 0.55625 1
 -3 1 -9 8.95061 0.55491 1
 -3 -1 -9 8.94687 0.55314 1
 3 1 9 8.15194 0.54649 1
 3 -1 9 9.30766 0.54775 10
 -3 1 -9 8.76157 0.55719 11
 -3 -1 -9 9.22263 0.55362 11
 3 -1 9 9.15663 0.5229 9
 -3 1 -9 8.94849 0.54883 10
 3 -1 9 9.27914 0.5519 11
 -3 1 -9 9.46705 0.50162 8
 -3 1 -9 9.55185 0.52851 6
 3 1 9 10.4123 0.54949 6
 -3 -1 -9 9.55152 0.56108 6
 -3 1 -10 7.27653 0.45527 3
 -3 -1 -10 6.50228 0.44864 3
 -3 -1 -10 7.05118 0.44295 13
 -3 -1 -10 6.9933 0.44769 12
 -3 1 -10 6.51539 0.4052 12
 3 1 10 6.47418 0.44077 12
 3 -1 10 7.03603 0.4573 1
 -3 1 -10 6.83363 0.46067 1
 3 1 10 6.83919 0.45105 1
 -3 -1 -10 6.71846 0.45034 1
 -3 1 -10 7.97909 0.46409 10
 -3 -1 -10 7.29189 0.46122 11
 -3 1 -10 7.23321 0.47858 11
 3 1 10 6.85113 0.44483 11
 3 -1 10 7.30238 0.46223 11
 3 -1 10 6.86992 0.45473 10
 -3 1 -10 6.87216 0.40454 8
 3 1 10 6.04354 0.43423 8
 -3 -1 -10 7.24807 0.4585 6
 -3 1 -10 6.9302 0.42932 6
 3 1 10 7.74217 0.44478 6
 -3 1 -11 24.1876 1.22118 3
 -3 -1 -11 23.526 1.22295 3
 -3 -1 -11 24.2648 1.21244 13
 -3 -1 -11 22.5147 1.21066 12
 3 -1 11 23.5589 1.22508 1
 3 1 11 22.9435 1.22247 1
 3 1 11 21.8871 1.20777 11
 -3 -1 -11 25.0301 1.24013 11
 -3 1 -11 23.1281 1.22065 10
 -3 -1 -11 22.1162 1.19506 10
 3 1 11 22.282 1.21585 9
 -3 1 -11 23.423 1.2405 11
 3 -1 11 22.2207 1.21581 11
 3 -1 11 21.3293 1.21274 10
 3 1 11 22.342 1.21323 8
 -3 1 -11 24.3859 1.2051 8
 -3 -1 -11 22.8178 1.22309 6
 -3 1 -11 22.3945 1.20091 6
 3 1 11 21.8203 1.20644 6
 -3 -1 -12 10.0719 0.65692 3
 -3 1 -12 11.405 0.66547 3
 -3 -1 -12 10.0231 0.64777 13
 -3 -1 -12 9.59628 0.65275 12
 -3 1 -12 11.5304 0.64326 6
 -3 -1 -12 10.5045 0.67384 6
 3 -1 12 11.1136 0.65162 6
 3 1 12 12.067 0.67427 6
 -3 1 -12 10.4274 0.67822 10
 3 -1 12 12.3841 0.67562 10
 3 -1 12 12.2186 0.67197 11
 3 1 12 11.9965 0.67415 9
 3 1 12 10.9345 0.64011 10
 3 1 12 10.9071 0.66193 11
 -3 1 -12 8.41384 0.6802 11
 -3 -1 -12 11.4344 0.65264 10
 -3 1 -12 11.1102 0.69969 8
 3 1 12 11.9371 0.68381 8
 3 1 12 10.7403 0.66823 1
 3 -1 12 11.7049 0.67365 1
 3 1 13 30.3641 1.62295 1
 3 -1 13 30.3708 1.61945 1
 -3 -1 -13 30.0336 1.61252 12
 3 -1 13 31.5898 1.62343 6
 -3 -1 -13 33.2587 1.63458 6
 -3 1 -13 32.4665 1.60451 6
 3 1 13 30.1623 1.6241 6
 3 -1 13 31.612 1.62382 10
 3 1 13 31.3681 1.63262 9
 -3 -1 -13 31.4101 1.61268 10
 3 1 13 29.5115 1.61261 11
 3 -1 13 29.8706 1.62228 11
 -3 1 -13 28.9488 1.63977 10
 3 1 13 29.528 1.59506 10
 3 1 13 33.1516 1.65959 8
 3 1 13 30.2576 1.68667 7
 -3 -1 -13 31.1509 1.63122 3
 -3 1 -13 29.6565 1.62011 3
 3 1 14 28.8232 1.57958 1
 3 -1 14 29.724 1.58204 1
 -3 -1 -14 30.772 1.57648 12
 3 1 14 31.5543 1.58979 6
 -3 1 -14 28.871 1.55289 6
 -3 -1 -14 28.6279 1.58208 6
 3 -1 14 29.4125 1.57876 6
 -3 1 -14 29.5743 1.59626 10
 3 1 14 30.3643 1.59011 9
 3 -1 14 30.8103 1.59045 10
 3 1 14 30.7439 1.55852 10
 3 1 14 28.9345 1.57514 11
 -3 1 -14 29.7193 1.55596 9
 3 -1 14 29.9308 1.58434 11
 -3 -1 -14 28.9308 1.55961 10
 3 1 14 28.0315 1.63249 7
 3 1 14 29.8143 1.60797 8
 -3 1 -14 29.7087 1.58079 3
 -3 -1 -14 32.4246 1.59365 3
 3 1 15 7.46282 0.57502 1
 3 -1 15 8.79281 0.57732 1
 -3 -1 -15 7.03257 0.55415 12
 3 1 15 7.73848 0.56346 6
 -3 1 -15 7.52329 0.53554 6
 3 -1 15 6.74086 0.53821 6
 -3 -1 -15 6.94267 0.55443 6
 3 1 15 8.69652 0.57072 11
 -3 1 -15 7.60419 0.59595 10
 3 -1 15 7.72759 0.56929 11
 3 -1 15 8.26021 0.56576 10
 3 1 15 8.72181 0.60724 9
 -3 1 -15 8.15814 0.54165 9
 3 1 15 8.99771 0.54014 10
 -3 -1 -15 7.22731 0.54089 10
 3 1 15 9.17378 0.63536 8
 3 1 15 8.73357 0.66948 7
 -3 -1 -15 6.82643 0.56086 3
 -3 1 -15 8.35151 0.57203 3
 3 1 16 26.5024 1.42491 1
 3 -1 16 25.6025 1.417 1
 -3 -1 -16 25.731 1.40701 12
 -3 -1 -16 25.2875 1.42183 6
 3 -1 16 22.3779 1.41339 6
 -3 1 -16 26.285 1.39862 6
 3 1 16 27.5961 1.43741 6
 3 -1 16 27.8832 1.42661 10
 3 1 16 25.7598 1.42289 11
 3 1 16 26.6136 1.39241 10
 -3 -1 -16 23.6859 1.40717 10
 -3 1 -16 26.7408 1.40398 9
 3 -1 16 27.4019 1.42812 11
 3 1 16 27.6641 1.46057 9
 -3 -1 -16 25.2524 1.42502 8
 -3 -1 -16 25.7244 1.43442 7
 3 1 16 24.5343 1.47057 8
 -3 1 -16 25.9791 1.4225 3
 -3 -1 -16 26.4442 1.42587 3
 -3 -1 -17 26.3185 1.41642 6
 3 1 17 24.0939 1.4158 6
 -3 1 -17 27.3371 1.39812 6
 3 -1 17 22.2037 1.40034 6
 3 1 17 26.4618 1.44075 9
 3 -1 17 23.8167 1.40936 10
 3 1 17 26.0451 1.42087 11
 3 1 17 26.1572 1.3798 10
 3 -1 17 23.7363 1.42336 11
 -3 1 -17 23.6088 1.39828 9
 -3 -1 -17 27.8821 1.4137 12
 3 1 17 23.8656 1.45715 8
 -3 -1 -17 29.9351 1.43437 8
 -3 -1 -17 26.1875 1.45238 7
 3 1 17 26.5104 1.42639 1
 3 -1 17 26.3981 1.42233 1
 3 1 18 42.5674 2.23687 6
 -3 -1 -18 44.0459 2.21458 6
 -3 1 -18 45.0672 2.20727 6
 3 -1 18 42.1112 2.22439 11
 3 1 18 45.383 2.19103 10
 3 1 18 42.7678 2.25289 9
 3 1 18 41.9968 2.21508 11
 -3 1 -18 38.103 2.2028 9
 3 -1 18 43.2387 2.2158 10
 -3 -1 -18 39.3603 2.19861 12
 -3 -1 -18 43.7065 2.24068 8
 -3 -1 -18 42.7351 2.27387 7
 3 -1 18 38.5722 2.21032 1
 3 1 18 38.5929 2.21443 1
 -3 -1 -19 20.4108 1.13757 6
 3 1 19 21.2386 1.15919 6
 -3 1 -19 18.2915 1.10864 6
 3 -1 19 17.1008 1.1288 10
 3 1 19 20.2977 1.10477 10
 3 -1 19 19.2496 1.15065 11
 3 1 19 17.9702 1.15909 9
 3 1 19 18.778 1.14204 11
 -3 -1 -19 17.4955 1.12323 12
 -3 -1 -19 18.4058 1.17966 8
 -3 -1 -19 19.7074 1.26183 7
 3 -1 19 19.6837 1.1484 1
 3 1 19 20.8998 1.15709 1
 -3 1 -20 8.84258 0.65419 6
 3 1 20 7.29215 0.65055 6
 -3 -1 -20 7.71538 0.65968 6
 -3 -1 -20 7.56522 0.73719 8
 3 1 20 8.4466 0.68814 1
 3 -1 20 7.7051 0.66549 1
 3 -1 20 9.08265 0.68802 10
 3 -1 20 8.16403 0.67544 11
 3 1 20 9.06919 0.63069 10
 3 1 20 8.51191 0.69321 9
 3 1 20 7.13558 0.65895 11
 -3 -1 -21 9.39029 0.79314 6
 3 1 21 11.1869 0.80202 6
 -3 -1 -21 10.8059 0.96814 8
 3 1 21 10.5938 0.82995 9
 3 -1 21 10.8844 0.79522 10
 3 -1 21 10.0442 0.81133 11
 3 1 21 10.7421 0.75214 10
 3 1 21 10.6284 0.7949 11
 3 -1 21 11.3553 0.80367 1
 3 1 21 11.4325 0.82725 1
 3 -1 22 2.78589 0.54692 11
 3 1 22 2.90763 0.47723 10
 3 1 22 2.61292 0.50278 11
 3 1 22 2.06959 0.47398 9
 3 -1 22 2.23696 0.51652 1
 3 1 22 2.4927 0.52239 1
 -3 -1 -22 2.83087 0.53768 6
 3 1 22 1.77005 0.43298 6
 3 1 23 0.21973 0.45109 10
 3 1 23 -0.15432 0.52522 1
 -3 -1 -23 0.16736 0.49228 6
 3 1 23 0.75281 0.40651 6
 -3 -2 0 9.60205 0.60784 14
 3 2 0 10.3461 0.63567 12
 -3 -2 0 10.6193 0.60039 4
 -3 2 0 10.3898 0.59839 4
 3 -2 0 10.2487 0.56299 8
 -3 2 0 11.1438 0.62036 7
 -3 2 0 10.3992 0.5823 2
 3 2 0 11.3492 0.62471 2
 -3 -2 -1 85.4646 4.29808 14
 -3 -2 1 88.4363 4.31347 14
 -3 2 -1 83.3086 4.25486 14
 3 2 1 90.7475 4.31712 12
 3 2 -1 81.9279 4.33384 12
 -3 -2 -1 81.3653 4.27808 1
 -3 2 -1 81.038 4.27652 1
 -3 2 -1 86.0987 4.28367 4
 -3 -2 -1 87.1258 4.28791 4
 -3 2 -1 87.5769 4.28673 7
 3 -2 -1 86.2717 4.30166 8
 3 -2 -1 84.7351 4.28792 7
 3 -2 1 94.4921 4.24859 8
 -3 2 -1 85.5475 4.27924 2
 3 2 -1 84.9158 4.3085 2
 3 2 1 88.7657 4.31209 2
 -3 -2 -2 49.5586 2.71075 12
 3 2 2 51.9047 2.71087 12
 3 2 2 53.2146 2.70843 13
 -3 2 -2 53.8993 2.65133 14
 -3 -2 2 49.3499 2.72204 14
 -3 -2 -2 57.4996 2.70837 14
 -3 -2 -2 57.9117 2.69128 4
 -3 2 -2 56.463 2.68707 4
 -3 2 -2 50.6401 2.66976 7
 3 -2 -2 55.4323 2.73158 7
 3 2 -2 54.6783 2.72764 2
 -3 2 -2 54.1809 2.68667 2
 3 2 3 6.71919 0.41526 3
 3 -2 3 6.12938 0.40553 3
 3 2 -3 6.628 0.47496 2
 -3 2 -3 7.13555 0.41219 2
 -3 2 -3 6.34676 0.35603 14
 -3 -2 -3 6.6927 0.42562 14
 3 2 3 6.70012 0.43163 13
 3 2 3 6.40631 0.42934 12
 -3 -2 -3 6.44322 0.44329 12
 -3 2 -3 7.00551 0.40598 4
 3 -2 3 5.92204 0.41956 4
 -3 -2 -3 7.26282 0.40785 4
 3 -2 -3 5.90482 0.53042 7
 -3 2 -3 6.75477 0.37044 7
 3 -2 3 6.73162 0.35815 6
 3 2 3 6.19263 0.42956 6
 3 -2 4 4.80114 0.34654 1
 3 2 4 4.83708 0.35269 1
 -3 -2 -4 6.44371 0.3736 14
 3 2 4 3.76931 0.35606 14
 3 -2 4 4.95367 0.29845 14
 3 2 4 5.05303 0.35423 13
 3 2 4 5.22445 0.36151 12
 -3 -2 -4 6.00537 0.38518 12
 -3 -2 4 5.21553 0.37563 5
 3 -2 4 4.52728 0.35885 5
 -3 2 -4 6.52976 0.36643 2
 3 -2 4 5.29074 0.33855 3
 3 2 4 4.7161 0.34227 3
 3 2 -4 5.49856 0.46825 2
 3 2 4 4.56074 0.35607 6
 3 -2 4 5.15351 0.28375 6
 3 2 5 34.1615 1.70551 1
 3 -2 5 34.1645 1.70494 1
 -3 -2 -5 35.8793 1.71372 14
 3 2 5 33.9873 1.71255 13
 3 2 5 32.0808 1.71268 14
 3 -2 5 34.185 1.66263 14
 3 2 5 33.6437 1.7142 12
 -3 -2 -5 31.3933 1.71251 12
 -3 -2 5 33.9003 1.74439 5
 3 -2 5 33.1549 1.72639 5
 -3 -2 -5 30.7504 1.71346 6
 -3 -2 -5 32.4978 1.68422 11
 -3 2 -5 32.9385 1.69731 11
 3 2 5 33.2565 1.69452 3
 -3 2 -5 31.8912 1.71919 2
 3 -2 5 32.2444 1.69144 3
 3 2 5 32.2711 1.70722 6
 3 -2 5 34.7224 1.6584 6
 3 -2 6 1.65861 0.21787 1
 3 2 6 1.6276 0.24018 1
 3 -2 6 1.84082 0.15208 14
 3 2 6 1.72836 0.23192 14
 3 2 6 1.91187 0.22566 13
 -3 -2 -6 1.58635 0.23446 13
 3 2 6 1.75154 0.21613 12
 -3 -2 -6 2.00124 0.23943 12
 -3 2 -6 1.67746 0.13111 12
 -3 -2 -6 1.67 0.24248 6
 3 -2 6 2.24114 0.28042 5
 -3 -2 6 0.48971 0.23704 5
 3 -2 6 1.84235 0.15169 9
 -3 2 -6 1.76908 0.2124 11
 -3 -2 -6 1.81416 0.19352 11
 -3 2 -6 1.93883 0.20913 10
 3 -2 6 2.17315 0.20524 3
 3 2 6 1.76002 0.20972 3
 3 -2 6 1.91828 0.1452 6
 -3 2 -6 1.94207 0.17055 6
 3 2 6 1.8162 0.22103 6
 3 -2 7 131.697 6.38873 1
 3 2 7 132.324 6.38958 1
 3 -2 7 129.876 6.35243 14
 3 2 7 130.028 6.39945 13
 3 2 7 132.373 6.3988 14
 -3 -2 -7 125.453 6.4003 13
 -3 2 -7 128.291 6.33877 12
 -3 -2 -7 127.314 6.40452 12
 3 2 7 130.147 6.40098 12
 3 -2 7 136.45 6.46128 5
 -3 2 -7 129.752 6.39063 11
 3 -2 7 126.563 6.38891 10
 -3 2 -7 123.691 6.38756 10
 -3 -2 -7 128.129 6.37809 11
 3 2 7 135.012 6.38757 3
 3 -2 7 132.769 6.38433 3
 -3 -2 -7 123.884 6.40255 6
 -3 2 -7 126.53 6.35475 6
 3 2 7 125.886 6.39295 6
 3 -2 7 135.123 6.35743 6
 3 2 8 59.4578 3.18847 1
 3 -2 8 62.7316 3.19173 1
 -3 -2 -8 64.2673 3.21057 13
 3 2 8 62.3267 3.20171 14
 3 2 8 63.9112 3.20414 13
 3 2 8 60.1363 3.19819 12
 -3 2 -8 65.1109 3.14494 12
 -3 -2 -8 67.0056 3.21453 12
 3 -2 8 58.7401 3.27465 5
 3 -2 8 62.6792 3.19855 10
 -3 2 -8 65.3198 3.20228 11
 -3 2 -8 65.2408 3.20242 10
 -3 -2 -8 65.9659 3.18981 11
 3 -2 8 65.0375 3.19082 3
 3 2 8 65.2978 3.19161 3
 -3 2 -8 65.1629 3.16194 6
 -3 -2 -8 65.5067 3.21436 6
 3 2 8 65.5342 3.2073 6
 3 -2 8 61.1693 3.16491 6
 -3 -2 -9 10.0315 0.59651 13
 3 2 9 8.71349 0.57599 14
 -3 -2 -9 9.44672 0.59117 12
 3 2 9 8.72756 0.57375 12
 -3 2 -9 10.3523 0.50602 12
 3 2 9 8.78536 0.56941 1
 -3 2 -9 9.13678 0.56983 1
 3 -2 9 9.06742 0.56106 1
 -3 -2 -9 9.13494 0.57573 1
 3 -2 9 9.47248 0.57531 10
 -3 2 -9 10.0694 0.59202 10
 -3 -2 -9 9.48192 0.57633 11
 -3 2 -9 8.68388 0.57876 11
 -3 -2 -9 9.08488 0.57345 3
 -3 2 -9 9.76493 0.5809 3
 3 2 9 9.00282 0.5755 6
 -3 -2 -9 9.25633 0.59331 6
 3 -2 9 8.71358 0.53703 6
 -3 2 -9 9.87834 0.52483 6
 -3 -2 -10 6.81382 0.4766 13
 3 2 10 5.96418 0.44705 14
 -3 2 -10 7.2873 0.38148 12
 3 2 10 6.12963 0.46549 12
 -3 -2 -10 6.44632 0.47175 12
 3 -2 10 5.03258 0.41459 1
 3 2 10 5.86493 0.43423 1
 -3 -2 -10 7.33517 0.50678 11
 -3 2 -10 7.10772 0.49311 11
 -3 2 -10 6.38899 0.49133 10
 3 -2 10 5.56286 0.42756 11
 3 -2 10 4.92237 0.43889 10
 -3 2 -10 6.65996 0.40878 6
 3 2 10 5.78762 0.46354 6
 -3 -2 -10 6.34409 0.47084 6
 -3 -2 -10 6.41839 0.45429 3
 -3 2 -10 6.0292 0.45397 3
 -3 2 -11 26.7752 1.38683 3
 -3 -2 -11 26.1981 1.38614 3
 -3 -2 -11 27.9721 1.40386 13
 -3 -2 -11 29.7257 1.41396 12
 3 2 11 24.3167 1.39241 12
 3 -2 11 26.3986 1.3802 1
 3 2 11 25.792 1.37939 1
 -3 2 -11 25.6813 1.41499 10
 3 -2 11 22.2063 1.38361 10
 -3 2 -11 25.3347 1.40923 11
 3 -2 11 25.4588 1.38842 11
 3 2 11 24.6539 1.36911 11
 3 2 11 25.908 1.3993 8
 3 2 11 25.1037 1.40207 7
 3 2 11 25.7519 1.38722 6
 -3 2 -11 29.2674 1.35635 6
 -3 -2 -11 29.9666 1.41175 6
 -3 -2 -12 32.2716 1.62783 3
 -3 2 -12 32.8458 1.62983 3
 -3 -2 -12 32.6897 1.64166 13
 -3 -2 -12 30.7795 1.6385 12
 3 -2 12 30.2976 1.61943 1
 3 2 12 30.1598 1.62024 1
 -3 2 -12 31.434 1.65821 10
 3 2 12 30.8164 1.63618 9
 3 -2 12 30.8443 1.62915 11
 3 -2 12 30.6834 1.63267 10
 -3 2 -12 30.9553 1.58337 9
 3 2 12 29.4019 1.60641 11
 3 2 12 30.3751 1.63907 8
 3 2 12 30.3157 1.64513 7
 3 2 12 30.1238 1.62675 6
 -3 -2 -12 32.5306 1.64297 6
 -3 2 -12 31.8842 1.59022 6
 -3 -2 -13 138.574 6.80107 3
 -3 2 -13 140.657 6.80141 3
 -3 -2 -13 135.124 6.80519 13
 -3 -2 -13 139.063 6.81027 12
 3 -2 13 137.037 6.79806 1
 3 2 13 131.342 6.79621 1
 -3 -2 -13 131.116 6.77137 10
 -3 2 -13 142.848 6.77184 9
 3 -2 13 140.155 6.8143 10
 3 2 13 140.216 6.81622 9
 3 2 13 128.806 6.78584 11
 3 -2 13 136.605 6.80668 11
 -3 2 -13 135.183 6.8302 10
 3 2 13 137.959 6.82333 8
 3 2 13 141.17 6.83366 7
 3 2 13 136.291 6.80775 6
 -3 -2 -13 139.279 6.81086 6
 -3 2 -13 141.141 6.77431 6
 -3 2 -14 54.0455 2.79429 3
 -3 -2 -14 53.2541 2.79357 3
 -3 -2 -14 53.9223 2.80388 13
 -3 -2 -14 52.6087 2.80246 12
 3 2 14 56.8079 2.80183 1
 3 -2 14 56.8736 2.80077 1
 3 2 14 55.9812 2.81866 9
 3 -2 14 56.9256 2.81622 10
 -3 2 -14 56.4036 2.77288 9
 3 2 14 55.1971 2.79284 11
 3 -2 14 56.6127 2.81027 11
 -3 -2 -14 51.3096 2.77025 10
 3 2 14 56.5653 2.84414 7
 3 2 14 55.2072 2.82875 8
 -3 -2 -14 53.4348 2.80762 6
 3 2 14 56.6461 2.81507 6
 -3 2 -14 54.147 2.76777 6
 -3 2 -15 48.6813 2.5112 3
 -3 -2 -15 47.9266 2.50759 3
 -3 -2 -15 47.1208 2.51051 13
 -3 -2 -15 46.9828 2.5107 12
 -3 -2 -15 48.5548 2.51635 6
 3 2 15 47.2286 2.5234 6
 -3 2 -15 45.9736 2.47811 6
 -3 2 -15 47.3354 2.48787 9
 3 2 15 48.6614 2.53515 9
 3 2 15 48.0642 2.50339 11
 3 -2 15 52.8544 2.53213 10
 -3 -2 -15 47.4535 2.48526 10
 3 2 15 50.134 2.47264 10
 3 -2 15 51.8642 2.52378 11
 3 2 15 50.8794 2.56697 7
 3 2 15 51.4065 2.55462 8
 3 2 15 50.1441 2.51365 1
 3 -2 15 50.4743 2.51045 1
 3 -2 16 65.1752 3.2536 1
 3 2 16 63.7224 3.25677 1
 -3 -2 -16 63.1552 3.25402 12
 -3 -2 -16 68.3577 3.27449 6
 3 2 16 55.7208 3.25389 6
 -3 2 -16 63.8478 3.22599 6
 3 2 16 68.8058 3.25442 11
 3 -2 16 61.3879 3.25537 11
 3 2 16 64.7439 3.28109 9
 -3 2 -16 61.1476 3.2341 9
 3 -2 16 62.936 3.26403 10
 3 2 16 64.4113 3.21199 10
 3 2 16 62.1823 3.28459 8
 3 2 16 64.2718 3.31074 7
 -3 -2 -16 65.815 3.25157 3
 -3 2 -16 66.3316 3.25401 3
 3 -2 17 12.4581 0.81163 1
 3 2 17 11.7324 0.81154 1
 -3 -2 -17 13.8184 0.81824 12
 3 2 17 12.359 0.83044 6
 -3 2 -17 14.962 0.79758 6
 -3 -2 -17 13.6708 0.81574 6
 3 -2 17 12.7287 0.81387 11
 3 -2 17 11.8033 0.81945 10
 3 2 17 11.8102 0.79552 11
 3 2 17 12.5187 0.74863 10
 3 2 17 11.8874 0.8425 9
 3 2 17 11.1025 0.84018 8
 3 2 17 11.3761 0.85532 7
 -3 2 -17 14.2231 0.82924 3
 -3 -2 -17 14.2507 0.81133 3
 3 -2 18 20.1345 1.1614 1
 3 2 18 20.6954 1.17561 1
 -3 -2 -18 21.2209 1.17099 12
 3 2 18 19.4631 1.1759 6
 -3 -2 -18 20.0799 1.16661 6
 -3 2 -18 18.3382 1.12879 6
 3 2 18 18.6104 1.1835 9
 3 2 18 19.2343 1.1014 10
 3 2 18 19.9236 1.16012 11
 3 -2 18 18.7254 1.16273 11
 3 -2 18 20.278 1.17674 10
 3 2 18 20.3572 1.23152 8
 3 2 18 20.541 1.25143 7
 -3 2 -18 20.8293 1.18088 3
 -3 -2 -18 22.3784 1.16787 3
 -3 -2 -19 77.8359 3.84995 6
 -3 2 -19 72.9883 3.82473 6
 3 2 19 70.3687 3.85483 6
 3 2 19 73.9749 3.88022 9
 3 -2 19 71.7111 3.84427 10
 3 -2 19 72.7691 3.84318 11
 3 2 19 81.1427 3.79593 10
 3 2 19 75.4956 3.83369 11
 -3 -2 -19 79.9096 3.85355 12
 3 2 19 72.1654 3.89602 8
 3 2 19 72.1958 3.92651 7
 3 2 19 77.6055 3.84808 1
 3 -2 19 74.9889 3.83644 1
 -3 -2 -20 12.3665 0.85242 6
 3 2 20 12.1131 0.87499 6
 3 2 20 12.639 0.86408 11
 3 -2 20 11.9095 0.86637 11
 3 2 20 12.1459 0.87988 9
 3 -2 20 11.4947 0.86395 10
 3 2 20 13.6622 0.79136 10
 -3 -2 -20 13.0953 0.85888 12
 3 2 20 11.8711 0.90333 8
 3 2 20 9.83729 0.90698 7
 3 -2 20 12.588 0.85591 1
 3 2 20 12.55 0.85327 1
 3 2 21 10.0361 0.79761 6
 -3 -2 -21 9.73751 0.78254 6
 3 -2 21 7.60702 0.75307 10
 3 2 21 11.7142 0.72705 10
 3 2 21 11.2982 0.79484 11
 3 -2 21 11.559 0.80929 11
 3 2 21 9.50823 0.81553 9
 -3 -2 -21 8.11799 0.77837 12
 3 2 21 9.95858 0.82463 8
 3 -2 21 10.7209 0.7668 1
 3 2 21 10.4051 0.78033 1
 3 -2 22 19.3588 1.21882 11
 3 2 22 20.7423 1.14763 10
 3 2 22 18.0321 1.20557 11
 3 2 22 18.8583 1.27101 9
 -3 -2 -22 18.5822 1.24543 12
 3 2 22 18.2606 1.22854 6
 -3 -2 -22 19.7849 1.2225 6
 3 2 22 21.5304 1.22336 1
 3 -2 22 19.3088 1.20021 1
 3 2 23 9.85316 0.87586 6
 3 -2 23 10.4428 0.87344 11
 3 2 23 10.388 0.75052 10
 3 2 23 8.07725 0.88239 9
 3 2 23 10.6997 0.87085 11
 -3 -2 -23 9.5458 0.91534 12
 -3 -2 -23 12.0988 1.05819 8
 3 -2 23 11.141 0.83913 1
 3 2 23 8.84941 0.80721 1
 3 2 24 4.4418 0.66558 9
 3 2 24 7.3708 0.6113 10
 -3 -2 -24 4.78503 0.75742 12
 3 2 24 4.52764 0.62921 6
 -3 -3 0 20.5451 1.12255 1
 3 3 0 21.6692 1.22524 14
 -3 -3 0 20.8703 1.15412 14
 3 3 0 21.1419 1.1819 12
 -3 -3 0 21.1636 1.12843 4
 3 -3 0 21.733 1.08232 9
 -3 3 0 21.4569 1.16637 8
 3 -3 0 20.6402 1.23331 2
 -3 -3 0 22.8347 1.18179 2
 -3 3 0 20.9137 1.16723 2
 3 3 0 23.2958 1.26022 2
 3 -3 1 58.0071 2.93762 2
 -3 -3 1 60.952 2.88155 2
 3 -3 -1 57.0156 2.91472 2
 3 3 -1 56.9497 2.93319 2
 -3 -3 -1 57.9361 2.87077 2
 -3 3 1 60.5434 2.8767 2
 -3 3 -1 56.7008 2.87543 2
 3 3 1 58.5026 2.93026 2
 -3 -3 -1 52.5183 2.82364 1
 -3 3 -1 53.4054 2.82384 1
 3 3 1 57.9074 2.8819 13
 3 -3 1 57.9661 2.79196 13
 -3 -3 1 59.1108 2.87414 14
 3 3 1 56.8743 2.90035 14
 -3 -3 -1 58.3242 2.86181 14
 3 3 -1 52.8188 2.89337 12
 3 3 1 59.2411 2.88341 12
 -3 3 1 53.565 2.84856 4
 -3 -3 -1 54.2916 2.8287 4
 -3 -3 1 58.2599 2.85034 4
 3 3 -1 56.7922 2.89454 5
 -3 3 -1 52.6492 2.82828 4
 -3 3 -1 58.5964 2.91195 5
 3 -3 -1 56.8985 2.83018 9
 -3 3 1 57.7958 2.87517 8
 -3 3 -1 56.3227 2.84037 8
 3 3 1 58.9117 2.86722 6
 -3 -3 -2 18.9964 1.04715 2
 3 -3 -2 19.5187 1.1098 2
 3 -3 2 16.7143 0.99278 3
 3 -3 2 17.427 1.12592 2
 3 3 2 18.2029 1.00052 3
 -3 3 -2 18.9772 1.06044 2
 3 3 -2 20.8453 1.14507 2
 -3 -3 2 18.7569 1.05441 2
 3 3 2 17.7314 1.06332 14
 3 3 2 18.6276 1.04378 13
 -3 -3 -2 21.3487 1.03514 14
 3 -3 2 18.207 0.94433 13
 -3 -3 2 18.3024 1.04992 14
 3 3 -2 19.8619 1.1295 12
 3 3 2 17.9346 1.03938 12
 -3 -3 -2 19.4451 1.07765 12
 -3 3 -2 18.4553 0.99081 4
 -3 3 -2 19.2408 1.11851 5
 -3 -3 -2 20.7317 0.999 4
 3 3 -2 20.8262 1.10265 5
 -3 3 -2 19.811 1 8
 3 3 2 19.4719 1.03143 6
 -3 -3 -3 5.74679 0.47721 2
 -3 3 -3 5.9387 0.50519 2
 3 3 -3 5.52345 0.62187 2
 3 -3 3 6.91149 0.4112 3
 3 -3 -3 6.42392 0.55742 2
 3 3 3 6.98891 0.41767 3
 -3 -3 3 6.00211 0.49024 14
 3 3 3 6.9121 0.50778 14
 3 3 3 6.6991 0.47645 13
 -3 -3 -3 7.09531 0.4528 14
 -3 -3 -3 6.6302 0.50167 12
 3 3 3 6.48984 0.46332 12
 -3 3 -3 4.7674 0.5921 5
 3 3 -3 6.89696 0.55573 5
 3 3 -3 7.42071 0.59335 12
 -3 3 -3 6.12274 0.39833 8
 -3 3 3 4.73766 0.50255 7
 3 -3 -3 7.16427 0.43838 8
 3 3 3 6.109 0.44413 6
 -3 -3 -4 3.61228 0.40647 2
 -3 3 -4 4.22963 0.41559 2
 3 3 -4 4.93996 0.59495 2
 3 3 4 5.42059 0.35177 3
 3 -3 -4 5.56049 0.53284 2
 3 -3 4 5.23859 0.34548 3
 3 3 4 4.54157 0.40651 14
 -3 -3 -4 4.85144 0.38847 14
 3 3 4 6.40324 0.42892 13
 -3 -3 -4 4.97897 0.43918 12
 3 3 4 5.12292 0.40519 12
 3 3 -4 3.76655 0.52615 5
 -3 3 -4 3.69013 0.53552 5
 -3 3 -4 4.35818 0.36934 10
 -3 -3 -4 5.52749 0.32907 11
 -3 3 -4 5.36179 0.3657 11
 3 -3 -4 5.66948 0.40628 8
 -3 3 -4 4.79363 0.30878 8
 -3 3 4 4.32745 0.45926 7
 3 3 4 5.89946 0.39501 6
 3 -3 -5 87.9576 4.64567 2
 3 3 5 92.3406 4.53103 3
 -3 -3 -5 94.6598 4.57833 2
 3 -3 5 92.0122 4.5287 3
 3 -3 5 92.535 4.54671 1
 3 3 5 92.4942 4.54647 1
 -3 -3 -5 96.2302 4.5653 14
 3 3 5 91.7676 4.56771 14
 3 3 5 96.9837 4.57555 13
 -3 -3 -5 92.1836 4.57767 12
 3 3 5 94.5933 4.56969 12
 -3 3 -5 89.7407 4.54406 10
 -3 -3 -5 85.4726 4.51692 11
 -3 3 -5 92.8941 4.53944 11
 3 -3 -5 87.8827 4.58247 8
 -3 3 5 87.9818 4.61824 7
 3 3 5 90.9748 4.55681 6
 -3 -3 -6 46.3106 2.40162 2
 -3 3 -6 49.606 2.42828 2
 3 3 6 46.2243 2.3511 3
 3 -3 6 46.7386 2.35024 3
 3 -3 -6 49.6782 2.51376 2
 3 3 -6 48.8898 2.59895 2
 3 3 6 46.2229 2.36435 1
 3 -3 6 46.0056 2.36315 1
 3 3 6 44.8028 2.38587 14
 3 3 6 44.4307 2.38565 13
 3 -3 6 45.7156 2.30729 14
 3 3 6 46.514 2.38925 12
 -3 -3 -6 49.9758 2.40592 12
 -3 -3 6 47.1498 2.44777 5
 3 3 -6 49.9586 2.52016 5
 -3 -3 -6 47.1686 2.39756 6
 3 -3 6 44.6437 2.42078 5
 -3 3 -6 48.2363 2.37414 10
 -3 -3 -6 50.2313 2.34504 11
 -3 3 -6 47.6558 2.36324 11
 3 -3 -6 44.0071 2.44545 8
 3 -3 -6 52.246 2.47779 7
 -3 3 6 39.5335 2.43884 7
 3 3 6 46.8972 2.37531 6
 -3 3 -7 13.5606 0.9212 2
 3 3 7 15.9403 0.84533 3
 3 3 -7 14.0751 1.17704 2
 3 3 7 14.9804 0.85105 1
 3 3 7 17.0448 0.88901 13
 3 -3 7 14.5297 0.78211 14
 3 3 7 15.0601 0.87581 14
 -3 -3 -7 15.726 0.89554 13
 3 3 7 16.1228 0.87963 12
 -3 -3 -7 15.9659 0.90112 12
 3 -3 7 15.3355 0.93101 5
 -3 -3 7 17.2903 0.97865 5
 -3 3 -7 15.1971 0.86494 10
 3 -3 7 15.448 0.8559 10
 -3 3 -7 15.296 0.85302 11
 -3 -3 -7 15.8213 0.83365 11
 3 -3 -7 15.1996 1.0214 7
 3 -3 -7 13.8223 1.02424 8
 3 3 7 17.1653 0.8779 6
 -3 3 -7 15.3733 0.78775 6
 -3 -3 -7 16.8236 0.90023 6
 3 3 8 35.1246 1.74621 13
 3 3 8 33.1842 1.73151 14
 3 -3 8 34.1847 1.65374 14
 -3 -3 -8 38.1101 1.76455 13
 3 3 8 33.9678 1.7364 12
 -3 -3 -8 34.084 1.75263 12
 3 -3 8 34.4232 1.80504 5
 -3 -3 -8 35.2635 1.70605 11
 -3 3 -8 35.9234 1.72766 11
 -3 3 -8 33.7453 1.74467 10
 3 -3 8 33.927 1.72156 10
 -3 -3 -8 35.8797 1.67438 10
 -3 3 -8 34.8383 1.65909 6
 -3 -3 -8 35.344 1.75286 6
 3 3 8 40.3715 1.75878 6
 3 3 -8 25.8867 2.02319 2
 -3 3 -8 33.9922 1.82676 2
 3 3 8 33.6296 1.70979 1
 3 -3 8 35.3314 1.71269 1
 3 3 9 17.2048 0.86781 1
 3 -3 9 17.7146 0.87295 1
 3 3 9 16.4409 0.89746 14
 -3 -3 -9 15.5816 0.90433 13
 3 3 9 16.1526 0.89709 12
 -3 -3 -9 13.9576 0.90576 12
 -3 3 -9 15.3751 0.78537 12
 3 -3 9 18.0969 1.02507 5
 -3 3 -9 14.6281 0.88528 11
 -3 3 -9 14.8338 0.91005 10
 -3 -3 -9 14.3578 0.81449 10
 3 -3 9 16.2808 0.87783 10
 -3 -3 -9 14.2088 0.86601 3
 3 3 9 17.7846 0.89571 6
 -3 3 -9 15.0805 0.8062 6
 -3 -3 -9 16.0883 0.90721 6
 3 3 10 4.83325 0.38578 1
 3 -3 10 4.71589 0.39047 1
 -3 -3 -10 4.49942 0.43427 13
 3 3 10 4.97954 0.40659 14
 3 3 10 4.72537 0.42592 12
 -3 -3 -10 5.11959 0.43442 12
 3 -3 10 4.86048 0.53886 5
 -3 3 -10 5.10868 0.4603 10
 -3 3 -10 4.9287 0.43868 11
 3 -3 10 5.74722 0.42358 10
 -3 3 -10 5.11386 0.4038 3
 -3 -3 -10 4.82318 0.39783 3
 -3 -3 -10 5.59651 0.43869 6
 -3 3 -10 5.17618 0.31815 6
 3 3 10 4.89562 0.41313 6
 3 3 11 25.6267 1.48158 1
 3 -3 11 25.5364 1.48383 1
 3 3 11 25.7079 1.50678 14
 -3 -3 -11 31.2583 1.53892 13
 -3 -3 -11 30.8192 1.53674 12
 3 3 11 26.8848 1.51368 12
 3 -3 11 25.4425 1.62315 5
 -3 3 -11 28.9365 1.5463 10
 3 -3 11 27.4758 1.49525 11
 -3 3 -11 30.2238 1.43524 9
 3 -3 11 28.8253 1.51061 10
 3 3 11 27.7827 1.50944 6
 -3 -3 -11 29.1107 1.52731 6
 -3 3 -11 29.3682 1.44691 6
 -3 -3 -11 30.2333 1.50366 3
 -3 3 -11 29.3901 1.49646 3
 -3 3 -12 31.7794 1.65304 3
 -3 -3 -12 29.0407 1.64379 3
 3 -3 12 32.4142 1.64709 1
 3 3 12 32.6725 1.65006 1
 -3 -3 -12 32.0385 1.6852 13
 3 3 12 32.9582 1.674 14
 -3 -3 -12 32.3594 1.68598 12
 3 -3 12 27.6343 1.78508 5
 -3 3 -12 31.1246 1.59456 9
 3 -3 12 33.4156 1.66854 10
 3 3 12 31.4301 1.62971 11
 3 -3 12 33.5493 1.66136 11
 3 3 12 33.5354 1.69964 8
 -3 3 -12 29.6031 1.59673 6
 -3 -3 -12 29.9042 1.67053 6
 3 3 12 31.9733 1.66773 6
 -3 3 -13 58.4191 2.9519 3
 -3 -3 -13 58.6702 2.95401 3
 -3 -3 -13 56.0825 2.97654 13
 -3 -3 -13 57.2333 2.97676 12
 3 -3 13 58.0467 2.94992 1
 3 3 13 57.8126 2.95064 1
 -3 3 -13 60.3858 2.91533 9
 3 3 13 59.1593 2.98181 9
 3 -3 13 58.2285 2.95747 11
 3 3 13 56.3515 2.93244 11
 3 -3 13 57.8528 2.97346 10
 3 3 13 57.2481 2.99834 7
 3 3 13 57.5827 2.99309 8
 -3 3 -13 59.1102 2.90886 6
 3 3 13 58.6499 2.97289 6
 -3 -3 -13 58.6813 2.97873 6
 -3 3 -14 47.3707 2.34024 3
 -3 -3 -14 44.9656 2.33183 3
 -3 -3 -14 44.6355 2.36249 13
 -3 -3 -14 46.0233 2.36497 12
 3 3 14 42.7972 2.32837 1
 3 -3 14 46.3587 2.33765 1
 -3 3 -14 45.2136 2.30929 9
 3 3 14 42.1246 2.31312 11
 3 -3 14 45.4256 2.35709 10
 3 -3 14 46.5869 2.34814 11
 3 3 14 45.533 2.37045 9
 3 3 14 45.2693 2.39285 7
 3 3 14 47.7509 2.39189 8
 -3 -3 -14 45.8952 2.35696 6
 -3 3 -14 46.9099 2.29436 6
 3 3 14 44.0169 2.35508 6
 -3 3 -15 56.638 3.36102 3
 -3 -3 -15 65.4456 3.37398 3
 -3 -3 -15 63.5609 3.39541 13
 -3 -3 -15 65.7698 3.40172 12
 3 3 15 67.9862 3.37884 1
 3 -3 15 69.8723 3.37797 1
 3 3 15 71.7385 3.37217 11
 3 -3 15 70.1545 3.40802 10
 3 3 15 69.4016 3.41894 9
 -3 3 -15 57.6825 3.34926 9
 3 -3 15 72.9958 3.39859 11
 3 3 15 72.5622 3.44342 8
 3 3 15 69.6515 3.44632 7
 -3 -3 -15 70.1259 3.40356 6
 3 3 15 65.5351 3.39943 6
 -3 3 -15 66.6529 3.34178 6
 -3 -3 -16 34.4352 1.82197 3
 -3 3 -16 36.8233 1.83237 3
 -3 -3 -16 35.2684 1.85233 13
 -3 -3 -16 33.6456 1.85056 12
 3 -3 16 33.0181 1.81548 1
 3 3 16 32.5292 1.82136 1
 3 3 16 34.4072 1.81031 11
 3 3 16 33.9856 1.86939 9
 3 -3 16 33.6362 1.8298 11
 3 -3 16 34.3346 1.85383 10
 3 3 16 32.5339 1.88095 7
 3 3 16 33.147 1.88004 8
 3 3 16 34.9953 1.85247 6
 -3 3 -16 36.1255 1.78989 6
 -3 -3 -16 35.8186 1.85192 6
 -3 -3 -17 14.2314 0.82587 3
 -3 3 -17 14.731 0.82378 3
 -3 -3 -17 14.3586 0.85623 13
 -3 -3 -17 14.0771 0.85108 12
 3 -3 17 11.6622 0.81242 1
 3 3 17 11.7937 0.80999 1
 3 3 17 11.2923 0.85294 9
 3 -3 17 12.2801 0.84276 10
 3 3 17 11.4998 0.78847 11
 3 -3 17 11.6161 0.82512 11
 3 3 17 9.8969 0.86579 8
 3 3 17 10.8089 0.89488 7
 3 3 17 12.7829 0.85873 6
 -3 -3 -17 14.287 0.84656 6
 -3 3 -17 14.0222 0.78171 6
 -3 -3 -18 36.2692 2.08204 3
 -3 3 -18 39.345 2.09332 3
 -3 -3 -18 37.6052 2.11833 13
 -3 -3 -18 40.7717 2.11795 12
 3 3 18 44.8442 2.12048 1
 3 -3 18 34.5338 2.07868 1
 3 -3 18 39.9123 2.1301 10
 3 -3 18 39.2721 2.1084 11
 3 3 18 40.9955 2.15796 9
 3 3 18 39.822 2.08104 11
 3 3 18 42.2468 2.18122 8
 3 3 18 37.9364 2.18607 7
 3 3 18 42.3355 2.13964 6
 -3 -3 -18 41.6112 2.11557 6
 -3 3 -18 38.2666 2.06369 6
 -3 3 -19 59.6329 3.00823 3
 -3 -3 -19 57.7024 2.99976 3
 -3 -3 -19 60.8344 3.03487 13
 -3 -3 -19 59.4113 3.02357 12
 3 3 19 58.077 3.00054 1
 3 -3 19 57.7167 2.9919 1
 3 3 19 53.9989 3.03812 9
 3 3 19 60.866 2.94017 10
 3 -3 19 58.8069 3.03112 10
 3 3 19 57.3058 2.98509 11
 3 -3 19 56.7828 3.00089 11
 3 3 19 56.8741 3.06863 8
 3 3 19 57.1444 3.09499 7
 3 3 19 55.9635 3.02912 6
 -3 -3 -19 61.6881 3.02477 6
 -3 3 -19 52.4957 2.96932 6
 -3 3 -20 25.0307 1.46624 3
 -3 -3 -20 22.6179 1.42547 3
 -3 -3 -20 25.2763 1.47637 13
 -3 -3 -20 25.0665 1.46465 12
 3 3 20 23.4321 1.48359 6
 -3 -3 -20 28.0669 1.49335 6
 3 3 20 25.8769 1.43718 11
 3 -3 20 26.0654 1.45563 11
 3 -3 20 25.5847 1.48605 10
 3 3 20 23.6261 1.51218 9
 3 3 20 25.984 1.36629 10
 3 3 20 24.1307 1.52334 8
 3 3 20 23.8477 1.56182 7
 3 3 20 24.5939 1.44164 1
 3 -3 20 24.8138 1.4239 1
 3 3 21 15.4256 1.03678 1
 3 -3 21 15.5338 1.0364 1
 -3 -3 -21 15.4752 1.07376 12
 3 3 21 14.8321 1.08901 6
 -3 -3 -21 18.6174 1.11182 6
 3 -3 21 13.9673 1.07238 10
 3 3 21 16.57 1.04496 11
 3 3 21 15.5629 1.13299 9
 3 3 21 17.8092 0.9613 10
 3 -3 21 17.1436 1.0655 11
 3 3 21 15.3994 1.18882 7
 3 3 21 15.5942 1.14956 8
 -3 -3 -21 14.8324 1.04839 3
 -3 3 -21 15.1879 1.06686 3
 3 -3 22 6.48283 0.66505 1
 3 3 22 7.00815 0.70414 1
 -3 -3 -22 7.41524 0.72722 12
 3 3 22 6.25546 0.6782 6
 3 -3 22 7.10187 0.69939 11
 3 3 22 6.22754 0.56366 10
 3 3 22 5.90246 0.65716 11
 3 3 22 5.52483 0.73653 7
 3 3 22 6.29448 0.76179 8
 3 3 22 5.6385 0.75697 9
 -3 -3 -22 7.50059 0.67972 3
 3 3 23 9.03487 0.85248 6
 3 3 23 10.71 0.75685 10
 3 3 23 12.4388 0.87114 11
 3 3 23 11.2535 0.95101 9
 3 -3 23 11.4185 0.87086 11
 -3 -3 -23 10.7909 0.89447 12
 3 3 23 9.06385 0.90792 8
 3 3 23 9.11371 0.96975 7
 3 3 23 9.65378 0.85591 1
 3 -3 23 11.5688 0.84174 1
 3 3 24 -0.21362 0.53119 6
 3 3 24 0.13738 0.43312 10
 3 3 24 0.62523 0.55486 11
 3 -3 24 0.33865 0.5628 11
 -3 -3 -24 0.10095 0.60458 12
 3 3 24 -0.46414 0.56183 9
 3 3 24 -0.696 0.54632 8
 3 -3 24 -0.07653 0.52209 1
 3 3 24 0.3163 0.55813 1
 3 3 25 25.5638 1.6132 9
 3 3 25 27.8349 1.43344 10
 3 3 25 20.9703 1.54281 6
 -3 -3 -25 22.5985 1.61993 12
 3 3 26 13.0784 0.94026 10
 3 3 26 14.4538 1.24076 9
 -3 -3 -26 14.5513 1.27697 12
 -3 -4 0 -0.03763 0.25281 14
 3 4 0 -0.19436 0.33066 13
 3 4 0 0.06781 0.27602 12
 3 -4 0 -0.02711 0.14922 13
 3 -4 0 0.08664 0.11277 12
 -3 -4 0 -0.0319 0.17913 1
 -3 4 0 -0.03116 0.18648 1
 3 -4 0 0.80524 0.39945 2
 -3 -4 0 -0.17771 0.30953 2
 -3 -4 0 0.09819 0.17793 4
 -3 4 0 -0.01067 0.19455 4
 3 4 0 0.61455 0.29369 6
 3 4 0 0.84561 0.36572 5
 -3 4 0 -0.11768 0.25448 7
 3 -4 0 0.04856 0.2077 3
 -3 4 0 0.29703 0.27489 2
 3 4 0 0.62678 0.40631 2
 3 4 0 0.1472 0.20458 3
 -3 -4 1 60.1442 2.80354 2
 -3 4 -1 55.9106 2.78853 2
 3 4 1 53.2506 2.71181 3
 3 -4 1 52.8958 2.71027 3
 -3 -4 -1 59.8234 2.79886 2
 3 -4 1 49.047 2.83654 2
 3 4 1 56.3976 2.8639 2
 3 -4 -1 50.657 2.84601 2
 3 4 -1 55.063 2.86469 2
 -3 4 1 54.0545 2.78725 2
 -3 4 1 55.3758 2.71387 1
 -3 -4 1 55.1394 2.71339 1
 -3 -4 -1 54.126 2.70236 1
 -3 4 -1 54.0312 2.70299 1
 3 4 1 55.4235 2.78182 13
 3 -4 1 50.404 2.69323 13
 3 -4 -1 53.1951 2.70131 13
 3 4 1 53.9688 2.798 14
 -3 -4 -1 56.2196 2.75592 14
 -3 -4 1 54.378 2.75804 14
 3 -4 -1 55.8181 2.68378 12
 3 -4 1 53.3116 2.67203 12
 3 4 -1 57.5638 2.79167 12
 3 4 1 54.3584 2.77262 12
 3 4 -1 55.7902 2.81831 5
 -3 4 -1 52.11 2.81784 5
 -3 4 1 56.5395 2.71806 4
 -3 -4 1 52.3796 2.71417 4
 -3 4 1 54.9628 2.76885 7
 3 4 1 54.6719 2.7587 6
 3 -4 -1 54.3312 2.67054 6
 3 4 -2 11.293 0.87795 2
 3 -4 2 12.9668 0.69231 3
 -3 4 -2 12.6338 0.79161 2
 -3 -4 -2 12.1516 0.77895 2
 3 -4 -2 12.9138 0.88092 2
 3 4 2 10.8361 0.68283 3
 3 -4 2 12.8535 0.87459 2
 -3 -4 2 13.9701 0.80131 2
 -3 4 -2 12.1506 0.68197 1
 -3 -4 -2 12.473 0.68193 1
 -3 -4 -2 13.9559 0.74951 14
 3 4 2 12.6873 0.80014 14
 -3 -4 2 13.101 0.75362 14
 3 4 2 13.1559 0.78297 13
 3 4 2 12.9732 0.76658 12
 3 -4 -2 13.2404 0.6658 12
 3 4 -2 13.8961 0.82019 12
 -3 4 2 11.4461 0.71369 4
 -3 4 -2 13.0187 0.85181 5
 -3 -4 2 11.2746 0.70406 4
 3 4 -2 12.8903 0.83829 5
 -3 4 -2 12.7088 0.71278 10
 -3 4 2 12.3949 0.74884 8
 -3 4 2 12.1437 0.78163 7
 3 -4 -2 13.6292 0.66733 6
 3 4 2 10.991 0.74235 6
 3 4 -3 1.15963 0.45086 2
 3 4 3 0.55658 0.18734 3
 3 -4 3 0.81431 0.18909 3
 3 -4 -3 1.17003 0.43715 2
 -3 -4 -3 0.44829 0.30309 2
 -3 4 -3 0.85525 0.34179 2
 3 -4 3 0.97518 0.42146 2
 -3 -4 3 0.86154 0.30076 2
 -3 -4 -3 0.74519 0.27082 14
 -3 -4 3 0.08394 0.27107 14
 3 4 3 1.03793 0.35807 14
 3 4 -3 0.60369 0.3805 12
 3 -4 -3 0.97696 0.16616 12
 3 4 3 0.20576 0.28256 13
 3 4 3 0.29516 0.28134 12
 -3 -4 -3 1.15568 0.36445 12
 3 4 -3 0.48606 0.38933 5
 -3 4 -3 0.9457 0.44525 5
 3 4 3 1.1968 0.2733 6
 -3 4 -3 0.87991 0.2321 10
 -3 4 -3 0.91674 0.20911 11
 -3 -4 -3 0.9009 0.16545 11
 -3 4 3 0.58127 0.2643 8
 -3 4 3 0.53835 0.33008 7
 3 -4 -3 0.89263 0.21108 6
 3 4 4 13.8674 0.76156 3
 3 4 -4 13.4278 0.98958 2
 3 -4 -4 15.446 0.97714 2
 3 -4 4 13.3247 0.75794 3
 -3 4 -4 14.5708 0.87682 2
 -3 -4 -4 14.319 0.86022 2
 3 4 4 14.3727 0.85707 14
 3 4 4 14.3045 0.84676 13
 -3 -4 4 13.906 0.8457 14
 -3 -4 -4 14.4244 0.82352 14
 -3 -4 -4 13.7549 0.8759 12
 3 4 -4 14.2345 0.93752 12
 3 4 4 13.8798 0.83767 12
 3 4 -4 15.1268 0.94799 5
 -3 4 -4 14.2484 0.96281 5
 -3 4 -4 14.958 0.81096 10
 -3 -4 -4 14.6261 0.74778 11
 -3 4 -4 13.9924 0.78171 11
 -3 4 4 12.4769 0.84257 8
 -3 4 4 12.6548 0.87061 7
 3 4 4 15.8706 0.83072 6
 3 4 -5 45.2975 2.58328 2
 3 -4 -5 47.1582 2.55061 2
 3 -4 5 49.2097 2.36222 3
 3 4 5 47.239 2.36222 3
 -3 4 -5 45.738 2.44451 2
 -3 -4 -5 48.1458 2.45168 2
 3 4 5 47.5207 2.43118 14
 -3 -4 5 44.554 2.43454 14
 3 4 5 49.1349 2.4286 12
 3 4 -5 49.3182 2.54154 12
 -3 -4 -5 46.8927 2.44428 12
 3 4 -5 44.755 2.52223 5
 -3 4 -5 45.0508 2.52245 5
 -3 -4 -5 47.8989 2.3516 11
 -3 4 -5 47.5722 2.40263 10
 -3 4 -5 47.7545 2.37691 11
 3 -4 -5 44.7772 2.38299 9
 -3 4 5 44.5185 2.44792 8
 -3 4 5 44.8665 2.46198 7
 3 4 5 48.5646 2.4076 6
 3 -4 -6 1.5881 0.5091 2
 -3 4 -6 1.69581 0.3754 2
 3 4 -6 1.4022 0.61619 2
 -3 -4 -6 1.62291 0.36743 2
 3 4 6 1.57933 0.33993 14
 3 4 6 1.77306 0.32368 13
 -3 -4 6 1.73703 0.38017 14
 3 4 6 1.49142 0.32452 12
 3 4 -6 1.83254 0.49535 5
 -3 4 -6 1.67313 0.51422 5
 -3 -4 -6 2.13895 0.22501 11
 -3 4 -6 1.33776 0.30628 10
 -3 4 -6 1.73472 0.27584 11
 -3 4 6 1.5347 0.33888 8
 -3 4 6 1.04488 0.35247 7
 3 -4 -6 1.46949 0.31818 9
 3 4 6 1.68456 0.30766 6
 -3 -4 -7 39.5134 2.16401 2
 3 -4 -7 43.8527 2.31555 2
 3 4 -7 41.705 2.40469 2
 -3 4 -7 42.9904 2.18672 2
 3 4 7 39.913 2.0868 1
 3 -4 7 39.3497 2.08091 1
 -3 -4 7 39.4602 2.18215 14
 3 4 7 40.6315 2.13113 13
 3 4 7 40.1742 2.1262 14
 3 4 7 42.0437 2.12646 12
 -3 -4 -7 40.9566 2.15131 12
 3 4 -7 46.623 2.32608 5
 -3 4 -7 42.1549 2.30801 5
 -3 4 -7 40.5954 2.12293 10
 -3 4 -7 41.528 2.09392 11
 3 -4 -7 38.2869 2.15348 9
 -3 4 7 39.071 2.19913 7
 3 4 7 43.7759 2.12357 6
 3 -4 -8 8.22256 0.87362 2
 -3 -4 -8 9.65456 0.69912 2
 3 4 8 11.0333 0.60172 1
 3 4 -8 8.17937 1.03268 2
 3 -4 8 10.3096 0.59112 1
 -3 4 -8 6.74301 0.6909 2
 3 4 8 10.7571 0.65805 13
 3 4 8 10.3043 0.64996 14
 -3 -4 -8 8.96225 0.67912 13
 -3 4 -8 9.14902 0.49774 13
 3 4 8 10.8395 0.64754 12
 -3 -4 -8 8.84546 0.66391 12
 -3 -4 8 10.6466 0.76638 5
 3 -4 8 10.0059 0.72475 5
 3 -4 8 10.3036 0.61046 10
 -3 4 -8 8.59232 0.63603 10
 -3 4 -8 8.57931 0.60491 11
 -3 -4 -8 9.01989 0.51798 10
 -3 4 8 11.1491 0.7555 7
 3 4 8 10.8559 0.6346 6
 -3 -4 -8 8.18895 0.65314 6
 3 -4 -9 1.2236 0.71816 2
 -3 -4 -9 2.94923 0.4828 2
 -3 -4 -9 3.10466 0.34947 3
 3 4 9 3.90404 0.35144 1
 -3 4 -9 3.31016 0.51763 2
 3 -4 9 3.86597 0.33295 1
 3 4 -9 2.97464 0.8736 2
 3 -4 9 3.52187 0.21006 14
 -3 4 -9 3.45113 0.22498 13
 3 4 9 4.4967 0.43209 14
 3 4 9 3.28525 0.38468 12
 -3 -4 -9 2.77006 0.42124 12
 -3 -4 -9 2.72274 0.4232 13
 -3 -4 9 3.51058 0.52099 5
 3 4 9 3.50981 0.33756 4
 -3 -4 -9 2.60904 0.4094 6
 3 -4 9 3.37927 0.49788 5
 -3 -4 -9 3.17948 0.24707 10
 3 -4 9 3.79385 0.37253 10
 3 -4 -9 2.85255 0.49718 8
 -3 4 9 4.40222 0.54145 7
 3 4 9 3.78569 0.37876 6
 -3 4 -9 3.3636 0.22054 6
 -3 4 -10 20.3723 1.28938 2
 -3 -4 -10 20.2414 1.12217 3
 -3 4 -10 19.4406 1.11665 3
 3 4 10 21.0723 1.11328 1
 3 -4 10 20.8483 1.11025 1
 -3 -4 -10 18.875 1.18709 13
 3 4 10 20.0152 1.15488 14
 3 4 10 21.084 1.16016 12
 -3 -4 -10 19.9244 1.18607 12
 3 -4 10 20.4904 1.25114 5
 -3 -4 -10 21.4488 1.05789 10
 3 -4 10 20.2378 1.14065 10
 3 -4 -10 18.3112 1.25846 8
 -3 4 10 18.8306 1.26192 7
 -3 4 -10 20.7646 1.03789 6
 -3 -4 -10 20.2848 1.17226 6
 3 4 10 22.1128 1.14718 6
 -3 4 -11 5.99648 0.48491 3
 -3 -4 -11 6.72733 0.48703 3
 -3 4 -11 6.05576 0.72417 2
 3 4 11 6.66519 0.47339 1
 3 -4 11 6.6264 0.47089 1
 3 4 11 7.22723 0.53457 14
 -3 -4 -11 5.99071 0.56087 13
 3 4 11 6.03917 0.52837 12
 -3 -4 -11 6.91169 0.56586 12
 3 -4 11 6.26515 0.66696 5
 -3 4 -11 6.23048 0.36571 9
 -3 -4 -11 6.17402 0.39806 10
 3 -4 11 6.67283 0.51325 10
 3 -4 -11 4.4172 0.73943 8
 -3 -4 -11 6.91521 0.53896 6
 -3 4 -11 6.67579 0.37618 6
 3 4 11 6.61585 0.51962 6
 -3 -4 -12 4.46718 0.43047 3
 -3 4 -12 4.92779 0.44423 3
 3 4 12 5.1488 0.43062 1
 -3 4 -12 3.60505 0.68253 2
 3 -4 12 4.83687 0.41866 1
 3 4 12 4.12906 0.45578 14
 -3 -4 -12 5.16937 0.5243 12
 -3 -4 -12 4.18689 0.50566 13
 -3 -4 -12 4.22966 0.47995 6
 3 -4 12 5.45469 0.64434 5
 3 -4 12 4.64191 0.45765 10
 -3 4 -12 5.19762 0.33222 9
 3 4 12 4.3907 0.52615 8
 3 -4 -12 6.02959 0.93897 7
 3 4 12 5.11993 0.46249 6
 -3 4 -12 5.3145 0.32757 6
 -3 4 -13 52.4128 2.67593 3
 -3 -4 -13 50.4887 2.6708 3
 3 -4 13 53.9436 2.67179 1
 3 4 13 49.3765 2.66284 1
 -3 -4 -13 51.218 2.72786 13
 3 4 13 50.3164 2.70329 14
 -3 -4 -13 53.4481 2.73069 12
 3 -4 13 52.025 2.83615 5
 3 -4 13 51.907 2.70053 10
 3 4 13 54.4271 2.73073 9
 -3 4 -13 50.369 2.62624 9
 3 -4 13 52.1573 2.68264 11
 3 4 13 54.0055 2.74619 8
 3 4 13 54.2384 2.76796 7
 3 4 13 54.2352 2.71183 6
 -3 4 -13 55.6028 2.61626 6
 -3 -4 -13 51.334 2.71431 6
 -3 4 -14 12.8821 0.82158 3
 -3 -4 -14 13.2796 0.81449 3
 3 -4 14 14.7751 0.82734 1
 3 4 14 13.9986 0.81554 1
 3 4 14 14.4902 0.86396 14
 -3 -4 -14 12.7902 0.89086 13
 -3 -4 -14 12.4289 0.87821 12
 3 -4 14 13.7358 1.02277 5
 3 -4 14 14.2216 0.86243 10
 3 -4 14 14.0209 0.83788 11
 3 4 14 14.1402 0.79585 11
 3 4 14 14.6911 0.90426 9
 3 4 14 13.1858 0.89598 8
 3 4 14 15.2241 0.95984 7
 -3 -4 -14 12.4339 0.8679 6
 3 4 14 14.7519 0.88194 6
 -3 4 -14 12.3914 0.74385 6
 -3 4 -15 2.33611 0.39683 3
 -3 -4 -15 3.46318 0.41123 3
 3 -4 15 3.70619 0.40309 1
 3 4 15 3.84414 0.42136 1
 3 4 15 3.31151 0.45257 14
 -3 -4 -15 4.11175 0.48718 12
 -3 -4 -15 2.89308 0.48355 13
 3 -4 15 1.09973 0.58545 5
 3 4 15 3.57491 0.37132 11
 3 -4 15 4.69285 0.46767 10
 3 -4 15 3.54491 0.43727 11
 3 4 15 3.41929 0.49862 8
 3 4 15 4.44441 0.57148 7
 3 4 15 3.54458 0.47044 6
 -3 4 -15 2.08937 0.29524 6
 -3 -4 -15 2.10613 0.44739 6
 -3 4 -16 18.6172 1.01258 3
 -3 -4 -16 16.9252 0.99383 3
 -3 -4 -16 16.144 1.07518 13
 -3 -4 -16 17.7904 1.07895 12
 3 -4 16 17.0857 0.99801 1
 3 4 16 16.2688 0.9948 1
 3 -4 16 15.1697 1.03369 10
 3 -4 16 16.885 1.01765 11
 3 4 16 19.1876 1.09655 9
 3 4 16 15.4006 0.96811 11
 3 4 16 16.3804 1.09857 8
 3 4 16 16.9722 1.13038 7
 -3 4 -16 18.5463 0.95659 6
 3 4 16 16.4101 1.05272 6
 -3 -4 -16 16.2634 1.04832 6
 3 4 17 3.83798 0.55766 6
 -3 -4 -17 4.07708 0.50944 6
 -3 4 -17 4.27143 0.43268 6
 -3 -4 -17 4.09519 0.54452 12
 -3 -4 -17 4.79708 0.5483 13
 3 4 17 3.47068 0.4753 1
 3 -4 17 3.21366 0.45455 1
 3 -4 17 3.63412 0.53798 10
 3 -4 17 3.28112 0.47957 11
 3 4 17 3.49104 0.43133 11
 3 4 17 3.54806 0.55918 9
 3 4 17 3.90866 0.58653 8
 3 4 17 2.4865 0.61969 7
 -3 4 -17 3.74099 0.48491 3
 -3 -4 -17 4.72275 0.47052 3
 -3 -4 -18 4.50167 0.4765 3
 -3 4 -18 4.33981 0.5092 3
 -3 -4 -18 4.87341 0.5813 13
 -3 -4 -18 3.81863 0.53945 12
 3 4 18 4.58364 0.50904 1
 3 -4 18 3.91025 0.47373 1
 3 -4 18 2.89825 0.5377 10
 3 4 18 3.86076 0.47334 11
 3 -4 18 4.07242 0.50713 11
 3 4 18 3.36065 0.59244 8
 3 4 18 4.69578 0.66556 7
 3 4 18 3.58198 0.58806 9
 -3 4 -18 3.79236 0.42955 6
 -3 -4 -18 4.04362 0.52602 6
 3 4 18 4.18883 0.56732 6
 -3 4 -19 35.9186 1.86444 3
 -3 -4 -19 36.0356 1.85226 3
 -3 -4 -19 34.0622 1.89933 13
 -3 -4 -19 32.7831 1.89476 12
 3 4 19 36.5701 1.84834 1
 3 -4 19 34.3097 1.84205 1
 3 4 19 32.4426 1.92722 9
 3 -4 19 33.3948 1.86036 11
 3 4 19 33.4563 1.82745 11
 3 -4 19 33.8079 1.88107 10
 3 4 19 33.0459 1.96005 8
 3 4 19 35.4115 1.98825 7
 -3 -4 -19 31.9434 1.87619 6
 -3 4 -19 33.2698 1.80848 6
 3 4 19 33.5362 1.91472 6
 -3 4 -20 2.17177 0.50811 3
 -3 -4 -20 1.24837 0.47273 3
 -3 -4 -20 1.91223 0.57265 13
 -3 -4 -20 2.12953 0.55475 12
 3 -4 20 1.34521 0.43549 1
 3 4 20 2.07958 0.48422 1
 3 -4 20 2.97568 0.5035 11
 3 4 20 1.66491 0.44448 11
 3 4 20 2.12306 0.66977 7
 3 4 20 1.04273 0.55539 9
 3 4 20 2.27685 0.63914 8
 3 4 20 2.59557 0.54133 6
 -3 4 -21 14.3573 0.96692 3
 -3 -4 -21 14.3211 0.95562 3
 -3 -4 -21 14.8545 1.02849 13
 -3 -4 -21 15.1587 1.02522 12
 3 -4 21 13.8969 0.93759 1
 3 4 21 15.1488 0.97396 1
 3 4 21 14.713 1.07536 9
 3 4 21 14.4857 0.94563 11
 3 -4 21 13.923 0.96873 11
 3 4 21 13.2958 1.08369 8
 3 4 21 12.9581 1.11544 7
 3 4 21 11.8386 0.99578 6
 -3 4 -22 10.3829 0.90054 3
 -3 -4 -22 11.2844 0.89083 3
 -3 -4 -22 14.3226 0.99526 13
 -3 -4 -22 10.0534 0.92742 12
 3 4 22 13.3803 0.90232 1
 3 -4 22 11.4202 0.86247 1
 3 4 22 10.8875 0.97884 9
 3 4 22 13.1084 0.87316 11
 3 -4 22 11.8095 0.88353 11
 3 4 22 12.539 1.05079 8
 3 4 22 11.837 1.07412 7
 3 4 22 8.94534 0.91906 6
 -3 4 -23 4.06505 0.70589 3
 -3 -4 -23 6.85913 0.71465 3
 -3 -4 -23 5.54965 0.79606 13
 -3 -4 -23 5.24007 0.80349 12
 3 4 23 6.41523 0.70303 1
 3 -4 23 4.06313 0.64775 1
 3 -4 23 4.56471 0.68078 11
 3 4 23 4.20282 0.65608 11
 3 4 23 4.80184 0.91299 7
 3 4 23 5.552 0.90463 8
 3 4 23 6.21293 0.91348 9
 3 4 23 5.16796 0.7812 6
 -3 -4 -24 6.48046 0.73461 3
 -3 4 -24 5.62363 0.7259 3
 -3 -4 -24 6.05516 0.86434 13
 -3 -4 -24 4.78966 0.80523 12
 3 -4 24 5.87117 0.67785 1
 3 4 24 5.34793 0.73181 1
 3 -4 24 5.7516 0.72724 11
 3 4 24 6.89729 0.69795 11
 3 4 24 4.68281 0.84948 8
 3 4 24 4.28704 0.81219 9
 3 4 24 5.28568 0.93353 7
 3 4 24 5.37021 0.76238 6
 -3 4 -25 16.0055 1.19956 3
 -3 -4 -25 12.6917 1.16069 3
 -3 -4 -25 18.7697 1.29734 12
 -3 -4 -25 14.1449 1.25481 13
 3 4 25 20.6037 1.05501 10
 3 4 25 17.3042 1.15636 11
 3 4 25 16.9417 1.2845 9
 3 -4 25 17.5879 1.18332 11
 3 4 25 15.739 1.31565 7
 3 4 25 16.9474 1.32013 8
 3 4 25 15.9271 1.20341 6
 -3 -4 -26 0.36187 0.65755 3
 -3 -4 -26 0.38729 0.83398 13
 3 4 26 0.02773 0.46743 10
 3 4 26 0.88696 0.65743 9
 -3 -4 -26 -0.24847 0.76094 12
 3 4 26 0.47276 0.72189 7
 3 4 26 -0.07332 0.66799 8
 3 4 26 -0.12389 0.56756 6
 3 4 27 11.2696 0.8439 10
 3 4 27 12.4418 1.10709 9
 -3 -4 -27 12.2328 1.2487 13
 -3 -4 -27 10.2105 1.20484 12
 3 4 28 9.748 0.78144 10
 -3 -4 -28 8.56072 1.23372 13
 3 5 0 7.739 0.83731 2
 -3 -5 0 11.0613 0.73261 2
 3 5 0 9.10116 0.53699 3
 -3 5 0 9.44625 0.72485 2
 3 -5 0 9.45104 0.53573 3
 3 -5 0 9.44512 0.85092 2
 -3 5 0 9.38244 0.53004 1
 -3 -5 0 9.34579 0.52876 1
 -3 -5 0 9.67929 0.62318 14
 3 5 0 7.96229 0.67044 13
 3 5 0 9.91606 0.66366 12
 3 -5 0 9.3742 0.5294 12
 3 5 0 10.2595 0.79555 5
 -3 5 0 10.0717 0.8228 5
 -3 5 0 9.15427 0.61498 8
 -3 5 0 9.33505 0.67494 7
 3 5 0 9.29547 0.63041 6
 3 -5 -1 6.09686 0.73458 2
 3 -5 -1 4.94082 0.37461 3
 3 5 -1 4.79487 0.38092 3
 -3 5 -1 5.34429 0.56768 2
 3 5 -1 5.03539 0.69969 2
 3 5 1 5.24799 0.36463 3
 -3 -5 -1 6.35613 0.56793 2
 3 -5 1 5.79184 0.36044 3
 3 5 1 6.38534 0.71286 2
 -3 5 1 6.15952 0.37092 1
 -3 5 -1 5.60225 0.35892 1
 3 -5 1 5.12457 0.72719 2
 -3 -5 -1 6.13985 0.36343 1
 -3 -5 1 5.67026 0.56509 2
 -3 -5 1 6.35619 0.37211 1
 -3 -5 1 5.4509 0.4677 14
 -3 -5 -1 5.51316 0.47117 14
 3 -5 -1 5.66511 0.36024 12
 3 5 -1 5.14714 0.50462 12
 3 5 1 5.20314 0.51888 13
 3 5 1 6.22559 0.51146 12
 3 5 -1 6.18716 0.53768 13
 3 5 -1 4.55722 0.47009 6
 3 5 -1 6.15048 0.64831 5
 -3 5 -1 6.15482 0.67577 5
 -3 5 -1 5.68042 0.43586 10
 -3 5 -1 5.59915 0.38918 11
 -3 -5 -1 5.48188 0.33019 11
 -3 5 1 5.84347 0.47859 8
 -3 5 -1 5.71502 0.45245 8
 -3 5 1 5.90842 0.53473 7
 3 5 1 5.07405 0.46944 6
 3 5 2 10.0637 0.59969 3
 -3 -5 -2 11.9675 0.78689 2
 3 -5 -2 11.0209 0.9068 2
 3 -5 2 10.6639 0.92008 2
 3 5 -2 13.0426 0.96809 2
 -3 -5 2 10.3999 0.78922 2
 3 -5 2 10.2089 0.59744 3
 -3 5 -2 10.2016 0.77936 2
 -3 -5 -2 11.1534 0.60469 1
 -3 5 2 11.2311 0.61512 1
 -3 5 -2 11.4424 0.59957 1
 -3 -5 2 10.8478 0.61241 1
 -3 -5 -2 10.7254 0.6873 14
 3 5 2 9.59679 0.72142 13
 3 5 2 12.6091 0.79561 14
 3 -5 -2 9.68227 0.63874 13
 -3 5 2 10.7845 0.56784 14
 -3 -5 2 10.3851 0.69002 14
 3 5 -2 10.8869 0.76402 13
 3 5 2 10.7717 0.72402 12
 3 -5 -2 11.2776 0.60968 12
 3 5 -2 12.4265 0.76174 12
 -3 5 -2 11.4555 0.89589 5
 3 5 -2 11.4003 0.85554 5
 -3 5 2 11.1591 0.62044 4
 -3 -5 2 11.2524 0.61633 4
 -3 5 -2 12.5454 0.69021 10
 -3 -5 -2 10.9131 0.57793 11
 -3 5 -2 11.0913 0.62814 11
 -3 5 2 10.3296 0.71125 8
 -3 5 -2 10.3731 0.6639 8
 -3 5 2 11.1383 0.75502 7
 3 5 2 10.6219 0.69923 6
 3 5 -2 11.4222 0.72866 6
 3 -5 -2 10.6872 0.57047 6
 -3 -5 -3 6.07893 0.57497 2
 3 5 -3 5.71142 0.783 2
 -3 5 -3 5.25893 0.57585 2
 3 -5 -3 4.42523 0.68911 2
 -3 -5 3 5.75862 0.39484 1
 -3 5 -3 5.7253 0.3717 1
 -3 -5 3 6.24938 0.59472 2
 -3 -5 -3 5.71048 0.37611 1
 3 -5 3 6.56372 0.74082 2
 3 5 3 5.54893 0.57992 14
 -3 -5 3 5.62572 0.48613 14
 3 -5 -3 5.17012 0.41787 13
 3 5 3 5.60948 0.51773 13
 3 5 -3 4.82983 0.53108 12
 3 5 3 5.98877 0.5187 12
 -3 -5 3 6.10339 0.40163 4
 -3 5 -3 4.25536 0.68281 5
 -3 5 3 6.04463 0.41511 4
 3 5 -3 5.33542 0.66321 5
 -3 5 -3 5.9607 0.47425 10
 -3 -5 -3 5.31746 0.60085 12
 -3 -5 -3 5.47071 0.34973 11
 -3 5 -3 5.36988 0.4097 11
 -3 5 3 6.74835 0.58534 7
 -3 5 3 6.48782 0.53009 8
 -3 5 -3 5.68606 0.44371 8
 3 5 3 6.94371 0.48676 6
 3 -5 -3 5.84733 0.3453 6
 3 5 -4 0.78963 0.66875 2
 3 -5 -4 0.20275 0.59209 2
 -3 5 4 0.781 0.27619 4
 -3 -5 -4 0.2606 0.43395 2
 3 5 4 0.63697 0.35368 13
 -3 -5 4 0.87775 0.33716 14
 3 5 4 -0.13732 0.4027 14
 3 5 4 1.14899 0.34601 12
 3 5 -4 0.39585 0.41641 12
 3 -5 -4 1.07679 0.27498 13
 -3 -5 -4 1.24172 0.438 12
 -3 -5 4 0.6962 0.2579 4
 3 5 -4 1.09935 0.56201 5
 -3 5 -4 0.7829 0.2559 11
 -3 5 4 0.08693 0.35943 8
 -3 5 4 1.24077 0.44181 7
 3 -5 -4 0.66841 0.1763 6
 3 5 4 0.93592 0.33361 6
 3 5 -5 5.61161 0.82376 2
 -3 5 -5 6.26689 0.6073 2
 3 -5 -5 3.82136 0.74522 2
 -3 -5 -5 5.71737 0.57698 2
 3 5 -5 5.22155 0.60859 12
 3 5 5 4.5752 0.47403 12
 -3 -5 -5 6.14043 0.59587 12
 3 5 5 3.82677 0.54336 14
 3 5 5 5.09966 0.51469 13
 3 -5 -5 5.80675 0.43025 13
 -3 -5 5 4.60335 0.46051 14
 -3 5 -5 6.23639 0.74757 5
 3 5 -5 5.91445 0.74215 5
 -3 5 5 3.82042 0.54526 7
 -3 5 5 4.78268 0.53174 8
 3 -5 -5 5.65339 0.35497 6
 3 5 5 4.98691 0.4611 6
 3 -5 -6 12.8673 1.11322 2
 -3 5 -6 11.4724 0.90327 2
 -3 -5 -6 14.2052 0.92775 2
 3 5 -6 14.3179 1.22488 2
 3 -5 -6 13.3738 0.76693 12
 3 5 -6 14.6982 1.00211 12
 3 -5 -6 12.7686 0.79103 13
 -3 -5 6 14.3762 0.84711 14
 3 5 6 14.6182 0.9053 14
 3 5 -6 13.9899 1.109 5
 -3 5 -6 14.6678 1.11694 5
 -3 5 6 12.6229 0.8876 8
 -3 5 6 15.3083 0.96338 7
 3 -5 -6 12.6831 0.74374 6
 3 -5 -7 6.82389 0.94231 2
 3 5 -7 5.7715 1.02561 2
 -3 5 -7 6.73167 0.69334 2
 -3 -5 7 7.40274 0.60446 14
 3 5 7 6.86142 0.72856 14
 3 5 7 8.05077 0.61785 13
 3 -5 -7 8.115 0.55143 13
 3 -5 -7 7.90099 0.52346 12
 3 5 7 7.37619 0.58643 12
 3 5 -7 10.3502 0.86397 12
 -3 5 -7 9.12418 0.97079 5
 3 5 -7 6.76476 0.95157 5
 -3 5 7 5.55507 0.70581 7
 -3 5 7 7.61003 0.66633 8
 3 5 7 8.6959 0.58208 6
 3 -5 -7 6.62575 0.50928 6
 -3 5 -8 31.1193 1.67078 2
 3 -5 -8 19.5794 1.80593 2
 3 5 -8 32.3413 2.03997 2
 -3 -5 -8 28.6436 1.66265 2
 3 5 8 28.6239 1.59455 14
 -3 -5 8 30.5268 1.60283 14
 3 5 -8 30.3341 1.82086 12
 -3 -5 -8 29.8565 1.61819 12
 3 5 8 29.6887 1.5751 12
 3 -5 -8 27.5466 1.51945 12
 -3 5 -8 30.9832 1.87703 5
 3 5 -8 33.5577 1.96071 5
 -3 -5 -8 28.7526 1.4331 10
 -3 5 8 26.589 1.65553 8
 -3 5 8 25.4528 1.68015 7
 3 -5 -8 26.3241 1.53388 6
 3 5 8 29.8644 1.55264 6
 -3 -5 -9 8.54412 0.76837 2
 3 -5 -9 8.37622 1.12656 2
 -3 5 -9 5.18914 0.70143 2
 3 5 -9 6.75038 1.25373 2
 3 5 9 6.69101 0.52251 1
 3 -5 9 6.19788 0.47072 1
 -3 5 -9 5.76108 0.37608 13
 3 5 9 5.93298 0.58553 14
 -3 -5 9 6.33575 0.66301 14
 -3 -5 -9 5.54702 0.64525 12
 3 5 9 6.59932 0.57459 12
 -3 -5 -9 5.99555 0.58893 6
 -3 5 -9 7.74696 1.02986 5
 -3 -5 -9 5.9209 0.3686 10
 3 -5 9 6.62318 0.50064 10
 -3 5 9 5.74455 0.73673 8
 -3 5 9 6.83921 0.80971 7
 3 -5 -9 5.53826 0.60255 6
 3 5 9 7.24374 0.53679 6
 3 -5 -10 1.49997 1.08701 2
 -3 5 -10 3.33224 0.638 2
 -3 -5 -10 2.95229 0.64809 2
 3 -5 10 2.87412 0.3589 1
 3 5 -10 3.9771 1.2075 2
 3 5 10 3.59585 0.40231 1
 -3 5 -10 3.73668 0.25992 13
 3 5 10 2.72569 0.4785 14
 -3 -5 -10 3.06127 0.52324 12
 3 5 10 3.34455 0.47849 12
 -3 -5 -10 3.50199 0.54996 13
 3 5 10 2.19898 0.3717 4
 3 -5 10 3.30923 0.36218 4
 -3 -5 -10 3.49647 0.51392 6
 -3 -5 -10 3.10803 0.26 10
 3 -5 10 2.60922 0.39398 10
 -3 5 10 3.9144 0.72381 7
 3 5 10 3.53018 0.42487 6
 -3 -5 -11 9.00527 0.63836 3
 3 -5 -11 7.52291 1.26718 2
 -3 -5 -11 8.74655 0.86948 2
 -3 5 -11 9.84698 0.64501 3
 3 -5 11 10.3719 0.62759 1
 3 5 11 8.89254 0.63197 1
 -3 5 -11 8.91322 0.92118 2
 3 5 11 9.67523 0.70571 14
 -3 5 -11 10.7111 0.54553 13
 -3 -5 -11 9.32799 0.7673 13
 -3 -5 -11 10.1221 0.7564 12
 3 -5 11 9.28194 0.85561 5
 3 -5 11 9.68993 0.61947 4
 3 5 11 8.57292 0.62014 4
 3 -5 11 10.4441 0.67862 10
 3 -5 -11 8.88812 0.77973 9
 -3 5 11 8.35982 0.89584 7
 3 5 11 8.66571 0.67436 6
 -3 -5 -11 10.8119 0.75637 6
 3 -5 -12 2.63273 1.15916 2
 -3 -5 -12 5.37859 0.72688 2
 -3 5 -12 5.27018 0.48198 3
 -3 -5 -12 5.59698 0.48189 3
 3 5 12 5.96697 0.48005 1
 3 -5 12 6.01959 0.47398 1
 -3 5 -12 5.80833 0.80991 2
 3 5 12 6.20234 0.56249 14
 -3 -5 -12 6.35815 0.60434 12
 -3 -5 -12 5.31265 0.62232 13
 3 -5 12 5.58798 0.45867 4
 3 -5 12 5.51589 0.6827 5
 -3 -5 -12 5.76691 0.59934 6
 3 5 12 6.18611 0.47242 4
 3 -5 12 5.26487 0.52234 10
 3 -5 -12 5.11694 0.75098 9
 -3 5 12 7.22161 0.74818 7
 3 5 12 5.31864 0.57173 9
 3 5 12 6.02448 0.61145 8
 -3 5 -12 5.14239 0.32397 6
 3 5 12 5.21506 0.51785 6
 -3 5 -13 5.55483 0.49094 3
 -3 -5 -13 5.3933 0.4901 3
 -3 -5 -13 5.96702 0.7866 2
 3 5 13 6.26532 0.48464 1
 3 5 13 3.98223 0.53265 14
 -3 -5 -13 5.99714 0.64272 13
 -3 -5 -13 4.99636 0.59429 12
 -3 -5 -13 4.67266 0.54845 6
 3 -5 13 5.64947 0.53941 10
 3 5 13 5.78254 0.62078 8
 -3 5 13 4.74838 0.71992 7
 3 5 13 5.8562 0.59487 9
 -3 5 -13 6.13951 0.34165 6
 3 5 13 3.91296 0.53206 6
 -3 -5 -14 7.91855 0.63045 3
 -3 5 -14 9.57602 0.64631 3
 3 -5 14 8.34556 0.6235 1
 3 5 14 8.76983 0.62692 1
 3 5 14 7.55453 0.68634 14
 -3 -5 -14 8.86125 0.73392 12
 -3 -5 -14 7.82038 0.73267 13
 3 -5 14 9.62288 0.68622 10
 3 5 14 11.0344 0.7736 9
 3 5 14 8.80759 0.81145 8
 3 5 14 9.06672 0.82561 7
 -3 5 -14 9.41223 0.51956 6
 3 5 14 9.46193 0.72134 6
 -3 -5 -14 9.5413 0.71772 6
 -3 -5 -15 5.51248 0.48318 3
 -3 5 -15 4.02559 0.47053 3
 3 5 15 5.15046 0.47705 1
 3 -5 15 4.50653 0.47627 1
 3 5 15 4.75414 0.5463 14
 -3 -5 -15 4.35506 0.56005 12
 -3 -5 -15 4.10313 0.60582 13
 -3 -5 -15 4.74803 0.57535 6
 3 -5 15 5.17883 0.53327 10
 3 5 15 4.53702 0.5898 9
 3 5 15 4.01355 0.59067 8
 3 5 15 4.39464 0.69841 7
 3 5 15 4.50848 0.56812 6
 -3 5 -15 4.22859 0.33601 6
 -3 5 -16 0.21203 0.39023 3
 -3 -5 -16 0.66746 0.38931 3
 3 -5 16 0.62378 0.37561 1
 3 5 16 0.48006 0.37662 1
 3 5 16 0.9732 0.41386 14
 -3 -5 -16 -0.07477 0.49207 13
 -3 -5 -16 0.24854 0.51374 12
 -3 -5 -16 0.4431 0.44183 6
 3 -5 16 0.59421 0.46513 10
 3 -5 16 0.3097 0.40951 11
 3 5 16 0.04299 0.5533 8
 3 5 16 -0.07589 0.47517 9
 3 5 16 0.21437 0.43935 6
 3 5 16 1.00121 0.59805 7
 -3 5 -16 0.10484 0.23632 6
 -3 5 -17 7.81662 0.66991 3
 -3 -5 -17 8.08447 0.65674 3
 -3 -5 -17 9.97497 0.82338 13
 3 5 17 9.2056 0.7607 14
 -3 -5 -17 7.91484 0.76837 12
 3 -5 17 9.56804 0.65981 1
 3 5 17 8.80521 0.65871 1
 3 5 17 9.16188 0.81674 9
 3 -5 17 8.78477 0.72049 10
 3 5 17 9.13809 0.62124 11
 3 -5 17 9.33676 0.71035 11
 3 5 17 8.9311 0.86607 7
 3 5 17 8.30482 0.82044 8
 3 5 17 7.92532 0.73211 6
 -3 5 -17 8.22628 0.55372 6
 -3 5 -18 6.01931 0.56873 3
 -3 -5 -18 3.51242 0.51197 3
 3 5 18 5.23277 0.59469 14
 -3 -5 -18 4.66362 0.66632 13
 -3 -5 -18 4.32983 0.63122 12
 3 5 18 3.84842 0.51779 1
 3 -5 18 3.58905 0.49829 1
 3 -5 18 4.41978 0.55384 11
 3 5 18 3.80222 0.48641 11
 3 5 18 4.43141 0.70959 8
 3 5 18 4.18344 0.77693 7
 3 5 18 4.38065 0.6944 9
 -3 5 -18 4.40826 0.43016 6
 3 5 18 4.96266 0.64582 6
 -3 5 -19 0.74769 0.45677 3
 -3 -5 -19 0.80056 0.44938 3
 3 5 19 -0.10912 0.51626 14
 -3 -5 -19 0.37254 0.60494 13
 -3 -5 -19 0.59443 0.5431 12
 3 5 19 1.04278 0.4683 1
 3 -5 19 0.10535 0.41843 1
 3 5 19 0.53447 0.4093 11
 3 -5 19 0.64492 0.47254 11
 3 5 19 1.01471 0.63619 8
 3 5 19 0.18576 0.65046 9
 3 5 19 0.91844 0.6983 7
 3 5 19 0.82827 0.55482 6
 -3 5 -19 -0.44843 0.36716 6
 -3 5 -20 5.15148 0.49459 6
 3 5 20 4.24764 0.65852 6
 -3 -5 -20 6.36565 0.6931 12
 -3 -5 -20 5.79276 0.7174 13
 3 -5 20 4.03495 0.56345 1
 3 5 20 5.55033 0.60109 1
 3 5 20 5.02305 0.54395 11
 3 -5 20 4.49187 0.59463 11
 3 5 20 4.44297 0.73064 9
 3 5 20 3.89985 0.77792 7
 3 5 20 4.30508 0.77711 8
 -3 5 -20 5.65498 0.61002 3
 -3 -5 -20 6.22054 0.5886 3
 3 5 21 4.24303 0.67687 6
 -3 -5 -21 3.23053 0.6863 13
 -3 -5 -21 2.19817 0.6268 12
 3 -5 21 2.35741 0.50342 1
 3 5 21 2.41215 0.53715 1
 3 5 21 2.60144 0.48908 11
 3 -5 21 3.17132 0.5693 11
 3 5 21 2.62024 0.76616 7
 3 5 21 2.68114 0.73035 8
 3 5 21 4.04931 0.73942 9
 -3 -5 -21 2.59246 0.5235 3
 -3 5 -21 1.90708 0.53984 3
 -3 5 -22 2.78476 0.55854 3
 -3 -5 -22 1.60371 0.52553 3
 -3 -5 -22 3.76504 0.68335 13
 -3 -5 -22 3.5513 0.6953 12
 3 -5 22 2.22133 0.52177 1
 3 5 22 1.64501 0.56664 1
 3 -5 22 1.21736 0.54921 11
 3 5 22 2.24334 0.52692 11
 3 5 22 4.46328 0.87176 7
 3 5 22 2.36187 0.76831 8
 3 5 22 1.40936 0.71741 9
 3 5 22 2.32981 0.62328 6
 -3 5 -23 4.38678 0.65543 3
 -3 -5 -23 5.16459 0.65297 3
 -3 -5 -23 5.71716 0.83805 13
 -3 -5 -23 5.28392 0.79738 12
 3 -5 23 5.77785 0.63137 1
 3 5 23 6.21556 0.67891 1
 3 -5 23 5.41711 0.63806 11
 3 5 23 4.91222 0.62047 11
 3 5 23 3.73633 0.79518 9
 3 5 23 3.80015 0.83119 8
 3 5 23 3.23403 0.86439 7
 3 5 23 3.70441 0.68582 6
 -3 5 -24 0.81394 0.58923 3
 -3 -5 -24 0.3648 0.56274 3
 -3 -5 -24 -0.33205 0.73484 13
 -3 -5 -24 0.4275 0.69911 12
 3 -5 24 1.19084 0.53184 1
 3 5 24 -0.29816 0.58923 1
 3 5 24 -0.95919 0.55167 11
 3 -5 24 0.9887 0.54302 11
 3 5 24 1.31693 0.80939 7
 3 5 24 0.31997 0.65735 9
 3 5 24 -1.09468 0.72733 8
 3 5 24 -0.29582 0.53905 6
 -3 -5 -25 1.47188 0.6761 3
 -3 5 -25 1.74922 0.66838 3
 -3 -5 -25 1.44767 0.79144 12
 -3 -5 -25 0.17964 0.75856 13
 3 5 25 1.72444 0.59186 11
 3 -5 25 0.6638 0.59704 11
 3 5 25 0.38852 0.78078 7
 3 5 25 0.8685 0.75084 8
 3 5 25 1.0197 0.77437 9
 3 5 25 2.55491 0.66799 6
 -3 5 -26 1.78308 0.68277 3
 -3 -5 -26 1.87403 0.70461 3
 -3 -5 -26 1.45653 0.8463 12
 -3 -5 -26 4.59031 0.95826 13
 3 -5 26 2.86936 0.65738 11
 3 5 26 3.23591 0.82002 9
 3 5 26 1.52737 0.63178 11
 3 5 26 3.53692 0.8907 7
 3 5 26 1.07121 0.7533 8
 3 5 26 2.80188 0.65804 6
 -3 -5 -27 1.01581 0.96374 13
 3 5 27 0.98622 0.75501 9
 3 5 27 0.12471 0.6261 11
 -3 -5 -27 0.62891 0.9465 12
 3 5 27 0.72663 0.79389 8
 3 5 27 0.43349 0.90265 7
 -3 -5 -27 0.16414 0.75066 3
 -3 -5 -28 5.14236 1.16617 12
 3 5 28 6.69849 1.00482 7
 3 5 28 5.51489 0.9616 8
 -3 -5 -28 6.91463 1.195 13
 3 5 28 6.12781 0.971 9
 -3 -5 -29 0.52899 1.1959 12
 -3 -5 -29 2.40991 1.19797 13
 3 -6 0 6.86087 0.88571 2
 -3 -6 0 7.50323 0.71419 2
 -3 6 0 6.16751 0.37746 1
 -3 -6 0 6.34998 0.52334 14
 3 6 0 6.96651 0.5822 12
 3 6 0 6.27707 0.60821 13
 3 6 0 5.69862 0.80338 5
 -3 6 0 6.54071 0.80875 5
 -3 6 0 6.4349 0.42786 11
 -3 6 0 6.65513 0.56317 8
 3 6 0 6.47869 0.53268 6
 -3 6 0 6.85863 0.65683 7
 3 -6 -1 5.10509 0.2968 3
 3 6 -1 4.77236 0.30306 3
 -3 6 1 3.82237 0.29566 1
 -3 -6 -1 5.65872 0.66832 2
 3 -6 1 3.27507 0.82149 2
 3 -6 -1 4.38471 0.79892 2
 -3 -6 1 5.23793 0.63153 2
 -3 -6 1 3.44294 0.4366 14
 3 6 -1 4.48813 0.51323 12
 3 6 -1 4.58231 0.55134 13
 3 6 1 4.54089 0.51165 12
 3 6 1 4.29596 0.5354 13
 -3 6 1 3.74628 0.72934 5
 3 6 -1 6.7548 0.76605 5
 3 6 1 4.35466 0.732 5
 -3 6 -1 4.592 0.76519 5
 -3 6 1 4.24479 0.3424 11
 -3 6 -1 4.94768 0.36846 11
 -3 6 -1 5.0796 0.48004 8
 -3 6 1 4.17367 0.49578 8
 3 6 -1 5.76434 0.4778 6
 -3 6 1 3.53427 0.56474 7
 3 6 1 3.97058 0.44991 6
 3 -6 -2 1.34401 0.19277 3
 3 6 -2 0.8193 0.19882 3
 -3 -6 -2 1.83168 0.53128 2
 -3 6 2 1.23474 0.18884 1
 3 -6 2 0.73465 0.72719 2
 -3 -6 2 1.4758 0.56138 2
 3 -6 -2 -0.36977 0.76646 2
 -3 -6 2 1.71371 0.36103 14
 3 6 2 1.54877 0.43172 13
 3 6 -2 0.41082 0.40072 12
 3 6 -2 1.26917 0.46463 13
 3 6 2 1.65488 0.41853 12
 -3 6 -2 0.84503 0.65454 5
 3 6 2 1.06317 0.64275 5
 3 6 -2 1.62182 0.67639 5
 3 6 -2 1.02124 0.39342 6
 -3 6 -2 1.07431 0.26956 11
 -3 6 2 0.9328 0.23802 11
 -3 6 -2 1.64878 0.37599 8
 -3 6 2 1.52326 0.42969 8
 -3 6 2 0.9207 0.49322 7
 3 6 2 1.82594 0.37287 6
 3 -6 -3 15.5721 1.25741 2
 3 -6 -3 14.6576 0.78514 3
 3 6 -3 14.5512 0.78865 3
 -3 -6 -3 15.1128 1.05011 2
 3 6 3 13.5777 1.00983 14
 3 -6 -3 13.4693 0.8687 13
 -3 6 3 13.6147 0.7662 14
 3 6 3 12.8792 0.92714 13
 3 6 -3 14.9573 0.97784 13
 -3 -6 3 16.8282 0.89976 14
 3 6 3 15.4063 0.92635 12
 3 6 -3 14.3124 0.9442 12
 -3 6 3 15.8484 0.7792 1
 3 6 -3 16.1035 1.16064 5
 -3 6 -3 15.2884 1.19149 5
 -3 6 3 15.874 0.96102 8
 -3 6 -3 14.0975 0.8823 8
 -3 6 3 13.985 1.00386 7
 3 6 -3 16.3633 0.92554 6
 3 6 3 14.6089 0.89476 6
 -3 -6 -4 3.58866 0.62978 2
 3 -6 -4 3.00644 0.81318 2
 3 6 4 2.539 0.55525 14
 -3 -6 4 4.07634 0.43143 14
 -3 6 4 3.2431 0.27185 14
 3 -6 -4 2.52877 0.35165 12
 3 6 -4 4.09166 0.56861 12
 3 6 4 3.29816 0.4866 12
 3 -6 -4 2.72903 0.40872 13
 3 6 -4 3.58403 0.58293 13
 -3 6 4 3.04848 0.29783 1
 -3 6 -4 2.92895 0.82953 5
 3 6 -4 3.19576 0.7851 5
 -3 -6 4 3.45251 0.28628 4
 3 6 -4 4.03826 0.50115 6
 -3 6 4 3.6149 0.29879 4
 -3 6 4 3.90964 0.58517 7
 -3 6 4 2.27711 0.49174 8
 3 -6 -4 3.63346 0.28987 6
 3 6 4 3.48149 0.44634 6
 3 -6 -5 3.36687 0.90271 2
 -3 -6 -5 3.74521 0.6376 2
 3 6 5 4.76092 0.58994 14
 -3 6 5 3.65638 0.31694 14
 -3 -6 5 5.25008 0.47399 14
 3 -6 -5 4.16184 0.39162 12
 -3 -6 -5 3.21648 0.58547 12
 3 6 5 4.58943 0.51578 12
 3 -6 -5 3.96742 0.44446 13
 -3 6 5 4.51804 0.36727 4
 -3 6 -5 2.94418 0.85963 5
 -3 6 5 4.68265 0.65329 7
 -3 6 5 3.63481 0.55572 8
 3 -6 -5 4.02443 0.3269 6
 3 6 5 4.54894 0.4727 6
 3 -6 -6 -0.27541 0.86074 2
 -3 -6 -6 0.54434 0.52546 2
 -3 -6 6 0.09372 0.35758 14
 3 6 6 1.38406 0.49285 14
 3 6 -6 1.25172 0.52231 12
 3 -6 -6 0.23079 0.34835 13
 3 6 6 0.32869 0.4062 12
 -3 -6 -6 0.52466 0.53466 12
 3 -6 -6 0.42796 0.30165 12
 -3 6 -6 1.44557 0.77062 5
 -3 -6 6 0.8599 0.28199 4
 -3 6 6 0.4652 0.30673 4
 -3 6 6 0.76871 0.2608 10
 -3 6 6 0.50474 0.50305 8
 -3 6 6 -0.04326 0.58865 7
 3 6 6 1.0628 0.38466 6
 3 -6 -6 0.26603 0.24043 6
 -3 -6 -7 4.21151 0.66216 2
 3 -6 -7 6.17413 1.00097 2
 3 6 7 4.00411 0.56839 14
 -3 -6 7 4.50881 0.49779 14
 -3 -6 -7 3.65052 0.63579 12
 3 6 -7 4.24094 0.66917 12
 3 6 7 4.7412 0.50872 12
 3 -6 -7 5.0994 0.48942 13
 3 -6 -7 4.0724 0.42378 12
 -3 6 -7 3.38052 0.88822 5
 3 6 -7 4.85529 0.9178 5
 -3 6 7 4.72819 0.35743 10
 -3 6 7 3.82152 0.68809 7
 -3 6 7 4.30516 0.63577 8
 3 6 7 4.63063 0.49531 6
 3 -6 -7 4.37851 0.36573 6
 3 -6 -8 6.64905 1.1179 2
 -3 -6 -8 8.88178 0.83678 2
 3 6 8 6.58543 0.67862 14
 -3 -6 8 7.39151 0.61912 14
 3 -6 -8 7.01475 0.62404 13
 3 6 -8 8.43721 0.84598 12
 -3 -6 -8 7.21257 0.75681 12
 3 6 8 8.53973 0.6538 12
 3 -6 -8 8.14033 0.57281 12
 -3 6 -8 6.38506 1.08634 5
 3 6 -8 5.92596 1.1165 5
 -3 6 8 7.79453 0.47506 10
 -3 6 8 8.06308 0.84512 7
 -3 6 8 7.66296 0.76867 8
 3 -6 -8 7.72054 0.53032 6
 3 6 8 7.7096 0.61245 6
 -3 -6 -9 3.71589 0.69385 2
 3 -6 -9 3.0868 1.13605 2
 -3 -6 9 2.43771 0.50013 14
 3 -6 -9 3.03363 0.48054 13
 3 6 9 3.28017 0.57219 14
 3 6 9 3.86709 0.51694 12
 3 -6 -9 2.92185 0.41892 12
 3 6 -9 2.50604 0.8143 12
 -3 -6 -9 4.50396 0.60359 12
 3 6 -9 3.10808 1.13829 5
 -3 6 -9 2.22364 1.10314 5
 -3 6 9 2.5063 0.28227 10
 -3 6 9 3.37205 0.77157 7
 -3 6 9 3.30459 0.67661 8
 3 -6 -9 2.78126 0.37262 6
 3 6 9 3.27803 0.46066 6
 3 -6 -10 3.53548 1.28172 2
 -3 -6 -10 4.30312 0.74772 2
 -3 6 -10 3.82014 0.32089 13
 3 -6 -10 3.50397 0.52251 13
 3 6 10 3.62873 0.56797 14
 -3 -6 10 4.62981 0.564 14
 3 6 -10 3.40899 0.97359 12
 3 -6 -10 3.38087 0.47105 12
 -3 -6 -10 5.5105 0.64572 12
 -3 6 10 3.48739 0.30914 10
 3 -6 10 3.46548 0.44883 10
 -3 6 10 4.33215 0.75772 8
 -3 6 10 4.03152 0.87997 7
 3 6 10 3.49356 0.5115 6
 3 -6 -10 2.88691 0.42927 6
 -3 -6 -11 1.82522 0.71075 2
 3 -6 -11 -0.69256 1.20681 2
 3 6 11 1.02055 0.38697 1
 3 -6 11 1.00381 0.35229 1
 -3 -6 11 0.90241 0.52181 14
 3 6 11 0.98659 0.4993 14
 -3 6 -11 0.27584 0.23884 13
 3 -6 -11 0.98902 0.48989 13
 -3 -6 -11 -0.18771 0.5515 12
 3 -6 -11 0.35435 0.41956 12
 3 6 -11 -0.26534 0.99695 12
 3 6 11 0.79134 0.3729 4
 -3 6 11 1.36223 0.23198 10
 3 -6 11 0.99642 0.41311 10
 -3 6 11 1.62517 0.74011 8
 -3 6 11 0.23417 0.74342 7
 3 -6 -11 1.0242 0.39165 6
 3 6 11 0.31787 0.42661 6
 -3 -6 -12 0.54793 0.69083 2
 3 -6 -12 -2.23418 1.32138 2
 3 6 12 0.01851 0.36719 1
 3 -6 12 0.16086 0.33566 1
 -3 -6 12 0.18986 0.51876 14
 3 -6 -12 0.32657 0.49944 13
 3 6 12 0.25026 0.48284 14
 3 -6 -12 0.3422 0.44228 12
 -3 6 -12 0.13554 0.22909 13
 -3 -6 -12 0.93959 0.56782 13
 -3 -6 -12 -0.34275 0.57255 12
 3 6 12 0.25259 0.35875 4
 -3 -6 -12 0.06567 0.51274 6
 3 -6 12 0.17563 0.40405 10
 -3 6 12 -0.62147 0.78584 7
 3 6 12 -0.88681 0.5798 8
 3 6 12 0.38424 0.48672 9
 3 6 12 0.43087 0.44159 6
 3 -6 -12 -0.08661 0.44254 6
 3 -6 -13 1.03817 1.32641 2
 -3 -6 -13 0.86973 0.71133 2
 3 6 13 -0.01891 0.38004 1
 3 -6 13 0.09261 0.34432 1
 3 6 13 0.63652 0.45868 14
 3 -6 -13 -0.40414 0.55965 13
 3 -6 -13 0.25113 0.48139 12
 -3 -6 -13 0.07725 0.58068 12
 -3 6 -13 0.05389 0.23926 13
 -3 -6 -13 -0.04145 0.54892 13
 -3 -6 -13 -0.66767 0.52127 6
 3 6 13 0.27671 0.35188 4
 3 -6 13 0.07942 0.41339 10
 3 6 13 -0.2914 0.53086 9
 -3 6 13 0.06579 0.70371 7
 3 6 13 0.04338 0.58213 8
 3 -6 -13 -0.60936 0.5338 6
 3 6 13 -0.32808 0.4593 6
 -3 -6 -14 3.28995 0.88547 2
 -3 6 -14 4.36253 0.46365 3
 -3 -6 -14 3.04927 0.45509 3
 3 6 14 2.98329 0.43536 1
 3 -6 14 2.79897 0.41494 1
 3 6 14 1.97863 0.50414 14
 3 -6 -14 1.51954 0.60471 12
 -3 6 -14 2.76408 0.19951 12
 -3 -6 -14 3.26641 0.64692 12
 -3 6 -14 3.3077 0.31485 13
 -3 -6 -14 3.83027 0.68257 13
 -3 -6 -14 2.78975 0.56034 6
 3 6 14 2.24847 0.40034 4
 3 -6 14 3.89455 0.49696 10
 3 6 14 3.71499 0.61829 9
 -3 6 14 3.11723 0.76309 7
 3 6 14 1.17632 0.62857 8
 3 6 14 2.61967 0.5341 6
 3 6 14 2.86798 0.71048 7
 -3 -6 -15 13.6996 1.13393 2
 -3 -6 -15 8.60226 0.68538 3
 -3 6 -15 8.54684 0.68243 3
 3 -6 15 10.1493 0.68126 1
 3 6 15 9.66893 0.67705 1
 -3 -6 -15 12.2226 0.88682 13
 -3 6 -15 10.7057 0.59699 13
 3 6 15 10.1602 0.77689 14
 3 -6 -15 7.92615 0.92496 12
 -3 -6 -15 11.2513 0.85469 12
 -3 6 -15 9.36524 0.52938 12
 3 6 15 9.36023 0.66599 4
 3 6 15 11.0736 0.88745 9
 3 -6 15 9.73643 0.73838 10
 3 6 15 11.041 0.91773 8
 3 6 15 11.5833 0.98937 7
 -3 6 15 9.16286 1.01411 7
 3 6 15 8.32108 0.79377 6
 -3 6 -15 9.10979 0.51542 6
 -3 -6 -16 1.83254 0.90924 2
 -3 6 -16 0.21255 0.41244 3
 -3 -6 -16 0.51671 0.40891 3
 -3 6 -16 0.21413 0.24054 12
 -3 -6 -16 0.65382 0.59455 12
 -3 -6 -16 0.56262 0.61553 13
 3 6 16 -0.1719 0.49137 14
 3 6 16 -0.12763 0.40148 1
 3 -6 16 0.5645 0.3941 1
 3 6 16 0.98149 0.63788 8
 3 6 16 -0.55612 0.59272 9
 3 6 16 1.25868 0.70398 7
 3 6 16 0.51522 0.48887 6
 -3 6 -16 0.57606 0.19589 6
 -3 -6 -17 3.86805 1.03139 2
 -3 -6 -17 3.90837 0.50913 3
 -3 6 -17 4.42973 0.5214 3
 -3 -6 -17 3.46502 0.67212 12
 -3 -6 -17 4.79843 0.6958 13
 3 6 17 3.56418 0.61372 14
 3 6 17 3.37868 0.48606 1
 3 -6 17 4.13665 0.50005 1
 3 6 17 3.71533 0.68977 9
 3 6 17 5.73299 0.74776 8
 3 6 17 3.52964 0.58979 6
 -3 6 -17 4.42579 0.34029 6
 3 6 17 5.15097 0.78968 7
 -3 6 -18 0.36967 0.44491 3
 -3 -6 -18 0.17926 0.43292 3
 -3 -6 -18 -0.18047 0.61878 13
 -3 -6 -18 -0.51165 0.57893 12
 3 6 18 0.66741 0.51986 14
 3 -6 18 0.53876 0.42441 1
 3 6 18 0.11984 0.42246 1
 3 6 18 0.11555 0.70667 7
 3 6 18 0.77391 0.64406 9
 3 6 18 -0.05366 0.63862 8
 3 6 18 0.26942 0.53537 6
 -3 6 -18 0.34811 0.25078 6
 -3 6 -19 1.59949 0.50013 3
 -3 -6 -19 1.64802 0.48274 3
 3 6 19 2.25044 0.59389 14
 -3 -6 -19 1.80507 0.61154 12
 -3 -6 -19 1.21272 0.63693 13
 3 -6 19 1.89647 0.49381 1
 3 6 19 1.91476 0.46887 1
 3 6 19 2.65308 0.74004 8
 3 6 19 2.42962 0.80964 7
 3 6 19 0.61739 0.62477 9
 3 6 19 1.62922 0.61415 6
 -3 6 -19 1.53174 0.30077 6
 -3 6 -20 1.67076 0.51025 3
 -3 -6 -20 1.71577 0.49728 3
 3 6 20 1.22145 0.60498 14
 -3 -6 -20 2.41864 0.64456 12
 -3 -6 -20 1.30828 0.70059 13
 3 6 20 1.65668 0.49499 1
 3 -6 20 1.10589 0.54363 11
 3 6 20 2.22276 0.69239 9
 3 6 20 2.20389 0.74229 8
 3 6 20 1.2767 0.8245 7
 3 6 20 0.46015 0.57778 6
 -3 6 -20 1.37473 0.32425 6
 -3 -6 -21 3.93109 0.57785 3
 -3 6 -21 4.23606 0.57537 3
 3 6 21 2.22302 0.68287 14
 -3 -6 -21 2.71902 0.71861 12
 -3 -6 -21 2.58041 0.7383 13
 3 6 21 1.59341 0.5364 1
 3 6 21 3.31935 0.50193 11
 3 -6 21 1.78543 0.57341 11
 3 6 21 3.76486 0.89094 7
 3 6 21 2.3245 0.81713 8
 3 6 21 4.45648 0.80982 9
 -3 6 -21 2.27071 0.39217 6
 3 6 21 2.2178 0.64817 6
 -3 -6 -22 -0.16606 0.5501 3
 -3 6 -22 0.82834 0.55371 3
 3 6 22 0.85272 0.64765 14
 -3 -6 -22 -0.5516 0.72507 12
 -3 -6 -22 0.47737 0.71983 13
 3 6 22 0.37189 0.52127 1
 3 -6 22 1.11987 0.5574 11
 3 6 22 1.30217 0.47635 11
 3 6 22 1.41378 0.85012 7
 3 6 22 1.38848 0.80801 8
 3 6 22 0.06138 0.709 9
 3 6 22 0.85838 0.5808 6
 -3 6 -22 0.75435 0.37938 6
 -3 -6 -23 2.30428 0.60046 3
 -3 6 -23 1.77327 0.61658 3
 3 6 23 2.78741 0.70794 14
 -3 -6 -23 1.62593 0.78599 13
 -3 -6 -23 1.53849 0.7429 12
 3 6 23 3.35673 0.62368 1
 3 6 23 2.91718 0.53964 11
 3 -6 23 2.54334 0.63668 11
 3 6 23 1.8102 0.83794 8
 3 6 23 2.8748 0.82584 9
 3 6 23 2.30641 0.90304 7
 3 6 23 1.98643 0.66964 6
 -3 6 -24 1.78488 0.64002 3
 -3 -6 -24 2.58144 0.62563 3
 3 6 24 1.04787 0.72995 14
 -3 -6 -24 1.78692 0.78761 13
 -3 -6 -24 2.20785 0.7921 12
 3 6 24 2.69238 0.64759 1
 3 -6 24 2.17993 0.62146 11
 3 6 24 2.8171 0.5828 11
 3 6 24 1.61859 0.8168 8
 3 6 24 1.7226 0.88004 7
 3 6 24 2.41878 0.77956 9
 3 6 24 1.01068 0.60748 6
 -3 -6 -25 1.36524 0.68393 3
 -3 6 -25 1.7755 0.68578 3
 -3 -6 -25 2.29596 0.85075 13
 -3 -6 -25 1.58354 0.82566 12
 3 6 25 1.58566 0.77756 14
 3 -6 25 1.65548 0.6504 11
 3 6 25 2.18964 0.59043 11
 3 6 25 1.40519 0.88897 7
 3 6 25 2.64038 0.90562 8
 3 6 25 1.46268 0.80815 9
 3 6 25 2.70677 0.63322 6
 3 6 26 1.73614 0.60656 11
 3 6 26 0.92478 0.78596 9
 3 -6 26 0.86182 0.66744 11
 -3 -6 -26 -0.20711 0.94312 13
 -3 -6 -26 0.66094 0.83345 12
 3 6 26 0.26143 0.87016 7
 3 6 26 2.36716 0.87975 8
 -3 -6 -26 1.12852 0.72516 3
 -3 6 -26 0.63218 0.69376 3
 3 6 27 1.08578 0.65429 11
 3 -6 27 0.80794 0.65875 11
 3 6 27 0.80967 0.77565 9
 -3 -6 -27 1.3031 0.94305 12
 -3 -6 -27 1.50835 1.05055 13
 3 6 27 0.36682 0.92196 7
 3 6 27 1.54359 0.92221 8
 -3 -6 -27 0.46883 0.73428 3
 -3 6 -27 1.24447 0.74167 3
 3 6 28 1.9833 0.71603 11
 3 6 28 0.50836 0.83474 9
 3 6 28 3.55229 0.99825 7
 3 6 28 1.43722 0.94048 8
 -3 -6 -28 1.4483 0.86757 3
 -3 -6 -28 2.4178 1.12028 13
 -3 -6 -28 0.88171 1.06038 12
 -3 -6 -29 -0.09335 1.24202 13
 -3 -6 -29 1.70645 1.163 12
 3 6 29 1.59915 0.92128 8
 3 6 29 0.60161 0.93006 7
 -3 -6 -30 2.01597 1.33177 13
 3 6 30 -0.19588 0.84831 8
 -3 -6 -30 -1.01702 1.34497 12
 3 7 0 0.02847 0.43443 12
 3 7 0 0.47197 0.37476 6
 -3 7 0 0.30756 0.55179 7
 -3 7 0 1.4459 0.80317 5
 3 7 0 -0.29182 0.8133 5
 -3 7 0 0.42644 0.45912 8
 -3 -7 0 -0.7002 0.61948 2
 3 -7 0 2.17831 0.91009 2
 3 7 1 5.57865 0.57047 12
 3 7 -1 5.25723 0.56785 12
 -3 7 1 5.30361 0.69828 7
 3 7 1 5.87246 0.51628 6
 3 7 -1 5.15273 0.50705 6
 3 7 1 3.81698 0.85677 5
 3 7 -1 4.20735 0.90921 5
 -3 7 -1 4.41343 0.95094 5
 -3 7 1 7.08044 0.95807 5
 -3 7 -1 4.8256 0.56298 8
 -3 7 1 5.03365 0.60638 8
 3 -7 -1 4.27063 0.96673 2
 3 -7 1 5.68742 1.03141 2
 -3 -7 1 5.90032 0.77242 2
 -3 -7 -1 5.68552 0.76496 2
 -3 -7 -2 -0.7906 0.61655 2
 3 -7 -2 -0.15241 0.89626 2
 3 -7 2 -0.29906 0.84745 2
 -3 -7 2 -0.37497 0.38956 14
 3 7 2 0.11335 0.42343 12
 3 7 -2 0.11507 0.43658 12
 -3 7 -2 0.85042 0.8452 5
 -3 7 2 0.97747 0.75997 5
 3 7 -2 0.36411 0.7526 5
 3 7 2 1.71797 0.77541 5
 -3 7 -2 -0.7687 0.45785 8
 -3 7 2 0.17166 0.48586 8
 3 7 -2 -0.24977 0.39002 6
 -3 7 2 -0.40963 0.58103 7
 3 7 2 -0.70615 0.4307 6
 3 -7 -3 3.89474 0.99309 2
 -3 -7 -3 4.53193 0.75142 2
 -3 -7 3 5.33119 0.49483 14
 3 7 -3 5.18738 0.57113 12
 -3 7 3 4.61614 0.91686 5
 -3 7 -3 4.74099 0.96985 5
 3 7 -3 5.92784 0.96703 5
 3 7 3 4.98487 0.8642 5
 -3 7 3 4.81234 0.35132 11
 -3 7 -3 5.71118 0.54467 8
 -3 7 3 5.56526 0.61027 8
 -3 7 3 4.62978 0.70524 7
 3 7 3 5.23201 0.52475 6
 3 7 -3 4.12226 0.51257 6
 3 -7 -4 0.63701 0.92697 2
 -3 -7 -4 1.2482 0.62218 2
 -3 7 4 1.57217 0.25268 14
 -3 -7 4 2.19982 0.41117 14
 3 7 -4 1.20869 0.48798 12
 3 7 -4 1.15899 0.43281 6
 3 7 -4 3.12786 0.87172 5
 -3 7 4 1.44355 0.23296 11
 -3 7 4 1.39855 0.62808 7
 -3 7 -4 1.39583 0.41768 8
 -3 7 4 3.0053 0.5622 8
 3 7 4 1.81817 0.41402 6
 3 -7 -5 1.7162 1.01225 2
 -3 -7 -5 2.51551 0.67347 2
 3 7 -5 1.00777 0.14066 3
 -3 -7 5 0.96628 0.39168 14
 -3 7 5 1.69489 0.25767 14
 3 7 5 1.85007 0.64812 14
 3 -7 -5 1.53541 0.44733 13
 3 7 -5 2.18012 0.53743 12
 3 7 -5 1.85574 0.45139 6
 3 7 -5 0.77354 0.82512 5
 -3 7 -5 0.75133 0.90498 5
 -3 7 5 1.26567 0.2354 11
 -3 7 5 1.33004 0.54199 8
 -3 7 5 1.5228 0.64479 7
 3 7 5 1.06012 0.41873 6
 -3 -7 -6 1.22212 0.72488 2
 3 -7 -6 0.16905 1.0115 2
 -3 7 6 0.9876 0.18085 1
 3 7 6 0.83767 0.58945 14
 -3 -7 6 0.25185 0.38558 14
 3 -7 -6 0.59836 0.45036 13
 3 7 -6 1.26665 0.99003 5
 -3 7 -6 -0.95517 1.02038 5
 -3 -7 -6 0.6141 0.684 12
 -3 7 6 0.09989 0.65981 7
 -3 7 6 1.46385 0.57437 8
 3 7 6 0.58405 0.41433 6
 -3 -7 -7 1.55326 0.6748 2
 3 -7 -7 -2.20013 1.16554 2
 3 7 7 0.55405 0.58422 14
 -3 -7 7 0.14144 0.38381 14
 3 7 -7 -0.39089 0.58022 12
 -3 -7 -7 0.53003 0.65665 12
 3 -7 -7 0.2359 0.46521 13
 -3 7 7 0.48099 0.23085 1
 -3 7 7 0.43827 0.22805 4
 3 7 -7 0.91024 0.53076 6
 -3 7 -7 2.61492 1.0652 5
 3 7 -7 1.19005 0.91408 5
 -3 7 7 -0.33044 0.56942 8
 -3 7 7 0.79059 0.64587 7
 3 7 7 0.05277 0.40359 6
 3 -7 -8 1.75203 1.08089 2
 -3 -7 -8 -0.05292 0.66923 2
 -3 -7 -8 0.0444 0.63204 12
 3 -7 -8 -0.03065 0.47233 13
 3 7 -8 -0.1907 0.5747 12
 -3 -7 8 0.80135 0.40818 14
 3 7 8 0.03656 0.57859 14
 -3 7 8 0.10001 0.28123 4
 3 7 -8 0.38819 0.54545 6
 3 7 -8 -1.1882 1.04938 5
 -3 7 -8 1.97645 0.97469 5
 -3 7 8 1.22405 0.70055 7
 -3 7 8 0.75443 0.59366 8
 3 7 8 0.0552 0.43202 6
 -3 -7 -9 0.27268 0.68739 2
 3 -7 -9 0.58524 1.14378 2
 -3 -7 -9 1.45797 0.629 12
 3 7 -9 0.04162 0.64066 12
 3 -7 -9 0.74531 0.49586 13
 -3 -7 9 0.73239 0.41067 14
 3 7 9 0.36209 0.55381 14
 -3 7 9 0.80885 0.31968 14
 -3 7 -9 1.92185 1.10352 5
 3 7 -9 0.3646 1.0356 5
 -3 7 9 0.05337 0.59145 8
 -3 7 9 1.87567 0.72991 7
 3 7 9 0.64114 0.43718 6
 -3 -7 -10 1.47141 0.72014 2
 3 -7 -10 2.28189 1.2941 2
 3 7 10 1.54184 0.57494 14
 -3 7 10 1.80974 0.62244 8
 3 7 10 0.25553 0.5373 9
 -3 7 10 1.41736 0.75934 7
 3 7 10 1.35699 0.47187 6
 3 7 -10 1.42099 0.72471 12
 -3 -7 -10 1.24345 0.66583 12
 3 -7 -10 2.55032 0.56095 13
 3 -7 -11 1.33176 1.28015 2
 -3 -7 -11 2.2449 0.794 2
 3 -7 -11 1.87393 0.5733 13
 3 7 -11 2.35927 0.78318 12
 -3 -7 -11 1.55639 0.70302 12
 3 7 11 1.11388 0.5733 14
 3 7 11 3.58686 0.59257 9
 3 7 11 2.76003 0.69173 8
 -3 7 11 1.85288 0.61271 8
 -3 7 11 0.65101 0.77744 7
 3 7 11 2.46642 0.51063 6
 3 -7 -12 2.98892 1.44153 2
 -3 -7 -12 1.74182 0.8357 2
 3 7 12 1.19126 0.57526 14
 3 7 -12 1.7387 0.85899 12
 -3 -7 -12 2.49655 0.73873 12
 3 -7 -12 2.10352 0.51432 12
 3 -7 -12 1.25873 0.59426 13
 3 7 12 1.83395 0.43373 4
 3 7 12 1.64922 0.55549 9
 3 7 12 1.60175 0.67496 8
 -3 7 12 1.38692 0.63268 8
 -3 7 12 2.19331 0.77861 7
 3 7 12 1.60184 0.50889 6
 3 -7 -13 3.22107 1.57219 2
 -3 -7 -13 6.31849 0.98653 2
 -3 7 -13 4.70928 0.38229 13
 3 7 13 3.90633 0.66507 14
 3 -7 -13 3.61318 0.71968 13
 -3 -7 -13 4.76804 0.76002 12
 3 7 -13 5.59686 1.0543 12
 3 -7 -13 4.00412 0.62402 12
 3 7 13 5.1081 0.51906 4
 3 -7 13 4.78691 0.56162 10
 3 7 13 4.90194 0.78371 8
 -3 7 13 4.36873 0.73488 8
 -3 7 13 4.11969 0.85127 7
 3 7 13 5.39651 0.69338 9
 3 7 13 4.3344 0.59892 6
 -3 -7 -14 -0.84565 0.94581 2
 -3 7 -14 0.77718 0.27678 13
 3 -7 -14 0.87891 0.63066 13
 3 7 14 0.33253 0.58336 14
 -3 -7 -14 1.22847 0.67358 12
 3 7 -14 1.59547 1.11059 12
 3 -7 -14 -0.52744 0.54397 12
 3 7 14 0.20497 0.4225 1
 3 7 14 0.0813 0.40769 4
 3 7 14 0.52102 0.69393 8
 3 7 14 0.21686 0.58235 9
 -3 7 14 0.0759 0.83827 7
 3 7 14 0.74538 0.78352 7
 3 7 14 0.66729 0.52159 6
 -3 -7 -15 0.90371 0.91053 2
 3 7 15 2.22419 0.62489 14
 3 -7 -15 2.5862 0.76639 13
 -3 7 -15 3.31358 0.34417 13
 -3 -7 -15 3.78593 0.76484 13
 3 -7 -15 2.48835 0.6753 12
 -3 -7 -15 3.41142 0.72586 12
 3 7 15 2.9513 0.48292 1
 3 7 15 2.9083 0.46555 4
 -3 7 15 2.62597 0.87853 7
 3 7 15 3.45836 0.74197 8
 3 7 15 2.15026 0.68424 9
 3 7 15 2.82143 0.59569 6
 3 7 15 4.2215 0.8496 7
 -3 -7 -16 2.80385 1.04387 2
 3 7 16 1.97037 0.63318 14
 3 -7 -16 1.18135 0.7726 13
 -3 -7 -16 0.28154 0.69233 12
 -3 7 -16 1.20671 0.30245 13
 3 -7 -16 0.95949 0.67972 12
 -3 -7 -16 0.86299 0.68099 13
 3 7 16 1.58043 0.4599 1
 3 7 16 0.89613 0.43583 4
 3 7 16 2.65693 0.6963 9
 -3 7 16 1.49897 0.8205 7
 3 7 16 1.40141 0.76316 8
 3 7 16 0.08827 0.55699 6
 3 7 16 0.78433 0.77177 7
 -3 7 -17 4.45665 0.59074 3
 -3 7 -17 6.18447 0.45162 13
 3 -7 -17 3.74641 0.91876 13
 3 -7 -17 6.1122 0.8998 12
 -3 7 17 5.53414 0.91683 7
 3 7 17 5.96707 0.81203 9
 3 7 17 5.42358 0.88903 8
 3 7 17 5.77435 0.93708 7
 3 7 17 5.32267 0.70515 6
 -3 -7 -18 5.92844 1.26356 2
 -3 7 -18 4.42705 0.57597 3
 3 -7 -18 3.27018 0.98786 13
 3 7 18 4.64223 0.7286 14
 3 -7 -18 5.04283 0.98013 12
 -3 -7 -18 4.00395 0.83898 13
 3 7 18 5.29597 0.57275 1
 3 7 18 4.85933 0.55057 4
 3 7 18 6.43959 0.91186 8
 3 7 18 6.2341 0.83443 9
 3 7 18 5.7273 0.73326 6
 -3 7 -19 5.74374 0.625 3
 -3 -7 -19 3.13613 1.27112 2
 3 7 19 6.91806 0.7974 14
 3 -7 -19 3.89289 1.26678 13
 -3 -7 -19 7.65447 0.86786 12
 -3 -7 -19 6.8427 0.92006 13
 3 7 19 6.02289 0.6044 1
 3 7 19 5.43604 0.60854 4
 3 7 19 4.80004 0.83406 9
 3 7 19 5.34797 0.93011 8
 3 7 19 5.02228 0.99168 7
 3 7 19 6.15113 0.7803 6
 -3 -7 -20 -0.11128 1.35876 2
 -3 7 -20 0.17331 0.54347 3
 -3 -7 -20 0.72521 0.7191 12
 -3 -7 -20 -0.05522 0.69513 13
 3 7 20 -0.92009 0.68414 14
 3 7 20 -0.18219 0.52718 1
 3 7 20 -0.93555 0.89316 8
 3 7 20 -0.07198 0.8762 7
 3 7 20 -1.0871 0.76814 9
 3 7 20 1.28579 0.59918 6
 -3 7 -21 1.5225 0.56617 3
 -3 -7 -21 2.34608 1.55784 2
 -3 -7 -21 1.1822 0.78472 12
 -3 -7 -21 1.9411 0.83564 13
 3 7 21 3.19631 0.74044 14
 3 7 21 2.67853 0.56174 1
 3 7 21 2.72453 0.86585 8
 3 7 21 3.23215 0.95738 7
 3 7 21 2.12074 0.81316 9
 3 7 21 1.1743 0.63129 6
 -3 -7 -22 1.10572 1.7374 2
 -3 7 -22 0.84772 0.58736 3
 -3 -7 -22 1.11492 0.82934 12
 -3 -7 -22 -0.76763 0.8326 13
 3 7 22 0.23813 0.74085 14
 3 7 22 -0.02938 0.56916 1
 3 7 22 -1.02353 0.95991 7
 3 7 22 0.80591 0.835 8
 3 7 22 0.20353 0.82715 9
 3 7 22 -0.30926 0.67504 6
 -3 7 -23 1.00872 0.6153 3
 -3 -7 -23 0.69846 0.8103 12
 -3 -7 -23 2.16386 0.82737 13
 3 7 23 1.59576 0.7708 14
 3 7 23 1.34879 0.59427 1
 3 7 23 1.48296 1.02274 7
 3 7 23 2.38289 0.95748 8
 3 7 23 2.71967 0.85054 9
 3 7 23 1.0995 0.67849 6
 -3 7 -24 -0.96762 0.66655 3
 -3 -7 -24 0.32675 0.90832 13
 -3 -7 -24 -0.24608 0.86951 12
 3 7 24 0.83734 0.76947 14
 3 7 24 -0.10038 0.6221 1
 3 7 24 0.9669 0.93799 8
 3 7 24 0.45349 0.86452 9
 3 7 24 2.41317 1.00329 7
 3 7 24 0.20206 0.64244 6
 3 7 25 0.49566 0.81284 14
 -3 -7 -25 -0.13065 0.85505 12
 -3 -7 -25 1.18119 0.97664 13
 3 7 25 0.33873 0.93365 8
 3 7 25 0.27056 1.0095 7
 3 7 25 1.19158 0.86228 9
 -3 7 -25 0.75406 0.65625 3
 3 7 26 1.26956 0.79835 14
 3 7 26 0.58403 0.84563 9
 -3 -7 -26 0.8408 0.95008 12
 -3 -7 -26 -0.74585 1.01132 13
 3 7 26 -0.28381 1.0527 7
 3 7 26 1.15244 0.92276 8
 -3 7 -26 -0.25401 0.71148 3
 3 7 27 0.78781 0.89596 14
 3 7 27 -0.08715 0.87525 9
 -3 -7 -27 0.60693 1.04172 12
 -3 -7 -27 -0.40341 1.05418 13
 3 7 27 1.08737 0.93809 7
 3 7 27 0.37047 0.94297 8
 -3 7 -27 0.31688 0.73898 3
 3 7 28 1.33471 0.94316 14
 3 7 28 1.08993 0.81405 9
 3 7 28 0.5172 1.02214 7
 3 7 28 1.74326 0.92197 8
 -3 7 -28 -0.53258 0.78323 3
 -3 -7 -28 1.14458 1.1602 13
 -3 -7 -28 0.24886 1.12945 12
 -3 -7 -29 -0.55142 1.28816 12
 -3 -7 -29 0.19455 1.2479 13
 3 7 29 0.133 0.96811 14
 3 7 29 -0.30302 0.93819 8
 3 7 29 0.86146 0.97821 7
 -3 -7 -30 1.23689 1.38697 12
 -3 -7 -30 0.87185 1.44345 13
 3 7 30 -1.18257 1.04615 14
 3 7 30 0.84054 0.94945 8
 3 7 30 2.01418 1.05378 7
 -3 -7 -31 -1.23937 1.57449 13
 -3 -7 -31 1.29165 1.56578 12
 3 7 31 1.59734 1.06003 14
 3 8 0 0.07142 0.8964 5
 -3 8 0 1.4536 1.03192 5
 -3 8 0 -0.96213 0.68736 7
 3 8 0 0.09928 0.41704 6
 -3 8 0 0.14714 0.532 8
 3 -8 0 1.82384 1.05971 2
 -3 -8 0 0.41817 0.74761 2
 -3 8 -1 5.07628 1.09568 5
 -3 8 1 0.60229 1.01346 5
 3 8 1 4.59112 1.00614 5
 3 8 -1 3.70753 0.97311 5
 -3 8 1 1.45776 0.69679 7
 -3 8 -1 3.58089 0.72193 7
 3 8 1 3.50384 0.48251 6
 3 8 -1 4.47595 0.48576 6
 -3 8 1 3.13077 0.6324 8
 -3 8 -1 2.1345 0.57547 8
 -3 -8 -1 3.51811 0.83388 2
 3 -8 -1 2.21196 1.12773 2
 3 -8 1 3.25334 1.12339 2
 -3 8 2 0.96676 0.95774 5
 -3 8 -2 1.85017 1.08708 5
 3 8 -2 -0.07481 0.98902 5
 3 8 2 2.31887 0.96706 5
 3 8 2 2.37793 0.43354 6
 3 8 -2 0.71764 0.42829 6
 -3 8 2 1.70809 0.72911 7
 -3 8 -2 0.736 0.50637 8
 -3 8 2 1.51317 0.60695 8
 -3 -8 -2 1.48755 0.8033 2
 3 -8 -2 1.58143 1.12894 2
 -3 8 3 6.319 1.11397 5
 3 8 3 5.24352 1.0363 5
 -3 8 -3 7.60763 1.20335 5
 3 8 -3 7.3178 1.15652 5
 3 8 -3 5.92786 0.55843 6
 -3 8 3 3.55541 0.80025 7
 3 8 3 6.5097 0.57898 6
 -3 8 -3 5.65002 0.64231 8
 -3 8 3 5.26099 0.73081 8
 3 -8 -3 4.34083 1.2638 2
 -3 -8 -3 7.34233 0.93044 2
 -3 8 -4 1.66237 1.14996 5
 3 8 -4 3.0894 1.09891 5
 -3 8 4 3.03848 1.0117 5
 3 8 4 2.08574 0.90736 5
 3 8 -4 1.52176 0.43373 6
 3 8 4 1.68063 0.44134 6
 -3 8 4 1.59502 0.74599 7
 -3 8 -4 1.59994 0.48803 8
 -3 8 4 0.13684 0.62331 8
 3 -8 -4 0.77721 1.19403 2
 -3 -8 -4 0.53782 0.73775 2
 3 8 -5 1.10641 1.00973 5
 -3 8 -5 0.09184 1.14247 5
 3 8 5 0.41835 0.8942 5
 -3 8 5 1.50497 0.94988 5
 3 8 5 1.93599 0.4625 6
 3 8 -5 1.26245 0.45939 6
 -3 8 -5 1.03165 0.49602 8
 -3 8 5 1.15308 0.64195 8
 -3 8 5 1.38783 0.69451 7
 3 -8 -5 2.20503 1.15018 2
 -3 -8 -5 1.27253 0.77998 2
 -3 -8 -6 1.34824 0.81233 2
 3 8 -6 0.98127 1.1416 5
 -3 8 -6 -0.96186 1.26193 5
 3 8 -6 2.11323 0.46202 6
 3 8 6 1.46286 0.45908 6
 -3 8 6 0.93015 0.78009 7
 -3 8 -6 0.83264 0.48375 8
 -3 8 6 2.13908 0.66897 8
 3 -8 -6 1.8595 1.20869 2
 3 -8 -7 2.78276 1.41367 2
 -3 -8 -7 1.24195 0.80589 2
 3 8 -7 1.87901 1.18517 5
 -3 8 -7 0.20255 1.20155 5
 3 8 -7 2.27384 0.50744 6
 3 8 7 0.94733 0.71985 14
 -3 8 7 2.42132 0.67363 8
 -3 8 7 0.72938 0.7484 7
 3 8 7 1.25121 0.4696 6
 3 -8 -8 1.22495 1.33073 2
 -3 -8 -8 2.14893 0.84225 2
 3 8 8 0.92473 0.67664 14
 -3 8 -8 -1.92437 1.26712 5
 3 8 -8 0.19882 1.16657 5
 3 8 -8 0.52106 0.49869 6
 3 8 8 2.02591 0.62422 9
 -3 8 8 1.72103 0.84263 7
 -3 8 8 1.99261 0.69969 8
 3 8 8 1.25851 0.48223 6
 3 -8 -9 -1.04788 1.48352 2
 -3 -8 -9 1.29166 0.79457 2
 -3 -8 -9 -1.14473 0.80089 12
 3 8 9 0.47221 0.69987 14
 3 8 -9 3.16569 1.24169 5
 3 8 -9 1.24016 0.51784 6
 -3 8 -9 2.03739 1.23101 5
 3 8 9 1.18176 0.59844 9
 -3 8 9 0.36014 0.65111 8
 -3 8 9 -0.39945 0.81009 7
 3 8 9 1.57104 0.50516 6
 3 -8 -10 0.12233 1.508 2
 -3 -8 -10 2.45805 0.8888 2
 -3 -8 -10 1.94866 0.79007 12
 3 8 10 2.41615 0.7164 14
 3 8 -10 1.18925 0.57855 6
 3 8 10 2.65446 0.65575 9
 3 8 10 0.90414 0.75504 8
 -3 8 10 1.32612 0.67148 8
 -3 8 10 2.43697 0.85475 7
 3 8 10 1.86524 0.546 6
 3 -8 -11 0.77357 1.57005 2
 -3 -8 -11 0.82301 0.87356 2
 -3 -8 -11 2.2856 0.81684 12
 3 -8 -11 0.04261 0.6336 13
 3 8 11 1.09789 0.67974 14
 3 8 -11 1.16423 0.66281 6
 -3 8 11 0.07305 0.84874 7
 3 8 11 1.19205 0.74723 8
 -3 8 11 1.1946 0.70705 8
 3 8 11 1.06138 0.62053 9
 3 8 11 0.97336 0.52056 6
 -3 -8 -12 1.56896 0.9129 2
 3 -8 -12 1.22917 1.64159 2
 3 -8 -12 0.26813 0.68848 13
 -3 -8 -12 0.6384 0.79382 12
 3 8 12 0.75871 0.69831 14
 3 8 -12 0.38972 0.68015 6
 3 8 12 0.1669 0.74919 8
 -3 8 12 -0.27864 0.7115 8
 -3 8 12 1.60775 0.85887 7
 3 8 12 0.89113 0.66229 9
 3 8 12 1.14881 0.55759 6
 -3 -8 -13 1.49015 0.98339 2
 3 -8 -13 1.59537 1.8371 2
 3 8 13 1.68621 0.70183 14
 3 8 13 3.93571 0.741 9
 -3 8 13 1.12161 0.94528 7
 -3 8 13 2.04284 0.80976 8
 3 8 13 2.3707 0.83758 8
 3 8 13 4.24783 0.92766 7
 3 8 13 1.38047 0.59631 6
 -3 -8 -13 2.24638 0.83257 12
 3 -8 -13 2.42654 0.74657 13
 3 -8 -14 -1.23413 2.02423 2
 -3 -8 -14 2.2707 1.01283 2
 3 8 14 1.40473 0.72571 14
 3 8 14 2.50425 0.68012 9
 3 8 14 0.29884 0.83319 8
 -3 8 14 0.50272 0.89938 7
 3 8 14 0.62329 0.62449 6
 3 8 14 0.45959 0.81943 7
 -3 -8 -14 1.28491 0.78355 12
 3 -8 -14 0.25531 0.76363 13
 -3 -8 -15 1.82084 1.11975 2
 3 8 15 1.03642 0.67521 14
 3 8 15 0.5543 0.80866 8
 -3 8 15 0.61385 0.95763 7
 3 8 15 0.67348 0.71564 9
 3 8 15 0.67136 0.93149 7
 3 8 15 -0.0471 0.62476 6
 -3 -8 -15 0.97288 0.80567 12
 3 -8 -15 1.0455 0.815 13
 -3 -8 -16 0.96816 1.137 2
 3 8 16 2.27968 0.7153 14
 -3 8 16 1.09634 1.02931 7
 3 8 16 2.84213 0.78199 9
 3 8 16 2.4908 0.90427 8
 3 8 16 2.251 0.65712 6
 3 8 16 3.53844 0.98939 7
 -3 -8 -16 1.416 0.80902 12
 3 -8 -16 1.55177 0.89197 13
 -3 -8 -17 4.61178 1.31611 2
 3 8 17 3.51958 0.79339 14
 -3 8 17 2.65877 1.06817 7
 3 8 17 5.37198 0.86568 9
 3 8 17 4.49874 0.93535 8
 3 8 17 4.38712 0.74675 6
 3 8 17 3.37945 1.05541 7
 -3 -8 -17 4.55042 0.92612 12
 3 -8 -17 2.15371 0.98399 13
 -3 -8 -18 1.22337 1.2843 2
 3 8 18 0.4553 0.74327 14
 3 8 18 0.44948 0.95951 7
 -3 8 18 0.78518 0.95403 7
 3 8 18 2.54115 0.78646 9
 3 8 18 0.66734 0.64354 6
 -3 -8 -18 0.90492 0.84186 12
 3 -8 -18 1.01152 1.00415 13
 3 8 19 2.63405 0.67581 6
 3 8 19 1.28378 0.80014 9
 -3 -8 -19 0.99415 1.32416 2
 -3 -8 -19 1.87377 0.91593 13
 3 -8 -19 2.59368 1.16519 13
 -3 -8 -19 1.38905 0.87315 12
 -3 -8 -20 2.61017 1.47151 2
 3 8 20 0.48329 0.75134 14
 3 -8 -20 -1.66097 1.33009 13
 3 8 20 0.54117 0.82763 9
 3 8 20 0.89267 1.01428 7
 3 8 20 -0.07529 0.88881 8
 3 8 20 0.67462 0.62894 6
 -3 -8 -20 0.579 0.89227 13
 -3 -8 -20 0.4154 0.83208 12
 -3 -8 -21 1.54532 1.52734 2
 3 8 21 0.29987 0.7729 14
 3 8 21 -0.07845 0.92734 8
 3 8 21 2.02784 1.06686 7
 3 8 21 -0.56993 0.83507 9
 3 8 21 0.06406 0.63114 6
 -3 -8 -21 -0.06118 0.88577 12
 -3 -8 -21 0.13251 0.91083 13
 -3 -8 -22 2.10317 1.70129 2
 3 8 22 0.30987 0.80488 14
 3 8 22 -1.49871 1.11964 7
 3 8 22 0.37483 0.85435 9
 3 8 22 0.89872 0.96577 8
 3 8 22 0.66632 0.6659 6
 -3 -8 -22 0.44435 0.91591 12
 -3 -8 -22 -1.50455 0.97558 13
 3 8 23 2.08892 0.8472 14
 3 8 23 1.18435 0.9097 9
 3 8 23 1.55827 1.01511 7
 3 8 23 1.62351 0.99948 8
 -3 -8 -23 1.2341 1.81596 2
 -3 -8 -23 1.63822 1.02491 13
 -3 -8 -23 1.58705 0.94331 12
 -3 -8 -24 0.83334 0.98698 12
 -3 -8 -24 -0.07427 0.97381 13
 3 8 24 2.00833 1.09465 7
 3 8 24 -0.08926 0.994 8
 3 8 24 0.91061 0.87369 9
 3 8 24 1.6747 0.84893 14
 -3 -8 -25 0.65853 0.98564 12
 -3 -8 -25 -0.15645 1.05375 13
 3 8 25 1.77518 0.99729 8
 3 8 25 -2.19172 1.15968 7
 3 8 25 -0.29043 0.88043 14
 3 8 25 0.43365 0.88884 9
 -3 -8 -26 0.70031 1.04187 12
 -3 -8 -26 0.33205 1.13019 13
 3 8 26 1.36374 1.02735 8
 3 8 26 0.31233 1.13436 7
 3 8 26 0.66604 0.88981 14
 3 8 26 0.54224 0.87793 9
 3 8 27 0.09399 0.84512 9
 -3 -8 -27 -0.58353 1.13235 12
 -3 -8 -27 1.06469 1.21121 13
 3 8 27 2.84516 0.98907 14
 -3 -8 -28 -0.44894 1.26606 12
 -3 -8 -28 0.85812 1.27613 13
 3 8 28 -0.79087 0.95423 14
 -3 -8 -29 0.98144 1.31826 12
 3 8 29 2.40347 1.07189 14
 -3 -8 -30 2.17594 1.46158 12
 3 8 30 1.07242 1.05237 14
 3 8 31 1.18969 1.10533 14
 -3 9 0 -0.26931 0.74819 7
 -3 9 0 0.65903 0.63734 8
 3 9 0 -0.52322 1.1458 5
 3 -9 -1 1.1093 1.32483 2
 -3 -9 -1 1.40188 0.84646 2
 -3 9 -1 1.94391 0.75752 7
 -3 9 1 2.055 0.7903 7
 -3 9 1 2.52997 0.67041 8
 -3 9 -1 1.59912 0.64588 8
 3 9 -1 1.07286 1.16937 5
 -3 9 1 1.80618 1.18598 5
 3 9 1 1.71453 1.16076 5
 -3 9 -1 -0.09511 1.16614 5
 -3 -9 -2 1.33701 0.91812 2
 3 -9 -2 -2.82318 1.45903 2
 -3 9 -2 0.56665 0.73916 7
 -3 9 2 0.6329 0.77012 7
 -3 9 2 -0.67727 0.64669 8
 -3 9 -2 0.36193 0.57642 8
 3 9 2 -0.08486 1.10405 5
 -3 9 2 0.53212 1.18073 5
 -3 9 -2 1.18609 1.28954 5
 3 9 -2 1.29508 1.19521 5
 -3 -9 -3 0.14125 0.86139 2
 3 -9 -3 0.57544 1.34453 2
 -3 9 -3 0.65669 0.71851 7
 -3 9 3 0.5967 0.79685 7
 -3 9 3 0.05072 0.65206 8
 -3 9 -3 -0.11613 0.59141 8
 3 9 3 1.17917 1.12895 5
 3 9 -3 0.95566 1.1242 5
 -3 9 -3 1.33697 1.21386 5
 -3 9 3 2.18074 1.14296 5
 -3 -9 -4 0.49482 0.87202 2
 3 -9 -4 0.58724 1.39574 2
 3 9 4 0.6174 0.48243 6
 -3 9 4 0.6855 0.85634 7
 -3 9 4 1.64532 0.70377 8
 -3 9 -4 1.34228 0.58109 8
 3 9 4 1.00755 1.1035 5
 3 9 -4 -1.38782 1.21099 5
 -3 9 4 -0.08591 1.06279 5
 -3 9 -4 0.32114 1.23796 5
 -3 -9 -5 0.56856 0.87643 2
 3 -9 -5 1.68129 1.40235 2
 3 9 5 1.89397 0.51568 6
 -3 9 5 0.06471 0.84059 7
 -3 9 5 1.61644 0.73 8
 -3 9 -5 2.56477 0.59832 8
 3 9 5 0.66833 1.09841 5
 -3 9 5 1.43636 1.1595 5
 3 9 -5 1.33693 1.27947 5
 -3 9 -5 1.22444 1.2979 5
 -3 -9 -6 1.94751 0.95384 2
 3 -9 -6 0.49833 1.43422 2
 3 9 6 2.92678 0.54157 6
 3 9 6 1.60358 0.63456 9
 -3 9 6 0.60562 0.87213 7
 -3 9 6 1.76129 0.73904 8
 -3 9 -6 0.52241 0.54768 8
 -3 9 -6 0.34865 1.28257 5
 -3 9 6 0.91019 1.11532 5
 3 9 -6 -0.53577 1.34673 5
 3 9 6 1.49698 1.20194 5
 -3 -9 -7 2.27962 0.95831 2
 3 -9 -7 1.16599 1.43963 2
 3 9 7 1.9093 0.56296 6
 3 9 7 2.30883 0.66292 9
 -3 9 -7 1.85439 0.58224 8
 -3 9 7 1.48006 0.77518 8
 -3 9 7 3.15206 0.90578 7
 3 9 -7 1.34383 1.30091 5
 -3 9 7 3.26085 1.14048 5
 -3 9 -7 2.43163 1.48352 5
 3 9 7 2.82573 1.12572 5
 3 -9 -8 0.13448 1.53058 2
 -3 -9 -8 0.37499 0.98231 2
 -3 9 -8 0.88678 0.53626 8
 -3 9 8 0.07294 0.89478 7
 -3 9 8 0.77587 0.72637 8
 3 9 8 0.76804 0.63389 9
 3 9 8 1.94173 0.55057 6
 3 9 8 0.41621 1.11652 5
 -3 9 -8 0.25528 1.48144 5
 3 9 -8 3.40557 1.44821 5
 3 -9 -9 -0.14009 1.74533 2
 -3 -9 -9 0.99543 0.99908 2
 3 9 9 0.56711 0.80283 14
 3 9 9 -1.28731 0.66888 9
 -3 9 9 0.15208 0.91982 7
 3 9 9 -0.29496 0.85894 8
 -3 9 9 -0.06772 0.73921 8
 3 9 9 -0.85192 0.53843 6
 3 9 -9 1.11034 1.37528 5
 -3 9 -9 -0.40264 1.42972 5
 -3 -9 -10 3.13248 1.04489 2
 3 -9 -10 1.16809 1.81207 2
 3 9 10 1.37486 0.8555 14
 3 9 10 1.62361 0.85768 8
 -3 9 10 1.98466 0.81079 8
 -3 9 10 1.10748 0.93297 7
 3 9 10 0.83609 0.67306 9
 3 9 10 1.14966 0.58851 6
 3 9 11 1.78061 0.61272 6
 -3 -9 -11 0.49048 0.92338 12
 -3 9 11 0.96302 0.7713 8
 3 9 11 0.43299 0.84683 8
 -3 9 11 1.64926 1.03037 7
 3 9 11 0.92063 0.69186 9
 3 -9 -11 1.5276 1.91247 2
 -3 -9 -11 1.4494 1.10827 2
 -3 -9 -12 1.66035 1.04372 2
 3 -9 -12 2.24346 1.93911 2
 3 9 12 -0.09837 0.82166 14
 -3 9 12 1.93448 0.76284 8
 -3 9 12 1.29075 0.98778 7
 3 9 12 1.72971 0.90314 8
 3 9 12 1.22063 0.72716 9
 3 9 12 1.6157 0.63504 6
 3 9 12 0.43137 0.98026 7
 -3 -9 -12 0.93434 0.91078 12
 -3 -9 -13 0.51615 1.03066 2
 3 -9 -13 3.02759 2.03208 2
 3 9 13 0.83375 0.79578 14
 3 9 13 0.19734 0.89287 8
 -3 9 13 1.28887 0.80936 8
 -3 9 13 0.35847 0.96258 7
 3 9 13 2.55988 0.77032 9
 3 9 13 2.09745 0.63509 6
 3 9 13 1.97551 0.96055 7
 -3 -9 -13 0.12633 0.9176 12
 3 -9 -14 -1.59297 2.17481 2
 -3 -9 -14 0.35819 1.10542 2
 3 9 14 -0.49049 0.80539 14
 3 9 14 0.20291 0.88726 8
 -3 9 14 0.55985 0.9584 7
 3 9 14 0.3364 0.71825 9
 3 9 14 -0.36028 0.61654 6
 3 9 14 -0.59704 0.99619 7
 -3 -9 -14 -0.51032 0.93583 12
 -3 -9 -15 0.18744 1.14815 2
 3 9 15 1.03935 0.80936 14
 -3 9 15 -1.45572 1.05927 7
 3 9 15 0.23652 0.78013 9
 3 9 15 0.62978 0.95251 8
 3 9 15 0.84209 0.99617 7
 3 9 15 1.29918 0.63911 6
 -3 -9 -15 -0.70911 0.97931 12
 -3 -9 -16 -0.59127 1.22393 2
 3 9 16 0.09963 0.7897 14
 -3 9 16 -1.71337 1.04436 7
 3 9 16 -0.43394 0.9145 8
 3 9 16 0.30873 0.76574 9
 3 9 16 -0.47362 1.02127 7
 3 9 16 0.62623 0.65347 6
 -3 -9 -16 0.19467 0.9561 12
 -3 -9 -17 2.81262 1.41105 2
 3 9 17 0.65397 0.84543 14
 -3 9 17 0.31331 0.9709 7
 3 9 17 -0.32831 1.05371 7
 3 9 17 1.23343 0.82784 9
 3 9 17 0.59963 0.93885 8
 3 9 17 1.07288 0.64272 6
 -3 -9 -17 0.79009 0.96041 12
 -3 -9 -18 2.21168 1.36543 2
 3 9 18 0.05118 0.80663 14
 3 9 18 1.16199 0.82197 9
 -3 9 18 -0.10784 0.9661 7
 3 9 18 -0.17007 1.07723 7
 3 9 18 2.42345 0.97438 8
 3 9 18 0.31073 0.64609 6
 -3 -9 -18 0.26674 0.96048 12
 -3 -9 -19 0.23619 1.41067 2
 3 9 19 0.62919 0.81681 14
 3 9 19 0.36072 0.8611 9
 3 9 19 1.86762 0.99566 8
 -3 9 19 0.77572 0.9579 7
 3 9 19 0.90492 0.61813 6
 -3 -9 -19 1.76051 0.99113 12
 3 9 20 0.91078 0.85754 14
 3 9 20 0.98437 0.86171 9
 3 9 20 0.75925 0.98537 8
 -3 -9 -20 1.6497 1.5603 2
 -3 -9 -20 2.07416 1.04738 12
 -3 -9 -21 -0.35497 1.01391 12
 3 9 21 -0.65991 0.89508 14
 3 9 21 0.71415 0.8994 9
 -3 -9 -22 -0.51216 1.05923 12
 3 -9 -22 -1.46917 1.63207 13
 3 9 22 0.9963 0.93417 9
 3 9 22 -0.33879 0.91984 14
 3 9 23 -0.26047 0.89993 9
 3 9 23 2.21403 0.91088 14
 -3 -9 -23 -1.13817 1.10237 12
 3 9 24 0.63391 0.88156 9
 3 9 24 1.74794 0.95953 14
 -3 -9 -24 1.90497 1.09843 12
 3 9 25 0.65851 0.88356 9
 3 9 25 0.56175 0.97398 14
 -3 -9 -25 0.1662 1.12831 12
 3 9 26 1.95053 0.93745 9
 -3 -9 -26 -0.3522 1.23897 12
 3 9 26 1.9452 0.98721 14
 3 9 27 -1.07323 1.01182 14
 3 9 28 1.32087 1.06212 14
 3 9 29 0.71693 1.10374 14
 3 9 30 0.74209 1.13112 14
 3 9 31 0.07672 1.17358 14
 3 10 0 -0.10722 1.34373 5
 -3 10 0 -2.11853 1.45866 5
 -3 10 0 1.38909 0.88288 7
 -3 10 0 -0.20981 0.71474 8
 3 10 1 2.18726 1.34378 5
 -3 10 1 -1.61523 1.39319 5
 3 10 -1 0.1101 1.37779 5
 -3 10 -1 2.08212 1.4712 5
 -3 10 -1 -0.42892 0.85061 7
 -3 10 1 1.15104 0.71115 8
 -3 10 1 0.19567 0.90101 7
 -3 10 -1 -0.95656 0.75609 8
 -3 10 -2 1.80327 1.50892 5
 3 10 2 1.53373 1.35762 5
 -3 10 2 0.1047 1.33355 5
 -3 10 -2 1.31624 0.86324 7
 -3 10 2 -1.61806 0.94045 7
 -3 10 2 -0.17101 0.73649 8
 -3 10 -2 -0.62881 0.70026 8
 -3 10 3 -1.83922 1.33864 5
 -3 10 -3 -0.87344 1.51652 5
 3 10 3 -0.12362 0.64734 9
 -3 10 3 -1.46664 0.97554 7
 -3 10 3 0.65464 0.74939 8
 -3 10 -3 -0.05871 0.85963 7
 3 10 4 2.61737 0.7105 9
 -3 10 4 0.86756 0.94501 7
 -3 10 4 0.06198 0.79614 8
 -3 10 -4 0.92537 0.8309 7
 3 10 5 -0.95775 0.65242 9
 -3 10 5 0.19416 0.79399 8
 -3 10 5 1.2732 0.92025 7
 -3 10 -5 0.62636 0.81695 7
 3 10 6 0.63182 0.66445 9
 -3 10 6 0.94672 0.82906 8
 -3 10 6 0.62123 0.96365 7
 -3 10 7 0.16105 0.99635 7
 3 10 7 1.28484 0.89704 8
 -3 10 7 1.34011 0.82627 8
 3 10 7 0.56496 0.71183 9
 -3 10 8 -0.91744 1.04229 7
 -3 10 8 1.39661 0.8226 8
 3 10 8 0.58762 0.89206 8
 3 10 8 0.04893 0.73807 9
 3 10 9 -0.40778 0.73214 9
 3 10 9 -0.46851 0.90392 8
 -3 10 9 0.30627 0.8615 8
 -3 10 9 0.51889 1.03758 7
 3 10 10 1.10023 0.9027 8
 -3 10 10 -0.39814 0.9195 8
 -3 10 10 -0.2693 1.06166 7
 3 10 10 1.86057 0.7591 9
 -3 10 11 -0.66262 0.91116 8
 -3 10 11 -1.95784 1.13496 7
 3 10 11 0.78509 0.75949 9
 3 10 11 -0.21144 0.91459 8
 -3 10 12 0.25769 0.87471 8
 3 10 12 0.52837 0.80437 9
 -3 10 12 0.87141 1.0937 7
 3 10 13 0.73399 0.82264 9
 -3 10 13 0.80385 1.05764 7
 -3 10 14 -0.10427 1.08563 7
 3 10 14 1.08748 0.83401 9
 3 10 15 0.80583 0.84127 9
 3 10 16 0.49303 0.87245 9
 3 10 17 -0.36895 0.86507 9
 3 10 18 0.23182 0.89958 9
 3 10 19 1.45333 0.88914 9
 3 10 20 0.50544 0.87894 9
 3 10 21 -0.1757 0.89634 9
 3 10 22 0.09143 0.9265 9
 -3 11 0 0.44645 0.97099 7
 -3 11 1 -0.61076 1.02178 7
 -3 11 -1 0.93935 0.95945 7
 -3 11 -2 0.6327 0.9642 7
 -3 11 2 0.23609 1.05893 7
 -3 11 -3 1.23134 1.00088 7
 -3 11 3 1.86571 1.0374 7
 -3 11 -4 -0.53537 0.96229 7
 -3 11 4 0.6705 1.05355 7
 -3 11 -5 -0.13171 0.93731 7
 -3 11 -6 0.64978 0.9437 7
 -3 11 6 1.01313 0.87132 8
 -3 11 -7 0.83598 0.92381 7
 -3 11 7 -0.08078 0.8765 8
 -3 11 -8 -0.82744 0.93249 7
 -3 11 8 -0.75235 0.88204 8
 -3 11 9 -1.64471 0.92367 8
 -3 11 10 -1.70099 0.93339 8
 -3 11 11 0.46137 0.8826 8
 3 11 16 1.69099 0.95698 9
 3 11 17 1.92765 0.9683 9
 -4 0 0 171.104 8.44405 14
 -4 0 -1 424.751 20.8725 4
 -4 0 -1 426.838 20.8595 14
 -4 0 -2 32.991 1.72177 4
 4 0 2 32.514 1.71989 12
 -4 0 -2 34.4766 1.71091 14
 -4 0 -3 55.0464 2.76891 4
 4 0 3 53.9956 2.75878 12
 -4 0 -3 55.8059 2.75675 14
 -4 0 -4 67.0925 3.39994 14
 4 0 4 67.8594 3.38255 13
 -4 0 -4 67.469 3.40605 4
 4 0 4 70.259 3.39687 12
 4 0 4 68.6159 3.42284 3
 -4 0 -4 67.2747 3.4027 1
 4 0 5 161.853 7.63487 13
 -4 0 -5 152.558 7.64695 14
 4 0 5 146.243 7.66445 4
 -4 0 -5 154.769 7.66194 4
 4 0 5 154.589 7.64529 12
 4 0 5 161.405 7.67585 3
 -4 0 -5 153.619 7.65475 1
 4 0 5 155.99 7.67223 1
 4 0 6 6.04012 0.38913 13
 -4 0 -6 7.96618 0.42617 14
 4 0 6 5.80609 0.40314 12
 4 0 6 6.19738 0.43926 4
 4 0 6 6.92571 0.45089 3
 4 0 6 6.42759 0.4501 1
 -4 0 -6 7.73787 0.43533 1
 -4 0 -7 554.877 26.467 1
 4 0 7 542.689 26.4757 1
 4 0 7 544.176 26.4393 13
 4 0 7 535.083 26.4483 12
 4 0 7 544.676 26.4703 4
 -4 0 -7 540.194 26.468 11
 -4 0 -7 498.126 26.4734 3
 4 0 7 570.741 26.4756 3
 -4 0 -7 540.977 26.4657 6
 4 0 7 537.358 26.4536 6
 -4 0 -8 53.3154 2.58368 1
 4 0 8 51.0895 2.5881 1
 4 0 8 45.1816 2.5446 13
 4 0 8 50.6386 2.56918 14
 4 0 8 52.3755 2.56009 12
 4 0 8 51.186 2.585 4
 -4 0 -8 54.191 2.57223 10
 -4 0 -8 52.6674 2.58838 11
 4 0 8 51.0411 2.56534 6
 -4 0 -8 51.5473 2.57944 6
 -4 0 -8 49.3465 2.59212 3
 4 0 8 53.2444 2.58664 3
 4 0 9 12.7865 0.81989 3
 -4 0 -9 16.3352 0.85772 3
 4 0 9 13.3303 0.80783 14
 4 0 9 13.4242 0.79708 12
 4 0 9 13.249 0.83074 1
 -4 0 -9 18.367 0.85228 1
 -4 0 -9 18.9243 0.85898 11
 -4 0 -9 18.8979 0.83627 10
 4 0 9 12.972 0.78048 7
 4 0 9 13.1007 0.80325 6
 -4 0 -9 18.22 0.84421 6
 4 0 10 9.44989 0.59278 3
 -4 0 -10 9.80299 0.61866 3
 4 0 10 8.49364 0.5655 14
 -4 0 -10 9.77993 0.56932 12
 4 0 10 9.29726 0.56057 12
 4 0 10 9.16651 0.59545 1
 -4 0 -10 10.7367 0.61518 1
 -4 0 -10 10.7598 0.61024 11
 -4 0 -10 9.77754 0.58252 10
 4 0 10 8.74482 0.56477 7
 4 0 10 10.1344 0.57353 6
 -4 0 -10 10.1202 0.5919 6
 -4 0 -11 67.9178 3.47978 3
 4 0 11 69.9216 3.47195 3
 4 0 11 69.8214 3.45868 14
 -4 0 -11 69.9169 3.4523 12
 -4 0 -11 69.9145 3.47798 1
 4 0 11 64.7159 3.46814 1
 -4 0 -11 68.642 3.46036 10
 -4 0 -11 70.7405 3.48436 11
 4 0 11 72.2387 3.49005 7
 -4 0 -11 66.0028 3.46167 6
 4 0 11 70.031 3.45658 6
 -4 0 -12 14.7732 0.83098 3
 -4 0 -12 12.6664 0.76673 13
 -4 0 -12 13.7125 0.78909 12
 -4 0 -12 15.6506 0.82689 1
 4 0 12 13.1459 0.81224 1
 -4 0 -12 14.4411 0.80709 10
 -4 0 -12 15.1552 0.83642 11
 4 0 12 12.6114 0.81052 11
 4 0 12 12.9509 0.78417 9
 4 0 12 14.704 0.90278 7
 -4 0 -12 14.6611 0.81437 6
 4 0 12 13.9598 0.79168 6
 -4 0 -13 460.212 23.674 13
 -4 0 -13 484.768 23.6885 12
 4 0 13 509.113 23.7158 1
 -4 0 -13 491.104 23.7117 1
 4 0 13 496.132 23.7144 11
 -4 0 -13 486.926 23.7026 10
 4 0 13 437.621 23.6872 9
 -4 0 -13 500.538 23.7245 11
 4 0 13 503.426 23.6989 6
 -4 0 -13 488.386 23.7015 6
 -4 0 -13 487.691 23.7157 3
 -4 0 -14 19.6716 1.06003 3
 -4 0 -14 17.2112 0.9958 13
 -4 0 -14 16.6699 1.0038 12
 -4 0 -14 19.2127 1.04106 6
 4 0 14 19.2461 1.02936 6
 4 0 14 18.0181 1.02216 10
 -4 0 -14 19.0944 1.04321 10
 4 0 14 18.9395 1.0316 9
 4 0 14 18.0177 1.03824 11
 -4 0 -14 19.1885 1.07802 11
 4 0 14 17.5765 1.05662 8
 4 0 14 18.5917 1.03964 1
 4 0 15 33.3467 1.82669 1
 -4 0 -15 37.4974 1.80767 12
 4 0 15 33.6721 1.81672 6
 -4 0 -15 36.843 1.81889 6
 4 0 15 33.861 1.81677 9
 -4 0 -15 34.5802 1.82116 10
 -4 0 -15 33.4078 1.84936 11
 4 0 15 33.3749 1.80804 10
 4 0 15 33.8299 1.82833 11
 4 0 15 32.6024 1.86168 8
 -4 0 -15 36.9445 1.84021 3
 4 0 16 0.4828 0.31266 1
 -4 0 -16 0.64975 0.24138 12
 -4 0 -16 0.38663 0.26225 7
 4 0 16 0.24562 0.27583 6
 -4 0 -16 0.22787 0.30461 6
 4 0 16 -0.11307 0.30032 10
 4 0 16 0.68711 0.32362 11
 -4 0 -16 0.02411 0.31062 10
 4 0 16 0.33221 0.29535 9
 -4 0 -16 0.361 0.31579 3
 4 0 17 34.0598 1.86856 1
 -4 0 -17 34.5796 1.83123 12
 4 0 17 35.3147 1.86034 6
 -4 0 -17 37.5809 1.87041 6
 4 0 17 36.4051 1.85127 10
 -4 0 -17 33.1466 1.85526 10
 4 0 17 35.2074 1.87193 11
 4 0 17 34.4901 1.8691 9
 -4 0 -17 35.8908 1.83229 8
 -4 0 -17 32.954 1.82965 7
 -4 0 -17 35.9687 1.87467 3
 4 0 18 12.2631 0.77199 1
 -4 0 -18 11.6493 0.71226 12
 4 0 18 11.8493 0.75416 6
 -4 0 -18 11.7535 0.7624 6
 -4 0 -18 10.6171 0.74476 10
 4 0 18 12.3889 0.75468 10
 4 0 18 9.85139 0.77056 11
 4 0 18 9.83148 0.752 9
 -4 0 -18 10.9284 0.75409 7
 -4 0 -18 11.0876 0.72432 8
 -4 0 -18 10.7134 0.74962 3
 4 0 19 142.824 7.0498 1
 -4 0 -19 139.005 7.02359 12
 -4 0 -19 146.399 7.04274 6
 4 0 19 138.557 7.05732 6
 -4 0 -19 136.923 7.05149 10
 4 0 19 146.479 7.0365 10
 4 0 19 135.43 7.06532 9
 4 0 19 142.12 7.05393 11
 -4 0 -19 141.883 7.02958 8
 -4 0 -19 137.31 7.05936 7
 -4 0 -19 144.724 7.05833 3
 4 0 20 5.13945 0.53982 1
 -4 0 -20 4.29036 0.4607 12
 -4 0 -20 4.31944 0.50842 6
 4 0 20 3.1264 0.48751 6
 4 0 20 3.87878 0.50766 11
 4 0 20 3.47267 0.46201 10
 -4 0 -20 4.09819 0.50308 8
 -4 0 -20 4.48046 0.67063 7
 4 0 20 3.46255 0.49312 9
 -4 0 -20 3.7297 0.51216 3
 4 0 21 173.257 8.46327 1
 -4 0 -21 169.336 8.44176 12
 -4 0 -21 176.453 8.45488 6
 4 0 21 169.014 8.48572 6
 4 0 21 173.727 8.47552 11
 4 0 21 159.948 8.49203 9
 4 0 21 175.856 8.44935 10
 -4 0 -21 162.184 8.46374 8
 -4 0 -21 165.867 8.46977 3
 4 0 22 17.168 1.05192 1
 -4 0 -22 16.1101 1.02006 12
 -4 0 -22 15.8421 1.02596 6
 4 0 22 16.0104 1.03929 6
 4 0 22 18.0398 1.02208 10
 4 0 22 14.8743 1.0482 9
 4 0 22 15.9544 1.06098 11
 -4 0 -22 14.0946 1.10174 8
 -4 0 -22 14.6685 1.05412 3
 4 0 23 14.4545 1.13568 6
 -4 0 -23 21.5958 1.19099 6
 4 0 23 14.2985 1.14365 11
 4 0 23 17.6411 1.12535 10
 -4 0 -23 21.0481 1.17674 12
 -4 0 -23 20.491 1.22729 3
 4 0 23 17.5525 1.15448 1
 -4 0 -24 4.36752 0.64591 12
 -4 0 -24 4.58611 0.68938 3
 -4 0 -24 3.85721 0.62633 6
 4 0 24 3.50114 0.61739 6
 4 0 24 4.70741 0.59822 10
 4 0 24 4.28891 0.64075 11
 -4 0 -25 31.8499 2.03459 12
 4 0 25 38.3786 2.06997 11
 -4 0 -25 36.3928 2.05107 6
 -4 0 -25 40.1856 2.11507 3
 -4 0 -26 6.0324 0.84577 3
 4 0 26 7.17475 0.79605 11
 -4 1 0 1.25304 0.19773 14
 -4 -1 0 1.03435 0.21212 14
 4 1 0 1.01425 0.12677 5
 -4 1 0 1.05775 0.12948 5
 4 1 0 1.11278 0.14597 2
 -4 1 0 1.40466 0.23308 4
 -4 -1 0 0.75218 0.21503 4
 -4 -1 0 1.23533 0.11234 2
 4 -1 0 1.23432 0.15008 2
 4 1 1 3.52563 0.35766 12
 -4 1 -1 4.19532 0.26762 5
 -4 1 -1 3.77505 0.32264 4
 4 1 -1 3.85623 0.26711 5
 -4 -1 -1 3.45867 0.32222 4
 -4 1 -1 4.21395 0.23538 2
 4 1 -1 3.76686 0.26249 2
 -4 -1 -1 4.34899 0.23637 2
 4 -1 -1 3.78992 0.25776 2
 -4 -1 -1 3.72417 0.31815 14
 -4 1 -1 4.03701 0.29716 14
 -4 -1 1 3.29248 0.32884 14
 4 1 2 3.62992 0.33885 12
 -4 1 -2 4.19241 0.32524 4
 -4 -1 -2 4.07091 0.3353 4
 4 -1 2 4.17172 0.31134 12
 4 1 -2 4.79181 0.29982 2
 -4 1 -2 4.37861 0.24845 2
 -4 -1 -2 4.06425 0.24764 2
 4 -1 -2 4.55008 0.28581 2
 -4 1 -2 4.25032 0.29742 14
 4 1 2 3.5522 0.35262 14
 -4 -1 -2 3.90569 0.31813 14
 -4 -1 -3 13.0644 0.76323 4
 4 -1 3 13.9174 0.71573 5
 -4 1 -3 13.4035 0.76001 4
 -4 -1 3 14.8612 0.73009 5
 -4 -1 -3 13.1358 0.75796 14
 4 1 3 14.4388 0.7796 14
 -4 1 -3 13.2476 0.72936 14
 4 -1 3 14.376 0.75714 14
 -4 1 -3 12.5791 0.70214 2
 4 1 3 14.5968 0.77388 12
 4 -1 3 13.001 0.72964 12
 -4 1 -4 43.7329 2.13062 1
 -4 -1 -4 42.2172 2.13091 1
 -4 -1 -4 41.0737 2.14033 12
 4 1 4 41.8446 2.13755 12
 4 -1 4 41.6189 2.09772 12
 4 1 4 40.7098 2.13876 14
 -4 1 -4 44.2817 2.10824 14
 4 1 4 40.8116 2.1277 13
 -4 -1 -4 45.5947 2.13855 14
 4 -1 4 39.576 2.10758 5
 -4 1 -4 42.441 2.13023 4
 -4 -1 -4 44.1579 2.13936 4
 4 1 4 39.6343 2.14601 3
 4 -1 4 38.8878 2.14429 3
 4 1 4 41.8658 2.1383 6
 4 -1 5 123.555 6.2158 1
 -4 1 -5 125.115 6.1967 1
 -4 -1 -5 127.739 6.20079 1
 4 1 5 123.839 6.21357 1
 -4 -1 -5 119.344 6.20271 12
 4 -1 5 129.236 6.16646 12
 4 1 5 132.83 6.20652 12
 -4 1 -5 121.551 6.1738 12
 4 1 5 127.67 6.19589 13
 -4 -1 -5 126.908 6.20147 14
 4 -1 5 125.372 6.15118 13
 -4 1 -5 125.972 6.17682 14
 4 1 5 130.068 6.21022 14
 4 -1 5 118.051 6.20821 4
 4 1 5 115.719 6.20603 4
 4 -1 5 124.741 6.20961 5
 4 -1 5 124.675 6.21452 3
 4 1 5 126.847 6.21595 3
 4 1 5 131.744 6.20816 6
 4 1 6 18.0597 0.9315 1
 4 -1 6 14.6549 0.92092 1
 -4 -1 -6 16.8244 0.90586 1
 -4 1 -6 16.849 0.90607 1
 4 -1 6 17.4069 0.85055 13
 -4 1 -6 16.2196 0.88067 14
 -4 -1 -6 17.0192 0.90968 14
 4 1 6 17.8199 0.90215 13
 4 1 6 16.9327 0.9138 14
 -4 -1 -6 16.1665 0.91526 12
 -4 1 -6 16.0724 0.87575 12
 4 -1 6 16.2249 0.86387 12
 4 1 6 17.3647 0.90786 12
 4 1 6 15.259 0.91559 4
 4 -1 6 15.9766 0.9184 4
 4 1 6 17.4227 0.91446 6
 4 1 6 16.1392 0.91602 3
 -4 -1 -7 15.7756 0.89875 3
 -4 1 -7 15.7985 0.90054 3
 4 1 7 15.4947 0.88603 3
 4 -1 7 16.1054 0.89019 3
 -4 -1 -7 16.1478 0.88185 1
 4 -1 7 15.9149 0.89826 1
 -4 1 -7 16.6568 0.88505 1
 4 1 7 16.3662 0.89779 1
 4 1 7 15.7146 0.86936 13
 -4 -1 -7 16.4524 0.88712 14
 -4 -1 -7 14.9157 0.8752 13
 4 1 7 14.9362 0.88047 14
 -4 -1 -7 15.6614 0.88753 12
 4 -1 7 15.9138 0.83955 12
 4 1 7 15.3627 0.87556 12
 -4 1 -7 15.9137 0.84854 12
 4 1 7 16.1492 0.89376 4
 4 -1 7 16.2961 0.89846 4
 -4 1 -7 17.1989 0.88389 10
 -4 -1 -7 16.0405 0.8826 11
 -4 1 -7 15.9731 0.88926 11
 4 -1 7 16.885 0.81956 8
 4 1 7 16.399 0.88308 6
 -4 -1 -7 15.9674 0.89927 6
 -4 1 -7 16.6146 0.87113 6
 4 -1 8 1.5826 0.24982 3
 -4 -1 -8 1.31131 0.27604 3
 -4 1 -8 1.39664 0.28249 3
 4 1 8 2.03097 0.26147 3
 4 1 8 2.45249 0.29409 1
 -4 -1 -8 1.48856 0.24499 1
 4 -1 8 2.07768 0.26992 1
 -4 1 -8 1.3443 0.24898 1
 4 1 8 2.13532 0.22388 13
 4 1 8 2.29708 0.25801 14
 4 -1 8 1.9888 0.17303 12
 4 1 8 1.71888 0.2287 12
 -4 1 -8 1.37313 0.19472 12
 -4 -1 -8 1.77209 0.25643 12
 -4 1 -8 1.42359 0.16591 13
 -4 -1 -8 1.41463 0.24067 13
 4 1 8 2.13205 0.27445 4
 4 -1 8 2.33003 0.26515 4
 -4 -1 -8 1.72704 0.26706 6
 -4 1 -8 1.43291 0.23191 6
 -4 -1 -8 1.22295 0.22662 11
 -4 1 -8 1.37221 0.24675 11
 -4 1 -8 1.50103 0.23905 10
 4 -1 8 2.0397 0.17877 8
 4 1 8 1.95977 0.25402 6
 -4 1 -9 65.7112 3.36873 3
 -4 -1 -9 66.1765 3.36999 3
 4 1 9 67.9438 3.35824 3
 4 -1 9 66.4337 3.35327 3
 4 1 9 68.2932 3.34201 13
 -4 -1 -9 64.3744 3.34205 13
 4 1 9 68.3787 3.35352 14
 -4 1 -9 65.1668 3.30263 13
 4 -1 9 63.1221 3.31488 12
 4 1 9 70.84 3.34964 12
 -4 -1 -9 64.6561 3.35326 12
 -4 -1 -9 68.2478 3.35447 1
 4 -1 9 67.0789 3.36054 1
 -4 1 -9 68.3232 3.35441 1
 4 1 9 65.2563 3.35853 1
 -4 -1 -9 66.2093 3.35051 11
 -4 -1 -9 66.1961 3.33472 10
 -4 1 -9 68.9361 3.36182 11
 -4 1 -9 66.5239 3.34897 10
 4 -1 9 72.5429 3.35094 8
 -4 -1 -9 69.9369 3.3699 6
 4 1 9 65.8238 3.34971 6
 -4 1 -9 65.4124 3.33657 6
 -4 1 -10 41.6343 1.99411 13
 4 1 10 38.2799 2.03939 14
 -4 -1 -10 40.2092 2.04039 13
 4 1 10 37.7647 2.03699 12
 -4 -1 -10 37.1311 2.04748 12
 -4 -1 -10 42.0195 2.05687 1
 4 1 10 38.4986 2.05024 1
 4 -1 10 37.1598 2.0474 1
 -4 1 -10 42.6186 2.05991 1
 -4 1 -10 41.8946 2.04786 10
 -4 -1 -10 40.2671 2.02677 10
 -4 1 -10 40.2593 2.05644 11
 -4 -1 -10 41.5553 2.05071 11
 4 -1 10 35.459 2.00855 6
 4 1 10 43.799 2.05805 6
 -4 1 -10 42.5451 2.03237 6
 -4 -1 -10 39.5531 2.05613 6
 -4 -1 -10 38.8271 2.05829 3
 4 -1 10 37.4221 2.04108 3
 -4 1 -10 41.1012 2.06262 3
 4 1 10 38.6487 2.04653 3
 -4 -1 -11 83.6828 4.3212 3
 4 1 11 86.6548 4.31249 3
 -4 1 -11 87.4368 4.32267 3
 4 -1 11 85.2834 4.31157 3
 -4 1 -11 86.4595 4.25749 13
 -4 -1 -11 85.0445 4.29763 13
 4 -1 11 86.0791 4.28469 14
 4 1 11 86.8204 4.30762 14
 4 1 11 89.6792 4.3047 12
 -4 -1 -11 83.1247 4.30318 12
 4 -1 11 85.0606 4.31458 1
 4 1 11 84.218 4.31307 1
 -4 1 -11 86.8584 4.3142 1
 -4 -1 -11 85.6386 4.31508 1
 -4 -1 -11 88.3507 4.31524 11
 -4 1 -11 88.0639 4.32137 11
 -4 1 -11 82.2523 4.30534 10
 -4 -1 -11 86.5364 4.29039 10
 4 1 11 89.08 4.30077 8
 -4 -1 -11 88.1569 4.31881 6
 4 1 11 88.6702 4.3085 6
 -4 1 -11 84.8215 4.28975 6
 4 -1 11 85.712 4.28422 6
 -4 -1 -12 0.5 0.28709 3
 -4 1 -12 0.73453 0.2884 3
 4 1 12 1.01943 0.24044 14
 4 1 12 1.16149 0.24196 12
 -4 -1 -12 0.64196 0.27004 12
 -4 -1 -12 0.78534 0.25309 13
 -4 1 -12 0.88158 0.28906 1
 -4 -1 -12 1.0356 0.30212 1
 4 -1 12 0.65654 0.27203 1
 4 1 12 1.14653 0.27112 1
 -4 -1 -12 0.75079 0.28117 11
 -4 -1 -12 0.98321 0.23988 10
 4 -1 12 0.70298 0.26026 10
 -4 1 -12 0.2822 0.25386 10
 -4 1 -12 1.33293 0.32087 11
 4 1 12 1.27887 0.25094 8
 4 1 12 0.74296 0.24757 7
 4 1 12 0.79833 0.25486 6
 -4 -1 -12 1.00355 0.27111 6
 -4 1 -12 1.07025 0.23484 6
 4 -1 12 0.89728 0.21575 6
 -4 1 -12 0.72462 0.16508 7
 -4 -1 -13 5.15513 0.44567 3
 -4 1 -13 5.43392 0.44372 3
 -4 -1 -13 5.09865 0.39702 13
 -4 1 -13 4.5141 0.36432 12
 -4 -1 -13 5.01586 0.43166 12
 4 1 13 4.36235 0.42916 1
 4 -1 13 4.7711 0.43551 1
 -4 1 -13 4.80787 0.44717 1
 -4 -1 -13 4.96866 0.45742 1
 4 -1 13 4.20644 0.3877 9
 4 -1 13 4.85234 0.41517 10
 4 1 13 4.88036 0.40802 11
 4 1 13 5.04181 0.41321 9
 -4 -1 -13 5.62638 0.409 10
 -4 1 -13 5.71701 0.47202 11
 -4 1 -13 5.24292 0.45769 10
 4 -1 13 4.40642 0.43803 11
 -4 -1 -13 5.4477 0.46463 11
 4 1 13 5.41869 0.42572 8
 -4 1 -13 4.95784 0.34615 8
 4 1 13 5.44424 0.43939 7
 -4 1 -13 5.80631 0.37153 7
 -4 -1 -13 6.06935 0.45809 6
 4 -1 13 4.93522 0.3766 6
 -4 1 -13 4.94476 0.3945 6
 4 1 13 4.19352 0.39125 6
 -4 -1 -14 1.68913 0.34388 3
 -4 1 -14 1.93826 0.34869 3
 -4 -1 -14 1.30695 0.29536 13
 -4 -1 -14 1.73715 0.31262 12
 -4 1 -14 1.85125 0.26536 12
 4 1 14 2.0318 0.33362 1
 4 -1 14 1.98356 0.3215 1
 -4 1 -14 2.03067 0.37191 10
 4 -1 14 2.58683 0.34009 10
 -4 -1 -14 1.97608 0.31198 10
 4 -1 14 2.48476 0.34417 11
 4 1 14 1.94313 0.33651 11
 -4 -1 -14 1.73522 0.37866 11
 -4 1 -14 1.98828 0.39832 11
 4 1 14 2.38272 0.33737 9
 4 1 14 2.139 0.35471 7
 -4 1 -14 1.92438 0.26301 8
 -4 1 -14 2.38785 0.34429 7
 4 -1 14 2.57659 0.33716 9
 4 1 14 2.06341 0.32674 8
 4 -1 14 2.84593 0.30564 6
 4 1 14 2.48697 0.32207 6
 -4 -1 -14 1.98459 0.33509 6
 -4 1 -14 1.53636 0.29188 6
 -4 1 -15 19.175 1.13337 3
 -4 -1 -15 18.9646 1.13748 3
 -4 -1 -15 21.4345 1.11567 13
 -4 -1 -15 22.503 1.13169 12
 -4 1 -15 19.2946 1.07794 12
 4 1 15 19.6359 1.13205 1
 4 -1 15 19.858 1.13173 1
 -4 1 -15 20.281 1.14559 10
 4 1 15 19.8905 1.12623 9
 4 -1 15 19.3475 1.11842 9
 -4 -1 -15 20.5503 1.11113 10
 4 -1 15 20.9614 1.13444 10
 4 -1 15 19.2845 1.1363 11
 4 1 15 19.6041 1.1233 11
 4 1 15 20.7029 1.14012 8
 -4 1 -15 20.3274 1.07787 8
 4 1 15 19.3277 1.16163 7
 -4 1 -15 22.6853 1.18195 7
 -4 1 -15 20.419 1.10291 6
 -4 -1 -15 21.1951 1.14006 6
 4 -1 15 16.9065 1.09404 6
 4 1 15 20.4756 1.12656 6
 -4 -1 -16 7.52335 0.61299 3
 -4 1 -16 7.13749 0.60417 3
 -4 -1 -16 7.25215 0.56293 13
 -4 1 -16 8.40735 0.54091 12
 -4 -1 -16 7.96658 0.5936 12
 4 -1 16 9.03571 0.6162 1
 4 1 16 8.86839 0.62047 1
 4 -1 16 9.01072 0.60849 10
 -4 1 -16 7.20822 0.60593 10
 4 -1 16 8.75215 0.62068 11
 4 1 16 8.90233 0.5811 10
 -4 -1 -16 7.9083 0.57717 10
 4 -1 16 8.28651 0.60029 9
 4 1 16 8.90817 0.61088 11
 4 1 16 9.08384 0.60544 9
 4 1 16 9.51545 0.6207 8
 -4 1 -16 7.68813 0.54419 8
 4 1 16 9.58596 0.66339 7
 -4 -1 -16 7.99243 0.59535 6
 -4 1 -16 8.66261 0.59053 6
 4 -1 16 8.97841 0.59671 6
 4 1 16 8.87915 0.60047 6
 -4 1 -17 13.8652 0.95244 3
 -4 -1 -17 15.8999 0.96217 3
 -4 -1 -17 15.6894 0.93358 13
 -4 1 -17 16.3885 0.90809 12
 -4 -1 -17 15.0888 0.93572 12
 4 -1 17 15.9018 0.94646 6
 -4 1 -17 17.1963 0.94073 6
 -4 -1 -17 15.7804 0.95454 6
 4 1 17 15.9598 0.95097 6
 4 -1 17 14.8784 0.93993 10
 4 1 17 15.6456 0.92416 10
 -4 -1 -17 16.135 0.94465 10
 4 1 17 15.7832 0.96127 9
 -4 1 -17 15.9982 0.9821 10
 4 1 17 17.2459 0.969 11
 4 -1 17 15.9321 0.96447 11
 4 -1 17 16.6148 0.95847 9
 4 1 17 16.6918 0.99381 8
 4 1 17 16.7992 1.03418 7
 -4 1 -17 14.9119 0.92661 8
 4 -1 17 15.2627 0.96553 1
 4 1 17 16.2552 0.98086 1
 4 -1 18 5.11245 0.5128 1
 4 1 18 5.84763 0.5328 1
 -4 -1 -18 4.64088 0.4834 12
 -4 1 -18 4.53703 0.42812 12
 -4 1 -18 5.06555 0.45157 6
 4 1 18 4.74693 0.48204 6
 4 -1 18 5.25155 0.48618 6
 -4 -1 -18 4.82433 0.49412 6
 4 -1 18 5.00984 0.46476 9
 -4 1 -18 4.4183 0.51693 10
 4 1 18 5.17391 0.51961 11
 -4 -1 -18 5.46575 0.49533 10
 4 -1 18 5.47931 0.52954 11
 4 -1 18 6.3274 0.50485 10
 4 1 18 5.06187 0.45087 10
 -4 1 -18 4.74585 0.49967 8
 4 1 18 4.63893 0.51546 8
 4 1 18 5.06059 0.5195 9
 -4 1 -18 4.79893 0.50606 3
 -4 -1 -18 5.53791 0.51943 3
 4 -1 19 24.9966 1.40536 1
 4 1 19 23.3054 1.40119 1
 -4 -1 -19 26.6807 1.39047 12
 -4 1 -19 23.9386 1.35402 12
 -4 1 -19 24.9611 1.36943 6
 -4 -1 -19 29.2426 1.42664 6
 4 -1 19 23.0416 1.38848 6
 4 1 19 24.8742 1.40944 6
 4 1 19 25.1936 1.4283 9
 4 -1 19 24.0446 1.39424 10
 4 1 19 22.9751 1.39633 11
 4 -1 19 25.8108 1.41889 11
 4 1 19 24.5307 1.36364 10
 -4 -1 -19 24.0114 1.38808 10
 4 1 19 23.6318 1.44693 8
 -4 -1 -19 26.6275 1.41745 3
 -4 1 -19 24.544 1.40442 3
 4 -1 20 2.90862 0.46341 1
 4 1 20 2.69022 0.474 1
 -4 1 -20 2.33807 0.38552 12
 -4 -1 -20 2.83816 0.45792 12
 -4 1 -20 2.6283 0.41735 6
 -4 -1 -20 4.27089 0.50641 6
 4 1 20 3.01636 0.46292 6
 4 -1 20 2.48265 0.42825 6
 4 -1 20 2.83251 0.46141 11
 4 1 20 1.8756 0.45403 11
 4 -1 20 2.78369 0.45098 10
 4 1 20 2.40691 0.42477 10
 4 1 20 2.76975 0.48156 8
 4 1 20 2.63729 0.46125 9
 -4 -1 -20 3.56268 0.48577 3
 -4 1 -20 1.61378 0.44168 3
 -4 -1 -21 23.5875 1.41514 12
 4 -1 21 22.1148 1.42188 6
 -4 1 -21 26.6387 1.42352 6
 4 1 21 23.8042 1.44689 6
 -4 -1 -21 25.3074 1.45058 6
 4 1 21 23.6937 1.43842 11
 4 -1 21 27.1511 1.44105 10
 4 1 21 26.7688 1.4058 10
 4 1 21 22.046 1.46276 9
 4 -1 21 24.6001 1.45605 11
 4 -1 21 24.3265 1.44578 1
 4 1 21 25.7533 1.45604 1
 -4 1 -21 26.7587 1.4678 3
 -4 -1 -21 26.2351 1.45987 3
 -4 -1 -22 15.424 1.00265 12
 -4 1 -22 17.3249 0.99292 6
 4 1 22 15.0695 1.01347 6
 -4 -1 -22 15.2704 1.02308 6
 4 1 22 15.7027 0.96124 10
 4 -1 22 14.9062 0.98368 10
 4 1 22 14.4021 1.02662 11
 4 1 22 13.0052 1.03493 9
 4 -1 22 15.3099 1.01948 11
 -4 1 -22 14.6739 1.03151 3
 -4 -1 -22 16.7797 1.04718 3
 4 -1 22 15.4432 1.0194 1
 4 1 22 13.6163 1.00143 1
 4 1 23 1.80177 0.57355 1
 4 -1 23 2.26951 0.57213 1
 -4 1 -23 2.79179 0.56525 6
 -4 -1 -23 1.87481 0.58717 6
 4 1 23 3.36604 0.60068 6
 -4 -1 -23 3.73087 0.85979 7
 4 1 23 1.86365 0.60258 11
 4 -1 23 1.91395 0.52376 10
 4 1 23 2.42501 0.52138 10
 4 -1 23 3.14533 0.61208 11
 -4 -1 -23 1.8218 0.54743 12
 4 1 23 3.3932 0.64084 9
 -4 -1 -23 3.20883 0.68444 8
 -4 -1 -23 2.87526 0.56128 3
 -4 1 -23 2.74435 0.63418 3
 4 1 24 5.37968 0.67177 6
 -4 1 -24 5.10987 0.60509 6
 4 1 24 5.51847 0.60231 10
 4 -1 24 4.86952 0.68226 11
 4 1 24 6.25634 0.70737 9
 4 1 24 5.06867 0.66911 11
 -4 -1 -24 5.04995 0.67777 12
 -4 -1 -24 4.42069 0.68629 8
 -4 -1 -24 5.59295 0.67145 3
 -4 1 -24 6.56629 0.72424 3
 4 1 25 38.964 2.21629 6
 -4 1 -25 37.1315 2.15075 6
 4 1 25 41.5331 2.14249 10
 4 1 25 36.2973 2.21721 9
 4 1 25 42.5326 2.20523 11
 4 -1 25 40.2316 2.19715 11
 -4 -1 -25 38.6511 2.19139 12
 -4 -1 -25 35.4997 2.25304 8
 -4 1 -25 37.8657 2.20956 3
 -4 -1 -25 40.5917 2.20978 3
 -4 -1 -26 2.75538 0.67277 12
 4 -1 26 2.3209 0.67753 11
 4 1 26 4.27585 0.61201 10
 4 1 26 4.93313 0.70729 11
 -4 1 -26 3.42208 0.72631 3
 -4 -1 -26 3.71675 0.71986 3
 4 1 26 3.30733 0.62184 6
 4 1 27 13.8531 1.02909 11
 -4 -1 -27 11.4198 1.07626 3
 -4 -2 0 5.0465 0.40825 14
 4 2 0 5.20005 0.4776 12
 -4 -2 0 5.5362 0.40093 4
 -4 2 0 5.33293 0.40808 4
 4 -2 0 5.13784 0.40606 7
 -4 2 0 5.26998 0.34509 2
 4 2 0 5.41895 0.41031 2
 -4 2 -1 135.689 6.54678 14
 4 2 1 137.535 6.62166 14
 -4 -2 -1 133.94 6.58911 14
 -4 -2 1 136.161 6.60489 14
 4 2 1 124.133 6.60673 12
 -4 2 -1 129.969 6.57498 4
 -4 -2 -1 135.963 6.58077 4
 4 2 -1 133.601 6.64817 12
 4 -2 -1 147.969 6.69949 7
 4 -2 1 133.718 6.54532 7
 4 2 -1 138.333 6.59478 2
 -4 2 -1 122.733 6.54346 2
 4 2 2 1.4198 0.27584 12
 -4 -2 2 1.46928 0.29408 14
 -4 2 -2 1.07308 0.16795 14
 -4 -2 -2 1.6835 0.25564 14
 4 2 2 1.52653 0.30787 14
 -4 -2 -2 1.03954 0.2279 4
 -4 2 -2 1.33441 0.23483 4
 4 -2 2 2.10013 0.18485 8
 4 2 -2 1.01354 0.2741 2
 -4 2 -2 1.15102 0.18328 2
 4 -2 3 35.3524 1.74409 12
 -4 -2 -3 36.6478 1.83954 12
 4 2 3 36.4385 1.82454 12
 4 2 3 34.5612 1.82674 14
 -4 -2 3 32.4873 1.86167 14
 4 2 3 35.2619 1.81614 13
 -4 -2 -3 34.4233 1.80569 14
 -4 2 -3 35.5669 1.75219 14
 -4 -2 -3 35.4692 1.79542 4
 -4 2 -3 34.0336 1.79216 4
 4 2 3 34.2596 1.80992 3
 4 -2 3 33.8702 1.80471 3
 -4 2 -3 33.5392 1.76937 2
 4 2 -3 33.6424 1.84638 2
 4 2 3 37.3716 1.8248 6
 -4 -2 -4 3.63648 0.3192 1
 4 2 -4 4.10847 0.4678 2
 -4 2 -4 4.13832 0.31729 1
 4 2 4 3.77466 0.34725 13
 -4 2 -4 3.45418 0.25187 14
 4 2 4 3.07651 0.36765 14
 -4 -2 -4 4.1435 0.33755 14
 4 2 4 3.7299 0.35734 12
 4 -2 4 3.58932 0.22556 12
 -4 -2 -4 3.81366 0.38194 12
 4 2 4 3.62023 0.3471 6
 -4 2 -4 4.73453 0.33905 4
 -4 -2 4 3.24383 0.33383 5
 -4 -2 -4 3.78633 0.33043 4
 4 -2 4 3.59849 0.32768 5
 4 2 4 3.28287 0.3403 3
 4 -2 4 2.82156 0.31755 3
 -4 2 -4 3.5374 0.29813 2
 4 -2 4 3.68535 0.25554 6
 -4 -2 -5 103.025 4.9048 1
 -4 2 -5 98.3709 4.89881 1
 4 2 5 101.768 4.93316 14
 -4 2 -5 100.427 4.86639 14
 -4 -2 -5 98.1657 4.91831 14
 4 -2 5 97.4377 4.88152 14
 4 2 5 104.613 4.92457 13
 -4 -2 -5 91.2426 4.93104 12
 4 2 5 102.639 4.9269 12
 4 -2 5 101.505 4.84895 12
 4 -2 5 88.5881 4.91311 4
 -4 -2 5 102.278 4.93749 5
 4 -2 5 98.6578 4.91494 5
 4 2 5 92.4737 4.91747 4
 -4 2 -5 100.287 4.90396 10
 -4 2 -5 91.5318 4.8981 2
 4 2 5 99.7375 4.9134 3
 4 2 -5 88.2335 5.02072 2
 4 -2 5 99.1338 4.91054 3
 4 -2 5 100.436 4.86585 6
 4 2 5 101.864 4.92558 6
 -4 -2 -6 8.19857 0.51519 1
 4 2 6 8.50863 0.58746 1
 4 -2 6 8.68616 0.5924 1
 -4 2 -6 8.87498 0.53674 1
 4 -2 6 7.97637 0.49058 14
 4 2 6 8.25106 0.57019 14
 4 2 6 8.006 0.53823 13
 -4 -2 -6 8.60329 0.5465 14
 4 -2 6 7.85103 0.43488 12
 4 2 6 7.30653 0.54055 12
 -4 -2 -6 7.86292 0.56988 12
 4 -2 6 8.92039 0.5794 4
 4 -2 6 7.89549 0.64319 5
 4 2 6 8.56672 0.57241 4
 -4 2 -6 8.23823 0.53155 10
 4 -2 6 7.81461 0.51512 3
 4 2 6 7.28847 0.52358 3
 4 2 6 7.45049 0.5333 6
 4 -2 6 8.08185 0.45853 6
 -4 -2 -7 259.919 12.4795 1
 4 -2 7 250.752 12.4906 1
 4 2 7 249.018 12.4908 1
 -4 2 -7 258.546 12.4771 1
 -4 -2 -7 260.597 12.4977 14
 4 2 7 253.275 12.4979 14
 4 -2 7 253.649 12.448 14
 4 2 7 257.583 12.4933 13
 -4 2 -7 255.539 12.4371 12
 4 2 7 261.615 12.4965 12
 -4 -2 -7 248.385 12.4997 12
 -4 -2 -7 237.427 12.4985 6
 4 -2 7 248.959 12.4854 4
 4 2 7 250.341 12.4863 4
 4 -2 7 255.036 12.528 5
 -4 2 -7 259.748 12.4882 11
 -4 2 -7 252.298 12.4818 10
 -4 -2 -7 257.474 12.4751 11
 4 -2 7 259.343 12.4818 3
 4 2 7 249.948 12.4823 3
 4 2 7 257.805 12.4931 6
 4 -2 7 251.192 12.4443 6
 -4 2 -8 13.6659 0.81187 1
 4 2 8 14.5921 0.82359 1
 -4 -2 -8 14.7316 0.81394 1
 4 -2 8 15.0617 0.82999 1
 4 2 8 15.3984 0.82909 13
 -4 -2 -8 13.8803 0.83502 13
 4 -2 8 13.5337 0.76516 14
 4 2 8 13.8934 0.832 14
 4 2 8 13.9621 0.82526 12
 -4 2 -8 14.2361 0.75112 12
 -4 -2 -8 15.3819 0.84796 12
 4 -2 8 12.9707 0.92868 5
 4 -2 8 14.6344 0.82545 4
 4 2 8 14.6029 0.82341 4
 -4 -2 -8 14.6156 0.81 11
 4 -2 8 14.0447 0.75443 9
 -4 2 -8 14.9117 0.82703 10
 -4 2 -8 15.5043 0.83492 11
 -4 2 -8 12.8259 0.82331 3
 -4 -2 -8 14.6237 0.83258 3
 4 -2 8 14.8455 0.81326 3
 4 2 8 14.1654 0.81096 3
 -4 2 -8 14.1648 0.78056 6
 -4 -2 -8 15.0504 0.84905 6
 4 2 8 14.9277 0.83317 6
 4 2 9 26.0862 1.44541 1
 -4 2 -9 28.1733 1.44449 1
 -4 -2 -9 28.2083 1.44743 1
 4 -2 9 27.0054 1.44663 1
 -4 -2 -9 26.7969 1.45675 13
 4 2 9 28.1236 1.46253 14
 4 2 9 28.4615 1.44987 13
 -4 2 -9 28.15 1.36468 13
 4 2 9 26.416 1.4455 12
 -4 -2 -9 27.5359 1.47112 12
 -4 2 -9 25.765 1.38386 12
 4 -2 9 27.1303 1.44468 4
 4 2 9 27.3646 1.44653 4
 -4 -2 -9 28.3186 1.43981 11
 4 -2 9 27.1025 1.39938 9
 -4 2 -9 27.3394 1.44638 10
 -4 2 -9 26.4366 1.44903 11
 -4 -2 -9 27.7754 1.46036 3
 -4 2 -9 26.1704 1.45923 3
 4 -2 9 27.5306 1.43655 3
 4 2 9 30.746 1.45036 3
 4 2 9 29.4697 1.45533 6
 -4 -2 -9 25.9053 1.46306 6
 -4 2 -9 26.83 1.40929 6
 -4 2 -10 14.7591 0.75829 13
 4 2 10 13.5157 0.84851 14
 -4 -2 -10 15.0893 0.86699 13
 4 2 10 15.3073 0.8572 12
 -4 2 -10 14.0754 0.77801 12
 -4 -2 -10 14.0188 0.8682 12
 -4 2 -10 15.4865 0.85255 1
 4 2 10 14.8879 0.85426 1
 4 -2 10 15.8432 0.86277 1
 -4 -2 -10 15.3565 0.84988 1
 -4 -2 -10 15.8247 0.85159 11
 -4 2 -10 14.342 0.86175 10
 -4 -2 -10 15.2915 0.8144 10
 4 -2 10 15.3709 0.81484 9
 -4 2 -10 15.5801 0.86943 11
 -4 2 -10 14.4746 0.80638 6
 -4 -2 -10 15.5013 0.87729 6
 4 2 10 15.7068 0.8694 6
 -4 2 -10 13.4875 0.85962 3
 -4 -2 -10 14.8058 0.86347 3
 4 -2 10 15.2321 0.84756 3
 4 2 10 14.2142 0.8417 3
 -4 2 -11 30.7072 1.63794 3
 -4 -2 -11 31.7536 1.63919 3
 -4 -2 -11 31.0363 1.63287 13
 4 2 11 31.5853 1.63438 14
 -4 2 -11 30.5087 1.54447 13
 -4 2 -11 29.7407 1.56193 12
 -4 -2 -11 31.6687 1.64495 12
 4 2 11 31.4474 1.63386 12
 -4 -2 -11 31.3176 1.62951 1
 -4 2 -11 32.2565 1.63685 1
 4 2 11 30.2566 1.62346 1
 4 -2 11 30.1544 1.6275 1
 4 -2 11 29.5225 1.6276 10
 -4 2 -11 30.9453 1.64482 10
 -4 -2 -11 29.3614 1.58557 10
 4 -2 11 32.0843 1.61863 9
 -4 -2 -11 31.7707 1.62631 11
 -4 2 -11 32.3994 1.64827 11
 -4 2 -11 30.5561 1.54001 8
 -4 2 -11 31.6802 1.58709 6
 4 2 11 32.6139 1.63964 6
 -4 -2 -11 30.3363 1.64517 6
 -4 -2 -12 16.6347 0.95881 3
 -4 2 -12 16.4002 0.95626 3
 -4 -2 -12 16.2359 0.96119 13
 4 2 12 16.2046 0.95068 14
 4 2 12 18.0875 0.95338 12
 -4 -2 -12 16.2433 0.96211 12
 -4 -2 -12 17.2834 0.94742 1
 4 -2 12 17.2014 0.95335 1
 4 2 12 15.6965 0.93994 1
 -4 2 -12 15.8275 0.94362 1
 -4 2 -12 16.3012 0.96419 10
 -4 2 -12 17.4173 0.97089 11
 -4 -2 -12 16.9157 0.90713 10
 4 -2 12 16.3303 0.94323 10
 -4 -2 -12 16.3683 0.95095 11
 4 2 12 16.9272 0.95681 8
 -4 2 -12 17.1165 0.86363 8
 4 2 12 17.2547 0.95341 6
 -4 -2 -12 17.2207 0.97788 6
 4 -2 12 14.7699 0.9019 6
 -4 2 -12 15.8069 0.89855 6
 -4 -2 -13 115.322 5.75371 3
 -4 2 -13 116.018 5.75328 3
 -4 -2 -13 113.983 5.74917 13
 4 2 13 117.31 5.75415 14
 4 2 13 113.602 5.74963 12
 -4 -2 -13 115.123 5.75962 12
 4 -2 13 113.922 5.74161 1
 4 2 13 114.477 5.74292 1
 -4 2 -13 116.269 5.76502 11
 4 -2 13 112.061 5.74575 10
 -4 2 -13 111.577 5.75703 10
 4 -2 13 116.563 5.75118 11
 -4 -2 -13 120.312 5.75685 11
 -4 -2 -13 116.632 5.71533 10
 -4 2 -13 120.01 5.69652 8
 4 2 13 115.727 5.7549 8
 4 2 13 118.304 5.75754 7
 4 2 13 112.845 5.74853 6
 -4 2 -13 113.036 5.70843 6
 -4 -2 -13 114.962 5.75853 6
 4 -2 13 113.504 5.72457 6
 -4 2 -14 0.63833 0.30734 3
 -4 -2 -14 -0.0716 0.30194 3
 4 2 14 0.38242 0.30195 14
 -4 -2 -14 0.77739 0.31296 13
 -4 -2 -14 0.394 0.3297 12
 4 2 14 0.69271 0.30317 1
 4 -2 14 0.69341 0.31672 1
 -4 -2 -14 0.67615 0.24721 10
 4 2 14 0.31251 0.27546 11
 4 -2 14 0.1423 0.30874 11
 -4 2 -14 0.15575 0.31656 10
 4 -2 14 0.49591 0.30911 10
 -4 2 -14 0.50651 0.35354 11
 4 2 14 0.17738 0.28995 8
 4 2 14 0.38872 0.32572 9
 -4 2 -14 0.37101 0.25334 8
 4 -2 14 0.16873 0.21749 6
 -4 2 -14 0.36529 0.23252 6
 4 2 14 0.46198 0.30853 7
 -4 -2 -14 0.32393 0.32699 6
 4 2 14 0.49037 0.27531 6
 -4 2 -15 54.9746 2.77095 3
 -4 -2 -15 57.7072 2.77737 3
 -4 -2 -15 53.3226 2.76234 13
 -4 -2 -15 58.0789 2.77881 12
 4 2 15 53.021 2.75829 1
 4 -2 15 53.8202 2.75948 1
 4 2 15 51.198 2.74755 11
 4 -2 15 51.7466 2.76696 11
 -4 2 -15 50.5242 2.7792 10
 4 -2 15 54.4293 2.77153 10
 -4 -2 -15 54.6628 2.73137 10
 4 2 15 50.9328 2.76691 9
 4 2 15 53.9158 2.78242 8
 4 2 15 55.7915 2.79242 7
 4 2 15 55.1009 2.7698 6
 -4 2 -15 57.5048 2.73109 6
 4 -2 15 48.423 2.74256 6
 -4 -2 -15 54.2341 2.77734 6
 -4 -2 -16 3.51988 0.41883 3
 -4 2 -16 3.65858 0.43019 3
 -4 -2 -16 4.26632 0.41382 13
 -4 2 -16 3.01339 0.31637 12
 -4 -2 -16 3.37796 0.43396 12
 4 2 16 3.29734 0.42953 1
 4 -2 16 3.61841 0.4314 1
 4 -2 16 3.1714 0.43653 11
 -4 -2 -16 3.85972 0.37019 10
 -4 2 -16 4.11798 0.49867 10
 4 2 16 3.55504 0.42622 11
 4 -2 16 4.43095 0.45002 10
 4 2 16 3.6983 0.44418 9
 4 2 16 3.57611 0.45526 7
 4 2 16 3.19605 0.42282 8
 -4 2 -16 3.51766 0.36915 6
 4 -2 16 2.92768 0.35927 6
 4 2 16 3.72554 0.41867 6
 -4 -2 -16 3.28805 0.42135 6
 -4 2 -17 11.6546 0.72333 3
 -4 -2 -17 10.8993 0.72988 3
 -4 -2 -17 11.0426 0.72859 13
 -4 2 -17 10.569 0.63775 12
 -4 -2 -17 10.851 0.71914 12
 4 -2 17 9.54888 0.70891 1
 4 2 17 10.4113 0.73009 1
 -4 -2 -17 9.86275 0.6698 10
 4 -2 17 10.4762 0.7309 11
 4 2 17 11.7297 0.74797 9
 -4 2 -17 10.1673 0.75495 10
 4 -2 17 10.7799 0.73261 10
 4 2 17 10.8534 0.70788 11
 4 2 17 10.5674 0.7628 8
 4 2 17 9.46883 0.7464 7
 4 2 17 10.5141 0.7176 6
 -4 -2 -17 10.5038 0.72842 6
 -4 2 -17 10.603 0.67739 6
 4 -2 17 9.13061 0.68371 6
 -4 -2 -18 2.14389 0.4123 3
 -4 2 -18 1.66344 0.41177 3
 -4 -2 -18 1.33744 0.37306 13
 -4 -2 -18 0.95003 0.38907 12
 4 -2 18 1.275 0.39468 1
 4 2 18 0.53567 0.39471 1
 4 2 18 1.34818 0.41661 11
 -4 -2 -18 0.94572 0.34801 10
 4 -2 18 1.36565 0.42409 10
 4 -2 18 1.14969 0.42868 11
 4 2 18 1.84429 0.42336 9
 4 2 18 1.9091 0.47722 7
 4 2 18 1.66198 0.40601 8
 -4 2 -18 1.20386 0.34763 6
 4 2 18 1.87791 0.41322 6
 -4 -2 -18 1.30343 0.38582 6
 -4 2 -19 72.0319 3.71376 3
 -4 -2 -19 69.6106 3.70591 3
 -4 -2 -19 71.7775 3.70569 13
 -4 -2 -19 74.4871 3.71675 12
 4 2 19 74.2748 3.71555 1
 4 -2 19 74.8624 3.71102 1
 4 2 19 71.168 3.73224 9
 4 -2 19 72.8114 3.72231 11
 -4 -2 -19 67.7583 3.68165 10
 4 2 19 71.7567 3.66338 10
 4 2 19 75.3444 3.70876 11
 4 -2 19 73.1204 3.71619 10
 4 2 19 71.6997 3.75871 8
 4 2 19 69.767 3.78794 7
 -4 2 -19 74.9462 3.67762 6
 -4 -2 -19 74.5591 3.71491 6
 4 2 19 73.282 3.72733 6
 -4 2 -20 1.75273 0.46095 3
 -4 -2 -20 2.17984 0.46663 3
 -4 -2 -20 2.68048 0.47902 13
 -4 -2 -20 2.33658 0.47919 12
 4 -2 20 2.27487 0.47431 1
 4 2 20 2.61204 0.49051 1
 4 -2 20 3.3573 0.49904 11
 4 -2 20 2.25511 0.49357 10
 4 2 20 2.69242 0.49357 11
 4 2 20 2.68482 0.42209 10
 4 2 20 2.82516 0.52944 7
 4 2 20 2.56667 0.52223 9
 4 2 20 2.9226 0.52695 8
 -4 2 -20 2.6438 0.43544 6
 -4 -2 -20 2.30987 0.46178 6
 4 2 20 2.83913 0.4952 6
 -4 -2 -21 36.6133 1.98902 3
 -4 2 -21 39.6989 2.01132 3
 -4 -2 -21 37.924 1.98624 13
 -4 -2 -21 37.1804 1.99033 12
 -4 2 -21 37.8314 1.95299 6
 -4 -2 -21 40.2879 2.00834 6
 4 2 21 35.4492 2.00966 6
 4 2 21 35.1432 2.01657 9
 4 -2 21 35.5936 1.98602 10
 4 2 21 35.8325 1.97853 11
 4 -2 21 36.9623 1.9959 11
 -4 2 -21 35.8149 1.9445 9
 4 2 21 35.9173 1.92358 10
 4 2 21 32.7402 2.04051 8
 4 2 21 34.1987 2.07799 7
 4 -2 21 33.3675 1.96334 1
 4 2 21 34.0133 1.97234 1
 4 2 22 0.73381 0.50942 1
 4 -2 22 0.78393 0.48525 1
 -4 -2 -22 0.50973 0.46991 12
 -4 2 -22 0.71737 0.47974 6
 4 2 22 0.54973 0.48985 6
 4 2 22 -0.13863 0.45975 11
 4 -2 22 0.36958 0.49088 11
 4 2 22 0.05393 0.38178 10
 4 2 22 0.41397 0.57694 8
 -4 2 -22 -0.0889 0.48844 9
 4 2 22 -0.49672 0.54456 9
 -4 2 -22 0.52454 0.5474 3
 -4 -2 -22 -0.25687 0.47493 3
 4 2 23 4.06853 0.58342 1
 4 -2 23 3.39482 0.57236 1
 -4 2 -23 5.15705 0.56193 6
 4 2 23 3.77588 0.59167 6
 4 2 23 4.4207 0.60549 11
 4 2 23 3.94806 0.51535 10
 4 -2 23 4.57532 0.63375 11
 -4 -2 -23 4.64692 0.62556 12
 4 2 23 2.96821 0.59272 8
 4 2 23 3.07896 0.65005 9
 -4 2 -23 4.9636 0.65262 3
 -4 -2 -23 4.01859 0.61479 3
 -4 2 -24 1.19789 0.51301 6
 4 2 24 1.22283 0.56369 6
 4 -2 24 0.86906 0.58757 11
 4 2 24 1.02769 0.47293 10
 4 2 24 1.90762 0.58326 11
 -4 -2 -24 1.72853 0.62299 12
 4 2 24 1.42236 0.60647 9
 -4 -2 -24 2.62711 0.61867 3
 -4 2 -24 1.17319 0.60347 3
 -4 -2 -25 44.5501 2.44414 12
 -4 -2 -25 41.9419 2.4343 3
 -4 2 -25 44.2826 2.44348 3
 4 2 25 41.8839 2.45002 6
 4 -2 25 46.1866 2.44526 11
 4 2 25 39.0208 2.47059 9
 4 2 25 45.6495 2.42199 11
 4 2 25 46.2743 2.35691 10
 -4 -2 -26 0.99845 0.68898 12
 -4 2 -26 2.00777 0.78161 3
 -4 -2 -26 2.35266 0.71946 3
 4 2 26 2.38674 0.62413 6
 4 2 26 2.20784 0.60529 11
 4 -2 26 1.70658 0.65083 11
 4 2 26 2.17639 0.66313 9
 4 2 26 2.14234 0.52684 10
 -4 -2 -27 25.9903 1.742 12
 4 2 27 29.3671 1.57906 10
 4 -2 27 27.8284 1.66149 11
 4 2 27 27.6225 1.74794 9
 4 2 27 26.3593 1.6382 11
 -4 -2 -27 24.2594 1.70051 3
 -4 2 -27 24.8664 1.71596 3
 4 2 27 27.4419 1.71118 6
 4 2 28 0.24674 0.60635 6
 4 3 0 1.05088 0.36241 12
 4 -3 0 0.5375 0.3421 2
 -4 -3 0 0.50185 0.23347 2
 -4 3 0 1.21492 0.27868 4
 -4 -3 0 0.65778 0.2628 4
 4 3 0 1.09903 0.30392 5
 -4 -3 0 1.38443 0.29531 14
 -4 3 0 0.60728 0.26794 2
 4 3 0 0.57422 0.38373 2
 -4 -3 1 34.7542 1.84838 14
 -4 3 -1 35.4779 1.7617 14
 4 3 1 32.0568 1.87441 14
 -4 -3 -1 37.4375 1.8445 14
 4 3 -1 36.3 1.90365 12
 4 3 1 32.7565 1.8558 12
 4 3 -1 36.3835 1.84749 5
 -4 -3 -1 37.996 1.8192 4
 -4 3 1 32.8509 1.82893 4
 -4 3 -1 34.1632 1.85254 5
 -4 -3 1 31.771 1.82202 4
 -4 3 -1 35.4935 1.81159 4
 4 -3 -1 36.1847 1.78818 8
 4 -3 -1 36.2597 1.89865 2
 4 -3 1 32.6062 1.89609 2
 -4 -3 -1 38.5334 1.82594 2
 4 3 -1 31.0193 1.88773 2
 4 3 1 32.5688 1.88973 2
 -4 -3 1 36.5347 1.82508 2
 -4 3 -1 36.7329 1.82391 2
 4 3 2 7.23925 0.50657 3
 4 -3 -2 6.79952 0.61128 2
 4 3 -2 7.30734 0.60702 2
 4 -3 2 7.12348 0.49718 3
 -4 3 -2 7.5125 0.50778 2
 -4 -3 -2 7.63179 0.49957 2
 -4 -3 2 7.23943 0.51545 2
 4 -3 2 5.95869 0.63573 2
 4 3 2 6.9403 0.53631 13
 -4 -3 2 7.84272 0.56279 14
 -4 -3 -2 6.80063 0.50468 14
 4 3 2 7.19207 0.5702 14
 -4 3 -2 7.28913 0.40154 14
 4 3 2 7.07385 0.53016 12
 4 3 -2 6.99958 0.66974 12
 -4 3 -2 6.78945 0.58255 5
 -4 3 -2 7.38988 0.478 4
 -4 -3 -2 7.68114 0.4813 4
 4 3 -2 6.93081 0.5693 5
 4 -3 -2 7.48327 0.49167 8
 -4 3 -2 6.65141 0.50223 7
 4 3 2 7.41239 0.52427 6
 4 3 3 8.06688 0.51666 3
 4 -3 3 7.54493 0.506 3
 4 -3 -3 8.50627 0.65139 2
 -4 3 -3 6.80092 0.5106 2
 -4 -3 -3 7.96851 0.51368 2
 4 3 -3 6.54657 0.67323 2
 4 3 3 8.27219 0.55025 13
 -4 -3 3 7.61743 0.60043 14
 4 3 3 9.12986 0.60486 14
 -4 -3 -3 6.98207 0.5141 14
 -4 3 -3 7.18943 0.40835 14
 -4 -3 -3 6.50868 0.58388 12
 4 3 3 7.95153 0.55564 12
 -4 3 -3 7.42237 0.6454 5
 -4 -3 -3 6.72466 0.48437 4
 -4 3 -3 7.24512 0.48805 4
 4 3 -3 9.59727 0.65952 5
 -4 3 -3 7.94137 0.50069 10
 4 3 -3 6.8286 0.74328 12
 -4 3 -3 6.86496 0.502 7
 4 -3 -3 6.6086 0.54428 8
 4 -3 -3 6.64428 0.5491 7
 4 3 3 7.95288 0.53721 6
 4 -3 3 8.03045 0.41487 6
 4 -3 4 11.1213 0.68916 3
 4 3 4 10.9226 0.6887 3
 -4 -3 -4 12.9083 0.71374 2
 -4 3 -4 12.053 0.71919 2
 4 -3 -4 11.7812 0.84427 2
 4 3 -4 14.4841 0.97533 2
 -4 3 -4 11.0545 0.6778 1
 -4 -3 -4 11.6609 0.67989 1
 -4 -3 -4 13.2374 0.72792 14
 4 3 4 10.5156 0.74017 14
 -4 -3 4 11.2172 0.82376 14
 4 3 4 12.0785 0.73383 13
 -4 -3 -4 10.5739 0.76896 12
 4 3 4 9.655 0.71834 12
 4 3 -4 14.861 0.89293 5
 -4 3 -4 13.0902 0.89026 5
 -4 3 -4 12.2006 0.69362 10
 4 -3 -4 11.2272 0.82668 8
 -4 3 -4 12.3074 0.68146 7
 4 -3 -4 10.427 0.78902 7
 4 3 4 11.6235 0.72086 6
 4 -3 4 12.1053 0.61117 6
 -4 3 -5 12.772 0.74563 2
 4 -3 5 11.606 0.69403 3
 4 3 5 11.0573 0.69526 3
 4 -3 -5 12.3561 0.8859 2
 -4 -3 -5 13.4559 0.72615 2
 -4 -3 -5 12.5285 0.68531 1
 -4 3 -5 11.8015 0.68824 1
 4 3 5 12.0484 0.75469 14
 -4 -3 -5 13.0793 0.73084 14
 4 3 5 11.1759 0.72803 13
 -4 -3 5 11.1487 0.86557 14
 4 3 5 11.9528 0.74157 12
 -4 -3 -5 12.7308 0.77375 12
 4 3 5 9.76516 0.71741 4
 4 -3 5 10.5645 0.73141 4
 -4 3 -5 16.7701 1.00248 5
 -4 3 -5 12.2325 0.70789 10
 -4 3 -5 12.4618 0.66861 7
 4 -3 5 11.7455 0.62157 6
 4 3 5 11.2035 0.7213 6
 4 3 6 4.95863 0.3895 3
 4 -3 -6 5.40028 0.63417 2
 4 -3 6 4.84951 0.38392 3
 -4 -3 -6 4.85099 0.41161 2
 -4 3 -6 5.50423 0.39378 1
 -4 -3 -6 5.47739 0.39159 1
 4 3 -6 1.9778 0.78505 2
 -4 3 -6 4.8226 0.44807 2
 4 3 6 4.88996 0.44111 13
 4 3 6 4.3198 0.43509 14
 -4 -3 -6 5.41139 0.42363 14
 4 3 6 5.32545 0.44162 12
 -4 -3 -6 5.02611 0.47295 12
 -4 3 -6 3.65575 0.70173 5
 4 -3 6 4.85651 0.486 5
 4 -3 6 5.08501 0.41875 4
 -4 -3 6 5.37437 0.52671 5
 4 3 6 5.28716 0.43637 4
 -4 3 -6 5.02386 0.41403 10
 -4 3 -6 5.59688 0.4217 11
 -4 -3 -6 5.84638 0.37982 11
 4 -3 -6 4.6571 0.77554 7
 4 -3 6 5.58876 0.30757 6
 4 3 6 5.55605 0.42721 6
 -4 3 -7 8.02475 0.52628 1
 4 3 7 8.23584 0.56382 1
 4 3 -7 4.76196 0.90967 2
 4 -3 7 7.93656 0.56466 1
 -4 -3 -7 7.65866 0.52333 1
 4 3 7 8.92207 0.57285 13
 4 -3 7 8.74847 0.47502 14
 4 3 7 8.25668 0.59187 14
 4 3 7 8.64075 0.57331 12
 -4 -3 -7 8.12243 0.59483 12
 4 -3 7 8.34819 0.60606 5
 4 3 7 8.71415 0.57192 4
 4 -3 7 8.48781 0.55344 4
 -4 -3 7 6.15103 0.62767 5
 -4 3 -7 8.73079 0.55901 10
 -4 -3 -7 8.0996 0.51226 11
 -4 3 -7 8.74648 0.55081 11
 -4 3 -7 7.42156 0.57084 2
 4 -3 7 8.50607 0.52714 3
 4 3 7 8.61316 0.53719 3
 -4 -3 -7 8.7821 0.57336 2
 4 3 7 8.5246 0.56459 6
 4 -3 7 8.42392 0.45865 6
 -4 3 -8 2.287 0.38105 2
 4 3 8 3.24323 0.34597 1
 -4 3 -8 2.45533 0.30275 1
 -4 -3 -8 2.33509 0.29543 1
 4 -3 8 2.48644 0.34739 1
 4 -3 8 2.76214 0.22516 14
 4 3 8 2.94356 0.36308 13
 4 3 8 2.34336 0.35467 14
 -4 -3 -8 1.93393 0.37191 12
 4 3 8 2.88156 0.35614 12
 4 3 8 3.0431 0.3464 4
 4 -3 8 2.55711 0.4018 5
 -4 -3 -8 2.19091 0.36992 6
 4 -3 8 2.21292 0.30454 4
 -4 -3 -8 2.57256 0.2846 11
 -4 3 -8 2.58129 0.32427 11
 -4 3 -8 2.60651 0.33088 10
 4 3 8 3.16366 0.31857 3
 4 -3 8 3.44687 0.30388 3
 4 3 8 2.6745 0.35376 6
 4 -3 8 3.23436 0.22644 6
 4 3 9 8.80201 0.62698 1
 -4 3 -9 9.21833 0.61153 1
 4 -3 9 10.3693 0.64155 1
 -4 -3 -9 9.52046 0.6129 1
 -4 -3 -9 9.29728 0.67499 13
 4 3 9 9.98826 0.64781 13
 4 -3 9 10.3292 0.5461 14
 4 3 9 9.47501 0.65567 14
 -4 3 -9 9.7475 0.52028 12
 4 3 9 11.975 0.66207 12
 -4 -3 -9 9.30312 0.66662 12
 4 -3 9 10.9652 0.71486 5
 4 -3 9 10.7923 0.6325 4
 4 3 9 9.73472 0.62681 4
 -4 3 -9 8.79216 0.63311 10
 -4 -3 -9 10.0398 0.60332 11
 -4 3 -9 9.49277 0.63096 11
 -4 -3 -9 9.74559 0.63304 3
 -4 3 -9 8.90697 0.63542 3
 4 3 9 11.5357 0.62195 3
 4 -3 9 9.89075 0.61137 3
 -4 -3 -9 8.7501 0.66626 6
 -4 3 -9 8.95336 0.55603 6
 4 3 9 10.7928 0.64632 6
 4 -3 9 11.6093 0.56887 6
 -4 3 -10 1.90198 0.29955 1
 4 3 10 1.84066 0.30353 1
 4 -3 10 1.34432 0.31229 1
 -4 -3 -10 1.66106 0.30819 1
 4 -3 10 1.57089 0.19529 14
 4 3 10 1.26889 0.30123 13
 4 3 10 1.40175 0.32147 14
 4 3 10 1.76987 0.30751 12
 -4 3 -10 1.87277 0.16577 12
 -4 -3 -10 1.37886 0.36657 12
 -4 -3 -10 1.92834 0.3697 13
 -4 -3 -10 2.23846 0.36513 6
 -4 3 -10 1.86254 0.22459 6
 4 -3 10 1.92509 0.42229 5
 4 3 10 1.27698 0.29351 4
 4 -3 10 1.68542 0.31211 4
 -4 3 -10 1.64415 0.33044 10
 -4 -3 -10 2.20532 0.29313 11
 -4 3 -10 2.04979 0.33322 11
 -4 -3 -10 2.25684 0.33557 3
 -4 3 -10 1.50427 0.32335 3
 4 -3 10 1.55714 0.22101 6
 4 3 10 1.77112 0.33383 6
 4 -3 11 9.43774 0.65558 1
 4 3 11 8.77298 0.64634 1
 -4 3 -11 10.1065 0.6572 1
 -4 -3 -11 11.5548 0.65818 1
 -4 -3 -11 10.6285 0.70892 13
 4 3 11 9.74322 0.68193 14
 4 3 11 10.0352 0.66921 12
 -4 3 -11 11.1101 0.55278 12
 -4 -3 -11 10.4171 0.71187 12
 4 -3 11 10.6505 0.79491 5
 -4 3 -11 10.9664 0.68643 11
 -4 3 -11 10.6333 0.70144 10
 4 -3 11 9.68548 0.66341 10
 -4 -3 -11 10.3952 0.60023 10
 -4 -3 -11 10.4933 0.65316 11
 -4 -3 -11 10.1253 0.67225 3
 -4 3 -11 10.3025 0.67162 3
 -4 -3 -11 11.481 0.71333 6
 4 3 11 9.696 0.67125 6
 -4 3 -11 9.67964 0.58722 6
 4 -3 12 5.75318 0.48136 1
 4 3 12 5.86215 0.47984 1
 -4 -3 -12 6.42155 0.52354 13
 4 3 12 5.17967 0.49458 14
 4 3 12 5.41789 0.49773 12
 -4 3 -12 5.95132 0.35288 12
 -4 -3 -12 5.78532 0.52243 12
 4 -3 12 6.56459 0.64974 5
 -4 3 -12 6.61205 0.53123 10
 -4 -3 -12 5.88829 0.40839 10
 4 -3 12 6.20198 0.4981 10
 -4 -3 -12 5.36552 0.47666 11
 -4 3 -12 5.70195 0.50644 11
 4 3 12 7.15994 0.5089 6
 -4 3 -12 6.21023 0.40124 6
 -4 -3 -12 6.89729 0.52838 6
 -4 3 -12 5.23222 0.47532 3
 -4 -3 -12 5.80165 0.48973 3
 -4 3 -13 20.1824 1.11681 3
 -4 -3 -13 18.9221 1.10651 3
 4 3 13 19.304 1.08916 1
 4 -3 13 17.7404 1.07644 1
 -4 -3 -13 17.9992 1.11542 13
 4 3 13 21.8442 1.12465 14
 4 3 13 21.047 1.11674 12
 -4 3 -13 18.5806 0.99406 12
 -4 -3 -13 19.2379 1.13061 12
 4 -3 13 23.2281 1.29052 5
 -4 -3 -13 18.5809 1.03235 10
 -4 3 -13 17.825 1.11561 11
 4 -3 13 20.9719 1.11695 10
 -4 3 -13 17.8356 1.11944 10
 4 3 13 23.1379 1.15792 8
 -4 3 -13 19.1524 1.02591 6
 4 3 13 21.0382 1.11514 6
 -4 -3 -13 17.3289 1.11468 6
 -4 -3 -14 -0.02417 0.33449 3
 -4 3 -14 0.64867 0.33889 3
 4 -3 14 0.94635 0.33085 1
 4 3 14 0.04439 0.29431 1
 4 3 14 -0.0262 0.33848 14
 -4 -3 -14 0.28302 0.377 12
 -4 3 -14 0.83477 0.1823 12
 -4 -3 -14 1.65195 0.39501 13
 -4 -3 -14 0.79917 0.3734 6
 4 -3 14 0.85352 0.30562 10
 -4 3 -14 0.86981 0.41289 10
 -4 -3 -14 0.92673 0.2599 10
 4 3 14 1.10334 0.36515 8
 -4 3 -14 0.43513 0.22856 6
 4 3 14 0.48851 0.33587 6
 4 3 14 -0.03009 0.37726 7
 -4 -3 -15 7.96413 0.60291 3
 -4 3 -15 9.20042 0.62038 3
 -4 -3 -15 7.66564 0.61508 13
 4 3 15 8.11309 0.60626 14
 -4 -3 -15 7.92999 0.63638 12
 4 3 15 7.77559 0.58336 1
 4 -3 15 7.26129 0.57615 1
 4 -3 15 7.46169 0.58829 11
 -4 3 -15 7.55505 0.64735 10
 -4 -3 -15 8.04116 0.51974 10
 4 3 15 6.44167 0.60601 9
 4 -3 15 7.45325 0.60529 10
 4 3 15 7.70886 0.64082 8
 4 3 15 6.93623 0.63809 7
 4 3 15 6.75383 0.58073 6
 -4 -3 -15 8.61625 0.64227 6
 -4 3 -15 8.27251 0.51276 6
 -4 3 -16 1.93644 0.39485 3
 -4 -3 -16 1.73107 0.38623 3
 4 3 16 2.25166 0.43173 14
 -4 -3 -16 1.72059 0.41976 13
 -4 -3 -16 2.2882 0.44051 12
 4 -3 16 1.05135 0.37383 1
 4 3 16 1.6382 0.40619 1
 4 3 16 1.63775 0.3687 11
 4 -3 16 1.45079 0.40578 11
 -4 -3 -16 1.92847 0.31618 10
 4 -3 16 1.69076 0.41467 10
 4 3 16 0.92012 0.40319 8
 4 3 16 1.48268 0.41252 9
 -4 -3 -16 1.60034 0.44313 6
 4 3 16 1.32843 0.42444 7
 4 3 16 1.47954 0.39866 6
 -4 3 -16 2.02973 0.30712 6
 -4 -3 -17 6.32679 0.57946 3
 -4 3 -17 6.89843 0.57243 3
 -4 -3 -17 7.86068 0.61119 13
 -4 -3 -17 6.75219 0.60799 12
 4 3 17 5.737 0.55527 1
 4 -3 17 5.23188 0.52559 1
 4 3 17 6.04959 0.53956 11
 -4 -3 -17 6.42211 0.49858 10
 4 -3 17 4.71144 0.56939 10
 4 -3 17 5.89118 0.573 11
 4 3 17 5.06853 0.56379 9
 4 3 17 6.12229 0.63639 7
 4 3 17 5.25076 0.59433 8
 -4 -3 -17 6.42184 0.57448 6
 -4 3 -17 7.66856 0.48502 6
 4 3 17 5.88047 0.57706 6
 -4 -3 -18 1.12012 0.40636 3
 -4 3 -18 1.04264 0.42198 3
 -4 -3 -18 1.05384 0.44279 13
 -4 -3 -18 1.39974 0.43891 12
 4 3 18 0.90661 0.40994 1
 4 -3 18 2.46318 0.41782 1
 -4 -3 -18 0.54565 0.34526 10
 4 3 18 1.51249 0.40847 11
 4 -3 18 1.31486 0.43608 10
 4 -3 18 2.59324 0.46329 11
 4 3 18 1.44328 0.47578 8
 4 3 18 0.76594 0.47092 7
 4 3 18 1.17355 0.45944 9
 -4 3 -18 1.199 0.32364 6
 4 3 18 1.53682 0.41642 6
 -4 -3 -18 0.7777 0.4373 6
 -4 3 -19 11.4576 0.85856 3
 -4 -3 -19 12.362 0.82979 3
 -4 -3 -19 11.6663 0.8359 13
 -4 -3 -19 11.5297 0.84325 12
 4 -3 19 11.6626 0.79416 1
 4 3 19 10.0546 0.77986 1
 4 3 19 11.7394 0.79607 11
 4 3 19 11.2489 0.86308 9
 4 -3 19 10.7218 0.83517 10
 -4 3 -19 12.8868 0.77002 9
 4 -3 19 10.3459 0.82673 11
 4 3 19 11.1029 0.88546 8
 4 3 19 11.5703 0.91712 7
 -4 -3 -19 10.0399 0.83809 6
 -4 3 -19 12.8103 0.77492 6
 4 3 19 11.8836 0.86429 6
 -4 -3 -20 3.68264 0.54309 3
 -4 3 -20 3.16736 0.55711 3
 -4 -3 -20 3.05943 0.53743 13
 -4 -3 -20 3.8476 0.53718 12
 4 3 20 4.21532 0.54215 1
 4 -3 20 4.69831 0.51425 1
 4 -3 20 4.19772 0.56163 11
 4 3 20 3.71128 0.50606 11
 -4 3 -20 3.62326 0.45504 9
 4 3 20 2.71968 0.58132 9
 4 3 20 4.16326 0.6256 8
 4 3 20 3.48904 0.66389 7
 -4 3 -20 3.32822 0.43383 6
 4 3 20 4.10063 0.57219 6
 -4 -3 -21 4.56704 0.58711 3
 -4 3 -21 4.70504 0.5966 3
 -4 -3 -21 4.2472 0.57446 13
 -4 -3 -21 5.40553 0.61246 12
 4 -3 21 3.57382 0.53463 1
 4 3 21 3.8166 0.54777 1
 4 3 21 3.98232 0.53864 11
 4 -3 21 4.4493 0.59262 11
 -4 3 -21 3.59942 0.47899 9
 4 3 21 3.80924 0.68546 7
 4 3 21 3.49303 0.62244 8
 4 3 21 4.18268 0.61613 9
 -4 3 -21 3.68439 0.4772 6
 4 3 21 4.30431 0.56299 6
 -4 3 -22 1.75789 0.50323 3
 -4 -3 -22 1.61074 0.51949 3
 -4 -3 -22 2.52757 0.55174 13
 -4 -3 -22 2.61972 0.57998 12
 4 -3 22 1.59369 0.51854 1
 4 3 22 1.34621 0.54114 1
 4 3 22 2.21915 0.53828 11
 4 -3 22 1.97748 0.50816 11
 4 3 22 1.24729 0.61244 7
 4 3 22 1.39537 0.53066 8
 4 3 22 2.32088 0.59146 9
 -4 3 -22 0.9435 0.4652 9
 4 3 22 1.53776 0.5532 6
 -4 3 -22 1.87707 0.4515 6
 -4 3 -23 0.51046 0.5984 3
 -4 -3 -23 0.64909 0.52801 3
 -4 -3 -23 1.20534 0.5462 13
 -4 -3 -23 1.24828 0.53781 12
 4 -3 23 2.23123 0.49377 1
 4 3 23 2.43581 0.53674 1
 4 3 23 2.25446 0.52492 11
 4 -3 23 2.4712 0.57965 11
 4 3 23 1.29244 0.62336 7
 4 3 23 1.95491 0.62332 8
 4 3 23 1.55374 0.59713 9
 -4 3 -23 2.04861 0.4824 6
 4 3 23 1.84104 0.54421 6
 -4 3 -24 2.27557 0.67409 3
 -4 -3 -24 4.13966 0.67535 3
 -4 -3 -24 3.24813 0.67126 12
 -4 -3 -24 2.36868 0.66713 13
 4 3 24 2.95276 0.59359 11
 4 -3 24 3.01034 0.65233 11
 4 3 24 2.99736 0.65964 8
 4 3 24 1.67177 0.67172 9
 4 3 24 2.45749 0.74753 7
 4 3 24 3.38798 0.6345 6
 -4 3 -24 2.49842 0.55477 6
 -4 3 -25 2.71819 0.73762 3
 -4 -3 -25 3.97132 0.7027 3
 -4 -3 -25 1.86818 0.70158 12
 -4 -3 -25 3.38478 0.76084 13
 4 3 25 4.19402 0.68589 11
 4 3 25 2.52398 0.53859 10
 4 -3 25 4.76301 0.70795 11
 4 3 25 3.97964 0.80403 8
 4 3 25 3.40051 0.78031 9
 4 3 25 3.18751 0.75113 6
 -4 -3 -26 0.9037 0.64807 3
 -4 3 -26 1.84737 0.6514 3
 -4 -3 -26 -0.25948 0.66935 12
 -4 -3 -26 0.68565 0.6448 13
 4 3 26 0.87096 0.49734 10
 4 3 26 -0.25058 0.60814 11
 4 3 26 -0.06165 0.68539 9
 4 3 26 2.12162 0.65853 8
 4 3 26 0.22949 0.60816 6
 -4 -3 -27 3.07762 0.7835 13
 4 3 27 2.6022 0.55927 10
 4 3 27 2.17142 0.75424 9
 4 3 27 2.54921 0.66836 11
 -4 -3 -27 2.20733 0.78928 12
 -4 -3 -27 2.15808 0.69469 3
 4 3 27 2.54403 0.63923 6
 -4 -3 -28 1.41567 0.79805 13
 -4 -3 -28 2.17334 0.81373 12
 4 3 28 1.27766 0.6445 6
 -4 -3 -28 0.83365 0.74386 3
 4 3 28 0.69164 0.61621 11
 4 3 28 2.56799 0.56104 10
 4 3 28 1.81265 0.65905 9
 4 3 29 0.73537 0.63178 9
 4 3 29 1.42295 0.58044 10
 -4 -3 -29 0.89061 0.87087 12
 4 3 29 1.67179 0.6307 6
 4 -4 0 1.12307 0.48989 2
 -4 -4 0 1.0614 0.33017 2
 4 -4 0 1.4151 0.17334 13
 -4 4 0 1.46049 0.16954 14
 -4 -4 0 1.29426 0.31925 14
 4 4 0 1.21677 0.37115 13
 4 4 0 1.58903 0.39028 12
 4 -4 0 1.50014 0.13797 12
 -4 4 0 1.44668 0.28418 4
 -4 4 0 1.33687 0.42281 5
 4 4 0 2.17019 0.42272 5
 -4 -4 0 1.25809 0.25616 4
 4 4 0 0.74411 0.38064 6
 -4 4 0 1.4674 0.24715 10
 -4 4 0 1.24473 0.31568 7
 4 4 0 0.99944 0.47785 2
 -4 4 0 1.7311 0.33111 2
 -4 -4 1 14.3759 0.79657 2
 4 -4 1 11.9646 0.74207 3
 4 -4 1 10.9473 0.88904 2
 4 4 1 11.8997 0.74093 3
 4 -4 -1 10.9689 0.91199 2
 -4 -4 -1 14.3193 0.8063 2
 4 4 -1 11.9172 0.9201 2
 4 4 1 13.4725 0.92978 2
 -4 4 -1 13.2888 0.78678 2
 4 4 1 12.2931 0.81722 13
 4 -4 1 12.038 0.66033 13
 -4 -4 1 11.9656 0.78038 14
 -4 -4 -1 12.532 0.77888 14
 4 -4 -1 13.1671 0.68108 13
 4 4 1 12.2481 0.81442 12
 4 4 -1 12.0105 0.83867 12
 4 4 -1 13.236 0.84725 5
 -4 4 -1 12.8097 0.8558 5
 -4 -4 -1 13.301 0.72847 4
 -4 -4 1 13.3775 0.74312 4
 -4 4 1 13.1465 0.75122 4
 -4 4 -1 12.2288 0.72638 4
 4 -4 -1 12.7956 0.67028 9
 -4 4 -1 12.8991 0.72785 10
 -4 4 1 11.612 0.78163 7
 -4 4 -1 11.9028 0.76466 7
 4 4 1 13.139 0.80304 6
 4 -4 2 0.56252 0.45048 2
 -4 -4 2 0.10313 0.29565 2
 -4 -4 -2 0.68522 0.31806 14
 4 4 2 -0.03122 0.39381 14
 -4 -4 2 0.1457 0.30091 14
 4 4 2 0.80158 0.34492 13
 4 4 2 0.56404 0.33284 12
 4 4 -2 0.56168 0.43239 12
 -4 -4 2 0.26098 0.25493 4
 -4 4 -2 0.30051 0.36529 5
 -4 4 2 -0.05777 0.2942 4
 4 4 2 0.23536 0.32812 6
 4 4 -2 0.78474 0.38885 5
 -4 4 -2 -0.01584 0.25329 10
 -4 4 -2 0.09331 0.27283 7
 -4 4 2 0.05653 0.30565 7
 4 -4 -2 0.35336 0.19003 9
 -4 -4 -2 0.09653 0.32275 2
 4 -4 2 0.12905 0.25264 3
 4 4 2 0.25922 0.25276 3
 4 -4 -2 0.45848 0.46998 2
 -4 4 -2 -0.26873 0.31407 2
 4 4 -2 0.54118 0.48938 2
 4 4 -3 23.2136 1.42541 2
 -4 4 -3 22.2044 1.24426 2
 4 -4 -3 19.3202 1.35271 2
 4 -4 3 22.5653 1.19234 3
 4 4 3 22.9152 1.1954 3
 -4 -4 -3 24.219 1.25211 2
 -4 -4 3 22.5033 1.25768 14
 4 4 3 21.75 1.28738 14
 -4 -4 -3 24.2601 1.2479 14
 4 4 3 23.4209 1.2718 13
 4 4 3 23.0591 1.26872 12
 4 4 -3 22.4847 1.35641 12
 -4 4 -3 23.3815 1.32963 5
 4 4 -3 22.9025 1.32396 5
 -4 4 -3 23.3622 1.20675 10
 4 -4 -3 20.2003 1.20937 9
 -4 4 -3 22.661 1.18073 8
 -4 4 3 20.4957 1.27065 7
 -4 4 -3 20.7415 1.19614 7
 4 4 3 22.6447 1.24918 6
 -4 -4 -4 9.44107 0.64509 2
 -4 4 -4 8.9367 0.63029 2
 4 4 -4 10.5739 0.87674 2
 4 -4 4 8.17867 0.57063 3
 4 -4 -4 8.92966 0.80113 2
 4 4 4 9.37636 0.57802 3
 -4 4 -4 8.8208 0.56767 1
 -4 -4 -4 9.13074 0.56613 1
 -4 -4 4 9.99413 0.6726 14
 4 4 4 9.63233 0.69759 14
 4 4 4 8.78214 0.66692 13
 -4 -4 -4 8.55756 0.62476 14
 4 4 4 9.25421 0.65342 12
 4 4 -4 11.1857 0.84523 12
 -4 -4 -4 9.52842 0.69637 12
 4 4 -4 11.7634 0.79668 5
 -4 4 -4 10.0347 0.78722 5
 -4 4 -4 10.4667 0.59722 11
 -4 4 -4 9.40518 0.59533 10
 -4 4 -4 9.59879 0.5483 8
 -4 4 4 9.283 0.70587 7
 4 4 4 9.76537 0.64657 6
 4 -4 -5 19.434 1.26918 2
 -4 4 -5 17.6982 1.06945 2
 -4 -4 -5 19.4967 1.08659 2
 4 4 -5 19.9718 1.31507 2
 4 4 5 18.9495 1.01131 3
 4 -4 5 17.4742 1.00378 3
 -4 -4 -5 19.0608 1.0067 1
 -4 4 -5 18.9327 1.0062 1
 4 4 5 18.4396 1.10303 14
 4 4 5 17.967 1.08371 13
 -4 -4 5 17.2075 1.09892 14
 -4 -4 -5 19.5608 1.06411 14
 4 4 5 20.0889 1.08026 12
 -4 -4 -5 19.8113 1.12513 12
 4 4 -5 18.2181 1.26606 12
 4 4 -5 20.3959 1.22056 5
 -4 4 -5 18.9276 1.21787 5
 -4 4 -5 17.7634 1.03343 10
 -4 -4 -5 18.4214 0.98998 11
 -4 4 -5 19.349 1.02881 11
 -4 4 -5 18.7634 0.9777 8
 -4 4 5 16.9142 1.12882 7
 4 4 5 18.3544 1.06339 6
 4 4 6 3.04294 0.31342 3
 4 4 6 3.21062 0.40813 4
 4 4 -6 3.97569 0.83206 2
 4 -4 6 3.25971 0.39079 4
 4 -4 6 3.8342 0.32569 3
 -4 4 -6 3.35451 0.41886 2
 -4 -4 -6 3.20739 0.41379 2
 4 -4 -6 3.37566 0.67701 2
 -4 -4 -6 4.08095 0.3364 1
 -4 4 -6 3.57771 0.33049 1
 4 4 6 3.73397 0.46184 14
 -4 -4 6 3.45874 0.48103 14
 -4 -4 -6 3.91865 0.47908 12
 4 4 6 3.23985 0.41036 12
 4 4 6 3.63456 0.4132 13
 -4 4 -6 3.54012 0.63875 5
 4 4 -6 4.41172 0.62325 5
 -4 4 -6 3.06201 0.36194 11
 -4 -4 -6 3.18127 0.30216 11
 -4 4 -6 3.84967 0.37326 10
 -4 4 -6 3.42873 0.25958 8
 4 -4 -6 2.86439 0.41233 8
 -4 4 6 2.65995 0.43215 7
 4 4 6 2.83804 0.39411 6
 -4 -4 -7 6.75053 0.55142 2
 4 -4 7 5.51666 0.42421 3
 4 4 -7 5.7967 0.97858 2
 -4 4 -7 6.36404 0.53657 2
 4 -4 -7 4.88607 0.82755 2
 4 4 7 5.80844 0.4287 3
 -4 4 -7 6.32804 0.44365 1
 -4 -4 -7 6.43218 0.44801 1
 4 4 7 5.43446 0.54777 14
 4 4 7 6.15431 0.52274 13
 -4 -4 7 5.90443 0.59128 14
 4 4 7 5.79009 0.49934 12
 -4 -4 -7 5.77567 0.57024 12
 4 4 7 5.68006 0.50178 4
 4 -4 7 5.54945 0.4715 4
 -4 4 -7 7.01805 0.74207 5
 4 4 -7 6.14467 0.73448 5
 -4 4 -7 6.24428 0.4744 11
 -4 4 -7 5.99823 0.48841 10
 -4 -4 -7 6.21273 0.4225 11
 4 -4 -7 5.70007 0.57828 8
 -4 4 -7 6.63562 0.36607 8
 4 4 7 6.28313 0.51175 6
 -4 4 -8 8.39118 0.61901 2
 4 -4 -8 8.96964 0.9826 2
 -4 -4 -8 8.28177 0.62835 2
 4 4 -8 6.83033 1.04321 2
 -4 4 -8 6.82111 0.50563 1
 4 4 8 7.4461 0.5567 1
 -4 -4 -8 7.51499 0.50902 1
 4 -4 8 6.77244 0.53875 1
 4 4 8 7.56519 0.58594 13
 4 4 8 7.21728 0.60548 14
 -4 -4 -8 7.83502 0.62226 12
 4 4 8 6.99472 0.57007 12
 -4 -4 8 6.85628 0.67817 5
 4 -4 8 6.78792 0.53753 4
 4 4 8 7.30106 0.56101 4
 -4 4 -8 7.21385 0.57103 10
 -4 4 -8 8.51707 0.54411 11
 -4 -4 -8 8.17765 0.49641 11
 4 -4 -8 6.67499 0.73139 8
 4 4 8 7.01254 0.57007 6
 -4 4 -9 45.5451 2.51842 2
 4 -4 -9 38.3963 2.75049 2
 -4 -4 -9 52.0778 2.52489 2
 4 4 9 48.5835 2.45395 1
 4 -4 9 49.3867 2.45219 1
 -4 -4 -9 45.6241 2.43162 1
 -4 4 -9 45.347 2.42625 1
 4 -4 9 48.216 2.36744 14
 4 4 9 47.4239 2.48803 14
 4 4 9 48.7237 2.48726 13
 4 4 9 47.4553 2.47938 12
 -4 -4 -9 46.8829 2.50887 12
 4 -4 9 48.722 2.44807 4
 4 -4 9 46.9309 2.52557 5
 4 4 9 48.6696 2.4495 4
 -4 4 -9 46.9547 2.47288 10
 -4 -4 -9 47.1739 2.42287 11
 -4 4 -9 49.6276 2.45504 11
 4 -4 -9 45.9574 2.6549 7
 4 -4 -9 41.1718 2.62244 8
 4 4 9 54.5643 2.50198 6
 4 -4 10 5.92075 0.48865 1
 4 4 10 6.57797 0.50651 1
 -4 4 -10 5.64375 0.6296 2
 4 4 10 5.52614 0.52424 14
 4 -4 10 6.0857 0.35728 14
 4 4 10 5.57116 0.51778 12
 -4 -4 -10 6.26279 0.58609 13
 -4 -4 -10 5.83298 0.56667 12
 -4 -4 -10 5.64526 0.56443 6
 4 4 10 6.25716 0.49075 4
 4 -4 10 6.30082 0.641 5
 4 -4 10 5.85867 0.47659 4
 -4 4 -10 6.14194 0.55088 10
 -4 4 -10 5.88675 0.50868 11
 -4 -4 -10 5.84682 0.58131 2
 4 4 10 6.85404 0.53429 6
 4 -4 -10 3.88205 0.9037 7
 4 -4 11 10.42 0.67585 1
 4 4 11 9.27255 0.67154 1
 -4 -4 -11 10.6958 0.76226 13
 4 4 11 9.37006 0.71013 14
 4 -4 11 10.7518 0.56115 14
 -4 -4 -11 10.8262 0.77774 12
 4 4 11 10.8391 0.71616 12
 4 -4 11 11.3351 0.82028 5
 4 4 11 10.4733 0.67625 4
 4 -4 11 10.2725 0.66971 4
 -4 4 -11 9.75203 0.73253 10
 -4 4 -11 9.73499 0.69948 11
 -4 -4 -11 10.0643 0.69231 3
 -4 4 -11 10.7964 0.7087 3
 -4 4 -11 9.96676 0.82004 2
 -4 4 -11 9.57538 0.56916 6
 4 4 11 10.8439 0.71414 6
 -4 -4 -11 11.7619 0.76177 6
 4 4 12 1.82323 0.36392 1
 -4 4 -12 2.51902 0.53299 2
 4 -4 12 1.11409 0.34244 1
 4 -4 12 1.83351 0.20423 14
 4 4 12 1.37119 0.40449 14
 4 4 12 1.44539 0.38088 12
 -4 -4 -12 2.14754 0.45929 12
 -4 -4 -12 1.97974 0.46007 13
 4 -4 12 2.16943 0.51451 5
 4 -4 12 1.97779 0.34174 4
 4 4 12 1.25634 0.32694 4
 -4 -4 -12 1.00559 0.4493 6
 -4 4 -12 1.60097 0.22587 6
 4 -4 12 2.29928 0.36348 10
 -4 4 -12 2.42407 0.4202 10
 -4 -4 -12 1.66074 0.3802 3
 -4 4 -12 1.51137 0.38338 3
 4 4 12 1.67288 0.35931 6
 4 -4 13 2.63706 0.39208 1
 4 4 13 1.82751 0.37791 1
 4 4 13 2.13025 0.42606 14
 4 -4 13 2.32696 0.22785 14
 -4 -4 -13 2.32724 0.47425 13
 4 4 13 2.6258 0.42562 12
 -4 -4 -13 2.15389 0.47895 12
 -4 4 -13 2.05205 0.17996 12
 4 -4 13 1.80636 0.55828 5
 -4 -4 -13 2.40903 0.46183 6
 4 -4 13 2.1901 0.40614 10
 4 4 13 2.4419 0.4057 6
 -4 4 -13 1.85871 0.24949 6
 -4 -4 -13 2.32153 0.39232 3
 -4 4 -13 2.67532 0.41477 3
 -4 -4 -14 2.89078 0.44118 3
 -4 4 -14 3.5051 0.44499 3
 4 4 14 3.14312 0.42654 1
 4 -4 14 2.82376 0.41227 1
 4 4 14 3.97841 0.49651 14
 -4 -4 -14 2.90579 0.53507 12
 -4 4 -14 2.83277 0.22961 12
 -4 -4 -14 2.05989 0.52252 13
 4 -4 14 2.25011 0.66009 5
 -4 -4 -14 2.57872 0.49446 6
 4 -4 14 2.85721 0.43314 10
 -4 -4 -14 2.42189 0.33419 10
 4 4 14 3.40734 0.54036 8
 4 4 14 3.51845 0.46034 6
 -4 4 -14 3.36806 0.29578 6
 -4 4 -15 18.913 1.10436 3
 -4 -4 -15 18.7391 1.09579 3
 4 4 15 16.7619 1.07824 1
 4 -4 15 19.6372 1.0861 1
 4 4 15 18.7315 1.1271 14
 -4 -4 -15 18.888 1.16717 13
 -4 -4 -15 18.8206 1.15945 12
 4 -4 15 17.1843 1.30173 5
 -4 -4 -15 18.4234 1.02641 10
 4 4 15 19.0409 1.15455 9
 4 4 15 18.3784 1.16652 8
 4 4 15 18.8676 1.19529 7
 -4 -4 -15 18.6508 1.1386 6
 4 4 15 19.4992 1.12611 6
 -4 -4 -16 1.87773 0.43555 3
 -4 4 -16 1.27769 0.42249 3
 4 4 16 1.26035 0.39936 1
 4 4 16 1.79812 0.44112 14
 -4 4 -16 1.26165 0.21687 12
 4 -4 16 1.12399 0.60599 5
 -4 -4 -16 0.09537 0.44575 6
 -4 -4 -16 1.05984 0.31475 10
 4 -4 16 1.19266 0.45601 10
 4 4 16 1.28175 0.48076 9
 4 4 16 1.7665 0.50607 8
 4 4 16 1.71005 0.53967 7
 -4 4 -16 1.5852 0.27691 6
 4 4 16 2.39048 0.46721 6
 -4 4 -17 6.78244 0.47998 6
 -4 -4 -17 6.18335 0.66364 12
 4 -4 17 7.53781 0.58581 1
 4 -4 17 6.65113 0.6061 11
 4 -4 17 7.5411 0.6473 10
 4 4 17 5.83153 0.66364 8
 -4 4 -17 5.25356 0.59855 3
 -4 4 -18 0.93213 0.46319 3
 -4 -4 -18 0.34367 0.41891 3
 4 4 18 0.30297 0.46157 14
 -4 -4 -18 0.5774 0.53675 12
 -4 -4 -18 0.36441 0.49203 13
 4 -4 18 0.72491 0.42503 1
 4 4 18 0.19195 0.38875 11
 4 -4 18 0.33219 0.42989 11
 4 -4 18 0.44538 0.46059 10
 4 4 18 0.52766 0.59274 7
 4 4 18 0.29165 0.54848 8
 -4 4 -18 0.54452 0.32082 6
 -4 -4 -19 1.87339 0.48116 3
 -4 4 -19 1.66789 0.50656 3
 4 4 19 2.50483 0.5491 14
 -4 -4 -19 2.14591 0.54275 13
 -4 -4 -19 3.06617 0.57453 12
 4 4 19 2.1776 0.49659 1
 4 -4 19 2.83001 0.47355 1
 4 4 19 2.06049 0.45134 11
 4 -4 19 1.9722 0.50154 11
 -4 4 -19 2.58779 0.34844 9
 4 4 19 2.02497 0.61862 7
 4 4 19 2.17577 0.58912 8
 4 4 19 2.33378 0.56742 9
 4 4 19 2.82033 0.53528 6
 -4 4 -19 1.42277 0.34938 6
 -4 -4 -20 1.58582 0.47191 3
 -4 4 -20 0.97731 0.47009 3
 4 4 20 0.44687 0.51999 14
 -4 -4 -20 0.11721 0.51234 13
 -4 -4 -20 1.01265 0.56749 12
 4 4 20 0.12027 0.48208 1
 4 -4 20 0.41286 0.45168 1
 4 -4 20 0.93557 0.49657 11
 4 4 20 0.63487 0.44066 11
 -4 4 -20 0.17218 0.34292 9
 4 4 20 0.10105 0.59867 7
 4 4 20 0.25721 0.53375 9
 4 4 20 0.04732 0.58816 8
 4 4 20 0.37046 0.50396 6
 -4 4 -20 0.28614 0.34589 6
 -4 4 -21 2.38489 0.44165 6
 4 4 21 1.6231 0.5891 6
 -4 -4 -21 2.2038 0.63661 12
 -4 -4 -21 1.75524 0.60786 13
 4 -4 21 2.00527 0.5063 1
 4 4 21 1.46358 0.52666 1
 4 -4 21 0.8058 0.53401 11
 4 4 21 0.94365 0.48296 11
 4 4 21 1.87396 0.66208 8
 4 4 21 1.78381 0.69016 7
 4 4 21 1.14969 0.6121 9
 -4 4 -21 1.9289 0.43643 9
 -4 4 -21 2.96669 0.56441 3
 -4 -4 -21 2.27543 0.5143 3
 -4 -4 -22 5.18623 0.65082 3
 -4 4 -22 6.20694 0.66782 3
 -4 -4 -22 4.33619 0.69635 13
 -4 -4 -22 4.98167 0.70456 12
 4 4 22 4.77758 0.63574 1
 4 -4 22 4.81167 0.61801 1
 4 -4 22 4.69753 0.64194 11
 4 4 22 5.37686 0.6191 11
 4 4 22 3.93696 0.84284 7
 4 4 22 4.96342 0.83078 8
 4 4 22 6.44001 0.80204 9
 -4 4 -22 4.82334 0.54517 6
 4 4 22 4.58693 0.73584 6
 -4 -4 -23 34.7151 1.93075 3
 -4 4 -23 34.4101 1.94111 3
 -4 -4 -23 33.5663 1.96244 13
 -4 -4 -23 36.1244 1.991 12
 4 4 23 35.2007 1.91475 1
 4 -4 23 32.1843 1.88185 1
 4 -4 23 36.3187 1.93713 11
 4 4 23 33.9688 1.89539 11
 4 4 23 33.2117 2.00413 9
 4 4 23 34.0324 2.04721 8
 4 4 23 31.4343 2.05879 7
 -4 4 -23 34.3637 1.84365 6
 4 4 23 32.5645 1.99148 6
 -4 -4 -24 -0.08041 0.54105 3
 -4 4 -24 0.53658 0.55971 3
 -4 -4 -24 0.57472 0.61802 12
 -4 -4 -24 1.54063 0.65282 13
 4 4 24 0.60729 0.53494 11
 4 -4 24 0.16164 0.55492 11
 4 4 24 -0.28127 0.68376 9
 4 4 24 -0.33381 0.78261 7
 4 4 24 -0.6166 0.69772 8
 -4 4 -24 0.35339 0.4438 6
 4 4 24 0.05348 0.58605 6
 -4 -4 -25 3.22249 0.6296 3
 -4 4 -25 4.23126 0.68064 3
 -4 -4 -25 4.50054 0.76645 12
 -4 -4 -25 2.72738 0.71331 13
 4 4 25 4.20263 0.62957 11
 4 -4 25 2.74897 0.64418 11
 4 4 25 2.00009 0.79736 7
 4 4 25 2.76422 0.77598 8
 4 4 25 3.48984 0.74929 9
 -4 4 -25 2.18589 0.54415 6
 4 4 25 2.7223 0.66754 6
 -4 4 -26 6.11523 0.78843 3
 -4 -4 -26 5.22793 0.74181 3
 -4 -4 -26 4.06746 0.83906 12
 -4 -4 -26 6.9328 0.85441 13
 4 4 26 5.5686 0.71505 11
 4 -4 26 4.95529 0.75284 11
 4 4 26 4.41257 0.8311 7
 4 4 26 3.99011 0.7773 8
 4 4 26 5.07689 0.81897 9
 4 4 26 6.55475 0.79019 6
 -4 4 -27 4.61569 0.82851 3
 -4 -4 -27 5.24804 0.79597 3
 -4 -4 -27 5.10816 0.89239 12
 -4 -4 -27 6.27028 0.89755 13
 4 -4 27 1.16054 0.71476 11
 4 4 27 5.88413 0.73505 11
 4 4 27 4.45771 0.80958 8
 4 4 27 2.38398 0.75972 9
 4 4 27 4.1871 0.81002 7
 4 4 27 4.11564 0.71554 6
 -4 4 -28 0.16035 0.7612 3
 -4 -4 -28 1.29936 0.73166 3
 -4 -4 -28 1.48701 0.87737 12
 -4 -4 -28 1.45782 0.84484 13
 4 -4 28 2.33371 0.70789 11
 4 4 28 1.30212 0.7744 9
 4 4 28 1.33689 0.6514 11
 4 4 28 1.17894 0.72643 8
 4 4 28 0.60049 0.64395 6
 -4 -4 -29 16.2361 1.41053 13
 4 4 29 17.7109 1.35004 9
 4 4 29 19.0265 1.24842 11
 -4 -4 -29 14.6446 1.41497 12
 -4 -4 -29 14.7805 1.2566 3
 4 4 29 14.5796 1.23185 6
 4 4 30 2.88838 0.82902 9
 -4 -4 -30 2.12884 1.04676 12
 -4 -4 -30 2.9609 1.1128 13
 4 -5 0 10.5894 0.93628 2
 4 -5 0 9.69909 0.60352 3
 -4 -5 0 11.9449 0.77896 2
 4 5 0 7.49126 0.93675 2
 4 5 0 8.4837 0.59959 3
 -4 5 0 10.9799 0.74445 2
 -4 -5 0 9.77172 0.66541 14
 4 5 0 9.57958 0.72102 13
 4 5 0 9.42566 0.7207 12
 4 -5 0 9.56473 0.51223 12
 -4 5 0 8.93297 0.5868 4
 4 5 0 10.3831 0.82905 5
 -4 5 0 9.97754 0.83639 5
 -4 5 0 9.05038 0.6035 10
 -4 5 0 9.72398 0.6607 8
 -4 5 0 9.04212 0.69354 7
 4 5 0 9.0201 0.69666 6
 4 -5 -1 27.1011 1.54088 3
 4 -5 1 26.7111 1.77444 2
 -4 -5 1 31.8222 1.67067 2
 4 -5 1 30.4889 1.53252 3
 -4 5 -1 27.2873 1.62502 2
 4 -5 -1 23.864 1.76615 2
 4 5 -1 27.8028 1.54621 3
 -4 -5 -1 28.9949 1.64516 2
 4 5 -1 25.7643 1.81072 2
 4 5 1 31.5308 1.53552 3
 4 5 -1 27.5726 1.65729 13
 4 5 1 29.5103 1.64071 13
 -4 -5 1 32.1156 1.6052 14
 -4 -5 -1 28.3345 1.5869 14
 4 -5 -1 28.5629 1.47993 12
 4 5 1 31.0817 1.63667 12
 4 5 -1 28.8377 1.64302 12
 4 5 1 31.8986 1.70449 5
 -4 5 1 31.2928 1.53578 4
 4 5 -1 29.1503 1.71199 5
 -4 5 1 34.0053 1.73512 5
 -4 -5 1 31.2135 1.5309 4
 -4 5 -1 32.3818 1.73559 5
 -4 5 -1 28.9206 1.55045 10
 -4 5 1 30.512 1.54077 10
 -4 5 -1 27.745 1.56746 8
 -4 5 1 28.5338 1.5996 8
 -4 5 1 27.4416 1.6201 7
 -4 5 -1 27.9067 1.59846 7
 4 5 1 31.3053 1.61397 6
 4 5 -1 31.8863 1.64215 6
 4 -5 -2 3.63881 0.80272 2
 -4 5 -2 5.1858 0.56559 2
 4 -5 2 5.66886 0.42048 3
 4 5 -2 5.60435 0.85976 2
 -4 -5 2 7.16318 0.63239 2
 4 5 2 6.29113 0.42208 3
 -4 -5 -2 5.79764 0.6143 2
 4 -5 2 6.1136 0.81467 2
 -4 -5 -2 6.61056 0.51557 14
 -4 -5 2 5.99005 0.52071 14
 4 5 2 6.25679 0.70773 14
 4 -5 -2 5.58302 0.36015 12
 4 5 2 6.24146 0.56122 12
 4 5 2 5.58395 0.56818 13
 4 5 -2 5.29654 0.61794 12
 4 5 -2 5.67956 0.6274 13
 -4 5 2 6.00404 0.45395 4
 -4 -5 2 5.69035 0.43761 4
 -4 5 -2 4.63136 0.67832 5
 4 5 -2 7.29254 0.76255 5
 4 5 -2 6.92678 0.59884 6
 -4 5 -2 5.50666 0.46862 10
 -4 5 2 5.98831 0.43627 10
 -4 5 -2 5.73338 0.45232 11
 -4 5 2 4.20539 0.58473 7
 -4 5 2 4.36286 0.52278 8
 -4 5 -2 4.98604 0.45769 8
 4 5 2 6.31234 0.54096 6
 -4 5 -2 5.62558 0.51295 7
 4 -5 -2 5.51763 0.33224 6
 -4 5 -3 15.7787 1.04975 2
 -4 -5 -3 19.7105 1.07417 2
 4 -5 3 18.0333 0.91914 3
 4 -5 -3 16.8666 1.26277 2
 4 5 -3 13.583 1.29462 2
 4 5 3 16.972 0.91804 3
 4 5 3 16.56 1.03469 13
 4 -5 -3 14.742 0.91488 13
 4 5 3 20.5821 1.15789 14
 -4 -5 -3 18.315 0.99718 14
 -4 -5 3 16.8851 1.01411 14
 4 -5 -3 15.7956 0.886 12
 4 5 3 18.0247 1.02664 12
 4 5 -3 16.7978 1.1161 12
 -4 5 -3 17.0159 1.17039 5
 4 5 -3 16.7647 1.19685 5
 -4 -5 3 17.786 0.9525 4
 -4 5 3 17.0035 0.95743 4
 -4 5 -3 18.0091 0.96818 10
 -4 5 3 17.6269 0.93101 10
 -4 -5 -3 16.7547 0.89264 11
 -4 5 -3 17.3988 0.94302 11
 -4 5 -3 15.9665 0.98749 7
 -4 5 3 15.4525 1.0338 8
 -4 5 3 14.9497 1.07204 7
 4 5 3 17.7263 1.01067 6
 4 -5 -3 15.5447 0.87959 6
 4 -5 4 0.97798 0.25409 3
 4 5 4 1.17962 0.26692 3
 -4 5 -4 1.31023 0.44178 2
 4 -5 -4 1.85392 0.75413 2
 4 5 -4 1.35468 0.80133 2
 -4 -5 -4 1.63979 0.46594 2
 -4 5 4 0.82398 0.37822 4
 -4 -5 -4 0.98096 0.36451 14
 4 -5 -4 0.89472 0.2691 13
 -4 -5 4 0.8186 0.3868 14
 4 5 4 0.97264 0.5146 14
 4 5 -4 0.59078 0.60843 12
 4 5 4 0.41129 0.42308 13
 4 5 4 0.46067 0.42365 12
 -4 -5 4 0.66968 0.34925 4
 -4 5 -4 1.74666 0.63987 5
 4 5 -4 1.66148 0.71099 5
 -4 -5 -4 0.69386 0.22901 11
 -4 5 4 0.40891 0.27277 10
 -4 5 -4 2.02595 0.31459 11
 -4 5 -4 0.70052 0.3474 10
 -4 5 4 1.71834 0.56174 7
 4 5 4 1.10649 0.37085 6
 4 -5 -4 0.7484 0.28781 6
 4 5 -5 58.1954 3.32573 2
 -4 -5 -5 66.882 3.09691 2
 -4 5 -5 58.7245 3.05996 2
 4 -5 -5 62.6961 3.2996 2
 4 -5 5 60.599 2.95967 3
 4 5 5 56.9192 2.95924 3
 -4 5 -5 53.7622 2.95296 1
 -4 -5 -5 58.2665 2.96015 1
 4 5 5 58.9514 3.08549 14
 -4 -5 5 59.4908 3.04621 14
 4 5 5 59.5717 3.05579 13
 4 -5 -5 61.0847 2.98565 13
 -4 -5 -5 60.1905 3.10533 12
 4 5 -5 63.643 3.17235 12
 4 5 5 57.1826 3.03111 12
 4 5 -5 66.8203 3.24226 5
 -4 5 -5 61.2575 3.22264 5
 -4 5 -5 61.4852 3.02045 10
 -4 5 -5 58.5539 2.98012 11
 -4 -5 -5 63.9545 2.94924 11
 -4 5 5 49.782 3.10321 7
 4 -5 -5 53.5178 3.02356 6
 4 5 5 56.4714 3.01535 6
 4 -5 -6 21.9759 1.52405 2
 4 5 -6 23.5348 1.7094 2
 -4 5 -6 21.1262 1.26244 2
 -4 -5 -6 22.3608 1.2712 2
 -4 5 -6 20.6057 1.12118 1
 -4 -5 -6 21.3038 1.13406 1
 -4 -5 6 20.7398 1.22776 14
 4 5 6 19.4279 1.27286 14
 4 5 6 19.5354 1.224 13
 4 5 6 18.4871 1.20565 12
 4 5 -6 20.968 1.43546 12
 -4 -5 -6 21.633 1.30502 12
 -4 5 -6 23.4726 1.48867 5
 4 5 -6 21.438 1.50554 5
 -4 5 -6 21.9259 1.20159 10
 -4 5 -6 20.1173 1.14723 11
 -4 -5 -6 21.98 1.11783 11
 -4 5 6 20.3786 1.35739 7
 4 5 6 20.4896 1.19196 6
 4 -5 -7 23.7208 1.84239 2
 -4 -5 -7 28.6299 1.5858 2
 -4 5 -7 25.388 1.54708 2
 4 5 -7 27.9189 1.98163 2
 4 5 7 28.891 1.54591 13
 4 5 7 29.5881 1.58147 14
 -4 -5 7 27.8658 1.56681 14
 4 5 7 29.1544 1.53747 12
 -4 -5 -7 27.7634 1.59464 12
 4 5 -7 29.4215 1.85309 12
 4 5 -7 26.5057 1.8016 5
 -4 5 -7 26.9803 1.79621 5
 -4 5 -7 27.127 1.47405 11
 -4 5 -7 27.8146 1.52041 10
 4 -5 -7 23.1073 1.48686 9
 -4 5 7 26.4947 1.66616 7
 4 5 7 31.1731 1.52933 6
 -4 -5 -8 2.86108 0.52689 2
 4 5 -8 2.70684 1.13494 2
 -4 5 -8 2.45608 0.51128 2
 4 -5 8 2.30497 0.40756 4
 4 -5 -8 3.83532 1.02596 2
 -4 -5 8 3.60746 0.54645 14
 4 5 8 3.3459 0.45785 12
 -4 5 -8 3.19708 0.90446 5
 4 5 -8 3.36972 0.86798 5
 4 5 8 2.69271 0.45998 4
 -4 5 -8 2.44426 0.46038 10
 4 5 -8 4.09859 1.00366 12
 -4 5 -8 3.89564 0.42038 11
 -4 5 8 2.43152 0.62564 7
 4 -5 -8 2.77892 0.50273 9
 4 5 8 2.97309 0.4703 6
 -4 -5 -9 22.4329 1.45004 2
 -4 5 -9 24.8909 1.47977 2
 4 -5 -9 25.8769 1.8897 2
 4 5 -9 21.4431 1.94053 2
 -4 -5 9 25.8673 1.49718 14
 4 5 9 26.5136 1.44182 14
 4 5 9 27.9071 1.41953 12
 -4 -5 -9 25.1542 1.48233 12
 4 -5 9 26.9036 1.3706 4
 4 5 9 25.8688 1.38245 4
 4 -5 -9 21.604 1.4955 9
 -4 5 -9 21.7871 1.35887 11
 -4 5 9 21.2729 1.5143 7
 4 5 9 28.1184 1.42664 6
 4 5 10 2.52334 0.43704 1
 4 -5 10 1.34227 0.39086 1
 -4 -5 -10 2.38253 0.53938 12
 4 5 10 1.60986 0.40809 12
 4 5 10 2.69263 0.50686 14
 -4 -5 10 1.30249 0.57759 14
 4 -5 10 1.83219 0.38559 4
 4 5 10 3.32378 0.4297 4
 -4 5 -10 3.44885 0.59773 2
 4 -5 -10 2.11048 1.11658 2
 -4 -5 -10 1.59064 0.54164 2
 4 5 10 2.32788 0.44878 6
 4 5 11 52.3366 2.76487 1
 4 -5 11 54.7514 2.76548 1
 -4 -5 -11 56.5579 2.87041 12
 4 5 11 51.8363 2.81215 14
 4 -5 11 54.0398 2.75998 4
 4 5 11 52.2931 2.76093 4
 4 -5 -11 45.2607 3.26608 2
 -4 5 -11 53.3997 2.89839 2
 -4 -5 -11 59.4689 2.90424 2
 4 5 11 56.9234 2.80877 6
 4 -5 12 8.88166 0.60963 1
 4 5 12 8.36076 0.62228 1
 -4 -5 -12 8.19778 0.7559 13
 4 -5 12 6.4339 0.41169 14
 4 5 12 7.96183 0.70561 14
 -4 -5 -12 9.57015 0.75288 12
 4 -5 12 7.78646 0.58178 4
 -4 -5 -12 8.11718 0.73829 6
 4 5 12 8.20617 0.59657 4
 4 -5 12 10.0058 0.81087 5
 4 5 12 9.26262 0.67448 6
 -4 -5 -12 9.29668 0.81092 2
 -4 -5 -13 11.7094 0.81284 3
 -4 5 -13 12.4654 0.81752 3
 -4 -5 -13 11.6308 0.99668 2
 4 -5 13 13.3205 0.79826 1
 4 5 13 13.5999 0.8085 1
 -4 5 -13 11.6126 0.63013 13
 -4 -5 -13 11.9178 0.95239 13
 4 5 13 13.1322 0.86831 14
 4 -5 13 12.7588 0.6515 14
 -4 -5 -13 12.7068 0.91389 12
 4 -5 13 12.8604 0.79202 4
 4 5 13 14.035 0.80002 4
 4 -5 13 12.5615 0.82722 10
 4 -5 -13 11.0081 1.22001 8
 -4 -5 -13 11.7336 0.88509 6
 4 5 13 12.7185 0.8548 6
 -4 -5 -14 0.73807 0.42868 3
 -4 5 -14 0.9849 0.43166 3
 4 5 14 0.64976 0.39345 1
 4 5 14 0.38456 0.46773 14
 -4 -5 -14 0.30994 0.53512 13
 -4 -5 -14 0.71669 0.53495 12
 -4 5 -14 0.27125 0.14692 13
 -4 5 -14 0.6045 0.2057 6
 -4 -5 -14 0.30542 0.49794 6
 4 5 14 0.82718 0.39527 4
 4 -5 14 0.74884 0.39512 4
 4 5 14 1.47505 0.56531 8
 4 5 14 0.53209 0.41357 6
 -4 -5 -15 7.71271 0.64164 3
 4 5 15 8.68333 0.61341 1
 4 5 15 7.93984 0.69403 14
 -4 -5 -15 9.59467 0.78834 13
 -4 5 -15 6.93355 0.40507 12
 -4 -5 -15 9.35431 0.7871 12
 4 5 15 8.80527 0.62532 4
 4 5 15 7.7701 0.7053 9
 4 5 15 8.33069 0.77136 8
 4 5 15 8.77727 0.70327 6
 4 5 15 6.89197 0.80614 7
 -4 -5 -16 1.02939 0.44741 3
 4 5 16 -0.06757 0.4687 14
 -4 -5 -16 -0.15553 0.53406 12
 -4 -5 -16 -0.07934 0.56222 13
 4 5 16 0.35935 0.40648 1
 4 5 16 -0.22697 0.56772 9
 4 5 16 1.81311 0.61603 8
 4 5 16 0.09101 0.5906 7
 4 5 16 0.38683 0.49259 6
 -4 5 -17 16.481 1.08636 3
 -4 -5 -17 16.651 1.07406 3
 4 5 17 16.5965 1.11965 14
 -4 -5 -17 18.2641 1.18458 13
 -4 5 -17 16.6178 0.89515 12
 -4 -5 -17 16.2767 1.1788 12
 4 5 17 19.2947 1.18959 9
 4 5 17 19.7942 1.19901 8
 4 5 17 18.2982 1.2488 7
 4 5 17 15.6297 1.10977 6
 -4 5 -17 17.5105 0.93234 6
 4 -5 17 16.9456 1.05616 1
 4 5 17 18.0976 1.05204 1
 4 5 18 0.1452 0.50368 14
 4 -5 18 0.1078 0.47227 1
 -4 5 -18 1.42136 0.4705 3
 -4 5 -18 0.72602 0.282 6
 4 5 18 0.84465 0.66658 7
 4 -5 19 12.7158 0.90097 1
 -4 5 -19 13.4965 0.78465 6
 -4 5 -19 14.3637 0.94764 3
 -4 -5 -20 1.60641 0.53888 3
 -4 5 -20 2.31799 0.57505 3
 4 5 20 1.6245 0.6184 14
 -4 -5 -20 2.91939 0.67489 12
 -4 -5 -20 2.42111 0.66524 13
 4 -5 20 3.11739 0.52076 1
 4 5 20 3.16419 0.53533 1
 4 5 20 1.93941 0.70887 7
 4 5 20 4.80078 0.68873 9
 4 5 20 3.38357 0.66935 8
 4 5 20 3.41014 0.62993 6
 -4 5 -20 2.49024 0.38654 6
 -4 5 -21 4.81236 0.65108 3
 -4 -5 -21 4.73159 0.62454 3
 4 5 21 5.39325 0.70555 14
 -4 -5 -21 5.25466 0.72209 12
 -4 -5 -21 5.56848 0.7619 13
 4 5 21 5.32226 0.62163 1
 4 -5 21 5.27645 0.61328 1
 4 -5 21 5.88373 0.6539 11
 -4 5 -21 4.92067 0.47197 9
 4 5 21 5.41308 0.85531 7
 4 5 21 5.06502 0.75172 8
 4 5 21 5.42671 0.76948 9
 4 5 21 5.74204 0.71199 6
 -4 5 -21 5.94471 0.49083 6
 -4 5 -22 0.54796 0.54863 3
 -4 -5 -22 0.63052 0.51614 3
 4 5 22 -0.91222 0.60597 14
 -4 -5 -22 -0.32526 0.63317 12
 -4 -5 -22 -0.19028 0.65796 13
 4 -5 22 0.28735 0.49423 1
 4 5 22 0.2937 0.5164 1
 4 -5 22 -0.29738 0.56231 11
 4 5 22 -0.02937 0.48263 11
 4 5 22 1.18407 0.70509 7
 4 5 22 0.2914 0.65211 8
 4 5 22 0.80174 0.70307 9
 -4 5 -22 -0.06327 0.37665 6
 4 5 22 -0.05057 0.60475 6
 -4 5 -23 2.41376 0.63284 3
 -4 -5 -23 2.46889 0.61024 3
 -4 -5 -23 2.73127 0.71833 12
 -4 -5 -23 3.09089 0.70785 13
 4 5 23 3.1065 0.72208 14
 4 5 23 3.6253 0.5798 11
 4 -5 23 3.15585 0.62766 11
 4 5 23 2.65113 0.74186 8
 4 5 23 1.3601 0.69154 9
 4 5 23 3.89489 0.79529 7
 4 5 23 2.80207 0.69699 6
 -4 5 -23 2.11072 0.44175 6
 -4 -5 -24 3.83192 0.66887 3
 -4 5 -24 3.35953 0.69235 3
 -4 -5 -24 3.88246 0.80828 13
 -4 -5 -24 4.68557 0.79071 12
 4 5 24 3.80598 0.71742 14
 4 -5 24 1.83204 0.62742 11
 4 5 24 4.11465 0.6092 11
 4 5 24 3.54984 0.75333 9
 4 5 24 3.78842 0.79635 8
 4 5 24 0.69971 0.78779 7
 4 5 24 2.33832 0.65006 6
 -4 5 -24 3.70907 0.51145 6
 -4 5 -25 36.3529 2.10947 3
 -4 -5 -25 36.314 2.09251 3
 -4 -5 -25 38.4234 2.20726 12
 -4 -5 -25 36.267 2.19169 13
 4 5 25 39.3303 2.17558 14
 4 -5 25 40.297 2.11218 11
 4 5 25 36.9053 2.0482 11
 4 5 25 34.706 2.21762 9
 4 5 25 38.3362 2.25924 8
 4 5 25 34.363 2.25358 7
 -4 5 -25 34.6847 1.97382 6
 4 5 25 36.8256 2.19287 6
 -4 -5 -26 6.74138 0.96906 12
 -4 -5 -26 6.43851 0.94734 13
 4 5 26 9.1801 0.9012 6
 4 -5 26 6.2819 0.79275 11
 4 5 26 7.73845 0.76442 11
 4 5 26 5.80352 0.90504 9
 4 5 26 6.8043 1.01469 7
 4 5 26 5.58182 0.94468 8
 -4 5 -26 5.56725 0.82615 3
 -4 -5 -26 7.76152 0.82795 3
 -4 -5 -27 6.32274 0.98928 12
 -4 -5 -27 5.65509 0.95773 13
 4 5 27 5.84 0.86132 6
 4 -5 27 7.37456 0.8212 11
 4 5 27 5.32966 0.76778 11
 4 5 27 6.45119 1.02485 7
 4 5 27 6.36641 0.97051 8
 4 5 27 6.99928 0.96047 9
 -4 -5 -27 5.80372 0.84554 3
 -4 5 -27 3.42687 0.85731 3
 -4 5 -28 1.31706 0.74426 3
 -4 -5 -28 0.5381 0.75928 3
 -4 -5 -28 0.48082 0.88041 12
 -4 -5 -28 0.5592 0.95653 13
 4 -5 28 1.15213 0.6751 11
 4 5 28 0.68813 0.67541 11
 4 5 28 -1.06509 0.77673 9
 4 5 28 1.49882 0.81943 7
 4 5 28 0.40949 0.79756 8
 4 5 28 0.49219 0.69832 6
 -4 5 -29 -0.50164 0.84358 3
 -4 -5 -29 0.70336 0.84986 3
 -4 -5 -29 -0.14994 0.98324 12
 -4 -5 -29 1.91711 0.95792 13
 4 5 29 2.36174 0.7322 11
 4 5 29 0.32179 0.78434 9
 4 -5 29 1.74978 0.70232 11
 4 5 29 2.75659 0.8376 8
 4 5 29 -0.55519 0.81031 7
 4 5 29 0.95358 0.65273 6
 -4 -5 -30 2.6319 1.13122 13
 4 5 30 1.95857 0.76396 11
 4 5 30 3.03506 0.85759 9
 -4 -5 -30 1.32633 1.11204 12
 4 5 30 2.07879 0.84451 8
 -4 -5 -30 2.50169 0.95058 3
 4 5 31 9.87071 1.18729 9
 -4 -5 -31 10.0644 1.51203 12
 -4 -5 -31 11.2462 1.53198 13
 4 -6 0 0.4812 0.81261 2
 -4 -6 0 -0.6807 0.53733 2
 -4 -6 0 -0.29823 0.37984 14
 4 6 0 -0.61441 0.46854 12
 -4 6 0 -0.1034 0.6856 5
 4 6 0 0.08048 0.41775 6
 4 6 0 -0.66367 0.65168 5
 -4 6 0 -0.07257 0.28711 11
 -4 6 0 -0.14497 0.35516 10
 -4 -6 0 -0.18124 0.18938 11
 -4 6 0 -0.96099 0.52243 7
 -4 6 0 0.02819 0.41805 8
 4 -6 0 0.1389 0.23882 3
 4 6 0 -0.07054 0.24378 3
 4 -6 1 7.27894 0.50454 3
 -4 -6 1 8.80695 0.77969 2
 4 6 -1 8.44568 0.53639 3
 -4 -6 -1 8.75075 0.7662 2
 4 6 1 7.68862 0.51273 3
 4 -6 -1 9.17805 0.53296 3
 4 -6 1 7.33457 1.01247 2
 4 -6 -1 8.80317 1.09206 2
 -4 -6 1 8.37119 0.63519 14
 -4 -6 -1 8.23541 0.63764 14
 4 6 -1 8.84169 0.71239 12
 4 6 1 6.99962 0.66668 12
 -4 6 1 9.46657 0.93253 5
 4 6 1 9.07845 0.87215 5
[truncated: 1,071,243 more chars]
