# Supplementary material for: Improving Polymeric Structures with Hirshfeld Atom Refinement: A Study on MOFs and COFs
Source: ACS Mater Au. 2025 Jul 31;5(5):767–71. doi: 10.1021/acsmaterialsau.5c00076 (PMC12426777; doi:10.1021/acsmaterialsau.5c00076)
Supplement: Supplementary file 1 [file mg5c00076_si_001.zip › CIFs/GEYQEJ_IAM-rerefined.cif]

data_IPM-MOF-201
_audit_creation_date               2024-04-16
_audit_creation_method
;
Olex2 1.3
(compiled 2020.11.12 svn.r5f609507 for OlexSys, GUI svn.r6408)
;
_audit_contact_author_address      ?
_audit_contact_author_email        ?
_audit_contact_author_name         ''
_audit_contact_author_phone        ?
_publ_contact_author_id_orcid      ?
_publ_section_references
;
Bourhis, L.J., Dolomanov, O.V., Gildea, R.J., Howard, J.A.K., Puschmann, H.
 (2015). Acta Cryst. A71, 59-75.

Dolomanov, O.V., Bourhis, L.J., Gildea, R.J, Howard, J.A.K. & Puschmann, H.
 (2009), J. Appl. Cryst. 42, 339-341.
;
_chemical_formula_moiety           'C54 H42 N14 Ni1'
_chemical_formula_sum           'C54 H42 N14 Ni1'
_chemical_formula_weight           945.723
loop_
  _atom_type_symbol
  _atom_type_scat_dispersion_real
  _atom_type_scat_dispersion_imag
  _atom_type_scat_Cromer_Mann_a1
  _atom_type_scat_Cromer_Mann_a2
  _atom_type_scat_Cromer_Mann_a3
  _atom_type_scat_Cromer_Mann_a4
  _atom_type_scat_Cromer_Mann_b1
  _atom_type_scat_Cromer_Mann_b2
  _atom_type_scat_Cromer_Mann_b3
  _atom_type_scat_Cromer_Mann_b4
  _atom_type_scat_Cromer_Mann_c
  _atom_type_scat_source
  _atom_type_scat_dispersion_source
 H 0.00000 0.00000 0.49300 0.32291 0.14019 0.04081 10.51090 26.12570 3.14236
 57.79970 0.0030380000826
 'International Tables Volume C Table 6.1.1.4 (pp. 500-502)'
 'Henke, Gullikson and Davis, At. Data and Nucl. Data Tables, 1993, 54, 2'
 C 0.00347 0.00161 2.31000 1.02000 1.58860 0.86500 20.84390 10.20750 0.56870
 51.65120 0.215599998832
 'International Tables Volume C Table 6.1.1.4 (pp. 500-502)'
 'Henke, Gullikson and Davis, At. Data and Nucl. Data Tables, 1993, 54, 2'
 N 0.00653 0.00323 12.21260 3.13220 2.01250 1.16630 0.00570 9.89330 28.99750
 0.58260 -11.5290002823
 'International Tables Volume C Table 6.1.1.4 (pp. 500-502)'
 'Henke, Gullikson and Davis, At. Data and Nucl. Data Tables, 1993, 54, 2'
 Ni 0.35663 1.12491 12.83760 7.29200 4.44380 2.38000 3.87850 0.25650 12.17630
 66.34210 1.03410005569
 'International Tables Volume C Table 6.1.1.4 (pp. 500-502)'
 'Henke, Gullikson and Davis, At. Data and Nucl. Data Tables, 1993, 54, 2'

_space_group_crystal_system        'trigonal'
_space_group_IT_number             148
_space_group_name_H-M_alt          'R -3'
_space_group_name_Hall             '-R 3'
loop_
  _space_group_symop_id
  _space_group_symop_operation_xyz
 1 x,y,z
 2 -y,x-y,z
 3 -x+y,-x,z
 4 -x,-y,-z
 5 y,-x+y,-z
 6 x-y,x,-z
 7 x+1/3,y+2/3,z+2/3
 8 -y+1/3,x-y+2/3,z+2/3
 9 -x+y+1/3,-x+2/3,z+2/3
 10 -x+1/3,-y+2/3,-z+2/3
 11 y+1/3,-x+y+2/3,-z+2/3
 12 x-y+1/3,x+2/3,-z+2/3
 13 x+2/3,y+1/3,z+1/3
 14 -y+2/3,x-y+1/3,z+1/3
 15 -x+y+2/3,-x+1/3,z+1/3
 16 -x+2/3,-y+1/3,-z+1/3
 17 y+2/3,-x+y+1/3,-z+1/3
 18 x-y+2/3,x+1/3,-z+1/3

_symmetry_Int_Tables_number        148
_cell_length_a                     16.0448(10)
_cell_length_b                     16.0448(10)
_cell_length_c                     25.0057(18)
_cell_angle_alpha                  90
_cell_angle_beta                   90
_cell_angle_gamma                  120
_cell_volume                       5574.9(6)
_cell_formula_units_Z              3
_cell_measurement_reflns_used      5995
_cell_measurement_temperature      100(2)
_cell_measurement_theta_max        20.84
_cell_measurement_theta_min        2.44
_exptl_absorpt_coefficient_mu      0.295
_exptl_absorpt_correction_type     multi-scan
_exptl_absorpt_process_details     'multi-scan absorption correction'
_exptl_absorpt_correction_T_min  ?
_exptl_absorpt_correction_T_max  ?
_exptl_crystal_colour              'Pale Green'
_exptl_crystal_density_diffrn      0.845
_exptl_crystal_description         'Hexagonal shaped'
_exptl_crystal_F_000               1477.570
_exptl_crystal_size_max            0.17
_exptl_crystal_size_mid            0.12
_exptl_crystal_size_min            0.1
_diffrn_reflns_av_R_equivalents    0.1307
_diffrn_reflns_av_unetI/netI       0.0727
_diffrn_reflns_Laue_measured_fraction_full  0.9996
_diffrn_reflns_Laue_measured_fraction_max  0.9978
_diffrn_reflns_limit_h_max         21
_diffrn_reflns_limit_h_min         -19
_diffrn_reflns_limit_k_max         21
_diffrn_reflns_limit_k_min         -21
_diffrn_reflns_limit_l_max         33
_diffrn_reflns_limit_l_min         -33
_diffrn_reflns_number              46123
_diffrn_reflns_point_group_measured_fraction_full  0.9996
_diffrn_reflns_point_group_measured_fraction_max  0.9978
_diffrn_reflns_theta_full          25.2417
_diffrn_reflns_theta_max           28.38
_diffrn_reflns_theta_min           2.19
_diffrn_ambient_temperature        100(2)
_diffrn_measured_fraction_theta_full  0.9996
_diffrn_measured_fraction_theta_max  0.9978
_diffrn_measurement_device_type    'Bruker APEX3 Photon 100 CMOS chip'
_diffrn_measurement_method         '\f and \w scans'
_diffrn_radiation_type             'Mo K\a'
_diffrn_radiation_wavelength       0.71073
_reflns_Friedel_coverage           0.0
_reflns_limit_h_max                18
_reflns_limit_h_min                0
_reflns_limit_k_max                18
_reflns_limit_k_min                0
_reflns_limit_l_max                33
_reflns_limit_l_min                -33
_reflns_number_gt                  1797
_reflns_number_total               3119
_reflns_threshold_expression       I>=2u(I)
_computing_cell_refinement         'Bruker SAINT'
_computing_data_collection         'Bruker APEX3'
_computing_data_reduction          'Bruker SAINT'
_computing_molecular_graphics      'Olex2 1.3 (Dolomanov et al., 2009)'
_computing_publication_material    'Olex2 1.3 (Dolomanov et al., 2009)'
_computing_structure_refinement    'olex2.refine 1.3 (Bourhis et al., 2015)'
_computing_structure_solution      'SHELXT 2014/4 (Sheldrick, 2014)'
_refine_diff_density_max           0.6725
_refine_diff_density_min           -0.4544
_refine_diff_density_rms           0.1173
_refine_ls_d_res_high              0.7476
_refine_ls_d_res_low               9.2942
_refine_ls_goodness_of_fit_ref     1.1396
_refine_ls_hydrogen_treatment      refall
_refine_ls_matrix_type             full
_refine_ls_number_constraints      0
_refine_ls_number_parameters       133
_refine_ls_number_reflns           3119
_refine_ls_number_restraints       0
_refine_ls_R_factor_all            0.1533
_refine_ls_R_factor_gt             0.0893
_refine_ls_restrained_S_all        1.1396
_refine_ls_shift/su_max            0.0007
_refine_ls_shift/su_mean           0.0001
_refine_ls_structure_factor_coef   Fsqd
_refine_ls_weighting_details      
 'w=1/[\s^2^(Fo^2^)+(0.2P)^2^] where P=(Fo^2^+2Fc^2^)/3'
_refine_ls_weighting_scheme        calc
_refine_ls_wR_factor_gt            0.2781
_refine_ls_wR_factor_ref           0.3282
_olex2_refinement_description
;
;
loop_
  _atom_site_label
  _atom_site_type_symbol
  _atom_site_fract_x
  _atom_site_fract_y
  _atom_site_fract_z
  _atom_site_U_iso_or_equiv
  _atom_site_adp_type
  _atom_site_occupancy
  _atom_site_site_symmetry_order
  _atom_site_refinement_flags_posn
  _atom_site_refinement_flags_adp
  _atom_site_refinement_flags_occupancy
 Ni1 Ni 0.0 0.0 0.5 0.0461(5) Uani 1.000020 6 S T P
 N2 N 0.0908(2) 0.2660(2) 0.41934(13) 0.0510(8) Uani 1.000000 1 . . .
 N1 N 0.333333333333 0.666666666667 0.4018(3) 0.0549(14) Uani 1.000000 3 S T P
 N3 N 0.0250(2) 0.1180(2) 0.45141(13) 0.0483(8) Uani 1.000000 1 . . .
 C4 C 0.1548(3) 0.3675(3) 0.41300(16) 0.0507(9) Uani 1.000000 1 . . .
 C1 C 0.2745(2) 0.5657(2) 0.40573(15) 0.0462(9) Uani 1.000000 1 . . .
 C7 C 0.0978(3) 0.2079(3) 0.45385(18) 0.0544(10) Uani 1.000000 1 . . .
 H7 H 0.143(4) 0.272(4) 0.492(2) 0.107(19) Uiso 1.000000 1 . . .
 C8 C -0.0336(4) 0.1206(4) 0.4149(3) 0.094(2) Uani 1.000000 1 . . .
 H8 H -0.110(7) 0.075(6) 0.407(3) 0.17(3) Uiso 1.000000 1 . . .
 C5 C 0.1315(4) 0.4176(3) 0.3803(2) 0.0794(15) Uani 1.000000 1 . . .
 H5 H 0.068(5) 0.395(4) 0.370(2) 0.101(18) Uiso 1.000000 1 . . .
 C6 C 0.1907(3) 0.5178(3) 0.3771(2) 0.0817(16) Uani 1.000000 1 . . .
 H6 H 0.188(5) 0.562(5) 0.342(3) 0.14(2) Uiso 1.000000 1 . . .
 C9 C 0.0068(5) 0.2096(4) 0.3926(3) 0.123(3) Uani 1.000000 1 . . .
 H9 H -0.011(5) 0.217(5) 0.355(3) 0.13(2) Uiso 1.000000 1 . . .
 C2 C 0.2995(4) 0.5108(4) 0.4361(3) 0.112(3) Uani 1.000000 1 . . .
 H2 H 0.364(5) 0.551(5) 0.443(3) 0.13(2) Uiso 1.000000 1 . . .
 C3 C 0.2389(5) 0.4123(4) 0.4394(4) 0.128(3) Uani 1.000000 1 . . .
 H3 H 0.285(5) 0.367(5) 0.434(3) 0.12(2) Uiso 1.000000 1 . . .

loop_
  _atom_site_aniso_label
  _atom_site_aniso_U_11
  _atom_site_aniso_U_22
  _atom_site_aniso_U_33
  _atom_site_aniso_U_12
  _atom_site_aniso_U_13
  _atom_site_aniso_U_23
 Ni1 0.0348(5) 0.0348(5) 0.0687(9) 0.0174(2) -0.000000 0.000000
 N2 0.0457(17) 0.0361(16) 0.067(2) 0.0176(13) -0.0017(14) 0.0015(14)
 N1 0.0378(17) 0.0378(17) 0.089(4) 0.0189(8) -0.000000 0.000000
 N3 0.0452(16) 0.0386(16) 0.065(2) 0.0240(14) 0.0022(14) -0.0026(14)
 C4 0.049(2) 0.0394(19) 0.063(2) 0.0216(16) -0.0019(17) -0.0025(16)
 C1 0.0385(18) 0.0328(17) 0.066(2) 0.0169(14) 0.0041(16) 0.0047(15)
 C7 0.044(2) 0.0385(19) 0.078(3) 0.0188(17) 0.0009(19) 0.0042(18)
 C8 0.079(4) 0.048(3) 0.116(4) 0.002(2) -0.039(3) 0.008(3)
 C5 0.069(3) 0.047(2) 0.102(4) 0.013(2) -0.030(3) 0.010(2)
 C6 0.065(3) 0.047(2) 0.109(4) 0.010(2) -0.031(3) 0.021(2)
 C9 0.116(5) 0.050(3) 0.146(6) -0.001(3) -0.079(5) 0.022(3)
 C2 0.075(3) 0.051(3) 0.191(7) 0.016(3) -0.066(4) 0.007(3)
 C3 0.091(4) 0.046(3) 0.222(8) 0.014(3) -0.080(5) 0.022(4)

loop_
  _geom_bond_atom_site_label_1
  _geom_bond_atom_site_label_2
  _geom_bond_distance
  _geom_bond_site_symmetry_2
  _geom_bond_publ_flag
 Ni1 N3 2.112(3) 2 ?
 Ni1 N3 2.112(3) 5_556 ?
 Ni1 N3 2.112(3) 4_556 ?
 Ni1 N3 2.112(3) . ?
 Ni1 N3 2.112(3) 3 ?
 Ni1 N3 2.112(3) 6_556 ?
 N2 C4 1.435(4) . ?
 N2 C7 1.316(5) . ?
 N2 C9 1.365(6) . ?
 N1 C1 1.413(3) 2_665 ?
 N1 C1 1.413(3) 3_565 ?
 N1 C1 1.413(3) . ?
 N3 C7 1.329(5) . ?
 N3 C8 1.327(6) . ?
 C4 C5 1.326(6) . ?
 C4 C3 1.344(7) . ?
 C1 C6 1.370(6) . ?
 C1 C2 1.366(6) . ?
 C7 H7 1.31(6) . ?
 C8 H8 1.09(9) . ?
 C8 C9 1.357(7) . ?
 C5 H5 0.93(6) . ?
 C5 C6 1.402(6) . ?
 C6 H6 1.15(7) . ?
 C9 H9 1.00(7) . ?
 C2 H2 0.93(7) . ?
 C2 C3 1.383(7) . ?
 C3 H3 1.29(7) . ?

loop_
  _geom_angle_atom_site_label_1
  _geom_angle_atom_site_label_2
  _geom_angle_atom_site_label_3
  _geom_angle
  _geom_angle_site_symmetry_1
  _geom_angle_site_symmetry_3
  _geom_angle_publ_flag
 N3 Ni1 N3 90.21(11) . 2 ?
 N3 Ni1 N3 89.79(11) 5_556 3 ?
 N3 Ni1 N3 90.21(11) 6_556 4_556 ?
 N3 Ni1 N3 90.21(12) 3 2 ?
 N3 Ni1 N3 89.79(12) 6_556 2 ?
 N3 Ni1 N3 90.21(11) 3 . ?
 N3 Ni1 N3 89.79(12) 5_556 . ?
 N3 Ni1 N3 89.79(11) 4_556 2 ?
 N3 Ni1 N3 90.21(12) 5_556 4_556 ?
 N3 Ni1 N3 180.0 4_556 . ?
 N3 Ni1 N3 89.79(11) 6_556 . ?
 N3 Ni1 N3 89.79(12) 4_556 3 ?
 N3 Ni1 N3 90.21(12) 6_556 5_556 ?
 N3 Ni1 N3 180.0 5_556 2 ?
 N3 Ni1 N3 180.0 6_556 3 ?
 C7 N2 C4 127.6(3) . . ?
 C9 N2 C4 127.4(4) . . ?
 C9 N2 C7 105.0(3) . . ?
 C1 N1 C1 119.52(8) 2_665 . ?
 C1 N1 C1 119.52(8) 3_565 2_665 ?
 C1 N1 C1 119.52(6) 3_565 . ?
 C7 N3 Ni1 128.1(3) . 3 ?
 C8 N3 Ni1 127.2(3) . 3 ?
 C8 N3 C7 104.5(3) . . ?
 C5 C4 N2 119.9(4) . . ?
 C3 C4 N2 120.7(4) . . ?
 C3 C4 C5 119.4(4) . . ?
 C6 C1 N1 120.8(3) . . ?
 C2 C1 N1 122.3(4) . . ?
 C2 C1 C6 116.8(4) . . ?
 N3 C7 N2 113.5(4) . . ?
 H7 C7 N2 97(3) . . ?
 H7 C7 N3 136(3) . . ?
 H8 C8 N3 133(4) . . ?
 C9 C8 N3 110.1(5) . . ?
 C9 C8 H8 115(5) . . ?
 H5 C5 C4 121(4) . . ?
 C6 C5 C4 119.7(4) . . ?
 C6 C5 H5 115(4) . . ?
 C5 C6 C1 121.7(4) . . ?
 H6 C6 C1 112(4) . . ?
 H6 C6 C5 123(4) . . ?
 C8 C9 N2 106.8(5) . . ?
 H9 C9 N2 129(4) . . ?
 H9 C9 C8 120(4) . . ?
 H2 C2 C1 105(4) . . ?
 C3 C2 C1 120.3(5) . . ?
 C3 C2 H2 133(5) . . ?
 C2 C3 C4 121.7(5) . . ?
 H3 C3 C4 111(3) . . ?
 H3 C3 C2 112(3) . . ?

_shelx_fab_file
;
 -1 2 0 -112.79 0.00
 0 3 0 20.35 0.00
 -2 4 0 24.86 0.00
 -4 5 0 22.75 0.00
 -1 5 0 9.75 0.00
 -3 6 0 -14.36 0.00
 0 6 0 -28.80 0.00
 -5 7 0 -4.10 0.00
 -2 7 0 22.02 0.00
 -7 8 0 4.30 0.00
 -4 8 0 -4.84 0.00
 -1 8 0 -1.21 0.00
 -6 9 0 9.20 0.00
 -3 9 0 -12.61 0.00
 0 9 0 9.85 0.00
 -8 10 0 -0.18 0.00
 -5 10 0 6.12 0.00
 -2 10 0 1.44 0.00
 -10 11 0 -3.86 0.00
 -7 11 0 0.34 0.00
 -4 11 0 1.84 0.00
 -1 11 0 -5.40 0.00
 -9 12 0 1.63 0.00
 -6 12 0 -3.28 0.00
 -3 12 0 -2.11 0.00
 0 12 0 2.61 0.00
 -11 13 0 -6.73 0.00
 -8 13 0 1.72 0.00
 -5 13 0 7.57 0.00
 -2 13 0 3.07 0.00
 -13 14 0 1.00 0.00
 -10 14 0 4.80 0.00
 -7 14 0 0.21 0.00
 -4 14 0 -3.47 0.00
 -1 14 0 0.92 0.00
 -12 15 0 2.58 0.00
 -9 15 0 -4.44 0.00
 -6 15 0 0.35 0.00
 -3 15 0 0.21 0.00
 0 15 0 1.70 0.00
 -14 16 0 -2.79 0.00
 -11 16 0 1.85 0.00
 -8 16 0 -3.76 0.00
 -5 16 0 1.15 0.00
 -2 16 0 -2.98 0.00
 -16 17 0 -2.26 0.00
 -13 17 0 0.05 0.00
 -10 17 0 2.61 0.00
 -7 17 0 0.30 0.00
 -4 17 0 0.36 0.00
 -1 17 0 2.92 0.00
 -15 18 0 1.25 0.00
 -12 18 0 4.13 0.00
 -9 18 0 1.33 0.00
 -6 18 0 -0.31 0.00
 -3 18 0 3.13 0.00
 0 18 0 -2.12 0.00
 -17 19 0 0.57 0.00
 -14 19 0 -1.53 0.00
 -11 19 0 -7.61 0.00
 -8 19 0 -0.17 0.00
 -5 19 0 -2.94 0.00
 -2 19 0 -0.36 0.00
 -16 20 0 -6.93 0.00
 -13 20 0 1.01 0.00
 -10 20 0 0.83 0.00
 -7 20 0 3.28 0.00
 -4 20 0 -1.16 0.00
 -12 21 0 3.49 0.00
 -9 21 0 -1.05 0.00
 -3 2 1 23.29 0.00
 0 2 1 -145.09 0.00
 -5 3 1 5.58 0.00
 -2 3 1 -111.09 0.00
 1 3 1 -1.43 0.00
 -7 4 1 -7.44 0.00
 -4 4 1 27.09 0.00
 -1 4 1 78.13 0.00
 2 4 1 22.98 0.00
 -9 5 1 -5.09 0.00
 -6 5 1 6.67 0.00
 -3 5 1 28.63 0.00
 0 5 1 12.67 0.00
 3 5 1 4.27 0.00
 -11 6 1 5.67 0.00
 -8 6 1 10.31 0.00
 -5 6 1 -16.73 0.00
 -2 6 1 -22.73 0.00
 1 6 1 -29.86 0.00
 4 6 1 4.88 0.00
 -13 7 1 2.18 0.00
 -10 7 1 -5.09 0.00
 -7 7 1 -9.52 0.00
 -4 7 1 -8.37 0.00
 -1 7 1 -9.68 0.00
 2 7 1 7.17 0.00
 5 7 1 2.51 0.00
 -15 8 1 0.76 0.00
 -12 8 1 2.81 0.00
 -9 8 1 0.63 0.00
 -6 8 1 1.65 0.00
 -3 8 1 5.78 0.00
 0 8 1 16.08 0.00
 3 8 1 -0.99 0.00
 6 8 1 -6.10 0.00
 -17 9 1 -3.21 0.00
 -14 9 1 3.05 0.00
 -11 9 1 -0.16 0.00
 -8 9 1 7.92 0.00
 -5 9 1 8.69 0.00
 -2 9 1 -6.62 0.00
 1 9 1 3.31 0.00
 4 9 1 7.73 0.00
 7 9 1 -0.34 0.00
 -19 10 1 2.42 0.00
 -16 10 1 3.54 0.00
 -13 10 1 -5.01 0.00
 -10 10 1 0.34 0.00
 -7 10 1 1.15 0.00
 -4 10 1 -7.72 0.00
 -1 10 1 3.01 0.00
 2 10 1 -2.11 0.00
 5 10 1 0.59 0.00
 8 10 1 -0.82 0.00
 -21 11 1 -1.64 0.00
 -18 11 1 -2.22 0.00
 -15 11 1 -1.44 0.00
 -12 11 1 -0.70 0.00
 -9 11 1 -6.10 0.00
 -6 11 1 -3.53 0.00
 -3 11 1 3.31 0.00
 0 11 1 -5.90 0.00
 3 11 1 -3.61 0.00
 6 11 1 5.43 0.00
 9 11 1 -0.40 0.00
 -20 12 1 4.46 0.00
 -17 12 1 3.00 0.00
 -14 12 1 2.37 0.00
 -11 12 1 -4.80 0.00
 -8 12 1 7.41 0.00
 -5 12 1 4.09 0.00
 -2 12 1 -4.17 0.00
 1 12 1 -2.37 0.00
 4 12 1 3.37 0.00
 7 12 1 -2.11 0.00
 -19 13 1 1.45 0.00
 -16 13 1 -3.05 0.00
 -13 13 1 7.67 0.00
 -10 13 1 0.86 0.00
 -7 13 1 -6.42 0.00
 -4 13 1 -2.07 0.00
 -1 13 1 4.28 0.00
 2 13 1 0.07 0.00
 5 13 1 -3.57 0.00
 8 13 1 -2.13 0.00
 -21 14 1 2.77 0.00
 -18 14 1 -2.16 0.00
 -15 14 1 -1.88 0.00
 -12 14 1 -2.81 0.00
 -9 14 1 -3.74 0.00
 -6 14 1 4.32 0.00
 -3 14 1 5.25 0.00
 0 14 1 3.25 0.00
 3 14 1 0.35 0.00
 6 14 1 2.59 0.00
 -20 15 1 -3.53 0.00
 -17 15 1 4.13 0.00
 -14 15 1 -2.70 0.00
 -11 15 1 5.18 0.00
 -8 15 1 1.47 0.00
 -5 15 1 -2.12 0.00
 -2 15 1 -3.16 0.00
 1 15 1 -2.39 0.00
 4 15 1 -3.10 0.00
 -19 16 1 0.46 0.00
 -16 16 1 2.59 0.00
 -13 16 1 0.67 0.00
 -10 16 1 -1.09 0.00
 -7 16 1 -3.09 0.00
 -4 16 1 0.31 0.00
 -1 16 1 1.26 0.00
 2 16 1 -1.35 0.00
 -18 17 1 -0.28 0.00
 -15 17 1 -1.48 0.00
 -12 17 1 3.52 0.00
 -9 17 1 -1.58 0.00
 -6 17 1 -0.77 0.00
 -3 17 1 -0.69 0.00
 0 17 1 0.95 0.00
 -17 18 1 -1.86 0.00
 -14 18 1 0.11 0.00
 -11 18 1 -3.55 0.00
 -8 18 1 1.00 0.00
 -5 18 1 -1.25 0.00
 -2 18 1 -0.85 0.00
 1 18 1 -4.97 0.00
 -16 19 1 -1.07 0.00
 -13 19 1 3.28 0.00
 -10 19 1 -0.79 0.00
 -7 19 1 1.34 0.00
 -4 19 1 2.90 0.00
 -1 19 1 -0.09 0.00
 -15 20 1 -4.07 0.00
 -12 20 1 -0.67 0.00
 -9 20 1 -0.98 0.00
 -6 20 1 -2.48 0.00
 -14 21 1 1.68 0.00
 -11 21 1 0.70 0.00
 -8 21 1 -2.11 0.00
 0 1 2 94.99 0.00
 -2 2 2 -7.26 0.00
 1 2 2 -19.83 0.00
 -4 3 2 17.66 0.00
 -1 3 2 -135.76 0.00
 2 3 2 2.27 0.00
 -6 4 2 17.86 0.00
 -3 4 2 40.47 0.00
 0 4 2 66.88 0.00
 3 4 2 -1.69 0.00
 -8 5 2 -4.30 0.00
 -5 5 2 -33.17 0.00
 -2 5 2 21.32 0.00
 1 5 2 -0.36 0.00
 4 5 2 5.11 0.00
 -10 6 2 -0.79 0.00
 -7 6 2 19.29 0.00
 -4 6 2 -4.32 0.00
 -1 6 2 -19.82 0.00
 2 6 2 0.60 0.00
 5 6 2 5.82 0.00
 -12 7 2 1.12 0.00
 -9 7 2 -2.48 0.00
 -6 7 2 -3.04 0.00
 -3 7 2 -5.86 0.00
 0 7 2 -14.52 0.00
 3 7 2 -3.97 0.00
 6 7 2 1.14 0.00
 -14 8 2 5.58 0.00
 -11 8 2 0.80 0.00
 -8 8 2 -8.75 0.00
 -5 8 2 -0.83 0.00
 -2 8 2 -2.37 0.00
 1 8 2 12.80 0.00
 4 8 2 4.07 0.00
 7 8 2 -7.57 0.00
 -16 9 2 3.32 0.00
 -13 9 2 0.41 0.00
 -10 9 2 2.48 0.00
 -7 9 2 5.69 0.00
 -4 9 2 3.08 0.00
 -1 9 2 6.91 0.00
 2 9 2 4.83 0.00
 5 9 2 5.41 0.00
 8 9 2 -1.14 0.00
 -18 10 2 -1.55 0.00
 -15 10 2 0.76 0.00
 -12 10 2 -3.89 0.00
 -9 10 2 0.02 0.00
 -6 10 2 2.74 0.00
 -3 10 2 -2.44 0.00
 0 10 2 -0.49 0.00
 3 10 2 -3.65 0.00
 6 10 2 -0.30 0.00
 9 10 2 1.22 0.00
 -20 11 2 1.09 0.00
 -17 11 2 1.28 0.00
 -14 11 2 -5.39 0.00
 -11 11 2 -1.96 0.00
 -8 11 2 4.28 0.00
 -5 11 2 -8.76 0.00
 -2 11 2 -2.44 0.00
 1 11 2 -4.41 0.00
 4 11 2 1.57 0.00
 7 11 2 4.51 0.00
 10 11 2 2.10 0.00
 -19 12 2 3.58 0.00
 -16 12 2 2.74 0.00
 -13 12 2 8.23 0.00
 -10 12 2 -9.37 0.00
 -7 12 2 -4.82 0.00
 -4 12 2 3.47 0.00
 -1 12 2 -1.35 0.00
 2 12 2 -2.83 0.00
 5 12 2 0.57 0.00
 8 12 2 -3.05 0.00
 -21 13 2 3.30 0.00
 -18 13 2 0.66 0.00
 -15 13 2 -1.46 0.00
 -12 13 2 0.38 0.00
 -9 13 2 -0.19 0.00
 -6 13 2 2.97 0.00
 -3 13 2 2.11 0.00
 0 13 2 -1.35 0.00
 3 13 2 -1.07 0.00
 6 13 2 -3.29 0.00
 -20 14 2 0.77 0.00
 -17 14 2 -3.63 0.00
 -14 14 2 -1.21 0.00
 -11 14 2 6.46 0.00
 -8 14 2 0.29 0.00
 -5 14 2 -2.34 0.00
 -2 14 2 2.77 0.00
 1 14 2 4.13 0.00
 4 14 2 -1.64 0.00
 7 14 2 -1.71 0.00
 -19 15 2 -5.63 0.00
 -16 15 2 4.42 0.00
 -13 15 2 -2.20 0.00
 -10 15 2 -3.71 0.00
 -7 15 2 -0.22 0.00
 -4 15 2 0.61 0.00
 -1 15 2 1.54 0.00
 2 15 2 -0.88 0.00
 5 15 2 0.18 0.00
 -18 16 2 4.63 0.00
 -15 16 2 -1.21 0.00
 -12 16 2 0.66 0.00
 -9 16 2 -1.80 0.00
 -6 16 2 -3.87 0.00
 -3 16 2 -0.27 0.00
 0 16 2 0.56 0.00
 3 16 2 -1.75 0.00
 -17 17 2 -3.61 0.00
 -14 17 2 -1.33 0.00
 -11 17 2 2.20 0.00
 -8 17 2 1.03 0.00
 -5 17 2 0.81 0.00
 -2 17 2 -2.88 0.00
 1 17 2 -2.98 0.00
 -19 18 2 2.61 0.00
 -16 18 2 1.42 0.00
 -13 18 2 4.49 0.00
 -10 18 2 -5.15 0.00
 -7 18 2 0.04 0.00
 -4 18 2 -0.25 0.00
 -1 18 2 -1.25 0.00
 -18 19 2 -2.71 0.00
 -15 19 2 -4.65 0.00
 -12 19 2 -4.44 0.00
 -9 19 2 1.39 0.00
 -6 19 2 -3.60 0.00
 -3 19 2 1.67 0.00
 -14 20 2 2.00 0.00
 -11 20 2 1.88 0.00
 -8 20 2 -2.18 0.00
 -5 20 2 2.91 0.00
 -13 21 2 3.01 0.00
 -10 21 2 -2.10 0.00
 -7 21 2 -4.06 0.00
 0 0 3 -41.99 0.00
 1 1 3 122.45 0.00
 -1 2 3 -86.53 0.00
 2 2 3 -20.88 0.00
 -3 3 3 12.12 0.00
 0 3 3 -60.54 0.00
 3 3 3 23.76 0.00
 -5 4 3 -20.38 0.00
 -2 4 3 -11.02 0.00
 1 4 3 36.52 0.00
 4 4 3 -6.95 0.00
 -7 5 3 13.56 0.00
 -4 5 3 5.78 0.00
 -1 5 3 44.06 0.00
 2 5 3 -6.19 0.00
 5 5 3 -1.66 0.00
 -9 6 3 -0.91 0.00
 -6 6 3 7.29 0.00
 -3 6 3 -0.60 0.00
 0 6 3 -25.96 0.00
 3 6 3 2.46 0.00
 6 6 3 6.05 0.00
 -11 7 3 3.61 0.00
 -8 7 3 -5.43 0.00
 -5 7 3 -9.53 0.00
 -2 7 3 -29.52 0.00
 1 7 3 2.96 0.00
 4 7 3 -0.87 0.00
 7 7 3 -4.79 0.00
 -13 8 3 -1.46 0.00
 -10 8 3 1.52 0.00
 -7 8 3 -2.59 0.00
 -4 8 3 9.43 0.00
 -1 8 3 5.11 0.00
 2 8 3 0.82 0.00
 5 8 3 7.74 0.00
 8 8 3 -1.76 0.00
 -15 9 3 8.13 0.00
 -12 9 3 -4.27 0.00
 -9 9 3 -3.33 0.00
 -6 9 3 1.79 0.00
 -3 9 3 7.60 0.00
 0 9 3 8.92 0.00
 3 9 3 3.44 0.00
 6 9 3 -2.22 0.00
 9 9 3 -1.63 0.00
 -17 10 3 0.72 0.00
 -14 10 3 -0.98 0.00
 -11 10 3 0.79 0.00
 -8 10 3 4.35 0.00
 -5 10 3 -8.10 0.00
 -2 10 3 -5.07 0.00
 1 10 3 0.29 0.00
 4 10 3 -0.03 0.00
 7 10 3 3.23 0.00
 10 10 3 4.56 0.00
 -19 11 3 2.38 0.00
 -16 11 3 1.22 0.00
 -13 11 3 -1.09 0.00
 -10 11 3 -8.08 0.00
 -7 11 3 6.37 0.00
 -4 11 3 1.85 0.00
 -1 11 3 -1.24 0.00
 2 11 3 -3.37 0.00
 5 11 3 -0.60 0.00
 8 11 3 0.29 0.00
 -21 12 3 -0.08 0.00
 -18 12 3 1.25 0.00
 -15 12 3 -3.17 0.00
 -12 12 3 5.36 0.00
 -9 12 3 -0.68 0.00
 -6 12 3 -3.94 0.00
 -3 12 3 -0.33 0.00
 0 12 3 -6.35 0.00
 3 12 3 -3.12 0.00
 6 12 3 0.50 0.00
 9 12 3 -1.20 0.00
 -20 13 3 4.24 0.00
 -17 13 3 0.94 0.00
 -14 13 3 3.79 0.00
 -11 13 3 0.22 0.00
 -8 13 3 -8.20 0.00
 -5 13 3 -4.32 0.00
 -2 13 3 3.35 0.00
 1 13 3 2.04 0.00
 4 13 3 -0.34 0.00
 7 13 3 -0.89 0.00
 -19 14 3 -2.66 0.00
 -16 14 3 0.33 0.00
 -13 14 3 -4.53 0.00
 -10 14 3 -1.52 0.00
 -7 14 3 6.28 0.00
 -4 14 3 3.99 0.00
 -1 14 3 1.11 0.00
 2 14 3 0.98 0.00
 5 14 3 -3.48 0.00
 -18 15 3 -4.01 0.00
 -15 15 3 0.04 0.00
 -12 15 3 3.63 0.00
 -9 15 3 -0.27 0.00
 -6 15 3 -3.35 0.00
 -3 15 3 -0.82 0.00
 0 15 3 1.43 0.00
 3 15 3 1.80 0.00
 -20 16 3 -4.54 0.00
 -17 16 3 0.82 0.00
 -14 16 3 -2.64 0.00
 -11 16 3 1.34 0.00
 -8 16 3 1.55 0.00
 -5 16 3 -2.09 0.00
 -2 16 3 0.96 0.00
 1 16 3 2.06 0.00
 4 16 3 2.09 0.00
 -19 17 3 3.18 0.00
 -16 17 3 0.87 0.00
 -13 17 3 -1.31 0.00
 -10 17 3 -4.72 0.00
 -7 17 3 -5.13 0.00
 -4 17 3 -0.10 0.00
 -1 17 3 -3.33 0.00
 2 17 3 -6.13 0.00
 -18 18 3 -3.87 0.00
 -15 18 3 -3.82 0.00
 -12 18 3 -2.24 0.00
 -9 18 3 0.32 0.00
 -6 18 3 1.52 0.00
 -3 18 3 -0.14 0.00
 0 18 3 -2.19 0.00
 -17 19 3 -2.01 0.00
 -14 19 3 5.69 0.00
 -11 19 3 -1.34 0.00
 -8 19 3 2.07 0.00
 -5 19 3 -0.12 0.00
 -2 19 3 0.77 0.00
 -16 20 3 -3.74 0.00
 -13 20 3 -3.37 0.00
 -10 20 3 0.66 0.00
 -7 20 3 -5.95 0.00
 -4 20 3 0.79 0.00
 -12 21 3 1.41 0.00
 -9 21 3 -5.26 0.00
 -1 1 4 -64.80 0.00
 -3 2 4 34.32 0.00
 0 2 4 41.77 0.00
 -5 3 4 -1.02 0.00
 -2 3 4 -11.05 0.00
 1 3 4 -5.44 0.00
 -7 4 4 21.24 0.00
 -4 4 4 -16.63 0.00
 -1 4 4 -62.30 0.00
 2 4 4 -5.66 0.00
 -9 5 4 -12.18 0.00
 -6 5 4 -9.74 0.00
 -3 5 4 23.10 0.00
 0 5 4 44.81 0.00
 3 5 4 -1.63 0.00
 -11 6 4 2.25 0.00
 -8 6 4 0.56 0.00
 -5 6 4 2.79 0.00
 -2 6 4 1.82 0.00
 1 6 4 -7.28 0.00
 4 6 4 -2.14 0.00
 -13 7 4 -3.53 0.00
 -10 7 4 9.38 0.00
 -7 7 4 6.69 0.00
 -4 7 4 0.09 0.00
 -1 7 4 -30.09 0.00
 2 7 4 -2.93 0.00
 5 7 4 8.60 0.00
 -15 8 4 0.97 0.00
 -12 8 4 -4.86 0.00
 -9 8 4 -7.60 0.00
 -6 8 4 -7.68 0.00
 -3 8 4 -0.94 0.00
 0 8 4 8.79 0.00
 3 8 4 -0.32 0.00
 6 8 4 1.19 0.00
 -17 9 4 -1.54 0.00
 -14 9 4 3.20 0.00
 -11 9 4 -3.97 0.00
 -8 9 4 -1.85 0.00
 -5 9 4 -0.92 0.00
 -2 9 4 8.31 0.00
 1 9 4 4.24 0.00
 4 9 4 -1.02 0.00
 7 9 4 -1.92 0.00
 -19 10 4 4.13 0.00
 -16 10 4 3.87 0.00
 -13 10 4 0.46 0.00
 -10 10 4 -2.71 0.00
 -7 10 4 11.70 0.00
 -4 10 4 4.12 0.00
 -1 10 4 -4.60 0.00
 2 10 4 3.00 0.00
 5 10 4 1.28 0.00
 8 10 4 -0.02 0.00
 -21 11 4 3.96 0.00
 -18 11 4 1.55 0.00
 -15 11 4 -4.39 0.00
 -12 11 4 5.01 0.00
 -9 11 4 -2.59 0.00
 -6 11 4 -4.27 0.00
 -3 11 4 -0.37 0.00
 0 11 4 -1.07 0.00
 3 11 4 -2.50 0.00
 6 11 4 0.45 0.00
 9 11 4 1.24 0.00
 -20 12 4 -0.43 0.00
 -17 12 4 0.28 0.00
 -14 12 4 -2.46 0.00
 -11 12 4 -1.12 0.00
 -8 12 4 -5.13 0.00
 -5 12 4 -2.82 0.00
 -2 12 4 1.84 0.00
 1 12 4 -4.75 0.00
 4 12 4 -3.36 0.00
 7 12 4 2.87 0.00
 -19 13 4 2.52 0.00
 -16 13 4 2.59 0.00
 -13 13 4 -0.14 0.00
 -10 13 4 0.61 0.00
 -7 13 4 5.43 0.00
 -4 13 4 -0.41 0.00
 -1 13 4 -1.76 0.00
 2 13 4 1.34 0.00
 5 13 4 -1.08 0.00
 8 13 4 -0.64 0.00
 -18 14 4 -3.43 0.00
 -15 14 4 3.60 0.00
 -12 14 4 2.79 0.00
 -9 14 4 -6.90 0.00
 -6 14 4 -5.37 0.00
 -3 14 4 1.16 0.00
 0 14 4 1.04 0.00
 3 14 4 1.92 0.00
 6 14 4 -2.14 0.00
 -20 15 4 -2.21 0.00
 -17 15 4 -3.86 0.00
 -14 15 4 -6.01 0.00
 -11 15 4 -0.39 0.00
 -8 15 4 4.00 0.00
 -5 15 4 -1.38 0.00
 -2 15 4 1.28 0.00
 1 15 4 2.80 0.00
 4 15 4 3.25 0.00
 -19 16 4 -1.63 0.00
 -16 16 4 1.22 0.00
 -13 16 4 -0.26 0.00
 -10 16 4 1.46 0.00
 -7 16 4 -2.52 0.00
 -4 16 4 0.60 0.00
 -1 16 4 -1.71 0.00
 2 16 4 0.37 0.00
 -18 17 4 0.68 0.00
 -15 17 4 -1.55 0.00
 -12 17 4 -3.85 0.00
 -9 17 4 -0.44 0.00
 -6 17 4 -0.86 0.00
 -3 17 4 0.81 0.00
 0 17 4 -1.73 0.00
 -17 18 4 -3.77 0.00
 -14 18 4 3.26 0.00
 -11 18 4 -2.22 0.00
 -8 18 4 -0.70 0.00
 -5 18 4 -1.58 0.00
 -2 18 4 -0.88 0.00
 -16 19 4 -5.78 0.00
 -13 19 4 -2.86 0.00
 -10 19 4 -1.63 0.00
 -7 19 4 -1.03 0.00
 -4 19 4 1.99 0.00
 -15 20 4 2.28 0.00
 -12 20 4 -1.32 0.00
 -9 20 4 1.50 0.00
 -6 20 4 1.41 0.00
 -11 21 4 0.35 0.00
 -8 21 4 -5.88 0.00
 0 1 5 -61.60 0.00
 -2 2 5 1.51 0.00
 1 2 5 75.81 0.00
 -4 3 5 -37.79 0.00
 -1 3 5 -27.76 0.00
 2 3 5 -8.13 0.00
 -6 4 5 3.52 0.00
 -3 4 5 28.06 0.00
 0 4 5 -13.55 0.00
 3 4 5 10.83 0.00
 -8 5 5 8.18 0.00
 -5 5 5 -1.82 0.00
 -2 5 5 -16.50 0.00
 1 5 5 0.55 0.00
 4 5 5 -19.98 0.00
 -10 6 5 -0.12 0.00
 -7 6 5 -8.29 0.00
 -4 6 5 2.51 0.00
 -1 6 5 10.39 0.00
 2 6 5 1.05 0.00
 5 6 5 8.01 0.00
 -12 7 5 -4.80 0.00
 -9 7 5 2.82 0.00
 -6 7 5 8.22 0.00
 -3 7 5 2.29 0.00
 0 7 5 -6.80 0.00
 3 7 5 -3.67 0.00
 6 7 5 4.76 0.00
 -14 8 5 -2.76 0.00
 -11 8 5 -0.27 0.00
 -8 8 5 -1.21 0.00
 -5 8 5 -6.35 0.00
 -2 8 5 -8.98 0.00
 1 8 5 -0.02 0.00
 4 8 5 -1.34 0.00
 7 8 5 -1.50 0.00
 -16 9 5 1.35 0.00
 -13 9 5 -0.01 0.00
 -10 9 5 -4.68 0.00
 -7 9 5 1.17 0.00
 -4 9 5 0.37 0.00
 -1 9 5 -0.50 0.00
 2 9 5 3.91 0.00
 5 9 5 0.90 0.00
 8 9 5 -0.36 0.00
 -18 10 5 3.06 0.00
 -15 10 5 2.81 0.00
 -12 10 5 2.16 0.00
 -9 10 5 -5.62 0.00
 -6 10 5 3.60 0.00
 -3 10 5 11.38 0.00
 0 10 5 2.50 0.00
 3 10 5 -1.21 0.00
 6 10 5 1.30 0.00
 9 10 5 -0.79 0.00
 -20 11 5 5.18 0.00
 -17 11 5 0.17 0.00
 -14 11 5 -6.44 0.00
 -11 11 5 0.26 0.00
 -8 11 5 3.44 0.00
 -5 11 5 3.49 0.00
 -2 11 5 -0.99 0.00
 1 11 5 -1.24 0.00
 4 11 5 -4.20 0.00
 7 11 5 -0.68 0.00
 10 11 5 0.93 0.00
 -19 12 5 -4.47 0.00
 -16 12 5 -1.22 0.00
 -13 12 5 1.89 0.00
 -10 12 5 4.06 0.00
 -7 12 5 -1.85 0.00
 -4 12 5 -7.65 0.00
 -1 12 5 -1.87 0.00
 2 12 5 0.57 0.00
 5 12 5 0.66 0.00
 8 12 5 5.16 0.00
 -18 13 5 0.97 0.00
 -15 13 5 3.94 0.00
 -12 13 5 1.50 0.00
 -9 13 5 -11.26 0.00
 -6 13 5 -2.50 0.00
 -3 13 5 5.07 0.00
 0 13 5 -1.88 0.00
 3 13 5 -0.86 0.00
 6 13 5 0.22 0.00
 -20 14 5 0.77 0.00
 -17 14 5 -0.10 0.00
 -14 14 5 -5.19 0.00
 -11 14 5 -1.46 0.00
 -8 14 5 5.99 0.00
 -5 14 5 -1.75 0.00
 -2 14 5 -0.59 0.00
 1 14 5 1.29 0.00
 4 14 5 2.64 0.00
 -19 15 5 -2.49 0.00
 -16 15 5 -0.62 0.00
 -13 15 5 1.62 0.00
 -10 15 5 2.33 0.00
 -7 15 5 -0.43 0.00
 -4 15 5 -2.25 0.00
 -1 15 5 -1.58 0.00
 2 15 5 4.31 0.00
 5 15 5 -0.44 0.00
 -18 16 5 -2.50 0.00
 -15 16 5 0.13 0.00
 -12 16 5 -3.87 0.00
 -9 16 5 -1.42 0.00
 -6 16 5 -5.91 0.00
 -3 16 5 2.34 0.00
 0 16 5 -2.63 0.00
 3 16 5 1.74 0.00
 -17 17 5 -0.24 0.00
 -14 17 5 -0.91 0.00
 -11 17 5 -0.48 0.00
 -8 17 5 1.19 0.00
 -5 17 5 2.19 0.00
 -2 17 5 0.80 0.00
 1 17 5 -0.35 0.00
 -16 18 5 -3.63 0.00
 -13 18 5 1.16 0.00
 -10 18 5 -1.76 0.00
 -7 18 5 -0.44 0.00
 -4 18 5 1.21 0.00
 -1 18 5 -1.25 0.00
 -15 19 5 0.86 0.00
 -12 19 5 -4.79 0.00
 -9 19 5 1.27 0.00
 -6 19 5 0.55 0.00
 -3 19 5 -0.70 0.00
 -14 20 5 1.51 0.00
 -11 20 5 -1.89 0.00
 -8 20 5 -1.47 0.00
 -5 20 5 1.21 0.00
 -13 21 5 -1.74 0.00
 -10 21 5 0.57 0.00
 0 0 6 -77.66 0.00
 1 1 6 11.65 0.00
 -1 2 6 -28.47 0.00
 2 2 6 20.05 0.00
 -3 3 6 -8.46 0.00
 0 3 6 30.10 0.00
 3 3 6 3.56 0.00
 -5 4 6 -25.64 0.00
 -2 4 6 5.18 0.00
 1 4 6 -25.86 0.00
 4 4 6 2.25 0.00
 -7 5 6 -1.67 0.00
 -4 5 6 24.69 0.00
 -1 5 6 -20.36 0.00
 2 5 6 3.22 0.00
 5 5 6 -5.18 0.00
 -9 6 6 4.93 0.00
 -6 6 6 1.67 0.00
 -3 6 6 -10.97 0.00
 0 6 6 14.83 0.00
 3 6 6 -15.54 0.00
 6 6 6 1.65 0.00
 -11 7 6 -1.74 0.00
 -8 7 6 0.52 0.00
 -5 7 6 -3.16 0.00
 -2 7 6 10.23 0.00
 1 7 6 4.11 0.00
 4 7 6 6.70 0.00
 7 7 6 3.88 0.00
 -13 8 6 -6.27 0.00
 -10 8 6 1.00 0.00
 -7 8 6 3.55 0.00
 -4 8 6 -2.74 0.00
 -1 8 6 -15.12 0.00
 2 8 6 -1.27 0.00
 5 8 6 -1.11 0.00
 8 8 6 -0.97 0.00
 -15 9 6 0.96 0.00
 -12 9 6 2.97 0.00
 -9 9 6 -4.23 0.00
 -6 9 6 2.67 0.00
 -3 9 6 0.24 0.00
 0 9 6 -6.20 0.00
 3 9 6 -4.99 0.00
 6 9 6 -0.05 0.00
 9 9 6 -2.01 0.00
 -17 10 6 1.79 0.00
 -14 10 6 -4.62 0.00
 -11 10 6 -3.61 0.00
 -8 10 6 0.00 0.00
 -5 10 6 3.06 0.00
 -2 10 6 8.31 0.00
 1 10 6 9.67 0.00
 4 10 6 -2.01 0.00
 7 10 6 0.82 0.00
 10 10 6 3.85 0.00
 -19 11 6 -2.68 0.00
 -16 11 6 2.51 0.00
 -13 11 6 3.54 0.00
 -10 11 6 1.76 0.00
 -7 11 6 -2.62 0.00
 -4 11 6 3.32 0.00
 -1 11 6 1.26 0.00
 2 11 6 0.25 0.00
 5 11 6 2.14 0.00
 8 11 6 3.34 0.00
 -21 12 6 3.72 0.00
 -18 12 6 -2.72 0.00
 -15 12 6 -3.28 0.00
 -12 12 6 -0.71 0.00
 -9 12 6 -2.65 0.00
 -6 12 6 4.32 0.00
 -3 12 6 1.93 0.00
 0 12 6 -2.09 0.00
 3 12 6 -2.43 0.00
 6 12 6 -3.54 0.00
 9 12 6 -2.67 0.00
 -20 13 6 -4.74 0.00
 -17 13 6 -1.41 0.00
 -14 13 6 -1.81 0.00
 -11 13 6 4.71 0.00
 -8 13 6 0.50 0.00
 -5 13 6 -10.80 0.00
 -2 13 6 -0.89 0.00
 1 13 6 -1.40 0.00
 4 13 6 1.65 0.00
 7 13 6 6.36 0.00
 -19 14 6 0.44 0.00
 -16 14 6 4.12 0.00
 -13 14 6 0.55 0.00
 -10 14 6 -6.51 0.00
 -7 14 6 1.83 0.00
 -4 14 6 0.10 0.00
 -1 14 6 -1.59 0.00
 2 14 6 4.41 0.00
 5 14 6 1.54 0.00
 -18 15 6 0.01 0.00
 -15 15 6 -2.24 0.00
 -12 15 6 -3.23 0.00
 -9 15 6 2.26 0.00
 -6 15 6 -2.11 0.00
 -3 15 6 1.28 0.00
 0 15 6 -1.49 0.00
 3 15 6 1.55 0.00
 -17 16 6 -1.60 0.00
 -14 16 6 1.03 0.00
 -11 16 6 1.05 0.00
 -8 16 6 0.64 0.00
 -5 16 6 -1.81 0.00
 -2 16 6 0.21 0.00
 1 16 6 -1.77 0.00
 -19 17 6 -3.85 0.00
 -16 17 6 0.36 0.00
 -13 17 6 1.58 0.00
 -10 17 6 -0.47 0.00
 -7 17 6 -2.21 0.00
 -4 17 6 3.34 0.00
 -1 17 6 -1.88 0.00
 2 17 6 3.19 0.00
 -18 18 6 2.52 0.00
 -15 18 6 -1.17 0.00
 -12 18 6 -2.40 0.00
 -9 18 6 0.77 0.00
 -6 18 6 0.02 0.00
 -3 18 6 0.39 0.00
 0 18 6 0.32 0.00
 -17 19 6 -2.89 0.00
 -14 19 6 3.47 0.00
 -11 19 6 -4.79 0.00
 -8 19 6 0.74 0.00
 -5 19 6 2.30 0.00
 -2 19 6 0.04 0.00
 -13 20 6 -0.75 0.00
 -10 20 6 -1.83 0.00
 -7 20 6 1.82 0.00
 -12 21 6 -1.32 0.00
 -9 21 6 1.61 0.00
 -1 1 7 -11.82 0.00
 -3 2 7 20.23 0.00
 0 2 7 -21.98 0.00
 -5 3 7 -23.66 0.00
 -2 3 7 -14.55 0.00
 1 3 7 29.62 0.00
 -7 4 7 17.70 0.00
 -4 4 7 5.85 0.00
 -1 4 7 28.76 0.00
 2 4 7 -10.17 0.00
 -9 5 7 -0.88 0.00
 -6 5 7 -15.52 0.00
 -3 5 7 9.04 0.00
 0 5 7 -36.31 0.00
 3 5 7 -15.54 0.00
 -11 6 7 -1.38 0.00
 -8 6 7 2.25 0.00
 -5 6 7 13.38 0.00
 -2 6 7 -8.67 0.00
 1 6 7 24.79 0.00
 4 6 7 -0.07 0.00
 -13 7 7 -2.43 0.00
 -10 7 7 -1.13 0.00
 -7 7 7 2.35 0.00
 -4 7 7 -19.89 0.00
 -1 7 7 14.73 0.00
 2 7 7 -0.59 0.00
 5 7 7 -0.29 0.00
 -15 8 7 2.32 0.00
 -12 8 7 2.07 0.00
 -9 8 7 6.97 0.00
 -6 8 7 5.11 0.00
 -3 8 7 6.69 0.00
 0 8 7 -20.12 0.00
 3 8 7 -1.79 0.00
 6 8 7 5.96 0.00
 -17 9 7 1.71 0.00
 -14 9 7 -7.12 0.00
 -11 9 7 -0.81 0.00
 -8 9 7 -5.77 0.00
 -5 9 7 0.80 0.00
 -2 9 7 -4.82 0.00
 1 9 7 5.17 0.00
 4 9 7 -5.33 0.00
 7 9 7 -1.70 0.00
 -19 10 7 -3.45 0.00
 -16 10 7 2.33 0.00
 -13 10 7 1.56 0.00
 -10 10 7 -4.92 0.00
 -7 10 7 0.65 0.00
 -4 10 7 1.90 0.00
 -1 10 7 4.15 0.00
 2 10 7 -0.39 0.00
 5 10 7 -1.15 0.00
 8 10 7 -0.83 0.00
 -18 11 7 -4.11 0.00
 -15 11 7 -1.17 0.00
 -12 11 7 0.91 0.00
 -9 11 7 4.96 0.00
 -6 11 7 3.18 0.00
 -3 11 7 7.83 0.00
 0 11 7 6.06 0.00
 3 11 7 1.33 0.00
 6 11 7 1.18 0.00
 9 11 7 3.15 0.00
 -20 12 7 -3.40 0.00
 -17 12 7 -0.39 0.00
 -14 12 7 -0.92 0.00
 -11 12 7 3.21 0.00
 -8 12 7 -5.40 0.00
 -5 12 7 -4.97 0.00
 -2 12 7 2.28 0.00
 1 12 7 0.26 0.00
 4 12 7 1.24 0.00
 7 12 7 2.35 0.00
 -19 13 7 -4.09 0.00
 -16 13 7 0.10 0.00
 -13 13 7 -2.00 0.00
 -10 13 7 -6.26 0.00
 -7 13 7 4.23 0.00
 -4 13 7 -5.22 0.00
 -1 13 7 -3.16 0.00
 2 13 7 -1.49 0.00
 5 13 7 -0.46 0.00
 -18 14 7 -0.35 0.00
 -15 14 7 -1.55 0.00
 -12 14 7 3.01 0.00
 -9 14 7 3.61 0.00
 -6 14 7 -1.19 0.00
 -3 14 7 1.59 0.00
 0 14 7 -1.20 0.00
 3 14 7 2.09 0.00
 6 14 7 2.01 0.00
 -20 15 7 -0.28 0.00
 -17 15 7 4.04 0.00
 -14 15 7 0.87 0.00
 -11 15 7 -4.30 0.00
 -8 15 7 0.41 0.00
 -5 15 7 -0.36 0.00
 -2 15 7 -1.10 0.00
 1 15 7 3.25 0.00
 4 15 7 0.59 0.00
 -19 16 7 -0.50 0.00
 -16 16 7 -0.57 0.00
 -13 16 7 0.20 0.00
 -10 16 7 0.27 0.00
 -7 16 7 -1.46 0.00
 -4 16 7 1.19 0.00
 -1 16 7 -2.05 0.00
 2 16 7 -0.85 0.00
 -18 17 7 -0.54 0.00
 -15 17 7 1.53 0.00
 -12 17 7 2.89 0.00
 -9 17 7 0.63 0.00
 -6 17 7 -3.58 0.00
 -3 17 7 4.10 0.00
 0 17 7 -2.43 0.00
 -17 18 7 -0.13 0.00
 -14 18 7 1.25 0.00
 -11 18 7 -3.89 0.00
 -8 18 7 3.15 0.00
 -5 18 7 4.17 0.00
 -2 18 7 -1.28 0.00
 -16 19 7 0.43 0.00
 -13 19 7 4.06 0.00
 -10 19 7 -4.29 0.00
 -7 19 7 -0.55 0.00
 -4 19 7 -1.58 0.00
 -15 20 7 -6.49 0.00
 -12 20 7 -3.98 0.00
 -9 20 7 -0.96 0.00
 -6 20 7 -0.84 0.00
 0 1 8 -10.64 0.00
 -2 2 8 10.19 0.00
 1 2 8 7.64 0.00
 -4 3 8 0.51 0.00
 -1 3 8 -6.60 0.00
 2 3 8 -2.45 0.00
 -6 4 8 -14.33 0.00
 -3 4 8 -4.16 0.00
 0 4 8 9.78 0.00
 3 4 8 0.36 0.00
 -8 5 8 11.99 0.00
 -5 5 8 14.19 0.00
 -2 5 8 32.43 0.00
 1 5 8 -7.75 0.00
 4 5 8 -7.35 0.00
 -10 6 8 -4.40 0.00
 -7 6 8 -6.86 0.00
 -4 6 8 -11.12 0.00
 -1 6 8 -21.44 0.00
 2 6 8 2.31 0.00
 5 6 8 0.16 0.00
 -12 7 8 -2.32 0.00
 -9 7 8 7.51 0.00
 -6 7 8 7.76 0.00
 -3 7 8 -16.36 0.00
 0 7 8 15.33 0.00
 3 7 8 7.41 0.00
 6 7 8 3.64 0.00
 -14 8 8 -3.07 0.00
 -11 8 8 2.09 0.00
 -8 8 8 -1.85 0.00
 -5 8 8 -2.34 0.00
 -2 8 8 19.55 0.00
 1 8 8 -7.46 0.00
 4 8 8 -8.63 0.00
 7 8 8 3.16 0.00
 -16 9 8 3.53 0.00
 -13 9 8 -3.59 0.00
 -10 9 8 0.41 0.00
 -7 9 8 3.16 0.00
 -4 9 8 3.66 0.00
 -1 9 8 -19.71 0.00
 2 9 8 -1.45 0.00
 5 9 8 -1.49 0.00
 8 9 8 -2.14 0.00
 -18 10 8 -4.55 0.00
 -15 10 8 -1.88 0.00
 -12 10 8 5.56 0.00
 -9 10 8 -1.89 0.00
 -6 10 8 -3.98 0.00
 -3 10 8 -6.27 0.00
 0 10 8 10.40 0.00
 3 10 8 1.20 0.00
 6 10 8 0.97 0.00
 9 10 8 1.27 0.00
 -20 11 8 0.06 0.00
 -17 11 8 0.61 0.00
 -14 11 8 0.88 0.00
 -11 11 8 -4.01 0.00
 -8 11 8 -0.34 0.00
 -5 11 8 2.40 0.00
 -2 11 8 18.35 0.00
 1 11 8 5.14 0.00
 4 11 8 1.67 0.00
 7 11 8 0.42 0.00
 -19 12 8 -6.61 0.00
 -16 12 8 -0.17 0.00
 -13 12 8 -4.45 0.00
 -10 12 8 1.68 0.00
 -7 12 8 5.09 0.00
 -4 12 8 0.54 0.00
 -1 12 8 -2.24 0.00
 2 12 8 -1.12 0.00
 5 12 8 1.28 0.00
 8 12 8 3.11 0.00
 -18 13 8 -2.02 0.00
 -15 13 8 0.17 0.00
 -12 13 8 6.60 0.00
 -9 13 8 -2.66 0.00
 -6 13 8 -4.14 0.00
 -3 13 8 -7.41 0.00
 0 13 8 -2.34 0.00
 3 13 8 -0.47 0.00
 6 13 8 -0.53 0.00
 -20 14 8 -1.37 0.00
 -17 14 8 1.71 0.00
 -14 14 8 -0.59 0.00
 -11 14 8 -6.68 0.00
 -8 14 8 0.59 0.00
 -5 14 8 -2.50 0.00
 -2 14 8 1.88 0.00
 1 14 8 2.61 0.00
 4 14 8 -1.18 0.00
 -19 15 8 -0.52 0.00
 -16 15 8 -0.57 0.00
 -13 15 8 -1.22 0.00
 -10 15 8 2.59 0.00
 -7 15 8 5.05 0.00
 -4 15 8 5.28 0.00
 -1 15 8 -1.42 0.00
 2 15 8 2.85 0.00
 5 15 8 1.62 0.00
 -18 16 8 3.01 0.00
 -15 16 8 3.33 0.00
 -12 16 8 3.74 0.00
 -9 16 8 -1.20 0.00
 -6 16 8 -1.89 0.00
 -3 16 8 1.56 0.00
 0 16 8 0.80 0.00
 3 16 8 -0.69 0.00
 -17 17 8 -1.30 0.00
 -14 17 8 1.24 0.00
 -11 17 8 -3.06 0.00
 -8 17 8 1.00 0.00
 -5 17 8 -1.29 0.00
 -2 17 8 -1.22 0.00
 1 17 8 0.07 0.00
 -16 18 8 0.50 0.00
 -13 18 8 5.97 0.00
 -10 18 8 0.09 0.00
 -7 18 8 -0.56 0.00
 -4 18 8 3.32 0.00
 -1 18 8 -1.12 0.00
 -15 19 8 -3.88 0.00
 -12 19 8 -2.25 0.00
 -9 19 8 -4.87 0.00
 -6 19 8 -1.97 0.00
 -3 19 8 0.75 0.00
 -14 20 8 -4.71 0.00
 -11 20 8 -2.53 0.00
 -8 20 8 2.40 0.00
 -5 20 8 -3.02 0.00
 0 0 9 -0.19 0.00
 1 1 9 10.09 0.00
 -1 2 9 -4.69 0.00
 2 2 9 -0.24 0.00
 -3 3 9 3.74 0.00
 0 3 9 -9.97 0.00
 3 3 9 -7.21 0.00
 -5 4 9 1.58 0.00
 -2 4 9 16.13 0.00
 1 4 9 7.89 0.00
 4 4 9 6.82 0.00
 -7 5 9 -3.16 0.00
 -4 5 9 -1.07 0.00
 -1 5 9 18.13 0.00
 2 5 9 -5.16 0.00
 5 5 9 -3.50 0.00
 -9 6 9 3.23 0.00
 -6 6 9 9.81 0.00
 -3 6 9 -3.25 0.00
 0 6 9 -11.58 0.00
 3 6 9 4.45 0.00
 6 6 9 -2.49 0.00
 -11 7 9 -1.15 0.00
 -8 7 9 -3.07 0.00
 -5 7 9 -3.59 0.00
 -2 7 9 -7.64 0.00
 1 7 9 5.70 0.00
 4 7 9 -1.97 0.00
 7 7 9 5.01 0.00
 -13 8 9 -6.26 0.00
 -10 8 9 8.11 0.00
 -7 8 9 1.15 0.00
 -4 8 9 -10.71 0.00
 -1 8 9 10.60 0.00
 2 8 9 5.83 0.00
 5 8 9 -0.98 0.00
 8 8 9 2.12 0.00
 -15 9 9 -1.78 0.00
 -12 9 9 3.34 0.00
 -9 9 9 -5.10 0.00
 -6 9 9 0.37 0.00
 -3 9 9 13.86 0.00
 0 9 9 -11.33 0.00
 3 9 9 -7.10 0.00
 6 9 9 -1.43 0.00
 9 9 9 -4.36 0.00
 -17 10 9 3.09 0.00
 -14 10 9 0.53 0.00
 -11 10 9 1.01 0.00
 -8 10 9 3.33 0.00
 -5 10 9 0.76 0.00
 -2 10 9 -7.92 0.00
 1 10 9 1.49 0.00
 4 10 9 1.49 0.00
 7 10 9 -2.94 0.00
 10 10 9 -0.36 0.00
 -19 11 9 -3.01 0.00
 -16 11 9 -3.85 0.00
 -13 11 9 -0.90 0.00
 -10 11 9 -2.14 0.00
 -7 11 9 -0.99 0.00
 -4 11 9 -8.55 0.00
 -1 11 9 15.23 0.00
 2 11 9 6.23 0.00
 5 11 9 3.62 0.00
 8 11 9 6.80 0.00
 -18 12 9 -1.98 0.00
 -15 12 9 5.09 0.00
 -12 12 9 -0.54 0.00
 -9 12 9 0.60 0.00
 -6 12 9 4.15 0.00
 -3 12 9 8.94 0.00
 0 12 9 0.47 0.00
 3 12 9 -0.24 0.00
 6 12 9 1.29 0.00
 -20 13 9 -1.04 0.00
 -17 13 9 1.98 0.00
 -14 13 9 -2.91 0.00
 -11 13 9 -0.51 0.00
 -8 13 9 -0.46 0.00
 -5 13 9 -1.06 0.00
 -2 13 9 -6.94 0.00
 1 13 9 -2.48 0.00
 4 13 9 -2.58 0.00
 7 13 9 -2.84 0.00
 -19 14 9 -1.41 0.00
 -16 14 9 -3.18 0.00
 -13 14 9 3.52 0.00
 -10 14 9 -0.47 0.00
 -7 14 9 0.51 0.00
 -4 14 9 -4.52 0.00
 -1 14 9 0.08 0.00
 2 14 9 2.63 0.00
 5 14 9 -1.35 0.00
 -18 15 9 2.30 0.00
 -15 15 9 1.54 0.00
 -12 15 9 -1.73 0.00
 -9 15 9 -0.02 0.00
 -6 15 9 3.07 0.00
 -3 15 9 3.49 0.00
 0 15 9 2.40 0.00
 3 15 9 -1.00 0.00
 -17 16 9 1.48 0.00
 -14 16 9 -0.12 0.00
 -11 16 9 -0.22 0.00
 -8 16 9 1.70 0.00
 -5 16 9 3.13 0.00
 -2 16 9 -0.32 0.00
 1 16 9 5.54 0.00
 -16 17 9 -0.83 0.00
 -13 17 9 7.27 0.00
 -10 17 9 1.13 0.00
 -7 17 9 -0.90 0.00
 -4 17 9 3.04 0.00
 -1 17 9 -1.02 0.00
 -15 18 9 0.14 0.00
 -12 18 9 -0.52 0.00
 -9 18 9 -2.83 0.00
 -6 18 9 -5.52 0.00
 -3 18 9 0.80 0.00
 -14 19 9 -5.25 0.00
 -11 19 9 -1.87 0.00
 -8 19 9 1.83 0.00
 -5 19 9 -3.09 0.00
 -13 20 9 -0.75 0.00
 -10 20 9 -4.01 0.00
 -7 20 9 -4.02 0.00
 -1 1 10 5.79 0.00
 -3 2 10 8.23 0.00
 0 2 10 -5.92 0.00
 -5 3 10 -1.84 0.00
 -2 3 10 7.19 0.00
 1 3 10 -11.28 0.00
 -7 4 10 -2.23 0.00
 -4 4 10 -1.35 0.00
 -1 4 10 10.79 0.00
 2 4 10 3.90 0.00
 -9 5 10 4.33 0.00
 -6 5 10 11.47 0.00
 -3 5 10 2.04 0.00
 0 5 10 11.48 0.00
 3 5 10 3.05 0.00
 -11 6 10 -4.47 0.00
 -8 6 10 -6.22 0.00
 -5 6 10 3.82 0.00
 -2 6 10 2.48 0.00
 1 6 10 -13.12 0.00
 4 6 10 0.51 0.00
 -13 7 10 -0.30 0.00
 -10 7 10 7.73 0.00
 -7 7 10 -3.33 0.00
 -4 7 10 -12.85 0.00
 -1 7 10 -3.03 0.00
 2 7 10 13.78 0.00
 5 7 10 -2.78 0.00
 -15 8 10 1.27 0.00
 -12 8 10 -5.18 0.00
 -9 8 10 -2.18 0.00
 -6 8 10 3.43 0.00
 -3 8 10 4.56 0.00
 0 8 10 3.05 0.00
 3 8 10 -0.83 0.00
 6 8 10 0.50 0.00
 -17 9 10 -0.30 0.00
 -14 9 10 -0.61 0.00
 -11 9 10 9.30 0.00
 -8 9 10 1.33 0.00
 -5 9 10 -4.67 0.00
 -2 9 10 4.77 0.00
 1 9 10 -8.23 0.00
 4 9 10 -3.85 0.00
 7 9 10 -0.92 0.00
 -19 10 10 -1.87 0.00
 -16 10 10 -2.80 0.00
 -13 10 10 1.15 0.00
 -10 10 10 -6.39 0.00
 -7 10 10 -3.17 0.00
 -4 10 10 -2.38 0.00
 -1 10 10 -0.98 0.00
 2 10 10 0.46 0.00
 5 10 10 0.64 0.00
 8 10 10 -1.44 0.00
 -18 11 10 5.50 0.00
 -15 11 10 1.69 0.00
 -12 11 10 -1.94 0.00
 -9 11 10 1.80 0.00
 -6 11 10 4.95 0.00
 -3 11 10 -2.52 0.00
 0 11 10 6.29 0.00
 3 11 10 6.76 0.00
 6 11 10 2.11 0.00
 9 11 10 2.82 0.00
 -20 12 10 1.44 0.00
 -17 12 10 -2.63 0.00
 -14 12 10 1.61 0.00
 -11 12 10 1.30 0.00
 -8 12 10 2.50 0.00
 -5 12 10 -0.18 0.00
 -2 12 10 5.29 0.00
 1 12 10 -0.11 0.00
 4 12 10 -2.32 0.00
 7 12 10 3.74 0.00
 -19 13 10 -1.72 0.00
 -16 13 10 2.35 0.00
 -13 13 10 0.50 0.00
 -10 13 10 -0.44 0.00
 -7 13 10 -0.55 0.00
 -4 13 10 0.54 0.00
 -1 13 10 -2.46 0.00
 2 13 10 -0.36 0.00
 5 13 10 -2.53 0.00
 -18 14 10 5.45 0.00
 -15 14 10 -2.01 0.00
 -12 14 10 -0.53 0.00
 -9 14 10 -2.79 0.00
 -6 14 10 -0.39 0.00
 -3 14 10 -6.46 0.00
 0 14 10 -0.75 0.00
 3 14 10 -0.95 0.00
 -17 15 10 -2.51 0.00
 -14 15 10 0.93 0.00
 -11 15 10 1.10 0.00
 -8 15 10 0.71 0.00
 -5 15 10 3.49 0.00
 -2 15 10 2.83 0.00
 1 15 10 4.74 0.00
 4 15 10 -1.57 0.00
 -19 16 10 2.44 0.00
 -16 16 10 -0.14 0.00
 -13 16 10 2.54 0.00
 -10 16 10 1.00 0.00
 -7 16 10 4.09 0.00
 -4 16 10 5.94 0.00
 -1 16 10 -0.12 0.00
 2 16 10 2.45 0.00
 -18 17 10 -1.05 0.00
 -15 17 10 1.02 0.00
 -12 17 10 1.16 0.00
 -9 17 10 0.09 0.00
 -6 17 10 -4.24 0.00
 -3 17 10 -0.58 0.00
 0 17 10 4.40 0.00
 -17 18 10 -3.88 0.00
 -14 18 10 -0.06 0.00
 -11 18 10 0.24 0.00
 -8 18 10 -1.01 0.00
 -5 18 10 -5.24 0.00
 -2 18 10 -0.18 0.00
 -16 19 10 -1.91 0.00
 -13 19 10 -2.46 0.00
 -10 19 10 -4.29 0.00
 -7 19 10 -0.87 0.00
 -4 19 10 2.77 0.00
 -12 20 10 0.69 0.00
 -9 20 10 -0.47 0.00
 0 1 11 2.39 0.00
 -2 2 11 15.49 0.00
 1 2 11 -13.98 0.00
 -4 3 11 -2.53 0.00
 -1 3 11 1.10 0.00
 2 3 11 -1.98 0.00
 -6 4 11 7.28 0.00
 -3 4 11 -0.18 0.00
 0 4 11 7.35 0.00
 3 4 11 2.51 0.00
 -8 5 11 -4.50 0.00
 -5 5 11 8.67 0.00
 -2 5 11 0.15 0.00
 1 5 11 -0.94 0.00
 4 5 11 6.03 0.00
 -10 6 11 4.60 0.00
 -7 6 11 -3.20 0.00
 -4 6 11 -2.35 0.00
 -1 6 11 7.91 0.00
 2 6 11 -1.28 0.00
 5 6 11 -7.04 0.00
 -12 7 11 -4.69 0.00
 -9 7 11 0.52 0.00
 -6 7 11 4.84 0.00
 -3 7 11 -3.79 0.00
 0 7 11 -12.39 0.00
 3 7 11 8.79 0.00
 6 7 11 1.35 0.00
 -14 8 11 0.63 0.00
 -11 8 11 5.98 0.00
 -8 8 11 -6.72 0.00
 -5 8 11 -10.10 0.00
 -2 8 11 5.12 0.00
 1 8 11 7.85 0.00
 4 8 11 -0.40 0.00
 7 8 11 1.29 0.00
 -16 9 11 -2.76 0.00
 -13 9 11 -0.82 0.00
 -10 9 11 -0.21 0.00
 -7 9 11 2.06 0.00
 -4 9 11 5.18 0.00
 -1 9 11 7.50 0.00
 2 9 11 -6.34 0.00
 5 9 11 -5.77 0.00
 8 9 11 -3.08 0.00
 -18 10 11 4.01 0.00
 -15 10 11 -1.37 0.00
 -12 10 11 0.63 0.00
 -9 10 11 -1.94 0.00
 -6 10 11 0.48 0.00
 -3 10 11 -6.10 0.00
 0 10 11 -11.06 0.00
 3 10 11 1.06 0.00
 6 10 11 1.45 0.00
 9 10 11 -1.27 0.00
 -20 11 11 1.75 0.00
 -17 11 11 2.08 0.00
 -14 11 11 4.15 0.00
 -11 11 11 -0.82 0.00
 -8 11 11 -0.94 0.00
 -5 11 11 -4.31 0.00
 -2 11 11 -2.12 0.00
 1 11 11 2.78 0.00
 4 11 11 2.81 0.00
 7 11 11 2.00 0.00
 -19 12 11 6.39 0.00
 -16 12 11 -0.67 0.00
 -13 12 11 -0.70 0.00
 -10 12 11 1.75 0.00
 -7 12 11 4.06 0.00
 -4 12 11 3.80 0.00
 -1 12 11 9.03 0.00
 2 12 11 4.96 0.00
 5 12 11 -0.77 0.00
 8 12 11 4.48 0.00
 -18 13 11 -0.13 0.00
 -15 13 11 -0.11 0.00
 -12 13 11 -0.52 0.00
 -9 13 11 -0.25 0.00
 -6 13 11 1.84 0.00
 -3 13 11 -1.22 0.00
 0 13 11 -4.40 0.00
 3 13 11 -3.25 0.00
 6 13 11 -1.22 0.00
 -17 14 11 4.01 0.00
 -14 14 11 2.75 0.00
 -11 14 11 2.31 0.00
 -8 14 11 -4.67 0.00
 -5 14 11 -0.48 0.00
 -2 14 11 -5.58 0.00
 1 14 11 -2.36 0.00
 4 14 11 -4.37 0.00
 -19 15 11 7.21 0.00
 -16 15 11 -3.69 0.00
 -13 15 11 -1.47 0.00
 -10 15 11 -0.67 0.00
 -7 15 11 0.96 0.00
 -4 15 11 0.47 0.00
 -1 15 11 3.53 0.00
 2 15 11 2.91 0.00
 -18 16 11 -1.79 0.00
 -15 16 11 -1.55 0.00
 -12 16 11 1.44 0.00
 -9 16 11 2.29 0.00
 -6 16 11 2.28 0.00
 -3 16 11 2.80 0.00
 0 16 11 4.09 0.00
 -17 17 11 -2.09 0.00
 -14 17 11 4.54 0.00
 -11 17 11 0.64 0.00
 -8 17 11 -1.25 0.00
 -5 17 11 0.19 0.00
 -2 17 11 -1.45 0.00
 1 17 11 0.86 0.00
 -16 18 11 -2.49 0.00
 -13 18 11 -1.82 0.00
 -10 18 11 -0.62 0.00
 -7 18 11 0.26 0.00
 -4 18 11 -2.09 0.00
 -1 18 11 0.54 0.00
 -15 19 11 -2.58 0.00
 -12 19 11 1.00 0.00
 -9 19 11 -1.02 0.00
 -6 19 11 -6.31 0.00
 -11 20 11 -0.41 0.00
 -8 20 11 -1.19 0.00
 0 0 12 -3.78 0.00
 1 1 12 5.11 0.00
 -1 2 12 6.57 0.00
 2 2 12 -19.60 0.00
 -3 3 12 5.67 0.00
 0 3 12 -2.62 0.00
 3 3 12 11.36 0.00
 -5 4 12 3.84 0.00
 -2 4 12 -8.33 0.00
 1 4 12 3.02 0.00
 4 4 12 1.25 0.00
 -7 5 12 -4.79 0.00
 -4 5 12 4.06 0.00
 -1 5 12 8.16 0.00
 2 5 12 -3.70 0.00
 5 5 12 -0.53 0.00
 -9 6 12 2.43 0.00
 -6 6 12 9.89 0.00
 -3 6 12 -6.84 0.00
 0 6 12 -7.34 0.00
 3 6 12 5.86 0.00
 6 6 12 -1.80 0.00
 -11 7 12 1.01 0.00
 -8 7 12 -11.02 0.00
 -5 7 12 -5.88 0.00
 -2 7 12 8.45 0.00
 1 7 12 -0.59 0.00
 4 7 12 0.84 0.00
 7 7 12 0.40 0.00
 -13 8 12 0.49 0.00
 -10 8 12 6.69 0.00
 -7 8 12 3.40 0.00
 -4 8 12 2.18 0.00
 -1 8 12 -0.66 0.00
 2 8 12 4.21 0.00
 5 8 12 -3.07 0.00
 8 8 12 -1.01 0.00
 -15 9 12 -3.06 0.00
 -12 9 12 -0.70 0.00
 -9 9 12 -4.48 0.00
 -6 9 12 -4.16 0.00
 -3 9 12 -3.73 0.00
 0 9 12 1.13 0.00
 3 9 12 -0.16 0.00
 6 9 12 0.72 0.00
 9 9 12 -0.79 0.00
 -17 10 12 0.48 0.00
 -14 10 12 2.92 0.00
 -11 10 12 -2.58 0.00
 -8 10 12 -3.18 0.00
 -5 10 12 0.85 0.00
 -2 10 12 2.80 0.00
 1 10 12 -8.18 0.00
 4 10 12 -3.23 0.00
 7 10 12 -1.49 0.00
 -19 11 12 8.21 0.00
 -16 11 12 1.24 0.00
 -13 11 12 1.93 0.00
 -10 11 12 1.55 0.00
 -7 11 12 1.29 0.00
 -4 11 12 -2.18 0.00
 -1 11 12 -5.98 0.00
 2 11 12 2.75 0.00
 5 11 12 0.85 0.00
 8 11 12 0.60 0.00
 -18 12 12 4.02 0.00
 -15 12 12 -1.12 0.00
 -12 12 12 -1.21 0.00
 -9 12 12 1.82 0.00
 -6 12 12 0.87 0.00
 -3 12 12 -1.96 0.00
 0 12 12 4.62 0.00
 3 12 12 4.38 0.00
 6 12 12 2.03 0.00
 -17 13 12 -0.04 0.00
 -14 13 12 2.79 0.00
 -11 13 12 1.51 0.00
 -8 13 12 -0.80 0.00
 -5 13 12 3.05 0.00
 -2 13 12 4.10 0.00
 1 13 12 -2.68 0.00
 4 13 12 -5.88 0.00
 -19 14 12 3.00 0.00
 -16 14 12 -1.65 0.00
 -13 14 12 -0.54 0.00
 -10 14 12 -1.11 0.00
 -7 14 12 -5.22 0.00
 -4 14 12 -0.44 0.00
 -1 14 12 -2.31 0.00
 2 14 12 -1.80 0.00
 5 14 12 -2.20 0.00
 -18 15 12 7.50 0.00
 -15 15 12 -1.22 0.00
 -12 15 12 1.19 0.00
 -9 15 12 0.48 0.00
 -6 15 12 2.78 0.00
 -3 15 12 -3.47 0.00
 0 15 12 -0.12 0.00
 3 15 12 -0.55 0.00
 -17 16 12 -3.23 0.00
 -14 16 12 -0.86 0.00
 -11 16 12 0.52 0.00
 -8 16 12 0.14 0.00
 -5 16 12 1.56 0.00
 -2 16 12 2.25 0.00
 1 16 12 0.27 0.00
 -16 17 12 -1.94 0.00
 -13 17 12 1.46 0.00
 -10 17 12 0.91 0.00
 -7 17 12 -0.97 0.00
 -4 17 12 -0.09 0.00
 -1 17 12 2.34 0.00
 -15 18 12 0.56 0.00
 -12 18 12 1.43 0.00
 -9 18 12 -1.71 0.00
 -6 18 12 -2.00 0.00
 -3 18 12 -0.62 0.00
 -14 19 12 -1.48 0.00
 -11 19 12 0.33 0.00
 -8 19 12 3.91 0.00
 -5 19 12 -1.63 0.00
 -10 20 12 0.75 0.00
 -1 1 13 1.36 0.00
 -3 2 13 -4.31 0.00
 0 2 13 6.59 0.00
 -5 3 13 -6.48 0.00
 -2 3 13 -6.60 0.00
 1 3 13 -14.97 0.00
 -7 4 13 7.19 0.00
 -4 4 13 7.08 0.00
 -1 4 13 2.26 0.00
 2 4 13 12.05 0.00
 -9 5 13 4.06 0.00
 -6 5 13 0.94 0.00
 -3 5 13 -7.91 0.00
 0 5 13 2.44 0.00
 3 5 13 -5.79 0.00
 -11 6 13 -1.93 0.00
 -8 6 13 -12.80 0.00
 -5 6 13 7.74 0.00
 -2 6 13 3.83 0.00
 1 6 13 -9.52 0.00
 4 6 13 1.10 0.00
 -13 7 13 0.96 0.00
 -10 7 13 4.05 0.00
 -7 7 13 3.70 0.00
 -4 7 13 -3.51 0.00
 -1 7 13 -3.32 0.00
 2 7 13 6.53 0.00
 5 7 13 0.00 0.00
 -15 8 13 -3.51 0.00
 -12 8 13 1.04 0.00
 -9 8 13 0.79 0.00
 -6 8 13 -7.63 0.00
 -3 8 13 4.83 0.00
 0 8 13 6.13 0.00
 3 8 13 3.48 0.00
 6 8 13 -1.12 0.00
 -17 9 13 0.40 0.00
 -14 9 13 3.03 0.00
 -11 9 13 -2.30 0.00
 -8 9 13 0.86 0.00
 -5 9 13 5.63 0.00
 -2 9 13 0.30 0.00
 1 9 13 -2.18 0.00
 4 9 13 -2.99 0.00
 7 9 13 4.09 0.00
 -19 10 13 2.27 0.00
 -16 10 13 -2.79 0.00
 -13 10 13 0.70 0.00
 -10 10 13 -5.73 0.00
 -7 10 13 -4.03 0.00
 -4 10 13 -5.87 0.00
 -1 10 13 -5.41 0.00
 2 10 13 -3.48 0.00
 5 10 13 -3.15 0.00
 8 10 13 -4.97 0.00
 -18 11 13 4.02 0.00
 -15 11 13 0.81 0.00
 -12 11 13 1.10 0.00
 -9 11 13 1.80 0.00
 -6 11 13 -1.68 0.00
 -3 11 13 -0.22 0.00
 0 11 13 -3.17 0.00
 3 11 13 4.06 0.00
 6 11 13 -0.55 0.00
 -17 12 13 4.84 0.00
 -14 12 13 1.48 0.00
 -11 12 13 0.56 0.00
 -8 12 13 1.42 0.00
 -5 12 13 3.19 0.00
 -2 12 13 1.01 0.00
 1 12 13 2.58 0.00
 4 12 13 1.89 0.00
 7 12 13 3.57 0.00
 -19 13 13 -0.10 0.00
 -16 13 13 -4.53 0.00
 -13 13 13 0.06 0.00
 -10 13 13 0.05 0.00
 -7 13 13 -1.90 0.00
 -4 13 13 0.66 0.00
 -1 13 13 4.57 0.00
 2 13 13 -1.84 0.00
 5 13 13 -1.35 0.00
 -18 14 13 2.70 0.00
 -15 14 13 -1.55 0.00
 -12 14 13 1.42 0.00
 -9 14 13 0.15 0.00
 -6 14 13 -1.17 0.00
 -3 14 13 -1.02 0.00
 0 14 13 -3.66 0.00
 3 14 13 -4.94 0.00
 -17 15 13 1.81 0.00
 -14 15 13 -1.58 0.00
 -11 15 13 0.63 0.00
 -8 15 13 -4.05 0.00
 -5 15 13 0.20 0.00
 -2 15 13 -2.05 0.00
 1 15 13 -1.56 0.00
 -16 16 13 -0.09 0.00
 -13 16 13 -3.78 0.00
 -10 16 13 0.22 0.00
 -7 16 13 1.53 0.00
 -4 16 13 1.30 0.00
 -1 16 13 4.42 0.00
 2 16 13 -1.98 0.00
 -15 17 13 -0.34 0.00
 -12 17 13 5.00 0.00
 -9 17 13 0.73 0.00
 -6 17 13 -0.48 0.00
 -3 17 13 -1.29 0.00
 0 17 13 -2.24 0.00
 -14 18 13 0.85 0.00
 -11 18 13 0.67 0.00
 -8 18 13 1.07 0.00
 -5 18 13 -1.55 0.00
 -2 18 13 0.83 0.00
 -13 19 13 0.71 0.00
 -10 19 13 0.04 0.00
 -7 19 13 3.29 0.00
 0 1 14 2.99 0.00
 -2 2 14 -6.30 0.00
 1 2 14 -2.64 0.00
 -4 3 14 -0.71 0.00
 -1 3 14 -0.19 0.00
 2 3 14 -8.06 0.00
 -6 4 14 -4.03 0.00
 -3 4 14 -8.68 0.00
 0 4 14 -2.32 0.00
 3 4 14 9.62 0.00
 -8 5 14 4.35 0.00
 -5 5 14 12.83 0.00
 -2 5 14 3.99 0.00
 1 5 14 5.49 0.00
 4 5 14 -4.85 0.00
 -10 6 14 -0.35 0.00
 -7 6 14 -8.68 0.00
 -4 6 14 -2.66 0.00
 -1 6 14 -3.07 0.00
 2 6 14 -7.41 0.00
 5 6 14 2.52 0.00
 -12 7 14 2.12 0.00
 -9 7 14 -6.14 0.00
 -6 7 14 -1.72 0.00
 -3 7 14 6.93 0.00
 0 7 14 -2.21 0.00
 3 7 14 2.53 0.00
 6 7 14 -0.69 0.00
 -14 8 14 -0.62 0.00
 -11 8 14 -0.41 0.00
 -8 8 14 13.66 0.00
 -5 8 14 0.21 0.00
 -2 8 14 -2.22 0.00
 1 8 14 7.15 0.00
 4 8 14 0.95 0.00
 7 8 14 2.21 0.00
 -16 9 14 -4.99 0.00
 -13 9 14 2.54 0.00
 -10 9 14 -5.12 0.00
 -7 9 14 -5.00 0.00
 -4 9 14 -0.19 0.00
 -1 9 14 3.81 0.00
 2 9 14 2.48 0.00
 5 9 14 -4.10 0.00
 8 9 14 2.47 0.00
 -18 10 14 1.83 0.00
 -15 10 14 2.52 0.00
 -12 10 14 0.72 0.00
 -9 10 14 -2.03 0.00
 -6 10 14 0.91 0.00
 -3 10 14 -0.99 0.00
 0 10 14 -5.14 0.00
 3 10 14 -1.06 0.00
 6 10 14 0.18 0.00
 9 10 14 -3.06 0.00
 -17 11 14 1.74 0.00
 -14 11 14 -2.02 0.00
 -11 11 14 -2.55 0.00
 -8 11 14 -2.28 0.00
 -5 11 14 -1.97 0.00
 -2 11 14 -4.31 0.00
 1 11 14 -3.65 0.00
 4 11 14 3.96 0.00
 7 11 14 -3.96 0.00
 -19 12 14 -0.56 0.00
 -16 12 14 2.63 0.00
 -13 12 14 0.97 0.00
 -10 12 14 4.43 0.00
 -7 12 14 0.34 0.00
 -4 12 14 3.11 0.00
 -1 12 14 2.85 0.00
 2 12 14 1.48 0.00
 5 12 14 0.49 0.00
 -18 13 14 -0.53 0.00
 -15 13 14 -2.55 0.00
 -12 13 14 -0.13 0.00
 -9 13 14 1.24 0.00
 -6 13 14 -1.19 0.00
 -3 13 14 0.85 0.00
 0 13 14 3.88 0.00
 3 13 14 -1.46 0.00
 6 13 14 7.50 0.00
 -17 14 14 -4.75 0.00
 -14 14 14 -1.12 0.00
 -11 14 14 -0.76 0.00
 -8 14 14 -2.09 0.00
 -5 14 14 -1.61 0.00
 -2 14 14 1.97 0.00
 1 14 14 -2.06 0.00
 4 14 14 -3.57 0.00
 -16 15 14 -0.35 0.00
 -13 15 14 -2.63 0.00
 -10 15 14 1.36 0.00
 -7 15 14 -1.73 0.00
 -4 15 14 -0.21 0.00
 -1 15 14 -2.79 0.00
 2 15 14 -3.72 0.00
 -15 16 14 0.04 0.00
 -12 16 14 0.85 0.00
 -9 16 14 -0.45 0.00
 -6 16 14 1.49 0.00
 -3 16 14 -1.02 0.00
 0 16 14 0.04 0.00
 -14 17 14 -4.22 0.00
 -11 17 14 0.77 0.00
 -8 17 14 0.99 0.00
 -5 17 14 0.57 0.00
 -2 17 14 4.82 0.00
 -13 18 14 5.82 0.00
 -10 18 14 2.34 0.00
 -7 18 14 -0.01 0.00
 -4 18 14 -6.70 0.00
 -12 19 14 0.61 0.00
 -9 19 14 2.12 0.00
 -6 19 14 8.84 0.00
 0 0 15 -1.26 0.00
 1 1 15 4.18 0.00
 -1 2 15 -2.90 0.00
 2 2 15 -3.01 0.00
 -3 3 15 -12.63 0.00
 0 3 15 -2.18 0.00
 3 3 15 -8.03 0.00
 -5 4 15 12.28 0.00
 -2 4 15 1.47 0.00
 1 4 15 0.30 0.00
 4 4 15 8.12 0.00
 -7 5 15 -4.16 0.00
 -4 5 15 -2.63 0.00
 -1 5 15 1.32 0.00
 2 5 15 8.00 0.00
 5 5 15 0.67 0.00
 -9 6 15 -4.74 0.00
 -6 6 15 -2.66 0.00
 -3 6 15 8.78 0.00
 0 6 15 -2.57 0.00
 3 6 15 -12.71 0.00
 6 6 15 1.29 0.00
 -11 7 15 0.23 0.00
 -8 7 15 2.91 0.00
 -5 7 15 -2.46 0.00
 -2 7 15 -4.76 0.00
 1 7 15 -1.61 0.00
 4 7 15 2.17 0.00
 7 7 15 0.25 0.00
 -13 8 15 2.72 0.00
 -10 8 15 -6.72 0.00
 -7 8 15 3.50 0.00
 -4 8 15 3.99 0.00
 -1 8 15 5.06 0.00
 2 8 15 8.71 0.00
 5 8 15 -0.02 0.00
 8 8 15 2.78 0.00
 -15 9 15 -2.43 0.00
 -12 9 15 0.24 0.00
 -9 9 15 9.40 0.00
 -6 9 15 0.80 0.00
 -3 9 15 -1.83 0.00
 0 9 15 2.33 0.00
 3 9 15 1.33 0.00
 6 9 15 -2.99 0.00
 9 9 15 0.38 0.00
 -17 10 15 -3.59 0.00
 -14 10 15 1.26 0.00
 -11 10 15 -4.29 0.00
 -8 10 15 -3.46 0.00
 -5 10 15 -0.15 0.00
 -2 10 15 -3.14 0.00
 1 10 15 -3.27 0.00
 4 10 15 1.28 0.00
 7 10 15 1.28 0.00
 -19 11 15 1.68 0.00
 -16 11 15 5.36 0.00
 -13 11 15 -1.59 0.00
 -10 11 15 -2.58 0.00
 -7 11 15 -4.23 0.00
 -4 11 15 0.34 0.00
 -1 11 15 -1.02 0.00
 2 11 15 -3.06 0.00
 5 11 15 1.54 0.00
 8 11 15 -5.30 0.00
 -18 12 15 -3.46 0.00
 -15 12 15 -1.28 0.00
 -12 12 15 1.29 0.00
 -9 12 15 5.13 0.00
 -6 12 15 -0.48 0.00
 -3 12 15 2.15 0.00
 0 12 15 1.54 0.00
 3 12 15 3.28 0.00
 6 12 15 4.04 0.00
 -17 13 15 -0.31 0.00
 -14 13 15 -1.77 0.00
 -11 13 15 -0.44 0.00
 -8 13 15 4.33 0.00
 -5 13 15 0.70 0.00
 -2 13 15 1.93 0.00
 1 13 15 1.23 0.00
 4 13 15 -2.13 0.00
 -16 14 15 -8.03 0.00
 -13 14 15 1.72 0.00
 -10 14 15 -1.15 0.00
 -7 14 15 -2.98 0.00
 -4 14 15 -4.64 0.00
 -1 14 15 0.78 0.00
 2 14 15 -2.00 0.00
 -15 15 15 -0.46 0.00
 -12 15 15 -1.50 0.00
 -9 15 15 -0.68 0.00
 -6 15 15 -1.42 0.00
 -3 15 15 1.36 0.00
 0 15 15 1.02 0.00
 -17 16 15 6.01 0.00
 -14 16 15 -6.04 0.00
 -11 16 15 1.75 0.00
 -8 16 15 0.63 0.00
 -5 16 15 3.39 0.00
 -2 16 15 -0.39 0.00
 1 16 15 -5.48 0.00
 -16 17 15 1.93 0.00
 -13 17 15 0.47 0.00
 -10 17 15 0.53 0.00
 -7 17 15 1.17 0.00
 -4 17 15 -3.25 0.00
 -1 17 15 2.73 0.00
 -12 18 15 3.55 0.00
 -9 18 15 3.75 0.00
 -6 18 15 3.91 0.00
 -11 19 15 -1.34 0.00
 -8 19 15 -4.37 0.00
 -1 1 16 2.12 0.00
 -3 2 16 -2.62 0.00
 0 2 16 2.13 0.00
 -5 3 16 4.47 0.00
 -2 3 16 -9.89 0.00
 1 3 16 -0.10 0.00
 -7 4 16 -5.34 0.00
 -4 4 16 0.48 0.00
 -1 4 16 1.51 0.00
 2 4 16 -2.69 0.00
 -9 5 16 1.84 0.00
 -6 5 16 5.96 0.00
 -3 5 16 6.67 0.00
 0 5 16 1.26 0.00
 3 5 16 4.68 0.00
 -11 6 16 5.39 0.00
 -8 6 16 1.54 0.00
 -5 6 16 -10.23 0.00
 -2 6 16 0.03 0.00
 1 6 16 3.62 0.00
 4 6 16 -7.17 0.00
 -13 7 16 0.81 0.00
 -10 7 16 -9.90 0.00
 -7 7 16 -1.60 0.00
 -4 7 16 8.21 0.00
 -1 7 16 -3.35 0.00
 2 7 16 -7.59 0.00
 5 7 16 0.22 0.00
 -15 8 16 0.19 0.00
 -12 8 16 -0.31 0.00
 -9 8 16 3.92 0.00
 -6 8 16 -0.74 0.00
 -3 8 16 -4.56 0.00
 0 8 16 1.79 0.00
 3 8 16 5.59 0.00
 6 8 16 -1.09 0.00
 -17 9 16 -1.46 0.00
 -14 9 16 0.35 0.00
 -11 9 16 -1.28 0.00
 -8 9 16 12.74 0.00
 -5 9 16 3.68 0.00
 -2 9 16 4.13 0.00
 1 9 16 6.82 0.00
 4 9 16 4.00 0.00
 7 9 16 2.08 0.00
 -16 10 16 2.06 0.00
 -13 10 16 0.62 0.00
 -10 10 16 -1.21 0.00
 -7 10 16 -3.95 0.00
 -4 10 16 -1.45 0.00
 -1 10 16 -1.50 0.00
 2 10 16 -4.60 0.00
 5 10 16 -0.84 0.00
 8 10 16 0.80 0.00
 -18 11 16 -5.11 0.00
 -15 11 16 -0.02 0.00
 -12 11 16 -3.76 0.00
 -9 11 16 -4.53 0.00
 -6 11 16 -2.90 0.00
 -3 11 16 -0.46 0.00
 0 11 16 -2.69 0.00
 3 11 16 -1.66 0.00
 6 11 16 1.63 0.00
 -17 12 16 3.02 0.00
 -14 12 16 -5.38 0.00
 -11 12 16 1.38 0.00
 -8 12 16 4.66 0.00
 -5 12 16 0.24 0.00
 -2 12 16 0.82 0.00
 1 12 16 -0.16 0.00
 4 12 16 2.64 0.00
 -16 13 16 -2.87 0.00
 -13 13 16 4.75 0.00
 -10 13 16 2.58 0.00
 -7 13 16 3.53 0.00
 -4 13 16 -0.98 0.00
 -1 13 16 2.60 0.00
 2 13 16 1.68 0.00
 5 13 16 2.31 0.00
 -15 14 16 -3.29 0.00
 -12 14 16 -1.71 0.00
 -9 14 16 -0.25 0.00
 -6 14 16 -1.15 0.00
 -3 14 16 -1.03 0.00
 0 14 16 0.66 0.00
 3 14 16 -0.42 0.00
 -17 15 16 -4.46 0.00
 -14 15 16 0.08 0.00
 -11 15 16 1.29 0.00
 -8 15 16 -1.68 0.00
 -5 15 16 -3.18 0.00
 -2 15 16 -2.14 0.00
 1 15 16 -0.10 0.00
 -16 16 16 1.96 0.00
 -13 16 16 -5.04 0.00
 -10 16 16 -0.83 0.00
 -7 16 16 1.54 0.00
 -4 16 16 2.27 0.00
 -1 16 16 0.66 0.00
 -15 17 16 -2.25 0.00
 -12 17 16 0.10 0.00
 -9 17 16 2.09 0.00
 -6 17 16 3.65 0.00
 -3 17 16 0.45 0.00
 -11 18 16 2.98 0.00
 -8 18 16 -0.92 0.00
 -5 18 16 -0.82 0.00
 0 1 17 7.57 0.00
 -2 2 17 -8.96 0.00
 1 2 17 3.37 0.00
 -4 3 17 7.10 0.00
 -1 3 17 -5.86 0.00
 2 3 17 -0.45 0.00
 -6 4 17 5.56 0.00
 -3 4 17 1.55 0.00
 0 4 17 0.56 0.00
 3 4 17 -4.36 0.00
 -8 5 17 -1.52 0.00
 -5 5 17 -6.95 0.00
 -2 5 17 4.86 0.00
 1 5 17 3.43 0.00
 4 5 17 -0.16 0.00
 -10 6 17 -0.27 0.00
 -7 6 17 6.20 0.00
 -4 6 17 1.17 0.00
 -1 6 17 -2.90 0.00
 2 6 17 2.86 0.00
 5 6 17 -0.45 0.00
 -12 7 17 3.99 0.00
 -9 7 17 -3.44 0.00
 -6 7 17 -8.62 0.00
 -3 7 17 -2.43 0.00
 0 7 17 -1.69 0.00
 3 7 17 -7.19 0.00
 6 7 17 -1.23 0.00
 -14 8 17 -0.05 0.00
 -11 8 17 -4.62 0.00
 -8 8 17 5.34 0.00
 -5 8 17 5.78 0.00
 -2 8 17 0.97 0.00
 1 8 17 -2.80 0.00
 4 8 17 3.11 0.00
 7 8 17 1.00 0.00
 -16 9 17 0.57 0.00
 -13 9 17 -1.81 0.00
 -10 9 17 5.06 0.00
 -7 9 17 4.24 0.00
 -4 9 17 -1.16 0.00
 -1 9 17 2.52 0.00
 2 9 17 5.12 0.00
 5 9 17 2.79 0.00
 8 9 17 2.70 0.00
 -18 10 17 -1.81 0.00
 -15 10 17 0.82 0.00
 -12 10 17 -2.35 0.00
 -9 10 17 3.51 0.00
 -6 10 17 0.52 0.00
 -3 10 17 0.21 0.00
 0 10 17 2.82 0.00
 3 10 17 -2.04 0.00
 6 10 17 0.36 0.00
 -17 11 17 0.89 0.00
 -14 11 17 -1.66 0.00
 -11 11 17 -4.72 0.00
 -8 11 17 -5.56 0.00
 -5 11 17 -3.63 0.00
 -2 11 17 -0.18 0.00
 1 11 17 -6.71 0.00
 4 11 17 -1.08 0.00
 7 11 17 3.02 0.00
 -16 12 17 0.81 0.00
 -13 12 17 -1.91 0.00
 -10 12 17 0.03 0.00
 -7 12 17 1.83 0.00
 -4 12 17 0.09 0.00
 -1 12 17 0.47 0.00
 2 12 17 0.57 0.00
 5 12 17 -0.14 0.00
 -15 13 17 -7.56 0.00
 -12 13 17 3.66 0.00
 -9 13 17 5.21 0.00
 -6 13 17 4.38 0.00
 -3 13 17 -1.26 0.00
 0 13 17 -0.98 0.00
 3 13 17 2.32 0.00
 -17 14 17 -3.05 0.00
 -14 14 17 7.98 0.00
 -11 14 17 -0.67 0.00
 -8 14 17 0.67 0.00
 -5 14 17 -3.91 0.00
 -2 14 17 -0.84 0.00
 1 14 17 1.83 0.00
 -16 15 17 -3.49 0.00
 -13 15 17 -1.56 0.00
 -10 15 17 -1.44 0.00
 -7 15 17 0.30 0.00
 -4 15 17 0.65 0.00
 -1 15 17 -0.55 0.00
 -15 16 17 -2.69 0.00
 -12 16 17 -0.18 0.00
 -9 16 17 -1.58 0.00
 -6 16 17 -0.10 0.00
 -3 16 17 -1.35 0.00
 0 16 17 0.07 0.00
 -14 17 17 -4.86 0.00
 -11 17 17 -0.39 0.00
 -8 17 17 2.40 0.00
 -5 17 17 3.36 0.00
 -10 18 17 0.43 0.00
 -7 18 17 -3.06 0.00
 0 0 18 16.96 0.00
 1 1 18 0.56 0.00
 -1 2 18 -6.52 0.00
 2 2 18 9.13 0.00
 -3 3 18 0.67 0.00
 0 3 18 -4.34 0.00
 3 3 18 0.31 0.00
 -5 4 18 0.56 0.00
 -2 4 18 1.63 0.00
 1 4 18 -0.51 0.00
 4 4 18 -7.20 0.00
 -7 5 18 7.84 0.00
 -4 5 18 -1.39 0.00
 -1 5 18 1.72 0.00
 2 5 18 3.32 0.00
 5 5 18 0.17 0.00
 -9 6 18 -0.69 0.00
 -6 6 18 -5.54 0.00
 -3 6 18 -2.30 0.00
 0 6 18 0.72 0.00
 3 6 18 0.86 0.00
 6 6 18 2.18 0.00
 -11 7 18 -1.13 0.00
 -8 7 18 -0.86 0.00
 -5 7 18 -1.83 0.00
 -2 7 18 -3.47 0.00
 1 7 18 -3.53 0.00
 4 7 18 -4.52 0.00
 7 7 18 -1.60 0.00
 -13 8 18 0.95 0.00
 -10 8 18 1.13 0.00
 -7 8 18 -1.35 0.00
 -4 8 18 1.58 0.00
 -1 8 18 0.56 0.00
 2 8 18 -4.10 0.00
 5 8 18 2.02 0.00
 8 8 18 1.25 0.00
 -15 9 18 1.30 0.00
 -12 9 18 -2.49 0.00
 -9 9 18 9.32 0.00
 -6 9 18 4.42 0.00
 -3 9 18 -0.28 0.00
 0 9 18 1.88 0.00
 3 9 18 3.25 0.00
 6 9 18 3.86 0.00
 9 9 18 4.84 0.00
 -17 10 18 -0.55 0.00
 -14 10 18 -2.65 0.00
 -11 10 18 -3.20 0.00
 -8 10 18 -0.90 0.00
 -5 10 18 -0.45 0.00
 -2 10 18 2.83 0.00
 1 10 18 0.98 0.00
 4 10 18 -1.50 0.00
 7 10 18 2.78 0.00
 -16 11 18 3.55 0.00
 -13 11 18 -0.30 0.00
 -10 11 18 -3.32 0.00
 -7 11 18 -2.81 0.00
 -4 11 18 -2.82 0.00
 -1 11 18 0.50 0.00
 2 11 18 -4.00 0.00
 5 11 18 0.12 0.00
 -15 12 18 -8.93 0.00
 -12 12 18 -2.07 0.00
 -9 12 18 -3.27 0.00
 -6 12 18 -2.25 0.00
 -3 12 18 -0.52 0.00
 0 12 18 -3.39 0.00
 3 12 18 -0.17 0.00
 -17 13 18 2.63 0.00
 -14 13 18 2.50 0.00
 -11 13 18 4.46 0.00
 -8 13 18 7.20 0.00
 -5 13 18 1.86 0.00
 -2 13 18 0.57 0.00
 1 13 18 0.38 0.00
 4 13 18 2.40 0.00
 -16 14 18 -2.22 0.00
 -13 14 18 5.36 0.00
 -10 14 18 -1.50 0.00
 -7 14 18 4.00 0.00
 -4 14 18 0.12 0.00
 -1 14 18 -1.88 0.00
 2 14 18 0.12 0.00
 -15 15 18 1.36 0.00
 -12 15 18 1.80 0.00
 -9 15 18 -4.05 0.00
 -6 15 18 -2.13 0.00
 -3 15 18 -3.13 0.00
 0 15 18 0.37 0.00
 -14 16 18 -4.68 0.00
 -11 16 18 -0.66 0.00
 -8 16 18 0.77 0.00
 -5 16 18 0.32 0.00
 -2 16 18 1.17 0.00
 -13 17 18 -4.64 0.00
 -10 17 18 -0.47 0.00
 -7 17 18 0.18 0.00
 -4 17 18 3.36 0.00
 -9 18 18 -1.15 0.00
 -1 1 19 2.41 0.00
 -3 2 19 4.86 0.00
 0 2 19 -4.83 0.00
 -5 3 19 3.72 0.00
 -2 3 19 -1.81 0.00
 1 3 19 -0.36 0.00
 -7 4 19 1.10 0.00
 -4 4 19 0.22 0.00
 -1 4 19 -3.68 0.00
 2 4 19 1.48 0.00
 -9 5 19 -4.36 0.00
 -6 5 19 -0.60 0.00
 -3 5 19 1.74 0.00
 0 5 19 2.85 0.00
 3 5 19 -2.42 0.00
 -11 6 19 -0.72 0.00
 -8 6 19 1.26 0.00
 -5 6 19 -5.74 0.00
 -2 6 19 -2.06 0.00
 1 6 19 2.46 0.00
 4 6 19 -0.09 0.00
 -13 7 19 4.07 0.00
 -10 7 19 2.33 0.00
 -7 7 19 -3.63 0.00
 -4 7 19 -3.29 0.00
 -1 7 19 -1.14 0.00
 2 7 19 -1.68 0.00
 5 7 19 -0.53 0.00
 -15 8 19 -2.61 0.00
 -12 8 19 -1.66 0.00
 -9 8 19 0.76 0.00
 -6 8 19 0.59 0.00
 -3 8 19 -0.95 0.00
 0 8 19 -3.06 0.00
 3 8 19 -3.81 0.00
 6 8 19 1.23 0.00
 -17 9 19 3.67 0.00
 -14 9 19 -2.92 0.00
 -11 9 19 0.63 0.00
 -8 9 19 1.62 0.00
 -5 9 19 2.88 0.00
 -2 9 19 0.65 0.00
 1 9 19 0.53 0.00
 4 9 19 -0.33 0.00
 7 9 19 4.73 0.00
 -16 10 19 4.00 0.00
 -13 10 19 -0.75 0.00
 -10 10 19 1.61 0.00
 -7 10 19 -0.03 0.00
 -4 10 19 -0.84 0.00
 -1 10 19 3.47 0.00
 2 10 19 2.32 0.00
 5 10 19 4.73 0.00
 -15 11 19 -1.04 0.00
 -12 11 19 -3.48 0.00
 -9 11 19 -5.43 0.00
 -6 11 19 -4.69 0.00
 -3 11 19 1.58 0.00
 0 11 19 -1.48 0.00
 3 11 19 -1.76 0.00
 6 11 19 -2.46 0.00
 -17 12 19 1.88 0.00
 -14 12 19 -5.17 0.00
 -11 12 19 -0.43 0.00
 -8 12 19 -0.45 0.00
 -5 12 19 -3.65 0.00
 -2 12 19 0.48 0.00
 1 12 19 -4.37 0.00
 4 12 19 -1.75 0.00
 -16 13 19 -1.98 0.00
 -13 13 19 2.71 0.00
 -10 13 19 -1.21 0.00
 -7 13 19 3.40 0.00
 -4 13 19 -1.52 0.00
 -1 13 19 0.89 0.00
 2 13 19 2.66 0.00
 -15 14 19 4.37 0.00
 -12 14 19 5.60 0.00
 -9 14 19 1.30 0.00
 -6 14 19 6.34 0.00
 -3 14 19 2.08 0.00
 0 14 19 -1.46 0.00
 -14 15 19 1.27 0.00
 -11 15 19 -0.03 0.00
 -8 15 19 -1.75 0.00
 -5 15 19 -0.83 0.00
 -2 15 19 -2.93 0.00
 -13 16 19 -0.64 0.00
 -10 16 19 -0.47 0.00
 -7 16 19 0.28 0.00
 -4 16 19 -2.10 0.00
 -12 17 19 -5.29 0.00
 -9 17 19 -3.66 0.00
 -6 17 19 -3.90 0.00
 0 1 20 -3.56 0.00
 -2 2 20 2.18 0.00
 1 2 20 1.47 0.00
 -4 3 20 -1.59 0.00
 -1 3 20 -6.26 0.00
 2 3 20 1.57 0.00
 -6 4 20 0.01 0.00
 -3 4 20 6.05 0.00
 0 4 20 -2.86 0.00
 3 4 20 0.78 0.00
 -8 5 20 0.04 0.00
 -5 5 20 -2.16 0.00
 -2 5 20 0.02 0.00
 1 5 20 4.43 0.00
 4 5 20 -5.20 0.00
 -10 6 20 -0.78 0.00
 -7 6 20 -0.98 0.00
 -4 6 20 -5.43 0.00
 -1 6 20 1.89 0.00
 2 6 20 0.51 0.00
 5 6 20 0.05 0.00
 -12 7 20 0.17 0.00
 -9 7 20 -2.17 0.00
 -6 7 20 -4.50 0.00
 -3 7 20 -2.44 0.00
 0 7 20 -0.50 0.00
 3 7 20 0.41 0.00
 6 7 20 1.77 0.00
 -14 8 20 1.98 0.00
 -11 8 20 6.14 0.00
 -8 8 20 -2.31 0.00
 -5 8 20 0.20 0.00
 -2 8 20 -2.92 0.00
 1 8 20 -2.26 0.00
 4 8 20 -1.12 0.00
 7 8 20 -1.79 0.00
 -16 9 20 -0.14 0.00
 -13 9 20 -6.37 0.00
 -10 9 20 -1.29 0.00
 -7 9 20 1.23 0.00
 -4 9 20 1.03 0.00
 -1 9 20 -0.26 0.00
 2 9 20 -1.53 0.00
 5 9 20 1.18 0.00
 8 9 20 9.65 0.00
 -15 10 20 2.29 0.00
 -12 10 20 1.29 0.00
 -9 10 20 2.52 0.00
 -6 10 20 0.58 0.00
 -3 10 20 1.38 0.00
 0 10 20 2.36 0.00
 3 10 20 1.07 0.00
 6 10 20 4.66 0.00
 -14 11 20 -2.26 0.00
 -11 11 20 -3.48 0.00
 -8 11 20 -6.54 0.00
 -5 11 20 -7.04 0.00
 -2 11 20 2.47 0.00
 1 11 20 -1.25 0.00
 4 11 20 2.84 0.00
 -16 12 20 0.98 0.00
 -13 12 20 -2.26 0.00
 -10 12 20 -1.26 0.00
 -7 12 20 -0.99 0.00
 -4 12 20 -1.38 0.00
 -1 12 20 1.25 0.00
 2 12 20 0.13 0.00
 -15 13 20 -0.32 0.00
 -12 13 20 1.64 0.00
 -9 13 20 1.18 0.00
 -6 13 20 3.26 0.00
 -3 13 20 0.87 0.00
 0 13 20 0.92 0.00
 3 13 20 -4.41 0.00
 -14 14 20 3.04 0.00
 -11 14 20 1.35 0.00
 -8 14 20 0.43 0.00
 -5 14 20 1.03 0.00
 -2 14 20 -1.83 0.00
 1 14 20 0.11 0.00
 -13 15 20 2.26 0.00
 -10 15 20 -1.27 0.00
 -7 15 20 3.31 0.00
 -4 15 20 1.34 0.00
 -1 15 20 3.35 0.00
 -12 16 20 0.92 0.00
 -9 16 20 -1.31 0.00
 -6 16 20 -1.36 0.00
 -3 16 20 -3.60 0.00
 -8 17 20 -2.61 0.00
 0 0 21 -16.51 0.00
 1 1 21 2.16 0.00
 -1 2 21 -1.21 0.00
 2 2 21 -2.36 0.00
 -3 3 21 0.68 0.00
 0 3 21 -3.87 0.00
 3 3 21 -0.10 0.00
 -5 4 21 -1.84 0.00
 -2 4 21 3.80 0.00
 1 4 21 0.79 0.00
 4 4 21 -2.53 0.00
 -7 5 21 0.40 0.00
 -4 5 21 1.28 0.00
 -1 5 21 -0.13 0.00
 2 5 21 4.42 0.00
 5 5 21 -2.86 0.00
 -9 6 21 -1.49 0.00
 -6 6 21 -2.83 0.00
 -3 6 21 -3.41 0.00
 0 6 21 4.10 0.00
 3 6 21 -1.63 0.00
 6 6 21 0.51 0.00
 -11 7 21 4.72 0.00
 -8 7 21 -2.77 0.00
 -5 7 21 -2.94 0.00
 -2 7 21 -0.24 0.00
 1 7 21 -1.31 0.00
 4 7 21 3.59 0.00
 7 7 21 -1.90 0.00
 -13 8 21 -2.86 0.00
 -10 8 21 -0.73 0.00
 -7 8 21 -3.36 0.00
 -4 8 21 -1.99 0.00
 -1 8 21 -4.22 0.00
 2 8 21 -2.14 0.00
 5 8 21 0.22 0.00
 8 8 21 1.91 0.00
 -15 9 21 3.15 0.00
 -12 9 21 2.04 0.00
 -9 9 21 -1.40 0.00
 -6 9 21 1.38 0.00
 -3 9 21 -1.13 0.00
 0 9 21 0.81 0.00
 3 9 21 -1.64 0.00
 6 9 21 2.61 0.00
 -14 10 21 -1.48 0.00
 -11 10 21 -0.64 0.00
 -8 10 21 1.61 0.00
 -5 10 21 -0.88 0.00
 -2 10 21 1.58 0.00
 1 10 21 1.86 0.00
 4 10 21 2.41 0.00
 -16 11 21 -0.29 0.00
 -13 11 21 -2.32 0.00
 -10 11 21 1.45 0.00
 -7 11 21 -1.41 0.00
 -4 11 21 -1.02 0.00
 -1 11 21 -0.24 0.00
 2 11 21 -1.09 0.00
 5 11 21 1.99 0.00
 -15 12 21 3.87 0.00
 -12 12 21 -3.18 0.00
 -9 12 21 -3.83 0.00
 -6 12 21 -7.14 0.00
 -3 12 21 -0.23 0.00
 0 12 21 2.52 0.00
 3 12 21 0.89 0.00
 -14 13 21 -0.53 0.00
 -11 13 21 1.46 0.00
 -8 13 21 2.30 0.00
 -5 13 21 2.18 0.00
 -2 13 21 1.54 0.00
 1 13 21 2.75 0.00
 -13 14 21 -0.12 0.00
 -10 14 21 -0.47 0.00
 -7 14 21 4.77 0.00
 -4 14 21 0.04 0.00
 -1 14 21 2.19 0.00
 -12 15 21 3.08 0.00
 -9 15 21 -0.56 0.00
 -6 15 21 3.74 0.00
 -3 15 21 -3.76 0.00
 -11 16 21 -0.15 0.00
 -8 16 21 -5.23 0.00
 -5 16 21 -1.68 0.00
 -1 1 22 -5.94 0.00
 -3 2 22 -2.49 0.00
 0 2 22 -0.65 0.00
 -5 3 22 -4.40 0.00
 -2 3 22 2.15 0.00
 1 3 22 0.85 0.00
 -7 4 22 -2.02 0.00
 -4 4 22 0.60 0.00
 -1 4 22 0.45 0.00
 2 4 22 2.46 0.00
 -9 5 22 -4.88 0.00
 -6 5 22 2.19 0.00
 -3 5 22 5.17 0.00
 0 5 22 0.04 0.00
 3 5 22 0.38 0.00
 -11 6 22 0.82 0.00
 -8 6 22 0.23 0.00
 -5 6 22 -2.18 0.00
 -2 6 22 -3.04 0.00
 1 6 22 2.97 0.00
 4 6 22 3.58 0.00
 -13 7 22 -4.37 0.00
 -10 7 22 3.99 0.00
 -7 7 22 -2.81 0.00
 -4 7 22 -4.66 0.00
 -1 7 22 1.03 0.00
 2 7 22 -1.58 0.00
 5 7 22 3.16 0.00
 -15 8 22 0.08 0.00
 -12 8 22 0.23 0.00
 -9 8 22 -5.94 0.00
 -6 8 22 -1.40 0.00
 -3 8 22 0.87 0.00
 0 8 22 -2.96 0.00
 3 8 22 -2.37 0.00
 6 8 22 -2.20 0.00
 -14 9 22 4.09 0.00
 -11 9 22 1.13 0.00
 -8 9 22 1.47 0.00
 -5 9 22 -0.15 0.00
 -2 9 22 -2.91 0.00
 1 9 22 0.38 0.00
 4 9 22 1.91 0.00
 7 9 22 5.93 0.00
 -13 10 22 -1.34 0.00
 -10 10 22 1.35 0.00
 -7 10 22 3.14 0.00
 -4 10 22 -2.13 0.00
 -1 10 22 -0.16 0.00
 2 10 22 -2.47 0.00
 5 10 22 -0.50 0.00
 -15 11 22 2.08 0.00
 -12 11 22 -2.78 0.00
 -9 11 22 -1.55 0.00
 -6 11 22 -3.89 0.00
 -3 11 22 0.52 0.00
 0 11 22 2.52 0.00
 3 11 22 3.04 0.00
 -14 12 22 2.57 0.00
 -11 12 22 1.59 0.00
 -8 12 22 1.58 0.00
 -5 12 22 1.11 0.00
 -2 12 22 -0.14 0.00
 1 12 22 2.62 0.00
 -13 13 22 -3.74 0.00
 -10 13 22 1.18 0.00
 -7 13 22 -2.43 0.00
 -4 13 22 -1.42 0.00
 -1 13 22 0.55 0.00
 -12 14 22 -1.41 0.00
 -9 14 22 0.68 0.00
 -6 14 22 5.87 0.00
 -3 14 22 -1.09 0.00
 0 14 22 8.72 0.00
 -11 15 22 -1.23 0.00
 -8 15 22 -2.31 0.00
 -5 15 22 1.92 0.00
 -10 16 22 4.77 0.00
 -7 16 22 -0.60 0.00
 0 1 23 -4.23 0.00
 -2 2 23 0.53 0.00
 1 2 23 0.07 0.00
 -4 3 23 -4.77 0.00
 -1 3 23 -0.70 0.00
 2 3 23 1.16 0.00
 -6 4 23 -1.61 0.00
 -3 4 23 2.72 0.00
 0 4 23 0.71 0.00
 3 4 23 1.37 0.00
 -8 5 23 -4.12 0.00
 -5 5 23 3.01 0.00
 -2 5 23 2.58 0.00
 1 5 23 -1.41 0.00
 4 5 23 -0.88 0.00
 -10 6 23 1.21 0.00
 -7 6 23 3.10 0.00
 -4 6 23 -1.15 0.00
 -1 6 23 0.20 0.00
 2 6 23 1.26 0.00
 5 6 23 7.17 0.00
 -12 7 23 -6.47 0.00
 -9 7 23 0.28 0.00
 -6 7 23 0.23 0.00
 -3 7 23 -4.39 0.00
 0 7 23 -0.37 0.00
 3 7 23 0.36 0.00
 6 7 23 -1.51 0.00
 -14 8 23 -0.62 0.00
 -11 8 23 0.70 0.00
 -8 8 23 -4.03 0.00
 -5 8 23 -0.32 0.00
 -2 8 23 1.29 0.00
 1 8 23 0.49 0.00
 4 8 23 -1.56 0.00
 7 8 23 0.45 0.00
 -13 9 23 7.55 0.00
 -10 9 23 1.44 0.00
 -7 9 23 -0.31 0.00
 -4 9 23 -0.17 0.00
 -1 9 23 -1.46 0.00
 2 9 23 -5.75 0.00
 5 9 23 -0.28 0.00
 -15 10 23 -1.31 0.00
 -12 10 23 -3.52 0.00
 -9 10 23 0.75 0.00
 -6 10 23 1.59 0.00
 -3 10 23 -1.64 0.00
 0 10 23 0.72 0.00
 3 10 23 1.91 0.00
 -14 11 23 2.39 0.00
 -11 11 23 1.63 0.00
 -8 11 23 5.44 0.00
 -5 11 23 0.97 0.00
 -2 11 23 -2.33 0.00
 1 11 23 3.09 0.00
 4 11 23 -1.20 0.00
 -13 12 23 -0.76 0.00
 -10 12 23 -2.61 0.00
 -7 12 23 -6.95 0.00
 -4 12 23 0.85 0.00
 -1 12 23 -4.07 0.00
 2 12 23 -1.52 0.00
 -12 13 23 -2.09 0.00
 -9 13 23 7.51 0.00
 -6 13 23 4.57 0.00
 -3 13 23 3.96 0.00
 0 13 23 9.30 0.00
 -11 14 23 -2.65 0.00
 -8 14 23 -1.65 0.00
 -5 14 23 -0.19 0.00
 -2 14 23 -5.92 0.00
 -10 15 23 -1.81 0.00
 -7 15 23 1.05 0.00
 -4 15 23 1.64 0.00
 0 0 24 3.15 0.00
 1 1 24 -2.75 0.00
 -1 2 24 -1.40 0.00
 2 2 24 -0.28 0.00
 -3 3 24 -1.51 0.00
 0 3 24 2.17 0.00
 3 3 24 1.53 0.00
 -5 4 24 -0.79 0.00
 -2 4 24 0.00 0.00
 1 4 24 -0.68 0.00
 4 4 24 -2.06 0.00
 -7 5 24 -2.33 0.00
 -4 5 24 4.17 0.00
 -1 5 24 1.50 0.00
 2 5 24 -1.72 0.00
 5 5 24 3.87 0.00
 -9 6 24 1.03 0.00
 -6 6 24 6.66 0.00
 -3 6 24 -5.17 0.00
 0 6 24 -3.84 0.00
 3 6 24 0.54 0.00
 6 6 24 1.10 0.00
 -11 7 24 -4.38 0.00
 -8 7 24 -0.85 0.00
 -5 7 24 -0.84 0.00
 -2 7 24 1.15 0.00
 1 7 24 6.35 0.00
 4 7 24 -0.18 0.00
 7 7 24 -0.65 0.00
 -13 8 24 -0.58 0.00
 -10 8 24 0.93 0.00
 -7 8 24 -2.42 0.00
 -4 8 24 5.63 0.00
 -1 8 24 1.66 0.00
 2 8 24 -1.74 0.00
 5 8 24 -1.51 0.00
 -12 9 24 2.41 0.00
 -9 9 24 3.60 0.00
 -6 9 24 -0.13 0.00
 -3 9 24 -1.33 0.00
 0 9 24 -0.52 0.00
 3 9 24 -3.61 0.00
 -14 10 24 5.17 0.00
 -11 10 24 -0.44 0.00
 -8 10 24 1.99 0.00
 -5 10 24 -1.52 0.00
 -2 10 24 -0.48 0.00
 1 10 24 -1.48 0.00
 4 10 24 0.97 0.00
 -13 11 24 2.61 0.00
 -10 11 24 -4.41 0.00
 -7 11 24 1.74 0.00
 -4 11 24 2.75 0.00
 -1 11 24 -5.63 0.00
 2 11 24 2.04 0.00
 -12 12 24 2.12 0.00
 -9 12 24 5.12 0.00
 -6 12 24 1.00 0.00
 -3 12 24 4.05 0.00
 0 12 24 3.45 0.00
 -11 13 24 -5.29 0.00
 -8 13 24 0.43 0.00
 -5 13 24 -0.12 0.00
 -2 13 24 -5.04 0.00
 -10 14 24 1.14 0.00
 -7 14 24 2.11 0.00
 -4 14 24 3.61 0.00
 -1 1 25 2.53 0.00
 -3 2 25 -0.86 0.00
 0 2 25 -2.55 0.00
 -5 3 25 -0.26 0.00
 -2 3 25 -1.50 0.00
 1 3 25 3.01 0.00
 -7 4 25 -1.68 0.00
 -4 4 25 -1.32 0.00
 -1 4 25 -0.35 0.00
 2 4 25 0.07 0.00
 -9 5 25 2.51 0.00
 -6 5 25 0.83 0.00
 -3 5 25 -1.72 0.00
 0 5 25 -3.82 0.00
 3 5 25 -2.69 0.00
 -11 6 25 -0.23 0.00
 -8 6 25 -1.55 0.00
 -5 6 25 8.86 0.00
 -2 6 25 3.01 0.00
 1 6 25 -0.98 0.00
 4 6 25 -0.99 0.00
 -13 7 25 -0.69 0.00
 -10 7 25 -1.38 0.00
 -7 7 25 1.23 0.00
 -4 7 25 -3.42 0.00
 -1 7 25 -2.30 0.00
 2 7 25 6.49 0.00
 5 7 25 0.83 0.00
 -12 8 25 0.36 0.00
 -9 8 25 4.80 0.00
 -6 8 25 -1.97 0.00
 -3 8 25 4.68 0.00
 0 8 25 10.69 0.00
 3 8 25 -3.98 0.00
 6 8 25 -1.08 0.00
 -14 9 25 -1.10 0.00
 -11 9 25 -3.25 0.00
 -8 9 25 -1.25 0.00
 -5 9 25 5.90 0.00
 -2 9 25 1.48 0.00
 1 9 25 -3.66 0.00
 4 9 25 -0.94 0.00
 -13 10 25 8.79 0.00
 -10 10 25 2.46 0.00
 -7 10 25 3.64 0.00
 -4 10 25 -0.21 0.00
 -1 10 25 -4.37 0.00
 2 10 25 1.87 0.00
 -12 11 25 5.02 0.00
 -9 11 25 -3.48 0.00
 -6 11 25 -4.07 0.00
 -3 11 25 3.31 0.00
 0 11 25 -4.16 0.00
 -11 12 25 -4.42 0.00
 -8 12 25 5.79 0.00
 -5 12 25 2.58 0.00
 -2 12 25 -1.73 0.00
 -10 13 25 -1.33 0.00
 -7 13 25 2.17 0.00
 -4 13 25 3.00 0.00
 -9 14 25 -1.24 0.00
 -6 14 25 1.31 0.00
 0 1 26 1.93 0.00
 -2 2 26 0.41 0.00
 1 2 26 0.03 0.00
 -4 3 26 -1.60 0.00
 -1 3 26 -1.31 0.00
 2 3 26 -0.81 0.00
 -6 4 26 -1.59 0.00
 -3 4 26 -3.45 0.00
 0 4 26 1.28 0.00
 3 4 26 0.34 0.00
 -8 5 26 -2.00 0.00
 -5 5 26 4.63 0.00
 -2 5 26 -0.03 0.00
 1 5 26 -3.12 0.00
 4 5 26 0.51 0.00
 -10 6 26 2.34 0.00
 -7 6 26 -2.56 0.00
 -4 6 26 -2.47 0.00
 -1 6 26 -4.04 0.00
 2 6 26 -2.00 0.00
 5 6 26 -3.04 0.00
 -12 7 26 0.31 0.00
 -9 7 26 1.79 0.00
 -6 7 26 5.78 0.00
 -3 7 26 7.41 0.00
 0 7 26 8.41 0.00
 3 7 26 -1.44 0.00
 6 7 26 1.37 0.00
 -11 8 26 -0.83 0.00
 -8 8 26 3.11 0.00
 -5 8 26 1.22 0.00
 -2 8 26 -3.17 0.00
 1 8 26 10.27 0.00
 4 8 26 -0.20 0.00
 -13 9 26 1.66 0.00
 -10 9 26 -1.61 0.00
 -7 9 26 -2.55 0.00
 -4 9 26 5.98 0.00
 -1 9 26 4.29 0.00
 2 9 26 3.62 0.00
 -12 10 26 7.18 0.00
 -9 10 26 0.74 0.00
 -6 10 26 0.94 0.00
 -3 10 26 2.41 0.00
 0 10 26 -14.38 0.00
 -11 11 26 3.70 0.00
 -8 11 26 3.49 0.00
 -5 11 26 -2.19 0.00
 -2 11 26 4.75 0.00
 1 11 26 3.91 0.00
 -10 12 26 -8.41 0.00
 -7 12 26 3.03 0.00
 -4 12 26 -0.56 0.00
 -1 12 26 -2.04 0.00
 -9 13 26 0.42 0.00
 -6 13 26 3.16 0.00
 0 0 27 2.36 0.00
 1 1 27 -0.46 0.00
 -1 2 27 3.46 0.00
 2 2 27 1.11 0.00
 -3 3 27 -4.51 0.00
 0 3 27 -0.43 0.00
 3 3 27 -2.99 0.00
 -5 4 27 -1.29 0.00
 -2 4 27 -2.68 0.00
 1 4 27 -1.95 0.00
 4 4 27 0.68 0.00
 -7 5 27 -2.00 0.00
 -4 5 27 -0.53 0.00
 -1 5 27 0.85 0.00
 2 5 27 0.05 0.00
 5 5 27 3.96 0.00
 -9 6 27 -3.72 0.00
 -6 6 27 0.10 0.00
 -3 6 27 3.26 0.00
 0 6 27 -1.15 0.00
 3 6 27 -4.08 0.00
 6 6 27 -4.57 0.00
 -11 7 27 7.03 0.00
 -8 7 27 5.89 0.00
 -5 7 27 -0.40 0.00
 -2 7 27 -3.18 0.00
 1 7 27 3.52 0.00
 4 7 27 -4.43 0.00
 -10 8 27 -1.59 0.00
 -7 8 27 3.02 0.00
 -4 8 27 7.65 0.00
 -1 8 27 7.47 0.00
 2 8 27 13.49 0.00
 -12 9 27 1.48 0.00
 -9 9 27 -0.94 0.00
 -6 9 27 1.98 0.00
 -3 9 27 -1.25 0.00
 0 9 27 -6.86 0.00
 3 9 27 2.36 0.00
 -11 10 27 4.07 0.00
 -8 10 27 -1.31 0.00
 -5 10 27 0.06 0.00
 -2 10 27 5.60 0.00
 1 10 27 -2.74 0.00
 -10 11 27 2.40 0.00
 -7 11 27 6.02 0.00
 -4 11 27 0.06 0.00
 -1 11 27 -2.61 0.00
 -9 12 27 -5.05 0.00
 -6 12 27 -1.03 0.00
 -3 12 27 -3.86 0.00
 -1 1 28 3.07 0.00
 -3 2 28 -2.39 0.00
 0 2 28 -1.44 0.00
 -5 3 28 -0.40 0.00
 -2 3 28 0.03 0.00
 1 3 28 -0.03 0.00
 -7 4 28 2.79 0.00
 -4 4 28 -1.82 0.00
 -1 4 28 3.83 0.00
 2 4 28 -4.44 0.00
 -9 5 28 0.28 0.00
 -6 5 28 -6.67 0.00
 -3 5 28 -5.05 0.00
 0 5 28 -2.43 0.00
 3 5 28 -0.72 0.00
 -11 6 28 3.77 0.00
 -8 6 28 -1.23 0.00
 -5 6 28 -3.04 0.00
 -2 6 28 2.90 0.00
 1 6 28 -0.32 0.00
 4 6 28 -0.90 0.00
 -10 7 28 3.66 0.00
 -7 7 28 8.24 0.00
 -4 7 28 3.62 0.00
 -1 7 28 0.86 0.00
 2 7 28 3.38 0.00
 -9 8 28 1.74 0.00
 -6 8 28 4.00 0.00
 -3 8 28 -1.23 0.00
 0 8 28 -3.25 0.00
 3 8 28 8.11 0.00
 -8 9 28 -1.83 0.00
 -5 9 28 4.24 0.00
 -2 9 28 -0.59 0.00
 1 9 28 2.01 0.00
 -10 10 28 1.20 0.00
 -7 10 28 1.31 0.00
 -4 10 28 0.85 0.00
 -1 10 28 -0.79 0.00
 -9 11 28 1.93 0.00
 -6 11 28 1.65 0.00
 -3 11 28 0.20 0.00
 0 1 29 0.79 0.00
 -2 2 29 0.15 0.00
 1 2 29 -1.88 0.00
 -4 3 29 0.72 0.00
 -1 3 29 3.73 0.00
 2 3 29 -2.09 0.00
 -6 4 29 -0.31 0.00
 -3 4 29 -5.68 0.00
 0 4 29 -0.41 0.00
 3 4 29 -1.53 0.00
 -8 5 29 2.16 0.00
 -5 5 29 -5.55 0.00
 -2 5 29 7.30 0.00
 1 5 29 -1.38 0.00
 4 5 29 1.52 0.00
 -10 6 29 6.29 0.00
 -7 6 29 1.32 0.00
 -4 6 29 -7.47 0.00
 -1 6 29 -0.93 0.00
 2 6 29 -1.66 0.00
 -9 7 29 -0.93 0.00
 -6 7 29 0.21 0.00
 -3 7 29 -1.77 0.00
 0 7 29 -4.15 0.00
 3 7 29 9.74 0.00
 -8 8 29 9.53 0.00
 -5 8 29 11.54 0.00
 -2 8 29 -1.01 0.00
 1 8 29 -6.54 0.00
 -7 9 29 -0.55 0.00
 -4 9 29 2.34 0.00
 -1 9 29 -2.89 0.00
 -6 10 29 0.00 0.00
 -3 10 29 -3.19 0.00
 0 0 30 4.10 0.00
 1 1 30 -2.04 0.00
 -1 2 30 -1.51 0.00
 2 2 30 0.17 0.00
 -3 3 30 0.02 0.00
 0 3 30 3.75 0.00
 3 3 30 2.40 0.00
 -5 4 30 -2.26 0.00
 -2 4 30 6.34 0.00
 1 4 30 -3.64 0.00
 4 4 30 3.26 0.00
 -7 5 30 1.97 0.00
 -4 5 30 -10.09 0.00
 -1 5 30 3.84 0.00
 2 5 30 -7.05 0.00
 -9 6 30 3.39 0.00
 -6 6 30 -1.28 0.00
 -3 6 30 -3.48 0.00
 0 6 30 1.26 0.00
 3 6 30 11.47 0.00
 -8 7 30 4.80 0.00
 -5 7 30 1.00 0.00
 -2 7 30 -2.46 0.00
 1 7 30 -10.71 0.00
 -7 8 30 3.55 0.00
 -4 8 30 5.32 0.00
 -1 8 30 -6.88 0.00
 -6 9 30 5.64 0.00
 -3 9 30 2.76 0.00
 -1 1 31 -0.75 0.00
 -3 2 31 1.21 0.00
 0 2 31 0.39 0.00
 -5 3 31 0.20 0.00
 -2 3 31 -1.76 0.00
 1 3 31 -0.95 0.00
 -7 4 31 5.24 0.00
 -4 4 31 -2.35 0.00
 -1 4 31 12.41 0.00
 2 4 31 -1.89 0.00
 -6 5 31 2.81 0.00
 -3 5 31 -2.19 0.00
 0 5 31 -1.20 0.00
 -5 6 31 -6.60 0.00
 -2 6 31 -0.85 0.00
 1 6 31 -5.83 0.00
 -4 7 31 0.03 0.00
 -1 7 31 -4.26 0.00
 0 1 32 0.03 0.00
 -2 2 32 -3.64 0.00
 1 2 32 0.95 0.00
 -4 3 32 -0.39 0.00
 -1 3 32 5.16 0.00
 2 3 32 1.85 0.00
 -6 4 32 5.21 0.00
 -3 4 32 -0.49 0.00
 0 4 32 1.51 0.00
 -5 5 32 -1.83 0.00
 -2 5 32 5.40 0.00
 -4 6 32 -2.07 0.00
 0 0 33 -0.37 0.00
 1 1 33 0.27 0.00
 -1 2 33 -1.57 0.00
 -1 1 1 201.62 0.00
 0 0 0 0.00 0.00
# SQUEEZE RESULTS (Version = 280317)
# Note: Data are Listed for all Voids in the P1 Unit Cell
# i.e. Centre of Gravity, Solvent Accessible Volume,
# Recovered number of Electrons in the Void and
# Details about the Squeezed Material
;
loop_
  _platon_missing_refln_index_h
  _platon_missing_refln_index_k
  _platon_missing_refln_index_l
  _platon_missing_refln_theta
 -1 1 1 1.677

_platon_squeeze_details            )
loop_
  _platon_squeeze_void_nr
  _platon_squeeze_void_average_x
  _platon_squeeze_void_average_y
  _platon_squeeze_void_average_z
  _platon_squeeze_void_volume
  _platon_squeeze_void_count_electrons
  _platon_squeeze_void_content
 1 -0.021 -0.013 -0.001 2755 610 ' '

_platon_squeeze_void_probe_radius  1.20
loop_
  _diffrn_refln_index_h
  _diffrn_refln_index_k
  _diffrn_refln_index_l
  _diffrn_refln_intensity_net
  _diffrn_refln_intensity_u
 1 1 0 662.43 48.7
 1 1 0 684.63 48.7
 -2 1 0 666.33 48.8
 -2 1 0 641.84 48.7
 -2 1 0 680.83 48.7
 1 1 0 668.33 48.8
 1 -2 0 698.03 48.8
 1 -2 0 706.13 48.7
 1 -2 0 615.44 48.7
 1 1 0 684.63 48.7
 -1 2 0 679.93 48.7
 -1 -1 0 693.83 48.8
 -1 -1 0 671.93 48.7
 2 -1 0 649.14 48.7
 2 -1 0 651.43 48.6
 -1 2 0 682.33 48.7
 -1 -1 0 678.73 48.7
 -1 2 0 672.73 48.8
 -3 3 0 111.99 9
 3 0 0 126.29 9
 3 0 0 121.39 9.1
 0 -3 0 124.69 9.3
 3 0 0 120.29 9
 -3 3 0 112.89 8.9
 -3 3 0 113.59 8.9
 0 -3 0 122.09 9.3
 0 -3 0 121.09 9.2
 3 0 0 130.69 9.2
 0 3 0 120.49 9.2
 -3 0 0 123.29 9
 3 -3 0 120.49 8.9
 3 -3 0 116.19 9
 0 3 0 121.09 9.3
 -3 0 0 121.49 9
 3 -3 0 110.49 9
 -3 0 0 121.49 9.2
 -3 0 0 124.59 9
 2 -4 0 319.87 23
 2 2 0 307.07 23.1
 -4 2 0 333.37 22.9
 2 -4 0 325.47 23
 2 2 0 317.27 23.1
 2 2 0 300.67 23.2
 2 -4 0 323.47 23.1
 -4 2 0 329.57 22.9
 -4 2 0 332.97 23.2
 2 2 0 295.87 23.2
 4 -2 0 264.67 23
 4 -2 0 330.37 22.9
 -2 -2 0 303.97 23.2
 -2 -2 0 306.87 23.1
 -2 -2 0 302.17 23.1
 -2 4 0 316.77 23.2
 -2 4 0 307.57 23
 -2 -2 0 299.67 23.2
 -2 4 0 328.07 23
 4 -2 0 329.87 23.2
 1 4 0 640.14 45.5
 -5 1 0 614.94 45.5
 -5 1 0 613.84 45.2
 -5 1 0 641.34 45.3
 4 -5 0 577.64 45.1
 4 -5 0 598.74 45.3
 4 -5 0 617.44 45.3
 1 4 0 632.04 45.6
 1 4 0 645.54 45.5
 4 -5 0 634.44 45.4
 -4 5 0 568.14 45.3
 -4 5 0 622.64 45.2
 -1 -4 0 636.64 45.5
 -1 -4 0 619.14 45.5
 5 -1 0 631.64 45.2
 5 -1 0 627.74 45.5
 5 -1 0 626.34 45.3
 5 -1 0 634.24 45.4
 -1 -4 0 662.13 45.6
 -4 5 0 596.94 45.4
 -1 -4 0 635.14 45.5
 -5 4 0 41.9 3.5
 1 -5 0 38.8 4.4
 4 1 0 44.2 3.9
 1 -5 0 33.6 4
 -5 4 0 39.4 3.6
 4 1 0 44 4.2
 4 1 0 42.7 4.5
 4 1 0 43.8 4.2
 -5 4 0 44.2 3.5
 -1 5 0 42.4 4.5
 -1 5 0 38 4.5
 5 -4 0 40.2 3.6
 -1 5 0 33.3 4
 5 -4 0 43.7 3.5
 5 -4 0 38.3 3.8
 -4 -1 0 41.1 4.2
 -4 -1 0 46.4 4.7
 -4 -1 0 40.2 4
 5 -4 0 44 4.4
 -4 -1 0 38.3 4
 3 -6 0 23.8 2.9
 -6 3 0 19.9 3.3
 -6 3 0 24.9 2.9
 3 3 0 32.6 3.6
 3 -6 0 30 3.1
 3 3 0 33.8 3.1
 3 -6 0 32.3 3.5
 3 3 0 25.2 3.5
 3 3 0 23.3 2.9
 -3 -3 0 19.6 3.1
 -3 6 0 23.8 3.3
 -3 -3 0 32.4 3.3
 -3 -3 0 29.1 3.1
 6 -3 0 24.7 2.8
 -3 -3 0 27.2 3.3
 -3 6 0 30.3 2.9
 -3 6 0 21.7 2.4
 -3 6 0 28.4 3.1
 6 -3 0 23.7 3
 6 -3 0 23.5 2.7
 0 -6 0 33.4 3.8
 0 -6 0 27.6 3.9
 -6 6 0 33.3 3.5
 6 0 0 38.5 4
 -6 6 0 35.1 4
 6 0 0 30.9 3.6
 0 -6 0 28.3 3.8
 6 0 0 36.9 4
 6 0 0 37 3.7
 6 -6 0 30.6 3.5
 0 6 0 42.8 4.4
 0 6 0 39 3.8
 -6 0 0 30.8 3.6
 0 6 0 31.9 4.6
 6 -6 0 30.2 3.5
 -6 0 0 35.7 3.8
 -6 0 0 41.5 4.3
 6 -6 0 34.3 3.3
 6 -6 0 43.3 3.7
 -6 0 0 35.9 4.1
 2 5 0 87.89 8.4
 5 -7 0 100.19 7.9
 -7 2 0 102.39 7.6
 5 -7 0 99.39 8
 2 5 0 95.59 7.9
 5 -7 0 91.39 7.7
 -7 2 0 96.09 7.8
 -7 2 0 90.09 8.6
 2 5 0 83.29 8.5
 7 -2 0 103.89 8.1
 -2 -5 0 86.29 8.2
 -2 -5 0 93.09 8.1
 7 -2 0 101.59 7.6
 -5 7 0 93.59 8.2
 -2 -5 0 94.99 8.6
 -5 7 0 100.09 7.8
 -5 7 0 98.39 7.6
 7 -2 0 104.99 8.1
 7 -2 0 94.99 7.5
 -2 -5 0 92.89 7.9
 -7 5 0 68.79 5.6
 5 2 0 67.59 6.9
 2 -7 0 76.49 6.3
 5 2 0 63.29 6.1
 5 2 0 73.49 6.3
 2 -7 0 69.69 6.5
 -7 5 0 73.79 5.6
 5 2 0 63.99 6.6
 -5 -2 0 63.29 6.2
 -5 -2 0 65.69 6.8
 -2 7 0 88.79 6.2
 7 -5 0 63.29 6.4
 7 -5 0 66.69 5.5
 -5 -2 0 63.79 6.2
 -2 7 0 77.39 6.8
 -5 -2 0 66.79 6.5
 7 -5 0 71.59 6.1
 7 -5 0 72.19 5.7
 -2 7 0 78.39 6.9
 7 -8 0 274.57 20.8
 7 -8 0 260.97 20.4
 7 -8 0 292.37 20.9
 7 -8 0 273.97 21
 1 7 0 273.07 21.6
 1 7 0 298.97 22
 -8 1 0 280.17 20.8
 -8 1 0 281.27 20.9
 8 -1 0 285.67 21.2
 -1 -7 0 262.37 21.4
 8 -1 0 283.47 20.9
 -7 8 0 278.97 20.7
 8 -1 0 287.17 20.8
 -7 8 0 281.27 21.1
 -7 8 0 284.87 20.5
 -1 -7 0 283.37 21.4
 8 -1 0 292.57 21.2
 -1 -7 0 262.97 21.1
 -1 -7 0 275.37 21.3
 4 4 0 57.69 5.5
 4 -8 0 48.2 5.6
 -8 4 0 47.3 4.4
 -8 4 0 45.4 5.4
 4 4 0 54.89 6
 4 -8 0 49 5.3
 4 4 0 58.69 5.1
 4 4 0 58.29 5.9
 -8 4 0 47.6 4.7
 4 -8 0 52.19 5.1
 -4 -4 0 57.09 5.6
 8 -4 0 51.39 4.6
 -4 -4 0 49.1 5.4
 -4 8 0 53.69 4.9
 -4 8 0 52.09 5.5
 8 -4 0 42.8 5.2
 -4 8 0 49.6 5.9
 -4 -4 0 60.09 5.7
 -4 -4 0 49 5.2
 8 -4 0 45.8 5.3
 1 -8 0 707.93 50.39
 1 -8 0 644.04 50.09
 7 1 0 661.23 49.99
 7 1 0 672.43 49.9
 7 1 0 667.63 50.19
 -8 7 0 681.23 49.7
 1 -8 0 710.63 51.19
 7 1 0 679.83 50.09
 8 -7 0 665.43 49.8
 -1 8 0 674.23 50.19
 8 -7 0 697.43 49.7
 8 -7 0 692.23 50.29
 8 -7 0 698.53 49.9
 -7 -1 0 674.23 49.9
 -7 -1 0 661.13 49.99
 8 -7 0 723.13 49.7
 -7 -1 0 676.73 49.9
 -1 8 0 673.83 50.39
 -1 8 0 704.33 50.09
 -9 3 0 513.85 36.9
 3 6 0 514.55 37.8
 6 -9 0 496.85 37.1
 6 -9 0 521.15 37.3
 -9 3 0 493.25 37.7
 6 -9 0 506.25 37.3
 3 6 0 520.75 37.4
 -9 3 0 496.15 36.9
 3 6 0 520.05 37.6
 -6 9 0 490.05 37.4
 -6 9 0 505.95 37
 -3 -6 0 512.95 37.6
 -3 -6 0 507.05 37.4
 -6 9 0 511.95 37.1
 9 -3 0 490.75 37.2
 9 -3 0 478.75 36.7
 -3 -6 0 522.85 37.4
 9 -3 0 496.55 37
 9 -3 0 490.95 37.4
 -3 -6 0 516.55 37.6
 6 3 0 77.59 7.8
 6 3 0 80.49 8.7
 3 -9 0 82.59 8
 3 -9 0 92.99 7.7
 6 3 0 80.49 8.5
 6 3 0 90.19 7.5
 9 -6 0 90.49 8.1
 -3 9 0 86.39 7.2
 9 -6 0 85.89 7.1
 -3 9 0 94.19 9.6
 -6 -3 0 92.99 7.7
 -3 9 0 84.89 8.3
 -6 -3 0 87.59 7.7
 -3 9 0 96.69 7.6
 -6 -3 0 93.79 9
 9 -6 0 82.09 7.6
 0 -9 0 208.98 16.5
 9 0 0 204.18 16.5
 9 0 0 221.18 16.3
 -9 9 0 205.08 16.2
 0 -9 0 203.68 16.9
 9 0 0 212.38 16.8
 0 -9 0 204.08 17
 9 0 0 210.48 16.5
 0 -9 0 203.98 16.8
 -9 0 0 221.38 16.4
 9 -9 0 212.98 16
 0 9 0 221.68 16.9
 9 -9 0 219.08 16.5
 0 9 0 198.28 17.2
 9 -9 0 213.98 16.8
 0 9 0 200.78 16.5
 9 -9 0 196.68 15.8
 -9 0 0 213.98 16.3
 9 -9 0 229.48 16
 -10 2 0 70.19 6.3
 8 -10 0 63.29 6.2
 8 -10 0 67.19 6.4
 2 8 0 71.89 7.9
 2 8 0 59.49 7.7
 -10 2 0 65.69 6.9
 -10 2 0 65.69 7.7
 8 -10 0 69.79 7.2
 -2 -8 0 69.59 8.2
 -2 -8 0 62.29 6.9
 -2 -8 0 70.69 7.4
 10 -2 0 65.69 6.4
 10 -2 0 66.39 6.3
 -2 -8 0 59.19 6.6
 -8 10 0 66.99 5.8
 10 -2 0 70.49 6.9
 -8 10 0 72.19 7
 -8 10 0 64.69 6.3
 5 5 0 94.19 8.8
 -10 5 0 94.09 7.8
 5 -10 0 107.69 8.9
 5 5 0 87.09 9.8
 5 -10 0 96.49 8.5
 5 5 0 107.29 8.7
 -10 5 0 106.09 9.9
 -5 -5 0 104.39 8.9
 -5 -5 0 85.49 8.9
 -5 10 0 90.09 10.1
 -5 10 0 94.39 9
 -5 -5 0 98.89 8.6
 10 -5 0 102.59 8.7
 -5 -5 0 85.89 9.5
 10 -5 0 100.59 8.7
 10 -5 0 98.39 7.9
 -5 10 0 96.59 8.3
 8 2 0 74.89 7.6
 2 -10 0 90.79 7.5
 8 2 0 75.89 8.5
 8 2 0 70.99 9.6
 2 -10 0 78.69 8.1
 8 2 0 81.89 7.3
 2 -10 0 89.79 9.8
 -8 -2 0 78.09 8.1
 -2 10 0 74.19 7.5
 -8 -2 0 73.39 7.4
 -2 10 0 76.29 7.6
 10 -8 0 76.49 7.6
 10 -8 0 81.89 8
 10 -8 0 80.49 6.7
 -8 -2 0 76.59 8.9
 -8 -2 0 79.99 7.6
 -2 10 0 77.69 8.5
 -2 10 0 91.49 8.8
 10 -8 0 70.39 7.7
 -11 1 0 45.9 7
 -11 1 0 46.7 5.6
 -11 1 0 48.5 5.3
 10 -11 0 41.9 4
 1 10 0 42.8 6.8
 10 -11 0 56.39 5.2
 1 10 0 37.4 5.6
 10 -11 0 52.89 6.3
 10 -11 0 50.89 5.3
 1 10 0 35 7.5
 -10 11 0 43 5.7
 11 -1 0 43.8 6.4
 11 -1 0 50.69 5.5
 11 -1 0 40.6 5.5
 -1 -10 0 41.4 5.7
 11 -1 0 55.59 5.6
 -1 -10 0 36.8 6.6
 -1 -10 0 39.8 6.4
 -1 -10 0 43.5 6.5
 4 7 0 164.78 15.7
 -11 4 0 173.78 13.9
 -11 4 0 182.78 13.7
 4 7 0 166.88 14.3
 7 -11 0 192.38 14.5
 -11 4 0 175.98 15.6
 4 7 0 170.58 15.2
 7 -11 0 177.88 14.2
 7 -11 0 187.48 14.8
 -7 11 0 190.28 14.3
 11 -4 0 181.88 13.9
 11 -4 0 166.58 14.8
 11 -4 0 193.98 14.6
 -4 -7 0 171.28 15.4
 -7 11 0 180.38 13.8
 -4 -7 0 173.68 14.8
 -4 -7 0 186.58 15.1
 -7 11 0 198.38 16.2
 -4 -7 0 177.58 14.6
 7 4 0 -0.4 2.8
 7 4 0 5.9 4.6
 7 4 0 0.2 4.2
 4 -11 0 4.1 2.9
 7 4 0 5.9 2.5
 4 -11 0 -1.7 3.2
 11 -7 0 2.7 2.6
 -7 -4 0 3.7 3.2
 -4 11 0 2.2 2.5
 -7 -4 0 0.5 4
 -7 -4 0 -1.1 4.1
 -4 11 0 3.8 4.4
 11 -7 0 -0.1 3.3
 -4 11 0 6.9 3.1
 11 -7 0 -0.3 2
 -7 -4 0 3.3 3.2
 -4 11 0 2.6 4.4
 11 -7 0 0.6 4.1
 10 1 0 40.3 5.5
 -11 10 0 47.9 5.3
 1 -11 0 53.49 6.7
 10 1 0 52.89 6.6
 10 1 0 46.8 7.2
 1 -11 0 47.7 6.2
 10 1 0 43.7 5.6
 1 -11 0 49.6 6.9
 1 -11 0 54.39 7.1
 -1 11 0 48.1 6.3
 11 -10 0 54.29 5.5
 11 -10 0 52.49 6
 -10 -1 0 53.69 5.9
 11 -10 0 52.19 6
 -10 -1 0 60.99 6.4
 11 -10 0 50.79 5.5
 -1 11 0 56.39 7.2
 -10 -1 0 57.59 7.5
 -1 11 0 49.1 6
 -1 11 0 48.6 7.7
 11 -10 0 47.5 4.9
 3 9 0 39.7 7.7
 -12 3 0 52.29 7.4
 9 -12 0 62.29 5.9
 3 9 0 43.5 7.1
 9 -12 0 54.89 6
 -12 3 0 52.39 5.7
 9 -12 0 55.09 6.6
 -12 3 0 60.59 5.9
 12 -3 0 61.39 5.8
 -3 -9 0 45.3 6.1
 12 -3 0 38.2 5.6
 -9 12 0 59.09 5.4
 -3 -9 0 45.4 7.1
 -3 -9 0 40.6 6.9
 -9 12 0 54.79 5.2
 12 -3 0 54.09 5.1
 -3 -9 0 47.3 7
 6 -12 0 59.59 6.8
 6 -12 0 61.09 6.8
 6 6 0 50.09 6.2
 6 6 0 50.99 7.4
 -12 6 0 59.39 7.9
 6 6 0 58.39 8.2
 6 6 0 51.49 6.2
 6 -12 0 63.19 6.9
 -6 -6 0 66.59 7.3
 -6 12 0 50.09 7.2
 -6 -6 0 66.79 7.2
 12 -6 0 60.29 7.4
 -6 -6 0 54.79 6.7
 -6 -6 0 48.3 6.9
 12 -6 0 70.99 7
 -6 12 0 52.59 6.5
 -6 12 0 69.19 6.2
 12 -6 0 59.59 9.2
 12 -6 0 50.59 5.9
 3 -12 0 4 5
 9 3 0 1.6 3.2
 3 -12 0 0.8 3.4
 9 3 0 0.1 5.2
 9 3 0 5.5 5.3
 3 -12 0 7.6 3.9
 9 3 0 -2.2 3.2
 -9 -3 0 2.1 4.6
 -9 -3 0 -6.8 3.4
 12 -9 0 1.6 3.8
 -3 12 0 1.2 3.5
 12 -9 0 -1.3 4.3
 12 -9 0 1.3 4.1
 -3 12 0 2.2 4.6
 -3 12 0 2.7 6
 -9 -3 0 -8.7 3.2
 -3 12 0 -2 3.6
 12 -9 0 -0.1 2.5
 -9 -3 0 -3.4 5
 0 -12 0 16.3 5.9
 12 0 0 17.8 5.1
 0 -12 0 11.4 5.2
 -12 12 0 15.4 4.9
 12 0 0 24.3 6.7
 0 -12 0 19.2 6.3
 12 0 0 19.5 5.4
 0 -12 0 23.2 5.4
 12 0 0 18.9 4.7
 -12 0 0 21.7 5.4
 12 -12 0 16.4 3.6
 0 12 0 17.4 6.3
 0 12 0 23.3 6.9
 12 -12 0 21.2 4
 -12 0 0 15 6.6
 -12 0 0 29.8 4.8
 12 -12 0 14.3 3.3
 12 -12 0 14.1 5.6
 0 12 0 25 5.3
 12 -12 0 18.4 5.3
 -13 2 0 7.3 5.1
 11 -13 0 12.8 3.8
 2 11 0 7.2 6.6
 2 11 0 6.4 6.3
 2 11 0 8 5.2
 11 -13 0 9.8 5.1
 -13 2 0 4.1 3.7
 -13 2 0 3.1 6.4
 11 -13 0 14.8 3.9
 2 11 0 2 7
 13 -2 0 11.2 6.2
 -11 13 0 7.6 10
 -2 -11 0 5.3 5.8
 13 -2 0 14.2 4.2
 -2 -11 0 10.8 6.5
 -2 -11 0 18.8 5.3
 13 -2 0 10.9 4.2
 13 -2 0 7.3 4.3
 8 -13 0 76.69 7.7
 5 8 0 73.89 8.3
 -13 5 0 62.49 8.6
 5 8 0 92.49 9.4
 8 -13 0 89.99 8.4
 -13 5 0 73.99 7.2
 -13 5 0 77.49 7.2
 8 -13 0 75.79 8
 5 8 0 73.99 10
 13 -5 0 89.99 8.5
 -5 -8 0 86.49 9.3
 -5 -8 0 79.19 8.3
 13 -5 0 60.69 7.5
 -5 -8 0 87.19 8.8
 -8 13 0 79.59 8.6
 -8 13 0 80.89 8.8
 13 -5 0 78.89 7.4
 -5 -8 0 57.99 8.4
 -8 13 0 70.09 7.3
 5 -13 0 440.56 32.4
 8 5 0 386.06 32.6
 8 5 0 391.96 32.5
 8 5 0 399.46 31.8
 8 5 0 414.96 32.1
 5 -13 0 447.96 31.9
 13 -8 0 442.56 31.8
 -5 13 0 423.96 31.9
 -5 13 0 418.36 32.8
 -5 13 0 459.95 31.7
 -8 -5 0 389.46 31.9
 13 -8 0 424.26 32.2
 13 -8 0 434.46 31.2
 -8 -5 0 405.56 32.7
 -8 -5 0 397.86 32
 13 -8 0 460.35 32.3
 -8 -5 0 390.56 32.2
 2 -13 0 -0.2 5.7
 11 2 0 6 4.2
 11 2 0 8.1 4.3
 11 2 0 4.8 5.5
 2 -13 0 2.7 4.6
 2 -13 0 9.4 6
 11 2 0 0.2 6.6
 -11 -2 0 -5.4 4.7
 13 -11 0 9.7 4.6
 -2 13 0 12.7 7.3
 13 -11 0 12.7 5
 -2 13 0 11.2 5.6
 -2 13 0 7.3 5.1
 13 -11 0 6.9 3.4
 -2 13 0 5.6 6.4
 13 -11 0 6.6 4.7
 -11 -2 0 5.4 5.7
 -11 -2 0 3.2 6.3
 13 -14 0 4.3 6.9
 1 13 0 5.9 7.9
 13 -14 0 1.6 6.4
 13 -14 0 9.5 3.9
 1 13 0 4.9 8.4
 1 13 0 16.2 6.3
 13 -14 0 3.3 4.4
 -14 1 0 -1.6 5.9
 -14 1 0 -1.3 4.5
 -13 14 0 1.5 6.2
 14 -1 0 -3.9 5.3
 14 -1 0 -1.1 7.3
 -1 -13 0 11.1 7.1
 14 -1 0 6.9 5.7
 -1 -13 0 14.2 6.4
 14 -1 0 11.2 6
 10 -14 0 76.79 8.6
 4 10 0 66.89 9.5
 4 10 0 48.8 10
 -14 4 0 63.79 6.7
 -14 4 0 74.79 8.3
 10 -14 0 69.79 7.4
 10 -14 0 81.69 8
 -14 4 0 67.59 9.7
 -4 -10 0 79.79 9.3
 -4 -10 0 73.19 8.6
 -10 14 0 64.59 6.3
 14 -4 0 66.29 7.3
 14 -4 0 75.09 8.9
 -4 -10 0 43.2 8.4
 -10 14 0 69.39 6.7
 -10 14 0 61.99 9.7
 14 -4 0 78.99 10.1
 14 -4 0 71.69 8.1
 -4 -10 0 67.99 12
 7 -14 0 83.79 9.2
 7 7 0 96.29 9.6
 -14 7 0 60.39 9.7
 7 -14 0 76.69 8.9
 7 7 0 80.19 9.9
 7 7 0 85.29 9
 7 7 0 69.19 10.6
 7 -14 0 94.69 9.6
 14 -7 0 82.59 10.2
 -7 -7 0 101.09 9.5
 14 -7 0 87.49 8.9
 -7 -7 0 88.99 9.4
 -7 -7 0 88.09 9.5
 14 -7 0 79.69 8.1
 -7 -7 0 72.19 9.7
 -7 14 0 93.49 10.8
 -7 14 0 75.49 8.5
 -7 14 0 82.59 9
 10 4 0 50.49 8.6
 10 4 0 72.29 7.7
 10 4 0 45.1 6.9
 4 -14 0 61.69 7.6
 4 -14 0 61.59 8.8
 10 4 0 58.29 8.9
 4 -14 0 65.49 9
 -10 -4 0 50.19 8.8
 14 -10 0 63.39 6.3
 -4 14 0 55.19 9.3
 14 -10 0 60.29 8.1
 -4 14 0 62.69 8.6
 14 -10 0 72.79 8.2
 -4 14 0 72.09 7.5
 -10 -4 0 67.29 8.5
 -4 14 0 60.79 6.5
 -10 -4 0 57.19 7.9
 -10 -4 0 65.09 7.7
 -4 14 0 49.5 5.9
 14 -10 0 53.69 7.3
 13 1 0 4.7 6.3
 13 1 0 10.2 8.2
 1 -14 0 8.3 6.3
 13 1 0 -0.4 5.6
 1 -14 0 5.3 7.1
 1 -14 0 -9.4 6.7
 14 -13 0 -2.3 4.5
 -1 14 0 -6.1 7.2
 -1 14 0 1.8 5.6
 -1 14 0 12.8 7.9
 14 -13 0 0.7 4
 14 -13 0 11.2 7.1
 -13 -1 0 9.1 6.1
 14 -13 0 7.4 6.3
 -13 -1 0 -0.7 6.5
 3 12 0 -6.4 7.8
 12 -15 0 9.9 4.7
 -15 3 0 8.4 3.8
 -15 3 0 0.7 5.9
 12 -15 0 -0.7 6.9
 12 -15 0 5.7 4.5
 3 12 0 9 8.8
 3 12 0 -3.8 6.2
 15 -3 0 9.5 4.5
 -3 -12 0 10.7 6.3
 15 -3 0 9.8 5.6
 15 -3 0 9.1 9.2
 15 -3 0 3.6 7.4
 15 -3 0 7.1 5.5
 -3 -12 0 -5.7 7.3
 -15 6 0 60.69 10.3
 9 -15 0 94.09 8.7
 6 9 0 76.79 10.9
 6 9 0 67.29 8.9
 9 -15 0 67.99 9.2
 9 -15 0 87.79 9.1
 -9 15 0 81.29 8.4
 -6 -9 0 84.29 13.5
 15 -6 0 72.59 9.3
 -9 15 0 79.09 7.8
 15 -6 0 64.59 11
 -6 -9 0 68.69 9.5
 -6 -9 0 73.09 10.4
 15 -6 0 77.39 8.5
 -9 15 0 80.89 10.5
 -6 -9 0 66.49 9.8
 6 -15 0 14.2 7.6
 9 6 0 21.5 9
 6 -15 0 15.1 5.8
 9 6 0 23.1 7.8
 9 6 0 24.2 8.7
 6 -15 0 35.4 7.3
 9 6 0 37.6 5.6
 15 -9 0 25.1 4.4
 -6 15 0 23 7
 15 -9 0 21.4 6.3
 15 -9 0 17 7.7
 -6 15 0 25.2 8.8
 -9 -6 0 13.4 7.1
 -9 -6 0 12.1 5.9
 -6 15 0 19.2 5.5
 -9 -6 0 22.5 6.9
 -9 -6 0 17.7 7.5
 15 -9 0 25 5.8
 12 3 0 140.89 14.5
 12 3 0 128.79 14.6
 12 3 0 130.19 13.4
 3 -15 0 137.39 14.2
 12 3 0 122.59 13.5
 3 -15 0 123.89 13.5
 3 -15 0 119.69 13.9
 15 -12 0 103.39 13.5
 -3 15 0 110.99 13.2
 -3 15 0 131.39 13.6
 -3 15 0 138.09 13.7
 -12 -3 0 141.99 14.2
 -12 -3 0 154.78 14.8
 15 -12 0 129.49 11.7
 15 -12 0 153.08 15.3
 15 -12 0 127.59 14
 0 -15 0 5.7 7.4
 15 0 0 0.8 7.6
 15 0 0 4.1 10.1
 0 -15 0 12.6 9.3
 15 0 0 -8 7
 15 0 0 3.9 6.8
 -15 0 0 -11.7 12
 15 -15 0 0.3 5.4
 -15 0 0 8.5 6.5
 0 15 0 4.2 9.7
 0 15 0 -1.2 8
 0 15 0 0.1 10.7
 15 -15 0 0.5 8.1
 -15 0 0 -1.4 7.6
 15 -15 0 2.5 8.3
 -16 2 0 36.1 11.7
 2 14 0 36.8 8.9
 14 -16 0 22.1 5.7
 2 14 0 34.3 10.6
 14 -16 0 25.5 8.8
 2 14 0 40.5 13
 14 -16 0 21.9 6.4
 -16 2 0 30.3 22.8
 -16 2 0 27.6 5.9
 14 -16 0 30.6 8.6
 -2 -14 0 34.5 8.6
 -14 16 0 28.7 8.6
 16 -2 0 32.6 7.9
 16 -2 0 33.5 10.4
 16 -2 0 29.7 7.9
 16 -2 0 33.1 6.9
 -2 -14 0 17.6 9.1
 11 -16 0 2.8 5.9
 5 11 0 8 7
 5 11 0 12.6 9.6
 11 -16 0 6.2 5.5
 5 11 0 19.2 10.3
 5 11 0 10.2 9.6
 11 -16 0 15.2 7.6
 16 -5 0 7.6 10.4
 -5 -11 0 18.5 7
 -5 -11 0 3 8.6
 -5 -11 0 -1.2 7.6
 -5 -11 0 6.6 7.9
 -11 16 0 -0.6 8.5
 16 -5 0 3.3 7.8
 16 -5 0 2.3 6.3
 16 -5 0 3.9 5.9
 8 8 0 0.6 9.4
 8 -16 0 1.1 6.6
 8 -16 0 4 5.5
 8 8 0 -4 5.4
 16 -8 0 2.8 7
 16 -8 0 -2.9 8.6
 -8 16 0 1.8 9.3
 16 -8 0 5.2 5.7
 -8 -8 0 -4.5 6.3
 -8 16 0 2.1 6.7
 16 -8 0 -0.7 4.4
 -8 -8 0 9.3 11.3
 -8 16 0 1 4.4
 5 -16 0 25.8 8.7
 11 5 0 13.1 6.2
 11 5 0 28.4 9.7
 5 -16 0 12.4 6.8
 5 -16 0 24.4 8.7
 11 5 0 10.4 7
 11 5 0 12.1 9.9
 -11 -5 0 12.2 6.8
 16 -11 0 27 8.1
 -5 16 0 32.8 6.6
 16 -11 0 10.4 7
 -11 -5 0 8 8.1
 -5 16 0 20.2 8.4
 -11 -5 0 18.8 6.8
 16 -11 0 20.4 4.8
 16 -11 0 19.9 7.5
 14 2 0 -4 6.8
 14 2 0 -1.4 7.1
 14 2 0 -6.3 11.9
 2 -16 0 14.6 8
 14 2 0 -3.6 9
 2 -16 0 10.2 10.5
 16 -14 0 10.8 5.3
 16 -14 0 6.4 6.3
 -14 -2 0 2.8 7.3
 16 -14 0 7.6 8.2
 16 -14 0 10 7.8
 -2 16 0 9.7 7.8
 -14 -2 0 5.7 8.3
 -2 16 0 10.2 9.3
 16 -17 0 24.6 11.5
 1 16 0 13.7 12.5
 16 -17 0 2 9.1
 16 -17 0 19.9 11
 -17 1 0 7.9 14.2
 1 16 0 9.2 10.2
 -17 1 0 20 7.8
 17 -1 0 -2.4 8.7
 -1 -16 0 -9.6 12.5
 -1 -16 0 8.2 10.2
 17 -1 0 14.1 8.6
 13 -17 0 16.7 8.7
 13 -17 0 7.2 8.8
 4 13 0 3.4 11
 4 13 0 6.2 8.1
 13 -17 0 2.8 6.6
 13 -17 0 14.7 6.4
 -4 -13 0 6.1 9.9
 17 -4 0 5.3 7.8
 17 -4 0 8 7.1
 -4 -13 0 1.8 8.3
 -13 17 0 9.3 9.4
 17 -4 0 10.7 24.3
 17 -4 0 4.4 9.8
 -17 7 0 14.3 12.4
 10 -17 0 6 6.9
 7 10 0 10.7 11.5
 10 -17 0 7.5 8
 10 -17 0 4.6 7.7
 7 10 0 -1.1 6.7
 17 -7 0 -0.1 8.4
 17 -7 0 8.1 6
 -10 17 0 12.1 9.9
 17 -7 0 8.2 6.6
 -7 -10 0 -0.9 9.9
 -7 -10 0 -3 10.7
 -10 17 0 4.8 4
 -7 -10 0 16.8 8.4
 17 -7 0 16.2 10.7
 -10 17 0 8.1 6.7
 -7 -10 0 13.3 8.4
 10 7 0 13.9 7.3
 7 -17 0 36.9 10.4
 10 7 0 22 11.2
 7 -17 0 34.9 9.3
 7 -17 0 24.5 7.3
 10 7 0 11.6 6.9
 10 7 0 25.3 13.7
 17 -10 0 20.2 9.9
 -7 17 0 34.3 7
 -10 -7 0 24.4 8.7
 17 -10 0 18 7.1
 17 -10 0 21 8.5
 -7 17 0 25.5 8.9
 -10 -7 0 27.1 8.3
 17 -10 0 28.4 5.7
 -10 -7 0 1.5 10.7
 13 4 0 36.4 11.2
 13 4 0 42.6 8.3
 13 4 0 30.6 9.2
 4 -17 0 44.8 9.4
 4 -17 0 38.4 12
 -4 17 0 41 10.4
 -13 -4 0 34.1 10.1
 -4 17 0 30.3 5
 17 -13 0 34.7 9.3
 -4 17 0 44.4 10.5
 -4 17 0 44 7.4
 17 -13 0 29.7 9.1
 17 -13 0 31.9 8.8
 17 -13 0 34.8 6.3
 -13 -4 0 43.4 9.9
 16 1 0 8.3 8.7
 1 -17 0 3.3 9.9
 1 -17 0 4.1 12.4
 16 1 0 0.9 10.9
 16 1 0 2.2 8.5
 17 -16 0 14.9 10.4
 -1 17 0 -8.2 9.8
 17 -16 0 6 10.9
 -16 -1 0 9.2 9.9
 -1 17 0 2 11.6
 17 -16 0 -1.6 6.8
 -16 -1 0 -7.2 8.8
 15 -18 0 16.2 11.6
 3 15 0 21.9 11.4
 15 -18 0 14.3 11.7
 15 -18 0 20.8 8.3
 -15 18 0 8.7 10.9
 -3 -15 0 39.1 10.7
 18 -3 0 8.3 8.8
 -3 -15 0 37.2 13.1
 18 -3 0 16.2 9.4
 12 -18 0 -4.2 7.1
 12 -18 0 1.3 9.1
 12 -18 0 -0.5 7.3
 6 12 0 1.7 14
 6 12 0 29.6 9.9
 -6 -12 0 3.4 9.2
 18 -6 0 4.8 7.6
 -6 -12 0 6.9 10.1
 18 -6 0 -6.5 10.1
 18 -6 0 4.9 7.6
 -12 18 0 -12.9 10.3
 18 -6 0 2 16.5
 9 9 0 0.9 7.3
 9 9 0 27.6 15.5
 9 -18 0 15.5 7.8
 9 -18 0 7 8.9
 18 -9 0 32.6 7
 18 -9 0 10.2 7.3
 -9 -9 0 16.4 9.3
 -9 -9 0 29.4 10.2
 -9 18 0 23 14.2
 18 -9 0 14.4 11.4
 -9 18 0 22.2 6.1
 18 -9 0 3.4 9.5
 6 -18 0 -1.9 10.7
 12 6 0 17.4 12.5
 6 -18 0 13.7 8.9
 12 6 0 0.9 7.7
 12 6 0 5 8.4
 -12 -6 0 19.1 10.3
 -12 -6 0 10.9 10.9
 18 -12 0 12.4 8.3
 18 -12 0 10.4 10.1
 -6 18 0 15.8 8.6
 -6 18 0 8.8 10.2
 18 -12 0 4.3 6.1
 18 -12 0 -0.5 9.6
 15 3 0 -5.6 9.5
 3 -18 0 2.4 13
 15 3 0 16.6 9.9
 3 -18 0 21.8 10.8
 15 3 0 2.3 11.7
 -15 -3 0 -4 10.6
 -3 18 0 5.4 13.9
 18 -15 0 14.9 10.4
 -15 -3 0 3.2 10.4
 18 -15 0 0.9 10.2
 -3 18 0 10.1 10.9
 18 -15 0 -0.1 7.4
 -3 18 0 -1.3 5.9
 0 -18 0 15.6 14.5
 18 0 0 -5 12.6
 0 -18 0 -7.4 19
 18 0 0 13.6 12.2
 18 -18 0 28.8 14.9
 18 -18 0 -4.5 8.7
 0 18 0 16.3 13.4
 18 -18 0 2.4 17.1
 17 -19 0 7.1 9.7
 17 -19 0 5.3 14.7
 2 17 0 15.7 14.9
 -2 -17 0 20.5 14.6
 19 -2 0 -1.4 12.2
 19 -2 0 -10.4 11.6
 -2 -17 0 30.5 21.3
 14 -19 0 14.1 13.7
 14 -19 0 25.4 8.8
 14 -19 0 29.5 12.3
 5 14 0 49.6 13.2
 5 14 0 32.2 18.3
 14 -19 0 21.6 8.8
 -5 -14 0 0.7 12.4
 -14 19 0 16.3 12.4
 19 -5 0 17.2 9.5
 -5 -14 0 23.7 15.7
 19 -5 0 3.4 10.2
 11 -19 0 5.4 10
 11 -19 0 -4.4 8.1
 19 -8 0 0.1 8.4
 19 -8 0 0.8 17.4
 -8 -11 0 4.5 11
 -8 -11 0 5.6 11.2
 19 -8 0 -0.2 8.3
 19 -8 0 5.5 11.5
 -11 19 0 4.1 5.2
 8 -19 0 9.1 10.3
 8 -19 0 38.6 9.9
 11 8 0 3.5 8.3
 -11 -8 0 34.3 11.2
 19 -11 0 16.3 10.9
 19 -11 0 3.4 11.2
 -11 -8 0 6.8 11.3
 -8 19 0 4.5 7.9
 19 -11 0 0.7 8.9
 -8 19 0 12.5 10.8
 19 -11 0 21.5 12.5
 14 5 0 -9.4 14.2
 14 5 0 6.3 9.4
 14 5 0 -6.8 8.9
 5 -19 0 7.8 13.8
 5 -19 0 19.4 11.2
 19 -14 0 -5.7 9.9
 -14 -5 0 3.7 12.8
 -5 19 0 3.1 11.1
 -14 -5 0 -1.8 11.8
 19 -14 0 23.9 11.8
 17 2 0 13.3 12.5
 17 2 0 13.7 13.3
 2 -19 0 19.9 14
 2 -19 0 -9.9 19.5
 19 -17 0 -2.7 9.3
 19 -17 0 15.6 13.6
 -2 19 0 -6.4 13.4
 -17 -2 0 -12.9 15.1
 16 -20 0 7.9 10.6
 4 16 0 5.4 15.7
 20 -4 0 -6.6 13.1
 20 -4 0 0.8 12.6
 13 -20 0 24.3 9.7
 7 13 0 10.2 13.8
 13 -20 0 9.2 10.6
 20 -7 0 13.5 13.9
 -7 -13 0 31.1 15.2
 -13 20 0 3 16.7
 20 -7 0 3.3 11.1
 -7 -13 0 6.2 13.3
 10 -20 0 20.5 11.1
 10 -20 0 10.7 10.2
 10 10 0 24.9 10.3
 -10 -10 0 41.5 13.9
 20 -10 0 5.6 9.9
 20 -10 0 -0.7 17.7
 20 -10 0 10.6 8.8
 -10 -10 0 36.3 13.2
 20 -10 0 -6.5 12.8
 13 7 0 -18.1 10.4
 7 -20 0 11.4 14.1
 13 7 0 5.4 12.4
 7 -20 0 21.6 11.8
 20 -13 0 13.6 8.7
 20 -13 0 -5.2 10.2
 20 -13 0 6.1 13.6
 -13 -7 0 -12.1 13.5
 16 4 0 6.7 13.2
 4 -20 0 2.6 20.8
 4 -20 0 -24.9 14.7
 16 4 0 -10.1 13.7
 20 -16 0 -10.4 17.1
 20 -16 0 8.1 9.4
 -16 -4 0 -17.2 15.7
 -4 20 0 -0.6 13.6
 12 -21 0 8.9 12.6
 12 -21 0 8.9 11
 21 -9 0 7.7 12
 -9 -12 0 34.8 17.3
 -9 -12 0 36.6 16.2
 21 -9 0 13.5 13.6
 9 -21 0 11.7 14
 9 -21 0 13.6 13
 21 -12 0 -7.7 13
 21 -12 0 -0.3 10.3
 -12 -9 0 -10.5 16.4
 -2 -1 -1 717.93 52.69
 -1 3 -1 727.43 52.59
 -1 3 -1 737.83 52.59
 3 -2 -1 711.73 52.59
 3 -2 -1 710.93 52.69
 -1 3 -1 645.64 52.69
 -2 -1 -1 739.33 52.69
 3 -2 -1 713.23 52.59
 -2 -1 -1 733.73 52.59
 3 -2 -1 714.23 52.69
 -1 3 -1 747.93 52.79
 -2 -1 -1 717.93 52.79
 2 1 1 722.63 52.69
 -3 2 1 715.13 52.59
 1 -3 1 731.63 52.59
 2 1 1 754.02 52.69
 -3 2 1 726.33 52.59
 2 1 1 739.43 52.69
 1 -3 1 768.62 52.79
 2 1 1 743.13 52.69
 -3 2 1 710.93 52.79
 2 0 -1 79.59 5.9
 2 0 -1 79.49 5.9
 2 0 -1 84.79 6
 -2 2 -1 74.59 5.9
 -2 0 1 79.09 6.1
 -2 0 1 83.29 6
 0 2 1 66.79 6.1
 2 -2 1 73.59 5.9
 0 2 1 67.19 6
 -2 0 1 78.69 5.9
 -2 0 1 81.49 5.9
 -2 5 -1 121.59 8.9
 -3 -2 -1 115.19 9.5
 -2 5 -1 125.79 9.6
 -3 -2 -1 115.29 9.3
 5 -3 -1 112.79 9.4
 -3 -2 -1 117.69 9.3
 5 -3 -1 114.39 9.2
 5 -3 -1 118.69 9
 -2 5 -1 126.99 9.1
 -3 -2 -1 112.39 9.3
 -2 5 -1 127.19 9.3
 3 2 1 115.19 9.5
 -5 3 1 114.29 9.7
 -5 3 1 115.19 9.1
 3 2 1 116.09 9.2
 2 -5 1 125.29 9.5
 3 2 1 118.19 9.3
 2 -5 1 125.49 9.3
 2 -5 1 123.59 9.2
 -5 3 1 123.49 9
 3 2 1 117.89 9.5
 2 -3 -1 1718.93 125.89
 -3 1 -1 1707.63 125.99
 2 -3 -1 1683.73 125.99
 -3 1 -1 1791.22 125.89
 1 2 -1 1738.33 125.99
 1 2 -1 1780.12 125.99
 1 2 -1 1747.43 125.99
 1 2 -1 1788.02 126.09
 2 -3 -1 1573.34 125.99
 -2 3 1 1723.43 125.99
 3 -1 1 1712.73 125.89
 -2 3 1 1738.33 125.99
 -1 -2 1 1786.32 125.99
 3 -1 1 1757.32 125.89
 -1 -2 1 1777.42 125.99
 -1 -2 1 1733.33 125.99
 -1 -2 1 1828.32 126.09
 3 -1 1 1731.73 125.99
 -3 4 -1 176.48 13.6
 -1 -3 -1 193.08 14.1
 4 -1 -1 186.48 13.7
 -1 -3 -1 192.48 13.9
 -1 -3 -1 200.68 14
 -1 -3 -1 208.58 14.1
 -3 4 -1 172.98 13.9
 4 -1 -1 184.88 13.6
 4 -1 -1 187.98 13.9
 4 -1 -1 191.78 13.9
 -3 4 -1 177.58 13.6
 3 -4 1 164.38 13.8
 3 -4 1 172.08 13.7
 1 3 1 199.08 14.2
 -4 1 1 181.18 13.6
 3 -4 1 183.08 13.8
 1 3 1 191.28 14
 1 3 1 192.18 13.9
 3 -4 1 174.28 13.5
 -4 1 1 178.18 14
 -4 1 1 185.28 13.7
 -4 1 1 201.08 13.8
 -4 -3 -1 112.29 9.3
 -4 -3 -1 114.09 9.4
 7 -4 -1 118.49 9
 -4 -3 -1 118.19 9.9
 -3 7 -1 118.29 9.4
 7 -4 -1 122.09 9.6
 7 -4 -1 118.39 9.3
 -4 -3 -1 112.49 9.5
 -3 7 -1 113.09 8.7
 -3 7 -1 121.79 9.2
 -3 7 -1 107.69 9.8
 -7 4 1 119.09 10.2
 -7 4 1 113.69 9.1
 -7 4 1 117.19 8.9
 4 3 1 112.29 9.4
 3 -7 1 110.99 9.2
 4 3 1 119.19 9.8
 4 3 1 126.99 9.3
 3 -7 1 112.39 9.4
 3 -7 1 120.09 9.6
 4 3 1 121.39 9.8
 0 4 -1 10.7 2.3
 4 -4 -1 14.3 1.7
 -4 0 -1 13.4 2
 4 -4 -1 15.8 2.1
 4 -4 -1 14.9 1.8
 4 -4 -1 14 1.8
 0 4 -1 9.1 2.8
 -4 0 -1 14.4 2
 -4 0 -1 20.4 2.5
 4 0 1 18.4 2.2
 -4 4 1 15.1 2
 0 -4 1 13.9 2.1
 -4 4 1 11.3 1.8
 4 0 1 13.1 1.8
 4 0 1 13.1 2
 -4 4 1 11 1.6
 4 0 1 10.7 2.2
 0 -4 1 10 2.2
 0 -4 1 13.3 2.4
 1 -4 -1 1183.88 84.49
 3 1 -1 1165.38 84.49
 1 -4 -1 1198.58 84.59
 3 1 -1 1162.98 84.39
 1 -4 -1 1114.29 84.39
 3 1 -1 1142.19 84.49
 3 1 -1 1144.49 84.49
 -3 -1 1 1131.99 84.49
 -1 4 1 1165.28 84.59
 4 -3 1 1162.48 84.29
 4 -3 1 1188.08 84.49
 -1 4 1 1148.19 84.49
 4 -3 1 1136.29 84.19
 -1 4 1 1196.88 84.49
 -3 -1 1 1188.48 84.49
 4 -3 1 1166.68 84.19
 -3 -1 1 1159.48 84.39
 -3 -1 1 1193.88 84.39
 6 -2 -1 50.39 4.2
 -4 6 -1 51.89 4.3
 -2 -4 -1 53.39 5.1
 -4 6 -1 49 5.2
 -2 -4 -1 59.59 5.4
 -2 -4 -1 59.09 5
 -4 6 -1 51.79 4.6
 6 -2 -1 50.89 4.9
 6 -2 -1 54.49 4.5
 6 -2 -1 46.6 4.9
 -2 -4 -1 48.1 5.2
 4 -6 1 49.9 4.5
 -6 2 1 49.3 5.6
 -6 2 1 50.29 4.8
 2 4 1 53.69 5.4
 4 -6 1 53.19 4.8
 2 4 1 52.59 4.8
 4 -6 1 52.99 4.9
 2 4 1 52.99 5.5
 -6 2 1 53.89 4.6
 9 -5 -1 74.29 6.3
 -4 9 -1 87.39 8
 -5 -4 -1 69.99 7
 -4 9 -1 78.39 6.5
 -5 -4 -1 68.39 7.1
 9 -5 -1 72.39 7.4
 9 -5 -1 79.99 7.2
 -5 -4 -1 68.89 7.9
 -4 9 -1 80.99 7.2
 9 -5 -1 72.89 6.9
 5 4 1 67.59 6.6
 4 -9 1 71.59 7.3
 4 -9 1 74.39 6.6
 5 4 1 67.29 6.8
 -9 5 1 81.19 8.4
 -9 5 1 75.99 6.1
 4 -9 1 71.99 7.1
 -9 5 1 72.19 6.5
 5 4 1 71.69 7.8
 5 4 1 73.19 7.8
 -1 6 -1 109.79 8.6
 6 -5 -1 108.29 8.6
 -5 -1 -1 107.19 9.1
 6 -5 -1 106.69 8.9
 -1 6 -1 107.89 9
 6 -5 -1 105.09 8.4
 -5 -1 -1 111.19 8.6
 6 -5 -1 108.19 8.6
 -1 6 -1 110.09 8.7
 -1 6 -1 118.49 9.4
 -5 -1 -1 108.89 8.7
 6 -5 -1 110.89 8.3
 -5 -1 -1 106.69 8.7
 5 1 1 97.59 8.8
 -6 5 1 106.09 8.5
 1 -6 1 114.99 8.9
 1 -6 1 114.79 9
 5 1 1 108.39 8.6
 -6 5 1 106.99 8.3
 5 1 1 106.69 8.9
 5 1 1 111.09 9
 -6 5 1 115.69 8.3
 1 -6 1 116.19 8.8
 2 3 -1 24.4 3
 -5 2 -1 20.9 2.3
 2 3 -1 20.3 2.5
 3 -5 -1 18.5 2.5
 2 3 -1 24.8 2.8
 3 -5 -1 23.1 2.8
 3 -5 -1 19.5 2.6
 -5 2 -1 22.3 2.2
 -5 2 -1 22.1 3
 2 3 -1 22.5 3.1
 -3 5 1 24.9 2.6
 -2 -3 1 21.9 2.7
 5 -2 1 23.7 2.6
 -2 -3 1 25.3 2.9
 -2 -3 1 20.8 2.7
 5 -2 1 20 2.2
 -3 5 1 19 2.7
 -2 -3 1 22.4 2.7
 -3 5 1 19.5 2.9
 5 -2 1 23.7 2.4
 0 -5 -1 105.19 8.6
 -5 5 -1 114.39 8.4
 5 0 -1 100.59 8.3
 5 0 -1 100.89 8.5
 0 -5 -1 104.99 8.5
 0 -5 -1 106.09 8.7
 5 0 -1 103.79 8.6
 5 0 -1 103.09 8.4
 -5 0 1 95.99 8.4
 -5 0 1 97.09 8.8
 0 5 1 102.19 8.8
 5 -5 1 118.79 8.1
 -5 0 1 107.49 8.2
 -5 0 1 98.99 8.4
 5 -5 1 113.09 8.2
 5 -5 1 118.49 8.2
 0 5 1 103.69 8.9
 0 5 1 104.49 8.5
 -5 8 -1 77.39 6.4
 -5 8 -1 78.29 7.5
 -5 8 -1 79.09 6.8
 8 -3 -1 78.79 7
 8 -3 -1 76.69 5.9
 -3 -5 -1 78.69 7.3
 -3 -5 -1 77.39 6.9
 -3 -5 -1 71.09 7
 8 -3 -1 84.99 7.1
 8 -3 -1 77.19 6.4
 -3 -5 -1 72.39 7.6
 3 5 1 75.39 6.9
 3 5 1 76.99 7.8
 3 5 1 67.39 7.8
 3 5 1 71.59 7
 -8 3 1 80.99 7.7
 5 -8 1 78.29 6.6
 -8 3 1 87.89 6.5
 -8 3 1 77.99 6.8
 5 -8 1 78.49 7
 5 -8 1 82.79 7
 -5 11 -1 0 2.7
 -6 -5 -1 2 3
 11 -6 -1 3.4 3.6
 11 -6 -1 -0.3 2.2
 -5 11 -1 2.2 4.5
 -5 11 -1 -1 3.6
 -6 -5 -1 3.6 3.5
 -6 -5 -1 3.4 3.1
 -6 -5 -1 3.4 4.4
 11 -6 -1 -2.6 2.9
 6 5 1 -1.2 4.2
 6 5 1 4.2 4.5
 -11 6 1 -5.2 4.8
 -11 6 1 1.8 2.6
 6 5 1 -6.2 2.7
 5 -11 1 1.8 3.8
 5 -11 1 0.3 2.6
 6 5 1 7.4 2.9
 -11 6 1 2.5 1.8
 5 -11 1 3.9 3.3
 -6 -2 -1 212.38 16
 -6 -2 -1 210.48 16.5
 8 -6 -1 207.28 16
 -6 -2 -1 218.08 16.1
 -2 8 -1 221.68 16
 -2 8 -1 205.28 15.8
 8 -6 -1 205.28 15.9
 8 -6 -1 211.28 15.7
 -2 8 -1 199.08 16.3
 8 -6 -1 206.28 16.2
 -2 8 -1 209.68 16.7
 -6 -2 -1 217.18 16.1
 2 -8 1 205.48 16.2
 6 2 1 206.98 16.3
 -8 6 1 216.18 15.5
 -8 6 1 206.28 15.7
 2 -8 1 198.18 16.3
 6 2 1 214.98 16
 2 -8 1 207.58 16.1
 6 2 1 200.88 16.3
 6 2 1 215.68 16.1
 -6 1 -1 364.76 28.6
 -6 1 -1 371.86 28.2
 5 -6 -1 408.56 28.4
 1 5 -1 392.76 28.8
 5 -6 -1 396.36 28.3
 5 -6 -1 371.96 28
 -6 1 -1 383.26 28.3
 1 5 -1 388.76 28.5
 1 5 -1 380.86 28.6
 5 -6 -1 405.96 28.4
 -5 6 1 394.56 28.3
 6 -1 1 376.56 28.3
 -1 -5 1 384.06 28.5
 -1 -5 1 388.66 28.7
 6 -1 1 371.96 28.4
 -1 -5 1 377.26 28.5
 6 -1 1 372.76 28.5
 6 -1 1 381.36 28.2
 -1 -5 1 399.46 28.7
 -5 6 1 398.06 28.2
 -5 6 1 391.86 28.4
 4 2 -1 138.19 11.6
 2 -6 -1 144.39 11.5
 4 2 -1 148.69 11.3
 4 2 -1 139.69 11.4
 2 -6 -1 156.48 11.6
 4 2 -1 137.29 11.6
 2 -6 -1 149.79 11.4
 -4 -2 1 144.39 11.4
 6 -4 1 150.18 11.5
 6 -4 1 158.28 10.9
 -4 -2 1 142.29 11.7
 -2 6 1 151.78 11.8
 6 -4 1 152.68 11.1
 6 -4 1 145.79 11
 -2 6 1 153.58 11.6
 -4 -2 1 137.49 11.4
 -2 6 1 153.58 11.4
 -4 -2 1 146.49 11.4
 7 -1 -1 107.19 8.3
 -1 -6 -1 101.29 8.5
 7 -1 -1 105.09 8.8
 -6 7 -1 110.89 8.8
 -6 7 -1 106.29 7.9
 7 -1 -1 104.79 8.3
 -1 -6 -1 106.09 9.2
 -1 -6 -1 105.59 9
 -1 -6 -1 103.19 8.7
 -6 7 -1 102.09 7.9
 7 -1 -1 105.49 8.6
 -7 1 1 111.39 8.4
 6 -7 1 95.39 7.8
 6 -7 1 108.99 8.2
 -7 1 1 102.89 8
 1 6 1 93.29 9.1
 6 -7 1 111.79 8.5
 -7 1 1 94.89 8.4
 1 6 1 99.99 9.5
 -7 1 1 90.19 9.2
 6 -7 1 110.49 8.3
 -4 -6 -1 133.89 12.4
 10 -4 -1 142.09 11.2
 -6 10 -1 150.98 11.2
 -6 10 -1 143.99 12.4
 -4 -6 -1 141.59 12.2
 -6 10 -1 153.78 11.6
 10 -4 -1 149.09 11.8
 -4 -6 -1 142.59 11.9
 -4 -6 -1 126.99 12.4
 10 -4 -1 141.79 12
 6 -10 1 147.79 12.1
 -10 4 1 142.49 11.5
 -10 4 1 145.59 11.2
 6 -10 1 145.89 11.5
 4 6 1 155.48 11.8
 4 6 1 149.99 12.7
 6 -10 1 133.29 11.8
 13 -7 -1 94.29 9.6
 -6 13 -1 89.39 8.4
 13 -7 -1 95.19 9.8
 -7 -6 -1 84.59 9
 13 -7 -1 93.79 8.2
 -7 -6 -1 63.79 9.2
 -7 -6 -1 78.49 9
 -6 13 -1 97.09 10.2
 -7 -6 -1 77.59 9.3
 7 6 1 76.09 10.4
 -13 7 1 115.99 10.7
 7 6 1 86.59 9.7
 7 6 1 80.09 9.7
 6 -13 1 92.59 10.2
 6 -13 1 93.49 8.8
 7 6 1 74.39 8.8
 -3 10 -1 5.3 4
 -7 -3 -1 7.9 3.1
 10 -7 -1 13.2 2.5
 -7 -3 -1 6.8 3.8
 10 -7 -1 11.3 3.8
 10 -7 -1 11.7 3.4
 -3 10 -1 12.6 3.9
 10 -7 -1 11.8 3.6
 -7 -3 -1 12.9 3.3
 -3 10 -1 10.1 3
 -3 10 -1 13.4 2.9
 -7 -3 -1 4.9 3.6
 3 -10 1 16.1 3.6
 3 -10 1 12.9 3.9
 7 3 1 7.1 3.8
 3 -10 1 12.3 3.1
 7 3 1 6.1 2.7
 7 3 1 14.4 2.8
 -10 7 1 13.6 2.4
 7 3 1 8.3 4.7
 7 -7 -1 653.73 45.8
 7 -7 -1 613.64 46.2
 0 7 -1 651.73 46.1
 -7 0 -1 604.74 46.2
 -7 0 -1 620.84 45.9
 -7 0 -1 612.94 45.8
 0 7 -1 623.74 46.1
 7 -7 -1 618.74 45.9
 7 -7 -1 601.14 45.7
 7 -7 -1 643.14 45.8
 0 7 -1 608.74 46.8
 7 0 1 621.64 46.1
 0 -7 1 620.94 46.1
 0 -7 1 625.14 46.1
 -7 7 1 653.63 45.7
 -7 7 1 654.33 45.8
 7 0 1 614.04 46.1
 -7 7 1 638.34 45.8
 0 -7 1 647.04 46.3
 7 0 1 615.94 45.9
 0 -7 1 646.54 46.5
 7 0 1 607.44 45.9
 4 -7 -1 201.58 15.4
 -7 3 -1 204.88 14.9
 3 4 -1 198.78 15.5
 -7 3 -1 210.68 14.9
 4 -7 -1 202.88 15.4
 3 4 -1 194.28 15.8
 3 4 -1 190.18 15.6
 4 -7 -1 199.58 15.3
 -7 3 -1 203.98 15.8
 -3 -4 1 189.58 15.4
 -4 7 1 206.08 15.2
 -3 -4 1 188.68 15.5
 7 -3 1 209.58 15
 7 -3 1 200.08 14.9
 7 -3 1 217.68 15.5
 -3 -4 1 193.28 15.4
 -4 7 1 207.78 15.4
 -4 7 1 197.08 15.6
 7 -3 1 215.68 15.2
 -3 -4 1 198.48 15.7
 -7 6 -1 14.3 2.3
 1 -7 -1 11.5 2.7
 6 1 -1 14.4 2.9
 1 -7 -1 11.8 2.5
 6 1 -1 12.5 2.4
 6 1 -1 16.4 2.7
 6 1 -1 16.3 3.3
 1 -7 -1 16.5 3.1
 7 -6 1 15.6 2.3
 7 -6 1 15 2
 -6 -1 1 13.8 2.9
 -1 7 1 11.6 2.5
 -6 -1 1 15.1 2.5
 7 -6 1 15.5 1.8
 -6 -1 1 11.4 2.5
 -1 7 1 13 3.3
 7 -6 1 11.8 2.6
 -1 7 1 10.2 3.4
 -6 -1 1 16.7 3.3
 -2 -7 -1 56.39 5.7
 -7 9 -1 41.8 4.6
 -7 9 -1 47.9 4.5
 9 -2 -1 47.3 5.1
 9 -2 -1 51.29 4.7
 -7 9 -1 44.4 5.3
 -2 -7 -1 38.3 5.2
 -2 -7 -1 31.6 5.2
 9 -2 -1 54.39 5.5
 9 -2 -1 43.8 4.8
 -2 -7 -1 38.6 4.9
 7 -9 1 50.29 5
 7 -9 1 51.69 4.7
 -9 2 1 42.3 5.4
 7 -9 1 58.39 5.1
 -9 2 1 60.59 5.1
 -9 2 1 43.5 4.9
 2 7 1 46.6 6.3
 2 7 1 51.19 5.8
 -5 -7 -1 78.39 8.7
 -7 12 -1 112.79 9.9
 -5 -7 -1 81.09 8.7
 -5 -7 -1 58.39 8.5
 -5 -7 -1 81.59 8.8
 12 -5 -1 88.39 9.4
 12 -5 -1 85.19 7.7
 12 -5 -1 98.09 8.8
 -7 12 -1 86.99 8.4
 12 -5 -1 82.49 9.3
 -7 12 -1 80.49 7.5
 5 7 1 73.09 9.6
 -12 5 1 93.89 7.3
 7 -12 1 91.59 9
 7 -12 1 73.59 8.9
 5 7 1 77.79 8.3
 -12 5 1 103.89 11
 -12 5 1 78.29 7.9
 7 -12 1 88.59 8.2
 5 7 1 91.79 9.4
 15 -8 -1 14 4.1
 -8 -7 -1 9.5 7.2
 -8 -7 -1 15.5 6.1
 -8 -7 -1 14.9 6
 15 -8 -1 10.1 5.7
 -7 15 -1 9.8 8.2
 -8 -7 -1 19.9 8
 15 -8 -1 7.4 7.6
 -7 15 -1 8.5 6.1
 -7 15 -1 16.5 4.5
 15 -8 -1 2.5 6.3
 8 7 1 14.5 4.9
 8 7 1 10.7 7.1
 8 7 1 -3.9 8.2
 7 -15 1 15.5 7.1
 7 -15 1 6.3 5.2
 -8 -4 -1 3.5 4.5
 -4 12 -1 -0.7 4.5
 12 -8 -1 0.9 5.3
 12 -8 -1 -0.4 2.7
 -8 -4 -1 2.7 3.7
 -8 -4 -1 6.1 5.4
 -4 12 -1 9 3.5
 -4 12 -1 5 5.6
 12 -8 -1 4.7 3.2
 -4 12 -1 -0.9 2.9
 -8 -4 -1 5.2 3.7
 8 4 1 3.2 3.2
 4 -12 1 5.2 3.4
 8 4 1 3.2 5.1
 4 -12 1 -3.8 4.8
 8 4 1 -1.9 3.1
 4 -12 1 6.8 3.9
 9 -8 -1 132.59 9.2
 -1 9 -1 119.79 11.1
 9 -8 -1 121.99 10.5
 9 -8 -1 112.79 9.7
 -1 9 -1 117.29 10.6
 9 -8 -1 120.79 9.6
 -1 9 -1 114.99 10.1
 -8 -1 -1 117.59 10.9
 9 -8 -1 127.29 10.2
 -8 -1 -1 121.79 10
 -1 9 -1 118.29 10.2
 -8 -1 -1 120.99 10.2
 8 1 1 126.29 10.3
 1 -9 1 116.69 10.6
 -9 8 1 128.19 9.5
 8 1 1 106.99 10.5
 8 1 1 113.49 10.8
 1 -9 1 117.49 10.7
 8 1 1 122.29 9.9
 1 -9 1 110.99 10.1
 -9 8 1 121.89 9.5
 -9 8 1 117.59 9.6
 6 -8 -1 236.58 17.6
 6 -8 -1 230.48 17.4
 2 6 -1 202.48 19
 -8 2 -1 223.28 17.2
 2 6 -1 227.98 17.6
 -8 2 -1 236.68 17.2
 6 -8 -1 236.08 17.5
 -8 2 -1 237.38 18
 -2 -6 1 220.28 17.6
 -2 -6 1 229.58 17.9
 8 -2 1 240.68 17.7
 -6 8 1 232.58 17.7
 -6 8 1 239.28 17.3
 8 -2 1 221.18 17.2
 8 -2 1 235.58 17.3
 8 -2 1 231.18 17.6
 -6 8 1 234.38 17.5
 5 3 -1 -0.4 1.9
 3 -8 -1 3.9 2.2
 5 3 -1 5.5 3.1
 3 -8 -1 5 2.9
 5 3 -1 3 2.3
 3 -8 -1 0.8 2.3
 5 3 -1 7.9 3.2
 -3 8 1 2 2.1
 8 -5 1 5.2 2.2
 -5 -3 1 5.5 2.3
 -5 -3 1 7.5 2.3
 -5 -3 1 3.3 2.9
 8 -5 1 3.5 1.6
 8 -5 1 3.2 2.3
 -3 8 1 2.4 3
 -5 -3 1 2 2.6
 8 -5 1 4.8 1.5
 -3 8 1 5.9 3.3
 -8 8 -1 85.19 7.7
 8 0 -1 81.79 7.8
 0 -8 -1 85.39 8.5
 8 0 -1 88.19 7.8
 0 -8 -1 72.39 7.9
 0 -8 -1 94.99 7.9
 0 -8 -1 79.79 8.7
 8 0 -1 88.99 7.4
 8 0 -1 99.39 9.5
 8 -8 1 83.99 7.1
 8 -8 1 92.89 7.1
 8 -8 1 73.59 8
 8 -8 1 83.69 7.6
 -8 0 1 95.29 7.6
 0 8 1 78.79 9
 -8 0 1 86.69 7.3
 -8 0 1 90.09 8.9
 0 8 1 88.69 8.5
 0 8 1 92.09 7.8
 8 -8 1 85.59 7
 -8 0 1 91.49 8
 -8 11 -1 15.7 3
 11 -3 -1 14.5 2.6
 -8 11 -1 12 4.7
 -3 -8 -1 13.9 4.6
 -3 -8 -1 10.9 3.9
 11 -3 -1 13.8 3.1
 -8 11 -1 17.1 2.4
 -3 -8 -1 16.5 4
 -3 -8 -1 14 4.8
 11 -3 -1 12.5 3.2
 11 -3 -1 13.6 4.4
 8 -11 1 15.8 4.5
 3 8 1 8.6 5.5
 -11 3 1 19.3 3.2
 8 -11 1 16.8 3.3
 8 -11 1 20.3 3.6
 -11 3 1 17.1 3.9
 -11 3 1 10.7 4.7
 3 8 1 12 5
 -6 -8 -1 152.18 14.7
 -6 -8 -1 170.48 15.3
 14 -6 -1 163.68 15.8
 14 -6 -1 166.88 14.5
 -8 14 -1 153.48 12.8
 14 -6 -1 162.48 14.8
 -6 -8 -1 119.19 16
 14 -6 -1 163.18 13.3
 -8 14 -1 153.28 16.3
 -8 14 -1 165.08 13.9
 -6 -8 -1 149.59 14.8
 -14 6 1 165.08 12.6
 -14 6 1 158.98 16.7
 8 -14 1 167.58 14.7
 8 -14 1 166.08 13.6
 6 8 1 149.39 13.8
 8 -14 1 176.08 14.8
 6 8 1 129.59 16.5
 -9 -8 -1 0.7 10.3
 -8 17 -1 3 5.2
 17 -9 -1 -5.6 9.4
 17 -9 -1 -10.4 6.3
 -8 17 -1 -0.8 8
 17 -9 -1 -0.5 8.1
 17 -9 -1 -6 5.3
 -9 -8 -1 -0.5 7.9
 -9 -8 -1 -10.3 7.1
 9 8 1 6.4 6.5
 8 -17 1 -0.5 7.7
 8 -17 1 0.7 9.2
 8 -17 1 11.5 6.8
 9 8 1 3.8 11
 14 -9 -1 31.4 7.2
 -5 14 -1 37.8 6.9
 -5 14 -1 34.2 5.4
 -9 -5 -1 36.4 7.8
 14 -9 -1 36 4.8
 -5 14 -1 41.1 8.4
 14 -9 -1 37.5 6.2
 -9 -5 -1 40.2 6.6
 -9 -5 -1 37.2 7.2
 -9 -5 -1 45.6 6.8
 9 5 1 26.9 5.4
 9 5 1 34.4 7.8
 5 -14 1 48.1 6.6
 5 -14 1 37.1 7.2
 9 5 1 29.6 5.6
 5 -14 1 34.9 7.3
 9 5 1 26.7 7.9
 -9 -2 -1 17.9 4.5
 -2 11 -1 10.7 5.4
 11 -9 -1 13.3 2.7
 11 -9 -1 13.3 3.6
 -9 -2 -1 11.5 3.9
 -9 -2 -1 10.1 5
 11 -9 -1 14.8 4
 -2 11 -1 13.5 4.2
 11 -9 -1 20.4 4.3
 -2 11 -1 20.3 3.9
 9 2 1 10.4 4.9
 9 2 1 5.4 3.2
 2 -11 1 15.3 4.1
 9 2 1 12.9 3.3
 2 -11 1 11.7 3.5
 2 -11 1 13.8 4.7
 8 -9 -1 143.89 10.5
 -9 1 -1 140.19 10.5
 8 -9 -1 128.39 10
 -9 1 -1 141.39 11.8
 1 8 -1 132.09 11.6
 -9 1 -1 131.69 10.7
 1 8 -1 133.59 10.9
 8 -9 -1 131.39 10.5
 8 -9 -1 136.19 11.1
 -1 -8 1 124.09 10.9
 9 -1 1 127.99 10.9
 -8 9 1 129.89 10.6
 -1 -8 1 138.09 13.2
 -8 9 1 120.29 11
 9 -1 1 127.29 10.8
 9 -1 1 132.89 11.3
 9 -1 1 135.89 10.5
 -8 9 1 138.09 10.2
 -1 -8 1 123.59 11.4
 -1 -8 1 123.49 11.2
 5 -9 -1 24.8 3.5
 -9 4 -1 23.5 2.5
 4 5 -1 26.9 3.9
 5 -9 -1 27.8 4
 -9 4 -1 25.1 4.5
 5 -9 -1 26.3 3.5
 4 5 -1 32.6 3.8
 -9 4 -1 22 2.6
 4 5 -1 21.2 4.3
 9 -4 1 23.8 3.5
 9 -4 1 19.3 3.2
 -4 -5 1 24 3.9
 9 -4 1 27.4 2.9
 -4 -5 1 21.7 3.9
 -5 9 1 22.6 3.2
 -5 9 1 20.5 4.2
 -5 9 1 24.1 3.9
 -4 -5 1 27.3 3.6
 9 -4 1 21.9 2.3
 -4 -5 1 15 3.9
 7 2 -1 260.57 20.4
 7 2 -1 262.67 20.1
 2 -9 -1 271.97 20.4
 7 2 -1 253.67 20.2
 2 -9 -1 254.27 20.1
 7 2 -1 266.27 20.5
 2 -9 -1 258.77 20.4
 -7 -2 1 276.77 20.6
 9 -7 1 266.77 19.6
 -2 9 1 255.27 20.1
 -2 9 1 256.67 20.8
 9 -7 1 281.77 20.4
 9 -7 1 275.97 19.9
 -7 -2 1 265.27 20.2
 -7 -2 1 262.57 20.1
 10 -1 -1 159.18 13.2
 -1 -9 -1 161.28 13.8
 10 -1 -1 166.28 12.8
 10 -1 -1 160.18 13
 -9 10 -1 169.38 13.3
 -1 -9 -1 173.78 14
 -1 -9 -1 174.58 13.2
 -1 -9 -1 147.89 13.5
 10 -1 -1 161.88 13.5
 9 -10 1 134.69 12
 9 -10 1 154.78 13.1
 1 9 1 153.08 14.3
 -10 1 1 160.08 13.2
 -10 1 1 174.48 12.9
 9 -10 1 177.28 12.7
 9 -10 1 158.68 12.1
 -10 1 1 176.08 14.4
 9 -10 1 161.78 12.5
 1 9 1 147.79 14
 1 9 1 173.48 13.2
 -4 -9 -1 27.1 6.4
 -4 -9 -1 36.1 6
 13 -4 -1 39.1 4.9
 -9 13 -1 34.9 4.5
 -4 -9 -1 38.2 6.9
 13 -4 -1 38 7.7
 -9 13 -1 40.5 3.8
 -9 13 -1 35.8 6.9
 -4 -9 -1 37.7 6.8
 13 -4 -1 32.8 6.4
 13 -4 -1 47.5 6.1
 4 9 1 31.2 6.8
 -13 4 1 35.9 5.2
 9 -13 1 30.4 8.2
 9 -13 1 36.8 5.6
 4 9 1 11.2 6.8
 9 -13 1 31.4 5
 -13 4 1 42.4 4.4
 -13 4 1 32.3 7
 -7 -9 -1 -0.8 7.1
 -9 16 -1 1 6
 16 -7 -1 7.7 9.6
 -7 -9 -1 7.7 7.4
 16 -7 -1 -6 7
 16 -7 -1 0.5 5.7
 -9 16 -1 17.1 8.7
 -9 16 -1 -4.2 3.5
 16 -7 -1 4.9 4.8
 9 -16 1 2.5 5.7
 7 9 1 9.4 6
 7 9 1 7.1 8.9
 9 -16 1 3.5 7.5
 9 -16 1 -3.6 6
 -9 19 -1 0.9 6.2
 19 -10 -1 -3.5 10.9
 19 -10 -1 -5.3 8.6
 19 -10 -1 12.4 7.5
 19 -10 -1 23.2 13.2
 -10 -9 -1 4.8 10.9
 -10 -9 -1 -3.6 10.8
 9 -19 1 -6.1 9.6
 10 9 1 -1.9 8.3
 9 -19 1 15.6 8.3
 16 -10 -1 49.6 9.6
 -6 16 -1 55.29 9
 -6 16 -1 63.59 7.9
 16 -10 -1 46.5 8
 -10 -6 -1 50.29 8.5
 16 -10 -1 56.49 6.8
 16 -10 -1 45.8 8.7
 -10 -6 -1 58.09 9.6
 6 -16 1 72.29 10.2
 6 -16 1 58.69 8.3
 10 6 1 53.29 10.9
 10 6 1 41.8 7.9
 10 6 1 37.1 7.8
 10 6 1 52.69 10.5
 6 -16 1 66.79 10.3
 -3 13 -1 28.7 5.3
 -10 -3 -1 21.4 6.8
 13 -10 -1 38.6 6
 -10 -3 -1 32.2 6.4
 13 -10 -1 36.7 6.2
 -3 13 -1 23.6 5.4
 13 -10 -1 32.7 5.8
 -3 13 -1 22.6 6.5
 -10 -3 -1 32.1 5.7
 -3 13 -1 29.6 7.7
 13 -10 -1 40.1 5.7
 10 3 1 33.9 7.5
 10 3 1 18.2 6.3
 3 -13 1 27.4 5.6
 10 3 1 24.3 5.1
 3 -13 1 31.5 6.7
 10 3 1 26.8 5.2
 3 -13 1 38.3 6.6
 10 -10 -1 148.59 12.3
 0 10 -1 157.08 13
 10 -10 -1 166.98 12.3
 -10 0 -1 176.68 12.8
 10 -10 -1 157.68 12.5
 0 10 -1 162.38 14.1
 10 -10 -1 176.98 13.6
 -10 0 -1 165.98 13.3
 0 10 -1 135.99 13.4
 0 10 -1 133.39 14
 10 -10 -1 168.18 13.6
 -10 0 -1 157.58 14.3
 10 0 1 170.58 12.8
 10 0 1 177.18 13.2
 10 0 1 157.28 13.3
 -10 10 1 156.48 12.8
 -10 10 1 158.58 12.2
 0 -10 1 149.49 13.1
 0 -10 1 141.59 14
 0 -10 1 135.19 13.3
 0 -10 1 158.18 13.7
 7 -10 -1 169.58 13.3
 -10 3 -1 155.18 14.4
 7 -10 -1 178.78 13.4
 7 -10 -1 176.68 14
 3 7 -1 166.18 13.5
 -10 3 -1 183.18 12.9
 -10 3 -1 180.08 13.1
 3 7 -1 145.69 13.9
 -3 -7 1 158.58 14
 -3 -7 1 157.48 13.7
 -7 10 1 163.58 14
 -7 10 1 172.38 13.5
 -3 -7 1 158.68 14.2
 10 -3 1 174.98 13
 10 -3 1 164.48 13.6
 10 -3 1 176.38 13.7
 10 -3 1 166.68 12.9
 -3 -7 1 169.98 13.6
 -7 10 1 180.78 13.1
 4 -10 -1 63.59 6.2
 6 4 -1 55.89 6.2
 6 4 -1 57.09 5.9
 4 -10 -1 53.19 6.3
 4 -10 -1 63.79 6.3
 6 4 -1 62.29 7.4
 -6 -4 1 56.39 6.1
 -4 10 1 65.09 6.1
 10 -6 1 39.8 5
 -4 10 1 55.99 4.9
 10 -6 1 51.49 6.2
 -4 10 1 53.09 6.6
 -4 10 1 63.69 6.3
 -6 -4 1 54.89 6
 10 -6 1 53.29 5.5
 -4 10 1 61.49 5
 -6 -4 1 52.59 6.1
 1 -10 -1 80.49 8.7
 9 1 -1 97.29 9.2
 9 1 -1 94.89 8.7
 1 -10 -1 91.49 9.6
 -10 9 -1 94.59 8.3
 9 1 -1 99.59 8.2
 1 -10 -1 81.29 8.5
 9 1 -1 92.19 9.8
 -9 -1 1 102.69 9.1
 10 -9 1 86.39 8.5
 10 -9 1 85.99 8.2
 -1 10 1 83.69 9.8
 -1 10 1 94.29 8.6
 10 -9 1 93.09 7.7
 10 -9 1 95.69 9.1
 -9 -1 1 81.09 10.1
 -1 10 1 85.49 10.4
 -9 -1 1 95.89 8.2
 10 -9 1 103.39 7.6
 -9 -1 1 102.29 8.6
 12 -2 -1 53.49 6.5
 12 -2 -1 59.39 6.1
 12 -2 -1 50.69 5.8
 -10 12 -1 50.59 7
 -2 -10 -1 44.2 6.8
 12 -2 -1 55.89 7.3
 -2 -10 -1 50.89 6.6
 -2 -10 -1 54.29 7.6
 -2 -10 -1 42.7 6.9
 -12 2 1 59.89 6.5
 10 -12 1 58.39 5.8
 2 10 1 56.29 8.2
 2 10 1 69.49 7.2
 10 -12 1 55.59 6.7
 -12 2 1 55.09 7.9
 -12 2 1 61.19 6.4
 2 10 1 49.3 8.6
 10 -12 1 61.39 6.2
 15 -5 -1 73.59 8.6
 -5 -10 -1 26.5 10.2
 15 -5 -1 49.6 10.5
 -5 -10 -1 32.2 9.3
 15 -5 -1 58.49 7.3
 15 -5 -1 68.39 9.2
 -10 15 -1 58.39 9.4
 -5 -10 -1 57.89 8.8
 -5 -10 -1 72.19 8.7
 5 10 1 45.7 10.1
 10 -15 1 64.99 7.3
 -15 5 1 68.49 6.7
 -15 5 1 58.49 6.3
 -15 5 1 43.4 10.9
 10 -15 1 68.19 7.7
 10 -15 1 52.19 8.2
 -10 18 -1 10.4 4.6
 -8 -10 -1 4.2 9.6
 18 -8 -1 -12.6 7.1
 18 -8 -1 6.4 9.7
 18 -8 -1 4.8 11.9
 -8 -10 -1 23.3 9.5
 -10 18 -1 13.7 6.7
 8 10 1 18.8 24
 10 -18 1 19.7 8.1
 10 -18 1 8.8 7.3
 -11 -10 -1 -12.6 17.7
 21 -11 -1 3.1 10.5
 21 -11 -1 0.5 12
 10 -21 1 10.3 11.9
 10 -21 1 2.8 13.2
 -7 18 -1 6.3 9.7
 -7 18 -1 29.9 7.8
 18 -11 -1 14 10.7
 -11 -7 -1 6.7 11.1
 18 -11 -1 12.3 6.8
 -11 -7 -1 17.9 10.1
 18 -11 -1 19.3 7.9
 18 -11 -1 13.4 9.7
 -7 18 -1 9.6 22.3
 11 7 1 3.7 7.9
 11 7 1 24 9.4
 11 7 1 16.2 12.3
 7 -18 1 28.1 10.2
 7 -18 1 25.2 8.4
 -4 15 -1 109.59 13.8
 -11 -4 -1 95.39 10.3
 15 -11 -1 105.69 11
 -4 15 -1 116.29 11.6
 -11 -4 -1 81.39 10.8
 15 -11 -1 100.29 10.5
 -11 -4 -1 66.19 12.7
 15 -11 -1 108.09 10.6
 -4 15 -1 102.59 10.1
 -4 15 -1 88.89 10.1
 15 -11 -1 94.59 9.6
 11 4 1 61.39 11.6
 11 4 1 81.69 11.5
 4 -15 1 105.99 12
 4 -15 1 120.19 12.4
 11 4 1 81.09 10
 11 4 1 85.09 10.2
 4 -15 1 118.19 11.7
 12 -11 -1 40.1 6.2
 -11 -1 -1 46.1 5.8
 12 -11 -1 46.5 6.7
 -1 12 -1 40.8 6.6
 -1 12 -1 42.9 6.2
 12 -11 -1 44.9 5.1
 -11 -1 -1 41.4 7.3
 -1 12 -1 40.3 8.2
 -1 12 -1 37.4 7.4
 12 -11 -1 48.7 5.5
 -11 -1 -1 49.6 6.2
 1 -12 1 42 6.7
 11 1 1 49.5 5.8
 -12 11 1 41.3 5.2
 1 -12 1 42.7 6.9
 11 1 1 49.5 7.4
 11 1 1 39.4 5.8
 1 -12 1 29.3 6.6
 1 -12 1 41.9 6.2
 11 1 1 40.3 7.5
 2 9 -1 133.59 12.9
 -11 2 -1 139.79 13.6
 9 -11 -1 144.49 11.7
 2 9 -1 124.69 13.6
 -11 2 -1 171.88 11.5
 9 -11 -1 141.99 11.5
 9 -11 -1 147.99 12.4
 2 9 -1 150.38 13.2
 -11 2 -1 144.99 11.8
 -9 11 1 138.79 12.5
 11 -2 1 144.49 12.7
 11 -2 1 138.29 11.6
 -2 -9 1 136.59 12.8
 -2 -9 1 148.69 13.5
 -2 -9 1 144.59 12.7
 -9 11 1 144.89 11.1
 -2 -9 1 123.09 12
 11 -2 1 140.99 11.8
 -9 11 1 135.79 11.6
 11 -2 1 142.29 12.1
 5 6 -1 103.99 8.2
 5 6 -1 86.69 8.5
 6 -11 -1 79.49 8.2
 6 -11 -1 80.49 8.8
 -11 5 -1 93.19 9.2
 5 6 -1 91.59 9.7
 6 -11 -1 81.19 7.9
 5 6 -1 80.59 9.5
 11 -5 1 79.69 8.3
 -5 -6 1 83.59 9.9
 -5 -6 1 81.49 8.2
 -5 -6 1 78.19 8.6
 -6 11 1 85.09 9.6
 -6 11 1 89.69 7.8
 11 -5 1 85.99 7.2
 -6 11 1 85.29 8.9
 -5 -6 1 83.19 8.7
 11 -5 1 90.09 8.4
 8 3 -1 7.4 4.5
 8 3 -1 1.4 4.4
 8 3 -1 6.2 3.2
 3 -11 -1 1.9 3.7
 3 -11 -1 9.1 3.2
 8 3 -1 7.4 2.7
 3 -11 -1 9.6 4.6
 -8 -3 1 4.1 3.4
 -3 11 1 5.7 3.1
 11 -8 1 4.7 1.9
 11 -8 1 8.3 2.2
 11 -8 1 0.8 2.7
 -8 -3 1 5 4.8
 -3 11 1 10.5 4.6
 -3 11 1 8.8 3.4
 11 -8 1 5.4 4
 11 -8 1 4.3 3.4
 -8 -3 1 4.1 3.4
 -3 11 1 2.7 5.2
 0 -11 -1 103.29 9.1
 0 -11 -1 64.09 8.1
 0 -11 -1 81.19 8.7
 11 0 -1 77.79 8.4
 11 0 -1 75.19 7.7
 0 -11 -1 80.39 8.3
 11 0 -1 72.39 7.7
 11 0 -1 73.29 7.7
 -11 11 -1 74.09 7.2
 -11 0 1 66.39 7.8
 0 11 1 52.79 9.1
 11 -11 1 69.79 6.9
 -11 0 1 69.49 8.3
 11 -11 1 82.99 8.6
 0 11 1 74.39 8.7
 11 -11 1 61.19 6.8
 0 11 1 60.29 7.4
 -11 0 1 78.79 7.7
 11 -11 1 79.79 7.5
 11 -11 1 64.99 6.8
 14 -3 -1 50.39 6.7
 14 -3 -1 52.79 9.9
 -11 14 -1 52.99 7.8
 14 -3 -1 54.99 5.6
 14 -3 -1 53.39 8.5
 -3 -11 -1 54.39 7.7
 14 -3 -1 54.79 8.6
 -3 -11 -1 31.4 7.6
 3 11 1 40.7 8.8
 -14 3 1 39 8
 -14 3 1 57.49 6.1
 3 11 1 34.3 8.7
 11 -14 1 52.79 7.8
 11 -14 1 57.79 6.6
 11 -14 1 65.19 6.6
 -14 3 1 59.99 7
 17 -6 -1 -4.2 10.9
 -6 -11 -1 1.8 8.4
 -11 17 -1 -3.6 9
 17 -6 -1 -9.2 5.8
 -6 -11 -1 -16.9 18
 -6 -11 -1 0.6 8.4
 -6 -11 -1 14.3 16.9
 17 -6 -1 -5.7 6.3
 17 -6 -1 1 8.6
 11 -17 1 6.4 6.8
 6 11 1 9.9 13
 6 11 1 -10 7.7
 11 -17 1 6.7 6.7
 11 -17 1 -1.4 7.7
 -9 -11 -1 12.6 13.6
 20 -9 -1 -3.8 15.2
 20 -9 -1 -1.7 9.3
 20 -9 -1 8.8 11.5
 -9 -11 -1 2.6 12.4
 11 -20 1 -6.7 8.9
 11 -20 1 -7.7 10.3
 20 -12 -1 6.5 14.6
 20 -12 -1 0.5 8.3
 20 -12 -1 -0.5 10.8
 20 -12 -1 1.1 12.7
 -8 20 -1 -13.5 8.8
 -12 -8 -1 -15.1 13.5
 8 -20 1 7.1 12.7
 12 8 1 -11.6 10
 8 -20 1 -11.9 10.2
 17 -12 -1 28.7 9.6
 -12 -5 -1 30.4 17.6
 17 -12 -1 36.1 6.5
 -5 17 -1 47 10
 17 -12 -1 42.9 9.6
 -5 17 -1 30.5 15.4
 -12 -5 -1 39.6 9.6
 17 -12 -1 30 9.2
 -12 -5 -1 33.8 8.9
 -5 17 -1 40.2 8.3
 5 -17 1 48.9 11
 12 5 1 15.5 7.7
 5 -17 1 59.99 9.3
 12 5 1 30.2 8.1
 12 5 1 29 11.3
 5 -17 1 33.1 11.9
 14 -12 -1 1.2 3.9
 -12 -2 -1 -0.4 5.2
 -2 14 -1 -2.1 7.3
 -12 -2 -1 9.8 6.4
 14 -12 -1 5 5.4
 -2 14 -1 4.2 9.9
 14 -12 -1 17.1 6.3
 14 -12 -1 2.2 6.1
 -2 14 -1 1.8 6.3
 -2 14 -1 -0.3 5.7
 -12 -2 -1 -1.3 7.3
 2 -14 1 6.4 6.2
 12 2 1 2.9 6.6
 12 2 1 -2.5 4.8
 2 -14 1 0.5 7
 12 2 1 -3.2 7.9
 2 -14 1 8.1 6.9
 11 -12 -1 21.4 5.6
 1 11 -1 18.7 6.7
 -12 1 -1 32.2 4.4
 1 11 -1 20.9 7.1
 -12 1 -1 17 6.1
 -12 1 -1 20.2 5.1
 11 -12 -1 31.3 4.1
 1 11 -1 28 5.5
 11 -12 -1 31.7 4.5
 1 11 -1 22 6.4
 11 -12 -1 32 6.2
 -11 12 1 29.3 5.4
 -1 -11 1 35.8 6.7
 12 -1 1 18.9 6.5
 12 -1 1 16.9 5
 12 -1 1 33.5 4.8
 -1 -11 1 34.5 6.1
 -1 -11 1 31.1 5.6
 12 -1 1 30.1 5.3
 -1 -11 1 24.2 6
 8 -12 -1 83.89 7.6
 4 8 -1 90.89 8.1
 4 8 -1 69.39 9.1
 -12 4 -1 64.09 6.9
 -12 4 -1 76.29 6.3
 8 -12 -1 71.59 7.8
 4 8 -1 70.69 8.2
 -12 4 -1 49 7.9
 12 -4 1 81.59 7.8
 12 -4 1 67.69 7
 -4 -8 1 67.29 8.4
 12 -4 1 73.39 8.1
 -4 -8 1 68.89 7.8
 -8 12 1 69.99 8.2
 -8 12 1 81.29 8.4
 -4 -8 1 86.39 8.2
 -8 12 1 73.89 7
 12 -4 1 75.39 6.5
 -4 -8 1 84.49 9.1
 7 5 -1 38.7 4.9
 5 -12 -1 30.4 4.6
 7 5 -1 27.4 6.1
 7 5 -1 21.4 4.2
 5 -12 -1 32.6 5.8
 7 5 -1 25 6.1
 5 -12 -1 31.3 5.4
 -7 -5 1 40.2 5.7
 12 -7 1 32.1 4
 -7 -5 1 30.7 5.3
 12 -7 1 30.4 4.9
 -5 12 1 39 4.7
 -5 12 1 31.4 5.7
 -7 -5 1 43.8 5.4
 -7 -5 1 25.9 5.8
 12 -7 1 27.3 4.7
 -5 12 1 22.2 6.2
 2 -12 -1 18.4 5.7
 10 2 -1 1.9 5.8
 10 2 -1 21.7 4.4
 10 2 -1 9.6 3.8
 2 -12 -1 11 4.4
 10 2 -1 9.1 5.5
 2 -12 -1 25 5.6
 -10 -2 1 13.8 5.6
 -10 -2 1 21.9 4.5
 12 -10 1 10.1 3
 -10 -2 1 19.7 5.2
 12 -10 1 12.3 2.4
 -2 12 1 19.3 6.4
 -10 -2 1 10.9 4.1
 12 -10 1 20.9 4.8
 12 -10 1 15.6 4.4
 -2 12 1 25.5 4.8
 -2 12 1 13 4.5
 12 -10 1 15.2 4.6
 -2 12 1 17.8 6.6
 -1 -12 -1 23.1 9.4
 13 -1 -1 24.4 5.1
 -12 13 -1 25.1 5.9
 13 -1 -1 20.6 4.7
 -1 -12 -1 21.5 7.2
 13 -1 -1 19.4 6.9
 13 -1 -1 18.7 5.5
 13 -1 -1 29 8.6
 -13 1 1 17.2 7.4
 1 12 1 30 7.4
 -13 1 1 18.4 4.8
 12 -13 1 19.7 3.9
 12 -13 1 19.5 4.2
 -13 1 1 16.9 5.5
 12 -13 1 17.6 5.6
 1 12 1 18.4 5.7
 -4 -12 -1 5.3 7
 -4 -12 -1 10.5 8.9
 -12 16 -1 14.7 8.3
 16 -4 -1 16.7 6.5
 16 -4 -1 15.4 11.4
 -4 -12 -1 20.3 9.2
 16 -4 -1 10.7 8.5
 -4 -12 -1 17.8 8.4
 16 -4 -1 11.3 6.2
 12 -16 1 21.2 6
 12 -16 1 10.1 5.7
 4 12 1 -1.6 9.3
 4 12 1 12.7 11.3
 -16 4 1 17 6.3
 -16 4 1 9.5 4.2
 4 12 1 10.7 7.2
 -16 4 1 5.8 8.9
 4 12 1 11.1 9.9
 12 -16 1 11.7 7.5
 19 -7 -1 -2.4 12.2
 -7 -12 -1 10.5 11.3
 19 -7 -1 -6.1 8.6
 -7 -12 -1 5.2 11.4
 19 -7 -1 5.5 8.6
 12 -19 1 -12.3 12
 7 12 1 10.9 10.8
 12 -19 1 8.5 8
 12 -19 1 -6.3 8.6
 19 -13 -1 17.8 12.2
 -6 19 -1 9.2 11.5
 19 -13 -1 28.1 9.4
 -6 19 -1 22.1 11.8
 19 -13 -1 4.5 10.9
 19 -13 -1 9.3 8
 -13 -6 -1 14.7 11.6
 -13 -6 -1 3.9 12.7
 6 -19 1 19.1 10
 13 6 1 31.3 10.2
 13 6 1 22.6 11
 13 6 1 11.5 15.6
 6 -19 1 2.1 12.1
 -13 -3 -1 44 12.1
 16 -13 -1 73.49 7.9
 -3 16 -1 50.69 10.7
 16 -13 -1 66.59 10
 -13 -3 -1 76.99 9.7
 16 -13 -1 78.79 10.9
 -3 16 -1 60.09 14.3
 -3 16 -1 85.69 9.5
 -3 16 -1 53.99 9.2
 -13 -3 -1 69.79 10.3
 3 -16 1 65.19 10.2
 3 -16 1 54.79 12.1
 13 3 1 53.39 8.8
 13 3 1 59.59 12.8
 3 -16 1 75.79 12.1
 13 3 1 56.79 11.1
 13 3 1 62.99 9.2
 0 13 -1 -7.3 5.3
 -13 0 -1 3.1 5.4
 -13 0 -1 15.5 7.4
 13 -13 -1 0.5 3.3
 13 -13 -1 4.8 6
 13 -13 -1 1 3.8
 0 13 -1 -3.9 6.5
 13 -13 -1 9.2 5.9
 0 13 -1 5.9 7.3
 -13 0 -1 0.1 4.3
 13 0 1 7.4 8.8
 13 0 1 3.6 5.5
 0 -13 1 -19.3 5.9
 0 -13 1 5.7 5.3
 0 -13 1 6.5 6
 13 0 1 8.1 5.1
 -13 13 1 -0.2 5.3
 13 0 1 6.7 7.4
 3 10 -1 26.8 7.2
 -13 3 -1 29.9 3.9
 3 10 -1 23.1 7.2
 10 -13 -1 30.2 4.8
 3 10 -1 37.3 8
 10 -13 -1 35.5 6.2
 -13 3 -1 30.6 6.9
 -13 3 -1 38.1 5
 10 -13 -1 33.3 4.9
 13 -3 1 28.8 4.9
 13 -3 1 37.9 5
 -10 13 1 23.9 6.3
 -10 13 1 33.3 3.7
 -3 -10 1 22.8 6.5
 -3 -10 1 24.4 6.1
 -10 13 1 30.5 4.7
 13 -3 1 29.2 4.5
 -3 -10 1 11.3 5.7
 -3 -10 1 29.1 5.6
 13 -3 1 41.6 6.6
 -13 6 -1 -1.6 6
 7 -13 -1 -3.9 4
 7 -13 -1 -2.8 3.7
 6 7 -1 -8.5 5.6
 7 -13 -1 -1 4.9
 6 7 -1 -0.4 3.7
 6 7 -1 -2.8 3.8
 6 7 -1 -4.9 5.7
 -7 13 1 -3.5 5.7
 -6 -7 1 8.9 4.3
 -6 -7 1 -8.3 5.2
 13 -6 1 -2.1 4.4
 13 -6 1 -1.4 2.9
 -6 -7 1 3 5
 -6 -7 1 3.9 4.6
 -7 13 1 -0.5 3.2
 13 -6 1 -8.9 3.8
 4 -13 -1 91.29 9.1
 4 -13 -1 82.49 9.1
 4 -13 -1 75.29 8.9
 9 4 -1 62.79 9.2
 9 4 -1 77.49 8.2
 9 4 -1 78.89 8.3
 9 4 -1 86.39 9.5
 -4 13 1 77.59 7.8
 13 -9 1 62.69 7.3
 -9 -4 1 94.39 9.2
 -9 -4 1 77.79 8.8
 -4 13 1 85.29 9.1
 -4 13 1 80.89 9.7
 -4 13 1 73.79 6.7
 -9 -4 1 60.09 8.8
 13 -9 1 77.69 10.8
 13 -9 1 82.29 9.6
 -9 -4 1 85.09 8.7
 -4 13 1 79.39 8.7
 12 1 -1 7.1 7.2
 12 1 -1 1.1 5.7
 1 -13 -1 7.6 4.7
 12 1 -1 -12.7 4.2
 12 1 -1 -1 4.1
 1 -13 -1 -7.8 6
 1 -13 -1 -1.2 9.4
 1 -13 -1 2.8 6.4
 -12 -1 1 -2.2 6.9
 -1 13 1 7.9 6.7
 13 -12 1 1.4 5
 13 -12 1 -2.8 2.5
 -12 -1 1 8.7 4.7
 13 -12 1 0.6 4.1
 -1 13 1 -1.4 5.1
 -12 -1 1 0.4 5.9
 13 -12 1 1.3 3.3
 -1 13 1 -0.3 8.2
 13 -12 1 -2.1 4.8
 -2 -13 -1 18.2 8.6
 15 -2 -1 20.9 6.8
 15 -2 -1 7.5 8.2
 -2 -13 -1 33.2 6.8
 15 -2 -1 14.1 5.6
 -2 -13 -1 9.8 8.4
 15 -2 -1 21.8 11.3
 -13 15 -1 21.6 7.4
 13 -15 1 23.3 5
 13 -15 1 21.4 5.2
 -15 2 1 18 5.3
 13 -15 1 26.5 7.8
 -15 2 1 22.9 6.9
 13 -15 1 28.8 9
 2 13 1 6.2 6.9
 2 13 1 22.2 9.3
 18 -5 -1 7 8
 -5 -13 -1 8.8 10.4
 18 -5 -1 18.8 11.7
 -5 -13 -1 30.9 13.1
 -13 18 -1 24 10.7
 18 -5 -1 5.3 8.5
 13 -18 1 7.8 8.1
 5 13 1 5.5 9.9
 13 -18 1 7.5 7.6
 5 13 1 20.6 20.1
 13 -18 1 3.2 9.6
 21 -8 -1 14.2 11.9
 -8 -13 -1 13.8 16.6
 21 -8 -1 2.8 13
 -8 -13 -1 -3.6 17.5
 13 -21 1 -6.7 11.9
 13 -21 1 5.6 11.1
 -14 -7 -1 -0.7 17.2
 21 -14 -1 2.7 10.6
 14 7 1 0.3 15.7
 7 -21 1 30.2 14.5
 -14 -4 -1 8.8 14.2
 -14 -4 -1 17.1 10.5
 18 -14 -1 34.9 7.3
 -4 18 -1 29.2 10.4
 18 -14 -1 6 10
 18 -14 -1 23.5 10.3
 14 4 1 17.3 9.5
 14 4 1 29.2 9.7
 4 -18 1 47.1 11
 14 4 1 21.4 12.7
 4 -18 1 27.5 13
 -1 15 -1 7.9 8.1
 -1 15 -1 1.4 10.3
 15 -14 -1 5.5 7.8
 -1 15 -1 19.8 13.1
 -14 -1 -1 2.4 6.3
 -1 15 -1 -0.3 6.8
 15 -14 -1 2.5 5
 15 -14 -1 2.4 7.6
 -14 -1 -1 12.9 7.4
 -14 -1 -1 -2.9 10.4
 15 -14 -1 1.7 4.7
 1 -15 1 2.5 9.1
 1 -15 1 6.5 7.1
 14 1 1 7 9.9
 1 -15 1 2.9 8.7
 14 1 1 4.9 7.7
 14 1 1 -6.1 6.4
 14 1 1 -5.9 6.4
 12 -14 -1 11.9 6.4
 12 -14 -1 10.6 6.6
 2 12 -1 7.7 7.8
 12 -14 -1 7 4.1
 -14 2 -1 6.2 3.8
 12 -14 -1 9.3 4.2
 -14 2 -1 8.9 5.5
 2 12 -1 2.7 7.5
 -14 2 -1 5.8 6.8
 -2 -12 1 10.1 5.7
 14 -2 1 16.9 7.3
 -12 14 1 16.5 8.7
 14 -2 1 10.4 5.2
 14 -2 1 9.6 5.1
 -2 -12 1 -8.1 6.6
 9 -14 -1 44.2 6.4
 -14 5 -1 38.6 8.1
 5 9 -1 43.1 8.9
 5 9 -1 32 5.9
 5 9 -1 27.3 9.4
 9 -14 -1 45.8 7.4
 5 9 -1 46.5 8.8
 9 -14 -1 52.69 6.2
 -5 -9 1 35.1 7.3
 -9 14 1 46.6 8.1
 -9 14 1 52.99 6.5
 14 -5 1 47.3 6.9
 -5 -9 1 34.4 7.5
 -5 -9 1 38.3 7.3
 -9 14 1 54.19 5.2
 14 -5 1 48 5.6
 14 -5 1 54.29 6.8
 -5 -9 1 46.9 7
 6 -14 -1 1.4 4.9
 8 6 -1 6.6 6.4
 8 6 -1 3.6 4.3
 8 6 -1 12.6 4
 8 6 -1 -5.5 7
 6 -14 -1 8.8 4.9
 14 -8 1 11.8 5.1
 -6 14 1 6.6 7
 14 -8 1 13.2 3.3
 -6 14 1 5.8 6.8
 -8 -6 1 15.7 6
 -8 -6 1 5.8 6
 14 -8 1 20.8 4.9
 -8 -6 1 9.6 6.4
 -6 14 1 4.6 4
 14 -8 1 10 6.2
 -8 -6 1 4 4.9
 3 -14 -1 20 7.1
 3 -14 -1 46.8 7.4
 11 3 -1 27.7 5.6
 11 3 -1 23.6 7.6
 11 3 -1 32.2 7.9
 3 -14 -1 27.6 8.1
 -11 -3 1 35.6 7.4
 -3 14 1 29.8 7.7
 -11 -3 1 30.3 6.7
 14 -11 1 29.3 7.8
 -3 14 1 33.5 6.5
 -11 -3 1 27.8 5.9
 -3 14 1 29.4 8.6
 14 -11 1 39 4.6
 -11 -3 1 41 8
 14 -11 1 23.7 6.5
 -3 14 1 34.6 6.2
 14 -11 1 32.5 6.3
 14 0 -1 8.1 5.9
 14 0 -1 2.6 7
 0 -14 -1 -0.9 7.6
 14 0 -1 -3.2 6.3
 14 0 -1 15.8 8.6
 0 -14 -1 2 8.4
 14 0 -1 -5.3 9.4
 0 -14 -1 5.2 6.1
 0 -14 -1 5.7 7.8
 0 14 1 2.7 7.6
 0 14 1 -0.5 6.4
 14 -14 1 5.2 3.5
 14 -14 1 22.5 7.9
 14 -14 1 -1.5 6.6
 -14 0 1 16.6 6.2
 14 -14 1 7.2 4.6
 -14 0 1 -5.1 6.7
 17 -3 -1 6.8 7.9
 -3 -14 -1 31 11.8
 17 -3 -1 11.1 11.5
 -14 17 -1 20.5 9.8
 17 -3 -1 16.3 8.7
 -3 -14 -1 36.9 9.6
 14 -17 1 26.3 10.9
 14 -17 1 18.6 9.5
 14 -17 1 25.2 6.4
 3 14 1 22 9.3
 14 -17 1 21.4 6.9
 -17 3 1 24.7 6
 3 14 1 11.2 11.6
 20 -6 -1 18.7 11
 -6 -14 -1 -6.3 13.9
 20 -6 -1 -4.3 11.6
 -6 -14 -1 -0.2 16.2
 14 -20 1 20.1 10.5
 14 -20 1 21.6 10
 6 14 1 -10.6 13.7
 20 -15 -1 19.9 9.5
 -15 -5 -1 59.09 15.3
 20 -15 -1 28.8 12.5
 -5 20 -1 47.8 13.7
 20 -15 -1 5.5 21.5
 5 -20 1 24.1 13.6
 15 5 1 12.6 13.3
 5 -20 1 8 17.2
 15 5 1 41.4 22.9
 15 5 1 2.5 12.7
 17 -15 -1 2.9 9.6
 -2 17 -1 -9.3 8.6
 -15 -2 -1 -2.9 9
 17 -15 -1 1.7 9.9
 17 -15 -1 2.2 6.7
 -2 17 -1 7.7 12.3
 17 -15 -1 -1.8 6.2
 -15 -2 -1 2.5 8.6
 -2 17 -1 -9.1 9.8
 2 -17 1 -12.1 11.7
 15 2 1 0.2 10.5
 15 2 1 5.3 8.3
 15 2 1 -1.4 8.1
 2 -17 1 -0.9 9.3
 1 14 -1 -0.6 9.3
 14 -15 -1 22 5.5
 1 14 -1 19.1 7.7
 -15 1 -1 6 9.5
 -15 1 -1 2.6 5.3
 -15 1 -1 12 7.1
 14 -15 -1 1.7 7.7
 14 -15 -1 13 7.6
 -1 -14 1 20.5 9.7
 -1 -14 1 -4.5 8.8
 15 -1 1 18.7 9.2
 15 -1 1 -3.9 6.5
 15 -1 1 10.9 6.6
 -14 15 1 9.7 7.2
 -1 -14 1 10 7.1
 -1 -14 1 -0.7 10
 4 11 -1 -4.8 8.7
 11 -15 -1 0 4.9
 11 -15 -1 -0.1 4.4
 4 11 -1 -1.2 6.2
 -15 4 -1 5.5 8
 11 -15 -1 0 6.7
 4 11 -1 4.6 8.9
 -4 -11 1 6 5.9
 15 -4 1 4.7 3
 15 -4 1 0.9 4.7
 -11 15 1 3.2 7.3
 -11 15 1 0.2 4.5
 15 -4 1 4.1 5.5
 15 -4 1 -5.2 6.7
 -11 15 1 1.1 2.8
 -4 -11 1 5 7.5
 8 -15 -1 47.4 6.7
 -15 7 -1 41.4 9.1
 7 8 -1 40.8 9.5
 7 8 -1 25.9 6
 8 -15 -1 27.9 6.7
 7 8 -1 26.5 9.2
 8 -15 -1 42.8 7.8
 -8 15 1 35.2 6.7
 -7 -8 1 33.2 7.4
 15 -7 1 31.3 9.1
 -7 -8 1 34 7.7
 15 -7 1 42.6 5.3
 -8 15 1 38.6 5.5
 -8 15 1 37.7 8.7
 15 -7 1 35 7
 -7 -8 1 23.6 7.8
 10 5 -1 3 8
 10 5 -1 5.3 7.9
 10 5 -1 -6.2 5.3
 5 -15 -1 2.3 7.1
 10 5 -1 2.2 4.8
 5 -15 -1 4.7 7.4
 -10 -5 1 7.8 5.9
 -5 15 1 4.3 7.1
 15 -10 1 18.7 6.2
 -5 15 1 9.1 2.8
 -10 -5 1 15.5 6.9
 -10 -5 1 9.4 5.7
 -5 15 1 5.9 5.6
 15 -10 1 0.7 3.7
 -5 15 1 8.5 8.8
 -10 -5 1 8.3 11.7
 13 2 -1 17.4 9.8
 13 2 -1 28.4 6.8
 13 2 -1 45.7 7.5
 2 -15 -1 23.1 9.6
 13 2 -1 37 8.7
 2 -15 -1 41.7 9
 2 -15 -1 39 8.5
 2 -15 -1 47.1 8.3
 -2 15 1 41.9 9.5
 -13 -2 1 42.7 7.5
 15 -13 1 26.5 7.5
 15 -13 1 37.8 5.6
 15 -13 1 29.8 6.7
 15 -13 1 49.1 8.7
 -2 15 1 24.8 9.9
 -13 -2 1 31.9 8.4
 16 -1 -1 7.2 11.9
 -1 -15 -1 12 8.4
 16 -1 -1 7.7 8
 16 -1 -1 19.2 8.4
 -1 -15 -1 -1.6 9.8
 16 -1 -1 8.8 7.6
 15 -16 1 28.7 6.4
 -16 1 1 14.2 6.6
 15 -16 1 7.8 8.9
 -16 1 1 11.7 8.8
 15 -16 1 41.2 10.1
 1 15 1 17.9 9.3
 1 15 1 16.7 10.7
 15 -16 1 22.4 5.2
 -4 -15 -1 29.2 12.7
 19 -4 -1 34 10.3
 -4 -15 -1 17.6 16.5
 19 -4 -1 2 10.7
 15 -19 1 21.5 13.9
 15 -19 1 13.8 13.2
 4 15 1 -11.2 15.7
 4 15 1 43 13.6
 15 -19 1 19.2 8.8
 15 -19 1 23.4 8.9
 -3 19 -1 22.9 12.8
 19 -16 -1 -1.9 8.7
 -16 -3 -1 -1.9 13.1
 19 -16 -1 7.7 14.4
 19 -16 -1 -1.7 13
 3 -19 1 -12.3 17.4
 3 -19 1 -8.5 13.1
 16 3 1 10 11.5
 16 3 1 4 11.9
 -16 0 -1 -2.4 9
 -16 0 -1 -0.6 7.5
 0 16 -1 -1.3 11.4
 16 -16 -1 -0.4 6.4
 16 -16 -1 0.7 9.4
 0 16 -1 0.7 9.3
 16 -16 -1 -4.2 10
 0 -16 1 2.2 12.9
 0 -16 1 10.9 9.2
 16 0 1 -13.2 12.3
 16 0 1 -5.5 10
 16 0 1 -18.1 8.4
 13 -16 -1 1.1 5.5
 -16 3 -1 8.1 5.9
 3 13 -1 -4.4 7.5
 13 -16 -1 -3.3 8.3
 -16 3 -1 11.7 10.6
 3 13 -1 1.1 11
 -16 3 -1 8.7 4
 13 -16 -1 7.7 8.3
 13 -16 -1 15.6 5.6
 3 13 -1 -0.3 9.6
 -3 -13 1 -0.4 16.7
 -3 -13 1 -2.6 8.4
 16 -3 1 4.3 8.8
 16 -3 1 15.8 13
 16 -3 1 16.6 7.8
 16 -3 1 8.8 5.3
 -3 -13 1 21.7 7.5
 -13 16 1 9.5 7.5
 16 -3 1 18 7.2
 10 -16 -1 8.6 5.7
 10 -16 -1 -3.8 5.6
 6 10 -1 -3.1 5.4
 6 10 -1 -7.9 9.3
 10 -16 -1 7.9 7.1
 6 10 -1 2.3 10
 -10 16 1 9.2 8.6
 16 -6 1 5.6 5.2
 -10 16 1 10.1 6.2
 16 -6 1 6.9 7.6
 16 -6 1 -3.1 5.7
 -6 -10 1 0.7 10.2
 -10 16 1 3.5 3.7
 -6 -10 1 -6.9 7.6
 16 -6 1 0.7 9.4
 -6 -10 1 2.8 6.9
 7 -16 -1 32.3 11.7
 9 7 -1 19.2 7
 9 7 -1 26.2 9.9
 7 -16 -1 24.2 7.4
 9 7 -1 -3.5 10
 9 7 -1 32 6.4
 -7 16 1 17.9 6.3
 16 -9 1 16.1 8.9
 -9 -7 1 38.2 7.4
 16 -9 1 24.7 7.5
 -9 -7 1 18.1 10.6
 16 -9 1 11.5 6.2
 -7 16 1 22.6 7.7
 -7 16 1 16.6 9.8
 16 -9 1 37.8 5.1
 -9 -7 1 17.1 7.3
 12 4 -1 46.5 8.3
 12 4 -1 44.3 7.8
 4 -16 -1 35.6 10.2
 4 -16 -1 40.1 9.9
 12 4 -1 34.5 10.1
 4 -16 -1 36.2 8.5
 12 4 -1 39.2 11
 16 -12 1 38.8 8.3
 -4 16 1 57.29 8.1
 16 -12 1 28 8.2
 16 -12 1 52.29 6.2
 -12 -4 1 39.4 10.6
 -12 -4 1 43.7 8.9
 -4 16 1 44.3 12.6
 16 -12 1 40.4 8.4
 -4 16 1 33.1 9.7
 -4 16 1 51.89 7.1
 -4 16 1 39.6 5.1
 -12 -4 1 57.49 8.7
 15 1 -1 -7 8
 15 1 -1 8.4 9.2
 15 1 -1 3.3 7.6
 1 -16 -1 18.6 11.4
 1 -16 -1 15.9 8.6
 16 -15 1 -3.1 8.4
 16 -15 1 3.5 5.4
 -1 16 1 6.2 9.6
 -15 -1 1 -1.7 7.7
 -15 -1 1 -4.4 8.4
 -1 16 1 -9.6 11.9
 -1 16 1 3.3 8.2
 16 -15 1 -2.2 4.2
 16 -15 1 4.4 8.3
 -2 -16 -1 7 13.9
 18 -2 -1 -12.6 9.7
 18 -2 -1 16.2 9.8
 -2 -16 -1 7.4 11.6
 2 16 1 15.7 11.7
 -18 2 1 6.9 8.2
 2 16 1 -0.5 14
 16 -18 1 -1.7 11.5
 16 -18 1 5.6 7.8
 16 -18 1 19 13.4
 -1 18 -1 -1.4 12.2
 18 -17 -1 -1 8.5
 -17 -1 -1 7.6 10.7
 18 -17 -1 -8.6 13.5
 18 -17 -1 14.5 12
 1 -18 1 19.3 13
 17 1 1 -15.6 10.3
 17 1 1 -1.6 10.4
 1 -18 1 -8.4 16.4
 15 -17 -1 25.9 10.5
 15 -17 -1 29.6 8.1
 2 15 -1 58.19 10.6
 15 -17 -1 33.5 11.4
 -17 2 -1 26.5 6.2
 -17 2 -1 30.9 8.8
 2 15 -1 32.5 12.6
 17 -2 1 30.6 8.2
 -2 -15 1 25.3 12.3
 17 -2 1 24.5 8.8
 -2 -15 1 46.6 10.5
 -15 17 1 18.6 9.8
 17 -2 1 33.2 13.2
 17 -2 1 45.8 9.3
 -17 5 -1 -16.1 15.9
 5 12 -1 4.6 8.2
 5 12 -1 1.7 11.9
 12 -17 -1 -4.2 6.1
 12 -17 -1 -0.7 8.3
 12 -17 -1 -1 7.4
 17 -5 1 -5.1 8.8
 -5 -12 1 -2.9 7.7
 -12 17 1 -4.8 9.3
 17 -5 1 -2.4 6.2
 17 -5 1 4.5 13
 17 -5 1 -4.8 6.7
 -5 -12 1 -14.7 8.5
 8 9 -1 7.8 11.7
 8 9 -1 12.1 14.3
 8 9 -1 15.1 7.2
 9 -17 -1 12.1 8.7
 9 -17 -1 15.5 7.3
 -8 -9 1 18.2 8.4
 -8 -9 1 20.1 8.9
 -9 17 1 25.1 5.6
 -8 -9 1 13.2 11.4
 17 -8 1 24.8 10.5
 -8 -9 1 4.3 9.8
 -9 17 1 19 10.2
 17 -8 1 17.3 5.8
 17 -8 1 35 8.5
 17 -8 1 9.8 7.1
 11 6 -1 5.4 6.6
 6 -17 -1 1.2 7.4
 11 6 -1 1.5 10.1
 11 6 -1 4.9 6.7
 6 -17 -1 4.3 10.4
 6 -17 -1 -4.4 8
 17 -11 1 11.8 5.3
 17 -11 1 -2.7 8
 -6 17 1 1 7
 17 -11 1 -3.5 8.9
 -6 17 1 -7.6 8.4
 17 -11 1 11.4 7
 -11 -6 1 -5 8.7
 -6 17 1 4.3 12
 3 -17 -1 15.8 11.4
 14 3 -1 4.2 10.5
 14 3 -1 10.8 7.6
 14 3 -1 0.8 7.7
 3 -17 -1 15 8.8
 17 -14 1 27.8 9.5
 17 -14 1 7.5 12.4
 -14 -3 1 4.8 9.7
 17 -14 1 11.3 5.7
 -14 -3 1 22.3 11.1
 -3 17 1 -11.8 8.5
 17 -14 1 16.4 8.8
 -3 17 1 6.3 5.3
 -3 17 1 13.5 8.7
 0 -17 -1 18.7 11
 17 0 -1 0.8 9.6
 17 0 -1 5.3 10.1
 0 -17 -1 3.2 13.5
 -17 0 1 1.4 9.1
 17 -17 1 8 12.3
 -17 0 1 -1.7 13
 0 17 1 11.8 14.3
 0 17 1 -1.9 11.9
 17 -17 1 2.5 10.6
 17 -18 -1 24.1 9
 17 -18 -1 9.9 13.7
 1 17 -1 19.8 13
 17 -18 -1 -8.8 12
 18 -1 1 -6.1 10.8
 -1 -17 1 6.3 17
 18 -1 1 -0.9 10.7
 -1 -17 1 9.5 12.4
 4 14 -1 4.3 10
 14 -18 -1 -0.9 10.1
 14 -18 -1 15 10.6
 18 -4 1 -8.3 8.9
 -4 -14 1 -17.7 11.6
 18 -4 1 14.7 8.4
 -14 18 1 9.4 10.8
 18 -4 1 13.4 12.3
 -4 -14 1 7.4 9.9
 7 11 -1 10.3 15
 11 -18 -1 15 7.6
 11 -18 -1 17.9 10.1
 18 -7 1 11 9.7
 -11 18 1 11.1 4.9
 18 -7 1 19.9 13.5
 -11 18 1 11.1 7.4
 -11 18 1 4.9 11.1
 18 -7 1 -1.6 7.1
 18 -7 1 17.2 7.4
 -7 -11 1 8 9
 -7 -11 1 20.9 10.6
 8 -18 -1 40.7 9.9
 8 -18 -1 30.8 8.9
 10 8 -1 26.6 13.9
 8 -18 -1 24.6 17.7
 10 8 -1 23.3 7.6
 18 -10 1 26.6 6.8
 -10 -8 1 35.9 20.9
 -8 18 1 36.9 8
 18 -10 1 33.4 10
 -10 -8 1 37.4 10.2
 -8 18 1 38.6 10.1
 18 -10 1 28.6 8.5
 -10 -8 1 22.9 9.7
 18 -10 1 40 11.8
 -8 18 1 25.2 13.5
 13 5 -1 19.7 12.4
 13 5 -1 31.4 8.7
 5 -18 -1 11.4 11.3
 5 -18 -1 34 9.9
 13 5 -1 -0.6 8.2
 18 -13 1 15.1 10.4
 -13 -5 1 16.7 10.2
 18 -13 1 20.6 10
 -13 -5 1 9.9 11.2
 18 -13 1 22 10.2
 -5 18 1 18.8 13.8
 18 -13 1 22.8 6.6
 -5 18 1 27.7 9.5
 2 -18 -1 -1 11.6
 16 2 -1 -1.8 12.7
 16 2 -1 -12.7 9.3
 16 2 -1 14.8 10.5
 2 -18 -1 31.3 16.1
 -2 18 1 13.5 11.4
 18 -16 1 -2 10.9
 -16 -2 1 -3.1 10.9
 -16 -2 1 5.1 11.2
 18 -16 1 10.1 9.6
 -2 18 1 7.5 7.5
 18 -16 1 -2.9 12.1
 19 -1 -1 19.4 13.7
 19 -1 -1 -17.5 18.2
 18 -19 1 -9.9 10
 16 -19 -1 1.5 13.8
 3 16 -1 24.5 16.8
 16 -19 -1 -0.3 9.5
 3 16 -1 -14.8 12.8
 19 -3 1 -0.7 11
 -3 -16 1 28.8 16.3
 19 -3 1 -10.7 11.7
 -3 -16 1 14.2 12.8
 6 13 -1 13.3 11.9
 13 -19 -1 6.5 8.6
 -6 -13 1 -8.5 13.8
 19 -6 1 17.6 9.7
 19 -6 1 24.2 13.2
 19 -6 1 17.1 8.8
 -6 -13 1 14.2 11.7
 -13 19 1 7 12.3
 9 10 -1 24.4 8.8
 10 -19 -1 19 9.8
 10 -19 -1 46.6 8.8
 -9 -10 1 21.1 10.4
 19 -9 1 26 14.3
 19 -9 1 31.7 10.1
 -9 -10 1 16.5 11.2
 -10 19 1 39.6 7.2
 -10 19 1 33.3 15.1
 19 -9 1 24.6 11.4
 12 7 -1 7.8 16
 7 -19 -1 4.1 11.2
 12 7 -1 -11.8 9.5
 12 7 -1 -10.5 9
 7 -19 -1 -6.7 9.6
 -7 19 1 3.3 9.3
 -7 19 1 -10.2 10.8
 -12 -7 1 -7.7 10.1
 19 -12 1 6.7 10.6
 -12 -7 1 5.9 11.7
 19 -12 1 2.2 11.6
 19 -12 1 3 7
 19 -12 1 0.8 9.1
 4 -19 -1 0.3 12.4
 4 -19 -1 4.9 15.1
 15 4 -1 -20.8 10.1
 15 4 -1 5.7 10.4
 15 4 -1 -5 14.3
 -15 -4 1 5.8 12.3
 19 -15 1 -15.1 12.6
 -4 19 1 -1.5 11.8
 19 -15 1 8.5 11.8
 -15 -4 1 -8 13.1
 18 1 -1 -20.4 15.5
 18 1 -1 6.7 13.6
 19 -18 1 17.7 9.7
 5 15 -1 11.1 14.6
 15 -20 -1 4.3 10.6
 15 -20 -1 13.6 14.5
 20 -5 1 20.3 12.4
 -5 -15 1 24.7 14.4
 20 -5 1 20.2 11.9
 -5 -15 1 -8.4 19.4
 12 -20 -1 29.1 10.1
 12 -20 -1 33.1 11
 20 -8 1 25.4 10.8
 -8 -12 1 20.6 14.3
 20 -8 1 10.3 9.9
 20 -8 1 4.8 14.3
 -8 -12 1 33.3 15.2
 -12 20 1 12.8 15.6
 11 9 -1 26.9 10.4
 9 -20 -1 29.9 10.8
 9 -20 -1 23.4 11.5
 -9 20 1 13.3 9.2
 20 -11 1 20.6 12.2
 -11 -9 1 38.2 14
 -11 -9 1 5 12.2
 20 -11 1 13.4 14.2
 20 -11 1 15.5 8.9
 20 -11 1 14.6 11.3
 6 -20 -1 -12.6 12.6
 14 6 -1 -10.7 11.8
 6 -20 -1 -14.9 15.3
 14 6 -1 12.1 11.6
 -6 20 1 14.7 12.7
 -6 20 1 -4.9 16.2
 20 -14 1 5.7 8.7
 20 -14 1 8 11
 -14 -6 1 -7.5 13.6
 14 -21 -1 13.2 11.6
 21 -7 1 -5.1 14.7
 21 -7 1 1 12.2
 11 -21 -1 27.8 11.8
 11 -21 -1 9.9 13.2
 -10 -11 1 29.3 17.4
 -10 -11 1 18.9 16.1
 21 -10 1 12.3 11
 21 -10 1 10.7 12.9
 8 -21 -1 9.2 15.4
 8 -21 -1 4.1 13.6
 -13 -8 1 7.5 16.5
 21 -13 1 -0.6 9.4
 21 -13 1 -28.6 13.4
 0 1 2 90.59 7.3
 1 -1 2 97.89 7.3
 -2 0 -2 868.51 64.69
 2 -2 -2 938.01 64.79
 0 2 -2 912.41 64.79
 0 2 -2 941.31 64.79
 0 2 -2 953.9 64.89
 2 -2 -2 891.91 64.69
 -2 0 -2 823.22 64.69
 0 2 -2 921.51 64.79
 -2 0 -2 870.31 64.69
 -2 2 2 868.41 64.69
 2 0 2 842.82 64.69
 2 0 2 882.11 64.69
 0 -2 2 941.41 64.79
 -2 2 2 834.22 64.79
 2 0 2 874.31 64.69
 0 -2 2 914.21 64.79
 0 -2 2 945.01 64.99
 0 -2 2 924.71 64.69
 -2 2 2 923.81 64.69
 0 -2 2 795.82 64.79
 -2 3 -2 236.68 18.5
 3 -1 -2 251.57 18.5
 3 -1 -2 245.58 18.4
 -2 3 -2 238.78 18.2
 -1 -2 -2 274.07 18.5
 -1 -2 -2 253.87 18.5
 -1 -2 -2 271.07 18.5
 3 -1 -2 242.78 18.2
 3 -1 -2 257.47 18.3
 3 -1 -2 242.18 18.4
 -1 -2 -2 257.97 18.5
 -2 3 -2 238.28 18.2
 2 -3 2 245.58 18.4
 1 2 2 258.87 18.5
 2 -3 2 236.48 18.2
 1 2 2 264.77 18.4
 2 -3 2 235.48 18.2
 -3 1 2 250.57 18.4
 -3 1 2 259.37 18.4
 -3 1 2 252.47 18.5
 2 -3 2 241.48 18.3
 1 2 2 261.27 18.6
 -3 1 2 242.18 18.5
 4 -3 -2 48.4 4.2
 -1 4 -2 42.2 3.8
 4 -3 -2 45.4 3.6
 -3 -1 -2 26.3 3.7
 -3 -1 -2 36.7 4.1
 4 -3 -2 43.5 3.9
 4 -3 -2 40.3 3.8
 -3 -1 -2 29.1 3.8
 -1 4 -2 43.7 3.8
 -1 4 -2 37.8 4.2
 -1 4 -2 39.4 3.6
 3 1 2 32.5 3.8
 -4 3 2 44.7 3.6
 -4 3 2 43.6 3.8
 3 1 2 43.1 3.8
 3 1 2 33 3.7
 1 -4 2 42 3.8
 1 -4 2 38.9 4.3
 -4 3 2 43.1 3.3
 -4 3 2 41.9 3.5
 -4 3 2 41 4.7
 1 -4 2 38.2 4
 1 -3 -2 2214.38 160.58
 2 1 -2 2240.38 160.58
 2 1 -2 2244.38 160.58
 2 1 -2 2226.18 160.48
 1 -3 -2 2207.58 160.58
 2 1 -2 2227.78 160.58
 2 1 -2 2264.47 160.58
 1 -3 -2 2159.38 160.58
 -1 3 2 2191.28 160.58
 -2 -1 2 2280.07 160.58
 -1 3 2 2222.98 160.58
 -2 -1 2 2242.18 160.48
 3 -2 2 2151.28 160.58
 -1 3 2 2207.68 160.58
 -1 3 2 2145.89 160.48
 -2 -1 2 2192.38 160.58
 -2 -1 2 2289.97 160.68
 -3 5 -2 475.45 35.9
 5 -2 -2 497.65 36.2
 -2 -3 -2 528.05 36.2
 -3 5 -2 467.95 35.7
 -2 -3 -2 496.85 36.1
 5 -2 -2 499.55 36
 -2 -3 -2 516.05 36.1
 -2 -3 -2 507.35 36.2
 5 -2 -2 505.75 36.1
 5 -2 -2 481.65 36.2
 -3 5 -2 433.66 35.9
 -3 5 -2 477.25 36.2
 -5 2 2 497.75 36
 3 -5 2 486.25 36.1
 2 3 2 514.95 36.1
 2 3 2 528.65 36.2
 -5 2 2 495.35 36.3
 3 -5 2 468.75 35.9
 2 3 2 532.55 36.3
 3 -5 2 453.85 35.7
 3 -5 2 475.65 35.9
 -5 2 2 507.95 36
 2 3 2 511.05 36.1
 6 -4 -2 168.68 12.3
 -2 6 -2 156.38 12.9
 -4 -2 -2 159.48 12.7
 -4 -2 -2 155.08 12.4
 -2 6 -2 163.98 12.2
 -4 -2 -2 155.28 12.5
 -4 -2 -2 148.69 12.5
 6 -4 -2 176.18 12.7
 -2 6 -2 159.88 12.4
 -2 6 -2 169.48 12.3
 6 -4 -2 166.08 12.5
 6 -4 -2 167.58 12.5
 4 2 2 163.48 12.7
 -6 4 2 169.98 12.3
 2 -6 2 169.78 12.7
 -6 4 2 156.58 13.1
 2 -6 2 156.28 12.4
 4 2 2 164.18 12.4
 -6 4 2 163.28 12.4
 4 2 2 166.38 12.5
 4 2 2 161.88 12.7
 3 -4 -2 259.97 18.7
 3 -4 -2 252.87 18.5
 3 -4 -2 256.87 18.7
 1 3 -2 259.47 19
 -4 1 -2 243.28 18.8
 1 3 -2 263.37 18.8
 -4 1 -2 242.08 18.5
 1 3 -2 261.07 18.9
 3 -4 -2 252.57 18.7
 -4 1 -2 245.08 18.5
 1 3 -2 260.37 18.9
 1 3 -2 255.17 18.9
 -3 4 2 257.57 18.7
 4 -1 2 239.58 18.6
 4 -1 2 245.48 18.7
 -3 4 2 249.38 18.7
 -3 4 2 242.48 18.5
 -1 -3 2 257.47 18.8
 -1 -3 2 257.37 18.8
 -1 -3 2 266.87 19
 -1 -3 2 269.37 19
 -3 4 2 253.97 18.7
 4 -1 2 222.58 18.5
 0 -4 -2 556.24 41.1
 4 0 -2 556.04 41.1
 -4 4 -2 556.44 41
 0 -4 -2 569.84 41.1
 4 0 -2 559.84 41.3
 4 0 -2 557.44 41.1
 0 -4 -2 591.74 41.2
 4 0 -2 579.74 41
 4 0 -2 548.25 41
 -4 0 2 573.14 41.1
 0 4 2 553.74 41.1
 -4 0 2 551.64 41.2
 0 4 2 574.14 41.3
 -4 0 2 565.84 41.1
 0 4 2 562.44 41.2
 4 -4 2 553.94 40.8
 -4 0 2 563.64 41
 4 -4 2 542.55 40.8
 4 -4 2 569.14 41
 -3 -4 -2 412.96 32
 -3 -4 -2 401.16 31.9
 7 -3 -2 431.26 32.1
 7 -3 -2 444.96 31.9
 -4 7 -2 457.85 32.1
 7 -3 -2 444.56 32
 -4 7 -2 442.66 31.7
 -3 -4 -2 417.16 31.9
 7 -3 -2 436.46 31.7
 -3 -4 -2 402.76 32
 -4 7 -2 448.06 31.6
 -7 3 2 448.66 32.3
 4 -7 2 436.56 31.8
 3 4 2 415.76 31.9
 -7 3 2 457.05 31.8
 3 4 2 426.46 32
 3 4 2 415.76 32.1
 -7 3 2 442.36 31.8
 3 4 2 408.66 32.2
 4 -7 2 431.36 31.7
 4 -7 2 459.85 32
 8 -5 -2 106.89 9.2
 -3 8 -2 111.99 9.7
 8 -5 -2 107.59 9
 -5 -3 -2 101.99 9.5
 -5 -3 -2 104.69 8.9
 8 -5 -2 117.09 8.5
 -5 -3 -2 101.99 9
 -3 8 -2 111.39 8.3
 8 -5 -2 114.79 9.1
 -3 8 -2 113.49 8.6
 -5 -3 -2 99.09 8.9
 -3 8 -2 115.59 9
 5 3 2 100.09 9.3
 -8 5 2 110.79 8.7
 5 3 2 85.89 8.9
 -8 5 2 111.99 8.4
 3 -8 2 107.39 8.7
 -8 5 2 105.19 10.7
 5 3 2 102.59 9.5
 5 3 2 100.19 8.7
 3 -8 2 100.39 9.1
 5 -5 -2 44.1 3.4
 0 5 -2 36.6 3.8
 -5 0 -2 36.5 3.7
 0 5 -2 43.1 4.1
 5 -5 -2 34.5 3.8
 5 -5 -2 38.6 3.6
 5 -5 -2 38.6 3.6
 5 -5 -2 37 4.1
 0 5 -2 34.4 4
 -5 0 -2 37.6 4.4
 0 5 -2 37.2 4.4
 -5 0 -2 35.3 3.8
 0 -5 2 30.4 3.8
 0 -5 2 36.2 4.3
 5 0 2 35.9 3.9
 0 -5 2 49.2 4.1
 5 0 2 42 4.3
 -5 5 2 39.8 3.7
 0 -5 2 32.5 3.9
 -5 5 2 40.1 3.8
 -5 5 2 33.9 4.1
 5 0 2 38.5 4
 5 0 2 37.7 3.6
 3 2 -2 73.59 5.7
 2 -5 -2 57.99 5.6
 3 2 -2 75.99 5.9
 2 -5 -2 50.29 5.5
 2 -5 -2 58.99 5.7
 3 2 -2 69.19 5.5
 3 2 -2 73.49 5.8
 -5 3 -2 65.79 6.2
 -3 -2 2 67.79 6.1
 -2 5 2 53.09 5.7
 -2 5 2 53.29 5.5
 5 -3 2 66.29 5.6
 -2 5 2 52.09 5.2
 5 -3 2 66.59 5.2
 -3 -2 2 68.79 5.7
 -2 5 2 48.9 5.8
 -3 -2 2 76.59 5.6
 -3 -2 2 81.39 5.7
 5 -3 2 65.19 5
 5 -3 2 66.19 5
 6 -1 -2 6.1 1.6
 6 -1 -2 2.1 1.5
 -1 -5 -2 1.8 1.7
 6 -1 -2 3 1.6
 -5 6 -2 6.7 2.3
 -1 -5 -2 2 2.5
 -1 -5 -2 0.7 1.9
 -1 -5 -2 4.7 2.3
 6 -1 -2 3.8 2.2
 1 5 2 1.3 3
 -6 1 2 1.7 2.7
 5 -6 2 1.8 1.7
 5 -6 2 4.3 1.4
 -6 1 2 3.4 1
 1 5 2 3.5 1.7
 1 5 2 2.4 2.8
 -6 1 2 1.9 2
 5 -6 2 4.2 1.4
 5 -6 2 4.4 1.7
 -6 1 2 4.2 1.7
 9 -4 -2 80.29 7.2
 -4 -5 -2 61.79 6.6
 -5 9 -2 59.69 6.1
 9 -4 -2 63.09 6.3
 -4 -5 -2 71.59 7
 -5 9 -2 56.79 5.7
 9 -4 -2 65.09 6.6
 -4 -5 -2 69.79 6.6
 9 -4 -2 61.29 5.7
 -4 -5 -2 72.79 7
 -5 9 -2 67.79 6.8
 5 -9 2 59.69 6.6
 4 5 2 74.19 8.2
 -9 4 2 64.09 6.2
 4 5 2 66.69 7.4
 5 -9 2 60.99 5.8
 4 5 2 68.99 6.6
 5 -9 2 53.59 6.4
 -9 4 2 62.89 5.7
 -9 4 2 69.39 6.9
 4 5 2 60.99 6.4
 -6 -4 -2 3.4 3
 -6 -4 -2 8.6 3.6
 -4 10 -2 4 3.3
 10 -6 -2 4.3 2
 -4 10 -2 -0.4 3.9
 10 -6 -2 2.9 3.3
 -6 -4 -2 8.7 3.8
 10 -6 -2 5 2.7
 -6 -4 -2 2.6 2.8
 -4 10 -2 1.9 2.3
 10 -6 -2 7 4
 -4 10 -2 3.6 1.9
 6 4 2 9 3.8
 6 4 2 3.6 4.2
 6 4 2 -0.1 2.3
 -10 6 2 4.3 2
 4 -10 2 2.3 2.5
 -10 6 2 -0.1 4.7
 -10 6 2 3.1 2.8
 6 4 2 4.9 2.6
 4 -10 2 0.5 3
 -1 7 -2 257.67 19.3
 -1 7 -2 256.87 18.6
 7 -6 -2 254.57 18.7
 -6 -1 -2 236.68 19
 7 -6 -2 251.77 18.9
 7 -6 -2 238.18 18.5
 -6 -1 -2 231.48 18.6
 -1 7 -2 266.07 18.7
 7 -6 -2 259.27 18.5
 -6 -1 -2 230.98 18.6
 -1 7 -2 256.17 18.9
 -7 6 2 256.67 18.5
 1 -7 2 265.47 19.1
 1 -7 2 263.97 18.9
 6 1 2 242.08 18.7
 6 1 2 218.68 18.8
 6 1 2 235.68 18.6
 1 -7 2 254.07 18.8
 6 1 2 226.48 18.9
 -7 6 2 244.08 18.3
 -7 6 2 267.67 18.4
 2 4 -2 175.88 13.7
 2 4 -2 165.68 13.8
 4 -6 -2 185.18 13.8
 4 -6 -2 186.88 13.2
 -6 2 -2 185.88 13.3
 4 -6 -2 179.98 13.6
 2 4 -2 171.98 14.1
 -6 2 -2 176.98 13.2
 2 4 -2 180.58 13.8
 4 -6 -2 198.88 13.7
 -6 2 -2 180.18 14
 -4 6 2 189.58 13.8
 -4 6 2 188.78 13.8
 6 -2 2 184.38 13.7
 -2 -4 2 173.08 13.8
 -4 6 2 185.98 13.6
 6 -2 2 180.48 13.3
 -4 6 2 161.68 13.2
 -2 -4 2 182.88 13.7
 -2 -4 2 177.88 13.8
 -2 -4 2 175.68 14
 6 -2 2 176.08 13.5
 5 1 -2 45.3 4.9
 1 -6 -2 51.99 4.9
 5 1 -2 51.89 4.6
 5 1 -2 45.1 5.4
 1 -6 -2 51.49 4.8
 5 1 -2 43.4 4.9
 -5 -1 2 52.29 4.8
 6 -5 2 51.19 4.4
 6 -5 2 51.79 4.3
 -1 6 2 64.59 5.9
 6 -5 2 49.4 4.2
 -1 6 2 52.79 4.9
 -5 -1 2 57.69 5.1
 -5 -1 2 44.9 4.7
 6 -5 2 46.7 5
 -1 6 2 53.49 5.6
 -5 -1 2 59.19 5.7
 -6 8 -2 6.4 1.6
 8 -2 -2 4.6 1.8
 -2 -6 -2 3.6 3.1
 8 -2 -2 4.2 2.9
 8 -2 -2 10.1 3.7
 -6 8 -2 1.8 2.9
 -2 -6 -2 5.3 2.6
 -6 8 -2 4.8 1.5
 -2 -6 -2 6.1 2.3
 8 -2 -2 6.9 2.1
 8 -2 -2 6.6 2.3
 6 -8 2 2.8 2.1
 6 -8 2 5.9 2.4
 -8 2 2 4 2.1
 6 -8 2 1.3 1.8
 -8 2 2 7 2.7
 11 -5 -2 64.09 7.5
 -6 11 -2 48.6 5.5
 -6 11 -2 64.29 5.9
 -6 11 -2 70.39 7.4
 -5 -6 -2 50.49 7.3
 -5 -6 -2 56.99 6.5
 11 -5 -2 59.29 6.3
 -5 -6 -2 41.7 6.3
 11 -5 -2 47.8 5.6
 -5 -6 -2 72.39 6.8
 11 -5 -2 64.09 7
 6 -11 2 59.39 6.8
 5 6 2 45.2 6.8
 -11 5 2 55.89 5.6
 5 6 2 57.49 7.3
 6 -11 2 61.59 6
 5 6 2 57.59 6.2
 6 -11 2 59.29 6.3
 -11 5 2 50.99 6.9
 5 6 2 58.89 6.2
 -11 5 2 63.99 5.8
 -5 12 -2 9.9 3.5
 12 -7 -2 7.5 3
 -5 12 -2 11.6 5.7
 12 -7 -2 8.1 5.2
 -7 -5 -2 6.7 5.6
 -7 -5 -2 12.4 3.9
 -5 12 -2 13.5 4.6
 12 -7 -2 12.1 3.4
 -7 -5 -2 4.2 3.6
 12 -7 -2 4.9 4.3
 -7 -5 -2 22.9 5
 7 5 2 12.3 3.6
 -12 7 2 4.7 3.3
 -12 7 2 9.1 2.4
 5 -12 2 10.8 4.1
 5 -12 2 10.6 3.7
 7 5 2 9.3 5.3
 7 5 2 6.7 3.6
 7 5 2 1.8 5.5
 -2 9 -2 47.9 5.3
 9 -7 -2 65.69 5.9
 9 -7 -2 54.59 5.3
 9 -7 -2 47.7 4.7
 -2 9 -2 46.3 5.9
 -7 -2 -2 46.2 4.9
 -2 9 -2 53.89 5.5
 -2 9 -2 48.5 5.3
 -7 -2 -2 49.4 5.1
 -7 -2 -2 46.6 5.2
 -7 -2 -2 33.9 5.2
 9 -7 -2 49.1 5.6
 2 -9 2 47.2 5.6
 -9 7 2 48.1 4.5
 7 2 2 47.8 5.7
 7 2 2 42.6 4.9
 -9 7 2 47.5 5.3
 7 2 2 44.3 5.4
 2 -9 2 43.1 5.1
 -9 7 2 43.3 4.1
 2 -9 2 51.99 5.6
 7 2 2 35.7 5.3
 1 6 -2 29.8 4
 6 -7 -2 29.8 3.2
 -7 1 -2 23.6 3.7
 6 -7 -2 32.4 3.7
 -7 1 -2 27.3 3.1
 -7 1 -2 27.5 2.9
 6 -7 -2 28.6 3.3
 1 6 -2 22.4 4.2
 6 -7 -2 24.6 2.9
 1 6 -2 21.6 3.1
 1 6 -2 34.7 3.9
 7 -1 2 22.4 3.1
 -1 -6 2 29.3 3.5
 -6 7 2 30.3 3.6
 -1 -6 2 24.6 3.8
 7 -1 2 24 2.9
 -6 7 2 29.9 3.4
 7 -1 2 24.9 3.5
 -1 -6 2 22.6 3.6
 7 -1 2 28.8 3.3
 -1 -6 2 21.9 3.8
 -6 7 2 28.2 3
 4 3 -2 145.29 11.8
 -7 4 -2 137.59 12.2
 4 3 -2 151.18 12.1
 3 -7 -2 166.88 11.9
 3 -7 -2 153.78 11.9
 4 3 -2 161.48 12
 3 -7 -2 162.38 11.7
 4 3 -2 155.58 11.7
 -3 7 2 156.68 11.6
 7 -4 2 139.39 11.2
 7 -4 2 137.19 11.7
 -4 -3 2 160.98 12.3
 -3 7 2 163.38 12
 -3 7 2 144.49 12.2
 7 -4 2 132.39 11.3
 -3 7 2 151.48 11.3
 -4 -3 2 158.58 11.9
 7 -4 2 140.09 11.3
 -4 -3 2 154.58 11.8
 -4 -3 2 151.88 11.7
 7 0 -2 125.79 9.8
 7 0 -2 119.69 9.5
 7 0 -2 113.49 10.1
 0 -7 -2 112.59 10.6
 7 0 -2 110.99 9.7
 0 -7 -2 122.69 9.9
 0 -7 -2 129.09 10.1
 -7 7 -2 118.59 9.6
 -7 0 2 114.59 10.8
 0 7 2 117.79 10.4
 0 7 2 127.99 9.7
 -7 0 2 119.09 9.8
 -7 0 2 121.79 9.4
 7 -7 2 115.79 9.3
 -7 0 2 131.69 9.7
 7 -7 2 114.59 9.3
 0 7 2 107.09 11
 7 -7 2 115.89 9.1
 -3 -7 -2 2.1 2.7
 10 -3 -2 -1.7 3.9
 10 -3 -2 2.8 1.7
 10 -3 -2 3.3 2.2
 -3 -7 -2 7.4 3.2
 -3 -7 -2 4.2 2.9
 10 -3 -2 -0.3 2.3
 10 -3 -2 0.1 5.3
 -7 10 -2 2.2 2.1
 -7 10 -2 6.1 3.8
 7 -10 2 4 3.2
 7 -10 2 7.1 2.5
 3 7 2 -2.4 4.5
 3 7 2 0.7 4
 -10 3 2 1.2 3.2
 -10 3 2 -0.1 2.3
 7 -10 2 3.3 2.6
 -10 3 2 4.7 3.5
 13 -6 -2 24.1 3.7
 13 -6 -2 21.9 6.3
 13 -6 -2 10.2 4.1
 13 -6 -2 11.3 6.4
 -7 13 -2 18.5 6.9
 -6 -7 -2 8.2 4.8
 -6 -7 -2 6 5.1
 -6 -7 -2 15 5.9
 -7 13 -2 22 3.4
 -6 -7 -2 1.4 6.1
 -7 13 -2 15.9 4.5
 7 -13 2 22 4.3
 7 -13 2 21.8 5.3
 6 7 2 15.3 6.8
 -13 6 2 13.6 5.9
 -13 6 2 16.2 3.2
 7 -13 2 23 5.5
 6 7 2 4.4 5.7
 6 7 2 12.2 3.9
 -13 6 2 23.6 4.4
 14 -8 -2 21.9 4.7
 -8 -6 -2 28.4 7.2
 -8 -6 -2 28.7 7.8
 14 -8 -2 30.2 6.6
 -8 -6 -2 27.9 6.1
 -8 -6 -2 49.1 6.4
 -6 14 -2 42.1 5.1
 14 -8 -2 28 5.2
 14 -8 -2 26.3 7.2
 -6 14 -2 27.5 8.1
 -6 14 -2 31.1 6.4
 8 6 2 23.8 5.5
 8 6 2 20.5 5.5
 8 6 2 30 8.7
 6 -14 2 26.8 6.5
 6 -14 2 32.3 7.1
 6 -14 2 37.1 5.7
 8 6 2 30.1 7.3
 11 -8 -2 3.5 2.4
 -3 11 -2 -2.9 2.8
 -8 -3 -2 -6.5 3.1
 -3 11 -2 -0.4 3.2
 -3 11 -2 -0.7 4
 -8 -3 -2 -0.7 4.1
 11 -8 -2 6.6 3.2
 11 -8 -2 -2.9 6.3
 -8 -3 -2 -4 4.5
 11 -8 -2 -2.8 3.8
 -8 -3 -2 -1.6 3.3
 -3 11 -2 -4.8 4.7
 3 -11 2 3.9 3.6
 3 -11 2 -2.8 3.1
 8 3 2 -0.2 2.9
 8 3 2 -2.8 4.4
 8 3 2 -3.6 3
 -11 8 2 -2 1.8
 8 3 2 -2 4.5
 -11 8 2 5.3 2.9
 3 -11 2 -3 4
 0 8 -2 25.9 4.5
 -8 0 -2 34.3 3.7
 8 -8 -2 41.6 4.7
 0 8 -2 28.2 5.3
 8 -8 -2 32.6 3.6
 8 -8 -2 31.4 4.2
 8 -8 -2 31.4 3.5
 -8 0 -2 25.6 4.6
 -8 0 -2 39 4.1
 0 8 -2 27.4 3.8
 0 8 -2 27.9 5.2
 8 -8 -2 30.7 3.6
 8 0 2 35.2 4.7
 0 -8 2 25.6 3.9
 0 -8 2 30.7 4.5
 0 -8 2 34.2 4.8
 0 -8 2 26 4.6
 -8 8 2 32.3 3.8
 -8 8 2 33.7 3.9
 8 0 2 35.6 3.9
 -8 8 2 33.3 3.4
 8 0 2 30.5 3.8
 8 0 2 31.3 4.2
 3 5 -2 3.1 2.1
 5 -8 -2 6.5 2.2
 5 -8 -2 4.7 2.2
 3 5 -2 6 3.3
 -8 3 -2 5.1 3
 3 5 -2 0.8 3
 3 5 -2 4.1 2.2
 5 -8 -2 0.5 2.8
 -5 8 2 7.2 3.1
 -3 -5 2 5.9 2.6
 8 -3 2 6.5 1.7
 8 -3 2 1.7 2.4
 -3 -5 2 6.1 2.5
 -5 8 2 6.7 2.1
 8 -3 2 4.2 1.8
 -3 -5 2 5.1 3.4
 8 -3 2 3.8 2
 -5 8 2 4.8 3
 -3 -5 2 8.5 3.3
 2 -8 -2 5.2 2.9
 6 2 -2 3.8 2.3
 6 2 -2 3.6 3
 6 2 -2 1.3 3.3
 6 2 -2 2.9 2
 2 -8 -2 9.5 2.5
 2 -8 -2 -1.6 2.4
 8 -6 2 2.1 1.4
 8 -6 2 2.8 1.9
 -2 8 2 1.5 3.2
 8 -6 2 3.1 2.1
 -6 -2 2 6.6 2.3
 -6 -2 2 3.8 2.3
 -6 -2 2 1 2.7
 -2 8 2 3.6 3.4
 -2 8 2 4.4 2.3
 8 -6 2 0.9 1.1
 -1 -8 -2 366.36 27.5
 9 -1 -2 381.36 27.6
 -8 9 -2 367.36 27.4
 -1 -8 -2 370.96 27.9
 9 -1 -2 378.26 27.7
 -1 -8 -2 355.96 27.7
 9 -1 -2 358.96 27.2
 9 -1 -2 359.16 27.2
 -9 1 2 370.66 27.3
 -9 1 2 354.56 28.2
 8 -9 2 381.56 27.3
 -9 1 2 367.56 27.4
 8 -9 2 347.97 26.8
 1 8 2 379.46 27.5
 8 -9 2 341.77 26.8
 1 8 2 378.26 27.9
 8 -9 2 378.96 27.1
 8 -9 2 369.96 27.2
 -9 1 2 372.66 27.1
 -4 -8 -2 2.4 5.1
 -4 -8 -2 7.7 4.8
 -8 12 -2 5.1 2.8
 12 -4 -2 5.5 3.5
 -4 -8 -2 1.7 4.2
 12 -4 -2 3.7 6
 -4 -8 -2 9.9 4
 -8 12 -2 12.3 5.2
 -8 12 -2 6 2.1
 12 -4 -2 4 2.9
 -12 4 2 3.5 5.5
 -12 4 2 -1.9 3.8
 4 8 2 6.5 5.7
 4 8 2 4.2 5.8
 -12 4 2 13.6 2.9
 8 -12 2 3.3 4.2
 8 -12 2 9.5 3.6
 8 -12 2 5.4 3.1
 -8 15 -2 22.3 8.4
 -8 15 -2 22.6 3.8
 -7 -8 -2 15.2 7.8
 15 -7 -2 17.1 4.5
 -7 -8 -2 4.9 7.1
 -7 -8 -2 19.9 6.3
 15 -7 -2 23.4 8.8
 -8 15 -2 16.6 5.5
 15 -7 -2 24.1 5.8
 15 -7 -2 13 6.6
 -7 -8 -2 8.5 6
 8 -15 2 18.1 5.2
 7 8 2 16.4 8.9
 8 -15 2 10.5 6.4
 7 8 2 12.7 5.2
 -15 7 2 7 8.2
 8 -15 2 17.1 6.7
 -7 16 -2 12.9 4.9
 16 -9 -2 18.7 5.1
 -9 -7 -2 10.5 8.3
 16 -9 -2 22.2 9.1
 16 -9 -2 9.6 6.2
 16 -9 -2 7.1 7.6
 -9 -7 -2 8.3 10.2
 -7 16 -2 17.9 7.1
 -7 16 -2 16 9.4
 7 -16 2 17.9 6.6
 9 7 2 2.7 7
 9 7 2 7.2 6.1
 9 7 2 24.2 10.4
 9 7 2 9.7 9.2
 7 -16 2 22.5 8.3
 -9 -4 -2 62.09 7.2
 -4 13 -2 72.99 9.6
 -9 -4 -2 47.6 8.1
 13 -9 -2 71.99 7.6
 -4 13 -2 57.59 6.8
 13 -9 -2 62.89 6.8
 -9 -4 -2 53.79 7.8
 -4 13 -2 82.99 7.2
 13 -9 -2 65.79 7.7
 -4 13 -2 63.09 10.2
 13 -9 -2 75.39 8
 4 -13 2 80.69 8.5
 4 -13 2 79.29 8.3
 9 4 2 38.2 6.6
 9 4 2 43.5 8.2
 4 -13 2 65.09 7.2
 9 4 2 42.5 6.7
 9 4 2 51.59 8.4
 -9 -1 -2 43.5 4.7
 -1 10 -2 38.4 5.6
 10 -9 -2 38 4.2
 10 -9 -2 36.3 4.6
 -1 10 -2 46.9 5.5
 10 -9 -2 44.2 5.3
 -9 -1 -2 36.2 5
 10 -9 -2 38.5 5.1
 -1 10 -2 48.7 5.1
 -1 10 -2 29.3 6.2
 -9 -1 -2 36.5 5.4
 9 1 2 36.9 4.6
 1 -10 2 23.6 5.5
 9 1 2 29.1 4.5
 1 -10 2 46.3 5.7
 1 -10 2 35.1 5.1
 -10 9 2 33.7 4.1
 9 1 2 31.9 5.3
 1 -10 2 42.1 5.2
 -10 9 2 36.9 3.8
 9 1 2 39.4 5.5
 -10 9 2 41.8 4.5
 7 -9 -2 115.19 9.8
 2 7 -2 121.49 10.9
 -9 2 -2 119.49 11
 7 -9 -2 125.29 9.9
 2 7 -2 116.19 10.7
 7 -9 -2 120.39 10.4
 2 7 -2 118.79 10.8
 7 -9 -2 118.79 9.1
 -9 2 -2 127.29 9.5
 -9 2 -2 121.59 9.7
 2 7 -2 123.49 10.2
 -7 9 2 122.79 9.7
 9 -2 2 118.29 9.9
 -7 9 2 123.89 10.4
 9 -2 2 121.99 10.3
 -2 -7 2 119.49 10.4
 9 -2 2 127.29 9.7
 -2 -7 2 136.39 10.8
 -2 -7 2 127.89 11
 -7 9 2 121.19 10.2
 9 -2 2 120.69 10.2
 -2 -7 2 127.49 10.6
 5 4 -2 6.3 3.7
 -9 5 -2 -1.2 3.9
 4 -9 -2 2 2.6
 5 4 -2 4.4 3.7
 5 4 -2 3 2.3
 4 -9 -2 7.7 2.5
 5 4 -2 5.2 2.2
 9 -5 2 3.8 1.8
 9 -5 2 3.1 2.4
 -4 9 2 5.8 3.8
 9 -5 2 2.2 1.4
 -4 9 2 4.4 2.3
 -5 -4 2 0.6 3.3
 -4 9 2 1.7 3.4
 -5 -4 2 1.1 2.4
 -4 9 2 6.8 1.8
 -5 -4 2 5.5 3.1
 -5 -4 2 1 2.5
 9 -5 2 -0.3 2.2
 8 1 -2 60.39 6.7
 8 1 -2 62.89 6.4
 1 -9 -2 81.89 7.5
 8 1 -2 55.49 5.9
 1 -9 -2 58.39 6.4
 8 1 -2 62.79 7.2
 1 -9 -2 60.19 6.9
 -1 9 2 73.79 6.5
 -1 9 2 58.69 7.2
 9 -8 2 62.39 5.4
 9 -8 2 61.79 6.2
 -8 -1 2 72.59 6.5
 -1 9 2 67.99 7.6
 9 -8 2 58.49 5.5
 9 -8 2 53.99 6.8
 -8 -1 2 58.59 6
 -8 -1 2 53.19 7.4
 11 -2 -2 105.49 10.5
 11 -2 -2 98.99 8.9
 -2 -9 -2 95.29 9.8
 -9 11 -2 84.79 10
 -2 -9 -2 98.89 11
 -2 -9 -2 101.99 9.5
 11 -2 -2 108.39 9.6
 11 -2 -2 104.49 11.5
 -2 -9 -2 101.89 10.3
 11 -2 -2 98.19 8.9
 2 9 2 94.79 11
 -11 2 2 115.19 9.2
 9 -11 2 101.49 9.6
 2 9 2 113.99 11.2
 2 9 2 111.39 9.5
 -11 2 2 95.89 11.4
 9 -11 2 99.09 8.7
 9 -11 2 107.99 9.2
 -11 2 2 107.79 9.8
 -9 14 -2 65.49 9.1
 -9 14 -2 59.19 6.6
 -5 -9 -2 44.5 8.2
 14 -5 -2 50.99 9.8
 14 -5 -2 56.39 8.2
 14 -5 -2 70.69 7.8
 -5 -9 -2 59.79 8.6
 14 -5 -2 65.99 7
 -5 -9 -2 51.99 7.8
 -5 -9 -2 42.9 8.1
 -14 5 2 48.4 8.3
 9 -14 2 64.89 6.9
 9 -14 2 72.09 7.8
 -14 5 2 65.29 7.1
 5 9 2 54.49 10
 9 -14 2 76.69 7.9
 -14 5 2 69.29 6.2
 -8 -9 -2 -7.1 10.6
 -9 17 -2 7.3 6.4
 -9 17 -2 1.8 10.1
 -9 17 -2 12.2 4.1
 17 -8 -2 2.1 5.6
 17 -8 -2 8.6 10.6
 17 -8 -2 1.5 6.3
 17 -8 -2 14.5 8.6
 -8 -9 -2 14.9 8.1
 -8 -9 -2 10.3 9.9
 -8 -9 -2 19.4 8.7
 8 9 2 25.7 7.3
 9 -17 2 15.2 8.5
 8 9 2 17.6 11.8
 18 -10 -2 8.6 8.1
 18 -10 -2 0 10.7
 18 -10 -2 -4.6 9.4
 18 -10 -2 4.2 7.6
 -8 18 -2 2.6 5.6
 -8 18 -2 -12.2 13.7
 -10 -8 -2 -7 9.1
 -10 -8 -2 -7.3 11.5
 10 8 2 3.2 7.1
 8 -18 2 7.5 9.8
 8 -18 2 -8.1 10.9
 10 8 2 1.4 13
 8 -18 2 4.4 7.4
 15 -10 -2 30.8 7.4
 15 -10 -2 40.9 7.4
 -10 -5 -2 20.3 8.2
 -5 15 -2 25.8 9.6
 -10 -5 -2 24.1 7
 -5 15 -2 33.6 6
 -5 15 -2 45.5 8.1
 15 -10 -2 34 7.4
 15 -10 -2 35.7 5.2
 -10 -5 -2 35.3 8
 10 5 2 25.4 6.1
 10 5 2 30.5 9
 5 -15 2 28.9 6.5
 10 5 2 21.4 8.9
 5 -15 2 38.2 7.9
 -2 12 -2 -0.2 5.4
 -10 -2 -2 9.6 3.9
 -2 12 -2 -0.5 4
 12 -10 -2 3.9 4.2
 -2 12 -2 3.7 4.5
 12 -10 -2 1.7 4.6
 -10 -2 -2 -1.3 4.3
 12 -10 -2 2.4 3
 -2 12 -2 1.8 5.8
 -10 -2 -2 3.6 5.6
 12 -10 -2 0.4 4.1
 10 2 2 0.9 3.7
 10 2 2 1.9 3.3
 2 -12 2 6.2 5
 2 -12 2 -3.1 3.8
 2 -12 2 0.9 5.2
 10 2 2 3.9 5.4
 10 2 2 4.9 6.1
 -10 1 -2 234.88 17.2
 1 9 -2 207.38 18.5
 1 9 -2 222.58 17.7
 -10 1 -2 227.18 18.4
 9 -10 -2 220.18 16.8
 9 -10 -2 242.88 17.2
 -10 1 -2 226.58 17.3
 1 9 -2 191.48 18.1
 9 -10 -2 239.68 18.1
 9 -10 -2 228.78 17.3
 1 9 -2 211.38 18.2
 -1 -9 2 218.38 18.2
 10 -1 2 237.28 17.3
 10 -1 2 217.28 17.5
 -1 -9 2 227.38 17.8
 -1 -9 2 229.48 18.6
 -9 10 2 233.38 17
 10 -1 2 231.88 18.2
 -9 10 2 206.98 17.6
 -1 -9 2 227.88 18
 10 -1 2 236.18 17.7
 -9 10 2 230.78 17.4
 6 -10 -2 121.79 10.6
 4 6 -2 115.99 11.2
 6 -10 -2 128.09 10
 6 -10 -2 112.89 9.9
 -10 4 -2 123.69 11.3
 4 6 -2 113.69 10.7
 4 6 -2 109.99 10.1
 4 6 -2 114.99 10.3
 -6 10 2 117.69 10.4
 -4 -6 2 106.09 10.2
 10 -4 2 119.59 9.3
 10 -4 2 120.59 10
 -4 -6 2 113.89 10.1
 10 -4 2 122.79 9.2
 10 -4 2 124.89 10.1
 -6 10 2 122.19 10.9
 -4 -6 2 96.29 11.8
 -6 10 2 123.79 9.7
 3 -10 -2 7.4 3
 7 3 -2 -0.5 2.3
 7 3 -2 4.6 2.3
 7 3 -2 0.1 3.7
 7 3 -2 5.3 3.8
 3 -10 -2 2.4 3
 10 -7 2 3.8 1.8
 -3 10 2 5.8 2.9
 -7 -3 2 1.5 3.6
 -3 10 2 1 2.1
 -7 -3 2 -2.4 2.7
 -7 -3 2 -0.5 3.3
 -7 -3 2 3.6 2.8
 10 -7 2 -0.7 2.4
 -3 10 2 1.8 4.2
 -3 10 2 1.9 3.6
 10 -7 2 2 2.7
 10 0 -2 240.48 18.9
 10 0 -2 246.38 20.1
 0 -10 -2 241.78 19.9
 0 -10 -2 243.08 19.3
 0 -10 -2 238.98 19.9
 -10 10 -2 262.37 19.1
 0 -10 -2 244.48 19.7
 10 0 -2 251.57 19.4
 10 0 -2 229.98 19.2
 10 0 -2 237.98 19.6
 0 10 2 258.87 19.3
 10 -10 2 261.57 18.5
 10 -10 2 245.88 19
 10 -10 2 263.37 18.7
 -10 0 2 235.18 18.7
 -10 0 2 232.68 19
 10 -10 2 251.47 19.6
 10 -10 2 228.48 18.5
 -10 0 2 248.88 19.4
 0 10 2 252.57 20.3
 0 10 2 242.48 20.5
 -10 0 2 261.27 20.3
 -10 13 -2 43.3 7.2
 13 -3 -2 30.6 5.7
 13 -3 -2 40.8 7.2
 -3 -10 -2 40.5 6.4
 -3 -10 -2 42.2 7.1
 13 -3 -2 55.29 8.6
 -3 -10 -2 29.1 6.7
 13 -3 -2 53.09 5.9
 -3 -10 -2 46.6 7.3
 13 -3 -2 43.1 4.8
 -13 3 2 53.39 7.9
 10 -13 2 58.59 6.7
 -13 3 2 33.2 7.1
 -13 3 2 54.49 5.5
 3 10 2 52.29 6.7
 3 10 2 43.1 7.8
 3 10 2 42.9 8.9
 10 -13 2 35.7 7.1
 10 -13 2 64.49 6.7
 -6 -10 -2 0.4 6.9
 -10 16 -2 -5.8 8.3
 16 -6 -2 -1.8 10.1
 -6 -10 -2 -2.5 8.3
 16 -6 -2 -5.9 5.4
 16 -6 -2 5.4 7.9
 16 -6 -2 -9.7 5.6
 -16 6 2 2.3 5
 -16 6 2 0.1 9.6
 10 -16 2 3.1 7.2
 10 -16 2 -1.6 5.4
 6 10 2 0.5 9.3
 -16 6 2 5.1 3.3
 10 -16 2 -1.9 6.5
 19 -9 -2 13.1 11.6
 -9 -10 -2 8.7 11.5
 19 -9 -2 5.9 9.2
 -10 19 -2 -1.1 5.6
 19 -9 -2 19 8.1
 -10 19 -2 16.5 13.9
 19 -9 -2 15.8 14
 10 -19 2 33.7 8.7
 10 -19 2 21.2 10.1
 10 -19 2 0.2 19.5
 20 -11 -2 5.5 8.9
 -11 -9 -2 16.2 14.2
 20 -11 -2 10.6 14.6
 20 -11 -2 8.9 14.8
 20 -11 -2 0.6 10.4
 9 -20 2 12.7 10.3
 11 9 2 11.4 9.9
 9 -20 2 13.9 12.7
 17 -11 -2 34.8 9.3
 17 -11 -2 39 8.1
 -6 17 -2 26.8 12.3
 -6 17 -2 30.6 7
 17 -11 -2 32.7 6.7
 -11 -6 -2 18.3 9.7
 17 -11 -2 30.3 9.8
 -11 -6 -2 25.2 9
 -6 17 -2 43.7 9.4
 -11 -6 -2 15 12.1
 6 -17 2 40 9.7
 11 6 2 16.5 7.9
 6 -17 2 26.7 8.2
 11 6 2 15.6 8
 11 6 2 10.8 10.5
 6 -17 2 47.9 10.6
 14 -11 -2 16.6 4.1
 -3 14 -2 17.4 5.2
 -11 -3 -2 9 5.1
 14 -11 -2 4 6.2
 -11 -3 -2 9.8 6.1
 -3 14 -2 12.5 7
 14 -11 -2 16.7 6.2
 -3 14 -2 18.8 8.6
 -3 14 -2 13.2 5.5
 -11 -3 -2 4.4 6.8
 14 -11 -2 17.3 7.4
 3 -14 2 7.3 5.2
 11 3 2 3 7.3
 11 3 2 -0.3 4.4
 3 -14 2 4.4 6.7
 11 3 2 13.7 5
 11 3 2 6.8 7.1
 11 -11 -2 57.49 5.8
 -11 0 -2 53.39 6.3
 0 11 -2 58.49 7.7
 11 -11 -2 55.99 7
 11 -11 -2 50.59 6.6
 -11 0 -2 43.4 7.3
 11 -11 -2 56.99 5.5
 -11 0 -2 49.7 5.7
 0 11 -2 46.8 7.8
 0 11 -2 45.4 7.7
 0 11 -2 61.69 6.7
 11 0 2 45.2 6.7
 11 0 2 51.39 6.1
 0 -11 2 52.69 6.9
 0 -11 2 57.49 6.8
 0 -11 2 46.5 7
 11 0 2 52.79 7.5
 11 0 2 63.89 6.4
 -11 11 2 57.39 5.5
 -11 11 2 49.6 5.9
 0 -11 2 54.29 7.2
 -11 11 2 53.69 5.1
 -11 3 -2 234.98 16.5
 3 8 -2 213.48 17.4
 8 -11 -2 239.58 17.2
 3 8 -2 198.38 18
 8 -11 -2 227.18 17.2
 3 8 -2 201.08 18.2
 -11 3 -2 218.08 16.6
 3 8 -2 210.68 18.1
 8 -11 -2 223.48 17.7
 -11 3 -2 224.58 18.4
 -3 -8 2 205.28 17.6
 11 -3 2 234.18 16.9
 -3 -8 2 203.28 17.3
 11 -3 2 225.88 17.9
 11 -3 2 215.68 16.8
 -3 -8 2 203.08 17.7
 -8 11 2 222.78 17.8
 -8 11 2 231.98 17.4
 11 -3 2 239.78 17.5
 -3 -8 2 200.98 18.1
 -8 11 2 236.08 16.9
 6 5 -2 23.5 4.9
 6 5 -2 12.8 3.1
 5 -11 -2 23.8 3.6
 5 -11 -2 19.4 3.9
 6 5 -2 8.6 3.1
 6 5 -2 16.4 5.2
 -11 6 -2 11.3 5.1
 11 -6 2 7.4 3.2
 11 -6 2 13.6 3.7
 -5 11 2 14.7 3.6
 -6 -5 2 19.7 4.5
 11 -6 2 17.7 2.6
 -6 -5 2 11.1 4.9
 -6 -5 2 20.3 3.7
 -5 11 2 15.7 4.8
 -6 -5 2 18.3 4.1
 -5 11 2 14.6 5.3
 9 2 -2 19.4 4
 9 2 -2 25.9 5.6
 9 2 -2 27.9 4.2
 2 -11 -2 26.8 4.5
 9 2 -2 24.8 5.8
 2 -11 -2 26.1 5.2
 2 -11 -2 35.3 5
 11 -9 2 10.6 4.3
 11 -9 2 24.6 4.3
 -2 11 2 20.9 5.7
 -2 11 2 33.9 6.8
 -2 11 2 22.2 4.4
 11 -9 2 25.2 3.3
 -9 -2 2 26.4 5.7
 -9 -2 2 30.5 5.3
 11 -9 2 22.2 3
 -9 -2 2 36.1 4.4
 -9 -2 2 19.4 3.9
 -1 -11 -2 51.79 7.1
 -1 -11 -2 40.6 6.9
 12 -1 -2 40.8 7.1
 12 -1 -2 42.6 5.4
 12 -1 -2 40.2 8
 -11 12 -2 48.2 6.4
 -1 -11 -2 43.9 6.1
 12 -1 -2 41 5.7
 12 -1 -2 27.1 5.4
 -1 -11 -2 39.5 6.9
 -12 1 2 30.3 7
 1 11 2 36.6 6.3
 11 -12 2 52.39 7
 11 -12 2 44.8 5
 1 11 2 44.4 7.7
 -12 1 2 43.7 6.1
 1 11 2 32.7 7.7
 -12 1 2 42.1 5.7
 11 -12 2 51.29 5.3
 -11 15 -2 28.2 8.2
 15 -4 -2 43.1 10.8
 -4 -11 -2 47.8 8.7
 15 -4 -2 28 10.2
 15 -4 -2 50.99 6.5
 -4 -11 -2 49.6 7.7
 15 -4 -2 33.3 8.3
 11 -15 2 33.1 6.4
 11 -15 2 43.7 7.8
 4 11 2 37.1 7.7
 -15 4 2 36.8 5.4
 -15 4 2 44.8 7
 11 -15 2 35.4 6.1
 4 11 2 37.3 10.3
 -7 -11 -2 45.2 10.2
 -7 -11 -2 16.3 10
 18 -7 -2 33.1 8
 -11 18 -2 13.8 11
 18 -7 -2 25.5 10.7
 18 -7 -2 34.6 14.3
 18 -7 -2 9.5 7.4
 7 11 2 19.9 9.2
 11 -18 2 23.3 8.3
 11 -18 2 15.1 9.6
 11 -18 2 29 7.9
 21 -10 -2 -0.7 11.4
 -10 -11 -2 17 17.7
 21 -10 -2 -5.7 12.7
 11 -21 2 7.6 12.7
 11 -21 2 3.7 11.1
 19 -12 -2 -1.6 9
 19 -12 -2 9.7 11.9
 19 -12 -2 18.5 12.4
 -7 19 -2 1.8 10.8
 -7 19 -2 19.5 8.5
 -12 -7 -2 9.8 15.7
 -12 -7 -2 -13.2 11.7
 19 -12 -2 -3.8 7.4
 7 -19 2 -6.7 9.2
 12 7 2 -17.7 18.2
 7 -19 2 -10.2 11.6
 12 7 2 6.5 9.6
 12 7 2 1.3 10.4
 16 -12 -2 53.69 6.9
 -4 16 -2 37.9 9.6
 -12 -4 -2 54.59 9
 -4 16 -2 50.39 7.3
 -4 16 -2 66.79 8.4
 16 -12 -2 45.7 9
 -12 -4 -2 50.39 8.7
 -4 16 -2 40.5 12.2
 16 -12 -2 47.7 8.5
 16 -12 -2 40.1 9
 12 4 2 37.2 7.8
 12 4 2 51.99 8.3
 12 4 2 40.1 10.5
 12 4 2 49.2 11.6
 4 -16 2 59.49 8.8
 4 -16 2 58.49 10.4
 4 -16 2 53.59 10.8
 13 -12 -2 33.2 6.6
 13 -12 -2 41.9 5.3
 -12 -1 -2 37.5 7.5
 -1 13 -2 37.7 6.6
 -1 13 -2 36.3 7.9
 13 -12 -2 37.2 5.4
 -12 -1 -2 16.8 7.2
 -12 -1 -2 27.3 5.4
 1 -13 2 37.2 7.2
 12 1 2 29.7 5.9
 12 1 2 31.4 5.9
 1 -13 2 43.1 6
 12 1 2 37.2 7.1
 12 1 2 18.1 7.5
 -13 12 2 28.4 5.1
 2 10 -2 10.7 6.1
 10 -12 -2 17.3 3.5
 10 -12 -2 12.7 7
 2 10 -2 15 4.8
 2 10 -2 15.9 6.2
 -12 2 -2 20.5 5.8
 10 -12 -2 22.5 3.9
 -12 2 -2 15.2 4
 2 10 -2 6.2 6
 -12 2 -2 14.2 3.1
 -2 -10 2 0.7 5.1
 -10 12 2 16.7 5.3
 -10 12 2 10.1 4.1
 -2 -10 2 12.3 5.3
 -10 12 2 14.1 2.9
 -2 -10 2 7.1 4.1
 12 -2 2 12 4.1
 12 -2 2 14.4 5.9
 12 -2 2 30.8 4.1
 12 -2 2 17 4.4
 -2 -10 2 6.8 4.9
 5 7 -2 14.4 3.9
 5 7 -2 12.3 6
 5 7 -2 16.9 6.2
 -12 5 -2 11.9 5.4
 5 7 -2 8.6 3.2
 7 -12 -2 22.6 4
 5 7 -2 11.2 5.3
 7 -12 -2 20.5 5
 7 -12 -2 10.8 3.8
 -5 -7 2 12.7 4.2
 -7 12 2 16 5
 12 -5 2 14.9 2.5
 -7 12 2 14.4 3.6
 -7 12 2 17.4 5.2
 -5 -7 2 17.7 4.8
 12 -5 2 17.8 2.3
 12 -5 2 16.6 3
 -5 -7 2 14.6 5.4
 12 -5 2 16.6 4.3
 -5 -7 2 12.2 5.1
 12 -5 2 11.3 3.8
 8 4 -2 13.2 5.5
 4 -12 -2 12.8 4.2
 8 4 -2 6.7 5.6
 4 -12 -2 14 4
 8 4 -2 9.9 3.5
 8 4 -2 15.8 3.6
 -4 12 2 5.4 2.3
 -8 -4 2 9.8 5.2
 -4 12 2 12.7 6.4
 -8 -4 2 7.4 4.9
 -4 12 2 9.6 4.9
 12 -8 2 11.1 2.6
 12 -8 2 6.7 3.9
 -4 12 2 10.7 3.9
 -8 -4 2 16.5 4.1
 -8 -4 2 15.9 4.2
 12 -8 2 2.4 3.4
 1 -12 -2 25.8 6.1
 1 -12 -2 18.1 5.9
 11 1 -2 15.2 4.2
 1 -12 -2 27.6 5.1
 11 1 -2 12.8 4.4
 11 1 -2 14.9 9
 1 -12 -2 10.8 5.8
 11 1 -2 20 6.3
 11 1 -2 15 6.7
 -1 12 2 20.3 7
 12 -11 2 10.3 3.2
 12 -11 2 13.9 4.3
 -11 -1 2 17.8 4.7
 -1 12 2 26.7 5.2
 -11 -1 2 13.7 5.5
 -11 -1 2 12.8 6.4
 12 -11 2 22.7 4.7
 12 -11 2 21.7 5.5
 -11 -1 2 19.1 4
 12 -11 2 14.6 3.2
 -1 12 2 16.3 7.2
 14 -2 -2 -2.7 4.8
 -2 -12 -2 2.1 5.4
 -2 -12 -2 -3.1 7
 14 -2 -2 1.6 4.8
 -12 14 -2 7.2 6.4
 -2 -12 -2 4.6 6.1
 14 -2 -2 4.8 7.3
 14 -2 -2 0.5 9.4
 14 -2 -2 -5.2 4.7
 12 -14 2 3.1 5.9
 12 -14 2 0.9 4.2
 -14 2 2 2.6 7.8
 -14 2 2 -2.9 5.8
 2 12 2 -2.1 5.3
 2 12 2 -1.8 7.8
 12 -14 2 7.3 4.2
 12 -14 2 6.6 5.7
 -14 2 2 7.2 4.7
 -5 -12 -2 11.7 10.1
 17 -5 -2 -0.2 6.8
 17 -5 -2 -1.9 13.8
 17 -5 -2 -3.6 6.7
 17 -5 -2 -5.3 9.5
 -5 -12 -2 34.6 9.2
 -12 17 -2 8.4 9.5
 12 -17 2 6.2 7.8
 -17 5 2 11.5 4.3
 12 -17 2 13.2 6.3
 12 -17 2 10.2 6.9
 5 12 2 14.8 8.5
 -17 5 2 9.8 6.5
 -8 -12 -2 -7.2 13.9
 20 -8 -2 -3.1 9.9
 -8 -12 -2 20.2 13.9
 20 -8 -2 -9.8 9.7
 -12 20 -2 1.3 17
 12 -20 2 -13.9 10.3
 8 12 2 -15.4 12.5
 12 -20 2 -6.9 8.9
 21 -13 -2 18.7 23.8
 -13 -8 -2 -18.2 17.4
 21 -13 -2 -0.3 10.2
 8 -21 2 -14.5 14.8
 8 -21 2 -6.9 13.4
 -5 18 -2 22.5 10.9
 18 -13 -2 11.6 9.1
 18 -13 -2 12.1 10.6
 -13 -5 -2 8.3 10.8
 -5 18 -2 39.6 9
 18 -13 -2 16.2 10.4
 13 5 2 25.1 12.6
 5 -18 2 39.8 10.1
 13 5 2 27.4 9.3
 5 -18 2 33 12.9
 13 5 2 36.4 9.6
 -2 15 -2 19 6.6
 -13 -2 -2 16.6 7.9
 15 -13 -2 6 7
 -2 15 -2 25.4 10
 -2 15 -2 0.6 8.3
 -2 15 -2 14.8 9.7
 15 -13 -2 12.7 4.9
 15 -13 -2 13.5 6.2
 15 -13 -2 18.8 6.7
 -13 -2 -2 12.3 6.2
 2 -15 2 9.8 9
 13 2 2 7.4 6.3
 13 2 2 21.6 6.3
 13 2 2 10.7 8.1
 13 2 2 24.1 9.6
 2 -15 2 8.1 7
 2 -15 2 17.1 8.3
 -13 1 -2 2.9 6.9
 1 12 -2 3.5 6.9
 1 12 -2 -3.3 6.9
 12 -13 -2 -1.6 5.8
 12 -13 -2 -3.1 3.8
 -13 1 -2 -1.7 3.7
 1 12 -2 1.8 5.2
 -13 1 -2 -3.1 5
 -1 -12 2 17.1 8.2
 -1 -12 2 9.7 5.8
 13 -1 2 -6.8 6.7
 13 -1 2 -5.3 4.2
 -12 13 2 -0.8 5.2
 13 -1 2 -5.8 4.4
 13 -1 2 -2 5.2
 4 9 -2 38.1 5.9
 9 -13 -2 43.9 6.8
 4 9 -2 29.8 7.6
 9 -13 -2 47.4 5.7
 -13 4 -2 39.4 7.7
 4 9 -2 35 7.3
 9 -13 -2 31.6 5.4
 4 9 -2 36.3 7.9
 13 -4 2 55.59 6.4
 13 -4 2 34 5.6
 -4 -9 2 43.6 6.9
 -4 -9 2 23.4 6.3
 -4 -9 2 38.1 6.1
 -9 13 2 40.7 6.7
 -4 -9 2 39.5 6.6
 -9 13 2 47.8 4.9
 13 -4 2 52.89 5.3
 -9 13 2 44.2 6.1
 13 -4 2 39 4.6
 6 -13 -2 32.1 6.5
 6 -13 -2 18.5 5.3
 6 -13 -2 26.5 5
 7 6 -2 17.8 7.2
 7 6 -2 22.7 6.6
 7 6 -2 26.6 4.8
 7 6 -2 31 5.2
 7 6 -2 28.6 7.3
 13 -7 2 34.1 3.9
 -7 -6 2 43.2 6.6
 -7 -6 2 31.8 5.9
 -6 13 2 26.4 5.8
 -7 -6 2 29.8 6.6
 13 -7 2 33.7 5.3
 -7 -6 2 32.8 5.7
 13 -7 2 24.7 5.1
 -6 13 2 46.3 5.5
 -6 13 2 27.9 7.1
 10 3 -2 18.7 7.2
 3 -13 -2 21.6 6.4
 3 -13 -2 21.7 5.4
 3 -13 -2 25.5 6.3
 10 3 -2 21 4.6
 10 3 -2 25.5 5.1
 10 3 -2 35.3 6.7
 13 -10 2 33 6
 -3 13 2 16.6 4
 -3 13 2 23.2 5.1
 13 -10 2 27.5 3.7
 -10 -3 2 31.9 5.1
 -10 -3 2 19.9 6.7
 -10 -3 2 18.7 6.2
 -10 -3 2 21.3 5.3
 -3 13 2 24 5.1
 -3 13 2 8.5 7.5
 13 -10 2 19.8 5.3
 -3 13 2 38.2 7.2
 13 -10 2 25.8 5.7
 0 -13 -2 -7.5 6.6
 13 0 -2 4 5.4
 13 0 -2 4.3 5.1
 13 0 -2 5.4 6.3
 0 -13 -2 12.3 5.9
 13 0 -2 18.3 8.5
 0 -13 -2 13.2 6.5
 13 0 -2 8 7
 -13 0 2 -4.8 7
 13 -13 2 13 3.5
 13 -13 2 10.5 7.2
 13 -13 2 11.1 3.4
 -13 0 2 13.3 6.2
 13 -13 2 15.7 3.9
 0 13 2 14.9 8.1
 0 13 2 4 5.7
 -13 0 2 12.7 5.3
 13 -13 2 15.4 5.4
 16 -3 -2 11.6 6.7
 -3 -13 -2 36.8 9.7
 -3 -13 -2 12.6 7.8
 16 -3 -2 3.6 13
 16 -3 -2 7 9.1
 16 -3 -2 -2.4 6.2
 -3 -13 -2 1.9 8.7
 -13 16 -2 11.6 8.5
 -16 3 2 2.6 11.7
 13 -16 2 8.9 8.1
 -16 3 2 10.6 5.5
 3 13 2 -0.1 7.6
 13 -16 2 14.9 8.1
 13 -16 2 15.5 5.5
 -16 3 2 10.3 7.3
 3 13 2 16.5 11.8
 13 -16 2 6.8 5.5
 -13 19 -2 13.6 12.4
 19 -6 -2 -8 9
 19 -6 -2 10.1 10.2
 -6 -13 -2 -7.3 12.1
 -6 -13 -2 -13.5 11.8
 13 -19 2 4.9 11.2
 13 -19 2 7.2 8.7
 13 -19 2 19.2 8.4
 6 13 2 -0.7 11.5
 -14 -6 -2 30.3 15.3
 20 -14 -2 23.5 11.4
 -6 20 -2 15.1 13.7
 20 -14 -2 5.4 14.4
 20 -14 -2 6.8 9.4
 6 -20 2 -15.7 15.7
 14 6 2 11.6 12.9
 6 -20 2 0.8 11.9
 14 6 2 4 12
 17 -14 -2 3.3 9
 -3 17 -2 24.2 8.7
 -14 -3 -2 14.5 9.2
 -3 17 -2 20.9 8.7
 -3 17 -2 18.4 12.3
 -14 -3 -2 33.8 9.8
 17 -14 -2 18.1 9.2
 17 -14 -2 15.7 6.4
 14 3 2 11.6 8.9
 3 -17 2 12.2 9.2
 3 -17 2 21.6 11
 14 3 2 17.9 8.3
 14 3 2 19.8 10.7
 0 14 -2 33.9 8.2
 0 14 -2 16.1 8.5
 14 -14 -2 29.6 4.5
 14 -14 -2 34.5 5.8
 -14 0 -2 41.7 6.4
 14 -14 -2 27.3 7.9
 0 14 -2 32.4 9.4
 -14 0 -2 31.1 7
 14 -14 -2 41.5 8.4
 14 0 2 33.1 7.8
 14 0 2 34.6 9
 0 -14 2 26.9 7.5
 -14 14 2 25.3 6.6
 0 -14 2 41.7 8.6
 14 0 2 22.2 9.3
 0 -14 2 47.5 9.2
 14 0 2 38.4 7.2
 -14 3 -2 -11.3 6.8
 -14 3 -2 -0.2 2.8
 3 11 -2 -4.6 7.8
 -14 3 -2 -1.9 4.1
 3 11 -2 -4.6 7.3
 3 11 -2 -3.9 5.2
 11 -14 -2 -8.2 3.8
 11 -14 -2 -7.8 6
 3 11 -2 -0.8 7.8
 11 -14 -2 -1.9 3.7
 -11 14 2 -0.4 6.2
 14 -3 2 0.6 6.3
 14 -3 2 -4.9 4.1
 -3 -11 2 1.5 10
 -3 -11 2 2.3 5.1
 -11 14 2 -0.4 4.6
 14 -3 2 3.5 4.3
 -11 14 2 -2 2.7
 14 -3 2 -0.2 4.1
 8 -14 -2 10.1 4.7
 -14 6 -2 12.1 7.2
 8 -14 -2 6.4 4.6
 8 -14 -2 8.7 6
 6 8 -2 -8.2 7.1
 6 8 -2 3.1 7.2
 6 8 -2 -3.9 4.1
 -8 14 2 8.4 5.7
 -6 -8 2 5.6 5.8
 14 -6 2 9.9 4.7
 -6 -8 2 0 6
 14 -6 2 11 3.4
 -8 14 2 6.7 6.7
 -6 -8 2 -3 6.2
 -8 14 2 8.2 3.9
 14 -6 2 11.2 5
 -6 -8 2 7.6 5.3
 9 5 -2 21.9 5
 9 5 -2 28.8 7.3
 9 5 -2 32.7 5.1
 5 -14 -2 30.6 5.6
 9 5 -2 19 7.5
 5 -14 -2 19.4 6.2
 9 5 -2 30.3 8.4
 -5 14 2 22.8 5.5
 -9 -5 2 39.9 6.5
 14 -9 2 24.7 8.1
 -5 14 2 21 7
 -9 -5 2 19.1 5.8
 -5 14 2 26.8 3.8
 14 -9 2 20 3.8
 14 -9 2 21.5 6.3
 14 -9 2 28.1 5.9
 -9 -5 2 20 6.8
 -9 -5 2 25 6.8
 -5 14 2 31.1 8.4
 12 2 -2 -16.3 5
 2 -14 -2 4.5 6.5
 2 -14 -2 -13.4 9.1
 12 2 -2 2.2 7.5
 2 -14 -2 3.6 6.4
 2 -14 -2 5.5 5.9
 -12 -2 2 -8.2 4.2
 14 -12 2 4 6.6
 -12 -2 2 7.7 8.9
 14 -12 2 7 5.2
 14 -12 2 6.3 5.7
 -2 14 2 0.6 8.5
 14 -12 2 1.3 3.4
 -2 14 2 -0.7 5.3
 -2 14 2 6.4 6.2
 -12 -2 2 -2.1 6.6
 -12 -2 2 -2.1 5.6
 14 -12 2 3.9 2.6
 -2 14 2 18.2 7.7
 15 -1 -2 -0.9 6.5
 -1 -14 -2 -17.5 8.1
 15 -1 -2 -1.8 7.6
 15 -1 -2 -3 9.1
 15 -1 -2 8.3 12.5
 -1 -14 -2 -3.9 9
 -1 -14 -2 3.4 7
 15 -1 -2 -4.8 6.7
 14 -15 2 4.8 4.5
 -15 1 2 15.6 7.7
 -15 1 2 7.3 6.3
 14 -15 2 1.4 4.8
 1 14 2 7.7 10.3
 14 -15 2 -1.7 7
 1 14 2 10.4 7.2
 14 -15 2 2.2 8.9
 -15 1 2 6.5 9.6
 1 14 2 3 8.7
 -14 18 -2 1.1 10.7
 -4 -14 -2 6.3 12.1
 -4 -14 -2 -0.6 10.4
 18 -4 -2 -10.6 8.5
 18 -4 -2 1.6 8.1
 14 -18 2 1.6 7.2
 -18 4 2 5.5 5.7
 14 -18 2 11.7 11.8
 14 -18 2 -2.8 10.1
 4 14 2 -9.9 10.8
 14 -18 2 11.1 8.4
 14 -21 2 -3.8 11.2
 -15 -4 -2 10.5 12.7
 19 -15 -2 12.1 8
 19 -15 -2 -9.3 12.5
 -4 19 -2 -1.7 13.7
 19 -15 -2 -1.2 12.1
 -4 19 -2 0 11.6
 4 -19 2 7 15.8
 15 4 2 -1.5 11
 15 4 2 -7.9 10.9
 4 -19 2 -6.5 11.8
 15 4 2 35.8 14.8
 16 -15 -2 -2.9 5
 -1 16 -2 1.8 10.3
 16 -15 -2 6.2 9
 -1 16 -2 -7.3 12.8
 16 -15 -2 -3.8 5.9
 -15 -1 -2 -4.5 8.3
 -1 16 -2 0.9 8.1
 -15 -1 -2 3.2 7.1
 16 -15 -2 -10.7 8.7
 1 -16 2 12.5 11.7
 15 1 2 7 8.1
 1 -16 2 36 9.1
 15 1 2 -4 13.3
 15 1 2 6.9 9.6
 15 1 2 -3.3 12
 13 -15 -2 10.4 6.7
 -15 2 -2 14.2 4.1
 2 13 -2 9.3 7.1
 2 13 -2 -9.6 10.2
 -15 2 -2 10.9 5.9
 2 13 -2 9.6 9.2
 13 -15 -2 11.4 7.2
 13 -15 -2 1.4 5.5
 -2 -13 2 1.7 6.3
 15 -2 2 17.1 6.2
 -2 -13 2 -2.2 7.5
 15 -2 2 9 6.1
 15 -2 2 6.4 8.2
 15 -2 2 13.2 6.2
 -13 15 2 13.8 7.2
 -15 5 -2 2.6 7.8
 10 -15 -2 -12 5
 5 10 -2 -5.9 8.3
 5 10 -2 -5 5.1
 10 -15 -2 -4.1 4.6
 5 10 -2 -0.5 8.9
 10 -15 -2 0.5 6.9
 -5 -10 2 -2.9 5.9
 15 -5 2 -12.2 6.1
 -10 15 2 2.3 7.4
 -5 -10 2 5.1 6.8
 -10 15 2 1.4 5.7
 -10 15 2 2.7 3.7
 15 -5 2 -2.1 4.2
 7 -15 -2 -0.8 6.8
 8 7 -2 -5.5 8.1
 7 -15 -2 -0.7 6.1
 8 7 -2 8.4 5
 7 -15 -2 9.1 5.3
 8 7 -2 -5.7 8.1
 8 7 -2 3.9 5
 -7 15 2 6.7 6.8
 15 -8 2 -4.5 5.9
 -8 -7 2 3 7.6
 -8 -7 2 4.4 10.6
 15 -8 2 -4.5 3.5
 -7 15 2 -2.2 4.7
 15 -8 2 3.9 7.6
 -7 15 2 5.7 8.1
 15 -8 2 -3 5.8
 -8 -7 2 -1.2 6.6
 -8 -7 2 -8.3 6
 4 -15 -2 2.4 7.2
 11 4 -2 10.1 7.8
 11 4 -2 8 8
 11 4 -2 -12.3 6.3
 4 -15 -2 -3.6 6.2
 4 -15 -2 -1.3 7.7
 11 4 -2 8.6 7.2
 15 -11 2 -1 6.7
 -11 -4 2 3.4 5.7
 -11 -4 2 -1.2 6.9
 -11 -4 2 1 5.5
 -4 15 2 -4.3 5.9
 -4 15 2 0.8 9.9
 15 -11 2 4.6 3.9
 15 -11 2 -4.5 6.6
 -4 15 2 9.9 3.2
 15 -11 2 6 5.8
 -4 15 2 12.3 5.5
 -4 15 2 11.5 7.6
 1 -15 -2 17 8.5
 14 1 -2 8.6 9.8
 14 1 -2 2.1 12.8
 1 -15 -2 -5.4 8.7
 14 1 -2 -18.2 6.1
 1 -15 -2 -11.6 9.2
 1 -15 -2 10 6.9
 14 1 -2 1.6 6.8
 15 -14 2 2.5 7.1
 15 -14 2 4.9 4.6
 -14 -1 2 13.7 10.1
 15 -14 2 1.2 4.6
 15 -14 2 4.2 3.4
 15 -14 2 -1.2 7.6
 -1 15 2 1.7 10.6
 -14 -1 2 -2.7 7.3
 -14 -1 2 -2.6 6.9
 -1 15 2 14.2 7.5
 15 -14 2 3.7 3.4
 17 -2 -2 3.8 9.9
 -15 17 -2 10 9.9
 -2 -15 -2 26.6 9.5
 17 -2 -2 3 6.7
 -2 -15 -2 13.6 12.1
 17 -2 -2 7.7 9.3
 2 15 2 -10.6 11.6
 -17 2 2 2.4 9.3
 15 -17 2 3.6 10.8
 2 15 2 12.9 10.1
 15 -17 2 8.9 6.7
 -17 2 2 14 7
 15 -17 2 -1.2 9.7
 15 -17 2 6 5.9
 -5 -15 -2 22.7 15.2
 -5 -15 -2 -20.5 17.2
 20 -5 -2 -7.9 11.8
 20 -5 -2 10.1 11.3
 15 -20 2 0 11.2
 15 -20 2 7 10.2
 5 15 2 19.1 15.4
 15 -20 2 -14.1 15
 18 -16 -2 3.8 11.1
 -16 -2 -2 -14 10.1
 18 -16 -2 -4.8 11.8
 -2 18 -2 -9.1 10.4
 18 -16 -2 10.7 8.1
 -16 -2 -2 18.5 13.1
 2 -18 2 5.4 15.3
 16 2 2 14 10.1
 16 2 2 -5.9 9.7
 16 2 2 0.1 13.1
 2 -18 2 4 11.7
 1 15 -2 6 12.9
 15 -16 -2 18.1 9
 15 -16 -2 18.4 9.1
 1 15 -2 3.4 11
 -16 1 -2 -1.7 6.3
 1 15 -2 13.8 8.6
 15 -16 -2 5.7 7.9
 -1 -15 2 5.1 10.2
 -15 16 2 -0.8 8.2
 16 -1 2 9.2 11
 16 -1 2 -27.2 10.8
 -1 -15 2 8.1 8.4
 16 -1 2 4.7 8.1
 16 -1 2 5.2 7.6
 4 12 -2 36.2 11.2
 12 -16 -2 26.2 6
 12 -16 -2 24 8.5
 12 -16 -2 26.2 6.4
 4 12 -2 28.1 7.6
 4 12 -2 15.8 10.6
 4 12 -2 16.9 11.7
 -4 -12 2 27.9 9.1
 16 -4 2 24.6 4.4
 -4 -12 2 44.7 8
 16 -4 2 28.9 7
 -12 16 2 18.3 8.6
 -12 16 2 20 5.4
 -12 16 2 18.8 3.7
 -4 -12 2 12.9 10.6
 16 -4 2 4.9 6.6
 16 -4 2 21.2 8.3
 7 9 -2 -4.2 10.4
 9 -16 -2 0.1 6.1
 7 9 -2 3.7 6
 9 -16 -2 2.7 6.1
 7 9 -2 -1.1 10
 9 -16 -2 7.5 7.7
 -7 -9 2 -0.7 7.1
 -7 -9 2 -3.6 10.9
 16 -7 2 2.2 6.8
 16 -7 2 -1.7 4.4
 -9 16 2 5 7.6
 16 -7 2 6.6 6.2
 -7 -9 2 -3.6 7
 16 -7 2 -8.6 8.9
 -9 16 2 -1.8 8.3
 -9 16 2 -2.2 4.7
 6 -16 -2 -3.8 6.9
 10 6 -2 -11.9 8.7
 10 6 -2 -0.9 5.9
 10 6 -2 1.1 5.6
 6 -16 -2 -3.2 8.5
 6 -16 -2 2.6 6
 10 6 -2 -5.9 8.2
 -10 -6 2 4.9 6.1
 16 -10 2 3 8
 16 -10 2 5.1 4.2
 -10 -6 2 -4.5 9.5
 16 -10 2 -2.2 6.4
 -10 -6 2 -8 6.9
 -6 16 2 8 6.1
 -10 -6 2 -2.4 9.6
 16 -10 2 0.2 6.1
 -6 16 2 -0.1 7.7
 -6 16 2 4.7 10.4
 13 3 -2 23 9.8
 3 -16 -2 20.9 7.7
 3 -16 -2 37.5 9.5
 3 -16 -2 35.1 18.7
 13 3 -2 13.8 11.6
 13 3 -2 9.7 6.9
 3 -16 -2 16.4 11.9
 13 3 -2 36.3 7.3
 -3 16 2 27.9 10.1
 16 -13 2 35 11.6
 -3 16 2 26.7 5.2
 -13 -3 2 31.5 8.2
 -13 -3 2 29.3 12.7
 16 -13 2 24.1 5.2
 -3 16 2 23.4 8
 -13 -3 2 17 8.8
 16 -13 2 48.2 9
 -3 16 2 22.9 7.9
 -3 16 2 20.2 12.2
 16 -13 2 21.5 8
 16 0 -2 4.4 9
 0 -16 -2 16 12.3
 16 0 -2 3 8.8
 0 -16 -2 19.9 11.1
 16 0 -2 6.4 8.7
 16 -16 2 3.1 5.8
 0 16 2 -15.8 10.5
 -16 0 2 -9.5 9.3
 0 16 2 8.5 9.9
 16 -16 2 -2.9 8.8
 16 -16 2 1.1 10.3
 -16 0 2 14.8 8.5
 19 -3 -2 1.6 11
 -3 -16 -2 -3.4 14.5
 -3 -16 -2 0.5 13.1
 19 -3 -2 -15.4 11.1
 16 -19 2 5.5 9.3
 3 16 2 -3.1 14
 16 -19 2 6.8 15.7
 16 -19 2 2.7 8
 16 -19 2 1 12.2
 3 16 2 -5.7 15.9
 0 17 -2 -2.1 10.6
 -17 0 -2 -1.6 8
 17 -17 -2 -1.4 11.5
 0 17 -2 -13.3 20
 17 -17 -2 3.2 8
 17 -17 -2 17.3 12.2
 17 0 2 -8.7 9.3
 0 -17 2 41.9 16.1
 0 -17 2 0 10.7
 17 0 2 6.3 10.1
 3 14 -2 23 9.4
 14 -17 -2 8.3 10
 14 -17 -2 2.4 6.8
 3 14 -2 20.2 12.3
 14 -17 -2 6.6 9
 17 -3 2 13 8.4
 17 -3 2 25.4 10.6
 17 -3 2 13.4 6.5
 17 -3 2 11.9 8
 -14 17 2 10.8 9.4
 -3 -14 2 27.1 11.6
 -3 -14 2 20.3 9.2
 11 -17 -2 -2.7 8.2
 11 -17 -2 8.5 6.6
 11 -17 -2 -3.4 6.6
 -17 6 -2 16.7 11.7
 6 11 -2 5.9 13.4
 17 -6 2 4.2 6.3
 -11 17 2 -4.8 8.1
 -6 -11 2 -17.6 7
 17 -6 2 8.3 11.1
 -11 17 2 -5.7 9.2
 17 -6 2 -0.3 8.5
 -11 17 2 -1.4 4.5
 17 -6 2 5.5 6.8
 -6 -11 2 -13.4 9.4
 9 8 -2 2.3 13.3
 8 -17 -2 5.3 7.7
 8 -17 -2 15.5 7
 9 8 -2 21.3 6.9
 9 8 -2 20.7 7.7
 9 8 -2 9.9 10.9
 -8 17 2 19.8 17
 -8 17 2 13.8 6.3
 -8 17 2 12 8.3
 -9 -8 2 5.7 8.2
 17 -9 2 15.5 7.5
 -9 -8 2 12.8 8
 -9 -8 2 7.5 14
 17 -9 2 16.3 10.1
 -9 -8 2 7.7 9.8
 17 -9 2 17 8.4
 17 -9 2 22 6.1
 12 5 -2 36.7 8.4
 12 5 -2 51.39 8.4
 12 5 -2 51.99 11.9
 5 -17 -2 83.09 12
 5 -17 -2 74.79 9.9
 -12 -5 2 37.8 8.9
 -5 17 2 41 14.6
 17 -12 2 64.19 10.4
 17 -12 2 45.8 9.3
 -5 17 2 61.29 10.9
 17 -12 2 55.09 9.5
 17 -12 2 56.69 7
 -5 17 2 60.49 14.3
 -12 -5 2 46.9 10.6
 15 2 -2 14.8 10.6
 2 -17 -2 16.6 11.9
 15 2 -2 18.1 8.3
 15 2 -2 5.3 8.7
 2 -17 -2 -11 9.1
 17 -15 2 2.7 9.5
 17 -15 2 9.7 5.8
 -2 17 2 17.7 14.8
 17 -15 2 5 6.8
 -2 17 2 8.9 9.3
 17 -15 2 10.9 4.6
 -2 17 2 15.5 6.6
 -15 -2 2 10.9 14
 -2 17 2 25.8 9.9
 -15 -2 2 18.9 9.5
 17 -15 2 3 9.7
 -1 -17 -2 -16.7 15.3
 18 -1 -2 -0.6 10.7
 -1 -17 -2 3.8 12.2
 18 -1 -2 -4.6 11
 1 17 2 8.8 12.9
 17 -18 2 -3.6 8.2
 17 -18 2 11.7 12.7
 17 -18 2 5.1 12.5
 -18 1 2 6.2 9.8
 19 -18 -2 17.3 10.4
 18 1 2 -2.9 13
 2 16 -2 8 11.7
 16 -18 -2 1.2 14.2
 16 -18 -2 1.7 12.2
 16 -18 -2 19 8.6
 2 16 -2 32 14.5
 18 -2 2 -2.5 10.3
 18 -2 2 28.6 10
 -2 -16 2 -13.5 11.1
 -2 -16 2 0.9 15.8
 13 -18 -2 3.8 7.2
 5 13 -2 7.7 9.8
 13 -18 -2 11 10.4
 5 13 -2 -4.6 20.2
 -13 18 2 -0.7 10.3
 -5 -13 2 27.7 9.6
 18 -5 2 -9.4 10.3
 -5 -13 2 -0.3 11.9
 18 -5 2 2.4 10.9
 18 -5 2 3.4 8.5
 10 -18 -2 5.3 7.8
 10 -18 -2 0 11.5
 10 -18 -2 18 8.7
 8 10 -2 27.2 27.6
 8 10 -2 4.2 6.9
 -8 -10 2 12.7 9.4
 18 -8 2 6 9.4
 -8 -10 2 -0.7 9.4
 18 -8 2 8 12.3
 18 -8 2 -6.4 6.5
 18 -8 2 7.4 7.6
 -10 18 2 5.4 6
 11 7 -2 -2.6 7.4
 11 7 -2 8.4 12.4
 11 7 -2 17.1 7.7
 7 -18 -2 2.1 8.8
 7 -18 -2 11.9 9.8
 -11 -7 2 3.7 9.6
 -7 18 2 -10 15.4
 -11 -7 2 -4.1 8.7
 -11 -7 2 8.6 13.2
 18 -11 2 1.2 5.8
 18 -11 2 3.4 10.6
 -7 18 2 17.8 8.5
 -7 18 2 -5 9.6
 18 -11 2 6 8
 18 -11 2 -5.2 9.2
 14 4 -2 5.4 9.3
 4 -18 -2 16.4 10.1
 14 4 -2 3.2 12.1
 4 -18 -2 12.7 12.8
 14 4 -2 11 8.7
 18 -14 2 6.2 10.6
 -14 -4 2 11.4 11.4
 -4 18 2 3.6 9.9
 18 -14 2 8.7 6.1
 18 -14 2 6.1 9.4
 -14 -4 2 26.2 10.8
 -4 18 2 5.3 12.9
 -4 18 2 2.2 4.5
 18 -14 2 15.4 11.2
 1 -18 -2 14.9 17.6
 1 -18 -2 -12.6 11.9
 17 1 -2 12.2 10.5
 17 1 -2 6.4 10.8
 18 -17 2 9 13.3
 -17 -1 2 16.9 15.4
 -1 18 2 7.9 9.6
 18 -17 2 0.9 13
 -1 18 2 -8.9 12.1
 18 -19 -2 -8.6 10.2
 19 -1 2 2.8 13.6
 15 -19 -2 -2.6 12.7
 4 15 -2 4.2 16.5
 4 15 -2 22 12.3
 15 -19 -2 8.1 8.9
 19 -4 2 -24.9 9.9
 -4 -15 2 10.4 15
 19 -4 2 -7.1 9.9
 -4 -15 2 -8.7 13.3
 12 -19 -2 5.2 8.5
 12 -19 -2 -7.9 8.7
 19 -7 2 12.4 8.4
 -7 -12 2 15.3 12.3
 -7 -12 2 13 11.2
 19 -7 2 11.1 11.8
 -12 19 2 -0.2 8.1
 19 -7 2 8.5 9
 9 -19 -2 33.8 9.6
 10 9 -2 10.8 8.6
 9 -19 -2 20.8 10.2
 -9 19 2 29.2 8.7
 19 -10 2 31.2 13.5
 19 -10 2 22.2 9.7
 19 -10 2 8.8 10.9
 19 -10 2 35 7.7
 -10 -9 2 43.3 12
 -9 19 2 39.1 11.3
 -10 -9 2 38 11.9
 13 6 -2 -5.7 9.1
 13 6 -2 18.7 9.7
 13 6 -2 0.8 14.4
 6 -19 -2 12.8 12.5
 6 -19 -2 29.5 10.6
 19 -13 2 4.2 12.1
 -6 19 2 19.6 11
 19 -13 2 6.9 10.2
 -13 -6 2 24.7 12.1
 19 -13 2 12.5 7.3
 19 -13 2 16.6 10.8
 3 -19 -2 -5.1 18.2
 16 3 -2 -10.7 10.6
 16 3 -2 -5 11
 3 -19 -2 11.1 12.8
 -16 -3 2 -0.8 13.1
 19 -16 2 -2.1 12.7
 -16 -3 2 12 13
 -3 19 2 0.7 13
 14 -20 -2 10.2 10
 14 -20 -2 3.3 13.1
 6 14 -2 4.9 14.1
 -6 -14 2 -2.5 14
 -6 -14 2 -3.5 16.1
 20 -6 2 23.1 11
 20 -6 2 11.2 11.7
 9 11 -2 16.6 10.5
 11 -20 -2 22.3 10.7
 11 -20 -2 5.4 10.6
 -9 -11 2 -15.4 13.5
 20 -9 2 31.3 11.1
 20 -9 2 5.6 12.6
 -9 -11 2 9.1 13.8
 20 -9 2 5.8 9.4
 8 -20 -2 6.7 12.8
 12 8 -2 -16.5 9.7
 12 8 -2 13.5 11.7
 8 -20 -2 13.6 11
 20 -12 2 -6.8 10.6
 20 -12 2 5.3 12.6
 20 -12 2 11.3 14.8
 -12 -8 2 19.3 13.4
 -12 -8 2 12.3 12.5
 15 5 -2 6.8 12
 5 -20 -2 3.4 17.4
 5 -20 -2 -7 13.5
 15 5 -2 16.6 11.4
 -5 20 2 -0.7 13.9
 20 -15 2 8.1 12.7
 -15 -5 2 10 14.5
 20 -15 2 8.3 9.2
 13 -21 -2 3.2 11.4
 -8 -13 2 4 17.9
 -8 -13 2 22 18.8
 21 -8 2 13.6 12.8
 21 -8 2 10 11.3
 11 10 -2 6.1 18
 10 -21 -2 -11.1 12.8
 10 -21 -2 -0.7 12.4
 21 -11 2 14.4 12.2
 -11 -10 2 12.1 16.1
 -11 -10 2 -7.6 14.9
 21 -11 2 6.3 10.9
 21 -14 2 -6.4 9.3
 21 -14 2 -5.7 14.9
 0 0 -3 112.49 9.6
 0 0 -3 119.99 9.6
 0 0 -3 112.69 9.6
 0 0 3 109.89 9.5
 0 0 3 117.69 9.6
 -1 2 -3 269.17 20.4
 -1 -1 -3 291.57 20.4
 2 -1 -3 273.47 20.5
 -1 2 -3 271.27 20.5
 -1 -1 -3 290.57 20.4
 -1 2 -3 281.37 20.3
 2 -1 -3 279.87 20.5
 2 -1 -3 278.17 20.4
 -1 -1 -3 281.27 20.4
 -2 1 3 269.37 20.5
 1 -2 3 278.07 20.3
 1 1 3 254.97 20.5
 -2 1 3 286.97 20.5
 1 -2 3 297.57 20.5
 -2 1 3 268.27 20.4
 1 1 3 288.47 20.4
 1 -2 3 281.37 20.4
 1 -2 3 277.57 20.3
 1 1 3 283.07 20.4
 1 1 -3 78.49 6.6
 -2 1 -3 86.79 6.5
 1 -2 -3 78.79 6.5
 1 -2 -3 81.99 6.5
 1 -2 -3 76.99 6.6
 1 1 -3 87.19 6.6
 1 1 -3 83.59 6.6
 1 1 -3 90.49 6.5
 -1 -1 3 81.69 6.5
 -1 -1 3 87.69 6.6
 -1 2 3 80.59 6.6
 -1 -1 3 88.79 6.5
 -1 -1 3 91.19 6.5
 2 -1 3 83.79 6.4
 -1 2 3 80.19 6.5
 -1 2 3 86.09 6.5
 4 -2 -3 1939.51 143.49
 -2 4 -3 1987 143.29
 4 -2 -3 1925.21 143.49
 -2 -2 -3 2093.99 143.49
 -2 -2 -3 1987.6 143.39
 4 -2 -3 2006.9 143.49
 -2 4 -3 2027.7 143.49
 -2 -2 -3 1967.9 143.39
 -2 4 -3 1991.3 143.29
 -2 4 -3 1910.71 143.29
 4 -2 -3 1952.6 143.39
 2 -4 3 1939.71 143.49
 -4 2 3 1954.6 143.39
 -4 2 3 1995.6 143.49
 -4 2 3 1957.8 143.49
 2 2 3 2017.7 143.39
 -4 2 3 1814.12 143.19
 2 -4 3 2073.29 143.59
 2 2 3 2072.79 143.49
 -4 2 3 1951.9 143.39
 2 2 3 1995.9 143.49
 2 -4 3 2030.4 143.29
 2 -4 3 1941.01 143.29
 2 2 3 1993.1 143.49
 3 -3 -3 30 3.8
 0 3 -3 43 3.5
 0 3 -3 34.1 3.6
 0 3 -3 40.6 3.9
 -3 0 -3 29.1 3.1
 0 3 -3 39.2 3.6
 -3 0 -3 28 3.3
 3 -3 -3 35.4 3.3
 3 -3 -3 35.2 3.8
 3 -3 -3 33.8 3.5
 -3 0 -3 27.5 3.5
 3 0 3 30 3.1
 -3 3 3 39.4 3.4
 0 -3 3 44.8 3.6
 0 -3 3 47.4 3.4
 -3 3 3 37.9 3.5
 -3 3 3 38.6 3.6
 3 0 3 26.1 3.3
 0 -3 3 35.5 3.5
 0 -3 3 35.9 3.4
 0 -3 3 38.1 4
 3 0 -3 639.94 46
 3 0 -3 633.94 45.9
 -3 3 -3 642.14 46
 3 0 -3 623.74 46.1
 0 -3 -3 620.74 46.1
 0 -3 -3 622.24 46
 3 0 -3 623.54 45.9
 0 -3 -3 622.44 46
 3 0 -3 649.43 46
 0 3 3 604.84 46
 -3 0 3 630.24 46
 -3 0 3 626.94 46
 3 -3 3 666.93 45.9
 -3 0 3 618.94 46
 0 3 3 604.04 46.1
 -3 0 3 660.33 46.1
 3 -3 3 643.04 45.9
 0 3 3 632.94 46
 -3 6 -3 697.33 50.99
 -3 -3 -3 708.43 51.19
 -3 -3 -3 709.93 51.19
 6 -3 -3 693.33 51.29
 -3 6 -3 674.13 51.29
 -3 6 -3 680.83 50.79
 -3 6 -3 710.33 50.89
 6 -3 -3 701.63 51.29
 -3 -3 -3 729.03 51.29
 6 -3 -3 699.53 51.09
 6 -3 -3 692.43 50.99
 -3 -3 -3 708.63 51.19
 3 -6 3 677.73 50.89
 3 3 3 730.63 51.19
 -6 3 3 696.83 51.09
 -6 3 3 714.93 51.09
 3 -6 3 714.73 51.29
 3 3 3 709.83 51.39
 3 -6 3 695.13 50.99
 3 -6 3 685.73 50.99
 3 3 3 696.93 51.29
 3 3 3 726.43 51.19
 -6 3 3 671.23 51.39
 -1 5 -3 40.8 3.8
 5 -4 -3 45.7 3.9
 5 -4 -3 30.5 3.6
 -1 5 -3 46.7 3.7
 -1 5 -3 46.4 4.4
 -4 -1 -3 32.9 3.9
 -4 -1 -3 35.7 3.6
 -1 5 -3 38.6 4
 5 -4 -3 34.3 4.1
 -4 -1 -3 30.8 3.6
 5 -4 -3 32.1 3.9
 4 1 3 35.2 4.2
 1 -5 3 37.4 4.1
 -5 4 3 37.2 3.3
 -5 4 3 33.4 3.7
 -5 4 3 41.8 3.8
 4 1 3 32.3 3.6
 -5 4 3 33.6 3.6
 4 1 3 37.8 3.9
 1 -5 3 41.8 3.8
 1 -5 3 40.7 4.1
 4 1 3 35.2 3.8
 -4 2 -3 62.89 5.5
 2 2 -3 61.69 5.5
 2 2 -3 58.09 5.7
 2 -4 -3 55.49 5.2
 2 -4 -3 58.79 5.2
 2 2 -3 69.59 5.2
 2 -4 -3 57.79 5
 2 2 -3 54.49 5.7
 2 2 -3 67.39 5.5
 2 -4 -3 61.39 5.5
 -2 -2 3 63.39 5.2
 4 -2 3 60.09 5.1
 -2 4 3 60.19 5
 -2 -2 3 50.79 5.5
 -2 -2 3 62.19 5.3
 -2 4 3 62.79 5.3
 -2 4 3 57.59 5.4
 -2 -2 3 63.99 5.6
 -2 4 3 61.29 5.4
 5 -1 -3 19.6 2.6
 5 -1 -3 23.1 2.9
 5 -1 -3 21.8 3.3
 -1 -4 -3 22.2 2.9
 -1 -4 -3 21.1 2.8
 -1 -4 -3 19.9 3
 -4 5 -3 16.3 2.8
 5 -1 -3 19.8 2.3
 5 -1 -3 23.4 2.3
 -1 -4 -3 22.8 2.8
 4 -5 3 19.5 2.5
 1 4 3 24.8 3.5
 4 -5 3 19 2.1
 -5 1 3 14.6 2.2
 4 -5 3 22.5 2.2
 4 -5 3 21.4 2.1
 -5 1 3 21.1 2.7
 -5 1 3 20.5 2.5
 1 4 3 21.4 2.6
 1 4 3 23.3 3.2
 -5 1 3 19.4 2.9
 -4 -4 -3 361.36 26.1
 -4 8 -3 349.17 25.6
 -4 8 -3 350.06 25.7
 -4 -4 -3 350.96 26.2
 8 -4 -3 340.67 25.7
 8 -4 -3 350.66 26.2
 -4 8 -3 335.67 25.4
 -4 -4 -3 349.27 26.1
 8 -4 -3 339.97 26
 -4 -4 -3 348.97 26
 -4 8 -3 360.66 26.3
 8 -4 -3 333.87 26.1
 4 -8 3 352.16 25.9
 4 4 3 357.36 26.1
 4 4 3 351.16 26
 4 -8 3 334.57 25.8
 4 -8 3 353.56 26.1
 4 4 3 350.36 26.3
 -8 4 3 362.96 25.8
 4 4 3 343.27 26.2
 -8 4 3 345.37 25.8
 -2 7 -3 41.3 4.6
 7 -5 -3 51.49 5.2
 7 -5 -3 49.2 5.2
 -5 -2 -3 43 4.7
 -2 7 -3 43.8 5.1
 -2 7 -3 56.99 5.6
 -5 -2 -3 60.19 4.9
 -5 -2 -3 49.8 5.6
 7 -5 -3 44 4.5
 -2 7 -3 44.1 4.7
 7 -5 -3 51.79 5.1
 5 2 3 46.9 4.9
 2 -7 3 45.3 5.3
 2 -7 3 45.4 4.7
 5 2 3 60.89 5.3
 -7 5 3 44.8 3.9
 2 -7 3 49.9 5.2
 5 2 3 48.6 5.5
 -7 5 3 44 5.1
 5 2 3 49.5 4.6
 -7 5 3 44.5 4.5
 -5 1 -3 44 3.9
 1 4 -3 51.89 4.8
 4 -5 -3 37.9 4.2
 4 -5 -3 40.3 4
 1 4 -3 48.2 5.2
 -5 1 -3 39.1 4.6
 -5 1 -3 40.7 3.6
 4 -5 -3 45.2 4.3
 1 4 -3 51.69 4.2
 1 4 -3 53.29 4.7
 4 -5 -3 35.7 3.9
 5 -1 3 46 4.2
 -4 5 3 40.5 4.2
 -4 5 3 31.3 4.3
 -1 -4 3 47.6 4.9
 5 -1 3 42.5 4.2
 5 -1 3 43.6 3.7
 -1 -4 3 53.89 4.5
 -4 5 3 39.4 4.2
 -1 -4 3 57.59 4.6
 -1 -4 3 54.19 4.3
 4 1 -3 88.69 7.2
 4 1 -3 92.19 6.8
 4 1 -3 85.79 6.9
 4 1 -3 86.69 7.4
 1 -5 -3 78.99 6.9
 1 -5 -3 70.69 7.1
 1 -5 -3 74.49 7
 4 1 -3 92.19 7.1
 -4 -1 3 87.89 7
 -1 5 3 68.29 7.2
 5 -4 3 87.69 7
 -1 5 3 75.29 7.4
 -4 -1 3 88.49 7.4
 -1 5 3 73.69 6.9
 5 -4 3 86.69 6.6
 -4 -1 3 92.09 6.9
 -4 -1 3 91.89 6.9
 -2 -5 -3 496.25 35.9
 -2 -5 -3 495.75 35.8
 -5 7 -3 487.75 35.9
 -2 -5 -3 498.95 36
 7 -2 -3 492.05 35.6
 7 -2 -3 480.95 36
 7 -2 -3 466.25 35.4
 7 -2 -3 488.55 35.8
 7 -2 -3 503.85 35.9
 -2 -5 -3 495.85 35.9
 5 -7 3 470.05 35.3
 5 -7 3 486.85 35.5
 5 -7 3 483.25 35.5
 -7 2 3 482.15 35.7
 -7 2 3 481.35 35.7
 -7 2 3 484.45 36.1
 2 5 3 487.25 36.1
 5 -7 3 497.65 35.8
 2 5 3 489.25 36
 -7 2 3 462.15 35.4
 10 -5 -3 21.8 3.4
 -5 10 -3 21.3 3.5
 -5 -5 -3 15.1 4
 -5 10 -3 17.2 5
 -5 -5 -3 21 3.7
 10 -5 -3 24.7 4.2
 -5 -5 -3 16.9 4.5
 -5 10 -3 24.5 3
 -5 -5 -3 21.1 3.7
 10 -5 -3 22.1 3
 5 5 3 16.4 4.8
 5 -10 3 22 3.9
 5 5 3 18.7 3.5
 5 5 3 15.9 3.2
 -10 5 3 12 4.4
 -10 5 3 25.3 3.8
 5 -10 3 17.7 3.1
 5 -10 3 25.3 4
 -10 5 3 22.9 3
 9 -6 -3 45.8 4.8
 -6 -3 -3 40.1 4.8
 9 -6 -3 35.9 3.9
 9 -6 -3 45.7 4.8
 -3 9 -3 40.4 4.2
 9 -6 -3 40.2 4.9
 -6 -3 -3 41.8 4.6
 -3 9 -3 36.2 4.5
 -3 9 -3 37.3 4.6
 -3 9 -3 27.9 5.1
 -6 -3 -3 44.6 4.8
 -9 6 3 40.5 4.3
 6 3 3 35.6 4.3
 -9 6 3 46.5 4.5
 6 3 3 34.5 5.3
 6 3 3 37.9 5.3
 3 -9 3 38.6 5
 3 -9 3 37.2 4.3
 3 -9 3 38.5 4.9
 6 3 3 36.1 4.4
 -6 0 -3 188.78 13.9
 -6 0 -3 177.28 13.4
 6 -6 -3 180.38 13.8
 6 -6 -3 167.48 13.9
 0 6 -3 181.48 14.3
 -6 0 -3 184.88 13.5
 0 6 -3 183.78 13.6
 6 -6 -3 178.68 13.4
 0 6 -3 178.88 13.9
 6 -6 -3 176.68 13.5
 0 6 -3 168.58 13.7
 -6 6 3 164.88 13.5
 6 0 3 180.38 13.8
 0 -6 3 172.58 14.1
 -6 6 3 181.18 13.5
 6 0 3 191.98 13.7
 0 -6 3 173.98 13.9
 0 -6 3 167.68 13.6
 6 0 3 193.68 13.4
 0 -6 3 165.38 13.7
 -6 6 3 171.08 13.6
 6 0 3 188.48 13.7
 3 3 -3 125.99 10
 3 3 -3 112.29 10.3
 3 3 -3 118.29 10.3
 3 3 -3 125.09 10.1
 3 -6 -3 135.99 10.1
 -6 3 -3 133.09 10.4
 3 3 -3 110.29 10.3
 3 -6 -3 139.59 10.1
 3 -6 -3 135.59 10.3
 -3 -3 3 118.59 10.2
 -3 -3 3 121.29 10.1
 -3 -3 3 117.09 10.4
 -3 -3 3 120.39 10.1
 -3 6 3 144.59 10.3
 6 -3 3 140.39 9.7
 -3 6 3 102.39 10.1
 -3 6 3 140.69 10
 6 -3 3 149.09 10.1
 6 -3 3 134.29 9.6
 -3 6 3 135.49 10.4
 0 -6 -3 353.16 27.2
 6 0 -3 376.36 27.1
 6 0 -3 361.66 27.1
 6 0 -3 363.86 27.4
 6 0 -3 369.96 26.9
 -6 6 -3 362.56 26.9
 6 0 -3 357.76 26.9
 0 -6 -3 358.46 27.2
 0 -6 -3 349.17 27.1
 0 6 3 362.86 27.3
 0 6 3 371.86 27.1
 -6 0 3 366.56 27.3
 -6 0 3 356.66 27
 -6 0 3 371.26 26.9
 6 -6 3 362.46 26.6
 0 6 3 365.26 27.5
 -6 0 3 373.26 27
 6 -6 3 382.76 26.9
 9 -3 -3 0.1 3.2
 -3 -6 -3 1.3 3.1
 -3 -6 -3 4.8 3.3
 9 -3 -3 0 2.1
 9 -3 -3 3.4 2
 -6 9 -3 2.1 1.7
 -6 9 -3 -1.9 3.4
 -3 -6 -3 4.9 2.9
 9 -3 -3 -0.4 6.6
 -3 -6 -3 0.2 2.6
 -9 3 3 -1.4 2.9
 -9 3 3 3.1 2.1
 6 -9 3 1.7 2.6
 6 -9 3 3.5 2.3
 6 -9 3 1.6 1.8
 3 6 3 -0.6 3.8
 -9 3 3 3.4 3.3
 3 6 3 0.2 3.6
 -6 12 -3 47 5.5
 12 -6 -3 50.79 5.2
 -6 -6 -3 43.2 5.7
 -6 -6 -3 40.1 5.8
 12 -6 -3 45.6 5.7
 -6 12 -3 51.39 7.3
 -6 12 -3 47.7 4.9
 -6 -6 -3 47.8 6.6
 -6 -6 -3 41.1 6.9
 12 -6 -3 43.8 7.1
 12 -6 -3 48.7 6.3
 6 6 3 39.7 7.4
 6 6 3 57.59 7.3
 6 -12 3 43.5 5.4
 -12 6 3 37.7 7
 -12 6 3 46.3 5.5
 -12 6 3 47.2 4.8
 6 6 3 50.49 6
 6 -12 3 43.4 6
 6 6 3 47.4 5.7
 11 -7 -3 -1.4 3.7
 11 -7 -3 1.3 4.3
 -4 11 -3 -0.6 4.7
 -7 -4 -3 -2.3 3.1
 11 -7 -3 0 2.3
 -7 -4 -3 -1.4 3.8
 -4 11 -3 -2.9 2.5
 -7 -4 -3 3.4 4
 -4 11 -3 -0.6 3.7
 -7 -4 -3 -0.6 3.4
 -4 11 -3 3 2.6
 11 -7 -3 3.8 2.8
 -11 7 3 -4.5 3.2
 7 4 3 8.3 3.1
 7 4 3 -1.6 4.6
 7 4 3 -3.7 2.5
 4 -11 3 -2 3.7
 4 -11 3 -0.6 2.9
 7 4 3 -1.9 4.4
 -11 7 3 2.7 2.2
 4 -11 3 3.9 3.6
 8 -7 -3 161.58 13
 -1 8 -3 153.68 13.6
 -7 -1 -3 159.48 12.8
 -1 8 -3 163.98 13.1
 -7 -1 -3 163.88 12.6
 8 -7 -3 157.48 13.1
 8 -7 -3 156.38 12.6
 -1 8 -3 155.28 12.8
 8 -7 -3 162.78 12.5
 -7 -1 -3 152.58 13.3
 -1 8 -3 167.08 12.7
 7 1 3 182.98 12.6
 1 -8 3 175.18 12.8
 1 -8 3 165.28 13.3
 -8 7 3 159.18 12.7
 7 1 3 170.08 13.1
 -8 7 3 160.38 12.4
 -8 7 3 150.28 12.3
 7 1 3 164.08 13.3
 7 1 3 165.18 12.8
 5 -7 -3 7.7 1.9
 2 5 -3 6.3 2.1
 -7 2 -3 7.9 2.7
 5 -7 -3 6.9 1.7
 2 5 -3 6.6 3
 2 5 -3 2.8 3.2
 2 5 -3 6.9 2.9
 -7 2 -3 4.3 1.4
 5 -7 -3 5.2 2.2
 5 -7 -3 7.8 2.7
 -7 2 -3 6.6 1.3
 -2 -5 3 6.2 2.8
 -2 -5 3 5.7 2.8
 7 -2 3 4 2.1
 -5 7 3 7.5 2.7
 7 -2 3 7.3 1.6
 -2 -5 3 3.5 2.2
 7 -2 3 6.5 2.2
 -5 7 3 6.8 1.7
 -2 -5 3 3.9 2.1
 -5 7 3 7.4 2.1
 7 -2 3 5.3 1.8
 -5 7 3 4 2.8
 5 2 -3 115.99 9.7
 5 2 -3 121.39 10.2
 2 -7 -3 107.39 9.8
 5 2 -3 117.09 9.3
 5 2 -3 113.79 9.5
 5 2 -3 116.19 9.8
 2 -7 -3 118.69 9.6
 2 -7 -3 114.89 9.4
 -5 -2 3 108.59 9.4
 7 -5 3 119.09 8.8
 7 -5 3 123.89 9
 -5 -2 3 112.99 9.5
 -2 7 3 112.49 10
 -2 7 3 105.29 10.1
 -5 -2 3 115.29 9.5
 -5 -2 3 118.09 10.1
 7 -5 3 119.69 8.8
 -2 7 3 122.89 9.1
 -2 7 3 118.79 9.4
 7 -5 3 118.59 9.5
 -1 -7 -3 257.57 19.7
 -7 8 -3 263.57 19.6
 -1 -7 -3 245.68 19.8
 8 -1 -3 264.07 19.4
 8 -1 -3 264.77 20.2
 8 -1 -3 270.87 19.6
 8 -1 -3 255.47 19.2
 -1 -7 -3 251.37 19.6
 8 -1 -3 262.77 19.8
 1 7 3 255.27 19.5
 7 -8 3 270.37 19.4
 -8 1 3 257.77 19.1
 7 -8 3 253.57 19.2
 1 7 3 252.77 20
 7 -8 3 232.48 18.9
 7 -8 3 251.87 19
 -8 1 3 260.87 19.4
 -8 1 3 263.97 19.5
 -8 1 3 267.77 20.1
 1 7 3 242.98 20
 -4 -7 -3 44.2 6.2
 11 -4 -3 54.79 6.3
 -7 11 -3 41.1 4.8
 -7 11 -3 44.1 5
 -7 11 -3 51.99 6.5
 -4 -7 -3 44.1 6.2
 -4 -7 -3 57.09 6.3
 -4 -7 -3 57.19 5.9
 11 -4 -3 57.19 6.3
 11 -4 -3 44.8 5
 -11 4 3 56.69 5.7
 -11 4 3 48.8 6.5
 7 -11 3 47.9 5.9
 4 7 3 44.1 6.9
 7 -11 3 47.2 5.4
 4 7 3 52.89 7
 7 -11 3 56.19 5.7
 -11 4 3 46.1 5.5
 14 -7 -3 -3.1 3.6
 -7 14 -3 4.7 7.4
 14 -7 -3 -6.7 5.5
 -7 -7 -3 -12.2 6
 -7 -7 -3 -9.7 6.4
 -7 -7 -3 2.5 5.2
 14 -7 -3 -1.4 6.9
 -7 14 -3 3.3 4.6
 14 -7 -3 -0.3 3.8
 -7 -7 -3 4.9 5.3
 -7 14 -3 -2 3
 7 7 3 -3.3 6.9
 -14 7 3 -6.3 4.4
 7 -14 3 3.3 4.1
 7 7 3 -3.8 4.1
 7 -14 3 -2.9 5.3
 -14 7 3 1.4 7.5
 -14 7 3 -4 2.8
 7 7 3 11.5 6.6
 -8 -5 -3 8.8 6.3
 13 -8 -3 0.4 5.5
 -5 13 -3 5.3 6.4
 13 -8 -3 0.8 5
 -8 -5 -3 0.3 5.4
 13 -8 -3 3.6 3.3
 -5 13 -3 8.4 3.5
 -8 -5 -3 16.2 4.5
 13 -8 -3 7 4
 -13 8 3 -1.5 3.8
 8 5 3 9.6 6.2
 8 5 3 0.5 4
 -13 8 3 1.4 2.6
 5 -13 3 7.5 5.5
 5 -13 3 8.5 4
 8 5 3 9.6 3.9
 8 5 3 11.3 6.5
 5 -13 3 1.8 5.2
 -2 10 -3 28.3 5.4
 -8 -2 -3 22.2 4.6
 -2 10 -3 24.9 5.3
 -8 -2 -3 24.6 4
 -8 -2 -3 22.9 4.4
 10 -8 -3 22.4 4
 10 -8 -3 28.4 3.5
 -2 10 -3 29.3 4.3
 10 -8 -3 25.2 5.9
 10 -8 -3 23.6 4.3
 -2 10 -3 31.3 4
 2 -10 3 25.5 5.4
 8 2 3 22.8 3.9
 8 2 3 23.7 5
 2 -10 3 26.5 4.2
 -10 8 3 26.4 2.7
 8 2 3 18.4 3.6
 8 2 3 24.9 4.8
 -10 8 3 26.7 3.2
 -10 8 3 28.4 4.1
 2 -10 3 26.5 4.5
 1 7 -3 2.4 2.4
 7 -8 -3 9.7 2
 1 7 -3 4.8 3.4
 7 -8 -3 7.2 2.1
 -8 1 -3 3.5 2
 1 7 -3 8.2 4.1
 7 -8 -3 6.6 3.1
 -8 1 -3 4.6 2.3
 7 -8 -3 7 2.1
 -8 1 -3 8 3.3
 8 -1 3 3.4 2.2
 -1 -7 3 7.3 3.4
 -1 -7 3 6 3.1
 8 -1 3 4.8 2.8
 -7 8 3 2.4 2.8
 -1 -7 3 11.5 3.3
 -1 -7 3 8 2.6
 8 -1 3 8 2
 -7 8 3 9.8 3.1
 8 -1 3 8.1 3.1
 -7 8 3 7.8 2
 4 4 -3 13 2.6
 4 4 -3 15.1 2.6
 4 -8 -3 20.3 3.5
 4 4 -3 10.4 3.7
 4 4 -3 12.6 3.5
 -8 4 -3 14 3.6
 4 4 -3 7.9 5.2
 4 -8 -3 11.5 2.6
 4 -8 -3 14.8 2.7
 -4 8 3 16.2 3.7
 -4 -4 3 8.1 2.6
 8 -4 3 11.3 1.8
 -4 -4 3 14.5 3
 -4 -4 3 12.5 3.5
 -4 8 3 11.1 2.8
 -4 8 3 15.5 2.7
 -4 8 3 13 3.6
 8 -4 3 16.7 2.4
 8 -4 3 14.4 2.5
 7 1 -3 14.8 3.4
 1 -8 -3 4.3 3.7
 7 1 -3 18.3 3.2
 7 1 -3 19.7 3.8
 1 -8 -3 16.2 3.2
 7 1 -3 13.5 4.3
 1 -8 -3 7.7 3.1
 7 1 -3 12.5 2.6
 -7 -1 3 13.9 3.3
 8 -7 3 17.5 2
 -1 8 3 12.9 3
 8 -7 3 15.9 2.4
 -7 -1 3 15.9 3.9
 8 -7 3 20.4 2.5
 -7 -1 3 20.2 2.9
 -1 8 3 13.2 4.1
 -7 -1 3 20.5 3.3
 8 -7 3 22.9 3.5
 -1 8 3 8 3.9
 10 -2 -3 103.79 8.7
 -2 -8 -3 103.29 9.7
 10 -2 -3 98.39 8.5
 -2 -8 -3 95.49 10.4
 10 -2 -3 95.59 9.6
 -8 10 -3 104.69 9.7
 10 -2 -3 101.39 9.1
 -2 -8 -3 96.29 9.2
 10 -2 -3 99.79 10.2
 -2 -8 -3 99.99 9.1
 -10 2 3 101.59 8.2
 -10 2 3 102.39 9
 2 8 3 93.29 9.1
 8 -10 3 105.49 9
 2 8 3 102.89 10.4
 2 8 3 107.19 10.5
 -10 2 3 101.69 9.3
 8 -10 3 110.69 8.5
 8 -10 3 107.79 8.9
 -10 2 3 105.79 10.4
 13 -5 -3 -1 5.4
 -5 -8 -3 5.7 4.7
 13 -5 -3 -2.9 3.4
 13 -5 -3 -2.7 6.9
 -8 13 -3 4.4 5.8
 13 -5 -3 -4.6 3.9
 -5 -8 -3 -9.8 4.6
 -8 13 -3 1.8 3
 -5 -8 -3 -10.7 5.4
 -5 -8 -3 -1.2 5.3
 5 8 3 -3.1 6.1
 -13 5 3 -3.4 5.6
 5 8 3 -5.9 6.4
 8 -13 3 5 3.4
 8 -13 3 -6 3.9
 -13 5 3 -0.7 3
 -13 5 3 1.1 4.5
 16 -8 -3 39.8 6.5
 16 -8 -3 48.2 8.9
 -8 16 -3 48.3 10.4
 16 -8 -3 43.8 10.1
 -8 16 -3 48 5.3
 -8 16 -3 52.79 7
 -8 -8 -3 40.9 9.4
 -8 -8 -3 31.8 8.2
 -8 -8 -3 51.49 8.5
 16 -8 -3 43.4 7.6
 8 8 3 9.2 9
 8 8 3 39.1 7.1
 8 -16 3 57.89 7.6
 8 -16 3 48.3 8.5
 8 -16 3 42.8 9.5
 8 8 3 42.8 10.7
 -9 -6 -3 3.7 7.1
 -9 -6 -3 0.9 7.6
 -9 -6 -3 4.3 5.9
 15 -9 -3 -3.1 4.6
 15 -9 -3 0.7 6.5
 -6 15 -3 9.7 8.4
 -6 15 -3 0.9 4.4
 15 -9 -3 7 7.3
 -6 15 -3 8 6.2
 15 -9 -3 -3.4 4
 6 -15 3 -3.2 7
 9 6 3 -2.2 8.1
 9 6 3 5.9 5.1
 9 6 3 2.2 7.7
 9 6 3 -0.5 6.4
 6 -15 3 -1.3 7
 6 -15 3 8 5.6
 -3 12 -3 21.1 4.4
 12 -9 -3 28.9 5.5
 -3 12 -3 22.5 6.7
 -9 -3 -3 20.1 7.4
 12 -9 -3 22.9 4.8
 -3 12 -3 24.4 4.4
 12 -9 -3 17.6 3.6
 -9 -3 -3 20.6 4.6
 -9 -3 -3 24.3 6
 12 -9 -3 19.4 4.9
 -3 12 -3 19.1 5.2
 3 -12 3 17 5.6
 -12 9 3 21.5 4.1
 3 -12 3 14.9 5.3
 9 3 3 14.2 4.1
 9 3 3 24.1 4.3
 3 -12 3 26.4 4.8
 9 3 3 28.6 6.4
 -12 9 3 22.6 3
 0 9 -3 24.8 3.8
 -9 0 -3 16.7 3.7
 9 -9 -3 18 6.6
 -9 0 -3 17.4 3.1
 0 9 -3 17.5 5.3
 9 -9 -3 20.7 4
 -9 0 -3 16.6 4.3
 9 -9 -3 17.4 3.3
 0 9 -3 17.6 4.4
 9 -9 -3 19.8 3.2
 0 9 -3 19.5 4.5
 9 0 3 19.3 5.2
 0 -9 3 16.8 4
 0 -9 3 25.1 4.9
 -9 9 3 23.3 2.9
 9 0 3 18.1 4.2
 9 0 3 18.7 3.2
 -9 9 3 21.6 3.6
 -9 9 3 26.8 4
 0 -9 3 24.6 3.8
 9 0 3 18.9 3.5
 0 -9 3 15 4.1
 6 -9 -3 389.06 27.6
 3 6 -3 347.37 28.1
 3 6 -3 361.36 27.7
 6 -9 -3 383.46 27.6
 3 6 -3 356.76 28.2
 6 -9 -3 373.26 27.8
 3 6 -3 337.87 27.9
 -3 -6 3 353.76 28
 -3 -6 3 357.56 27.7
 -3 -6 3 343.87 27.9
 -3 -6 3 343.57 27.7
 9 -3 3 376.26 27.2
 -6 9 3 405.56 28
 9 -3 3 390.16 27.7
 9 -3 3 380.76 27.5
 -6 9 3 380.86 27.5
 9 -3 3 382.56 27.3
 -6 9 3 384.46 27.8
 6 3 -3 6.2 3.9
 6 3 -3 3.9 2.6
 6 3 -3 0.4 3.5
 3 -9 -3 2.7 3.4
 3 -9 -3 5.3 2.7
 6 3 -3 0 3.3
 6 3 -3 1.9 2.1
 3 -9 -3 5.4 2.5
 9 -6 3 4.8 2.2
 -3 9 3 6.2 3.6
 9 -6 3 8.5 2.5
 9 -6 3 5 1.6
 -6 -3 3 4.7 2.6
 -3 9 3 -0.3 2.4
 -3 9 3 0.7 1.9
 -6 -3 3 2 2.6
 -3 9 3 2.7 6.7
 -6 -3 3 5.1 3.6
 9 -6 3 7.6 1.6
 -6 -3 3 7.1 3.2
 -9 9 -3 210.28 16.5
 9 0 -3 203.08 17.1
 0 -9 -3 210.68 16.5
 9 0 -3 204.38 16.2
 0 -9 -3 174.18 17.9
 9 0 -3 207.28 16.4
 9 0 -3 220.18 16.6
 0 -9 -3 205.48 17
 0 -9 -3 201.98 16.7
 9 0 -3 219.58 17.3
 0 9 3 218.18 17.2
 9 -9 3 201.38 16.7
 9 -9 3 204.28 16.1
 9 -9 3 209.88 15.8
 -9 0 3 214.48 16.1
 -9 0 3 206.78 17.1
 0 9 3 194.78 17.1
 -9 0 3 222.48 16.6
 9 -9 3 221.98 15.7
 0 9 3 213.08 16.6
 9 -9 3 217.88 16.1
 -9 0 3 222.68 16.4
 12 -3 -3 14 2.8
 12 -3 -3 22.8 7.1
 -3 -9 -3 25.9 4.5
 12 -3 -3 5.9 3.4
 -3 -9 -3 14.5 5.1
 -9 12 -3 13 5.1
 12 -3 -3 18 5.3
 -3 -9 -3 8.4 5.2
 -3 -9 -3 11.8 5.2
 12 -3 -3 14.9 3.7
 9 -12 3 20.2 4.2
 9 -12 3 12.9 3.3
 3 9 3 15.7 6.5
 3 9 3 4.8 6.1
 3 9 3 14.1 4.3
 -12 3 3 19.9 6.1
 -12 3 3 12.2 3.6
 -6 -9 -3 -0.5 6.5
 15 -6 -3 -8.7 8.4
 15 -6 -3 -3.3 4.4
 -9 15 -3 -6.9 7.5
 -6 -9 -3 -5.7 6.9
 15 -6 -3 -4.2 4.4
 15 -6 -3 -4.9 6.5
 9 -15 3 1.2 6.1
 -15 6 3 -0.5 5.3
 6 9 3 6 9
 -15 6 3 0 3.4
 9 -15 3 3.7 4.4
 9 -15 3 -5.3 5.8
 -9 18 -3 16.3 4.7
 18 -9 -3 17.4 8.4
 -9 18 -3 14.2 6.8
 18 -9 -3 15.2 10.5
 18 -9 -3 14.7 6.9
 -9 -9 -3 3.8 12.8
 -9 18 -3 10.5 12.5
 -9 -9 -3 22 10.4
 18 -9 -3 21.6 11.8
 9 -18 3 22.8 9.8
 9 -18 3 24.8 7.6
 9 9 3 14.3 7.9
 9 9 3 -1.7 17.4
 9 -18 3 13.1 10.4
 17 -10 -3 7.1 8.7
 -10 -7 -3 8.8 9.1
 17 -10 -3 9.3 6.8
 -10 -7 -3 9.2 11.4
 17 -10 -3 5.4 6.1
 17 -10 -3 29.6 10.2
 -7 17 -3 30.4 5.7
 -7 17 -3 18.5 12.4
 10 7 3 20.1 7.8
 7 -17 3 17.1 9.9
 10 7 3 18.8 11.1
 10 7 3 20 7.8
 7 -17 3 18.9 7.1
 7 -17 3 19.3 9.2
 14 -10 -3 8.2 6
 -10 -4 -3 5.5 6.5
 -4 14 -3 8.8 4.4
 -4 14 -3 4.9 4.6
 -4 14 -3 3.7 6
 -10 -4 -3 -0.6 5
 14 -10 -3 3.2 6
 -4 14 -3 -1.5 7.3
 -10 -4 -3 -7.2 6.2
 14 -10 -3 2.6 3.6
 10 4 3 11.8 7.3
 4 -14 3 -6.7 6.1
 10 4 3 -10.9 4.4
 10 4 3 3.7 7
 10 4 3 -3.5 4.5
 4 -14 3 6.9 7.1
 4 -14 3 3.4 5.1
 11 -10 -3 7.9 3.8
 -1 11 -3 11.9 5.9
 11 -10 -3 10.6 3.9
 -10 -1 -3 9.1 5.3
 11 -10 -3 10.2 2.9
 11 -10 -3 4.4 4.5
 -1 11 -3 10.6 3.8
 -10 -1 -3 10 3.6
 -10 -1 -3 12.5 5.4
 -1 11 -3 3.9 4.6
 -1 11 -3 0.7 4.9
 -11 10 3 7.7 3.1
 1 -11 3 11.1 3.7
 10 1 3 19.1 5.7
 -11 10 3 14.6 4
 10 1 3 9.2 3.2
 1 -11 3 4.2 4.8
 1 -11 3 7 4.7
 1 -11 3 -2.6 4.7
 10 1 3 7.7 3.6
 -11 10 3 7.9 2.5
 8 -10 -3 133.29 10.5
 8 -10 -3 138.99 12
 2 8 -3 133.69 12
 -10 2 -3 120.49 12.2
 -10 2 -3 149.69 10.7
 2 8 -3 135.69 11.6
 -10 2 -3 133.19 10.9
 2 8 -3 123.99 12.8
 8 -10 -3 152.28 11.2
 8 -10 -3 134.99 11.2
 10 -2 3 133.59 11.5
 -8 10 3 150.58 11.1
 -2 -8 3 127.99 12
 10 -2 3 151.58 11.9
 -8 10 3 147.29 11.9
 10 -2 3 140.99 11.6
 -2 -8 3 140.89 12.6
 -2 -8 3 131.49 11.5
 10 -2 3 141.49 10.9
 -8 10 3 132.09 11.9
 -2 -8 3 140.09 12.3
 5 -10 -3 135.79 11.7
 5 5 -3 134.59 11.1
 5 5 -3 120.79 11.8
 5 5 -3 134.39 11.4
 5 5 -3 130.19 11.8
 5 -10 -3 147.89 11.4
 -10 5 -3 135.59 12.5
 5 5 -3 122.79 11.8
 5 -10 -3 140.79 11.2
 -5 10 3 151.78 11.9
 -5 -5 3 125.19 11.2
 10 -5 3 139.59 10.5
 10 -5 3 126.09 11
 -5 10 3 140.79 11.2
 -5 10 3 134.49 12.7
 -5 10 3 133.89 10.3
 10 -5 3 141.19 10.3
 10 -5 3 138.69 11.3
 -5 -5 3 144.99 11.7
 -5 -5 3 135.89 12.6
 2 -10 -3 9.8 3.3
 8 2 -3 8.6 4.1
 8 2 -3 9 2.7
 2 -10 -3 13.3 3.7
 2 -10 -3 9.4 4.2
 8 2 -3 6.4 4.1
 8 2 -3 6.7 5
 8 2 -3 8.1 3
 10 -8 3 12.5 2.3
 -8 -2 3 7.3 4.2
 -2 10 3 14.6 3.4
 10 -8 3 9.4 2.9
 10 -8 3 1.9 3.1
 -8 -2 3 5.2 3.1
 -8 -2 3 10 3.7
 -2 10 3 13.2 4.6
 -8 -2 3 7.8 3
 10 -8 3 14.5 2.1
 -1 -10 -3 95.19 8.8
 11 -1 -3 68.49 7.9
 -10 11 -3 76.19 7.6
 11 -1 -3 88.89 9.8
 -1 -10 -3 72.59 8.1
 -1 -10 -3 79.99 8.4
 11 -1 -3 78.29 7.6
 -1 -10 -3 80.59 8.4
 11 -1 -3 82.59 8.4
 11 -1 -3 69.19 7.9
 -11 1 3 70.09 6.9
 10 -11 3 62.29 6.3
 10 -11 3 72.89 7.2
 -11 1 3 74.49 7.6
 1 10 3 75.79 9
 -11 1 3 60.79 8
 1 10 3 71.49 9
 10 -11 3 72.99 6.1
 1 10 3 82.99 8.4
 -11 1 3 74.69 7.9
 10 -11 3 67.79 6.7
 10 -11 3 70.19 7.9
 -10 14 -3 46.3 7.8
 14 -4 -3 42.5 9.8
 14 -4 -3 35.2 5.9
 -4 -10 -3 50.69 7.4
 -4 -10 -3 33.6 7.6
 14 -4 -3 43 7.8
 -4 -10 -3 57.29 9
 -4 -10 -3 38.5 7.5
 14 -4 -3 35.2 7.9
 4 10 3 33.7 8.6
 10 -14 3 44.9 5.8
 -14 4 3 36.8 8.2
 10 -14 3 38.8 6.5
 -14 4 3 41.8 5.3
 10 -14 3 48.4 6.7
 17 -7 -3 27 7.2
 -7 -10 -3 17.6 11
 17 -7 -3 32.8 11.7
 -7 -10 -3 27.1 9.2
 -7 -10 -3 29.1 11.3
 -10 17 -3 35.6 10.7
 17 -7 -3 33.8 11
 -7 -10 -3 30.5 9.5
 17 -7 -3 29.1 9.4
 10 -17 3 31.8 9.7
 7 10 3 36 13.9
 10 -17 3 47.4 7.1
 20 -10 -3 1.2 21.1
 -10 -10 -3 21.3 15
 20 -10 -3 11.1 10
 20 -10 -3 -11.7 10
 10 -20 3 32.3 12.4
 10 -20 3 7.3 9.8
 19 -11 -3 8.6 13.3
 19 -11 -3 2.4 7.8
 19 -11 -3 11 11.9
 -11 -8 -3 -0.4 12.2
 -8 19 -3 -4.9 6.3
 19 -11 -3 -8.8 9
 8 -19 3 19.4 8.3
 11 8 3 5.8 9.4
 8 -19 3 -9.8 11.3
 -5 16 -3 11.2 5.7
 16 -11 -3 1.5 8.1
 16 -11 -3 10.2 5.5
 -5 16 -3 4 8
 16 -11 -3 -7.3 5.9
 -11 -5 -3 7.4 7.3
 16 -11 -3 7.9 7.8
 -11 -5 -3 1 8
 11 5 3 5.8 6.4
 11 5 3 6.3 9.5
 5 -16 3 15.8 8.9
 5 -16 3 8.7 6.8
 11 5 3 -4.8 10
 5 -16 3 -5.6 8.5
 11 5 3 7.7 6.8
 -11 -2 -3 6.6 6.4
 -2 13 -3 13.4 5.8
 13 -11 -3 18.2 5.5
 -2 13 -3 5.4 6.5
 13 -11 -3 8 5.1
 13 -11 -3 7.7 5.7
 13 -11 -3 8.9 3.9
 -2 13 -3 16.6 7.8
 -11 -2 -3 5.2 4.3
 -2 13 -3 11.3 4.7
 11 2 3 11 4.5
 11 2 3 11.3 7.1
 2 -13 3 10.7 4.8
 11 2 3 9.7 6.3
 11 2 3 18.9 4.4
 -13 11 3 13.4 3.6
 2 -13 3 12.6 6.4
 2 -13 3 5.7 6.2
 10 -11 -3 52.29 4.8
 1 10 -3 48.8 7
 1 10 -3 40.8 7
 -11 1 -3 49.3 5
 10 -11 -3 42.4 5.8
 1 10 -3 61.69 6.2
 10 -11 -3 43.3 6.6
 10 -11 -3 42.6 5.3
 -11 1 -3 40.5 6.6
 -11 1 -3 52.39 5.4
 1 10 -3 36.9 7.3
 11 -1 3 43.5 5.9
 11 -1 3 50.99 5.3
 -1 -10 3 36.8 6.5
 -10 11 3 45.9 4.7
 11 -1 3 54.99 6
 11 -1 3 34.8 6.6
 -10 11 3 52.49 5.8
 -1 -10 3 41.4 6
 -1 -10 3 45.8 6.8
 -10 11 3 40.5 5.8
 -1 -10 3 49.5 6.7
 4 7 -3 156.68 14.2
 7 -11 -3 168.38 14.1
 -11 4 -3 161.58 14.2
 7 -11 -3 150.58 12.7
 4 7 -3 147.39 12.8
 7 -11 -3 156.28 12.7
 4 7 -3 147.79 13.7
 -4 -7 3 131.89 14
 -4 -7 3 142.69 12.9
 11 -4 3 152.78 12.1
 -4 -7 3 153.88 13.6
 11 -4 3 164.28 13
 -7 11 3 161.68 13.4
 -7 11 3 166.58 12.6
 11 -4 3 161.78 12.2
 11 -4 3 176.38 13
 -4 -7 3 146.29 13.2
 7 4 -3 52.49 7.3
 7 4 -3 46.6 6.4
 7 4 -3 43.5 5.1
 7 4 -3 45.4 5
 7 4 -3 39 6.4
 4 -11 -3 52.29 5.9
 4 -11 -3 42.4 5.2
 4 -11 -3 53.99 6.3
 -7 -4 3 45.6 5.5
 -4 11 3 37.8 5.3
 11 -7 3 49.9 5.6
 -4 11 3 47.1 6.3
 -4 11 3 43.2 6.6
 -7 -4 3 57.99 6.2
 11 -7 3 37.9 4.5
 -7 -4 3 34.8 5.9
 11 -7 3 47.4 4.9
 -7 -4 3 43.6 5.5
 -4 11 3 44.5 4.3
 11 -7 3 39.8 4.3
 10 1 -3 128.49 11.3
 10 1 -3 141.49 12.9
 10 1 -3 124.99 12
 10 1 -3 127.59 11.7
 1 -11 -3 129.49 11.6
 10 1 -3 139.09 13.2
 1 -11 -3 138.09 12.3
 1 -11 -3 124.69 12.6
 -1 11 3 141.29 11.7
 11 -10 3 127.59 10.4
 -1 11 3 132.39 13.3
 -1 11 3 123.59 13.7
 11 -10 3 142.79 10.7
 -10 -1 3 126.99 11.1
 -10 -1 3 125.89 11.9
 11 -10 3 125.89 11.2
 -10 -1 3 135.99 11.6
 -10 -1 3 128.49 13.4
 11 -10 3 141.39 12.2
 13 -2 -3 62.59 6.6
 -2 -11 -3 42.5 8.1
 13 -2 -3 44.5 6.2
 13 -2 -3 54.49 9.1
 13 -2 -3 58.29 8
 -2 -11 -3 38.9 7.6
 13 -2 -3 49 6
 -11 13 -3 53.89 7.6
 -2 -11 -3 45.5 6.7
 -13 2 3 33.6 7.3
 2 11 3 70.09 7.6
 -13 2 3 52.69 6.4
 11 -13 3 57.39 6.9
 11 -13 3 46.8 6.2
 -13 2 3 48.8 7.3
 2 11 3 49.2 8.5
 11 -13 3 55.79 5.8
 2 11 3 41.6 8.8
 -5 -11 -3 18.6 8.7
 -5 -11 -3 20 8
 16 -5 -3 5.2 8.1
 16 -5 -3 0.9 6.1
 -11 16 -3 4.4 8.7
 16 -5 -3 1.8 9.8
 -5 -11 -3 0.3 8.1
 16 -5 -3 2.7 5.9
 -16 5 3 12 4.4
 11 -16 3 1.6 6.7
 -16 5 3 3.5 7.1
 11 -16 3 6.4 6.8
 11 -16 3 9.4 5.5
 5 11 3 3.7 7.2
 -16 5 3 6.3 8.4
 5 11 3 7.8 11.2
 19 -8 -3 4 9.5
 19 -8 -3 30.8 9.1
 19 -8 -3 24.1 13.6
 -11 19 -3 38.1 13.7
 -8 -11 -3 36.1 12.7
 11 -19 3 29.2 8.6
 11 -19 3 30.5 9.6
 8 11 3 31.2 11.2
 21 -12 -3 -9.3 13.1
 21 -12 -3 8 10.7
 -12 -9 -3 0.5 16.8
 9 -21 3 7.3 15.2
 9 -21 3 3.9 12.5
 -6 18 -3 20.3 10
 -6 18 -3 4.3 7.5
 18 -12 -3 -4.8 7.3
 18 -12 -3 -1.7 8.1
 18 -12 -3 -7.6 9.9
 18 -12 -3 -1.9 10.9
 -12 -6 -3 8.1 10.6
 12 6 3 -2.7 8.7
 6 -18 3 -24.9 10.1
 12 6 3 -2.1 12.1
 6 -18 3 -4.4 8.1
 12 6 3 14.6 9.2
 -12 -3 -3 2 9.4
 -3 15 -3 10.1 6.5
 -12 -3 -3 12.9 6.2
 -12 -3 -3 10.7 7.1
 15 -12 -3 6.8 7
 15 -12 -3 10 11.2
 -3 15 -3 21.4 6.2
 15 -12 -3 8.9 4.8
 15 -12 -3 10.9 7.2
 -3 15 -3 12.8 7.7
 12 3 3 9.4 6
 12 3 3 25.5 9.7
 3 -15 3 -0.7 7.9
 12 3 3 11.3 8.7
 3 -15 3 19.7 6.8
 12 3 3 16.4 6.5
 3 -15 3 8.1 7.7
 12 -12 -3 15.8 4.3
 0 12 -3 18.9 4.9
 12 -12 -3 13.4 5.9
 12 -12 -3 22.6 6
 0 12 -3 11.3 6.5
 -12 0 -3 13.6 5.3
 -12 0 -3 11.9 6.5
 0 12 -3 12.2 6.6
 -12 0 -3 19 4.2
 12 -12 -3 16.7 4
 -12 12 3 12.3 4.3
 -12 12 3 20.5 4.8
 12 0 3 10.8 4.3
 0 -12 3 14.7 4.8
 -12 12 3 17.4 3
 0 -12 3 19.9 6.7
 12 0 3 23.4 4.8
 0 -12 3 13.4 5.8
 12 0 3 17 6.9
 9 -12 -3 36.4 5.2
 3 9 -3 31.8 6.6
 -12 3 -3 31.6 6.7
 9 -12 -3 44.5 5.2
 9 -12 -3 43.6 6.4
 3 9 -3 34.8 6.7
 3 9 -3 20 7
 3 9 -3 37.7 5.7
 -3 -9 3 37.6 5.5
 -9 12 3 53.99 4.9
 -3 -9 3 34.9 6
 -9 12 3 44.6 5.9
 12 -3 3 41 5.3
 12 -3 3 40.3 5
 12 -3 3 46.3 4.9
 12 -3 3 52.59 6.4
 -3 -9 3 26.7 5.9
 -3 -9 3 42 6.3
 6 -12 -3 12 5
 6 -12 -3 9 4
 -12 6 -3 8.4 5.8
 6 6 -3 10 5.6
 6 6 -3 10 5.4
 6 -12 -3 2.9 3.7
 6 6 -3 7.3 6.2
 6 6 -3 10.1 3.5
 6 6 -3 8.1 3.3
 12 -6 3 8.1 3
 12 -6 3 11.3 3.8
 12 -6 3 11.8 2.4
 -6 12 3 16.4 3.8
 -6 -6 3 10 4.3
 -6 12 3 6.9 4.9
 -6 12 3 17.4 5.1
 12 -6 3 12.7 4
 -6 -6 3 16 4.1
 12 -6 3 13.7 2.6
 -6 -6 3 12.1 4.7
 -6 -6 3 7.2 5.3
 9 3 -3 27.7 7.2
 9 3 -3 36.8 5
 3 -12 -3 33.6 6.7
 3 -12 -3 48.8 6
 9 3 -3 48.8 5.7
 9 3 -3 30.6 6.5
 9 3 -3 43.3 6.9
 3 -12 -3 51.69 6.6
 12 -9 3 45.2 4.4
 -3 12 3 41.9 5.5
 -3 12 3 46.9 4.7
 -9 -3 3 41.8 5.5
 12 -9 3 42 5.2
 12 -9 3 29.2 5.6
 12 -9 3 35.8 4.4
 -3 12 3 38.1 7.3
 -9 -3 3 39.9 6.3
 -3 12 3 55.79 7.3
 -9 -3 3 49.8 6
 -9 -3 3 35.5 6.6
 12 0 -3 8.5 7.6
 12 0 -3 21.3 4.6
 12 0 -3 22.1 5.5
 0 -12 -3 21.5 8.1
 0 -12 -3 28.6 6.1
 12 0 -3 13.6 4.8
 0 -12 -3 19.7 5.2
 12 0 -3 17.4 6.8
 0 -12 -3 12 6
 12 -12 3 20.6 5.4
 0 12 3 17.3 7.2
 -12 0 3 20.5 7.4
 -12 0 3 20.2 3.9
 12 -12 3 23.4 3.1
 12 -12 3 23.5 4
 -12 0 3 27.1 5.3
 12 -12 3 19.4 3.8
 12 -12 3 22.4 5.8
 12 -12 3 24.3 3.8
 -12 0 3 21.6 6
 0 12 3 20.4 5.7
 -3 -12 -3 25.8 6.5
 15 -3 -3 -3.1 5.7
 15 -3 -3 12.8 8.2
 -12 15 -3 18.6 7.5
 15 -3 -3 3.6 5.7
 -3 -12 -3 21.3 7.8
 15 -3 -3 7.3 10.6
 -15 3 3 13.3 5.1
 12 -15 3 13.5 4.7
 3 12 3 7.4 9.1
 12 -15 3 8.9 6.6
 3 12 3 23.1 6.9
 -15 3 3 7 10.7
 12 -15 3 8.1 5.3
 -12 18 -3 34.1 11.6
 -6 -12 -3 26.2 10.8
 18 -6 -3 32 12.1
 -6 -12 -3 27.1 10.7
 18 -6 -3 16.3 8.2
 18 -6 -3 33.7 8.6
 12 -18 3 54.29 9.1
 6 12 3 42.7 10.6
 -18 6 3 43.9 7.5
 12 -18 3 33.2 10
 -18 6 3 42.1 5.3
 21 -9 -3 19.9 12.3
 21 -9 -3 -4.4 13.5
 -9 -12 -3 -3.1 16.8
 12 -21 3 30.5 11.7
 12 -21 3 -0.1 12.8
 20 -13 -3 14.1 9.3
 20 -13 -3 -6.4 11.1
 -7 20 -3 -2.4 10
 20 -13 -3 -7.5 28
 -13 -7 -3 34.6 14.8
 13 7 3 -4.9 12.6
 7 -20 3 13.8 15.4
 7 -20 3 4.6 11.2
 13 7 3 1.7 11.6
 -4 17 -3 23 6.9
 17 -13 -3 12 9.1
 -4 17 -3 26.4 7.7
 -13 -4 -3 22.6 8.8
 -4 17 -3 36.2 9.9
 17 -13 -3 15.2 6.2
 17 -13 -3 11.9 8.3
 -13 -4 -3 22.7 9.2
 4 -17 3 31 12.4
 13 4 3 27.5 8.6
 13 4 3 4.5 9.5
 4 -17 3 36.6 11.5
 13 4 3 13.6 11.1
 14 -13 -3 61.29 9
 14 -13 -3 59.29 7.2
 -1 14 -3 63.89 9.9
 14 -13 -3 61.19 8.7
 -13 -1 -3 54.79 10.3
 -1 14 -3 69.59 8.6
 -13 -1 -3 73.79 7.8
 -1 14 -3 51.69 9.5
 14 -13 -3 50.39 7
 13 1 3 66.29 11.8
 1 -14 3 88.39 10.4
 1 -14 3 46.5 9.5
 1 -14 3 64.49 8.9
 13 1 3 66.89 10.5
 13 1 3 61.29 9.1
 13 1 3 75.69 8.2
 2 11 -3 4.3 6.6
 11 -13 -3 -5.7 4.8
 11 -13 -3 0.4 5.6
 2 11 -3 -0.8 6.6
 2 11 -3 9.4 5.2
 2 11 -3 5.3 6.9
 -13 2 -3 5.6 6.2
 -13 2 -3 5.1 2.8
 11 -13 -3 4.3 4
 -13 2 -3 5.1 4.1
 13 -2 3 4.2 4.1
 -11 13 3 2.5 4.8
 -11 13 3 -0.7 5.6
 -2 -11 3 5.4 5.3
 13 -2 3 2 6.1
 13 -2 3 6.4 4.8
 13 -2 3 4.1 4
 -2 -11 3 -5.7 4.2
 -2 -11 3 9.4 5.6
 -11 13 3 -2.5 2.9
 5 8 -3 43.1 6.5
 8 -13 -3 60.29 6.7
 5 8 -3 44.5 8.8
 8 -13 -3 54.59 6.7
 5 8 -3 46.3 8.8
 8 -13 -3 60.69 7.7
 5 8 -3 47.4 7.9
 -13 5 -3 58.29 8.1
 13 -5 3 55.09 5.8
 -5 -8 3 53.29 7.5
 -8 13 3 46.5 8.3
 -5 -8 3 49.4 6.9
 -5 -8 3 44.6 7.6
 13 -5 3 64.29 7
 -8 13 3 70.49 6.3
 13 -5 3 54.19 6.6
 -5 -8 3 61.39 7.5
 -8 13 3 68.69 7.4
 13 -5 3 58.59 6.2
 5 -13 -3 22.7 6.1
 8 5 -3 7.1 6.5
 8 5 -3 4.8 7.3
 8 5 -3 15.4 4.1
 5 -13 -3 9.6 4.6
 8 5 -3 24.6 6.4
 5 -13 -3 36 5.2
 8 5 -3 14.1 4.4
 -8 -5 3 5 5.6
 -5 13 3 26.4 4.9
 -8 -5 3 8.3 4.9
 13 -8 3 17.2 4.7
 -5 13 3 25.7 6.4
 13 -8 3 18.7 4.6
 -5 13 3 14.1 7.2
 -8 -5 3 7.7 5
 -5 13 3 18.2 3.4
 13 -8 3 20.3 3.2
 -8 -5 3 15.9 6
 11 2 -3 12.5 6.5
 11 2 -3 6.7 4.4
 2 -13 -3 10.6 4.8
 11 2 -3 4.9 5.8
 2 -13 -3 6.6 5.6
 2 -13 -3 8.1 5.8
 11 2 -3 8.9 4.4
 -11 -2 3 6.1 6
 13 -11 3 8.1 2.9
 13 -11 3 1.5 2.9
 13 -11 3 8.3 4.8
 -2 13 3 9 7.3
 13 -11 3 6.1 4.7
 -2 13 3 -2.8 4.6
 -2 13 3 2.7 7.1
 -11 -2 3 4.4 6.5
 -11 -2 3 9.1 5.2
 -11 -2 3 -2.6 4
 13 -11 3 11.8 4.8
 -1 -13 -3 21.8 7
 -1 -13 -3 30.3 6.9
 14 -1 -3 17.5 6.3
 -13 14 -3 20.2 8
 14 -1 -3 22.3 6.2
 14 -1 -3 23.1 10
 14 -1 -3 29.2 8.3
 1 13 3 15.3 6.7
 -14 1 3 20.4 5.9
 13 -14 3 30.6 5.1
 13 -14 3 26.4 7.4
 -14 1 3 24.8 7.3
 13 -14 3 22.6 4.6
 17 -4 -3 -6.8 10.6
 -4 -13 -3 -8.6 8.7
 -4 -13 -3 -7.8 8.7
 17 -4 -3 0.9 7
 17 -4 -3 4.7 7.2
 -13 17 -3 11.5 9.6
 13 -17 3 10.6 6.2
 13 -17 3 -3.2 8.3
 -17 4 3 12.2 8.4
 -17 4 3 6.9 6.8
 13 -17 3 -1.2 6.3
 4 13 3 -2.1 8
 20 -7 -3 21.2 10.6
 -13 20 -3 -9.5 15.1
 20 -7 -3 7.9 11.9
 -7 -13 -3 25.8 15.5
 7 13 3 20.8 13.9
 13 -20 3 5.1 9.7
 13 -20 3 7.1 10.6
 19 -14 -3 4.9 12.7
 19 -14 -3 -12.6 9.8
 -5 19 -3 12.4 12
 -14 -5 -3 10 12.6
 19 -14 -3 -1.6 8.5
 5 -19 3 25.8 14.7
 14 5 3 -4.2 10.5
 14 5 3 0.9 14.8
 5 -19 3 5.7 10.7
 14 5 3 9.5 10.6
 -2 16 -3 7.3 9.2
 -2 16 -3 -3.9 9.3
 16 -14 -3 0.4 5.7
 -2 16 -3 11.1 7.3
 -14 -2 -3 9 8.4
 16 -14 -3 2.6 6.5
 16 -14 -3 2.4 8.5
 -14 -2 -3 2.7 7.3
 -14 -2 -3 11.7 11.8
 16 -14 -3 2.8 7.9
 2 -16 3 0.1 9.6
 14 2 3 14 7.9
 14 2 3 13.7 7.2
 14 2 3 -5.5 11.9
 14 2 3 0.2 9.7
 2 -16 3 9.5 8.1
 13 -14 -3 103.29 11.5
 13 -14 -3 99.69 11.5
 1 13 -3 100.39 12.6
 1 13 -3 93.19 12.6
 13 -14 -3 106.09 11.1
 -14 1 -3 102.89 12.7
 -14 1 -3 111.39 11.8
 -14 1 -3 133.39 10.2
 14 -1 3 119.59 12.4
 14 -1 3 124.99 12.1
 -1 -13 3 117.59 11.8
 -1 -13 3 86.99 11.7
 14 -1 3 129.99 14.9
 -1 -13 3 114.49 12.9
 -13 14 3 96.09 10.8
 4 10 -3 -0.2 7.6
 4 10 -3 0.7 4.7
 4 10 -3 2.3 7.8
 4 10 -3 4.3 7
 10 -14 -3 7.1 4.8
 10 -14 -3 2.9 4.1
 -14 4 -3 3.3 6.5
 10 -14 -3 4.6 6.2
 -10 14 3 0.2 5.8
 14 -4 3 4.1 5.7
 14 -4 3 5.4 4.1
 -10 14 3 -0.2 3.6
 14 -4 3 -3.2 4
 -4 -10 3 2.2 6.2
 14 -4 3 8.3 4.5
 7 -14 -3 7.9 4.8
 7 7 -3 5.7 3.9
 7 7 -3 5.5 7.5
 7 7 -3 1.6 4
 7 7 -3 -1.4 7.8
 7 -14 -3 12.3 6.2
 7 -14 -3 7.3 4.8
 -7 -7 3 13.7 5.6
 -7 14 3 1.1 6.9
 -7 -7 3 7.3 5.1
 -7 -7 3 -7.8 10.1
 -7 14 3 2.6 5.7
 14 -7 3 8.5 5.5
 -7 14 3 2.2 4.4
 14 -7 3 8.3 3.2
 14 -7 3 -1.4 4.3
 -7 -7 3 -0.3 6
 10 4 -3 28 5
 10 4 -3 31.1 8.9
 10 4 -3 20.5 7
 4 -14 -3 30.6 6.1
 4 -14 -3 17.9 6.5
 10 4 -3 38.8 11
 10 4 -3 16.1 7.6
 4 -14 -3 20 6.9
 -4 14 3 26.1 5.9
 -4 14 3 25.1 3.8
 -10 -4 3 21.4 6.8
 14 -10 3 24 3.9
 -10 -4 3 10.7 5.6
 -10 -4 3 31.4 6.2
 14 -10 3 22.4 6.3
 -10 -4 3 25.1 7.1
 14 -10 3 30.5 5.6
 14 -10 3 16.4 5.4
 -4 14 3 7.6 8.3
 -4 14 3 31.1 7.6
 -4 14 3 26.9 5.2
 1 -14 -3 38 7.6
 13 1 -3 41 7.8
 1 -14 -3 50.29 9.1
 13 1 -3 20.2 8.8
 13 1 -3 42 7.1
 13 1 -3 38.1 7
 -1 14 3 48.2 7.9
 14 -13 3 47.9 5.8
 14 -13 3 54.79 5.2
 14 -13 3 42.2 7
 -1 14 3 49 9.9
 -13 -1 3 57.39 7.8
 14 -13 3 39.1 6
 14 -13 3 43.9 5.3
 14 -13 3 48.7 8.5
 -13 -1 3 48 8.3
 -2 -14 -3 12.9 10.2
 16 -2 -3 -4 7.2
 -14 16 -3 -5 8.4
 -2 -14 -3 20.1 8.1
 16 -2 -3 4.6 7.2
 16 -2 -3 -9.9 10.1
 16 -2 -3 9.7 5.8
 14 -16 3 4.5 5.3
 2 14 3 6.4 8.1
 -16 2 3 -2.3 8.2
 14 -16 3 7.3 5.5
 14 -16 3 -2.6 8.3
 14 -16 3 3.3 8.2
 -16 2 3 6.8 6.6
 -14 19 -3 10.8 12.2
 -5 -14 -3 25.6 15.2
 -5 -14 -3 40.9 13.8
 19 -5 -3 9.1 9.5
 19 -5 -3 27.1 10.7
 14 -19 3 2.9 8.5
 5 14 3 0.6 12.4
 14 -19 3 0 11.1
 18 -15 -3 5.8 11.7
 -15 -3 -3 7.4 10.3
 -3 18 -3 3.4 10.3
 18 -15 -3 6.3 7.9
 18 -15 -3 9 10.3
 -15 -3 -3 6.2 10.4
 3 -18 3 24.8 11
 15 3 3 2.5 10
 15 3 3 7.2 12.4
 15 3 3 20.8 9.5
 3 -18 3 7.6 14.1
 -15 0 -3 17.6 8.4
 15 -15 -3 14.4 8.9
 -15 0 -3 12.9 11.1
 -15 0 -3 15.1 5.8
 0 15 -3 1 9.7
 0 15 -3 13.3 7.9
 15 -15 -3 25 9.1
 15 -15 -3 14.5 5.7
 -15 15 3 16.2 7
 15 0 3 9.5 10.4
 15 0 3 11.5 8.4
 15 0 3 19.1 7.4
 15 0 3 18.5 7.6
 0 -15 3 21.8 8.5
 0 -15 3 39.6 10.6
 12 -15 -3 38.6 8.7
 12 -15 -3 40.8 8.5
 3 12 -3 38.6 7.9
 3 12 -3 30.3 9.7
 -15 3 -3 36.6 10.6
 3 12 -3 29.7 9.8
 12 -15 -3 44.7 6.7
 -3 -12 3 37.9 7.9
 15 -3 3 25.1 6.8
 15 -3 3 42.5 8.7
 -3 -12 3 34.3 8.4
 15 -3 3 46.1 6.9
 -12 15 3 37.1 4.6
 -12 15 3 37.4 8.3
 15 -3 3 31.7 6.3
 -12 15 3 36.3 6.2
 -15 6 -3 14.4 8.5
 6 9 -3 5.8 5.3
 9 -15 -3 10.2 7.3
 6 9 -3 16.1 8.4
 9 -15 -3 16.2 5.6
 9 -15 -3 14.7 5.6
 6 9 -3 6.3 9.3
 -6 -9 3 11.9 11.3
 15 -6 3 8.9 4.3
 15 -6 3 17.8 6
 15 -6 3 13.4 5.4
 -9 15 3 19.1 6.3
 -6 -9 3 9.7 6.1
 -9 15 3 12.4 7.7
 -9 15 3 7.4 4.6
 6 -15 -3 30 8.9
 9 6 -3 10.5 4.7
 9 6 -3 2.8 4.8
 9 6 -3 5.4 8.4
 9 6 -3 12.9 9.9
 6 -15 -3 19.7 6.5
 15 -9 3 8.4 6
 -6 15 3 12.5 8.3
 15 -9 3 12.8 3.7
 -6 15 3 18.4 7.5
 -6 15 3 16.3 5.9
 -9 -6 3 10.2 7.9
 15 -9 3 17.6 9
 -9 -6 3 18.5 7.4
 -9 -6 3 15.4 6.7
 3 -15 -3 4 8
 3 -15 -3 6 7.5
 3 -15 -3 12.7 6.6
 12 3 -3 10.4 8.2
 12 3 -3 -2.7 5.5
 12 3 -3 6.7 5.9
 12 3 -3 1.8 8.2
 -12 -3 3 15 7.7
 -12 -3 3 7.4 5.7
 -3 15 3 4.8 8.6
 -3 15 3 25.3 9.7
 -3 15 3 7.1 4
 -3 15 3 8 6.6
 15 -12 3 14.5 4
 15 -12 3 9.9 7.2
 -12 -3 3 12.5 6.8
 15 -12 3 9.8 6.1
 15 -12 3 9.2 9.8
 0 -15 -3 21.1 10.1
 15 0 -3 -0.4 7.7
 0 -15 -3 -0.9 7.7
 15 0 -3 -11 6.5
 15 0 -3 -0.5 6.8
 15 0 -3 -2.2 11.6
 15 -15 3 11.3 9.4
 15 -15 3 3.4 4.8
 -15 0 3 9.2 7.3
 0 15 3 -1.9 7.7
 15 -15 3 14.4 7.6
 15 -15 3 2.5 4.4
 0 15 3 -0.4 9
 -15 0 3 7.2 8.2
 0 15 3 -9.6 11.6
 18 -3 -3 -1.9 8.6
 18 -3 -3 -0.5 9.9
 -3 -15 -3 11 10.9
 -15 18 -3 9.3 11.8
 -3 -15 -3 2.1 12.8
 15 -18 3 20.5 12
 -18 3 3 1.1 7.2
 3 15 3 17.9 11.2
 15 -18 3 9.2 9.9
 15 -18 3 4.4 7
 -4 20 -3 6.6 14.5
 20 -16 -3 1.8 10.7
 -16 -4 -3 29.4 15.9
 4 -20 3 -11.8 26.2
 4 -20 3 8.7 15.3
 16 4 3 3.4 13.2
 16 4 3 5 13.1
 17 -16 -3 -1.5 10.8
 -1 17 -3 -12.7 9.8
 -16 -1 -3 0.8 8
 17 -16 -3 -20 9.5
 -1 17 -3 -7.2 13.8
 -16 -1 -3 7.9 10
 -1 17 -3 -8.2 11.7
 17 -16 -3 4.8 7.4
 16 1 3 -9.9 11.2
 16 1 3 5.8 8.8
 1 -17 3 7.8 10.9
 16 1 3 2.3 9.5
 1 -17 3 6.8 14
 2 14 -3 17.4 11.1
 14 -16 -3 18.5 9.5
 -16 2 -3 13.2 10.8
 2 14 -3 7.2 12.3
 2 14 -3 29.7 8.5
 14 -16 -3 11.9 9.3
 16 -2 3 27 8.4
 16 -2 3 40.7 8.2
 -14 16 3 14 8.2
 -2 -14 3 44.5 8.8
 16 -2 3 24.8 7.6
 16 -2 3 18.7 10.1
 -2 -14 3 7.6 9.5
 11 -16 -3 14.5 5.7
 11 -16 -3 9.8 7.3
 5 11 -3 5.5 9.7
 11 -16 -3 17.3 8.3
 5 11 -3 8.5 10.4
 5 11 -3 4 11.2
 16 -5 3 5.9 7.5
 -11 16 3 12.4 4.5
 16 -5 3 -3.5 5.3
 16 -5 3 5.5 5.8
 -11 16 3 -3.7 8.5
 -5 -11 3 12.1 9
 -5 -11 3 4.1 6.9
 8 -16 -3 1.6 7.9
 8 -16 -3 -1.3 6.4
 8 8 -3 4.9 9.9
 8 8 -3 -4.8 5.6
 8 -16 -3 -5.5 5.8
 8 8 -3 8.5 5.7
 -8 -8 3 7.1 8.4
 16 -8 3 -0.2 4.3
 16 -8 3 2.2 5.7
 -8 16 3 0.4 5.5
 16 -8 3 -4.1 6.2
 -8 16 3 5.7 8.5
 -8 -8 3 0.5 6.8
 -8 16 3 7 7.7
 11 5 -3 35.8 10.2
 5 -16 -3 61.29 9.8
 11 5 -3 42.7 7
 5 -16 -3 47.9 8.3
 11 5 -3 35 10.2
 11 5 -3 32.6 7.3
 5 -16 -3 35.9 10
 11 5 -3 36.4 12.3
 -11 -5 3 43.5 8.9
 -11 -5 3 29.9 9.2
 -11 -5 3 36.8 10.8
 -5 16 3 44.6 5.1
 16 -11 3 42.1 5.6
 16 -11 3 59.59 8.9
 -5 16 3 55.19 6
 -11 -5 3 41.4 7.8
 16 -11 3 41.6 8.8
 -5 16 3 42.3 9.5
 -5 16 3 52.59 8
 14 2 -3 17 9.4
 14 2 -3 17.4 7.4
 14 2 -3 19.2 7.5
 2 -16 -3 22 10.1
 2 -16 -3 21 8
 16 -14 3 9.5 6.4
 -14 -2 3 9.3 8.7
 -2 16 3 27.4 6.1
 16 -14 3 20.1 4.9
 16 -14 3 11.7 7.8
 -14 -2 3 9.3 8.8
 16 -14 3 17.4 5.2
 -2 16 3 26.2 11
 -2 16 3 14.7 8.3
 -2 16 3 12.4 8.6
 16 -14 3 5.8 9
 -1 -16 -3 -16.8 11.8
 17 -1 -3 -9.4 8.9
 17 -1 -3 16 9.6
 17 -1 -3 3.1 11.9
 -1 -16 -3 15.5 10.1
 16 -17 3 3.4 9.8
 -17 1 3 14.5 9
 1 16 3 -9.9 12
 16 -17 3 5.1 10.7
 16 -17 3 -1.2 5.5
 1 16 3 -3.5 10.3
 -17 1 3 10.7 10.3
 16 -17 3 6.9 6.8
 20 -4 -3 6.5 12.6
 -4 -16 -3 31 27.9
 20 -4 -3 -18.7 17.4
 4 16 3 -7.6 18.4
 16 -20 3 8.5 10.2
 16 -20 3 17.6 19.6
 19 -17 -3 23.1 14.4
 -2 19 -3 -9.3 12.8
 19 -17 -3 -8.2 9.8
 2 -19 3 1.2 14.3
 17 2 3 0.9 12.4
 17 2 3 12.9 13.2
 2 -19 3 0.2 20.6
 16 -17 -3 5.7 7.6
 1 16 -3 7.6 10.1
 1 16 -3 19.2 12.7
 16 -17 -3 0.2 10.8
 16 -17 -3 11 10
 -17 1 -3 -2.3 7.6
 17 -1 3 -2.5 8.4
 17 -1 3 0.9 15.5
 -1 -16 3 -7.2 10
 17 -1 3 6.7 9.2
 -1 -16 3 4.4 12.7
 -17 4 -3 30 17.6
 13 -17 -3 38.8 9.5
 4 13 -3 31.9 12.4
 4 13 -3 12.5 9.1
 13 -17 -3 31.7 10.1
 13 -17 -3 36.4 7.7
 17 -4 3 37.1 11.1
 17 -4 3 29.3 5.6
 -13 17 3 27.6 6.2
 -4 -13 3 24 8.9
 17 -4 3 36.6 10.1
 -13 17 3 15.5 10
 17 -4 3 35.9 12.5
 -13 17 3 33.2 4.8
 -4 -13 3 37.9 11.4
 7 10 -3 -1.5 6.3
 10 -17 -3 -2.1 6.8
 10 -17 -3 -1.1 6.6
 10 -17 -3 6.5 9
 -17 7 -3 0.4 12
 7 10 -3 12.5 12.5
 -7 -10 3 8.5 8.4
 17 -7 3 2.5 5.7
 -10 17 3 2.1 9.6
 17 -7 3 5.8 8.4
 17 -7 3 -0.7 6.8
 -10 17 3 8.9 5.5
 -7 -10 3 2.2 8.9
 10 7 -3 7 7
 10 7 -3 11.7 10.9
 10 7 -3 -8.4 6.1
 10 7 -3 3 15.5
 7 -17 -3 9.6 7.5
 7 -17 -3 11 8.5
 17 -10 3 8.9 9.6
 -7 17 3 15.4 7.2
 -10 -7 3 7 10.1
 -7 17 3 20.5 8.7
 17 -10 3 -1.3 6.7
 17 -10 3 5 4.7
 17 -10 3 -0.2 7.7
 -10 -7 3 6.9 8.3
 -10 -7 3 1.9 7.9
 13 4 -3 19.2 11
 13 4 -3 23 7.4
 13 4 -3 15.9 8.3
 4 -17 -3 51.09 11.5
 4 -17 -3 42.7 9.3
 -4 17 3 36.6 8
 17 -13 3 32.4 10.1
 -4 17 3 27.9 5
 17 -13 3 23.5 8.6
 -13 -4 3 46.8 9.8
 17 -13 3 24.9 5.7
 -4 17 3 8.3 8.8
 -13 -4 3 18.3 8.1
 17 -13 3 26.3 10
 16 1 -3 23.5 9.7
 1 -17 -3 50.19 10.9
 16 1 -3 -1.6 9.3
 1 -17 -3 28 13.9
 16 1 -3 23.7 11.3
 -16 -1 3 3.6 10.6
 -16 -1 3 9.7 12.6
 -1 17 3 8.9 10.2
 17 -16 3 13.5 10.9
 17 -16 3 23.5 9.8
 -1 17 3 25.2 8.2
 17 -16 3 25.9 6.8
 -1 17 3 17.9 11.7
 -2 -17 -3 6.5 14.9
 19 -2 -3 32 13.2
 -2 -17 -3 20 22.2
 19 -2 -3 -1.2 12.8
 2 17 3 -9.4 14.9
 17 -19 3 6 15.6
 17 -19 3 -3.9 9.5
 0 18 -3 -5 13.2
 18 -18 -3 -3.1 14.8
 18 -18 -3 -10.4 9.5
 0 -18 3 30.7 14.8
 18 0 3 0.8 12.2
 0 -18 3 12.4 22.3
 18 0 3 -27.9 11.8
 15 -18 -3 8.3 8.2
 15 -18 -3 4.2 11.7
 15 -18 -3 19.4 14
 3 15 -3 -5.2 10.6
 -15 18 3 19 17.2
 -3 -15 3 42.5 14.8
 -3 -15 3 -0.9 10.3
 18 -3 3 14 9.7
 18 -3 3 3.8 9.3
 18 -3 3 19.8 14.8
 12 -18 -3 6.7 7.3
 6 12 -3 -0.1 15.2
 12 -18 -3 -2.3 11.3
 -12 18 3 2.5 5.3
 18 -6 3 0.2 8.5
 18 -6 3 9.3 24.8
 -6 -12 3 -0.3 9.1
 18 -6 3 12.8 7.2
 18 -6 3 -7.6 9.6
 -12 18 3 -9.1 10.7
 -6 -12 3 2.5 11.2
 -12 18 3 -8.3 13
 9 9 -3 11.1 6.8
 9 9 -3 10.4 15.2
 9 -18 -3 5.2 8.8
 9 -18 -3 25 8.5
 -9 -9 3 6.2 9
 -9 18 3 -11.4 9.1
 18 -9 3 9.3 8.4
 18 -9 3 14.3 11.7
 18 -9 3 13 6
 18 -9 3 16.7 9.4
 -9 18 3 13 7.3
 -9 -9 3 -4 9.8
 12 6 -3 31.4 13.2
 12 6 -3 20.3 9
 6 -18 -3 25.7 11.1
 12 6 -3 34.1 8.7
 6 -18 -3 35 9.4
 -12 -6 3 28.5 13.8
 -6 18 3 26.2 9.7
 18 -12 3 22.6 10.8
 18 -12 3 28.9 9.6
 18 -12 3 16.1 8
 -6 18 3 26.8 10.7
 -12 -6 3 21.3 9.4
 18 -12 3 27.9 6.1
 -12 -6 3 33.8 10.9
 3 -18 -3 15 10.7
 3 -18 -3 -14.9 13.1
 15 3 -3 12.2 12.6
 15 3 -3 -9.1 9.6
 15 3 -3 -9.6 8.7
 -3 18 3 13.8 6.4
 18 -15 3 13.7 6.5
 -3 18 3 7.9 10.8
 -15 -3 3 2.3 11.3
 18 -15 3 12.2 10.6
 18 -15 3 5.5 11.1
 18 -15 3 8 6
 -15 -3 3 15.4 12.1
 18 0 -3 8 12.6
 0 -18 -3 10.4 14.1
 0 -18 -3 2 16.2
 18 0 -3 -3.8 11.3
 18 -18 3 16 9.1
 18 -18 3 17.4 15.2
 0 18 3 -6.9 13.6
 0 18 3 23.5 12.9
 17 -19 -3 28 15.8
 17 -19 -3 17.7 10.3
 2 17 -3 30.5 15.2
 19 -2 3 17.3 12.3
 -2 -17 3 15.6 16.7
 -2 -17 3 30.9 29.2
 19 -2 3 22.2 12.5
 14 -19 -3 -0.2 8.8
 14 -19 -3 -15.2 12.4
 5 14 -3 21.4 28.9
 5 14 -3 18.4 11.8
 -5 -14 3 6.9 16.3
 19 -5 3 5 9.6
 19 -5 3 3.8 10.4
 19 -5 3 -3.6 14.3
 -5 -14 3 5.3 11.8
 -14 19 3 -3.2 12.4
 8 11 -3 10.4 8.9
 11 -19 -3 6 9.3
 11 -19 -3 16.4 7.9
 19 -8 3 -6.9 8.1
 19 -8 3 5.7 10.7
 19 -8 3 3.6 9.4
 -8 -11 3 3.6 11.2
 -8 -11 3 2.9 11.8
 19 -8 3 -2.1 17.9
 -11 19 3 8.3 6.6
 -11 19 3 6.9 15.9
 8 -19 -3 8.7 9.9
 8 -19 -3 22.9 9.7
 11 8 -3 19.7 8.6
 11 8 -3 12.3 9.2
 -8 19 3 20 11.5
 19 -11 3 10.1 12.5
 -11 -8 3 7.8 10.7
 19 -11 3 2.2 10.3
 19 -11 3 8.7 9.3
 19 -11 3 3.9 6.7
 -11 -8 3 18.6 11.4
 -8 19 3 10.6 9.2
 14 5 -3 25.4 10.3
 5 -19 -3 19.2 14
 14 5 -3 8.1 14.1
 5 -19 -3 12.2 11.8
 14 5 -3 2.8 9.9
 19 -14 3 11.9 7.2
 -5 19 3 12.1 12.4
 19 -14 3 37.3 10.8
 -14 -5 3 12.7 12.6
 19 -14 3 15.1 11.1
 -5 19 3 16.6 14.6
 2 -19 -3 18.5 14.6
 17 2 -3 4.9 12.3
 2 -19 -3 -18.5 17.8
 17 2 -3 -14.5 13.2
 19 -17 3 -10.9 15.6
 -17 -2 3 -13 13.2
 -2 19 3 2 14
 16 -20 -3 6.4 11.1
 4 16 -3 17.8 15.9
 20 -4 3 5.5 14
 20 -4 3 15.6 13
 13 -20 -3 4.4 9.9
 7 13 -3 6.2 13.5
 20 -7 3 9.1 10.1
 20 -7 3 18.7 11.6
 -7 -13 3 7.2 15
 20 -7 3 -8.9 13.8
 -7 -13 3 -3.6 14.1
 10 -20 -3 2.8 10.6
 10 10 -3 8.9 9.7
 10 -20 -3 15.3 10.4
 -10 -10 3 22.4 12.8
 20 -10 3 -10.4 18
 20 -10 3 -3.4 10.1
 -10 20 3 -7.1 9.4
 20 -10 3 -6.5 12.7
 -10 -10 3 -9.7 13.3
 13 7 -3 23.9 10.5
 13 7 -3 9.9 12.3
 7 -20 -3 30.2 14.2
 7 -20 -3 26.9 12.7
 -13 -7 3 21.2 14.5
 20 -13 3 21.7 10.7
 -13 -7 3 48.4 12.8
 -7 20 3 50.49 13
 -7 20 3 34.9 15.2
 20 -13 3 3.2 8.3
 16 4 -3 4.6 15.5
 16 4 -3 7.1 18.7
 4 -20 -3 -19.6 17.7
 4 -20 -3 11.7 21.1
 -4 20 3 14.3 15
 20 -16 3 7.3 10.4
 20 -16 3 8.9 15.9
 -16 -4 3 18.5 15.3
 12 -21 -3 -5.1 11.5
 -9 -12 3 -8.2 16.2
 21 -9 3 14.7 11.2
 -9 -12 3 9.2 16.1
 21 -9 3 6.4 12.5
 9 -21 -3 17 14
 9 -21 -3 9 13.4
 21 -12 3 1.9 10
 -12 -9 3 1.1 14.1
 -12 -9 3 5.9 16.1
 21 -12 3 16.5 12.6
 -9 21 3 6.1 19.5
 1 -1 -4 2124.49 158.58
 0 1 -4 2231.18 158.58
 1 -1 -4 2236.98 158.68
 -1 0 -4 2162.18 158.78
 0 1 -4 2202.98 158.68
 1 -1 -4 2185.48 158.68
 -1 0 -4 2153.28 158.58
 -1 0 -4 2139.99 158.58
 1 -1 -4 2166.78 158.68
 0 1 -4 2197.38 158.58
 0 1 -4 2233.88 158.58
 0 -1 4 2181.58 158.68
 0 -1 4 2222.48 158.68
 1 0 4 2107.79 158.58
 0 -1 4 2198.58 158.58
 -1 1 4 2218.88 158.68
 1 0 4 2183.78 158.58
 -1 1 4 2150.88 158.58
 -1 1 4 2246.88 158.78
 0 -1 4 2240.28 158.58
 1 0 4 2225.18 158.78
 0 -1 4 2256.27 158.78
 -1 1 4 2162.88 158.68
 -1 3 -4 5675.63 398.56
 -2 -1 -4 5400.66 398.46
 3 -2 -4 5611.84 398.86
 -1 3 -4 5477.05 398.66
 -1 3 -4 5500.75 398.76
 -1 3 -4 5587.24 398.76
 3 -2 -4 5358.86 398.56
 3 -2 -4 5517.75 398.66
 -2 -1 -4 5461.75 398.56
 3 -2 -4 5499.15 398.56
 -2 -1 -4 5529.65 398.76
 1 -3 4 5580.94 398.66
 1 -3 4 5670.13 399.36
 -3 2 4 5569.94 398.76
 1 -3 4 5742.13 398.86
 -3 2 4 5617.04 398.76
 1 -3 4 5318.47 398.86
 2 1 4 5453.45 398.56
 2 1 4 5222.78 399.06
 2 1 4 5263.17 398.56
 -3 2 4 5641.04 398.66
 -3 2 4 5561.14 398.66
 -2 2 -4 208.78 15.9
 2 0 -4 225.58 15.9
 2 0 -4 222.88 15.9
 2 0 -4 200.68 16
 2 0 -4 224.38 16
 0 -2 -4 206.38 16
 0 -2 -4 215.28 16
 0 -2 -4 215.48 15.9
 -2 0 4 218.18 15.9
 -2 0 4 221.48 16
 -2 0 4 223.98 16
 -2 0 4 219.88 16
 2 -2 4 204.98 15.9
 2 -2 4 213.98 16
 0 2 4 218.38 16
 0 2 4 210.48 15.9
 -2 0 4 212.28 16
 0 2 4 209.48 16
 -3 -2 -4 1795.92 131.19
 -2 5 -4 1767.12 131.09
 -3 -2 -4 1770.12 131.19
 -2 5 -4 1860.11 131.39
 -2 5 -4 1873.91 131.09
 5 -3 -4 1776.12 131.29
 5 -3 -4 1818.32 131.39
 5 -3 -4 1843.22 131.29
 -2 5 -4 1835.02 131.09
 5 -3 -4 1817.62 131.19
 -3 -2 -4 1775.02 131.19
 3 2 4 1826.12 131.19
 -5 3 4 1798.32 131.19
 3 2 4 1747.03 131.19
 -5 3 4 1782.72 131.19
 2 -5 4 1835.32 131.39
 2 -5 4 1844.92 131.19
 3 2 4 1794.02 131.29
 2 -5 4 1826.42 131.19
 2 -5 4 1819.62 131.09
 -5 3 4 1815.42 131.39
 -5 3 4 1798.92 131.29
 3 2 4 1815.12 131.39
 -3 1 -4 86.89 7.4
 2 -3 -4 84.79 7.6
 1 2 -4 96.99 7.8
 2 -3 -4 91.49 7.5
 1 2 -4 104.49 7.5
 1 2 -4 98.19 7.7
 2 -3 -4 92.79 7.6
 1 2 -4 108.09 7.6
 1 2 -4 101.79 7.6
 -2 3 4 98.29 7.6
 3 -1 4 91.09 7.1
 -1 -2 4 113.99 7.8
 -1 -2 4 102.89 7.7
 -2 3 4 98.59 7.4
 -1 -2 4 98.99 7.5
 -1 -2 4 102.49 7.5
 3 -1 4 76.99 7.4
 -2 3 4 88.19 7.6
 -1 -2 4 99.99 7.8
 3 -1 4 91.89 7.1
 -3 4 -4 263.37 20.3
 -1 -3 -4 290.27 20.5
 4 -1 -4 269.57 20.4
 4 -1 -4 273.37 20.5
 -1 -3 -4 299.07 20.5
 4 -1 -4 276.37 20.5
 4 -1 -4 256.97 20.5
 -1 -3 -4 290.97 20.5
 -3 4 -4 266.47 20.5
 1 3 4 306.77 20.7
 1 3 4 297.97 20.6
 3 -4 4 277.67 20.5
 -4 1 4 267.97 20.4
 1 3 4 294.67 20.5
 -4 1 4 258.27 20.6
 -4 1 4 269.77 20.5
 -4 1 4 274.77 20.4
 3 -4 4 261.87 20.1
 3 -4 4 257.67 20.1
 -4 -3 -4 999.2 74.09
 7 -4 -4 1014.7 73.99
 -3 7 -4 1040.1 74.39
 7 -4 -4 1056.19 74.09
 -3 7 -4 1000.5 73.89
 7 -4 -4 1040 74.19
 7 -4 -4 1070.69 74.29
 -3 7 -4 1067.59 73.89
 -3 7 -4 981.6 73.79
 -4 -3 -4 1008.3 74.19
 -4 -3 -4 978 73.99
 4 3 4 983.9 74.29
 3 -7 4 1006.5 73.99
 3 -7 4 1029.7 74.29
 4 3 4 1015.7 74.09
 3 -7 4 981 73.89
 -7 4 4 1043.3 73.99
 4 3 4 995.3 74.09
 3 -7 4 1000.1 73.99
 -7 4 4 1043.2 73.99
 4 3 4 994.7 74.19
 -7 4 4 1018.1 73.59
 -7 4 4 1028.5 74.39
 4 -4 -4 31.3 3.5
 0 4 -4 33.4 3.5
 -4 0 -4 33.8 3.7
 -4 0 -4 29.8 3.2
 4 -4 -4 29.6 3.4
 4 -4 -4 26 3.3
 0 4 -4 33.9 3.9
 0 4 -4 33.8 3.6
 0 4 -4 31 3.4
 4 -4 -4 30.6 3.5
 0 -4 4 33.2 3.8
 -4 4 4 31.5 3.3
 0 -4 4 33.5 3.7
 4 0 4 32 3.3
 4 0 4 35.8 3.6
 4 0 4 32 3
 0 -4 4 30.6 3.5
 0 -4 4 28 3.3
 -4 4 4 32.3 3.3
 -4 4 4 40.3 3.6
 0 -4 4 31.8 3.3
 -4 4 4 36.5 3.5
 3 1 -4 431.66 32.8
 3 1 -4 425.76 32.9
 1 -4 -4 448.26 32.8
 3 1 -4 428.56 32.8
 3 1 -4 447.36 32.7
 1 -4 -4 454.05 32.8
 3 1 -4 440.06 32.8
 -3 -1 4 442.76 32.8
 4 -3 4 453.35 32.7
 -3 -1 4 441.16 32.8
 -3 -1 4 454.45 32.9
 -1 4 4 470.75 32.7
 -3 -1 4 445.26 32.8
 -1 4 4 444.96 32.8
 -3 -1 4 435.06 32.7
 -1 4 4 461.85 32.8
 -1 4 4 469.45 32.9
 4 -3 4 453.45 32.7
 -4 6 -4 300.07 21.4
 -2 -4 -4 277.87 21.8
 -2 -4 -4 293.97 21.9
 6 -2 -4 289.37 21.6
 6 -2 -4 299.37 21.8
 -2 -4 -4 282.47 21.8
 6 -2 -4 272.77 21.9
 -2 -4 -4 271.17 21.7
 -4 6 -4 308.37 21.9
 6 -2 -4 307.17 21.8
 -6 2 4 290.47 22
 2 4 4 280.27 21.9
 -6 2 4 276.17 21.4
 2 4 4 279.37 22.1
 -6 2 4 299.97 21.7
 4 -6 4 284.27 21.4
 4 -6 4 302.77 21.5
 -6 2 4 305.27 21.7
 4 -6 4 300.57 21.8
 4 -6 4 305.17 21.4
 -4 9 -4 34.6 3.1
 -5 -4 -4 28.4 3.8
 -5 -4 -4 12.3 6
 -4 9 -4 31.1 5.6
 -4 9 -4 23.9 3.6
 -4 9 -4 27.1 3.2
 9 -5 -4 27.4 4.6
 9 -5 -4 31.5 3.4
 9 -5 -4 26.3 4.2
 9 -5 -4 22.6 3.5
 -5 -4 -4 30.6 4.8
 5 4 4 27.1 5.5
 -9 5 4 27 3.9
 4 -9 4 25.6 3.3
 4 -9 4 20.5 3.9
 5 4 4 26.8 3.7
 5 4 4 32 4.8
 5 4 4 24 3.7
 -9 5 4 25.7 4.9
 -9 5 4 24 3.3
 -5 -1 -4 19.2 3.1
 -1 6 -4 28 2.9
 -5 -1 -4 20.4 2.8
 -1 6 -4 25.8 3.2
 -1 6 -4 22.7 3.9
 -1 6 -4 24.9 3.2
 6 -5 -4 29.7 3.2
 6 -5 -4 21.5 2.9
 -5 -1 -4 20.6 2.9
 6 -5 -4 25.3 2.8
 6 -5 -4 26.6 3.3
 5 1 4 17.9 2.6
 -6 5 4 23.1 2.8
 5 1 4 16.2 3.2
 5 1 4 16.8 3.2
 -6 5 4 25 3
 -6 5 4 25.2 3.3
 1 -6 4 28.3 3.2
 1 -6 4 22.1 2.9
 -6 5 4 22.7 2.6
 1 -6 4 22.8 3.3
 -5 2 -4 14.9 2.5
 2 3 -4 18.4 2.4
 2 3 -4 13.4 2.3
 2 3 -4 18.9 3.1
 2 3 -4 14.8 2.9
 2 3 -4 19.2 2.9
 3 -5 -4 16 2.4
 3 -5 -4 18.9 2.4
 3 -5 -4 20 2.8
 -2 -3 4 18.2 2.7
 -3 5 4 21.3 2.9
 5 -2 4 20.5 1.8
 -3 5 4 19.7 2.1
 -2 -3 4 15.8 2.7
 -2 -3 4 12 2.5
 -3 5 4 16.2 2.5
 5 -2 4 18.2 1.9
 5 -2 4 20.4 2.2
 -3 5 4 19.1 2.9
 -2 -3 4 19 2.5
 0 -5 -4 273.17 20.1
 5 0 -4 250.97 20.3
 0 -5 -4 285.67 20.2
 5 0 -4 255.37 19.9
 -5 5 -4 273.07 20
 5 0 -4 267.47 20.1
 5 0 -4 261.27 20.1
 5 0 -4 262.97 19.9
 -5 0 4 277.27 19.9
 5 -5 4 277.77 19.7
 0 5 4 274.87 20.2
 0 5 4 259.37 20.3
 -5 0 4 256.37 20.2
 -5 0 4 252.57 20
 0 5 4 287.27 20.1
 5 -5 4 275.17 19.9
 -5 0 4 265.47 20
 8 -3 -4 115.29 8.7
 -3 -5 -4 105.39 9.1
 8 -3 -4 122.99 9.3
 8 -3 -4 108.89 9.4
 -3 -5 -4 97.99 9.5
 -3 -5 -4 95.39 9.2
 -3 -5 -4 100.49 9.3
 -5 8 -4 102.09 8.2
 8 -3 -4 113.19 9.3
 -5 8 -4 111.59 9.6
 -8 3 4 110.59 9.2
 -8 3 4 112.69 10.4
 -8 3 4 102.59 8.8
 -8 3 4 103.39 8.2
 5 -8 4 111.49 8.8
 5 -8 4 116.19 8.6
 5 -8 4 112.89 8.2
 5 -8 4 99.89 9.1
 -5 11 -4 6.8 5.2
 -5 11 -4 5.4 2.6
 -5 11 -4 6.1 3.4
 -6 -5 -4 0.6 3.4
 11 -6 -4 6.6 2.7
 11 -6 -4 14.5 4.2
 11 -6 -4 8.8 2.7
 11 -6 -4 9.7 4.9
 -6 -5 -4 8.8 4.8
 -5 11 -4 9.2 1.9
 5 -11 4 13.2 3.9
 -11 6 4 7.1 2.6
 5 -11 4 10.1 3
 6 5 4 4.9 2.9
 -11 6 4 1.2 4.7
 -11 6 4 3.7 3.6
 6 5 4 9.1 3
 5 -11 4 9.2 4.3
 6 5 4 10.3 4.7
 6 5 4 9.5 5
 8 -6 -4 105.59 9.3
 -2 8 -4 111.19 10.6
 -2 8 -4 98.89 8.8
 -6 -2 -4 111.59 9.7
 8 -6 -4 121.49 9.4
 -6 -2 -4 107.59 8.9
 8 -6 -4 109.89 9.1
 -2 8 -4 109.99 9.1
 -2 8 -4 112.49 8.7
 -6 -2 -4 107.99 9.1
 8 -6 -4 108.79 8.7
 -8 6 4 102.99 8.2
 6 2 4 110.99 8.8
 6 2 4 105.89 9.7
 2 -8 4 102.89 9.3
 -8 6 4 106.79 9.1
 -8 6 4 106.79 8.6
 2 -8 4 104.79 8.8
 6 2 4 110.19 8.9
 2 -8 4 93.69 9.2
 6 2 4 103.19 9.5
 1 5 -4 83.09 7.6
 1 5 -4 81.99 7.9
 5 -6 -4 98.69 7.6
 -6 1 -4 91.19 6.7
 5 -6 -4 91.69 7.2
 5 -6 -4 89.79 7
 1 5 -4 79.39 7.7
 -6 1 -4 86.59 7.6
 1 5 -4 88.09 7.2
 -6 1 -4 89.39 6.9
 6 -1 4 98.29 7.3
 6 -1 4 86.19 7.3
 -1 -5 4 82.49 7.6
 -1 -5 4 77.79 7.5
 -5 6 4 84.69 7.2
 -5 6 4 91.59 7.6
 -5 6 4 88.39 6.9
 -5 6 4 86.19 7.4
 6 -1 4 89.49 6.9
 -1 -5 4 77.09 7.2
 -1 -5 4 88.49 7.9
 2 -6 -4 4.3 2
 4 2 -4 7 1.9
 4 2 -4 9.7 2.7
 2 -6 -4 8.8 2.7
 4 2 -4 2.5 3.2
 4 2 -4 10.3 2.1
 4 2 -4 10 2.7
 2 -6 -4 5 1.9
 -4 -2 4 7.3 2
 -4 -2 4 9.7 2.2
 -2 6 4 6.1 2.6
 -4 -2 4 8 2.5
 -2 6 4 1.5 2.8
 -4 -2 4 8.4 2.8
 6 -4 4 5.4 1.8
 -2 6 4 4.3 2.1
 6 -4 4 8.9 1.6
 -2 6 4 6.2 1.7
 7 -1 -4 316.27 24.9
 -1 -6 -4 325.47 24.8
 -1 -6 -4 322.37 24.6
 -6 7 -4 342.37 24.7
 7 -1 -4 335.57 24.4
 7 -1 -4 348.07 24.7
 7 -1 -4 319.97 24.6
 -1 -6 -4 302.47 24.7
 7 -1 -4 315.27 24.3
 -1 -6 -4 331.67 24.7
 1 6 4 323.87 24.6
 1 6 4 326.37 25.1
 -7 1 4 324.87 24.2
 -7 1 4 339.77 24.5
 -7 1 4 321.07 24.9
 6 -7 4 336.47 24.1
 6 -7 4 331.67 24.2
 6 -7 4 326.47 24.3
 -7 1 4 335.17 24.5
 6 -7 4 355.76 24.5
 1 6 4 330.17 24.9
 -4 -6 -4 0.3 3
 -4 -6 -4 4.1 3
 -4 -6 -4 1.1 3.9
 -4 -6 -4 7.3 3.3
 10 -4 -4 5.6 2.5
 10 -4 -4 2.9 4.5
 -6 10 -4 -0.2 2
 10 -4 -4 6.3 3.7
 10 -4 -4 1.8 2.5
 -6 10 -4 1.1 3.9
 6 -10 4 3.6 3.1
 4 6 4 8.5 4.2
 -10 4 4 3.8 3.4
 4 6 4 2.6 2.7
 -10 4 4 1.7 2.2
 -10 4 4 1.7 4.1
 6 -10 4 4.4 2.9
 6 -10 4 1.8 2.2
 -7 -6 -4 305.17 26.1
 13 -7 -4 313.77 24.4
 -6 13 -4 313.57 24.5
 -6 13 -4 336.37 24.1
 13 -7 -4 327.47 25.1
 -7 -6 -4 320.67 25
 -7 -6 -4 313.27 25.5
 13 -7 -4 319.67 25.3
 -6 13 -4 323.47 26.1
 13 -7 -4 335.77 25.5
 6 -13 4 324.37 25.2
 -13 7 4 318.17 24.1
 7 6 4 319.87 25.9
 7 6 4 296.57 26.1
 -13 7 4 333.07 26.6
 6 -13 4 332.57 24.7
 7 6 4 307.07 24.9
 -13 7 4 299.97 24.5
 6 -13 4 343.47 25.5
 7 6 4 339.47 25.4
 -3 10 -4 17.8 3
 10 -7 -4 13.9 4.2
 -3 10 -4 8.6 4.7
 -3 10 -4 14.9 3.3
 -7 -3 -4 14.5 4.3
 10 -7 -4 16.4 2.8
 -7 -3 -4 14.1 3.5
 10 -7 -4 13 4.9
 10 -7 -4 12.8 3.4
 -3 10 -4 12.3 3.8
 7 3 4 7.4 4.6
 -10 7 4 19.3 2.8
 3 -10 4 16 4.2
 3 -10 4 10.6 3.9
 7 3 4 7.6 4.3
 7 3 4 13.1 3.1
 7 3 4 14.8 3.1
 -10 7 4 13.5 3.7
 3 -10 4 15.2 3.2
 0 7 -4 178.88 13.9
 -7 0 -4 179.78 13.4
 0 7 -4 170.88 14
 -7 0 -4 180.18 14.1
 7 -7 -4 177.98 13.5
 7 -7 -4 180.78 14.1
 -7 0 -4 176.78 13.4
 0 7 -4 164.28 14.7
 7 -7 -4 183.18 14
 7 -7 -4 173.68 13.5
 -7 7 4 173.88 13.6
 0 -7 4 163.98 13.7
 7 0 4 180.08 13.9
 -7 7 4 185.88 13.5
 -7 7 4 178.28 13.8
 0 -7 4 161.38 14.1
 7 0 4 186.78 13.5
 7 0 4 167.88 13.9
 0 -7 4 166.58 13.9
 7 0 4 184.88 13.7
 3 4 -4 6.5 2.3
 4 -7 -4 3.6 2.9
 3 4 -4 10.5 2.2
 3 4 -4 9.6 3.5
 3 4 -4 5.6 3
 -7 3 -4 10.5 2.8
 3 4 -4 10.6 3
 4 -7 -4 10.6 2.4
 4 -7 -4 10.7 2.2
 -3 -4 4 12.3 2.9
 -4 7 4 21.8 2.6
 -4 7 4 5.8 3
 -3 -4 4 5 2.4
 -3 -4 4 6.5 3.2
 -4 7 4 9.5 1.6
 -4 7 4 7.9 3.1
 7 -3 4 12.6 2.2
 -3 -4 4 11.3 2.2
 7 -3 4 11.3 1.4
 7 -3 4 10.7 2
 6 1 -4 12.5 3.8
 1 -7 -4 4.9 2.3
 6 1 -4 6.3 2.8
 6 1 -4 3.1 2.1
 6 1 -4 4.7 2
 6 1 -4 8.6 3.2
 1 -7 -4 4.1 2.6
 -1 7 4 5.6 3.4
 -6 -1 4 7.5 2.2
 7 -6 4 4.5 2.2
 -6 -1 4 5.3 2.3
 7 -6 4 8.4 1.9
 -1 7 4 8.2 2.3
 -6 -1 4 5.6 3.2
 7 -6 4 7.2 1.4
 7 -6 4 8.6 1.6
 -6 -1 4 6.3 2.7
 -1 7 4 2.9 3.3
 9 -2 -4 35.5 4.9
 9 -2 -4 32.3 3.7
 -7 9 -4 34.4 4.9
 -2 -7 -4 39.4 5
 -2 -7 -4 38.7 5.1
 9 -2 -4 33.1 3.9
 -2 -7 -4 49.3 5.2
 9 -2 -4 37.1 5.8
 -2 -7 -4 29 4.4
 9 -2 -4 51.59 5.1
 2 7 4 38.9 4.6
 7 -9 4 33.1 4
 -9 2 4 30.2 5.1
 -9 2 4 36.1 4.2
 -9 2 4 37.5 4.7
 7 -9 4 36.9 3.7
 2 7 4 36.6 5.3
 7 -9 4 33 3.3
 2 7 4 41.4 5.7
 7 -9 4 31.5 4.3
 -9 2 4 35.5 3.6
 -7 12 -4 313.07 23.9
 12 -5 -4 331.77 24.9
 12 -5 -4 324.37 24.3
 -5 -7 -4 297.77 25.1
 -5 -7 -4 330.87 25
 -7 12 -4 325.27 23.8
 -5 -7 -4 322.37 24.8
 -7 12 -4 314.87 25.3
 12 -5 -4 315.67 25.4
 12 -5 -4 349.87 25.1
 -5 -7 -4 332.67 25.5
 7 -12 4 316.67 25
 5 7 4 300.07 24.6
 7 -12 4 323.17 24.7
 7 -12 4 304.87 24.2
 -12 5 4 337.37 24.2
 5 7 4 306.77 25.8
 5 7 4 320.37 25.5
 -12 5 4 345.17 26
 -12 5 4 315.27 24.4
 -7 15 -4 36.6 4.4
 15 -8 -4 24.7 8.3
 -7 15 -4 36.9 8.9
 -8 -7 -4 31.7 8.6
 -8 -7 -4 25.4 7
 15 -8 -4 31.6 5.5
 -7 15 -4 27.9 5.9
 15 -8 -4 20.5 6.1
 -8 -7 -4 13.9 7.5
 15 -8 -4 32.8 7.7
 8 7 4 14.6 9
 -15 8 4 26.1 4
 8 7 4 20 6.2
 8 7 4 16 7.9
 7 -15 4 39.1 6.1
 7 -15 4 41.3 7.9
 7 -15 4 30.3 7.4
 -15 8 4 27.5 5.8
 -8 -4 -4 67.49 7.2
 -8 -4 -4 51.09 7.6
 -4 12 -4 63.89 8.9
 12 -8 -4 61.29 7.6
 12 -8 -4 55.09 6.6
 -4 12 -4 75.99 6.7
 12 -8 -4 66.99 7.4
 -4 12 -4 59.69 6.7
 -8 -4 -4 63.79 7.3
 8 4 4 55.59 8.3
 -12 8 4 72.49 6.8
 8 4 4 60.19 6.9
 4 -12 4 66.69 7.7
 4 -12 4 65.69 7.6
 4 -12 4 66.09 7.4
 8 4 4 65.59 6.9
 8 4 4 66.59 8.3
 -12 8 4 61.59 6.2
 -1 9 -4 37 4.5
 9 -8 -4 39.3 4.2
 9 -8 -4 42.2 5
 -8 -1 -4 32.5 4.3
 9 -8 -4 33.7 7.3
 -8 -1 -4 40.9 5.4
 -1 9 -4 33.9 5.9
 -1 9 -4 43.2 5
 -8 -1 -4 36.8 4.6
 9 -8 -4 38.5 4.7
 8 1 4 47.7 5.4
 8 1 4 36.8 4.2
 8 1 4 29.1 4.1
 -9 8 4 40.3 4.1
 1 -9 4 28.4 4.8
 1 -9 4 39.7 4.6
 1 -9 4 36 4.9
 -9 8 4 37.7 4.7
 -9 8 4 36.3 4
 6 -8 -4 774.42 57.09
 -8 2 -4 756.82 57.59
 2 6 -4 793.92 58.29
 6 -8 -4 785.42 57.49
 6 -8 -4 814.42 57.49
 6 -8 -4 799.82 57.39
 2 6 -4 762.62 57.69
 8 -2 4 813.32 57.49
 8 -2 4 778.82 57.29
 -2 -6 4 785.32 57.59
 -2 -6 4 775.82 57.79
 -2 -6 4 768.02 57.49
 8 -2 4 782.22 57.29
 8 -2 4 776.42 57.19
 -6 8 4 772.82 57.49
 -6 8 4 802.82 57.39
 -6 8 4 813.02 57.09
 -6 8 4 784.82 57.49
 5 3 -4 13.7 3
 5 3 -4 19.8 4
 5 3 -4 30 3.3
 3 -8 -4 20.8 3.4
 5 3 -4 13 4.3
 3 -8 -4 25.6 3.4
 3 -8 -4 21 4.2
 -5 -3 4 22.6 3.2
 -5 -3 4 18.7 3.2
 8 -5 4 22.7 3.2
 -3 8 4 17.3 4.1
 -3 8 4 23.7 2.7
 -3 8 4 26.3 3.5
 8 -5 4 18.7 2.7
 8 -5 4 23.3 2.5
 -5 -3 4 24 4.7
 8 -5 4 25.2 2.6
 -3 8 4 19.8 4.1
 8 0 -4 353.66 27.2
 8 0 -4 373.16 27.1
 -8 8 -4 369.56 27.1
 0 -8 -4 357.26 27.4
 0 -8 -4 359.56 27.2
 0 -8 -4 351.86 27.4
 8 0 -4 346.07 27.7
 8 0 -4 347.27 27
 8 0 -4 341.27 27.4
 8 -8 4 375.46 26.7
 8 -8 4 372.56 26.6
 -8 0 4 341.17 27.5
 0 8 4 359.46 27.7
 -8 0 4 366.96 27.2
 0 8 4 375.96 27.2
 8 -8 4 367.06 26.7
 -8 0 4 381.46 26.9
 8 -8 4 385.96 26.9
 0 8 4 347.27 27.6
 -3 -8 -4 83.99 9
 -3 -8 -4 93.29 8.9
 11 -3 -4 81.99 9.1
 11 -3 -4 98.89 10
 11 -3 -4 86.89 7.8
 -3 -8 -4 75.59 8.5
 -8 11 -4 88.29 8.8
 -3 -8 -4 70.39 8.3
 11 -3 -4 91.39 8.4
 8 -11 4 80.39 7.5
 -11 3 4 93.39 8.1
 3 8 4 74.09 9.1
 3 8 4 93.99 9.6
 -11 3 4 95.79 9.3
 8 -11 4 71.89 8.4
 8 -11 4 80.69 8.4
 3 8 4 89.09 8.2
 14 -6 -4 20.8 4.8
 -6 -8 -4 20 6.1
 -6 -8 -4 17.4 7.3
 -6 -8 -4 13.6 6.4
 14 -6 -4 19.2 8.3
 -8 14 -4 18.8 7.1
 14 -6 -4 23.7 6.7
 -6 -8 -4 24.2 6.4
 14 -6 -4 20.1 4.4
 8 -14 4 16.4 4.7
 -14 6 4 17.8 5.4
 6 8 4 19.6 8
 8 -14 4 23 6
 6 8 4 26.4 7.6
 -14 6 4 21.7 4
 17 -9 -4 11.1 10.4
 17 -9 -4 -4.9 6.9
 -8 17 -4 21.1 6.7
 -9 -8 -4 15.2 9.7
 17 -9 -4 0.9 7
 -8 17 -4 11.1 4.2
 17 -9 -4 13.3 8.9
 -9 -8 -4 -2 10.5
 9 8 4 17.8 7
 9 8 4 29.5 12.5
 8 -17 4 25.5 9.1
 8 -17 4 17.1 9.1
 8 -17 4 6 7.2
 -5 14 -4 93.09 9.2
 -5 14 -4 73.89 7.3
 -5 14 -4 84.49 8.7
 14 -9 -4 91.69 8.8
 -5 14 -4 87.39 10.9
 -9 -5 -4 61.89 9.6
 -9 -5 -4 82.29 9.2
 14 -9 -4 88.19 9.7
 -9 -5 -4 80.19 9.7
 14 -9 -4 91.39 11.6
 14 -9 -4 80.99 10.3
 -14 9 4 83.89 7.6
 9 5 4 82.49 10.8
 9 5 4 74.19 9.2
 9 5 4 82.99 10.8
 -14 9 4 89.29 9.2
 9 5 4 79.39 8.9
 5 -14 4 94.89 9.9
 5 -14 4 111.09 10.8
 5 -14 4 99.59 9.8
 -9 -2 -4 85.49 8.7
 11 -9 -4 88.99 9.5
 -2 11 -4 92.39 9.6
 11 -9 -4 99.99 9.5
 -2 11 -4 81.89 9
 11 -9 -4 88.99 8.2
 -2 11 -4 104.39 11.2
 11 -9 -4 83.09 8.9
 -9 -2 -4 96.59 9.4
 -2 11 -4 93.19 8.6
 2 -11 4 87.39 9.6
 2 -11 4 86.59 9.3
 -11 9 4 80.09 7.3
 -11 9 4 99.79 9
 9 2 4 91.99 10.2
 9 2 4 96.49 8.9
 9 2 4 91.79 10.4
 -11 9 4 94.79 7.8
 9 2 4 82.39 8.5
 2 -11 4 87.19 8.9
 -9 1 -4 17.8 2.8
 1 8 -4 12.1 3.3
 8 -9 -4 19.2 3.5
 8 -9 -4 15.1 4.6
 1 8 -4 6.6 4.9
 -9 1 -4 10.5 4
 1 8 -4 14.1 4.5
 8 -9 -4 11 2.8
 -9 1 -4 14.4 2.5
 8 -9 -4 14.1 2.8
 1 8 -4 18.7 4.2
 9 -1 4 15.8 3
 9 -1 4 17.5 2.8
 -8 9 4 16.5 3.9
 -1 -8 4 13 3.8
 -1 -8 4 4.9 2.9
 -8 9 4 13.4 2.8
 -8 9 4 12.3 3.5
 -1 -8 4 12.7 4.4
 9 -1 4 21.7 4.1
 9 -1 4 12.1 3.6
 4 5 -4 183.48 14.5
 4 5 -4 181.58 14.8
 4 5 -4 173.28 15.3
 5 -9 -4 200.98 14.6
 4 5 -4 184.88 15.3
 4 5 -4 182.58 15.1
 -9 4 -4 190.38 15.9
 5 -9 -4 193.88 14.5
 5 -9 -4 196.88 14.9
 -4 -5 4 186.28 14.8
 -5 9 4 165.58 14.2
 9 -4 4 192.88 14.6
 9 -4 4 184.98 13.9
 -4 -5 4 188.68 15.3
 -4 -5 4 187.98 14.9
 -5 9 4 201.08 14.6
 9 -4 4 187.48 14.3
 -5 9 4 198.48 15.2
 -5 9 4 185.58 15
 -4 -5 4 176.88 14.7
 7 2 -4 85.59 8.3
 7 2 -4 75.09 9.1
 7 2 -4 96.69 8
 7 2 -4 83.99 8.4
 7 2 -4 90.69 7.6
 2 -9 -4 94.99 8.2
 2 -9 -4 82.99 7.8
 -2 9 4 90.99 8.8
 9 -7 4 88.69 6.7
 9 -7 4 80.39 7.1
 9 -7 4 85.59 7.2
 9 -7 4 95.49 8.1
 -7 -2 4 86.09 8.4
 -2 9 4 73.19 8.8
 -7 -2 4 82.49 9.3
 -2 9 4 85.59 7.5
 -2 9 4 100.99 8.1
 -7 -2 4 80.79 8.1
 -7 -2 4 79.59 7.7
 10 -1 -4 68.79 6.9
 10 -1 -4 67.09 8.1
 -1 -9 -4 73.59 7.5
 -1 -9 -4 73.29 7.6
 10 -1 -4 67.49 6.6
 10 -1 -4 56.89 6.8
 -1 -9 -4 69.09 7.4
 -9 10 -4 68.79 6.8
 10 -1 -4 71.59 7.2
 -1 -9 -4 73.39 6.9
 -10 1 4 71.19 7
 -10 1 4 58.39 6.1
 1 9 4 59.19 8
 1 9 4 79.19 8.2
 9 -10 4 50.69 5.8
 9 -10 4 62.19 6.4
 -10 1 4 65.09 6.7
 1 9 4 59.49 7
 -10 1 4 45.9 6.9
 9 -10 4 56.49 6.6
 13 -4 -4 6.5 6.9
 -4 -9 -4 8 5.6
 -4 -9 -4 9.3 5.7
 -9 13 -4 11.5 5.7
 13 -4 -4 7.4 6
 13 -4 -4 4.4 4
 13 -4 -4 13 4
 -4 -9 -4 10.2 5.3
 -4 -9 -4 12.8 5.3
 -13 4 4 5.8 5.6
 -13 4 4 13.9 3.9
 -13 4 4 14.4 5.1
 4 9 4 22.6 7.1
 9 -13 4 9.7 3.8
 9 -13 4 13.9 5
 9 -13 4 9.9 4.6
 4 9 4 13.5 6.6
 4 9 4 21.1 4.4
 16 -7 -4 25.9 5.9
 16 -7 -4 25 6.1
 -9 16 -4 30 9.8
 16 -7 -4 22.3 10.1
 -7 -9 -4 21.6 7.8
 16 -7 -4 17.3 8.3
 9 -16 4 22.3 6.3
 7 9 4 16.4 10.3
 -16 7 4 12.2 6.3
 -16 7 4 18.7 4.3
 7 9 4 6.2 15.3
 9 -16 4 31.2 8
 19 -10 -4 2.8 8.9
 19 -10 -4 6.6 13.4
 19 -10 -4 12.7 12.6
 19 -10 -4 -1.2 7.4
 -10 -9 -4 22.3 12.4
 9 -19 4 11.1 7.9
 9 -19 4 9.8 10.5
 16 -10 -4 75.29 10.1
 -6 16 -4 36.7 8.2
 16 -10 -4 33.8 8.8
 -6 16 -4 46 6.3
 16 -10 -4 30.7 6.4
 -10 -6 -4 30.1 8.7
 -10 -6 -4 37.6 8.1
 16 -10 -4 28.6 6.6
 6 -16 4 39.9 9.1
 10 6 4 15 7.6
 10 6 4 29 10.6
 10 6 4 24.1 7.2
 10 6 4 34.1 11.2
 6 -16 4 47.4 10.3
 13 -10 -4 10.7 3.8
 -3 13 -4 16.7 7.1
 -3 13 -4 13.4 4.3
 13 -10 -4 9.1 5.9
 -3 13 -4 8.5 5.5
 -10 -3 -4 10.1 5.3
 -10 -3 -4 3.2 6
 -3 13 -4 7.2 4.9
 -10 -3 -4 1.8 4.5
 13 -10 -4 7.2 4.5
 3 -13 4 6 5.8
 10 3 4 4 4.2
 3 -13 4 22.2 6.3
 10 3 4 6.4 6.6
 3 -13 4 6.9 4.5
 10 3 4 15 7
 10 3 4 6.7 4.4
 -13 10 4 6.3 2.8
 -13 10 4 1.1 4.5
 -10 0 -4 -4.4 2.8
 10 -10 -4 3.9 4.2
 10 -10 -4 2.2 3.6
 0 10 -4 6.6 4.7
 10 -10 -4 2 3.1
 -10 0 -4 2.9 3.7
 10 -10 -4 0.5 2.9
 -10 0 -4 3.3 4.6
 0 10 -4 4.6 4.7
 0 10 -4 5.6 5.8
 0 10 -4 -3.3 3.2
 10 0 4 -2.5 2.9
 0 -10 4 -4.3 4
 -10 10 4 -2.5 2.3
 -10 10 4 -0.5 3.8
 10 0 4 -1.8 4.5
 0 -10 4 3.4 4.7
 0 -10 4 4.3 3.2
 10 0 4 -1.8 2.9
 10 0 4 3.7 4.1
 -10 10 4 -0.8 3.4
 0 -10 4 3.4 4.1
 7 -10 -4 414.36 30.5
 3 7 -4 402.46 30.6
 3 7 -4 390.96 30.9
 -10 3 -4 436.96 31.1
 7 -10 -4 449.86 30.5
 3 7 -4 381.36 31.1
 7 -10 -4 417.06 30.8
 3 7 -4 355.26 31
 10 -3 4 427.46 30.6
 -7 10 4 437.36 30.8
 -7 10 4 402.26 30.8
 10 -3 4 407.86 30.3
 10 -3 4 423.16 30.5
 -3 -7 4 388.06 31.1
 10 -3 4 421.76 30.1
 -3 -7 4 385.36 30.6
 -3 -7 4 382.66 31
 -7 10 4 425.06 30.4
 4 -10 -4 256.87 18.8
 6 4 -4 235.78 19.3
 6 4 -4 246.58 18.9
 6 4 -4 240.98 18.7
 4 -10 -4 241.28 19
 6 4 -4 237.78 19.2
 -6 -4 4 198.18 19.1
 -4 10 4 235.98 19.3
 -4 10 4 255.07 18.8
 10 -6 4 247.78 18.2
 10 -6 4 251.57 18
 -6 -4 4 237.38 18.8
 10 -6 4 249.08 18.9
 -4 10 4 245.28 18.1
 10 -6 4 257.77 18.1
 -4 10 4 244.08 19.5
 -6 -4 4 231.78 19
 -6 -4 4 247.18 19.3
 1 -10 -4 104.29 9.5
 9 1 -4 110.69 10.4
 9 1 -4 114.89 9.3
 9 1 -4 96.99 10
 9 1 -4 96.09 10.9
 1 -10 -4 117.79 10.2
 9 1 -4 102.89 9.6
 1 -10 -4 94.39 10.5
 -9 -1 4 99.09 9.5
 -1 10 4 117.39 11.3
 -9 -1 4 95.49 9.1
 10 -9 4 113.19 8.9
 10 -9 4 104.49 10
 10 -9 4 107.09 8.3
 -1 10 4 103.69 10.6
 -9 -1 4 97.79 11.1
 10 -9 4 105.89 9
 -1 10 4 114.99 9.7
 12 -2 -4 35.2 5
 12 -2 -4 29.6 6.6
 -2 -10 -4 33.2 6.6
 -2 -10 -4 26.3 5.6
 -2 -10 -4 42.5 6.4
 -10 12 -4 33.3 6.2
 12 -2 -4 45.2 8.3
 -2 -10 -4 18 6.4
 12 -2 -4 27.9 5
 12 -2 -4 30 4.6
 10 -12 4 37.6 5.4
 -12 2 4 33.8 5.2
 2 10 4 33 7.4
 2 10 4 35.2 7.2
 -12 2 4 29 6.4
 10 -12 4 38.8 5
 2 10 4 29.3 5.2
 10 -12 4 42.1 4.4
 -12 2 4 31.5 5.6
 -5 -10 -4 11.5 6.9
 15 -5 -4 15.1 7.6
 -5 -10 -4 7.4 8.2
 15 -5 -4 6.5 8.8
 -10 15 -4 3.5 7.8
 -5 -10 -4 5.9 7
 15 -5 -4 4.8 4.8
 15 -5 -4 0 5.1
 -5 -10 -4 0.8 7.6
 5 10 4 9.9 6.5
 10 -15 4 13.7 6.1
 10 -15 4 5.5 5.8
 -15 5 4 3.8 4.3
 -15 5 4 1.6 7.6
 5 10 4 0.5 8.4
 10 -15 4 12.8 4.6
 18 -8 -4 15 7.5
 18 -8 -4 7 12.6
 18 -8 -4 17 8.1
 -8 -10 -4 32.9 11
 18 -8 -4 18.5 11.2
 10 -18 4 16.8 7.7
 10 -18 4 26.8 10.8
 10 -18 4 15.3 9.4
 8 10 4 40.4 10.2
 21 -11 -4 2.9 11
 -11 -10 -4 17.1 17.6
 10 -21 4 -4.5 11.4
 10 -21 4 -3.8 14.3
 18 -11 -4 23.2 7.5
 18 -11 -4 28.8 10.9
 -7 18 -4 41.2 6.7
 18 -11 -4 37.4 8.9
 18 -11 -4 30.4 11.8
 -11 -7 -4 29.7 10.6
 11 7 4 14.4 13.6
 7 -18 4 16.3 11.7
 7 -18 4 30.3 8.9
 11 7 4 28.5 10.4
 7 -18 4 25.6 13.1
 11 7 4 6.1 8.6
 15 -11 -4 12.8 4.9
 -11 -4 -4 14.2 6.5
 -4 15 -4 4.4 5.4
 -11 -4 -4 12.8 7.3
 15 -11 -4 7.1 6.4
 15 -11 -4 1 7.2
 -4 15 -4 13.5 5.4
 -4 15 -4 -4.2 7.1
 15 -11 -4 3.9 6.9
 -11 -4 -4 8.1 8.3
 11 4 4 8.5 8.5
 11 4 4 5.9 5.7
 4 -15 4 5.3 7.4
 4 -15 4 0.3 8.7
 11 4 4 8.2 8.9
 -11 -1 -4 28.9 6.8
 -1 12 -4 29.4 7.4
 12 -11 -4 43.2 5
 12 -11 -4 34.7 6.5
 -1 12 -4 39.8 5.8
 12 -11 -4 48 6.1
 -1 12 -4 34.4 6.7
 -1 12 -4 33.8 7.2
 12 -11 -4 38.5 5.4
 -11 -1 -4 39.2 5.3
 11 1 4 30.4 7.4
 -12 11 4 31.2 5.6
 -12 11 4 27.6 4.7
 1 -12 4 26 5.5
 11 1 4 38 5.7
 1 -12 4 22.6 6.5
 11 1 4 32 5.3
 1 -12 4 39.3 7
 -12 11 4 37.9 4.3
 1 -12 4 37.9 7.1
 11 1 4 32.3 6.6
 9 -11 -4 20.7 3
 2 9 -4 15 4
 9 -11 -4 15.7 3.7
 2 9 -4 20.5 5.7
 9 -11 -4 20.6 5.7
 -11 2 -4 19.4 3.1
 -11 2 -4 15.8 2.9
 2 9 -4 22.5 5.7
 -11 2 -4 22.8 5.5
 2 9 -4 12.5 6
 11 -2 4 23.6 3.5
 11 -2 4 15.2 4.2
 -2 -9 4 21.5 4
 11 -2 4 22.7 5.4
 -2 -9 4 14.9 5.1
 -9 11 4 20 3.4
 11 -2 4 14.2 3.6
 -2 -9 4 15.1 4.6
 -9 11 4 20.7 4.9
 -9 11 4 20.2 4.8
 -2 -9 4 27 5
 6 -11 -4 77.39 9.1
 5 6 -4 74.19 8.9
 6 -11 -4 81.69 8.1
 5 6 -4 77.89 8.5
 5 6 -4 89.59 8.1
 5 6 -4 82.39 8.4
 6 -11 -4 98.99 8
 5 6 -4 91.49 9.5
 -5 -6 4 73.49 8.7
 11 -5 4 85.29 6.9
 -6 11 4 84.89 8.8
 -6 11 4 83.39 9.4
 -5 -6 4 66.59 8.1
 -5 -6 4 80.79 8.5
 11 -5 4 83.89 8
 11 -5 4 79.79 7.5
 -6 11 4 97.59 8.2
 11 -5 4 93.89 8.1
 -5 -6 4 84.29 8.8
 -6 11 4 79.39 6.8
 8 3 -4 54.89 8.2
 3 -11 -4 48.3 6.1
 3 -11 -4 64.59 6.5
 8 3 -4 55.49 6.2
 8 3 -4 53.39 7
 8 3 -4 56.89 6
 8 3 -4 51.99 7
 11 -8 4 45.5 5.3
 11 -8 4 66.59 6.6
 -8 -3 4 48.3 6
 11 -8 4 48.1 4.9
 -3 11 4 40.9 5.4
 -3 11 4 50.99 7.5
 -8 -3 4 65.19 6.4
 -3 11 4 61.99 7.3
 -8 -3 4 65.89 7.4
 -8 -3 4 63.49 6.8
 -3 11 4 62.19 6.7
 11 -8 4 56.69 5.3
 11 0 -4 36.6 5.5
 0 -11 -4 35.8 6.5
 0 -11 -4 33 5.4
 11 0 -4 32.1 7.4
 0 -11 -4 19.2 6.2
 11 0 -4 32.4 5.3
 11 0 -4 19.9 6.2
 0 -11 -4 24.4 5.7
 11 0 -4 27.1 4.9
 11 -11 4 37.1 3.8
 -11 0 4 30.2 5.1
 -11 0 4 21.6 6.2
 11 -11 4 35.5 4.9
 11 -11 4 38 4.4
 0 11 4 27.1 7.3
 -11 0 4 35 4.5
 11 -11 4 36 4.1
 0 11 4 20.4 7.1
 0 11 4 43.7 5.8
 -11 0 4 39.6 6
 11 -11 4 29.4 5.8
 14 -3 -4 45.4 8.6
 -11 14 -4 52.29 8
 -3 -11 -4 54.39 8.6
 14 -3 -4 56.69 7.4
 -3 -11 -4 31.9 7.9
 14 -3 -4 57.49 7.2
 14 -3 -4 58.39 10.8
 -3 -11 -4 61.39 7.9
 -3 -11 -4 53.49 8.5
 11 -14 4 44.5 5.9
 -14 3 4 62.19 6.7
 3 11 4 41.9 9.4
 11 -14 4 53.59 7
 11 -14 4 54.49 8.2
 3 11 4 61.69 7.9
 17 -6 -4 37.7 7.9
 -11 17 -4 36.1 10.4
 -6 -11 -4 23.1 11.4
 17 -6 -4 31.6 7.6
 -6 -11 -4 38.9 12.2
 17 -6 -4 50.69 13.5
 17 -6 -4 49.1 10.5
 -6 -11 -4 44.7 10.3
 -6 -11 -4 35.7 9.8
 11 -17 4 35.7 9
 -17 6 4 42.4 9.8
 11 -17 4 43 7.3
 11 -17 4 50.19 9.1
 -17 6 4 42.6 6.1
 6 11 4 35.2 9.1
 -9 -11 -4 27.3 14.1
 20 -9 -4 13 9.8
 20 -9 -4 2.4 10.3
 9 11 4 -6.8 12.9
 11 -20 4 2.4 9.6
 11 -20 4 22 11.7
 20 -12 -4 -18.3 9.7
 20 -12 -4 -9.7 15.3
 20 -12 -4 1.6 13
 -12 -8 -4 18.5 14.5
 12 8 4 -7.3 11
 8 -20 4 9.7 14.2
 8 -20 4 6.5 10.7
 -12 -5 -4 0.5 9.2
 17 -12 -4 14.4 9.7
 -5 17 -4 12.6 6.7
 -12 -5 -4 14.1 8.8
 -12 -5 -4 11.7 12.2
 17 -12 -4 9.9 7.6
 -5 17 -4 10 9.2
 17 -12 -4 7.8 6.7
 17 -12 -4 13.4 9
 5 -17 4 18.5 10.7
 5 -17 4 8.8 7.6
 12 5 4 8.1 7.7
 12 5 4 0.9 8
 12 5 4 15.8 11.2
 5 -17 4 10.9 11.1
 -2 14 -4 39.1 6.8
 -12 -2 -4 33.9 8.6
 -12 -2 -4 45.4 6.6
 14 -12 -4 32.7 6.9
 14 -12 -4 35.3 7.9
 -12 -2 -4 39.1 8.4
 -2 14 -4 29.5 8.4
 14 -12 -4 39.9 6
 -2 14 -4 40.9 7.8
 14 -12 -4 34.9 6.8
 -14 12 4 42.8 5.4
 12 2 4 37.2 7.1
 12 2 4 47.3 8.4
 -14 12 4 42.7 4.4
 2 -14 4 53.89 9.4
 12 2 4 35.9 9.3
 2 -14 4 42.2 8.2
 2 -14 4 35.6 8.3
 12 2 4 33 6.6
 11 -12 -4 10.4 4.1
 11 -12 -4 9.6 3.6
 11 -12 -4 23.8 5.8
 1 11 -4 10.9 6
 1 11 -4 10.5 6.7
 1 11 -4 17.7 5.1
 11 -12 -4 8.6 5.3
 -12 1 -4 10.3 4.3
 -12 1 -4 12.6 6.2
 -12 1 -4 15.2 3.3
 1 11 -4 13.9 7.5
 -1 -11 4 2.2 4.4
 -1 -11 4 4.2 5.3
 -11 12 4 9.2 4.9
 12 -1 4 10.4 4
 -11 12 4 15.1 5.1
 12 -1 4 3.9 4.9
 12 -1 4 13.7 6.3
 -1 -11 4 2.9 5.9
 -1 -11 4 11.5 6.2
 -11 12 4 4.9 3.1
 12 -1 4 11.7 4.1
 8 -12 -4 43 7
 -12 4 -4 49.5 7.4
 4 8 -4 46 8.2
 8 -12 -4 49.7 5.9
 4 8 -4 39.3 7.6
 4 8 -4 66.69 6.8
 8 -12 -4 59.79 6.2
 4 8 -4 39.6 7.1
 12 -4 4 60.19 6.5
 -4 -8 4 50.09 7
 -4 -8 4 44.3 7.1
 -8 12 4 63.49 6.5
 12 -4 4 56.89 5.8
 -8 12 4 60.79 7.2
 -4 -8 4 50.29 6.4
 12 -4 4 38.3 5.4
 -4 -8 4 62.59 7.5
 -8 12 4 54.29 7.1
 12 -4 4 59.09 6.5
 7 5 -4 150.08 12.5
 7 5 -4 148.89 14.8
 5 -12 -4 143.99 12.7
 7 5 -4 148.29 13.8
 5 -12 -4 160.68 13.6
 5 -12 -4 150.98 12.8
 7 5 -4 131.39 14
 7 5 -4 138.29 13
 12 -7 4 153.48 11.4
 -5 12 4 158.58 12.8
 12 -7 4 147.19 12.3
 -7 -5 4 139.49 13.2
 -5 12 4 140.79 14.3
 -7 -5 4 150.98 12.8
 -5 12 4 138.89 13.4
 -7 -5 4 154.98 14.5
 12 -7 4 158.48 13
 -5 12 4 155.08 11.3
 12 -7 4 138.69 11.4
 -7 -5 4 147.09 13
 10 2 -4 86.09 10.4
 10 2 -4 81.89 8.1
 2 -12 -4 85.79 8.4
 10 2 -4 69.39 8.9
 10 2 -4 71.29 7.9
 2 -12 -4 83.19 9.5
 2 -12 -4 48.6 8.4
 10 2 -4 72.49 8.5
 12 -10 4 72.99 6.8
 -10 -2 4 90.19 8.9
 -2 12 4 66.39 7.7
 12 -10 4 67.99 8.1
 12 -10 4 65.29 7.8
 -2 12 4 80.99 9.6
 -2 12 4 72.79 8.1
 12 -10 4 70.49 7.2
 -10 -2 4 74.49 8.2
 -2 12 4 75.49 9.3
 -10 -2 4 89.89 9.4
 -10 -2 4 91.59 8.8
 -1 -12 -4 11.1 5.4
 13 -1 -4 7.9 7
 13 -1 -4 10.2 5.3
 -1 -12 -4 13.9 8.3
 -1 -12 -4 20.3 7.4
 13 -1 -4 23.6 9.1
 -12 13 -4 16.5 7.3
 13 -1 -4 16.2 4.9
 -13 1 4 11.2 5.1
 12 -13 4 18.1 4.3
 1 12 4 30 6.9
 12 -13 4 17.3 5.3
 1 12 4 9.2 7.9
 12 -13 4 7.9 5.5
 -13 1 4 20.1 6.3
 12 -13 4 10.5 3.7
 -4 -12 -4 7.6 8.7
 -4 -12 -4 6.9 7.9
 16 -4 -4 5.8 5.8
 -4 -12 -4 5.6 9.4
 16 -4 -4 1 6.8
 16 -4 -4 -10 8.7
 -4 -12 -4 0.4 8.1
 -12 16 -4 9.1 8.5
 16 -4 -4 11 12.2
 12 -16 4 7.4 6.3
 4 12 4 9.5 10.8
 12 -16 4 3.5 5
 4 12 4 8.6 7.2
 12 -16 4 -4.8 6.9
 -16 4 4 3.7 10.6
 -16 4 4 4.9 5.3
 4 12 4 -14.4 12.2
 19 -7 -4 6.7 8.4
 19 -7 -4 8.7 9
 -7 -12 -4 43.9 13.2
 7 12 4 4.6 11.1
 12 -19 4 5.6 10.1
 12 -19 4 38.2 8.8
 19 -13 -4 -4.3 9.1
 19 -13 -4 12.9 13.3
 -6 19 -4 -4.5 8.7
 -13 -6 -4 -17 12.4
 -13 -6 -4 -0.4 12.8
 19 -13 -4 1.8 8.1
 19 -13 -4 -7.4 12.5
 -6 19 -4 -7.4 12.4
 6 -19 4 12.3 12.8
 13 6 4 -14.6 11
 13 6 4 21.9 17.5
 6 -19 4 8.9 10
 13 6 4 -5.6 10.1
 16 -13 -4 10.8 5.8
 -3 16 -4 10.3 7.7
 -13 -3 -4 8.1 13
 16 -13 -4 11.9 8.5
 16 -13 -4 7.3 7.8
 -13 -3 -4 6.1 8.2
 16 -13 -4 14.5 8.4
 -13 -3 -4 25.6 7.4
 -3 16 -4 11.1 8.7
 -3 16 -4 15 6.7
 3 -16 4 27.3 9.6
 3 -16 4 20.8 7.7
 13 3 4 7.9 10.9
 13 3 4 5.3 7.2
 13 3 4 22.3 7.4
 13 3 4 17.1 10.2
 3 -16 4 11.3 10.1
 0 13 -4 118.89 12.6
 13 -13 -4 121.19 10.9
 -13 0 -4 85.69 11.3
 0 13 -4 107.59 11.8
 13 -13 -4 90.79 9.9
 0 13 -4 109.59 12.2
 -13 0 -4 104.29 10.1
 -13 0 -4 95.59 9.9
 13 -13 -4 116.39 11.5
 -13 13 4 105.59 10.8
 -13 13 4 109.09 9.1
 13 0 4 99.59 11.9
 0 -13 4 104.89 11.3
 13 0 4 98.99 12.2
 13 0 4 105.39 12.5
 0 -13 4 148.89 13.3
 0 -13 4 111.19 12.3
 13 0 4 103.79 11.3
 -13 13 4 93.79 9.8
 -13 3 -4 15.4 6.5
 10 -13 -4 6.7 5.9
 3 10 -4 3.1 6.6
 10 -13 -4 5 3.9
 3 10 -4 9.4 6.4
 3 10 -4 9.2 7.3
 3 10 -4 13.8 5.3
 13 -3 4 5.8 4.1
 -3 -10 4 8.3 6.2
 13 -3 4 16.1 3.9
 13 -3 4 8.4 4.5
 -10 13 4 5 5.7
 -10 13 4 13.5 7.2
 -3 -10 4 10.1 5.3
 -10 13 4 8.8 3.3
 -3 -10 4 8.7 4.5
 7 -13 -4 66.39 8.1
 6 7 -4 71.89 7.5
 -13 6 -4 55.79 8.6
 6 7 -4 57.09 7.1
 7 -13 -4 64.39 6.9
 6 7 -4 49.6 8.8
 6 7 -4 51.09 7.8
 7 -13 -4 52.49 6.9
 6 7 -4 50.19 8.7
 13 -6 4 46.1 5.3
 -6 -7 4 66.69 7.4
 13 -6 4 61.39 5.9
 -7 13 4 61.59 6.5
 13 -6 4 57.99 6.6
 13 -6 4 55.19 6
 -6 -7 4 55.69 7.5
 -6 -7 4 57.79 7.6
 -7 13 4 57.49 8.1
 13 -6 4 56.69 6.5
 -6 -7 4 56.79 8.2
 9 4 -4 93.49 11.2
 9 4 -4 111.09 12.9
 4 -13 -4 127.69 11.1
 9 4 -4 105.99 10.2
 9 4 -4 105.39 11.3
 4 -13 -4 100.19 11.1
 9 4 -4 95.49 11
 -9 -4 4 110.29 13.1
 13 -9 4 101.29 9.1
 13 -9 4 115.39 8.8
 -4 13 4 115.49 9.1
 -4 13 4 122.69 11.2
 -4 13 4 112.29 12
 -9 -4 4 90.09 10.8
 -9 -4 4 100.59 11.2
 -9 -4 4 107.49 10.8
 13 -9 4 115.89 10.4
 13 -9 4 120.09 11.4
 -4 13 4 133.09 11.8
 1 -13 -4 -5.7 5.6
 12 1 -4 -7.6 5.6
 12 1 -4 -2.3 6.6
 12 1 -4 -5.2 4.3
 1 -13 -4 5 7
 13 -12 4 7.7 5.1
 13 -12 4 1.3 3.2
 -12 -1 4 -2.1 6.1
 -12 -1 4 6.8 5.2
 -1 13 4 -1.4 7.8
 -1 13 4 3.2 7.6
 13 -12 4 2.6 3.2
 -12 -1 4 -4.5 3.7
 13 -12 4 3.7 4.8
 13 -12 4 5.9 3.3
 -1 13 4 3.2 5.3
 13 -12 4 0 4.4
 15 -2 -4 20.6 12.2
 -13 15 -4 23.4 8.7
 -2 -13 -4 13 6.9
 15 -2 -4 18.4 6.4
 15 -2 -4 5.3 6.1
 15 -2 -4 13.7 5.3
 -2 -13 -4 7.5 8
 15 -2 -4 7.3 9.1
 13 -15 4 11.6 4.6
 13 -15 4 -5.2 7.9
 -15 2 4 23.1 7.6
 2 13 4 1.3 6.9
 2 13 4 9 9.9
 13 -15 4 13.9 5.6
 -15 2 4 22.2 8.7
 -15 2 4 8.4 5.9
 13 -15 4 23.1 7
 18 -5 -4 6 8.1
 18 -5 -4 19.2 8.8
 -13 18 -4 12.4 10.9
 -5 -13 -4 31.2 10.6
 -5 -13 -4 39.4 12.5
 13 -18 4 18.1 8.2
 -18 5 4 13.9 11.6
 13 -18 4 23 9.8
 5 13 4 26.2 10.1
 13 -18 4 21.7 9.6
 -18 5 4 21.4 6.7
 21 -8 -4 -3.4 12.3
 -8 -13 -4 19.2 18.8
 13 -21 4 11.3 11.2
 13 -21 4 5.5 12.9
 18 -14 -4 5 9.6
 -4 18 -4 3.6 11
 -14 -4 -4 11.7 10.1
 -14 -4 -4 8.6 10.4
 18 -14 -4 3.9 7
 18 -14 -4 3 10.4
 18 -14 -4 3 11
 14 4 4 5 9.4
 14 4 4 -3.4 12.4
 4 -18 4 -16.3 13.6
 14 4 4 4.7 9.7
 4 -18 4 -2.7 9.9
 15 -14 -4 11.8 5.7
 15 -14 -4 16.6 7.7
 -1 15 -4 7.7 9.5
 -14 -1 -4 18.5 6.2
 -1 15 -4 19.1 13.4
 -14 -1 -4 9.1 8.1
 15 -14 -4 17 6
 -1 15 -4 20.2 13.3
 15 -14 -4 17.8 8.6
 1 -15 4 12.4 7.4
 1 -15 4 14.8 10.1
 1 -15 4 17.4 9.8
 14 1 4 16.7 8.9
 14 1 4 18 7.1
 14 1 4 11.5 7.2
 14 1 4 14.7 10.2
 2 12 -4 80.69 9.9
 12 -14 -4 65.99 8
 2 12 -4 60.89 10.5
 -14 2 -4 67.29 10.3
 12 -14 -4 69.19 9.3
 2 12 -4 74.69 10.7
 12 -14 -4 89.79 9.8
 14 -2 4 55.79 8.2
 14 -2 4 49.7 7.8
 -12 14 4 67.89 7.3
 14 -2 4 81.99 9.7
 -12 14 4 67.09 8.1
 14 -2 4 85.69 8.9
 -2 -12 4 66.29 10.2
 -2 -12 4 77.19 9.1
 -14 5 -4 -1.3 7.2
 5 9 -4 4.4 8.2
 9 -14 -4 -5.5 4.2
 5 9 -4 4.1 6.8
 9 -14 -4 3.3 6.5
 5 9 -4 9.5 7.2
 9 -14 -4 -4.9 4.1
 5 9 -4 -5.1 4.5
 14 -5 4 -0.8 3.6
 -9 14 4 -0.1 4.2
 -5 -9 4 8.9 6.2
 -9 14 4 3.7 6.7
 -5 -9 4 6.2 5.4
 14 -5 4 8.4 3.7
 -9 14 4 8 5.8
 14 -5 4 1.3 5.2
 14 -5 4 -4.4 4.4
 6 -14 -4 152.28 13.6
 8 6 -4 143.69 16.7
 6 -14 -4 130.59 14.7
 8 6 -4 135.19 15.9
 8 6 -4 149.39 13.2
 6 -14 -4 150.38 14.2
 8 6 -4 169.88 13.9
 -8 -6 4 137.89 14.8
 14 -8 4 158.68 14
 -6 14 4 163.88 13.7
 -8 -6 4 136.49 14.1
 -6 14 4 153.28 15.1
 14 -8 4 154.08 12.1
 14 -8 4 145.59 13.3
 -8 -6 4 145.89 14
 -6 14 4 157.68 16
 11 3 -4 70.39 9.7
 3 -14 -4 123.59 11.6
 11 3 -4 89.49 10.9
 3 -14 -4 103.09 11
 11 3 -4 85.89 11
 11 3 -4 100.99 12.1
 -3 14 4 111.59 12.9
 -3 14 4 100.29 11.6
 -11 -3 4 92.69 10
 -3 14 4 109.39 9.3
 -11 -3 4 84.39 10.7
 14 -11 4 108.79 8.9
 14 -11 4 107.99 11.9
 14 -11 4 103.79 11.8
 -11 -3 4 103.49 10.6
 14 -11 4 114.29 8.7
 -3 14 4 98.19 11.8
 14 -11 4 101.59 10.9
 14 0 -4 22.9 6.6
 14 0 -4 21.8 11
 0 -14 -4 30.5 6.9
 14 0 -4 21.3 9.5
 0 -14 -4 11.6 8.7
 14 0 -4 22.1 6.2
 14 -14 4 20.7 4.9
 -14 0 4 27.3 10.4
 -14 0 4 15.6 7.8
 14 -14 4 19.8 3.3
 14 -14 4 36.6 8.8
 0 14 4 26.6 7.7
 -14 0 4 29.7 6.9
 14 -14 4 19.8 6.8
 14 -14 4 13 4.4
 17 -3 -4 8.6 7.9
 -14 17 -4 8.1 10.5
 -3 -14 -4 -8.2 10.2
 -3 -14 -4 -6.3 8.8
 17 -3 -4 -6.4 8.2
 3 14 4 24.9 9.2
 -17 3 4 4.1 7.1
 -17 3 4 2.8 9.1
 14 -17 4 8.2 8.8
 14 -17 4 10.5 10.1
 14 -17 4 -4.5 6.5
 14 -17 4 2.1 6.2
 20 -6 -4 11.6 11.8
 20 -6 -4 10 11.4
 -6 -14 -4 26.6 15.4
 14 -20 4 7.8 9.5
 6 14 4 2.4 14.7
 14 -20 4 7.5 10.7
 -5 20 -4 -3.1 12.7
 20 -15 -4 16.8 10.3
 20 -15 -4 -1.5 13.4
 -15 -5 -4 29.4 15.1
 15 5 4 20.4 13.7
 5 -20 4 -0.2 13.5
 5 -20 4 27.3 18.5
 15 5 4 -4 13.4
 -2 17 -4 -1.6 10.2
 17 -15 -4 11.5 10.7
 17 -15 -4 -0.2 7.3
 -15 -2 -4 -3.2 9.3
 -15 -2 -4 2.7 8.1
 -2 17 -4 0.8 9.1
 17 -15 -4 -3.9 11.7
 17 -15 -4 4.5 7.2
 15 2 4 -2 8.9
 2 -17 4 -20.6 9.3
 15 2 4 16.8 11.5
 2 -17 4 -9.8 12.9
 15 2 4 0.2 8.7
 1 14 -4 44.1 8.3
 14 -15 -4 40.3 6.9
 -15 1 -4 34.3 5
 14 -15 -4 19.7 8.8
 1 14 -4 38.1 10.2
 14 -15 -4 28.4 10.6
 -15 1 -4 35.7 6.8
 15 -1 4 19.4 7.3
 -1 -14 4 24.6 11.3
 -14 15 4 31.5 7.6
 15 -1 4 24.1 8.3
 15 -1 4 30.2 10
 -1 -14 4 36.5 8.8
 -1 -14 4 35.4 10.4
 11 -15 -4 -1.6 5.3
 -15 4 -4 2.6 7.7
 4 11 -4 8.4 9.1
 11 -15 -4 2.1 7.7
 4 11 -4 -1.4 9.2
 15 -4 4 3.6 4.9
 -11 15 4 10.9 7.3
 15 -4 4 5.6 5.1
 -4 -11 4 8.2 7.5
 15 -4 4 16.4 7.2
 -4 -11 4 1.6 5.9
 -11 15 4 9.8 4.1
 8 -15 -4 65.19 8.3
 7 8 -4 45.1 7.8
 8 -15 -4 66.69 8.5
 7 8 -4 51.29 11.2
 7 8 -4 44.2 10
 8 -15 -4 68.09 9.2
 15 -7 4 76.89 7.4
 -8 15 4 55.79 9.7
 -8 15 4 71.79 9.3
 -7 -8 4 51.79 8.7
 15 -7 4 83.09 8.6
 -7 -8 4 57.79 8.7
 -8 15 4 69.99 7.9
 15 -7 4 75.69 8.2
 -7 -8 4 52.19 9.8
 5 -15 -4 30.6 8.5
 10 5 -4 15.8 8.5
 5 -15 -4 33.8 6.8
 10 5 -4 24.2 6
 10 5 -4 34.4 5.7
 10 5 -4 6.3 7
 -10 -5 4 40.5 8
 -5 15 4 28.6 9.9
 -5 15 4 22.8 8.4
 -5 15 4 24.3 5.1
 -10 -5 4 28.4 6.7
 -5 15 4 29 3.7
 -5 15 4 30.6 6.9
 -10 -5 4 27.2 12.3
 15 -10 4 31.2 4.3
 2 -15 -4 16.4 8.2
 2 -15 -4 13 8.1
 13 2 -4 13 8
 2 -15 -4 14.4 8.6
 13 2 -4 2.3 6.1
 2 -15 -4 -1.3 6.7
 13 2 -4 2.4 6
 13 2 -4 1.6 9
 15 -13 4 14.8 7.3
 15 -13 4 0.3 6.2
 15 -13 4 8.9 3.5
 15 -13 4 3.9 6
 -2 15 4 5.1 5.1
 -13 -2 4 14.1 9.8
 15 -13 4 8.7 4.2
 -13 -2 4 10.1 5.5
 15 -13 4 7 4.5
 -2 15 4 13.7 7.1
 -13 -2 4 0 7.7
 -13 -2 4 11.8 6.6
 -2 15 4 8.3 10.7
 16 -1 -4 4 7.3
 16 -1 -4 2.5 8
 -1 -15 -4 10.6 8.3
 -1 -15 -4 4 10.1
 16 -1 -4 -1.9 7.7
 15 -16 4 9.6 5.6
 15 -16 4 8.9 9.3
 -16 1 4 17.6 8.1
 15 -16 4 10.7 6.2
 1 15 4 -8.3 8.9
 -16 1 4 14.4 9.1
 15 -16 4 2.5 8.4
 19 -4 -4 30.2 10.6
 -4 -15 -4 13.6 13.3
 -4 -15 -4 31.3 14.3
 19 -4 -4 13.3 10.6
 4 15 4 13.8 18.5
 15 -19 4 22.3 11.7
 15 -19 4 16.6 9.3
 15 -19 4 42.6 9.5
 4 15 4 39.7 14.3
 15 -19 4 47.4 15.6
 -16 -3 -4 23.2 12.2
 -3 19 -4 16.1 12.3
 19 -16 -4 -16.9 13.7
 -3 19 -4 18.4 15.4
 19 -16 -4 7.7 9.2
 3 -19 4 -1.4 13.7
 3 -19 4 52.79 19.7
 16 3 4 29 12.4
 16 3 4 -5.4 12.5
 -16 0 -4 9.9 13.6
 16 -16 -4 -14.1 9.2
 16 -16 -4 -9.1 6.5
 16 -16 -4 -1.6 10
 0 16 -4 7.6 11.6
 0 16 -4 10.9 9.2
 -16 0 -4 0.6 5.9
 0 16 -4 1.2 12.9
 0 -16 4 3.9 12.8
 16 0 4 4.3 7.9
 16 0 4 13.4 15.1
 16 0 4 5.2 8.5
 16 0 4 -1.3 10
 0 -16 4 9.5 9.7
 3 13 -4 22.8 12
 13 -16 -4 26.4 9.3
 13 -16 -4 27.6 8.5
 3 13 -4 19.5 10.8
 -16 3 -4 6.1 15.5
 13 -16 -4 31.3 7.2
 3 13 -4 25.6 8.2
 16 -3 4 24.3 6.8
 -13 16 4 26.2 6.7
 16 -3 4 26.1 7.2
 16 -3 4 32.3 9.4
 -13 16 4 20.1 9.9
 -13 16 4 24.5 4.6
 -3 -13 4 26.3 9.9
 -3 -13 4 43.2 10.3
 16 -3 4 32.8 8
 6 10 -4 15.3 6.3
 6 10 -4 2.9 10.9
 6 10 -4 -4.8 8.9
 6 10 -4 11.6 10.9
 10 -16 -4 11.4 6.4
 10 -16 -4 6.9 8.5
 10 -16 -4 22.3 7
 -10 16 4 13.8 8.8
 16 -6 4 3.8 7.1
 16 -6 4 14 5.3
 -6 -10 4 4.6 8.2
 -10 16 4 13.1 8.5
 -6 -10 4 3.2 6.3
 -10 16 4 16.4 5.3
 -6 -10 4 21.5 8.4
 16 -6 4 15.2 6.4
 7 -16 -4 13.9 6.5
 7 -16 -4 11.3 8.8
 9 7 -4 20 5.9
 9 7 -4 18.6 6.7
 9 7 -4 12.6 9.5
 -9 -7 4 9 7
 -7 16 4 7 6.1
 16 -9 4 13.8 5.9
 16 -9 4 16 6.2
 -7 16 4 8 8.8
 -9 -7 4 17.2 8
 16 -9 4 10.8 4.1
 -7 16 4 14.2 8.2
 4 -16 -4 23 10.2
 4 -16 -4 19.7 7.8
 4 -16 -4 18 8.8
 12 4 -4 11.5 6.3
 12 4 -4 15.1 10.7
 12 4 -4 9 9.4
 12 4 -4 14.7 6.5
 -4 16 4 17.8 6.7
 -4 16 4 10.1 4
 -4 16 4 1.6 10.4
 -4 16 4 18.5 9.6
 -12 -4 4 5.4 6.4
 -12 -4 4 15.8 11.4
 16 -12 4 9.3 7.2
 -4 16 4 8.1 7.2
 16 -12 4 20.8 6.7
 16 -12 4 6 7.1
 -12 -4 4 14.1 7.8
 16 -12 4 17.1 4.5
 15 1 -4 5.7 8.8
 1 -16 -4 8.7 10.6
 15 1 -4 8.7 8
 1 -16 -4 -1.6 8.4
 15 1 -4 4.8 7.3
 16 -15 4 9.4 5.2
 16 -15 4 6.8 5
 16 -15 4 18.1 9.6
 -15 -1 4 15 9.1
 16 -15 4 7.6 4.3
 -1 16 4 -6 6.8
 -1 16 4 4.8 8.9
 16 -15 4 5.1 8.3
 -1 16 4 19.4 9.9
 18 -2 -4 -6.9 10.1
 -2 -16 -4 20.8 12.2
 -2 -16 -4 15.1 14.7
 18 -2 -4 -5.6 10.2
 2 16 4 6.2 12.2
 16 -18 4 3.1 7.5
 -18 2 4 -6 9.6
 16 -18 4 0.6 11.2
 16 -18 4 10.8 12.3
 -1 18 -4 2.3 11.6
 18 -17 -4 8 9.7
 18 -17 -4 4.6 12.2
 17 1 4 -18.9 11.6
 1 -18 4 0.1 13.1
 1 -18 4 -3.3 17.4
 17 1 4 -3.8 10.9
 15 -17 -4 12.4 7.5
 15 -17 -4 -7 9.8
 15 -17 -4 6.9 11.4
 2 15 -4 10.5 12.6
 2 15 -4 15.2 9.8
 -2 -15 4 2 9.4
 17 -2 4 18.2 8.9
 17 -2 4 22.4 12.1
 -15 17 4 13.4 9.8
 17 -2 4 18 8.7
 -2 -15 4 9.4 11.8
 -17 5 -4 7.8 13
 12 -17 -4 15.4 9.8
 12 -17 -4 -5.2 6.6
 -12 17 4 -0.7 5
 17 -5 4 7.2 9.1
 17 -5 4 -5.7 6.6
 17 -5 4 -3.7 7.2
 -5 -12 4 10.6 8.3
 -5 -12 4 -4.9 9.4
 -12 17 4 9.7 9.9
 8 9 -4 -9.2 12.6
 9 -17 -4 -4.6 7.2
 9 -17 -4 -0.5 9.6
 8 9 -4 1.1 6.2
 8 9 -4 7.9 11.5
 17 -8 4 1 5.2
 -9 17 4 8.5 9.9
 -8 -9 4 -3.1 8.2
 17 -8 4 -1.3 7.6
 17 -8 4 4.2 6.3
 -8 -9 4 -7.2 11.1
 -9 17 4 -2.7 8.2
 -9 17 4 -7.7 6
 -8 -9 4 -3.7 8.3
 6 -17 -4 11.8 9.3
 11 6 -4 28.3 11.2
 11 6 -4 9.4 6.2
 11 6 -4 8.1 6.5
 6 -17 -4 31.7 8.1
 -6 17 4 11.7 9.4
 -6 17 4 16.3 12.1
 -6 17 4 16.4 11.1
 17 -11 4 11.9 7.3
 17 -11 4 12.9 5
 -11 -6 4 7.9 10.1
 -11 -6 4 20.5 9
 17 -11 4 8.1 9.3
 17 -11 4 13.9 7.3
 3 -17 -4 31.1 9.4
 14 3 -4 2.3 10.8
 14 3 -4 1.2 8
 14 3 -4 -7.2 8.3
 3 -17 -4 7.1 11.2
 17 -14 4 11.2 8.4
 17 -14 4 -1.7 8.2
 -3 17 4 5.9 5.5
 -14 -3 4 12.7 7.5
 -3 17 4 0.5 9
 17 -14 4 4.3 9.8
 -14 -3 4 14 9.8
 17 -14 4 4.2 5.1
 -3 17 4 -4.4 11.9
 0 -17 -4 11.5 11.6
 17 0 -4 33.9 10.5
 0 -17 -4 25.8 14.7
 17 0 -4 8.1 9.8
 17 -17 4 31.1 7.7
 0 17 4 -7.6 18.1
 -17 0 4 13.4 13.6
 17 -17 4 15.2 6.1
 17 -17 4 24.4 11.9
 17 -17 4 25.2 11.9
 -17 0 4 9.4 11.2
 0 17 4 8.5 12
 0 17 4 11.6 10.3
 17 -18 -4 -10.3 12.8
 1 17 -4 19.4 12.9
 17 -18 -4 10.5 9.1
 -1 -17 4 3.5 12.9
 -1 -17 4 -28.8 17.5
 18 -1 4 20.3 11.8
 18 -1 4 -6.6 10.9
 14 -18 -4 -8.9 10.4
 14 -18 -4 22.5 8.1
 4 14 -4 0 10.1
 14 -18 -4 6.6 17.7
 -4 -14 4 24.2 14.4
 18 -4 4 3.2 11.7
 -4 -14 4 -21.1 9.6
 -14 18 4 19.8 11.2
 18 -4 4 10 8.9
 18 -4 4 15 9
 11 -18 -4 4.8 9.7
 11 -18 -4 -0.6 15.4
 7 11 -4 -14.4 7.3
 7 11 -4 -5.3 15.7
 18 -7 4 8.9 8.3
 -11 18 4 -5.6 6.2
 -11 18 4 14.7 11.4
 18 -7 4 -1.5 9.3
 -7 -11 4 3.5 9.2
 18 -7 4 10.1 7.3
 -11 18 4 2.5 9.1
 -7 -11 4 6.7 10.3
 8 -18 -4 19.4 8.9
 10 8 -4 -2.9 7.2
 10 8 -4 6.8 7.4
 8 -18 -4 17.5 8.8
 10 8 -4 13.4 13.6
 18 -10 4 14 8.5
 -8 18 4 19.8 8.3
 -10 -8 4 -0.2 9.4
 -8 18 4 27.4 13.5
 -10 -8 4 29 10.6
 -8 18 4 15.5 9.8
 18 -10 4 16.6 11.1
 18 -10 4 25.7 9.1
 18 -10 4 28.2 6.1
 13 5 -4 5.3 7.8
 13 5 -4 -4.2 8.1
 5 -18 -4 5.4 9.9
 5 -18 -4 8.2 11.4
 13 5 -4 23.4 12.6
 -5 18 4 32.4 10.7
 18 -13 4 2.6 9.2
 -5 18 4 1.5 6.4
 18 -13 4 5.7 10.2
 18 -13 4 6.2 10
 -5 18 4 8.8 12.1
 -13 -5 4 7.2 11
 -13 -5 4 3.9 15.3
 -13 -5 4 16.3 9.4
 18 -13 4 18.1 5.7
 16 2 -4 7.3 9.6
 2 -18 -4 33.1 11.7
 2 -18 -4 -27.6 15.2
 16 2 -4 -18.1 9.6
 -2 18 4 4.7 7.6
 -2 18 4 10.9 11.9
 18 -16 4 1.5 13.2
 18 -16 4 3.6 7.1
 -16 -2 4 7.2 12.2
 -16 -2 4 12.9 12.5
 18 -16 4 -8.4 10.9
 16 -19 -4 -16.9 13.6
 16 -19 -4 1.1 10
 3 16 -4 7.8 22.4
 3 16 -4 14.4 13.8
 19 -3 4 8.6 11.6
 -3 -16 4 20.9 13.3
 -3 -16 4 22.7 18.4
 19 -3 4 7.6 11.8
 13 -19 -4 2.3 8.7
 6 13 -4 3.2 11.7
 -13 19 4 10.7 12.8
 -6 -13 4 -11.5 13
 -6 -13 4 14 11.6
 19 -6 4 13.4 10.1
 19 -6 4 4.2 12.1
 19 -6 4 -2.6 8.6
 9 10 -4 9.7 8.7
 10 -19 -4 23.4 9.3
 19 -9 4 4.1 14.2
 -10 19 4 16.7 10.4
 -10 19 4 -12.2 14.3
 19 -9 4 15.7 10.5
 -9 -10 4 -4.2 11.1
 -9 -10 4 -13.6 11.3
 -10 19 4 -3.8 8.4
 19 -9 4 14 8.7
 19 -9 4 16.7 7.9
 12 7 -4 37.3 10
 12 7 -4 11.2 17.3
 12 7 -4 18.6 9
 7 -19 -4 21.7 11.8
 7 -19 -4 11.8 10.4
 -12 -7 4 28.2 10.9
 -7 19 4 25.5 11.2
 19 -12 4 22.5 10.9
 -12 -7 4 10.8 12.4
 19 -12 4 8.7 9.2
 19 -12 4 21.2 6.8
 19 -12 4 12.7 12.4
 15 4 -4 2.6 15
 15 4 -4 -0.7 10.8
 15 4 -4 15.2 10.1
 4 -19 -4 20.1 12.2
 4 -19 -4 -19.6 14.6
 -4 19 4 2.6 12.7
 19 -15 4 5.8 12.9
 -15 -4 4 -12 13.1
 19 -15 4 2.5 7.3
 19 -15 4 8.1 12.9
 5 15 -4 -18 14.5
 15 -20 -4 -0.6 10.8
 15 -20 -4 11.5 17.5
 20 -5 4 1.1 12.4
 20 -5 4 18.1 12.7
 -5 -15 4 25.7 19.9
 -5 -15 4 2.8 15.2
 12 -20 -4 22.7 10.8
 -12 20 4 17.4 16.1
 20 -8 4 3.1 10.5
 20 -8 4 17 10
 -8 -12 4 21.3 14.9
 -8 -12 4 21.2 14.4
 20 -8 4 8.6 13
 9 -20 -4 27.6 11.4
 9 -20 -4 -2.7 11.4
 11 9 -4 6.1 10.3
 20 -11 4 8.3 8.2
 20 -11 4 1.8 14.2
 20 -11 4 10 10.8
 -11 -9 4 1.3 12.8
 -11 -9 4 -11.2 13.2
 6 -20 -4 35.7 15.8
 14 6 -4 11 11.7
 6 -20 -4 -4 13.3
 14 6 -4 -8.7 10.4
 -14 -6 4 -0.3 14.8
 -6 20 4 6 13.5
 20 -14 4 8.3 8.5
 20 -14 4 -3.1 11.3
 -14 -6 4 -4.1 11.9
 11 -21 -4 30.7 13.1
 21 -10 4 4.5 11.5
 -10 -11 4 9 16.4
 -10 -11 4 6.5 16.9
 21 -10 4 8.8 13.6
 8 -21 -4 6.9 14.7
 -8 21 4 0.6 14.3
 -13 -8 4 -11 16.5
 21 -13 4 -9.7 13
 -13 -8 4 -8.5 14.1
 0 -1 -5 80.79 6.5
 0 -1 -5 80.99 6.8
 1 0 -5 89.69 6.6
 -1 1 -5 89.29 6.4
 1 0 -5 87.99 6.7
 1 0 -5 85.19 6.6
 -1 1 -5 85.59 6.8
 1 0 -5 88.59 6.9
 -1 1 -5 85.59 6.4
 0 -1 -5 77.39 6.7
 1 -1 5 86.89 6.7
 -1 0 5 86.59 6.8
 1 -1 5 84.59 6.5
 0 1 5 81.19 6.6
 0 1 5 86.19 6.8
 -1 0 5 86.19 6.5
 -1 0 5 92.49 6.7
 1 -1 5 84.79 6.4
 0 1 5 76.09 6.6
 -1 0 5 80.39 6.7
 0 2 -5 3125.09 225.88
 2 -2 -5 3159.58 225.98
 0 2 -5 3036.7 225.98
 -2 0 -5 3135.89 225.78
 0 2 -5 3185.48 225.88
 2 -2 -5 3160.88 225.88
 2 -2 -5 3193.08 225.98
 0 2 -5 3047.4 225.98
 2 -2 -5 3186.78 225.98
 -2 0 -5 2964.9 225.78
 -2 0 -5 3158.78 225.78
 0 -2 5 3139.69 225.88
 -2 2 5 3180.68 225.98
 0 -2 5 3111.89 225.98
 -2 2 5 3149.28 225.98
 2 0 5 3116.39 225.78
 0 -2 5 3163.88 226.08
 0 -2 5 3109.19 225.88
 -2 2 5 3179.78 225.98
 0 -2 5 3108.09 225.88
 2 0 5 3063.79 225.78
 2 0 5 3011.2 226.08
 3 -1 -5 185.18 14
 -2 3 -5 180.98 13.9
 -1 -2 -5 192.68 13.7
 -1 -2 -5 185.78 13.8
 3 -1 -5 191.68 13.8
 3 -1 -5 180.58 14
 -2 3 -5 183.98 13.8
 3 -1 -5 184.58 13.8
 1 2 5 184.38 13.8
 1 2 5 186.88 14.1
 2 -3 5 171.88 13.8
 1 2 5 181.98 14
 2 -3 5 177.78 13.5
 -3 1 5 194.78 13.7
 -3 1 5 180.88 14
 2 -3 5 186.78 13.7
 2 -3 5 185.88 13.6
 -3 1 5 178.38 13.9
 -3 1 5 189.98 13.8
 -3 1 5 179.28 13.8
 -3 -1 -5 3503.05 251.27
 4 -3 -5 3424.56 251.37
 -1 4 -5 3482.15 251.27
 4 -3 -5 3451.45 251.47
 -1 4 -5 3475.45 251.27
 -3 -1 -5 3534.15 251.27
 -1 4 -5 3367.26 251.27
 4 -3 -5 3551.94 251.37
 4 -3 -5 3507.65 251.37
 -3 -1 -5 3378.56 251.27
 -1 4 -5 3499.75 251.47
 3 1 5 3483.15 251.27
 3 1 5 3480.05 251.27
 -4 3 5 3448.05 251.47
 1 -4 5 3506.05 251.47
 1 -4 5 3421.16 251.27
 3 1 5 3459.45 251.27
 1 -4 5 3488.85 251.27
 -4 3 5 3532.05 251.37
 -4 3 5 3465.85 251.37
 -4 3 5 3526.25 251.37
 1 -4 5 3422.06 251.27
 2 1 -5 48.1 4
 2 1 -5 44.3 4.5
 2 1 -5 38.5 4.3
 1 -3 -5 42.5 4.2
 2 1 -5 47.4 4.6
 1 -3 -5 38.1 4
 2 1 -5 53.69 4.3
 1 -3 -5 44.8 4.5
 -1 3 5 33.5 3.9
 3 -2 5 36.9 3.9
 -1 3 5 36.5 4
 -2 -1 5 42.5 4.1
 -2 -1 5 41.9 4.3
 -2 -1 5 47.9 4.3
 -2 -1 5 32.3 4.3
 -1 3 5 40.6 4.1
 -2 -1 5 35 4.2
 5 -2 -5 64.39 5.9
 -2 -3 -5 51.69 5.5
 -3 5 -5 62.29 5.7
 5 -2 -5 65.09 5.3
 -2 -3 -5 49.7 5.4
 -2 -3 -5 55.49 5.6
 -3 5 -5 61.79 5.2
 5 -2 -5 59.19 5.4
 5 -2 -5 63.29 5.7
 3 -5 5 60.19 5.4
 2 3 5 55.89 5.9
 -5 2 5 60.59 5.6
 2 3 5 53.59 5.9
 3 -5 5 60.09 4.8
 -5 2 5 68.49 5.6
 -5 2 5 59.89 6
 3 -5 5 66.09 4.9
 2 3 5 61.99 5.3
 -5 2 5 62.79 5.3
 -4 -2 -5 930.11 67.09
 6 -4 -5 944.01 67.19
 -2 6 -5 915.11 66.89
 6 -4 -5 927.31 66.99
 6 -4 -5 912.91 67.09
 -4 -2 -5 935.81 66.99
 -2 6 -5 936.01 67.29
 -4 -2 -5 915.11 66.99
 -2 6 -5 940.21 66.89
 -2 6 -5 894.01 66.89
 6 -4 -5 912.21 67.09
 2 -6 5 892.31 66.99
 4 2 5 939.81 66.99
 -6 4 5 944.71 67.09
 -6 4 5 900.91 66.99
 -6 4 5 913.01 67.29
 2 -6 5 928.41 66.99
 -6 4 5 947.51 67.09
 4 2 5 883.71 67.09
 4 2 5 901.71 67.19
 4 2 5 938.31 66.99
 2 -6 5 925.61 67.29
 2 -6 5 898.51 66.89
 1 3 -5 23 2.6
 1 3 -5 17.6 2.6
 1 3 -5 21.4 3.2
 3 -4 -5 26.5 2.9
 1 3 -5 32.1 3.1
 3 -4 -5 20.4 3
 1 3 -5 26.9 3.3
 -4 1 -5 26.3 2.6
 3 -4 -5 17.4 2.6
 -3 4 5 19.7 2.7
 -3 4 5 18.2 2.5
 4 -1 5 24.9 2.6
 -1 -3 5 24.9 2.8
 -1 -3 5 20.1 2.8
 -1 -3 5 25.3 3.1
 4 -1 5 28.9 2.6
 -1 -3 5 30.6 2.9
 4 -1 5 24.1 2.5
 -3 4 5 18.7 3.1
 -1 -3 5 23.1 3
 0 -4 -5 101.39 9.2
 4 0 -5 117.39 9.6
 4 0 -5 127.99 9.3
 4 0 -5 125.29 9.1
 0 -4 -5 106.29 9.1
 4 0 -5 116.59 9.1
 4 0 -5 119.79 9
 0 4 5 105.59 9.1
 0 4 5 100.99 9.4
 -4 0 5 121.59 9.3
 0 4 5 108.19 9.6
 0 4 5 101.69 9.1
 -4 0 5 119.29 9.1
 -4 0 5 114.09 9.4
 4 -4 5 124.19 8.9
 -4 0 5 122.09 9.2
 -4 0 5 126.89 9
 4 -4 5 118.99 9.1
 -4 7 -5 186.68 14.7
 -3 -4 -5 212.98 15.5
 7 -3 -5 195.88 15.5
 7 -3 -5 208.78 15.7
 7 -3 -5 198.88 15.2
 -4 7 -5 204.78 14.7
 -4 7 -5 194.88 15.7
 7 -3 -5 217.28 15.5
 -3 -4 -5 195.88 15.3
 -3 -4 -5 201.88 15.6
 -4 7 -5 203.78 15
 4 -7 5 197.18 15
 4 -7 5 205.78 14.8
 3 4 5 217.98 15.8
 4 -7 5 198.08 15.5
 -7 3 5 196.08 15.3
 -7 3 5 191.38 15.9
 -7 3 5 202.68 15.4
 3 4 5 212.08 15.8
 -7 3 5 180.48 14.9
 -3 8 -5 203.68 14.1
 -5 -3 -5 186.68 14.9
 -5 -3 -5 178.58 14.3
 8 -5 -5 179.58 14.7
 -3 8 -5 198.58 14.3
 -5 -3 -5 181.68 14.6
 8 -5 -5 185.58 14.6
 8 -5 -5 194.08 14.7
 8 -5 -5 187.18 14.3
 -3 8 -5 188.38 14.2
 5 3 5 179.78 15
 -8 5 5 188.98 13.7
 -8 5 5 178.98 14.5
 3 -8 5 178.18 14.5
 -8 5 5 186.78 15.4
 5 3 5 181.78 14.4
 3 -8 5 178.98 14.2
 3 -8 5 196.68 14.7
 -8 5 5 193.98 14.3
 5 3 5 179.38 14.4
 5 3 5 178.28 14.9
 -5 0 -5 240.18 17.6
 5 -5 -5 240.18 18.2
 0 5 -5 228.68 18
 -5 0 -5 230.98 17.7
 5 -5 -5 235.48 17.9
 0 5 -5 234.68 18.4
 5 -5 -5 241.88 17.9
 -5 0 -5 230.68 18
 0 5 -5 228.68 18
 0 5 -5 242.38 17.9
 5 -5 -5 240.78 18.2
 5 0 5 247.68 17.8
 0 -5 5 243.08 18
 0 -5 5 242.98 18
 -5 5 5 243.38 17.9
 0 -5 5 243.38 18.2
 -5 5 5 249.68 17.9
 -5 5 5 245.08 18
 5 0 5 245.98 17.9
 5 0 5 226.18 17.9
 0 -5 5 232.78 18.2
 0 -5 5 245.88 18
 -5 5 5 253.67 18
 3 2 -5 45.1 5.2
 3 2 -5 46.1 4.7
 2 -5 -5 54.39 5.2
 3 2 -5 51.99 5.1
 3 2 -5 46.3 5.2
 2 -5 -5 54.89 4.7
 3 2 -5 44.2 4.5
 -2 5 5 49.7 4.5
 -2 5 5 53.99 5.3
 -3 -2 5 47.5 4.9
 -3 -2 5 47.4 5.2
 -2 5 5 51.99 4.7
 5 -3 5 61.99 4.6
 -3 -2 5 37.6 4.7
 -2 5 5 59.89 5.4
 -3 -2 5 46.1 4.9
 -3 -2 5 51.99 4.6
 6 -1 -5 0.9 2.5
 6 -1 -5 6.3 1.8
 6 -1 -5 2.3 2.9
 6 -1 -5 1.4 1.8
 -1 -5 -5 -4 2.5
 -1 -5 -5 3.6 1.9
 -1 -5 -5 -1.3 2.2
 6 -1 -5 2.4 1.8
 -5 6 -5 3.7 2.6
 -6 1 5 2.6 2.4
 1 5 5 -0.2 1.8
 -6 1 5 1 1.8
 5 -6 5 1.7 1.4
 1 5 5 2.3 3.2
 1 5 5 0.8 3
 5 -6 5 -0.4 2
 5 -6 5 4.6 1.5
 -6 1 5 1.6 1.6
 -6 1 5 0.2 2.5
 5 -6 5 2.1 1.4
 9 -4 -5 65.19 6.4
 -4 -5 -5 65.69 7.2
 -4 -5 -5 63.09 6.6
 -4 -5 -5 53.39 6.8
 -5 9 -5 63.09 5.6
 9 -4 -5 62.19 5.9
 -5 9 -5 62.19 5.5
 -9 4 5 61.79 6.9
 5 -9 5 63.69 5.8
 4 5 5 66.59 7.3
 4 5 5 71.49 6.3
 -9 4 5 71.79 6.1
 4 5 5 72.19 7.2
 -9 4 5 71.79 7.3
 5 -9 5 57.29 6.7
 10 -6 -5 38.5 4.6
 10 -6 -5 40.1 5.2
 -4 10 -5 40.7 3.9
 -6 -4 -5 31.5 5.1
 -4 10 -5 39.2 4.4
 -6 -4 -5 30.9 4.9
 10 -6 -5 35.6 4
 10 -6 -5 35.4 5.4
 -6 -4 -5 32.7 4.5
 -4 10 -5 33.3 3.7
 4 -10 5 33.7 4.2
 -10 6 5 34 4.6
 6 4 5 29.9 5.7
 6 4 5 24.4 6.9
 6 4 5 25.7 4.1
 -10 6 5 36.4 5.8
 -10 6 5 31.6 3.9
 6 4 5 20.3 3.9
 4 -10 5 29.8 4.9
 7 -6 -5 138.59 11.9
 -1 7 -5 145.09 11.5
 -1 7 -5 140.49 11.9
 7 -6 -5 154.38 11.6
 -1 7 -5 144.29 13
 -6 -1 -5 153.18 11.5
 7 -6 -5 149.09 11.7
 -6 -1 -5 149.09 12
 7 -6 -5 148.79 12
 -1 7 -5 134.89 11.7
 -6 -1 -5 152.28 11.6
 -7 6 5 143.79 11.4
 -7 6 5 159.48 11.6
 1 -7 5 138.59 11.8
 6 1 5 148.99 12
 -7 6 5 144.09 11.9
 6 1 5 157.98 11.5
 6 1 5 162.18 11.7
 1 -7 5 144.29 12
 1 -7 5 140.79 11.6
 6 1 5 151.48 12.1
 -7 6 5 150.88 11.5
 1 -7 5 149.39 12.2
 -6 2 -5 8.4 2.5
 2 4 -5 15.3 2.5
 4 -6 -5 6.3 2.1
 2 4 -5 7.6 3.1
 2 4 -5 15.4 2.3
 2 4 -5 19.5 3
 4 -6 -5 12.7 2.4
 2 4 -5 12.5 3.2
 4 -6 -5 13.3 2.9
 -4 6 5 14.9 2.4
 -4 6 5 10.6 3
 6 -2 5 7.7 1.8
 -4 6 5 8.7 2.8
 -2 -4 5 13.1 2.3
 -2 -4 5 11.3 2.8
 -2 -4 5 10.5 2.7
 6 -2 5 12.2 2
 -2 -4 5 15.7 2.9
 -4 6 5 13.8 2
 5 1 -5 22.1 3.2
 5 1 -5 23.6 2.8
 1 -6 -5 22.1 3.4
 5 1 -5 14.6 2.6
 5 1 -5 19.8 4
 1 -6 -5 24.9 3.2
 1 -6 -5 17.4 2.9
 5 1 -5 24.3 3.6
 -5 -1 5 23.3 3.5
 -5 -1 5 24.1 2.9
 -5 -1 5 16.3 2.7
 -5 -1 5 22.2 3.3
 -1 6 5 12.7 3.5
 -1 6 5 24.9 3
 6 -5 5 22.7 2.8
 -1 6 5 16.2 2.8
 6 -5 5 20.7 2.6
 6 -5 5 18 2.7
 -1 6 5 22 3.7
 -2 -6 -5 10.3 2.7
 -2 -6 -5 7.3 3.4
 -2 -6 -5 2.7 2.7
 -6 8 -5 9.1 3.4
 8 -2 -5 7.4 2.2
 -2 -6 -5 5.7 3.1
 8 -2 -5 2.6 2.2
 -8 2 5 7.6 1.7
 6 -8 5 4.6 2.4
 -8 2 5 10.8 3.3
 2 6 5 15.9 4.3
 2 6 5 8.3 2.7
 6 -8 5 7.8 1.5
 -8 2 5 3.4 3.3
 6 -8 5 6.3 2.3
 2 6 5 7.3 4
 -8 2 5 6.9 2.4
 6 -8 5 6.7 1.8
 -6 11 -5 6.1 2.6
 -5 -6 -5 6.3 4.1
 11 -5 -5 5.9 3
 11 -5 -5 1.8 4.8
 -5 -6 -5 6.8 3.8
 11 -5 -5 -0.9 2.6
 -5 -6 -5 7.8 4.4
 -6 11 -5 5.9 2
 -11 5 5 2.8 2.9
 6 -11 5 3.9 3.6
 -11 5 5 -0.9 3.9
 5 6 5 13.3 5.2
 -11 5 5 -5.5 4.6
 5 6 5 9.3 3.2
 5 6 5 1.8 5.1
 6 -11 5 5.7 2.6
 12 -7 -5 50.09 6.8
 -7 -5 -5 49.2 6.8
 -5 12 -5 54.79 5.9
 12 -7 -5 61.09 7.4
 -5 12 -5 51.79 5.6
 -5 12 -5 65.39 8.3
 -7 -5 -5 55.19 6.5
 -7 -5 -5 38.1 6.8
 -5 12 -5 44.8 5.3
 12 -7 -5 60.39 6.6
 12 -7 -5 55.49 5.7
 7 5 5 42.6 6.2
 -12 7 5 50.79 5.3
 7 5 5 39.2 7.5
 -12 7 5 53.59 8.1
 7 5 5 37.9 5.8
 -12 7 5 55.09 6.3
 5 -12 5 59.29 7.3
 7 5 5 50.39 7.7
 5 -12 5 56.39 5.9
 -2 9 -5 12.6 3.5
 -7 -2 -5 16.7 3.1
 -2 9 -5 13 4.6
 9 -7 -5 12.1 3
 9 -7 -5 11.7 2.7
 -2 9 -5 16.4 2.9
 -2 9 -5 12.3 3.6
 -7 -2 -5 12.3 3.6
 9 -7 -5 11.3 3.7
 7 2 5 12.5 4
 7 2 5 12.5 2.9
 -9 7 5 15.9 2.4
 7 2 5 16.3 4.7
 -9 7 5 15.1 3.8
 2 -9 5 5.9 3.5
 2 -9 5 13.3 3.8
 2 -9 5 11.4 2.8
 -9 7 5 14.1 2.7
 7 2 5 14.6 2.9
 1 6 -5 909.21 64.89
 -7 1 -5 885.71 64.99
 1 6 -5 876.41 64.99
 -7 1 -5 746.33 64.69
 -7 1 -5 867.81 64.39
 6 -7 -5 908.51 64.89
 1 6 -5 878.11 64.99
 6 -7 -5 897.11 64.69
 1 6 -5 877.11 65.49
 6 -7 -5 902.91 64.99
 -6 7 5 917.11 64.69
 7 -1 5 883.41 64.79
 7 -1 5 876.81 64.79
 -6 7 5 891.41 64.89
 -1 -6 5 887.11 64.99
 -1 -6 5 900.41 65.19
 7 -1 5 932.91 64.69
 -1 -6 5 901.91 65.09
 -6 7 5 930.41 64.89
 -6 7 5 924.41 64.89
 -1 -6 5 881.81 64.89
 4 3 -5 7.5 2.8
 4 3 -5 3.4 2
 3 -7 -5 -1.1 2.1
 4 3 -5 4.1 2.1
 3 -7 -5 3.3 3
 4 3 -5 2.7 3
 3 -7 -5 5.7 2.3
 4 3 -5 4.6 3.2
 7 -4 5 2.6 1.8
 -4 -3 5 5 3
 -4 -3 5 8.4 2.6
 -3 7 5 2 3
 -4 -3 5 5.8 2.7
 -3 7 5 1.1 2.1
 -4 -3 5 6.4 2.1
 -3 7 5 6.1 3.1
 -3 7 5 1.4 1.8
 0 -7 -5 10.7 3.6
 0 -7 -5 13.4 2.8
 7 0 -5 11.2 2.5
 7 0 -5 11.2 4.4
 0 -7 -5 8.1 2.8
 7 0 -5 8.7 2.5
 7 0 -5 9.4 2.9
 0 7 5 12.9 3.8
 -7 0 5 14.2 3.8
 -7 0 5 14.7 3.4
 -7 0 5 8.6 2.6
 7 -7 5 11.8 2.2
 7 -7 5 14.7 1.9
 7 -7 5 13.4 2
 -7 0 5 8.4 2.3
 0 7 5 8 2.6
 0 7 5 10.4 4.1
 7 -7 5 13.7 2.5
 -3 -7 -5 0.1 2.9
 10 -3 -5 0.4 2.2
 -3 -7 -5 -6.6 3.4
 -3 -7 -5 -4.1 3.3
 10 -3 -5 4.9 2.6
 10 -3 -5 -6.3 3.5
 -3 -7 -5 1.4 3.7
 -10 3 5 4.7 2.7
 -10 3 5 2.4 4.4
 7 -10 5 2.4 2.9
 7 -10 5 2.3 2.9
 7 -10 5 5 2.1
 3 7 5 2.4 4.4
 3 7 5 3.9 4.7
 7 -10 5 2 1.7
 3 7 5 -3.5 2.8
 13 -6 -5 396.16 29.4
 -6 -7 -5 340.07 29.4
 13 -6 -5 381.26 29.6
 13 -6 -5 372.26 29.8
 -6 -7 -5 394.46 29.5
 13 -6 -5 402.86 28.8
 -7 13 -5 379.46 28
 -7 13 -5 363.96 30
 -6 -7 -5 378.76 30.1
 -7 13 -5 384.76 28.1
 7 -13 5 396.86 29.6
 6 7 5 336.57 30.2
 6 7 5 367.06 30
 -13 6 5 394.06 28.5
 -13 6 5 389.76 30.5
 7 -13 5 379.76 28.7
 -13 6 5 385.06 29.9
 -8 -6 -5 28.2 7.7
 14 -8 -5 41.8 7.8
 14 -8 -5 38.4 5.7
 -8 -6 -5 54.89 7.4
 14 -8 -5 47.1 8.3
 -6 14 -5 44.1 9.1
 -6 14 -5 53.19 5.2
 -8 -6 -5 51.19 7.9
 -6 14 -5 51.69 6.4
 14 -8 -5 42.2 8
 8 6 5 43 6.7
 6 -14 5 44.3 7.7
 8 6 5 34 8.6
 -14 8 5 47.3 6.6
 6 -14 5 44.2 6.2
 6 -14 5 49.3 8
 8 6 5 33.8 6.4
 8 6 5 24 8.2
 -14 8 5 51.19 5.3
 -3 11 -5 116.99 11
 -3 11 -5 105.49 12
 11 -8 -5 121.99 12
 -8 -3 -5 117.19 11.3
 11 -8 -5 112.69 11.1
 -8 -3 -5 104.99 10.5
 -3 11 -5 122.79 10.4
 -8 -3 -5 117.29 11.5
 -3 11 -5 123.29 10.2
 11 -8 -5 123.49 10.8
 11 -8 -5 125.59 10.1
 8 3 5 117.49 12.2
 8 3 5 107.69 11.4
 8 3 5 124.39 10.7
 3 -11 5 121.29 11.4
 -11 8 5 126.29 9.9
 3 -11 5 113.39 11.1
 -11 8 5 128.89 10.8
 3 -11 5 113.99 10.4
 8 3 5 119.09 10.4
 0 8 -5 62.29 5.9
 -8 0 -5 41.4 5.5
 8 -8 -5 44.4 5.4
 8 -8 -5 50.89 5.4
 -8 0 -5 52.39 4.8
 0 8 -5 57.69 6.7
 8 -8 -5 42.1 5
 -8 0 -5 40.6 4.8
 0 -8 5 61.09 6.1
 0 -8 5 41.2 5.3
 8 0 5 50.09 5
 -8 8 5 49.5 5.6
 8 0 5 45.8 5.5
 -8 8 5 50.09 5.5
 8 0 5 54.49 5.8
 0 -8 5 46.2 5.4
 -8 8 5 48 5.1
 8 0 5 46.1 5.5
 0 -8 5 53.99 5.4
 -8 3 -5 233.08 18
 3 5 -5 230.68 17.9
 5 -8 -5 231.38 17.3
 5 -8 -5 228.98 17.9
 5 -8 -5 241.28 17.6
 3 5 -5 221.68 17.8
 3 5 -5 227.18 17.5
 3 5 -5 246.08 18.5
 8 -3 5 230.18 17
 8 -3 5 252.07 17.5
 -3 -5 5 222.58 17.8
 -5 8 5 238.18 17.9
 -5 8 5 230.98 17.9
 -3 -5 5 212.18 17.6
 -5 8 5 228.28 17.5
 -3 -5 5 233.08 18.1
 -3 -5 5 210.18 17.9
 8 -3 5 231.48 17.3
 -5 8 5 231.98 17.1
 2 -8 -5 7.5 2.5
 6 2 -5 9.5 3.6
 2 -8 -5 4.9 3.6
 6 2 -5 5.3 2.2
 2 -8 -5 3.3 2.5
 6 2 -5 3.5 4.2
 6 2 -5 0.3 2.1
 6 2 -5 10.1 3.3
 -6 -2 5 6.7 2.5
 -6 -2 5 6.2 3.1
 -2 8 5 9.2 2.3
 8 -6 5 8.8 2.4
 -6 -2 5 5.9 3.4
 -2 8 5 6.3 3.8
 -6 -2 5 4.3 2.4
 -2 8 5 3.5 2.5
 8 -6 5 6.3 1.9
 -2 8 5 5.8 4.1
 -1 -8 -5 25.7 3.9
 -1 -8 -5 26.4 4.4
 -1 -8 -5 29.6 4.2
 9 -1 -5 19.9 4.4
 9 -1 -5 29.1 5.7
 9 -1 -5 26.4 3.7
 -8 9 -5 22.1 4.3
 9 -1 -5 22.7 3.7
 -1 -8 -5 18.9 4.3
 9 -1 -5 21.3 3.5
 1 8 5 25.1 4.8
 -9 1 5 27.9 3.9
 -9 1 5 24.9 5
 8 -9 5 27 3
 8 -9 5 22 3.3
 1 8 5 25.3 4
 -9 1 5 26.8 3.3
 -9 1 5 35.9 4.6
 8 -9 5 27.4 2.9
 8 -9 5 28.1 3.8
 1 8 5 24.9 5.5
 -4 -8 -5 103.99 12.7
 12 -4 -5 116.09 11.9
 -4 -8 -5 97.19 11.5
 -4 -8 -5 119.89 11.2
 12 -4 -5 125.29 11.2
 -4 -8 -5 108.49 11.8
 12 -4 -5 142.29 12.9
 12 -4 -5 129.19 10.5
 -12 4 5 110.59 11.5
 4 8 5 145.59 13.1
 4 8 5 108.69 12.9
 8 -12 5 117.89 10.2
 8 -12 5 116.59 11.3
 8 -12 5 116.89 12.4
 -12 4 5 120.89 13
 4 8 5 108.09 10.9
 -12 4 5 142.49 10.6
 -7 -8 -5 1.1 7.5
 -8 15 -5 19.2 8.3
 -7 -8 -5 18.2 7.7
 15 -7 -5 18.3 7.7
 15 -7 -5 10.7 5.1
 15 -7 -5 9.9 5.9
 15 -7 -5 13.5 8.9
 -7 -8 -5 18.9 6.6
 7 8 5 17.5 9
 -15 7 5 9.3 7.9
 8 -15 5 23.2 7.6
 -15 7 5 18.9 4.4
 7 8 5 20.5 8.3
 8 -15 5 22.2 5.2
 8 -15 5 30.5 7.2
 16 -9 -5 13.1 9.4
 16 -9 -5 22 6.4
 -7 16 -5 21.9 6.5
 -7 16 -5 23.6 4.3
 16 -9 -5 27 5.9
 -9 -7 -5 -1.2 7.2
 16 -9 -5 14.3 8.4
 -7 16 -5 13 16.8
 -9 -7 -5 12 8.7
 9 7 5 21 9.8
 7 -16 5 10 8.6
 -16 9 5 13.6 6.1
 -16 9 5 20.4 4
 9 7 5 14.1 10.1
 7 -16 5 17.9 8.2
 7 -16 5 24.7 6.3
 9 7 5 6 6.4
 -9 -4 -5 39.2 7.5
 13 -9 -5 33.8 5.6
 -4 13 -5 25.7 8
 -4 13 -5 38.3 5.3
 -4 13 -5 44.1 5.4
 13 -9 -5 38.9 7.1
 -9 -4 -5 40.4 6.9
 -4 13 -5 40.1 6.3
 -9 -4 -5 53.09 6.4
 13 -9 -5 43.5 5.4
 13 -9 -5 36.2 7
 9 4 5 42 8.3
 4 -13 5 38.9 7
 4 -13 5 34.2 5.8
 -13 9 5 40.2 4.7
 -13 9 5 34.2 5.9
 9 4 5 48.7 6.3
 9 4 5 34 5.6
 4 -13 5 37.5 6.9
 9 4 5 36 7.7
 10 -9 -5 76.79 7.3
 -9 -1 -5 69.69 7.8
 10 -9 -5 84.19 8.6
 -1 10 -5 71.19 8.5
 10 -9 -5 84.39 8.5
 -1 10 -5 89.29 9.3
 10 -9 -5 72.39 7.9
 -1 10 -5 79.09 8.7
 -1 10 -5 69.89 7.6
 -9 -1 -5 76.79 7.3
 -9 -1 -5 76.59 8.4
 9 1 5 72.99 7.5
 -10 9 5 78.19 8.4
 1 -10 5 82.59 7.7
 1 -10 5 89.39 8.5
 1 -10 5 89.39 9.8
 -10 9 5 75.19 7.3
 9 1 5 73.79 7.8
 1 -10 5 75.09 8.7
 9 1 5 93.09 8.6
 -10 9 5 78.59 7.1
 2 7 -5 227.38 19.2
 2 7 -5 222.78 19.6
 7 -9 -5 249.78 19.1
 7 -9 -5 252.37 18.7
 2 7 -5 245.68 18.8
 7 -9 -5 255.47 18.4
 2 7 -5 241.98 19.3
 -7 9 5 255.37 18.3
 9 -2 5 257.07 18.8
 -2 -7 5 216.28 19.6
 -7 9 5 242.58 18.7
 9 -2 5 246.98 18.7
 -2 -7 5 238.98 19.1
 -2 -7 5 243.18 18.9
 -7 9 5 259.37 19.1
 -7 9 5 246.58 19
 9 -2 5 246.78 18.8
 9 -2 5 247.78 18.3
 5 4 -5 14.2 2.7
 5 4 -5 11.1 4.6
 5 4 -5 14.1 3
 4 -9 -5 8.3 2.9
 4 -9 -5 9.2 3.6
 5 4 -5 6 3.5
 4 -9 -5 8.3 3
 -5 -4 5 11.7 3
 -4 9 5 12.9 4.4
 -5 -4 5 19.2 3.5
 9 -5 5 11.5 2.4
 -4 9 5 10.1 2.2
 9 -5 5 12.5 2.3
 9 -5 5 13.5 1.6
 -5 -4 5 15.4 3.5
 9 -5 5 12.4 2.6
 -5 -4 5 10.3 3.7
 -4 9 5 14.2 3.1
 8 1 -5 119.59 11.5
 1 -9 -5 135.39 11.1
 8 1 -5 130.09 12.4
 8 1 -5 141.29 10.9
 1 -9 -5 129.59 11.3
 8 1 -5 143.39 11.4
 8 1 -5 129.39 11.9
 1 -9 -5 127.49 11.7
 -8 -1 5 138.89 11.1
 9 -8 5 129.69 11.5
 9 -8 5 131.89 10.4
 -1 9 5 133.59 11.2
 9 -8 5 134.79 10.6
 9 -8 5 137.89 10.1
 -1 9 5 126.29 13.6
 -8 -1 5 141.59 11.4
 -1 9 5 101.99 12.1
 -8 -1 5 143.29 11
 -8 -1 5 139.09 12.2
 9 -8 5 135.29 10.7
 11 -2 -5 26 6
 11 -2 -5 32.6 4.2
 -2 -9 -5 37.6 5.3
 -2 -9 -5 38.8 5.6
 -9 11 -5 42.4 6.9
 11 -2 -5 33.7 4.7
 -2 -9 -5 35 6.2
 11 -2 -5 31.3 4.8
 -2 -9 -5 36 6.1
 11 -2 -5 35 7.6
 9 -11 5 38.1 5
 2 9 5 39.7 6.9
 -11 2 5 36.1 3.8
 -11 2 5 30 5.4
 -11 2 5 23.4 4.6
 2 9 5 43.8 5.3
 9 -11 5 34.1 3.4
 2 9 5 33.7 6.8
 9 -11 5 36.4 4
 -11 2 5 25.3 6.4
 9 -11 5 36.4 4.9
 -5 -9 -5 18.1 6.3
 14 -5 -5 16.3 6.6
 -5 -9 -5 11 6.8
 14 -5 -5 24.2 8.6
 -5 -9 -5 2.1 5.7
 -5 -9 -5 5 6.5
 14 -5 -5 20.5 4.7
 -9 14 -5 10.7 7.1
 9 -14 5 6.9 4.1
 9 -14 5 20.3 5.4
 -14 5 5 14.4 5.6
 5 9 5 10.2 7.8
 -14 5 5 13.9 4.5
 9 -14 5 11.9 5.2
 17 -8 -5 -2.8 6.2
 17 -8 -5 3.5 6.4
 17 -8 -5 17.1 9.5
 -8 -9 -5 10.9 15.8
 17 -8 -5 12.1 11.1
 -8 -9 -5 -7.2 8.4
 -8 -9 -5 4.7 10.5
 8 9 5 13.5 13.3
 -17 8 5 1.5 6.7
 -17 8 5 14.9 4.4
 9 -17 5 21.8 6.6
 9 -17 5 34.4 9.7
 9 -17 5 10.6 9
 -8 18 -5 -2.7 6.6
 18 -10 -5 8.5 7.8
 -10 -8 -5 13.6 10.9
 18 -10 -5 4.7 10.5
 -10 -8 -5 -5 11.6
 -8 18 -5 -0.3 4.6
 18 -10 -5 -11.4 7
 18 -10 -5 -1.3 12
 -8 18 -5 -2.6 17
 10 8 5 6 17.7
 10 8 5 -2.5 8.2
 8 -18 5 0 11
 8 -18 5 9.3 7.7
 8 -18 5 13.6 11.4
 15 -10 -5 36.4 6
 -10 -5 -5 35.2 8.4
 -10 -5 -5 41.1 9.2
 -10 -5 -5 47.3 7.7
 15 -10 -5 51.59 8.5
 -5 15 -5 44.1 5
 -5 15 -5 36.2 5.9
 -5 15 -5 50.99 11.4
 15 -10 -5 30.8 6.1
 15 -10 -5 47.9 8.8
 -5 15 -5 41.4 7.4
 10 5 5 26 6.5
 5 -15 5 48 8.4
 5 -15 5 59.39 9.4
 -15 10 5 43.6 6.7
 10 5 5 42.3 9.3
 10 5 5 50.99 7.4
 -15 10 5 38.9 4.7
 5 -15 5 39.2 7
 10 5 5 48.8 9.9
 -10 -2 -5 2.7 4.8
 12 -10 -5 -5.5 5.4
 -2 12 -5 1 6.8
 12 -10 -5 2.7 4.9
 12 -10 -5 -7.5 4.3
 -2 12 -5 -0.6 3.8
 -10 -2 -5 2.1 6.1
 -2 12 -5 6.8 5.1
 -2 12 -5 4.4 4.8
 -10 -2 -5 -2.5 3.7
 12 -10 -5 3.8 3.6
 2 -12 5 -1.2 5.1
 -12 10 5 0 4.8
 -12 10 5 3.5 2.4
 2 -12 5 -4.6 4
 10 2 5 1.9 3.5
 10 2 5 1.6 6.1
 2 -12 5 -5.1 5
 2 -12 5 2.9 5.7
 10 2 5 -1.2 3.7
 -12 10 5 -1.1 2.8
 9 -10 -5 45 8.1
 1 9 -5 32.9 6.7
 9 -10 -5 37.8 4.7
 -10 1 -5 38.1 6
 9 -10 -5 50.29 4.7
 -10 1 -5 40.9 4.2
 9 -10 -5 48.4 5.9
 -10 1 -5 46.4 4.1
 1 9 -5 33.1 5.8
 -1 -9 5 28.9 5.7
 -1 -9 5 40.3 5.6
 -9 10 5 33.4 5.2
 -9 10 5 37.1 5.6
 -1 -9 5 36.4 6
 -9 10 5 41.7 4.6
 10 -1 5 33.5 4.5
 10 -1 5 39.4 4.8
 10 -1 5 37.5 5.4
 -1 -9 5 34.5 4.9
 6 -10 -5 12.5 3.3
 4 6 -5 11.4 4.2
 4 6 -5 10.3 3.1
 -10 4 -5 15 4.3
 4 6 -5 12.4 3.3
 6 -10 -5 18.6 3.5
 6 -10 -5 20.7 4.3
 4 6 -5 10.1 4.8
 -4 -6 5 10.6 3.9
 10 -4 5 15.7 3.4
 -4 -6 5 9.1 4.4
 10 -4 5 21.2 3.4
 -4 -6 5 19.2 4.2
 -6 10 5 16.3 3.4
 -6 10 5 15.5 4.7
 -4 -6 5 8.3 3.3
 -6 10 5 16.9 2.2
 10 -4 5 18.1 2.3
 -6 10 5 16.9 4.9
 7 3 -5 51.19 5.4
 3 -10 -5 42.1 5.5
 3 -10 -5 39.1 6
 7 3 -5 51.89 6.9
 3 -10 -5 45.6 5.4
 7 3 -5 54.59 6.4
 7 3 -5 53.19 5.3
 -7 -3 5 45.7 6.1
 -3 10 5 51.79 9.2
 10 -7 5 45.2 4.4
 -7 -3 5 44 5.5
 -7 -3 5 50.99 5.5
 10 -7 5 42.5 4.8
 -3 10 5 51.59 5.1
 10 -7 5 48.5 5.5
 -7 -3 5 60.69 5.8
 10 -7 5 41 4.1
 -3 10 5 54.19 5.8
 0 -10 -5 33.1 5
 10 0 -5 28.7 5.7
 10 0 -5 37.1 7
 10 0 -5 28.5 5
 10 0 -5 40.4 4.6
 0 -10 -5 29.2 4.7
 10 0 -5 23.4 4.2
 0 -10 -5 24.7 5.6
 0 -10 -5 22.9 5.6
 10 -10 5 28.4 4.1
 10 -10 5 21.6 4.9
 -10 0 5 31.7 6.1
 0 10 5 34.9 4.8
 10 -10 5 35.5 3.5
 10 -10 5 33.6 3.7
 -10 0 5 33.7 4.1
 0 10 5 27.1 6.4
 0 10 5 36 6.6
 -10 0 5 18.7 4.4
 -10 0 5 34.9 5.2
 10 -10 5 34.1 4.2
 -3 -10 -5 27.6 7.2
 -3 -10 -5 47.3 6.8
 -10 13 -5 32.2 7.5
 13 -3 -5 48.1 9
 13 -3 -5 41.4 7.6
 13 -3 -5 43 5.9
 13 -3 -5 47.7 6
 -3 -10 -5 37 7.2
 -3 -10 -5 39.4 6.9
 3 10 5 37.9 6.2
 10 -13 5 34.7 5
 10 -13 5 39.2 6.2
 3 10 5 33.5 7.8
 -13 3 5 50.49 5.8
 10 -13 5 49.6 6.3
 16 -6 -5 4.4 10.3
 16 -6 -5 5.1 8.3
 16 -6 -5 3.2 5.8
 -6 -10 -5 4.3 7.9
 -10 16 -5 -1.9 8.5
 6 10 5 -9.3 11.3
 -16 6 5 0.3 4.8
 10 -16 5 6.3 5.3
 -16 6 5 2.8 7.1
 10 -16 5 6.2 7.4
 6 10 5 9.1 7.1
 -9 -10 -5 -11.6 11.9
 19 -9 -5 8.4 8
 19 -9 -5 -0.8 8
 19 -9 -5 -0.7 15.8
 10 -19 5 7.3 7.9
 9 10 5 -1 10.9
 10 -19 5 -1 10.5
 10 -19 5 -3.5 13.4
 -11 -9 -5 11.2 15.3
 20 -11 -5 -1.8 16.4
 20 -11 -5 -12.3 10.5
 20 -11 -5 -2.6 8.8
 9 -20 5 13 10
 9 -20 5 15.3 13.5
 -6 17 -5 58.69 6.9
 17 -11 -5 17.4 10
 -11 -6 -5 19.9 11.1
 -6 17 -5 66.59 15.3
 17 -11 -5 42.5 8.5
 17 -11 -5 28.1 10.6
 -11 -6 -5 33.3 10.4
 11 6 5 35.3 12.3
 6 -17 5 43.3 8.8
 6 -17 5 28.7 10.4
 6 -17 5 54.29 12.4
 11 6 5 33.6 8.7
 11 6 5 34.1 8.8
 -11 -3 -5 5.2 7.1
 -3 14 -5 1.2 7.9
 14 -11 -5 1.1 5.2
 14 -11 -5 10.4 6.3
 -3 14 -5 2.9 5.7
 -3 14 -5 10.8 4.8
 -3 14 -5 3.9 6.5
 -11 -3 -5 2.2 5.9
 14 -11 -5 -0.9 4.2
 14 -11 -5 10.7 6.7
 -11 -3 -5 1.1 5.2
 3 -14 5 2.1 5.4
 11 3 5 11.1 8.1
 3 -14 5 24.3 7.4
 11 3 5 0.1 7.4
 3 -14 5 0 6
 -14 11 5 6.9 5.3
 11 3 5 12.1 5.3
 11 3 5 -2.2 5.2
 3 -14 5 4.7 6.7
 -14 11 5 1.6 3.1
 0 11 -5 2 5.5
 0 11 -5 1.7 4
 11 -11 -5 3.3 3.4
 -11 0 -5 4.5 3.9
 -11 0 -5 4.8 3.1
 11 -11 -5 15.3 4.6
 11 -11 -5 5.3 5.3
 -11 0 -5 1.5 5.7
 0 11 -5 6.1 6.7
 0 11 -5 1.2 5.7
 11 -11 -5 6.3 3.7
 11 0 5 7.5 3.9
 -11 11 5 7.3 4.2
 11 0 5 13.2 3.7
 11 0 5 0.8 5.5
 0 -11 5 17.5 5.5
 -11 11 5 10.4 4.9
 0 -11 5 7 5
 0 -11 5 6.4 4.1
 11 0 5 8.9 5.7
 0 -11 5 2.6 5.3
 -11 11 5 9.3 3.2
 8 -11 -5 79.69 7.7
 -11 3 -5 52.49 7.7
 8 -11 -5 63.19 6.8
 3 8 -5 61.49 7.9
 3 8 -5 63.09 7
 3 8 -5 65.19 8.2
 3 8 -5 76.39 8.8
 11 -3 5 78.79 7.3
 -8 11 5 56.29 7.4
 11 -3 5 66.69 6.2
 -3 -8 5 78.49 7.8
 -3 -8 5 69.39 7.9
 -3 -8 5 54.99 7.3
 -8 11 5 59.89 6.5
 11 -3 5 71.59 7.3
 11 -3 5 73.89 7.2
 -8 11 5 74.49 8.3
 -3 -8 5 57.39 6.7
 5 -11 -5 186.38 14.8
 6 5 -5 164.38 15
 5 -11 -5 160.98 14.1
 6 5 -5 172.38 14.2
 5 -11 -5 168.78 14
 6 5 -5 179.38 15.3
 -5 11 5 183.68 14.2
 -6 -5 5 166.98 14.6
 -5 11 5 176.78 15.4
 -6 -5 5 185.38 14.4
 -6 -5 5 172.58 14.2
 11 -6 5 172.68 13
 11 -6 5 171.58 14.1
 11 -6 5 169.68 13.5
 -5 11 5 172.58 13.1
 -6 -5 5 170.78 15.5
 11 -6 5 168.98 13.2
 9 2 -5 88.19 9.1
 2 -11 -5 83.79 8.6
 9 2 -5 76.69 8.9
 9 2 -5 90.99 10.3
 2 -11 -5 113.09 9.8
 2 -11 -5 88.29 9.4
 9 2 -5 91.59 8.4
 11 -9 5 91.09 8
 -2 11 5 96.29 8.2
 11 -9 5 93.59 7.3
 11 -9 5 95.29 9.5
 -9 -2 5 90.19 9
 -2 11 5 85.29 9.8
 -9 -2 5 72.09 8.5
 -2 11 5 95.49 9
 11 -9 5 77.39 7.8
 -9 -2 5 84.99 10
 -9 -2 5 95.59 9.7
 -2 11 5 99.29 10.8
 -1 -11 -5 30.4 6
 -1 -11 -5 31.3 6.6
 12 -1 -5 41 8.7
 12 -1 -5 30.4 5.1
 -1 -11 -5 24 6.6
 12 -1 -5 29.4 5.3
 -1 -11 -5 41.3 5.9
 12 -1 -5 37.8 7.2
 12 -1 -5 34.2 5.3
 -11 12 -5 35.2 7.3
 11 -12 5 42.1 4.3
 11 -12 5 32.5 4
 1 11 5 39.9 8.6
 11 -12 5 34.6 5.1
 11 -12 5 29 6.3
 -12 1 5 33.8 7.6
 1 11 5 30.9 8.1
 1 11 5 30.8 6.1
 -12 1 5 43.1 5.6
 11 -12 5 36.1 5.1
 -12 1 5 34 4.4
 -12 1 5 37.9 6.5
 15 -4 -5 18.5 6.2
 -4 -11 -5 31.5 7.5
 -11 15 -5 20.2 8
 -4 -11 -5 14.8 7.4
 -4 -11 -5 22 9.6
 15 -4 -5 8.6 7.8
 15 -4 -5 22.6 7.2
 15 -4 -5 21.1 10.9
 4 11 5 11.7 6.9
 -15 4 5 24.2 6.7
 11 -15 5 19.6 6.1
 11 -15 5 13.2 6.2
 4 11 5 8.3 9
 11 -15 5 26.4 5.1
 -15 4 5 20.6 5.6
 18 -7 -5 22.9 15.9
 18 -7 -5 10.2 7.7
 18 -7 -5 16.8 8.3
 -7 -11 -5 27 10.7
 18 -7 -5 3.8 12.3
 11 -18 5 20.4 12.3
 7 11 5 20.9 10.3
 11 -18 5 14.5 9.6
 -18 7 5 13.2 9.7
 -18 7 5 19.2 5.8
 -10 -11 -5 20.6 19
 21 -10 -5 -19.8 11.4
 11 -21 5 2.9 14
 11 -21 5 -7 11.2
 19 -12 -5 7.4 9
 -12 -7 -5 41.8 13.3
 19 -12 -5 31.4 13.4
 19 -12 -5 19.2 9.7
 -7 19 -5 26.1 7.1
 -12 -7 -5 22.6 13.4
 19 -12 -5 14.1 15.5
 7 -19 5 38.4 14.3
 7 -19 5 34.9 10.1
 12 7 5 9.8 10.1
 -4 16 -5 15.1 6.6
 -12 -4 -5 -0.3 7.8
 -4 16 -5 10.1 8.1
 -12 -4 -5 14.9 7.4
 16 -12 -5 13.3 5.9
 -4 16 -5 26.9 6.5
 16 -12 -5 18.5 8.1
 16 -12 -5 4.8 8.1
 -4 16 -5 -5 11.7
 16 -12 -5 16.6 8.3
 12 4 5 14.2 7.5
 4 -16 5 24.7 7.5
 4 -16 5 19.2 10.6
 12 4 5 12.4 10.6
 4 -16 5 14.3 16.8
 12 4 5 10.6 10.1
 4 -16 5 6.8 9.2
 12 4 5 12 7.7
 -1 13 -5 65.29 9.5
 -12 -1 -5 70.89 9.9
 -1 13 -5 74.39 9.2
 13 -12 -5 81.39 9.5
 -12 -1 -5 79.19 7.4
 13 -12 -5 68.99 7.6
 13 -12 -5 62.39 9.1
 -1 13 -5 76.79 8.3
 13 -12 -5 66.99 7.6
 -13 12 5 71.79 8
 12 1 5 80.09 8.3
 1 -13 5 59.59 8.3
 -13 12 5 66.49 7.2
 1 -13 5 66.09 9.2
 -13 12 5 59.19 6.9
 12 1 5 68.29 8.5
 12 1 5 72.39 10
 12 1 5 65.79 8.9
 1 -13 5 70.59 10.9
 2 10 -5 18.1 6.8
 -12 2 -5 11.2 5.9
 10 -12 -5 12.9 3.3
 10 -12 -5 20.8 5.6
 2 10 -5 4.3 6.7
 10 -12 -5 15.6 4.1
 10 -12 -5 22.9 5.2
 2 10 -5 14.5 6.3
 12 -2 5 9.3 3.7
 -2 -10 5 6.6 5.5
 -10 12 5 10.5 5.1
 12 -2 5 11.4 5.5
 -2 -10 5 9.7 5.1
 -10 12 5 13.7 3.6
 -2 -10 5 6.8 5.6
 -2 -10 5 3.9 4.1
 12 -2 5 15.8 5
 12 -2 5 5.7 3.9
 5 7 -5 70.79 7.9
 5 7 -5 72.29 8.2
 7 -12 -5 72.09 7.4
 5 7 -5 66.29 7.3
 -12 5 -5 60.29 8.1
 7 -12 -5 84.89 8.4
 5 7 -5 89.49 9.5
 7 -12 -5 67.49 7.8
 5 7 -5 72.59 9.5
 -7 12 5 59.39 6.2
 -7 12 5 69.19 7.1
 12 -5 5 60.19 6.9
 -5 -7 5 72.59 7.9
 12 -5 5 69.19 7.2
 -5 -7 5 87.59 8.8
 -7 12 5 67.39 7.8
 -7 12 5 64.09 9.1
 -5 -7 5 63.79 7.1
 12 -5 5 65.19 6.2
 12 -5 5 71.59 8
 -5 -7 5 66.09 8.4
 4 -12 -5 112.89 9.9
 8 4 -5 93.69 9.4
 8 4 -5 123.19 11.3
 8 4 -5 94.29 11.6
 8 4 -5 92.99 13.3
 4 -12 -5 104.39 10
 4 -12 -5 106.29 10.3
 8 4 -5 97.59 10.2
 -4 12 5 106.69 11.8
 12 -8 5 95.59 8.5
 12 -8 5 97.19 9.1
 12 -8 5 90.69 8.3
 12 -8 5 109.59 10.3
 -8 -4 5 117.89 12.2
 -8 -4 5 109.09 10.8
 -8 -4 5 106.19 10.2
 -8 -4 5 103.39 10
 -4 12 5 99.59 8.5
 -4 12 5 118.09 12.3
 -4 12 5 104.79 10.1
 11 1 -5 14.5 6.1
 1 -12 -5 16.2 6.1
 11 1 -5 16.1 4.6
 1 -12 -5 17.3 5.2
 11 1 -5 11.5 4.4
 1 -12 -5 13.7 6
 1 -12 -5 28.1 5.2
 11 1 -5 12.3 7.6
 12 -11 5 19.9 3.7
 12 -11 5 17.9 4.4
 12 -11 5 16.6 3.2
 -1 12 5 14.6 7.1
 12 -11 5 8.7 5.5
 12 -11 5 26.3 4
 -1 12 5 29.5 5.6
 -11 -1 5 14.5 6.5
 -11 -1 5 25.3 4.3
 -11 -1 5 20.5 5
 -1 12 5 35.8 7.7
 -11 -1 5 20.9 6.2
 14 -2 -5 78.49 10.8
 14 -2 -5 77.59 8
 14 -2 -5 79.39 11.4
 14 -2 -5 78.89 9.1
 14 -2 -5 84.39 12.1
 -2 -12 -5 83.59 10.5
 -2 -12 -5 82.69 10
 -2 -12 -5 49.99 10.2
 12 -14 5 83.09 8.6
 -14 2 5 87.29 9.1
 -14 2 5 83.69 9.8
 12 -14 5 100.39 9.9
 12 -14 5 76.59 8.7
 2 12 5 94.49 9.9
 -12 17 -5 33.5 10.5
 -5 -12 -5 44.2 9.8
 17 -5 -5 28.8 8.4
 17 -5 -5 27 11.3
 17 -5 -5 50.99 15.7
 17 -5 -5 34.4 8.6
 -5 -12 -5 25.3 16.3
 12 -17 5 20.2 8.5
 12 -17 5 48.1 8.9
 -17 5 5 27.8 6.5
 5 12 5 34.9 9.2
 12 -17 5 27.9 6.7
 20 -8 -5 -11.8 10.6
 -8 -12 -5 -6.1 15.8
 20 -8 -5 -3.5 10.4
 8 12 5 25.1 13.8
 12 -20 5 8.4 9.5
 12 -20 5 3.5 11.5
 18 -13 -5 4.5 10.9
 18 -13 -5 1.3 11
 -5 18 -5 -3.1 8.2
 18 -13 -5 9.7 9
 -13 -5 -5 2.2 10
 18 -13 -5 1 7.2
 -5 18 -5 3.1 10.1
 13 5 5 13.5 13.1
 13 5 5 3.7 9.2
 5 -18 5 16.7 13.7
 5 -18 5 9.1 9
 13 5 5 4.7 9.2
 -2 15 -5 21.9 12.2
 -2 15 -5 9.3 8.1
 15 -13 -5 5.4 5.5
 15 -13 -5 12.5 6.9
 -13 -2 -5 17.8 8.9
 -2 15 -5 9.4 11
 15 -13 -5 40 8.1
 -13 -2 -5 14.4 6.1
 15 -13 -5 5.4 8.1
 -2 15 -5 19.1 6.7
 2 -15 5 8.5 8.3
 2 -15 5 2.3 8.7
 -15 13 5 18.3 3.5
 13 2 5 15.6 6.7
 2 -15 5 9.4 9.6
 13 2 5 12.6 7.1
 13 2 5 19.6 9.1
 -15 13 5 8.2 5.1
 2 -15 5 14.2 7.4
 13 2 5 7.9 9.8
 12 -13 -5 36.2 5.4
 -13 1 -5 25.1 7.7
 1 12 -5 20.3 7.8
 12 -13 -5 18.2 7.2
 -13 1 -5 26.4 4.9
 12 -13 -5 26 4.6
 1 12 -5 40.6 6.3
 -13 1 -5 23.2 3.9
 1 12 -5 29 7.9
 12 -13 -5 25.2 6.5
 13 -1 5 25.9 6.5
 -12 13 5 25.4 6.2
 -1 -12 5 17.7 6.4
 -1 -12 5 33.9 7.6
 13 -1 5 29.5 7.7
 13 -1 5 29.1 6.1
 -12 13 5 21.4 4.2
 13 -1 5 26.9 5.5
 -12 13 5 23.9 6.3
 4 9 -5 18.1 5
 9 -13 -5 24.1 4.8
 9 -13 -5 23.9 6.7
 -13 4 -5 26.8 6.6
 4 9 -5 22 7.6
 4 9 -5 6.3 7.3
 4 9 -5 14.5 6.6
 13 -4 5 26.4 4
 -9 13 5 23.7 6.3
 -4 -9 5 11.7 4.9
 -9 13 5 27.3 4.7
 -9 13 5 26 6.4
 13 -4 5 22.6 4.8
 -4 -9 5 26.3 6.6
 -4 -9 5 35.6 6.7
 13 -4 5 25.6 4.6
 -4 -9 5 8 5.8
 13 -4 5 22.9 5.8
 7 6 -5 125.39 14.1
 6 -13 -5 132.59 13.4
 7 6 -5 125.29 13.7
 7 6 -5 134.69 13.5
 6 -13 -5 124.99 12.1
 7 6 -5 128.29 12.2
 6 -13 -5 112.89 12.2
 7 6 -5 115.79 11.4
 -7 -6 5 126.09 12.1
 -7 -6 5 128.19 13
 -6 13 5 145.59 13.5
 13 -7 5 134.09 10.3
 -7 -6 5 138.39 12.8
 -6 13 5 125.39 14.1
 -6 13 5 139.79 12
 -7 -6 5 116.29 14.2
 13 -7 5 130.49 12.1
 13 -7 5 129.99 10.4
 13 -7 5 139.89 11.5
 3 -13 -5 147.69 12.8
 10 3 -5 125.09 14
 10 3 -5 146.49 12.6
 3 -13 -5 145.99 13.1
 10 3 -5 128.69 13.6
 3 -13 -5 131.69 13.5
 -3 13 5 122.69 11.2
 13 -10 5 132.79 10.8
 -3 13 5 121.59 14.2
 13 -10 5 123.09 13.2
 -10 -3 5 147.49 13.8
 -3 13 5 138.09 12.7
 -3 13 5 141.49 15.1
 13 -10 5 123.29 11.8
 13 -10 5 135.79 11.1
 -10 -3 5 142.29 13
 -10 -3 5 147.89 12.5
 13 0 -5 -5.9 4.9
 0 -13 -5 6.9 7
 0 -13 -5 16.3 5.7
 13 0 -5 5.8 6.6
 13 0 -5 4.5 7.8
 13 0 -5 16.4 8
 0 -13 -5 -5.9 5.7
 13 0 -5 21.9 8.7
 0 13 5 9.7 5.9
 0 13 5 5.2 8.6
 -13 0 5 7 6.8
 13 -13 5 5.5 3.6
 13 -13 5 5.5 2.9
 -13 0 5 10.4 5.9
 13 -13 5 8.9 4.2
 13 -13 5 3.1 4
 -13 0 5 0 3.9
 13 -13 5 3.6 8.5
 -3 -13 -5 4.2 9.9
 16 -3 -5 18 14.1
 16 -3 -5 18 10.7
 16 -3 -5 21.9 7.1
 -3 -13 -5 17.2 8.7
 -3 -13 -5 6.3 7.8
 -13 16 -5 7.9 9
 16 -3 -5 4.3 6.8
 13 -16 5 7.3 6.6
 -16 3 5 3.6 6.4
 13 -16 5 9.1 5.1
 -16 3 5 14.4 8.2
 13 -16 5 19.5 8.6
 3 13 5 11.5 7.8
 13 -16 5 1.9 7.2
 19 -6 -5 9.9 9.4
 -6 -13 -5 28.8 12.7
 19 -6 -5 -7 9.2
 13 -19 5 16.5 8
 13 -19 5 5.9 10
 -19 6 5 20.6 10.9
 6 13 5 17.8 12
 20 -14 -5 9.7 11.4
 20 -14 -5 12.4 10
 -14 -6 -5 33.5 14.8
 14 6 5 -2.8 13.1
 6 -20 5 9.3 17.8
 14 6 5 22.8 13.2
 6 -20 5 28.1 12.6
 -3 17 -5 -2.1 9.8
 17 -14 -5 4.9 6.9
 -14 -3 -5 11.8 9.6
 -3 17 -5 5.5 8.6
 -14 -3 -5 4.4 8.2
 17 -14 -5 3.5 8.3
 -3 17 -5 6.8 9.2
 17 -14 -5 24 9.2
 17 -14 -5 3.2 10
 3 -17 5 -3 8.8
 14 3 5 -5.9 8.9
 14 3 5 11.4 8.7
 14 3 5 -1.5 11.5
 3 -17 5 -0.5 13.1
 14 -14 -5 39 9.2
 -14 0 -5 44.4 7.3
 -14 0 -5 31.5 11.1
 0 14 -5 56.09 8.8
 0 14 -5 52.29 10
 0 14 -5 51.39 10
 14 -14 -5 47.6 7.2
 -14 0 -5 55.59 5.9
 14 -14 -5 48 9.2
 14 -14 -5 48.7 6.6
 0 -14 5 44.9 10.9
 -14 14 5 47 7
 -14 14 5 47.7 5.2
 14 0 5 48.3 8.9
 0 -14 5 45 8.6
 14 0 5 48.1 8
 -14 14 5 38.9 6.9
 14 0 5 39.9 8
 14 0 5 42.4 10.2
 0 -14 5 35 9.1
 3 11 -5 10.7 7.7
 3 11 -5 1.9 8.2
 11 -14 -5 3.4 6.8
 11 -14 -5 -4.6 4.9
 -14 3 -5 1.8 7.2
 3 11 -5 -7 7.9
 11 -14 -5 9.9 6
 14 -3 5 9.7 6.8
 -3 -11 5 14.5 7.5
 -11 14 5 3.9 6.3
 14 -3 5 0.5 5
 14 -3 5 -1.9 5.3
 -11 14 5 7.6 6.2
 14 -3 5 5.8 4.3
 -3 -11 5 -0.6 5.3
 -11 14 5 3 4.5
 6 8 -5 2 6.7
 8 -14 -5 13.2 4.8
 6 8 -5 11.8 4.7
 8 -14 -5 12.1 4.9
 -14 6 -5 7.7 7.4
 6 8 -5 11.6 7.7
 8 -14 -5 3 6.2
 6 8 -5 8.9 7.7
 -6 -8 5 4.3 5.6
 -8 14 5 4.3 4.5
 -6 -8 5 -1.4 7
 14 -6 5 9.5 4.4
 14 -6 5 1.6 3.3
 -8 14 5 8.5 7.2
 14 -6 5 6.9 2.8
 -6 -8 5 10.7 6.4
 -8 14 5 6 6.6
 14 -6 5 5.2 3.8
 5 -14 -5 23.1 5.5
 5 -14 -5 15.8 6.2
 9 5 -5 19.7 7.5
 9 5 -5 3.6 8.2
 14 -9 5 7.8 3
 14 -9 5 14.5 4.8
 14 -9 5 10.6 5.5
 -9 -5 5 12 5.9
 -9 -5 5 16.1 5.3
 14 -9 5 7.8 2.7
 -9 -5 5 19.6 6.6
 -5 14 5 3.4 7
 -5 14 5 6.4 7.5
 -5 14 5 22.6 5.9
 -5 14 5 6.8 3.1
 2 -14 -5 42.1 9
 2 -14 -5 56.49 10.6
 12 2 -5 50.69 8.8
 12 2 -5 32.6 7.6
 2 -14 -5 62.99 8.3
 12 2 -5 53.89 9.4
 12 2 -5 45.3 7.3
 14 -12 5 68.59 6.4
 14 -12 5 45.9 6.8
 -2 14 5 46.8 10.2
 14 -12 5 50.79 5.7
 -12 -2 5 49.2 8
 -2 14 5 57.49 6.8
 -12 -2 5 59.19 9
 -12 -2 5 53.49 6.8
 14 -12 5 50.69 7.3
 14 -12 5 53.49 5.6
 -1 -14 -5 9.3 8.7
 15 -1 -5 3 6.4
 15 -1 -5 7.7 23
 -1 -14 -5 1.1 9.8
 15 -1 -5 10.2 10.6
 15 -1 -5 15.8 6.8
 -1 -14 -5 -6.5 7
 15 -1 -5 14.1 7.1
 1 14 5 15.7 7.8
 -15 1 5 5.1 8.1
 -15 1 5 9.4 7.1
 14 -15 5 6.8 5.5
 14 -15 5 -2.3 6.6
 14 -15 5 3.4 8.4
 1 14 5 3.7 11.9
 14 -15 5 0.9 4.5
 18 -4 -5 14.4 9.2
 -14 18 -5 -11.9 11.4
 18 -4 -5 5.2 8.5
 -4 -14 -5 16.6 11.8
 14 -18 5 9 6.9
 14 -18 5 3.3 10.7
 -18 4 5 23.8 7.8
 14 -18 5 5.6 9.2
 14 -18 5 13.9 8.6
 4 14 5 2.5 11.1
 -18 4 5 0.7 10
 -4 19 -5 54.89 11.9
 -15 -4 -5 38.5 12.9
 19 -15 -5 24.8 10.1
 19 -15 -5 48.6 14.2
 4 -19 5 32 12.8
 15 4 5 40.4 15.7
 15 4 5 19.3 12
 4 -19 5 37.1 17.4
 15 4 5 43.4 12.3
 -1 16 -5 -9 10.2
 16 -15 -5 13.3 10
 -15 -1 -5 8.3 8.9
 16 -15 -5 -1.4 6.7
 -1 16 -5 7.3 8.5
 16 -15 -5 -0.8 9.1
 16 -15 -5 10.3 6.9
 -15 -1 -5 7.1 6.4
 -15 -1 -5 4.2 14.4
 1 -16 5 10.1 8.9
 15 1 5 10 10.6
 15 1 5 -4.3 8.4
 1 -16 5 17.5 12.4
 15 1 5 -1.3 12.7
 15 1 5 14.9 8
 2 13 -5 2.5 9.9
 13 -15 -5 8.9 8
 2 13 -5 -13.6 10.9
 13 -15 -5 13.5 7.4
 13 -15 -5 12.7 7.1
 2 13 -5 22.3 7.3
 -13 15 5 -5.1 6.6
 -2 -13 5 17.9 7.2
 -13 15 5 9.2 4.1
 -2 -13 5 31 8.6
 15 -2 5 8.1 6.5
 -13 15 5 13.4 7.6
 15 -2 5 21.6 6.9
 -2 -13 5 2.2 8
 15 -2 5 5.6 8.7
 5 10 -5 6.4 5.6
 10 -15 -5 11.5 7.5
 10 -15 -5 1.4 5.4
 5 10 -5 13.6 9.6
 -15 5 -5 5.6 7.9
 5 10 -5 10.2 9.9
 -10 15 5 -1.3 8.1
 -10 15 5 15 4.9
 15 -5 5 5.4 6.5
 15 -5 5 11.7 4.8
 15 -5 5 7.8 4.6
 -10 15 5 0.8 7.4
 -5 -10 5 23.3 6.4
 15 -5 5 5.8 5.4
 -5 -10 5 7 7
 7 -15 -5 145.19 12.8
 8 7 -5 108.49 14
 8 7 -5 92.49 11.2
 8 7 -5 114.79 12.8
 7 -15 -5 106.29 12.6
 8 7 -5 92.09 13.3
 -7 15 5 130.29 11.9
 15 -8 5 113.19 9.8
 -8 -7 5 93.89 12.4
 -7 15 5 99.29 12.6
 -7 15 5 111.79 12.1
 -8 -7 5 107.49 11.8
 15 -8 5 119.59 12.3
 -8 -7 5 102.89 11.6
 11 4 -5 7.2 8.2
 11 4 -5 10.2 4.9
 11 4 -5 0.8 7.1
 4 -15 -5 13.5 6.8
 4 -15 -5 7.3 6.4
 11 4 -5 5.6 5.3
 4 -15 -5 13.5 7.7
 15 -11 5 5.3 3.6
 -4 15 5 1.2 8.7
 15 -11 5 18.8 7.1
 15 -11 5 4.7 3
 -4 15 5 10.8 3.8
 -11 -4 5 9.2 5.7
 15 -11 5 -1.2 5.6
 -4 15 5 17.7 7.4
 -11 -4 5 0.4 7.4
 14 1 -5 -3.6 6.9
 1 -15 -5 12.6 8.6
 1 -15 -5 17.9 10.5
 14 1 -5 9.4 11.4
 1 -15 -5 17.6 9.2
 14 1 -5 8.9 6.8
 15 -14 5 9.2 5.3
 15 -14 5 13.9 7.6
 15 -14 5 10.8 3.8
 -1 15 5 9.7 6.3
 15 -14 5 11.1 6.5
 -1 15 5 7.1 7.3
 -1 15 5 4.3 11.4
 15 -14 5 9.8 4.5
 -14 -1 5 9.4 5.4
 -14 -1 5 7.4 6.9
 15 -14 5 11.6 4.4
 -14 -1 5 -0.1 8
 17 -2 -5 -9.3 8.5
 -2 -15 -5 -8 11.3
 -2 -15 -5 18.9 10.1
 17 -2 -5 6.2 8.8
 15 -17 5 8.2 6.8
 15 -17 5 4.6 9
 15 -17 5 9.6 6
 -17 2 5 -6.6 9.4
 15 -17 5 17.3 11.6
 2 15 5 -12.3 10.3
 -17 2 5 -0.4 8.7
 20 -5 -5 21 12.5
 -5 -15 -5 -1.5 16.4
 20 -5 -5 5.8 13.5
 5 15 5 12.6 16.8
 15 -20 5 11.1 9.8
 15 -20 5 16 11.1
 15 -20 5 19.4 16.2
 -16 -2 -5 10.1 9.1
 18 -16 -5 1.5 8.5
 18 -16 -5 -3.7 11.7
 -2 18 -5 15.8 10.8
 -2 18 -5 -6.8 13.7
 16 2 5 -5.7 10.6
 2 -18 5 15.7 12.4
 2 -18 5 28.1 16.5
 16 2 5 3.5 11.1
 16 2 5 9.8 14
 -16 1 -5 4.8 13
 15 -16 -5 19.6 9.4
 1 15 -5 11.4 8.8
 15 -16 -5 25.2 7.3
 1 15 -5 8.1 11.2
 1 15 -5 14.9 12.4
 15 -16 -5 3.9 10
 -1 -15 5 7.6 11.7
 16 -1 5 11.2 11.5
 16 -1 5 9.2 8.6
 16 -1 5 10.3 8.5
 -1 -15 5 31.9 9.4
 -15 16 5 14.6 8.4
 16 -1 5 9.1 10.8
 4 12 -5 9.9 10.1
 4 12 -5 -5.4 13
 12 -16 -5 6.4 6.4
 12 -16 -5 20.6 7.7
 4 12 -5 7.3 10.4
 12 -16 -5 6.4 9.2
 16 -4 5 5.9 6
 -4 -12 5 9.6 8.4
 -12 16 5 5.6 4.9
 16 -4 5 4.9 6.9
 16 -4 5 8.3 6
 -12 16 5 4 7.5
 -12 16 5 2 8.3
 16 -4 5 6.9 8.5
 -4 -12 5 3.4 9.1
 7 9 -5 34.1 11.1
 7 9 -5 18.3 6.4
 9 -16 -5 22.8 8.5
 9 -16 -5 8.9 6.3
 7 9 -5 18.4 9.6
 16 -7 5 11.1 6.8
 -9 16 5 11.6 5.8
 -7 -9 5 8 8
 -9 16 5 7.3 8.5
 16 -7 5 14.2 5.1
 16 -7 5 21.8 6.5
 -9 16 5 14.4 8.4
 -7 -9 5 18.2 7.1
 -7 -9 5 1 7.7
 10 6 -5 -0.6 6.3
 10 6 -5 0.8 5.2
 10 6 -5 -13.6 11
 10 6 -5 -2.5 9.6
 6 -16 -5 6.5 6.9
 6 -16 -5 -3.7 7
 16 -10 5 -0.3 6.2
 -10 -6 5 10.5 7.6
 -6 16 5 -9.6 8.3
 16 -10 5 2.9 6.4
 16 -10 5 4.7 4
 -10 -6 5 2 6.8
 -6 16 5 -12 6.2
 3 -16 -5 10.6 7.3
 13 3 -5 1.3 6.4
 3 -16 -5 -0.7 8.8
 13 3 -5 -3.1 6.6
 3 -16 -5 0 19.2
 13 3 -5 -5.4 9.4
 16 -13 5 -0.1 6.7
 16 -13 5 -1.5 4
 -13 -3 5 -2.6 6.1
 16 -13 5 0.2 5.5
 16 -13 5 3.9 12.8
 16 -13 5 -5.6 8.1
 -3 16 5 -5.6 7.9
 -3 16 5 -0.1 4.8
 -13 -3 5 -6 8.1
 -3 16 5 -4.6 20.6
 16 -13 5 -3.7 3.3
 16 0 -5 23.2 9.3
 0 -16 -5 29.4 12.3
 0 -16 -5 45.1 10.4
 16 0 -5 13.3 9.1
 16 0 -5 10 8.9
 -16 0 5 12.1 14.1
 16 -16 5 15.9 9.3
 -16 0 5 8.2 10
 16 -16 5 11.1 5.7
 16 -16 5 20.8 6
 0 16 5 23.8 9.8
 0 16 5 26.8 9.3
 16 -16 5 19.3 10.2
 -3 -16 -5 -31.2 14.4
 19 -3 -5 1.6 11.1
 19 -3 -5 9.1 12.1
 3 16 5 9.7 14.7
 16 -19 5 18.7 15.3
 16 -19 5 1.7 8.9
 16 -19 5 6.8 9.3
 3 16 5 11.3 18.1
 0 17 -5 -18 10.8
 17 -17 -5 15.3 8.2
 17 -17 -5 -12.1 11.7
 17 0 5 2 9.8
 0 -17 5 -2 12.4
 0 -17 5 -13.5 15.4
 17 0 5 6.6 10.6
 14 -17 -5 13.4 9.6
 3 14 -5 3.4 12
 3 14 -5 11.9 9.2
 14 -17 -5 3.8 7.3
 14 -17 -5 10.1 11.5
 17 -3 5 1.1 8.6
 17 -3 5 5.3 10.6
 -14 17 5 6.8 4.7
 17 -3 5 6.3 8
 -14 17 5 7 9.8
 -3 -14 5 8.1 9.4
 -3 -14 5 2.9 11.2
 17 -3 5 10.3 8
 -14 17 5 8.7 7.1
 11 -17 -5 13.5 10.3
 -17 6 -5 21.7 11.1
 6 11 -5 18.5 8
 6 11 -5 28.2 25.7
 11 -17 -5 7.4 7.4
 -11 17 5 10.9 9.6
 -11 17 5 7.2 5.9
 -6 -11 5 6.2 8.2
 -11 17 5 17.1 8.7
 17 -6 5 15.1 7.2
 17 -6 5 17.1 8.7
 17 -6 5 14.5 6.5
 -6 -11 5 17.8 10.6
 9 8 -5 1.4 14.9
 9 8 -5 -6.3 6.4
 9 8 -5 2.8 11.3
 8 -17 -5 7.9 7.3
 9 8 -5 14 6.5
 8 -17 -5 6.6 11.1
 8 -17 -5 4.7 7.6
 -8 17 5 1.2 8.6
 -9 -8 5 3.8 12
 17 -9 5 -3.1 7.2
 -8 17 5 18 6.9
 17 -9 5 2.3 4.9
 -9 -8 5 -2.6 8.5
 17 -9 5 8.1 6.9
 -9 -8 5 2.7 8.2
 12 5 -5 9.7 6.5
 5 -17 -5 -6.6 10.4
 12 5 -5 -0.6 7.1
 5 -17 -5 7.5 8.2
 12 5 -5 8.9 10.7
 -5 17 5 2.5 6.4
 17 -12 5 12.9 4.8
 -5 17 5 11.5 9
 -12 -5 5 18.2 9.1
 -12 -5 5 6.6 10.3
 17 -12 5 8.7 9
 -12 -5 5 17.5 7.3
 17 -12 5 16.4 13.9
 -5 17 5 -1.2 3.8
 15 2 -5 -2.2 8.2
 2 -17 -5 26.5 10.1
 15 2 -5 -3.1 8.4
 2 -17 -5 3.2 12
 15 2 -5 14.1 11.1
 17 -15 5 10.1 8.9
 17 -15 5 10.1 4.8
 -2 17 5 -5 6.7
 -2 17 5 0.4 10.1
 17 -15 5 -0.8 5.4
 -15 -2 5 -4.9 10.5
 17 -15 5 -5.8 10.1
 -2 17 5 1.2 10.4
 17 -15 5 8.7 7.3
 17 -15 5 0.9 3.9
 18 -1 -5 -5.1 11.1
 18 -1 -5 -1 10.7
 -1 -17 -5 -9.7 12.9
 17 -18 5 -12.8 13.9
 1 17 5 15.8 12.1
 -18 1 5 1.1 14.1
 17 -18 5 15.1 8
 1 17 5 -7.7 13.4
 2 16 -5 3.8 16.6
 16 -18 -5 13.6 8.3
 16 -18 -5 18.6 13.2
 2 16 -5 15 12.3
 -2 -16 5 24.7 11.6
 -2 -16 5 28.5 18.1
 18 -2 5 28.5 10.7
 18 -2 5 -4 9.9
 5 13 -5 -6 10.1
 13 -18 -5 0.8 7.9
 13 -18 -5 20.2 10.3
 5 13 -5 -9 14.6
 -5 -13 5 -17.8 11.3
 -13 18 5 2.9 11.1
 -13 18 5 4.6 6
 18 -5 5 1.9 10.8
 18 -5 5 7.2 9.2
 -5 -13 5 2.4 9.7
 8 10 -5 -17.4 8
 10 -18 -5 -3.5 8.1
 18 -8 5 -3.3 7.9
 -10 18 5 17.7 9.8
 -10 18 5 0.8 7.6
 -8 -10 5 3.7 10.8
 -8 -10 5 -7.3 9.3
 18 -8 5 1.2 6.5
 18 -8 5 6.5 9.2
 11 7 -5 8.6 7.3
 7 -18 -5 14.5 10.1
 11 7 -5 13.5 13.5
 7 -18 -5 13.6 9.1
 11 7 -5 0.3 7.8
 18 -11 5 25.4 9.2
 -7 18 5 9.7 11.9
 -7 18 5 12.7 9.5
 -11 -7 5 11.8 10
 18 -11 5 21 5.7
 18 -11 5 9.6 8.2
 18 -11 5 5.9 10.9
 -11 -7 5 4.3 8.7
 4 -18 -5 11.5 10.3
 14 4 -5 -3.7 12.6
 14 4 -5 -7.5 8.3
 4 -18 -5 -2.6 12.4
 14 4 -5 1.6 8.6
 18 -14 5 -8.6 10.2
 -14 -4 5 3.1 11.4
 -4 18 5 1.5 10.5
 18 -14 5 -4.7 9.5
 -14 -4 5 -8.1 9.7
 18 -14 5 -2.9 5.8
 -4 18 5 -7.8 4.9
 18 -14 5 3 7.4
 17 1 -5 17.8 11.5
 1 -18 -5 -17.6 15.3
 1 -18 -5 54.09 12.9
 17 1 -5 1.9 11.1
 -17 -1 5 19 13.3
 -1 18 5 14.2 10.2
 18 -17 5 9.1 7.5
 -17 -1 5 10.6 13.5
 18 -17 5 11.5 13.7
 -1 18 5 5.8 13.1
 4 15 -5 22 18.7
 15 -19 -5 14.2 14.2
 4 15 -5 12.6 12.9
 15 -19 -5 9.1 9.3
 19 -4 5 -0.2 10.9
 19 -4 5 13.9 11.1
 -4 -15 5 7.8 16.2
 -4 -15 5 -5.6 12.4
 19 -4 5 11 23.6
 12 -19 -5 27.9 9.5
 -12 19 5 -0.2 7.6
 19 -7 5 9 10.8
 -7 -12 5 13.7 12
 -7 -12 5 29.9 13.7
 19 -7 5 30.3 9.5
 19 -7 5 15.1 11.3
 10 9 -5 24.4 8.6
 9 -19 -5 7.2 9.6
 19 -10 5 12.3 9.3
 -9 19 5 -5.9 10.8
 -9 19 5 23.9 15.4
 19 -10 5 15.7 13.6
 19 -10 5 19 7.1
 -10 -9 5 -3.1 11.7
 19 -10 5 6.8 10.5
 -10 -9 5 15.8 11.4
 6 -19 -5 4 12.5
 13 6 -5 16.5 10.4
 6 -19 -5 -1 11
 13 6 -5 23.3 15.6
 13 6 -5 -0.6 9.2
 -13 -6 5 17.1 10.8
 -6 19 5 14.7 14.1
 -6 19 5 5.5 11.8
 19 -13 5 3.4 10.7
 19 -13 5 8.2 6.7
 -13 -6 5 -6.8 13
 19 -13 5 1.9 12.1
 19 -13 5 4.6 12.8
 16 3 -5 1.6 11.4
 16 3 -5 -26.1 11.5
 3 -19 -5 17.8 13.4
 3 -19 -5 -18.2 14.9
 -16 -3 5 -4.8 14.3
 19 -16 5 -10.5 7.5
 19 -16 5 -17.7 13.2
 -3 19 5 14.5 13.6
 14 -20 -5 -0.7 13.8
 6 14 -5 -17 14.1
 14 -20 -5 -22.1 10.1
 20 -6 5 -13.6 11.3
 20 -6 5 13.5 11.6
 -6 -14 5 9.6 17.8
 20 -6 5 -8 16.1
 -6 -14 5 17.6 14.2
 9 11 -5 15 11.6
 11 -20 -5 58.69 11.8
 -9 -11 5 30.5 14.4
 20 -9 5 36.4 11.7
 -11 20 5 33.3 10.6
 20 -9 5 33.8 16.3
 -9 -11 5 37 14.7
 8 -20 -5 12.6 12.3
 12 8 -5 20.7 10.8
 12 8 -5 14.9 10.5
 20 -12 5 17.2 11.4
 20 -12 5 4.5 15.5
 20 -12 5 6.8 8.2
 -8 20 5 10.5 12.2
 -12 -8 5 3.3 12.6
 -8 20 5 23.8 13.6
 -12 -8 5 7.3 14.7
 15 5 -5 -0.2 13.3
 15 5 -5 1 11.8
 5 -20 -5 1.1 14.4
 20 -15 5 -12 12.8
 -5 20 5 -3.2 14.7
 -15 -5 5 3.9 16.3
 21 -8 5 25 13.5
 10 -21 -5 15 13.7
 21 -11 5 8.4 13.5
 21 -11 5 -4.7 13.9
 -11 -10 5 22.3 17.7
 -10 21 5 9 18.1
 -11 -10 5 17.9 15.4
 0 0 -6 9999 702.03
 0 0 -6 9743.72 701.93
 0 0 -6 9610.24 701.73
 0 0 6 9950.3 702.13
 0 0 6 9130.99 701.63
 0 0 6 9599.54 702.03
 0 0 6 9912.51 702.23
 2 -1 -6 297.57 21.3
 -1 2 -6 303.47 21.1
 -1 -1 -6 269.37 21.2
 -1 -1 -6 281.67 21.2
 -1 2 -6 294.37 21.4
 -1 -1 -6 288.47 21
 -1 -1 -6 265.07 21.6
 2 -1 -6 286.57 21.4
 -1 2 -6 286.77 21.1
 2 -1 -6 303.67 21.2
 2 -1 -6 298.67 21.4
 1 -2 6 279.67 21.4
 1 1 6 288.27 21.3
 1 -2 6 272.37 21.1
 -2 1 6 292.57 21.4
 1 -2 6 290.77 21.3
 -2 1 6 291.37 21.3
 1 1 6 288.47 21.4
 -2 1 6 305.67 21.4
 -2 1 6 287.97 21.3
 1 1 6 267.47 21.2
 1 -2 6 291.37 21.1
 -2 1 -6 75.69 5.8
 -2 1 -6 77.79 6.8
 1 -2 -6 61.39 6.6
 1 -2 -6 72.89 6.4
 1 -2 -6 69.59 6.5
 -1 2 6 70.09 6.5
 -1 2 6 73.59 6.6
 2 -1 6 77.89 5.9
 -1 -1 6 98.49 6.5
 -1 2 6 76.99 6.5
 -1 -1 6 101.99 6.7
 2 -1 6 81.29 6
 2 -1 6 79.89 6.5
 2 -1 6 72.69 5.9
 4 -2 -6 118.99 9.5
 -2 -2 -6 121.89 9.3
 -2 4 -6 112.99 9.8
 -2 4 -6 117.09 9
 -2 4 -6 120.49 9.4
 -2 -2 -6 116.29 9.4
 4 -2 -6 121.09 9.3
 -2 -2 -6 126.99 9.3
 4 -2 -6 122.09 9.7
 -2 4 -6 119.09 9
 4 -2 -6 117.99 9.7
 2 -4 6 125.49 9.1
 -4 2 6 122.39 9.5
 -4 2 6 124.19 9.5
 2 2 6 119.69 9.4
 2 2 6 119.79 9.5
 -4 2 6 122.69 9.4
 -4 2 6 118.89 9.7
 2 -4 6 121.09 9.5
 2 -4 6 121.69 9.1
 2 -4 6 117.29 9.3
 3 -3 -6 878.61 63.59
 3 -3 -6 891.91 63.49
 3 -3 -6 880.31 63.49
 -3 0 -6 866.61 63.29
 -3 0 -6 842.02 63.29
 0 3 -6 899.21 63.39
 0 3 -6 863.41 63.59
 0 3 -6 849.81 63.49
 -3 0 -6 868.41 63.29
 3 -3 -6 875.51 63.49
 0 3 -6 845.22 63.59
 -3 3 6 899.11 63.59
 3 0 6 858.81 63.39
 0 -3 6 881.01 63.59
 3 0 6 881.01 63.39
 0 -3 6 865.41 63.49
 0 -3 6 870.81 63.39
 -3 3 6 917.01 63.59
 -3 3 6 884.21 63.49
 3 0 6 821.82 63.29
 0 -3 6 890.71 63.49
 0 -3 6 884.91 63.69
 0 -3 -6 225.48 17
 -3 3 -6 210.58 17
 0 -3 -6 234.18 16.9
 3 0 -6 227.68 16.9
 3 0 -6 215.28 17.1
 3 0 -6 230.48 16.9
 3 0 -6 234.98 17.1
 -3 0 6 230.98 17.1
 -3 0 6 222.18 17
 -3 0 6 233.88 16.9
 0 3 6 225.68 16.9
 0 3 6 244.48 17
 -3 0 6 229.38 17
 0 3 6 219.98 17
 3 -3 6 220.58 17
 -3 0 6 230.78 17
 3 -3 6 217.28 16.9
 -3 6 -6 501.05 37.3
 6 -3 -6 515.85 37
 -3 -3 -6 489.95 37
 6 -3 -6 526.35 37.1
 -3 -3 -6 510.45 37
 -3 6 -6 484.25 36.6
 6 -3 -6 507.75 37.2
 6 -3 -6 518.05 37.2
 -3 6 -6 480.25 36.8
 -3 6 -6 471.95 36.6
 -3 -3 -6 503.55 37
 3 -6 6 494.05 36.8
 3 3 6 502.35 37.2
 -6 3 6 497.45 37
 -6 3 6 534.05 37.2
 3 -6 6 510.05 36.8
 3 3 6 509.35 37.3
 3 -6 6 489.15 36.8
 -6 3 6 511.15 36.7
 -6 3 6 525.85 37
 3 -6 6 493.05 37.2
 -6 3 6 518.75 37.3
 5 -4 -6 297.37 23.7
 -4 -1 -6 305.77 23.4
 -1 5 -6 340.17 23.5
 -1 5 -6 329.97 24
 -4 -1 -6 318.67 23.5
 5 -4 -6 318.07 23.7
 -1 5 -6 329.47 23.7
 5 -4 -6 311.27 23.8
 -4 -1 -6 304.17 23.5
 -1 5 -6 339.77 23.6
 5 -4 -6 317.37 23.6
 1 -5 6 329.87 23.8
 1 -5 6 334.67 23.6
 4 1 6 311.37 23.5
 -5 4 6 319.17 23.6
 4 1 6 302.07 23.6
 -5 4 6 311.67 23.7
 1 -5 6 322.17 23.6
 -5 4 6 312.77 23.6
 1 -5 6 332.47 23.6
 4 1 6 306.97 23.5
 2 2 -6 518.45 37.1
 2 2 -6 507.75 37.3
 2 -4 -6 491.65 37.1
 2 2 -6 504.15 37.3
 2 2 -6 528.25 37.2
 2 2 -6 508.85 37.2
 2 -4 -6 488.45 37.1
 -2 -2 6 502.75 37.3
 -2 4 6 507.65 37.2
 4 -2 6 521.85 37.2
 -2 4 6 505.05 37.1
 -2 -2 6 513.15 37.2
 -2 -2 6 517.35 37.3
 -2 -2 6 518.95 37.2
 -2 -2 6 522.45 37.2
 4 -2 6 498.75 37
 -2 4 6 472.75 37.2
 5 -1 -6 60.79 5.5
 -4 5 -6 51.69 5
 5 -1 -6 54.69 5.5
 -4 5 -6 44.4 5.3
 -1 -4 -6 39.1 5.1
 5 -1 -6 50.59 4.6
 -1 -4 -6 45.5 4.8
 5 -1 -6 51.99 5
 -1 -4 -6 45.3 5
 -5 1 6 52.09 4.8
 4 -5 6 48.5 4.2
 1 4 6 45.6 5.5
 -5 1 6 63.89 5.1
 -5 1 6 60.89 4.6
 4 -5 6 48.4 4.5
 -5 1 6 55.79 5.2
 -5 1 6 51.09 5.5
 4 -5 6 51.59 4.9
 1 4 6 42.6 4.7
 4 -5 6 50.99 4.1
 1 4 6 46.8 5.6
 -4 -4 -6 174.58 13.8
 8 -4 -6 167.78 13.8
 -4 8 -6 170.58 12.8
 8 -4 -6 172.38 13.2
 -4 -4 -6 175.48 13.4
 -4 8 -6 161.88 13
 -4 -4 -6 179.58 13.6
 8 -4 -6 172.18 13.7
 8 -4 -6 181.48 13.6
 -4 8 -6 170.38 14.3
 -8 4 6 173.98 13.3
 4 -8 6 164.18 13.3
 -8 4 6 177.48 13.6
 4 -8 6 166.78 12.8
 4 -8 6 176.38 13.8
 -8 4 6 178.28 14.3
 4 -8 6 169.58 13
 -8 4 6 151.78 12.9
 7 -5 -6 170.58 12.9
 -2 7 -6 183.58 13.8
 -5 -2 -6 153.18 12.8
 -5 -2 -6 159.58 13.2
 7 -5 -6 173.18 13.4
 7 -5 -6 163.58 13.2
 -2 7 -6 162.28 12.9
 -2 7 -6 174.28 12.7
 7 -5 -6 172.78 13.3
 -2 7 -6 165.98 13
 -5 -2 -6 158.18 13
 5 2 6 165.38 12.9
 2 -7 6 168.28 12.9
 5 2 6 162.18 13.4
 -7 5 6 170.58 12.9
 5 2 6 150.68 13.4
 -7 5 6 174.98 13.1
 2 -7 6 168.18 12.8
 2 -7 6 176.28 13.3
 5 2 6 166.18 12.9
 -7 5 6 168.58 13.3
 2 -7 6 165.88 13
 -7 5 6 173.88 13.9
 1 4 -6 132.59 11.8
 1 4 -6 139.79 11.4
 4 -5 -6 157.58 11.6
 1 4 -6 152.88 11.7
 1 4 -6 134.19 11.9
 1 4 -6 141.89 11.6
 4 -5 -6 153.38 11.9
 4 -5 -6 155.58 11.5
 -5 1 -6 154.98 11.5
 5 -1 6 156.18 11.1
 -1 -4 6 142.89 11.6
 5 -1 6 142.99 11.3
 -1 -4 6 138.69 11.6
 -4 5 6 156.58 11.7
 -1 -4 6 128.99 11.7
 -4 5 6 167.58 11.6
 -1 -4 6 140.79 11.8
 -4 5 6 160.28 11.8
 -1 -4 6 147.09 11.5
 5 -1 6 157.18 11.3
 -4 5 6 167.68 11.5
 4 1 -6 52.29 5.3
 4 1 -6 40.3 4.7
 1 -5 -6 39.3 4.5
 1 -5 -6 40.1 4.2
 4 1 -6 39.3 4
 4 1 -6 43.9 4.9
 4 1 -6 37.7 4.4
 -1 5 6 42.4 4.3
 -4 -1 6 45.5 4.7
 -4 -1 6 41.4 4.4
 -1 5 6 43 4.7
 -4 -1 6 41.8 4.5
 5 -4 6 43.8 4.2
 -1 5 6 43.3 4.6
 -1 5 6 38.4 4.1
 5 -4 6 41 4.2
 5 -4 6 39.2 4.1
 -4 -1 6 40.6 4.2
 -4 -1 6 45.4 4.4
 -2 -5 -6 179.98 13.5
 -2 -5 -6 171.08 13.8
 7 -2 -6 170.78 13.7
 7 -2 -6 178.08 14
 7 -2 -6 168.78 13.3
 7 -2 -6 181.28 13.6
 -5 7 -6 176.98 13.9
 -2 -5 -6 179.48 13.8
 -7 2 6 162.08 13.4
 5 -7 6 176.98 13.6
 5 -7 6 167.98 13
 2 5 6 167.38 14.1
 5 -7 6 176.88 12.9
 2 5 6 180.48 13.5
 5 -7 6 177.68 13
 -7 2 6 163.38 13.1
 -7 2 6 168.18 14.1
 -7 2 6 169.98 13.7
 2 5 6 170.18 14.3
 10 -5 -6 72.79 7.4
 -5 10 -6 80.39 7.1
 -5 10 -6 85.09 6.6
 -5 -5 -6 87.29 8.1
 10 -5 -6 69.79 8.8
 -5 10 -6 89.99 9.2
 10 -5 -6 77.39 8.6
 -5 -5 -6 104.09 9.5
 -5 10 -6 82.59 7.1
 -5 -5 -6 81.59 8.5
 10 -5 -6 96.89 8
 5 5 6 77.59 7.8
 -10 5 6 82.49 7.7
 5 5 6 87.69 9.2
 -10 5 6 84.09 8.8
 -10 5 6 69.19 8.2
 5 -10 6 79.59 7.3
 5 -10 6 86.39 8.2
 5 -10 6 76.69 8.4
 9 -6 -6 62.79 6.8
 -3 9 -6 70.29 6.6
 -3 9 -6 64.89 6
 9 -6 -6 67.49 7.5
 9 -6 -6 54.49 6
 -6 -3 -6 63.09 6.4
 -3 9 -6 69.39 6.6
 -3 9 -6 69.99 8.1
 9 -6 -6 67.29 7
 -6 -3 -6 76.29 6.6
 -6 -3 -6 61.19 7.6
 3 -9 6 58.29 6.2
 3 -9 6 70.29 7.3
 -9 6 6 63.99 6.2
 -9 6 6 71.89 7
 6 3 6 66.19 7.2
 3 -9 6 59.99 6.8
 -9 6 6 66.69 5.5
 6 3 6 74.69 7.3
 6 3 6 52.19 6.5
 6 3 6 67.99 6.4
 -6 0 -6 200.58 15.7
 -6 0 -6 201.58 15.6
 0 6 -6 215.08 16.2
 0 6 -6 224.28 16
 6 -6 -6 208.48 16.4
 0 6 -6 220.78 16.3
 6 -6 -6 204.98 16
 6 -6 -6 204.88 16
 0 6 -6 205.88 16.8
 -6 0 -6 194.28 16.1
 6 -6 -6 219.68 16.3
 6 0 6 210.08 15.8
 -6 6 6 203.78 16
 0 -6 6 210.98 16.4
 0 -6 6 214.98 16
 0 -6 6 226.38 16.5
 -6 6 6 213.48 16.3
 -6 6 6 219.48 16
 0 -6 6 215.78 16.1
 6 0 6 208.78 15.9
 -6 6 6 215.48 16
 6 0 6 204.88 16.1
 0 -6 6 213.48 16.2
 3 -6 -6 11.2 3
 3 -6 -6 13.8 2.8
 3 3 -6 10.5 2.3
 3 3 -6 8 2.7
 3 3 -6 12.1 3.6
 3 3 -6 9.3 3
 3 -6 -6 6.8 2.2
 3 3 -6 15.8 2.3
 -3 6 6 15.2 2.3
 -3 -3 6 9.1 2.7
 -3 -3 6 10 2.9
 -3 6 6 10.9 2.4
 -3 -3 6 11.2 2.8
 -3 -3 6 14 2.9
 -3 6 6 12.2 3.1
 -3 6 6 9 3.2
 -3 -3 6 11.2 2.3
 6 -3 6 10.8 1.9
 6 0 -6 3 3.4
 6 0 -6 7.5 2.4
 6 0 -6 7.6 2.6
 6 0 -6 9.1 2.2
 0 -6 -6 8.3 2.4
 6 0 -6 10.1 3
 0 6 6 9 2.6
 -6 0 6 5.6 2.8
 0 6 6 8.6 3.3
 -6 0 6 6.5 3
 6 -6 6 15.9 2.4
 6 -6 6 10.9 2
 -6 0 6 6.5 2.3
 0 6 6 8.1 3.6
 0 6 6 8.1 2.6
 -6 0 6 6.2 2.2
 9 -3 -6 13.4 4
 9 -3 -6 14.9 2.9
 9 -3 -6 6 2.7
 -3 -6 -6 25.9 3.8
 -3 -6 -6 17.8 4.1
 9 -3 -6 21.2 4.9
 3 6 6 21.8 4.6
 3 6 6 24.5 3.6
 6 -9 6 16 3.7
 -9 3 6 14 6.5
 -9 3 6 14.5 2
 6 -9 6 16.3 2
 6 -9 6 18.7 2.6
 6 -9 6 20.1 3.1
 -9 3 6 7.2 4.6
 3 6 6 26.5 4.7
 -9 3 6 14.7 3.2
 12 -6 -6 -1.4 3.3
 -6 12 -6 5.3 5.7
 -6 12 -6 6.2 3
 -6 12 -6 4.5 2.1
 12 -6 -6 4.7 3.2
 -6 -6 -6 6.6 4.2
 -6 -6 -6 0.4 5.2
 12 -6 -6 0.8 5.3
 12 -6 -6 4.8 5.8
 -6 -6 -6 12.7 5
 6 6 6 13.4 4.1
 6 6 6 6.3 6
 6 -12 6 4.7 4.6
 6 6 6 4.8 6.4
 -12 6 6 1.9 5.6
 6 -12 6 11.6 4.6
 -12 6 6 -1.2 3.3
 -12 6 6 -2.5 5.8
 6 -12 6 2.2 3.3
 11 -7 -6 102.69 8.2
 -4 11 -6 94.19 7.8
 11 -7 -6 74.99 8.8
 11 -7 -6 102.19 9.8
 11 -7 -6 98.29 9.6
 -4 11 -6 90.09 8.6
 -7 -4 -6 83.99 8.6
 -4 11 -6 92.89 9.8
 -7 -4 -6 80.89 8.6
 -4 11 -6 86.79 8.2
 7 4 6 90.79 9.5
 7 4 6 70.39 8.6
 4 -11 6 91.39 8.3
 -11 7 6 90.89 8.2
 7 4 6 75.49 8.5
 7 4 6 76.49 9.1
 4 -11 6 102.59 9.5
 -11 7 6 86.69 9.3
 4 -11 6 102.89 9.3
 -1 8 -6 1.6 3.3
 -7 -1 -6 5.7 3.2
 8 -7 -6 4.2 4.1
 -7 -1 -6 2.5 2.7
 8 -7 -6 1.9 2.6
 8 -7 -6 -3.3 2
 -1 8 -6 3.5 3.1
 -1 8 -6 -1.9 4.1
 -7 -1 -6 3.7 2.3
 8 -7 -6 3.8 3.2
 -1 8 -6 0.1 2.4
 1 -8 6 1 3.3
 7 1 6 2.2 2.1
 -8 7 6 2.7 2.5
 1 -8 6 2.4 2.3
 7 1 6 0.8 3.6
 -8 7 6 0.4 3.3
 -8 7 6 2.9 2.2
 7 1 6 0.4 3.5
 1 -8 6 1.5 2.8
 -8 7 6 4.7 2.5
 7 1 6 -0.2 1.9
 -7 2 -6 55.89 6.4
 2 5 -6 57.39 6.5
 5 -7 -6 52.19 5.7
 5 -7 -6 59.79 6.5
 2 5 -6 58.29 6
 2 5 -6 53.99 5.5
 2 5 -6 61.19 6.7
 5 -7 -6 62.89 5.7
 2 5 -6 64.89 6.3
 7 -2 6 52.99 5.4
 -5 7 6 58.49 5.8
 -5 7 6 59.29 6.6
 -2 -5 6 59.29 6.7
 -2 -5 6 52.99 5.7
 -5 7 6 69.79 5.3
 -5 7 6 61.79 6.2
 -2 -5 6 52.49 5.7
 -2 -5 6 58.09 6.2
 7 -2 6 57.99 4.9
 7 -2 6 59.79 5.4
 2 -7 -6 52.29 5.7
 5 2 -6 56.49 5.8
 5 2 -6 67.69 7.1
 2 -7 -6 63.99 6.5
 5 2 -6 54.89 6.2
 5 2 -6 50.09 5.6
 5 2 -6 56.09 5.3
 -2 7 6 57.49 6.7
 -5 -2 6 51.99 5.4
 -2 7 6 56.29 5.5
 7 -5 6 59.89 5.1
 -5 -2 6 49.8 5.6
 -2 7 6 56.89 5.3
 7 -5 6 57.49 5.4
 -5 -2 6 58.29 6.7
 -5 -2 6 53.19 5.8
 -2 7 6 53.69 5.8
 8 -1 -6 17.8 3.1
 8 -1 -6 18 3.2
 8 -1 -6 18.4 3.4
 -1 -7 -6 18.5 3.6
 8 -1 -6 15 4.5
 -7 8 -6 24 4
 -1 -7 -6 20.4 4.7
 -1 -7 -6 23.6 4.2
 8 -1 -6 13.9 3.8
 7 -8 6 20.8 3.2
 1 7 6 14.2 3.5
 7 -8 6 29.3 2.8
 -8 1 6 20.9 4
 -8 1 6 13.6 3.1
 7 -8 6 25 2.3
 1 7 6 16.4 4.5
 7 -8 6 19.9 2.6
 -8 1 6 16.7 4
 1 7 6 26.1 5
 -8 1 6 14.9 2.7
 -4 -7 -6 9.2 5
 -4 -7 -6 6.4 4.5
 -4 -7 -6 12.3 3.9
 -7 11 -6 3.4 5
 11 -4 -6 14.9 5.6
 11 -4 -6 6.1 3.1
 11 -4 -6 5.4 2.8
 11 -4 -6 2.7 4.6
 4 7 6 5 5.1
 7 -11 6 7.4 3.7
 -11 4 6 8 4.4
 4 7 6 6.5 3.5
 7 -11 6 7.9 2.7
 -11 4 6 10.4 5.7
 4 7 6 11.9 5.8
 -11 4 6 4.4 3.2
 7 -11 6 4.1 3.8
 -7 14 -6 20.5 7.8
 -7 -7 -6 -2.7 6.6
 14 -7 -6 2.9 4.3
 14 -7 -6 9.1 7.3
 14 -7 -6 -8.2 6.5
 -7 -7 -6 7.9 6.7
 -7 -7 -6 8 5.6
 -14 7 6 10.7 5.9
 -14 7 6 4 3.8
 7 -14 6 11.6 6.4
 7 7 6 0.3 7.5
 7 -14 6 11.4 6.6
 7 7 6 7.9 7.5
 7 -14 6 7.6 4.4
 -5 13 -6 314.87 24
 13 -8 -6 314.67 24.9
 13 -8 -6 302.57 23.8
 -8 -5 -6 292.17 24.6
 -5 13 -6 281.37 23.3
 -8 -5 -6 308.77 25.6
 13 -8 -6 311.87 24.8
 -5 13 -6 315.97 25.9
 -8 -5 -6 317.57 24.4
 -5 13 -6 319.57 23.5
 13 -8 -6 303.97 24.5
 5 -13 6 327.37 24.8
 8 5 6 319.17 24.7
 -13 8 6 327.87 23.7
 8 5 6 298.17 25.5
 8 5 6 288.67 25.6
 5 -13 6 322.67 24.1
 8 5 6 313.87 24.4
 5 -13 6 335.97 25.4
 10 -8 -6 40.3 4.5
 10 -8 -6 37.1 5.5
 10 -8 -6 33.3 4.6
 10 -8 -6 41.9 5.3
 -2 10 -6 35.9 6.1
 -8 -2 -6 23.5 4.1
 -8 -2 -6 24.4 4.8
 -2 10 -6 37 5.1
 -2 10 -6 38.5 5.1
 -8 -2 -6 24.9 5
 -2 10 -6 41.5 4.6
 2 -10 6 24.3 4.3
 2 -10 6 42.5 5.6
 -10 8 6 40.2 4.3
 -10 8 6 45.8 5.2
 -10 8 6 38.6 3.8
 2 -10 6 36.6 5.4
 8 2 6 20 3.9
 8 2 6 21.5 5.4
 8 2 6 31 4.2
 8 2 6 24.6 5.8
 -8 1 -6 87.19 7.9
 -8 1 -6 90.59 7.3
 7 -8 -6 94.29 9.1
 1 7 -6 83.09 9.5
 -8 1 -6 97.19 9
 7 -8 -6 100.49 8.9
 1 7 -6 80.19 8.9
 7 -8 -6 89.79 8.1
 1 7 -6 91.49 8.1
 7 -8 -6 93.99 8.2
 -1 -7 6 100.39 8.6
 -7 8 6 101.49 9
 8 -1 6 106.39 8.1
 -1 -7 6 87.99 8.3
 -7 8 6 91.19 8.5
 8 -1 6 94.29 7.7
 8 -1 6 89.49 8.7
 -7 8 6 96.39 7.8
 -1 -7 6 101.59 8.9
 -7 8 6 98.99 8.1
 -1 -7 6 106.09 9.5
 8 -1 6 92.69 8.6
 4 -8 -6 33.3 4.5
 4 4 -6 26.9 3.7
 4 4 -6 15.4 3.1
 -8 4 -6 29 4.4
 4 4 -6 29.2 4.3
 4 -8 -6 20.5 3.6
 4 4 -6 29.6 4.7
 8 -4 6 28.5 2.8
 -4 -4 6 30.8 4.1
 -4 8 6 27.6 3.7
 -4 8 6 29.5 3.3
 -4 -4 6 21.9 4.2
 -4 -4 6 28.6 4.1
 -4 -4 6 23.9 3.6
 8 -4 6 27.8 2.7
 8 -4 6 29.3 3.2
 -4 8 6 30.4 4.5
 -4 8 6 19.5 4.5
 7 1 -6 39.7 5.6
 1 -8 -6 48.1 5.3
 7 1 -6 53.69 5.3
 7 1 -6 53.59 6.5
 7 1 -6 47.3 5.4
 7 1 -6 40.7 5.1
 1 -8 -6 48.8 5.5
 -1 8 6 47.7 5.4
 8 -7 6 49.4 5.7
 -7 -1 6 51.79 5.5
 -7 -1 6 53.19 5.5
 8 -7 6 52.69 5.1
 -7 -1 6 67.49 5.9
 -7 -1 6 48.5 5.7
 8 -7 6 49.7 4.9
 -1 8 6 42.8 5.4
 -1 8 6 53.39 6.1
 -1 8 6 63.29 6.4
 10 -2 -6 3 4.1
 -2 -8 -6 12.9 3.6
 -2 -8 -6 9.9 3.7
 -2 -8 -6 11.3 4.5
 10 -2 -6 11.7 3
 10 -2 -6 10.4 5.5
 10 -2 -6 9.9 2.8
 2 8 6 9.5 3.3
 -10 2 6 3.3 4.5
 2 8 6 9.3 5.4
 8 -10 6 9.5 1.8
 2 8 6 2.3 5
 8 -10 6 12.1 2.4
 -10 2 6 5.9 3.3
 -10 2 6 15.1 4.4
 -10 2 6 11 2.6
 8 -10 6 13.7 3.3
 8 -10 6 16.4 3.2
 13 -5 -6 26.4 4.9
 13 -5 -6 42.7 8.1
 -5 -8 -6 34.1 6.8
 13 -5 -6 34.2 5.4
 -8 13 -6 25.1 7.2
 13 -5 -6 28 7.1
 -5 -8 -6 28.5 6
 -5 -8 -6 23.4 6.8
 -13 5 6 35.7 5.2
 -13 5 6 29.1 6
 8 -13 6 41 6.5
 5 8 6 25.5 7.2
 5 8 6 33.3 7.9
 -13 5 6 29.7 7.9
 5 8 6 35.9 5.8
 8 -13 6 38.9 5.2
 -8 -8 -6 57.79 9.8
 -8 -8 -6 45.8 17.4
 16 -8 -6 54.19 7.6
 16 -8 -6 44.8 9.8
 -8 16 -6 59.59 10.9
 16 -8 -6 35.5 8.6
 16 -8 -6 66.79 11.5
 -8 -8 -6 26.8 9.6
 8 8 6 40.1 11.3
 8 -16 6 62.29 9.9
 8 -16 6 49.9 7.7
 8 8 6 61.79 11.3
 8 -16 6 57.09 11.5
 -16 8 6 74.89 6.8
 15 -9 -6 23.3 8.7
 15 -9 -6 24.2 5
 -6 15 -6 15.9 6
 15 -9 -6 0.5 5.5
 15 -9 -6 26.5 8
 -9 -6 -6 0.4 7.8
 -6 15 -6 20.4 9.1
 -9 -6 -6 24.2 8
 -6 15 -6 31.8 4.3
 -9 -6 -6 24.2 7.1
 9 6 6 1 8.6
 -15 9 6 13.1 4.1
 9 6 6 10.6 6.3
 6 -15 6 16.8 5.9
 9 6 6 24.5 9
 -15 9 6 17.9 6.9
 9 6 6 4.7 6.4
 6 -15 6 18.3 7.4
 -9 -3 -6 8.6 5.4
 12 -9 -6 2.3 5.3
 -9 -3 -6 16.1 4.2
 12 -9 -6 7.1 3.7
 -3 12 -6 8 3.5
 -3 12 -6 10.1 5
 -9 -3 -6 16.4 5.1
 -3 12 -6 17.5 4.7
 -3 12 -6 11.9 6.8
 12 -9 -6 10.8 6.3
 12 -9 -6 19.5 4.9
 -12 9 6 10.8 3.3
 -12 9 6 9.7 5.2
 3 -12 6 12.1 4.2
 3 -12 6 7.1 5
 9 3 6 7.2 6.9
 9 3 6 2.7 3.8
 9 3 6 5.5 6
 3 -12 6 12.7 5.4
 9 3 6 10.4 3.9
 0 9 -6 15.7 5.6
 9 -9 -6 19.3 3.2
 9 -9 -6 8.7 3.6
 0 9 -6 18.6 5
 -9 0 -6 8.7 4.4
 0 9 -6 16 4.5
 -9 0 -6 17.3 3.3
 -9 0 -6 16.2 2.8
 9 -9 -6 13.7 4.1
 9 -9 -6 14 3.7
 0 -9 6 19 3.7
 9 0 6 17.1 3.2
 9 0 6 13.8 3.1
 -9 9 6 16.7 3.2
 -9 9 6 14.3 3.7
 -9 9 6 11 4.4
 9 0 6 7.1 4.3
 0 -9 6 11.8 4.3
 0 -9 6 18.4 4.2
 0 -9 6 9.6 4.4
 6 -9 -6 15.7 4.1
 3 6 -6 9.6 3.8
 3 6 -6 8.5 2.9
 -9 3 -6 11.2 3.8
 6 -9 -6 15.9 3.1
 3 6 -6 9.1 3
 3 6 -6 16.2 4.4
 6 -9 -6 13.9 2.9
 3 6 -6 9.7 4.5
 9 -3 6 11.3 2.1
 9 -3 6 14.9 3.2
 -6 9 6 9.7 4
 9 -3 6 8.1 2.4
 -3 -6 6 10.1 3.2
 -6 9 6 13.1 2.4
 -6 9 6 10.7 2.9
 -3 -6 6 12.6 3.7
 -3 -6 6 12.7 4.3
 6 3 -6 45.9 6
 3 -9 -6 60.99 6.2
 3 -9 -6 57.39 6.7
 6 3 -6 49.5 6.3
 6 3 -6 51.89 7.2
 3 -9 -6 68.59 6.4
 6 3 -6 63.79 5.8
 -6 -3 6 61.39 7.8
 -6 -3 6 57.39 6
 -3 9 6 66.99 6.8
 -6 -3 6 55.19 6.1
 9 -6 6 65.49 5.4
 -3 9 6 53.39 5.5
 9 -6 6 56.39 6.2
 -3 9 6 45.8 6.5
 -3 9 6 64.59 6.3
 -6 -3 6 60.29 6.4
 9 0 -6 48.4 5.5
 0 -9 -6 51.19 6
 9 0 -6 44.7 5.2
 9 0 -6 49.4 5.1
 9 0 -6 36 6
 0 -9 -6 62.79 6.5
 0 -9 -6 40.8 5.3
 9 0 -6 64.29 7.7
 9 -9 6 42.1 4.6
 -9 0 6 48.4 5.4
 -9 0 6 43.8 6.4
 -9 0 6 41.9 8.4
 0 9 6 36.6 6.5
 0 9 6 41.6 6.6
 -9 0 6 44.2 4.8
 9 -9 6 43.5 4.3
 9 -9 6 50.79 5.4
 0 9 6 44.5 5.6
 9 -9 6 49 5.5
 9 -9 6 45.6 5
 12 -3 -6 21.1 6.2
 -3 -9 -6 21.4 6
 12 -3 -6 36.4 5
 12 -3 -6 37.8 8
 -3 -9 -6 31.1 6.2
 12 -3 -6 20.9 4.6
 -3 -9 -6 29.4 5.5
 -12 3 6 10.1 8.1
 -12 3 6 26.8 4.7
 9 -12 6 29.5 5.4
 9 -12 6 36.4 4
 9 -12 6 31 5.1
 3 9 6 25.9 5.3
 -12 3 6 36.8 7.2
 -12 3 6 30.4 3.2
 3 9 6 20.7 6.8
 3 9 6 25 7.3
 -6 -9 -6 -7.9 10.8
 15 -6 -6 -9 4.9
 15 -6 -6 -5 7.6
 -9 15 -6 -1.4 8.3
 15 -6 -6 0.6 8.4
 15 -6 -6 6.8 4.7
 -6 -9 -6 -6.5 7.3
 -6 -9 -6 1.3 8
 6 9 6 0.2 7.9
 6 9 6 14.3 8.8
 6 9 6 4.4 6.2
 9 -15 6 1.6 6.4
 -15 6 6 1.7 4.5
 9 -15 6 0.9 4.4
 -15 6 6 -2.5 6.6
 18 -9 -6 14.4 12.7
 18 -9 -6 6 6.8
 -9 -9 -6 -2.1 11.9
 18 -9 -6 4.7 8.1
 -9 -9 -6 10 10.8
 -9 18 -6 12.2 13.8
 18 -9 -6 -4.6 11.3
 -18 9 6 -3.4 7.3
 9 -18 6 9.3 11.4
 9 -18 6 0.2 10.2
 -18 9 6 3 4.9
 9 -18 6 8.2 7.7
 17 -10 -6 9.9 7.1
 -10 -7 -6 -1.4 9.8
 -10 -7 -6 35.5 9.3
 17 -10 -6 -0.2 9.9
 -10 -7 -6 7.3 11.3
 17 -10 -6 -1 6.4
 -7 17 -6 16.7 13.5
 -7 17 -6 15 4.3
 -7 17 -6 11 7
 17 -10 -6 -4.4 10.6
 -17 10 6 4.7 6.8
 -17 10 6 9.5 4.2
 7 -17 6 19.5 7.3
 10 7 6 22.6 8
 7 -17 6 18.7 9.7
 7 -17 6 13.6 10.1
 10 7 6 2.9 11.3
 14 -10 -6 16.4 5.8
 -10 -4 -6 4 5.4
 -4 14 -6 11.7 5.8
 -10 -4 -6 10 7.1
 -10 -4 -6 5.4 6.7
 -4 14 -6 9.9 5.2
 14 -10 -6 10.9 4.5
 14 -10 -6 3.2 6.8
 -4 14 -6 9.9 4.3
 -4 14 -6 3.3 8.4
 4 -14 6 9 6.9
 10 4 6 0.7 7.6
 -14 10 6 9.1 3.8
 10 4 6 8.6 5.3
 4 -14 6 8.2 5.5
 10 4 6 6.3 5.5
 -14 10 6 9.2 5.7
 10 4 6 10.1 8.2
 -1 11 -6 5.9 6.4
 -1 11 -6 1.7 4.6
 11 -10 -6 1.8 3.2
 11 -10 -6 4.6 4.1
 -10 -1 -6 6.5 4.2
 -10 -1 -6 5.5 3.1
 -1 11 -6 1.8 3.5
 -10 -1 -6 2.3 5.3
 -1 11 -6 -3.5 5
 11 -10 -6 4.9 4.1
 11 -10 -6 2.1 5.1
 10 1 6 5.5 3.5
 -11 10 6 4.3 5.1
 -11 10 6 0.5 3.6
 1 -11 6 -7.9 4.8
 10 1 6 -2.9 5.6
 1 -11 6 2.8 4.7
 1 -11 6 -4.2 4.8
 10 1 6 2.4 5.1
 1 -11 6 8.5 3.7
 -11 10 6 -2.7 2.9
 10 1 6 3.9 3.8
 2 8 -6 100.89 9.4
 2 8 -6 111.09 10.8
 2 8 -6 99.19 10.5
 2 8 -6 93.89 10
 8 -10 -6 102.39 9.1
 -10 2 -6 104.59 10.5
 8 -10 -6 97.19 8.9
 8 -10 -6 94.39 10.8
 10 -2 6 110.39 9.7
 -8 10 6 103.29 10
 10 -2 6 103.29 8.5
 10 -2 6 105.69 9.1
 -2 -8 6 106.29 10.6
 -2 -8 6 112.49 9.3
 -8 10 6 100.89 8.5
 -2 -8 6 100.79 10.2
 10 -2 6 99.59 9.8
 -2 -8 6 104.59 9.8
 -8 10 6 107.69 10.7
 -8 10 6 97.69 9.2
 5 5 -6 5.1 3.9
 5 5 -6 -1.7 2.4
 5 5 -6 -5.6 7
 5 -10 -6 -2.1 3.7
 5 5 -6 -0.3 2.8
 5 -10 -6 -0.6 2.9
 5 5 -6 5.6 4.5
 -5 -5 6 0 3.2
 -5 -5 6 0.9 3.6
 -5 -5 6 -3 4.1
 10 -5 6 3.8 2.6
 10 -5 6 3.6 1.6
 -5 10 6 3.6 2.2
 -5 10 6 13.3 4.6
 -5 -5 6 2.8 2.8
 -5 10 6 2 4.3
 10 -5 6 2.1 2.6
 -5 10 6 6 3.4
 8 2 -6 62.99 7.5
 8 2 -6 70.79 7.5
 8 2 -6 72.49 6.8
 8 2 -6 68.09 7
 2 -10 -6 67.19 7.1
 8 2 -6 75.49 8.8
 2 -10 -6 69.39 7.6
 10 -8 6 65.49 5.9
 10 -8 6 64.19 6
 -2 10 6 64.39 7.5
 -8 -2 6 70.69 7.1
 10 -8 6 67.99 7.5
 -2 10 6 58.69 8
 -2 10 6 61.69 6.7
 -8 -2 6 81.09 7.5
 -8 -2 6 74.29 7.2
 -2 10 6 71.89 7.9
 10 -8 6 70.09 6.5
 -8 -2 6 83.39 9.5
 11 -1 -6 44 5.4
 -1 -10 -6 45.4 6.9
 11 -1 -6 50.09 6.1
 11 -1 -6 48.6 8.4
 -1 -10 -6 46 6.8
 -1 -10 -6 52.19 6.1
 11 -1 -6 41 5.3
 11 -1 -6 40.1 7
 -1 -10 -6 47.4 6.3
 -11 1 6 37 6.5
 1 10 6 33.9 7.4
 -11 1 6 44 4.7
 10 -11 6 38.1 5.5
 -11 1 6 45.1 7.4
 10 -11 6 44.9 4.5
 -11 1 6 55.39 6
 1 10 6 39.7 5.8
 1 10 6 43.4 7.6
 10 -11 6 37.4 4.6
 10 -11 6 46 5.2
 -10 14 -6 13.4 7
 -4 -10 -6 9.8 6.8
 14 -4 -6 4.7 8.2
 14 -4 -6 16.4 5.5
 -4 -10 -6 13.6 7.1
 14 -4 -6 18.2 7.1
 -4 -10 -6 21.4 8.9
 14 -4 -6 15.5 5
 -14 4 6 10.7 5.1
 10 -14 6 14.8 5.7
 4 10 6 9.4 7
 10 -14 6 11.7 4.2
 4 10 6 14.6 5.4
 -14 4 6 11.4 6.2
 10 -14 6 10.5 4.9
 -7 -10 -6 -3.2 10.3
 -10 17 -6 12.3 11.3
 17 -7 -6 4.2 10.3
 -7 -10 -6 18.8 9.3
 17 -7 -6 6.4 6.4
 17 -7 -6 7.3 11.6
 -7 -10 -6 6 11
 17 -7 -6 12.1 6.6
 -17 7 6 12.9 8.3
 10 -17 6 18 8.6
 10 -17 6 12.7 6.2
 -17 7 6 12.9 5.5
 7 10 6 4.8 8.2
 10 -17 6 12.1 9.4
 20 -10 -6 5.4 9.6
 -10 -10 -6 12.4 15.4
 20 -10 -6 11.9 9.8
 10 -20 6 8.9 9.8
 10 -20 6 6.9 13.7
 10 10 6 -0.2 14.2
 19 -11 -6 -7.3 14.2
 19 -11 -6 6.2 9.3
 -11 -8 -6 -8.7 13.4
 -11 -8 -6 -1.6 12.6
 19 -11 -6 6.9 8.5
 8 -19 6 9.1 9.2
 8 -19 6 -0.7 13.1
 -5 16 -6 27.9 5.8
 16 -11 -6 33.4 7.7
 16 -11 -6 21 9.1
 16 -11 -6 18.2 7.4
 -11 -5 -6 16.4 8.7
 -11 -5 -6 27.1 8.1
 -5 16 -6 31.1 12.4
 16 -11 -6 32.6 9.5
 -5 16 -6 29.2 5.2
 5 -16 6 26.6 9.3
 11 5 6 20.4 7.7
 5 -16 6 18.6 7.3
 5 -16 6 27 9.8
 11 5 6 21.5 7
 11 5 6 43.8 11.5
 -16 11 6 25.3 6.8
 -16 11 6 29.8 4.5
 11 5 6 26.9 10.1
 -2 13 -6 24.6 6.5
 -2 13 -6 23.8 5.3
 -11 -2 -6 17.1 5.7
 -11 -2 -6 37.9 5.4
 -2 13 -6 22.1 6.7
 13 -11 -6 20 6.7
 13 -11 -6 24.6 6.6
 13 -11 -6 17.2 4.9
 -11 -2 -6 27.3 7.3
 -2 13 -6 22.9 8.6
 11 2 6 15.8 7.2
 11 2 6 34.3 8
 2 -13 6 19.1 5.8
 2 -13 6 21.5 6.9
 -13 11 6 24.2 6.1
 2 -13 6 34.8 11.2
 -13 11 6 25.5 4.3
 11 2 6 20.6 5.6
 2 -13 6 25.7 6.9
 11 2 6 16.2 5.5
 1 10 -6 33.6 7
 -11 1 -6 32 6.3
 1 10 -6 31.9 6.5
 10 -11 -6 29.6 6.1
 10 -11 -6 36.5 5.5
 -11 1 -6 34.7 4.1
 10 -11 -6 31.8 4.8
 1 10 -6 32.8 6.6
 -11 1 -6 42.1 4
 10 -11 -6 37.2 5.1
 -1 -10 6 36.3 5.4
 -10 11 6 39.3 4.9
 -1 -10 6 26.9 5.7
 11 -1 6 35.1 6.1
 11 -1 6 23.6 5.7
 -1 -10 6 37.1 6.2
 11 -1 6 35.3 4.7
 -10 11 6 29.7 5.4
 -10 11 6 34.3 6.8
 -1 -10 6 26.5 6.2
 11 -1 6 29.3 5
 4 7 -6 18.5 5.5
 7 -11 -6 22.4 3.9
 4 7 -6 16.9 4.2
 4 7 -6 6.6 5.1
 -11 4 -6 21.9 8
 7 -11 -6 19.3 5.2
 4 7 -6 24.6 6.2
 -7 11 6 15.8 2.7
 -7 11 6 18 5.2
 -4 -7 6 8.4 4.9
 11 -4 6 24 4.2
 11 -4 6 19.3 3.6
 -4 -7 6 12.8 3.7
 -4 -7 6 12.8 4.8
 -7 11 6 18.6 4.1
 -4 -7 6 23 5.1
 11 -4 6 20.7 2.9
 -7 11 6 16.2 5.2
 7 4 -6 58.49 6.4
 7 4 -6 62.69 7.3
 7 4 -6 76.89 8.9
 4 -11 -6 68.59 7.4
 7 4 -6 61.19 7.3
 4 -11 -6 70.99 7.5
 7 4 -6 62.89 7.4
 4 -11 -6 62.89 6.9
 -7 -4 6 70.49 7.4
 11 -7 6 57.29 7.1
 -4 11 6 60.09 5.8
 -4 11 6 66.59 7.8
 -7 -4 6 69.09 7.3
 11 -7 6 56.19 5.5
 11 -7 6 46.5 5.2
 -4 11 6 54.69 7.5
 -7 -4 6 68.29 7
 -7 -4 6 66.59 7.8
 11 -7 6 56.79 5.9
 -4 11 6 58.79 6.6
 10 1 -6 26.3 4.7
 10 1 -6 23.7 6.1
 10 1 -6 20.3 5.2
 1 -11 -6 21.1 4.8
 1 -11 -6 13.8 5.8
 10 1 -6 15.9 4.4
 10 1 -6 22.6 7.5
 1 -11 -6 15.5 4.2
 -10 -1 6 16.1 4.5
 -10 -1 6 18.2 4
 11 -10 6 21.2 4.7
 11 -10 6 21.8 3.4
 11 -10 6 19.1 3.7
 -1 11 6 17.4 6.6
 -10 -1 6 24.1 6.4
 11 -10 6 19.4 2.7
 11 -10 6 16 3.6
 -1 11 6 12.6 6.5
 -1 11 6 10.5 4.3
 -1 11 6 17.4 4.4
 -10 -1 6 18.7 5.6
 13 -2 -6 35 7.8
 -2 -11 -6 42.4 7.6
 -2 -11 -6 27.2 7.7
 13 -2 -6 63.29 10
 -2 -11 -6 25.2 7.2
 13 -2 -6 34.5 5.9
 2 11 6 38.1 10
 11 -13 6 43.8 5
 -13 2 6 46.4 4.7
 -13 2 6 39 7.3
 11 -13 6 40.1 6.2
 -13 2 6 52.09 6.7
 11 -13 6 45 6.2
 -11 16 -6 15.3 9.4
 16 -5 -6 11.3 9.6
 -5 -11 -6 26.4 9.4
 16 -5 -6 6.3 12
 -5 -11 -6 23.9 8.1
 16 -5 -6 9 6.4
 16 -5 -6 25.1 6.8
 11 -16 6 17.2 7.3
 5 11 6 2.1 11.7
 11 -16 6 17.3 5.6
 -16 5 6 22.1 6.1
 -16 5 6 14.6 7.7
 5 11 6 -1.3 7.6
 11 -16 6 33.5 7.8
 19 -8 -6 11.2 8.4
 -8 -11 -6 14.7 12.9
 -11 19 -6 -1.3 15.8
 19 -8 -6 -8.6 8.4
 11 -19 6 -3 12.2
 11 -19 6 12.6 11.3
 11 -19 6 5.1 8.2
 8 11 6 11.7 11.4
 -19 8 6 -2.6 9.2
 -12 -9 -6 12.2 18.2
 21 -12 -6 2.6 10.7
 9 -21 6 13.2 12.2
 18 -12 -6 9.1 12.1
 -6 18 -6 6 6.6
 18 -12 -6 -4.2 7
 18 -12 -6 -5.4 7.7
 -12 -6 -6 2.8 10.7
 18 -12 -6 1.8 11.3
 -12 -6 -6 -1.5 10.3
 -6 18 -6 2.1 14.8
 6 -18 6 -15 11.9
 12 6 6 19.6 9.5
 12 6 6 -16.5 8.9
 6 -18 6 11.7 10.5
 12 6 6 8.2 14.1
 15 -12 -6 3.3 5
 15 -12 -6 -3 6.3
 -12 -3 -6 -0.8 6.1
 -12 -3 -6 -3.8 6.9
 -3 15 -6 -4.3 7.6
 15 -12 -6 0.8 7.1
 -12 -3 -6 -10 8.5
 -3 15 -6 6.3 7.1
 -3 15 -6 -1.8 10.5
 15 -12 -6 -1.3 7.8
 -3 15 -6 -0.2 5.4
 3 -15 6 3.5 6.8
 3 -15 6 4.3 8
 3 -15 6 2.4 8
 -15 12 6 0.4 3.7
 12 3 6 3 8.6
 12 3 6 2.4 6.3
 3 -15 6 -12 8.9
 12 3 6 7.7 9.5
 -15 12 6 -2.6 6.2
 0 12 -6 29.2 7.4
 0 12 -6 27.5 5.9
 -12 0 -6 39.7 5.4
 -12 0 -6 22.9 7.2
 0 12 -6 38.7 7.6
 12 -12 -6 30.2 5.4
 -12 0 -6 40.1 4.6
 12 -12 -6 31.4 5.6
 12 -12 -6 26.7 7.4
 12 -12 -6 30.1 6.7
 12 0 6 36.9 6.9
 12 0 6 43.5 8.2
 0 -12 6 62.99 11.7
 0 -12 6 42.2 6.3
 0 -12 6 29 6.6
 12 0 6 32 5.4
 0 -12 6 34 7
 -12 12 6 32.4 5.8
 -12 12 6 35.9 4.8
 12 0 6 44.6 5.9
 9 -12 -6 9.6 5.6
 3 9 -6 6.6 6.7
 3 9 -6 11.1 4.4
 3 9 -6 -0.3 5.8
 3 9 -6 13.1 6.9
 -12 3 -6 6.1 5.5
 9 -12 -6 7.9 4
 12 -3 6 13.5 3.4
 -3 -9 6 5.1 4.1
 12 -3 6 10.4 4.5
 -3 -9 6 8.2 5
 -9 12 6 9 5.4
 -3 -9 6 15.3 5.9
 -9 12 6 7.7 5.5
 12 -3 6 10.1 3.9
 -3 -9 6 10.4 5.4
 -9 12 6 11.3 3.8
 6 -12 -6 99.49 10.8
 6 6 -6 85.89 9.1
 6 6 -6 90.99 9.7
 6 -12 -6 101.59 9.6
 6 6 -6 105.89 10.7
 6 6 -6 110.39 11.4
 6 6 -6 95.29 10.9
 -6 -6 6 97.49 10.3
 -6 12 6 99.69 8
 12 -6 6 95.09 9.1
 -6 -6 6 98.59 9.6
 12 -6 6 91.39 7.9
 12 -6 6 86.49 8.3
 -6 -6 6 97.99 10.2
 -6 12 6 109.59 11.4
 12 -6 6 92.19 9.6
 -6 12 6 100.09 11.2
 -6 12 6 105.39 9.6
 -6 -6 6 113.09 12
 9 3 -6 179.08 15.5
 9 3 -6 178.28 15
 3 -12 -6 206.48 15.9
 3 -12 -6 171.68 15.3
 9 3 -6 167.08 16.1
 9 3 -6 193.98 16.7
 9 3 -6 175.78 15.8
 12 -9 6 177.48 13.8
 -9 -3 6 183.88 15.3
 -3 12 6 180.18 17.1
 12 -9 6 178.58 14.3
 -3 12 6 186.08 14.4
 12 -9 6 175.78 14.3
 -9 -3 6 178.38 16
 -3 12 6 181.48 15.5
 12 -9 6 201.58 15.8
 -9 -3 6 194.68 16.9
 -3 12 6 174.38 16.8
 -9 -3 6 177.88 15.2
 12 0 -6 4.2 5.1
 12 0 -6 2.7 6.7
 12 0 -6 -2.5 4.1
 0 -12 -6 -0.6 6.3
 0 -12 -6 3.1 5.1
 12 0 -6 -1.3 4.9
 12 0 -6 -0.3 7.4
 0 -12 -6 5.6 6
 -12 0 6 4.5 3.7
 12 -12 6 5.5 5.1
 0 12 6 3.6 5
 12 -12 6 5.6 3.9
 -12 0 6 -3.3 4.8
 12 -12 6 3 4.4
 -12 0 6 6.5 6.1
 0 12 6 -6.3 7.2
 12 -12 6 3.7 2.8
 12 -12 6 1.6 2.8
 -3 -12 -6 6.5 8.2
 15 -3 -6 16.5 9
 15 -3 -6 15 10.4
 -3 -12 -6 23.1 7.9
 15 -3 -6 13.6 6.3
 -12 15 -6 19.1 8.5
 15 -3 -6 9.6 6
 12 -15 6 21.8 4.8
 -15 3 6 23.5 6.2
 -15 3 6 13.5 7.7
 12 -15 6 24.9 6.3
 3 12 6 -1.5 9.2
 3 12 6 19.8 7.4
 12 -15 6 21.9 6.8
 18 -6 -6 47.8 10.2
 18 -6 -6 20.4 9
 -6 -12 -6 55.59 11.4
 6 12 6 28.9 10.9
 -18 6 6 16.6 7
 12 -18 6 26 10.1
 12 -18 6 33.1 7.9
 -9 -12 -6 -26.7 18
 21 -9 -6 7.8 12.5
 12 -21 6 8.5 11.4
 20 -13 -6 -9.9 10
 -13 -7 -6 -0.7 16.5
 -13 -7 -6 9.3 15.3
 20 -13 -6 -2.3 10.9
 7 -20 6 22.5 11.7
 7 -20 6 23.7 16.7
 13 7 6 -5.2 12.9
 17 -13 -6 -4.1 9.9
 -13 -4 -6 -3 8.3
 17 -13 -6 0.9 6.5
 -4 17 -6 2 7.2
 -13 -4 -6 16 12.9
 -4 17 -6 8.8 9.5
 -13 -4 -6 -7.5 9.1
 17 -13 -6 -0.5 9.6
 -4 17 -6 4.9 7.3
 17 -13 -6 -6.9 9
 13 4 6 -3.6 11.8
 13 4 6 5.3 8.2
 4 -17 6 -4.4 8.2
 4 -17 6 -12.4 12.9
 13 4 6 2.9 8.7
 14 -13 -6 59.09 7.4
 -13 -1 -6 41.1 9.4
 14 -13 -6 50.29 9.3
 14 -13 -6 45.4 8.7
 -1 14 -6 60.69 9.3
 -13 -1 -6 44.6 9.5
 -1 14 -6 63.69 9.4
 -1 14 -6 51.29 8
 14 -13 -6 47.5 7.3
 -13 -1 -6 59.79 6.5
 1 -14 6 79.09 10.8
 13 1 6 58.79 10.5
 1 -14 6 60.69 8.9
 -14 13 6 58.89 8.2
 13 1 6 50.99 8.2
 13 1 6 53.39 8.1
 1 -14 6 18.3 8.8
 1 -14 6 57.49 9.5
 -14 13 6 51.99 6.2
 13 1 6 42.2 9.2
 -14 13 6 54.89 5.9
 2 11 -6 19.9 7.3
 11 -13 -6 21.2 5.1
 11 -13 -6 30 8.7
 11 -13 -6 26.8 4.4
 2 11 -6 20.4 7.8
 -13 2 -6 22.8 7.1
 11 -13 -6 22.4 6.7
 2 11 -6 25.2 7.9
 -2 -11 6 9.4 6
 13 -2 6 24.9 5.2
 13 -2 6 25.1 5.1
 13 -2 6 13.8 6.7
 -11 13 6 31 6.7
 13 -2 6 20.5 6.9
 -11 13 6 16.2 4.7
 -2 -11 6 15.7 6.3
 -2 -11 6 21.7 6.2
 5 8 -6 18.8 8.2
 5 8 -6 10.3 4.6
 8 -13 -6 6.5 4.3
 8 -13 -6 10.5 6.1
 5 8 -6 7.2 6.2
 5 8 -6 16.4 7.5
 -13 5 -6 6.2 6.7
 -5 -8 6 16.2 4.9
 13 -5 6 11.5 4.2
 13 -5 6 11.4 4.3
 13 -5 6 7.7 4.9
 -5 -8 6 9.7 5.9
 -5 -8 6 -1.2 5.9
 -8 13 6 11.2 4.5
 13 -5 6 10.8 3.3
 -8 13 6 8.5 6.1
 -5 -8 6 4.7 5.6
 -8 13 6 5.6 5.9
 5 -13 -6 18.3 5.5
 8 5 -6 4.8 6.8
 5 -13 -6 15.2 6.2
 8 5 -6 -1.1 3.3
 8 5 -6 -1 7.5
 8 5 -6 6.4 5.9
 8 5 -6 12.9 4.5
 5 -13 -6 10.3 4.6
 -5 13 6 14.2 5.1
 -8 -5 6 8 4.8
 -8 -5 6 6.4 5.8
 13 -8 6 3.8 3.9
 -5 13 6 4.8 6.6
 -5 13 6 18.1 6.9
 13 -8 6 6.7 2.8
 -8 -5 6 7.9 5
 -8 -5 6 0.7 6.5
 -5 13 6 11.3 2.9
 13 -8 6 13.4 3.1
 13 -8 6 9.7 4.3
 11 2 -6 66.89 7.5
 11 2 -6 56.79 8.7
 2 -13 -6 55.39 11.6
 2 -13 -6 75.99 8.6
 11 2 -6 58.79 9
 13 -11 6 60.89 6.3
 13 -11 6 60.79 7.3
 -2 13 6 76.19 10.1
 13 -11 6 59.29 8
 13 -11 6 69.49 7
 -2 13 6 54.49 9.8
 -2 13 6 70.69 8.1
 -11 -2 6 52.19 8.4
 -2 13 6 63.79 6.9
 -11 -2 6 66.89 8.1
 13 -11 6 60.39 6.7
 -11 -2 6 62.29 7.1
 14 -1 -6 -5.4 5
 14 -1 -6 17.3 6.3
 14 -1 -6 16 10.2
 14 -1 -6 13.5 6
 14 -1 -6 10.8 8.7
 -1 -13 -6 12.2 7.5
 -1 -13 -6 9.7 6.7
 -14 1 6 10.7 3.9
 13 -14 6 9.3 7.3
 -14 1 6 4.5 7.4
 1 13 6 9 7
 -14 1 6 -0.3 6.2
 13 -14 6 14.7 4.1
 13 -14 6 11.2 5
 13 -14 6 9.6 6
 17 -4 -6 22.4 8.8
 -13 17 -6 43.7 10.7
 -4 -13 -6 54.39 10.7
 17 -4 -6 10.5 7.7
 -17 4 6 34.7 7.9
 -17 4 6 38.5 9.7
 4 13 6 31.6 10.2
 13 -17 6 46.5 7.2
 13 -17 6 34.7 9.3
 13 -17 6 34.5 8.9
 20 -7 -6 -19.1 10.7
 -7 -13 -6 52.59 16.1
 7 13 6 -8.1 13.6
 13 -20 6 9.8 12.7
 13 -20 6 -1.7 15.9
 13 -20 6 1.5 10
 19 -14 -6 -1 8.6
 19 -14 -6 -0.3 9.4
 -14 -5 -6 7.4 19.2
 -5 19 -6 -4.7 9.6
 -14 -5 -6 23.3 14.5
 14 5 6 20.6 11.6
 14 5 6 13.4 19.4
 5 -19 6 -2.6 15.9
 14 5 6 -0.5 11.1
 5 -19 6 18.4 11.3
 -2 16 -6 28.9 8.1
 -14 -2 -6 28.3 12.4
 16 -14 -6 25.7 10
 16 -14 -6 22.6 7.1
 16 -14 -6 17.3 8.2
 -2 16 -6 21.6 9.7
 -14 -2 -6 38.6 6.9
 -2 16 -6 24.8 9.9
 2 -16 6 27.2 8.9
 2 -16 6 47.2 13.2
 14 2 6 19 8.5
 14 2 6 23.8 10.8
 14 2 6 9.5 8.4
 -16 14 6 22 6.2
 14 2 6 8.3 12.2
 1 13 -6 17.3 8.6
 1 13 -6 19.6 9.4
 -14 1 -6 7.1 8.3
 13 -14 -6 28.5 5.2
 13 -14 -6 24.8 6.1
 1 13 -6 24.7 7.9
 13 -14 -6 36.9 8.2
 13 -14 -6 18.1 8.1
 14 -1 6 28.3 7.2
 14 -1 6 35.2 6.9
 -1 -13 6 14.3 7.3
 -13 14 6 30.3 7.2
 -1 -13 6 20.5 7.8
 -1 -13 6 -10.6 7.6
 -1 -13 6 28.4 9.4
 14 -1 6 26 6.3
 14 -1 6 27.9 8.9
 -13 14 6 23.6 4.7
 4 10 -6 24.5 9
 10 -14 -6 30.4 5.7
 4 10 -6 20.4 7.8
 -14 4 -6 24.4 7.5
 10 -14 -6 14.4 7.6
 4 10 -6 14.6 8.5
 4 10 -6 27.4 6.2
 14 -4 6 18.8 5.6
 -10 14 6 21.3 7.1
 -4 -10 6 17.3 5.3
 -10 14 6 16.9 4.9
 14 -4 6 19.9 5.5
 -10 14 6 17.5 6.7
 14 -4 6 16.4 4.6
 7 7 -6 10.1 8.4
 7 7 -6 19.8 8
 7 -14 -6 13.3 5.3
 7 -14 -6 16.7 6.7
 7 7 -6 -6.8 6.7
 14 -7 6 9 3.1
 -7 -7 6 7.9 6.4
 14 -7 6 14.3 3
 -7 -7 6 21.1 6.7
 -7 -7 6 20.4 6.2
 -7 14 6 23.2 7.9
 -7 14 6 15.8 5.2
 14 -7 6 13.3 4.9
 14 -7 6 11.9 4.2
 14 -7 6 12.7 4.7
 -7 14 6 21.6 7.4
 10 4 -6 12.3 7.6
 4 -14 -6 14.1 6.1
 10 4 -6 -1 9.5
 10 4 -6 17.7 5.3
 4 -14 -6 14.6 6.2
 10 4 -6 16.1 4.8
 14 -10 6 9.7 4.9
 14 -10 6 13.3 3.2
 14 -10 6 12 3.3
 -10 -4 6 13.2 6.8
 -4 14 6 2.8 5.7
 -4 14 6 12.2 3.7
 14 -10 6 11 5.4
 -10 -4 6 19.8 6
 -4 14 6 10.4 8.2
 -4 14 6 11.4 8.3
 -10 -4 6 6.8 5.2
 1 -14 -6 -3.2 6.7
 1 -14 -6 16.9 8.1
 13 1 -6 7.6 5.2
 13 1 -6 5.2 6.9
 13 1 -6 3.1 5.8
 13 1 -6 7.4 8.6
 14 -13 6 4.8 5.7
 -13 -1 6 17 6.7
 -1 14 6 3.3 7.2
 14 -13 6 4.4 5.5
 14 -13 6 5.9 3.4
 14 -13 6 7.6 3.7
 14 -13 6 9 4.4
 -13 -1 6 1.5 7.7
 -1 14 6 -3.6 5.4
 -13 -1 6 -0.7 4.7
 14 -13 6 16.1 7.5
 -2 -14 -6 -11.1 8.5
 16 -2 -6 -5.5 7.4
 16 -2 -6 -9.3 7.1
 -16 2 6 -1.9 8.5
 14 -16 6 -4.8 7.9
 14 -16 6 0.1 9.7
 -16 2 6 7.1 7.6
 14 -16 6 -2.1 8.6
 14 -16 6 -9.2 4.8
 2 14 6 -12 8.3
 -5 -14 -6 18.4 13.8
 19 -5 -6 13.5 10.3
 19 -5 -6 -16.8 9.5
 5 14 6 -13.8 12.1
 14 -19 6 13.2 10.3
 14 -19 6 9.5 8.1
 -19 5 6 1.4 8.7
 -3 18 -6 13.5 10.4
 -15 -3 -6 6.9 9.3
 18 -15 -6 2.5 11.9
 18 -15 -6 0.2 8
 -3 18 -6 6.9 15.1
 15 3 6 6.2 10
 15 3 6 20.3 13.5
 15 3 6 20.1 11.4
 3 -18 6 11.1 10.9
 3 -18 6 18.3 16.3
 15 -15 -6 24.3 6.3
 15 -15 -6 3.2 9.7
 15 -15 -6 18.1 6.8
 -15 0 -6 23.6 12.5
 0 15 -6 21.9 10.8
 -15 0 -6 21.5 6.5
 -15 0 -6 25.7 4.8
 15 -15 -6 39.1 9.3
 0 15 -6 11.2 7.9
 0 -15 6 14 9.1
 -15 15 6 19.1 4.5
 15 0 6 16.5 7.7
 15 0 6 20.6 11.2
 0 -15 6 6.7 11
 15 0 6 17.5 9.7
 15 0 6 15.8 8.1
 -15 15 6 20 7
 -15 15 6 19.9 7.4
 -15 3 -6 12.9 8.5
 12 -15 -6 17.2 8.6
 3 12 -6 14.2 10.8
 3 12 -6 12.7 9.6
 12 -15 -6 22 7.2
 -3 -12 6 -0.5 7.6
 15 -3 6 23.9 6.8
 -3 -12 6 23.9 7.2
 -12 15 6 13.9 8.1
 -3 -12 6 19.6 9.4
 15 -3 6 16.6 6.1
 15 -3 6 19.2 8.2
 -12 15 6 15.4 5.3
 6 9 -6 -5.6 5.8
 -15 6 -6 5 9.1
 6 9 -6 6.9 9.3
 6 9 -6 7.3 9.4
 9 -15 -6 1.6 7.4
 15 -6 6 0.8 5.2
 -9 15 6 -1.7 7.4
 15 -6 6 10.8 3
 -9 15 6 9.6 5.3
 -6 -9 6 0.3 5.7
 -9 15 6 2.1 8
 15 -6 6 11.6 4.5
 -6 -9 6 21.2 8.7
 15 -6 6 -3 5.6
 15 -6 6 6.9 4.7
 9 6 -6 -5.7 4.7
 6 -15 -6 -5.4 6.4
 6 -15 -6 16.9 7.5
 9 6 -6 -0.1 8.8
 6 -15 -6 2.2 6.4
 9 6 -6 -10.5 4.9
 15 -9 6 3.2 2.7
 -9 -6 6 9.5 6.5
 -9 -6 6 -8 11.7
 -6 15 6 0.5 8.9
 15 -9 6 -2 5.2
 -6 15 6 -3.1 8
 15 -9 6 -3.6 3.2
 -6 15 6 4.4 6
 15 -9 6 4.7 5.7
 -6 15 6 7.5 2.8
 -9 -6 6 1.7 6
 12 3 -6 12.1 8.5
 12 3 -6 6.7 6.3
 12 3 -6 3.4 5.8
 3 -15 -6 1.3 8.1
 3 -15 -6 2.5 6.3
 3 -15 -6 -1.6 8
 12 3 -6 2.2 8.5
 -12 -3 6 5 8.2
 -3 15 6 8.9 4.7
 15 -12 6 8.4 5.7
 -3 15 6 11.3 7
 15 -12 6 1.2 5.6
 15 -12 6 5.5 6.9
 15 -12 6 4.5 3.5
 -12 -3 6 -0.4 8.7
 15 -12 6 9 3.6
 -12 -3 6 10.6 5.9
 0 -15 -6 18.4 8
 0 -15 -6 25.9 9.2
 15 0 -6 12.3 6.8
 15 0 -6 11.8 7.9
 15 0 -6 -13.8 7.5
 0 15 6 5.1 7.5
 15 -15 6 10.9 4.6
 -15 0 6 10 9.2
 0 15 6 12.5 8.7
 15 -15 6 9.4 9.4
 15 -15 6 9.5 5.7
 18 -3 -6 -12.9 9.2
 -3 -15 -6 9.8 12.9
 18 -3 -6 -3.9 9.5
 3 15 6 11.4 12.7
 15 -18 6 2.3 10.1
 -18 3 6 11.7 11.2
 15 -18 6 -10.4 8.7
 -18 3 6 10.5 9.5
 15 -18 6 -0.2 7
 15 -18 6 3.7 11.7
 -1 17 -6 8.5 13.4
 -16 -1 -6 6.6 8.2
 17 -16 -6 7.6 8.1
 -1 17 -6 7.2 10.2
 17 -16 -6 -22.1 10.8
 -1 17 -6 -15.4 18.3
 16 1 6 -9.3 9.1
 1 -17 6 8.9 10.9
 16 1 6 -15.8 9.1
 16 1 6 -4.3 12.4
 1 -17 6 35.1 15
 2 14 -6 13.4 11.9
 -16 2 -6 -4.9 10.8
 14 -16 -6 21 7.2
 14 -16 -6 -4.1 10.2
 14 -16 -6 15.3 9.4
 2 14 -6 6.6 7.6
 2 14 -6 3 10.9
 -14 16 6 11 8.7
 -2 -14 6 1.7 10.6
 -14 16 6 13.3 5.3
 16 -2 6 7 8
 -2 -14 6 -0.4 8.3
 16 -2 6 -4.3 10.2
 16 -2 6 -1.2 8.3
 5 11 -6 2.7 10.1
 5 11 -6 14.5 7.5
 5 11 -6 15.4 12.8
 11 -16 -6 4.9 7
 5 11 -6 -2.3 11
 11 -16 -6 4 9
 -11 16 6 3.8 8.2
 -5 -11 6 -7.4 8
 -11 16 6 4.9 5.5
 16 -5 6 3.7 5.5
 -5 -11 6 -19.6 6.5
 16 -5 6 3.7 5.5
 16 -5 6 16.2 7
 -11 16 6 6.4 8.7
 16 -5 6 10 8.1
 8 8 -6 3.2 10.5
 8 -16 -6 0.4 6.9
 8 8 -6 -2.3 5.8
 8 8 -6 5.6 6
 8 -16 -6 -7.7 8.8
 -8 -8 6 9.6 7.3
 16 -8 6 9 6.5
 -8 16 6 12.5 8.8
 -8 16 6 5.5 6.6
 -8 16 6 13 8.8
 16 -8 6 11.3 6.2
 16 -8 6 4.7 4.3
 -8 -8 6 6.9 8.2
 -8 -8 6 4.9 8.2
 5 -16 -6 -4.5 7.1
 11 5 -6 -6.6 6.1
 5 -16 -6 -5.6 9.9
 11 5 -6 -8.4 9.8
 11 5 -6 3.3 10.6
 5 -16 -6 15.6 8.4
 11 5 -6 0.7 5.4
 11 5 -6 6.2 12.9
 16 -11 6 0.4 3.7
 -5 16 6 2.2 9.8
 -11 -5 6 -3.3 6.7
 16 -11 6 0.6 4.6
 16 -11 6 3 6.6
 -11 -5 6 4.6 7.6
 -5 16 6 -4 3.6
 -5 16 6 -7.9 7.3
 14 2 -6 -10.1 7
 14 2 -6 4.4 10
 14 2 -6 11.5 7.3
 2 -16 -6 4 9.8
 2 -16 -6 3.7 8.1
 16 -14 6 -4.7 4.4
 16 -14 6 -1.7 4.2
 16 -14 6 3.5 4.6
 16 -14 6 23.3 13.9
 -14 -2 6 7.6 6.4
 -2 16 6 0.5 8.6
 16 -14 6 1.7 7.2
 -2 16 6 2.7 5.8
 -2 16 6 -2.4 14.8
 -14 -2 6 13.2 9.1
 16 -14 6 2.3 7
 17 -1 -6 -8.7 9
 17 -1 -6 -10.8 9.2
 -1 -16 -6 16.4 10.9
 16 -17 6 -1.6 6.2
 16 -17 6 2.2 11.7
 1 16 6 -5.9 10.2
 16 -17 6 -5 10.3
 1 16 6 4.5 11.3
 16 -17 6 -12.5 6.8
 -17 1 6 -7.5 11.1
 -17 1 6 -4.6 10.6
 19 -17 -6 4.9 10.6
 -2 19 -6 6.7 13
 17 2 6 9.4 13.6
 17 2 6 3.6 13.1
 2 -19 6 -52.29 15.1
 1 16 -6 6.4 9.9
 16 -17 -6 -2.5 10.3
 16 -17 -6 8.3 8.1
 1 16 -6 -2.5 12.9
 -1 -16 6 -3 13.9
 17 -1 6 -18.8 9.3
 17 -1 6 -0.8 8.9
 -1 -16 6 9.6 11.3
 17 -1 6 11.7 12
 4 13 -6 3.4 8.8
 13 -17 -6 19.9 12.1
 13 -17 -6 8.4 7.5
 -17 4 -6 -7.7 12.3
 13 -17 -6 28.4 9.4
 17 -4 6 -4 7.4
 -13 17 6 3.7 5.8
 -4 -13 6 23 10.4
 17 -4 6 1.7 7.9
 -4 -13 6 28.4 9.2
 -13 17 6 3.4 10.4
 17 -4 6 4.4 7.8
 17 -4 6 4.5 10.1
 10 -17 -6 6.5 11
 7 10 -6 15.4 15.1
 7 10 -6 22.3 13.2
 7 10 -6 4.3 7.4
 10 -17 -6 5.9 7.4
 17 -7 6 7.2 5.8
 -10 17 6 9.1 9.5
 17 -7 6 7.2 7.6
 -10 17 6 16.2 9.3
 -10 17 6 14 7.1
 -7 -10 6 17.7 9.5
 -7 -10 6 30.6 8.6
 17 -7 6 -2.3 8
 10 7 -6 5.7 6.2
 7 -17 -6 9.5 7.4
 10 7 -6 -1.8 10.9
 10 7 -6 -4.3 6.4
 17 -10 6 7.1 7
 -7 17 6 3.1 9.8
 -10 -7 6 0.9 8.2
 -10 -7 6 11.3 14.2
 -7 17 6 6.3 14.3
 17 -10 6 7 4.4
 -10 -7 6 31.7 9
 17 -10 6 6.9 6.7
 13 4 -6 22.1 7.3
 4 -17 -6 8.3 9.4
 13 4 -6 7.3 7.2
 4 -17 -6 16.7 8.9
 13 4 -6 17.1 11.5
 -13 -4 6 12.6 7.7
 -4 17 6 0.1 9
 17 -13 6 8.2 6.7
 17 -13 6 5.1 4.8
 17 -13 6 4.2 7.4
 -4 17 6 12.9 12.9
 -13 -4 6 6 9.3
 -4 17 6 -6 4.9
 -13 -4 6 0.8 11.1
 17 -13 6 6.3 9.8
 17 -13 6 -1.4 9.1
 16 1 -6 5 9.1
 16 1 -6 14.8 9.3
 16 1 -6 5.9 11.4
 1 -17 -6 14.1 11.2
 17 -16 6 16.4 6.2
 -16 -1 6 11.5 11.7
 -1 17 6 13.1 11.4
 17 -16 6 12.3 10.5
 -1 17 6 16.9 9.2
 17 -16 6 6.4 5.5
 17 -16 6 11.4 9.9
 -16 -1 6 13.2 11.8
 19 -2 -6 -5.4 13.6
 -19 2 6 1.3 17.5
 17 -19 6 -3.1 10.9
 2 17 6 36.5 16.9
 17 -19 6 26.4 16.5
 2 17 6 -2.5 15.1
 0 18 -6 -18.7 13.2
 18 -18 -6 10.6 10.4
 18 0 6 -3.6 13
 18 0 6 -5.7 12.7
 0 -18 6 -14.9 16
 15 -18 -6 -1.5 8.1
 3 15 -6 7.1 12.3
 15 -18 -6 11.4 13
 18 -3 6 -0.8 9.9
 18 -3 6 6.2 13.6
 18 -3 6 -1.1 9.7
 -3 -15 6 20 16.6
 -3 -15 6 10.3 11.4
 6 12 -6 17.4 15.2
 12 -18 -6 14.2 8.8
 -12 18 6 -6.2 11.2
 -12 18 6 3.1 7
 18 -6 6 -2.7 9.9
 18 -6 6 6.7 9.9
 -6 -12 6 22.5 12.8
 -6 -12 6 21.8 9.9
 18 -6 6 11.1 7.8
 -12 18 6 4.4 9.9
 9 -18 -6 7.4 8.8
 9 9 -6 -6.7 19.9
 9 9 -6 5.3 7.3
 -9 18 6 -12 8.1
 -9 18 6 2.9 9.9
 -9 18 6 -0.6 13.8
 -9 -9 6 2.2 9.9
 18 -9 6 5.9 9
 18 -9 6 -4.2 5.8
 18 -9 6 2.5 8
 -9 -9 6 -4.1 9.6
 12 6 -6 10.6 7.5
 12 6 -6 21.2 13.2
 6 -18 -6 24.3 10.3
 12 6 -6 2.7 7.2
 -12 -6 6 19.6 9.6
 -6 18 6 31.1 12.6
 -6 18 6 12.6 10.2
 -12 -6 6 20.5 10.7
 18 -12 6 13.9 5.5
 18 -12 6 7.8 10.9
 18 -12 6 21.6 9.2
 18 -12 6 22.3 8.7
 3 -18 -6 13.1 11.7
 15 3 -6 -0.4 10.2
 15 3 -6 1.2 9
 15 3 -6 18.6 13.5
 18 -15 6 14.4 6.3
 -3 18 6 3.1 12.3
 -15 -3 6 13 8.7
 18 -15 6 -12.3 11.1
 -3 18 6 3.1 7
 18 -15 6 5 6.1
 -15 -3 6 13 12.3
 18 0 -6 12.8 12.8
 0 18 6 3.1 15.7
 18 -18 6 14.1 15.4
 -18 0 6 -0.2 14.5
 17 -19 -6 0.9 11.1
 2 17 -6 12.9 14.7
 19 -2 6 -3.1 12.6
 19 -2 6 -3.5 12.8
 5 14 -6 -7.6 11.7
 14 -19 -6 -3 9.5
 14 -19 -6 45.9 13.7
 -5 -14 6 -7 11.8
 -5 -14 6 8 17.3
 19 -5 6 -6.9 12.5
 19 -5 6 3.3 10.2
 19 -5 6 5.7 9.7
 11 -19 -6 -7.9 9.8
 8 11 -6 -22.7 9.3
 -11 19 6 1.3 11.5
 19 -8 6 0.4 10.6
 19 -8 6 -5.6 9.6
 19 -8 6 11.6 8.1
 -11 19 6 -1.4 9.1
 -11 19 6 7.1 15.1
 -8 -11 6 -2.8 13
 -8 -11 6 25.4 12.4
 11 8 -6 21.8 10
 11 8 -6 0.9 8.9
 8 -19 -6 18.6 10.9
 -11 -8 6 -0.1 12.3
 19 -11 6 5.1 10.8
 19 -11 6 5.6 13.1
 -11 -8 6 7.7 11.5
 19 -11 6 13.5 9.6
 -8 19 6 3.4 10.6
 19 -11 6 1.7 6.5
 14 5 -6 4.4 10.2
 14 5 -6 -3 14.1
 14 5 -6 7.2 9
 5 -19 -6 14.7 12.3
 -14 -5 6 25.6 13.8
 -14 -5 6 -0.2 11.3
 19 -14 6 -3.2 10.6
 19 -14 6 -7.2 7.4
 19 -14 6 -18.7 10.2
 -5 19 6 -9 12.7
 17 2 -6 -12.7 15.2
 19 -17 6 6.4 15.4
 -17 -2 6 16.1 15.3
 -2 19 6 5.7 15
 13 -20 -6 32.7 15.2
 13 -20 -6 6 11.7
 -7 -13 6 -18 15.8
 20 -7 6 9.7 12.1
 -7 -13 6 4.5 14.1
 20 -7 6 -2.3 10.8
 10 10 -6 12.3 11.3
 10 -20 -6 0.2 12
 -10 -10 6 -2.3 14.1
 20 -10 6 -8.4 10.3
 -10 20 6 11.3 11.7
 -10 -10 6 4.5 14.6
 20 -10 6 28.9 9.5
 7 -20 -6 18.8 13.9
 13 7 -6 20.7 10.7
 13 7 -6 0.8 10.7
 20 -13 6 25.3 8
 20 -13 6 6.4 11.7
 -13 -7 6 22.1 12.8
 -13 -7 6 -0.3 14.9
 -7 20 6 14.1 13.4
 12 -21 -6 -7 13.7
 21 -9 6 16.2 12.9
 9 -21 -6 18 16.7
 21 -12 6 4 13.5
 -12 -9 6 18.3 18.4
 -1 0 -7 478.85 33.7
 -1 0 -7 484.95 33.6
 1 -1 -7 458.85 33.9
 1 -1 -7 448.46 33.7
 1 -1 -7 430.46 33.6
 0 1 -7 446.56 33.6
 0 1 -7 458.85 33.9
 0 1 -7 461.85 33.7
 -1 0 -7 476.75 34
 0 1 -7 485.05 33.7
 1 -1 -7 440.06 33.8
 1 0 7 470.05 33.7
 0 -1 7 451.65 33.6
 0 -1 7 483.15 33.8
 -1 1 7 432.36 33.8
 -1 1 7 424.36 33.6
 -1 1 7 458.55 33.8
 0 -1 7 452.95 33.7
 0 -1 7 469.35 33.9
 1 0 7 500.35 33.9
 1 0 7 488.45 33.7
 -1 1 7 459.85 33.9
 3 -2 -7 41.8 4.4
 -1 3 -7 38.2 3.7
 -1 3 -7 39.3 3.3
 3 -2 -7 38.4 3.9
 3 -2 -7 48.4 4.4
 3 -2 -7 38 3.7
 -1 3 -7 37.9 4.1
 -2 -1 -7 30.5 3.5
 -1 3 -7 42 4.2
 -2 -1 -7 39.5 3.4
 -2 -1 -7 40.2 3.7
 -3 2 7 35.5 3.9
 -3 2 7 37.8 4.2
 1 -3 7 29 3.9
 1 -3 7 36.8 3.7
 1 -3 7 39.1 3.6
 2 1 7 38.8 3.8
 1 -3 7 37.7 3.9
 -3 2 7 39.6 4.4
 1 -3 7 39.1 4
 2 1 7 33.5 3.7
 2 1 7 40.9 4.1
 -3 2 7 37.8 4.1
 2 0 -7 407.26 30.3
 0 -2 -7 407.96 30.3
 2 0 -7 418.36 30.3
 2 0 -7 401.56 30.6
 -2 2 -7 439.76 30.5
 2 0 -7 402.56 30.4
 0 -2 -7 420.36 30.6
 0 -2 -7 406.66 30.4
 -2 0 7 398.16 30.3
 0 2 7 422.96 30.5
 -2 0 7 402.56 30.5
 2 -2 7 445.36 30.5
 2 -2 7 419.06 30.2
 -2 0 7 398.86 30.4
 -2 0 7 403.46 30.4
 0 2 7 404.86 30.4
 2 -2 7 425.86 30.1
 0 2 7 420.26 30.4
 -3 -2 -7 331.07 23.9
 5 -3 -7 329.17 23.9
 -2 5 -7 326.17 24.3
 -2 5 -7 308.77 23.9
 5 -3 -7 317.27 24
 -2 5 -7 324.37 23.6
 -2 5 -7 303.87 23.6
 -3 -2 -7 342.27 23.8
 -3 -2 -7 331.37 23.8
 5 -3 -7 324.37 24.1
 -5 3 7 306.87 24.2
 -5 3 7 326.37 24
 3 2 7 331.57 24
 -5 3 7 324.97 24
 3 2 7 342.37 23.9
 2 -5 7 312.97 23.7
 2 -5 7 315.57 23.8
 2 -5 7 310.77 24.1
 2 -5 7 320.27 23.8
 -5 3 7 320.47 24
 3 2 7 325.77 23.7
 2 -3 -7 738.33 53.09
 2 -3 -7 738.83 53.19
 1 2 -7 736.23 53.09
 1 2 -7 732.43 53.19
 1 2 -7 718.13 53.19
 2 -3 -7 725.23 53.19
 1 2 -7 754.42 53.09
 2 -3 -7 721.43 52.99
 1 2 -7 743.83 52.99
 3 -1 7 700.53 52.79
 -2 3 7 737.13 53.09
 3 -1 7 626.24 52.99
 -2 3 7 740.43 53.09
 -1 -2 7 716.33 53.19
 -2 3 7 743.63 53.19
 3 -1 7 737.43 53.19
 -1 -2 7 743.43 53.19
 -1 -2 7 758.62 53.09
 3 -1 7 713.43 52.79
 -1 -2 7 736.13 53.09
 -1 -2 7 740.73 53.09
 4 -1 -7 63.09 6
 -1 -3 -7 63.09 5.5
 -1 -3 -7 59.49 5.9
 4 -1 -7 61.89 5.4
 -1 -3 -7 64.39 5.5
 4 -1 -7 53.79 6
 -3 4 -7 61.89 5.8
 4 -1 -7 63.59 5.5
 3 -4 7 63.29 5.6
 -4 1 7 59.09 5.4
 1 3 7 69.19 5.8
 -4 1 7 62.69 5.6
 3 -4 7 63.29 5
 3 -4 7 70.19 5.5
 1 3 7 63.29 5.5
 1 3 7 53.49 5.9
 -4 1 7 59.49 5.5
 -4 1 7 53.49 5.8
 3 -4 7 64.29 5
 -4 1 7 66.19 6
 7 -4 -7 163.48 13.7
 -3 7 -7 172.18 13.4
 -3 7 -7 181.78 12.9
 7 -4 -7 169.78 13.8
 -4 -3 -7 180.08 13.6
 -4 -3 -7 172.58 13.3
 -3 7 -7 170.28 13.9
 -3 7 -7 162.18 13
 -4 -3 -7 177.78 13.5
 7 -4 -7 168.68 13.3
 7 -4 -7 173.08 13.5
 4 3 7 177.88 13.3
 3 -7 7 174.98 13.3
 3 -7 7 164.98 13.1
 4 3 7 173.88 13.9
 -7 4 7 166.18 13.4
 -7 4 7 173.88 14.2
 3 -7 7 164.58 13.1
 4 3 7 171.98 13.7
 -7 4 7 171.98 13.6
 3 -7 7 187.38 13.8
 -7 4 7 173.68 13.6
 -4 0 -7 376.66 29.6
 0 4 -7 405.76 30.1
 0 4 -7 402.26 29.7
 4 -4 -7 394.36 30
 4 -4 -7 396.86 29.8
 4 -4 -7 401.56 29.7
 -4 0 -7 393.56 29.4
 0 4 -7 422.46 29.7
 0 4 -7 395.36 29.9
 -4 4 7 409.16 29.9
 -4 4 7 425.56 29.9
 4 0 7 402.56 29.5
 -4 4 7 411.76 29.8
 4 0 7 373.56 29.6
 0 -4 7 432.66 29.7
 4 0 7 405.96 29.6
 0 -4 7 399.06 29.8
 0 -4 7 418.46 29.9
 0 -4 7 414.56 29.7
 0 -4 7 404.76 30
 1 -4 -7 3.8 2.3
 3 1 -7 4.4 2.3
 1 -4 -7 4 1.8
 3 1 -7 5 2.3
 3 1 -7 3.5 1.8
 3 1 -7 5 2.8
 3 1 -7 3.6 1.6
 1 -4 -7 0.4 2.6
 -3 -1 7 0.2 2.1
 4 -3 7 6.4 2
 -1 4 7 5.4 1.8
 -1 4 7 4.8 2.7
 -3 -1 7 7.5 2
 4 -3 7 2.8 1.4
 -3 -1 7 3.7 1.7
 -1 4 7 0.7 1.9
 -3 -1 7 5.8 2.2
 -3 -1 7 5.9 2.1
 6 -2 -7 720.53 51.19
 -2 -4 -7 700.23 51.19
 6 -2 -7 706.03 51.39
 -4 6 -7 722.63 51.49
 6 -2 -7 668.23 51.39
 -2 -4 -7 673.83 51.29
 -2 -4 -7 682.33 51.19
 -4 6 -7 705.93 51.19
 6 -2 -7 683.93 51.29
 -6 2 7 706.93 51.29
 4 -6 7 733.23 51.09
 4 -6 7 702.13 50.99
 2 4 7 685.03 51.29
 -6 2 7 709.13 51.49
 -6 2 7 678.13 51.49
 2 4 7 708.63 51.59
 2 4 7 680.33 51.39
 4 -6 7 740.23 51.39
 -6 2 7 706.03 51.29
 4 -6 7 716.23 50.89
 -6 2 7 687.73 51.09
 -4 9 -7 213.08 17.1
 9 -5 -7 216.68 16.7
 -4 9 -7 216.18 15.7
 9 -5 -7 216.78 16.5
 -5 -4 -7 210.78 16.8
 -5 -4 -7 207.98 16.3
 -4 9 -7 198.68 16.1
 9 -5 -7 207.08 16.1
 -5 -4 -7 194.98 16.9
 -4 9 -7 205.08 15.8
 5 4 7 213.18 16.9
 -9 5 7 214.58 17.2
 -9 5 7 220.58 16.3
 4 -9 7 214.98 15.8
 4 -9 7 209.88 16.4
 4 -9 7 201.88 16.7
 5 4 7 203.58 16.3
 4 -9 7 214.88 16
 5 4 7 208.28 16.3
 5 4 7 207.88 16.9
 6 -5 -7 25.5 4
 -1 6 -7 28.4 3.6
 -5 -1 -7 27.6 3.2
 -5 -1 -7 25.8 3.4
 -1 6 -7 27.5 4.4
 -5 -1 -7 28.7 3.4
 6 -5 -7 31.1 3.6
 6 -5 -7 35 4.2
 -1 6 -7 26.6 3.2
 -1 6 -7 27 3.9
 6 -5 -7 29.9 3.4
 -6 5 7 32.8 3.5
 1 -6 7 27.9 3.6
 5 1 7 27.4 3.9
 1 -6 7 29.7 3.4
 1 -6 7 23.3 3.7
 1 -6 7 24 4
 5 1 7 31.3 3.6
 -6 5 7 32.1 3.6
 -6 5 7 33.2 4
 1 -6 7 26 3.3
 5 1 7 30.7 3.2
 -5 2 -7 174.48 13
 2 3 -7 162.98 13.2
 3 -5 -7 170.98 13.2
 2 3 -7 171.18 13.3
 3 -5 -7 163.08 13.4
 2 3 -7 168.48 13.3
 2 3 -7 173.58 13
 2 3 -7 175.68 13.1
 3 -5 -7 173.78 13
 5 -2 7 166.28 12.5
 5 -2 7 168.08 12.5
 -2 -3 7 165.48 13.2
 -3 5 7 179.28 12.9
 -2 -3 7 170.98 13.3
 -2 -3 7 166.58 13
 5 -2 7 168.18 12.7
 -2 -3 7 165.38 13.1
 -3 5 7 169.38 13.3
 -2 -3 7 168.58 13.2
 -3 5 7 172.68 13.1
 0 -5 -7 89.49 7.3
 5 0 -7 87.49 7.1
 5 0 -7 89.69 7.4
 5 0 -7 94.59 7.8
 5 0 -7 89.79 7.5
 0 -5 -7 87.29 7.9
 5 0 -7 83.69 8
 5 -5 7 90.49 7.1
 5 -5 7 80.89 7.3
 -5 0 7 83.59 7.3
 0 5 7 79.69 8
 -5 0 7 82.29 7.9
 -5 0 7 81.99 7.6
 0 5 7 83.69 8.2
 -5 0 7 91.19 7.2
 0 5 7 77.89 7.3
 -5 0 7 88.29 7.5
 0 5 7 84.79 7.3
 8 -3 -7 135.49 10.3
 8 -3 -7 121.29 11.1
 -3 -5 -7 127.59 10.6
 -3 -5 -7 115.29 10.9
 8 -3 -7 129.29 11.6
 -5 8 -7 128.19 10.2
 8 -3 -7 121.79 10.6
 -5 8 -7 140.59 11.3
 -8 3 7 133.19 10.5
 -8 3 7 115.59 9.8
 5 -8 7 132.69 9.9
 5 -8 7 136.59 9.9
 -8 3 7 129.39 11.6
 5 -8 7 130.99 10.8
 3 5 7 128.99 11.5
 3 5 7 124.39 10.4
 3 5 7 113.99 11.2
 -8 3 7 128.39 10.8
 -5 11 -7 173.08 12.8
 11 -6 -7 156.78 13.4
 11 -6 -7 188.18 14.1
 11 -6 -7 165.48 14.5
 11 -6 -7 167.98 14.7
 -5 11 -7 165.38 13.1
 -6 -5 -7 156.58 15.5
 -5 11 -7 171.68 15.2
 -5 11 -7 157.28 13.3
 -6 -5 -7 168.58 13.9
 6 5 7 159.18 15.4
 5 -11 7 175.28 13.4
 6 5 7 170.08 15.4
 5 -11 7 165.38 14.1
 5 -11 7 170.68 14.6
 6 5 7 174.98 13.8
 -11 6 7 177.58 14.4
 -11 6 7 160.98 13.6
 -11 6 7 172.68 16
 -6 -2 -7 5.1 2.5
 -2 8 -7 2.6 3.1
 8 -6 -7 -1.9 3.3
 -6 -2 -7 6 3.1
 -2 8 -7 4.9 2.2
 -6 -2 -7 2.4 3
 8 -6 -7 8.8 3.6
 -2 8 -7 3.6 4
 8 -6 -7 5.2 2.8
 -2 8 -7 7 2.9
 8 -6 -7 1.3 2.2
 6 2 7 6.1 2.3
 -8 6 7 2.1 2.5
 -8 6 7 -0.1 3.3
 2 -8 7 5.4 2.2
 -8 6 7 -1.2 2.7
 6 2 7 3.6 3.8
 2 -8 7 5.2 3.1
 6 2 7 1.9 4
 6 2 7 5.5 2
 -8 6 7 5.8 2.4
 2 -8 7 2.7 2.1
 2 -8 7 0.7 3
 -6 1 -7 46.5 5.3
 5 -6 -7 43.4 5.2
 1 5 -7 48.5 4.7
 1 5 -7 50.29 5.6
 5 -6 -7 50.39 5.3
 5 -6 -7 53.89 5.4
 1 5 -7 46.6 5
 5 -6 -7 45.1 4.8
 1 5 -7 54.39 5.6
 -1 -5 7 56.19 5.3
 6 -1 7 42.8 4.5
 -1 -5 7 54.19 5.1
 -5 6 7 52.29 5.2
 6 -1 7 48.9 4.2
 6 -1 7 42.4 5
 -5 6 7 44.1 4.9
 -1 -5 7 49.8 5.3
 -5 6 7 42.2 4.8
 -1 -5 7 45.2 4.9
 -1 -5 7 45.1 4.9
 -5 6 7 43.4 4.7
 2 -6 -7 18.7 3.7
 2 -6 -7 21.8 3.2
 4 2 -7 27.8 4.5
 4 2 -7 22.7 3.6
 4 2 -7 23.2 3.7
 4 2 -7 23.1 2.9
 4 2 -7 16.9 2.7
 -4 -2 7 19.6 3.4
 -4 -2 7 24.4 3.6
 6 -4 7 26.7 3.2
 -2 6 7 22 3.8
 -2 6 7 24.6 3.2
 -2 6 7 26.8 3.1
 6 -4 7 20.4 2.7
 -4 -2 7 21.2 3.6
 -2 6 7 23.5 4
 -4 -2 7 21.1 3.6
 -4 -2 7 24.1 3.1
 7 -1 -7 228.48 17.4
 7 -1 -7 219.88 17.9
 7 -1 -7 210.58 18
 7 -1 -7 237.78 17.7
 -6 7 -7 234.28 17.9
 -1 -6 -7 246.58 17.9
 -1 -6 -7 239.58 17.6
 -1 -6 -7 231.58 17.8
 6 -7 7 223.98 16.9
 -7 1 7 230.78 18.3
 1 6 7 233.48 18.1
 -7 1 7 243.98 17.7
 -7 1 7 228.08 17.4
 1 6 7 234.68 18.3
 6 -7 7 229.28 17.2
 6 -7 7 197.78 17.1
 6 -7 7 234.58 17.6
 1 6 7 244.18 17.7
 10 -4 -7 10.3 3.2
 10 -4 -7 11.2 3.1
 -4 -6 -7 12.1 3.7
 -6 10 -7 10.5 4.8
 10 -4 -7 15.8 4.3
 -4 -6 -7 8.1 4.3
 -10 4 7 13.3 4.9
 4 6 7 16.7 5.3
 4 6 7 15.9 5.3
 6 -10 7 17.9 4.3
 -10 4 7 14.3 4.4
 4 6 7 8.7 3.2
 6 -10 7 14.7 2.6
 6 -10 7 11.4 2.2
 -10 4 7 16.3 3.3
 -7 -6 -7 54.89 8.2
 13 -7 -7 66.59 7.2
 -6 13 -7 53.39 6.3
 13 -7 -7 69.49 9.1
 13 -7 -7 44.4 6.5
 -6 13 -7 57.59 5.6
 -6 13 -7 64.89 9.1
 -7 -6 -7 48.9 8.3
 -7 -6 -7 52.59 7.3
 13 -7 -7 61.49 8.4
 -6 13 -7 61.39 5.9
 7 6 7 58.79 9.4
 6 -13 7 71.59 6.8
 7 6 7 61.69 9.5
 -13 7 7 47.1 8.4
 6 -13 7 63.49 7.6
 -13 7 7 60.49 7.5
 -13 7 7 54.29 6.6
 6 -13 7 85.89 9
 -3 10 -7 32.4 4.7
 10 -7 -7 47.3 5.5
 10 -7 -7 32 6.4
 -7 -3 -7 41 5.3
 10 -7 -7 39.9 4.4
 -3 10 -7 30.4 6.4
 -7 -3 -7 33.1 4.7
 -3 10 -7 43 5
 -7 -3 -7 27.5 5.2
 -3 10 -7 45 4.3
 7 3 7 25.6 5.4
 3 -10 7 34.6 5.2
 3 -10 7 37.7 5.4
 7 3 7 31.3 6.8
 7 3 7 30.8 4.3
 -10 7 7 36.1 3.7
 -10 7 7 32.3 4.4
 3 -10 7 36.2 4.5
 7 3 7 41 4.7
 0 7 -7 18.5 4.1
 0 7 -7 19 4.6
 7 -7 -7 23.3 3.6
 7 -7 -7 13.3 3.9
 0 7 -7 19 2.9
 7 -7 -7 17.9 3.5
 7 -7 -7 18.1 3
 -7 0 -7 16.8 2.3
 -7 0 -7 17.3 2.7
 -7 0 -7 16.5 3.5
 0 7 -7 12.9 3.5
 0 -7 7 13.7 3
 0 -7 7 17.2 3.2
 7 0 7 19 3.9
 -7 7 7 15.2 3.1
 7 0 7 18 2.6
 0 -7 7 17.8 4.1
 0 -7 7 13.4 3.7
 7 0 7 23.4 3.8
 -7 7 7 21.6 3.1
 -7 7 7 21.6 4
 7 0 7 18.8 2.7
 -7 7 7 18 3.4
 4 -7 -7 47.6 6.4
 4 -7 -7 47.7 4.7
 3 4 -7 52.89 5.6
 4 -7 -7 45.6 5.1
 3 4 -7 40.9 4.6
 3 4 -7 39.7 5.2
 3 4 -7 49.2 5.2
 -7 3 -7 48 4.8
 3 4 -7 49.99 5.1
 7 -3 7 41.4 4.4
 -3 -4 7 41.7 4.9
 7 -3 7 38 4.1
 -3 -4 7 54.39 5.6
 7 -3 7 34.5 3.9
 -4 7 7 37.8 4.9
 -4 7 7 48.1 5.3
 -4 7 7 44.5 4.5
 -4 7 7 42.3 4.9
 -3 -4 7 52.29 5.4
 -3 -4 7 43.1 4.9
 6 1 -7 28 4.9
 6 1 -7 28 4.4
 6 1 -7 27.1 3.6
 6 1 -7 32.4 4.1
 1 -7 -7 28.8 3.8
 1 -7 -7 23.9 4.4
 6 1 -7 25.3 3.5
 -6 -1 7 34.2 4.8
 -1 7 7 19.4 3.4
 -1 7 7 17.5 4.4
 -1 7 7 22.9 4.6
 -6 -1 7 26.4 3.6
 -6 -1 7 32 4.1
 -6 -1 7 29.4 3.7
 7 -6 7 26.3 3.3
 7 -6 7 28.8 3.3
 7 -6 7 27.4 3.5
 -1 7 7 21.7 3.6
 -2 -7 -7 27.5 4.8
 9 -2 -7 39.8 4.3
 9 -2 -7 31.9 4.2
 -2 -7 -7 40.5 4.7
 2 7 7 36.6 4.5
 -9 2 7 31.3 4.4
 7 -9 7 41.3 4.8
 7 -9 7 38.1 4
 -9 2 7 39.9 5.1
 2 7 7 38.2 5.8
 2 7 7 34.7 5.8
 -9 2 7 32.7 3.8
 -9 2 7 25.9 5.1
 7 -9 7 38.2 3.8
 7 -9 7 29.4 3.8
 12 -5 -7 -5.7 5.3
 12 -5 -7 1.8 3.3
 12 -5 -7 1 3.3
 12 -5 -7 2.4 6.1
 -5 -7 -7 -1.8 5.4
 -5 -7 -7 9.5 4.4
 -5 -7 -7 -0.4 5.3
 -7 12 -7 8.2 6.2
 5 7 7 7 6.3
 7 -12 7 3.3 2.9
 5 7 7 4.1 6.3
 5 7 7 -0.5 4.2
 7 -12 7 1.3 4.2
 -12 5 7 -0.2 4.5
 -12 5 7 -0.2 3.6
 7 -12 7 13.1 5.9
 -12 5 7 -1 5.5
 15 -8 -7 77.59 10.6
 -7 15 -7 93.99 12.2
 15 -8 -7 92.19 11.3
 -8 -7 -7 86.39 9.9
 -8 -7 -7 48.4 10.6
 15 -8 -7 60.89 8.5
 -8 -7 -7 75.69 10.5
 15 -8 -7 86.99 8.7
 -15 8 7 78.39 9
 7 -15 7 84.29 10
 8 7 7 64.19 11.8
 7 -15 7 90.39 11.5
 8 7 7 74.99 11.5
 -15 8 7 81.99 9.3
 7 -15 7 80.69 8.8
 12 -8 -7 12.5 5.5
 -8 -4 -7 -3 3.9
 -4 12 -7 5.9 4.1
 -4 12 -7 5 3.1
 12 -8 -7 10.3 3.9
 12 -8 -7 11.7 3.6
 -4 12 -7 1.1 4.3
 -8 -4 -7 -0.6 5.4
 -8 -4 -7 5.5 5.8
 -4 12 -7 3.2 6.4
 12 -8 -7 1.3 5.5
 -12 8 7 7.7 5
 4 -12 7 3.5 3.9
 4 -12 7 0.4 4.7
 4 -12 7 -0.7 4.9
 8 4 7 2.6 3.8
 -12 8 7 8.3 3.5
 8 4 7 -5.2 6.6
 8 4 7 -1 6.2
 8 4 7 1.2 3.9
 -8 -1 -7 6.2 3.2
 -1 9 -7 5.4 3
 -1 9 -7 10.4 5
 9 -8 -7 9.8 3.8
 9 -8 -7 5 2.8
 9 -8 -7 3 3
 -1 9 -7 13.5 4.2
 -8 -1 -7 12.1 2.7
 9 -8 -7 3.4 4.2
 -1 9 -7 8.9 4.2
 1 -9 7 5.8 3.7
 8 1 7 5.3 4.9
 8 1 7 6.7 2.6
 -9 8 7 5.7 3
 1 -9 7 11.1 3.7
 8 1 7 5.4 2.7
 -9 8 7 7.5 2.8
 1 -9 7 10.9 3
 8 1 7 8 7.5
 1 -9 7 7.5 3.7
 -9 8 7 7 3.1
 -8 2 -7 7.5 3.2
 6 -8 -7 1.8 3.4
 6 -8 -7 2.3 2.4
 2 6 -7 2.8 3.7
 6 -8 -7 1.3 2.8
 2 6 -7 4.8 3.1
 2 6 -7 5 2.4
 2 6 -7 10.4 4.3
 -6 8 7 5.4 3.3
 -2 -6 7 2.6 2.4
 -2 -6 7 2.9 3.1
 8 -2 7 5.3 1.7
 -2 -6 7 -0.3 2.9
 -2 -6 7 1.2 3.1
 -6 8 7 7.2 2.3
 8 -2 7 -0.3 1.7
 -6 8 7 2 6.6
 8 -2 7 3.9 2.8
 -6 8 7 2.8 2.5
 5 3 -7 -0.3 3.1
 5 3 -7 -4.5 2
 3 -8 -7 1.4 3.4
 5 3 -7 1.8 4
 5 3 -7 -0.6 3.5
 5 3 -7 -0.2 2.2
 3 -8 -7 5.8 2.5
 -3 8 7 3 2.6
 8 -5 7 6.4 2.1
 8 -5 7 4.2 1.9
 -5 -3 7 -0.1 3
 -5 -3 7 1.1 3.4
 -3 8 7 4.1 2.2
 -5 -3 7 -0.8 2.8
 -3 8 7 1.3 3.7
 -5 -3 7 -3.1 2.2
 8 0 -7 110.59 10.4
 0 -8 -7 124.49 10.3
 8 0 -7 119.09 11.3
 0 -8 -7 117.19 10.7
 8 0 -7 133.09 11.2
 8 0 -7 127.59 10.1
 8 0 -7 140.29 10.5
 0 8 7 99.69 11.4
 0 8 7 121.09 10.4
 -8 0 7 136.39 10.4
 -8 0 7 121.69 11.7
 8 -8 7 117.79 10.1
 0 8 7 124.79 11.4
 8 -8 7 126.39 9.7
 -8 0 7 116.89 10.1
 0 8 7 127.49 10.4
 8 -8 7 116.99 9.3
 8 -8 7 115.49 9.4
 -8 0 7 122.09 10.6
 11 -3 -7 59.69 7
 11 -3 -7 63.59 8.3
 11 -3 -7 46.8 5.5
 -3 -8 -7 51.89 6.9
 11 -3 -7 42.5 5.6
 -3 -8 -7 49.3 6.7
 -8 11 -7 52.99 6.7
 -3 -8 -7 51.89 6.1
 8 -11 7 46.5 5.4
 3 8 7 32.6 7.2
 3 8 7 38.5 7.3
 8 -11 7 43.6 4.5
 8 -11 7 47.5 5.2
 8 -11 7 67.39 6.7
 -11 3 7 46.9 4.9
 -11 3 7 47.1 5.7
 -11 3 7 58.09 7.7
 3 8 7 60.39 6.4
 14 -6 -7 6.1 7.1
 -8 14 -7 14.3 7.7
 -6 -8 -7 12.5 6.1
 -6 -8 -7 6.8 7
 14 -6 -7 16.2 8.5
 14 -6 -7 3.6 4.3
 -6 -8 -7 -8.2 6.5
 14 -6 -7 5.2 4.9
 -14 6 7 8.8 4.6
 6 8 7 15.6 8.2
 8 -14 7 9.7 6.2
 8 -14 7 6.4 6.5
 8 -14 7 12.4 4.2
 6 8 7 19.6 7.9
 -9 -8 -7 15.3 17.3
 17 -9 -7 35 7.5
 17 -9 -7 28.7 11.6
 -9 -8 -7 44.7 10.1
 17 -9 -7 14.9 10.6
 17 -9 -7 20.8 7.1
 -8 17 -7 34.2 13.2
 -17 9 7 26.3 5.8
 9 8 7 25.2 13.2
 8 -17 7 38.3 10.7
 -17 9 7 29.8 12.8
 8 -17 7 23.8 9.4
 -9 -5 -7 -3.4 5.4
 -5 14 -7 -6.6 7.7
 -9 -5 -7 -8.2 7
 14 -9 -7 3.1 4.5
 -5 14 -7 -4.6 5.2
 14 -9 -7 -1 7
 14 -9 -7 -2.8 4.6
 -5 14 -7 2.6 4.3
 -9 -5 -7 -8.3 6.7
 -5 14 -7 6.4 3.6
 14 -9 -7 2 7.3
 -14 9 7 0.2 6
 9 5 7 11.3 8.2
 -14 9 7 3.9 4
 5 -14 7 -0.2 4.7
 5 -14 7 -4.8 6.5
 9 5 7 -4.6 5.1
 9 5 7 -0.2 7.9
 5 -14 7 -3.7 6.5
 9 5 7 0.5 4.9
 -2 11 -7 2.7 4.7
 -9 -2 -7 1.7 4.3
 -2 11 -7 -5.8 6.2
 -9 -2 -7 2.1 4.5
 11 -9 -7 -1.4 5
 -2 11 -7 8.1 3.5
 -2 11 -7 5.1 4.6
 11 -9 -7 -1.6 3.6
 11 -9 -7 2.3 3.2
 11 -9 -7 4.8 4.8
 -9 -2 -7 -1.2 3.1
 9 2 7 -3.5 5.7
 -11 9 7 5.1 3.2
 9 2 7 -0.8 3.2
 2 -11 7 7.5 3.7
 2 -11 7 6.6 4.8
 -11 9 7 4.1 3.3
 2 -11 7 3 4.6
 2 -11 7 7.4 5.2
 9 2 7 -5 3.4
 -11 9 7 2.1 5
 1 8 -7 25.5 4.9
 1 8 -7 30 4.4
 8 -9 -7 23.6 3.9
 8 -9 -7 32.2 4.4
 8 -9 -7 34.6 4.8
 1 8 -7 29.2 5.7
 -8 9 7 27.2 4
 -1 -8 7 36.3 4.5
 -8 9 7 35.4 5.4
 -8 9 7 33.5 4
 -1 -8 7 29.7 4.7
 9 -1 7 28.2 3.6
 9 -1 7 31.6 4.9
 9 -1 7 23.2 4.8
 -8 9 7 21.8 4.5
 9 -1 7 28.8 3.7
 -1 -8 7 34.3 4.8
 -1 -8 7 32.8 5.1
 4 5 -7 29.6 4.4
 4 5 -7 42.7 5.7
 4 5 -7 38.8 4.5
 -9 4 -7 35.2 5.1
 4 5 -7 39.9 5.6
 5 -9 -7 38.5 5
 5 -9 -7 41.1 4.5
 4 5 -7 30.5 4.7
 -4 -5 7 36.4 5.2
 -5 9 7 37.2 5.5
 -4 -5 7 25.5 5.6
 -5 9 7 39.8 4
 -5 9 7 34.4 5.7
 9 -4 7 35.2 3.4
 -4 -5 7 25.1 4.1
 9 -4 7 32 3.9
 -5 9 7 44.5 4.7
 9 -4 7 41.7 3.9
 7 2 -7 2 2.3
 2 -9 -7 -1.7 2.7
 2 -9 -7 6.4 4.1
 7 2 -7 1.4 4
 7 2 -7 4.9 4
 7 2 -7 4.9 4.4
 7 2 -7 3.6 2.6
 9 -7 7 3.1 2.6
 -7 -2 7 -0.2 2.9
 -7 -2 7 3 3.2
 -2 9 7 3.3 4.1
 9 -7 7 4.9 2.3
 -2 9 7 8.6 2.8
 9 -7 7 4.5 2.6
 -7 -2 7 3.1 2.9
 -2 9 7 9 3
 -7 -2 7 -1.1 3.5
 10 -1 -7 25 4.5
 10 -1 -7 28.3 5.9
 10 -1 -7 33.8 4.6
 -1 -9 -7 46.5 5.4
 -1 -9 -7 41.6 6.1
 10 -1 -7 38.9 6.8
 10 -1 -7 38.1 4.8
 -1 -9 -7 24.8 5.4
 9 -10 7 35.2 3.8
 9 -10 7 39.8 4.8
 9 -10 7 35 4.2
 -10 1 7 35.7 5.1
 -10 1 7 31 6.1
 -10 1 7 37.2 4.2
 1 9 7 39.3 7.1
 9 -10 7 33.2 3.6
 1 9 7 31.4 6.7
 1 9 7 29 4.9
 -10 1 7 44.3 5.8
 13 -4 -7 23.5 7.9
 13 -4 -7 19.9 4.4
 13 -4 -7 6.7 6.4
 -4 -9 -7 20.2 5.3
 -4 -9 -7 4.4 6.3
 -4 -9 -7 8.1 6.2
 13 -4 -7 3.7 4.3
 -9 13 -7 17.1 6.7
 4 9 7 20.9 5.4
 9 -13 7 12.2 5.1
 4 9 7 9.1 6.6
 4 9 7 6.1 7.4
 -13 4 7 14 5.8
 9 -13 7 11.7 5.4
 -13 4 7 11.4 4.5
 9 -13 7 16.9 3.8
 -13 4 7 10.2 10.4
 16 -7 -7 72.49 9.3
 -7 -9 -7 78.49 11.7
 16 -7 -7 75.69 13.1
 16 -7 -7 74.19 11.4
 -9 16 -7 63.69 11.7
 16 -7 -7 60.89 8.4
 7 9 7 53.29 13
 9 -16 7 77.79 8.7
 7 9 7 76.59 10.6
 -16 7 7 76.69 8.1
 7 9 7 48.2 12.4
 9 -16 7 64.39 10.1
 19 -10 -7 32.6 9.8
 19 -10 -7 22.3 8.1
 -10 -9 -7 40.5 13.6
 19 -10 -7 17.8 15.9
 9 -19 7 22.5 9.4
 10 9 7 9.8 13.1
 9 -19 7 23.9 12.6
 -6 16 -7 0.7 6.6
 16 -10 -7 12.1 9.2
 -6 16 -7 0.9 4.3
 16 -10 -7 -2.1 9.3
 16 -10 -7 3.8 7.2
 -10 -6 -7 2.7 7.7
 -10 -6 -7 -11.1 10.2
 -10 -6 -7 -1.7 8.2
 16 -10 -7 6.1 6.1
 10 6 7 8.1 7.2
 6 -16 7 -7.4 7.9
 -16 10 7 5.6 4.5
 6 -16 7 -17.2 8.8
 10 6 7 6.8 10.9
 10 6 7 8.2 6.9
 10 6 7 -3.3 10.2
 13 -10 -7 43.8 7.8
 -10 -3 -7 43.1 7.2
 -3 13 -7 42.6 6.9
 -3 13 -7 46 5.9
 13 -10 -7 40.9 6.1
 -3 13 -7 47.2 7.1
 -3 13 -7 48 8.9
 -10 -3 -7 49.2 6.3
 13 -10 -7 47.1 7.6
 -10 -3 -7 46.2 8.1
 13 -10 -7 49.7 7.4
 3 -13 7 57.79 8.5
 10 3 7 50.49 6.6
 -13 10 7 54.09 5.7
 3 -13 7 54.99 6.8
 3 -13 7 35.6 7.6
 10 3 7 37.5 8.4
 10 3 7 51.59 9.4
 -13 10 7 42.9 7.3
 10 3 7 47.1 6.6
 3 -13 7 37.9 7.6
 10 -10 -7 11.8 4.3
 0 10 -7 13.3 6.5
 0 10 -7 14.7 4
 10 -10 -7 12.4 4.6
 10 -10 -7 10.2 3.5
 10 -10 -7 9.9 5.4
 -10 0 -7 17.6 2.9
 0 10 -7 15.6 6.2
 -10 0 -7 10.2 3.4
 0 10 -7 17.8 4.8
 10 0 7 6.3 5.2
 -10 10 7 17.9 3.8
 0 -10 7 18.4 5.4
 10 0 7 11 5.5
 -10 10 7 17.8 5.2
 10 0 7 14.7 3.7
 -10 10 7 15.9 4.3
 0 -10 7 8.5 3.5
 0 -10 7 7.4 4.9
 0 -10 7 6.2 5
 10 0 7 14.7 3.7
 7 -10 -7 24.3 4.9
 3 7 -7 19.6 4.9
 7 -10 -7 21.3 3.9
 3 7 -7 26.3 4.1
 -10 3 -7 21.9 4.7
 3 7 -7 26.3 5.7
 3 7 -7 19.2 5.8
 7 -10 -7 27.2 4.1
 -3 -7 7 27.5 5
 -7 10 7 32 4.4
 -3 -7 7 25.4 4.1
 -7 10 7 25.2 5.4
 -7 10 7 19.6 5.1
 10 -3 7 24.9 3.1
 10 -3 7 27.9 3.7
 -7 10 7 27.6 3.4
 -3 -7 7 21.2 4.7
 10 -3 7 24.6 4.2
 -3 -7 7 16.2 5.2
 4 -10 -7 12.5 4.7
 6 4 -7 10.1 5.1
 6 4 -7 17.7 4.6
 6 4 -7 16.7 3.2
 4 -10 -7 20.6 3.8
 6 4 -7 3.8 3.2
 6 4 -7 15.3 4.8
 -6 -4 7 15.4 3.5
 -6 -4 7 14.5 4.3
 10 -6 7 15.8 2.5
 -6 -4 7 16.4 4.9
 -4 10 7 18.8 3
 10 -6 7 16.9 2.9
 -4 10 7 13 4.5
 -6 -4 7 11.6 4.1
 10 -6 7 14.1 2.8
 -4 10 7 13.6 3.5
 9 1 -7 16.7 3.7
 1 -10 -7 5.3 5.1
 9 1 -7 11 4.6
 9 1 -7 22.8 6.6
 9 1 -7 15.3 3.5
 1 -10 -7 17.8 3.8
 9 1 -7 10.5 5.1
 -1 10 7 8.3 3.9
 10 -9 7 14 2.8
 10 -9 7 16.3 2
 -9 -1 7 10.6 4.9
 -1 10 7 5.9 5.6
 10 -9 7 20.7 3.2
 -1 10 7 14.6 3.7
 10 -9 7 18.1 4.1
 10 -9 7 6.9 3.1
 -9 -1 7 21.9 4.2
 -9 -1 7 12 5
 -1 10 7 15.9 5.7
 -9 -1 7 12.7 3.6
 -2 -10 -7 9.9 5.8
 12 -2 -7 9.7 4.1
 -2 -10 -7 16.7 5
 -2 -10 -7 5.1 5.7
 12 -2 -7 1.7 4.2
 12 -2 -7 2.6 5.8
 12 -2 -7 -4.4 6.7
 -10 12 -7 0.2 5.4
 -12 2 7 -2 5.6
 2 10 7 9.7 6.5
 -12 2 7 6.9 2.7
 10 -12 7 7.3 4.2
 -12 2 7 3.1 4.5
 10 -12 7 5.5 4.2
 2 10 7 5.6 6.8
 10 -12 7 5.8 2.4
 -12 2 7 -0.2 6.3
 10 -12 7 7.2 2.8
 2 10 7 4.4 4.6
 -10 15 -7 5.5 8.2
 15 -5 -7 20.4 9.7
 15 -5 -7 1 5.1
 -5 -10 -7 -1.3 7.4
 15 -5 -7 12.4 8.2
 -5 -10 -7 10.9 7.2
 -15 5 7 26.1 5.9
 5 10 7 16.8 6.8
 10 -15 7 3.2 6.8
 5 10 7 6.3 9.4
 10 -15 7 12.4 4.8
 -15 5 7 10.3 7
 18 -8 -7 2 7.6
 -10 18 -7 5.6 12.9
 -8 -10 -7 -8 11.1
 18 -8 -7 -1.7 7.9
 18 -8 -7 -12.4 17.5
 18 -8 -7 7.4 14.5
 10 -18 7 12.4 7.2
 -18 8 7 6 6.2
 8 10 7 7.5 10.8
 10 -18 7 -1.3 10.4
 10 -18 7 14 10.3
 -18 8 7 -1.1 10.6
 -7 18 -7 1.7 7.1
 18 -11 -7 -1.5 7.2
 18 -11 -7 -6.2 12.1
 -11 -7 -7 13.4 11.3
 18 -11 -7 10.5 7.8
 -7 18 -7 3.7 4.6
 18 -11 -7 -3.7 12.8
 -18 11 7 4 7.5
 7 -18 7 -3.6 12.6
 7 -18 7 11.8 13.4
 7 -18 7 1.1 8
 11 7 7 4.3 18.8
 -18 11 7 -8.1 4.5
 15 -11 -7 -0.1 5.1
 -11 -4 -7 -0.8 7.5
 -11 -4 -7 -0.6 8.2
 -4 15 -7 6 5
 15 -11 -7 4.6 7.5
 -4 15 -7 2.3 7.4
 -4 15 -7 -9.6 5.9
 15 -11 -7 6.4 7.9
 -11 -4 -7 3.1 6.1
 11 4 7 -3.5 5.7
 11 4 7 4.9 9.6
 4 -15 7 -10.3 7.8
 11 4 7 4.8 6.1
 -15 11 7 1.7 4.2
 4 -15 7 0.7 8
 11 4 7 -5.2 8.7
 4 -15 7 15.2 9.5
 12 -11 -7 25.5 6.8
 -11 -1 -7 11.5 6.4
 12 -11 -7 26.7 5.5
 12 -11 -7 19.7 5.9
 -11 -1 -7 29 4.1
 -1 12 -7 18.4 6.7
 -1 12 -7 15.4 4.9
 -11 -1 -7 18.4 5.2
 12 -11 -7 14.1 4.6
 -1 12 -7 13.1 6.2
 11 1 7 22.6 7.5
 1 -12 7 24 7
 1 -12 7 21.7 5.1
 -12 11 7 20.6 4.3
 11 1 7 25.4 4.9
 11 1 7 12.6 4.7
 -12 11 7 26.2 4.8
 1 -12 7 26.6 6.3
 1 -12 7 22.1 6.7
 -12 11 7 31.1 6.4
 11 1 7 20.4 6.4
 9 -11 -7 11.7 5.4
 2 9 -7 14.4 6.7
 -11 2 -7 11.3 5.1
 9 -11 -7 11.7 4
 2 9 -7 2.3 5.1
 9 -11 -7 9.8 4.4
 9 -11 -7 14.8 4.1
 2 9 -7 15.8 4.1
 -9 11 7 5.5 5.1
 -9 11 7 11.6 4.7
 -2 -9 7 4.4 3.9
 11 -2 7 17.6 4.8
 -9 11 7 13.3 3
 -9 11 7 6.2 3.7
 -2 -9 7 9.3 4.9
 11 -2 7 20 6.3
 11 -2 7 14.1 3.3
 -2 -9 7 7.2 4.9
 -2 -9 7 8.7 5
 11 -2 7 14.8 3.5
 6 -11 -7 16.8 3.9
 5 6 -7 2.4 3.1
 5 6 -7 12.3 5.9
 5 6 -7 11.2 5.1
 5 6 -7 9.6 5.8
 5 6 -7 13.4 4
 6 -11 -7 13.3 5.1
 11 -5 7 22 3.5
 -6 11 7 10.5 4.9
 11 -5 7 15.2 3.6
 11 -5 7 17.7 2.4
 -6 11 7 15.8 3.9
 -6 11 7 15.6 2.9
 -5 -6 7 15.1 5.3
 -5 -6 7 18.4 4.5
 -5 -6 7 11.2 4.8
 -6 11 7 10.8 5
 -5 -6 7 10.4 3.7
 3 -11 -7 123.49 11.6
 8 3 -7 147.79 13.9
 3 -11 -7 140.19 12.9
 8 3 -7 152.68 12.2
 8 3 -7 122.79 11.9
 8 3 -7 133.79 13.1
 8 3 -7 128.99 12.8
 11 -8 7 126.49 10.4
 -8 -3 7 129.09 11.8
 -3 11 7 149.88 11.2
 -8 -3 7 133.29 12.4
 -3 11 7 130.19 13.4
 11 -8 7 126.09 10.6
 -3 11 7 138.69 11.9
 -8 -3 7 135.19 13.5
 11 -8 7 131.79 12.1
 11 -8 7 145.39 11.2
 -3 11 7 141.79 13.8
 -8 -3 7 151.78 12.1
 11 0 -7 7.7 4.7
 11 0 -7 2.2 6.8
 11 0 -7 0.9 3.7
 0 -11 -7 13.9 4.7
 0 -11 -7 0.7 6.1
 11 0 -7 6.2 3.8
 11 0 -7 1.8 5.5
 0 -11 -7 -0.4 5.3
 11 -11 7 7.4 3.8
 11 -11 7 7.9 2.8
 0 11 7 -7.6 4.6
 -11 0 7 3 3.1
 -11 0 7 8.9 6.1
 11 -11 7 5 3.6
 0 11 7 2.5 6.8
 0 11 7 13.8 6.4
 0 11 7 4.5 4.6
 -11 0 7 5.5 4.5
 -11 0 7 6.5 5.5
 11 -11 7 1.6 4.5
 11 -11 7 8.4 3
 -3 -11 -7 5.2 6.4
 14 -3 -7 15.3 9.6
 14 -3 -7 5.5 7.7
 14 -3 -7 10 5.4
 -11 14 -7 14.3 7.5
 -3 -11 -7 2.6 6.6
 -3 -11 -7 10.4 9.3
 3 11 7 28.1 6.7
 -14 3 7 8.3 6.9
 3 11 7 5.3 8.1
 11 -14 7 13.5 5.8
 11 -14 7 9.9 5.4
 11 -14 7 5.9 4
 -14 3 7 12.2 5.7
 17 -6 -7 7.6 6.6
 -6 -11 -7 14.4 11.5
 -6 -11 -7 16.5 15.9
 17 -6 -7 9.6 7.9
 -11 17 -7 4 10.1
 -6 -11 -7 33.7 10
 17 -6 -7 -5.6 14.1
 17 -6 -7 8.2 11.7
 -17 6 7 20.9 9
 -17 6 7 13.9 6.6
 11 -17 7 21.2 6.7
 6 11 7 22 9.3
 11 -17 7 11.8 9.5
 20 -9 -7 19.6 10.8
 -9 -11 -7 10.6 15.8
 20 -9 -7 5.6 10.3
 11 -20 7 16.5 13.3
 9 11 7 6.1 14.3
 11 -20 7 -5 9.7
 20 -12 -7 -8.3 10.9
 -12 -8 -7 3 15.1
 20 -12 -7 9.7 18.5
 20 -12 -7 16.5 10.1
 8 -20 7 8.4 15.2
 8 -20 7 -7.2 11
 17 -12 -7 -1.7 10.4
 -12 -5 -7 6.2 8.6
 -12 -5 -7 12.7 9.2
 -12 -5 -7 -4.6 11.9
 17 -12 -7 0.8 6.6
 17 -12 -7 3.5 7
 -5 17 -7 1.5 5.5
 -5 17 -7 12.9 8.7
 -5 17 -7 7.9 6
 17 -12 -7 8.4 10.5
 5 -17 7 -0.4 7.6
 12 5 7 -0.9 11.4
 -17 12 7 3.9 7.3
 12 5 7 6.6 8.4
 5 -17 7 -5 11.1
 -17 12 7 4 4.4
 12 5 7 -17.6 8.1
 5 -17 7 -43.1 12.3
 14 -12 -7 26.1 5.7
 -2 14 -7 18 9.3
 -2 14 -7 14.2 5.7
 14 -12 -7 9.7 8
 -12 -2 -7 18.5 5.2
 -12 -2 -7 18.9 6.9
 -2 14 -7 15.8 7.7
 14 -12 -7 27.6 6.9
 -12 -2 -7 22.9 8.3
 14 -12 -7 14.3 6.2
 -14 12 7 25.9 4.4
 2 -14 7 14.7 7.8
 12 2 7 25.9 6.6
 12 2 7 3.6 6.1
 2 -14 7 20 7.9
 12 2 7 17.3 8.4
 2 -14 7 22 6.5
 2 -14 7 14.8 8.8
 12 2 7 21 8.8
 -14 12 7 23.1 9.2
 11 -12 -7 47.4 7.3
 1 11 -7 48.7 6.6
 -12 1 -7 45.8 7.5
 1 11 -7 35.8 7.6
 11 -12 -7 45.9 5.9
 11 -12 -7 38.7 7.5
 11 -12 -7 35.3 5.7
 1 11 -7 43.3 7.6
 1 11 -7 36.1 8.6
 -1 -11 7 37.7 7.4
 -1 -11 7 63.49 8.4
 -11 12 7 45.2 7.1
 -11 12 7 35 6.6
 12 -1 7 41.6 5.8
 12 -1 7 45 7.2
 -11 12 7 53.89 5.8
 12 -1 7 34.5 7.3
 -1 -11 7 42 6.3
 12 -1 7 45.1 6
 -1 -11 7 40.6 7
 4 8 -7 5 5.6
 8 -12 -7 10.8 3.9
 4 8 -7 17 7.1
 4 8 -7 17.2 6.7
 -12 4 -7 4.2 5.5
 4 8 -7 3.2 4.3
 8 -12 -7 4.7 5.7
 -4 -8 7 10.9 4.1
 12 -4 7 10.2 2.9
 -8 12 7 3.3 5.1
 -4 -8 7 5.2 5.3
 12 -4 7 8.6 4.7
 -4 -8 7 8.7 5
 12 -4 7 3.6 4.4
 -8 12 7 7.8 2.8
 -8 12 7 6.3 5.5
 -8 12 7 4.1 4
 -4 -8 7 6.5 5.7
 12 -4 7 3.9 3.8
 7 5 -7 62.59 8.9
 7 5 -7 35.2 7.3
 5 -12 -7 73.49 7.2
 7 5 -7 64.09 6.9
 5 -12 -7 69.89 8
 7 5 -7 49.3 8.2
 12 -7 7 67.19 5.4
 -7 -5 7 60.99 7.5
 -7 -5 7 58.69 6.8
 -5 12 7 50.99 8.6
 12 -7 7 65.99 6.7
 -7 -5 7 46.3 7.7
 -7 -5 7 63.59 7.5
 12 -7 7 59.79 6.7
 -5 12 7 50.29 6.9
 -5 12 7 76.89 8.7
 -5 12 7 58.09 6.1
 12 -7 7 55.09 6.4
 10 2 -7 68.89 7.9
 10 2 -7 78.99 8.5
 10 2 -7 64.89 9.7
 10 2 -7 53.29 8.6
 2 -12 -7 63.99 7.6
 10 2 -7 77.49 8.1
 2 -12 -7 67.39 8.8
 -2 12 7 84.99 7.5
 -10 -2 7 56.09 8.8
 -10 -2 7 78.59 8
 -10 -2 7 69.99 8.4
 -2 12 7 69.19 8
 -2 12 7 64.49 9.5
 -10 -2 7 74.19 7.5
 12 -10 7 58.69 7.3
 12 -10 7 64.69 7.1
 12 -10 7 46.3 7.1
 12 -10 7 63.19 6
 12 -10 7 69.59 6.4
 -2 12 7 64.39 9.3
 13 -1 -7 -2 5.2
 13 -1 -7 -4 8.8
 -1 -12 -7 10.5 6.1
 13 -1 -7 -3 7.4
 -1 -12 -7 4.8 7.2
 13 -1 -7 6.9 5
 1 12 7 1.2 5.8
 12 -13 7 -2.2 2.4
 12 -13 7 2.5 5
 12 -13 7 1 4.6
 -13 1 7 0.3 3.5
 -13 1 7 -0.1 6.5
 12 -13 7 -1.2 6
 12 -13 7 -2.6 3.1
 -13 1 7 -4.5 5.2
 1 12 7 -7.9 8.9
 -4 -12 -7 23 15.9
 -4 -12 -7 6.1 11
 -4 -12 -7 27.6 8.9
 16 -4 -7 19.1 7
 -12 16 -7 14.8 9.1
 16 -4 -7 32.2 14.1
 16 -4 -7 6.5 6.8
 16 -4 -7 21.2 10.7
 12 -16 7 24.8 7.8
 4 12 7 15.3 8.4
 12 -16 7 23.5 5.6
 -16 4 7 29.7 7.2
 -16 4 7 15.5 8.3
 12 -16 7 21.1 7.6
 19 -7 -7 21.6 9.2
 19 -7 -7 16.9 9.5
 -12 19 -7 18.6 14.3
 -7 -12 -7 43.7 14.2
 12 -19 7 25.2 8.5
 12 -19 7 8.2 12.1
 12 -19 7 17.4 11.2
 7 12 7 27.5 12.5
 -19 7 7 4 7.5
 -6 19 -7 8.7 8.3
 19 -13 -7 -11.3 8.8
 19 -13 -7 -12.8 14.3
 -13 -6 -7 10.3 12.4
 19 -13 -7 -9.8 8.5
 6 -19 7 -22.8 9.7
 13 6 7 9.8 11
 13 6 7 -0.3 11.7
 6 -19 7 -9.3 15.5
 16 -13 -7 -12.1 9.2
 -13 -3 -7 2.2 8.2
 16 -13 -7 1 8
 -3 16 -7 12 13.7
 16 -13 -7 -8.7 5.8
 -13 -3 -7 12.8 6.8
 -3 16 -7 3 6.6
 -3 16 -7 3.7 8.8
 -16 13 7 9 4.4
 13 3 7 -4 12
 3 -16 7 6.4 7.9
 13 3 7 -0.5 7.7
 -16 13 7 -2.8 7.5
 13 3 7 15.3 10.4
 13 3 7 -2.7 7.5
 3 -16 7 5.8 11.1
 3 -16 7 -2.2 11.2
 13 -13 -7 67.79 8.1
 13 -13 -7 66.99 8
 13 -13 -7 53.39 9
 0 13 -7 84.49 8.9
 -13 0 -7 48.1 9.9
 0 13 -7 57.69 9.9
 -13 0 -7 71.49 7.3
 -13 0 -7 78.49 7.2
 13 -13 -7 74.69 10.1
 0 13 -7 63.79 10
 13 0 7 78.19 8.7
 0 -13 7 57.09 9.4
 -13 13 7 74.59 7.4
 0 -13 7 55.99 9.1
 -13 13 7 71.79 8.2
 0 -13 7 47.8 9.4
 13 0 7 78.39 10.4
 13 0 7 86.29 8.5
 -13 13 7 57.59 8.9
 0 -13 7 75.59 10
 13 0 7 58.69 9.6
 3 10 -7 11.6 7.8
 10 -13 -7 10.4 6.7
 3 10 -7 2.1 6.6
 -13 3 -7 -0.7 6.4
 10 -13 -7 10.5 4.8
 3 10 -7 15 5.3
 3 10 -7 9.3 7.7
 10 -13 -7 5.2 5.2
 -3 -10 7 12.9 6.8
 13 -3 7 5.2 6
 13 -3 7 6.3 5.2
 -10 13 7 3.6 6.1
 -3 -10 7 10.2 6.7
 -10 13 7 1 4.3
 -3 -10 7 6.1 5.8
 -10 13 7 8.1 6.2
 -3 -10 7 8 4.9
 13 -3 7 7 4.4
 13 -3 7 8.3 4
 7 -13 -7 11.7 4.7
 6 7 -7 13.6 6.3
 6 7 -7 3.6 4.2
 6 7 -7 14.4 7.2
 7 -13 -7 9.5 6.3
 6 7 -7 17 7.2
 6 7 -7 10.6 4.3
 -6 -7 7 18.7 5.5
 -7 13 7 9.2 6.6
 -6 -7 7 12.3 6.6
 13 -6 7 8.7 3.9
 -7 13 7 7.3 6.8
 13 -6 7 7.5 2.9
 13 -6 7 18.3 3.4
 13 -6 7 11.9 4.6
 -6 -7 7 8.4 6.3
 -7 13 7 13.2 2.9
 -6 -7 7 7 4.6
 -7 13 7 2 4.4
 4 -13 -7 122.59 10.5
 9 4 -7 108.99 12.3
 4 -13 -7 102.99 11
 9 4 -7 92.39 10
 9 4 -7 114.69 11.4
 9 4 -7 86.09 10.8
 -4 13 7 110.99 11.2
 -4 13 7 97.49 11.3
 -9 -4 7 97.29 10.3
 13 -9 7 95.49 9.3
 13 -9 7 103.89 11.2
 -9 -4 7 109.69 11.3
 13 -9 7 100.09 8.3
 -9 -4 7 88.99 10.4
 -4 13 7 89.69 8.9
 -4 13 7 103.89 11.7
 13 -9 7 108.79 9.1
 -9 -4 7 87.89 11.2
 12 1 -7 26.2 5.5
 12 1 -7 14.6 5
 1 -13 -7 27.5 6
 1 -13 -7 10.8 7.3
 12 1 -7 13.5 7.4
 12 1 -7 12.1 6.7
 -1 13 7 9.3 8.9
 -1 13 7 16 9
 -12 -1 7 20.2 7.3
 13 -12 7 22.5 3.5
 -1 13 7 23.3 7.4
 -12 -1 7 25.1 6.3
 -12 -1 7 24.9 5
 13 -12 7 15.9 5.9
 13 -12 7 14.4 4.6
 -1 13 7 22.1 5.2
 13 -12 7 18.7 4.9
 13 -12 7 20.3 4.2
 -2 -13 -7 -6.4 9.3
 -2 -13 -7 3.1 7.8
 15 -2 -7 -6.4 9.7
 15 -2 -7 1.5 13.6
 15 -2 -7 1.9 6.3
 15 -2 -7 -0.5 5.9
 -15 2 7 2.8 7.1
 2 13 7 -3 11.7
 -15 2 7 -4.1 7.7
 13 -15 7 12.7 9.9
 2 13 7 5.9 7.4
 13 -15 7 0.8 4.4
 13 -15 7 4.7 6.4
 13 -15 7 9.7 7.8
 -5 -13 -7 36.9 12.3
 -13 18 -7 32.8 12.7
 18 -5 -7 28.9 9.5
 18 -5 -7 27.1 9.8
 -18 5 7 28.2 8.9
 13 -18 7 30.5 7.5
 13 -18 7 36.4 10
 5 13 7 21.8 11
 -18 5 7 14 10.6
 18 -14 -7 -1.8 7.9
 18 -14 -7 -13.3 10.4
 18 -14 -7 -3.6 11.3
 -14 -4 -7 2.2 10.1
 -4 18 -7 0.7 8.7
 -14 -4 -7 1.2 10.7
 -4 18 -7 0.9 11.3
 14 4 7 -11 9
 14 4 7 -14.1 14.2
 14 4 7 4.9 10.3
 4 -18 7 10.5 10.6
 4 -18 7 -12.2 13.3
 15 -14 -7 19.2 6.9
 15 -14 -7 14 8
 -14 -1 -7 29.8 7.3
 -1 15 -7 25.6 7.4
 -1 15 -7 25.8 9.6
 15 -14 -7 25.8 7.4
 -1 15 -7 17.2 9.4
 -14 -1 -7 36.3 5.8
 15 -14 -7 19.4 10.1
 14 1 7 28.3 9.8
 1 -15 7 45.6 8.5
 1 -15 7 28.2 11.7
 1 -15 7 28.3 12.2
 14 1 7 26.5 11.2
 -15 14 7 31.7 5.4
 14 1 7 40 8.2
 14 1 7 12.1 7.5
 -15 14 7 21.4 5.6
 2 12 -7 83.69 11.8
 2 12 -7 68.89 10.6
 12 -14 -7 80.89 9.7
 -14 2 -7 67.89 10.2
 12 -14 -7 77.09 8.7
 12 -14 -7 72.99 8.5
 12 -14 -7 58.29 10.1
 2 12 -7 78.09 9.5
 -12 14 7 78.89 8
 14 -2 7 66.29 8.7
 -2 -12 7 57.39 9.9
 -2 -12 7 123.89 12.4
 14 -2 7 81.29 10.4
 -12 14 7 69.49 9.4
 -2 -12 7 70.19 9.5
 14 -2 7 91.59 9.7
 14 -2 7 64.19 9.2
 5 9 -7 4.9 7.1
 -14 5 -7 3.8 7.6
 5 9 -7 16.4 9
 5 9 -7 -13.5 7.6
 9 -14 -7 5.5 5.1
 9 -14 -7 17.1 7.2
 5 9 -7 -5.5 8.5
 -9 14 7 6.4 7.1
 -5 -9 7 1.7 5.1
 -9 14 7 -2.1 7.1
 14 -5 7 -1.5 3.7
 14 -5 7 6.1 4.9
 -9 14 7 -9.4 4.6
 14 -5 7 1.4 4.8
 -5 -9 7 -7.8 7.5
 14 -5 7 -3.9 5.6
 -5 -9 7 2.9 7
 8 6 -7 6.1 8.4
 6 -14 -7 2.9 6.8
 8 6 -7 -2.2 5.1
 8 6 -7 14.4 4.8
 8 6 -7 13.7 8
 6 -14 -7 4.7 5.6
 -6 14 7 -2.6 7.3
 14 -8 7 2.7 2.8
 14 -8 7 6.9 5
 -6 14 7 4 3
 -6 14 7 -1.3 5.5
 14 -8 7 5.2 4.5
 -6 14 7 12.4 7.9
 14 -8 7 1 3.1
 -8 -6 7 -3 5.9
 -8 -6 7 7.1 6.4
 11 3 -7 18.3 5.7
 11 3 -7 1.8 7.2
 3 -14 -7 -0.1 5.9
 11 3 -7 0 6.7
 11 3 -7 1.9 4.4
 -3 14 7 8.6 8.5
 -11 -3 7 -1 7
 14 -11 7 0.2 3.6
 14 -11 7 -5.2 4.7
 14 -11 7 3.2 5.2
 -11 -3 7 -6.1 5.8
 -3 14 7 3.4 4.1
 14 -11 7 0.6 4.8
 -3 14 7 4 8.6
 -11 -3 7 1.5 5.2
 14 -11 7 1.5 2.7
 14 0 -7 -0.3 12.4
 0 -14 -7 17.9 7.3
 14 0 -7 6.5 6.2
 14 0 -7 1.5 10.4
 14 0 -7 6.8 7
 14 0 -7 5 6.5
 -14 0 7 7.6 7
 14 -14 7 -1.4 7.9
 0 14 7 1.7 7.3
 14 -14 7 4.2 5.2
 14 -14 7 3.1 4.7
 0 14 7 7.4 11.3
 14 -14 7 -0.4 3.1
 -14 0 7 5.6 8.3
 -14 0 7 1.7 4.8
 14 -14 7 5.8 4.1
 0 14 7 -2.6 6.5
 17 -3 -7 -12.7 9
 -3 -14 -7 30.5 11
 17 -3 -7 5.4 8.7
 14 -17 7 7.6 7.8
 14 -17 7 6.4 5.8
 14 -17 7 7.4 8.7
 3 14 7 1.5 10.3
 -17 3 7 3.1 9.7
 14 -17 7 6.1 10.8
 -17 3 7 23.7 9.1
 20 -6 -7 0.7 12.1
 20 -6 -7 -11.7 12.8
 -6 -14 -7 -2 17
 6 14 7 18.9 17.7
 14 -20 7 3.8 9.8
 14 -20 7 6.1 12.8
 20 -15 -7 4.1 11
 15 5 7 -1.1 14.2
 5 -20 7 -12.1 22.3
 5 -20 7 -18.9 13.8
 15 5 7 11.7 14.7
 -2 17 -7 -12.3 8.8
 17 -15 -7 7.6 7.6
 -15 -2 -7 0.2 7.3
 17 -15 -7 -8.8 14.7
 17 -15 -7 -16.4 9.6
 -2 17 -7 -1.8 12.1
 15 2 7 7.1 9.2
 2 -17 7 -8.7 13.4
 15 2 7 16.4 9.7
 2 -17 7 13.4 10.5
 15 2 7 -6.7 12.4
 14 -15 -7 16.7 8.9
 1 14 -7 16.1 10.9
 14 -15 -7 22 5.7
 14 -15 -7 25.4 6.9
 14 -15 -7 12.3 9.6
 1 14 -7 14.4 7.8
 -14 15 7 17 5.3
 15 -1 7 19.7 7.1
 15 -1 7 14 7.1
 -14 15 7 13.5 7.9
 -1 -14 7 43 12.1
 -14 15 7 29.6 8.5
 15 -1 7 18.5 8.8
 15 -1 7 18.2 10.2
 -1 -14 7 5.9 7.9
 11 -15 -7 35.2 7
 -15 4 -7 33.3 8.6
 4 11 -7 28 10.3
 11 -15 -7 41.7 8.8
 4 11 -7 28.8 7.7
 11 -15 -7 31.3 9.2
 4 11 -7 27.5 11.7
 -4 -11 7 -11.4 9
 -4 -11 7 32.3 7.2
 15 -4 7 25.1 6.6
 15 -4 7 23 6.8
 15 -4 7 36.3 8.2
 -4 -11 7 33.7 10.2
 -11 15 7 15.7 8.4
 -11 15 7 33.3 6.4
 -11 15 7 31.3 8.5
 15 -4 7 36.7 5.9
 7 8 -7 4.9 9.5
 8 -15 -7 0.8 7.5
 8 -15 -7 -4.8 5.5
 7 8 -7 -7.1 4.9
 7 8 -7 3.6 5.6
 7 8 -7 -4.7 10
 -8 15 7 7.3 8.5
 -8 15 7 -2.5 7.7
 15 -7 7 2.5 5.7
 -7 -8 7 -7.3 6.1
 15 -7 7 -0.8 3.7
 -8 15 7 -11.6 5.5
 15 -7 7 6.5 4.6
 -7 -8 7 -6.1 11
 15 -7 7 5.5 3.1
 10 5 -7 72.39 11.2
 10 5 -7 73.89 9.1
 10 5 -7 68.09 8.5
 5 -15 -7 102.09 10.1
 -5 15 7 82.39 10.1
 -10 -5 7 72.19 9.6
 -5 15 7 75.09 11.4
 -10 -5 7 77.29 9.5
 15 -10 7 60.69 7.2
 15 -10 7 59.29 8.7
 15 -10 7 76.49 7.5
 15 -10 7 75.59 8.1
 -5 15 7 83.49 7.7
 -5 15 7 58.59 11.6
 13 2 -7 0.7 10.4
 13 2 -7 -0.7 6.4
 13 2 -7 -8.5 6.1
 13 2 -7 11.3 8.5
 2 -15 -7 -7.5 10.2
 2 -15 -7 0 7.1
 -2 15 7 -0.6 7.6
 -13 -2 7 3.7 5.8
 -2 15 7 9.5 11.4
 15 -13 7 3 3.6
 15 -13 7 -0.2 4.4
 -13 -2 7 -3.2 7.5
 15 -13 7 8.1 4.6
 15 -13 7 -3.2 7.3
 15 -13 7 -4.4 5.8
 -2 15 7 5.4 5.4
 -2 15 7 1.9 11.5
 -1 -15 -7 -1.7 8.4
 16 -1 -7 -5.2 10.7
 16 -1 -7 -11.8 8
 15 -16 7 -2.8 6.4
 15 -16 7 2.9 5.3
 1 15 7 -14.1 9.2
 1 15 7 1.2 9.4
 -16 1 7 5.6 8.9
 15 -16 7 -1.8 10.2
 15 -16 7 -0.7 8.3
 -16 1 7 -4 9.7
 19 -4 -7 1.5 11.1
 19 -4 -7 -16.1 10.9
 -4 -15 -7 10 14
 -19 4 7 4.9 10.5
 4 15 7 -13.3 14.5
 15 -19 7 -12.3 10.7
 15 -19 7 12.5 14.4
 19 -16 -7 -13.7 13.2
 19 -16 -7 6.8 10.3
 -3 19 -7 -22 11.8
 3 -19 7 -6.8 13.9
 16 3 7 -0.6 13.3
 3 -19 7 -20.8 20.4
 16 3 7 6.5 12.2
 0 16 -7 -3.7 12.4
 16 -16 -7 7.2 10.1
 16 -16 -7 7.3 7.9
 0 16 -7 5.4 12.1
 0 16 -7 21.8 9.3
 16 -16 -7 12.3 7.8
 16 0 7 -0.9 11.3
 16 0 7 -5.3 9.4
 16 0 7 8.5 8.8
 0 -16 7 6.4 10.6
 0 -16 7 -26 12.4
 -16 16 7 3.8 4.8
 16 0 7 -6.6 14.6
 3 13 -7 4.5 9.2
 13 -16 -7 43.9 9.7
 13 -16 -7 20.1 7.3
 3 13 -7 14.4 11.4
 13 -16 -7 7.6 10.4
 3 13 -7 10.2 11.2
 -13 16 7 13.7 8.7
 16 -3 7 -1.3 9.6
 -3 -13 7 6.4 8.2
 16 -3 7 12.4 7.2
 -3 -13 7 28.5 11.3
 -13 16 7 20.8 10.6
 -13 16 7 15.7 5.8
 16 -3 7 17.3 8
 16 -3 7 26.9 7.7
 6 10 -7 3.3 7
 10 -16 -7 7.1 6.7
 6 10 -7 17.4 10.1
 6 10 -7 18.3 11.8
 10 -16 -7 11 9.5
 -16 6 -7 20.8 10.2
 16 -6 7 17 5.8
 16 -6 7 25.6 7.7
 16 -6 7 12.2 6.5
 -10 16 7 25.3 6.8
 16 -6 7 17.7 4.1
 16 -6 7 26.9 5.5
 -6 -10 7 2.4 7.2
 -6 -10 7 14.1 9.6
 -10 16 7 20 9
 -10 16 7 23.9 9.1
 9 7 -7 3.8 5.8
 9 7 -7 -3.5 5.5
 9 7 -7 -0.5 10.4
 7 -16 -7 -0.8 9.5
 7 -16 -7 -0.5 6.9
 9 7 -7 7.1 12.8
 -9 -7 7 0.7 8.8
 16 -9 7 3.6 3.9
 -7 16 7 0.9 6.6
 -7 16 7 -4.8 8.8
 16 -9 7 -4.5 3.1
 -7 16 7 7.4 10.6
 16 -9 7 -7.9 5.9
 16 -9 7 -4.5 4.3
 -9 -7 7 3.6 7.3
 4 -16 -7 -15.7 7.2
 12 4 -7 1 5.5
 12 4 -7 -12.8 6.6
 12 4 -7 -3.9 9.6
 -12 -4 7 -1.7 8.2
 16 -12 7 -0.4 6.3
 -4 16 7 -0.7 12.1
 -12 -4 7 -5.7 6.8
 -4 16 7 -1.6 4.4
 16 -12 7 -1.5 7.2
 -4 16 7 2.4 8.2
 -12 -4 7 0.8 10.4
 16 -12 7 6.6 3.9
 16 -12 7 -5.4 3.5
 16 -12 7 -4.2 6.2
 1 -16 -7 -5.1 9.3
 15 1 -7 3.8 10.4
 15 1 -7 8.8 8.4
 15 1 -7 7.8 9.4
 -15 -1 7 21.7 10.1
 16 -15 7 6.3 9.7
 16 -15 7 2.2 5.5
 -1 16 7 56.79 10.5
 16 -15 7 4.5 4
 -15 -1 7 9.3 6.6
 16 -15 7 8 8.5
 16 -15 7 5.4 4.6
 16 -15 7 9.5 6.3
 -1 16 7 12.8 7.6
 -2 -16 -7 10.2 13.3
 18 -2 -7 0.5 11.1
 18 -2 -7 4.7 10.4
 16 -18 7 7.1 13.3
 16 -18 7 -3 7.4
 16 -18 7 8.4 9.2
 -18 2 7 29.2 11.9
 2 16 7 19.3 14.3
 2 16 7 9.5 13.8
 18 -17 -7 -21.6 9.3
 -1 18 -7 -3.7 11.9
 18 -17 -7 8.7 13.9
 1 -18 7 -8.5 19
 1 -18 7 23.7 13.6
 17 1 7 14.9 12.4
 17 1 7 -1.3 11.9
 2 15 -7 -8 13.1
 2 15 -7 -9 9.6
 15 -17 -7 0.7 7.9
 15 -17 -7 6.9 10
 17 -2 7 8.8 12.8
 17 -2 7 1.4 9
 -15 17 7 0.2 11.7
 -15 17 7 -1.7 5.9
 -2 -15 7 6.6 10.4
 -2 -15 7 -7.4 12.2
 17 -2 7 -8.6 9
 17 -2 7 -4.8 10.3
 12 -17 -7 8 9.5
 12 -17 -7 -2.4 14
 12 -17 -7 11.5 7.8
 -17 5 -7 -1 12
 -12 17 7 5.3 10.2
 -5 -12 7 9.2 11
 -12 17 7 11.7 9.8
 17 -5 7 6.6 6.8
 17 -5 7 -6.3 7.2
 -5 -12 7 -16.6 7.9
 -12 17 7 4.4 6.8
 17 -5 7 6.1 9.3
 17 -5 7 1.3 6.6
 8 9 -7 5.5 13.5
 9 -17 -7 6.4 15.5
 8 9 -7 6.9 7
 8 9 -7 14.3 14.3
 9 -17 -7 -0.9 7.5
 17 -8 7 -6.1 7
 -9 17 7 0.4 10
 17 -8 7 5.2 8
 -8 -9 7 -9.1 13.3
 17 -8 7 8.2 5.2
 -9 17 7 3.8 7.4
 -8 -9 7 16.8 8.4
 -9 17 7 0.1 9.6
 11 6 -7 1.3 11
 11 6 -7 13.3 6.1
 11 6 -7 0.1 6.8
 6 -17 -7 19.3 8.4
 17 -11 7 0.9 7.5
 -6 17 7 12.4 8.9
 -6 17 7 0.2 13.2
 -11 -6 7 9.2 8.1
 -6 17 7 4.2 3.9
 17 -11 7 2.5 7.9
 17 -11 7 16.4 4.7
 -11 -6 7 9.2 9.3
 3 -17 -7 9.3 9.3
 14 3 -7 12.3 11.6
 14 3 -7 6.6 14.2
 14 3 -7 22.3 8.2
 -14 -3 7 5.8 7.5
 17 -14 7 1.2 9.1
 17 -14 7 -7.2 5.9
 -14 -3 7 13.1 12.4
 -14 -3 7 10 10.6
 17 -14 7 7.3 4.6
 -3 17 7 5.4 6.3
 -3 17 7 21.6 10.4
 17 -14 7 2.7 8.9
 17 -14 7 2.5 4.7
 17 -14 7 -0.7 7.7
 0 -17 -7 7.3 15.4
 17 0 -7 9.4 11
 17 0 -7 15.1 10
 17 -17 7 17.7 12.5
 0 17 7 21.2 10.9
 17 -17 7 7 7.2
 -17 0 7 5.4 12.3
 -17 0 7 0.7 13
 17 -17 7 15.9 6.9
 0 17 7 8.6 13
 17 -18 -7 1.6 13.7
 17 -18 -7 -0.4 9.7
 1 17 -7 17.4 12.8
 18 -1 7 0.6 12
 -1 -17 7 12.3 14.1
 -1 -17 7 -15.7 17.9
 18 -1 7 6.6 12
 4 14 -7 -1.5 15.8
 4 14 -7 14.3 11
 14 -18 -7 -6.9 8
 14 -18 -7 14 12.1
 -14 18 7 4.9 6.7
 -4 -14 7 13.8 11.1
 18 -4 7 17.5 9.1
 18 -4 7 -7.8 8.5
 18 -4 7 8.8 12.3
 -14 18 7 0 12
 -4 -14 7 -25.5 14.1
 7 11 -7 4.9 8.7
 11 -18 -7 12.7 9.1
 -11 18 7 10.8 10.5
 -7 -11 7 -8.9 9.4
 18 -7 7 -5.9 6.7
 18 -7 7 5.2 8
 18 -7 7 9.2 9.7
 -11 18 7 -2.1 8
 -11 18 7 9.8 11.5
 -7 -11 7 -15.5 10.9
 10 8 -7 5.3 7.4
 8 -18 -7 -21 9.2
 10 8 -7 4.7 15.9
 10 8 -7 13 8.2
 18 -10 7 9.2 5.5
 -8 18 7 9 9.6
 -10 -8 7 -0.8 9.6
 -10 -8 7 9.8 10.7
 18 -10 7 13.7 16.9
 18 -10 7 11.2 8.6
 -8 18 7 1.5 14.1
 13 5 -7 -5.4 7.5
 5 -18 -7 -16.2 9.7
 13 5 -7 3 7.9
 13 5 -7 0.5 12.7
 18 -13 7 1.3 5.1
 18 -13 7 5 8.2
 18 -13 7 7.9 11.2
 -5 18 7 10.7 11.3
 -5 18 7 5.2 5.7
 18 -13 7 -7.3 9.1
 -13 -5 7 18 9.4
 -13 -5 7 -16.6 10.5
 2 -18 -7 9.2 11.9
 16 2 -7 17 10
 16 2 -7 -3.3 9.6
 -16 -2 7 26.9 13.5
 -2 18 7 12.3 13.6
 18 -16 7 5 6.6
 18 -16 7 2.5 11.4
 -2 18 7 6.3 9.2
 16 -19 -7 20.7 14.8
 16 -19 -7 24.2 10.5
 3 16 -7 18.9 13.8
 -3 -16 7 -2.4 18.6
 19 -3 7 2.6 12.3
 19 -3 7 2.4 11.8
 -3 -16 7 -7.8 14.4
 13 -19 -7 -1.4 9.8
 13 -19 -7 17.5 13.2
 19 -6 7 -0.8 10.2
 -13 19 7 -0.9 8.6
 19 -6 7 -2.2 13.2
 19 -6 7 -8.3 12.1
 -6 -13 7 26.5 11.9
 -13 19 7 0.2 13.2
 -6 -13 7 37.7 15.2
 10 -19 -7 17.5 10.4
 9 10 -7 -1.2 9.5
 19 -9 7 2.4 8.7
 19 -9 7 1.2 7.4
 19 -9 7 -10.7 10.8
 -9 -10 7 -1.1 12
 -9 -10 7 8.3 11.9
 -10 19 7 -8.2 10.5
 -10 19 7 4.4 14.8
 -10 19 7 23.1 12
 7 -19 -7 27.7 11.5
 12 7 -7 1.7 9.9
 12 7 -7 -7.5 29.8
 12 7 -7 18.6 9.5
 -7 19 7 9.1 16.2
 -12 -7 7 22.3 13.3
 19 -12 7 30 6.5
 19 -12 7 16.4 10
 19 -12 7 20.7 13.4
 -7 19 7 -1.5 11.9
 -12 -7 7 14.6 11.5
 15 4 -7 15.3 10.1
 4 -19 -7 19.2 13.3
 15 4 -7 5 10.1
 19 -15 7 5.9 11.6
 19 -15 7 -20.8 11.9
 -15 -4 7 17.5 14.6
 -15 -4 7 -6.8 10.7
 -4 19 7 10.3 14.2
 15 -20 -7 6.7 12.1
 5 15 -7 13.8 15.4
 -5 -15 7 5.4 32
 20 -5 7 16.4 12.6
 20 -5 7 -13.2 12.5
 12 -20 -7 12.7 12.3
 8 12 -7 10.5 12.7
 20 -8 7 -8.3 10.8
 -12 20 7 -8.6 10.8
 -8 -12 7 0.3 15.7
 -8 -12 7 6.5 14.7
 -12 20 7 15.8 18
 11 9 -7 4.9 10.6
 9 -20 -7 0.9 12.9
 20 -11 7 4.8 16
 -11 -9 7 -3 14.6
 20 -11 7 -0.8 10.8
 -9 20 7 -3.6 14.5
 -9 20 7 19.9 12.6
 -11 -9 7 17.5 13.3
 20 -11 7 4 8.9
 14 6 -7 -0.6 13.4
 14 6 -7 -2.2 12.2
 6 -20 -7 30.9 15.1
 -14 -6 7 17.7 13
 -14 -6 7 -5.4 16.3
 20 -14 7 -5.2 16.2
 20 -14 7 -1.8 12.5
 -6 20 7 -15.7 15.1
 0 -1 -8 57.49 5.2
 1 0 -8 67.99 5.6
 0 -1 -8 76.39 5.9
 0 -1 -8 69.29 5.6
 1 0 -8 62.89 6
 -1 1 -8 69.09 5.3
 -1 1 -8 62.39 5.5
 0 -1 -8 67.29 6.3
 1 0 -8 74.79 6.2
 -1 1 -8 57.89 6.3
 0 1 8 70.69 5.8
 -1 0 8 62.99 5.8
 1 -1 8 67.69 5.6
 1 -1 8 63.09 5.8
 0 1 8 72.59 5.8
 0 1 8 73.59 6.1
 -1 0 8 68.29 5.5
 1 -1 8 70.19 5.2
 -1 0 8 73.69 5.8
 1 -1 8 66.39 5.6
 -1 0 8 66.79 5.8
 0 2 -8 289.37 20.5
 0 2 -8 283.17 20.6
 -2 0 -8 281.87 21.1
 2 -2 -8 273.67 20.9
 0 2 -8 271.77 20.9
 2 -2 -8 272.57 20.9
 -2 0 -8 297.67 20.4
 0 2 -8 268.27 20.6
 2 -2 -8 268.17 20.5
 2 -2 -8 268.47 20.6
 -2 2 8 271.77 20.8
 2 0 8 291.17 20.6
 0 -2 8 269.57 20.8
 0 -2 8 283.37 20.8
 -2 2 8 288.87 20.8
 2 0 8 280.37 20.8
 0 -2 8 273.17 20.6
 -2 2 8 279.07 20.7
 0 -2 8 280.47 20.6
 0 -2 8 271.67 20.6
 2 0 8 289.17 20.6
 3 -1 -8 378.86 27.8
 3 -1 -8 379.96 27.6
 3 -1 -8 385.26 27.6
 -1 -2 -8 393.66 27.6
 3 -1 -8 365.66 27.9
 -1 -2 -8 387.76 27.7
 -2 3 -8 366.36 27.8
 -2 3 -8 354.86 27.3
 -3 1 8 364.76 27.7
 2 -3 8 372.36 27.4
 1 2 8 380.06 27.7
 2 -3 8 377.96 27.7
 -3 1 8 371.56 27.7
 -3 1 8 368.66 27.8
 2 -3 8 370.76 27.8
 2 -3 8 392.46 27.4
 -3 1 8 383.76 27.7
 1 2 8 382.66 27.7
 1 2 8 354.76 27.8
 -3 -1 -8 1479.05 107.59
 -1 4 -8 1540.75 107.99
 -3 -1 -8 1419.76 107.49
 -1 4 -8 1481.15 107.79
 -1 4 -8 1468.45 107.59
 4 -3 -8 1466.85 107.79
 4 -3 -8 1486.75 107.89
 4 -3 -8 1511.75 107.79
 -1 4 -8 1539.55 107.59
 4 -3 -8 1477.85 107.89
 -3 -1 -8 1517.75 107.59
 3 1 8 1383.76 107.89
 1 -4 8 1484.65 107.69
 3 1 8 1516.75 107.69
 -4 3 8 1489.05 107.89
 -4 3 8 1510.45 107.89
 -4 3 8 1479.15 107.79
 1 -4 8 1489.25 107.79
 1 -4 8 1517.95 107.99
 -4 3 8 1437.56 107.79
 1 -4 8 1488.55 107.69
 3 1 8 1505.55 107.79
 3 1 8 1460.45 107.69
 1 -4 8 1481.55 107.69
 2 1 -8 104.99 7.5
 2 1 -8 105.59 7.5
 1 -3 -8 86.39 7.5
 1 -3 -8 70.29 7.9
 1 -3 -8 83.69 7.8
 2 1 -8 110.99 7.9
 2 1 -8 106.89 8
 -3 2 -8 91.99 8
 -1 3 8 76.59 7.5
 -2 -1 8 108.69 7.7
 -1 3 8 72.79 7.8
 -1 3 8 78.39 7.5
 3 -2 8 86.59 7.3
 3 -2 8 93.99 7.7
 -2 -1 8 106.89 7.7
 -2 -1 8 103.29 7.8
 -2 -1 8 103.59 7.6
 3 -2 8 93.59 7.1
 3 -2 8 88.09 7.2
 -2 -3 -8 180.68 14.5
 -3 5 -8 181.08 14.5
 -3 5 -8 182.28 14.7
 -2 -3 -8 183.78 14.3
 5 -2 -8 201.08 14.3
 5 -2 -8 198.18 14.7
 5 -2 -8 191.18 14.4
 -2 -3 -8 185.38 14.3
 5 -2 -8 181.88 14.7
 2 3 8 195.18 14.6
 -5 2 8 187.08 14.6
 2 3 8 179.18 14.3
 -5 2 8 189.28 14.2
 3 -5 8 184.98 14.2
 -5 2 8 196.18 14.4
 3 -5 8 186.58 14.5
 3 -5 8 187.78 14
 -5 2 8 196.08 14.6
 3 -5 8 188.38 14
 2 3 8 183.38 14.6
 -5 2 8 188.18 14.7
 6 -4 -8 140.09 11.3
 -2 6 -8 151.18 11.1
 -4 -2 -8 146.69 11.4
 6 -4 -8 141.99 12
 6 -4 -8 133.29 11.8
 -2 6 -8 144.59 11.2
 6 -4 -8 138.29 11.5
 -2 6 -8 157.98 12.2
 -2 6 -8 143.49 11.5
 -4 -2 -8 149.79 11.5
 -4 -2 -8 148.49 11.2
 2 -6 8 145.99 11.4
 2 -6 8 157.48 11.2
 2 -6 8 150.18 11.3
 -6 4 8 140.09 11.7
 -6 4 8 127.49 12.1
 -6 4 8 141.29 11.5
 4 2 8 144.19 11.8
 4 2 8 142.09 11.2
 -6 4 8 137.99 11.6
 2 -6 8 160.08 11.9
 1 3 -8 403.86 28.6
 3 -4 -8 392.06 28.9
 3 -4 -8 399.76 28.8
 -4 1 -8 386.96 28.5
 1 3 -8 380.96 28.9
 1 3 -8 385.06 29
 3 -4 -8 391.76 28.7
 3 -4 -8 384.66 28.7
 1 3 -8 401.16 28.7
 1 3 -8 380.26 28.7
 -3 4 8 390.86 28.7
 -1 -3 8 366.16 28.8
 -1 -3 8 387.76 28.8
 -1 -3 8 390.76 28.7
 -1 -3 8 375.06 28.7
 4 -1 8 385.16 28.4
 4 -1 8 398.56 28.9
 -3 4 8 394.86 28.8
 -1 -3 8 388.06 28.7
 -3 4 8 395.26 28.8
 4 0 -8 44.7 5.3
 0 -4 -8 47.6 4.6
 4 0 -8 38.4 4.5
 4 0 -8 44 4.8
 0 -4 -8 38 4.6
 4 0 -8 41.5 4.3
 -4 4 -8 44.6 5.3
 0 4 8 47 4.5
 -4 0 8 42.2 4.9
 0 4 8 51.69 5.4
 0 4 8 44.4 4.5
 4 -4 8 50.39 4.5
 -4 0 8 37.6 4.4
 -4 0 8 38 4.6
 4 -4 8 49.9 4.6
 -4 0 8 41.7 4.4
 -4 0 8 42.6 4.4
 -3 -4 -8 55.49 6.1
 7 -3 -8 47 5.7
 -4 7 -8 55.39 5.8
 7 -3 -8 46.7 6.1
 -3 -4 -8 54.99 6.3
 7 -3 -8 65.79 6.5
 7 -3 -8 56.19 5.4
 -3 -4 -8 57.79 5.4
 -4 7 -8 60.49 6.1
 4 -7 8 49.4 4.8
 4 -7 8 56.89 5.4
 -7 3 8 50.89 5.1
 -7 3 8 56.19 6.5
 -7 3 8 51.49 6
 -7 3 8 49.99 5.6
 4 -7 8 54.09 5.7
 3 4 8 55.69 6.1
 3 4 8 49.1 6.7
 4 -7 8 55.49 5
 3 4 8 55.29 5.5
 -7 3 8 57.19 5.5
 8 -5 -8 232.58 18.7
 8 -5 -8 236.28 18.1
 -3 8 -8 246.58 17.7
 8 -5 -8 231.88 18.7
 -3 8 -8 242.78 19
 -5 -3 -8 244.78 18
 -3 8 -8 230.68 17.9
 8 -5 -8 240.08 18.4
 -5 -3 -8 226.48 18.4
 -5 -3 -8 244.98 18.2
 -3 8 -8 233.78 18.2
 3 -8 8 239.68 18
 -8 5 8 245.48 19.2
 5 3 8 241.18 18.1
 3 -8 8 230.18 17.9
 3 -8 8 232.08 18.1
 3 -8 8 255.87 18.7
 -8 5 8 233.48 18.4
 -8 5 8 236.98 18.2
 5 3 8 233.38 18.9
 5 -5 -8 676.73 48.5
 5 -5 -8 646.84 48.5
 -5 0 -8 642.34 48.2
 -5 0 -8 644.84 48
 0 5 -8 660.23 48.3
 0 5 -8 663.63 48.2
 0 5 -8 639.54 48.5
 0 5 -8 641.94 48.7
 5 -5 -8 679.13 48.4
 -5 5 8 704.13 48.4
 5 0 8 691.03 48.1
 5 0 8 668.43 48.2
 0 -5 8 662.73 48.3
 0 -5 8 654.03 48.6
 0 -5 8 640.64 48.4
 5 0 8 650.63 48.2
 0 -5 8 652.93 48.4
 0 -5 8 640.64 48.3
 -5 5 8 686.63 48.4
 -5 5 8 663.63 48.4
 3 2 -8 90.09 7.3
 2 -5 -8 90.39 7.3
 2 -5 -8 82.39 8
 3 2 -8 91.29 8.3
 2 -5 -8 85.29 7.8
 3 2 -8 90.19 7.9
 3 2 -8 86.89 7.7
 3 2 -8 94.69 7.5
 -3 -2 8 96.49 7.6
 -2 5 8 82.49 7.5
 5 -3 8 84.29 7.4
 -3 -2 8 91.39 7.7
 5 -3 8 82.99 7.1
 -3 -2 8 91.39 7.4
 -3 -2 8 83.99 7.8
 -2 5 8 89.39 7.4
 -2 5 8 76.59 8
 -3 -2 8 86.09 7.6
 -1 -5 -8 375.06 29.4
 6 -1 -8 380.36 30.1
 -5 6 -8 415.36 29.5
 6 -1 -8 412.16 29.5
 6 -1 -8 392.46 29.9
 -1 -5 -8 391.26 29.4
 6 -1 -8 396.06 29.4
 -6 1 8 408.86 29.7
 -6 1 8 407.36 29.5
 5 -6 8 382.76 28.9
 5 -6 8 394.46 29.5
 1 5 8 385.56 29.5
 -6 1 8 404.76 29.7
 5 -6 8 416.16 29.3
 -6 1 8 411.06 29.5
 -6 1 8 401.36 29.3
 1 5 8 381.16 29.5
 1 5 8 386.56 29.7
 -4 -5 -8 17.2 4.1
 -4 -5 -8 20.7 4.5
 -5 9 -8 23.8 3.9
 -4 -5 -8 25.8 4
 9 -4 -8 19.8 3.4
 9 -4 -8 19 6.4
 -5 9 -8 24.1 4.9
 9 -4 -8 31.7 5.6
 9 -4 -8 23.5 4
 5 -9 8 27.6 3
 -9 4 8 19.6 3.7
 5 -9 8 19.9 2.9
 4 5 8 15.4 5.6
 5 -9 8 21.8 3.8
 -9 4 8 20 2.7
 4 5 8 18.1 3.7
 5 -9 8 30.3 4.8
 -9 4 8 20 4.5
 -6 -4 -8 176.28 14.4
 10 -6 -8 193.78 14.2
 -4 10 -8 182.68 13.7
 -4 10 -8 176.68 15.7
 -6 -4 -8 179.88 14.9
 10 -6 -8 176.58 15
 -6 -4 -8 181.08 15.3
 -4 10 -8 168.78 14
 10 -6 -8 182.28 15.4
 10 -6 -8 191.68 14.7
 -4 10 -8 172.58 14.3
 6 4 8 180.48 14.4
 -10 6 8 164.88 13.8
 -10 6 8 185.48 13.7
 6 4 8 160.68 15.4
 4 -10 8 178.18 13.8
 6 4 8 185.28 15.5
 -10 6 8 185.48 16.2
 -10 6 8 192.98 14.5
 4 -10 8 176.48 14.2
 6 4 8 174.18 14.5
 4 -10 8 185.78 15.1
 -10 6 8 187.18 15
 -6 -1 -8 24.1 3.1
 -6 -1 -8 20.6 3.6
 7 -6 -8 20.9 4.2
 -1 7 -8 28.6 4.3
 -1 7 -8 26.4 3.7
 -1 7 -8 25.9 3.2
 7 -6 -8 30.4 3.4
 7 -6 -8 24 4.1
 -1 7 -8 27.8 4.9
 7 -6 -8 24.2 3.7
 -6 -1 -8 20.4 3.3
 1 -7 8 23.8 3.2
 6 1 8 17.2 4.2
 1 -7 8 27.6 6.9
 1 -7 8 24.8 3.5
 1 -7 8 21.3 4
 -7 6 8 19.9 3.4
 -7 6 8 27.3 4.4
 6 1 8 25.5 3.2
 6 1 8 20.5 2.9
 1 -7 8 28.9 3.8
 -7 6 8 27.6 3.7
 2 4 -8 14.3 3.1
 4 -6 -8 13.2 3.2
 2 4 -8 10.2 2.4
 4 -6 -8 7.6 2.5
 2 4 -8 17.7 3.7
 2 4 -8 13.1 3.7
 -6 2 -8 12 2.8
 4 -6 -8 7.6 3.4
 2 4 -8 13.9 2.5
 -4 6 8 9.5 2.7
 -2 -4 8 17.1 3.1
 6 -2 8 14.6 1.6
 -2 -4 8 11.9 3
 -2 -4 8 11 2.4
 -4 6 8 11.8 2.4
 -4 6 8 11.4 3.2
 -2 -4 8 15.1 2.8
 -2 -4 8 13 3.2
 -4 6 8 1.6 3.4
 6 -2 8 13.7 2.2
 6 -2 8 10.7 2
 1 -6 -8 2.4 2.3
 5 1 -8 3.7 2.9
 5 1 -8 2.2 1.9
 5 1 -8 -1.5 3.2
 1 -6 -8 0.9 2.8
 5 1 -8 0.4 2.1
 6 -5 8 2.9 2
 -1 6 8 1.2 2.3
 -5 -1 8 1.2 2.1
 -1 6 8 -4.8 6
 6 -5 8 4.5 2.2
 -5 -1 8 9.4 3
 -5 -1 8 1.3 3.3
 6 -5 8 3.7 1.9
 -5 -1 8 2.9 2.4
 -1 6 8 5.2 2.1
 -5 -1 8 2.2 2.9
 -1 6 8 0.8 3.5
 -6 8 -8 66.89 8.1
 8 -2 -8 81.09 8.1
 8 -2 -8 65.19 7.2
 -2 -6 -8 59.09 6.7
 8 -2 -8 69.79 6.7
 -2 -6 -8 61.19 7.5
 8 -2 -8 58.09 6.1
 -2 -6 -8 67.19 7
 6 -8 8 68.49 5.6
 -8 2 8 73.49 6.1
 -8 2 8 63.19 6.8
 2 6 8 51.59 6.9
 6 -8 8 66.69 6.8
 2 6 8 60.79 6.8
 2 6 8 73.89 6.6
 -8 2 8 55.49 6.6
 6 -8 8 65.59 5.7
 -8 2 8 72.59 6.7
 11 -5 -8 37.1 6.4
 -6 11 -8 38.5 6.8
 -6 11 -8 45.7 4.9
 11 -5 -8 46.4 7.3
 -5 -6 -8 38 5.5
 11 -5 -8 37.6 4.9
 -5 -6 -8 34.8 5.9
 -5 -6 -8 22.6 6.2
 11 -5 -8 33 5.3
 6 -11 8 39.3 4.4
 -11 5 8 41.9 5.2
 5 6 8 40.4 7.1
 5 6 8 29.9 6.9
 -11 5 8 39.3 6.6
 -11 5 8 32.5 5.7
 6 -11 8 42.9 5.7
 6 -11 8 53.19 6.3
 5 6 8 40.6 5.5
 -11 5 8 32.8 4
 6 -11 8 46 4.6
 12 -7 -8 64.49 8.7
 -7 -5 -8 57.39 7.4
 -5 12 -8 57.79 6.1
 -5 12 -8 57.59 6
 -7 -5 -8 68.89 7.1
 -7 -5 -8 50.89 7.7
 12 -7 -8 57.59 6.9
 -5 12 -8 64.19 9.2
 12 -7 -8 59.19 6.5
 -5 12 -8 69.49 6.5
 12 -7 -8 53.69 8
 5 -12 8 61.99 6.5
 -12 7 8 65.59 8.9
 7 5 8 62.49 7
 5 -12 8 53.39 7.7
 -12 7 8 66.49 6.7
 -12 7 8 60.79 7.3
 7 5 8 47 8.7
 7 5 8 57.39 8.9
 -2 9 -8 11.6 4
 -7 -2 -8 8.4 2.9
 -7 -2 -8 2.5 3.5
 9 -7 -8 6.5 2.8
 9 -7 -8 3.7 3.2
 9 -7 -8 14.6 4.6
 -2 9 -8 6.8 3.5
 -7 -2 -8 10.3 3.7
 -2 9 -8 14.5 2.7
 -2 9 -8 10.8 4.7
 7 2 8 5.6 4.4
 7 2 8 10.7 4.6
 -9 7 8 16.4 3.2
 -9 7 8 12 4.3
 2 -9 8 2.9 3.5
 2 -9 8 8.7 3
 -9 7 8 6.7 3.4
 7 2 8 14.6 3.1
 -9 7 8 4.4 2.9
 2 -9 8 14.2 3
 7 2 8 8.9 2.6
 2 -9 8 16.6 4
 6 -7 -8 116.29 10.3
 6 -7 -8 124.69 9.7
 1 6 -8 106.09 9.8
 1 6 -8 106.59 10.2
 1 6 -8 100.69 9.2
 6 -7 -8 118.39 9.8
 6 -7 -8 111.49 9.2
 -7 1 -8 110.19 9.7
 1 6 -8 113.59 10.6
 7 -1 8 110.19 9.4
 -6 7 8 114.89 9.8
 7 -1 8 114.09 8.8
 -1 -6 8 113.09 9.7
 7 -1 8 119.79 9.1
 -6 7 8 116.19 9.5
 -1 -6 8 100.09 9.5
 -1 -6 8 104.49 9.4
 -1 -6 8 106.29 9.7
 -6 7 8 123.89 9.2
 4 3 -8 42.7 5.3
 3 -7 -8 42.1 4.4
 4 3 -8 33.8 4.1
 3 -7 -8 42.7 5
 4 3 -8 54.19 8.4
 4 3 -8 38.4 4.3
 4 3 -8 34.5 5
 -3 7 8 32.8 4.2
 -3 7 8 41.3 5.1
 -4 -3 8 32.5 4.5
 -4 -3 8 26.8 4.9
 -3 7 8 38.6 4.3
 -4 -3 8 40.7 4.9
 7 -4 8 40.5 4.5
 -4 -3 8 33.5 4.2
 7 -4 8 35.1 4.2
 -4 -3 8 45.7 4.9
 -3 7 8 30.1 4.9
 7 0 -8 483.45 37
 7 0 -8 484.25 36.9
 7 0 -8 506.95 37.1
 7 0 -8 490.45 37.2
 7 0 -8 487.35 37.5
 0 -7 -8 504.85 37.1
 7 -7 8 517.45 36.8
 -7 0 8 507.25 37.4
 0 7 8 513.65 37.1
 7 -7 8 505.45 37
 0 7 8 467.65 37.4
 -7 0 8 500.75 37.1
 0 7 8 499.05 37.3
 0 7 8 504.85 37.1
 -7 0 8 506.95 37.1
 -7 0 8 520.05 37
 -3 -7 -8 43.3 6.1
 10 -3 -8 62.09 7.5
 -7 10 -8 60.79 6.8
 10 -3 -8 67.09 6.6
 -3 -7 -8 56.69 6.8
 -3 -7 -8 54.49 6.1
 10 -3 -8 45 6.7
 10 -3 -8 50.39 5.5
 -10 3 8 46.7 5.5
 -10 3 8 44 6.7
 7 -10 8 63.99 6.4
 -10 3 8 62.49 6.1
 3 7 8 46.4 7.4
 3 7 8 52.49 6.1
 7 -10 8 56.19 5
 7 -10 8 47 5.2
 3 7 8 49.6 7.1
 -6 -7 -8 10.1 6.5
 13 -6 -8 10.3 7.4
 -7 13 -8 10 7.4
 13 -6 -8 5.3 6.2
 13 -6 -8 6 3.9
 13 -6 -8 4.9 4.1
 -6 -7 -8 15.7 5.5
 -6 -7 -8 4.1 6.4
 6 7 8 16.1 5.7
 6 7 8 22.4 7.8
 -13 6 8 13.2 4.5
 7 -13 8 7.8 3.7
 6 7 8 21.3 7.8
 7 -13 8 7.6 6.4
 -13 6 8 9 7
 7 -13 8 -4.9 5.4
 -13 6 8 2.8 5.5
 14 -8 -8 100.29 10.8
 -8 -6 -8 63.69 10.3
 -6 14 -8 84.49 7.7
 -6 14 -8 109.49 12.4
 -6 14 -8 87.69 8.8
 -8 -6 -8 80.99 10.5
 -6 14 -8 84.49 8.7
 14 -8 -8 86.79 9.9
 14 -8 -8 102.49 11.6
 14 -8 -8 87.39 10.7
 -8 -6 -8 98.09 9.8
 8 6 8 76.49 11.6
 6 -14 8 91.99 9.3
 -14 8 8 97.19 9.6
 6 -14 8 104.49 11.3
 8 6 8 83.29 11.7
 6 -14 8 98.39 10.2
 -8 -3 -8 74.29 6.8
 11 -8 -8 59.59 7.8
 11 -8 -8 66.39 7.2
 11 -8 -8 68.99 7.4
 -3 11 -8 59.39 6.6
 11 -8 -8 58.69 7.7
 -3 11 -8 62.89 6.9
 -3 11 -8 68.19 8.7
 -3 11 -8 69.19 7.1
 -8 -3 -8 56.29 7.8
 3 -11 8 74.49 8.2
 3 -11 8 60.99 7.3
 -11 8 8 53.89 6.5
 -11 8 8 59.99 6.3
 3 -11 8 62.79 7.3
 -11 8 8 61.59 7.4
 8 3 8 61.99 8.3
 8 3 8 73.29 8.5
 8 3 8 63.69 7.7
 8 3 8 68.99 7.4
 0 8 -8 0.1 4.4
 0 8 -8 3.4 2.8
 8 -8 -8 0.4 3.6
 -8 0 -8 0.6 3.6
 -8 0 -8 1.9 2.4
 8 -8 -8 3 2.6
 -8 0 -8 3.1 1.8
 8 -8 -8 -0.5 2.8
 0 8 -8 1.9 4.1
 0 -8 8 5.6 3.4
 -8 8 8 1.9 4.1
 -8 8 8 3.6 2.8
 0 -8 8 2.8 3.1
 8 0 8 0.3 3.8
 -8 8 8 6.3 3.4
 -8 8 8 6.3 2.9
 8 0 8 5.9 2.3
 8 0 8 2.9 4.7
 8 0 8 6.6 2.3
 0 -8 8 3 2.8
 3 5 -8 50.09 6.1
 3 5 -8 31.9 5.5
 5 -8 -8 35.9 5.2
 3 5 -8 44.8 4.8
 -8 3 -8 45.9 5.1
 3 5 -8 34.9 5.2
 3 5 -8 47.3 5.6
 5 -8 -8 44.7 5
 5 -8 -8 40.5 4.7
 -5 8 8 51.39 5.8
 -5 8 8 43.6 5.5
 -5 8 8 42.6 4.8
 -3 -5 8 38.5 5.3
 -3 -5 8 43.2 5.1
 8 -3 8 38.4 4.7
 -5 8 8 50.39 5.5
 -3 -5 8 39.7 4.9
 -3 -5 8 37.7 5.2
 8 -3 8 44.1 4.8
 8 -3 8 55.19 4
 6 2 -8 105.79 9.4
 2 -8 -8 108.49 9
 6 2 -8 99.99 8.6
 6 2 -8 114.89 9.6
 2 -8 -8 98.29 9.4
 6 2 -8 109.09 9.6
 6 2 -8 90.39 9
 -2 8 8 95.99 9.6
 -2 8 8 99.69 9.5
 -6 -2 8 105.19 9.9
 8 -6 8 96.59 8.5
 -2 8 8 108.29 8.7
 -6 -2 8 107.99 9
 8 -6 8 108.09 8.7
 -2 8 8 95.49 8.8
 -6 -2 8 97.99 8.8
 -6 -2 8 99.09 8.9
 8 -6 8 89.09 8.5
 9 -1 -8 3.1 4.3
 -1 -8 -8 -0.1 4.3
 9 -1 -8 4 3.1
 -1 -8 -8 6.1 4.1
 -1 -8 -8 -0.1 3.1
 9 -1 -8 3.9 2.5
 9 -1 -8 2.2 5.3
 1 8 8 -4 4.9
 -9 1 8 0.9 2.9
 8 -9 8 6.1 3.1
 -9 1 8 7 4.7
 1 8 8 6.4 5.1
 8 -9 8 4.9 1.8
 8 -9 8 3.6 2.2
 -9 1 8 5.3 3.9
 -9 1 8 0.7 2.5
 1 8 8 -4 3
 8 -9 8 5.3 2.4
 12 -4 -8 90.89 9.2
 -8 12 -8 84.59 9.4
 12 -4 -8 85.89 8.6
 -4 -8 -8 92.19 9.7
 12 -4 -8 83.89 9.3
 -4 -8 -8 83.79 9.4
 -4 -8 -8 99.79 11.1
 12 -4 -8 96.99 10.8
 4 8 8 82.59 10.3
 8 -12 8 69.59 6.8
 -12 4 8 80.69 8.8
 -12 4 8 72.79 8.8
 4 8 8 93.79 9
 -12 4 8 96.99 10
 4 8 8 66.09 9.7
 8 -12 8 74.49 7.7
 8 -12 8 82.89 9
 -7 -8 -8 77.89 10.9
 -8 15 -8 99.29 12.5
 -7 -8 -8 79.89 11.1
 15 -7 -8 100.69 11.6
 15 -7 -8 77.29 11
 -7 -8 -8 71.59 10
 15 -7 -8 99.29 12.6
 -15 7 8 95.59 10.2
 8 -15 8 94.49 10.3
 7 8 8 69.49 12
 8 -15 8 98.49 10.1
 7 8 8 78.49 10.9
 8 -15 8 115.99 11.7
 -15 7 8 64.59 9.9
 7 8 8 59.99 11.8
 16 -9 -8 46.7 7.7
 16 -9 -8 62.99 12
 -9 -7 -8 49.7 10.6
 16 -9 -8 53.59 7.7
 -9 -7 -8 32.5 9.8
 -9 -7 -8 61.09 9.3
 16 -9 -8 46.9 10.5
 7 -16 8 43.1 9.5
 7 -16 8 61.29 10.4
 -16 9 8 55.09 6.9
 7 -16 8 58.69 7.9
 9 7 8 60.19 13.6
 9 7 8 28.8 12.1
 -4 13 -8 82.29 8
 13 -9 -8 79.99 8.9
 13 -9 -8 66.79 7.5
 -4 13 -8 76.09 7.6
 -4 13 -8 83.99 10.6
 -4 13 -8 73.29 8
 13 -9 -8 74.49 9.4
 -9 -4 -8 53.49 8.9
 -9 -4 -8 80.19 8
 -9 -4 -8 63.19 8.9
 13 -9 -8 76.29 9.1
 -13 9 8 64.19 8.6
 4 -13 8 70.19 8.7
 9 4 8 63.89 7.8
 9 4 8 60.29 10.2
 4 -13 8 89.19 9.7
 9 4 8 60.29 8.1
 4 -13 8 79.49 8
 9 4 8 52.59 9.6
 -13 9 8 76.79 8.3
 -9 -1 -8 60.99 6.4
 10 -9 -8 80.39 8.2
 -1 10 -8 59.69 8.3
 -9 -1 -8 59.09 6.4
 -9 -1 -8 54.69 7.1
 10 -9 -8 78.39 7.8
 -1 10 -8 68.09 7.6
 10 -9 -8 63.49 7.2
 -1 10 -8 67.99 7.2
 -1 10 -8 56.29 7.2
 10 -9 -8 61.39 7.1
 1 -10 8 61.09 7.8
 9 1 8 68.99 8
 1 -10 8 64.69 7.3
 9 1 8 61.59 7.7
 -10 9 8 63.89 7.4
 1 -10 8 92.99 8.6
 9 1 8 67.09 7.3
 9 1 8 69.89 7.3
 1 -10 8 62.19 7.3
 -10 9 8 68.59 7.5
 -10 9 8 66.89 7.3
 -10 9 8 63.89 7.1
 2 7 -8 23.5 3.9
 7 -9 -8 25.3 3.9
 7 -9 -8 32.8 4.7
 -9 2 -8 26 4.5
 7 -9 -8 18.4 4.5
 2 7 -8 16.9 5.2
 2 7 -8 18.2 4.6
 7 -9 -8 26.8 4.3
 2 7 -8 29.4 5.8
 9 -2 8 26.5 4.3
 -7 9 8 26 4.9
 -2 -7 8 27.6 4
 -2 -7 8 28.2 4.7
 -7 9 8 30.4 4.2
 -7 9 8 28.7 5.2
 -7 9 8 25.6 3.7
 -2 -7 8 29 4.5
 9 -2 8 26.7 3.2
 -2 -7 8 32.3 4.9
 9 -2 8 29 3.4
 4 -9 -8 268.27 20
 4 -9 -8 247.68 20.2
 5 4 -8 256.47 19.8
 5 4 -8 265.47 20.1
 5 4 -8 268.27 20.6
 5 4 -8 231.78 20.1
 -4 9 8 277.27 20.1
 9 -5 8 268.17 19.7
 -4 9 8 257.37 20.8
 -4 9 8 263.97 19.5
 -5 -4 8 268.87 20
 -5 -4 8 245.38 20.1
 -4 9 8 255.17 20.6
 -5 -4 8 249.18 20.3
 8 1 -8 -0.6 3.8
 8 1 -8 3.3 5.2
 8 1 -8 11.6 3.3
 8 1 -8 -0.4 2.5
 1 -9 -8 6.2 3.2
 8 1 -8 6.5 4.4
 -8 -1 8 8.1 4.4
 -8 -1 8 7.9 4.2
 -8 -1 8 1.1 3
 9 -8 8 4.5 3
 -1 9 8 -0.4 3.1
 -1 9 8 6.2 5.2
 -1 9 8 3 3.2
 -8 -1 8 3.6 3.1
 9 -8 8 -0.4 2.3
 -1 9 8 -1.8 4.8
 9 -8 8 -1 2.6
 11 -2 -8 58.09 6.6
 -2 -9 -8 84.89 8.5
 -2 -9 -8 74.39 8.2
 11 -2 -8 60.89 8
 -2 -9 -8 61.79 7.9
 -9 11 -8 77.99 7.8
 11 -2 -8 70.19 8.2
 11 -2 -8 59.19 8.9
 -11 2 8 55.49 8
 9 -11 8 60.89 5.9
 2 9 8 71.99 9.3
 9 -11 8 60.29 6.1
 9 -11 8 76.09 7.4
 -11 2 8 57.09 7
 2 9 8 81.09 9.1
 -11 2 8 62.19 6.5
 -11 2 8 63.99 7.9
 2 9 8 62.99 7.2
 9 -11 8 62.89 6.3
 -9 14 -8 5.1 7.4
 -5 -9 -8 -4.7 7.4
 14 -5 -8 0.5 7.2
 -5 -9 -8 9.7 6.3
 14 -5 -8 4.5 5
 -5 -9 -8 -9.9 7
 14 -5 -8 -3.4 4.5
 14 -5 -8 3.6 8.5
 5 9 8 -1.8 8.1
 -14 5 8 -1.6 6.2
 5 9 8 9.2 5.7
 5 9 8 -10 7.5
 9 -14 8 2.4 9
 9 -14 8 -4.4 6.2
 -14 5 8 6.4 5
 9 -14 8 1.9 3.8
 -9 17 -8 25.5 20.5
 17 -8 -8 10.1 6.5
 17 -8 -8 19.1 11.5
 17 -8 -8 12 7.1
 -8 -9 -8 34.4 10.4
 -8 -9 -8 17.1 13.5
 17 -8 -8 12.1 12.4
 -17 8 8 23 9.1
 8 9 8 53.79 10
 -17 8 8 25.8 6.7
 9 -17 8 25 6.9
 9 -17 8 36 9.6
 9 -17 8 31.8 10.2
 -10 -8 -8 4.1 13.6
 -10 -8 -8 31 11.5
 18 -10 -8 21.9 8.1
 18 -10 -8 5.4 13.1
 -10 -8 -8 -1.2 23
 18 -10 -8 -0.7 7.5
 -18 10 8 12.8 10.7
 8 -18 8 19.2 11.8
 8 -18 8 6.8 10.8
 10 8 8 -4.3 11.3
 -18 10 8 8.8 6.1
 8 -18 8 0 7.8
 -10 -5 -8 -4.2 7.9
 -5 15 -8 0.7 3.8
 -5 15 -8 -4.5 5.3
 15 -10 -8 0.4 8.4
 15 -10 -8 -6 5.2
 -10 -5 -8 -0.5 6.3
 -10 -5 -8 0 7.7
 15 -10 -8 2.7 8.9
 15 -10 -8 -4.4 5.8
 10 5 8 0.6 9
 10 5 8 1.1 6.7
 5 -15 8 6.6 8.8
 5 -15 8 2.3 5.7
 10 5 8 7.7 6.5
 10 5 8 1 9.9
 -15 10 8 -7.8 4.6
 -15 10 8 1.5 8.2
 5 -15 8 -6.8 7
 -2 12 -8 90.49 9
 -2 12 -8 65.89 10.1
 12 -10 -8 89.89 10.1
 12 -10 -8 70.09 9.3
 -2 12 -8 82.69 8.6
 -10 -2 -8 81.49 8.1
 -10 -2 -8 84.39 8.3
 -2 12 -8 80.49 9.6
 12 -10 -8 81.79 8.7
 12 -10 -8 84.19 8.7
 -10 -2 -8 57.49 8.8
 10 2 8 67.29 10
 -12 10 8 74.29 8.1
 2 -12 8 89.69 9.2
 -12 10 8 81.09 8.5
 10 2 8 77.59 8.7
 10 2 8 69.89 8
 2 -12 8 96.79 10.1
 2 -12 8 75.79 9
 10 2 8 62.89 9.3
 2 -12 8 71.69 8.9
 -12 10 8 80.99 8.8
 9 -10 -8 25.5 4.7
 9 -10 -8 24 4.2
 1 9 -8 30.2 6.7
 1 9 -8 15.9 5.1
 -10 1 -8 16.8 4.9
 1 9 -8 23.7 4.6
 9 -10 -8 15.1 4.5
 1 9 -8 22.1 6
 9 -10 -8 15.3 5.6
 10 -1 8 21.1 6.8
 -1 -9 8 13.7 4.8
 -1 -9 8 20.6 5.6
 -1 -9 8 22 4.4
 -9 10 8 22.2 3.9
 10 -1 8 21.3 3.7
 -9 10 8 21.4 5.2
 -9 10 8 22 4.9
 -1 -9 8 23.8 5.5
 -9 10 8 14.6 4
 10 -1 8 20.4 3.7
 6 -10 -8 24.5 3.6
 -10 4 -8 18.7 5.7
 6 -10 -8 29.1 5.3
 4 6 -8 14.8 5.2
 4 6 -8 29.8 4.2
 4 6 -8 21.8 4.2
 4 6 -8 21.8 5
 4 6 -8 18.2 5.4
 -4 -6 8 25.3 5.2
 -4 -6 8 16.2 4
 10 -4 8 19.5 2.5
 -6 10 8 15 5
 -4 -6 8 26.7 5.4
 10 -4 8 24.1 3.7
 -6 10 8 20.2 3.9
 -6 10 8 15.5 6.4
 -6 10 8 23.5 3.5
 10 -4 8 21 3.4
 -4 -6 8 21 5
 7 3 -8 105.19 11.9
 7 3 -8 114.69 12.5
 3 -10 -8 125.19 12
 7 3 -8 127.29 10.7
 3 -10 -8 116.29 10.5
 7 3 -8 102.89 11.5
 7 3 -8 123.59 10.4
 -7 -3 8 118.59 11.1
 10 -7 8 122.19 10.1
 -3 10 8 115.99 10.1
 -7 -3 8 120.19 10.7
 10 -7 8 130.09 10.4
 10 -7 8 132.29 10.7
 -3 10 8 125.09 10.7
 -3 10 8 125.49 12.4
 -7 -3 8 118.39 12.1
 -3 10 8 122.49 11.7
 -7 -3 8 121.59 10.9
 0 -10 -8 9.2 5.3
 10 0 -8 14.3 5.5
 10 0 -8 18 4.8
 10 0 -8 22.3 6.9
 10 0 -8 22.6 3.9
 0 -10 -8 13.8 5.5
 10 0 -8 11 3.9
 0 -10 -8 18.6 4.6
 -10 0 8 21.9 3.9
 10 -10 8 18.5 3.3
 10 -10 8 17.9 2.6
 -10 0 8 19.3 5.6
 10 -10 8 21.4 4.1
 0 10 8 19.2 4.8
 -10 0 8 15.4 5.5
 0 10 8 20.6 4.7
 -10 0 8 12.2 4
 10 -10 8 17.3 3.4
 0 10 8 14.9 6.6
 0 10 8 11.8 6.6
 10 -10 8 15.4 4.3
 13 -3 -8 9.2 4.4
 13 -3 -8 19.2 8.1
 -3 -10 -8 11.3 6.7
 -3 -10 -8 10.2 5.9
 13 -3 -8 14.2 6.7
 -3 -10 -8 1.3 6.8
 -10 13 -8 4.2 7
 -13 3 8 4 2.9
 10 -13 8 12.3 5
 10 -13 8 7 4.8
 -13 3 8 3.4 6.2
 3 10 8 9.1 7.8
 -13 3 8 3.6 4.8
 10 -13 8 11.7 5.3
 -13 3 8 -0.5 11.4
 10 -13 8 6.1 3.4
 -6 -10 -8 44.3 9.5
 16 -6 -8 34 6.8
 16 -6 -8 34.9 12
 16 -6 -8 23.3 10.5
 -10 16 -8 28.7 10.2
 16 -6 -8 24.4 7.2
 6 10 8 22.9 15.7
 6 10 8 46.7 8.9
 10 -16 8 38.1 9
 -16 6 8 37.3 6.8
 10 -16 8 32.8 6.3
 -16 6 8 31.4 8.5
 6 10 8 35.1 13.5
 10 -16 8 40.6 13.5
 -9 -10 -8 21.5 13.8
 19 -9 -8 20.6 8.9
 19 -9 -8 12.8 9.9
 10 -19 8 3.9 13.4
 10 -19 8 -1.2 11.6
 9 10 8 -0.9 13.3
 -19 9 8 17.8 7.5
 10 -19 8 11.5 9.1
 -11 -9 -8 18.1 15.7
 20 -11 -8 -1.7 10.1
 20 -11 -8 4.9 10.7
 9 -20 8 -7.5 15.5
 9 -20 8 22.9 11.4
 11 9 8 -14.9 16.1
 17 -11 -8 17.6 11
 -11 -6 -8 30.9 8.8
 17 -11 -8 -16.8 6.7
 17 -11 -8 11.4 6.7
 -11 -6 -8 11.8 9.8
 17 -11 -8 -7.5 11.2
 -6 17 -8 0.7 5
 -11 -6 -8 -1.2 14
 -6 17 -8 0.8 9.3
 11 6 8 4.8 12
 6 -17 8 7.9 11.4
 6 -17 8 3.2 7.8
 -17 11 8 -1.7 12.8
 -17 11 8 -2.2 5.3
 6 -17 8 -0.2 10.2
 11 6 8 -4 7.9
 14 -11 -8 5.2 7.1
 -11 -3 -8 8 7.8
 -3 14 -8 25.7 6.9
 -11 -3 -8 9.4 5.4
 -3 14 -8 21.3 7
 -3 14 -8 19.5 5.2
 14 -11 -8 13.1 5.3
 -11 -3 -8 14.8 7.2
 14 -11 -8 16.1 7.8
 3 -14 8 20.3 6.2
 -14 11 8 10.3 4.6
 3 -14 8 19.8 7.2
 11 3 8 4.6 9
 11 3 8 24.2 8.4
 11 3 8 31.2 6.4
 11 3 8 11.7 5.9
 3 -14 8 8.5 12.2
 -14 11 8 9.1 7
 3 -14 8 18.1 7.7
 -11 0 -8 22.1 6.3
 11 -11 -8 28.5 5.3
 0 11 -8 12.6 7.5
 11 -11 -8 22 4.8
 0 11 -8 15.7 6.1
 0 11 -8 16.5 4.9
 -11 0 -8 21.4 3.9
 11 -11 -8 12.9 6.4
 11 -11 -8 22 5.4
 -11 0 -8 32.8 3.4
 0 11 -8 17.5 6.7
 -11 11 8 17.5 5.2
 0 -11 8 32.2 5.9
 -11 11 8 24.4 4.5
 0 -11 8 12.6 6.1
 0 -11 8 12.8 5.7
 11 0 8 13.8 4.4
 11 0 8 19.7 4.3
 0 -11 8 19.9 5.1
 11 0 8 22.2 6.2
 11 0 8 29 6.7
 3 8 -8 -6.2 4.9
 -11 3 -8 -3.3 4.4
 3 8 -8 -2.8 3.6
 8 -11 -8 1.9 3.9
 3 8 -8 0.1 5.8
 8 -11 -8 -1.1 5.1
 8 -11 -8 2.4 3.3
 3 8 -8 1.6 5.7
 11 -3 8 0.3 4.3
 -8 11 8 -2 3.7
 -8 11 8 -1.8 5
 -8 11 8 -8.7 5
 -3 -8 8 3.9 4.8
 -3 -8 8 -2.8 4.5
 11 -3 8 1.4 3.1
 -3 -8 8 0.6 4.9
 -8 11 8 -2.3 2.7
 -3 -8 8 -5.1 3.7
 11 -3 8 1.8 2.5
 6 5 -8 148.29 14.5
 6 5 -8 146.39 14.3
 6 5 -8 130.49 13.8
 5 -11 -8 141.39 13.8
 5 -11 -8 172.38 13
 6 5 -8 152.78 13.1
 6 5 -8 146.19 12.7
 -6 -5 8 155.78 14.6
 11 -6 8 148.09 12
 -5 11 8 149.79 12.2
 -5 11 8 160.08 14.5
 11 -6 8 169.38 13
 -6 -5 8 158.48 13.6
 -6 -5 8 146.69 12.9
 11 -6 8 171.98 12.4
 -5 11 8 149.09 13
 -6 -5 8 149.99 13.5
 -5 11 8 152.38 14.3
 11 -6 8 152.58 11.5
 2 -11 -8 189.08 16.2
 9 2 -8 188.68 17.1
 9 2 -8 188.28 16.5
 9 2 -8 191.08 17.2
 9 2 -8 195.58 17.5
 9 2 -8 187.08 15.9
 11 -9 8 199.38 15.7
 -9 -2 8 195.18 17.8
 -9 -2 8 189.68 17.1
 -9 -2 8 205.08 16.3
 11 -9 8 204.78 15.9
 -2 11 8 207.38 15.9
 -2 11 8 209.78 16.4
 -2 11 8 200.38 17.5
 11 -9 8 223.98 16.7
 -9 -2 8 198.28 16.3
 -2 11 8 206.18 17.8
 12 -1 -8 -1.1 6.4
 -1 -11 -8 3.2 6.1
 12 -1 -8 4 7.3
 12 -1 -8 -5.1 3.8
 -1 -11 -8 -6.1 6
 12 -1 -8 -0.1 3.9
 -1 -11 -8 -3.6 4.8
 11 -12 8 0 4.1
 -12 1 8 -7.3 4.6
 -12 1 8 0.9 6.2
 11 -12 8 -1.7 5
 1 11 8 -1.9 4.8
 -12 1 8 -2.5 3.1
 11 -12 8 -0.8 2.6
 -12 1 8 1.4 5.5
 11 -12 8 0.5 2.6
 11 -12 8 2.2 4.4
 -4 -11 -8 16.9 8.2
 15 -4 -8 12.9 5.9
 -4 -11 -8 -0.7 8
 15 -4 -8 2.5 9.1
 15 -4 -8 19.2 10.7
 -11 15 -8 9 8.4
 15 -4 -8 9.1 5.8
 11 -15 8 -3.9 7.1
 -15 4 8 7.6 7.7
 -15 4 8 12.2 6.2
 11 -15 8 12.1 4.5
 4 11 8 16.5 9.8
 4 11 8 21.9 7.5
 18 -7 -8 -8.2 8
 18 -7 -8 2.2 8.5
 -7 -11 -8 10.9 11.2
 -11 18 -8 1.2 12.7
 -18 7 8 3.4 10.1
 -18 7 8 -0.1 7.3
 11 -18 8 3 9.3
 11 -18 8 -5.6 9.8
 7 11 8 20.1 10.9
 11 -18 8 6.6 10.7
 19 -12 -8 4 14.3
 19 -12 -8 4.8 8.7
 19 -12 -8 21.6 10.7
 -12 -7 -8 0.6 13.3
 7 -19 8 8.5 9.7
 7 -19 8 -3.7 15.8
 -12 -4 -8 -0.9 8.3
 16 -12 -8 4.5 9.4
 16 -12 -8 -4.4 9.4
 -4 16 -8 -7.5 7.4
 16 -12 -8 2.2 6.2
 -4 16 -8 -10.3 5.5
 -12 -4 -8 -6.2 7.1
 -4 16 -8 6.4 8.3
 16 -12 -8 -11.9 8
 12 4 8 14.1 7.9
 4 -16 8 3.3 7.6
 4 -16 8 11.2 10.7
 -16 12 8 -0.3 8.9
 4 -16 8 -1.3 9.7
 -16 12 8 -2.6 4.9
 12 4 8 13.9 10.8
 12 4 8 4.9 11.8
 12 4 8 10.8 7.3
 -1 13 -8 28 7.7
 -1 13 -8 26 6.1
 -12 -1 -8 22.7 5.6
 13 -12 -8 17.6 6.5
 -1 13 -8 18.1 7.5
 -12 -1 -8 23.2 4.6
 -12 -1 -8 28.2 7.8
 13 -12 -8 23.8 5.5
 13 -12 -8 19.5 8
 13 -12 -8 20.3 9.5
 1 -13 8 48.4 9.3
 -13 12 8 20.9 5.6
 12 1 8 29.4 6
 12 1 8 33.5 6.3
 12 1 8 21.4 8
 1 -13 8 14.9 7.2
 -13 12 8 25.3 4.9
 1 -13 8 15.5 7.3
 12 1 8 38.9 9
 2 10 -8 6 7.2
 -12 2 -8 6.7 6
 10 -12 -8 7.6 5.2
 2 10 -8 5.9 7.1
 10 -12 -8 11.8 6.3
 10 -12 -8 5.2 4.1
 2 10 -8 4.9 4.8
 2 10 -8 13.1 6.4
 10 -12 -8 7.6 4.7
 -2 -10 8 6.9 5.6
 12 -2 8 6.1 4.2
 12 -2 8 10.4 4
 -10 12 8 5.5 5.8
 -2 -10 8 1 5.6
 12 -2 8 6.1 5.9
 12 -2 8 10.3 5.3
 -2 -10 8 14.4 6.1
 -2 -10 8 7.2 4.6
 -10 12 8 3.3 4.2
 7 -12 -8 22.7 6.2
 5 7 -8 3.6 7
 5 7 -8 15.9 5.8
 5 7 -8 7.9 4.6
 7 -12 -8 23 4.6
 -12 5 -8 24.3 6.2
 5 7 -8 19.7 4.6
 5 7 -8 20.4 7.1
 -7 12 8 15.2 3.5
 -7 12 8 20.1 6.4
 -5 -7 8 29.5 5.8
 -5 -7 8 23.4 6.2
 -7 12 8 23.2 6
 12 -5 8 25 3.2
 -5 -7 8 8.5 5.4
 -5 -7 8 20.9 5
 12 -5 8 18 4
 -7 12 8 16.5 4.6
 12 -5 8 23.9 4.5
 4 -12 -8 186.58 14.7
 8 4 -8 187.38 15.8
 4 -12 -8 160.98 16
 8 4 -8 153.78 16.1
 8 4 -8 172.28 15
 8 4 -8 166.98 16.1
 -8 -4 8 158.18 15.4
 -8 -4 8 180.48 14.9
 12 -8 8 164.48 13.4
 -4 12 8 195.68 14.9
 -4 12 8 174.98 16.7
 12 -8 8 177.58 13.9
 -8 -4 8 174.08 15.1
 12 -8 8 166.28 12.9
 -4 12 8 171.88 16.9
 -4 12 8 169.58 13.8
 -8 -4 8 160.18 16.6
 12 -8 8 188.08 15
 1 -12 -8 10.8 4.8
 11 1 -8 5.4 5.6
 1 -12 -8 -1.3 6.2
 11 1 -8 4.8 3.9
 11 1 -8 2.1 4
 11 1 -8 5.4 6.5
 -11 -1 8 11.8 6
 12 -11 8 4.8 3.6
 -1 12 8 3 6.8
 -1 12 8 -3.8 5
 12 -11 8 -2.1 5.2
 -1 12 8 5.8 7.2
 -11 -1 8 9 5
 -11 -1 8 5.5 4.3
 12 -11 8 -2.1 3.8
 -11 -1 8 -0.2 6.1
 12 -11 8 -4.5 3.3
 -1 12 8 5.5 4.6
 12 -11 8 5.2 2.5
 14 -2 -8 4.9 6.1
 -2 -12 -8 4 7.7
 -2 -12 -8 10 6.9
 14 -2 -8 9.5 8.4
 14 -2 -8 12 5.8
 14 -2 -8 -2.5 10
 12 -14 8 3.8 5.9
 -14 2 8 18.1 7.6
 -14 2 8 8.1 3.6
 -14 2 8 8.6 6.7
 2 12 8 7.8 6.7
 12 -14 8 -0.1 3.7
 17 -5 -8 3.8 7.9
 -5 -12 -8 23.9 10.2
 -12 17 -8 18.2 10.7
 17 -5 -8 -0.2 7.9
 -5 -12 -8 5.8 12.1
 -17 5 8 8.3 7.6
 12 -17 8 10.8 6.2
 -17 5 8 12 9.1
 5 12 8 -4.2 9.5
 20 -8 -8 -5.4 11.8
 -8 -12 -8 50.89 17.4
 20 -8 -8 13.1 11.5
 8 12 8 43.1 15.5
 12 -20 8 25.1 10.4
 12 -20 8 4.2 13.9
 12 -20 8 25 22.2
 -5 18 -8 -11.8 11
 18 -13 -8 -7.8 8.4
 18 -13 -8 -5.9 12
 -13 -5 -8 -5 10.1
 -5 18 -8 -4.2 7.1
 -13 -5 -8 8.9 10.6
 18 -13 -8 -5.2 7.6
 -18 13 8 -9.9 7
 5 -18 8 -41.6 15
 13 5 8 -3.5 9.5
 13 5 8 -5.1 15.5
 13 5 8 8 10.3
 5 -18 8 0.8 9.1
 -13 -2 -8 11.9 9.4
 -2 15 -8 10.7 8.6
 -13 -2 -8 8.6 5.5
 15 -13 -8 10.2 9.3
 15 -13 -8 12.3 7.3
 15 -13 -8 4.5 6.2
 -2 15 -8 3.1 8.4
 -2 15 -8 -3 6.5
 15 -13 -8 13.4 7.8
 13 2 8 8.4 7.7
 -15 13 8 6.5 7.9
 2 -15 8 17.2 9.1
 13 2 8 6.3 9.5
 2 -15 8 27 10.8
 2 -15 8 11.5 12
 -15 13 8 3.1 4.9
 13 2 8 -3.9 10
 13 2 8 16.3 7.5
 2 -15 8 7.4 7.4
 12 -13 -8 117.09 11.4
 12 -13 -8 82.29 11
 12 -13 -8 105.49 11.8
 1 12 -8 105.99 12.5
 1 12 -8 80.39 11.6
 -13 1 -8 126.29 14.6
 1 12 -8 110.59 11.1
 12 -13 -8 117.79 13.5
 -1 -12 8 83.89 11.5
 13 -1 8 111.99 12
 13 -1 8 120.69 12.2
 -1 -12 8 107.19 11.9
 -12 13 8 107.59 12.5
 -1 -12 8 92.79 11.4
 13 -1 8 131.69 11.1
 -12 13 8 92.59 11
 -12 13 8 125.19 10.9
 -1 -12 8 129.59 14.4
 -13 4 -8 11.2 7
 9 -13 -8 -0.5 4.4
 9 -13 -8 -9.5 6.7
 4 9 -8 -2.8 6.1
 4 9 -8 -5.3 4.7
 4 9 -8 7.2 8.2
 4 9 -8 4.9 7.6
 -4 -9 8 -1.9 5.1
 -4 -9 8 -0.4 6.6
 -4 -9 8 -2.1 6.5
 -9 13 8 -4.9 4.6
 -9 13 8 1.7 2.8
 -4 -9 8 6.6 4.5
 13 -4 8 -1.6 5
 13 -4 8 0.1 4
 13 -4 8 -1.9 3.6
 -9 13 8 -0.3 5.8
 -9 13 8 -5.4 6.6
 7 6 -8 76.59 10.4
 6 -13 -8 98.79 10.2
 7 6 -8 84.49 11.4
 7 6 -8 103.49 10.8
 7 6 -8 84.59 9.7
 7 6 -8 107.99 11.8
 6 -13 -8 97.39 10.6
 -6 13 8 113.29 11.5
 13 -7 8 98.69 8.9
 -6 13 8 114.19 10.9
 -7 -6 8 76.59 9.8
 13 -7 8 103.59 10.2
 -7 -6 8 110.19 10.4
 13 -7 8 100.29 8.1
 -6 13 8 106.39 8.7
 -7 -6 8 76.89 10.2
 -6 13 8 100.69 11.6
 13 -7 8 101.49 9.5
 -7 -6 8 94.09 10.6
 10 3 -8 29.8 7.5
 -3 13 8 25.1 4.7
 13 -10 8 25.6 5.8
 -3 13 8 17.3 8.1
 -10 -3 8 19.7 5.7
 -10 -3 8 24.7 7
 -3 13 8 21.6 6
 13 -10 8 22.3 3.1
 -10 -3 8 25.7 5.9
 -3 13 8 20.3 7.8
 -10 -3 8 -1.2 7.6
 13 -10 8 21.5 4.2
 13 -10 8 22.1 5
 13 -10 8 18.5 4.2
 13 0 -8 8.4 5.9
 13 0 -8 10.5 8.3
 13 0 -8 4.6 7
 13 0 -8 -5.2 5
 13 0 -8 10.3 9.6
 0 -13 -8 4.8 5.8
 0 -13 -8 3.5 7.3
 13 -13 8 3.9 5.2
 0 13 8 0.6 6
 -13 0 8 20 6.5
 13 -13 8 1.4 3.1
 13 -13 8 8.2 5.1
 -13 0 8 7.9 7.4
 -13 0 8 3.7 4.2
 13 -13 8 3.3 3.3
 0 13 8 8.2 6.1
 -3 -13 -8 24.6 8.9
 -3 -13 -8 -2.6 9.6
 16 -3 -8 -19.7 6.7
 16 -3 -8 6 6.3
 3 13 8 8.9 8.6
 13 -16 8 6 7.3
 13 -16 8 6.4 4.9
 -16 3 8 3.8 9.1
 -16 3 8 6.3 7.7
 13 -16 8 -2.4 7.3
 -6 -13 -8 19.9 13.8
 19 -6 -8 2.1 10.2
 19 -6 -8 12.5 10.3
 -13 19 -8 5 15.2
 13 -19 8 3.4 12.6
 13 -19 8 23.3 8.4
 -19 6 8 20.9 9.6
 6 13 8 13.1 12.8
 13 -19 8 21.9 11.9
 20 -14 -8 12 11.1
 -14 -6 -8 4.3 15.3
 6 -20 8 -13.9 13.2
 14 6 8 2.9 13.8
 6 -20 8 -21.6 20.2
 17 -14 -8 3.2 9.4
 17 -14 -8 -4.3 8.7
 -3 17 -8 7.7 8.3
 -3 17 -8 -7.2 10.2
 -14 -3 -8 -11.8 13.2
 -14 -3 -8 0.7 7.6
 -14 -3 -8 9.7 12.2
 17 -14 -8 10.2 7
 -3 17 -8 10.9 11
 3 -17 8 -5.3 13.9
 14 3 8 9.6 13.5
 -17 14 8 -2.5 5.2
 3 -17 8 5.2 9.7
 14 3 8 -4.3 8.9
 14 3 8 1.5 12
 -17 14 8 -0.7 11
 0 14 -8 43.3 7.4
 -14 0 -8 26.2 9.4
 0 14 -8 31.9 9.3
 0 14 -8 20.3 10
 14 -14 -8 23.3 7.1
 14 -14 -8 31.2 8
 14 -14 -8 14.8 6.8
 14 -14 -8 36 9.5
 14 0 8 29.7 7.4
 0 -14 8 14 10.9
 -14 14 8 33.8 5.9
 -14 14 8 28.7 7.3
 0 -14 8 37 10.8
 0 -14 8 29.1 8.4
 0 -14 8 18.4 9.8
 14 0 8 25.1 10.4
 14 0 8 17.7 9.3
 11 -14 -8 31.8 8.8
 3 11 -8 31.9 10
 3 11 -8 27.6 8.4
 3 11 -8 29.5 9.6
 -14 3 -8 34.4 8.5
 3 11 -8 31.8 8.8
 11 -14 -8 37.6 7.8
 -3 -11 8 31.8 7.2
 -11 14 8 35.4 8.6
 14 -3 8 37.4 8.3
 -3 -11 8 16.6 8.1
 14 -3 8 43.9 6.6
 -3 -11 8 24.5 7.5
 14 -3 8 38.5 5.7
 -3 -11 8 45.9 9.4
 14 -3 8 22.6 7.2
 -11 14 8 31.9 6.8
 6 8 -8 2.3 7.8
 8 -14 -8 8.9 7.4
 6 8 -8 4.1 7
 6 8 -8 10.6 9.1
 8 -14 -8 15.1 6.7
 6 8 -8 7.7 8.5
 14 -6 8 6.7 3.7
 -6 -8 8 11.6 5.5
 -8 14 8 4.9 3.1
 14 -6 8 14.2 5.4
 -8 14 8 3.7 5.2
 -6 -8 8 6.5 7
 -8 14 8 5.3 7.8
 14 -6 8 -0.9 4.6
 -6 -8 8 -1.8 6.8
 14 -6 8 8.2 5.2
 -8 14 8 4.8 7.7
 14 -6 8 9.4 3.5
 5 -14 -8 162.58 15.4
 9 5 -8 143.49 16.6
 5 -14 -8 148.69 13.9
 9 5 -8 145.49 16.3
 9 5 -8 150.68 14.5
 9 5 -8 139.89 13.4
 14 -9 8 147.89 11.6
 -9 -5 8 129.19 15.1
 -9 -5 8 126.09 13.8
 14 -9 8 180.78 14.6
 -5 14 8 149.29 12.2
 -5 14 8 161.38 14.6
 14 -9 8 153.38 12.6
 -9 -5 8 147.89 14.5
 14 -9 8 138.59 12.7
 -5 14 8 142.49 16.2
 -5 14 8 141.39 14.8
 12 2 -8 3.7 7.9
 12 2 -8 18.4 7.8
 12 2 -8 24.1 6.7
 2 -14 -8 28.4 7.4
 12 2 -8 20.9 5.8
 -12 -2 8 9.7 5.5
 14 -12 8 17.9 8.1
 -12 -2 8 12.1 7.8
 -2 14 8 15.2 7.3
 -12 -2 8 13.6 8.2
 14 -12 8 11.9 3.4
 -2 14 8 22.8 5.4
 14 -12 8 23.5 5.2
 14 -12 8 19.8 5.7
 14 -12 8 22.7 5
 -1 -14 -8 23.7 8.6
 15 -1 -8 4 7
 15 -1 -8 -0.2 6.2
 -1 -14 -8 3.9 10.9
 14 -15 8 2.4 4.4
 -15 1 8 17.2 9
 14 -15 8 5 7
 1 14 8 22.7 8.5
 -15 1 8 0.7 4.7
 1 14 8 4.3 8.5
 14 -15 8 8.5 8.8
 14 -15 8 17 6.6
 18 -4 -8 16.9 10.1
 18 -4 -8 6.1 9.8
 -4 -14 -8 18 12.9
 14 -18 8 13 7
 -18 4 8 15.5 9.6
 14 -18 8 14.5 10.9
 14 -18 8 25.8 12.1
 4 14 8 6.4 11.8
 -18 4 8 5.2 10.6
 -4 19 -8 10 10.8
 19 -15 -8 5.8 10.7
 19 -15 -8 -0.6 10.4
 4 -19 8 36.7 19.4
 15 4 8 21.7 12.7
 4 -19 8 -0.4 12.3
 15 4 8 6.1 12.5
 -15 -1 -8 0.9 5
 -1 16 -8 0.8 12.6
 16 -15 -8 -3 10.8
 16 -15 -8 -4.6 7.1
 -1 16 -8 2.3 11.6
 16 -15 -8 -2.8 16.2
 -1 16 -8 9.4 8.7
 16 -15 -8 1.1 9.1
 -15 -1 -8 12.2 12.8
 -16 15 8 0.6 5.6
 15 1 8 0.9 8.2
 15 1 8 -3.5 11.1
 15 1 8 4.3 9
 15 1 8 3 14
 1 -16 8 -12.4 14.6
 1 -16 8 8.7 9.6
 13 -15 -8 28.6 7.1
 2 13 -8 33.6 11.1
 2 13 -8 33.5 8.2
 13 -15 -8 29.5 9.9
 13 -15 -8 20.9 9.2
 -15 2 -8 23.6 9.4
 -2 -13 8 28 13.8
 15 -2 8 25.4 11.2
 15 -2 8 34.9 7.5
 -13 15 8 29.5 9.1
 -2 -13 8 38.2 11.3
 -2 -13 8 33 8.5
 -13 15 8 28.9 8.4
 15 -2 8 20.9 9.6
 -13 15 8 33.4 6.2
 15 -2 8 24.7 7.9
 -15 5 -8 47.8 10.7
 5 10 -8 92.29 9.9
 5 10 -8 48.5 11.1
 10 -15 -8 57.29 8.6
 10 -15 -8 46.6 10.4
 5 10 -8 71.49 12.2
 -10 15 8 55.29 7.9
 15 -5 8 53.19 8
 15 -5 8 63.29 6.9
 -5 -10 8 68.59 9
 -5 -10 8 70.59 11.6
 15 -5 8 51.69 7.9
 -10 15 8 55.49 9.9
 -10 15 8 53.39 9.9
 7 -15 -8 14.4 6.7
 8 7 -8 20.6 6.6
 8 7 -8 22.8 9.6
 7 -15 -8 5.4 8.2
 8 7 -8 7.3 5.4
 -8 -7 8 13.9 6.9
 15 -8 8 11.3 5.9
 15 -8 8 25 4.1
 -7 15 8 15.7 3.7
 15 -8 8 26.9 3.8
 -7 15 8 15 8.7
 -8 -7 8 20.5 10
 -7 15 8 14.3 6.6
 -7 15 8 22.2 8.8
 15 -8 8 21.4 5.8
 11 4 -8 33.1 6.6
 4 -15 -8 10.1 9.3
 11 4 -8 47.6 10
 4 -15 -8 72.59 8.3
 11 4 -8 17.2 6.7
 -11 -4 8 47.7 8.8
 15 -11 8 45.5 5.6
 -11 -4 8 46.5 7.5
 -4 15 8 52.49 8.8
 15 -11 8 51.09 7.5
 15 -11 8 45.9 4.7
 -4 15 8 47.9 5.9
 15 -11 8 41.9 6.4
 1 -15 -8 0.5 10.3
 14 1 -8 -2.9 6.3
 14 1 -8 0.9 8
 1 -15 -8 10.4 7.8
 14 1 -8 -2.6 7.2
 15 -14 8 7.2 7.7
 -1 15 8 -17.5 7.8
 -14 -1 8 13.5 5.8
 15 -14 8 3.8 5.5
 -14 -1 8 9.3 8.7
 15 -14 8 3.5 6.6
 15 -14 8 11.7 4.6
 15 -14 8 8 4
 -1 15 8 15.4 7.2
 17 -2 -8 16.9 9.5
 17 -2 -8 10.4 8.1
 -2 -15 -8 23.5 11.4
 -17 2 8 18.6 10.6
 2 15 8 16 11.5
 15 -17 8 7.2 9.3
 15 -17 8 1.4 11.1
 15 -17 8 7.5 6.1
 2 15 8 -20.1 11.1
 15 -17 8 13.9 8.2
 15 -20 8 10 16.1
 18 -16 -8 3.9 16.3
 -2 18 -8 2.9 11.3
 18 -16 -8 17.3 9.5
 16 2 8 28.1 12
 2 -18 8 24.1 13.2
 2 -18 8 10 17
 16 2 8 21.3 12.4
 16 2 8 12.1 17.1
 15 -16 -8 13.3 7.5
 1 15 -8 8.2 11.9
 1 15 -8 19.7 12.3
 1 15 -8 0.1 8.3
 15 -16 -8 19.7 9.9
 -16 1 -8 7.7 12.1
 -1 -15 8 6.9 9.3
 16 -1 8 4.4 8.6
 -15 16 8 2 14.8
 16 -1 8 11.6 12
 16 -1 8 11.9 8.4
 16 -1 8 13 10.4
 -15 16 8 14.8 9.4
 -15 16 8 5.2 6.1
 -1 -15 8 23.2 14
 4 12 -8 5 11.2
 12 -16 -8 31.8 9.5
 4 12 -8 6.5 11.4
 12 -16 -8 4.2 11.3
 12 -16 -8 7.9 7
 -4 -12 8 -7.7 10.6
 -4 -12 8 -1.3 7.8
 16 -4 8 13.9 9.2
 -12 16 8 15.6 6.7
 16 -4 8 15.6 6.7
 -12 16 8 5.7 9
 16 -4 8 -1.1 7.1
 -12 16 8 8.9 9.2
 7 9 -8 22.3 11.9
 7 9 -8 18.3 7
 7 9 -8 30.3 10.6
 9 -16 -8 28.6 7.4
 9 -16 -8 17.3 10.5
 16 -7 8 25.4 6.1
 16 -7 8 19.5 7
 -9 16 8 24.2 10.1
 -7 -9 8 28.8 7.6
 16 -7 8 20.7 5.1
 -9 16 8 33.9 7.4
 -7 -9 8 34 13.3
 -9 16 8 11.9 9.1
 -7 -9 8 -3.8 11
 -7 -9 8 10 9
 16 -7 8 31.3 4.5
 10 6 -8 42.9 14.6
 6 -16 -8 43.6 8.7
 10 6 -8 30.3 7.8
 10 6 -8 32.3 11.4
 10 6 -8 61.29 7.7
 -6 16 8 28.4 8.9
 16 -10 8 45.1 5.1
 -10 -6 8 27.5 10.5
 -10 -6 8 39 9.3
 -6 16 8 41.5 5.3
 -10 -6 8 32.9 8.6
 16 -10 8 38.4 4.9
 16 -10 8 36.4 7
 16 -10 8 48.8 8
 -6 16 8 37.4 12.9
 13 3 -8 -7 9.9
 3 -16 -8 3.5 8
 13 3 -8 -8.4 7.3
 13 3 -8 -5.3 6.4
 -13 -3 8 -6.5 10.1
 16 -13 8 -6.3 7.6
 -13 -3 8 -2.8 8.7
 16 -13 8 1.5 6.4
 -3 16 8 -9.9 8.8
 16 -13 8 -2.8 3.8
 -13 -3 8 -1.8 6.9
 16 -13 8 -6.2 4.6
 16 -13 8 4 5.9
 -3 16 8 -8.7 5.5
 -3 16 8 -13.4 13.6
 16 0 -8 1 8.4
 0 -16 -8 11.2 9.6
 16 0 -8 10.9 9.2
 0 16 8 27.9 10.2
 16 -16 8 25.1 10
 -16 0 8 2.6 11.9
 16 -16 8 16.2 7.1
 16 -16 8 14.2 5.9
 16 -16 8 4.3 8.8
 0 16 8 29.9 10.9
 -16 0 8 23 11.1
 19 -3 -8 14 12.7
 -3 -16 -8 -2.3 15.7
 3 16 8 6.3 16.5
 3 16 8 0.1 16
 16 -19 8 -11.5 8.6
 16 -19 8 19 15.7
 -19 3 8 -14.7 13
 17 -17 -8 11.2 9.2
 17 -17 -8 -13.1 12.1
 0 17 -8 13.3 11.7
 17 0 8 -0.2 10.8
 17 0 8 30.4 11.3
 0 -17 8 23.4 13
 0 -17 8 0.5 17.5
 3 14 -8 8.1 9.5
 -17 3 -8 0.7 12.6
 14 -17 -8 10.4 8.4
 14 -17 -8 13.2 11.4
 -14 17 8 6.2 10.6
 17 -3 8 4.3 8.5
 17 -3 8 2.1 11.7
 -3 -14 8 -9.9 13.9
 -14 17 8 10.2 10.2
 -14 17 8 0.9 6.6
 17 -3 8 -1.1 12.7
 -3 -14 8 3.2 10
 6 11 -8 19.5 14.5
 6 11 -8 22 8.8
 11 -17 -8 7.7 8.4
 -11 17 8 25.1 10.5
 17 -6 8 16.5 4.7
 -11 17 8 15.7 10
 -6 -11 8 25.7 8.7
 -11 17 8 16.7 7.9
 17 -6 8 19.9 7.4
 17 -6 8 14.1 7.8
 17 -6 8 11.9 9.4
 -6 -11 8 20 11.1
 17 -6 8 14.3 7
 9 8 -8 18.6 7.8
 9 8 -8 -12.4 12.1
 8 -17 -8 -3.2 8.3
 9 8 -8 6.7 7.1
 -9 -8 8 -4.4 8.5
 17 -9 8 -1.9 3.6
 17 -9 8 -2.2 4.9
 -8 17 8 -1.2 8
 -8 17 8 -10.7 10.2
 -9 -8 8 3.6 8.8
 17 -9 8 1 7.3
 17 -9 8 -8.4 7.3
 17 -9 8 -1.8 5
 12 5 -8 -5.8 6.7
 12 5 -8 7.3 7.9
 5 -17 -8 11.6 9
 12 5 -8 -1.4 11.6
 17 -12 8 -6.8 9.6
 17 -12 8 -2 4.2
 17 -12 8 3.6 3.9
 -5 17 8 -5.1 9.3
 17 -12 8 -12 7.9
 -5 17 8 -1.5 5
 -12 -5 8 -0.8 10
 -5 17 8 2.2 13
 17 -12 8 -0.8 8.6
 15 2 -8 13.3 8.7
 15 2 -8 15 11.3
 2 -17 -8 -4.1 10.1
 15 2 -8 1.3 8.4
 17 -15 8 4.7 8.3
 -2 17 8 4.7 7.5
 17 -15 8 -1.5 5
 -15 -2 8 21.3 8.5
 -15 -2 8 0.3 11.2
 17 -15 8 9.7 5.9
 17 -15 8 4.2 5.5
 17 -15 8 8.4 9.9
[truncated: 666,220 more chars]
