# Supplementary material for: Improving Polymeric Structures with Hirshfeld Atom Refinement: A Study on MOFs and COFs
Source: ACS Mater Au. 2025 Jul 31;5(5):767–71. doi: 10.1021/acsmaterialsau.5c00076 (PMC12426777; doi:10.1021/acsmaterialsau.5c00076)
Supplement: Supplementary file 1 [file mg5c00076_si_001.zip › CIFs/SZ7-125K_DiSCaMB-HAR.cif]

data_sz137_t2_13_120_00
_audit_creation_date               2024-09-28
_audit_creation_method
;
Olex2 1.3
(compiled 2020.11.12 svn.r5f609507 for OlexSys, GUI svn.r6408)
;
_audit_contact_author_address      ?
_audit_contact_author_email        ?
_audit_contact_author_name         ''
_audit_contact_author_phone        ?
_publ_contact_author_id_orcid      ?
_publ_section_references
;
Bourhis, L.J., Dolomanov, O.V., Gildea, R.J., Howard, J.A.K., Puschmann, H.
 (2015). Acta Cryst. A71, 59-75.

Dolomanov, O.V., Bourhis, L.J., Gildea, R.J, Howard, J.A.K. & Puschmann, H.
 (2009), J. Appl. Cryst. 42, 339-341.
;
_chemical_formula_moiety           '2(C6 H7 Br0.5 Cu0.5 N1.5 O0.5 S0.5)'
_chemical_formula_sum              'C12 H14 Br Cu N3 O S'
_chemical_formula_weight           391.780
_chemical_absolute_configuration   unk
loop_
  _atom_type_symbol
  _atom_type_scat_dispersion_real
  _atom_type_scat_dispersion_imag
  _atom_type_scat_Cromer_Mann_a1
  _atom_type_scat_Cromer_Mann_a2
  _atom_type_scat_Cromer_Mann_a3
  _atom_type_scat_Cromer_Mann_a4
  _atom_type_scat_Cromer_Mann_b1
  _atom_type_scat_Cromer_Mann_b2
  _atom_type_scat_Cromer_Mann_b3
  _atom_type_scat_Cromer_Mann_b4
  _atom_type_scat_Cromer_Mann_c
  _atom_type_scat_source
  _atom_type_scat_dispersion_source
 C 0.01920 0.00962 2.31000 1.02000 1.58860 0.86500 20.84390 10.20750 0.56870
 51.65120 0.215599998832
 'International Tables Volume C Table 6.1.1.4 (pp. 500-502)'
 'Henke, Gullikson and Davis, At. Data and Nucl. Data Tables, 1993, 54, 2'
 H 0.00000 0.00000 0.49300 0.32291 0.14019 0.04081 10.51090 26.12570 3.14236
 57.79970 0.0030380000826
 'International Tables Volume C Table 6.1.1.4 (pp. 500-502)'
 'Henke, Gullikson and Davis, At. Data and Nucl. Data Tables, 1993, 54, 2'
 O 0.05239 0.03377 3.04850 2.28680 1.54630 0.86700 13.27710 5.70110 0.32390
 32.90890 0.250800013542
 'International Tables Volume C Table 6.1.1.4 (pp. 500-502)'
 'Henke, Gullikson and Davis, At. Data and Nucl. Data Tables, 1993, 54, 2'
 N 0.03256 0.01839 12.21260 3.13220 2.01250 1.16630 0.00570 9.89330 28.99750
 0.58260 -11.5290002823
 'International Tables Volume C Table 6.1.1.4 (pp. 500-502)'
 'Henke, Gullikson and Davis, At. Data and Nucl. Data Tables, 1993, 54, 2'
 S 0.33537 0.55136 6.90530 5.20340 1.43790 1.58630 1.46790 22.21510 0.25360
 56.17200 0.866900026798
 'International Tables Volume C Table 6.1.1.4 (pp. 500-502)'
 'Henke, Gullikson and Davis, At. Data and Nucl. Data Tables, 1993, 54, 2'
 Br -0.67402 1.33011 17.17890 5.23580 5.63770 3.98510 2.17230 16.57960 0.26090
 41.43280 2.95569992065
 'International Tables Volume C Table 6.1.1.4 (pp. 500-502)'
 'Henke, Gullikson and Davis, At. Data and Nucl. Data Tables, 1993, 54, 2'
 Cu -1.96878 0.60861 13.33800 7.16760 5.61580 1.67350 3.58280 0.24700 11.39660
 64.81260 1.19099998474
 'International Tables Volume C Table 6.1.1.4 (pp. 500-502)'
 'Henke, Gullikson and Davis, At. Data and Nucl. Data Tables, 1993, 54, 2'

_space_group_crystal_system        'orthorhombic'
_space_group_IT_number             29
_space_group_name_H-M_alt          'P c a 21'
_space_group_name_Hall             ' P 2c -2ac'
loop_
  _space_group_symop_id
  _space_group_symop_operation_xyz
 1 x,y,z
 2 -x,-y,z+1/2
 3 -x+1/2,y,z+1/2
 4 x+1/2,-y,z

_symmetry_Int_Tables_number        29
_cell_length_a                     11.69284(15)
_cell_length_b                     7.32217(10)
_cell_length_c                     33.7855(4)
_cell_angle_alpha                  90
_cell_angle_beta                   90
_cell_angle_gamma                  90
_cell_volume                       2892.61(7)
_cell_formula_units_Z              8
_cell_measurement_reflns_used      9372
_cell_measurement_temperature      125.06(10)
_cell_measurement_theta_max        72.8050
_cell_measurement_theta_min        5.2610
_exptl_absorpt_coefficient_mu      6.679
_exptl_absorpt_correction_T_max    1.000
_exptl_absorpt_correction_T_min    0.190
_exptl_absorpt_correction_type     gaussian
_exptl_absorpt_process_details
;
CrysAlisPro 1.171.43.104a (Rigaku Oxford Diffraction, 2023)
Numerical absorption correction based on gaussian integration over
a multifaceted crystal model
Empirical absorption correction using spherical harmonics,
implemented in SCALE3 ABSPACK scaling algorithm.
;
_exptl_absorpt_special_details     ?
_exptl_crystal_colour              'dark green'
_exptl_crystal_density_diffrn      1.799
_exptl_crystal_density_meas        ?
_exptl_crystal_density_method      ?
_exptl_crystal_description         block
_exptl_crystal_F_000               1560
loop_
  _exptl_crystal_face_index_h
  _exptl_crystal_face_index_k
  _exptl_crystal_face_index_l
  _exptl_crystal_face_perp_dist
 0 -2 -19 0.0404
 0 2 19 0.0550
 -7 -1 -5 0.1701
 3 -2 -17 0.1407
 6 2 12 0.2073
 -8 0 2 0.1837
 0 -4 10 0.0062
 -2 1 -20 0.0778
 2 0 21 0.0958
 0 0 22 0.0371
 -2 -2 19 0.0710
 0 0 -22 0.0427
 -1 -1 -22 0.0446
 0 3 19 0.0550
 -7 0 -9 0.1690
 6 -2 -8 0.2148
 0 4 10 0.0703
 3 -3 11 0.1008
 4 -2 16 0.1243
 0 -5 -8 0.0364
 0 4 -12 0.0831
 -1 1 -21 0.0593

_exptl_crystal_size_max            0.45
_exptl_crystal_size_mid            0.11
_exptl_crystal_size_min            0.08
loop_
  _exptl_oxdiff_crystal_face_indexfrac_h
  _exptl_oxdiff_crystal_face_indexfrac_k
  _exptl_oxdiff_crystal_face_indexfrac_l
  _exptl_oxdiff_crystal_face_x
  _exptl_oxdiff_crystal_face_y
  _exptl_oxdiff_crystal_face_z
 -0.2335 -2.2726 -19.2562 0.2894 -0.1386 0.9471
 0.4161 2.2736 19.2284 -0.2687 0.1288 -0.9546
 -7.3027 -0.7485 -4.9012 -0.7289 0.3467 0.5904
 3.4524 -1.9573 -17.3129 0.6660 -0.3178 0.6749
 5.9915 1.5021 11.5631 0.4745 -0.2253 -0.8509
 -7.5467 0.0918 2.2846 -0.8735 0.4159 0.2529
 0.2343 -4.1922 10.2997 0.4300 0.9028 0.0090
 -2.0668 1.3783 -20.1209 -0.3014 -0.6341 0.7121
 2.4003 -0.2915 20.7660 0.2216 0.4669 -0.8561
 -0.0090 0.1488 21.9177 -0.1025 0.5472 -0.8307
 -2.3328 -1.6703 19.3774 -0.1632 0.8759 -0.4541
 -0.0462 -0.4138 -21.8307 0.1239 -0.5014 0.8555
 -0.5224 -0.7970 -22.1468 0.1118 -0.4271 0.9260
 -0.1408 2.8076 18.5751 -0.3858 0.0568 -0.9560
 -7.0151 -0.1169 -8.7563 -0.7481 0.1350 0.6600
 6.0947 -1.7455 -7.5874 0.9048 -0.2274 0.1706
 -0.0550 3.8930 9.7872 -0.4566 -0.3433 -0.7370
 3.2633 -3.0080 11.2736 0.6440 0.5967 -0.2805
 4.2084 -2.0335 16.4345 0.6277 0.5341 -0.6101
 0.3368 -4.8997 -7.9997 0.5881 0.5312 0.7544
 -0.3520 4.0981 -12.1668 -0.4261 -0.9310 0.0750
 -1.1633 1.1656 -20.7274 -0.1741 -0.6614 0.7137

_exptl_transmission_factor_max     ?
_exptl_transmission_factor_min     ?
_diffrn_reflns_av_R_equivalents    0.0236
_diffrn_reflns_av_unetI/netI       0.0260
_diffrn_reflns_Laue_measured_fraction_full  0.9955
_diffrn_reflns_Laue_measured_fraction_max  0.9833
_diffrn_reflns_limit_h_max         14
_diffrn_reflns_limit_h_min         -14
_diffrn_reflns_limit_k_max         8
_diffrn_reflns_limit_k_min         -8
_diffrn_reflns_limit_l_max         39
_diffrn_reflns_limit_l_min         -41
_diffrn_reflns_number              12063
_diffrn_reflns_point_group_measured_fraction_full  0.7772
_diffrn_reflns_point_group_measured_fraction_max  0.7621
_diffrn_reflns_theta_full          67.6840
_diffrn_reflns_theta_max           72.95
_diffrn_reflns_theta_min           5.24
_diffrn_ambient_temperature        125.15
_diffrn_detector_area_resol_mean   10.0000
_diffrn_detector_type              HyPix
_diffrn_measured_fraction_theta_full  0.9955
_diffrn_measured_fraction_theta_max  0.9833
_diffrn_measurement_details
;
List of Runs (angles in degrees, time in seconds):

  # Type    Start    End  Width  t~exp~   \w     \q     \k     \f   Frames
--------------------------------------------------------------------------
  1  \w   -129.00 -88.00   0.50    0.32    --  -54.00 -95.00 -87.00   82
  2  \w   -142.00-103.00   0.50    0.32    --  -54.00 -83.00 165.00   78
  3  \w     -2.00  50.00   0.50    0.32    --   55.96 -95.00 -87.00  104
  4  \w     71.00  99.00   0.50    0.32    --   55.96 -95.00 -87.00   56
  5  \w     30.00 103.00   0.50    1.20    --  111.93 -83.00 165.00  146
  6  \w     74.00 105.00   0.50    1.20    --  111.93  49.00 162.00   62
  7  \w    152.00 178.00   0.50    1.20    --  111.93  49.00 162.00   52
  8  \w     47.00 102.00   0.50    1.20    --  111.93 -95.00 -87.00  110
  9  \w    -93.00 -41.00   0.50    0.08    --    0.00-178.00  90.00  104
 10  \w    -87.00 -60.00   0.50    0.08    --    0.00-178.00 -30.00   54
 11  \w      8.00  33.00   0.50    0.08    --    0.00 -99.00   0.00   50
 12  \w    -86.00 -47.00   0.50    0.32    --  -54.00 125.00  30.00   78
 13  \w     94.00 122.00   0.50    0.32    --   55.96 125.00 -30.00   56
 14  \w    103.00 139.00   0.50    0.32    --   55.96  49.00 162.00   72
 15  \w     16.00  97.00   0.50    0.32    --   55.96  49.00 162.00  162
 16  \w     69.00 168.00   0.50    1.20    --  111.93  77.00 -30.00  198
 17  \w    110.00 136.00   0.50    1.20    --  111.93  95.00  22.00   52
 18  \w     79.00 145.00   0.50    1.20    --  111.93  61.00   0.00  132
 19  \w    153.00 178.00   0.50    1.20    --  111.93  61.00   0.00   50
 20  \w     24.00  93.00   0.50    1.20    --  111.93 -94.00  60.00  138
 21  \w     31.00 102.00   0.50    1.20    --  111.93-111.00-120.00  142
 22  \w     34.00 105.00   0.50    1.20    --  111.93 -94.00   0.00  142
;
_diffrn_measurement_device         'four-circle diffractometer'
_diffrn_measurement_device_type    'SuperNova, Dual, Cu at home/near, HyPix'
_diffrn_measurement_method         '\w scans'
_diffrn_radiation_type             'Cu K\a'
_diffrn_radiation_wavelength       1.54184
_reflns_Friedel_coverage           0.533
_reflns_limit_h_max                14
_reflns_limit_h_min                -14
_reflns_limit_k_max                8
_reflns_limit_k_min                -8
_reflns_limit_l_max                39
_reflns_limit_l_min                -41
_reflns_number_gt                  4355
_reflns_number_total               4393
_reflns_threshold_expression       I>=2u(I)
_computing_cell_refinement         'CrysAlisPro 1.171.43.104a (Rigaku OD, 2023)'
_computing_data_collection        
 'CrysAlisPro system (CCD 42.70a 64-bit (release 22-09-2022))'
_computing_data_reduction          'CrysAlisPro 1.171.43.104a (Rigaku OD, 2023)'
_computing_molecular_graphics      'Olex2 1.3 (Dolomanov et al., 2009)'
_computing_publication_material    'Olex2 1.3 (Dolomanov et al., 2009)'
_computing_structure_refinement    'olex2.refine 1.3 (Bourhis et al., 2015)'
_computing_structure_solution      'SHELXS  (Sheldrick, 2008)'
_refine_diff_density_max           0.2781
_refine_diff_density_min           -0.4176
_refine_diff_density_rms           0.0408
_refine_ls_abs_structure_details  
 'Flack, H. D. (1983). Acta Cryst. A39, 876-881.'
_refine_ls_abs_structure_Flack     0.193(12)
_refine_ls_d_res_high              0.8064
_refine_ls_d_res_low               8.4464
_refine_ls_goodness_of_fit_ref     0.8986
_refine_ls_hydrogen_treatment      refall
_refine_ls_matrix_type             full
_refine_ls_number_constraints      0
_refine_ls_number_parameters       455
_refine_ls_number_reflns           4393
_refine_ls_number_restraints       1
_refine_ls_R_factor_all            0.0169
_refine_ls_R_factor_gt             0.0167
_refine_ls_restrained_S_all        0.8986
_refine_ls_shift/su_max            0.0009
_refine_ls_shift/su_mean           0.0001
_refine_ls_structure_factor_coef   Fsqd
_refine_ls_weighting_details      
 'w=1/[\s^2^(Fo^2^)+(0.0284P)^2^+0.5260P] where P=(Fo^2^+2Fc^2^)/3'
_refine_ls_weighting_scheme        calc
_refine_ls_wR_factor_gt            0.0413
_refine_ls_wR_factor_ref           0.0415
_olex2_refinement_description
;
;
loop_
  _atom_site_label
  _atom_site_type_symbol
  _atom_site_fract_x
  _atom_site_fract_y
  _atom_site_fract_z
  _atom_site_U_iso_or_equiv
  _atom_site_adp_type
  _atom_site_occupancy
  _atom_site_refinement_flags_posn
 Br1B Br 0.314951(17) 1.04833(3) 0.364707(7) 0.02524(6) Uani 1.000000 .
 Cu1A Cu 0.66896(2) 0.91019(4) 0.706609(9) 0.01417(7) Uani 1.000000 .
 Cu1B Cu 0.56382(2) 0.42204(4) 0.513133(9) 0.01494(7) Uani 1.000000 .
 S1B S 0.93679(4) 0.37215(8) 0.566509(17) 0.02135(10) Uani 1.000000 .
 S1A S 0.29487(4) 0.88628(7) 0.652769(17) 0.02034(10) Uani 1.000000 .
 O1A O 0.63090(13) 1.1033(2) 0.74275(5) 0.0207(3) Uani 1.000000 .
 N2A N 0.70399(14) 0.6710(3) 0.67579(6) 0.0180(3) Uani 1.000000 .
 N3B N 0.42731(14) 0.3657(3) 0.48216(5) 0.0170(3) Uani 1.000000 .
 C12A C 0.42451(17) 0.9089(3) 0.67011(7) 0.0172(4) Uani 1.000000 .
 N1A N 0.51663(15) 0.9266(3) 0.68257(6) 0.0216(4) Uani 1.000000 .
 C3B C 0.35873(17) 0.7479(3) 0.41667(6) 0.0191(4) Uani 1.000000 .
 H3B H 0.273(3) 0.705(5) 0.4091(10) 0.032(8) Uiso 1.000000 .
 C1A C 0.69934(17) 1.1804(3) 0.76801(6) 0.0174(4) Uani 1.000000 .
 C5B C 0.51709(18) 0.9550(3) 0.40663(7) 0.0216(4) Uani 1.000000 .
 H5B H 0.551(3) 1.073(4) 0.3922(10) 0.024(8) Uiso 1.000000 .
 C2A C 0.81297(16) 1.1213(3) 0.77599(6) 0.0179(4) Uani 1.000000 .
 C11A C 0.67918(19) 0.6701(4) 0.63301(8) 0.0266(5) Uani 1.000000 .
 H11D H 0.722(3) 0.776(5) 0.6192(11) 0.040(9) Uiso 1.000000 .
 H11E H 0.701(4) 0.534(7) 0.6190(14) 0.056(13) Uiso 1.000000 .
 H11F H 0.591(3) 0.695(5) 0.6281(9) 0.026(7) Uiso 1.000000 .
 O1B O 0.60673(12) 0.6142(2) 0.47710(5) 0.0204(3) Uani 1.000000 .
 C3A C 0.88232(17) 1.2161(3) 0.80346(7) 0.0218(4) Uani 1.000000 .
 H3A H 0.967(3) 1.157(5) 0.8092(10) 0.028(8) Uiso 1.000000 .
 C4A C 0.83908(19) 1.3646(3) 0.82361(7) 0.0224(4) Uani 1.000000 .
 C7B C 0.37737(17) 0.4737(3) 0.45752(6) 0.0180(4) Uani 1.000000 .
 H7B H 0.289(3) 0.439(5) 0.4477(10) 0.024(8) Uiso 1.000000 .
 Br1A Br 0.929173(19) 1.48520(4) 0.862451(8) 0.03254(7) Uani 1.000000 .
 C1B C 0.53984(17) 0.6979(3) 0.45234(6) 0.0179(4) Uani 1.000000 .
 N1B N 0.71557(16) 0.4313(3) 0.53755(6) 0.0238(4) Uani 1.000000 .
 C4B C 0.40380(19) 0.9035(3) 0.39918(6) 0.0194(4) Uani 1.000000 .
 C12B C 0.80806(17) 0.4044(3) 0.54930(7) 0.0172(4) Uani 1.000000 .
 C9A C 0.82792(17) 0.6364(3) 0.68181(7) 0.0192(4) Uani 1.000000 .
 H9AA H 0.853(3) 0.498(5) 0.6732(11) 0.038(9) Uiso 1.000000 .
 H9AB H 0.875(3) 0.727(5) 0.6614(10) 0.037(9) Uiso 1.000000 .
 C2B C 0.42558(17) 0.6430(3) 0.44308(6) 0.0172(4) Uani 1.000000 .
 N2B N 0.52537(14) 0.1835(2) 0.54321(5) 0.0175(3) Uani 1.000000 .
 C6A C 0.65845(17) 1.3315(3) 0.79021(7) 0.0224(4) Uani 1.000000 .
 H6A H 0.566(3) 1.362(5) 0.7845(12) 0.031(8) Uiso 1.000000 .
 C5A C 0.7263(2) 1.4216(3) 0.81748(7) 0.0240(5) Uani 1.000000 .
 H5A H 0.685(3) 1.525(5) 0.8369(11) 0.029(9) Uiso 1.000000 .
 C10A C 0.6339(2) 0.5289(3) 0.69514(9) 0.0299(5) Uani 1.000000 .
 H10D H 0.549(3) 0.565(5) 0.6841(13) 0.045(10) Uiso 1.000000 .
 H10E H 0.655(4) 0.393(7) 0.6823(15) 0.057(13) Uiso 1.000000 .
 H10F H 0.643(4) 0.548(6) 0.7284(14) 0.051(11) Uiso 1.000000 .
 C11B C 0.54706(19) 0.1817(3) 0.58630(7) 0.0253(5) Uani 1.000000 .
 H11A H 0.499(3) 0.292(5) 0.6007(10) 0.032(8) Uiso 1.000000 .
 H11B H 0.518(3) 0.044(6) 0.5958(12) 0.042(10) Uiso 1.000000 .
 H11C H 0.641(3) 0.211(6) 0.5924(12) 0.047(11) Uiso 1.000000 .
 C9B C 0.40189(17) 0.1521(3) 0.53604(7) 0.0199(4) Uani 1.000000 .
 H9BA H 0.381(3) 0.011(5) 0.5423(11) 0.035(9) Uiso 1.000000 .
 H9BB H 0.357(2) 0.249(5) 0.5557(10) 0.028(8) Uiso 1.000000 .
 C10B C 0.5964(2) 0.0411(4) 0.52444(9) 0.0300(6) Uani 1.000000 .
 H10A H 0.688(3) 0.063(6) 0.5283(14) 0.051(12) Uiso 1.000000 .
 H10B H 0.574(4) -0.094(7) 0.5359(14) 0.053(12) Uiso 1.000000 .
 H10C H 0.585(3) 0.033(6) 0.4946(15) 0.053(11) Uiso 1.000000 .
 C6B C 0.58295(18) 0.8542(4) 0.43226(7) 0.0213(4) Uani 1.000000 .
 H6B H 0.667(3) 0.900(5) 0.4355(12) 0.039(10) Uiso 1.000000 .
 N3A N 0.80616(14) 0.8468(3) 0.73629(5) 0.0164(3) Uani 1.000000 .
 C7A C 0.85933(17) 0.9541(3) 0.76037(6) 0.0175(4) Uani 1.000000 .
 H7A H 0.942(3) 0.911(5) 0.7711(11) 0.035(9) Uiso 1.000000 .
 C8B C 0.37044(17) 0.1947(3) 0.49329(7) 0.0204(4) Uani 1.000000 .
 H8BA H 0.275(3) 0.211(5) 0.4914(10) 0.024(7) Uiso 1.000000 .
 H8BB H 0.401(3) 0.087(5) 0.4732(11) 0.041(10) Uiso 1.000000 .
 C8A C 0.86083(18) 0.6750(3) 0.72455(7) 0.0216(4) Uani 1.000000 .
 H8AA H 0.830(3) 0.562(5) 0.7448(11) 0.027(8) Uiso 1.000000 .
 H8AB H 0.948(3) 0.685(6) 0.7266(11) 0.042(9) Uiso 1.000000 .

loop_
  _atom_site_aniso_label
  _atom_site_aniso_U_11
  _atom_site_aniso_U_22
  _atom_site_aniso_U_33
  _atom_site_aniso_U_12
  _atom_site_aniso_U_13
  _atom_site_aniso_U_23
 Br1B 0.02032(10) 0.03105(11) 0.02433(11) 0.00387(8) -0.00376(9) 0.00476(10)
 Cu1A 0.01040(13) 0.01706(14) 0.01506(14) 0.00205(10) -0.00135(11) -0.00147(12)
 Cu1B 0.01023(13) 0.01919(15) 0.01540(14) -0.00227(9) -0.00163(10) -0.00012(12)
 S1B 0.0141(2) 0.0234(2) 0.0265(3) -0.00174(17) -0.00510(17) 0.0089(2)
 S1A 0.0136(2) 0.0223(2) 0.0251(3) 0.00130(17) -0.00428(18) -0.0064(2)
 O1A 0.0152(7) 0.0263(8) 0.0207(7) 0.0044(6) -0.0021(6) -0.0069(6)
 N2A 0.0144(8) 0.0162(9) 0.0234(9) -0.0007(6) -0.0017(6) -0.0031(7)
 N3B 0.0115(7) 0.0218(9) 0.0178(9) -0.0028(6) -0.0011(6) -0.0021(7)
 C12A 0.0133(9) 0.0181(10) 0.0202(10) 0.0026(7) -0.0035(8) -0.0026(7)
 N1A 0.0125(8) 0.0288(10) 0.0236(9) 0.0038(7) -0.0042(7) -0.0050(8)
 C3B 0.0145(9) 0.0256(11) 0.0171(10) -0.0016(8) -0.0022(7) 0.0005(8)
 C1A 0.0144(9) 0.0235(11) 0.0145(9) 0.0010(7) 0.0004(7) -0.0042(8)
 C5B 0.0182(10) 0.0259(11) 0.0206(10) -0.0021(8) -0.0011(8) 0.0023(8)
 C2A 0.0122(9) 0.0269(11) 0.0145(10) 0.0001(7) -0.0004(7) -0.0038(8)
 C11A 0.0247(11) 0.0293(12) 0.0259(12) 0.0015(9) -0.0057(8) -0.0109(10)
 O1B 0.0123(7) 0.0294(8) 0.0196(7) -0.0038(5) -0.0018(5) 0.0042(6)
 C3A 0.0165(9) 0.0299(12) 0.0190(10) -0.0030(8) -0.0017(7) -0.0056(9)
 C4A 0.0202(10) 0.0265(12) 0.0206(11) -0.0049(8) -0.0000(8) -0.0051(9)
 C7B 0.0125(9) 0.0237(11) 0.0178(9) -0.0013(7) -0.0025(7) -0.0002(8)
 Br1A 0.02836(12) 0.03944(14) 0.02982(13) -0.01033(9) -0.00206(10) -0.01497(12)
 C1B 0.0117(9) 0.0261(11) 0.0160(9) -0.0025(8) -0.0012(7) 0.0007(8)
 N1B 0.0134(9) 0.0313(10) 0.0266(10) -0.0045(7) -0.0054(8) 0.0072(8)
 C4B 0.0174(9) 0.0261(11) 0.0146(10) 0.0008(8) -0.0013(7) -0.0005(8)
 C12B 0.0121(9) 0.0201(10) 0.0193(10) -0.0031(7) -0.0026(7) 0.0017(8)
 C9A 0.0146(9) 0.0184(11) 0.0246(11) 0.0017(7) 0.0001(7) -0.0056(9)
 C2B 0.0128(9) 0.0223(11) 0.0166(10) -0.0000(8) -0.0013(7) -0.0020(8)
 N2B 0.0136(7) 0.0150(8) 0.0239(9) 0.0000(6) -0.0024(6) 0.0005(7)
 C6A 0.0191(10) 0.0273(12) 0.0207(10) 0.0036(8) 0.0007(8) -0.0071(9)
 C5A 0.0224(11) 0.0283(12) 0.0214(11) -0.0013(8) 0.0008(8) -0.0088(9)
 C10A 0.0188(10) 0.0203(12) 0.0505(16) -0.0021(8) -0.0004(9) 0.0059(10)
 C11B 0.0220(10) 0.0284(12) 0.0256(11) -0.0049(9) -0.0048(9) 0.0086(10)
 C9B 0.0159(9) 0.0158(10) 0.0280(11) -0.0032(7) -0.0018(8) 0.0021(8)
 C10B 0.0188(10) 0.0219(12) 0.0495(17) 0.0042(8) -0.0036(10) -0.0099(10)
 C6B 0.0146(9) 0.0296(13) 0.0197(11) -0.0043(8) -0.0019(7) 0.0028(9)
 N3A 0.0116(7) 0.0218(9) 0.0156(8) 0.0024(6) -0.0012(6) -0.0012(7)
 C7A 0.0112(8) 0.0242(11) 0.0171(9) 0.0024(7) -0.0021(7) -0.0023(8)
 C8B 0.0149(9) 0.0208(10) 0.0253(11) -0.0035(8) -0.0048(8) -0.0028(8)
 C8A 0.0149(9) 0.0234(11) 0.0263(11) 0.0051(8) -0.0035(8) -0.0037(9)

loop_
  _geom_bond_atom_site_label_1
  _geom_bond_atom_site_label_2
  _geom_bond_distance
  _geom_bond_site_symmetry_2
  _geom_bond_publ_flag
 Br1B C4B 1.887(2) . ?
 Cu1A S1A 2.7744(6) 4_575 ?
 Cu1A O1A 1.9208(16) . ?
 Cu1A N2A 2.0781(19) . ?
 Cu1A N1A 1.9614(18) . ?
 Cu1A N3A 1.9481(17) . ?
 Cu1B S1B 2.7801(6) 4_465 ?
 Cu1B N3B 1.9526(17) . ?
 Cu1B O1B 1.9268(16) . ?
 Cu1B N1B 1.9580(19) . ?
 Cu1B N2B 2.0701(18) . ?
 S1B C12B 1.631(2) . ?
 S1A C12A 1.634(2) . ?
 O1A C1A 1.299(3) . ?
 N2A C11A 1.474(3) . ?
 N2A C9A 1.485(2) . ?
 N2A C10A 1.477(3) . ?
 N3B C7B 1.288(3) . ?
 N3B C8B 1.467(3) . ?
 C12A N1A 1.164(3) . ?
 C3B C4B 1.388(3) . ?
 C3B C2B 1.413(3) . ?
 C1A C2A 1.423(3) . ?
 C1A C6A 1.420(3) . ?
 C5B C4B 1.400(3) . ?
 C5B C6B 1.374(3) . ?
 C2A C3A 1.415(3) . ?
 C2A C7A 1.439(3) . ?
 O1B C1B 1.299(3) . ?
 C3A C4A 1.379(3) . ?
 C4A Br1A 1.900(2) . ?
 C4A C5A 1.399(3) . ?
 C7B C2B 1.446(3) . ?
 C1B C2B 1.430(3) . ?
 C1B C6B 1.423(3) . ?
 N1B C12B 1.169(3) . ?
 C9A C8A 1.521(3) . ?
 N2B C11B 1.478(3) . ?
 N2B C9B 1.482(2) . ?
 N2B C10B 1.476(3) . ?
 C6A C5A 1.384(3) . ?
 C9B C8B 1.523(3) . ?
 N3A C7A 1.290(3) . ?
 N3A C8A 1.466(3) . ?

loop_
  _geom_angle_atom_site_label_1
  _geom_angle_atom_site_label_2
  _geom_angle_atom_site_label_3
  _geom_angle
  _geom_angle_site_symmetry_1
  _geom_angle_site_symmetry_3
  _geom_angle_publ_flag
 O1A Cu1A S1A 98.29(5) . 4_575 ?
 N2A Cu1A S1A 91.12(5) . 4_575 ?
 N2A Cu1A O1A 169.96(8) . . ?
 N1A Cu1A S1A 100.23(6) . 4_575 ?
 N1A Cu1A O1A 90.45(7) . . ?
 N1A Cu1A N2A 91.32(7) . . ?
 N3A Cu1A S1A 91.64(5) . 4_575 ?
 N3A Cu1A O1A 92.23(7) . . ?
 N3A Cu1A N2A 83.97(7) . . ?
 N3A Cu1A N1A 167.33(8) . . ?
 N3B Cu1B S1B 91.45(5) . 4_465 ?
 O1B Cu1B S1B 98.81(5) . 4_465 ?
 O1B Cu1B N3B 91.64(7) . . ?
 N1B Cu1B S1B 101.08(7) . 4_465 ?
 N1B Cu1B N3B 166.87(9) . . ?
 N1B Cu1B O1B 90.29(7) . . ?
 N2B Cu1B S1B 91.31(5) . 4_465 ?
 N2B Cu1B N3B 84.68(7) . . ?
 N2B Cu1B O1B 169.32(7) . . ?
 N2B Cu1B N1B 91.09(8) . . ?
 C12B S1B Cu1B 100.57(8) . 4_565 ?
 C12A S1A Cu1A 101.70(8) . 4_475 ?
 C1A O1A Cu1A 126.49(14) . . ?
 C11A N2A Cu1A 117.16(15) . . ?
 C9A N2A Cu1A 105.53(13) . . ?
 C9A N2A C11A 108.99(18) . . ?
 C10A N2A Cu1A 105.22(15) . . ?
 C10A N2A C11A 108.74(19) . . ?
 C10A N2A C9A 111.15(18) . . ?
 C7B N3B Cu1B 125.96(15) . . ?
 C8B N3B Cu1B 114.44(14) . . ?
 C8B N3B C7B 118.95(17) . . ?
 N1A C12A S1A 179.4(2) . . ?
 C12A N1A Cu1A 169.62(19) . . ?
 C2B C3B C4B 120.34(19) . . ?
 C2A C1A O1A 124.6(2) . . ?
 C6A C1A O1A 118.57(18) . . ?
 C6A C1A C2A 116.82(19) . . ?
 C6B C5B C4B 119.9(2) . . ?
 C3A C2A C1A 120.7(2) . . ?
 C7A C2A C1A 122.74(19) . . ?
 C7A C2A C3A 116.25(18) . . ?
 C1B O1B Cu1B 126.48(13) . . ?
 C4A C3A C2A 120.06(19) . . ?
 Br1A C4A C3A 120.28(17) . . ?
 C5A C4A C3A 120.5(2) . . ?
 C5A C4A Br1A 119.07(18) . . ?
 C2B C7B N3B 124.57(18) . . ?
 C2B C1B O1B 124.8(2) . . ?
 C6B C1B O1B 118.25(18) . . ?
 C6B C1B C2B 116.9(2) . . ?
 C12B N1B Cu1B 167.4(2) . . ?
 C3B C4B Br1B 121.02(16) . . ?
 C5B C4B Br1B 118.72(17) . . ?
 C5B C4B C3B 120.3(2) . . ?
 N1B C12B S1B 178.3(2) . . ?
 C8A C9A N2A 110.19(17) . . ?
 C7B C2B C3B 117.58(18) . . ?
 C1B C2B C3B 120.1(2) . . ?
 C1B C2B C7B 122.1(2) . . ?
 C11B N2B Cu1B 117.00(14) . . ?
 C9B N2B Cu1B 105.20(13) . . ?
 C9B N2B C11B 109.08(17) . . ?
 C10B N2B Cu1B 105.25(15) . . ?
 C10B N2B C11B 108.68(19) . . ?
 C10B N2B C9B 111.60(17) . . ?
 C5A C6A C1A 122.0(2) . . ?
 C6A C5A C4A 119.8(2) . . ?
 C8B C9B N2B 111.01(17) . . ?
 C1B C6B C5B 122.28(19) . . ?
 C7A N3A Cu1A 125.19(15) . . ?
 C8A N3A Cu1A 115.10(13) . . ?
 C8A N3A C7A 118.88(17) . . ?
 N3A C7A C2A 124.58(18) . . ?
 C9B C8B N3B 107.97(17) . . ?
 N3A C8A C9A 107.84(17) . . ?

loop_
  _geom_torsion_atom_site_label_1
  _geom_torsion_atom_site_label_2
  _geom_torsion_atom_site_label_3
  _geom_torsion_atom_site_label_4
  _geom_torsion
  _geom_torsion_site_symmetry_1
  _geom_torsion_site_symmetry_2
  _geom_torsion_site_symmetry_3
  _geom_torsion_site_symmetry_4
  _geom_torsion_publ_flag
 Br1B C4B C3B C2B -178.64(16) . . . . ?
 Br1B C4B C5B C6B 178.63(18) . . . . ?
 Cu1A O1A C1A C2A -6.6(2) . . . . ?
 Cu1A O1A C1A C6A 175.03(18) . . . . ?
 Cu1A N2A C9A C8A 41.72(14) . . . . ?
 Cu1A N3A C7A C2A 14.6(2) . . . . ?
 Cu1A N3A C8A C9A 24.75(14) . . . . ?
 Cu1B N3B C7B C2B 12.0(2) . . . . ?
 Cu1B N3B C8B C9B 24.19(14) . . . . ?
 Cu1B O1B C1B C2B -10.1(2) . . . . ?
 Cu1B O1B C1B C6B 170.93(18) . . . . ?
 Cu1B N2B C9B C8B 40.97(14) . . . . ?
 O1A C1A C2A C3A 178.7(2) . . . . ?
 O1A C1A C2A C7A -8.2(3) . . . . ?
 O1A C1A C6A C5A -179.6(2) . . . . ?
 N2A C9A C8A N3A -44.17(19) . . . . ?
 N3B C7B C2B C3B -178.8(2) . . . . ?
 N3B C7B C2B C1B 6.0(3) . . . . ?
 N3B C8B C9B N2B -43.61(19) . . . . ?
 C3B C4B C5B C6B -1.9(2) . . . . ?
 C3B C2B C1B O1B 177.78(19) . . . . ?
 C3B C2B C1B C6B -3.3(2) . . . . ?
 C1A C2A C3A C4A 1.7(3) . . . . ?
 C1A C2A C7A N3A 3.7(3) . . . . ?
 C1A C6A C5A C4A 0.3(3) . . . . ?
 C5B C6B C1B O1B -177.6(2) . . . . ?
 C5B C6B C1B C2B 3.3(3) . . . . ?
 C2A C3A C4A Br1A 176.90(17) . . . . ?
 C2A C3A C4A C5A 0.7(3) . . . . ?
 C2A C7A N3A C8A -176.4(2) . . . . ?
 O1B C1B C2B C7B -7.1(3) . . . . ?
 C3A C4A C5A C6A -1.7(3) . . . . ?
 C7B C2B C1B C6B 171.8(2) . . . . ?
 C9A C8A N3A C7A -145.34(17) . . . . ?

loop_
  _diffrn_refln_index_h
  _diffrn_refln_index_k
  _diffrn_refln_index_l
  _diffrn_refln_intensity_net
  _diffrn_refln_intensity_u
  _diffrn_refln_scale_group_code
 0 0 3 153.554 80.1667 9
 0 0 4 30128.6 1062.41 9
 0 0 5 839.737 189.777 9
 0 0 -5 151.076 100.373 11
 0 0 -6 999999 21677.8 11
 0 0 6 992260 21807.9 9
 0 0 7 177.308 146.301 9
 0 0 -7 204.964 128.616 11
 0 0 8 28815.7 1361.16 9
 0 0 -8 32480.2 1305.54 11
 0 0 -8 31576.2 925.961 2
 0 0 9 91.7105 154.418 9
 0 0 -9 -36.1099 121.607 11
 0 0 -9 154.861 83.2014 2
 0 0 -10 195799 4935.32 11
 0 0 -10 186681 4245.24 2
 0 0 11 56.8008 160.028 9
 0 0 -11 -42.1949 142.088 11
 0 0 -11 120.023 89.4551 3
 0 0 12 265597 7275.11 9
 0 0 -12 261924 6937.19 11
 0 0 -12 282792 6298.26 3
 0 0 13 481.429 253.707 9
 0 0 -13 95.6001 134.701 11
 0 0 -13 124.873 106.328 3
 0 0 -14 262645 6946.68 11
 0 0 -14 263405 6264.94 3
 0 0 -15 53.7712 128.037 11
 0 0 -15 74.4004 105.639 3
 0 0 -16 70498.7 2106.12 3
 0 0 -17 58.2743 87.7624 3
 0 0 -18 208468 5196.39 3
 0 0 -19 236.897 139.656 3
 0 0 -20 307303 7432.27 3
 0 0 -21 38.9284 131.084 3
 0 0 -22 84293.6 2707.77 3
 0 0 -23 132.951 124.882 3
 0 0 -24 145386 4186.24 3
 0 0 -25 149.161 167.45 3
 0 0 -26 255894 6682.97 3
 0 0 -27 163.733 201.346 3
 0 0 -28 59040.7 1542.42 5
 0 0 -28 61109.5 1631.06 8
 0 0 -28 61899.9 2397.45 3
 0 0 -29 34.3354 67.862 5
 0 0 -29 73.7993 87.512 8
 0 0 -30 24743.2 781.89 5
 0 0 -30 23839 834.409 8
 0 0 -31 375.338 124.084 8
 0 0 -32 129013 3108.45 8
 0 0 -33 333.818 114.829 8
 0 0 -34 115018 2788.6 8
 0 0 -35 92.6339 99.6585 8
 0 0 -36 50113.1 1362.05 8
 0 0 -37 113.139 84.364 8
 0 0 -38 45382.1 1210.18 8
 0 0 -39 151.789 78.4657 8
 0 0 -40 41534.4 1070.03 8
 0 0 -41 49.8246 49.1936 8
 0 1 0 39.4415 89.0949 11
 0 -1 -3 450.307 160.156 10
 0 1 -3 502.468 119.333 9
 0 1 -4 203027 4685.15 9
 0 -1 -4 191338 5101.95 10
 0 -1 -5 36.964 96.4202 10
 0 1 5 39.5908 168.632 11
 0 1 5 -37.8031 113.861 10
 0 1 -5 358.044 125.313 9
 0 -1 6 168136 4420.77 9
 0 1 6 173580 4811.67 10
 0 1 -6 184738 4451.28 9
 0 1 7 192.358 169.835 10
 0 -1 7 -29.0287 102.522 9
 0 1 -7 125.083 124.592 9
 0 -1 -7 23.7589 71.5625 12
 0 1 -7 68.6999 84.4751 2
 0 -1 8 47472.7 1682.08 9
 0 1 8 46778.9 1977.37 10
 0 -1 -8 47657.7 1305.99 12
 0 1 -8 47825.1 1291.65 2
 0 -1 9 -37.8418 127.424 9
 0 1 9 -59.5776 126.88 10
 0 1 -9 41.5852 76.6987 11
 0 -1 -9 259.779 199.472 11
 0 -1 -9 14.6907 78.2169 12
 0 1 -9 87.9433 76.8512 2
 0 -1 10 2776.16 396.656 9
 0 -1 -10 3167.35 494.323 11
 0 1 -10 3526.71 338.194 11
 0 1 10 3484.44 546.193 10
 0 1 -10 3096.14 219.21 13
 0 -1 -10 3114.56 262.3 12
 0 -1 -10 3047.26 266.125 3
 0 1 -10 2900.12 233.371 2
 0 1 -10 3256.1 281.788 3
 0 -1 -11 -57.396 149.707 11
 0 -1 11 47.8296 113.887 9
 0 1 11 -72.3265 154.032 10
 0 1 -11 -27.0151 86.3049 11
 0 1 11 68.6046 178.941 9
 0 -1 -11 36.0546 79.1533 12
 0 1 -11 222.69 79.0483 13
 0 1 -11 19.5007 77.7015 3
 0 -1 -11 19.0204 70.1673 3
 0 1 -11 109.547 71.4394 2
 0 1 12 4831.86 702.942 10
 0 1 12 4718.75 693.6 9
 0 -1 12 5008.86 601.068 9
 0 -1 -12 4418.61 595.953 11
 0 -1 -12 4747.39 360.303 12
 0 1 -12 4365.48 414.915 11
 0 -1 -12 4325.54 350.369 3
 0 1 -12 5797.89 400.17 3
 0 1 -12 5085.31 315.775 2
 0 1 -13 32.0565 83.6191 11
 0 1 13 259.167 205.695 10
 0 -1 13 -59.0845 140.685 9
 0 -1 -13 65.3682 106.329 12
 0 1 -13 68.9144 94.7413 3
 0 -1 -13 136.859 100.149 3
 0 1 -13 45.0781 69.7512 2
 0 -1 14 7890.07 822.786 9
 0 1 14 7141.9 933.821 10
 0 1 -14 7611.18 600.609 11
 0 1 -14 8500.56 530.718 3
 0 1 -14 9085.99 451.675 2
 0 -1 -14 8290.5 532.116 3
 0 -1 -15 161.539 111.031 3
 0 1 -15 -26.6311 94.0501 3
 0 -1 15 71.6425 170.581 9
 0 1 -15 -37.2701 97.21 11
 0 -1 -16 50698.1 1704.44 3
 0 1 -16 51197.6 1690.08 3
 0 -1 -17 62.7833 88.4433 3
 0 1 -17 30.6259 92.243 3
 0 1 -18 195217 4913.55 3
 0 -1 -18 191692 4919.9 3
 0 1 -19 34.9772 105.345 3
 0 -1 -19 36.2483 109.173 3
 0 1 -20 30965 1336.3 3
 0 1 -21 39.8808 140.845 3
 0 1 -22 23239.7 1189.24 3
 0 1 -23 -45.1237 135.905 3
 0 1 -24 76076.7 2641.08 3
 0 1 -25 451.278 192.742 3
 0 1 -26 2625.53 436.624 3
 0 1 -27 -109.365 142.645 3
 0 -1 -28 7953.44 378.914 21
 0 -1 -28 7544.39 406.981 8
 0 -1 -28 7743.7 363.402 5
 0 1 -28 7578.26 367.039 5
 0 1 -28 7806.15 772.005 3
 0 1 -29 174.045 174.736 3
 0 -1 -29 11.2538 73.8915 5
 0 1 -29 11.7941 76.4119 5
 0 -1 -29 47.4684 75.8389 21
 0 -1 -30 30566 920.869 21
 0 -1 -30 31507.4 989.333 8
 0 1 -30 29983.6 920.757 5
 0 -1 -30 30057.8 911.263 5
 0 1 -30 32826.5 1657.09 3
 0 -1 -31 93.6252 89.8803 21
 0 -1 -31 74.9869 94.4934 8
 0 -1 -32 91768.2 2206.66 21
 0 -1 -32 90273.8 2281.03 8
 0 1 -32 88625 2275.88 8
 0 -1 -33 33.2269 75.5425 21
 0 1 -33 157.092 96.197 8
 0 -1 -33 143.977 101.714 8
 0 -1 -34 23610.7 735.873 21
 0 1 -34 23666 797.521 8
 0 -1 -34 23118.8 793.442 8
 0 -1 -35 19.6058 67.6495 21
 0 -1 -35 39.0619 83.1888 8
 0 1 -35 12.9637 79.2992 8
 0 1 -36 671.768 123.866 8
 0 -1 -36 569.111 116.054 8
 0 1 -37 109.231 67.8302 8
 0 -1 -37 11.06 74.4927 8
 0 -1 -38 33171.5 932.625 8
 0 1 -38 32176.6 920.878 8
 0 -1 -39 78.0158 65.9311 8
 0 1 -39 50.8243 65.0564 8
 0 1 -40 7657.44 311.013 8
 0 -1 -40 8497.64 325.933 8
 0 -1 -41 65.451 52.6385 8
 0 1 -41 34.5185 47.0654 8
 0 2 0 582204 13414.8 11
 0 2 1 -47.6638 168.343 11
 0 2 -1 272.461 180.67 11
 0 2 -2 211736 5251.95 11
 0 2 2 201141 5597.09 11
 0 2 3 326.458 200.815 11
 0 2 -4 107466 2771.41 11
 0 -2 -4 99302 3337.11 10
 0 2 4 105597 3390.39 11
 0 -2 -5 34.7368 86.7847 1
 0 -2 -5 490.598 216.59 10
 0 2 -5 339.796 134.316 9
 0 2 5 -58.225 214.786 11
 0 -2 -6 753965 16547.9 4
 0 -2 -6 783403 17832 10
 0 2 6 760310 17694.9 11
 0 2 -6 775680 16780.7 9
 0 -2 -7 296.589 105.32 12
 0 -2 -7 52.4333 81.185 4
 0 2 -7 186.063 74.6928 2
 0 2 -7 164.538 96.9002 9
 0 -2 -7 67.8035 125.092 10
 0 -2 -8 253862 6091.25 12
 0 -2 -8 265086 6138.11 4
 0 2 -8 272019 5975.4 2
 0 2 -8 288025 6527.69 9
 0 -2 -8 276827 7406.5 10
 0 -2 -9 244.001 105.791 12
 0 -2 -9 138.108 91.6154 4
 0 2 -9 108.296 101.736 9
 0 2 -9 87.3914 71.6419 2
 0 2 -10 88755.7 2895.2 9
 0 2 -10 110813 2359.74 2
 0 -2 -10 107535 2521.34 12
 0 2 -10 103755 2320.74 13
 0 2 -11 14.0499 73.3162 2
 0 2 -11 80.6294 68.651 13
 0 -2 -12 327769 7515.18 12
 0 -2 -13 74.0364 94.7608 12
 0 2 -14 130103 3418.24 3
 0 -2 -14 123455 3310.16 12
 0 2 -15 -32.0236 102.3 3
 0 -2 -15 114.367 117.914 12
 0 2 -16 17326.2 918.18 3
 0 -2 -16 16785.7 865.565 12
 0 2 -17 35.9366 126.966 3
 0 -2 -17 363.56 149.356 12
 0 2 -18 174256 4609.79 3
 0 2 -19 160.736 121.072 3
 0 2 -20 255610 6454.18 3
 0 2 -21 4710.21 517.013 3
 0 2 -22 38717.2 1678.82 3
 0 2 -23 -48.7512 137.348 3
 0 2 -24 78684 2750.82 3
 0 2 -25 52.8572 125.858 3
 0 -2 -26 142276 3393.16 8
 0 -2 -26 143059 3342.51 21
 0 2 -26 140579 4275.02 3
 0 2 -26 144312 3367.02 19
 0 -2 -27 44.3919 100.962 8
 0 2 -27 338.373 189.935 3
 0 2 -27 284.186 97.7398 5
 0 -2 -27 103.576 78.0792 5
 0 -2 -27 302.759 104.118 21
 0 -2 -28 74803.6 1866.74 21
 0 -2 -28 71589.5 1905.14 8
 0 -2 -28 71655.5 1804.27 5
 0 2 -28 74012.2 2716.22 3
 0 -2 -29 15.1169 80.5002 8
 0 2 -29 58.2599 138.726 3
 0 -2 -29 153.919 85.3092 21
 0 -2 -30 21603.5 723.333 21
 0 -2 -30 19994 746.169 8
 0 -2 -31 87.4764 80.942 21
 0 -2 -31 -44.439 78.8666 8
 0 -2 -32 49882 1419.44 8
 0 -2 -32 51885.3 1378.14 21
 0 -2 -33 55.4548 80.8648 8
 0 -2 -34 29345.8 909.869 8
 0 2 -34 27920.5 893.65 8
 0 -2 -35 24.5217 84.611 8
 0 2 -35 23.8757 80.3967 8
 0 2 -36 12451.2 479.964 8
 0 -2 -36 11508.6 472.658 8
 0 -2 -37 101.158 78.4233 8
 0 2 -37 9.824 66.9885 8
 0 2 -38 23058.1 694.479 8
 0 -2 -38 23815.4 707.364 8
 0 -2 -39 168.668 74.4026 8
 0 2 -39 58.5157 55.1116 8
 0 2 -40 24515.7 660.623 8
 0 -2 -40 24043.7 668.045 8
 0 3 0 7121.92 742.211 11
 0 3 1 123.583 147.135 11
 0 3 -1 53.6875 114.347 11
 0 3 -2 10715.5 833.689 11
 0 3 2 9591.05 923.214 11
 0 3 -3 43.8804 93.4549 11
 0 3 3 68.5024 163.108 11
 0 3 4 3856.38 599.679 11
 0 3 -4 3985.21 459.395 11
 0 3 -5 31.8105 75.7439 11
 0 3 -5 34.6214 90.304 9
 0 -3 -9 -25.4234 93.7791 12
 0 -3 -10 14317.8 741.252 12
 0 -3 -11 27.8772 83.9611 12
 0 -3 -12 21015.2 960.848 12
 0 -3 -13 91.7395 112.837 12
 0 -3 -13 229.976 148.451 4
 0 -3 -14 15070.7 828.586 12
 0 -3 -14 15298.6 859.007 4
 0 -3 -15 34.0323 120.239 12
 0 -3 -15 402.175 160.555 4
 0 -3 -16 16634.3 927.985 12
 0 -3 -16 16918.5 953 4
 0 -3 -17 610.069 203.013 12
 0 3 -17 -43.3387 138.457 3
 0 -3 -17 327.536 163.132 4
 0 -3 -18 37671.6 1531.13 12
 0 3 -18 36017.9 1577.52 3
 0 -3 -18 33403.8 1512.61 4
 0 -3 -19 42.676 111.318 12
 0 -3 -19 136.75 153.496 4
 0 3 -19 47.0605 122.753 3
 0 -3 -20 34733.7 1569.91 4
 0 3 -20 30848.5 1508.99 3
 0 -3 -21 -50.058 150.766 4
 0 3 -21 -50.9266 121.261 3
 0 -3 -22 3339.28 493.658 4
 0 3 -22 4099.13 539.429 3
 0 -3 -23 -54.1424 128.918 4
 0 3 -23 -53.9495 128.459 3
 0 -3 -24 5853.87 337.543 21
 0 -3 -24 6086.75 313.235 22
 0 3 -24 6458.3 349.001 19
 0 -3 -24 6747.78 376.307 8
 0 3 -24 6009.3 363.659 17
 0 -3 -24 7045.57 716.762 4
 0 3 -24 7031.77 712.409 3
 0 -3 -25 10.7 59.2051 22
 0 -3 -25 39.6449 84.4307 21
 0 3 -25 52.7934 79.5021 19
 0 -3 -25 44.9861 85.9882 8
 0 3 -25 30.2251 91.0322 17
 0 -3 -25 57.3858 149.678 4
 0 3 -25 -56.3436 158.734 3
 0 -3 -26 75370.9 1894.28 22
 0 -3 -26 78541.3 1969.08 21
 0 3 -26 81189.2 1978.39 19
 0 -3 -26 73922.6 1990.35 8
 0 3 -26 74312.9 1995.66 17
 0 -3 -26 75956.7 2809.2 4
 0 3 -26 79981.2 2831.64 3
 0 -3 -27 13.6019 75.2678 21
 0 3 -27 -13.6362 78.2019 19
 0 -3 -27 198.826 110.461 8
 0 -3 -27 75.1312 66.6509 22
 0 -3 -27 177.032 188.51 4
 0 3 -27 57.6282 150.314 3
 0 -3 -28 721.167 119.488 22
 0 -3 -28 791.28 141.21 8
 0 -3 -29 31.094 63.4003 22
 0 -3 -29 -15.0313 80.0284 8
 0 -3 -30 448.119 94.1045 22
 0 -3 -30 425.264 116.171 8
 0 -3 -31 37.7553 61.1397 22
 0 -3 -31 28.311 82.5612 8
 0 -3 -32 17700.1 576.758 22
 0 -3 -32 18592.9 667.41 8
 0 -3 -33 50.7447 87.5512 8
 0 -3 -34 1590.02 172.474 8
 0 -3 -35 53.8196 78.5849 8
 0 3 -36 4370.14 251.825 8
 0 -3 -36 4768.93 260.776 8
 0 3 -37 8.01613 57.262 8
 0 -3 -37 51.0494 60.0979 8
 0 -3 -38 2209.97 154.87 8
 0 3 -38 1871.19 140.506 8
 0 3 -39 32.6294 46.6865 8
 0 -3 -39 -41.6656 47.8512 8
 0 -4 -9 102.789 115.393 12
 0 -4 -10 27159.9 1211.3 12
 0 -4 -11 109.386 116.498 12
 0 -4 -12 123316 3499.89 12
 0 -4 -13 38.9085 109.618 12
 0 -4 -14 11625.4 790.589 12
 0 -4 -15 -41.7231 108.828 12
 0 -4 -16 84814.2 2739.62 12
 0 -4 -17 45.1531 127.211 12
 0 4 -18 64916.7 2460.83 3
 0 -4 -18 65854.6 2365.45 12
 0 4 -19 164.831 165.479 3
 0 -4 -19 -48.8099 137.511 12
 0 4 -20 22903.8 1331.67 3
 0 -4 -20 23306.1 1298.41 12
 0 4 -21 257.89 96.1104 19
 0 4 -21 -57.3213 183.119 3
 0 -4 -21 148.581 86.0764 22
 0 4 -21 255.726 114.405 17
 0 4 -22 114780 2785.81 19
 0 4 -22 124903 3820.07 3
 0 -4 -22 116016 2768.7 22
 0 4 -22 118287 2864.17 17
 0 4 -23 25.4632 79.0555 19
 0 4 -23 234.867 197.716 3
 0 -4 -23 23.493 66.1929 22
 0 4 -23 92.6263 101.338 17
 0 4 -24 6495.32 351.29 19
 0 4 -24 6049.45 683.254 3
 0 -4 -24 6160.86 330.349 22
 0 4 -24 5961.67 367.113 17
 0 4 -25 77.5841 88.1669 19
 0 4 -25 77.0115 98.4069 17
 0 4 -25 -58.399 139.05 3
 0 -4 -25 23.494 69.6482 22
 0 4 -26 1795.56 205.152 17
 0 -4 -26 2082.32 220.088 8
 0 4 -26 1677.7 186.289 19
 0 -4 -26 2221.45 194.56 22
 0 4 -27 29.8557 87.0723 17
 0 -4 -27 79.7543 72.8031 22
 0 -4 -27 90.3079 92.0764 8
 0 -4 -28 10762.8 442.957 22
 0 -4 -28 10236.6 483.221 8
 0 -4 -29 10.5736 65.6567 22
 0 -4 -29 112.733 86.2016 8
 0 -4 -30 54173.2 1395.49 22
 0 -4 -30 53952.8 1469.66 8
 0 -4 -31 64.7387 67.523 22
 0 -4 -31 37.8411 86.0096 8
 0 -4 -32 8363.69 348.005 22
 0 -4 -32 9285.71 409.968 8
 0 -4 -33 51.8848 59.0785 22
 0 -4 -33 96.3255 87.5494 8
 0 -4 -34 7394.53 287.887 22
 0 -4 -34 7381.68 339.245 8
 0 -4 -35 15.2919 41.6936 22
 0 -4 -35 42.5463 65.3401 8
 0 4 -36 58316.7 1405.35 8
 0 4 -37 65.2789 48.483 8
 0 -5 0 33229.6 1583.21 1
 0 -5 1 -203.967 282.16 1
 0 -5 -1 -152.79 265.704 1
 0 -5 2 206313 5525.7 1
 0 -5 -2 198966 5483.03 1
 0 -5 3 -258.88 270.112 1
 0 -5 -3 -51.1154 277.553 1
 0 -5 4 232014 5999.9 1
 0 -5 -4 212396 5900.18 1
 0 -5 5 -53.0255 195.591 1
 0 -5 -5 51.4327 181.639 1
 0 -5 6 19177 1184.69 1
 0 -5 7 -54.6926 142.657 1
 0 -5 -8 24501.7 1247.85 12
 0 -5 8 23858.8 1363.54 1
 0 -5 -9 -44.194 133.102 12
 0 -5 9 113.391 190.907 1
 0 -5 -10 18892.6 1080.33 12
 0 -5 10 17015 1156.14 1
 0 -5 -11 228.307 168.481 12
 0 -5 11 177.46 154.345 1
 0 -5 -12 47395.5 1918.64 12
 0 -5 12 51242.8 2168.92 1
 0 -5 -13 235.94 174.115 12
 0 -5 13 185.724 174.466 1
 0 -5 -14 24551.7 1298.33 12
 0 -5 -15 115.143 86.6961 22
 0 -5 -15 -97.8623 147.369 12
 0 -5 -16 15105.4 570.475 22
 0 -5 -16 15732.8 1036.66 12
 0 -5 -16 15977.9 575.595 20
 0 -5 -17 59.8493 74.3338 22
 0 -5 -17 -50.8977 153.298 12
 0 -5 -17 149.039 81.9043 20
 0 -5 -18 23168.4 765.265 22
 0 -5 -18 24139.7 762.49 20
 0 5 -18 23961.4 1418.52 3
 0 -5 -18 23519.7 1315.46 12
 0 -5 -19 159.46 93.2825 22
 0 5 -19 78.4403 91.5038 17
 0 -5 -19 67.8919 74.2822 20
 0 5 -19 -60.6338 144.374 3
 0 -5 -19 -52.5893 167.998 12
 0 -5 -20 26467.9 833.656 20
 0 5 -20 28328.2 1539.14 3
 0 -5 -20 28068.4 868.093 22
 0 5 -20 27761.9 926.091 17
 0 -5 -21 98.9968 76.8608 22
 0 -5 -21 43.8907 64.0292 20
 0 5 -22 2833.9 255.692 17
 0 -5 -22 2753.17 220.511 22
 0 -5 -22 2860.13 208.59 20
 0 5 -23 15.146 80.6525 17
 0 -5 -23 60.9761 72.3169 22
 0 -5 -23 122.655 69.7062 20
 0 5 -24 46820.1 1342.33 17
 0 5 -25 85.5298 94.8093 17
 0 -5 -26 8601.96 388.061 22
 0 5 -26 8245.76 416.392 17
 0 -5 -27 148.881 80.0931 22
 0 5 -27 25.9367 85.1454 17
 0 -5 -28 16565.3 568.611 22
 0 -5 -29 92.9323 70.6956 22
 0 -5 -30 7197.53 315.509 22
 0 -5 -31 -15.2452 54.4491 22
 0 -5 -32 26637.3 727.404 22
 0 -5 -33 22.5393 47.6263 22
 0 -5 -34 6025.78 223.513 22
 0 -6 0 15364.7 1146.67 1
 0 -6 0 15531 565.349 7
 0 -6 1 -384.393 373.646 1
 0 -6 -1 -255.592 353.544 1
 0 -6 -1 158.34 86.0053 7
 0 -6 1 11.1847 69.4454 7
 0 -6 -2 18637.7 1270.42 1
 0 -6 2 18194.7 1267.37 1
 0 -6 -2 19621.3 653.622 7
 0 -6 2 18463.4 637.845 7
 0 -6 -3 127.668 203.918 1
 0 -6 -3 56.6106 75.2997 7
 0 -6 3 165.391 85.4825 7
 0 -6 -3 83.5528 76.2686 20
 0 -6 4 35600.6 1834.93 1
 0 -6 4 36869 1046.24 7
 0 -6 -4 37823.3 1077.83 20
 0 -6 5 453.41 275.936 1
 0 -6 5 303.346 93.8704 7
 0 -6 -5 351.056 98.1077 7
 0 -6 -5 122.845 83.9273 20
 0 -6 -6 23521 754.422 7
 0 -6 -6 23777.1 776.02 20
 0 -6 6 24843.9 1483.93 1
 0 -6 -6 21375.3 1260.67 12
 0 -6 -7 -11.3379 77.3093 7
 0 -6 -7 62.6631 84.4064 20
 0 -6 7 197.269 198.044 1
 0 -6 -7 154.612 155.22 12
 0 -6 -8 7828.31 376.806 7
 0 -6 -8 8523.3 404.201 20
 0 -6 8 6824.5 794.456 1
 0 -6 -8 8514.87 760.544 12
 0 -6 9 -66.8557 174.381 1
 0 -6 -9 89.0021 89.8146 20
 0 -6 -9 79.2618 81.7847 7
 0 -6 10 78293.7 3038.28 1
 0 -6 -10 82481.3 2021.32 7
 0 -6 11 -68.0182 177.411 1
 0 -6 -11 67.4544 80.3098 22
 0 -6 -12 1211.79 156.979 20
 0 -6 -12 1356.08 155.947 22
 0 -6 -13 -12.7004 76.503 20
 0 -6 13 -68.9868 146.917 1
 0 -6 -13 70.4233 72.877 22
 0 -6 -14 252.336 90.2693 20
 0 -6 -14 237.898 88.8111 22
 0 -6 -15 -12.4359 68.8194 20
 0 -6 -15 179.926 86.6372 22
 0 -6 -16 58579.3 1539.46 20
 0 -6 -16 57951 1529.32 22
 0 -6 -17 35.7679 75.1278 20
 0 -6 -17 144.301 83.9836 22
 0 6 -18 2084.5 217.558 17
 0 -6 -18 1966.84 183.186 20
 0 -6 -18 2215.02 198.665 22
 0 6 -19 74.1452 99.8659 17
 0 -6 -19 -11.2526 67.7803 20
 0 -6 -19 -11.8534 73.5963 22
 0 6 -20 26994.4 892.027 17
 0 -6 -20 26654.6 820.653 20
 0 -6 -20 27844.9 847.739 22
 0 6 -21 69.3763 88.684 17
 0 -6 -21 82.0138 75.6724 20
 0 -6 -21 227.702 89.1222 22
 0 6 -22 47494.8 1327.19 17
 0 -6 -22 47914.6 1247.09 20
 0 -6 -22 47279.8 1276.54 22
 0 6 -23 50.5728 84.0964 17
 0 -6 -23 89.3264 63.1224 20
 0 -6 -23 138.108 83.1501 22
 0 6 -24 9407.16 421.925 17
 0 -6 -24 9334.65 365.758 20
 0 -6 -24 10091.8 406.549 22
 0 6 -25 55.3577 81.6864 17
 0 -6 -25 57.2706 65.8796 22
 0 6 -26 9587.79 400.591 17
 0 -6 -26 9236.81 375.521 22
 0 -6 -27 65.3957 62.7827 22
 0 -6 -30 35719.5 899.215 22
 0 -6 -31 14.193 37.6996 22
 0 -7 0 38183.2 1095.03 20
 0 -7 -1 48.4619 77.455 20
 0 -7 1 282.158 103.269 20
 0 -7 2 27354.5 870.48 20
 0 -7 -2 31363.5 917.861 20
 0 -7 -3 86.7009 89.4558 20
 0 -7 3 22.515 77.6927 20
 0 -7 4 35473.3 994.27 20
 0 -7 -4 32909.6 1009.12 20
 0 -7 -5 150.46 97.2487 20
 0 -7 -6 19992.5 696.257 20
 0 -7 -7 37.4994 86.2621 20
 0 -7 -8 45159.3 1257.39 20
 0 -7 -9 37.1105 77.9302 20
 0 -7 -10 51779.7 1396.91 20
 0 -7 -13 92.2162 76.6766 20
 0 -7 -14 26553.4 806.137 20
 0 -7 -14 24592.2 760.321 22
 0 -7 -15 54.1255 69.1719 20
 0 -7 -15 67.9454 73.0948 22
 0 7 -16 19050.7 681.339 17
 0 -7 -16 19375.7 637.301 20
 0 -7 -16 18577.5 611.77 22
 0 7 -17 49.7417 88.8533 17
 0 -7 -17 148.854 79.1053 20
 0 -7 -17 103.015 78.5507 22
 0 7 -18 15746.1 580.801 17
 0 -7 -18 16499.5 548.887 20
 0 -7 -18 15283.1 530.118 22
 0 7 -19 22.3348 79.7722 17
 0 -7 -19 26.396 62.853 20
 0 -7 -19 52.6295 66.7057 22
 0 7 -20 6861.5 334.311 17
 0 -7 -20 6545.46 294.725 20
 0 -7 -20 6694.39 300.614 22
 0 7 -21 48.6669 68.7546 17
 0 -7 -21 67.0447 57.7547 20
 0 -7 -21 15.8932 59.8399 22
 0 7 -22 12138.7 448.21 17
 0 -7 -22 12386.2 409.155 20
 0 -7 -22 12437.6 425.308 22
 0 7 -23 -8.0888 62.115 17
 0 -7 -23 63.2414 50.8584 20
 0 -7 -23 48.3537 56.0229 22
 0 7 -24 14178.8 453.456 17
 0 -7 -24 14584.8 440.713 22
 0 -7 -25 45.1994 52.1099 22
 0 -7 -26 26217.5 678.011 22
 0 -8 0 1820.99 160.919 20
 0 -8 -1 -27.2545 73.6725 20
 0 -8 1 26.0377 67.2813 20
 0 -8 -2 563.307 101.213 20
 0 -8 2 747.302 105.547 20
 0 -8 -3 -18.6003 74.1083 20
 0 -8 3 -24.1969 71.3421 20
 0 -8 -4 5441.67 279.966 20
 0 -8 -5 -18.7084 77.1546 20
 0 -8 -6 7772.84 343.679 20
 0 -8 -7 55.3398 73.5037 20
 0 -8 -8 7449.8 330.168 20
 0 -8 -9 17.841 56.9933 20
 0 -8 -10 13657.4 478.11 20
 0 -8 -11 25.3029 62.2242 20
 0 -8 -12 16648.9 540.048 20
 0 8 -12 17273.9 578.807 17
 0 8 -13 -18.562 77.1861 17
 0 8 -14 6108.53 290.654 17
 0 -8 -15 34.2643 54.1408 20
 0 8 -15 146.332 68.7278 17
 0 -8 -16 2411.98 151.971 20
 0 8 -16 2230.56 161.445 17
 0 -8 -17 40.5678 44.0752 20
 0 8 -17 20.5566 52.1105 17
 0 -8 -18 56.8561 44.7423 20
 0 8 -18 104.323 51.4778 17
 -1 0 -2 35.979 78.9837 9
 -1 0 -3 641.737 148.234 9
 -1 0 -4 181.015 116.885 9
 -1 0 -5 92.3766 135.202 9
 1 0 6 443.599 137.137 11
 1 0 7 25.1813 107.255 11
 1 0 8 621.906 176.004 11
 1 0 9 53.2151 170.009 9
 1 0 9 310.255 154.973 11
 -1 0 -9 56.7084 77.0114 3
 1 0 -9 149.672 85.7481 3
 1 0 10 235.249 177.128 9
 1 0 -10 -15.3176 69.1999 3
 1 0 11 64.6161 182.089 9
 1 0 -11 324.838 110.819 3
 -1 0 12 58.1584 163.869 9
 1 0 -12 48.2282 145.277 11
 1 0 -12 246.174 108.62 3
 1 0 13 -76.6784 199.998 9
 -1 0 13 128.142 136.449 9
 1 0 -13 -51.7884 123.31 11
 1 0 -13 -20.8385 88.7588 3
 -1 0 14 -69.881 166.387 9
 1 0 -14 -55.5902 118.387 11
 1 0 -14 45.6623 97.2444 3
 1 0 -15 59.5141 179.248 11
 1 0 -15 74.6838 99.1957 3
 1 0 -16 -27.01 103.7 3
 1 0 -17 58.5035 88.1077 3
 1 0 -18 31.5901 106.374 3
 1 0 -19 136.067 114.579 3
 1 0 -20 146.213 116.808 3
 1 0 -21 -39.1617 144.455 3
 1 0 -22 -41.8044 133.545 3
 1 0 -23 444.823 183.685 3
 1 0 -24 47.1558 142.025 3
 1 0 -25 49.7504 118.46 3
 1 0 -26 -52.2014 136.159 3
 1 0 -27 54.3506 141.765 3
 -1 0 -28 387.446 91.0806 21
 1 0 -28 57.2485 90.2808 8
 -1 0 -29 32.7397 66.7574 21
 1 0 -29 14.6153 80.8673 8
 -1 0 -30 65.7407 61.7444 21
 1 0 -30 14.7757 89.0078 8
 -1 0 -31 54.367 72.3254 21
 1 0 -31 132.938 101.945 8
 -1 0 -32 117.495 71.0597 21
 1 0 -32 72.8797 87.8235 8
 1 0 -33 14.1586 78.4334 8
 -1 0 -33 278.454 89.2979 21
 -1 0 -33 353.011 105.081 5
 -1 0 -34 58.806 64.346 21
 -1 0 -34 41.9604 80.2133 8
 1 0 -34 81.5209 79.2517 8
 -1 0 -35 13.2424 85.7723 8
 1 0 -35 25.6472 83.0598 8
 1 0 -36 95.4197 86.1419 8
 -1 0 -36 -12.3307 71.9188 8
 1 0 -37 43.4663 69.4254 8
 -1 0 -37 -33.882 73.1516 8
 -1 0 -38 50.6362 73.1428 8
 1 0 -38 29.1957 67.1629 8
 -1 0 -39 44.3423 66.1151 8
 1 0 -39 76.3135 66.3604 8
 -1 0 -40 45.2521 66.7119 8
 1 0 -40 14.3287 58.1016 8
 1 0 -41 -5.75621 52.7264 8
 -1 0 -41 24.6299 48.6251 8
 1 1 0 293.907 102.355 9
 1 1 -1 1828.52 133.116 9
 1 1 1 2686.77 282.517 9
 1 1 2 13248.2 747.512 9
 -1 -1 -2 14105.8 817.697 10
 1 1 3 50773.5 1871.36 9
 1 -1 3 54088.1 1269.38 11
 -1 -1 -3 51427.9 1898.64 10
 -1 1 -4 194960 4783.91 9
 1 -1 -4 178907 4576.09 10
 1 1 4 189801 5011.45 9
 -1 -1 -4 190598 4993.67 10
 1 1 5 210980 5882.51 9
 1 -1 -5 223963 5459.97 10
 -1 1 -5 236100 5566.29 9
 -1 -1 5 225634 4998.6 9
 -1 -1 -5 221990 5006.42 12
 -1 1 -6 79464.6 2403.68 9
 -1 -1 6 72505 1983.37 9
 1 1 6 77686.8 2452.73 11
 -1 -1 -6 80116.8 1938.05 12
 -1 1 -7 118061 3319.44 9
 -1 1 7 121757 3331.64 10
 -1 -1 7 118822 2935.4 9
 -1 -1 -7 108039 2732.49 12
 1 1 7 111899 3346.11 11
 1 1 -7 115505 2634.55 2
 -1 -1 8 214891 5019.07 9
 -1 1 8 219402 5461.06 10
 1 -1 8 222111 5665.31 9
 -1 1 -8 225419 5483.8 9
 1 1 8 228804 5564.74 11
 1 -1 -8 202389 4676.86 12
 -1 -1 -8 199788 4729.54 12
 -1 1 -8 201969 4646.7 13
 1 1 -8 208133 4621.8 2
 1 -1 -8 199141 4629.09 2
 -1 1 9 79342.3 2692.14 10
 -1 -1 9 83531.2 2363.55 9
 -1 1 -9 74179.9 2606.99 9
 1 1 9 82454.9 2701.62 11
 1 -1 9 74350.4 2706.18 9
 1 1 9 69278.1 2910.57 10
 1 -1 -9 79272.5 1992.73 12
 -1 -1 -9 79357.3 2030.95 12
 -1 1 -9 71665.5 1925.21 13
 1 1 -9 83615.6 2051.92 3
 1 1 -9 75966.5 1938.7 2
 -1 -1 -9 77126 2023.34 3
 1 -1 -9 77290.3 1948.57 2
 -1 -1 10 4921.05 488.909 9
 1 1 10 5700.51 758.851 10
 1 -1 10 6222.98 695.081 9
 -1 1 -10 7961.5 748.561 9
 1 1 10 6304.37 796.548 9
 1 1 10 6577.01 662.734 11
 -1 1 10 6747.69 682.717 10
 1 -1 -10 5990.99 369.369 12
 -1 -1 -10 7311.9 414.126 12
 -1 1 -10 6584.53 359.444 13
 1 -1 -10 6472.58 355.691 2
 1 1 -10 7212.68 416.386 3
 1 1 -10 6987.85 372.491 2
 -1 -1 -10 6545.3 399.949 3
 -1 -1 11 1860.79 321.514 9
 1 1 11 1852.81 362.768 11
 1 1 11 1021.71 366.597 9
 1 1 11 912.952 344.208 10
 -1 1 11 1348.43 334.775 10
 1 -1 11 1892.63 410.241 9
 -1 1 -11 2256.31 419.403 9
 1 -1 -11 1675.41 385.898 11
 -1 1 -11 1490.52 179.098 13
 -1 -1 -11 1606.62 206.507 12
 1 -1 -11 1821.48 208.621 12
 1 1 -11 2428.48 253.66 3
 1 -1 -11 2046.67 202.502 2
 -1 -1 -11 1884.9 231.857 3
 1 1 -11 1603.33 193.569 2
 -1 1 -12 41737.3 1986.94 9
 1 1 12 42333.9 2325.37 10
 -1 -1 12 40942.8 1732.64 9
 -1 1 12 38868.1 1991.37 10
 1 -1 -12 41998 1994.11 11
 1 -1 12 48074 2159.28 9
 -1 -1 -12 43202.3 1360.12 12
 -1 1 -12 44373 1275.37 13
 1 -1 -12 41410 1347.69 3
 1 1 -12 39596.2 1340.68 3
 -1 -1 -12 42871.4 1364.93 3
 1 1 -12 42623.9 1298.17 2
 1 -1 -12 42875 1236.33 2
 1 -1 13 47419.8 2247.77 9
 -1 1 13 43055.6 2173.16 10
 -1 -1 13 41180.3 1840.34 9
 -1 1 -13 44243.2 1333.19 13
 -1 -1 -13 43072.3 1421.86 12
 1 -1 -13 44270.8 1286.87 2
 -1 -1 -13 46341.6 1465.02 3
 1 1 -13 46160.8 1449.19 3
 1 1 -13 43295.1 1345.05 2
 1 -1 -13 45552.2 1457.73 3
 1 -1 14 9730.22 1030.55 9
 1 1 -14 10580.1 797.785 11
 -1 1 14 10112.7 1037.89 10
 -1 1 -14 10428.8 530.023 13
 -1 -1 -14 11698.1 632.648 12
 -1 -1 -14 10305.6 600.851 3
 1 1 -14 10659.7 603.397 3
 1 -1 -14 11268.6 626.572 3
 1 1 -14 9719.97 523.11 2
 1 -1 -14 11216.2 510.184 2
 -1 1 15 11114.5 1128.77 10
 1 1 -15 10749 840.098 11
 1 1 -15 11301.7 641.496 3
 1 1 -15 11180.2 559.107 2
 1 -1 -15 11549.9 527.357 2
 -1 -1 -15 9871.29 613.419 3
 1 -1 -15 10792.4 639.706 3
 1 -1 -16 23331.6 1014.5 3
 1 1 -16 22461 859.308 2
 1 -1 -16 21961.4 812.116 2
 1 1 -16 21107.1 963.201 3
 1 1 -17 11715.4 587.948 2
 1 -1 -17 11627.9 561.226 2
 1 1 -17 12017.5 708.443 3
 1 1 -18 5036.44 464.438 3
 1 1 -18 4943.71 374.367 2
 1 1 -19 14873.4 696.783 2
 1 1 -19 14359.3 827.455 3
 1 1 -20 6252.93 437.424 2
 1 1 -20 7422.9 601.352 3
 1 1 -21 12210.2 803.278 3
 1 1 -22 16834.4 985.591 3
 1 1 -23 10605.1 794.328 3
 -1 1 -23 10580.4 798.303 3
 -1 1 -24 6338.5 628.058 3
 1 1 -24 6232.73 623.795 3
 1 1 -25 1885.66 356.836 3
 -1 1 -25 2033.16 381.094 3
 1 1 -26 12193.8 918.556 3
 -1 1 -26 13243.4 968.186 3
 -1 1 -27 15203 540.943 5
 1 -1 -27 15346 610.018 8
 -1 1 -27 15050.2 1065.91 3
 1 1 -27 17211 1110.83 3
 1 -1 -28 5999.77 353.067 8
 1 -1 -28 5990.09 326.313 21
 -1 -1 -28 5525.24 311.061 21
 -1 -1 -28 5530.22 290.651 5
 -1 1 -28 5763.49 304.896 5
 -1 1 -28 4860.88 611.44 3
 1 1 -28 4734.17 599.057 3
 1 -1 -29 8756.51 441.305 8
 -1 -1 -29 8516.9 397.816 21
 1 -1 -29 9015.51 408.934 21
 -1 -1 -29 7728.31 364.421 5
 -1 1 -29 8743.82 389.006 5
 1 1 -29 8039.79 774.509 3
 -1 1 -29 9609.14 862.84 3
 1 -1 -30 9478.25 465.171 8
 -1 -1 -30 9400.37 421.712 21
 1 -1 -30 9908.4 432.704 21
 -1 -1 -30 9348.48 406.454 5
 -1 1 -30 10355.3 432.179 5
 -1 1 -30 9572.74 873.403 3
 1 1 -30 8896.32 829.67 3
 -1 -1 -31 2139.61 187.25 5
 -1 1 -31 2034.32 187.508 5
 1 -1 -31 2152.06 219.008 8
 1 1 -31 1768.38 197.889 8
 -1 -1 -31 1890.45 182.584 21
 -1 1 -32 6975.04 348.686 5
 -1 -1 -32 6861.12 338.146 5
 1 1 -32 6266.33 367.403 8
 -1 1 -32 6786.44 384.411 8
 1 -1 -32 6721.54 379.251 8
 -1 -1 -32 6584.39 338.64 21
 1 -1 -33 11819.9 512.073 8
 -1 1 -33 10616.8 497.091 8
 1 1 -33 11064.4 497.347 8
 -1 -1 -33 11504.4 460.658 21
 1 -1 -34 1833.96 196.609 8
 1 1 -34 2294.85 212.232 8
 -1 1 -34 2299.12 217.009 8
 -1 -1 -34 1719.14 169.526 21
 -1 1 -35 1207.94 159.158 8
 1 -1 -35 735.573 128.503 8
 1 1 -35 1087.29 151.51 8
 -1 -1 -35 1157.76 134.188 21
 1 -1 -36 2794.84 219.888 8
 -1 1 -36 2935.54 228.206 8
 1 1 -36 2395.59 201.515 8
 -1 -1 -36 2439.85 184.189 21
 1 -1 -37 192.203 86.6469 8
 1 1 -37 125.092 78.5495 8
 -1 1 -37 130.96 79.7273 8
 1 1 -38 4336.32 247.606 8
 -1 1 -38 4522.98 256.444 8
 1 -1 -38 4624.41 258.529 8
 -1 1 -39 5325.86 266.853 8
 1 -1 -39 5818.15 273.771 8
 1 1 -39 5735.75 267.267 8
 -1 1 -40 5990.15 262.761 8
 1 1 -40 6092.13 261.42 8
 1 -1 -40 6042.9 262.199 8
 1 -1 -41 1107.93 97.9 8
 1 1 -41 985.674 93.9933 8
 -1 1 -41 949.37 97.1082 8
 1 -2 0 70122.8 1884.84 1
 -1 -2 0 70827.6 1855.18 1
 1 -2 -1 6231.2 525.58 11
 1 -2 -1 6687.31 395.708 1
 -1 -2 1 6162.67 369.89 1
 -1 -2 -1 6536.89 372.761 1
 1 -2 2 89520.9 2252.17 14
 1 -2 -2 86429.6 2662.76 11
 1 -2 -2 85560.8 2222.79 1
 -1 -2 -2 84008.2 2189.41 1
 1 -2 -3 87470.2 2743.4 11
 1 -2 3 80659.5 2197.01 14
 -1 -2 -3 87781 2147.75 4
 -1 -2 -3 86322 2188.95 1
 1 -2 -3 86482.7 2216.37 1
 -1 -2 -3 79276.5 3013.42 10
 1 -2 4 89612.8 2298.87 14
 1 -2 -4 84221.5 2854.28 11
 1 -2 -4 89950.2 2308.39 14
 1 2 4 92312.5 2992.15 11
 -1 -2 -4 87200.5 2231.27 4
 1 -2 -4 88390.3 2258.36 4
 -1 -2 -4 88503.2 2274.99 1
 1 -2 -4 91972.1 2318.64 1
 -1 -2 -4 85347 3191.89 10
 1 -2 -5 132707 3866.18 11
 1 -2 5 121907 3035.93 14
 1 -2 -5 121570 3062.34 14
 -1 -2 -5 127113 3026.13 4
 1 -2 -5 123821 3033.15 4
 -1 -2 -5 123867 3053.42 1
 1 -2 -5 126336 3091.8 1
 -1 -2 -5 126922 4145.78 10
 1 2 5 122369 4161.37 9
 1 -2 -5 126719 3868.18 10
 1 -2 -6 266947 6022.4 12
 1 -2 -6 280267 7061.84 11
 1 -2 6 262637 6030.56 14
 1 -2 -6 265396 6115.32 14
 1 -2 -6 281536 6109.25 4
 -1 -2 -6 271060 6079.7 4
 1 2 -6 264113 5882.65 2
 1 -2 -6 261975 6129.17 1
 -1 -2 -6 264354 7420.9 10
 1 -2 -6 268702 7043 10
 1 2 6 263559 7437.76 9
 -1 2 -6 274710 6807.35 9
 1 -2 -7 117288 2892.53 14
 1 -2 -7 110182 2792.79 12
 1 -2 -7 118792 3745.43 11
 1 -2 -7 112551 2866.41 4
 -1 -2 -7 114159 2861 4
 1 2 -7 114857 2707.59 2
 1 -2 -7 110628 3714.75 10
 -1 2 -7 127312 3516.18 9
 -1 -2 -7 116019 4036.99 10
 1 2 7 123018 4160.23 9
 -1 -2 -8 82641.7 2148.75 12
 1 -2 -8 80705.4 2118.81 14
 1 -2 -8 75582.4 2887.08 11
 1 -2 -8 76611.7 2057.38 12
 -1 -2 -8 81120.4 2132.34 4
 1 -2 -8 79317.7 2137.81 4
 1 2 -8 78739 1988.96 2
 1 2 8 72155.2 3146.89 9
 1 -2 -8 71534.3 2855.68 10
 -1 2 -8 83083.2 2682.6 9
 1 2 8 81182.2 2995.3 11
 1 -2 -9 54559.7 1570.77 12
 1 -2 -9 54079.8 1564.32 14
 -1 -2 -9 54474.8 1634.7 12
 1 -2 -9 58339.7 1656.93 4
 1 2 -9 57541.6 1533.49 2
 1 -2 -9 53896.9 1376.22 2
 1 2 9 54578.9 2642.81 9
 -1 2 -9 55061.3 2111.25 9
 -1 -2 -10 58378.5 1724.42 12
 1 -2 -10 60138.9 1671.8 12
 1 -2 -10 56697.8 1709.58 4
 1 2 -10 56446.3 1605.3 2
 1 -2 -10 56350.7 1453.96 2
 1 2 -11 181288 4349.29 2
 -1 2 -11 187142 4356.06 13
 -1 -2 -11 182541 4483.78 12
 1 -2 -11 184647 4437.21 12
 -1 2 -12 133359 4131.87 9
 1 2 -12 129318 3178.27 2
 -1 -2 -12 131290 3328.27 12
 -1 2 -12 123882 3154.87 13
 1 -2 -12 131075 3283.44 12
 -1 2 -13 3317.08 551.845 9
 1 -2 -13 4342.01 370.825 12
 -1 -2 -13 3856.28 367.076 12
 -1 2 -13 4109.57 323.087 13
 1 2 -13 4034.34 317.283 2
 -1 -2 -14 53177.3 1736.17 12
 1 -2 -14 55370 1719.77 12
 -1 2 -14 52237.3 1579.81 13
 1 2 -14 54506.6 1574.95 2
 1 2 -14 54002.7 1782.08 3
 -1 -2 -15 47392 1607.81 12
 1 -2 -15 44298 1543.91 12
 -1 2 -15 43451 1417.62 13
 1 2 -15 47044.5 1406.99 2
 -1 2 -15 46076.9 1648.93 3
 1 2 -15 46326.9 1622.24 3
 -1 2 -16 38856.2 1292.09 13
 -1 -2 -16 40175.6 1467.77 12
 -1 2 -16 38181.1 1503.52 3
 1 2 -16 39090.1 1257.91 2
 1 2 -16 35572.8 1434.07 3
 -1 -2 -17 5078.29 475.343 12
 -1 2 -17 3776.39 348.795 13
 1 2 -17 4393.73 351.882 2
 -1 2 -17 4976.9 494.372 3
 1 2 -17 4502.86 459.008 3
 -1 -2 -18 24082.3 1155.96 12
 1 2 -18 27332.3 995.576 2
 -1 2 -18 25926.7 1222.33 3
 1 2 -18 25236.4 1187.45 3
 1 2 -19 13796.8 849.524 3
 -1 2 -19 12583.1 833.293 3
 -1 2 -20 54991.4 2013.7 3
 1 2 -20 50701.4 1920.45 3
 -1 2 -21 22383.6 1195.65 3
 1 2 -21 21828.7 1157.55 3
 1 2 -22 546.331 200.278 3
 -1 2 -22 667.181 232.881 3
 1 2 -23 6279.56 620.383 3
 -1 2 -23 5516.29 602.163 3
 1 2 -24 35880.7 1645.66 3
 -1 2 -24 36997.8 1700.59 3
 1 2 -25 25437.4 1366.76 3
 -1 2 -25 26711.1 1425.93 3
 -1 2 -26 54018.5 1450.15 19
 -1 -2 -26 53059 1424.43 21
 1 -2 -26 51506.3 1432.51 21
 1 -2 -26 54209.3 1481.86 8
 -1 -2 -26 54024 1479.68 8
 -1 2 -26 53727.6 1389.82 5
 -1 2 -26 51008.6 2165.43 3
 1 2 -26 54167.2 2160.88 3
 -1 2 -27 13459 548.15 19
 1 -2 -27 14259.2 552.675 21
 -1 -2 -27 13158.2 530.705 21
 1 -2 -27 13466.3 478.78 22
 -1 2 -27 12873.3 498.608 5
 -1 -2 -27 12519.4 473.092 5
 -1 2 -27 12363.1 971.464 3
 1 2 -27 12772.4 977.031 3
 1 -2 -27 13693.9 572.259 8
 -1 -2 -27 13812.4 572.045 8
 -1 -2 -28 5121.41 305 21
 1 -2 -28 4955.8 261.46 22
 1 -2 -28 4827.27 305.888 21
 -1 2 -28 5103.98 288.665 5
 -1 -2 -28 5006.62 272.837 5
 -1 2 -28 4543.77 594.376 3
 1 2 -28 4720.12 595.429 3
 1 -2 -28 5085.94 332.229 8
 -1 -2 -28 4613.37 317.241 8
 1 -2 -29 11705.9 499.582 21
 -1 -2 -29 12264.6 500.737 21
 -1 -2 -29 11362.8 450.045 5
 -1 2 -29 12061.3 478.805 5
 1 -2 -29 11207.3 929.415 4
 1 2 -29 11996.3 958.408 3
 -1 2 -29 11079.9 933.915 3
 1 -2 -29 11477.6 523.865 8
 1 -2 -30 23201.3 805.379 8
 -1 -2 -30 22913.7 759.537 21
 -1 -2 -30 22143.1 707.074 5
 -1 2 -30 22973 738.352 5
 1 -2 -31 12544.9 552.607 8
 -1 -2 -31 13502.6 531.007 21
 -1 -2 -31 13593.9 496.179 5
 1 -2 -32 18013.6 669.958 8
 -1 -2 -32 16938.5 616.895 21
 1 -2 -33 7244.07 383.498 8
 -1 -2 -33 7029.94 352.095 21
 1 2 -34 531.637 117.668 8
 1 -2 -34 735.094 129.415 8
 -1 -2 -34 527.816 114.795 21
 -1 2 -35 4308.98 280.89 8
 1 2 -35 4802.02 286.097 8
 1 -2 -35 5221.87 301.425 8
 1 -2 -36 8689.27 389.479 8
 1 2 -36 8266.44 374.078 8
 -1 2 -36 8409.8 385.456 8
 1 2 -37 11533.1 434.57 8
 1 -2 -37 11029.9 434.811 8
 -1 2 -37 11215.6 438.875 8
 -1 2 -38 7628.27 330.599 8
 1 2 -38 7663.67 323.497 8
 1 -2 -38 7996.67 335.439 8
 1 -2 -39 1595.24 138.236 8
 1 2 -39 1801.97 139.891 8
 -1 2 -39 1660.66 137.321 8
 1 2 -40 19720.2 559.487 8
 1 -2 -40 20753.4 575.218 8
 -1 2 -40 20276.2 572.703 8
 1 3 0 5116.49 649.45 11
 -1 -3 0 4596.29 403.124 1
 1 -3 0 5362.84 442.023 1
 1 3 1 67411.2 2648.46 11
 1 -3 1 66329.8 1993.63 1
 -1 -3 1 64265.4 1947.71 1
 1 -3 -1 62599.6 1953.56 1
 -1 -3 -1 64542.9 1940.08 1
 1 3 -2 106776 3466.93 11
 1 3 2 111108 3752.87 11
 1 -3 -2 110907 2907.46 1
 -1 -3 -2 108009 2862.3 1
 1 -3 2 103781 2902.1 1
 -1 -3 2 105471 2872.65 1
 1 3 3 65861.3 2654.74 11
 1 -3 -3 60150.1 1840.9 1
 -1 -3 3 65863.1 1880.23 1
 -1 -3 -3 65346.9 1846.7 1
 1 -3 -4 74328.7 2239.98 1
 -1 -3 -4 81165.5 2258.31 1
 -1 -3 -5 51350.3 1592.63 4
 1 -3 -5 50755.8 1662.28 1
 -1 -3 -5 51545 1645.76 1
 1 3 5 48983.1 2567.17 9
 -1 -3 -6 55439.3 1687.73 4
 1 -3 -6 53119.3 1691.62 4
 -1 -3 -6 54450.6 1721.24 1
 1 -3 -6 55540.8 1759.16 1
 -1 3 -6 49585.2 2184.86 9
 1 3 6 51235.5 2664.35 9
 1 -3 -7 210984 5001.92 4
 -1 -3 -7 202392 4953.74 4
 1 -3 -7 202997 5044.91 1
 -1 3 -7 204136 5626.88 9
 1 -3 -8 166240 4174.04 12
 1 -3 -8 174830 4284.28 4
 -1 -3 -8 171858 4258.76 4
 1 -3 -9 58831.4 1770.03 12
 -1 -3 -9 57015.5 1827.51 12
 1 -3 -9 57444.9 1835.14 4
 -1 -3 -9 56133.9 1801.17 4
 1 -3 -10 47729.4 1512.69 12
 -1 -3 -10 42794.6 1513.98 12
 -1 -3 -10 42825.6 1509.67 4
 1 -3 -10 42991.9 1533.74 4
 1 -3 -11 24220.7 1008.37 12
 -1 -3 -11 24629.2 1062.07 12
 1 -3 -11 25025.2 1078.79 4
 -1 -3 -11 23766.9 1057.22 4
 1 -3 -12 124483 3258.56 12
 -1 -3 -12 119147 3306.43 12
 1 -3 -12 127228 3367.26 4
 -1 -3 -12 116997 3312.94 4
 1 -3 -13 178743 4464.05 12
 -1 -3 -13 171452 4507.07 12
 -1 -3 -13 174532 4538.86 4
 1 -3 -13 180161 4560.77 4
 1 -3 -14 57506.7 1870.64 12
 -1 -3 -14 54431.1 1894.28 12
 1 -3 -14 56814.1 1933.3 4
 -1 -3 -14 55413.3 1919.58 4
 -1 -3 -15 9527.68 669.61 12
 1 -3 -15 9080.47 637.57 12
 1 -3 -15 8780.82 662.252 4
 -1 -3 -15 9318.64 673.574 4
 1 -3 -16 6192.36 533.911 12
 -1 -3 -16 5341.66 515.827 12
 1 3 -16 5831.48 558.353 3
 1 -3 -16 6153.69 566.155 4
 -1 -3 -16 6817.04 592.632 4
 -1 -3 -17 5279.71 525.134 12
 1 -3 -17 6388.36 554.112 12
 -1 3 -17 5190.42 549.383 3
 1 3 -17 4659.01 513.764 3
 1 -3 -17 4111.63 483.825 4
 -1 -3 -17 5614.1 547.03 4
 1 -3 -18 76447.7 2503.61 12
 -1 -3 -18 77352.6 2543.74 12
 1 3 -18 78700.9 2607.51 3
 -1 3 -18 77702.7 2626.48 3
 -1 -3 -18 77658.3 2592.01 4
 1 -3 -18 79489.1 2604.64 4
 -1 -3 -19 52711.9 1971.28 12
 1 3 -19 48739.1 1948.06 3
 -1 3 -19 49413.1 1989.24 3
 -1 -3 -19 51422.1 1982.02 4
 1 -3 -19 51336.2 1981.09 4
 -1 -3 -20 15422.9 995.586 12
 -1 -3 -20 15846.8 1030 4
 1 -3 -20 18467.2 1088.32 4
 -1 3 -20 18146 1107.88 3
 1 3 -20 18497.5 1089.91 3
 -1 -3 -21 38192.6 1698.68 4
 1 -3 -21 38076.2 1695.75 4
 1 3 -21 37753 1685.28 3
 -1 3 -21 35092.6 1667.01 3
 1 -3 -22 8818.44 788.954 4
 -1 -3 -22 10061.4 830.153 4
 1 3 -22 9127.55 787.619 3
 -1 3 -22 9577.57 819.727 3
 -1 -3 -23 20095 1224.18 4
 1 -3 -23 21326.5 1259.73 4
 -1 3 -23 22694.7 1304.52 3
 1 3 -23 20691.8 1228.42 3
 -1 -3 -24 20109.1 669.541 22
 1 -3 -24 21108.5 661.235 22
 -1 3 -24 20053.3 706.087 19
 1 3 -24 20420.3 704.258 19
 1 -3 -24 19686.7 725.273 8
 -1 -3 -24 19440.9 725.273 8
 1 3 -24 19733.4 724.98 17
 -1 3 -24 20753.9 743.615 17
 -1 -3 -24 19449.5 1231.27 4
 1 -3 -24 19000.8 1216.97 4
 1 3 -24 16745.2 1128.25 3
 -1 3 -24 19918.9 1238.89 3
 -1 -3 -25 5856.27 334.962 21
 -1 -3 -25 6779.09 336.244 22
 1 -3 -25 6369.81 316.115 22
 -1 3 -25 5758.52 343.129 19
 -1 -3 -25 6089.2 368.075 8
 1 -3 -25 6840.37 384.187 8
 1 3 -25 6166.5 363.697 17
 -1 3 -25 6249.37 373.073 17
 1 -3 -25 6879.69 723.959 4
 -1 -3 -25 5712.85 662.673 4
 1 3 -25 5989.48 667.252 3
 -1 3 -25 6061.61 671.636 3
 -1 -3 -26 20954.1 691.99 22
 1 -3 -26 20768.8 673.875 22
 -1 -3 -26 20599.9 718.581 21
 -1 3 -26 20504.1 728.083 19
 1 -3 -26 20200.3 751.203 8
 -1 -3 -26 20539.4 753.329 8
 -1 3 -26 21025.1 765.343 17
 1 -3 -26 22528 1343.81 4
 -1 -3 -26 20201.5 1271.48 4
 1 3 -26 22350 1300.75 3
 -1 3 -26 21676.7 1305.22 3
 -1 3 -27 24407.4 817.647 19
 -1 -3 -27 23322.7 760.979 22
 1 -3 -27 25197.5 763.647 22
 -1 -3 -27 24550.9 809.744 21
 1 -3 -27 23903 841.065 8
 -1 -3 -27 25223.6 851.737 8
 -1 -3 -27 25953.5 1456.76 4
 1 -3 -27 26710.1 1478.35 4
 1 3 -27 22687.7 1352.41 3
 -1 3 -27 25131.8 1423.95 3
 1 -3 -28 2560.62 237.814 8
 -1 -3 -28 2186.79 223.299 8
 -1 -3 -28 2039.5 184.344 22
 1 -3 -28 2042.22 179.746 22
 -1 -3 -28 2494.94 219.312 21
 -1 3 -28 2125.41 209.617 19
 -1 -3 -29 7780.63 417.031 8
 1 -3 -29 8072.97 423.256 8
 1 -3 -29 8025.03 359.386 22
 -1 -3 -29 8190.92 369.802 22
 -1 -3 -29 8039.54 397.622 21
 -1 -3 -30 22713.4 803.593 8
 1 -3 -30 23512.3 814.992 8
 -1 -3 -30 23330.9 729.897 22
 1 -3 -30 23582.6 724.845 22
 -1 -3 -30 25191.9 796.4 21
 -1 -3 -31 6105.47 355.13 8
 1 -3 -31 6803.15 373.76 8
 1 -3 -31 6512.77 307.31 22
 -1 -3 -31 6341.8 306.58 22
 1 -3 -32 19548.8 698.021 8
 -1 -3 -32 19882.1 703.24 8
 1 -3 -32 19811.4 616.386 22
 1 -3 -33 30261.7 914.216 8
 -1 -3 -33 29118.6 904.973 8
 1 -3 -33 28849.4 807.672 22
 1 -3 -34 3744.4 249.777 8
 -1 -3 -34 2916.26 226.733 8
 1 -3 -35 5746.84 302.508 8
 -1 -3 -35 5805.69 304.649 8
 1 3 -35 5533.3 290.842 8
 -1 3 -36 5732.98 291.932 8
 1 3 -36 6002.62 289.791 8
 -1 -3 -36 6368.65 304.546 8
 1 -3 -36 6505.38 305.773 8
 1 3 -37 3252.69 196.676 8
 -1 -3 -37 3359.29 205.535 8
 -1 3 -37 3452.59 205.919 8
 1 -3 -37 3783.41 216.847 8
 1 -3 -38 13315.3 433.588 8
 1 3 -38 13052.3 418.009 8
 -1 3 -38 12627.6 425.982 8
 -1 -3 -38 13170.3 435.25 8
 -1 -3 -39 8500.58 308.365 8
 -1 3 -39 8695.33 307.136 8
 1 -3 -39 9179.01 312.342 8
 -1 -4 0 162122 4368.74 1
 1 -4 0 170031 4455.9 1
 1 -4 1 100740 2992.71 1
 1 -4 -1 97510.1 2963.4 1
 -1 -4 -1 101396 2936.77 1
 -1 -4 1 98348.1 2928.13 1
 -1 -4 2 18375.4 1001.15 1
 1 -4 2 18613.5 1027.98 1
 -1 -4 -2 22725.1 1075.08 1
 1 -4 -2 21028.1 1066.08 1
 1 -4 3 9413.65 711.204 1
 1 -4 -3 10371.1 723.97 1
 -1 -4 -3 9657.9 681.271 1
 -1 -4 3 8708.84 668.446 1
 1 -4 -4 13713.9 839.576 1
 1 -4 4 11907.7 807.578 1
 -1 -4 -4 12859.4 802.693 1
 -1 -4 4 11748.9 786.191 1
 -1 -4 5 36879.2 1517.77 1
 1 -4 -5 37763.5 1532.22 1
 1 -4 5 36777.1 1543.81 1
 -1 -4 -5 38098 1504.67 1
 -1 -4 6 136830 3793.17 1
 1 -4 6 128335 3802.86 1
 -1 -4 -6 138432 3777.21 1
 1 -4 -6 136714 3800.67 1
 1 -4 -7 31664.1 1398.71 1
 -1 -4 7 32653.6 1431.34 1
 1 -4 -8 21846.4 1019.12 12
 -1 -4 -9 8824.36 652.103 12
 1 -4 -9 8572.84 615.649 12
 1 -4 -10 6659.63 545.624 12
 -1 -4 -10 7105.15 590.847 12
 -1 -4 -11 20574.3 1067.36 12
 1 -4 -11 21406.4 1033.04 12
 -1 -4 -11 21523.4 1102.01 4
 1 -4 -11 18966.6 1061.07 4
 -1 -4 -12 98925.5 3010.83 12
 1 -4 -12 96332 2933.98 12
 1 -4 -12 103257 3088.51 4
 -1 -4 -12 102203 3064.84 4
 1 -4 -13 6018.16 534.953 12
 -1 -4 -13 5916.62 558.641 12
 1 -4 -13 5861.27 573.646 4
 -1 -4 -13 5986.2 574.129 4
 1 -4 -14 30738.9 1338.08 12
 -1 -4 -14 29777.7 1378.46 12
 1 -4 -14 28913.1 1387.28 4
 -1 -4 -14 30585 1408.36 4
 1 -4 -15 19715.9 1053.6 12
 -1 -4 -15 20030.4 1099.59 12
 1 -4 -15 19940.5 1132.05 4
 -1 -4 -15 18856 1095.57 4
 1 -4 -16 9649.89 728.18 12
 -1 -4 -16 7745.31 686.144 12
 -1 -4 -16 8567.8 732.459 4
 1 -4 -16 9199.35 761.622 4
 1 -4 -17 15345.1 959.988 12
 -1 -4 -17 15372.2 992.685 12
 1 4 -17 17396 1098.59 3
 -1 -4 -17 15185.2 1004.59 4
 1 -4 -17 17467.4 1078.67 4
 -1 -4 -18 47299.7 1923.96 12
 1 -4 -18 48291.1 1904.22 12
 -1 4 -18 45659.3 1989.8 3
 1 4 -18 45654.4 1963.28 3
 1 -4 -18 48556.4 1988.2 4
 -1 -4 -18 46076.3 1941.59 4
 -1 -4 -19 18330.3 1125.37 12
 1 4 -19 16145.1 1087.41 3
 -1 4 -19 18421.3 1166.5 3
 -1 -4 -19 17291 1113.9 4
 1 -4 -19 16077.1 1085.69 4
 -1 -4 -20 76892.7 2745.83 12
 -1 -4 -20 80575.9 2857.21 4
 1 -4 -20 78434.5 2838.15 4
 1 4 -20 83801.7 2870.84 3
 -1 4 -20 79481 2868.35 3
 1 4 -21 5456.45 636.384 3
 -1 4 -21 6856.22 720.383 3
 -1 -4 -21 6519.07 341.111 22
 -1 4 -21 6177.5 342.773 19
 -1 -4 -21 6478.87 324.165 20
 1 -4 -21 6625.33 381.066 8
 -1 -4 -21 6648.77 378.953 8
 1 4 -21 5656.28 351.558 17
 -1 4 -21 6408.66 375.919 17
 -1 -4 -21 6174.61 686.456 4
 1 -4 -21 5532.62 647.017 4
 -1 -4 -21 5780.82 645.807 12
 -1 -4 -22 25266.7 801.656 22
 -1 -4 -22 24679.8 765.022 20
 -1 4 -22 24633.8 813.213 19
 1 -4 -22 23925.6 842.375 8
 -1 -4 -22 23699.9 832.23 8
 1 4 -22 24199.6 838.419 17
 -1 4 -22 24157.7 849.873 17
 -1 -4 -22 26523.5 1452.14 4
 1 -4 -22 22984 1374.23 4
 1 4 -22 25607.1 1421.73 3
 -1 4 -22 26312.6 1457.78 3
 -1 -4 -23 4027.9 270.939 22
 1 -4 -23 3977.16 258.793 22
 -1 4 -23 4883.48 304.653 19
 1 -4 -23 4277.66 308.574 8
 -1 -4 -23 4463.75 311.897 8
 1 4 -23 4384.18 310.258 17
 -1 4 -23 4031.3 301.534 17
 1 -4 -23 4228.28 576.809 4
 -1 -4 -23 4085.34 569.943 4
 -1 4 -23 4928.19 619.596 3
 1 4 -23 4768.59 590.532 3
 -1 -4 -24 3779.19 260.645 22
 1 -4 -24 5009.05 280.899 22
 -1 4 -24 3714.44 268.88 19
 1 4 -24 3934.59 269.704 19
 -1 -4 -24 3346.02 274.345 8
 1 -4 -24 3692.26 283.272 8
 -1 4 -24 4104.89 301.737 17
 1 4 -24 3555.95 284.083 17
 -1 -4 -24 4068.05 567.456 4
 1 -4 -24 3502 527.588 4
 -1 4 -24 3798.89 557.067 3
 1 4 -24 4645.39 597.716 3
 -1 4 -25 7844.08 423.514 17
 1 4 -25 8131.15 421.962 17
 -1 -4 -25 7388.88 410.256 8
 1 -4 -25 8076.8 428.55 8
 -1 4 -25 7967.57 400.282 19
 -1 -4 -25 7436.68 376.858 22
 1 -4 -25 7821.56 369.346 22
 1 4 -26 36013.2 1110.82 17
 -1 4 -26 35802.4 1119.85 17
 1 -4 -26 35729.4 1119.68 8
 -1 -4 -26 36462.9 1120.38 8
 -1 4 -26 38741.5 1101.51 19
 1 -4 -26 37436.8 1046.69 22
 -1 -4 -26 36084.6 1058.64 22
 -1 4 -27 10968.7 505.68 17
 1 -4 -27 10769.9 499.562 8
 -1 -4 -27 10208.8 491.54 8
 -1 4 -27 10632.5 473.327 19
 1 -4 -27 11072.2 448.297 22
 -1 -4 -27 10712.3 457.105 22
 1 -4 -28 6903.49 388.856 8
 -1 -4 -28 6600.34 377.042 8
 -1 4 -28 7590.13 378.811 19
 1 -4 -28 7231.25 343.715 22
 -1 -4 -28 7256.43 354.057 22
 1 -4 -29 5301.76 285.964 22
 -1 -4 -29 5740.79 304.451 22
 1 -4 -29 5531.27 337.526 8
 -1 -4 -29 5261.75 327.623 8
 -1 -4 -30 12317.2 476.114 22
 1 -4 -30 13230.6 477.289 22
 1 -4 -30 12842.4 532.212 8
 -1 -4 -30 13061.7 533.188 8
 -1 -4 -31 11437.9 431.313 22
 1 -4 -31 11497.2 426.984 22
 -1 -4 -31 10785.2 467.563 8
 1 -4 -31 10742 471.429 8
 -1 -4 -32 20372.3 624.935 22
 1 -4 -32 20219.1 622.942 22
 1 -4 -32 20954 693.712 8
 -1 -4 -32 20716 688.082 8
 -1 -4 -33 977.144 111.077 22
 1 -4 -33 1178.83 117.592 22
 -1 -4 -33 1294.39 148.157 8
 1 -4 -33 1222.71 144.86 8
 1 -4 -34 7698.3 296.464 22
 -1 -4 -34 7682.81 290.884 22
 1 -4 -34 8198.27 351.792 8
 -1 -4 -34 7890.23 347.322 8
 1 -4 -35 9397.03 317.466 22
 -1 -4 -35 9301.99 368.021 8
 1 4 -35 9828.48 360.342 8
 -1 4 -36 8141.28 310.027 8
 1 4 -36 7486.14 293.14 8
 -1 4 -37 5976.09 241.71 8
 1 -5 0 13574.4 981.201 1
 -1 -5 0 13212.4 944.969 1
 -1 -5 1 57942.3 2184.96 1
 -1 -5 -1 55733.7 2163.27 1
 1 -5 -1 55980.8 2210.33 1
 1 -5 1 53792.6 2176.19 1
 1 -5 -2 32755.5 1589.23 1
 -1 -5 2 31791.4 1551.13 1
 1 -5 2 35444.2 1656.41 1
 -1 -5 -2 31612.6 1547 1
 1 -5 -3 2772.94 458.055 1
 -1 -5 3 1712.63 381.722 1
 -1 -5 -3 1541.08 353.778 1
 1 -5 3 2647.34 442.447 1
 -1 -5 -4 29811.6 1457.26 1
 -1 -5 4 27763.1 1428.27 1
 1 -5 4 26620.5 1438.01 1
 1 -5 -4 28918.9 1490.36 1
 -1 -5 -5 20211.4 1191.76 1
 -1 -5 5 22468.9 1265.16 1
 1 -5 -5 21717.9 1251.9 1
 1 -5 5 19453.6 1221.65 1
 -1 -5 6 3730.1 520.149 1
 1 -5 6 4730.93 595.171 1
 1 -5 7 34169.9 1665.96 1
 -1 -5 7 36466.6 1686.35 1
 1 -5 -7 32063.3 1430.16 12
 -1 -5 8 14753.9 1031.34 1
 1 -5 8 13907 1033.37 1
 -1 -5 -8 14611.4 962.681 12
 1 -5 9 3007.72 483.627 1
 -1 -5 9 1940.21 394.729 1
 -1 -5 -9 2395.19 390.583 12
 1 -5 10 52195 2180.55 1
 -1 -5 10 47322.1 2077.83 1
 -1 -5 -10 49829 1970.86 12
 1 -5 11 20625.6 1295.23 1
 -1 -5 11 21291.1 1291.67 1
 -1 -5 -11 19009.7 1143.73 12
 1 -5 12 23184.6 1394.75 1
 -1 -5 12 20962.6 1309.53 1
 -1 -5 -12 21137.1 1209.46 12
 1 -5 13 57766.1 2410.79 1
 -1 -5 13 59609.3 2382.47 1
 -1 -5 -13 53487 2139.67 12
 -1 -5 14 27657.8 1546.52 1
 -1 -5 -14 27282.5 1411.71 12
 1 -5 -15 59378.5 1534.5 22
 -1 -5 -15 59968.5 1570.38 22
 -1 -5 15 64156.8 2523.08 1
 -1 -5 -15 58983 1559.19 20
 -1 -5 -15 58963.7 2267.13 12
 1 -5 -16 1209.62 144.784 20
 -1 -5 -16 1176.26 153.424 20
 -1 -5 -16 835.394 262.052 12
 1 -5 -16 1278.68 148.72 22
 -1 -5 -16 1413.4 166.059 22
 -1 -5 -17 384.894 99.7185 20
 1 -5 -17 448.554 101.39 20
 1 -5 -17 556.615 105.237 22
 -1 -5 -17 498.917 126.727 22
 -1 -5 -17 743.368 246.655 12
 1 -5 -18 15461.7 559.153 22
 -1 -5 -18 14712.5 571.004 22
 1 5 -18 14248.4 601.407 17
 -1 -5 -18 13886.8 547.576 20
 1 -5 -18 14650.9 536.363 20
 1 5 -18 13802.7 1058.74 3
 -1 5 -18 13802.7 1062.86 3
 -1 -5 -18 14241.4 1023.26 12
 1 -5 -19 24944.5 797.684 22
 -1 -5 -19 25411 825.894 22
 -1 5 -19 25865 881.573 17
 1 5 -19 24474 858.474 17
 -1 5 -19 25329.3 818.326 19
 -1 -5 -19 24936.3 804.125 20
 1 -5 -19 25493.6 784.544 20
 -1 5 -19 24087.9 1439.63 3
 1 5 -19 28001.8 1515.2 3
 -1 -5 -19 26599.9 1431.52 12
 1 -5 -20 28892 870.024 20
 -1 5 -20 28951.6 909.498 19
 -1 -5 -20 29434 898.713 20
 1 5 -20 28220 1549.88 3
 -1 5 -20 30748.1 1628.39 3
 1 -5 -20 30517.1 906.884 22
 -1 -5 -20 30328.1 929.953 22
 -1 5 -20 29402.3 974.499 17
 1 5 -20 30215.4 974.198 17
 1 5 -21 27717.3 916.969 17
 -1 5 -21 26602.7 915.268 17
 1 -5 -21 28153.4 857.977 22
 -1 -5 -21 29498.2 892.42 22
 -1 5 -21 26595.6 856.051 19
 1 -5 -21 26328.7 816.09 20
 -1 -5 -21 27576.4 847.56 20
 -1 5 -22 621.649 139.119 17
 1 5 -22 677.729 143.183 17
 1 -5 -22 789.242 129.245 22
 -1 -5 -22 657.577 129.506 22
 -1 -5 -22 518.049 110.091 20
 -1 5 -22 655.35 120.718 19
 -1 5 -23 488.673 124.271 17
 1 5 -23 473.053 131.165 17
 1 -5 -23 430.372 102.658 22
 -1 5 -23 523.277 112.697 19
 -1 -5 -23 542.877 105.836 20
 -1 5 -24 26639.5 873.616 17
 1 5 -24 25026.5 847.798 17
 1 -5 -24 25353.9 796.606 22
 -1 -5 -24 24785.8 768.846 20
 -1 5 -24 25006.8 802.235 19
 1 5 -25 18344.7 672.876 17
 -1 5 -25 18702.6 686.872 17
 -1 -5 -25 17675.1 633.355 22
 -1 5 -25 17512.5 625.425 19
 -1 -5 -25 18069.6 596.939 20
 -1 5 -26 4440.35 296.346 17
 1 5 -26 4017.35 281.472 17
 -1 -5 -26 4537.69 275.797 22
 -1 5 -26 4541.73 272.048 19
 -1 5 -27 9358.05 435.971 17
 -1 5 -27 8853.57 394.799 19
 -1 -5 -27 9452.32 406.988 22
 1 -5 -27 9525.94 398.4 22
 -1 -5 -28 4158.47 252.69 22
 1 -5 -28 4198.89 246.255 22
 1 -5 -29 5419.81 273.298 22
 -1 -5 -29 5094.04 270.536 22
 1 -5 -30 11887.8 425.624 22
 -1 -5 -30 11557.3 427.477 22
 1 -5 -31 6517.76 282.281 22
 -1 -5 -31 6512 284.789 22
 -1 -5 -32 4042.35 203.69 22
 1 -5 -32 4265.82 208.239 22
 1 -5 -33 9160.52 312.24 22
 -1 -5 -33 8613.42 304.642 22
 1 5 -34 1335.94 104.85 8
 1 -5 -34 1431.91 100.067 22
 1 -6 0 24847.7 1493.98 1
 -1 -6 0 23778 1434.84 1
 1 -6 0 23918.1 743.015 7
 -1 -6 0 22808.9 758.253 20
 1 -6 1 325.849 333.45 1
 -1 -6 1 435.677 325.338 1
 -1 -6 -1 619.36 355.761 1
 1 -6 -1 716.278 347.306 1
 1 -6 -1 1217.17 147.071 7
 1 -6 1 1283.42 147.524 7
 -1 -6 -1 894.243 135.33 20
 -1 -6 1 926.318 138.343 20
 -1 -6 -2 15272.6 1145.15 1
 1 -6 2 15591.6 1170.9 1
 1 -6 -2 15418.1 1176.08 1
 -1 -6 2 15766.7 1162.97 1
 1 -6 2 15337.3 546.078 7
 1 -6 -2 15249 550.48 7
 -1 -6 2 14788.1 559.866 20
 -1 -6 -2 15010 573.281 20
 1 -6 3 4249.97 639.036 1
 1 -6 -3 5073.98 686.658 1
 -1 -6 3 4440.6 647.251 1
 1 -6 3 5004.67 277.699 7
 1 -6 -3 5139.35 285.892 7
 -1 -6 -3 4911.84 300.527 20
 -1 -6 4 25926 1513.34 1
 1 -6 4 25654 1534.13 1
 1 -6 4 25254.4 774.385 7
 -1 -6 -4 25187 819.321 20
 -1 -6 5 6056.73 729.167 1
 1 -6 5 6850.83 779.217 1
 1 -6 5 7570.1 342.719 7
 1 -6 -5 6967.42 341.327 7
 -1 -6 -5 6590.29 361.029 20
 1 -6 -6 22119.7 700.239 7
 1 -6 6 21281.8 680.646 7
 -1 -6 -6 20268.2 724.005 20
 -1 -6 6 22527 1395.48 1
 -1 -6 -6 22879.5 1320.53 12
 1 -6 7 3005.82 210.677 7
 1 -6 -7 2725.45 209.174 7
 -1 -6 -7 2966.08 236.903 20
 1 -6 -7 2645.11 219.558 20
 -1 -6 7 2623.35 480.623 1
 -1 -6 -7 2928.49 470.777 12
 1 -6 -8 53140.5 1394.74 7
 -1 -6 -8 53633 1453.4 20
 -1 -6 8 53104.9 2311.64 1
 -1 -6 -8 52959.8 2180.04 12
 1 -6 -9 588.455 111.19 7
 -1 -6 -9 567.03 125.453 20
 -1 -6 9 650.219 268.454 1
 -1 -6 -9 882.732 294.01 12
 -1 -6 -10 39791.3 1158.85 22
 1 -6 -10 43757.2 1162.56 7
 -1 -6 -10 41574.8 1206.83 20
 1 -6 -10 43784.1 1196.89 20
 -1 -6 10 41183.1 2016.95 1
 -1 -6 -10 41581 1879.17 12
 -1 -6 -11 4870.13 296.369 22
 1 -6 -11 5142.71 285.206 7
 1 -6 -11 5413.47 314.477 20
 -1 -6 -11 5178.07 316.81 20
 -1 -6 11 5219.94 668.657 1
 -1 -6 -11 4184.9 569.5 12
 -1 -6 -12 4580.18 285.654 22
 1 -6 -12 4497.91 265.309 22
 1 -6 -12 4778.52 273.668 7
 1 -6 -12 4143.52 276.731 20
 -1 -6 12 4588.21 644.265 1
 -1 -6 -12 4440.57 573.854 12
 1 -6 -13 3214.27 220.616 7
 1 -6 -13 2908.39 228.616 20
 1 -6 -13 3017.2 218.74 22
 -1 -6 -13 3137.58 240.757 22
 1 -6 -14 18900.6 622.52 7
 1 -6 -14 18132.1 649.625 20
 -1 -6 -14 19292 680.553 20
 1 -6 -14 19148.2 643.828 22
 -1 -6 -14 17650.4 652.097 22
 1 -6 -15 492.266 106.621 20
 -1 -6 -15 451.395 116.104 20
 1 -6 -15 419.888 97.8844 22
 -1 -6 -15 443.95 115.788 22
 1 -6 -16 20207.7 688.435 20
 -1 -6 -16 21227.5 716.808 20
 -1 -6 -16 20014.3 703.529 22
 1 -6 -16 20210.2 680.084 22
 1 6 -17 9651.54 464.915 17
 1 -6 -17 9153.72 411.716 20
 -1 -6 -17 9252.66 428.941 20
 1 -6 -17 9021.35 407.903 22
 -1 -6 -17 9460.14 433.873 22
 1 6 -18 22016.9 780.436 17
 -1 6 -18 22105.6 793.009 17
 1 -6 -18 22298.3 719.134 20
 -1 -6 -18 22286.3 736.345 20
 -1 -6 -18 21861.6 741.934 22
 1 -6 -18 21723.6 717.596 22
 1 6 -19 9927.21 469.736 17
 -1 6 -19 9916.26 477.802 17
 -1 -6 -19 9640.84 426.427 20
 1 -6 -19 10158.3 420.342 20
 -1 -6 -19 9815.97 443.636 22
 1 -6 -19 9979.02 427.386 22
 1 6 -20 6970.15 381.338 17
 -1 6 -20 6954.16 388.259 17
 -1 -6 -20 7082.06 349.308 20
 1 -6 -20 7081.5 336.572 20
 1 -6 -20 7423.54 354.844 22
 -1 -6 -20 7037.21 360.342 22
 -1 6 -21 4180.66 296.001 17
 1 6 -21 4771.94 300.366 17
 -1 -6 -21 4343.32 261.748 20
 1 -6 -21 3921.45 239.654 20
 1 -6 -21 4491.73 267.028 22
 -1 -6 -21 4241.95 273.532 22
 1 6 -22 13426.4 532.253 17
 -1 6 -22 12557.2 530.436 17
 1 -6 -22 12815.5 464.653 20
 -1 -6 -22 13045.1 485.216 20
 -1 -6 -22 13850.2 516.918 22
 1 -6 -22 12295.9 483.115 22
 1 6 -23 1014.38 153.256 17
 -1 6 -23 780.319 134.035 17
 -1 -6 -23 845.326 115.942 20
 1 -6 -23 878.408 108.985 20
 1 -6 -23 903.734 128.346 22
 -1 -6 -23 864.463 126.838 22
 1 6 -24 14735 551.27 17
 -1 6 -24 15778.4 578.599 17
 -1 -6 -24 14471.4 502.591 20
 -1 -6 -24 15932 549.935 22
 1 -6 -24 14904.2 528.161 22
 -1 6 -25 2444.56 204.571 17
 1 6 -25 2715.3 206.593 17
 -1 -6 -25 2459.6 169.737 20
 1 -6 -25 2651.54 188.252 22
 -1 -6 -25 2613.69 195.03 22
 -1 6 -26 3688.93 237.144 17
 -1 -6 -26 3661.83 193.745 20
 -1 -6 -26 3429.58 217.993 22
 1 -6 -26 3417.69 210.153 22
 1 -6 -27 796.7 104.568 22
 1 -6 -28 21741.2 630.502 22
 -1 -6 -29 2205.68 147.679 22
 -1 -6 -30 1160.97 99.9697 22
 -1 -6 -31 3582.01 163.373 22
 1 -6 -31 3506.6 163.525 22
 1 -7 0 25505.3 808.039 20
 -1 -7 0 25324.2 809.31 20
 1 -7 -1 17463.4 624.053 20
 -1 -7 1 17415.4 620.279 20
 -1 -7 -1 17567.4 629.327 20
 1 -7 1 16958.9 611.455 20
 1 -7 -1 17885.8 618.994 7
 1 -7 -2 469.849 115.844 20
 -1 -7 -2 444.405 114.232 20
 1 -7 2 510.689 112.466 20
 -1 -7 2 368.108 101.453 20
 1 -7 -2 480.338 108.655 7
 1 -7 -3 7284.25 362.944 20
 -1 -7 -3 6866.59 360.141 20
 1 -7 3 6260.98 331.035 20
 1 -7 -3 6752.47 342.361 7
 1 -7 4 12694.9 493.295 20
 -1 -7 -4 12672.1 518.021 20
 1 -7 -4 12840.6 516.971 20
 1 -7 -4 12734.1 498.897 7
 1 -7 -5 18260 648.78 20
 -1 -7 -5 18243.5 656.213 20
 1 -7 -6 2316.75 212.727 20
 -1 -7 -6 2767.91 227.234 20
 -1 -7 -7 3920.32 267.786 20
 1 -7 -7 3273.96 245.556 20
 1 -7 -8 10335.8 449.694 20
 -1 -7 -8 10260.2 456.555 20
 1 -7 -9 16176.5 600.486 20
 -1 -7 -9 17057 621.346 20
 -1 -7 -10 27276.1 860.338 20
 -1 -7 -11 12401.4 505.701 20
 -1 -7 -12 5828.9 317.45 20
 1 -7 -12 5404.2 306.074 20
 1 -7 -13 111.263 79.4912 20
 -1 -7 -13 50.9644 78.2822 22
 1 -7 -14 8613.57 383.553 20
 -1 -7 -14 8196.1 367.226 22
 1 7 -15 7457.58 379.396 17
 -1 -7 -15 6939.62 345.313 20
 1 -7 -15 7207.07 343.296 20
 -1 -7 -15 7354.92 342.286 22
 -1 7 -16 7347.58 382.322 17
 1 7 -16 7053.06 366.304 17
 -1 -7 -16 7455.31 351.394 20
 1 -7 -16 7741.06 346.69 20
 -1 -7 -16 6942.1 330.256 22
 1 -7 -16 6937.27 320.895 22
 1 7 -17 20600.1 690.297 17
 -1 7 -17 20466.2 705.133 17
 -1 -7 -17 20297 657.668 20
 1 -7 -17 20383.4 646.561 20
 1 -7 -17 19896.6 630.437 22
 -1 -7 -17 20205.1 647.059 22
 -1 7 -18 2153.16 197.434 17
 1 7 -18 1824.78 179.052 17
 -1 -7 -18 2061.86 173.66 20
 1 -7 -18 2000.73 165.76 20
 1 -7 -18 1887.3 160.588 22
 -1 -7 -18 2001.4 172.641 22
 1 7 -19 1486.67 160.38 17
 -1 7 -19 1386.7 158.69 17
 -1 -7 -19 1230.76 135.019 20
 1 -7 -19 1752.61 150.54 20
 1 -7 -19 1456.14 139.167 22
 -1 -7 -19 1170.68 134.044 22
 -1 7 -20 1547.87 161.043 17
 1 7 -20 1553.02 154.413 17
 -1 -7 -20 1688.9 147.582 20
 1 -7 -20 1750.51 143.316 20
 -1 -7 -20 1569.69 146.852 22
 1 -7 -20 1455.16 137.951 22
 1 7 -21 2833.05 197.068 17
 -1 7 -21 2893.62 206.648 17
 -1 -7 -21 2923.32 185.725 20
 1 -7 -21 2919.81 175.632 20
 1 -7 -21 2965.99 184.06 22
 -1 -7 -21 3017.5 191.964 22
 -1 7 -22 13069.2 468.422 17
 1 7 -22 12733 447.924 17
 -1 -7 -22 12945.8 427.094 20
 1 -7 -22 12499.2 406.258 20
 -1 -7 -22 12742 437.231 22
 1 -7 -22 13001.7 429.833 22
 1 7 -23 10425.7 372.381 17
 -1 7 -23 10276.7 385.704 17
 -1 -7 -23 10603.3 349.073 20
 1 -7 -23 10662.5 359.17 22
 -1 -7 -23 11236.3 374.665 22
 -1 7 -24 6478.33 280.942 17
 -1 -7 -24 6323.45 241.527 20
 1 -7 -24 6429.04 257.048 22
 -1 -7 -24 6462.14 263.976 22
 -1 -7 -25 3508.97 177.874 22
 1 -7 -25 3528.11 173.125 22
 1 -7 -26 657.983 74.2924 22
 -1 -7 -26 725.998 79.8624 22
 1 -8 0 53.74 64.6899 20
 -1 -8 0 25.7382 67.7559 20
 -1 -8 -1 11980.6 438.457 20
 1 -8 1 11691.3 437.232 20
 -1 -8 1 12033.2 430.405 20
 1 -8 -1 11918.4 443.055 20
 -1 -8 -2 13730.5 482.737 20
 1 -8 -2 13814.7 489.459 20
 1 -8 2 13408.7 471.886 20
 -1 -8 -3 920.107 122.185 20
 1 -8 3 1256.65 130.173 20
 1 -8 -3 833.854 122.229 20
 -1 -8 -4 18183.6 582.346 20
 1 -8 -4 18272.2 588.506 20
 1 -8 4 16668 545.72 20
 1 -8 -5 8491.65 360.534 20
 -1 -8 -5 8291.21 357.736 20
 1 -8 -6 1925.72 166.977 20
 -1 -8 -6 1836.95 159.77 20
 1 -8 -7 8222.04 346.963 20
 -1 -8 -7 7490.12 336.203 20
 -1 -8 -8 11821.4 439.359 20
 1 -8 -8 11642.4 434.301 20
 -1 -8 -9 1995.35 166.208 20
 1 -8 -9 2038.27 164.872 20
 1 -8 -10 24984.9 731.628 20
 -1 -8 -10 25180.4 737.462 20
 -1 -8 -11 7702.57 327.329 20
 -1 -8 -12 907.779 115.727 20
 1 8 -12 887.996 118.879 17
 -1 -8 -13 30.9936 58.349 20
 1 -8 -13 67.2054 60.563 20
 1 8 -13 16.8741 70.1732 17
 -1 8 -13 76.0853 75.111 17
 -1 -8 -14 8870.91 343.022 20
 1 -8 -14 9522.27 345.887 20
 -1 8 -14 9440.19 378.056 17
 1 8 -14 8787.28 351.951 17
 1 -8 -15 3071.59 175.907 20
 -1 8 -15 3207.29 203.214 17
 1 8 -15 3025.47 186.466 17
 1 -8 -16 16546.5 480.607 20
 -1 8 -16 15582.9 509.807 17
 1 8 -16 15397.7 486.306 17
 -1 -8 -17 5606.61 237.411 20
 1 -8 -17 5490.21 227.44 20
 1 8 -17 5310.46 233.63 17
 -1 8 -17 5903.04 259.898 17
 1 -8 -18 2399.01 134.644 20
 -1 -8 -18 2299.5 139.724 20
 -1 8 -18 2655.7 160.992 17
 -1 -8 -19 3660.51 166.413 20
 -1 8 -19 3730.92 183.238 17
 2 0 0 145.868 72.7105 10
 2 0 -1 19763.8 686.158 10
 -2 0 -2 617663 13891.3 9
 -2 0 -3 6500.27 548.097 9
 -2 0 -4 40554.4 1569.13 9
 -2 0 -5 226710 5764.73 9
 -2 0 -6 9472.42 736.792 9
 -2 0 -7 1136.01 140.064 12
 -2 0 -7 1824.3 373.039 9
 -2 0 -8 1063.6 146.697 3
 -2 0 -8 1277.25 316.365 9
 -2 0 -9 111861 2742.71 3
 2 0 -9 110431 2713.88 3
 2 0 9 116275 3152.62 11
 2 0 9 113998 3825.6 9
 2 0 -10 17699.4 682.61 3
 -2 0 -10 18521.8 709.9 3
 -2 0 -10 18493.7 697.761 13
 2 0 10 16891.9 937.052 11
 2 0 10 17783.2 1302.8 9
 2 0 -11 374837 8294.1 3
 -2 0 -11 371443 8305.34 3
 -2 0 -11 375929 8282.4 13
 2 0 11 363459 8838.99 11
 2 0 11 353026 9676.92 9
 2 0 12 66994.5 2296.59 11
 -2 0 -12 67084.1 1890.96 3
 2 0 -12 66986 1872.98 3
 2 0 13 28658 1346.64 11
 2 0 -13 26456.1 992.171 3
 -2 0 -13 26771.2 1007.96 3
 2 0 -14 11597.4 619.628 3
 -2 0 -14 12408.6 644.487 3
 -2 0 -15 66952.9 1996.26 3
 2 0 -15 66147.3 1978.6 3
 2 0 -16 8352.07 560.734 3
 -2 0 -16 9584.22 599.422 3
 2 0 -17 69079.2 2144.78 3
 -2 0 -17 69663.8 2154.36 3
 -2 0 -18 154524 4097.59 3
 2 0 -18 157580 4098.35 3
 2 0 -19 6017.76 520.834 3
 -2 0 -19 5028.67 484.337 3
 -2 0 -20 1347.4 277.22 3
 2 0 -20 1045.66 239.871 3
 -2 0 -21 29367.6 1344.16 3
 2 0 -21 30581.1 1360 3
 2 0 -22 1408.48 228.467 2
 -2 0 -22 853.436 237.19 3
 2 0 -22 937.986 245.534 3
 2 0 -23 8643.69 716.116 3
 -2 0 -23 8387.39 705.875 3
 -2 0 -24 49327.9 1985.55 3
 2 0 -24 50612.1 2000.73 3
 -2 0 -25 145947 4349.82 3
 2 0 -25 156797 4407.35 3
 -2 0 -26 7833.95 733.949 3
 -2 0 -27 36646.6 1034.13 21
 -2 0 -27 35532 1705.49 3
 2 0 -28 5467.19 336.031 8
 -2 0 -28 5652.39 344.714 8
 -2 0 -28 5574.56 303.748 21
 -2 0 -28 5971.21 679.129 3
 -2 0 -29 7279.38 352.31 21
 -2 0 -29 6999.54 388.946 8
 2 0 -29 6810.48 379.867 8
 2 0 -30 3432.16 269.588 8
 -2 0 -30 2884.27 253.04 8
 -2 0 -31 42598.8 1168 21
 -2 0 -31 42735.2 1249.54 8
 2 0 -31 42441.5 1235.52 8
 -2 0 -32 22102.8 710.479 21
 2 0 -32 22232.4 770.554 8
 -2 0 -32 22320 781.197 8
 -2 0 -33 1764.43 169.989 21
 -2 0 -33 1966.29 205.668 8
 2 0 -33 1749.1 188.798 8
 -2 0 -34 13906.1 506.755 21
 2 0 -34 14698.4 564.376 8
 -2 0 -34 13872.8 563.794 8
 -2 0 -35 1593.89 150.932 21
 2 0 -35 1606.15 173.977 8
 -2 0 -35 1678.49 182.844 8
 -2 0 -36 414.917 89.0225 21
 -2 0 -36 176.835 85.3685 8
 2 0 -36 310.82 99.7949 8
 -2 0 -37 8165.35 329.154 21
 2 0 -37 8443.44 369.339 8
 -2 0 -37 8368.47 376.673 8
 -2 0 -38 37593.1 958.037 21
 2 0 -38 37336.4 1008.99 8
 -2 0 -38 37280 1023.33 8
 2 0 -39 14339.4 479.069 8
 -2 0 -39 15293.1 500.604 8
 2 0 -40 6226.01 254.827 8
 -2 0 -40 6161.91 266.066 8
 -2 0 -41 1156.75 103.946 8
 -2 -1 0 262788 6032 9
 -2 -1 0 257729 6456.68 10
 2 1 1 252850 5936.9 9
 -2 -1 1 247221 5617.29 9
 -2 -1 -1 238688 5803.75 9
 -2 -1 -1 246306 6226.41 10
 -2 -1 -2 74704.7 2335.24 9
 -2 -1 2 79769.8 2051.12 9
 -2 -1 -2 87679.6 2741.19 10
 2 1 2 89597.3 2520 9
 2 1 3 95034.6 2894.63 10
 -2 -1 -3 88741.9 2575.33 9
 -2 -1 -3 93068.6 2890 10
 2 -1 -4 15415.6 667.71 10
 2 1 4 15596.2 992.036 9
 -2 -1 -4 16346.1 948.606 9
 2 -1 -5 156207 3809.54 10
 -2 1 -5 160573 4446.02 9
 2 1 5 151691 4548.48 9
 -2 -1 -5 148560 4308.83 9
 -2 -1 -5 158937 3623.07 12
 -2 1 -6 144092 4174.89 9
 2 1 6 136948 4369.78 9
 -2 -1 -6 138195 4181.04 9
 -2 -1 -6 148458 3405.69 12
 -2 1 -7 953835 21336.1 9
 -2 -1 -7 975378 20381.6 12
 2 1 8 360258 9713.59 9
 -2 1 -8 392364 9305.94 9
 2 1 8 380206 9759.7 10
 2 -1 -8 383165 8124.67 2
 2 1 -8 353337 8244.62 3
 2 -1 -8 380224 8121.65 14
 2 -1 8 359371 8231.08 11
 -2 -1 -8 387247 8322.84 12
 2 -1 9 31885.6 1001.47 11
 2 1 9 31965.3 1875.57 10
 -2 1 -9 31600.8 1621.11 9
 -2 -1 9 32252.8 1273.84 9
 2 1 9 30826.2 1866.19 9
 -2 -1 -9 32842.3 1033.24 3
 2 -1 -9 32881.3 921.131 2
 2 1 -9 32457.5 928.921 2
 2 1 -9 31918.4 1021.62 3
 -2 -1 -9 31720.3 1043.96 12
 2 1 9 31752.5 1504.52 11
 -2 1 -9 31568.2 1011.99 13
 2 -1 -9 30980.1 878.138 14
 2 1 10 109815 4098.13 10
 -2 -1 10 115178 3188.51 9
 -2 1 -10 112920 3721.75 9
 2 1 -10 111500 2675.95 2
 -2 -1 -10 114465 2829.97 3
 2 -1 -10 115760 2691.37 2
 -2 1 -10 115151 2860.66 3
 2 1 -10 106472 2790.02 3
 2 -1 -10 113516 2603.89 14
 -2 1 -10 109036 2774.46 13
 2 1 10 115120 3560.46 11
 -2 -1 -10 110855 2829.23 12
 -2 1 -11 32746.3 1761.03 9
 -2 -1 11 32831.3 1391.3 9
 -2 1 11 32252 1497.01 10
 -2 -1 -11 32028.1 1089.83 3
 2 1 -11 32665.2 984.777 2
 2 -1 -11 33549.5 1002.33 2
 2 1 -11 31071.7 1071.64 3
 -2 1 -11 30530.8 1095.8 3
 2 -1 -11 31262.9 885.051 14
 -2 1 -11 30404.5 1035.58 13
 2 1 11 31406.3 1597.48 11
 -2 1 12 111527 3430.75 10
 2 1 12 98963.1 3433.18 11
 -2 1 -12 95890.7 3624.09 9
 -2 -1 -12 106366 2734.53 3
 2 1 -12 106510 2604.22 2
 -2 1 -12 103500 2745.08 3
 2 1 -12 101214 2696.95 3
 2 -1 -12 106871 2615.54 2
 2 -1 -12 102528 2441.03 14
 -2 1 -12 105056 2666.02 13
 -2 1 13 227116 6413.18 10
 -2 -1 -13 236614 5611.87 3
 2 1 -13 238740 5473.07 2
 2 1 -13 238435 5594.36 3
 -2 1 -13 236429 5629.49 3
 2 -1 -13 236461 5484.9 2
 -2 1 -13 233297 5516.8 13
 2 -1 -13 240040 5269.07 14
 -2 1 14 456305 11441.5 10
 -2 1 -14 467214 10288.7 13
 -2 1 -14 458442 10423.6 3
 -2 -1 -14 451202 10393.8 3
 2 1 -14 467250 10271.5 2
 2 -1 -14 456913 10259 2
 2 1 -14 467045 10380.1 3
 -2 1 -15 43345.5 1387.89 13
 2 -1 -15 42263 1353.37 2
 -2 -1 -15 43174.7 1478.28 3
 2 1 -15 38190.9 1410.24 3
 -2 1 -15 42092.5 1475.34 3
 2 1 -15 42781.5 1393.42 2
 -2 1 -16 8684.45 536.583 13
 -2 -1 -16 8481.6 591.924 3
 2 1 -16 10218.9 585.041 2
 2 1 -16 8779.28 585.221 3
 2 -1 -16 9281.31 523.443 2
 -2 1 -16 8483.19 587.12 3
 2 -1 -17 70579.3 1973.11 2
 -2 -1 -17 69908.7 2189.25 3
 -2 1 -17 67350.3 2164.33 3
 2 1 -17 68857.4 2036.81 2
 2 1 -17 68748.2 2144.79 3
 -2 1 -18 53765.2 1840.76 3
 -2 -1 -18 53417 1839.96 3
 2 1 -18 49426 1659.43 2
 2 -1 -18 51913.1 1600.4 2
 2 1 -18 53222.4 1806.98 3
 -2 1 -19 164508 4263.01 3
 -2 -1 -19 156649 4237.92 3
 2 1 -19 152788 3962.73 2
 2 1 -19 163092 4230.73 3
 2 -1 -19 157790 3908.4 2
 -2 1 -20 217466 5499.74 3
 2 1 -20 219862 5492.85 3
 2 1 -20 204444 5178.64 2
 2 -1 -20 218492 5124.85 2
 2 -1 -21 86538.2 2430.51 2
 2 1 -21 89361.5 2498.86 2
 -2 1 -21 89082.4 2798.96 3
 2 1 -21 89849 2773.98 3
 2 1 -22 22903.7 1176.01 3
 -2 1 -22 22611.4 1188.77 3
 2 1 -22 22623 977.517 2
 2 1 -23 23456.6 1011.42 2
 2 1 -23 23877.3 1229.22 3
 -2 1 -23 22914.7 1228.72 3
 -2 1 -24 63751.5 2355.15 3
 2 1 -24 64726 2332.9 3
 2 1 -25 83814 2870.28 3
 -2 1 -25 89904.6 2961.93 3
 -2 1 -26 56868 2239.16 3
 2 1 -26 56374.2 2202.57 3
 -2 1 -27 146584 3333.02 19
 2 -1 -27 146101 3372.64 8
 -2 -1 -27 140712 3360.68 8
 -2 -1 -27 142175 3295.33 21
 -2 1 -27 140290 3262.9 21
 -2 -1 -27 139414 3230.59 5
 -2 1 -27 138391 3240.67 5
 -2 1 -27 145279 4288.24 3
 2 1 -27 144552 4234.42 3
 -2 -1 -28 16876.3 650.406 8
 2 -1 -28 17347.2 659.641 8
 -2 -1 -28 17011.6 605.255 21
 -2 1 -28 16431 582.564 21
 -2 -1 -28 16535.3 562.395 5
 -2 1 -28 16491.3 571.957 5
 2 1 -28 18163.5 1150.42 3
 -2 1 -28 17305.6 1150.4 3
 2 -1 -29 13209.4 564.361 8
 -2 -1 -29 12915.6 562.568 8
 -2 -1 -29 13686.9 530.03 21
 -2 1 -29 13310.9 503.949 21
 -2 1 -29 14049.2 511.051 5
 -2 -1 -29 13917.9 501.093 5
 -2 1 -29 13053.4 1020.04 3
 2 1 -29 14859.7 1042.43 3
 2 -1 -30 10981.8 496.159 8
 2 1 -30 10889.4 489.754 8
 -2 -1 -30 10139.7 483.204 8
 -2 -1 -30 10525.3 449.397 21
 -2 1 -30 10070.8 421.926 21
 -2 -1 -30 10595.3 429.021 5
 -2 1 -30 10942.2 442.803 5
 -2 1 -30 10244.7 903.382 3
 2 1 -30 11302.2 911.679 3
 -2 1 -31 23845.6 751.182 5
 -2 -1 -31 23639 736.385 5
 2 1 -31 24033.3 809.393 8
 -2 -1 -31 24245.8 821.89 8
 2 -1 -31 23076.9 807.911 8
 -2 -1 -31 23484.1 761.917 21
 -2 1 -32 40339.7 1112.48 5
 -2 -1 -32 38663.6 1087.74 5
 2 -1 -32 41727.2 1190.1 8
 -2 -1 -32 38838.5 1173.47 8
 2 1 -32 40628 1170.28 8
 -2 1 -32 40774.9 1187.52 8
 -2 -1 -32 39164.5 1118.41 21
 -2 1 -33 76624.9 1850.92 5
 -2 -1 -33 73805.6 1826.6 5
 2 -1 -33 73998.2 1905.8 8
 -2 -1 -33 73327.1 1909.77 8
 2 1 -33 72265.8 1888.26 8
 -2 1 -33 74913.3 1919.02 8
 -2 -1 -33 73754.9 1845.6 21
 -2 1 -34 52188.7 1327.41 5
 -2 -1 -34 49034.8 1297.57 5
 2 -1 -34 49272.5 1363.72 8
 2 1 -34 49315.5 1355.73 8
 -2 -1 -34 51830.9 1385.79 8
 -2 1 -34 48992.8 1371.82 8
 -2 -1 -34 48922.5 1310.99 21
 2 -1 -35 12881.6 515.261 8
 -2 -1 -35 12716.3 518.63 8
 2 1 -35 12789.8 505.872 8
 -2 1 -35 13571.6 532.339 8
 -2 -1 -35 13274.2 483.94 21
 2 -1 -36 10206.9 434.515 8
 -2 -1 -36 11185.7 456.56 8
 2 1 -36 11125.3 440.947 8
 -2 1 -36 10331.1 443.825 8
 -2 -1 -36 10600.3 408.7 21
 2 -1 -37 8867.9 381.917 8
 -2 -1 -37 9240.93 396.163 8
 2 1 -37 9566.67 387.465 8
 -2 1 -37 9215.68 396.659 8
 -2 -1 -37 9164.85 361.405 21
 2 -1 -38 21781.2 657.076 8
 -2 -1 -38 21465.3 665.417 8
 2 1 -38 20990 644.427 8
 -2 1 -38 21747.5 667.118 8
 2 -1 -39 20209.7 596.453 8
 -2 -1 -39 20248.5 606.381 8
 2 1 -39 19356.7 583.094 8
 -2 1 -39 19815.6 603.62 8
 -2 -1 -40 13781.9 439.098 8
 2 1 -40 13363.4 416.522 8
 -2 1 -40 13982.1 440.06 8
 2 -1 -40 13408.1 424.213 8
 -2 1 -41 5924.71 234.797 8
 -2 -1 -41 6257.07 236.888 8
 2 -2 0 2237.64 315.337 11
 2 2 0 2365.79 278.95 9
 2 -2 0 2372.63 209.732 14
 -2 -2 0 1742.18 197.614 1
 2 -2 0 2286.24 240.848 1
 2 2 1 43647.8 1621.44 9
 2 -2 1 42089.5 1507.82 11
 2 -2 -1 44440.3 1682.75 11
 -2 -2 -1 42467.1 2058.91 10
 2 -2 -1 44854.5 1228.08 14
 2 -2 1 40796.6 1203.75 14
 2 -2 1 40531.8 1291.22 1
 2 -2 -1 45973.9 1326.68 1
 -2 -2 1 43351.4 1247.11 1
 -2 -2 -1 42905.1 1239.57 1
 -2 -2 -2 1760.75 412.201 10
 2 -2 2 1549.62 233.031 11
 2 2 2 1251.66 317.858 9
 2 -2 -2 1773.32 330.407 11
 2 -2 -2 1750.75 182.225 14
 2 -2 2 1433.26 168.748 14
 -2 -2 2 1499.89 183.542 1
 -2 -2 -2 1927.49 197.221 1
 2 -2 -2 1767.56 213.52 1
 2 -2 -3 11862.6 878.232 11
 2 2 3 13502.2 1079.44 9
 2 -2 3 13736.9 534.69 14
 2 -2 3 13093.5 621.562 11
 -2 -2 -3 12288.9 508.034 4
 2 -2 -3 13769.9 598.022 1
 -2 -2 -3 11861.9 535.489 1
 2 -2 -4 6432.43 639.21 11
 2 2 4 5815.5 793.066 9
 2 -2 4 5006.87 320.334 11
 2 -2 4 5281.47 315.632 14
 2 -2 -4 5418.76 323.81 14
 -2 -2 -4 5287.53 316.515 4
 2 -2 -4 5618.05 348.548 4
 -2 -2 -4 5296.08 342.25 1
 2 -2 -4 5445.33 367.166 1
 2 2 5 89214.5 3801.61 9
 2 -2 -5 92563 3136.73 11
 2 -2 -5 90799.2 3016.37 10
 -2 -2 -5 88527.1 3493.5 10
 2 -2 -5 93664.8 2302.39 12
 2 -2 -5 95155.4 2365.99 14
 2 -2 5 95446.6 2346.86 14
 -2 -2 -5 97672.2 2387.05 4
 2 -2 -5 96429.2 2423.51 4
 2 -2 -5 99576 2487.31 1
 -2 -2 -6 9690.83 471.56 4
 2 -2 -6 9988.12 498.04 4
 2 -2 -6 8944.4 833.38 11
 2 -2 -6 8920.17 758.591 10
 -2 2 -6 10492.5 915.394 9
 2 2 6 8465.86 1164.1 9
 -2 -2 -6 10198.7 1037.9 10
 2 -2 6 10120.9 457.424 14
 2 -2 -6 9116.76 421.767 12
 2 -2 -6 9251.06 449.272 14
 2 -2 -7 51039.2 2194.36 11
 2 -2 -7 50572.1 2031.16 10
 2 2 7 52769.3 2980 9
 -2 2 -7 47069.5 2114.52 9
 2 -2 -7 47103.6 1373.52 14
 2 -2 7 52493.4 1386.07 14
 2 -2 -7 46973.2 1343.7 12
 2 2 7 54181.7 2231.2 11
 2 -2 -7 47126.8 1435.53 4
 -2 -2 -7 46269.3 1407.12 4
 2 -2 -7 49272.1 1238.92 2
 2 -2 -8 46661.4 1957.77 10
 -2 2 -8 46813.9 2083.39 9
 2 2 8 47469.8 2888.89 9
 2 -2 -8 47538.2 1323.06 12
 2 -2 8 45570.3 1309.65 14
 2 -2 -8 45111.2 1326.11 14
 2 -2 -8 45721.6 1404.2 4
 -2 -2 -8 44340.5 1372.17 4
 2 2 -8 44443.8 1224.8 2
 2 -2 -8 46069.9 1212.79 2
 -2 2 -9 63641.7 2616.68 9
 2 2 9 66552.1 3534.45 9
 2 -2 -9 72256 1868.83 12
 2 2 -9 68642.1 1837.64 15
 2 -2 9 71983.1 1851.95 14
 2 -2 -9 71325.4 1868.44 14
 -2 -2 -9 67701.8 1916.18 4
 2 -2 -9 68201.8 1947.11 4
 2 2 -9 64914.2 1749.46 2
 2 -2 -9 69378.7 1759.23 2
 -2 2 -10 12323.7 1041.4 9
 2 -2 -10 14176.7 610.703 12
 2 2 -10 12856.7 558.735 15
 -2 -2 -10 12090.6 642.972 12
 2 -2 -10 12903.1 586.091 14
 2 -2 -10 13045 647.322 4
 2 2 -10 12586.4 539.294 2
 2 -2 -10 12577.9 526.922 2
 -2 2 -11 61843.5 2619.72 9
 -2 -2 -11 60550.4 1852.67 12
 2 -2 -11 61497.6 1743.34 14
 2 2 -11 62870.4 1682.25 15
 2 -2 -11 63123.3 1775.13 12
 2 2 -11 63693.4 1707.6 2
 2 -2 -11 59491.5 1642.84 2
 2 -2 -11 62491.1 1856.82 4
 2 2 -12 52624.5 1489.05 15
 -2 -2 -12 53515.3 1718.74 12
 2 -2 -12 57927.1 1664.31 12
 2 -2 -12 54676.4 1604.44 14
 -2 2 -12 54922.6 1647.93 13
 2 2 -12 56453.4 1603.04 2
 2 -2 -12 52597.9 1490.93 2
 2 -2 -12 53242.1 1696.62 4
 -2 -2 -13 22166.3 985.14 12
 -2 2 -13 22683.9 906.842 13
 2 -2 -13 23110.3 929.512 12
 2 -2 -13 21974.2 876.322 14
 2 2 -13 23762.6 904.292 2
 2 -2 -13 22056.2 792.025 2
 2 2 -13 22855.3 980.051 3
 2 -2 -14 674.967 147.69 14
 -2 -2 -14 1086.71 221.834 12
 -2 2 -14 837.812 172.579 13
 2 2 -14 1102.32 219.117 3
 -2 2 -14 798.217 199.014 3
 2 -2 -14 780.484 139.175 2
 2 2 -14 834.497 185.539 2
 -2 -2 -15 5764.25 481.942 12
 -2 2 -15 5229.57 416.568 13
 2 2 -15 5385.21 428.784 2
 2 -2 -15 5473.13 353.419 2
 2 2 -15 4840.15 452.628 3
 -2 2 -15 6084.36 519.194 3
 -2 2 -16 358.72 136.58 13
 -2 -2 -16 200.705 142.631 12
 2 2 -16 295.358 156.419 3
 2 -2 -16 220.577 92.3651 2
 2 2 -16 395.635 141.947 2
 -2 2 -17 7389.04 521.67 13
 -2 -2 -17 7247.05 583.035 12
 2 2 -17 7672.48 516.798 2
 -2 2 -17 6761.82 584.984 3
 2 2 -17 7917.97 601.019 3
 2 -2 -17 6915.37 424.009 2
 -2 -2 -18 61313.9 2072.92 12
 -2 2 -18 59985.9 1875.03 13
 2 2 -18 58668.8 1816.89 2
 -2 2 -18 56295.6 2069.04 3
 2 2 -18 58633.8 2024.01 3
 -2 2 -19 727.441 181.567 13
 -2 -2 -19 1053.86 255.978 12
 2 2 -19 842.043 172.789 2
 2 2 -19 928.582 233.756 3
 -2 2 -19 881.539 253.501 3
 2 2 -20 7046.03 618.846 3
 -2 2 -20 8101.58 691.228 3
 2 2 -20 9050.94 562.338 2
 -2 2 -21 12875.1 881.379 3
 2 2 -21 11813.5 824.253 3
 2 2 -21 11779.6 672.013 2
 -2 2 -22 1012.87 267.722 3
 2 2 -22 959.071 207.429 2
 2 2 -22 1120.16 270.741 3
 2 2 -23 7089.79 662.406 3
 -2 2 -23 8498.17 740.371 3
 2 2 -24 18721.3 1118.75 3
 -2 2 -24 17888.5 1122 3
 2 2 -25 1730.92 348.666 3
 -2 2 -25 1406.13 337.399 3
 -2 -2 -26 1885.94 183.354 21
 2 -2 -26 1918.2 159.644 22
 -2 -2 -26 1836.38 153.043 5
 -2 2 -26 1673.59 158.127 5
 2 2 -26 2044.15 380.359 3
 -2 2 -26 1562.37 368.152 3
 2 -2 -26 1969.78 208.537 8
 -2 -2 -26 1349.22 176.222 8
 2 -2 -27 4218.85 238.86 22
 -2 -2 -27 4125.72 273.71 21
 2 -2 -27 4473.17 305.943 8
 -2 -2 -27 4014.76 294.309 8
 -2 2 -27 4082.29 247.338 5
 2 -2 -27 3560.79 534.802 4
 -2 -2 -27 3511.94 220.753 5
 -2 2 -27 4748.26 602.78 3
 2 2 -27 3597.24 511.906 3
 -2 2 -28 791.831 140.263 19
 -2 -2 -28 717.207 129.394 21
 2 -2 -28 735.802 106.818 22
 2 -2 -28 908.49 153.003 8
 -2 -2 -28 677.883 140.444 8
 -2 2 -28 749.054 116.827 5
 2 -2 -28 974.497 299.483 4
 -2 -2 -28 867.861 117.897 5
 2 2 -28 764.205 260.462 3
 -2 2 -28 986.308 290.237 3
 -2 -2 -29 780.111 128.058 21
 -2 2 -29 1091.79 153.218 19
 2 -2 -29 965.786 115.375 22
 -2 -2 -29 900.895 148.055 8
 2 -2 -29 1028.21 163.062 8
 -2 2 -29 1169.1 140.968 5
 -2 -2 -29 932.588 123.267 5
 2 -2 -29 749.143 261.11 4
 2 2 -29 1100.63 310.725 3
 -2 2 -29 701.282 249.723 3
 -2 -2 -30 628.62 135.841 8
 2 -2 -30 693.293 141.476 8
 2 -2 -30 833.575 112.58 22
 -2 -2 -30 683.457 107.317 5
 -2 2 -30 1042.53 137.393 5
 -2 -2 -30 920.876 135.007 21
 2 -2 -31 10055.6 471.779 8
 -2 -2 -31 9973.94 466.237 8
 -2 -2 -31 9936.9 435.78 21
 -2 -2 -31 8818.59 380.507 5
 -2 2 -31 10248.6 420.585 5
 2 -2 -32 2249.07 213.243 8
 -2 -2 -32 2340.69 219.803 8
 -2 -2 -32 2434.76 202.814 21
 -2 -2 -32 2073.58 172.262 5
 -2 2 -32 2693.35 203.548 5
 2 -2 -33 3310.53 254.146 8
 -2 -2 -33 3910.58 268.166 8
 2 2 -33 3671.04 258.212 8
 -2 -2 -33 3167.92 211.263 5
 -2 -2 -33 3629.19 243.858 21
 2 2 -34 242.4 93.6936 8
 -2 2 -34 111.889 87.9041 8
 2 -2 -34 110.904 80.9872 8
 -2 -2 -34 173.906 98.1779 8
 -2 -2 -34 355.859 91.9924 21
 2 2 -35 785.974 121.321 8
 2 -2 -35 837.61 126.882 8
 -2 -2 -35 678.76 119.251 8
 -2 -2 -35 798.602 122.468 21
 -2 -2 -36 3973.7 246.633 8
 2 2 -36 3892.94 233.336 8
 2 -2 -36 3475.07 233.497 8
 -2 -2 -37 1338.4 143.291 8
 2 2 -37 1537.92 144.506 8
 2 -2 -37 1500.74 148.876 8
 2 2 -38 2358.76 161.71 8
 -2 -2 -38 2373.87 171.484 8
 2 -2 -38 2736.4 178.138 8
 2 -2 -39 1845.88 136.511 8
 2 2 -39 1901.96 130.49 8
 -2 -2 -39 1970.6 142.472 8
 -2 2 -40 844.088 88.2344 8
 -2 -2 -40 689.428 83.1061 8
 2 -3 0 21089.5 917.441 14
 2 -3 0 18335.1 875.173 1
 -2 -3 0 18959.4 835.151 1
 2 -3 1 62581.9 1919.73 14
 2 -3 -1 62912.4 1924.46 14
 2 -3 1 65144 1955.9 1
 2 -3 -1 61283.2 1914.61 1
 -2 -3 -1 62209.8 1859.14 1
 -2 -3 1 61413.3 1867.46 1
 2 3 1 63719.8 2317.41 9
 2 -3 -2 47933.7 1608.05 14
 2 -3 2 51605 1636.68 14
 -2 -3 -2 49802.2 1577.05 1
 -2 -3 2 47507 1560.39 1
 2 -3 2 49263.7 1644.4 1
 2 -3 -2 48928.1 1617.61 1
 2 3 2 51267.8 2321.23 9
 2 -3 3 112794 2922.54 14
 2 -3 -3 103356 2886.98 1
 2 -3 3 101776 2903.87 1
 -2 -3 3 110903 2874.4 1
 -2 -3 -3 105506 2835.46 1
 2 3 3 105286 4214.62 9
 2 -3 4 107492 2931.64 14
 -2 -3 4 112979 2928.68 1
 2 -3 -4 110886 2973.7 1
 -2 -3 -4 106134 2881.09 1
 2 -3 5 148981 3873.39 14
 2 -3 -5 162337 3980.07 14
 -2 -3 -5 161225 3915.28 1
 2 -3 -5 151466 3953.36 1
 2 -3 -5 165015 5143.53 10
 2 -3 -6 112418 2799.79 12
 2 -3 6 107354 2888.17 14
 2 -3 -6 110936 2993.05 14
 -2 -3 -6 107408 2861.2 4
 2 -3 -6 106152 2981.53 1
 -2 -3 -7 2572.04 289.134 4
 2 -3 -7 2714.88 308.158 4
 2 -3 -7 2565.6 266.526 12
 2 -3 -7 3204.71 356.604 14
 2 -3 -8 27821.2 1013.08 12
 2 -3 -8 27596.4 1119.06 14
 -2 -3 -8 28154.4 1088.68 4
 2 -3 -8 26916.7 1099.02 4
 -2 -3 -9 98762.2 2750.46 12
 2 -3 -9 99638.1 2600.4 12
 2 -3 -9 92003.2 2670.06 14
 -2 -3 -9 98209.5 2688.33 4
 2 -3 -9 96355.9 2723.38 4
 2 -3 -10 14250.6 697.389 12
 -2 -3 -10 15918.3 820.389 12
 2 -3 -10 13986.4 734.412 14
 -2 -3 -10 15355.7 790.903 4
 2 -3 -10 14303.9 780.176 4
 -2 -3 -11 49822.7 1733.77 12
 2 -3 -11 47463.8 1579.44 12
 2 -3 -11 50011.1 1727.94 4
 -2 -3 -11 54323.4 1730.3 4
 2 3 -12 90082.2 2443.74 15
 -2 -3 -12 88467.1 2653.73 12
 -2 -3 -12 92533.6 2648.21 4
 2 -3 -12 90942.4 2675.73 4
 -2 -3 -13 75615 2391.17 12
 -2 3 -13 74712.4 2213.68 13
 2 -3 -13 77898.3 2395.85 4
 -2 -3 -13 78309.8 2367.33 4
 -2 -3 -14 19721.1 1005.87 12
 -2 3 -14 19659.3 902.921 13
 -2 -3 -14 19737.5 999.975 4
 2 -3 -14 18405.3 985.369 4
 -2 3 -15 167481 4168.72 13
 -2 -3 -15 167164 4392.04 12
 2 3 -15 161125 4023.58 2
 2 3 -15 163969 4380.51 3
 -2 -3 -15 166171 4379.91 4
 2 -3 -15 158559 4364.92 4
 -2 3 -16 61005.4 1956.86 13
 -2 -3 -16 63304.8 2168.38 12
 2 3 -16 61034.9 2143.75 3
 2 3 -16 62752 1862.29 2
 -2 -3 -16 63840.3 2164.21 4
 2 -3 -16 66371.6 2204.05 4
 -2 -3 -17 43956.5 1729.63 12
 2 3 -17 45252.9 1455.64 2
 2 3 -17 42919 1728.25 3
 -2 3 -17 44997.4 1811.9 3
 -2 -3 -17 42566.7 1712.3 4
 2 -3 -17 43720.9 1739.15 4
 -2 -3 -18 46261.8 1841.12 12
 2 3 -18 50224.2 1560.13 2
 2 3 -18 47882.7 1853.69 3
 -2 3 -18 44216.6 1869.3 3
 -2 -3 -18 49916.6 1888.2 4
 2 -3 -18 46852.7 1860.79 4
 -2 -3 -19 27085.9 1370.66 12
 -2 3 -19 30565.3 1479.67 3
 2 3 -19 31661.8 1456.54 3
 2 3 -19 29943.2 1136.24 2
 -2 -3 -19 31634.1 1464.96 4
 2 -3 -19 32008.9 1472.85 4
 -2 -3 -20 8733.09 742.351 12
 -2 3 -20 9670.68 801.233 3
 2 3 -20 8863.4 747.318 3
 2 -3 -20 10169.6 807.088 4
 -2 -3 -20 10200.4 811.219 4
 -2 -3 -21 18889.6 1117.93 12
 -2 -3 -21 16318.8 1061.9 4
 2 -3 -21 16876.4 1072.58 4
 -2 3 -21 15726.9 1056.84 3
 2 3 -21 16604.7 1046.69 3
 2 -3 -22 48567.5 2062.35 4
 -2 -3 -22 53305.8 2123.68 4
 -2 3 -22 53221.6 2155.03 3
 2 3 -22 55389.1 2115.75 3
 -2 3 -23 12255.7 514.197 19
 -2 3 -23 12594.6 544.695 17
 2 -3 -23 13531.1 983.965 4
 -2 -3 -23 11926.6 931.979 4
 2 3 -23 10707.4 858.547 3
 -2 3 -23 13164.5 977.535 3
 2 -3 -24 2871.37 204.643 22
 -2 -3 -24 3123.61 231.099 22
 -2 -3 -24 2694.39 221.115 21
 -2 3 -24 2852.2 236.836 19
 2 -3 -24 2658.56 241.164 8
 -2 -3 -24 2725.27 237.268 8
 2 3 -24 3205.61 256.533 17
 -2 3 -24 3170.91 263.618 17
 2 -3 -24 3469.56 505.791 4
 -2 -3 -24 2531.91 434.989 4
 2 3 -24 2614.11 421.05 3
 -2 3 -24 3222.47 489.161 3
 -2 3 -25 40008.2 1149.68 19
 2 -3 -25 38187.5 1065.01 22
 -2 -3 -25 38182.6 1101.75 22
 -2 -3 -25 40000.7 1125.82 21
 2 -3 -25 37619.7 1159.56 8
 -2 -3 -25 38813.8 1161.68 8
 2 -3 -25 40406.3 1849.46 4
 -2 -3 -25 40627.3 1840.2 4
 -2 3 -25 41868.5 1870.66 3
 2 3 -25 37999.6 1753.5 3
 -2 3 -26 33135.5 1017.46 19
 -2 -3 -26 33264.7 978.339 22
 2 -3 -26 33404 947.381 22
 2 -3 -26 33704.5 1044.39 8
 -2 -3 -26 33212.7 1039.24 8
 2 -3 -26 34551.7 1703.58 4
 -2 -3 -26 31986.4 1639.04 4
 2 3 -26 30936 1579.79 3
 -2 3 -26 33301.4 1666.83 3
 -2 3 -27 28792.3 912.251 19
 2 -3 -27 29235.8 843.471 22
 -2 -3 -27 28000.9 861.438 22
 2 -3 -27 27682.3 928.633 8
 -2 -3 -27 27772.5 922.734 8
 2 -3 -27 27379.7 1515.45 4
 -2 -3 -27 28495.4 1529.59 4
 2 3 -27 27704.2 1470.88 3
 -2 3 -27 30281.2 1569.37 3
 2 -3 -28 35311.9 1094.26 8
 -2 -3 -28 35454.3 1090.19 8
 2 -3 -28 35554.5 996.031 22
 -2 -3 -28 35234.1 1018.54 22
 -2 3 -28 37147.1 1080.83 19
 -2 -3 -29 14378.2 581.739 8
 2 -3 -29 13648.9 577.872 8
 2 -3 -29 14115 509.203 22
 -2 -3 -29 14250.1 524.895 22
 -2 3 -29 14001.9 562.063 19
 -2 -3 -30 9904.38 461.847 8
 2 -3 -30 9515.03 458.755 8
 2 -3 -30 9535.13 390.859 22
 -2 -3 -30 10433.6 445.609 21
 -2 -3 -30 9269.52 397.851 22
 2 -3 -31 8433.76 417.442 8
 -2 -3 -31 8213.6 410.994 8
 -2 -3 -31 8284.52 391.546 21
 2 -3 -31 8157.29 348.845 22
 -2 -3 -32 16026.2 595.407 8
 2 -3 -32 15362.3 590.133 8
 -2 -3 -32 15737.8 566.441 21
 2 -3 -32 14836.7 506.984 22
 2 -3 -33 13739 534.601 8
 -2 -3 -33 14003 536.503 8
 2 -3 -33 13565.3 458.151 22
 2 3 -34 4402.29 259.039 8
 2 -3 -34 4509.29 270.669 8
 -2 -3 -34 4505.65 268.659 8
 2 -3 -34 4114.35 211.02 22
 2 -3 -35 13637.1 498.54 8
 2 3 -35 13506.6 482.828 8
 -2 -3 -35 14013.4 502.933 8
 2 3 -36 9896.1 377.728 8
 2 -3 -36 10589.7 399.848 8
 -2 -3 -36 10102.3 394.323 8
 2 3 -37 5860.08 252.296 8
 2 -3 -37 6153.25 271.496 8
 -2 -3 -37 6042.88 271.739 8
 -2 -3 -38 5593.4 237.642 8
 2 -3 -38 5537.45 236.312 8
 2 -4 0 12094.9 813.469 1
 -2 -4 0 14222.5 826.479 1
 -2 -4 -1 8902.17 661.924 1
 2 -4 1 9749.23 722.777 1
 -2 -4 1 10044.9 696.598 1
 2 -4 -1 9462.32 706.3 1
 2 -4 2 65241.2 2245.16 1
 2 -4 -2 65916.2 2235.15 1
 -2 -4 -2 69216.2 2185.83 1
 -2 -4 2 64005.4 2166.14 1
 -2 -4 3 27213.4 1231.79 1
 2 -4 -3 27280.9 1262.62 1
 -2 -4 -3 27337.1 1225.06 1
 2 -4 3 26409 1265.18 1
 2 -4 4 16907.1 989.552 1
 -2 -4 4 16817 947.29 1
 2 -4 -4 17192.1 974.579 1
 -2 -4 -4 19028.5 973.58 1
 2 -4 5 24652 1240.24 1
 -2 -4 5 25337.4 1187.26 1
 -2 -4 -5 24918 1166.83 1
 2 -4 -5 25886.6 1229.4 1
 2 -4 -6 9303.52 703.619 1
 2 -4 6 9111.3 722.326 1
 -2 -4 6 10376.1 724.391 1
 2 -4 7 19467 1088.72 1
 -2 -4 7 19920.6 1048.92 1
 -2 -4 8 2031.87 343.395 1
 -2 -4 -9 23821.1 1170.99 12
 -2 -4 -10 5047.21 513.614 12
 -2 -4 -11 45142.5 1749.69 12
 -2 -4 -11 43071.2 1687.23 4
 -2 -4 -12 7597.24 640.327 12
 -2 -4 -12 6160.19 576.664 4
 -2 -4 -13 9936.19 746.981 12
 2 -4 -13 9123.3 732.726 4
 -2 -4 -13 9293.28 719.501 4
 -2 -4 -14 2263.82 363.46 12
 -2 -4 -14 2672.08 397.964 4
 2 -4 -14 2265.54 377.093 4
 -2 -4 -15 6071.09 605.113 12
 -2 -4 -15 5381.86 571.477 4
 2 -4 -15 5527.8 593.751 4
 -2 -4 -16 15864.2 1004.46 12
 2 -4 -16 15028 993.315 4
 -2 -4 -16 14127.3 950.21 4
 -2 -4 -17 6956.6 677.072 12
 2 4 -17 8858.44 763.847 3
 -2 -4 -17 8390.28 728.339 4
 2 -4 -17 8476.81 753.815 4
 -2 -4 -18 20754.9 1207.46 12
 2 4 -18 20724.7 1210.08 3
 2 -4 -18 20177.4 1209.01 4
 -2 -4 -18 20383.8 1199.51 4
 -2 -4 -19 13387.3 952.591 12
 -2 -4 -19 11568.6 901.679 4
 2 -4 -19 11476.6 911.586 4
 2 4 -19 13272 960.915 3
 2 4 -20 9629.18 843.747 3
 2 -4 -20 11909.8 452.775 22
 -2 -4 -20 11276 486.056 22
 -2 -4 -20 11425.8 468.888 21
 -2 -4 -20 10920.7 455.489 20
 2 -4 -20 10956.6 502.633 8
 -2 -4 -20 11953.3 516.159 8
 2 4 -20 10694 491.154 17
 -2 -4 -20 11340.6 912.108 4
 2 -4 -20 10494.8 886.344 4
 -2 -4 -20 10582.9 867.233 12
 2 4 -21 17551.5 1153.96 3
 -2 -4 -21 19257.7 668.118 21
 -2 -4 -21 19619.4 693.37 22
 2 -4 -21 18639 637.255 22
 -2 4 -21 20606.9 708.382 19
 -2 -4 -21 19960.4 664.986 20
 -2 -4 -21 19653.9 712.991 8
 2 -4 -21 19256.6 716.058 8
 2 4 -21 18572.3 698.833 17
 -2 -4 -21 19126.3 1203.11 4
 2 -4 -21 19384.9 1231.61 4
 -2 -4 -21 19251 1197.84 12
 2 4 -22 6155.99 667.785 3
 -2 -4 -22 5893.37 338.365 22
 -2 -4 -22 5638.29 321.214 21
 -2 4 -22 5140.31 326.704 19
 -2 -4 -22 5704.39 310.526 20
 -2 -4 -22 5966.08 353.826 8
 2 -4 -22 6442.06 369.528 8
 2 4 -22 5715.29 349.88 17
 -2 -4 -22 5903.3 661.244 4
 2 -4 -22 3860.9 565.077 4
 -2 -4 -22 5500.68 629.729 12
 -2 -4 -23 7272.54 370.338 21
 -2 -4 -23 7841.12 391.259 22
 -2 -4 -23 7235.61 354.108 20
 -2 4 -23 7375.75 387.315 19
 2 -4 -23 7067.84 402.83 8
 -2 -4 -23 7410.53 401.811 8
 2 4 -23 7510.67 400.273 17
 -2 -4 -23 7058.74 733.593 4
 2 -4 -23 6425.61 709.593 4
 2 4 -23 6845.57 714.852 3
 2 -4 -24 9733.96 408.643 22
 -2 -4 -24 9151.47 429.604 22
 -2 4 -24 9227.62 437.837 19
 -2 -4 -24 8815.27 398.964 20
 2 -4 -24 8373.92 443.943 8
 -2 -4 -24 9079.38 451.599 8
 2 4 -24 9614.76 458.611 17
 2 -4 -24 7652.41 773.505 4
 -2 -4 -24 8944.36 827.677 4
 2 4 -24 8708.09 803.807 3
 2 4 -25 36172.3 1098.28 17
 2 -4 -25 34177.5 1101.01 8
 -2 -4 -25 36176.9 1107.3 8
 -2 4 -25 39575.7 1105.43 19
 -2 -4 -25 34798.3 1017.37 20
 -2 -4 -25 37158.4 1077.78 22
 2 -4 -25 37118.2 1034.79 22
 2 -4 -26 4964.59 328.129 8
 -2 -4 -26 4520.73 310.756 8
 -2 4 -26 4844.25 305.654 19
 -2 -4 -26 5404.27 313.844 22
 2 -4 -26 4668.44 273.082 22
 2 -4 -27 6182.5 367.621 8
 -2 -4 -27 6696.67 377.06 8
 -2 4 -27 6589.07 358.939 19
 -2 -4 -27 6984.53 355.462 22
 2 -4 -27 6655.78 327.428 22
 2 -4 -28 1165.98 168.485 8
 -2 -4 -28 1226.6 165.39 8
 -2 4 -28 1169.4 157.069 19
 2 -4 -28 1212.67 139.598 22
 -2 -4 -28 1263.27 153.77 22
 2 -4 -29 286.008 104.685 8
 -2 -4 -29 263.734 97.3976 8
 -2 4 -29 169.028 86.3714 19
 -2 -4 -29 282.309 94.0486 22
 2 -4 -29 175.217 77.7114 22
 -2 -4 -30 1758.96 167.207 22
 2 -4 -30 1762.38 155.796 22
 2 -4 -30 1697.71 183.826 8
 -2 -4 -30 1733.35 183.332 8
 -2 -4 -31 13590.6 486.089 22
 2 -4 -31 13933.8 482.045 22
 2 -4 -31 14150.7 542.364 8
 -2 -4 -31 14050.4 535.594 8
 -2 -4 -32 7768.2 328.106 22
 2 -4 -32 8225.19 331.937 22
 2 -4 -32 8324.64 381.278 8
 -2 -4 -32 9019.91 389.377 8
 -2 -4 -33 4330.83 216.286 22
 2 -4 -33 4873.55 231.238 22
 2 -4 -33 4951 273.627 8
 -2 -4 -33 5142.88 272.519 8
 2 -4 -34 4460.48 207.077 22
 2 4 -34 4135.79 225.101 8
 -2 -4 -34 4721.3 249.659 8
 2 -4 -35 704.162 78.7694 22
 2 4 -35 773.445 92.3714 8
 -2 -5 0 12391.3 910.721 1
 2 -5 0 12185.6 937.333 1
 2 -5 1 2126.45 437.995 1
 -2 -5 -1 2615.81 449.806 1
 -2 -5 1 3044.84 493.755 1
 2 -5 -1 2336.58 455.433 1
 2 -5 -2 54542 2222.24 1
 -2 -5 2 55501.3 2157.41 1
 -2 -5 -2 59220.1 2192.2 1
 2 -5 2 57000.7 2245.89 1
 -2 -5 -3 58456.3 2226.7 1
 2 -5 -3 56837 2268.87 1
 2 -5 3 58544.3 2309.69 1
 -2 -5 3 60641.6 2240.76 1
 -2 -5 4 22250.3 1259.12 1
 -2 -5 -4 22938.9 1252.26 1
 2 -5 4 21268.8 1272.75 1
 2 -5 -4 23463 1319.99 1
 2 -5 -5 29381.1 1495.01 1
 2 -5 5 28582.1 1495.28 1
 -2 -5 5 28117.6 1425.14 1
 -2 -5 6 714.796 249.635 1
 2 -5 6 786.118 261.098 1
 2 -5 7 12779.4 984.369 1
 -2 -5 7 12742.6 939.115 1
 2 -5 8 7889.71 779.508 1
 -2 -5 8 7000.03 715.744 1
 -2 -5 -8 8915.35 760.127 12
 2 -5 9 85594.2 3003.26 1
 -2 -5 9 80889.3 2868.75 1
 -2 -5 -9 83246 2824.05 12
 2 -5 10 23217.8 1383.83 1
 -2 -5 10 21525.7 1290.49 1
 -2 -5 -10 23429.3 1287.07 12
 2 -5 11 40149.4 1901.82 1
 -2 -5 11 40326.9 1842.24 1
 -2 -5 -11 36478.4 1709.58 12
 2 -5 12 8743.14 856.972 1
 -2 -5 12 10987.9 909.85 1
 -2 -5 -12 10104.8 830.073 12
 2 -5 13 3212.11 537.953 1
 -2 -5 13 2583.78 463.766 1
 -2 -5 -13 3249.47 490.565 12
 -2 -5 -14 10874.7 481.425 22
 2 -5 14 9838.07 928.067 1
 -2 -5 14 10007 901.656 1
 -2 -5 -14 10720 873.933 12
 -2 -5 -14 11111.7 474.463 20
 -2 -5 -15 65103.2 1716.81 22
 2 -5 -15 65468.7 1648.77 22
 2 -5 15 63516.4 2638.52 1
 -2 -5 15 67684.8 2619.35 1
 -2 -5 -15 66335.7 2471.43 12
 -2 -5 -15 65882.7 1700.22 20
 -2 5 -15 66128.2 1707.68 18
 2 -5 -15 64439.7 1651.32 20
 2 -5 -16 43576.9 1184.11 22
 -2 -5 -16 44107.3 1251.81 22
 -2 -5 -16 44129.5 1231.57 20
 2 -5 -16 42530.4 1178.57 20
 -2 -5 16 45121.8 2046.7 1
 -2 -5 -16 43990 1933 12
 2 -5 -17 4288.53 262.312 22
 -2 -5 -17 4327.88 295.565 22
 2 5 -17 5065.39 330.038 17
 -2 -5 -17 4539.95 291.484 20
 2 -5 -17 5018.54 277.71 20
 -2 -5 17 4975.37 664.329 1
 2 5 -17 5410.15 644.387 3
 -2 -5 -17 4464.31 571.372 12
 2 -5 -18 2444.37 200.116 22
 -2 -5 -18 2545.08 231.29 22
 2 5 -18 2526.6 236.813 17
 -2 -5 -18 3057.19 232.257 20
 2 -5 -18 2271.98 186.423 20
 2 5 -18 2018.05 396.586 3
 -2 -5 18 2165.04 447.691 1
 -2 -5 -18 2341.43 418.809 12
 -2 -5 -19 3853.17 276.328 22
 2 -5 -19 3484.94 239.473 22
 2 5 -19 3545.27 274.252 17
 -2 5 -19 3589.13 262.097 19
 -2 -5 -19 3709.93 257.71 20
 2 5 -19 4028.22 556.767 3
 -2 -5 -19 3433.81 507.304 12
 -2 5 -20 1362.5 167.669 19
 -2 -5 -20 1346.76 162.211 20
 2 5 -20 1375.96 341.173 3
 -2 -5 -20 1361.94 169.599 22
 2 -5 -20 1512.75 163.505 22
 2 5 -20 1415.64 179.389 17
 2 5 -21 8870.81 445.219 17
 2 -5 -21 8505.99 393.454 22
 -2 5 -21 8862.1 421.323 19
 -2 -5 -21 9514.82 421.374 20
 2 5 -22 46913.3 1333.81 17
 2 -5 -22 47556 1272.95 22
 -2 -5 -22 46631.6 1280.69 20
 -2 5 -22 47115.3 1303.66 19
 2 5 -23 52982.6 1450.16 17
 2 -5 -23 53099.3 1388.34 22
 -2 -5 -23 52557.6 1391.09 20
 -2 5 -23 51198.2 1410.3 19
 -2 5 -24 3689.93 280.199 17
 2 5 -24 3976.44 281.341 17
 -2 -5 -24 3628.46 260.367 22
 2 -5 -24 4125.04 253.208 22
 -2 -5 -24 3414.67 233.644 20
 -2 5 -24 3741.23 259.396 19
 2 5 -25 439.387 114.607 17
 -2 5 -25 381.593 122.542 17
 -2 -5 -25 354.993 100.465 22
 2 -5 -25 423.045 96.5775 22
 -2 -5 -25 385.785 93.3638 20
 -2 5 -25 386.575 106.899 19
 -2 5 -26 498.943 123.045 17
 -2 -5 -26 499.891 113.171 22
 -2 -5 -26 449.526 90.2433 20
 -2 5 -26 370.897 100.573 19
 -2 5 -27 5028.29 309.379 17
 -2 -5 -27 5044.68 258.126 20
 -2 5 -27 5494.42 295.502 19
 -2 -5 -27 5524.1 300.588 22
 -2 5 -28 4536.09 259.3 19
 -2 -5 -28 4332.97 257.147 22
 -2 -5 -29 37527.5 999.531 22
 2 -5 -29 35090.9 970.895 22
 -2 -5 -30 14327.1 483.435 22
 2 -5 -30 14083.4 472.973 22
 -2 -5 -31 1742.34 139.134 22
 2 -5 -31 1814.24 140.88 22
 -2 -5 -32 760.051 88.4496 22
 2 -5 -32 713.626 88.2849 22
 -2 -5 -33 629.169 71.8639 22
 2 -5 -33 735.422 82.4827 22
 2 -6 0 8008.43 860.985 1
 2 -6 0 7881.16 361.697 7
 -2 -6 0 8420.02 399.06 20
 -2 -6 -1 31964.7 1656.31 1
 2 -6 1 28718.9 1649.28 1
 -2 -6 1 28085.1 1568.03 1
 2 -6 -1 28161.9 1629.58 1
 2 -6 1 29598.2 871.62 7
 2 -6 -1 30348.1 879.683 7
 -2 -6 -1 29164.4 913.197 20
 2 -6 2 5664.54 735.397 1
 -2 -6 2 4808.75 678.977 1
 2 -6 -2 4642.27 671.357 1
 2 -6 2 6245.81 309.956 7
 2 -6 -2 5909.34 306.606 7
 -2 -6 -2 5324.21 319.292 20
 2 -6 3 22351 1462.39 1
 2 -6 -3 24305.2 1482.19 1
 -2 -6 3 22216.2 1392.56 1
 2 -6 3 23296.6 742.793 7
 2 -6 -3 25852.7 771.884 7
 -2 -6 -3 25472.3 815.124 20
 2 -6 4 12838.8 1088.18 1
 -2 -6 4 12924.8 1065.91 1
 2 -6 4 14905.9 531.187 7
 -2 -6 -4 15436.9 587.07 20
 2 -6 5 76038.8 3025.05 1
 -2 -6 5 81650.7 2976.66 1
 2 -6 5 83900.4 1984.99 7
 -2 -6 -5 79971.2 2055.34 20
 2 -6 6 11556.2 436.008 7
 2 -6 -6 10689.4 438.714 7
 -2 -6 -6 10752.4 481.627 20
 -2 -6 6 10880.7 957.671 1
 2 -6 6 11041 998.583 1
 -2 -6 -6 9404.17 851.663 12
 2 -6 7 24163.5 730.021 7
 2 -6 -7 24124 751.102 7
 -2 -6 -7 23988 802.704 20
 -2 -6 7 22517.6 1393.78 1
 -2 -6 -7 22188.4 1349.29 12
 2 -6 -8 20417.6 660.025 7
 -2 -6 -8 19454.2 703.491 20
 2 -6 8 17521.6 1285.63 1
 -2 -6 8 18719.1 1272.46 1
 -2 -6 -8 20570 1284.78 12
 -2 -6 -9 32423.9 982.359 22
 2 -6 -9 33489.4 957.806 7
 -2 -6 -9 35074.9 1033.84 20
 2 -6 -9 34218.4 990.593 20
 2 -6 9 30402 1736.04 1
 -2 -6 9 31021.8 1694.28 1
 -2 -6 -9 31799.7 1649.21 12
 -2 -6 -10 13536.4 527.604 22
 2 -6 -10 13244.9 494.744 7
 -2 -6 -10 13246.6 545.943 20
 2 -6 -10 13709.5 526.638 20
 2 -6 10 9867.25 965.83 1
 -2 -6 10 11613.3 999.677 1
 2 6 -10 10625.8 833.707 15
 -2 -6 -10 12447.5 987.512 12
 -2 -6 -11 18794.1 669.8 22
 2 -6 -11 19269.4 631.602 7
 -2 -6 -11 18464.3 681.727 20
 2 -6 -11 18713.6 655.663 20
 2 -6 11 19314.4 1339.78 1
 -2 -6 11 21206.9 1346 1
 -2 -6 -11 18139.8 1205.29 12
 2 -6 -12 33428.7 949.233 7
 2 -6 -12 33065.8 984.605 20
 -2 -6 -12 34114.9 1025.99 20
 -2 -6 -12 32711.2 999.842 22
 2 -6 -13 5628.82 291.794 7
 -2 -6 -13 5925.39 345.824 20
 2 -6 -13 5966.89 324.334 20
 2 -6 -13 5520.65 296.869 22
 -2 -6 -13 5266.49 320.584 22
 2 -6 -14 12101.5 450.011 7
 2 -6 -14 11010.2 465.574 20
 2 -6 -14 11206.3 451.632 22
 -2 -6 -14 11502.8 496.16 22
 2 -6 -15 14381.5 507.665 7
 -2 -6 -15 14554.6 572.588 22
 2 -6 -15 14199.2 525.71 22
 2 -6 -15 14312.1 542.116 20
 2 6 -16 5864.46 347.747 17
 2 -6 -16 5256.55 272.318 7
 -2 -6 -16 5613.07 325.619 20
 2 -6 -16 5173.4 294.936 20
 -2 -6 -16 5146.21 318.439 22
 2 -6 -16 4526.05 274.679 22
 2 6 -17 17482.4 665.881 17
 2 -6 -17 17907 616.4 20
 -2 -6 -17 17327.3 641.917 20
 2 -6 -17 17798.1 611.83 22
 -2 -6 -17 18550.9 662.497 22
 2 6 -18 50074.2 1446.69 17
 -2 6 -18 55188.2 1505.86 17
 -2 -6 -18 55634.2 1445.97 20
 2 -6 -18 53580.3 1392.87 20
 -2 -6 -18 52885.7 1445.78 22
 2 -6 -18 53307.6 1395.58 22
 2 6 -19 16029.3 610.035 17
 -2 6 -19 16009.9 631.673 17
 2 -6 -19 16205.1 553.891 20
 -2 -6 -19 15879.7 586.158 20
 -2 -6 -19 14969.7 587.848 22
 2 -6 -19 15228.9 553.78 22
 -2 6 -20 10260 477.239 17
 2 6 -20 9752.18 451.445 17
 2 -6 -20 9863.44 400.751 20
 -2 6 -20 10672.7 434.942 19
 -2 -6 -20 10285.9 437.634 20
 2 -6 -20 9925.33 418.974 22
 -2 -6 -20 10578.9 456.755 22
 -2 6 -21 10602.6 483.697 17
 2 6 -21 10217 452.868 17
 -2 6 -21 9957.74 420.222 19
 2 -6 -21 10552.5 406.331 20
 -2 -6 -21 11032.5 447.864 20
 2 -6 -21 11277.6 437.571 22
 -2 -6 -21 10852.8 457.623 22
 -2 6 -22 3563.48 261.833 17
 2 6 -22 3267.41 239.88 17
 -2 -6 -22 3581.33 233.219 20
 -2 6 -22 3346.23 222.253 19
 -2 -6 -22 3652.31 246.768 22
 2 -6 -22 3487.25 224.382 22
 2 6 -23 9352.1 404.194 17
 -2 6 -23 9540.98 430.613 17
 -2 6 -23 8718.44 372.508 19
 -2 -6 -23 8426.97 369.877 20
 -2 -6 -23 9660.06 408.71 22
 2 -6 -23 8941.11 375.743 22
 -2 6 -24 22871.4 744.594 17
 2 6 -24 22977.7 712.965 17
 -2 6 -24 21552 675.376 19
 -2 -6 -24 22842 685.745 20
 -2 -6 -24 23077.8 719.342 22
 2 -6 -24 23121.8 694.091 22
 -2 6 -25 14908.5 541.802 17
 -2 -6 -25 14254 482.806 20
 -2 6 -25 15282.4 496.64 19
 2 -6 -25 14477.6 497.214 22
 -2 -6 -25 14490 516.468 22
 -2 6 -26 995.698 131.877 17
 -2 -6 -26 925.448 102.089 20
 2 -6 -26 1008.16 114.543 22
 -2 -6 -27 7667.83 288.168 20
 2 -6 -27 8195.21 320.903 22
 -2 -6 -28 3053.08 183.88 22
 2 -6 -28 3219.42 181.696 22
 -2 -6 -29 1161.83 109.5 22
 2 -6 -29 1267.93 109.839 22
 -2 -6 -30 1823.34 121.677 22
 2 -6 -30 1793.86 120.274 22
 -2 -7 0 119.007 89.6081 20
 2 -7 0 -10.7064 67.4499 7
 -2 -7 -1 7169.47 367.593 20
 2 -7 1 7620.91 354.208 7
 2 -7 -1 7673.69 358.333 7
 -2 -7 -2 233.632 93.763 20
 2 -7 2 484.209 105.374 7
 2 -7 -2 301.612 97.5737 7
 -2 -7 -3 26687.3 837.373 20
 2 -7 -3 25537 816.078 20
 2 -7 3 25151.7 782.013 7
 2 -7 -3 26482.9 800.665 7
 2 -7 -4 6538.89 345.922 20
 -2 -7 -4 6463.24 352.034 20
 2 -7 4 6966.32 331.386 7
 2 -7 -4 6810.9 336.129 7
 2 -7 -5 1353.14 164.478 20
 -2 -7 -5 1624.36 180.565 20
 2 -7 5 1572.35 156.932 7
 -2 -7 -6 4218.94 278.858 20
 2 -7 -6 4053.62 267.667 20
 2 -7 -6 4043.18 252.083 7
 -2 -7 -7 2739.88 228.805 20
 2 -7 -7 2643.24 216.976 20
 2 -7 -7 2668 202.832 7
 -2 -7 -8 3581.1 257.332 20
 2 -7 -8 3377.69 230.795 7
 -2 -7 -9 1629.74 178.367 20
 2 -7 -9 1468.8 156.892 7
 -2 -7 -10 16091 611.786 20
 2 -7 -10 16688.8 600.117 20
 2 -7 -10 17751.1 586.03 7
 -2 -7 -11 4154.48 273.786 20
 2 -7 -11 4425.94 270.078 20
 2 -7 -12 9576.89 409.71 20
 -2 -7 -12 9034.08 417.571 20
 -2 -7 -12 8479.89 382.647 22
 -2 -7 -13 9783.39 431.739 20
 2 -7 -13 9288.85 404.76 20
 -2 -7 -13 9501.7 403.256 22
 2 7 -14 3636.33 253.873 17
 2 -7 -14 3173.85 221.275 20
 -2 -7 -14 3475.95 244.826 20
 -2 -7 -14 2954.97 216.619 22
 2 7 -15 698.32 125.185 17
 2 -7 -15 630.328 110.214 20
 -2 -7 -15 500.84 104.587 22
 2 7 -16 12636.8 487.009 17
 -2 7 -16 11557.3 500.647 17
 2 -7 -16 12242.7 455.739 20
 -2 -7 -16 12024.2 461.256 22
 2 7 -17 19638.2 652.763 17
 -2 7 -17 20132.2 689.549 17
 -2 -7 -17 19797.6 651.011 20
 2 -7 -17 20657.6 629.986 20
 -2 -7 -17 19612.5 636.938 22
 2 -7 -17 19352.7 605.822 22
 2 7 -18 59.1344 72.7378 17
 -2 7 -18 234.717 95.1934 17
 2 -7 -18 107.494 65.9212 20
 -2 -7 -18 38.6385 65.8935 20
 2 -7 -18 208.003 73.3094 22
 -2 -7 -18 28.1725 78.1261 22
 -2 7 -19 3853.87 252.456 17
 2 -7 -19 3724.19 210.417 20
 -2 -7 -19 4210.39 240.225 20
 -2 -7 -19 4010.37 233.526 22
 2 -7 -19 4295.95 222.777 22
 -2 7 -20 1619.06 163.701 17
 2 -7 -20 1624.75 130.129 20
 -2 -7 -20 1573.39 143.853 20
 -2 -7 -20 1280.69 135.287 22
 2 -7 -20 1542.12 133.718 22
 -2 7 -21 2082.8 179.258 17
 2 -7 -21 1929.21 134.014 20
 -2 -7 -21 2229.75 160.346 20
 -2 -7 -21 2231.6 163.556 22
 2 -7 -21 2183.12 150.922 22
 -2 7 -22 3846.25 224.163 17
 -2 -7 -22 3485.87 192.213 20
 2 -7 -22 3303.53 184.408 22
 -2 -7 -22 3439.45 199.639 22
 -2 7 -23 8039.68 328.166 17
 -2 -7 -23 7768.1 292.879 20
 -2 -7 -23 7629.18 304.338 22
 2 -7 -23 7852.64 292.282 22
 -2 7 -24 8505.19 325.016 17
 -2 -7 -24 7873.9 282.229 20
 2 -7 -24 8046.85 290.187 22
 -2 -7 -24 8651.69 309.471 22
 -2 -7 -25 4200.15 191.932 22
 2 -7 -25 4107.28 181.39 22
 -2 -7 -26 1620.43 109.512 22
 2 -8 0 970.139 122.349 20
 -2 -8 -1 16991.2 555.763 20
 2 -8 -1 18744.8 584.814 20
 2 -8 1 17523.6 567.982 20
 -2 -8 -2 8188.89 337.033 20
 2 -8 -2 7869.08 341.482 20
 2 -8 2 7329.7 323.035 20
 -2 -8 -3 15864.9 530.032 20
 2 -8 -3 16285.3 542.75 20
 2 -8 3 16270.9 527.719 20
 2 -8 -4 6475.94 305.274 20
 2 -8 4 6499.01 288.29 20
 -2 -8 -4 6256.5 296.031 20
 2 -8 5 6135.62 272.603 20
 -2 -8 -5 5953.31 286.452 20
 2 -8 -5 5677.79 284.171 20
 -2 -8 -6 5434.29 269.46 20
 2 -8 6 5117.42 244.283 20
 2 -8 -6 5119.9 264.724 20
 -2 -8 -7 9257.68 369.414 20
 2 -8 -7 8813.67 363.624 20
 -2 -8 -8 10416.1 400.264 20
 2 -8 -8 10297.9 395.434 20
 -2 -8 -9 10291 394.333 20
 -2 -8 -10 9207.27 366.023 20
 2 -8 -11 9165.17 350.722 20
 -2 -8 -11 8831.83 354.235 20
 -2 8 -12 6121.37 301.655 17
 -2 -8 -12 5609.19 266.614 20
 2 -8 -12 5822.42 263.502 20
 -2 8 -13 4161.35 244.296 17
 -2 -8 -13 4264.01 222.099 20
 2 -8 -13 4330.8 216.415 20
 -2 8 -14 5323.37 268.835 17
 2 -8 -14 5120.07 232.445 20
 -2 -8 -14 5551.8 250.145 20
 -2 8 -15 6162.24 283.106 17
 2 -8 -15 6033.29 249.291 20
 -2 -8 -15 6474.18 267.635 20
 -2 8 -16 10561.9 384.564 17
 2 -8 -16 10752.1 347.096 20
 -2 8 -17 11836 396.608 17
 2 -8 -17 11008.1 346.124 20
 -2 8 -18 3040.63 171.03 17
 -2 -8 -18 3115.97 158.248 20
 3 0 0 249.907 125.553 10
 3 0 1 -33.276 100.227 10
 3 0 -1 189.723 83.9971 10
 -3 0 -2 245.555 181.226 9
 3 0 3 22.0033 56.1854 15
 -3 0 -3 98.6836 166.147 9
 3 0 4 43.4609 57.8683 15
 -3 0 -4 92.4661 70.7178 13
 3 0 -4 91.6773 64.5879 15
 -3 0 -4 100.698 151.647 9
 3 0 -5 68.9081 69.2067 15
 3 0 5 96.3657 61.4301 15
 -3 0 -5 137.399 82.0132 13
 -3 0 -5 52.2629 166.963 9
 3 0 6 -10.5307 53.7839 15
 -3 0 -6 22.2439 52.9697 12
 3 0 -6 241.483 75.4851 15
 -3 0 -6 26.8873 74.3879 13
 -3 0 -6 55.5565 187.074 9
 3 0 -7 68.7463 54.5726 15
 3 0 7 216.928 71.2929 15
 -3 0 -7 -12.6434 52.1531 12
 -3 0 -7 58.0558 75.7201 13
 -3 0 -7 59.5259 167.702 9
 -3 0 8 17.4993 22.8294 10
 3 0 -8 45.665 58.3022 15
 -3 0 -8 71.3552 62.6578 12
 3 0 8 40.5065 51.7169 15
 -3 0 -8 13.261 67.7226 3
 3 0 9 90.1636 214.68 9
 -3 0 -9 137.237 206.663 9
 3 0 -9 68.0858 54.0412 15
 3 0 9 9.88469 44.6599 15
 3 0 -9 -13.803 73.4912 3
 -3 0 -9 104.98 78.2354 3
 3 0 -10 11.2008 50.6058 15
 3 0 -10 15.6951 68.9103 3
 -3 0 -10 16.774 69.1795 3
 3 0 11 -41.2281 131.706 11
 3 0 -11 109.803 53.5924 15
 -3 0 -11 77.2839 74.1873 13
 3 0 -11 17.5711 59.1779 3
 -3 0 -11 18.6102 76.7576 3
 3 0 12 -44.7951 95.4007 11
 3 0 -12 19.5369 77.8427 3
 -3 0 -12 184.57 102.428 3
 -3 0 -12 61.7964 87.7396 13
 3 0 -12 32.1011 45.5834 15
 3 0 -13 43.1862 79.6512 3
 -3 0 -13 -67.3493 95.6213 3
 3 0 -13 82.3667 46.5167 15
 3 0 -14 47.464 87.5444 3
 -3 0 -14 48.9745 90.3301 3
 3 0 -15 129.896 95.848 3
 -3 0 -15 53.1908 102.126 3
 3 0 -16 28.305 95.3118 3
 -3 0 -16 28.7371 106.002 3
 3 0 -17 -30.7126 92.4988 3
 -3 0 -17 31.0152 99.0766 3
 3 0 -18 -33.2092 117.282 3
 -3 0 -18 200.225 142.135 3
 3 0 -18 -28.8904 106.566 2
 3 0 -19 107.318 131.958 3
 -3 0 -19 35.8013 100.869 3
 3 0 -19 59.3447 94.7955 2
 3 0 -20 -38.3675 100.073 3
 -3 0 -20 38.3 107.901 3
 3 0 -20 89.8483 123.513 2
 3 0 -21 163.919 157.338 3
 -3 0 -21 81.7047 130.508 3
 3 0 -21 29.8381 89.8763 2
 3 0 -22 -29.9182 95.5719 2
 3 0 -22 87.1336 113.633 3
 -3 0 -22 -43.4158 122.313 3
 3 0 -23 179.6 114.958 2
 3 0 -23 322.952 170.203 3
 -3 0 -23 45.9594 119.909 3
 3 0 -24 90.7863 106.874 2
 -3 0 -24 -48.4523 136.502 3
 3 0 -25 215.302 122.555 2
 -3 0 -25 -50.785 120.931 3
 -3 0 -26 158.674 168.991 3
 3 0 -27 13.8155 81.908 8
 -3 0 -27 -55.6837 94.9155 8
 -3 0 -27 54.6506 142.543 3
 -3 0 -27 11.3993 67.5834 21
 -3 0 -28 14.2112 77.1754 8
 3 0 -28 84.0559 83.0707 8
 -3 0 -28 126.146 71.2194 21
 3 0 -29 84.3938 84.7425 8
 -3 0 -29 43.1131 89.2453 8
 -3 0 -29 115.112 81.3244 21
 -3 0 -30 -14.3703 79.5136 8
 3 0 -30 125.704 95.2324 8
 -3 0 -30 34.1592 69.6533 21
 -3 0 -31 14.1987 84.179 8
 3 0 -31 68.4057 86.1849 8
 -3 0 -31 -22.3766 71.4809 21
 -3 0 -32 13.8114 80.5514 8
 3 0 -32 39.6472 83.2533 8
 -3 0 -32 -10.8193 69.1236 21
 3 0 -33 12.6098 79.448 8
 -3 0 -33 66.3976 80.0014 8
 -3 0 -33 135.009 75.8259 21
 3 0 -34 -11.8319 71.279 8
 -3 0 -34 113.106 84.6429 8
 -3 0 -34 88.3643 72.4412 21
 3 0 -35 10.8877 73.3266 8
 -3 0 -35 -23.3894 82.605 8
 -3 0 -35 127.723 71.3898 21
 3 0 -36 29.4735 66.9918 8
 -3 0 -36 74.9998 79.0477 8
 -3 0 -36 41.5526 59.3697 21
 3 0 -37 -17.4003 61.4587 8
 -3 0 -37 57.6086 71.5731 8
 -3 0 -37 132.955 67.2072 21
 3 0 -38 7.42566 57.5637 8
 -3 0 -38 -16.8086 62.0007 8
 -3 0 -38 -6.39094 48.5988 21
 -3 0 -39 21.3784 59.268 8
 -3 0 -39 37.1202 43.7434 21
 -3 0 -40 17.3309 48.8267 8
 -3 -1 0 25893.2 1308.69 10
 -3 -1 0 23036.9 1074.4 9
 -3 -1 1 20738.5 991.413 9
 -3 -1 -1 24852.3 1123.55 9
 -3 -1 -1 25373.1 1321.24 10
 -3 -1 1 22268.6 1193.73 10
 3 -1 2 1731.56 162.335 15
 3 1 2 1846.73 192.123 15
 -3 -1 2 1458.36 290.568 10
 -3 -1 2 1388.19 244.51 9
 3 1 -3 27858.1 874.183 15
 3 -1 3 24008.9 773.376 15
 3 1 3 25010.6 843.748 15
 3 1 3 25629.9 1437.63 10
 -3 -1 3 25180.6 1221.78 10
 -3 -1 -3 28101.6 1305.16 9
 3 -1 -4 43168.7 1185.52 15
 3 1 -4 43012.3 1247.78 15
 3 -1 4 45898.6 1181.05 15
 3 1 4 45857.3 1263.68 15
 3 1 4 40778.5 1968.87 10
 3 -1 -4 39892.7 1141.88 10
 -3 -1 -4 40069.5 1755.64 9
 3 1 4 44761.4 2012.15 9
 3 1 -5 51049.4 1418.85 15
 3 -1 -5 53807.9 1369.28 15
 3 -1 5 48967.8 1312 15
 3 1 5 49363.6 1395.8 15
 -3 -1 -5 50620.1 1401.17 12
 3 1 5 50931 2294.99 10
 3 1 5 48372.8 2266.84 9
 -3 -1 -5 50364 2062.12 9
 3 -1 -6 56063.6 1475.46 15
 3 1 -6 55916.6 1537.52 15
 3 1 6 57994.9 1538.82 15
 3 -1 6 54909.8 1434.87 15
 -3 -1 -6 57735.5 1556.95 12
 3 1 6 55666.9 2534.75 9
 -3 -1 -6 57514.6 2310.33 9
 3 1 6 57400.3 2545.13 10
 -3 -1 -7 33964 1088.75 12
 3 1 7 36121.8 1988.82 10
 3 1 7 32541.5 1971.51 9
 -3 1 -7 35637 1819.77 9
 -3 -1 -7 35569.7 1780.45 9
 3 1 -7 36003.6 1076.82 15
 3 -1 7 33224.8 957.479 15
 3 -1 -7 35619.2 1010.88 15
 3 1 7 34837.3 1050.41 15
 3 -1 -7 35399.7 1035.17 4
 3 1 -8 2128.82 203.134 3
 3 -1 8 1742.34 155.102 15
 3 1 8 1960.91 195.534 15
 3 1 -8 2284.15 210.043 15
 3 -1 -8 2202.67 188.812 15
 -3 -1 -8 2124 227.294 12
 3 1 8 1294.82 402.933 10
 3 1 8 2282.9 560.207 9
 -3 1 -8 2115.59 449.996 9
 -3 -1 -8 2763.95 488.731 9
 3 1 -9 7524.38 409.418 3
 -3 1 -9 7459.82 439.203 3
 3 1 -9 7537.26 390.059 15
 3 1 9 7127.53 377.13 15
 -3 1 -9 8027.4 454.177 13
 -3 -1 -9 7628.42 444.925 12
 3 1 9 6796.56 940.845 9
 -3 1 -9 5930.33 753.955 9
 -3 -1 -9 6853.97 821.815 9
 3 -1 -10 10102.9 437.204 2
 3 1 -10 9438.82 493.534 3
 -3 1 -10 9700.24 529.811 3
 -3 1 -10 9789.21 526.903 13
 -3 -1 -10 10200.4 540.283 12
 3 1 -10 9717.26 451.467 15
 3 1 10 10282.6 459.413 15
 3 1 -11 25040.7 821.066 2
 3 -1 -11 24130.2 793.964 2
 3 1 -11 23506.8 888.197 3
 -3 1 -11 24707.8 940.323 3
 -3 -1 -11 24180.9 940.162 12
 -3 1 -11 23453 924.42 13
 3 1 -11 23739.6 799.263 15
 3 1 -12 15518.7 616.021 2
 3 -1 -12 15255.4 606.607 2
 3 1 -12 15188.1 692.236 3
 -3 1 -12 15168.1 722.98 3
 -3 1 -12 16437.1 727.48 13
 -3 -1 -12 14912 719.874 12
 3 -1 -12 13410 532.822 14
 3 1 -12 14805.6 575.311 15
 3 1 -13 40545.4 1333.62 3
 3 1 -13 37993.3 1205.76 2
 3 -1 -13 40632.6 1226.94 2
 -3 -1 -13 38945 1337.97 3
 -3 1 -13 38012.6 1351.83 3
 -3 1 -13 39987.7 1336.53 13
 3 -1 -13 39081.5 1102.67 14
 -3 -1 -13 41077.9 1385.27 12
 3 1 -14 41208.5 1282.02 2
 3 -1 -14 40962 1277.36 2
 -3 1 -14 39561.5 1398.1 3
 -3 -1 -14 37812.5 1372.32 3
 3 1 -14 37056.4 1336.08 3
 -3 1 -14 38843.7 1355.6 13
 -3 -1 -14 42394.7 1440.37 12
 -3 -1 -15 7591.85 543.527 3
 3 1 -15 8823.94 512.565 2
 3 -1 -15 8582.83 510.701 2
 3 1 -15 9274.25 576.578 3
 -3 1 -15 9193.31 597.375 3
 -3 1 -15 8017.4 541.899 13
 -3 -1 -15 8911.38 596.585 12
 -3 -1 -16 35507.2 1339.53 3
 3 1 -16 33378.2 1218.01 2
 3 -1 -16 34241.9 1235.07 2
 3 1 -16 34043.5 1306.78 3
 -3 1 -16 34957.1 1340.44 3
 -3 1 -16 35402.5 1295.09 13
 3 1 -17 55421.8 1762.25 2
 3 -1 -17 55884 1750.61 2
 -3 1 -17 52224.6 1840.01 3
 3 1 -17 56263.1 1835.85 3
 -3 1 -17 52721.6 1766.83 13
 3 1 -18 77213.6 2275.06 2
 3 1 -18 77222.1 2335.77 3
 3 -1 -18 70572.8 2163.62 2
 -3 1 -18 70842.4 2316.57 3
 3 1 -19 30873.6 1320.37 3
 3 1 -19 32466.9 1282.4 2
 -3 1 -19 32175.9 1366.78 3
 3 -1 -19 30200.1 1192.23 2
 3 1 -20 17414.9 967.496 3
 -3 1 -20 16806.3 968.466 3
 3 1 -20 16567 870.357 2
 3 -1 -20 16300.2 808.205 2
 3 1 -21 13464 854.57 3
 -3 1 -21 12587.6 851.249 3
 3 1 -21 12984.6 755.998 2
 3 -1 -21 13144 713.948 2
 3 1 -22 4261.73 497.489 3
 3 1 -22 3637.85 400.415 2
 3 -1 -22 4356.67 393.601 2
 -3 1 -22 5123.02 548.164 3
 3 1 -23 558.157 165.567 2
 3 -1 -23 633.979 166.505 2
 3 1 -23 771.684 237.124 3
 -3 1 -23 469.446 194.004 3
 3 1 -24 2687.37 333.485 2
 3 1 -24 2380.84 396.182 3
 -3 1 -24 2262.42 395.352 3
 -3 1 -25 35100.5 1643.24 3
 3 1 -25 35156.7 1631.16 3
 3 1 -25 34708.2 1365.21 2
 -3 1 -26 16886.2 612.818 19
 3 1 -26 16454.6 1072.41 3
 -3 1 -26 18047.1 1132.08 3
 3 -1 -26 16530 634.132 8
 -3 -1 -26 17239.3 642.925 8
 -3 -1 -26 16176.5 546.767 5
 -3 1 -26 17011.9 560.512 5
 -3 -1 -26 16709.4 598.652 21
 -3 1 -26 16876.6 590.668 21
 -3 1 -27 4458.23 285.276 19
 -3 1 -27 4006.87 540.985 3
 3 -1 -27 4023.6 292.198 8
 -3 -1 -27 4519.09 301.827 8
 -3 1 -27 4503.39 252.621 5
 -3 -1 -27 4716.85 254.787 5
 -3 1 -27 4809 279.192 21
 -3 -1 -27 4569.24 277.347 21
 3 -1 -28 344.706 115.566 8
 -3 -1 -28 271.093 97.4021 8
 -3 1 -28 168.411 169.14 3
 -3 1 -28 206.216 86.9914 5
 -3 -1 -28 477.897 93.7259 5
 -3 -1 -28 188.714 85.3175 21
 -3 1 -28 89.1506 68.3374 21
 -3 1 -29 1934.17 393.94 3
 -3 1 -29 1641.06 157.696 5
 -3 -1 -29 1312.63 144.771 5
 -3 1 -29 1616.9 165.831 21
 -3 -1 -29 1751.43 175.417 21
 -3 -1 -29 1605 187.279 8
 3 1 -29 1634.67 185.828 8
 3 -1 -29 1380.75 179.648 8
 -3 -1 -30 6976.41 327.588 5
 -3 1 -30 7337.97 337.979 5
 -3 -1 -30 7078.59 353.516 21
 -3 1 -30 6562.63 332.582 21
 3 -1 -30 6676.27 376.837 8
 -3 -1 -30 7268.35 386.258 8
 3 1 -30 6723.87 369.754 8
 -3 -1 -31 16151.7 552.527 5
 -3 1 -31 16525.6 567.089 5
 -3 1 -31 15376.8 558.185 21
 -3 -1 -31 15870.1 582.119 21
 3 -1 -31 16446.2 627.705 8
 -3 -1 -31 15772.5 619.341 8
 3 1 -31 16829.2 620.546 8
 -3 1 -31 15775.2 621.175 8
 -3 1 -32 1983.41 178.74 5
 -3 -1 -32 1846.86 165.794 5
 -3 -1 -32 2187.2 190.188 21
 -3 1 -32 2137.09 181.059 21
 3 1 -32 1771.05 189.155 8
 3 -1 -32 1875.77 197.42 8
 -3 -1 -32 2130.5 206.012 8
 -3 1 -32 1888.95 201.501 8
 -3 -1 -33 1457.4 145.562 5
 -3 1 -33 1173.78 139.252 5
 -3 1 -33 1368.34 143.557 21
 -3 -1 -33 1189.34 146.581 21
 -3 1 -33 1312.26 169.682 8
 3 -1 -33 1183.38 159.56 8
 -3 -1 -33 1207.39 154.89 8
 3 1 -33 1004.59 142.974 8
 -3 1 -34 1609.84 158.317 5
 -3 -1 -34 1772.94 158.581 5
 -3 -1 -34 1783.28 164.706 21
 -3 1 -34 1657.6 152.206 21
 3 -1 -34 1519.56 167.243 8
 -3 -1 -34 1699.64 180.684 8
 3 1 -34 1694.43 171.327 8
 -3 1 -34 1944.56 189.468 8
 -3 1 -35 120.095 70.974 5
 -3 -1 -35 78.1219 64.7431 5
 -3 1 -35 138.876 67.421 21
 -3 -1 -35 152.466 73.9075 21
 -3 1 -35 69.0174 79.4144 8
 3 -1 -35 65.378 75.2306 8
 -3 -1 -35 101.982 71.4216 8
 3 1 -35 186.036 83.1216 8
 -3 1 -36 1016.17 109.894 21
 -3 -1 -36 928.978 117.835 21
 3 -1 -36 1124.62 135.178 8
 -3 -1 -36 711.62 114.213 8
 3 1 -36 1046.31 125.462 8
 -3 1 -36 793.861 118.8 8
 -3 -1 -37 2793.65 181.267 21
 3 -1 -37 3004.81 195.54 8
 -3 -1 -37 2852.21 198.172 8
 3 1 -37 2561.92 177.799 8
 -3 1 -37 2836.57 197.663 8
 -3 -1 -38 2478.19 161.632 21
 -3 -1 -38 2446.74 174.533 8
 -3 1 -38 2654.38 179.164 8
 3 -1 -38 2561.59 167.586 8
 -3 -1 -39 4471.29 218.378 8
 -3 1 -39 4608.02 223.146 8
 3 -1 -39 4459.19 208.734 8
 -3 1 -40 8916.59 305.277 8
 -3 -1 -40 8602.95 301.694 8
 3 -2 0 23180.4 774.265 14
 -3 -2 0 23438.3 1542.68 10
 3 -2 0 20940.1 825.474 1
 -3 -2 0 21854.7 756.883 1
 3 -2 -1 98445.5 2410.66 14
 3 -2 1 97699.9 2397.67 14
 -3 -2 1 100829 3601.83 10
 -3 -2 -1 95828.4 3610.28 10
 3 -2 1 97064.1 2505.59 1
 -3 -2 -1 95106.7 2388.75 1
 -3 -2 1 97819.5 2399.65 1
 3 -2 -1 95709.8 2497.91 1
 3 -2 2 57805.9 1512.97 14
 3 -2 -2 55805.7 1512.56 14
 -3 -2 -2 58289.8 2634.21 10
 -3 -2 2 51984.1 2422.8 10
 3 2 2 49809.8 2072.31 9
 3 -2 2 54594.5 1616.76 1
 -3 -2 2 54458 1507.33 1
 3 -2 -2 57831.6 1615.76 1
 -3 -2 -2 56203.8 1517.91 1
 3 2 -3 11469.7 607.008 15
 3 -2 3 13020.1 521.714 14
 -3 -2 -3 13031.7 1174.9 10
 3 2 3 11065.1 946.054 9
 -3 -2 3 11972.9 526.322 1
 3 -2 -3 11856 572.212 1
 -3 -2 -4 8845.41 997.907 10
 3 2 4 7459.8 853.425 9
 3 -2 -4 8702.25 478.679 1
 3 -2 -4 7879.3 409.425 14
 3 -2 4 8695.79 412.824 14
 3 2 -4 7769.57 481.564 15
 -3 -2 -4 8462.14 402.386 4
 3 -2 -5 37077 1210.08 1
 3 -2 -5 35302.3 1132.62 4
 -3 -2 -5 36042.4 1087.88 4
 3 -2 5 36198.9 1075.1 14
 3 -2 -5 35964.8 1105.04 14
 3 2 -5 37782.7 1232.27 15
 -3 2 -6 5275.85 759.113 9
 3 2 6 4320.28 778.654 9
 -3 -2 -6 5450.65 337.492 4
 3 -2 -6 4609.65 332.794 4
 3 -2 -6 4977.38 322.423 14
 3 2 -6 4987.05 377.441 15
 3 -2 6 5086.99 307.555 14
 3 2 7 122666 5063.48 9
 3 -2 7 136173 3149.24 14
 3 2 7 130406 3307.01 15
 3 -2 -7 135732 3193.58 14
 3 2 -7 128195 3307.36 15
 3 -2 -7 132785 3271.6 4
 -3 -2 -7 131690 3217.14 4
 3 -2 -8 87328 2131.98 14
 -3 -2 -8 83868.3 2291.12 12
 3 2 -8 83297.6 2215.67 15
 3 2 8 79936.6 2205.26 15
 3 -2 8 81688.9 2065.47 14
 -3 -2 -8 81083.4 2170 4
 3 -2 -8 78026.8 2191.95 4
 3 -2 -8 80345.7 1969.85 2
 -3 -2 -9 33877.9 1181.89 12
 3 2 -9 31411.5 1082.8 15
 3 -2 9 33753.8 999.489 14
 3 2 9 33020.8 1105.84 15
 3 -2 -9 30791.8 1012.45 14
 -3 -2 -9 30387.2 1071.19 4
 3 -2 -9 30787.8 1106.06 4
 3 -2 -9 30961 921.93 2
 -3 -2 -10 4110.82 375.447 12
 3 2 10 4481.34 343.33 15
 3 -2 -10 5082.35 337.11 14
 3 2 -10 4466.8 343.487 15
 -3 -2 -10 4513.06 356.998 4
 3 -2 -10 4977.49 390.026 4
 3 2 -10 4617.59 307.753 2
 3 -2 -10 4768.38 292.931 2
 -3 -2 -11 39556.4 1396.27 12
 3 -2 -11 40187.3 1233.78 14
 3 2 11 42032.5 1291.76 15
 3 2 -11 38581.9 1255.59 15
 3 -2 -11 39583 1361.22 4
 3 2 -11 41511.3 1215.6 2
 3 -2 -11 40375.1 1190.09 2
 3 2 -11 37813.7 1328.51 3
 -3 2 -12 65704.4 1978.82 13
 3 -2 -12 65517.9 1827.37 14
 -3 -2 -12 67296.9 2049.15 12
 3 2 -12 67281 1843 15
 3 2 -12 69321.9 1833.76 2
 3 -2 -12 66127.6 1813.28 2
 3 2 -12 64878.1 1970.84 3
 3 -2 -12 62857 1977.8 4
 3 -2 -13 164884 4046.65 2
 3 2 -13 167108 4061.45 2
 3 2 -13 176530 4262.73 3
 -3 2 -13 164852 4222.94 13
 -3 -2 -13 168014 4292.35 12
 3 -2 -13 168180 4047.47 14
 3 -2 -13 173552 4279.98 4
 3 2 -14 100523 2649.78 2
 3 -2 -14 96614.7 2591.07 2
 3 2 -14 93914.8 2750.43 3
 -3 2 -14 101615 2871.49 3
 -3 -2 -14 98002.9 2820.78 12
 -3 2 -14 104480 2776.9 13
 3 -2 -14 97240.2 2581.57 14
 3 -2 -14 102456 2822.82 4
 3 2 -15 89474.6 2488.65 2
 3 -2 -15 87754.6 2399.47 2
 3 2 -15 89308.1 2604.23 3
 -3 2 -15 88169.1 2687.01 3
 -3 -2 -15 88265.6 2664.15 12
 -3 2 -15 92376.2 2590.83 13
 3 -2 -15 95226.1 2677.91 4
 3 2 -16 76753.1 2285.78 2
 3 -2 -16 77424 2153.55 2
 3 2 -16 77413.8 2377.91 3
 -3 2 -16 82707.5 2494.5 3
 -3 -2 -16 78700.6 2457.69 12
 -3 2 -16 76819.4 2324.48 13
 3 -2 -16 78533.5 2412.09 4
 3 2 -17 19414 934.656 2
 3 2 -17 20434.7 999.564 3
 3 -2 -17 18901.3 804.317 2
 -3 2 -17 17694.1 988.966 3
 -3 2 -17 19443 937.794 13
 -3 -2 -17 18681.3 1004.5 12
 3 -2 -17 20389.7 1018.36 4
 3 2 -18 28229.6 1190.09 2
 3 2 -18 27855.2 1258.74 3
 -3 2 -18 28336.7 1310.05 3
 3 -2 -18 27945.1 1045.77 2
 -3 -2 -18 28453.2 1310.92 12
 -3 2 -18 30194.1 1231.35 13
 3 -2 -18 29964.4 1320.13 4
 3 2 -19 107777 3103.35 2
 3 2 -19 114935 3287.71 3
 -3 2 -19 117279 3386.45 3
 3 -2 -19 113212 2920.5 2
 -3 2 -19 115531 3185.52 13
 -3 -2 -19 112699 3344.91 12
 3 -2 -19 106191 3268.21 4
 3 2 -20 35888.7 1491.37 3
 3 2 -20 34022 1328.47 2
 -3 2 -20 35376.9 1541.16 3
 3 -2 -20 33010 1181.99 2
 -3 2 -20 33042.3 1366.34 13
 3 -2 -20 32665 1474.02 4
 3 -2 -21 13462.7 919.781 4
 3 2 -21 16375.7 974.256 3
 -3 2 -21 15673.7 989.337 3
 3 2 -21 13939.3 791.194 2
 3 -2 -22 31701.2 1485.13 4
 3 2 -22 29755.5 1411.51 3
 -3 2 -22 30278.9 1471.67 3
 3 2 -22 30695.3 1238.64 2
 3 -2 -23 20302.4 1189.47 4
 3 2 -23 21613.9 1186.68 3
 -3 2 -23 23293.9 1268.12 3
 3 2 -23 21589.1 1015.47 2
 3 -2 -24 12587.4 933.721 4
 3 2 -24 12214.3 906.547 3
 3 2 -24 13227 757.409 2
 -3 2 -24 11400.7 892.69 3
 -3 2 -25 26710.6 849.206 19
 -3 2 -25 24832.4 1383.68 3
 3 -2 -25 27668.8 883.743 8
 -3 -2 -25 26360.3 865.305 8
 3 -2 -25 27147.1 1433.58 4
 -3 -2 -25 26272 754.488 5
 -3 2 -25 26531.2 774.848 5
 -3 2 -25 26781.8 808.522 21
 3 -2 -25 26252.3 772.96 22
 -3 2 -26 2430.94 215.817 19
 -3 2 -26 2591.76 438.334 3
 3 -2 -26 2429.89 228.47 8
 -3 -2 -26 2244.73 216.605 8
 3 -2 -26 2145.35 413.067 4
 -3 -2 -26 2413.2 171.664 5
 -3 2 -26 2521.63 187.2 5
 3 -2 -26 2303.02 176.247 22
 -3 2 -26 2302.02 193.914 21
 -3 2 -27 19975 691.223 19
 -3 2 -27 18253.6 1182.33 3
 3 -2 -27 19230.4 707.885 8
 -3 -2 -27 18971.9 696.929 8
 -3 -2 -27 18822.8 597.529 5
 3 -2 -27 19035.6 1210.26 4
 -3 2 -27 18770.5 617.158 5
 -3 2 -27 18910.2 636.961 21
 3 -2 -27 18943.9 605.265 22
 -3 2 -28 6314.04 349.613 19
 -3 2 -28 5777.16 659.932 3
 -3 -2 -28 5765.03 651.126 4
 -3 2 -28 6009.12 302.113 5
 -3 -2 -28 6143.23 292.828 5
 3 -2 -28 5818.62 658.282 4
 -3 -2 -28 6823.77 348.848 21
 3 -2 -28 6107.95 294.035 22
 3 -2 -28 5757.64 354.194 8
 -3 -2 -28 7174.05 381.328 8
 -3 2 -29 1221.76 160.179 19
 -3 -2 -29 1374.34 139.636 5
 -3 2 -29 1370.97 147.687 5
 -3 -2 -29 1549.75 174.329 21
 3 -2 -29 1165.47 128.026 22
 3 -2 -29 1638.71 195.557 8
 -3 -2 -29 1343.06 173.319 8
 -3 -2 -30 489.991 105.475 21
 3 -2 -30 596.737 130.577 8
 -3 -2 -30 403.385 111.347 8
 3 -2 -30 486.527 89.6834 22
 -3 -2 -30 518.298 95.7453 5
 -3 2 -30 552.569 99.7757 5
 3 -2 -31 3540.04 264.652 8
 -3 -2 -31 3337.08 256.048 8
 3 2 -31 3139.35 239.591 8
 3 -2 -31 2956.16 191.421 22
 -3 -2 -31 3136.8 230.71 21
 -3 -2 -31 3247.76 206.397 5
 -3 2 -31 3183.17 217.475 5
 3 -2 -32 2992.43 237.679 8
 -3 -2 -32 2718.47 232.374 8
 3 2 -32 2993.81 228.395 8
 -3 -2 -32 3113.37 225.636 21
 3 -2 -32 3052.11 188.03 22
 -3 -2 -32 3158.58 202.23 5
 -3 2 -32 3501.43 221.629 5
 3 -2 -33 19640.1 680.281 8
 -3 -2 -33 19240.3 676.151 8
 3 2 -33 19213.8 655.197 8
 -3 -2 -33 19982.3 654.69 21
 -3 2 -33 19725.9 630.433 5
 -3 -2 -33 20048.2 610.883 5
 -3 -2 -34 8119.42 378.222 8
 -3 2 -34 7974.56 377.875 8
 3 -2 -34 8233.71 379.527 8
 -3 -2 -34 7533.39 350.863 21
 -3 -2 -34 7814.8 323.666 5
 -3 -2 -35 1797.65 161.75 21
 -3 -2 -35 1934.11 173.937 8
 -3 2 -35 1784.93 170.144 8
 3 -2 -35 2208.08 184.648 8
 -3 -2 -36 10937.1 410.851 21
 -3 -2 -36 11080 425.207 8
 -3 2 -36 10658.9 424.361 8
 3 -2 -36 11351.8 423.81 8
 -3 2 -37 18367.6 581.626 8
 3 -2 -37 18386.7 569.69 8
 -3 -2 -37 18668.1 576.226 8
 -3 2 -38 11424.3 392.71 8
 3 -2 -38 10824.3 376.692 8
 -3 -2 -38 11225.1 386.23 8
 -3 2 -39 10180.3 346.745 8
 -3 -2 -39 10646.5 345.417 8
 -3 -3 0 41171.4 1360.48 1
 3 -3 0 38919.4 1432.47 1
 3 -3 0 40260 1359.9 14
 -3 -3 -1 70677 2070.14 1
 3 -3 1 67248.4 2138.35 1
 3 -3 -1 70517.5 2158.55 1
 -3 -3 1 74966.3 2083.39 1
 3 -3 1 76875.4 2116.54 14
 3 -3 -1 72849.3 2082.09 14
 3 -3 -2 25255.3 1069.19 1
 3 -3 2 25907 1093.31 1
 -3 -3 2 26481.2 1011.7 1
 -3 -3 -2 23900.1 975.989 1
 3 -3 2 26333.8 1017.62 14
 3 -3 -2 24489.1 988.313 14
 -3 -3 -3 4667.12 383.708 1
 3 -3 3 4189.7 414.231 1
 3 -3 -3 5274.3 450.58 1
 -3 -3 3 4947.1 404.475 1
 3 -3 3 5245.56 414.754 14
 3 -3 4 6737.71 531.247 1
 -3 -3 4 7154.49 497.816 1
 3 -3 -4 7503.46 544.365 1
 3 -3 4 7526.02 498.581 14
 -3 -3 5 134629 3386.56 1
 3 -3 -5 132297 3470.47 1
 3 -3 5 124984 3330.22 14
 3 -3 -5 127508 3361.66 14
 3 -3 -6 95841.2 2691.17 1
 3 -3 -6 93154.6 2594.45 14
 3 -3 6 91894.8 2577.89 14
 -3 -3 -7 14513.8 700.482 4
 3 -3 7 13634.1 717.896 14
 3 -3 -7 13093.9 719.629 14
 -3 -3 -8 55108.7 1732.61 4
 3 3 -8 57913.6 1838.72 15
 3 -3 8 52866.3 1757.92 14
 3 -3 -8 60039.4 1839.1 14
 3 -3 -9 16920.1 834.16 4
 -3 -3 -9 16145.4 780.986 4
 3 -3 -9 14508.6 780.85 14
 3 3 -9 17450.6 829.411 15
 3 -3 9 14250.4 756.965 14
 -3 -3 -10 2700.03 328.386 4
 3 -3 -10 2818.3 344.399 4
 3 3 -10 2775 321.373 15
 3 -3 -10 3353.37 367.643 14
 3 -3 -11 40691.4 1489.7 4
 -3 -3 -11 37986 1416.94 4
 3 3 -11 39249.3 1379.05 15
 3 -3 -11 39026.3 1452.84 14
 3 3 -12 51544.8 1576.66 2
 3 -3 -12 52265.6 1804.56 4
 -3 -3 -12 51652.3 1737.12 4
 3 3 -12 49415 1631.98 15
 3 3 12 50120.8 1664.69 15
 3 -3 -12 50683.3 1748.2 14
 3 3 -13 96101 2642.81 2
 3 3 -13 95528 2639.24 15
 3 -3 -13 94059.3 2766.14 14
 -3 3 -13 103154 2808.54 13
 -3 -3 -13 96098 2800.66 4
 3 -3 -13 99001.7 2884.4 4
 3 -3 -14 91738.1 2577.6 14
 -3 3 -14 91861.6 2627.55 13
 3 3 -14 89462.2 2514.65 2
 3 3 -14 84531.5 2658.32 3
 3 -3 -14 87677 2699.44 4
 -3 -3 -14 84152 2632.46 4
 -3 3 -15 95489.9 2774.33 13
 3 3 -15 93217.8 2667.32 2
 3 3 -15 94028.8 2855.17 3
 3 -3 -15 100295 2932.43 4
 -3 -3 -15 93408.7 2834.98 4
 -3 3 -16 51638.7 1776.72 13
 3 3 -16 47351.5 1663.27 2
 3 3 -16 51479.6 1865.06 3
 -3 3 -16 52968.6 1975.6 3
 3 -3 -16 51138.9 1909.74 4
 -3 -3 -16 50839.6 1872.56 4
 -3 3 -17 25435.8 1174.29 13
 3 3 -17 26069.9 1096.96 2
 3 3 -17 27778.7 1297.57 3
 -3 3 -17 25656.1 1324.81 3
 3 -3 -17 26787 1293.2 4
 -3 -3 -17 27948.5 1296.19 4
 -3 3 -18 72337.7 2320.36 13
 3 3 -18 68963.5 2190.16 2
 3 3 -18 72458.7 2456.46 3
 -3 3 -18 76825.9 2592.66 3
 3 -3 -18 77745 2548.91 4
 -3 -3 -18 77059.3 2518.48 4
 -3 3 -19 116489 3299.33 13
 3 3 -19 111802 3419.23 3
 3 3 -19 113945 3125.84 2
 -3 3 -19 120543 3595.59 3
 -3 -3 -19 113579 3475.33 4
 3 -3 -19 119356 3543.51 4
 -3 -3 -20 52758.5 2119.46 12
 -3 3 -20 54829.4 2165.07 3
 3 3 -20 58308.5 1831.73 2
 3 -3 -20 53164.1 2112.44 4
 -3 -3 -20 57081.4 2144.72 4
 -3 -3 -21 17323.1 1108.92 12
 -3 3 -21 17389.2 1121.83 3
 3 3 -21 17960.3 879.472 2
 3 -3 -21 17814.2 1114.78 4
 -3 -3 -21 18495.9 1112.46 4
 -3 3 -22 9920.94 844.096 3
 3 3 -22 10209 641.957 2
 3 -3 -22 10395.9 849.914 4
 -3 -3 -22 10538.7 842.793 4
 -3 -3 -23 26515.5 839.822 21
 3 -3 -23 28756.5 814.415 22
 -3 -3 -23 28064.8 874.453 22
 -3 3 -23 27469.7 878.293 19
 -3 -3 -23 26647.9 825.905 20
 -3 -3 -23 27810.6 885.923 8
 3 -3 -23 25934.3 880.817 8
 -3 3 -23 26801.2 901.054 17
 -3 3 -23 27405.2 1462.29 3
 -3 -3 -23 27673.9 1440.74 4
 3 -3 -23 25538.4 1403.39 4
 3 -3 -24 611.628 104.469 22
 -3 -3 -24 429.359 108.964 22
 -3 -3 -24 455.267 100.231 20
 -3 -3 -24 464.821 115.444 21
 3 -3 -24 390.224 117.715 8
 -3 -3 -24 487.964 120.19 8
 -3 3 -24 540.117 129.266 17
 -3 3 -24 391.035 197.587 3
 3 -3 -24 610.264 264.416 4
 -3 -3 -24 213.939 171.206 4
 -3 -3 -25 48378.4 1333.14 22
 3 -3 -25 50376.8 1286.35 22
 -3 -3 -25 47672.3 1325.93 21
 -3 -3 -25 47791.2 1296.39 20
 -3 3 -25 48235.8 1355.85 19
 -3 3 -25 49484 1396.16 17
 -3 3 -25 49321.1 2086.13 3
 3 -3 -25 48301.8 2088.02 4
 -3 -3 -25 49488.7 2075.92 4
 -3 -3 -25 49718.2 1375.6 8
 3 -3 -25 49469.4 1387.22 8
 -3 -3 -26 42587.5 1223.83 8
 3 -3 -26 41523.6 1228.5 8
 -3 3 -26 42989.4 1910.95 3
 -3 3 -26 41670.8 1242.77 17
 3 -3 -26 42169.3 1131.02 22
 -3 -3 -26 42522.9 1184.31 21
 -3 -3 -26 40958.4 1170.15 22
 -3 -3 -26 42313.9 1886.48 4
 3 -3 -26 40191.6 1878.29 4
 3 -3 -27 6401.79 306.057 22
 -3 -3 -27 5765.93 325.685 21
 -3 -3 -27 5526.51 314.272 22
 -3 -3 -27 6172.96 356.249 8
 3 -3 -27 5367.68 342.268 8
 3 -3 -28 2469.32 190.453 22
 -3 -3 -28 2276.39 194.612 22
 -3 -3 -28 2529.69 214.682 21
 -3 -3 -28 2511.47 222.491 8
 3 -3 -28 2257.92 222.174 8
 3 -3 -29 2137.29 175.978 22
 -3 -3 -29 2317.48 199.489 21
 -3 -3 -29 2192.84 211.429 8
 3 -3 -29 2635.7 232.171 8
 3 -3 -30 8601.9 363.302 22
 -3 -3 -30 8840.92 402.627 21
 3 -3 -30 9107.12 434.862 8
 -3 -3 -30 9001.05 426.984 8
 3 -3 -31 25063.8 740.244 22
 3 -3 -31 25183.5 822.114 8
 -3 -3 -31 26034.1 821.067 8
 3 -3 -32 9810.24 373.564 22
 3 -3 -32 9536.93 428.654 8
 -3 -3 -32 9612.21 424.198 8
 3 -3 -33 7314.81 301.268 22
 3 -3 -33 7426.82 356.829 8
 -3 -3 -33 7626.22 355.512 8
 3 -3 -34 15218.4 476.315 22
 3 -3 -34 15695.2 546.754 8
 -3 -3 -34 16016 543.027 8
 3 -3 -35 191.955 58.5524 22
 -3 3 -35 143.059 71.3723 8
 3 -3 -35 290.575 82.9152 8
 -3 -3 -35 207.589 77.7219 8
 -3 3 -36 2756.04 181.629 8
 3 -3 -36 2940.34 184.409 8
 -3 -3 -36 2837.43 182.562 8
 -3 3 37 12249.9 391.273 16
 -3 3 -37 12386.9 409.263 8
 -3 -3 -37 12413.3 400.938 8
 -3 3 -38 1897.26 125.164 8
 3 -4 0 966.941 279.482 1
 -3 -4 0 1376.58 292.253 1
 3 -4 0 1818.11 315.84 14
 3 -4 -1 91512.6 2798.99 1
 -3 -4 1 91624.6 2688.81 1
 -3 -4 -1 87985.1 2658.4 1
 3 -4 1 88886.8 2789.36 1
 3 -4 1 88112.9 2691.59 14
 3 -4 -1 81628 2647.16 14
 3 -4 -2 8707.96 696.575 1
 3 -4 2 9716.17 734.496 1
 -3 -4 -2 10201.5 688.834 1
 -3 -4 2 9978.16 692.478 1
 3 -4 2 11118 716.725 14
 3 -4 -3 2507.1 397.296 1
 -3 -4 3 1987.01 321.654 1
 -3 -4 -3 1635.65 290.69 1
 3 -4 3 2546.08 402.627 1
 3 -4 -3 2820.32 388.818 14
 3 -4 4 10445.7 777.482 1
 -3 -4 4 11137.3 733.883 1
 3 -4 -4 11020.9 779.686 1
 3 -4 -5 84005.7 2709.17 1
 3 -4 5 86918.6 2762.31 1
 -3 -4 5 88381.3 2652.59 1
 3 -4 -5 82061.6 2602.62 14
 -3 -4 6 3697.79 430.14 1
 3 -4 6 2875.59 415.779 1
 3 -4 -6 3428.26 443.237 1
 3 -4 -6 2576.57 362.135 14
 3 -4 7 69709.9 2421.62 1
 -3 -4 7 69576.2 2316.45 1
 3 -4 8 23535.4 1232.56 1
 -3 -4 8 20982.7 1101.72 1
 3 4 -9 12403.9 780.242 15
 -3 -4 -9 10568.1 763.694 12
 -3 -4 10 15102.2 939.424 1
 -3 -4 -10 14481.9 911.761 12
 3 4 -10 14783.4 852.628 15
 -3 -4 -11 16869.1 998.763 12
 3 4 -11 15197 875.167 15
 3 4 -12 7492.29 583.649 15
 -3 -4 -12 8491.49 701.327 12
 -3 -4 -13 85802.8 2869.97 12
 -3 -4 -13 92425.9 2841.79 4
 -3 4 -14 33855.5 1412.63 13
 -3 -4 -14 32730.9 1530.38 12
 -3 -4 -14 36441.9 1542.56 4
 -3 4 -15 7336.61 597.145 13
 -3 -4 -15 7025.07 674.97 12
 -3 -4 -15 6934.87 636.519 4
 -3 -4 -16 12112.1 901.979 12
 3 -4 -16 13694.7 947.343 4
 -3 -4 -16 14391.8 937.833 4
 -3 -4 -17 12874.7 935.186 12
 -3 4 -17 14840.2 1029.63 3
 -3 -4 -17 12493.5 904.819 4
 3 -4 -17 14569.3 992.946 4
 -3 -4 -18 12822.2 943.016 12
 3 -4 -18 12300.1 933.806 4
 -3 -4 -18 12482.1 911.379 4
 -3 4 -18 12442 949.712 3
 -3 4 -19 73205.3 2690.25 3
 3 -4 -19 71214.6 1765.85 22
 -3 -4 -19 75466.5 1887.67 22
 -3 -4 -19 68350.2 1780.67 21
 -3 -4 -19 71413.7 1818.21 20
 3 -4 -19 70308.8 1861.24 8
 -3 -4 -19 73008.7 1850.13 8
 -3 4 -19 70749.7 1876.1 17
 -3 -4 -19 73391.7 2591.94 4
 3 -4 -19 73025.2 2639.23 4
 -3 -4 -19 71638.4 2620.1 12
 -3 4 -20 11411.9 928.091 3
 3 -4 -20 11160 435.663 22
 -3 -4 -20 11102 502.497 22
 -3 -4 -20 10509.4 446.688 21
 -3 -4 -20 10839.9 464.976 20
 3 -4 -20 10802.2 497.78 8
 -3 -4 -20 11446.2 494.729 8
 -3 4 -20 10578.4 496.934 17
 3 -4 -20 10051.9 864.939 4
 -3 -4 -20 10582.8 863.456 4
 -3 -4 -20 9701.74 848.884 12
 -3 4 -21 30028.1 1597.13 3
 3 -4 -21 32786.7 937.065 22
 -3 -4 -21 33788.4 1022.6 22
 -3 -4 -21 32344.7 955.504 21
 -3 -4 -21 32419.5 970.448 20
 3 -4 -21 31553.9 1011.23 8
 -3 -4 -21 32495.3 1003.7 8
 -3 4 -21 33125.4 1037.73 17
 -3 -4 -21 30901.2 1566.77 4
 3 -4 -21 31483.1 1618 4
 -3 -4 -21 31512.8 1618.79 12
 -3 4 -22 15329.5 1084.46 3
 -3 -4 -22 14550.1 584.566 22
 3 -4 -22 14547.6 526.624 22
 -3 -4 -22 14296.7 544.927 21
 -3 -4 -22 14103.8 547.122 20
 -3 4 -22 14135.8 572.062 19
 3 -4 -22 14080.7 589.283 8
 -3 -4 -22 14506.1 582.113 8
 -3 4 -22 13552.5 586.629 17
 3 -4 -22 13229.7 1009.71 4
 -3 -4 -22 13768.4 1009.26 4
 -3 -4 -22 14548.1 1051.29 12
 -3 -4 -23 14346.7 574.008 22
 -3 -4 -23 13945.5 541.607 21
 -3 4 -23 14470.7 574.129 19
 -3 -4 -23 14012.1 539.832 20
 3 -4 -23 13594.4 577.88 8
 -3 -4 -23 13322.5 562.257 8
 -3 4 -23 14339.5 597.535 17
 -3 4 -23 15526.2 1086.01 3
 -3 -4 -23 12796.4 983.639 4
 3 -4 -23 13676.8 1030.01 4
 -3 4 -24 7929.03 427.161 17
 3 -4 -24 7941.98 424.644 8
 -3 -4 -24 8449.44 421.835 8
 -3 -4 -24 7843.04 380.916 20
 -3 4 -24 9013.88 425.316 19
 -3 -4 -24 8604.47 419.592 22
 -3 -4 -24 7989.79 388.756 21
 -3 4 -25 41218.6 1242.19 17
 3 -4 -25 42085.1 1242.94 8
 -3 -4 -25 42855.1 1229.89 8
 -3 4 -25 42150.2 1215.76 19
 -3 -4 -25 42600.3 1171.31 20
 3 -4 -25 42264.6 1154.38 22
 -3 -4 -25 44380.6 1227.1 22
 -3 -4 -25 42356.9 1188.18 21
 -3 4 -26 1058.94 163.175 17
 3 -4 -26 1085.19 159.084 8
 -3 -4 -26 968.772 154.32 8
 -3 -4 -26 864.465 131.042 20
 -3 4 -26 963.476 143.405 19
 -3 -4 -26 753.906 131.264 22
 3 -4 -26 927.999 127.654 22
 -3 4 -27 28720.8 919.525 17
 3 -4 -27 27602.8 906.13 8
 -3 -4 -27 28190.2 893.74 8
 3 -4 -27 28397.3 833.972 22
 -3 -4 -27 28366.8 877.918 22
 -3 4 -27 28882 889.432 19
 -3 -4 -27 27417 826.377 20
 3 -4 -28 22497 760.907 8
 -3 -4 -28 20803.2 729.33 8
 -3 -4 -28 21730.8 714.919 22
 3 -4 -28 22315.4 687.155 22
 -3 4 -28 21727.1 728.034 19
 3 -4 -29 13702.1 547.662 8
 -3 -4 -29 14095.9 541.407 8
 -3 -4 -29 13791.6 511.605 22
 3 -4 -29 13866.4 490.625 22
 -3 4 -29 13724.3 529.087 19
 3 -4 -30 9163.69 420.62 8
 -3 -4 -30 9497.06 414.601 8
 3 -4 -30 9554.38 375.488 22
 -3 -4 -30 9202.19 383.054 22
 -3 4 -30 8851.29 397.317 19
 -3 4 31 17215.7 556.611 16
 -3 -4 -31 16971.7 553.99 22
 3 -4 -31 18043.5 558.532 22
 -3 -4 -31 17549.4 595.648 8
 -3 -4 -32 4330.04 223.342 22
 3 -4 -32 4512.75 228.515 22
 -3 -4 -32 4664.27 257.153 8
 3 -4 -33 24266.6 674.005 22
 3 -4 -34 7767.72 285.244 22
 3 -4 -35 615.938 70.4104 22
 -3 4 -35 394.927 77.2276 8
 -3 4 -36 2031.47 132.483 8
 3 -5 0 27377.2 1453.13 1
 -3 -5 0 27159.2 1387.16 1
 3 -5 1 24677.1 1366.32 1
 3 -5 -1 22843.5 1321.98 1
 -3 -5 1 23704.4 1280.17 1
 -3 -5 -1 21947.9 1249.14 1
 -3 -5 -2 27469.6 1390.87 1
 -3 -5 2 27915.5 1404.42 1
 3 -5 -2 27260.7 1463.57 1
 3 -5 2 28807.4 1506.93 1
 -3 -5 3 9849.09 814.922 1
 3 -5 -3 11095.1 893.635 1
 3 -5 3 9314.15 834.006 1
 3 -5 -4 -54.1784 223.441 1
 3 -5 4 222.946 187.689 1
 -3 -5 4 144.649 198.855 1
 3 -5 -5 15230 1075.33 1
 -3 -5 5 17080.7 1086.42 1
 3 -5 6 43868.7 1948.98 1
 -3 -5 6 40153.8 1773.33 1
 3 -5 7 42008.5 1956.57 1
 -3 -5 7 43085.2 1842.02 1
 3 -5 8 69551.9 2656.91 1
 -3 -5 8 71128.5 2551.58 1
 -3 -5 -8 71309.3 2553.61 12
 3 5 -8 68427.7 2469.39 15
 3 -5 9 6922.02 751.709 1
 -3 -5 9 7107.86 722.039 1
 -3 -5 -9 8381.05 759.253 12
 3 5 -9 8101.33 703.043 15
 3 -5 10 1422.7 367.495 1
 -3 -5 10 1227.35 317.264 1
 3 5 -10 1098.69 273.901 15
 -3 -5 -10 901.701 288.97 12
 3 -5 11 31882.9 1675.55 1
 -3 -5 11 30269.2 1541.64 1
 -3 -5 -11 28576.6 1496.09 12
 3 5 -11 27620.6 1348.49 15
 3 -5 12 24073.5 1450.53 1
 -3 -5 12 20741.5 1277.27 1
 -3 -5 -12 21858 1280.56 12
 3 -5 -13 24709.1 753.021 22
 -3 -5 -13 24972 844.248 22
 -3 -5 -13 25354.4 826.637 20
 -3 5 -13 24974.5 817.779 18
 3 -5 13 25748.5 1528.35 1
 -3 -5 13 25724.1 1428.82 1
 -3 -5 -13 24076.8 1367.23 12
 3 -5 -14 34112.1 962.675 22
 -3 -5 -14 32736.5 1046.33 22
 3 -5 -14 34581.3 972.889 20
 3 -5 -14 34811.6 946.501 7
 -3 5 -14 35220.2 1037.82 18
 3 -5 14 30044.1 1718.2 1
 -3 -5 14 33503 1693.27 1
 -3 -5 -14 33258.7 1650.7 12
 3 -5 -15 8259.38 366.641 22
 -3 -5 -15 8097.19 427.96 22
 -3 5 -15 8064.76 408.494 18
 3 -5 -15 8289.66 369.328 20
 3 -5 15 7578.79 829.919 1
 -3 -5 15 8076.98 789.187 1
 -3 -5 -15 7789.99 757.325 12
 3 -5 -16 3787.13 240.211 22
 -3 -5 -16 3714.82 283.36 22
 -3 5 -16 3917.16 279.297 18
 3 -5 16 3905.59 602.499 1
 -3 -5 16 3295.75 507.632 1
 -3 -5 -16 3035.46 477.994 12
 -3 -5 -16 3946.43 272.898 20
 3 -5 -16 3868.92 243.168 20
 3 -5 -17 24356.5 762.203 22
 -3 -5 -17 25132.8 850.999 22
 -3 -5 -17 25099.7 824.918 20
 3 -5 17 25251.2 1548.69 1
 -3 5 -17 23581.8 1409.94 3
 -3 -5 -17 24457.5 1392.75 12
 3 -5 -18 17777.1 610.306 22
 -3 -5 -18 18566.1 691.297 22
 -3 5 -18 17840.8 696.799 17
 -3 -5 -18 17885.2 656.497 20
 3 -5 18 19407.4 1343.56 1
 -3 5 -18 17463.5 1206.67 3
 -3 -5 -18 16629.6 1150.66 12
 -3 -5 -19 4945.18 308.474 20
 -3 5 -19 4888.54 632.086 3
 3 -5 -19 4725.39 276.617 22
 -3 -5 -19 5573.84 341.171 22
 -3 5 -19 5243.34 342.68 17
 -3 5 -20 16839.7 668.563 17
 3 -5 -20 17183.4 598.081 22
 -3 -5 -20 17490.8 636.419 20
 -3 5 -21 4433.2 315.267 17
 3 -5 -21 4261.65 261.268 22
 -3 -5 -21 4729.99 294.969 20
 -3 5 -21 4423.35 291.81 19
 -3 5 -22 4631.67 317.228 17
 -3 -5 -22 4433.24 300.634 22
 3 -5 -22 4939.45 277.729 22
 -3 5 -22 4019.33 281.47 19
 -3 -5 -22 4422.36 279.145 20
 -3 5 -23 14339.9 595.425 17
 -3 -5 -23 15432.1 589.349 22
 3 -5 -23 14745.8 538.035 22
 -3 5 -23 15368.3 576.187 19
 -3 -5 -23 14587.5 552.134 20
 -3 5 -24 718.303 139.268 17
 -3 -5 -24 715.557 127.272 22
 3 -5 -24 865.688 124.785 22
 -3 -5 -24 1015.99 133.042 20
 -3 5 -24 650.591 123.508 19
 -3 5 -25 9494.56 442.344 17
 -3 -5 -25 9333.1 422.81 22
 3 -5 -25 9504.59 393.417 22
 -3 5 -25 9372.72 416.818 19
 -3 -5 -25 8776.15 386.555 20
 -3 5 -26 11047.4 476.609 17
 3 -5 -26 11089.7 428.455 22
 -3 -5 -26 11025.5 457.438 22
 -3 5 -26 10736.1 446.951 19
 -3 -5 -26 10846 422.953 20
 -3 5 -27 3737.19 253.19 17
 -3 -5 -27 3648.99 217.214 20
 -3 5 -27 3963.2 243.826 19
 -3 -5 -27 3704.15 243.549 22
 3 -5 -27 3833.98 228.609 22
 -3 -5 -28 19104.7 591.087 20
 -3 5 -28 19726.9 636.61 19
 -3 -5 -28 21287.8 652.313 22
 -3 5 -29 6671 307.064 19
 -3 -5 -29 6544.74 303.082 22
 -3 -5 -30 185.127 70.3153 22
 3 -5 -30 231.366 66.8194 22
 -3 -5 -31 12197.1 408.729 22
 3 -5 -31 12579.2 408.538 22
 -3 -5 -32 9408.43 323.42 22
 3 -5 -32 10375 339.337 22
 3 -5 -33 3001.08 150.865 22
 3 -6 0 6678.54 798.334 1
 3 -6 0 6722.67 327.768 7
 -3 -6 1 20957.5 1316.84 1
 3 -6 1 21753.3 1425.68 1
 3 -6 -1 20422.4 1394.24 1
 3 -6 1 24439.6 728.045 7
 3 -6 -1 21604.6 706.336 7
 -3 -6 2 7331.97 785.49 1
 3 -6 -2 7281.47 833.869 1
 3 -6 2 7125.34 828.004 1
 3 -6 2 8446.7 371.441 7
 3 -6 -2 8246.79 372.795 7
 -3 -6 -2 8091.72 410.107 20
 3 -6 3 55534.1 2413.97 1
 -3 -6 3 58206.8 2333.89 1
 3 -6 -3 54645.5 1448.81 7
 3 -6 3 56757.4 1446.52 7
 -3 -6 -3 58066.1 1535.88 20
 -3 -6 4 4397.03 617.276 1
 3 -6 4 3786.14 615.861 1
 3 -6 4 4723.9 267.773 7
 -3 -6 -4 4467.44 299.773 20
 3 -6 5 13069.3 480.883 7
 -3 -6 -5 13164.9 548.04 20
 3 -6 5 13888.4 1114.65 1
 -3 -6 5 11614.6 967.004 1
 3 6 -5 12448.4 1034.12 15
 3 -6 -6 1690.02 168.419 7
 3 -6 6 1940.95 165.177 7
 -3 -6 -6 1924.93 202.303 20
 3 -6 6 1209.05 359.313 1
 -3 -6 -6 1315.93 361.981 12
 3 6 -6 649.367 283.274 15
 3 -6 7 35909.4 976.925 7
 3 -6 -7 35429.6 996.93 7
 -3 -6 -7 34668 1062.81 20
 3 -6 7 33501.9 1827.4 1
 3 6 -7 31554.7 1658.91 15
 -3 -6 -7 34856.9 1745.4 12
 -3 -6 -8 26166.4 840.615 22
 3 -6 -8 26439.1 804.03 7
 -3 -6 -8 28922.4 896.782 20
 3 -6 8 24943 1552.02 1
 -3 -6 -8 26198.9 1487.08 12
 3 6 -8 22912.9 1351.94 15
 -3 -6 -9 13425.9 536.85 22
 3 -6 -9 13633.7 499.703 7
 -3 -6 -9 13805.2 564.693 20
 3 -6 9 11586 1031.27 1
 -3 -6 -9 12231.5 996.963 12
 3 6 -9 11197.1 901.507 15
 -3 -6 -10 8275.6 413.792 20
 3 -6 -10 7359.48 344.718 7
 -3 -6 -10 7209.94 377.929 22
 3 6 10 6441.82 663.873 15
 3 6 -10 6825.76 674.952 15
 -3 -6 -11 640.547 131.971 20
 3 -6 -11 542.794 108.071 20
 3 -6 -11 686.113 111.97 7
 -3 6 -11 670.354 127.29 18
 -3 -6 -11 681.511 134.929 22
 3 6 11 834.168 245.45 15
 -3 6 -12 2268.29 207.178 18
 3 -6 -12 2090.92 177.489 7
 -3 -6 -12 1715.06 193.01 20
 3 -6 -12 1600.18 169.376 20
 -3 -6 -12 1586.71 186.135 22
 -3 6 -13 6949.8 367.277 18
 3 -6 -13 7504.66 335.676 7
 -3 -6 -13 6365.28 364.902 22
 -3 -6 -13 6961.5 381.535 20
 3 -6 -13 6911.72 348.735 20
 3 -6 -14 4779.51 262.58 7
 3 -6 -14 4558.28 262.997 22
 -3 -6 -14 4535.42 304.506 22
 -3 -6 -14 4964.27 315.309 20
 3 -6 -14 5124.76 292.007 20
 3 -6 -15 43555.1 1145.76 7
 -3 -6 -15 43577.5 1250.83 22
 3 -6 -15 42599 1163.84 22
 -3 -6 -15 44891.9 1256.08 20
 3 -6 -15 43068.3 1184.77 20
 3 -6 -16 4782.42 252.927 7
 -3 -6 -16 4928.17 313.762 22
 3 -6 -16 4396.82 259.691 22
 3 -6 -16 4409.55 269.545 20
 -3 6 -17 17531.2 677.191 17
 -3 -6 -17 17124.8 646.963 22
 3 -6 -17 17885.1 598.677 22
 3 -6 -17 17583.3 595.917 20
 -3 6 -18 954.187 152.572 17
 3 -6 -18 819.487 115.865 22
 -3 -6 -18 779.98 142.564 22
 -3 -6 -18 935.259 147.248 20
 -3 6 -18 793.475 132.087 19
 3 -6 -18 796.758 118.826 20
 -3 6 -19 9254.13 447.236 17
 -3 -6 -19 8620.82 419.877 22
 3 -6 -19 9962.24 399.282 22
 -3 -6 -19 9258.9 420.775 20
 3 -6 -19 8767.05 370.719 20
 -3 6 -19 9434.86 412.415 19
 -3 6 -20 1491.72 182.648 17
 3 -6 -20 1680.41 159.475 22
 -3 -6 -20 1465.17 170.956 22
 -3 6 -20 1351.61 153.554 19
 -3 -6 -20 1870.53 177.591 20
 -3 6 -21 17511 650.032 17
 3 -6 -21 18356.5 596.208 22
 -3 -6 -21 17758.4 633.681 22
 -3 -6 -21 18168.6 621.14 20
 -3 6 -21 18156.9 613.208 19
 -3 6 -22 2405.73 211.963 17
 3 -6 -22 2539.71 184.409 22
 -3 -6 -22 2576.5 209.379 22
 -3 6 -22 2189.87 181.322 19
 -3 -6 -22 2556 198.449 20
 -3 6 -23 8076.77 379.248 17
 -3 -6 -23 8283.66 371.011 22
 3 -6 -23 7737.6 334.257 22
 -3 6 -23 7757.72 342.146 19
 -3 -6 -23 7399.98 337.797 20
 -3 6 -24 2933.07 219.33 17
 3 -6 -24 2953.2 192.097 22
 -3 -6 -24 3272.75 222 22
 -3 -6 -24 2824.65 191.899 20
 -3 6 -24 3038.99 198.387 19
 -3 6 -25 21263.8 682.32 17
 3 -6 -25 22158.7 642.895 22
 -3 6 -25 20528.8 635.053 19
 -3 -6 -25 21825 638.173 20
 -3 6 -26 8717 370.087 17
 3 -6 -26 9633.82 350.518 22
 -3 6 -26 8854.53 342.262 19
 -3 -6 -26 8873.21 333.029 20
 -3 -6 -27 6365.22 277.73 22
 3 -6 -27 6147.45 261.928 22
 -3 -6 -27 5833.44 242.762 20
 -3 -6 -28 3069.1 174.338 22
 3 -6 -28 2837.4 160.769 22
 -3 -6 -28 2551.03 137.303 20
 3 -6 -29 7496.58 274.469 22
 -3 -6 -29 7834.37 282.94 22
 3 -6 -30 1056.68 89.2668 22
 3 -7 0 2341.18 193.798 7
 3 -7 1 11111.1 435.597 7
 3 -7 -1 10470.8 428.845 7
 3 -7 2 3873.34 238.293 7
 3 -7 -2 3545.31 231.023 7
 -3 -7 -2 3269.5 242.222 20
 3 -7 -3 23408 744.32 7
 -3 -7 -3 23570.2 784.544 20
 3 -7 4 14750.1 525.54 7
 3 -7 -4 15511.7 545.646 7
 -3 -7 -4 15385.5 580.468 20
 3 -7 5 2254.28 181.605 7
 3 -7 -5 1782.32 181.319 20
 -3 -7 -5 1918.95 189.729 20
 3 -7 6 9787.81 390.39 7
 -3 -7 -6 9541.4 436.689 20
 3 -7 7 3943.11 234.879 7
 3 -7 -7 4460.52 255.499 7
 -3 -7 -7 4290.58 283.6 20
 3 -7 8 7009.07 315.087 7
 3 -7 -8 7121.48 331.334 7
 -3 -7 -8 7167.43 369.409 20
 3 -7 -8 7070.77 349.49 20
 3 -7 -9 3787.93 232.153 7
 -3 -7 -9 3841.56 266.822 20
 3 -7 -9 3672.03 246.182 20
 3 -7 -10 10633.7 421.82 7
 -3 -7 -10 10861.8 469.504 20
 3 -7 -10 11770.1 459.44 20
 3 -7 -11 6012.08 295.731 7
 -3 -7 -11 5851.71 307.262 22
 -3 -7 -11 6116.66 335.024 20
 3 -7 -11 6301.33 319.032 20
 3 -7 -12 6912.33 311.148 7
 -3 -7 -12 6552.82 326.717 22
 -3 -7 -12 6993.56 355.368 20
 3 -7 -12 6234.02 317.593 20
 3 -7 -13 1253.77 130.616 7
 -3 -7 -13 1226.14 144.292 22
 -3 -7 -13 1377.54 157.82 20
 3 -7 -13 1021.84 134.371 20
 -3 -7 -14 6381.78 319.12 22
 3 -7 -14 6518.8 312.135 20
 -3 -7 -14 6320.18 331.031 20
 -3 7 -15 11111.8 477.331 17
 -3 -7 -15 10746 432.76 22
 -3 -7 -15 10422.8 440.431 20
 3 -7 -15 10899 418.15 20
 -3 7 -16 10652.2 458.052 17
 -3 -7 -16 10488.1 422.722 22
 3 -7 -16 10701.3 403.847 20
 -3 -7 -16 11213.4 444.946 20
 -3 7 -17 27132 823.969 17
 -3 -7 -17 26099.5 776.929 22
 3 -7 -17 25408 737.975 20
 -3 7 -18 22179.2 708.631 17
 3 -7 -18 21649.6 628.753 22
 -3 -7 -18 21627.5 671.247 22
 3 -7 -18 21710.7 632.168 20
 -3 7 -19 4127.96 251.77 17
 3 -7 -19 4471.32 217.068 22
 -3 -7 -19 4370.66 240.227 22
 3 -7 -19 3902.91 203.078 20
 -3 -7 -19 4212.02 236.513 20
 -3 7 -20 534.455 101.239 17
 3 -7 -20 527.473 81.9481 22
 -3 -7 -20 616.323 98.4846 22
 -3 -7 -20 485.434 92.2762 20
 -3 7 -21 13386.2 470.165 17
 -3 -7 -21 13128.1 449.132 22
 3 -7 -21 13169.7 420.018 22
 -3 -7 -21 13284 443.399 20
 -3 7 -22 4164.32 225.413 17
 3 -7 -22 3929.23 189.48 22
 -3 -7 -22 3910.06 207.605 22
 -3 -7 -22 3844.6 198.75 20
 -3 7 -23 4474.12 223.549 17
 -3 -7 -23 4307.94 209.59 22
 3 -7 -23 4270.18 193.292 22
 -3 -7 -23 4402.27 202.002 20
 -3 -7 -24 4128.22 193.077 22
 3 -7 -24 4140.47 177.211 22
 -3 -7 -24 3794.74 175.503 20
 3 -8 0 815.345 108.769 20
 3 -8 -1 3701.41 217.039 20
 3 -8 1 3572.44 215.986 20
 3 -8 -2 4728.23 250.153 20
 3 -8 2 4500.06 238.644 20
 -3 -8 -3 30347.2 838.586 20
 3 -8 -3 31876.7 864.592 20
 3 -8 3 30386.9 843.226 20
 -3 -8 -4 4159.07 226.361 20
 3 -8 4 4006.26 219.833 20
 3 -8 -4 4425.26 236.389 20
 -3 -8 -5 1635.17 142.649 20
 3 -8 -5 1491.9 142.093 20
 3 -8 5 1543.38 132.932 20
 -3 -8 -6 2585.42 178.038 20
 3 -8 -6 2605.05 182.507 20
 3 -8 6 2551.79 164.889 20
 -3 -8 -7 2211.63 164.144 20
 3 -8 7 2000.27 145.472 20
 -3 -8 -8 3148.13 192.287 20
 3 -8 8 2531.41 158.93 20
 3 -8 -9 10729.1 384.78 20
 -3 -8 -9 10220.5 385.66 20
 -3 -8 -10 4681.87 237.544 20
 3 -8 -10 4605.08 229.048 20
 -3 -8 -11 8712.79 336.966 20
 3 -8 -11 8526.51 325.046 20
 -3 8 -12 2075.56 165.712 17
 -3 -8 -12 1936.95 147.967 20
 3 -8 -12 1680.3 133.783 20
 -3 8 -13 24.7632 69.779 17
 -3 -8 -13 90.1056 57.6617 20
 3 -8 -13 78.9347 52.1466 20
 -3 8 -14 2285.48 165.315 17
 3 -8 -14 2358.39 142.446 20
 -3 -8 -14 2302.39 151.825 20
 -3 8 -15 11174 388.273 17
 3 -8 -15 10514.8 343.964 20
 -3 -8 -15 11374.5 370.26 20
 -3 8 -16 7884.31 301.196 17
 -3 -8 -16 7569.52 281.264 20
 -3 8 -17 19700.2 559.761 17
 -3 -8 -17 19998.5 543.589 20
 4 0 0 262678 6025.82 10
 4 0 0 229035 5416.88 15
 4 0 1 565759 13306 10
 4 0 1 589536 12593.6 15
 4 0 -1 570517 12587.5 15
 4 0 2 41948.1 1817.21 10
 -4 0 -2 45001.2 2098.32 9
 4 0 2 43618.3 1270.69 15
 4 0 3 95584.3 3118.72 10
 -4 0 -3 91666.5 3247.89 9
 -4 0 -3 85682.7 2199.39 13
 4 0 3 87620.5 2229.25 15
 -4 0 -4 105661 3586.75 9
 -4 0 -4 100618 2520.45 13
 4 0 4 99615.4 2518.86 15
 4 0 -4 104511 2554.84 15
 -4 0 -5 214629 6200.38 9
 -4 0 -5 220534 5020.67 13
 4 0 5 224841 5001.98 15
 4 0 -5 211146 5012.43 15
 -4 0 -6 6997.41 816.786 9
 4 0 -6 6643.53 383.976 15
 4 0 6 6204.66 358.668 15
 -4 0 -6 6696.47 398.39 13
 -4 0 -6 7049.1 353.449 12
 4 0 7 738463 16204.5 15
 4 0 -7 766604 16250.7 15
 -4 0 -7 743683 16195.4 12
 -4 0 -7 759410 16306.1 13
 4 0 8 66909.6 1741.63 15
 4 0 -8 65743.8 1766.84 15
 -4 0 -8 67341.5 1848.39 13
 -4 0 -8 64166.7 1710.56 3
 4 0 -9 20746.9 764.868 15
 -4 0 -9 20928.2 839.793 13
 -4 0 -9 20175.9 752.682 3
 4 0 -10 10279.7 489.581 15
 4 0 10 10279.5 464.687 15
 -4 0 -10 10722.1 577.312 13
 -4 0 -10 10452.6 511.966 3
 4 0 -11 129833 3022.84 15
 -4 0 -11 117607 3077.15 3
 4 0 -12 12933.7 551.227 15
 -4 0 -12 12927.9 633.247 3
 4 0 -13 771783 16788.9 15
 -4 0 -13 787731 17023 3
 4 0 -14 22347.8 849.226 2
 -4 0 -14 22661.7 950.604 3
 4 0 -15 56711.6 1664.11 2
 -4 0 -15 55181.2 1783.08 3
 4 0 -16 2400.7 272.703 2
 -4 0 -16 2133.5 296.51 3
 4 0 -17 101228 2769.67 2
 -4 0 -17 101001 2881.35 3
 -4 0 -18 19345.7 993.431 3
 4 0 -18 21763.2 971.088 2
 -4 0 -19 239931 5979.3 3
 4 0 -19 237915 5868.7 2
 -4 0 -20 4466.04 488.959 3
 4 0 -20 4723.73 469.078 2
 -4 0 -21 309896 7545.61 3
 4 0 -21 304579 7372.84 2
 -4 0 -22 14095.5 929.413 3
 4 0 -22 14600.5 844.368 2
 -4 0 -23 27598.2 1390.32 3
 4 0 -23 28797.7 1240.37 2
 -4 0 -24 3546.43 479.183 3
 4 0 -24 3147.47 379.2 2
 -4 0 -25 79995.4 2753.89 3
 4 0 -25 81822 2432.29 2
 -4 0 -25 76292.6 1870.52 5
 -4 0 -25 77253.3 1930.41 21
 -4 0 -26 15003 580.779 8
 4 0 -26 13631 806.127 2
 -4 0 -26 14234.2 546.688 21
 -4 0 -27 242170 5470.16 21
 -4 0 -27 246991 5517.77 8
 -4 0 -28 3252.14 242.632 21
 -4 0 -28 4024.53 281.789 8
 -4 0 -29 41546.6 1175.51 21
 -4 0 -29 43465.4 1226.82 8
 -4 0 -30 8451.67 394.265 21
 -4 0 -30 8607.41 421.369 8
 -4 0 -31 119704 2835.57 21
 -4 0 -31 121665 2888.14 8
 -4 0 -32 9304.35 403.389 21
 -4 0 -32 8996.89 422.433 8
 -4 0 -33 69911.2 1736.06 21
 -4 0 -33 70014.9 1779.04 8
 -4 0 -34 200.875 87.4449 8
 -4 0 -34 237.312 83.4791 21
 -4 0 -35 14018.7 486.4 21
 -4 0 -35 13965.4 509.519 8
 -4 0 -36 2416.23 170.055 21
 -4 0 -36 2668.77 190.933 8
 -4 0 -37 23560.3 662.923 21
 -4 0 -37 23272.9 683.762 8
 -4 0 -38 324.168 70.1924 8
 -4 0 -38 456.133 75.0745 21
 -4 0 -39 27264.8 686.025 21
 -4 0 -39 25749.1 693.415 8
 4 1 0 788.473 154.55 15
 4 -1 0 889.143 137.782 15
 -4 -1 0 787.381 231.992 9
 4 -1 -1 1104.2 153.795 15
 4 -1 1 882.212 144.153 15
 4 1 1 1215.49 187.546 15
 -4 -1 1 1080.07 268.076 9
 -4 -1 -1 1266.23 299.039 9
 4 -1 2 3745.36 271.795 15
 4 -1 -2 3106.98 253.027 15
 4 1 2 3300.08 290.478 15
 -4 -1 2 2629.8 414.071 9
 -4 -1 -2 3213.36 460.291 9
 4 1 -3 18149 737.336 15
 4 -1 3 16848.8 650.445 15
 4 1 3 17528.3 722.869 15
 -4 -1 3 17757.9 1080.46 10
 -4 -1 3 16356.9 1023.79 9
 -4 -1 -3 18835.8 1189.57 9
 4 1 4 42229 1340.96 15
 4 -1 4 47971.4 1288.89 15
 4 1 -4 42038.7 1348.5 15
 4 -1 -4 44607.2 1288.41 15
 -4 -1 -4 44117.6 1279.05 12
 4 1 4 46922.7 2253.65 10
 -4 -1 4 43800.2 1797.93 10
 -4 -1 -4 40170.6 1919.03 9
 4 1 5 171825 4146.58 15
 4 -1 -5 174840 4069.76 15
 4 -1 5 177884 4041.95 15
 4 1 -5 176050 4168.03 15
 -4 -1 -5 171874 4082.91 12
 4 1 5 179709 5529 10
 -4 -1 5 171380 4732.5 10
 -4 -1 -5 165464 5087.65 9
 4 -1 -6 25907.3 858.431 15
 4 1 6 23260.8 875.142 15
 4 -1 6 21657.2 785.217 15
 4 1 -6 26019.9 929.201 15
 -4 -1 -6 25834.6 880.622 12
 4 1 6 23019.7 1635.75 10
 -4 -1 6 24495.3 1228.33 10
 -4 -1 -6 23428.6 1492.28 9
 -4 1 -7 14903.2 612.193 3
 4 -1 7 13513.1 560.317 15
 4 1 -7 13206.6 622.372 15
 4 1 7 14177.8 633.183 15
 4 -1 -7 14541.9 606.19 15
 -4 -1 -7 15393 649.084 12
 -4 -1 7 14179.4 899.796 10
 -4 1 -8 3144.46 277.538 3
 4 -1 8 3580.53 250.426 15
 4 1 8 3477.23 288.822 15
 4 1 -8 3411.31 297.657 15
 4 -1 -8 3322.34 262.452 15
 -4 -1 -8 3217.39 285.423 12
 -4 -1 8 3006.8 407.472 10
 -4 1 -9 85571.7 2289.73 3
 -4 -1 -9 86446.8 2323.49 12
 -4 1 -9 83709.2 2366.13 13
 4 1 -9 88498.3 2285.72 15
 4 1 9 87994.6 2270.28 15
 4 -1 -9 86053.6 2214.54 15
 4 -1 9 86427.1 2148.35 15
 -4 1 -10 33747.5 1194.54 3
 -4 -1 -10 36688.8 1241.41 12
 -4 1 -10 35847.8 1264.82 13
 4 1 10 37775.2 1173.52 15
 4 -1 -10 34685.8 1105.01 15
 -4 1 -11 151029 3792.47 3
 -4 -1 -11 161965 3850.35 12
 -4 1 -11 154583 3859.73 13
 4 1 -11 146753 3672.21 15
 4 1 -12 648.316 136.554 15
 -4 -1 -12 791.762 174.705 12
 -4 1 -12 853.291 187.266 13
 -4 1 -12 919.176 188.036 3
 4 -1 -12 457.831 116.099 2
 4 1 -13 5702.41 377.07 2
 4 -1 -13 5828.25 373.025 2
 -4 1 -13 5290.48 434.059 3
 -4 1 -13 6017 468.633 13
 -4 -1 -13 6048.04 468.34 12
 4 1 -13 5601.74 363.314 15
 -4 1 -14 1250.36 230.645 3
 4 1 -14 1282.59 193.174 2
 4 -1 -14 1007.42 173.695 2
 4 -1 -14 1533.86 173.764 14
 -4 1 -14 1230.79 221.312 13
 -4 -1 -14 1034.18 214.969 12
 4 1 -15 13741.5 665.547 2
 4 -1 -15 13782.5 665.274 2
 -4 1 -15 13896.9 767.088 3
 -4 1 -15 14035.3 776.253 13
 -4 -1 -15 14104.3 786.518 12
 4 1 -16 6320.49 453.983 2
 4 -1 -16 5723.33 433.091 2
 -4 1 -16 5765.49 493.125 3
 -4 1 -16 4991.12 470.276 13
 4 1 -17 36968 1347.54 2
 4 -1 -17 37729.4 1360.2 2
 -4 1 -17 38935.8 1482.23 3
 -4 1 -17 36503.6 1438.74 13
 4 1 -18 9779.05 632.94 2
 4 -1 -18 9884.32 637.965 2
 -4 1 -18 10159.5 698.813 3
 -4 1 -18 9435.59 665.479 13
 4 1 -19 48132.7 1709.13 2
 4 -1 -19 47760.1 1690.83 2
 -4 1 -19 48802.8 1797.52 3
 4 1 -20 2814.82 369.561 2
 4 -1 -20 2010.69 299.967 2
 -4 1 -20 2024.16 339.936 3
 -4 1 -21 21957.8 1163.12 3
 4 1 -21 22568.4 1102.34 2
 4 -1 -21 20257.8 991.591 2
 -4 1 -22 19292.6 1114.53 3
 4 1 -22 19548 1019.82 2
 4 -1 -22 20702.6 978.855 2
 4 -1 -23 802.322 197.969 2
 -4 1 -23 754.334 256.609 3
 4 1 -23 1001.99 229.333 2
 -4 1 -24 6290.2 632.614 3
 4 1 -24 6030.42 537.596 2
 4 -1 -24 6205.61 511.485 2
 -4 1 -25 105485 2523.89 19
 -4 1 -25 106824 3361.95 3
 4 1 -25 103002 3018.25 2
 4 -1 -25 105753 2953.54 2
 -4 -1 -25 105322 2548.53 8
 -4 -1 -25 104707 2445.76 5
 -4 1 -25 105339 2449.83 5
 -4 -1 -25 102043 2504.83 21
 -4 1 -25 105452 2510.36 21
 -4 1 -26 3135.04 240.159 19
 4 1 -26 3651.05 411.061 2
 -4 1 -26 3092.96 479.192 3
 -4 -1 -26 3787.95 271.021 8
 -4 1 -26 3416.21 215.75 5
 -4 -1 -26 3670.33 221.178 5
 -4 1 -26 3263.75 236.967 21
 -4 -1 -26 3488.44 245.751 21
 -4 1 -27 17994.6 641.271 19
 -4 -1 -27 17625.9 653.885 8
 -4 1 -27 18472.2 595.579 5
 -4 -1 -27 18196.8 586.212 5
 -4 1 -27 17329.7 621.925 21
 -4 -1 -27 18114.4 635.604 21
 -4 1 -28 16006.4 590.209 19
 -4 1 -28 15415.2 1072.41 3
 -4 1 -28 15678 541.24 5
 -4 -1 -28 14954.3 525.426 5
 -4 1 -28 15909 575.372 21
 -4 -1 -28 15607.9 576.738 21
 -4 -1 -28 15657.3 604.217 8
 -4 -1 -29 139.366 65.651 5
 -4 1 -29 48.317 65.1047 5
 -4 -1 -29 35.5343 67.946 21
 -4 1 -29 239.475 91.6945 21
 -4 -1 -29 40.6306 82.8655 8
 -4 1 -30 5166.2 273.931 5
 -4 -1 -30 5292.09 270.236 5
 -4 -1 -30 4934.94 292.648 21
 -4 1 -30 4828.39 283.807 21
 -4 -1 -30 5096.02 315.563 8
 -4 1 -30 4844.78 307.202 8
 -4 -1 -31 53795.5 1386.2 5
 -4 1 -31 54801.5 1402.09 5
 -4 -1 -31 56456.5 1448.01 21
 -4 1 -31 55043.7 1424.31 21
 -4 -1 -31 55152.8 1475.73 8
 -4 1 -31 53674.5 1472.38 8
 -4 1 -32 1282.58 138.403 5
 -4 -1 -32 1340.26 143.27 5
 -4 -1 -32 1370.57 152.623 21
 -4 1 -32 1238.65 139.39 21
 -4 -1 -32 1527.83 171.393 8
 -4 1 -32 1391.44 166.45 8
 -4 1 -33 8715.39 360.751 5
 -4 -1 -33 8792.57 354.556 5
 -4 -1 -33 8568.38 376.162 21
 -4 1 -33 8373.75 358.72 21
 -4 -1 -33 7722.22 376.692 8
 -4 1 -33 7653.35 378.493 8
 -4 -1 -34 2697.63 185.491 5
 -4 1 -34 3035.68 199.256 5
 -4 1 -34 2781.51 192.387 21
 -4 -1 -34 2839.11 203.31 21
 -4 -1 -34 2870.94 212.921 8
 -4 1 -34 2693.98 207.692 8
 -4 1 -35 82.392 62.0655 5
 -4 -1 -35 93.9141 58.3653 5
 -4 -1 -35 90.2348 66.5959 21
 -4 1 -35 7.86874 75.8968 21
 -4 -1 -35 97.8043 73.6653 8
 -4 1 -35 280.513 87.9886 8
 -4 1 -36 496.2 89.7485 5
 -4 -1 -36 563.49 88.4219 5
 -4 -1 -36 593.934 95.9554 21
 -4 1 -36 502.396 83.4937 21
 -4 -1 -36 522.556 98.3468 8
 -4 1 -36 526.447 97.5402 8
 -4 -1 -37 4484.73 227.75 8
 -4 1 -37 4305.66 227.455 8
 -4 1 -37 4374.08 205.298 21
 -4 -1 -37 4319.25 220.06 21
 -4 -1 -38 466.14 75.7246 21
 -4 1 -38 372.805 62.9154 21
 -4 -1 -38 500.692 77.6887 8
 -4 1 -38 436.236 77.4363 8
 -4 1 -39 2563.36 144.118 8
 4 -2 0 8951.19 495.582 1
 4 2 0 8787.63 561.348 15
 -4 -2 1 244236 7165.97 10
 -4 -2 -1 242202 7254.39 10
 4 -2 1 246526 5667.43 1
 4 -2 -1 254290 5668.34 1
 4 2 -1 227498 5792.19 15
 4 2 1 245832 5831.97 15
 -4 -2 2 770.155 316.502 10
 4 -2 -2 908.615 180.96 1
 4 -2 2 1325.2 207.491 1
 4 -2 2 1277.71 175.481 14
 4 2 2 1051.54 201.254 15
 -4 -2 3 79048.1 3264.06 10
 4 -2 3 79391.6 2192.83 1
 4 -2 -3 76810.6 2147.73 1
 4 -2 3 82152.1 2095.05 14
 4 2 3 80077.2 2306.9 15
 4 2 -3 82782.6 2315.59 15
 -4 -2 4 4231.73 674.249 10
 4 -2 -4 4529.9 351.336 1
 4 2 4 4733.16 402.441 15
 4 -2 4 5084.6 331.691 14
 4 2 -4 4332.49 385.038 15
 4 -2 5 186850 4492.48 14
 4 -2 -5 206428 4567.82 14
 4 2 5 192405 4731.67 15
 4 2 -5 194979 4746.19 15
 -4 -2 -5 193728 4439.59 4
 -4 -2 5 185424 5869.96 10
 4 -2 6 11271.6 520.025 14
 4 -2 -6 13605.3 586.124 14
 4 2 6 11535.2 639.396 15
 4 2 -6 11614.4 644.159 15
 -4 -2 -6 11141.3 506.737 4
 -4 -2 6 13958.1 1222.32 10
 4 2 6 10920.8 1278.46 9
 -4 -2 -7 473469 10335.8 12
 4 -2 7 462248 10079.3 14
 4 -2 -7 451654 10124.3 14
 4 2 7 460941 10321 15
 -4 -2 -7 460142 10091.3 4
 4 -2 -7 458738 10185 4
 4 2 -7 444010 10304.4 15
 4 -2 8 23492.4 818.998 14
 4 -2 -8 22787.3 853.603 14
 -4 -2 -8 22906.6 965.682 12
 4 2 8 23778.2 961.882 15
 4 -2 -8 25089.9 922.519 4
 -4 -2 -8 22772 850.485 4
 4 2 -8 23967.8 975.488 15
 4 -2 9 62652 1731.06 14
 4 -2 -9 65458.5 1807.72 14
 -4 -2 -9 66774.7 1988.58 12
 4 2 -9 68925.4 1952.45 15
 4 2 9 65033.7 1931.36 15
 4 -2 -9 62924.8 1866.64 4
 -4 -2 -9 64803.4 1824.36 4
 4 -2 -10 26389.8 942.145 14
 -4 -2 -10 28362.8 1117.97 12
 4 2 10 26643.4 1038.13 15
 4 2 -10 26712.6 1041.33 15
 4 -2 -10 26563.7 1035.31 4
 -4 -2 -10 27373.5 1000.78 4
 4 -2 -10 26596.8 862.363 2
 -4 -2 -11 72068.5 2126.75 12
 4 -2 -11 67017.4 1882.03 14
 4 2 11 70212.7 2002.81 15
 4 2 -11 71614.9 2019.78 15
 4 -2 -11 68033.8 2020.95 4
 -4 -2 -11 68261.8 1966.69 4
 4 -2 -11 65123.5 1792.27 2
 -4 2 -12 32554.4 1262.83 13
 -4 -2 -12 31749.5 1263.53 12
 4 -2 -12 32167.8 1091.83 14
 4 2 -12 33285.6 1166.04 15
 -4 -2 -12 31846.7 1175.52 4
 4 -2 -12 30180 1194.75 4
 4 2 -12 32947.3 1092.96 2
 4 -2 -12 32925.9 1055.89 2
 -4 2 -12 32582.9 1278.58 3
 4 -2 -13 226480 5347.48 14
 -4 2 -13 231837 5631.6 13
 -4 -2 -13 234857 5671.42 12
 4 2 -13 233001 5427.52 15
 4 2 -13 228127 5363.78 2
 4 -2 -13 230106 5340.18 2
 -4 2 -13 233594 5673.03 3
 -4 -2 -13 222763 5507.82 4
 4 -2 -13 228287 5579.42 4
 -4 2 -14 337.009 148.073 3
 4 2 -14 242.791 124.5 2
 4 -2 -14 148.298 110.667 2
 4 -2 -14 364.483 112.188 14
 -4 2 -14 348.878 147.323 13
 -4 -2 -14 543.115 177.169 12
 -4 -2 -14 170.372 109.172 4
 4 -2 -14 278.884 136.169 4
 4 2 -15 112993 3042.9 2
 4 -2 -15 116245 3034.18 2
 -4 2 -15 116041 3295.45 3
 -4 -2 -15 117374 3298.53 12
 -4 2 -15 114059 3219.19 13
 4 -2 -15 115502 2973.68 14
 4 -2 -15 116315 3223.86 4
 4 2 -16 7143.83 515.249 2
 4 -2 -16 6815.31 495.613 2
 -4 2 -16 6480.67 575.574 3
 -4 2 -16 6952.39 562.373 13
 -4 -2 -16 6654.47 579.48 12
 4 -2 -16 7212 576.47 4
 4 2 -17 36980 1389.72 2
 4 -2 -17 35301.3 1315.73 2
 -4 2 -17 39304.7 1576.26 3
 -4 2 -17 37501.7 1483.48 13
 -4 -2 -17 37458.3 1546.77 12
 4 -2 -17 38722.9 1528.75 4
 -4 2 -18 2463.91 374.422 3
 4 2 -18 2362.1 330.45 2
 4 -2 -18 2333.3 295.754 2
 -4 -2 -18 2637.32 390.246 12
 -4 2 -18 2131.22 331.194 13
 4 -2 -18 2522.88 376.451 4
 4 2 -19 172548 4430.34 2
 -4 2 -19 169746 4566.36 3
 4 -2 -19 163186 4165.2 2
 -4 2 -19 164506 4433.64 13
 4 -2 -19 162794 4492.03 4
 4 2 -20 7813.46 618.36 2
 -4 2 -20 6397.66 626.538 3
 4 -2 -20 7165.35 506.1 2
 -4 2 -20 7480.86 622.528 13
 4 -2 -20 6823.11 634.201 4
 4 2 -21 88158.7 2693.9 2
 -4 2 -21 89537.2 2901.12 3
 4 -2 -21 88381.7 2485.89 2
 4 -2 -22 25.9009 78.0336 2
 4 2 -22 212.652 146.177 2
 -4 2 -23 19478.8 1159.9 3
 4 2 -23 18684.4 985.78 2
 -4 -2 -24 1516.47 160.461 20
 -4 2 -24 1768.26 188.331 19
 4 2 -24 1979.74 310.477 2
 -4 2 -24 1596.85 348.746 3
 -4 -2 -24 1557.15 177.335 8
 -4 2 -24 1755.88 173.239 21
 -4 -2 -24 1497.61 167.201 21
 -4 2 -24 1850.98 156.604 5
 -4 -2 -24 1863.91 151.129 5
 -4 2 -25 121041 2838.93 19
 -4 -2 -25 114845 2785.26 20
 -4 2 -25 116699 3679.22 3
 4 2 -25 120198 3323.74 2
 -4 -2 -25 121138 2847.38 8
 -4 -2 -25 120291 2809 21
 -4 2 -25 121481 2803.03 21
 -4 -2 -25 114185 2711.73 5
 -4 2 -25 118999 2733.24 5
 -4 -2 -25 115646 3622.55 4
 -4 2 -26 6527.52 349.707 19
 -4 2 -26 6433 671.387 3
 4 2 -26 6241.03 530.411 2
 -4 -2 -26 5766.42 340.696 8
 -4 2 -26 6202.25 323.445 21
 -4 -2 -26 6606.44 341.352 21
 -4 2 -26 6216.11 299.148 5
 -4 -2 -26 6690.09 675.124 4
 -4 -2 -26 6198.07 289.626 5
 -4 2 -27 76164.6 1895.54 19
 -4 2 -27 73771.7 2676.86 3
 -4 -2 -27 76001.7 1905.77 8
 -4 -2 -27 74125.8 1865.64 21
 -4 2 -27 72884.2 1843.18 21
 4 -2 -27 72268.4 1789.81 22
 -4 -2 -27 76716.4 2685.59 4
 -4 2 -27 73696.9 1798.62 5
 -4 -2 -27 73100 1778.7 5
 -4 -2 -28 280.838 100.874 8
 -4 2 -28 296.575 95.2126 21
 -4 2 -28 397.151 110.99 19
 4 -2 -28 185.297 78.8409 22
 -4 2 -28 224.591 76.1276 5
 -4 -2 -28 409.773 83.0366 5
 -4 -2 -29 19136.1 688.914 8
 -4 2 -29 20041.3 691.933 19
 4 -2 -29 19392.4 612.462 22
 -4 2 -29 20142.7 654.865 21
 -4 -2 -29 19736.9 610.22 5
 -4 2 -29 19315.8 624.581 5
 -4 -2 -30 1673.71 175.66 8
 -4 2 -30 1497.86 172.544 19
 -4 2 -30 1352.51 141.068 5
 -4 -2 -30 1626.18 147.737 5
 -4 2 -30 1581.45 155.159 21
 4 -2 -30 1578.71 138.915 22
 -4 -2 -31 31376.3 941.951 8
 -4 2 -31 31446.9 878.31 5
 -4 -2 -31 30810.3 855.927 5
 4 -2 -31 30826.6 847.69 22
 -4 2 -31 30665 883.896 21
 -4 -2 -32 5474.03 310.456 8
 -4 2 -32 6198.05 290.865 5
 -4 -2 -32 5907.52 274.295 5
 4 -2 -32 5659.71 259.855 22
 -4 2 -32 5516.54 278.795 21
 -4 -2 -32 6295.23 318.258 21
 -4 -2 -33 37919.5 1039.16 8
 -4 2 -33 35758.2 1035.67 8
 -4 2 -33 35777.5 972.484 21
 -4 -2 -33 37607.7 1025.95 21
 4 -2 -33 36245.3 942.861 22
 -4 2 -33 37436.6 989.872 5
 -4 -2 -33 36819.3 965.803 5
 -4 2 -34 320.383 82.2235 5
 -4 -2 -34 356.942 77.5915 5
 -4 2 -34 314.859 93.4032 8
 -4 -2 -34 370.213 98.2177 8
 -4 -2 -34 327.546 84.3751 21
 -4 -2 -35 16364.1 535.404 21
 -4 -2 -35 15853.1 489.595 5
 -4 2 -35 15915 537.945 8
 -4 -2 -35 16131 533.835 8
 -4 -2 -36 1320.04 127.146 21
 -4 2 -36 1178.19 123.534 8
 -4 -2 -36 1258.04 124.21 8
 -4 -2 -37 15356.6 476.988 21
 -4 2 -37 14796.9 471.913 8
 -4 -2 -37 15092.3 463.644 8
 -4 2 -38 259.847 62.8186 8
 -4 2 39 21410.2 566.32 16
 4 -3 0 563.879 200.182 1
 4 -3 0 797.082 176.874 14
 4 3 0 241.998 178.883 15
 4 -3 -1 37234.4 1409.4 1
 4 -3 1 41273.7 1461.7 1
 4 3 1 39125.2 1722.84 15
 4 -3 1 42463 1365.76 14
 4 -3 -1 37479.6 1320.04 14
 4 -3 -2 8082.81 577.083 1
 4 -3 2 7677.82 566.541 1
 4 3 2 9271.24 767.586 15
 4 -3 2 8876.19 533.78 14
 4 -3 -2 7473.11 500.229 14
 4 -3 3 8566.42 608.292 1
 4 -3 -3 9798.85 635.444 1
 4 3 3 10049.3 788.392 15
 4 3 -3 9067.6 718.538 15
 4 -3 3 9219.73 551.106 14
 4 -3 -3 10383.5 585.78 14
 4 -3 4 14423.4 817.507 1
 4 -3 -4 14733.3 806.597 1
 4 3 4 15343.3 962.557 15
 4 -3 4 15509.7 736.649 14
 4 3 -4 15006.3 912.21 15
 4 -3 5 6454.93 528.442 1
 4 -3 -5 5203.89 462.227 1
 4 3 -5 5739.39 535.057 15
 4 3 5 5090.39 534.593 15
 4 -3 5 5434.18 416.281 14
 4 -3 -5 4439.57 395.059 14
 4 3 6 2715.55 381.252 15
 4 3 -6 3505.79 411.256 15
 4 -3 6 3088.72 326.568 14
 4 -3 -6 3201.94 330.18 14
 4 3 7 6497.22 570.19 15
 4 -3 7 5940.12 451.333 14
 4 -3 -7 5563.97 447.368 14
 -4 -3 -8 3846.22 412.569 12
 4 3 -8 3402.93 389.954 15
 4 3 8 3632.02 411.767 15
 4 -3 8 3477.26 350.62 14
 4 -3 -8 3135.31 345.434 14
 4 3 -9 19309.1 743.745 2
 -4 -3 -9 17534.4 826.387 4
 -4 -3 -9 17685.4 944.905 12
 4 3 -9 18656.7 932.124 15
 4 3 9 19951.5 979.583 15
 4 -3 9 16914.4 830.794 14
 4 -3 -9 17795.1 865.792 14
 4 3 -10 2601.57 259.541 2
 4 3 -10 3035.62 356.717 15
 -4 -3 -10 3133.11 333.762 4
 -4 -3 -10 2702.48 362.31 12
 4 3 10 2840.33 362.688 15
 4 -3 -10 3150.65 347.67 14
 4 3 -11 9327.34 512.076 2
 4 3 -11 8598.19 600.401 15
 4 -3 -11 9056.81 636.424 4
 -4 -3 -11 8417.08 582.996 4
 4 3 11 9672.42 648.181 15
 -4 -3 -11 9231.35 671.277 12
 4 -3 -11 9307.09 622.788 14
 4 3 -12 5048.65 395.859 2
 4 3 -12 4987.29 451.822 15
 -4 -3 -12 5338.75 473.362 4
 4 -3 -12 6139.5 527.422 4
 -4 -3 -12 4977.84 498.771 12
 4 3 12 5574.64 484.85 15
 4 -3 -12 6343.24 514.382 14
 4 3 -13 42347.3 1418.85 2
 4 3 -13 41917.7 1487.85 15
 -4 -3 -13 40114.9 1627.07 12
 -4 3 -13 41149.3 1591.71 13
 4 -3 -13 40431.2 1538.05 14
 -4 -3 -13 43303.3 1555.03 4
 4 -3 -13 44140.7 1650.28 4
 4 -3 -14 205.18 141.212 14
 -4 3 -14 432.781 158.503 13
 4 3 -14 266.75 130.363 2
 4 -3 -14 231.741 130.255 4
 -4 -3 -14 477.457 166.571 4
 -4 -3 -15 6406.53 593.389 12
 -4 3 -15 6136.76 554.219 13
 4 -3 -15 6438.27 562.006 14
 4 3 -15 6762.28 524.557 2
 -4 3 -15 5910.47 583.74 3
 -4 -3 -15 6842.88 565.994 4
 4 -3 -15 5330.04 539.438 4
 -4 -3 -16 4422 501.961 12
 -4 3 -16 4230.92 465.625 13
 4 3 -16 3952.2 420.77 2
 -4 3 -16 5353.34 563.784 3
 -4 -3 -16 4099.16 451.764 4
 4 -3 -16 4009.53 479.844 4
 -4 3 -17 6272.96 561.319 13
 -4 -3 -17 5577.21 575.7 12
 4 3 -17 5971.34 527.455 2
 -4 3 -17 6888.04 650.81 3
 4 -3 -17 6522.11 612.195 4
 -4 -3 -17 5090.57 530.883 4
 -4 3 -18 4441.35 488.224 13
 -4 -3 -18 4803.03 551.297 12
 4 3 -18 3931.46 438.81 2
 -4 3 -18 4771.46 553.153 3
 4 -3 -18 3948.26 494.925 4
 -4 -3 -18 4461.21 507.344 4
 -4 3 -19 5414.54 546.19 13
 -4 -3 -19 6149.14 645.368 12
 4 3 -19 6043.13 532.12 2
 -4 3 -19 6649.67 660.12 3
 -4 -3 -19 6562.14 621.613 4
 4 -3 -19 6638.01 650.312 4
 -4 3 -20 4922.28 522.315 13
 -4 -3 -20 5293.22 597.069 12
 4 -3 -20 5598.83 613.26 4
 -4 -3 -20 4721.33 532.014 4
 4 3 -20 4569.78 458.676 2
 -4 3 -20 6075.74 638.365 3
 -4 3 -21 3352.92 430.835 13
 -4 -3 -21 3327.88 244.742 20
 -4 3 -21 3399.56 259.548 17
 -4 3 -21 3221.58 231.978 16
 -4 3 -21 3387.31 488.83 3
 4 3 -21 2790.73 357.653 2
 4 -3 -21 4394.02 540.415 4
 -4 -3 -21 3804.2 490.729 4
 -4 -3 -22 1788.18 175.225 21
 -4 -3 -22 1660.67 188.596 22
 -4 3 -22 1597.61 183.095 19
 -4 3 -22 1790.56 176.824 21
 -4 -3 -22 1657.71 176.596 20
 -4 -3 -22 1754.85 184.517 8
 -4 3 -22 2116.27 214.588 17
 -4 3 -22 1643.4 171.589 16
 -4 3 -22 1536.51 335.717 3
 4 3 -22 1567.45 270.628 2
 -4 -3 -22 1514.42 330.972 4
 -4 -3 -23 13780 522.572 21
 -4 -3 -23 13796.5 557.424 22
 -4 3 -23 13283 549.692 19
 -4 3 -23 13366 515.72 21
 -4 -3 -23 13334.9 523.542 20
 -4 -3 -23 13508 543.878 8
 -4 3 -23 13357.7 513.388 16
 -4 3 -23 13688.7 568.79 17
 -4 3 -23 13182.4 991.635 3
 4 3 -23 12411.5 755.787 2
 -4 -3 -23 15111.8 1017.14 4
 -4 -3 -24 3986.82 259.223 21
 -4 3 -24 3880.54 247.736 21
 4 -3 -24 3413.75 223.29 22
 -4 -3 -24 3228.06 251.469 22
 -4 3 -24 3593.98 265.726 19
 -4 -3 -24 3587.17 250.985 20
 -4 -3 -24 3211.11 253.708 8
 -4 3 -24 3836.43 282.619 17
 -4 3 -24 4170.61 546.153 3
 -4 -3 -24 2445.07 409.118 4
 -4 -3 -25 3903.73 259.597 21
 -4 3 -25 4293.08 260.969 21
 4 -3 -25 4556.94 255.938 22
 -4 -3 -25 4244.42 278.271 22
 -4 3 -25 4195.07 284.673 19
 -4 -3 -25 4203.56 266.675 20
 -4 -3 -25 4155.82 283.433 8
 -4 3 -25 3932.73 291.693 17
 -4 -3 -25 4220.67 538.649 4
 -4 3 -25 3913.5 546.998 3
 4 -3 -26 140.699 96.0519 8
 -4 -3 -26 184.608 95.3529 8
 -4 -3 -26 313.478 105.197 22
 4 -3 -26 232.638 80.0959 22
 -4 -3 -26 236.808 86.7217 20
 -4 -3 -26 200.677 90.7697 21
 -4 3 -26 316.95 98.5541 19
 4 -3 -27 1969.02 202.107 8
 -4 -3 -27 2015.32 199.439 8
 4 -3 -27 2264.44 178.44 22
 -4 -3 -27 2153.82 192.394 22
 -4 -3 -27 2002.48 183.571 21
 -4 3 -27 1892.2 191.011 19
 -4 -3 -27 1883.12 176.727 20
 4 -3 -28 4084.65 282.173 8
 -4 -3 -28 4026.2 274.383 8
 4 -3 -28 4360.93 244.311 22
 -4 -3 -28 4246.22 267.423 21
 -4 3 -28 4276.95 281.106 19
 4 -3 -29 1990.95 195.206 8
 -4 -3 -29 1953.15 189.093 8
 4 -3 -29 2081.54 165.661 22
 -4 -3 -29 1770.88 177.187 21
 -4 3 -29 1758.5 183.259 19
 4 -3 -30 2990.98 233.314 8
 -4 -3 -30 2959.99 224.196 8
 4 -3 -30 2595.45 186.401 22
 -4 -3 -30 2829.79 213.795 21
 -4 3 -30 2817.77 221.395 19
 4 -3 -31 761.518 127.573 8
 -4 -3 -31 706.88 120.925 8
 4 -3 -31 955.394 111.644 22
 -4 3 -31 715.266 122.332 19
 -4 -3 -31 762.507 117.805 21
 4 -3 -32 5325.61 293.483 8
 -4 -3 -32 5452.79 289.793 8
 -4 -3 -32 5632.4 287.296 21
 4 -3 -32 5596.02 257.975 22
 -4 -3 -33 4465.95 249.66 8
 -4 -3 -33 4564.69 250.254 21
 4 -3 -33 4500.36 219.85 22
 -4 3 -34 542.91 96.3688 8
 -4 -3 -34 519.347 89.4353 8
 4 -3 -34 454.275 72.1098 22
 -4 3 35 1193.05 121.822 16
 -4 3 -35 1281.71 125.304 8
 -4 -3 -35 1337.21 117.532 8
 4 -3 -35 1033.77 91.9262 22
 -4 3 36 159.737 61.8133 16
 -4 3 -36 140.333 60.4692 8
 -4 -3 -36 187.997 56.5786 8
 -4 3 37 3622.9 171.263 16
 -4 3 -37 3549.75 172.802 8
 4 -4 0 327.652 195.17 14
 4 4 0 525.365 335.729 15
 4 -4 0 292.707 218.251 1
 4 -4 -1 63846 2263.81 14
 4 4 1 64474.1 3265.7 15
 4 -4 1 66765.7 2297.98 14
 4 -4 -1 68872.9 2328.82 1
 4 -4 1 69729.2 2342.66 1
 4 -4 2 732.386 259.988 14
 4 -4 -2 410.071 222.691 14
 4 4 -2 321.1 296.137 15
 4 -4 2 -85.5287 203.691 1
 4 -4 -2 251.408 214.021 1
 4 4 -3 59970.3 2611.26 15
 4 -4 3 65148.6 2200.16 14
 4 -4 -3 59144.8 2138.13 14
 4 -4 3 61000 2190.07 1
 4 -4 -3 61772.2 2187.82 1
 4 4 -4 15101.9 1115.33 15
 4 4 4 16189.8 1336.88 15
 4 -4 4 14170.5 889.906 14
 4 -4 -4 14248 912.141 1
 4 -4 4 12410.5 869.342 1
 4 4 -5 95192.7 3169.43 15
 4 4 5 96453.6 3425.49 15
 4 -4 5 93132.1 2839.22 14
 4 -4 -5 88784.6 2853.32 1
 4 -4 5 84174.5 2855.66 1
 4 4 -6 3962.21 528.61 15
 4 4 6 4142.89 578.357 15
 4 -4 6 3612.46 442.098 14
 4 -4 -6 4810.22 520.832 14
 4 -4 6 2818.91 427.765 1
 4 4 -7 2292.13 386.298 15
 4 -4 7 1586.94 291.967 14
 4 -4 -7 1978.53 348.446 14
 4 4 7 2288.54 416.581 15
 4 -4 7 2515.35 403.416 1
 -4 -4 -8 6109.06 593.894 12
 4 4 -8 5959.57 599.629 15
 4 4 8 6749.35 663.584 15
 4 -4 -8 6297.92 618.923 14
 4 -4 8 6989.79 665.87 1
 4 4 -9 139616 3995.81 15
 -4 -4 -9 143229 4060.45 12
 4 -4 -9 137910 4003.62 14
 4 4 9 149037 4150.1 15
 4 -4 9 143878 4189.92 1
 -4 -4 -10 7494.86 669.724 12
 4 4 10 7033.39 645.011 15
 4 -4 -10 7887.25 668.273 14
 4 4 -10 7767.91 646.952 15
 4 -4 10 7435.89 715.93 1
 -4 -4 -11 47205.4 1876.56 12
 4 4 -11 44888.2 1734.77 15
 4 4 11 44826.8 1796.11 15
 -4 -4 -12 2607.61 411.154 12
 4 4 12 2808.07 395.908 15
 4 4 -12 2847.21 372.356 15
 -4 -4 -13 1450.19 326.973 12
 -4 -4 -14 3659.31 492.663 12
 -4 4 -14 4303.27 487.325 13
 -4 4 -15 82773.4 2649.76 13
 -4 -4 -15 79143 2761.33 12
 -4 -4 -16 982.429 281.575 12
 -4 4 -16 1037.78 258.646 13
 -4 4 -16 1065.77 306.333 3
 -4 4 -17 20524.8 1232.18 3
 4 -4 -17 18806.6 616.909 22
 -4 -4 -17 18912.8 737.234 22
 -4 -4 -17 20329.1 690.319 20
 -4 4 -17 18513 683.749 18
 -4 -4 -17 19505.8 1120.56 4
 -4 4 -17 18347.2 1046.67 13
 -4 -4 -17 17378.9 1129.22 12
 -4 -4 -18 1044.77 167.699 22
 4 -4 -18 1130.46 133.223 22
 -4 -4 -18 1510.92 173.926 20
 4 -4 -18 1298.28 168.069 8
 -4 4 -18 1061.17 157.356 18
 -4 4 -18 1207.2 168.672 17
 -4 4 -18 936.173 282.332 3
 -4 -4 -18 1329.56 304.403 4
 4 -4 -19 22893.2 713.255 22
 -4 -4 -19 22884.1 820.705 22
 -4 -4 -19 22795 722.022 21
 -4 -4 -19 22893 769.533 20
 4 -4 -19 23204.2 794.908 8
 -4 4 -19 22474.6 793.889 17
 -4 4 -19 24427.3 1365.17 3
 -4 -4 -19 20750 1220.59 4
 -4 -4 -20 4733.47 299.282 20
 4 -4 -20 5272.66 330.751 8
 -4 4 -20 5047.32 330.985 17
 4 -4 -20 5000.71 276.08 22
 -4 -4 -20 4788.3 330.993 22
 -4 -4 -20 5151.15 288.593 21
 -4 4 -20 5128.47 618.079 3
 -4 -4 -21 7797.02 393.312 20
 4 -4 -21 7966.32 416.861 8
 -4 -4 -21 8192.72 405.984 8
 -4 4 -21 7874.46 418.96 17
 4 -4 -21 8007.64 359.669 22
 -4 -4 -21 8181.29 432.973 22
 -4 -4 -21 8069.09 378.337 21
 -4 4 -21 7167.91 735.615 3
 -4 4 -22 5906.96 347.733 19
 -4 -4 -22 6003.24 336.798 20
 4 -4 -22 5967.82 357.219 8
 -4 -4 -22 5374.45 329.874 8
 -4 4 -22 5619.11 353.116 17
 4 -4 -22 6286.66 310.418 22
 -4 -4 -22 5857.13 360.365 22
 -4 -4 -22 6447.11 327.613 21
 -4 4 -22 5564.52 645.613 3
 -4 4 -23 100593 2505.07 17
 4 -4 -23 100178 2494.27 8
 -4 -4 -23 99956.8 2463.52 8
 -4 4 -23 99514.3 2475.5 19
 -4 -4 -23 101631 2451.67 20
 4 -4 -23 100901 2400.59 22
 -4 -4 -23 103276 2509.89 22
 -4 -4 -23 101132 2426.48 21
 -4 4 -24 449.947 126.884 17
 4 -4 -24 566.984 128.444 8
 -4 -4 -24 568.474 121.894 8
 -4 -4 -24 492.157 115.452 20
 -4 -4 -24 512.062 115.364 21
 -4 4 -24 292.505 102.558 19
 -4 -4 -24 433.443 126.709 22
 -4 4 -25 30581 961.874 17
 4 -4 -25 29741.5 948.769 8
 -4 -4 -25 30626.1 932.783 8
 -4 4 -25 29865.1 931.917 19
 -4 -4 -25 28729.9 896.014 20
 -4 -4 -25 31117.6 952.036 22
 -4 -4 -25 30681.2 906.104 21
 -4 4 -26 9894.45 462.573 17
 4 -4 -26 9741.25 456.343 8
 -4 -4 -26 9829.85 439.906 8
 -4 -4 -26 9865.68 448.365 22
 -4 -4 -26 9973.8 425.911 21
 -4 4 -26 10789.9 461.187 19
 -4 -4 -26 10427.1 431.836 20
 -4 -4 -27 8044.55 385.091 8
 4 -4 -27 7768.12 351.361 22
 -4 -4 -27 8218.7 387.003 22
 -4 4 27 8974.91 396.058 16
 -4 4 -27 8315.15 391.56 19
 -4 -4 -27 8255.01 366.883 20
 -4 -4 -28 856.834 130.698 8
 4 -4 -28 1130.78 126.596 22
 -4 -4 -28 823.874 130.841 22
 -4 4 28 946.362 132.488 16
 -4 -4 -28 958.682 122.916 20
 -4 4 -28 777.749 131.466 19
 -4 -4 -29 68803.5 1710.19 8
 -4 -4 -29 67151.5 1686.86 22
 4 -4 -29 69982.9 1673.34 22
 -4 4 29 67615.5 1691.07 16
 -4 4 -29 67980.7 1716.44 19
 -4 -4 -30 7494.32 344.126 8
 -4 -4 -30 7787.26 335.347 22
 4 -4 -30 8561.61 339.693 22
 -4 4 -30 7917.53 357.219 19
 -4 4 30 8094.85 341.969 16
 -4 4 31 1208.38 126.77 16
 -4 -4 -31 1099.41 118.4 22
 4 -4 -31 1246.11 123.603 22
 -4 4 32 304.506 78.2418 16
 4 -4 -32 281.86 69.5546 22
 -4 4 33 8970.91 321.974 16
 4 -4 -33 9174.21 320.751 22
 -4 4 34 596.059 74.9401 16
 4 -4 -34 608.929 75.2481 22
 -4 4 -34 560.104 80.5357 8
 -4 4 -35 24943.1 655.568 8
 4 -5 0 9892.79 873.932 1
 4 -5 1 27511.9 1498.38 1
 4 -5 -1 28574.2 1515.74 1
 4 5 1 29145.9 1978.95 15
 4 -5 2 9918.64 882.789 1
 4 -5 -2 9733.45 865.986 1
 4 5 2 11327.4 1210.82 15
 4 5 -2 11023.7 1111.07 15
 4 -5 3 12719.2 986.351 1
 4 -5 -3 11577.8 943.811 1
 4 5 -3 14038.6 1209.86 15
 4 5 3 13278.3 1266.79 15
 4 -5 -4 274.577 226.474 1
 4 -5 4 -113.999 218.837 1
 4 5 -4 72.8571 190.032 15
 4 5 4 244.145 229.274 15
 4 -5 5 71845.4 2721.15 1
 4 5 -5 79596.8 2965.21 15
 4 5 5 73323 3003.65 15
 4 -5 6 29722.1 1583.05 1
 4 5 -6 27742.6 1559.53 15
 4 5 6 31339.8 1721.62 15
 4 -5 7 32580.1 1702.36 1
 4 5 -7 36640.6 1755.01 15
 4 5 7 33522.7 1754.05 15
 4 -5 8 4514.59 606.991 1
 4 5 -8 4672.2 574.625 15
 4 5 8 4873.32 617.305 15
 4 -5 9 44962 2060.26 1
 4 5 -9 44967.5 1896.5 15
 4 5 9 45761.5 1979.02 15
 -4 -5 -10 3480.15 269.876 22
 -4 5 -10 2953.57 239.99 18
 -4 -5 -10 2915.92 246.63 20
 4 -5 10 2978.84 513.555 1
 4 5 10 2791.94 442.783 15
 4 5 -10 2972.92 437.982 15
 -4 -5 -11 74666.7 1954.57 22
 -4 5 -11 76606.9 1925.51 18
 -4 5 11 76756.9 1907.95 18
 -4 -5 -11 73493.3 1933.65 20
 4 -5 11 74204 2871.48 1
 4 5 -11 71821.8 2524.85 15
 4 5 11 73174.5 2623.29 15
 4 -5 -12 11227.2 425.443 22
 -4 -5 -12 10644.9 503.04 22
 -4 5 -12 10287 474.626 18
 -4 5 12 11325.3 482.101 18
 -4 -5 -12 11571.8 504.085 20
 4 -5 12 10808.4 981.396 1
 4 5 12 10107.8 822.714 15
 -4 -5 -13 14008.7 571.371 20
 -4 5 -13 13919.5 563.894 18
 -4 5 13 14540.1 558.041 18
 4 -5 13 14729.1 1137.52 1
 4 -5 -13 13496.1 492.389 22
 -4 -5 -13 13729 590.106 22
 -4 -5 -14 631.594 132.057 20
 4 -5 -14 715.613 115.635 20
 4 -5 -14 939.495 125.464 7
 -4 5 -14 562.707 124.971 18
 -4 5 14 761.175 136.875 18
 4 -5 14 335.652 258.196 1
 -4 -5 -14 783.755 153.124 22
 4 -5 -14 848.303 117.572 22
 -4 -5 -15 8605.5 424.416 20
 4 -5 -15 8190.85 350.851 7
 4 -5 15 8069.89 848.309 1
 4 -5 -15 8746.14 373.009 22
 -4 -5 -15 8580.98 453.599 22
 -4 5 15 8062.88 404.024 18
 -4 5 -15 8419.53 417.548 18
 -4 5 -16 530.636 243.309 3
 4 -5 16 682.006 308.23 1
 -4 -5 -16 513.112 131.442 22
 4 -5 -16 414.507 91.7675 22
 -4 5 -16 318.947 99.4429 18
 -4 5 -17 18236 678.855 18
 -4 5 -17 17535.1 1201.2 3
 4 -5 -17 18856.2 621.287 22
 -4 -5 -17 18480 711.248 22
 -4 5 -17 18401 703.056 17
 -4 5 -18 1244.02 177.294 17
 4 -5 -18 1467.22 151.032 22
 -4 -5 -18 1667.65 197.253 22
 -4 -5 -18 1359.23 171.251 20
 -4 5 -19 8835.05 442.536 17
 4 -5 -19 8501.56 380.473 22
 -4 -5 -19 8525.74 418.852 20
 -4 5 -20 2494.76 236.281 17
 4 -5 -20 2463.27 194.454 22
 -4 -5 -20 2841.11 234.155 20
 -4 5 -21 7327.58 398.469 17
 4 -5 -21 7180.67 343.558 22
 -4 -5 -21 7576.19 398.686 22
 -4 5 -21 7186.83 377.696 19
 -4 -5 -21 7798.03 388.045 20
 -4 5 -22 773.474 139.71 17
 -4 -5 -22 732.171 134.081 22
 4 -5 -22 666.008 110.642 22
 -4 5 -22 754.893 128.713 19
 -4 -5 -22 736.175 127.59 20
 -4 5 -23 4309.82 293.996 17
 4 -5 -23 4364.88 254.08 22
 -4 -5 -23 4943.57 303.14 22
 -4 5 -23 4281.94 274.973 19
 -4 -5 -23 4165.79 265.645 20
 -4 5 -24 6980.52 364.247 17
 -4 -5 -24 5951.8 336.22 22
 4 -5 -24 6296.95 307.04 22
 -4 -5 -24 6650.46 330.565 20
 -4 5 -24 6426.03 336.101 19
 -4 5 -25 78676.4 1944.94 17
 -4 -5 -25 77339 1927.13 22
 4 -5 -25 75691.4 1864.61 22
 -4 5 -25 75483.4 1903.69 19
 -4 -5 -25 78528.3 1892.52 20
 -4 5 -26 10138.6 430.916 17
 -4 5 -26 9763.25 408.413 19
 -4 -5 -26 9313.13 386.099 20
 -4 -5 -26 9642.26 413.889 22
 4 -5 -26 9462.77 380.694 22
 -4 -5 -27 19492.6 600.433 20
 -4 5 -27 18629.5 620.339 19
 -4 -5 -27 19738.7 634.849 22
 4 -5 -27 19204.9 599.707 22
 -4 -5 -28 2209.09 157.486 20
 -4 5 -28 1608.7 152.838 19
 -4 -5 -28 1805.48 159.978 22
 4 -5 -28 2034.85 153.106 22
 -4 5 -29 2549.1 177.355 19
 -4 -5 -29 2809.24 180.874 22
 -4 -5 -30 2585.79 164.781 22
 -4 -5 -31 21062.3 591.875 22
 4 -5 -31 22680.7 606.658 22
 4 -5 -32 2230.84 131.511 22
 4 -6 0 64.672 257.672 1
 4 -6 0 125.549 76.4015 7
 -4 6 0 62.8321 92.727 18
 4 -6 1 4351.67 258.045 7
 4 -6 -1 4220.38 256.562 7
 4 -6 -1 3086.08 524.237 1
 4 -6 1 3836.17 601.983 1
 4 6 1 4217.54 665.888 15
 4 6 -1 3923.9 645.833 15
 -4 6 -1 4241.58 281.472 18
 4 -6 -2 918.122 131.4 7
 4 -6 2 1187.43 141.687 7
 -4 6 -2 944.755 152.931 18
 4 -6 2 589.119 334.976 1
 4 6 2 1218.51 380.978 15
 -4 -6 -3 58669.8 1587.21 20
 4 -6 3 59262.9 1488.73 7
 4 -6 -3 57227.3 1491.56 7
 -4 6 -3 58319.8 1546.01 18
 4 -6 3 59242.2 2479.98 1
 4 6 3 59709 2603.02 15
 -4 -6 -4 3994.6 291.965 20
 4 -6 4 4000.85 244.728 7
 4 -6 -4 4075.58 251.591 7
 -4 6 -4 4063.64 279.393 18
 4 -6 4 3312.84 561.717 1
 4 6 -4 3355.83 563.271 15
 4 6 4 3537.12 573.327 15
 -4 -6 -5 4223.13 299.92 20
 4 -6 5 4504.37 255.894 7
 -4 6 -5 4275.25 286.702 18
 4 -6 5 3794.74 599.84 1
 -4 -6 -5 4308.18 591.909 12
 4 6 -5 3599.79 574.9 15
 4 6 5 3944.84 584.225 15
 -4 -6 -6 4703.07 294.725 22
 -4 -6 -6 5135.19 326.433 20
 4 -6 6 5047.75 267.252 7
 4 -6 -6 4345.02 264.328 7
 -4 6 -6 4333.72 290.835 18
 4 -6 6 3611.51 582.083 1
 -4 -6 -6 4061.55 585.236 12
 4 6 -6 3537.36 554.762 15
 4 6 6 3871.49 564.484 15
 -4 -6 -7 27476.6 905.947 20
 4 -6 -7 27890.4 830.099 7
 4 -6 7 28862.1 811.771 7
 -4 6 -7 27976.4 884.386 18
 -4 -6 -7 25365.1 854.955 22
 4 6 -7 28084.2 1536.1 15
 4 6 7 25254.9 1482.28 15
 -4 -6 -8 264.148 114.033 20
 4 -6 -8 413.45 102.963 7
 -4 6 -8 397.844 114.992 18
 -4 -6 -8 542.295 125.431 22
 4 6 -8 281.512 169.753 15
 4 6 8 227.169 191.397 15
 -4 6 -9 44294.4 1272.19 18
 4 -6 -9 46645.4 1219.77 7
 -4 -6 -9 44456.4 1277.37 22
 -4 -6 -9 45882.5 1313.86 20
 -4 6 -10 2038.4 207.493 18
 4 -6 -10 2115.14 182.124 7
 -4 -6 -10 2169.24 212.028 22
 -4 -6 -10 2176.32 218.438 20
 -4 6 -11 16222.3 622.336 18
 4 -6 -11 16350.6 565.381 7
 -4 -6 -11 16827.8 636.835 22
 -4 -6 -11 17474.6 657.556 20
 -4 6 -12 449.757 111.265 18
 4 -6 -12 483.784 97.0568 7
 -4 -6 -12 379.908 111.469 22
 -4 -6 -12 389.228 109.982 20
 4 -6 -12 395.451 98.2645 20
 -4 6 -13 2845.77 239.327 18
 4 -6 -13 3118.87 211.409 7
 -4 -6 -13 3246.93 258.566 22
 -4 -6 -13 3787.82 276.898 20
 4 -6 -13 3339.06 234.109 20
 -4 6 -14 2189.34 205.207 18
 4 -6 -14 2176.74 172.752 7
 -4 -6 -14 2142.79 212.21 20
 4 -6 -14 1784.17 173.427 20
 -4 -6 -14 1744.67 195.04 22
 4 -6 -15 7507.45 324.932 7
 -4 -6 -15 7417.01 392.848 22
 4 -6 -15 6658.17 321.982 22
 -4 -6 -15 7308.24 383.798 20
 4 -6 -15 7346.94 344.987 20
 -4 6 -16 1864.73 208.368 17
 4 -6 -16 1659.8 146.373 7
 -4 -6 -16 1706.23 188.209 20
 4 -6 -16 1624.61 158.206 20
 -4 -6 -16 1385.59 177.491 22
 4 -6 -16 1858.63 163.994 22
 -4 6 -17 28124.6 900.73 17
 -4 -6 -17 27578 877.61 20
 4 -6 -17 27720.7 802.056 20
 -4 -6 -17 27154.2 883.35 22
 4 -6 -17 27168 802.64 22
 -4 6 -18 162.886 90.3125 17
 4 -6 -18 196.039 73.1071 22
 -4 -6 -18 52.5902 84.0518 22
 -4 6 -19 3524.74 258.562 17
 -4 6 -19 3086.48 224.897 19
 -4 -6 -19 3321.08 245.379 22
 4 -6 -19 3323.76 209.804 22
 -4 6 -20 2310.92 213.025 17
 -4 6 -20 2923.09 216.463 19
 -4 -6 -20 3104.65 226.461 20
 -4 -6 -20 2972.81 228.85 22
 4 -6 -20 3011.62 198.935 22
 -4 6 -21 1756.76 179.722 17
 -4 -6 -21 2020.99 178.059 20
 -4 6 -21 2032.32 177.576 19
 4 -6 -21 1898.05 158.129 22
 -4 -6 -21 1868.09 182.453 22
 -4 6 -22 4490.63 270.992 17
 -4 6 -22 4119.08 247.613 19
 -4 -6 -22 4836.71 264.435 20
 -4 -6 -22 4087.33 261.023 22
 4 -6 -22 4721.73 244.304 22
 -4 6 -23 43747.2 1168.28 17
 -4 6 -23 42361.2 1128.34 19
 -4 -6 -23 43760.9 1138.33 20
 4 -6 -23 42474.6 1105.98 22
 -4 6 -24 3649.89 228.485 17
 -4 6 -24 3506.78 211.114 19
 -4 -6 -24 3627.15 213.006 20
 4 -6 -24 4013.57 211.519 22
 -4 6 -25 4099.79 230.467 17
 -4 -6 -25 3886.12 207.844 20
 -4 6 -25 3859.89 211.285 19
 4 -6 -25 3437.47 193.587 22
 -4 -6 -26 3290.23 179.057 20
 -4 6 -26 3406.23 190.207 19
 -4 -6 -26 3636.48 203.703 22
 4 -6 -26 3399.01 183.439 22
 -4 -6 -27 143.753 52.6361 20
 -4 6 -27 66.596 53.6096 19
 -4 -6 -27 80.0974 62.0131 22
 4 -6 -27 190.532 57.7286 22
 4 -6 -28 4091.17 184.611 22
 4 -6 -29 32615.7 801.904 22
 4 -7 0 13365 487.3 7
 4 -7 1 34213.1 979.812 7
 4 -7 -1 37395.2 1001.36 7
 4 -7 2 2863.09 201.187 7
 4 -7 -2 2773.48 204.592 7
 -4 -7 -3 19280.8 664.03 20
 4 -7 3 18766.1 614.985 7
 4 -7 -3 20303.8 638.921 7
 -4 -7 -4 274.178 99.2477 20
 4 -7 4 136.227 75.0511 7
 4 -7 -4 302.319 91.8297 7
 -4 -7 -5 24540.3 796.738 20
 4 -7 5 25339 740.715 7
 -4 -7 -6 1598.14 172.686 20
 4 -7 6 1318.19 137.829 7
 4 -7 -7 15420.4 551.347 20
 4 -7 7 15911.9 515.392 7
 4 -7 -7 15848 534.288 7
 -4 -7 -8 2236.47 205.408 20
 4 -7 -8 2200.59 186.375 20
 4 -7 8 2495.49 173.049 7
 4 -7 -8 2367.84 183.587 7
 -4 -7 -9 12723.9 510.634 20
 4 -7 -9 13111.1 488.338 20
 4 -7 -9 12830 465.278 7
 -4 -7 -10 391.762 105.916 20
 4 -7 -10 240.419 88.7886 20
 4 -7 -10 227.584 79.8393 7
 4 -7 -11 20136 617.749 7
 -4 -7 -11 20577.7 683.521 20
 4 -7 -11 19343.6 635.92 20
 -4 -7 -11 19352.9 646.294 22
 4 -7 -12 1460.43 139.099 7
 -4 -7 -12 1463.28 164.132 20
 4 -7 -12 1403.82 147.188 20
 -4 -7 -12 1763.34 169.169 22
 4 -7 -13 17098.8 539.897 7
 -4 -7 -13 16329.1 576.87 22
 -4 -7 -13 17231.6 603.784 20
 4 -7 -13 17588.8 566.47 20
 -4 7 -14 1116.59 150.539 17
 4 -7 -14 826.22 106.805 7
 -4 -7 -14 943.12 128.076 22
 -4 -7 -14 1111.39 141.286 20
 4 -7 -14 1023.65 122.931 20
 -4 -7 -15 24563.5 744.913 22
 -4 -7 -15 24707.7 757.788 20
 4 -7 -15 24830.3 707.792 20
 -4 7 -15 23646.3 712.155 19
 -4 7 -15 24649.5 775.938 17
 -4 -7 -16 236.118 87.8602 22
 -4 -7 -16 375.932 96.7165 20
 4 -7 -16 263.534 69.0793 20
 -4 7 -16 265.418 80.5433 19
 -4 7 -16 237.036 94.779 17
 -4 -7 -17 25786.2 768.986 22
 4 -7 -17 26454.1 719.348 20
 -4 -7 -17 27354 785.275 20
 -4 7 -17 26043.4 739.552 19
 -4 7 -17 26519.5 798.309 17
 -4 -7 -18 2050.53 164.106 22
 4 -7 -18 2093.13 136.584 20
 -4 7 -18 1982.75 149.283 19
 -4 -7 -18 1922.04 165.383 20
 -4 7 -18 2166.42 176.869 17
 -4 -7 -19 16320.8 522.057 22
 -4 7 -19 15411 483.606 19
 -4 7 -19 16237.4 536.273 17
 -4 -7 -20 3066.62 187.926 22
 -4 7 -20 2823.67 163.552 19
 -4 7 -20 3130.71 195.15 17
 4 -7 -21 15415.2 456.945 22
 -4 -7 -21 16799.8 499.109 20
 -4 7 -21 15869 466.794 19
 -4 7 -21 16916.5 516.963 17
 4 -7 -22 254.36 54.2298 22
 -4 7 -22 329.588 77.4694 17
 -4 -7 -22 354.128 67.4013 20
 -4 -7 -23 17337 487.546 20
 4 -8 0 1929.14 152.496 20
 4 -8 -1 13084.4 450.003 20
 4 -8 1 13196.9 447.588 20
 4 -8 -2 1927.17 151.502 20
 4 -8 2 1707.82 143.091 20
 4 -8 -3 12713.6 438.895 20
 4 -8 3 12782.2 431.418 20
 4 -8 4 148.79 61.8088 20
 4 -8 -4 99.2788 60.3632 20
 4 -8 5 8116.79 315.326 20
 -4 -8 -6 417.455 77.9592 20
 4 -8 6 514.419 82.6175 20
 -4 -8 -7 691.686 93.2879 20
 4 -8 -7 723.846 97.7364 20
 4 -8 7 763.286 90.4566 20
 4 -8 -8 1437.47 126.775 20
 4 -8 8 1258.67 107.373 20
 -4 -8 -8 1526.16 127.015 20
 4 -8 -9 2889.87 170.184 20
 4 -8 9 2615.84 148.024 20
 -4 -8 -9 2960.05 175.871 20
 -4 8 -10 172.258 76.1778 17
 -4 -8 -10 53.5327 50.9341 20
 4 -8 -10 137.604 58.8633 20
 -4 8 -11 186.362 73.1178 17
 -4 -8 -11 136.422 59.62 20
 4 -8 -11 205.599 58.1241 20
 -4 8 -12 321.285 78.0119 17
 -4 -8 -12 336.903 69.9656 20
 4 -8 -12 265.321 59.9787 20
 -4 8 -13 1632.09 130.5 17
 4 -8 -13 1425.44 108.77 20
 -4 -8 -13 1574.54 120.438 20
 -4 8 -14 3039.35 172.122 17
 4 -8 -14 3032.66 149.189 20
 -4 -8 -14 3451.14 170.462 20
 -4 8 -15 3703.59 186.065 17
 -4 -8 -15 3930.09 180.946 20
 -4 -8 -16 926.435 87.4925 20
 5 0 0 39.8498 70.3716 15
 5 0 -1 80.1549 70.8007 15
 5 0 1 138.726 94.3975 15
 -5 0 -2 49.5172 89.6208 13
 5 0 2 19.6928 62.9115 15
 5 0 -2 40.2688 77.304 15
 5 0 3 156.502 85.9015 15
 -5 0 -3 17.3169 71.4319 13
 5 0 4 -78.1151 166.356 10
 5 0 -4 80.9452 86.1917 15
 5 0 4 -19.377 74.3933 15
 -5 0 -4 18.2418 84.668 13
 5 0 5 171.792 158.429 10
 5 0 -5 121.461 93.975 15
 5 0 5 19.176 64.5939 15
 -5 0 -5 134.204 84.1896 13
 5 0 6 187.8 199.982 10
 5 0 6 151.675 90.3069 15
 5 0 -6 40.5209 74.7605 15
 -5 0 -6 101.04 91.3143 13
 5 0 -7 101.059 86.1015 15
 5 0 7 56.221 63.1231 15
 -5 0 -7 85.3336 90.8782 13
 5 0 8 55.514 68.2716 15
 5 0 -8 80.6717 71.2391 15
 -5 0 -8 67.7275 83.286 13
 5 0 9 91.3551 84.8525 15
 5 0 -9 280.915 104.711 15
 -5 0 -9 71.3751 98.1596 13
 5 0 -10 139.349 79.3346 15
 5 0 10 161.998 81.3374 15
 -5 0 -10 -25.0668 84.426 13
 5 0 -11 78.7516 72.6301 15
 -5 0 -11 26.3907 84.3111 13
 5 0 -12 19.463 62.1736 15
 -5 0 -12 -27.7251 93.3571 13
 5 0 -13 76.6835 70.7562 15
 -5 0 -13 262.204 135.244 13
 5 0 -14 18.7887 72.1373 15
 5 0 -14 42.31 74.7134 2
 5 0 -15 22.5392 104.614 2
 -5 0 -15 -28.1016 84.6352 3
 5 0 -16 392.249 130.585 2
 -5 0 -16 60.7812 107.403 3
 -5 0 -17 -65.3965 110.117 3
 5 0 -17 -108.464 177.997 2
 -5 0 -18 140.238 129.337 3
 5 0 -18 59.9886 115.173 2
 -5 0 -19 187 143.604 3
 5 0 -19 33.0691 186.34 2
 -5 0 -20 39.7219 111.909 3
 5 0 -20 36.5359 134.77 2
 -5 0 -21 126.031 126.543 3
 5 0 -21 79.3999 119.586 2
 -5 0 -22 88.2721 141.015 3
 5 0 -22 159.729 134.487 2
 5 0 -23 39.2884 138.753 2
 5 0 -24 -37.9948 145.875 2
 -5 0 -24 77.6427 72.348 5
 -5 0 -24 59.1812 73.4971 21
 5 0 -25 -73.7026 175.487 2
 -5 0 -25 9.5464 71.8816 5
 -5 0 -25 144.365 81.0213 21
 5 0 -26 71.1383 125.626 2
 -5 0 -26 97.1604 73.1727 21
 -5 0 -26 56.9589 68.5769 5
 -5 0 -27 64.1864 74.8714 8
 -5 0 -27 -12.1295 75.3124 21
 -5 0 -27 18.9121 65.2558 5
 -5 0 -28 12.775 82.7561 8
 -5 0 -28 96.3537 86.0432 21
 -5 0 -28 112.617 67.0496 5
 -5 0 -29 75.376 84.6073 8
 -5 0 -29 11.7886 85.1405 21
 -5 0 -29 46.4875 62.6197 5
 -5 0 -30 60.7711 79.7833 8
 -5 0 -30 -11.4552 79.0533 21
 -5 0 -30 73.1852 70.2478 5
 -5 0 -31 -11.6359 73.3012 8
 -5 0 -31 21.8499 73.5745 21
 -5 0 -31 35.7986 65.3332 5
 -5 0 -32 30.9357 70.314 21
 -5 0 -32 54.9166 67.1902 8
 -5 0 -33 -28.935 66.5582 21
 -5 0 -33 50.8157 73.3976 8
 -5 0 -34 8.87616 61.9799 21
 -5 0 -34 46.1896 59.8366 8
 -5 0 -35 88.6445 57.5827 21
 -5 0 -35 57.2572 56.4663 8
 -5 0 -36 14.3352 55.565 21
 -5 0 -36 28.1364 52.9642 8
 -5 0 -37 99.3876 53.3549 21
 -5 0 -37 68.8846 48.9305 8
 -5 0 -38 25.8347 47.967 21
 5 -1 0 101414 2624.38 15
 5 1 0 104788 2745.65 15
 -5 -1 0 98261.4 3454.47 9
 5 1 1 30186.7 1109.08 15
 5 1 -1 30511.8 1111.74 15
 5 -1 1 27932.7 1001.2 15
 5 -1 -1 31368.9 1049.63 15
 -5 -1 -1 27828.3 888.827 13
 -5 -1 -1 29906.5 1647.31 9
 5 -1 -2 56575.6 1629.41 15
 5 -1 2 57162.3 1628.79 15
 5 1 2 56997.9 1729.47 15
 -5 -1 -2 54245.7 1506.11 13
 -5 -1 -2 54595.3 2414.78 9
 5 1 3 13197.7 679.079 15
 5 -1 3 15556.1 657.004 15
 -5 -1 -3 13700.5 586.835 12
 -5 -1 -3 13999.3 1151.59 9
 -5 -1 -4 3037.79 259.478 12
 5 1 4 3301.86 317.06 15
 5 1 -4 3301.87 327.955 15
 5 -1 4 2772.95 261.348 15
 -5 -1 -5 69808 1877.11 12
 5 -1 -5 68324.3 1914.25 15
 5 -1 5 65110.3 1866.55 15
 5 1 -5 70423.2 2015.1 15
 5 1 5 69151.4 1997.06 15
 -5 -1 -6 109411 2668.57 12
 5 1 -6 102724 2772.28 15
 5 -1 6 103190 2637.13 15
 5 1 6 109132 2775.69 15
 -5 -1 -7 8569.31 482.74 12
 5 -1 7 8595.35 460.393 15
 5 1 -7 7511.08 500.062 15
 5 -1 -7 8112.85 470.127 15
 5 1 7 8707.41 523.116 15
 -5 1 -8 7671.45 509.716 13
 -5 -1 -8 6289.9 428.231 12
 5 -1 8 6935.26 410.146 15
 5 1 8 7445.85 474.644 15
 5 -1 -8 6557.52 420.321 15
 5 1 -8 7724.76 498.035 15
 -5 -1 -9 12199.4 628.301 12
 -5 1 -9 11997.6 667.7 13
 5 -1 -9 11078.1 567.147 15
 5 1 -9 12171.7 634.334 15
 5 -1 9 11345.1 542.124 15
 5 1 9 11285.6 605.057 15
 -5 -1 -10 1423.05 216.158 12
 5 -1 -10 1185.65 175.558 15
 5 1 -10 856.663 170.642 15
 5 1 10 1116.69 185.701 15
 -5 1 -11 4803.09 386.783 3
 -5 -1 -11 4986.86 416.974 12
 5 -1 -11 4664.93 349.392 15
 5 1 -11 4938.85 385.963 15
 -5 1 -12 4664.97 393.509 3
 -5 -1 -12 4956 422.572 12
 5 -1 -12 4739.01 345.466 15
 5 1 -12 4625.49 377.391 15
 5 -1 -13 3740.56 312.814 2
 -5 1 -13 3194.91 334.086 3
 -5 -1 -13 3173.55 359.962 12
 -5 1 -13 3374.27 372.931 13
 5 1 -13 3118.77 301.079 15
 5 1 -14 29308.8 1068.92 2
 5 -1 -14 30270.9 1057.18 2
 -5 1 -14 27810.8 1148.01 3
 -5 1 -14 32228.3 1280.75 13
 5 1 -14 27160.5 1033.78 15
 5 1 -15 14637.8 710.429 2
 5 -1 -15 13244.6 671.812 2
 -5 1 -15 14750 794.754 3
 -5 1 -15 13451 806.066 13
 5 -1 -15 14209 635.189 14
 5 1 -16 20994.8 908.073 2
 5 -1 -16 20695.9 902.929 2
 -5 1 -16 21326.5 1009.58 3
 -5 1 -16 19957.9 1033.27 13
 5 1 -17 5586.03 463.146 2
 5 -1 -17 5702.87 474.078 2
 -5 1 -17 5470.55 504.723 3
 -5 1 -17 5885.8 543.877 13
 5 1 -18 622.388 181.718 2
 5 -1 -18 768.291 193.804 2
 -5 1 -18 184.117 124.319 3
 -5 1 -18 463.556 179.522 13
 5 1 -19 9440.44 667.389 2
 5 -1 -19 9011.73 647.853 2
 -5 1 -19 8889.52 685.172 3
 5 1 -20 24833.6 1191.53 2
 -5 1 -20 26239 1252.33 3
 5 -1 -20 24427.1 1165.8 2
 5 1 -21 2082.9 347.875 2
 -5 1 -21 1984.23 343.369 3
 5 -1 -21 2092.73 334.533 2
 -5 1 -22 811.904 230.912 3
 5 1 -22 787.742 246.338 2
 5 -1 -22 719.328 220.601 2
 -5 -1 -23 878.212 118.238 5
 -5 1 -23 747.441 114.105 5
 -5 -1 -23 720.455 121.588 21
 -5 1 -23 801.822 124.042 21
 5 -1 -23 731.994 210.56 2
 -5 1 -23 657.074 224.063 3
 5 1 -23 448.469 208.803 2
 -5 1 -24 508.778 96.4319 5
 -5 -1 -24 362.447 90.1529 5
 -5 1 -24 427.221 98.006 19
 -5 1 -24 548.633 112.526 21
 -5 -1 -24 398.126 103.966 21
 5 -1 -24 304.252 165.206 2
 -5 1 -24 388.295 200.371 3
 5 1 -24 395.014 197.494 2
 -5 1 -25 8304.36 386.826 19
 -5 1 -25 7769.53 381.594 21
 -5 -1 -25 7819.86 383.465 21
 -5 -1 -25 8205.82 352.601 5
 -5 1 -25 7582.57 339.361 5
 -5 1 -25 8170.15 738.887 3
 5 1 -25 8904 672.111 2
 5 -1 -25 7846.46 597.429 2
 -5 1 -26 9830.55 428.158 19
 -5 1 -26 9523.26 426.728 21
 -5 1 -26 8808.41 376.002 5
 -5 -1 -26 9538.08 383.271 5
 -5 1 -26 9132.58 790.621 3
 5 1 -26 8996.77 674.884 2
 5 -1 -26 8817.78 625.999 2
 -5 1 -27 4513.23 278.473 21
 -5 1 -27 3851.53 261.765 19
 -5 1 -27 4386.18 246.467 5
 -5 -1 -27 4749.46 254.785 5
 -5 1 -28 640.493 117.867 19
 -5 1 -28 694.212 121.034 21
 -5 1 -28 689.774 129.123 8
 -5 -1 -28 679.895 107.154 5
 -5 1 -28 712.35 104.781 5
 -5 -1 -29 4666.75 286.938 8
 -5 1 -29 4299.15 282.053 8
 -5 1 -29 4682.59 254.255 5
 -5 -1 -29 4384.54 243.537 5
 -5 1 -29 4519.99 275.17 21
 -5 -1 -30 6420.48 337.751 8
 -5 1 -30 5964.1 330.274 8
 -5 1 -30 6211.79 295.556 5
 -5 -1 -30 6141.03 291.494 5
 -5 1 -30 6394.45 325.26 21
 5 -1 -30 6139.12 271.712 22
 -5 -1 -30 5980.86 320.699 21
 -5 -1 -31 5358.79 304.535 8
 -5 1 -31 5521.86 309.71 8
 -5 -1 -31 5661.37 305.662 21
 -5 1 -31 6047.7 306.266 21
 -5 1 -31 5721.88 281.114 5
 -5 -1 -31 5576.77 273.258 5
 -5 -1 -32 373.139 95.212 21
 -5 1 -32 331.484 82.0569 21
 -5 -1 -32 305.133 79.3561 5
 -5 1 -32 299.316 78.1322 5
 -5 1 -32 458.097 102.164 8
 -5 -1 -32 326.841 93.5301 8
 -5 -1 -33 610.807 104.944 8
 -5 1 -33 956.574 124.618 8
 -5 -1 -33 1139.46 135.728 21
 -5 1 -33 906.762 118.204 21
 -5 1 -33 907.551 116.702 5
 -5 -1 -33 998.976 116.077 5
 -5 -1 -34 702.974 110.755 21
 -5 1 -34 635.686 97.2895 21
 -5 -1 -34 756.182 98.0409 5
 -5 1 -34 671.264 96.8614 5
 -5 -1 -34 593.961 106.591 8
 -5 1 -34 690.228 106.887 8
 -5 -1 -35 368.502 82.1172 21
 -5 1 -35 334.718 77.0425 21
 -5 -1 -35 297.836 76.6252 8
 -5 1 -35 272.705 75.2916 8
 -5 -1 -35 350.359 76.3634 5
 -5 1 -35 466.037 83.944 5
 -5 1 -36 5218.55 239.352 8
 -5 1 -36 5432.28 235.899 21
 -5 -1 -36 5438.16 249.717 21
 -5 1 -36 5293.88 238.125 5
 -5 -1 -36 5063.27 230.678 5
 -5 1 -37 3201.08 168.986 8
 -5 1 -37 3502.61 174.746 21
 -5 -1 -37 3818.65 192.156 21
 -5 -1 -38 4940.75 209.236 21
 -5 1 -38 4611.07 188.99 21
 -5 1 38 4803.53 207.295 16
 5 2 0 4407.41 426.227 15
 5 2 1 72237 2228.96 15
 5 2 -1 71219.3 2217.76 15
 5 2 2 62334.5 2005.97 15
 5 2 3 2929.29 350.774 15
 5 2 -3 3183.92 368.231 15
 5 2 -4 38018.1 1422.62 15
 5 2 4 36756.5 1398.16 15
 -5 -2 -5 49177.5 1566.89 12
 5 2 5 48671 1662 15
 5 2 -5 45589.9 1637.73 15
 5 -2 6 1400.98 194.94 14
 -5 -2 -6 1519.66 233.295 12
 5 2 -6 1587.96 262.089 15
 5 2 6 1650.4 259.579 15
 5 -2 7 27695.3 968.228 14
 5 -2 -7 25612.9 977.069 14
 -5 -2 -7 27961.4 1093.41 12
 5 2 7 26114.3 1114.4 15
 5 2 -7 26500.5 1126.26 15
 5 -2 8 39669.3 1252.87 14
 5 -2 -8 40467.4 1304.63 14
 -5 -2 -8 39582.3 1419.23 12
 5 2 -8 37538.8 1433.78 15
 5 2 8 39255.9 1436.5 15
 5 -2 9 14439 636.697 14
 5 -2 -9 12995.7 645.336 14
 -5 -2 -9 14036.2 754.785 12
 5 2 -9 14691.9 774.184 15
 5 2 9 14324.5 765.697 15
 -5 2 -10 13378.8 724.119 3
 5 -2 -10 12446.2 624.584 14
 -5 -2 -10 12228.6 721.474 12
 5 2 -10 13322.8 726.861 15
 5 2 10 11602 687.85 15
 5 -2 -11 4174.57 314.323 2
 -5 2 -11 4103.16 406.799 3
 5 -2 -11 4297.06 353.142 14
 -5 2 -11 4529.65 452.978 13
 -5 -2 -11 3803.16 401.959 12
 5 2 -11 4144.47 397.432 15
 5 2 11 5152.14 437.783 15
 5 -2 -12 36255.9 1194.49 2
 -5 2 -12 37890.1 1426.69 3
 5 -2 -12 38093.9 1266.63 14
 -5 2 -12 36913.2 1465.34 13
 -5 -2 -12 37240.4 1442.72 12
 5 2 -12 39767.8 1392.26 15
 5 2 -13 61281.5 1810.32 2
 5 -2 -13 61975.4 1761.65 2
 -5 2 -13 59241.5 1990.04 3
 5 -2 -13 62046.1 1803.3 14
 -5 -2 -13 58944 2028.47 12
 -5 2 -13 63436.7 2071.31 13
 5 2 -13 59243.3 1888.6 15
 -5 -2 -14 22464.8 1095.47 12
 -5 2 -14 23490.3 1114.48 13
 5 -2 -14 21480 898.075 14
 5 2 -14 22870.3 942.616 2
 5 -2 -14 22322.7 906.273 2
 -5 2 -14 22965.1 1092.89 3
 -5 -2 -15 7581.89 628.646 12
 -5 2 -15 8607.92 654.261 13
 5 -2 -15 8702.88 529.64 14
 5 2 -15 8462.98 550.946 2
 5 -2 -15 7609.06 515.643 2
 -5 2 -15 9339.44 676.385 3
 -5 2 -16 31551.2 1406.62 13
 -5 -2 -16 34628.3 1469.78 12
 5 2 -16 33775.2 1286.15 2
 5 -2 -16 35001.1 1279.65 2
 -5 2 -16 32066.9 1400.22 3
 -5 2 -17 28943 1315.4 13
 -5 -2 -17 29359.7 1352.07 12
 5 2 -17 27211.6 1171.15 2
 5 -2 -17 27289.5 1165.39 2
 -5 2 -17 26959.1 1274.78 3
 -5 2 -18 115433 3296.1 13
 5 2 -18 107634 3104 2
 5 -2 -18 105054 3028.2 2
 -5 2 -18 109331 3271.77 3
 -5 2 -19 48908.3 1871.43 13
 5 2 -19 48880.8 1804.21 2
 5 -2 -19 45886.9 1654.34 2
 -5 2 -19 48987.6 1875.07 3
 -5 2 -20 17704.2 1034.49 13
 5 2 -20 16573.5 975.671 2
 -5 2 -20 17370.4 1036.37 3
 5 -2 -20 16789.4 866.846 2
 5 2 -21 4865.19 527.902 2
 -5 2 -21 6161.54 616.558 3
 5 -2 -21 5264.91 462.359 2
 -5 -2 -22 22783 725.915 21
 -5 2 -22 22928.2 739.37 16
 -5 2 -22 22728.1 746.821 21
 -5 -2 -22 23225.5 754.817 20
 -5 2 -22 21568.7 741.283 19
 -5 2 -22 24180.6 1269.1 3
 5 2 -22 20901.8 1127.55 2
 -5 2 -22 23021.6 682.539 5
 -5 -2 -22 22467.5 687.141 5
 -5 2 -23 44631.7 1224.21 21
 -5 -2 -23 44438 1207.4 21
 -5 2 -23 44757.2 1214.56 16
 -5 2 -23 43214.3 1227.02 19
 -5 -2 -23 43121.3 1221.12 20
 -5 2 -23 43843.8 1861.54 3
 5 2 -23 40000.2 1664.87 2
 -5 2 -23 45285.1 1151.98 5
 -5 -2 -23 43345.9 1148.09 5
 -5 -2 -24 54031.9 1423.34 21
 -5 2 -24 54092.7 1434.44 21
 -5 2 -24 54939.1 1430.4 16
 -5 -2 -24 52562.9 1352.95 5
 -5 2 -24 53695.6 1358.26 5
 -5 -2 -24 55369.4 1446.6 20
 -5 2 -24 52107.8 1444.87 19
 -5 2 -24 54482.1 2143.13 3
 5 2 -24 55053 1950.5 2
 -5 2 -25 19855.3 686.804 19
 -5 -2 -25 19506.3 667.255 21
 -5 2 -25 19539.6 671.377 21
 -5 -2 -25 19559.2 611.726 5
 -5 2 -25 19601.6 615.881 5
 -5 2 -25 20006.1 1192.49 3
 5 2 -25 19192.4 1016.81 2
 -5 -2 -26 2428.71 206.371 21
 -5 2 -26 2132.76 195.451 21
 -5 2 -26 2479.82 181.219 5
 -5 -2 -26 2721 183.681 5
 -5 2 -26 2795.26 225.961 19
 -5 -2 -27 23148.2 754.261 21
 -5 2 -27 23722.8 754.304 21
 -5 2 -27 23647.7 705.175 5
 -5 -2 -27 23216 693.706 5
 -5 2 -27 24074.8 778.601 19
 5 -2 -28 4339.81 240.876 22
 -5 -2 -28 4338.48 269.947 21
 -5 2 -28 4186.26 262.354 21
 -5 -2 -28 4272.4 232.457 5
 -5 2 -28 4318.1 239.12 5
 -5 2 -28 4342.06 276.046 19
 5 -2 -29 513.156 92.615 22
 -5 -2 -29 607.59 100.986 5
 -5 2 -29 610.414 96.8391 5
 -5 -2 -29 719.462 121.522 21
 -5 2 -29 526.228 121.992 19
 -5 2 -29 574.034 109.27 21
 -5 -2 -30 1721.91 165.743 21
 -5 2 -30 1629.19 158.611 21
 5 -2 -30 1399.03 132.384 22
 -5 2 -30 1683.93 168.855 19
 -5 2 -30 1666.78 147.881 5
 -5 -2 -30 1403.67 133.366 5
 -5 2 -31 460.67 100.937 8
 5 -2 -31 457.021 86.8367 22
 -5 -2 -31 488.646 104.304 21
 -5 2 -31 393.907 92.5824 21
 -5 -2 -31 425.728 79.9065 5
 -5 2 -31 562.953 94.6209 5
 -5 2 -32 14593.8 537.184 8
 -5 2 -32 16539.5 514.911 5
 -5 -2 -32 15940.1 496.759 5
 -5 -2 -32 15527.7 541.991 21
 5 -2 -32 14622.7 480.704 22
 -5 2 -32 15649.2 519.235 21
 -5 2 -33 44761.8 1167.42 8
 -5 -2 -33 43887.7 1104.8 5
 -5 2 -33 44351.8 1123.87 5
 5 -2 -33 44293.3 1093.85 22
 -5 2 -33 43696.5 1126.39 21
 -5 2 -34 16914.5 545.576 8
 -5 -2 -34 17284.8 508.095 5
 -5 2 -34 16838 518.397 5
 -5 2 -34 16789.7 517.486 21
 -5 2 -35 2539.9 165.969 8
 -5 2 -35 2623.54 155.162 21
 -5 2 -35 2864.31 167.197 5
 -5 -2 -35 2621.89 153.06 5
 -5 2 36 375.798 80.8942 16
 -5 2 -36 413.447 68.3613 8
 -5 2 -36 237.071 54.2066 21
 -5 2 37 7456.61 281.955 16
 -5 2 38 12765.5 379.752 16
 5 3 0 265339 6919.7 15
 5 -3 0 268440 6308.98 14
 5 3 1 85682.3 2897.55 15
 5 -3 -1 89971.9 2407.73 14
 5 3 2 2648.35 421.679 15
 5 -3 2 2893.63 327.523 14
 5 -3 -2 2858.03 314.985 14
 5 3 3 2836.74 442.577 15
 5 -3 3 2637.68 307.064 14
 5 -3 -3 2858.98 322.019 14
 5 -3 4 3162.89 330.807 14
 5 3 -4 2910.18 425.121 15
 5 3 5 44180.2 1785.51 15
 5 -3 5 42244.8 1436.98 14
 5 -3 -5 40833.3 1452.23 14
 5 3 -5 41708.5 1714.66 15
 5 3 6 117246 3477.42 15
 5 -3 6 115062 3084.48 14
 5 -3 -6 115992 3127.95 14
 5 3 -6 118280 3457.98 15
 -5 -3 -7 3541.1 408.678 12
 5 -3 7 3932.18 375.057 14
 5 -3 -7 4010.53 383.507 14
 5 3 7 3344.21 437.326 15
 5 3 -7 4054.98 469.85 15
 -5 -3 -8 4394.13 458.255 12
 5 -3 8 3241.84 344.213 14
 5 -3 -8 4030.6 397.846 14
 5 3 -8 4353.79 474.009 15
 5 3 8 3825.61 451.474 15
 -5 -3 -9 33580 1413.68 12
 5 -3 9 35777.5 1298.46 14
 5 -3 -9 34105.5 1314.57 14
 5 3 9 35892.9 1488.71 15
 5 3 -9 33494.7 1432.9 15
 -5 -3 -10 12811 815.289 12
 5 -3 -10 12224.3 721.028 14
 5 3 10 13505.8 827.526 15
 5 3 -10 12215.7 784.85 15
 -5 -3 -11 30441.8 1370.79 12
 5 -3 -11 32269.4 1279.29 14
 5 3 -11 30964.6 1120.1 2
 5 3 11 33788.6 1386.34 15
 5 3 -11 29891.8 1304.3 15
 -5 -3 -12 53047.9 1898.27 12
 5 -3 -12 50697.7 1738.51 14
 5 3 -12 47176.8 1559.45 2
 5 3 -12 47881.2 1753.72 15
 -5 3 -13 17267.7 976.319 13
 -5 -3 -13 16713.8 987.347 12
 5 -3 -13 17032.5 909.045 14
 5 3 -13 15610.9 775.395 2
 -5 3 -13 16519.8 988.052 3
 5 3 -13 18365.5 933.68 15
 5 3 -14 75505.2 2269.75 2
 -5 3 -14 77926.9 2563.37 3
 -5 3 -14 80762.9 2560.61 13
 5 -3 -14 76109.3 2412.57 14
 -5 -3 -14 74520.2 2529.92 12
 5 3 -15 25482.6 1126.71 2
 -5 3 -15 26967.6 1314.99 3
 -5 -3 -15 26867.2 1329.3 12
 -5 3 -15 27404.5 1292.64 13
 5 -3 -15 27629.3 1239.88 14
 5 3 -16 36116.7 1430.54 2
 -5 3 -16 35085.6 1576.05 3
 -5 -3 -16 36443.2 1614.34 12
 -5 3 -16 38322 1595.36 13
 5 3 -17 17297.3 953.671 2
 -5 3 -17 17401.9 1063.96 3
 -5 -3 -17 17518.3 1074.01 12
 -5 3 -17 18751.1 1057.01 13
 5 3 -18 10328.9 739.284 2
 -5 3 -18 9947.05 802.673 3
 -5 3 -18 10359 788.905 13
 -5 -3 -18 10730.9 836.789 12
 -5 3 -19 34865.7 999.776 16
 -5 3 -19 34850 1544.05 13
 -5 -3 -19 37612.3 1680.16 12
 5 3 -19 31265.2 1418.34 2
 -5 3 -19 33659 1577.48 3
 -5 -3 -19 34735.1 1035.79 20
 -5 3 -20 131995 3040.98 21
 -5 -3 -20 131719 3070.47 20
 -5 -3 -20 126708 2992.39 21
 -5 -3 -20 129988 3152.78 22
 -5 3 -20 125088 3013.49 16
 -5 3 -20 127655 3068.51 17
 5 3 -20 128995 3637.12 2
 -5 3 -20 132110 3886.13 3
 -5 -3 -20 135256 3974.41 12
 -5 3 -20 126096 3768.68 13
 -5 3 -21 15476.7 569.259 21
 -5 -3 -21 14042.5 568.114 20
 -5 -3 -21 15062.6 546.137 21
 -5 -3 -21 15592.5 630.998 22
 -5 3 -21 15384.5 561.478 16
 -5 3 -21 14744.6 590.518 17
 -5 3 -21 12626.4 946.968 3
 5 3 -21 13978.6 861.759 2
 -5 3 -21 14543.4 947.546 13
 -5 3 -22 7270.45 393.77 17
 -5 3 -22 8248.35 382.173 16
 -5 3 -22 7997.73 381.042 21
 -5 -3 -22 7626.19 385.199 20
 -5 -3 -22 7610.01 362.635 21
 -5 -3 -22 7942.33 417.872 22
 -5 3 -22 6559.09 667.963 3
 5 3 -22 7554.23 610.688 2
 -5 3 -23 11540.3 513.119 17
 -5 3 -23 11660.2 477.621 16
 -5 3 -23 11830.4 482.038 21
 -5 -3 -23 12025.6 498.836 20
 -5 3 -23 12418 512.72 19
 -5 -3 -23 11709.8 471.029 21
 -5 -3 -23 12337.4 524.472 22
 -5 3 -23 10548.1 865.507 3
 5 3 -23 10554 728.594 2
 -5 -3 -24 1621.02 178.73 20
 -5 3 -24 1238.28 160.338 19
 -5 -3 -24 1343.25 153.146 21
 -5 -3 -24 1727.63 190.158 22
 -5 3 -24 1435.18 155.671 21
 -5 3 -24 1388.93 160.66 16
 -5 -3 -25 16060.7 571.776 21
 -5 -3 -25 16341.3 598.288 22
 -5 3 -25 14913.6 557.378 21
 5 -3 -25 15566.5 539.672 22
 -5 -3 -25 15093.1 573.859 20
 -5 3 -25 15381.3 594.701 19
 -5 -3 -26 28381.7 857.563 21
 5 -3 -26 27826.6 819.285 22
 -5 -3 -26 28674.7 869.673 22
 -5 3 -26 28226.9 846.54 21
 -5 3 -26 29339.5 894.376 19
 -5 -3 -26 27030.1 856.144 20
 5 -3 -27 370.977 84.7069 22
 -5 3 -27 319.264 103.225 19
 -5 -3 -27 384.061 100.79 21
 -5 3 -27 338.857 93.718 21
 5 -3 -28 1056.5 123.252 22
 -5 -3 -28 1131.05 141.278 21
 -5 3 -28 952.807 123.085 21
 -5 3 -28 979.249 137.594 19
 5 -3 -29 11277.1 409.555 22
 -5 3 -29 10032.1 401.616 21
 -5 -3 -29 10522.5 426.795 21
 -5 3 -29 10316.7 439.16 19
 5 -3 -30 8415.64 338.635 22
 -5 3 -30 7604.7 329.821 21
 -5 -3 -30 8357.93 364.214 21
 -5 3 -30 8007.39 369.232 19
 -5 3 -31 20026.9 602.052 21
 5 -3 -31 20130.7 602.754 22
 -5 -3 -31 20612.2 642.586 21
 -5 3 32 18211.6 615.868 16
 5 -3 -32 19452.5 569.092 22
 -5 -3 -32 20021.3 610.673 21
 -5 3 33 11420.9 412.373 16
 -5 -3 -33 10824.7 398.234 21
 5 -3 -33 10214.5 355.753 22
 -5 3 -33 10732.4 392.217 8
 -5 3 34 9586.79 357.393 16
 5 -3 -34 9415.71 316.453 22
 -5 3 -34 9526.62 343.828 8
 -5 3 35 2917.81 168.691 16
 5 -3 -35 2941.29 141.653 22
 -5 3 -35 2898.62 159.084 8
 -5 3 36 17224.8 487.229 16
 5 4 0 7449.55 1035.4 15
 5 -4 0 10673.8 776.509 14
 5 4 1 107082 4350.78 15
 5 -4 1 109447 3247.76 14
 5 -4 -1 104794 3207.62 14
 5 4 2 67873.2 3276.19 15
 5 -4 2 64650.3 2247.48 14
 5 -4 -2 60799.2 2192.72 14
 5 -4 3 1180.05 298.725 14
 5 -4 -3 1231.84 290.692 14
 5 4 -3 1261.06 411.905 15
 5 4 3 1012.98 445.434 15
 5 4 -4 41774.3 2103.87 15
 5 4 4 47277.6 2412.02 15
 5 -4 4 44994.7 1777.59 14
 5 4 -5 35934.7 1828.5 15
 5 4 5 35207.4 1944.78 15
 5 -4 5 34582.3 1530.27 14
 5 4 -6 16570.4 1137.19 15
 5 4 6 16186 1198.19 15
 5 -4 6 13884.2 915.599 14
 5 -4 -6 14304.3 942.657 14
 5 4 -7 59811.4 2326.95 15
 -5 -4 -7 54502.3 2121.88 12
 5 4 7 63350.6 2475.2 15
 5 -4 7 59795.7 2154.65 14
 5 -4 -7 58611.9 2170.03 14
 5 4 -8 25809.5 1360.83 15
 -5 -4 -8 23754.2 1263.37 12
 5 4 8 26372.2 1427.75 15
 5 -4 8 26294.9 1285.53 14
 5 -4 -8 24398.7 1284.55 14
 5 4 -9 18493.4 1113.2 15
 -5 -4 -9 19529.4 1125.61 12
 5 4 9 20383.7 1206.07 15
 5 -4 -9 19894.8 1146.37 14
 5 4 -10 5020.06 551.084 15
 -5 -4 -10 4853.51 556.43 12
 5 4 10 4161.15 516.984 15
 5 -4 -10 3694.53 495.058 14
 5 4 -11 10900.5 799.574 15
 5 4 11 13779 923.567 15
 -5 -4 -11 11298.1 855.637 12
 5 -4 -11 10812.8 838.531 14
 5 4 -12 22699.9 1176.05 15
 -5 -4 -12 24569.2 1297.65 12
 5 -4 -12 22713.9 1230.85 14
 5 -4 -13 45582.1 1849.14 14
 -5 -4 -13 47754.5 1962.71 12
 -5 4 -13 48487.3 1895.73 13
 -5 4 -14 28142.8 1367.67 13
 -5 -4 -14 27211 1427.57 12
 -5 4 -15 16297.5 1097.46 3
 -5 -4 -15 19248.8 689.799 20
 -5 4 -15 17654.2 662.496 18
 -5 -4 -15 17717.4 756.949 22
 -5 4 15 19732.5 663.719 16
 -5 4 -15 19200.5 1103 13
 -5 -4 -15 16905.9 1111.16 12
 -5 4 -16 2469.89 432.523 3
 -5 4 -16 2559.15 200.132 16
 -5 4 -16 2158.78 207.086 18
 -5 4 -16 2143.55 213.054 17
 -5 -4 -16 2485.76 266.384 22
 -5 4 16 2175.04 203.045 16
 -5 -4 -16 1975.5 388.611 12
 -5 4 -16 2508.54 397.502 13
 -5 4 -17 13798.1 1010.54 3
 -5 -4 -17 15104.6 678.225 22
 -5 4 -17 16064.4 567.036 16
 -5 4 -17 15881.2 611.325 18
 -5 4 -17 15502.7 611.342 17
 -5 4 17 16359.7 601.854 16
 -5 -4 -17 14567.8 1032.5 12
 -5 4 -17 14388.1 964.948 13
 -5 4 -18 27202.1 1453.07 3
 -5 -4 -18 27458.3 885.755 20
 -5 -4 -18 28541 976.422 22
 -5 4 -18 27134.6 828.109 16
 -5 4 -18 26799.4 882.917 18
 -5 4 -18 26724.6 885.46 17
 -5 4 18 26250.4 858.118 16
 -5 -4 -18 29131.5 1504.24 12
 -5 4 -18 26387 1333.03 13
 -5 4 -19 33682.3 1621.35 3
 -5 -4 -19 31441.5 986.371 20
 5 -4 -19 31599.6 914.246 22
 -5 -4 -19 33011.5 1073.24 22
 -5 4 -19 32431 1002.77 17
 -5 4 -19 30870.4 928.533 16
 -5 4 19 32633.8 987.13 16
 -5 4 -19 31576.1 1472.24 13
 -5 -4 -19 32174.5 1612.65 12
 -5 4 -20 1448.34 334.531 3
 5 -4 -20 1454.71 149.792 22
 -5 -4 -20 1612.06 205.233 22
 -5 4 -20 1507.39 185.015 17
 -5 4 -20 1424.38 157.313 16
 -5 4 -20 1272.33 153.924 21
 -5 -4 -20 1947.44 194.918 20
 -5 4 20 1531.04 182.47 16
 -5 4 -20 1251.7 291.238 13
 -5 4 -21 26273 820.488 21
 -5 -4 -21 26844.4 863.987 20
 -5 4 21 26402.8 857.777 16
 5 -4 -21 25941.2 792.754 22
 -5 -4 -21 26703 918.476 22
 -5 -4 -21 26484.3 805.338 21
 -5 4 -21 27342.2 816.174 16
 -5 4 -21 26718.1 876.62 17
 -5 4 -22 19503 648.465 21
 -5 -4 -22 19222.2 682.409 20
 -5 4 22 18463.3 677.852 16
 5 -4 -22 18862.3 626.272 22
 -5 -4 -22 18653.7 720.941 22
 -5 -4 -22 19505.1 640.065 21
 -5 4 -22 19477.5 640.723 16
 -5 4 -22 18886 692.1 17
 -5 4 -23 8588.57 383.688 21
 -5 -4 -23 8803.09 414.529 20
 -5 4 23 8223.15 410.428 16
 5 -4 -23 8793.7 376.545 22
 -5 -4 -23 9328.18 453.82 22
 -5 -4 -23 8917.83 388.241 21
 -5 4 -23 8448.97 420.103 17
 -5 -4 -24 1743.53 173.429 20
 -5 4 24 1456.28 171.111 16
 5 -4 -24 1533.29 152.724 22
 -5 -4 -24 1768.3 194.787 22
 -5 4 -24 1307.6 147.272 21
 -5 -4 -24 1645.24 162.352 21
 -5 -4 -25 11370.3 471.418 20
 5 -4 -25 11724.1 440.851 22
 -5 -4 -25 10993.3 480.365 22
 -5 -4 -25 11604 450.9 21
 -5 4 25 10902.3 473.784 16
 -5 -4 -26 1217.82 146.249 20
 -5 -4 -26 1199.83 140.234 21
 -5 -4 -26 1356.8 155.15 22
 -5 4 26 1322.57 158.425 16
 -5 -4 -27 12418.6 474.874 20
 -5 4 27 12979.3 497.511 16
 -5 -4 -27 13011.9 493.811 22
 -5 4 28 8451.63 372.353 16
 5 -4 -28 8343.73 344.991 22
 -5 -4 -28 8636.87 367.209 22
 -5 4 29 4321.94 244.433 16
 5 -4 -29 4500.7 232.962 22
 -5 -4 -29 4075.15 230.922 22
 -5 4 30 11262.9 419.066 16
 5 -4 -30 12399.4 415.732 22
 -5 4 31 14850.3 485.634 16
 5 -4 -31 15844.6 481.502 22
 -5 4 32 2507.43 155.295 16
 5 -4 -32 2504.35 151.36 22
 -5 4 33 18883.9 527.478 16
 -5 4 -33 18672.8 529.736 8
 5 -4 -33 19171.9 524.393 22
 5 -4 -34 7738.03 256.599 22
 5 5 0 34313.8 2417.92 15
 5 5 1 4781.34 928.532 15
 5 5 -2 23257.1 1819.3 15
 5 5 2 31350.2 2268.42 15
 5 5 -3 18420.9 1488.89 15
 5 5 3 17115.1 1593.28 15
 -5 5 -4 1160.66 161.672 18
 5 5 -4 1977.83 504.766 15
 5 5 4 1283.72 446.869 15
 -5 5 -5 7506.93 384.378 18
 -5 5 5 6868.73 371.45 18
 -5 -5 -5 7442.74 384.679 22
 5 5 -5 8729.49 925.984 15
 5 5 5 9456.48 1045.71 15
 -5 5 6 41854.9 1219.47 18
 -5 5 -6 43781.3 1234.18 18
 -5 -5 -6 42980.6 1245.04 22
 -5 -5 -6 45999.4 1963.18 12
 5 5 -6 44794.3 2129.16 15
 5 5 6 45771.1 2262.32 15
 -5 -5 -6 44349.6 1318.65 20
 -5 -5 -7 36185.3 1123.7 20
 -5 -5 -7 34747.4 1069.28 22
 -5 5 -7 34540 1049.25 18
 -5 5 7 34826.4 1047.16 18
 5 5 -7 34909.4 1795.48 15
 -5 -5 -7 35099.2 1703.26 12
 -5 -5 -8 37973.8 1168.7 20
 -5 -5 -8 39358.1 1155.23 22
 -5 5 8 37437.3 1109.15 18
 -5 5 -8 37157.3 1111.35 18
 5 5 -8 38093.1 1821.46 15
 -5 -5 -8 37037.4 1765.52 12
 5 5 8 39797.4 1923.25 15
 -5 -5 -9 10581.6 494.584 20
 -5 -5 -9 9914.31 476.546 22
 -5 5 9 9363.75 440.74 18
 -5 5 -9 9126.43 441.928 18
 5 5 -9 9513.33 825.341 15
 -5 -5 -9 8264.66 790.435 12
 5 5 9 9328.65 854.322 15
 -5 5 -10 572.662 130.848 18
 -5 5 10 912.47 154.066 18
 -5 -5 -10 771.48 148.934 22
 5 5 -10 566.154 233.07 15
 -5 -5 -10 621.48 248.566 12
 5 5 10 960.535 288.985 15
 -5 -5 -10 987.559 167.526 20
 -5 -5 -11 20272.8 742.599 20
 -5 -5 -11 21151 769.414 22
 -5 5 11 18866.7 696.109 18
 -5 5 -11 20353.2 717.654 18
 5 5 11 18155.8 1169.36 15
 5 5 -11 18359.2 1126.94 15
 -5 -5 -11 21271.5 1281.48 12
 -5 5 12 42939.8 1225.71 18
 -5 5 -12 41845.6 1228.05 18
 -5 -5 -12 42256.8 1253.03 20
 -5 -5 -12 43547.6 1292.8 22
 -5 -5 -12 42361.3 1918.86 12
 -5 5 13 5710.76 339.106 18
 -5 5 -13 6016.08 349.729 18
 -5 -5 -13 6013.75 359.885 20
 5 -5 -13 5476.54 282.571 22
 -5 -5 -13 5892.69 380.518 22
 -5 -5 -13 6133.8 679.029 12
 -5 5 -13 5901.29 605.566 13
 -5 5 14 14796.9 590.923 18
 -5 5 -14 15597.3 608.992 18
 -5 -5 -14 15358.8 614.519 20
 5 -5 -14 14646.1 521.659 22
 -5 -5 -14 15869.5 662.909 22
 -5 5 -14 15868.5 1016.76 13
 -5 -5 -14 13995.5 1045.23 12
 5 -5 -15 2653.55 195.04 22
 -5 -5 -15 2462.44 255.958 22
 -5 -5 -15 3218.55 256.849 20
 -5 5 15 2289.11 216.804 18
 -5 5 -15 2676.98 238.786 18
 -5 5 -15 3094.44 482.516 3
 -5 5 -15 2627.79 405.678 13
 -5 5 -16 768.346 136.44 18
 -5 5 -16 725.089 143.241 17
 -5 5 16 1066.55 154.897 18
 5 -5 -16 688.626 109.561 7
 -5 -5 -16 563.701 131.548 20
 -5 -5 -16 952.623 172.567 22
 5 -5 -16 707.487 111.363 22
 -5 5 -17 28774.4 925.625 18
 -5 5 17 27967.7 906.952 18
 -5 5 -17 28477.4 927.117 17
 -5 -5 -17 29004.3 930.052 20
 5 -5 -17 29506.3 848.326 22
 -5 -5 -17 29024.3 974.122 22
 -5 5 18 16325.9 618.657 18
 -5 5 -18 16332.3 631.993 17
 5 -5 -18 16192.3 560.911 22
 -5 5 19 3031.38 240.113 18
 -5 5 -19 3210.57 253.903 17
 5 -5 -19 2759.57 200.296 22
 -5 5 -20 18813.2 672.106 17
 -5 5 20 18582.2 656.989 18
 -5 -5 -20 16990.1 643.773 20
 5 -5 -20 17021.5 587.141 22
 -5 -5 -20 19147.4 700.663 22
 -5 5 21 2929.97 230.868 18
 -5 5 -21 3214.44 247.726 17
 -5 -5 -21 3545.49 253.572 20
 5 -5 -21 2799.16 203.349 22
 -5 -5 -21 3230.7 262.285 22
 -5 5 -22 4225.42 281.62 17
 -5 5 22 4951.5 292.233 18
 -5 5 -22 4316.48 281.085 19
 -5 -5 -22 4161.94 271.638 20
 5 -5 -22 4779.41 258.045 22
 -5 -5 -22 4757.2 303.424 22
 -5 5 23 10431.6 441.272 18
 -5 5 -23 11448 468.776 17
 -5 5 -23 10544.2 448.532 19
 -5 -5 -23 10799.5 448.801 20
 5 -5 -23 10440.3 412.263 22
 -5 -5 -23 11045.3 473.401 22
 -5 5 -24 4100.92 262.159 17
 -5 5 24 3926.38 248.767 18
 -5 -5 -24 4172.22 252.062 20
 -5 5 -24 3763.42 248.813 19
 5 -5 -24 4072.92 232.598 22
 -5 -5 -24 4320.79 273.115 22
 -5 5 25 3967.78 238.626 18
 -5 5 -25 3316.23 227.183 19
 -5 -5 -25 3689.19 229.349 20
 -5 -5 -25 3554.71 240.14 22
 5 -5 -25 3719.28 215.768 22
 -5 5 26 26024.8 774.976 18
 -5 5 -26 26840.9 792.145 19
 -5 -5 -26 27168.1 780.942 20
 -5 -5 -26 27288.9 806.428 22
 5 -5 -26 27759.1 767.922 22
 -5 5 27 1724.3 148.06 18
 -5 5 -27 1961.06 162.075 19
 -5 -5 -27 1944.65 152.635 20
 -5 -5 -27 2069.23 168.431 22
 5 -5 -27 2201.61 157.1 22
 -5 5 28 9711.15 360.119 18
 -5 5 -28 9926.31 375.552 19
 -5 -5 -28 9759.34 372.135 22
 5 -5 -28 10439.4 362.549 22
 -5 5 29 2321.54 148.769 18
 5 -5 -29 2373.47 149.389 22
 -5 5 -29 2581.54 166.498 19
 -5 6 0 237.322 103.483 18
 5 -6 0 563.314 113.464 7
 -5 6 -1 15789.3 607.621 18
 -5 6 1 16521.5 614.545 18
 5 -6 1 15708.2 561.328 7
 5 -6 -1 16031.8 570.163 7
 -5 6 -2 2812.23 232.66 18
 -5 6 2 2685.88 229.555 18
 5 -6 2 2711.92 206.912 7
 5 -6 -2 2949.33 215.011 7
 -5 6 -3 22023.2 754.944 18
 -5 6 3 22133.4 751.155 18
 5 -6 3 23013.6 705.104 7
 5 -6 -3 20754 697.679 7
 -5 6 -4 4238.6 292.022 18
 -5 6 4 4258.68 289.427 18
 5 -6 4 4588.98 261.215 7
 5 -6 -4 4589.16 270.055 7
 -5 -6 -4 4203.62 307.966 20
 -5 6 5 8706.38 420.213 18
 -5 6 -5 8674.41 422.279 18
 5 -6 5 8640.72 373.662 7
 -5 -6 -5 9092.79 457.181 20
 -5 6 -6 10958.9 490.062 18
 -5 6 6 11474.4 487.85 18
 5 -6 6 11398.8 432.415 7
 5 -6 -6 10353.5 437.021 7
 -5 -6 -6 10961 513.404 20
 -5 6 7 23638.5 790.345 18
 -5 6 -7 24068.9 809.713 18
 5 -6 7 23423.6 723.868 7
 5 -6 -7 25507.3 764.735 7
 -5 -6 -7 24645 810.938 22
 -5 -6 -7 25115 852.162 20
 -5 6 -8 1296.17 172.099 18
 -5 6 8 1119.77 161.862 18
 5 -6 -8 1429.26 153.55 7
 -5 -6 -8 1133.36 162.055 22
 -5 -6 -8 1196.18 177.073 20
 -5 6 -9 24133.2 793.607 18
 -5 6 9 22417.1 756.865 18
 5 -6 -9 23147.7 717.667 7
 -5 -6 -9 22150.4 775.094 22
 -5 -6 -9 22435.7 798.675 20
 -5 6 -10 12567.4 533.562 18
 -5 6 10 13116.3 526.06 18
 5 -6 -10 13032.6 485.218 7
 -5 -6 -10 13411.8 552.804 22
 -5 -6 -10 13724.6 570.685 20
 -5 6 -11 30111.1 938.611 18
 -5 6 11 29215.1 907.712 18
 5 -6 -11 30363.9 862.869 7
 -5 -6 -11 29374.6 945.043 22
 -5 -6 -11 29613.8 956.189 20
 -5 6 -12 1082.8 159.414 18
 -5 6 12 1655.78 177.12 18
 5 -6 -12 1544.35 150.83 7
 -5 -6 -12 1356.23 175.234 22
 -5 -6 -12 1443.44 183.025 20
 5 -6 -12 1470.73 156.691 20
 -5 6 -13 9569 440.584 18
 -5 6 13 9276.34 417.587 18
 5 -6 -13 9437.75 379.424 7
 -5 -6 -13 9277.99 452.108 22
 -5 -6 -13 9249.32 447.716 20
 5 -6 -13 8973.2 386.741 20
 -5 6 14 903.575 136.466 18
 -5 6 -14 702.263 131.094 18
 5 -6 -14 1066.23 125.978 7
 -5 -6 -14 1065.23 165.389 22
 -5 -6 -14 889.779 149.264 20
 5 -6 -14 860.571 120.261 20
 -5 6 15 18389.4 629.811 18
 -5 6 -15 17616.8 656.47 17
 5 -6 -15 18561.7 575.903 7
 -5 -6 -15 17301.1 664.766 22
 -5 -6 -15 18229.2 667.758 20
 -5 6 -15 17905.4 647.797 18
 5 -6 -15 18074.2 587.404 20
 -5 6 16 3651.23 243.708 18
 -5 6 -16 3608.93 261.763 17
 5 -6 -16 3899.24 217.389 7
 -5 -6 -16 3830.3 275.809 22
 5 -6 -16 3779.84 222.994 22
 -5 -6 -16 4424.73 285.573 20
 -5 6 -17 14870.7 570.217 17
 -5 6 17 14449.1 531.648 18
 5 -6 -17 14623.8 477.099 7
 -5 -6 -17 15800.6 585.548 20
 -5 -6 -17 15991.3 597.423 22
 5 -6 -17 14916.3 505.671 22
 -5 6 -18 3370.52 245.036 17
 -5 -6 -18 3291.75 241.965 20
 -5 -6 -18 3468.19 251.292 22
 5 -6 -18 3527.3 210.298 22
 -5 6 -19 5277.83 298.784 17
 -5 6 -19 5258.84 289.261 19
 -5 -6 -19 4694.18 293.24 22
 5 -6 -19 5378.72 260.254 22
 -5 6 -20 729.685 125.978 17
 -5 6 -20 561.655 107.745 19
 -5 -6 -20 639.089 121.75 22
 5 -6 -20 774.318 102.655 22
 -5 6 -21 19398.5 650.282 17
 -5 6 -21 20963.8 653.075 19
 -5 -6 -21 19448.2 648.605 20
 -5 -6 -21 20949.5 677.243 22
 5 -6 -21 21702.5 619.912 22
 -5 6 -22 632.182 106.019 17
 -5 -6 -22 642.903 107.46 20
 -5 6 -22 518.522 100.311 19
 5 -6 -22 654.97 92.868 22
 -5 6 -23 4393 239.85 17
 -5 6 -23 4631.18 240.173 19
 -5 -6 -23 4219.48 232.171 20
 5 -6 -23 4394.1 215.657 22
 -5 6 -24 1423.41 129.719 19
 -5 -6 -24 1177.39 120.245 20
 5 -6 -24 1315.12 115.542 22
 -5 -6 -25 11826.1 401.922 20
 -5 6 -25 12259.8 407.385 19
 5 -6 -25 12403.5 392.355 22
 -5 6 -26 3466.71 180.123 19
 5 -6 -26 3749.36 176.87 22
 -5 6 -27 7425.16 263.416 19
 5 -6 -27 6817.7 248.467 22
 5 -7 0 1959.95 164.901 7
 5 -7 -1 2988.62 202.736 7
 -5 7 -1 2679.35 210.564 18
 5 -7 2 12671.5 455.803 7
 5 -7 -2 12967.9 466.532 7
 -5 7 -2 12076.1 478.314 18
 5 -7 3 9318.31 370.149 7
 5 -7 -3 9524.41 381.675 7
 -5 7 -3 8565.66 390.375 18
 5 -7 4 7217.22 318.33 7
 5 -7 -4 7599.43 336.451 7
 -5 7 -4 7926.05 362.78 18
 -5 -7 -5 4942.78 287.034 20
 -5 7 -5 4732.65 281.009 18
 -5 -7 -6 672.613 119.127 20
 5 -7 6 810.615 107.069 7
 -5 7 -6 647.922 115.218 18
 5 -7 -7 5039.18 276.406 20
 -5 -7 -7 5270.83 295.008 20
 5 -7 7 5053.53 246.823 7
 5 -7 -7 5478.71 268.9 7
 -5 7 -7 5063.87 284.538 18
 -5 -7 -8 15658.2 577.257 20
 5 -7 -8 17405.9 567.525 20
 5 -7 -8 16558.2 542.7 7
 -5 7 -8 16335.4 572.541 18
 -5 -7 -9 587.26 111.959 20
 5 -7 -9 532.782 102.829 20
 5 -7 -9 570.464 95.5803 7
 -5 7 -9 609.524 113.577 18
 -5 -7 -10 12003.3 470.534 20
 5 -7 -10 11873.9 438.628 20
 5 -7 -10 11793.6 421.682 7
 -5 7 -10 11716.2 456.623 18
 5 -7 -11 8358.28 345.492 20
 -5 -7 -11 8352.3 376.575 20
 5 -7 -11 8199.79 330.314 7
 5 -7 -12 3134.77 196.03 20
 -5 -7 -12 2957.44 214.094 20
 5 -7 -12 2922.83 180.605 7
 -5 7 -12 2974.31 221.482 17
 5 -7 -13 1220.63 121.298 20
 -5 -7 -13 1305.24 147.646 20
 5 -7 -13 1347.45 122.145 7
 -5 7 -13 1552.92 162.034 17
 -5 -7 -14 799.502 120.276 20
 5 -7 -14 1100.47 112.183 20
 5 -7 -14 1144.93 110.113 7
 -5 7 -14 947.687 131.4 17
 -5 7 -15 9526.94 364.676 19
 5 -7 -15 8815.89 330.294 20
 -5 -7 -15 9516.73 384.083 20
 5 -7 -15 9443.48 329.056 7
 -5 7 -15 9442.57 386.225 17
 5 -7 -16 16973.3 502.871 20
 -5 7 -16 17632.9 544.225 19
 -5 -7 -16 18095.8 573.444 20
 -5 7 -16 17665.9 572.485 17
 -5 7 -17 14053.1 450.261 19
 -5 -7 -17 13490.3 467.994 20
 -5 7 -17 13449.9 469.901 17
 -5 7 -18 8625.97 323.002 19
 -5 -7 -18 8954.31 347.16 20
 -5 7 -18 9289.47 349.197 17
 -5 7 -19 4141.11 199.188 19
 -5 -7 -19 4374.49 217.534 20
 -5 7 -19 4082.87 212.912 17
 -5 -7 -20 704.03 91.7847 20
 -5 7 -20 782.523 85.4616 19
 -5 7 -20 553.386 84.2916 17
 -5 7 -21 11979.4 363.06 19
 -5 -7 -22 21102.5 566.728 20
 5 -8 0 2688.16 165.043 20
 5 -8 -1 771.362 97.7025 20
 5 -8 1 1049.25 106.522 20
 5 -8 -2 3960.27 204.478 20
 5 -8 2 3752.1 197.086 20
 5 -8 3 22663.7 637.081 20
 5 -8 4 14716.4 456.701 20
 5 -8 -5 243.86 68.1557 20
 5 -8 5 209.534 62.639 20
 5 -8 -6 4821.59 218.803 20
 5 -8 6 4359.15 203.12 20
 5 -8 -7 2081.63 141.186 20
 5 -8 7 1797.18 123.954 20
 5 -8 -8 9893.44 328.725 20
 -5 -8 -8 9572.85 318.018 20
 5 -8 8 8835.99 307.082 20
 -5 8 -8 9968.79 353.309 17
 5 -8 -9 8978.74 298.036 20
 -5 -8 -9 8796.35 293.307 20
 -5 8 -9 8272.62 312.702 17
 -5 -8 -10 648.866 77.7885 20
 5 -8 10 511.133 65.2559 20
 5 -8 -10 781.792 83.2853 20
 -5 8 -10 807.94 91.606 17
 5 -8 -11 8704.95 289.138 20
 -5 -8 -11 9019.44 299.41 20
 -5 8 -11 9183.7 315.71 17
 -5 -8 -12 9408.32 306.135 20
 6 0 0 1052.1 201.064 15
 -6 0 0 1218.15 176.344 13
 -6 0 -1 16072.1 693.604 13
 6 0 1 16125.1 768.12 15
 6 0 -1 15384.6 758.114 15
 -6 0 -2 390571 8833.42 13
 6 0 -2 405054 8989.76 15
 6 0 2 387739 8959.06 15
 -6 0 -3 75022.6 2087.16 13
 6 0 3 75151 2163.36 15
 -6 0 -4 76828.1 2105.44 13
 6 0 -4 74595.6 2155.27 15
 6 0 4 69233.3 2098.77 15
 -6 0 -5 5722.82 433.874 13
 6 0 -5 6331.77 462.218 15
 6 0 5 5776.88 432.597 15
 -6 0 -6 32007.6 1168.48 13
 6 0 -6 29909 1154.49 15
 6 0 6 30932.6 1141.02 15
 -6 0 -7 21028.3 924.905 13
 6 0 7 22643.6 924.862 15
 6 0 -7 23331 960.702 15
 -6 0 -8 40061.4 1430.57 13
 6 0 -8 44493.7 1453.3 15
 6 0 8 41334 1387.73 15
 -6 0 -9 17700.7 863.622 13
 6 0 -9 17255.1 811.845 15
 6 0 9 18391.8 802.12 15
 -6 0 -10 14548.8 784.074 13
 6 0 -10 15345.8 739.319 15
 6 0 10 12679.7 660.335 15
 -6 0 -11 132866 3539.81 13
 6 0 -11 130645 3385.11 15
 -6 0 -12 58378.8 1935.32 13
 6 0 -12 58834.3 1793.63 15
 -6 0 -13 27596.5 1215.74 13
 6 0 -13 30633.1 1115.59 15
 6 0 -14 56936.1 1736.4 15
 6 0 -15 6081.38 455.408 2
 6 0 -16 6408.58 486.243 2
 6 0 -17 32871.7 1281.5 2
 6 0 -18 55147.3 1859.68 2
 6 0 -19 24581.1 1155.33 2
 6 0 -20 16237.5 928.945 2
 6 0 -21 15983 962.226 2
 -6 0 -22 5913.85 313.813 16
 6 0 -22 5727.3 586.792 2
 -6 0 -22 6344.25 334.389 21
 -6 0 -22 6529.39 328.732 5
 -6 0 -23 67010 1706.92 21
 -6 0 -23 67071 1669.51 5
 6 0 -24 60482.9 2215.87 2
 -6 0 -24 67044.6 1651.34 5
 6 0 -25 20094.9 1087.24 2
 -6 0 -25 22133.5 688.919 5
 -6 0 -26 629.741 108.813 5
 -6 0 -27 3072.33 205.944 5
 -6 0 -27 3128.64 231.316 21
 -6 0 -28 10309.9 399.614 5
 -6 0 -28 9669.89 432.333 21
 -6 0 -29 3310.08 206.44 5
 -6 0 -29 2997.59 223.08 21
 -6 0 -30 2097.42 165.802 5
 -6 0 -30 2292.57 193.157 21
 -6 0 -31 14601.6 488.011 5
 -6 0 -31 14304.3 522.229 21
 -6 0 -32 18652.4 573.126 5
 -6 0 -32 18665.1 607.6 21
 -6 0 -33 9923.75 366.163 5
 -6 0 -33 10295.3 394.387 21
 -6 0 -34 19890.6 582.549 5
 -6 0 -34 19999.4 605.739 21
 -6 0 35 1458.68 131.348 16
 -6 0 -35 1565.45 124.615 5
 -6 0 -35 1731.06 136.88 21
 -6 0 -36 2510.73 153.184 21
 -6 0 36 2368.3 146.974 16
 -6 0 -37 6872.25 250.819 21
 -6 0 37 6105.99 229.832 16
 -6 0 -38 33351.4 809.614 21
 6 -1 0 462263 9974.15 15
 6 1 0 418884 10073.2 15
 6 1 -1 43702.3 1572.3 15
 6 -1 1 46582.3 1494.7 15
 6 -1 -1 45094 1487.77 15
 6 1 1 48419.3 1620.48 15
 6 1 2 73385.1 2198.23 15
 6 -1 -2 72463 2084.27 15
 6 -1 2 70695 2063.99 15
 6 1 3 43773.2 1543.88 15
 6 -1 3 44462.7 1440.19 15
 6 -1 4 9786.62 556.643 15
 6 1 4 10380.7 636.099 15
 6 1 -4 10166.5 643.455 15
 6 -1 5 19446.9 845.651 15
 6 -1 -5 21453.6 895.788 15
 6 1 5 20929.4 953.348 15
 6 1 -5 22008.2 986.931 15
 -6 1 -6 246766 5965.83 13
 6 -1 -6 252787 5886.83 15
 6 1 6 251277 5989.3 15
 6 1 -6 250354 6009 15
 6 -1 6 242544 5806.98 15
 -6 1 -7 191714 4773.76 13
 6 -1 7 191320 4596.47 15
 6 1 7 187271 4731.22 15
 6 1 -7 198914 4808.49 15
 6 -1 -7 187717 4633.75 15
 -6 1 -8 179341 4616.28 13
 6 1 -8 195326 4639.83 15
 6 -1 -8 177706 4469.93 15
 6 1 8 184737 4562.28 15
 6 -1 8 179478 4407.84 15
 -6 1 -9 9171.64 619.56 13
 6 -1 -9 8527.71 530.185 15
 6 1 -9 7587.31 549.163 15
 6 -1 9 9626.29 531.632 15
 6 1 9 9954.25 608.339 15
 -6 1 -10 40779.3 1533.99 13
 -6 -1 -10 42199 1445.75 12
 6 -1 10 44169.7 1365.38 15
 6 1 -10 41227.2 1486.88 15
 6 -1 -10 39056.9 1379.58 15
 6 1 10 44333.4 1485.77 15
 -6 1 -11 90122.6 2708.33 13
 -6 -1 -11 89215.3 2580.08 12
 6 1 -11 92755.1 2601.76 15
 6 -1 -11 92849.8 2500.38 15
 -6 1 -12 131340 3568.15 13
 6 1 -12 132901 3411.24 15
 6 -1 -12 123857 3285.12 15
 -6 1 -13 190590 4939.81 13
 6 1 -13 190628 4715.92 15
 6 -1 -14 196057 4701.94 2
 6 1 -14 189288 4720.12 15
 6 1 -15 27091.8 1087.42 2
 6 -1 -15 26584.6 1061.4 2
 6 1 -16 14685.4 776.918 2
 6 -1 -16 15616.7 789.951 2
 6 1 -17 17656 897.447 2
 6 -1 -17 18986.4 915.319 2
 -6 1 -17 18118.1 1032.53 13
 6 1 -18 88554.5 2658.21 2
 6 -1 -18 90974.1 2663.63 2
 6 1 -19 50591 1804.12 2
 6 -1 -19 48208.7 1780 2
 6 1 -20 194563 5065.05 2
 6 -1 -20 192142 5042.64 2
 -6 1 -21 60814.9 1600.03 21
 -6 1 -21 61893.8 1589.95 16
 -6 -1 -21 60046.8 1572.96 21
 6 1 -21 64186.9 2215.67 2
 6 -1 -21 58411.1 2128.34 2
 -6 1 -21 61842.6 1563.04 5
 -6 -1 -21 62002.3 1582.51 5
 -6 1 -22 11032.1 460.676 16
 -6 -1 -22 10612.3 452.82 21
 -6 1 -22 10513.3 464.194 21
 6 1 -22 10480.7 804.663 2
 6 -1 -22 10359.8 766.24 2
 -6 1 -22 11575.4 444.94 5
 -6 -1 -22 11322.7 455.456 5
 -6 1 -23 2859.9 222.57 16
 -6 -1 -23 2755.73 218.114 21
 -6 1 -23 3508.32 245.609 21
 6 1 -23 3019.31 440.367 2
 6 -1 -23 2699.1 383.674 2
 -6 1 -23 2850.77 207.179 5
 -6 -1 -23 3092.17 218.944 5
 -6 1 -24 46110.4 1283.55 16
 6 1 -24 47953.1 1862.18 2
 6 -1 -24 46392.6 1744.02 2
 -6 1 -24 46838 1238.3 5
 -6 -1 -24 49284.9 1258.35 5
 -6 -1 -24 47338.5 1293.2 21
 -6 1 -24 47204.6 1302.85 21
 -6 -1 -25 3513.03 223.017 5
 -6 1 -25 2869.63 201.543 5
 -6 1 -25 2805.74 230.033 21
 -6 -1 -25 3385.58 242.125 21
 -6 1 -26 91420.3 2151.2 5
 -6 -1 -26 90171.2 2152.62 5
 -6 -1 -26 90171.7 2214.24 21
 -6 1 -26 89787.5 2221.16 21
 -6 -1 -27 24276.7 737.851 5
 -6 1 -27 25588.3 746.832 5
 -6 1 -27 25465.3 806.036 21
 -6 -1 -27 25420.3 798.82 21
 -6 1 -28 15351.4 520.48 5
 -6 -1 -28 15129.1 516.745 5
 -6 1 -28 15372.3 565.572 21
 -6 -1 -28 16103.6 572.281 21
 -6 1 -29 11593.5 426.856 5
 -6 -1 -29 11581.2 425.607 5
 -6 1 -29 11637.1 467.505 21
 -6 -1 -29 12017.5 472.087 21
 -6 1 -30 11438.8 418.276 5
 -6 -1 -30 11060 409.432 5
 6 -1 -30 12178 403.22 22
 -6 1 -30 11068.9 447.614 21
 -6 -1 -30 10921.8 445.748 21
 -6 -1 -31 24242.8 701.321 5
 -6 1 -31 24806 709.375 5
 6 -1 -31 23716.3 669.049 22
 -6 1 -31 25338.1 751.272 21
 -6 1 -32 38291.3 1003.3 5
 -6 -1 -32 38532.7 999.756 5
 -6 1 -32 38804.7 1036.56 21
 -6 1 -33 13123.3 438.474 5
 -6 -1 -33 13399.7 436.861 5
 -6 1 -33 13223.6 457.026 21
 -6 1 -34 41978.2 1047.43 5
 -6 -1 -34 41420.5 1039.96 5
 -6 1 -34 41141.6 1060.21 21
 -6 1 35 13700 464.274 16
 -6 1 -35 14057.1 438.042 5
 -6 -1 -35 13971.3 432.127 5
 -6 1 -35 14361.7 447.433 21
 -6 -1 -35 14365 459.217 21
 -6 1 36 10828.8 374.778 16
 -6 1 -36 11530.5 361.811 5
 -6 -1 -36 11167.3 353.081 5
 -6 1 -36 11225.5 360.924 21
 -6 -1 -36 11137.4 372.092 21
 -6 1 -37 1838.15 112.857 21
 -6 -1 -37 1906.37 123.803 21
 6 2 0 6925.24 586.604 15
 6 2 -1 1544.64 282.864 15
 6 2 1 1693.31 299.092 15
 6 2 2 24810.1 1170.58 15
 6 2 3 9457.36 683.537 15
 -6 -2 -4 22710.8 959.434 12
 6 2 -4 19835 1043.53 15
 6 2 4 20789.2 1055.1 15
 -6 -2 -5 3346.84 358.683 12
 6 2 -5 4064.01 452.472 15
 6 2 5 4564.7 462.037 15
 -6 -2 -6 12623.4 706.068 12
 6 2 6 12927.7 794.688 15
 6 2 -6 12631.7 792.484 15
 -6 -2 -7 408.714 139.266 12
 6 2 -7 543.213 181.058 15
 6 2 7 282.966 141.165 15
 6 -2 8 25579.2 998.454 14
 6 -2 -8 26856.8 1063.02 14
 -6 -2 -8 26822 1125.46 12
 6 2 8 28414.7 1222.51 15
 6 2 -8 25737.2 1191.05 15
 6 -2 9 7950.63 493.611 14
 6 -2 -9 8039.39 526.786 14
 -6 -2 -9 7315.57 554.201 12
 6 2 -9 8494.09 633.578 15
 6 2 9 7105.39 571.166 15
 6 -2 -10 4349.47 382.425 14
 -6 -2 -10 4263.16 433.456 12
 6 2 10 4512.2 446.772 15
 6 2 -10 3648.33 409.782 15
 -6 -2 -11 4488.86 446.734 12
 6 -2 -11 4270.81 384.558 14
 6 2 -11 4069.41 424.56 15
 6 2 11 4325.7 436.078 15
 6 -2 -12 10663.3 556.675 2
 6 -2 -12 8300.3 542.001 14
 -6 -2 -12 9182.2 665.62 12
 -6 2 -12 9116.99 690.821 13
 6 2 -12 8065.33 607.952 15
 -6 -2 -13 559.933 187.191 12
 6 -2 -13 972.276 197.18 14
 6 2 -13 890.703 212.2 15
 -6 2 -13 798.755 221.61 13
 6 -2 -13 802.685 180.033 2
 6 2 -14 12997.6 722.285 2
 6 -2 -14 13177.3 688.945 2
 6 -2 -14 12463.9 682.066 14
 -6 2 -14 13852.4 875.183 13
 -6 -2 -14 13020.6 835.824 12
 6 2 -14 13552.3 763.483 15
 6 2 -15 2115.02 293.969 2
 6 -2 -15 1497.12 247.333 2
 6 -2 -15 1553.5 237.132 14
 -6 -2 -15 1433.58 284.778 12
 -6 2 -15 1817.65 323.311 13
 6 2 -16 2634.08 344.119 2
 6 -2 -16 2916 346.694 2
 -6 -2 -16 3298.5 432.017 12
 -6 2 -16 2564.44 389.027 13
 6 2 -17 14226.9 808.231 2
 6 -2 -17 12848 758.598 2
 -6 2 -17 11915.4 855.58 13
 6 -2 -18 16290.6 909.623 2
 -6 2 -18 15451.8 999.279 13
 6 2 -19 9438.88 707.115 2
 6 -2 -19 8630.3 650.019 2
 -6 2 -19 10079.9 798.043 13
 -6 -2 -20 3667.65 243.422 21
 -6 2 -20 3825.78 264.352 21
 -6 -2 -20 4081.65 281.948 20
 6 2 -20 3530 459.248 2
 -6 2 -20 4046.95 262.042 16
 -6 2 -20 3369.13 474.494 13
 -6 2 -20 4022.07 237.28 5
 -6 -2 -20 3897.56 246.839 5
 -6 -2 -21 399.789 114.695 20
 -6 -2 -21 413.717 97.336 21
 -6 2 -21 325.207 96.3883 21
 6 2 -21 223.655 190.696 2
 -6 2 -21 423.395 105.838 16
 -6 2 -21 458.114 93.9325 5
 -6 -2 -21 357.587 95.8107 5
 -6 2 -22 7274.56 362.015 21
 -6 2 -22 5656.77 327.913 19
 6 2 -22 5871.02 605.468 2
 -6 2 -22 5835.74 327.934 16
 -6 -2 -22 5963.97 316.831 21
 -6 2 -22 6466.86 300.732 5
 -6 -2 -22 6770.27 319.797 5
 -6 2 -23 6199.34 334.711 19
 6 2 -23 5614.8 586.431 2
 -6 2 -23 5853.09 323.527 16
 -6 -2 -23 5832.74 314.092 21
 -6 2 -23 6136.19 335.791 21
 -6 2 -23 5937.99 286.117 5
 -6 -2 -23 5854.4 293.001 5
 -6 2 -24 5490.94 313.659 16
 -6 -2 -24 5054.92 292.591 21
 -6 2 -24 5424.09 311.856 21
 -6 -2 -24 5205.77 270.037 5
 -6 2 -24 5266.96 266.571 5
 -6 2 -24 5682.41 316.863 19
 -6 -2 -25 7744.47 367.838 21
 -6 2 -25 7201.52 367.036 21
 -6 -2 -25 7490.66 329.824 5
 -6 2 -25 7986.08 334.6 5
 -6 2 -25 8093.55 381.561 19
 -6 2 -26 2041.59 188.259 21
 -6 -2 -26 1904.47 178.165 21
 -6 -2 -26 1727.91 150.156 5
 -6 2 -26 1930.38 157.64 5
 -6 2 -26 2163.3 192.743 19
 -6 2 -27 234.163 73.7365 5
 -6 -2 -27 292.577 77.2077 5
 -6 -2 -27 394.543 95.0422 21
 -6 2 -27 428.496 105.574 21
 -6 2 -27 328.574 92.9104 19
 -6 -2 -28 1561.76 163.828 21
 -6 2 -28 1445.72 156.14 21
 -6 2 -28 1806.55 148.022 5
 -6 -2 -28 1593.28 137.955 5
 -6 2 -28 1624.54 162.344 19
 6 -2 -29 576.472 89.0371 22
 -6 2 -29 515.774 88.6526 5
 -6 -2 -29 354.521 75.4336 5
 -6 2 -29 454.37 99.3551 19
 -6 -2 -29 319.994 93.6811 21
 -6 2 -29 305.959 91.2851 21
 -6 -2 -30 3792.62 239.86 21
 -6 2 -30 4316.93 247.263 21
 6 -2 -30 4404.7 223.478 22
 -6 2 -30 4099.77 220.837 5
 -6 -2 -30 4225.98 217.571 5
 6 -2 -31 733.468 93.8431 22
 -6 2 -31 771.22 100.625 5
 -6 -2 -31 926.099 102.381 5
 -6 -2 -31 832.481 116.916 21
 -6 2 -31 742.798 105.793 21
 6 -2 -32 6175.54 256.843 22
 -6 2 -32 6196.38 280.902 21
 -6 -2 -32 6740.37 301.737 21
 -6 2 -32 6201.51 267.107 5
 -6 -2 -32 6418.56 262.594 5
 -6 2 32 6416.42 324.031 16
 6 -2 -33 1080.39 96.6473 22
 -6 2 -33 1139.57 111.653 21
 -6 -2 -33 1034.77 114.792 21
 -6 2 -33 1069.95 106.359 5
 -6 -2 -33 930.232 97.6658 5
 -6 2 33 1150.03 132.754 16
 -6 2 -34 2954.88 167.118 21
 -6 -2 -34 3450.18 190.416 21
 6 -2 -34 2841.96 145.984 22
 -6 2 34 2863.27 188.714 16
 -6 2 -34 3214.13 169.354 5
 -6 -2 -34 3230.29 162.799 5
 -6 2 35 89.2146 56.6398 16
 -6 -2 -35 67.9921 43.2182 5
 -6 -2 -35 154.782 61.5247 21
 -6 2 -35 101.344 45.8286 21
 -6 2 36 683.804 84.4073 16
 -6 2 -36 671.66 68.6032 21
 -6 -2 -36 742.518 83.702 21
 6 -3 0 47941.2 1646.02 14
 6 3 0 49004.3 2087.56 15
 6 -3 1 77116.8 2346.58 14
 6 -3 -1 81101.7 2383.86 14
 6 3 -1 79967 2859.97 15
 6 3 1 85969.6 2955.05 15
 6 -3 2 91902.1 2556.46 14
 6 -3 -2 83396.1 2512.38 14
 6 3 2 85374.7 3031.16 15
 6 -3 3 10376.9 648.131 14
 6 -3 -3 11072.1 671.788 14
 6 3 -3 10066.4 857.441 15
 6 3 3 9961.48 858.735 15
 6 -3 4 90860.1 2635.32 14
 6 3 4 98264.8 3165.74 15
 6 3 -4 93291.1 3102.87 15
 -6 -3 -5 63215.9 2132.52 12
 6 -3 5 62296.5 1965.5 14
 6 3 -5 64962.4 2376.97 15
 6 3 5 62227.8 2363.09 15
 -6 -3 -6 50404.8 1829.21 12
 6 -3 6 51534.7 1689.81 14
 6 -3 -6 51453.1 1728.49 14
 6 3 -6 45427.9 1935.14 15
 6 3 6 50360.7 2015.83 15
 -6 -3 -7 20242.4 1045.91 12
 6 -3 7 18791.4 905.352 14
 6 -3 -7 19509.6 950.286 14
 6 3 7 19541.2 1130.2 15
 6 3 -7 18227.1 1104.68 15
 -6 -3 -8 31508.7 1396.5 12
 6 -3 8 36803.8 1328.16 14
 6 -3 -8 31454.7 1299.85 14
 6 3 8 33576.6 1526.13 15
 6 3 -8 31936.9 1492.35 15
 -6 -3 -9 45218.9 1738.09 12
 6 -3 9 45625.7 1579.87 14
 6 -3 -9 43378.7 1599.19 14
 6 3 -9 42990.4 1780.74 15
 6 3 9 46140.3 1819.12 15
 -6 -3 -10 19828.9 1082.59 12
 6 -3 -10 20424.5 999.982 14
 6 3 10 19351.1 1098.47 15
 6 3 -10 22256 1146.18 15
 -6 -3 -11 13493.2 892.632 12
 -6 3 -11 16108.5 979.939 13
 6 -3 -11 15454.8 858.75 14
 6 3 -11 14973 756.448 2
 6 3 -11 16033 947.205 15
 6 3 11 14481.4 908.438 15
 -6 3 -12 63412.4 2235.29 13
 -6 -3 -12 64626.1 2220.21 12
 6 -3 -12 59849.5 2043.96 14
 6 3 -12 61783 1902.8 2
 6 3 -12 58568.9 2111.23 15
 -6 -3 -13 3804.08 466.901 12
 -6 3 -13 3938.23 484.073 13
 6 -3 -13 4553.79 471.703 14
 6 3 -13 3961.95 395.91 2
 6 3 -13 3986.86 449.662 15
 -6 -3 -14 31072.2 1467.57 12
 -6 3 -14 31570 1467.08 13
 6 -3 -14 32199 1372.18 14
 6 3 -14 31180.6 1256.38 2
 -6 -3 -15 31405.5 1485.42 12
 -6 3 -15 31253 1471.07 13
 6 -3 -15 32075.9 1394.02 14
 6 3 -15 31762.6 1309.99 2
 -6 3 -16 40540.2 1717.73 13
 -6 -3 -16 39732.7 1733.54 12
 6 3 -16 39650.9 1541.54 2
 6 3 -17 10947.1 759.975 2
 -6 3 -17 12599.3 520.259 18
 -6 3 -17 12407.4 489.386 16
 -6 -3 -17 11858.4 627.718 22
 -6 3 17 12329.9 531.36 16
 -6 3 -17 11591.9 871.354 13
 -6 -3 -17 13234.9 933.996 12
 6 3 -18 38535.8 1591.97 2
 -6 -3 -18 38862.7 1270.13 22
 -6 3 -18 38042.2 1093.67 16
 -6 3 -18 39674.4 1138.64 18
 -6 3 18 38921.6 1163.76 16
 -6 -3 -18 39910.2 1770.06 12
 -6 3 -18 38081.1 1686.78 13
 6 3 -19 10904.9 803.069 2
 -6 -3 -19 11928 510.868 20
 -6 -3 -19 11722.4 575.326 22
 -6 3 -19 10693.3 463.092 16
 -6 3 19 12537.6 537.107 16
 -6 3 -19 11241.7 848.921 13
 6 3 -20 18973.4 1067.85 2
 -6 3 -20 19289 678.202 21
 -6 -3 -20 19448.7 698.159 20
 -6 -3 -20 19330.1 635.265 21
 -6 -3 -20 20064.6 764.698 22
 -6 3 -20 18029.8 653.075 16
 -6 3 20 19844.2 728.995 16
 -6 3 -20 19080.9 1135.51 13
 6 3 -21 3945.02 481.899 2
 -6 -3 -21 4589.52 268.377 21
 -6 -3 -21 4911.75 336.925 22
 -6 3 -21 4767.99 288.169 16
 -6 3 -21 4618.63 290.319 21
 -6 -3 -21 4667.68 305.363 20
 -6 3 21 5295.35 340.494 16
 -6 3 -21 4793.79 546.385 13
 -6 3 -22 55560.4 1447.8 16
 -6 3 -22 54360.5 1451.95 21
 -6 -3 -22 54136.6 1479.2 20
 -6 3 22 55249.7 1531.76 16
 -6 -3 -22 51851.1 1402.01 21
 -6 -3 -22 56423.2 1522.42 22
 -6 3 -23 17033 597.927 16
 -6 3 -23 16424.8 598.801 21
 -6 3 -23 15596.8 604.866 19
 -6 -3 -23 16136.1 616.035 20
 -6 3 23 17516.5 671.229 16
 -6 -3 -23 15920.5 570.151 21
 -6 -3 -23 16698.1 632.366 22
 -6 3 -24 5815.92 314.406 16
 -6 3 24 5804.43 360.456 16
 -6 -3 -24 5925.53 306.302 21
 -6 3 -24 5423.72 305.992 21
 -6 -3 -24 5519.61 327.714 22
 -6 3 -24 5574.13 321.394 19
 -6 -3 -24 5971.84 334.31 20
 -6 3 25 12242.6 538.955 16
 -6 -3 -25 11321.2 455.728 21
 -6 3 -25 11713.2 472.013 21
 -6 -3 -25 12020.7 487.395 22
 -6 3 -25 12228.9 495.508 19
 -6 3 26 21362.3 741.905 16
 6 -3 -26 19908.7 633.242 22
 -6 3 -26 20624.3 666.05 21
 -6 -3 -26 19257.5 646.288 21
 -6 3 -26 19743.5 678.292 19
 -6 3 27 5181.44 320.938 16
 -6 3 -27 4601.37 265.337 21
 6 -3 -27 5196.35 261.806 22
 -6 -3 -27 4819.34 268.698 21
 -6 3 -27 5089.47 288.666 19
 -6 3 28 40697.6 1144.99 16
 6 -3 -28 40157.6 1043.91 22
 -6 3 -28 37702.3 1051.44 21
 -6 -3 -28 39427.3 1065.14 21
 -6 3 -28 39107 1085.05 19
 -6 3 29 10128.5 443.059 16
 6 -3 -29 10212.4 382.546 22
 -6 3 -29 10057.3 391.794 21
 -6 -3 -29 10404 402.952 21
 -6 3 -29 10445.9 415.166 19
 -6 3 30 20322.9 675.837 16
 6 -3 -30 21254.5 618.638 22
 -6 3 -30 21022.7 624.94 21
 -6 -3 -30 21208.8 640.096 21
 -6 3 -30 20475.5 646.745 19
 -6 3 -31 2352.43 158.392 21
 6 -3 -31 2641.55 162.797 22
 -6 -3 -31 2107.19 160.795 21
 -6 3 31 2363.43 186.314 16
 6 -3 -32 9682.32 338.358 22
 -6 -3 -32 9884.13 362.426 21
 -6 3 -32 10258.6 344.355 21
 -6 3 32 10108.6 384.808 16
 -6 3 -33 4816.15 201.969 21
 6 -3 -33 4870.42 205.555 22
 -6 3 33 4941.77 237.657 16
 6 -3 -34 3664.37 162.453 22
 -6 3 34 4044.32 195.507 16
 -6 3 35 2952.12 152.306 16
 6 4 0 3288.01 699.675 15
 6 -4 0 3312.06 453.94 14
 6 4 1 18037.8 1622.29 15
 6 -4 1 19274 1096.56 14
 6 -4 -1 19541.1 1103.56 14
 6 4 2 74284.2 3527.14 15
 6 -4 2 81840.4 2644.22 14
 6 -4 -2 76068.5 2602.48 14
 6 -4 3 2647.97 407.947 14
 6 -4 -3 2372.05 385.168 14
 6 4 -3 2474.18 547.825 15
 6 4 3 3377.24 673.989 15
 6 4 -4 7989.83 904.7 15
 6 4 4 7305.47 951.158 15
 6 -4 4 7462.97 669.521 14
 -6 -4 -5 5335.2 579.799 12
 6 4 -5 4613.06 671.728 15
 6 4 5 4623.64 697.773 15
 6 -4 5 4060.79 498.742 14
 6 4 6 23908.8 1528.25 15
 6 4 -6 22664.9 1435.49 15
 -6 -4 -6 22938.6 1244.92 12
 6 -4 6 23049.4 1235.18 14
 6 -4 -6 22523.8 1227.95 14
 6 4 -7 4403.75 605.28 15
 6 4 7 5282.02 674.476 15
 -6 -4 -7 4896.13 562.57 12
 6 -4 7 4637.73 537.594 14
 6 -4 -7 4729.81 551.639 14
 6 4 8 15672.1 1126.21 15
 6 4 -8 15055.2 1074.96 15
 -6 -4 -8 16188.6 1030.54 12
 6 -4 8 14868.5 984.388 14
 6 -4 -8 15113.8 1003.88 14
 6 4 9 17633.2 1159.5 15
 -6 -4 -9 17710.9 1092.2 12
 6 -4 -9 15610.1 1049.9 14
 6 -4 -10 150.009 184.479 14
 -6 -4 -10 399.468 205.959 12
 6 4 -10 100.943 131.693 15
 6 4 10 161.343 171.839 15
 -6 -4 -11 35284.3 1185.56 22
 -6 -4 -11 36720.1 1128.44 20
 6 4 -11 35916.9 1635.56 15
 6 4 11 37850.4 1702.64 15
 -6 -4 -11 38918.8 1716.91 12
 6 -4 -11 35857.8 1675.89 14
 -6 4 -12 40060.6 1096.12 16
 -6 -4 -12 40858.7 1205.52 20
 6 4 -12 37139.7 1659.33 15
 -6 4 12 39009.5 1131.5 16
 6 -4 -12 40463.1 1793.77 14
 -6 -4 -12 43908.8 1833.85 12
 -6 4 -12 38849.5 1729.06 13
 -6 4 -13 16658.6 578.824 16
 -6 -4 -13 17006.1 657.102 20
 -6 4 13 16138.9 608.16 16
 -6 4 -13 16584.3 1053.47 13
 6 -4 -13 15216.3 1034.62 14
 -6 -4 -13 17937.4 1116.1 12
 -6 -4 -14 5527.42 417.054 22
 -6 4 -14 5397.54 294.522 16
 -6 4 14 4834.62 303.075 16
 -6 -4 -14 4404.33 557.97 12
 -6 4 -14 6284.22 632.588 13
 6 -4 -14 5071.4 577.077 14
 -6 -4 -14 5333.33 339.341 20
 -6 -4 -15 819.707 190.769 22
 -6 -4 -15 743.675 148.467 20
 -6 4 -15 650.242 114.743 16
 -6 4 15 566.398 125.545 16
 -6 4 -15 1222.88 299.578 13
 -6 -4 -15 903.783 283.437 12
 -6 -4 -16 2003.74 263.643 22
 -6 4 -16 2043.78 183.425 16
 -6 -4 -16 1973.92 207.23 20
 -6 4 16 1937.41 197.118 16
 -6 -4 -16 1561.97 341.665 12
 -6 4 -16 1411.78 309.288 13
 -6 -4 -17 2106.18 258.675 22
 -6 4 -17 2144.18 189.353 16
 -6 4 -17 2112.33 211.735 18
 -6 -4 -17 2109.85 213.502 20
 -6 4 17 2354.18 215.752 16
 -6 -4 -17 2339.92 420.382 12
 -6 4 -17 2521.92 405.972 13
 -6 -4 -18 15973.6 700.935 22
 -6 4 18 14772.7 589.968 16
 -6 4 -18 14368.5 971.748 13
 -6 4 -18 15976.8 571.68 16
 -6 4 -18 14907.2 599.59 18
 -6 4 19 506.403 118.932 16
 -6 4 -19 501.18 111.818 16
 -6 -4 -19 654.605 158.473 22
 -6 4 -20 6066.28 324.003 16
 -6 4 -20 6485.49 343.338 21
 -6 -4 -20 6569.9 365.867 20
 -6 4 20 6275.85 355.542 16
 -6 4 -21 6517.36 326.181 16
 -6 4 -21 6185.08 343.253 17
 -6 4 -21 6683.16 340.196 21
 -6 -4 -21 6703.74 365.522 20
 -6 4 21 6178.85 351.689 16
 6 -4 -21 6403.26 313.611 22
 -6 -4 -21 6787.05 403.351 22
 -6 4 -22 7589.65 358.205 16
 -6 4 -22 7723.25 385.531 17
 -6 4 -22 7812.1 368.993 21
 -6 -4 -22 7548.54 390.381 20
 -6 4 22 8441.4 407.459 16
 6 -4 -22 8139.55 354.172 22
 -6 -4 -22 8720.5 443.418 22
 -6 4 -23 7826.06 354.524 16
 -6 4 -23 8038.31 368.847 21
 -6 4 -23 7858.29 385.339 19
 -6 -4 -23 8384.94 397.315 20
 6 -4 -23 8012.64 349.417 22
 -6 -4 -23 8320.24 421.098 22
 -6 4 23 7678.59 388.663 16
 -6 4 -24 8363.08 389.322 19
 -6 -4 -24 7731.94 377.492 20
 6 -4 -24 8213.98 348.977 22
 -6 -4 -24 8152.64 401.605 22
 -6 4 -24 8134.95 358.671 21
 -6 4 24 7872.01 387.748 16
 -6 -4 -25 6179.74 322.47 20
 -6 4 -25 6336.5 327.554 19
 -6 4 -25 6158.34 299.097 21
 -6 -4 -25 6882.64 345.542 22
 6 -4 -25 6113.52 291.582 22
 -6 4 25 6109.79 329.881 16
 -6 4 -26 6203.08 316.133 19
 6 -4 -26 6348.87 291.06 22
 -6 4 -26 6249.48 289.353 21
 -6 4 26 5839.65 316.678 16
 -6 4 -27 570.61 104.751 19
 -6 4 -27 454.534 87.8214 21
 -6 4 27 477.086 100.775 16
 -6 4 -28 3988.56 234.997 19
 -6 4 -28 4392.45 215.749 21
 -6 4 28 4039.4 238.924 16
 -6 4 -29 1218.28 130.189 19
 6 -4 -29 1308.08 117.413 22
 -6 4 29 1156.49 125.848 16
 -6 4 -30 648.409 95.1122 19
 -6 4 30 631.056 92.2914 16
 6 -4 -30 570.241 81.3747 22
 -6 4 31 1581.89 125.772 16
 6 -4 -31 2014.45 130.283 22
 -6 4 32 15951.2 468.141 16
 6 -4 -32 16658.3 465.98 22
 -6 4 32 16841.6 489.794 18
 -6 5 0 16799 639.576 18
 6 5 0 20631.8 1971.56 15
 -6 5 -1 17746.4 661.25 18
 -6 5 1 18012.9 665.815 18
 -6 5 -2 36150.6 1093.07 18
 -6 5 2 36971.2 1101.96 18
 6 5 -2 37558.2 2421.74 15
 -6 5 3 7201.81 388.797 18
 -6 5 -3 7470.5 391.296 18
 -6 5 -4 59467 1610.78 18
 -6 5 4 60511.5 1618.49 18
 -6 -5 -4 58930.8 2361.02 12
 6 5 -4 61605 2884.32 15
 -6 5 -5 1893.46 202.964 18
 -6 5 5 1946.3 208.328 18
 -6 -5 -5 1873.45 398.548 12
 6 5 -5 1780.45 489.226 15
 -6 5 6 235.776 94.8708 18
 -6 5 -6 398.733 115.533 18
 -6 -5 -6 397.228 209.457 12
 6 5 -6 -73.5678 313.438 15
 6 5 6 494.368 291.085 15
 -6 5 7 14856 589.047 18
 -6 5 -7 14381.1 583.779 18
 -6 -5 -7 15164.8 666.563 20
 6 5 -7 12391.1 1071.58 15
 6 5 7 15759.1 1228.16 15
 -6 -5 -7 13782 1031.66 12
 -6 -5 -8 9508.57 476.838 22
 -6 5 8 9844.28 462.708 18
 -6 5 -8 9840.43 458.262 18
 -6 -5 -8 9304.94 506.759 20
 6 5 8 9676.32 935.99 15
 6 5 -8 10252.7 927.478 15
 -6 -5 -8 9744.92 854.075 12
 -6 -5 -9 33489 1073.21 22
 -6 5 9 33077.6 1026.4 18
 -6 5 -9 33832.6 1033.89 18
 -6 -5 -9 34055.9 1103.07 20
 6 5 -9 31936 1650.12 15
 6 5 9 30905 1675.48 15
 -6 -5 -9 33199.1 1664.48 12
 -6 -5 -10 57671.8 1623.21 22
 -6 5 10 57518.2 1558.79 18
 -6 5 -10 58800.4 1564.82 18
 -6 -5 -10 57148.4 1622.12 20
 6 5 -10 53000.4 2209.8 15
 6 5 10 57600.1 2335.93 15
 -6 -5 -10 56926.7 2287.17 12
 -6 -5 -11 8183.58 455.826 22
 -6 5 11 7642.42 408.108 18
 -6 5 -11 7876.57 414.299 18
 -6 -5 -11 8241.43 448.168 20
 6 5 -11 6693.72 683.48 15
 -6 5 -11 8754.01 767.684 13
 -6 5 12 2937.64 247.611 18
 -6 5 -12 3215.63 258.697 18
 -6 -5 -12 3491.6 282.975 20
 -6 -5 -12 3093.11 282.933 22
 -6 5 13 5918.84 353.869 18
 -6 5 -13 5637.59 339.275 17
 -6 5 -13 6608.12 367.668 18
 -6 -5 -13 5895.87 366.902 20
 -6 -5 -13 6777.7 413.529 22
 -6 5 14 5845.49 345.022 18
 -6 5 -14 5644.11 342.876 18
 -6 5 -14 5222.73 325.079 17
 -6 -5 -14 5686.44 353.425 20
 6 -5 -14 5554.81 282.204 22
 -6 -5 -14 5445.28 376.746 22
 -6 5 15 10970.8 496.694 18
 -6 5 -15 11242.3 488.489 17
 -6 5 -15 10538.1 487.601 18
 -6 -5 -15 12078.3 523.165 20
 6 -5 -15 11150.8 428.979 22
 -6 -5 -15 11716.5 561.844 22
 -6 5 16 59054 1571.83 18
 -6 5 -16 57369.2 1563.01 18
 -6 5 -16 58317.9 1547.41 17
 -6 -5 -16 59874.5 1587.85 20
 6 -5 -16 56326.7 1455.92 22
 -6 5 17 1435.66 179.791 18
 -6 5 -17 1193.59 165.107 18
 -6 5 -17 1768.98 185.901 17
 -6 -5 -17 1544.98 183.328 20
 6 -5 -17 1459.04 145.682 22
 -6 5 -18 1016.44 146.496 17
 -6 5 18 1365.52 170.222 18
 -6 -5 -18 1507.56 177.998 20
 6 -5 -18 1336.61 138.662 22
 -6 5 19 12637.7 531.102 18
 -6 5 -19 13174.3 522.982 17
 -6 5 -19 13929.8 507.187 21
 -6 -5 -19 13602.9 543.314 20
 6 -5 -19 13894.8 485.437 22
 -6 -5 -19 13370.6 576.068 22
 -6 5 -20 574.199 117.209 17
 -6 5 20 488.155 116.752 18
 -6 5 -20 548.635 100.17 21
 -6 -5 -20 719.204 136.614 22
 6 -5 -20 473.535 91.4722 22
 -6 5 21 1588.63 174.825 18
 -6 5 -21 1814.17 174.744 17
 -6 5 -21 1907.45 162.789 21
 6 -5 -21 1550.78 146.364 22
 -6 -5 -21 1671.24 189.435 22
 -6 5 22 42026.7 1177.74 18
 -6 5 -22 41667.9 1153.57 17
 -6 5 -22 42456.2 1173.44 19
 -6 -5 -22 43442.7 1184.03 20
 6 -5 -22 43944.6 1123.58 22
 -6 -5 -22 44116.8 1217.85 22
 -6 5 23 7213.62 339.886 18
 -6 5 -23 6342.61 320.557 19
 -6 -5 -23 6415.55 323.113 20
 6 -5 -23 6560.11 292.998 22
 -6 -5 -23 6472.5 338.403 22
 -6 5 24 5185.98 279.395 18
 -6 -5 -24 5107.89 274.685 20
 -6 5 -24 5650.66 286.184 19
 6 -5 -24 5634.61 260.255 22
 -6 5 25 7474.94 328.518 18
 -6 5 -25 7581.72 330.973 19
 -6 -5 -25 7633.56 331.503 20
 6 -5 -25 7513.72 305.386 22
 -6 5 26 168.951 73.8799 18
 -6 5 -26 188.116 75.1013 19
 6 -5 -26 386.275 73.4215 22
 -6 5 27 2491.16 166.1 18
 6 -5 -27 2657.93 159.501 22
 -6 5 28 9965.16 353.898 18
 6 -5 -28 11170.1 355.733 22
 -6 5 29 6666.33 252.874 18
 6 -5 -29 7109.51 254.401 22
 6 -5 -30 18588.9 498.296 22
 -6 6 0 10696.4 477.387 18
 -6 6 1 145.69 96.7488 18
 -6 6 -1 187.564 98.8983 18
 -6 6 -2 16390.8 624.353 18
 -6 6 2 16441.6 619.606 18
 -6 6 -3 11506.2 503.34 18
 -6 6 3 11635.5 500.125 18
 -6 6 4 21438.8 723.084 18
 -6 6 -4 19591.7 711.075 18
 6 -6 4 20115.5 648.931 7
 -6 6 -5 2855.52 244.594 18
 -6 6 5 2438.73 222.109 18
 6 -6 5 2619.48 192.778 7
 -6 6 6 25867 844.784 18
 -6 6 -6 25433.3 850.326 18
 6 -6 6 27611.1 781.617 7
 -6 -6 -6 25863.5 885.138 20
 -6 6 7 3554.4 264.264 18
 -6 6 -7 3878.46 278.868 18
 6 -6 7 3843.26 226.063 7
 -6 -6 -7 3906.28 292.831 20
 -6 6 -8 31401.5 962.753 18
 -6 6 8 30329.7 942.688 18
 6 -6 -8 31316.3 894.426 7
 -6 -6 -8 30143.3 985.711 20
 -6 6 -9 10065.9 461.271 18
 -6 6 9 9745.28 448.968 18
 6 -6 -9 10463.3 418.066 7
 -6 -6 -9 10841.9 496.414 20
 -6 6 -10 8138.11 406.381 18
 -6 6 10 8531.33 406.942 18
 6 -6 -10 8594.18 365.536 7
 -6 -6 -10 8282.19 428.243 20
 -6 6 -11 18488.5 661.334 18
 -6 6 11 17872.5 640.481 18
 6 -6 -11 18172.5 588.517 7
 -6 -6 -11 17403.3 666.72 20
 -6 6 -12 32722 998.587 17
 -6 6 -12 34672.6 1020.47 18
 -6 6 12 33753.8 999.753 18
 6 -6 -12 33890 933.203 7
 -6 -6 -12 34809.9 1047.72 20
 6 -6 -12 34279.9 941.031 20
 -6 6 13 222.529 95.9899 18
 -6 6 -13 372.511 109.203 18
 -6 6 -13 227.971 92.3348 17
 6 -6 -13 336.564 83.794 7
 -6 -6 -13 310.633 107.794 20
 6 -6 -13 294.571 83.2558 20
 -6 6 -14 23413.6 768.915 18
 -6 6 -14 24529.5 769.044 17
 -6 6 14 23369.6 753.891 18
 6 -6 -14 23690.6 691.605 7
 -6 -6 -14 23223.3 784.955 20
 -6 6 -15 935.313 138.695 18
 -6 6 15 811.596 131.82 18
 -6 6 -15 825.512 129.214 17
 6 -6 -15 803.684 100.892 7
 -6 -6 -15 1019.27 151.493 20
 -6 6 -16 4187.12 258.025 17
 -6 6 16 4625.52 266.807 18
 6 -6 -16 4712.25 227.336 7
 -6 -6 -16 4122.88 271.827 20
 -6 6 -17 11960.6 464.917 17
 -6 6 17 12933.2 472.293 18
 6 -6 -17 11897.3 398.472 7
 -6 -6 -17 12371.3 490.073 20
 6 -6 -17 11913 415.435 22
 -6 6 -18 41216.2 1120.05 17
 -6 6 18 43525.7 1125.64 18
 -6 -6 -18 42676.9 1155.78 20
 6 -6 -18 40797.9 1063.56 22
 -6 6 -19 536.194 102.55 17
 -6 6 19 765.787 115.632 18
 -6 -6 -19 762.837 124.483 20
 -6 6 -19 543.607 106.449 19
 6 -6 -19 734.662 96.3811 22
 -6 6 -20 9351.26 372.131 17
 -6 6 20 9584.87 373.598 18
 -6 6 -20 9812.96 390.134 19
 -6 -6 -20 10284.4 405.808 20
 6 -6 -20 10168.8 353.783 22
 -6 6 -21 4303.25 223.82 17
 -6 6 21 3894.75 215.308 18
 -6 6 -21 4458.29 237.198 19
 6 -6 -21 4414.11 208.682 22
 -6 6 -22 3570.67 202.643 19
 6 -6 -22 3874.96 187.251 22
 -6 6 23 6527.55 257.116 18
 6 -6 -23 6185.81 245.257 22
 -6 6 -23 6432.65 271.906 19
 -6 -6 -23 6246.5 273.718 20
 6 -6 -24 18519.5 508.482 22
 -6 6 -24 17853.2 532.086 19
 6 -6 -25 1050.67 88.4083 22
 -6 6 -25 1078.13 96.5952 19
 -6 6 -26 3274.07 156.781 19
 -6 7 0 7852.3 356.365 18
 6 -7 0 8009.66 332.592 7
 -6 7 -1 7323.97 346.054 18
 -6 7 1 6826.06 334.128 18
 6 -7 1 8015.99 326.694 7
 6 -7 -1 7561.53 319.97 7
 -6 7 2 2414.85 194.658 18
 -6 7 -2 2511.22 196.789 18
 6 -7 2 2459.38 173.544 7
 6 -7 -2 2770.84 183.401 7
 -6 7 -3 9527.95 410.085 18
 -6 7 3 9461.01 402.708 18
 6 -7 3 11192.7 392.387 7
 6 -7 -3 10919.8 399.857 7
 -6 7 -4 7924.75 362.492 18
 -6 7 4 7806.05 355.105 18
 6 -7 4 8807.2 335.542 7
 6 -7 -4 8675.16 345.301 7
 -6 7 5 2401.97 187.324 18
 -6 7 -5 2693.03 202.196 18
 6 -7 5 2666.79 171.368 7
 6 -7 -5 2722.39 181.326 7
 -6 7 -6 10116.9 419.948 18
 -6 7 6 10682.2 414.405 18
 6 -7 6 11138.1 380.851 7
 -6 7 -7 1462.98 153.108 18
 -6 7 7 1561.38 150.415 18
 6 -7 7 1551.67 127.435 7
 6 -7 -7 1715.14 143.471 7
 6 -7 -7 1522.46 142.998 20
 -6 -7 -7 1880.66 164.413 20
 -6 7 -8 1077.25 132.1 18
 -6 7 8 1266.44 135.893 18
 6 -7 -8 1091.06 116.924 7
 -6 -7 -8 945.401 125.952 20
 6 -7 -8 792.039 111.272 20
 -6 7 -9 658.064 107.84 18
 -6 7 -9 618.386 109.826 17
 -6 7 9 628.793 105.224 18
 6 -7 -9 761.808 99.3951 7
 -6 -7 -9 775.923 115.336 20
 6 -7 -9 653.871 98.0738 20
 -6 7 -10 25441.3 754.95 17
 -6 7 -10 25667.4 755.095 18
 6 -7 -10 26356.8 713.067 7
 6 -7 -10 24939.3 713.394 20
 -6 -7 -10 24453.1 748.783 20
 -6 7 -11 371.607 90.4357 17
 6 -7 -11 445.139 80.9797 7
 -6 -7 -11 573.338 98.3858 20
 6 -7 -11 538.582 84.5361 20
 -6 7 -12 6247.21 292.282 17
 6 -7 -12 6453.22 261.47 7
 6 -7 -12 6120.66 260.504 20
 -6 -7 -12 6427.69 296.07 20
 -6 7 -13 1748.66 149.88 17
 6 -7 -13 1682.88 125.011 7
 6 -7 -13 1665.64 125.458 20
 -6 -7 -13 2108.24 163.271 20
 -6 7 -14 302.962 77.3359 17
 6 -7 -14 295.734 60.6319 7
 -6 -7 -14 318.779 80.4767 20
 6 -7 -14 265.382 58.4346 20
 -6 7 -15 3880.74 205.475 17
 6 -7 -15 3786.9 176.514 7
 -6 7 -15 4185.49 212.843 19
 -6 -7 -15 4325.37 223.373 20
 -6 7 -16 10615.7 370.187 17
 -6 7 -16 11198.8 382.658 19
 -6 7 -17 2293.65 140.925 17
 -6 7 -17 2402.68 148.227 19
 -6 -7 -17 2421.13 158.054 20
 -6 7 -18 1957.87 131.797 19
 -6 -7 -18 2200.93 145.895 20
 -6 7 -19 2263.57 133.298 19
 -6 -7 -19 2402.02 145.788 20
 -6 -7 -20 438.268 63.3792 20
 6 -8 0 11298.9 363.772 20
 6 -8 1 23599.8 635.107 20
 6 -8 2 4126.91 189.404 20
 6 -8 -3 4903.33 206.747 20
 6 -8 3 4327.49 195.336 20
 6 -8 -4 7294.73 266.663 20
 6 -8 4 7201.27 262.331 20
 6 -8 -5 3526.09 170.479 20
 6 -8 5 3742.48 172.467 20
 6 -8 -6 5567.69 213.586 20
 6 -8 6 4875.92 201.461 20
 6 -8 -7 249.541 51.5963 20
 6 -8 7 253.179 52.3663 20
 7 0 0 -30.9251 87.1258 15
 7 0 -1 31.077 87.5605 15
 7 0 1 92.3365 86.7207 15
 -7 0 -1 68.7673 80.9628 13
 7 0 -2 31.212 105.101 15
 7 0 2 -30.6112 86.2418 15
 -7 0 -2 119.785 102.042 13
 7 0 3 30.3853 91.515 15
 -7 0 -3 25.0661 92.4614 13
 7 0 4 -30.0822 96.0962 15
 -7 0 -4 26.2167 78.9586 13
 7 0 5 -89.3124 100.258 15
 -7 0 -5 -27.399 87.5394 13
 7 0 -6 62.6576 94.3926 15
 7 0 6 382.897 150.434 15
 -7 0 -6 85.7563 100.988 13
 7 0 -7 62.3364 81.3079 15
 7 0 7 -29.0725 87.5717 15
 -7 0 -7 238.273 109.872 13
 7 0 -8 247.597 131.844 15
 7 0 8 28.6803 86.4104 15
 -7 0 -8 155.035 109.529 13
 7 0 -9 61.3671 86.4466 15
 7 0 9 28.1962 67.1401 15
 -7 0 -9 32.3012 91.0037 13
 7 0 -10 91.0147 85.5035 15
 7 0 10 193.367 106.082 15
 -7 0 -10 67.1707 107.313 13
 7 0 -11 -29.924 90.1238 15
 -7 0 -11 34.9302 98.4067 13
 7 0 -12 -29.3713 103.728 15
 -7 0 -12 108.707 115.754 13
 7 0 -13 28.7937 81.121 15
 7 0 -14 168.688 89.8809 15
 7 0 -15 29.0965 123.931 2
 7 0 -15 27.2234 71.0081 15
 7 0 -16 -30.3576 140.904 2
 7 0 -17 419.004 175.221 2
 7 0 -18 -69.3747 161.005 2
 7 0 -19 -74.9596 169.325 2
 -7 0 -19 93.0632 79.3259 21
 -7 0 -19 86.4206 67.0852 16
 -7 0 -19 129.234 76.0785 5
 7 0 -20 80.4529 135.467 2
 -7 0 -20 47.2944 75.5663 21
 -7 0 -20 11.4134 75.9228 5
 7 0 -21 -129.631 159.387 2
 -7 0 -21 119.808 80.6852 21
 -7 0 -21 10.946 67.9636 16
 -7 0 -21 11.7755 82.2227 5
 7 0 -22 45.6508 168.389 2
 -7 0 -22 -10.9187 67.7935 16
 -7 0 -22 -11.3476 78.3082 5
 -7 0 -22 -36.2738 70.5197 21
 -7 0 -23 32.2711 71.54 5
 -7 0 -23 72.8564 70.8276 21
 -7 0 -24 10.2368 66.3065 5
 -7 0 -24 48.3808 78.3428 21
 -7 0 -25 78.1967 68.2631 5
 -7 0 -25 47.8558 75.3785 21
 -7 0 -26 55.5222 58.3665 5
 -7 0 -26 398.021 100.54 21
 -7 0 -27 -35.2645 65.041 5
 -7 0 -27 -11.3699 71.627 21
 -7 0 -28 75.6904 62.0636 5
 -7 0 -29 47.9515 57.7259 5
 -7 0 30 47.5965 78.1128 16
 -7 0 -30 53.0617 57.0847 5
 -7 0 31 72.4022 73.8967 16
 -7 0 -31 71.4001 51.5868 5
 -7 0 32 8.87306 67.4829 16
 -7 0 -32 66.7384 55.5143 5
 -7 0 -32 90.2651 61.7958 21
 -7 0 33 37.3815 58.5067 16
 -7 0 -33 61.7004 50.4722 5
 -7 0 -33 22.1372 53.2981 21
 -7 0 34 -12.2521 49.682 16
 -7 0 -34 33.7371 48.6448 5
 -7 0 -34 72.0252 51.7103 21
 -7 0 35 110.467 50.9004 16
 -7 0 -35 45.1232 45.3162 5
 -7 0 -35 28.3708 46.8164 21
 -7 0 -36 34.6494 41.772 5
 -7 0 -36 52.0291 43.9161 21
 7 -1 0 1781.04 263.741 15
 7 1 0 1571.3 281.673 15
 7 1 1 5805.15 523.451 15
 7 -1 -1 6817.53 515.668 15
 7 -1 1 5679.83 467.383 15
 7 1 2 40526.6 1585.49 15
 7 -1 -2 43830.2 1525.7 15
 7 1 -2 42233.7 1616.09 15
 7 -1 2 44766.3 1528.31 15
 7 1 3 18536.8 967.253 15
 7 -1 3 19167 892.469 15
 -7 1 -4 54898.3 1827.57 13
 7 1 -4 49513.2 1837.5 15
 7 1 4 52246.2 1847.63 15
 7 -1 4 55517.1 1755.62 15
 -7 1 -5 11157.3 705.121 13
 7 1 -5 10538.2 715.754 15
 7 -1 5 11534.9 660.729 15
 7 -1 -5 11013 668.107 15
 7 1 5 11101.5 720.996 15
 -7 1 -6 13556.9 793.997 13
 7 -1 -6 13093.1 733.02 15
 7 1 6 13531.7 794.291 15
 7 1 -6 12893.8 797.518 15
 7 -1 6 12026.3 686.249 15
 -7 1 -7 8475.08 628.517 13
 7 1 -7 9109.46 657.673 15
 7 1 7 9846.35 665.499 15
 7 -1 -7 9025.24 596.34 15
 7 -1 7 9561.46 589.889 15
 -7 1 -8 16548 907.933 13
 7 1 8 15713.2 861.852 15
 7 1 -8 15375.6 872.306 15
 7 -1 -8 16707.3 831.292 15
 7 -1 8 16128.6 785.105 15
 -7 1 -9 49065.5 1824.18 13
 7 1 9 54048.5 1822.75 15
 7 1 -9 53551.8 1844.08 15
 7 -1 -9 50612.9 1719.69 15
 7 -1 9 52558.7 1680.85 15
 -7 1 -10 5167.56 506.416 13
 7 1 -10 5879.51 514.021 15
 7 1 10 5325.19 475.763 15
 7 -1 -10 5742.44 464.826 15
 -7 1 -11 31104.9 1369.35 13
 7 1 -11 30983.6 1297.15 15
 7 -1 -11 31161 1222.19 15
 -7 1 -12 10181.4 737.274 13
 7 -1 -12 11138.6 653.122 15
 7 1 -12 10606.1 697.222 15
 -7 1 -13 7177.81 623.072 13
 7 1 -13 6530.1 528.731 15
 7 -1 -14 1801.26 265.664 2
 -7 1 -14 2773.98 392.93 13
 7 1 -14 2444.59 321.153 15
 -7 1 -15 2287.33 360.933 13
 7 1 -15 1596.5 265.297 2
 7 -1 -15 1764.88 270.397 2
 -7 1 -16 5797.93 586.281 13
 7 1 -16 5724.97 494.979 2
 7 -1 -16 5927.45 499.374 2
 7 1 -17 20748.1 1018.45 2
 7 -1 -17 21038.2 1018.24 2
 7 1 -18 8844.22 651.557 2
 7 -1 -18 8791.33 661.751 2
 -7 -1 -18 8157.97 364.143 5
 -7 1 -18 8272.38 396.21 21
 -7 1 -19 4106.79 268.993 21
 7 1 -19 3457.52 424.808 2
 7 -1 -19 3835.2 442.804 2
 -7 1 -19 3582.4 250.093 16
 -7 -1 -19 3590.79 244.089 21
 -7 -1 -19 4027.07 251.704 5
 -7 1 -19 3904.34 256.851 5
 -7 1 -20 6074.18 340.021 21
 7 1 -20 6536.43 604.737 2
 7 -1 -20 5848.18 579.266 2
 -7 -1 -20 5964.63 319.388 21
 -7 1 -20 6805.84 340.836 5
 -7 -1 -20 5867.18 320.435 5
 -7 1 -20 6299.94 337 16
 7 -1 -21 2984.54 420.6 2
 7 1 -21 2619.51 403.587 2
 -7 -1 -21 2415.88 202.139 21
 -7 1 -21 2718.43 213.06 5
 -7 -1 -21 2784.14 216.488 5
 -7 1 -21 2342.1 207.54 16
 7 1 -22 2319.77 395.648 2
 7 -1 -22 2549.35 390.136 2
 -7 1 -22 2731.82 216.738 16
 -7 1 -22 2431.94 198.2 5
 -7 -1 -22 2429.94 201.444 5
 -7 -1 -22 2486.91 206.216 21
 -7 1 -23 6859.47 348.173 16
 -7 -1 -23 6705.45 331.379 5
 -7 1 -23 6537.25 319.008 5
 -7 -1 -23 6351.74 335.124 21
 -7 1 -24 6042.88 319.417 16
 -7 -1 -24 5998.82 319.55 21
 -7 -1 -24 5447.04 291.567 5
 -7 1 -24 5368.68 284.499 5
 -7 1 -25 2489.32 209.114 21
 -7 -1 -25 2370.29 200.745 21
 -7 1 -25 2678.53 189.247 5
 -7 -1 -25 2658.06 192.728 5
 -7 -1 -26 7073.7 347.125 21
 -7 1 -26 6690.4 346.985 21
 -7 1 -26 6969.77 313.385 5
 -7 -1 -26 7118.08 320.598 5
 -7 1 -27 11998.4 477.852 21
 -7 -1 -27 11497.7 463.785 21
 -7 -1 -27 11729.5 430.293 5
 -7 1 -27 11733.1 427.502 5
 -7 1 -28 4665.57 274.03 21
 -7 -1 -28 4766.39 272.168 21
 -7 1 -28 4586.48 239.954 5
 -7 -1 -28 4795.67 244.622 5
 -7 -1 -29 715.581 96.6194 5
 -7 1 -29 587.298 94.1944 5
 -7 -1 -29 602.022 110.651 21
 -7 1 -29 639.319 110.601 21
 -7 -1 -30 5496.44 281.632 21
 7 -1 -30 5459.7 239.611 22
 -7 1 -30 5126.25 274.869 21
 -7 1 -30 5800.73 259.05 5
 -7 -1 -30 5298.72 249.136 5
 -7 1 30 5591.33 329.766 16
 -7 -1 -31 9233.62 362.914 21
 7 -1 -31 7901.93 299.382 22
 -7 1 -31 8873.18 358.829 21
 -7 1 -31 8796.72 329.891 5
 -7 -1 -31 8972.28 330.164 5
 -7 1 31 8749.92 400.207 16
 -7 -1 -32 7825.17 318.052 21
 -7 1 -32 7096.08 305.791 21
 -7 -1 -32 7173.55 285.767 5
 -7 1 -32 7588.43 293.44 5
 -7 1 32 7504.95 341.922 16
 -7 -1 -33 3852.94 203.611 21
 -7 1 -33 3509.52 196.234 21
 -7 1 33 3633.53 213.371 16
 -7 1 -33 3641.34 185.116 5
 -7 -1 -33 3675.26 183.18 5
 -7 1 34 172.149 64.9393 16
 -7 1 -34 236.658 59.9914 5
 -7 -1 -34 250.63 58.5151 5
 -7 -1 -34 247.617 65.3789 21
 -7 1 -34 242.545 64.4268 21
 -7 1 -35 1810.45 120.239 21
 -7 -1 -35 1638.45 120.04 21
 -7 1 35 1578.45 118.974 16
 -7 -1 -35 1776.04 111.851 5
 -7 1 -35 1817.51 117.612 5
 -7 1 -36 498.115 62.8577 5
 -7 -1 -36 371.432 57.1339 5
 -7 1 -36 361.917 54.8085 21
 7 2 0 90347.2 2894.28 15
 7 2 -1 9093.65 728.043 15
 7 2 1 9003.31 726.182 15
 7 2 2 17875.3 1039.64 15
 7 2 3 20963.6 1133.81 15
 7 2 4 4724.25 516.515 15
 7 2 -4 3368.02 452.9 15
 7 2 5 18068.4 1030.3 15
 7 2 -5 18103.1 1049.62 15
 7 2 -6 88313.8 2883.8 15
 7 2 6 95696.4 2910.09 15
 7 2 7 110876 3351.87 15
 7 2 -7 117789 3421.3 15
 7 2 -8 50389 1954.91 15
 7 2 8 56127.4 1997.89 15
 7 -2 8 55376.3 1738.76 14
 7 -2 -8 54420.4 1787.2 14
 -7 2 -8 51219.6 1938.18 13
 7 2 -9 70556.4 2342.53 15
 7 2 9 67178.7 2288.81 15
 7 -2 9 68341.1 2040.9 14
 7 -2 -9 67393.9 2106.48 14
 -7 2 -9 65859.9 2307.39 13
 7 2 10 12968.2 825.126 15
 7 2 -10 10537 768.648 15
 7 -2 -10 12354.9 716.499 14
 -7 2 -10 12546.2 842.744 13
 7 -2 -11 1299.45 237.428 14
 7 2 -11 1723.66 302.443 15
 -7 2 -11 1595.73 313.056 13
 7 2 -12 18977 1006.02 15
 7 -2 -12 17934.1 887.87 14
 -7 2 -12 18837.2 1072.72 13
 7 -2 -12 19306.8 854.417 2
 7 2 -13 48063.6 1767.81 15
 7 -2 -13 47456.2 1645.03 14
 7 -2 -13 49558.2 1594.37 2
 7 2 -14 20245.2 1031.21 15
 7 -2 -14 21684.8 988.784 14
 7 2 -14 21456.3 990.111 2
 7 -2 -14 20468.5 927.853 2
 7 -2 -15 5775.89 485.186 14
 7 2 -15 5481.56 488.412 2
 7 -2 -15 5766.64 480.574 2
 7 2 -16 2435.33 340.075 2
 -7 -2 -16 3004.76 248.95 20
 -7 2 -16 2464.77 407.891 13
 7 2 -17 6160.6 552.067 2
 -7 2 -17 6824.69 346.351 16
 -7 2 -17 7004.76 355.206 18
 -7 -2 -17 6669.03 317.979 5
 -7 2 -17 6752.05 333.24 5
 -7 2 -17 6301.55 641.101 13
 -7 2 -18 14152 548.757 21
 7 2 -18 14171.7 872.114 2
 -7 2 -18 13267.7 523.844 16
 -7 -2 -18 12849.4 493.991 5
 -7 2 -18 13675.5 512.915 5
 -7 2 -18 13400.1 949.278 13
 -7 -2 -19 2458.22 194.005 21
 -7 2 -19 2785.81 228.25 21
 7 2 -19 2728.18 393.889 2
 -7 2 -19 2414.04 208.999 16
 -7 -2 -19 2720.56 209.841 5
 -7 2 -19 2432.1 193.372 5
 -7 2 -19 2345.25 399.829 13
 -7 2 -20 49509.7 1358.52 21
 7 2 -20 49485.5 1907.54 2
 -7 2 -20 48621.7 1338.9 16
 -7 -2 -20 49192.9 1303.4 21
 -7 2 -20 49901.2 1289.94 5
 -7 -2 -20 49023.4 1318.42 5
 -7 2 -21 7039.82 360.465 16
 -7 -2 -21 6714.22 331.864 21
 -7 2 -21 6779.68 361.423 21
 -7 2 -21 6581.3 346.021 19
 -7 2 -21 7236.58 326.402 5
 -7 -2 -21 6748.63 339.165 5
 -7 2 -22 11505.9 474.722 16
 -7 -2 -22 10819.4 443.603 21
 -7 2 -22 11376.6 481.199 21
 -7 2 -22 10525.6 454.489 19
 -7 2 -22 11550 428.153 5
 -7 -2 -22 10960.8 440.079 5
 -7 2 -23 11878 483.271 16
 -7 -2 -23 11150.1 456.101 21
 -7 2 -23 11925.2 495.209 21
 -7 2 -23 12003.9 481.7 19
 -7 2 -23 11863.7 435.432 5
 -7 -2 -23 12281.4 455.223 5
 -7 2 -24 7494.25 369.54 16
 -7 2 -24 7829.33 380.289 21
 -7 -2 -24 7941.21 362.52 21
 -7 2 -24 8119.57 335.43 5
 -7 -2 -24 8237.33 348.475 5
 -7 2 -24 7418.46 361.419 19
 -7 -2 -25 4655.39 270.467 21
 -7 2 -25 4848.43 289.268 21
 -7 -2 -25 4738.23 250.598 5
 -7 2 -25 4840.03 246.374 5
 -7 2 -25 4844.94 279.089 19
 -7 2 -26 53274.2 1401.56 21
 -7 -2 -26 53352.8 1380.65 21
 -7 -2 -26 53359.4 1331.31 5
 -7 2 -26 53011.8 1326.54 5
 -7 2 -26 53496 1383.61 19
 -7 -2 -27 20839.6 662.835 21
 -7 2 -27 20959 679.233 21
 -7 2 -27 19798 612.396 5
 -7 -2 -27 21686.2 625.282 5
 -7 2 -27 20821.4 660.938 19
 -7 2 -28 80.2965 54.4504 5
 -7 -2 -28 107.496 61.0832 5
 -7 -2 -28 103.633 73.7486 21
 -7 2 -28 108.947 66.3094 19
 -7 2 -28 109.728 73.62 21
 -7 2 -29 18133.1 540.665 5
 -7 -2 -29 17728 533.717 5
 -7 -2 -29 17806.7 576.498 21
 7 -2 -29 17506.7 542.928 22
 -7 2 -29 17574.1 581.029 21
 -7 2 -30 9747.16 343.677 5
 -7 -2 -30 9284.75 334.272 5
 -7 -2 -30 9988.86 377.174 21
 -7 2 -30 9343.48 369.695 21
 7 -2 -30 9099.94 337.314 22
 -7 2 -31 4455.33 207.863 5
 -7 -2 -31 4366.08 204.265 5
 7 -2 -31 4545.42 207.741 22
 -7 2 -31 4654.29 234.446 21
 -7 -2 -31 4143.04 221.993 21
 -7 2 -32 15316.4 444.426 5
 -7 -2 -32 14227.6 430.045 5
 7 -2 -32 14067.6 427.599 22
 -7 2 -32 14908.5 464.161 21
 -7 -2 -32 14249.9 463.27 21
 -7 2 -33 7532.46 264.837 5
 -7 -2 -33 7290.73 257.362 5
 7 -2 -33 6872.47 246.397 22
 -7 2 -33 7431.01 278.527 21
 -7 -2 -33 7474.38 286.178 21
 -7 2 -34 1115.29 92.6281 5
 -7 -2 -34 1210.32 87.6711 5
 -7 2 -34 1048.03 92.1098 21
 -7 -2 -34 1068.21 97.0236 21
 -7 2 -35 5745.8 205.814 21
 -7 -2 -35 5600.19 213.377 21
 7 -3 0 27558.1 1200.76 14
 7 3 0 28294.1 1598.01 15
 7 -3 1 22981.2 1068.2 14
 7 -3 -1 21994.8 1046.58 14
 7 3 -1 20697.5 1350.82 15
 7 3 1 22750 1412.72 15
 7 -3 2 52384.7 1785.97 14
 7 -3 -2 50493.8 1784.06 14
 7 3 2 48513 2206.28 15
 7 -3 3 15227.7 821.755 14
 7 -3 -3 11731.8 751.601 14
 7 3 -3 12432.3 1009.22 15
 7 3 3 14403.3 1078.72 15
 7 -3 4 28567 1210.26 14
 7 3 -4 28092.1 1538.97 15
 7 3 4 29502.3 1571.36 15
 7 -3 5 61988.6 2016.84 14
 -7 -3 -5 61792.6 2128.48 12
 7 3 -5 61899.6 2427.36 15
 7 3 5 58954.5 2386.95 15
 7 -3 -6 83057.2 2550.51 14
 -7 -3 -6 78677.8 2608.41 12
 7 -3 6 83838.3 2507.57 14
 7 3 -6 86496.2 2958.46 15
 7 3 6 86071.2 2950.06 15
 -7 -3 -7 38007.9 1602 12
 7 -3 7 42210.2 1547.69 14
 7 -3 -7 40959.2 1565.38 14
 7 3 -7 44862.7 1900.26 15
 7 3 7 39288.4 1809.49 15
 -7 -3 -8 27567.1 1293.09 12
 7 -3 8 26911.3 1171.59 14
 7 -3 -8 27681.4 1226.09 14
 7 3 -8 25700.6 1393.86 15
 7 3 8 27850.8 1421.89 15
 -7 -3 -9 82308.3 2667.89 12
 7 -3 -9 83375.4 2572.44 14
 7 3 9 86140.7 2838.55 15
 7 3 -9 81116.9 2821.57 15
 -7 -3 -10 7094.98 636.996 12
 7 -3 -10 6493.47 566.994 14
 7 3 10 8161.61 709.566 15
 7 3 -10 7532.59 687.008 15
 -7 -3 -11 62965.6 2245.17 12
 -7 3 -11 63866.6 2341.17 13
 7 -3 -11 65370.2 2165.36 14
 7 3 11 61048.9 2272.58 15
 7 3 -11 64421.9 2297.6 15
 7 3 -12 34617.1 1329.79 2
 7 3 -12 36368.8 1563.9 15
 -7 -3 -12 32970.6 1507.9 12
 -7 3 -12 33459.4 1567.77 13
 7 -3 -12 32800.8 1422.42 14
 -7 -3 -13 24098.9 822.035 20
 7 3 -13 23321.8 1061.25 2
 -7 3 -13 22510.2 758.144 18
 -7 3 -13 23280.5 732.999 16
 -7 3 13 22815.5 779.216 16
 7 3 -13 23166.7 1186.07 15
 -7 -3 -13 19819.2 1159.28 12
 -7 3 -13 22279.7 1251.81 13
 7 -3 -13 22566.8 1141.63 14
 -7 -3 -14 7903.16 426.723 20
 7 3 -14 8096.55 606.329 2
 -7 3 -14 8732.62 411.064 18
 -7 3 -14 8825.17 393.817 16
 -7 3 14 8507.98 425.904 16
 -7 -3 -14 9333.11 757.076 12
 -7 3 -14 7939.83 724.959 13
 7 -3 -14 8477.28 671.935 14
 -7 -3 -15 17964.7 681.576 20
 7 3 -15 16972.7 926.435 2
 -7 3 -15 16299.9 624.851 18
 -7 3 -15 16669.5 600.361 16
 -7 3 15 18061.6 667.362 16
 -7 3 -15 16786.4 1075.68 13
 -7 -3 -15 16624.4 1049.68 12
 7 -3 -15 18577.9 1029.46 14
 -7 -3 -16 2365.04 231.19 20
 7 3 -16 3017.33 398.546 2
 -7 3 -16 2117.88 191.626 16
 -7 3 -16 2314.6 209.604 18
 -7 3 16 2296.56 223.136 16
 -7 -3 -16 1764.71 353.344 12
 -7 3 -16 2000.56 383.265 13
 -7 -3 -17 3003.77 251.621 20
 7 3 -17 2341.99 378.455 2
 -7 3 -17 2642 228.637 18
 -7 3 -17 2779.95 217.606 16
 -7 3 17 3072.25 257.697 16
 -7 -3 -17 2099.95 380.819 12
 -7 3 -17 2354.82 433.942 13
 -7 3 -18 26499.6 1384.89 13
 -7 -3 -18 25932.7 876.976 20
 7 3 -18 24637.9 1249.38 2
 -7 3 -18 25672.5 847.979 18
 -7 3 -18 26855.5 835.611 16
 -7 3 18 28368 911.675 16
 -7 -3 -18 26024.1 793.476 5
 -7 3 -19 8834.01 421.035 21
 -7 3 -19 8032.62 730.673 13
 -7 3 -19 8897.7 414.29 16
 -7 3 19 8534.32 449.685 16
 -7 -3 -19 9283.53 384.112 5
 -7 3 -20 7981.51 380.642 16
 -7 -3 -20 7182.15 329.297 5
 -7 3 20 7262.17 412.963 16
 -7 3 -20 7723.01 383.574 21
 -7 3 -21 5287.04 304.778 16
 -7 -3 -21 5279.64 264.952 5
 -7 3 21 5101.28 341.277 16
 -7 3 -21 5746.69 325.11 21
 -7 -3 -21 4921.6 318.955 20
 -7 3 -22 6408.15 336.373 16
 -7 -3 -22 6504.92 290.949 5
 -7 3 22 6832.3 393.119 16
 -7 3 -22 6125.89 336.258 21
 -7 3 -22 6891.46 351.38 19
 -7 3 -23 6388.8 333.692 21
 -7 3 -23 6137.83 331.43 19
 -7 -3 -23 6119.72 299.525 21
 -7 3 -23 6379.1 328.228 16
 -7 3 23 6866.81 390.361 16
 -7 -3 -23 5733.38 267.334 5
 -7 3 -24 29011.8 874.966 19
 -7 -3 -24 28522 830.603 21
 -7 3 -24 29945.9 876.739 21
 -7 3 -24 28090.2 856.048 16
 -7 3 24 28276.9 936.203 16
 -7 -3 -24 29160.9 784.156 5
 -7 3 -25 9616.05 402.289 21
 -7 -3 -25 8631.91 369.443 21
 -7 3 25 9826.84 461.313 16
 -7 -3 -25 9357.27 338.515 5
 -7 3 -25 9569.65 408.386 19
 7 -3 -26 21007.4 624.715 22
 -7 3 -26 20735.9 653.05 21
 -7 -3 -26 19761.6 622.851 21
 -7 3 26 19609.9 705.404 16
 -7 -3 -26 19665.2 570.08 5
 -7 3 -26 19438.8 646.725 19
 -7 3 27 22461 757.937 16
 -7 3 -27 23012.6 699.639 21
 7 -3 -27 23135.5 676.285 22
 -7 -3 -27 22939.6 680.506 21
 -7 3 -27 23248.2 706.953 19
 -7 3 28 4727.73 284.684 16
 7 -3 -28 4726.76 235.521 22
 -7 3 -28 4934.69 252.61 21
 -7 -3 -28 4788.52 241.353 21
 -7 3 -28 4944.63 256.201 19
 -7 3 29 10898.4 435.392 16
 7 -3 -29 10985.1 379.657 22
 -7 3 -29 10755.5 390.842 21
 -7 -3 -29 10659.9 382.213 21
 -7 3 -29 10679 394.827 19
 7 -3 -30 14374.2 446.139 22
 -7 3 -30 14375.7 457.061 21
 -7 -3 -30 13823.7 449.49 21
 -7 3 30 14463.5 500.652 16
 7 -3 -31 1858.73 127.726 22
 -7 -3 -31 2048.49 136.309 21
 -7 3 -31 1904.71 131.839 21
 -7 3 31 2034.86 158.702 16
 7 -3 -32 14907.1 432.388 22
 -7 3 -32 14868.1 434.149 21
 -7 3 32 15554.4 476.893 16
 -7 3 -33 13560.2 380.209 21
 7 -3 -33 13265.3 376.596 22
 -7 3 33 13217.6 409.527 16
 7 -4 0 160339 4553.31 14
 7 4 0 167957 5831.99 15
 7 -4 1 22914.6 1229.48 14
 7 -4 -1 19369.2 1142.22 14
 7 4 1 18197.2 1673.2 15
 7 4 2 6167.29 979.419 15
 7 -4 2 5209.17 572.171 14
 7 -4 -2 5234.92 590.882 14
 -7 4 -3 6940 368.616 18
 -7 -4 -3 7233.03 688.951 12
 7 -4 3 6740.03 653.672 14
 7 -4 -3 6992.47 679.656 14
 7 4 3 8635.38 1097.44 15
 7 4 -3 8144.64 991.931 15
 -7 4 -4 7010.37 368.713 18
 -7 -4 -4 5865.99 623.855 12
 7 -4 4 7801.41 701.086 14
 7 -4 -4 6514.41 659.717 14
 7 4 4 8148.11 1003.99 15
 -7 4 -4 6456.55 327.97 16
 -7 4 4 7203.97 354.051 16
 7 4 -4 6401.35 850.178 15
 -7 4 -5 7124.86 377.076 18
 -7 -4 -5 6483.9 657.255 12
 7 -4 5 9082.52 752.819 14
 7 4 -5 6922.62 856.173 15
 -7 4 -5 7611.53 352.993 16
 -7 4 5 7310.34 363.829 16
 7 4 5 8576.65 965.348 15
 -7 4 6 85857.2 2166.85 18
 -7 4 -6 86094.4 2150.42 18
 -7 4 -6 87376.5 2090.71 16
 7 4 -6 86551.5 3280.02 15
 -7 4 6 84419.8 2112.9 16
 7 4 6 89397.8 3396.47 15
 -7 -4 -6 85888.9 2880.08 12
 7 -4 6 85347 2861.21 14
 7 -4 -6 85158.2 2891.42 14
 -7 4 7 22548.9 789.16 18
 -7 4 -7 23214.5 779.901 18
 -7 -4 -7 23797 901.378 20
 7 4 -7 24226.3 1481.55 15
 -7 4 -7 22863.8 728.639 16
 -7 4 7 23508.2 760.335 16
 7 4 7 26857.5 1580.28 15
 -7 -4 -7 22653.4 1270.45 12
 7 -4 7 23911.8 1291.25 14
 7 -4 -7 23328.3 1287.49 14
 -7 4 8 16060.3 637.359 18
 -7 4 -8 17120.9 636.651 18
 -7 -4 -8 17670.1 737.317 20
 7 4 -8 16811.3 1186.44 15
 -7 4 -8 18007.2 600.779 16
 7 4 8 17045.7 1213.09 15
 -7 4 8 17053.3 618.889 16
 -7 -4 -8 16017.8 1062.42 12
 7 -4 -8 17308.5 1095.71 14
 -7 4 9 11214.8 506.319 18
 -7 4 -9 11703 501.414 18
 -7 -4 -9 11821.5 576.052 20
 7 4 -9 10947.1 931.938 15
 -7 4 -9 11377.8 456.997 16
 7 4 9 11043.6 936.033 15
 -7 4 9 12213.9 494.466 16
 -7 -4 -9 11613.6 898.064 12
 7 -4 -9 10883.8 875.676 14
 -7 4 10 5534.25 347.978 18
 -7 4 -10 6497.52 355.958 18
 -7 -4 -10 6681.68 409.226 20
 -7 4 -10 6216.21 317.649 16
 7 4 10 6602.05 696.996 15
 7 4 -10 5458.33 627.683 15
 -7 4 10 6040.43 340.253 16
 -7 -4 -10 5529.94 607.4 12
 7 -4 -10 5705.64 635.523 14
 -7 4 -10 6151.26 648.666 13
 -7 4 11 1314.47 181.694 18
 -7 4 -11 1443.36 176.445 18
 -7 -4 -11 1627.56 213.842 20
 -7 4 -11 1359.93 156.032 16
 -7 4 11 1456.87 176.557 16
 7 -4 -11 1475.19 347.066 14
 7 4 -11 2135.28 383.917 15
 -7 -4 -11 759.448 254.563 12
 -7 4 -11 1303.96 310.617 13
 -7 4 12 63793.2 1732.52 18
 -7 4 -12 64778.1 1650.45 16
 -7 4 -12 66161.6 1715.28 18
 -7 -4 -12 68552.1 1798.83 20
 7 4 -12 60094.9 2309.48 15
 -7 4 12 64443.9 1695.94 16
 -7 -4 -12 61862.6 2371.77 12
 -7 4 -12 62206.9 2398.75 13
 7 -4 -12 66404.5 2468.36 14
 -7 4 -13 31874.6 917.443 16
 -7 4 13 30588.4 983.421 18
 -7 4 -13 30188 954.974 18
 -7 -4 -13 31761.6 1019.8 20
 -7 4 13 29418.5 941.498 16
 -7 -4 -13 29704.4 1509.04 12
 -7 4 -13 28613.7 1483.81 13
 7 -4 -13 29869 1540.07 14
 -7 4 -14 15251.5 595.743 18
 -7 4 -14 15340.4 557.768 16
 -7 -4 -14 15812.9 636.049 20
 -7 4 14 14038.7 573.57 16
 -7 4 -14 13559.6 985.301 13
 7 -4 -14 13493.8 975.896 14
 -7 4 15 8286.36 413.16 16
 -7 4 -15 8528.32 389.733 16
 -7 4 -15 8527.63 422.934 18
 -7 -4 -15 8166.08 437.817 20
 -7 4 -16 1055.39 144.758 16
 -7 4 16 1168.26 157.89 16
 -7 4 -16 958.36 159.303 18
 -7 -4 -16 1124.83 170.491 20
 -7 4 17 6259.62 360.415 16
 -7 4 -17 6655.18 364.836 18
 -7 4 -17 6642.65 338.633 16
 -7 -4 -17 6582.23 378.218 20
 -7 4 18 23792.8 799.091 16
 -7 4 -18 23271.4 752.29 16
 -7 -4 -18 24563.4 823.932 20
 -7 4 -18 23215.2 792.016 18
 -7 4 19 10218.1 464.568 16
 -7 4 -19 10125.2 425.65 16
 -7 4 -19 9643.26 437.057 21
 -7 -4 -19 9825.28 459.766 20
 -7 4 20 26145.4 844.889 16
 -7 4 -20 25189 786.717 16
 -7 4 -20 26215.2 816.081 21
 -7 4 -21 2659.57 201.447 16
 -7 4 -21 2811.1 216.163 21
 -7 4 21 3058.02 241.689 16
 7 -4 -21 2945.69 197.893 22
 -7 4 -22 10365.6 419.124 16
 -7 4 -22 10913.5 439.825 21
 -7 -4 -22 11198.6 470.694 20
 -7 4 -22 10927.7 453.664 19
 -7 4 22 10887.3 472.017 16
 7 -4 -22 10414.9 406.71 22
 -7 4 -23 7109.22 327.657 16
 -7 4 -23 7242.56 338.81 21
 -7 4 -23 7649.49 362.261 19
 7 -4 -23 7335.76 319.367 22
 -7 4 23 7418.26 369.276 16
 -7 4 -24 10949.8 441.36 19
 7 -4 -24 11534.4 412.739 22
 -7 4 -24 10397.4 415.209 21
 -7 4 24 12045.8 472.201 16
 -7 4 -25 3799.48 234.773 19
 7 -4 -25 4299.72 222.153 22
 -7 4 -25 3845.57 221.607 21
 -7 4 25 4110.52 252.859 16
 -7 4 -26 31722.4 878.539 19
 7 -4 -26 31721.2 844.805 22
 -7 4 -26 30430.9 842.866 21
 -7 4 26 30973.5 891.632 16
 -7 4 -27 7539.88 318.924 19
 -7 4 27 7184.62 323.207 16
 7 -4 -27 7653.48 298.528 22
 -7 4 -27 7351.62 293.743 21
 -7 4 28 2209.65 171.754 18
 -7 4 -28 2570.17 166.644 19
 -7 4 28 2378.36 170.216 16
 -7 4 -28 2495.36 151.848 21
 -7 4 29 4270.86 225.491 18
 -7 4 -29 4024.07 201.357 19
 -7 4 29 3904.7 203.884 16
 -7 4 -29 3693.09 177.287 21
 -7 4 30 5049.76 217.8 16
 -7 4 -30 4798.77 190.052 21
 7 -4 -30 4797.58 203.446 22
 -7 4 30 5163.81 233.47 18
 -7 4 31 1368.56 101.649 16
 7 -4 -31 1325.61 96.6578 22
 -7 4 31 1241.49 106.566 18
 -7 5 0 34845.4 1062.58 18
 7 -5 0 34004.1 1689.94 14
 7 5 0 34822.6 2715.52 15
 -7 5 -1 47113.8 1337.68 18
 -7 5 1 48942.6 1353.81 18
 7 -5 1 47321.2 2045.65 14
 7 -5 -1 43999.4 2005.13 14
 7 5 1 49088.2 3368.39 15
 -7 5 -2 11511.1 513.005 18
 -7 5 2 11946.6 522.779 18
 7 -5 -2 10182.4 884.08 14
 -7 5 2 11751.2 464.112 16
 7 5 -2 10869.5 1302.92 15
 -7 5 -3 2741.08 245.093 18
 -7 5 3 3533.61 268.088 18
 7 -5 -3 2806.26 470.993 14
 7 5 -3 2020.52 558.303 15
 7 5 3 4291.26 905.3 15
 -7 5 3 2940.46 221.67 16
 -7 5 -4 12432.6 528.618 18
 -7 5 4 12046.6 527.839 18
 7 -5 -4 12258.6 966.177 14
 7 5 4 12515.8 1347.8 15
 -7 5 4 11443 465.15 16
 7 5 -4 13787.4 1316.18 15
 7 5 5 6527.51 905.042 15
 7 5 -5 7423.84 912.404 15
 -7 5 5 6294.89 323.344 16
 -7 5 -5 6924.51 375.355 18
 -7 5 5 5534.11 346.773 18
 -7 5 6 14323.8 529.433 16
 -7 5 -6 14263.9 578.149 18
 -7 5 6 13858.4 577.363 18
 -7 5 7 29216.2 887.668 16
 -7 -5 -7 30048.7 1075.34 20
 -7 5 -7 30203.7 956.579 18
 -7 5 7 31237.7 970.217 18
 -7 5 8 1371.44 158.029 16
 -7 -5 -8 1543.95 219.008 20
 -7 5 -8 1723.2 191.936 18
 -7 5 8 1480.77 186.429 18
 -7 5 9 2435.23 202.97 16
 -7 -5 -9 2541.02 264.645 20
 -7 5 9 2169.67 217.491 18
 -7 5 -9 1949.82 209.947 18
 -7 5 -9 2463.87 193.788 16
 -7 5 10 8587.7 388.134 16
 -7 -5 -10 9025.11 484.153 20
 -7 5 10 8997.86 438.077 18
 -7 5 -10 8403.77 423.317 18
 -7 5 -10 8220.04 372.545 16
 -7 -5 -11 6720.04 403.291 20
 -7 5 11 6014.59 356.502 18
 -7 5 -11 6347.99 363.04 18
 -7 5 -11 6886.34 325.85 16
 -7 5 12 12014.8 483.386 16
 -7 -5 -12 13067 575.081 20
 -7 5 12 12289.2 530.441 18
 -7 5 -12 11911.7 466.956 16
 -7 5 -12 12855.9 534.028 18
 -7 5 13 13965.8 521.444 16
 -7 -5 -13 14024.2 590.953 20
 -7 5 -13 13246.3 495.355 16
 -7 5 13 12771.9 550.253 18
 -7 5 -13 13233.7 551.895 18
 -7 -5 -14 9721.59 471.544 20
 -7 5 14 9131.18 406.165 16
 7 -5 -14 9334.48 371.446 22
 -7 5 -14 9504.56 446.505 18
 -7 5 14 8972.8 440.226 18
 -7 5 -14 9529.61 398.705 16
 -7 -5 -15 17427 669.582 20
 -7 5 15 17502.1 607.095 16
 7 -5 -15 18110.5 570.377 22
 -7 5 15 18358.3 666.555 18
 -7 5 -15 16941.2 586.133 16
 -7 -5 -16 4472.12 300.259 20
 -7 5 16 3742.28 275.347 18
 -7 5 -16 4512.25 254.678 16
 -7 5 16 4332.25 261.41 16
 7 -5 -16 4405.29 239.061 22
 -7 -5 -17 1673.52 185.018 20
 7 -5 -17 1613.98 137.128 7
 -7 5 17 1768.26 169.38 16
 7 -5 -17 1684.87 148.251 22
 -7 5 -17 1288.75 140.856 16
 -7 5 17 1537.57 179.008 18
 -7 5 -18 22862.3 715.697 21
 -7 -5 -18 21641.9 747.207 20
 -7 5 18 22814.2 711.657 16
 7 -5 -18 22394.5 669.309 22
 -7 5 18 23747 768.05 18
 -7 5 -18 22108.7 679.297 16
 -7 5 -19 12626.4 470.272 21
 -7 -5 -19 13160.7 513.706 20
 -7 5 19 11933.9 460.213 16
 7 -5 -19 12033.2 433.707 22
 -7 5 19 12859.6 512.469 18
 -7 5 -19 12431.8 442.777 16
 -7 5 -20 8122.14 349.707 21
 -7 -5 -20 8379.26 386.241 20
 -7 5 20 8499.73 359.402 16
 7 -5 -20 7938.19 327.362 22
 -7 5 20 8560.21 394.397 18
 -7 5 -20 8339.4 333.01 16
 -7 5 -21 20949.3 634.275 21
 -7 -5 -21 20753.9 677.531 20
 -7 5 21 20983 641.981 16
 7 -5 -21 20246.3 611.787 22
 -7 5 21 20257.7 677.423 18
 -7 5 22 1102.63 122.942 16
 7 -5 -22 1152.27 117.824 22
 -7 5 -22 1213.39 123.764 21
 -7 5 22 1155.52 141.969 18
 -7 5 -23 54.7452 55.0501 21
 -7 5 23 149.276 67.9336 16
 7 -5 -23 102.411 57.7384 22
 -7 5 23 94.2516 70.2812 18
 -7 5 24 14893.1 469.43 16
 7 -5 -24 15356.7 468.691 22
 -7 5 -24 14481.4 453.501 21
 -7 5 24 15281.1 509.51 18
 -7 5 -25 7169.47 291.504 19
 7 -5 -25 7216.64 270.339 22
 -7 5 25 6755.46 291.597 18
 -7 5 -26 5557.46 242.384 19
 -7 5 26 5167.42 212.708 16
 7 -5 -26 5419.19 222.594 22
 -7 5 26 5179.91 238.654 18
 -7 5 27 5452.94 228.626 18
 7 -5 -27 5259.53 211.353 22
 -7 5 -27 5076.22 221.086 19
 7 -5 -28 3434.77 156.039 22
 -7 5 -28 3577.67 170.433 19
 -7 6 0 9907.3 451.029 18
 -7 6 -1 2277.37 211.906 18
 -7 6 1 1987.44 199.892 18
 -7 6 2 13223.9 540.267 18
 -7 6 -2 14050.2 553.406 18
 -7 6 -3 3783.53 272.007 18
 -7 6 3 4211.03 281.302 18
 -7 6 4 16778.7 627.308 18
 -7 6 -4 17712.5 639.658 18
 7 -6 5 17446.6 575.197 7
 -7 6 -5 19335.5 667.117 18
 -7 6 5 17410 642.456 18
 7 -6 6 15398.9 515.588 7
 -7 6 -6 15545 592.611 18
 -7 6 6 15534.4 589.033 18
 7 -6 7 5971.86 280.044 7
 -7 6 -7 6266.33 342.872 18
 -7 6 7 5599.7 321.659 18
 -7 -6 -8 10036.9 467.731 20
 -7 6 -8 10290 457.001 18
 -7 6 8 10498.8 453.879 18
 -7 -6 -9 3529.9 264.443 20
 7 -6 -9 3622.73 223.476 7
 -7 6 -9 4032.58 267.644 18
 -7 6 9 3641.47 254.116 18
 -7 -6 -10 7199.34 377.655 20
 7 -6 -10 7077.96 317.461 7
 -7 6 -10 7335.06 368.53 18
 -7 6 10 7434.64 365.412 18
 -7 -6 -11 1108.52 157.641 20
 7 -6 -11 1119.63 126.764 7
 -7 6 11 984.751 142.059 18
 -7 6 -11 1273.37 161.497 18
 -7 -6 -12 23740.1 764.632 20
 7 -6 -12 21857.9 660.909 7
 -7 6 -12 23275.5 745.099 18
 -7 6 12 22236.3 728.644 18
 -7 -6 -13 1216.99 158.727 20
 7 -6 -13 1103.78 118.842 7
 -7 6 -13 1123.18 143.769 18
 -7 6 13 852.159 133.506 18
 -7 -6 -14 17198.7 609.43 20
 7 -6 -14 17549.3 528.467 7
 -7 6 -14 16350.9 591.046 18
 -7 6 14 17223.3 592.882 18
 -7 -6 -15 13374 511.885 20
 7 -6 -15 13393.2 433.323 7
 -7 6 15 14025.7 504.219 18
 -7 6 -16 5853.33 278.972 21
 -7 -6 -16 6382.02 320.159 20
 7 -6 -16 6494.83 256.349 7
 -7 6 16 6501.75 310.31 18
 -7 6 -17 4684.38 232.965 21
 -7 -6 -17 4700.72 264.024 20
 7 -6 -17 4641.08 201.562 7
 -7 6 17 4656.82 251.339 18
 -7 6 18 11800.5 432.973 18
 -7 6 -18 12160.6 406.02 21
 -7 -6 -18 13104.2 464.491 20
 -7 6 19 1406.66 132.425 18
 -7 -6 -19 1213.83 133.866 20
 -7 6 -19 1377.35 135.261 19
 -7 6 20 7515.9 295.739 18
 7 -6 -20 6857.6 255.222 22
 -7 6 -20 6515.21 288.741 19
 -7 -6 -20 7522.49 311.931 20
 -7 6 21 1007 106.153 18
 7 -6 -21 1140.51 94.0128 22
 -7 6 -21 1141.61 114.939 19
 -7 6 22 8849.42 306.469 18
 -7 6 -22 9202.7 321.586 19
 7 -6 -22 8770.49 285.903 22
 -7 6 -23 1253.36 103.516 19
 -7 6 -24 6069.9 225.572 19
 -7 7 0 552.93 107.93 18
 7 -7 0 737.886 97.1054 7
 -7 7 1 4011.24 233.292 18
 -7 7 -1 3878 232.553 18
 7 -7 1 4088.8 211.148 7
 7 -7 -1 4004.51 209.687 7
 -7 7 -2 5419.88 282.503 18
 -7 7 2 5319.27 274.109 18
 7 -7 2 5807.17 254.153 7
 7 -7 -2 5805.6 258.397 7
 -7 7 -3 11739.5 444.233 18
 -7 7 3 11906.9 441.796 18
 7 -7 3 12406.4 406.616 7
 7 -7 -3 12445 417.52 7
 -7 7 4 9386.14 378.246 18
 -7 7 -4 9356.5 386.485 18
 7 -7 4 10003.4 344.379 7
 7 -7 -4 9931.92 359.009 7
 -7 7 -5 10752.3 414.815 18
 -7 7 5 10484.8 403.833 18
 7 -7 5 11056.1 366.881 7
 7 -7 -5 11516.5 389.635 7
 -7 7 -6 2902.88 197.013 18
 -7 7 6 2853.49 189.352 18
 7 -7 6 2394.48 150.148 7
 7 -7 -6 2850.27 173.53 20
 -7 7 -7 5376.54 266.919 18
 -7 7 7 5255.12 257.704 18
 7 -7 -7 5481.28 243.127 7
 7 -7 -7 5179.27 237.957 20
 -7 7 -8 7057.28 311.974 18
 -7 7 8 6878.82 296.973 18
 7 -7 -8 7131.32 282.555 7
 7 -7 -8 7199.7 282.261 20
 -7 7 -9 3883.59 219.006 18
 -7 7 9 3547.99 205.466 18
 7 -7 -9 3787.77 191.461 7
 7 -7 -9 3965.58 194.859 20
 -7 7 10 12088.3 417.898 18
 7 -7 -10 13075.6 402.314 7
 -7 7 -10 12858.4 440.908 18
 7 -7 -10 12586.1 394.964 20
 -7 -7 -10 12287.6 418.707 20
 -7 7 11 17283.9 520.648 18
 7 -7 -11 16344.5 482.794 20
 -7 -7 -11 17351.8 526.7 20
 -7 7 12 61.2725 56.1721 18
 7 -7 -12 130.558 48.4731 7
 -7 -7 -12 134.077 62.6812 20
 -7 7 13 4399 201.592 18
 7 -7 -13 4234.57 181.654 7
 -7 -7 -13 4002.34 202.779 20
 -7 7 14 3810.27 178.773 18
 -7 -7 -14 3909.97 191.773 20
 7 -7 -14 3717.97 163.157 7
 -7 7 -15 2155 140.32 19
 -7 -7 -15 2196.73 137.866 20
 -7 7 -16 5012.85 207.709 19
 8 0 0 523501 12026.4 15
 8 0 -1 51394 1836.83 15
 8 0 1 49124.3 1802.42 15
 8 0 -2 12600.1 814.862 15
 8 0 2 15685.5 879.785 15
 8 0 3 14555 852.046 15
 8 0 4 73615.4 2347.88 15
 8 0 -5 25304.1 1204.8 15
 8 0 5 28114.9 1220.92 15
 -8 0 -5 25563.7 1133.8 13
 8 0 -6 272086 6531.55 15
 8 0 6 260608 6437.66 15
 -8 0 -6 257347 6365.19 13
 8 0 7 45950.3 1619.96 15
 8 0 -7 42369.4 1630.74 15
 8 0 8 73115.9 2254.98 15
 8 0 -8 73298.5 2319.47 15
 8 0 -9 874.944 223.659 15
 8 0 9 633.226 181.767 15
 -8 0 -9 1092.76 251.949 13
 8 0 -10 86737.1 2598.4 15
 -8 0 -10 80402.1 2584.57 13
 8 0 -11 3344.75 397.694 15
 8 0 -12 133365 3665.41 15
 8 0 -13 67158.7 2154.83 15
 8 0 -14 294905 7057.88 15
 8 0 -15 47300 1661.26 2
 -8 0 -15 46015.2 1203.09 5
 -8 0 -16 20039.6 682.722 21
 -8 0 -16 19836.4 668.951 16
 8 0 -16 21592.7 1034.5 2
 -8 0 16 21829.8 760.191 16
 -8 0 -16 20413.1 648.651 5
 -8 0 -17 5853.95 321.517 21
 -8 0 -17 6598.64 328.608 16
 8 0 -17 6156.09 548.44 2
 -8 0 17 6051.18 378.502 16
 -8 0 -17 6494.08 313.179 5
 -8 0 -18 21911.3 721.162 21
 -8 0 -18 22043 711.37 16
 8 0 -18 21233.6 1085.81 2
 -8 0 18 22035.1 821.344 16
 -8 0 -18 21848.2 703.709 5
 -8 0 -19 53824.7 1434.22 21
 -8 0 -19 55651.2 1428.35 16
 8 0 -19 53848.3 1969.5 2
 -8 0 19 53742.8 1585.66 16
 -8 0 -19 53466 1424.52 5
 -8 0 -20 156643 3649.21 21
 -8 0 -20 158407 3633.92 16
 8 0 -20 158582 4356.69 2
 -8 0 20 161428 3879.67 16
 -8 0 -20 158224 3655.36 5
 -8 0 -21 7959.06 379.923 21
 -8 0 21 7132.52 486.865 16
 -8 0 -21 8629.6 399.269 5
 -8 0 -21 8252.42 373.968 16
 -8 0 -22 19077.4 659.596 21
 -8 0 22 18839.1 828.636 16
 -8 0 -22 19259.8 656.343 5
 -8 0 -22 19138 642.043 16
 -8 0 -23 17284.1 615.677 21
 -8 0 -23 18252.1 610.64 5
 -8 0 23 16765.4 767.213 16
 -8 0 -24 46180.6 1230.96 21
 -8 0 -24 45836.6 1198.41 5
 -8 0 -25 15129.3 557.638 21
 -8 0 -25 16094.7 539.431 5
 -8 0 25 15465.2 669.432 16
 -8 0 -26 117205 2735.69 21
 -8 0 -26 118149 2687.87 5
 -8 0 26 112392 2851.36 16
 -8 0 -27 4823.39 269.402 21
 -8 0 -27 4665.22 238.731 5
 -8 0 27 4042.05 294.366 16
 -8 0 -28 23793.5 734.987 21
 -8 0 28 25620.2 798.409 16
 -8 0 -28 24557 700.272 5
 -8 0 29 331.76 102.49 16
 -8 0 -29 222.615 69.6585 5
 -8 0 -29 184.299 74.3317 21
 -8 0 -30 12386.6 417.656 5
 -8 0 -30 13049 451.733 21
 -8 0 31 7030.48 297.258 16
 -8 0 -31 7460.71 282.449 5
 -8 0 -31 7306.12 299.876 21
 -8 0 -32 49421.3 1144.12 5
 -8 0 -32 49962.8 1173.78 21
 -8 0 -33 9399.02 298.544 5
 -8 0 33 7744.05 275.812 16
 -8 0 -34 41888.5 999.886 5
 -8 1 0 9233.09 652.52 13
 8 1 0 8263.48 676.277 15
 8 -1 0 8662.11 629.824 15
 -8 1 -1 42386.2 1588.72 13
 8 1 -1 42575.8 1701.83 15
 8 1 1 43336.7 1714.59 15
 8 -1 -1 39137.8 1535.77 15
 8 -1 1 41531.8 1563.07 15
 -8 1 -2 67325 2221.76 13
 8 1 -2 69816 2368.64 15
 8 1 2 70559.1 2370.04 15
 8 -1 -2 64585.8 2186.99 15
 8 -1 2 72047.9 2234.42 15
 -8 1 -3 36883.1 1487.14 13
 8 1 3 37361.5 1568.81 15
 8 -1 -3 36001 1447.97 15
 8 -1 3 37674.9 1454.14 15
 -8 1 -4 58922.4 2020.23 13
 8 1 -4 56923.4 2092.34 15
 8 1 4 58025.6 2083.6 15
 8 -1 4 58585.7 1956.5 15
 -8 1 -5 10670.5 728.451 13
 8 1 -5 9637.02 737.748 15
 8 -1 -5 9303.12 663.201 15
 8 1 5 8540.54 687.816 15
 8 -1 5 9247.84 640.934 15
 -8 1 -6 3981.46 450.94 13
 8 1 -6 4863.12 516.52 15
 8 1 6 3834.48 460.759 15
 8 -1 -6 3736.41 417.352 15
 8 -1 6 4057.34 415.626 15
 -8 1 -7 32834.4 1416.4 13
 8 1 -7 30622 1423.4 15
 8 1 7 35475.3 1461.17 15
 8 -1 7 35686.5 1348.23 15
 8 -1 -7 30173.1 1310.82 15
 -8 1 -8 21303.3 1125.24 13
 8 1 -8 20047.6 1103.13 15
 8 1 8 22983.3 1133.53 15
 8 -1 8 21917.2 1004.25 15
 8 -1 -8 21741.7 1056.83 15
 -8 1 -9 16715.7 969.586 13
 8 1 -9 16102 954.356 15
 8 1 9 16402.1 935.634 15
 8 -1 -9 16033.5 877.588 15
 8 -1 9 16715.3 856.881 15
 -8 1 -10 6250.72 595.997 13
 8 1 -10 5690.38 548.904 15
 8 1 10 5537.11 528.096 15
 8 -1 -10 6177.66 521.382 15
 -8 1 -11 6213.29 600.89 13
 8 1 -11 6169.27 565.246 15
 -8 1 -12 40703.5 1684.58 13
 8 1 -12 39441.1 1581.82 15
 8 1 -13 1243.21 256.986 15
 -8 1 -13 1621.1 319.403 13
 8 -1 -14 1192.1 257.717 2
 8 1 -14 1474.55 265.735 15
 -8 1 -14 1192.06 285.962 13
 8 -1 -15 242.904 148.186 14
 -8 1 -15 93.1596 164.525 13
 -8 1 -15 171.451 87.5216 21
 8 1 -15 -33.5257 118.433 2
 8 -1 -15 189.608 146.702 2
 -8 1 -15 298.552 92.002 16
 -8 1 15 60.3375 96.4134 16
 -8 1 -15 137.456 71.0926 5
 -8 -1 -15 106.871 70.385 5
 -8 -1 -16 17896.6 614.165 21
 -8 1 -16 18387.2 656.933 21
 8 1 -16 17583.3 947.703 2
 -8 1 -16 17927.3 631.754 16
 -8 1 16 18904.1 722.039 16
 -8 1 -16 19186.3 615.331 5
 -8 -1 -16 18487.7 602.655 5
 -8 -1 -17 22359.4 727.706 21
 -8 1 -17 23836.3 776.543 21
 8 1 -17 23040.8 1112.76 2
 8 -1 -17 23158.9 1113.03 2
 -8 1 -17 23698.4 756.313 16
 -8 1 17 24772.7 871.136 16
 -8 -1 -17 23383.2 721.71 5
 -8 1 -17 23328.3 734.581 5
 -8 -1 -18 74431.8 1876.17 21
 -8 1 -18 77152.7 1923.95 21
 8 1 -18 77007.3 2461.53 2
 8 -1 -18 77101.2 2452.96 2
 -8 1 -18 74156.5 1897.15 16
 -8 1 18 81072.7 2081.08 16
 -8 -1 -18 75494.7 1871.92 5
 -8 1 -18 74897.2 1883.88 5
 -8 -1 -19 2863.61 215.766 21
 -8 1 -19 3262.68 241.222 21
 8 -1 -19 2977.17 408.109 2
 8 1 -19 2793.09 409.225 2
 -8 1 -19 3213.46 238.234 16
 -8 1 19 3292.96 307.155 16
 -8 -1 -19 2709.87 213.977 5
 -8 1 -19 2925.25 226.256 5
 -8 -1 -20 1071.02 139.005 21
 -8 1 -20 1354.49 163.551 21
 -8 1 20 1211.68 209.075 16
 -8 1 -20 1277.06 159.431 5
 -8 -1 -20 1184.08 153.56 5
 -8 1 -20 1284.68 158.417 16
 -8 -1 -21 4142.5 256.959 21
 -8 1 -21 3711.69 257.244 21
 -8 1 -21 3887.29 256.461 16
 -8 1 -21 4219.75 262.982 5
 -8 -1 -21 4038.33 265.378 5
 -8 1 21 3993.59 359.334 16
 -8 1 -22 556.961 107.426 5
 -8 -1 -22 537.327 113.442 5
 -8 1 -22 305.313 95.2387 16
 -8 1 22 399.344 162.208 16
 -8 -1 -22 449.108 98.6954 21
 -8 1 -22 350.586 107.31 21
 -8 1 -23 5373.84 307.011 16
 -8 1 23 6013.23 435.664 16
 -8 1 -23 5919.17 298.6 5
 -8 -1 -23 5341.75 295.748 5
 -8 1 -23 6434.94 334.872 21
 -8 -1 -23 5953.74 311.176 21
 -8 1 24 28285.3 1060.71 16
 -8 1 -24 30540 861.054 5
 -8 -1 -24 30419.6 871.614 5
 -8 1 -24 30513.6 908.81 21
 -8 -1 -24 30283.3 887.942 21
 -8 1 25 2186.6 258.788 16
 -8 1 -25 2165.62 164.933 5
 -8 -1 -25 2273.17 175.227 5
 -8 -1 -25 1979.12 177.752 21
 -8 1 -25 2442.49 197.59 21
 -8 1 26 3513.43 309.573 16
 -8 1 -26 3753.76 215.242 5
 -8 -1 -26 3465.24 210.383 5
 -8 -1 -26 3753.52 233.422 21
 -8 1 27 2947.04 267.672 16
 -8 -1 -27 3365.47 195.631 5
 -8 1 -27 2946.32 185.479 5
 -8 -1 -27 3155.75 209.159 21
 -8 1 28 2833.39 244.718 16
 -8 1 -28 2695.72 170.346 5
 -8 -1 -28 2507.94 167.071 5
 -8 -1 -28 2669.41 188.174 21
 -8 1 29 14971.3 553.807 16
 -8 1 -29 13833.4 444.193 5
 -8 -1 -29 13585.8 442.209 5
 -8 -1 -29 13625.2 471.714 21
 -8 1 30 7507.36 351.469 16
 -8 1 -30 7236.98 284.885 5
 -8 -1 -30 7600.6 288.622 5
 8 -1 -30 7240.92 273.841 22
 -8 1 -30 7943 322.231 21
 -8 1 31 1269.68 133.872 16
 -8 1 -31 1426.43 113.502 5
 -8 -1 -31 1415.36 114 5
 -8 -1 -31 1455.91 124.876 21
 8 -1 -31 1258.15 95.7536 22
 -8 1 -31 1470.91 127.643 21
 -8 1 32 14277.8 467.403 16
 -8 1 -32 15254.3 435.928 5
 -8 -1 -32 15928.6 439.4 5
 -8 -1 -32 15496.5 458.567 21
 -8 1 -32 15934.9 464.359 21
 -8 1 33 2534.83 150.441 16
 -8 1 -33 2208.61 128.276 5
 -8 -1 -33 2186.16 125.502 5
 -8 -1 -33 2478.93 143.093 21
 -8 1 -33 2321.39 138.554 21
 -8 1 -34 5616.26 204.331 5
 -8 -1 -34 5396.14 200.879 5
 -8 1 -34 5471.26 211.687 21
 -8 -1 -34 5537.07 211.922 21
 8 2 0 117950 3667.56 15
 8 2 -1 11774.1 896.999 15
 8 2 1 11468.1 885.139 15
 8 2 2 63965.3 2391.41 15
 8 2 3 7578.27 707.546 15
 8 2 4 55987.2 2145.43 15
 8 2 -4 51547.7 2112.15 15
 -8 2 -5 22035.2 1195.23 13
 8 2 -5 22859.8 1271.88 15
 8 2 5 22017.1 1224.17 15
 8 -2 6 163736 4243.97 14
 -8 2 -6 168045 4579.72 13
 8 2 -6 163417 4651.32 15
 8 2 6 161012 4578.03 15
 8 -2 7 24131.4 1087.46 14
 8 -2 -7 27696.5 1190.28 14
 -8 2 -7 25563.1 1294.26 13
 8 2 -7 25617.9 1338.15 15
 8 2 7 23064.1 1262.92 15
 8 -2 8 77255.2 2395.94 14
 8 -2 -8 80500.9 2492.43 14
 -8 2 -8 82208.8 2724.82 13
 8 2 -8 81641.2 2744.26 15
 8 2 8 86765.1 2754.64 15
 8 -2 -9 3103.75 386.088 14
 8 2 9 2466.09 387.122 15
 -8 2 -9 3362.77 465.488 13
 8 2 -9 3228.17 455.501 15
 8 -2 -10 12256.9 747.113 14
 8 2 -10 11408.6 829.209 15
 8 2 10 11917.8 828.116 15
 8 -2 -11 19313.7 969.025 14
 -8 2 -11 19747.3 1143.48 13
 8 2 -11 17791.1 1048.66 15
 8 -2 -12 65979.4 2153.04 14
 -8 2 -12 64392.8 2399.87 13
 -8 2 12 70634.3 1776.2 16
 8 2 -12 62651 2270.27 15
 -8 2 -12 66553.9 1689.85 16
 8 -2 -13 16535.9 896.884 14
 -8 2 -13 17010.9 1076.82 13
 -8 2 13 18484.3 676.039 16
 8 2 -13 16558.1 975.126 15
 -8 -2 -13 17324.1 555.932 5
 8 -2 -14 122855 3512.77 14
 -8 2 -14 130620 3892.12 13
 -8 2 14 130326 3130.41 16
 -8 -2 -14 129802 2972.43 5
 8 2 -14 137443 3599.91 2
 8 -2 -15 824.504 219.864 14
 -8 2 -15 449.336 219.748 13
 -8 2 15 713.926 149.55 16
 -8 -2 -15 776.241 114.382 5
 8 2 -15 863.988 215.142 2
 -8 2 -16 40755.2 1777.5 13
 8 2 -16 44015.2 1609.67 2
 -8 2 16 39900.1 1217.64 16
 -8 -2 -16 40444.7 1085.8 5
 -8 2 -16 39074.6 1101.93 5
 -8 2 -17 2071.19 207.338 21
 -8 2 -17 2107.13 387.909 13
 8 2 -17 2420.48 356.3 2
 -8 2 17 2193.61 236.897 16
 -8 -2 -17 2198.06 185.772 5
 -8 2 -17 2121.67 189.316 5
 -8 2 18 41908.1 1257.2 16
 -8 2 -18 40176.1 1114.21 5
 -8 -2 -18 38962.2 1103.85 5
 -8 2 -18 40200.1 1159.77 21
 -8 2 -19 4977.57 277.732 5
 -8 -2 -19 4829.16 286.373 5
 -8 2 19 5075.93 360.898 16
 -8 2 -20 79102.1 1920.74 5
 -8 -2 -20 77911 1957.35 5
 -8 2 20 81358.6 2131.82 16
 -8 -2 -21 3174.31 216.118 21
 -8 2 -21 3546.22 219.605 5
 -8 -2 -21 3445.32 233.734 5
 -8 2 21 3045.89 288.034 16
 -8 2 -22 17454.6 636.677 21
 -8 -2 -22 18035.1 601.964 21
 -8 2 -22 18503.5 584.9 5
 -8 -2 -22 18777 613.5 5
 -8 2 22 19491.2 767.862 16
 -8 2 -23 3434.95 240.463 21
 -8 -2 -23 3307.14 215.747 21
 -8 2 -23 3409.81 205.274 5
 -8 -2 -23 3433.59 219.162 5
 -8 2 23 3506.08 306.346 16
 -8 -2 -24 16146.8 549.939 21
 -8 2 -24 16852 589.73 21
 -8 2 -24 15696 516.719 5
 -8 -2 -24 16373.9 538.642 5
 -8 -2 -25 2815.57 195.862 21
 -8 2 -25 3088.17 220.11 21
 -8 -2 -25 2918.76 185.361 5
 -8 2 -25 2735.09 175.529 5
 -8 2 25 2984.98 269.187 16
 -8 -2 -26 40676.2 1082.68 21
 -8 2 -26 40158.6 1110.14 21
 -8 -2 -26 41188.7 1050.95 5
 -8 2 -26 42357.8 1050.18 5
 -8 2 26 40458.4 1216.56 16
 -8 -2 -27 4074.07 222.867 21
 -8 2 -27 3942.5 235.694 21
 -8 2 -27 3981.74 200.82 5
 -8 -2 -27 3730.38 197.486 5
 -8 2 27 3560.13 273.869 16
 -8 -2 -28 25081.6 717.217 21
 -8 2 -28 25356.2 739.411 21
 -8 2 28 26594.2 825.957 16
 -8 2 -28 24972.3 685.193 5
 -8 -2 -28 25059.1 685.292 5
 8 -2 -29 270.114 61.7949 22
 -8 2 29 141.205 83.4966 16
 -8 2 -29 222.935 60.9961 5
 -8 -2 -29 208.413 59.8086 5
 -8 -2 -29 169.6 66.1471 21
 -8 2 -29 86.6405 63.995 21
 -8 2 30 7390.95 335.038 16
 -8 2 -30 7181.11 265.191 5
 -8 -2 -30 7287.59 262.72 5
 -8 2 -30 7218.32 293.519 21
 8 -2 -30 6850.61 265.891 22
 -8 -2 -30 7257.59 284.515 21
 -8 2 31 2091.24 163.109 16
 -8 2 -31 1983.81 122.363 5
 -8 -2 -31 1900.75 119.631 5
 8 -2 -31 1988.81 123.513 22
 -8 2 -31 2052.79 138.785 21
 -8 -2 -31 1988.41 134.662 21
 -8 2 32 23978.7 669.647 16
 -8 2 -32 24457.9 616.248 5
 -8 -2 -32 23862.3 609.047 5
 8 -2 -32 23562.5 608.106 22
 -8 2 -32 25088.3 645.729 21
 -8 -2 -32 23893.3 636.651 21
 -8 2 -33 7365.52 250.65 21
 -8 2 33 7048.44 262.124 16
 8 -3 0 597.257 199.31 14
 8 3 0 1091.94 355.535 15
 8 -3 1 23137.8 1125.21 14
 8 -3 -1 21478.3 1090.21 14
 8 3 -1 23221.7 1498.54 15
 8 3 1 22209.6 1481.54 15
 8 -3 2 14487.1 861.661 14
 8 -3 -2 13452.6 844.205 14
 8 3 2 15918.6 1221.08 15
 8 -3 3 4844.51 485.446 14
 8 -3 -3 3724.92 441.861 14
 8 3 -3 4562.44 635.634 15
 8 3 3 4792.56 659.668 15
 8 -3 4 505.824 184.548 14
 8 3 -4 66.9665 188.702 15
 8 3 4 133.138 187.582 15
 8 -3 5 13131.4 803.924 14
 8 3 5 13676.5 1066.81 15
 -8 3 6 530.658 120.025 18
 -8 3 -6 161.373 78.7771 16
 -8 3 6 321.525 101.333 16
 8 -3 6 286.311 152.559 14
 8 -3 -6 425.767 174.969 14
 8 3 -6 248.666 209.421 15
 8 3 6 244.593 216.039 15
 -8 3 7 7510.44 389.459 18
 -8 3 -7 7262.28 366.296 18
 -8 -3 -7 7236.6 432.156 20
 -8 3 -7 7871.97 358.932 16
 8 3 -7 7686.31 779.261 15
 -8 3 7 7194.67 369.267 16
 8 3 7 6017.85 690.223 15
 -8 3 -7 7102.44 697.687 13
 8 -3 7 7121.58 588.162 14
 8 -3 -7 6378.83 588.259 14
 -8 3 8 16755 621.66 18
 -8 3 -8 15536.5 582.315 18
 -8 -3 -8 15965 671.386 20
 -8 3 -8 14762.2 548.739 16
 8 3 -8 13730.7 1035.32 15
 -8 3 8 15444 591.896 16
 8 3 8 16681.9 1114.02 15
 -8 3 -8 17434.5 1099.63 13
 8 -3 8 15273.1 889.463 14
 8 -3 -8 15016 919.153 14
 -8 3 9 4051.29 285.891 18
 -8 3 -9 4141.18 273.567 18
 -8 -3 -9 4566.49 339.479 20
 -8 3 -9 4298.18 262.46 16
 8 3 -9 4512.65 565.293 15
 -8 3 9 4307.31 286.003 16
 8 3 9 3314.19 484.398 15
 8 -3 -9 4289.48 480.476 14
 -8 3 -9 4090.91 539.087 13
 -8 3 -10 3999.74 526.897 13
 8 -3 -10 3015.87 407.464 14
 -8 -3 -10 3676.07 308.44 20
 -8 3 10 3300.26 264.759 18
 -8 3 -10 3745.88 263.579 18
 -8 3 -10 3747.13 245.443 16
 8 3 -10 3723.57 512.933 15
 8 3 10 3676.32 497.727 15
 -8 3 10 3646.98 267.351 16
 -8 -3 -10 3072 192.862 5
 8 -3 -11 1883.35 327.826 14
 8 3 -11 1822.1 354.419 15
 -8 3 -11 2231.66 408.4 13
 -8 -3 -11 1855.71 223.519 20
 8 3 -11 1927.57 305.207 2
 -8 3 11 2000.52 210.517 18
 -8 3 -11 2300.66 207.37 18
 -8 3 -11 2144.28 188.875 16
 -8 3 11 2188.54 210.182 16
 -8 -3 -11 2003.98 156.826 5
 -8 3 -12 6952.6 690.381 13
 8 -3 -12 7020.2 625.701 14
 -8 -3 -12 7125.97 419.273 20
 8 3 -12 7409.41 569.889 2
 -8 3 -12 7006.19 366.699 18
 -8 3 -12 7275.64 354.682 16
 8 3 -12 8243.95 710.237 15
 -8 3 12 6642.84 376.038 16
 -8 -3 -12 6758.55 300.514 5
 8 -3 -13 452.265 200.815 14
 -8 -3 -13 435.834 133.858 20
 8 3 -13 434.304 195.04 2
 -8 3 -13 577.609 124.826 18
 -8 3 -13 322.379 93.7767 16
 -8 3 13 247.49 104.357 16
 -8 -3 -13 526.139 94.098 5
 8 -3 -14 3416.54 439.389 14
 -8 -3 -14 4128.73 314.201 20
 8 3 -14 3396.49 415.005 2
 -8 3 -14 3411.11 243.601 16
 -8 3 -14 3746.45 265.937 18
 -8 3 14 3667.82 277.63 16
 -8 -3 -14 3874.94 225.98 5
 -8 3 -15 9696.17 432.795 16
 -8 3 -15 9947.6 452.723 18
 -8 -3 -15 9680.74 390.812 5
 -8 3 15 10083 482.226 16
 -8 -3 -15 10131.5 495.201 20
 -8 3 -16 18042.4 635.213 16
 -8 3 -16 17148.7 640.02 18
 -8 -3 -16 17461.1 588.452 5
 -8 3 16 18037 690.282 16
 -8 -3 -16 19039.9 710.277 20
 -8 3 -17 2127.21 198.469 18
 -8 3 -17 2344.78 202.048 16
 -8 3 17 2074.97 219.643 16
 -8 -3 -17 2029.58 176.965 5
 -8 3 -18 4066.37 266.282 16
 -8 -3 -18 3824.94 243.514 5
 -8 3 18 4319.19 308.986 16
 -8 3 -18 4464.69 289.925 21
 -8 3 -19 3341.33 238.901 16
 -8 -3 -19 3165.9 214.521 5
 -8 3 -19 3001.84 239.008 21
 -8 3 19 3170.76 270.803 16
 -8 -3 -20 858.006 114.936 5
 -8 3 -20 1175.39 146.798 16
 -8 3 20 1276.53 184.278 16
 -8 3 -20 867.43 138.64 21
 -8 3 -21 1673.5 172.045 16
 -8 -3 -21 1960.66 153.371 5
 -8 3 -21 2072.61 184.988 19
 -8 3 -21 1880.04 185.519 21
 -8 3 21 2442.71 238.943 16
 -8 -3 -22 494.293 83.0326 5
 -8 3 -22 369.64 97.9335 16
 -8 3 22 538.212 129.739 16
 -8 3 -22 528.228 113.999 21
 -8 3 -22 554.554 107.023 19
 -8 3 -23 1906.31 171.601 19
 -8 3 -23 1682.13 164.642 21
 -8 3 -23 1961.61 173.644 16
 -8 3 23 1829 203.741 16
 -8 -3 -23 1900.62 141.136 5
 -8 3 -24 1371.24 144.251 19
 -8 3 -24 1359.03 144.041 21
 -8 3 -24 1526.8 152.947 16
 -8 3 24 1778.08 195.074 16
 -8 -3 -24 1408.13 118.05 5
 -8 3 -25 2629.53 186.891 19
 -8 3 25 2808.65 231.435 16
 -8 -3 -25 2868.13 158.886 5
 -8 3 -25 2886.47 199.88 21
 -8 3 -26 11348.5 407.975 19
 -8 3 26 11177.7 466.115 16
 -8 -3 -26 11086.3 353.239 5
 -8 3 -26 10566.4 407.323 21
 -8 3 -27 732.726 102.237 21
 -8 3 -27 1040.07 111.011 19
 8 -3 -27 957.405 103.464 22
 -8 3 27 1094.43 135.312 16
 -8 3 -28 4180.73 207.228 19
 8 -3 -28 4414 207.42 22
 -8 3 -28 4072.73 213.865 21
 -8 3 28 4818.56 259.229 16
 8 -3 -29 1425.65 109.994 22
 -8 3 -29 1255.03 113.63 21
 -8 3 29 1383.87 136.042 16
 8 -3 -30 1110.98 93.5663 22
 -8 3 -30 1095.24 100.051 21
 -8 3 30 1117.04 113.134 16
 -8 3 -31 364.332 58.6157 21
 -8 3 31 441.792 73.1513 16
 8 -3 -31 355.837 56.9845 22
 -8 3 32 1218.78 93.6223 16
 -8 4 0 23540.7 787.437 18
 8 -4 0 20805.7 1229.44 14
 8 4 0 20027.6 1783.71 15
 -8 4 0 22941 744.225 16
 -8 4 -1 11924.6 514.63 18
 -8 4 1 12065.2 520.555 18
 8 -4 1 11488.1 886.672 14
 8 -4 -1 12101.4 914.715 14
 8 4 1 11505 1330.19 15
 -8 4 1 11969.6 490.638 16
 -8 4 -1 11721.6 483.867 16
 -8 4 -2 69234.3 1786.17 18
 -8 4 2 68255.9 1787.13 18
 8 -4 2 67432.2 2462.32 14
 8 -4 -2 63787.9 2439.55 14
 8 4 2 73002.8 3506.76 15
 -8 4 -2 67904.6 1727.12 16
 -8 4 2 68701.8 1741.56 16
 -8 4 -3 22471.7 771.295 18
 -8 4 3 22835.7 788.933 18
 8 -4 3 22346.9 1270.1 14
 8 -4 -3 21157 1248.31 14
 8 4 -3 23209.1 1746.31 15
 8 4 3 23831.9 1848.51 15
 -8 4 -3 22682.9 736.796 16
 -8 4 3 23779.9 760.329 16
 -8 4 -4 35430.4 1066.53 18
 -8 4 4 35339.4 1075.84 18
 8 -4 4 35508 1642.36 14
 8 -4 -4 35648.8 1656.6 14
 8 4 -4 40458.8 2234.32 15
 8 4 4 37152.3 2203.4 15
 -8 4 4 35411 1038.59 16
 -8 4 -4 35183 1014.42 16
 -8 4 -5 3869.57 282.533 18
 -8 4 5 3929.31 287.115 18
 8 4 -5 4519.51 706.452 15
 8 4 5 3439.25 626.286 15
 8 -4 5 3791.61 535.796 14
 -8 4 -5 3959.71 256.437 16
 -8 4 5 3745.88 262.5 16
 -8 4 6 9465.99 457.373 18
 -8 4 -6 8918.52 433.925 18
 8 -4 6 9106.95 795.455 14
 8 -4 -6 8933.48 800.01 14
 8 4 -6 8060.75 909.318 15
 -8 4 6 9666.99 432.554 16
 8 4 6 11336.2 1070.38 15
 -8 4 -6 9269.94 407.669 16
 -8 4 7 3674.06 282.935 18
 -8 4 -7 3309.84 256.963 18
 -8 4 7 3323.38 245.855 16
 -8 4 -7 3147.41 231.016 16
 8 -4 7 2985.19 490.657 14
 8 -4 -7 3427.29 508.679 14
 8 4 -7 3588.04 598.787 15
 8 4 7 4031.34 620.464 15
 -8 4 8 63698.2 1707.14 18
 -8 4 -8 64334.8 1684.44 18
 -8 -4 -8 61413.6 1839.59 20
 8 4 8 66233.9 2636.81 15
 -8 4 -8 63498.8 1623.45 16
 -8 4 8 63728.1 1664.04 16
 8 4 -8 61301.8 2556.11 15
 8 -4 -8 67033.7 2443.05 14
 -8 4 -9 135.332 104.969 18
 -8 -4 -9 208.77 133.428 20
 -8 4 -9 111.757 79.9075 16
 -8 4 9 209.182 106.081 16
 8 -4 -9 210.633 177.349 14
 8 4 -9 119.34 168.143 15
 -8 4 -10 14971.2 544.712 16
 -8 4 10 14955.9 575.366 16
 -8 -4 -10 13568.2 651.246 20
 -8 4 -10 14079.8 570.374 18
 -8 4 11 4363.29 291.198 16
 -8 -4 -11 4678.9 348.988 20
 -8 4 -11 4217.31 290.69 18
 -8 4 -11 4881.44 283.696 16
 -8 4 12 25358.7 832.622 16
 -8 -4 -12 26987.5 932.408 20
 -8 4 -12 25357.3 795.285 16
 -8 4 -12 24820.6 829.514 18
 -8 4 13 1484.77 176.279 16
 -8 -4 -13 2149.09 234.856 20
 -8 4 -13 1998.39 199.182 18
 -8 4 -13 1974.42 182.049 16
 -8 4 14 3973.5 277.998 16
 -8 -4 -14 3958.42 304.825 20
 -8 4 -14 3868.72 253.206 16
 -8 4 -14 3724.76 269.814 18
 -8 4 15 5784.6 338.389 16
 -8 -4 -15 5792.16 367.256 20
 -8 4 -15 5705.52 312.973 16
 -8 4 -15 5947.25 336.885 18
 -8 4 16 45233.5 1256 16
 -8 -4 -16 43811.5 1284.73 20
 -8 4 -16 44377.5 1237.79 18
 -8 4 -16 42760.9 1196.65 16
 -8 4 17 13956.6 556.083 16
 -8 4 -17 13485 541.412 18
 -8 -4 -17 13999.4 578.183 20
 -8 4 17 14046.9 584.814 18
 -8 4 -17 13937.8 524.699 16
 -8 4 18 22772.6 764.576 16
 -8 4 -18 23143.3 745.8 21
 -8 -4 -18 21946.6 771.386 20
 -8 4 18 22871.1 791.96 18
 -8 4 -18 22719.5 722.453 16
 -8 4 19 2003.76 198.943 16
 -8 4 -19 1986.48 182.31 21
 -8 4 -19 1549.94 158.093 16
 -8 4 19 2094.14 212.942 18
 -8 4 -20 427.78 98.5459 16
 -8 4 20 395.514 110.41 16
 -8 4 -20 383.151 101.055 21
 -8 4 20 327.697 106.156 18
 -8 4 -21 9613.08 405.955 19
 -8 4 -21 9848.15 402.965 21
 -8 4 21 9750.48 429.484 16
 8 -4 -21 9688.74 369.664 22
 -8 4 21 9968.46 447.924 18
 -8 4 -21 8858.82 379.964 16
 -8 4 -22 29002.9 848.89 21
 -8 4 -22 29680.3 861.487 19
 -8 4 22 29709.9 892.277 16
 8 -4 -22 30920.2 824.259 22
 -8 4 22 30120.7 918.457 18
 -8 4 -22 29239.4 838.617 16
 -8 4 -23 14810.8 516.675 19
 -8 4 23 15402 549.661 16
 8 -4 -23 15358.4 490.534 22
 -8 4 -23 15211.7 514.37 21
 -8 4 23 16136.6 577.68 18
 -8 4 -24 5001.13 252.682 19
 -8 4 24 5309.28 279.856 16
 8 -4 -24 5123.41 237.134 22
 -8 4 -24 4811.88 245.85 21
 -8 4 24 5351.53 292.824 18
 -8 4 -25 369.564 80.5717 19
 -8 4 -25 526.944 88.7028 21
 -8 4 25 620.072 100.797 16
 8 -4 -25 502.428 78.8822 22
 -8 4 25 485.004 100.519 18
 -8 4 -26 8403.1 321.713 19
 -8 4 26 8890.07 345.773 16
 8 -4 -26 9057.03 314.864 22
 -8 4 -26 8077.85 310.62 21
 -8 4 26 8738.86 360.491 18
 -8 4 -27 864.673 96.8205 19
 -8 4 27 1114.44 112.776 16
 8 -4 -27 958.066 93.0485 22
 -8 4 -27 860.797 92.3808 21
 -8 4 27 921.323 112.025 18
 -8 4 -28 13760.8 411.647 19
 -8 4 28 13791.3 427.767 16
 8 -4 -28 14033.4 408.937 22
 -8 4 -28 13860.6 404.475 21
 -8 4 28 13892.6 448.027 18
 -8 4 29 2141.34 127.637 16
 -8 4 29 2269.83 139.513 18
 -8 5 0 1710.44 181.271 16
 -8 5 0 1654.2 201.736 18
 -8 5 -1 26949.6 816.354 16
 -8 5 1 26690.4 813.335 16
 -8 5 -1 26576 875.467 18
 -8 5 1 27456.4 885.578 18
 -8 5 -2 25312.2 784.953 16
 -8 5 2 25548.5 790.42 16
 -8 5 2 26742.3 864.221 18
 -8 5 -3 4629.7 277.492 16
 -8 5 3 5187.7 289.519 16
 -8 5 3 5076.07 326.213 18
 -8 5 -4 33152.8 950.021 16
 -8 5 4 32210.1 950.875 16
 -8 5 4 34534 1037.26 18
 -8 5 -5 21117 677.043 16
 -8 5 5 20623.6 682.573 16
 -8 5 5 20893 745.504 18
 -8 5 -6 7259.35 339.007 16
 -8 5 6 6684.74 334.55 16
 -8 5 6 6160.26 363.287 18
 -8 5 -7 3999.4 248.393 16
 -8 5 7 4033.68 253.764 16
 -8 5 7 4393.05 300.489 18
 -8 5 8 3236.14 228.265 16
 -8 -5 -8 3785.51 330.195 20
 -8 5 -8 3465.91 227.323 16
 -8 5 8 3417.13 267.125 18
 -8 5 -9 955.389 130.131 16
 -8 5 9 763.436 120.28 16
 -8 -5 -9 948.973 179.343 20
 -8 5 9 701.02 142.708 18
 -8 5 10 5231.27 291.448 16
 -8 -5 -10 5767.19 386.3 20
 -8 5 -10 5333.68 285.735 16
 -8 5 10 5421.94 335.128 18
 -8 5 11 2306.07 194.035 16
 -8 -5 -11 2250.78 244.684 20
 -8 5 -11 2299.81 185.492 16
 -8 5 11 2534.86 229.03 18
 -8 5 12 14841.2 534.281 16
 -8 -5 -12 15292.6 631.238 20
 -8 5 -12 14322.1 515.003 16
 -8 5 -12 13564.2 553.006 18
 -8 5 12 14900.5 584.433 18
 -8 5 13 9652.78 409.886 16
 -8 -5 -13 9957.92 482.246 20
 -8 5 13 9315.61 441.821 18
 -8 5 -13 9739.07 440.537 18
 -8 5 -13 9994.25 403.791 16
 -8 5 14 8154.28 362.527 16
 -8 -5 -14 8266.41 422.071 20
 -8 5 14 7532.09 388.046 18
 -8 5 -14 7647.21 378.623 18
 -8 5 -14 7734.48 346.386 16
 -8 -5 -15 6927.86 371.853 20
 -8 5 15 6478.49 318.525 16
 8 -5 -15 6201 277.332 22
 -8 5 15 6702.53 356.104 18
 -8 5 -15 6530.12 307.699 16
 -8 5 -15 6749.13 345.845 18
 -8 5 -16 13639.2 519.507 18
 -8 -5 -16 13623.9 540.894 20
 -8 5 16 13526.3 534.103 18
 -8 5 -16 13285.7 473.663 16
 -8 5 16 14571.7 504.689 16
 8 -5 -16 13106.7 445.145 22
 -8 5 -17 9118.82 382.89 21
 -8 -5 -17 9806.61 426.015 20
 8 -5 -17 8597.85 326.28 7
 -8 5 17 9484.01 384.345 16
 8 -5 -17 8818.59 336.344 22
 -8 5 17 9172.8 416.525 18
 -8 5 -17 8820.82 357.985 16
 -8 5 -18 34236.4 939.897 21
 -8 -5 -18 33391.8 977.241 20
 -8 5 18 34393.3 936.491 16
 8 -5 -18 33911.2 887.922 22
 -8 5 18 35490.8 994.203 18
 -8 5 -18 32094 898.434 16
 -8 5 -19 15652.5 524.743 21
 -8 5 19 16151.1 527.783 16
 8 -5 -19 15530.1 488.48 22
 -8 5 19 17030.4 579.718 18
 -8 5 -19 15445.2 497.939 16
 -8 5 -20 3844.61 215.285 21
 -8 5 -20 3831.49 227.483 19
 -8 5 20 4266.52 226.257 16
 8 -5 -20 3790.92 196.74 22
 -8 5 20 4041.44 246.54 18
 -8 5 -20 3782.42 199.427 16
 -8 5 -21 3368.51 203.569 19
 -8 5 21 3289.74 192.771 16
 8 -5 -21 3348.17 178.139 22
 -8 5 -21 3273.09 188.38 21
 -8 5 21 3543.02 222.65 18
 -8 5 -22 10015.3 363.476 19
 8 -5 -22 9804.15 328.619 22
 -8 5 -22 9655.7 338.177 21
 -8 5 22 9014.64 368.151 18
 -8 5 -23 5685.12 256.319 19
 -8 5 23 6421.67 250.631 16
 8 -5 -23 6020.63 236.385 22
 -8 5 -23 5608.9 234.217 21
 -8 5 23 6441.12 280.986 18
 -8 5 -24 11580.7 377.157 19
 -8 5 24 11619.1 358.605 16
 -8 5 24 11627.6 393.972 18
 -8 5 -24 11124.1 351.811 21
 8 -5 -24 11432.3 356.51 22
 -8 5 25 4262.52 203.151 18
 -8 5 -25 4505.08 196.076 19
 8 -5 -25 4373.25 181.713 22
 -8 5 26 1153.88 96.3501 18
 -8 6 0 2832.39 224.608 18
 -8 6 -1 3578.52 255.112 18
 -8 6 1 3848.42 260.178 18
 -8 6 -2 13794.3 534.865 18
 -8 6 2 13835.5 535.858 18
 -8 6 -3 29906.9 901.485 18
 -8 6 3 28996 894.853 18
 -8 6 -4 15248.8 571.564 18
 -8 6 4 15352.7 571.419 18
 8 -6 4 15815 510.786 7
 -8 6 -5 4129.91 269.492 18
 -8 6 5 4207.32 272.43 18
 8 -6 5 4502.45 232.031 7
 -8 6 -6 12741.7 510.564 18
 -8 6 6 13608.8 516.957 18
 8 -6 6 13589.1 447.055 7
 -8 6 -7 2515.58 212.62 18
 -8 6 7 2498.24 208.51 18
 8 -6 7 2559.87 165.448 7
 -8 6 -8 3011.07 224.119 18
 -8 6 8 2648.81 213.222 18
 8 -6 -8 2772.96 184.416 7
 -8 6 -9 6708.53 340.955 18
 -8 6 9 7438.41 351.159 18
 8 -6 -9 7011.39 301.5 7
 -8 6 -10 21232.6 695.078 18
 -8 6 10 21447 697.996 18
 8 -6 -10 22200.2 639.029 7
 -8 -6 -10 21498.5 700.522 20
 -8 6 -11 389.393 94.7108 18
 -8 6 11 204.056 87.1474 18
 8 -6 -11 274.783 72.6318 7
 -8 -6 -11 390.808 99.5359 20
 -8 6 12 1017.89 130.881 18
 -8 6 -12 909.78 132.229 18
 8 -6 -12 1266.06 116.073 7
 -8 -6 -12 1080.3 137.448 20
 -8 6 -13 331.211 93.7262 18
 -8 6 13 342.49 95.8427 18
 8 -6 -13 358.051 69.0097 7
 -8 -6 -13 332.449 90.4581 20
 -8 6 14 3210.11 211.963 18
 8 -6 -14 3551.13 177.786 7
 -8 -6 -14 3391 217.419 20
 -8 6 15 5430.69 268.423 18
 8 -6 -15 5425.24 221.336 7
 -8 6 -15 5387.09 251.203 21
 -8 6 16 23704 675.822 18
 8 -6 -16 22528.2 593.252 7
 -8 6 -16 22382.7 638.016 21
 -8 6 -17 2125.64 138.921 21
 -8 6 17 2004.83 150.425 18
 -8 6 -18 4544.94 200.851 21
 -8 6 -18 4272.85 215.392 19
 -8 6 18 4558.8 220.329 18
 -8 6 19 3267.49 175.075 18
 -8 6 -19 3144.37 171.588 19
 -8 6 -19 2692.8 142.742 21
 -8 6 20 6856.79 257.274 18
 -8 6 -20 6757.66 258.336 19
 -8 7 0 3023.52 188.749 18
 8 -7 0 3204.55 166.811 7
 -8 7 -1 2696.29 177.555 18
 -8 7 1 2432.54 170.825 18
 8 -7 1 2786.36 154.155 7
 8 -7 -1 2835.69 157.812 7
 -8 7 -2 6897.95 294.38 18
 -8 7 2 6699.86 291.033 18
 8 -7 2 6874.53 255.343 7
 8 -7 -2 6736.24 261.399 7
 -8 7 -3 441.751 89.339 18
 -8 7 3 351.634 86.0321 18
 8 -7 3 539.707 73.3396 7
 8 -7 -3 526.665 79.2548 7
 -8 7 4 21604.2 631.715 18
 -8 7 -4 21152.6 634.038 18
 8 -7 4 22631.6 584.385 7
 8 -7 -4 21704.7 599.435 7
 -8 7 -5 1965.34 151.33 18
 -8 7 5 1827.5 145.898 18
 8 -7 5 1872.75 116.682 7
 8 -7 -5 1963.48 128.67 7
 8 -7 -5 1746.54 127.684 20
 -8 7 -6 7609.95 309.726 18
 -8 7 6 8330.89 313.51 18
 8 -7 6 8092.53 261.216 7
 8 -7 -6 7219.96 272.34 20
 -8 7 7 6213.11 263.662 18
 -8 7 -7 6680.89 275.492 18
 8 -7 -7 6641.27 246.056 7
 8 -7 -7 5857.57 231.55 20
 -8 7 -8 15661.4 476.012 18
 -8 7 8 14636.9 460.991 18
 8 -7 -8 16693 447.846 7
 8 -7 -8 13835.1 416.984 20
 -8 7 9 477.301 78.378 18
 8 -7 -9 391.009 63.3322 7
 -8 7 10 19716.1 542.572 18
 8 -7 -10 18861.8 512.864 7
 -8 7 11 5411.03 223.633 18
 8 -7 -11 6029.56 210.791 7
 9 0 0 343.468 171.207 15
 9 0 -1 215.502 159.031 15
 9 0 1 170.978 128.797 15
 9 0 -2 43.2281 112.753 15
 9 0 2 42.5118 110.885 15
 9 0 3 126.038 118.39 15
 9 0 4 82.9698 116.886 15
 9 0 -5 -43.2232 121.771 15
 9 0 5 122.847 106.806 15
 9 0 -6 171.814 129.413 15
 9 0 6 161.195 135.741 15
 9 0 -7 127.69 120 15
 9 0 7 355.611 145.82 15
 9 0 -8 -42.1451 118.733 15
 9 0 8 77.222 108.776 15
 9 0 -9 82.8361 124.759 15
 9 0 9 112.897 106.04 15
 9 0 -10 208.195 85.0548 6
 9 0 -10 202.433 136.397 15
 9 0 -11 512.884 168.065 15
 9 0 -11 490.062 98.2871 6
 -9 0 -11 49.2464 67.2193 16
 9 0 -12 38.1208 90.7744 15
 -9 0 -12 20.2042 59.9049 16
 -9 0 -12 87.5856 65.2958 5
 9 0 -12 92.6708 63.9437 6
 9 0 -13 -36.6017 110.239 15
 -9 0 -13 20.6479 68.6572 16
 -9 0 -13 98.0254 58.5004 5
 9 0 -13 79.0479 61.3559 6
 -9 0 -13 55.1027 69.4295 21
 9 0 -14 -34.8481 128.546 2
 9 0 -14 34.9396 123.397 15
 -9 0 -14 10.5168 63.3564 16
 -9 0 14 -13.6243 82.0729 16
 -9 0 -14 18.377 59.523 5
 9 0 -14 103.781 56.8392 6
 -9 0 -14 222.747 83.0212 21
 -9 0 -15 47.7635 59.3135 5
 -9 0 -15 10.5859 64.7544 16
 -9 0 15 86.2099 87.8908 16
 9 0 -15 -35.2498 191.39 2
 -9 0 -15 11.2223 60.9337 21
 -9 0 -16 39.9353 67.2377 5
 -9 0 -16 21.2988 66.1227 16
 -9 0 16 60.7952 97.1048 16
 9 0 -16 -72.1437 227.236 2
 -9 0 -16 22.5366 77.7618 21
 -9 0 -17 42.4352 69.6413 16
 -9 0 17 47.8827 89.9357 16
 -9 0 -17 10.4371 67.6073 5
 -9 0 -17 78.9539 76.9078 21
 -9 0 -18 41.8451 66.8378 16
 -9 0 18 49.7615 99.9141 16
 -9 0 -18 -32.8227 79.0158 5
 -9 0 -18 56.3016 67.8283 21
 -9 0 -19 41.0837 69.1707 16
 -9 0 19 34.3541 101.838 16
 -9 0 -19 -68.1252 81.1041 5
 -9 0 -19 100.676 74.3867 21
 -9 0 -20 9.97921 62.8682 16
 -9 0 20 105.573 112.418 16
 -9 0 -20 11.5851 72.9838 5
 -9 0 -20 55.2857 68.6561 21
 -9 0 -21 9.65604 59.0668 16
 -9 0 21 106.796 119.87 16
 -9 0 -21 22.6673 80.053 5
 -9 0 -21 10.8676 66.4777 21
 -9 0 22 104.49 111.265 16
 -9 0 -22 20.7351 72.3954 5
 -9 0 -22 31.7887 74.8476 21
 -9 0 23 -32.683 99.961 16
 -9 0 -23 95.0773 76.4365 5
 -9 0 -23 10.2589 63.6991 21
 -9 0 24 14.683 95.105 16
 -9 0 -24 8.72881 64.3992 5
 -9 0 -24 78.8032 64.6621 21
 -9 0 25 77.3489 84.6424 16
 -9 0 -25 120.02 62.0579 5
 -9 0 -25 74.8272 66.8407 21
 -9 0 26 22.3541 84.9956 16
 -9 0 -26 80.5653 59.9069 5
 -9 0 -26 -8.82169 65.757 21
 -9 0 27 47.7161 69.6697 16
 -9 0 -27 26.8673 48.5144 5
 -9 0 -27 40.8983 60.9735 21
 -9 0 28 15.9866 68.0927 16
 -9 0 -28 30.7919 47.2893 5
 -9 0 -28 15.0927 61.1981 21
 -9 0 -29 -5.62586 44.4283 5
 -9 0 -29 61.5467 58.7087 21
 -9 0 -30 30.5855 43.4279 5
 -9 0 -30 24.3822 51.9285 21
 -9 0 -31 13.6921 42.6486 5
 -9 0 -31 42.7188 48.5839 21
 -9 0 -32 79.8338 39.6762 5
 -9 0 -32 68.3076 42.5787 21
 9 -1 0 157.059 144.869 15
 9 1 0 146.03 155.528 15
 9 1 -1 7077.24 681.042 15
 9 1 1 6789.4 662.968 15
 9 -1 -1 6945.53 610.87 15
 9 -1 1 8348.12 653.674 15
 9 1 -2 5132.45 579.3 15
 9 1 2 5457.81 586.431 15
 9 -1 2 5917.06 546.917 15
 9 -1 -3 595.47 193.908 15
 9 -1 3 305.122 146.691 15
 9 1 3 429.108 183.259 15
 9 -1 4 1992.03 326.231 15
 9 1 -4 3068.1 448.674 15
 9 1 4 1880.48 350.141 15
 -9 1 -4 2598.96 382.475 13
 9 -1 -5 1465.28 277.921 15
 9 -1 5 1404.54 271.254 15
 9 1 -5 1597.53 327.205 15
 9 1 5 1343.49 293.168 15
 -9 1 -5 956.517 255.909 13
 9 1 6 2961.99 421.037 15
 9 -1 -6 2756.39 379.062 15
 9 -1 6 2430.02 347.664 15
 9 1 -6 2592.44 409.484 15
 -9 1 -6 2465.5 371.84 13
 9 1 -7 56168.6 2120.04 15
 9 1 7 57743.7 2098.44 15
 9 -1 -7 54393.6 1970.63 15
 9 -1 7 53031.5 1900.12 15
 -9 1 -7 52684.6 2010.33 13
 -9 1 -8 4644.39 531.732 13
 9 1 -8 5169.05 558.638 15
 9 1 8 4412.45 515.068 15
 9 -1 -8 5051.03 511.446 15
 9 -1 8 4641.64 466.4 15
 9 1 -8 6080.98 326.451 6
 9 -1 -8 5216.22 285.171 6
 9 1 -9 1138.78 279.21 15
 9 1 9 593.999 202.839 15
 -9 1 -9 585.32 258.803 13
 -9 1 -9 867.527 122.291 16
 -9 1 9 733.237 134.848 16
 9 1 -9 907.664 135.03 6
 9 -1 -9 996.631 127.311 6
 9 1 -10 1419.62 296.189 15
 -9 1 -10 1008.08 272.945 13
 9 -1 -10 1279.47 138.463 6
 -9 1 -10 1103.51 136.411 16
 -9 1 10 1462.54 173.201 16
 9 1 -10 1121.78 141.692 6
 -9 1 -10 1404.96 134.408 5
 -9 1 -11 6785.79 654.787 13
 -9 1 -11 6948.46 342.825 16
 9 -1 -11 7760.88 346.059 6
 9 1 -11 8163.41 678.21 15
 -9 1 11 7066.43 375.014 16
 9 1 -11 7447.18 362.385 6
 -9 1 -11 7898.75 327.747 5
 9 1 -12 1367.67 281.141 15
 -9 1 -12 1363.8 298.167 13
 9 -1 -12 1642.04 153.853 6
 -9 1 -12 1474.29 156.81 16
 -9 1 12 1781.33 192.989 16
 9 1 -12 1421.73 154.724 6
 -9 1 -12 1728.21 148.626 5
 -9 -1 -12 1742.61 149.935 5
 9 -1 -13 21570.7 1028.05 2
 -9 1 -13 21754.1 1209.59 13
 -9 1 -13 21139.9 721.891 21
 9 -1 -13 21116.2 664.343 6
 -9 1 -13 21951.9 706.026 16
 -9 1 13 19819.2 741.25 16
 9 1 -13 22041.2 1119.77 15
 9 1 -13 20911.7 686.534 6
 -9 1 -13 22266.4 668.531 5
 -9 -1 -13 22411.9 667.502 5
 9 1 -14 3046.71 392.033 2
 9 -1 -14 2769.2 359.636 2
 9 -1 -14 2442.71 336.56 14
 -9 1 -14 2773.74 226.844 21
 9 -1 -14 2733.43 191.2 6
 -9 1 -14 3023.35 221.037 16
 -9 1 14 2989.7 257.81 16
 -9 1 -14 2928.95 200.129 5
 -9 -1 -14 2976.83 199.808 5
 9 1 -14 2857.43 203.214 6
 -9 1 -15 8815.07 418.555 21
 -9 -1 -15 8813.36 375.506 5
 -9 1 -15 9213.7 386.49 5
 -9 1 -15 9212.32 406.925 16
 -9 1 15 9768.8 479.347 16
 9 1 -15 8803.24 664.398 2
 9 -1 -15 9051.92 648.719 2
 -9 1 -16 25934.4 812.118 16
 -9 1 -16 25027.1 820.249 21
 -9 1 16 27766 930.42 16
 -9 -1 -16 26400.4 785.609 5
 -9 1 -16 25784.6 790.231 5
 -9 1 -17 1227.63 147.029 16
 -9 1 -17 1212.92 157.291 21
 -9 1 -17 1078.42 142.2 5
 -9 -1 -17 906.511 127.808 5
 -9 -1 -18 15622.2 556.414 21
 -9 1 -18 16607.2 588.575 16
 -9 1 -18 17209.3 607.274 21
 -9 1 18 16672.5 708.559 16
 -9 -1 -18 15652.4 568.686 5
 -9 1 -18 15692 576.815 5
 -9 1 -19 13627.5 529.23 21
 -9 -1 -19 13496.3 499.129 21
 -9 1 19 14539.2 664.642 16
 -9 -1 -19 13943.9 524.113 5
 -9 1 -19 13297.8 519.726 5
 -9 1 -19 13186 516.077 16
 -9 -1 -20 7779.54 354.035 21
 -9 1 -20 8277.37 382.655 21
 -9 1 20 8236.19 501.12 16
 -9 1 -20 8349.53 382.164 5
 -9 -1 -20 7607.17 370.572 5
 -9 1 -20 7843.8 371.431 16
 -9 1 -21 3456.51 238.036 21
 -9 -1 -21 3093.05 216.523 21
 -9 1 -21 3130.03 227.62 16
 -9 1 -21 3879.52 241.437 5
 -9 -1 -21 3030.3 226.418 5
 -9 1 21 4016.84 359.877 16
 -9 -1 -22 182.497 73.2389 21
 -9 1 -22 241.592 88.4464 21
 -9 1 -22 253.852 82.5199 16
 -9 1 22 340.521 153.796 16
 -9 1 -22 280.95 83.6058 5
 -9 -1 -22 336.591 94.2119 5
 -9 -1 -23 4024.51 239.24 21
 -9 1 -23 4248.16 256.982 21
 -9 1 23 4462.81 358.615 16
 -9 1 -23 4635.73 246.403 5
 -9 -1 -23 4599.74 253.752 5
 -9 1 -23 4458.27 254.683 16
 -9 -1 -24 4698.05 252.385 21
 -9 1 -24 4872.62 269.086 21
 -9 1 -24 4575.93 238.997 5
 -9 -1 -24 4987.93 253.131 5
 -9 1 -25 9050.43 380.151 21
 -9 -1 -25 8880.12 361.652 21
 -9 1 -25 9423.82 351.91 5
 -9 -1 -25 9616.47 361.167 5
 -9 1 25 8831.67 474.321 16
 -9 1 -26 5238.25 264.011 21
 -9 -1 -26 4969.86 247.558 21
 -9 -1 -26 4687.75 231.661 5
 -9 1 -26 5016.8 233.302 5
 -9 1 26 4954.8 323.663 16
 -9 1 -27 21335.6 642.825 21
 -9 -1 -27 21101.4 623.828 21
 -9 1 -27 21596.5 602.705 5
 -9 -1 -27 20743.7 601.6 5
 -9 1 27 21433.7 719.118 16
 -9 -1 -28 1433.88 125.991 21
 -9 1 -28 1466.26 132.604 21
 -9 1 -28 1470.2 117.387 5
 -9 -1 -28 1545.87 119.578 5
 -9 1 28 1670.27 164.05 16
 -9 -1 -29 15558.6 471.079 21
 -9 1 -29 14952.6 478.462 21
 -9 1 -29 15333 450.989 5
 -9 -1 -29 15549 453.387 5
 -9 1 29 15772.4 515.604 16
 -9 -1 -30 1235.28 105.768 21
 9 -1 -30 1259.16 90.5396 22
 -9 1 -30 1357.98 114.6 21
 -9 1 -30 1345.81 101.583 5
 -9 -1 -30 1193.06 96.7146 5
 -9 1 30 1355.15 121.44 16
 -9 -1 -31 3781.62 170.213 21
 -9 1 31 3238.47 169.307 16
 -9 1 -31 3699.11 162.561 5
 -9 -1 -31 3815.58 162.709 5
 -9 1 -32 1205.99 84.6053 5
 -9 -1 -32 1204.78 85.9212 5
 9 -2 0 13679.9 505.569 6
 9 2 0 13998.6 1039.56 15
 -9 2 0 13984.2 530.068 16
 -9 2 -1 14674.1 960.83 13
 9 -2 1 12081.5 469.817 6
 9 -2 -1 13303.9 488.297 6
 9 2 -1 11311.6 949.363 15
 -9 2 -1 12906.4 502.123 16
 -9 2 1 12516 501.049 16
 9 2 1 12827.6 994.55 15
 9 -2 2 21919.2 1076.45 14
 -9 2 -2 20604.6 1178.44 13
 9 -2 2 21091.4 656.865 6
 9 -2 -2 18710.7 641.086 6
 9 2 -2 19557.1 1248.94 15
 -9 2 -2 19573.5 662.327 16
 9 2 2 18408.3 1208.58 15
 -9 2 2 20260 682.162 16
 9 -2 3 23335.9 1122.2 14
 9 -2 -3 23177.7 1136.04 14
 -9 2 -3 24414.2 1279.12 13
 9 -2 3 21500.4 686.266 6
 9 -2 -3 22039.5 699.797 6
 -9 2 -3 21889.3 713.136 16
 9 2 3 22245.6 1317.69 15
 -9 2 3 21234.4 721.19 16
 9 -2 4 15509.4 875.692 14
 -9 2 -4 14244.6 970.713 13
 -9 2 -4 14591.7 535.94 16
 9 2 4 14101.2 1021.78 15
 9 2 -4 14003 1037.2 15
 -9 2 4 13306.6 537.513 16
 9 -2 4 14660.1 513.892 6
 -9 2 5 104136 2522.5 18
 9 -2 5 111265 3098.21 14
 -9 2 -5 112438 3373.6 13
 9 2 -5 99128.3 3398.01 15
 9 2 5 110377 3451.14 15
 -9 2 -5 104841 2499.49 16
 -9 2 5 104885 2529.85 16
 9 -2 -5 102474 2477.8 6
 9 2 -6 62153.4 2413.07 15
 9 2 6 61812.1 2353 15
 -9 2 -6 62454.7 1587.08 16
 -9 2 6 62563.1 1621.95 16
 9 -2 6 58847.6 2049.44 14
 9 -2 -6 61471.6 2124.55 14
 -9 2 -6 62999.8 2312.97 13
 -9 2 6 62054.1 1615.99 18
 -9 2 -7 940.845 134.467 16
 -9 2 7 1020.44 152.693 16
 9 -2 7 656.976 202.754 14
 9 -2 -7 1115.13 256.561 14
 9 2 -7 1239.15 309.649 15
 9 2 7 1227.44 299.016 15
 -9 2 -7 1188.09 316.969 13
 -9 2 7 1028.98 146.655 18
 9 2 -8 19819 1199.36 15
 -9 2 -8 20824.8 679.471 16
 9 2 8 21264.7 1203.1 15
 -9 2 8 21326.2 722.724 16
 9 -2 8 18841.9 979.817 14
 9 -2 -8 20022.5 1053.09 14
 -9 2 -8 20906.4 1208.87 13
 -9 2 8 19868.3 703.971 18
 9 2 -9 33610.6 1596.5 15
 -9 2 -9 33111.5 966.702 16
 9 2 9 34502.6 1562.42 15
 -9 2 9 33437.7 1013.58 16
 9 -2 -9 33546.7 1416.49 14
 -9 2 -9 33647 1595.38 13
 -9 2 9 33101 1008.92 18
 9 2 -10 10786.2 844.247 15
 -9 2 -10 11737.3 468.043 16
 -9 2 10 11030.2 495.31 16
 9 -2 -10 11514.2 769.911 14
 -9 2 -10 11327.5 885.648 13
 -9 2 10 10852 490.416 18
 9 -2 -11 81075.6 2498.14 14
 -9 2 -11 81019.3 2752.74 13
 -9 2 -11 76977.9 1929.14 16
 -9 2 11 77050.2 1993.46 16
 -9 -2 -11 79003.2 1868.17 5
 -9 2 11 78227 1993.7 18
 9 -2 -12 22612.4 1110.24 14
 -9 2 -12 21463.2 1261.49 13
 -9 2 -12 22964 747.117 16
 -9 2 12 24750.6 819.97 18
 9 2 -12 22273 1200.29 15
 -9 2 12 23833.9 811.311 16
 9 2 -12 23280 755.668 6
 -9 -2 -12 23119.3 694.756 5
 9 -2 -13 8002.37 628.121 14
 -9 2 -13 6655.79 694.79 13
 -9 2 -13 8773.95 398.078 16
 9 2 -13 8228.02 634.981 2
 9 2 -13 7977.86 678.048 15
 -9 2 13 9336.29 453.096 16
 9 2 -13 7595.16 370.258 6
 -9 -2 -13 8792.7 356.163 5
 9 -2 -14 23401.8 1121.05 14
 -9 2 -14 23711.9 1327.72 13
 -9 2 -14 23855.9 766.06 16
 -9 2 14 25114.9 849.018 16
 9 2 -14 23799.3 741.134 6
 -9 -2 -14 22823.4 708.096 5
 -9 2 -15 6632.17 342.792 16
 -9 2 -15 6050.79 314.818 5
 -9 -2 -15 6739.4 315.782 5
 -9 2 15 6728.83 399.488 16
 -9 2 -15 6584.42 357.35 21
 -9 2 -16 21547.7 721.26 16
 -9 -2 -16 21715.2 684.447 5
 -9 2 -16 21244 694.663 5
 -9 2 16 22449.6 811.743 16
 -9 2 -16 21907 741.965 21
 -9 2 -17 2550.27 211.876 16
 -9 2 -17 2711.68 205.243 5
 -9 -2 -17 2014.57 179.299 5
 -9 2 17 2311.54 244.187 16
 -9 2 -17 2275.45 208.989 21
 -9 2 -18 5189.82 300.709 16
 -9 2 -18 5443.82 289.728 5
 -9 -2 -18 4897.54 281.352 5
 -9 2 -18 5529.55 317.558 21
 -9 2 18 5052.49 356.218 16
 -9 -2 -19 632.795 116.437 5
 -9 2 -19 732.732 124.15 16
 -9 2 19 463.596 139.138 16
 -9 2 -19 834.477 132.291 21
 -9 2 -20 3444.19 236.773 16
 -9 2 -20 3625.59 216.777 5
 -9 -2 -20 3628.49 238.408 5
 -9 2 20 3089.85 287.004 16
 -9 2 -20 3123.03 234.767 21
 -9 2 -21 10855.2 443.358 16
 -9 2 -21 10583.2 446.956 21
 -9 2 21 10375.7 533.093 16
 -9 2 -21 11578.4 411.426 5
 -9 -2 -21 11112.9 431.896 5
 -9 2 -22 4969.34 281.399 16
 -9 2 -22 5685.73 299.614 21
 -9 2 -22 5890.72 263.654 5
 -9 -2 -22 4910.62 261.865 5
 -9 2 22 5722.24 375.953 16
 -9 2 -23 181.428 65.691 5
 -9 -2 -23 206.212 71.7233 5
 -9 2 -23 47.9024 73.6246 16
 -9 2 23 82.2655 117.563 16
 -9 -2 -24 4057.41 212.974 5
 -9 2 -24 3955.48 202.393 5
 -9 2 24 4285.23 310.228 16
 -9 -2 -25 35527.2 939.268 21
 -9 -2 -25 35986.4 931.064 5
 -9 2 -25 36400.4 921.774 5
 -9 2 25 38773.2 1111.08 16
 -9 -2 -26 7737.66 295.744 21
 -9 2 -26 7669.27 279.993 5
 -9 -2 -26 7593.81 284.138 5
 -9 -2 -27 12783.2 414.746 21
 -9 2 -27 13447.6 450.214 21
 -9 2 -27 13926.5 408.388 5
 -9 -2 -27 12885.3 403.963 5
 -9 2 27 14596.6 525.095 16
 -9 2 -28 1608.02 132.061 21
 9 -2 -28 1803.25 122.626 22
 -9 -2 -28 1619.07 118.512 21
 -9 2 -28 1814.23 115.768 5
 -9 -2 -28 1774.89 115.683 5
 -9 2 28 1938 167.597 16
 9 -2 -29 1710.37 112.257 22
 -9 -2 -29 1693.24 114.11 21
 -9 2 -29 1866.43 132.785 21
 -9 2 29 1690.61 150.314 16
 -9 2 -29 1681.98 106.705 5
 -9 -2 -29 1851.65 111.791 5
 -9 2 30 8337.72 311.241 18
 9 -2 -30 8343.63 264.595 22
 -9 2 -30 8559.51 289.798 21
 -9 2 -30 7428.48 250.681 5
 -9 -2 -30 7983.61 255.005 5
 -9 2 30 8291.39 309.341 16
 -9 2 31 30583.1 791.77 16
 -9 2 -31 32645.7 784.272 21
 -9 3 0 8040.79 394.33 16
 9 3 0 9795.01 999.73 15
 9 -3 0 9237.47 708.158 14
 -9 3 0 7998.99 399.391 18
 -9 3 -1 64456.8 1649.62 16
 -9 3 1 65217 1659.27 16
 9 3 -1 62723.8 2769.2 15
 9 3 1 60333 2740.93 15
 9 -3 1 62071.9 2197.71 14
 9 -3 -1 63647.4 2218.14 14
 -9 3 -1 62163.4 1663.49 18
 -9 3 1 65560.2 1681.25 18
 -9 3 -2 27316.8 850.215 16
 -9 3 2 26514.5 852.3 16
 9 3 2 28594.9 1747.12 15
 9 -3 2 29928.4 1336.87 14
 9 -3 -2 26837.1 1296.62 14
 -9 3 -2 28237.1 871.767 18
 -9 3 2 27183.3 872.063 18
 -9 3 -3 231.6 106.959 16
 -9 3 3 98.8783 135.637 16
 9 -3 3 238.273 163.887 14
 9 -3 -3 663.588 216.437 14
 9 3 3 741.581 284.776 15
 -9 3 -3 402.342 108.936 18
 -9 3 3 317.979 102.888 18
 -9 3 -4 1847.44 177.621 16
 -9 3 4 2152.6 203.392 16
 9 -3 4 2084.1 342.859 14
 9 3 -4 1367.39 393.1 15
 9 3 4 2118.13 465.425 15
 -9 3 -4 2178.25 408.161 13
 -9 3 -4 1898.77 191.561 18
 -9 3 4 2509.31 220.439 18
 -9 3 5 -38.4396 110.002 16
 -9 3 -5 148.917 84.5119 16
 9 -3 5 117.273 150.083 14
 9 3 -5 138.19 220.721 15
 9 3 5 -67.0314 159.604 15
 -9 3 -5 162.472 182.363 13
 -9 3 -5 25.0201 81.0324 18
 -9 3 5 27.232 89.3791 18
 -9 3 -6 2049.74 189.712 16
 -9 3 6 2400.87 222.418 16
 9 -3 6 2479.56 360.303 14
 9 -3 -6 1717.92 325.093 14
 9 3 -6 1982.8 424.831 15
 9 3 6 3362.88 529.742 15
 -9 3 -6 2322.83 425.253 13
 -9 3 6 2405.42 225.674 18
 -9 3 -6 2067.28 203.007 18
 -9 3 -7 112088 2662.59 16
 9 3 -7 116319 3774.79 15
 -9 3 7 112476 2705.13 16
 -9 3 -7 117718 3608.73 13
 9 -3 7 109557 3260.26 14
 9 -3 -7 106849 3309.65 14
 -9 3 7 113703 2727.86 18
 -9 3 -7 112892 2687.62 18
 -9 3 -8 55221 1449.55 16
 9 3 -8 54035.1 2283.62 15
 9 3 8 55476.8 2252.19 15
 -9 3 8 56000.3 1498.31 16
 -9 3 -8 55610.5 2228.55 13
 9 -3 -8 55369.9 2032.28 14
 -9 3 8 56214.1 1517.39 18
 -9 3 -8 53187.5 1464.07 18
 -9 3 -9 6475.58 697.919 13
 9 -3 -9 7935.71 670.388 14
 -9 3 -9 8493.84 390.166 16
 9 3 -9 7794.77 768.053 15
 9 3 9 7007.44 714.28 15
 -9 3 9 8619.15 420.566 16
 -9 -3 -9 8547.64 338.829 5
 -9 3 9 7829.69 415.228 18
 -9 3 -9 7803.69 388.99 18
 -9 3 -10 4155 544.867 13
 -9 3 10 4255.35 297.268 18
 -9 3 -10 4129.63 275.627 18
 -9 -3 -10 3790.82 218.543 5
 -9 3 -10 4347.29 266.139 16
 -9 3 10 3959.76 283.066 16
 -9 3 11 6682.26 376.197 18
 -9 3 -11 6039.76 336.297 18
 -9 -3 -11 5923.93 279.732 5
 -9 3 -11 6100.29 327.018 16
 -9 3 11 6903.76 375.627 16
 -9 3 12 12968.5 546.174 18
 -9 3 -12 11541.3 476.273 16
 -9 3 -12 11211.3 484.645 18
 -9 -3 -12 11285.1 419.841 5
 -9 3 12 12170.5 525.612 16
 -9 3 13 59870.1 1610.6 18
 -9 3 -13 58163.4 1527.68 16
 -9 3 -13 57946.4 1536.31 18
 -9 -3 -13 57748.1 1451.47 5
 -9 3 13 59264.7 1594.29 16
 -9 3 -14 325.098 100.822 18
 -9 3 14 854.187 152.815 18
 -9 -3 -14 582.52 101.899 5
 -9 3 -14 522.657 112.605 16
 -9 3 14 798.342 148.142 16
 -9 3 -15 342.538 97.7538 18
 -9 3 15 336.755 123.318 18
 -9 3 -15 253.577 82.723 16
 -9 -3 -15 419.32 90.8921 5
 -9 3 16 16975.6 660.181 18
 -9 3 -16 16533.7 592.468 16
 -9 3 -16 15944.5 585.113 18
 -9 -3 -16 16136.4 553.338 5
 -9 3 16 17065.1 655.47 16
 -9 3 -17 2298.44 199.406 16
 -9 -3 -17 2229.91 180.866 5
 -9 3 17 2689.64 243.732 16
 -9 3 18 9402.73 459.518 18
 -9 3 -18 8818.32 396.781 16
 -9 -3 -18 9261.05 377.83 5
 -9 3 18 8403.2 437.881 16
 -9 3 -19 34056.2 995.616 16
 -9 3 19 36178.6 1093.19 18
 -9 3 19 36771.8 1092.49 16
 -9 -3 -19 34952.4 950.712 5
 -9 3 20 2486.59 230.396 18
 -9 3 -20 1666.43 164.369 16
 -9 3 -20 1894.96 177.088 21
 -9 3 -20 1801.33 165.16 19
 -9 3 20 1970.41 208.06 16
 -9 -3 -20 2403.56 165.993 5
 -9 3 21 17345.4 656.327 18
 -9 3 -21 17306.2 585.078 16
 -9 3 -21 16996.9 564.703 19
 -9 3 -21 17247 590.888 21
 -9 3 21 17654.2 655.056 16
 -9 -3 -21 17604.7 529.321 5
 -9 3 -22 3106.19 211.426 21
 -9 3 22 2983.2 245.861 18
 -9 3 -22 2753.88 197.892 16
 -9 3 -22 2907.6 193.205 19
 -9 3 22 3265.39 251.18 16
 -9 -3 -22 3149.07 173.939 5
 -9 3 -23 11286.2 421.556 21
 -9 3 23 11830 488.425 18
 -9 3 -23 10572.8 407.989 16
 -9 3 -23 10836.1 393.457 19
 -9 3 23 11961.1 484.679 16
 -9 -3 -23 10493.1 351.842 5
 -9 3 -24 7869.09 327.15 21
 -9 3 24 7716.39 373.527 18
 -9 3 -24 7161.35 295.273 19
 -9 3 24 7598.93 366.497 16
 -9 -3 -24 7462.19 266.369 5
 -9 3 -25 24943.1 698.877 21
 9 -3 -25 23889.3 664.477 22
 -9 3 25 24914.3 755.197 16
 -9 -3 -25 23490.1 619.872 5
 -9 3 25 25026.2 762.951 18
 -9 3 26 4171.31 242.353 16
 -9 3 -26 4193.13 210.183 21
 -9 3 26 3935.33 241.554 18
 -9 3 27 34964.2 925.875 16
 -9 3 -27 34058.4 879.507 21
 -9 3 27 34147.1 930.007 18
 -9 3 28 2365.39 157.029 16
 9 -3 -28 2391.44 133.549 22
 -9 3 -28 2149.84 136.352 21
 -9 3 28 2437.78 166.907 18
 -9 3 29 23886.8 625.446 16
 9 -3 -29 21992.6 581.587 22
 -9 3 -29 22239.7 592.05 21
 -9 3 29 24029.8 633.668 18
 -9 4 0 12486.8 499.898 16
 -9 4 0 12049.3 520.565 18
 -9 4 -1 14423.3 546.851 16
 -9 4 1 13891.6 545.936 16
 -9 4 -1 15082.2 585.687 18
 -9 4 1 14487.1 578.792 18
 -9 4 2 10824.8 458.131 16
 -9 4 -2 9359.92 427.95 16
 -9 4 -2 10880.5 475.57 18
 -9 4 2 10310.7 473.828 18
 -9 4 3 1663.96 185.329 16
 -9 4 -3 1792.36 186.531 16
 -9 4 -3 1785.95 192.809 18
 -9 4 3 1872.49 201.808 18
 -9 4 -4 6012.19 328.289 16
 -9 4 4 6050.24 338.457 16
 -9 4 -4 6553.42 361.406 18
 -9 4 4 6685.28 371.402 18
 -9 4 5 23824.8 780.118 16
 -9 4 -5 23432.9 756.395 16
 -9 4 -5 24256.7 799.431 18
 -9 4 5 23724.7 811.743 18
 -9 4 -6 25998.3 802.386 16
 -9 4 6 25314.2 821.881 16
 -9 4 -6 26895.7 846.402 18
 -9 4 6 24615.2 848.855 18
 -9 4 -7 2205.47 197.707 16
 -9 4 7 2761.98 225.864 16
 -9 4 -7 1905.25 200.745 18
 -9 4 7 2424.33 232.443 18
 -9 4 -8 25901.8 804.742 16
 -9 4 8 25777.4 832.917 16
 -9 4 -8 25412.6 832.668 18
 -9 4 8 26768.9 874.057 18
 -9 4 -9 14196.8 530.967 16
 -9 4 9 14529.4 562.224 16
 -9 4 -9 14140.3 562.498 18
 -9 4 9 14385.7 586.393 18
 -9 4 10 11178.5 478.271 16
 -9 4 10 11450.6 509.899 18
 -9 4 -10 11067.2 453.33 16
 -9 4 -10 10654.9 471.765 18
 -9 4 11 21854.1 732.457 16
 -9 4 11 21797.6 760.823 18
 -9 4 -11 20529.5 714.221 18
 -9 4 -11 20782.2 688.774 16
 -9 4 12 19644.6 684.718 16
 -9 4 12 19020 706.152 18
 -9 4 -12 19687 678.592 18
 -9 4 -12 19193.6 649.801 16
 -9 4 -13 853.074 128.787 16
 -9 4 13 750.934 142.634 16
 -9 4 -13 848.855 135.393 18
 -9 4 13 999.38 161.174 18
 -9 4 14 15376 590.339 16
 -9 4 14 15389.7 614.774 18
 -9 4 -14 16287.1 569.474 16
 -9 4 -14 16575.6 591.041 18
 -9 4 15 28821.4 883.972 16
 -9 4 15 27832.9 903.186 18
 -9 4 -15 27607.6 854.414 18
 -9 4 -15 28206.1 840.784 16
 -9 4 16 14036.4 535.228 16
 -9 4 16 13955.4 557.505 18
 -9 4 -16 12357.4 482.255 16
 -9 4 17 13911.2 533.335 16
 -9 4 -17 13893.8 516.445 21
 -9 4 17 13482.8 548.344 18
 -9 4 -17 13359.9 493.844 16
 -9 4 18 7949.67 375.439 16
 -9 4 -18 7448.6 348.472 21
 -9 4 18 8082.5 396.886 18
 -9 4 -18 7456.96 337.513 16
 -9 4 -19 3982.76 241.954 21
 -9 4 19 4078.32 258.516 16
 9 -4 -19 4080.68 214.817 22
 -9 4 19 3805.53 265.344 18
 -9 4 -19 4176.3 234.702 16
 -9 4 -20 15701.1 536.225 21
 -9 4 -20 16195.9 532.757 19
 -9 4 20 16244 566.985 16
 9 -4 -20 15646.2 496.488 22
 -9 4 -20 16605.4 531.225 16
 -9 4 -21 21913.8 657.943 19
 -9 4 21 22434.7 698.192 16
 9 -4 -21 23037.1 636.21 22
 -9 4 -21 22342.3 667.127 21
 -9 4 -21 21748.3 651.797 16
 -9 4 -22 8694.17 335.336 19
 -9 4 22 9375.42 374.053 16
 9 -4 -22 8637.15 318.949 22
 -9 4 -22 8700.84 343.058 21
 -9 4 -22 8865.1 334.565 16
 -9 4 -23 1700.8 133.093 19
 9 -4 -23 1885.32 130.67 22
 -9 4 -23 1977.18 142.556 21
 -9 4 23 1767.8 151.694 16
 -9 4 -24 4685.71 211.968 19
 9 -4 -24 4836.05 209.899 22
 -9 4 -24 5143.65 226.828 21
 -9 4 -25 15472 457.796 19
 9 -4 -25 16414.4 462.869 22
 -9 4 -25 16300.1 471.947 21
 -9 4 25 16850 498.501 16
 9 -4 -26 11987.7 359.348 22
 -9 4 -26 12119.8 366.102 21
 -9 4 26 12479.7 386.827 16
 9 -4 -27 13130.1 369.444 22
 -9 5 0 120.033 102.231 16
 -9 5 0 247.243 107.396 18
 -9 5 -1 22315.8 693.934 16
 -9 5 1 21235 688.494 16
 -9 5 -1 22147.1 748.462 18
 -9 5 -2 7845.52 362.83 16
 -9 5 2 8730.2 378.286 16
 -9 5 -2 8790.92 417.413 18
 -9 5 -3 98.1962 105.118 16
 -9 5 3 91.5369 84.6294 16
 -9 5 -3 229.485 101.627 18
 -9 5 -4 17007.4 582.313 16
 -9 5 4 17864.2 597.682 16
 -9 5 -4 17497.5 636.448 18
 -9 5 -5 26313.5 794.544 16
 -9 5 5 27790.8 816.054 16
 -9 5 -5 27115.3 856.221 18
 -9 5 -6 557.132 107.949 16
 -9 5 6 925.334 131.335 16
 -9 5 -6 879.331 139.836 18
 -9 5 7 11809.3 464.861 16
 -9 5 -7 12947.8 469.543 16
 -9 5 -7 12973.6 513.704 18
 -9 5 8 4676.61 266.817 16
 -9 5 -8 4783.94 291.478 18
 -9 5 -8 4930.47 265.617 16
 -9 5 9 1614.91 158.982 16
 -9 5 -9 1606.12 174.862 18
 -9 5 -9 1635.05 157.311 16
 -9 5 10 8673.94 370.28 16
 -9 5 -10 8561.83 396.061 18
 -9 5 -10 8209.47 354.991 16
 -9 5 10 8590.22 410.035 18
 -9 5 11 6304.06 304.282 16
 -9 5 -11 6457.58 299.307 16
 -9 5 -11 5955.5 316.997 18
 -9 5 11 5335.71 316.447 18
 -9 5 12 2952.88 203.483 16
 -9 5 -12 2523.19 206.208 18
 -9 5 12 2733.19 219.472 18
 -9 5 -12 2785.69 191.346 16
 -9 5 13 15587.6 522.574 16
 -9 5 -13 14912 541.457 18
 -9 5 -13 14855.6 508.469 16
 -9 5 13 14971.2 561.092 18
 -9 5 14 19063.5 603.256 16
 -9 5 -14 18928.6 626.038 18
 -9 5 -14 19365.1 594.071 16
 -9 5 14 18600.1 646.994 18
 -9 5 15 22393.9 660.652 16
 -9 5 -15 20573 631.886 16
 -9 5 15 22013.8 705.034 18
 -9 5 16 626.888 115.502 18
 9 -5 -16 658.747 80.4696 7
 -9 5 -16 651.683 95.5929 16
 -9 5 16 851.074 110.19 16
 -9 5 -16 800.834 113.649 21
 -9 5 -17 537.139 91.7585 21
 -9 5 -17 592.851 89.4811 16
 -9 5 17 725.937 100.288 16
 9 -5 -17 651.457 80.6789 22
 -9 5 17 802.987 121.122 18
 -9 5 -18 2510.05 169.966 21
 -9 5 18 3140.34 182.324 16
 9 -5 -18 2437.54 143.995 22
 -9 5 -18 2607.13 158.833 16
 -9 5 18 3221.6 207.731 18
 -9 5 -19 18942.1 555.955 21
 -9 5 -19 19555.1 566.667 19
 -9 5 19 18578.2 548.494 16
 9 -5 -19 18453.7 516.288 22
 -9 5 -19 18343.7 529.092 16
 -9 5 19 17942.6 585.623 18
 -9 5 -20 10362.6 353.281 19
 -9 5 20 10009.3 341.382 16
 9 -5 -20 9149.16 309.414 22
 -9 5 -20 9714.49 338.997 21
 -9 5 20 10176.7 376.846 18
 -9 5 -21 9594.74 327.098 19
 -9 5 21 9286.75 315.423 16
 9 -5 -21 9440.19 300.637 22
 -9 5 -21 9462.61 318.686 21
 -9 5 21 9403.18 350.085 18
 -9 5 -22 775.418 81.539 19
 -9 5 22 719.322 77.2639 16
 -9 5 -22 682.557 75.2437 21
 9 -5 -22 732.896 70.7286 22
 -9 5 22 746.467 94.8299 18
 -9 5 23 467.944 73.263 18
 -9 6 0 11243.5 444.544 18
 -9 6 -1 720.767 125.814 18
 -9 6 1 903.905 133.972 18
 -9 6 -2 4847.02 276.04 18
 -9 6 2 5034.94 277.166 18
 9 -6 2 5092.19 237.87 7
 -9 6 -3 7206.51 338.648 18
 -9 6 3 6772.47 330.443 18
 9 -6 3 7292.29 288.746 7
 -9 6 -4 14844.5 536.454 18
 -9 6 4 16460.6 552.774 18
 9 -6 4 15242.9 473.478 7
 -9 6 -5 1410.88 153.412 18
 -9 6 5 1119.63 145.361 18
 9 -6 5 1214.02 111.62 7
 -9 6 -6 16064.1 534.523 18
 -9 6 6 14837.6 524.502 18
 9 -6 6 14376 445.95 7
 -9 6 -7 1612.21 156.89 18
 -9 6 7 1620.44 157.885 18
 9 -6 -7 1692.09 133.403 7
 -9 6 -8 6644.32 311.129 18
 -9 6 8 6377.19 309.84 18
 9 -6 -8 6826.28 275.805 7
 -9 6 9 3295.18 215.242 18
 9 -6 -9 3726.61 190.63 7
 -9 6 10 12161.3 440.126 18
 9 -6 -10 11777.3 385.284 7
 -9 6 11 3070.19 198.808 18
 9 -6 -11 3083.7 164.128 7
 -9 6 12 11159 404.424 18
 9 -6 -12 10874.9 348.426 7
 -9 6 13 5138.12 244.617 18
 9 -6 -13 4608.38 193.63 7
 -9 6 -13 4423.86 216.911 21
 -9 6 14 10486.5 371.069 18
 9 -6 -14 10128.5 310.03 7
 -9 6 -14 10050.4 346.213 21
 -9 6 15 4312.55 209.756 18
 -9 6 -15 3886.17 190.848 21
 -9 6 16 2968.24 164.887 18
 -9 6 -16 3031.21 154.074 21
 -9 6 17 1454.96 109.608 18
 -9 6 -17 1379.79 103.613 19
 9 -7 0 4184.27 168.196 7
 -9 7 0 4302.93 195.967 18
 9 -7 1 476.689 58.1005 7
 9 -7 -1 261.484 49.646 7
 -9 7 -1 259.544 62.6057 18
 -9 7 1 313.519 71.5802 18
 9 -7 -2 1368.34 93.5477 7
 -9 7 -2 1318.84 109.148 18
 -9 7 2 1361.4 112.775 18
 9 -7 -3 11943 342.603 7
 -9 7 -3 11275.5 365.296 18
 -9 7 3 11428.4 366.244 18
 9 -7 -4 11245.3 323.053 7
 -9 7 -4 10816.5 348.334 18
 -9 7 4 10094.7 341.622 18
 9 -7 -5 13392.5 367.086 7
 -9 7 -5 12231.4 390.638 18
 10 0 0 441.76 111.187 6
 10 0 0 377.054 181.171 15
 10 0 1 2222.88 202.565 6
 10 0 -1 1924.4 188.392 6
 10 0 -1 1796.66 347.846 15
 10 0 1 2298.06 389.234 15
 10 0 2 4085.18 268.784 6
 10 0 -2 3534.35 255.539 6
 10 0 -2 3694.07 477.014 15
 10 0 2 3628.72 476.596 15
 10 0 3 6865.97 355.254 6
 10 0 3 6281.7 620.347 15
 10 0 4 31733.6 946.78 6
 10 0 4 30423.8 1444.25 15
 10 0 -5 28101.4 883.687 6
 10 0 5 28377 873.629 6
 10 0 -5 28763.1 1412.74 15
 10 0 5 30442.2 1402.91 15
 10 0 6 7056.01 356.016 6
 10 0 -6 7423.53 372.044 6
 10 0 -6 7215.91 671.27 15
 10 0 6 7024.3 639.422 15
 10 0 7 8269.91 388.242 6
 10 0 -7 9288.48 417.412 6
 10 0 -7 8492.04 722 15
 10 0 7 9102.52 722.27 15
 10 0 8 25095 777.483 6
 10 0 -8 25166.3 795.116 6
 10 0 -8 24875.5 1277.76 15
 10 0 8 23090.6 1191.8 15
 10 0 -9 33983.3 997.197 6
 10 0 -9 34957 1538.2 15
 10 0 -10 41771.6 1164.41 6
 -10 0 -10 42105.2 1115.53 5
 10 0 -10 43324.2 1733.78 15
 10 0 -11 74736.1 1837.79 6
 -10 0 -11 73382 1787.65 5
 10 0 -11 69822 2415.52 15
 -10 0 -12 5411.03 278.386 5
 10 0 -12 6016.88 306.272 6
 -10 0 -13 8533.32 359.216 5
 -10 0 -13 7645.22 357.985 16
 10 0 -13 8467.22 367.644 6
 -10 0 -14 8232.39 358.266 5
 -10 0 -14 8179.81 366.015 16
 10 0 -14 8093.17 352.549 6
 -10 0 -15 61006.7 1518.27 5
 -10 0 -15 58388.8 1511.26 16
 10 0 -15 60107.7 1487.46 6
 -10 0 -16 34056.2 953.813 16
 -10 0 -16 33962.7 961.039 5
 -10 0 -16 33581.9 960.128 21
 -10 0 -17 19587.1 636.889 16
 -10 0 -17 20031.1 659.101 5
 -10 0 -17 20693.5 658.859 21
 -10 0 -18 21625.9 679.928 16
 -10 0 -18 23350.8 725.682 5
 -10 0 -18 22272.1 700.08 21
 -10 0 -19 14757.2 502.986 16
 -10 0 -19 14208.8 515.145 21
 -10 0 -19 14828.4 539.559 5
 -10 0 -20 8802.08 370.655 21
 -10 0 -20 8891.66 392.523 5
 -10 0 -21 41745.5 1118.85 21
 -10 0 -21 42961.3 1136.9 5
 -10 0 -22 9536.58 375.825 21
 -10 0 -22 9220.58 371.873 5
 -10 0 -23 1230.03 127.374 21
 -10 0 -23 1270.16 126.945 5
 -10 0 -24 12254.3 422.423 21
 -10 0 -24 11514.3 404.022 5
 -10 0 -25 25766.9 718.171 21
 -10 0 -25 25767.5 700.779 5
 -10 0 -26 3509.25 189.107 21
 -10 0 -26 3599.94 180.216 5
 -10 0 -27 3032.45 168.86 21
 -10 0 -27 2982.99 154.73 5
 -10 0 -28 8978.94 303.352 21
 -10 0 -28 8780.59 291.43 5
 -10 0 -29 4909.06 195.636 21
 -10 0 -29 4738.29 187.463 5
 -10 0 -30 3533.79 147.145 5
 10 -1 0 69860.1 1765.05 6
 10 1 0 70080.2 1825.86 6
 10 1 0 66422.3 2520.89 15
 -10 1 0 68856.6 1749.99 16
 10 -1 0 74029.6 2429.23 15
 10 -1 1 101075 2425.79 6
 10 -1 -1 102407 2432.59 6
 10 1 1 101253 2488.05 6
 10 1 -1 97601.8 2478.95 6
 10 1 -1 100207 3282.5 15
 10 1 1 94537.3 3222.35 15
 -10 1 -1 100711 2410.59 16
 -10 1 1 101833 2420.25 16
 10 -1 -1 100046 3109.1 15
 10 -1 1 105595 3137.32 15
 10 -1 2 8902.99 403.741 6
 10 -1 -2 9766.79 420.486 6
 10 1 2 9001.26 441.091 6
 10 1 -2 8882.32 438.36 6
 10 1 -2 9692.08 820.007 15
 10 1 2 9077.97 793.025 15
 -10 1 2 8927.34 410.822 16
 10 -1 -2 8400.86 700.302 15
 10 -1 2 8327.45 687.852 15
 -10 1 -2 9107.8 401.869 16
 10 -1 3 23523.6 748.806 6
 10 -1 -3 23745.6 758.836 6
 10 1 3 23486 792.038 6
 10 1 3 24062.3 1314.55 15
 -10 1 -3 23911.3 745.162 16
 -10 1 3 22679.6 750.083 16
 10 -1 3 22368.8 1169.95 15
 10 -1 -3 25132.8 1242.75 15
 10 -1 4 15426 560.453 6
 10 1 4 16568.8 616.65 6
 10 1 4 14622.9 1000.76 15
 -10 1 -4 15560.4 558.372 16
 10 -1 4 15542.1 938.583 15
 -10 1 4 15406.6 575.558 16
 10 -1 5 67693.2 1722.82 6
 10 -1 -5 67372.6 1738.28 6
 10 1 5 68084.4 1778.06 6
 10 1 -5 67105.2 1789.89 6
 10 1 -5 69116.1 2528.96 15
 10 1 5 74231.6 2533.02 15
 -10 1 -5 71024.6 1732.08 16
 -10 1 5 70023.9 1754.89 16
 10 -1 6 28466 850.7 6
 10 -1 -6 28204.9 868.167 6
 10 1 -6 29026.1 915.271 6
 10 1 6 28146 890.749 6
 10 1 -6 27880.6 1441.75 15
 10 1 6 31553.6 1475.08 15
 -10 1 -6 28804.1 858.537 16
 -10 1 6 28613.1 882.815 16
 10 -1 7 152786 3514.45 6
 10 -1 -7 152424 3541.86 6
 10 1 -7 153010 3596.31 6
 10 1 7 155837 3576.01 6
 10 1 -7 151879 4424.1 15
 10 1 7 149382 4334.87 15
 -10 1 -7 156287 3532.37 16
 -10 1 7 154493 3569.4 16
 10 -1 8 24795.8 751.315 6
 10 -1 -8 25317.7 779.949 6
 10 1 8 24853.4 792.728 6
 10 1 -8 24690.7 809.223 6
 10 1 -8 22400.2 1271.1 15
 10 1 8 26597.2 1312.29 15
 -10 1 -8 23947.6 762.352 16
 -10 1 8 24466.3 798.669 16
 10 -1 -9 6471.4 326.412 6
 -10 1 -9 6206 319.294 16
 -10 1 9 6835.8 358.11 16
 10 1 -9 6206.67 624.953 15
 10 1 -9 6096.71 340.636 6
 -10 1 -9 6488.16 298.381 5
 10 1 9 6661.39 338.839 6
 -10 1 -10 7080.35 360.594 21
 10 -1 -10 7828.32 355.764 6
 -10 1 -10 7736.89 358.92 16
 -10 1 10 6846.62 369.861 16
 10 1 -10 7318.09 368.908 6
 -10 1 -10 7179.77 319.694 5
 -10 1 -11 18255.4 643.047 21
 10 -1 -11 18071.7 613.03 6
 -10 1 -11 18324.1 626.672 16
 -10 1 11 19330.3 680.233 16
 10 1 -11 18162.1 636.166 6
 -10 1 -11 18103.3 585.352 5
 -10 1 -12 6637.27 344.899 21
 10 -1 -12 6350.71 315.522 6
 -10 1 12 6277.96 362.403 16
 10 1 -12 6564.38 333.959 6
 -10 1 -12 6687.99 309.346 5
 -10 1 -12 6908.48 339.553 16
 -10 1 -13 129853 3064.45 21
 -10 1 13 130207 3130.47 16
 -10 1 -13 132940 3007.22 5
 10 1 -13 129051 3028.08 6
 -10 1 -13 130719 3049.1 16
 -10 1 -14 47083.5 1273.35 21
 -10 1 -14 46215.1 1256.29 16
 -10 1 14 49074.5 1357.22 16
 10 1 -14 45658.6 1220.76 6
 -10 1 -14 45743 1220.41 5
 -10 1 -15 6053.07 325.696 21
 -10 1 -15 5713.75 310.373 16
 -10 1 -15 6253.54 307.581 5
 -10 1 15 6980.25 397.287 16
 10 1 -15 5789.1 285.318 6
 -10 1 -16 1441.29 157.224 16
 -10 1 -16 1374.24 156.305 21
 -10 1 16 1758.37 217.073 16
 -10 1 -16 1262.76 148.046 5
 -10 1 -17 8177.17 376.842 16
 -10 1 -17 8364.86 386.358 21
 -10 1 -17 8931.51 390.39 5
 -10 1 -18 9591.65 403.066 16
 -10 1 -18 9451.78 407.259 21
 -10 1 18 9642.66 510.494 16
 -10 1 -18 9276.48 405.664 5
 -10 1 -19 121674 2804.15 16
 -10 1 -19 119851 2813.15 21
 -10 1 19 121403 3026.33 16
 -10 1 -19 118944 2808.84 5
 -10 1 -20 18438.9 599.508 16
 -10 1 -20 18240.4 607.518 21
 -10 1 20 17769.4 760.2 16
 -10 1 -20 18814.2 602.586 5
 -10 -1 -20 17437.8 605.507 5
 -10 1 -21 59368.9 1503.55 16
 -10 1 -21 61627.2 1498.27 5
 -10 -1 -21 62180.3 1522.23 5
 -10 1 -21 61197.6 1522.12 21
 -10 1 22 14375.8 652.975 16
 -10 1 -22 16046 512.562 5
 -10 -1 -22 16297.6 530.431 5
 -10 1 -22 16173.5 539.715 21
 -10 1 23 20907.3 767.532 16
 -10 1 -23 20905 612.751 5
 -10 -1 -23 21505.2 629.512 5
 -10 -1 -23 21144.5 613.226 21
 -10 1 -23 20793.7 644.08 21
 -10 1 24 26894.5 882.108 16
 -10 1 -24 28320.7 758.237 5
 -10 -1 -24 29431.2 775.436 5
 -10 1 -24 28019.6 792.902 21
 -10 -1 -24 28709.8 763.757 21
 -10 1 25 26881.2 820.04 16
 -10 -1 -25 26446.1 720.334 5
 -10 1 -25 27218.3 716.489 5
 -10 1 -25 27733 757.273 21
 -10 -1 -25 27045.4 722.033 21
 -10 1 26 2029.58 167.522 16
 -10 1 -26 2181.92 132.402 5
 -10 -1 -26 2133.41 134.407 5
 -10 -1 -26 1992.49 131.392 21
 -10 1 -26 1966.8 145.028 21
 -10 1 27 36340.2 945.688 16
 -10 1 -27 36208.7 890.559 5
 -10 -1 -27 36725 896.536 5
 -10 -1 -27 36078.3 894.175 21
 -10 1 -27 36922.9 925.649 21
 -10 1 28 11847 383.639 16
 -10 1 -28 12144.8 360.536 5
 -10 -1 -28 12503.8 363.961 5
 -10 -1 -28 12257 360.474 21
 -10 1 -28 12849.1 387.817 21
 -10 1 -29 6752.88 225.509 5
 -10 -1 -29 6758.78 227.25 5
 -10 1 -29 6678.15 241.681 21
 -10 2 0 484.034 119.323 16
 10 -2 0 897.917 234.409 14
 10 2 0 1257.12 354.406 15
 10 2 -1 4715.18 627.07 15
 10 2 1 4810.86 633.861 15
 -10 2 -1 5104.92 301.226 16
 -10 2 1 5515.9 314.772 16
 10 -2 1 5797.03 558.825 14
 10 -2 -1 5253.51 541.348 14
 10 2 -2 6505.64 738.988 15
 10 2 2 6770.88 745.064 15
 -10 2 -2 6219.28 335.228 16
 -10 2 2 6604.75 349.77 16
 10 -2 2 6514.83 589.73 14
 10 -2 -2 5934.64 579.561 14
 -10 2 -3 149.663 88.4158 16
 -10 2 3 -24.3807 109.389 16
 10 -2 3 118.03 132.489 14
 10 -2 -3 247.885 152.402 14
 10 2 3 59.7612 155.882 15
 10 2 -4 10041.2 901.433 15
 10 2 4 10029.3 881.233 15
 -10 2 -4 11134.8 455.683 16
 -10 2 4 11088.1 472.808 16
 10 -2 4 10638.1 752.764 14
 10 2 -5 11969.3 993.807 15
 10 2 5 12572.5 973.114 15
 -10 2 -5 13637.9 518.773 16
 -10 2 5 13603.4 538.064 16
 10 -2 5 13149.6 829.427 14
 -10 2 -6 1041.09 143.355 16
 -10 2 6 842.845 143.904 16
 10 -2 6 1188.21 259.979 14
 10 -2 -6 1023 254.792 14
 10 2 -6 753.171 262.438 15
 10 2 6 867.521 258.909 15
 -10 2 -6 600.819 233.18 13
 -10 2 -7 720.789 116.3 16
 -10 2 7 455.072 112.294 16
 -10 2 8 431.664 106.891 18
 10 2 -8 441.81 120.845 6
 -10 2 -8 463.539 109.448 16
 -10 2 8 516.634 117.573 16
 -10 2 9 933.016 144.533 18
 10 2 -9 859.576 139.766 6
 10 2 9 800.35 133.056 6
 -10 2 -9 1037.01 139.594 16
 -10 2 9 689.269 133.129 16
 -10 2 10 4265.9 291.885 18
 10 2 10 4562.35 279.859 6
 10 2 -10 4948.59 301.055 6
 -10 -2 -10 4619 248.473 5
 -10 2 -10 5079.99 288.628 16
 -10 2 10 4433.93 297.551 16
 -10 2 11 6353.52 358.76 18
 -10 2 -11 6489.12 332.571 16
 10 2 -11 5817.51 327.332 6
 -10 -2 -11 6611.07 300.349 5
 -10 2 11 5734.46 344.983 16
 -10 2 12 4539.88 302.133 18
 -10 2 -12 4504.9 275.544 16
 -10 2 12 4829.83 316.655 16
 10 2 -12 4601.85 277.287 6
 -10 -2 -12 4589.21 246.651 5
 -10 2 13 3225.68 258.487 18
 -10 2 -13 3290.1 232.955 16
 -10 2 -13 3290.59 247.986 21
 -10 2 13 3728.71 282.669 16
 10 2 -13 3734.99 238.189 6
 -10 -2 -13 3191.52 207.991 5
 -10 2 14 912.528 149.636 18
 -10 2 -14 753.837 127.273 21
 -10 2 -14 730.663 123.739 16
 -10 2 14 946.752 155.971 16
 -10 -2 -14 771.759 111.02 5
 10 2 -14 739.206 110.786 6
 -10 2 -14 717.375 110.944 5
 -10 2 15 12413 538.112 18
 -10 2 -15 11058.5 463.834 16
 -10 2 -15 11867.4 487.843 21
 -10 2 15 12745.8 556.013 16
 -10 2 -15 12124.8 457.505 5
 -10 -2 -15 11560.6 442.216 5
 -10 2 16 5824.92 363.554 18
 -10 2 -16 6191.41 322.862 16
 -10 2 -16 5998.3 325.195 21
 -10 2 16 6381.04 384.461 16
 -10 -2 -16 6309.07 306.466 5
 -10 2 -16 5996.04 304.499 5
 -10 2 17 3944.72 301.198 18
 -10 2 -17 4339.93 262.552 16
 -10 2 -17 4091 263.007 21
 -10 2 17 4097.93 311.171 16
 -10 2 -17 4524.6 250.117 5
 -10 -2 -17 4142.77 246.948 5
 -10 2 18 2017.59 222.266 18
 -10 2 -18 1919.98 176.158 16
 -10 2 -18 1830.8 178.562 21
 -10 2 18 2170.62 238.373 16
 -10 2 -18 2076.68 164.466 5
 -10 -2 -18 1899.91 172.564 5
 -10 2 -19 6525.56 322.748 21
 -10 2 19 5602.27 362.331 18
 -10 2 -19 6039.88 307.755 16
 -10 2 19 6603.42 398.036 16
 -10 2 -19 7106.97 294.554 5
 -10 -2 -19 6397.39 313.798 5
 -10 2 20 374.015 120.691 18
 -10 2 -20 564.015 102.648 21
 -10 2 -20 404.528 90.161 16
 -10 2 20 537.792 135.904 16
 -10 2 -20 522.303 83.6199 5
 -10 -2 -20 462.105 94.3026 5
 -10 2 -21 5307.51 278.262 21
 -10 2 21 5614.19 356.025 16
 -10 2 -21 5838.21 247.902 5
 -10 -2 -21 5278.11 257.397 5
 -10 2 21 6014.88 357.378 18
 -10 2 -21 5561.43 279.031 16
 -10 2 -22 4990.02 259.072 21
 -10 2 22 4536.94 305.038 18
 -10 2 -22 4912.13 253.317 16
 -10 2 22 4711.17 320.376 16
 -10 2 -22 4770.48 215.023 5
 -10 -2 -22 5034.4 236.136 5
 -10 2 23 677.924 141.492 18
 -10 2 -23 678.751 101.836 21
 -10 2 23 974.731 158.726 16
 -10 2 -23 612.377 77.6769 5
 -10 -2 -23 713.39 90.2834 5
 -10 2 -24 7959.65 318.117 21
 -10 2 24 7647.23 370.894 16
 -10 -2 -24 7489.84 277.918 5
 -10 2 -24 7689.19 268.879 5
 -10 2 24 7452.39 360.34 18
 -10 2 -25 5240.34 237.951 21
 -10 2 25 4956.08 279.585 16
 -10 2 -25 5038.66 197.587 5
 -10 -2 -25 4791.26 201.855 5
 -10 2 25 5056.76 274.759 18
 -10 2 -26 3413.78 181.114 21
 -10 2 26 3718.25 218.095 16
 -10 2 -26 3448.12 152.986 5
 -10 -2 -26 3457.72 158.773 5
 -10 2 26 3750.65 217.724 18
 -10 2 -27 894.661 90.7911 21
 10 -2 -27 782.994 77.8475 22
 -10 2 27 871.462 102.771 16
 -10 -2 -27 876.493 75.7408 5
 -10 2 27 780.048 100.125 18
 -10 2 28 691.069 81.1116 16
 10 -2 -28 830.518 71.0965 22
 -10 2 -28 810.757 79.2037 21
 -10 3 0 336.289 113.536 18
 -10 3 -1 61341.3 1611.62 18
 -10 3 1 62453.2 1621.94 18
 -10 3 -2 5765.18 329.811 18
 -10 3 2 6403.71 347.865 18
 -10 3 -3 19668 691.801 18
 -10 3 3 21657.9 725.12 18
 -10 3 -4 8285.33 400.082 18
 -10 3 4 8727.88 416.068 18
 -10 3 -5 6713.3 353.602 18
 -10 3 5 7546.47 386.781 18
 -10 3 -6 17352.9 609.754 18
 -10 3 6 15688.3 614.471 18
 -10 -3 -7 16919.1 537.117 5
 -10 3 -7 16359 600.703 18
 -10 3 7 16612.3 629.775 18
 -10 3 -8 12916.5 509.977 18
 -10 3 8 13019 540.973 18
 -10 -3 -8 13178.4 449.451 5
 -10 3 -8 12772.9 501.197 16
 -10 3 -9 53979.1 1419.7 18
 -10 3 9 53740.1 1465.53 18
 -10 -3 -9 53396.7 1332.31 5
 -10 3 -9 53060.3 1408.24 16
 -10 3 10 5019.27 317.115 18
 -10 3 -10 4576.88 277.521 16
 -10 3 -10 4587.7 279.955 18
 -10 -3 -10 4805.13 242.5 5
 -10 3 11 17999.1 668.582 18
 -10 3 -11 17569.2 612.752 18
 -10 3 -11 17658 613.473 16
 10 3 -11 18100 635.39 6
 -10 -3 -11 17135.6 550.164 5
 -10 3 -12 13473.3 514.194 16
 -10 3 12 13687.7 565.162 18
 -10 3 -12 13293 507.406 18
 10 3 -12 13686.8 517.305 6
 -10 -3 -12 13795.1 467.938 5
 -10 3 13 28222.1 897.939 18
 -10 3 -13 26942.4 820.168 18
 -10 3 -13 27368.3 830.196 16
 10 3 -13 27397.4 811.863 6
 -10 -3 -13 26777 772.246 5
 -10 3 -14 879.143 127.592 18
 -10 3 14 841.504 146.228 18
 -10 3 -14 1036.28 147.693 21
 -10 3 -14 1051.57 137.68 16
 10 3 -14 971.68 122.111 6
 -10 -3 -14 1034.85 119.653 5
 -10 -3 -15 31242.9 889.271 5
 -10 3 15 33333 1013.2 18
 -10 3 -15 32496.5 939.052 16
 -10 3 -15 33991.5 971.227 21
 -10 -3 -16 5526.06 272.242 5
 -10 3 16 5705.16 339.761 18
 -10 3 -16 5339.37 289.683 16
 -10 3 -16 5832.36 310.038 21
 -10 -3 -17 9221.99 367.785 5
 -10 3 17 10432.8 465.412 18
 -10 3 -17 9586.19 398.126 16
 -10 3 -17 9638.72 409.05 21
 -10 -3 -18 11365.3 399.477 5
 -10 3 18 11400.7 496.935 18
 -10 3 -18 11877.9 440.531 16
 -10 3 -18 10817.2 439.13 21
 -10 -3 -19 15794.7 484.79 5
 -10 3 19 16211.7 603.29 18
 -10 3 -19 15204.1 526.42 16
 -10 3 -19 15897.8 541.936 21
 -10 3 -20 1521.15 143.86 21
 -10 -3 -20 1465.05 116.767 5
 -10 3 20 1748.7 187.103 18
 -10 3 -20 1705.8 150.269 16
 -10 -3 -21 12768 391.921 5
 -10 3 21 12819.6 505.678 18
 -10 3 -21 13345.8 450.104 16
 -10 -3 -22 4214.38 180.327 5
 -10 3 22 4417.76 265.02 18
 -10 3 -22 4545.4 225.191 16
 -10 -3 -23 14963.3 420.009 5
 -10 3 23 17178.4 553.934 18
 10 -3 -24 1297.69 104.506 22
 -10 3 24 1579.77 145.222 18
 10 -3 -25 24267.6 625.312 22
 -10 3 -25 23725.5 645.524 21
 -10 3 25 24080.9 682.719 18
 10 -3 -26 12444 363.331 22
 -10 3 -26 12784.8 379.298 21
 -10 3 26 12397.1 401.261 18
 -10 3 -27 3552.92 154.048 21
 -10 4 0 125.961 92.9988 18
 -10 4 0 233.825 98.5551 16
 -10 4 -1 7172.59 371.562 18
 -10 4 1 8068.37 393.886 18
 -10 4 -1 6981.97 352.985 16
 -10 4 1 7718.44 366.263 16
 -10 4 -2 733.019 131.572 18
 -10 4 2 499.388 113.962 18
 -10 4 -2 555.262 120.026 16
 -10 4 2 647.278 121.576 16
 -10 4 -3 921.272 140.467 18
 -10 4 3 1058.31 153.717 18
 -10 4 -3 1029.1 141.27 16
 -10 4 3 823.602 130.442 16
 -10 4 -4 9656.52 431.522 18
 -10 4 4 9695.61 440.818 18
 -10 4 -4 9199.73 404.2 16
 -10 4 4 9299.4 415.676 16
 -10 4 -5 16610.8 603.569 18
 -10 4 5 16870.2 623.92 18
 -10 4 -5 15990.5 575.223 16
 -10 4 5 17126.5 602.463 16
 -10 4 -6 8113.2 385.792 18
 -10 4 6 7727.33 393.465 18
 -10 4 -6 7984.94 364.601 16
 -10 4 6 7315.76 366.659 16
 -10 4 -7 2457.58 210.409 18
 -10 4 7 2834.47 236.63 18
 -10 4 -7 2739.4 207.389 16
 -10 4 7 2885.36 220.56 16
 -10 4 -8 9183.07 411.412 18
 -10 4 8 9204.57 431.162 18
 -10 4 -8 8912.24 390.296 16
 -10 4 8 9145.92 412.082 16
 -10 4 -9 15881.1 565.936 16
 -10 4 -9 17054.2 594.372 18
 -10 4 9 16453.9 618.981 18
 -10 4 9 16762.6 597.778 16
 -10 4 -10 4551.94 262.301 16
 -10 4 -10 4802.44 278.679 18
 -10 4 10 4049.31 281.046 18
 -10 4 10 4558.55 279.247 16
 -10 4 -11 20939 685.223 18
 -10 4 -11 20789.5 673.78 16
 -10 4 11 22230.3 737.158 18
 -10 4 11 21294 701.385 16
 -10 4 -12 1871.18 170.513 16
 -10 4 -12 2222.2 187.455 18
 -10 4 12 2128.74 202.768 18
 10 4 -12 2189.51 174.889 6
 -10 4 12 1957.44 188.837 16
 -10 4 -13 5846.85 294.536 16
 -10 4 -13 5517.8 294.039 18
 -10 4 13 5724.62 323.159 18
 10 4 -13 5534.24 268.251 6
 -10 4 13 5991.03 312.454 16
 -10 4 -14 1770.36 160.46 16
 -10 4 14 2194.42 198.322 18
 10 4 -14 1537.95 131.954 6
 -10 4 14 1990.27 182.147 16
 -10 4 15 16855.1 589.991 16
 -10 4 -15 17688.9 569.954 16
 -10 4 15 17220.8 613.36 18
 -10 4 16 10902.5 436.192 16
 -10 4 -16 10573.7 405.928 16
 -10 4 16 11706.2 465.206 18
 -10 4 -17 3330.83 202.016 16
 -10 4 17 3591.71 238.841 18
 -10 4 -17 3742.13 217.907 21
 -10 4 17 3406.27 224.381 16
 10 -4 -17 3225.26 176.403 22
 -10 4 -18 4119.24 215.269 16
 -10 4 18 3811.35 245.856 18
 -10 4 -18 3688.98 214.808 21
 -10 4 -18 3724.53 202.703 19
 -10 4 18 4174.38 239.216 16
 10 -4 -18 3770.4 188.593 22
 -10 4 -19 14920.4 477.009 16
 -10 4 19 15542.4 535.031 18
 -10 4 -19 14577.6 461.214 19
 -10 4 -19 14869 487.588 21
 -10 4 19 15420.1 512.72 16
 10 -4 -19 15251.1 451.782 22
 -10 4 -20 5704.02 248.806 16
 -10 4 20 6510.21 299.67 18
 -10 4 -20 5906.08 241.551 19
 -10 4 20 5843.79 272.233 16
 10 -4 -20 5965.02 235.753 22
 -10 4 -20 6218.96 263.461 21
 -10 4 21 4870.07 248.146 18
 -10 4 -21 4548.08 195.172 19
 -10 4 21 4676.29 231.713 16
 10 -4 -21 4974.75 201.982 22
 -10 4 -21 4564.94 214.986 21
 -10 4 22 726.026 99.0136 18
 -10 4 -22 636.795 79.5725 21
 -10 4 22 606.678 87.9661 16
 10 -4 -22 618.288 72.2202 22
 -10 4 23 643.993 87.9553 18
 -10 4 -23 587.182 70.1657 21
 -10 4 23 679.525 81.9807 16
 10 -4 -23 460.646 60.0828 22
 -10 4 24 925.559 84.3626 16
 -10 4 -24 794.682 76.422 21
 -10 5 0 421.475 104.515 16
 -10 5 0 445.591 104.486 18
 -10 5 -1 4923.8 263.678 16
 -10 5 1 4714.43 256.694 16
 -10 5 -1 4690.83 279.415 18
 -10 5 1 4720.23 280.337 18
 -10 5 -2 9154.93 379.003 16
 -10 5 2 9837.84 389.93 16
 -10 5 -2 10015.6 421.637 18
 -10 5 2 9745.95 423.191 18
 -10 5 -3 19067.7 610.939 16
 -10 5 3 19437 617.028 16
 -10 5 -3 20894.6 669.094 18
 -10 5 3 19545 660.277 18
 -10 5 -4 2217.9 177.729 16
 -10 5 4 2250.71 176.768 16
 -10 5 -4 2209.91 190.511 18
 -10 5 4 2315.62 198.334 18
 -10 5 5 5178.77 264.264 16
 -10 5 -5 5091.62 285.214 18
 -10 5 -5 4777.06 253.844 16
 -10 5 5 5207.19 294.633 18
 -10 5 6 3322.6 210.521 16
 -10 5 -6 3067.38 219.253 18
 -10 5 6 3387.71 236.806 18
 -10 5 -6 3351.28 207.835 16
 -10 5 7 5438.53 270.11 16
 -10 5 -7 5553.72 270.077 16
 -10 5 -7 5581.38 292.76 18
 -10 5 7 5721.2 306.37 18
 -10 5 8 12339.4 447.294 16
 -10 5 -8 12635.2 475.535 18
 -10 5 -8 13443.5 452.81 16
 -10 5 8 12596.7 487.778 18
 -10 5 9 25274.1 731.725 16
 -10 5 -9 25070.4 725.355 16
 -10 5 -9 26197.9 766.46 18
 -10 5 9 24974.5 775.112 18
 -10 5 -10 76.6201 67.3303 16
 -10 5 10 169.195 71.8273 16
 -10 5 -10 146.481 79.2414 18
 -10 5 10 122.358 83.4398 18
 -10 5 11 28629.9 785.854 16
 -10 5 -11 27768.9 801.826 18
 -10 5 -11 27802.6 773.185 16
 -10 5 11 28199.4 828.614 18
 -10 5 12 15426.9 485.61 16
 10 5 -12 14158.6 450.077 6
 -10 5 -12 14993.6 498.64 18
 -10 5 -12 14437.6 471.539 16
 -10 5 12 14588.8 515.392 18
 -10 5 -13 6687.9 274.545 16
 -10 5 13 6591.7 308.579 18
 -10 5 -13 6405.65 289.497 21
 -10 5 13 6187.58 273.073 16
 -10 5 -14 4455.11 214.241 16
 -10 5 14 4702.78 224.133 16
 -10 5 -14 4226.76 224.433 21
 -10 5 -15 11115.2 362.608 16
 10 -5 -15 10316.1 329.129 7
 -10 5 15 11365 376.428 16
 -10 5 -15 10900.5 383.386 21
 -10 5 -16 4886.16 194.148 16
 -10 5 16 4870.79 202.557 16
 -10 5 -16 4971.78 209.076 19
 -10 5 -16 4912.43 210.724 21
 -10 5 17 31158.2 789.997 16
 -10 5 -17 31557.2 802.037 21
 -10 5 -17 30552.7 790.061 19
 -10 5 -17 30160.2 771.887 16
 -10 5 -18 2960.14 155.44 19
 -10 5 -18 3256.11 163.598 21
 -10 5 -19 556.702 70.2143 21
 10 -6 0 696.742 82.5684 7
 10 -6 1 9076.54 309.454 7
 10 -6 -1 9425.39 316.857 7
 10 -6 2 388.386 66.8179 7
 10 -6 -2 295.877 62.8956 7
 10 -6 3 5195.51 208.6 7
 10 -6 -3 5239.46 218.198 7
 10 -6 4 6626.86 239.126 7
 -10 6 4 6174.41 283.839 18
 10 -6 5 18394.7 497.53 7
 10 -6 -5 18613.5 521.614 7
 -10 6 5 19157.2 572.73 18
 -10 6 -6 1286.1 126.875 18
 -10 6 6 1324.44 128.401 18
 10 -6 -7 11435.5 352.761 7
 -10 6 -7 11115.1 388.732 18
 -10 6 7 11199.5 394.586 18
 10 -6 -8 937.778 85.0611 7
 -10 6 -8 1079.61 112.258 18
 -10 6 8 1130.69 113.262 18
 -10 6 -9 6410.5 261.762 18
 10 -6 -9 6462.3 232.803 7
 -10 6 9 6581.1 270.571 18
 -10 6 -10 6402.59 250.948 21
 10 -6 -10 6070.55 220.58 7
 -10 6 10 6852.82 267.962 18
 -10 6 11 18994.6 525.262 18
 -10 6 -11 16795.2 499.881 21
 -10 6 12 5749.1 226.934 18
 -10 6 -12 5101.98 211.123 21
 11 0 0 214.539 85.1089 6
 11 0 1 112.944 80.2003 6
 11 0 -1 75.9295 77.434 6
 11 0 -2 88.5681 81.9629 6
 11 0 2 49.4947 70.9669 6
 11 0 -3 126.088 77.1343 6
 11 0 3 12.1325 64.6035 6
 11 0 4 130.491 71.5084 6
 11 0 -5 -12.3821 68.5106 6
 11 0 5 57.8388 67.4672 6
 11 0 -6 85.1912 71.0065 6
 11 0 6 100.879 68.5912 6
 11 0 -7 -11.9422 68.4803 6
 11 0 7 43.3189 61.021 6
 11 0 -8 11.5979 64.1706 6
 11 0 8 20.6468 63.1473 6
 -11 0 -8 -17.8648 61.6408 5
 -11 0 -9 158.816 68.4118 5
 11 0 9 29.3015 59.7623 6
 11 0 -9 33.6287 66.4733 6
 11 0 -10 118.537 73.4842 6
 -11 0 -10 26.4325 57.0825 5
 -11 0 -11 35.2423 59.3387 5
 11 0 -11 30.768 62.7387 6
 -11 0 -12 17.8253 58.5064 5
 11 0 -12 48.4545 61.9178 6
 11 0 -13 325.618 80.6104 6
 -11 0 -13 9.00909 63.671 5
 -11 0 -14 -9.18519 62.6281 5
 11 0 -14 50.2129 50.4123 6
 -11 0 -15 56.1885 73.2865 5
 -11 0 -16 9.53144 71.7661 5
 -11 0 -17 57.6153 67.0604 5
 -11 0 -18 -9.5101 69.424 5
 -11 0 -19 81.2819 68.0218 5
 -11 0 -20 16.0303 61.5453 5
 -11 0 -21 51.4916 51.2907 21
 -11 0 -21 -7.1378 59.8483 5
 -11 0 -22 41.7833 52.0323 21
 -11 0 -22 38.1495 48.3574 5
 -11 0 -23 5.42414 42.4479 21
 -11 0 -23 73.2896 51.9925 5
 -11 0 -24 38.7576 41.9229 21
 -11 0 -24 64.9153 46.3658 5
 -11 0 -25 12.7157 39.6052 21
 -11 0 -25 17.662 39.6184 5
 -11 0 -26 38.7835 38.9683 5
 -11 0 -27 30.1176 33.0507 5
 11 -1 0 1602.1 166.765 6
 11 1 0 1519.16 185.975 6
 -11 1 0 1279.05 155.719 16
 11 -1 1 7668.94 369.798 6
 11 -1 -1 8279.6 381.26 6
 11 1 -1 8305.87 414.807 6
 11 1 1 7530.29 396.515 6
 -11 1 -1 7930.85 366.549 16
 -11 1 1 7647.45 367.506 16
 11 -1 2 17820.7 618.363 6
 11 -1 -2 17908.8 624.1 6
 11 1 -2 17142.3 655.089 6
 11 1 2 18065.9 660.907 6
 -11 1 -2 17864.3 608.893 16
 -11 1 2 17159.8 606.972 16
 11 -1 3 384.731 95.3328 6
 11 -1 -3 332.761 95.6693 6
 11 1 3 415.397 112.555 6
 -11 1 3 246.493 100.757 16
 -11 1 -3 254.515 95.3919 16
 11 -1 4 5258.94 290.321 6
 11 1 4 5542.09 324.501 6
 -11 1 -4 5273.65 293.582 16
 -11 1 4 5589.28 307.913 16
 11 -1 5 3639.42 237.679 6
 11 1 -5 3486.7 263.46 6
 11 1 5 4254.9 275.21 6
 -11 1 -5 3624.27 237.845 16
 -11 1 5 3640.36 249.238 16
 11 -1 6 315.231 83.0804 6
 11 -1 -6 647.971 110.141 6
 11 1 -6 546.175 122.44 6
 11 1 6 477.085 109.45 6
 -11 1 -6 617.737 113.05 16
 -11 1 6 429.279 106.755 16
 11 -1 7 1697.87 154.939 6
 11 -1 -7 1274.06 147.95 6
 11 1 7 1630.63 167.669 6
 11 1 -7 1167.27 158.094 6
 -11 1 -7 1577.2 142.868 5
 -11 1 -7 1581.85 157.649 16
 -11 1 7 1387.74 160.925 16
 11 -1 8 469.665 91.0785 6
 11 -1 -8 429.214 99.4136 6
 -11 1 -8 465.927 86.5818 5
 11 1 -8 463.613 108.815 6
 11 1 8 414.196 95.0965 6
 -11 1 -8 467.789 98.228 16
 -11 1 8 477.551 111.963 16
 -11 1 -9 4072.6 246.049 16
 11 1 -9 3763.71 252.817 6
 11 1 9 3575.11 235.363 6
 -11 1 -9 3827.73 217.794 5
 -11 1 9 3035.71 239.616 16
 -11 1 -10 1529.06 155.565 16
 -11 1 -10 1495.44 141.58 5
 11 1 -10 1834.78 177.668 6
 -11 1 10 1460.86 169.457 16
 -11 1 -11 2956.95 214.508 16
 11 1 -11 2901.51 212.423 6
 -11 1 -11 3057.83 198.209 5
 -11 1 11 3129.81 241.371 16
 -11 1 -12 7087.29 339.03 16
 -11 1 12 6890.81 371.419 16
 -11 1 -12 7736.41 331.313 5
 11 1 -12 7405.8 340.619 6
 -11 1 -13 2577.28 193.582 21
 -11 1 -13 2424.17 193.597 16
 11 1 -13 2679.09 192.132 6
 -11 1 13 2809.08 234.833 16
 -11 1 -13 2596.56 189.497 5
 -11 1 -14 4300.46 248.236 21
 -11 1 -14 3957.75 242.509 16
 11 1 -14 4182.66 231.879 6
 -11 1 14 4389.47 298.819 16
 -11 1 -14 4009.71 236.973 5
 -11 1 -15 1685.76 155.492 21
 -11 1 -15 1508.22 149.717 16
 11 1 -15 1679.69 138.208 6
 -11 1 15 1493.39 188.405 16
 -11 1 -15 1444.61 145.763 5
 -11 1 -16 9671.04 392.575 21
 -11 1 -16 10324.7 400.792 16
 -11 1 -16 9784.87 400.451 5
 -11 1 16 10249.6 482.385 16
 -11 1 -17 769.638 110.586 21
 -11 1 -17 685.453 106.523 16
 -11 1 17 789.991 155.126 16
 -11 1 -17 788.422 115.843 5
 -11 1 -18 33751.3 917.224 21
 -11 1 18 33605.8 1062.19 16
 -11 1 -18 33764.8 924.181 5
 -11 1 -18 33282.6 911.924 16
 -11 1 -19 5043.8 250.71 21
 -11 1 19 5181.74 337.518 16
 -11 1 -19 4729.77 241.378 5
 -11 1 -19 5023.21 246.474 16
 -11 1 -20 10959.8 390.944 21
 -11 1 20 10268.1 470.658 16
 -11 1 -20 11012.7 380.345 5
 -11 1 -20 10175.3 375.157 16
 -11 1 -21 3402.08 191.697 21
 -11 1 -21 3322.51 178.587 5
 -11 1 21 2892.18 229.065 16
 -11 1 -22 2752.5 167.764 21
 -11 1 22 2880.55 206.881 16
 -11 1 -22 2765.41 155.56 5
 -11 1 23 234.291 76.6075 16
 -11 1 -23 449.384 65.2888 5
 -11 -1 -23 367.986 67.1501 5
 -11 1 -23 384.74 70.8364 21
 -11 1 24 452.373 76.9712 16
 -11 1 -24 430.78 61.9387 5
 -11 -1 -24 518.307 68.9642 5
 -11 1 -24 408.465 68.1362 21
 -11 1 -25 8397.78 269.1 5
 -11 -1 -25 8484.13 274.736 5
 -11 1 -25 8546.81 285.113 21
 -11 1 -26 6679.65 220.003 5
 -11 -1 -26 6919.34 227.102 5
 11 2 0 94461.7 2424.32 6
 -11 2 0 95862 2307.37 16
 11 2 -1 14863.3 641.746 6
 11 2 1 16447.2 663.163 6
 -11 2 -1 16570.7 585.811 16
 -11 2 1 15951.6 580.231 16
 11 2 -2 6321.2 388.248 6
 11 2 2 6824.33 395.32 6
 -11 2 -2 7426.13 354.841 16
 -11 2 2 6848.8 349.586 16
 11 2 3 2097.62 215.174 6
 -11 2 -3 1677.14 172.631 16
 -11 2 3 1844.51 186.764 16
 11 2 4 4166.45 294.242 6
 -11 2 -4 3950.57 253.552 16
 -11 2 4 3983.38 264.583 16
 11 2 -5 6281.57 370.21 6
 11 2 5 5734.68 339.176 6
 -11 2 -5 5537.87 304.248 16
 -11 2 5 5935.25 325.706 16
 11 2 -6 5711.71 349.004 6
 11 2 6 5344.65 322.738 6
 -11 2 -6 6014 312.901 16
 -11 2 6 5456.14 313.241 16
 11 2 -7 29659.7 947.212 6
 11 2 7 30315.7 925.073 6
 -11 2 -7 30179.3 892.089 16
 -11 2 7 30201.2 919.467 16
 -11 2 -8 2244.02 189.217 16
 -11 2 8 2306.36 204.132 16
 11 2 -8 2298.54 209.529 6
 11 2 8 2177.98 194.388 6
 -11 -2 -8 2289.81 172.254 5
 -11 2 -9 1150.74 144.421 16
 -11 2 -9 1003.54 143.394 21
 11 2 -9 1326.42 160.254 6
 11 2 9 1408.88 154.475 6
 -11 -2 -9 1187.27 123.862 5
 -11 2 9 1244.57 161.534 16
 -11 2 -10 657.961 120.978 21
 -11 2 -10 600.225 110.725 16
 -11 2 10 599.93 124.593 16
 -11 -2 -10 645.317 99.4551 5
 11 2 -10 818.653 129.552 6
 11 2 10 644.207 108.121 6
 -11 2 -11 24125.2 748.272 16
 -11 2 -11 23956.5 759.279 21
 11 2 -11 24499.6 756.19 6
 -11 -2 -11 23515.7 700.1 5
 -11 2 11 23854.2 792.149 16
 -11 2 -12 130.277 81.0339 21
 -11 2 -12 185.253 82.8486 16
 -11 2 12 332.549 116.879 16
 -11 -2 -12 224.48 78.8032 5
 11 2 -12 209.392 80.2732 6
 -11 2 -13 17889.7 605.546 16
 -11 2 -13 18705 619.363 21
 -11 2 13 17832.8 662.448 16
 11 2 -13 18050.4 585.059 6
 -11 -2 -13 17973.7 573.13 5
 -11 2 -14 34236.5 961.932 16
 -11 2 -14 34569.5 967.863 21
 11 2 -14 33765.7 917.308 6
 -11 -2 -14 33857.1 928.965 5
 -11 2 14 34244.8 1042.72 16
 -11 2 -15 626.981 106.148 21
 -11 2 -15 546.232 103.869 16
 -11 2 15 593.451 132.659 16
 -11 -2 -15 653.178 108.284 5
 11 2 -15 642.339 90.2122 6
 -11 2 -16 39242.2 1048.67 21
 -11 2 16 39249.2 1154.52 16
 -11 -2 -16 37844.4 1026.94 5
 -11 2 -16 38187.2 1041.09 16
 -11 2 -17 5803.17 280.225 21
 -11 2 -17 5352.42 271.511 16
 -11 -2 -17 5322.53 267.679 5
 -11 2 17 4844.6 324.064 16
 -11 2 -18 596.632 99.7946 21
 -11 2 -18 501.487 93.6498 16
 -11 2 18 496.308 132.053 16
 -11 -2 -18 419.715 91.16 5
 -11 2 -19 11335.6 413.067 21
 -11 2 19 11914.5 510.468 16
 -11 -2 -19 12038.9 408.626 5
 -11 2 19 10811.9 477.449 18
 -11 2 -19 12111.1 417.672 16
 -11 2 -20 36119.1 939.115 21
 -11 2 20 33942.9 1035.2 16
 -11 -2 -20 35832.6 913.847 5
 -11 2 -20 36112.2 934.496 16
 -11 2 -21 1370.68 122.373 21
 -11 -2 -21 1234.99 107.523 5
 -11 2 21 1280.55 155.569 16
 -11 2 -22 26545.6 718.431 21
 -11 -2 -22 27120.3 688.861 5
 -11 2 22 26312.3 791.117 16
 -11 2 -23 3205.04 169.036 21
 -11 -2 -23 3340.97 152.605 5
 -11 2 -24 1828.33 117.987 21
 -11 -2 -24 1530.44 94.1731 5
 -11 2 24 1573.2 128.236 16
 -11 2 -25 4253.75 178.833 21
 -11 3 0 4303.96 267.27 18
 -11 3 -1 19280.4 637.69 18
 -11 3 1 18215.5 632.562 18
 -11 3 -2 35373.5 1006.51 18
 -11 3 2 35893 1018.97 18
 -11 3 3 7971.75 377.391 18
 11 3 -4 19241.4 773.109 6
 -11 3 4 20171.2 669.346 18
 -11 3 5 7106.05 357.53 18
 11 3 -5 7203.69 425.217 6
 -11 -3 -5 8018.83 316.018 5
 -11 3 5 7120.98 358.175 16
 -11 3 6 3151.92 233.638 18
 11 3 -6 3855.11 295.474 6
 11 3 6 3162.98 256.886 6
 -11 -3 -6 3540.39 198.873 5
 -11 3 6 3177.95 236.229 16
 -11 3 7 11429.6 472.328 18
 11 3 -7 12335.9 530.944 6
 11 3 7 10979.8 480.458 6
 -11 -3 -7 11632 402.471 5
 -11 3 7 11197.5 468.784 16
 -11 3 8 6351.08 335.753 18
 11 3 -8 5965.8 346.512 6
 11 3 8 6382.11 335.567 6
 -11 -3 -8 6262.64 272.663 5
 -11 3 8 6509.02 339.288 16
 -11 3 9 7474.73 368.276 18
 11 3 -9 7363.53 368.643 6
 11 3 9 7698.22 356.429 6
 -11 -3 -9 6953.89 293.133 5
 -11 3 9 7133.75 358.89 16
 -11 3 10 2968.11 228.262 18
 -11 3 10 3129.17 232.811 16
 11 3 -10 2789.57 215.416 6
 11 3 10 2768.53 205.13 6
 -11 -3 -10 2742.56 175.976 5
 -11 3 11 10817.3 464.182 18
 -11 3 -11 10730.8 441.599 21
 -11 3 11 10843.5 462.289 16
 11 3 -11 11816.5 443.182 6
 -11 -3 -11 11068.7 391.045 5
 -11 3 12 12347.6 507.506 18
 -11 3 -12 13672 496.916 21
 -11 3 12 13741.2 525.921 16
 11 3 -12 12792.1 462.19 6
 -11 -3 -12 13131.5 440.891 5
 -11 3 13 8398.18 391.723 18
 -11 3 -13 8402.26 363.422 21
 -11 3 13 8344.86 390.583 16
 11 3 -13 8150.21 328.11 6
 -11 -3 -13 7416.08 312.428 5
 -11 3 14 13424.5 510.936 18
 -11 3 -14 12466.1 460.551 21
 -11 3 14 12159 487.354 16
 11 3 -14 11847.6 405.075 6
 -11 -3 -14 11790.5 415.359 5
 -11 3 15 2474.8 210.423 18
 -11 3 -15 2679.82 190.023 21
 -11 3 15 2479.4 207.192 16
 -11 -3 -15 2454.18 163.742 5
 -11 3 16 17684.3 616.069 18
 -11 3 -16 17815.1 564.585 21
 -11 3 16 17682.9 614.407 16
 -11 -3 -16 17125.5 520.25 5
 -11 3 -17 11346.4 412.023 21
 -11 3 17 12534.4 476.852 16
 -11 -3 -17 11321.5 371.831 5
 -11 3 17 11562.5 462.95 18
 -11 3 -18 36090.2 958.671 21
 -11 3 18 38439.3 1034.71 16
 -11 -3 -18 36685.6 903.002 5
 -11 3 18 36146.5 1020.64 18
 -11 3 -19 15344.8 469.026 21
 -11 3 19 15068.7 518.069 16
 -11 -3 -19 13910.1 405.871 5
 -11 3 19 13994.6 506.009 18
 -11 3 -20 22741.7 611.745 21
 -11 3 20 21490.3 656.952 16
 -11 -3 -20 20591.9 544.563 5
 -11 3 20 22024 653.983 18
 -11 3 21 1242.27 127.968 16
 -11 3 -21 1297.55 108.763 21
 11 -3 -21 1353.81 99.1695 22
 -11 3 21 1123.33 125.057 18
 -11 3 22 8746.69 319.484 16
 11 -3 -22 7980.51 269.235 22
 -11 3 -22 8265.25 284.724 21
 -11 3 23 1436.67 111.736 16
 11 -3 -23 1407.38 92.6889 22
 -11 3 -23 1609.54 102.925 21
 -11 4 0 8328.24 376.953 18
 -11 4 0 8681.29 372.979 16
 -11 4 -1 41025 1113.51 18
 -11 4 1 39878.5 1112.63 18
 -11 4 -1 40365.4 1098.31 16
 -11 4 1 41373.8 1103.76 16
 -11 4 -2 2201.74 190.775 18
 -11 4 2 2395.08 197.825 18
 -11 4 -2 2106.61 188.589 16
 -11 4 2 1985.81 183.148 16
 -11 4 -3 2546.13 198.485 18
 -11 4 3 2621.5 207.251 18
 -11 4 -3 2818.87 202.746 16
 -11 4 3 2708.94 206.655 16
 -11 4 -4 8052.65 361.225 18
 -11 4 4 9053 390.964 18
 -11 4 -4 8343.68 361.451 16
 -11 4 4 8433.83 369.992 16
 -11 4 -5 9622.39 398.333 18
 -11 4 5 9919.86 417.329 18
 -11 4 -5 9639.11 393.776 16
 -11 4 5 10154.1 410.235 16
 -11 4 -6 11230.4 430.989 18
 -11 4 6 11675 457.214 18
 -11 4 -6 10864.2 422.913 16
 11 4 -6 11098.2 508.287 6
 -11 4 6 11253.8 437.951 16
 -11 4 -7 24604.4 734.498 16
 -11 4 -7 24371.6 735.607 18
 -11 4 7 24984.8 769.073 18
 11 4 -7 26080.1 823.356 6
 -11 4 7 24321.3 748.639 16
 -11 4 -8 18834.5 596.805 16
 -11 4 -8 19073.5 599.226 18
 -11 4 8 18495.7 624.505 18
 11 4 -8 19108.3 647.693 6
 11 4 8 17853.6 608.217 6
 -11 4 8 18681.1 612.269 16
 -11 4 -9 7371.56 320.857 18
 -11 4 -9 7725.61 329.46 16
 -11 4 9 7660.06 355.427 18
 11 4 -9 7059.56 335.874 6
 11 4 9 7663.12 330.917 6
 -11 4 9 7400.33 334.746 16
 -11 4 -10 10899.6 411.942 16
 -11 4 -10 10873.4 403.939 18
 -11 4 10 10873.1 441.18 18
 -11 4 10 11920.3 439.538 16
 11 4 -10 11765.9 428.121 6
 11 4 10 11350.7 409.511 6
 -11 4 -11 8766.97 355.478 16
 -11 4 11 9175.52 387.995 18
 -11 4 -11 9182.49 351.101 18
 -11 4 -11 9608.74 378.372 21
 -11 4 11 8992.76 371.603 16
 11 4 -11 8755.2 344.903 6
 -11 4 12 1108.04 136.661 18
 -11 4 -12 1121.33 120.509 16
 -11 4 -12 1049.02 122.237 21
 -11 4 12 1158.64 133.684 16
 11 4 -12 1254.87 115.495 6
 -11 4 -13 29809 818.266 16
 -11 4 13 29266 855.236 18
 -11 4 -13 31278.3 834.931 21
 -11 4 13 31240.8 848.573 16
 11 4 -13 28658.9 766.11 6
 -11 4 14 14816.4 501.642 16
 -11 4 -14 15343.7 486.934 16
 -11 4 14 15204 519.67 18
 -11 4 -14 15043.5 489.931 21
 -11 4 15 4088.54 220.657 16
 -11 4 -15 3486 193.681 16
 -11 4 15 4043.88 232.246 18
 -11 4 -15 3638.25 199.815 21
 -11 4 16 16108.3 526.517 18
 -11 4 -16 16422.1 489.062 16
 -11 4 -16 16321.4 496.503 21
 -11 4 16 16807.7 516.756 16
 11 -4 -16 15436.2 442.503 22
 -11 4 17 5341.4 241.768 16
 11 -4 -17 5167.09 194.757 22
 -11 4 -17 4814.48 220.09 21
 -11 4 -17 5092.31 220.208 16
 -11 4 17 4943.33 245.618 18
 -11 4 18 2595.14 158.019 16
 -11 4 -18 2498.32 145.78 21
 11 -4 -18 2420.59 122.912 22
 -11 4 -18 2535.43 142.423 16
 -11 4 18 2462.9 162.384 18
 -11 4 19 10562.9 351.264 16
 -11 4 19 10596.4 359.958 18
 -11 4 20 9999.71 322.208 16
 -11 5 0 3491.98 200.38 16
 -11 5 0 3560.14 217.229 18
 -11 5 -1 9743.48 356.202 16
 -11 5 1 9286.52 349.807 16
 -11 5 -1 9210.77 368.85 18
 -11 5 1 9828.5 379.589 18
 -11 5 2 4770.75 234.173 16
 -11 5 -2 4431.56 229.389 16
 -11 5 -2 4496.34 243.282 18
 -11 5 2 5080.54 256.969 18
 -11 5 3 8056.51 315.152 16
 -11 5 -3 8125.43 333.615 18
 -11 5 3 8784.75 346.12 18
 -11 5 4 5036.11 235.522 16
 -11 5 -4 4567.25 227.285 16
 -11 5 -4 4820.44 246.676 18
 -11 5 4 4932.61 253.646 18
 -11 5 5 5968.57 257.49 16
 11 5 -5 5690.23 305.523 6
 -11 5 -5 5814.86 269.349 18
 -11 5 5 6187.9 285.711 18
 -11 5 -5 5659.3 253.891 16
 -11 5 6 8607.86 319.758 16
 11 5 -6 8788.28 368.296 6
 -11 5 -6 8130.09 327.555 18
 -11 5 -6 8754.93 322.825 16
 -11 5 6 8243.41 340.276 18
 -11 5 7 4100.83 205.769 16
 11 5 -7 4384.69 234.002 6
 11 5 7 4087.51 213.371 6
 -11 5 -7 3933.24 203.039 16
 -11 5 -7 4245.17 216.763 18
 -11 5 7 4024.67 225.393 18
 -11 5 8 17367.2 510.381 16
 11 5 -8 16894.2 526.613 6
 11 5 8 17327.2 511.572 6
 -11 5 -8 17208.2 519.516 18
 -11 5 8 16711.9 536.024 18
 -11 5 -8 16917.6 506.401 16
 -11 5 -9 3808.32 200.506 18
 -11 5 9 4117.17 198.741 16
 11 5 9 3916.93 186.974 6
 11 5 -9 4015.88 197.859 6
 -11 5 -9 4176.53 198.599 16
 -11 5 9 4061.5 216.875 18
 -11 5 -10 675.13 94.95 21
 -11 5 -10 681.172 85.1213 16
 -11 5 10 797.016 89.4441 16
 11 5 10 776.838 80.1873 6
 11 5 -10 704.348 81.6125 6
 -11 5 10 885.791 106.588 18
 -11 5 11 4000.74 191.578 16
 -11 5 -11 4605.21 196.774 16
 -11 5 11 4037.43 210.166 18
 -11 5 12 5905.17 235.033 16
 11 -5 -12 6136.09 215.952 7
 -11 5 -12 5884.58 228.23 16
 -11 5 12 5982.67 255.395 18
 -11 5 13 3186.13 161.518 16
 -11 5 13 3481.02 182.129 18
 -11 5 14 4727.05 210.074 18
 12 0 0 6827.37 341.012 6
 12 0 1 35914.7 1036.69 6
 12 0 -1 37099.2 1047.34 6
 12 0 2 12518.7 484.836 6
 12 0 -2 12129.9 484.379 6
 12 0 3 16810.7 579.41 6
 12 0 -3 16134.1 583.363 6
 12 0 4 3938.78 244.117 6
 12 0 5 45048.9 1200 6
 -12 0 -6 37988.1 981.893 5
 12 0 6 34601.5 991.338 6
 12 0 -6 36520.9 1028.76 6
 -12 0 -7 121739 2765.52 5
 12 0 7 123731 2793.58 6
 12 0 -7 116238 2813.61 6
 -12 0 -8 18472.1 570.104 5
 12 0 8 17635.3 571.966 6
 12 0 -8 17781.9 599.109 6
 -12 0 -9 19789.7 606.601 5
 12 0 9 20004.4 605.999 6
 12 0 -9 19774.3 635.467 6
 -12 0 -10 13987.7 474.691 5
 12 0 -10 14145.7 494.479 6
 -12 0 -11 46473.1 1185.32 5
 -12 0 -12 38349.7 1014.18 5
 -12 0 -13 89613.6 2107.06 5
 -12 0 -14 22794.1 678.079 5
 -12 0 -15 14826.8 498.305 5
 -12 0 -16 2096.75 161.895 5
 -12 0 -17 9069.7 351.639 5
 -12 0 -18 4320.36 214.934 5
 -12 0 -19 20913.9 587.446 5
 -12 0 -20 8179.79 290.637 5
 -12 0 -21 57312.3 1332.05 5
 -12 0 -22 4999.68 192.069 5
 -12 0 -23 3513.73 145.195 5
 12 1 0 177.495 86.5227 6
 -12 1 -1 2794.58 203.601 16
 -12 1 1 2090.84 183.627 16
 12 1 1 2446.38 210.352 6
 12 1 -1 3040 232.832 6
 -12 1 -2 1735.18 173.06 16
 -12 1 2 1990.76 181.512 16
 12 1 2 2202.63 199.251 6
 -12 1 -3 6092.88 304.159 16
 -12 1 3 6044.58 309.169 16
 12 1 3 6914.83 346.682 6
 12 1 -3 5626.69 323.565 6
 -12 1 -4 16307.6 548.831 16
 -12 1 4 15555.7 552.672 16
 12 1 4 15247.5 569.446 6
 -12 1 -4 16827.2 523.375 5
 -12 1 5 17773 596.601 16
 12 1 -5 16718.5 619.28 6
 12 1 5 17207.3 602.834 6
 -12 1 -5 18836.8 561.286 5
 -12 1 -5 17686.1 581.554 16
 -12 1 6 8636.28 380.407 16
 12 1 -6 9199.95 413.616 6
 -12 1 -6 9666.49 358.604 5
 12 1 6 8327.08 377.413 6
 -12 -1 -6 9631.82 365.881 5
 -12 1 -6 8932.66 373.481 16
 -12 1 7 10428.4 422.073 16
 12 1 -7 9777.85 426.441 6
 12 1 7 11214.3 424.907 6
 -12 1 -7 10558 384.508 5
 -12 -1 -7 10262.1 387.221 5
 -12 1 -7 9756.68 397.38 16
 12 1 -8 22530.1 714.357 6
 12 1 8 21118.3 672.247 6
 -12 1 8 22233.1 703.188 16
 -12 1 -8 22953 657.697 5
 -12 -1 -8 22645.2 661.372 5
 -12 1 -8 21722.9 672.757 16
 12 1 9 10207.6 386.555 6
 12 1 -9 10019.3 411.107 6
 -12 1 9 9564.24 410.789 16
 -12 1 -9 9872.3 370.533 5
 -12 -1 -9 9763.68 372.001 5
 -12 1 -9 9544.28 383.659 16
 12 1 -10 18270 591.974 6
 -12 1 10 17442.2 605.097 16
 -12 1 -10 18520.3 563.92 5
 -12 1 -10 17238.6 566.471 16
 12 1 -11 37697.7 1009.93 6
 -12 1 11 38321.5 1057.38 16
 -12 1 -11 37404.5 989.448 5
 -12 1 -11 36821.1 998.409 16
 12 1 -12 14145.5 479.091 6
 -12 1 12 14760.5 536.547 16
 -12 1 -12 14130.9 478.92 5
 -12 1 -12 14499.6 485.601 16
 12 1 -13 7825.29 308.892 6
 -12 1 13 7705.35 362.176 16
 -12 1 -13 7788.85 324.089 5
 -12 1 -13 7323.49 313.296 16
 12 1 -14 10180.4 350.747 6
 -12 1 14 9756.16 417.965 16
 -12 1 -14 9976.54 378.18 5
 -12 1 -14 9491.14 360.462 16
 -12 1 15 1001.03 140.272 16
 -12 1 -15 918.581 110.736 5
 -12 1 -15 1083.54 111.784 16
 -12 1 16 6434.98 324.826 16
 -12 1 -16 6572.43 272.154 16
 -12 1 17 10512.8 423.443 16
 -12 1 -17 10892.8 367.227 16
 -12 1 18 687.835 105.275 16
 -12 1 -18 775.496 86.2537 5
 -12 1 -19 7090.22 257.18 5
 -12 1 -20 853.387 78.4094 5
 -12 1 -21 1088.55 82.3952 5
 -12 1 -22 5175.26 181.208 5
 -12 2 0 17037.8 580.477 16
 12 2 0 17048.6 657.363 6
 -12 2 -1 47625.7 1244.87 16
 -12 2 1 47411.3 1246.13 16
 12 2 -1 46115.4 1344.35 6
 12 2 1 47920.2 1350.55 6
 -12 2 -2 4331.94 261.245 16
 -12 2 2 4389.7 264.942 16
 12 2 -2 4646.32 309.182 6
 12 2 2 4206.05 292.766 6
 -12 2 -3 9767.74 402.319 16
 -12 2 3 9337.22 403.864 16
 12 2 3 10575 461.189 6
 -12 2 -4 1689.68 170.546 16
 -12 2 4 1752.2 176.561 16
 12 2 4 1910.93 190.289 6
 -12 2 -5 24172.9 743.028 16
 -12 2 5 25134.9 768.376 16
 12 2 -5 25729.9 831.147 6
 12 2 5 25277.7 792.258 6
 -12 -2 -5 25173.7 716.141 5
 -12 2 6 12805.4 479.426 16
 12 2 -6 11813.2 503.722 6
 12 2 6 11536.1 469.454 6
 -12 -2 -6 13149.5 435.53 5
 -12 2 -6 12590.8 461.26 16
 -12 2 7 37140 1049.44 16
 12 2 -7 38535 1088.43 6
 12 2 7 37708.7 1040.86 6
 -12 -2 -7 37848.3 985.479 5
 -12 2 -7 37905.8 1026.73 16
 -12 2 8 5475.29 296.015 16
 12 2 -8 4841.8 285.885 6
 12 2 8 5280.1 270.667 6
 -12 -2 -8 5464 252.124 5
 -12 2 -8 4917.3 265.083 16
 -12 2 9 14935.8 527.985 16
 12 2 -9 13366.7 501.74 6
 12 2 9 14011.7 476.792 6
 -12 -2 -9 13400.3 452.257 5
 -12 2 -9 13503.4 480.466 16
 -12 2 -10 1937.22 156.911 21
 -12 2 -10 1975.96 167.171 16
 -12 2 10 2117.48 188.595 16
 12 2 -10 1803.84 159.886 6
 -12 -2 -10 2109.09 153.24 5
 -12 2 -11 23583.2 697.063 21
 -12 2 -11 24990 719.364 16
 12 2 -11 23872.9 710.232 6
 -12 2 11 24940.9 770.467 16
 -12 -2 -11 24402 691.768 5
 -12 2 -12 4872.75 239.224 21
 -12 2 -12 4350.96 238.252 16
 12 2 -12 4603.93 231.639 6
 -12 2 12 4836.82 284.345 16
 -12 -2 -12 4707.53 233.177 5
 -12 2 -13 26860.4 760.856 21
 -12 2 -13 27825.6 778.969 16
 12 2 -13 28137.1 748.533 6
 -12 2 13 28117.6 853.325 16
 -12 -2 -13 27946.7 767.678 5
 -12 2 -14 7535.03 298.717 21
 -12 2 -14 7541.66 309.17 16
 12 2 -14 7120.81 271.568 6
 -12 2 14 7587.56 367.924 16
 -12 -2 -14 7315.22 303.888 5
 -12 2 -15 25240.9 696.978 21
 -12 2 15 25464 800.325 16
 -12 -2 -15 25536.1 714.233 5
 -12 2 -15 26053.5 714.163 16
 -12 2 -16 1671.47 125.181 21
 -12 2 16 1630.87 171.112 16
 -12 -2 -16 1795.86 141.032 5
 -12 2 -16 2012.98 140.426 16
 -12 2 -17 11299 374.198 21
 -12 2 17 11033.1 453.55 16
 -12 -2 -17 12383 387.437 5
 -12 2 -17 12022.9 387.597 16
 -12 2 -18 2469.04 141.057 21
 -12 2 18 2433.24 188.846 16
 -12 -2 -18 2375.16 139.741 5
 -12 2 -18 2629.89 148.653 16
 -12 2 -19 19108.3 519.493 21
 -12 -2 -19 20194.9 520.668 5
 -12 2 20 7149.74 292.266 16
 -12 -2 -20 7642.18 245.472 5
 -12 3 0 2327.93 184.339 16
 12 3 0 2350.56 252.633 6
 -12 3 -1 12238.1 450.703 16
 -12 3 1 11972.1 450.222 16
 12 3 -1 11591.4 560.426 6
 12 3 1 12506 573.721 6
 -12 3 -2 4276.23 246.77 16
 -12 3 2 4790.38 259.715 16
 12 3 -2 4038.35 320.521 6
 12 3 2 4674.86 325.376 6
 -12 -3 -2 4644.14 217.821 5
 -12 3 -3 203.888 86.1308 16
 -12 3 3 149.272 87.3053 16
 -12 -3 -3 279.806 70.2348 5
 12 3 3 269.884 111.251 6
 -12 3 -4 2467.06 184.166 16
 -12 3 4 2539.57 193.489 16
 12 3 -4 2582.82 241.597 6
 12 3 4 3104.75 238.667 6
 -12 -3 -4 2942.28 167.678 5
 -12 3 -5 901.942 119.933 16
 -12 3 5 813.714 122.603 16
 12 3 -5 835.57 149.572 6
 12 3 5 757.145 130.481 6
 -12 -3 -5 863.291 97.6344 5
 -12 3 -6 6450.28 309 21
 -12 3 6 7860.75 340.212 16
 12 3 -6 6674.67 363.632 6
 12 3 6 6883.35 332.546 6
 -12 -3 -6 7046.18 274.749 5
 -12 3 -6 7366.96 318.364 16
 -12 3 -7 1021.31 121.377 21
 -12 3 7 1167.78 137.923 16
 12 3 -7 1196.57 157.653 6
 12 3 7 1110.83 130.168 6
 -12 -3 -7 1020.65 101.851 5
 -12 3 -7 1105.76 126.96 16
 -12 3 -8 2092.36 165 21
 -12 3 8 2232.55 178.654 16
 12 3 -8 2579.32 198.365 6
 12 3 8 2197.39 166.934 6
 -12 -3 -8 2196.99 145.632 5
 -12 3 -8 2503.47 175.662 16
 -12 3 -9 47.6443 58.6 21
 -12 -3 -9 107.466 50.8807 5
 12 3 -9 36.3469 61.2129 6
 12 3 9 88.9913 63.6823 6
 -12 3 -9 48.2964 63.0026 16
 -12 3 9 95.1174 73.0513 16
 -12 3 -10 434.178 83.0607 21
 -12 3 -10 537.537 89.2621 16
 -12 3 10 453.039 97.5523 16
 -12 -3 -10 593.903 82.4733 5
 12 3 -10 613.182 93.1639 6
 -12 3 -11 1236.86 120.5 21
 -12 3 11 1313.66 144.503 16
 12 3 -11 1312.57 119.798 6
 -12 -3 -11 1108.48 107.129 5
 -12 3 -11 1482.05 133.043 16
 -12 3 -12 6164.86 266.216 21
 -12 3 -12 6092.24 268.866 16
 -12 3 12 6261.34 302.942 16
 12 3 -12 5944.63 246.238 6
 -12 -3 -12 6026.98 246.456 5
 -12 3 -13 2675.3 163.859 21
 -12 3 -13 2780.61 172.563 16
 -12 3 13 2837.14 197.721 16
 -12 -3 -13 2802.78 157.085 5
 12 3 -13 2778.48 147.64 6
 -12 3 -14 827.556 93.6548 21
 -12 -3 -14 698.302 79.381 5
 -12 3 -14 672.874 90.6781 16
 -12 3 14 864.37 115.7 16
 -12 3 -15 231.239 59.6047 21
 -12 3 -15 239.728 62.0195 16
 -12 3 15 141.836 73.9198 16
 -12 -3 -15 186.439 49.8994 5
 -12 3 -16 2785.6 151.854 21
 -12 3 16 2968.6 186.006 16
 -12 -3 -16 2586.26 125.435 5
 -12 3 -16 2810.73 156.079 16
 -12 3 17 2483.32 166.529 16
 -12 3 -17 2513.79 137.409 21
 -12 3 -17 2772.15 146.156 16
 -12 3 -18 141.014 44.1457 16
 -12 3 18 198.469 64.1175 16
 -12 4 0 1249.49 125.223 18
 12 4 0 967.299 202.398 6
 -12 4 0 1270.2 132.96 16
 -12 4 -1 7100.27 291.874 18
 -12 4 1 7299.41 299.379 18
 12 4 -1 7306.9 448.85 6
 12 4 1 8049.81 448.009 6
 -12 4 -1 7189.84 303.207 16
 -12 4 1 7148.36 303.845 16
 -12 4 -2 107.453 64.3802 18
 -12 4 2 101.877 64.8492 18
 12 4 2 99.5286 107.068 6
 -12 4 -2 36.7951 82.5732 16
 -12 4 2 29.9472 85.1337 16
 -12 4 -3 6578.51 273.023 18
 -12 4 3 6249.39 279.527 18
 -12 4 -3 6670.17 288.333 16
 12 4 3 7199.98 358.989 6
 -12 4 3 7084.42 298.074 16
 -12 4 4 11198.4 408.849 18
 -12 4 -4 12128.8 414.064 16
 12 4 -4 13029.5 523.238 6
 12 4 4 12813.9 475.962 6
 -12 4 4 11472.2 412.8 16
 -12 4 -5 4265.64 223.743 16
 -12 4 5 4611.84 232.162 18
 -12 4 5 4637.2 234.239 16
 12 4 -5 4681.48 282.282 6
 12 4 5 4701.01 253.297 6
 -12 4 6 578.293 92.7056 18
 -12 4 -6 770.92 97.2293 21
 -12 4 -6 673.094 92.8315 16
 -12 4 6 605.221 97.4377 16
 12 4 -6 701.047 112.208 6
 12 4 6 851.299 109.395 6
 -12 4 7 450.778 88.8362 18
 -12 4 -7 623.849 92.9127 21
 -12 4 -7 736.379 98.9207 16
 -12 4 7 460.901 91.6109 16
 12 4 -7 891.269 116.119 6
 12 4 7 586.28 89.5069 6
 -12 4 -8 16651.8 496.316 16
 -12 4 8 14542.6 492.334 18
 -12 4 -8 15772.9 487.023 21
 -12 4 8 15180.3 492.742 16
 12 4 -8 17433.7 517.824 6
 12 4 8 16027.5 475.651 6
 -12 4 9 39982.8 1029.09 18
 -12 4 -9 40797.5 1019.39 16
 -12 4 -9 38811.5 1010.26 21
 -12 4 9 40937.7 1032.2 16
 12 4 -9 42109.1 1021.26 6
 12 4 9 40577.5 989.02 6
 -12 4 -10 18102.7 532.004 16
 -12 4 10 17436.5 537.128 18
 -12 4 -10 18803.5 530.897 21
 -12 4 10 18057 541.789 16
 12 4 -10 18836.4 516.238 6
 -12 4 -11 13235.9 408.823 16
 -12 4 -11 13620.1 405.821 21
 -12 4 11 13191.2 420.1 16
 12 4 -11 12030.5 370.228 6
 -12 4 12 2845.62 166.578 16
 -12 4 -12 2861.07 156.219 16
 -12 4 -12 2888.97 153.033 21
 -12 4 13 857.471 96.258 16
 -12 4 -13 826.503 85.0916 21
 -12 4 -13 928.972 87.6206 16
 -12 4 14 5583.07 227.147 16
 -12 4 -14 5440.75 210.294 16
 12 5 0 5733.34 247.1 6
 -12 5 0 4758.13 199.612 16
 12 5 -1 1740.46 139.651 6
 12 5 1 1830.56 133.12 6
 -12 5 1 1738.53 113.866 16
 -12 5 -1 1612.74 113.376 16
 12 5 2 4026.82 197.132 6
 -12 5 -2 4061.34 177.089 16
 -12 5 2 4125.34 180.983 16
 12 5 -3 2523.08 159.182 6
 12 5 3 3012.65 158.273 6
 13 0 0 80.3436 66.5613 6
 13 0 1 52.554 58.2695 6
 13 0 -1 116.838 68.3643 6
 13 0 2 42.4471 53.4892 6
 13 0 -2 80.8341 59.7341 6
 -13 0 -2 28.0083 55.3041 5
 13 0 3 40.947 53.0514 6
 13 0 -3 71.3737 57.7939 6
 -13 0 -3 27.5509 51.8689 5
 -13 0 -4 47.5847 50.1593 5
 -13 0 -5 -6.72587 50.6419 5
 -13 0 -6 134.138 57.2029 5
 -13 0 -7 -20.0246 51.2548 5
 -13 0 -8 86.524 53.0661 5
 -13 0 -9 13.358 49.7842 5
 -13 0 -10 60.1409 58.2562 5
 -13 0 -11 73.4884 59.5382 5
 -13 0 -12 26.631 52.0984 5
 -13 0 -13 32.6853 51.627 5
 -13 0 -14 -31.2045 56.392 5
 -13 0 -15 56.1135 50.0048 5
 -13 0 -16 48.6652 43.0567 5
 -13 0 -17 37.7743 37.1324 5
 -13 0 -18 36.0405 33.6838 5
 -13 1 0 34067.9 852.799 5
 13 1 0 30096.6 912.909 6
 -13 1 -1 647.009 94.5072 5
 13 1 1 767.139 116.886 6
 13 1 -1 487.935 101.234 6
 -13 1 -2 3290.12 181.672 5
 13 1 2 3609.91 223.936 6
 13 1 -2 3364.18 223.743 6
 -13 1 -3 2573.07 158.18 5
 -13 -1 -3 2800.75 170.007 5
 13 1 3 2627.5 186.034 6
 13 1 -3 2300.69 188.192 6
 -13 1 -4 830.454 94.769 5
 -13 -1 -4 636.932 90.5247 5
 13 1 4 696.266 102.616 6
 -13 1 -5 3719.56 192.464 5
 -13 -1 -5 3937.68 201.387 5
 13 1 -5 3807.1 234.107 6
 13 1 5 3863.98 214.416 6
 -13 1 -6 6393.63 261.72 5
 -13 -1 -6 6405.82 267.39 5
 13 1 6 6515.84 278.701 6
 13 1 -6 6359.45 301.34 6
 -13 1 -7 8543.55 316.757 5
 -13 -1 -7 8558.69 321.663 5
 13 1 7 9306.33 333.699 6
 13 1 -7 8310.53 350.14 6
 -13 1 -8 466.225 77.3701 5
 -13 -1 -8 334.055 71.2521 5
 13 1 8 367.94 70.7984 6
 13 1 -8 393.071 86.2297 6
 -13 1 -9 269.284 67.498 5
 -13 -1 -9 241.386 69.0231 5
 13 1 -9 340.161 74.9334 6
 -13 1 -10 141.319 57.7642 5
 -13 -1 -10 235.225 63.1219 5
 -13 1 -11 266.839 70.4733 5
 -13 -1 -11 201.81 63.3404 5
 -13 1 -12 380.781 73.0798 5
 -13 -1 -12 220.164 64.2349 5
 -13 1 -13 1550.44 118.556 5
 -13 1 -14 8774.47 295.643 5
 -13 1 -15 3747.21 165.067 5
 -13 1 -16 3112.6 139.796 5
 -13 2 0 1114.44 132.213 16
 13 2 0 1498 164.022 6
 -13 2 1 12732.2 435.195 16
 13 2 1 13613.7 501.531 6
 13 2 -1 12219.6 491.704 6
 -13 -2 -1 12155.5 405.576 5
 -13 2 -1 11770.2 421.514 16
 -13 2 2 41718.1 1075.47 16
 13 2 -2 39487.1 1148.69 6
 13 2 2 42322.4 1139.52 6
 -13 -2 -2 43137.1 1048.89 5
 -13 2 -2 41776.1 1069.68 16
 13 2 3 6447.47 307.775 6
 -13 2 3 5799.83 276.74 16
 -13 -2 -3 6282.01 257.213 5
 -13 2 -3 5850.64 270.337 16
 13 2 4 31137.1 873.047 6
 -13 2 4 30966.9 848.845 16
 -13 -2 -4 32040 815.613 5
 -13 2 -4 30490.6 831.537 16
 13 2 -5 13577 496.34 6
 13 2 5 12186.4 442.045 6
 -13 2 5 12499.8 443.331 16
 -13 -2 -5 13963.6 423.987 5
 -13 2 -5 13550.5 437.276 16
 -13 2 -6 509.196 85.9714 16
 -13 2 6 547.44 99.5207 16
 -13 -2 -6 388.185 74.4668 5
 13 2 6 720.317 94.9197 6
 13 2 -6 625.594 108.35 6
 13 2 -7 3489.9 213.586 6
 13 2 7 3790.16 193.184 6
 -13 2 7 3279.43 201.392 16
 -13 -2 -7 3438.24 178.944 5
 -13 2 -7 3277.17 185.081 16
 13 2 8 6693.33 263.962 6
 13 2 -8 7474.52 307.44 6
 -13 2 8 6845.02 303.436 16
 -13 -2 -8 7196.4 274.671 5
 -13 2 -8 7027.64 277.771 16
 13 2 -9 9160.45 337.541 6
 -13 2 9 8861.77 351.258 16
 -13 -2 -9 8983.67 317.818 5
 -13 2 -9 8416.97 315.065 16
 -13 2 -10 155.841 57.7867 16
 -13 2 10 185.015 72.2799 16
 -13 -2 -10 210.516 62.0778 5
 13 2 -10 193.908 56.3862 6
 13 2 -11 2564.04 142.632 6
 -13 2 11 2465.98 177.832 16
 -13 -2 -11 2539.54 150.985 5
 -13 2 -11 2464.96 145.268 16
 -13 2 12 4383.57 232.67 16
 -13 -2 -12 4549.31 204.811 5
 -13 2 -12 4601.31 196.863 16
 -13 -2 -13 3671.15 174.906 5
 -13 2 -13 3534.17 161.507 16
 -13 -2 -14 846.539 84.9027 5
 -13 -2 -15 1553.85 100.34 5
 13 3 0 77252.3 1956.52 6
 -13 -3 0 74443.5 1740.82 5
 -13 3 -1 935.462 120.238 16
 -13 3 1 416.468 95.6042 16
 -13 -3 -1 716.986 82.8369 5
 -13 -3 1 582.054 77.505 5
 13 3 -1 757.693 145.364 6
 13 3 1 695.472 136.455 6
 -13 3 2 4242.27 218.313 16
 13 3 -2 4365.87 286.086 6
 13 3 2 4770.27 267.902 6
 -13 -3 -2 4177.82 181.726 5
 -13 -3 2 4019.7 176.001 5
 -13 3 -2 4239.73 212.435 16
 -13 3 3 12861 418.18 16
 13 3 3 14157.5 469.2 6
 -13 -3 -3 12014 360.361 5
 -13 -3 3 10925.4 354.383 5
 -13 3 -3 12739.9 409.944 16
 -13 3 4 1241.16 122.891 16
 13 3 -4 1363.19 155.212 6
 13 3 4 1519.56 136.993 6
 -13 -3 -4 1134.08 95.947 5
 -13 3 -4 1242.21 115.872 16
 -13 3 5 2264.89 159.272 16
 13 3 -5 2226.57 181.041 6
 13 3 5 2091.63 146.274 6
 -13 -3 -5 1851.98 119.759 5
 -13 3 -5 1953.49 141.383 16
 13 3 6 45221.8 1089.06 6
 13 3 -6 46072 1151.83 6
 -13 3 6 45902 1113.83 16
 -13 -3 -6 41926 1041.31 5
 -13 3 -6 44353.8 1091.49 16
 13 3 -7 3333.36 188.602 6
 13 3 7 3320.88 160.8 6
 -13 3 7 3332.15 186.516 16
 -13 -3 -7 2845.06 145.498 5
 -13 3 -7 3004.55 168.406 16
 13 3 8 1649.72 106.777 6
 13 3 -8 2072.87 136.825 6
 -13 3 8 1836.66 140.451 16
 -13 -3 -8 1740.99 108.02 5
 -13 3 -8 1901.92 130.481 16
 -13 3 9 11816.7 398.828 16
 13 3 -9 12365.5 378.724 6
 -13 3 -9 12118.4 377.398 16
 -13 3 -10 122.608 49.8629 16
 -13 3 10 75.3479 57.1654 16
 -13 3 11 5185.24 225.957 16
 -13 3 -11 4934.71 198.81 16
 13 4 0 206.756 68.8828 6
 13 4 -1 6290.35 275.647 6
 -14 0 0 9156.31 310.367 5
 -14 0 -1 9133.13 309.721 5
 -14 0 1 9334.25 312.764 5
 -14 0 -2 7128.98 262.093 5
 -14 0 2 7302.28 266.751 5
 -14 0 -3 10992.8 352.848 5
 -14 0 3 11523.9 360.446 5
 -14 0 -4 1748.38 118.514 5
 -14 0 4 1707.87 123.292 5
 -14 0 -5 2492.29 141.96 5
 -14 0 5 2442.27 144.896 5
 -14 0 -6 1343.23 104.281 5
 -14 0 -7 3109.29 156.212 5
 -14 0 -8 9054.3 301.331 5
 -14 0 -9 10185.9 325.746 5
 -14 0 -10 3152.84 151.311 5
 -14 1 0 59622.9 1398.28 5
 -14 -1 0 62777.4 1425.31 5
 -14 1 -1 9081.29 301.481 5
 -14 1 1 9240.67 302.348 5
 -14 -1 -1 9681.32 319.632 5
 -14 -1 1 9991.98 323.376 5
 -14 1 -2 14716.9 426.111 5
 -14 1 2 15276.2 423.407 5
 -14 -1 -2 15309.3 441.351 5
 -14 -1 2 15017.7 445.261 5
 -14 1 -3 12720.8 379.169 5
 -14 -1 -3 12982.9 391.428 5
 -14 1 3 12825.2 374.571 5
 -14 -1 3 13528.8 406.484 5
 -14 1 -4 9566.03 306.561 5
 -14 -1 -4 9758.01 318.527 5
 -14 -1 4 9581.83 326.166 5
 -14 -1 -5 8906.99 299.486 5
 -14 -1 -6 62270.5 1443.28 5
 -14 -1 -7 12248.6 374.981 5
 -14 -1 -8 15280.8 439.064 5
 -14 -1 -9 5483.73 213.558 5
 14 2 0 1462.23 128.147 6
 -14 -2 0 1382.12 98.2367 5
 14 2 1 899.504 97.6576 6
 -14 -2 1 719.536 77.4643 5
 14 2 -1 711.497 99.2318 6
 -14 -2 -1 806.161 77.8606 5
 14 2 2 1058.49 99.2875 6
 14 2 -2 703.978 95.6947 6
 -14 -2 -2 726.786 76.5683 5
 -14 -2 2 946.351 80.502 5
 14 2 3 6928.94 254.776 6
 -14 -2 -3 6815.78 235.699 5
 -14 -2 3 6786.26 236.343 5
 -14 -2 -4 2901.45 139.834 5
 -14 -2 4 2773.86 137.407 5

_iucr_refine_fcf_details
;
data_sz137_t2_13_120_00
_computing_structure_refinement   'olex2.refine 1.3 (Bourhis et al., 2015)'
_shelx_refln_list_code            4
loop_
  _space_group_symop_id
  _space_group_symop_operation_xyz
  1  x,y,z
  2  -x,-y,z+1/2
  3  -x+1/2,y,z+1/2
  4  x+1/2,-y,z

_space_group_crystal_system       orthorhombic
_space_group_IT_number            29
_space_group_name_H-M_alt         'P c a 21'
_space_group_name_Hall            ' P 2c -2ac'
_symmetry_space_group_name_H-M    'P c a 21'
_symmetry_space_group_name_Hall   ' P 2c -2ac'
_symmetry_Int_Tables_number       29
_cell_length_a                    11.69284(15)
_cell_length_b                    7.32217(10)
_cell_length_c                    33.7855(4)
_cell_angle_alpha                 90
_cell_angle_beta                  90
_cell_angle_gamma                 90
_cell_volume                      2892.61(7)
loop_
  _refln_index_h
  _refln_index_k
  _refln_index_l
  _refln_F_squared_calc
  _refln_F_squared_meas
  _refln_F_squared_sigma
  _refln_F_squared_weight
  _refln_observed_status
-14 -2 -4 430.216 423.360 20.404 98.238 o
-14 -2 -3 1061.530 994.513 34.392 29.824 o
-14 -2 -2 124.693 104.774 8.724 518.572 o
-14 -2 -1 106.190 112.767 8.938 529.419 o
-14 -1 -9 807.927 800.149 31.161 40.433 o
-14 -1 -8 2393.450 2229.670 64.065 7.960 o
-14 -1 -7 1763.690 1787.230 54.715 12.013 o
-14 -1 -6 9195.220 9086.090 210.594 0.664 o
-14 -1 -5 1317.700 1299.650 43.699 19.451 o
-14 -1 -4 1447.510 1409.420 32.229 22.464 o
-14 -1 -3 1910.740 1874.840 39.739 14.146 o
-14 -1 -2 2138.790 2189.940 44.730 11.274 o
-14 -1 -1 1343.530 1367.700 43.776 18.914 o
-14 0 -10 430.898 460.041 22.078 88.511 o
-14 0 -9 1558.820 1486.260 47.531 15.620 o
-14 0 -8 1396.900 1321.140 43.968 18.590 o
-14 0 -7 465.148 453.687 22.793 83.010 o
-14 0 -6 207.666 195.995 15.216 208.211 o
-14 0 -5 337.194 363.658 20.714 109.531 o
-14 0 -4 272.485 255.112 17.293 156.040 o
-14 0 -3 1495.800 1604.000 51.485 14.499 o
-14 0 -2 1041.270 1040.210 38.243 26.889 o
-14 0 -1 1315.550 1332.640 45.192 18.709 o
-13 -4 -1 917.150 917.845 40.221 27.899 o
-13 -3 -11 750.471 720.040 29.009 46.347 o
-13 -3 -10 6.398 17.890 7.276 1326.650 o
-13 -3 -9 1800.990 1786.380 39.007 15.310 o
-13 -3 -8 297.512 275.519 11.884 214.268 o
-13 -3 -7 484.397 442.500 17.759 104.585 o
-13 -3 -6 6625.080 6426.690 153.224 1.259 o
-13 -3 -5 264.401 287.734 13.518 200.990 o
-13 -3 -4 169.801 177.785 9.736 369.959 o
-13 -3 -3 1908.940 1800.700 52.959 11.720 o
-13 -3 -2 655.039 618.045 18.146 77.514 o
-13 -3 -1 108.719 115.716 9.011 518.161 o
-13 -2 -15 264.547 226.727 14.641 194.704 o
-13 -2 -14 108.729 123.521 12.388 346.422 o
-13 -2 -13 538.797 525.070 17.314 95.620 o
-13 -2 -12 691.348 667.770 20.709 66.558 o
-13 -2 -11 364.775 368.236 12.314 171.489 o
-13 -2 -10 19.276 27.363 4.937 2133.170 o
-13 -2 -9 1302.700 1291.410 30.149 26.272 o
-13 -2 -8 1050.770 1053.690 24.055 38.329 o
-13 -2 -7 482.089 495.704 16.080 109.904 o
-13 -2 -6 69.446 72.576 8.571 676.450 o
-13 -2 -5 1868.410 2001.230 37.862 14.397 o
-13 -2 -4 4411.990 4567.010 113.039 2.487 o
-13 -2 -3 841.221 887.836 31.471 38.140 o
-13 -2 -2 5971.740 6074.780 130.459 1.575 o
-13 -2 -1 1681.600 1756.600 36.658 16.903 o
-13 -1 -16 480.365 454.170 20.398 91.902 o
-13 -1 -15 554.882 546.768 24.085 69.440 o
-13 -1 -14 1267.170 1280.310 43.138 20.229 o
-13 -1 -13 202.773 226.230 17.299 173.836 o
-13 -1 -12 49.916 45.529 11.718 470.439 o
-13 -1 -11 30.097 34.347 6.874 1198.870 o
-13 -1 -10 35.722 27.910 6.851 1187.570 o
-13 -1 -9 28.750 41.759 5.920 1452.740 o
-13 -1 -8 53.899 58.701 6.535 1041.650 o
-13 -1 -7 1233.280 1237.610 27.680 29.330 o
-13 -1 -6 908.458 932.165 23.188 45.711 o
-13 -1 -5 528.515 557.631 17.453 94.410 o
-13 -1 -4 94.823 108.278 14.119 298.553 o
-13 -1 -3 384.945 377.853 17.766 122.095 o
-13 -1 -2 488.194 484.424 20.579 89.024 o
-13 -1 -1 75.090 85.202 11.605 428.261 o
-12 -5 -3 337.343 368.151 23.227 94.541 o
-12 -5 -2 651.950 592.603 25.840 58.624 o
-12 -5 -1 259.805 243.066 12.843 220.953 o
-12 -4 -14 820.258 793.878 30.685 40.822 o
-12 -4 -13 139.381 128.291 8.907 468.109 o
-12 -4 -12 433.410 419.555 15.951 123.403 o
-12 -4 -11 1962.610 1888.030 64.867 9.395 o
-12 -4 -10 2774.010 2712.880 44.331 8.146 o
-12 -4 -9 5913.020 5924.910 120.008 1.697 o
-12 -4 -8 2362.380 2424.140 58.433 8.390 o
-12 -4 -7 83.106 108.886 9.536 530.895 o
-12 -4 -6 94.393 104.674 8.407 596.783 o
-12 -4 -5 646.188 647.176 30.338 48.526 o
-12 -4 -4 1861.710 1822.610 65.712 9.638 o
-12 -4 -3 1012.280 966.261 28.927 35.862 o
-12 -4 -2 13.257 11.162 7.408 1257.400 o
-12 -4 -1 1120.520 1046.720 27.785 33.478 o
-12 -3 -18 12.084 20.576 6.441 1564.660 o
-12 -3 -17 392.293 385.403 18.849 113.480 o
-12 -3 -16 435.021 395.576 11.995 152.242 o
-12 -3 -15 23.929 31.703 4.751 2088.800 o
-12 -3 -14 102.602 107.034 7.348 659.661 o
-12 -3 -13 422.485 402.956 11.637 157.040 o
-12 -3 -12 930.253 883.146 18.698 51.540 o
-12 -3 -11 196.151 186.628 9.462 350.598 o
-12 -3 -10 72.905 80.337 6.322 920.268 o
-12 -3 -9 5.931 9.072 4.219 3602.400 o
-12 -3 -8 347.561 339.253 16.710 139.297 o
-12 -3 -7 160.559 156.289 8.937 421.196 o
-12 -3 -6 1020.630 1009.800 27.130 36.845 o
-12 -3 -5 129.775 127.028 9.857 434.543 o
-12 -3 -4 373.457 396.089 20.874 102.907 o
-12 -3 -3 60.184 36.613 7.942 834.816 o
-12 -3 -2 656.427 642.714 25.255 58.588 o
-12 -3 -1 1756.260 1749.850 51.247 12.863 o
-12 -2 -20 1103.590 1115.100 35.818 27.169 o
-12 -2 -19 2931.440 2869.440 79.275 5.296 o
-12 -2 -18 359.381 363.356 12.046 176.298 o
-12 -2 -17 1787.160 1737.080 41.340 15.012 o
-12 -2 -16 270.923 266.380 12.768 213.373 o
-12 -2 -15 3837.820 3736.630 59.671 4.505 o
-12 -2 -14 1082.790 1074.980 21.500 39.354 o
-12 -2 -13 4125.280 4042.140 55.722 4.130 o
-12 -2 -12 680.237 677.219 17.182 75.699 o
-12 -2 -11 3559.790 3533.370 51.388 5.289 o
-12 -2 -10 269.611 286.794 11.604 227.568 o
-12 -2 -9 1966.410 1958.780 40.172 13.479 o
-12 -2 -8 764.733 746.332 28.195 46.765 o
-12 -2 -7 5289.870 5555.710 86.853 2.303 o
-12 -2 -6 1726.320 1839.270 46.455 13.865 o
-12 -2 -5 3662.110 3647.270 63.934 4.621 o
-12 -2 -4 251.385 246.547 24.885 96.747 o
-12 -2 -3 1465.060 1425.240 58.704 13.121 o
-12 -2 -2 622.094 651.981 29.117 51.599 o
-12 -2 -1 6867.500 6849.250 133.277 1.308 o
-12 -1 -22 759.640 755.139 26.441 49.662 o
-12 -1 -21 163.408 158.834 12.023 308.959 o
-12 -1 -20 115.238 124.520 11.441 379.044 o
-12 -1 -19 1019.320 1034.560 37.526 27.761 o
-12 -1 -18 99.138 113.155 12.586 349.516 o
-12 -1 -17 1713.900 1589.400 53.583 12.913 o
-12 -1 -16 942.386 959.005 39.711 27.689 o
-12 -1 -15 145.444 146.947 12.035 324.531 o
-12 -1 -14 1451.490 1443.690 30.547 22.899 o
-12 -1 -13 1129.050 1116.430 26.556 33.476 o
-12 -1 -12 2110.840 2080.500 40.536 12.304 o
-12 -1 -11 5349.470 5443.870 84.172 2.334 o
-12 -1 -10 2536.510 2629.530 52.638 8.223 o
-12 -1 -9 1418.340 1429.430 27.967 24.547 o
-12 -1 -8 3161.160 3279.780 49.280 6.273 o
-12 -1 -7 1530.770 1476.730 29.029 22.272 o
-12 -1 -6 1398.130 1369.400 27.448 25.535 o
-12 -1 -5 2484.600 2605.590 78.734 6.123 o
-12 -1 -4 2282.170 2419.790 55.266 8.970 o
-12 -1 -3 892.043 858.466 34.012 34.525 o
-12 -1 -2 332.314 253.186 25.252 88.662 o
-12 -1 -1 403.978 424.027 22.364 90.961 o
-12 0 -23 517.756 512.700 21.186 82.910 o
-12 0 -22 753.671 729.520 28.025 47.687 o
-12 0 -21 8744.210 8362.620 194.364 0.759 o
-12 0 -20 1140.090 1193.540 42.408 22.227 o
-12 0 -19 3013.500 3051.620 85.716 4.752 o
-12 0 -18 624.788 630.398 31.362 47.562 o
-12 0 -17 1367.550 1323.390 51.309 16.088 o
-12 0 -16 314.607 305.944 23.623 96.829 o
-12 0 -15 2105.730 2163.430 72.709 7.720 o
-12 0 -14 3318.150 3325.960 98.941 3.797 o
-12 0 -13 13360.200 13075.800 307.448 0.319 o
-12 0 -12 5432.450 5595.730 147.982 1.581 o
-12 0 -11 6659.450 6781.040 172.954 1.114 o
-12 0 -10 2030.870 2052.110 49.966 11.215 o
-12 0 -9 2852.270 2886.510 64.024 6.351 o
-12 0 -8 2622.330 2648.420 60.262 7.322 o
-12 0 -7 17365.300 17378.200 401.334 0.188 o
-12 0 -6 5196.930 5443.010 107.042 2.114 o
-12 0 -3 2381.910 2354.180 85.120 5.950 o
-12 0 -2 1858.960 1769.910 70.677 8.958 o
-12 0 -1 5587.330 5413.260 152.821 1.524 o
-11 -5 -12 954.181 878.383 22.888 45.405 o
-11 -5 -11 675.057 671.961 28.712 50.171 o
-11 -5 -10 96.666 100.454 7.304 688.237 o
-11 -5 -9 582.760 584.695 16.763 89.927 o
-11 -5 -8 2463.090 2481.590 43.579 9.564 o
-11 -5 -7 641.683 609.223 18.267 78.611 o
-11 -5 -6 1227.380 1248.100 29.557 28.195 o
-11 -5 -5 811.883 834.917 23.068 51.536 o
-11 -5 -4 690.526 683.881 24.389 57.910 o
-11 -5 -3 1174.590 1185.610 48.679 18.870 o
-11 -5 -2 650.099 651.106 24.353 60.748 o
-11 -5 -1 1395.040 1385.280 38.865 20.387 o
-11 -4 -18 363.557 361.707 11.445 181.100 o
-11 -4 -17 778.662 735.570 17.743 65.295 o
-11 -4 -16 2338.050 2338.580 44.025 10.242 o
-11 -4 -15 552.955 519.652 20.292 83.050 o
-11 -4 -14 2228.320 2217.300 50.394 10.076 o
-11 -4 -13 4384.840 4359.840 92.517 2.950 o
-11 -4 -12 176.370 168.140 10.051 357.709 o
-11 -4 -11 1331.850 1323.610 26.727 27.338 o
-11 -4 -10 1594.670 1630.690 40.192 17.079 o
-11 -4 -9 1084.710 1079.640 27.679 33.996 o
-11 -4 -8 2761.800 2772.430 51.665 7.542 o
-11 -4 -7 3542.690 3642.420 71.088 4.500 o
-11 -4 -6 1589.500 1613.840 37.870 17.905 o
-11 -4 -5 1320.610 1405.270 40.861 20.165 o
-11 -4 -4 1209.940 1196.580 37.282 24.268 o
-11 -4 -3 383.910 392.002 20.695 103.049 o
-11 -4 -2 323.589 314.396 19.570 122.167 o
-11 -4 -1 5704.910 5937.700 114.096 1.804 o
-11 -3 -23 212.691 219.549 14.749 210.664 o
-11 -3 -22 1220.790 1184.440 28.544 29.512 o
-11 -3 -21 199.058 193.898 10.693 310.593 o
-11 -3 -20 3255.840 3151.030 156.842 2.237 o
-11 -3 -19 2103.050 2124.370 104.671 4.952 o
-11 -3 -18 5392.380 5312.430 95.912 2.203 o
-11 -3 -17 1610.770 1653.590 40.278 16.840 o
-11 -3 -16 2561.070 2546.030 55.825 7.975 o
-11 -3 -15 370.500 372.839 18.099 122.254 o
-11 -3 -14 1840.490 1752.480 35.807 15.900 o
-11 -3 -13 1218.890 1162.290 40.265 22.717 o
-11 -3 -12 1864.380 1923.720 39.172 14.400 o
-11 -3 -11 1551.580 1635.600 42.179 16.783 o
-11 -3 -10 404.659 402.949 19.885 104.799 o
-11 -3 -9 1032.500 1038.640 33.478 30.676 o
-11 -3 -8 879.767 897.733 31.266 37.349 o
-11 -3 -7 1762.800 1736.150 51.354 12.841 o
-11 -3 -6 555.871 531.759 24.073 69.860 o
-11 -3 -5 1126.490 1130.610 59.470 15.036 o
-11 -3 -4 2902.760 2807.580 112.807 3.713 o
-11 -3 -2 5155.220 5161.460 146.863 1.696 o
-11 -3 -1 2810.960 2813.270 93.047 4.697 o
-11 -2 -25 659.117 620.678 26.094 57.104 o
-11 -2 -24 244.845 242.096 21.733 119.473 o
-11 -2 -23 498.632 478.789 16.528 106.623 o
-11 -2 -22 3884.290 3917.490 72.552 3.970 o
-11 -2 -21 194.818 189.338 11.786 286.557 o
-11 -2 -20 5184.690 5255.600 78.258 2.526 o
-11 -2 -19 1756.790 1727.370 34.798 16.901 o
-11 -2 -18 73.227 74.540 7.975 726.047 o
-11 -2 -17 803.904 801.536 22.997 52.706 o
-11 -2 -16 5616.890 5606.650 87.510 2.155 o
-11 -2 -15 70.473 90.627 7.392 774.446 o
-11 -2 -14 4958.090 4975.100 68.819 2.853 o
-11 -2 -13 2664.550 2647.940 43.407 8.639 o
-11 -2 -12 24.685 27.384 5.888 1592.580 o
-11 -2 -11 3439.150 3503.380 53.969 5.394 o
-11 -2 -10 88.887 98.943 8.280 625.251 o
-11 -2 -9 162.266 170.862 10.300 360.575 o
-11 -2 -8 302.516 332.282 15.882 156.497 o
-11 -2 -7 4195.430 4368.250 94.758 3.007 o
-11 -2 -6 870.887 858.427 33.994 34.968 o
-11 -2 -5 863.452 855.121 54.258 19.406 o
-11 -2 -4 534.566 576.441 36.997 40.794 o
-11 -2 -3 302.548 244.717 25.189 91.361 o
-11 -2 -2 997.610 1016.570 80.612 9.886 o
-11 -2 -1 2287.650 2311.320 124.566 3.696 o
-11 -1 -26 1038.660 991.889 23.057 40.534 o
-11 -1 -25 1218.480 1236.450 23.258 32.408 o
-11 -1 -24 57.766 66.431 5.570 1175.950 o
-11 -1 -23 45.395 59.153 5.698 1274.890 o
-11 -1 -22 429.608 402.641 16.644 120.955 o
-11 -1 -21 472.647 490.261 19.066 96.923 o
-11 -1 -20 1582.990 1564.250 37.032 18.447 o
-11 -1 -19 732.898 719.702 20.732 62.492 o
-11 -1 -18 4769.170 4902.540 77.313 2.854 o
-11 -1 -17 100.453 109.110 9.333 516.332 o
-11 -1 -16 1498.530 1449.120 33.519 21.114 o
-11 -1 -15 242.700 231.591 10.716 270.438 o
-11 -1 -14 590.080 600.487 17.485 85.967 o
-11 -1 -13 395.419 375.472 14.021 148.248 o
-11 -1 -12 1044.150 1083.330 28.383 34.275 o
-11 -1 -11 434.070 434.489 17.522 112.772 o
-11 -1 -10 225.368 234.477 14.350 210.529 o
-11 -1 -9 550.541 567.477 19.997 82.319 o
-11 -1 -8 62.174 66.781 7.097 889.037 o
-11 -1 -7 197.205 208.473 15.116 211.299 o
-11 -1 -6 88.759 89.088 9.676 528.020 o
-11 -1 -5 509.442 520.007 25.760 67.665 o
-11 -1 -4 774.178 769.495 42.837 28.468 o
-11 -1 -3 51.630 43.259 9.856 621.012 o
-11 -1 -2 2529.770 2577.480 52.946 8.283 o
-11 -1 -1 1192.660 1190.940 32.518 27.404 o
-10 -6 -12 854.527 744.446 30.806 40.415 o
-10 -6 -11 2714.380 2450.640 72.939 6.325 o
-10 -6 -10 882.236 907.527 24.224 45.757 o
-10 -6 -9 988.936 939.612 25.383 40.430 o
-10 -6 -8 155.968 145.070 10.348 376.352 o
-10 -6 -7 1713.160 1647.810 38.117 16.687 o
-10 -6 -6 223.858 187.659 18.513 158.052 o
-10 -6 -5 2768.160 2715.960 76.110 5.815 o
-10 -6 -3 768.744 764.507 31.838 40.977 o
-10 -6 -2 26.160 43.172 9.177 761.204 o
-10 -6 -1 1377.840 1375.290 46.234 17.662 o
-10 -5 -19 71.839 81.230 10.245 520.261 o
-10 -5 -18 455.657 453.441 21.593 88.853 o
-10 -5 -17 4649.550 4486.920 66.358 3.255 o
-10 -5 -16 721.438 718.167 17.205 70.938 o
-10 -5 -15 1640.750 1568.980 32.562 19.307 o
-10 -5 -14 677.346 634.610 22.612 63.836 o
-10 -5 -13 961.035 956.794 29.067 37.067 o
-10 -5 -12 2070.820 2117.130 39.778 12.537 o
-10 -5 -11 4074.330 4054.400 81.212 3.515 o
-10 -5 -10 9.572 15.863 7.487 1243.610 o
-10 -5 -9 3586.550 3737.640 82.259 4.011 o
-10 -5 -8 1753.570 1907.320 58.971 10.995 o
-10 -5 -7 780.838 812.222 28.965 44.053 o
-10 -5 -6 458.801 470.302 22.009 86.099 o
-10 -5 -5 715.229 718.048 27.668 49.835 o
-10 -5 -4 328.498 323.080 18.962 125.520 o
-10 -5 -3 2867.430 2909.500 133.284 2.985 o
-10 -5 -2 1308.850 1394.750 62.792 12.733 o
-10 -5 -1 671.915 702.845 27.982 51.102 o
-10 -4 -24 131.080 115.955 11.151 380.879 o
-10 -4 -23 82.088 76.134 9.232 584.650 o
[truncated: 177,702 more chars]
