# Supplementary material for: Improving Polymeric Structures with Hirshfeld Atom Refinement: A Study on MOFs and COFs
Source: ACS Mater Au. 2025 Jul 31;5(5):767–71. doi: 10.1021/acsmaterialsau.5c00076 (PMC12426777; doi:10.1021/acsmaterialsau.5c00076)
Supplement: Supplementary file 1 [file mg5c00076_si_001.zip › CIFs/PODWIS_IAM-rerefined.cif]

data_018_SO2_300K_0point4bar
_audit_creation_date               2024-12-04
_audit_creation_method
;
Olex2 1.3
(compiled 2020.11.12 svn.r5f609507 for OlexSys, GUI svn.r6408)
;
_audit_contact_author_address      ?
_audit_contact_author_email        ?
_audit_contact_author_name         ''
_audit_contact_author_phone        ?
_publ_contact_author_id_orcid      ?
_publ_section_references
;
Bourhis, L.J., Dolomanov, O.V., Gildea, R.J., Howard, J.A.K., Puschmann, H.
 (2015). Acta Cryst. A71, 59-75.

Dolomanov, O.V., Bourhis, L.J., Gildea, R.J, Howard, J.A.K. & Puschmann, H.
 (2009), J. Appl. Cryst. 42, 339-341.
;
_chemical_formula_moiety           'C8 H5.983 Ni2 O7.992, 2.601(H2 O)'
_chemical_formula_sum              'C8 H11.185 Ni2 O10.593'
_chemical_formula_weight           378.811
loop_
  _atom_type_symbol
  _atom_type_scat_dispersion_real
  _atom_type_scat_dispersion_imag
  _atom_type_scat_Cromer_Mann_a1
  _atom_type_scat_Cromer_Mann_a2
  _atom_type_scat_Cromer_Mann_a3
  _atom_type_scat_Cromer_Mann_a4
  _atom_type_scat_Cromer_Mann_b1
  _atom_type_scat_Cromer_Mann_b2
  _atom_type_scat_Cromer_Mann_b3
  _atom_type_scat_Cromer_Mann_b4
  _atom_type_scat_Cromer_Mann_c
  _atom_type_scat_source
  _atom_type_scat_dispersion_source
 H 0.00000 0.00000 0.49300 0.32291 0.14019 0.04081 10.51090 26.12570 3.14236
 57.79970 0.0030380000826
 'International Tables Volume C Table 6.1.1.4 (pp. 500-502)' custom
 C -0.00040 0.00070 2.31000 1.02000 1.58860 0.86500 20.84390 10.20750 0.56870
 51.65120 0.215599998832
 'International Tables Volume C Table 6.1.1.4 (pp. 500-502)' custom
 O 0.00060 0.00260 3.04850 2.28680 1.54630 0.86700 13.27710 5.70110 0.32390
 32.90890 0.250800013542
 'International Tables Volume C Table 6.1.1.4 (pp. 500-502)' custom
 Ni 0.22310 0.55710 12.83760 7.29200 4.44380 2.38000 3.87850 0.25650 12.17630
 66.34210 1.03410005569
 'International Tables Volume C Table 6.1.1.4 (pp. 500-502)' custom

_space_group_crystal_system        'trigonal'
_space_group_IT_number             148
_space_group_name_H-M_alt          'R -3'
_space_group_name_Hall             '-R 3'
loop_
  _space_group_symop_id
  _space_group_symop_operation_xyz
 1 x,y,z
 2 -y,x-y,z
 3 -x+y,-x,z
 4 -x,-y,-z
 5 y,-x+y,-z
 6 x-y,x,-z
 7 x+1/3,y+2/3,z+2/3
 8 -y+1/3,x-y+2/3,z+2/3
 9 -x+y+1/3,-x+2/3,z+2/3
 10 -x+1/3,-y+2/3,-z+2/3
 11 y+1/3,-x+y+2/3,-z+2/3
 12 x-y+1/3,x+2/3,-z+2/3
 13 x+2/3,y+1/3,z+1/3
 14 -y+2/3,x-y+1/3,z+1/3
 15 -x+y+2/3,-x+1/3,z+1/3
 16 -x+2/3,-y+1/3,-z+1/3
 17 y+2/3,-x+y+1/3,-z+1/3
 18 x-y+2/3,x+1/3,-z+1/3

_symmetry_Int_Tables_number        148
_cell_length_a                     25.8553(1)
_cell_length_b                     25.8553(1)
_cell_length_c                     6.7001
_cell_angle_alpha                  90
_cell_angle_beta                   90
_cell_angle_gamma                  120
_cell_volume                       3878.92(2)
_cell_formula_units_Z              9
_cell_measurement_reflns_used      14747
_cell_measurement_temperature      300
_cell_measurement_theta_max        25.72914313136683
_cell_measurement_theta_min        1.0634355868322825
_exptl_absorpt_coefficient_mu      0.768
_exptl_absorpt_correction_T_max    1.0
_exptl_absorpt_correction_T_min    0.9896790727254196
_exptl_absorpt_correction_type     empirical
_exptl_absorpt_process_details
;
DIALS 3.14.1-1-ge7f638df6-release
Scaling & analysis of unmerged intensities, absorption correction using spherical harmonics
;
_exptl_crystal_colour              brown
_exptl_crystal_colour_primary      brown
_exptl_crystal_density_diffrn      1.459
_exptl_crystal_description         prism
_exptl_crystal_F_000               1710.251
_exptl_crystal_size_max            0.06
_exptl_crystal_size_mid            0.02
_exptl_crystal_size_min            0.01
_diffrn_reflns_av_R_equivalents    0.0499
_diffrn_reflns_av_unetI/netI       0.0383
_diffrn_reflns_Laue_measured_fraction_full  0.9929
_diffrn_reflns_Laue_measured_fraction_max  0.7928
_diffrn_reflns_limit_h_max         41
_diffrn_reflns_limit_h_min         -42
_diffrn_reflns_limit_k_max         49
_diffrn_reflns_limit_k_min         -43
_diffrn_reflns_limit_l_max         12
_diffrn_reflns_limit_l_min         -10
_diffrn_reflns_number              37475
_diffrn_reflns_point_group_measured_fraction_full  0.9929
_diffrn_reflns_point_group_measured_fraction_max  0.7928
_diffrn_reflns_theta_full          16.9502
_diffrn_reflns_theta_max           28.56
_diffrn_reflns_theta_min           1.08
_diffrn_measured_fraction_theta_full  0.9929
_diffrn_measured_fraction_theta_max  0.7928
_diffrn_measurement_device         'Newport IS4CCD (4 circle)'
_diffrn_measurement_device_type    'Eiger 4M CdTe'
_diffrn_measurement_method         'phi scan'
_diffrn_measurement_specimen_support  'MiTeGen loop'
_diffrn_radiation_type             synchrotron
_diffrn_radiation_wavelength       0.4859
_diffrn_source_details
;
Nowell, H., et al. (2012). J. Synchrotron Rad. 19, 435--441
;
_diffrn_ambient_temperature      300
_reflns_Friedel_coverage           0.0
_reflns_limit_h_max                40
_reflns_limit_h_min                0
_reflns_limit_k_max                41
_reflns_limit_k_min                0
_reflns_limit_l_max                12
_reflns_limit_l_min                -12
_reflns_number_gt                  4061
_reflns_number_total               5468
_reflns_threshold_expression       I>=2u(I)
_computing_molecular_graphics      'Olex2 1.3 (Dolomanov et al., 2009)'
_computing_publication_material    'Olex2 1.3 (Dolomanov et al., 2009)'
_computing_structure_refinement    'olex2.refine 1.3 (Bourhis et al., 2015)'
_computing_structure_solution      'SHELXT 2018/2 (Sheldrick, 2018)'
_refine_diff_density_max           3.8768
_refine_diff_density_min           -2.9128
_refine_diff_density_rms           0.3465
_refine_ls_d_res_high              0.5082
_refine_ls_d_res_low               12.9276
_refine_ls_goodness_of_fit_ref     1.0178
_refine_ls_hydrogen_treatment      mixed
_refine_ls_matrix_type             full
_refine_ls_number_constraints      12
_refine_ls_number_parameters       118
_refine_ls_number_reflns           5468
_refine_ls_number_restraints       0
_refine_ls_R_factor_all            0.0996
_refine_ls_R_factor_gt             0.0782
_refine_ls_restrained_S_all        1.0178
_refine_ls_shift/su_max            0.0001
_refine_ls_shift/su_mean           0.0000
_refine_ls_structure_factor_coef   Fsqd
_refine_ls_weighting_details      
 'w=1/[\s^2^(Fo^2^)+(0.0826P)^2^+145.0696P] where P=(Fo^2^+2Fc^2^)/3'
_refine_ls_weighting_scheme        calc
_refine_ls_wR_factor_gt            0.2573
_refine_ls_wR_factor_ref           0.2655
_olex2_refinement_description
;
1. Fixed Uiso
 At 1.2 times of:
  All C(H) groups, {H00a,H00b} of O005
 At 1.5 times of:
  {H00c,H00d} of O00A, {H1a,H1b} of O1
2. Others
 Sof(O005)=Sof(H00a)=Sof(H00b)=FVAR(1)
 Sof(O00A)=Sof(H00c)=Sof(H00d)=FVAR(2)
 Sof(O1)=Sof(H1a)=Sof(H1b)=FVAR(3)
3.a Free rotating group:
 O00A(H00c,H00d), O1(H1a,H1b)
;
loop_
  _atom_site_label
  _atom_site_type_symbol
  _atom_site_fract_x
  _atom_site_fract_y
  _atom_site_fract_z
  _atom_site_U_iso_or_equiv
  _atom_site_adp_type
  _atom_site_occupancy
  _atom_site_refinement_flags_posn
 Ni01 Ni 0.03346(2) 0.38340(2) 0.34594(7) 0.01621(12) Uani 1.000000 .
 O002 O 0.08477(13) 0.36031(14) 0.5028(4) 0.0184(5) Uani 1.000000 .
 O003 O 0.30455(14) 0.34039(15) 0.5322(4) 0.0199(5) Uani 1.000000 .
 O004 O 0.26095(15) 0.36430(17) 0.7704(4) 0.0230(6) Uani 1.000000 .
 O005 O 0.1076(2) 0.4567(2) 0.2174(8) 0.0404(15) Uani 1.00(2) .
 H00a H 0.101(4) 0.460(4) 0.093(15) 0.0485(17) Uiso 1.00(2) .
 H00b H 0.137(5) 0.450(4) 0.212(14) 0.0485(17) Uiso 1.00(2) .
 C006 C 0.26221(17) 0.34775(18) 0.5954(5) 0.0176(6) Uani 1.000000 .
 C007 C 0.12292(17) 0.34633(18) 0.4139(5) 0.0172(6) Uani 1.000000 .
 C008 C 0.16971(18) 0.3497(2) 0.5284(5) 0.0212(7) Uani 1.000000 .
 H008 H 0.172(3) 0.360(3) 0.662(10) 0.0254(8) Uiso 1.000000 .
 C009 C 0.21352(18) 0.3382(2) 0.4548(5) 0.0192(6) Uani 1.000000 .
 O00A O 0.1506(5) 0.4589(5) -0.1932(17) 0.090(4) Uani 0.90(3) .
 H00c H 0.148(9) 0.485(5) -0.26(2) 0.134(6) Uiso 0.90(3) G
 H00d H 0.128(7) 0.426(3) -0.25(2) 0.134(6) Uiso 0.90(3) G
 O1 O 0.1495(15) 0.5454(10) 0.498(4) 0.120(15) Uani 0.40(3) .
 H1a H 0.14(2) 0.518(15) 0.41(5) 0.18(2) Uiso 0.40(3) G
 H1b H 0.13(2) 0.567(18) 0.46(7) 0.18(2) Uiso 0.40(3) G

loop_
  _atom_site_aniso_label
  _atom_site_aniso_U_11
  _atom_site_aniso_U_22
  _atom_site_aniso_U_33
  _atom_site_aniso_U_12
  _atom_site_aniso_U_13
  _atom_site_aniso_U_23
 Ni01 0.0194(2) 0.0176(2) 0.01215(17) 0.00963(18) 0.00027(14) -0.00024(14)
 O002 0.0179(11) 0.0270(13) 0.0134(9) 0.0135(10) 0.0011(8) -0.0006(9)
 O003 0.0193(12) 0.0294(14) 0.0146(10) 0.0149(11) -0.0040(8) -0.0054(9)
 O004 0.0254(14) 0.0378(17) 0.0128(10) 0.0210(13) -0.0026(9) -0.0052(10)
 O005 0.033(2) 0.034(2) 0.040(2) 0.0066(17) 0.0065(17) 0.0112(17)
 C006 0.0178(14) 0.0236(16) 0.0128(11) 0.0114(12) -0.0025(10) -0.0026(10)
 C007 0.0163(13) 0.0240(16) 0.0125(11) 0.0109(12) -0.0011(10) -0.0004(10)
 C008 0.0199(15) 0.035(2) 0.0122(12) 0.0166(15) -0.0025(10) -0.0028(12)
 C009 0.0179(14) 0.0282(17) 0.0132(12) 0.0128(13) -0.0010(10) -0.0014(11)
 O00A 0.080(7) 0.087(7) 0.105(9) 0.044(6) -0.028(6) -0.042(6)
 O1 0.17(3) 0.048(11) 0.14(2) 0.047(14) 0.06(2) -0.013(12)

loop_
  _geom_bond_atom_site_label_1
  _geom_bond_atom_site_label_2
  _geom_bond_distance
  _geom_bond_site_symmetry_2
  _geom_bond_publ_flag
 Ni01 Ni01 2.9834(6) 15_455 ?
 Ni01 Ni01 2.9834(6) 8_554 ?
 Ni01 O002 2.003(3) . ?
 Ni01 O002 2.047(3) 8_554 ?
 Ni01 O003 2.093(3) 6_556 ?
 Ni01 O003 2.006(3) 10 ?
 Ni01 O004 2.026(3) 17_456 ?
 Ni01 O005 2.092(4) . ?
 O002 C007 1.347(5) . ?
 O003 C006 1.274(5) . ?
 O004 C006 1.254(4) . ?
 C006 C009 1.491(5) . ?
 C007 C008 1.398(5) . ?
 C007 C009 1.419(5) 10 ?
 C008 C009 1.397(6) . ?

loop_
  _geom_angle_atom_site_label_1
  _geom_angle_atom_site_label_2
  _geom_angle_atom_site_label_3
  _geom_angle
  _geom_angle_site_symmetry_1
  _geom_angle_site_symmetry_3
  _geom_angle_publ_flag
 O002 Ni01 Ni01 128.06(9) . 8_554 ?
 O002 Ni01 Ni01 42.00(8) 8_554 8_554 ?
 O003 Ni01 Ni01 44.45(8) 10 8_554 ?
 O003 Ni01 Ni01 73.10(8) 6_556 8_554 ?
 O003 Ni01 O002 89.82(12) 6_556 8_554 ?
 O003 Ni01 O002 87.50(12) 10 . ?
 O003 Ni01 O002 84.03(12) 10 8_554 ?
 O003 Ni01 O002 82.94(12) 6_556 . ?
 O004 Ni01 Ni01 132.08(11) 17_456 8_554 ?
 O004 Ni01 O002 94.43(13) 17_456 . ?
 O004 Ni01 O002 93.59(13) 17_456 8_554 ?
 O004 Ni01 O003 94.58(13) 17_456 6_556 ?
 O004 Ni01 O003 175.35(14) 17_456 10 ?
 O005 Ni01 Ni01 106.62(15) . 8_554 ?
 O005 Ni01 O002 94.12(17) . 8_554 ?
 O005 Ni01 O002 92.47(18) . . ?
 O005 Ni01 O003 93.86(18) . 10 ?
 O005 Ni01 O003 173.54(19) . 6_556 ?
 O005 Ni01 O004 90.29(18) . 17_456 ?
 C007 O002 Ni01 121.1(3) . 15_455 ?
 C007 O002 Ni01 122.0(2) . . ?
 C006 O003 Ni01 127.2(3) . 10 ?
 C006 O003 Ni01 135.4(2) . 5_556 ?
 C006 O004 Ni01 122.8(3) . 18_556 ?
 O004 C006 O003 122.2(3) . . ?
 C009 C006 O003 118.9(3) . . ?
 C009 C006 O004 118.9(3) . . ?
 C008 C007 O002 117.8(3) . . ?
 C009 C007 O002 125.4(3) 10 . ?
 C009 C007 C008 116.8(3) 10 . ?
 C009 C008 C007 124.1(3) . . ?
 C007 C009 C006 124.2(3) 10 . ?
 C008 C009 C006 116.7(3) . . ?
 C008 C009 C007 119.1(3) . 10 ?

loop_
  _geom_torsion_atom_site_label_1
  _geom_torsion_atom_site_label_2
  _geom_torsion_atom_site_label_3
  _geom_torsion_atom_site_label_4
  _geom_torsion
  _geom_torsion_site_symmetry_1
  _geom_torsion_site_symmetry_2
  _geom_torsion_site_symmetry_3
  _geom_torsion_site_symmetry_4
  _geom_torsion_publ_flag
 Ni01 O002 C007 C008 159.7(3) . . . . ?
 Ni01 O002 C007 C008 -80.7(3) 15_455 . . . ?
 Ni01 O002 C007 C009 -20.1(4) . . . 10 ?
 Ni01 O002 C007 C009 99.5(3) 15_455 . . 10 ?
 Ni01 O003 C006 O004 150.6(3) 10 . . . ?
 Ni01 O003 C006 O004 -0.5(4) 5_556 . . . ?
 Ni01 O003 C006 C009 177.5(4) 5_556 . . . ?
 Ni01 O003 C006 C009 -31.4(4) 10 . . . ?
 Ni01 O004 C006 O003 -11.5(4) 18_556 . . . ?
 Ni01 O004 C006 C009 170.5(3) 18_556 . . . ?
 O002 C007 C008 C009 -178.1(4) . . . . ?
 O002 C007 C009 C006 -3.9(5) . . 10 10 ?
 O002 C007 C009 C008 178.2(4) . . 10 10 ?
 O003 C006 C009 C007 1.0(5) . . . 10 ?
 O003 C006 C009 C008 -176.9(4) . . . . ?
 O004 C006 C009 C007 179.1(4) . . . 10 ?
 O004 C006 C009 C008 1.2(5) . . . . ?
 C006 C009 C007 C008 -176.3(4) . . 10 10 ?
 C006 C009 C008 C007 176.3(4) . . . . ?
 C007 C008 C009 C007 -1.8(5) . . . 10 ?
 C007 C009 C008 C007 -1.8(4) 10 . . . ?

loop_
  _diffrn_refln_index_h
  _diffrn_refln_index_k
  _diffrn_refln_index_l
  _diffrn_refln_intensity_net
  _diffrn_refln_intensity_u
 -26 21 7 6.48 5.45
 3 -5 -7 61.49 4.8
 3 -4 -8 97.98 6.73
 -28 11 6 38.47 5.02
 -27 -12 -3 7.71 6.65
 -27 20 7 3.43 2.76
 -26 -2 3 33.48 7.03
 -25 22 7 24.38 2.96
 -24 -9 0 10.74 6.65
 -16 -1 3 348.1 13.39
 -10 -13 -6 32.28 3.2
 -5 -5 0 222.63 7.78
 -5 31 3 26.84 5.81
 -3 -9 -3 154.04 5.81
 2 29 0 32.75 6.69
 4 -2 -3 15.02 1.56
 6 23 -2 10.55 4.36
 7 12 -2 38.29 4.08
 7 15 -2 135.45 6.96
 7 22 -3 105.42 8.9
 8 6 -7 23.63 3.99
 8 10 -8 100.69 10.35
 -35 18 7 2.05 5.07
 -34 11 6 18.71 7.33
 -32 18 7 33 5.55
 -28 -11 -2 35.49 6.7
 -24 -5 2 2.88 5.79
 -22 6 5 141.93 7.59
 -21 -5 2 80.59 6.15
 -20 -12 -2 59.02 8.22
 -20 -2 3 110 6.82
 -20 40 6 -3.61 2.71
 -19 38 6 37.98 3.55
 -17 -12 -2 178.85 8.78
 -16 9 5 25.94 3.01
 -15 10 5 409.54 13.51
 -11 -8 0 3.42 4.16
 -10 2 3 1652.65 47.38
 -7 0 2 1315.16 37.67
 -7 5 3 24.2 1.84
 -5 2 2 428.92 12.76
 -3 21 3 268.09 9.76
 4 19 0 153.01 7.55
 4 30 -2 5.54 6.05
 8 16 -8 206 11.34
 -34 6 5 1.17 6.26
 -33 2 4 4.64 5.55
 -28 19 7 4.96 3.44
 -27 -7 1 32.88 8.02
 -19 -13 -3 7.32 8.74
 -16 -13 -3 84.65 6.56
 -15 -9 0 938.9 29.36
 -14 11 5 279.92 9.5
 -10 -11 -2 508.43 17.02
 -5 -9 -2 108.94 5.04
 -2 29 2 1.16 8.42
 4 26 -1 78.3 9.24
 7 10 -9 1.25 7.11
 8 13 -8 214.72 12.71
 8 18 -4 13.56 5.26
 -38 18 7 -3.98 6.92
 -29 -2 3 57.51 8.71
 -27 -5 2 -1.16 8.24
 -26 -13 -4 28.45 8.88
 -25 11 6 23.82 7.52
 -24 23 7 39.86 3.51
 -23 -12 -2 -0.27 8.46
 -23 27 7 -0.97 1.64
 -22 -13 -3 0.66 7.37
 -21 -11 -1 56.27 8.13
 -19 -14 -5 -1.2 6.6
 -18 -11 -1 -1.48 3.88
 -18 -5 2 74.89 5.81
 -17 8 5 253.65 9.73
 -16 -14 -5 5.99 9.56
 -15 -7 1 4.74 3.9
 -14 -4 2 1.63 4.48
 -11 -13 -4 38.81 4.22
 -8 -1 2 5804.38 161.75
 -3 18 3 137.3 5.9
 0 29 1 43.07 9.26
 1 31 0 24.38 6.66
 2 -6 -7 149.02 5.23
 4 13 0 2309.86 66.14
 4 16 0 631.85 20.6
 5 21 -1 1.17 3.81
 7 13 -9 14.63 6.97
 8 18 -7 -0.34 7.97
 8 20 -6 159.07 11.12
 -29 5 5 2.06 6.71
 -27 -9 0 41.18 8.39
 -26 5 5 -3.95 7.25
 -22 1 4 13.29 3.94
 -14 -12 -2 99.18 6.18
 -12 45 3 8.59 6.63
 -11 1 3 1689.96 48.69
 -8 30 4 12.72 6.62
 -6 -8 -1 231.32 8.34
 -6 33 3 7.71 5.64
 2 13 1 376.4 12.54
 6 2 -8 4.89 4.52
 7 23 -4 8.55 9.57
 8 9 -4 38.34 4.89
 8 19 -5 77.36 9.77
 -33 17 7 5.45 4.68
 -32 10 6 15.92 5.99
 -29 10 6 8.43 5.18
 -29 18 7 0.98 3.91
 -24 -11 -1 52.98 8.94
 -23 30 7 8.55 1.23
 -12 31 5 162.54 7.81
 -11 -6 1 369.38 13.06
 -9 -13 -5 7.62 3.23
 -7 -12 -4 373.7 12.71
 -6 -12 -6 24.42 2.86
 -4 -11 -5 20.79 2.46
 -4 26 3 11.05 3.71
 -1 24 2 72.87 5.35
 0 33 0 2.76 5.82
 1 -7 -7 25.44 1.57
 2 16 1 319.6 11.6
 5 25 -2 11.36 9.56
 7 6 -8 47.8 9.84
 8 7 -5 29.64 4.32
 8 9 -7 30.92 5.86
 8 15 -4 14.05 4.87
 -36 17 7 8.88 6.04
 -32 5 5 15.13 5.88
 -26 -12 -2 25.41 6.19
 -25 -13 -3 6.6 6.73
 -18 -14 -4 26.37 9.33
 -18 7 5 43.63 4.42
 -17 -2 3 49.33 4.71
 -15 -11 -1 118.35 7.09
 -13 -13 -3 179.32 8.48
 -13 12 5 2.62 1.91
 -11 43 3 14.6 6.6
 -9 -12 -3 131.58 6.48
 -6 -6 0 482.34 15.09
 -3 31 2 9.72 8.32
 -1 31 1 84.32 9.18
 1 24 1 57.13 5.38
 6 6 -9 48.88 10.09
 6 20 -2 169.97 8.66
 6 24 -3 -0.05 8.73
 7 7 -3 626.77 19.99
 7 19 -3 107.36 7.03
 8 12 -4 91.64 6.17
 8 15 -7 8.48 9.6
 -30 -5 2 4.7 5.52
 -24 -3 3 4.72 5.48
 -23 5 5 15.45 4.82
 -22 -8 1 7.5 5.61
 -21 -14 -4 169.58 10.73
 -19 -8 1 10.26 4.21
 -13 -14 -5 19.81 7.61
 -9 -2 2 594.45 18.41
 -7 25 4 4.75 3.04
 -7 35 3 102.94 7.28
 -1 35 0 4.49 5.06
 5 -2 -5 377.13 12.09
 5 9 -1 62.22 4.14
 6 0 -6 357.79 12.25
 6 1 -4 182.21 7.3
 6 3 -3 22.84 3.2
 7 3 -5 240.81 9.48
 8 8 -6 -0.1 3.87
 8 12 -7 9.23 8.35
 8 17 -6 70.26 10.2
 -35 10 6 -1.39 6.57
 -30 17 7 14.57 5.93
 -27 -11 -1 13.05 6.91
 -27 -3 3 21.13 8.58
 -26 10 6 127.56 10.09
 -25 -8 1 9.99 8.98
 -22 -10 0 38.43 8.11
 -21 -3 3 275.53 11.79
 -19 -10 0 178.52 8.91
 -16 46 4 1.44 5.33
 -15 -14 -4 6.63 6.76
 -12 0 3 210.14 8.64
 -11 26 5 44.89 4.95
 -10 41 3 36.36 6.49
 -9 39 3 30.85 6.68
 5 18 -1 114.45 6.65
 6 1 -7 31.81 4.05
 6 25 -4 44.53 8.99
 8 16 -5 180.58 9.46
 -39 17 7 5.56 7.16
 -25 -6 2 46.14 10.18
 -22 -6 2 -2.32 4.29
 -20 13 6 203.16 8.43
 -19 1 4 5.57 3.47
 -19 14 6 41.69 3.81
 -15 -5 2 -0.06 3.87
 -12 -9 0 50.51 5.53
 -11 6 4 1663.09 47.55
 -4 -10 -3 1033.79 30.15
 -4 33 2 1.68 6.35
 -2 33 1 6.37 5.21
 2 26 0 123.32 8.13
 6 8 -2 30.94 3.75
 8 10 -5 94.28 6.07
 8 14 -6 14.89 5.9
 -34 16 7 -1.29 5.65
 -27 4 5 -2.76 8.36
 -26 0 4 157.09 11.82
 -25 -10 0 15.74 7.71
 -24 -14 -4 18.27 7.2
 -23 24 7 1.48 2.26
 -21 12 6 72.24 5
 -19 6 5 264.68 10.52
 -9 32 4 4.1 5.18
 -4 3 2 1.21 1.33
 0 5 1 411.89 12.01
 2 30 -1 111.11 9.74
 3 21 0 7.33 3.67
 4 23 -1 7.41 4.03
 4 27 -2 20.03 9.19
 5 26 -3 67.11 11.47
 6 17 -2 733.7 23.98
 7 5 -7 137.76 7.45
 7 9 -8 -2.67 9.54
 7 16 -3 47.27 5.54
 7 20 -4 12.71 6.61
 7 21 -5 16.06 9.9
 8 11 -6 23.45 4.87
 -37 16 7 28 7.05
 -33 9 6 39.6 7.95
 -31 16 7 0.52 6.13
 -30 -3 3 18.46 5.73
 -30 4 5 13.88 5.86
 -30 9 6 40.56 5.92
 -28 -8 1 9.76 5.82
 -23 0 4 56.38 6.03
 -21 -13 -2 15.47 9.75
 -19 -6 2 67.81 5.69
 -18 -13 -2 38.09 6.62
 -16 -10 0 329.52 13.09
 -16 -8 1 30.69 4.5
 -15 44 4 1.46 5.06
 -13 33 5 186.24 8.44
 -11 -12 -2 13.89 3.84
 -10 -3 2 137.92 6.5
 -8 41 2 22.03 7.02
 -6 -10 -2 67.45 4.5
 -5 35 2 2.18 5.5
 -3 35 1 2.08 5.31
 4 5 -1 0.93 2.38
 5 12 -1 187.18 8.07
 5 15 -1 38.57 4.89
 6 9 -9 104.44 10.34
 7 4 -6 48.53 4.52
 7 10 -3 917.01 28.38
 7 12 -8 22.5 10.36
 7 13 -3 24.96 4.72
 7 15 -8 7.85 8.05
 -28 -6 2 16.46 6.71
 -24 4 5 125.49 9.5
 -22 -12 -1 81.08 10.86
 -22 11 6 12.62 3.7
 -20 -14 -3 8.48 7.95
 -19 -12 -1 78.26 7.06
 -18 15 6 1.3 2.28
 -18 43 5 -2.16 4.61
 -13 -1 3 277.29 10.51
 -12 -11 -1 575.23 19.24
 -12 -7 1 410.93 14.49
 -7 -7 0 968.94 28.75
 -7 39 2 -1.92 7
 -6 6 3 158.31 5.13
 -6 37 2 4.4 6.72
 -5 28 3 56 5.99
 -5 39 1 3.78 6.45
 -4 37 1 1.25 6.61
 -2 26 2 48.21 4.79
 -1 21 2 122.04 6.34
 1 32 -1 195 10.63
 6 15 -9 65.88 7.48
 -33 4 5 80.17 8.88
 -27 9 6 50.58 7.02
 -24 -13 -2 11.76 6.95
 -18 -3 3 279.85 11.53
 -17 -14 -3 14.87 8.3
 -14 42 4 29.66 5.83
 -12 -14 -4 177.42 8.4
 -10 7 4 40.64 3.18
 0 26 1 101.02 6.73
 1 28 0 0.99 8.43
 3 29 -2 32.16 8.48
 5 1 -8 246.71 10.26
 5 4 -2 9230.91 256.37
 5 22 -2 18.21 4.46
 6 11 -2 242.85 9.87
 6 12 -9 84.71 8.62
 6 14 -2 566.28 19.02
 6 21 -3 89.19 7.23
 -23 -14 -3 11.93 6.65
 -23 10 6 36.53 7.13
 -20 5 5 199.77 9.03
 -17 -15 -5 179.17 10.82
 -15 -13 -2 39.45 5.1
 -14 35 5 7.58 4
 -4 23 3 79.93 5.09
 0 34 -1 40.42 6.17
 1 9 1 202.17 6.98
 2 0 -1 130.58 4.2
 3 9 0 504.74 15.77
 4 28 -3 9.32 6.69
 7 17 -7 -2.58 8.18
 7 17 -4 15.54 4.53
 7 19 -6 45.75 9.99
 -35 15 7 -3.23 5.59
 -32 15 7 -0.38 5.11
 -25 -12 -1 25.84 7.52
 -25 -4 3 13.62 9.26
 -24 20 7 24.7 3.75
 -23 -9 1 71.84 9.34
 -22 -4 3 16.8 5.15
 -20 -9 1 6.96 4.67
 -20 0 4 -1.69 4.1
 -17 31 6 15.33 2.48
 -17 41 5 1.57 4.1
 -16 -12 -1 143.13 7.98
 -15 2 4 26.96 4.23
 -13 40 4 21.76 5.27
 -12 38 4 15.58 6.1
 -11 36 4 25.27 5.32
 -10 -13 -3 53.94 4.64
 -1 12 2 1025.8 29.6
 3 -1 -2 560.24 16.2
 3 18 0 280.16 11.09
 3 25 -1 0.57 4.97
 6 5 -8 2.67 5.91
 7 18 -5 8.1 7.07
 -31 8 6 32.34 6.07
 -28 -4 3 43.9 7.5
 -28 3 5 18.17 7.13
 -16 -6 2 164.83 8.09
 -16 39 5 20.04 4.53
 -15 37 5 33.98 4.57
 -14 -14 -3 5.55 4.05
 -14 -2 3 93.59 6.22
 -11 -4 2 393.41 13.54
 -10 -14 -5 1.03 3.33
 -8 -13 -4 6.69 3.28
 -7 22 4 193.05 7.31
 -5 -12 -5 200.98 7.54
 2 31 -2 8.73 5.82
 6 22 -4 10.93 9.75
 6 23 -5 20.67 9.77
 7 8 -7 167.42 8.58
 -38 15 7 8 6.98
 -34 8 6 14.5 6.58
 -31 3 5 2.23 4.92
 -28 8 6 77.2 7.36
 -27 -1 4 127.29 10.93
 -26 -14 -3 -2.8 7.03
 -26 -9 1 38.29 8.75
 -24 -1 4 114 8.93
 -23 -7 2 52.3 7.72
 -22 -15 -4 27.01 7
 -20 -11 0 30.52 6.07
 -19 -15 -4 15.31 7.29
 -16 20 6 7.71 1.53
 -14 46 3 0.64 6.38
 -13 -10 0 349.33 13
 -8 -8 0 175.1 7.61
 -5 -11 -3 501.27 15.85
 -1 18 2 41.2 4.35
 0 30 0 47.99 9.87
 2 23 0 216.68 9.87
 4 20 -1 170.02 8.54
 5 -1 -6 96.54 4.97
 7 6 -5 284.19 10.79
 7 11 -7 32.2 7.43
 7 14 -7 -4.69 10.25
 7 14 -4 170.73 8.79
 -35 26 8 12.34 4.17
 -34 27 8 30.79 4.77
 -30 -1 4 125.43 8.28
 -26 -7 2 76.28 10.41
 -25 3 5 58.68 9.36
 -24 9 6 18.84 7.44
 -21 4 5 106.27 6.45
 -20 -7 2 20.1 4.4
 -17 16 6 43.71 3.11
 -16 -15 -4 -5.04 8.28
 -14 -15 -5 252.04 13.35
 -8 27 4 -2.11 4.06
 -7 -13 -6 159.6 6.91
 -7 -11 -2 455.16 15.08
 -6 30 3 12.91 7.67
 -5 -3 1 90.87 4.27
 -3 28 2 2.67 5.64
 -1 28 1 330.7 14.02
 0 -8 -4 2.36 1.19
 3 -3 -3 1530.33 42.84
 4 24 -2 1.77 5.31
 5 0 -7 16.97 3.42
 5 23 -3 166.7 10.41
 6 17 -8 106.23 8.78
 6 18 -3 251.25 10.93
 7 7 -6 259.87 10.73
 7 16 -6 6.97 7.9
 -36 25 8 5.78 4.33
 -19 -4 3 84.62 6.06
 -17 -11 0 142.64 7.89
 -17 -9 1 4.6 4.49
 -16 1 4 33.35 3.82
 -13 -8 1 105.56 6.49
 -12 13 5 40.39 2.41
 -11 23 5 264.04 8.56
 -6 -4 1 1174.16 34.03
 -4 -2 1 18.62 2.98
 -1 32 0 4.63 7.09
 1 18 1 8.54 4.02
 3 12 0 826.5 25.06
 3 15 0 660.22 20.93
 5 19 -2 66.25 5.57
 6 2 -5 6.23 3.34
 6 6 -3 564.17 18.06
 7 11 -4 190.94 8.9
 -36 14 7 62.31 7.43
 -33 28 8 38.75 4.78
 -29 -7 2 26.46 6.3
 -25 -15 -4 13.58 8.1
 -23 21 7 2.24 2.85
 -22 -14 -2 7.6 7.55
 -21 -1 4 67.52 6.1
 -19 -14 -2 -1.38 8.85
 -13 -12 -1 84.17 6.12
 -13 44 3 9.72 6.71
 -12 -13 -2 115.71 6.49
 -7 16 4 532.54 15.42
 -1 -9 -4 1.26 1.66
 2 27 -1 87.07 8.94
 4 -3 -5 148.11 5.7
 5 0 -4 103.01 4.68
 5 8 -9 -2.21 7.85
 6 8 -8 15.69 10.11
 7 13 -6 145.76 8.41
 -37 24 8 1.14 4.15
 -25 8 6 81.55 8.89
 -20 -13 -1 206.96 13.04
 -15 -3 3 142.45 7.35
 -12 -5 2 247.79 9.88
 -7 -5 1 664.38 20.27
 -7 32 3 88.91 7.96
 -2 30 1 67.19 9.41
 -2 34 0 46.55 6.08
 5 2 -3 329.74 10.85
 5 24 -4 32.37 11.17
 6 4 -7 48.03 4.61
 6 14 -8 54.39 9.53
 6 19 -7 4.36 8.33
 7 9 -5 247.87 10.21
 7 10 -6 464.05 16.57
 7 12 -5 43.33 5.29
 -32 7 6 3.47 5.83
 -29 7 6 15.39 5.55
 -26 -5 3 43.37 8.81
 -25 -14 -2 62.19 8.22
 -23 -13 -1 168.68 11.45
 -23 -5 3 59.69 8.09
 -22 3 5 421.8 15.74
 -21 -15 -3 11.69 6.36
 -18 -15 -3 -8.04 8.92
 -12 28 5 17.22 5.22
 -12 42 3 7.78 5.51
 -9 8 4 2106.06 59.14
 -7 19 4 622.81 18.45
 -4 20 3 261.95 9.43
 -4 30 2 22.7 7.8
 -3 36 0 17.16 6.06
 -2 23 2 282.86 11.03
 0 23 1 336.67 12.61
 4 0 -8 252.39 9.94
 4 17 -1 136.11 7.09
 5 14 -9 15.88 6.09
 6 11 -8 8 10.31
 6 19 -4 77.26 6.23
 6 20 -5 36.74 8.98
 -29 -5 3 77.06 8.14
 -29 2 5 38.97 6.82
 -28 -2 4 17.55 7.6
 -26 2 5 2.81 8.6
 -24 -10 1 83.48 9.92
 -21 -10 1 5.09 6.26
 -17 -13 -1 121.39 7.4
 -17 -7 2 76.56 6.25
 -17 0 4 18.07 3.79
 -16 -14 -2 105.83 7.23
 -13 -15 -4 66.18 6.15
 -9 -9 0 4.08 3.48
 1 12 1 423.6 13.55
 1 15 1 661.58 20.6
 3 26 -2 27.8 8.4
 4 8 -1 299.97 10.34
 4 25 -3 34.91 8.89
 5 11 -9 38.9 8.16
 6 3 -6 19.78 3.57
 6 4 -4 18.34 3.36
 6 15 -3 140.76 7.81
 -38 23 8 2.86 5.54
 -32 2 5 80.68 8.1
 -32 29 8 -1.09 3
 -26 -13 -1 37.75 6.8
 -25 -2 4 14.22 9.32
 -24 -15 -3 3.6 6.73
 -24 -8 2 2.45 9.59
 -18 33 6 13.38 2.79
 -14 -11 0 69.19 5.8
 -11 -14 -3 5.67 3.67
 -11 40 3 38.4 6.7
 -8 -6 1 274.76 9.94
 -8 34 3 65.49 6.65
 -5 25 3 281.37 10.7
 -3 32 1 36.9 7.88
 3 22 -1 109.77 6.8
 5 7 -2 1636.62 47.28
 5 16 -2 326.38 12.46
 6 9 -3 708.81 22.51
 -37 13 7 68.91 8.34
 -31 -2 4 16.08 5.92
 -31 13 7 0.65 5.16
 -27 -10 1 0.24 5.42
 -26 7 6 36.5 7.14
 -21 -8 2 12.88 5.36
 -20 -5 3 279.79 11.74
 -16 6 5 86.86 5.04
 -14 -9 1 29.28 4.32
 -10 42 2 2.3 6.31
 -9 -14 -4 341.81 12.5
 -9 29 4 2.92 6.31
 -9 36 3 8.31 4.82
 -8 -12 -2 150.5 7.25
 -6 -13 -5 261.08 9.52
 -6 -12 -3 28.71 3.82
 -5 32 2 1.05 6.82
 -2 -10 -4 30.43 2.53
 2 20 0 187.44 8.41
 4 26 -4 53.18 9.84
 5 4 -8 393.72 14.86
 6 12 -3 113.26 6.63
 6 16 -7 14.02 9.47
 6 18 -6 29.12 9.58
 -35 23 8 16.24 4.41
 -34 24 8 5.33 3.83
 -33 25 8 7.82 3.72
 -27 -8 2 3.27 7.03
 -22 -2 4 39.24 5.23
 -18 -10 1 6.61 4.07
 -17 5 5 214.85 8.96
 -17 45 4 28.67 6.23
 -16 -4 3 285.29 11.31
 -15 -15 -3 44.84 6.53
 -15 7 5 80.98 4.74
 -13 -6 2 14.3 4.21
 -11 -15 -5 100.1 7.34
 -7 40 1 9.05 6.37
 -6 38 1 0.22 7.04
 -5 36 1 5.16 5.21
 -4 34 1 11.24 5.87
 -3 -1 1 29.2 2.6
 0 31 -1 10.75 6.69
 4 14 -1 2.48 3.74
 4 21 -2 28.69 5.24
 5 20 -3 424.95 16.1
 5 21 -7 8.55 6.78
 -39 22 8 23.01 6.89
 -30 6 6 76.64 7.28
 -26 15 7 39.32 4.6
 -25 16 7 4.2 3.58
 -23 2 5 7.33 5.73
 -22 25 7 26.21 2.47
 -20 -16 -4 118.4 9.03
 -20 10 6 1.28 3.15
 -18 -1 4 15.65 4.43
 -6 34 2 16.11 6.2
 2 28 -2 63.32 11.08
 3 27 -3 55.51 9.84
 4 11 -1 566.09 18.05
 6 7 -7 305.76 12.12
 6 16 -4 115.56 7.09
 -36 22 8 11.37 4.61
 -33 6 6 40.55 7.48
 -32 26 8 1.9 3.46
 -27 14 7 1.49 4.08
 -24 17 7 100.6 6.05
 -23 -16 -4 71.29 9.28
 -21 9 6 55.14 5.14
 -21 39 6 38.84 4.55
 -19 11 6 31.57 3.63
 -19 35 6 26.53 3.33
 -18 4 5 15.36 3.93
 -17 -16 -4 -3.47 8.31
 -15 -16 -5 264.6 13.49
 -14 -13 -1 7.55 4.49
 -14 8 5 12.95 2.64
 -13 -14 -2 27.18 4.28
 -9 -7 1 256.55 9.74
 -8 -14 -6 34.93 3.73
 -8 38 2 5.78 6.48
 -7 36 2 20.9 5.25
 -4 14 3 231.29 7.59
 -4 17 3 171.22 6.76
 -2 8 2 780.68 22.08
 -1 33 -1 46.76 7.31
 0 27 0 23.08 4.83
 5 10 -2 17.21 3.67
 5 13 -2 131.65 7.36
 5 21 -4 12.33 5.41
 5 22 -5 9.14 10.39
 6 13 -7 30.98 9.46
 6 17 -5 175.25 9.43
 -35 12 7 7.36 5.46
 -32 12 7 4.02 5.68
 -30 1 5 52.53 6.38
 -27 -6 3 6.14 6.26
 -27 1 5 4.79 6.2
 -24 -6 3 9.22 8.31
 -20 -15 -2 23.24 9.61
 -20 37 6 2.06 2.97
 -20 44 5 9.59 4.82
 -18 -8 2 2.23 4.07
 -16 43 4 6.66 4.79
 -10 -10 0 7.2 3.94
 -2 35 -1 86.01 7.93
 -1 25 1 656.22 21.78
 1 30 -2 12.75 6.94
 4 -1 -7 46.67 3.85
 5 16 -8 69.67 9.47
 6 10 -7 297.3 12.47
 -40 21 8 0.98 6.91
 -37 21 8 9.92 6.55
 -29 -3 4 45.06 6.46
 -28 13 7 42.33 5.52
 -27 6 6 117.76 8.89
 -26 -3 4 53.45 8.51
 -23 -15 -2 1.24 5.51
 -22 8 6 37.42 7.14
 -22 22 7 63.54 3.88
 -21 -14 -1 14.66 8.56
 -18 12 6 131.71 6.15
 -10 31 4 15.35 6.01
 -3 -11 -4 27.48 2.92
 -3 25 2 277.78 10.92
 2 24 -1 6.77 4.63
 2 29 -3 57.76 8.1
 4 -2 -6 74.38 4.04
 4 3 -2 1910.74 54.17
 4 7 -9 86.06 10.35
 4 16 -9 5.79 6.71
 6 5 -5 76.28 5.37
 6 6 -6 228.31 9.58
 6 13 -4 3.28 4.15
 6 15 -6 24.56 6.15
 -25 -11 1 -0.53 7.47
 -24 -14 -1 17.12 6.8
 -22 -11 1 2.79 8.21
 -21 -6 3 196.95 9.92
 -19 3 5 381.95 14.07
 -18 -14 -1 10.13 6.81
 -17 -15 -2 177.77 11.49
 -17 -5 3 194.2 9.04
 -14 -7 2 253.77 10.5
 -11 20 5 447.52 12.96
 -10 -12 -1 567.28 18.9
 -8 24 4 45.4 3.66
 -2 20 2 178.37 7.76
 0 32 -2 7.95 5.87
 3 4 -1 1421.43 40.48
 3 19 -1 777.41 24.96
 5 7 -8 123.21 9.83
 5 20 -6 81.36 11.8
 -31 27 8 105.1 6.46
 -25 -9 2 160.67 10.71
 -24 1 5 51.73 9.28
 -23 -3 4 45.7 7.54
 -23 7 6 71.7 9.08
 -22 -16 -3 67.18 8.14
 -19 -16 -3 43.32 8.47
 -19 -2 4 8.31 3.95
 -16 17 6 205.54 7.09
 -15 -12 0 415.85 15.43
 -15 -10 1 19.55 4.88
 -15 41 4 0.13 4.62
 -10 -8 1 1108.18 33.5
 -9 -13 -2 35.41 4.21
 -7 -13 -3 96.51 5.48
 -6 27 3 187.42 8.45
 -1 29 0 3.24 8.65
 2 17 0 46.41 5.16
 3 -1 -8 7.04 3.12
 3 23 -2 4.03 4.04
 4 13 -9 28.29 7.64
 4 22 -3 51.88 6.01
 4 24 -5 18.21 8.89
 5 3 -7 1.09 3.48
 5 10 -8 -1.06 9.02
 5 13 -8 49.55 10.98
 5 17 -3 107.99 6.69
 5 18 -7 52.69 9.46
 6 12 -6 339.05 13.43
 -38 20 8 2.07 5.91
 -36 11 7 115.05 9.69
 -33 11 7 34.16 6.52
 -33 22 8 3.88 3.76
 -31 5 6 61.94 7.8
 -29 12 7 28.61 5.73
 -22 -9 2 76.26 10.27
 -19 -11 1 51.47 5.61
 -19 42 5 -2.94 4.35
 -14 -16 -4 6.57 7.76
 -13 9 5 164.59 6.5
 -12 -15 -3 98.98 6.37
 -11 33 4 4.82 4.35
 1 22 0 100.74 6.26
 4 10 -9 64.43 8.66
 4 18 -2 17.7 4.5
 4 23 -4 19.33 8.31
 5 1 -5 1155.15 33.99
 6 9 -6 551.25 18.89
 -34 21 8 14.42 4.16
 -32 23 8 0.66 3.6
 -28 5 6 115.6 8.38
 -25 -13 0 23.57 6.16
 -20 2 5 48.55 5.22
 -15 45 3 3.68 5.64
 -14 39 4 52.81 6.55
 -11 -2 3 488.76 16.18
 -10 -15 -4 111.59 6.28
 -10 -1 3 698.38 21.55
 -9 0 3 163.03 6.7
 -7 -14 -5 -2.67 3
 -2 27 1 126.72 7.44
 -2 31 0 66.63 9.12
 1 26 -1 -1.12 4.8
 5 19 -5 49.4 7.12
 6 8 -5 45.1 4.68
 6 11 -5 230.28 9.9
 -35 20 8 6.77 5.41
 -31 0 5 1.96 6.04
 -28 0 5 7.29 5.25
 -24 6 6 147.94 11.6
 -19 -9 2 40.45 5.46
 -17 13 6 137.46 6.09
 -16 -16 -3 4.27 8.57
 -13 37 4 13.07 6.09
 -12 35 4 -3.4 4.39
 -11 -11 0 93.93 6.51
 -4 -12 -4 136.89 5.87
 2 8 0 349.89 11.22
 4 3 -8 305.83 12.05
 4 18 -8 11.58 7.5
 5 2 -6 169.56 7.35
 5 5 -3 161.03 6.7
 5 18 -4 73.92 6.06
 -39 19 8 -1.84 6.82
 -31 24 8 42.12 4.58
 -30 11 7 19.56 6.69
 -28 -7 3 95.57 8.66
 -27 -4 4 147.24 10.29
 -25 -7 3 71.12 9.04
 -18 -6 3 753.1 24.86
 -18 40 5 10.07 4.39
 -15 -14 -1 46.92 5
 -15 -8 2 125.93 6.96
 -14 -15 -2 345.67 13.5
 -14 32 5 -0.33 3.51
 -13 1 4 1.5 3.81
 -12 -16 -5 76.35 9.15
 -12 -3 3 42.47 4.47
 -5 22 3 191.43 7.7
 -5 37 0 74.22 7.61
 -4 27 2 -0.5 3.57
 -4 35 0 23.85 5.85
 -3 33 0 5.91 6.92
 3 -4 -5 1245.92 35.4
 3 24 -3 40.89 6.73
 3 26 -5 13.6 8.15
 5 15 -7 55.42 10.86
 -25 0 5 27.51 9.32
 -21 -17 -4 12.18 6.71
 -20 -3 4 22.05 4.94
 -14 0 4 3.38 3.81
 -14 43 3 8.8 5.97
 -12 2 4 21.43 3.81
 -11 -9 1 -0.22 4
 -8 1 3 797 23.65
 -7 29 3 20.81 6.62
 -3 29 1 78.3 7.83
 2 14 0 809.47 24.82
 2 25 -2 197.86 9.78
 3 25 -4 1.84 8.73
 4 -1 -4 270.39 8.96
 5 14 -3 2.76 4.4
 5 17 -6 54.45 8.26
 -36 19 8 -4.16 6.15
 -32 4 6 -0.46 5.92
 -25 5 6 148.81 10.08
 -24 -4 4 54.2 10.25
 -22 -15 -1 42.42 8.21
 -22 -7 3 17.91 7.95
 -21 -16 -2 3.71 7.21
 -21 1 5 357.34 14.02
 -18 -17 -4 142.55 9.97
 -17 38 5 0.43 3.65
 -16 -11 1 22.36 4.55
 -15 34 5 52.99 4.74
 -11 -13 -1 152.65 7.67
 0 17 1 3.25 3.57
 0 28 -1 3.95 7.1
 3 16 -1 429.5 15.07
 4 20 -7 -0.95 8.26
 5 3 -4 85.57 4.86
 5 6 -7 44.78 4.76
 -31 10 7 4.45 6.35
 -30 28 8 94.3 5.67
 -29 4 6 0.23 5.25
 -26 -12 1 7.76 5.77
 -26 -10 2 182.79 11.06
 -25 -15 -1 13.72 6.75
 -24 -16 -2 -1.97 6
 -23 -12 1 8.61 8.17
 -19 46 4 -3.97 5.84
 -16 36 5 45.39 4.92
 -15 -1 4 276.74 10.96
 -13 -4 3 182.02 8.3
 -13 41 3 0.6 5.02
 -12 43 2 -1.09 6.38
 -10 -14 -2 0.85 3.69
 -9 41 1 9.75 6.37
 -8 -14 -3 57.74 4.59
 -2 17 2 100.52 5.4
 -1 22 1 155.27 7.6
 2 11 0 918.77 27.33
 2 21 -1 27.13 4.26
 4 15 -2 0.11 4.56
 4 19 -3 13.68 4.94
 5 12 -7 1.69 5.76
 -37 18 8 1.2 6.25
 -30 25 8 133.83 7.29
 -26 12 7 47.76 5.69
 -25 13 7 63.74 5.42
 -24 14 7 26.99 4.32
 -23 -10 2 152.89 12.75
 -20 -12 1 32.27 7.5
 -19 -15 -1 67.78 10.19
 -18 -16 -2 69.3 10.44
 -9 -5 2 31.26 4.1
 -8 -4 2 1833.07 52.72
 -8 31 3 23.68 7.71
 -7 -3 2 2938.81 82.96
 -5 29 2 -0.05 5.47
 -4 31 1 225.12 12.79
 2 26 -3 140.16 10.71
 2 27 -4 39.45 9.76
 3 15 -9 71.27 8.18
 3 24 -6 6.22 7.9
 4 15 -8 -4.05 7.56
 4 21 -5 6.24 8.21
 5 8 -3 7.72 4.02
 5 9 -7 76.45 6.12
 5 11 -3 153.07 7.87
 5 15 -4 363.14 13.91
 5 16 -5 155.06 8.05
 -29 -1 5 23.98 6.38
 -23 -17 -3 65.68 8.12
 -23 -14 0 13.09 6.5
 -21 -4 4 122.46 8.08
 -20 -17 -3 107.55 8.27
 -16 -9 2 7.64 4.54
 -13 -16 -3 69.98 5.94
 -12 -12 0 177.62 8.5
 -12 39 3 11.53 5.82
 -8 39 1 27.13 7.82
 -5 -13 -4 1.79 2.71
 -5 33 1 -1.25 6.67
 1 27 -2 105.78 10.47
 3 -2 -7 146.77 6.3
 3 6 -9 4.45 10.14
 3 20 -8 49.11 6.93
 3 20 -2 10.64 3.84
 4 20 -4 33.88 5.05
 -33 19 8 1.18 3.75
 -32 20 8 7.4 3.94
 -31 21 8 6.92 3.51
 -27 11 7 1.59 4.61
 -26 -1 5 8.73 6.36
 -26 4 6 20.55 6.58
 -23 15 7 137.12 7.05
 -22 0 5 191.1 10.61
 -20 -14 0 48.99 8.76
 -20 -10 2 197.81 10.19
 -19 -7 3 64.61 5.64
 -16 -2 4 270.61 10.82
 -15 -17 -4 2.98 8.81
 -14 -5 3 8.15 3.86
 -12 -10 1 15.76 4.2
 -12 25 5 7.4 2.94
 -11 -16 -4 16.9 4.71
 -10 -6 2 41.22 4.7
 -9 26 4 -2.43 3.04
 -9 33 3 7.62 6.02
 -8 -15 -5 1.9 3.12
 -7 37 1 3.71 5.15
 -6 31 2 47.53 8.36
 -6 35 1 10.31 4.8
 -3 22 2 606.76 19.5
 -2 32 -1 22.09 6.88
 0 8 1 1237.78 35.2
 1 19 0 122.76 6.55
 3 22 -7 32.96 8.24
 4 6 -8 221.1 10.9
 4 6 -2 2248.3 63.92
 5 14 -6 -2.46 3.98
 -38 17 8 0.24 6.68
 -34 18 8 14.47 5.04
 -32 9 7 0.87 5.99
 -28 -5 4 7.55 6.29
 -26 -8 3 49.73 7.16
 -25 -5 4 6.6 8.21
 -17 -17 -3 33.8 9.53
 -16 -15 -1 73.8 6.67
 -11 37 3 21.71 4.64
 -10 35 3 23.54 5.23
 -10 39 2 29.22 7.33
 -4 -9 -1 0.99 2.48
 -4 36 -1 9.53 5.2
 -3 -8 -1 98.97 4.46
 -3 34 -1 3.04 6.09
 0 29 -2 16.39 8.71
 1 28 -3 13.1 9.11
 1 29 -4 51.4 7.51
 3 7 -1 1217.58 35.28
 3 9 -9 152.32 11.31
 3 12 -9 227.09 12.57
 3 13 -1 235.15 9.3
 4 12 -8 -2.02 9.63
 5 5 -6 17.43 3.69
 -30 3 6 69.69 7.75
 -28 10 7 30.39 5.62
 -23 -8 3 29.68 8.88
 -20 7 6 157.2 8.03
 -18 44 4 4.33 4.7
 -17 -12 1 213.8 9.96
 -15 -16 -2 80.71 6.74
 -12 -14 -1 475.01 16.7
 -12 10 5 544.81 16.47
 -9 37 2 22.06 5.5
 -7 2 3 125.95 5.12
 -7 33 2 68.15 8.12
 -6 -2 2 810.45 23.96
 0 14 1 307.71 10.64
 2 -2 -8 0.31 2.83
 4 2 -7 153.89 7.22
 4 9 -8 18.43 8.78
 4 12 -2 -0.34 4.13
 4 17 -7 -5.55 10.56
 4 19 -6 31.46 10.41
 5 4 -5 548.61 17.91
 -35 17 8 28.05 6.66
 -30 22 8 35.6 4.59
 -21 6 6 41.55 6.31
 -19 8 6 180.49 8.1
 -17 -3 4 85.3 6.01
 -13 -17 -5 2.58 8.68
 -11 -7 2 7.1 3.73
 -9 -15 -3 188.5 8.39
 -8 35 2 2.71 5.04
 -2 14 2 393.51 12.45
 -1 31 -2 30.12 7.37
 0 30 -3 14.09 7.16
 1 23 -1 79.96 5.9
 3 -3 -6 676.37 20.19
 3 10 -1 410.65 13.64
 3 23 -5 12.48 10.55
 4 9 -2 10.95 3.09
 5 11 -6 13.43 3.82
 5 12 -4 13.12 4.46
 -30 -2 5 47.77 8
 -27 3 6 78.42 6.79
 -24 -13 1 2.19 5.98
 -24 -11 2 9.77 7.66
 -23 -1 5 4.75 8.65
 -22 -5 4 9.41 8.57
 -17 46 3 7.45 5.51
 -16 3 5 148.22 7.41
 -16 14 6 288.27 9.75
 -15 -6 3 658.09 21.77
 -13 -13 0 39.26 5.22
 -11 -15 -2 138.86 7.47
 -8 21 4 610.04 18.43
 -6 -14 -4 449.04 14.83
 -6 24 3 792.35 24.47
 -5 -8 0 391.61 12.85
 -2 11 2 595.74 17.5
 -2 24 1 9.63 3.88
 3 21 -3 198.46 9.75
 4 16 -3 111.3 6.62
 5 8 -6 22.32 4.27
 -33 8 7 58.17 7.96
 -29 9 7 25.93 5.74
 -27 -2 5 7.93 5.39
 -23 -16 -1 47.05 7.57
 -22 -17 -2 -3.24 5.85
 -22 5 6 1.4 7
 -22 16 7 24.04 3.57
 -21 -13 1 -3.49 8.53
 -20 -16 -1 49.46 9.27
 -20 -8 3 178.97 9.41
 -19 -18 -4 -0.35 6.17
 -18 9 6 17.87 3.46
 -17 -10 2 13.48 4.25
 -17 2 5 3.93 3.63
 -15 4 5 14.62 3.33
 -8 9 4 384.27 11.35
 -6 -9 0 145.63 6.37
 -4 -7 0 894.42 26.33
 -3 -10 -2 53.61 3.54
 -2 -7 -1 745.5 21.75
 -2 28 0 20.5 5.43
 0 11 1 413.59 12.96
 2 17 -9 3.75 6.53
 2 22 -2 115.55 6.91
 3 2 -8 5.15 3.65
 3 17 -8 44.1 7.78
 3 22 -4 107.72 8.14
 4 18 -5 12.14 5
 5 9 -4 6.8 4.48
 -36 16 8 1.1 6.5
 -29 26 8 -1.04 2.75
 -21 -11 2 94.98 9.66
 -19 -17 -2 -4.29 6.75
 -18 1 5 338.89 12.79
 -17 28 6 42.9 3.2
 -17 42 4 12.29 4.94
 -12 -8 2 64.7 5.47
 -5 19 3 7.88 2.7
 -4 -11 -2 177.67 7.19
 2 18 -1 131.08 7.05
 2 25 -5 56.21 10.04
 4 14 -7 10.69 8.34
 5 7 -5 349.2 12.79
 5 10 -5 46 5.07
 -31 2 6 13.21 7.41
 -29 23 8 18.68 3.71
 -27 -9 3 -3.44 6.51
 -26 -6 4 59.44 7.3
 -24 -15 0 48.06 6.81
 -23 4 6 8.8 7.91
 -18 -4 4 0 4.28
 -14 -17 -3 5.28 7.69
 -14 5 5 6.36 3.1
 -10 28 4 6.06 5.47
 -7 -10 0 305.18 11.02
 -4 24 2 16.81 3.55
 -2 -9 -2 1001.52 28.9
 -2 0 1 135.69 4.37
 3 17 -2 1.69 3.84
 4 0 -5 526.24 16.41
 4 17 -4 15.09 4.79
 -31 18 8 11.11 4.23
 -30 8 7 23.89 7
 -28 2 6 48.67 6.77
 -24 -9 3 9.86 7.05
 -24 -2 5 31.45 8.17
 -21 -18 -3 1.41 6.54
 -21 -15 0 8.69 8.94
 -21 43 5 1.83 4.51
 -19 0 5 690.47 22.86
 -16 -18 -4 86.46 8.73
 -16 -7 3 121.04 7.37
 -13 -15 -1 127.55 7.59
 -12 -17 -4 51.76 6.71
 -9 -16 -5 9.52 4.23
 -7 -12 -1 340.17 12.16
 -5 -12 -2 180.35 7.52
 -3 30 0 17.66 8.95
 -1 19 1 164.58 7.73
 0 21 0 114.22 6.31
 0 25 -1 79.35 6.4
 1 16 0 1401.61 41.35
 3 19 -7 70.09 11.43
 4 1 -6 84.19 4.89
 4 16 -6 8.5 4.81
 -37 15 8 -1.34 7.18
 -34 7 7 20.06 6.45
 -32 17 8 29.75 5.44
 -30 19 8 6.19 3.75
 -24 3 6 92.86 9.34
 -21 23 7 72.98 3.61
 -18 -13 1 23.33 6.08
 -17 -16 -1 109.05 10.48
 -17 10 6 60.26 4.28
 -16 40 4 16.82 5.46
 -16 44 3 -1.41 6.08
 -7 38 0 10.22 6.38
 -5 -1 2 4529 126.33
 -4 32 0 25.47 8
 -3 -6 0 145.1 5.76
 -3 26 1 480.64 16.9
 1 4 0 329.49 9.96
 1 27 -5 27.11 7.24
 2 -2 -2 74.9 2.79
 2 14 -9 41.23 7.86
 2 23 -3 251.05 11.4
 2 24 -4 114.73 10.08
 4 5 -7 33.96 4.51
 -33 16 8 5.61 4.63
 -28 -3 5 15.06 6.17
 -23 -6 4 1.9 9.4
 -19 -5 4 -0.81 4.4
 -18 -18 -3 0.6 7.18
 -18 -15 0 10.58 9.02
 -18 -11 2 51.34 6.06
 -16 -17 -2 19.39 9.07
 -14 -12 1 96.13 6.49
 -14 44 2 7.39 6.49
 -13 -9 2 1.47 3.71
 -12 -16 -2 105.03 6.71
 -10 -16 -3 44.64 4.77
 -8 -11 0 10.72 3.6
 -7 -15 -4 454.79 15.33
 -6 36 0 30.31 6.13
 -5 34 0 55.98 7.97
 1 24 -2 336.48 13.41
 2 5 -9 118.06 10.73
 3 14 -8 20.39 10.78
 4 11 -7 57.09 5.99
 -34 15 8 67.85 7.45
 -31 7 7 7.89 6.36
 -26 9 7 83.71 6.67
 -25 -12 2 27.77 6.22
 -25 10 7 150.09 8.51
 -24 11 7 3.52 3.92
 -23 40 6 -1.14 3.47
 -21 -9 3 13.36 7.88
 -21 47 4 -6.07 5.68
 -20 -1 5 2.74 3.89
 -11 30 4 34.59 7.07
 -11 42 1 55.46 7.57
 -7 26 3 61.9 4.66
 -6 -13 -2 61.52 4.82
 -3 19 2 358.91 12.32
 -1 27 -1 6.18 4.39
 2 19 -8 1.2 7.28
 3 20 -5 84.8 7.02
 4 8 -7 -0.89 4.19
 -29 20 8 22.44 4.13
 -29 29 8 -0.49 2.3
 -23 12 7 115.7 6.66
 -22 -14 1 15.75 7.05
 -21 17 7 36.54 3.66
 -17 -8 3 351.46 13.72
 -15 38 4 3.11 5.53
 -15 42 3 4.73 5.31
 -13 6 5 115.99 5.64
 -13 27 5 12.49 4.93
 -8 -13 -1 197.16 8.86
 1 25 -3 68.96 6.69
 1 26 -4 28.55 9.17
 2 11 -9 40.13 8.3
 2 21 -7 79.98 9.81
 3 2 -2 1031.31 29.63
 3 5 -8 -3.55 4.77
 3 18 -3 128.07 7.26
 4 4 -3 65.9 4.09
 -29 1 6 6.55 5.95
 -27 -7 4 12.15 5.72
 -27 8 7 1.31 4.74
 -25 -3 5 3.71 7.07
 -25 2 6 45.93 7.63
 -23 -18 -2 6.13 7.31
 -22 -12 2 38.48 10.14
 -21 -17 -1 3.96 5.77
 -20 41 5 -2.04 4.22
 -14 36 4 -0.6 4.43
 -13 42 2 3.63 6.36
 -12 32 4 14.03 5.5
 -11 14 5 5.68 1.15
 -10 40 1 5.33 7.11
 -9 -12 0 90.49 5.88
 -7 -8 1 1398.34 40.93
 -5 26 2 73.19 5.5
 -4 28 1 523.18 18.37
 -1 -8 -2 308.14 9.55
 0 26 -2 5.45 4.59
 2 -4 -3 1712.4 47.64
 2 8 -9 14.73 9.61
 3 11 -8 -1.53 8.98
 3 19 -4 591.47 20.35
 4 13 -6 491.39 17.43
 4 14 -4 79.76 5.69
 -35 14 8 23.25 6.37
 -25 -10 3 14.56 5.91
 -21 -2 5 165.53 9.52
 -20 -18 -2 6.66 5.76
 -15 -18 -3 0 8.98
 -14 -10 2 65.92 5.58
 -8 -9 1 278.38 10.5
 -6 -7 1 879.3 26.35
 -3 -12 -6 7.58 1.84
 -1 23 0 81.92 6.04
 0 28 -4 3.16 8.23
 1 20 -1 394.95 14.45
 1 25 -6 35.29 7.69
 2 -3 -7 229.65 8.17
 2 15 -1 38.18 4.4
 3 8 -8 1.29 6.79
 3 14 -2 36.36 4.67
 3 16 -7 137.55 10.99
 3 18 -6 15.01 7.49
 4 2 -4 381.39 12.44
 4 10 -3 908.51 27.82
 -32 6 7 -3.15 6.39
 -28 7 7 4.86 4.71
 -28 24 8 81.69 5.31
 -24 -7 4 27.1 7.15
 -22 -16 0 89.62 8.24
 -22 13 7 44.69 4.59
 -20 -6 4 3.07 5.57
 -19 -14 1 42.17 8.66
 -15 -13 1 132.67 7.65
 -14 -16 -1 4.25 4.54
 -13 -18 -4 -2.35 7.93
 -10 -17 -5 39.22 7.49
 -9 38 1 13.77 5.58
 -7 -14 -2 0.6 3.44
 -6 37 -1 0.52 4.83
 -5 30 1 108.82 8.35
 -3 4 2 59.67 1.98
 -3 31 -1 4.83 7.22
 -1 -6 -1 2.84 1.92
 0 27 -3 14.67 8.45
 1 -3 -8 129.93 5.72
 1 13 0 3102.93 87.79
 1 21 -8 33.29 6.41
 2 19 -2 44.44 4.73
 4 7 -3 1219.95 35.97
 -36 13 8 0.77 7.11
 -26 1 6 -1.25 4.93
 -22 -19 -3 57.43 9.33
 -22 -10 3 -2.72 8.76
 -22 38 6 26.91 3.95
 -20 45 4 8.52 5.59
 -19 -12 2 2.41 6.34
 -18 -17 -1 1.32 9.67
 -18 -9 3 344.34 13.71
 -16 11 6 69.83 4.31
 -14 40 3 11.56 5.32
 -12 40 2 3.15 6.54
 -11 -17 -3 9.49 4.15
 -9 -14 -1 1113.72 33.85
 -9 -10 1 412.06 14.45
 -8 -16 -4 3.86 3.42
 -8 28 3 171.51 8.19
 -8 36 1 10.81 5.53
 -6 32 1 53.85 9.4
 -5 -6 1 403.39 13
 -5 35 -1 -1.65 5.78
 -4 -13 -6 355.53 11.37
 -4 33 -1 3.31 7.37
 -2 -11 -6 569.09 16.5
 -1 28 -2 304.98 14.38
 -1 30 -4 0.75 6.57
 1 16 -9 49 7.58
 1 23 -7 5.87 6.7
 2 22 -5 5.94 7.97
 3 1 -7 162.11 7.18
 4 4 -6 8.6 3.24
 -31 15 8 67.21 6.52
 -30 0 6 0.33 7.23
 -30 16 8 1.36 3.88
 -28 21 8 9.24 3.48
 -26 -4 5 -4.57 5.79
 -19 -16 0 89 10.1
 -19 39 5 0 3.91
 -19 47 3 1.04 5.92
 -18 30 6 43.4 3.29
 -17 -19 -4 3.36 6.19
 -17 -18 -2 160.93 11.15
 -14 -3 4 39.41 4.37
 -13 -17 -2 103.4 7.16
 -13 -2 4 398.1 14.2
 -12 -1 4 87.56 5.84
 -11 -5 3 43.99 5.15
 -10 -13 0 170.91 8.04
 -10 -4 3 246.12 9.91
 -7 34 1 24.67 6.82
 -6 3 3 645.78 18.91
 -6 28 2 -1.39 4.12
 -2 30 -2 77.09 11.11
 -1 29 -3 20.9 9.19
 2 16 -8 31.22 9.79
 4 10 -6 974.01 30.5
 4 12 -5 46.99 4.69
 -32 14 8 30.49 5.73
 -29 6 7 6.89 7.31
 -22 -3 5 98.49 10.52
 -20 4 6 99.83 6.82
 -19 -19 -3 55.23 7.71
 -19 5 6 180.64 8.62
 -15 -11 2 47.88 5.08
 -15 -4 4 194.57 8.96
 -12 -6 3 19.71 4.46
 -11 38 2 44.06 6.19
 -3 32 -2 -3.71 8.05
 -2 31 -3 -1.58 6.9
 -1 16 1 365.62 12.46
 2 1 -8 138.05 6.78
 2 3 -1 1462.61 41.37
 3 -2 -4 632.73 18.58
 4 3 -5 1232.58 36.32
 4 7 -6 279.02 10.95
 4 11 -4 55.1 5.05
 -29 17 8 23.65 4.49
 -23 -15 1 2.16 5.72
 -23 -13 2 81.66 8.31
 -21 -7 4 13.82 7.91
 -21 3 6 23.58 7.42
 -14 29 5 4.55 4.67
 -10 -11 1 83.19 5.83
 -9 -3 3 182.37 7.54
 -9 23 4 0.68 2.31
 -9 30 3 9.87 6.94
 -8 -15 -2 23.58 3.85
 -7 30 2 59.69 7.35
 -5 16 3 37.44 3.01
 -2 -5 0 120.5 4.84
 0 18 0 30 4.28
 2 -5 -5 9.09 1.74
 2 20 -3 66.93 6.18
 2 21 -4 276.83 12.06
 3 13 -7 6.61 5.59
 3 17 -5 198.17 9.45
 -33 13 8 8.24 4.99
 -28 27 8 66.99 4.36
 -27 0 6 57.62 6.3
 -25 -8 4 2.2 5.78
 -22 2 6 15.93 8.3
 -21 14 7 88.67 5.54
 -21 36 6 21.16 3.49
 -18 6 6 28.69 3.76
 -18 37 5 3 3.71
 -16 -14 1 88.78 6.55
 -16 -5 4 380.15 14.39
 -13 -7 3 11.03 3.91
 -12 7 5 222.32 8.11
 -12 36 3 7.22 4.85
 -11 0 4 0.54 3.6
 -10 -15 -1 285.79 11.47
 -10 32 3 23.4 7.47
 -10 36 2 221.62 11.09
 -8 32 2 7.95 7.75
 -6 21 3 648.71 20.01
 -5 -14 -6 188.06 7.14
 -4 -13 -3 628.09 19.47
 -3 -12 -3 210.62 7.9
 0 22 -1 512.83 17.88
 1 10 0 906.37 26.72
 1 24 -5 43.69 10.99
 2 18 -7 179.54 12.35
 2 20 -6 24.37 9.17
 3 11 -2 79.34 5.04
 3 15 -3 205.63 9.17
 -30 5 7 3.62 6.33
 -28 18 8 2.32 3.25
 -22 -18 -1 11.84 5.79
 -20 -15 1 48.78 9.49
 -19 -10 3 13.81 5.24
 -19 32 6 7.49 2.64
 -15 -17 -1 5.39 5.69
 -11 34 3 6.41 5.17
 -9 34 2 174.23 9.97
 1 7 0 416.68 12.78
 1 13 -9 159.73 10.94
 1 21 -2 169.16 8.37
 2 12 -1 47.62 3.96
 3 15 -6 228.77 10.51
 3 16 -4 534.99 18.61
 4 5 -4 70.9 4.77
 4 9 -5 279.85 11.02
 -34 12 8 55.49 7.19
 -27 -5 5 9.95 6.09
 -23 -17 0 6.75 5.61
 -23 -11 3 11.66 6.81
 -23 1 6 4.36 8.3
 -21 -19 -2 3.01 5.73
 -20 -13 2 137.74 11.03
 -20 34 6 11.52 2.93
 -19 43 4 -3.98 4.96
 -18 45 3 3.48 6.45
 -17 35 5 5.85 4.22
 -16 -19 -3 24.55 7.98
 -16 -16 0 6.83 5.42
 -16 -12 2 2.1 4.61
 -16 0 5 241.11 10.06
 -14 -8 3 504.18 17.66
 -11 -12 1 43.77 4.84
 -9 -17 -4 157.5 7.79
 -8 18 4 843.89 24.34
 -5 -14 -3 98.34 5.44
 -4 -5 1 3.03 2.36
 -4 21 2 199.43 8.23
 -3 27 0 84.9 6.28
 -2 -11 -3 699 20.72
 0 18 -9 5.43 6.74
 0 26 -5 5.38 8.99
 2 -4 -6 511.91 15.41
 2 13 -8 0.42 9.9
 3 5 -2 1643.79 46.98
 4 6 -5 198.85 8.62
 -25 7 7 54.82 6.06
 -24 8 7 -2.67 5.73
 -19 -18 -1 1.31 6.48
 -17 -6 4 2.48 3.91
 -17 -1 5 -2.89 3.98
 -17 7 6 201.43 8.51
 -16 33 5 52 4.81
 -16 45 2 -1.28 5.75
 -15 1 5 293.64 11.28
 -15 15 6 235.65 7.9
 -14 -19 -4 6.59 9
 -14 -18 -2 348.24 15.53
 -12 -18 -3 35.11 6.2
 -11 -18 -5 142.22 10.68
 -9 39 0 33.01 7.59
 -8 -2 3 164.82 6.88
 1 18 -8 4.66 8.25
 1 22 -3 30.26 5.46
 1 23 -4 0.75 4.8
 3 4 -7 76.75 5.45
 3 8 -2 762.22 23.13
 3 10 -7 57.65 5.37
 -35 11 8 17.23 7.12
 -28 -1 6 3.5 5.25
 -26 6 7 6.18 4.69
 -22 -8 4 24.75 9.79
 -20 -17 0 27.53 7.2
 -18 -19 -2 13.83 7.38
 -18 -2 5 500.94 17.64
 -11 11 5 149.62 5.34
 -10 1 4 3.08 3.13
 -9 -16 -2 22.45 4.16
 -8 37 0 58.58 7.01
 -6 -15 -6 27.85 3.26
 -4 0 2 304.32 9.54
 -4 29 0 31.14 5.79
 -3 23 1 327.7 12.29
 -1 24 -1 63.9 5.43
 -1 28 -5 61.63 8.38
 1 10 -9 148.06 11.35
 1 17 -1 577.87 19.07
 3 0 -6 821.21 24.69
 -31 4 7 -1.54 6.5
 -27 22 8 123.88 6.52
 -24 -14 2 2.3 5.14
 -24 0 6 26.28 6.28
 -23 44 5 -2.14 4.3
 -22 10 7 298.22 11.82
 -15 -9 3 828.86 26.84
 -14 2 5 117.13 6.09
 -12 -13 1 32.17 4.98
 -11 -16 -1 14.7 4.12
 -9 -8 2 78.51 5.35
 -7 35 0 4.93 6.53
 -6 -15 -3 84.15 5.21
 0 23 -2 51.87 5.66
 1 7 -9 67.59 9.89
 1 20 -7 5.05 9.37
 2 4 -8 153.71 7.9
 2 10 -8 4.32 8.55
 2 19 -5 110.86 7.1
 3 7 -7 5.34 3.73
 -30 13 8 3.86 4.62
 -27 5 7 22.46 5.44
 -27 19 8 45.72 4.64
 -26 -9 4 17.6 6.65
 -20 -20 -3 45.15 8.19
 -20 -11 3 42.15 8.64
 -20 18 7 3.88 2.39
 -18 -7 4 4.53 4.09
 -18 41 4 -0.69 4.51
 -17 -15 1 275.67 12.99
 -10 -9 2 -2.82 4.04
 -8 -7 2 135.56 6.85
 -6 33 0 16.38 7.39
 -5 31 0 76.33 10
 0 25 -4 76.55 9.2
 2 9 -1 1938.91 55.4
 -31 12 8 67.14 7.04
 -29 14 8 57.5 6.14
 -21 -16 1 47.82 8.37
 -21 -14 2 19.88 8.59
 -17 -13 2 11.1 4.66
 -17 43 3 -2.07 5.79
 -16 -18 -1 3.64 9.13
 -15 18 6 160.37 5.25
 -15 43 2 8.83 7.1
 -12 41 1 33.64 7.27
 -7 -6 2 841.05 25.54
 -2 26 -1 27.69 4.92
 -1 20 0 73.54 5.24
 0 20 -8 2.95 7.5
 0 24 -6 6.62 8.59
 0 24 -3 -0.79 4.09
 2 6 -1 4941.12 137.85
 2 7 -8 183.98 9.51
 2 15 -7 57.04 7.79
 3 -1 -5 60.32 3.76
 3 12 -6 802.95 25.86
 3 12 -3 186.7 8.33
 -32 11 8 25.87 6.35
 -29 -2 6 24.41 7.01
 -28 15 8 38.64 5.08
 -25 -1 6 23.91 5.55
 -24 -12 3 -7.06 6.7
 -23 -9 4 6.3 6.56
 -17 -17 0 48.1 8.84
 -16 8 6 75.99 4.65
 -12 22 5 12.08 1.83
 -11 -10 2 136.41 7.65
 -10 -18 -4 33.07 5.53
 -10 -17 -2 7.77 3.87
 -7 -16 -3 115.59 6.41
 -4 -14 -5 21.88 2.82
 -4 25 1 247.42 10.28
 -3 -13 -5 160.32 6.1
 -1 13 1 241.53 8.51
 -1 27 -4 55.2 9.62
 0 15 -9 171.67 11.01
 2 17 -6 15.93 4.71
 2 17 -3 7.81 3.8
 2 18 -4 693.27 23.02
 -28 4 7 5.6 6.21
 -27 25 8 100.81 5.38
 -21 11 7 -2.44 3.25
 -20 15 7 -0.94 2.72
 -17 -20 -3 23.5 6.78
 -16 -10 3 33.43 5.32
 -15 12 6 0.15 2.26
 -13 -19 -3 8.29 8.46
 -13 -14 1 21.39 5.15
 -13 3 5 148.7 6.71
 -10 25 4 15.6 2.95
 -8 6 4 1382.64 39.29
 -5 23 2 76.61 4.95
 -1 -10 -3 1734.73 48.94
 -1 25 -2 221.79 10.09
 0 22 -7 61.83 8.28
 1 15 -8 70.07 10.2
 3 13 -4 0.69 3.7
 -33 10 8 16.53 6.73
 -22 46 4 -4.42 5.09
 -20 -19 -1 10.33 5.72
 -19 -8 4 2.68 5.95
 -17 39 4 6.35 5.51
 -15 -20 -4 71.97 8.16
 -15 -19 -2 132.96 11.66
 -13 -16 0 7.66 3.87
 -12 -17 -1 44.27 4.87
 -12 -11 2 324.05 12.55
 -11 39 1 44.7 7.18
 -7 -1 3 229.39 8.27
 -7 23 3 127.96 6
 -7 36 -1 19.95 5.47
 -5 -15 -5 192.06 7.7
 -3 28 -1 0.12 4.83
 -2 18 1 675.66 21.17
 -2 29 -4 3.99 9.37
 -1 26 -6 -2.03 8.28
 -1 26 -3 47.28 6.34
 0 15 0 366.67 12.74
 1 21 -5 2.36 4.61
 -29 3 7 15.31 7.04
 -27 16 8 2.7 3.46
 -26 -2 6 38.22 6.45
 -22 42 5 2.09 4.5
 -21 -18 0 75.27 8.19
 -21 -12 3 29.9 9.65
 -18 -16 1 23.66 8.4
 -16 41 3 12.52 5.82
 -6 34 -1 16.9 6.63
 -5 32 -1 12.63 9.69
 -2 -12 -5 114.54 4.47
 -2 27 -2 194.57 10.12
 0 -4 -8 243.99 8.67
 3 9 -6 553.13 18.71
 -34 9 8 14.98 6.98
 -20 21 7 2.41 1.91
 -19 -20 -2 2.31 6.7
 -18 -14 2 58.4 8.79
 -17 -11 3 307.14 12.81
 -10 37 1 -3.54 5.15
 -9 2 4 677.55 20.64
 -8 -17 -3 120.17 6.66
 -6 -5 2 328.84 11.32
 -5 27 1 0.39 3.66
 -2 28 -3 28.18 8.76
 -1 24 -7 40.33 7.5
 0 19 -1 1205.93 36.37
 1 0 -8 3.45 2.88
 1 18 -2 1.43 3.74
 2 0 -7 19.55 3.34
 3 3 -6 480.94 15.85
 -24 -10 4 4.81 5.31
 -22 -15 2 16.68 6.07
 -20 -9 4 2.5 7.92
 -20 1 6 6.82 7.19
 -19 2 6 76.32 6.23
 -13 -12 2 50.95 5.19
 -11 -18 -2 300.95 12.28
 -9 35 1 35.85 6.98
 -6 -16 -5 141.86 6.56
 -6 29 1 160.49 8.58
 -5 13 3 8.38 1.74
 -5 33 -2 45.87 8.7
 -4 32 -3 3.21 6.85
 -3 -4 1 1327.37 37.93
 -3 29 -2 42.58 8.28
 -3 30 -3 13.25 9.07
 -2 22 0 48.72 4.96
 0 12 -9 241.81 13.61
 0 23 -5 1.98 9
 1 -4 -7 159.14 6.09
 1 17 -7 3.85 8.61
 1 19 -6 0.43 6.97
 2 12 -7 9.22 4.68
 2 13 -2 5.41 3.54
 3 6 -6 104.45 6
 3 9 -3 716.99 22.31
 3 11 -5 5.68 3.93
 -30 2 7 56.9 7.71
 -21 -21 -3 7.43 7.68
 -21 0 6 2.77 8.21
 -18 -18 0 27.1 8.33
 -18 3 6 3.31 3.67
 -17 -19 -1 -6.43 8.76
 -16 37 4 -0.11 5.32
 -14 -15 1 426.25 16.07
 -13 39 2 38.58 7.32
 -11 -19 -4 13.22 7.85
 -11 27 4 8.85 3.81
 -8 33 1 28.15 8.74
 -7 31 1 247.05 12.61
 -4 31 -2 144.22 12.32
 -1 17 -9 9.91 6
 1 14 -1 1615.02 47.1
 1 20 -4 27.15 5.26
 2 16 -5 147.87 7.65
 -27 -3 6 -0.93 5.33
 -26 20 8 16.97 3.28
 -24 5 7 6.46 5.85
 -23 6 7 111.12 8.6
 -22 -1 6 33.26 8.86
 -20 12 7 63.04 4.8
 -20 46 3 -4.28 6.09
 -15 39 3 27.42 7.15
 -14 -17 0 9.9 4.54
 -13 -18 -1 5.8 4.44
 -12 4 5 373.42 12.67
 -11 8 5 57.92 3.48
 -6 25 2 83.87 5.41
 0 17 -8 15.78 8.56
 1 12 -8 30.83 9.46
 1 19 -3 22.99 4.67
 3 3 -3 1103.32 32.04
 3 10 -4 50.7 4.94
 -30 10 8 2.2 5.48
 -29 11 8 37.11 5.59
 -28 12 8 100.36 7.88
 -26 36 7 1.2 2.2
 -25 4 7 20.94 5.26
 -22 -13 3 7.6 6.34
 -22 7 7 188.85 10.73
 -21 44 4 8.7 5.2
 -18 -12 3 93.46 8.76
 -17 4 6 380.68 13.85
 -16 -20 -2 6.69 7.77
 -14 -20 -3 21.27 9.04
 -14 -13 2 35.47 4.9
 -13 -5 4 889.81 27.84
 -11 40 0 14.79 6.67
 -8 25 3 372.11 12.98
 -6 -12 0 320.3 11.83
 -1 25 -5 192.75 12.8
 0 9 -9 63.94 10.28
 2 14 -6 38.17 5.37
 3 6 -3 53.2 3.87
 -31 9 8 23.88 6.56
 -26 3 7 7.42 5.21
 -26 17 8 0.16 2.93
 -23 -2 6 15.82 7.17
 -21 -20 -1 -2.15 6.07
 -21 -10 4 21.64 8.18
 -21 40 5 -1.78 4.05
 -19 -15 2 13.57 8.6
 -18 -21 -3 11.12 6.64
 -15 -7 4 227.83 10.24
 -15 9 6 112.54 5.52
 -12 -4 4 454.87 15.79
 -12 29 4 65.66 7.09
 -12 37 2 64.75 6.51
 -9 -18 -3 155.87 7.83
 -7 -17 -5 25.6 4.23
 -7 -13 0 518.31 17.49
 -6 -14 -1 1076.55 32.54
 -5 -13 -1 520.7 17
 -5 -11 0 485.84 15.89
 -3 13 2 131.45 5.2
 -1 10 1 298.69 9.55
 0 6 -9 20.98 9.69
 2 9 -7 48.54 5.09
 2 15 -4 376.04 13.95
 3 1 -4 599.58 18.14
 3 2 -5 10.91 3.08
 3 8 -5 1.57 4.04
 -27 13 8 2.51 3.61
 -15 -16 1 90.13 6.97
 -14 33 4 64.46 6.28
 -14 37 3 -3.75 4.69
 -13 31 4 4.13 6.42
 -8 -14 0 73.57 5.5
 -7 27 2 20.02 4.16
 -4 18 2 -1.52 3.17
 -3 24 0 29.39 4.74
 -2 27 -5 92.14 10.57
 -1 4 1 25.29 1.44
 -1 21 -1 185.23 8.65
 0 19 -7 168 12.15
 0 20 -2 20.27 4.03
 0 22 -4 443.09 16.5
 2 14 -3 101.53 6.68
 -32 8 8 -3.04 5.53
 -27 2 7 64.78 7.56
 -26 23 8 8.16 2.68
 -21 8 7 -0.62 3.76
 -20 -21 -2 -5.54 6.56
 -16 -8 4 52.38 5.19
 -12 -19 -2 155 9.33
 -12 -9 3 145.73 7.51
 -11 -8 3 109.94 6.52
 -11 -3 4 63.64 5.36
 -11 35 2 15.52 5.94
 -10 -7 3 262.92 10.59
 -10 38 0 1.78 5.29
 -7 -15 -1 214.07 9.15
 -6 18 3 21.24 2.86
 -5 -4 2 9634.34 267.72
 -3 29 -5 6.25 7.04
 -2 19 -9 4.86 6.78
 0 21 -3 23.31 5.05
 1 3 -8 102.46 6.22
 1 9 -8 30.9 7.21
 2 3 -7 63.03 4.84
 2 6 -7 20.57 3.96
 3 5 -5 37.95 4.33
 -24 -3 6 1.15 5.14
 -19 -19 0 211.79 11.51
 -19 -13 3 11.95 10.02
 -19 44 3 8.12 5.63
 -18 -20 -1 20.5 6.22
 -17 44 2 19.38 6.86
 -16 5 6 284.52 10.86
 -15 -18 0 11.22 7.51
 -15 -14 2 3.04 4.65
 -14 -19 -1 -2.19 8.97
 -14 42 1 126.28 9.37
 -13 35 3 0.45 4.83
 -12 -20 -4 2.14 8.82
 -10 33 2 217.06 12.52
 -9 27 3 341.95 12.43
 -9 31 2 67.25 8.14
 -8 -12 1 3.12 4.53
 -8 29 2 14.71 4.12
 -7 -11 1 578.99 19.01
 -4 -10 0 2501.7 71.07
 -1 -4 0 344.53 10.41
 -1 14 -9 41.82 8.23
 -1 19 -8 18.47 7.47
 0 12 0 783.54 23.55
 1 18 -5 56.9 5.54
 -33 7 8 15.19 7
 -26 14 8 14.42 4.09
 -23 -14 3 2.49 5.82
 -14 -1 5 226.74 9.56
 -13 -10 3 19.1 4.7
 -10 -19 -3 42.9 5.43
 -9 -13 1 12.15 4.45
 -9 -6 3 210.42 8.89
 -9 36 0 41.96 6.85
 -8 -18 -5 26.45 5.12
 -8 -16 -1 90.98 5.76
 -1 17 0 673.68 21.32
 -1 24 -4 146.52 8.61
 1 6 -8 38.29 5.08
 1 14 -7 2.44 5.42
 2 10 -2 200.78 7.99
 3 4 -4 4.14 3.03
 -28 1 7 10.98 7.13
 -24 -8 5 11.57 5.52
 -24 39 6 4.43 3.42
 -22 -11 4 -5.12 7.28
 -20 -16 2 27.01 6.99
 -20 38 5 1.88 3.35
 -20 42 4 1.75 4.54
 -17 -9 4 4.31 4.92
 -15 -21 -3 37 7.57
 -12 33 3 22.98 6.57
 -11 31 3 40.7 7.62
 -10 29 3 8.84 4.6
 -8 34 0 26.19 7.95
 -6 -10 1 366.83 12.75
 -6 0 3 35.84 2.91
 -5 28 0 89.2 6.54
 -4 -15 -4 172.32 7.1
 -2 23 -1 64.33 5.29
 -1 21 -7 92.27 10.82
 -1 22 -2 24.77 4.91
 0 14 -8 92.4 11.45
 1 -1 -1 11 0.8
 1 16 -6 203.35 9.85
 2 11 -6 52.01 5.29
 -25 -4 6 54.37 6.38
 -24 47 4 6.61 6.12
 -20 9 7 159.45 7.66
 -17 -21 -2 14.09 6.72
 -16 -17 1 117.92 11
 -14 -11 3 584.31 20.23
 -10 -14 1 4.35 3.31
 -10 -2 4 282.16 10.73
 -7 32 0 24.13 8.03
 -6 30 0 35.42 6.27
 -5 -16 -4 11.2 3.07
 -2 25 -6 9.11 8.46
 -2 26 -4 0 8.04
 -1 23 -3 4.37 4.11
 0 -5 -1 399.51 11.68
 1 15 -2 0.65 3.78
 -29 0 7 63.5 7.9
 -25 34 7 2.21 2.07
 -19 -22 -3 81.95 9.85
 -19 16 7 42.82 3.4
 -18 -10 4 -2.37 7.02
 -16 -15 2 9.94 6.85
 -13 -20 -2 14.08 8.65
 -13 0 5 89.19 5.81
 -13 24 5 132.1 5.37
 -13 40 1 12.9 7.13
 -9 -17 -1 413.9 14.94
 -9 20 4 48.26 3.07
 -9 37 -1 4.92 5.02
 -8 -5 3 6.08 3.9
 -5 -15 -2 19.47 4.14
 -4 -14 -2 36.46 4.01
 -3 -14 -4 139.84 5.87
 -3 27 -6 22.02 8.52
 -3 28 -4 10.3 9.07
 -2 21 -8 -0.58 7.37
 -1 -11 -5 20.31 1.71
 -1 7 1 807.84 23.08
 0 16 -1 2031.69 58.82
 1 11 -1 852.58 25.62
 1 17 -4 1.12 3.7
 2 -1 -6 988.22 29.08
 -29 8 8 10.82 6.11
 -28 9 8 23.19 6.15
 -25 18 8 5.43 2.93
 -20 -14 3 -11.33 7.36
 -20 -7 5 18.64 8.03
 -19 13 7 24.97 3.49
 -16 -19 0 111.63 10.54
 -16 23 6 4.28 1.08
 -15 -12 3 609.05 21.02
 -11 -15 1 105.87 6.98
 -6 -17 -4 546.99 18.02
 -6 -16 -2 91.64 5.62
 -5 -9 1 56.27 4.11
 -4 30 -4 2.07 8.77
 -3 25 -1 123.41 7.21
 -2 15 1 1854.32 53.12
 -2 23 -7 -0.16 7.07
 0 20 -5 -0.52 4.66
 -30 7 8 1.47 6.86
 -27 10 8 1.12 5.75
 -26 -5 6 26.7 7.25
 -23 -12 4 2.16 5.64
 -20 -20 0 41.05 6.9
 -19 -21 -1 7.17 6.63
 -18 42 3 24.59 6.14
 -15 -20 -1 -0.78 9.57
 -13 -21 -4 166.26 10.97
 -11 -20 -3 87.49 9.38
 -11 -17 0 137.97 7.68
 -11 5 5 22.07 3.17
 -8 35 -1 37.08 6.94
 -3 -9 0 522.16 16.21
 -2 16 -9 76.6 8.75
 -2 24 -2 198.71 9.42
 -2 25 -3 83.18 6.39
 -1 11 -9 36.39 9.37
 0 -9 -3 162.38 5.38
 1 16 -3 280.46 11.27
 2 11 -3 381.86 13.63
 2 12 -4 29.46 4.49
 -31 6 8 2.77 5.69
 -25 15 8 10.91 3.61
 -24 2 7 30.46 5.79
 -23 3 7 6.55 5.58
 -22 4 7 60.99 7.28
 -22 47 3 2.54 6.06
 -21 -17 2 -0.34 6.32
 -20 -2 6 42.69 8.05
 -19 -11 4 54.4 10.33
 -19 -1 6 -1.36 7.29
 -19 36 5 9.54 4.03
 -18 0 6 13.83 4.84
 -15 6 6 66.22 4.8
 -12 38 1 7.86 5.01
 -10 -18 -1 55.21 5.27
 -8 36 -2 3.04 5.43
 -7 -18 -4 283.9 11.03
 -7 -17 -2 64.91 5.15
 -7 33 -1 165.45 12.39
 -4 27 -1 12.14 4.05
 -3 -13 -2 135.01 6.26
 -3 27 -3 26.66 5.86
 0 16 -7 53.59 7.67
 1 11 -7 20.87 4.47
 2 1 -2 787.9 22.7
 2 7 -2 4821.95 134.92
 2 8 -6 10.73 3.81
 -36 15 9 3.73 5.98
 -35 16 9 18.71 5.73
 -26 11 8 64.88 6.38
 -25 1 7 8.39 5.16
 -25 21 8 27.63 3.36
 -24 43 5 5.07 4.98
 -21 -8 5 31.52 8.83
 -21 -3 6 30.48 7.84
 -19 40 4 -1.71 5.13
 -17 -16 2 27.87 8.6
 -16 -13 3 13.82 4.95
 -12 -16 1 104.72 7.19
 -10 -12 2 98 6.12
 -9 -11 2 372.45 13.78
 -8 -10 2 153.26 7.82
 -6 33 -3 59.28 8.85
 -5 4 3 1105.41 31.25
 -5 20 2 1.2 3.44
 -5 29 -1 28.09 5.14
 -5 31 -3 35.24 9.37
 -4 29 -3 12.06 8.57
 -3 26 -2 1.79 3.9
 -2 -13 -4 22.96 2.88
 -2 19 0 45.73 5
 -1 16 -8 1.06 10.5
 -1 22 -5 15.95 5.2
 0 11 -8 9.64 8.57
 0 18 -6 69.87 6.74
 -34 17 9 14.73 5.3
 -23 37 6 1.73 3.36
 -21 -15 3 28.68 7.2
 -21 5 7 0.44 7.66
 -18 -22 -2 1.66 5.51
 -17 1 6 115.53 6.79
 -16 -22 -3 69.3 7.97
 -15 40 2 7.94 6.84
 -14 -21 -2 92.46 10.69
 -13 41 0 4.75 6.14
 -12 1 5 21.62 3.77
 -11 -13 2 202.18 9.31
 -9 -1 4 69.79 4.75
 -8 -18 -2 77.47 5.78
 -6 32 -2 16.7 8.77
 -5 30 -2 91.16 10.68
 -4 28 -2 289.56 12.46
 -1 8 -9 4.59 9.2
 0 -1 -8 3.48 2.86
 -26 0 7 58.82 7.47
 -23 45 4 -2.12 4.83
 -22 -4 6 28.4 7.49
 -19 10 7 112.63 6.22
 -12 -18 0 95.29 6.91
 -11 36 1 -0.72 5.71
 -7 -9 2 119.84 6.58
 -7 -4 3 334.21 11.62
 -5 24 1 60.84 4.96
 0 19 -4 952.75 30.3
 1 -5 -6 85.59 3.62
 2 10 -5 59.65 5.17
 -28 30 8 6.89 1.66
 -25 12 8 53.06 5.37
 -24 32 7 10.86 1.9
 -22 -9 5 98.66 8.22
 -20 -12 4 15.96 7.52
 -18 34 5 2.7 3.53
 -17 -20 0 56.97 8.91
 -17 -14 3 4.31 9.37
 -17 40 3 16.7 6.5
 -16 -21 -1 29.27 7.91
 -12 -21 -3 27.22 9.22
 -12 -14 2 405.88 15.15
 -11 -19 -1 20.21 4.37
 -8 -19 -4 1.99 4.03
 -4 -8 1 272.1 9.6
 -3 18 -9 10.36 6.19
 -2 24 -5 117.98 11.19
 -1 5 -9 232.49 12.63
 0 9 0 92.02 4.18
 0 17 -2 5.88 4.02
 1 -1 -7 11.29 2.8
 1 13 -6 732.55 24.07
 2 2 -6 502.94 16.22
 2 4 -2 888.07 25.93
 2 5 -6 60.89 4.53
 -33 18 9 25.61 4.95
 -23 -5 6 56.13 6.5
 -20 6 7 167.61 10.77
 -19 45 2 -1.34 6.55
 -18 -17 2 14.24 8.22
 -16 2 6 374.09 13.69
 -14 10 6 142.27 6.02
 -14 13 6 161.1 5.94
 -14 26 5 76.47 5.64
 -13 -17 1 71.75 6.55
 -12 39 0 31.01 6.33
 -10 34 1 53.47 8.68
 -9 -19 -2 188.46 9.07
 -7 20 3 8.23 2.54
 -6 26 1 144.35 7.48
 -4 -3 2 1796.15 51.01
 -3 26 -5 23.17 9.24
 -2 -12 -2 182.75 7.09
 -1 18 -7 88.96 10.08
 -1 18 -1 328.94 12.28
 -1 20 -6 -1.83 6.17
 0 18 -3 24.68 4.42
 -27 28 8 28.7 2.48
 -21 45 3 6.57 6.26
 -18 38 4 8.05 6.44
 -16 43 1 56.9 7.95
 -14 38 2 4.5 4.73
 -13 -15 2 -4.09 4.83
 -13 -8 4 609.9 20.68
 -9 32 1 78.44 9.13
 -7 28 1 67.94 5.6
 -4 28 -5 138.98 11.17
 -3 10 2 2823.72 78.72
 -2 -3 1 1432.88 40.54
 -2 13 -9 71.08 9.2
 -2 18 -8 72.85 9.52
 0 8 -8 25.44 6.14
 1 8 -1 1423.8 40.91
 2 -3 -4 100.29 3.85
 2 -2 -5 74.05 3.88
 -23 -10 5 178.4 10.25
 -17 32 5 -1.3 3.69
 -16 -6 5 128.17 7.93
 -14 -9 4 0.8 3.96
 -13 -19 0 7.43 6.39
 -12 -7 4 653.32 21.48
 -9 -20 -4 17.9 7.19
 -8 15 4 292.59 8.73
 -8 30 1 6.23 4.82
 -6 -8 2 36.8 4.14
 -3 21 0 228.59 9.39
 -1 21 -4 508.29 18.31
 1 12 -2 52 4.35
 2 8 -3 274.46 10.03
 2 9 -4 106.4 5.99
 -35 13 9 6.83 6.8
 -34 14 9 7.63 6.12
 -28 -2 7 7.71 5.93
 -24 -6 6 27.72 6.45
 -24 16 8 22.23 3.63
 -23 41 5 -4.1 4.24
 -22 35 6 5.95 3.04
 -21 -13 4 2.71 5.94
 -18 -15 3 3.02 8.26
 -17 -23 -3 31.22 7.77
 -17 -7 5 5.44 4.72
 -15 -22 -2 -2.46 6.05
 -15 -10 4 14.41 4.26
 -15 28 5 -6.1 5.33
 -14 -18 1 198.48 10.43
 -12 -20 -1 0.79 6.25
 -11 37 0 15.94 5.79
 -6 22 2 147.78 6.84
 -4 20 -9 34.57 7.49
 -1 14 0 1154.91 33.96
 0 2 -8 0.69 3.26
 0 13 -7 25.89 5.11
 1 14 -4 90.22 5.97
 -33 15 9 0.41 5.55
 -32 19 9 13.92 4.53
 -19 -23 -2 10.79 8.48
 -19 7 7 149.19 7.54
 -18 -21 0 30.14 6.37
 -18 -8 5 18.09 9.14
 -14 -16 2 53.97 5.93
 -13 36 2 77.3 7.46
 -11 -6 4 10.27 4.17
 -10 -20 -2 1.47 4.82
 -3 17 1 133.13 6.23
 -2 -8 0 375.24 11.93
 -2 20 -7 2.74 10.53
 -2 23 -4 9.92 4.89
 -1 13 -8 -8.28 9.48
 0 5 -8 1.13 3.69
 0 17 -5 37.39 5.38
 1 2 -7 225.75 8.98
 1 5 -7 317.91 12.03
 2 7 -5 53.06 4.94
 -24 13 8 34.34 4.43
 -23 30 7 10.54 1.57
 -22 43 4 16.81 5.11
 -19 -18 2 6.35 5.94
 -17 -22 -1 0.27 5.67
 -17 36 4 36.55 5.39
 -16 -11 4 11.42 5.54
 -15 3 6 8.03 3.26
 -15 41 1 17.37 7.46
 -14 7 6 88.32 4.98
 -13 -22 -3 8.33 7.22
 -11 2 5 6.17 3.34
 -10 22 4 186.71 7.08
 -5 -17 -3 6 3.46
 -3 1 2 563.99 16.34
 -3 20 -8 92.98 9.97
 -3 24 -6 93.88 10.27
 -1 19 -2 -2.24 4.31
 -1 20 -3 13.29 4.28
 0 -5 -7 18.08 2.23
 0 13 -1 823.98 25.11
 1 13 -3 726.29 23.05
 -32 16 9 0.1 4.23
 -25 -7 6 18.34 7.39
 -24 19 8 9.87 2.85
 -23 0 7 14.78 5.45
 -22 1 7 7.97 5.93
 -19 -20 1 -4.77 6.34
 -19 -9 5 3.91 8.48
 -18 43 2 80.99 8.47
 -14 -20 0 16.18 9.47
 -12 -12 3 510.97 17.98
 -11 -11 3 623.4 20.81
 -11 38 -1 -1.4 5.79
 -10 -10 3 275.58 11.06
 -10 35 0 9.69 6.4
 -6 -18 -3 351.02 12.98
 -4 -16 -3 77.74 4.89
 -4 23 0 103.91 6.09
 -4 26 -6 55.12 8.97
 -3 22 -7 73.84 11.55
 -3 25 -4 140.49 8.51
 0 15 -6 240.18 10.72
 -26 26 8 8.05 2.14
 -24 -1 7 35.35 5.6
 -21 2 7 5.63 6.4
 -19 -16 3 43.97 7.65
 -17 -12 4 63.73 8.99
 -15 36 3 26.69 5.53
 -13 -21 -1 49.4 9.82
 -13 -13 3 89.76 6.9
 -12 34 2 41.28 7.37
 -10 -21 -4 14.07 8.29
 -10 -5 4 784.63 24.67
 -8 0 4 2.34 2.95
 -7 24 2 73.78 5.23
 -6 31 -4 17.1 7.67
 -4 22 -8 81.5 8.78
 -4 27 -4 4.24 8.17
 -3 15 -9 95.98 9.73
 -2 10 -9 38.81 11.09
 -1 -12 -4 2.3 2.23
 1 10 -6 593.58 19.8
 1 12 -5 43.78 4.88
 -25 -2 7 3.43 6.26
 -20 43 3 0.08 6.01
 -19 -4 6 11.03 7.67
 -18 -3 6 39.74 7.29
 -18 11 7 0.97 3.08
 -18 14 7 18.01 2.81
 -15 -17 2 21.54 9.31
 -11 -21 -2 35.69 8.84
 -10 36 -1 87.09 8.4
 -9 -9 3 140.94 7.33
 -9 33 0 23.05 8
 -8 22 3 455.15 14.75
 -7 -19 -3 48.29 4.86
 -6 -3 3 24.1 3.22
 -5 29 -4 7.84 10.66
 -4 24 -7 4.91 8.33
 -3 -15 -3 11.95 3.14
 -3 -7 1 1287.43 37.25
 -2 22 -3 37.13 4.91
 -1 19 -5 52.76 5.53
 2 1 -5 330.51 11.14
 2 4 -5 1264.14 37.24
 -34 11 9 0.15 6.58
 -21 33 6 3.37 2.81
 -20 -10 5 137.12 10.5
 -20 -5 6 118.77 10.62
 -20 3 7 73.38 9.66
 -18 -13 4 -3.68 9.73
 -17 -2 6 23.37 5.28
 -16 -23 -2 18.38 6.91
 -14 -14 3 61.58 5.79
 -14 39 1 34.97 6.07
 -11 32 2 76.01 8.87
 -8 26 2 1.84 3.24
 -8 31 0 39.81 7.62
 -8 34 -3 141.09 10.54
 -5 -7 2 1485.87 43.14
 -2 12 1 1157.43 33.39
 -2 21 -2 50.95 4.93
 -1 -9 -1 191.05 6.79
 -1 15 -7 12.1 5.58
 1 5 -1 2751.78 77.13
 2 5 -3 1204.57 35.05
 -33 12 9 0.43 6.28
 -31 17 9 13.47 4.26
 -31 20 9 3.05 3.47
 -26 -3 7 215.67 12.54
 -21 -6 6 72.85 7.66
 -15 -21 0 2.16 7.77
 -14 -23 -3 3.06 6.46
 -14 34 3 4.09 5.97
 -10 30 2 213.8 10.21
 -9 28 2 18.76 3.64
 -8 -20 -3 468.08 16.71
 -8 -17 0 119.2 6.71
 -7 29 0 61.5 5.38
 -5 1 3 482.05 14.57
 -3 22 -1 358.06 13.46
 -3 24 -3 238.87 10.67
 -2 15 -8 291.93 14.69
 -1 -11 -2 6.16 2.27
 0 6 0 1754.4 49.42
 0 16 -4 188.63 9
 -32 13 9 9.48 6.1
 -26 44 5 0.19 5.16
 -25 46 4 15.68 5.72
 -22 39 5 -1.55 3.92
 -21 -11 5 4.35 6.46
 -20 -17 3 17.57 6.31
 -18 -23 -1 2.86 7.14
 -17 41 2 4.73 7.25
 -16 -20 1 47.28 9.4
 -16 -18 2 -1.25 8.62
 -16 -1 6 41.35 4.66
 -11 -22 -4 54.17 8.17
 -11 24 4 1.27 2.54
 -10 9 5 9.69 2.1
 -9 -16 1 7.02 3.92
 -9 34 -1 9.92 8.56
 -8 -15 1 7.37 3.68
 -8 -8 3 23.68 4.81
 -7 -14 1 12.68 4.22
 -7 32 -3 -1.47 8.27
 -5 -14 0 154.51 7.29
 -2 7 -9 5.79 9.6
 -2 21 -5 9.78 5.01
 -1 10 -8 26.51 7.12
 -1 17 -6 42.3 5.12
 0 10 -7 2.01 3.9
 -28 3 8 -4.72 6.64
 -27 4 8 16.96 6.13
 -26 5 8 8.04 6.94
 -26 40 6 -0.94 3.9
 -22 -7 6 66.39 7.45
 -21 41 4 -0.35 4.45
 -19 -14 4 39.26 8.23
 -19 4 7 90 8.7
 -18 8 7 0.2 3.28
 -15 -15 3 19.85 7.56
 -15 32 4 164.22 9.12
 -14 -22 -1 49.89 9.26
 -14 4 6 760.34 23.8
 -12 -22 -2 8.57 8.21
 -10 6 5 1.29 2.52
 -9 -18 0 128.06 7.63
 -9 -4 4 202.5 8.46
 -8 32 -1 123.14 11.41
 -8 33 -2 15.31 8.58
 -6 -17 -1 321.45 12.14
 -6 30 -3 43.48 9.47
 -5 28 -3 96.74 8.22
 -4 17 -9 30.85 7.66
 -4 19 1 557.56 17.99
 -4 24 -1 70.85 5.49
 -4 26 -3 81.42 6.68
 -3 23 -2 3.24 3.72
 0 14 -2 43.24 4.52
 -31 14 9 31.05 5.35
 -29 2 8 15.64 6.58
 -25 6 8 0.67 5.86
 -25 24 8 5.6 2.24
 -23 14 8 50.24 4.52
 -23 46 3 4.13 6.29
 -13 32 3 18.38 7.69
 -13 37 1 -4.1 5.46
 -10 -17 1 121.12 7.63
 -9 -21 -3 243.91 12.25
 -9 24 3 828.3 25.35
 -7 -18 -1 137.14 7.19
 -7 31 -2 121.55 11.48
 -6 -13 1 1.96 4.4
 -5 -16 -1 148.31 7.41
 -5 26 -1 34.96 5.05
 -4 25 -2 103.15 7.14
 -2 16 0 1078.33 32.16
 0 15 -3 199.8 9
 1 7 -6 87.23 5.56
 1 9 -2 1.17 2.99
 1 11 -4 119.29 6.93
 2 3 -4 128.33 5.61
 -23 -8 6 50.4 6.38
 -22 -12 5 134.26 9.66
 -20 31 6 43.04 3.62
 -19 41 3 122.28 8.9
 -17 -24 -2 11.35 7.81
 -16 -16 3 5.3 8.51
 -14 30 4 126.74 8.79
 -14 40 0 3.42 6.6
 -12 26 4 36.1 3.78
 -10 -19 0 77.57 5.97
 -8 -19 -1 33.48 4.88
 -6 15 3 202.91 6.94
 -6 28 -1 3.49 3.95
 -6 29 -2 3.88 5.09
 -5 27 -2 181.66 9.05
 -4 -13 0 2302.1 66.04
 -3 23 -5 22.62 5.55
 -2 -14 -3 205.34 7.9
 -2 17 -7 0.68 8.28
 1 -6 -5 1170.54 32.88
 1 2 -1 859.81 24.45
 2 0 -4 40.59 3.04
 -17 -19 2 -0.45 6.68
 -16 -22 0 71.61 7.87
 -15 0 6 50.91 4.86
 -13 28 4 2.46 5.05
 -12 30 3 93.91 7.78
 -11 -18 1 299.43 12.64
 -10 26 3 28.7 3.72
 -5 19 -9 35.71 7.48
 -4 -15 -1 71.59 5.28
 -4 25 -5 268.23 14.1
 -3 12 -9 55.43 9.37
 -3 17 -8 211.51 14.53
 -2 19 -6 85.05 6.85
 -1 15 -1 0.74 3.83
 -1 18 -4 465.26 16.57
 0 12 -6 412.06 15.04
 -33 9 9 -0.68 7.35
 -30 18 9 41.47 5.14
 -24 7 8 12.52 5.09
 -23 17 8 54.16 4.34
 -20 -15 4 45.89 6.76
 -17 -21 1 4.53 5.93
 -16 39 2 -1.17 5.71
 -15 -24 -3 21.08 6.89
 -12 35 1 9.19 6.85
 -11 -20 0 80.21 7.3
 -11 -1 5 169.16 7.72
 -11 28 3 293.6 11.32
 -10 -15 2 176.62 8.72
 -9 -20 -1 47.7 5.48
 -9 -14 2 1085.22 33.68
 -8 -13 2 380.36 14.03
 -7 -7 3 663.3 21.12
 -7 7 4 316.74 9.58
 -6 29 -5 16.24 9.41
 -5 -12 1 193.9 8.34
 -5 27 -5 57.8 10.04
 -1 -2 -8 4.89 2.65
 -1 7 -8 10.11 5.1
 1 9 -5 7.4 4.22
 1 10 -3 1629.99 47.43
 -32 10 9 0.73 6.54
 -30 15 9 1.54 4
 -22 -2 7 6.96 5.63
 -19 29 6 133.74 5.87
 -17 -17 3 -6.49 8.8
 -16 -9 5 3.34 5.56
 -15 -23 -1 0.59 6.76
 -15 -8 5 9.12 4.13
 -13 -23 -2 29.58 7.85
 -13 38 0 16.54 5.6
 -11 -16 2 249.51 10.92
 -10 -22 -3 -1.88 8.5
 -10 3 5 427.64 14.05
 0 7 -7 50.93 5.27
 1 -2 -6 4.1 2.3
 -31 11 9 52.81 7.57
 -23 -3 7 86.92 7.31
 -21 -1 7 -0.69 5.98
 -21 37 5 26.07 4.61
 -20 39 4 15.82 5.92
 -20 44 2 49.1 8.19
 -18 5 7 -3.89 3.74
 -18 27 6 29.87 3.38
 -17 -10 5 -8.07 8.14
 -17 42 1 99.99 8.93
 -14 -12 4 34.09 4.96
 -14 -7 5 36.62 5.23
 -13 -11 4 -2.28 4.5
 -13 39 -1 37.54 6.87
 -12 -17 2 109.68 7.56
 -12 -10 4 167.94 8.44
 -7 -12 2 48.23 5
 -4 19 -8 -0.82 7.86
 -3 19 -7 43.34 9.11
 -2 12 -8 19.23 9.03
 -2 20 -4 22.44 5.25
 1 4 -6 89.99 5.15
 -24 -4 7 200.29 11.14
 -24 44 4 7.21 5.1
 -20 0 7 -2.37 7.35
 -18 -20 2 5.33 5.93
 -18 -11 5 6.97 9.35
 -18 17 7 74.73 3.87
 -15 -13 4 -2.72 5.85
 -13 -6 5 41.5 5.14
 -11 -9 4 36 4.21
 -11 33 1 0.88 8.32
 -10 -21 -1 23.56 5.16
 -6 -19 -5 41.94 4.63
 -5 -18 -5 10.59 3.28
 -4 -6 2 2251.5 64.02
 -3 -14 -1 239.22 9.26
 -1 11 0 226.93 8.13
 -1 12 -7 39.15 5.11
 -1 17 -3 58.68 5.3
 -30 12 9 19.22 5.24
 -30 21 9 10.82 3.6
 -25 42 5 2.96 5.01
 -23 8 8 19.47 4.92
 -17 -23 0 20.75 7.23
 -15 37 2 4.31 4.89
 -14 1 6 631.48 20.65
 -14 16 6 22.68 1.67
 -13 8 6 107.39 5.05
 -12 -21 0 26.86 9.17
 -8 -3 4 35.72 4.23
 -6 -19 -2 -1.72 3.61
 -5 -18 -2 7.82 3.56
 -3 -12 0 764.53 23.33
 -1 4 -8 6.76 3.88
 -1 16 -2 92.58 5.93
 0 3 0 6687.52 185.14
 0 10 -1 253.64 8.97
 -27 1 8 5.07 6.84
 -26 2 8 0.29 6.78
 -25 -5 7 3.58 7.23
 -24 22 8 11.66 2.47
 -22 44 3 14.05 6.45
 -19 -12 5 159.41 11.02
 -19 -7 6 8.93 7.04
 -19 1 7 -2.42 7.87
 -18 -18 3 62.68 7.55
 -18 -6 6 117 11.03
 -17 -5 6 128.28 10.36
 -16 -14 4 117.97 10.31
 -14 -24 -2 13.12 6.73
 -13 -18 2 39.18 7.44
 -12 36 0 17.93 6.26
 -11 -23 -3 6.26 8.24
 -10 31 1 6.86 5.87
 -8 32 -4 66.57 8.36
 -7 -20 -2 17.01 4.25
 -6 -11 2 210.15 9.21
 -6 23 1 210.01 8.91
 -6 27 -6 172.34 11.44
 -5 21 -8 25.74 8.77
 -5 25 -6 40.5 10.05
 -4 -17 -5 101.02 5.28
 -4 -11 1 489.88 16.01
 -4 14 -9 51.92 8.63
 -4 21 -7 32.49 11.23
 -3 -2 2 975.14 28.11
 -3 9 -9 0 10.79
 -3 18 0 240.43 9.58
 -3 22 -4 392.05 14.95
 -1 -7 0 425.32 13.12
 -1 1 -8 1.41 3.29
 0 -2 -7 19.76 2.92
 1 1 -6 6.99 2.99
 -29 16 9 27.36 4.6
 -28 0 8 -0.04 6.46
 -25 3 8 34.1 7.36
 -25 38 6 0.33 3.45
 -20 -8 6 133.68 9.16
 -17 9 7 31.11 3.69
 -16 -24 -1 51.4 7.99
 -12 37 -1 17.12 5.54
 -11 -22 -1 36.38 8.3
 -10 -8 4 805.5 25.67
 -7 30 -4 91 12.2
 -6 23 -8 41.42 7.9
 -5 -2 3 329.4 10.89
 -5 23 -7 7.15 10.06
 -4 -17 -2 192.97 8.22
 -4 24 -4 63.39 6.44
 -1 14 -6 173.33 8.55
 0 4 -7 20.9 3.85
 0 13 -4 53.21 5.08
 -27 47 4 17.26 6.75
 -24 4 8 95.12 8.1
 -21 -9 6 195.21 11.1
 -17 -15 4 152.91 10.8
 -16 -4 6 17.73 5.52
 -16 40 1 19.78 6.56
 -14 -21 1 93.43 11.3
 -14 -19 2 11.61 8.52
 -13 -22 0 9.22 8.48
 -13 5 6 139.82 6.44
 -11 -14 3 120.79 7.25
 -10 -13 3 18.32 4.33
 -10 35 -3 11.32 6.26
 -9 29 1 3.37 3.97
 -8 -21 -2 8.57 4.46
 -8 27 1 4.43 3.85
 -7 1 4 180.06 6.99
 -7 25 1 43.64 4.71
 -6 -6 3 516.98 16.71
 -6 25 -7 42.08 8.05
 -6 28 -4 12.27 8.79
 -5 26 -4 30.17 5.73
 -2 17 -1 335.65 12.42
 -2 19 -3 32.63 4.47
 -32 7 9 -2.44 8.05
 -31 8 9 19.83 7.38
 -29 13 9 18.22 4.86
 -25 47 3 -2.94 5.56
 -20 -13 5 159.47 10.1
 -20 35 5 31.45 4.58
 -17 12 7 27.21 3.3
 -12 -15 3 168.25 9.1
 -11 34 0 8.3 8.11
 -3 14 -8 210.83 13.46
 -2 -6 1 4481.51 125.13
 -1 -13 -3 648.43 19.48
 0 1 -7 16.82 3.19
 0 9 -6 305.81 11.75
 -30 9 9 49.58 7.5
 -29 19 9 57.88 5.36
 -22 -10 6 11.14 6.56
 -22 9 8 6.77 3.63
 -19 37 4 -3.1 5.29
 -18 2 7 27.04 8.58
 -17 6 7 40.14 4.32
 -17 37 3 21.3 5.26
 -15 -3 6 46.16 5.33
 -14 35 2 17.64 6.43
 -13 -16 3 6.05 4.75
 -13 11 6 250.4 8.53
 -12 -24 -3 5.49 6.87
 -11 35 -1 41.26 8.64
 -10 0 5 253.16 9.79
 -9 -22 -2 27.05 7.64
 -9 -12 3 133.32 7.62
 -9 33 -3 27.27 7.93
 -6 -20 -4 55.47 5.15
 -5 -19 -4 0.53 3.21
 -5 16 -9 45.68 8.43
 -4 20 0 367.88 13.44
 -3 -16 -2 439.13 14.85
 -3 14 1 417.34 13.31
 -2 -13 -1 370.81 12.49
 -2 14 -7 93.98 6.54
 -2 18 -5 304.39 12.37
 -2 18 -2 277.38 10.89
 1 6 -5 993.4 30
 1 6 -2 93.19 4.45
 -23 5 8 10.31 4.46
 -22 15 8 2.73 2.96
 -18 -16 4 17.72 6.46
 -16 41 0 32.17 7.3
 -15 -25 -2 18.02 7.54
 -15 -20 2 30.23 8.25
 -12 -23 -1 1.36 9.67
 -9 -7 4 553.32 18.58
 -7 -21 -4 9.21 7.01
 -4 -18 -4 246.92 9.67
 -3 -16 -5 376.4 12.4
 -3 6 -9 93.13 10.87
 -3 21 -3 64.08 5.45
 -2 9 -8 6.78 5.99
 0 11 -5 151.56 7.42
 -29 10 9 14.39 5.14
 -23 42 4 1.48 4.68
 -15 -22 1 2.52 6.73
 -14 -23 0 10.04 6.74
 -14 -17 3 1.9 9.28
 -10 32 0 27.43 8.59
 -10 34 -2 4.78 8.45
 -8 -11 3 252.21 10.42
 -8 31 -3 59.4 9.73
 -6 19 2 24.01 3.8
 -5 -10 2 14.13 3.65
 -2 16 -6 305.18 12.36
 -1 9 -7 231.28 10.01
 0 11 -2 316.57 11.11
 0 12 -3 336.87 12.5
 -21 42 3 43.71 7.01
 -15 38 1 -3.63 5.33
 -13 2 6 595.43 19.45
 -13 33 2 153.38 11.26
 -10 -23 -2 6.26 9
 -10 33 -1 291.8 14.5
 -7 29 -3 95.01 8.72
 -4 23 -3 120.98 7.35
 -3 19 -1 578.29 19.27
 -3 20 -5 133.06 7.69
 -1 15 -4 102.01 6.65
 1 7 -3 953.58 28.38
 -28 14 9 18.4 4.46
 -24 40 5 9.07 4.87
 -23 20 8 20.97 2.87
 -22 -5 7 9.52 5.68
 -21 -4 7 30.94 6.16
 -20 -3 7 34.45 6.81
 -19 -17 4 27.49 7.23
 -15 -18 3 -0.88 9.02
 -14 -2 6 155.97 7.93
 -13 -24 -1 135.88 10.48
 -9 30 0 123.38 7.84
 -9 32 -2 0.19 8.7
 -6 18 -9 7.12 6.98
 -6 27 -3 360.51 14.35
 -5 22 0 74.15 5.55
 -5 25 -3 108.55 7.09
 -4 11 -9 36.76 9.89
 -4 16 -8 7.21 10.66
 -3 -10 1 425.79 13.98
 -3 20 -2 207.06 9.17
 -2 -11 0 915.57 27.26
 0 -10 -2 1157.85 33.08
 -25 0 8 33.48 7.34
 -23 -6 7 112.36 9.63
 -22 6 8 -1.11 4.05
 -22 45 2 18.58 6.56
 -19 33 5 2.56 3.66
 -19 43 1 16.05 6.74
 -18 40 2 -3.11 6.58
 -17 3 7 86.72 8.72
 -16 -21 2 18.55 7.57
 -16 35 3 67.68 6.84
 -13 -25 -3 5.61 6.55
 -8 28 0 77.26 5.89
 -8 30 -5 23.13 7.64
 -6 24 0 580.43 19.41
 -4 22 -5 3.37 4.38
 -3 -17 -4 259.57 9.57
 -3 16 -7 9.87 5.88
 -30 6 9 57.85 8.08
 -28 11 9 58.69 6.18
 -28 17 9 9.99 3.81
 -26 -1 8 14.84 6.9
 -24 1 8 140.25 10.2
 -19 -2 7 18.03 7.17
 -16 -26 -2 21.12 8.38
 -16 -23 1 6.25 5.96
 -16 -19 3 42.66 8.56
 -16 -12 5 16.36 8.77
 -15 -24 0 11.68 6.17
 -15 -11 5 27.62 8.07
 -15 39 0 46.97 6.65
 -14 -10 5 22.72 4.91
 -12 31 2 -1.73 6.89
 -10 12 5 48.03 2.18
 -9 -23 -4 6.31 9.2
 -9 -19 1 0.96 3.9
 -8 -20 0 197.62 9.64
 -8 -18 1 62.93 6.13
 -8 30 -2 121.44 8.85
 -7 -19 0 182.26 8.71
 -7 -17 1 109.08 6.62
 -7 -10 3 882.1 27.5
 -7 -2 4 2.71 3.55
 -7 17 3 255.99 8.75
 -7 20 -9 25.45 6.6
 -7 28 -5 114.75 11.26
 -6 -18 0 121.72 7.09
 -6 26 -5 65.22 9.78
 -5 24 -5 0.75 5.32
 -4 21 -1 157.25 7.76
 -4 22 -2 22.69 4.08
 -3 -15 -6 0.97 1.86
 -3 18 -6 -1.13 4.66
 -2 -15 -2 251.99 9.57
 0 -8 -1 1370.43 38.86
 -26 45 4 -3.45 5.35
 -24 36 6 -0.51 3.22
 -17 -13 5 64.14 8.69
 -14 36 1 9.97 6.69
 -13 -9 5 7.32 4.57
 -11 -24 -2 4.66 8.55
 -8 -6 4 98.24 6.43
 -8 29 -1 29.83 4.84
 -7 21 2 245.79 9.39
 -7 28 -2 188.38 9.38
 -6 -16 1 240.63 10.31
 -5 18 -8 241.47 15.14
 -5 24 -2 2.38 3.83
 -2 9 1 167.65 5.84
 0 -11 -4 2.13 1.71
 1 3 -5 1226.73 35.98
 -29 7 9 10.99 5.69
 -24 45 3 20.69 6.38
 -23 2 8 3.61 5.08
 -18 -9 6 176.77 10.65
 -18 -1 7 15.89 8.39
 -17 -8 6 263.39 14.59
 -14 -25 -1 31.77 7.48
 -14 -15 4 95.83 10.46
 -13 -14 4 32.8 5.42
 -12 -13 4 40.93 5.21
 -12 19 5 35.31 2.06
 -9 -21 0 70.48 6.57
 -9 -17 2 595.82 20.64
 -7 27 -1 20.68 4.41
 -6 25 -1 80.38 6.33
 -6 26 -2 7.93 4.61
 -5 23 -1 19.32 4.48
 -4 12 2 1947.87 54.8
 -4 18 -7 14.61 8.02
 -4 20 -6 125.46 8.51
 -2 6 -8 -0.28 4.41
 -2 13 0 1176.76 34.36
 -2 17 -4 1.02 3.78
 -1 11 -6 83.7 5.68
 -1 12 -1 621.79 19.28
 0 6 -6 91.57 5.75
 -19 -10 6 37.78 6.51
 -18 -14 5 0.23 5.88
 -17 -20 3 7.65 6.85
 -16 -7 6 35.65 7.84
 -15 33 3 11.87 7.04
 -11 -12 4 36.18 4.92
 -11 29 2 52.91 4.92
 -10 -18 2 0.91 4.13
 -10 33 -4 116.11 10.33
 -9 17 4 35.71 2.33
 -8 -16 2 409.77 15.05
 -7 -22 -3 54.45 6.14
 -6 -21 -3 380.71 14.17
 -5 -20 -3 517.5 17.66
 -5 -5 3 176.64 7.18
 -3 -5 2 1705.88 48.72
 -3 11 -8 49.7 8.31
 -1 14 -3 154.37 7.56
 1 5 -4 164.58 6.97
 -29 22 9 25.47 3.76
 -28 8 9 66.6 7.13
 -27 43 5 5.97 4.88
 -22 3 8 72.59 6.57
 -22 40 4 9.34 5.17
 -21 7 8 0.34 3.23
 -20 -11 6 74.66 7.37
 -20 40 3 34.98 6.6
 -17 15 7 0.93 2.11
 -15 -16 4 4.41 8.73
 -14 37 0 4.59 6.33
 -14 38 -1 13.33 5.41
 -13 -1 6 524.11 17.9
 -12 -25 -2 15.2 7.13
 -12 -8 5 197.96 9.52
 -11 -19 2 162.75 9.05
 -10 -22 0 42.94 8.96
 -10 27 2 13.17 3.86
 -8 23 2 130.94 6.51
 -8 28 -6 22.7 7.62
 -6 -20 -1 184.65 8.91
 -6 20 -8 174.93 12.14
 -5 -15 1 44.02 5.05
 -5 13 -9 30.37 8.95
 -5 20 -7 -6.49 10.86
 -4 -19 -3 34.87 4.39
 -4 -9 2 17.48 3.31
 -3 7 2 1745.72 48.5
 -2 -15 -5 3.12 2.17
 -2 11 -7 240.67 10.49
 -1 6 -7 303.45 11.61
 0 10 -4 3.6 3.68
 -27 12 9 0.11 3.53
 -21 13 8 105.71 6.11
 -19 -15 5 66.6 7.6
 -18 41 1 27.67 7.95
 -17 33 4 162.26 9
 -17 38 2 1 5.53
 -16 7 7 53.81 4.5
 -15 -6 6 17.19 5.36
 -13 34 1 0.54 8.6
 -12 -22 1 49.77 10.74
 -12 -20 2 15.9 9.59
 -10 -11 4 198.62 9.56
 -9 4 5 5 2.7
 -9 25 2 2.89 3.24
 -8 -23 -3 330.06 15.2
 -7 -21 -1 29.44 5
 -7 -15 2 139.78 7.73
 -7 22 -8 -6.05 7.06
 -7 26 -6 205.82 13.45
 -5 -19 -1 13.01 4.15
 -4 8 -9 13.47 10.5
 -4 16 1 853.66 25.59
 -3 19 -4 459.09 16.64
 -1 13 -2 11.11 3.41
 1 -3 -5 356.31 11.12
 -27 15 9 1.8 3.96
 -22 18 8 66.05 4.23
 -21 43 2 -2.51 6.52
 -17 0 7 8 8.82
 -16 -17 4 147.04 11.07
 -13 37 -2 9.75 6.36
 -11 -23 0 49.45 8.97
 -9 31 -4 3.53 10.78
 -8 -22 -1 15.87 5.11
 -8 26 -7 15.28 8.56
 -6 -9 3 679.55 21.71
 -6 22 -7 41.56 10.22
 -2 -16 -4 107.62 5.18
 0 7 -1 0.96 2.79
 0 8 -5 53.26 5.2
 1 0 -5 20.65 3.23
 -27 9 9 70.47 6.83
 -27 35 7 1.47 2.88
 -23 38 5 38.62 5.53
 -16 4 7 43.25 4.6
 -16 10 7 1.88 2.67
 -15 -26 -1 10.32 6.72
 -14 31 3 4.17 7.2
 -13 -21 2 54.96 10.86
 -11 -7 5 134.72 7.3
 -9 -23 -1 13.95 8.52
 -9 1 5 142.97 6.74
 -8 29 -4 147.47 11.5
 -7 24 -7 71.5 10.67
 -6 -14 2 583.17 19.59
 -4 -18 -1 66.47 5.16
 -3 -18 -3 22.96 3.71
 -2 -3 -8 61.57 4.1
 -2 3 -8 1.89 3.68
 -1 -6 -7 16.58 2.08
 1 3 -2 72.79 3.71
 -29 4 9 6.44 7.64
 -28 20 9 33.88 4.36
 -21 -7 7 121.12 9.09
 -21 4 8 65.84 6.1
 -20 -6 7 13.49 5.88
 -17 -18 4 166.35 10.18
 -14 -5 6 -1.17 4.36
 -13 -26 -2 19.68 7.07
 -13 -23 1 13.83 7.28
 -13 35 0 31.87 8.76
 -13 36 -1 157.46 10.86
 -12 3 6 105.37 5.67
 -12 6 6 1.17 2.58
 -11 -17 3 90.67 6.94
 -11 34 -3 12.11 8.34
 -10 -16 3 86.32 6.55
 -9 -24 -3 79.29 10.5
 -9 -10 4 139.64 7.68
 -7 27 -4 30.25 7.26
 -6 15 -9 34.67 8.63
 -4 -14 1 3.3 4.19
 -4 13 -8 14.43 9.34
 -4 21 -4 227.78 10.59
 -2 13 -6 266.63 11.24
 0 -6 -6 357.87 10.81
 -28 5 9 50.98 7.74
 -25 -3 8 0.09 6.75
 -24 -2 8 2.81 6.46
 -22 -8 7 5.65 6.58
 -19 -5 7 2.37 6.25
 -12 -24 0 2.04 8.25
 -12 -18 3 58.19 8.03
 -12 32 1 42.77 8.3
 -9 -15 3 177.36 8.88
 -8 19 3 108.88 5.08
 -7 -5 4 387.96 13.61
 -6 25 -4 27.27 5.04
 -5 23 -4 4.88 4.78
 -2 0 -8 -0.95 3.07
 -2 16 -3 212.13 9.73
 -1 -14 -2 68.27 4.5
 -1 8 0 2129.17 59.97
 1 4 -3 24.23 2.94
 -25 43 4 42.1 6.21
 -23 -1 8 -1.72 6.96
 -23 34 6 21.95 3.66
 -23 43 3 4.03 6.3
 -17 29 5 2 5.03
 -16 31 4 3.56 6.82
 -16 36 2 27.12 6.24
 -14 -22 2 2.65 6.84
 -13 -19 3 -2.87 8.88
 -10 -25 -3 12.76 7.2
 -10 -24 -1 109.92 11.58
 -10 32 -3 2.73 9.05
 -9 7 5 39.43 3.04
 -3 -15 0 632.27 20.26
 -3 13 -7 5.36 4.33
 -2 -9 1 1817.56 52.04
 0 -3 0 6576.84 182.08
 0 3 -6 688.72 21.45
 0 9 -3 560.85 17.81
 -27 6 9 123.98 8.79
 -22 0 8 125.34 8.72
 -18 -4 7 -0.9 6.07
 -17 39 1 34.69 6.06
 -14 -24 1 2.44 5.79
 -13 29 3 24.39 4.61
 -8 -14 3 105.17 6.68
 -7 17 -9 27.41 7.99
 -5 18 1 1185.32 35.04
 -3 -17 -1 423.79 14.8
 -3 15 0 538.71 17.16
 -3 17 -5 422.79 15.68
 -2 14 -1 816.41 24.88
 -1 -10 0 919.84 27.09
 -1 3 -7 158.82 7.3
 0 -12 -3 227.45 7.75
 -28 46 4 17.31 6.32
 -27 18 9 30.32 4.16
 -27 39 6 7.53 4.09
 -26 10 9 6.14 4.09
 -21 38 4 13.72 6.76
 -20 8 8 4.81 3.75
 -17 40 0 1.84 6.02
 -16 1 7 13.33 6.85
 -14 -20 3 4.62 7.52
 -13 -25 0 0.15 5.86
 -13 -4 6 172.57 8.43
 -12 0 6 75.31 5.27
 -12 33 0 30.28 9.03
 -12 34 -1 87.34 9.97
 -11 -25 -1 86.67 9.54
 -11 30 1 42.74 5.23
 -10 -6 5 24.73 4.5
 -10 31 -5 2.36 7.17
 -8 -9 4 48.28 5.23
 -5 -13 2 121.7 7.33
 -5 10 -9 18.35 9.77
 -3 8 -8 5.35 4.81
 -3 18 -3 1.8 3.99
 -2 15 -2 826.93 25.63
 -1 -2 1 873.73 24.83
 -1 12 -4 361 13.19
 0 8 -2 843.25 25.12
 -26 13 9 6.09 3.83
 -26 46 3 -0.7 6.06
 -20 41 2 -5.2 6.85
 -15 -14 5 7.16 8.89
 -14 -27 -2 11.15 8.45
 -14 -13 5 19.43 8.34
 -12 27 3 602.34 19.62
 -11 33 -2 -1.68 10.44
 -9 21 3 151.84 6.34
 -9 30 -3 211.19 13.74
 -8 19 -9 2.45 6.93
 -6 -22 -2 6.71 4.31
 -5 -21 -2 30.55 4.56
 -5 15 -8 284.13 15.38
 -3 15 -6 2.63 3.94
 -2 -17 -3 86.82 5
 -1 8 -6 5.72 3.68
 1 2 -4 87.08 4.48
 -26 41 5 4.81 4.5
 -21 1 8 199.84 10.36
 -20 5 8 25.86 5.32
 -17 -11 6 75.92 7.85
 -17 -3 7 18.18 8.78
 -16 -15 5 49.8 7.88
 -16 27 5 80.04 6.7
 -15 -21 3 27.84 6.72
 -15 29 4 79.57 7.54
 -13 -12 5 17.42 5.35
 -13 21 5 265.9 8.52
 -12 9 6 40.86 3.12
 -11 -26 -3 3.87 6.3
 -10 28 1 6.7 3.99
 -9 29 -5 12.05 9.73
 -8 28 -3 157.82 9.28
 -7 -23 -2 5.34 5.93
 -7 -13 3 22.21 4.38
 -5 -8 3 10.7 3.46
 -4 -1 3 9.57 2.51
 -4 19 -5 3.86 4.13
 -2 8 -7 650.97 21.44
 -26 7 9 28.78 5.8
 -22 36 5 4.37 3.98
 -21 16 8 33.56 3.49
 -17 -16 5 41.86 6.74
 -16 -10 6 -2.12 9.3
 -15 34 2 4.73 7.33
 -12 -11 5 263.25 11.7
 -11 25 3 583.99 18.77
 -10 19 4 133.39 5.15
 -10 23 3 16.95 3.03
 -10 31 -2 11.57 8.67
 -9 21 -9 13.48 7.16
 -8 -24 -2 -0.01 8.82
 -8 27 -5 8.44 9.19
 -4 -20 -2 25.34 4.2
 -4 15 -7 109.13 7.43
 -4 20 -3 76.41 5.65
 -3 -13 1 235.2 9.43
 -3 -8 2 756.5 23.02
 -1 10 -5 13.22 4.46
 0 -10 -5 215.24 6.25
 0 0 -6 1043.97 30.78
 -28 2 9 40.24 7.96
 -16 37 1 35.78 6.47
 -16 39 -1 30.14 6.71
 -15 -9 6 59.92 10.1
 -15 25 5 3.12 3.43
 -14 -26 0 6.58 7.15
 -13 -17 4 102.11 11.4
 -12 -26 -1 22.23 7.32
 -12 -16 4 -1.25 6.14
 -11 31 0 29.42 6
 -7 25 -5 18.33 6.65
 -7 26 -3 223.04 10.64
 -6 -1 4 191.66 7.45
 -6 2 4 1575.68 44.93
 -6 17 -8 263.34 14.5
 -6 23 -5 65.51 6.29
 -6 24 -3 412.83 15.51
 -5 21 -5 239.81 11.07
 -5 22 -3 28.8 4.81
 -4 2 3 13.83 1.94
 -4 17 -6 141.72 8.31
 -1 -3 -7 41.03 3.28
 -1 0 -7 11 3.14
 -27 3 9 96.29 9.07
 -23 44 2 7.97 7.22
 -20 42 1 34.42 7.58
 -18 36 3 65.34 6.71
 -14 -18 4 186.4 12
 -14 23 5 264.67 8.92
 -11 -15 4 58.34 6.25
 -9 -25 -2 18 9.61
 -8 24 1 39.08 4.39
 -4 17 0 565.55 18.23
 -3 16 -1 430.61 14.61
 -3 17 -2 290.54 11.58
 -2 -16 -1 327.59 12
 -2 -14 0 899.05 27.37
 0 -3 -6 853.58 25.03
 -26 16 9 9.84 3.73
 -24 -5 8 3.92 5.94
 -23 -4 8 21.46 6.99
 -22 41 3 81.79 7.64
 -20 2 8 2.47 4.61
 -16 -2 7 61.48 9.07
 -16 13 7 20.71 2.71
 -16 38 0 100.03 8.2
 -15 5 7 62.8 5.01
 -15 38 -2 0.08 6.35
 -14 -8 6 58.74 8.55
 -14 27 4 22.73 4.08
 -12 -3 6 157.24 7.99
 -11 -10 5 225.89 10.26
 -10 -14 4 6.47 4.23
 -10 29 -6 63.55 9.58
 -10 29 0 150.25 8.26
 -9 -22 1 52.39 6.93
 -9 29 -2 8.57 4.61
 -7 19 -8 4.49 9.11
 -6 12 -9 7.75 10.54
 -5 17 -7 26.44 6.86
 -4 -12 2 -3.27 3.68
 -3 -19 -2 157.76 7.49
 -2 14 -4 8.94 4.15
 -1 -15 -4 33.3 3.02
 0 5 -5 69.37 4.91
 1 -8 -3 223.25 6.57
 -26 4 9 30.05 6.68
 -25 11 9 5.34 4.11
 -24 41 4 3.38 5.04
 -22 -3 8 3.4 7.17
 -21 -10 7 6.95 8.15
 -20 -9 7 7.16 5.51
 -20 36 4 97.87 7.04
 -19 -8 7 43.01 6.81
 -19 39 2 0.1 5
 -15 -19 4 1.93 6.28
 -15 2 7 22.19 5.23
 -13 -27 -1 82.65 8.29
 -11 32 -4 82.33 9.59
 -10 -26 -2 7.64 7.27
 -10 -23 1 -8.32 9.61
 -9 -20 2 50.65 5.71
 -9 -5 5 2.78 3.69
 -9 23 -8 40.57 8.4
 -9 27 -6 206.65 13.26
 -8 -19 2 165.87 8.93
 -8 21 -8 116.79 10.01
 -7 -22 0 88.22 6.82
 -7 -8 4 299.3 11.56
 -6 -19 1 195.78 9.26
 -6 -12 3 104.56 6.64
 -5 14 2 34.53 2.92
 -5 19 -6 51.85 6.08
 -4 -4 3 63.56 4.14
 -4 10 -8 25.19 7.12
 -1 -5 1 3054.18 85.5
 -25 8 9 12.08 4.91
 -22 32 6 29.7 3.68
 -18 -7 7 3.15 6.3
 -15 8 7 28.93 3.66
 -14 32 2 42.98 8.9
 -13 25 4 45.87 3.86
 -13 35 -3 8.19 6.71
 -11 21 4 180.57 6.79
 -10 -21 2 104.58 10.25
 -9 -13 4 60.95 5.54
 -8 -23 0 201.17 10.66
 -8 25 -6 28.2 9.94
 -8 27 -2 46.08 5.31
 -6 -21 0 43.95 5.63
 -6 19 -7 26.34 9.18
 -3 5 -8 76.69 6.03
 -2 -14 -6 372.32 11.35
 -1 11 -3 356.04 12.53
 -25 44 3 8.29 5.89
 -21 -2 8 90.98 8.49
 -15 35 1 52.18 8.41
 -15 37 -1 41.8 7.4
 -13 -7 6 19.45 4.57
 -13 14 6 715.66 20.59
 -12 23 4 47.13 3.65
 -11 -24 1 26.08 8.84
 -11 -22 2 5.98 8.85
 -9 -24 0 10.58 8.29
 -9 25 -7 18.22 8.01
 -9 28 -1 10.39 4.29
 -8 23 -7 150.76 12.47
 -7 -18 2 47.54 5.8
 -7 21 -7 87.76 11.03
 -7 25 -2 2.83 4.1
 -6 -23 -4 1.29 8.41
 -6 -4 4 15.96 3.97
 -6 23 -2 5.38 4.45
 -5 -20 0 139.9 7.47
 -5 -18 1 104.16 6.4
 -5 7 -9 21.05 10.12
 -5 19 0 33.86 4.61
 -5 21 -2 380.69 14.04
 -4 18 -1 139.09 7.02
 -2 10 -6 81.6 5.51
 0 -6 0 1624.12 45.83
 -30 47 4 8.54 7.07
 -27 44 4 19.58 5.75
 -25 5 9 26.86 5.48
 -19 6 8 1.6 3.74
 -17 -6 7 12.93 7.15
 -12 -23 2 71.94 9.85
 -11 -27 -2 6.54 6.85
 -10 -9 5 36.03 4.69
 -10 30 -4 103.87 12.19
 -8 25 0 251.01 10.47
 -7 -24 -4 8.92 8.79
 -7 14 -9 87.39 9.78
 -5 -22 -4 4.37 5.96
 -3 10 -7 0.4 3.96
 -3 16 -4 28.17 4.46
 -1 -16 -3 249.91 9.15
 1 -1 -4 7.04 2.24
 1 0 -2 31.78 2.21
 -26 33 7 8.13 2.8
 -25 14 9 7.15 3.79
 -20 14 8 163.35 7.42
 -19 40 1 10.26 6.08
 -17 34 3 -0.65 6.09
 -15 -1 7 114.26 9.23
 -15 36 0 13.19 6.31
 -12 -25 1 4.68 7.31
 -10 -25 0 25.99 8.58
 -10 -19 3 22.73 6.6
 -8 26 -1 19.15 5.04
 -7 23 0 286.76 11.08
 -6 -17 2 733.3 24.05
 -6 21 0 416.11 14.78
 -5 20 -1 22.3 4.52
 -3 11 1 62.24 3.42
 -2 -18 -2 15.17 3.53
 -1 9 -1 972.82 28.52
 -21 34 5 93.73 6.51
 -20 -1 8 0.7 4.72
 -19 3 8 31.11 6
 -19 9 8 13.18 3.73
 -19 41 0 93.67 8.8
 -13 30 2 10.63 4.38
 -12 -21 3 20.37 10.55
 -12 33 -3 0.86 8.91
 -11 -20 3 91.89 11.13
 -11 1 6 401.23 13.93
 -11 4 6 172.45 7.31
 -9 -18 3 91.33 6.77
 -9 28 -4 7.37 7.46
 -8 -12 4 79.68 5.84
 -7 24 -1 43.05 4.75
 -6 22 -1 134.95 7.18
 -5 12 -8 133.62 10.69
 -4 -21 -4 11.14 4.01
 -4 -20 -5 106.48 5.95
 -4 -19 0 165.33 8.27
 -2 -12 1 41.82 4
 -2 5 -7 212.29 9.15
 -1 -14 -5 278.95 8.96
 -1 1 1 11.13 0.78
 -1 5 -6 37.67 4.27
 0 -13 -2 14.68 2.85
 -26 1 9 -2.72 6.05
 -26 37 6 0.08 3.65
 -25 39 5 -1.06 4.45
 -16 -5 7 57.63 8.54
 -11 -26 0 7.35 6.71
 -8 -17 3 259.51 11.38
 -8 -1 5 387.01 13.3
 -8 16 -9 53.51 8.99
 -8 26 -4 44.31 6.36
 -7 -24 -1 58.44 7.89
 -6 -23 -1 1.98 4.6
 -5 -11 3 160.51 7.86
 -4 -17 1 130.09 7.15
 -4 18 -4 168.7 8.39
 -1 -15 -1 604.64 19.11
 -1 10 -2 363.18 12.41
 -32 9 10 -7.15 6.47
 -24 9 9 20.44 4.77
 -18 37 2 3.43 5.71
 -15 -17 5 -1.33 7.2
 -14 -16 5 12.69 7.55
 -14 33 1 64.03 9.42
 -14 35 -1 7.16 8.01
 -13 -26 1 0.78 6.12
 -13 -22 3 3.72 7.07
 -13 -15 5 10.07 8.54
 -13 34 -2 25.36 10.7
 -12 -28 -2 42.39 8.58
 -12 -6 6 87.19 6.47
 -8 -25 -1 21.05 8.47
 -8 2 5 525.16 16.65
 -7 24 -4 7.66 4.97
 -5 -22 -1 22.29 4.73
 -5 -16 2 321.27 12.5
 -5 20 -4 8.61 4.05
 -4 -7 3 1243.51 36.7
 -25 2 9 57.67 7.99
 -24 6 9 47.57 6.38
 -19 34 4 9.48 4.73
 -16 -18 5 0.17 6.56
 -12 -14 5 75.61 8.72
 -11 -2 6 204.88 9.04
 -11 30 -5 4.15 8.44
 -11 31 -3 46.42 9.6
 -9 -8 5 280.54 11.56
 -9 18 -9 -5.84 7.08
 -7 -25 -3 13.85 9.34
 -6 -24 -3 183.42 11.5
 -6 22 -4 17.83 4.57
 -5 -23 -3 533.54 19.09
 -4 -21 -1 208.84 9.52
 -3 -18 0 257.8 10.64
 -3 -11 2 61.34 4.66
 -3 2 -8 147.89 7.48
 -3 12 -6 49.01 4.84
 -2 -4 2 938.66 27.32
 -2 13 -3 783.88 24.5
 -1 -13 0 3217.63 91.01
 0 6 -3 172.24 6.75
 -25 45 2 0.21 6.13
 -23 39 4 11.68 5.46
 -22 -6 8 5.96 6.77
 -22 43 1 1.26 6.32
 -19 0 8 229.48 11.36
 -18 40 -1 10.5 5.78
 -14 -23 3 6.05 5.87
 -14 34 0 51.36 10.43
 -12 -27 0 10.82 6.13
 -12 28 2 -1.42 3.48
 -10 20 -9 2.44 7.02
 -9 -26 -1 -3.08 8.84
 -8 -26 -3 69.94 8.7
 -7 -16 3 50.07 5.83
 -6 -7 4 41.4 5.17
 -6 9 -9 31.04 11.45
 -6 14 -8 371.35 17.25
 -4 12 -7 243.31 10.67
 -3 -20 -4 34.51 3.94
 -2 -1 2 779.15 22.46
 -2 10 0 791.2 23.31
 -1 -8 1 1449.58 41.7
 -1 9 -4 2189.82 62.96
 -31 10 10 1.6 5.6
 -28 42 5 -2.13 5.23
 -24 12 9 43.69 4.85
 -21 -5 8 39 7.83
 -16 32 3 6.79 8.02
 -15 -4 7 54.01 9.17
 -11 -13 5 151.52 8.64
 -7 -11 4 191.16 8.78
 -4 -22 -3 65.12 5.38
 -4 7 -8 81.18 6.66
 0 2 -5 78.43 4.68
 0 4 -1 52.73 3.29
 1 -4 -4 593.66 17.07
 -28 23 9 15.25 2.97
 -27 21 9 17.48 3.27
 -24 3 9 65.1 7.61
 -24 42 3 49.42 7.38
 -19 -11 7 48.78 8.13
 -18 -10 7 32.2 6.04
 -18 38 1 16.15 5.7
 -18 39 0 62.42 7.38
 -14 3 7 21.69 3.7
 -13 -20 4 69.63 9.52
 -13 -10 6 5.25 6.88
 -12 -19 4 9.74 9.22
 -12 32 -2 45.74 9.39
 -11 -18 4 111.14 10.31
 -10 -27 -1 128.31 10.01
 -10 28 -5 12.17 11.06
 -10 29 -3 103.96 7.94
 -3 -20 -1 132.83 7.24
 -3 -19 -5 435.73 14.55
 -3 -16 1 448.68 15.72
 -1 7 -5 335.57 12.17
 -31 7 10 4.61 7.36
 -29 40 6 13.95 4.79
 -26 19 9 60.72 4.79
 -21 30 6 42.77 3.95
 -20 -4 8 30.46 6.74
 -17 -9 7 2.18 5.15
 -15 11 7 88.32 4.65
 -14 0 7 -2.02 5.09
 -13 31 1 31.28 5.55
 -13 33 -1 216.23 13.45
 -11 26 2 45.34 4.44
 -10 -17 4 81.52 6.98
 -9 -27 -3 6.03 6.38
 -9 26 -5 -1.53 9.09
 -7 16 -8 15.36 10.81
 -6 -15 3 167.69 8.46
 -4 -15 2 1.99 4.19
 -4 14 -6 148.34 8.2
 -3 15 -3 444.24 15.5
 -1 -17 -2 122.79 6.52
 -27 45 3 14.66 7.14
 -26 42 4 3.03 5.27
 -18 4 8 69.38 6.37
 -17 35 2 10.11 6.73
 -15 36 -3 4.43 6.14
 -14 -21 4 101.86 9.17
 -14 6 7 78.84 5.01
 -13 32 0 0.37 7.24
 -13 33 -4 70.01 8.64
 -11 -28 -1 38.82 7.82
 -11 -5 6 59.07 5.57
 -11 7 6 64.97 3.89
 -11 28 -6 8.18 9.39
 -10 -12 5 11.96 4.28
 -9 -16 4 0.44 4.86
 -9 27 -3 392.45 15.49
 -5 14 -7 238.81 10.72
 -5 18 -5 456.83 16.75
 -3 -21 -3 258.73 10.53
 -3 -1 -8 7.9 3.21
 -2 -7 2 4214.12 118.18
 0 -9 0 78.95 4.16
 -29 45 4 1.83 5.62
 -25 -1 9 23.3 7.08
 -21 40 2 20.03 6.94
 -20 32 5 9.13 4.01
 -20 37 3 18.64 5.41
 -19 -3 8 47.73 6.48
 -18 7 8 15.1 3.73
 -16 -8 7 13.11 6.46
 -11 24 -8 32.41 7.29
 -8 18 -8 110.54 12.84
 -8 24 -5 37.89 5.76
 -7 11 -9 70.89 10.95
 -7 22 -5 36.51 5.71
 -6 20 -5 245.38 11.18
 -2 12 -2 242.67 9.26
 0 4 -4 301.37 10.44
 0 5 -2 -0.09 2.55
 1 -9 -2 5722.72 158.82
 -30 11 10 3.7 4.61
 -25 17 9 1.55 3.11
 -23 7 9 17.17 4.9
 -18 1 8 131.88 8.51
 -18 32 4 231.65 10.75
 -17 38 -1 8.93 6.12
 -12 -9 6 89.3 7.55
 -11 26 -7 58.01 9.7
 -11 30 -2 56.66 6.51
 -10 22 -8 -1.15 8.39
 -10 24 2 73.78 5.21
 -10 26 -6 391.9 19.19
 -9 20 -8 101.45 11.21
 -8 5 5 53.08 3.58
 -8 25 -3 55.78 5.65
 -7 18 2 8.92 3.51
 -6 -25 -2 10.65 8.85
 -6 12 3 524.09 15.17
 -6 16 -7 -0.45 5.3
 -5 16 -6 90.2 6.44
 -4 -10 3 990.51 30.2
 -3 7 -7 -0.16 4.12
 -2 -19 -4 -1.31 3.29
 -2 2 -7 22.18 3.87
 -2 7 -6 129.03 6.61
 -30 8 10 -1.31 6.01
 -24 0 9 13.05 6.39
 -24 37 5 90.14 7.12
 -23 4 9 26.52 5.98
 -21 41 1 6.2 7.78
 -21 42 0 1.36 6.69
 -15 30 3 25.39 6.45
 -14 -3 7 -1.31 7.46
 -12 -29 -1 6.8 8.71
 -12 29 1 232.82 10.22
 -12 31 -4 -2.43 9.64
 -9 -25 1 42.47 10.76
 -9 -23 2 48.76 9.44
 -9 22 2 1.73 3.27
 -8 -24 1 3.17 9.61
 -8 -22 2 85.16 7.87
 -8 -15 4 21.69 4.5
 -8 -7 5 32.84 4.67
 -8 20 2 58.37 4.7
 -7 -26 -2 62.2 10.65
 -7 -23 1 -4.18 5.94
 -5 -24 -2 8.3 5.46
 -4 13 1 790.09 23.36
 -2 -19 -1 79.09 5.59
 -2 11 -4 1567.5 46.16
 -2 11 -1 48.52 3.89
 -1 2 -6 1003.05 29.97
 -24 43 2 -0.38 6.92
 -23 10 9 17.12 4.06
 -17 36 1 15.18 7.06
 -17 37 0 39.41 7.34
 -15 -7 7 55.47 8.12
 -10 24 -7 19.23 10.94
 -9 -11 5 495.85 17.7
 -9 22 -7 57.58 11.89
 -8 -27 -2 2.92 7.54
 -7 -21 2 0.77 4.82
 -7 18 -7 -3.21 6.52
 -7 23 -3 153.98 8.45
 -6 -10 4 2.45 4.41
 -6 18 -6 138.69 7.96
 -6 21 -3 323.24 12.67
 -5 -14 3 4.74 4.07
 -5 9 -8 39.58 6.52
 -5 19 -3 34.75 4.59
 -4 -23 -2 7.16 3.99
 -25 35 6 21 4.08
 -22 37 4 7.42 5.44
 -21 -8 8 2.68 5.92
 -16 -16 6 39.61 7.44
 -15 -15 6 36.59 7.3
 -14 34 -3 10.59 8.65
 -12 30 0 159.95 8.67
 -10 -26 1 4.38 8.06
 -10 28 -2 2.14 4.19
 -8 13 -9 127.41 11.06
 -8 20 -7 46.49 11.24
 -7 -25 0 69.4 10.34
 -7 20 -6 184.63 9.84
 -6 -24 0 66.2 7.27
 -6 -20 2 152.29 8.37
 -6 6 -9 73.82 10.72
 -2 -20 -3 42.46 4.51
 -2 -15 1 28.01 4.34
 -1 -11 1 836.56 25.26
 0 -15 -3 54.98 3.95
 -23 1 9 -0.31 6.6
 -20 -7 8 8.3 6.54
 -18 -2 8 112.74 8.08
 -13 -18 5 4.38 7.9
 -11 -27 1 -2.01 7
 -11 -23 3 30.49 8.72
 -11 -8 6 64.01 5.97
 -11 29 -4 26.85 9.06
 -11 29 -1 -1.83 4.67
 -10 -22 3 53.3 9.93
 -10 -1 6 213.04 8.99
 -9 -28 -2 -5.02 6.81
 -9 -21 3 23.6 8.86
 -8 -26 0 71.01 9.86
 -5 -23 0 340.75 13.82
 -5 -3 4 87.71 5.19
 -3 -14 2 35.27 4.8
 -3 14 -2 543.01 17.74
 -2 9 -5 41.54 4.93
 0 -14 -1 302.28 10.59
 -29 9 10 7.35 6.04
 -24 15 9 66.41 5.22
 -23 40 3 19.92 6.98
 -16 33 2 21.94 8.36
 -16 36 -1 60.03 8.96
 -14 -19 5 3.46 6.47
 -12 -26 2 39.95 7.81
 -12 -24 3 17.95 7.05
 -12 -17 5 13.35 8.99
 -11 27 1 40.58 4.99
 -10 2 6 58.57 4.38
 -9 -27 0 21.42 7.22
 -8 -20 3 260.97 11.97
 -7 -14 4 186.47 9.04
 -4 4 -8 241.34 10.28
 -3 -22 -2 286.49 11.56
 -3 12 0 394.41 12.67
 -2 -18 -5 48.59 3.68
 -2 -10 2 206.89 8.23
 -1 8 -3 188.58 7.65
 0 -14 -4 5.53 2.2
 1 -2 -3 23.01 1.74
 -29 6 10 -1.74 7.02
 -25 31 7 15.8 2.91
 -20 38 2 4.16 5.19
 -19 -6 8 13.06 5.82
 -18 -13 7 15 7.01
 -18 10 8 97.99 5.96
 -17 -12 7 14.82 6.52
 -14 -6 7 2.6 9.01
 -14 28 3 73.46 5.37
 -13 31 -5 102.48 9.77
 -11 -16 5 57.41 9.53
 -10 -29 -2 3.67 7.3
 -10 -4 6 256.03 10.67
 -9 15 -9 12.54 8.36
 -9 26 -2 0.37 4.74
 -5 -19 2 58.62 5.62
 -5 -6 4 1.24 3.41
 -4 -22 0 165 8.76
 -4 -20 1 169.78 8.52
 -29 12 10 4.51 4.48
 -27 40 5 28.06 5.38
 -22 5 9 -1.65 5.55
 -20 28 6 153.33 6.85
 -19 35 3 78.46 7.41
 -17 2 8 25.35 6.66
 -17 30 4 91.46 8.45
 -13 1 7 162.19 7.98
 -13 32 -3 7.71 8.96
 -11 28 0 124.55 7.5
 -10 -28 0 14.13 6.38
 -10 17 -9 78.94 9.33
 -10 27 -4 20.2 5.49
 -7 -19 3 114.28 7.74
 -6 11 -8 -2.03 7.07
 -5 0 4 101.63 4.86
 -4 9 -7 639.31 21.41
 -3 13 -4 17.58 4.92
 -30 43 5 -1.05 5.41
 -29 46 3 6.38 7.21
 -26 43 3 2.1 6.55
 -25 40 4 47.36 6.83
 -22 2 9 20.56 5.74
 -22 8 9 2.97 4.24
 -20 40 0 42.92 6.98
 -17 5 8 4.27 3.65
 -16 -11 7 27.05 6.62
 -16 34 1 7.87 9.24
 -16 35 0 71.76 10.24
 -13 -2 7 254.65 11.4
 -12 21 -9 4.35 6.19
 -11 19 -9 32.19 6.85
 -10 -15 5 5.66 5.73
 -10 25 1 26.67 4.31
 -10 27 -1 10.61 4.16
 -9 10 5 2.58 1.57
 -8 -10 5 107.4 7.17
 -8 24 -2 32.43 5.13
 -5 15 1 2478.9 70.23
 -4 16 -2 252.28 10.48
 -3 -6 3 56.28 4.01
 -3 -3 3 1134.37 32.95
 -3 9 -6 10.07 3.25
 -3 13 -1 135.97 6.15
 -2 -1 -7 165.76 7.09
 -1 -18 -1 6.18 4.07
 0 -12 0 810.06 24.32
 0 -1 -5 35.89 3.13
 -31 46 4 39.72 7.36
 -23 13 9 51.64 4.95
 -20 39 1 -1.39 5.36
 -18 -5 8 135.04 9.22
 -17 -1 8 7.23 6.13
 -14 9 7 218.3 8.39
 -12 -22 4 21.65 7.54
 -12 12 6 386.77 11.75
 -12 29 -5 45.43 10.7
 -11 -29 0 12.4 7.89
 -11 -21 4 107.71 9.96
 -10 -20 4 38.57 10.8
 -9 25 -4 14.35 4.65
 -7 22 -2 62.61 5.24
 -6 -18 3 300.25 12.55
 -5 18 -2 1702.99 50.16
 -4 -13 3 522.53 17.94
 -2 -21 -2 170.22 8.03
 0 -16 -2 247.59 9.41
 1 -7 -1 796 22.78
 -28 7 10 4.27 6.6
 -28 43 4 46.68 6.87
 -15 -10 7 48.25 7.85
 -15 34 -4 9.79 8.27
 -14 33 -2 4.8 9.14
 -13 4 7 4.23 2.94
 -7 -27 -1 75.05 9.76
 -7 -6 5 267.63 10.67
 -7 0 5 979.63 29.35
 -7 8 -9 19.85 10.78
 -6 -26 -1 39.29 9.96
 -6 20 -2 631.42 20.95
 -5 -25 -1 10.4 5.91
 -4 -18 2 16.89 4.21
 -4 15 -4 0.95 3.97
 -3 -21 0 3.08 4.38
 -3 -19 1 706.59 23.07
 -3 11 -5 57.76 4.95
 -1 5 0 879.28 25.06
 -28 10 10 11.98 5.02
 -28 38 6 8.34 4.23
 -23 41 2 13.39 7.13
 -19 39 -1 6.72 5.24
 -15 31 2 15.45 5.89
 -15 34 -1 55.66 10.95
 -13 26 3 92.74 5.51
 -13 29 -6 82.57 9.23
 -12 30 -3 106.11 9.14
 -10 -7 6 132.97 7.68
 -9 -19 4 2.6 8.81
 -9 -14 5 281.05 12.1
 -9 23 1 30.44 4.12
 -9 25 -1 4.82 4.58
 -8 -28 -1 32.82 7.14
 -8 23 -4 1.62 4.18
 -7 13 -8 6.3 9.49
 -5 -9 4 4.74 4.02
 -4 -24 -1 10.29 4.68
 -1 -19 -3 7.34 3.2
 -1 -18 -4 2.01 2.97
 -1 4 -5 151.08 6.99
 1 -11 -3 703.33 20.33
 -28 4 10 -6.47 8.2
 -26 44 2 2.62 6.13
 -23 35 5 62.1 6.18
 -23 42 1 10.01 7.49
 -21 19 8 0.24 2.03
 -18 38 -2 15.31 6.61
 -13 -5 7 135.72 10.62
 -11 27 -5 7.4 9.34
 -9 -29 -1 7.16 7.06
 -8 -18 4 4.08 5.32
 -7 21 -4 42.48 5.17
 -6 17 1 382.95 12.85
 -6 19 -4 13.35 4.1
 -5 11 -7 559.78 19.32
 -5 17 -4 31.8 5.06
 -4 14 0 661.28 20.31
 -4 15 -1 197.4 8.08
 -3 -9 3 719.01 22.47
 -3 4 -7 45.53 4.58
 -2 6 1 20.99 1.99
 -1 -1 -6 994.26 29.27
 -19 -9 8 15.19 7.43
 -17 -4 8 25.11 5.96
 -14 -9 7 16.76 7.99
 -13 27 -7 -1.89 7.14
 -12 23 -8 1.1 8.09
 -10 5 6 153.75 6.42
 -8 15 -8 160.62 11.74
 -8 23 -1 10.05 3.76
 -7 19 1 396.36 13.56
 -5 -17 3 118.92 7.19
 -4 11 -6 78.26 5.84
 -2 -13 2 3.08 4.37
 -1 -14 1 1680.19 49.02
 1 -12 -2 1055.55 30.49
 -22 21 8 19.11 1.98
 -21 3 9 15.33 6.54
 -20 17 8 87.5 4.46
 -19 36 2 10.8 6.81
 -17 8 8 172.44 8.26
 -16 28 4 2.54 5.33
 -15 32 1 255.66 12.73
 -15 33 0 10.98 7.88
 -14 32 -4 22.22 9.55
 -12 27 -6 194.93 13.63
 -11 21 -8 14.67 9.16
 -11 28 -3 11.58 4.68
 -10 25 -5 40.59 6.47
 -9 17 -8 151.52 13.58
 -7 21 -1 47.08 5.55
 -6 -27 -3 22.07 8.91
 -5 -26 -3 176.8 12.09
 -5 6 -8 13.51 4.85
 -5 17 -1 11.29 3.8
 -4 -24 -4 3.71 8.05
 -4 1 -8 98.68 6.03
 -3 -23 -1 0.05 3.66
 -2 -20 0 182.15 8.64
 -2 10 -3 487.07 15.92
 0 3 -3 1594.97 45.43
 1 -10 -1 317.69 10.14
 -22 11 9 3.18 3.37
 -21 6 9 1.5 3.89
 -19 38 0 213.01 11.51
 -18 -8 8 7.06 6.9
 -18 33 3 2.72 7.35
 -16 35 -3 47.94 9.06
 -14 -17 6 21.11 6.18
 -13 31 -2 27.08 6.92
 -12 25 -7 60.88 8.89
 -10 -30 -1 52.1 9.06
 -10 19 -8 6 10.86
 -8 10 -9 251.59 15.61
 -8 22 0 35.56 4.31
 -7 -17 4 34.22 5.64
 -7 -9 5 242.76 10.19
 -6 13 -7 38.23 5.25
 -6 19 -1 14.82 4.19
 -5 16 0 102.96 5.33
 -3 -17 2 4.65 3.99
 -2 -4 -7 223.65 8.04
 -2 4 -6 84.4 5.22
 -1 7 -2 85.05 4.59
 -28 13 10 29.01 5.36
 -27 5 10 8.87 6.82
 -27 8 10 -0.42 5.55
 -24 33 6 1.16 3.23
 -19 37 1 4.01 5.93
 -16 0 8 30.43 6.49
 -13 -21 5 65.7 7.9
 -13 -16 6 100.01 9.5
 -12 -20 5 3.49 6.91
 -12 24 3 530.66 17.28
 -11 25 -6 28.34 9.79
 -9 23 -5 1.48 4.22
 -8 -13 5 281.86 12.2
 -7 -26 1 50.85 11.14
 -7 -24 2 82.96 9.87
 -7 20 0 139.1 7.24
 -6 18 0 73.23 5.24
 -4 -25 -3 38.95 9.3
 -4 5 3 25.22 1.49
 -2 -18 1 131.11 7.21
 -1 -20 -2 39.22 4.3
 -22 -4 9 14.87 6.4
 -18 28 5 5.49 6.31
 -16 -14 7 49.34 8.28
 -16 3 8 0.85 3.98
 -14 29 2 8.69 3.74
 -13 -8 7 90.75 9.44
 -12 -15 6 26.19 8.74
 -11 -19 5 -0.11 7.3
 -11 23 -7 128.14 12.13
 -10 -27 2 110.61 8.95
 -10 26 -3 226.37 10.75
 -9 -3 6 131.27 7.22
 -8 -27 1 -1.38 7.04
 -8 21 -5 236.95 11.03
 -7 14 3 622.45 18.21
 -6 -25 1 8.06 8.12
 -6 -23 2 9.77 5.27
 -5 -12 4 20.38 4.79
 -5 13 -6 120.43 7.27
 -3 0 3 1078.23 30.93
 -2 -7 -7 121.56 4.76
 0 1 -4 6.44 2.44
 -28 44 3 7.05 6.66
 -27 2 10 2.32 7.86
 -26 38 5 72.61 6.73
 -25 41 3 43.47 6.58
 -22 41 0 88.21 9.75
 -19 15 8 1.27 2.39
 -18 37 -1 -5.03 7.26
 -17 -7 8 1.04 5.58
 -16 -3 8 16.28 6.16
 -15 -13 7 2.79 5.41
 -15 32 -5 162.02 10.35
 -13 30 -4 9.29 9.19
 -12 -1 7 143.01 7.63
 -10 -25 3 4.88 6.41
 -10 21 -7 6.87 9.45
 -9 -28 1 12.54 7.04
 -9 -24 3 6.04 9.03
 -9 12 -9 34.34 9.53
 -8 -23 3 133.06 11.38
 -7 15 -7 30.01 5.58
 -7 19 -5 12.6 4.3
 -6 17 -5 477.99 17.07
 -5 -24 1 2.91 4.77
 -3 -23 -4 30.09 6.11
 -3 -12 3 159.03 7.89
 -2 -22 -1 142.68 7.45
 0 -17 -1 4.26 3.89
 -28 30 8 5.12 1.08
 -24 38 4 6.36 6.24
 -22 39 2 6.67 5.25
 -13 7 7 25.08 3.19
 -12 -4 7 315.39 13.45
 -12 29 -2 182.34 9.31
 -11 22 3 613.72 19.21
 -10 -29 1 3.43 5.58
 -10 -18 5 7 10.02
 -9 -6 6 250.79 10.72
 -9 0 6 121.96 6.24
 -9 19 -7 126.79 11.56
 -8 17 -7 33.07 6.75
 -7 -22 3 100.93 9.19
 -7 3 5 139.67 6.04
 -6 -16 4 91.16 7.04
 -6 15 -6 112.2 6.98
 -5 -22 2 13.17 4.7
 -3 -24 -3 93.26 6.85
 -3 12 -3 834.2 25.71
 -1 6 -1 2138.13 60.25
 0 -15 0 366.93 12.73
 -29 41 5 10.76 5.29
 -27 11 10 2.48 4.27
 -22 40 1 10.3 6.42
 -21 -3 9 6.77 7.01
 -21 9 9 6.99 3.77
 -15 33 -3 -9.89 11.07
 -14 -12 7 122.52 9.44
 -14 30 1 90.47 6.48
 -14 31 0 42.96 6.01
 -11 -14 6 14.35 8.6
 -9 24 -3 479.69 17.36
 -8 19 -6 30.58 5.07
 -7 -29 -2 41.69 7.54
 -7 -28 0 46.03 8.71
 -7 17 -6 60.28 5.51
 -6 -28 -2 46.1 8.64
 -6 -27 0 19.23 8.9
 -6 8 -8 26.09 5.49
 -5 -27 -2 15.25 9.68
 -4 -23 1 5.61 4.19
 0 -7 1 0.04 2.34
 -30 44 4 28.13 6.51
 -27 41 4 8.69 5.37
 -26 6 10 16.45 7.44
 -20 33 4 80.5 7.37
 -18 34 2 -3.38 7.68
 -13 30 -1 113.4 7.34
 -12 2 7 7.18 3.34
 -10 14 -9 81.93 9.65
 -9 -17 5 105.57 9.96
 -8 -30 -2 25.55 7.34
 -8 -29 0 14.55 6.17
 -7 -12 5 40.89 4.98
 -6 -21 3 86.06 6.82
 -5 -26 0 153.25 12.06
 -4 -26 -2 36.23 9.82
 -4 6 -7 218.38 9.52
 -1 -19 0 139.76 7.21
 -1 -6 2 91.68 4.74
 0 -10 1 258.35 9.33
 0 -4 -5 514.55 15.3
 -26 3 10 -1.68 7.39
 -25 43 1 10.5 7.07
 -21 40 -1 8.44 6.43
 -20 4 9 22.81 6.6
 -18 36 0 26.55 7.79
 -16 -6 8 28.2 6.3
 -16 6 8 1.56 3.69
 -15 26 4 58.18 4.37
 -14 30 -5 5.94 9.75
 -13 20 -9 30 7.64
 -13 27 2 40.85 4.75
 -12 18 -9 -2.83 7.31
 -12 28 -4 13.9 7.15
 -11 -24 4 4.14 5.94
 -11 16 -9 160.81 11.52
 -10 -23 4 6.26 7.06
 -10 20 3 236.72 8.6
 -9 -30 0 36.44 8.17
 -8 16 3 21.05 2.81
 -8 22 -3 262.52 11.13
 -4 -25 0 63.3 6.74
 -4 -21 2 32.37 5.03
 -4 -5 4 74.16 5.09
 -4 14 -3 301.36 11.74
 -2 6 -5 449.96 15.09
 -1 -17 -5 347.78 11.38
 -1 -9 2 0.09 3.32
 0 -18 -3 12.04 2.99
 -28 34 7 24.98 3.94
 -22 33 5 14.58 4.57
 -21 36 3 40.56 6.34
 -18 -11 8 7.43 7.39
 -18 35 1 103.83 9.91
 -16 34 -2 71.28 10.36
 -13 -11 7 9.28 7.58
 -12 -7 7 105.59 10.39
 -11 27 -2 19.64 4.5
 -9 -22 4 33.95 10.68
 -9 -9 6 45.24 5.43
 -6 -5 5 71.54 5.65
 -4 -8 4 11.93 4.04
 -4 -2 -8 2.6 3.44
 -3 -25 -2 1 4.78
 -2 -23 -3 294.96 11.73
 -2 -22 -4 8.26 3.89
 -2 -16 2 4.81 5.06
 -2 2 2 72.71 2.76
 -26 9 10 64.73 6.37
 -20 -2 9 21.34 6.43
 -17 35 -1 11.84 8.31
 -14 31 -3 19.22 10.27
 -11 10 6 80.41 3.74
 -9 18 3 133.72 5.7
 -8 -21 4 7.67 8.69
 -8 -16 5 164.91 9.19
 -7 20 -3 65.61 5.92
 -6 18 -3 24.74 4.79
 -5 -20 3 441.99 16.65
 -5 16 -3 164.79 8.1
 -4 9 2 9005.22 249.26
 -3 6 -6 218.86 9.13
 -1 -21 -1 19.54 4.25
 -1 -17 1 562.99 19
 -1 -4 -6 97.68 4.33
 -27 36 6 16.57 4.53
 -21 -6 9 55.3 8.41
 -17 -10 8 0.89 7.73
 -15 -2 8 -7.92 6.36
 -13 28 -5 131.35 13.13
 -13 29 0 15.44 4.11
 -11 26 -4 12.89 4.75
 -7 10 -8 42.63 7.04
 -6 -8 5 40.35 4.88
 -5 -15 4 377.65 14.36
 -3 -24 0 65 6.24
 -3 1 -7 234.63 9.14
 -2 9 -2 11.66 3.17
 0 -19 -2 278.48 10.56
 -24 29 7 7.46 2.57
 -21 39 0 23.16 6.28
 -20 7 9 31.3 4.84
 -18 36 -3 -5 7.38
 -17 26 5 93.73 6.78
 -16 33 -4 4.3 8.82
 -15 1 8 45.62 7.1
 -14 24 -8 0.26 6.48
 -14 28 -6 -12.24 10.14
 -13 -19 6 12.19 6.19
 -13 28 1 118.61 7.02
 -12 28 -1 138.05 8.1
 -7 -20 4 15.75 6.55
 -5 3 -8 6.3 3.95
 -3 -20 2 10.66 4.91
 -3 -15 3 207.01 9.72
 -1 -12 2 41.12 4.2
 1 -15 -2 42.92 3.8
 1 -14 -3 271.62 9.22
 -30 39 6 17.41 5.1
 -30 45 3 4.12 6.86
 -25 4 10 12.79 7.19
 -24 18 9 90.82 5.27
 -23 16 9 71.99 4.91
 -12 -18 6 55.68 7.13
 -12 25 2 48.06 4.45
 -10 25 -2 24.63 5.13
 -9 3 6 13.09 3.11
 -8 7 -9 142.8 12.76
 -6 -29 -1 0.1 6.72
 -5 -28 -1 7.99 9.94
 -4 -11 4 59.14 5.95
 -4 -2 4 422.27 13.75
 -3 10 -4 42.05 4.85
 -2 -24 -2 88.25 6.36
 0 -17 -4 19.05 2.71
 0 -13 1 890.48 26.99
 -27 14 10 12.66 3.99
 -25 1 10 -1.18 8.35
 -21 37 2 34.38 6.54
 -20 -5 9 89.05 9.31
 -17 34 0 42.22 10.3
 -16 -9 8 0.01 6.04
 -16 16 7 40.46 2.44
 -15 -5 8 30.88 6.31
 -14 -15 7 189.13 11.22
 -14 26 -7 44.62 8.44
 -13 22 -8 1.9 7.47
 -12 -10 7 101.26 10.94
 -11 -22 5 13.06 6.07
 -10 24 -4 1.99 4.19
 -8 12 -8 11.07 8.85
 -7 -30 -1 25.08 7.54
 -7 -15 5 1.91 4.83
 -4 -27 -1 4.94 9.09
 -4 -19 3 20.44 5.38
 -2 -23 0 228.33 10.33
 -2 -8 3 267.26 9.9
 0 -4 1 67.94 3.56
 -27 42 3 6.16 6.82
 -25 7 10 51.94 6.79
 -23 36 4 10.53 5.4
 -22 14 9 11.23 3.31
 -21 38 1 12.86 5.63
 -20 38 -1 14.43 6.36
 -19 -1 9 8.01 6.46
 -17 11 8 257.43 9.94
 -17 32 2 8.9 8.56
 -15 32 -2 181.76 12.98
 -14 24 4 2.41 2.78
 -13 29 -3 81.25 7.01
 -12 5 7 172.07 7.46
 -12 20 -8 5.99 9.49
 -12 26 -5 37.28 7.53
 -11 -17 6 66.67 8.98
 -11 -3 7 1.67 4.41
 -10 -21 5 14.16 6.92
 -9 14 -8 57.56 10.73
 -8 -31 -1 22.22 7.77
 -8 -5 6 102.11 6.37
 -6 -19 4 65.25 6.29
 -6 -11 5 242.66 10.5
 -3 8 -5 62.48 5.45
 -1 -22 -3 30.33 4.43
 -1 1 -5 33.89 3.49
 0 2 -2 78.24 3.62
 1 -11 0 253.65 8.94
 1 -8 0 2161.88 60.91
 1 -3 -2 753.02 21.01
 -32 45 4 3.13 5.88
 -25 20 9 12.19 2.73
 -23 31 6 104.97 5.97
 -17 33 1 114.04 10.3
 -16 29 3 5.86 4.49
 -16 33 -1 89.66 10.11
 -15 4 8 5.04 3.49
 -15 31 -4 12.82 11.21
 -13 24 -7 17.35 11.22
 -13 26 -6 204.39 14.83
 -11 -6 7 4.45 6.62
 -11 18 -8 16.35 10.07
 -11 26 -1 119.18 7.06
 -10 16 -8 -8.06 10.98
 -9 22 -4 27.77 4.77
 -9 23 -2 27.69 5.01
 -8 -28 2 11.2 6.28
 -7 -27 2 44.01 8.25
 -3 -26 -1 37 6.65
 -2 -11 3 339.09 12.39
 -2 -5 3 1240.43 36.12
 -1 -3 2 68.97 3.45
 -1 5 -3 1064.3 31.05
 -26 12 10 47.85 5.68
 -25 36 5 4.08 5.4
 -24 40 2 49.34 8.93
 -24 41 1 22.7 8.11
 -19 31 4 19.99 6.61
 -17 34 -3 25.84 9.68
 -15 -8 8 2.45 5.66
 -13 -14 7 105.35 8.92
 -12 26 1 93.97 6.13
 -11 0 7 218.93 9.41
 -10 -16 6 21.51 10.12
 -9 -27 3 -5.86 6.36
 -9 -20 5 -3.86 8.67
 -9 9 -9 62.3 10.9
 -8 -26 3 45.34 7.9
 -8 -2 6 66.03 4.89
 -4 8 -6 100.11 6.07
 -4 12 -4 2159.05 62.51
 -3 11 -2 573.68 18.16
 -2 -21 -5 1.71 3.03
 -2 1 -6 7.31 3.15
 0 -20 -1 11.78 3.84
 -31 42 5 -0.09 5.25
 -27 43 2 10.62 7.02
 -21 12 9 11.88 3.68
 -20 34 3 0.1 6.48
 -19 -4 9 14.11 6.74
 -19 5 9 62.51 6.04
 -15 14 7 5.77 1.87
 -11 23 2 325.95 11.72
 -11 24 -5 12.46 4.77
 -8 -30 1 -3.36 6.24
 -8 8 5 54.48 2.97
 -8 20 -4 124.53 7.26
 -8 21 -2 1016.56 31.54
 -7 -29 1 47.43 8.22
 -7 -25 3 67.85 9.9
 -6 -28 1 24.64 8.95
 -6 10 -7 19.65 4.41
 -5 -27 1 81.07 11.42
 -4 -14 4 75.86 5.72
 -1 -23 -2 68.28 5.78
 -1 -21 -4 7.39 3.23
 -1 -15 2 -0.32 4.01
 1 -16 -1 355.27 12.33
 -29 42 4 -0.77 5.63
 -28 39 5 1.62 4.8
 -26 39 4 -4.94 5.79
 -24 2 10 8.22 6.91
 -18 24 6 24.74 4.59
 -16 31 -5 239.82 14.29
 -12 22 -7 284.2 16.36
 -12 27 -3 205.08 9.97
 -11 -9 7 6 7.55
 -8 -19 5 83.16 10.03
 -7 18 -4 74.67 6.15
 -6 -24 3 1.07 8.92
 -5 -18 4 80.47 6.44
 -5 14 -4 155.71 7.87
 -2 -25 -1 123.56 7.66
 -2 8 -1 811.91 23.97
 0 -13 -5 87.35 3.35
 -25 10 10 131.11 8.37
 -24 -1 10 20.99 8.44
 -24 5 10 16.7 5.74
 -20 37 0 56.67 7.98
 -16 -12 8 29.38 8.34
 -14 -4 8 3.55 6.41
 -14 -1 8 8 6.61
 -14 30 -2 88.65 7.15
 -12 -13 7 26.63 7.51
 -11 20 -7 151.55 13.05
 -10 11 -9 100.79 10.98
 -10 22 -5 15.38 4.59
 -10 24 -1 129.37 7.13
 -9 -25 4 18.32 7.63
 -7 12 -7 183.88 9.14
 -7 19 -2 205.53 9.22
 -6 -14 5 383.5 14.69
 -6 5 -8 252.6 10.86
 -6 16 -4 1.04 3.97
 -4 -26 1 85.03 9.21
 -4 -24 2 6.7 5.69
 -4 10 -5 -0.47 3.73
 -4 13 -2 22.84 3.48
 -3 -18 3 118.93 7.33
 -2 7 0 578.95 17.13
 -1 -22 0 91.98 6.56
 -1 -20 1 400.3 14.61
 0 -16 1 1991.62 57.85
 1 -14 0 1218.11 35.85
 -18 35 -2 164.67 11.3
 -16 9 8 10.74 3.24
 -16 32 0 5.59 6.85
 -15 21 -9 -2.68 7.37
 -14 29 -4 5 8.67
 -11 25 0 95.6 6.22
 -9 -15 6 11.81 8.52
 -8 -24 4 10.27 7.42
 -6 1 5 13.01 3.52
 -6 17 -2 829.54 25.97
 -5 -23 3 171.89 10.42
 -5 10 -6 163.3 7.99
 -5 15 -2 1446.34 42.65
 -4 -28 -3 7.82 9.17
 -2 -14 3 105.27 6.64
 -1 -7 -6 3.14 1.48
 -1 3 -4 625.57 19.07
 -20 10 9 0.34 3.37
 -19 -7 9 9.79 7.66
 -19 36 -1 1.09 6.65
 -18 0 9 11.98 5.53
 -18 34 -4 94.92 10.43
 -14 19 -9 64.65 7.73
 -13 22 4 60.07 3.97
 -11 13 -9 198.7 12.38
 -11 24 1 66.52 5.15
 -10 18 -7 -5.06 7.44
 -9 16 -7 61.65 6.13
 -9 20 -5 237.86 10.93
 -8 14 -7 84.88 6.65
 -7 -31 0 12.06 7.38
 -7 -18 5 1 7.91
 -6 -30 0 8.53 6.21
 -5 -29 0 45.84 9.22
 -4 3 -7 157.56 7.43
 -3 -25 1 -0.02 5.01
 -23 40 0 16.49 6.58
 -20 35 2 36.35 6.77
 -20 36 1 49.43 8.05
 -18 -3 9 42.59 7.74
 -16 24 5 188.4 7.44
 -16 30 2 65.54 5.95
 -16 32 -3 4.68 9.38
 -15 -11 8 24.29 7.21
 -14 -7 8 14.77 6.09
 -13 17 -9 125.63 10.21
 -12 15 -9 22.01 8.67
 -11 25 -3 18.98 4.7
 -10 8 6 91.59 4.24
 -10 20 -6 0.49 4.29
 -10 21 2 136.55 6.58
 -7 -23 4 25.11 9.36
 -6 12 -6 -0.11 4.16
 -5 -7 5 321.48 12.04
 -5 12 -5 212.58 9.45
 -4 -28 0 34.93 10.09
 -3 -27 -3 55.24 9.35
 -34 46 4 -2.33 6.53
 -24 8 10 11.17 4.28
 -23 37 3 -4.27 5.25
 -16 29 -6 32.46 8.22
 -16 31 1 84.89 7.02
 -15 27 3 146.65 7.22
 -15 29 -5 217.41 14.01
 -14 2 8 6.22 3.94
 -14 12 7 106.63 4.65
 -13 -17 7 123.35 9.89
 -11 -20 6 55.25 7.02
 -11 -12 7 7.9 7.28
 -9 18 -6 12.15 4.25
 -8 18 -5 537.52 18.74
 -6 -31 -2 1.7 6.7
 -5 -30 -2 17.8 7.25
 -5 -10 5 44.69 4.74
 -5 0 -8 -3.68 3.92
 -4 -22 3 69.5 6.84
 -3 -23 2 3.24 5.04
 -3 -10 4 51.88 5.58
 -3 -2 -7 200.89 7.82
 -1 -24 -1 58.26 5.18
 1 -18 -2 41.7 4.15
 -29 43 3 10.18 5.97
 -26 22 9 3.41 2.14
 -26 40 3 7.97 6.02
 -23 0 10 16.92 7.43
 -23 3 10 -5.65 5.68
 -22 39 -1 6.69 5.45
 -21 38 -2 9.14 6.69
 -18 -6 9 79.53 8.74
 -13 27 -4 3.13 5.45
 -13 28 -2 52.06 5.55
 -11 3 7 330.09 11.98
 -10 -5 7 394.15 15.11
 -10 23 0 328.78 12.42
 -8 1 6 2.87 2.92
 -8 16 -6 90.84 6.5
 -7 7 -8 224.31 10.41
 -7 14 -6 88.2 6.55
 -6 -22 4 4.8 8.51
 -4 -29 -2 125.57 10.63
 -4 -17 4 13.95 4.58
 -3 -27 0 26.69 8.13
 -3 -7 4 11.64 4.14
 -3 8 1 86.25 3.66
 0 -22 -2 565.99 18.88
 0 -21 -3 25.25 3.94
 1 -17 -3 317.57 10.89
 -29 44 2 20.75 6.91
 -26 34 6 25.68 4.55
 -23 39 1 9.09 5.63
 -22 34 4 25.2 5.03
 -15 23 -8 21.05 8.04
 -14 -10 8 71.05 7.7
 -10 -19 6 167.37 10.36
 -10 -8 7 167.37 11.08
 -8 -14 6 12.49 7.83
 -5 11 2 329.01 10.07
 -3 -28 -2 33.83 9.71
 -3 10 -1 736.98 22.1
 -2 -24 1 9.86 4.41
 -2 7 -3 31.54 3.51
 -1 -18 2 -0.38 4.65
 0 -21 0 118.93 6.87
 -26 42 1 -2.63 7.08
 -23 38 2 29.96 5.93
 -19 8 9 24.98 4.41
 -18 29 4 123.07 8.92
 -17 33 -2 15.79 10.46
 -15 7 8 186.49 8.43
 -12 -16 7 -4.32 6.51
 -10 -2 7 410.43 14.96
 -10 23 -3 94.92 6.49
 -9 -23 5 7.91 6.12
 -9 19 2 -0.01 3.43
 -8 20 -1 172.31 8.23
 -7 -7 6 259.77 10.89
 -6 -17 5 190.12 9.73
 -5 -13 5 142.38 8.15
 -3 -13 4 2.55 3.87
 -2 -26 -3 149.69 10.98
 -2 -17 3 16.09 4.29
 0 -7 -5 995.57 28.04
 -33 43 5 -2.92 6
 -31 43 4 20.54 6.21
 -26 41 2 15.05 6.85
 -23 6 10 10.67 4.84
 -19 32 3 5.59 8.06
 -19 35 -3 14.6 7.39
 -19 35 0 98.96 10.71
 -17 32 -4 -3.95 9.49
 -15 27 -6 70.06 11.1
 -15 30 0 17.96 4.76
 -14 27 -5 -0.16 8.66
 -14 29 -1 66.68 5.79
 -9 -18 6 22.38 8.46
 -5 -21 4 10.69 5.83
 -3 3 -6 792.99 24.36
 -2 -26 0 138.95 8.2
 -2 -22 2 105.55 7.11
 -2 -2 3 1817.75 51.55
 0 -19 1 1261.02 38.17
 0 -11 2 318.54 11.3
 1 -19 -1 154.98 7.56
 -29 37 6 11.94 4.23
 -27 32 7 3.09 3.07
 -18 -9 9 42.93 8.35
 -18 34 -1 -5.52 9.04
 -15 25 -7 162.27 11.17
 -15 30 -3 35.77 8.23
 -14 21 -8 -2.49 9
 -13 -6 8 26.86 6.96
 -13 -3 8 7.43 7.73
 -12 20 4 71.11 3.82
 -12 25 -4 143.44 8.56
 -10 -11 7 73.46 10.72
 -9 21 0 53.33 5.31
 -8 -22 5 1.65 7.73
 -8 9 -8 2.84 6.7
 -7 -4 6 56.8 5.18
 -7 18 -1 48 4.6
 -4 1 4 275.55 9.12
 -3 -21 3 191.61 9.62
 -2 -27 -2 4.91 8.22
 -2 -25 -4 48.38 8.4
 -2 3 -5 53.86 4.32
 0 -2 -4 40.36 2.57
 1 -5 0 840.35 23.99
 -25 37 4 6.86 6.52
 -24 34 5 106.19 7.22
 -17 -5 9 94.28 9.05
 -17 -2 9 2.95 5.63
 -15 28 2 -0.14 3.49
 -13 10 7 9.69 2.35
 -12 26 -2 91.21 6.57
 -11 -15 7 78.36 7.7
 -9 21 -3 693.58 22.88
 -7 -30 2 54.13 7.43
 -7 -28 3 25.05 6.57
 -6 -32 -1 -1.67 7.19
 -6 -29 2 15.82 6.55
 -5 -31 -1 -2.67 6.93
 -5 5 -7 18.62 4.22
 -4 -30 -1 -1.08 7.8
 -4 12 -1 188.44 7.43
 -3 -4 4 8.34 3.58
 -1 -20 -5 330.61 11.52
 0 -23 -1 320.34 12.49
 0 -14 2 33.74 4.47
 0 -8 2 825.74 24.75
 0 1 -1 9.54 1.17
 1 -13 -4 84.41 3.73
 -28 40 4 21.45 5.81
 -22 -2 10 -1.57 7.59
 -22 1 10 3.87 5.41
 -22 38 0 91.08 7.57
 -19 34 1 9.19 9.1
 -17 1 9 32.96 5.42
 -15 29 1 433.91 15.85
 -13 -9 8 18.7 6.16
 -13 19 -8 -6.38 10.48
 -9 11 -8 56.76 8.92
 -9 20 1 0.81 3.76
 -7 -33 -1 12.94 8.82
 -7 -21 5 18.17 9.21
 -6 -27 3 6.12 7.02
 -6 13 2 772.47 22.54
 -6 16 -1 187.08 7.86
 -5 -28 2 -0.94 7.56
 -5 14 -1 95.61 5.12
 -3 9 -3 14.8 3.3
 -3 9 0 208.06 7.28
 -1 -10 3 1645.04 48
 0 -20 -4 -1.3 3.01
 1 -12 1 595.92 18.65
 -30 40 5 9 5.43
 -26 15 10 -3.71 3.71
 -25 13 10 92.73 6.79
 -25 41 0 33.15 7.78
 -22 29 6 214.25 8.83
 -19 33 2 4.06 8.11
 -18 6 9 2.36 3.7
 -14 -13 8 17.92 7.83
 -14 23 -7 244.01 14.66
 -14 25 -6 27.1 9.76
 -14 25 3 120.62 6.19
 -13 0 8 0.76 7.84
 -13 25 -5 31.76 5.99
 -12 17 -8 -7.37 9.96
 -10 13 -8 -5.51 9.71
 -8 -17 6 85.64 10.18
 -7 -13 6 119.48 7.4
 -6 -31 1 23.53 6.76
 -5 -30 1 24.73 7.88
 -5 -26 3 65.61 11.6
 -4 -20 4 45.68 6.04
 -3 -29 -1 22.27 10.2
 -3 -16 4 519.6 18.28
 -2 5 -4 383.27 12.73
 -1 -25 -3 52.21 5.94
 -1 -25 0 61.51 5.7
 -1 -13 3 665.75 21.53
 -31 44 3 -2.05 7.26
 -30 35 7 5.28 3.79
 -27 37 5 71.59 6.94
 -22 4 10 51.74 6.24
 -21 37 -1 31.35 7.45
 -20 29 5 -3.02 5.52
 -17 -8 9 92.64 9.22
 -16 30 -4 3.32 10.48
 -11 15 -8 3.13 10.55
 -11 23 -4 316.81 12.92
 -8 19 -3 542.76 18.82
 -8 19 0 0.5 3.35
 -5 -16 5 180.8 9.47
 -4 -29 1 255.69 14.5
 -1 -26 -2 1.48 4.67
 1 -15 1 10.41 3.67
 1 -9 1 900.74 26.57
 -24 11 10 7.59 3.99
 -22 35 3 4.09 5.63
 -16 20 -9 14.78 7.63
 -16 31 -2 80.09 8.55
 -15 22 5 7.08 2.26
 -14 5 8 80.54 5.59
 -14 28 -3 0.43 4.43
 -13 27 -1 7.08 4
 -10 -14 7 0.72 6.46
 -10 1 7 205.79 8.72
 -10 8 -9 52.56 10.39
 -9 6 6 15.2 2.58
 -7 -26 4 18.18 7.18
 -6 -20 5 21.69 10.04
 -6 2 -8 140.18 7.34
 -2 -28 -1 51.36 9.7
 -2 -20 3 75.91 6.13
 -1 -21 2 162.73 8.47
 -23 27 7 0.34 2.23
 -22 37 1 4.49 5.71
 -18 33 -3 10.48 11.17
 -18 33 0 8.41 8.97
 -17 30 -5 -0.15 10.45
 -13 -12 8 0 5.83
 -13 21 -7 -9.24 9.55
 -11 24 -2 52.26 5.8
 -9 -7 7 430.3 16.38
 -8 18 1 992.05 29.64
 -7 6 5 337.28 10.62
 -7 17 -3 503.76 17.58
 -6 -25 4 44.8 8.3
 -6 7 -7 20.88 4.52
 -5 -1 5 1202.89 35.42
 -4 -25 3 28.52 8.91
 -4 11 -3 671.99 21.14
 -3 -28 1 6.83 8.58
 -2 -2 -6 75.18 4.2
 -1 -7 3 955.99 28.48
 -1 4 -2 -0.45 2.56
 0 -17 2 8.43 4.2
 1 -21 -2 111.13 6.31
 -28 41 3 5.88 6.75
 -25 40 1 43.38 7.56
 -23 9 10 73.14 6.32
 -22 36 2 -1.5 5.71
 -21 -1 10 -2.63 5.79
 -17 22 6 40.89 4.14
 -15 18 -9 9.82 7.21
 -12 8 7 216.95 8.1
 -12 23 -5 6.56 4.49
 -11 18 4 189.08 6.63
 -9 -10 7 102.14 9.46
 -7 -1 6 17.85 3.52
 -7 17 0 149.61 6.91
 -6 15 -3 590.68 19.38
 -5 -3 -8 2.54 3.49
 -5 13 -3 317.53 11.69
 -4 -9 5 311.24 11.84
 -4 5 -6 103.39 5.92
 -4 10 1 1130.5 32.3
 -4 11 0 164.87 6.38
 -1 -24 -4 8.43 4.48
 -1 -16 3 314.51 12.4
 1 -20 0 72.23 5.91
 2 -14 -2 399.75 12.81
 -33 44 4 -1 5.99
 -21 -4 10 0.82 7.02
 -16 -4 9 17.43 6.65
 -14 16 -9 181.71 11.75
 -12 -5 8 -1.65 6.77
 -12 19 -7 159.56 11.63
 -11 -18 7 106.42 9.37
 -11 10 -9 133.06 11.38
 -10 21 -4 164.82 8.87
 -9 -21 6 50.72 7.65
 -9 -4 7 346.59 13.33
 -7 -16 6 3.11 8.32
 -6 -33 0 68.28 9.73
 -5 -32 0 22.2 7.45
 -4 -12 5 36.23 5.12
 -3 5 -5 336.45 11.89
 0 -24 0 0.67 4.34
 0 -16 -5 234.7 7.86
 1 -20 -3 66.82 4.67
 2 -15 -1 1765.7 50.75
 -25 39 2 23.38 7.06
 -21 2 10 14.77 5.43
 -21 32 4 145.88 9.12
 -21 36 -3 31.52 6.91
 -18 30 3 61.57 7.7
 -17 27 4 69.27 5.3
 -16 -7 9 -1.65 6.81
 -16 -1 9 141.35 8.89
 -14 26 2 411.39 14.63
 -14 27 1 23.46 4.43
 -13 14 -9 118.92 11.17
 -12 -8 8 4.67 6.46
 -12 12 -9 42.49 9.02
 -12 21 -6 52.57 6.72
 -7 9 -7 117.91 6.97
 -7 16 1 244.76 8.99
 -6 -9 6 545.44 18.83
 -6 15 0 164.56 6.97
 -5 -24 4 28.05 10.71
 -5 13 0 84.27 4.36
 -4 -31 0 9.44 7.56
 -3 -24 3 39.16 6.34
 -3 -19 4 612.18 21.24
 -2 -27 1 74.25 8.65
 -2 -25 2 226.69 10.9
 -2 -12 4 19.02 5.04
 -1 -27 -1 17.09 6.04
 1 -22 -1 179.4 8.39
 1 -18 1 308.39 12.16
 2 -11 -2 612.55 18
 -21 36 0 5.16 7.42
 -19 33 -4 11.44 8.59
 -19 34 -2 148.28 12.11
 -17 28 -6 20.55 9.99
 -15 28 -4 58.04 7.34
 -13 26 -3 151.69 8.3
 -11 17 -7 49.2 6.58
 -11 21 -5 133.33 7.79
 -10 22 -2 239.36 10.19
 -9 -13 7 -1.77 8.03
 -9 19 -4 0.38 4.25
 -8 -20 6 175.35 10.93
 -5 -19 5 60.92 7.34
 -4 -6 5 185.52 8.39
 -4 0 -7 17.79 3.35
 -3 -30 0 -0.5 7.61
 -3 -5 -7 426.42 13.49
 -2 -9 4 122.68 6.82
 -1 -2 -5 63.26 3.72
 0 -25 -2 151.5 8.14
 0 -24 -3 10.75 4.06
 1 -16 -4 274.86 9.18
 -22 7 10 76.71 6.63
 -18 32 1 236.6 12.45
 -17 26 -7 73.02 9.03
 -16 28 -5 88.83 12.43
 -15 29 -2 365.76 14.46
 -13 3 8 3.21 3.36
 -13 23 3 15.24 3.46
 -12 -11 8 82.37 7.89
 -12 -2 8 6.14 8.41
 -12 25 -1 73.18 6.05
 -10 -17 7 54.06 7.59
 -10 15 -7 59.85 5.83
 -9 13 -7 6.67 4.51
 -8 11 -7 333.6 13.15
 -7 -24 5 0.44 6.18
 -6 -6 6 213.29 9.54
 -5 12 1 685.03 20.29
 -4 -15 5 8.01 4.79
 1 -5 -3 7.97 0.8
 -30 41 4 7.84 5.56
 -24 39 0 7.77 5.14
 -20 35 -1 2.16 9.4
 -18 31 2 50.03 7.05
 -17 31 -3 8.02 8.78
 -16 -10 9 4.31 6.97
 -16 22 -8 0.23 7.04
 -13 -15 8 2.01 7.98
 -11 19 -6 180.48 9.22
 -7 4 -8 347.57 13.37
 -5 7 -6 252.78 10.13
 -4 -32 -2 62.16 8.11
 -4 -23 4 15.78 8.56
 -2 -29 0 13.74 8.66
 -2 -15 4 375.61 14.27
 -1 -19 3 13.8 4.89
 0 -5 2 -0.23 2.54
 2 -17 -2 98.52 5.46
 2 -13 0 1147.83 33.62
 -20 -3 10 9.68 6.18
 -10 19 -5 -1.98 4.19
 -8 17 -4 2.36 3.88
 -3 -31 -2 36.55 7.69
 -2 -23 3 250.55 11.61
 -1 -26 1 2.22 4.89
 2 -18 -1 608.74 19.49
 -32 41 5 6.08 5.51
 -31 38 6 8.37 4.86
 -27 38 4 2.01 5.82
 -25 32 6 84.25 5.82
 -23 32 5 5.89 4.09
 -23 38 -1 5.74 6.31
 -21 5 10 21.11 4.97
 -20 0 10 0.7 5.37
 -17 31 0 10.83 4.65
 -16 30 -1 8.01 4.21
 -11 6 7 533.67 17.05
 -10 16 4 1.79 1.86
 -10 17 -6 233.88 10.51
 -9 -1 7 -1.57 3.46
 -8 4 6 97.36 4.76
 -7 -19 6 43.61 8.76
 -6 -23 5 13.54 8.66
 -6 -15 6 30.22 7.02
 -5 -31 2 17.56 7.48
 -4 7 -5 131.95 6.69
 -3 3 3 1566.88 43.9
 -1 -24 2 329.75 13.43
 0 -26 -1 95.26 6.72
 2 -9 -1 164.52 5.81
 -35 45 4 -5.82 6.85
 -21 35 1 102.68 9.79
 -20 13 9 20.93 3.58
 -16 24 -7 6.03 8.82
 -16 26 -6 136.43 12.52
 -15 -6 9 169.65 11.64
 -15 20 -8 30.98 8.33
 -14 26 -4 173.25 9.19
 -12 -14 8 103.32 9.21
 -12 24 -3 186.42 9.13
 -9 -16 7 0.78 7.22
 -9 17 -5 279.1 11.73
 -8 -9 7 29.74 6.8
 -7 15 -4 464.54 16.5
 -6 9 -6 16.1 3.94
 -6 13 -4 531.58 18.01
 -5 -29 3 25.67 6.61
 -5 11 -4 1575.05 46.23
 -4 -30 2 9.5 7.61
 -4 -18 5 16.06 5.34
 -2 -29 -3 33.32 8.93
 -1 -28 0 -0.27 8.62
 -30 42 3 18.47 7.45
 -30 43 2 32.46 7.47
 -28 35 6 30.47 4.87
 -27 41 1 48.44 8.45
 -21 33 3 30.13 7.39
 -20 34 -3 8.82 7.73
 -19 11 9 6.17 3.26
 -18 31 -4 -0.21 9.53
 -15 -9 9 65.27 8.46
 -15 -3 9 66.2 6.55
 -15 26 -5 105.46 10.26
 -11 -7 8 19.04 7.3
 -11 23 -1 584.21 19.57
 -9 15 -6 70.58 6.21
 -8 13 -6 127.45 7.44
 -7 11 -6 195.94 9.04
 -5 -34 -1 11.3 8.75
 -4 -28 3 4.47 8.3
 -3 -22 4 119.82 8.2
 -2 -30 -2 22.46 8.47
 -2 -18 4 638.86 21.72
 -2 -6 4 603.96 19.16
 1 -23 0 90.23 6.39
 -29 38 5 26.58 5.76
 -24 38 1 3.04 5.5
 -21 15 9 11.03 2.88
 -21 34 2 32.25 8.04
 -19 31 -5 76.75 9.26
 -18 32 -2 332.53 15.8
 -14 18 -8 61.03 11.96
 -14 27 -2 47.86 5.31
 -13 24 2 190.54 8.32
 -13 25 1 24.64 4.3
 -11 -10 8 154.88 9.87
 -8 -12 7 28.26 9.65
 -8 -6 7 28.94 4.76
 -8 6 -8 4.64 4.67
 -6 -3 6 24.38 3.72
 -5 -22 5 4.04 8.67
 -5 9 -5 7.98 4.4
 -4 -33 -1 -6.15 7.21
 -3 -29 2 47.34 8.75
 -3 -1 4 583.52 17.75
 -2 6 -2 21.66 2.76
 0 -23 -4 32.4 4.05
 1 -13 2 9.1 3.48
 1 -6 1 2058.29 58.06
 2 -10 0 761.65 22.54
 -27 28 8 35.48 2.82
 -26 35 5 51.24 7.48
 -20 3 10 9.35 5.15
 -19 27 5 68 7.22
 -18 9 9 -1.28 3.29
 -16 29 -3 77.37 6.95
 -14 20 5 350.83 11.01
 -12 1 8 12.15 4.04
 -12 24 0 181.04 8.49
 -11 -4 8 100.46 9.71
 -8 18 -2 1693.2 49.88
 -6 -18 6 26.43 10.32
 -6 4 5 470.51 14.53
 -6 11 -5 20.75 4.17
 -5 -27 4 1.24 6.56
 -4 -32 1 92.27 9.17
 -3 -32 -1 5.64 6.87
 -1 -4 3 26.21 3
 0 -25 1 75.65 6.66
 0 -15 3 194.33 8.9
 0 -12 3 363.23 13.03
 1 -24 -2 77.73 5.71
 1 -16 2 104.82 6.46
 2 -19 0 37.3 4.57
 -27 40 2 99.39 9.55
 -24 36 3 21.31 5.75
 -24 37 2 98.32 7.92
 -20 34 0 24.65 8.65
 -19 -5 10 15.92 6.93
 -17 19 -9 6.97 7.17
 -17 28 3 89.39 5.91
 -17 30 1 79.91 6.27
 -15 22 -7 159.54 12.58
 -13 16 -8 1.25 9.41
 -9 8 -8 200 10.33
 -5 2 -7 58.79 4.66
 -3 -31 1 64.02 8.12
 -3 -27 3 49.22 10.06
 -3 -14 5 89.94 6.8
 -3 -11 5 12.6 3.8
 -2 -31 -1 18.84 8.09
 -1 -29 -2 90.72 10.68
 -1 -28 -3 -4.71 9.62
 -1 -22 3 41.97 5.27
 2 -20 -2 186.56 7.93
 -21 35 -2 88.79 10.12
 -19 -2 10 27.09 6.76
 -19 33 -1 0 8.39
 -16 25 4 1.01 3.07
 -15 0 9 79.43 6.91
 -13 24 -4 38.22 5.28
 -12 14 -8 3.08 9.87
 -12 21 3 142.71 6.17
 -11 -13 8 261.3 12.91
 -11 22 -3 259.29 11.23
 -10 4 7 17.73 3.16
 -9 -19 7 -3 6.65
 -8 -15 7 6.56 7.01
 -6 -1 -8 10.76 4.08
 -2 -28 2 86.3 10.02
 0 -27 0 23.25 5.53
 0 -23 2 47.27 6
 1 -25 -1 660.47 21.97
 1 -23 -3 13.14 3.76
 1 -19 -4 14.46 2.97
 1 -10 2 388.73 13.05
 2 -21 -1 2.13 3.64
 -32 42 4 2.97 6.08
 -26 40 0 13.24 7.29
 -23 37 0 12.28 5.73
 -21 27 6 13.59 3.87
 -20 30 4 49.88 8.14
 -19 29 -6 10.21 7.64
 -17 7 9 68.56 5.34
 -17 29 2 112.88 7.01
 -15 28 -1 132.67 7.62
 -14 24 -5 -2.31 4.69
 -11 12 -8 8.56 9.54
 -10 10 -8 120.51 10.06
 -10 21 -1 48.25 5.67
 -7 -22 6 209.65 11.46
 -7 16 -2 210.15 8.9
 -5 -14 6 -3.56 4.24
 -5 -8 6 28.17 4.57
 -4 -26 4 66.64 9.1
 -4 -21 5 8.26 8.34
 -3 0 -6 656.18 20.17
 -2 -30 1 113.59 11.69
 0 -18 3 27.58 4.53
 2 -16 -3 92.81 4.76
 2 -13 -3 472.21 14.21
 -25 39 -1 35.53 7.08
 -22 36 -1 54.67 7.81
 -17 29 -4 64.01 9.66
 -16 17 -9 37.46 8.04
 -16 29 0 4.55 3.8
 -15 10 8 239.41 9.12
 -14 -8 9 99.1 9.59
 -14 -5 9 45.44 6.3
 -14 20 -7 162.5 12.34
 -9 14 4 5.86 1.58
 -8 -3 7 25.28 4.37
 -6 -26 5 14.98 6.43
 -3 -17 5 178.12 9.03
 -3 -8 5 2.08 4.2
 -3 8 -2 61.67 3.76
 -2 -26 3 147.55 11.36
 -2 -21 4 244.24 11.42
 -1 -30 -1 10.31 8.69
 0 -19 -5 619.16 18.95
 0 -9 3 555.28 17.7
 1 -19 2 1.99 4.57
 2 -17 1 346.44 12.92
 2 -14 1 799.97 24.57
 -34 42 5 -0.05 6.1
 -26 30 7 17.63 3.29
 -22 17 9 -0.5 2.31
 -19 1 10 2.8 5.08
 -19 32 -3 27.59 9.73
 -18 23 -8 13.35 6.64
 -18 29 -5 130.36 13.52
 -15 15 -9 58.23 8.8
 -13 25 -2 108 6.86
 -11 7 -9 22.94 9.82
 -7 2 6 238.04 8.91
 -6 14 -2 867.52 26.52
 -4 -34 0 16.79 7.22
 -1 -14 4 74.17 6.08
 -1 0 -4 7.2 2.13
 -1 0 2 26.15 2.14
 0 -28 -2 6.52 8.15
 -32 43 3 26.51 7.42
 -29 42 1 2.03 6.51
 -23 12 10 36.71 4.72
 -22 10 10 100.12 6.9
 -17 14 8 152.51 6.05
 -17 30 -2 102.15 7.47
 -16 5 9 157.71 8.01
 -15 27 -3 97.05 6.99
 -14 -11 9 67.51 7.72
 -14 8 8 340.76 12.21
 -14 13 -9 149.94 11.14
 -12 9 -9 69.48 9.78
 -12 22 -4 81.55 6.72
 -11 -16 8 54.49 8.01
 -11 -1 8 163.87 9.44
 -10 20 -3 33.51 4.59
 -8 -18 7 12.85 6.57
 -6 -21 6 33.46 8.42
 -5 -17 6 59.51 8.84
 -5 12 -2 376.64 12.83
 -4 10 -2 13.69 2.85
 -3 -33 0 10.5 7.2
 -3 -25 4 14.18 8.95
 -1 -29 1 139.54 12.15
 -1 -17 4 0.75 4.49
 -1 -11 4 126.63 7.38
 0 -27 -3 21.45 7.63
 1 -24 1 67.84 5.77
 -24 1 11 6.49 7.33
 -24 14 10 8.1 3.35
 -21 8 10 1.16 3.43
 -20 33 1 62.68 9.62
 -13 11 -9 165.56 11.38
 -13 18 -7 -11.34 7.63
 -13 22 -5 4.15 4.86
 -12 22 2 90.3 5.11
 -11 22 0 106.47 6.3
 -10 -9 8 11.05 6.91
 -7 -11 7 50.88 9.26
 -6 4 -7 149.75 7.35
 -5 -25 5 101.65 9.04
 -2 -32 0 20.96 7.4
 1 -26 0 27.6 4.72
 2 -22 0 45.03 5.03
 -33 39 6 22.34 5.71
 -29 33 7 39.51 4.74
 -29 39 4 -2.2 6.21
 -26 39 1 -0.51 5.48
 -23 33 4 2.87 5.24
 -22 35 -3 6.3 8.23
 -20 32 -4 -12.25 9.14
 -18 -7 10 7.14 7.19
 -18 -4 10 31.98 6.58
 -18 25 -7 44.78 8.48
 -18 27 -6 67.72 10.64
 -14 -2 9 29.74 5.28
 -10 -12 8 14.71 6.09
 -10 -6 8 6.83 7.87
 -9 19 -1 857.28 26.71
 -7 -14 7 0.01 8.27
 -7 -8 7 151.58 8.47
 -1 -16 -6 87.93 3.55
 0 -29 -1 30.59 9.31
 0 -21 3 18.83 4.41
 2 -20 1 128.73 7.08
 2 -19 -3 40.87 3.57
 2 -11 1 49.96 4.06
 -26 36 4 2.01 6.17
 -23 36 1 10.2 6.82
 -20 6 10 33.62 5.07
 -20 31 3 85.14 9.32
 -17 21 -8 52.16 9.56
 -13 20 -6 145.82 8.42
 -9 2 7 119.73 6
 -5 -5 6 27.56 4.02
 -3 -20 5 79.15 7.32
 -2 0 -5 64.98 4.18
 -1 -25 3 88.36 8.24
 0 -28 1 5.07 7.68
 1 -22 2 31.09 4.69
 -29 40 3 37.56 6.81
 -29 41 2 26.99 7.39
 -20 32 2 17.77 8.18
 -20 33 -2 5 9.05
 -19 32 0 6.46 7.37
 -18 -1 10 11.88 5.82
 -17 27 -5 28.56 9.43
 -16 27 -4 17.4 5.34
 -16 28 1 97.18 6.41
 -14 26 -1 442.63 16.01
 -13 6 8 1.19 3.23
 -12 16 -7 42.45 6.52
 -10 -15 8 6.39 6.32
 -9 18 -3 39.63 5.17
 -4 -24 5 23.46 7.7
 -3 -8 -7 344.34 10.79
 -2 -24 4 135.78 10.89
 -1 -31 0 19.6 9.18
 -1 -20 4 25.79 4.89
 2 -24 -1 5.89 4
 2 -23 -2 262.98 10.62
 -34 43 4 -0.82 5.94
 -31 39 5 1.2 5.28
 -25 16 10 2.49 2.86
 -16 26 3 87 5.67
 -13 -10 9 18.29 7.52
 -13 -7 9 9.27 5.84
 -12 23 -2 22.04 4.26
 -11 19 3 255.8 9.07
 -11 20 -4 212.33 9.74
 -7 -17 7 -1.55 6.59
 -7 1 -8 37.23 5.11
 -7 6 -7 29.11 4.63
 -5 -20 6 80.24 9.77
 -5 2 5 364.8 11.85
 -4 -3 -7 0.51 2.52
 -3 -32 2 10.05 7.37
 -3 -30 3 19.08 6.17
 -1 -8 4 397.69 13.68
 -26 38 2 43.36 6.94
 -24 4 11 9.29 5.44
 -23 35 2 62.69 7.67
 -22 35 0 3.91 8.25
 -19 4 10 49.97 5.81
 -18 30 -3 39.77 7.61
 -16 19 -8 34.79 8.45
 -14 25 -3 10.81 4.98
 -12 20 -5 259.99 11.6
 -11 14 -7 19.62 5.09
 -7 -5 7 130.07 7.1
 -4 -29 4 48.39 7.09
 -4 -13 6 608.56 20.86
 -4 2 -6 515.44 16.6
 -3 -5 5 29.37 4.68
 -2 -33 -2 22.81 7.05
 -2 -13 5 24.45 4.84
 -2 -3 4 127.88 5.71
 -26 37 3 11.88 5.84
 -25 38 0 6.29 5.85
 -24 30 6 10.08 3.57
 -23 34 3 30.95 6.9
 -21 34 -1 40.31 10.32
 -17 -6 10 6.95 6.18
 -17 23 -7 115.34 13.06
 -16 20 6 4.44 1.83
 -16 27 2 238.56 10.11
 -16 28 -2 91.37 7.05
 -12 18 -6 18.77 5.11
 -10 -3 8 83.91 8.82
 -10 12 -7 5.96 4.29
 -10 20 0 7.42 4.4
 -9 10 -7 216.67 9.77
 -8 8 -7 255.57 10.66
 -8 12 4 6.7 1.15
 -8 17 -1 198.75 8.34
 -6 -24 6 13.14 6.25
 -4 -16 6 14.39 5.25
 -3 -34 1 26.47 7.43
 -2 -31 2 5.36 7.92
 -2 -16 5 151.38 8.16
 -2 -5 -6 261.59 8.64
 -1 3 -1 580.09 16.78
 0 -30 0 43.15 10.43
 0 -26 -4 138.41 8.39
 0 -1 1 11.37 1.34
 1 -28 -1 328.63 13.95
 1 -22 -4 61.04 4.51
 3 -17 -1 132.8 6.73
 -30 36 6 13.24 4.86
 -28 36 5 2.55 5.13
 -24 37 -1 143.77 9.92
 -13 -13 9 1.25 6.77
 -13 -4 9 10.84 4.92
 -12 4 8 7.26 3.48
 -8 16 -3 497.07 17.16
 -6 0 6 359.74 12.35
 -3 -35 -1 25.54 9.13
 -3 -28 4 43.15 8.6
 -3 -23 5 8.62 10.06
 -2 -29 3 56.08 9.33
 -2 4 -3 16.57 2.59
 0 -24 3 -0.43 4.45
 1 -27 1 1.13 5.08
 1 -26 -3 67.49 6.2
 1 -17 3 68.92 5.72
 1 -14 3 168.51 8.03
 1 -7 2 81.83 4.25
 2 -25 0 129.53 7.61
 2 -8 -2 748.13 21.21
 -25 33 5 9.06 4.92
 -23 2 11 -4.16 6.01
 -21 33 -3 40.94 11.53
 -20 30 -5 28.41 8.98
 -19 30 -4 14.98 9.29
 -18 18 -9 8.58 7.17
 -17 -3 10 -1.61 6.27
 -15 17 -8 27.56 10.15
 -15 23 4 10.98 2.79
 -14 1 9 131.08 7.69
 -11 18 -5 40.51 5.49
 -10 18 -4 0.71 3.77
 -9 -11 8 76.94 8.22
 -2 -34 -1 1.65 7.02
 -2 -33 1 15.02 7.28
 -2 -19 5 106.51 7.63
 -2 -10 5 48.8 4.66
 -1 -32 -2 139.06 10.13
 -1 -30 2 11.97 8.28
 2 -22 -3 95.48 5.81
 2 -18 2 327.81 12.51
 2 -15 2 834.5 25.94
 3 -15 0 550.72 17.56
 3 -14 -1 411.93 13.22
 -27 33 6 0.55 3.66
 -19 28 4 -2.48 6.58
 -19 31 1 41.18 6.32
 -18 2 10 10.78 4.54
 -18 25 5 1.94 4.77
 -16 25 -5 7.83 5.76
 -15 25 -4 107.97 7.32
 -11 16 -6 285.12 12.04
 -11 20 2 342.61 12.01
 -9 -14 8 176.57 10.2
 -9 -8 8 19.99 7.83
 -8 0 7 235.14 9.47
 -8 3 -8 4.21 4.6
 -6 -13 7 11.13 9.18
 -4 -19 6 33.59 10.28
 -1 -23 4 -4.96 5.92
 0 -6 3 162.65 6.51
 1 -25 2 222.97 10.62
 3 -20 -1 1.93 3.82
 -36 44 4 -0.48 6.47
 -31 40 4 2.44 5.72
 -28 40 1 13.94 7.82
 -22 25 7 21.26 2.64
 -22 33 -4 79.41 9.05
 -16 21 -7 3.19 9.8
 -13 24 -1 153.25 8.06
 -11 21 -2 482.65 16.82
 -7 14 -3 1409.19 41.72
 -6 -16 7 21.95 9.04
 -6 -10 7 282.29 12.5
 -5 -23 6 255.36 13.28
 -5 4 -6 80.47 4.86
 -2 1 3 450.16 13.37
 -2 2 -4 40.87 3.34
 -1 -33 -1 0.68 6.75
 -1 -32 1 188.38 11.43
 -1 -28 3 24.29 9.49
 0 -16 4 176.83 8.47
 1 -29 0 8.5 8.57
 1 -20 3 7.19 4.68
 -20 26 -7 3.66 7.38
 -20 28 -6 68.17 9.05
 -19 31 -2 132.64 9.52
 -17 16 -9 127.38 9.91
 -17 29 -1 47.34 5.78
 -14 15 -8 52.26 11.3
 -13 18 5 132.69 4.86
 -13 23 -3 45.67 5.5
 -12 -9 9 24.87 7.05
 -10 14 -6 776.86 25.34
 -7 15 -1 145.31 6.78
 -4 -27 5 13.56 6.37
 -4 -7 6 262.36 10.62
 -3 2 -5 339.41 11.52
 -2 -27 4 16.48 8.39
 0 -31 -2 14.94 8.64
 0 -13 4 58.04 5.38
 1 -11 3 386.32 13.57
 2 -7 0 517.37 15.45
 3 -21 0 231.49 9.66
 3 -16 -2 119.49 5.62
 -31 41 3 7.06 6.59
 -25 37 1 6.45 5.88
 -22 0 11 14.19 6.14
 -22 34 1 70.97 10.14
 -18 30 0 83.24 6.6
 -17 28 -3 6.11 4.4
 -16 -8 10 0.4 6.56
 -15 26 1 101.94 6.41
 -12 -12 9 23.93 7.34
 -11 2 8 50 4.92
 -9 -17 8 57.71 7.53
 -9 5 -8 356.89 13.91
 -9 16 -4 337.74 13.14
 -6 12 -3 144.76 6.79
 -3 6 -3 614.15 18.79
 0 -29 2 -1.62 8.86
 0 -19 4 941.24 30.16
 2 -27 -1 110.02 7.16
 2 -26 -2 37.19 4.81
 2 -12 2 212.67 8.42
 3 -19 -2 347.49 12.23
 -33 40 5 7.54 5.17
 -23 19 9 57.75 3.38
 -22 34 -2 16.67 10.31
 -19 22 -8 79.58 9.3
 -19 30 2 137.3 8.01
 -17 0 10 15.68 5.33
 -16 -5 10 76.41 8.13
 -16 14 -9 45.8 8.3
 -14 25 0 16.14 4.2
 -13 -1 9 172.47 9.44
 -13 13 -8 -2.27 9.77
 -12 -6 9 36.74 6.28
 -9 -5 8 2.64 8.95
 -9 12 -6 79.91 6.13
 -9 18 0 8.85 3.86
 -6 6 -6 337.61 12.21
 -5 10 -3 490.24 16
 -2 -35 0 23.42 8.34
 -2 -22 5 5.76 8.3
 0 -32 -1 13.14 8.15
 0 -31 1 8.66 9.82
 0 -30 -3 47.16 9.96
 -28 37 4 -2.22 6.2
 -28 39 2 26.51 7.76
 -27 39 0 20.95 5.81
 -19 28 -5 1.49 9.63
 -19 29 3 27.56 5.52
 -15 19 -7 81.28 10.46
 -15 23 -5 3.92 4.6
 -15 26 -2 132.13 7.99
 -12 11 -8 109.89 10.95
 -11 9 -8 6.09 7.8
 -10 7 -8 357.5 14.88
 -10 19 1 361.05 12.57
 -8 10 -6 49.88 4.8
 -7 8 -6 5.52 3.6
 -6 -7 7 276.38 11.5
 -4 -22 6 120.97 9.66
 -4 0 5 518.75 16.37
 -4 8 -3 2.02 3.06
 -3 -26 5 31.67 7.23
 0 -27 3 17.31 8.77
 1 -23 3 6.51 4.27
 2 -26 1 20.66 4.53
 2 -8 1 709.18 21.16
 3 -23 -1 298.48 11.64
 3 -19 1 543.71 18.23
 3 -16 1 386.94 13.52
 -26 38 -1 14.96 5.76
 -23 5 11 4.24 4.71
 -22 31 4 52.01 6.71
 -21 -2 11 39.86 8.39
 -21 33 0 20.11 8.12
 -18 28 -4 35.23 8.69
 -15 12 -9 63.08 10.07
 -14 23 -4 317.72 13.23
 -10 17 3 874.6 25.69
 -10 19 -2 65.09 6.24
 -8 14 -4 -0.45 4.02
 -6 13 -1 14.48 3.45
 -5 -2 6 167.95 7.23
 -3 -15 6 201.67 9.76
 -2 -7 5 48.93 5.17
 -1 -34 0 4.4 7.06
 -1 -26 4 19.54 9.17
 0 -22 4 458.06 17.11
 3 -12 0 373.77 12.1
 -24 36 0 -4.56 7.12
 -23 35 -1 1.64 7.23
 -20 31 -3 69.43 10.16
 -19 24 -7 7.08 8.99
 -15 21 -6 34.21 6.13
 -15 24 3 179.01 7.7
 -15 25 2 170.82 7.78
 -14 10 -9 18.48 9.02
 -13 8 -9 15.12 8.28
 -8 -13 8 199.22 11.18
 -8 -10 8 98.33 9.09
 -7 -2 7 44.2 4.31
 -5 -1 -7 304.45 10.92
 -4 4 -5 504.24 16.23
 -3 -18 6 8.8 7.52
 -3 4 -4 269.48 9.44
 -2 5 -1 743.78 21.73
 -1 -15 5 100.71 6.63
 0 -10 4 0.08 3.43
 1 -30 -2 -1.95 8.98
 2 -28 0 37.12 5.42
 2 -24 2 199.78 9.55
 3 -24 0 35.74 5.04
 3 -22 -2 637.25 20.58
 -30 41 1 10.22 6.95
 -25 36 2 6.45 5.26
 -23 34 -3 23.21 8.92
 -22 3 11 30.85 6.32
 -22 31 -5 8.85 7.35
 -22 33 2 7.41 8.68
 -19 26 -6 39.71 10.86
 -18 20 -8 2.76 8.54
 -16 -2 10 24.92 5.6
 -12 21 -3 149.46 7.84
 -10 0 8 144.28 7.72
 -8 -16 8 202.63 10.93
 -8 12 -5 353.91 13.24
 -7 12 -4 1634.79 48.08
 -5 6 4 153.61 4.99
 -1 -18 5 45.96 5.92
 -1 -5 4 157.67 6.77
 0 -33 0 4.22 7.5
 1 -31 -1 84.21 10.09
 1 -30 1 28.25 10.01
 1 -25 -4 114.75 6.68
 2 -25 -3 115.54 6.67
 -33 41 4 -2.38 6.3
 -25 35 3 6.21 4.93
 -22 32 3 55.1 8.88
 -21 31 -4 21.37 10.2
 -14 17 -7 90.77 9.01
 -12 -3 9 60.5 6.54
 -11 -11 9 30.27 6.87
 -10 18 2 141.71 6.37
 -5 -15 7 39.62 9.95
 -5 -12 7 1.35 6.47
 -5 11 -1 58.14 3.91
 -2 -25 5 56.37 8.87
 -1 -33 2 55.64 8.39
 -1 -12 5 43.38 5
 2 -10 -3 153.88 4.94
 -33 42 3 61.18 8.47
 -32 37 6 20.08 5.52
 -31 34 7 19.63 4.44
 -30 37 5 21.92 5.72
 -20 19 -9 14.54 6.73
 -19 7 10 40.96 4.86
 -18 29 -2 300.3 12.7
 -18 29 1 284.59 11.79
 -16 8 9 69.37 5.3
 -16 26 -3 62.05 5.74
 -16 27 -1 14.03 4.2
 -15 -7 10 35.79 7.59
 -11 -14 9 35.31 6.79
 -11 -8 9 -1.28 5.1
 -8 16 0 162.36 7.04
 -7 10 -5 458.72 15.76
 -6 10 -4 125.27 6.41
 -5 -18 7 69.35 9.17
 -5 6 -5 8.47 3.86
 -3 -21 6 16.99 9.19
 -2 -30 4 4.04 6.31
 -1 -21 5 0.06 5.01
 1 -29 -3 25.24 9.47
 3 -13 -2 124.24 5
 3 -13 1 114.9 5.59
 -21 1 11 60.61 8.1
 -21 28 5 2.93 5.83
 -20 9 10 66.93 5.83
 -18 26 -5 35.25 10.17
 -17 10 9 34.58 3.81
 -15 6 9 10.58 3.82
 -14 21 -5 -5.51 4.94
 -13 21 -4 2.4 4.19
 -8 -19 8 17.51 6.69
 -8 -7 8 27.71 8.75
 -6 8 -5 524.57 17.45
 -4 -25 6 187.21 11.45
 -4 9 -1 177.11 6.89
 -3 -9 6 529.02 18.08
 -3 7 -1 80.32 4.04
 0 -25 4 72.36 9.36
 1 -26 3 48.79 6.87
 2 -19 3 39.5 4.8
 2 -16 3 210.21 9.47
 -35 41 5 4.95 6.14
 -29 40 0 21.2 8.35
 -27 38 1 0.68 5.58
 -21 11 10 -3.09 3.2
 -18 5 10 3.6 3.93
 -18 22 -7 63.48 12.59
 -17 18 -8 131.33 11.82
 -17 26 -4 148.12 8.96
 -14 19 -6 191.98 9.89
 -14 24 -2 -3.27 3.85
 -13 15 -7 11.49 5.58
 -9 17 -2 471.17 16.07
 -5 -9 7 76.19 6.26
 -1 -35 1 62.04 8.16
 -1 -5 -5 9.35 2.06
 0 -32 2 12.61 6.88
 0 -2 2 74.78 3.61
 1 -32 0 13.06 9.38
 1 -18 4 472.21 17.07
 3 -26 -1 470.12 16.87
 -30 40 2 66.93 8.34
 -24 35 -2 6.13 7.06
 -21 32 -2 38.21 9.41
 -15 -4 10 118.63 9.12
 -14 21 4 181 7.06
 -14 24 1 0.08 3.42
 -13 23 0 163.61 7.97
 -9 -2 8 3.31 5.81
 -9 17 1 289.35 10.29
 -7 -2 -8 11.83 4.41
 -6 -4 7 38.45 4.76
 -6 1 -7 303.33 11.22
 -4 -4 6 8.32 3.29
 -1 -29 4 74.62 8.28
 0 -30 3 13.86 7.62
 2 -30 -1 62.14 9.95
 2 -29 -2 1.31 7.88
 2 -29 1 6.7 8.04
 2 -22 3 43.33 5.18
 2 -18 -4 270.85 9.31
 3 -25 1 122.5 7.67
 3 -20 2 203.48 9.16
 3 -17 2 296.54 11.55
 -27 34 5 75.13 7.82
 -25 28 7 13.1 3.06
 -24 35 1 38.59 7.9
 -21 32 1 185.28 11.79
 -20 -1 11 13.54 6.77
 -19 17 -9 1.98 7.13
 -18 26 4 7.57 3.98
 -17 3 10 14.78 4.41
 -11 19 -3 416.94 15.14
 -7 -15 8 7.74 5.98
 -1 -36 -1 13.93 8.73
 -1 -24 5 79.65 11.25
 0 -34 1 30.45 7.55
 1 -21 4 493.38 17.92
 1 -15 4 85.37 6.43
 1 -8 3 157.87 6.86
 2 -9 2 5.83 2.7
 3 -27 0 95.93 6.58
 3 -25 -2 258.9 10.62
 -30 38 4 1.4 5.62
 -28 31 7 45.54 4.64
 -26 37 0 3.35 5.91
 -24 31 5 1.03 4.14
 -21 29 -5 22.56 9.83
 -19 29 -3 57.59 6.82
 -19 30 -1 23.32 5.52
 -18 12 9 12.77 2.83
 -16 16 -8 30.81 10.25
 -12 13 -7 141.22 8.21
 -11 -5 9 21.02 5.15
 -7 -12 8 17.08 7.25
 -3 -24 6 7.9 6.12
 -3 -3 -6 225.6 8.08
 -2 -17 6 22.1 6.01
 2 -21 -4 9.19 2.83
 2 -13 3 847.79 26.4
 -35 42 4 -0.67 6.27
 -30 39 3 70.2 8.67
 -29 34 6 24.35 4.42
 -25 35 -3 6.28 7.36
 -25 36 -1 83.61 9.36
 -22 13 10 17.59 3.48
 -20 29 -4 15.13 9.49
 -20 31 0 114.08 7.82
 -18 28 2 -2.09 3.45
 -16 1 10 5.82 4.89
 -13 2 9 197.58 9.45
 -13 17 -6 380.35 14.64
 -13 19 -5 263.34 11.3
 -11 20 -1 1382.4 41.21
 -10 -13 9 12.72 6.57
 -7 -18 8 9.52 6.06
 -2 -28 5 71.03 7.95
 -2 -14 6 37.44 4.93
 -1 -9 5 6.9 3.74
 -1 -1 3 26.25 2.42
 0 -35 -1 19.07 7.25
 1 -31 2 27.17 9.89
 2 -31 0 65.55 9.52
 3 -23 2 -1.28 4.71
 3 -18 -3 148.96 6.32
 4 -20 0 367.79 13.45
 -27 37 2 116.13 8.26
 -23 32 -4 3.14 8.6
 -23 34 0 56.82 10.82
 -22 32 -3 -1.81 9.68
 -21 25 -7 24.74 7.92
 -21 27 -6 146.12 12.19
 -18 15 -9 56.54 8.22
 -17 20 -7 71.15 11.96
 -15 24 -3 211.52 10.17
 -12 19 -4 391.72 14.53
 -11 11 -7 218.26 10.05
 -10 -10 9 -3.72 5.59
 -9 15 3 695.62 20.48
 -8 15 -2 1040.32 31.49
 -7 3 -7 82.75 5.48
 -7 14 0 926.77 27.55
 -4 -17 7 7.69 9.43
 -4 -14 7 12.78 8.77
 -2 -20 6 21.82 8.9
 0 -28 4 -4.75 8.34
 0 -17 5 34.19 5.43
 1 -33 1 37.5 8.45
 1 -29 3 18.03 9.43
 1 -24 4 159.9 9.66
 2 -25 3 97.39 7.05
 3 -21 -3 289.6 10.53
 3 -14 2 545.84 17.9
 4 -19 -1 558.99 18.12
 -37 42 5 4.45 5.99
 -23 28 6 249.87 10
 -20 21 -8 187.53 11.2
 -19 -3 11 23.46 8.22
 -18 27 3 100.67 6.14
 -17 23 5 175.44 7.09
 -17 24 -5 34.17 5.89
 -17 27 -2 5.36 4.82
 -15 14 -8 15.11 10.72
 -15 25 -1 279.39 11.7
 -14 -6 10 3.27 6.84
 -14 23 2 1100.98 33.11
 -8 -4 8 195.35 11.23
 -7 -9 8 14.62 8.53
 0 -20 5 2.06 4.3
 0 -5 -4 102.74 3.65
 1 -12 4 387.16 14.12
 2 -28 -3 45.76 8.88
 4 -23 0 105.93 6.67
 4 -22 -1 41.15 4.41
 -26 31 6 133.88 7.34
 -22 6 11 23.71 5.07
 -21 31 2 107.97 9.32
 -17 13 -9 13.91 7.62
 -16 24 -4 -1.01 4.17
 -13 22 -2 47.47 4.83
 -12 0 9 46.01 5.22
 -10 9 -7 3.89 4.02
 -8 5 -7 1.74 3.82
 -4 -6 -7 17.6 2.53
 0 -14 5 79.88 6.21
 0 -7 4 296.39 10.65
 1 -34 -1 -2.01 6.66
 1 -33 -2 35.41 7.82
 2 -15 -4 354.59 10.97
 3 -28 1 -1.28 4.55
 -34 38 6 7.92 5.19
 -32 38 5 2.29 4.91
 -29 39 1 1.85 6.94
 -27 36 3 5.12 4.85
 -24 34 2 82.9 8.51
 -21 4 11 75.68 7.21
 -15 -1 10 52.75 6.61
 -14 22 3 96.64 5.25
 -12 15 -6 9.78 4.17
 -10 -7 9 4.86 5.05
 -10 7 7 1.31 2.23
 -10 17 -3 868.6 27.34
 -9 5 7 626.92 19.49
 -8 0 -8 22.37 5.07
 -5 -6 7 41.37 5.05
 -4 -11 7 52.93 6.22
 -2 -23 6 45.94 8.24
 -1 -27 5 26.69 7.18
 0 -36 0 -0.34 6.68
 2 -30 2 75.03 10.16
 3 -29 -1 92.78 7.87
 3 -26 2 2.39 4.28
 4 -21 1 144.6 7.45
 4 -18 1 153.92 7.76
 -37 43 4 1.55 6.69
 -21 29 4 6.21 7.76
 -17 27 1 145.22 7.75
 -14 12 -8 9.64 9.59
 -3 -6 6 92.26 6.13
 0 -23 5 -2.91 9.44
 0 -1 -2 29.27 1.93
 1 -18 -5 1.29 2
 2 -32 1 30.37 8.93
 2 -6 -1 21.33 1.9
 3 -28 -2 0 4.75
 4 -16 -1 882.2 26.47
 -24 32 4 13.25 5.53
 -23 33 -2 -0.77 10.83
 -21 30 3 22.53 8.02
 -20 2 11 0.1 4.91
 -20 27 -5 42.97 10.2
 -20 30 -2 -1.61 6.11
 -18 -5 11 5.51 9.12
 -16 11 -9 8.03 8.04
 -16 18 -7 29.65 9.78
 -12 21 0 112.63 6.78
 -11 9 7 209.5 7.48
 -11 17 -4 199.09 9.1
 -8 3 7 425.52 14.22
 -8 15 1 1514.72 43.6
 -6 -17 8 112.43 8.92
 -6 -14 8 69.13 7.47
 -3 2 4 642.73 18.92
 1 -35 0 18.56 7.48
 1 -27 4 41.71 9.64
 2 -24 -4 32.92 4.07
 3 -30 0 23.13 8.89
 3 -24 -3 262.16 10.37
 4 -25 -1 248.27 10.52
 -32 40 3 39.52 7.63
 -28 38 0 24.51 5.82
 -27 37 -1 163.21 10.45
 -24 33 3 7.44 6.9
 -23 30 -5 -1.58 7.68
 -20 23 -7 -0.74 9.21
 -19 14 9 29.63 3.04
 -19 19 -8 233.38 13.61
 -18 27 -3 157.79 8.71
 -15 9 -9 51.46 8.67
 -13 10 -8 126.78 11.29
 -11 -2 9 166.67 9.31
 -10 18 -1 2.45 4.34
 -9 -15 9 11.14 6.26
 -9 -12 9 5.55 6.71
 -9 2 -8 171.09 8.9
 -7 13 -2 45.69 4.44
 -6 12 0 495.5 15.36
 -4 -23 7 -4.78 6.77
 1 -21 -5 3.32 2.59
 2 -33 -1 -0.4 7.85
 2 -28 3 36.86 10.35
 3 -21 3 77.87 6.03
 3 -18 3 2.52 4.74
 3 -15 -3 34.37 3.07
 3 -10 1 685.56 20.67
 4 -26 0 34.47 5.2
 -32 39 4 11.59 5.98
 -26 36 1 8.59 6.3
 -21 18 -9 25.26 7.76
 -19 0 11 19.13 7.03
 -19 27 -4 1.3 6.14
 -18 28 -1 42.01 5.16
 -16 22 -5 144.23 8.27
 -14 -3 10 4.63 5.01
 -11 13 -6 606.12 20.63
 -7 -6 8 36.02 9.38
 -6 -20 8 12.05 8.24
 -6 -11 8 10.71 7.81
 -4 -1 -6 37.15 3.41
 -2 -26 6 100.13 9.31
 0 -31 4 148.13 9.86
 2 -32 -2 54.1 10.38
 2 -20 4 26.7 5.48
 2 -17 4 0.32 4.36
 4 -21 -2 162.34 7.36
 -24 33 -3 105.89 10.24
 -23 15 10 -0.1 2.78
 -23 33 1 -3.09 9.05
 -22 30 -4 -6.89 11.24
 -21 30 -3 251.39 13.96
 -20 30 1 109.17 7.36
 -16 20 -6 101.11 7.54
 -14 22 -3 48.06 5.87
 -12 8 -8 191.69 11.8
 -11 6 -8 1.12 7.41
 -10 4 -8 229.94 10.94
 -9 15 -3 166.21 7.99
 -7 5 6 118.16 4.99
 -1 -19 6 3.9 8.08
 -1 -16 6 222.22 10.36
 0 -26 5 14.84 8.43
 0 -11 5 155.06 7.85
 1 -34 2 5.74 7.41
 1 -3 1 613.11 17.74
 2 -23 4 16.33 4.69
 2 -10 3 499.84 16.38
 3 -24 3 249.69 11.2
 4 -15 1 206.16 8.54
 4 -14 0 644 19.79
 -31 40 1 1.26 7.37
 -29 29 8 -2.63 3.01
 -29 38 2 25.62 6.94
 -25 35 0 33.76 7.18
 -24 34 -1 108.18 11.79
 -19 29 0 85.47 6.23
 -15 16 -7 12.06 7.02
 -15 22 -4 463 16.97
 -12 7 8 130.33 6.1
 -11 5 8 2.29 3.05
 -9 -9 9 0.26 5.09
 -8 7 6 5.26 1.89
 -7 1 7 20.53 3.62
 -3 -16 7 140.86 11.98
 -1 -22 6 84.79 10.41
 2 -34 0 32.14 8.19
 3 -31 1 -0.35 8.38
 3 -29 2 26.08 9.44
 3 -9 0 237.1 7.99
 4 -27 1 3.69 4.67
 4 -24 -2 15.02 3.85
 4 -22 2 10.32 3.73
 4 -19 2 34.2 5.67
 4 -18 -2 1.34 3.22
 -29 35 5 19.26 5.96
 -26 26 8 4.26 2.34
 -22 32 0 50.05 9.76
 -18 -2 11 56.17 8.41
 -18 17 -8 1.67 8.33
 -16 25 -2 22.67 4.54
 -14 23 -1 1073.99 33.09
 -12 20 -2 163.5 8.03
 -10 -4 9 26.98 5.25
 -10 3 8 49.7 4.53
 -10 11 -6 395.1 14.57
 -6 3 6 221.02 8.14
 -6 11 -2 39.02 3.94
 -4 -8 7 -0.97 3.83
 0 -3 3 1609.4 45.86
 1 -36 1 22.32 7.98
 1 -19 5 36.28 5.11
 1 -4 2 1.98 2.37
 3 -15 3 451.91 15.83
 -34 39 5 10.42 5.36
 -20 16 -9 10.37 7.27
 -19 21 -7 -1.98 9.98
 -17 26 2 589.34 19.66
 -13 -5 10 126.62 9.1
 -3 -13 7 10.64 6.7
 -2 -8 6 10.86 3.95
 -1 -13 6 807.57 26.31
 1 -30 4 1.95 6.82
 1 -22 5 15 5.4
 2 -33 2 51.6 7.72
 2 -26 4 9.43 9.64
 3 -27 -3 5.22 4.7
 3 -11 2 539.47 17.17
 4 -28 -1 574.22 19.98
 4 -25 2 107.23 7.44
 -34 41 3 24.5 6.67
 -31 35 6 8.01 4.65
 -19 25 -5 44.15 7.96
 -13 9 8 9.75 2.71
 -12 16 5 38.34 2.21
 -9 1 8 0.74 3.25
 -9 9 -6 117.29 6.74
 -6 -1 7 33.14 3.92
 -5 -16 8 51.85 7.37
 -5 1 -6 83.64 4.98
 -5 10 0 218.39 7.69
 -2 0 4 41.32 3.02
 -1 -25 6 35 8.03
 -1 -6 5 1031.57 31.19
 1 -16 5 2.35 3.99
 1 -9 4 1987.88 57.48
 2 -14 4 15.24 4.55
 3 -32 -1 52.96 10.82
 3 -27 3 32.51 6.46
 4 -29 0 28.58 5.78
 -34 40 4 10.06 6.14
 -30 39 0 46.71 8.43
 -29 36 4 25.08 7.36
 -29 37 3 20.4 6.82
 -26 35 2 72.97 8.13
 -20 26 5 34.8 6.38
 -17 -4 11 -0.6 6.69
 -17 24 4 28.36 3.72
 -15 18 -6 4.62 4.3
 -15 20 -5 190.69 9.46
 -14 14 -7 -0.39 5.28
 -13 19 4 0.85 2.29
 -13 21 2 365.36 12.64
 -12 11 7 41.49 2.6
 -10 13 -5 125.36 7.14
 -8 -14 9 24.12 8.09
 -6 -8 8 22.87 8.71
 -5 -19 8 34.65 6.29
 -5 1 6 90.66 4.77
 0 -29 5 14.23 6.4
 2 -35 1 71.04 8.61
 3 -33 0 15.07 9.4
 3 -31 -2 18.01 9.48
 4 -16 2 277.13 11.15
 -26 32 5 7.25 4.09
 -25 34 -2 30.97 9.18
 -22 28 -5 -2.38 10.13
 -19 14 -9 45.87 7.97
 -19 28 -2 191.06 9.85
 -18 25 -4 259.19 11.77
 -17 6 10 6.57 3.96
 -17 15 -8 2.75 11.36
 -17 25 -3 130.79 7.87
 -16 4 10 4.63 3.94
 -11 19 0 6.35 4.17
 -9 9 6 312.75 9.67
 -9 16 -1 84.32 5.12
 -8 7 -6 18.14 3.96
 -8 13 -3 1356.88 40.26
 -8 14 2 34.44 2.8
 -7 13 1 908.03 26.61
 -5 -13 8 47.22 8.19
 -2 -3 -5 346.05 11.05
 1 -37 -1 3.86 8.57
 1 -25 5 208.07 14.14
 4 -27 -2 -1.07 3.72
 -28 37 1 5.39 5.81
 -23 32 2 49.6 9.14
 -22 24 -7 25.2 9.04
 -22 31 -2 25.16 8.72
 -21 20 -8 3.08 7.86
 -20 29 2 73.22 6.35
 -19 23 6 41.19 5.43
 -17 25 3 272.66 10.58
 -16 25 1 8.62 4.04
 -15 2 10 6.9 3.92
 -13 20 -3 88.8 6.15
 -9 -6 9 39.51 6.31
 -9 13 -4 314.03 12.3
 -8 -11 9 2.2 5.4
 -8 -1 8 215.5 9.5
 -7 5 -6 164.12 7.68
 -6 3 -6 503.48 16.56
 -5 -4 -7 636.78 19.69
 -5 9 -2 1.97 2.46
 4 -30 1 26.54 8.09
 5 -22 0 74.9 5.74
 -31 39 2 18.78 7.71
 -30 32 7 6.56 3.91
 -26 34 -3 61.54 9.37
 -23 29 5 13.5 5.79
 -18 8 10 -0.28 3.19
 -17 26 -1 415.08 15.57
 -14 20 -4 474.18 17.08
 -8 13 3 11.16 2
 -3 -10 7 50.75 5.61
 1 -15 -5 213.21 6.73
 2 -29 4 1.29 8.36
 3 -32 2 11.8 9.74
 5 -25 0 85.16 6.41
 -36 40 5 0.01 5.79
 -27 36 0 8.91 6.8
 -26 34 3 45.19 6.8
 -26 35 -1 16.95 7.16
 -24 31 -4 20.71 8.76
 -23 31 -3 330.02 16.53
 -21 28 -4 13.66 10.33
 -20 28 -3 515.81 19.01
 -18 19 -7 -4.62 11.32
 -16 -6 11 7.1 8.86
 -15 18 6 160.13 5.33
 -14 0 10 51.74 5.78
 -13 12 -7 141.3 8.29
 -13 20 3 21.59 3.27
 -12 20 1 1.02 3.7
 -11 -12 10 8.07 6.95
 -11 18 -2 442.09 15.53
 -9 11 -5 14.85 4.46
 -5 -3 7 2.34 3.45
 -4 -1 6 81.98 4.87
 -2 -18 7 158.39 12
 0 -21 6 20.64 10.23
 0 -18 6 68.62 6.5
 1 -13 5 5.95 3.76
 2 -36 -1 6.98 6.88
 3 -34 1 0.11 7.72
 3 -30 3 9.27 9.5
 3 -22 4 461.47 17.02
 4 -23 3 111.87 7.58
 5 -20 1 22.88 5.2
 -26 33 4 12.58 5.17
 -25 34 1 46.47 8.7
 -20 5 11 -0.14 4.51
 -19 3 11 72.53 6.68
 -18 12 -9 32.06 7.86
 -16 13 -8 9.64 9.42
 -15 23 -2 20.61 4.77
 -14 16 -6 398.89 15.35
 -4 8 0 37.77 3.02
 -2 -15 7 41.16 9.63
 -2 -8 -6 51.08 2.68
 0 -24 6 11.64 8.67
 1 -28 5 75.48 8.81
 3 -19 4 461.26 16.71
 4 -31 -1 232.26 13.71
 5 -24 -1 52.69 5.02
 5 -21 -1 93.43 5.82
 -36 41 4 -1.6 7.04
 -28 32 6 43.65 5.43
 -21 7 11 3.04 4.12
 -21 23 7 77.65 4.29
 -20 28 3 263.89 11.14
 -20 29 -1 50 5.53
 -18 1 11 65.82 6.78
 -18 23 -5 11.95 5.05
 -14 18 -5 27.04 4.86
 -13 -2 10 30.77 6.34
 -13 21 -1 210.02 9.33
 -7 -16 9 4.73 7.48
 -7 -3 8 356.37 14.37
 -7 11 -3 1516.72 44.34
 -5 -10 8 2.98 8.78
 -4 7 -2 13.24 3.04
 -2 -24 7 20.71 7.1
 -1 -2 4 90.94 4.48
 -1 1 -2 25.82 2.13
 2 -37 0 48.86 8.1
 3 -25 4 139.8 8.89
 3 -12 3 805.71 25.05
 4 -32 0 20.72 10.18
 4 -26 3 67.32 6.73
 4 -15 -2 370.21 12.04
 5 -26 1 30.23 5.32
 -31 36 5 0.28 5.53
 -24 33 0 24.03 10.32
 -23 31 3 154.96 11.26
 -22 17 -9 98.64 9.14
 -22 31 1 54.62 7.99
 -20 27 4 14.26 5.75
 -19 10 10 48.49 4.62
 -19 28 1 3.87 4.11
 -18 21 -6 27.34 8.16
 -17 10 -9 3.27 7.67
 -14 11 8 193.33 7.34
 -12 3 9 43.44 4.93
 -12 10 -7 406.1 15.27
 -8 -8 9 24.93 5.67
 -8 9 -5 144.94 7.58
 -8 11 -4 185 8.22
 -4 -18 8 13.32 5.7
 0 -15 6 243.83 11.11
 0 -8 5 62.13 5.55
 0 -3 -3 1014.88 28.59
 1 -5 3 1107.17 32.27
 2 -21 5 10.19 4.64
 5 -28 0 102.47 6.79
 -27 35 -2 1.46 6.39
 -23 30 4 27.25 7.5
 -21 22 -7 9.58 8.68
 -21 26 -5 6.48 10.71
 -21 30 0 71.97 6.62
 -20 18 -8 101.33 10.44
 -17 -1 11 20.15 6.71
 -15 11 -8 88.89 11.45
 -11 1 9 94.9 6.41
 -7 -13 9 19.95 6.63
 -4 -21 8 17.21 8.02
 -4 -15 8 4.49 6.11
 -3 5 -2 459.27 14.11
 2 -24 5 121.55 10.67
 2 -18 5 296.18 12.37
 2 -11 4 1593.06 46.86
 3 -35 -1 9.81 6.99
 4 -31 2 123.27 11.33
 4 -30 -2 26.38 8.53
 4 -23 -3 76.79 5.34
 4 -17 3 130.89 7.37
 4 -12 1 203.55 7.82
 5 -27 -1 -1.22 4.12
 5 -24 2 2.74 4.83
 -38 41 5 42.76 7.47
 -33 36 6 8.43 5.16
 -33 40 2 8.14 7.26
 -31 37 4 24.23 6.56
 -30 38 1 4.17 6.36
 -28 36 2 8.72 5.53
 -24 29 -5 3.63 7.83
 -17 17 -7 5.44 8.8
 -17 23 -4 557.69 19.84
 -16 21 5 163.85 6.45
 -16 23 -3 130.45 7.59
 -14 7 9 95.91 5.75
 -13 18 -4 1.04 4.54
 -12 -4 10 147.16 9.83
 -12 18 -3 32.84 5.05
 -8 14 -1 224.58 8.66
 -6 -2 -7 626.45 19.82
 -4 -5 7 38.99 4.43
 -3 -3 6 506.61 16.64
 -3 -1 -5 143.19 5.97
 -2 3 -2 538.64 16.04
 0 -27 6 8.38 6.17
 2 -32 4 75.34 7.91
 2 -6 2 22.39 3.02
 3 -28 4 8.15 9.46
 3 -16 4 35.53 5.16
 4 -33 1 -0.75 8.35
 5 -29 1 24.75 5.97
 5 -21 2 345.88 13.28
 5 -18 -1 1181.35 34.99
 5 -17 1 3.09 3.63
 -27 29 7 -2.75 3.42
 -25 29 6 178.39 8.57
 -18 26 -2 70.01 5.98
 -16 -3 11 4.77 6.92
 -13 14 -6 664.08 22.45
 -11 8 -7 18.1 4.37
 -10 -1 9 167.05 8.65
 -7 7 -5 957.32 29.23
 -6 -5 8 2.32 8.04
 -2 -12 7 6.17 4.43
 2 -27 5 66.66 10.49
 3 -36 0 8.53 7.3
 3 -35 2 3.77 6.32
 3 -34 -2 1.63 7.82
 3 -23 -4 21.04 3.42
 3 -10 -2 2849.86 79.49
 4 -29 3 9.25 8.67
 4 -20 -3 253.86 9.31
 4 -13 2 21.99 3.64
 -29 37 0 16.13 6.37
 -28 36 -1 35.76 6.42
 -26 32 -4 -0.88 7.49
 -24 27 -6 93.76 9.92
 -24 32 -2 3.8 10.61
 -23 21 -8 86.13 8.12
 -21 15 -9 163.27 11.13
 -21 29 -2 8.07 5.6
 -16 24 2 405.82 14.41
 -14 9 -8 10.13 9.61
 -10 17 0 303.51 11.03
 -6 9 -3 1.75 3.21
 -1 -3 -4 261.71 8.28
 4 -26 -3 9.32 3.93
 5 -16 0 124.3 5.95
 -25 32 -3 11.5 9.59
 -24 17 10 2.33 2.38
 -23 29 -4 1.49 9.53
 -20 26 -4 69.33 6.81
 -19 16 -8 15.46 9.57
 -19 26 -3 47.19 6.09
 -14 22 0 82.58 6.1
 -10 -11 10 6.46 7.2
 -10 6 -7 39.15 4.68
 -10 16 -2 71.57 5.3
 -7 -10 9 9.68 5.45
 -6 5 -5 1195.64 35.49
 -6 11 1 378.93 11.81
 -4 -12 8 0 8.15
 -4 1 -5 1290.57 37.59
 -3 6 0 17.69 2.66
 -1 -23 7 0.76 6.51
 0 -4 4 306.96 10.56
 1 -23 6 5.07 10.48
 1 -20 6 -0.2 7.36
 2 -5 1 718.35 21
 3 -20 -4 68.64 4.04
 5 -31 0 64.55 9.99
 5 -23 -2 79.74 5.3
 5 -18 2 1756.58 51.76
 -25 33 2 1.12 7.51
 -24 26 7 17.77 3.24
 -22 29 -3 58.91 8.49
 -20 16 9 13.1 2.26
 -17 19 -6 62.24 6.52
 -17 21 -5 125.58 7.81
 -16 24 -1 106.78 6.94
 -15 -5 11 2.15 7.26
 -9 -3 9 85.04 7.46
 -7 0 -7 56.05 4.75
 -6 -18 9 11.15 6
 -5 3 -5 9.78 3.64
 -1 -17 7 0.54 8.55
 2 -15 5 206.53 9.82
 3 -37 1 3.56 6.93
 4 -34 -1 7.33 7.93
 5 -30 -1 90.94 8.33
 -33 39 3 60.74 8.48
 -32 39 1 32.26 8.75
 -28 33 5 1.11 6.04
 -28 35 3 14.42 5.97
 -27 35 1 3.11 5.91
 -20 20 -7 8.3 10.27
 -16 15 -7 101.94 8.39
 -15 9 9 24.51 3.62
 -14 21 -2 2.5 4.76
 -13 7 -8 44.53 10.43
 -12 19 2 41.98 4.33
 -9 4 -7 27.39 4.64
 -8 2 -7 15.81 3.83
 -6 -15 9 54.6 8.48
 -3 -20 8 72.3 7.71
 -3 -7 7 2.86 3.93
 -2 -5 6 70.59 4.93
 1 -26 6 3.07 7.51
 1 -17 6 46.52 5.93
 1 -10 5 13.35 4.4
 3 -31 4 23.54 7.61
 3 -26 -4 58.76 4.97
 4 -35 0 16 7.68
 4 -34 2 33.79 8.37
 4 -24 4 91.71 6.83
 4 -11 0 188.99 7.03
 5 -30 2 84.42 11.02
 5 -26 -2 99.62 6.42
 -33 37 5 -1.15 5.29
 -20 12 10 13.78 3.29
 -19 27 2 170.09 8.3
 -12 12 -6 82.4 6.27
 -11 18 1 635.85 19.99
 -9 -1 -8 26.41 5.99
 -7 12 2 1510.62 42.81
 -5 -7 8 134.38 10.39
 -5 7 -3 122.35 5.54
 -3 -17 8 50.09 6.85
 2 -30 5 27.15 7.87
 4 -21 4 242.22 10.88
 5 -32 1 15.78 8.98
 5 -25 3 123.33 8.04
 5 -20 -2 -0.12 3.62
 -35 37 6 1.65 5.54
 -33 38 4 -1.68 6.58
 -30 37 2 70 7.78
 -26 34 0 86.46 10.12
 -23 23 -7 15.51 8.01
 -22 30 2 92.17 8.15
 -20 13 -9 6.99 7.2
 -20 24 -5 137.59 9.53
 -19 27 -1 32.26 5.52
 -12 5 -8 115.3 10.34
 -12 16 -4 153 8.28
 -12 19 -1 365.65 13.28
 -8 -5 9 2.57 5.72
 2 -7 3 26.52 3.47
 3 -23 5 18.61 5.84
 4 -33 -2 0.49 8.24
 4 -27 4 15.62 8.89
 4 -14 3 309.64 12.03
 5 -22 3 22.56 5.32
 6 -25 1 78.36 6.51
 6 -24 0 556.8 18.92
 -32 33 7 13.38 4.15
 -31 38 0 15.8 6.29
 -30 37 -1 38.81 6.38
 -23 27 -5 6.62 10.24
 -22 19 -8 46.77 8.85
 -22 30 -1 13.83 6.12
 -20 22 -6 19.6 9.77
 -18 14 -8 -1.74 11.24
 -16 21 -4 15.29 5.23
 -16 23 3 48.72 4.24
 -15 21 -3 95.16 6.89
 -14 -7 11 10.8 7.5
 -11 16 -3 544.07 18.43
 -10 1 -8 30.52 7.19
 -9 -13 10 3.21 7.36
 -7 12 -1 165 6.99
 -6 -12 9 64.19 7.24
 -1 -14 7 -2.46 6.58
 3 -26 5 31.14 9.68
 3 -20 5 122.14 7.66
 3 -13 4 15.14 4.48
 4 -36 1 14.86 6.52
 4 -29 -3 14.53 8.59
 5 -28 3 102.86 9.26
 6 -27 0 185.88 9.3
 -26 33 -2 104.96 10.63
 -24 32 1 9.55 9.16
 -17 25 0 146.36 7.65
 -16 22 4 92.34 5.16
 -3 -14 8 12.93 6.88
 5 -29 -2 6.84 5.67
 6 -28 1 3.01 4.35
 6 -21 0 439.14 15.37
 -35 40 3 53.91 8.01
 -30 33 6 0.99 4.16
 -27 33 -3 33.88 8.18
 -25 32 3 91.52 8.87
 -23 31 0 238.81 12.26
 -19 11 -9 3.03 7.1
 -18 26 1 62.15 5.61
 -16 17 -6 131.23 7.83
 -15 13 -7 246.2 11.3
 -5 5 -4 101.66 5.35
 -4 -9 8 14.69 8.73
 -4 3 5 151.86 5.91
 -4 5 -3 505.7 15.74
 -3 1 5 59.77 3.93
 -2 -9 7 55.46 5.55
 -2 -1 -4 655.75 19.39
 -1 -7 6 100.53 6.13
 0 -22 7 62.04 8.77
 1 -6 4 1808.61 52.14
 4 -30 4 0.99 8.08
 5 -34 0 63.35 9.88
 5 -19 3 32.6 4.83
 -25 30 -4 -4.54 9.88
 -23 16 -9 -0.48 8.35
 -21 29 1 167.67 8.86
 -19 18 -7 17.54 10.01
 -19 24 -4 -0.25 4.37
 -17 24 -2 70.21 6.31
 -16 19 -5 403.55 15.49
 -13 -9 11 21.61 8.97
 -11 10 -6 211.31 9.65
 -9 14 -2 116.91 6.46
 -7 -7 9 24.7 5.76
 -5 -17 9 44.14 7.9
 0 -25 7 7.64 7.05
 1 -14 6 197.73 9.44
 3 -29 5 5.57 7.14
 3 -8 -1 78.35 3.41
 3 -8 2 53.65 3.66
 4 -17 -3 197.69 7.53
 5 -33 -1 -2.02 10.06
 5 -33 2 38.25 9.99
 6 -26 -1 176.71 8.71
 6 -26 2 -2.87 4.24
 6 -23 -1 195.88 8.78
 6 -23 2 11.84 4.26
 -35 38 5 29.47 6.65
 -29 36 1 64.43 7.58
 -23 30 -2 2.02 7.16
 -22 27 -4 -1.28 8.32
 -20 27 -2 8.54 5.1
 -19 24 5 49.8 5.37
 -17 2 11 7.69 4.65
 -16 0 11 22.54 5.4
 -14 3 10 -4.24 3.93
 -13 1 10 -0.32 4.05
 -12 18 3 103.95 5.21
 -9 -10 10 69.42 9.17
 -9 15 0 141.66 6.44
 -4 3 -4 594.33 18.26
 -3 1 -4 91.46 4.45
 -3 3 -3 1055.28 30.57
 -2 -22 8 4.23 7.59
 -2 -1 5 367.72 12.38
 2 -25 6 23.49 7.79
 2 -22 6 30.42 10.7
 2 -12 5 617.82 20.57
 3 -17 5 440.47 16.19
 5 -31 3 47.34 10.09
 5 -15 2 1529.1 45
 5 -14 1 95.57 5.6
 6 -30 0 32.92 6.39
 -35 39 4 35.39 7.1
 -32 38 2 10.62 8.11
 -30 36 3 8.55 6.94
 -27 34 -1 61.18 8.4
 -27 34 2 59.31 7.91
 -25 31 4 40.75 6.87
 -24 30 -3 171.59 13.76
 -22 29 3 106.48 9.44
 -21 17 -8 33.63 9.48
 -19 26 3 111.15 6.39
 -18 4 11 12.79 4.41
 -18 24 -3 400.32 15.65
 -17 12 -8 1.7 11.13
 -15 -2 11 44.84 6.83
 -12 -1 10 106.85 7.84
 -12 17 4 14.93 2.51
 -4 -9 -7 4.69 2.03
 -2 -19 8 -2.28 6.18
 0 -10 -5 216.67 6.31
 2 -19 6 92.56 7.87
 4 -37 -1 -2.33 7.08
 5 -35 1 -1.52 7.76
 5 -15 -1 2468.19 70
 6 -31 1 13.46 8.56
 6 -19 1 22.04 4.38
 -28 35 0 43.27 7.38
 -22 21 -7 10.09 8.63
 -22 27 5 -0.59 6.39
 -21 27 -3 361.39 14.72
 -16 11 9 38.65 3.53
 -15 5 10 -1.63 3.71
 -11 -3 10 41.87 7.24
 -11 14 -4 24.37 4.79
 -10 11 6 482.99 13.9
 -5 -14 9 9.62 6.18
 -5 5 5 55.2 3.15
 -3 -6 -6 18.68 2.31
 2 -28 6 19.76 6.47
 4 -38 0 26.68 8.86
 6 -29 -1 176.25 9.28
 -30 34 5 6.48 6.25
 -25 28 -5 19.81 8.96
 -19 6 11 14.78 4.52
 -19 20 -6 3.13 6.77
 -19 22 -5 433.3 16.77
 -15 22 -1 191.2 8.9
 -14 -4 11 6.36 6.64
 -14 11 -7 8.73 4.82
 -13 19 -2 75.43 6.68
 -13 20 0 507.42 17.3
 -10 8 -6 76.69 5.66
 -10 14 -3 1095.31 33.38
 -6 -9 9 158.7 9.9
 -3 -11 8 -6.9 9.26
 -2 -16 8 28.92 7.78
 -1 2 0 8982.05 248.33
 0 -16 7 48.24 9.96
 0 -9 6 316.98 12.18
 3 -17 -4 26.67 2.56
 3 -12 -3 209.34 6.78
 3 -9 3 18.04 3.27
 3 -7 1 75.89 4.11
 4 -33 4 7.06 6.39
 5 -32 -2 -5.1 9.38
 5 -26 4 35.95 6.31
 5 -23 4 10.83 4.7
 6 -20 2 650.81 21.78
 -30 35 4 2.56 7.19
 -28 34 -2 51.08 9.47
 -24 20 -8 21.98 8.03
 -22 14 -9 95.44 9.67
 -22 25 -5 62.02 10.56
 -22 28 4 -1.99 7.02
 -19 25 4 72.65 5.29
 -15 15 -6 57.3 5.77
 -15 19 -4 171.88 9.03
 -15 22 2 145.03 6.85
 -5 9 1 2.82 1.99
 -1 -11 7 22 4.96
 2 -8 4 1369.43 40.34
 4 -25 5 251.46 14.13
 4 -15 4 8.19 4.37
 6 -20 -1 1.95 4.39
 -37 39 5 20.53 6.81
 -37 40 4 22.88 8.16
 -34 34 7 8.93 5.52
 -27 31 -4 7.4 8.01
 -18 16 -7 47.27 9.62
 -16 10 -8 10.69 11.49
 -14 19 -3 113.21 6.95
 -13 -6 11 0.42 6.15
 -13 13 7 17.01 1.61
 -11 17 -1 345.21 12.53
 -10 -5 10 49.57 6.92
 -8 -12 10 -2.85 7.46
 -8 2 8 39.48 4.21
 -7 0 8 223.52 9.44
 -6 10 -1 50.12 3.85
 -4 -19 9 39.85 8.75
 2 -20 -5 503.39 15.61
 4 -28 5 142.27 12.1
 4 -22 5 3.43 4.5
 5 -36 2 0.97 6.53
 5 -34 3 212.22 11.84
 5 -29 4 17.54 9.99
 5 -17 -2 249.46 9.18
 5 -16 3 184.85 8.8
 6 -33 0 32.55 10.84
 6 -32 2 24.36 9.76
 6 -27 3 380.65 15.34
 6 -24 3 385.77 15.02
 -34 39 2 2.69 6.88
 -31 37 1 43.11 7.04
 -27 30 6 1.02 4.15
 -26 33 1 64.01 10.15
 -24 31 2 72.94 9.71
 -18 25 -1 142.81 8.33
 -16 7 10 0.39 3.45
 -6 -2 8 1.62 3.59
 1 -24 7 54.38 7.11
 2 -16 6 297.25 12.49
 5 -37 0 102.92 9.18
 5 -36 -1 -2.31 7.24
 5 -25 -3 282.94 11.06
 5 -20 4 10.87 4.44
 6 -34 1 13.7 8.16
 6 -32 -1 59.33 10.17
 -32 34 6 4.21 5.1
 -29 30 7 32.97 4.88
 -29 35 -1 5.63 6.24
 -25 32 0 68.68 9.89
 -21 28 -1 27.18 5.52
 -20 8 11 11.36 4.3
 -20 15 -8 31.77 9.78
 -13 9 -7 347.79 13.78
 -9 4 8 49.82 4.23
 -9 6 -6 25.92 4.13
 -5 -11 9 34.87 6.5
 -5 0 7 18.27 3.37
 -4 -16 9 11.81 7.49
 0 -5 5 64.61 4.66
 5 -13 0 83.46 4.68
 6 -30 3 52.05 9.92
 7 -27 1 25.83 5.45
 -30 36 0 29.54 6.67
 -27 33 3 5.86 6.32
 -26 31 -3 175.6 13.24
 -25 31 -2 5.56 9.51
 -24 28 -4 5.92 9.74
 -21 14 10 -0.42 2.51
 -18 22 -4 259.31 11.55
 -12 -8 11 -5.3 7.01
 -10 16 1 352.86 11.97
 -8 12 -2 5.43 2.96
 -6 2 7 219.74 8.66
 -5 -4 8 439.38 16.87
 -4 -2 7 145.33 7.08
 -1 -21 8 34.53 7.49
 3 -24 6 101.4 11.23
 3 -14 5 267.12 11.32
 4 -31 5 38.79 8.16
 4 -19 5 -0.96 4.27
 4 -10 2 12.82 3.07
 5 -38 1 12.47 7.38
 5 -32 4 -0.01 6.76
 5 -28 -3 60.66 6.45
 6 -25 -2 74.89 5.91
 6 -21 3 339.29 13.55
 7 -26 0 187.52 9.31
 -39 40 5 9.33 6.96
 -29 35 2 19.96 6.18
 -21 12 -9 16.17 7.55
 -21 19 -7 16.41 12.54
 -21 25 -4 5.97 5.25
 -21 28 2 6.86 4.61
 -18 25 2 66.42 5.63
 -16 22 -2 93.81 6.75
 -16 23 0 117.86 6.72
 -15 8 -8 28.8 9.95
 -10 10 -5 261.95 10.61
 -10 12 -4 18.14 4.41
 -7 -14 10 -4.29 7.87
 -2 -13 8 10.96 9.22
 -1 -18 8 -1.78 6.58
 0 -13 7 30.98 5.9
 3 -27 6 32.79 8.09
 3 -21 6 27.54 8.22
 5 -22 -3 178.32 7.65
 6 -28 -2 4.18 4.06
 7 -30 1 142.14 9.37
 7 -29 0 67.96 6.37
 -28 27 8 57.71 4.74
 -24 22 -7 3.8 9.4
 -23 18 -8 138.27 10.93
 -23 30 1 0 5.12
 -22 28 -2 0.81 4.53
 -22 29 0 109.09 7.23
 -18 18 -6 11.46 5.15
 -17 22 -3 8.84 4.34
 -14 13 -6 554.58 19.55
 -10 2 9 220.87 9.89
 -9 0 9 74.26 6.05
 -8 -2 9 49.36 5.41
 -8 4 -6 9.57 3.87
 -4 -4 -6 94.92 4.6
 -3 -4 7 82.23 5.69
 5 -35 -2 -5.09 7.18
 6 -35 2 6.91 6.82
 6 -17 2 876.29 27.37
 7 -25 2 4.29 4.38
 7 -23 0 313.71 12.26
 -33 38 1 6.51 8.36
 -32 36 4 92.72 8.85
 -23 28 -3 533.92 20.72
 -20 25 -3 510.97 18.95
 -19 25 -2 -0.27 4.33
 -18 20 -5 65.03 6.23
 -17 14 -7 -3.41 7.55
 -17 24 1 115.69 6.78
 -12 7 -7 146.94 8
 -9 12 -3 152.34 7.58
 -8 -9 10 3.34 6.63
 -7 4 7 -0.02 2.74
 -4 -6 8 268.3 13.62
 1 -7 5 352.3 12.83
 3 -10 4 43.2 5.1
 4 -25 -4 122.1 6.59
 4 -11 3 673.84 21.31
 6 -36 0 37.63 7.39
 6 -22 -2 161.22 7.53
 6 -16 1 178.08 7.83
 -32 35 5 0.68 6.1
 -31 36 -1 2.13 6.44
 -27 31 5 21.18 4.98
 -27 32 4 0.11 5.3
 -24 15 -9 75.07 10.62
 -24 26 -5 -0.15 10.32
 -21 21 -6 5.65 9.64
 -21 23 -5 -0.17 6.95
 -20 27 1 211.75 9.87
 -19 13 -8 11.16 11.22
 -18 21 6 15.68 4.55
 -17 9 10 1.39 3.09
 -14 6 -8 8.66 9.56
 -14 17 -4 134.39 7.86
 -12 17 -2 189.08 9.03
 -11 -10 11 36.79 8.85
 -10 6 8 34.5 3.6
 -8 13 0 398.68 13.1
 -7 -4 9 37.55 6.92
 -7 2 -6 57.8 4.53
 -4 -13 9 41.46 6.86
 5 -17 4 34.71 5.22
 6 -35 -1 6.9 8.23
 6 -31 -2 42.46 10.32
 6 -25 4 35.06 6.34
 7 -32 0 17.81 9.85
 7 -31 2 113.72 10.92
 7 -21 1 60.19 6.07
 -34 38 3 6.39 7.21
 -32 37 0 27.83 7.07
 -28 34 1 46.74 8.46
 -24 27 6 -2.03 4.11
 -5 -2 -6 126.21 5.82
 -3 -18 9 15.43 7.4
 -2 -6 7 19.01 4.55
 2 -12 -4 278.15 8.25
 3 -18 6 -0.87 4.44
 4 -12 -2 1992.21 56.12
 4 -9 1 174.83 6.76
 5 -31 -3 42.3 9.2
 5 -27 5 69.11 11.1
 5 -24 5 4.07 6.21
 6 -37 1 3.6 7.71
 6 -28 4 5.45 10.32
 7 -33 1 167.3 12.48
 7 -28 -1 66.03 5.86
 7 -22 2 49.07 5.29
 -28 32 -3 7.21 7.72
 -27 33 0 6.89 10.07
 -24 30 3 4.42 8.09
 -15 21 3 160.18 7.1
 -14 20 -1 1062.85 32.7
 -6 -6 9 39.77 7.2
 -6 0 -6 105.49 5.66
 -6 10 2 2323.32 64.98
 -5 -7 -7 183.71 7.11
 -3 -8 8 1.96 7.9
 -1 -15 8 66.6 8.38
 0 -23 8 1 7.99
 2 -26 7 1.83 6.13
 2 -23 7 0.47 6.63
 4 -22 -4 3.28 2.92
 6 -18 3 27.4 5.12
 7 -25 -1 48.45 5.24
 -34 35 6 6.73 5.38
 -31 36 2 35.73 6.66
 -27 32 -2 8.71 11.23
 -26 29 -4 54.79 10.88
 -20 17 -7 24.08 10.52
 -17 18 7 -0.52 1.31
 -14 -1 11 -0.82 4.8
 -13 4 -8 12.05 9.94
 -12 18 0 311.96 11.49
 -11 5 -7 44.46 5.23
 -9 8 -5 399.17 14.37
 -7 -11 10 33.78 7.73
 -6 7 5 1036.14 29.37
 1 -15 7 7.64 6.19
 4 -16 5 4.85 4.9
 5 -30 5 13.4 8.21
 6 -31 4 3.67 9.05
 6 -22 4 14.98 4.83
 7 -31 -1 282.42 13.95
 7 -29 3 88.76 9.36
 7 -26 3 234.25 11.07
 -29 34 3 18.51 6.38
 -26 32 2 54.25 9.64
 -23 29 -1 -3 5.72
 -22 16 -8 24.31 9.35
 -21 24 6 12.44 5.29
 -15 1 11 -4.94 4.14
 -15 19 5 6.03 2.34
 -13 -3 11 10.29 5.38
 -13 11 -6 230.53 10.44
 -10 15 -1 4.25 3.17
 -9 10 -4 -1.97 4.29
 -5 8 -1 212.87 7.84
 -1 -8 7 200.12 9.39
 0 -20 8 0.26 6.34
 2 -9 5 43.77 5.31
 4 -26 6 57.45 8.45
 4 -10 -1 1187.48 33.93
 5 -21 5 258.75 11.66
 6 -17 -1 366.33 12.55
 7 -34 2 67.59 9.09
 -36 39 3 18.27 7.44
 -34 37 4 54.23 8.31
 -26 27 7 29.56 4.18
 -25 19 -8 13.23 5.86
 -23 13 -9 9.03 8.2
 -23 20 -7 41.2 10.68
 -23 26 -4 29.93 8.94
 -21 27 3 81.69 6.29
 -18 11 -8 32.67 11.93
 -17 16 -6 46.25 5.55
 -17 20 -4 274.68 12.15
 -16 12 -7 313.51 13.68
 -12 -5 11 3.89 6.14
 -8 6 7 583.15 18.01
 -7 10 -2 144.29 6.33
 -5 -8 9 16.88 6.49
 -3 -15 9 82.53 8.18
 4 -29 6 4.42 6.52
 4 -23 6 18.13 10.75
 4 -12 4 2295.7 66.44
 5 -12 2 360.82 12.63
 7 -35 0 2.66 8.82
 7 -23 3 142.38 8.22
 7 -20 0 147.39 7.87
 -34 36 5 18.05 6.06
 -25 29 -3 41.76 10.22
 -24 29 4 24.14 7.31
 -20 23 -4 41.64 5.68
 -20 26 -1 197.75 9.92
 -18 24 3 269.92 10.64
 -17 23 -1 325.11 12.8
 -16 3 11 6.79 4.22
 -12 2 -8 9.97 9.01
 -10 3 -7 2.04 3.94
 -2 -10 8 5.13 9.82
 5 -13 3 324.13 12.06
 6 -34 -2 20.89 8.5
 7 -36 1 13.7 6.77
 7 -22 -1 0.79 4.22
 -29 31 6 30.85 5.42
 -28 33 -1 4.48 7.18
 -26 27 -5 1.72 10.53
 -25 31 1 4.38 9.53
 -24 28 5 16.73 6.52
 -24 29 -2 10.36 7.58
 -24 30 0 62.79 7.77
 -17 18 -5 332.83 13.44
 -15 20 -2 15.84 4.6
 -15 20 4 403.63 13.29
 -11 -7 11 1.91 6.84
 -11 0 -8 20.2 8.13
 -11 0 10 19.17 4.78
 -10 -2 10 27.22 5.12
 -6 -13 10 -4.64 7.39
 -6 -5 -7 569.89 18.08
 -3 0 6 814.89 24.8
 -2 -20 9 18.15 8.2
 -2 -2 6 525.08 17.11
 6 -39 0 17.38 9.23
 6 -15 0 179.96 7.37
 8 -29 1 36.54 5.5
 -36 36 6 2.56 5.89
 -33 37 2 8.59 8.4
 -31 31 7 15.25 5
 -30 35 1 18.71 6.61
 -29 33 -2 153.49 10.87
 -23 22 -6 9.28 12.46
 -20 19 -6 1.66 6.77
 -16 20 -3 90 6.73
 -13 15 -4 27.33 4.78
 -9 -4 10 116.67 9.62
 -8 6 -5 6.49 4.03
 -8 10 -3 1740.33 50.57
 -4 -10 9 81.21 7.75
 -1 -4 6 99.2 5.82
 0 -17 8 22.79 7.95
 0 -10 7 0.23 4.33
 3 -15 6 1.43 4.84
 4 -20 6 127.41 8.63
 5 -19 -3 4.41 2.79
 6 -38 -1 8.62 7.69
 6 -19 4 9.49 4.26
 7 -34 -1 29.35 10.46
 7 -19 2 201.43 9.43
 8 -26 1 15.73 5.09
 -36 38 4 -0.55 6.77
 -29 33 4 35.83 6.32
 -29 34 0 46.44 8.89
 -28 30 -4 15.68 9.29
 -23 24 -5 73.43 10.95
 -23 29 2 9.76 6.37
 -22 26 -3 52.93 6.03
 -21 26 -2 35.31 5.3
 -20 21 -5 392.89 15.71
 -19 23 -3 36.89 5.93
 -17 5 11 -0.71 4.14
 -17 13 9 13.17 2.48
 -14 20 2 573.66 18.49
 -13 13 -5 105.92 6.95
 -13 19 1 5.25 3.91
 -12 2 10 -2.73 3.95
 -11 16 3 160.9 6.47
 2 -17 7 -4.42 9.26
 3 -25 7 16.99 6.61
 3 -11 5 63.43 5.39
 6 -19 -2 22.5 4.07
 7 -37 2 6.69 6.73
 7 -35 3 83.71 8.62
 7 -27 4 29.62 8.28
 7 -18 1 61.79 5.66
 8 -32 1 138.91 11.38
 8 -30 2 146.11 9.73
 8 -28 0 78.7 6.61
 8 -27 2 35.55 5.37
 -29 32 5 -3.07 6.35
 -25 24 8 2.85 2.57
 -21 14 -8 10.93 9.35
 -19 15 -7 64.21 11.74
 -18 23 -2 11.23 4.88
 -17 9 -8 27.51 11.09
 -15 10 -7 408.35 15.77
 -15 21 0 411.92 14.8
 -12 9 -6 119.19 7.21
 -11 8 8 51.06 3.75
 -10 -9 11 4.75 6.7
 -8 -1 -7 237.91 9.66
 -7 -3 -7 0.63 3
 -4 2 6 75.99 4.47
 -2 -17 9 2.54 6.13
 -1 -12 8 19.43 9.56
 0 -6 6 100.37 6.26
 1 -22 8 55.41 7.22
 2 -4 0 428.13 12.43
 5 -18 5 457.25 17.03
 5 -11 1 62.12 4.01
 6 -29 5 27.48 9.86
 6 -26 5 43.42 10.99
 7 -30 4 114.47 11.86
 7 -20 3 63.5 6.06
 8 -31 0 44.82 7.6
 8 -25 0 249.92 10.93
 -36 37 5 8.21 6.33
 -31 35 3 5.84 6.06
 -21 26 4 11.86 5.36
 -11 15 -2 192.57 8.56
 -9 14 1 58.26 3.87
 -7 -8 10 16.8 6.75
 -5 -15 10 6.57 8
 -4 7 1 1282.33 36.14
 3 -22 7 88.78 10.25
 6 -32 5 3.25 7.67
 6 -27 -3 193.56 9.04
 7 -38 0 13.92 7.63
 7 -30 -2 67.49 7.28
 7 -27 -2 23.72 4.93
 7 -24 4 7.89 4.63
 8 -33 2 6.26 9.6
 8 -24 2 30.02 4.9
 -38 37 6 2.1 6.77
 -38 39 4 -0.92 8.09
 -35 38 2 11.37 7.33
 -30 34 -1 -0.78 7.59
 -28 33 2 1.03 7.01
 -27 30 -3 48.48 12.75
 -26 31 3 62.47 9.1
 -25 21 -7 23.83 8.48
 -25 30 -1 11.59 9.34
 -24 17 -8 -0.42 7.7
 -22 18 -7 7.79 10.53
 -22 28 1 0.53 4.38
 -21 25 5 9.72 6.83
 -20 26 2 144.71 7.73
 -18 22 5 9.22 3.21
 -18 23 4 65.03 4.73
 -18 24 0 160.12 8.08
 -16 14 -6 167.18 8.87
 -13 4 10 0.41 3.62
 -12 15 -3 208.52 9.68
 -3 -12 9 253.31 12.67
 5 -28 6 30.46 7.2
 5 -25 6 42.52 9.87
 5 -14 4 147.98 8.27
 6 -30 -3 5.82 8.92
 6 -23 5 48.26 6.74
 7 -39 1 8.57 8.7
 7 -33 4 54.7 8.2
 8 -35 1 28.72 9.2
 8 -28 3 136.61 9.23
 -32 36 1 102.65 9.09
 -25 27 -4 54.56 12.18
 -23 24 7 2.5 3.23
 -18 11 10 2.89 2.91
 -17 23 2 707.38 22.65
 -9 -11 11 33.87 8.47
 -7 4 -5 1133.73 33.86
 1 -19 8 4.09 6.8
 1 -12 7 37.32 5.58
 1 -8 6 2.94 3.76
 6 -15 3 575.17 19.38
 6 -14 2 837.36 25.96
 8 -34 0 20.69 11.04
 8 -31 3 92.97 11.19
 -38 38 5 56.5 8.19
 -31 35 0 2.01 5.76
 -26 30 -2 40.03 10.17
 -19 25 1 231.12 10.25
 -16 18 -4 101.37 7.26
 -13 18 -1 490.55 16.78
 -6 -10 10 4.47 7.61
 0 -14 8 87.9 10.91
 4 -17 6 168.97 9.34
 4 -13 5 185.32 8.71
 6 -24 -3 746.26 23.62
 7 -37 -1 -0.26 7.25
 7 -33 -2 67.23 10.82
 7 -24 -2 74.58 5.65
 8 -30 -1 3.43 4.94
 8 -25 3 72.4 6.26
 -27 32 1 74.55 11.18
 -26 31 0 168.62 13.09
 -25 23 -6 22.61 12.18
 -22 24 -4 12.39 5.26
 -18 7 11 0.85 3.81
 -16 7 -8 6.62 11.53
 -13 8 9 28.85 3.67
 -11 14 5 4.59 1.35
 -7 11 0 784.65 23.38
 -6 8 -2 221.26 8.16
 -1 -19 9 2.7 8.26
 5 -22 6 -3.08 8.6
 8 -36 2 3.56 7.4
 8 -27 -1 4.47 4.19
 -40 39 5 10.99 7.07
 -33 36 3 15.75 9.05
 -31 32 6 4.16 5.1
 -25 25 -5 29.3 10.98
 -22 27 -1 22.48 5.39
 -20 12 -8 2.09 10.1
 -19 17 -6 37.61 6.38
 -19 21 -4 1.64 5.19
 -18 13 -7 132.51 10.99
 -14 8 -7 21.25 4.78
 -12 11 -5 195.29 9.21
 -11 7 -6 57.63 5.3
 -9 13 -1 -1.95 2.92
 -7 8 -3 778.01 23.8
 -4 6 -1 1967.69 55.61
 -2 -14 9 50.77 7.27
 3 -6 0 12.52 2.72
 4 -27 7 -3.08 7.45
 4 -19 -4 190.3 7.15
 4 -14 -3 251.76 8.29
 7 -21 4 34.54 5.26
 8 -33 -1 16.02 10.01
 8 -22 0 23 4.32
 -34 37 1 19.08 8.84
 -33 32 7 1.6 4.8
 -32 35 -1 -1.13 5.98
 -30 28 8 70.41 5.8
 -24 27 -3 101.64 9.25
 -22 20 -6 40.56 12.24
 -20 21 7 1.08 3.32
 -12 13 -4 2.01 5.11
 -11 16 0 485.46 15.92
 -5 -12 10 39.61 7.99
 -5 4 6 36.37 3.05
 2 -24 8 25.99 8.72
 2 -14 7 130.21 8.19
 4 -24 7 23.2 8.16
 6 -20 5 267.02 12.05
 7 -19 -1 400.74 13.93
 8 -38 1 3.56 7.8
 8 -37 0 64.3 8.93
 8 -21 2 1117.84 34.53
 -33 36 0 18.3 6.16
 -31 33 5 -2.18 6.72
 -30 34 2 12.3 6.76
 -29 31 -3 41.82 8.74
 -26 28 6 92 6.73
 -26 30 4 79.62 8.22
 -23 15 -8 12.54 7.46
 -23 27 -2 5.41 4.7
 -23 28 3 172.2 9.82
 -22 22 -5 222.58 12.08
 -19 19 -5 660.45 23.08
 -15 18 -3 17.69 4.54
 -14 6 10 27.24 4.43
 -14 18 -2 36.8 5.34
 -6 2 -5 1290.45 37.91
 2 -17 -5 532.41 15.69
 5 -27 -4 17.64 4.06
 5 -14 -2 35.69 3
 6 -16 4 7.14 4.36
 6 -13 1 10.76 3.1
 7 -31 5 48.7 7.69
 7 -28 5 95.61 11.58
 8 -29 4 146.31 12.14
 9 -31 1 18.21 6.37
 9 -28 1 9.7 5.17
 -27 28 -4 0.89 10.57
 -25 30 2 13.32 9.86
 -24 19 -7 2.69 9.71
 -22 21 8 14.85 2.26
 -21 16 -7 56.49 12.72
 -21 24 -3 253.4 11.57
 -19 24 -1 17.92 5.15
 -15 5 -8 2.88 9.7
 -15 12 -6 173.52 9.16
 -12 -2 11 -0.48 4.83
 -11 -4 11 1.26 5.01
 -11 15 4 60.84 3.37
 -9 8 7 230.02 7.95
 -7 6 -4 186.28 7.6
 -4 -3 8 330.33 12.85
 -3 -5 8 5.78 5.79
 1 -16 8 24.01 7.48
 2 -21 8 1.98 5.67
 7 -25 5 17.85 7.61
 8 -32 4 77.42 9.46
 8 -24 -1 36.75 4.59
 8 -22 3 251.23 11.11
 8 -20 1 178.73 8.56
 9 -32 2 -7.35 9.35
 -28 31 -2 48.73 10.88
 -28 32 3 16.97 6.94
 -18 21 -3 20.62 4.76
 -10 -6 11 1.03 5.99
 -6 -3 9 -4.07 4.31
 -5 -5 9 37.37 7.32
 -5 -1 8 248.78 10.26
 -1 -16 9 56.5 7.66
 5 -19 6 52.68 6.63
 5 -15 5 423.72 15.69
 6 -30 6 28.4 6.95
 6 -27 6 226.55 12.99
 7 -16 2 203.54 9.3
 8 -26 4 62.97 7.26
 9 -34 1 23 9.93
 9 -30 0 132.25 8.5
 -27 24 -6 -1.33 7.99
 -20 24 -2 24.35 5.71
 -17 21 -2 213.83 9.89
 -14 -5 12 17.91 7.67
 -13 0 11 1.67 4.34
 -13 6 -7 311.1 12.57
 -9 -8 11 -4.35 6.62
 -7 -1 9 136.14 7.87
 -4 -14 10 8.58 7.73
 -4 -7 9 84.24 8.58
 -2 -7 8 161.38 10.54
 2 -4 3 18.1 2.79
 3 -22 -5 346.39 11.65
 7 -17 3 475.87 17.19
 8 -36 -1 22.33 8.38
 9 -35 2 23.49 9.02
 9 -33 0 17.16 9.98
 9 -26 2 8.78 5.02
 9 -25 1 4.82 4.57
 -33 35 4 1.44 6.37
 -29 33 1 270.34 14.23
 -28 28 7 23.92 4.61
 -28 32 0 43.54 11.52
 -27 26 -5 -0.53 11.04
 -24 29 1 9.36 5.71
 -19 10 -8 28.38 11.92
 -14 19 3 1.71 2.74
 -13 -7 12 26.57 9.16
 -11 13 -3 697.84 22.53
 -10 5 -6 23.41 4.54
 -10 13 -2 53.23 4.58
 1 -3 4 637.55 19.54
 1 -2 3 486.45 14.85
 2 -5 4 455.67 14.84
 3 -16 7 18.56 6.69
 3 -6 3 665.71 20.36
 5 -24 -4 2.94 3.3
 6 -24 6 196.17 13.43
 9 -30 3 215.4 14.47
 9 -27 0 703.77 23.52
 -37 38 3 -3.2 8
 -35 33 7 24.88 5.75
 -32 35 2 14.6 6.19
 -26 28 -3 142.7 12.4
 -24 25 -4 9.98 8.67
 -20 25 3 455.42 16.07
 -17 11 -7 -3.49 6.29
 -15 14 -5 224.38 10.44
 -15 16 -4 41.61 5.05
 -14 2 11 -1.27 3.94
 -8 -10 11 3.48 7.47
 -8 1 9 6.99 3.95
 -6 1 8 12.21 3.53
 -5 0 -5 59.9 4.28
 -3 -9 9 191.07 11.26
 -1 -9 8 33.07 8.86
 -1 -8 -5 137.1 4.8
 4 -8 0 38.42 3.23
 7 -22 5 22.47 5.7
 7 -21 -2 245.57 9.54
 9 -27 3 448.65 17.13
 -33 33 6 5.24 5.52
 -33 34 5 4.81 6.31
 -29 29 -4 52.46 8.9
 -24 21 -6 33.59 11.47
 -20 25 0 132.48 7.93
 -18 15 -6 40.99 6.08
 -14 3 -8 3.67 8.84
 -14 19 0 166.43 7.84
 -11 9 -5 24.44 4.84
 2 -18 8 98.05 8.97
 3 -7 4 145.23 6.96
 5 -26 7 12.09 6.4
 8 -40 0 49.84 10.33
 8 -23 4 0.61 5.09
 9 -37 1 3.63 7.41
 9 -36 0 37.05 9.11
 -30 32 -2 27.6 9.56
 -25 16 -8 -0.57 6.77
 -25 28 -2 6.04 7.1
 -24 23 -5 -2.01 9.99
 -24 28 -1 21.58 5.19
 -22 13 -8 31.32 9.24
 -22 27 2 21.46 5.08
 -21 18 -6 45.07 8.08
 -21 22 -4 7.63 4.78
 -19 9 11 10.68 3.95
 -18 19 -4 2.06 4.88
 -17 22 3 104.25 5.94
 -12 17 1 179.66 7.92
 -8 -3 10 14.35 5.35
 -3 -16 10 4.85 7.58
 -2 -3 7 59.59 5.01
 -1 -5 7 318.29 12.36
 0 -18 9 11.81 7.33
 0 -11 8 27.09 9.46
 0 -1 4 6.64 2.46
 3 -23 8 29.33 6.54
 4 -14 6 171.51 8.75
 4 -8 3 0.45 2.89
 6 -21 -3 642.37 20.14
 6 -17 5 487.81 17.78
 7 -18 4 74.14 6.37
 8 -32 -2 -6.33 10.27
 8 -29 -2 21.58 4.74
 9 -38 2 11.25 6.98
 9 -36 3 9.89 6.57
 -35 36 4 54.26 8.63
 -26 20 -7 20.78 9.27
 -23 27 4 26.52 7.82
 -20 14 -7 5.03 11.39
 -17 22 0 119.69 6.84
 -14 10 -6 277.9 11.78
 -12 4 -7 0.99 3.62
 -11 11 -4 4.29 4.77
 -7 -12 11 3.29 7.57
 -6 6 -3 42.49 3.5
 -2 -11 9 49.27 7.06
 0 -7 7 54.71 5.62
 6 -21 6 152.65 10.5
 7 -15 1 158.16 7.19
 8 -39 -1 22.27 7.85
 8 -30 5 21.37 8.12
 9 -23 2 19.6 4.65
 -34 36 2 5.23 8.29
 -31 34 1 91.58 8.62
 -30 33 0 5.16 7.32
 -30 33 3 27.57 6.72
 -28 31 4 79.43 7.5
 -27 31 2 22.2 10.69
 -23 17 -7 6.21 10.67
 -21 20 -5 2.37 4.96
 -21 26 1 6.88 4.45
 -18 8 -8 95.68 12.75
 -13 1 -8 13.15 9.58
 -13 18 2 105.96 5.75
 -12 16 -1 31.4 4.23
 -9 -1 10 17.66 4.09
 -9 3 -6 115.24 6.2
 -6 4 -4 383.07 12.87
 -5 -9 10 1.36 6.91
 -5 6 -2 199.68 7.46
 -4 -2 -5 457.03 14.46
 -3 -1 7 156.49 7.25
 4 -9 4 2677.86 76.64
 5 -23 7 9.17 7.65
 7 -29 -3 17.46 6.22
 7 -29 6 67.72 7.98
 8 -27 5 -3.6 9.61
 9 -32 -1 83.26 10.35
 9 -31 4 3.01 9.63
 9 -24 0 942.46 29.65
 9 -24 3 541.07 19.35
 -23 25 -3 267.08 12.55
 -15 4 11 2.15 4.11
 -15 8 10 17.62 3.53
 -14 16 -3 230.48 10.65
 -9 3 9 28.77 4.31
 -7 3 8 71.12 4.93
 -1 -13 9 169.75 10.43
 0 0 3 22.99 2.34
 1 -9 7 268.81 11.47
 5 -10 3 511.29 16.76
 6 -14 -1 262.1 9.29
 8 -35 -2 2.23 8.84
 8 -26 -2 4.85 4.3
 8 -21 -1 98.9 6.17
 8 -19 3 554.07 19.45
 8 -18 2 1807.4 53.17
 9 -34 4 2.85 6.58
 9 -28 4 13.86 8.25
 9 -22 1 12.06 4.28
 10 -31 2 8.86 7.8
 -37 37 4 3.03 6.29
 -35 34 6 8.15 6.16
 -35 35 5 23.21 6.53
 -32 29 8 -6.84 4.43
 -31 33 -1 4.39 6.88
 -28 29 -3 3.84 10.8
 -26 26 -4 177.4 13.53
 -25 29 0 62.29 7.5
 -25 29 3 40.91 9.82
 -23 26 5 7.97 7.33
 -21 25 -1 232.15 10.7
 -19 24 2 80.95 6.13
 -12 10 8 23.89 2.63
 -3 -4 -5 147.23 5.97
 -2 -6 -5 529.53 15.81
 1 -13 8 7.27 9.64
 2 -6 5 475.65 16.04
 3 -20 8 112.51 9.09
 5 -10 0 191.49 7
 7 -26 6 180.79 12.68
 9 -39 0 30.13 8.07
 9 -35 -1 40.46 9.96
 10 -34 2 -2.58 9.45
 10 -33 1 290.02 16.22
 10 -30 1 118.2 8.39
 -36 37 2 3.58 7.16
 -28 29 6 16.5 5.27
 -26 22 -6 23.84 10.38
 -26 30 1 89.03 10.91
 -22 25 -2 283.28 12.42
 -20 22 -3 46.15 5.69
 -16 9 -7 443.9 16.94
 -15 20 1 41.19 4.95
 -13 16 -2 141.24 7.46
 -10 1 10 1.35 3.79
 -8 11 -1 98.93 5.07
 -8 12 1 284.8 9.52
 -4 -11 10 6.03 7.36
 1 -20 9 4.46 8.41
 2 -11 7 228.37 10.58
 3 -8 5 48.01 5.47
 5 -16 6 87.11 7.07
 5 -11 4 1645.08 48.39
 7 -26 -3 60.56 5.17
 8 -24 5 33.07 6.81
 -39 38 4 -5.31 7.86
 -33 35 1 21.58 6.71
 -32 34 0 16.65 7
 -26 24 -5 36.21 11.07
 -21 11 -8 152.58 11.42
 -17 19 -3 91.03 6.42
 -16 21 2 302.87 11.27
 -15 19 -1 77.33 6.41
 -14 10 9 55.55 3.87
 -11 2 -7 67.75 5.62
 -6 6 6 92.99 4.09
 -4 1 7 41.92 3.96
 -3 4 -1 947.08 27.17
 -1 1 4 5.92 2.13
 3 -5 2 420.4 13.22
 4 -7 2 12.78 3.17
 6 -16 -2 50.06 4.03
 7 -19 5 5.58 4.48
 8 -20 4 123.4 7.6
 9 -26 -1 4.28 4.18
 9 -25 4 9.61 4.95
 10 -37 2 4.26 7.59
 10 -36 1 77.38 9.95
 10 -32 0 37.64 9.12
 10 -32 3 10.82 9.81
 10 -27 1 11.66 4.53
 -37 35 6 16.3 6.69
 -37 36 5 23.01 7.29
 -32 34 3 23.54 6.96
 -27 29 -2 -4.8 11.27
 -26 29 -1 27.05 7.55
 -24 14 -8 65.79 8.49
 -20 24 4 43.54 4.41
 -18 22 -1 65.68 6.14
 -17 13 -6 185.82 9.66
 -14 12 -5 27.6 4.53
 -14 16 6 22.6 1.87
 -10 7 -5 250.5 10.28
 -10 11 -3 1671.39 48.9
 -6 9 0 143.76 5.81
 -3 -13 10 57.73 8.6
 0 -15 9 187.2 11.11
 2 -15 8 317.81 16.23
 4 -10 5 0.49 4.62
 10 -35 3 16.24 7.42
 10 -29 3 96.12 8.98
 -33 34 -1 -4.33 6.65
 -30 30 -3 47.97 8.9
 -29 32 2 34.9 8.25
 -23 19 -6 12.03 11.93
 -23 23 -4 44.52 6.11
 -22 16 10 3.87 1.99
 -20 16 -6 18.83 6.19
 -19 22 -2 157.37 8.82
 -17 6 -8 9.48 10.87
 -16 19 -2 474.15 16.9
 -14 14 -4 0.71 4.08
 -10 14 0 2589.72 73.66
 -8 1 -6 90.64 5.5
 2 -3 2 601.65 17.84
 3 -13 7 8.33 4.97
 6 -25 7 36.41 7.19
 6 -12 3 136.05 7.14
 7 -23 6 359.99 17.83
 9 -38 -1 11.41 7.59
 10 -35 0 2.74 10.61
 10 -29 0 175.1 9.32
 -39 37 5 0.35 6.85
 -35 36 1 62.11 9.81
 -30 29 7 -2.13 4.53
 -30 32 4 15.02 5.83
 -28 27 -4 119.78 12.58
 -25 18 -7 6.12 9.68
 -25 26 -3 42.04 7.46
 -19 12 -7 96.16 11.42
 -14 18 4 74.26 4.26
 -13 -4 12 16.83 6.36
 -13 8 -6 114.91 7.11
 -12 -6 12 14.74 6.7
 -11 -8 12 15.77 9.21
 -9 11 -2 958.91 28.95
 4 -22 8 79.45 8.53
 5 -16 -3 36.47 3.13
 5 -9 2 1.25 2.74
 6 -18 6 132.79 8.44
 6 -13 4 566.88 19.07
 8 -17 1 191.65 8.75
 9 -32 5 -0.53 6.33
 9 -29 5 7.54 11.29
 10 -39 1 1.89 7.64
 10 -25 2 36.01 5.29
 -39 36 6 4.04 6.99
 -34 35 0 10.22 6.86
 -28 23 -6 58.87 9.53
 -27 30 0 25.09 10.4
 -24 28 2 1.87 5.21
 -23 21 -5 178.07 11.2
 -22 15 -7 33.87 10.91
 -20 20 -4 2.37 5.35
 -20 22 6 23.76 5.9
 -17 21 4 6.75 3.06
 -11 3 10 26.64 4.38
 -10 -3 11 51.63 6.84
 -9 -5 11 29.51 6.57
 -8 -7 11 7.04 5.37
 -7 -9 11 8.22 6.12
 -5 2 -4 124.8 5.76
 -2 -15 10 60.4 8.89
 5 -21 -4 355.62 11.97
 5 -12 5 209.85 9.66
 6 -12 0 490.48 15.42
 9 -21 3 583.09 20.04
 9 -20 2 557.29 19.12
 10 -33 4 119.18 10.07
 10 -26 3 215.56 10.49
 -34 35 3 55.33 10.1
 -28 25 -5 16.56 9.48
 -28 31 1 10.86 9.12
 -27 25 8 85.07 5.6
 -25 25 7 5.31 3.48
 -19 13 10 5.56 2.48
 -17 17 -4 20.72 4.76
 -16 6 11 -0.04 3.72
 -15 7 -7 170.2 9.05
 -10 0 -7 3.69 3.68
 -5 4 -3 12.57 2.82
 -5 8 2 1627.29 45.51
 -1 0 5 27.49 3.54
 1 -17 9 9.62 6.52
 3 -17 8 175.16 11.13
 8 -28 6 23.92 9.07
 8 -23 -2 101.3 6.08
 10 -38 0 3.97 7.55
 10 -30 4 113.25 12.01
 -29 30 -2 77.26 12.98
 -27 30 3 34.85 8.5
 -25 28 4 -0.32 8.48
 -23 27 1 0.74 4.35
 -22 26 3 67.21 5.82
 -20 9 -8 85.36 11.58
 -20 23 5 80.92 5.84
 -10 14 3 973.02 28.21
 -6 -11 11 32.83 8.02
 3 -14 -4 46.21 2.58
 4 -15 7 81.79 7.61
 6 -22 7 24.35 10.36
 6 -11 2 53.97 4.17
 7 -16 -1 266.78 9.67
 7 -14 3 1398.96 41.69
 8 -21 5 256.64 11.57
 9 -26 5 2.92 8.94
 9 -22 4 31.36 5.75
 9 -21 0 58.88 5.29
 10 -26 0 294.14 11.96
 -31 33 2 4.95 6.17
 -30 28 -4 12.71 9.65
 -30 31 5 41.71 7.37
 -28 30 -1 32.23 11.69
 -26 15 -8 16.28 7
 -24 26 -2 66.35 6.9
 -23 26 -1 2.6 4.48
 -16 4 -8 -0.79 11.4
 -11 -1 11 16.57 5.03
 -8 5 8 -2.2 2.71
 -7 -1 -6 2.79 2.92
 7 -15 4 452.08 16.24
 9 -34 -2 183.55 14.1
 10 -27 4 16.23 6.45
 11 -33 2 3.63 11.03
 11 -32 1 52.13 9.5
 -30 30 6 26.61 7.02
 -27 19 -7 50.97 8.55
 -25 20 -6 118.79 12.95
 -23 12 -8 109.53 11.1
 -22 23 -3 39.15 5.49
 -19 23 0 153.89 7.97
 -9 13 2 13.19 2.5
 -5 -13 11 40.63 9.2
 -5 3 7 216.29 8.31
 -1 -17 10 37.14 8.6
 1 -5 6 34.31 4.34
 2 -7 6 117.84 6.67
 3 -9 6 21.32 4.49
 6 -26 -4 2.82 3.67
 6 -14 5 14.46 4.16
 7 -27 7 5.77 6.08
 7 -23 -3 129 6.45
 7 -20 6 197.53 10.75
 8 -25 6 40.17 10.51
 9 -23 -1 30.16 4.84
 10 -34 -1 68.1 11.4
 10 -31 -1 15.48 5.99
 11 -36 2 28.18 8.85
 11 -35 1 47.51 11.27
 11 -30 2 69.45 6.82
 -27 27 -3 21.53 10.13
 -25 24 -4 111.65 10.3
 -17 19 6 19.63 3.01
 -16 11 -6 51.1 5.84
 -13 14 -3 652.65 21.43
 -13 17 0 2243.25 64.65
 -9 -2 -7 233.71 9.62
 -9 5 -5 542.55 17.98
 -4 4 -2 297.03 9.73
 -3 -6 9 4.6 6.85
 -2 -8 9 13.03 7.18
 2 -19 9 12.5 7.71
 4 -19 8 1.24 7.75
 5 -24 8 16.8 7.34
 9 -28 -2 28.2 4.73
 11 -31 3 73.9 10.46
 -38 37 3 -3.87 7.52
 -31 31 -2 14.19 9.18
 -30 32 1 117.52 10.36
 -29 31 0 30.75 11.58
 -25 22 -5 117.3 11.76
 -18 10 -7 135.33 10.07
 -16 20 0 633.51 20.85
 -14 17 5 79.34 3.91
 -13 10 -5 91.14 6.32
 -12 1 11 -2.38 4.07
 -12 6 -6 217.28 9.62
 -4 -4 9 86.69 6.7
 -1 -10 9 145.35 10.19
 0 -3 6 655.71 20.79
 1 -1 2 30.62 2.39
 5 -17 7 29.74 8.67
 7 -13 2 46.71 4.26
 8 -31 -3 36.64 9.63
 9 -19 1 920.41 28.58
 10 -41 0 1.92 9.4
 10 -37 -1 0.06 7.48
 11 -39 2 30.83 7.57
 11 -38 1 20.23 7.19
 11 -37 3 19.75 7.04
 11 -29 1 2.52 5.01
 -33 34 2 46.59 6.95
 -32 30 7 7.94 5.11
 -24 16 -7 15.32 11.43
 -22 17 -6 151.98 12.02
 -21 23 -2 153.2 8.87
 -21 25 2 31.17 4.67
 -19 14 -6 0.47 4.25
 -19 20 -3 6.97 4.28
 -17 20 5 180.65 7.33
 -16 17 -3 267.29 11.7
 -11 14 -1 10.69 3.78
 -6 -3 -6 16.11 3.02
 -1 -6 8 43.57 6.93
 0 -8 8 21.46 7.41
 7 -14 0 988.71 29.41
 8 -16 3 507.82 17.56
 10 -31 5 -3.3 7.65
 10 -28 -1 2.18 4.19
 10 -23 3 76.4 6.9
 11 -34 0 35.62 9.55
 -34 34 4 35.35 8.23
 -26 29 2 35.2 9.21
 -25 26 6 30.73 5.38
 -25 27 5 49.04 7.15
 -21 13 -7 78.2 12.76
 -20 23 -1 115.74 7.59
 -20 24 1 148.6 7.98
 -19 23 3 18.98 4
 -15 2 -8 -0.02 10.44
 -14 5 -7 82.21 6.69
 -13 12 -4 78 6.57
 -12 5 10 25.87 4.12
 -12 14 -2 169.23 7.89
 -8 -4 -7 218.5 9.04
 -5 -2 9 24.54 4.86
 -4 -8 10 0.12 6.79
 -2 -4 8 135.76 7.27
 -1 2 3 26.51 1.87
 0 -12 9 245.05 12.31
 1 -10 8 31.77 10.02
 7 -24 7 101.98 9.63
 7 -18 -2 9.49 3.36
 7 -16 5 22.51 4.55
 8 -17 4 -3.49 4.35
 9 -30 6 69.47 8.85
 9 -23 5 -0.57 4.62
 10 -22 2 245.7 10.94
 11 -31 0 20.77 5.75
 11 -28 3 4.69 4.79
 11 -27 2 23.95 5.55
 -32 32 5 3.02 6.32
 -29 31 3 56.91 8.37
 -27 21 -6 67.67 11.75
 -26 27 -2 2.94 5.72
 -22 21 -4 57.7 6.21
 -19 7 -8 15.67 11.09
 -11 15 1 502.91 16.04
 -9 9 -3 198.25 8.13
 -4 0 -4 301.36 10.06
 -3 -10 10 3.52 6.7
 -2 -11 -6 581 16.96
 3 -21 9 35.83 8.17
 8 -28 -3 177.82 8.71
 10 -28 5 12.61 9.74
 10 -24 4 -0.32 4.41
 11 -37 0 19.99 8.38
 11 -35 4 137.13 10.89
 11 -32 4 72.44 9.88
 -35 35 2 20.59 8.64
 -32 31 6 4.04 5.53
 -32 33 1 209.27 11.92
 -31 32 0 18.58 7.55
 -29 28 -3 10.07 10.86
 -27 25 -4 4.43 9.82
 -25 13 -8 5.85 7.76
 -25 27 -1 118.77 7.9
 -25 28 1 -2.51 4.56
 -22 19 -5 354.91 14.99
 -18 20 -2 17.27 5.08
 -16 13 -5 12.01 4.79
 -7 -6 -7 27.78 3.55
 -2 -12 10 2.54 8.45
 -1 -1 6 4.8 3.02
 1 -14 9 42.19 7.03
 2 -12 8 32.65 9.42
 5 -21 8 48.28 7.85
 8 -22 6 28.24 8.74
 9 -27 6 188.41 12.27
 -36 35 4 1.11 7.82
 -27 23 -5 4.44 10.95
 -27 29 4 26.66 7.4
 -26 22 9 4.92 2.45
 -24 24 -3 10.55 5.01
 -22 10 -8 10.98 9.02
 -19 18 -4 18.12 4.84
 -17 20 -1 386.77 14.43
 -16 10 10 4.93 2.82
 -16 15 -4 279.45 11.84
 -15 17 -2 244.46 10.51
 -14 17 -1 238.81 9.97
 -7 -2 10 -2.76 3.82
 -7 9 -1 716.49 21.59
 -6 -8 -7 84.58 4.64
 -5 -5 -6 155.86 6.43
 -3 -2 8 7.11 3.57
 -2 2 5 63.69 3.74
 8 -18 -1 991.06 29.81
 8 -15 2 1028.91 31.28
 10 -23 0 338.91 13
 11 -29 4 27.7 9.85
 11 -26 1 126.22 7.46
 -37 36 2 11.58 7.41
 -34 31 7 21.94 5.79
 -22 25 4 111.36 7.08
 -16 20 3 106.98 5.66
 -13 17 3 524.32 16.54
 -11 -5 12 -7.97 6.62
 -10 -7 12 21.91 6.97
 -9 -9 12 21.04 8.34
 -3 5 1 1480.31 41.33
 -1 -14 10 10.47 8.49
 3 -19 -5 591.6 17.58
 3 -14 8 217.53 12.91
 6 -18 -3 17.41 3.01
 6 -15 6 98.92 7.2
 8 -18 5 509.66 18.29
 9 -18 3 34.12 5.21
 11 -40 0 9.98 7.06
 11 -28 0 134.55 8.06
 12 -35 2 4.9 8.3
 -38 36 4 14.1 6.78
 -34 33 -1 4.79 6.01
 -34 33 5 5.33 5.93
 -34 34 1 54.28 6.89
 -33 33 0 -1.3 5.71
 -31 29 -3 48.78 9.05
 -26 17 -7 8.42 9.41
 -24 18 -6 121.06 12.23
 -24 27 3 39.74 6.14
 -18 22 2 10.34 3.61
 -17 8 11 36.36 4.5
 -15 9 -6 251.89 11.08
 -14 0 -8 101.71 11.17
 -14 18 1 8.43 3.98
 -13 3 11 3.41 4.02
 -8 3 -5 35.03 4.32
 -8 9 -2 335.71 11.66
 -6 0 9 71.18 5.76
 2 -16 9 74.37 8.04
 8 -16 0 164.86 7.16
 9 -25 -2 6.32 4.1
 9 -19 4 3.78 3.86
 10 -21 1 56.22 5.56
 11 -25 3 14.92 5.68
 12 -38 2 30.92 7.31
 12 -36 3 0.59 7.27
 12 -34 1 90.53 10.92
 12 -32 2 54.02 11.06
 -31 32 3 -3.21 6.27
 -29 22 -6 66.87 10.42
 -29 26 -4 71.01 11.84
 -28 28 -2 1.41 9.22
 -17 8 -7 27.84 6.4
 -13 3 -7 56.23 5.32
 -12 -3 12 31.41 6.1
 -11 4 -6 250.39 10.5
 -6 -8 11 55.93 6.95
 -4 -7 -6 185.63 6.9
 -3 -9 -6 93.52 4.11
 6 -23 8 70.81 8.39
 8 -26 7 -3.45 7.26
 10 -25 -1 17.32 4.78
 10 -25 5 35.78 6.72
 11 -33 5 15.58 6.7
 12 -37 1 31.67 8.64
 -36 35 1 19.06 7.83
 -35 34 0 19.84 7.23
 -34 32 6 10.43 5.55
 -28 30 2 76.83 10.7
 -27 14 -8 17.33 8.14
 -23 14 -7 13.13 10.86
 -23 24 -2 56.21 5.94
 -21 24 0 4.83 4.78
 -18 5 -8 43.55 12.64
 -11 7 9 38.27 3.75
 -7 -6 11 213.48 11.8
 -5 -10 11 14.22 6.81
 0 -16 10 58.2 8.58
 2 -8 7 582.22 19.96
 3 -10 7 -1.42 4.24
 4 -16 8 9.11 9.39
 7 -17 6 61.02 5.95
 9 -24 6 167.07 12.38
 10 -36 -2 204.99 12.42
 10 -33 -2 182.96 12.59
 11 -36 -1 2.6 8.37
 11 -33 -1 -3.22 9.43
 11 -26 4 18.13 5.83
 11 -24 2 67.73 6.19
 12 -31 1 90.53 8.13
 -36 32 7 -1.24 5.48
 -36 34 5 -0.99 6.27
 -29 24 -5 33.5 10.45
 -29 26 8 -1.47 3.67
 -27 26 7 8.02 3.79
 -27 28 -1 29.44 7.31
 -27 29 1 82.31 10.3
 -24 20 -5 4.88 6.62
 -24 22 -4 35.97 6.46
 -22 22 7 58.51 4.65
 -21 15 -6 17.41 6.45
 -21 21 -3 27.32 5.01
 -20 11 -7 1.02 10.57
 -18 12 -6 76.67 6.29
 -15 19 2 2.97 3.83
 -12 8 -5 440.66 15.57
 -9 12 0 477.37 15.1
 -8 0 10 6.1 3.88
 -4 -12 11 10.16 6.78
 -4 0 8 231.98 9.58
 1 -6 7 280.97 11.4
 3 -18 9 8.83 5.57
 6 -23 -4 3.68 3.11
 9 -17 2 426.13 15.06
 10 -29 6 56.35 8.84
 11 -30 5 2.9 8.48
 12 -40 1 2.97 7.87
 12 -30 3 118.3 10.74
 -38 35 5 23.27 7
 -28 18 -7 41.23 7.92
 -27 28 5 26.24 6.08
 -26 25 -3 83.35 7.97
 -22 24 -1 154.9 8.51
 -13 -1 12 15.32 5.2
 -12 12 -3 208.07 9.07
 -8 -4 11 66.76 6.89
 -3 -14 11 0.39 7.14
 1 -18 10 140.19 11.08
 4 -12 7 207.8 10.07
 5 -8 1 255.82 8.81
 6 -10 1 44.92 3.79
 8 -25 -3 360.47 13.02
 9 -20 5 211.85 10.27
 10 -30 -2 216.96 10.69
 10 -20 3 23.75 5.25
 11 -39 -1 37.32 8.04
 11 -30 -1 30.23 5.23
 12 -36 0 12.3 9.24
 12 -34 4 0.23 8.1
 -40 36 5 6.98 7.29
 -36 33 6 62.59 7.4
 -33 33 3 68.63 7.64
 -31 27 -4 159.93 11.56
 -30 29 -2 1.81 10.18
 -29 30 4 77.71 7.63
 -24 11 -8 251.74 13.78
 -23 26 2 1.93 4.05
 -22 25 1 107.73 6.73
 -21 8 -8 209.24 13.25
 -6 5 7 284.39 9.81
 -2 1 6 957.09 28.45
 0 -4 7 9.73 3.74
 5 -18 8 246.3 12.92
 8 -20 -2 57.98 4.88
 10 -21 4 146.52 8.25
 12 -33 0 21.72 9.97
 12 -31 4 3.71 9.62
 -26 19 -6 14.15 11.48
 -18 18 -3 4.5 4.08
 -9 7 8 10.2 2.51
 -3 -2 -4 411.92 12.76
 -2 2 -1 131.08 4.52
 4 -20 9 21.38 8.02
 5 -14 7 220.74 10.7
 7 -25 8 11.63 7.32
 7 -12 1 140.79 6.54
 8 -23 7 127.01 10.64
 8 -19 6 39.99 5.52
 9 -28 7 2.52 6.1
 9 -20 -1 -0.86 3.9
 11 -25 0 77.36 6.01
 12 -39 0 40.76 8.41
 12 -28 1 131.38 7.82
 -40 35 6 19.88 7.46
 -38 34 6 -5.16 6.41
 -35 34 3 13.57 8.25
 -30 31 2 13.88 7.6
 -29 29 -1 49.66 11.77
 -28 29 0 4.39 8.89
 -27 27 6 8.51 4.64
 -22 24 5 2.71 6.68
 -21 19 -4 16.57 5.06
 -18 21 0 265.31 11.09
 -15 11 -5 12.68 4.59
 -15 15 -3 55.75 5.77
 -9 -2 11 5.8 4.42
 -7 2 9 30.49 4.2
 -7 10 1 1158.67 33.24
 -5 7 0 127.06 5.1
 4 -6 1 1769.96 50.18
 11 -27 5 -0.16 9.06
 12 -27 3 190.82 10.18
 -32 30 -2 51.72 8.83
 -29 30 1 141.32 12.6
 -26 23 -4 66.72 8.66
 -26 28 3 127.78 11.27
 -25 15 -7 62.88 9.89
 -20 21 -2 47.7 5.79
 -19 22 4 589.56 19.09
 -18 14 -5 2.06 4.75
 -17 3 -8 2.82 11.59
 -16 6 -7 285.15 12.4
 -13 7 10 1.49 3.04
 -12 1 -7 16.4 4.43
 4 -16 -4 397.64 12.1
 6 -16 7 5.55 5.52
 10 -26 6 389.26 18.98
 10 -19 2 71.05 6.06
 12 -30 0 168.21 8.85
 13 -37 2 11.25 6.87
 13 -34 2 19.01 10.11
 -37 35 3 30.83 8.08
 -28 26 -3 20.65 11.3
 -26 21 -5 45.17 11.97
 -25 25 -2 148.12 8.75
 -24 22 8 10.15 2.91
 -22 23 6 73.33 6.92
 -21 24 3 205.24 9.23
 -19 21 -1 85.01 6.01
 -18 16 -4 251.35 11.21
 -14 5 11 6.4 3.76
 -14 7 -6 237.65 10.41
 -12 15 0 782.27 24.09
 -10 2 -6 13.28 3.79
 -9 2 10 41.94 4.75
 -8 5 -4 89.58 5.36
 -8 7 -3 220.12 8.41
 6 -20 8 151.03 10.84
 9 -30 -3 16.39 7.37
 10 -22 5 16.1 5.32
 12 -28 4 21.76 7.01
 12 -26 2 96.95 7.01
 13 -36 1 149.02 12.15
 13 -35 3 0.74 8.25
 -32 32 2 7.19 5.82
 -31 31 4 166.15 9.97
 -28 20 -6 152.95 11.78
 -26 12 -8 106.61 9.27
 -24 26 4 93.55 9.64
 -23 16 -6 39.52 11.08
 -23 22 -3 19.88 4.95
 -23 25 0 208.91 9.89
 -22 12 -7 94.38 13.14
 -15 13 -4 331.75 12.89
 -15 18 0 575.05 19.08
 -11 12 -2 10.56 4.05
 -10 12 -1 171.48 7.2
 -7 1 -5 986.93 29.6
 -3 2 -2 712.47 20.76
 -1 -2 7 230.49 9.45
 5 -22 9 4.01 8.52
 6 -10 4 119.77 6.94
 8 -14 1 237.32 9.29
 9 -21 6 77.04 7.24
 10 -27 -2 11.95 3.95
 11 -31 6 8.67 6.4
 11 -23 4 320.03 13.3
 11 -22 3 261.49 11.3
 12 -42 0 6.41 9.37
 12 -32 5 15.99 7.06
 13 -39 1 30.43 8.38
 13 -32 3 3.76 9.54
 -31 30 -1 109.42 11.04
 -30 30 0 54.45 11.57
 -24 25 -1 58.13 6.06
 -19 9 -7 102.2 10.88
 -17 18 -2 148.89 8.2
 -10 0 11 36.28 5.17
 -7 -10 12 14.14 8.17
 -2 -9 10 28.08 6.33
 0 -9 9 60.26 7.64
 1 -11 9 45.52 7.85
 5 -8 4 1143.22 34.1
 7 -20 -3 5.55 2.9
 7 -18 7 -2.97 8.02
 7 -12 4 1622.22 47.94
 9 -25 7 6.91 6.97
 11 -27 -1 25.85 4.78
 13 -33 1 205.48 14.08
 13 -31 2 21.79 7.58
 -31 27 8 106 7.31
 -31 31 1 3.74 8.22
 -30 27 -3 21.16 10.9
 -28 24 -4 46.41 12.29
 -23 9 -8 197.6 12.74
 -20 6 -8 53.94 10.13
 -20 13 -6 25 5.16
 -17 10 -6 138.18 7.79
 -14 15 -2 59.01 5.28
 -8 -8 12 0.41 6.94
 -5 2 8 63.22 4.62
 -3 -7 10 30.93 6.22
 -1 -11 10 30.62 7.59
 -1 -7 9 79.72 8.03
 0 -13 10 18.39 7.85
 5 -9 5 6.28 4.55
 6 -11 5 18.58 4.84
 7 -22 8 -3.35 6.66
 12 -35 -1 21.45 10.43
 13 -33 4 65.93 10.3
 -34 33 2 19.6 6.36
 -33 32 4 1.19 6.46
 -29 27 7 7.35 4.13
 -28 22 -5 -9.98 11.12
 -27 16 -7 26.18 8.15
 -25 27 2 207.39 10.27
 -24 26 1 3.58 4.48
 -20 23 2 14.23 4.42
 -16 18 -1 340.4 12.88
 -11 6 -5 69.6 5.54
 -9 -6 12 15.85 7.2
 3 -15 9 90.52 8.31
 4 -7 5 124.74 6.91
 4 -6 4 1451.57 42.34
 7 -13 5 114.45 6.81
 8 -14 4 -0.11 4.35
 9 -16 1 73.38 5.36
 10 -20 0 8.54 4.34
 11 -35 -2 20.12 9.14
 11 -28 6 0.47 7.42
 11 -21 2 484.43 17.33
 12 -38 -1 8.24 7.13
 12 -29 5 60.91 10.84
 -36 34 2 15.88 8.39
 -32 31 0 16.65 8.56
 -28 13 -8 11.78 7.42
 -28 29 3 13.66 9.36
 -27 26 -2 -0.37 5.57
 -23 20 -4 22.66 5.18
 -16 1 -8 65.25 11.64
 -13 15 -1 381.54 13.42
 -11 -1 -7 53.36 5
 1 -15 10 -1.17 7.26
 3 -4 1 886.19 25.53
 9 -22 -2 0.35 3.45
 10 -22 -1 21.84 4.28
 11 -24 5 12.74 5.16
 12 -32 -1 34.22 7.82
 12 -27 0 398.41 15.09
 13 -38 0 15.24 7.61
 13 -35 0 22.58 10.99
 13 -30 1 133.29 8.42
 13 -29 3 86.62 7.48
 -33 32 1 48.27 6.97
 -32 28 -3 46.26 8.8
 -29 28 6 29.5 6.71
 -25 17 -6 262.3 16.52
 -20 19 -3 60.34 6.11
 -16 19 4 502.89 16.09
 -10 -4 12 5.37 5.27
 2 -9 8 5.45 8.24
 3 -11 8 59.51 9.5
 6 -9 3 1.99 3.02
 7 -11 3 1587.51 46.4
 8 -15 5 85.41 6.1
 10 -23 6 135.17 12.12
 11 -32 -2 101.56 10.91
 -30 23 -5 114.63 10.83
 -30 25 -4 -4.23 9.9
 -25 23 -3 108.32 7.61
 -22 22 -2 571.87 20.05
 -15 4 -7 56.08 6.11
 -10 13 4 37.35 2.54
 -4 -9 11 23.12 6.48
 -3 -11 11 -6.44 6.46
 1 -7 8 11.97 6.49
 2 -17 10 3.97 7.14
 4 -17 9 22.5 6.38
 4 -13 8 5.42 9.04
 8 -13 3 1328.37 39.56
 9 -27 -3 343.06 12.82
 9 -16 4 338.12 13.42
 10 -27 7 -3.77 5.96
 12 -25 4 158.49 8.91
 12 -24 3 190.18 9.87
 13 -30 4 18.9 11.03
 -37 34 4 1.43 7.86
 -35 33 1 80.6 7.63
 -34 32 0 54.52 8.02
 -31 30 5 68.14 7.52
 -29 17 -7 24.85 7.69
 -26 26 -1 108.58 7.47
 -24 13 -7 12.98 12.02
 -20 15 -5 143.08 8.55
 -9 0 -6 307.94 11.36
 -8 4 9 13.51 3.4
 -7 7 -2 1195.47 34.79
 -7 8 6 76.58 3.19
 -5 -7 11 35.62 5.91
 -3 -3 9 -2.66 4.17
 -3 4 5 1191.89 34.04
 -2 -13 11 -3.81 6.54
 -2 0 7 11.86 3.23
 0 1 2 29.06 1.96
 4 -8 6 96.23 6.02
 5 -15 8 254.86 13.93
 5 -7 3 114.88 5.63
 7 -25 -4 1.22 2.87
 8 -24 8 22.48 7.1
 9 -17 5 242.5 10.96
 13 -41 0 3.68 8.57
 13 -32 0 2.24 5.66
 14 -39 2 71.76 8.17
 14 -37 3 23.11 7.68
 14 -36 2 2.95 8.54
 -39 35 4 17.63 6.87
 -33 28 8 26.77 5.53
 -32 26 -4 46.75 9.47
 -29 27 -2 3.47 9.59
 -25 10 -8 16.41 7.51
 -21 22 -1 16.06 5.03
 -20 22 0 201.17 9.42
 -19 4 -8 3.34 9.52
 -19 21 5 84.96 5.13
 -18 21 3 148.98 7.11
 -16 19 1 394.66 14.09
 -14 9 -5 0.61 3.39
 -13 5 -6 27.83 4.89
 -11 10 -3 681.19 21.69
 -6 7 -1 1.69 2.56
 -5 -3 10 4.5 3.97
 -2 -4 -4 1425.86 40.36
 -1 -15 11 16.22 7.58
 3 -19 10 66.01 9.15
 3 -4 4 280.13 9.98
 5 -19 9 41.23 7.13
 7 -14 6 74.46 5.96
 9 -15 3 162.1 7.96
 10 -18 1 3.16 4.47
 14 -33 2 8.89 10.6
 -30 30 3 17.05 6.88
 -27 28 2 140.78 11.08
 -26 27 4 33.44 9.11
 -24 25 5 67.8 8.75
 -22 7 -8 4.55 8.55
 -22 14 -6 54.35 7.95
 -21 10 -7 86.32 12.26
 -20 17 -4 74.72 6.73
 -18 7 -7 50.14 7.84
 -17 12 -5 7.25 4.15
 -17 16 -3 309.56 12.41
 -11 -2 12 3.63 4.57
 -11 2 11 2.85 4.06
 -10 13 1 434.8 13.83
 -6 -1 -5 339.02 11.71
 -3 3 6 702.47 21.09
 0 -5 8 3.1 3.76
 4 -21 -5 29.03 2.56
 6 -17 8 245.48 13.15
 10 -18 4 1.93 3.93
 11 -25 6 23.35 9.56
 11 -22 0 104.59 6.78
 12 -30 6 52.46 7.38
 12 -26 5 52.22 8.63
 12 -23 2 19.89 4.38
 13 -31 5 103.34 9.74
 14 -38 1 9.92 7.73
 14 -35 1 8.31 11.03
 -33 31 5 19.86 6.81
 -31 28 7 2.11 4.51
 -28 23 9 10.03 3.43
 -27 18 -6 190.97 13.72
 -26 27 1 4.06 5.06
 -25 21 -4 147.13 9.4
 -23 25 3 251.9 10.68
 -14 13 -3 295.14 11.6
 -13 16 4 2.58 2.45
 -10 4 10 1.19 3.22
 -6 -5 11 57.55 6.66
 3 -6 6 218.38 9.23
 8 -16 6 67.75 6.41
 10 -19 5 7.21 5.09
 12 -29 -1 226.13 10.32
 14 -41 1 1.49 7.41
 14 -35 4 144.24 10.67
 -31 28 -2 16.09 10.39
 -31 29 6 29.95 6.7
 -28 27 -1 368.08 16.07
 -27 24 -3 7.62 6.19
 -18 10 11 16.7 3.19
 -17 14 -4 19.65 4.99
 -17 20 2 5.74 3.29
 -15 12 9 49.27 2.95
 -13 16 1 231.97 9.09
 -10 -3 -7 12.36 3.88
 -7 3 -4 3.37 3.35
 5 -18 -4 870.45 25.36
 6 -21 9 9.7 7.74
 8 -22 -3 475.22 15.53
 9 -26 8 -1.59 6.53
 10 -32 -3 25.72 9.4
 10 -17 3 862.12 27.34
 11 -29 -2 47.32 5.08
 13 -27 1 10.24 4.85
 13 -27 4 9.35 5.86
 13 -26 3 164.45 8.9
 14 -31 3 13.36 9.04
 -35 32 5 11.54 6.51
 -32 31 3 10.24 5.57
 -27 11 -8 76.03 9.08
 -26 14 -7 126.49 11.59
 -24 23 -2 67.48 6.18
 -19 11 -6 60.38 6.31
 -19 19 -2 262.22 11.42
 -16 8 -6 1.41 4.22
 -14 11 -4 58.59 5.58
 4 -5 3 475.06 14.95
 7 -19 8 -0.5 7.81
 9 -18 6 18.99 4.62
 10 -24 7 16.29 8.58
 11 -24 -1 62.08 5.49
 11 -20 1 1361.44 40.91
 11 -20 4 185.81 9.2
 13 -37 -1 -2.93 7.67
 14 -32 1 16.17 7.53
 14 -32 4 20.55 9.54
 -41 35 5 -0.84 6.9
 -37 33 5 2.09 5.89
 -33 29 -2 0.53 7.4
 -29 19 -6 55.09 10.19
 -24 23 7 45.11 4.62
 -22 20 -3 138.4 8.04
 -21 23 4 222.14 9.35
 -10 4 -5 191.6 8.42
 -8 11 2 687.59 20.13
 -6 -1 10 26.37 4.59
 -4 -1 9 32.44 4.58
 -1 -3 8 104.4 6.42
 10 -24 -2 69.48 5.3
 13 -29 0 14.85 4.79
 -39 34 5 9.48 6.56
 -34 32 3 157.22 10.08
 -33 29 7 25.39 5.74
 -33 30 6 48.3 6.53
 -29 25 -3 10.08 11.07
 -29 29 2 7.42 9.43
 -27 20 -5 7.92 10.5
 -27 22 -4 21.49 8.51
 -19 20 6 7.95 4.97
 -17 19 0 53.51 5.08
 -15 7 11 49.72 4.71
 -14 2 -7 9.49 4.16
 -7 -3 11 208 10.88
 -7 5 -3 326.73 11.02
 -5 -11 12 5.43 8.98
 2 -4 6 70.32 4.67
 5 -11 7 545.86 19.16
 6 -13 7 27.82 5.16
 11 -21 5 133.3 8
 11 -19 3 371.47 14.06
 12 -27 6 184.13 12.28
 13 -34 -1 6.66 9.57
 13 -28 5 145.31 11.94
 14 -40 0 2.95 7.06
 14 -37 0 5.14 8.15
 -30 28 -1 71.63 10.4
 -28 28 1 -5.96 8.74
 -28 28 4 0.51 6.63
 -24 8 -8 215.84 12.49
 -24 15 -6 59.02 12.08
 -23 11 -7 -4.21 11.76
 -18 2 -8 5.95 11.14
 -18 19 -1 9.98 4.23
 -15 18 3 185.2 7.51
 -12 0 12 15.24 4.96
 -8 -2 -6 87.09 5.2
 -6 -9 12 36.56 7.95
 -6 4 8 0 2.68
 4 -9 7 594.65 20.22
 7 -23 9 90.61 10.27
 7 -15 7 27.09 5.66
 8 -21 8 102.67 9.25
 10 -20 6 0.6 4.58
 13 -25 2 109.86 7.47
 15 -38 2 -0.64 6.2
 15 -36 3 5.08 7.75
 -41 34 6 7.16 6.85
 -38 34 3 13.6 7.29
 -36 33 3 29.13 8.46
 -35 31 6 3.88 5.71
 -29 28 0 0 7.35
 -28 15 -7 -2.48 8.08
 -23 23 -1 302.69 12.42
 -22 18 -4 -3.77 4.47
 -22 23 0 98.79 6.92
 -16 16 -2 248.7 10.52
 -12 9 9 48.75 3.45
 -10 10 -2 1052.11 31.35
 -8 10 0 342.42 11.22
 8 -12 2 -0.32 3.01
 12 -34 -2 31.56 10.05
 12 -24 0 188.42 8.83
 12 -22 4 86.24 6.55
 14 -34 0 58.92 10.65
 14 -33 5 -2.89 7.21
 15 -35 2 25.06 9.33
 -39 33 6 46.91 7.38
 -37 32 6 53.46 7.05
 -35 30 7 -3.27 5.18
 -32 29 -1 37.95 9.62
 -31 26 -3 24.07 10.58
 -31 30 2 19.55 7.62
 -29 21 -5 32.5 11.13
 -29 23 -4 2.12 11.71
 -26 24 -2 48.88 6.21
 -21 5 -8 60.9 9.37
 -17 5 -7 -2.19 5.72
 -12 3 -6 539.26 18.14
 -9 -5 -7 238.14 9.49
 -7 -7 12 15.99 7.24
 1 -12 10 22.79 7.3
 2 -2 4 33.92 3.21
 3 -7 7 3.77 3.64
 7 -10 2 152.91 6.5
 8 -17 7 45.56 7.19
 9 -14 2 122.14 6.34
 10 -29 -3 14.59 4.8
 11 -26 7 48.83 8.18
 12 -22 1 592.7 20.06
 14 -29 4 0.98 8.73
 14 -28 3 -1.54 4.5
 -37 31 7 -0.43 5.48
 -30 29 1 42.76 9.37
 -26 23 8 9.65 3.35
 -26 26 5 5.65 5.89
 -25 26 3 86.07 7.09
 -20 8 -7 10.97 10.29
 -19 13 -5 54.99 6.03
 -13 13 -2 12.72 3.96
 0 -10 10 5.32 6.22
 2 -14 10 25.09 7.91
 3 -12 9 66.75 7.49
 9 -23 8 39.92 6.61
 10 -16 2 62.95 5.76
 11 -22 6 5.18 7.5
 12 -23 5 4.29 4.32
 13 -31 -1 29.02 5.56
 14 -29 1 49.54 6.02
 15 -40 1 7.94 7.54
 15 -37 1 27.88 7.71
 -34 30 -1 13.41 7.24
 -33 27 -3 10.96 7.65
 -33 31 2 55.18 7.28
 -31 29 0 71.47 10.51
 -24 21 -3 251.12 11.3
 -21 12 -6 85.54 7.41
 -19 17 -3 49.97 5.61
 -14 16 0 819.05 25.34
 -13 7 -5 260.19 10.61
 -11 14 2 55.74 3.77
 -8 -1 11 65.62 6.08
 -3 2 7 155.46 6.62
 -1 -8 10 62.19 6.54
 2 -10 9 39.51 7.87
 3 -16 10 10.95 7.48
 4 -14 9 60.24 7.23
 13 -29 6 74.84 8.56
 15 -34 4 13.14 7.32
 -35 32 2 6.63 5.95
 -31 22 -5 94.07 11
 -31 24 -4 37.15 9.64
 -30 29 4 3.37 5.71
 -26 9 -8 62.43 8.47
 -26 16 -6 2.07 10.18
 -21 20 -2 106.78 6.81
 -16 10 -5 33.47 4.95
 -16 18 5 135.51 5.71
 -15 16 -1 618.59 20.24
 -12 4 11 0.74 3.28
 -12 15 3 181.87 7.13
 -11 13 0 894.99 26.79
 -9 10 -1 199.33 7.73
 -8 -5 12 3.67 5.53
 -5 -3 -5 51.36 3.73
 -1 -12 11 6.71 5.93
 4 -18 10 3.89 7
 5 -16 9 53.36 7.21
 6 -13 -2 736.88 21.61
 6 -8 2 243.56 8.71
 8 -27 -4 1.67 3.45
 8 -15 -1 1407.42 40.72
 12 -31 -2 -1.22 5.24
 12 -26 -1 97.29 6.39
 13 -24 4 51.32 6.24
 14 -31 0 43.65 5.94
 14 -30 5 6.22 8.59
 14 -27 2 39.35 5.71
 15 -34 1 59.91 9.91
 15 -32 2 190.43 12.08
 -37 33 2 -2.42 7.05
 -33 30 0 18.51 7.14
 -32 30 1 23.88 8.24
 -28 25 -2 2.87 5.91
 -25 12 -7 21.91 10.1
 -24 25 2 306.72 12.39
 -23 24 1 82.87 6.32
 -20 22 3 83.72 5.43
 -19 15 -4 176.6 8.77
 -18 20 1 122.25 6.86
 -15 6 -6 540.99 18.72
 -14 9 10 16.49 2.96
 -13 0 -7 29.17 4.47
 -7 1 10 2.2 3.26
 -7 7 7 48.13 2.92
 -2 -10 11 59.48 7.74
 -2 -1 8 108.04 6.14
 0 -14 11 11.39 6.41
 1 -16 11 -0.81 7.3
 1 -8 9 4.72 6.99
 2 -5 7 206.22 8.92
 6 -20 -4 72.38 3.87
 6 -18 9 6.27 6.05
 9 -24 -3 770.99 24.01
 11 -26 -2 35.02 4.48
 11 -18 2 464.64 16.2
 12 -28 7 15.05 6.14
 -35 31 0 17.77 5.99
 -34 31 1 2.75 6.43
 -25 24 -1 651 22.49
 -24 19 -4 0.69 5.03
 -18 9 -6 43.47 5.5
 -12 13 -1 424.29 14.25
 -10 6 -4 19.91 4.03
 -5 1 9 170.04 8.09
 1 -2 6 1012.96 30.35
 1 -1 5 28.58 3.39
 3 -3 3 1017.48 29.55
 5 -20 10 3.39 7.21
 5 -11 -2 311.42 9.64
 7 -15 -2 135.45 5.59
 10 -25 8 1.16 6.45
 12 -24 6 77.67 9.81
 13 -26 0 51.84 5.46
 13 -25 5 29.1 6.14
 13 -23 3 43.6 5.17
 14 -39 -1 24.01 7.24
 -36 32 1 10.88 5.59
 -32 30 4 63.23 7.06
 -28 17 -6 83.06 11.83
 -27 27 3 12.39 8.14
 -24 24 0 0.44 4.06
 -23 6 -8 93.62 10.02
 -16 14 -3 79.06 6.03
 -10 8 -3 176.83 7.62
 -8 -7 -7 25.47 3.58
 -3 -8 11 -1.4 5.47
 5 -9 -1 2.21 1.98
 7 -20 9 24.71 7.05
 9 -17 -1 302.49 10.73
 14 -36 -1 6.1 9.21
 15 -39 0 51.65 7.4
 15 -31 4 8.57 9.65
 15 -30 3 43.09 7.32
 16 -40 2 -2.16 6.25
 16 -38 3 73.27 8.17
 -40 34 4 34.01 7.48
 -30 26 -2 23.62 9.5
 -28 10 -8 4.92 8.32
 -28 27 5 84.84 7.42
 -26 22 -3 9.45 4.89
 -23 24 4 -1.86 4.3
 -22 9 -7 5.66 10.9
 -20 3 -8 48.96 9.75
 -20 20 -1 10.58 4.02
 -19 21 2 48.3 4.84
 -16 12 -4 443.76 15.79
 -9 -3 12 13.06 4.56
 -7 -4 -6 76.27 4.58
 -1 -6 -4 176.33 5.76
 0 -6 9 13.34 6.3
 5 -12 8 119.63 10.47
 6 -14 8 382.14 17.48
 8 -13 0 379.8 12.56
 12 -20 2 182.59 8.85
 14 -31 6 13.24 7.1
 15 -42 0 4.67 7.69
 15 -36 0 20.99 10.06
 16 -37 2 -1.95 6.62
 -38 33 4 0.68 6.88
 -34 31 4 67.3 8.11
 -27 13 -7 100.09 10.43
 -26 24 7 0.43 3.77
 -23 13 -6 8.41 8.45
 -21 22 5 1.66 4.28
 -19 20 0 142.11 7.44
 -17 12 10 0.51 1.88
 -13 11 -3 463.66 16.01
 -9 2 -5 44.11 4.7
 -6 1 -4 129.95 5.83
 2 -2 1 120.65 4.23
 4 -10 8 43.03 8.76
 5 -23 -5 43.38 3.07
 7 -16 8 8.58 9.23
 8 -17 -2 77.09 4.59
 9 -15 0 139.61 6.19
 11 -23 7 114.5 10.55
 14 -26 4 178.09 9.55
 15 -32 5 180.33 12.19
 15 -31 1 65.14 6.97
 -32 27 -2 -0.99 9.81
 -30 18 -6 132.16 10.62
 -27 25 -1 113.62 7.55
 -26 20 -4 3.1 5.22
 -23 19 9 50.32 3.29
 -23 21 -2 248.13 11.34
 -21 14 -5 57.71 5.67
 -21 18 -3 267 11.74
 -19 6 -7 22.42 9.5
 -18 20 4 643.23 20.26
 -16 3 -7 14.28 5.68
 -11 6 10 65.41 4.68
 -4 -6 11 120.73 8.52
 -2 0 -2 74.81 3.29
 7 -11 0 801.85 23.75
 8 -22 9 12.45 8.25
 8 -18 8 92.88 9.04
 10 -19 -1 346.05 12.24
 13 -36 -2 71.15 9.74
 13 -26 6 222.18 13.6
 16 -39 1 39.61 8.07
 16 -36 4 112.11 9.81
 -34 28 -2 24.07 8.69
 -28 23 -3 52.11 7.27
 -26 26 2 7.22 4.82
 -25 25 1 88.75 6.73
 -18 17 -2 36.92 5.71
 -13 12 8 1.02 1.2
 -11 1 -6 513.38 17.26
 -6 5 -2 4686.54 130.89
 -3 -12 12 67.56 10.4
 -2 -2 -3 18.32 1.93
 3 -8 8 2.68 5.84
 5 -6 2 200.09 7.48
 8 -12 5 323.26 12.33
 9 -14 5 9.59 4.36
 10 -16 5 86.43 6.61
 11 -31 -3 41.97 8.82
 13 -28 -1 114.58 7.03
 14 -33 -1 34.27 9.1
 14 -27 5 2.09 10.03
 14 -25 3 5.65 5.05
 16 -34 2 77.18 10.42
 -29 14 -7 169.58 11.52
 -29 28 3 24.56 8.58
 -28 24 8 77.52 5.75
 -26 25 0 31 4.97
 -25 7 -8 1.6 7.88
 -21 16 -4 353.1 13.92
 -21 19 8 1.03 2.23
 -9 1 11 1.41 3.74
 -7 -9 -7 45.94 3.75
 -4 -10 12 16.74 7.8
 1 -3 7 139.2 6.87
 9 -20 8 93.56 8.53
 9 -13 4 298.37 11.84
 10 -15 4 88.07 6.78
 12 -25 7 64.63 9.26
 13 -22 2 42.29 4.9
 14 -26 1 431.16 15.8
 15 -33 0 9.3 8.87
 16 -36 1 38.79 8.86
 -29 26 -1 64.67 8.19
 -28 21 -4 15.47 10.69
 -15 17 1 38.22 4.38
 -10 9 8 22.63 2.33
 -1 -4 9 127.13 7.4
 7 -10 5 434.07 15.44
 9 -19 -2 -0.82 3.43
 9 -15 6 76.02 6.03
 10 -26 -3 36.03 4.45
 11 -18 5 41.49 5.63
 11 -17 4 208.28 9.7
 12 -28 -2 0.41 3.64
 14 -28 0 41.94 5.4
 16 -33 4 0.49 7.54
 16 -32 3 7.6 9.06
 -30 24 -3 14.21 9.54
 -25 14 -6 22.98 9.73
 -24 10 -7 6.65 11.25
 -20 10 -6 21.13 5.24
 -18 11 -5 149.31 7.91
 -12 -2 -7 115.81 6.99
 -5 -8 12 5.34 6.76
 -5 -4 11 42.83 5.45
 4 -9 -2 8667.75 239.96
 8 -11 4 158.9 7.93
 10 -22 8 -1.09 6.34
 10 -17 6 182.34 9.15
 13 -33 -2 136.43 10.92
 14 -28 6 1.01 8.35
 15 -28 4 61.34 7.67
 -40 33 5 -2.74 6.62
 -32 25 -3 86.19 12.56
 -32 29 5 6.1 5.68
 -31 27 -1 205.78 14.33
 -31 29 3 4.28 6.55
 -28 26 6 11.04 4.67
 -28 27 2 291.44 14.57
 -27 26 1 5.19 5.08
 -25 25 4 55.05 8.43
 -22 4 -8 22.95 7.85
 -12 5 -5 336.77 12.45
 -10 -1 12 21.95 4.82
 -3 1 8 1.18 2.76
 2 -6 8 1.41 4.87
 6 -9 0 147.15 5.8
 7 -22 -4 194.08 7.49
 11 -21 -1 90.66 5.78
 11 -19 6 175.36 9.47
 12 -20 5 258.84 11.36
 12 -19 4 382.78 14.4
 15 -29 5 206.33 13.42
 15 -27 3 103.55 7.15
 16 -34 5 84.74 8.32
 -39 33 3 28.86 7.81
 -34 26 -3 40.79 8.97
 -33 30 3 69.86 7.23
 -30 22 -4 16.48 10.25
 -27 8 -8 33.55 8.11
 -25 22 -2 248.57 11.51
 -23 15 -5 7.39 5.1
 -23 19 -3 81.21 6.78
 -22 21 -1 158.24 8.51
 -22 23 3 35.55 4.32
 -17 7 -6 443.38 16.07
 -17 17 -1 2.25 4.03
 -16 17 6 190.52 6.88
 -15 8 -5 33.63 4.1
 -15 14 -2 51.92 4.99
 -14 4 -6 958.29 29.95
 -6 3 -3 1129.31 32.82
 -4 5 0 356.25 10.73
 6 -9 6 19.81 4.05
 6 -8 5 508.3 17.13
 7 -9 4 651.83 20.8
 13 -27 7 2.1 5.8
 14 -24 2 -0.13 4
 16 -41 0 64.12 8.78
 16 -33 1 83.51 10.79
 16 -31 2 55.42 7.9
 17 -39 2 -3.69 7.13
 17 -37 3 97.39 8.64
 -38 32 5 5.71 6.43
 -37 32 3 141.96 10.99
 -36 31 5 -0.07 5.96
 -35 29 -1 13.32 7.48
 -35 31 3 64.73 8.02
 -34 30 5 10.2 6.39
 -33 28 -1 4.17 8.1
 -32 23 -4 9.2 9.41
 -28 25 7 4.56 3.95
 -18 15 -3 143.75 7.75
 -16 17 0 1372.74 40.81
 -13 15 5 18.55 2.16
 -6 8 1 4545.05 126.42
 -4 -5 -5 5.54 2.5
 -4 -2 10 1.83 3.91
 1 0 4 6.3 2.17
 3 -13 10 5.59 7.82
 4 -15 10 16.29 7.48
 5 -17 10 1.37 6.87
 11 -24 8 36.43 6.4
 12 -21 0 100.06 6.51
 12 -21 6 51.61 6.96
 13 -22 5 4.71 5.08
 15 -38 -1 4.24 7.04
 16 -38 0 100.26 9.77
 -30 28 2 78.45 10.53
 -27 15 -6 9.11 12.19
 -26 11 -7 99.38 9.66
 -23 17 -4 7.98 4.53
 -21 7 -7 5.2 10.42
 -21 21 0 108.3 6.86
 -21 21 6 20.78 6.1
 -21 22 2 151.51 7.81
 -18 13 -4 846.68 27.03
 -17 19 3 5.33 3.1
 -16 18 2 4.11 3.27
 -8 3 10 85.95 5.66
 -6 -6 -6 2.46 2.47
 -6 -6 12 45.82 7.09
 -2 4 3 1768.33 49.19
 0 0 6 1019.44 30.2
 2 -15 11 8.74 6.45
 2 -11 10 98.18 8.82
 6 -19 10 7.1 6.99
 8 -14 7 85.83 6.41
 9 -16 7 60.21 6.58
 10 -21 -2 127.49 6.41
 10 -15 1 -0.8 3.61
 13 -21 4 3.33 4.74
 14 -30 -1 85.62 6.43
 15 -28 1 134.52 7.67
 17 -36 2 3.11 7.47
 -30 25 8 139.67 7.9
 -30 27 6 34.95 6.32
 -29 27 1 6.18 8.55
 -27 23 -2 -0.89 4.51
 -20 18 -2 186.56 8.95
 -15 1 -7 2.64 5.04
 -12 11 -2 997.79 30.04
 -12 14 1 42.5 3.72
 -9 8 -2 5179.2 144.97
 -6 3 9 119.44 6.24
 -5 5 -1 409.18 12.68
 -4 5 6 78.21 3.61
 1 -13 11 53.34 7.24
 5 -13 9 28.78 6.36
 6 -15 9 33.71 5.71
 7 -17 9 29.02 6.54
 7 -12 7 180.95 9.09
 9 -13 1 2.82 2.87
 10 -18 7 -1.62 7.56
 10 -14 3 998.69 30.57
 11 -17 1 359.68 12.88
 11 -16 3 505.32 17.35
 15 -30 0 25.82 5
 15 -30 6 67.44 7.63
 16 -30 4 -2.29 8.82
 17 -41 1 -4.35 7.48
 17 -35 4 131.36 9.48
 -40 32 6 27.6 7.02
 -32 28 0 18.7 9.2
 -32 29 2 1.39 7.46
 -29 16 -6 15.08 9.12
 -25 16 -5 2.99 5.84
 -23 23 5 8.17 7.08
 -22 11 -6 34.37 5.99
 -18 4 -7 3.01 7.95
 -9 4 -4 77.98 5.13
 -2 -2 9 211.06 9.48
 0 -11 11 48.82 7.56
 1 -9 10 71.98 7.32
 4 -7 -1 1284.05 36.16
 8 -19 9 3.19 5.87
 9 -12 3 169.37 7.58
 12 -26 8 17.92 6.52
 12 -23 -1 52.86 4.66
 12 -18 3 34.95 5.12
 13 -23 6 37 8.91
 14 -29 7 9.25 6.07
 14 -24 5 -3.08 5.46
 15 -35 -1 45.9 10.38
 15 -26 2 143.34 8.44
 16 -35 0 93.84 10.49
 16 -31 5 264.4 13.66
 16 -29 3 84.56 7.23
 17 -38 1 8.17 6.4
 -38 32 2 2.93 8
 -36 30 0 33.26 6.26
 -36 31 2 3.82 5.72
 -34 29 0 72.4 8.39
 -34 30 2 23.91 6.23
 -31 28 1 9.06 8.81
 -28 12 -7 6.19 6.36
 -27 26 4 41.62 9.1
 -25 20 -3 303.54 12.77
 -24 22 -1 6.25 4.17
 -13 6 11 0.48 2.86
 -6 -2 11 37.89 5.21
 0 -1 7 4.6 3.14
 1 -4 8 5.31 3.45
 4 -11 9 35.71 6.74
 5 -7 6 243.81 9.82
 5 -6 5 13.18 3.88
 6 -10 7 24.05 4.62
 12 -19 1 368.35 13.4
 13 -23 0 158.07 7.94
 14 -23 4 344.55 14.13
 -38 31 6 3.21 5.8
 -37 31 1 -3.92 6.09
 -33 29 1 4.64 6.78
 -32 26 8 -0.85 4.04
 -32 28 6 -0.55 6.02
 -31 17 -6 105.73 9.3
 -30 26 7 1.59 3.75
 -29 24 -2 0.27 6.21
 -25 18 -4 10.21 5.39
 -20 12 -5 200.73 9.88
 -15 12 -3 41.57 4.9
 -14 14 -1 303.16 11.16
 -11 -4 -7 95.95 6.16
 -10 -1 -6 84.12 5.32
 -9 11 1 1772.36 50.36
 -8 0 -5 57.91 4.66
 -7 6 8 4.25 2.28
 -4 4 7 13.91 2.67
 -1 -9 11 21.07 6.01
 0 1 5 25.37 2.93
 6 -7 4 189.45 8
 8 -11 1 96 4.88
 9 -21 9 10.66 6.05
 11 -28 -3 314.43 11.98
 13 -30 -2 9.88 4.25
 13 -20 3 108.29 6.71
 -36 30 6 102.89 8.37
 -35 30 1 -1.31 6.13
 -34 27 8 12.99 5.13
 -34 29 6 38.41 6.71
 -30 13 -7 107.72 9.03
 -24 24 3 0.63 3.85
 -23 8 -7 -0.65 11.34
 -16 9 11 -0.43 2.54
 -15 17 4 341.65 11.4
 -7 -4 12 -1.71 4.25
 2 -1 3 26.71 2.43
 3 -9 9 6.8 6.81
 4 -4 2 304.14 9.8
 8 -10 3 1711.33 49.63
 11 -23 -2 326.29 11.83
 14 -35 -2 20.27 10.69
 14 -25 6 26.6 9.11
 17 -35 1 8.99 10.51
 17 -33 2 21 10.22
 -38 30 7 13.16 5.73
 -32 27 7 14.58 5.09
 -31 25 -2 51.68 9.82
 -27 21 -3 194.25 10.34
 -23 22 0 90.78 6.31
 -20 21 4 19.5 3.82
 -19 8 -6 27.99 5.18
 -13 14 0 3031.09 85.94
 -11 1 12 30.17 4.63
 -10 3 11 8.47 3.41
 -9 6 -3 24.3 3.52
 -1 -13 12 7.91 9.3
 0 -7 10 2.12 4.71
 5 -8 7 425.26 15.3
 6 -15 -3 227.58 7.68
 7 -17 -3 274.37 9.28
 8 -24 -4 46.52 3.97
 10 -23 9 44.01 7.86
 13 -21 1 204.21 9.63
 14 -22 3 60.23 5.62
 15 -26 5 108.19 9.65
 15 -25 4 107.88 7.34
 16 -30 1 0.81 4.72
 17 -32 4 3.16 8.95
 -36 29 7 4.79 5.31
 -35 27 -2 10.72 7.04
 -34 28 7 2.86 4.77
 -33 26 -2 72.61 10.16
 -29 27 4 8.07 6.74
 -26 23 -1 490.29 18.06
 -24 12 -6 25.79 10.86
 -23 23 2 43.46 4.84
 -20 14 -4 83.89 6.18
 -20 16 -3 237.13 10.61
 -12 9 -3 198.47 8.55
 -2 -11 12 44.19 8.61
 -2 -7 11 78.11 7.14
 5 -7 0 121.99 5.13
 13 -25 -1 35.28 4.49
 13 -24 7 6.84 7.24
 17 -43 0 9.43 8.44
 17 -40 0 9.78 6.83
 17 -33 5 -1.93 5.74
 17 -31 3 -2.4 9.78
 18 -38 2 -0.44 5.89
 -39 32 4 8.62 6.86
 -27 19 -4 -0.32 5.47
 -22 19 -2 620.12 21.22
 -17 9 -5 283.84 11.43
 -5 -1 -4 1709.74 48.71
 7 -13 8 7.87 8.74
 8 -15 8 166.54 12.3
 9 -17 8 168.61 11.72
 10 -19 8 1.63 7.48
 14 -25 0 20.81 3.94
 15 -32 -1 273.92 12.6
 16 -40 -1 23.48 7
 16 -32 0 11.96 5.55
 18 -36 3 3.35 7.58
 -31 28 4 32.36 6.41
 -29 22 -3 20.77 7.39
 -25 9 -7 4.98 9.17
 -22 13 -5 9.97 4.97
 -20 5 -7 64.33 11.48
 -18 19 5 40.59 3.6
 -17 15 -2 99.88 6.48
 -17 18 1 542.47 17.99
 -16 5 -6 12.66 4.25
 -13 2 -6 52.7 4.82
 -11 11 -1 383.03 12.93
 -8 8 -1 1372.4 39.51
 -5 0 10 91.43 6.07
 2 -7 9 20.17 6.97
 4 -5 6 110.41 6.09
 8 -19 -3 108.08 5.3
 15 -27 6 58.63 10.42
 15 -24 3 206.15 9.89
 -35 30 4 8.85 6.98
 -33 29 4 -1.28 5.58
 -31 23 -3 31.14 11.27
 -29 20 -4 0.3 9.26
 -28 24 -1 594.47 21.14
 -26 13 -6 -1.35 11.37
 -26 25 3 48.99 6.24
 -25 24 5 196.4 11.35
 -18 18 0 27.69 5.08
 -14 -1 -7 12.03 4.89
 -11 3 -5 4.14 3.81
 -5 -8 -6 136.28 5.75
 -3 -9 12 64.29 8.53
 5 -13 -3 7.57 1.75
 6 -11 8 -1.15 7.7
 7 -9 1 694.51 20.93
 7 -8 3 772.65 23.54
 11 -21 8 18.85 6.9
 14 -26 7 53.75 7.45
 16 -37 -1 45.67 8.43
 16 -28 5 100.33 10.86
 16 -27 4 5.12 5.84
 17 -37 0 31.18 8.72
 18 -40 1 3.79 6.89
 -33 24 -3 8.08 8.62
 -31 21 -4 4.84 11.42
 -25 23 0 130.92 7.58
 -17 2 -7 34.99 8.26
 -14 6 -5 41.78 4.6
 -10 11 0 891.38 26.39
 -7 8 0 430.19 13.24
 12 -25 -2 55.13 4.94
 18 -35 2 158.79 11.89
 18 -34 4 104.82 10.16
 -33 22 -4 4.05 7.51
 -30 25 -1 98.63 9.4
 -27 10 -7 68.13 9.61
 -24 20 -2 14.27 5.11
 -23 22 6 4.41 5.96
 -14 16 3 94.99 5.22
 -10 -6 -7 2.79 3.71
 -8 -2 12 8.76 4.43
 -7 0 11 81.52 6.37
 -3 0 9 139.57 7.26
 -1 0 -1 11.42 1.06
 0 -2 8 0.71 3.37
 4 -6 7 230.14 9.8
 5 -5 4 98.76 5.19
 12 -30 -3 91.45 7.14
 12 -23 8 2.28 6.31
 12 -17 2 192.82 8.72
 14 -27 -1 23.42 4.47
 16 -29 6 17.11 6.89
 17 -32 1 5.02 6.93
 18 -37 1 0.63 7.95
 -36 28 -1 17.46 6.37
 -32 26 -1 50.41 11.49
 -28 14 -6 -0.37 10.72
 -25 24 2 197.16 9.3
 -22 15 -4 207.46 9.83
 -22 17 -3 186.7 9.43
 -21 9 -6 23.12 5.62
 -19 20 3 13.59 3.56
 -18 19 2 3.1 3.47
 -3 -5 11 10.37 4.49
 5 -9 8 26.83 6.15
 9 -21 -3 136.84 6.15
 11 -15 2 196.47 8.55
 13 -19 2 72.81 6.01
 15 -28 7 37.91 6.57
 15 -27 0 85.4 6.28
 16 -26 3 47.63 5.47
 -41 32 5 14.33 7.98
 -34 27 -1 28.68 9.46
 -30 15 -6 52.06 9.5
 -29 11 -7 135.81 10.29
 -28 26 3 30.29 8.34
 -27 24 0 93.9 7.11
 -25 20 9 7.35 2.84
 -24 14 -5 19.18 4.93
 -21 19 -1 1.9 4.15
 -17 13 -3 182.88 8.84
 -4 -7 12 8.86 6.49
 -4 3 8 8.29 2.8
 -3 -7 -5 435.92 13.32
 4 -16 11 22.83 6.87
 5 -14 10 26.03 7.43
 6 -16 10 10.69 7.13
 7 -18 10 -0.24 6.8
 8 -20 10 34.84 7.72
 9 -26 -4 0.51 3.02
 13 -25 8 51.9 6.86
 17 -30 5 -0.42 8.35
 17 -29 4 57.25 10.47
 19 -40 2 -0.25 6.18
 19 -38 3 58.23 7.49
 -38 31 3 34.58 8.15
 -27 25 5 83.37 7.6
 -23 20 8 25.12 3.38
 -22 6 -7 27.29 10.64
 -22 22 4 446.71 15.5
 -10 12 5 45.39 2.14
 -9 -3 -6 36.03 3.82
 1 -5 9 265.88 11.29
 3 -14 11 116.59 9.26
 10 -13 2 52.38 4.77
 11 -16 6 304.84 12.38
 11 -15 5 19.52 4.13
 12 -18 6 28.84 4.74
 12 -17 5 207.55 9.85
 13 -19 5 256.53 11.14
 14 -21 2 1.21 4.59
 16 -34 -1 13.96 9.01
 17 -34 0 44.38 9.81
 -30 27 3 16.03 9.02
 -26 21 -2 85.04 6.5
 -26 24 1 27.9 4.88
 -19 10 -5 35.74 4.72
 -14 12 -2 401.2 13.92
 2 -12 11 16.05 6.74
 4 -12 10 27.01 6.43
 10 -14 6 794.48 25.81
 13 -20 6 174.17 9.24
 14 -21 5 0.85 4.15
 17 -31 6 12.94 6.01
 18 -42 0 22.24 8.46
 -39 31 5 16.2 6.25
 -37 29 0 65.3 7.28
 -36 30 3 16.9 6.39
 -34 29 3 195.55 10.69
 -32 28 3 -0.22 7
 -29 25 0 28.2 6.31
 -27 25 2 199.76 9.89
 -26 15 -5 40.98 7.72
 -24 16 -4 55.92 6.12
 -24 18 -3 802.8 26.39
 -23 10 -6 4.6 7.83
 -23 21 7 2.61 3.51
 -19 16 -2 342.17 13.1
 -18 6 -6 345.96 13.56
 -16 15 -1 380.66 13.79
 8 -16 9 75.33 6.99
 9 -18 9 -0.35 5.53
 10 -23 -3 22.94 3.57
 10 -20 9 -0.67 5.96
 10 -13 5 146.64 7.69
 13 -27 -2 36.82 4.45
 14 -22 6 42.75 7.19
 16 -27 1 14.06 4.94
 17 -28 3 1.57 5.04
 18 -39 0 63.79 8.26
 18 -32 2 312.4 15.7
 19 -42 1 -1.66 7.96
 19 -37 2 33.07 7.28
 19 -36 4 -3.69 5.84
 -37 30 5 8.63 6.22
 -35 28 0 13.4 6.81
 -29 26 5 6.1 4.99
 -28 22 -2 -1.36 4.98
 -28 25 1 -2.17 5.01
 -9 5 10 56.29 4.28
 -7 -2 -5 42.34 4.14
 -5 3 -2 1222.7 35
 -2 -3 10 3.12 3.68
 -1 1 7 10.14 3
 4 -7 8 86.36 7.2
 7 -14 9 104.69 8.16
 9 -11 2 1030.87 30.76
 11 -17 7 53.02 8.18
 12 -16 4 155.12 7.8
 13 -18 4 2.09 3.8
 14 -20 4 497.89 17.84
 15 -29 -1 450.47 16.39
 15 -23 5 1.75 4.3
 16 -29 0 10.63 4.7
 17 -39 -1 30.82 7.3
 18 -34 1 -10.52 9.9
 18 -32 5 210.33 11.76
 18 -31 4 -2.89 9.1
 -38 30 1 11.86 6.72
 -37 30 2 6.26 5.24
 -29 26 2 41.78 9.04
 -28 16 -5 12.36 11.14
 -24 7 -7 0.74 9.77
 -20 19 0 80.53 6.15
 -19 3 -7 118.11 10.97
 -19 19 1 1270.35 38.13
 -13 -3 -7 18.43 4.79
 -8 2 -4 583.35 18.29
 -5 -5 12 10.28 4.43
 -4 6 5 1289.37 36.26
 -1 2 6 3.52 2.4
 0 -8 -4 0.86 1.26
 1 -10 11 49.04 6.87
 3 -10 10 8.69 5.01
 3 -3 6 808.64 24.8
 6 -6 3 41.78 3.64
 10 -15 7 64.52 6.03
 11 -22 9 3.64 7.58
 11 -14 4 28.92 4.82
 15 -34 -2 6.37 8.66
 15 -24 6 32.09 9.19
 19 -39 1 7.33 6.85
 -41 31 6 8.03 6.42
 -36 29 1 11.31 5.56
 -35 29 2 5.29 5.83
 -35 29 5 6.57 6.46
 -31 27 2 150.87 11.85
 -31 27 5 30.9 5.61
 -30 23 -2 62.71 8.16
 -30 26 1 29.08 8.29
 -26 19 -3 67.27 6.19
 -25 23 6 22.33 5.39
 -23 20 -1 333.55 13.01
 -16 0 -7 51.2 7.02
 -14 10 -3 236.31 9.72
 -14 15 1 1739.39 50.23
 -12 0 -6 432.66 15.08
 -12 8 10 18.17 2.68
 -10 12 2 203.63 7.15
 -4 -3 11 118.27 7.54
 0 -12 12 57.4 8.58
 3 -4 7 48.27 4.49
 6 -12 9 3.52 6.03
 6 -7 1 4.71 2.47
 9 -11 5 9.41 4.06
 15 -22 4 462.59 16.99
 16 -25 2 22.72 4.53
 16 -25 5 4.67 6.09
 -34 25 -2 159.15 12.16
 -34 28 1 10.17 7.65
 -33 28 2 39.16 7.77
 -32 18 -5 8.9 8.62
 -32 24 -2 2.16 10.76
 -32 27 1 17.97 10.29
 -30 17 -5 96.47 11.43
 -26 17 -4 -1.8 4.94
 -25 11 -6 12.19 9.34
 -19 12 -4 670.6 22.14
 -16 7 -5 245.14 10.15
 -15 15 0 367.46 12.98
 -12 14 4 17.83 2.51
 -11 5 -4 -0.89 3.83
 -11 9 -2 616.56 19.27
 -9 -8 -7 40.75 4.53
 9 -13 7 3.37 4.35
 13 -32 -3 13.44 8.55
 14 -23 7 240.24 13.01
 17 -29 1 44.59 5.3
 18 -30 3 25.53 7.12
 -28 20 -3 196.92 10.53
 -26 8 -7 6.42 8.37
 -24 23 4 152.3 7.98
 -21 11 -5 251.21 11.18
 -21 21 3 26.44 4.21
 -19 14 -3 10.86 4.08
 -9 0 12 5.37 3.9
 -6 2 10 107.09 6.2
 -4 -10 -6 805.6 23.7
 10 -28 -4 -1.1 3.37
 10 -12 4 27.02 4.34
 11 -25 -3 593.61 19.18
 16 -26 6 131.61 12.32
 16 -24 4 4.87 4.34
 17 -36 -1 17.52 9.25
 18 -36 0 38.05 10.24
 -39 30 6 62.56 7.69
 -28 18 -4 2.13 7.5
 -27 12 -6 13.32 11.92
 -27 21 9 18.47 3.61
 -20 20 2 23.45 3.92
 -20 20 5 3.2 3.32
 -10 8 9 30.67 2.82
 -8 6 -2 789.2 23.52
 -1 -10 12 11.67 6.77
 0 -8 11 2.69 4.82
 0 -3 9 104.32 6.42
 2 -8 10 184.88 9.68
 5 -10 9 29.52 7.21
 8 -11 7 326.22 12.89
 14 -29 -2 7.68 3.75
 15 -25 7 179.3 10.8
 17 -31 0 9.75 5.08
 17 -27 2 3.23 4.18
 17 -27 5 27.69 8.81
 19 -34 2 142.48 12.84
 19 -34 5 53.94 7.08
 19 -33 4 14.47 8.75
 -40 31 4 1.5 7.24
 -34 23 -3 -0.26 7.25
 -32 20 -4 35.96 11.42
 -32 22 -3 13.15 10.14
 -30 19 -4 31.68 9.81
 -30 21 -3 11.26 8.71
 -28 9 -7 3.37 6.06
 -25 21 -1 260.2 11.51
 -21 4 -7 -5.68 9.99
 -21 17 -2 173.07 8.76
 -20 7 -6 129.8 7.91
 -18 18 6 65.82 4.2
 -17 18 4 -0.37 2.82
 -13 4 -5 324.3 12.06
 -10 1 -5 2.1 3.66
 -1 0 8 2.28 2.9
 8 -9 5 156.52 7.77
 11 -18 8 20.36 6.79
 12 -20 8 6.17 7.23
 16 -31 -1 81.42 6.63
 17 -28 6 22.43 8.23
 17 -26 4 157.2 9.18
 19 -36 1 2.67 9.35
 20 -39 2 2.57 7.18
 20 -37 3 36.86 6.88
 -37 29 6 68.8 7.46
 -30 10 -7 67.27 8.04
 -29 13 -6 100.97 9.6
 -22 20 0 51.36 5.34
 -13 12 -1 263.57 9.82
 -11 5 11 0.31 2.89
 -11 7 -3 349.49 12.19
 -8 2 11 40.14 4.62
 3 -5 8 53.62 4.92
 4 -3 4 573.76 17.65
 8 -9 2 347.31 11.66
 10 -16 8 2.33 8.45
 13 -22 8 4.96 5.44
 13 -17 3 593.58 19.91
 14 -19 3 123.58 7.12
 16 -27 7 0.01 5.41
 19 -41 0 119.47 9.84
 19 -32 3 28.99 9.01
 -39 29 7 4.46 5.81
 -31 14 -6 17.52 7.83
 -27 22 -1 0.04 3.99
 -26 24 4 6.83 7.6
 -25 21 8 24.52 3.68
 -25 22 7 21.41 4.04
 -23 12 -5 270.13 11.65
 -21 20 1 212.48 9.07
 -18 16 -1 674.29 21.82
 -13 14 6 735.51 21.15
 -8 4 -3 68.48 4.13
 4 -11 -3 351.04 10.24
 9 -14 8 68.41 9.86
 11 -18 -1 632.12 19.91
 12 -20 -1 -1.44 3.72
 13 -20 0 525.04 17.65
 15 -21 3 105.5 6.57
 18 -31 1 2.37 4.71
 18 -29 5 136.5 11.64
 -38 30 4 -2.6 5.73
 -35 28 6 2.43 5.26
 -29 25 6 7.07 4.43
 -21 13 -4 623.69 21.11
 -16 13 -2 126.74 7.01
 -11 13 3 352.22 11.15
 -8 -5 -6 127.78 6.07
 -6 -3 12 14.07 4.51
 -4 2 9 29.23 3.66
 -2 -8 12 13.88 6.61
 -1 -4 -3 504.78 14.57
 3 -2 2 825.55 23.81
 4 -8 9 13.73 6.08
 6 -17 11 100.79 9.32
 7 -8 6 0.47 3.97
 9 -10 4 0.79 3.97
 11 -16 0 475.66 15.59
 12 -15 3 223.9 9.61
 14 -24 8 0.03 6.03
 14 -22 0 84.37 5.72
 16 -36 -2 29.37 9
 16 -23 3 135.38 7.73
 18 -28 4 38.21 8.39
 20 -41 1 7.68 7.17
 20 -35 4 90.65 8.67
 -35 26 -1 31.91 8.73
 -33 25 -1 25.99 11.21
 -33 27 6 21.66 6.02
 -31 24 -1 287.35 15.35
 -31 26 6 34.98 6.58
 -29 22 9 25.28 4.12
 -29 23 -1 181.24 9.54
 -23 18 -2 85.49 6.28
 -23 22 3 9.81 4.16
 -21 15 -3 719.19 23.7
 -18 1 -7 2.21 8.7
 -7 9 2 4505.62 125.22
 -3 -1 10 1.66 3.42
 -1 -6 11 93.64 7.2
 5 -15 11 82.28 8.15
 7 -9 7 119.82 6.93
 8 -17 10 4.07 6.62
 9 -19 10 51.97 8.03
 10 -16 -1 380.63 12.61
 12 -27 -3 581.04 19.07
 13 -22 -1 15.19 3.96
 17 -29 7 28.41 6.41
 18 -30 6 35.84 6.69
 19 -38 0 250.18 13.19
 20 -36 2 4.79 6.91
 -37 28 7 1.24 4.93
 -36 29 4 29.39 7.72
 -28 25 4 9.67 8.63
 -25 13 -5 11.62 5.96
 -24 21 0 33.83 4.69
 -23 5 -7 54.7 11.36
 -22 8 -6 17.82 6.37
 -22 21 2 28.34 4.3
 -18 8 -5 105.32 6.76
 -17 4 -6 610.18 20.57
 -12 -5 -7 31.81 5.56
 -4 -3 -4 156.25 5.89
 7 -15 10 18.38 7.29
 8 -12 8 4.42 8.25
 15 -31 -2 14.04 5.57
 15 -26 8 42.5 7.88
 15 -24 0 211.51 9.4
 17 -25 3 125.3 7.53
 18 -33 0 18.22 8.66
 -34 28 4 5.25 5.5
 -30 26 4 8.12 6.1
 -27 23 7 2.48 3.96
 -16 11 -3 39.55 5.34
 -16 17 3 299.82 10.76
 -15 -2 -7 -5.91 6.81
 -5 -1 11 11.3 3.78
 -4 6 2 855.81 23.94
 4 -13 11 18.67 6.19
 4 -5 0 368.47 11.06
 10 -14 0 2680.15 75.99
 11 -13 3 775.96 24.41
 13 -18 1 533.1 17.74
 14 -24 -1 1.76 3.38
 14 -20 1 1094.99 33.47
 17 -33 -1 127.79 10.55
 18 -38 -1 5.4 7.46
 19 -31 5 68.61 8.63
 20 -38 1 7.67 6.34
 -39 30 3 13.89 7.03
 -35 27 7 12.26 5.46
 -32 27 4 -1.75 4.81
 -27 14 -5 13.51 10.27
 -27 22 8 128.4 7.02
 -25 19 -2 79.94 6.8
 -23 14 -4 2.08 4.14
 -17 16 0 712.87 22.62
 -12 12 0 810.96 24.4
 -11 12 1 902.43 26.61
 2 -2 7 25.74 3.54
 6 -13 10 5.88 7.07
 7 -7 5 1043.2 31.5
 12 -16 1 26.29 3.76
 15 -22 1 205.45 9.39
 19 -33 1 0.65 7.79
 19 -31 2 151 9.52
 19 -30 4 17.44 9.06
 -36 27 0 31.01 7.18
 -35 26 8 15.15 5.47
 -29 15 -5 -4.03 11.34
 -26 22 0 40.31 4.87
 -25 6 -7 3.31 8.16
 -25 23 3 88.55 5.99
 -24 9 -6 10.3 8.65
 -23 16 -3 123.24 7.34
 -22 21 5 20.49 4.54
 -15 16 5 79.99 4.04
 -14 1 -6 799.99 25.42
 -14 8 11 52.86 3.97
 -11 -2 -6 247.46 9.82
 7 -10 8 50.12 8.12
 10 -17 9 57.45 6.93
 11 -19 9 32.32 5.69
 12 -21 9 3.18 5.7
 16 -26 0 176.34 8.73
 18 -27 3 192.12 9.62
 -40 30 5 2.88 6.49
 -37 29 3 117.18 9.66
 -33 26 7 17.51 5.38
 -31 16 -5 57.83 9.42
 -31 25 7 13.1 4.78
 -29 24 7 43.87 5.85
 -27 20 -2 17.21 5.36
 -20 17 -1 -1.57 4.76
 -16 16 1 1892.23 54.72
 -10 9 -1 310.24 10.55
 -3 -6 12 32.97 5.23
 -1 3 5 340.74 10.7
 2 -13 12 40.69 9.15
 2 -1 6 3.05 2.59
 3 -11 11 67.58 7.61
 5 -4 3 9.82 2.57
 13 -23 9 12.75 6.8
 14 -19 6 183.78 9.64
 15 -26 -1 112.88 6.62
 15 -21 6 44.72 7.15
 20 -43 0 31.39 8.8
 -38 29 2 18.07 5.97
 -37 28 1 -6.05 6.04
 -35 24 -2 33.96 8.87
 -33 23 -2 195.2 14.16
 -33 25 8 8.68 4.62
 -32 25 0 33.84 10.16
 -30 24 0 30.94 6.9
 -29 23 8 14.33 4.03
 -28 23 0 97.36 7.09
 -27 7 -7 12.22 7.19
 -26 10 -6 29.03 11.23
 -25 15 -4 20.17 4.54
 -24 22 2 193.45 8.96
 -20 2 -7 191.05 13.06
 -13 6 -4 39.18 4.93
 -1 -1 9 8.26 3.46
 3 -6 9 141.89 8.83
 5 -11 10 89.23 7.57
 6 -7 7 23.69 4.39
 8 -8 4 0.95 3.68
 9 -15 9 12.89 5.51
 11 -20 -2 375.67 12.84
 13 -29 -3 21.08 4.33
 13 -17 6 365.23 14.12
 15 -20 5 205.38 9.83
 16 -23 6 71.12 9.17
 20 -33 5 14.02 7
 21 -38 2 19.02 6.06
 -35 28 3 72.22 7.05
 -31 22 -2 98.9 9.82
 -31 24 8 30.08 4.99
 -29 8 -7 22.42 7.45
 -29 21 -2 17.73 5.71
 -27 24 3 36.49 6.46
 -25 17 -3 374.83 14.57
 -20 9 -5 523.73 18.45
 -19 5 -6 -2.59 4.2
 -18 14 -2 2.96 4.23
 -15 5 -5 45.67 4.74
 -6 -4 -5 -0.09 2.91
 -2 -9 -5 8 1.87
 2 -3 8 4.65 3.18
 6 -6 6 373.83 13.17
 10 -18 -2 148.67 6.44
 10 -11 3 1739.12 50.56
 11 -14 1 13.09 3.67
 12 -22 -2 85.29 5.19
 14 -18 5 22.06 5.08
 16 -33 -2 15.07 9.04
 16 -22 5 138.48 8.38
 17 -26 1 425.73 15.51
 19 -35 0 116.56 11.57
 19 -29 3 43.72 6.37
 20 -40 0 46.3 7.7
 20 -32 4 -2.97 9.17
 21 -36 3 20.72 6.77
 -38 29 5 19.97 7.45
 -36 28 2 0.11 4.79
 -35 22 -3 4.59 7.26
 -35 27 1 39.23 8.05
 -33 19 -4 43.44 9.46
 -33 27 3 55.4 7.42
 -30 12 -6 52.23 9.17
 -29 25 3 8.39 8.11
 -28 11 -6 55.97 9.35
 -27 16 -4 23.92 5.45
 -19 19 4 938.67 28.39
 -18 17 7 88.83 6.11
 -13 10 -2 142.9 6.8
 -3 -12 -6 6.76 1.91
 -2 -4 11 11.45 3.85
 1 -11 12 20.1 7.13
 7 -7 2 1361.87 39.28
 8 -13 9 153.18 9.35
 9 -12 0 538.36 16.63
 12 -15 6 16.61 4.68
 13 -18 7 -3.88 8.51
 13 -16 5 158.91 8.07
 17 -28 0 158.84 8.37
 17 -25 6 102.82 11.82
 17 -24 5 42.56 6.01
 18 -35 -1 116.06 11.24
 20 -35 1 3.9 8.84
 20 -33 2 6.1 9.8
 21 -40 1 9.53 6.98
 -33 21 -3 26.01 10.1
 -33 26 1 143.16 11.91
 -31 18 -4 9.61 9.86
 -31 26 3 34.06 7.9
 -29 17 -4 72.56 10.78
 -29 19 -3 16.82 6.32
 -27 18 -3 331.98 13.78
 -27 23 1 11.7 3.78
 -26 23 2 -0.4 3.86
 -22 16 10 5.68 1.8
 -22 18 -1 38.42 5.1
 -15 13 -1 1775.28 51.62
 -7 -1 12 1.39 3.74
 12 -16 7 56.89 6.68
 13 -24 -2 175.93 7.9
 15 -20 2 22.14 4.65
 16 -28 -1 106.19 6.66
 16 -24 7 21.24 7.95
 16 -22 2 91.96 6.18
 18 -26 5 30.59 9.83
 19 -40 -1 13.67 6.8
 -34 27 2 67.28 8.2
 -31 20 -3 37.64 10.58
 -31 25 1 18.62 8.38
 -29 24 1 31.58 5.17
 -28 24 2 280.73 12.19
 -24 22 5 129.1 9.07
 -18 12 -3 24.68 4.39
 -17 -1 -7 96.23 9.63
 -13 8 -3 9.76 4.11
 -10 3 -4 14.46 3.62
 -7 0 -4 303.74 10.41
 -5 6 7 304.62 9.72
 1 1 3 463.86 13.7
 2 -9 11 1.77 4.36
 6 -8 8 38.17 6.97
 9 -16 -2 111.85 5.13
 12 -14 5 120.12 7.09
 14 -18 2 40.99 5.58
 16 -21 4 14.1 4.95
 17 -26 7 76.97 7.58
 18 -28 1 51.85 5.19
 18 -27 6 59.61 9.42
 20 -31 3 88.24 10.85
 -36 28 5 8.33 6.48
 -32 26 2 18.94 8.95
 -30 25 2 83.59 8.74
 -22 3 -7 42.7 10.73
 -22 10 -5 17.38 4.31
 -20 19 6 5.59 4.89
 -19 17 0 40.78 4.66
 -18 16 8 72.81 3.97
 -12 2 -5 58.58 4.62
 -11 -7 -7 0.17 4.86
 -7 6 -1 882.27 25.76
 -4 3 -1 28.78 2.75
 4 -9 10 60.25 6.41
 5 -5 1 464.04 14.18
 11 -14 7 28.1 5.33
 15 -19 4 184.53 9.13
 17 -24 2 69.66 6.23
 17 -23 4 582.61 20.31
 21 -34 4 153.89 10.95
 -40 29 6 18.98 6.98
 -21 6 -6 22.02 5.61
 -14 -4 -7 25.83 7.33
 -9 -1 -5 7.02 3.24
 -5 5 8 1.12 2.14
 -1 -2 -2 585.35 16.67
 7 -11 9 66.74 7.17
 10 -12 1 178.58 7.23
 13 -19 8 -7.48 6.26
 13 -16 2 151.32 7.85
 14 -31 -3 5.67 7.09
 14 -26 -2 431.61 15.15
 14 -21 8 3.62 5.95
 14 -17 4 155.31 7.85
 15 -23 8 30.5 5.89
 18 -30 0 78.53 6.41
 18 -28 7 46.96 6.66
 18 -26 2 72.64 6.49
 18 -25 4 285.64 12.3
 19 -29 6 -1.59 5.99
 19 -28 5 3.85 8.56
 20 -37 0 49.46 8.74
 21 -35 2 114 10.24
 22 -40 2 10.71 6.02
 22 -38 3 70.39 7.78
 -36 25 -1 1.45 6.71
 -26 23 5 26.25 7.43
 -24 19 -1 54.92 5.32
 -20 15 -2 1.82 4.15
 -18 18 3 27.1 3.7
 -16 2 -6 33.61 4.93
 -7 -7 -6 92.81 4.88
 -4 -4 12 8.74 4.08
 -2 3 7 240 8.56
 0 -9 12 6.15 6.35
 11 -20 10 82.6 8.75
 12 -17 8 1.35 6.75
 16 -25 8 22.38 5.97
 17 -30 -1 87.18 6.37
 19 -30 1 24.68 5.4
 -39 29 4 -0.46 6.52
 -34 24 -1 77.75 11.66
 -32 26 5 2.26 4.36
 -24 4 -7 5.9 8.11
 -24 11 -5 153.69 8.43
 -18 17 1 317.66 11.68
 -9 9 0 91.31 4.52
 -7 4 10 3.97 2.91
 -2 2 8 -2.46 2.84
 7 -16 11 1.58 5.83
 9 -9 3 179.44 7.4
 10 -18 10 1.98 6.33
 11 -12 5 25.91 4.5
 13 -15 4 25.04 4.41
 17 -35 -2 21.33 9.16
 19 -37 -1 0.4 7.56
 19 -27 4 1.58 5.38
 20 -30 5 27.84 7.53
 21 -42 0 0.47 7.8
 21 -37 1 33.55 8.25
 21 -33 3 21.71 9
 -30 25 5 20.59 5.37
 -28 24 5 131.25 8.76
 -26 5 -7 11.48 7.89
 -26 20 -1 160.36 8.32
 -20 13 -3 5.19 4.4
 -17 6 -5 253.12 10.58
 -8 9 1 1428.22 40.59
 -4 1 10 34.55 4.1
 2 -4 9 36.95 4.5
 3 -5 -1 1516.03 42.27
 5 -5 7 15.21 3.69
 8 -21 -4 628.77 19
 10 -12 7 7.41 4.17
 11 -15 8 -1.03 7.52
 12 -14 2 181.61 7.92
 20 -31 6 6.71 5.61
 22 -42 1 0 6.75
 -40 28 7 3.29 5.72
 -38 28 6 3.46 5.98
 -32 15 -5 7.41 7.39
 -32 23 -1 82.22 11.17
 -30 7 -7 20.85 7.63
 -30 22 -1 4.81 5.02
 -28 6 -7 10.1 6.87
 -28 21 -1 55.45 5.66
 -26 12 -5 71.44 8.85
 -23 7 -6 -0.31 8.78
 -21 20 4 474.8 15.94
 -19 0 -7 166.65 11.8
 -15 7 -4 295.47 11.51
 -10 7 -2 3143.85 88.7
 -6 1 11 0.48 3.13
 1 -7 11 -0.97 4.95
 7 -6 4 190.83 7.8
 9 -23 -4 0.65 2.3
 9 -16 10 15.77 7.03
 15 -28 -2 0.42 3.49
 19 -32 0 9.38 5.53
 -37 28 4 0.6 7.04
 -30 14 -5 8.01 11.51
 -28 13 -5 0.34 10.7
 -22 16 -2 189.67 8.86
 -15 11 10 0.28 1.38
 -14 13 0 1121.98 33.26
 -13 -1 -6 182.96 8.32
 -12 13 2 42.42 3.38
 -10 5 -3 186.73 7.38
 -9 4 11 3.37 2.93
 2 0 5 70.38 4.05
 3 -7 10 5.85 4.41
 3 -1 4 95.36 4.47
 6 -9 9 22.13 6.78
 7 -19 -4 641.74 19
 8 -14 -2 33.43 2.88
 20 -32 1 -1.38 6.64
 20 -29 4 14.17 9.7
 21 -32 5 90.57 8.96
 22 -37 2 -4.17 6.09
 -36 23 -2 66.57 9.32
 -25 8 -6 80.43 11.36
 -17 14 -1 150.28 7.35
 -15 11 -2 402.29 13.95
 -10 -4 -6 144.1 6.87
 -9 11 4 100.45 3.8
 4 -14 12 -1.05 8.46
 5 -6 8 18.73 4.43
 5 -4 6 76.78 4.84
 8 -14 10 28.48 7.89
 8 -10 0 374.24 11.95
 10 -13 8 6.45 8.29
 12 -13 4 3.41 4.07
 13 -20 9 23.79 6.48
 14 -22 9 6.84 7.44
 15 -33 -3 5.92 8.38
 17 -22 3 1.97 3.78
 18 -32 -1 269.55 12.3
 -36 27 6 48 6.69
 -31 11 -6 42.54 7.24
 -29 10 -6 155.59 11.46
 -27 9 -6 41.99 10.11
 -22 14 -3 479.06 16.99
 -22 20 6 35.13 6.7
 -14 15 4 84.68 4.24
 -3 -2 11 20.49 4.02
 -1 -7 12 1.98 4.43
 -1 -2 10 7.08 3.75
 1 0 7 8.69 2.93
 5 -12 11 43.76 6.57
 6 -22 -5 116.4 4.63
 10 -25 -4 12.4 2.92
 12 -18 9 1.36 5.45
 18 -24 3 365.97 14.23
 21 -39 0 36.44 7.15
 21 -31 4 18.4 10.36
 22 -39 1 11.01 6.83
 -39 28 2 41.32 7.98
 -38 27 1 16.29 5.46
 -38 28 3 34.1 7.78
 -35 27 4 74.75 7.2
 -34 18 -4 8.41 8.39
 -34 22 -2 45.75 11.1
 -24 13 -4 4.29 3.89
 -24 17 -2 69.01 6.23
 -23 19 0 109.2 6.36
 -20 18 1 121.88 6.77
 -19 7 -5 35.3 4.97
 -19 18 2 -3.16 3.69
 -18 3 -6 189.38 8.99
 -15 9 -3 197.9 8.56
 -8 8 8 19.66 2.01
 -4 -1 -3 1083.44 31.02
 1 -1 8 0.28 2.87
 5 -20 -5 128.01 4.59
 9 -10 7 234.98 10.15
 10 -10 5 287.9 11.03
 15 -18 3 17.52 4.31
 16 -30 -2 58.7 5.58
 18 -37 -2 0.9 6.7
 19 -26 3 64.7 5.8
 20 -34 0 21.58 8.79
 -38 27 7 19.34 5.78
 -34 20 -3 -1.9 8.13
 -32 17 -4 183.83 13.27
 -32 21 -2 66.31 9.84
 -26 14 -4 53.68 5.55
 -26 18 -2 -2.12 4.18
 -23 21 4 13.95 3.66
 -21 1 -7 6.41 9.92
 -20 19 3 12.3 3.61
 -17 17 5 31.31 3.13
 -16 -3 -7 39.44 9.03
 -14 3 -5 4.08 3.37
 -13 13 1 844.06 25.25
 -12 10 -1 1319.71 38.53
 3 -12 12 6.99 6.94
 7 -12 10 19.61 5.74
 9 -10 1 201.19 7.55
 9 -9 6 110.17 6.4
 11 -16 9 170.05 9.87
 11 -12 2 6.44 3.01
 20 -39 -1 5.91 6.18
 21 -34 1 57.9 10.55
 21 -32 2 50.14 8.57
 -34 26 6 15.87 5.58
 -33 24 0 13.54 10.18
 -33 26 4 56.05 6.29
 -30 16 -4 103.71 10.69
 -30 20 -2 223.46 10.98
 -28 15 -4 -2.58 5.79
 -28 19 -2 34.76 5.03
 -25 20 0 73.94 6.07
 -24 15 -3 775.66 25.38
 -13 14 3 695.16 20.87
 -10 7 10 9.45 2.41
 -7 4 -2 1798.97 51.1
 -5 4 9 238.63 9.05
 -2 1 9 346.74 12.54
 -2 4 6 476.96 14.48
 9 -11 8 32.21 7.97
 14 -16 3 209.55 9.54
 17 -22 6 1.79 8.48
 20 -28 3 518.08 18.81
 23 -39 2 28.5 7.21
 -37 27 2 -1.42 5.41
 -36 26 1 84.23 8.51
 -36 27 3 5.81 5.19
 -32 19 -3 17.78 10.45
 -31 23 0 48.21 7.24
 -30 18 -3 74.37 9.06
 -27 21 0 168.13 8.73
 -26 16 -3 34.49 4.99
 -25 22 4 133.03 7.37
 -20 16 9 18.3 2.26
 -20 18 7 0.08 4.66
 -13 -6 -7 31.41 7.4
 11 -27 -4 10.89 2.97
 16 -20 6 110.17 7.61
 18 -24 6 134.26 11.83
 19 -34 -1 3.91 8.65
 22 -33 4 59.96 8.88
 23 -37 3 6.39 5.86
 -39 28 5 37.38 6.92
 -32 25 6 18.09 6.35
 -31 25 4 2.57 6.78
 -29 22 0 60.24 6.22
 -28 17 -3 295.98 12.6
 -24 21 6 92.91 7.37
 -23 2 -7 68.86 9.49
 -21 8 -5 283.75 11.62
 -20 4 -6 7.58 4.72
 -19 15 -1 529.12 17.82
 -13 11 9 18.85 1.45
 -12 4 -4 9.2 3.94
 -8 1 12 5.87 3.71
 -6 6 0 1666.58 47.01
 -5 -2 12 0.13 3.7
 0 -5 11 60.34 5.8
 4 -10 11 -1.12 5.11
 5 -7 9 21.95 6.69
 6 -17 -4 12.56 1.73
 6 -5 2 4739.28 132.25
 10 -14 9 78.18 7.37
 11 -22 -3 609.6 19.01
 11 -11 4 6.37 4.28
 15 -21 0 430.35 15.1
 15 -19 7 83.11 10.18
 15 -18 6 -0.69 3.94
 16 -23 0 125.58 6.93
 17 -21 5 101.23 6.83
 18 -25 7 42.57 6.76
 18 -23 5 13.59 4.72
 19 -26 6 37.86 9.57
 -37 24 -1 4.03 6.26
 -36 26 7 20.06 5.04
 -34 25 1 27.08 7.87
 -29 24 4 16.08 8.53
 -27 23 4 14.85 7.58
 -25 3 -7 39.44 8.37
 -24 17 10 0.49 2.34
 -22 19 1 339.77 12.55
 -21 19 2 52.77 4.74
 -4 1 -2 73.41 3.38
 8 -7 3 212.95 8.02
 12 -24 -3 506.29 16.51
 16 -19 5 389.48 14.75
 17 -32 -2 9.13 6.15
 17 -25 0 132.53 7.04
 19 -27 7 1.39 5.32
 19 -25 5 49.21 8
 20 -28 6 73.28 7.99
 21 -36 0 8.54 9.25
 21 -30 3 241.85 13.89
 22 -41 0 100.5 8.97
 22 -34 2 12.95 8.52
 23 -41 1 0.99 5.88
 -35 26 2 18.78 6.53
 -34 26 3 140.99 9.1
 -30 24 6 17.45 4.72
 -29 5 -7 11.4 5.96
 -27 4 -7 4.15 6.58
 -26 22 6 40.19 5.97
 -22 20 3 38.2 4.19
 -17 12 -2 272.82 10.73
 -15 0 -6 266.84 10.88
 -5 -6 -5 24.09 2.87
 -2 -14 -6 380.66 11.57
 1 1 6 972.93 28.64
 2 -10 12 7.59 6.45
 6 -10 10 10.91 4.79
 7 -10 -1 1115.3 31.93
 10 -20 -3 250.04 8.87
 13 -14 3 693.6 22.29
 14 -17 7 85.26 8.6
 14 -16 6 410.74 15.43
 16 -21 1 169.97 8.14
 20 -27 5 40.87 9.07
 22 -36 1 71.88 8.66
 23 -35 4 52.65 7.04
 -41 28 6 -2.3 6.37
 -36 25 8 13.33 5.44
 -33 14 -5 0.79 7.79
 -32 24 1 127.59 10.44
 -24 20 1 67 5.57
 -23 9 -5 290.07 12.23
 -22 5 -6 52.46 8.22
 -18 -2 -7 -3.8 9.66
 -17 10 -3 292.13 11.59
 -16 14 0 1056.54 31.64
 -11 0 -5 166.16 7.39
 -2 -5 12 -1.88 3.86
 1 -2 9 373.66 13.71
 4 -3 7 162.55 7.25
 4 -2 3 1766.84 50.07
 8 -8 7 281.12 11.18
 9 -17 11 40.29 7.39
 13 -26 -3 82.31 5.36
 15 -23 -1 1.89 3.53
 15 -20 8 24.24 6.79
 15 -19 1 78.42 6.1
 15 -17 5 7.58 3.97
 16 -22 8 6.36 5.82
 17 -24 8 8.45 5.24
 18 -27 0 125.47 7.15
 18 -26 8 10.74 7.12
 21 -30 6 40.3 6.48
 22 -32 3 -3.85 10.12
 -37 27 5 0.09 5.72
 -35 23 -1 4.97 9.15
 -34 25 7 1.8 5.1
 -33 25 2 17.18 7.33
 -32 25 3 2.21 7.07
 -31 13 -5 3.89 7.92
 -30 23 1 148.85 8.64
 -25 10 -5 7.46 5.56
 -24 21 3 229.65 9.73
 -21 16 -1 85.87 6.29
 -6 -9 -6 69.27 4.05
 4 -4 8 209.77 8.96
 8 -9 8 11.64 6.83
 9 -12 9 35.56 6.63
 9 -8 5 379.06 13.46
 12 -19 10 50.05 7.64
 14 -21 -1 12.94 4.06
 16 -25 -1 11.02 3.81
 19 -27 1 37.09 5.3
 20 -36 -1 45.54 9.25
 21 -29 5 14.42 9.32
 -40 28 4 1.18 6.65
 -30 24 3 59.36 9.05
 -29 12 -5 -1.94 10.68
 -27 11 -5 96.82 10.11
 -24 6 -6 29.49 10.05
 -23 20 2 -2.3 3.61
 -20 17 8 78.2 4.45
 -16 4 -5 34.46 4.43
 -12 7 11 25.73 3.02
 -3 -5 -4 1131.3 32.27
 8 -15 11 67.17 7.41
 10 -10 2 1162.74 34.25
 13 -15 7 13.98 5.73
 14 -28 -3 72 5.34
 14 -18 8 57.39 7.99
 18 -22 4 255 11.03
 19 -29 0 83.2 5.94
 19 -24 4 -0.66 3.97
 23 -36 2 67.3 7.96
 -33 22 -1 1.73 8.4
 -31 24 2 131.65 10.77
 -30 9 -6 43.76 8.2
 -28 8 -6 174.43 12.14
 -28 23 3 114.19 8.83
 -26 7 -6 39.59 11.11
 -26 22 3 73.26 5.61
 -12 -3 -6 0.92 3.31
 -12 6 -3 555.26 17.82
 -12 8 -2 2058.19 58.95
 -9 1 -4 385 12.87
 -8 -3 -5 60.57 4.34
 -5 6 1 3103.33 86.33
 -5 7 6 47.78 2.29
 3 -8 11 24.87 5.26
 6 -4 4 402.98 13.11
 8 -7 6 20.65 3.7
 9 -18 -3 110.98 5.08
 11 -17 10 2.63 6.46
 13 -19 -1 5.78 3.57
 14 -17 1 248.77 10.11
 14 -15 5 232.04 9.9
 17 -27 -1 149.26 7.69
 17 -20 4 253.03 10.79
 18 -34 -2 3.45 8.1
 18 -23 2 7.52 3.83
 20 -29 1 45.71 5.09
 20 -26 4 51.23 6.09
 22 -31 5 15.51 6.72
 -34 24 8 12.16 5.03
 -32 24 7 60.28 6.48
 -31 21 -1 7.08 6.43
 -29 23 2 5.61 5.46
 -27 22 2 172.27 8.59
 -25 21 2 90.93 6.15
 -23 17 -1 214.05 9.41
 -20 -1 -7 106.13 12.16
 -19 13 -2 24.02 4.48
 -19 18 5 31.5 3.54
 -13 13 7 22.49 1.57
 -8 7 9 3.59 2.02
 13 -16 8 1.8 6.74
 17 -21 2 210.45 9.28
 19 -25 2 -1.42 4.44
 21 -28 4 15.11 8.1
 22 -38 0 83.94 8.73
 23 -43 0 46 9.1
 23 -38 1 12.2 6.88
 -41 27 7 9.67 6.23
 -39 27 6 4.7 5.43
 -35 19 -3 41 8.75
 -35 21 -2 30.92 9
 -33 16 -4 141.35 10.79
 -29 20 -1 3.53 4.75
 -25 18 -1 52.62 5.77
 -19 11 -3 106.4 6.99
 -17 1 -6 208.87 9.29
 -15 -5 -7 6.71 8.16
 -15 14 1 13.55 3.48
 -15 15 6 233.54 7.89
 -14 14 2 35.42 3.77
 -9 -6 -6 99.16 5.25
 1 -8 12 2.44 5.29
 7 -12 -2 1607.54 45.41
 10 -15 10 4.39 6.76
 10 -9 4 84.17 5.57
 12 -12 3 217.01 9.23
 16 -23 9 15.18 6.46
 16 -18 4 108.15 6.68
 18 -29 -1 293.54 11.86
 20 -31 0 102.76 7.02
 20 -27 2 19.14 4.46
 21 -31 1 30.11 6.54
 23 -33 5 6.24 6.55
 -38 27 4 11.1 6.87
 -36 24 0 16.65 6.75
 -27 19 -1 5.01 3.94
 -14 5 -4 3.27 4.1
 -14 11 -1 427.68 14.22
 -11 10 0 237.19 8.39
 -6 -2 -4 1324.77 38.11
 -4 0 11 24.64 3.84
 4 -18 -5 0.52 1.05
 4 -5 9 186.61 8.85
 4 -2 6 485.95 15.68
 5 -8 10 117.87 7.76
 7 -13 11 0.34 6
 8 -10 9 201.58 10.52
 12 -13 7 161.66 8.59
 15 -30 -3 20.42 5.11
 15 -21 9 6.66 6.76
 16 -19 2 497.84 17.32
 22 -30 4 9.9 8.69
 24 -38 2 7.33 6.61
 -39 27 3 2.31 6.28
 -33 20 -2 146.63 11.44
 -31 15 -4 0.45 9.35
 -30 23 7 24.6 5.95
 -24 20 7 22.61 4.37
 -22 0 -7 56.83 9.13
 -18 5 -5 146.35 7.62
 -18 15 0 265.55 10.5
 -16 16 4 171.65 6.77
 -3 3 0 7054 195.27
 -2 0 10 -0.84 3.18
 -1 -3 11 87.06 6.22
 5 -13 12 14.28 7.63
 12 -17 -1 193.7 7.78
 12 -14 8 2.8 8.57
 14 -19 9 75.06 7.62
 21 -38 -1 10.04 6.99
 24 -36 3 8.29 5.71
 -33 18 -3 10.44 9.55
 -33 25 5 14.75 5.28
 -32 23 8 -1.4 4.39
 -30 4 -7 5.89 8.02
 -29 14 -4 84.9 9.52
 -28 22 7 16.36 4.65
 -24 1 -7 -2.76 7.39
 -22 17 9 4.88 2.5
 -21 14 -2 274.11 11.29
 -9 7 -1 180.63 6.99
 8 -8 1 1314.39 37.83
 12 -15 0 783.14 23.87
 13 -15 1 378.27 13.05
 13 -13 5 109.96 6.35
 15 -16 4 30.77 4.43
 19 -36 -2 7.4 8.53
 19 -31 -1 50.44 5.66
 21 -33 0 15.76 8.67
 23 -32 4 0.05 7.82
 -38 26 2 17.98 5.81
 -37 25 1 21.6 5.66
 -34 23 0 11.96 9.16
 -31 19 -2 2.64 6.07
 -28 3 -7 15.77 6.86
 -26 2 -7 28.12 7.13
 -26 21 7 15.55 4.24
 -21 12 -3 128.68 7.29
 -7 3 11 20.08 3.52
 -5 3 10 203.14 8.47
 -1 -11 -5 18.56 1.66
 7 -8 0 384.15 11.92
 7 -7 8 202.35 9.88
 7 -6 7 33.04 4.3
 9 -13 10 7.37 6.95
 13 -17 9 151.58 8.91
 15 -17 2 237.4 10.11
 22 -33 1 44.93 9.78
 22 -31 2 33.06 7.7
 23 -40 0 13.97 5.84
 24 -40 1 43.08 6.74
 -37 26 6 15.79 6.4
 -36 26 4 115.35 8.52
 -31 17 -3 13.02 9.63
 -30 21 9 8.76 4.08
 -29 18 -2 47.39 5.55
 -23 15 -2 124.18 7.1
 -22 18 8 56.99 4.2
 -21 19 5 13.25 3.3
 -19 2 -6 23.24 4.8
 -15 15 3 200.66 7.79
 -13 1 -5 47.31 4.18
 1 -3 10 9.95 3.73
 14 -23 -2 1127.91 33.72
 15 -25 -2 178.01 8
 16 -32 -3 1.65 7.76
 20 -25 3 496.56 18
 -39 26 7 11.21 5.74
 -37 26 3 8.86 5.49
 -32 12 -5 11.13 8.47
 -32 22 0 25.34 9.11
 -31 24 5 61.67 6.32
 -30 22 8 31.48 4.78
 -29 16 -3 12.32 5.03
 -27 17 -2 14.93 4.31
 -25 16 -2 7.72 3.9
 -23 13 -3 23.82 4.92
 -20 6 -5 362.91 13.65
 -20 16 0 335.2 12.52
 -17 -4 -7 43.17 8.94
 -3 -3 12 3.3 3.61
 2 -6 11 26.3 4.76
 6 -11 11 1.61 5.3
 11 -11 7 208.38 9.46
 16 -27 -2 247.98 10.02
 19 -24 7 0.37 6.96
 19 -23 3 32.73 5.33
 19 -23 6 10.24 9.38
 20 -25 6 145.13 11.76
 21 -27 3 375.9 14.69
 24 -34 4 187.7 10.58
 -40 27 5 4.88 6.53
 -35 24 1 51.33 8.34
 -31 8 -6 106.76 9.39
 -27 15 -3 600.02 20.89
 -25 14 -3 585.92 20.35
 -21 3 -6 13.26 6.27
 -14 -2 -6 278.78 11.02
 -12 13 5 37.85 2.42
 -9 10 2 1.66 1.89
 -6 0 12 -1.39 3.17
 4 -11 12 7.73 6.46
 8 -6 5 1.44 3.4
 11 -12 8 13.38 8.15
 12 -15 9 28.72 5.77
 13 -21 -2 395 13.41
 18 -21 3 26.28 4.97
 18 -21 6 19.77 7.3
 20 -33 -1 46.95 8.78
 20 -26 7 2.37 6.21
 21 -28 7 13.8 6.46
 21 -27 6 149.7 9.93
 22 -40 -1 9.64 6.47
 22 -35 0 20.87 9.63
 22 -29 3 61.03 8.79
 23 -35 1 6.22 8.33
 23 -33 2 11.97 9.82
 -36 22 -1 1.99 6.89
 -36 25 2 23.12 6.33
 -34 25 4 -0.95 4.69
 -30 11 -5 7.22 9.23
 -30 21 0 135.87 7.92
 -29 23 5 25.35 6.35
 -28 20 9 30.1 4.28
 -28 21 8 11.46 3.92
 -24 18 9 66.64 4.64
 -23 20 5 18.85 4.29
 -22 7 -5 7.51 4.29
 -17 15 1 338.07 11.89
 -16 6 -4 3.69 4.02
 -14 7 -3 626.38 19.93
 -14 9 -2 43.77 4.07
 -10 10 1 269.84 8.98
 0 1 8 0.66 2.5
 8 -16 -3 21.1 2.69
 14 -15 2 67.11 5.07
 14 -14 4 1.48 4.31
 17 -29 -2 116.11 6.66
 22 -29 6 6.19 5.53
 -29 7 -6 224.7 12.68
 -28 10 -5 1.89 9.09
 -27 22 5 68.76 8.24
 -26 19 9 53.5 4.62
 -26 20 8 22.61 3.75
 -25 21 5 253.58 11.78
 -24 8 -5 152.43 8.6
 -24 19 8 13.74 3.47
 -23 4 -6 31.68 8.17
 -22 17 0 79.24 5.81
 -16 12 -1 867.69 26.61
 0 -6 12 -2.47 4.12
 7 -8 9 12.88 5.67
 7 -5 3 293.84 10.01
 7 -5 6 168.46 7.39
 8 -11 10 37.69 6.49
 11 -10 3 688.85 21.46
 12 -11 5 183.08 8.4
 14 -20 10 40.28 7.58
 17 -19 3 89.48 6.24
 17 -19 6 71.79 6.23
 18 -23 8 18.87 5.35
 19 -25 8 6.12 5.65
 19 -22 5 430.26 16.38
 20 -24 5 129.12 8.99
 21 -26 5 -1.72 7.86
 23 -31 3 344.72 16.06
 -35 25 3 20.85 5.77
 -35 25 6 0.95 5.42
 -33 23 1 253.98 14.2
 -28 20 0 71.86 6.18
 -27 6 -6 12.96 9.48
 -26 9 -5 95.84 9.61
 -26 19 0 161.94 8.24
 -25 5 -6 90.85 11.22
 -24 18 0 591.34 19.78
 -19 -3 -7 72.11 10.13
 -18 17 4 463.79 15.08
 -16 15 2 91.87 5.07
 3 -2 8 127.86 6.38
 9 -8 2 5365.65 149.96
 10 -16 11 1.52 5.61
 11 -15 -1 518.26 16.21
 11 -10 6 197.39 8.86
 12 -13 1 433.11 14.35
 16 -18 7 30.34 7.68
 17 -21 8 43.03 6.03
 22 -28 5 -2.19 8.32
 24 -42 0 8.07 7.88
 24 -35 2 -0.44 8.12
 -36 20 -2 36.41 7.78
 -34 21 -1 9.72 9.09
 -11 2 -4 116.54 5.91
 -9 5 -2 8824.8 245.32
 -3 4 8 98.74 4.73
 0 0 9 318.58 11.78
 0 2 7 11.57 2.52
 2 0 2 68.86 3.02
 9 -7 4 -0.44 3.49
 11 -13 0 900.98 26.83
 11 -13 9 180.87 9.84
 12 -19 -2 45.09 4.18
 13 -18 10 -2.03 6.36
 18 -31 -2 43.08 5.97
 18 -20 5 51.04 5.21
 21 -35 -1 87.95 10.57
 23 -37 0 13.09 7.48
 23 -30 5 -3.01 6.52
 24 -37 1 134.32 9.37
 -38 26 5 10.13 6.66
 -37 25 7 2.87 5.74
 -34 24 2 -2.13 7.36
 -32 24 4 68.24 7.37
 -29 2 -7 -1.45 7.45
 -21 -2 -7 -5.2 8.68
 -15 2 -5 24.22 3.84
 -10 -2 -5 548.86 17.52
 3 -1 7 221.31 8.54
 4 -3 1 29.58 2.46
 5 -9 11 -0.39 4.6
 16 -19 8 44.21 7.21
 16 -17 3 244.4 10.2
 16 -17 6 118.16 7.51
 24 -33 3 74.7 9.23
 25 -37 2 9.71 5.8
 24 -32 5 -5.83 5.75
 17 -18 5 366.61 14.12
 15 -16 7 9.93 7.77
 -5 -11 -6 289.67 9.77
 3 -9 12 5.58 5.73
 -11 -5 -6 76.69 5.01
 3 -3 9 155.86 7.73
 -23 -1 -7 45.61 8.12
 -16 -1 -6 43.36 4.64
 -27 1 -7 29.28 6.98
 -18 7 -4 181.43 8.21
 -13 11 0 1129.07 33.17
 -19 16 1 582.17 18.9
 -32 20 -1 28.31 8.84
 -37 23 0 1.67 7.11
 -33 24 3 42.47 7.3
 22 -27 4 -0.91 8.29
 21 -25 4 16.78 4.73
 17 -22 9 5.07 7.31
 15 -17 8 32.55 7.21
 12 -16 10 0.28 7.08
 5 -15 -4 746.34 21.18
 7 -14 12 21.95 8.45
 9 -14 11 9.4 6.31
 13 -12 4 86.33 5.72
 10 -10 8 126.86 9.52
 10 -9 7 1.32 3.69
 -25 0 -7 5.75 6.45
 -3 3 9 112.26 5.7
 -16 8 -3 25.3 4.1
 -18 13 -1 1174.25 35.33
 -17 16 3 56.84 4.18
 -34 17 -3 -2.92 8.53
 -34 19 -2 15.67 9.49
 -30 23 4 106.4 8.97
 -33 24 6 5.95 6.44
 25 -39 1 36.53 7.44
 22 -37 -1 2.16 7.16
 19 -33 -2 -1.38 7.43
 23 -29 4 14.28 9.7
 21 -28 1 37.52 4.82
 19 -26 0 204.36 9.09
 20 -26 1 191.44 9.32
 18 -24 0 141.4 7.13
 20 -23 4 46.8 5.24
 13 -13 2 19.74 3.5
 6 -5 8 243.59 10.05
 -16 10 -2 39.63 4.7
 -17 16 6 39.73 3.12
 -20 18 4 25.28 3.6
 -32 23 2 1.68 8.97
 -37 24 8 -2.07 5.22
 -40 26 6 1.41 6.13
 -39 26 4 38.48 7.24
 24 -39 0 8.61 5.82
 20 -28 0 227.13 10.13
 17 -22 0 126.86 6.85
 18 -22 1 66.38 5.14
 19 -21 4 -0.85 4
 16 -20 9 19.08 6.69
 15 -15 6 44.86 5.32
 7 -9 10 40.93 5.74
 -8 -8 -6 71.66 4.54
 1 2 5 67.82 3.68
 -1 3 2 702.35 19.6
 -20 8 -4 96.7 6.37
 -33 11 -5 10.32 7.25
 -21 17 1 156.78 7.61
 -30 19 -1 33.61 5.08
 -31 23 3 62.28 9.35
 -38 24 1 14.61 6.02
 26 -39 2 25.07 6.45
 24 -31 4 19.31 7.49
 21 -30 0 62.43 5.61
 22 -30 1 9.39 5.17
 21 -26 2 29.13 5.11
 -1 -16 -6 91.64 3.57
 16 -16 5 254.17 10.69
 15 -15 3 64.71 5.78
 10 -11 9 82.98 7.87
 1 -4 11 7.38 3.92
 6 -4 7 154.7 7.21
 -2 -1 11 9.32 3.47
 4 -1 5 1265.79 36.73
 -18 0 -6 70.15 5.89
 2 1 4 634.1 18.71
 -17 3 -5 96.07 6.16
 -20 14 -1 5.36 3.94
 -32 16 -3 8.85 10.57
 -32 18 -2 63.91 9.09
 -28 18 -1 3.78 4.68
 -23 18 1 14.57 3.61
 -25 19 1 75.43 5.95
 -27 20 1 26.03 4.72
 -35 22 0 30.48 8.75
 -30 22 2 130.24 9.02
 -28 22 4 9.61 7.02
 -35 24 7 41.87 6.16
 -39 25 2 48.66 6.47
 -36 25 5 0.71 7.22
 26 -37 3 -0.86 6.44
 22 -28 2 4.5 4.01
 20 -24 2 19.63 4.28
 17 -20 1 449.63 15.86
 15 -18 9 3.49 5.33
 11 -17 -2 238.83 8.7
 14 -15 8 47.63 8.58
 11 -14 10 -1.65 7.32
 14 -14 7 -4.16 5.17
 11 -9 5 19.78 4.15
 -4 -8 -5 372.98 11.72
 6 -6 9 90.72 7.25
 -7 -5 -5 222.57 8.16
 -6 4 -1 25.51 2.78
 -3 5 7 49.18 2.93
 -30 6 -6 6.29 6.04
 -11 8 -1 61.27 3.82
 -18 9 -3 128.9 7.4
 -31 10 -5 2.19 7.29
 -22 15 -1 1.13 4.36
 -22 19 4 452.87 15.44
 -24 20 4 86.87 5.5
 -26 21 4 21.54 5.47
 20 -35 -2 31.66 8.83
 25 -33 4 52.72 7.16
 22 -32 0 52.11 8.1
 23 -32 1 3.92 8.71
 19 -22 2 155.42 7.85
 16 -20 0 634.51 20.39
 18 -19 4 0.63 4.41
 6 -12 12 0.89 6.51
 8 -12 11 10.16 6.25
 10 -8 6 68.41 5.13
 5 -3 2 1152.68 33
 -10 6 11 0.15 2.28
 -18 11 -2 3.2 3.63
 -30 15 -3 26.24 6.5
 -24 16 -1 31.58 4.43
 -30 17 -2 8.7 4.57
 -26 17 -1 7.35 4.49
 -19 17 3 48.63 3.93
 -37 21 -1 38.81 7.35
 -29 22 3 82.81 8.44
 26 -41 1 14.55 6.59
 23 -39 -1 5.11 6.27
 19 -28 -1 0.94 3.68
 18 -26 -1 66.44 5.33
 17 -24 -1 109.89 6.24
 -1 -4 12 9.62 3.97
 5 -2 4 127.77 5.55
 0 -1 10 2.03 3.31
 -20 1 -6 5.46 5.62
 -13 3 -4 48.46 4.61
 -19 4 -5 8.33 4.18
 -28 5 -6 260.76 13.75
 -29 9 -5 -1.5 9.37
 -33 21 0 33.22 9.77
 -28 21 2 193.09 9.26
 -38 25 3 7.96 6.16
 -37 25 4 12.54 7.27
 25 -41 0 18.16 6.92
 24 -34 1 144.58 10.87
 24 -32 2 -0.65 7.93
 20 -30 -1 86.07 6.34
 22 -27 7 15.02 5.48
 22 -26 6 15.92 7.89
 21 -25 7 23.18 5.83
 18 -20 2 13.35 4.33
 14 -16 9 193.6 10.5
 11 -11 1 441.22 14.23
 6 -8 -1 4514.47 125.5
 10 -8 3 171.59 7.09
 4 -7 11 17.35 5.04
 -13 -4 -6 160.35 7.51
 -8 -1 -4 2133.75 60.72
 -4 -1 12 15.98 3.96
 -22 2 -6 22.01 9.02
 -24 3 -6 4.93 10
 -26 4 -6 132.77 11.05
 -11 4 -3 1242.94 36.42
 -8 7 0 2197.42 61.9
 -20 10 -3 278.22 11.05
 -28 14 -3 81.81 6.79
 -28 16 -2 1.21 3.87
 -22 18 2 25.5 4.06
 -21 18 3 71.36 4.86
 -26 20 2 4.63 3.49
 -27 21 3 372.74 14.05
 -29 22 6 59.92 5.91
 -36 23 1 172.55 10.99
 -35 23 8 9.44 4.78
 -40 25 7 1.42 5.95
 -38 25 6 6.71 6.19
 23 -34 0 54.2 9.86
 24 -30 6 80.95 8.33
 23 -28 6 130.97 9.44
 12 -26 -4 38.28 3.45
 21 -24 6 94.04 9.97
 16 -22 -1 250.86 9.91
 16 -18 1 309.68 11.67
 17 -17 4 27.04 4.42
 15 -14 5 224.16 9.62
 9 -8 8 191.24 10.91
 2 -7 12 3.95 4.44
 -12 -1 -5 3.53 2.86
 -5 2 11 30.08 3.85
 -21 5 -5 163.48 8.4
 -27 8 -5 71.16 10.95
 -22 11 -3 581.91 19.59
 -20 12 -2 57.73 5.81
 -15 12 0 568.17 18.06
 -11 12 4 111.8 4.55
 -26 13 -3 89.72 6.39
 -26 15 -2 46.58 5.59
 -19 17 6 84.5 4.88
 -24 19 2 1.46 3.67
 -23 19 3 118.65 6.44
 -25 20 3 115.96 6.89
 -33 23 7 85.66 7.09
 -37 24 2 7.58 5.74
 -34 24 5 -5.67 4.98
 21 -37 -2 21.34 7.82
 25 -34 2 17.78 8.11
 21 -32 -1 176.89 10.63
 13 -28 -4 0.86 3.19
 23 -28 3 492.29 18.49
 15 -27 -3 152.46 7.13
 22 -26 3 58.23 5.7
 14 -25 -3 101.89 5.72
 20 -24 8 81.42 7.52
 20 -22 6 18.94 8.16
 12 -17 11 -1.39 6.98
 13 -13 8 4.67 8.34
 14 -13 3 280.48 10.86
 10 -12 10 8.87 5.8
 12 -10 4 302.05 11.47
 9 -7 7 50.2 4.65
 3 -3 0 6935.23 191.99
 3 0 6 684.58 20.85
 -23 6 -5 177.16 8.83
 -25 7 -5 -0.95 6.27
 -12 11 1 578.63 17.69
 -24 12 -3 529.9 18.62
 -22 13 -2 -2.4 3.65
 -24 14 -2 84.73 6.08
 -35 20 -1 41.89 9.53
 25 -36 1 98.78 8.71
 24 -30 3 178.94 11.63
 16 -29 -3 4.89 3.82
 23 -27 5 4.49 9.61
 11 -24 -4 0.1 2.29
 21 -24 3 235.44 10.73
 19 -22 8 81.61 7.07
 15 -19 10 52.71 7.76
 13 -12 7 144.09 8.01
 10 -11 0 855.05 25.29
 9 -9 9 73.64 6.92
 -3 2 10 6.51 2.86
 -11 6 -2 320.42 10.89
 -35 16 -3 51.07 8.26
 -31 20 0 25.01 6.2
 -38 22 0 99.73 8.64
 24 -36 0 -4.6 7
 25 -32 3 10.41 9.56
 24 -29 5 9.68 6.86
 22 -25 5 52.2 8.7
 20 -22 3 45.67 4.99
 19 -20 6 1.99 6.47
 17 -18 2 129.37 7.14
 12 -11 2 1093.79 32.52
 6 -7 10 -2.52 3.95
 7 -6 1 797.2 23.35
 6 -3 6 490.34 15.99
 -6 2 -2 905.78 26.24
 -35 18 -2 16.34 8.74
 -21 18 6 27.13 5.87
 -25 20 6 45.91 6.59
 -34 22 1 91.49 11.16
 -36 24 3 6.96 5.28
 -35 24 4 142.3 8.85
 26 -43 0 12.23 6.87
 26 -36 2 -0.37 6.06
 22 -34 -1 76.4 9.75
 17 -31 -3 3.79 6.95
 25 -31 5 -1.67 5.63
 13 -23 -3 24.21 3.52
 21 -23 5 5.09 5.5
 15 -20 -1 41.27 4.58
 18 -20 8 -2.33 5.02
 18 -19 7 1.84 8.97
 9 -15 12 10.58 7.67
 7 -14 -3 611.31 17.82
 13 -14 9 132.67 8.58
 5 -10 12 7.02 6.07
 7 -10 11 2.58 4.81
 8 -5 4 82.27 4.82
 -15 4 -4 53.78 5.1
 -31 5 -6 128.95 9.74
 -33 19 -1 46.9 10.3
 -29 19 0 165.93 8.47
 -23 19 6 18.21 7.01
 -35 23 2 4.26 6.13
 -32 23 5 5.62 5
 26 -38 1 19.94 6.8
 14 -17 10 12.21 6.52
 11 -15 11 1 5.94
 16 -15 4 294.45 11.52
 -15 -3 -6 4.25 3.82
 0 3 6 805.31 23.66
 -32 9 -5 4.22 7.8
 -13 9 -1 783.61 23.79
 -11 11 2 315.51 10.19
 -17 13 0 541.09 17.66
 -14 14 5 89.45 4.16
 -33 15 -3 13.23 10.77
 -33 22 8 1.02 4.73
 -31 22 7 -0.48 5.53
 -36 24 6 17.54 6.21
 10 -22 -4 196.81 7.27
 20 -21 5 388.96 15.23
 19 -20 3 7.09 4.42
 18 -18 6 17.74 4.88
 15 -16 1 634.88 20.25
 1 -10 -4 69.95 2.49
 6 -10 -2 2351.31 65.67
 -10 -7 -6 56.25 4.3
 8 -6 2 779.33 23.14
 -3 -3 -3 608.28 17.71
 -27 18 0 742.78 24.42
 -38 24 7 38.19 6.76
 -40 25 4 16.26 6.31
 25 -38 0 9.87 6.61
 27 -38 2 13.61 6.08
 23 -36 -1 0.44 7.95
 18 -33 -3 5.34 8.42
 18 -21 9 17.45 7.28
 17 -18 8 132.88 8.91
 17 -17 7 8.24 7.66
 10 -15 -2 15.64 2.63
 14 -12 5 32.33 4.07
 -5 -4 -4 2679.16 75.3
 5 -3 8 3.88 3.01
 -14 0 -5 84.91 5.6
 2 0 8 -0.85 2.71
 -7 2 12 -0.13 2.9
 -29 4 -6 190.14 10.71
 -19 14 0 33.92 4.85
 -15 14 7 7.19 2.78
 -33 17 -2 38.75 10.64
 -36 21 0 11.23 7.13
 -34 23 3 7.44 6.61
 -33 23 4 121.32 8.42
 27 -36 3 1.37 5.46
 18 -28 -2 0.57 3.85
 24 -28 4 5.84 9.58
 17 -26 -2 586.59 19.28
 12 -21 -3 149.04 6.33
 19 -19 5 637.02 21.72
 14 -16 0 847.52 25.84
 12 -11 8 109.02 9.71
 9 -10 10 -0.46 5.3
 10 -7 5 220.75 9.09
 9 -6 6 28.83 3.84
 2 -1 9 9.26 3.64
 -17 5 -4 13.82 3.61
 -13 5 -3 13.27 3.92
 -2 5 5 6.56 1.64
 -6 7 8 30.12 2.22
 -30 8 -5 5.78 7.88
 -25 17 0 241.71 10.24
 -31 18 -1 17.84 5.17
 -33 22 2 9.73 9.18
 -30 22 5 35.17 6.43
 27 -40 1 156.11 10
 19 -30 -2 133.58 7.7
 25 -30 4 1.83 7.75
 23 -26 4 40.21 8.44
 22 -24 4 11.61 5.06
 18 -18 3 7.85 3.83
 16 -16 2 279.48 11.25
 13 -15 10 7.25 6.39
 8 -13 12 74.63 9.09
 5 -4 9 31.31 4.46
 -17 -2 -6 90.73 6.17
 3 0 3 1587.44 44.84
 -27 3 -6 6.75 6.85
 -27 10 -4 79.65 7.17
 -31 14 -3 15.93 9.6
 -21 15 0 380.14 13.76
 -23 16 0 276.59 10.91
 -29 21 7 13.66 5.54
 26 -32 4 -1.25 6.2
 16 -24 -2 399.37 13.92
 17 -19 9 3.58 6.35
 14 -18 -1 5.23 3.46
 17 -16 6 61.45 5.84
 10 -13 11 2.23 5.81
 12 -12 9 49.01 6.13
 13 -11 3 483.95 16.19
 3 -5 11 35.14 4.97
 -9 -4 -5 159.58 6.7
 6 -3 3 1087.67 31.52
 0 -2 11 29.63 4.43
 -19 6 -4 4.17 3.96
 -13 7 -2 805.7 24.44
 -25 9 -4 4.21 3.89
 -34 12 -4 19.57 7.29
 -14 12 1 784.08 23.6
 -31 16 -2 11.44 5.75
 -31 21 8 -0.83 4.28
 -38 23 8 6.8 5.76
 -39 24 3 4.07 7.26
 -37 24 5 5.07 6.27
 26 -40 0 17.75 6.8
 24 -38 -1 -2.08 6.36
 20 -32 -2 23.4 7.37
 23 -29 1 3.2 4.77
 22 -27 1 23.15 4.86
 21 -22 4 8.46 4.05
 16 -16 8 23.33 6.4
 -4 -13 -6 375 11.91
 -7 -10 -6 193.09 7.54
 6 -6 0 1728.11 48.68
 8 -6 8 -1.84 5.6
 1 -5 12 34 5.04
 -19 -1 -6 0.61 5.43
 -10 0 -4 4.67 3.52
 -23 1 -6 53.42 10.34
 -16 1 -5 105.07 6.22
 -25 2 -6 35.05 10.57
 -28 7 -5 16.44 10.42
 -21 7 -4 168.32 8.24
 -23 8 -4 14.08 4.18
 -15 10 -1 2337.34 66.86
 -29 17 -1 234.47 10.51
 -34 20 0 53.67 10.65
 -37 22 1 38.41 6.73
 -34 23 6 1.91 6.11
 27 -34 4 60.66 7.75
 24 -31 1 54.26 7.87
 18 -17 5 -1.56 4.44
 16 -15 7 139.73 10.11
 15 -13 4 356.22 13.09
 4 -8 12 17.25 5.22
 6 -8 11 43.25 5.85
 11 -8 4 37.01 4.13
 8 -7 9 143.43 9.02
 5 -2 7 54.52 4.18
 -21 0 -6 19.45 8.94
 -29 13 -3 4.75 5.27
 -36 19 -1 15.74 7.54
 -31 20 9 10.82 4.28
 -31 21 2 11.5 8.08
 -28 21 5 131.52 9.53
 -32 22 3 1.87 8.42
 -31 22 4 1.67 6.59
 -38 23 2 -2.75 4.88
 -38 24 4 15.13 7.36
 21 -34 -2 39.59 9.7
 22 -29 0 89.07 6.14
 21 -27 0 40.03 4.66
 23 -27 2 3.45 3.99
 23 -26 7 14.45 5.6
 15 -22 -2 129.52 6.16
 16 -17 9 36.4 6.37
 0 -6 -3 32.78 1.63
 -2 -2 12 41.19 4.84
 -1 2 9 6.54 2.68
 -26 6 -5 31.93 10.09
 -15 6 -3 705.5 22.16
 -29 15 -2 7.32 4.42
 -27 16 -1 20.68 4.45
 -36 17 -2 8.8 7.06
 -28 19 1 8.47 3.98
 -27 20 7 -4.62 4.25
 -36 23 7 33.49 6.1
 25 -33 1 23.93 9.55
 23 -31 0 215.36 11.03
 25 -31 2 17.33 9.29
 25 -29 6 2.87 5.48
 24 -27 6 87.8 7.92
 20 -25 0 142.99 7.4
 22 -25 2 281.37 11.74
 20 -20 4 -1.34 3.7
 14 -14 1 291.59 10.61
 10 -9 1 312.61 10.49
 -2 -7 -4 658.14 19.07
 -12 -6 -6 113.51 6.31
 8 -5 7 5.36 3.39
 2 -2 10 -1.06 3.64
 2 1 7 161.03 6.66
 -18 2 -5 150.66 7.75
 -1 3 8 124.23 5.51
 -24 5 -5 57.82 6.13
 -32 11 -4 128.05 11.07
 -27 12 -3 159.2 8.3
 -16 15 5 2.76 2.34
 -39 24 6 4.51 5.43
 27 -42 0 4.26 6.96
 25 -40 -1 24.51 7.06
 24 -33 0 13.76 8.85
 26 -33 2 98.35 10.22
 23 -25 6 77.93 9.22
 17 -16 3 328.74 12.59
 12 -13 10 1.8 7.1
 12 -9 6 109.16 6.42
 9 -6 3 24.01 2.93
 -3 1 11 7.56 3.04
 -30 3 -6 1.61 6.66
 -20 3 -5 191.65 9.06
 -22 4 -5 11.38 4.48
 -7 7 1 4.99 2.05
 -15 8 -2 137.37 6.86
 -10 8 0 771.8 22.82
 -17 11 -1 368.11 12.93
 -16 13 1 432.44 14.36
 -34 14 -3 2.96 9.7
 -25 15 -1 28.88 4.41
 -26 18 1 14.51 4.49
 -26 20 5 34.94 6.65
 22 -36 -2 -4.73 7.83
 26 -35 1 16.29 8.27
 19 -23 0 154.79 7.46
 21 -23 2 172.23 8.81
 21 -23 8 10.42 5.29
 22 -23 6 -1 8.02
 9 -20 -4 40.28 2.7
 15 -14 2 52.85 4.81
 15 -14 8 19.32 7.92
 7 -11 12 15.72 6.58
 13 -10 5 88.19 5.88
 11 -9 2 624.05 19.32
 11 -9 8 4.14 8.07
 -8 5 11 15.02 2.68
 -6 5 10 131.65 5.86
 -17 7 -3 917.96 28.29
 -25 11 -3 111.79 6.93
 -13 12 2 6.48 2.55
 -13 13 4 41.66 3.17
 -27 14 -2 41.22 5.54
 -34 18 -1 11.28 8.77
 -32 19 0 -7.32 7.34
 -25 19 7 47.55 4.55
 -29 20 2 -0.66 3.78
 -29 20 8 14.81 4.67
 -30 21 3 191.22 11.48
 -29 21 4 144.6 10.79
 -37 23 3 9.13 4.67
 -35 23 5 7.28 6.64
 25 -35 0 48.12 10.06
 27 -35 2 10.43 6.43
 26 -30 5 7.8 6.62
 25 -29 3 37.32 8.56
 25 -28 5 10.27 7.01
 24 -27 3 117.42 8.72
 19 -21 1 93.56 5.93
 11 -19 -3 246.02 8.69
 13 -16 11 -2.7 5.8
 9 -11 11 2.11 4.68
 11 -10 9 155.38 9
 8 -8 10 7.12 4.56
 -2 3 1 904.8 25.14
 -8 5 -1 102.22 4.56
 -31 7 -5 -1.12 6.8
 -19 8 -3 246.57 10.37
 -30 10 -4 42.11 9.49
 -23 10 -3 31.97 4.61
 -19 12 -1 390.57 13.91
 -13 12 8 1.77 1.14
 -21 13 -1 93.63 6.15
 -23 14 -1 29.13 4.74
 -17 15 7 2.24 4.26
 -34 16 -2 1.58 10.7
 -24 17 1 28.85 4.54
 -24 19 5 5.73 4.91
 -36 22 2 7 6.79
 27 -37 1 139.81 9.24
 26 -31 3 180.12 13.15
 24 -26 5 3.54 8.37
 23 -25 3 285.2 12.28
 20 -21 2 42.9 5.12
 20 -21 8 181.48 10.07
 21 -21 6 8.17 8.02
 20 -20 7 -0.34 6.91
 16 -18 10 -0.68 6.33
 19 -18 4 18.02 4.3
 13 -16 -1 226.72 8.58
 15 -15 9 62.55 6.68
 17 -15 5 519.2 18.16
 13 -14 0 3060.65 86.57
 15 -13 7 256.64 11.65
 -28 2 -6 91.29 8.28
 -5 7 3 1234.69 34.36
 -21 9 -3 159.64 7.78
 -17 9 -2 80.39 5.85
 -25 13 -2 50.24 5.08
 -18 14 1 144.36 6.79
 -18 16 5 311.32 10.87
 -29 19 9 61.79 5.88
 -37 20 0 25.39 6.91
 -36 22 8 13.48 5.74
 -36 23 4 208 10.77
 28 -37 2 -2.49 5.46
 27 -33 3 26.19 7.02
 22 -31 -1 66.12 6.82
 21 -29 -1 148.36 7.94
 20 -27 -1 189.85 8.82
 23 -24 5 58.16 8.71
 14 -20 -2 558.26 17.83
 11 -8 7 20.66 3.96
 -6 -7 -5 115.58 5.07
 -11 -3 -5 266.67 9.95
 -12 1 -4 106.74 5.83
 -1 1 10 -2 2.9
 -23 12 -2 309.04 12.05
 -32 13 -3 -1.56 10.15
 -20 15 1 29.65 4.19
 -22 16 1 134.47 7.06
 -20 17 5 114.21 5.76
 -30 18 0 173.34 9.1
 -22 18 5 4.06 3.11
 -27 19 2 40.79 4.98
 -34 22 7 -0.5 5.08
 26 -37 0 12.39 6.14
 23 -33 -1 -1.13 8.28
 19 -25 -1 208.62 9.2
 22 -23 3 33.26 4.92
 20 -22 9 8.99 6.74
 18 -21 0 270.85 10.8
 -14 -5 -6 43.3 4.33
 -26 1 -6 18.52 7.94
 -3 1 -1 810.18 22.99
 -29 6 -5 15.86 10.36
 -28 9 -4 -1.57 7.36
 -19 10 -2 -1.07 3.95
 -21 11 -2 146.64 7.52
 -10 11 6 443.92 12.77
 -19 16 7 44.68 5.68
 -32 17 -1 299.71 14.08
 -28 20 3 135.98 7.69
 -27 20 4 32.95 6.07
 -37 23 6 2.24 5.8
 28 -39 1 33.55 6.6
 22 -22 5 211.46 10.89
 18 -19 1 9.62 4.58
 19 -19 8 192.1 10.18
 20 -19 6 1.45 7.57
 10 -14 12 45.36 8.88
 14 -11 4 48.73 4.83
 9 -9 0 84.82 4.25
 6 -2 5 1306.56 38.08
 -5 1 12 27.89 3.97
 -8 3 -2 1682.01 47.9
 -21 17 7 23.44 5.1
 -27 19 8 48.59 4.98
 -39 23 7 11.16 5.88
 24 -35 -1 31.46 9.31
 19 -18 7 10.21 8.97
 15 -16 10 10.46 6.38
 12 -14 11 -5.93 5.41
 16 -14 3 98.46 6.72
 11 -11 10 23.77 5.98
 12 -9 3 194.78 8.17
 -24 0 -6 8.97 10.24
 -32 15 -2 24.97 9.33
 -37 18 -1 8.25 7.7
 -25 18 2 0.19 3.82
 -38 21 1 2.97 6.08
 -30 21 6 71.9 6.3
 -35 22 3 -1.9 5.91
 -33 22 5 16.46 5.47
 27 -39 0 19.93 6.06
 26 -29 4 50.03 10.38
 18 -23 -1 111.54 6.29
 21 -21 3 38.54 4.72
 19 -20 9 3.77 6.16
 19 -19 2 243.47 10.41
 18 -16 4 255.89 10.57
 14 -12 8 17.05 8.19
 -9 -9 -6 15.2 3.36
 3 -6 12 7.62 4
 5 -6 11 3.84 3.68
 -16 -4 -6 122.1 7.04
 -3 -1 -2 2.03 1.62
 -27 5 -5 -4.22 10.24
 -26 8 -4 8.57 4.17
 -33 10 -4 -2.95 7.23
 -30 12 -3 40.15 7.16
 -15 13 2 794.74 23.93
 -28 17 0 141.47 7.76
 -35 19 0 82.48 10.18
 -26 19 3 217.25 9.65
 -34 21 2 13.82 8.9
 -39 22 2 0.66 4.92
 -34 22 4 0.4 5.1
 28 -33 4 29.57 7.04
 27 -31 4 7.35 6.56
 25 -27 4 49.46 9
 21 -20 5 6.29 4.15
 14 -13 9 171.63 9.47
 6 -9 12 5.72 5.77
 7 -5 9 27.11 4.33
 8 -4 6 6.29 3.31
 -18 -3 -6 37.41 6.71
 2 -3 11 10.14 3.68
 -20 -2 -6 34.68 8.93
 -22 -1 -6 -10.41 9.62
 5 -1 6 82.56 4.77
 -14 2 -4 23.77 4.28
 -12 9 0 344.9 11.42
 -35 13 -3 11.67 7.08
 -14 13 3 151.03 6.19
 -15 14 4 94.66 4.62
 -27 18 9 33.29 4.63
 -39 23 4 67.32 8.37
 -38 23 5 9.64 6.24
 25 -37 -1 1.68 6.66
 24 -25 4 12.52 6.48
 8 -23 -5 10.27 1.84
 18 -17 8 8.85 5.58
 16 -13 5 10.19 4.28
 13 -12 1 245.9 9.31
 14 -11 7 8.95 4.45
 8 -9 11 -2.24 4.78
 7 -4 8 321.08 12.04
 -7 -3 -4 42.31 3.47
 0 -3 12 34.51 4.85
 7 -3 4 1.87 2.66
 -13 -2 -5 194.11 8.16
 4 -2 9 209.1 9.04
 -32 6 -5 12.7 6.21
 -24 7 -4 29.48 4.62
 -17 14 2 280.12 10.28
 -30 16 -1 78.63 6.74
 -23 18 4 2.9 3.11
 -31 19 1 85.64 6.88
 -34 21 8 21.76 5.24
 -39 22 8 10.42 6.36
 18 -30 -3 63.05 6.18
 17 -28 -3 83.12 5.55
 19 -17 6 35.96 5.23
 18 -16 7 60.92 9.69
 9 -13 -2 14.34 2.37
 14 -12 2 412.12 14.08
 -3 -10 -5 126.09 4.85
 4 -1 8 87.87 5.08
 -29 1 -6 24.1 6.97
 3 1 5 144.73 5.87
 -16 3 -4 0.96 3.62
 0 3 3 1065.62 29.95
 -25 4 -5 3.66 7.46
 -1 4 7 153.51 5.93
 -30 14 -2 65.02 6.67
 -26 16 0 313.28 12.29
 -25 18 8 5.89 3.65
 -24 18 3 412 14.74
 -32 21 7 84.03 7.26
 -40 23 6 14.99 6.12
 28 -41 0 -5.48 7.5
 19 -32 -3 6.12 7.82
 23 -23 4 48.64 5.6
 20 -19 3 61.7 5.29
 18 -18 9 10.93 6.33
 0 -13 -5 86.78 3.25
 9 -12 12 16.67 6.08
 10 -8 9 68.56 7.32
 12 -8 5 460.93 15.74
 10 -7 8 376.02 15.19
 11 -7 6 50.67 4.62
 10 -6 4 11.97 3.7
 -22 6 -4 104.53 6.88
 -6 7 2 94.82 3.44
 -31 9 -4 58.16 10.35
 -28 11 -3 93.24 7.24
 -35 15 -2 44.39 9.05
 -17 15 4 -1.62 2.5
 -35 17 -1 129.2 11.35
 -21 17 4 222.07 8.97
 -28 20 6 18.2 5.16
 -33 21 3 5.14 7.84
 -35 22 6 14.72 5.69
 26 -39 -1 0.28 6.09
 25 -30 1 12.51 6.93
 26 -28 6 62.25 7
 16 -26 -3 95.52 5.53
 17 -21 -1 121.27 6.36
 13 -18 -2 113.7 5.68
 20 -18 5 501.52 18
 17 -17 1 4.76 3.85
 18 -17 2 42.99 5.47
 14 -14 10 49.71 7.49
 -15 -1 -5 3.01 3.4
 -23 3 -5 80.26 6.76
 -18 4 -4 78.61 5.67
 -20 5 -4 370.65 13.83
 -16 14 3 182.88 7.53
 -28 15 -1 111.76 7.01
 -25 16 10 -0.73 3.21
 -19 16 4 454.53 14.97
 -22 17 3 14.52 3.5
 -33 18 0 1.49 7.91
 -38 19 0 223.98 11.74
 -32 20 2 35.41 9.24
 -31 21 5 1.25 5.24
 -38 22 3 69.24 6.8
 -37 22 7 4.26 6.2
 26 -32 1 42.22 8.71
 27 -32 2 22.2 9.92
 24 -28 1 23.02 4.65
 25 -26 6 -2.98 6.59
 23 -24 8 132.69 9.73
 15 -17 11 6.23 6.65
 11 -12 11 9.07 5.98
 4 -3 10 3.95 3.51
 -27 0 -6 14.92 6.34
 -17 0 -5 29.91 4.39
 4 0 4 285.04 9.37
 -21 2 -5 86.53 6.3
 -30 5 -5 76.35 8.63
 -10 6 -1 1132.61 32.88
 -33 12 -3 23.72 9.6
 -28 13 -2 -0.26 4.64
 -24 15 0 907.62 28.42
 -29 18 1 -0.61 4.24
 -37 21 2 -0.84 4.94
 -32 21 4 80.98 7.99
 27 -34 1 61.1 8.91
 28 -34 2 47.65 8.36
 22 -33 -2 2.92 7.93
 21 -31 -2 110.57 8.07
 20 -29 -2 61.04 5.21
 25 -28 2 12.06 5.74
 23 -26 1 1.07 3.76
 24 -24 6 36.52 7.54
 22 -21 4 47.47 5.27
 10 -17 -3 865.76 25.36
 17 -15 8 0.27 6.49
 17 -14 4 32.64 4.19
 -6 -12 -6 13.36 2.68
 10 -9 10 30.8 5.42
 -11 -8 -6 38.01 4.13
 -1 0 11 3.08 3.04
 -19 1 -5 47.14 5
 -5 4 0 804.48 22.99
 -3 6 6 461.06 13.53
 -26 10 -3 88.36 6.38
 -14 10 0 603.55 18.78
 -18 15 3 4.74 3.45
 -20 16 3 65.25 4.59
 -25 17 9 5.97 3.64
 -23 17 8 51.59 4.55
 28 -36 1 35.29 7.8
 25 -32 0 67.32 8.64
 24 -30 0 72.23 6.26
 27 -29 5 24.05 7.07
 23 -28 0 366.21 14.13
 14 -27 -4 28.28 3.6
 19 -27 -2 181.65 8.33
 24 -26 2 77.86 6.02
 22 -22 8 129.93 9.29
 18 -19 10 0.96 6.8
 17 -16 9 124.06 8.5
 15 -12 3 34.39 4.25
 13 -11 9 181.54 9.62
 13 -10 8 125.54 10.68
 10 -6 7 36.68 4.26
 7 -3 7 68.73 4.76
 1 1 9 325.22 11.78
 -29 8 -4 13.1 9.02
 -22 14 0 24.91 4.09
 -37 22 4 37.96 6.63
 -36 22 5 -0.54 6.83
 29 -36 2 39.74 6.53
 23 -35 -2 58.23 8.94
 26 -34 0 77.55 10.76
 27 -30 3 52.68 10.74
 26 -27 5 1.02 6.72
 15 -24 -3 154.39 6.88
 22 -21 7 -3.17 6.09
 12 -12 0 796.2 23.91
 14 -10 6 245.4 10.35
 13 -9 4 203.64 8.91
 -8 -6 -5 7.28 2.82
 7 -4 2 1774.32 50.35
 -25 -1 -6 -6.27 7.79
 -10 4 -2 2394.99 67.84
 -6 4 11 19.79 2.99
 -24 9 -3 158.91 8.53
 -16 11 0 104.12 5.48
 -20 13 0 128.45 7.12
 -33 14 -2 -4.6 8.7
 -26 14 -1 109.31 6.85
 -33 16 -1 123.34 10.44
 -26 19 6 200.38 10.36
 -30 20 7 49.08 7.15
 28 -32 3 8.63 7.77
 26 -28 3 144.9 10.62
 22 -26 0 176.02 8.43
 18 -25 -2 60.23 4.7
 23 -24 2 66.17 5.58
 23 -22 6 11.57 9.85
 19 -17 3 48.36 5.3
 17 -14 7 7.55 7.63
 15 -11 5 8.35 3.96
 -5 -2 -3 20.09 2.28
 -30 0 -6 40.76 8.08
 -3 0 12 23.7 4.16
 2 2 6 68.63 3.85
 -28 4 -5 28.16 9.71
 -9 8 1 907.66 26.25
 -26 12 -2 394.82 14.8
 -18 12 0 57 4.58
 -31 17 0 45.55 5.6
 -30 19 2 73.68 6.7
 -32 20 8 4.32 4.8
 -31 20 3 39.1 8.8
 -29 20 5 2.07 6.67
 -37 21 8 10.88 5.96
 29 -38 1 4.83 6.7
 27 -36 0 13.72 7.57
 25 -26 3 54.22 6.54
 25 -25 5 26.87 8.56
 21 -20 8 3.63 5.53
 16 -19 -1 431.73 14.67
 21 -19 4 4.92 3.97
 8 -18 -4 839.54 24.19
 19 -16 5 645.8 21.67
 14 -15 11 4.21 5.61
 10 -7 2 2954.22 83.38
 -23 -2 -6 11.43 9.9
 1 0 10 2.02 3.15
 1 2 8 3.34 2.42
 -4 4 10 23.07 2.96
 -27 7 -4 10.83 6.44
 -31 11 -3 98.95 11.19
 -23 15 10 -0.43 2.85
 -21 16 8 27.43 3.74
 -27 17 1 11.96 4.62
 -36 18 0 35.38 8.94
 -36 21 3 12.19 5.73
 -38 22 6 25.84 7.27
 24 -37 -2 96.4 8.56
 13 -25 -4 44.14 3.62
 17 -17 10 14.64 6.85
 -3 -15 -6 0.79 1.81
 13 -12 10 116.18 9.04
 13 -9 7 344.22 13.19
 -13 -7 -6 203.46 8.84
 5 -7 12 -0.39 4.24
 -9 -2 -4 1661.18 47.8
 4 0 7 10.88 2.92
 -22 8 -3 102.09 6.6
 -24 13 -1 77.18 5.65
 -32 19 9 10.91 4.71
 -35 20 2 32.2 8.05
 -30 20 4 91.78 9.55
 28 -38 0 16.59 5.94
 21 -24 0 9.08 4.25
 24 -24 3 18.59 4.51
 24 -23 5 1.64 7.58
 22 -22 2 590.09 20.13
 21 -21 9 -4.45 6.66
 22 -20 6 40.79 8.43
 21 -19 7 13.9 6.87
 16 -15 1 351.49 12.59
 17 -15 2 110.37 6.45
 8 -10 12 37.68 7.08
 7 -7 11 87.83 7.3
 9 -7 1 181.36 7
 6 -4 1 21.09 2.62
 -21 -3 -6 88.7 10.56
 -26 3 -5 15.3 9.93
 -20 7 -3 22.58 4.03
 -12 7 -1 773.24 23.26
 -32 8 -4 14.87 9.1
 -24 11 -2 183.72 8.71
 -36 14 -2 2.54 6.88
 -36 16 -1 51.76 9.2
 -23 16 9 60.58 4.61
 -24 18 6 195.7 10.61
 -35 21 7 33.78 6.25
 -39 22 5 8.46 6.7
 24 -32 -1 9.63 8.36
 23 -30 -1 -1.04 4.92
 16 -14 9 36.56 6.04
 16 -13 8 16.33 7.42
 10 -10 11 36.96 6.07
 -15 -6 -6 159.25 8.07
 -19 -4 -6 17.45 8.58
 2 -4 12 4.75 3.96
 4 -4 11 22.53 4.38
 8 -4 3 62.41 3.92
 -28 -1 -6 25.71 6.98
 -31 4 -5 12.28 7.36
 -16 5 -3 151.62 7.62
 -18 6 -3 110.56 6.49
 -22 12 -1 26.86 4.24
 -31 13 -2 49.57 6.89
 -31 15 -1 84.61 6.78
 -19 15 8 -1.01 3.27
 -25 16 1 8.27 4.19
 25 -34 -1 57.03 10.01
 29 -32 4 0.35 5.17
 28 -30 4 9.83 6.67
 22 -28 -1 -2.67 3.96
 17 -23 -2 765.45 23.86
 14 -22 -3 95.12 5.12
 20 -18 8 94.57 7.92
 11 -7 3 334.45 11.66
 -17 -5 -6 8.64 5.96
 -12 5 -2 1603.52 46.29
 -25 6 -4 73.19 6.39
 -4 6 8 132.43 5.12
 -29 10 -3 32.49 5.75
 -22 10 -2 82.09 5.97
 -34 11 -3 35.69 9.07
 -17 14 8 142.35 6.16
 -29 16 0 18.92 4.44
 -28 18 2 -0.53 4.1
 -29 19 3 97.65 7.42
 -35 21 4 168.09 9.69
 -34 21 5 0.55 4.63
 29 -40 0 13.21 7.23
 27 -28 4 9.19 9.57
 20 -22 0 193.12 8.76
 23 -22 3 18.27 4.7
 23 -21 5 172.44 9.8
 20 -19 9 3.88 7
 11 -13 12 136.57 10.88
 16 -12 4 433.19 15.19
 13 -10 2 136.01 6.27
 9 -6 9 1.2 5.15
 -10 -5 -5 439.91 14.52
 4 -1 2 66.53 3.35
 -24 2 -5 4.78 7.94
 -14 8 -1 273.71 9.9
 -20 11 -1 1.19 3.86
 -32 18 1 18.67 7.12
 -28 19 7 2.7 4.02
 -27 19 5 8.93 7.75
 -39 21 3 1.6 6.68
 26 -36 -1 5.71 7.18
 21 -26 -1 4.05 3.85
 26 -26 4 171.12 11.63
 21 -20 2 110.01 6.87
 21 -18 6 34.36 8.33
 20 -17 4 78.96 6.36
 16 -15 10 63.35 7.7
 18 -15 3 146.19 7.44
 16 -12 7 350.87 14.25
 12 -10 1 1211.09 35.43
 9 -5 8 382.68 14.31
 6 -3 9 -0.87 3.2
 -26 -2 -6 2.92 6.93
 -30 7 -4 12.39 9.33
 -20 9 -2 375.35 13.58
 -18 10 -1 1034.96 31.4
 -21 14 10 4.08 2.63
 -34 17 0 43.93 10.45
 -22 17 6 -2.33 5.84
 -30 19 8 17.02 5.05
 -28 19 4 12.45 6.77
 -38 20 2 10.06 6.09
 20 -20 1 9.58 4.22
 20 -17 7 14.2 9.41
 12 -16 -2 0.72 2.4
 18 -14 5 -0.41 4.2
 13 -13 11 4.48 5.92
 -8 -11 -6 156.41 6.85
 12 -9 9 84.24 6.95
 12 -8 8 206.47 11.27
 -11 -1 -4 374.1 12.75
 -29 3 -5 17.99 7.36
 -23 5 -4 84.29 6.25
 -14 6 -2 34.67 4.14
 -16 9 -1 264.91 10.16
 -34 13 -2 46.1 11.41
 -23 15 1 7.92 3.5
 -21 15 9 7.53 2.83
 -33 19 2 6.25 9.39
 -34 20 3 19.76 6.26
 -31 20 6 9.78 5.03
 27 -38 -1 7.09 6.42
 27 -27 6 46.96 6.61
 25 -24 4 132.4 9.31
 15 -15 0 342.55 11.99
 -4 -6 -4 123.52 4.97
 10 -5 6 24.68 3.95
 6 -4 10 4.41 3.51
 -22 1 -5 4.2 4.69
 -16 7 -2 114.44 6.11
 -18 8 -2 144.37 7.5
 -27 9 -3 81.94 6.22
 -11 9 1 53.65 3.43
 -29 12 -2 113.04 7.28
 -12 12 6 367.92 11.16
 -29 14 -1 400.74 15.21
 -34 15 -1 0.71 8.75
 -27 15 0 396.28 15
 -35 20 8 7.95 4.96
 -38 21 4 19 7.2
 -38 21 7 8.42 6.58
 -36 21 6 1.32 6.08
 12 -23 -4 53.09 3.57
 22 -19 5 359.59 14.41
 12 -10 10 9.34 6.31
 14 -10 3 228.69 9.41
 -12 -4 -5 8.79 3.36
 -24 -3 -6 25.77 8.12
 -29 -2 -6 24.02 6.52
 6 -2 8 144.35 7.01
 1 -1 11 7.49 3.34
 5 -1 3 24.73 2.58
 -21 4 -4 10.73 3.92
 -33 7 -4 21.52 7.25
 -6 8 7 12.41 1.26
 -32 10 -3 51.93 10.02
 -37 17 0 71.65 7.98
 -27 18 3 452.37 16.18
 28 -40 -1 5.74 6.63
 27 -31 1 7.9 9.19
 28 -31 2 42.89 10.24
 26 -25 6 28.95 6.39
 20 -24 -1 167.44 8.04
 24 -23 8 -1.87 6.22
 16 -21 -2 301.01 10.97
 22 -20 3 122.05 7.51
 15 -17 -1 31.86 3.97
 19 -17 9 -0.49 6.15
 19 -16 8 17.52 6.47
 6 -12 -3 525.2 15.14
 15 -12 9 55.26 6.24
 13 -8 6 117.33 6.66
 7 -2 6 51.57 3.98
 -20 0 -5 4.6 3.46
 -21 14 1 44.09 4.53
 -20 16 6 130.01 6.65
 -30 17 1 145.12 8.27
 -35 18 1 4.7 9.84
 -30 18 9 34.92 5.45
 -25 18 5 30.84 6.51
 -33 20 4 65.47 7.69
 -33 20 7 72.97 7.18
 -37 21 5 2.76 6.91
 29 -35 1 6.94 7.39
 30 -35 2 17.98 6.1
 28 -33 1 -0.51 9.26
 29 -33 2 140.14 10.5
 29 -30 5 53.22 7.08
 26 -29 1 20.15 5.87
 24 -22 4 41.37 5.46
 15 -11 8 96.26 9.61
 -5 -9 -5 7.82 2.27
 8 -9 -1 1447.21 41.05
 14 -9 5 1.09 3.53
 -14 -3 -5 417.33 14.5
 -18 -1 -5 42.33 4.8
 -1 -1 12 3.6 3.46
 -13 0 -4 56.2 4.73
 -27 2 -5 70.29 11.53
 -19 3 -4 559.2 18.85
 -28 6 -4 -9.38 9.69
 -37 15 -1 0 6.31
 -32 16 0 12.05 6.64
 -32 20 5 22.16 5.44
 28 -28 5 -1.7 5.57
 25 -23 6 16.88 7.98
 7 -21 -5 32.05 1.96
 20 -18 2 190.49 8.67
 16 -16 11 23.16 7.77
 20 -16 6 12.37 4.97
 16 -13 2 121.11 6.48
 7 -8 12 10.06 4.9
 -22 -4 -6 62.04 10.46
 -16 -2 -5 301.72 11.62
 3 0 9 110.82 5.99
 -15 1 -4 70.35 5.16
 -17 2 -4 360.74 13.14
 -4 3 11 4.53 2.6
 -25 8 -3 270.96 11.28
 -27 11 -2 240.63 10.55
 -27 13 -1 28.63 5.25
 -19 13 1 11.8 4.26
 -19 13 10 3.76 2.25
 -19 14 9 18.92 2.95
 -26 18 4 53.18 5.09
 -37 20 3 100.82 7.58
 -39 21 6 10.7 6.59
 30 -37 1 37.54 7.3
 21 -33 -3 29.13 8.75
 30 -33 3 23.27 6.07
 20 -31 -3 100.73 9.11
 29 -31 3 39.6 7.5
 25 -27 1 136.05 8.02
 26 -27 2 4.49 5.54
 23 -21 8 91.8 7.75
 19 -18 1 182.7 8.33
 19 -18 10 15.31 7.14
 19 -15 4 204.6 9.41
 19 -15 7 53.07 9.33
 15 -13 1 1823.36 52.78
 15 -13 10 34.77 7.43
 10 -11 12 42.69 7.45
 -10 -10 -6 -0.48 2.8
 12 -7 4 358.42 12.56
 12 -7 7 149.76 7.75
 9 -4 4 69.78 4.58
 9 -4 7 30.93 4.05
 -27 -3 -6 25.93 7.02
 -7 -1 -3 158.37 6.14
 -13 10 1 132.57 5.76
 -32 12 -2 13.62 8.58
 -25 14 0 96.48 6.09
 -18 15 6 0.92 2.55
 -36 19 2 1.73 7.03
 -38 20 8 2.37 5.92
 31 -39 1 31.34 7.86
 28 -35 0 46.09 8.41
 27 -33 0 7.42 9.44
 23 -32 -2 48.86 8.38
 26 -31 0 160.18 11.44
 19 -29 -3 21.55 4.6
 28 -29 3 4.73 8.89
 27 -26 5 8.32 7.55
 13 -20 -3 26.46 3.1
 16 -11 6 61.17 5.44
 9 -8 11 64.79 6.51
 4 -5 12 40.75 5.22
 3 -1 10 10.54 3.58
 -30 2 -5 79.87 8.88
 -2 4 9 203.37 7.85
 0 4 5 521.81 15.43
 -31 6 -4 40.85 10.42
 -30 9 -3 23.66 8.06
 -15 11 1 172.81 6.97
 -17 12 1 10.55 3.65
 -14 13 6 166.11 6.17
 -32 14 -1 245.2 12.25
 -25 17 3 60.46 5.18
 -31 18 2 39.96 7.32
 -28 18 8 2.08 5.38
 -32 19 3 15.69 9.12
 -29 19 6 54.11 6.01
 29 -37 0 12.09 6.68
 24 -34 -2 83.84 9.85
 22 -30 -2 72.49 5.94
 25 -29 0 57.67 6.26
 27 -27 3 32.97 8.47
 25 -25 2 138.32 7.82
 19 -22 -1 717 22.79
 23 -20 7 37.98 6.86
 21 -18 3 278.65 11.37
 21 -17 5 38.46 4.97
 17 -13 3 187.47 8.58
 17 -12 5 11.69 4.32
 12 -11 11 10.62 5.72
 5 -6 -1 2687.85 74.83
 -20 -5 -6 29.64 9.44
 6 -5 11 18.69 4.03
 -5 0 -2 0.14 1.77
 -25 1 -5 59.99 10.34
 -2 3 10 11.95 2.75
 1 3 7 44.78 3.18
 -26 5 -4 12.16 4.91
 -16 14 6 257.64 8.95
 -23 17 5 53.31 4.78
 25 -36 -2 3.5 7.71
 24 -27 0 53.86 5.58
 26 -24 5 30.81 8.81
 24 -21 6 23.7 8.42
 23 -20 4 32.18 5.31
 18 -15 9 56.85 6.7
 13 -14 12 23.95 8
 18 -14 8 -1.97 6.3
 11 -10 0 229.22 8.25
 15 -10 4 749.94 23.71
 15 -10 7 412.91 15.4
 -12 -9 -6 76.97 5.37
 8 -7 0 1994.21 56.27
 -18 -6 -6 168.06 11.12
 5 0 5 60.05 3.83
 -5 2 -1 1502.51 42.4
 -7 5 0 585.59 17.28
 -23 7 -3 51.93 5.55
 -8 8 2 866.9 24.84
 -13 11 9 12.96 1.01
 -35 12 -2 46.9 8.32
 -35 16 0 105.04 11.94
 -28 16 1 139.32 7.66
 -36 20 4 130.35 8.69
 30 -39 0 38.18 7.45
 21 -28 -2 6.41 4.07
 18 -27 -3 88.15 5.56
 26 -25 3 80.58 7.59
 22 -20 9 18.27 6.93
 22 -19 8 37.46 6.24
 -5 -14 -6 162.9 6.47
 -16 -7 -6 315.91 13.71
 -25 -4 -6 5.09 6.89
 3 1 8 5.63 2.54
 -6 8 4 545.63 15.36
 -33 9 -3 1.74 8.51
 -25 10 -2 165.44 8.62
 -25 12 -1 26.31 4.42
 -17 12 10 1.34 1.67
 -23 13 0 352.42 13.02
 -17 13 9 12.65 2.36
 -35 14 -1 104.09 12.02
 -30 15 0 27.79 4.61
 -33 17 1 99.93 9.88
 -24 17 4 11.15 3.92
 -33 19 8 -0.29 4.43
 -31 19 4 2.02 7.69
 -36 20 7 20.79 5.85
 30 -31 4 10.14 5.82
 24 -23 2 83.99 6.12
 18 -16 10 58.29 7.89
 15 -14 11 4.32 5.63
 -14 -8 -6 12.17 4.87
 11 -7 9 43.69 6.57
 6 -1 7 319.43 11.36
 -24 17 7 82.21 6.11
 -31 19 7 9.62 6.33
 -30 19 5 0.12 6.45
 -35 20 5 3.27 5.2
 29 -29 4 42.47 8.36
 23 -25 0 231.42 10.21
 25 -22 5 92.04 9.41
 15 -19 -2 3.76 3.09
 9 -15 -3 722.44 21.1
 14 -10 9 10.26 4.85
 -28 -4 -6 -4.19 7.09
 3 -1 1 860.45 24.38
 -23 0 -5 6.89 6.69
 -28 1 -5 15.23 8.59
 -24 4 -4 45.73 5.01
 -29 5 -4 16.78 10.74
 -21 6 -3 153.72 7.64
 -28 8 -3 284.59 12.23
 -30 11 -2 164.7 9.51
 -15 12 9 52 2.78
 -23 16 3 147.6 7.27
 -28 17 9 16.82 4.42
 -35 19 3 54.18 7.73
 -39 20 4 -3.1 7.13
 31 -41 0 11.78 8.37
 26 -33 -1 65.93 9.78
 28 -27 4 111.22 10.7
 20 -26 -2 153.51 7.75
 23 -19 6 9.81 7.73
 22 -18 7 -3.16 6.57
 19 -16 2 381.45 13.86
 18 -13 7 140.81 9.81
 11 -6 8 0.45 6.42
 8 -4 9 80.87 5.75
 6 -1 4 158.03 6.32
 4 1 6 32.71 3.19
 -6 3 12 5.94 2.44
 -30 13 -1 80.01 6.34
 -21 16 5 257.62 9.84
 -36 17 1 2.93 7.7
 -29 17 2 204.46 9.72
 -34 18 2 78.7 10.69
 -33 18 9 24.8 5.91
 -30 18 3 136.95 9.89
 -39 20 7 -3.92 6.02
 27 -35 -1 3.67 7.74
 25 -31 -1 12.5 8.12
 25 -23 3 102.82 7.36
 11 -21 -4 197.83 7.12
 22 -18 4 2.93 3.87
 18 -16 1 649.79 21.07
 14 -13 0 1029.41 30.59
 18 -13 4 929.67 29
 14 -11 10 57.19 7.39
 14 -9 8 11.68 7.94
 -23 -5 -6 20.29 8.8
 3 -2 11 7.23 3.71
 -31 1 -5 38.31 7.31
 -32 5 -4 -1.21 8.34
 -23 9 -2 1177.87 36.07
 -23 11 -1 48.41 4.8
 -21 12 0 54.54 5.47
 -20 14 2 641.48 20.51
 -26 15 1 133.23 7.25
 -38 20 5 -1.84 6.25
 -37 20 6 17.78 6.8
 28 -37 -1 12.22 6.55
 24 -29 -1 7.05 4.06
 17 -25 -3 266.82 10.16
 27 -25 4 -2.44 9.4
 18 -20 -1 131.38 6.8
 21 -18 9 52.65 7.2
 21 -17 8 14.1 5.65
 20 -16 3 238.15 9.83
 14 -15 -1 1661.8 47.92
 20 -15 5 153.47 8.28
 8 -11 -2 769.92 22.26
 -7 -8 -5 76.3 4.2
 12 -8 2 2075.82 59.36
 -6 -5 -4 1718.24 48.95
 1 -2 12 58.26 5.67
 -21 -1 -5 18.64 5.03
 -22 3 -4 671.43 22.38
 -33 11 -2 0 9.16
 -15 11 10 -3.46 0.89
 -33 15 0 7.56 7.85
 -22 16 4 16.34 3.78
 -26 17 8 -2.68 4.43
 -27 18 6 221.84 11.1
 -38 19 3 62.85 6.67
 16 -28 -4 -1.33 3.25
 28 -26 6 30.94 6.15
 22 -23 0 115.55 6.99
 23 -21 2 287.22 11.65
 17 -13 9 14.63 5.34
 12 -12 12 26.73 6.73
 9 -9 12 1.28 5.89
 8 -3 8 2.37 3.21
 -28 14 0 45.87 5.1
 -31 16 1 58.16 6.61
 -37 18 2 24.25 6.67
 -36 19 8 -3.09 5.67
 29 -39 -1 4.21 6.54
 23 -27 -1 5.26 3.98
 22 -21 1 170.48 8.24
 24 -20 5 8.96 7.16
 17 -12 8 0.76 6.88
 15 -11 2 370.99 13.11
 13 -8 3 7.77 3.25
 -21 -6 -6 186.96 12.28
 12 -6 6 227.46 9.43
 -26 -5 -6 35.82 7.39
 9 -5 2 9999 277.71
 -26 0 -5 2.48 9.37
 -2 2 11 28.25 3.54
 -26 7 -3 125.95 7.45
 -21 8 -2 362.51 13.59
 -28 10 -2 -4.51 4.01
 -19 11 0 2.51 3.49
 -33 13 -1 73.58 9.56
 -18 13 2 1712.68 49.68
 -21 15 3 320.13 11.77
 -29 18 4 19.34 7.76
 -34 19 4 15.33 5.82
 -32 19 6 9.78 5.42
 32 -36 2 45.09 7.75
 30 -34 1 2.53 7.46
 31 -34 2 29.8 6.27
 30 -32 2 27.23 7.42
 30 -29 5 34.6 6.27
 19 -24 -2 77.81 5.53
 27 -24 6 -1.14 6.42
 25 -22 8 9.87 7.5
 24 -21 3 232.85 10.53
 11 -14 -2 56.06 3.49
 17 -14 10 7.11 6.2
 11 -9 11 3.53 4.71
 15 -9 6 238.33 10.19
 13 -7 5 297.93 11.15
 6 -6 12 0 3.62
 10 -5 3 172.51 6.89
 -19 -2 -5 10.41 4.06
 -27 4 -4 4.13 9.01
 -2 5 8 4.09 1.93
 -9 6 0 207.5 7.22
 -10 9 2 379.91 11.77
 -21 10 -1 83 5.88
 -36 13 -1 3.54 8.02
 -36 15 0 2.16 7.94
 -19 15 5 0.02 2.84
 -22 16 7 22.49 5.54
 -28 18 5 9.37 8.45
 31 -36 1 6.16 5.89
 29 -32 1 29.99 10.23
 28 -30 1 31.99 9.29
 26 -23 4 49.91 8.66
 22 -17 6 164.07 10.64
 21 -16 7 64.77 9.68
 -7 -13 -6 146.92 6.51
 14 -12 11 1.59 5.74
 16 -11 3 42.4 5.04
 16 -10 5 28.96 4.44
 8 -6 11 39.84 5.27
 5 -1 9 144.15 7.13
 -29 0 -5 9.73 6.46
 -20 2 -4 669.55 22.08
 -28 12 -1 105.05 7.25
 -31 18 8 11.06 4.78
 -34 19 7 5.82 5.6
 -33 19 5 0.85 4.7
 32 -38 1 1.19 5.78
 31 -32 3 12.37 5.89
 28 -28 2 0.43 8.84
 29 -27 5 15.31 5.82
 11 -8 1 58.93 4.02
 14 -8 7 26.3 4.54
 -19 -7 -6 198.36 12.62
 -9 -7 -5 25.29 3.22
 5 -4 0 881.53 25.11
 -17 -3 -5 131.35 7.04
 9 -3 6 102.94 5.54
 5 -2 10 10.71 3.64
 -7 1 -2 98.5 4.42
 -30 4 -4 69.29 9.98
 -17 10 0 159.38 7.07
 -16 12 2 260.74 9.55
 -24 14 1 131.18 7.16
 -20 15 4 6.1 3.22
 -32 17 2 200.57 12.34
 -28 17 3 11.3 4.2
 -33 18 3 -2.66 7.52
 -29 18 7 6.73 4.76
 -37 19 4 -4.14 5.55
 30 -30 3 51.09 7.84
 27 -28 1 22.77 5.74
 22 -25 -1 97.68 6.3
 25 -21 7 35.87 6.04
 17 -16 0 660.99 21.05
 20 -16 9 14.15 6.65
 21 -16 4 387.56 14.43
 -2 -12 -5 109.03 4.32
 18 -12 6 59.23 5.37
 14 -11 1 409.96 13.62
 -24 -6 -6 29.41 7.13
 11 -5 7 39.24 4.47
 -1 5 6 77.58 3.4
 -19 7 -2 40.53 4.84
 -7 8 3 900.38 25.47
 -31 10 -2 113.73 9.46
 -12 10 2 231.01 8.09
 -14 11 2 515.52 16.14
 -19 14 3 29.88 3.59
 -34 16 1 -3.09 9.34
 -26 16 9 4.68 3.83
 30 -36 0 23.47 6.95
 29 -34 0 34.54 7.34
 28 -32 0 28.43 9.65
 29 -28 3 15.87 8.83
 15 -26 -4 70.25 4.44
 28 -25 5 5.55 6.85
 16 -23 -3 46.96 4.02
 26 -22 6 35.39 7.11
 21 -21 0 110.47 6.29
 24 -20 8 40.38 7
 22 -19 2 645.35 21.52
 12 -18 -3 104.93 5.1
 23 -18 5 63 5.96
 17 -15 11 48.89 7.55
 20 -15 8 18.09 6.03
 18 -14 2 -1.22 4.52
 17 -11 7 0.28 6.54
 -11 -6 -5 482.71 15.93
 -2 -5 -3 115.89 4.16
 -15 -4 -5 2.4 3.83
 -8 -4 -4 2314.86 65.73
 -24 -1 -5 191.75 13.14
 -18 1 -4 0.59 3.63
 -4 2 12 -1.28 2.77
 0 2 10 6.45 2.85
 -25 3 -4 122.23 8
 -7 3 -1 1367.86 38.94
 0 3 9 140.96 6.24
 -11 7 0 169.11 6.4
 -19 9 -1 429.53 14.87
 -15 9 0 162.56 6.79
 -26 13 0 44.06 5.29
 -31 14 0 4.52 4.6
 -17 14 5 415.74 13.64
 -26 15 10 -1.66 3.72
 -37 16 1 37.96 7.89
 -25 17 6 46.37 7.36
 -37 19 7 -4.59 6.16
 31 -38 0 4.45 6.62
 27 -30 0 20.12 8.56
 27 -26 2 1.62 4.79
 25 -21 4 125.58 7.76
 21 -19 1 -1.88 3.46
 23 -19 3 81.54 6.49
 20 -17 10 -4.13 6.84
 19 -13 5 49.1 4.92
 -17 -8 -6 43.95 9.6
 14 -8 4 103.58 6.01
 -13 -5 -5 420.85 14.58
 -13 8 0 83.81 4.66
 -26 9 -2 620.57 21.26
 -34 10 -2 111.59 10.98
 -9 10 5 1.46 1.42
 -31 12 -1 42.91 6.56
 -29 15 1 43.09 4.99
 -35 17 2 140.49 10.59
 -31 17 9 8.63 4.75
 -36 18 3 2.84 4.9
 -36 19 5 10.7 6.77
 26 -26 1 110.87 7.04
 17 -18 -1 573.42 18.45
 19 -14 3 2.55 3.65
 -9 -12 -6 53.13 4.32
 13 -8 9 8.68 4.74
 -27 -1 -5 74.62 9.43
 -16 0 -4 183.85 7.98
 -17 6 -2 257.53 10.37
 -26 11 -1 119.03 7.02
 -24 16 8 21.02 4.37
 -38 17 2 14.74 6.33
 32 -40 0 31.56 7.61
 26 -35 -2 84.56 8.72
 25 -33 -2 -0.13 9.52
 31 -30 4 125.71 8.92
 26 -28 0 141.24 8.48
 28 -26 3 25.58 9.43
 18 -22 -2 11.59 3.3
 14 -17 -2 32.89 3.36
 17 -14 1 139.69 6.88
 -11 -11 -6 17.98 3.86
 16 -11 9 9.4 4.86
 17 -11 4 18.57 3.9
 -15 -9 -6 184.23 11.39
 5 -8 -2 1687.11 47.07
 8 -5 1 91 4.25
 10 -5 9 24.54 4.97
 11 -5 4 2.14 3.43
 -10 -3 -4 20 3.64
 3 -3 12 24.25 4.43
 5 -3 11 26.65 4.55
 -30 -1 -5 63.37 8.17
 5 0 8 -0.34 2.79
 -9 2 -2 4472.96 125.06
 3 2 7 203.09 7.7
 -17 8 -1 320.1 11.66
 -22 13 1 14.08 4.25
 -34 14 0 26.99 9.13
 -18 14 4 166.46 6.99
 -20 15 7 7.81 5.67
 -27 17 4 17.62 4.78
 -34 18 8 12.17 5.67
 -32 18 4 24.54 7.28
 -38 19 6 65.6 8.05
 27 -37 -2 110.57 8.32
 22 -32 -3 52.69 8.33
 24 -31 -2 96.36 10.16
 30 -28 4 36.73 8.27
 26 -24 2 34.8 4.86
 21 -23 -1 39.79 4.56
 27 -23 5 5.02 9.4
 25 -20 6 143.6 11.53
 24 -19 7 6.24 6.68
 20 -14 7 -3.01 7.66
 16 -12 10 145.85 9.71
 -13 -10 -6 139.54 8.59
 11 -10 12 25.11 6.86
 -22 -7 -6 58.67 8.37
 -22 -2 -5 133.02 10.3
 -12 -2 -4 5.8 3.71
 7 -2 3 1284.58 36.98
 8 -2 7 20.84 3.5
 -14 -1 -4 101.27 5.69
 -28 3 -4 2.28 8.95
 -15 5 -2 11.38 3.4
 -34 12 -1 54.12 11.16
 -17 13 3 112.59 5.69
 -15 13 5 187.44 7.03
 -37 14 0 13.87 7.72
 -26 17 5 3.23 7.24
 -30 18 6 68.92 6.63
 21 -30 -3 24.14 6.87
 23 -19 9 23.42 6.72
 14 -13 12 18.38 8
 16 -10 8 15.06 7.65
 -1 -9 -4 -0.24 1.62
 13 -7 8 32.66 7.62
 -23 2 -4 234.7 10.54
 -31 3 -4 88.34 8.87
 -11 3 -2 748.66 22.54
 -13 4 -2 16.87 3.01
 -15 7 -1 1487.24 43.39
 -24 12 0 175.86 8.26
 -26 16 3 225.62 9.81
 -31 18 5 100.13 8.58
 27 -24 3 6.8 5.29
 24 -19 4 2 3.83
 23 -18 8 169.68 10.08
 19 -14 9 32.6 6.08
 8 -7 12 0.89 3.9
 6 -2 2 952.2 27.5
 7 -1 5 1038.33 30.7
 0 1 11 6.67 3.28
 -9 4 -1 1.48 2.57
 -24 8 -2 378.49 14.19
 -29 9 -2 57.91 6.37
 -13 12 5 -0.14 1.89
 -32 15 1 5.06 6.33
 -31 17 3 24.7 8.72
 -37 18 8 -2.46 5.82
 -32 18 7 20.13 6.42
 29 -36 -1 56.99 7.82
 28 -34 -1 41.63 8.86
 25 -26 0 55.06 5.59
 29 -26 4 68.3 9.41
 21 -17 2 171.52 8.17
 22 -16 5 149.26 8.39
 19 -15 10 142.98 10.72
 20 -14 4 85.39 5.97
 13 -10 11 54.92 6.71
 -20 -8 -6 17.21 8.18
 2 2 3 15.9 1.79
 -11 5 -1 403 13.03
 -13 6 -1 911.75 27.19
 -11 11 5 153.9 5.45
 -29 13 0 6.53 4.5
 -16 13 4 29.16 3.29
 -34 17 9 15.23 5.69
 -29 17 8 24.66 5.47
 -35 18 4 133.47 8.92
 30 -38 -1 3.02 6.35
 27 -32 -1 78.98 9.91
 14 -24 -4 -0.72 2.62
 26 -21 5 49.03 8.78
 22 -17 3 194.68 9.03
 16 -13 11 5.11 6.25
 19 -13 8 20.17 6.66
 10 -7 11 235.65 11.32
 10 -4 8 259.78 10.58
 -20 -3 -5 14.06 4.93
 -25 -2 -5 79.4 11.59
 6 0 6 97.45 4.95
 -33 6 -3 12.76 7.3
 -35 9 -2 72.22 8.47
 -32 9 -2 47.44 9.4
 -24 10 -1 2.23 3.38
 -29 11 -1 298.63 12.37
 -20 12 1 182.87 8.09
 -27 14 1 10.77 4.1
 -35 15 1 -1.22 8.31
 -23 16 6 332.4 13.88
 -38 18 4 0.81 7.34
 26 -30 -1 91.12 8.91
 20 -28 -3 261.63 10.68
 29 -25 6 55.35 6.89
 25 -22 2 252.6 10.96
 20 -17 1 1.12 4.57
 23 -17 7 7.75 7.04
 7 -16 -4 541.17 15.63
 17 -10 6 132.8 7.39
 14 -7 6 244.73 10.09
 7 -3 10 0.3 3.54
 -28 -2 -5 28.91 7.76
 -2 1 12 58.12 4.83
 -24 15 9 56.52 5.04
 -33 16 2 31.49 9.78
 -34 17 3 18.81 7.57
 31 -40 -1 -2.08 7.57
 33 -35 2 24.1 7.2
 32 -33 2 125.46 8.87
 22 -27 -2 18.29 4.03
 28 -24 4 72.26 9.36
 26 -22 3 10.02 4.33
 15 -21 -3 143.91 6.4
 24 -18 6 115.32 10.12
 22 -17 9 69.63 8.43
 13 -11 0 1149.86 33.65
 15 -8 5 38.79 4.48
 -21 1 -4 23.54 4.68
 -32 2 -4 15.64 7.41
 -26 2 -4 123.33 10.37
 2 3 5 346.38 10.9
 -32 13 0 5.01 6.11
 -23 14 2 13.4 3.68
 -18 14 7 24.68 5.23
 -25 16 4 11.35 3.9
 -35 18 7 -8.42 6.64
 -34 18 5 85.38 7.17
 -33 18 6 5.81 5.71
 33 -37 1 -2.56 5.86
 32 -35 1 -0.34 6.35
 31 -33 1 10.7 6.66
 31 -31 2 9.94 7.01
 31 -28 5 11.59 6.14
 24 -24 0 -0.26 3.65
 24 -22 1 8.42 4.66
 27 -22 7 6.79 5.24
 20 -21 -1 400.37 14.13
 -18 -9 -6 196.53 13.72
 14 -9 2 44.35 4.29
 16 -9 7 439.28 16.26
 8 -2 4 582.46 18.02
 2 1 10 3.88 2.84
 -29 2 -4 35.98 9.77
 -22 7 -2 138.01 7.14
 -35 11 -1 45.53 8.77
 -32 11 -1 207.99 12.07
 -22 11 0 110.19 6.53
 -14 12 4 6.06 2.79
 -35 13 0 8.04 8.64
 -24 14 10 10.67 3.95
 -22 15 8 5.35 3.73
 -36 16 2 15.37 7.61
 -24 16 5 37.25 4.94
 -37 17 3 34.42 6.31
 -30 17 4 19.85 8.33
 -38 18 7 -0.35 6.14
 -37 18 5 25.73 7.58
 30 -31 1 5.08 8.49
 32 -31 3 3.72 5.81
 25 -28 -1 2.69 3.74
 28 -23 6 56.44 7.37
 26 -21 8 28.28 7.97
 17 -20 -2 4.56 3.4
 22 -16 8 33.47 6.27
 16 -14 0 1068.03 31.9
 17 -12 2 266 10.7
 10 -10 -1 231.97 7.92
 15 -9 3 208.03 8.93
 13 -6 7 311.9 12.05
 -18 -4 -5 -2.6 3.78
 5 -4 12 22.27 4.22
 0 4 8 238.12 8.48
 -27 8 -2 180.7 9
 -8 9 4 380.21 11.22
 -24 15 3 503.07 17.22
 -29 16 9 26.95 5.39
 30 -26 5 5.5 5.62
 10 -19 -4 124 4.84
 25 -19 5 22.7 7.47
 23 -17 4 8.37 3.99
 18 -12 3 23.39 4.32
 19 -12 7 120.35 10.3
 -4 -11 -5 20.06 2.5
 15 -9 9 38.43 5.54
 10 -8 0 785.24 23.17
 0 -4 -2 311.59 8.91
 7 -4 11 112.97 7.26
 11 -4 6 268.08 10.26
 -23 -3 -5 16.98 9.73
 2 2 9 24.91 3.29
 -4 7 7 60.01 2.61
 -18 11 1 53.35 4.72
 -27 12 0 84.13 6.3
 -28 17 6 8.53 5.74
 29 -29 1 43.68 8.19
 31 -29 3 72.69 8.32
 19 -26 -3 104.54 6.05
 27 -22 4 16.37 7.37
 24 -20 2 18.21 5
 16 -16 -1 1973.37 56.8
 18 -12 9 39.16 5.84
 13 -11 12 9.6 6.5
 -16 -10 -6 384.88 17
 12 -6 3 525.86 16.81
 -29 -3 -5 5.76 6.75
 -26 -3 -5 8.55 8.17
 -19 0 -4 936.38 29.35
 -22 9 -1 5.91 4.52
 -12 11 4 377.73 11.87
 -30 14 1 5.13 4.69
 -29 16 3 68.32 6.43
 -32 17 8 24.57 5.53
 -29 17 5 49.47 7.88
 32 -37 0 24.86 6.98
 31 -35 0 6.16 6.83
 30 -33 0 1.08 7.12
 29 -27 2 -2.08 8.1
 21 -25 -2 28.97 4.05
 21 -14 5 52.18 5.65
 18 -13 10 117.79 9.06
 11 -6 2 308.98 10.55
 12 -6 9 71.18 6.88
 -16 -5 -5 240.05 10.15
 -24 1 -4 -3.07 4.88
 -31 5 -3 85.51 10.8
 -33 8 -2 -5.03 9.23
 -30 8 -2 104.39 8.73
 -27 10 -1 136.2 7.51
 -10 10 4 2.5 1.92
 -25 13 1 76.5 5.92
 -33 17 4 -0.55 6.68
 33 -39 0 71.28 9.26
 29 -31 0 37.56 9.66
 30 -27 3 26.34 9.04
 24 -26 -1 14.74 4.21
 29 -24 5 14.1 6.74
 23 -22 0 94.56 6.33
 25 -20 3 263.84 11.57
 26 -20 7 29.98 6.42
 20 -15 2 4.68 4
 22 -15 7 45.53 9.03
 16 -9 4 551.33 18.27
 10 -8 12 7.58 5.28
 7 -1 8 38.23 4.01
 2 0 11 47.24 4.48
 -20 6 -2 562.25 18.77
 -21 13 2 1088.02 32.93
 -36 14 1 44.89 8.68
 -33 14 1 -3.33 8.01
 -21 15 6 141.29 7.43
 -25 16 7 6.98 4.71
 -35 17 8 28.22 6.07
 -30 17 7 19.58 6
 32 -29 4 41.13 6.53
 28 -27 1 328.93 14.2
 27 -21 6 85.39 9.02
 23 -20 1 315.18 12.27
 25 -19 8 12.54 6.48
 19 -17 0 35.22 4.25
 -6 -15 -6 33.95 3.51
 21 -15 3 640.48 21.18
 21 -15 9 164.71 10.62
 16 -12 1 842.76 25.81
 19 -12 4 670.52 21.99
 -14 -11 -6 27.85 8.6
 15 -11 11 0.35 5.54
 18 -11 8 30.14 6.9
 13 -9 1 813.86 24.59
 15 -8 8 13.58 7.75
 -4 -4 -3 1.78 1.81
 -30 1 -4 67.27 8.48
 -27 1 -4 40.08 10.7
 -20 10 0 8.48 4.26
 -16 10 1 182.05 7.6
 -27 16 8 -2.21 5.77
 -36 17 4 -4.88 5.39
 28 -25 2 4.9 5.01
 21 -16 10 62.52 8.18
 18 -14 11 5.66 6.17
 12 -8 11 74.38 6.78
 -14 -6 -5 245.98 10.08
 13 -6 4 39.96 4.6
 -21 -4 -5 253.69 13.24
 10 -3 7 3.07 3.08
 0 0 12 51.53 4.77
 5 1 7 297.83 10.54
 1 4 6 95.56 4.11
 -25 7 -2 73.92 5.77
 -36 10 -1 3.96 6.64
 -30 10 -1 109.01 7.15
 -30 12 0 81.97 6.31
 -16 13 7 19.37 3.8
 -23 15 4 5.6 3.32
 -32 16 3 14.88 7.83
 -32 16 9 -1.07 4.86
 28 -36 -2 10.39 6.73
 27 -34 -2 55.42 8.73
 28 -29 0 -4.21 8.15
 29 -25 3 0.94 9.3
 26 -20 4 4.09 5.43
 21 -14 8 10.63 5.59
 -12 -12 -6 99.23 8.06
 -6 -10 -5 79.12 4.36
 -20 8 -1 1 3.86
 -33 10 -1 -1.07 8.67
 -36 12 0 1.87 8.15
 -33 12 0 20.78 8.51
 -22 14 3 257.3 10.16
 -37 15 2 0.2 5.34
 -38 16 3 66.65 6.8
 -32 17 5 176.78 10.13
 -31 17 6 16.27 5.02
 26 -32 -2 40.36 8.79
 31 -27 4 156.64 10.17
 28 -22 5 -1.04 9.42
 19 -19 -1 1254 37.44
 24 -17 5 8.79 5.49
 19 -15 1 572.93 18.89
 -8 -14 -6 35.07 4.06
 -10 -13 -6 35.65 5.26
 -12 -7 -5 7.13 3.54
 12 -5 8 143.75 9.93
 -27 -4 -5 29.88 7.73
 -24 -4 -5 111.4 12.1
 9 -4 10 5.91 3.53
 -25 11 0 19.42 4.39
 -26 14 2 97.48 6.16
 -22 14 9 9.79 3.45
 -20 14 8 142.25 7.01
 -22 15 5 26.98 3.82
 -35 16 3 20.78 7.33
 -35 16 9 5.64 6.02
 -28 16 4 7.17 6.12
 -38 17 5 25.34 6.84
 -33 17 7 3.69 5.75
 24 -33 -3 2.42 8.86
 18 -24 -3 252.18 9.77
 23 -24 -1 82.26 5.62
 20 -23 -2 11.97 3.58
 24 -18 9 55.97 7.76
 25 -18 7 10.67 6.3
 13 -15 -2 4.63 2.88
 22 -15 4 194.3 9.1
 -8 -9 -5 261.99 9.55
 -10 -8 -5 570.99 18.31
 9 -3 9 2.11 3.5
 9 -2 5 48.36 4.33
 -22 0 -4 464.13 16.64
 1 2 2 546.34 15.56
 -32 4 -3 6.81 7.67
 -4 4 1 57.3 2.58
 -18 5 -2 121.26 7.01
 -34 7 -2 68.84 8.51
 -28 13 1 136.66 7.93
 -36 17 7 13.89 6.61
 -35 17 5 52.4 6.63
 31 -37 -1 34.46 6.98
 30 -35 -1 25.84 7.36
 17 -27 -4 72.47 4.77
 27 -27 0 16.04 5.24
 13 -22 -4 55.02 3.61
 26 -19 6 16.79 7.21
 23 -18 2 78.81 6.16
 24 -18 3 722.52 23.86
 11 -16 -3 168.49 6.36
 19 -11 6 70.02 6.01
 -3 -8 -4 164.97 5.95
 16 -8 6 2.01 3.77
 7 -5 12 -1.35 3.96
 -15 -2 -4 2.17 3.39
 -31 0 -4 150.37 10.5
 4 0 10 30.79 3.94
 -29 4 -3 30.56 9.12
 -28 7 -2 4.09 3.96
 -25 9 -1 11.39 4.5
 -18 9 0 7.01 3.53
 -14 9 1 105.98 4.98
 -23 12 1 580.4 19.33
 -19 12 2 195.97 8.44
 -27 15 3 210.9 9.66
 -26 16 6 378.82 15.36
 -34 17 6 19.85 7.87
 32 -39 -1 18.54 7.71
 34 -34 2 5.58 5.75
 29 -33 -1 258.03 13.31
 23 -31 -3 150.7 10.65
 25 -30 -2 5.01 7.19
 30 -25 4 7.18 7.77
 27 -23 2 0.66 3.82
 24 -17 8 5.65 5.52
 18 -10 7 165.12 10.53
 -19 -5 -5 0.76 4.93
 9 -5 11 49.64 5.47
 -6 -3 -3 15.32 2.44
 9 -3 3 58.96 3.63
 8 -1 6 101.95 5.45
 -12 0 -3 374.8 12.8
 -31 7 -2 82.98 11.03
 -22 13 10 18.04 3.74
 -27 15 9 1.3 4.49
 -27 16 5 1.51 7.79
 34 -36 1 4.8 6.05
 33 -32 2 34.53 6.37
 30 -24 6 37.62 7.11
 28 -23 3 51.25 7.62
 16 -18 -2 5.46 3.27
 10 -12 -2 200.43 6.94
 15 -12 12 35.55 7.33
 17 -10 9 7.57 4.82
 17 -9 5 297.78 11.54
 10 -6 1 1212.01 35.06
 5 -2 1 1492.57 42.13
 -10 -1 -3 355.97 11.91
 -28 0 -4 2.12 9.25
 -25 0 -4 54.82 8.79
 4 1 9 248.02 9.78
 2 3 8 67.07 4.06
 -37 13 1 134.1 9.93
 -31 13 1 1 5.41
 -19 14 6 45.41 3.91
 33 -34 1 2.3 6.23
 28 -31 -1 5.6 8.78
 14 -19 -3 2.04 2.5
 22 -18 1 43.32 4.58
 20 -14 10 1.58 6.45
 20 -13 9 2.56 5.61
 21 -13 7 60.38 9.62
 20 -12 5 204.6 9.58
 12 -9 12 13.2 6.46
 7 -7 -1 2.58 1.99
 15 -7 7 152.38 7.75
 -28 -5 -5 4.24 6.68
 -13 -3 -4 38.34 3.99
 -8 -2 -3 463.96 14.55
 4 -1 11 85.95 5.86
 -23 6 -2 722.45 23.48
 -18 7 -1 608.46 19.69
 -34 13 1 58.44 9.76
 -27 14 10 10.21 4.53
 -31 16 4 9.71 8.59
 -30 16 8 1.14 5.21
 32 -32 1 14.42 7.86
 24 -28 -2 3.09 3.69
 26 -25 0 36.38 4.68
 27 -20 5 3.65 9.31
 25 -18 4 1.74 4.09
 1 -15 -5 207.58 6.51
 17 -10 3 273.51 11.06
 14 -7 9 18.91 5.32
 -22 -5 -5 65.71 10.53
 13 -5 6 22.28 3.98
 10 -3 4 11.62 3.39
 -20 -1 -4 471.92 16.77
 2 -1 12 -0.46 3.12
 -33 3 -3 19.9 8.09
 -16 4 -2 0.25 3.3
 -12 8 1 194.34 7.23
 -34 9 -1 46.4 9.75
 -28 9 -1 -1.15 4.68
 -28 11 0 137.14 7.97
 -21 14 4 27.84 4.05
 -23 15 7 141.05 8.21
 -37 16 4 47.66 7
 -34 16 4 84.75 7.85
 33 -30 3 10.95 6.7
 22 -29 -3 109.84 7.65
 27 -29 -1 94.04 8.68
 29 -23 4 11.44 8.56
 28 -21 7 145.7 9.29
 23 -15 5 3.85 4.76
 19 -13 2 18.98 4.91
 20 -13 3 8.34 3.81
 17 -12 11 11.51 6.31
 16 -10 2 49.34 4.55
 -17 -6 -5 56.76 5.2
 -25 -5 -5 21.2 8.19
 8 -3 2 1682.28 47.89
 4 2 5 488.04 15.08
 -7 7 10 -0.94 1.45
 -31 9 -1 64.95 7.44
 -34 11 0 41.32 9.73
 -31 11 0 117.82 8.2
 -14 12 7 98.73 4.55
 -20 13 3 55.62 4.45
 -30 15 3 44.51 6.76
 -36 16 8 -6.83 6.1
 -33 16 8 4.36 5.5
 33 -36 0 24.11 7.23
 31 -30 1 107.1 11.2
 31 -28 2 8.49 7.96
 31 -25 5 37.15 7.15
 22 -22 -1 494.94 17.02
 26 -21 2 94.68 6.49
 27 -20 8 13.45 7.73
 23 -16 9 4.03 6.73
 24 -16 7 19.1 6.23
 15 -12 0 528.04 16.94
 20 -12 8 11.19 6.01
 14 -9 11 22.13 5.53
 17 -9 8 14.81 7.78
 -5 -7 -4 1716.91 48.82
 7 -5 0 553.11 16.4
 -11 -4 -4 4.94 3.63
 9 -2 8 185.55 8.29
 -19 2 -3 7.81 3.32
 -24 3 -3 184.54 9.15
 -23 8 -1 1.17 4.08
 -16 8 0 165.72 7.08
 -23 10 0 162.05 8.12
 -24 13 2 52.62 4.66
 -20 14 5 266.7 10.11
 -36 15 3 20.02 6.37
 -25 15 8 7.26 4.17
 34 -38 0 8.27 7.66
 32 -34 0 15.52 6.17
 32 -28 3 53.24 7.75
 29 -22 6 55.64 7.36
 27 -21 3 210.51 10.07
 18 -15 0 242.84 9.55
 8 -13 -3 9.91 1.8
 14 -7 3 597.28 19.08
 -30 3 -3 39.63 9.89
 -27 3 -3 37.88 6.56
 -32 6 -2 63.59 10.13
 -26 6 -2 130.4 7.55
 -2 6 7 161.31 5.62
 -10 7 1 664.96 19.72
 -21 11 1 51.69 4.85
 -17 11 2 809.62 24.69
 -26 12 1 478.35 17
 -33 15 3 -5.97 8.97
 -26 15 4 15.42 4.1
 -30 16 5 5.59 6.38
 -29 16 6 77.46 6.83
 31 -32 0 27.51 8.92
 30 -28 1 87.72 9.61
 19 -21 -2 50.67 4.32
 22 -16 2 166.2 8.04
 23 -16 3 119.27 7.5
 23 -15 8 2.16 5.42
 18 -10 4 933.28 29.06
 -7 -6 -4 566.9 17.49
 9 -6 12 10.8 4.4
 -9 -5 -4 141.02 6.41
 11 -5 10 23.04 4.55
 12 -4 7 -0.7 2.99
 -29 -1 -4 -0.96 8.07
 -23 -1 -4 158.53 8.76
 7 0 7 56.27 4.08
 4 1 3 1084.97 31.01
 -6 5 1 2028.79 56.76
 -29 6 -2 12.72 5.1
 -16 6 -1 360.6 12.58
 -25 14 3 18.1 4.22
 -30 15 9 0.48 4.99
 -36 16 5 -1.03 6.92
 26 -27 -1 1.88 4.4
 23 -26 -2 1 3.49
 16 -25 -4 0 2.64
 25 -23 0 138.11 7.85
 17 -22 -3 115.57 5.8
 25 -21 1 250.49 10.75
 21 -13 4 591.92 20.1
 13 -7 2 835.65 25.27
 14 -6 8 14.2 8.33
 -26 -1 -4 43.85 9.46
 5 1 4 1873.3 53.12
 -14 3 -2 59.85 4.29
 -21 5 -2 311.62 11.93
 -8 6 1 737.56 21.43
 -36 15 9 1.81 6.2
 -37 16 7 17.89 6.48
 -33 16 5 -1.71 5.06
 -31 16 7 4.38 6.43
 33 -28 4 12.91 5.89
 21 -27 -3 69.88 5.45
 30 -26 2 24.79 9.44
 31 -26 3 22.57 8.73
 30 -23 5 94.39 9.16
 28 -21 4 13.68 7.9
 26 -18 5 5.51 7.67
 18 -17 -1 323.61 11.68
 -15 -7 -5 28.48 4.4
 15 -7 4 324.8 12.23
 -26 -6 -5 -2.13 6.7
 -20 -6 -5 55.4 9.31
 11 -4 9 83.01 6
 -18 -2 -4 21.38 3.86
 -5 6 10 126.02 5.09
 -35 8 -1 -3.34 8.2
 -20 13 9 32.82 3.83
 -33 15 9 8.02 5.94
 -25 15 5 50.23 5.63
 -24 15 6 169.79 9.85
 -34 16 7 -1.53 6.32
 30 -30 0 52.28 10.05
 27 -19 7 44.21 6.85
 24 -16 4 53.26 5.75
 17 -13 12 9.56 7.71
 18 -13 1 1262.8 37.73
 12 -9 0 396.32 12.76
 -23 -6 -5 24.26 10.35
 11 -6 11 58.98 6.05
 3 3 6 235.99 8.17
 -14 7 0 979.63 29.14
 -26 8 -1 53.56 5.4
 -35 12 1 -0.73 8.72
 -29 12 1 53.19 5.32
 -35 16 6 44.34 7.56
 -32 16 6 0.43 4.45
 29 -35 -2 30.98 7.2
 29 -26 1 74.47 7.12
 28 -20 6 138.04 10.14
 26 -18 8 8.9 6
 21 -12 6 90.44 6.7
 12 -11 -1 651.83 19.62
 14 -10 12 9.59 6.3
 15 -10 1 2444.91 69.78
 18 -9 6 50.23 5.2
 -30 -2 -4 51.74 7.28
 4 -2 12 54.08 5.14
 6 -2 11 20.74 4
 6 0 9 19.86 3.59
 -17 1 -3 298.81 11.37
 -31 2 -3 52.66 8.78
 -22 2 -3 62.56 5.76
 -32 8 -1 14.9 8.8
 -35 10 0 30.79 8.06
 -26 10 0 186.22 9.09
 -32 12 1 5.31 7.28
 -17 13 6 154.18 6.52
 -29 15 4 7.73 7.85
 32 -26 4 66.68 7.88
 25 -19 2 76.79 5.93
 26 -19 3 82.07 6.14
 21 -16 1 90.6 6.33
 22 -15 10 32.54 7.25
 19 -11 9 2.56 4.74
 20 -11 7 1.39 8.21
 11 -3 5 -0.56 3.2
 10 -2 6 14.72 3.31
 -12 2 -2 207 8.03
 4 2 8 0.55 2.48
 -33 5 -2 -3.37 7.7
 -29 8 -1 148.25 8.3
 -21 9 0 112.02 6.54
 -18 12 3 18.59 3.86
 -27 13 2 37.66 5.06
 -19 13 4 8.81 2.96
 -25 14 9 2.78 4.04
 33 -38 -1 6.16 6.14
 32 -36 -1 102.9 8.84
 28 -33 -2 4.73 8.27
 29 -28 0 9.57 7.97
 25 -25 -1 78.68 6.04
 29 -24 2 3.59 5.34
 30 -24 3 0.11 8.15
 9 -22 -5 8.83 1.54
 21 -20 -1 177.15 8.16
 22 -14 9 111.69 9.42
 23 -14 7 19.5 6.7
 19 -10 5 35.15 5
 -13 -8 -5 234.7 9.71
 16 -8 9 30.25 5.17
 17 -8 7 31.69 6.44
 -27 -7 -5 7.94 6.68
 -28 2 -3 137.64 12.13
 -24 5 -2 58.75 5.89
 -14 5 -1 60.21 4.21
 -7 6 11 -0.61 1.63
 -21 7 -1 17.18 4.9
 -32 10 0 37.2 8.49
 -29 10 0 80.34 6.13
 -19 10 1 898.69 27.56
 -15 10 2 1463.15 42.37
 -22 12 2 237.09 9.79
 -37 14 3 4.18 5.77
 -28 14 3 -0.51 4.15
 -35 15 4 73.13 7.4
 -32 15 4 4.93 7.31
 -28 15 8 41.99 6.32
 31 -34 -1 62.73 8.47
 29 -21 5 28.09 8.56
 19 -13 11 11.45 6.24
 22 -13 5 7.56 4.61
 -16 -3 -4 467.36 16.09
 -27 -2 -4 5.37 9.21
 -21 -2 -4 15.71 4.4
 -25 2 -3 237.05 10.85
 -30 5 -2 7.08 9.44
 -5 5 11 34.38 2.91
 -3 5 10 6.8 2.19
 -12 11 7 32.05 2.32
 -20 12 10 17.99 3.58
 -30 13 2 107.54 7.48
 -21 14 7 86.36 7.6
 -26 15 7 45 5.43
 35 -35 1 19.79 7.11
 27 -31 -2 45.66 9.83
 34 -31 2 2.49 6.46
 22 -24 -2 117.48 6.58
 24 -21 0 30.2 4.86
 27 -19 4 -1.97 5.24
 25 -17 9 49.87 7.6
 16 -10 11 5.53 4.95
 -24 -7 -5 33.12 8.24
 -18 -7 -5 20.29 5.74
 15 -6 6 555.04 18.69
 11 -4 3 1224.57 35.86
 11 -3 8 0.16 3.47
 -24 -2 -4 -0.12 6.64
 -19 4 -2 0.16 3.98
 -27 5 -2 18.09 4.49
 -24 11 1 156.04 7.93
 -25 13 10 75.16 6.28
 -18 13 5 448.47 14.81
 -34 14 3 21.88 6.68
 -31 14 3 7.51 8.81
 -24 14 4 -0.25 3.49
 34 -33 1 1.66 6.45
 30 -32 -1 148.65 10.8
 20 -25 -3 444.44 15.33
 31 -24 4 32.53 7.86
 24 -19 1 59.24 5.24
 26 -17 7 1.29 5.05
 25 -16 5 2.19 5.45
 22 -13 8 18.98 5.76
 19 -10 8 23.09 6.68
 -21 -7 -5 102.85 11.15
 11 -7 12 1.1 4.03
 -32 1 -3 -1.02 6.74
 -10 1 -2 1.12 2.67
 -12 6 0 518.13 16.11
 -36 9 0 15.32 6.19
 -36 11 1 99.06 9.12
 -37 15 5 17.39 7.37
 -34 15 8 69.64 8.01
 -31 15 8 55.52 6.76
 -28 15 5 127.5 10.64
 25 -32 -3 61 8.71
 28 -26 0 28.44 4.9
 31 -23 6 49.59 6.7
 22 -14 3 469.47 16.61
 19 -11 3 129.18 7.27
 -11 -9 -5 251.14 9.82
 13 -6 10 28.7 6.42
 12 -4 4 6.79 3.65
 8 -2 10 146.85 7.72
 -15 0 -3 186.08 8.36
 6 1 5 331.13 11.19
 -3 4 11 77.28 4.43
 0 5 7 15.99 2.11
 -33 7 -1 48.93 11.18
 -23 13 3 97.53 6.01
 -23 14 8 57.89 5.2
 -27 15 6 192.01 10.45
 33 -31 1 -2.88 7.51
 34 -29 3 68.06 7.45
 28 -22 2 2.18 4.02
 29 -22 3 15.82 6.95
 15 -16 -2 0.93 3.38
 25 -16 8 2.37 4.87
 21 -14 2 229.27 9.76
 18 -11 2 10.97 4
 12 -7 1 641.44 19.65
 16 -7 8 3.99 7.26
 14 -5 7 74.78 5.61
 -2 -3 -2 397.14 11.61
 6 -3 12 2.05 3.69
 9 -1 7 195.86 8.24
 -20 1 -3 16.97 3.78
 -12 4 -1 288 10.11
 -24 7 -1 93.49 6.22
 -34 15 5 57.02 6.61
 -31 15 5 246.76 12.13
 35 -37 0 18.56 7.65
 34 -35 0 10.09 6.88
 29 -30 -1 150.58 11.37
 26 -29 -2 21.43 6.99
 19 -28 -4 0.95 3.29
 12 -20 -4 79.28 3.95
 18 -19 -2 2.43 3.55
 -1 -14 -5 263.77 8.49
 20 -11 4 41.55 4.22
 13 -7 11 202.76 10.58
 13 -5 9 12.75 4.42
 -28 -3 -4 21.48 8.64
 8 -3 11 17.78 4.07
 -29 1 -3 15.05 10.74
 -24 9 0 184.9 8.57
 -33 11 1 51.82 9.23
 -27 11 1 21.13 4.3
 -28 14 9 10.82 4.84
 -36 15 6 -1.94 6.3
 -35 15 7 2.33 6.94
 24 -30 -3 5.03 8.06
 32 -29 1 52.93 9.43
 24 -23 -1 55.59 5.26
 29 -20 7 9.02 6.5
 28 -19 5 12.34 9.76
 24 -17 2 74.65 6.22
 25 -17 3 381.76 14.52
 23 -14 4 -4.35 4.59
 16 -11 12 0.8 6.67
 -9 -10 -5 1.37 3.21
 7 -9 -2 4252.11 118.16
 -25 -8 -5 19.79 6.91
 -16 -8 -5 37.47 4.88
 16 -8 3 23.62 4.62
 -14 -4 -4 159.75 7.36
 10 -4 2 2446.17 69.25
 -19 -3 -4 449.36 16.07
 -8 0 -2 844.87 24.82
 -31 4 -2 23.43 10.67
 -1 4 10 -0.11 2.25
 -19 6 -1 4.09 3.65
 -30 7 -1 1.02 5.05
 -27 7 -1 214.17 9.87
 -19 8 0 10.03 3.86
 -33 9 0 15.76 9.08
 -30 11 1 26.63 4.76
 -34 14 9 -1.17 5.61
 -23 14 5 5.2 3.72
 -22 14 6 14.81 5.48
 -32 15 7 -8.02 5.8
 33 -33 0 2.36 6.95
 32 -27 2 1.85 8.7
 33 -27 3 1.81 6.58
 32 -24 5 14.32 5.77
 15 -23 -4 10.2 2.52
 27 -22 1 -0.66 4.21
 30 -22 4 13.39 8.5
 20 -16 0 379.52 13.62
 17 -13 0 555.49 17.92
 -25 -3 -4 19.15 9.97
 8 -1 9 80.3 5.57
 -26 1 -3 93.52 7.84
 -23 1 -3 44.96 4.97
 6 1 8 4.78 2.85
 5 2 6 112.33 5.15
 -22 4 -2 12 3.71
 -10 5 0 235.29 8.29
 -17 9 1 195.37 8.23
 -13 9 2 23.43 2.86
 -25 12 2 112.14 6.57
 -17 12 4 27.38 3.44
 -28 13 10 24.52 5.58
 -36 14 4 0.24 5.57
 -31 14 9 26.62 5.39
 -27 14 4 1.25 4.41
 -33 15 6 3.39 5.71
 -30 15 6 64.27 6.31
 28 -28 -1 -0.12 6.73
 27 -24 0 104.26 6.71
 30 -21 6 218.61 11.26
 16 -20 -3 105.11 5.3
 28 -19 8 23.93 7.22
 13 -17 -3 521.66 16.21
 26 -17 4 -0.33 4.9
 23 -13 6 11.47 7.2
 21 -12 9 13.14 6.72
 22 -12 7 119.36 10.49
 20 -10 6 16.9 4.82
 -22 -8 -5 35.69 9.72
 15 -8 2 142 6.7
 17 -8 4 46.72 4.9
 -22 -3 -4 146.06 8.51
 7 -3 1 1354.43 38.56
 -13 -1 -3 139.89 6.78
 -6 -1 -2 82.89 3.79
 7 0 4 324.04 10.83
 -17 3 -2 27.05 4.21
 -1 3 11 3.83 2.51
 -30 9 0 72.9 6.24
 -27 9 0 132.31 7.48
 -20 11 2 589.3 19.22
 -34 12 2 30.4 8.72
 -15 12 6 3.06 2.39
 32 -31 0 16.65 7.59
 25 -27 -2 212.31 9.75
 21 -22 -2 169.05 7.81
 24 -15 9 72.14 8.08
 20 -14 1 -0.61 4.53
 12 -13 -2 42.39 3.11
 -7 -11 -5 44.05 3.76
 -26 -9 -5 -3.58 6.6
 18 -9 9 1.56 4.45
 -19 -8 -5 3.82 8.8
 -29 -4 -4 -2.51 7.07
 12 -3 6 538.24 17.83
 -4 -2 -2 22.76 2.16
 6 0 3 170.21 6.29
 3 1 2 -0.61 1.61
 -28 4 -2 5.45 4.63
 -25 4 -2 35.75 4.92
 -34 6 -1 47.89 9.04
 -18 12 9 8.31 2.94
 -35 13 3 3.19 5.78
 -26 13 3 166.67 8.11
 -33 14 4 15.71 6.08
 31 -27 1 239.47 13.02
 34 -27 4 11.71 5.91
 28 -20 3 175.83 9.25
 20 -18 -1 111.5 6.38
 17 -15 -1 308.24 11.23
 25 -15 7 60.12 7.76
 -3 -13 -5 137.86 5.49
 -5 -12 -5 194.98 7.4
 18 -11 11 -1.46 5.35
 19 -9 7 91.81 9.37
 13 -8 12 7.65 6.1
 -30 0 -3 5.6 8.15
 -10 3 -1 1195.65 34.61
 -5 7 9 64.07 2.84
 -31 12 2 130.13 9.16
 -28 12 2 83.83 6.08
 -30 14 4 9.91 8.59
 31 -36 -2 26.77 6.63
 23 -28 -3 159.46 8.56
 31 -25 2 62.62 9.06
 32 -25 3 73.76 9.47
 27 -20 2 19.26 4.53
 23 -17 1 218.7 9.52
 24 -14 5 25.02 4.84
 17 -11 1 352.81 12.55
 21 -11 5 254.38 11.01
 9 -8 -1 936.05 27.04
 9 -6 0 214.53 7.46
 -12 -5 -4 23.74 3.88
 13 -4 8 9.77 7.65
 -18 0 -3 28.27 4.39
 -32 3 -2 45.47 9.17
 1 3 10 33.59 3.55
 -16 12 5 6.76 2.67
 -32 13 3 20.07 8.54
 -29 13 3 72.13 6.63
 -22 13 4 30.56 4
 -35 14 8 16.69 6.57
 -26 14 8 17.07 5.75
 35 -39 -1 14.73 8.32
 31 -29 0 71.38 9.38
 19 -23 -3 11.84 3.52
 31 -22 5 102.9 8.49
 24 -14 8 59.66 6.83
 21 -11 8 147.43 9.11
 14 -10 0 590.24 18.4
 -14 -9 -5 -0.9 3.56
 15 -7 10 12.48 6.35
 17 -7 6 480.83 16.88
 8 -4 12 2.23 3.64
 10 -3 10 38.46 4.7
 2 4 7 214.04 7.71
 -31 6 -1 1.21 9.49
 -34 8 0 75.38 9.95
 -34 10 1 96.57 10.55
 -21 12 3 705.23 22.36
 -23 13 9 51.45 5.16
 -19 13 7 23.64 6.03
 -24 14 7 26.45 5.54
 34 -37 -1 19.21 7.32
 30 -34 -2 19.59 7.32
 27 -26 -1 7.83 4.66
 29 -20 4 5.18 8.11
 28 -18 7 33.4 6.65
 9 -17 -4 39.15 2.36
 27 -17 5 -3.18 9.18
 -23 -9 -5 1.47 7.73
 15 -8 11 6.46 4.77
 -26 -4 -4 8.59 10.57
 -17 -4 -4 241.7 10.16
 10 -4 11 134.42 7.86
 1 2 11 3.03 2.74
 -8 4 0 37.3 2.96
 -22 6 -1 259.46 10.91
 -18 10 11 13.1 3.34
 -37 13 4 59.52 7.84
 -36 14 7 62.93 7.72
 -35 14 5 33.92 6.52
 -26 14 5 56.23 8.09
 33 -35 -1 26.15 6.88
 36 -34 1 15.2 6.32
 18 -26 -4 5.41 3.14
 33 -25 4 7.42 7.02
 23 -21 -1 55.74 5.26
 29 -19 6 52.07 6.92
 27 -17 8 2.15 7.16
 18 -8 8 87.21 7.98
 15 -6 9 152.37 8.76
 16 -6 7 278.07 11.69
 13 -5 3 12.22 3.72
 -11 -2 -3 797.7 24.23
 11 -2 7 60.77 4.83
 -31 -1 -3 8.39 7.1
 -27 0 -3 7.24 9.92
 -17 5 -1 199.36 8.48
 -17 7 0 322.71 11.61
 -22 8 0 68.96 5.55
 -25 10 1 311.39 12.32
 -32 14 8 49.35 7.25
 -29 14 8 60.07 7.31
 32 -33 -1 231.07 12.49
 29 -32 -2 42.46 9.5
 26 -22 0 33.52 5.14
 26 -20 1 165.13 8.7
 24 -15 3 816.06 26.41
 18 -12 12 17.67 7.19
 21 -12 3 147.22 7.54
 -20 -9 -5 4.26 9.71
 -17 -9 -5 -0.56 6.24
 14 -5 4 3.01 4.21
 -23 -4 -4 6.3 8.52
 10 -2 9 18.15 3.84
 -24 0 -3 0.71 4.37
 -21 0 -3 26.46 4.39
 8 0 5 60.27 4.36
 -15 2 -2 6.55 3.56
 -8 2 -1 4620.29 128.88
 -29 3 -2 28.7 8.01
 -20 3 -2 3.51 3.69
 -28 6 -1 -0.32 4.01
 -25 6 -1 220.73 9.9
 -31 8 0 269.19 12.67
 -11 8 2 648.5 19.34
 -31 10 1 28.58 6.93
 -35 11 2 7.83 6.71
 -36 12 3 7.31 5.96
 -23 12 10 28.88 4.73
 -32 14 5 181.16 10.14
 -29 14 5 208.34 12.04
 -25 14 6 33.57 8.05
 35 -32 1 0.7 5.65
 30 -27 0 18.62 7.66
 24 -25 -2 318.49 12.36
 30 -23 2 54.06 8.31
 31 -23 3 42.65 9.12
 23 -15 2 132.7 7.63
 -10 -6 -4 -0.4 2.84
 -20 -4 -4 75.49 6.08
 8 0 8 28.05 3.86
 -15 8 1 134.79 6.01
 -28 10 1 32.98 4.9
 -10 10 7 2.5 1.39
 -18 11 10 1.25 2.93
 -21 13 8 108.94 6.58
 -34 14 6 10.69 7.3
 30 -20 5 146.04 10.52
 25 -15 4 17.86 4.45
 23 -13 9 12.07 7.01
 20 -12 2 57.94 5.31
 22 -12 4 211.22 9.8
 -24 -10 -5 -4.21 6.7
 18 -9 3 133.14 7.44
 -27 -5 -4 -1.25 7.96
 7 1 6 4.99 2.5
 3 2 10 238.21 9.56
 -26 3 -2 9.59 4.59
 -35 7 0 37.69 7.74
 -28 8 0 217.67 9.99
 -25 8 0 127.19 7.09
 -35 9 1 6.07 8.13
 -23 11 2 19.24 4.11
 -34 13 4 140.95 9.34
 -21 13 5 236.94 9.58
 -33 14 7 27.45 6.65
 -27 14 7 -2.28 4.71
 36 -36 0 -0.85 6.07
 31 -31 -1 7.07 9.35
 22 -26 -3 69.59 5.36
 32 -23 4 2.44 6.91
 27 -18 3 342.63 13.9
 26 -16 9 1.59 6.55
 10 -14 -3 973.41 28.03
 -12 -10 -5 13.73 3.72
 15 -9 12 23.47 6.52
 14 -8 1 281.08 10.08
 3 1 11 4.32 3.05
 -23 3 -2 20.55 4.25
 -3 3 12 28.61 3.24
 -32 5 -1 69.96 10.39
 -18 10 2 1723.5 50.05
 -32 11 2 33.03 9.77
 -15 11 4 3.01 3.09
 -26 13 9 4.19 4.53
 -25 13 4 148.5 7.65
 -20 13 6 220.56 9.11
 -31 14 6 4.05 4.9
 -28 14 6 -5.34 6.45
 35 -34 0 21.82 7.24
 28 -30 -2 84.73 9.79
 34 -30 1 14.36 7.7
 35 -28 3 102.93 8.35
 26 -24 -1 30.68 4.72
 26 -18 2 0.85 4.3
 25 -14 6 19.25 9.44
 24 -13 7 5.13 6.94
 20 -12 11 -0.38 6.15
 -25 -11 -5 -0.16 6.71
 22 -11 6 22.4 6.79
 20 -10 9 -0.86 4.86
 19 -9 4 133.86 7
 10 -5 12 20.55 4.65
 12 -5 2 1539.53 44.51
 14 -4 6 996.4 30.74
 -9 -3 -3 842.04 25.13
 -28 -1 -3 21.53 9.29
 -16 -1 -3 67.63 5.44
 9 -1 4 399.25 13.16
 -1 2 12 3.2 2.72
 -6 3 0 9.68 2.58
 -20 9 1 1381.57 41
 -33 12 3 30.84 9.15
 -32 13 9 -0.77 5.35
 20 -20 -2 21.04 3.76
 28 -18 4 0.86 7.54
 17 -17 -2 7.44 3.96
 22 -17 0 86.64 5.83
 27 -16 7 27.61 5.66
 21 -10 7 82.65 10.01
 17 -8 10 8.15 5.1
 -28 -6 -4 2.65 5.74
 -15 -5 -4 3.15 3.87
 15 -5 8 14.16 7.46
 12 -4 10 4.2 3.73
 -30 2 -2 60.43 10.67
 4 3 7 -0.79 2.58
 -36 10 2 -5.5 6.57
 -29 11 2 300.41 12.59
 -26 11 2 157.4 7.97
 -24 12 3 189.86 8.71
 -36 13 5 2.7 7.11
 -31 13 4 1.06 7.62
 -29 13 9 35.81 5.6
 34 -32 0 47.12 7.96
 26 -31 -3 75.47 9.84
 30 -29 -1 43.69 9.35
 29 -25 0 25.66 5.19
 19 -14 0 31.91 4.73
 23 -12 5 264.72 11.46
 -21 -10 -5 3.19 8.02
 17 -9 2 84.5 5.99
 -24 -5 -4 5.96 10.34
 12 -5 11 29.38 4.82
 8 -1 3 950.05 27.87
 -6 1 -1 3169.28 88.55
 -13 11 6 241.8 8.32
 -26 12 10 40.92 5.88
 -28 13 4 49.14 6.78
 33 -28 1 10.3 8.23
 30 -21 3 24.82 8
 22 -15 1 4.53 3.82
 26 -15 5 38.34 7.72
 26 -15 8 28.53 6.04
 23 -12 8 101.45 7.88
 -15 -10 -5 43.76 5.76
 17 -9 11 -2.75 4.92
 19 -8 6 19.26 4.49
 -8 -7 -4 464.91 14.97
 9 -4 1 3.22 2.43
 -25 -1 -3 60.46 6.9
 1 1 12 56.83 4.8
 -33 4 -1 254.29 14.52
 -15 4 -1 544.53 17.5
 -29 5 -1 3.75 4.8
 -32 7 0 40.91 10.75
 -32 9 1 17.75 8.34
 -30 12 3 41.8 7.13
 -29 12 10 4.21 5.3
 -27 12 3 95.42 6.54
 27 -28 -2 125.13 9.11
 33 -26 2 61.73 9.62
 34 -26 3 61.81 8.64
 33 -23 5 179.26 10.86
 29 -21 2 22.1 5.58
 25 -20 0 66.55 5.57
 30 -19 7 31.87 6.78
 25 -18 1 37.63 4.76
 -10 -11 -5 139.08 6.68
 -18 -10 -5 8.17 9.05
 17 -7 9 10.54 4.48
 18 -7 7 40.57 7.73
 -21 -5 -4 24.44 5.66
 -18 -5 -4 6.99 3.89
 12 -3 9 185.7 8.97
 13 -3 7 45.69 4.68
 -29 -2 -3 3.11 7.9
 -19 -1 -3 10.27 3.72
 5 0 2 -0.27 2.13
 5 0 11 60.03 5.05
 -13 1 -2 50.79 4.01
 5 1 10 158.55 7.56
 -18 2 -2 6.8 4.57
 -15 6 0 140.1 6.28
 -20 7 0 504.01 17.13
 -20 12 4 113.97 6.21
 33 -30 0 8.09 8.33
 23 -23 -2 56.87 5.12
 18 -21 -3 131.04 6.36
 31 -21 4 18.2 8.16
 31 -20 6 84.52 7.54
 22 -19 -1 390.92 13.9
 29 -18 5 5.68 8.59
 19 -16 -1 623.02 20.07
 19 -12 1 391.56 14.1
 20 -9 5 546.78 18.86
 20 -9 8 103.33 8.1
 -22 -1 -3 4.74 3.8
 10 -1 5 -1.79 3.36
 10 -1 8 31.7 4.09
 -27 2 -2 225.13 10.63
 -4 2 0 489.22 14.12
 3 3 9 114.76 5.66
 -26 5 -1 5.47 4.15
 -23 5 -1 133.5 7.53
 -23 9 1 1136.17 34.74
 -14 11 5 291.14 9.87
 -14 11 8 212.17 8.89
 -35 12 4 63.3 7.11
 -35 13 6 20.99 7.02
 -33 13 5 12.92 5.54
 -33 13 8 11.46 6.18
 36 -38 -1 16.33 8.44
 14 -14 -2 24.67 3.4
 -22 -11 -5 9.77 7.12
 16 -11 0 118.87 6.1
 11 -7 0 174 6.75
 -25 -6 -4 8.82 10.34
 15 -6 3 687.69 21.67
 16 -6 4 5.44 3.47
 -7 -4 -3 657.02 19.78
 -29 7 0 94.8 6.66
 -9 7 2 9.66 1.98
 -29 9 1 36.74 4.99
 -33 10 2 11.49 10.4
 -34 13 7 20.75 6.58
 -24 13 5 9.03 3.92
 -24 13 8 33.96 4.99
 -22 13 7 42.59 6.55
 35 -36 -1 92.04 8.95
 32 -35 -2 18.66 6.46
 25 -29 -3 35.24 8.43
 29 -27 -1 4.32 6.05
 32 -26 1 31.23 8.8
 17 -24 -4 22.37 3.25
 14 -21 -4 166.25 6.5
 15 -18 -3 194.28 7.67
 26 -16 3 40.22 5.12
 23 -13 3 23.82 4.46
 17 -10 12 19.83 6.72
 12 -6 12 38.03 5.46
 -30 -3 -3 51.2 7.97
 -14 -2 -3 196.94 8.64
 -4 0 -1 53.08 2.84
 3 0 12 27.87 4.23
 9 0 6 346.31 12.05
 -13 7 1 14.62 3
 -26 9 1 424.61 15.48
 -34 11 3 13.81 7.48
 -16 11 9 37.91 3.55
 -21 12 9 10 4.1
 -17 12 7 30.5 5.24
 21 -24 -3 200.86 8.72
 33 -24 3 8.3 7.04
 28 -23 0 92.9 6.4
 25 -22 -1 93.35 5.8
 28 -21 1 57.43 5.96
 25 -14 9 81.89 8.27
 24 -13 4 -2.04 3.93
 -23 -12 -5 -2.08 6.42
 9 -10 -2 3.77 1.97
 11 -9 -1 47.84 3.28
 -6 -8 -4 1.46 2.93
 -13 -6 -4 8.88 3.61
 -24 2 -2 95.38 6.86
 -21 2 -2 40.25 5.09
 6 2 7 592.36 18.63
 -33 6 0 5.96 9.58
 -26 7 0 230.49 10.25
 -23 7 0 117.49 6.7
 -21 10 2 521.56 17.58
 -30 13 5 4.63 6.78
 -30 13 8 6.81 5.45
 -27 13 5 4.84 7.45
 -23 13 6 153.15 9.57
 34 -34 -1 43.07 6.68
 31 -33 -2 0.88 6.92
 32 -28 0 14.91 8.56
 32 -24 2 -1.73 8.17
 32 -21 5 2.61 5.5
 25 -16 2 2.83 4.12
 27 -16 4 11.01 4.79
 26 -14 7 122.16 9.01
 22 -13 2 -0.55 3.58
 -19 -11 -5 8.18 9.61
 22 -11 9 26.9 7.38
 20 -10 3 264.83 10.96
 14 -6 11 60.65 6.26
 14 -5 10 5.35 5.87
 16 -5 6 16.1 4.09
 -26 -2 -3 42.22 10.27
 -32 0 -2 15.05 6.94
 -30 4 -1 90.17 9.42
 -33 8 1 22.59 9.15
 -33 12 9 4.28 5.74
 -32 13 6 28.88 6.23
 -27 13 8 1.56 6.34
 26 -26 -2 8.36 4.41
 34 -24 4 1.35 5.38
 29 -19 3 11.98 5.67
 27 -15 6 15.29 6.68
 -8 -12 -5 252.08 9.5
 24 -12 6 38.37 8.96
 -13 -11 -5 8.41 4.02
 23 -11 7 3.74 6.36
 21 -10 4 186.38 8.72
 19 -9 10 68.51 7.09
 -26 -7 -4 40.86 8.56
 -22 -6 -4 17.37 9.34
 17 -6 8 12.85 7.34
 11 -2 4 123.67 6.44
 7 -1 11 82.15 5.84
 7 0 10 -0.22 3.24
 5 2 9 10.95 3.23
 -18 8 1 2.34 4.09
 -16 9 2 192.65 7.9
 -30 10 2 4.7 4.88
 -32 12 4 -2.26 7.27
 33 -32 -1 46.09 8.29
 36 -31 1 -1.79 5.69
 20 -27 -4 13.26 3.59
 28 -19 2 30.51 4.77
 30 -19 4 35.26 8.67
 29 -17 7 16.48 5.54
 -16 -11 -5 10.69 7.89
 19 -10 11 3.65 5.66
 16 -9 1 275.34 10.34
 14 -6 2 34.08 3.71
 5 -1 12 7.09 3.47
 -2 1 0 8626.64 238.53
 -13 10 4 8.94 2.88
 -36 11 4 22.99 5.73
 -23 12 4 262.46 10.54
 -19 12 5 6.87 3.34
 -25 13 7 68.77 6.77
 37 -35 0 57.25 8.61
 11 -23 -5 250.19 8.11
 28 -16 8 25.46 7.7
 25 -13 5 20.09 6.26
 25 -13 8 1.1 5.48
 -4 -9 -4 292.83 9.7
 21 -9 6 25.78 5.41
 -27 -8 -4 62.12 7.49
 19 -8 9 -2.29 4.65
 -16 -6 -4 12.84 3.99
 -5 -5 -3 475.22 14.47
 14 -4 9 70.64 6.4
 -23 -2 -3 76.79 6.44
 10 -2 3 277.82 9.68
 -2 -1 -1 582.2 16.55
 -11 0 -2 334.24 11.28
 -13 3 -1 415.89 13.78
 -18 4 -1 4.51 3.74
 -34 5 0 31.18 7.58
 -34 9 2 20.42 7.65
 -27 10 2 9.68 4.53
 -24 10 2 -3.82 3.56
 -31 11 3 90.54 10.62
 -21 11 10 -4.06 3.63
 -34 12 5 7.13 5.29
 -18 12 6 131.73 6.22
 -29 13 6 19.08 5.72
 -28 13 7 31.56 5.55
 -26 13 6 180.97 11.14
 30 -31 -2 17.58 9.02
 24 -27 -3 44.88 5.62
 28 -25 -1 -3.18 3.99
 28 -16 5 12.28 8.02
 19 -10 2 2.9 3.87
 20 -8 7 16.2 8.27
 -19 -6 -4 29.62 4.84
 15 -4 7 46.31 5.24
 -27 -3 -3 11.1 9.6
 -17 -2 -3 42.53 4.49
 12 -2 8 8.33 3.72
 -16 1 -2 1.7 4.21
 -31 3 -1 6.56 10.33
 -27 4 -1 6.83 4.14
 -30 6 0 56.09 6.83
 -30 8 1 7.88 5.62
 -35 10 3 9.42 5.5
 -34 12 8 40.52 7.62
 -30 12 9 18.02 5.64
 -29 12 4 71.08 9.4
 -26 12 4 173.16 8.64
 36 -33 0 12.26 7.02
 35 -29 1 13.49 7.51
 31 -26 0 66.66 8.93
 32 -22 3 16.05 8.52
 24 -16 1 42.13 5.27
 21 -15 0 426.2 14.95
 -20 -12 -5 11.33 7.71
 22 -10 5 16.67 4.59
 22 -10 8 12.29 5.48
 14 -7 12 4.79 5.08
 -20 -2 -3 31.42 4.58
 12 -2 5 50.63 4.41
 7 -1 2 94.09 4.29
 8 1 7 204.05 8.28
 -13 5 0 380.79 12.57
 -18 6 0 309.32 11.52
 -34 7 1 74.44 8.83
 -30 11 10 1.83 5.92
 -28 11 3 6.52 3.95
 -35 12 7 2.68 6.6
 -24 12 9 38.51 5.99
 32 -30 -1 36.65 9.51
 35 -27 2 5.77 6.48
 36 -27 3 7.06 6.18
 31 -22 2 67.75 8.95
 33 -22 4 2.74 6.5
 22 -21 -2 27.05 3.95
 31 -19 5 173.42 11.39
 19 -18 -2 1.12 3.34
 24 -13 10 -3.03 6.33
 19 -11 12 23.37 8.17
 -23 -7 -4 109.47 10.67
 11 -5 1 384.71 12.45
 0 -2 -1 129.94 3.78
 11 -1 6 572.51 18.51
 -25 1 -2 297.85 12.31
 -24 4 -1 169.97 8.45
 -21 4 -1 133.66 7.27
 -16 9 11 0.25 2.64
 -25 11 3 6.86 3.67
 -27 12 9 2.83 4.62
 28 -32 -3 3.78 7.62
 27 -21 0 170.42 8.87
 27 -19 1 6.45 4.57
 -6 -13 -5 261.65 9.52
 21 -13 1 106.71 6.72
 2 -12 -4 271.56 7.99
 -2 -10 -4 27.42 2.61
 -11 -7 -4 67.61 4.54
 17 -7 3 934.96 28.75
 18 -7 4 184.7 8.27
 16 -6 10 0.91 5.43
 -28 -4 -3 0.57 9.02
 -12 -3 -3 433.33 14.58
 7 -2 12 0.21 3.33
 9 -2 11 86.23 6.17
 9 -1 10 74.47 5.52
 7 1 9 7.31 3.3
 -21 8 1 225.08 9.54
 -16 10 10 4.95 2.7
 -18 11 4 63.67 4.6
 35 -31 0 16.71 6.25
 29 -29 -2 3.28 8.53
 24 -20 -1 69.61 5.55
 11 -18 -4 167.4 5.95
 21 -17 -1 162.16 7.57
 12 -15 -3 167.54 6.49
 27 -15 9 50.96 7.96
 25 -14 3 625.17 21.22
 -21 -13 -5 3.64 6.43
 -17 -12 -5 28.52 9.51
 -11 -12 -5 4.53 3.47
 24 -12 9 15.71 6.79
 16 -7 11 10.52 4.81
 -22 1 -2 189.19 8.87
 -19 1 -2 1.95 3.53
 -32 2 -1 126.07 10.86
 -27 6 0 41.56 5.4
 -35 8 2 -2.76 6.15
 -27 8 1 30.61 5.26
 -33 11 4 55.43 7.06
 -27 11 10 -3.44 4.83
 -24 11 10 16.67 4.78
 -33 12 6 48.29 7.41
 -31 12 5 69.29 7.19
 25 -24 -2 204.69 9.25
 28 -17 3 289.29 12.31
 26 -14 4 42.15 5.13
 18 -12 0 58.68 4.89
 21 -10 10 4.65 6.94
 13 -8 0 69.38 4.14
 19 -7 8 9.11 5.99
 -3 -6 -3 3.05 1.87
 18 -6 6 328.75 12.69
 -24 -3 -3 36.76 5.78
 -31 5 0 162.38 11.58
 -21 6 0 413.65 14.83
 -11 6 1 62.82 3.64
 -24 8 1 109 6.53
 -31 9 2 29.41 9.16
 -31 12 8 67.46 7.81
 -22 12 5 10.11 3.4
 37 -37 -1 12.57 8.51
 31 -28 -1 5.32 9.07
 34 -27 1 44.31 9.47
 35 -25 3 19.14 6.28
 20 -22 -3 71.48 5.05
 30 -22 1 4.33 4.64
 34 -22 5 162.56 9.9
 29 -17 4 61.57 8.88
 28 -15 7 -0.3 5.49
 26 -13 6 -0.22 7.88
 -14 -12 -5 47.15 6.66
 25 -12 7 20.41 6.89
 0 -11 -4 2.08 1.64
 21 -11 11 59.96 8.14
 22 -11 3 603.08 20.34
 -24 -8 -4 70.28 10.31
 -20 -7 -4 20.82 5.91
 -29 -5 -3 228.18 12.25
 13 -3 4 54.72 4.86
 -30 -1 -2 30.99 9.12
 -28 3 -1 1.41 4.29
 -24 6 0 117.65 7.16
 -7 6 2 78.43 3.22
 -32 10 3 -0.63 9.76
 -35 11 5 1.38 6.56
 27 -30 -3 33.55 9.49
 34 -25 2 152.56 10.77
 30 -24 0 27.45 6.2
 27 -23 -1 12.46 3.89
 31 -20 3 33.5 8.81
 31 -18 7 5.56 7.82
 27 -17 2 13.17 4.75
 16 -15 -2 81.01 5.01
 24 -14 2 75.32 5.73
 23 -11 4 57.68 5.34
 13 -10 -1 119.53 5.43
 21 -9 9 5.54 6.04
 16 -5 9 49.25 5.49
 14 -3 8 8.29 7.7
 -31 7 1 56.47 9.91
 -19 9 2 75.21 5.21
 -12 10 5 551.57 16.69
 -11 10 6 66.89 3.33
 -28 12 5 81.28 10.22
 36 -35 -1 10.49 6.12
 34 -29 0 61.52 9.04
 23 -25 -3 239.24 9.91
 32 -20 4 19.87 8.82
 17 -19 -3 5.07 2.9
 -4 -14 -5 15.88 2.62
 27 -14 8 16.69 7.35
 18 -10 1 1045.86 31.78
 23 -10 6 9.78 8.35
 -25 -9 -4 7.02 7.63
 16 -8 12 1.18 6.31
 -17 -7 -4 9.23 3.9
 -14 -7 -4 29.14 4.08
 16 -7 2 116.85 6.23
 17 -5 7 3.88 6.13
 9 -3 12 48.5 5.24
 11 -3 11 0.47 3.56
 12 -3 3 714.83 22.03
 -31 -2 -2 43.25 8.85
 -9 -1 -2 329.93 10.94
 9 0 9 57.69 4.92
 10 0 7 0.65 2.94
 -25 12 5 25.62 5.63
 -20 12 7 63.9 7.48
 33 -34 -2 40.01 6.91
 19 -25 -4 64.85 4.71
 30 -20 2 239.74 11.65
 27 -14 5 12.4 7.63
 -18 -13 -5 83.45 11.41
 11 -11 -2 315.77 10.24
 24 -11 8 262.31 12.5
 22 -9 7 -2.61 7.83
 -21 -3 -3 217.7 10
 -15 -3 -3 5.71 3.3
 14 -3 5 7.06 3.4
 11 -2 10 31.34 4.6
 13 -2 6 48.38 4.71
 -16 3 -1 240.81 9.5
 -32 4 0 50.77 11.49
 1 5 8 10.62 2.2
 -16 7 1 79.66 5.15
 -14 8 2 889 26.47
 -28 9 2 192.89 9.53
 -30 11 4 11.55 9.19
 -30 12 6 40.77 5.99
 -28 12 8 69.08 7.54
 -21 12 6 68.04 5.51
 35 -33 -1 64.61 8.08
 28 -27 -2 281.5 13.06
 16 -22 -4 100.82 5.08
 30 -17 5 80.57 8.86
 21 -11 2 145.96 7.54
 -26 -10 -4 88.49 8.93
 18 -7 10 22.56 5.33
 -25 -4 -3 13.33 9.62
 -18 -3 -3 58.35 5.29
 9 -2 2 4432.31 123.97
 -14 0 -2 37.35 4
 -11 2 -1 1859.96 53.15
 -25 3 -1 109.33 6.98
 3 4 8 74.63 4.14
 -10 8 3 449.79 13.69
 -34 10 4 174.07 9.91
 -31 11 9 30.31 6.66
 -29 12 7 23.5 5.32
 -25 12 8 50.21 5.78
 34 -23 3 14.65 7.02
 24 -11 5 155.28 8.82
 -21 -8 -4 131.88 11.34
 -9 -8 -4 1.73 3.16
 18 -8 11 4.8 5.48
 -1 -7 -3 784.47 22.35
 -29 2 -1 83.68 9.13
 -28 5 0 374.49 14.75
 -1 6 8 228.05 7.6
 -32 8 2 -8.27 10.07
 -25 9 2 18.94 4.25
 -31 10 10 6.25 5.92
 -34 11 6 2.58 7.1
 -21 11 4 150.19 7.46
 -19 11 9 7.18 3.45
 -15 11 7 76.64 4.6
 32 -32 -2 9.43 7.12
 22 -28 -4 -2.4 5.13
 33 -27 0 23.91 8.73
 30 -26 -1 32.87 8.24
 33 -23 2 215.25 12.9
 35 -23 4 0.55 6.56
 33 -20 5 204.96 10.92
 26 -17 1 4.84 3.86
 23 -16 0 286.6 11.24
 -19 -14 -5 2.57 7.43
 -9 -13 -5 13.11 3.36
 19 -8 3 243.63 10.32
 20 -8 4 92.82 6
 13 -6 1 972.69 28.97
 -10 -4 -3 302.24 10.71
 -11 4 0 879.99 26.01
 -16 5 0 469.06 15.63
 -32 6 1 42.9 9.36
 -28 7 1 30.84 5.37
 -33 9 3 92.2 9.58
 -32 11 5 93.71 7.76
 -27 11 4 17.65 4.59
 -17 11 5 489.75 15.87
 -27 12 6 47.64 7.14
 -24 12 6 65 8.36
 34 -31 -1 7.86 7.51
 37 -30 1 5.7 6.61
 29 -20 1 5.4 4.08
 23 -14 1 25.71 4.26
 -15 -13 -5 115.77 10.93
 26 -13 9 -1.4 6.54
 23 -11 10 2.87 5.55
 21 -8 8 230.05 11.2
 -26 -5 -3 31.72 9.94
 11 -4 12 11.11 4.24
 -33 3 0 2.16 7.24
 -22 3 -1 782.82 25.23
 -19 3 -1 425.01 15.09
 5 3 8 1.46 2.6
 -32 11 8 21.28 6.37
 -24 11 4 44.02 4.87
 -26 12 7 55.26 6.24
 -23 12 7 107.23 7.78
 24 -22 -2 198.68 9.05
 29 -22 0 54.41 6.06
 21 -19 -2 49.31 4.55
 -2 -15 -5 3.14 2.16
 27 -15 3 601.81 20.76
 -12 -13 -5 29.93 4.82
 18 -9 12 18.1 6.31
 20 -7 6 116.24 7.4
 18 -6 9 81.47 7
 13 -4 11 41.41 5.45
 15 -4 4 60.65 4.7
 16 -4 8 0.21 7.04
 4 -2 0 414.85 12.08
 11 -1 9 148.31 7.58
 12 -1 7 25.1 3.78
 -20 0 -2 15.15 4.42
 -17 0 -2 6.54 4.5
 -11 9 4 1653.43 46.95
 -12 10 8 15.33 4.18
 -28 11 9 59.94 6.65
 37 -32 0 87.78 8.79
 23 -18 -1 23.06 4.3
 30 -18 3 90.34 8.54
 30 -16 7 70.67 7.27
 28 -15 4 1.31 5.9
 28 -14 6 1.63 7.08
 27 -13 7 102.46 7.64
 23 -10 9 14.81 6.86
 -22 -9 -4 8.17 10.36
 15 -9 0 161.67 7.11
 -18 -8 -4 56.38 5.6
 19 -6 7 24.21 8.01
 -22 -4 -3 73.83 5.94
 2 -3 -1 947.6 26.32
 13 -3 10 4.15 4.1
 -30 1 -1 149.94 12
 -25 5 0 143.05 8.17
 -33 7 2 65.36 10.4
 -25 7 1 143.82 7.66
 -19 7 1 358.71 12.94
 -35 9 4 13.53 5.35
 -14 10 9 39.72 3.56
 -16 11 6 69.16 4.3
 31 -30 -2 35.33 8.39
 36 -28 1 22.79 7.49
 27 -25 -2 182.22 9.1
 26 -21 -1 22.36 4.78
 31 -18 4 2.85 8.5
 20 -13 0 126.98 7.2
 24 -12 3 556.56 19.18
 25 -12 4 45.33 5.15
 -27 -6 -3 46.9 9.42
 14 -4 3 972.11 29.38
 15 -3 6 786.85 25.03
 -28 -2 -2 89.07 10.58
 7 2 8 10.58 3.12
 -29 4 0 66.86 6.6
 3 4 5 149.21 5.76
 -33 5 1 4.07 7.98
 1 5 5 7.76 1.91
 -29 8 2 7.16 4.43
 -19 9 11 9.9 3.88
 -35 10 6 -4.23 5.8
 -31 10 4 12.27 8.8
 -28 10 10 3.19 5.56
 -17 11 8 256.93 10.61
 36 -26 2 219.05 11.73
 33 -21 3 22.97 8.78
 29 -18 2 49.46 5.5
 14 -16 -3 96.05 5.01
 26 -15 2 45.12 5.69
 29 -15 8 29.78 7.38
 25 -11 6 11.13 7.86
 24 -10 7 5.43 6.75
 -12 -8 -4 117.04 6.15
 18 -8 2 151.24 7.3
 -28 -7 -3 59.25 8.55
 16 -4 5 47.03 4.71
 11 -3 2 768.31 23.17
 -26 2 -1 13.56 4.85
 -22 5 0 114.21 6.7
 -19 5 0 164.26 7.78
 -22 7 1 208.53 9.45
 -32 10 9 2.83 6.39
 -19 10 10 45.87 4.7
 -31 11 6 11.44 5.2
 -29 11 5 137.58 10.52
 -25 11 9 3.2 4.84
 -22 11 9 -4.53 4.69
 33 -29 -1 4.18 9.16
 32 -25 0 19.87 9.41
 29 -24 -1 29.65 5.57
 34 -21 4 0.61 5.9
 18 -16 -2 329.23 11.77
 29 -15 5 5.54 8.15
 -16 -14 -5 10.74 9.39
 26 -12 8 113.58 8.95
 15 -11 -1 197.22 7.59
 20 -11 1 1.99 3.92
 -23 -10 -4 107.64 10.15
 20 -9 11 40.18 7.46
 -15 -8 -4 6.53 3.74
 1 -8 -3 217.17 6.43
 20 -8 10 9.89 5.43
 13 -5 12 6.51 4.37
 4 -4 -1 51.39 2.51
 -31 0 -1 0.24 9.92
 5 3 5 60.78 3.81
 -9 5 1 165.89 6.11
 -29 6 1 -1.98 4.54
 -33 10 5 0.09 4.57
 -16 10 4 4.9 3.26
 38 -36 -1 28.23 8.63
 36 -30 0 28.49 7.14
 22 -23 -3 30.9 4.31
 32 -21 2 95.84 9.89
 32 -18 5 -4.52 5.69
 0 -16 -5 234.51 7.8
 20 -15 -1 18.04 4.56
 23 -12 2 340.13 12.8
 26 -12 5 77.34 8.99
 -24 -11 -4 154.43 10.53
 -19 -4 -3 120.79 7.23
 -13 -4 -3 117.12 6.42
 -29 -3 -2 -6.85 10.31
 -7 -2 -2 8.79 2.32
 -34 4 1 4.65 6.89
 -34 6 2 41.99 7.54
 -29 11 8 34.41 6.68
 29 -31 -3 41.38 8.59
 13 -19 -4 1.36 2.02
 -7 -14 -5 -0.99 3
 -25 -12 -4 1.61 6.76
 13 -12 -2 9.06 2.55
 -7 -9 -4 343.39 11.73
 15 -7 1 1471.99 42.96
 -23 -5 -3 94.28 8.07
 15 -5 11 17.69 4.58
 -16 -4 -3 75.65 5.47
 6 -3 0 17.86 2.85
 13 -2 9 44.82 5.13
 14 -2 7 10.78 3.83
 9 1 8 16.93 3.61
 -17 8 2 463.65 15.44
 -33 10 8 -2.6 6.53
 -25 10 10 120.62 8.39
 -30 11 7 9.91 6.19
 -26 11 5 122.78 9.27
 -20 11 5 220.1 9.1
 35 -35 -2 26.42 7.1
 30 -28 -2 84.96 9.96
 25 -26 -3 79.36 6.18
 35 -26 1 19.41 7.63
 36 -24 3 7.3 5.53
 19 -20 -3 15.21 3.16
 -17 -15 -5 161 10.83
 25 -12 10 1.16 6.45
 20 -10 12 38.88 8.25
 -19 -9 -4 2.08 6.44
 21 -9 3 141.21 7.34
 22 -9 4 67.47 6.09
 23 -9 8 183.97 10.12
 20 -7 9 19.06 6.2
 18 -5 8 48.72 7.36
 -30 -4 -2 24.22 8.62
 15 -4 10 -1.41 5.19
 -12 -1 -2 14.12 2.97
 -23 2 -1 38.37 4.82
 -14 2 -1 51.99 4.17
 7 2 5 39.46 3.56
 -30 3 0 23.83 10.01
 -26 8 2 75.73 6.23
 -28 10 4 30.25 7.53
 -22 10 10 101.49 6.98
 37 -34 -1 4.63 6.98
 21 -26 -4 11.94 4.18
 35 -24 2 15.95 8.16
 28 -20 0 68.92 5.77
 28 -18 1 8.57 4.1
 -13 -14 -5 3.59 7.21
 22 -8 6 16.46 7.05
 -8 -5 -3 277.05 9.74
 17 -5 4 15.45 4.05
 -27 1 -1 -2.98 4.61
 -9 1 -1 1472.27 42.18
 -26 4 0 152.42 8.15
 -14 6 1 252.92 9.13
 -30 7 2 15 7.8
 -32 9 4 -3.17 7.32
 -28 11 6 35.55 6.73
 -23 11 5 7.59 4.13
 35 -28 0 4.98 6.52
 32 -27 -1 11.84 9.43
 18 -23 -4 71.43 4.55
 31 -21 1 2.83 6.29
 25 -15 1 18.34 4.13
 -10 -14 -5 -0.18 3.47
 29 -14 7 201.53 11.16
 25 -11 9 34.7 7.31
 21 -7 7 8.6 8.62
 -24 -6 -3 53.81 10.72
 6 -5 -1 2054.13 57.49
 17 -4 6 576.62 19.52
 -30 5 1 5.09 6.76
 -26 6 1 201.21 9.62
 -3 7 8 272.42 8.29
 -34 9 5 0.07 4.85
 -26 11 8 55.73 6.9
 34 -33 -2 8.35 6.61
 31 -23 0 48.67 6.7
 32 -19 3 13.63 8.51
 2 -17 -5 499.54 14.66
 29 -16 3 15.07 5.77
 30 -16 4 130.61 10.46
 30 -15 6 39.59 6.25
 15 -6 12 31.04 5.74
 16 -5 3 165.62 8.02
 18 -5 5 134.91 7.17
 13 -4 2 14.98 3.5
 -31 2 0 21.27 9.67
 -20 2 -1 125.28 7.06
 -17 2 -1 42.17 5.07
 4 4 6 98.1 4.44
 -12 7 2 369.6 11.99
 -23 8 2 21.28 4.42
 -20 8 2 154.6 7.56
 -32 10 6 -1.99 5.65
 -29 10 9 10.85 5.83
 -18 11 7 2.7 5.38
 36 -32 -1 14.47 6.83
 28 -29 -3 22.46 9.3
 23 -20 -2 2.1 3.66
 33 -19 4 53.6 7.71
 22 -14 0 26.35 4.46
 26 -13 3 86.8 6.32
 27 -13 4 27.26 5.28
 27 -12 6 24.51 7.87
 -20 -10 -4 113.06 11.19
 17 -10 0 154.61 7.32
 22 -10 11 18 7.15
 -16 -9 -4 9.19 4.02
 22 -9 10 -1.64 5.68
 -20 -5 -3 108.8 7.1
 8 -4 0 33.63 2.89
 15 -3 9 274.94 11.93
 -18 -1 -2 -6 4.31
 11 0 8 9.18 3.34
 9 1 5 8.49 3.11
 6 3 6 14.23 2.65
 -14 4 0 2696.22 76.58
 -1 6 5 1152.04 32.37
 -30 10 5 18.04 7.2
 -25 10 4 107.81 6.72
 -19 10 4 2.32 3.03
 -27 11 7 -1.06 4.51
 -19 11 6 34.01 3.92
 28 -22 -1 3.95 3.82
 25 -19 -1 78.19 5.92
 31 -19 2 4.81 6.29
 28 -16 2 4.91 4.26
 28 -13 8 1.67 6.86
 26 -11 7 83.82 7.76
 20 -9 2 393.02 14.17
 -25 -7 -3 13.72 9.68
 17 -6 11 27.57 5.53
 -15 -1 -2 98.57 6.2
 -28 0 -1 2.25 6.84
 -9 3 0 137.86 5.49
 -23 4 0 156.3 8.11
 2 5 6 252.16 8.32
 -29 9 10 -0.54 6.03
 -25 11 6 31.03 8.58
 33 -31 -2 53.86 8.19
 38 -29 1 9.71 5.9
 35 -22 3 -0.66 6.26
 31 -16 5 55.63 7.68
 -14 -15 -5 215.12 13.22
 22 -12 1 24.4 4.43
 -21 -11 -4 82.97 11.64
 -10 -9 -4 3.67 2.89
 17 -5 10 46.14 5.79
 -26 -3 -2 34.41 8.36
 16 -3 7 10.97 5.59
 -32 1 0 33.56 9.16
 -31 4 1 -2.24 10.09
 -31 6 2 0.87 9.78
 -23 6 1 318.46 12.51
 -33 8 4 43.71 7.16
 -14 8 11 51.44 4.09
 -14 9 10 12.92 2.84
 -31 10 7 5.73 7.81
 -30 10 8 5.9 5.65
 -22 10 4 85.88 6.05
 -22 11 6 8.45 5.5
 35 -30 -1 5.21 7.32
 29 -26 -2 32.72 7.79
 34 -26 0 10.91 8.61
 34 -19 5 62.68 7.04
 4 -18 -5 -0.18 1.08
 16 -17 -3 291.95 10.35
 25 -13 2 59.11 5.38
 28 -13 5 -1.61 8.11
 -27 -9 -3 5.19 6.96
 -13 -9 -4 30.96 4.06
 -26 -8 -3 163.72 11.67
 17 -8 1 315.29 11.62
 22 -8 9 17.36 7.66
 8 -6 -1 716.78 20.89
 20 -6 8 55.96 7.1
 -24 1 -1 86.1 6.38
 6 1 11 0.54 2.9
 4 2 11 25.01 3.59
 8 2 6 94.51 4.96
 -27 3 0 71.67 5.95
 -5 5 2 -0.54 1.31
 -17 6 1 404.43 14.01
 -24 11 7 14.73 5.85
 -21 11 7 -2.2 7.35
 38 -31 0 13.29 6.98
 31 -25 -1 17.74 8.56
 34 -22 2 37.9 10.56
 20 -17 -2 202.97 8.59
 22 -16 -1 147.35 7.48
 -5 -15 -5 198.71 7.83
 -22 -12 -4 1.2 7.87
 23 -10 3 25.69 4.38
 24 -10 4 -1.66 4.51
 25 -10 8 10.2 5.6
 24 -9 6 10.6 8.91
 17 -7 12 23.13 5.75
 19 -6 4 3.93 3.53
 -17 -5 -3 23.72 4.44
 -27 -4 -2 157.82 13.2
 -29 -1 -1 27.78 9.47
 10 0 4 3.89 3.48
 11 0 5 167.28 7.18
 -17 4 0 2339.07 67.28
 -20 6 1 1060.02 32.45
 -27 7 2 10 4.67
 -33 9 6 48.03 8.37
 -29 9 4 15.33 9.04
 -10 9 5 6.15 2.05
 -15 10 5 422.6 13.8
 24 -24 -3 2.19 3.83
 -24 -14 -4 37.18 7.49
 -23 -13 -4 180.81 11.07
 15 -13 -2 820.75 24.71
 7 -11 -3 1221.64 34.33
 -5 -10 -4 78.18 4.49
 23 -8 7 -4.2 6.84
 -21 -6 -3 388.48 14.93
 -11 -5 -3 148.09 6.93
 19 -5 6 2.53 4.19
 13 -1 8 32.45 4.66
 8 0 11 -1.98 3.25
 6 2 10 158.78 7.53
 2 3 11 33.26 3.41
 4 3 10 4.77 2.67
 -27 5 1 16.28 4.29
 -27 10 5 25.91 8.47
 -26 10 9 6.07 5.52
 31 -32 -3 1.65 6.96
 37 -27 1 1.12 5.55
 21 -21 -3 15.29 3.53
 -15 -16 -5 286.74 14.66
 -11 -15 -5 94.58 7.41
 27 -12 9 44.24 7.89
 -17 -10 -4 26.72 5.04
 18 -6 3 111.7 6.45
 -28 -5 -2 53.25 9.31
 -14 -5 -3 33.81 4.29
 10 -5 0 208.66 7.46
 15 -5 2 17.37 3.6
 17 -4 9 42.88 5.81
 -30 -2 -1 37.35 9.32
 10 1 6 82.17 5.01
 -32 3 1 28.22 10.52
 -32 5 2 10.64 10.16
 -34 7 4 82.54 7.39
 -8 7 3 159.17 5.53
 -31 9 5 8.63 6.25
 -29 10 6 13.62 5.55
 -17 10 9 39.72 4.27
 32 -29 -2 3.56 8.88
 27 -27 -3 15.25 8.25
 37 -25 2 47.67 6.87
 30 -21 0 132.95 7.84
 15 -20 -4 387.29 12.57
 30 -19 1 47.33 5.93
 31 -17 3 5.34 9.2
 27 -16 1 29.33 4.72
 32 -16 6 28.6 6.78
 -8 -15 -5 1.94 3.01
 31 -15 7 8.67 7.49
 24 -10 10 13.32 5.98
 19 -7 11 0.89 5.79
 -29 -6 -2 2.54 8
 -5 -3 -2 60.68 3.28
 8 1 10 94.86 5.98
 -28 2 0 140.08 8.44
 -30 9 9 38.65 7.12
 -26 9 10 53.63 6.37
 -13 10 7 12.03 2.49
 37 -29 0 68.07 7.43
 34 -28 -1 15.62 7.56
 33 -22 1 -5.11 8.27
 32 -17 4 170.59 11.32
 29 -13 6 95.26 8.7
 28 -12 7 3.55 5.45
 19 -11 0 4.11 3.67
 19 -6 10 7.55 4.82
 18 -4 7 11.88 7.41
 6 -1 1 2805.19 78.5
 10 -1 11 23.26 4.39
 12 -1 4 115.84 6.26
 -25 0 -1 85.87 6.38
 6 0 12 -1.56 3.28
 -21 1 -1 416.78 15.02
 7 1 3 163.14 6.23
 -33 2 1 3.88 6.75
 5 2 3 27.2 2.44
 2 4 10 104.86 5.2
 0 6 6 350.11 10.61
 -30 8 10 2.23 5.97
 -32 9 7 5.48 6.91
 23 -27 -4 12.45 6.38
 33 -24 0 15.41 8.53
 34 -20 3 2.56 8.16
 35 -20 4 50.91 6.96
 24 -15 0 982.82 30.57
 28 -14 3 62.49 6.42
 29 -14 4 82.57 10.26
 30 -14 8 3.26 5.94
 22 -10 2 88.59 5.92
 -22 -7 -3 76.58 7.57
 10 -7 -1 659.85 19.61
 -6 -6 -3 128.82 5.44
 -23 -3 -2 -4.66 4.75
 -10 -2 -2 210.35 7.99
 15 -2 8 2.8 6.19
 8 -1 12 0.85 3.56
 13 -1 5 49.36 4.29
 4 0 1 59.47 2.96
 10 0 10 1.81 3.26
 -12 1 -1 965.52 28.7
 4 1 12 44.27 4.32
 -24 3 0 10.25 4.1
 -33 4 2 124.86 9.61
 -24 7 2 69.74 5.41
 -13 8 3 275.08 9.63
 -31 9 8 14.12 7.16
 -9 9 6 329.57 10.08
 -28 10 7 39.95 6.28
 -27 10 8 6.64 6.68
 -23 10 9 10.38 5.61
 36 -34 -2 10.11 6.84
 38 -33 -1 12.51 7.49
 20 -24 -4 38.78 3.89
 28 -24 -2 285.1 12.02
 25 -21 -2 106.24 6.63
 27 -20 -1 18.59 4.7
 30 -17 2 16.94 4.85
 -18 -11 -4 30.67 8.77
 24 -9 9 25.88 6.9
 19 -8 12 2.33 5.8
 22 -7 8 4.61 4.88
 8 -2 1 4670.84 130.29
 12 0 6 399.04 13.95
 3 3 3 579.24 16.92
 -34 5 3 42.18 7.47
 -28 6 2 5.73 4.19
 -15 7 2 1086.97 32.19
 -30 8 4 3.46 9.55
 -26 9 4 166.63 8.72
 -14 9 4 163.42 6.93
 -24 10 5 1.46 4.04
 -20 10 9 1.95 4.12
 -14 10 6 142.24 6.03
 30 -30 -3 11.64 8.24
 36 -25 1 3.01 7.69
 30 -23 -1 149.42 8.51
 37 -23 3 1.17 5.52
 33 -20 2 142.61 11.95
 33 -17 5 38.79 6.24
 30 -14 5 19.45 7.32
 24 -13 1 65.85 5.29
 9 -12 -3 733.81 21.22
 27 -11 8 75.54 8.09
 -14 -10 -4 0.38 3.7
 19 -9 1 375.6 13.67
 21 -7 4 169.17 8.24
 -18 -6 -3 413.73 15.21
 12 -6 0 556.06 17.17
 10 -2 12 24.33 4.55
 12 -2 11 52.99 5.68
 9 0 3 550.27 17.06
 -29 1 0 3.04 8.06
 -18 1 -1 594.27 19.74
 -28 4 1 15.43 5.18
 0 4 11 18.78 2.59
 -24 5 1 14.52 3.97
 -32 8 5 0.67 5.41
 -18 10 5 556.12 18.03
 -12 -16 -5 115.35 10.43
 27 -14 2 48.44 5.33
 25 -11 3 108.49 6.91
 26 -11 4 62.88 6.23
 26 -10 6 20.9 8.73
 25 -9 7 1.79 5.96
 -23 -8 -3 70.24 11
 21 -6 6 32.55 6.15
 19 -5 9 16.57 5.58
 -26 -1 -1 0.32 5.18
 -7 0 -1 2.36 2.19
 -15 1 -1 1708.44 49.76
 2 2 12 0.85 2.74
 -7 4 1 65.78 3.32
 -12 5 1 151.85 6.29
 -21 7 2 1.38 3.87
 -17 8 11 27.96 4.3
 -9 8 4 2042.37 57.4
 -23 9 10 68.98 6.57
 -26 10 6 117.59 9.54
 -21 10 5 120.44 6.7
 -15 10 8 250.11 10.76
 35 -32 -2 1.67 5.4
 31 -27 -2 158.12 10.63
 36 -27 0 39.36 7.34
 36 -23 2 85.18 8.5
 18 -18 -3 26.75 3.56
 22 -18 -2 19.54 3.54
 24 -17 -1 32.28 4.67
 -3 -16 -5 396.11 12.96
 17 -14 -2 288.16 10.56
 -19 -12 -4 -3.48 9.82
 -11 -10 -4 154.76 7.23
 -8 -10 -4 4.67 2.94
 -24 -9 -3 27.69 11.07
 21 -8 11 64.8 8.31
 20 -7 3 27.73 4.49
 17 -6 2 225.73 9.51
 -24 -4 -2 275.63 12.04
 10 -3 1 1176.63 34.13
 -13 -2 -2 851.72 26.02
 14 -2 4 19.45 4.26
 12 -1 10 24.29 4.23
 -30 0 0 40.92 9.74
 7 3 7 1.92 2.5
 -18 7 2 434.41 14.99
 -33 8 7 48.73 7.71
 -31 8 9 14.56 7.75
 -20 8 11 14.14 4.61
 -30 9 6 36.26 6.07
 -17 9 10 0.65 3.11
 37 -31 -1 2.18 6.65
 33 -26 -1 152.3 11.22
 -26 -11 -3 10.88 6.82
 26 -11 10 18.46 7.08
 -25 -10 -3 17.16 7.48
 12 -8 -1 199.35 7.39
 21 -7 10 6.92 5.36
 20 -5 7 57.02 8.93
 12 -3 12 71.45 6.27
 15 -2 5 16.68 3.78
 11 -1 3 1681.57 48.52
 -21 3 0 269.23 10.97
 5 4 7 628.62 19.34
 -32 8 8 -2.04 5.97
 -28 9 5 -2.72 8.82
 -27 9 9 56.65 6.65
 -20 9 10 57.93 5.79
 26 -25 -3 47.51 5.41
 -23 -16 -4 61.39 9.18
 -22 -15 -4 14.76 6.49
 -21 -14 -4 152.79 10.9
 -20 -13 -4 65.19 10.07
 14 -3 11 -0.01 3.85
 17 -3 8 13.05 5.87
 -27 -2 -1 19.28 8.73
 -31 -1 0 9.98 7.67
 14 -1 6 778.45 24.63
 -22 0 -1 457.95 16.4
 -25 2 0 243.99 10.76
 9 2 7 192.54 8.05
 -29 3 1 20.32 6.44
 -12 3 0 549.47 17.14
 -29 5 2 4.85 5.73
 0 5 10 56.31 3.4
 -33 7 5 6.9 4.91
 -31 7 4 9.5 7.76
 -23 9 4 326.56 12.57
 -25 10 7 134.78 8.79
 23 -22 -3 5.15 3.51
 32 -22 0 30.59 7.64
 32 -20 1 35.26 8.7
 33 -18 3 6.86 8.77
 34 -18 4 15.12 7.17
 -13 -17 -5 14.11 9.09
 29 -17 1 206.25 9.76
 -9 -16 -5 7.57 3.8
 31 -14 6 11.96 6.27
 30 -13 7 115.78 8.69
 21 -12 0 43.82 5
 24 -11 2 169.33 8.65
 21 -9 12 19.37 7.39
 24 -8 8 207.22 10.86
 -15 -6 -3 305.71 11.52
 -25 -5 -2 102.96 10.25
 14 -2 10 1.89 3.66
 -21 5 1 136.82 7.26
 -27 8 10 -0.04 5.08
 -22 8 3 43.48 4.75
 -29 9 7 14.66 5.84
 -23 10 6 41.27 7.08
 34 -30 -2 47.85 8.02
 29 -28 -3 18.88 8.59
 17 -21 -4 10.76 3.01
 36 -21 3 20.79 6.93
 -6 -16 -5 146.63 6.76
 30 -15 3 18.32 6.49
 31 -15 4 -1.02 8.29
 11 -13 -3 338.54 10.77
 -15 -11 -4 9.32 4.01
 -3 -11 -4 23.22 2.9
 26 -10 9 19.15 6.96
 -19 -7 -3 203.24 9.61
 14 -7 0 974.15 28.98
 -9 -6 -3 596.76 18.66
 12 -4 1 283.56 9.91
 -28 -3 -1 1.89 10.57
 10 1 9 46.81 4.51
 11 1 7 39.04 3.98
 3 5 7 430.4 13.52
 -30 6 3 158.95 12.52
 -25 6 2 -0.06 3.74
 -16 8 3 479.36 15.66
 -28 9 8 16.17 6.62
 -17 9 4 1.63 3.27
 -12 9 9 49.47 3.79
 39 -30 0 24.77 6.48
 36 -29 -1 15.33 6.28
 26 -16 0 278.27 11.42
 29 -12 8 39.71 7.52
 21 -10 1 85.97 6.14
 23 -8 4 14.65 4.17
 -27 -7 -2 59.45 9.68
 23 -7 6 2.28 8.49
 -26 -6 -2 10.74 10.72
 21 -6 9 52.51 7.2
 14 -4 12 24.12 4.92
 16 -3 4 6.82 3.86
 13 -2 3 354.43 12.3
 -30 2 1 40.06 9.43
 -18 3 0 617.95 20.15
 -25 4 1 238.58 10.54
 -10 6 2 15.07 2.49
 -31 8 6 39.23 5.64
 -27 8 4 0.64 4.76
 -19 8 3 378.66 13.48
 -20 9 4 192.54 8.37
 -18 10 8 118.13 7.49
 -17 10 6 57.95 4.25
 35 -25 0 9.14 9.19
 27 -22 -2 174.05 8.68
 35 -21 2 7.87 8.94
 32 -18 2 50.7 9.92
 32 -15 5 -3.63 5.71
 26 -14 1 94.63 6.45
 28 -12 4 3.11 6
 28 -11 6 44.29 6.96
 27 -10 7 37.74 6.32
 23 -9 11 22.51 8.5
 -28 -8 -2 0.64 7.29
 22 -8 3 97.41 6.62
 19 -7 2 47.03 5.05
 -12 -6 -3 27.34 4.12
 16 -4 11 5.35 3.94
 17 -3 5 97.04 6.27
 16 -2 6 35.69 4.4
 12 0 9 243.7 10.42
 2 1 1 645.27 18.3
 -15 3 0 818.08 25.03
 -30 4 2 41.38 9.04
 -18 5 1 508.26 16.98
 -15 5 1 -1.11 3.27
 -32 6 4 -3.89 5.99
 -26 7 3 40.66 5.44
 -22 10 7 303.98 13.49
 -20 10 6 1.36 3.5
 -16 10 7 1.21 3.75
 25 -28 -4 0.32 7.82
 22 -25 -4 102.42 6.41
 30 -25 -2 85.84 8.65
 29 -21 -1 31.71 5.3
 29 -15 2 6.85 4.22
 27 -12 3 157.38 8.38
 14 -9 -1 104.63 5.02
 -20 -8 -3 127.39 7.9
 23 -8 10 0 5.18
 22 -6 7 12.17 7.2
 19 -4 8 1.37 5.21
 16 -3 10 39.53 5.58
 13 0 7 28.43 3.99
 -31 1 1 -5.76 9.38
 -26 1 0 38.3 4.97
 -7 2 0 125.19 5.15
 -31 5 3 193 13.46
 -29 8 5 22.72 6.96
 -27 9 6 44.05 7.32
 -25 9 5 2.09 5.62
 -10 9 8 21.26 3.78
 38 -26 1 4.64 5.83
 32 -24 -1 124.44 11.18
 26 -18 -1 21.77 4.8
 19 -15 -2 43 4.6
 -16 -12 -4 16.72 5.41
 29 -12 5 9.92 9.69
 -21 -4 -2 100.71 6.7
 -23 -1 -1 58.32 6.11
 -32 0 1 12.57 8.22
 -19 0 -1 1312.24 39.51
 -24 9 9 13.77 5.12
 -19 10 7 112.19 8.48
 32 -31 -3 14.79 6.99
 38 -24 2 0.21 5.76
 20 -19 -3 16.49 3.65
 24 -19 -2 1.59 3.67
 -12 -11 -4 322.42 12.25
 16 -8 0 176.59 7.68
 14 -5 1 62.12 4.55
 16 -5 12 2.64 4.48
 15 -3 3 197.66 8.63
 14 -1 9 162.62 8.41
 -22 2 0 211.82 9.53
 -31 3 2 59.55 10.33
 1 4 3 507.13 14.61
 -33 5 4 23.72 5.69
 -32 7 6 3.57 6.78
 -30 8 7 28.5 7.56
 -28 8 9 44.17 7.24
 37 -33 -2 3.48 6.91
 33 -28 -2 53.46 9.49
 38 -28 0 10.43 6.87
 35 -27 -1 27.6 8.35
 13 -14 -3 704.08 21.1
 23 -13 0 337.99 12.71
 28 -11 9 2.99 6.52
 -21 -9 -3 213.45 11.78
 26 -9 8 67.19 7.84
 -16 -7 -3 161.73 8.04
 23 -7 9 4.73 5.94
 18 -5 11 46.32 6.7
 18 -4 4 71.85 5.49
 -27 0 0 25.64 5.32
 -32 4 3 3.35 6.71
 -22 6 2 79.2 5.57
 -28 7 10 -0.04 5.5
 39 -32 -1 3.62 6.46
 34 -21 1 -9.67 10.13
 31 -20 0 23.5 5.94
 31 -18 1 32.02 5.62
 33 -15 6 20.4 6.11
 32 -14 7 90.98 9.2
 -17 -13 -4 28.45 9.52
 26 -12 2 426.5 15.76
 -4 -7 -3 1647.57 46.75
 19 -4 5 5.68 4.09
 -8 -3 -2 623.2 18.87
 18 -3 6 196.82 9.24
 15 -1 7 3.63 4.83
 -32 2 2 23.14 7.42
 -26 3 1 -2.82 4.78
 -26 5 2 33.91 5.43
 -28 7 4 15.36 8.55
 -29 8 8 9.15 6.55
 -24 8 10 3.16 4.97
 -26 9 7 89.97 7.08
 28 -26 -3 39.85 9.04
 34 -23 0 16.12 8.87
 35 -19 3 61.17 8.6
 36 -19 4 29.76 6.32
 -21 -17 -4 4.55 6.58
 -1 -17 -5 350.3 11.39
 32 -16 3 3.68 8.44
 33 -16 4 159.56 10.48
 -18 -14 -4 31.3 10.56
 -25 -13 -3 2.93 6.94
 -24 -12 -3 -1.36 7.82
 -23 -11 -3 16.9 9.71
 -9 -11 -4 188.66 7.84
 -6 -11 -4 207.28 7.9
 23 -11 1 42.15 4.75
 -22 -10 -3 3.95 10.32
 16 -10 -1 182.35 7.72
 25 -9 4 2.38 4.42
 21 -8 2 398.34 14.44
 25 -8 6 71.52 10.16
 -22 -5 -2 187.6 9.24
 21 -5 8 70.17 7.13
 18 -4 10 18.52 5.16
 -24 -2 -1 22.91 4.83
 -16 0 -1 1999.69 57.98
 -10 0 -1 268.18 9.42
 -33 3 3 14.35 5.95
 -22 4 1 65.5 5.33
 -30 7 5 -4.27 5.83
 -24 8 4 5.98 3.5
 -13 9 5 162.25 6.5
 25 -23 -3 88.47 5.89
 19 -22 -4 642.69 20.31
 -11 -18 -5 129.23 11.15
 -20 -16 -4 122.67 9.62
 -19 -15 -4 14.07 7.98
 23 -15 -1 14.84 4.15
 30 -12 6 50.14 6.96
 29 -11 7 117.82 8.84
 24 -9 3 149.54 7.98
 25 -9 10 13.32 6.31
 24 -7 7 -1.69 6.3
 16 -6 1 361.16 12.62
 18 -6 12 29.03 5.52
 16 -2 9 27.1 4.96
 -28 -1 0 9.48 9.41
 -27 6 3 348.82 14.04
 -23 7 3 119.34 6.81
 -22 9 5 14.4 3.95
 -21 9 9 11.86 5.66
 36 -31 -2 10.06 6.55
 31 -29 -3 4.15 8.01
 34 -19 2 9.03 8.78
 -7 -17 -5 36.08 4.2
 34 -16 5 2.6 5.27
 28 -15 1 100 7.15
 29 -13 3 0.75 4.76
 30 -13 4 112.77 11.3
 10 -9 -2 372.91 11.62
 17 -4 3 518.86 17.38
 -29 -2 0 58.67 10.09
 -13 0 -1 881.93 26.67
 1 6 7 18.2 2.05
 -31 7 7 21.14 6.88
 -28 8 6 58.41 7.41
 38 -30 -1 7.09 5.88
 37 -26 0 12.39 6.32
 29 -23 -2 6.74 5
 31 -22 -1 14.38 6.34
 37 -22 2 16.72 6.04
 10 -21 -5 209.12 6.51
 10 -16 -4 1.38 1.71
 21 -16 -2 370.71 13.31
 31 -16 2 13.23 5.88
 8 -15 -4 291.64 8.7
 -13 -12 -4 142.71 7.39
 18 -9 0 5.74 3.66
 -23 -6 -2 5.41 5.67
 20 -6 11 62.87 8.03
 -30 -3 0 16.11 7.97
 -25 -3 -1 0.65 5.15
 -20 -1 -1 194.89 8.84
 -23 1 0 109.38 6.88
 -27 2 1 123.98 7.99
 -19 2 0 45.39 5.18
 -19 6 2 58.78 5.5
 -13 6 2 36.6 3.5
 -29 7 9 10.24 6.49
 -26 8 5 40.36 8.59
 -24 9 6 28.08 7.76
 32 -26 -2 16.42 9.27
 -4 -17 -5 104.01 5.38
 15 -15 -3 206.47 8.11
 31 -13 5 4.04 6.41
 12 -10 -2 223.88 7.9
 28 -10 8 8.34 7.01
 -17 -8 -3 54.91 5.53
 25 -8 9 17.14 6.58
 -24 -7 -2 113.37 11.52
 -13 -7 -3 64.85 5.04
 20 -5 4 380.39 14.2
 20 -5 10 12.12 5.42
 20 -4 6 15.05 5.21
 10 -1 2 4.27 2.39
 8 0 2 834.36 24.59
 -27 4 2 5.92 4.94
 -2 5 11 13.7 1.94
 -31 6 5 -2.59 4.99
 -29 6 4 0.93 9.47
 -29 6 10 -0.86 6.18
 -30 7 8 -2.92 7.26
 -21 7 11 -6.27 4.76
 -15 9 9 33.23 4.12
 24 -26 -4 111.5 8.06
 34 -25 -1 17.94 10
 22 -20 -3 31.32 4.52
 26 -20 -2 7.64 4.23
 28 -19 -1 11.33 4.61
 25 -14 0 68.81 6.03
 -27 -10 -2 -3.39 7.28
 -26 -9 -2 33.2 8.02
 -25 -8 -2 -4.2 9.71
 23 -6 8 123.54 8.2
 21 -5 5 191.24 9.22
 -26 -4 -1 31.97 9.63
 18 -3 9 82.86 7.02
 12 -2 2 212.01 8.29
 10 2 8 29.74 3.73
 8 3 8 55.98 4.23
 -28 5 3 476.47 18.55
 -32 6 7 1 6.26
 -16 6 2 70.68 4.7
 -11 7 3 663.18 19.82
 -21 8 10 3.65 4.73
 -19 9 5 -0.93 3.08
 -18 9 9 1.96 3.76
 -16 9 5 33.15 3.79
 12 -17 -4 12.25 2.11
 28 -13 2 2.3 4.15
 18 -11 -1 60.03 4.49
 27 -10 4 90.88 7.75
 23 -9 2 1211.15 37.1
 27 -9 6 32.67 6.96
 18 -7 1 634.82 20.49
 -28 1 1 21.59 6.34
 12 1 8 2.75 3.41
 -19 4 1 70.39 5.52
 -23 5 2 8.16 4.46
 -25 8 9 10.81 5.4
 -21 8 4 4.02 3.71
 -12 8 10 12.97 2.86
 35 -29 -2 5.83 7.2
 12 -22 -5 15.84 1.85
 33 -19 1 41.9 9.91
 35 -17 4 168.47 10.56
 -1 -12 -4 2.1 2.15
 25 -12 1 33.23 4.65
 -18 -9 -3 438.07 16.14
 26 -8 7 0.03 4.58
 -10 -7 -3 473.99 15.66
 -7 -7 -3 1368.2 39.62
 19 -5 3 2.36 4.29
 19 -3 7 125.68 10.81
 6 1 2 80.6 3.78
 -28 3 2 4.91 6.07
 -23 3 1 127.32 7.15
 -10 4 1 42.94 3.05
 -32 5 5 18.9 6.13
 -30 6 9 66.76 8.29
 -20 7 3 113.2 6.47
 -12 7 11 17.74 3.19
 -27 8 7 3.37 4.72
 -12 8 4 2276.42 64.47
 -23 9 7 227.59 11.52
 -22 9 8 8.22 4.77
 39 -34 -2 1.01 8.13
 37 -28 -1 0.37 6.45
 36 -22 1 10.72 7.55
 33 -21 0 18.81 8.29
 37 -20 3 18.7 6.1
 -8 -18 -5 26.79 5.51
 34 -17 3 1.44 8.45
 -14 -13 -4 1.26 4.13
 32 -13 6 3.86 6.06
 31 -12 7 1.31 7.31
 14 -11 -2 522.87 16.45
 26 -10 3 90.75 6.77
 22 -7 11 5.85 6.82
 14 -3 2 57.37 4.39
 -5 -1 -1 2021.68 56.8
 -29 0 1 65.38 9.79
 -24 0 0 -0.78 3.92
 14 0 8 88.3 6.1
 -16 2 0 885.13 27.15
 -10 2 0 401.39 12.82
 6 4 8 38.94 3.75
 -30 5 4 -1.02 7.3
 -31 6 8 4.74 6.48
 -29 7 6 11.22 5.57
 -25 7 4 282.01 11.68
 -25 7 10 55.96 7.02
 30 -27 -3 13.85 8.61
 36 -24 0 9.63 6.98
 21 -23 -4 236.61 9.48
 17 -16 -3 68.5 4.67
 25 -16 -1 5.19 4.16
 30 -16 1 88.8 6.62
 32 -14 4 222.29 12.57
 20 -10 0 5.31 4.68
 22 -6 4 102.59 6.64
 22 -6 10 9.18 5.91
 -19 -5 -2 3.1 3.84
 22 -5 6 43.67 8.3
 20 -4 9 6.39 6.15
 -21 -2 -1 46.36 4.95
 -30 -1 1 94.26 11.04
 -29 4 3 37.85 8.91
 -24 6 3 361.67 13.77
 -18 7 11 7.74 4.31
 -21 9 6 47.78 5.56
 39 -25 1 34.86 6.59
 36 -20 2 33.83 7.4
 14 -18 -4 71.12 3.84
 33 -17 2 17.11 10.04
 -15 -14 -4 1.66 7.06
 31 -14 3 5.45 9.18
 -10 -12 -4 64.53 4.84
 -19 -10 -3 109.9 7.34
 27 -9 9 20.5 7.07
 23 -6 5 173.45 8.83
 -31 -2 1 -0.78 7.96
 -17 -1 -1 324.23 12.23
 -29 2 2 5.03 8.77
 -13 2 0 884.73 26.65
 -16 4 1 29.22 3.95
 -27 7 5 45.96 9.38
 -18 8 4 4.16 3.13
 -18 8 10 -2.04 3.77
 -12 9 6 25.94 2.79
 -11 9 7 213.71 7.53
 -19 -18 -4 7.18 6.68
 23 -17 -2 7.78 3.76
 -23 -14 -3 18.38 7.12
 33 -14 5 0.63 5.23
 -20 -11 -3 49.42 10.35
 30 -11 8 22.23 7.02
 -14 -8 -3 239.13 9.89
 20 -8 1 10.04 4.09
 25 -7 8 1.18 6.27
 16 -4 2 -0.06 3.48
 21 -4 7 3.58 7.27
 -25 -1 0 32.98 4.95
 16 -1 8 60.86 6.57
 -20 1 0 136.66 7.76
 -31 4 4 15.65 7.67
 -13 4 1 0.06 2.99
 -17 7 3 864.07 26.54
 -15 7 11 43.91 4.61
 -14 7 3 1330.31 38.77
 -25 8 6 89.75 9.75
 -23 8 5 3.61 3.99
 38 -32 -2 -2.93 7.19
 33 -30 -3 57.2 7.91
 39 -27 0 44.72 7.83
 31 -24 -2 122.99 10.67
 33 -23 -1 290.3 14.47
 30 -20 -1 92.96 7.19
 -9 -19 -5 6.27 9.19
 -18 -17 -4 120.09 10.22
 -16 -15 -4 1.45 10.61
 -22 -13 -3 1.77 8.39
 -21 -12 -3 10.84 9.46
 16 -12 -2 260.7 9.62
 25 -10 2 155.43 8.48
 29 -10 6 150.17 9.82
 21 -6 3 148.54 7.82
 -30 1 2 66.29 10.23
 -24 2 1 156.21 8.49
 -32 3 4 -0.71 6.14
 -30 3 3 43.71 9.74
 -30 6 6 70 7.37
 -28 7 7 11.68 5.35
 -2 7 6 161.14 4.96
 -15 8 4 449.98 14.83
 -15 8 10 17.66 3.51
 -8 8 5 57.76 3.04
 -19 9 8 6.05 5.41
 -13 9 8 7.96 5.39
 34 -27 -2 59.06 9.14
 36 -26 -1 79.38 9.12
 14 -23 -5 265.77 8.85
 24 -21 -3 234.34 9.88
 28 -21 -2 184.4 8.83
 -17 -16 -4 6.3 9.82
 27 -15 0 423.26 15.82
 30 -14 2 62.15 6.3
 29 -11 4 104.42 10.04
 28 -9 7 10.26 4.93
 24 -8 11 47.13 9.06
 -20 -6 -2 -0.31 3.86
 -22 -3 -1 130.68 7.58
 -31 0 2 9.7 7.04
 11 0 11 54.29 5.3
 9 1 11 51.2 4.94
 12 1 5 0.95 2.8
 -31 2 3 29.25 8.43
 10 2 5 580.07 18.42
 -24 4 2 25.85 4.56
 -2 6 10 1.9 1.46
 -26 7 9 29.8 6.38
 -20 9 7 166.69 10.24
 -18 9 6 16.59 3.53
 26 -27 -4 24.51 8.41
 -5 -18 -5 14.48 3.42
 1 -18 -5 0.76 1.91
 27 -13 1 18.78 5.15
 -7 -12 -4 400.16 13.48
 22 -11 0 115.52 6.78
 28 -11 3 98.93 7.06
 24 -7 4 32.49 5.29
 24 -7 10 0.26 6.16
 24 -6 6 31.34 8.04
 -26 -2 0 33.35 6.14
 18 -2 8 27.24 6.16
 13 -1 11 -0.99 3.47
 -31 5 6 41.33 7.45
 -20 5 2 26.74 4.35
 4 5 8 46.76 3.38
 -26 6 4 50.21 6.27
 -26 6 10 3.06 6.06
 -22 8 9 8.86 5.97
 35 -20 1 53.33 9.7
 16 -19 -4 515.13 16.2
 36 -18 3 48.05 7.17
 19 -17 -3 39.65 3.95
 -4 -12 -4 138.58 5.92
 -21 -7 -2 194.99 9.76
 25 -7 5 -1.69 7.4
 18 -5 2 120.3 6.69
 -27 -3 0 12.33 8.53
 15 -2 11 0.78 3.83
 14 0 5 73.15 5.12
 11 1 10 12.95 3.55
 -20 3 1 444 15.69
 8 3 5 49.68 3.84
 -25 5 3 469.12 17.16
 -28 6 5 4.98 8.41
 -22 6 11 25.86 6.08
 -16 9 8 17.69 5.97
 -15 9 6 102.1 5.3
 37 -30 -2 4.95 6.65
 35 -22 0 31.23 9.27
 27 -17 -1 13.34 4.11
 32 -17 1 285.29 13.81
 34 -15 4 5.73 6.03
 -11 -13 -4 44.3 4.83
 22 -9 1 13.08 4.77
 -29 -5 0 60.68 9.75
 23 -5 7 50.26 7.46
 -28 -4 0 20.2 11.22
 -23 -4 -1 6.83 4.96
 -14 -1 -1 10.7 3.56
 13 0 10 24.99 4.37
 -25 1 1 71.68 6.29
 4 2 2 20.74 2.16
 7 2 11 1.62 2.93
 9 2 10 93.37 5.86
 11 2 6 250.03 9.69
 -6 6 3 156.43 5.09
 -2 6 4 393.54 11.07
 -22 7 4 474.59 16.68
 -24 8 7 3.17 6.37
 39 -29 -1 7.65 6.93
 38 -25 0 9.74 6.95
 23 -24 -4 0.37 3.7
 25 -18 -2 1.74 4.06
 33 -15 3 11.9 10.1
 18 -13 -2 1691.82 49.2
 -25 -11 -2 16.27 8.63
 -24 -10 -2 0.61 11.03
 -23 -9 -2 -0.08 9.89
 -15 -9 -3 535.88 18.31
 -22 -8 -2 132.31 8.71
 27 -8 8 32.56 7.7
 23 -7 3 47.99 5.54
 -24 -5 -1 27.62 6.05
 15 -1 10 10.85 4.3
 16 -1 5 98.83 6.44
 -21 0 0 112.48 7.01
 13 1 6 178.03 7.89
 9 3 6 38.08 3.75
 -29 6 7 -5.86 6.87
 -21 6 3 89.71 5.99
 -22 7 10 79.22 7.03
 -23 8 8 23.74 5.21
 -17 9 7 41.82 5.88
 32 -28 -3 0.03 8.82
 29 -25 -3 6.83 7.99
 16 -24 -5 163.35 6.28
 38 -21 2 -2.13 5.98
 -2 -18 -5 38.75 3.52
 35 -18 2 15.23 7.85
 35 -15 5 35.44 6.49
 -27 -8 -1 31.62 8.23
 -11 -8 -3 536.02 17.56
 17 -3 11 -3.96 4.34
 20 -3 8 56.19 6.12
 -18 -2 -1 140.73 7.77
 15 -1 4 72.73 5.09
 15 0 6 244.53 10.17
 -25 3 2 269.76 11.49
 -5 3 1 703.53 20.17
 -29 5 5 6.21 7.14
 -26 7 6 50.24 8.03
 -14 9 7 220.47 8.48
 29 -16 0 25.52 5.35
 31 -12 4 14.32 9.87
 27 -11 2 244.62 11.17
 31 -11 6 44.81 7.03
 30 -10 7 73.5 7.75
 -2 -8 -3 1664.49 46.95
 26 -8 10 3.37 6.57
 26 -7 6 26.14 8.07
 20 -6 2 601.6 19.97
 -8 -1 -1 921.7 26.97
 -26 0 1 97.53 7.39
 -17 1 0 1378.42 41.03
 7 3 10 16.36 3.3
 -27 5 4 3.17 6.95
 -8 5 2 59.83 3.11
 -27 6 9 122.71 9.49
 -24 7 5 30.62 5.39
 -20 8 5 255.96 10.32
 33 -25 -2 11.26 9.6
 35 -24 -1 42.21 8.74
 26 -22 -3 68.58 5.97
 32 -21 -1 54.83 7.93
 18 -20 -4 608.28 19.16
 32 -15 2 16.81 8.04
 -12 -14 -4 164.43 8.06
 29 -14 1 448.4 16.62
 24 -12 0 199.73 9.02
 30 -12 3 58.73 9.18
 -16 -10 -3 214.4 9.8
 26 -8 4 4.86 4.98
 17 -2 4 356.22 13.11
 17 -2 10 62.54 6.4
 18 -2 5 150.94 7.79
 -11 -1 -1 624.12 19.37
 17 -1 6 217.79 9.61
 -26 4 3 42.46 5.33
 6 4 5 -0.81 2.74
 -30 5 7 7.2 7.23
 -27 5 10 -0.82 5.37
 -17 5 2 205.38 8.56
 -22 8 6 35.7 6.99
 40 -33 -2 7.99 7.98
 30 -22 -2 130.15 8.6
 -6 -19 -5 42.08 4.77
 21 -18 -3 64.92 5.02
 -22 -16 -3 67.44 8.53
 20 -14 -2 627.01 20.25
 27 -8 5 50.76 8.76
 25 -6 7 16.69 5.82
 19 -4 11 3.06 5.22
 -27 -1 1 322.02 14.15
 -30 4 5 11.15 5.56
 7 4 6 73.63 4.31
 -19 8 9 28.56 4.97
 36 -28 -2 -3.25 6.76
 38 -27 -1 11.07 5.86
 24 -10 1 3.47 4.26
 29 -9 8 7.95 6.62
 25 -8 3 281.49 11.84
 -30 -4 1 20.75 6.56
 22 -4 8 16.44 5.13
 19 -3 10 2.03 4.52
 -28 -2 1 66.71 9.85
 -22 -1 0 99.72 6.69
 -5 1 0 364.2 11.09
 -26 2 2 83.48 6.9
 -21 2 1 78.21 5.75
 5 3 11 16.98 3.11
 -28 4 4 14.55 9.74
 -21 4 2 194.25 8.98
 37 -21 1 28.83 7.38
 -17 -19 -4 1.18 6.66
 29 -18 -1 -2.56 4.57
 36 -16 4 93.29 8.17
 -21 -15 -3 8.55 8.4
 -13 -15 -4 47.82 6.6
 -17 -11 -3 6.23 4.45
 -8 -8 -3 487.68 15.72
 22 -7 2 137.16 7.28
 -17 -6 -2 13.22 3.86
 13 -5 0 373.37 12.54
 11 -4 0 836.05 24.81
 -29 -3 1 34.88 11.33
 -19 -3 -1 406.92 14.8
 19 -3 4 526.15 18.1
 20 -3 5 188.29 9.09
 19 -2 6 24.73 4.96
 -31 3 5 -2.13 5.98
 -17 3 1 233.46 9.74
 -28 5 9 44.8 7.71
 -23 5 11 1.7 5.73
 -27 6 6 134.48 9.58
 -25 7 7 35.41 6.58
 -23 7 9 14.44 5.83
 25 -25 -4 63.55 7.28
 37 -23 0 8.39 6.75
 34 -20 0 45.28 9.02
 27 -19 -2 52.6 5.3
 -16 -18 -4 98.49 10.69
 34 -18 1 6.31 8.71
 -14 -16 -4 8.04 8.59
 35 -16 3 59.31 8.01
 -20 -14 -3 20.55 10.76
 -19 -13 -3 2.52 9.91
 -8 -13 -4 1.96 3.25
 -18 -12 -3 111.9 8.28
 15 -6 0 142.09 6.44
 21 -5 11 101.16 9.12
 14 -1 3 742.8 23.26
 12 0 3 358.08 12.41
 -27 1 2 3.01 5.17
 14 1 7 3.1 3.62
 12 2 7 113.17 6.19
 -27 3 3 96.96 8.36
 -23 6 4 520.24 18.25
 -19 6 11 6.77 4.48
 -19 7 4 390.96 13.88
 -7 7 4 303.11 9.27
 39 -31 -2 8.14 8.04
 37 -19 2 -3.14 6.77
 -15 -17 -4 0.48 10.19
 29 -12 2 111.71 7.82
 33 -12 6 4.1 6.01
 32 -11 7 32.09 6.99
 28 -9 4 0.42 7.27
 28 -8 6 171.32 10.61
 -23 -2 0 136.63 7.89
 16 0 7 54.77 8.21
 -14 1 0 3223.54 91.4
 -29 3 4 47.94 8.7
 10 3 7 11.78 3.26
 -22 5 3 3.48 4.27
 -14 5 2 112.42 5.68
 -23 6 10 9.75 5.53
 -18 6 3 35.49 4.72
 -24 7 8 11.75 5.35
 -19 7 10 40.1 5.58
 -21 8 7 8.37 7.86
 -17 8 5 244.55 9.49
 31 -26 -3 46.59 9.54
 20 -21 -4 35.25 3.79
 22 -15 -2 48.54 4.67
 26 -13 0 48.78 5.66
 33 -13 4 65.43 8.23
 -12 -9 -3 702.77 22.39
 29 -9 5 1.1 7.69
 -5 -8 -3 1314.45 37.87
 17 -7 0 315.54 11.57
 27 -7 7 5.01 4.69
 24 -5 8 37.64 6.3
 21 -4 10 -2.12 5.1
 9 -3 0 144.58 5.75
 -15 -2 -1 322.81 11.97
 16 -2 3 102.66 6.6
 -28 0 2 0.93 8.19
 10 1 3 347.94 11.83
 -30 2 4 11.29 6.47
 -28 2 3 162.83 11.33
 5 4 10 54.5 4.11
 -11 5 2 33.16 3.07
 -25 6 5 43.26 8.4
 2 6 8 41.73 2.89
 -20 8 8 7.5 5.47
 34 -29 -3 207.01 11.68
 28 -23 -3 105.03 7.53
 23 -19 -3 107.17 6.22
 34 -16 2 1.03 8.75
 31 -15 1 83.76 7.49
 -24 -13 -2 4.53 8.12
 32 -13 3 6.18 8.32
 26 -11 1 101.95 6.65
 27 -9 3 99.65 6.78
 15 -8 -1 140.61 6.49
 -18 -7 -2 2.92 4.28
 13 -7 -1 15.77 3.11
 -20 -4 -1 65.32 5.61
 21 -4 4 6.17 4.43
 22 -4 5 10.16 4.72
 -24 -3 0 84.21 6.88
 13 -3 1 462.64 15.03
 21 -3 6 13.61 7.89
 -30 -2 2 39.54 7.95
 -29 -1 2 2.82 10.95
 18 -1 7 2.09 7.52
 -18 0 0 26.81 4.69
 -29 1 3 3.55 10.48
 -22 1 1 10.3 4.43
 -28 5 6 106.69 8.31
 -16 8 9 67.16 5.64
 35 -26 -2 13.03 8.09
 37 -25 -1 28.83 6.92
 32 -23 -2 0.69 8.68
 34 -22 -1 94.17 11.17
 -3 -19 -5 423.25 14.25
 24 -8 2 409.14 15.06
 -28 -7 0 1.67 8.57
 11 -6 -1 59.46 3.47
 23 -6 11 16.7 6.98
 15 -4 1 569.53 18.35
 18 -3 3 205.57 8.94
 11 -2 1 1816.38 51.99
 -30 0 3 51.39 8.17
 5 5 6 156.69 6.17
 -23 7 6 77.5 8.82
 -19 8 6 183.66 8.42
 -14 8 5 12.12 3.12
 -11 8 5 54.66 3.54
 -10 8 9 28.3 3.6
 26 -15 -1 112.42 7.05
 -23 -12 -2 0 8.68
 -26 -10 -1 59.61 9.38
 17 -9 -1 186.07 7.88
 -19 -8 -2 36.06 4.83
 19 -8 0 7.28 3.73
 -27 -6 0 8.84 10.83
 -26 -5 0 72.21 9.89
 17 -5 1 191.26 8.34
 23 -5 10 45.06 6.64
 -25 -4 0 29.55 6.24
 -22 3 2 127.22 7.11
 -14 3 1 11.2 3.1
 -29 4 6 5.19 5.41
 -24 4 11 13.54 6.06
 8 4 7 213.14 8.35
 -26 6 7 5.11 5.22
 -21 7 5 -0.89 4.17
 -1 7 7 25.1 1.68
 38 -29 -2 11.06 6.79
 40 -28 -1 0.96 6.29
 31 -19 -1 68.87 6.93
 -21 -18 -3 -0.33 6.77
 -9 -14 -4 342.8 12.63
 -5 -13 -4 2.68 2.86
 -22 -11 -2 4.58 9.15
 -21 -10 -2 4.9 7.95
 -20 -9 -2 3.29 4.21
 30 -9 6 33.82 5.95
 26 -6 8 12.01 7.13
 -21 -5 -1 27.29 5.03
 23 -4 6 29.96 8.95
 20 -2 7 152.6 11.13
 -11 1 0 887.57 26.5
 8 2 3 454.88 14.39
 -26 5 5 -2.15 9.04
 -24 5 4 -1.05 4.2
 4 5 5 4.48 2.56
 -24 6 9 43.89 6.58
 27 -26 -4 37.55 8.12
 22 -22 -4 444.45 15.33
 36 -21 0 13.38 7.98
 29 -20 -2 6.89 4.59
 36 -19 1 19.74 7.78
 37 -17 3 4.74 6.63
 28 -14 0 40.98 5.19
 1 -13 -4 78.22 3.49
 31 -13 2 36.53 7.7
 -13 -10 -3 96.44 6.08
 30 -10 4 41.84 9.03
 -25 -9 -1 16.52 9.84
 29 -8 7 14.64 5.83
 23 -5 4 69.95 6.17
 24 -5 5 49.48 7.26
 20 -4 3 109.68 6.75
 -23 0 1 316.33 12.76
 -30 3 6 58.94 6.85
 -23 4 3 27.13 4.88
 -18 4 2 34.08 4.99
 -25 6 8 -4.44 6.45
 -15 6 3 163.69 7.27
 -16 7 4 322.52 11.55
 -7 7 10 0.35 1.52
 -13 8 9 22.41 3.78
 -7 8 6 78.76 3.18
 39 -24 0 39.66 7.63
 25 -20 -3 118.73 6.96
 24 -16 -2 24.7 4.46
 35 -14 4 99.54 8.08
 28 -12 1 93.12 7.01
 19 -10 -1 874.92 26.98
 29 -10 3 26.9 6.82
 21 -9 0 100.42 6.52
 26 -9 2 611.2 21.13
 -24 -8 -1 121.52 12.1
 25 -7 11 -5.16 7.99
 19 -6 1 2.12 4.64
 9 -5 -1 171.82 6.29
 9 -1 1 1372.31 39.45
 -8 1 0 408.58 12.82
 -18 2 1 318.54 12.05
 -24 5 10 21.32 5.94
 -16 6 11 1.26 4.12
 -6 8 7 11.4 1.3
 33 -27 -3 63.4 8.8
 -20 -17 -3 86.66 9.19
 33 -16 1 114.71 10.4
 34 -14 3 -1.31 6.67
 -14 -6 -2 638.89 20.85
 25 -6 10 38.22 7.03
 -16 -3 -1 630.42 20.79
 22 -3 7 64.41 8.18
 -19 -1 0 74.16 5.77
 -11 3 1 90.03 4.68
 -8 3 1 239.74 8.09
 -27 5 7 18.31 5.3
 -20 7 9 23.22 5.79
 -16 7 10 -3.08 3.62
 -18 8 7 2.91 6.24
 30 -24 -3 43.84 8.91
 0 -19 -5 643.43 19.59
 3 -19 -5 586.47 17.32
 36 -17 2 14.14 7.95
 28 -16 -1 138.09 8.11
 -10 -15 -4 113.54 6.74
 -2 -13 -4 22.66 2.8
 14 -13 -3 138.22 6.05
 22 -5 3 114.53 6.75
 25 -5 6 88.83 9.66
 -12 -2 -1 795.9 24.3
 7 -2 0 104.27 4.65
 -24 -1 1 633.31 21.78
 -23 2 2 158 8.57
 -27 4 5 -1.28 9.23
 3 4 11 14.59 2.62
 -20 5 11 7.36 4.96
 -20 6 4 478.57 16.58
 -9 6 3 12.49 2.24
 -22 7 7 179.05 11.05
 -17 8 8 177.28 9.43
 36 -30 -3 21.14 7.11
 34 -24 -2 -0.19 9.49
 36 -23 -1 159.84 10.59
 -15 -20 -4 68.76 9.2
 -4 -20 -5 108.29 6.14
 -19 -16 -3 51.45 8.64
 16 -14 -3 193.54 7.82
 -14 -11 -3 14.14 4.23
 21 -11 -1 48.07 4.74
 -9 -9 -3 36.61 4.26
 21 -7 1 9.61 4.94
 28 -7 8 7.48 6.29
 25 -6 4 69.39 6.39
 26 -6 5 48.12 8.47
 15 1 8 11.33 4.01
 -28 4 7 6.47 6.36
 -25 4 4 10.98 5.33
 -25 5 9 17.04 5.91
 -19 5 3 108.06 6.17
 -24 6 6 119.9 10.43
 -12 6 3 138.1 6
 -13 7 4 564.57 17.74
 -16 8 6 75.26 4.89
 37 -27 -2 -3.01 5.74
 39 -26 -1 29.05 6.55
 33 -20 -1 236.62 13.06
 -14 -19 -4 6.54 9.66
 12 -12 -3 368.35 11.75
 32 -11 4 135.1 10.88
 23 -10 0 157.93 7.83
 32 -10 6 37.81 7.2
 31 -9 7 2.06 7.09
 -28 -5 1 10.62 10.51
 -27 -4 1 273.22 14.76
 24 -4 7 2.53 5.5
 -26 -3 1 71.14 7.86
 -25 -2 1 123.27 8.14
 17 0 8 20.05 5.92
 13 2 8 311.74 12.28
 -28 3 5 5.2 6.28
 -24 3 3 243.6 10.75
 -25 4 10 17.74 6.5
 -26 5 8 -1.11 6.94
 6 5 7 545.97 17.17
 -20 6 10 29.35 5.74
 -21 7 8 2.08 4.65
 -10 7 4 38.14 3.04
 24 -23 -4 175.39 8.46
 31 -21 -2 15.26 7.27
 -13 -18 -4 6.69 9.27
 26 -17 -2 4.88 4.24
 -11 -16 -4 12.4 3.97
 -23 -15 -2 3.16 7.11
 -18 -15 -3 9.3 10.61
 18 -15 -3 6.58 3.21
 30 -15 0 23.64 4.89
 -17 -14 -3 19.21 9.15
 33 -14 2 1.39 10
 -16 -13 -3 72.47 6.58
 -15 -12 -3 192.02 9.27
 28 -10 2 3.07 4.24
 -20 -2 0 41.69 5.25
 15 -2 2 2.26 4.07
 19 -1 8 1.68 4.39
 -15 0 0 349.62 12.68
 -24 1 2 63.08 5.74
 -29 2 5 31.44 6.96
 -29 3 7 3.71 7.38
 -22 6 5 140.34 7.95
 -7 6 11 -2.29 1.83
 40 -30 -2 1.94 8.43
 29 -27 -4 7.83 8.43
 38 -22 0 98.52 9.22
 27 -21 -3 401.53 15.01
 38 -20 1 5.77 6.17
 -12 -17 -4 62.05 8.38
 30 -13 1 73.64 6.36
 31 -11 3 98.08 10.23
 23 -8 1 3.67 3.97
 -15 -7 -2 44.86 4.62
 27 -7 10 -1.6 7.52
 24 -6 3 271.13 11.68
 27 -6 6 17.6 6.97
 25 -5 9 102.31 8.65
 17 -3 2 36.19 4.52
 13 -1 2 61.63 4.37
 -30 1 5 67.4 7.02
 11 3 8 238.16 9.86
 -18 7 5 48.75 4.45
 -20 -20 -3 34.32 8.21
 35 -17 1 110.78 12.2
 20 -16 -3 62.55 4.54
 36 -15 3 43.79 6.59
 -27 -9 0 35.17 7.98
 27 -7 4 9.31 6.34
 28 -7 5 17.05 9.49
 -17 -4 -1 154.51 8.04
 19 -4 2 1.06 4.68
 -25 0 2 174.59 9.05
 -19 1 1 13.37 4.22
 -25 2 3 304.91 12.71
 -26 3 10 1.35 5.99
 2 3 2 455.5 13.26
 6 3 3 17.73 2.57
 -27 4 8 9.51 6.68
 -26 4 9 20.16 7.32
 -25 5 6 132.67 10.4
 3 5 10 90.24 4.62
 -13 6 11 6.14 3.5
 -20 7 6 152.95 8.03
 -13 7 10 5.24 3.07
 38 -18 2 4.51 5.75
 30 -17 -1 124.33 7.57
 -22 -14 -2 -3.88 7.34
 -6 -14 -4 472.86 15.57
 -25 -12 -1 20.44 7.59
 17 -11 -2 815.31 24.97
 25 -11 0 18.3 4.33
 15 -10 -2 1417.36 41.22
 30 -8 8 -2.4 7.02
 26 -5 7 12.09 5.67
 -29 -4 2 -2.35 7.25
 -21 -3 0 32.41 4.79
 21 -2 8 0.36 4.36
 -26 -1 2 1.44 6.07
 16 -1 11 16.54 4.48
 7 0 1 3.04 2.13
 14 0 11 12.58 4.05
 -19 3 2 464.64 16.18
 -15 4 2 186.99 8.01
 -14 8 8 343.88 13.71
 35 -28 -3 71.44 8.16
 32 -25 -3 4.31 9.26
 13 -9 -2 25.53 3.07
 -26 -8 0 17.25 9.98
 26 -7 3 121.9 7.78
 -28 -3 2 2.41 10.91
 -27 -2 2 -7.45 8.61
 -9 -2 -1 50 3.75
 18 -2 11 18.02 4.61
 11 0 2 327.54 11.18
 -26 1 3 51 6.37
 -28 3 8 -4.76 6.92
 -23 6 7 123.36 9.33
 -15 8 7 27.6 4.1
 -13 8 6 108.59 5.33
 -8 8 8 22.67 3.5
 38 -24 -1 9.53 6.09
 28 -18 -2 2.99 4.27
 -21 -13 -2 11.75 9.81
 19 -12 -2 188.04 8.42
 34 -12 4 19.88 6.12
 -24 -11 -1 37.31 11.52
 30 -11 2 153.72 8.88
 -10 -10 -3 28.83 3.85
 25 -9 1 5.84 4.06
 -16 -8 -2 32.7 4.85
 -25 -7 0 37.42 9.69
 27 -6 9 11.91 6.29
 -18 -5 -1 20.3 4.13
 21 -5 2 324.05 12.49
 -22 -4 0 35.84 5.01
 20 -3 11 4.47 6.5
 23 -3 8 68.36 6.82
 -29 -2 3 52.74 8.95
 -3 -2 -1 762.06 21.82
 -27 0 3 35.74 8.74
 12 1 11 39.7 4.85
 -15 2 1 385.07 13.46
 -27 3 9 99.7 8.86
 -21 4 11 66.48 7.52
 9 4 8 12.86 3.41
 -21 5 4 18.56 4.01
 -21 6 9 3.99 6.2
 -10 6 11 1.39 2.69
 -10 7 10 9.43 2.78
 36 -25 -2 22.49 7.9
 26 -24 -4 3.43 5.93
 35 -21 -1 14.97 8.87
 -19 -19 -3 47.19 8.1
 22 -17 -3 18.96 3.84
 32 -16 0 16.71 5.98
 35 -15 2 33.05 8.13
 32 -14 1 239.04 12.77
 -20 -12 -2 50.54 10.66
 33 -12 3 28.58 9.81
 10 -11 -3 1673.21 47.29
 -17 -9 -2 2.59 4.28
 -6 -9 -3 163.24 6.84
 29 -8 4 2.38 9.32
 29 -7 6 221.08 11.62
 -24 -6 0 28.08 6.07
 -23 -5 0 86.18 6.59
 7 -4 -1 79.6 3.73
 -28 -1 3 19.94 11.05
 18 -1 10 30.86 5.21
 16 0 10 60.9 6.05
 17 0 5 34.5 4.69
 14 1 10 5.62 3.54
 15 1 5 3.46 3.62
 -26 4 6 8.45 6.93
 -20 4 3 89.73 5.88
 -23 5 5 8.88 4.78
 -22 6 8 1.74 4.46
 3 6 6 14.5 2.11
 -17 7 9 63.44 5.61
 -10 8 6 92.13 4.26
 39 -28 -2 51.08 8.08
 29 -22 -3 95.35 7.93
 33 -22 -2 1.05 9.37
 17 -18 -4 1.96 2.79
 21 -13 -2 1032.36 31.56
 27 -12 0 76.36 6.65
 -19 -11 -2 51.89 6.33
 -23 -10 -1 277.39 14.91
 -18 -10 -2 1.82 4.3
 30 -8 5 -0.04 6.36
 -19 -6 -1 68.56 6.18
 -11 -6 -2 795.17 24.6
 23 -6 2 737.78 24.21
 28 -6 7 1.3 5.76
 -13 -3 -1 422.39 14.42
 19 -1 5 46.67 5.11
 -20 0 1 10.47 3.95
 13 2 5 209.17 8.8
 -21 5 10 26.24 5.53
 -17 6 4 206.97 8.66
 40 -23 0 3.53 6.26
 -1 -20 -5 352.63 12.02
 -18 -18 -3 5.61 8.22
 15 -17 -4 342.36 11.27
 -22 -9 -1 14.84 7.27
 22 -4 11 14.18 6.78
 25 -4 8 17.52 6.91
 -6 -2 -1 714.24 21.04
 20 -2 10 89.46 7.87
 21 -2 5 108.56 7.06
 -16 -1 0 689.78 22.3
 18 0 6 60.05 5.78
 16 1 6 32.56 4.4
 12 2 10 29.72 4.45
 14 2 6 283.03 11.12
 -27 3 6 66.32 6.97
 -3 4 2 64.84 2.24
 -17 5 11 3.81 4.49
 -16 5 3 519.77 17.16
 -19 7 7 128.65 9.56
 -11 8 8 47.12 5.33
 37 -20 0 25.14 7.4
 19 -19 -4 936.97 28.38
 32 -18 -1 15.02 6.4
 37 -18 1 -0.91 6.75
 -7 -15 -4 450.42 15.3
 27 -10 1 126.43 7.5
 28 -8 3 266.56 12.14
 29 -7 9 26.62 8.34
 20 -1 6 2.01 7.24
 -12 0 0 802.25 24.36
 9 1 2 382.04 12.44
 -28 2 6 33.45 6.48
 -20 2 2 7.68 3.81
 10 2 11 5.59 3.38
 -24 5 7 4.19 5.75
 3 5 4 1200.25 34.2
 -13 -21 -4 115.21 9.99
 24 -18 -3 395.7 14.39
 -22 -17 -2 2.05 6.18
 23 -14 -2 29.43 4.36
 27 -14 -1 10.97 4.44
 32 -12 2 32.36 9.96
 -11 -11 -3 282.55 10.95
 31 -8 6 122.44 9.15
 24 -5 11 31.53 7.45
 22 -3 10 61.1 6.75
 -21 -1 1 172.34 8.94
 -29 1 6 11.35 5.59
 -22 3 11 32.93 6.66
 11 3 5 280.68 10.4
 -24 4 5 137.39 9.66
 -21 6 6 30.63 6.14
 -17 6 10 2.5 4.34
 -18 7 8 11.91 5.48
 -12 8 7 208.07 7.85
 37 -29 -3 93.49 8.68
 34 -26 -3 189.84 11.68
 28 -25 -4 4.39 8.17
 17 -23 -5 178.48 7.04
 21 -20 -4 499.53 16.67
 30 -19 -2 66.43 6.58
 -17 -17 -3 28.1 9.94
 13 -16 -4 4.31 2.21
 36 -13 4 10.59 5.97
 31 -9 4 48.48 8.64
 -27 -7 1 35.78 8.83
 25 -7 2 69.92 5.99
 22 -3 4 625.79 21.21
 23 -3 5 99.95 7.96
 22 -2 6 22.82 8.68
 12 3 6 3.3 3.15
 -15 7 5 81.48 4.97
 40 -25 -1 11.29 7.14
 15 -22 -5 6.19 1.88
 37 -22 -1 52.51 8.79
 37 -16 2 28.03 6.6
 34 -15 1 1.01 8.84
 29 -13 0 8.09 4.55
 35 -13 3 5.95 6.44
 32 -9 5 1.47 5.29
 30 -7 7 14.78 7.69
 27 -5 8 10.04 6.66
 24 -4 10 1.19 6.36
 18 0 9 4.91 5.8
 16 1 9 18.92 4.63
 -21 3 3 19.8 4.61
 -25 4 7 13.78 5.55
 -12 4 2 1.87 2.82
 -23 5 8 10.94 5.41
 -22 5 9 3.42 6.49
 7 5 8 108.69 5.62
 -19 6 5 294.42 11.52
 4 6 7 19.84 2.52
 -9 8 7 219.56 7.56
 38 -26 -2 21 7.09
 31 -23 -3 73.16 9.69
 35 -23 -2 -10.17 9.12
 -12 -20 -4 6.81 9.7
 -21 -16 -2 7.58 8.54
 -16 -16 -3 28.6 8.81
 -8 -16 -4 7.18 3.64
 -24 -14 -1 17.88 7.97
 -3 -14 -4 127.38 5.7
 -12 -12 -3 175.93 8.38
 29 -11 1 261.91 11.54
 -3 -9 -3 154.06 5.92
 30 -9 3 23.38 8.29
 -26 -6 1 53.58 11.71
 24 -3 6 7.14 8.52
 -22 -2 1 9.63 4.89
 -17 -2 0 33.1 4.82
 20 -1 9 1.95 6.15
 -21 1 2 52.19 5.55
 17 1 7 82.58 8.68
 -25 3 5 63.16 10.2
 10 3 10 12.32 3.56
 -22 4 10 37.05 6.26
 2 6 5 489.31 14.59
 -17 7 6 206.46 8.8
 41 -29 -2 9.38 8.45
 -18 -21 -3 10.86 6.98
 -2 -21 -5 2.2 3.19
 -11 -19 -4 13.66 9.92
 26 -19 -3 195.71 9.41
 -9 -17 -4 170.17 8.19
 -15 -15 -3 37.04 6.71
 25 -15 -2 43.77 4.67
 27 -8 2 171.73 8.91
 -12 -7 -2 189.96 8.61
 18 -6 0 300.4 11.38
 -25 -5 1 99.79 9.82
 -24 -4 1 599.95 21.17
 -14 -4 -1 152.43 7.53
 24 -4 4 46.35 5.25
 25 -4 5 11.43 9
 -23 -3 1 467.84 17.21
 5 -1 0 345.85 10.56
 19 0 7 154.78 10.42
 -16 1 1 669.91 21.4
 -23 2 11 -2.83 6.25
 -12 2 1 170.25 7.08
 14 2 9 83.39 6.15
 15 2 7 0.42 3.55
 -16 3 2 128.4 6.92
 23 -21 -4 6.83 3.62
 34 -19 -1 53.51 10.72
 39 -19 1 -2.03 5.83
 -10 -18 -4 29.73 6.63
 29 -15 -1 39.57 5.1
 -14 -14 -3 5.52 4.17
 -13 -13 -3 179.44 8.7
 33 -9 6 -2.23 7.86
 20 -7 0 544.5 18.3
 -28 -6 2 15.28 7.56
 16 -5 0 460.81 15.52
 26 -5 10 17.06 8.05
 19 -2 3 8.13 3.77
 22 -2 9 35.75 6.57
 17 -1 3 293.68 11.6
 21 -1 7 -5.55 6.48
 15 0 3 191.46 8.66
 -26 2 5 8.37 8.5
 -26 3 7 15.92 5.75
 10 4 6 126.78 6.19
 39 -21 0 46.9 8.11
 32 -20 -2 54.51 9.65
 -20 -15 -2 28.23 10.04
 -23 -13 -1 150.56 12.36
 34 -13 2 51.68 9.77
 -25 -10 0 -4.02 10.76
 33 -10 4 0.65 6.41
 0 -9 -3 158.15 5.3
 32 -8 7 15.65 6.25
 29 -6 8 9.1 7.06
 14 -4 0 2649.04 75.38
 26 -4 6 130.74 9.82
 21 -3 3 128.13 7.17
 -29 -1 5 10.95 6.28
 -28 0 5 -1.68 5.65
 -22 0 2 601.88 20.75
 -27 1 5 3.24 6.48
 -27 2 7 74.51 7.44
 -22 2 3 45.26 5.08
 8 3 11 54.75 4.7
 13 3 7 22.64 3.91
 -24 4 8 81.55 8.14
 -23 4 9 24.91 6.77
 9 4 5 154.71 6.7
 -22 5 6 3.22 8.47
 -14 7 9 94.31 6.21
 30 -26 -4 3.1 9.7
 31 -14 0 6.36 4.79
 -7 -10 -3 895.18 27.05
 34 -10 5 121.7 9.05
 18 -8 -1 0 4.02
 22 -8 0 79.61 5.97
 -27 -5 2 -0.31 9.2
 26 -5 4 12.12 5.6
 27 -5 5 -0.03 8.11
 18 -4 1 4.46 3.9
 -18 -3 0 227.94 9.89
 24 -3 9 0.71 6.47
 23 -2 7 98.29 7.95
 -28 1 7 22.07 7.8
 -23 3 10 -2.08 5.96
 -20 6 7 156.41 11.06
 36 -27 -3 9.97 6.68
 25 -22 -4 144.18 7.81
 -17 -20 -3 23.67 7.81
 2 -20 -5 498.4 15.4
 27 -16 -2 25.27 4.37
 36 -16 1 46.94 8.35
 37 -14 3 -2.56 6.97
 31 -12 1 50.59 6.4
 32 -10 3 63.65 10.96
 -24 -9 0 12.06 9.67
 20 -9 -1 1322.12 39.54
 29 -9 2 72.84 6.46
 -13 -8 -2 1036.93 31.78
 16 -7 -1 76.16 4.9
 20 -5 1 47.94 5.87
 -26 -4 2 17.72 9.16
 23 -4 3 17.89 4.47
 -10 -3 -1 122.58 5.72
 16 -3 1 235.78 9.49
 -23 -1 2 89.72 6.5
 -9 0 0 92.59 4.73
 13 1 3 148.95 6.96
 -18 4 11 11.8 5.28
 -17 4 3 606.86 19.87
 4 4 3 2.09 1.98
 -13 5 3 1299.84 37.97
 -18 6 9 8.64 4.74
 -14 6 4 0.88 3.31
 33 -24 -3 30.48 9.68
 39 -23 -1 48.64 7.08
 13 -21 -5 267.14 8.57
 28 -20 -3 127.14 7.71
 -19 -14 -2 3.25 10.24
 -22 -12 -1 90.73 11.24
 24 -9 0 178.76 8.33
 22 -6 1 268.13 11
 -15 -5 -1 26.06 4.66
 -28 -4 3 42.23 7.82
 -25 -3 2 0.99 5.32
 25 -3 7 28.03 5.99
 -28 -2 4 39.49 7.73
 -24 -2 2 43.36 5.38
 -23 1 3 34.65 5.31
 5 1 1 2054.03 57.72
 -24 2 10 8.53 6.48
 -25 3 8 38.2 8
 -24 3 9 53.14 7.27
 -9 4 2 1.74 2.31
 -20 5 5 199.66 9.21
 -1 5 3 7 0.84
 -19 6 8 -4.05 6.19
 40 -27 -2 6.09 7.59
 37 -24 -2 5.54 7.1
 31 -16 -1 69.72 7.02
 11 -15 -4 54.47 3.05
 22 -10 -1 600.91 20.08
 -23 -8 0 54.95 8.07
 28 -6 4 5.05 8.06
 29 -6 5 12.01 7.72
 25 -5 3 435.46 16.23
 28 -5 6 274.17 13.08
 -19 -4 0 113.7 7.19
 26 -4 9 79.05 8.15
 -27 -3 3 20.05 9.57
 14 -2 1 41.55 3.93
 -27 -1 4 110.49 10.71
 -13 -1 0 1109.75 33.1
 -24 0 3 4.33 4.32
 -17 0 1 3.88 4.76
 -26 2 8 -0.61 6.65
 7 2 2 6.7 2.36
 -23 4 6 13.17 8.83
 8 4 10 24.24 3.64
 11 4 7 90.5 5.56
 -18 5 10 2.01 5.01
 -14 5 11 0.44 4
 3 6 9 23.6 2.78
 -16 7 7 56.13 5.44
 -12 7 5 229.89 8.46
 36 -20 -1 45.65 9.75
 36 -14 2 -1.54 6.65
 -18 -13 -2 35.1 7.04
 -21 -11 -1 44.97 9.69
 35 -11 4 11.07 5.87
 -14 -9 -2 17.09 3.81
 -22 -7 0 53.61 6.36
 24 -7 1 126.95 7.26
 -21 -6 0 185.19 9.24
 14 -6 -1 234.67 8.85
 -20 -5 0 74.92 6.04
 12 -3 0 517.03 16.41
 -26 -2 3 27.51 9.15
 -25 -1 3 79.88 7.35
 -27 1 8 1.31 6.65
 -25 2 9 43.51 7.68
 -15 7 8 174.28 9.9
 34 -21 -2 22.85 10.08
 -16 -19 -3 24.68 9.34
 29 -17 -2 166.6 8.92
 -4 -15 -4 177.97 7.26
 33 -15 0 14.43 8.42
 -17 -12 -2 170.66 8.83
 34 -11 3 39.51 8.46
 -15 -10 -2 27.03 4.91
 26 -10 0 178.71 8.9
 31 -10 2 100.59 9.65
 -16 -6 -1 145.56 7.55
 27 -4 7 2.33 5.44
 -26 1 9 -1.86 6.14
 -17 2 2 253.77 10.57
 10 4 9 51.84 4.69
 -14 6 10 24.47 4.29
 0 7 8 188.98 6.2
 -17 -23 -3 21.11 8.03
 27 -23 -4 19.05 6.83
 30 -21 -3 222.85 12.19
 38 -19 0 201.79 12.1
 -20 -18 -2 6.94 6.76
 38 -17 1 13.01 7.07
 0 -14 -4 1.25 2.23
 33 -13 1 45.8 10.24
 -16 -11 -2 19.89 4.84
 -20 -10 -1 100.81 7.18
 8 -10 -3 257.3 7.97
 -26 -9 1 16.11 8.01
 27 -6 3 86.49 6.83
 30 -6 6 6.01 6.09
 28 -5 9 56.7 7.75
 20 0 8 -0.03 4.17
 18 1 8 7.96 4.98
 11 2 3 792.01 24.22
 -24 3 6 84.33 9.23
 -21 5 7 -2.14 8.34
 8 5 6 122.18 5.74
 -18 6 6 25.01 4.39
 38 -28 -3 18.04 7.28
 -11 -22 -4 48.3 10.22
 21 -15 -3 306.44 11.5
 19 -14 -3 32.32 3.89
 17 -13 -3 112.37 5.93
 -8 -11 -3 394.4 13.65
 26 -8 1 70.26 5.97
 -17 -7 -1 41.65 4.8
 30 -7 4 25.48 8.68
 31 -7 5 -1 5.58
 12 -1 1 905.29 27.13
 22 -1 8 40.82 5.84
 -9 2 1 742.4 22.08
 16 2 8 99.49 6.73
 -19 3 11 53.17 6.9
 -6 4 2 20.76 1.93
 -16 6 5 107.07 6.06
 -14 7 6 89.68 5.07
 35 -25 -3 18.79 7.7
 -15 -18 -3 -3.78 10.39
 33 -17 -1 81.62 10.62
 28 -11 0 142.87 8.03
 -25 -8 1 21.83 9.87
 29 -5 7 9.7 7.57
 20 -3 2 1.04 3.92
 18 -2 2 5.59 4.32
 24 -2 8 3.84 6.56
 -28 -1 6 4.8 5.5
 -18 -1 1 160.87 8.25
 -25 2 6 51.57 8.24
 -21 4 5 106.91 6.83
 8 4 4 2261.8 64.38
 39 -25 -2 61.66 7.51
 23 -16 -3 146.1 7.45
 38 -15 2 23.95 7.35
 29 -7 3 124.9 10.55
 12 -5 -1 166.43 6.59
 -27 0 6 44.59 7.02
 -26 1 6 0.72 6.24
 0 2 1 131.71 3.84
 -18 3 3 19.39 4.55
 14 3 8 215.79 9.7
 -20 5 8 24.38 5.95
 -19 5 9 72.05 7.2
 7 5 5 218.81 8.1
 5 6 8 4.53 2.44
 -11 7 9 39.46 4.9
 29 -24 -4 13.41 9.21
 -16 -22 -3 88.29 8.89
 -10 -21 -4 20.5 10.41
 38 -21 -1 11.96 7.42
 31 -18 -2 41.82 7.07
 -19 -17 -2 5.03 9.06
 -14 -17 -3 6.45 8.92
 -5 -16 -4 11.01 3.54
 35 -16 0 117.09 10.87
 -22 -15 -1 38.97 8.37
 35 -14 1 93.83 11.78
 15 -12 -3 451.1 14.64
 36 -12 3 12.9 5.91
 20 -11 -2 567.19 18.84
 33 -11 2 5.69 9
 28 -9 1 -1.48 4.33
 -24 -7 1 231.36 13.21
 -9 -7 -2 179.5 7.67
 32 -7 6 92.27 8.71
 24 -5 2 65.44 6.12
 26 -3 8 -1.96 6.38
 -14 -2 0 1115.69 33.63
 21 -2 11 19.23 5.94
 16 -1 2 1.67 4.41
 19 -1 11 0.04 4.56
 17 0 11 -0.9 3.93
 -13 1 1 413.89 13.85
 -13 3 2 47.98 3.85
 -22 4 7 48.27 7.53
 -19 4 10 61.52 6.7
 32 -22 -3 2.06 9.2
 36 -22 -2 10.25 8.07
 1 -21 -5 2.91 2.6
 25 -17 -3 58.63 5.38
 -9 -12 -3 152.92 7.3
 22 -12 -2 243.99 9.97
 18 -10 -2 1854.47 53.86
 32 -8 4 13.63 6.9
 33 -8 5 10.56 6.57
 -11 -4 -1 201.49 8.11
 23 -3 11 4.91 6.06
 -19 -2 1 2.71 3.78
 10 -2 0 362.13 11.8
 -6 0 0 1523.22 43.22
 -18 1 2 134.66 7.38
 -22 3 5 414.99 15.79
 1 5 11 0.2 1.67
 9 5 7 227.06 8.9
 -11 6 4 1632.08 46.82
 -9 7 5 46.58 3.38
 -9 -20 -4 16.73 9.28
 5 -20 -5 133.05 4.79
 -13 -16 -3 75.65 6.56
 30 -12 0 79.2 6.56
 -23 -6 1 162.34 9.05
 31 -6 7 29.54 7.52
 -20 -3 1 356.32 13.96
 21 -1 10 11.98 5.04
 22 -1 5 2.96 5.47
 19 0 10 37.39 5.57
 20 0 5 -1.35 3.8
 18 1 5 40.53 5
 -20 2 11 8.33 5.52
 6 4 11 -0.65 2.5
 -10 5 3 464.78 14.47
 -8 -19 -4 -0.1 4.1
 35 -18 -1 -4.27 10.09
 -6 -17 -4 577.93 19
 -18 -16 -2 76.79 10.58
 -21 -14 -1 0.09 11.63
 -10 -13 -3 48.55 4.71
 24 -13 -2 57.64 5.52
 -4 -10 -3 1075.17 31.38
 30 -10 1 95.84 7.19
 16 -9 -2 196.46 7.99
 31 -8 3 133.29 11.3
 -26 -7 2 66.52 10.72
 26 -6 2 146.55 8.54
 -22 -5 1 2.07 4.22
 -21 -4 1 259.85 11.29
 25 -4 11 -6.27 7.11
 28 -4 8 9.06 7.76
 23 -2 10 137.67 9.87
 14 0 2 39.45 4.64
 15 1 11 -1.66 3.59
 17 1 10 134.01 8.13
 -23 3 7 11.26 6.48
 -19 5 6 185.35 8.88
 37 -26 -3 11.95 7.1
 22 -19 -4 438.55 15.31
 33 -19 -2 -0.15 9.61
 -7 -18 -4 258.09 10.58
 20 -18 -4 28 3.82
 -12 -15 -3 91.1 6.35
 -11 -14 -3 2.01 4.44
 30 -14 -1 6.35 4.93
 35 -12 2 68.51 8.81
 -7 -3 -1 707.46 21.13
 25 -3 10 30.4 7.05
 -27 -2 5 5.04 5.75
 24 -2 5 13.71 8.85
 23 -1 6 56.76 9.39
 21 0 6 39.46 8.78
 19 1 6 1.6 6.89
 -23 2 5 5.26 6.54
 -19 2 3 97.01 6.12
 16 2 5 289.83 11.49
 9 3 3 764.61 23.18
 -21 4 8 55.91 6.63
 -20 4 9 28.25 6.77
 12 4 8 3.92 3.67
 8 5 9 26.11 3.62
 -17 6 7 44.09 6.69
 -15 6 9 12.6 4.75
 31 -25 -4 3.26 9.86
 -15 -21 -3 25.79 8.74
 -19 -20 -2 -0.25 6.19
 18 -17 -4 472.43 15.43
 37 -15 1 1.57 7.77
 26 -14 -2 110.07 6.65
 -22 -10 0 48.49 10.03
 34 -9 4 6.7 5.72
 28 -7 2 7.47 4.44
 -27 -6 3 3.3 8.18
 -25 -6 2 45.82 9.84
 -15 -3 0 227.84 9.98
 5 -3 -1 749.6 21.46
 26 -3 5 10.27 9.75
 -26 -1 5 2.26 7
 -25 0 5 22.27 10.39
 -19 0 2 265.94 10.91
 10 0 1 244.78 8.77
 -24 1 5 50.18 8.96
 -21 1 11 40.21 7.17
 -24 2 7 37.85 6.45
 15 2 10 -3.65 3.52
 17 2 6 78.35 6.71
 -20 3 10 3.5 5.26
 -15 4 11 1.95 4.31
 -14 4 3 1094.72 32.66
 -11 5 11 1.56 3.6
 -13 7 7 29.5 3.82
 41 -26 -2 28.41 9.03
 34 -23 -3 19.3 8.71
 38 -23 -2 -1.31 6.81
 0 -22 -5 198.9 8.09
 40 -22 -1 11.96 7.43
 24 -20 -4 78.78 5.94
 -17 -15 -2 193.4 11.77
 32 -13 0 6.51 6.48
 30 -5 8 7.34 6.04
 -27 -4 4 148.03 10.52
 25 -2 6 49.39 7.96
 -26 0 7 49.86 7.57
 -22 0 11 6.41 6.67
 -25 1 7 3.87 5.65
 -11 6 10 60.26 4.71
 20 -23 -5 77.92 4.96
 3 -14 -4 39.12 2.31
 -20 -13 -1 212.19 14.34
 -25 -11 1 -3.56 7.66
 13 -11 -3 783.94 23.37
 32 -11 1 175.99 11.71
 33 -9 3 4.41 7.36
 -10 -8 -2 1801.36 52.36
 -26 -5 3 20.02 9.76
 -24 -5 2 1.37 5.9
 -12 -5 -1 10.61 4.19
 27 -4 10 -7.35 7.91
 -20 -1 2 104.9 6.65
 -10 -1 0 218.49 8.14
 -20 1 3 4.71 4.36
 13 2 11 11.09 3.87
 -22 3 8 66.43 6.65
 14 3 5 423.86 14.87
 15 3 6 2.87 3.31
 -17 5 5 202.97 8.82
 -15 5 10 3.5 4.22
 6 5 10 88.21 5
 -16 6 8 -1.37 6.94
 -12 7 8 127.44 7.88
 -6 7 5 1015.42 28.76
 26 -21 -4 44.24 5.29
 29 -19 -3 93.96 7.42
 37 -19 -1 -0.72 6.9
 28 -15 -2 52.78 5.45
 32 -15 -1 5.8 7.28
 -21 -9 0 136.97 8.27
 30 -8 2 90.6 7.99
 -23 -4 2 -1.58 4.48
 10 -4 -1 40.26 3.37
 28 -4 5 19.36 7.12
 -26 -3 4 58.07 10.96
 27 -3 6 0.97 6
 -21 -2 2 267.92 11.36
 23 -1 9 20.33 6.09
 21 0 9 -0.54 5.39
 12 1 2 7.93 3.12
 19 1 9 16.29 6.26
 -21 2 10 12.15 6.11
 -6 2 1 1863.44 52.44
 -21 3 9 15.1 7.33
 1 6 10 1.11 1.57
 -15 -24 -3 8.6 7.02
 18 -22 -5 8.85 2.69
 -14 -20 -3 27.03 11.29
 35 -20 -2 30.88 10.32
 -18 -19 -2 30.07 8.84
 16 -16 -4 161.26 6.64
 -16 -14 -2 100.46 7.6
 37 -13 2 100.63 8.7
 -19 -12 -1 94.38 8.09
 -20 -8 0 72.53 6.72
 21 -6 0 451.95 16.12
 -25 -4 3 23.88 10.3
 -16 -4 0 348.76 13.23
 -22 -3 2 243.01 11.29
 -25 -2 4 5.3 8.8
 25 -2 9 40.8 6.96
 -24 -1 4 111.05 10.14
 24 -1 7 4.8 5.38
 -23 0 4 40.18 5.98
 -21 0 3 28.63 5.28
 -14 0 1 313.93 11.76
 22 0 7 72.32 7.16
 20 1 7 112.95 8.79
 -23 2 8 8.06 5.62
 -20 4 6 107.23 7.33
 6 6 6 0.39 2.64
 -11 7 6 69.26 4.16
 -8 7 9 4.98 3.45
 39 -27 -3 6.57 7.54
 33 -26 -4 52.46 8.98
 -21 -17 -1 13.37 8.67
 -1 -15 -4 34.17 3.11
 -23 -14 0 1.2 7.74
 34 -14 0 25.98 9.24
 -24 -10 1 78.38 11.28
 -11 -9 -2 584.54 19.3
 23 -7 0 122.83 7.39
 -17 -5 0 83.41 6.44
 19 -5 0 170.91 8.29
 29 -4 6 167.63 10.4
 -24 -3 3 11.25 6
 24 -3 3 215.57 10.34
 22 -2 3 86.21 6.68
 -22 -1 3 7.15 4.94
 20 -1 3 21.56 4.9
 -25 0 8 26.98 7.8
 -3 0 0 7472.67 206.9
 -24 1 8 137.56 10.61
 -22 1 10 -4.2 6.82
 -22 2 9 12.13 6.29
 -14 2 2 165.71 7.53
 17 2 9 -1.91 4.21
 18 2 7 2.76 6.83
 13 3 10 5.32 3.71
 -9 -23 -4 -2.88 9.52
 28 -22 -4 8.05 6.76
 30 -16 -2 100.8 7.62
 -15 -13 -2 38.84 5.48
 34 -12 1 72.63 10.47
 35 -10 3 1.49 5.93
 25 -8 0 142.66 7.83
 -19 -7 0 177.92 9.38
 -18 -6 0 606.04 20.62
 -13 -6 -1 12.03 4.78
 30 -5 5 84.57 8.47
 27 -3 9 22.78 7.56
 -23 -2 3 101.72 7.57
 26 -2 7 17.47 5.78
 -23 0 10 3.72 7.59
 18 0 3 31.29 4.18
 5 3 2 62.92 3.34
 -18 5 7 -0.2 7.42
 10 5 8 303.41 11.51
 -15 6 6 68.24 5.13
 -13 6 5 107.02 5.49
 2 7 7 108.68 4.42
 36 -24 -3 0.96 7.21
 40 -24 -2 4.99 6.32
 31 -20 -3 47.82 9.73
 -13 -19 -3 28.58 10.32
 -14 -12 -2 99.41 6.55
 -18 -11 -1 0.65 4.52
 -12 -10 -2 244.99 9.95
 23 -9 -1 1108.32 34.14
 32 -9 2 58.31 11.02
 21 -8 -1 235.86 10.1
 23 -5 1 111.51 6.9
 17 -4 0 2410.55 69.37
 21 -4 1 120.68 7.06
 26 -4 3 79.22 6.51
 -24 0 9 8.18 6.94
 -23 1 9 2.87 6.51
 -21 3 6 27.84 7.91
 16 3 7 67.71 7.54
 13 4 6 158.14 7.64
 6 5 4 1690.55 48.31
 7 6 7 31.26 3.44
 1 7 6 3.5 1.54
 -18 -22 -2 6.87 6.31
 39 -20 -1 10.02 6.09
 34 -16 -1 4.73 10.08
 -13 -11 -2 48.92 5.22
 -5 -11 -3 517.85 16.51
 -17 -10 -1 11.28 4.83
 25 -10 -1 308.73 12.33
 -23 -9 1 76.94 10.24
 27 -9 0 147.2 8.28
 19 -7 -1 395.58 14.12
 25 -6 1 217.21 10.09
 31 -5 6 138.36 9.69
 29 -4 9 23.41 7.89
 19 -3 1 426.58 15.51
 28 -3 7 20.22 7.53
 16 1 3 56.28 5.3
 -16 3 11 -4.59 4.63
 13 3 4 31.4 3.98
 15 3 9 7.05 4.06
 -18 4 5 21.74 4.32
 12 4 5 8.55 3.53
 -14 -23 -3 7.71 7.4
 16 -21 -5 180.22 6.84
 37 -21 -2 0.87 7.69
 -17 -18 -2 157.57 14.05
 -20 -16 -1 35.98 9.83
 36 -15 0 2.39 9.23
 -14 -7 -1 54.31 5.95
 32 -6 5 12.34 6.34
 28 -5 3 167.97 10.25
 -26 -2 6 25.41 6.58
 -15 -1 1 384.2 13.79
 -22 2 6 13.3 8.98
 11 3 11 111.93 7.05
 -7 5 3 22.55 2.23
 -8 6 4 1320.98 37.65
 30 -23 -4 106.15 11.59
 -8 -22 -4 0 9.89
 11 -20 -5 431.94 12.52
 32 -17 -2 193.68 11.64
 36 -13 1 -4.95 7.54
 29 -10 0 80.96 6.59
 34 -10 2 92.37 9.75
 -25 -9 2 162.25 11.97
 27 -7 1 227.58 10.76
 17 -6 -1 385.78 13.55
 30 -4 7 27.85 7.28
 17 -2 1 49.67 5.02
 -25 -1 6 22.88 6.17
 8 -1 0 405.86 12.81
 -23 1 6 -2.1 9.29
 -10 1 1 194.52 7.33
 -15 3 3 221.29 9.28
 -10 3 2 150.93 6.15
 -17 5 8 4.4 6.02
 41 -28 -3 -2.61 7.81
 33 -21 -3 4.65 9.87
 -12 -18 -3 36.37 7.12
 14 -15 -4 82.48 4.28
 -22 -8 1 0.97 5.13
 30 -6 3 10.94 8.72
 33 -6 6 5.82 7.66
 15 -3 0 821.88 25.32
 -24 0 6 15.94 7.81
 -16 4 10 4.09 5.39
 14 4 7 14.93 3.93
 5 6 5 17.72 2.75
 38 -25 -3 6.49 6.15
 36 -17 -1 5.27 7.95
 24 -15 -3 488.72 17.15
 22 -14 -3 256.43 10.39
 -26 -8 3 46.85 9.14
 29 -8 1 160.91 8.98
 -6 -7 -2 43.83 3.75
 34 -7 5 58.41 7.91
 -8 -4 -1 204.88 7.79
 -11 -2 0 1130.95 33.46
 25 -1 8 20.79 6.88
 23 0 8 7.08 6.37
 21 1 8 41.56 6.3
 10 2 2 234.51 8.76
 -19 4 7 71.78 8.87
 7 4 3 646.89 19.62
 11 4 10 3.62 3.13
 -17 -21 -2 14.93 8.08
 -7 -21 -4 8.83 7.99
 -16 -17 -2 25.94 10.9
 -2 -16 -4 90.56 5.04
 26 -16 -3 205.1 9.58
 -19 -15 -1 67.6 10.29
 20 -13 -3 61.35 4.87
 31 -11 0 111.84 7.96
 -24 -8 2 -10.29 9.72
 -21 -7 1 58.23 5.98
 -26 -4 5 -6.49 6.04
 23 -3 2 12.16 5.1
 -16 -2 1 656.85 21.48
 -15 1 2 68.25 5.64
 8 1 1 993.66 29.05
 -17 2 11 -2.81 5.21
 14 2 3 204.63 9.06
 19 2 8 0.9 4.7
 -19 3 5 406.82 15.04
 13 4 9 20.04 4.27
 -8 5 11 13.72 3.25
 -5 7 9 59.92 3
 32 -24 -4 83.79 10.76
 -13 -22 -3 7.2 8.59
 39 -22 -2 -6.03 6.97
 4 -21 -5 28.16 2.54
 -20 -19 -1 1.51 7.37
 34 -18 -2 84.97 10.23
 -11 -17 -3 7.88 4.32
 -6 -12 -3 30.07 3.9
 36 -11 2 14.75 6.71
 11 -10 -3 339.11 10.88
 31 -9 1 58.19 8.65
 32 -7 3 80.26 9.51
 -26 -6 4 54.35 7.88
 25 -4 2 38.45 5.26
 -4 -3 -1 76.81 3.67
 21 -2 2 37.71 4.91
 27 -2 8 13.24 7.09
 15 -1 1 1707.82 49.91
 11 5 6 71.21 4.86
 -14 6 7 78.34 5.37
 -10 7 7 -0.1 2.41
 35 -22 -3 3.31 8.02
 28 -17 -3 10.97 4.68
 -22 -16 0 76.46 9.02
 9 -14 -4 3.58 1.59
 38 -14 1 -3.48 6.16
 18 -12 -3 27.6 4.16
 23 -11 -2 14.58 3.88
 -1 -10 -3 1640.76 46.42
 35 -8 4 -3.09 6.23
 -25 -7 3 76.46 10.48
 -20 -6 1 140.23 8.49
 15 -5 -1 -1.28 3.07
 27 -5 2 14.9 4.75
 -25 -3 5 1 6.82
 -17 -3 1 4.37 4.17
 29 -3 8 12.44 7.27
 19 -1 2 2.54 3.94
 -20 3 7 76.85 10.31
 17 3 8 103.25 7.17
 -12 4 11 6.33 4.1
 11 4 4 1.15 3.8
 -16 5 6 307.03 11.79
 -8 6 10 132.34 6.16
 6 6 9 6.62 2.75
 -6 -20 -4 51.28 5.51
 -3 -17 -4 280.37 10.35
 -10 -16 -3 42.78 5.04
 -7 -13 -3 119.58 6.16
 25 -12 -2 110.38 7.06
 33 -12 0 17.61 8.84
 -20 -11 0 26.23 5.79
 21 -10 -2 537.71 18.27
 -23 -7 2 69.61 8.43
 -19 -5 1 47.45 5.79
 -18 -4 1 43.93 5.01
 -25 -2 7 -1.66 6.65
 24 -2 11 -2.92 6.67
 22 -1 11 2.95 5.47
 -18 1 11 56.07 7.44
 -20 2 5 50.26 5.57
 -16 2 3 221.65 9.36
 -18 4 8 59.95 7.39
 -11 4 3 1616.94 46.51
 10 5 5 437.9 14.73
 1 6 4 174.18 5.69
 -9 7 8 16.6 4.57
 -13 -25 -3 2.72 7.95
 -5 -19 -4 0.2 3.43
 23 -18 -4 7.28 3.59
 38 -18 -1 14.73 7.46
 -15 -16 -2 61.86 7.36
 -9 -15 -3 195.48 9.05
 -18 -14 -1 18.6 7.67
 -8 -14 -3 44.3 4.46
 27 -13 -2 39.37 5.05
 -23 -12 1 13.65 11.57
 19 -9 -2 76.72 5.93
 34 -8 3 44.5 8.36
 29 -6 2 7.01 5.67
 -25 -5 4 12.11 9.92
 -24 -2 5 33.69 10.85
 13 -2 0 827.21 25.14
 24 -1 10 2.98 6.84
 25 -1 5 67.09 10.46
 -16 0 2 254.55 10.48
 20 0 11 1.13 4.7
 23 0 5 7.68 8.71
 -21 1 5 331.2 13.61
 -21 2 7 -5.3 7.18
 -17 3 10 12.77 5.8
 -13 6 8 -2.44 6.45
 40 -26 -3 -0.34 8.47
 34 -25 -4 2.15 7.18
 -12 -21 -3 28.56 11.35
 25 -19 -4 27.97 4.56
 36 -19 -2 6.61 7.54
 -4 -18 -4 252.19 9.99
 30 -18 -3 105.35 8.79
 21 -17 -4 240.17 9.77
 33 -14 -1 0.88 9.78
 33 -10 1 6.97 10.56
 -24 -6 3 -1.82 10.91
 -22 -6 2 4.95 4.81
 -12 -3 0 555.96 18
 26 -2 10 10.75 7.94
 27 -2 5 50.91 8.86
 -24 -1 7 32.31 6.51
 -23 -1 5 5.8 9.88
 -23 0 7 13.25 6.08
 -22 0 5 216.22 11.06
 -19 0 11 23.52 6.91
 17 0 2 9.89 4.31
 22 0 10 88.15 8.34
 -22 1 7 4.88 7.08
 21 1 5 19 6.16
 -3 2 1 635.13 17.98
 -12 5 10 18.81 4.19
 12 5 7 25.83 4.1
 8 6 8 388.53 13.5
 23 -23 -5 1.29 3.74
 -16 -20 -2 18.13 9.56
 27 -20 -4 27.36 5.57
 -19 -18 -1 6.8 8.82
 29 -14 -2 334.09 13.57
 -19 -10 0 170.07 9.02
 31 -7 2 93.56 11.48
 -24 -4 4 66.3 10.36
 -20 -1 11 5.23 6.39
 -7 -1 0 2228.29 62.95
 26 -1 6 41.65 6.84
 22 0 4 452.9 16.66
 24 0 6 13.41 7.16
 18 1 11 4.13 4.28
 20 1 10 124.37 8.74
 22 1 6 4.3 8.2
 19 2 5 14.4 4.52
 -14 5 5 6.69 3.33
 -8 7 6 4.09 2.07
 37 -23 -3 16.24 7.17
 -21 -15 0 3.05 10.94
 -14 -15 -2 353.57 14.11
 -17 -13 -1 123.05 7.67
 35 -13 0 6.72 9.36
 -22 -11 1 2.75 11
 16 -11 -3 139.73 6.83
 -7 -8 -2 1081.02 31.98
 -23 -5 3 65.71 7.7
 -21 -5 2 95.39 6.88
 8 -3 -1 234.73 7.97
 29 -3 5 25.59 6.32
 28 -2 6 84.57 8.09
 13 0 1 832.46 25.45
 -17 1 3 245.96 10.29
 20 1 4 512.73 18.23
 -18 2 10 6.19 5.59
 20 2 6 39.94 9.78
 -19 3 8 24.4 5.97
 12 3 3 440.04 14.99
 15 4 8 4.24 4.17
 3 7 8 50.96 3.17
 3 -22 -5 369.19 12.17
 21 -22 -5 3.91 3.13
 29 -21 -4 164.47 11.17
 32 -19 -3 7.15 8.25
 40 -19 -1 -1.88 7.26
 19 -16 -4 456.32 15.32
 31 -15 -2 73.77 7.63
 -24 -11 2 9.88 8
 35 -11 1 30.24 8.45
 -18 -9 0 733.43 24.52
 36 -9 3 1.99 5.82
 -9 -5 -1 109.35 5.65
 -20 -4 2 15.43 4.65
 -23 -3 4 36.08 7.64
 -24 -2 8 7.93 7.1
 -18 -2 2 192.63 9.31
 -19 1 4 2.1 3.68
 18 2 10 20.11 4.66
 -17 4 6 372.51 13.97
 9 4 11 17.43 3.52
 2 5 3 113.78 4.22
 11 5 9 35.36 4.31
 -7 -24 -4 16.94 10.84
 -16 -23 -2 20.24 7.77
 14 -20 -5 364.07 11.4
 35 -15 -1 -2.47 9.4
 33 -8 2 -1.91 8.53
 -22 -4 3 13.48 4.88
 -13 -4 0 520.37 17.36
 13 -4 -1 1.72 2.74
 31 -4 5 18.55 5.91
 -19 -3 2 648.96 21.88
 30 -3 6 0.07 6.54
 -22 -2 4 33.01 5.37
 -20 0 4 2.37 4.66
 -11 0 1 422.83 14.01
 15 1 2 111.77 6.8
 -20 2 8 -2.2 5.88
 3 2 1 698.6 20.1
 17 3 5 132.52 7.4
 -12 -24 -3 23.28 8.57
 -11 -20 -3 95.58 12.02
 38 -20 -2 13.21 7.27
 -13 -14 -2 31.11 5.18
 -16 -12 -1 138.36 8.01
 -17 -8 0 273.49 11.53
 26 -7 0 213.07 10.06
 24 -6 0 114.86 7.17
 22 -5 0 140.26 8.05
 -25 -4 6 44.18 6.74
 -21 -3 3 272.42 11.89
 -23 -1 8 0.47 7.65
 -21 -1 4 69.16 6.61
 26 -1 9 72.75 8.61
 -22 0 8 127.46 9.17
 -18 0 3 7.1 4.35
 24 0 9 20.3 5.96
 25 0 7 11.63 5.53
 -21 1 8 190.66 10.81
 -19 1 10 3.04 5.75
 22 1 9 0.74 5.19
 23 1 7 33.93 5.95
 16 2 11 -1.49 3.99
 18 2 4 31.44 4.9
 -12 6 6 2.7 2.94
 31 -22 -4 0.25 10.72
 34 -20 -3 13.7 9.98
 -15 -19 -2 131.83 13.16
 -18 -17 -1 5.71 11.68
 33 -16 -2 17.45 10.37
 37 -14 0 15.11 8.54
 -21 -10 1 4.33 6.01
 28 -8 0 211.87 10.22
 -16 -7 0 301.91 12.34
 -14 -5 0 30.89 4.71
 32 -4 6 57.25 9.03
 27 -3 3 49.01 6.79
 -20 -2 3 112.43 7.19
 25 -2 3 244.5 11.45
 28 -2 9 23.89 8.26
 -21 -1 10 0.5 6.74
 -19 -1 3 54.94 5.32
 23 -1 3 42.32 5.35
 27 -1 7 39.05 8.09
 -20 0 10 6.49 5.89
 3 0 0 6843.5 189.54
 -11 2 2 964.13 28.65
 21 2 7 -1.4 5.32
 -15 5 7 51.07 5.02
 9 5 10 20.92 3.56
 -10 6 5 -0.14 2.83
 39 -24 -3 8.3 7.3
 19 -21 -5 94.19 5.28
 -12 -13 -2 106.4 6.6
 37 -12 1 -3.93 7.53
 -23 -10 2 206.8 14.17
 -8 -9 -2 473.15 15.74
 26 -9 -1 438.95 16.24
 35 -9 2 79.97 8.63
 24 -8 -1 94.94 6.13
 -15 -6 0 399.63 14.59
 26 -5 1 1.45 4.97
 33 -5 5 1.7 6.96
 20 -4 0 678.51 22.28
 24 -4 1 160.29 8.48
 -24 -3 6 3.14 6.64
 29 -2 7 -2.09 7.03
 21 0 3 19.05 4.4
 20 2 9 15.11 5.63
 -18 3 6 1.51 3.91
 -13 3 11 6.83 4.66
 8 3 2 621.81 19.02
 16 3 10 60.87 5.86
 4 5 11 0.91 2.06
 9 6 6 112.18 5.8
 -6 -23 -4 5.75 9.57
 37 -16 -1 35.47 7.98
 12 -14 -4 22.94 2.68
 -15 -11 -1 122.18 7.62
 28 -10 -1 37.4 5.29
 30 -9 0 64.38 6.56
 -25 -8 4 11.94 6.89
 22 -7 -1 231.01 10.08
 -10 -6 -1 170.46 7.67
 28 -6 1 1.56 4.55
 29 -4 3 35.1 10.34
 19 3 7 101.62 8.34
 16 4 6 124.53 7.68
 9 5 4 156.9 7.11
 13 5 8 236.51 10.16
 33 -23 -4 127.54 10.45
 40 -21 -2 1.3 6.55
 -10 -19 -3 51.78 6.25
 17 -15 -4 0.44 2.99
 -22 -14 1 7.42 8.45
 -11 -12 -2 14.31 4.19
 -10 -11 -2 502.55 17.12
 -9 -10 -2 77.22 5.69
 -24 -9 3 6.63 8.74
 -20 -9 1 4.95 4.59
 31 -5 3 84.1 11.22
 31 -3 7 66.3 8.91
 -23 -2 6 16.94 8.13
 11 -1 0 920.72 27.46
 19 1 3 10.97 4.02
 16 3 4 476.93 16.63
 18 3 9 23.75 5.27
 -15 4 5 24.97 4.23
 15 4 5 1.24 4.09
 -5 6 4 153.83 5.05
 10 6 7 1.63 2.99
 5 7 7 187.6 7.16
 -15 -22 -2 2.42 8.71
 36 -21 -3 1.42 7.9
 -18 -20 -1 9.42 8.79
 -14 -18 -2 335.66 16.37
 35 -17 -2 155.01 12.76
 -17 -16 -1 98.65 12.28
 2 -15 -4 351.83 10.95
 39 -15 0 12.43 7.46
 32 -10 0 32.35 8.82
 -11 -7 -1 54.8 5.31
 30 -7 1 -8.01 5.78
 20 -6 -1 1017.84 31.44
 18 -3 0 649.89 21.28
 20 -2 1 131.3 7.39
 -19 2 6 61.97 6.32
 -13 4 10 -1.51 4.68
 -14 5 8 73.45 8.58
 4 6 10 3.97 2.19
 4 7 6 182.51 6.74
 -15 -25 -2 17.63 6.92
 -11 -23 -3 27.93 10.58
 -20 -17 0 25.55 8.46
 27 -15 -3 205.24 9.86
 25 -14 -3 26.3 4.78
 23 -13 -3 83.58 6.07
 -2 -11 -3 695.07 20.76
 14 -10 -3 306.96 10.73
 37 -10 2 106.2 9.71
 -22 -9 2 64.35 9.92
 -12 -8 -1 176.51 8.62
 -22 -1 6 6.7 9.71
 -12 -1 1 252.34 9.6
 -21 0 6 0.06 9.27
 -20 1 6 4.07 7.52
 13 2 2 886.5 27.27
 -12 3 3 146.23 6.62
 -7 3 2 12.3 2.11
 14 3 11 29.72 4.97
 -5 5 11 35.63 3.27
 -4 5 3 24.71 1.52
 41 -25 -3 42.49 10.13
 39 -17 -1 6.32 6.46
 29 -16 -3 81.97 7.18
 -19 -8 1 6.84 4.77
 32 -8 1 11.4 9.06
 -24 -7 4 35.62 8.73
 33 -6 3 6.83 7.93
 11 1 1 622.09 19.45
 -16 4 7 36.69 5.91
 10 4 3 303.43 11.12
 17 4 7 34.72 8.12
 8 6 5 17.8 3.25
 -11 -26 -3 1.21 7.77
 35 -24 -4 178.98 11.71
 -5 -22 -4 3.23 6.5
 -9 -18 -3 164.78 8.75
 37 -18 -2 12.55 8.21
 21 -12 -3 708.26 22.79
 34 -11 0 65.36 10.53
 -23 -8 3 31.39 11.53
 18 -5 -1 506.19 17.38
 -24 -4 7 193.61 11.4
 26 -3 2 -2.2 5
 18 -1 1 600.47 20.06
 -7 1 1 0.79 2.67
 -14 2 11 -0.33 4.63
 17 2 3 46.29 5.08
 38 -22 -3 76.71 8.88
 17 -20 -5 194.75 7.49
 31 -17 -3 29.5 9.39
 -23 -13 2 62.75 9.68
 -21 -13 1 2.9 10.28
 -18 -12 0 165.71 9.23
 26 -11 -2 135.34 7.79
 24 -10 -2 0.73 4.36
 34 -9 1 61.12 10.11
 -21 -8 2 22.66 5.21
 35 -7 3 16.91 6.16
 -23 -4 5 2.55 8.41
 28 -4 2 3.06 5.21
 24 -2 2 110.31 7.72
 22 2 8 19.76 6.97
 -16 3 5 148.94 7.78
 14 4 10 19.16 4.24
 16 4 9 21.21 4.05
 14 5 6 44.75 4.68
 -5 6 10 112.5 4.93
 4 6 4 126.43 5.24
 -14 -21 -2 79.87 12.36
 -17 -19 -1 6.6 11.43
 26 -18 -4 56.73 5.57
 -13 -17 -2 97.84 7.05
 -16 -15 -1 59.79 6.27
 34 -13 -1 55.41 10.72
 28 -12 -2 97.61 7.27
 -18 -7 1 47.24 5.95
 -23 -6 4 1.59 9.51
 30 -5 2 9.96 8.63
 -23 -3 7 65.91 7.6
 -13 -2 1 1714.81 50.07
 -8 -2 0 775.13 23.19
 16 -2 0 812.56 25.56
 22 -1 2 171.69 8.79
 6 0 0 1628.8 46.17
 -12 1 2 13.92 3.58
 -9 4 11 -3.67 3.73
 14 4 4 172 7.99
 -11 6 7 537.66 17.32
 -10 -22 -3 4.66 10.09
 -4 -21 -4 9.71 4.47
 28 -19 -4 2.37 6.85
 -8 -17 -3 116.97 6.91
 24 -17 -4 7.17 4.2
 30 -13 -2 107.54 7.54
 36 -12 0 -0.48 7.71
 22 -9 -2 41.08 5.21
 -22 -7 3 21.03 7.91
 -22 -3 5 96.33 11.36
 11 -3 -1 93.74 4.79
 6 2 1 727.39 21.44
 -17 3 7 92 9.3
 20 3 8 36.01 6.08
 -13 5 6 128.13 6.47
 13 5 5 413.19 14.67
 9 6 9 34.07 4.25
 -7 7 7 50.22 3.05
 24 -22 -5 121.82 7.22
 30 -20 -4 109.51 10.86
 39 -19 -2 1.27 7.03
 33 -18 -3 -8.83 10.3
 -19 -16 0 84.04 13.27
 19 -11 -3 525.41 17.63
 36 -10 1 10.87 7.09
 -20 -7 2 19.75 5.37
 -17 -6 1 202.65 9.8
 32 -6 2 66.74 10.32
 -5 -4 -1 168.96 6.37
 -14 -3 1 134.93 7.2
 -22 -2 7 8.77 6.16
 28 -1 5 24.81 7.04
 20 0 2 24.16 4.46
 26 0 5 7.17 7.88
 -15 1 11 0.45 5.22
 -17 2 5 7.29 3.71
 -14 3 10 5.24 6.62
 -15 4 8 4.79 8.27
 5 5 3 471.38 14.55
 -6 7 8 30.25 3.32
 -14 -24 -2 11.61 7.63
 -17 -22 -1 -0.04 7.52
 22 -16 -4 15.61 4.26
 15 -14 -4 93.53 4.87
 32 -14 -2 336.67 16.66
 36 -14 -1 69.68 10.23
 -22 -12 2 28.42 12.37
 -20 -12 1 26.08 8.36
 -3 -12 -3 202.42 7.96
 -17 -11 0 126.6 7.85
 -22 -5 4 23.73 8.72
 -16 -5 1 106.66 6.97
 -23 -4 8 24.6 7.81
 -15 -4 1 568.51 19.25
 -21 -2 5 172.04 10.17
 30 -2 5 73.07 8.13
 27 -1 10 10.13 8.54
 16 0 1 1879.55 54.93
 25 0 10 5.91 7.04
 24 1 5 188.89 12.98
 -18 2 7 22.41 8.48
 -13 2 3 671.42 21.21
 15 3 3 6.06 4.18
 15 5 7 1.38 4.18
 11 6 8 252.83 10.39
 1 7 9 8.13 1.63
 40 -23 -3 67.99 9.71
 22 -21 -5 15.34 4.22
 32 -21 -4 76.59 10.82
 -21 -16 1 39 9.85
 -12 -16 -2 90.36 6.84
 -7 -16 -3 114.07 6.74
 1 -16 -4 284.94 9.53
 -15 -14 -1 51.06 5.58
 38 -13 0 6.04 6.16
 34 -7 2 55.8 8.4
 -24 -6 6 30 7
 -21 -6 3 201.42 10.26
 16 -4 -1 26.98 4.09
 -19 -3 11 29.77 7.85
 29 -2 4 34.88 7.78
 -21 -1 7 6.92 7.02
 -20 -1 5 5.29 4.84
 27 -1 4 27.14 10.62
 29 -1 6 10.48 6.68
 -20 0 7 2.89 7.72
 -16 0 11 20.5 5.82
 25 0 4 56.09 10.01
 27 0 6 5.54 6.14
 -19 1 7 -5.03 9.03
 -18 1 5 351.03 13.69
 23 1 10 45.8 7.8
 25 1 6 4.46 5.98
 22 2 5 132.78 10.12
 -9 5 10 40.54 4.31
 -10 6 8 37.82 6.06
 0 7 5 1021.15 28.78
 6 7 8 1.18 2.55
 -10 -25 -3 9.18 8.67
 -3 -20 -4 37.63 4.54
 -19 -19 0 218.5 12.88
 35 -19 -3 49.74 9.42
 34 -15 -2 115.97 11.46
 -23 -11 3 15.97 7.93
 9 -9 -3 529.38 15.71
 -19 -6 2 70.48 6.25
 31 -3 4 61.31 8.28
 32 -3 5 3.78 6.04
 -18 -2 11 40.67 7.63
 31 -2 6 52.8 8.92
 -17 -1 11 19.55 6.18
 -19 0 5 640.03 21.88
 -13 0 2 16.15 3.69
 21 1 11 0.77 4.86
 23 1 4 161.71 9.67
 23 2 6 19.03 7.14
 -8 4 3 0.57 2.35
 18 4 8 66.08 6.5
 -13 -20 -2 7.7 10.66
 -16 -18 -1 -1.05 9.66
 -6 -15 -3 89.74 5.68
 38 -15 -1 5.99 6.35
 -4 -13 -3 613.63 19.29
 -16 -10 0 319.08 13.19
 27 -6 0 37.65 5.8
 -21 -4 4 123.27 8.64
 -22 -3 8 -0.01 7.94
 18 1 2 -3.07 4.56
 -15 2 4 27.47 4.29
 -15 2 10 2.42 6.1
 21 2 10 -0.23 5.09
 -16 3 8 8.07 7.14
 20 3 5 12.12 5.79
 12 4 11 24.48 4.11
 14 5 9 42.57 5.24
 34 -22 -4 3.52 7.97
 -9 -21 -3 237.26 12.84
 -2 -19 -4 0.51 3.24
 -18 -15 0 14.73 10.89
 20 -15 -4 4.48 3.59
 -5 -14 -3 115.15 6.18
 36 -8 2 11.82 7.37
 29 -7 0 86.13 7.03
 -23 -5 6 54.84 7.2
 -20 -5 3 274.54 12.08
 -18 -5 2 73.57 6.16
 25 -5 0 140.17 8.12
 33 -4 4 35.55 6.79
 21 2 4 13 4.82
 11 3 2 528.77 17.13
 21 3 6 89.72 9.52
 -11 5 5 18.3 3.65
 37 -20 -3 91.95 8.64
 -1 -18 -4 3.8 2.9
 0 -17 -4 21.48 2.97
 36 -16 -2 9.45 7.56
 -11 -15 -2 156.55 8.36
 -14 -13 -1 12.62 4.31
 -21 -11 2 82.32 10.92
 -19 -11 1 36.33 6.32
 17 -10 -3 465.81 15.8
 27 -8 -1 30.26 5.1
 31 -8 0 240.9 12.67
 23 -4 0 162.23 8.38
 -21 -3 9 6.75 7.08
 -20 -3 4 25.9 5.38
 -20 -3 10 16.21 7.49
 -9 -3 0 368.72 12.46
 30 -3 3 51.17 10.84
 -21 -2 8 93.5 8.5
 28 -2 3 163.5 11.63
 -14 -1 2 54.04 5.18
 14 -1 0 3025.59 86.09
 26 -1 3 85.05 7.77
 29 -1 9 6.32 9.44
 27 0 9 3.6 6.69
 28 0 7 23.13 7.68
 -14 1 3 664.15 21.39
 -11 1 12 38.89 5.67
 25 1 9 8.97 6.37
 26 1 7 8.8 8.03
 -17 2 8 27.59 6.7
 19 2 11 -4 4.6
 12 5 10 3.31 3.56
 12 6 6 127.7 6.61
 -13 -23 -2 39.95 9.78
 -16 -21 -1 36.62 8.77
 20 -20 -5 2.13 2.91
 -20 -15 1 48.79 11.49
 -23 -9 4 3.98 7.95
 -15 -9 0 947 30.01
 29 -9 -1 39.83 5.98
 25 -7 -1 137.41 8.17
 29 -5 1 11.74 5.37
 -19 -4 3 81.59 6.51
 -17 -4 2 166.99 8.4
 27 -4 1 6.68 4.58
 25 -3 1 116.69 7.68
 -19 -2 4 18.44 5.32
 -19 -2 10 10.5 7.17
 -20 -1 8 -5.32 6.02
 30 -1 7 44.06 8.48
 24 0 3 0.48 4.97
 -16 1 4 26.85 4.61
 -16 1 10 9.79 5.83
 23 2 9 30.48 5.74
 24 2 7 -0.49 5.29
 -14 4 6 738.9 23.55
 3 4 2 13.15 2.07
 7 5 11 32.88 3.58
 12 5 4 31.85 4.09
 3 7 5 455.27 13.91
 7 7 6 90.74 4.97
 8 7 7 32.9 3.63
 -13 -26 -2 27.43 7.09
 36 -23 -4 232.31 12.8
 -22 -10 3 21.88 10.39
 31 -10 -1 24.68 7.11
 12 -9 -3 782.59 23.32
 33 -9 0 11.86 9.33
 23 -6 -1 352.02 13.59
 31 -6 1 15.86 9.35
 -22 -4 6 22.19 7.3
 32 -4 3 4.26 7.09
 -16 -3 2 358.48 13.71
 -20 -2 9 19.58 8.15
 -15 -2 2 108.16 7.14
 -18 -1 4 13.66 4.32
 -18 -1 10 12.08 7.05
 -19 0 8 204.89 10.99
 -17 0 4 20.16 4.11
 -17 0 10 10.61 6.09
 9 0 0 97.59 5.12
 -18 1 8 123.57 8.84
 14 1 1 10.04 4.24
 22 1 3 -0.84 4.83
 19 3 10 63.36 6.22
 18 4 5 1.61 4.31
 19 4 6 19.08 9.68
 16 5 8 33.31 4.76
 7 6 4 546.39 17.23
 -9 -24 -3 87.47 12.61
 -4 -24 -4 -2.97 9.42
 -18 -18 0 31.16 10.85
 -15 -17 -1 2.14 7.33
 38 -17 -2 15.93 6.73
 28 -14 -3 1.27 4.63
 26 -13 -3 163.86 8.55
 -23 -6 7 109.6 10.08
 34 -5 3 18.46 7.23
 -18 -3 3 281.84 11.69
 21 -3 0 274.79 11.77
 23 -2 1 36.59 5.5
 -19 -1 9 5.33 8.36
 -15 0 3 52.94 5.27
 9 2 1 45.73 3.53
 16 2 2 314.28 12.11
 -10 3 11 4.16 4.07
 22 3 7 26.29 5.64
 13 4 3 112.69 6.82
 7 6 10 5.18 2.62
 11 6 5 476.01 16.07
 13 6 7 25.48 4.4
 39 -21 -3 10.95 7.6
 -8 -20 -3 484.03 17.74
 -12 -19 -2 137.31 9.69
 30 -15 -3 37.13 7.22
 -10 -14 -2 -1.12 3.65
 -13 -12 -1 60.77 5.86
 24 -12 -3 186.24 9.06
 -18 -10 1 12.71 4.73
 35 -10 0 28.07 8.77
 6 -9 -3 52.97 2.02
 -14 -8 0 25.98 5.47
 -4 -8 -2 1.76 2.59
 33 -7 1 48.91 11.69
 -6 -5 -1 57.5 3.69
 -10 -4 0 674.2 21.03
 -21 -3 6 14.41 10.3
 -17 -2 3 55.57 5.24
 -16 -1 3 326.58 12.6
 -18 0 9 1.14 6.02
 -12 0 12 18.81 5.77
 21 3 9 33.32 6.1
 -12 5 7 182.91 8.02
 8 5 3 283.89 10.04
 -9 6 6 11.48 2.61
 -5 7 6 46.8 2.41
 4 7 9 66.72 3.76
 -9 -27 -3 0.92 7.18
 32 -16 -3 12.22 9.94
 18 -14 -4 151.32 6.91
 -20 -10 2 214.73 11.66
 -22 -8 4 12.92 10.18
 -13 -7 0 138.48 7.94
 21 -5 -1 161.89 8.35
 -1 -3 -1 913.16 25.71
 14 -3 -1 12.19 3.84
 21 -1 1 421.67 15.53
 -8 0 1 1260.55 36.45
 20 2 3 32.97 5.38
 -15 3 6 2 3.9
 7 -21 -5 38.14 2.31
 15 -19 -5 3.97 2.09
 -21 -14 2 43.08 9.47
 29 -11 -2 307.4 13.04
 37 -11 0 4.65 7.75
 27 -10 -2 12.93 5.15
 -21 -9 3 12.36 9
 35 -8 1 0.83 8.42
 -12 -6 0 68.73 5.46
 -11 -5 0 108.08 6.08
 19 -2 0 53.11 6.24
 -4 -1 0 868.28 24.91
 17 3 11 7.57 4.5
 6 4 2 16.8 2.8
 20 4 7 27.94 5.62
 27 -22 -5 56.29 9.48
 41 -22 -3 49.76 10.19
 29 -18 -4 27.43 8.59
 40 -18 -2 9.96 7.85
 27 -17 -4 16.69 4.93
 34 -17 -3 41.32 11.04
 -19 -14 1 36.56 11.39
 -9 -13 -2 46.3 4.75
 31 -12 -2 128.99 9.13
 22 -11 -3 293.06 11.63
 25 -9 -2 12.76 4.35
 -22 -5 7 18.43 5.62
 31 -4 2 31.88 9.88
 29 -3 2 14.28 10.01
 -20 -2 6 32.05 10.18
 27 -2 2 244.28 12.02
 -13 -1 12 24.99 6.61
 25 -1 2 321.21 13.64
 29 0 8 0.08 7.62
 27 1 8 104.12 10.04
 17 4 4 237.39 10.51
 17 5 6 1.55 8.36
 -12 -28 -2 27.71 8.8
 -12 -22 -2 10.92 10.1
 25 -21 -5 274.66 12.83
 -15 -20 -1 -2.34 12.08
 31 -19 -4 8.56 9.76
 25 -16 -4 8.76 4.63
 -22 -13 3 -0.74 7.74
 33 -13 -2 2.47 10.24
 37 -13 -1 145.9 10.6
 2 -10 -3 152.91 4.99
 -17 -9 1 7.72 5.04
 37 -9 1 9.1 6.36
 -19 -1 6 10.46 8
 -16 2 6 376.41 13.99
 -8 2 2 251.59 8.6
 25 2 8 147.82 10.78
 -12 4 5 364.33 12.63
 -10 4 10 5.95 3.99
 17 4 10 104.88 7.52
 16 5 5 235.18 10.39
 -7 6 5 334.03 10.64
 12 6 9 22.06 4.08
 -12 -25 -2 31.33 9.02
 -15 -23 -1 20.61 7.69
 -3 -23 -4 41.43 6.39
 33 -20 -4 73.08 10.38
 -7 -19 -3 42.46 5.3
 -11 -18 -2 295.32 12.51
 36 -18 -3 1.9 8.19
 -17 -17 0 49.72 10.63
 -14 -16 -1 2.28 4.94
 -8 -12 -2 155.81 7.71
 -19 -9 2 19.82 4.92
 -5 -9 -2 109.62 5.52
 23 -8 -2 17.69 4.21
 -21 -7 4 19.2 10.35
 33 -5 2 3.06 8.24
 19 -4 -1 64.11 5.82
 6 -2 -1 1962.77 55.24
 -18 0 6 13.81 5.09
 19 0 1 1247.8 38.12
 23 0 2 62.3 5.96
 -17 1 6 118.35 7.27
 -11 5 8 2.59 5.96
 6 7 5 115.28 5.38
 9 7 8 10.96 3.55
 -8 -23 -3 336.42 16.71
 5 -23 -5 41.91 3.19
 18 -19 -5 40.5 3.66
 23 -15 -4 4.54 3.84
 35 -14 -2 77.58 11.6
 15 -9 -3 547.4 17.51
 -7 -6 -1 11.14 3.23
 35 -6 2 24.49 6.83
 -21 -4 7 13.19 5.73
 -11 2 11 0.54 4.44
 18 3 3 65.49 5.95
 18 5 7 5.36 6.56
 14 6 8 139.88 7.63
 6 -22 -5 123.41 4.93
 35 -21 -4 164.78 11.26
 23 -20 -5 10.43 4.54
 -19 -17 1 0.67 9.28
 39 -14 -1 33.37 7.36
 -20 -13 2 112.25 11.86
 -7 -11 -2 416.43 14.36
 -6 -10 -2 70.15 4.85
 20 -10 -3 27.36 4.36
 -20 -8 3 170.89 10.17
 -16 -8 1 30.64 4.91
 9 -2 -1 682.92 20.5
 31 -1 5 13.73 6.21
 12 0 0 756.94 23.28
 29 0 5 20.41 6.52
 27 1 5 80.74 7.75
 14 3 2 308.29 11.74
 -13 4 7 5.51 3.51
 -8 -26 -3 74.3 10.75
 -17 -20 0 57.67 9.37
 38 -19 -3 60.78 8.14
 -18 -13 1 28.12 6.06
 13 -13 -4 50.35 3.56
 -22 -11 4 7.01 7.64
 -9 -8 -1 206.31 8.82
 -22 -7 6 55.94 7.38
 -8 -7 -1 146.53 6.54
 -21 -5 8 26.35 8.79
 33 -2 5 6.06 7.33
 17 -1 0 1334.14 40.07
 30 -1 4 52.02 7.31
 28 0 4 -1.93 8.41
 30 0 6 34.4 8.54
 21 1 2 33.34 4.91
 26 1 4 50.42 10.96
 28 1 6 19.87 7.12
 25 2 5 81.03 8.56
 37 -15 -2 1.8 7.97
 -21 -12 3 20.71 10.63
 -15 -12 0 396.81 15.21
 -18 -8 2 1.03 4.36
 -20 -6 4 4.91 5.33
 -20 -3 7 28.19 7.84
 32 -2 4 6.08 6.58
 -9 -1 1 316.33 10.81
 32 -1 6 9.82 6.74
 26 1 10 3.66 6.26
 -7 2 12 -0.81 4.06
 12 2 1 818.15 25.09
 26 2 6 4.82 4.95
 -9 3 3 2.04 2.51
 -2 5 11 8.68 2.05
 10 6 4 1.14 3.64
 10 7 6 50.37 4.42
 -2 -22 -4 5.82 4.26
 37 -22 -4 15.93 7.67
 -14 -19 -1 0.14 9.52
 -6 -18 -3 383.07 14.24
 -13 -15 -1 139.69 7.99
 -22 -9 5 98.59 9.6
 -15 -7 1 4.34 4.25
 32 -7 0 64.44 10.23
 30 -6 0 74.41 8.46
 28 -5 0 365.9 14.81
 34 -3 4 77.76 8.74
 -12 1 11 0.99 4.98
 24 2 4 4.29 8.11
 -13 3 5 142.87 7.14
 23 3 5 20.44 8.73
 -6 4 11 20.23 3.79
 9 4 2 22.4 3.42
 15 4 11 15.6 4.31
 15 5 4 3.02 3.85
 17 5 9 8.27 4.39
 15 6 6 140.91 8.06
 7 7 9 100.54 5.38
 11 7 7 2.1 3.57
 -11 -21 -2 32.77 10.69
 40 -20 -3 49.81 9.17
 12 -19 -5 31.8 1.96
 -10 -17 -2 13.51 4.52
 -20 -16 2 22.09 9.59
 -16 -16 0 7.49 6.41
 21 -14 -4 30.19 4.65
 16 -13 -4 37.68 3.82
 32 -9 -1 10.1 10.55
 30 -8 -1 7.45 5.36
 -19 -7 3 59.55 6.57
 28 -7 -1 25.42 5.22
 -20 -5 9 54.83 8.92
 -17 -4 11 -2 6.5
 26 -4 0 173.8 9.74
 17 -3 -1 239.63 10.36
 -19 -2 7 28.45 8.47
 29 -1 3 35.08 11.12
 17 1 1 335.35 12.94
 24 2 10 3.52 7.03
 -14 3 7 26.05 4.72
 -11 3 10 30.55 5.23
 24 3 6 23.05 6.38
 10 5 11 61.39 5
 11 5 3 165.49 7.73
 -11 -27 -2 15.29 7.76
 -14 -25 -1 42.53 8.6
 -14 -22 -1 46.39 11.53
 -7 -22 -3 62.4 7.49
 39 -16 -2 24.24 8.05
 34 -8 0 61.84 11.61
 -17 -7 2 65.58 6.44
 -21 -6 6 77.04 9.57
 26 -6 -1 198.85 9.89
 32 -5 1 67.98 12.48
 -20 -4 8 22.34 6.69
 30 -4 1 84.71 10.27
 -16 -3 11 5.91 6.62
 24 -3 0 1.25 5.05
 28 -3 1 1 4.97
 33 -3 3 27.76 7.46
 31 -2 3 47.59 9.22
 -13 0 11 6.77 5.43
 27 0 3 1.91 8.43
 29 1 7 -3.29 7.5
 19 2 2 57.37 5.84
 -12 4 8 7.49 7.44
 16 4 3 79.11 6.05
 15 5 10 6.33 4.01
 10 6 10 6.53 3.41
 14 6 5 242.61 10.33
 -11 -24 -2 -0.02 10.23
 39 -23 -4 66.86 8.72
 21 -19 -5 9.19 3.5
 -18 -16 1 3.63 10.18
 31 -14 -3 2.2 9.51
 10 -13 -4 43.77 2.72
 29 -13 -3 62.22 6.89
 -19 -12 2 -2.97 7.13
 -17 -12 1 204.31 10.2
 27 -12 -3 98.13 7.24
 -21 -10 4 -0.7 11.59
 36 -9 0 11.78 7.51
 -14 -6 1 -0.69 5.3
 -19 -5 4 1.96 5.08
 -18 -2 5 492.84 18.08
 -15 -2 11 51.15 7.64
 -10 -2 1 1239.82 36.51
 12 -2 -1 193.18 7.72
 26 -2 1 11.58 4.73
 -18 -1 7 9.3 9.45
 -14 -1 11 2.89 5.75
 25 1 3 44.51 7.69
 28 1 9 -1.44 9.21
 -15 2 7 13.41 5.25
 -14 2 5 121.96 6.65
 27 2 7 6.22 8.1
 22 3 4 133.58 9.05
 21 4 5 242.29 13.73
 22 4 6 55.42 7.96
 16 6 7 38.79 5.08
 33 -15 -3 -6.04 10.6
 -20 -11 3 44.31 11.73
 -14 -11 0 80.66 6.14
 18 -9 -3 46.59 5.16
 -18 -6 3 782.34 26.03
 34 -6 1 38.28 9.34
 -13 -5 1 1232.03 37.38
 24 -5 -1 21.17 4.68
 -19 -4 9 12.08 7.35
 -18 -4 10 26.33 8.06
 35 -4 3 5.65 5.78
 -19 -3 8 51.66 6.81
 -17 -1 5 -0.77 4.43
 -17 0 7 16.9 9.79
 -16 1 7 7.79 7.25
 -9 1 2 331.79 11.12
 26 2 9 15.58 7.49
 22 3 10 39.75 7.22
 25 3 7 -6.65 7.31
 -10 5 6 142.74 6.45
 -8 6 7 599.99 18.51
 9 7 5 28.83 3.58
 28 -21 -5 111.47 11.04
 -16 -19 0 119.9 12.37
 -5 -17 -3 7.87 3.54
 35 -16 -3 24.33 9.03
 -12 -14 -1 455.06 16.61
 25 -11 -3 2.2 4.66
 -21 -8 5 18.34 10.45
 36 -7 1 40.95 7.22
 -12 -4 1 858.58 26.8
 -11 -3 1 420.17 14.32
 22 -2 0 174.83 8.91
 24 -1 1 82.16 6.61
 -16 0 5 224.13 10.11
 -15 1 5 264.6 11.04
 -7 -28 -3 16.04 8.18
 -7 -25 -3 4.63 11
 -16 -22 0 82.35 9.58
 -1 -21 -4 9.89 3.72
 -13 -18 -1 13.28 5.85
 32 -18 -4 36.01 10.99
 30 -17 -4 22.64 9.33
 -9 -16 -2 18.3 4.71
 28 -16 -4 11.29 6.63
 32 -11 -2 38.2 10.71
 30 -10 -2 2.13 5.35
 28 -9 -2 198.38 10.28
 -21 -7 7 124.26 9.65
 -16 -6 2 152.8 8.14
 -20 -5 6 133.63 11.35
 -18 -4 4 5.31 5.18
 -17 -3 10 8.21 6.84
 15 0 0 347 13.06
 -12 2 10 0.09 6.25
 23 2 3 76.71 6.99
 24 3 9 27.09 6.7
 -6 5 10 158.45 7.09
 -10 -20 -2 3.81 5.49
 26 -20 -5 57.99 9.13
 34 -19 -4 4.04 8.23
 37 -17 -3 24.84 7.84
 34 -12 -2 21.18 11.31
 22 -4 -1 66.7 5.63
 -18 -3 9 39.9 9.42
 -18 -2 8 88.41 8.13
 -8 1 12 2.61 4.68
 -13 3 8 6.18 8.41
 -12 3 9 50.87 6.65
 20 4 4 69.64 6.34
 23 4 7 3.12 5.84
 20 5 6 33.74 8.05
 12 7 8 -0.06 3.61
 -2 -25 -4 41.12 9.35
 -19 -15 2 8.17 11.98
 26 -15 -4 16.26 4.7
 19 -13 -4 7.6 3.23
 -18 -11 2 47.32 6.31
 -16 -11 1 35.84 5.38
 -13 -10 0 343.68 13.33
 23 -10 -3 52.2 5.61
 -20 -9 4 1.17 10.96
 26 -8 -2 79.73 6.52
 -17 -5 3 189.91 9.6
 -17 -3 4 72.62 6.55
 32 -3 2 35.4 8.42
 -16 -2 10 27.84 7.18
 30 -2 2 90.8 12.07
 28 -1 2 120.78 10.89
 22 0 1 505.71 18.14
 -13 1 10 4.8 7.09
 -10 2 3 1592.92 46.01
 12 4 2 268.23 10.39
 19 5 5 6.33 6.59
 15 6 9 3.75 4.18
 -10 -29 -2 2.05 7.68
 -13 -21 -1 45.04 12.07
 -6 -21 -3 369.45 14.39
 36 -20 -4 130.09 10.28
 -4 -16 -3 87.22 5.49
 -17 -15 1 295.41 14.14
 -20 -14 3 0.55 9.85
 -21 -13 4 -1.63 7.07
 36 -13 -2 44 8.53
 -20 -7 5 11.84 9.53
 -15 -5 2 0.36 4.31
 34 -4 2 16.6 7.37
 -17 -2 9 1.65 7.47
 -17 -1 8 7.97 6.48
 -15 -1 10 39.16 7.21
 -14 0 10 52.36 7.53
 26 0 2 12.33 6.14
 -14 2 8 8.7 8.53
 -12 2 4 38.28 4.5
 15 2 1 320.97 12.2
 -3 3 12 22.05 3.74
 17 3 2 211.62 9.71
 21 3 3 233.71 10.78
 20 4 10 23.1 5.08
 22 4 9 11.54 5.62
 -7 6 8 4.82 3.61
 -2 6 10 1.65 1.66
 13 6 4 8.55 3.66
 -10 -26 -2 -2.07 9.21
 -13 -24 -1 130.28 10.94
 -10 -23 -2 3.98 11.12
 39 -18 -3 22.62 8.09
 24 -14 -4 3.57 3.98
 -11 -13 -1 173.88 8.43
 -19 -10 3 27.75 6.52
 -21 -9 6 183.48 11.52
 13 -8 -3 291.23 10.27
 -19 -4 6 8.63 10.24
 -16 -4 3 256.79 11.2
 -16 -2 4 268.82 11.46
 -5 -2 0 605.77 18.09
 15 -2 -1 387.84 13.88
 20 -1 0 139.7 7.89
 -16 0 8 30.63 7.29
 -10 0 2 1179.57 34.69
 -15 1 8 61.3 8.99
 -13 2 9 195.33 9.94
 28 2 8 87.02 8.97
 10 7 9 38.03 4.23
 13 7 6 198.22 8.98
 3 8 7 328.47 10.46
 38 -21 -4 6.89 7.63
 0 -20 -4 -0.34 3.47
 24 -19 -5 0.54 5.25
 16 -18 -5 149.55 6.16
 -8 -15 -2 20.15 4.19
 38 -14 -2 6.66 6.71
 -21 -11 5 -1.74 6.67
 -20 -6 7 23.3 6.94
 -14 -4 2 0.08 4.42
 -16 -1 9 138.28 9.02
 -15 0 9 71.82 6.88
 -14 1 9 127.22 8.33
 7 1 0 1926.83 54.72
 7 3 1 695.33 20.88
 26 3 8 0.37 6.42
 14 5 3 38.41 4.9
 21 5 7 7.76 4.92
 6 8 7 91.23 4.75
 -15 -18 0 18.1 11.2
 19 -18 -5 37.16 3.69
 -3 -15 -3 9.54 3.8
 1 -11 -3 695.2 20.2
 -12 -9 0 57.87 5.75
 10 -8 -3 456.47 14.01
 -20 -7 8 10.28 7.36
 -14 -5 12 9.45 7.4
 20 -3 -1 446.5 16.21
 -15 -1 4 295.53 11.62
 -14 0 4 -0.23 4.48
 -9 0 12 1.4 5.28
 32 0 5 1.93 7.27
 -13 1 4 -1.78 4.37
 20 1 1 207.24 9.99
 24 1 2 191.53 10.24
 30 1 5 82.54 8.23
 -11 4 6 174.98 7.76
 18 5 4 6.94 4.32
 14 7 7 85.27 6.11
 -6 -24 -3 184.03 12.86
 -15 -21 0 4.02 11.67
 -12 -17 -1 50.48 6.08
 -17 -10 2 14.81 4.97
 -15 -10 1 20.11 4.78
 21 -9 -3 134.18 7.06
 -19 -8 4 1.59 6.73
 -18 -3 6 39.98 9.16
 -15 -3 3 144.84 7.7
 -13 -3 2 122.99 7.04
 -12 -2 2 410.73 14.49
 -11 -1 2 1078.75 32.29
 33 -1 4 64.61 8.31
 31 0 4 124.49 9.13
 -11 1 3 1634.5 47.49
 10 1 0 224.48 8.49
 29 1 4 1.82 5.96
 28 2 5 14.16 6.72
 -7 3 11 14.94 4.59
 13 5 11 7.14 3.68
 13 6 10 11.3 3.99
 18 6 6 177.97 12.64
 12 7 5 9.86 3.8
 -6 -27 -3 35.12 9.7
 40 -22 -4 15.53 9.71
 -9 -19 -2 181.08 9.1
 -18 -14 2 63.67 10.43
 16 -8 -3 499.9 16.62
 33 -6 0 4.6 9.48
 31 -5 0 191.52 14
 -13 -4 12 7.75 6.57
 29 -4 0 66.04 7.16
 -10 -1 12 19.01 5.8
 -4 1 1 830.05 23.74
 31 1 6 5.36 7.73
 27 2 4 11.23 8.4
 29 2 6 24 8.39
 10 3 1 131.06 6.1
 26 3 5 1.77 6.58
 24 4 8 112.05 9.1
 20 5 9 10.26 4.89
 6 6 3 132.16 5.79
 17 6 5 54.75 6.23
 5 8 6 131.43 5.62
 -16 -14 1 92.16 7.61
 -2 -14 -3 212.47 8.4
 22 -13 -4 37.98 5.07
 32 -13 -3 15.55 10.65
 -20 -12 4 20.21 10.83
 -10 -12 -1 558.61 18.89
 -18 -9 3 311.41 13.38
 -20 -8 6 128.9 11.07
 -11 -8 0 1.07 4.04
 33 -8 -1 30.78 10.1
 31 -7 -1 34.4 10.25
 35 -7 0 52.89 8.8
 29 -6 -1 8.96 5.25
 -19 -5 7 4.37 7.33
 -12 -3 12 29.68 7.02
 27 -3 0 65.8 6.52
 -17 -2 6 23.24 5.78
 -14 -2 3 88.83 6.82
 -11 -2 12 3.56 6
 3 -2 -1 587.15 16.69
 -13 -1 3 290.52 11.55
 -12 0 3 222.97 9.12
 22 2 2 201.99 9.92
 -4 3 2 0.73 1.55
 27 3 6 22.78 7.44
 -8 5 5 46.85 3.63
 5 7 4 1679.18 48.03
 -1 -24 -4 8.79 5.91
 -5 -20 -3 466.5 16.61
 1 -19 -4 21.14 3.32
 22 -18 -5 7.43 3.58
 -7 -14 -2 8.35 4.15
 34 -14 -3 2.85 9.3
 -19 -13 3 8 12
 30 -12 -3 52.46 8.36
 35 -9 -1 1.77 9.08
 37 -8 0 7.09 6.7
 -19 -6 8 7.84 6.96
 27 -5 -1 29.13 5.15
 33 -4 1 247.87 13.84
 31 -3 1 2.97 9.45
 32 -1 3 -1.83 5.95
 18 0 0 30.13 5.21
 4 3 1 83 4.01
 25 3 4 13.91 10.64
 18 5 10 0.71 4.29
 19 6 7 44.47 6.6
 -9 -28 -2 -0.01 7.43
 -12 -26 -1 13.72 7.23
 -12 -20 -1 0.98 8.45
 29 -20 -5 -1.07 9.86
 -18 -17 2 12.12 10.33
 36 -15 -3 27.27 7.62
 -1 -13 -3 666.98 20.22
 0 -12 -3 218.01 7.63
 14 -12 -4 3.54 3.05
 28 -11 -3 9.43 5.21
 -20 -10 5 124.43 10.75
 35 -5 1 13.98 6.67
 25 -2 0 212.34 10.65
 29 -2 1 100.1 11.36
 34 -2 3 20.05 7.82
 -16 -1 6 38.39 5.44
 27 2 10 3.57 7.99
 -12 3 6 96.82 5.89
 15 4 2 51.42 5.46
 24 4 5 137.18 10.64
 25 4 6 9.59 6.04
 -9 5 7 616.85 19.43
 22 5 8 150.85 9.78
 9 6 3 612.9 19.53
 -4 7 7 62.85 2.92
 8 7 4 461.35 15.23
 8 8 6 76.04 4.93
 9 8 7 30.98 3.88
 -12 -23 -1 -4.9 10.74
 -9 -22 -2 30.14 9.12
 -14 -17 0 2.22 5.71
 33 -17 -4 -2.72 9.67
 31 -16 -4 5.51 10.13
 29 -15 -4 -1.57 8.12
 17 -12 -4 32.36 3.93
 -16 -9 2 5.61 4.57
 -14 -9 1 28.28 4.76
 -18 -7 4 6.68 4.51
 -10 -7 0 159.79 7.6
 -18 -4 7 1.83 8.14
 -6 -3 0 208.69 7.81
 18 -2 -1 324.01 12.95
 27 -1 1 -0.29 4.94
 13 1 0 1083.88 32.66
 30 2 7 2.41 7.36
 3 6 3 3.64 2.15
 4 8 8 7.62 2.3
 7 8 8 171.51 7.33
 -9 -25 -2 19.77 12.01
 27 -19 -5 11.31 9.37
 35 -18 -4 134.7 10.91
 -16 -17 1 119.34 13.4
 -19 -16 3 44.31 8.92
 -11 -16 -1 21.9 5.33
 38 -16 -3 74.02 8.53
 -13 -13 0 36.55 5.21
 26 -10 -3 46.36 5.9
 33 -10 -2 -2.71 9.51
 -20 -9 7 11.37 7.13
 31 -9 -2 25.99 8.51
 -18 -6 9 69.64 8.97
 -17 -6 10 -2.41 6.73
 -15 -5 11 20.25 8.13
 12 -4 -2 2.23 2.66
 25 -4 -1 241.91 11.49
 -15 0 6 58.33 6.08
 -13 2 6 585.54 19.58
 18 2 1 124.91 7.83
 25 3 10 -3.98 7.21
 28 3 7 9.87 7.92
 23 4 4 9.02 9.68
 2 8 6 54.67 2.89
 37 -19 -4 5.82 6.41
 27 -14 -4 2.92 4.67
 -17 -13 2 8.27 5.32
 35 -11 -2 3.71 8.06
 -17 -8 3 360.09 14.53
 19 -8 -3 365 13.53
 29 -8 -2 5.99 4.99
 -19 -7 6 16.33 9.87
 -9 -6 0 185.22 8.11
 -18 -5 8 122.71 9.25
 25 0 1 100.09 7.28
 -14 1 6 647.47 21.55
 -8 2 11 34.39 5.46
 13 3 1 415.26 14.69
 20 3 2 -2.54 5.04
 -7 4 10 1.06 3.63
 22 5 5 54.57 10.31
 16 6 4 13.63 4.72
 13 7 9 19.34 4.23
 -14 -23 0 18.7 8.56
 -5 -23 -3 494.56 18.5
 -14 -20 0 24.63 10.72
 -8 -18 -2 74.5 6.22
 2 -18 -4 276.44 9.6
 40 -17 -3 26.19 8.11
 -6 -13 -2 76.62 5.7
 37 -12 -2 25.21 7.05
 -19 -11 4 23.64 11.62
 -8 -5 0 77.11 4.99
 -7 -4 0 170.9 6.85
 -2 -4 -1 1950.68 54.69
 10 -1 -1 194.92 7.54
 23 -1 0 101.14 7.1
 4 1 0 864.73 24.85
 27 3 9 14.91 8.9
 26 4 7 11.14 7
 7 5 2 359.26 11.94
 23 5 6 21.06 6.21
 18 6 9 105.12 7.77
 16 7 6 326.23 14.78
 39 -20 -4 -1.41 7.39
 -4 -19 -3 26.88 4.29
 -15 -13 1 96.23 7.75
 -18 -12 3 96.93 9.8
 20 -12 -4 100.32 6.31
 -20 -11 6 78.1 8.89
 -19 -9 5 11.45 10.24
 24 -9 -3 202.28 9.65
 -13 -8 1 101.75 7.47
 -14 -4 11 1.71 7.2
 9 -4 -2 1.83 2.3
 15 -4 -2 171.42 7.73
 -17 -3 7 12.44 10.04
 23 -3 -1 100.09 7.04
 35 -3 2 6.48 6.2
 33 -2 2 7.93 7.17
 31 -1 2 9.47 7.82
 -3 7 8 257.25 8.02
 11 7 4 70.12 4.92
 -8 -30 -2 26.76 7.34
 -11 -28 -1 32.74 7.55
 -5 -26 -3 193.29 15
 25 -18 -5 17.71 6.06
 25 -13 -4 134.45 7.88
 -15 -8 2 126.56 7.58
 -17 -6 4 -2.38 5.28
 -17 -5 9 93.82 10.15
 -16 -5 10 70.44 9.6
 13 -1 -1 435.53 14.71
 29 0 2 1.69 10.83
 23 4 10 0.85 5.86
 -8 5 8 -1 4.84
 10 5 2 1414.9 41.56
 20 6 8 25.47 7.32
 2 7 4 614.1 18.02
 15 7 5 30.83 4.62
 17 7 7 105.88 8.13
 11 8 6 41.09 4.52
 0 -23 -4 41.39 4.87
 -11 -19 -1 23.62 5.65
 13 -18 -5 130.25 4.89
 3 -17 -4 28.17 2.6
 -17 -16 2 31.24 10.66
 5 -15 -4 727.46 20.76
 -19 -8 7 44.74 7.49
 -17 -4 8 19.88 6.99
 -13 -3 11 12.35 6.35
 -9 1 11 1.39 4.71
 16 1 0 711.23 23.07
 23 1 1 60.21 6.52
 27 1 2 300.89 15.49
 -4 2 12 0.77 3.74
 25 4 9 -6.74 7.64
 21 5 4 39.48 7.24
 24 5 7 55.59 9.3
 10 8 8 120.54 6.72
 12 8 7 67.26 5.57
 20 -17 -5 128.19 6.62
 -19 -14 4 47.89 8.89
 -12 -12 0 195.67 9.6
 -5 -12 -2 187.8 8.02
 -16 -7 3 116.67 7.86
 -18 -6 6 112.15 11.4
 -16 -2 7 59.41 9.88
 -12 -2 11 3.15 6.19
 21 0 0 109.59 7.37
 -10 4 7 23.49 3.79
 -9 4 5 3.64 3.2
 -5 4 3 1096.82 31.12
 16 6 10 26.1 4.97
 20 6 5 52.74 9.79
 21 6 6 210.36 11.69
 7 8 5 84.79 4.74
 -8 -27 -2 11.85 9.22
 -11 -25 -1 101.59 11.67
 -11 -22 -1 54.86 10.73
 -8 -21 -2 9.4 5.21
 -17 -19 2 3.07 9.82
 17 -17 -5 32.48 3.54
 4 -16 -4 444.83 13.42
 -18 -15 3 12.36 10.88
 -10 -15 -1 341.31 13.52
 -16 -12 2 -0.76 5.31
 -18 -10 4 0.75 8.55
 -15 -4 10 120.64 10.28
 -11 -1 11 17.11 5.68
 7 -1 -1 2.9 2.4
 -10 0 11 34.84 6.24
 29 3 8 -3.14 8.9
 18 4 2 20.33 4.4
 -6 6 6 93.64 4.22
 -8 -24 -2 -3.49 10.87
 32 -20 -5 22.99 9.11
 -15 -16 1 82.55 8.19
 11 -12 -4 111.82 4.8
 33 -12 -3 27.8 11.4
 -7 -9 -1 80.18 5.23
 22 -8 -3 51.88 5.09
 -12 -7 1 394.82 14.84
 34 -7 -1 57.86 10.89
 32 -6 -1 39.43 11.8
 36 -6 0 16.27 7.96
 -16 -5 4 377.79 14.69
 34 -5 0 29.7 8.66
 -16 -4 9 18.61 7.52
 18 -4 -2 38.6 5.11
 32 -4 0 27 10.23
 -16 -3 8 26.44 7.1
 21 -2 -1 81.95 6.33
 -15 -1 7 122.95 10.64
 16 -1 -1 687.59 22.39
 32 1 4 6.56 6.88
 25 2 2 212.07 10.94
 31 2 5 29.37 7.9
 -8 3 10 84.49 6.35
 16 3 1 597.49 20.11
 4 5 2 0.36 2.18
 8 7 10 14.39 3.02
 -13 -25 0 13.56 7.64
 30 -19 -5 -11.26 11.1
 -7 -17 -2 76.19 5.89
 23 -17 -5 62.13 5.53
 35 -13 -3 7.47 8.77
 -19 -12 5 162.78 11.67
 -14 -12 1 88.82 6.77
 23 -12 -4 310.19 12.47
 -17 -11 3 305.82 13.52
 31 -11 -3 78.38 10.27
 -19 -10 6 43.14 8.77
 -18 -8 5 2.47 10.18
 36 -8 -1 31.97 7.52
 -14 -7 2 242.83 10.81
 14 -7 -3 1367.88 40.13
 30 -5 -1 7.77 7.76
 30 -3 0 11.92 10.83
 -15 -2 5 527.62 18.47
 21 2 1 49.9 5.61
 30 2 4 69.24 7.71
 -11 3 7 336.22 12.62
 29 3 5 1.35 6.04
 27 4 8 150.93 11.32
 13 5 2 1744.17 51.22
 23 5 9 21.51 6.25
 22 6 7 8.49 5.61
 4 8 5 360.58 11.62
 10 8 5 572.82 18.74
 0 -26 -4 153.2 9.38
 -15 -22 1 -0.29 9.7
 -13 -22 0 29.55 13.1
 -4 -22 -3 58.76 5.6
 -13 -19 0 4.86 7.94
 -3 -18 -3 26.69 3.93
 34 -16 -4 91.66 9.49
 32 -15 -4 0.67 10.72
 37 -14 -3 2.24 7.86
 -4 -11 -2 186.04 7.8
 29 -10 -3 46.8 6.54
 -18 -7 7 1.95 6.06
 17 -7 -3 857.29 26.71
 -15 -6 3 669.72 22.7
 -14 -3 10 7.36 6.9
 34 -3 1 61.51 8.86
 28 -2 0 136.39 8.92
 -14 0 7 0.85 5.44
 28 3 4 34.68 7.42
 30 3 6 45.55 8.7
 -8 4 9 16.92 5.55
 21 5 10 12.64 5.36
 14 7 4 35.23 4.78
 28 -18 -5 4.84 10.02
 36 -17 -4 3.12 7.55
 39 -15 -3 9.88 7.3
 30 -14 -4 4.26 9.93
 -18 -8 8 2 7.72
 -6 -8 -1 237.75 9.01
 -17 -5 6 150.24 12.1
 28 -4 -1 23.65 5.67
 -15 -3 9 51.79 7.66
 -15 -2 8 2.01 6.9
 32 -2 1 116.57 11.49
 -14 -1 5 235.86 10.42
 30 -1 1 145.42 13.73
 -13 1 7 139.41 8.04
 -12 2 7 5.42 3.79
 -10 3 5 455.86 15.21
 23 3 2 -2.29 5.26
 -9 4 8 41.62 6.2
 -3 4 11 60.58 4.6
 27 4 5 39.5 7.2
 8 6 11 80.91 4.88
 19 6 4 33.42 5.61
 5 7 10 20.65 2.48
 16 7 9 84.37 6.88
 18 7 8 5.35 4.72
 -4 -28 -3 -5.23 11.42
 38 -18 -4 1.63 7.82
 -16 -15 2 7.2 6.65
 27 -9 -3 160.3 9.31
 34 -9 -2 5.68 9.09
 32 -8 -2 -2.46 11.01
 -12 -6 12 10.19 7.31
 -11 -6 1 349.2 13.35
 -3 -5 -1 197.55 6.9
 -15 -4 4 194.39 9.31
 -13 -2 10 26.48 7.58
 -5 0 1 417.03 12.83
 -9 2 10 35.14 5.42
 28 4 6 2.34 7.83
 25 5 8 177.74 11.35
 11 7 10 1.3 3.18
 19 7 6 187.45 11.92
 14 8 6 19.66 4.4
 -10 -27 -1 128.25 10.56
 -4 -25 -3 35.53 10.82
 1 -22 -4 62.39 4.9
 -10 -18 -1 42.78 5.33
 -9 -14 -1 1128.81 34.84
 -18 -13 4 -6.91 12.03
 28 -13 -4 57.02 7.31
 18 -11 -4 77.44 5.26
 -3 -10 -2 50.61 3.85
 36 -10 -2 5.21 8.28
 -17 -9 4 2.1 4.79
 11 -7 -3 648.15 19.67
 30 -7 -2 4.3 7.65
 26 -3 -1 2.5 4.71
 26 -1 0 37.01 6.13
 -13 0 5 99.06 6.32
 28 0 1 -1.13 8.45
 -5 1 12 24.52 5.25
 19 1 0 86.55 6.41
 26 4 4 4.15 8.12
 18 7 5 24.08 7.7
 -7 -29 -2 42.68 9.09
 40 -19 -4 -2.07 9.61
 -16 -18 2 5.88 11.15
 -17 -14 3 11.43 9.9
 -15 -11 2 38.34 5.52
 15 -11 -4 1.45 3.22
 38 -11 -2 21.6 8.3
 -18 -9 6 165.5 12.42
 -17 -8 9 49.24 8.51
 -1 -8 -2 323.7 10.16
 -17 -7 5 6.16 5.46
 -5 -7 -1 145.87 6.21
 -13 -6 2 23.53 5.71
 -4 -6 -1 49.19 3.43
 -14 -2 9 39.96 6.33
 -14 -1 8 8.77 8.94
 -12 -1 10 113.59 9.78
 -12 1 5 19.05 4.29
 -10 1 10 7.23 5.9
 -11 2 5 10.52 3.58
 11 2 0 1142.71 34
 25 5 5 10.97 6.59
 26 5 6 43.57 8.23
 11 6 11 86.82 5.91
 21 6 9 18.6 5.58
 15 8 7 139.24 7.99
 -10 -24 -1 125.52 14.12
 -10 -21 -1 34.38 7.33
 -7 -20 -2 20.36 4.95
 26 -17 -5 -5.23 7.17
 -18 -16 4 14.3 7.93
 -14 -15 1 401.78 15.94
 -18 -11 5 -1.56 10.16
 -13 -11 1 72.54 6.12
 -16 -10 3 28.53 5.48
 -2 -9 -2 953.79 27.78
 7 -8 -3 890.64 25.32
 20 -7 -3 109.24 6.93
 -17 -6 7 5.39 8.02
 -14 -5 3 7.07 4.33
 -11 -5 12 7.88 6.52
 -10 -5 1 2446.19 70.27
 -16 -4 6 17.72 6.14
 21 -4 -2 200.02 9.42
 19 -1 -1 7.5 4.89
 -11 0 10 17.94 7.31
 -10 3 8 56.7 7.8
 -9 3 9 38.86 6.62
 11 4 1 179.14 8.04
 16 5 2 385.29 14.58
 20 7 7 -2.47 5.45
 8 8 9 67.34 4.64
 13 8 5 242.3 10.36
 -7 -26 -2 74.21 12.88
 -17 -17 3 12.36 10.32
 -6 -16 -2 88.26 6.04
 26 -12 -4 188.13 9.63
 21 -11 -4 156.42 8.25
 25 -8 -3 108.12 7.26
 -17 -7 8 1.55 6.17
 -14 -3 4 34.43 5.22
 -13 -1 9 193.43 10.67
 34 -1 2 53.25 7.66
 -13 0 8 6.2 9.02
 24 0 0 -1.6 4.8
 32 0 2 16.57 7.76
 26 1 1 14.5 6.24
 8 2 0 787.86 23.71
 14 2 0 1082.89 32.95
 19 3 1 374.38 14.57
 8 4 1 210 8.11
 21 4 2 93.06 7.29
 24 5 4 25.72 9.26
 23 6 8 11.99 6.23
 -7 -23 -2 0.66 5.91
 -12 -18 0 82.32 7.44
 -18 -10 7 26.74 6.52
 -10 -10 0 7.77 4.54
 -10 -4 12 -2.59 6.92
 13 -3 -2 47.27 4.52
 24 -2 -1 158.75 8.91
 -12 0 9 51.42 7.32
 -6 0 12 0.54 5.03
 -12 1 8 3.73 8.17
 30 1 2 38.94 9.68
 -11 2 8 56.27 8.13
 19 6 10 7.35 5
 -12 -24 0 8.96 10.8
 -14 -21 1 106.44 13.17
 33 -19 -5 7.71 7.8
 -14 -18 1 247.86 13.78
 -2 -17 -3 90.52 5.47
 21 -16 -5 242.5 10.15
 -12 -5 2 282.87 11.39
 -9 -4 1 752.82 23.29
 16 -3 -2 123.64 7.23
 -6 -1 1 767.9 22.78
 -11 1 9 117.94 8.36
 -10 2 9 210.11 10.72
 28 4 9 2.61 8.42
 23 6 5 17.66 7.69
 24 6 6 20.86 6.22
 17 7 4 4.68 4.39
 11 8 9 7.72 3.61
 -6 -31 -2 1.22 7.59
 -9 -29 -1 14.15 8.27
 1 -25 -4 133.86 8.08
 -12 -21 0 17.29 11.79
 -3 -21 -3 260.13 11.02
 31 -18 -5 88.19 11
 14 -17 -5 93.51 4.25
 18 -16 -5 310.61 11.2
 -18 -14 5 -7.94 7.56
 -15 -14 2 16.46 6.07
 -17 -12 4 75.49 10.74
 -16 -8 4 46.34 5.8
 -16 -7 9 -8.42 8.31
 -15 -7 10 21.56 8.1
 -16 -6 5 127.11 7.8
 -13 -6 11 7.88 7.24
 -13 -4 3 191.6 9.2
 -15 -3 6 41.81 5.57
 -9 -3 12 11.76 6.01
 -13 -2 4 361.2 13.44
 -7 -1 12 0.88 5.33
 -5 2 2 432.06 12.98
 24 2 1 23.84 5.24
 28 2 2 72.98 11.08
 14 4 1 152.85 8.29
 14 7 10 -2.14 3.66
 24 -16 -5 52.58 5.78
 -8 -13 -1 222.09 9.8
 36 -12 -3 13.08 6.95
 34 -11 -3 18.21 8.49
 -14 -10 2 79.69 6.6
 32 -10 -3 1.59 11.15
 -17 -8 6 274.84 15.44
 35 -6 -1 1.4 8.49
 -16 -5 7 56.04 11.18
 35 -4 0 2.96 6.6
 -8 -3 1 68.47 4.36
 -8 -2 12 6.75 5.65
 -7 -2 1 169.23 7.04
 14 0 -1 316.84 12.07
 14 6 11 52.65 5.63
 5 8 9 126.56 5.43
 16 8 8 29.53 4.92
 17 8 6 45.46 10.03
 -9 -17 -1 395.13 15.3
 37 -16 -4 29.92 8.41
 35 -15 -4 99.3 10.31
 33 -14 -4 12.6 8.55
 -16 -13 3 26.54 6.19
 38 -13 -3 4.12 8
 24 -11 -4 37 5.39
 -12 -10 1 14.04 4.82
 -15 -9 3 790.76 26.4
 23 -7 -3 131.7 7.96
 -16 -6 8 31.06 6.98
 33 -5 -1 3.05 9.42
 33 -3 0 -0.02 8.94
 31 -2 0 27.49 12.04
 11 0 -1 415.38 13.9
 22 1 0 98.2 7.04
 17 2 0 46.61 5.64
 26 5 9 7.2 7.28
 22 6 4 21.61 9.67
 19 7 9 75.93 7.01
 9 8 4 1.93 3.49
 -3 -27 -3 48.92 12.54
 -9 -26 -1 1.44 11.29
 -3 -24 -3 95.9 7.4
 2 -21 -4 9.61 3.41
 -15 -17 2 16.97 9.86
 29 -17 -5 42.35 10.02
 39 -17 -4 12.72 9.47
 -13 -14 1 23.21 4.99
 31 -13 -4 3.31 10.8
 -17 -10 5 10.93 11.02
 30 -9 -3 258.61 13.94
 -11 -4 2 410.96 14.5
 6 -4 -2 23.42 2.31
 24 -4 -2 16.74 5.42
 31 -4 -1 0 9.68
 10 -3 -2 142.77 6.15
 19 -3 -2 448.89 16.47
 -12 -1 4 78.12 6.36
 22 -1 -1 15.03 4.74
 26 3 2 39.7 9.37
 -7 5 6 110.53 5.06
 24 5 10 0.39 5.54
 21 7 8 18.81 5.73
 16 8 5 44.05 6.14
 -6 -28 -2 29.64 9.88
 -15 -20 2 30.88 12.23
 -6 -19 -2 0.86 4.41
 -17 -15 4 145.85 14.21
 -5 -15 -2 20.82 4.44
 -17 -10 8 2.46 8.69
 -17 -9 7 2.26 5.98
 -9 -9 0 11.17 4.16
 -15 -6 9 168.01 11.9
 -14 -6 10 2.47 8.14
 -12 -5 11 14.38 7.32
 -12 -3 3 35.1 4.93
 29 -3 -1 20.39 8.43
 -14 -2 6 168.49 8.96
 29 -1 0 2.4 8.89
 33 -1 1 191.21 12.49
 -6 3 3 628.09 18.6
 -4 3 11 1.21 3.65
 31 3 4 75.09 8.94
 30 4 5 14.26 8.59
 19 5 2 4.48 4.35
 21 7 5 124.85 11.21
 22 7 6 62.38 7.25
 18 8 7 7.74 5.23
 7 9 7 54.61 4.14
 9 9 6 18.06 3.48
 10 9 7 133.05 7
 -8 -31 -1 18.23 8.55
 -11 -26 0 6.83 8.06
 -9 -23 -1 14.86 10.99
 -9 -20 -1 34.82 5.32
 -16 -19 3 48.3 9.32
 -16 -16 3 5.9 10.19
 29 -12 -4 59.05 9.82
 37 -9 -2 3.33 6.5
 28 -8 -3 454.82 17.77
 35 -8 -2 9.45 7.64
 33 -7 -2 91.92 12.82
 15 -6 -3 171.5 7.92
 18 -6 -3 33.57 5.15
 -15 -4 7 49.66 10.41
 -11 0 4 4.14 4.25
 17 0 -1 5.52 5.33
 31 0 1 13.41 9.29
 -9 2 4 674.11 20.92
 22 3 1 129.31 8.1
 17 4 1 152.81 8.24
 -3 5 10 8.17 2.86
 5 6 11 0.47 1.56
 11 6 2 813.62 25.45
 6 8 4 0.54 3.34
 12 8 4 105.39 6.29
 14 8 9 13.46 4.2
 -13 -23 1 -0.75 10.73
 -1 -16 -3 252.03 9.67
 27 -16 -5 7.33 9.01
 12 -11 -4 388.52 12.53
 -15 -7 4 195.53 9.81
 -15 -5 8 25.46 7.27
 -10 -3 2 143.52 7.11
 -10 1 4 -0.91 4.03
 32 2 3 140.23 10.27
 29 4 4 -0.32 6.65
 28 5 8 33.1 8.74
 8 6 2 903.31 27.28
 -6 -25 -2 28.2 10.71
 -6 -22 -2 5.81 4.83
 -13 -17 1 76.57 7.52
 -11 -17 0 163.26 9.3
 -17 -13 5 79.75 10.59
 -17 -11 6 65.95 8.99
 -16 -11 4 9.18 5.62
 19 -10 -4 0.19 3.48
 -13 -9 2 0.82 4.78
 -16 -7 6 34.36 9.15
 -11 -4 11 -0.75 6.12
 -11 -2 3 480.58 16.5
 27 -2 -1 107.17 7.88
 27 0 0 22.45 5.89
 29 1 1 32.93 10.37
 30 3 3 82.11 8.99
 5 4 1 167.39 6.46
 24 4 2 308.27 13.77
 28 5 5 5.29 7.49
 14 6 2 635.95 21.23
 24 6 9 6.07 7.56
 23 7 7 11.07 8.21
 6 9 6 62.03 4.19
 12 9 6 74.61 5.62
 -11 -23 0 38.16 13.05
 8 -23 -5 8.69 2.12
 -11 -20 0 113.46 8.91
 -14 -13 2 41 5.71
 16 -10 -4 5.43 3.79
 -14 -8 3 470.33 17.41
 -13 -5 10 134.7 10.22
 20 2 0 42.91 5.34
 27 5 4 2.96 6.79
 29 5 6 43.89 8.77
 21 6 3 377.86 15.26
 17 7 10 6.44 4.39
 20 7 4 25.69 7.8
 13 9 7 49.73 5.33
 -2 -20 -3 46.33 4.96
 34 -18 -5 78.45 9.27
 22 -15 -5 33.36 4.58
 -10 -13 0 155.7 8.09
 -17 -12 7 18.76 6.9
 -15 -12 3 567.38 20.67
 27 -11 -4 18.97 5.72
 22 -10 -4 76.89 6.21
 -16 -9 5 1.1 6.22
 -11 -9 1 4.2 5.35
 26 -7 -3 47.9 5.77
 21 -6 -3 93.48 6.73
 -14 -5 9 30.35 7.38
 -14 -3 7 2.94 8.41
 -9 -2 2 612.15 19.3
 8 0 -1 1324.43 38.28
 -6 1 2 220.47 7.65
 -5 6 7 328.01 10.6
 22 6 10 7.56 5.05
 26 6 8 7 7.58
 15 8 4 7.61 4.27
 -5 -30 -2 17.43 8.83
 -8 -28 -1 30.67 10.03
 32 -17 -5 160.35 11.62
 -8 -16 -1 117.57 7
 -16 -9 8 6.21 6.78
 -16 -8 7 22.95 8.52
 -8 -8 0 168.9 7.89
 12 -6 -3 139.98 6.4
 -10 -3 11 38.88 6.89
 -10 -1 3 673.64 21.2
 -12 0 6 87.5 6.15
 20 0 -1 15.03 5.21
 25 1 0 26.94 6.01
 33 1 2 4.03 6.52
 -7 2 3 124.63 5.4
 27 2 1 0.09 8.57
 -8 4 6 86.61 4.79
 28 4 3 0.63 8.08
 26 6 5 1.73 6.35
 27 6 6 31.43 8.45
 19 8 8 52.96 7
 20 8 6 25.84 7.03
 8 9 8 139.67 6.58
 -2 -29 -3 35.56 11.05
 -10 -28 0 29 8.83
 2 -24 -4 36.24 4.83
 -14 -22 2 -1.24 8.25
 -14 -16 2 63.97 7.01
 15 -16 -5 107.04 4.96
 19 -15 -5 1.18 3.38
 25 -15 -5 45.94 5.77
 -16 -14 4 102.64 11.95
 -12 -13 1 21.89 5.76
 -14 -4 8 -1.36 8.11
 27 -4 -2 8.9 5.44
 -8 -1 2 5530.44 154.67
 25 -1 -1 69.5 6.62
 -7 0 2 1280.62 37.04
 -5 2 11 48.7 5.42
 5 2 0 592.37 17.9
 20 4 1 60.75 6.05
 19 8 5 1.02 9.18
 11 9 5 217.37 9.31
 -14 -19 2 -1.72 10.35
 -16 -17 4 123.55 12.35
 -15 -15 3 21.18 8.7
 38 -15 -4 8.44 8.47
 -4 -14 -2 43.68 5.25
 36 -14 -4 8.15 6.82
 37 -11 -3 1.52 7.77
 35 -10 -3 8.12 7.43
 -15 -6 6 17.61 7.04
 -14 -6 4 76.91 6.82
 -12 -4 10 124.5 10.4
 -9 -2 11 6.52 6.11
 -9 0 3 175.67 7.41
 -11 1 6 416.08 14.76
 -8 1 3 717.64 21.77
 31 2 2 42.08 8.45
 -9 3 6 10.7 3.49
 12 3 0 557.67 18.31
 22 5 2 185.97 9.75
 17 6 2 9.34 4.92
 25 6 4 16.01 8.19
 4 7 3 1569.38 44.81
 17 8 9 5.62 4.33
 8 9 5 273.61 10.31
 15 9 6 156.48 9.21
 2 -27 -4 -2.25 4.37
 -2 -26 -3 131.87 11.19
 -12 -25 1 2.82 9.74
 -8 -25 -1 19.03 12.33
 -2 -23 -3 284.31 11.77
 3 -20 -4 54.4 3.99
 -5 -18 -2 6.36 4.15
 30 -16 -5 4.83 10.5
 34 -13 -4 137.23 11.87
 25 -10 -4 110.15 7.43
 -15 -9 9 79.72 9.8
 33 -9 -3 97.71 12.66
 -10 -7 12 16.07 7.52
 36 -5 -1 2.99 6.86
 -13 -4 9 18.18 5.89
 -13 -2 7 233.3 11.29
 14 -2 -2 176.55 7.99
 17 -2 -2 249.54 10.64
 -10 2 6 53.44 4.73
 15 3 0 256.48 10.84
 1 5 11 2.88 1.93
 26 5 3 56.45 10.97
 -4 6 5 1246.58 35.17
 22 7 9 24.31 6.2
 24 7 8 36.02 6.92
 21 8 7 14.02 7.04
 -8 -19 -1 37.46 5.28
 -15 -18 3 11.36 12.72
 -16 -12 5 9.01 10.42
 32 -12 -4 8.48 11.4
 -16 -10 6 11.62 10.1
 -15 -10 4 19.74 5.14
 -12 -8 2 61.82 6.18
 31 -8 -3 330.02 16.55
 24 -6 -3 375.5 14.97
 34 -4 -1 -4.22 8.82
 34 -2 0 10.78 6.97
 -8 -1 11 58.88 7.25
 -7 0 11 85.4 7.3
 -6 1 11 4.8 4.92
 25 3 1 -1.43 6.05
 29 3 2 1.19 9
 12 5 1 10.06 4.84
 28 6 7 0 6.8
 24 7 5 45.47 7.3
 25 7 6 15.01 7.84
 4 9 7 5.68 2.09
 14 9 8 47.38 5.4
 16 9 7 9.35 4.74
 -4 -32 -2 65.51 9.42
 -7 -30 -1 45.11 7.93
 -5 -27 -2 9.78 11.63
 -10 -25 0 30.81 13.18
 -12 -22 1 70.46 13.99
 -8 -22 -1 4.4 5.77
 -12 -16 1 123.79 8.01
 0 -15 -3 48.46 4.17
 -13 -12 2 56.16 6.1
 -15 -8 5 6.13 5.51
 -12 -8 11 8.09 8.79
 -10 -8 1 1036.8 31.98
 -13 -7 3 2.89 4.85
 -7 -7 0 1011.99 30.39
 -13 -3 8 19.93 8.33
 32 -3 -1 22.77 11.94
 32 -1 0 23.96 8.73
 23 2 0 140.25 8.39
 15 5 1 18.05 5.63
 -4 6 8 123.19 5.63
 19 7 3 197.1 10.05
 1 8 5 139.93 4.95
 18 8 4 45.95 6.15
 14 9 5 4.38 3.76
 28 -15 -5 134.76 12.46
 -16 -11 7 26.59 7.49
 -14 -11 3 606.19 21.43
 30 -11 -4 14.84 9.16
 -15 -8 8 2.38 6.44
 -15 -7 7 45.72 10.85
 8 -7 -3 158.16 5.69
 36 -7 -2 66.45 8.46
 -11 -3 10 29.88 8.36
 25 -3 -2 290.35 13.05
 20 -2 -2 9.33 4.34
 4 -1 -1 917.35 26.18
 23 0 -1 322.98 13.53
 15 1 -1 360.52 13.47
 9 3 0 378.19 12.79
 18 3 0 247 10.86
 27 4 2 142.01 13.84
 9 5 1 99.64 5.65
 5 6 2 46.64 3.37
 -5 -24 -2 4.37 6.3
 -10 -22 0 35.39 9.32
 -5 -21 -2 43.64 5.44
 -10 -19 0 76.79 7.23
 -16 -15 5 48.3 9.27
 -9 -12 0 108.26 7.1
 29 -7 -3 76.71 9.75
 -9 -6 12 9.83 7.44
 -13 -5 4 896.46 28.76
 19 -5 -3 104.46 6.84
 30 -2 -1 34.08 11.49
 -12 -1 7 141.17 8.42
 30 0 0 61.55 12.25
 12 1 -1 255.16 10.09
 1 3 1 975.55 27.48
 -4 4 10 20.49 3.77
 24 6 3 59.94 10.28
 20 7 10 -0.59 4.51
 23 7 4 111.72 11.68
 -11 -12 1 51.49 6.15
 13 -10 -4 12.64 3.28
 20 -9 -4 210.81 9.41
 -14 -8 9 84.48 10.48
 -14 -5 6 2.4 5.1
 16 -5 -3 480.23 16.56
 -12 -3 9 63.44 7.08
 18 1 -1 158.51 8.63
 32 1 1 45.75 7.77
 23 4 1 9.82 5.47
 20 6 2 9.24 5.38
 26 7 7 20.06 7.73
 18 9 6 206.87 11.59
 -6 -32 -1 3.92 8
 -1 -19 -3 6.67 3.7
 35 -17 -5 48.77 8.58
 -13 -15 2 -1.27 5.56
 -7 -15 -1 228.12 10.17
 23 -14 -5 3.88 4.09
 -15 -13 4 0.01 7.67
 28 -10 -4 37.21 7.97
 17 -9 -4 1.67 3.55
 -12 -2 8 4.08 8.86
 -10 -2 10 17.3 7.24
 11 -2 -2 1006.98 30.02
 28 -1 -1 13.3 7.08
 28 1 0 5.39 9.56
 -1 2 12 5.3 3.73
 18 5 1 16.65 4.52
 30 5 4 0.26 8.34
 27 6 9 11.97 8.14
 12 8 10 30.04 4.31
 22 8 5 28.99 7.71
 22 8 8 28.71 6.71
 23 8 6 13.93 6
 -7 -27 -1 74.17 11.92
 -13 -21 2 46.14 11.85
 -15 -19 4 14.73 9.02
 33 -16 -5 -0.61 7.93
 16 -15 -5 3.44 2.71
 20 -14 -5 252 10.31
 -3 -13 -2 139.4 6.63
 23 -9 -4 328.77 13.28
 -11 -7 2 8.22 5.29
 -11 -7 11 2.51 7.24
 27 -6 -3 354.83 14.7
 -8 -5 12 1.93 6.12
 22 -5 -3 7.1 4.4
 -11 0 7 212.47 9.59
 30 2 1 37.3 8.96
 31 4 3 64.49 8.92
 -6 5 7 289.11 10.12
 25 5 2 90.43 11.9
 20 8 9 51.58 6.7
 5 9 5 4.17 2.76
 5 9 8 65.54 3.94
 17 9 5 -0.14 8.41
 17 9 8 1.37 4.01
 -4 -29 -2 123.49 12.43
 -9 -27 0 15.44 10.04
 -14 -20 3 2.7 11.35
 -13 -18 2 42.95 7.75
 -15 -16 4 -0.78 12.65
 -14 -14 3 65.15 7.34
 26 -14 -5 57.96 7.97
 -15 -11 5 33.1 9.94
 -15 -11 8 28.35 8.03
 -15 -9 6 60.48 11.76
 -14 -9 4 -1 4.47
 -12 -6 3 23.4 5.13
 -6 -6 0 491.23 15.69
 -11 -2 9 161.38 10.01
 23 -2 -2 144.64 8.56
 21 3 0 24.97 5.95
 0 6 3 32.59 1.78
 29 6 5 8.68 7.93
 3 8 4 167.15 6.26
 19 9 7 2.76 5.25
 -1 -28 -3 7.11 11.53
 -11 -24 1 44.15 12.72
 -14 -17 3 20.72 10.36
 31 -15 -5 273.54 16.37
 37 -13 -4 95.24 9.37
 -15 -10 7 42.31 9.37
 36 -9 -3 -1.21 7.8
 -14 -7 5 59.7 6.1
 -14 -7 8 16.54 6.83
 -9 -7 1 257.19 10.31
 -14 -6 7 0.45 10.21
 7 -3 -2 14.27 2.62
 -9 -1 10 17.44 5.9
 21 1 -1 175.21 9.6
 -5 3 10 236.8 10.19
 28 6 4 0.33 5.66
 12 7 2 210.91 9.61
 22 7 3 98.29 11.06
 9 8 10 2.13 2.81
 15 8 10 -0.93 4.11
 10 9 4 1.99 3.53
 13 9 4 31.34 5.07
 -7 -24 -1 35.84 9.78
 3 -23 -4 22.39 4.14
 -7 -18 -1 122.47 7.64
 -4 -17 -2 213.73 9.35
 35 -12 -4 54.27 8.96
 -12 -11 2 326.68 13.32
 34 -8 -3 78.35 9.53
 13 -5 -3 1326.96 39.09
 -12 -4 4 419.91 15.3
 -7 -4 12 1.78 5.48
 28 -3 -2 6.2 6.1
 -11 -1 8 102.72 10.44
 26 0 -1 108.1 7.95
 -10 1 7 214.76 9.48
 26 2 0 39.02 6.66
 28 3 1 -5.98 11.44
 29 5 3 235.15 12.58
 15 7 2 54.84 5.28
 25 7 9 3.37 7.39
 21 8 4 143.89 12.41
 3 9 6 83.09 3.97
 12 9 9 16.01 4.13
 -1 -22 -3 31.62 4.95
 9 -22 -5 8.61 1.79
 -11 -15 1 131.7 8.69
 1 -14 -3 287.24 9.77
 33 -11 -4 69.96 10.62
 -13 -10 3 19.64 5.05
 26 -9 -4 139.85 8.76
 -13 -7 9 12.01 6.96
 -13 -4 6 177.54 9.43
 -11 -1 5 183.7 8.59
 -8 0 10 3.97 5.32
 32 3 2 1.85 6.41
 -7 4 7 1.56 2.97
 1 5 2 210.88 6.61
 9 7 2 207.81 8.83
 12 7 11 25.51 4.19
 27 7 5 8.33 7.88
 27 7 8 38.6 8.81
 -4 -26 -2 45.3 11.21
 3 -26 -4 50.09 5.09
 -1 -25 -3 46.24 6.41
 -9 -24 0 15.19 12.39
 -7 -21 -1 31.09 5.74
 4 -19 -4 207.42 7.68
 -11 -18 1 256.86 12.3
 -15 -17 5 3.61 9.16
 -15 -14 5 -5.08 12.5
 29 -14 -5 196.35 13.65
 -8 -11 0 10.11 4.36
 32 -7 -3 15.78 11.87
 -10 -6 11 -1.42 7.02
 25 -5 -3 459.94 17.42
 35 -3 -1 2.71 6.78
 -10 -1 9 171.36 10.34
 -7 1 10 2 5.06
 -2 1 12 54.12 5.95
 9 1 -1 305 10.62
 -9 2 7 135.25 6.97
 -6 2 10 131.12 7.95
 21 5 1 21.7 5.27
 23 6 2 9.66 7.19
 28 7 6 4.3 8.05
 9 9 9 -0.72 2.89
 15 9 9 62.14 5.88
 16 9 4 8.03 4.58
 10 10 6 0.52 3.36
 11 10 7 8.72 3.94
 13 10 6 146.59 8.16
 -3 -31 -2 25.73 9.19
 -8 -29 0 0.92 7.31
 -6 -29 -1 17.64 9.71
 -15 -13 7 0 6.18
 31 -10 -4 18.64 9.98
 -6 -3 12 12.34 5.82
 33 -2 -1 3.48 7.9
 15 -1 -2 71.1 5.7
 18 -1 -2 123.68 8.11
 -8 3 7 443.03 15.08
 26 4 1 25.99 10.83
 30 4 2 27.31 6.96
 -5 5 8 3.34 3.41
 27 6 3 70.32 8.44
 26 7 4 52.69 8.02
 20 9 5 6.13 7.91
 21 9 6 83.64 7.75
 -12 -23 2 66.87 10.5
 -9 -21 0 81.13 7.13
 -4 -20 -2 26.65 4.9
 -9 -18 0 137.8 8.36
 -15 -15 6 41.88 8.36
 -14 -12 4 40.96 6.55
 -14 -8 6 60.35 9.28
 -13 -6 8 12.01 7.9
 -10 -6 2 49.73 5.19
 30 -6 -3 201.12 13.44
 -11 -5 3 43.15 6.01
 -5 -5 0 191.81 7.44
 -5 -2 12 -2.8 5.54
 26 -2 -2 68.59 6.49
 -10 0 8 131.78 10.94
 -3 0 12 22.84 5.26
 33 0 0 11.02 8.02
 13 4 0 545.13 18.49
 16 4 0 372.29 14.71
 6 5 1 58.39 4.02
 18 7 2 3.74 5.12
 7 9 4 356.48 12.4
 20 9 8 19.88 6.04
 14 10 7 17.05 4.8
 -10 -26 1 -4.01 8.95
 -4 -23 -2 3.2 4.63
 -13 -22 3 4 9.57
 36 -16 -5 -0.45 7.31
 -12 -14 2 420.11 16.3
 -6 -14 -1 1098.25 33.68
 17 -14 -5 418.2 14.16
 24 -13 -5 12.05 5.08
 -14 -10 8 55.72 7.24
 14 -9 -4 149.78 6.79
 -13 -8 4 602.03 21.06
 21 -8 -4 2.69 4.72
 -13 -6 5 47.18 5.9
 -13 -5 7 123.32 11.51
 -4 -1 12 20.53 5.71
 21 -1 -2 49.64 5.36
 31 -1 -1 3.23 10.23
 -10 0 5 283.75 11.19
 24 1 -1 616.99 22
 31 1 0 0.72 9.27
 24 3 0 87.76 7.25
 -5 4 9 230.84 10.44
 18 8 10 7.97 4.82
 25 8 5 18.84 6.79
 0 -30 -3 57.56 12.49
 -12 -20 2 24.32 10.42
 -14 -18 4 203.81 14.26
 -14 -15 4 75.34 10.64
 34 -15 -5 74.99 9.36
 -13 -13 3 68.31 6.68
 21 -13 -5 232.04 10.1
 -14 -10 5 21.14 5.62
 -14 -9 7 13.66 9.54
 29 -9 -4 13.77 9.26
 -11 -6 10 6.12 7.38
 -8 -6 1 276.33 10.65
 9 -6 -3 9.84 2.53
 -9 -5 11 22.16 7.09
 17 -4 -3 600.48 20.02
 20 -4 -3 72.64 6.29
 -12 -3 6 163.02 8.69
 -11 -3 4 48.02 5.93
 -9 1 8 5.55 7.5
 16 2 -1 641.36 21.49
 19 4 0 101.06 7.01
 28 5 2 48.71 8.64
 13 6 1 25.27 5.36
 16 6 1 165.13 8.78
 20 8 3 144.92 9.46
 23 8 9 5.81 7.74
 25 8 8 11.4 7.59
 26 8 6 4.92 7.5
 8 10 7 1.09 3.22
 12 10 5 14.19 4.02
 16 10 6 402.46 16.93
 -5 -31 -1 -1.69 8.14
 0 -18 -3 9.17 3.66
 -12 -17 2 98.86 7.68
 27 -13 -5 1.61 9.8
 -2 -12 -2 172.96 7.18
 18 -8 -4 3.35 3.7
 24 -8 -4 -2.66 4.81
 -12 -6 9 22.66 6.96
 -8 1 9 28.47 6.85
 33 2 1 56.68 7.97
 6 3 0 229.6 8.22
 -5 5 5 62.68 3.57
 25 7 3 18.78 9.59
 24 8 4 69.18 9.12
 19 9 4 10.81 8.99
 -2 -33 -2 30.21 8.53
 -8 -26 0 61.85 12.39
 -6 -26 -1 46.81 12.13
 -13 -19 3 1.52 12.15
 -13 -16 3 1.13 5.5
 32 -14 -5 194.02 12.71
 -13 -10 9 3.69 8.77
 -11 -10 2 137.33 7.97
 -4 -9 -1 -3.35 3.09
 28 -5 -3 487.4 19.42
 23 -4 -3 33.73 5.37
 31 -3 -2 57.09 11.27
 12 -1 -2 11.94 3.95
 29 0 -1 45.06 10.45
 -9 1 5 159.76 7.73
 -8 2 8 36.62 6.32
 -7 2 9 19.18 6.71
 13 2 -1 1831.71 53.53
 19 2 -1 1.42 4.73
 29 2 0 62.48 11.29
 -6 3 9 131.89 8.28
 -6 4 8 3.25 4.08
 10 4 0 637.33 20.2
 24 5 1 32.1 6.29
 18 9 9 40.74 5.96
 7 10 6 212.42 8.42
 12 10 8 1.95 3.94
 15 10 5 49.6 7.39
 17 10 7 2.19 4.81
 -3 -28 -2 34.18 11.87
 -10 -23 1 4.59 10.72
 38 -12 -4 3.21 9.24
 36 -11 -4 30.09 8.81
 -12 -9 3 154.39 8.66
 -8 -8 12 4.19 7.22
 -4 -4 0 32.52 3.53
 24 -1 -2 55.41 6.26
 -7 3 8 93.38 6.66
 31 3 1 -2.53 6.77
 10 6 1 172.78 7.76
 9 7 11 -1.04 2.62
 21 7 2 202.41 10.4
 27 8 7 8.9 7.27
 9 10 5 1.7 3.56
 -9 -28 1 -1.4 8.61
 -3 -16 -2 461.08 15.83
 -10 -14 1 4.51 4.91
 -8 -14 0 71.39 5.96
 -14 -13 5 11.96 11.05
 27 -8 -4 0.55 6.15
 35 -7 -3 13.34 8.21
 -12 -5 8 6.59 8.25
 -12 -4 7 294.77 13.43
 -8 -4 11 55.12 7.56
 19 6 1 95.94 7.49
 26 6 2 29.13 10.35
 15 10 8 9.18 4.32
 -4 -33 -1 6.51 6.94
 0 -27 -3 31.19 10.14
 -6 -23 -1 -2.37 4.89
 -6 -17 -1 325.92 12.9
 -14 -16 5 17.78 10.11
 30 -13 -5 7.5 10.99
 -14 -12 7 91.04 9.66
 -7 -10 0 326.7 12.4
 34 -10 -4 161.85 12.03
 -10 -9 11 -2.95 8.13
 -13 -7 6 30.19 6.18
 -10 -5 10 43.71 8.96
 -9 -5 2 34.68 4.37
 -10 -4 3 218.17 9.39
 14 -4 -3 1032.41 31.2
 -10 -2 4 273.82 11.06
 29 -2 -2 14.04 9.53
 5 0 -1 422.8 13.12
 27 1 -1 324.89 15.69
 -8 2 5 509.97 16.63
 22 2 -1 9.02 4.9
 22 4 0 38.81 5.65
 23 9 5 -0.18 6.12
 24 9 6 3.8 8.91
 19 10 6 60.74 7.44
 -8 -23 0 222.2 12.1
 -6 -20 -1 189.17 9.75
 -10 -17 1 133.75 8.34
 18 -13 -5 469.18 15.91
 -13 -11 4 -3.26 5.3
 -9 -10 1 386.11 14.39
 -13 -9 8 14.6 6.07
 33 -6 -3 32.25 8.66
 26 -4 -3 62.3 6.59
 -11 -2 6 236.99 10.44
 -7 3 5 140.09 6.32
 27 3 0 19.78 9.54
 -6 4 5 455.84 14.36
 29 4 1 3.27 8.04
 6 7 2 42.02 3.94
 29 7 4 20.03 8.02
 21 8 10 23.18 5.45
 12 9 3 692.17 22.68
 15 9 3 496.61 17.85
 23 9 8 -2.74 6.01
 18 10 5 14.2 10.37
 0 -21 -3 25.75 4.44
 2 -13 -3 479.51 14.59
 25 -12 -5 34.56 5.86
 32 -9 -4 1.48 10.19
 -13 -8 7 63.79 11.82
 -12 -7 4 633.58 21.72
 -11 -5 9 11.76 5.92
 -7 -5 1 658.74 20.53
 8 -2 -2 242.61 8.5
 0 4 11 22.17 3.47
 30 6 3 21.22 7.81
 13 8 2 1043.65 32.43
 23 8 3 77.58 10.84
 -7 -28 0 39.77 10.87
 -5 -28 -1 -1.27 12.57
 -3 -25 -2 3.12 5.83
 0 -24 -3 7.81 4.37
 -11 -22 2 3.4 12.28
 4 -22 -4 3.71 2.9
 -13 -20 4 71.68 9.86
 -8 -20 0 195.58 9.97
 37 -15 -5 20.28 9.25
 -11 -13 2 208.52 10.19
 -12 -12 3 557.44 20.18
 22 -12 -5 15.89 4.58
 -13 -9 5 15.23 5.56
 15 -8 -4 470.33 15.83
 -7 -7 12 15.15 6.93
 31 -5 -3 187.2 15.09
 -7 -3 11 222.02 12.27
 34 -1 -1 -3.37 7.09
 19 0 -2 278.6 11.7
 22 6 1 0.41 5.49
 16 8 2 40.75 5.1
 28 8 5 -1.17 7.6
 21 9 9 9.18 5.74
 22 9 4 2.55 8.49
 25 9 7 2.98 6.78
 18 10 8 2.65 4.27
 -2 -30 -2 14.22 11
 -12 -21 3 17.58 11.44
 -13 -17 4 86.4 11.79
 -13 -14 4 21.37 6.53
 35 -14 -5 40.92 8.54
 -5 -13 -1 489.06 16.7
 -12 -9 9 10.14 7.72
 22 -7 -4 476.45 17.32
 -3 -3 0 19.33 2.8
 27 -1 -2 11.11 5.89
 16 0 -2 278.71 11.8
 10 2 -1 1294.87 38.19
 27 5 1 6.85 11.96
 24 7 2 128.35 11.81
 18 9 3 382.64 15.38
 14 10 4 -0.51 4.09
 -9 -25 1 57.27 13.94
 4 -25 -4 135.15 7.13
 -3 -22 -2 283.29 11.99
 -11 -19 2 137.46 9.23
 -3 -19 -2 139.41 7.45
 -11 -16 2 243.63 11.41
 -13 -12 8 3.64 6.67
 28 -12 -5 82.82 11.04
 30 -8 -4 11.81 10.97
 19 -7 -4 381.49 14.16
 25 -7 -4 248.86 11.74
 10 -5 -3 470.07 14.84
 -11 -4 8 82.17 10.59
 -9 -4 10 111.01 10.11
 -11 -3 7 3.6 4.64
 18 -3 -3 10.17 4.89
 21 -3 -3 27.73 4.83
 34 -3 -2 18.91 6.53
 22 0 -2 578.42 20.53
 32 0 -1 7.72 7.92
 25 2 -1 123.1 8.38
 25 4 0 26.71 7.24
 17 5 0 80.58 6.46
 28 7 3 71.11 8.07
 26 8 9 2.13 7.57
 27 8 4 67.13 7.94
 11 10 4 160.97 7.85
 -12 -18 3 45.6 8.72
 5 -18 -4 878.35 25.68
 -12 -15 3 157.07 9.26
 33 -13 -5 3.48 8.32
 -10 -9 2 1.27 5.45
 -11 -8 3 110.79 7.71
 -9 -8 11 -4.4 6.61
 -3 -8 -1 84.32 4.41
 -10 -1 6 219.43 9.75
 -9 -1 4 65.59 5.35
 32 2 0 57.9 8.15
 14 5 0 42.7 6.18
 10 8 2 1768.84 51.8
 19 8 2 41.11 5.5
 6 9 9 10.45 2.56
 17 10 4 25.83 6.85
 22 10 6 28.31 6.78
 -6 -30 0 21.69 8.29
 -13 -12 5 15.22 6.22
 -13 -11 7 12.65 8.79
 -1 -11 -2 10.69 3.08
 -13 -10 6 17.78 10.22
 -12 -6 6 77.74 6.9
 -10 -4 9 11.19 6.43
 29 -4 -3 49.87 10.18
 -9 -3 3 196.16 8.59
 24 -3 -3 247.25 11.37
 -6 -2 11 34.75 6.66
 32 -2 -2 16.48 9.54
 17 3 -1 1.47 4.78
 20 5 0 73.75 7.1
 21 10 5 1.77 6.48
 -4 -30 -1 5.52 9.72
 1 -29 -3 8.38 10.38
 -7 -25 0 72.85 11.45
 -5 -25 -1 2.75 7.66
 -13 -18 5 8.46 8.32
 -9 -13 1 14.34 4.84
 -12 -12 9 9.89 7.29
 19 -12 -5 5.64 3.82
 37 -10 -4 53.18 9.68
 -12 -8 8 7.05 7.58
 -6 -6 12 30.19 7.19
 -8 -4 2 1928.4 55.75
 30 1 -1 106.5 11.91
 20 3 -1 343.75 13.94
 30 3 0 15.64 9.18
 14 7 1 63.71 6
 17 7 1 44.02 5.35
 26 9 5 -2.93 8.3
 6 10 5 73.82 4.49
 14 11 6 28.81 5.05
 -1 -32 -2 131.56 11.78
 -10 -24 2 86.59 12.75
 -9 -22 1 60.06 8.72
 1 -17 -3 325.71 11.47
 -13 -15 5 -0.14 12.08
 -7 -13 0 517.9 17.91
 31 -12 -5 78.17 10.91
 -12 -10 4 187.22 9.77
 -6 -9 0 137.84 6.59
 35 -9 -4 18.53 7.33
 -12 -7 7 82 11.18
 28 -7 -4 13.54 8.55
 -11 -6 4 16.46 4.88
 36 -6 -3 -0.96 7.22
 -6 -4 1 1124.65 33.05
 13 0 -2 9.74 4.43
 25 0 -2 140.35 8.73
 14 3 -1 135.78 7.58
 7 6 1 12.02 3.02
 25 6 1 9.53 9.41
 26 8 3 170.27 11.01
 13 9 10 14.68 4.16
 16 9 10 -1.34 4.05
 21 9 3 223.21 14.06
 27 9 6 40.92 8.85
 21 10 8 -0.95 5.51
 11 11 6 12.75 4.18
 -8 -27 1 2.36 8.88
 -11 -23 3 33.76 10.77
 -13 -16 6 75.39 10.54
 -13 -14 7 109.94 9.79
 -8 -9 1 298.5 11.68
 -11 -8 9 -4.06 6.04
 -8 -3 10 12.8 6.57
 15 -3 -3 224.28 9.71
 -2 -2 0 518.53 15.07
 -5 -1 11 12.26 5.34
 30 -1 -2 76.62 11.84
 -1 3 11 6.28 3.64
 2 4 1 1883.68 52.87
 11 5 0 117.51 6.5
 6 8 10 22.89 2.4
 4 9 4 291.51 9.93
 25 9 4 -0.4 6.46
 26 9 8 31.94 9.47
 5 10 7 60.59 3.78
 13 10 9 53.04 5.42
 16 10 9 13.01 4.6
 20 10 4 102.65 11.6
 23 10 7 96.27 9.01
 12 11 7 143.06 7.86
 15 11 7 42.51 5.42
 17 11 6 4.7 6.01
 -5 -32 0 16.59 7.59
 -2 -27 -2 3.7 10.35
 -5 -22 -1 17.22 5.23
 -9 -19 1 -2.34 4.72
 -9 -16 1 4.08 4.46
 -5 -16 -1 151.14 8.05
 -2 -15 -2 252.84 10.15
 38 -14 -5 17.22 10.45
 23 -11 -5 1.74 4.77
 26 -11 -5 102.03 9
 -12 -8 5 203.74 10.42
 33 -8 -4 44.62 8.54
 -8 -7 11 -3.14 7.22
 16 -7 -4 329.36 12.28
 34 -5 -3 48.6 8.27
 -10 -3 8 132.7 11.77
 27 -3 -3 101.48 8.56
 -9 0 6 120.18 6.79
 28 2 -1 72.55 12.51
 23 3 -1 426.06 16.88
 7 4 0 178.31 7.32
 23 5 0 105.44 8.18
 20 7 1 19.53 5.09
 22 8 2 139.96 10.98
 24 9 9 1.7 7.62
 8 10 4 3.05 3.29
 13 11 5 13.14 4.01
 0 -34 -2 9.03 7.13
 -3 -32 -1 -5.39 8.41
 -7 -22 0 97.9 7.29
 -12 -19 4 21.29 11.4
 36 -13 -5 5.41 8.32
 -10 -12 2 80.33 6.4
 -11 -11 3 597.11 21.05
[truncated: 620,456 more chars]
