# Supplementary material for: Improving Polymeric Structures with Hirshfeld Atom Refinement: A Study on MOFs and COFs
Source: ACS Mater Au. 2025 Jul 31;5(5):767–71. doi: 10.1021/acsmaterialsau.5c00076 (PMC12426777; doi:10.1021/acsmaterialsau.5c00076)
Supplement: Supplementary file 1 [file mg5c00076_si_001.zip › CIFs/UYETIE_IAM-rerefined.cif]

data_iMOF4C
_audit_creation_date               2024-04-15
_audit_creation_method
;
Olex2 1.3
(compiled 2020.11.12 svn.r5f609507 for OlexSys, GUI svn.r6408)
;
_audit_contact_author_address      ?
_audit_contact_author_email        ?
_audit_contact_author_name         ''
_audit_contact_author_phone        ?
_publ_contact_author_id_orcid      ?
_publ_section_references
;
Bourhis, L.J., Dolomanov, O.V., Gildea, R.J., Howard, J.A.K., Puschmann, H.
 (2015). Acta Cryst. A71, 59-75.

Dolomanov, O.V., Bourhis, L.J., Gildea, R.J, Howard, J.A.K. & Puschmann, H.
 (2009), J. Appl. Cryst. 42, 339-341.
;
_chemical_name_systematic          iMOF-4C
_chemical_formula_moiety           'C66 H48 N12 Zn1'
_chemical_formula_sum           'C66 H48 N12 Zn1'
_chemical_formula_weight           1074.593
loop_
  _atom_type_symbol
  _atom_type_scat_dispersion_real
  _atom_type_scat_dispersion_imag
  _atom_type_scat_Cromer_Mann_a1
  _atom_type_scat_Cromer_Mann_a2
  _atom_type_scat_Cromer_Mann_a3
  _atom_type_scat_Cromer_Mann_a4
  _atom_type_scat_Cromer_Mann_b1
  _atom_type_scat_Cromer_Mann_b2
  _atom_type_scat_Cromer_Mann_b3
  _atom_type_scat_Cromer_Mann_b4
  _atom_type_scat_Cromer_Mann_c
  _atom_type_scat_source
  _atom_type_scat_dispersion_source
 H 0.00000 0.00000 0.49300 0.32291 0.14019 0.04081 10.51090 26.12570 3.14236
 57.79970 0.0030380000826
 'International Tables Volume C Table 6.1.1.4 (pp. 500-502)'
 'Henke, Gullikson and Davis, At. Data and Nucl. Data Tables, 1993, 54, 2'
 C 0.00347 0.00161 2.31000 1.02000 1.58860 0.86500 20.84390 10.20750 0.56870
 51.65120 0.215599998832
 'International Tables Volume C Table 6.1.1.4 (pp. 500-502)'
 'Henke, Gullikson and Davis, At. Data and Nucl. Data Tables, 1993, 54, 2'
 Zn 0.31207 1.46666 14.07430 7.03180 5.16520 2.41000 3.26550 0.23330 10.31630
 58.70970 1.30410003662
 'International Tables Volume C Table 6.1.1.4 (pp. 500-502)'
 'Henke, Gullikson and Davis, At. Data and Nucl. Data Tables, 1993, 54, 2'
 N 0.00653 0.00323 12.21260 3.13220 2.01250 1.16630 0.00570 9.89330 28.99750
 0.58260 -11.5290002823
 'International Tables Volume C Table 6.1.1.4 (pp. 500-502)'
 'Henke, Gullikson and Davis, At. Data and Nucl. Data Tables, 1993, 54, 2'

_space_group_crystal_system        'trigonal'
_space_group_IT_number             148
_space_group_name_H-M_alt          'R -3'
_space_group_name_Hall             '-R 3'
loop_
  _space_group_symop_id
  _space_group_symop_operation_xyz
 1 x,y,z
 2 -y,x-y,z
 3 -x+y,-x,z
 4 -x,-y,-z
 5 y,-x+y,-z
 6 x-y,x,-z
 7 x+1/3,y+2/3,z+2/3
 8 -y+1/3,x-y+2/3,z+2/3
 9 -x+y+1/3,-x+2/3,z+2/3
 10 -x+1/3,-y+2/3,-z+2/3
 11 y+1/3,-x+y+2/3,-z+2/3
 12 x-y+1/3,x+2/3,-z+2/3
 13 x+2/3,y+1/3,z+1/3
 14 -y+2/3,x-y+1/3,z+1/3
 15 -x+y+2/3,-x+1/3,z+1/3
 16 -x+2/3,-y+1/3,-z+1/3
 17 y+2/3,-x+y+1/3,-z+1/3
 18 x-y+2/3,x+1/3,-z+1/3

_symmetry_Int_Tables_number        148
_cell_length_a                     18.7016(16)
_cell_length_b                     18.7016(16)
_cell_length_c                     23.159(2)
_cell_angle_alpha                  90
_cell_angle_beta                   90
_cell_angle_gamma                  120
_cell_volume                       7014.7(11)
_cell_formula_units_Z              3
_cell_measurement_reflns_used      9907
_cell_measurement_temperature      150(2)
_cell_measurement_theta_max        24.76
_cell_measurement_theta_min        2.16
_exptl_absorpt_coefficient_mu      0.294
_exptl_absorpt_correction_type     multi-scan
_exptl_absorpt_process_details     'multi-scan absorption correction'
_exptl_crystal_colour              Colourless
_exptl_crystal_density_diffrn      0.763
_exptl_crystal_description         Hexagonal
_exptl_crystal_F_000               1675.557
_exptl_crystal_preparation         Luminescent
_exptl_crystal_size_max            0.12
_exptl_crystal_size_mid            0.11
_exptl_crystal_size_min            0.1
_exptl_transmission_factor_min   0.0649
_exptl_transmission_factor_max   0.0961
_diffrn_reflns_av_R_equivalents    0.0493
_diffrn_reflns_av_unetI/netI       0.0343
_diffrn_reflns_Laue_measured_fraction_full  0.9961
_diffrn_reflns_Laue_measured_fraction_max  0.9905
_diffrn_reflns_limit_h_max         23
_diffrn_reflns_limit_h_min         -22
_diffrn_reflns_limit_k_max         23
_diffrn_reflns_limit_k_min         -23
_diffrn_reflns_limit_l_max         29
_diffrn_reflns_limit_l_min         -29
_diffrn_reflns_number              26816
_diffrn_reflns_point_group_measured_fraction_full  0.9961
_diffrn_reflns_point_group_measured_fraction_max  0.9905
_diffrn_reflns_theta_full          25.2417
_diffrn_reflns_theta_max           26.53
_diffrn_reflns_theta_min           2.16
_diffrn_ambient_temperature        150(2)
_diffrn_measured_fraction_theta_full  0.9961
_diffrn_measured_fraction_theta_max  0.9905
_diffrn_measurement_device_type    'Bruker APEX3 Photon 100 CMOS chip'
_diffrn_measurement_method         '\f and \w scans'
_diffrn_radiation_type             'Mo K\a'
_diffrn_radiation_wavelength       0.71073
_reflns_Friedel_coverage           0.0
_reflns_limit_h_max                19
_reflns_limit_h_min                0
_reflns_limit_k_max                20
_reflns_limit_k_min                0
_reflns_limit_l_max                29
_reflns_limit_l_min                -28
_reflns_number_gt                  1755
_reflns_number_total               3224
_reflns_threshold_expression       I>=2u(I)
_computing_cell_refinement         'Bruker SAINT'
_computing_data_collection         'Bruker APEX3'
_computing_data_reduction          'Bruker SAINT'
_computing_molecular_graphics      'Olex2 1.3 (Dolomanov et al., 2009)'
_computing_publication_material    'Olex2 1.3 (Dolomanov et al., 2009)'
_computing_structure_refinement    'olex2.refine 1.3 (Bourhis et al., 2015)'
_computing_structure_solution      'SHELXT 2014/5 (Sheldrick, 2014)'
_refine_diff_density_max           0.4966
_refine_diff_density_min           -0.8249
_refine_diff_density_rms           0.0610
_refine_ls_d_res_high              0.7956
_refine_ls_d_res_low               9.4197
_refine_ls_goodness_of_fit_ref     1.1375
_refine_ls_hydrogen_treatment      refall
_refine_ls_matrix_type             full
_refine_ls_number_constraints      0
_refine_ls_number_parameters       152
_refine_ls_number_reflns           3224
_refine_ls_number_restraints       0
_refine_ls_R_factor_all            0.1184
_refine_ls_R_factor_gt             0.0760
_refine_ls_restrained_S_all        1.1375
_refine_ls_shift/su_max            0.0004
_refine_ls_shift/su_mean           0.0000
_refine_ls_structure_factor_coef   Fsqd
_refine_ls_weighting_details      
 'w=1/[\s^2^(Fo^2^)+(0.2P)^2^] where P=(Fo^2^+2Fc^2^)/3'
_refine_ls_weighting_scheme        calc
_refine_ls_wR_factor_gt            0.2393
_refine_ls_wR_factor_ref           0.3208
_olex2_refinement_description
;
;
loop_
  _atom_site_label
  _atom_site_type_symbol
  _atom_site_fract_x
  _atom_site_fract_y
  _atom_site_fract_z
  _atom_site_U_iso_or_equiv
  _atom_site_adp_type
  _atom_site_occupancy
  _atom_site_site_symmetry_order
  _atom_site_refinement_flags_posn
  _atom_site_refinement_flags_adp
  _atom_site_refinement_flags_occupancy
 Zn1 Zn 0.666666666667 0.333333333333 0.833333333333 0.0854(5) Uani 1.000020 6 S
 T P
 N1 N 0.68745(16) 0.43724(16) 0.77956(14) 0.0801(9) Uani 1.000000 1 . . .
 N2 N 0.73957(17) 0.56454(16) 0.74848(17) 0.0938(11) Uani 1.000000 1 . . .
 C1 C 0.7470(2) 0.5144(2) 0.7847(2) 0.0826(11) Uani 1.000000 1 . . .
 H1 H 0.787(3) 0.534(3) 0.8116(18) 0.111(14) Uiso 1.000000 1 . . .
 C7 C 0.8954(2) 0.8221(2) 0.7391(2) 0.1086(16) Uani 1.000000 1 . . .
 C6 C 0.8178(2) 0.7848(2) 0.7137(2) 0.1090(16) Uani 1.000000 1 . . .
 H5 H 0.798(2) 0.822(2) 0.6935(17) 0.104(12) Uiso 1.000000 1 . . .
 C2 C 0.6392(3) 0.4383(2) 0.7380(2) 0.1055(15) Uani 1.000000 1 . . .
 H2 H 0.595(3) 0.381(4) 0.712(2) 0.143(17) Uiso 1.000000 1 . . .
 C11 C 0.9146(2) 0.9645(2) 0.7388(2) 0.1052(15) Uani 1.000000 1 . . .
 H8 H 0.853(2) 0.9356(19) 0.7372(11) 0.066(8) Uiso 1.000000 1 . . .
 C10 C 0.9492(2) 0.9136(2) 0.7387(2) 0.1063(15) Uani 1.000000 1 . . .
 C5 C 0.7665(2) 0.7001(2) 0.7171(3) 0.1075(17) Uani 1.000000 1 . . .
 H4 H 0.727(4) 0.674(3) 0.700(2) 0.128(18) Uiso 1.000000 1 . . .
 C4 C 0.7933(2) 0.6523(2) 0.7433(2) 0.1067(15) Uani 1.000000 1 . . .
 C3 C 0.6696(3) 0.5158(3) 0.7167(3) 0.129(2) Uani 1.000000 1 . . .
 H3 H 0.655(4) 0.524(5) 0.673(3) 0.20(3) Uiso 1.000000 1 . . .
 C8 C 0.9223(3) 0.7726(2) 0.7605(3) 0.129(2) Uani 1.000000 1 . . .
 H6 H 0.994(3) 0.798(3) 0.784(2) 0.152(17) Uiso 1.000000 1 . . .
 C9 C 0.8715(3) 0.6875(2) 0.7640(3) 0.137(2) Uani 1.000000 1 . . .
 H7 H 0.895(3) 0.650(4) 0.766(2) 0.153(18) Uiso 1.000000 1 . . .

loop_
  _atom_site_aniso_label
  _atom_site_aniso_U_11
  _atom_site_aniso_U_22
  _atom_site_aniso_U_33
  _atom_site_aniso_U_12
  _atom_site_aniso_U_13
  _atom_site_aniso_U_23
 Zn1 0.0491(4) 0.0491(4) 0.1578(11) 0.0246(2) -0.000000 0.000000
 N1 0.0478(14) 0.0495(15) 0.146(3) 0.0263(12) -0.0022(15) -0.0024(15)
 N2 0.0511(16) 0.0431(14) 0.182(3) 0.0199(13) -0.0207(17) 0.0029(16)
 C1 0.0533(18) 0.0488(17) 0.148(3) 0.0275(15) -0.011(2) 0.0011(19)
 C7 0.0499(19) 0.0497(19) 0.224(5) 0.0234(16) -0.025(2) 0.003(2)
 C6 0.055(2) 0.056(2) 0.215(5) 0.0269(17) -0.019(2) 0.018(2)
 C2 0.071(2) 0.050(2) 0.179(4) 0.0174(18) -0.028(3) 0.004(2)
 C11 0.0495(19) 0.0491(18) 0.216(5) 0.0241(15) 0.007(2) 0.022(2)
 C10 0.053(2) 0.0486(19) 0.211(4) 0.0209(16) -0.016(2) 0.010(2)
 C5 0.052(2) 0.053(2) 0.206(5) 0.0175(17) -0.029(3) 0.014(2)
 C4 0.056(2) 0.0454(18) 0.216(5) 0.0234(16) -0.022(2) 0.007(2)
 C3 0.086(3) 0.059(2) 0.212(5) 0.014(2) -0.056(3) 0.012(3)
 C8 0.062(2) 0.055(2) 0.264(6) 0.0233(19) -0.042(3) 0.009(3)
 C9 0.067(2) 0.051(2) 0.289(7) 0.0263(19) -0.055(3) 0.001(3)

loop_
  _geom_bond_atom_site_label_1
  _geom_bond_atom_site_label_2
  _geom_bond_distance
  _geom_bond_site_symmetry_2
  _geom_bond_publ_flag
 Zn1 N1 2.173(3) 11_556 ?
 Zn1 N1 2.173(3) 10_656 ?
 Zn1 N1 2.173(3) 3_665 ?
 Zn1 N1 2.173(3) . ?
 Zn1 N1 2.173(3) 12_546 ?
 Zn1 N1 2.173(3) 2_655 ?
 N1 C1 1.316(4) . ?
 N1 C2 1.326(5) . ?
 N2 C1 1.317(5) . ?
 N2 C4 1.438(4) . ?
 N2 C3 1.376(5) . ?
 C1 H1 0.90(5) . ?
 C7 C6 1.389(5) . ?
 C7 C10 1.490(5) . ?
 C7 C8 1.349(5) . ?
 C6 H5 1.05(4) . ?
 C6 C5 1.384(5) . ?
 C2 H2 1.14(5) . ?
 C2 C3 1.357(6) . ?
 C11 H8 0.99(3) . ?
 C11 C10 1.392(5) . ?
 C11 C10 1.403(5) 3_675 ?
 C5 H4 0.75(6) . ?
 C5 C4 1.365(5) . ?
 C4 C9 1.357(5) . ?
 C3 H3 1.08(8) . ?
 C8 H6 1.30(5) . ?
 C8 C9 1.389(5) . ?
 C9 H7 0.99(6) . ?

loop_
  _geom_angle_atom_site_label_1
  _geom_angle_atom_site_label_2
  _geom_angle_atom_site_label_3
  _geom_angle
  _geom_angle_site_symmetry_1
  _geom_angle_site_symmetry_3
  _geom_angle_publ_flag
 N1 Zn1 N1 89.58(10) . 11_556 ?
 N1 Zn1 N1 89.58(10) 10_656 2_655 ?
 N1 Zn1 N1 180.0 12_546 3_665 ?
 N1 Zn1 N1 180.0 2_655 11_556 ?
 N1 Zn1 N1 90.42(12) 12_546 11_556 ?
 N1 Zn1 N1 90.42(12) 2_655 . ?
 N1 Zn1 N1 180.0 10_656 . ?
 N1 Zn1 N1 89.58(12) 3_665 11_556 ?
 N1 Zn1 N1 89.58(12) 10_656 3_665 ?
 N1 Zn1 N1 90.42(10) 3_665 . ?
 N1 Zn1 N1 89.58(10) 12_546 . ?
 N1 Zn1 N1 90.42(12) 3_665 2_655 ?
 N1 Zn1 N1 90.42(10) 12_546 10_656 ?
 N1 Zn1 N1 90.42(10) 10_656 11_556 ?
 N1 Zn1 N1 89.58(12) 12_546 2_655 ?
 C1 N1 Zn1 127.1(3) . 12_546 ?
 C2 N1 Zn1 127.6(2) . 12_546 ?
 C2 N1 C1 105.0(3) . . ?
 C4 N2 C1 127.1(3) . . ?
 C3 N2 C1 105.9(3) . . ?
 C3 N2 C4 127.0(3) . . ?
 N2 C1 N1 113.0(3) . . ?
 H1 C1 N1 126(3) . . ?
 H1 C1 N2 121(3) . . ?
 C10 C7 C6 120.7(3) . . ?
 C8 C7 C6 117.7(3) . . ?
 C8 C7 C10 121.4(3) . . ?
 H5 C6 C7 119(2) . . ?
 C5 C6 C7 120.2(4) . . ?
 C5 C6 H5 121(2) . . ?
 H2 C2 N1 123(3) . . ?
 C3 C2 N1 110.8(4) . . ?
 C3 C2 H2 122(3) . . ?
 C10 C11 H8 115.5(18) . . ?
 C10 C11 H8 123.2(18) 3_675 . ?
 C11 C10 C7 120.5(3) . . ?
 C11 C10 C7 120.7(3) 2_765 . ?
 H4 C5 C6 127(4) . . ?
 C4 C5 C6 120.2(4) . . ?
 C4 C5 H4 111(4) . . ?
 C5 C4 N2 120.6(3) . . ?
 C9 C4 N2 119.6(3) . . ?
 C9 C4 C5 119.9(4) . . ?
 C2 C3 N2 105.3(4) . . ?
 H3 C3 N2 129(4) . . ?
 H3 C3 C2 120(4) . . ?
 H6 C8 C7 125(2) . . ?
 C9 C8 C7 122.1(3) . . ?
 C9 C8 H6 112(2) . . ?
 C8 C9 C4 119.3(4) . . ?
 H7 C9 C4 115(3) . . ?
 H7 C9 C8 122(3) . . ?

_shelx_fab_file
;
 -1 2 0 -174.50 0.00
 0 3 0 11.61 0.00
 -4 5 0 -34.35 0.00
 -1 5 0 -41.73 0.00
 -3 6 0 -5.77 0.00
 0 6 0 7.23 0.00
 -5 7 0 -0.56 0.00
 -2 7 0 18.91 0.00
 -7 8 0 18.47 0.00
 -4 8 0 16.81 0.00
 -1 8 0 -12.48 0.00
 -6 9 0 0.83 0.00
 -3 9 0 8.27 0.00
 0 9 0 -11.54 0.00
 -8 10 0 -12.21 0.00
 -5 10 0 -9.65 0.00
 -2 10 0 6.45 0.00
 -10 11 0 5.07 0.00
 -7 11 0 6.11 0.00
 -4 11 0 -7.61 0.00
 -1 11 0 5.49 0.00
 -9 12 0 4.33 0.00
 -6 12 0 12.20 0.00
 -3 12 0 -1.54 0.00
 0 12 0 -3.36 0.00
 -11 13 0 -1.96 0.00
 -8 13 0 -8.14 0.00
 -5 13 0 3.03 0.00
 -2 13 0 -5.65 0.00
 -13 14 0 2.99 0.00
 -10 14 0 -4.50 0.00
 -7 14 0 2.94 0.00
 -4 14 0 0.71 0.00
 -1 14 0 12.03 0.00
 -12 15 0 0.67 0.00
 -9 15 0 4.74 0.00
 -6 15 0 -5.45 0.00
 -3 15 0 -2.59 0.00
 0 15 0 -2.80 0.00
 -14 16 0 -1.63 0.00
 -11 16 0 4.72 0.00
 -8 16 0 -4.80 0.00
 -5 16 0 8.66 0.00
 -2 16 0 -4.34 0.00
 -16 17 0 0.84 0.00
 -13 17 0 -0.21 0.00
 -10 17 0 -0.91 0.00
 -7 17 0 1.00 0.00
 -4 17 0 -4.35 0.00
 -1 17 0 -0.09 0.00
 -15 18 0 1.60 0.00
 -12 18 0 -1.93 0.00
 -9 18 0 4.32 0.00
 -6 18 0 -2.88 0.00
 -3 18 0 3.81 0.00
 0 18 0 -3.02 0.00
 -17 19 0 -3.13 0.00
 -14 19 0 0.64 0.00
 -11 19 0 -2.10 0.00
 -8 19 0 -2.63 0.00
 -5 19 0 0.36 0.00
 -2 19 0 -0.14 0.00
 -19 20 0 1.80 0.00
 -16 20 0 -0.74 0.00
 -13 20 0 3.57 0.00
 -10 20 0 -0.17 0.00
 -7 20 0 0.82 0.00
 -4 20 0 -0.34 0.00
 -1 20 0 1.91 0.00
 -18 21 0 1.50 0.00
 -15 21 0 -1.62 0.00
 -12 21 0 -3.33 0.00
 -9 21 0 0.98 0.00
 -6 21 0 -2.18 0.00
 -3 21 0 1.09 0.00
 -17 22 0 -1.27 0.00
 -14 22 0 -1.64 0.00
 -11 22 0 1.89 0.00
 -8 22 0 2.41 0.00
 -5 22 0 0.63 0.00
 -13 23 0 2.38 0.00
 -10 23 0 -2.43 0.00
 -3 2 1 31.36 0.00
 0 2 1 -167.70 0.00
 -5 3 1 58.28 0.00
 -2 3 1 -70.39 0.00
 1 3 1 4.82 0.00
 -7 4 1 -18.68 0.00
 -4 4 1 -51.01 0.00
 -1 4 1 83.65 0.00
 2 4 1 -4.16 0.00
 -9 5 1 14.83 0.00
 -6 5 1 19.48 0.00
 -3 5 1 69.75 0.00
 0 5 1 -33.91 0.00
 3 5 1 8.95 0.00
 -11 6 1 -14.41 0.00
 -8 6 1 -1.65 0.00
 -5 6 1 -34.65 0.00
 -2 6 1 -47.51 0.00
 1 6 1 4.97 0.00
 4 6 1 10.83 0.00
 -13 7 1 13.90 0.00
 -10 7 1 -2.04 0.00
 -7 7 1 2.94 0.00
 -4 7 1 17.03 0.00
 -1 7 1 18.96 0.00
 2 7 1 -8.81 0.00
 5 7 1 -8.44 0.00
 -15 8 1 -9.07 0.00
 -12 8 1 5.57 0.00
 -9 8 1 0.60 0.00
 -6 8 1 4.98 0.00
 -3 8 1 14.64 0.00
 0 8 1 -4.73 0.00
 3 8 1 5.86 0.00
 6 8 1 18.96 0.00
 -17 9 1 4.22 0.00
 -14 9 1 -6.99 0.00
 -11 9 1 3.38 0.00
 -8 9 1 4.88 0.00
 -5 9 1 9.01 0.00
 -2 9 1 4.71 0.00
 1 9 1 -7.66 0.00
 4 9 1 -13.55 0.00
 7 9 1 -11.82 0.00
 -19 10 1 -1.98 0.00
 -16 10 1 5.52 0.00
 -13 10 1 -4.00 0.00
 -10 10 1 -12.57 0.00
 -7 10 1 -4.51 0.00
 -4 10 1 -7.88 0.00
 -1 10 1 2.88 0.00
 2 10 1 13.90 0.00
 5 10 1 0.66 0.00
 8 10 1 6.88 0.00
 -21 11 1 2.25 0.00
 -18 11 1 -5.33 0.00
 -15 11 1 5.04 0.00
 -12 11 1 2.48 0.00
 -9 11 1 7.84 0.00
 -6 11 1 -0.44 0.00
 -3 11 1 -9.85 0.00
 0 11 1 0.81 0.00
 3 11 1 -10.58 0.00
 6 11 1 -2.10 0.00
 9 11 1 -2.82 0.00
 -23 12 1 -0.12 0.00
 -20 12 1 -0.38 0.00
 -17 12 1 -0.48 0.00
 -14 12 1 -2.90 0.00
 -11 12 1 2.18 0.00
 -8 12 1 -10.19 0.00
 -5 12 1 10.29 0.00
 -2 12 1 1.77 0.00
 1 12 1 -5.21 0.00
 4 12 1 17.05 0.00
 7 12 1 -0.39 0.00
 10 12 1 0.83 0.00
 -22 13 1 1.16 0.00
 -19 13 1 2.35 0.00
 -16 13 1 -1.87 0.00
 -13 13 1 10.43 0.00
 -10 13 1 -5.05 0.00
 -7 13 1 5.54 0.00
 -4 13 1 7.19 0.00
 -1 13 1 0.10 0.00
 2 13 1 -2.17 0.00
 5 13 1 -6.08 0.00
 8 13 1 0.14 0.00
 -21 14 1 -0.82 0.00
 -18 14 1 -3.08 0.00
 -15 14 1 0.57 0.00
 -12 14 1 -6.81 0.00
 -9 14 1 7.74 0.00
 -6 14 1 -8.61 0.00
 -3 14 1 -5.84 0.00
 0 14 1 12.89 0.00
 3 14 1 -0.85 0.00
 6 14 1 4.35 0.00
 9 14 1 0.20 0.00
 -23 15 1 -1.44 0.00
 -20 15 1 -3.27 0.00
 -17 15 1 2.34 0.00
 -14 15 1 -1.54 0.00
 -11 15 1 5.80 0.00
 -8 15 1 -0.38 0.00
 -5 15 1 -2.03 0.00
 -2 15 1 -0.89 0.00
 1 15 1 -4.46 0.00
 4 15 1 -0.06 0.00
 7 15 1 -4.21 0.00
 -22 16 1 0.28 0.00
 -19 16 1 4.26 0.00
 -16 16 1 -3.90 0.00
 -13 16 1 2.92 0.00
 -10 16 1 -5.62 0.00
 -7 16 1 2.50 0.00
 -4 16 1 5.49 0.00
 -1 16 1 -6.02 0.00
 2 16 1 1.50 0.00
 5 16 1 0.15 0.00
 -21 17 1 1.31 0.00
 -18 17 1 -1.92 0.00
 -15 17 1 3.01 0.00
 -12 17 1 -1.51 0.00
 -9 17 1 1.57 0.00
 -6 17 1 3.29 0.00
 -3 17 1 -0.92 0.00
 0 17 1 -0.58 0.00
 3 17 1 -2.57 0.00
 -20 18 1 -0.22 0.00
 -17 18 1 1.95 0.00
 -14 18 1 -3.25 0.00
 -11 18 1 3.14 0.00
 -8 18 1 -2.04 0.00
 -5 18 1 -5.52 0.00
 -2 18 1 4.06 0.00
 1 18 1 -0.33 0.00
 -19 19 1 1.28 0.00
 -16 19 1 -2.37 0.00
 -13 19 1 3.14 0.00
 -10 19 1 0.22 0.00
 -7 19 1 1.41 0.00
 -4 19 1 -0.25 0.00
 -1 19 1 -3.85 0.00
 2 19 1 -1.39 0.00
 -18 20 1 -0.79 0.00
 -15 20 1 0.91 0.00
 -12 20 1 -3.40 0.00
 -9 20 1 -0.52 0.00
 -6 20 1 1.59 0.00
 -3 20 1 0.13 0.00
 0 20 1 4.96 0.00
 -17 21 1 1.76 0.00
 -14 21 1 -3.77 0.00
 -11 21 1 0.17 0.00
 -8 21 1 1.84 0.00
 -5 21 1 -0.32 0.00
 -2 21 1 0.84 0.00
 -16 22 1 0.34 0.00
 -13 22 1 1.82 0.00
 -10 22 1 -1.94 0.00
 -7 22 1 -1.03 0.00
 -4 22 1 -1.99 0.00
 -15 23 1 0.60 0.00
 -12 23 1 0.88 0.00
 -9 23 1 -0.36 0.00
 0 1 2 116.37 0.00
 -2 2 2 -119.83 0.00
 1 2 2 35.57 0.00
 -4 3 2 -7.96 0.00
 -1 3 2 -72.78 0.00
 2 3 2 36.20 0.00
 -6 4 2 35.30 0.00
 -3 4 2 120.23 0.00
 0 4 2 -24.90 0.00
 3 4 2 -18.16 0.00
 -8 5 2 -1.81 0.00
 -5 5 2 -54.87 0.00
 -2 5 2 -1.63 0.00
 1 5 2 -12.52 0.00
 4 5 2 16.49 0.00
 -10 6 2 -13.70 0.00
 -7 6 2 3.66 0.00
 -4 6 2 -20.50 0.00
 -1 6 2 0.25 0.00
 2 6 2 -7.22 0.00
 5 6 2 4.35 0.00
 -12 7 2 2.04 0.00
 -9 7 2 -7.71 0.00
 -6 7 2 -15.76 0.00
 -3 7 2 16.20 0.00
 0 7 2 5.71 0.00
 3 7 2 3.32 0.00
 6 7 2 15.90 0.00
 -14 8 2 -7.80 0.00
 -11 8 2 9.90 0.00
 -8 8 2 21.96 0.00
 -5 8 2 26.79 0.00
 -2 8 2 2.26 0.00
 1 8 2 1.29 0.00
 4 8 2 -24.08 0.00
 7 8 2 0.07 0.00
 -16 9 2 1.87 0.00
 -13 9 2 -5.18 0.00
 -10 9 2 -6.32 0.00
 -7 9 2 3.40 0.00
 -4 9 2 -15.05 0.00
 -1 9 2 -7.42 0.00
 2 9 2 10.24 0.00
 5 9 2 5.56 0.00
 8 9 2 2.52 0.00
 -18 10 2 -4.03 0.00
 -15 10 2 6.89 0.00
 -12 10 2 5.04 0.00
 -9 10 2 -9.10 0.00
 -6 10 2 2.46 0.00
 -3 10 2 5.35 0.00
 0 10 2 -2.21 0.00
 3 10 2 2.89 0.00
 6 10 2 -11.20 0.00
 9 10 2 2.06 0.00
 -20 11 2 1.20 0.00
 -17 11 2 -2.15 0.00
 -14 11 2 -5.50 0.00
 -11 11 2 -5.45 0.00
 -8 11 2 -7.63 0.00
 -5 11 2 4.82 0.00
 -2 11 2 9.00 0.00
 1 11 2 3.36 0.00
 4 11 2 3.30 0.00
 7 11 2 1.86 0.00
 10 11 2 0.58 0.00
 -22 12 2 0.97 0.00
 -19 12 2 -1.21 0.00
 -16 12 2 3.20 0.00
 -13 12 2 1.11 0.00
 -10 12 2 16.35 0.00
 -7 12 2 -1.82 0.00
 -4 12 2 -4.03 0.00
 -1 12 2 -5.75 0.00
 2 12 2 -16.56 0.00
 5 12 2 6.24 0.00
 8 12 2 -2.68 0.00
 11 12 2 1.93 0.00
 -21 13 2 0.55 0.00
 -18 13 2 0.08 0.00
 -15 13 2 -0.34 0.00
 -12 13 2 0.46 0.00
 -9 13 2 -8.82 0.00
 -6 13 2 -1.01 0.00
 -3 13 2 -1.19 0.00
 0 13 2 6.22 0.00
 3 13 2 8.29 0.00
 6 13 2 -0.62 0.00
 9 13 2 -0.24 0.00
 -23 14 2 0.40 0.00
 -20 14 2 -2.84 0.00
 -17 14 2 -0.91 0.00
 -14 14 2 8.34 0.00
 -11 14 2 -7.54 0.00
 -8 14 2 7.86 0.00
 -5 14 2 -1.86 0.00
 -2 14 2 -2.20 0.00
 1 14 2 3.76 0.00
 4 14 2 -5.13 0.00
 7 14 2 0.93 0.00
 -22 15 2 0.41 0.00
 -19 15 2 -1.03 0.00
 -16 15 2 -2.52 0.00
 -13 15 2 -5.33 0.00
 -10 15 2 6.68 0.00
 -7 15 2 -1.76 0.00
 -4 15 2 3.98 0.00
 -1 15 2 2.61 0.00
 2 15 2 0.65 0.00
 5 15 2 4.28 0.00
 8 15 2 -0.94 0.00
 -21 16 2 -0.77 0.00
 -18 16 2 3.49 0.00
 -15 16 2 -2.89 0.00
 -12 16 2 7.11 0.00
 -9 16 2 -4.00 0.00
 -6 16 2 4.34 0.00
 -3 16 2 -1.95 0.00
 0 16 2 -5.19 0.00
 3 16 2 -2.46 0.00
 6 16 2 -3.40 0.00
 -20 17 2 3.03 0.00
 -17 17 2 -1.60 0.00
 -14 17 2 0.26 0.00
 -11 17 2 -3.57 0.00
 -8 17 2 -0.93 0.00
 -5 17 2 -0.27 0.00
 -2 17 2 1.18 0.00
 1 17 2 1.04 0.00
 4 17 2 -1.14 0.00
 -19 18 2 -0.02 0.00
 -16 18 2 6.03 0.00
 -13 18 2 -5.26 0.00
 -10 18 2 6.89 0.00
 -7 18 2 -0.27 0.00
 -4 18 2 -1.03 0.00
 -1 18 2 -1.66 0.00
 2 18 2 -1.03 0.00
 -21 19 2 -2.34 0.00
 -18 19 2 0.30 0.00
 -15 19 2 0.41 0.00
 -12 19 2 2.86 0.00
 -9 19 2 -0.44 0.00
 -6 19 2 1.42 0.00
 -3 19 2 -0.52 0.00
 0 19 2 2.04 0.00
 -20 20 2 2.27 0.00
 -17 20 2 -2.80 0.00
 -14 20 2 0.51 0.00
 -11 20 2 -5.57 0.00
 -8 20 2 2.39 0.00
 -5 20 2 -0.42 0.00
 -2 20 2 -1.00 0.00
 -19 21 2 -0.44 0.00
 -16 21 2 -0.63 0.00
 -13 21 2 -2.56 0.00
 -10 21 2 0.42 0.00
 -7 21 2 -0.03 0.00
 -4 21 2 -0.30 0.00
 -15 22 2 0.31 0.00
 -12 22 2 2.17 0.00
 -9 22 2 -0.55 0.00
 -6 22 2 0.64 0.00
 -14 23 2 1.19 0.00
 -11 23 2 -1.35 0.00
 -8 23 2 -0.68 0.00
 0 0 3 3.33 0.00
 1 1 3 94.01 0.00
 -1 2 3 -99.70 0.00
 2 2 3 92.32 0.00
 -3 3 3 -93.01 0.00
 0 3 3 -82.79 0.00
 3 3 3 43.84 0.00
 -5 4 3 -33.65 0.00
 -2 4 3 127.21 0.00
 1 4 3 -59.06 0.00
 4 4 3 -10.30 0.00
 -7 5 3 -12.87 0.00
 -4 5 3 41.25 0.00
 -1 5 3 9.28 0.00
 2 5 3 -0.11 0.00
 5 5 3 20.70 0.00
 -9 6 3 2.14 0.00
 -6 6 3 -4.45 0.00
 -3 6 3 -75.60 0.00
 0 6 3 21.79 0.00
 3 6 3 -22.40 0.00
 6 6 3 -2.12 0.00
 -11 7 3 -14.27 0.00
 -8 7 3 5.89 0.00
 -5 7 3 -19.10 0.00
 -2 7 3 6.94 0.00
 1 7 3 -4.43 0.00
 4 7 3 -3.53 0.00
 7 7 3 13.52 0.00
 -13 8 3 2.54 0.00
 -10 8 3 -11.04 0.00
 -7 8 3 -3.46 0.00
 -4 8 3 40.14 0.00
 -1 8 3 -13.16 0.00
 2 8 3 20.34 0.00
 5 8 3 -7.06 0.00
 8 8 3 -0.54 0.00
 -15 9 3 -5.93 0.00
 -12 9 3 12.89 0.00
 -9 9 3 8.10 0.00
 -6 9 3 20.91 0.00
 -3 9 3 -12.69 0.00
 0 9 3 0.75 0.00
 3 9 3 0.85 0.00
 6 9 3 1.10 0.00
 9 9 3 1.49 0.00
 -17 10 3 -1.15 0.00
 -14 10 3 -6.08 0.00
 -11 10 3 3.04 0.00
 -8 10 3 -2.62 0.00
 -5 10 3 -15.07 0.00
 -2 10 3 8.77 0.00
 1 10 3 -3.46 0.00
 4 10 3 -0.60 0.00
 7 10 3 -7.02 0.00
 10 10 3 1.77 0.00
 -19 11 3 -2.81 0.00
 -16 11 3 5.56 0.00
 -13 11 3 -7.47 0.00
 -10 11 3 -0.58 0.00
 -7 11 3 -10.89 0.00
 -4 11 3 2.68 0.00
 -1 11 3 5.22 0.00
 2 11 3 -8.16 0.00
 5 11 3 4.44 0.00
 8 11 3 4.90 0.00
 11 11 3 2.99 0.00
 -21 12 3 0.09 0.00
 -18 12 3 -0.22 0.00
 -15 12 3 1.10 0.00
 -12 12 3 -2.96 0.00
 -9 12 3 1.29 0.00
 -6 12 3 -1.40 0.00
 -3 12 3 2.86 0.00
 0 12 3 3.67 0.00
 3 12 3 1.38 0.00
 6 12 3 -1.56 0.00
 9 12 3 -1.85 0.00
 -23 13 3 1.16 0.00
 -20 13 3 -1.40 0.00
 -17 13 3 0.14 0.00
 -14 13 3 7.49 0.00
 -11 13 3 0.79 0.00
 -8 13 3 6.73 0.00
 -5 13 3 4.24 0.00
 -2 13 3 -13.37 0.00
 1 13 3 -1.21 0.00
 4 13 3 3.92 0.00
 7 13 3 -0.42 0.00
 10 13 3 0.54 0.00
 -22 14 3 1.28 0.00
 -19 14 3 -1.08 0.00
 -16 14 3 -2.29 0.00
 -13 14 3 -0.03 0.00
 -10 14 3 -7.04 0.00
 -7 14 3 -0.04 0.00
 -4 14 3 -3.01 0.00
 -1 14 3 4.40 0.00
 2 14 3 -1.15 0.00
 5 14 3 -1.05 0.00
 8 14 3 0.58 0.00
 -21 15 3 -0.87 0.00
 -18 15 3 1.11 0.00
 -15 15 3 -1.04 0.00
 -12 15 3 3.22 0.00
 -9 15 3 2.89 0.00
 -6 15 3 -8.02 0.00
 -3 15 3 6.73 0.00
 0 15 3 0.48 0.00
 3 15 3 1.33 0.00
 6 15 3 0.24 0.00
 -20 16 3 -0.77 0.00
 -17 16 3 -1.21 0.00
 -14 16 3 -4.91 0.00
 -11 16 3 4.10 0.00
 -8 16 3 -0.92 0.00
 -5 16 3 8.40 0.00
 -2 16 3 -3.72 0.00
 1 16 3 2.44 0.00
 4 16 3 -1.32 0.00
 -22 17 3 0.93 0.00
 -19 17 3 5.43 0.00
 -16 17 3 2.27 0.00
 -13 17 3 -2.36 0.00
 -10 17 3 -1.62 0.00
 -7 17 3 5.95 0.00
 -4 17 3 -3.73 0.00
 -1 17 3 -0.11 0.00
 2 17 3 -1.22 0.00
 5 17 3 0.19 0.00
 -21 18 3 -1.89 0.00
 -18 18 3 -0.34 0.00
 -15 18 3 3.19 0.00
 -12 18 3 -3.45 0.00
 -9 18 3 2.02 0.00
 -6 18 3 -4.48 0.00
 -3 18 3 3.43 0.00
 0 18 3 -1.05 0.00
 3 18 3 -1.11 0.00
 -20 19 3 -1.32 0.00
 -17 19 3 2.52 0.00
 -14 19 3 2.06 0.00
 -11 19 3 2.01 0.00
 -8 19 3 0.21 0.00
 -5 19 3 1.62 0.00
 -2 19 3 -3.43 0.00
 1 19 3 2.19 0.00
 -19 20 3 0.80 0.00
 -16 20 3 -5.04 0.00
 -13 20 3 0.49 0.00
 -10 20 3 -1.84 0.00
 -7 20 3 4.83 0.00
 -4 20 3 -2.96 0.00
 -1 20 3 1.75 0.00
 -18 21 3 0.62 0.00
 -15 21 3 -2.13 0.00
 -12 21 3 -0.07 0.00
 -9 21 3 -0.60 0.00
 -6 21 3 -0.95 0.00
 -3 21 3 -0.66 0.00
 -17 22 3 2.14 0.00
 -14 22 3 -1.71 0.00
 -11 22 3 -0.72 0.00
 -8 22 3 -2.21 0.00
 -5 22 3 1.66 0.00
 -13 23 3 -0.42 0.00
 -10 23 3 1.56 0.00
 -1 1 4 -57.74 0.00
 0 2 4 3.40 0.00
 -5 3 4 85.37 0.00
 -2 3 4 34.50 0.00
 1 3 4 -3.73 0.00
 -7 4 4 -7.39 0.00
 -4 4 4 -47.82 0.00
 -1 4 4 -17.45 0.00
 2 4 4 -28.25 0.00
 -9 5 4 30.73 0.00
 -6 5 4 -26.73 0.00
 -3 5 4 33.85 0.00
 0 5 4 5.42 0.00
 3 5 4 -39.05 0.00
 -11 6 4 -17.53 0.00
 -8 6 4 -5.68 0.00
 -5 6 4 3.90 0.00
 -2 6 4 -33.49 0.00
 1 6 4 43.85 0.00
 4 6 4 11.95 0.00
 -13 7 4 15.33 0.00
 -10 7 4 -18.71 0.00
 -7 7 4 13.08 0.00
 -4 7 4 -5.52 0.00
 -1 7 4 -10.09 0.00
 2 7 4 -12.52 0.00
 5 7 4 -13.23 0.00
 -15 8 4 -8.32 0.00
 -12 8 4 8.08 0.00
 -9 8 4 -14.32 0.00
 -6 8 4 -12.68 0.00
 -3 8 4 17.60 0.00
 0 8 4 -12.98 0.00
 3 8 4 5.67 0.00
 6 8 4 14.56 0.00
 -17 9 4 4.40 0.00
 -14 9 4 -7.28 0.00
 -11 9 4 23.45 0.00
 -8 9 4 8.64 0.00
 -5 9 4 -0.03 0.00
 -2 9 4 -4.94 0.00
 1 9 4 9.70 0.00
 4 9 4 -4.74 0.00
 7 9 4 -5.99 0.00
 -19 10 4 -2.35 0.00
 -16 10 4 1.93 0.00
 -13 10 4 -11.38 0.00
 -10 10 4 -1.49 0.00
 -7 10 4 3.65 0.00
 -4 10 4 -14.38 0.00
 -1 10 4 11.26 0.00
 2 10 4 5.97 0.00
 5 10 4 1.59 0.00
 8 10 4 4.63 0.00
 -21 11 4 2.44 0.00
 -18 11 4 -3.01 0.00
 -15 11 4 4.58 0.00
 -12 11 4 -10.09 0.00
 -9 11 4 5.45 0.00
 -6 11 4 2.67 0.00
 -3 11 4 8.49 0.00
 0 11 4 -3.88 0.00
 3 11 4 -11.06 0.00
 6 11 4 -6.50 0.00
 9 11 4 0.54 0.00
 -23 12 4 2.64 0.00
 -20 12 4 -0.45 0.00
 -17 12 4 0.83 0.00
 -14 12 4 0.43 0.00
 -11 12 4 2.29 0.00
 -8 12 4 -5.75 0.00
 -5 12 4 -4.12 0.00
 -2 12 4 0.81 0.00
 1 12 4 -5.59 0.00
 4 12 4 11.42 0.00
 7 12 4 1.16 0.00
 10 12 4 1.26 0.00
 -22 13 4 -1.76 0.00
 -19 13 4 -1.70 0.00
 -16 13 4 -3.02 0.00
 -13 13 4 5.97 0.00
 -10 13 4 -5.59 0.00
 -7 13 4 -1.57 0.00
 -4 13 4 1.06 0.00
 -1 13 4 -9.22 0.00
 2 13 4 1.93 0.00
 5 13 4 -2.32 0.00
 8 13 4 -0.13 0.00
 -21 14 4 2.24 0.00
 -18 14 4 1.86 0.00
 -15 14 4 3.54 0.00
 -12 14 4 -2.48 0.00
 -9 14 4 1.95 0.00
 -6 14 4 2.35 0.00
 -3 14 4 -3.58 0.00
 0 14 4 9.48 0.00
 3 14 4 -3.19 0.00
 6 14 4 1.14 0.00
 9 14 4 1.57 0.00
 -20 15 4 -1.85 0.00
 -17 15 4 -0.30 0.00
 -14 15 4 -6.72 0.00
 -11 15 4 4.92 0.00
 -8 15 4 4.52 0.00
 -5 15 4 -5.45 0.00
 -2 15 4 6.65 0.00
 1 15 4 -2.73 0.00
 4 15 4 0.10 0.00
 7 15 4 -1.78 0.00
 -22 16 4 -0.38 0.00
 -19 16 4 2.31 0.00
 -16 16 4 -1.05 0.00
 -13 16 4 0.79 0.00
 -10 16 4 -0.31 0.00
 -7 16 4 -4.50 0.00
 -4 16 4 6.07 0.00
 -1 16 4 -5.84 0.00
 2 16 4 7.06 0.00
 5 16 4 2.05 0.00
 -21 17 4 -0.39 0.00
 -18 17 4 0.24 0.00
 -15 17 4 1.35 0.00
 -12 17 4 -4.02 0.00
 -9 17 4 -2.77 0.00
 -6 17 4 7.79 0.00
 -3 17 4 -4.92 0.00
 0 17 4 0.42 0.00
 3 17 4 -5.85 0.00
 -20 18 4 -0.48 0.00
 -17 18 4 2.71 0.00
 -14 18 4 0.66 0.00
 -11 18 4 -0.48 0.00
 -8 18 4 2.75 0.00
 -5 18 4 -3.29 0.00
 -2 18 4 5.44 0.00
 1 18 4 0.39 0.00
 -19 19 4 0.69 0.00
 -16 19 4 -0.35 0.00
 -13 19 4 1.51 0.00
 -10 19 4 2.88 0.00
 -7 19 4 -1.73 0.00
 -4 19 4 0.77 0.00
 -1 19 4 -1.79 0.00
 2 19 4 2.78 0.00
 -18 20 4 0.78 0.00
 -15 20 4 -2.01 0.00
 -12 20 4 0.44 0.00
 -9 20 4 -0.73 0.00
 -6 20 4 2.53 0.00
 -3 20 4 -4.86 0.00
 0 20 4 -0.71 0.00
 -17 21 4 -0.69 0.00
 -14 21 4 -2.68 0.00
 -11 21 4 0.77 0.00
 -8 21 4 0.52 0.00
 -5 21 4 -0.12 0.00
 -2 21 4 0.02 0.00
 -16 22 4 -0.07 0.00
 -13 22 4 -2.88 0.00
 -10 22 4 -0.34 0.00
 -7 22 4 -1.51 0.00
 -12 23 4 -2.95 0.00
 -9 23 4 -0.16 0.00
 0 1 5 -78.62 0.00
 -2 2 5 17.10 0.00
 1 2 5 8.93 0.00
 -1 3 5 5.93 0.00
 2 3 5 69.16 0.00
 -6 4 5 -8.77 0.00
 -3 4 5 36.89 0.00
 0 4 5 -34.34 0.00
 3 4 5 -18.47 0.00
 -8 5 5 -12.50 0.00
 -5 5 5 20.84 0.00
 -2 5 5 -22.50 0.00
 1 5 5 -3.04 0.00
 4 5 5 10.79 0.00
 -10 6 5 6.40 0.00
 -7 6 5 24.33 0.00
 -4 6 5 -10.18 0.00
 -1 6 5 21.05 0.00
 2 6 5 -12.01 0.00
 5 6 5 -12.26 0.00
 -12 7 5 -3.85 0.00
 -9 7 5 -24.58 0.00
 -6 7 5 -33.84 0.00
 -3 7 5 -5.44 0.00
 0 7 5 9.05 0.00
 3 7 5 1.67 0.00
 6 7 5 15.63 0.00
 -14 8 5 -3.10 0.00
 -11 8 5 11.38 0.00
 -8 8 5 -1.99 0.00
 -5 8 5 17.48 0.00
 -2 8 5 -13.78 0.00
 1 8 5 -7.24 0.00
 4 8 5 -12.75 0.00
 7 8 5 2.16 0.00
 -16 9 5 -2.81 0.00
 -13 9 5 -6.50 0.00
 -10 9 5 1.52 0.00
 -7 9 5 6.58 0.00
 -4 9 5 -18.19 0.00
 -1 9 5 9.74 0.00
 2 9 5 17.22 0.00
 5 9 5 2.94 0.00
 8 9 5 0.99 0.00
 -18 10 5 -0.45 0.00
 -15 10 5 3.77 0.00
 -12 10 5 6.30 0.00
 -9 10 5 16.68 0.00
 -6 10 5 -4.37 0.00
 -3 10 5 -4.41 0.00
 0 10 5 -8.36 0.00
 3 10 5 -0.04 0.00
 6 10 5 -7.07 0.00
 9 10 5 3.55 0.00
 -20 11 5 -1.18 0.00
 -17 11 5 -3.39 0.00
 -14 11 5 -6.59 0.00
 -11 11 5 -12.78 0.00
 -8 11 5 -9.33 0.00
 -5 11 5 2.15 0.00
 -2 11 5 9.51 0.00
 1 11 5 0.58 0.00
 4 11 5 1.49 0.00
 7 11 5 -0.37 0.00
 10 11 5 0.08 0.00
 -22 12 5 1.33 0.00
 -19 12 5 -1.32 0.00
 -16 12 5 2.47 0.00
 -13 12 5 -0.41 0.00
 -10 12 5 3.52 0.00
 -7 12 5 2.01 0.00
 -4 12 5 6.73 0.00
 -1 12 5 0.39 0.00
 2 12 5 -12.68 0.00
 5 12 5 0.63 0.00
 8 12 5 -0.41 0.00
 11 12 5 0.17 0.00
 -21 13 5 0.94 0.00
 -18 13 5 3.09 0.00
 -15 13 5 -2.22 0.00
 -12 13 5 2.27 0.00
 -9 13 5 1.66 0.00
 -6 13 5 -6.20 0.00
 -3 13 5 -1.58 0.00
 0 13 5 -1.38 0.00
 3 13 5 7.24 0.00
 6 13 5 0.37 0.00
 9 13 5 3.64 0.00
 -20 14 5 -0.03 0.00
 -17 14 5 -3.99 0.00
 -14 14 5 5.26 0.00
 -11 14 5 -2.94 0.00
 -8 14 5 6.82 0.00
 -5 14 5 -5.68 0.00
 -2 14 5 -9.12 0.00
 1 14 5 5.14 0.00
 4 14 5 -5.59 0.00
 7 14 5 -0.52 0.00
 -22 15 5 1.52 0.00
 -19 15 5 -0.18 0.00
 -16 15 5 1.76 0.00
 -13 15 5 -6.60 0.00
 -10 15 5 -2.93 0.00
 -7 15 5 0.98 0.00
 -4 15 5 -1.53 0.00
 -1 15 5 8.29 0.00
 2 15 5 -0.71 0.00
 5 15 5 0.01 0.00
 -21 16 5 -0.09 0.00
 -18 16 5 3.30 0.00
 -15 16 5 -3.34 0.00
 -12 16 5 6.67 0.00
 -9 16 5 -2.23 0.00
 -6 16 5 1.73 0.00
 -3 16 5 4.36 0.00
 0 16 5 -8.55 0.00
 3 16 5 2.42 0.00
 6 16 5 3.95 0.00
 -20 17 5 -0.19 0.00
 -17 17 5 -2.46 0.00
 -14 17 5 3.00 0.00
 -11 17 5 -2.39 0.00
 -8 17 5 -4.01 0.00
 -5 17 5 4.43 0.00
 -2 17 5 0.22 0.00
 1 17 5 4.09 0.00
 4 17 5 -1.47 0.00
 -19 18 5 0.60 0.00
 -16 18 5 0.91 0.00
 -13 18 5 -3.68 0.00
 -10 18 5 2.76 0.00
 -7 18 5 1.80 0.00
 -4 18 5 -3.55 0.00
 -1 18 5 1.65 0.00
 2 18 5 -0.81 0.00
 -18 19 5 4.16 0.00
 -15 19 5 -0.89 0.00
 -12 19 5 0.28 0.00
 -9 19 5 2.35 0.00
 -6 19 5 -2.03 0.00
 -3 19 5 0.23 0.00
 0 19 5 -0.90 0.00
 -17 20 5 -1.10 0.00
 -14 20 5 2.35 0.00
 -11 20 5 0.95 0.00
 -8 20 5 1.25 0.00
 -5 20 5 0.52 0.00
 -2 20 5 -2.36 0.00
 -16 21 5 -1.65 0.00
 -13 21 5 -3.80 0.00
 -10 21 5 -1.35 0.00
 -7 21 5 -0.92 0.00
 -4 21 5 2.10 0.00
 -15 22 5 -0.88 0.00
 -12 22 5 1.16 0.00
 -9 22 5 -1.04 0.00
 -6 22 5 -0.49 0.00
 -11 23 5 -3.40 0.00
 1 1 6 -25.91 0.00
 -1 2 6 -1.88 0.00
 2 2 6 -23.75 0.00
 -3 3 6 0.74 0.00
 0 3 6 22.67 0.00
 3 3 6 59.13 0.00
 -5 4 6 -27.72 0.00
 -2 4 6 -10.90 0.00
 1 4 6 -10.30 0.00
 4 4 6 5.20 0.00
 -7 5 6 -36.35 0.00
 -4 5 6 38.14 0.00
 -1 5 6 -21.42 0.00
 2 5 6 -36.62 0.00
 5 5 6 22.07 0.00
 -9 6 6 -20.67 0.00
 -6 6 6 14.19 0.00
 -3 6 6 -19.94 0.00
 0 6 6 48.68 0.00
 3 6 6 -16.96 0.00
 6 6 6 -4.14 0.00
 -11 7 6 -5.92 0.00
 -8 7 6 30.96 0.00
 -5 7 6 -15.65 0.00
 -2 7 6 4.55 0.00
 1 7 6 14.14 0.00
 4 7 6 -11.43 0.00
 7 7 6 8.21 0.00
 -13 8 6 0.54 0.00
 -10 8 6 -2.58 0.00
 -7 8 6 -24.45 0.00
 -4 8 6 -0.75 0.00
 -1 8 6 -29.07 0.00
 2 8 6 5.27 0.00
 5 8 6 -1.40 0.00
 8 8 6 -3.86 0.00
 -15 9 6 -4.12 0.00
 -12 9 6 13.72 0.00
 -9 9 6 -9.86 0.00
 -6 9 6 10.72 0.00
 -3 9 6 -10.03 0.00
 0 9 6 -3.97 0.00
 3 9 6 4.86 0.00
 6 9 6 2.91 0.00
 9 9 6 4.85 0.00
 -17 10 6 0.60 0.00
 -14 10 6 -11.28 0.00
 -11 10 6 -4.21 0.00
 -8 10 6 8.55 0.00
 -5 10 6 -13.55 0.00
 -2 10 6 17.95 0.00
 1 10 6 2.67 0.00
 4 10 6 3.67 0.00
 7 10 6 -5.44 0.00
 10 10 6 -2.20 0.00
 -19 11 6 -2.77 0.00
 -16 11 6 3.64 0.00
 -13 11 6 1.57 0.00
 -10 11 6 16.37 0.00
 -7 11 6 -3.43 0.00
 -4 11 6 2.11 0.00
 -1 11 6 -4.70 0.00
 2 11 6 -5.52 0.00
 5 11 6 -4.81 0.00
 8 11 6 1.40 0.00
 11 11 6 0.23 0.00
 -21 12 6 2.92 0.00
 -18 12 6 -1.70 0.00
 -15 12 6 -3.17 0.00
 -12 12 6 -10.92 0.00
 -9 12 6 -4.14 0.00
 -6 12 6 2.32 0.00
 -3 12 6 7.67 0.00
 0 12 6 -0.24 0.00
 3 12 6 -3.19 0.00
 6 12 6 1.90 0.00
 9 12 6 2.07 0.00
 -20 13 6 -0.13 0.00
 -17 13 6 1.64 0.00
 -14 13 6 6.45 0.00
 -11 13 6 0.16 0.00
 -8 13 6 2.96 0.00
 -5 13 6 -10.32 0.00
 -2 13 6 -3.62 0.00
 1 13 6 -0.48 0.00
 4 13 6 1.68 0.00
 7 13 6 -0.61 0.00
 -22 14 6 -0.51 0.00
 -19 14 6 0.24 0.00
 -16 14 6 -6.27 0.00
 -13 14 6 -2.10 0.00
 -10 14 6 -4.43 0.00
 -7 14 6 9.96 0.00
 -4 14 6 -4.45 0.00
 -1 14 6 1.96 0.00
 2 14 6 4.30 0.00
 5 14 6 -3.57 0.00
 8 14 6 -0.30 0.00
 -21 15 6 2.47 0.00
 -18 15 6 1.84 0.00
 -15 15 6 2.75 0.00
 -12 15 6 1.64 0.00
 -9 15 6 1.75 0.00
 -6 15 6 2.16 0.00
 -3 15 6 -3.90 0.00
 0 15 6 -3.25 0.00
 3 15 6 -2.21 0.00
 6 15 6 4.03 0.00
 -20 16 6 -1.19 0.00
 -17 16 6 1.13 0.00
 -14 16 6 -2.31 0.00
 -11 16 6 3.83 0.00
 -8 16 6 -13.19 0.00
 -5 16 6 0.69 0.00
 -2 16 6 4.65 0.00
 1 16 6 -0.81 0.00
 4 16 6 -0.55 0.00
 -19 17 6 -0.61 0.00
 -16 17 6 -1.81 0.00
 -13 17 6 2.70 0.00
 -10 17 6 -0.16 0.00
 -7 17 6 0.72 0.00
 -4 17 6 2.31 0.00
 -1 17 6 -1.07 0.00
 2 17 6 -0.53 0.00
 -21 18 6 -0.83 0.00
 -18 18 6 0.02 0.00
 -15 18 6 1.33 0.00
 -12 18 6 -5.95 0.00
 -9 18 6 7.26 0.00
 -6 18 6 -0.75 0.00
 -3 18 6 1.06 0.00
 0 18 6 1.03 0.00
 3 18 6 2.09 0.00
 -20 19 6 -0.83 0.00
 -17 19 6 2.50 0.00
 -14 19 6 0.18 0.00
 -11 19 6 0.82 0.00
 -8 19 6 0.01 0.00
 -5 19 6 0.18 0.00
 -2 19 6 -1.09 0.00
 1 19 6 -1.05 0.00
 -19 20 6 -0.21 0.00
 -16 20 6 -1.23 0.00
 -13 20 6 2.69 0.00
 -10 20 6 -2.99 0.00
 -7 20 6 1.62 0.00
 -4 20 6 0.27 0.00
 -1 20 6 -0.24 0.00
 -18 21 6 -0.63 0.00
 -15 21 6 -0.52 0.00
 -12 21 6 -0.74 0.00
 -9 21 6 -0.36 0.00
 -6 21 6 -3.73 0.00
 -3 21 6 -0.20 0.00
 -14 22 6 -5.22 0.00
 -11 22 6 1.79 0.00
 -8 22 6 -0.19 0.00
 -1 1 7 0.64 0.00
 -3 2 7 -3.76 0.00
 0 2 7 -36.11 0.00
 -5 3 7 -2.45 0.00
 -2 3 7 -11.71 0.00
 1 3 7 1.44 0.00
 -7 4 7 -7.66 0.00
 -4 4 7 17.42 0.00
 -1 4 7 18.94 0.00
 2 4 7 10.49 0.00
 -9 5 7 19.41 0.00
 -6 5 7 -10.89 0.00
 -3 5 7 0.40 0.00
 0 5 7 -10.79 0.00
 3 5 7 -19.79 0.00
 -11 6 7 2.10 0.00
 -8 6 7 0.55 0.00
 -5 6 7 -0.14 0.00
 -2 6 7 -11.65 0.00
 1 6 7 25.93 0.00
 4 6 7 -9.03 0.00
 -13 7 7 5.78 0.00
 -10 7 7 -17.52 0.00
 -7 7 7 8.45 0.00
 -4 7 7 -12.09 0.00
 -1 7 7 8.75 0.00
 2 7 7 0.68 0.00
 5 7 7 -9.52 0.00
 -15 8 7 -5.00 0.00
 -12 8 7 5.29 0.00
 -9 8 7 -0.86 0.00
 -6 8 7 1.37 0.00
 -3 8 7 4.15 0.00
 0 8 7 -14.47 0.00
 3 8 7 11.39 0.00
 6 8 7 4.55 0.00
 -17 9 7 0.68 0.00
 -14 9 7 -8.43 0.00
 -11 9 7 8.66 0.00
 -8 9 7 -10.63 0.00
 -5 9 7 -0.57 0.00
 -2 9 7 -8.56 0.00
 1 9 7 -12.67 0.00
 4 9 7 -4.67 0.00
 7 9 7 0.64 0.00
 -19 10 7 -1.46 0.00
 -16 10 7 3.42 0.00
 -13 10 7 1.39 0.00
 -10 10 7 9.39 0.00
 -7 10 7 -10.10 0.00
 -4 10 7 -13.98 0.00
 -1 10 7 13.87 0.00
 2 10 7 6.85 0.00
 5 10 7 1.50 0.00
 8 10 7 -1.20 0.00
 -21 11 7 -1.95 0.00
 -18 11 7 -0.84 0.00
 -15 11 7 -1.18 0.00
 -12 11 7 -12.38 0.00
 -9 11 7 7.82 0.00
 -6 11 7 0.19 0.00
 -3 11 7 7.12 0.00
 0 11 7 0.86 0.00
 3 11 7 -0.79 0.00
 6 11 7 -2.88 0.00
 9 11 7 2.30 0.00
 -20 12 7 1.59 0.00
 -17 12 7 -0.32 0.00
 -14 12 7 3.22 0.00
 -11 12 7 -0.23 0.00
 -8 12 7 6.62 0.00
 -5 12 7 2.47 0.00
 -2 12 7 -1.85 0.00
 1 12 7 -5.71 0.00
 4 12 7 -3.54 0.00
 7 12 7 -0.48 0.00
 10 12 7 0.82 0.00
 -22 13 7 0.06 0.00
 -19 13 7 0.23 0.00
 -16 13 7 -4.40 0.00
 -13 13 7 2.43 0.00
 -10 13 7 -2.88 0.00
 -7 13 7 4.05 0.00
 -4 13 7 1.05 0.00
 -1 13 7 -0.95 0.00
 2 13 7 2.17 0.00
 5 13 7 1.82 0.00
 8 13 7 -0.47 0.00
 -21 14 7 -0.48 0.00
 -18 14 7 0.89 0.00
 -15 14 7 2.00 0.00
 -12 14 7 -1.72 0.00
 -9 14 7 -3.00 0.00
 -6 14 7 -1.25 0.00
 -3 14 7 -10.59 0.00
 0 14 7 1.75 0.00
 3 14 7 0.68 0.00
 6 14 7 0.89 0.00
 -20 15 7 -0.10 0.00
 -17 15 7 -1.61 0.00
 -14 15 7 -3.46 0.00
 -11 15 7 -1.57 0.00
 -8 15 7 2.58 0.00
 -5 15 7 -2.70 0.00
 -2 15 7 4.91 0.00
 1 15 7 -4.17 0.00
 4 15 7 -4.54 0.00
 7 15 7 2.45 0.00
 -22 16 7 -0.71 0.00
 -19 16 7 0.91 0.00
 -16 16 7 1.83 0.00
 -13 16 7 4.56 0.00
 -10 16 7 3.98 0.00
 -7 16 7 -5.53 0.00
 -4 16 7 2.83 0.00
 -1 16 7 -2.34 0.00
 2 16 7 0.32 0.00
 5 16 7 1.63 0.00
 -21 17 7 1.19 0.00
 -18 17 7 -2.74 0.00
 -15 17 7 -0.01 0.00
 -12 17 7 2.44 0.00
 -9 17 7 -3.35 0.00
 -6 17 7 3.77 0.00
 -3 17 7 0.75 0.00
 0 17 7 1.29 0.00
 3 17 7 2.33 0.00
 -20 18 7 -1.05 0.00
 -17 18 7 0.97 0.00
 -14 18 7 2.02 0.00
 -11 18 7 -5.49 0.00
 -8 18 7 3.63 0.00
 -5 18 7 -2.43 0.00
 -2 18 7 3.04 0.00
 1 18 7 -3.38 0.00
 -19 19 7 1.46 0.00
 -16 19 7 -1.83 0.00
 -13 19 7 -2.57 0.00
 -10 19 7 5.15 0.00
 -7 19 7 0.07 0.00
 -4 19 7 2.09 0.00
 -1 19 7 -0.85 0.00
 -18 20 7 0.74 0.00
 -15 20 7 1.64 0.00
 -12 20 7 2.36 0.00
 -9 20 7 -5.12 0.00
 -6 20 7 0.50 0.00
 -3 20 7 -1.28 0.00
 -17 21 7 1.37 0.00
 -14 21 7 -0.45 0.00
 -11 21 7 -1.40 0.00
 -8 21 7 1.01 0.00
 -5 21 7 0.85 0.00
 -13 22 7 -1.33 0.00
 -10 22 7 0.97 0.00
 -7 22 7 0.77 0.00
 0 1 8 0.30 0.00
 -2 2 8 32.92 0.00
 1 2 8 -33.30 0.00
 -4 3 8 8.55 0.00
 -1 3 8 -19.58 0.00
 2 3 8 -1.63 0.00
 -6 4 8 5.54 0.00
 -3 4 8 -4.97 0.00
 0 4 8 33.74 0.00
 3 4 8 -4.61 0.00
 -8 5 8 -16.94 0.00
 -5 5 8 -6.31 0.00
 -2 5 8 5.28 0.00
 1 5 8 -6.91 0.00
 4 5 8 18.34 0.00
 -10 6 8 -8.27 0.00
 -7 6 8 17.14 0.00
 -4 6 8 -2.02 0.00
 -1 6 8 -24.22 0.00
 2 6 8 -2.27 0.00
 5 6 8 -2.19 0.00
 -12 7 8 -2.50 0.00
 -9 7 8 10.36 0.00
 -6 7 8 -7.56 0.00
 -3 7 8 3.82 0.00
 0 7 8 30.27 0.00
 3 7 8 -5.62 0.00
 6 7 8 -0.68 0.00
 -14 8 8 2.72 0.00
 -11 8 8 10.57 0.00
 -8 8 8 -12.36 0.00
 -5 8 8 6.73 0.00
 -2 8 8 -4.16 0.00
 1 8 8 -13.65 0.00
 4 8 8 -1.20 0.00
 7 8 8 -0.06 0.00
 -16 9 8 -4.42 0.00
 -13 9 8 -1.35 0.00
 -10 9 8 -6.82 0.00
 -7 9 8 -4.95 0.00
 -4 9 8 -0.97 0.00
 -1 9 8 -6.23 0.00
 2 9 8 2.87 0.00
 5 9 8 -0.38 0.00
 8 9 8 0.84 0.00
 -18 10 8 3.21 0.00
 -15 10 8 -2.94 0.00
 -12 10 8 -3.12 0.00
 -9 10 8 13.95 0.00
 -6 10 8 -10.67 0.00
 -3 10 8 -4.66 0.00
 0 10 8 3.54 0.00
 3 10 8 0.43 0.00
 6 10 8 -0.36 0.00
 9 10 8 -0.31 0.00
 -20 11 8 -2.30 0.00
 -17 11 8 2.50 0.00
 -14 11 8 2.02 0.00
 -11 11 8 1.66 0.00
 -8 11 8 -1.33 0.00
 -5 11 8 1.03 0.00
 -2 11 8 1.51 0.00
 1 11 8 5.07 0.00
 4 11 8 -0.57 0.00
 7 11 8 -3.13 0.00
 10 11 8 -0.30 0.00
 -22 12 8 -1.83 0.00
 -19 12 8 -1.37 0.00
 -16 12 8 0.59 0.00
 -13 12 8 1.56 0.00
 -10 12 8 -1.55 0.00
 -7 12 8 6.19 0.00
 -4 12 8 0.83 0.00
 -1 12 8 -3.38 0.00
 2 12 8 -2.76 0.00
 5 12 8 2.47 0.00
 8 12 8 -0.40 0.00
 -21 13 8 1.49 0.00
 -18 13 8 -0.66 0.00
 -15 13 8 -2.72 0.00
 -12 13 8 -2.70 0.00
 -9 13 8 -1.02 0.00
 -6 13 8 -0.73 0.00
 -3 13 8 5.27 0.00
 0 13 8 -3.60 0.00
 3 13 8 -0.68 0.00
 6 13 8 0.53 0.00
 9 13 8 -1.56 0.00
 -20 14 8 0.88 0.00
 -17 14 8 0.13 0.00
 -14 14 8 1.96 0.00
 -11 14 8 -1.37 0.00
 -8 14 8 3.47 0.00
 -5 14 8 1.46 0.00
 -2 14 8 -1.46 0.00
 1 14 8 0.50 0.00
 4 14 8 -1.83 0.00
 7 14 8 2.93 0.00
 -22 15 8 -2.63 0.00
 -19 15 8 -1.27 0.00
 -16 15 8 0.25 0.00
 -13 15 8 0.60 0.00
 -10 15 8 -1.19 0.00
 -7 15 8 3.87 0.00
 -4 15 8 -13.67 0.00
 -1 15 8 3.49 0.00
 2 15 8 -0.82 0.00
 5 15 8 -0.30 0.00
 -21 16 8 -0.15 0.00
 -18 16 8 -0.31 0.00
 -15 16 8 -2.32 0.00
 -12 16 8 2.01 0.00
 -9 16 8 -0.85 0.00
 -6 16 8 -0.57 0.00
 -3 16 8 3.22 0.00
 0 16 8 -3.07 0.00
 3 16 8 -1.04 0.00
 -20 17 8 0.20 0.00
 -17 17 8 0.01 0.00
 -14 17 8 4.56 0.00
 -11 17 8 2.60 0.00
 -8 17 8 -7.84 0.00
 -5 17 8 7.40 0.00
 -2 17 8 -1.19 0.00
 1 17 8 0.16 0.00
 4 17 8 0.61 0.00
 -19 18 8 -1.83 0.00
 -16 18 8 -0.27 0.00
 -13 18 8 -1.18 0.00
 -10 18 8 2.22 0.00
 -7 18 8 2.20 0.00
 -4 18 8 0.69 0.00
 -1 18 8 3.39 0.00
 2 18 8 1.18 0.00
 -18 19 8 2.35 0.00
 -15 19 8 0.55 0.00
 -12 19 8 -4.88 0.00
 -9 19 8 3.65 0.00
 -6 19 8 -1.70 0.00
 -3 19 8 1.65 0.00
 0 19 8 -2.83 0.00
 -17 20 8 -1.29 0.00
 -14 20 8 1.77 0.00
 -11 20 8 0.38 0.00
 -8 20 8 -0.82 0.00
 -5 20 8 0.97 0.00
 -2 20 8 -0.98 0.00
 -16 21 8 2.45 0.00
 -13 21 8 0.87 0.00
 -10 21 8 -2.08 0.00
 -7 21 8 2.15 0.00
 -4 21 8 -1.31 0.00
 -15 22 8 -1.30 0.00
 -12 22 8 3.01 0.00
 -9 22 8 -2.68 0.00
 0 0 9 8.64 0.00
 1 1 9 27.31 0.00
 -1 2 9 6.49 0.00
 2 2 9 -13.22 0.00
 -3 3 9 4.62 0.00
 0 3 9 -14.21 0.00
 3 3 9 0.95 0.00
 -5 4 9 3.95 0.00
 -2 4 9 -8.30 0.00
 1 4 9 14.42 0.00
 4 4 9 -2.34 0.00
 -7 5 9 8.62 0.00
 -4 5 9 11.67 0.00
 -1 5 9 12.17 0.00
 2 5 9 -4.95 0.00
 5 5 9 15.98 0.00
 -9 6 9 -9.24 0.00
 -6 6 9 -12.93 0.00
 -3 6 9 -0.61 0.00
 0 6 9 -16.76 0.00
 3 6 9 -5.17 0.00
 6 6 9 -0.03 0.00
 -11 7 9 -7.37 0.00
 -8 7 9 17.74 0.00
 -5 7 9 -10.46 0.00
 -2 7 9 -1.82 0.00
 1 7 9 18.51 0.00
 4 7 9 -5.84 0.00
 7 7 9 5.28 0.00
 -13 8 9 -7.28 0.00
 -10 8 9 1.75 0.00
 -7 8 9 -9.42 0.00
 -4 8 9 17.28 0.00
 -1 8 9 7.64 0.00
 2 8 9 -3.13 0.00
 5 8 9 -6.25 0.00
 8 8 9 -3.93 0.00
 -15 9 9 1.16 0.00
 -12 9 9 17.90 0.00
 -9 9 9 0.60 0.00
 -6 9 9 8.41 0.00
 -3 9 9 -12.99 0.00
 0 9 9 -12.89 0.00
 3 9 9 4.31 0.00
 6 9 9 -0.70 0.00
 9 9 9 0.51 0.00
 -17 10 9 2.74 0.00
 -14 10 9 -3.50 0.00
 -11 10 9 -10.68 0.00
 -8 10 9 -4.71 0.00
 -5 10 9 -6.23 0.00
 -2 10 9 3.45 0.00
 1 10 9 3.99 0.00
 4 10 9 1.29 0.00
 7 10 9 0.41 0.00
 10 10 9 -1.43 0.00
 -19 11 9 0.63 0.00
 -16 11 9 1.35 0.00
 -13 11 9 -4.55 0.00
 -10 11 9 8.26 0.00
 -7 11 9 -8.47 0.00
 -4 11 9 0.22 0.00
 -1 11 9 -0.48 0.00
 2 11 9 2.11 0.00
 5 11 9 2.07 0.00
 8 11 9 -1.46 0.00
 11 11 9 -2.01 0.00
 -21 12 9 0.49 0.00
 -18 12 9 -1.82 0.00
 -15 12 9 2.51 0.00
 -12 12 9 1.78 0.00
 -9 12 9 1.89 0.00
 -6 12 9 7.42 0.00
 -3 12 9 0.54 0.00
 0 12 9 1.64 0.00
 3 12 9 -2.66 0.00
 6 12 9 1.19 0.00
 9 12 9 -1.99 0.00
 -20 13 9 -0.13 0.00
 -17 13 9 1.04 0.00
 -14 13 9 3.68 0.00
 -11 13 9 -2.54 0.00
 -8 13 9 5.96 0.00
 -5 13 9 0.43 0.00
 -2 13 9 0.81 0.00
 1 13 9 -5.79 0.00
 4 13 9 1.00 0.00
 7 13 9 0.84 0.00
 -19 14 9 -0.02 0.00
 -16 14 9 -2.04 0.00
 -13 14 9 -0.39 0.00
 -10 14 9 -4.90 0.00
 -7 14 9 -0.77 0.00
 -4 14 9 -0.33 0.00
 -1 14 9 2.00 0.00
 2 14 9 1.80 0.00
 5 14 9 -2.21 0.00
 8 14 9 1.14 0.00
 -21 15 9 -2.23 0.00
 -18 15 9 0.95 0.00
 -15 15 9 -1.49 0.00
 -12 15 9 -1.49 0.00
 -9 15 9 -0.35 0.00
 -6 15 9 3.40 0.00
 -3 15 9 -7.83 0.00
 0 15 9 1.00 0.00
 3 15 9 -1.88 0.00
 6 15 9 1.59 0.00
 -20 16 9 -1.20 0.00
 -17 16 9 -0.74 0.00
 -14 16 9 2.16 0.00
 -11 16 9 3.34 0.00
 -8 16 9 1.75 0.00
 -5 16 9 0.18 0.00
 -2 16 9 0.44 0.00
 1 16 9 -0.14 0.00
 4 16 9 0.42 0.00
 -19 17 9 -0.71 0.00
 -16 17 9 1.01 0.00
 -13 17 9 3.57 0.00
 -10 17 9 -0.29 0.00
 -7 17 9 -5.07 0.00
 -4 17 9 6.62 0.00
 -1 17 9 0.78 0.00
 2 17 9 2.72 0.00
 -18 18 9 -0.68 0.00
 -15 18 9 -0.47 0.00
 -12 18 9 -4.35 0.00
 -9 18 9 0.21 0.00
 -6 18 9 0.49 0.00
 -3 18 9 -0.11 0.00
 0 18 9 -2.10 0.00
 -17 19 9 -2.02 0.00
 -14 19 9 -0.26 0.00
 -11 19 9 0.95 0.00
 -8 19 9 2.43 0.00
 -5 19 9 -3.24 0.00
 -2 19 9 2.46 0.00
 -16 20 9 0.51 0.00
 -13 20 9 1.24 0.00
 -10 20 9 -1.22 0.00
 -7 20 9 6.00 0.00
 -4 20 9 0.25 0.00
 -15 21 9 3.69 0.00
 -12 21 9 1.54 0.00
 -9 21 9 -3.06 0.00
 -6 21 9 5.76 0.00
 -11 22 9 3.68 0.00
 -8 22 9 -4.95 0.00
 -1 1 10 26.88 0.00
 -3 2 10 1.90 0.00
 0 2 10 6.58 0.00
 -5 3 10 16.58 0.00
 -2 3 10 -10.53 0.00
 1 3 10 -5.70 0.00
 -7 4 10 7.60 0.00
 -4 4 10 -2.97 0.00
 -1 4 10 9.22 0.00
 2 4 10 -6.67 0.00
 -9 5 10 -1.82 0.00
 -6 5 10 -13.50 0.00
 -3 5 10 15.93 0.00
 0 5 10 -9.53 0.00
 3 5 10 -5.27 0.00
 -11 6 10 1.46 0.00
 -8 6 10 13.52 0.00
 -5 6 10 -0.60 0.00
 -2 6 10 0.26 0.00
 1 6 10 9.71 0.00
 4 6 10 6.31 0.00
 -13 7 10 -2.46 0.00
 -10 7 10 -5.09 0.00
 -7 7 10 3.41 0.00
 -4 7 10 -11.95 0.00
 -1 7 10 -0.87 0.00
 2 7 10 -2.16 0.00
 5 7 10 -3.88 0.00
 -15 8 10 3.06 0.00
 -12 8 10 4.40 0.00
 -9 8 10 4.50 0.00
 -6 8 10 -0.48 0.00
 -3 8 10 10.75 0.00
 0 8 10 6.28 0.00
 3 8 10 1.36 0.00
 6 8 10 -1.70 0.00
 -17 9 10 1.04 0.00
 -14 9 10 -2.04 0.00
 -11 9 10 -2.08 0.00
 -8 9 10 -10.91 0.00
 -5 9 10 19.87 0.00
 -2 9 10 -7.45 0.00
 1 9 10 -4.38 0.00
 4 9 10 0.29 0.00
 7 9 10 -3.07 0.00
 -19 10 10 0.14 0.00
 -16 10 10 0.51 0.00
 -13 10 10 4.35 0.00
 -10 10 10 7.73 0.00
 -7 10 10 -0.96 0.00
 -4 10 10 -9.90 0.00
 -1 10 10 -3.67 0.00
 2 10 10 -1.23 0.00
 5 10 10 3.81 0.00
 8 10 10 0.16 0.00
 -21 11 10 -3.67 0.00
 -18 11 10 2.69 0.00
 -15 11 10 -1.49 0.00
 -12 11 10 -7.00 0.00
 -9 11 10 1.51 0.00
 -6 11 10 -9.26 0.00
 -3 11 10 3.51 0.00
 0 11 10 8.54 0.00
 3 11 10 2.89 0.00
 6 11 10 -0.48 0.00
 9 11 10 -1.53 0.00
 -20 12 10 -0.37 0.00
 -17 12 10 1.25 0.00
 -14 12 10 2.42 0.00
 -11 12 10 -1.30 0.00
 -8 12 10 0.61 0.00
 -5 12 10 2.70 0.00
 -2 12 10 -5.06 0.00
 1 12 10 -1.25 0.00
 4 12 10 -0.20 0.00
 7 12 10 2.13 0.00
 -19 13 10 -1.53 0.00
 -16 13 10 0.40 0.00
 -13 13 10 2.42 0.00
 -10 13 10 -2.48 0.00
 -7 13 10 6.18 0.00
 -4 13 10 5.79 0.00
 -1 13 10 3.25 0.00
 2 13 10 -1.78 0.00
 5 13 10 0.42 0.00
 8 13 10 -1.66 0.00
 -21 14 10 -2.56 0.00
 -18 14 10 1.82 0.00
 -15 14 10 1.25 0.00
 -12 14 10 1.21 0.00
 -9 14 10 -2.07 0.00
 -6 14 10 2.00 0.00
 -3 14 10 -0.07 0.00
 0 14 10 -3.40 0.00
 3 14 10 0.27 0.00
 6 14 10 0.08 0.00
 -20 15 10 -1.45 0.00
 -17 15 10 0.15 0.00
 -14 15 10 -1.72 0.00
 -11 15 10 -0.88 0.00
 -8 15 10 4.43 0.00
 -5 15 10 -2.01 0.00
 -2 15 10 -1.83 0.00
 1 15 10 2.21 0.00
 4 15 10 -0.51 0.00
 -19 16 10 -0.13 0.00
 -16 16 10 -1.84 0.00
 -13 16 10 0.15 0.00
 -10 16 10 -2.57 0.00
 -7 16 10 -2.33 0.00
 -4 16 10 -1.66 0.00
 -1 16 10 2.82 0.00
 2 16 10 1.11 0.00
 5 16 10 -1.59 0.00
 -18 17 10 -0.55 0.00
 -15 17 10 2.26 0.00
 -12 17 10 3.10 0.00
 -9 17 10 -1.11 0.00
 -6 17 10 2.05 0.00
 -3 17 10 0.05 0.00
 0 17 10 -0.08 0.00
 3 17 10 0.22 0.00
 -17 18 10 -0.43 0.00
 -14 18 10 -0.48 0.00
 -11 18 10 -1.10 0.00
 -8 18 10 -1.48 0.00
 -5 18 10 1.52 0.00
 -2 18 10 1.33 0.00
 1 18 10 3.56 0.00
 -19 19 10 1.25 0.00
 -16 19 10 -2.14 0.00
 -13 19 10 -3.87 0.00
 -10 19 10 3.07 0.00
 -7 19 10 1.70 0.00
 -4 19 10 -1.28 0.00
 -1 19 10 -4.56 0.00
 -15 20 10 1.92 0.00
 -12 20 10 1.82 0.00
 -9 20 10 -0.80 0.00
 -6 20 10 3.79 0.00
 -3 20 10 -0.38 0.00
 -14 21 10 2.70 0.00
 -11 21 10 1.06 0.00
 -8 21 10 -0.53 0.00
 -5 21 10 3.21 0.00
 0 1 11 28.16 0.00
 -2 2 11 3.37 0.00
 1 2 11 -12.38 0.00
 -4 3 11 -1.96 0.00
 -1 3 11 -6.76 0.00
 2 3 11 17.55 0.00
 -6 4 11 5.96 0.00
 -3 4 11 0.99 0.00
 0 4 11 2.72 0.00
 3 4 11 -13.19 0.00
 -8 5 11 12.99 0.00
 -5 5 11 -9.19 0.00
 -2 5 11 15.99 0.00
 1 5 11 -4.81 0.00
 4 5 11 -0.81 0.00
 -10 6 11 0.59 0.00
 -7 6 11 -3.75 0.00
 -4 6 11 5.69 0.00
 -1 6 11 -11.83 0.00
 2 6 11 10.08 0.00
 5 6 11 3.84 0.00
 -12 7 11 -7.94 0.00
 -9 7 11 0.48 0.00
 -6 7 11 3.60 0.00
 -3 7 11 -4.34 0.00
 0 7 11 6.20 0.00
 3 7 11 -3.87 0.00
 6 7 11 4.80 0.00
 -14 8 11 -1.15 0.00
 -11 8 11 0.87 0.00
 -8 8 11 3.90 0.00
 -5 8 11 2.67 0.00
 -2 8 11 7.02 0.00
 1 8 11 -3.49 0.00
 4 8 11 1.49 0.00
 7 8 11 -4.50 0.00
 -16 9 11 1.50 0.00
 -13 9 11 8.03 0.00
 -10 9 11 1.09 0.00
 -7 9 11 -2.82 0.00
 -4 9 11 10.23 0.00
 -1 9 11 -3.34 0.00
 2 9 11 1.04 0.00
 5 9 11 -3.79 0.00
 8 9 11 1.31 0.00
 -18 10 11 2.43 0.00
 -15 10 11 1.68 0.00
 -12 10 11 -3.73 0.00
 -9 10 11 -0.65 0.00
 -6 10 11 -0.62 0.00
 -3 10 11 -8.24 0.00
 0 10 11 0.51 0.00
 3 10 11 0.14 0.00
 6 10 11 3.24 0.00
 9 10 11 -0.37 0.00
 -20 11 11 -0.79 0.00
 -17 11 11 1.46 0.00
 -14 11 11 -4.87 0.00
 -11 11 11 1.56 0.00
 -8 11 11 0.28 0.00
 -5 11 11 -4.23 0.00
 -2 11 11 1.37 0.00
 1 11 11 2.12 0.00
 4 11 11 6.13 0.00
 7 11 11 -0.16 0.00
 10 11 11 -1.03 0.00
 -19 12 11 -1.21 0.00
 -16 12 11 0.61 0.00
 -13 12 11 -2.22 0.00
 -10 12 11 -3.00 0.00
 -7 12 11 3.84 0.00
 -4 12 11 4.20 0.00
 -1 12 11 2.75 0.00
 2 12 11 0.69 0.00
 5 12 11 -3.96 0.00
 8 12 11 -1.76 0.00
 -21 13 11 0.57 0.00
 -18 13 11 0.85 0.00
 -15 13 11 7.26 0.00
 -12 13 11 3.38 0.00
 -9 13 11 -2.02 0.00
 -6 13 11 -1.43 0.00
 -3 13 11 0.75 0.00
 0 13 11 -2.26 0.00
 3 13 11 -0.90 0.00
 6 13 11 2.38 0.00
 -20 14 11 -0.14 0.00
 -17 14 11 -2.69 0.00
 -14 14 11 -1.02 0.00
 -11 14 11 -0.12 0.00
 -8 14 11 1.11 0.00
 -5 14 11 3.55 0.00
 -2 14 11 0.73 0.00
 1 14 11 -0.53 0.00
 4 14 11 1.75 0.00
 7 14 11 2.70 0.00
 -19 15 11 1.18 0.00
 -16 15 11 0.09 0.00
 -13 15 11 -1.89 0.00
 -10 15 11 -3.96 0.00
 -7 15 11 2.92 0.00
 -4 15 11 -1.08 0.00
 -1 15 11 3.21 0.00
 2 15 11 0.26 0.00
 5 15 11 -3.12 0.00
 -18 16 11 1.54 0.00
 -15 16 11 0.17 0.00
 -12 16 11 2.12 0.00
 -9 16 11 3.49 0.00
 -6 16 11 -1.51 0.00
 -3 16 11 -2.12 0.00
 0 16 11 1.23 0.00
 3 16 11 1.74 0.00
 -20 17 11 1.05 0.00
 -17 17 11 0.09 0.00
 -14 17 11 0.70 0.00
 -11 17 11 -2.69 0.00
 -8 17 11 -4.66 0.00
 -5 17 11 2.31 0.00
 -2 17 11 -2.35 0.00
 1 17 11 4.38 0.00
 -19 18 11 -0.53 0.00
 -16 18 11 -0.76 0.00
 -13 18 11 -0.03 0.00
 -10 18 11 0.38 0.00
 -7 18 11 0.33 0.00
 -4 18 11 -0.03 0.00
 -1 18 11 -3.09 0.00
 -18 19 11 -2.81 0.00
 -15 19 11 -2.37 0.00
 -12 19 11 -1.06 0.00
 -9 19 11 1.81 0.00
 -6 19 11 -2.42 0.00
 -3 19 11 3.23 0.00
 -17 20 11 1.19 0.00
 -14 20 11 2.30 0.00
 -11 20 11 3.03 0.00
 -8 20 11 2.66 0.00
 -5 20 11 0.72 0.00
 -13 21 11 -0.96 0.00
 -10 21 11 -0.85 0.00
 -7 21 11 3.14 0.00
 0 0 12 19.80 0.00
 1 1 12 -1.38 0.00
 -1 2 12 8.16 0.00
 2 2 12 0.50 0.00
 -3 3 12 -1.63 0.00
 0 3 12 -4.14 0.00
 3 3 12 11.04 0.00
 -5 4 12 -11.68 0.00
 -2 4 12 -2.50 0.00
 1 4 12 6.93 0.00
 4 4 12 -3.34 0.00
 -7 5 12 2.91 0.00
 -4 5 12 7.59 0.00
 -1 5 12 -1.40 0.00
 2 5 12 -3.14 0.00
 5 5 12 6.47 0.00
 -9 6 12 -0.41 0.00
 -6 6 12 -0.97 0.00
 -3 6 12 6.60 0.00
 0 6 12 -7.77 0.00
 3 6 12 5.39 0.00
 6 6 12 -2.29 0.00
 -11 7 12 0.86 0.00
 -8 7 12 4.68 0.00
 -5 7 12 -2.66 0.00
 -2 7 12 3.82 0.00
 1 7 12 2.48 0.00
 4 7 12 -2.89 0.00
 7 7 12 4.06 0.00
 -13 8 12 -4.95 0.00
 -10 8 12 -3.25 0.00
 -7 8 12 2.69 0.00
 -4 8 12 1.21 0.00
 -1 8 12 8.06 0.00
 2 8 12 -4.05 0.00
 5 8 12 3.57 0.00
 8 8 12 -2.39 0.00
 -15 9 12 1.56 0.00
 -12 9 12 1.77 0.00
 -9 9 12 -2.28 0.00
 -6 9 12 5.89 0.00
 -3 9 12 -2.61 0.00
 0 9 12 -4.28 0.00
 3 9 12 2.43 0.00
 6 9 12 -3.75 0.00
 9 9 12 2.49 0.00
 -17 10 12 1.51 0.00
 -14 10 12 3.20 0.00
 -11 10 12 2.18 0.00
 -8 10 12 2.55 0.00
 -5 10 12 1.01 0.00
 -2 10 12 -2.73 0.00
 1 10 12 1.42 0.00
 4 10 12 0.06 0.00
 7 10 12 0.89 0.00
 10 10 12 1.37 0.00
 -19 11 12 -0.51 0.00
 -16 11 12 1.58 0.00
 -13 11 12 -5.47 0.00
 -10 11 12 1.43 0.00
 -7 11 12 -2.58 0.00
 -4 11 12 -2.08 0.00
 -1 11 12 1.41 0.00
 2 11 12 -1.87 0.00
 5 11 12 3.41 0.00
 8 11 12 -0.03 0.00
 -21 12 12 -1.38 0.00
 -18 12 12 0.08 0.00
 -15 12 12 -1.35 0.00
 -12 12 12 -1.14 0.00
 -9 12 12 -4.64 0.00
 -6 12 12 1.45 0.00
 -3 12 12 4.51 0.00
 0 12 12 5.56 0.00
 3 12 12 5.20 0.00
 6 12 12 -2.95 0.00
 9 12 12 -2.40 0.00
 -20 13 12 1.19 0.00
 -17 13 12 -0.50 0.00
 -14 13 12 3.13 0.00
 -11 13 12 -0.12 0.00
 -8 13 12 -0.04 0.00
 -5 13 12 -2.73 0.00
 -2 13 12 1.54 0.00
 1 13 12 -2.60 0.00
 4 13 12 -2.24 0.00
 7 13 12 3.75 0.00
 -19 14 12 2.95 0.00
 -16 14 12 2.27 0.00
 -13 14 12 1.58 0.00
 -10 14 12 0.86 0.00
 -7 14 12 1.23 0.00
 -4 14 12 2.08 0.00
 -1 14 12 -1.62 0.00
 2 14 12 0.40 0.00
 5 14 12 0.76 0.00
 -18 15 12 -1.88 0.00
 -15 15 12 -2.24 0.00
 -12 15 12 -1.41 0.00
 -9 15 12 -0.74 0.00
 -6 15 12 3.39 0.00
 -3 15 12 -1.09 0.00
 0 15 12 2.29 0.00
 3 15 12 1.08 0.00
 -20 16 12 -1.34 0.00
 -17 16 12 1.87 0.00
 -14 16 12 0.15 0.00
 -11 16 12 -2.60 0.00
 -8 16 12 -1.10 0.00
 -5 16 12 -3.87 0.00
 -2 16 12 1.47 0.00
 1 16 12 0.22 0.00
 4 16 12 -0.05 0.00
 -19 17 12 2.40 0.00
 -16 17 12 1.36 0.00
 -13 17 12 2.19 0.00
 -10 17 12 0.14 0.00
 -7 17 12 -1.61 0.00
 -4 17 12 3.57 0.00
 -1 17 12 -1.90 0.00
 2 17 12 2.80 0.00
 -18 18 12 -2.30 0.00
 -15 18 12 -1.11 0.00
 -12 18 12 0.59 0.00
 -9 18 12 -0.81 0.00
 -6 18 12 1.20 0.00
 -3 18 12 -1.34 0.00
 0 18 12 -0.81 0.00
 -17 19 12 -1.82 0.00
 -14 19 12 -1.35 0.00
 -11 19 12 1.76 0.00
 -8 19 12 0.63 0.00
 -5 19 12 -5.77 0.00
 -2 19 12 -2.34 0.00
 -16 20 12 1.90 0.00
 -13 20 12 -1.60 0.00
 -10 20 12 1.01 0.00
 -7 20 12 0.64 0.00
 -4 20 12 3.22 0.00
 -12 21 12 0.48 0.00
 -9 21 12 1.58 0.00
 -1 1 13 0.14 0.00
 -3 2 13 -11.04 0.00
 0 2 13 5.18 0.00
 -5 3 13 0.38 0.00
 -2 3 13 -4.15 0.00
 1 3 13 4.23 0.00
 -7 4 13 5.18 0.00
 -4 4 13 2.80 0.00
 -1 4 13 -6.17 0.00
 2 4 13 10.24 0.00
 -9 5 13 5.42 0.00
 -6 5 13 -10.26 0.00
 -3 5 13 6.90 0.00
 0 5 13 -6.24 0.00
 3 5 13 -4.69 0.00
 -11 6 13 5.74 0.00
 -8 6 13 -3.85 0.00
 -5 6 13 4.46 0.00
 -2 6 13 0.68 0.00
 1 6 13 -4.28 0.00
 4 6 13 0.09 0.00
 -13 7 13 1.42 0.00
 -10 7 13 -7.24 0.00
 -7 7 13 4.92 0.00
 -4 7 13 -0.75 0.00
 -1 7 13 10.85 0.00
 2 7 13 3.73 0.00
 5 7 13 -2.22 0.00
 -15 8 13 -3.01 0.00
 -12 8 13 -2.37 0.00
 -9 8 13 5.84 0.00
 -6 8 13 -0.65 0.00
 -3 8 13 -3.46 0.00
 0 8 13 -4.90 0.00
 3 8 13 -0.09 0.00
 6 8 13 0.70 0.00
 -17 9 13 -0.55 0.00
 -14 9 13 -0.91 0.00
 -11 9 13 0.91 0.00
 -8 9 13 -0.64 0.00
 -5 9 13 6.95 0.00
 -2 9 13 -0.47 0.00
 1 9 13 -0.11 0.00
 4 9 13 1.76 0.00
 7 9 13 1.75 0.00
 -19 10 13 2.75 0.00
 -16 10 13 4.12 0.00
 -13 10 13 -0.39 0.00
 -10 10 13 -3.39 0.00
 -7 10 13 0.34 0.00
 -4 10 13 -3.44 0.00
 -1 10 13 2.41 0.00
 2 10 13 -3.10 0.00
 5 10 13 1.66 0.00
 8 10 13 1.09 0.00
 -18 11 13 -1.84 0.00
 -15 11 13 -0.69 0.00
 -12 11 13 -0.53 0.00
 -9 11 13 3.59 0.00
 -6 11 13 2.08 0.00
 -3 11 13 3.28 0.00
 0 11 13 -0.06 0.00
 3 11 13 1.46 0.00
 6 11 13 -3.14 0.00
 9 11 13 -1.77 0.00
 -20 12 13 0.11 0.00
 -17 12 13 1.81 0.00
 -14 12 13 -1.99 0.00
 -11 12 13 2.36 0.00
 -8 12 13 -4.00 0.00
 -5 12 13 -2.85 0.00
 -2 12 13 2.13 0.00
 1 12 13 3.06 0.00
 4 12 13 0.04 0.00
 7 12 13 0.70 0.00
 -19 13 13 1.72 0.00
 -16 13 13 0.22 0.00
 -13 13 13 -0.75 0.00
 -10 13 13 -0.16 0.00
 -7 13 13 0.70 0.00
 -4 13 13 -3.01 0.00
 -1 13 13 1.80 0.00
 2 13 13 2.11 0.00
 5 13 13 1.29 0.00
 -18 14 13 -1.25 0.00
 -15 14 13 3.08 0.00
 -12 14 13 -2.08 0.00
 -9 14 13 -4.75 0.00
 -6 14 13 -3.59 0.00
 -3 14 13 1.63 0.00
 0 14 13 -1.66 0.00
 3 14 13 0.64 0.00
 6 14 13 1.98 0.00
 -20 15 13 1.88 0.00
 -17 15 13 -2.00 0.00
 -14 15 13 1.56 0.00
 -11 15 13 0.35 0.00
 -8 15 13 3.86 0.00
 -5 15 13 5.33 0.00
 -2 15 13 0.76 0.00
 1 15 13 -1.69 0.00
 4 15 13 -1.31 0.00
 -19 16 13 0.98 0.00
 -16 16 13 -0.38 0.00
 -13 16 13 0.44 0.00
 -10 16 13 -1.15 0.00
 -7 16 13 -2.02 0.00
 -4 16 13 -1.84 0.00
 -1 16 13 0.70 0.00
 2 16 13 2.16 0.00
 -18 17 13 0.59 0.00
 -15 17 13 0.43 0.00
 -12 17 13 0.94 0.00
 -9 17 13 -0.68 0.00
 -6 17 13 -2.03 0.00
 -3 17 13 1.54 0.00
 0 17 13 -0.94 0.00
 -17 18 13 -0.10 0.00
 -14 18 13 -0.52 0.00
 -11 18 13 1.72 0.00
 -8 18 13 -1.03 0.00
 -5 18 13 -0.60 0.00
 -2 18 13 -2.73 0.00
 -16 19 13 1.63 0.00
 -13 19 13 0.55 0.00
 -10 19 13 -0.05 0.00
 -7 19 13 -0.12 0.00
 -4 19 13 -0.05 0.00
 -15 20 13 1.47 0.00
 -12 20 13 -0.60 0.00
 -9 20 13 0.33 0.00
 -6 20 13 -3.74 0.00
 0 1 14 -4.63 0.00
 -2 2 14 -9.53 0.00
 1 2 14 2.38 0.00
 -4 3 14 3.76 0.00
 -1 3 14 -4.71 0.00
 2 3 14 0.74 0.00
 -6 4 14 -2.00 0.00
 -3 4 14 2.93 0.00
 0 4 14 -1.04 0.00
 3 4 14 4.04 0.00
 -8 5 14 -0.28 0.00
 -5 5 14 -4.45 0.00
 -2 5 14 -0.01 0.00
 1 5 14 -0.40 0.00
 4 5 14 1.52 0.00
 -10 6 14 4.12 0.00
 -7 6 14 -4.11 0.00
 -4 6 14 4.66 0.00
 -1 6 14 -1.95 0.00
 2 6 14 -2.05 0.00
 5 6 14 -6.21 0.00
 -12 7 14 5.31 0.00
 -9 7 14 -2.67 0.00
 -6 7 14 2.16 0.00
 -3 7 14 -1.29 0.00
 0 7 14 2.93 0.00
 3 7 14 4.08 0.00
 6 7 14 0.21 0.00
 -14 8 14 -0.01 0.00
 -11 8 14 -6.28 0.00
 -8 8 14 3.03 0.00
 -5 8 14 -0.56 0.00
 -2 8 14 5.46 0.00
 1 8 14 -6.57 0.00
 4 8 14 4.46 0.00
 7 8 14 1.47 0.00
 -16 9 14 -2.29 0.00
 -13 9 14 -5.33 0.00
 -10 9 14 3.75 0.00
 -7 9 14 1.99 0.00
 -4 9 14 -0.88 0.00
 -1 9 14 -0.70 0.00
 2 9 14 -0.07 0.00
 5 9 14 -1.67 0.00
 8 9 14 -0.79 0.00
 -18 10 14 -1.45 0.00
 -15 10 14 0.82 0.00
 -12 10 14 1.71 0.00
 -9 10 14 -1.93 0.00
 -6 10 14 4.78 0.00
 -3 10 14 -3.94 0.00
 0 10 14 4.94 0.00
 3 10 14 -5.46 0.00
 6 10 14 2.57 0.00
 9 10 14 2.33 0.00
 -20 11 14 1.70 0.00
 -17 11 14 1.02 0.00
 -14 11 14 0.87 0.00
 -11 11 14 -0.15 0.00
 -8 11 14 -2.13 0.00
 -5 11 14 -2.20 0.00
 -2 11 14 3.94 0.00
 1 11 14 -1.81 0.00
 4 11 14 2.93 0.00
 7 11 14 -2.09 0.00
 -19 12 14 1.13 0.00
 -16 12 14 -0.13 0.00
 -13 12 14 -1.25 0.00
 -10 12 14 3.44 0.00
 -7 12 14 1.46 0.00
 -4 12 14 0.50 0.00
 -1 12 14 -2.21 0.00
 2 12 14 3.76 0.00
 5 12 14 -1.93 0.00
 8 12 14 -1.12 0.00
 -18 13 14 2.07 0.00
 -15 13 14 0.70 0.00
 -12 13 14 -2.38 0.00
 -9 13 14 -3.93 0.00
 -6 13 14 -4.56 0.00
 -3 13 14 -0.82 0.00
 0 13 14 3.58 0.00
 3 13 14 0.97 0.00
 6 13 14 2.94 0.00
 -20 14 14 0.81 0.00
 -17 14 14 -3.65 0.00
 -14 14 14 1.33 0.00
 -11 14 14 1.39 0.00
 -8 14 14 0.53 0.00
 -5 14 14 -0.40 0.00
 -2 14 14 2.39 0.00
 1 14 14 -3.30 0.00
 4 14 14 -0.87 0.00
 -19 15 14 0.94 0.00
 -16 15 14 -1.06 0.00
 -13 15 14 2.55 0.00
 -10 15 14 -4.86 0.00
 -7 15 14 -1.37 0.00
 -4 15 14 -2.20 0.00
 -1 15 14 -2.49 0.00
 2 15 14 2.32 0.00
 -18 16 14 0.61 0.00
 -15 16 14 -0.57 0.00
 -12 16 14 -0.17 0.00
 -9 16 14 1.79 0.00
 -6 16 14 2.79 0.00
 -3 16 14 4.11 0.00
 0 16 14 -0.25 0.00
 3 16 14 -1.12 0.00
 -17 17 14 0.20 0.00
 -14 17 14 -1.28 0.00
 -11 17 14 3.65 0.00
 -8 17 14 -3.87 0.00
 -5 17 14 -0.87 0.00
 -2 17 14 -0.84 0.00
 1 17 14 -1.88 0.00
 -16 18 14 3.49 0.00
 -13 18 14 0.32 0.00
 -10 18 14 -1.16 0.00
 -7 18 14 -0.26 0.00
 -4 18 14 -0.90 0.00
 -1 18 14 -0.73 0.00
 -15 19 14 3.33 0.00
 -12 19 14 2.40 0.00
 -9 19 14 -0.44 0.00
 -6 19 14 -2.44 0.00
 -3 19 14 -0.29 0.00
 -11 20 14 -1.65 0.00
 -8 20 14 -1.38 0.00
 0 0 15 -18.94 0.00
 1 1 15 -5.69 0.00
 -1 2 15 0.27 0.00
 2 2 15 -1.34 0.00
 -3 3 15 0.23 0.00
 0 3 15 1.44 0.00
 3 3 15 -3.76 0.00
 -5 4 15 7.19 0.00
 -2 4 15 -2.00 0.00
 1 4 15 2.38 0.00
 4 4 15 -2.66 0.00
 -7 5 15 0.34 0.00
 -4 5 15 -4.10 0.00
 -1 5 15 -5.09 0.00
 2 5 15 1.86 0.00
 5 5 15 0.96 0.00
 -9 6 15 -0.08 0.00
 -6 6 15 -5.23 0.00
 -3 6 15 5.48 0.00
 0 6 15 1.85 0.00
 3 6 15 4.98 0.00
 6 6 15 -0.74 0.00
 -11 7 15 -1.64 0.00
 -8 7 15 -2.71 0.00
 -5 7 15 3.21 0.00
 -2 7 15 -2.46 0.00
 1 7 15 -6.97 0.00
 4 7 15 -2.49 0.00
 7 7 15 2.54 0.00
 -13 8 15 2.72 0.00
 -10 8 15 2.68 0.00
 -7 8 15 2.94 0.00
 -4 8 15 -0.30 0.00
 -1 8 15 7.27 0.00
 2 8 15 -0.16 0.00
 5 8 15 0.71 0.00
 8 8 15 -2.20 0.00
 -15 9 15 -4.27 0.00
 -12 9 15 -3.01 0.00
 -9 9 15 -2.23 0.00
 -6 9 15 -1.54 0.00
 -3 9 15 -5.26 0.00
 0 9 15 -0.76 0.00
 3 9 15 0.88 0.00
 6 9 15 2.61 0.00
 9 9 15 -0.62 0.00
 -17 10 15 -0.65 0.00
 -14 10 15 -2.96 0.00
 -11 10 15 1.69 0.00
 -8 10 15 1.51 0.00
 -5 10 15 5.86 0.00
 -2 10 15 1.23 0.00
 1 10 15 4.52 0.00
 4 10 15 -1.20 0.00
 7 10 15 -0.91 0.00
 10 10 15 0.03 0.00
 -19 11 15 2.15 0.00
 -16 11 15 1.46 0.00
 -13 11 15 1.06 0.00
 -10 11 15 0.58 0.00
 -7 11 15 -2.00 0.00
 -4 11 15 -1.08 0.00
 -1 11 15 0.19 0.00
 2 11 15 -4.82 0.00
 5 11 15 -1.08 0.00
 8 11 15 -0.26 0.00
 -18 12 15 0.24 0.00
 -15 12 15 1.54 0.00
 -12 12 15 0.54 0.00
 -9 12 15 0.90 0.00
 -6 12 15 0.62 0.00
 -3 12 15 -1.40 0.00
 0 12 15 -4.21 0.00
 3 12 15 1.69 0.00
 6 12 15 2.14 0.00
 -17 13 15 0.44 0.00
 -14 13 15 -0.92 0.00
 -11 13 15 0.22 0.00
 -8 13 15 -1.00 0.00
 -5 13 15 -4.28 0.00
 -2 13 15 0.91 0.00
 1 13 15 4.70 0.00
 4 13 15 -0.80 0.00
 -19 14 15 1.31 0.00
 -16 14 15 -1.09 0.00
 -13 14 15 -0.99 0.00
 -10 14 15 -2.67 0.00
 -7 14 15 -3.17 0.00
 -4 14 15 -0.78 0.00
 -1 14 15 1.45 0.00
 2 14 15 0.49 0.00
 5 14 15 1.35 0.00
 -18 15 15 -1.52 0.00
 -15 15 15 -0.80 0.00
 -12 15 15 1.87 0.00
 -9 15 15 0.19 0.00
 -6 15 15 3.91 0.00
 -3 15 15 2.23 0.00
 0 15 15 -4.50 0.00
 3 15 15 -0.29 0.00
 -17 16 15 -1.33 0.00
 -14 16 15 1.57 0.00
 -11 16 15 -0.83 0.00
 -8 16 15 -0.51 0.00
 -5 16 15 -1.35 0.00
 -2 16 15 -2.39 0.00
 1 16 15 -0.20 0.00
 -16 17 15 2.05 0.00
 -13 17 15 -2.55 0.00
 -10 17 15 0.15 0.00
 -7 17 15 -5.31 0.00
 -4 17 15 0.84 0.00
 -1 17 15 1.36 0.00
 -15 18 15 2.23 0.00
 -12 18 15 5.14 0.00
 -9 18 15 -0.22 0.00
 -6 18 15 2.47 0.00
 -3 18 15 1.11 0.00
 -14 19 15 1.55 0.00
 -11 19 15 -2.22 0.00
 -8 19 15 -2.70 0.00
 -5 19 15 -2.29 0.00
 -10 20 15 -0.25 0.00
 -1 1 16 -6.19 0.00
 -3 2 16 -1.99 0.00
 0 2 16 -0.57 0.00
 -5 3 16 -1.74 0.00
 -2 3 16 1.86 0.00
 1 3 16 4.20 0.00
 -7 4 16 -3.06 0.00
 -4 4 16 4.09 0.00
 -1 4 16 -5.79 0.00
 2 4 16 -1.96 0.00
 -9 5 16 -2.73 0.00
 -6 5 16 2.24 0.00
 -3 5 16 0.50 0.00
 0 5 16 0.96 0.00
 3 5 16 3.21 0.00
 -11 6 16 -2.10 0.00
 -8 6 16 0.41 0.00
 -5 6 16 -4.55 0.00
 -2 6 16 -0.54 0.00
 1 6 16 -1.18 0.00
 4 6 16 2.28 0.00
 -13 7 16 6.49 0.00
 -10 7 16 1.01 0.00
 -7 7 16 -0.85 0.00
 -4 7 16 3.64 0.00
 -1 7 16 2.72 0.00
 2 7 16 -1.12 0.00
 5 7 16 -2.72 0.00
 -15 8 16 1.12 0.00
 -12 8 16 -1.74 0.00
 -9 8 16 -2.69 0.00
 -6 8 16 -1.92 0.00
 -3 8 16 -2.49 0.00
 0 8 16 -1.11 0.00
 3 8 16 -0.44 0.00
 6 8 16 -1.56 0.00
 -17 9 16 -1.66 0.00
 -14 9 16 -6.23 0.00
 -11 9 16 4.83 0.00
 -8 9 16 3.13 0.00
 -5 9 16 4.89 0.00
 -2 9 16 0.76 0.00
 1 9 16 1.78 0.00
 4 9 16 2.97 0.00
 7 9 16 -1.63 0.00
 -19 10 16 -2.06 0.00
 -16 10 16 -2.05 0.00
 -13 10 16 -0.31 0.00
 -10 10 16 -2.05 0.00
 -7 10 16 -3.88 0.00
 -4 10 16 -3.93 0.00
 -1 10 16 0.46 0.00
 2 10 16 -0.23 0.00
 5 10 16 1.37 0.00
 8 10 16 -0.13 0.00
 -18 11 16 1.46 0.00
 -15 11 16 3.52 0.00
 -12 11 16 -0.91 0.00
 -9 11 16 2.40 0.00
 -6 11 16 1.27 0.00
 -3 11 16 1.42 0.00
 0 11 16 0.46 0.00
 3 11 16 -0.74 0.00
 6 11 16 0.73 0.00
 -17 12 16 -0.40 0.00
 -14 12 16 0.58 0.00
 -11 12 16 -1.35 0.00
 -8 12 16 -1.42 0.00
 -5 12 16 0.97 0.00
 -2 12 16 -3.58 0.00
 1 12 16 -3.45 0.00
 4 12 16 -3.37 0.00
 7 12 16 -0.51 0.00
 -19 13 16 -1.50 0.00
 -16 13 16 0.60 0.00
 -13 13 16 1.41 0.00
 -10 13 16 1.60 0.00
 -7 13 16 3.52 0.00
 -4 13 16 -1.70 0.00
 -1 13 16 -0.83 0.00
 2 13 16 0.83 0.00
 5 13 16 1.22 0.00
 -18 14 16 0.15 0.00
 -15 14 16 -2.43 0.00
 -12 14 16 -0.46 0.00
 -9 14 16 -0.64 0.00
 -6 14 16 -4.32 0.00
 -3 14 16 2.05 0.00
 0 14 16 1.27 0.00
 3 14 16 1.70 0.00
 -17 15 16 -0.56 0.00
 -14 15 16 -0.10 0.00
 -11 15 16 -2.31 0.00
 -8 15 16 -0.42 0.00
 -5 15 16 0.98 0.00
 -2 15 16 -1.12 0.00
 1 15 16 -0.74 0.00
 -16 16 16 0.41 0.00
 -13 16 16 1.51 0.00
 -10 16 16 -1.21 0.00
 -7 16 16 -0.14 0.00
 -4 16 16 -1.18 0.00
 -1 16 16 -2.32 0.00
 -15 17 16 -0.01 0.00
 -12 17 16 1.70 0.00
 -9 17 16 -1.29 0.00
 -6 17 16 -0.07 0.00
 -3 17 16 1.08 0.00
 -14 18 16 0.32 0.00
 -11 18 16 1.34 0.00
 -8 18 16 -5.08 0.00
 -5 18 16 0.06 0.00
 -13 19 16 -0.65 0.00
 -10 19 16 0.44 0.00
 -7 19 16 0.96 0.00
 0 1 17 -1.97 0.00
 -2 2 17 1.91 0.00
 1 2 17 -0.84 0.00
 -4 3 17 0.65 0.00
 -1 3 17 0.48 0.00
 2 3 17 -1.50 0.00
 -6 4 17 1.73 0.00
 -3 4 17 -0.27 0.00
 0 4 17 -1.17 0.00
 3 4 17 -4.51 0.00
 -8 5 17 1.48 0.00
 -5 5 17 1.05 0.00
 -2 5 17 1.64 0.00
 1 5 17 2.20 0.00
 4 5 17 0.14 0.00
 -10 6 17 -2.22 0.00
 -7 6 17 -2.03 0.00
 -4 6 17 -2.41 0.00
 -1 6 17 -0.70 0.00
 2 6 17 2.07 0.00
 5 6 17 -1.11 0.00
 -12 7 17 3.26 0.00
 -9 7 17 -0.35 0.00
 -6 7 17 0.42 0.00
 -3 7 17 0.68 0.00
 0 7 17 1.07 0.00
 3 7 17 -0.67 0.00
 6 7 17 -2.26 0.00
 -14 8 17 3.52 0.00
 -11 8 17 0.44 0.00
 -8 8 17 1.46 0.00
 -5 8 17 1.00 0.00
 -2 8 17 -0.85 0.00
 1 8 17 -2.43 0.00
 4 8 17 1.61 0.00
 7 8 17 -1.63 0.00
 -16 9 17 -1.14 0.00
 -13 9 17 -3.19 0.00
 -10 9 17 -1.88 0.00
 -7 9 17 -3.31 0.00
 -4 9 17 0.57 0.00
 -1 9 17 -0.43 0.00
 2 9 17 2.18 0.00
 5 9 17 1.70 0.00
 8 9 17 -1.90 0.00
 -18 10 17 2.70 0.00
 -15 10 17 -4.18 0.00
 -12 10 17 3.69 0.00
 -9 10 17 1.24 0.00
 -6 10 17 -0.36 0.00
 -3 10 17 -1.02 0.00
 0 10 17 2.03 0.00
 3 10 17 1.73 0.00
 6 10 17 -0.29 0.00
 9 10 17 -3.63 0.00
 -17 11 17 -0.16 0.00
 -14 11 17 2.66 0.00
 -11 11 17 -1.31 0.00
 -8 11 17 -0.03 0.00
 -5 11 17 1.61 0.00
 -2 11 17 -0.25 0.00
 1 11 17 -2.78 0.00
 4 11 17 -0.57 0.00
 7 11 17 0.73 0.00
 -16 12 17 2.78 0.00
 -13 12 17 -1.67 0.00
 -10 12 17 0.95 0.00
 -7 12 17 1.12 0.00
 -4 12 17 1.14 0.00
 -1 12 17 -3.48 0.00
 2 12 17 -1.49 0.00
 5 12 17 -0.26 0.00
 -18 13 17 -0.36 0.00
 -15 13 17 -0.18 0.00
 -12 13 17 -1.31 0.00
 -9 13 17 -0.67 0.00
 -6 13 17 0.94 0.00
 -3 13 17 -2.12 0.00
 0 13 17 -0.71 0.00
 3 13 17 -3.71 0.00
 -17 14 17 2.31 0.00
 -14 14 17 -0.72 0.00
 -11 14 17 0.20 0.00
 -8 14 17 2.99 0.00
 -5 14 17 -1.44 0.00
 -2 14 17 1.96 0.00
 1 14 17 2.20 0.00
 4 14 17 1.30 0.00
 -16 15 17 -0.60 0.00
 -13 15 17 0.71 0.00
 -10 15 17 0.57 0.00
 -7 15 17 -0.47 0.00
 -4 15 17 1.86 0.00
 -1 15 17 -3.02 0.00
 2 15 17 -1.04 0.00
 -15 16 17 0.92 0.00
 -12 16 17 -1.03 0.00
 -9 16 17 -3.24 0.00
 -6 16 17 -0.91 0.00
 -3 16 17 -1.94 0.00
 0 16 17 1.22 0.00
 -14 17 17 -0.36 0.00
 -11 17 17 1.51 0.00
 -8 17 17 -1.50 0.00
 -5 17 17 -1.33 0.00
 -2 17 17 -0.06 0.00
 -13 18 17 -1.01 0.00
 -10 18 17 -0.59 0.00
 -7 18 17 -1.99 0.00
 -4 18 17 2.31 0.00
 -9 19 17 1.20 0.00
 0 0 18 8.47 0.00
 1 1 18 -2.66 0.00
 -1 2 18 -0.08 0.00
 2 2 18 0.51 0.00
 -3 3 18 2.69 0.00
 0 3 18 -2.00 0.00
 3 3 18 -2.56 0.00
 -5 4 18 0.21 0.00
 -2 4 18 1.84 0.00
 1 4 18 2.44 0.00
 4 4 18 0.91 0.00
 -7 5 18 -1.64 0.00
 -4 5 18 -1.96 0.00
 -1 5 18 0.50 0.00
 2 5 18 -2.20 0.00
 5 5 18 -4.48 0.00
 -9 6 18 2.95 0.00
 -6 6 18 3.66 0.00
 -3 6 18 0.42 0.00
 0 6 18 0.31 0.00
 3 6 18 2.03 0.00
 6 6 18 -1.30 0.00
 -11 7 18 1.28 0.00
 -8 7 18 -1.98 0.00
 -5 7 18 -4.92 0.00
 -2 7 18 -1.41 0.00
 1 7 18 1.50 0.00
 4 7 18 0.50 0.00
 7 7 18 0.84 0.00
 -13 8 18 3.47 0.00
 -10 8 18 -2.66 0.00
 -7 8 18 2.17 0.00
 -4 8 18 4.32 0.00
 -1 8 18 0.13 0.00
 2 8 18 -0.31 0.00
 5 8 18 1.10 0.00
 8 8 18 -1.85 0.00
 -15 9 18 -2.69 0.00
 -12 9 18 1.42 0.00
 -9 9 18 -0.64 0.00
 -6 9 18 -2.13 0.00
 -3 9 18 -0.70 0.00
 0 9 18 -5.24 0.00
 3 9 18 2.42 0.00
 6 9 18 -3.11 0.00
 9 9 18 -0.99 0.00
 -17 10 18 3.85 0.00
 -14 10 18 -2.14 0.00
 -11 10 18 1.62 0.00
 -8 10 18 -1.03 0.00
 -5 10 18 -0.24 0.00
 -2 10 18 0.03 0.00
 1 10 18 1.37 0.00
 4 10 18 2.03 0.00
 7 10 18 0.03 0.00
 -16 11 18 1.70 0.00
 -13 11 18 -3.29 0.00
 -10 11 18 1.54 0.00
 -7 11 18 -2.49 0.00
 -4 11 18 0.39 0.00
 -1 11 18 3.08 0.00
 2 11 18 -0.76 0.00
 5 11 18 1.79 0.00
 -15 12 18 5.42 0.00
 -12 12 18 -2.90 0.00
 -9 12 18 1.53 0.00
 -6 12 18 3.68 0.00
 -3 12 18 1.33 0.00
 0 12 18 -3.55 0.00
 3 12 18 -3.25 0.00
 6 12 18 -1.54 0.00
 -17 13 18 0.16 0.00
 -14 13 18 1.86 0.00
 -11 13 18 -2.84 0.00
 -8 13 18 3.25 0.00
 -5 13 18 0.80 0.00
 -2 13 18 -2.94 0.00
 1 13 18 0.02 0.00
 4 13 18 -1.50 0.00
 -16 14 18 -0.82 0.00
 -13 14 18 0.10 0.00
 -10 14 18 1.00 0.00
 -7 14 18 1.69 0.00
 -4 14 18 -1.37 0.00
 -1 14 18 -1.28 0.00
 2 14 18 -1.24 0.00
 -15 15 18 0.67 0.00
 -12 15 18 0.52 0.00
 -9 15 18 -2.47 0.00
 -6 15 18 -2.47 0.00
 -3 15 18 2.57 0.00
 0 15 18 1.85 0.00
 -14 16 18 -1.13 0.00
 -11 16 18 2.55 0.00
 -8 16 18 2.87 0.00
 -5 16 18 -0.22 0.00
 -2 16 18 -1.50 0.00
 -13 17 18 -0.40 0.00
 -10 17 18 -3.60 0.00
 -7 17 18 -1.87 0.00
 -4 17 18 -0.75 0.00
 -12 18 18 -3.16 0.00
 -9 18 18 0.04 0.00
 -6 18 18 1.65 0.00
 -1 1 19 0.89 0.00
 -3 2 19 1.50 0.00
 0 2 19 -2.30 0.00
 -5 3 19 0.84 0.00
 -2 3 19 1.13 0.00
 1 3 19 -2.22 0.00
 -7 4 19 -2.03 0.00
 -4 4 19 -1.80 0.00
 -1 4 19 4.62 0.00
 2 4 19 0.04 0.00
 -9 5 19 3.62 0.00
 -6 5 19 1.82 0.00
 -3 5 19 0.34 0.00
 0 5 19 0.92 0.00
 3 5 19 -1.11 0.00
 -11 6 19 0.11 0.00
 -8 6 19 -1.90 0.00
 -5 6 19 -3.29 0.00
 -2 6 19 -2.35 0.00
 1 6 19 -1.29 0.00
 4 6 19 -3.49 0.00
 -13 7 19 1.23 0.00
 -10 7 19 -2.03 0.00
 -7 7 19 3.85 0.00
 -4 7 19 1.02 0.00
 -1 7 19 0.85 0.00
 2 7 19 3.21 0.00
 5 7 19 0.38 0.00
 -15 8 19 -0.34 0.00
 -12 8 19 1.57 0.00
 -9 8 19 -0.51 0.00
 -6 8 19 -3.64 0.00
 -3 8 19 0.01 0.00
 0 8 19 -1.50 0.00
 3 8 19 1.72 0.00
 6 8 19 -0.97 0.00
 -17 9 19 2.19 0.00
 -14 9 19 -1.43 0.00
 -11 9 19 0.53 0.00
 -8 9 19 -1.33 0.00
 -5 9 19 1.26 0.00
 -2 9 19 -1.08 0.00
 1 9 19 -4.34 0.00
 4 9 19 1.51 0.00
 7 9 19 -2.14 0.00
 -16 10 19 0.35 0.00
 -13 10 19 -1.53 0.00
 -10 10 19 0.33 0.00
 -7 10 19 0.04 0.00
 -4 10 19 1.76 0.00
 -1 10 19 1.61 0.00
 2 10 19 1.32 0.00
 5 10 19 0.09 0.00
 -15 11 19 5.25 0.00
 -12 11 19 -3.54 0.00
 -9 11 19 1.76 0.00
 -6 11 19 -1.47 0.00
 -3 11 19 -0.07 0.00
 0 11 19 1.77 0.00
 3 11 19 -1.06 0.00
 6 11 19 -0.14 0.00
 -17 12 19 -1.13 0.00
 -14 12 19 1.07 0.00
 -11 12 19 -2.09 0.00
 -8 12 19 -0.49 0.00
 -5 12 19 0.76 0.00
 -2 12 19 0.63 0.00
 1 12 19 -1.04 0.00
 4 12 19 -0.20 0.00
 -16 13 19 -0.96 0.00
 -13 13 19 2.13 0.00
 -10 13 19 -0.77 0.00
 -7 13 19 4.59 0.00
 -4 13 19 1.11 0.00
 -1 13 19 -3.47 0.00
 2 13 19 -1.90 0.00
 -15 14 19 0.81 0.00
 -12 14 19 -0.43 0.00
 -9 14 19 -0.88 0.00
 -6 14 19 0.46 0.00
 -3 14 19 -0.43 0.00
 0 14 19 1.15 0.00
 -14 15 19 -2.52 0.00
 -11 15 19 4.29 0.00
 -8 15 19 0.43 0.00
 -5 15 19 -0.81 0.00
 -2 15 19 0.60 0.00
 -13 16 19 0.54 0.00
 -10 16 19 -1.71 0.00
 -7 16 19 1.25 0.00
 -4 16 19 0.55 0.00
 -12 17 19 -3.06 0.00
 -9 17 19 0.28 0.00
 -6 17 19 -1.18 0.00
 0 1 20 -1.38 0.00
 -2 2 20 -1.35 0.00
 1 2 20 -1.01 0.00
 -4 3 20 0.89 0.00
 -1 3 20 1.73 0.00
 2 3 20 1.72 0.00
 -6 4 20 -3.44 0.00
 -3 4 20 -0.03 0.00
 0 4 20 0.91 0.00
 3 4 20 -1.51 0.00
 -8 5 20 1.64 0.00
 -5 5 20 -0.86 0.00
 -2 5 20 1.49 0.00
 1 5 20 0.55 0.00
 4 5 20 0.87 0.00
 -10 6 20 0.03 0.00
 -7 6 20 2.59 0.00
 -4 6 20 -0.22 0.00
 -1 6 20 -0.79 0.00
 2 6 20 -3.29 0.00
 5 6 20 -1.54 0.00
 -12 7 20 1.69 0.00
 -9 7 20 -1.55 0.00
 -6 7 20 -1.67 0.00
 -3 7 20 -2.23 0.00
 0 7 20 0.94 0.00
 3 7 20 1.52 0.00
 6 7 20 -1.21 0.00
 -14 8 20 3.95 0.00
 -11 8 20 -1.03 0.00
 -8 8 20 -0.15 0.00
 -5 8 20 -1.50 0.00
 -2 8 20 0.93 0.00
 1 8 20 0.25 0.00
 4 8 20 0.54 0.00
 7 8 20 -1.34 0.00
 -16 9 20 0.80 0.00
 -13 9 20 -2.33 0.00
 -10 9 20 1.61 0.00
 -7 9 20 0.85 0.00
 -4 9 20 3.51 0.00
 -1 9 20 -1.78 0.00
 2 9 20 0.38 0.00
 5 9 20 0.97 0.00
 -15 10 20 -2.24 0.00
 -12 10 20 -2.18 0.00
 -9 10 20 -2.24 0.00
 -6 10 20 -1.51 0.00
 -3 10 20 -1.10 0.00
 0 10 20 -0.90 0.00
 3 10 20 -2.39 0.00
 6 10 20 -1.95 0.00
 -14 11 20 4.45 0.00
 -11 11 20 -1.17 0.00
 -8 11 20 -0.58 0.00
 -5 11 20 -0.50 0.00
 -2 11 20 3.10 0.00
 1 11 20 1.58 0.00
 4 11 20 0.42 0.00
 -16 12 20 1.76 0.00
 -13 12 20 -1.31 0.00
 -10 12 20 1.31 0.00
 -7 12 20 1.47 0.00
 -4 12 20 1.28 0.00
 -1 12 20 0.47 0.00
 2 12 20 -0.46 0.00
 -15 13 20 -1.84 0.00
 -12 13 20 0.08 0.00
 -9 13 20 0.57 0.00
 -6 13 20 1.04 0.00
 -3 13 20 -0.97 0.00
 0 13 20 -2.19 0.00
 3 13 20 -0.12 0.00
 -14 14 20 1.92 0.00
 -11 14 20 -0.99 0.00
 -8 14 20 -1.11 0.00
 -5 14 20 0.23 0.00
 -2 14 20 -0.15 0.00
 1 14 20 -0.02 0.00
 -13 15 20 -0.55 0.00
 -10 15 20 -0.14 0.00
 -7 15 20 3.01 0.00
 -4 15 20 0.01 0.00
 -1 15 20 0.05 0.00
 -12 16 20 3.48 0.00
 -9 16 20 -1.76 0.00
 -6 16 20 -1.35 0.00
 -3 16 20 3.42 0.00
 -8 17 20 4.75 0.00
 0 0 21 -8.27 0.00
 1 1 21 -1.16 0.00
 -1 2 21 0.65 0.00
 2 2 21 1.71 0.00
 -3 3 21 -1.87 0.00
 0 3 21 2.67 0.00
 3 3 21 -2.26 0.00
 -5 4 21 0.21 0.00
 -2 4 21 0.70 0.00
 1 4 21 -2.03 0.00
 4 4 21 2.08 0.00
 -7 5 21 -0.15 0.00
 -4 5 21 -1.50 0.00
 -1 5 21 0.31 0.00
 2 5 21 -2.41 0.00
 5 5 21 1.17 0.00
 -9 6 21 -0.88 0.00
 -6 6 21 1.48 0.00
 -3 6 21 0.59 0.00
 0 6 21 3.25 0.00
 3 6 21 -0.74 0.00
 6 6 21 2.32 0.00
 -11 7 21 -3.09 0.00
 -8 7 21 0.50 0.00
 -5 7 21 -1.75 0.00
 -2 7 21 -1.44 0.00
 1 7 21 -0.94 0.00
 4 7 21 -2.19 0.00
 7 7 21 -0.38 0.00
 -13 8 21 2.27 0.00
 -10 8 21 0.66 0.00
 -7 8 21 -0.56 0.00
 -4 8 21 0.65 0.00
 -1 8 21 0.49 0.00
 2 8 21 1.55 0.00
 5 8 21 -0.61 0.00
 8 8 21 0.60 0.00
 -15 9 21 1.03 0.00
 -12 9 21 -1.22 0.00
 -9 9 21 0.14 0.00
 -6 9 21 -0.86 0.00
 -3 9 21 0.27 0.00
 0 9 21 0.56 0.00
 3 9 21 0.01 0.00
 6 9 21 0.83 0.00
 -14 10 21 -1.25 0.00
 -11 10 21 -0.47 0.00
 -8 10 21 -0.30 0.00
 -5 10 21 0.50 0.00
 -2 10 21 0.57 0.00
 1 10 21 -1.21 0.00
 4 10 21 -1.08 0.00
 -13 11 21 1.11 0.00
 -10 11 21 -0.54 0.00
 -7 11 21 -0.99 0.00
 -4 11 21 -0.50 0.00
 -1 11 21 2.11 0.00
 2 11 21 -1.08 0.00
 -15 12 21 0.56 0.00
 -12 12 21 -1.22 0.00
 -9 12 21 1.03 0.00
 -6 12 21 0.34 0.00
 -3 12 21 -1.02 0.00
 0 12 21 -0.51 0.00
 3 12 21 1.10 0.00
 -14 13 21 0.04 0.00
 -11 13 21 -1.51 0.00
 -8 13 21 0.10 0.00
 -5 13 21 0.29 0.00
 -2 13 21 0.75 0.00
 1 13 21 0.90 0.00
 -13 14 21 2.64 0.00
 -10 14 21 -0.31 0.00
 -7 14 21 1.43 0.00
 -4 14 21 0.97 0.00
 -1 14 21 -1.09 0.00
 -12 15 21 3.64 0.00
 -9 15 21 -4.79 0.00
 -6 15 21 1.30 0.00
 -3 15 21 0.72 0.00
 -8 16 21 2.38 0.00
 -1 1 22 -1.96 0.00
 -3 2 22 -3.51 0.00
 0 2 22 2.54 0.00
 -5 3 22 0.67 0.00
 -2 3 22 -1.00 0.00
 1 3 22 1.77 0.00
 -7 4 22 -0.08 0.00
 -4 4 22 0.27 0.00
 -1 4 22 0.19 0.00
 2 4 22 -2.32 0.00
 -9 5 22 -1.82 0.00
 -6 5 22 -1.01 0.00
 -3 5 22 0.74 0.00
 0 5 22 -0.78 0.00
 3 5 22 -1.04 0.00
 -11 6 22 0.01 0.00
 -8 6 22 2.76 0.00
 -5 6 22 1.50 0.00
 -2 6 22 -1.12 0.00
 1 6 22 0.77 0.00
 4 6 22 1.40 0.00
 -13 7 22 1.71 0.00
 -10 7 22 -1.66 0.00
 -7 7 22 0.73 0.00
 -4 7 22 -0.05 0.00
 -1 7 22 3.64 0.00
 2 7 22 -0.59 0.00
 5 7 22 0.42 0.00
 -15 8 22 1.45 0.00
 -12 8 22 -0.34 0.00
 -9 8 22 -0.15 0.00
 -6 8 22 -2.14 0.00
 -3 8 22 0.30 0.00
 0 8 22 0.98 0.00
 3 8 22 -0.53 0.00
 6 8 22 0.29 0.00
 -14 9 22 -0.11 0.00
 -11 9 22 0.13 0.00
 -8 9 22 -0.01 0.00
 -5 9 22 -0.52 0.00
 -2 9 22 -1.25 0.00
 1 9 22 -0.34 0.00
 4 9 22 -2.69 0.00
 -13 10 22 0.28 0.00
 -10 10 22 0.99 0.00
 -7 10 22 0.48 0.00
 -4 10 22 -1.02 0.00
 -1 10 22 1.34 0.00
 2 10 22 0.28 0.00
 5 10 22 -0.87 0.00
 -12 11 22 0.13 0.00
 -9 11 22 0.23 0.00
 -6 11 22 -0.59 0.00
 -3 11 22 1.17 0.00
 0 11 22 0.46 0.00
 3 11 22 -0.54 0.00
 -14 12 22 -0.50 0.00
 -11 12 22 -1.34 0.00
 -8 12 22 -0.60 0.00
 -5 12 22 0.56 0.00
 -2 12 22 -0.95 0.00
 1 12 22 0.11 0.00
 -13 13 22 1.00 0.00
 -10 13 22 -0.62 0.00
 -7 13 22 0.25 0.00
 -4 13 22 -0.57 0.00
 -1 13 22 -0.63 0.00
 -12 14 22 3.11 0.00
 -9 14 22 -1.19 0.00
 -6 14 22 -0.84 0.00
 -3 14 22 1.03 0.00
 -8 15 22 -0.44 0.00
 -5 15 22 3.15 0.00
 0 1 23 0.94 0.00
 -2 2 23 -1.22 0.00
 1 2 23 0.47 0.00
 -4 3 23 0.13 0.00
 -1 3 23 0.75 0.00
 2 3 23 -0.42 0.00
 -6 4 23 0.18 0.00
 -3 4 23 -0.30 0.00
 0 4 23 -1.62 0.00
 3 4 23 -1.04 0.00
 -8 5 23 1.00 0.00
 -5 5 23 0.45 0.00
 -2 5 23 -0.58 0.00
 1 5 23 -0.58 0.00
 4 5 23 -1.24 0.00
 -10 6 23 -4.48 0.00
 -7 6 23 0.46 0.00
 -4 6 23 0.76 0.00
 -1 6 23 2.04 0.00
 2 6 23 0.18 0.00
 5 6 23 5.17 0.00
 -12 7 23 -0.67 0.00
 -9 7 23 1.28 0.00
 -6 7 23 1.50 0.00
 -3 7 23 1.16 0.00
 0 7 23 1.45 0.00
 3 7 23 -0.50 0.00
 6 7 23 1.74 0.00
 -14 8 23 -1.09 0.00
 -11 8 23 -0.75 0.00
 -8 8 23 0.82 0.00
 -5 8 23 -2.43 0.00
 -2 8 23 0.02 0.00
 1 8 23 0.48 0.00
 4 8 23 -3.61 0.00
 -13 9 23 2.31 0.00
 -10 9 23 0.70 0.00
 -7 9 23 0.11 0.00
 -4 9 23 -0.43 0.00
 -1 9 23 0.48 0.00
 2 9 23 -0.64 0.00
 -12 10 23 1.71 0.00
 -9 10 23 0.38 0.00
 -6 10 23 -0.17 0.00
 -3 10 23 -0.21 0.00
 0 10 23 1.12 0.00
 3 10 23 0.94 0.00
 -11 11 23 0.11 0.00
 -8 11 23 -0.48 0.00
 -5 11 23 -0.81 0.00
 -2 11 23 0.12 0.00
 1 11 23 -0.57 0.00
 -10 12 23 0.30 0.00
 -7 12 23 -0.31 0.00
 -4 12 23 -0.31 0.00
 -1 12 23 -0.49 0.00
 -9 13 23 0.24 0.00
 -6 13 23 -0.23 0.00
 -3 13 23 -0.17 0.00
 -8 14 23 -0.58 0.00
 -5 14 23 0.82 0.00
 0 0 24 6.78 0.00
 1 1 24 -0.59 0.00
 -1 2 24 0.06 0.00
 2 2 24 -0.42 0.00
 -3 3 24 -0.01 0.00
 0 3 24 0.39 0.00
 3 3 24 0.69 0.00
 -5 4 24 -0.24 0.00
 -2 4 24 0.66 0.00
 1 4 24 0.24 0.00
 4 4 24 -1.34 0.00
 -7 5 24 1.59 0.00
 -4 5 24 1.40 0.00
 -1 5 24 -2.20 0.00
 2 5 24 -0.08 0.00
 5 5 24 -0.39 0.00
 -9 6 24 -1.51 0.00
 -6 6 24 -0.40 0.00
 -3 6 24 -0.24 0.00
 0 6 24 0.52 0.00
 3 6 24 -2.28 0.00
 6 6 24 2.60 0.00
 -11 7 24 -2.12 0.00
 -8 7 24 3.64 0.00
 -5 7 24 1.01 0.00
 -2 7 24 1.41 0.00
 1 7 24 0.90 0.00
 4 7 24 3.52 0.00
 -13 8 24 -0.13 0.00
 -10 8 24 -0.98 0.00
 -7 8 24 -0.32 0.00
 -4 8 24 -0.09 0.00
 -1 8 24 0.11 0.00
 2 8 24 -0.99 0.00
 5 8 24 -2.06 0.00
 -12 9 24 1.53 0.00
 -9 9 24 -1.55 0.00
 -6 9 24 -0.53 0.00
 -3 9 24 -0.75 0.00
 0 9 24 0.98 0.00
 3 9 24 -1.01 0.00
 -11 10 24 4.98 0.00
 -8 10 24 1.14 0.00
 -5 10 24 -0.42 0.00
 -2 10 24 0.17 0.00
 1 10 24 -0.11 0.00
 -10 11 24 0.90 0.00
 -7 11 24 -1.05 0.00
 -4 11 24 -0.02 0.00
 -1 11 24 -0.07 0.00
 -9 12 24 0.98 0.00
 -6 12 24 -0.29 0.00
 -3 12 24 -0.40 0.00
 -8 13 24 -0.10 0.00
 -5 13 24 -0.82 0.00
 -1 1 25 2.99 0.00
 -3 2 25 0.08 0.00
 0 2 25 -0.58 0.00
 -5 3 25 -0.37 0.00
 -2 3 25 0.20 0.00
 1 3 25 1.37 0.00
 -7 4 25 1.43 0.00
 -4 4 25 1.12 0.00
 -1 4 25 -1.79 0.00
 2 4 25 0.86 0.00
 -9 5 25 -0.36 0.00
 -6 5 25 -0.10 0.00
 -3 5 25 0.60 0.00
 0 5 25 0.10 0.00
 3 5 25 -3.07 0.00
 -11 6 25 0.36 0.00
 -8 6 25 1.59 0.00
 -5 6 25 0.25 0.00
 -2 6 25 0.16 0.00
 1 6 25 0.11 0.00
 4 6 25 1.43 0.00
 -10 7 25 -3.52 0.00
 -7 7 25 -0.74 0.00
 -4 7 25 0.07 0.00
 -1 7 25 -1.26 0.00
 2 7 25 -1.26 0.00
 -9 8 25 1.36 0.00
 -6 8 25 1.85 0.00
 -3 8 25 0.98 0.00
 0 8 25 -0.59 0.00
 3 8 25 1.34 0.00
 -11 9 25 3.84 0.00
 -8 9 25 -0.98 0.00
 -5 9 25 -1.48 0.00
 -2 9 25 -0.38 0.00
 1 9 25 1.83 0.00
 -10 10 25 0.34 0.00
 -7 10 25 -0.60 0.00
 -4 10 25 0.23 0.00
 -1 10 25 -0.28 0.00
 -9 11 25 2.60 0.00
 -6 11 25 1.05 0.00
 -3 11 25 0.39 0.00
 0 1 26 2.00 0.00
 -2 2 26 0.35 0.00
 1 2 26 0.05 0.00
 -4 3 26 -1.33 0.00
 -1 3 26 -1.04 0.00
 2 3 26 4.02 0.00
 -6 4 26 -0.88 0.00
 -3 4 26 1.33 0.00
 0 4 26 -0.69 0.00
 3 4 26 -1.27 0.00
 -8 5 26 2.57 0.00
 -5 5 26 2.08 0.00
 -2 5 26 0.34 0.00
 1 5 26 -0.64 0.00
 4 5 26 -1.73 0.00
 -10 6 26 -0.50 0.00
 -7 6 26 0.09 0.00
 -4 6 26 -1.11 0.00
 -1 6 26 1.08 0.00
 2 6 26 -0.64 0.00
 -9 7 26 -0.56 0.00
 -6 7 26 -1.73 0.00
 -3 7 26 -0.29 0.00
 0 7 26 -2.75 0.00
 3 7 26 0.95 0.00
 -8 8 26 -0.82 0.00
 -5 8 26 1.54 0.00
 -2 8 26 -1.52 0.00
 1 8 26 1.50 0.00
 -7 9 26 0.81 0.00
 -4 9 26 0.24 0.00
 -1 9 26 -1.43 0.00
 -6 10 26 0.61 0.00
 -3 10 26 1.31 0.00
 0 0 27 1.17 0.00
 1 1 27 0.69 0.00
 -1 2 27 -0.02 0.00
 2 2 27 0.92 0.00
 -3 3 27 -0.03 0.00
 0 3 27 -1.53 0.00
 3 3 27 0.62 0.00
 -5 4 27 -0.01 0.00
 -2 4 27 0.33 0.00
 1 4 27 0.82 0.00
 4 4 27 -0.02 0.00
 -7 5 27 -0.09 0.00
 -4 5 27 0.43 0.00
 -1 5 27 1.01 0.00
 2 5 27 -0.81 0.00
 -6 6 27 0.10 0.00
 -3 6 27 -0.30 0.00
 0 6 27 0.35 0.00
 -5 7 27 -1.61 0.00
 -2 7 27 -0.07 0.00
 1 7 27 0.32 0.00
 -4 8 27 0.83 0.00
 -1 8 27 -6.22 0.00
 -1 1 28 0.55 0.00
 -3 2 28 -0.73 0.00
 0 2 28 -1.06 0.00
 -5 3 28 0.32 0.00
 -2 3 28 0.09 0.00
 1 3 28 0.16 0.00
 -4 4 28 0.24 0.00
 -1 4 28 0.65 0.00
 2 4 28 0.62 0.00
 -6 5 28 -0.15 0.00
 -3 5 28 0.52 0.00
 0 5 28 -0.29 0.00
 -5 6 28 -1.01 0.00
 -2 6 28 -0.25 0.00
 0 1 29 0.03 0.00
 -2 4 0 132.46 0.00
 -16 23 0 0.54 0.00
 -7 23 0 -1.70 0.00
 -1 1 1 198.77 0.00
 4 18 1 -0.05 0.00
 -22 18 2 1.57 0.00
 -18 22 2 1.97 0.00
 -3 2 4 -32.47 0.00
 -23 15 4 1.97 0.00
 4 18 4 -0.09 0.00
 -4 22 4 2.96 0.00
 -15 23 4 2.60 0.00
 -4 3 5 -75.13 0.00
 -23 14 5 -0.82 0.00
 -21 19 5 -2.91 0.00
 -20 20 5 -1.87 0.00
 -19 21 5 -0.44 0.00
 -14 23 5 -1.70 0.00
 0 0 6 -85.37 0.00
 -23 13 6 -2.69 0.00
 10 13 6 0.97 0.00
 -22 17 6 -1.01 0.00
 5 17 6 0.78 0.00
 -17 22 6 2.13 0.00
 -5 22 6 4.07 0.00
 -13 23 6 2.19 0.00
 -10 23 6 -3.06 0.00
 -23 12 7 -1.09 0.00
 -16 22 7 1.34 0.00
 -12 23 7 2.89 0.00
 6 16 8 0.06 0.00
 -6 22 8 4.25 0.00
 -22 14 9 -2.19 0.00
 -20 19 9 1.46 0.00
 1 19 9 0.77 0.00
 -19 20 9 1.86 0.00
 -1 20 9 -1.98 0.00
 -14 22 9 -2.66 0.00
 10 12 10 0.72 0.00
 -22 13 10 2.40 0.00
 -20 18 10 1.62 0.00
 -18 20 10 -1.44 0.00
 -13 22 10 -1.21 0.00
 -10 22 10 2.36 0.00
 -21 16 11 -1.79 0.00
 0 19 11 -1.66 0.00
 -16 21 11 0.65 0.00
 -21 11 13 0.84 0.00
 8 13 13 0.27 0.00
 -11 21 13 -0.67 0.00
 -8 21 13 2.69 0.00
 5 15 14 1.82 0.00
 -14 20 14 -1.82 0.00
 -5 20 14 -1.70 0.00
 -20 13 15 -2.82 0.00
 7 13 15 -1.17 0.00
 -13 20 15 -0.25 0.00
 -7 20 15 -1.76 0.00
 2 16 16 -2.41 0.00
 0 17 16 1.72 0.00
 -2 18 16 0.60 0.00
 -19 12 17 -3.11 0.00
 -12 19 17 -1.27 0.00
 -18 12 18 -3.44 0.00
 8 10 19 -0.16 0.00
 1 15 19 0.09 0.00
 -1 16 19 -0.08 0.00
 -8 18 19 1.44 0.00
 8 9 20 1.15 0.00
 -17 11 20 0.60 0.00
 -11 17 20 -1.81 0.00
 -16 11 21 -0.72 0.00
 5 11 21 -2.70 0.00
 -11 16 21 0.55 0.00
 -5 16 21 0.70 0.00
 -15 11 22 -0.41 0.00
 -11 15 22 0.93 0.00
 5 9 23 -0.24 0.00
 -13 12 23 -0.68 0.00
 -12 13 23 1.44 0.00
 5 7 25 -0.11 0.00
 -12 8 25 -0.19 0.00
 -8 12 25 -0.51 0.00
 -5 12 25 -1.98 0.00
 -9 6 27 0.63 0.00
 3 6 27 -1.04 0.00
 -8 7 27 -1.28 0.00
 -7 8 27 0.10 0.00
 -6 9 27 1.35 0.00
 -3 9 27 1.67 0.00
 -7 4 28 -1.21 0.00
 -4 7 28 -0.47 0.00
 -2 2 29 -0.02 0.00
 1 2 29 -1.56 0.00
 -1 3 29 -0.41 0.00
 0 0 0 0.00 0.00
# SQUEEZE RESULTS (Version = 30118)
# Note: Data are Listed for all Voids in the P1 Unit Cell
# i.e. Centre of Gravity, Solvent Accessible Volume,
# Recovered number of Electrons in the Void and
# Details about the Squeezed Material
;
loop_
  _platon_missing_refln_index_h
  _platon_missing_refln_index_k
  _platon_missing_refln_index_l
  _platon_missing_refln_theta
 -2 4 0 4.359
 -1 1 1 1.534
 -3 2 4 4.846
 -4 3 5 6.327
 0 0 6 5.283

_platon_squeeze_details            )
loop_
  _platon_squeeze_void_nr
  _platon_squeeze_void_average_x
  _platon_squeeze_void_average_y
  _platon_squeeze_void_average_z
  _platon_squeeze_void_volume
  _platon_squeeze_void_count_electrons
  _platon_squeeze_void_content
 1 -0.017 -0.011 -0.001 3835 797 ' '

_platon_squeeze_void_probe_radius  1.20
loop_
  _diffrn_refln_index_h
  _diffrn_refln_index_k
  _diffrn_refln_index_l
  _diffrn_refln_intensity_net
  _diffrn_refln_intensity_u
 -2 1 0 1295.77 37.1
 1 -2 0 1227.38 37
 -2 1 0 1285.37 37.2
 1 -2 0 1316.97 37.2
 1 -2 0 1234.78 37
 2 -1 0 1228.68 37
 -1 2 0 1309.67 37
 -3 3 0 253.37 9.2
 -3 3 0 248.38 9.1
 3 0 0 266.27 8.4
 3 0 0 258.87 8.8
 -3 3 0 238.18 9
 0 -3 0 280.37 8.8
 -3 0 0 276.67 8.9
 3 -3 0 247.18 8.9
 -3 0 0 275.57 8.5
 0 3 0 280.97 8.4
 3 -3 0 243.48 8.5
 3 -3 0 243.58 8.7
 0 3 0 283.57 8.9
 4 -5 0 167.68 7.3
 1 4 0 192.08 7.5
 -5 1 0 217.48 7.1
 4 -5 0 178.68 7.7
 4 -5 0 176.58 7.4
 -1 -4 0 195.48 7.3
 -4 5 0 181.18 7.4
 5 -1 0 204.68 7
 5 -1 0 212.28 7.3
 -4 5 0 180.18 8.2
 5 -1 0 200.38 7.7
 -4 5 0 182.58 8
 4 1 0 272.17 9.4
 1 -5 0 257.97 8.8
 -5 4 0 250.87 9.9
 1 -5 0 270.97 9.7
 -5 4 0 244.18 8.9
 4 1 0 265.37 8.9
 5 -4 0 264.27 10.3
 -1 5 0 257.37 9.7
 5 -4 0 231.18 9.3
 -4 -1 0 285.87 9.1
 5 -4 0 235.78 8.9
 -1 5 0 281.37 8.8
 -6 3 0 101.49 5.7
 -6 3 0 104.29 5.8
 3 -6 0 105.29 6.3
 3 -6 0 98.59 4.9
 3 3 0 93.39 6
 3 -6 0 99.49 5
 3 -6 0 93.59 5.5
 3 3 0 97.79 4.9
 -3 6 0 96.69 5.1
 -3 6 0 100.49 5.3
 -3 6 0 96.29 4.8
 -3 6 0 96.69 6.2
 6 -3 0 104.09 5.8
 6 -3 0 97.39 5.8
 6 -3 0 94.19 4.7
 -6 6 0 142.39 7.1
 6 0 0 140.19 7.3
 0 -6 0 145.49 7
 6 0 0 144.39 6.3
 -6 6 0 140.09 7.8
 -6 6 0 147.79 6.4
 6 -6 0 139.39 7.3
 6 -6 0 139.09 6.8
 0 6 0 140.99 7.5
 -6 0 0 150.78 6.3
 0 6 0 143.89 6
 6 -6 0 138.49 7.7
 -6 0 0 143.19 7
 6 -6 0 134.69 6.5
 -7 2 0 593.74 18.3
 5 -7 0 579.74 18.8
 5 -7 0 564.84 18.9
 2 5 0 545.15 18.5
 -7 2 0 575.84 19.1
 2 5 0 536.75 19.6
 5 -7 0 568.94 18.6
 5 -7 0 570.64 19.6
 -5 7 0 552.44 19.4
 -5 7 0 591.04 19.5
 -5 7 0 585.74 18.6
 7 -2 0 562.84 18.2
 -5 7 0 610.94 18.8
 2 -7 0 319.57 11.2
 2 -7 0 340.67 12.7
 -7 5 0 333.17 12.4
 5 2 0 323.47 11.3
 -7 5 0 324.67 12.4
 -7 5 0 326.57 11.2
 5 2 0 328.47 12.2
 7 -5 0 300.87 11.2
 -2 7 0 329.87 11.9
 7 -5 0 322.17 12.3
 -2 7 0 317.07 13.1
 7 -5 0 314.27 12.2
 7 -5 0 333.27 12.9
 -2 7 0 314.17 12.7
 1 7 0 2294.17 68.49
 -8 1 0 2291.17 67.69
 7 -8 0 2235.68 66.99
 1 7 0 2230.68 67.39
 7 -8 0 2118.59 67.09
 7 -8 0 2244.08 68.29
 -8 1 0 2317.27 66.89
 7 -8 0 2260.57 67.69
 -7 8 0 2242.48 66.99
 -7 8 0 2251.87 67.29
 -7 8 0 2184.28 68.09
 8 -1 0 2288.37 68.09
 -1 -7 0 2262.67 67.19
 8 -1 0 2349.56 66.89
 -8 4 0 399.86 13.3
 4 4 0 376.56 13.6
 -8 4 0 386.16 14.2
 -8 4 0 382.76 14.4
 4 -8 0 373.96 13.5
 4 4 0 428.46 14.8
 4 -8 0 382.86 14.8
 -4 8 0 371.16 13.2
 -4 8 0 382.66 14.5
 8 -4 0 400.76 15.1
 -4 8 0 386.36 13.8
 8 -4 0 372.96 13.9
 8 -4 0 389.76 14.3
 -4 8 0 381.06 13.8
 -8 7 0 33.1 5.5
 7 1 0 35.2 4.9
 7 1 0 36.2 4.6
 -8 7 0 32.9 4.2
 1 -8 0 38.2 5.9
 -8 7 0 28.5 4.5
 8 -7 0 29.9 4.3
 8 -7 0 30.7 4.7
 -7 -1 0 39.3 4.7
 8 -7 0 25.6 3.6
 -1 8 0 29 5.2
 8 -7 0 21.3 3
 3 6 0 61.19 6
 6 -9 0 40.5 7
 -9 3 0 50.69 5.2
 6 -9 0 51.59 5.8
 6 -9 0 51.79 4.8
 3 6 0 57.99 6.7
 -9 3 0 52.09 6.9
 6 -9 0 42.6 4.9
 9 -3 0 51.99 5.7
 -6 9 0 44.7 6.1
 9 -3 0 56.99 6.5
 -6 9 0 51.19 5.9
 -6 9 0 49.99 5.6
 -3 -6 0 63.39 5.3
 9 -3 0 55.79 4.7
 3 -9 0 66.39 5.8
 6 3 0 79.99 4.9
 -9 6 0 76.19 7.6
 6 3 0 82.49 6.9
 -9 6 0 80.09 6.4
 3 -9 0 72.69 7.4
 6 3 0 82.09 6.2
 -9 6 0 81.99 5.6
 -3 9 0 61.09 7.1
 9 -6 0 78.69 5.2
 9 -6 0 86.29 5.9
 9 -6 0 81.19 7.9
 9 -6 0 78.99 7.5
 -3 9 0 63.79 6.2
 -3 9 0 65.79 5.5
 -9 9 0 236.68 11.8
 9 0 0 251.27 9.8
 -9 9 0 243.78 11.6
 0 -9 0 241.38 11.3
 -9 9 0 249.38 10.6
 9 0 0 250.87 11
 9 -9 0 236.68 10.4
 9 -9 0 244.18 12.5
 9 -9 0 247.18 12
 9 -9 0 246.48 10.4
 -9 0 0 255.77 10.5
 0 9 0 237.48 11.1
 8 -10 0 122.19 7.2
 8 -10 0 114.89 7.4
 -10 2 0 153.18 7.7
 2 8 0 132.69 7.5
 2 8 0 134.59 8.4
 8 -10 0 134.39 9
 2 8 0 145.09 9
 -10 2 0 147.69 9.3
 8 -10 0 134.59 10.5
 10 -2 0 145.09 8.2
 -8 10 0 136.99 9.1
 -8 10 0 128.89 8
 10 -2 0 150.88 8.5
 10 -2 0 141.09 6.8
 -2 -8 0 145.09 8.2
 -8 10 0 138.59 9.1
 5 -10 0 53.59 7.7
 -10 5 0 45.4 5.9
 5 5 0 55.29 5.1
 5 -10 0 54.29 5.6
 -10 5 0 46.1 5.3
 5 -10 0 54.19 5.3
 -10 5 0 50.99 7.3
 5 5 0 53.79 6.2
 10 -5 0 50.19 7
 -5 10 0 49.4 5.9
 10 -5 0 52.59 5.3
 10 -5 0 47.8 7.6
 -5 10 0 49.5 6.5
 10 -5 0 52.69 4.5
 -5 10 0 47.3 6.1
 8 2 0 1052.39 33.2
 -10 8 0 1081.49 34.9
 -10 8 0 1086.99 34.7
 2 -10 0 1068.29 34.9
 8 2 0 1077.49 34.1
 -10 8 0 1084.69 33.6
 10 -8 0 1079.29 35.4
 -2 10 0 1059.99 34.7
 10 -8 0 1059.69 33.6
 -2 10 0 1113.59 34.4
 10 -8 0 1058.49 35.2
 10 -8 0 1059.09 34.2
 1 10 0 772.42 26.9
 1 10 0 797.52 28.6
 10 -11 0 772.72 26.4
 -11 1 0 796.82 27.6
 10 -11 0 779.32 28.9
 -11 1 0 828.12 26.2
 10 -11 0 787.92 27.5
 10 -11 0 772.82 26.5
 1 10 0 808.92 25.8
 -1 -10 0 822.62 27.1
 11 -1 0 777.42 25.4
 -10 11 0 760.42 26.4
 11 -1 0 783.72 26.9
 -10 11 0 781.82 27.3
 -10 11 0 824.32 28.3
 11 -1 0 829.52 26.5
 -11 4 0 976.3 31.9
 4 7 0 937.11 30.4
 7 -11 0 910.51 30.1
 7 -11 0 964.6 30.7
 7 -11 0 928.81 32.3
 4 7 0 956.1 31.7
 7 -11 0 979.3 31.4
 -11 4 0 973.2 30.3
 -7 11 0 957.4 32.1
 11 -4 0 955.6 31.3
 -7 11 0 948.01 30.8
 -7 11 0 951.2 30.7
 11 -4 0 965.7 29.9
 11 -4 0 913.91 30.8
 -7 11 0 940.71 31.1
 11 -4 0 967.8 32.6
 -11 7 0 108.49 7.3
 7 4 0 108.89 6.6
 -11 7 0 100.79 7.8
 4 -11 0 116.99 9.5
 -11 7 0 103.99 9.5
 7 4 0 116.89 7.3
 4 -11 0 116.79 6.8
 11 -7 0 98.09 10.1
 11 -7 0 100.19 7.1
 11 -7 0 101.29 6.4
 11 -7 0 109.79 9.5
 -4 11 0 106.89 8.5
 -4 11 0 114.49 7.2
 -4 11 0 115.39 7.9
 10 1 0 279.07 11.2
 1 -11 0 286.77 13.6
 10 1 0 268.17 12.5
 -11 10 0 278.77 12.2
 -11 10 0 287.07 13.7
 -11 10 0 274.87 14.2
 -10 -1 0 286.47 12
 11 -10 0 285.47 14.8
 11 -10 0 280.47 12.2
 -1 11 0 283.87 13.3
 11 -10 0 290.17 14.4
 11 -10 0 282.77 11.9
 -1 11 0 276.07 12.8
 3 9 0 59.19 7.7
 -12 3 0 64.39 6.9
 3 9 0 54.69 9
 9 -12 0 62.29 10.4
 -12 3 0 74.99 9.1
 9 -12 0 69.89 6.8
 9 -12 0 68.49 6.2
 3 9 0 72.49 6.9
 9 -12 0 71.29 8
 -9 12 0 69.19 8.1
 -3 -9 0 70.49 6.8
 12 -3 0 69.49 5.9
 12 -3 0 58.39 7.6
 -9 12 0 82.09 8.6
 -9 12 0 74.19 9.4
 12 -3 0 61.39 8.6
 6 6 0 250.27 10.9
 6 6 0 260.97 12
 -12 6 0 242.58 10.9
 6 -12 0 266.37 11
 -12 6 0 258.77 12
 -12 6 0 246.08 13.8
 6 -12 0 263.67 13.9
 -6 12 0 254.77 12.2
 12 -6 0 238.28 14.2
 12 -6 0 260.17 11.7
 -6 12 0 258.27 12.1
 12 -6 0 239.88 13.2
 -6 12 0 271.17 12.9
 12 -6 0 254.97 10.4
 -6 12 0 256.57 11.8
 3 -12 0 72.39 6.3
 3 -12 0 70.79 9.3
 -12 9 0 64.29 10
 -12 9 0 72.69 7.3
 9 3 0 66.69 7
 9 3 0 73.69 6
 -12 9 0 66.89 7.5
 12 -9 0 77.89 10.6
 -3 12 0 79.39 8.5
 12 -9 0 72.19 6.3
 12 -9 0 74.49 7.4
 12 -9 0 66.19 10.4
 -3 12 0 60.59 8.3
 0 -12 0 276.17 14.1
 12 0 0 286.17 13.7
 -12 12 0 295.77 14.9
 12 0 0 288.57 11.6
 -12 12 0 222.48 17.5
 12 -12 0 266.17 12.7
 12 -12 0 284.47 12.9
 12 -12 0 260.47 15.9
 -12 0 0 285.27 12.6
 0 12 0 286.47 14
 0 12 0 280.57 15.7
 11 -13 0 140.09 9.5
 -13 2 0 146.89 9.7
 11 -13 0 132.19 11.9
 2 11 0 162.38 10.5
 2 11 0 151.28 11.3
 11 -13 0 128.29 9.4
 -2 -11 0 155.98 10.2
 -11 13 0 126.49 13.3
 13 -2 0 143.99 10.4
 13 -2 0 144.19 8
 -11 13 0 133.79 11.1
 13 -2 0 131.49 10.9
 8 -13 0 288.27 12
 5 8 0 294.37 12.9
 8 -13 0 299.17 17.4
 8 -13 0 307.97 13
 -13 5 0 284.17 12.6
 5 8 0 292.17 14.1
 -13 5 0 285.47 15.4
 -8 13 0 314.27 15
 13 -5 0 268.67 16.7
 -8 13 0 308.87 16.8
 13 -5 0 290.77 11.7
 13 -5 0 283.87 13.6
 -8 13 0 297.77 13.8
 13 -5 0 273.57 14.6
 8 5 0 22 4.3
 5 -13 0 15.5 4.2
 8 5 0 24.9 3.6
 -13 8 0 14.4 3.6
 -13 8 0 18.6 6.2
 5 -13 0 22.2 3.6
 -13 8 0 20.7 4.1
 13 -8 0 9.1 4.5
 -5 13 0 19.3 4.5
 -5 13 0 20.2 5.5
 13 -8 0 22.2 3.8
 -5 13 0 15.5 3.6
 13 -8 0 9.7 6.2
 13 -8 0 13.8 3.7
 -13 11 0 69.09 9.2
 2 -13 0 77.79 10.2
 11 2 0 79.89 8.5
 11 2 0 79.69 6.8
 -2 13 0 81.39 10.6
 13 -11 0 78.39 7.5
 -2 13 0 66.59 10.7
 13 -11 0 73.19 8.1
 1 13 0 28.9 5.3
 13 -14 0 46.8 7.7
 1 13 0 29.8 5
 13 -14 0 38.8 5.9
 -14 1 0 27.8 5.5
 14 -1 0 42.2 5.3
 14 -1 0 39.2 6.3
 -13 14 0 17.2 4.6
 -1 -13 0 15.3 4.5
 -13 14 0 22.4 5.1
 4 10 0 100.59 9.2
 4 10 0 96.09 10.7
 10 -14 0 96.99 8.5
 10 -14 0 97.19 9.6
 -14 4 0 80.29 8.7
 10 -14 0 108.89 10.4
 14 -4 0 88.59 10.9
 14 -4 0 92.49 7.3
 14 -4 0 94.69 9.7
 -10 14 0 96.69 11
 -10 14 0 93.69 12.8
 -14 7 0 283.57 13.4
 7 7 0 313.37 13.6
 -14 7 0 305.97 14.5
 7 7 0 309.97 13.4
 7 7 0 312.17 14.3
 7 -14 0 310.17 13
 7 7 0 308.17 13.2
 -7 14 0 305.87 15.6
 14 -7 0 288.97 13.7
 14 -7 0 311.17 12.7
 -7 14 0 302.97 14.6
 14 -7 0 276.17 15.9
 -14 10 0 16.3 4.1
 4 -14 0 9.3 3.6
 10 4 0 17 4
 10 4 0 14.1 4.5
 14 -10 0 14.6 4
 14 -10 0 11.2 4.4
 -14 13 0 102.59 11.1
 13 1 0 97.49 7.9
 13 1 0 106.39 10.7
 14 -13 0 94.69 10
 -1 14 0 102.79 11.8
 14 -13 0 91.49 9
 -1 14 0 108.69 12.9
 12 -15 0 52.29 8.4
 3 12 0 60.69 11.1
 -15 3 0 33.8 6.2
 12 -15 0 39.4 6.3
 3 12 0 36.8 5.1
 15 -3 0 53.49 7.7
 15 -3 0 63.19 10.1
 -12 15 0 33.3 6.1
 -3 -12 0 57.09 9
 15 -3 0 36.3 5.6
 6 9 0 146.29 10.3
 9 -15 0 148.59 10.4
 6 9 0 156.08 12.5
 -15 6 0 140.79 10.1
 15 -6 0 150.58 9
 15 -6 0 154.98 11
 -9 15 0 139.29 14.6
 -9 15 0 131.79 12.2
 15 -6 0 142.59 14.1
 6 -15 0 2204.58 64.99
 -15 9 0 2198.88 66.79
 9 6 0 1994 64.39
 9 6 0 2103.39 65.69
 -6 15 0 2079.29 64.79
 15 -9 0 2100.29 64.59
 15 -9 0 2137.79 65.99
 -6 15 0 2138.09 67.39
 -15 12 0 5 4.6
 12 3 0 3 4.9
 12 3 0 10.1 4.3
 15 -12 0 6.6 4.9
 15 -12 0 3.6 4.3
 -3 15 0 10 5.3
 -3 15 0 -1.2 4.2
 -15 15 0 15.4 5.5
 15 0 0 21.6 4.8
 15 0 0 19.8 6
 15 -15 0 25.3 6.7
 0 15 0 20.9 6.3
 15 -15 0 14.4 5.4
 14 -16 0 139.69 11
 2 14 0 131.69 15.6
 2 14 0 126.29 14.5
 14 -16 0 131.29 11.7
 16 -2 0 129.49 9.6
 -14 16 0 126.19 14.1
 16 -2 0 139.79 13.7
 5 11 0 279.47 17.1
 5 11 0 260.97 14.9
 11 -16 0 277.17 13.9
 11 -16 0 326.57 23.6
 16 -5 0 229.78 17.8
 16 -5 0 266.87 12.4
 16 -5 0 289.97 15.5
 -11 16 0 273.97 17.2
 8 -16 0 174.98 11.6
 8 8 0 184.98 13
 -16 8 0 190.68 12.6
 8 8 0 171.88 11.1
 -8 16 0 190.48 14.6
 16 -8 0 189.28 15.1
 -8 16 0 164.48 15.7
 16 -8 0 193.18 10.9
 11 5 0 250.47 13.3
 11 5 0 239.38 12.4
 -16 11 0 242.38 14.8
 11 5 0 235.78 14.1
 -5 16 0 245.58 15.9
 16 -11 0 242.48 13.9
 -5 16 0 231.38 14.8
 16 -11 0 255.87 13
 14 2 0 -0.2 5.6
 -16 14 0 2.7 5
 14 2 0 2.1 4.2
 -2 16 0 -10.8 5.4
 16 -14 0 -0.8 5.7
 16 -14 0 -4 5.1
 -2 16 0 -0.7 4.8
 1 16 0 28.6 7.6
 1 16 0 19.6 7.1
 16 -17 0 33.5 7.3
 16 -17 0 33.5 8.2
 -16 17 0 21.3 6.8
 17 -1 0 34.2 8.4
 17 -1 0 33.2 6.1
 4 13 0 10 5.6
 4 13 0 7.9 5.3
 13 -17 0 -0.5 5.6
 13 -17 0 8.3 5
 17 -4 0 1.7 6.9
 17 -4 0 6.6 4.4
 -13 17 0 6.8 6.4
 7 10 0 310.77 17.9
 10 -17 0 336.67 15.5
 7 10 0 313.87 16.9
 7 10 0 335.17 15.8
 17 -7 0 330.47 14.7
 -10 17 0 346.87 19.5
 17 -7 0 324.57 17.4
 10 7 0 45 6.7
 -17 10 0 36.4 5.7
 10 7 0 33.6 5.3
 7 -17 0 56.79 8.4
 10 7 0 47.4 6
 17 -10 0 32.7 6
 17 -10 0 51.89 8.3
 -7 17 0 39 6.5
 13 4 0 409.56 19
 -17 13 0 389.46 20.4
 13 4 0 388.66 19.3
 13 4 0 376.06 17
 17 -13 0 389.26 18.9
 17 -13 0 407.06 18.2
 -4 17 0 400.06 23.4
 -4 17 0 397.76 21.1
 16 1 0 23.4 5.6
 16 1 0 13.1 7.4
 -17 16 0 10.2 8.7
 17 -16 0 13.8 7.4
 -1 17 0 -3.3 6.9
 -1 17 0 -1.2 5.8
 3 15 0 9.7 6.8
 15 -18 0 21.7 8.2
 15 -18 0 23.2 6.4
 18 -3 0 17.6 9.3
 18 -3 0 15.1 5.2
 -15 18 0 4.9 6
 6 12 0 16.2 6
 6 12 0 21.9 5.7
 12 -18 0 19.8 5.8
 6 12 0 21.9 6
 18 -6 0 26 7
 18 -6 0 20.3 5.6
 9 9 0 -0.7 4
 9 9 0 -4.8 4.3
 9 9 0 4.8 6.3
 9 -18 0 -6 4.7
 -9 18 0 3.6 6
 18 -9 0 10.7 6.6
 18 -9 0 3.3 5.2
 12 6 0 32.6 6.2
 12 6 0 28.6 7.3
 -18 12 0 17.3 5.7
 18 -12 0 23.5 6.5
 -6 18 0 14.9 7.4
 -6 18 0 19.1 6.9
 18 -12 0 25.2 6.8
 15 3 0 120.79 15.2
 15 3 0 106.89 10.9
 -3 18 0 113.69 16.5
 18 -15 0 128.69 14
 -3 18 0 146.39 21.6
 18 0 0 0.5 8.5
 -18 18 0 0.6 6.9
 18 0 0 2.4 6.4
 0 18 0 2 7.5
 18 -18 0 1.6 7.1
 18 -18 0 0.3 6.6
 2 17 0 58.79 9.6
 2 17 0 51.39 8.9
 19 -2 0 71.09 9.6
 -17 19 0 54.19 8.9
 5 14 0 2.1 10.6
 14 -19 0 1.4 5.9
 -14 19 0 -7.4 6.5
 19 -5 0 4 7.1
 19 -5 0 8.6 5.8
 11 -19 0 -6.3 5
 8 11 0 9.1 6
 8 11 0 0.3 5.4
 19 -8 0 -0.6 5.5
 19 -8 0 16.4 5.6
 -11 19 0 1 6.6
 11 8 0 160.48 15
 11 8 0 167.98 14.7
 8 -19 0 190.98 12.7
 11 8 0 165.18 12.8
 -19 11 0 146.19 15.2
 -8 19 0 162.88 19
 19 -11 0 153.18 14.4
 19 -11 0 158.48 12.8
 -8 19 0 113.49 20
 14 5 0 150.38 16.4
 14 5 0 164.68 12.5
 14 5 0 148.79 14.6
 -5 19 0 162.38 21.1
 -5 19 0 185.18 19.7
 19 -14 0 167.58 15
 17 2 0 -0.9 6.1
 -19 17 0 2.2 7.5
 17 2 0 -1.8 7.9
 19 -17 0 -6.7 7.8
 19 -17 0 -4.8 6.7
 -2 19 0 -2.5 8.5
 1 19 0 -4.7 8
 19 -20 0 4.1 7.4
 19 -20 0 11.7 9.6
 1 19 0 6.4 10.7
 20 -1 0 28.2 14.6
 20 -1 0 10.2 9.8
 -19 20 0 5.2 8.1
 16 -20 0 3.6 6.7
 4 16 0 -0.8 7.8
 20 -4 0 -2.3 6
 20 -4 0 1.5 8.5
 7 13 0 9 6.8
 7 13 0 17.9 8.6
 13 -20 0 7.5 6.5
 20 -7 0 4.1 6.1
 -13 20 0 -10.9 7.6
 20 -7 0 3.1 7.9
 10 10 0 16.3 7.8
 10 10 0 15.6 7
 10 10 0 6.1 5.6
 10 -20 0 21.4 7
 -10 20 0 5.5 7.3
 20 -10 0 2.6 7.2
 20 -10 0 15.8 6.9
 13 7 0 64.59 8.6
 13 7 0 54.89 8.8
 20 -13 0 54.19 8.5
 20 -13 0 52.99 10.3
 16 4 0 22 6
 -20 16 0 27.5 8.2
 16 4 0 38 7.6
 16 4 0 35 9.6
 -4 20 0 28.2 9.3
 20 -16 0 33.9 9.3
 20 -16 0 29.5 7.9
 19 1 0 -14.1 9.1
 -20 19 0 -4.7 8.7
 19 1 0 -4.7 9.9
 20 -19 0 0.9 9.1
 -1 20 0 12.6 10.4
 -1 20 0 -2.3 9.9
 20 -19 0 4 7.8
 3 18 0 24.2 9.9
 3 18 0 -0.7 8.9
 18 -21 0 17.7 9
 21 -3 0 27.9 11.5
 21 -3 0 38.5 8.1
 6 15 0 3.2 8.1
 15 -21 0 1.8 6.8
 6 15 0 2.8 7.8
 21 -6 0 -0.5 7.4
 -15 21 0 -5.6 7.8
 21 -6 0 -4.9 8.5
 9 12 0 4.6 7.2
 9 12 0 11.5 8.7
 12 -21 0 -2.9 6.9
 9 -21 0 46.7 8.8
 12 9 0 44.9 8.8
 12 9 0 57.09 9
 21 -12 0 55.39 9.1
 -9 21 0 35.1 9.1
 21 -12 0 54.49 9.2
 -9 21 0 28.2 9.4
 15 6 0 20.1 7.7
 -21 15 0 21.9 8.2
 15 6 0 6.3 8.6
 21 -15 0 1.9 7.9
 21 -15 0 17.3 8.2
 -6 21 0 10.8 8.9
 -6 21 0 17.8 11.2
 -21 18 0 -4.3 8.5
 18 3 0 12.6 15.3
 18 3 0 10.6 7.6
 21 -18 0 7 9.8
 -3 21 0 0.6 10.2
 21 -18 0 9.2 8.8
 -3 21 0 -1.5 10.4
 5 17 0 -10.7 9.4
 5 17 0 10.2 9.4
 5 17 0 -2.9 9.4
 17 -22 0 -0.5 9.5
 22 -5 0 8.7 7.3
 -17 22 0 18.3 10.8
 22 -5 0 26.2 11.4
 8 14 0 0.7 9
 14 -22 0 -7.8 8.7
 -14 22 0 -8.5 9.6
 22 -8 0 24.3 10.5
 22 -8 0 -7.8 7.5
 11 -22 0 30.1 8.1
 11 11 0 19.5 13.6
 11 11 0 17.1 8.2
 22 -11 0 18.2 9.1
 22 -11 0 14.7 8.4
 -11 22 0 6.1 9.6
 14 8 0 -2.3 9.2
 22 -14 0 13.5 9.4
 22 -14 0 6.7 8.9
 -8 22 0 15.6 8.8
 -8 22 0 12.2 10.9
 17 5 0 16.3 7.8
 17 5 0 1.6 20.3
 -22 17 0 0.3 8.6
 22 -17 0 13.4 8.5
 22 -17 0 14.1 9.8
 -5 22 0 10.5 10.4
 13 -23 0 16.5 8.4
 10 13 0 12.1 9.2
 10 13 0 -0.2 7.6
 23 -10 0 12.8 9
 -13 23 0 -12.4 10.7
 -13 23 0 -2.6 11.8
 23 -10 0 -5.2 8.8
 13 10 0 -7.4 9.6
 13 10 0 8.7 8
 23 -13 0 8.1 10.1
 23 -13 0 0 9.3
 -10 23 0 -5.5 9.5
 3 -2 -1 3086.09 90.59
 3 -2 -1 3198.08 90.79
 -2 -1 -1 2998.6 90.49
 -1 3 -1 3187.08 90.39
 -1 3 -1 3129.39 90.39
 3 -2 -1 3032.4 90.19
 -1 3 -1 3182.08 90.79
 -3 2 1 2960 90.59
 1 -3 1 3068.29 90.29
 2 1 1 3272.47 90.49
 2 1 1 3225.78 90.59
 -3 2 1 3014.6 90.19
 1 -3 1 3147.98 90.49
 -3 2 1 3196.58 90.79
 1 -3 1 3195.08 90.79
 0 -2 -1 160.18 5.9
 -2 2 -1 165.88 5.5
 -2 2 -1 165.38 5.6
 0 -2 -1 165.08 5.5
 -2 2 -1 166.98 5.7
 -2 2 -1 161.88 5.4
 -2 0 1 168.58 5.2
 0 2 1 147.99 5.9
 -2 0 1 168.68 5.5
 2 -2 1 170.58 5.8
 2 -2 1 173.58 5.8
 2 -2 1 169.18 5.5
 2 -2 1 161.18 5.4
 0 2 1 156.38 5.5
 -2 5 -1 18 3.1
 5 -3 -1 14.4 2
 -2 5 -1 19.7 2.9
 -2 5 -1 13.8 2.2
 -3 -2 -1 21.5 3.6
 5 -3 -1 21.6 3.6
 5 -3 -1 22 2.6
 3 2 1 18.9 3.4
 3 2 1 18.6 3
 2 -5 1 12.3 2.3
 -5 3 1 21.2 3.6
 2 -5 1 15.5 2.4
 -5 3 1 21.8 2.5
 2 -3 -1 4599.14 141.49
 2 -3 -1 4899.11 141.49
 -3 1 -1 5052.09 141.39
 2 -3 -1 4831.42 141.79
 3 -1 1 5027.8 141.79
 3 -1 1 5057.69 141.39
 -2 3 1 4882.71 141.89
 -1 -3 -1 215.58 7.5
 -3 4 -1 209.78 8.4
 -3 4 -1 200.38 8.1
 -3 4 -1 210.68 7.6
 4 -1 -1 220.78 7.1
 4 -1 -1 206.98 7.9
 3 -4 1 203.98 7.6
 -4 1 1 216.68 7.8
 3 -4 1 207.58 8.5
 3 -4 1 206.98 7.9
 1 3 1 208.98 8.4
 -4 1 1 230.78 7.2
 3 -4 1 205.08 7.5
 1 3 1 215.78 7.6
 7 -4 -1 395.36 17.3
 -3 7 -1 421.86 15.1
 7 -4 -1 446.86 14.7
 -3 7 -1 466.95 15.4
 -4 -3 -1 470.15 15.7
 -3 7 -1 434.56 14.6
 7 -4 -1 481.55 15.9
 4 3 1 490.85 15.4
 3 -7 1 444.76 16.2
 3 -7 1 434.16 14.7
 -7 4 1 482.85 15.8
 3 -7 1 431.16 14.7
 -7 4 1 456.55 14.6
 4 3 1 466.85 15.7
 -7 4 1 474.65 16
 4 -4 -1 532.05 17.3
 0 4 -1 523.45 17.2
 4 -4 -1 522.85 16.9
 4 -4 -1 558.54 17.4
 -4 0 -1 553.14 16.7
 4 -4 -1 527.45 16.7
 4 0 1 528.45 17.2
 0 -4 1 531.65 17.1
 -4 4 1 531.65 16.6
 -4 4 1 546.25 16.9
 -4 4 1 541.35 17.5
 4 0 1 520.65 16.7
 -4 3 -1 4237.08 124.19
 1 -4 -1 4208.68 123.99
 3 1 -1 4111.09 123.99
 -4 3 -1 4263.57 124.49
 -4 3 -1 4427.56 124.79
 1 -4 -1 4692.23 124.89
 -4 3 -1 4420.56 123.99
 -4 3 -1 4183.38 123.99
 -3 -1 1 4120.19 124.39
 4 -3 1 4351.56 124.59
 4 -3 1 4434.16 124.49
 4 -3 1 3992 123.99
 4 -3 1 4168.48 124.19
 -1 4 1 4420.56 124.29
 -1 4 1 4332.87 124.49
 6 -2 -1 1673.13 49.99
 -4 6 -1 1743.03 50.39
 -2 -4 -1 1758.82 50.19
 -4 6 -1 1703.13 50.19
 -4 6 -1 1648.44 50.69
 -4 6 -1 1706.73 51.29
 -6 2 1 1664.23 49.99
 2 4 1 1704.13 51.19
 4 -6 1 1631.04 50.09
 4 -6 1 1765.02 51.29
 4 -6 1 1682.13 50.59
 2 4 1 1720.93 50.19
 -6 2 1 1703.23 50.79
 9 -5 -1 307.47 10.8
 9 -5 -1 329.67 12.8
 9 -5 -1 297.77 11.8
 -4 9 -1 288.17 13.1
 -4 9 -1 270.57 12
 -4 9 -1 274.67 11.1
 -4 9 -1 277.47 11.8
 5 4 1 307.87 11.4
 5 4 1 296.77 11.8
 4 -9 1 292.07 11.2
 4 -9 1 279.17 11.3
 -9 5 1 322.07 11.2
 -9 5 1 309.07 12.6
 4 -9 1 290.77 13.3
 -9 5 1 319.77 12.2
 6 -5 -1 102.39 6
 6 -5 -1 103.19 5.4
 -1 6 -1 116.49 5.7
 -1 6 -1 118.89 6.8
 6 -5 -1 110.29 6.5
 -5 -1 -1 102.59 5.3
 6 -5 -1 107.29 6.4
 -6 5 1 105.79 5.1
 5 1 1 99.29 5.4
 5 1 1 98.89 6.3
 1 -6 1 120.69 4.9
 1 -6 1 123.09 6.4
 -6 5 1 107.79 6.2
 -6 5 1 105.19 6.8
 -5 2 -1 763.72 23.8
 2 3 -1 801.12 24
 3 -5 -1 778.12 24.1
 3 -5 -1 798.02 23.9
 -5 2 -1 756.72 24
 3 -5 -1 758.52 24.7
 -2 -3 1 819.82 24
 5 -2 1 725.03 24.2
 -3 5 1 794.02 25.6
 5 -2 1 854.21 25.3
 -3 5 1 821.92 23.9
 5 -2 1 747.53 23.8
 -3 5 1 796.62 24.7
 5 -2 1 774.92 24
 -5 5 -1 705.63 22.7
 5 0 -1 690.43 22
 -5 5 -1 719.33 21.7
 -5 5 -1 647.44 22.9
 5 0 -1 730.13 21.4
 0 -5 -1 701.83 22
 0 5 1 689.73 22.1
 0 5 1 662.03 22.8
 5 -5 1 753.92 22.8
 5 -5 1 690.43 21.8
 5 -5 1 737.53 22.4
 -5 0 1 704.43 21.3
 5 -5 1 733.03 22
 0 5 1 663.23 21.4
 -5 8 -1 1630.84 50.49
 -5 8 -1 1657.43 51.39
 8 -3 -1 1707.53 50.59
 8 -3 -1 1617.34 49.5
 -3 -5 -1 1691.53 49.7
 -5 8 -1 1678.13 49.99
 -5 8 -1 1744.83 50.29
 8 -3 -1 1677.83 50.39
 5 -8 1 1697.43 50.19
 -8 3 1 1727.83 49.7
 3 5 1 1574.44 51.09
 5 -8 1 1667.93 51.19
 -8 3 1 1753.82 50.79
 5 -8 1 1637.94 50.39
 5 -8 1 1630.74 49.8
 3 5 1 1626.04 49.8
 11 -6 -1 157.58 7.4
 11 -6 -1 156.58 10.5
 -5 11 -1 163.78 9
 -5 11 -1 147.59 9.9
 -5 11 -1 168.38 8.6
 11 -6 -1 155.98 8.8
 11 -6 -1 168.68 11
 5 -11 1 157.58 11.1
 5 -11 1 166.68 8.2
 -11 6 1 152.78 10.1
 -11 6 1 156.48 8.1
 6 5 1 167.88 8.3
 6 5 1 164.48 9.2
 -11 6 1 160.38 9
 -2 8 -1 15.3 2.9
 8 -6 -1 16 2.8
 8 -6 -1 18.4 3
 -2 8 -1 23.9 3.4
 8 -6 -1 27.7 4.4
 -6 -2 -1 18.2 2.6
 2 -8 1 14.5 3
 -8 6 1 28.2 3.9
 -8 6 1 14.8 2.6
 -8 6 1 22.5 3.8
 -6 1 -1 1952 56.39
 -6 1 -1 1887.91 56.89
 5 -6 -1 1818.32 56.49
 5 -6 -1 1889.31 56.59
 5 -6 -1 1971.1 57.49
 5 -6 -1 1892.91 56.79
 1 5 -1 1927.31 56.89
 -5 6 1 1978.6 56.59
 6 -1 1 1968.8 56.29
 6 -1 1 1906.91 56.29
 6 -1 1 1805.42 56.79
 -1 -5 1 1959.9 59.09
 -5 6 1 1910.11 56.59
 -5 6 1 1867.01 57.39
 4 2 -1 652.13 20.1
 -6 4 -1 628.14 20.5
 -6 4 -1 606.34 19.8
 -6 4 -1 619.34 20.6
 4 2 -1 707.13 19.9
 2 -6 -1 651.23 20.7
 2 -6 -1 634.54 20
 -2 6 1 638.84 20.9
 6 -4 1 619.44 20.8
 6 -4 1 653.43 21
 6 -4 1 594.54 19.9
 -2 6 1 662.93 20.4
 -2 6 1 680.03 20.8
 6 -4 1 600.74 20.4
 -6 7 -1 168.28 8.1
 -6 7 -1 166.58 7.7
 -1 -6 -1 191.58 7.9
 7 -1 -1 166.88 7
 7 -1 -1 187.58 7.8
 -6 7 -1 162.38 8.3
 1 6 1 183.88 8.7
 -7 1 1 179.68 7
 1 6 1 183.18 8.1
 6 -7 1 156.28 9
 1 6 1 184.38 7.4
 6 -7 1 161.98 8.3
 6 -7 1 157.98 7.6
 6 -7 1 158.38 7.4
 -7 1 1 182.98 8.2
 -6 10 -1 41.3 6.2
 10 -4 -1 36.6 5.4
 -6 10 -1 38.2 6.2
 10 -4 -1 40.4 4.3
 -6 10 -1 46.2 5.8
 -6 10 -1 44.3 6
 10 -4 -1 43 6.8
 6 -10 1 47.1 4.7
 -10 4 1 43.9 4.9
 6 -10 1 47.5 5
 4 6 1 38.1 6.1
 -10 4 1 49.7 7.3
 6 -10 1 49.8 5.9
 6 -10 1 56.29 8.2
 13 -7 -1 44.4 7.3
 -6 13 -1 49.6 8.6
 13 -7 -1 35.4 5.7
 13 -7 -1 59.09 5.8
 -6 13 -1 53.49 8.7
 13 -7 -1 38.3 5.2
 -6 13 -1 61.39 8.3
 7 6 1 55.29 7.4
 7 6 1 56.09 6.3
 6 -13 1 55.39 9.7
 -13 7 1 52.99 6.7
 -13 7 1 41.6 6.4
 6 -13 1 54.89 6.2
 6 -13 1 49.6 6.8
 -13 7 1 56.19 7.3
 7 6 1 56.69 7.8
 -3 10 -1 435.46 15.8
 10 -7 -1 418.56 14.8
 10 -7 -1 418.76 16.9
 10 -7 -1 407.86 15.6
 10 -7 -1 442.56 17.7
 -3 10 -1 441.06 16.8
 3 -10 1 441.06 17.1
 7 3 1 440.96 16
 -10 7 1 403.56 14.9
 7 3 1 411.46 15.1
 -10 7 1 435.56 16.5
 -10 7 1 422.36 16.6
 7 -7 -1 19.8 2.9
 -7 0 -1 25.1 4.2
 7 -7 -1 16.8 3.1
 7 -7 -1 25 3.9
 7 -7 -1 13.6 2.6
 -7 7 1 23.8 3.2
 0 -7 1 19.2 2.6
 7 0 1 21.8 3.1
 -7 7 1 19.5 3.4
 7 0 1 28.8 4.4
 -7 7 1 14.4 2.7
 3 4 -1 3.1 2.1
 -7 3 -1 4.4 1.8
 -7 3 -1 6.6 2.5
 3 4 -1 2.5 1.7
 4 -7 -1 5.1 2.9
 4 -7 -1 3.3 1.5
 -7 3 -1 3.2 2
 4 -7 -1 5.7 2.2
 7 -3 1 3.8 2
 -4 7 1 4.9 1.7
 7 -3 1 5.6 2.5
 -4 7 1 5 2.3
 -4 7 1 3.2 2
 6 1 -1 1024 31.4
 -7 6 -1 958.1 33.1
 -7 6 -1 1058.49 32.4
 1 -7 -1 1036.1 32.3
 6 1 -1 1001.6 32.1
 -7 6 -1 1055.39 31.8
 -1 7 1 1056.19 31.6
 7 -6 1 1021.2 32.1
 7 -6 1 1045 32.8
 7 -6 1 1041.9 31.8
 7 -6 1 1061.09 32.9
 -6 -1 1 1130.89 32
 -1 7 1 1014.6 32.5
 -7 9 -1 21.1 3.8
 -7 9 -1 20.9 3.6
 -7 9 -1 17.1 3
 -7 9 -1 15.4 3.1
 2 7 1 21.1 3.3
 7 -9 1 19.1 2.7
 7 -9 1 16.6 3.5
 7 -9 1 25.1 4.3
 7 -9 1 24.8 3.4
 -7 12 -1 164.18 9.5
 12 -5 -1 140.19 9
 12 -5 -1 153.08 10.8
 -7 12 -1 162.18 9.5
 -7 12 -1 157.08 9.9
 -7 12 -1 175.68 10.6
 12 -5 -1 140.09 7.4
 -12 5 1 134.39 11.4
 7 -12 1 167.08 9.1
 7 -12 1 171.08 8.5
 -12 5 1 146.89 8.3
 5 7 1 158.08 9.9
 5 7 1 154.38 8.5
 7 -12 1 165.38 12.1
 7 -12 1 166.48 9.1
 -7 15 -1 635.14 24
 -7 15 -1 678.63 26.6
 15 -8 -1 667.43 23
 15 -8 -1 662.03 24.1
 8 7 1 625.34 24.2
 8 7 1 654.03 23.3
 -15 8 1 606.04 23.2
 -15 8 1 637.04 24.9
 7 -15 1 673.93 22.9
 8 7 1 658.03 24.3
 12 -8 -1 13.7 3.6
 -4 12 -1 16.9 4
 12 -8 -1 15.8 3.3
 12 -8 -1 12.9 4.1
 12 -8 -1 9.2 3.8
 -4 12 -1 20.3 4.8
 -12 8 1 9.5 3.4
 -12 8 1 14.2 5
 4 -12 1 12.9 4.3
 -12 8 1 17 4.1
 8 4 1 20.7 3.8
 8 4 1 18 3.4
 9 -8 -1 2313.47 71.19
 9 -8 -1 2447.26 72.49
 -8 -1 -1 2360.36 71.09
 9 -8 -1 2344.77 70.99
 -1 9 -1 2456.65 71.39
 -1 9 -1 2369.16 71.89
 9 -8 -1 2423.36 72.19
 1 -9 1 2367.26 71.79
 8 1 1 2348.36 71.59
 -9 8 1 2451.35 72.39
 -9 8 1 2405.86 71.59
 -9 8 1 2450.55 70.89
 8 1 1 2238.88 70.49
 -8 2 -1 2 2.3
 6 -8 -1 0.4 1.9
 6 -8 -1 2 2.4
 -8 2 -1 4.4 2.4
 2 6 -1 2.3 2.5
 6 -8 -1 1.5 1.9
 6 -8 -1 2.2 2.7
 8 -2 1 2.5 2
 8 -2 1 1.7 2.4
 -6 8 1 2.8 2.7
 -2 -6 1 4.7 1.7
 -6 8 1 4.1 2.4
 8 -2 1 2.7 2
 -6 8 1 4.5 2.6
 5 3 -1 120.39 7.5
 3 -8 -1 126.59 6.6
 5 3 -1 124.19 6.7
 3 -8 -1 135.59 8.3
 -8 5 -1 117.29 7.5
 -8 5 -1 117.99 6.5
 5 3 -1 126.29 7.1
 5 3 -1 132.29 6.8
 8 -5 1 123.19 6
 8 -5 1 116.99 6.7
 8 -5 1 130.39 8.1
 -3 8 1 128.99 6.5
 -3 8 1 128.59 7.1
 8 -5 1 124.19 8.2
 -3 8 1 128.99 7.2
 -8 8 -1 29.2 4.2
 -8 8 -1 36.7 5.9
 8 0 -1 32.8 4.6
 -8 8 -1 35.4 5.1
 -8 8 -1 21.6 3
 0 -8 -1 21.2 3
 8 0 -1 29.5 5.1
 8 -8 1 20.9 3.1
 0 8 1 21.4 2.9
 8 -8 1 32.7 4.2
 -8 0 1 35.1 4.6
 0 8 1 33.5 4.9
 0 8 1 23.4 3.5
 8 -8 1 36.2 5.1
 8 -8 1 26.5 3.7
 11 -3 -1 90.89 5.9
 11 -3 -1 90.89 7.5
 11 -3 -1 95.09 8.3
 -8 11 -1 93.79 7.6
 -3 -8 -1 100.29 6.8
 -8 11 -1 98.69 8.7
 -8 11 -1 93.39 8
 -8 11 -1 98.19 8.3
 8 -11 1 99.19 9.8
 -11 3 1 102.69 8.7
 8 -11 1 93.29 6.9
 3 8 1 88.09 7.6
 8 -11 1 96.09 7.9
 8 -11 1 94.99 6.3
 -11 3 1 98.59 6.5
 3 8 1 97.89 8.5
 -8 14 -1 75.49 9.6
 14 -6 -1 80.49 8.5
 -8 14 -1 79.99 11.1
 14 -6 -1 60.49 11.1
 -8 14 -1 77.79 10
 14 -6 -1 71.39 6.6
 6 8 1 89.39 7.5
 6 8 1 90.99 9
 8 -14 1 82.59 7.6
 -14 6 1 70.29 7.7
 8 -14 1 76.69 8.4
 17 -9 -1 271.87 13.7
 -8 17 -1 276.07 18.3
 17 -9 -1 279.57 16.1
 9 8 1 264.07 15.3
 9 8 1 267.37 15.1
 9 8 1 255.87 13.8
 14 -9 -1 35.1 6.7
 14 -9 -1 38.8 5.2
 14 -9 -1 46 6.7
 -5 14 -1 36.4 5.2
 9 5 1 45.1 6.4
 9 5 1 51.09 7.7
 -14 9 1 49.99 8.7
 9 5 1 51.09 8.6
 -14 9 1 38.5 5.6
 11 -9 -1 424.46 15.8
 11 -9 -1 423.66 18.2
 -2 11 -1 451.35 17.6
 11 -9 -1 424.16 18.5
 -2 11 -1 460.05 17
 -9 -2 -1 449.76 16.4
 11 -9 -1 432.66 16.6
 9 2 1 455.55 16.9
 -11 9 1 414.66 17.7
 2 -11 1 448.66 17.7
 9 2 1 451.05 15.8
 -11 9 1 421.06 15.9
 -11 9 1 440.86 17.5
 8 -9 -1 87.99 7.7
 8 -9 -1 86.79 6.1
 8 -9 -1 79.09 5.8
 8 -9 -1 83.49 8.3
 -9 1 -1 83.29 7.4
 -9 1 -1 73.09 6.1
 1 8 -1 62.79 7
 9 -1 1 76.09 5.6
 -8 9 1 84.79 7.5
 9 -1 1 74.49 6.7
 -8 9 1 93.79 6.5
 -8 9 1 80.19 6.8
 -1 -8 1 69.99 6.5
 -9 4 -1 -0.2 3.3
 4 5 -1 1.6 1.8
 5 -9 -1 -3.3 2.8
 4 5 -1 -0.3 1.9
 5 -9 -1 -0.2 1.9
 4 5 -1 1 2.3
 5 -9 -1 0 1.9
 -9 4 -1 3.1 2.3
 -5 9 1 0.4 2.7
 9 -4 1 0.5 2.4
 9 -4 1 1.8 2.4
 -5 9 1 2.3 2.5
 9 -4 1 0.2 2.2
 9 -4 1 -0.2 2.6
 -5 9 1 1.8 3
 7 2 -1 98.19 6.7
 2 -9 -1 86.69 7.8
 -9 7 -1 105.69 6.4
 7 2 -1 91.79 6.4
 -9 7 -1 113.79 7.2
 -9 7 -1 107.49 8.3
 2 -9 -1 98.79 5.7
 9 -7 1 106.69 6.4
 -2 9 1 81.59 7.5
 9 -7 1 111.69 8.4
 -2 9 1 92.29 7
 -2 9 1 98.89 6.2
 9 -7 1 107.99 6
 9 -7 1 112.89 8.5
 -9 10 -1 2347.97 69.39
 -1 -9 -1 2311.27 69.09
 10 -1 -1 2238.48 67.89
 -9 10 -1 2274.47 68.79
 10 -1 -1 2193.48 68.99
 -9 10 -1 2275.97 70.29
 10 -1 -1 2376.46 68.99
 1 9 1 2240.38 69.09
 1 9 1 2430.16 70.99
 9 -10 1 2346.27 69.79
 9 -10 1 2250.07 68.99
 1 9 1 2208.38 68.19
 -10 1 1 2362.96 69.69
 9 -10 1 2317.47 70.59
 -10 1 1 2296.17 68.39
 9 -10 1 2218.88 68.59
 -9 13 -1 132.79 11.6
 -4 -9 -1 141.99 8.2
 -9 13 -1 136.79 10.8
 13 -4 -1 145.59 11.1
 13 -4 -1 144.59 10.2
 13 -4 -1 144.09 7.5
 -13 4 1 147.19 8.6
 9 -13 1 131.79 10.4
 4 9 1 133.49 9.6
 9 -13 1 137.69 9.1
 4 9 1 137.29 10.5
 9 -13 1 133.69 8.4
 -13 4 1 155.18 11.8
 -9 16 -1 608.14 25.7
 16 -7 -1 594.84 21.4
 -9 16 -1 598.74 25.6
 16 -7 -1 595.64 23.5
 7 9 1 577.94 22.4
 9 -16 1 627.34 22.1
 7 9 1 577.64 24
 9 -16 1 586.94 22.2
 19 -10 -1 -2.2 6
 19 -10 -1 0 5.8
 10 9 1 -5.1 4.8
 10 9 1 -5.9 7
 10 9 1 -1 5
 16 -10 -1 102.29 10.6
 16 -10 -1 108.39 9.5
 -6 16 -1 127.39 13.4
 10 6 1 133.29 11
 -16 10 1 97.09 11.6
 10 6 1 119.29 9.5
 -3 13 -1 33 4.9
 13 -10 -1 59.09 7.4
 -3 13 -1 53.29 7.4
 13 -10 -1 39 6.2
 10 3 1 52.29 6.3
 3 -13 1 34 4.8
 -13 10 1 55.99 7.1
 10 3 1 48.4 7.3
 -13 10 1 64.19 9
 10 -10 -1 329.67 15.8
 10 -10 -1 330.27 13.5
 0 10 -1 340.27 14.5
 10 -10 -1 333.57 13.4
 -10 0 -1 374.46 13.9
 10 -10 -1 358.06 15.6
 -10 10 1 344.27 13.5
 10 0 1 340.57 14
 10 0 1 344.57 13
 -10 10 1 351.66 15.1
 -10 10 1 340.87 15
 0 -10 1 335.97 14.4
 -10 3 -1 2140.39 64.19
 7 -10 -1 2125.59 65.79
 -10 3 -1 2177.18 65.49
 3 7 -1 2119.09 65.59
 7 -10 -1 2133.49 64.79
 7 -10 -1 2184.38 64.59
 3 7 -1 2099.59 64.59
 7 -10 -1 2185.68 64.39
 10 -3 1 2113.19 65.59
 10 -3 1 2068.19 63.79
 -7 10 1 2134.89 64.49
 -3 -7 1 2141.89 64.49
 -7 10 1 2230.78 64.79
 10 -3 1 2182.28 64.59
 10 -3 1 2101.89 64.89
 -7 10 1 2197.68 66.09
 4 -10 -1 180.28 8.3
 -10 6 -1 182.48 8.4
 6 4 -1 178.58 8.1
 4 -10 -1 178.18 10.7
 6 4 -1 167.98 8.9
 -10 6 -1 187.68 9.3
 -10 6 -1 187.48 10
 6 4 -1 177.88 8.6
 -4 10 1 173.88 9.1
 -4 10 1 177.78 8.7
 10 -6 1 180.78 8.7
 10 -6 1 181.08 10.7
 10 -6 1 181.68 7.9
 10 -6 1 186.08 10.5
 -4 10 1 167.38 9.7
 9 1 -1 181.08 9.1
 1 -10 -1 173.08 10
 -10 9 -1 170.88 10
 -10 9 -1 171.68 8.7
 9 1 -1 171.28 8
 -10 9 -1 170.58 10.9
 -1 10 1 175.98 10
 -1 10 1 183.18 10.6
 10 -9 1 170.48 8.4
 10 -9 1 175.58 11.6
 -9 -1 1 176.88 8.5
 10 -9 1 171.78 8.9
 10 -9 1 163.88 10.8
 -1 10 1 184.38 8.9
 -10 12 -1 167.98 10.8
 -2 -10 -1 172.08 9.8
 -10 12 -1 178.38 12.1
 12 -2 -1 174.78 8.2
 12 -2 -1 170.18 10.6
 12 -2 -1 176.58 10.4
 -10 12 -1 184.28 12.1
 10 -12 1 187.68 11.5
 2 10 1 161.38 10.1
 -12 2 1 176.08 9.2
 10 -12 1 176.08 9.1
 -12 2 1 178.18 11.5
 10 -12 1 178.48 9.9
 10 -12 1 168.28 13
 2 10 1 157.18 9.4
 2 10 1 163.98 11.9
 15 -5 -1 231.78 15.3
 15 -5 -1 255.97 11.6
 15 -5 -1 247.38 13.4
 -10 15 -1 243.98 15
 -10 15 -1 238.38 16.8
 5 10 1 245.08 15
 10 -15 1 243.88 12.4
 -15 5 1 245.88 12.2
 10 -15 1 253.07 13.4
 10 -15 1 234.78 13.6
 18 -8 -1 8.2 5.8
 18 -8 -1 20.1 5.6
 -10 18 -1 11.7 6.2
 8 10 1 9.3 5.7
 8 10 1 14.2 5.3
 10 -18 1 9.1 5.4
 8 10 1 17 6
 21 -11 -1 7 8.1
 -10 21 -1 6.3 7.9
 11 10 1 14.8 7.3
 11 10 1 5.2 6.3
 11 10 1 7.2 8.1
 18 -11 -1 180.08 12.5
 -7 18 -1 154.48 17
 18 -11 -1 180.38 14.3
 -18 11 1 179.38 15.6
 11 7 1 182.28 12.3
 11 7 1 194.38 14.2
 -4 15 -1 371.66 18.8
 15 -11 -1 402.36 16.2
 15 -11 -1 409.56 17.5
 11 4 1 367.06 17.5
 11 4 1 377.66 16.4
 -15 11 1 393.26 18.5
 -1 12 -1 267.67 13.6
 12 -11 -1 280.07 17.5
 12 -11 -1 245.88 15.2
 -1 12 -1 242.08 13.2
 12 -11 -1 278.57 12.6
 12 -11 -1 266.27 12.2
 -11 -1 -1 276.77 12.6
 -12 11 1 241.98 12.5
 -12 11 1 241.88 15.4
 1 -12 1 264.07 14
 11 1 1 265.27 11.4
 11 1 1 266.37 12.9
 -12 11 1 275.97 14.2
 -11 2 -1 64.99 7.3
 9 -11 -1 44.2 7.7
 -11 2 -1 56.49 6.6
 9 -11 -1 40.2 5.7
 2 9 -1 37.3 4.2
 9 -11 -1 48.9 5.5
 2 9 -1 56.29 7.6
 9 -11 -1 37.4 4.7
 11 -2 1 60.39 9.4
 -9 11 1 50.79 6.9
 11 -2 1 54.29 7.4
 -9 11 1 48.8 8.1
 11 -2 1 55.89 5
 11 -2 1 52.39 6.7
 -2 -9 1 58.99 6.9
 -9 11 1 46.5 7.3
 5 6 -1 474.75 18.1
 -11 5 -1 490.95 17.5
 5 6 -1 468.25 16.7
 -11 5 -1 482.55 18.5
 6 -11 -1 451.55 18.8
 -11 5 -1 479.05 16.9
 6 -11 -1 468.95 16.8
 5 6 -1 486.95 17
 6 -11 -1 456.05 16.8
 11 -5 1 479.65 19.5
 -6 11 1 476.45 18.4
 11 -5 1 485.45 18
 -6 11 1 458.65 17.5
 11 -5 1 475.35 16.4
 -6 11 1 453.55 17.2
 11 -5 1 478.75 17.6
 -11 8 -1 234.88 12.4
 3 -11 -1 222.88 10
 8 3 -1 231.68 10.6
 -11 8 -1 222.98 10.3
 3 -11 -1 214.78 11.8
 8 3 -1 227.18 9.7
 -11 8 -1 227.78 11.2
 11 -8 1 221.68 9.6
 -3 11 1 225.48 11.2
 11 -8 1 234.98 12.6
 -3 11 1 221.18 11.3
 -3 11 1 221.78 10.1
 11 -8 1 231.08 12.7
 11 -8 1 225.28 10.4
 -11 11 -1 1136.69 35.7
 11 0 -1 1143.49 35.5
 11 0 -1 1125.19 34.4
 11 0 -1 1055.99 35.6
 -11 11 -1 1085.69 35.5
 -11 11 -1 1085.39 36.5
 0 -11 -1 1108.09 35.9
 -11 11 -1 1112.29 37.1
 0 11 1 1136.29 36.3
 11 -11 1 1088.29 35.4
 11 -11 1 1096.89 37
 -11 0 1 1098.09 35
 0 11 1 1123.59 38
 11 -11 1 1062.69 37.5
 11 -11 1 1099.19 35.6
 14 -3 -1 110.09 11.6
 -11 14 -1 132.59 12.1
 14 -3 -1 131.89 7.9
 -11 14 -1 132.39 14.2
 14 -3 -1 125.99 10.3
 -3 -11 -1 116.89 9.3
 11 -14 1 129.09 9.4
 11 -14 1 127.29 12.2
 3 11 1 113.19 10
 3 11 1 120.69 9.9
 -14 3 1 114.79 8.8
 11 -14 1 132.09 9.7
 3 11 1 112.59 11.9
 -11 17 -1 296.37 18.9
 17 -6 -1 311.37 16.9
 17 -6 -1 291.57 13.5
 11 -17 1 305.67 15
 6 11 1 295.97 15.4
 6 11 1 278.47 17.5
 -11 20 -1 30 7.8
 20 -9 -1 61.69 7.9
 20 -9 -1 88.09 15.4
 9 11 1 44.3 7.8
 11 -20 1 48.3 7.2
 9 11 1 40.9 7.1
 9 11 1 51.19 8
 -11 23 -1 14.3 11.3
 -11 23 -1 34.6 12
 23 -12 -1 35.6 10.1
 23 -12 -1 34 11.2
 12 11 1 12.3 8
 12 11 1 33.5 9.5
 20 -12 -1 29.7 8.2
 -8 20 -1 17.1 7.5
 20 -12 -1 35.7 7.8
 12 8 1 20.5 6.1
 12 8 1 41.9 8.8
 12 8 1 39.3 7.4
 17 -12 -1 390.66 17.4
 -5 17 -1 390.66 20.9
 17 -12 -1 401.26 18.9
 -17 12 1 387.26 20.1
 12 5 1 390.66 17
 12 5 1 397.76 19.5
 14 -12 -1 27.3 5.2
 -2 14 -1 18.9 4.7
 14 -12 -1 30.7 4.9
 12 2 1 27.6 5.3
 12 2 1 39.8 5
 -14 12 1 31.9 5.4
 1 11 -1 324.27 16.1
 -12 1 -1 332.57 14.1
 11 -12 -1 318.57 14
 1 11 -1 332.47 15
 11 -12 -1 318.67 13.6
 11 -12 -1 319.17 15.5
 12 -1 1 307.57 14.5
 -11 12 1 299.07 16
 12 -1 1 314.57 12.6
 -11 12 1 308.17 14.4
 -1 -11 1 332.67 14.6
 -11 12 1 318.17 15.2
 -12 4 -1 950.5 33.2
 8 -12 -1 974.9 31.4
 8 -12 -1 1002.7 31.9
 4 8 -1 982.9 32
 -12 4 -1 974.1 31.4
 4 8 -1 969.8 32.7
 8 -12 -1 964.1 33.7
 12 -4 1 978.4 32.4
 12 -4 1 1010.6 34.3
 12 -4 1 966.4 30.9
 -8 12 1 979.8 32.2
 12 -4 1 976 32.4
 -8 12 1 1017.6 33.5
 -8 12 1 948.31 32
 5 -12 -1 55.19 9.4
 -12 7 -1 35.1 6.4
 7 5 -1 41.9 6.1
 5 -12 -1 44.7 5.6
 7 5 -1 45.3 5.3
 -12 7 -1 41.5 6.4
 7 5 -1 50.69 6.2
 7 5 -1 47.8 6.1
 7 5 -1 43.8 6.7
 -12 7 -1 53.89 9.1
 -5 12 1 43 7.5
 -5 12 1 51.49 6.8
 12 -7 1 49.4 9
 12 -7 1 48.2 5.4
 -5 12 1 47.6 7.3
 12 -7 1 45.9 6.3
 2 -12 -1 83.69 9.2
 -12 10 -1 66.39 10.7
 10 2 -1 86.29 6.2
 -12 10 -1 75.49 7.6
 -12 10 -1 73.29 8.6
 10 2 -1 85.19 7.6
 -2 12 1 94.29 10.2
 12 -10 1 86.49 11.4
 -2 12 1 91.69 8.5
 12 -10 1 71.79 10.2
 -2 12 1 75.69 9
 12 -10 1 82.69 7.4
 12 -10 1 75.99 6.9
 -12 13 -1 150.68 12.6
 13 -1 -1 152.78 8.2
 13 -1 -1 149.09 10.7
 13 -1 -1 146.09 11.3
 -12 13 -1 144.79 11.7
 -1 -12 -1 144.09 10.8
 1 12 1 148.79 12.3
 1 12 1 149.88 11
 12 -13 1 148.79 9.7
 -13 1 1 147.29 9.7
 12 -13 1 141.99 9.5
 16 -4 -1 130.29 11.9
 16 -4 -1 121.89 8.5
 16 -4 -1 106.79 15
 -12 16 -1 117.29 14
 4 12 1 84.89 11.7
 4 12 1 103.29 11.8
 12 -16 1 107.29 9.8
 12 -16 1 108.19 11.1
 4 12 1 120.99 13.3
 19 -7 -1 14.3 7
 19 -7 -1 1.4 5
 -12 19 -1 -0.6 6.8
 12 -19 1 2.5 5.8
 7 12 1 2.7 5.8
 7 12 1 13 6.7
 22 -10 -1 24.2 8.1
 -12 22 -1 3.1 8.7
 22 -10 -1 17.6 8.7
 10 12 1 21.2 10.8
 10 12 1 32.8 8.4
 10 12 1 16.5 9.8
 -9 22 -1 -8.5 9
 22 -13 -1 10 8.3
 -9 22 -1 2.2 9
 22 -13 -1 -5 8.3
 13 9 1 -2.9 6.7
 13 9 1 -12.1 8.3
 19 -13 -1 96.49 12.9
 19 -13 -1 92.69 13.5
 -6 19 -1 56.49 11.1
 -19 13 1 83.19 14.2
 13 6 1 73.59 9.4
 13 6 1 81.09 10.8
 -3 16 -1 -4.6 4.8
 -3 16 -1 2.1 5.5
 16 -13 -1 0.6 5
 16 -13 -1 -3.2 4.4
 13 3 1 4.1 4.1
 -16 13 1 -1.3 4.5
 13 3 1 -1.5 4.8
 0 13 -1 37.8 5.5
 13 -13 -1 35.6 5.4
 0 13 -1 33 5.5
 -13 0 -1 31.3 5.9
 13 -13 -1 36.7 5.3
 13 0 1 49.1 6.9
 13 0 1 46.8 6.3
 0 -13 1 27.6 4.6
 -13 13 1 28.8 4.6
 3 10 -1 274.97 15.5
 10 -13 -1 276.07 12.4
 -13 3 -1 289.77 13
 10 -13 -1 265.77 14.1
 10 -13 -1 279.97 13.1
 3 10 -1 288.17 13.9
 13 -3 1 282.77 11.8
 13 -3 1 271.97 17.1
 -10 13 1 301.47 15.1
 13 -3 1 296.27 14.1
 13 -3 1 303.87 13.9
 -3 -10 1 273.27 13.1
 -10 13 1 274.57 15.1
 6 7 -1 325.67 13.5
 6 7 -1 320.87 12.9
 6 7 -1 321.87 13.5
 7 -13 -1 322.97 13.1
 7 -13 -1 305.77 16.9
 -13 6 -1 316.07 17
 6 7 -1 314.47 14.5
 -13 6 -1 311.57 13.5
 -13 6 -1 317.47 13.8
 13 -6 1 301.57 17.3
 -7 13 1 317.27 14.4
 13 -6 1 304.27 15.5
 13 -6 1 301.97 14.1
 13 -6 1 311.57 12.8
 -7 13 1 311.17 15.3
 -7 13 1 320.27 15.8
 9 4 -1 76.69 7.8
 9 4 -1 73.39 7.7
 -13 9 -1 64.59 8.2
 9 4 -1 77.79 6.4
 9 4 -1 78.29 7.3
 4 -13 -1 72.29 10.1
 -13 9 -1 48.5 11.3
 4 -13 -1 64.59 6.8
 -13 9 -1 77.79 8.5
 -4 13 1 63.09 8.7
 13 -9 1 77.99 7.9
 -4 13 1 66.39 7.9
 13 -9 1 79.89 6.9
 13 -9 1 92.29 11.4
 12 1 -1 195.48 12.1
 -13 12 -1 202.88 12.9
 1 -13 -1 177.08 12.3
 12 1 -1 196.38 9.7
 13 -12 1 198.98 10.8
 13 -12 1 195.18 11.2
 -1 13 1 222.68 13.1
 -12 -1 1 210.68 11.1
 -1 13 1 210.68 14.5
 15 -2 -1 35 6.2
 15 -2 -1 43.6 7.4
 15 -2 -1 31 5.6
 -13 15 -1 20.8 5.1
 2 13 1 24.4 5.2
 13 -15 1 36.7 6.3
 13 -15 1 35 5.4
 -15 2 1 34.8 5.9
 2 13 1 36 5.8
 18 -5 -1 9.3 6.6
 18 -5 -1 14.9 5.3
 5 13 1 10.6 6.2
 5 13 1 3.5 5.5
 13 -18 1 16.6 5.6
 8 13 1 39.4 8.2
 8 13 1 45.6 9.4
 8 13 1 29.4 7.7
 13 -21 1 24.9 7
 -7 21 -1 29.5 10
 21 -14 -1 20.4 8.2
 21 -14 -1 26.7 8.7
 -7 21 -1 17.5 8.8
 -21 14 1 18.4 7.4
 14 7 1 14.6 7
 14 7 1 22.2 9.8
 18 -14 -1 255.37 16.1
 18 -14 -1 264.27 21.2
 -4 18 -1 293.07 19.7
 -4 18 -1 269.47 21.1
 14 4 1 286.27 14.8
 14 4 1 279.97 17.7
 -18 14 1 245.58 18.1
 -1 15 -1 7.5 5.5
 15 -14 -1 13.3 5
 15 -14 -1 2.4 4.5
 -1 15 -1 8.6 5.3
 14 1 1 11.5 4.3
 -15 14 1 6.1 5.3
 14 1 1 6.5 5.6
 2 12 -1 87.49 10.4
 -14 2 -1 97.69 9.2
 12 -14 -1 89.29 8.5
 12 -14 -1 74.09 8.8
 2 12 -1 69.89 11.8
 -12 14 1 82.09 10.5
 14 -2 1 86.69 10.2
 14 -2 1 89.39 7.9
 -2 -12 1 95.09 9.8
 -14 5 -1 183.48 10.9
 5 9 -1 197.28 12.7
 9 -14 -1 201.58 11.6
 9 -14 -1 207.28 10.3
 5 9 -1 196.08 11.3
 14 -5 1 186.08 12.2
 -9 14 1 204.38 12.8
 14 -5 1 199.38 13.9
 -9 14 1 208.98 13.2
 14 -5 1 204.18 9.7
 -14 8 -1 168.68 10.8
 8 6 -1 171.88 10.7
 8 6 -1 178.98 9.3
 -14 8 -1 191.88 11.7
 8 6 -1 188.68 10.6
 8 6 -1 198.78 10.5
 6 -14 -1 176.58 10
 14 -8 1 193.88 10
 -6 14 1 181.98 11.6
 14 -8 1 180.08 11
 -6 14 1 184.88 12.8
 14 -8 1 180.28 14.4
 3 -14 -1 92.99 12.7
 11 3 -1 112.79 10
 -14 11 -1 108.49 10.6
 11 3 -1 119.39 8.1
 -3 14 1 104.99 9.9
 14 -11 1 106.69 8.5
 -3 14 1 107.49 12.4
 -3 14 1 96.89 11
 14 -11 1 106.29 10.1
 14 0 -1 4.7 4.8
 14 0 -1 3.1 3.6
 -14 14 -1 3.4 4.1
 14 0 -1 6.7 5
 0 -14 -1 8.7 4.6
 -14 14 -1 3.8 4.3
 0 14 1 12.4 5.1
 -14 0 1 9.4 4.7
 14 -14 1 -2.3 4.3
 0 14 1 7 5
 14 -14 1 8.2 4.2
 17 -3 -1 -3.5 5.9
 17 -3 -1 1.4 4.6
 -14 17 -1 -6.7 5.5
 3 14 1 -0.1 5.3
 3 14 1 -4.4 5
 14 -17 1 -6 5.2
 14 -17 1 1.6 5.1
 20 -6 -1 -5.9 5.3
 20 -6 -1 -2.1 8.2
 -14 20 -1 2.3 8.5
 14 -20 1 5.5 6.6
 6 14 1 2.1 7
 6 14 1 -1.4 11.1
 23 -9 -1 3.4 9.5
 23 -9 -1 -2.1 8.3
 -14 23 -1 -12.2 11.8
 9 14 1 -1.3 8.9
 9 14 1 3.2 9.8
 14 -23 1 -12.2 7.9
 -8 23 -1 -0.6 9.7
 23 -15 -1 -1 9.4
 23 -15 -1 0.8 9.8
 15 8 1 6.7 10.9
 20 -15 -1 116.59 15.2
 -5 20 -1 73.49 10.3
 20 -15 -1 103.09 14.9
 15 5 1 105.49 15.1
 15 5 1 90.49 12.8
 15 5 1 97.19 15.9
 -20 15 1 96.69 16.5
 -2 17 -1 28 6.9
 17 -15 -1 46.3 7.3
 17 -15 -1 46.7 7.6
 -17 15 1 29.2 7.1
 15 2 1 49.6 6.6
 15 2 1 42.6 7.6
 14 -15 -1 6.2 4.7
 1 14 -1 3.2 4.7
 14 -15 -1 2.5 5.2
 15 -1 1 7.4 4.5
 15 -1 1 2.4 5.1
 -14 15 1 2.4 5.4
 4 11 -1 57.39 10.5
 11 -15 -1 82.19 10.9
 11 -15 -1 77.39 8.9
 4 11 -1 77.29 12.3
 -11 15 1 68.19 11.5
 15 -4 1 73.29 10
 15 -4 1 73.79 7.8
 7 8 -1 29.4 4.1
 8 -15 -1 40.3 5.6
 7 8 -1 35.4 5.5
 7 8 -1 41.4 5.3
 -15 7 -1 25.6 4.1
 15 -7 1 23.2 5.9
 -8 15 1 22.9 5
 15 -7 1 30 4.5
 15 -7 1 28 4.9
 -8 15 1 34.8 6.8
 -15 10 -1 273.87 14.3
 10 5 -1 228.48 11.8
 5 -15 -1 221.38 12.4
 10 5 -1 205.28 13.8
 10 5 -1 241.18 12
 15 -10 1 281.97 14.1
 15 -10 1 259.67 12.2
 -5 15 1 242.08 16
 -5 15 1 248.98 15
 -5 15 1 192.18 13.9
 -15 13 -1 12 5.1
 13 2 -1 8.4 5
 13 2 -1 8.1 4.1
 15 -13 1 10.5 5
 15 -13 1 9.1 4.8
 -2 15 1 12 4.4
 16 -1 -1 -1.5 6
 16 -1 -1 3.3 4.4
 -15 16 -1 -6.4 4.6
 16 -1 -1 5.5 5.9
 15 -16 1 2.3 6.5
 1 15 1 3 5.6
 1 15 1 -8.7 5.2
 15 -16 1 -4.8 5.3
 19 -4 -1 1 7.6
 19 -4 -1 -6.5 5
 -15 19 -1 2.7 7.4
 15 -19 1 9.6 6.4
 4 15 1 3.7 6.7
 15 -19 1 -0.9 6.7
 22 -7 -1 35.4 11.3
 -15 22 -1 -4.4 9.8
 22 -7 -1 23.4 7.6
 15 -22 1 31.6 8.7
 7 15 1 18.5 9.6
 7 15 1 15.4 8.9
 22 -16 -1 19.2 9
 -6 22 -1 5.3 9.7
 -6 22 -1 -17.3 10.8
 22 -16 -1 13.6 8.9
 16 6 1 1.6 10.2
 -22 16 1 -0.1 7.6
 16 6 1 -8.5 7.1
 19 -16 -1 3 8.1
 19 -16 -1 8.4 6.8
 -3 19 -1 3.3 9.2
 16 3 1 5.1 5.9
 16 3 1 4.9 7.8
 -19 16 1 -7.3 6
 0 16 -1 124.69 18.3
 16 -16 -1 174.88 13.4
 16 -16 -1 165.58 13.6
 0 16 -1 131.59 17
 -16 16 1 177.88 16
 16 0 1 151.68 11.8
 16 0 1 157.68 14.7
 3 13 -1 -3.5 4.2
 13 -16 -1 2.9 4.7
 13 -16 -1 -1.9 6
 3 13 -1 -4 4.7
 -13 16 1 -6.9 4.1
 16 -3 1 1.7 5.4
 16 -3 1 2.4 5.9
 16 -3 1 -0.9 4.2
 10 -16 -1 96.99 9.7
 6 10 -1 98.89 9.5
 6 10 -1 101.29 11.5
 10 -16 -1 94.99 10
 6 10 -1 107.09 10.8
 16 -6 1 96.59 14.6
 -10 16 1 80.49 12.5
 16 -6 1 115.39 8.8
 16 -6 1 113.49 11.2
 -16 9 -1 94.59 10.3
 9 7 -1 94.39 8.7
 7 -16 -1 70.89 9.1
 9 7 -1 77.19 9.9
 16 -9 1 83.79 10.4
 16 -9 1 97.29 9
 -7 16 1 92.49 12.4
 12 4 -1 146.69 12.8
 12 4 -1 149.59 12.7
 12 4 -1 153.98 10.7
 -16 12 -1 157.28 14
 -4 16 1 165.08 14.7
 -4 16 1 165.28 16.1
 16 -12 1 151.18 12.3
 16 -12 1 160.08 11.2
 -16 15 -1 1.7 4.9
 15 1 -1 7 4.6
 15 1 -1 0.9 6.1
 -1 16 1 6.2 5.7
 16 -15 1 1.6 5.7
 16 -15 1 6.9 5.2
 -1 16 1 -10.2 5.2
 18 -2 -1 101.49 12.4
 18 -2 -1 114.39 15.4
 -16 18 -1 91.09 16.4
 16 -18 1 111.29 13.3
 16 -18 1 90.09 13
 -16 21 -1 9.8 7.6
 21 -5 -1 12.6 7.2
 21 -5 -1 18.8 9.1
 16 -21 1 13.5 7
 5 16 1 12.2 7.7
 5 16 1 21.1 9.5
 21 -17 -1 0.6 8.2
 -4 21 -1 -1.5 9
 21 -17 -1 0 10.6
 -4 21 -1 13.2 10.2
 -21 17 1 2.2 7.5
 17 4 1 6.8 10
 17 4 1 4.5 7.2
 17 4 1 11.2 9.7
 18 -17 -1 15.9 7.6
 18 -17 -1 4.4 7.2
 -1 18 -1 -1.3 7
 -18 17 1 10.1 7
 17 1 1 9.8 5.9
 17 1 1 12.8 8.1
 2 15 -1 32.1 7.5
 2 15 -1 16.9 6
 15 -17 -1 38.7 8.3
 15 -17 -1 32.9 6.7
 17 -2 1 26 7.3
 17 -2 1 35.1 6.1
 5 12 -1 29.5 6
 12 -17 -1 36.7 5.6
 5 12 -1 28.8 6.3
 -12 17 1 26.1 7.1
 17 -5 1 46.1 7.2
 17 -5 1 24.6 7.3
 17 -5 1 49.4 8.2
 8 9 -1 97.09 11.5
 8 9 -1 99.29 10.2
 9 -17 -1 80.29 10.4
 8 9 -1 98.59 12.2
 17 -8 1 85.39 11.3
 -9 17 1 111.19 14.1
 17 -8 1 120.09 9.8
 11 6 -1 170.28 12.7
 11 6 -1 159.88 10.8
 -17 11 -1 149.19 13.6
 11 6 -1 156.68 11.4
 11 6 -1 156.38 11.7
 17 -11 1 170.28 13.1
 -6 17 1 184.28 16.8
 17 -11 1 157.48 11.1
 -6 17 1 148.39 15.4
 -17 14 -1 78.59 13.1
 14 3 -1 74.09 13
 14 3 -1 72.09 9.4
 -3 17 1 78.39 13.8
 17 -14 1 79.59 11
 17 -14 1 76.39 11.5
 17 0 -1 0.7 7.4
 17 0 -1 -3.9 4.7
 -17 17 -1 -9 5.7
 0 17 1 -9.8 5.8
 0 17 1 -2 6
 17 -17 1 0.2 7.3
 -17 20 -1 24.1 9.1
 20 -3 -1 41.1 7.4
 20 -3 -1 37.5 9.6
 17 -20 1 31.7 9.6
 17 -20 1 40.3 8.4
 3 17 1 22.9 9
 -2 20 -1 2.4 9.2
 20 -18 -1 6.4 8.1
 -2 20 -1 -3.9 8.3
 20 -18 -1 2.8 9.5
 18 2 1 5.6 9.3
 -20 18 1 -3 9
 18 2 1 -3.6 9.6
 17 -18 -1 38.7 7.7
 17 -18 -1 39.8 8.4
 1 17 -1 30 8.9
 18 -1 1 34.3 6.9
 18 -1 1 35.3 9.1
 14 -18 -1 152.58 12.4
 4 14 -1 131.29 15.2
 4 14 -1 143.99 17.1
 -14 18 1 151.78 16.3
 18 -4 1 131.49 11.6
 7 11 -1 9.4 6.1
 11 -18 -1 13.1 5.7
 7 11 -1 9.2 5.4
 7 11 -1 12.7 5
 18 -7 1 17.6 7
 18 -7 1 15.1 5.9
 8 -18 -1 160.08 11.5
 10 8 -1 164.28 11.2
 10 8 -1 163.18 14
 -18 10 -1 161.48 13.6
 10 8 -1 160.08 13.3
 -8 18 1 164.98 17.7
 18 -10 1 141.59 14.1
 -8 18 1 164.28 15.7
 18 -10 1 162.58 11.7
 -18 13 -1 181.28 15.8
 13 5 -1 179.18 14.7
 13 5 -1 183.88 14.5
 13 5 -1 178.98 12
 18 -13 1 190.58 15.9
 -5 18 1 172.78 18.2
 18 -13 1 178.78 13.4
 -18 16 -1 -1.2 6.7
 16 2 -1 9.1 7.3
 16 2 -1 5.2 5.2
 18 -16 1 0.1 7.3
 18 -16 1 1.3 6.3
 -2 18 1 -7 6.6
 -2 18 1 -7.5 6.9
 19 -1 -1 30.4 10
 -18 19 -1 24.8 8.5
 19 -1 -1 17.1 6.8
 1 18 1 14.8 8.2
 1 18 1 22.1 9.2
 18 -19 1 11.3 8.3
 18 -19 1 21.7 7.5
 0 19 -1 -10.3 7.3
 0 19 -1 -16.9 8.4
 19 -19 -1 10.2 7.8
 19 -19 -1 8.7 8.8
 19 0 1 -2.9 9.1
 19 0 1 -0.5 9.4
 -19 19 1 -10.5 7.7
 16 -19 -1 36.7 8.1
 19 -3 1 35.5 7
 19 -3 1 43.8 9.9
 -16 19 1 22.5 8.2
 13 -19 -1 4.8 5.7
 6 13 -1 -1.3 6.4
 6 13 -1 -5.8 5.8
 6 13 -1 1.5 6.4
 19 -6 1 4.6 6
 19 -6 1 -0.7 8.1
 9 10 -1 10.3 5.2
 10 -19 -1 4.3 5.6
 9 10 -1 7.1 5.3
 19 -9 1 17.6 6.1
 -10 19 1 4.1 11.1
 19 -9 1 18.1 7.3
 -10 19 1 3.9 7.3
 12 7 -1 11.9 6.6
 12 7 -1 9.9 5.1
 7 -19 -1 4.7 6.3
 -19 12 -1 2.8 5.1
 -7 19 1 -1.4 7
 19 -12 1 14.9 6.6
 -7 19 1 1.3 6.2
 19 -12 1 9.6 6.4
 15 4 -1 114.39 11.4
 -19 15 -1 93.49 15.7
 15 4 -1 109.99 15.7
 15 4 -1 85.09 14.6
 -4 19 1 119.49 18.4
 19 -15 1 109.19 14.4
 19 -15 1 96.29 13.6
 -19 18 -1 1.2 7.9
 18 1 -1 0.4 8.8
 18 1 -1 2.3 6.5
 19 -18 1 7 7.3
 -1 19 1 4.1 9.1
 19 -18 1 8.9 8.6
 21 -2 -1 3.4 8.1
 21 -2 -1 6.5 10.5
 -19 21 -1 13.5 10.5
 19 -21 1 -0.3 9.8
 2 19 1 9.5 9.8
 19 -21 1 -2.5 8.4
 2 18 -1 20.6 9.2
 18 -20 -1 16.4 8.5
 2 18 -1 4.4 9.3
 20 -2 1 25 10.6
 -18 20 1 26.3 9.6
 20 -2 1 30.4 12
 5 15 -1 5.8 7.7
 15 -20 -1 9.7 6.8
 20 -5 1 9.4 6.4
 20 -5 1 15.8 8.9
 -15 20 1 -2.9 7.2
 8 12 -1 7.4 6.8
 8 12 -1 2.8 6.8
 20 -8 1 -1 6.5
 -12 20 1 -1.5 7.4
 -12 20 1 0.8 8.3
 20 -8 1 18.1 8.2
 11 9 -1 80.39 14.3
 11 9 -1 87.09 11.7
 11 9 -1 80.99 14.7
 20 -11 1 72.09 9.4
 -9 20 1 59.39 9.2
 20 -11 1 84.89 12
 14 6 -1 110.49 11.9
 14 6 -1 103.79 14.3
 -20 14 -1 97.49 15.6
 14 6 -1 88.49 10.3
 20 -14 1 91.29 14.9
 20 -14 1 93.09 13.9
 -6 20 1 101.49 18.4
 -20 17 -1 24.1 9.5
 17 3 -1 25.8 6.9
 17 3 -1 29 9.3
 17 3 -1 36.7 7.5
 -3 20 1 36.7 9.9
 -3 20 1 9.3 8.3
 20 -17 1 31 8.4
 20 -17 1 27.7 9.1
 -20 20 -1 -13.7 8
 20 0 -1 -9.5 8.8
 20 0 -1 -1.2 10.8
 0 20 1 -9.6 9
 20 -20 1 6.1 8.1
 20 -20 1 2.2 10.2
 0 20 1 -7.8 9.8
 17 -21 -1 -2.2 7.7
 4 17 -1 1.1 8.5
 4 17 -1 -4.5 8.9
 -17 21 1 1.7 8.8
 21 -4 1 -2.7 6.7
 7 14 -1 6.6 12
 7 14 -1 -10.9 6.8
 7 14 -1 -3.4 6.3
 21 -7 1 -6.4 8.3
 -14 21 1 -1.4 8.3
 -14 21 1 -9.5 8.3
 10 11 -1 19.8 6.9
 10 11 -1 26.1 7
 11 -21 -1 32.7 7.5
 21 -10 1 29 11
 21 -10 1 20.7 7.4
 -11 21 1 11.5 9
 -11 21 1 4.9 9.9
 -21 13 -1 0.7 6.4
 13 8 -1 11.5 7.5
 13 8 -1 7.3 8.5
 -8 21 1 7.6 8.3
 21 -13 1 15.4 7.8
 21 -13 1 6.8 7.8
 -8 21 1 -12.6 8.7
 -21 16 -1 1.6 7.4
 16 5 -1 15 6.3
 16 5 -1 26.1 7.4
 16 5 -1 24.5 14.7
 -5 21 1 19.4 10.5
 21 -16 1 20.8 8.7
 -5 21 1 12.9 8.8
 21 -16 1 20 9.6
 19 2 -1 14 10.8
 19 2 -1 6.9 10.7
 19 2 -1 -8.3 7.1
 -21 19 -1 -3.3 10.1
 21 -19 1 10.1 8.6
 -2 21 1 -3.8 9.5
 -2 21 1 -2.2 11
 21 -19 1 9.8 10.3
 16 -22 -1 14.2 8.2
 6 16 -1 6.2 8.8
 6 16 -1 14.4 8.6
 -16 22 1 5.7 10.8
 22 -6 1 19.4 10
 -16 22 1 2.5 8.8
 22 -6 1 12.4 7.9
 9 13 -1 -4.1 8.6
 13 -22 -1 2.9 7.8
 9 13 -1 -14.7 6.9
 22 -9 1 9.7 8
 -13 22 1 0.2 9.6
 -13 22 1 -20.1 10.1
 22 -9 1 11 9.8
 12 10 -1 31.2 8.3
 22 -12 1 34.8 9.4
 22 -12 1 39.3 10.1
 -10 22 1 10.8 9.2
 15 7 -1 33.5 8.5
 15 7 -1 27.2 9.9
 22 -15 1 33 10.5
 22 -15 1 30.1 8.4
 -7 22 1 24.7 9.8
 -7 22 1 16.1 9.3
 22 -18 1 4.6 10.4
 15 -23 -1 9.4 9.5
 23 -8 1 18.3 8.4
 -15 23 1 15.6 10.8
 11 12 -1 8.5 8.3
 11 12 -1 -8.3 7.3
 12 -23 -1 3.1 8.1
 23 -11 1 8.3 9.4
 23 -11 1 15 11.1
 14 9 -1 15.3 10.9
 14 9 -1 18.3 8.4
 -9 23 1 8.9 9.8
 23 -14 1 -7.3 8.7
 -9 23 1 3.3 12.4
 23 -14 1 19.6 9.9
 0 -1 -2 186.28 6.5
 -1 1 -2 209.18 6.5
 1 0 -2 204.28 6.5
 -1 1 -2 194.38 6.4
 -1 1 -2 195.68 6.5
 0 1 2 194.38 6.4
 0 1 2 187.28 6.4
 -1 0 2 214.98 6.5
 1 -1 2 214.28 6.5
 0 2 -2 1245.48 36.9
 -2 0 -2 1254.37 37
 2 -2 -2 1304.07 37.3
 0 2 -2 1261.17 36.7
 2 -2 -2 1245.78 37
 -2 0 -2 1240.78 37
 -2 0 -2 1298.77 37.1
 0 2 -2 1249.77 37.2
 -2 2 2 1274.87 36.8
 -2 2 2 1268.97 37
 0 -2 2 1219.98 36.9
 0 -2 2 1286.37 37.3
 2 0 2 1202.38 36.9
 -2 2 2 1266.77 37.3
 2 0 2 1267.47 37
 0 -2 2 1286.07 36.8
 2 0 2 1292.77 37
 -2 3 -2 1994.6 63.09
 -2 3 -2 2157.68 63.19
 3 -1 -2 2268.37 62.99
 -2 3 -2 2145.99 63.39
 3 -1 -2 2171.98 62.49
 -3 1 2 2087.89 62.49
 1 2 2 2273.87 63.49
 2 -3 2 2169.18 62.89
 -3 1 2 2337.97 63.09
 2 -3 2 2044.3 63.09
 -3 -1 -2 333.67 11.4
 -1 4 -2 340.07 11.1
 -1 4 -2 370.06 11.2
 -3 -1 -2 387.86 12
 4 -3 -2 313.07 11.4
 4 -3 -2 335.17 11.9
 -1 4 -2 341.97 11.9
 4 -3 -2 309.87 10.9
 1 -4 2 356.66 11.2
 -4 3 2 331.37 12
 1 -4 2 357.56 11.9
 3 1 2 332.27 11.4
 -4 3 2 338.67 11.6
 3 1 2 335.97 11.3
 -3 2 -2 3868.21 109.89
 -3 2 -2 3770.02 109.69
 -3 2 -2 3783.42 109.49
 -3 2 -2 3855.71 109.69
 1 -3 -2 3817.52 109.69
 2 1 -2 3767.42 109.69
 3 -2 2 3446.46 109.49
 3 -2 2 3692.63 109.59
 -1 3 2 3782.52 109.69
 -1 3 2 3831.72 109.99
 3 -2 2 3859.11 109.59
 3 -2 2 4000.7 109.59
 -2 -3 -2 5084.19 137.09
 5 -2 -2 4885.91 136.79
 5 -2 -2 4584.04 135.79
 -3 5 -2 4663.73 136.59
 -3 5 -2 4757.22 137.19
 5 -2 -2 4801.82 136.59
 -5 2 2 4133.69 136.89
 3 -5 2 4707.13 136.49
 3 -5 2 4609.44 136.49
 2 3 2 4875.71 136.99
 6 -4 -2 819.42 26.1
 6 -4 -2 848.12 26.9
 -2 6 -2 873.81 26.5
 -2 6 -2 917.01 26.7
 -2 6 -2 853.91 27.5
 6 -4 -2 889.41 27.4
 2 -6 2 903.81 27.5
 -6 4 2 840.62 27.3
 4 2 2 852.21 26.8
 2 -6 2 866.31 26.7
 2 -6 2 852.31 26.2
 4 2 2 848.82 26.6
 -6 4 2 869.61 26.9
 -4 1 -2 1338.37 40
 3 -4 -2 1416.06 40.8
 3 -4 -2 1373.06 40.3
 -4 1 -2 1392.86 40.7
 1 3 -2 1310.77 40
 1 3 -2 1304.47 40.5
 -4 1 -2 1336.07 40.5
 -4 1 -2 1366.66 40.2
 -1 -3 2 1334.57 40.5
 -3 4 2 1420.96 40.3
 4 -1 2 1315.87 39.9
 4 -1 2 1398.86 40.5
 4 -1 2 1336.77 40.2
 4 -1 2 1325.27 40.5
 -3 4 2 1376.36 40.2
 -3 4 2 1384.16 40.8
 -4 4 -2 34.7 3.9
 -4 4 -2 30.1 4.4
 -4 4 -2 32.4 4
 -4 4 -2 33.5 3.1
 0 -4 -2 36.7 4.4
 4 0 -2 30.1 2.5
 -4 4 -2 30 4.2
 0 -4 -2 33.9 3.8
 4 0 -2 28.6 3.5
 0 4 2 32.1 3.3
 4 -4 2 28.8 3.3
 0 4 2 33.1 3.4
 4 -4 2 29.7 4.4
 4 -4 2 30.7 3.2
 -4 0 2 28.4 2.5
 0 4 2 31.3 4.6
 -4 0 2 29.2 3.7
 4 -4 2 29.6 3.9
 7 -3 -2 1254.27 36.9
 -4 7 -2 1156.18 37.8
 -4 7 -2 1294.47 37.6
 -4 7 -2 1075.09 37.5
 -4 7 -2 1259.07 38.9
 -3 -4 -2 1318.67 38.6
 7 -3 -2 1352.46 38.4
 -7 3 2 1325.87 38.1
 3 4 2 1234.48 38.2
 4 -7 2 1114.89 39.9
 4 -7 2 1253.27 37.6
 4 -7 2 1185.48 37
 4 -7 2 1304.37 38.7
 8 -5 -2 665.83 22
 8 -5 -2 680.23 21.5
 -3 8 -2 678.03 22
 -5 -3 -2 659.43 22.4
 -3 8 -2 665.23 23.1
 -3 8 -2 644.84 21.9
 8 -5 -2 691.53 22.8
 -8 5 2 689.03 22.7
 5 3 2 679.33 22.3
 3 -8 2 700.83 23.3
 3 -8 2 673.33 21.5
 -8 5 2 705.13 21.4
 -8 5 2 694.13 22.5
 5 3 2 657.33 21.7
 0 5 -2 4.7 1.2
 5 -5 -2 10.1 2.2
 0 5 -2 3.6 1.8
 5 -5 -2 9.4 2
 5 -5 -2 8.3 2.1
 -5 0 -2 5.3 1.5
 0 5 -2 3.5 1.6
 -5 0 -2 7.3 2
 5 0 2 4.9 2.4
 -5 5 2 7.8 2.1
 5 0 2 7.4 2
 0 -5 2 2.5 1.1
 0 -5 2 5.4 1.7
 5 0 2 5.6 1.5
 5 0 2 5.4 1.3
 -5 5 2 10.1 2.3
 -5 3 -2 760.52 23
 2 -5 -2 700.83 22
 3 2 -2 723.83 22.2
 -5 3 -2 745.93 22.2
 2 -5 -2 706.43 22.4
 3 2 -2 714.53 21.5
 5 -3 2 763.02 22.3
 -2 5 2 671.13 21.8
 5 -3 2 644.24 21.8
 -2 5 2 676.93 22.9
 5 -3 2 744.03 21.9
 5 -3 2 729.23 22.2
 -2 5 2 697.63 22.5
 6 -1 -2 568.94 18
 -5 6 -2 599.94 19.9
 6 -1 -2 556.24 18.9
 -5 6 -2 597.74 19
 -5 6 -2 559.14 19.6
 6 -1 -2 609.74 19.1
 -5 6 -2 607.64 18.8
 -1 -5 -2 588.84 18.6
 1 5 2 569.84 18.6
 -6 1 2 592.24 19.1
 5 -6 2 594.54 19.8
 5 -6 2 582.04 18.6
 -6 1 2 609.34 18.2
 5 -6 2 607.04 19.3
 5 -6 2 576.74 18.8
 1 5 2 581.04 20.1
 -5 9 -2 1217.28 36.9
 9 -4 -2 1161.58 36.9
 -5 9 -2 1051.99 37
 9 -4 -2 1237.38 37.6
 -5 9 -2 1243.18 38.3
 5 -9 2 1220.28 36.8
 5 -9 2 1185.68 37
 4 5 2 1183.88 37.4
 5 -9 2 1218.68 36.3
 -9 4 2 1180.48 37.4
 5 -9 2 1189.48 38.1
 4 5 2 1184.68 36.9
 -9 4 2 1190.08 36
 10 -6 -2 166.48 8.7
 10 -6 -2 174.88 10.3
 -4 10 -2 186.98 9.1
 -6 -4 -2 187.98 10.1
 -4 10 -2 173.58 10.1
 10 -6 -2 172.48 7.9
 -10 6 2 175.48 8.2
 6 4 2 186.78 8.4
 6 4 2 180.78 9
 -10 6 2 173.48 10.2
 4 -10 2 197.28 8.6
 -10 6 2 170.88 9.4
 4 -10 2 185.68 10.8
 -6 -1 -2 109.29 6
 7 -6 -2 110.79 7.3
 -1 7 -2 100.39 6.1
 7 -6 -2 114.59 6
 -7 6 2 108.49 6.6
 6 1 2 107.69 6.3
 1 -7 2 99.09 7
 -7 6 2 111.29 6.8
 -7 6 2 109.59 5.6
 6 1 2 96.39 7.7
 -6 2 -2 8 2.2
 4 -6 -2 10.5 2.2
 2 4 -2 3.7 1.4
 -6 2 -2 5.8 2.4
 2 4 -2 4.1 1.8
 -6 2 -2 4.8 1.5
 4 -6 -2 10.9 2.3
 -2 -4 2 4 1.3
 6 -2 2 4.8 2.3
 -4 6 2 9.2 2.2
 6 -2 2 5.5 1.7
 -4 6 2 9.3 2.2
 6 -2 2 5.7 1.6
 -4 6 2 10.2 2.2
 6 -2 2 5.2 2.2
 5 1 -2 113.09 5.1
 -6 5 -2 121.19 7.4
 -6 5 -2 113.49 5.5
 -6 5 -2 117.19 6.8
 -6 5 -2 123.39 5.8
 -6 5 -2 124.09 6.5
 1 -6 -2 111.29 5.8
 5 1 -2 117.09 6
 -1 6 2 124.99 5.8
 -1 6 2 116.99 7.4
 -1 6 2 113.19 6.4
 6 -5 2 107.39 5.5
 6 -5 2 123.59 7
 6 -5 2 120.29 6.6
 6 -5 2 111.29 6.1
 -5 -1 2 120.09 5.1
 -2 -6 -2 1569.94 55.99
 -6 8 -2 1870.21 54.99
 8 -2 -2 1795.92 54.19
 8 -2 -2 1878.51 55.49
 -6 8 -2 1845.72 56.19
 8 -2 -2 1812.82 55.19
 -6 8 -2 1790.52 55.49
 -6 8 -2 1915.01 55.19
 -8 2 2 1815.82 54.39
 6 -8 2 1947.21 55.79
 6 -8 2 1908.81 55.59
 2 6 2 1853.81 56.59
 6 -8 2 1832.02 55.29
 -8 2 2 1883.91 55.59
 6 -8 2 1859.21 56.19
 -6 11 -2 8.9 2.9
 -6 11 -2 14.8 3.6
 -6 11 -2 19 3.9
 11 -5 -2 17.6 3.5
 11 -5 -2 18.8 3.1
 11 -5 -2 15.5 3.4
 -11 5 2 18.8 3.3
 5 6 2 12.2 2.7
 6 -11 2 9.6 2.6
 5 6 2 20.2 3.3
 6 -11 2 14.8 4.3
 6 -11 2 15.7 3.5
 -11 5 2 18.6 4.3
 -5 12 -2 4.6 3.4
 -5 12 -2 1.9 3.8
 12 -7 -2 2.4 3
 12 -7 -2 0.3 3.7
 12 -7 -2 8 3.4
 12 -7 -2 7.6 2.9
 -12 7 2 0.3 2.3
 -12 7 2 3.1 3
 5 -12 2 3.7 2.9
 -12 7 2 4.8 4.6
 5 -12 2 1 3.6
 7 5 2 -1 2.4
 5 -12 2 2.8 2.1
 7 5 2 2.5 2.3
 9 -7 -2 747.53 26.2
 -7 -2 -2 802.92 25.3
 -2 9 -2 748.43 25.8
 9 -7 -2 764.22 26.4
 9 -7 -2 752.42 24.6
 9 -7 -2 742.03 25
 -2 9 -2 772.32 25
 -7 -2 -2 805.82 25.3
 -9 7 2 787.12 25.8
 -9 7 2 788.32 24.6
 7 2 2 784.52 25.6
 2 -9 2 761.62 25.9
 7 2 2 741.63 24.9
 -9 7 2 792.52 26.3
 7 2 2 752.92 24.7
 -7 1 -2 1197.78 34.7
 6 -7 -2 1142.79 35.7
 1 6 -2 1056.99 35
 6 -7 -2 1084.89 34.5
 6 -7 -2 1147.29 35.1
 6 -7 -2 1062.99 34.5
 -6 7 2 1176.98 34.6
 -1 -6 2 1116.49 34.9
 7 -1 2 1196.08 35.4
 -6 7 2 1106.39 35.5
 7 -1 2 1138.79 35
 -6 7 2 1102.19 34.7
 4 3 -2 691.83 22.1
 -7 4 -2 720.93 23.2
 -7 4 -2 739.03 22.6
 3 -7 -2 738.53 23.5
 -7 4 -2 687.13 22.8
 4 3 -2 727.23 22.9
 3 -7 -2 712.63 22.6
 4 3 -2 638.04 22.4
 7 -4 2 720.23 23.6
 -3 7 2 734.93 22.9
 7 -4 2 726.73 22.9
 -3 7 2 720.73 23.5
 -3 7 2 734.93 22.5
 -7 7 -2 1529.75 45.5
 -7 7 -2 1486.15 45.7
 7 0 -2 1439.26 46.7
 -7 7 -2 1498.95 46.6
 7 0 -2 1393.86 44.6
 0 -7 -2 1556.14 45.7
 -7 7 -2 1599.24 45.9
 -7 7 -2 1477.65 46.4
 0 7 2 1512.65 45.9
 7 -7 2 1511.85 46.5
 7 -7 2 1445.66 45.3
 0 7 2 1489.65 46.7
 0 7 2 1516.05 45.3
 7 -7 2 1432.26 45.4
 -7 0 2 1558.24 46
 7 -7 2 1541.35 46.4
 -7 0 2 1601.84 47.1
 -7 10 -2 150.88 9.6
 10 -3 -2 152.48 8.4
 10 -3 -2 161.88 7
 -7 10 -2 171.68 9.2
 -7 10 -2 160.88 8.7
 -7 10 -2 169.38 9.5
 -3 -7 -2 156.68 7.8
 10 -3 -2 169.48 9.3
 -10 3 2 167.18 7.7
 7 -10 2 153.58 8
 7 -10 2 162.18 9
 7 -10 2 155.48 10.7
 -10 3 2 171.88 9.9
 3 7 2 160.98 9.6
 7 -10 2 155.58 7.6
 -7 13 -2 113.69 9.1
 13 -6 -2 110.59 10.7
 -7 13 -2 102.79 10.1
 -7 13 -2 104.29 10.3
 -7 13 -2 103.59 10
 13 -6 -2 111.89 8.8
 13 -6 -2 104.49 6.7
 -13 6 2 112.09 7.4
 -13 6 2 104.69 11.4
 6 7 2 106.39 7.7
 7 -13 2 102.49 7.5
 7 -13 2 103.89 7.9
 6 7 2 96.89 9.1
 7 -13 2 95.79 12.5
 14 -8 -2 88.89 7.2
 14 -8 -2 90.59 9
 14 -8 -2 76.39 13.4
 -6 14 -2 93.19 11.1
 8 6 2 98.99 8.7
 -14 8 2 96.79 8.2
 8 6 2 91.29 8.8
 8 6 2 107.99 8.1
 -14 8 2 90.79 9.9
 -3 11 -2 136.59 8.9
 11 -8 -2 138.89 8.3
 11 -8 -2 125.29 10.3
 11 -8 -2 133.49 10.8
 -8 -3 -2 143.89 9.7
 11 -8 -2 135.69 7.4
 -3 11 -2 144.69 10
 8 3 2 143.69 8.6
 8 3 2 137.39 7.4
 -11 8 2 130.99 8.9
 3 -11 2 135.19 10
 8 3 2 138.49 8.7
 -11 8 2 131.89 7.5
 -11 8 2 136.29 9.9
 8 -8 -2 2988.6 92.39
 0 8 -2 3171.78 92.39
 8 -8 -2 3168.48 93.89
 8 -8 -2 3001.6 92.49
 8 -8 -2 3213.58 93.49
 0 8 -2 3168.78 93.39
 -8 0 -2 3193.78 92.59
 -8 8 2 3267.97 92.49
 8 0 2 3065.19 92.19
 8 0 2 3346.67 93.49
 8 0 2 3023.9 93.09
 0 -8 2 3164.78 93.19
 -8 8 2 3074.59 93.69
 -8 8 2 3065.19 92.79
 5 -8 -2 371.46 13
 3 5 -2 359.86 13
 3 5 -2 371.66 14
 -8 3 -2 361.16 13.1
 5 -8 -2 370.46 13.1
 -8 3 -2 358.06 13.2
 -8 3 -2 353.16 13.9
 5 -8 -2 376.56 14.5
 8 -3 2 364.16 13.3
 -5 8 2 391.86 13.5
 8 -3 2 351.36 12.7
 8 -3 2 354.56 13.4
 -5 8 2 375.56 13.3
 -5 8 2 379.76 14.4
 8 -3 2 366.56 14.4
 -8 6 -2 168.88 8.8
 -8 6 -2 163.08 7.9
 6 2 -2 158.58 7.1
 6 2 -2 154.18 8.1
 2 -8 -2 158.38 8.8
 -8 6 -2 167.58 7.6
 8 -6 2 169.68 9.1
 -2 8 2 164.48 7.8
 8 -6 2 162.68 7.2
 8 -6 2 163.08 7.7
 -2 8 2 156.88 8.2
 -2 8 2 166.58 9.2
 8 -6 2 169.48 9.2
 -8 9 -2 1884.81 56.39
 9 -1 -2 1913.51 56.69
 9 -1 -2 1814.22 56.49
 -8 9 -2 1820.12 57.49
 9 -1 -2 1839.32 55.69
 -8 9 -2 1909.01 57.89
 -1 -8 -2 1868.61 56.39
 -8 9 -2 1957.6 57.09
 -8 9 -2 1911.61 56.69
 8 -9 2 1885.41 56.59
 8 -9 2 1876.41 57.09
 -9 1 2 1881.31 55.79
 -9 1 2 1938.41 57.09
 8 -9 2 1895.31 57.89
 1 8 2 1737.13 57.99
 8 -9 2 1824.52 56.19
 1 8 2 1851.21 56.09
 -8 12 -2 20.7 4.8
 12 -4 -2 21.7 4
 12 -4 -2 32.9 4.6
 -8 12 -2 15.2 3.7
 -8 12 -2 23.7 3.7
 8 -12 2 16.3 4.7
 8 -12 2 19.8 3.1
 8 -12 2 30.4 4.4
 4 8 2 21.5 3.5
 -8 15 -2 167.58 14.1
 -8 15 -2 152.08 13.3
 15 -7 -2 176.58 11.6
 15 -7 -2 162.68 24.6
 15 -7 -2 186.38 9.6
 -15 7 2 169.18 10.6
 7 8 2 196.58 12.6
 7 8 2 196.18 11
 -7 16 -2 187.78 14.5
 16 -9 -2 192.58 12.7
 -7 16 -2 184.88 13.9
 16 -9 -2 188.18 10.7
 -16 9 2 174.68 12.9
 9 7 2 202.18 13
 9 7 2 189.98 11.4
 9 7 2 198.08 12.8
 7 -16 2 203.28 11
 -4 13 -2 5.6 5.2
 13 -9 -2 2.2 4.6
 13 -9 -2 0.8 3.4
 13 -9 -2 5.3 3.4
 -4 13 -2 1.1 4.2
 -13 9 2 0.5 3.1
 9 4 2 5.7 4.1
 9 4 2 0.8 2.7
 9 4 2 1.6 2.3
 4 -13 2 0.7 4.1
 -13 9 2 0 3.5
 10 -9 -2 473.15 17.3
 10 -9 -2 480.15 17.1
 -1 10 -2 480.25 17.6
 10 -9 -2 474.65 19.4
 -9 -1 -2 492.45 17.5
 -1 10 -2 490.95 18.7
 10 -9 -2 481.25 19.3
 -10 9 2 457.55 18.2
 -10 9 2 467.65 17
 9 1 2 502.25 18.1
 1 -10 2 485.75 18.6
 -10 9 2 475.45 18.6
 9 1 2 479.45 16.8
 2 7 -2 2720.73 82.99
 7 -9 -2 2768.62 82.79
 7 -9 -2 2708.83 82.99
 7 -9 -2 2867.81 84.19
 7 -9 -2 2897.31 83.19
 -9 2 -2 2635.14 83.19
 -9 2 -2 2868.21 82.69
 9 -2 2 2994.4 83.99
 -2 -7 2 2747.12 82.89
 -7 9 2 2748.82 83.79
 -7 9 2 2764.02 82.79
 -7 9 2 2889.81 82.89
 9 -2 2 2730.83 82.29
 9 -2 2 2741.43 83.19
 5 4 -2 85.89 5.9
 5 4 -2 89.79 6.6
 -9 5 -2 85.19 5.7
 4 -9 -2 72.99 7.5
 -9 5 -2 88.29 5.9
 4 -9 -2 77.19 5.4
 5 4 -2 90.69 6.4
 5 4 -2 86.89 7.5
 -9 5 -2 84.49 7.8
 9 -5 2 82.79 6.1
 9 -5 2 82.39 5.4
 9 -5 2 82.49 7.8
 -4 9 2 76.09 6.1
 -4 9 2 74.39 6.7
 9 -5 2 86.69 7.6
 -4 9 2 81.09 6.4
 -9 8 -2 103.19 7.5
 -9 8 -2 109.49 8.6
 -9 8 -2 105.29 6.8
 8 1 -2 106.59 6.9
 -9 8 -2 105.49 7.6
 8 1 -2 103.19 6.3
 1 -9 -2 104.79 7.8
 9 -8 2 112.89 9.3
 -8 -1 2 104.39 6.3
 -1 9 2 104.99 7.6
 -8 -1 2 108.79 7.5
 9 -8 2 109.89 6.3
 -1 9 2 111.39 8.3
 9 -8 2 102.69 8.3
 9 -8 2 106.19 6.7
 -1 9 2 108.09 6.7
 -9 11 -2 505.45 18.2
 11 -2 -2 479.95 18.2
 -9 11 -2 488.35 19.2
 11 -2 -2 483.75 18.5
 -2 -9 -2 510.65 17.9
 11 -2 -2 475.95 16.6
 -9 11 -2 503.85 18.8
 -9 11 -2 517.95 19.7
 2 9 2 504.15 18.2
 9 -11 2 481.15 20
 -11 2 2 491.05 17.1
 -11 2 2 494.85 19
 2 9 2 486.85 17.8
 9 -11 2 478.55 18
 9 -11 2 494.25 17.3
 2 9 2 500.65 19.9
 9 -11 2 498.15 18.7
 -9 14 -2 151.28 12.7
 -9 14 -2 149.49 12.3
 14 -5 -2 169.08 12.1
 14 -5 -2 154.68 10.2
 -9 14 -2 142.59 12.3
 14 -5 -2 162.68 8.3
 9 -14 2 147.99 10.7
 9 -14 2 150.58 10
 9 -14 2 162.48 9.4
 -14 5 2 154.68 9.3
 5 9 2 146.99 10.3
 5 9 2 159.48 11.5
 17 -8 -2 18.2 4.7
 -9 17 -2 22 6.6
 17 -8 -2 24.4 6.2
 9 -17 2 12.9 4
 8 9 2 14.2 5.7
 8 9 2 14 5.2
 8 9 2 13.1 4.6
 9 -17 2 11.6 4.8
 -8 18 -2 -5.2 6.1
 18 -10 -2 4.8 4.9
 18 -10 -2 8.3 5.9
 10 8 2 3.9 5
 10 8 2 -1 4.5
 10 8 2 6.7 6.2
 -5 15 -2 301.77 17
 15 -10 -2 315.97 14
 15 -10 -2 302.87 15.4
 10 5 2 315.97 14.9
 10 5 2 314.87 14.3
 10 5 2 310.27 15.9
 -15 10 2 296.37 16.1
 12 -10 -2 89.29 11.7
 12 -10 -2 97.39 10.7
 -2 12 -2 113.19 9.1
 12 -10 -2 92.79 8.3
 12 -10 -2 96.69 7.2
 -10 -2 -2 102.99 8.6
 -2 12 -2 106.29 9.9
 -12 10 2 96.49 11.4
 10 2 2 108.69 8.5
 -12 10 2 103.39 7.8
 -12 10 2 99.49 9.4
 2 -12 2 106.49 10.4
 10 2 2 110.39 7
 -10 1 -2 121.59 7.9
 9 -10 -2 111.59 9.1
 1 9 -2 102.29 8.5
 9 -10 -2 123.39 7.5
 9 -10 -2 131.49 7.6
 9 -10 -2 124.79 10
 10 -1 2 114.29 7.9
 -9 10 2 126.59 8.8
 -1 -9 2 127.69 8.3
 -9 10 2 124.59 7.8
 10 -1 2 121.09 6.8
 10 -1 2 113.29 9.7
 -9 10 2 117.69 9.3
 -10 4 -2 344.17 12.8
 -10 4 -2 328.77 14.1
 -10 4 -2 360.36 12.5
 6 -10 -2 302.17 12.6
 6 -10 -2 327.37 14.4
 6 -10 -2 323.27 13
 4 6 -2 312.07 13.6
 4 6 -2 333.77 13.1
 10 -4 2 336.67 12.2
 -6 10 2 319.67 13.4
 -6 10 2 309.87 13.2
 -6 10 2 310.97 13.8
 10 -4 2 337.47 14.5
 10 -4 2 329.07 13.2
 10 -4 2 339.37 13.4
 3 -10 -2 209.68 10.7
 -10 7 -2 206.68 10
 3 -10 -2 200.78 8.9
 -10 7 -2 203.28 9.3
 -10 7 -2 200.98 10.9
 7 3 -2 198.78 9.6
 7 3 -2 197.28 9.4
 10 -7 2 198.28 9.4
 10 -7 2 196.38 8.6
 10 -7 2 199.88 11.1
 -3 10 2 198.68 9.3
 -3 10 2 190.48 10.7
 -3 10 2 200.98 10.1
 -3 10 2 193.78 10.2
 10 -7 2 202.28 11.3
 10 0 -2 1092.89 35.2
 0 -10 -2 1056.99 35
 -10 10 -2 1097.29 35.7
 10 0 -2 1077.19 35
 -10 10 -2 1114.29 36.4
 -10 10 -2 1128.29 35
 -10 10 -2 1158.98 35.3
 10 0 -2 1115.09 33.9
 -10 0 2 1070.89 35.2
 10 -10 2 1112.29 36.1
 10 -10 2 1042.9 36.4
 10 -10 2 1112.89 34.8
 0 10 2 1088.09 34.7
 10 -10 2 1078.99 34.9
 0 10 2 1143.79 35.8
 -10 0 2 1123.89 34.3
 0 10 2 1042.2 37.3
 13 -3 -2 91.69 10.2
 -3 -10 -2 96.99 7.6
 -10 13 -2 85.39 10.1
 13 -3 -2 85.79 6.6
 -10 13 -2 90.29 11.7
 -10 13 -2 88.69 9.6
 13 -3 -2 82.19 8.9
 10 -13 2 94.79 10.1
 -13 3 2 90.59 7.6
 3 10 2 99.39 8.9
 10 -13 2 92.49 8.3
 3 10 2 91.59 10.3
 -13 3 2 103.39 12.2
 10 -13 2 91.69 7.4
 3 10 2 92.19 8.9
 -10 16 -2 118.09 13.4
 16 -6 -2 127.59 9.2
 -10 16 -2 115.89 17.8
 -10 16 -2 134.69 13.4
 16 -6 -2 111.39 11.4
 6 10 2 124.09 12.4
 -16 6 2 103.99 9.6
 6 10 2 112.19 10.3
 10 -16 2 137.39 12.9
 10 -16 2 129.79 9.5
 -10 19 -2 26.9 7.3
 19 -9 -2 39.2 6.4
 19 -9 -2 46.4 7.9
 9 10 2 36.2 6.9
 9 10 2 32 6.2
 9 10 2 36.7 7.1
 20 -11 -2 5.2 6.2
 20 -11 -2 -8.2 6.8
 11 9 2 -5.3 7
 11 9 2 2.8 6.6
 11 9 2 -6.4 5.2
 -6 17 -2 146.59 14.6
 17 -11 -2 139.99 10.8
 17 -11 -2 131.59 12.2
 11 6 2 165.38 13
 -17 11 2 126.99 13.5
 11 6 2 134.39 12.3
 11 6 2 146.89 11
 14 -11 -2 16.9 4.5
 14 -11 -2 6.3 4.1
 -14 11 2 10.5 4.3
 11 3 2 11.8 4.8
 11 3 2 12.7 4.2
 11 -11 -2 279.57 12.5
 0 11 -2 285.27 13.9
 -11 0 -2 297.67 13
 11 -11 -2 291.27 12.9
 11 -11 -2 265.77 15.8
 0 11 -2 300.97 13.4
 11 -11 -2 270.87 14.6
 -11 11 2 278.17 14.6
 11 0 2 288.87 13.1
 11 0 2 291.67 14.9
 -11 11 2 271.77 12.6
 -11 11 2 287.17 14.3
 11 0 2 291.67 11.8
 0 -11 2 290.17 14.1
 8 -11 -2 1132.19 37.6
 8 -11 -2 1081.09 35.7
 3 8 -2 1115.29 36
 8 -11 -2 1103.29 35.4
 8 -11 -2 1106.99 35.9
 -11 3 -2 1154.98 35.6
 -11 3 -2 1084.59 36.6
 -8 11 2 1115.69 37.1
 11 -3 2 1166.08 35.7
 11 -3 2 1190.58 37.8
 -3 -8 2 1102.79 35.7
 -8 11 2 1121.59 36
 -8 11 2 1118.19 35.8
 11 -3 2 1150.38 35.1
 11 -3 2 1104.89 36.1
 6 5 -2 109.99 6.7
 6 5 -2 111.99 7.4
 -11 6 -2 117.69 9.6
 5 -11 -2 113.69 7
 5 -11 -2 121.19 9.7
 -11 6 -2 104.09 7.1
 6 5 -2 110.49 7.5
 6 5 -2 114.49 8.4
 6 5 -2 113.09 7.3
 -11 6 -2 116.59 7.8
 -5 11 2 104.09 7.9
 -5 11 2 111.29 8.3
 11 -6 2 120.99 6.9
 -5 11 2 114.89 8
 11 -6 2 113.39 9.7
 11 -6 2 115.19 9.9
 11 -6 2 111.89 7.6
 -11 9 -2 138.59 10.7
 -11 9 -2 127.99 9
 -11 9 -2 125.59 8.1
 2 -11 -2 128.69 9.4
 9 2 -2 132.49 7
 9 2 -2 130.09 8.1
 11 -9 2 130.39 7.6
 11 -9 2 129.39 10.9
 -2 11 2 136.29 9.9
 -2 11 2 137.89 8
 11 -9 2 130.39 8.1
 11 -9 2 122.49 10.2
 -2 11 2 119.79 8.9
 12 -1 -2 444.16 15.7
 12 -1 -2 457.55 18
 -11 12 -2 463.75 19.6
 12 -1 -2 456.55 18
 -11 12 -2 452.15 18.3
 -11 12 -2 442.26 19.5
 -1 -11 -2 435.26 17.4
 11 -12 2 478.15 28.5
 1 11 2 459.85 18
 11 -12 2 438.16 16.9
 -12 1 2 449.56 18.4
 11 -12 2 419.06 18.9
 -12 1 2 467.25 16.5
 11 -12 2 446.56 17.5
 1 11 2 453.95 17.3
 1 11 2 435.66 19.5
 15 -4 -2 204.48 12.5
 15 -4 -2 194.18 9.6
 15 -4 -2 193.98 15.1
 -11 15 -2 201.08 14.2
 4 11 2 198.08 14
 11 -15 2 195.18 12
 11 -15 2 192.58 11.1
 4 11 2 200.38 12.9
 -15 4 2 187.58 11.1
 18 -7 -2 7.8 5.9
 -11 18 -2 1.7 6.2
 18 -7 -2 0.8 4.9
 7 11 2 -1.4 5.5
 11 -18 2 0.9 4.8
 7 11 2 -4.2 5
 21 -10 -2 38 8.6
 21 -10 -2 59.39 9
 -11 21 -2 34.4 8
 11 -21 2 35.3 7.5
 10 11 2 31.3 7.9
 10 11 2 39.7 8.4
 10 11 2 38.9 9.8
 22 -12 -2 13.3 9.2
 -10 22 -2 5.9 8.2
 22 -12 -2 25.5 11.1
 12 10 2 -1 8
 12 10 2 9.2 9.2
 12 10 2 4.1 9.4
 19 -12 -2 9.6 6.1
 19 -12 -2 8.3 6.4
 -19 12 2 9.7 6.2
 12 7 2 12.4 5.8
 12 7 2 13.6 7.8
 16 -12 -2 23.6 5.2
 -4 16 -2 15.9 6.2
 16 -12 -2 17.3 5.3
 12 4 2 14.8 5.4
 12 4 2 13.8 5.4
 -16 12 2 26.9 5.7
 12 4 2 21.6 5.3
 -12 -1 -2 170.48 11.7
 13 -12 -2 181.88 10.7
 13 -12 -2 177.38 10.4
 -1 13 -2 175.78 13.3
 12 1 2 177.18 9.9
 12 1 2 198.38 14.2
 12 1 2 183.28 11.5
 -13 12 2 195.18 12.6
 1 -13 2 173.38 13.5
 -12 2 -2 662.73 22.7
 10 -12 -2 633.44 25.9
 2 10 -2 660.43 23.5
 10 -12 -2 625.24 22.4
 10 -12 -2 650.83 23.9
 10 -12 -2 623.34 22.9
 12 -2 2 689.43 25.5
 -10 12 2 647.74 23.9
 12 -2 2 650.33 22.5
 12 -2 2 645.74 21.8
 12 -2 2 642.34 23.4
 -10 12 2 613.84 22.7
 -10 12 2 664.23 24.5
 -2 -10 2 625.34 22.9
 -12 5 -2 297.87 14.8
 -12 5 -2 302.57 13
 5 7 -2 299.67 12.9
 7 -12 -2 304.97 12.7
 7 -12 -2 304.37 15.1
 -12 5 -2 307.27 12.8
 5 7 -2 314.17 14.1
 -7 12 2 312.77 13.7
 -7 12 2 324.97 14.5
 -7 12 2 289.07 13.3
 12 -5 2 298.77 13.4
 12 -5 2 297.77 11.9
 12 -5 2 305.17 15.5
 12 -5 2 310.07 14.3
 -12 8 -2 12.3 3.7
 4 -12 -2 0.1 3.8
 8 4 -2 6.6 2.9
 -12 8 -2 0 2.4
 -12 8 -2 0.8 4.9
 8 4 -2 4.9 3.4
 4 -12 -2 6.1 2.8
 8 4 -2 2 2.2
 8 4 -2 4.3 2.4
 -4 12 2 6.7 4.5
 12 -8 2 1.8 3.1
 -4 12 2 6.9 3.6
 12 -8 2 3.9 4.2
 -4 12 2 0.9 3
 -4 12 2 3.9 3.1
 12 -8 2 8.4 3.2
 12 -8 2 3.3 3.5
 -12 11 -2 724.43 26.1
 1 -12 -2 684.83 24.9
 -12 11 -2 662.93 25.7
 11 1 -2 689.93 22.7
 11 1 -2 682.83 24.1
 -1 12 2 724.13 25.1
 -11 -1 2 721.23 23.5
 -1 12 2 675.03 26.2
 12 -11 2 638.94 26.8
 -1 12 2 721.43 24
 12 -11 2 661.83 26.2
 12 -11 2 690.83 24
 12 -11 2 692.53 24.3
 14 -2 -2 22 5
 -12 14 -2 19.3 5
 14 -2 -2 39 6
 -12 14 -2 23.9 5.5
 12 -14 2 30.3 4.8
 2 12 2 21.6 4.5
 2 12 2 20.2 4.3
 -14 2 2 29.3 4.8
 12 -14 2 30.6 5.3
 2 12 2 23.8 5.5
 17 -5 -2 170.88 10.5
 -12 17 -2 185.58 16.3
 17 -5 -2 190.18 14.3
 12 -17 2 187.18 13.6
 5 12 2 182.98 16
 12 -17 2 198.58 12.4
 5 12 2 190.88 13.3
 20 -8 -2 52.49 9.1
 20 -8 -2 55.39 7.9
 8 12 2 50.39 9.8
 8 12 2 39 7.5
 12 -20 2 35.3 6.6
 -12 23 -2 54.29 12.7
 23 -11 -2 36.9 9.5
 23 -11 -2 24.1 10.9
 11 12 2 20.9 10.6
 11 12 2 24.2 9.4
 11 12 2 50.19 10.2
 -8 21 -2 -5.8 8.1
 21 -13 -2 -6.6 6.8
 21 -13 -2 1.2 7.5
 13 8 2 14.9 14.8
 18 -13 -2 141.49 12.8
 -5 18 -2 139.49 16.3
 -18 13 2 128.59 14.7
 13 5 2 137.39 11.3
 13 5 2 107.09 15.6
 13 5 2 133.19 15.1
 15 -13 -2 98.49 9.8
 -2 15 -2 69.39 12.4
 15 -13 -2 79.69 9.6
 13 2 2 72.69 10.9
 -15 13 2 89.79 12
 13 2 2 80.49 8.7
 12 -13 -2 20.3 4.8
 1 12 -2 24 4.6
 1 12 -2 33.5 6.3
 12 -13 -2 31.9 5.2
 12 -13 -2 34.2 4.8
 -13 1 -2 36.1 5.2
 13 -1 2 15.6 5.9
 -1 -12 2 18.2 4.9
 -12 13 2 28.6 5.1
 13 -1 2 39.6 6.4
 13 -1 2 32.5 5.4
 9 -13 -2 622.54 21.9
 4 9 -2 627.94 22.7
 9 -13 -2 645.74 22.6
 -13 4 -2 617.84 22.1
 4 9 -2 610.44 23.5
 13 -4 2 610.64 22.9
 13 -4 2 609.14 22.8
 -9 13 2 649.24 24.1
 13 -4 2 590.84 25.2
 -9 13 2 621.94 23.2
 13 -4 2 636.04 21.5
 7 6 -2 56.29 6.9
 7 6 -2 58.49 6.3
 7 6 -2 62.59 7.1
 -13 7 -2 63.79 7.5
 6 -13 -2 50.69 6.6
 6 -13 -2 74.59 11.1
 7 6 -2 62.49 7.6
 -13 7 -2 55.79 7.3
 -13 7 -2 47 8.3
 7 6 -2 49.1 6.9
 13 -7 2 83.39 10.7
 -6 13 2 52.39 9
 13 -7 2 59.79 7.6
 -6 13 2 49.8 8.1
 -6 13 2 55.09 7.9
 13 -7 2 63.59 6.3
 3 -13 -2 37.7 5.1
 10 3 -2 54.19 7.4
 -13 10 -2 30 4.6
 -3 13 2 46.9 8.3
 -3 13 2 46.3 8
 13 -10 2 30.3 5.6
 13 -10 2 36.4 4.8
 13 -10 2 33.4 4.8
 0 -13 -2 168.68 12
 13 0 -2 176.78 11.6
 -13 13 -2 189.48 12.5
 13 0 -2 167.18 11.8
 -13 13 -2 168.78 12.8
 13 0 -2 166.68 8.9
 13 -13 2 166.18 10.9
 0 13 2 163.88 11.5
 0 13 2 168.48 14
 -13 0 2 175.78 9.9
 13 -13 2 165.18 10.6
 0 13 2 164.58 11.7
 -13 16 -2 338.17 19.7
 16 -3 -2 373.46 17.8
 -3 -13 -2 338.47 15.7
 16 -3 -2 349.87 14.6
 16 -3 -2 335.07 21.3
 13 -16 2 330.57 16.8
 3 13 2 365.36 18.2
 -16 3 2 342.37 15.8
 3 13 2 394.16 20.2
 13 -16 2 344.87 16.2
 19 -6 -2 17.6 5.7
 19 -6 -2 11 7.2
 -13 19 -2 4.9 7.8
 13 -19 2 7 6
 6 13 2 5.4 6.6
 6 13 2 9.9 6.6
 22 -9 -2 57.09 10.3
 9 13 2 39.1 8.3
 9 13 2 54.89 9.3
 23 -14 -2 -8.6 8.8
 23 -14 -2 5.9 10.3
 -9 23 -2 12.8 11.9
 -9 23 -2 -6.8 9.6
 14 9 2 -2.3 8.1
 -6 20 -2 49.8 9.1
 -6 20 -2 75.99 10.2
 -20 14 2 59.29 8.6
 -3 17 -2 10.5 6.1
 17 -14 -2 16.4 6.1
 17 -14 -2 12.9 6.1
 14 3 2 11.9 5.9
 -17 14 2 4.8 5.9
 14 3 2 18.2 5.9
 0 14 -2 87.79 12.9
 14 -14 -2 97.59 10.1
 14 -14 -2 101.59 10.1
 0 14 -2 101.09 12.3
 14 0 2 95.79 8.6
 14 0 2 85.29 11.1
 -14 14 2 100.49 12
 11 -14 -2 31.3 5.5
 3 11 -2 28.1 4.4
 3 11 -2 20.9 4.5
 11 -14 -2 29.8 4.9
 -14 3 -2 24.5 5.6
 11 -14 -2 19.7 4.6
 14 -3 2 28.9 5.5
 -11 14 2 24.3 5.3
 14 -3 2 34.3 4.8
 -14 6 -2 106.59 9
 8 -14 -2 81.19 9
 -14 6 -2 91.19 9.5
 6 8 -2 93.79 8.4
 8 -14 -2 112.19 8.3
 6 8 -2 106.89 9.9
 6 8 -2 94.79 7.5
 -8 14 2 100.39 11.4
 14 -6 2 108.29 9.2
 14 -6 2 100.79 7.8
 -8 14 2 103.49 10.8
 14 -6 2 89.79 12
 9 5 -2 69.39 7.9
 9 5 -2 73.09 6.7
 -14 9 -2 64.29 9
 9 5 -2 57.89 8.1
 5 -14 -2 39.5 7.1
 9 5 -2 82.39 7.6
 5 -14 -2 45.4 6.8
 -5 14 2 61.19 9.7
 14 -9 2 55.89 7.4
 -5 14 2 58.89 9.1
 14 -9 2 68.49 12
 14 -9 2 61.09 8.6
 12 2 -2 61.19 6.8
 -14 12 -2 56.39 10.1
 12 2 -2 55.59 9.4
 14 -12 2 57.79 9.2
 -2 14 2 53.29 8.8
 -2 14 2 61.49 10.7
 14 -12 2 60.69 7.6
 15 -1 -2 168.28 13.7
 15 -1 -2 139.09 14.5
 15 -1 -2 161.38 9.6
 -1 -14 -2 162.08 12.3
 -14 15 -2 156.18 15
 14 -15 2 154.38 11.9
 1 14 2 155.18 14.2
 1 14 2 189.18 15.3
 -15 1 2 129.99 10.6
 1 14 2 199.98 15.8
 14 -15 2 159.28 11.5
 18 -4 -2 -0.3 7.4
 18 -4 -2 -5.4 4.5
 4 14 2 0.1 5.8
 14 -18 2 1.7 5.3
 14 -18 2 5.5 6.9
 21 -7 -2 46.7 7.8
 21 -7 -2 35.2 8.7
 -14 21 -2 25.1 9.5
 7 14 2 35.5 8
 7 14 2 38.9 9.2
 14 -21 2 45.4 7.8
 22 -15 -2 15.2 9.1
 -7 22 -2 21.4 10.7
 -7 22 -2 22.7 10.1
 22 -15 -2 33 9.3
 15 7 2 10.1 9.7
 -22 15 2 29.9 8.5
 15 7 2 32.6 8.8
 -4 19 -2 34.6 8.6
 19 -15 -2 61.09 14.1
 19 -15 -2 57.59 8.8
 -4 19 -2 50.69 11.6
 15 4 2 65.19 8
 -19 15 2 45.6 7.5
 -1 16 -2 155.68 17.3
 16 -15 -2 146.99 12.7
 16 -15 -2 173.68 13.2
 -1 16 -2 155.98 15.9
 15 1 2 140.49 14.2
 -16 15 2 133.29 16.1
 15 1 2 157.98 11.1
 2 13 -2 -1.7 4.3
 2 13 -2 1.2 5
 13 -15 -2 -1.8 4.2
 13 -15 -2 2.2 4.9
 -13 15 2 -0.1 4.8
 15 -2 2 -1.9 4.5
 15 -2 2 8 4.1
 10 -15 -2 185.88 11.3
 5 10 -2 181.88 13.6
 5 10 -2 173.88 11.9
 15 -5 2 183.68 14.1
 -10 15 2 173.38 13.8
 15 -5 2 186.08 12.5
 15 -5 2 179.28 10.3
 8 7 -2 314.27 13.3
 8 7 -2 298.47 14.4
 7 -15 -2 320.57 14.3
 8 7 -2 332.57 15.1
 -15 8 -2 282.57 14.5
 15 -8 2 326.97 13.7
 15 -8 2 315.77 15.1
 -7 15 2 280.07 17.3
 -7 15 2 305.47 16.6
 -7 15 2 293.27 16.7
 15 -8 2 306.87 17.9
 11 4 -2 118.59 8.4
 11 4 -2 119.79 10.6
 11 4 -2 117.99 11.5
 -15 11 -2 125.69 11.2
 11 4 -2 128.79 9.7
 -4 15 2 117.09 12.4
 15 -11 2 120.39 10.8
 15 -11 2 125.09 9.3
 -4 15 2 119.79 11.8
 -4 15 2 116.69 13.6
 -15 14 -2 5.9 4.3
 14 1 -2 0.3 4.2
 14 1 -2 5.1 5
 14 1 -2 6.5 3.9
 -15 14 -2 0.9 4.6
 -1 15 2 2.8 5.4
 15 -14 2 -1.3 4.7
 15 -14 2 -0.7 5.1
 -1 15 2 1.2 4.5
 17 -2 -2 100.89 9.4
 17 -2 -2 127.59 14.5
 2 15 2 108.09 14.1
 2 15 2 106.69 16.9
 15 -17 2 128.49 11.8
 20 -5 -2 48.1 9.7
 20 -5 -2 26.2 6.3
 5 15 2 25.8 9
 15 -20 2 36.8 8.2
 5 15 2 25 7.6
 23 -8 -2 13.7 9
 23 -8 -2 4.2 9.7
 -5 21 -2 47.8 10.2
 -5 21 -2 61.29 12.5
 21 -16 -2 65.99 10.8
 21 -16 -2 64.79 10.3
 16 5 2 60.79 10.7
 -21 16 2 45.9 9.4
 16 5 2 84.19 13.8
 18 -16 -2 23 7.1
 -2 18 -2 23.6 8.1
 -2 18 -2 14 7.7
 18 -16 -2 23.5 8.4
 16 2 2 18.4 6.1
 -18 16 2 3.6 6.8
 15 -16 -2 204.98 14.2
 15 -16 -2 207.98 13.6
 1 15 -2 194.88 16.9
 16 -1 2 192.18 12
 -15 16 2 203.98 16.9
 16 -1 2 191.18 15.3
 4 12 -2 35.2 6.3
 4 12 -2 41.5 5.9
 12 -16 -2 50.39 6.2
 -12 16 2 29.4 5.8
 7 9 -2 4.6 3.6
 7 9 -2 6.4 4.6
 16 -7 2 7.9 4.7
 -9 16 2 6.8 5.5
 16 -7 2 6.7 6.2
 16 -7 2 -1.2 4.7
 6 -16 -2 183.48 11.6
 10 6 -2 179.78 10.8
 10 6 -2 174.98 12.5
 10 6 -2 175.98 11.5
 -16 10 -2 205.68 13
 10 6 -2 199.08 11.9
 16 -10 2 170.98 12.6
 16 -10 2 191.08 11.3
 -6 16 2 178.48 14
 -6 16 2 178.38 16.4
 13 3 -2 -4.2 2.9
 -16 13 -2 -6.2 4.3
 13 3 -2 -5.9 3.9
 13 3 -2 -0.9 3.9
 13 3 -2 3.1 5.5
 16 -13 2 3.6 5.4
 -3 16 2 4.8 5.9
 16 -13 2 1.2 5.1
 -3 16 2 -1.1 5
 -16 16 -2 0 5.4
 16 0 -2 7 4.5
 16 0 -2 5.3 6.6
 0 16 2 4.9 7.3
 0 16 2 3.7 5.6
 16 -16 2 -1.4 5
 16 -16 2 13.9 7.2
 19 -3 -2 11.7 5.4
 -16 19 -2 2.5 7
 19 -3 -2 16.2 7.9
 16 -19 2 14.9 8.1
 3 16 2 7.2 6.9
 -16 22 -2 17.8 10.4
 22 -6 -2 30.6 10
 6 16 2 9.7 9.1
 16 -22 2 35 8.5
 6 16 2 38.8 10.7
 20 -17 -2 6.6 7.4
 -3 20 -2 -5.4 9.6
 -3 20 -2 10.9 8.7
 20 -17 -2 9.3 9.3
 17 3 2 0 8.6
 0 17 -2 33.4 8.3
 17 -17 -2 39.2 8.3
 17 -17 -2 41.3 7.8
 17 0 2 45.7 6.9
 -17 17 2 21.2 7.6
 17 0 2 36.2 8.2
 3 14 -2 157.58 18.9
 3 14 -2 150.48 15.1
 14 -17 -2 165.28 13.2
 17 -3 2 170.68 16.1
 -14 17 2 176.18 16.4
 17 -3 2 172.18 11.6
 11 -17 -2 9.1 4.7
 6 11 -2 0 4.6
 6 11 -2 7.3 5.2
 11 -17 -2 4.9 4.4
 6 11 -2 10 5
 17 -6 2 15.3 7.3
 17 -6 2 16.4 4.9
 17 -6 2 1.5 5.7
 -11 17 2 5 6.1
 -17 9 -2 25.5 5.1
 9 8 -2 29.5 4.6
 9 8 -2 26.1 5.7
 9 8 -2 20.4 4.5
 9 8 -2 31.2 5.6
 8 -17 -2 15.4 4.8
 17 -9 2 36 6.9
 17 -9 2 37.2 5.7
 -8 17 2 26.6 6.1
 12 5 -2 24.8 4.6
 12 5 -2 40.7 6.5
 12 5 -2 23.7 5
 -17 12 -2 14.4 5.3
 -5 17 2 31.6 7.6
 17 -12 2 30 6.5
 -5 17 2 28 6.4
 17 -12 2 31.3 6.5
 15 2 -2 4.8 4.9
 15 2 -2 -5.5 6.1
 -17 15 -2 -7.3 4.8
 17 -15 2 7.1 7.2
 17 -15 2 -4.5 5.4
 -2 17 2 -12.3 6.6
 -2 17 2 -1.4 6
 18 -1 -2 26.7 9
 -17 18 -2 24.1 8.3
 18 -1 -2 34.8 6.4
 1 17 2 20.9 7.6
 17 -18 2 35.1 7.4
 1 17 2 26.1 8
 17 -18 2 41.9 9
 -17 21 -2 37.1 11
 21 -4 -2 43.2 10.8
 21 -4 -2 25.3 6.9
 4 17 2 32.1 9.8
 17 -21 2 23.3 8.6
 4 17 2 22.2 8.1
 19 -18 -2 9.6 7.6
 -1 19 -2 -0.8 8.1
 19 -18 -2 6.4 8.3
 -1 19 -2 -1.9 8.2
 18 1 2 9.4 8.6
 -19 18 2 5.2 8.7
 18 1 2 7 8.9
 2 16 -2 106.39 18.9
 2 16 -2 102.29 18.5
 16 -18 -2 130.59 13.4
 18 -2 2 140.69 16.7
 18 -2 2 113.19 12.2
 -16 18 2 137.49 17.5
 5 13 -2 17.5 6.5
 13 -18 -2 20.2 6.2
 5 13 -2 7.6 6
 -13 18 2 4.2 6.5
 18 -5 2 11.8 8.6
 18 -5 2 20.6 5.3
 8 10 -2 10 4.5
 8 10 -2 7.4 5.4
 -10 18 2 12.1 6.9
 -10 18 2 9.7 6.4
 18 -8 2 11.8 5.4
 18 -8 2 3 6.6
 11 7 -2 10.3 4.8
 11 7 -2 3.9 4.2
 -18 11 -2 2.7 4.6
 7 -18 -2 5.1 5.4
 11 7 -2 8.4 4.4
 11 7 -2 11.1 5.8
 18 -11 2 10.4 6.3
 18 -11 2 6.2 6.4
 -7 18 2 4.6 6.4
 14 4 -2 107.39 14.2
 14 4 -2 80.59 13.3
 14 4 -2 102.99 10.2
 18 -14 2 115.99 12.3
 -4 18 2 110.49 16.4
 -18 17 -2 -8.7 6
 17 1 -2 -3 4.9
 -1 18 2 -10.3 6.3
 -1 18 2 -1.3 7
 18 -17 2 13 8.1
 18 -17 2 -6 6.1
 20 -2 -2 2.8 6
 -18 20 -2 -1.8 8.4
 20 -2 -2 9.5 10.4
 2 18 2 3.4 7.8
 18 -20 2 -5.8 8.8
 18 -20 2 -8 7.3
 2 18 2 -5.7 7.9
 -2 21 -2 -1.7 10.4
 21 -19 -2 0.2 9.4
 21 -19 -2 2.6 10.5
 -2 21 -2 4 11.2
 -21 19 2 -0.4 10.3
 19 2 2 -6.6 8.2
 19 2 2 7.4 10.3
 1 18 -2 28.7 10.1
 18 -19 -2 25.8 8.2
 18 -19 -2 31.5 9.6
 19 -1 2 47.2 12.9
 -18 19 2 29.7 9.7
 4 15 -2 108.19 19.4
 15 -19 -2 122.89 14.9
 -15 19 2 107.89 17.2
 19 -4 2 123.99 17.6
 19 -4 2 114.49 12.6
 7 12 -2 1.8 6.1
 7 12 -2 5.2 6
 7 12 -2 0.6 6.4
 12 -19 -2 -0.3 5.9
 -12 19 2 -6.5 6.2
 19 -7 2 6.2 5
 19 -7 2 13.5 7.5
 -12 19 2 0 7.7
 -19 10 -2 73.59 12.4
 10 9 -2 50.29 6.9
 9 -19 -2 48.7 6.9
 -9 19 2 31.9 8.4
 19 -10 2 49.99 8.3
 19 -10 2 80.69 11.5
 -19 13 -2 169.98 16.1
 13 6 -2 178.08 11.9
 13 6 -2 170.58 15.9
 13 6 -2 189.58 15
 -6 19 2 192.58 18.7
 19 -13 2 223.38 15.7
 -6 19 2 175.18 20.5
 16 3 -2 69.49 10.8
 16 3 -2 58.69 9.6
 16 3 -2 45.3 7.3
 -19 16 -2 33.3 7.5
 -3 19 2 34.2 8.4
 -3 19 2 40.7 9.3
 19 -16 2 61.59 9.2
 19 0 -2 38.4 10.6
 -19 19 -2 24.1 9.5
 19 0 -2 33.1 7.7
 0 19 2 14.9 9.6
 19 -19 2 25.9 8.2
 19 -19 2 24.6 9.7
 0 19 2 30.8 9.3
 0 20 -2 6.3 10.2
 20 -20 -2 19.5 9.6
 20 -20 -2 24.6 10.9
 0 20 -2 -11 9.5
 20 0 2 27.1 8.6
 20 0 2 8.6 11.6
 -20 20 2 2 10.1
 17 -20 -2 18.7 7.5
 3 17 -2 -2.8 8.5
 3 17 -2 16.9 8.8
 -17 20 2 -1.2 7.4
 20 -3 2 2.2 8.5
 20 -3 2 6.2 6.7
 6 14 -2 4 7.5
 6 14 -2 -7.9 7
 14 -20 -2 7.9 6.8
 6 14 -2 5.2 7.3
 20 -6 2 -1.1 8.3
 20 -6 2 1.2 6.2
 -14 20 2 -5.5 6.9
 -14 20 2 -6.4 8.6
 9 11 -2 17.5 6.6
 9 11 -2 3.2 5.6
 11 -20 -2 10.1 6.2
 9 11 -2 4.4 6
 20 -9 2 17.7 6.8
 -11 20 2 3.5 8.1
 20 -9 2 7.1 7.3
 8 -20 -2 -7.7 7
 12 8 -2 -4.3 7.2
 12 8 -2 -7.6 4.9
 -20 12 -2 -10.4 5.3
 20 -12 2 3.2 6.7
 -8 20 2 4.3 8.5
 20 -12 2 -6.2 7.6
 -20 15 -2 40.5 7.6
 15 5 -2 80.79 14.2
 15 5 -2 63.59 9.4
 20 -15 2 74.09 10.1
 -5 20 2 38.8 9.1
 20 -15 2 61.79 9.2
 -5 20 2 47.6 9
 18 2 -2 15.1 10.3
 18 2 -2 20.8 6.3
 18 2 -2 14.7 7.7
 -2 20 2 16 8.8
 -2 20 2 5.7 8.6
 20 -18 2 19.4 9.7
 20 -18 2 4.9 8.4
 2 19 -2 -16.1 10.1
 19 -21 -2 2.3 8.5
 2 19 -2 8.2 10.5
 21 -2 2 12.4 11.2
 21 -2 2 11 8.3
 5 16 -2 18.5 11.7
 16 -21 -2 15.8 8.1
 5 16 -2 17.7 8.5
 5 16 -2 20.4 8.5
 21 -5 2 12.6 8.6
 21 -5 2 20.4 9.2
 -16 21 2 6 8.2
 8 13 -2 4.1 7.3
 8 13 -2 -11.2 6.8
 8 13 -2 -7.9 7.5
 -13 21 2 -5.2 7.2
 21 -8 2 6 7.5
 -13 21 2 11.1 9.6
 11 10 -2 65.39 8.8
 10 -21 -2 74.29 12.9
 21 -11 2 46.6 9.1
 21 -11 2 81.79 13.5
 -10 21 2 41.7 11.5
 -21 14 -2 46.7 8.3
 14 7 -2 53.39 8
 14 7 -2 57.99 10.1
 21 -14 2 61.79 9.7
 -7 21 2 30.1 9.4
 21 -14 2 63.19 9.8
 -21 17 -2 14.8 8.9
 17 4 -2 18.1 9.9
 17 4 -2 13.4 7.3
 17 4 -2 29.9 7.6
 21 -17 2 32.8 11
 -4 21 2 23.3 9.9
 15 -22 -2 9.9 9.6
 7 15 -2 12.2 9.1
 7 15 -2 -11.9 7.2
 7 15 -2 0.1 7.6
 22 -7 2 2.4 7.6
 -15 22 2 10 12.1
 22 -7 2 2.5 9
 -15 22 2 6.2 8.4
 12 -22 -2 46 8.3
 10 12 -2 55.59 8.9
 10 12 -2 56.59 10.4
 22 -10 2 75.29 10.3
 -12 22 2 40.4 12.7
 -12 22 2 32.6 9.2
 22 -10 2 47.4 10.3
 13 9 -2 14.5 7.5
 -22 13 -2 2.5 6.9
 22 -13 2 25.6 8.8
 22 -13 2 17.3 8.5
 -9 22 2 11 9.7
 -9 22 2 0.7 9.5
 16 6 -2 23.1 7.2
 -22 16 -2 26.5 9.6
 16 6 -2 27.5 10.5
 16 6 -2 31.9 8
 -6 22 2 17.9 10.4
 22 -16 2 26.8 9.1
 -6 22 2 18.9 11.1
 22 -16 2 40.2 10.6
 9 14 -2 58.09 10.3
 14 -23 -2 63.79 10.3
 9 14 -2 48.9 11.1
 23 -9 2 62.69 10.4
 -14 23 2 34.7 12.4
 -14 23 2 46.8 11.9
 12 11 -2 16.8 8.4
 11 -23 -2 17.6 9.8
 -11 23 2 -0.4 10.9
 23 -12 2 13.5 10.3
 23 -12 2 21.6 9.7
 23 -15 2 15.9 10.3
 -8 23 2 0.5 10.8
 23 -15 2 20.1 9.6
 0 0 -3 387.06 12
 0 0 -3 377.86 11.8
 0 0 -3 397.36 12
 0 0 3 397.86 11.8
 0 0 3 397.16 12
 0 0 3 404.66 11.9
 2 -1 -3 1800.12 52.99
 -1 2 -3 1773.62 52.49
 -1 2 -3 1857.91 53.09
 -1 -1 -3 1851.01 52.89
 -1 2 -3 1799.72 52.89
 -1 -1 -3 1800.22 52.99
 2 -1 -3 1754.82 52.59
 1 -2 3 1884.61 53.09
 -2 1 3 1831.32 52.69
 1 1 3 1809.52 52.99
 1 -2 3 1846.22 52.89
 1 1 3 1797.02 52.89
 1 -2 3 1768.42 52.49
 1 -2 3 1781.42 52.99
 -2 1 -3 363.26 10.8
 1 1 -3 323.87 10.7
 1 1 -3 326.67 11
 -2 1 -3 342.67 11.1
 1 -2 -3 361.26 11.1
 1 -2 -3 347.17 11.1
 1 -2 -3 336.97 10.9
 -2 1 -3 377.36 10.9
 -2 1 -3 342.67 10.9
 2 -1 3 352.56 11
 -1 2 3 321.47 10.8
 -1 2 3 340.37 10.9
 -1 -1 3 350.46 11
 -1 2 3 338.97 11.1
 2 -1 3 338.37 10.9
 -1 -1 3 331.17 11
 4 -2 -3 3176.28 87.99
 -2 -2 -3 3085.89 88.99
 4 -2 -3 3127.89 88.99
 4 -2 -3 3056.89 88.59
 -2 4 -3 3004.8 89.09
 -2 4 -3 3126.09 88.39
 -2 4 -3 2955.8 88.69
 -4 2 3 3180.08 88.69
 2 -4 3 3014 88.59
 -4 2 3 2992.8 87.89
 2 2 3 2986.9 88.69
 2 2 3 2913.21 88.79
 2 -4 3 3045.7 88.99
 2 -4 3 2945.31 88.39
 3 -3 -3 1323.37 39.9
 -3 0 -3 1359.86 39.5
 0 3 -3 1340.27 39.4
 -3 0 -3 1367.36 39.6
 0 3 -3 1326.07 39
 3 -3 -3 1294.47 39.5
 -3 0 -3 1295.47 39.5
 0 3 -3 1372.56 40
 3 0 3 1333.07 39.5
 -3 3 3 1266.67 39.4
 0 -3 3 1379.56 39.9
 0 -3 3 1381.26 39.1
 3 0 3 1320.47 39.5
 3 0 3 1268.77 39.4
 -3 3 3 1327.07 40
 0 -3 3 1405.66 39.6
 -3 3 3 1293.47 39.4
 -3 3 -3 2747.33 79.69
 -3 3 -3 2681.73 79.89
 -3 3 -3 2726.33 79.89
 3 0 -3 2789.02 79.29
 -3 3 -3 2651.14 79.39
 -3 3 -3 2572.64 79.29
 0 -3 -3 2819.92 79.39
 0 -3 -3 2812.22 80.09
 3 0 -3 2689.83 79.89
 3 -3 3 2543.75 79.69
 3 -3 3 2740.83 79.79
 3 -3 3 2763.72 79.49
 3 -3 3 2820.82 79.89
 0 3 3 2837.82 79.69
 0 3 3 2816.92 80.19
 -3 0 3 2759.52 79.29
 3 -3 3 2711.73 79.39
 -3 6 -3 1750.92 51.29
 -3 -3 -3 1710.43 51.49
 6 -3 -3 1672.53 50.99
 6 -3 -3 1698.13 50.29
 6 -3 -3 1804.62 51.69
 -3 6 -3 1714.73 51.89
 -3 6 -3 1752.32 50.79
 3 3 3 1629.94 51.29
 -6 3 3 1600.64 50.09
 -6 3 3 1755.42 51.19
 3 3 3 1579.74 50.99
 3 -6 3 1704.13 50.99
 3 -6 3 1819.12 51.09
 3 -6 3 1799.02 51.89
 5 -4 -3 286.37 10
 -1 5 -3 277.47 10.1
 5 -4 -3 303.07 10.7
 5 -4 -3 310.77 11.2
 -1 5 -3 278.37 11.3
 -4 -1 -3 323.37 10.7
 -1 5 -3 257.67 10.2
 -4 -1 -3 318.57 10.7
 -5 4 3 308.27 10.7
 -5 4 3 313.47 10.1
 4 1 3 299.37 10.5
 4 1 3 305.37 10.6
 1 -5 3 287.37 10.5
 1 -5 3 280.97 10.3
 1 -5 3 285.07 11.1
 -5 4 3 296.77 11.3
 4 1 3 308.87 10.3
 2 -4 -3 3172.58 93.69
 -4 2 -3 3223.58 93.09
 2 -4 -3 3269.57 93.59
 2 -4 -3 3127.89 93.29
 -4 2 -3 3302.67 93.29
 -4 2 -3 3228.18 93.79
 -4 2 -3 3261.47 93.49
 2 2 -3 3356.26 93.49
 -4 2 -3 3316.57 93.19
 -2 -2 3 3236.78 93.49
 4 -2 3 3097.49 93.09
 -2 4 3 3216.88 93.59
 4 -2 3 3158.38 93.49
 4 -2 3 3159.48 93.09
 -2 4 3 3220.58 93.19
 4 -2 3 3219.68 93.59
 4 -2 3 3104.99 93.19
 -2 4 3 3075.79 93.69
 -4 5 -3 2182.88 61.69
 -4 5 -3 2110.39 62.29
 -1 -4 -3 2089.19 62.69
 5 -1 -3 1951.2 61.59
 -4 5 -3 2208.78 62.69
 -4 5 -3 2189.08 61.59
 -4 5 -3 2262.37 62.19
 4 -5 3 2009.4 61.59
 -5 1 3 2058.69 60.89
 4 -5 3 2172.08 62.09
 1 4 3 2059.19 62.39
 -5 1 3 1827.42 61.99
 4 -5 3 2199.08 62.49
 4 -5 3 2048.9 61.39
 -4 8 -3 1385.76 40.6
 -4 8 -3 1404.16 41.4
 -4 -4 -3 1331.17 41.6
 8 -4 -3 1336.37 40.8
 8 -4 -3 1251.97 39.8
 8 -4 -3 1310.27 41.2
 -4 8 -3 1368.56 41.9
 4 4 3 1311.67 41.1
 4 -8 3 1282.27 40.6
 4 4 3 1256.57 40.6
 4 -8 3 1357.96 40.6
 -8 4 3 1315.77 39.7
 -8 4 3 1361.36 41.1
 4 -8 3 1353.86 41.8
 -2 7 -3 1105.59 34.9
 -5 -2 -3 1159.78 34.4
 -2 7 -3 1082.49 33.8
 7 -5 -3 1123.49 33.6
 -2 7 -3 1046.8 33.9
 -5 -2 -3 1076.09 34.2
 7 -5 -3 1135.49 34.2
 7 -5 -3 1152.58 35
 -7 5 3 1144.79 33.4
 -7 5 3 1112.59 34.6
 -7 5 3 1131.09 34.3
 2 -7 3 1078.69 34.7
 2 -7 3 1093.89 33.6
 5 2 3 1103.09 34.2
 5 2 3 1079.19 34.3
 1 4 -3 4.7 1.4
 1 4 -3 3.6 1.7
 -5 1 -3 5.1 1.8
 4 -5 -3 3.1 1.6
 -5 1 -3 4.5 1.3
 -5 1 -3 3.5 1.6
 4 -5 -3 3.8 2
 -1 -4 3 3 1.3
 5 -1 3 4.8 2.2
 -4 5 3 2.8 1.9
 5 -1 3 3 1.3
 -4 5 3 3.5 1.6
 -4 5 3 5.2 2
 -1 -4 3 5 1.4
 5 -1 3 5.1 2
 5 -1 3 3.1 1.8
 1 -5 -3 396.76 12.7
 4 1 -3 349.96 11.9
 1 -5 -3 366.16 13.2
 -5 4 -3 370.06 12.2
 4 1 -3 366.06 12.7
 -5 4 -3 359.56 12.1
 -5 4 -3 354.86 12.7
 -5 4 -3 362.06 13.2
 1 -5 -3 364.66 12.3
 5 -4 3 354.96 12.2
 -1 5 3 365.96 12.4
 5 -4 3 357.46 12.7
 -1 5 3 375.56 13.3
 -1 5 3 374.86 12.2
 5 -4 3 329.07 12.4
 5 -4 3 357.36 12.6
 5 -4 3 328.27 12.2
 -4 -1 3 391.06 12.1
 7 -2 -3 366.96 13.3
 -5 7 -3 359.26 12.6
 -5 7 -3 369.26 12.6
 7 -2 -3 334.27 11.5
 -5 7 -3 358.56 13.7
 -2 -5 -3 359.26 14
 2 5 3 350.36 13.1
 -7 2 3 348.37 13
 5 -7 3 359.56 12.5
 5 -7 3 345.57 12.2
 -7 2 3 361.76 11.8
 5 -7 3 363.66 13.1
 5 -7 3 361.96 13.9
 10 -5 -3 14.4 3.3
 10 -5 -3 15.9 2.8
 10 -5 -3 13.8 3
 -5 -5 -3 16 3.2
 -5 10 -3 9.7 3.2
 -5 10 -3 10 2.6
 -5 10 -3 14.2 3.7
 5 -10 3 10.5 2.4
 5 -10 3 12.3 3.1
 -10 5 3 13 4
 5 5 3 18.4 3.4
 5 5 3 14.2 2.8
 -10 5 3 18.4 3
 5 -10 3 12.8 3.4
 -3 9 -3 737.93 25.2
 -6 -3 -3 773.12 24.9
 9 -6 -3 702.53 23.4
 9 -6 -3 742.53 25.4
 9 -6 -3 730.53 24.3
 -3 9 -3 729.83 24
 6 3 3 762.82 24.2
 -9 6 3 744.03 24.8
 -9 6 3 747.23 25.2
 -9 6 3 723.63 23.3
 3 -9 3 769.82 23.8
 6 3 3 735.33 24
 3 -9 3 736.33 25.4
 0 6 -3 89.79 6.9
 6 -6 -3 102.19 5.9
 0 6 -3 92.89 5.6
 0 6 -3 97.09 5.4
 6 -6 -3 102.39 5.2
 -6 0 -3 100.69 5.9
 6 -6 -3 109.69 6.9
 6 0 3 95.69 6.1
 -6 6 3 107.69 5.5
 6 0 3 97.09 5.8
 0 -6 3 98.09 6.4
 6 0 3 95.09 5.4
 -6 6 3 104.09 6.1
 -6 6 3 105.29 6
 -6 3 -3 1573.34 46.7
 -6 3 -3 1499.65 45.8
 -6 3 -3 1560.74 46.2
 -6 3 -3 1555.04 47.1
 -6 3 -3 1589.64 46.2
 3 3 -3 1608.24 46.7
 3 -6 -3 1620.44 46.9
 3 3 -3 1506.35 46.2
 3 -6 -3 1545.25 46.3
 -3 6 3 1524.25 46.1
 6 -3 3 1542.05 46.5
 6 -3 3 1566.04 46.1
 6 -3 3 1387.36 45.9
 -3 6 3 1490.75 47.1
 6 -3 3 1624.14 46.3
 -3 6 3 1522.35 46.7
 6 -3 3 1595.34 46.9
 -6 6 -3 84.69 6.6
 -6 6 -3 72.49 5.5
 -6 6 -3 100.39 5.9
 6 0 -3 82.09 6
 -6 6 -3 87.59 5.1
 0 -6 -3 83.99 5.3
 -6 6 -3 80.69 5.9
 0 6 3 80.49 5.8
 0 6 3 80.69 5.2
 6 -6 3 82.99 4.6
 -6 0 3 89.59 5.6
 6 -6 3 89.89 6.2
 0 6 3 83.49 5.6
 6 -6 3 85.99 6.6
 6 -6 3 83.79 5.6
 -6 0 3 86.99 4.2
 -6 9 -3 1032.6 31.2
 -6 9 -3 1012.4 30.8
 9 -3 -3 982.2 31.7
 9 -3 -3 920.61 31
 9 -3 -3 946.21 30.1
 -6 9 -3 980.1 31.6
 -6 9 -3 1048.1 32.7
 3 6 3 981.3 32
 6 -9 3 1009.6 32.5
 -9 3 3 966.3 30.1
 6 -9 3 977.6 31.1
 -9 3 3 965.6 31.6
 6 -9 3 984.7 31.2
 -6 12 -3 19.7 4.6
 12 -6 -3 21.2 4
 12 -6 -3 16.8 3.9
 -6 12 -3 12.4 2.9
 -6 12 -3 12.4 4.2
 12 -6 -3 21.8 3.2
 6 -12 3 14.1 2.7
 -12 6 3 23.8 3.8
 6 -12 3 6.1 4.2
 6 -12 3 20.3 4.2
 6 6 3 16.3 2.9
 -12 6 3 16.8 5
 6 -12 3 19.3 3.3
 11 -7 -3 109.99 9.7
 11 -7 -3 118.69 7.7
 -4 11 -3 118.69 8.3
 -4 11 -3 116.79 9.6
 -7 -4 -3 137.49 9.5
 11 -7 -3 116.29 6.8
 -11 7 3 117.09 9.8
 4 -11 3 123.99 7.5
 7 4 3 123.59 8.4
 7 4 3 128.69 7.1
 4 -11 3 112.19 9.9
 -11 7 3 115.19 6.8
 -11 7 3 116.39 8.4
 -7 -1 -3 578.14 19.9
 8 -7 -3 563.54 19.3
 8 -7 -3 590.44 19.7
 8 -7 -3 588.64 21
 -1 8 -3 582.14 19.4
 -1 8 -3 604.14 20.9
 -8 7 3 608.04 20.4
 -8 7 3 593.44 21
 7 1 3 586.04 19.6
 1 -8 3 574.84 19.1
 7 1 3 571.84 20.4
 -8 7 3 613.84 19.4
 1 -8 3 588.54 20.7
 7 1 3 566.34 19.6
 7 1 3 622.04 20.4
 -7 2 -3 738.13 22.9
 5 -7 -3 718.23 22.9
 -7 2 -3 687.03 23.3
 2 5 -3 711.23 23.3
 2 5 -3 705.13 22.5
 5 -7 -3 742.63 24
 5 -7 -3 721.23 22.8
 -2 -5 3 714.43 23.1
 -5 7 3 701.73 23.7
 -5 7 3 690.03 22.8
 -5 7 3 739.93 22.9
 7 -2 3 681.63 23.3
 7 -2 3 711.73 23.3
 7 -2 3 719.23 22.6
 -2 -5 3 764.52 22.8
 -5 7 3 705.63 23.5
 -7 5 -3 7.2 3.1
 5 2 -3 11.5 2
 -7 5 -3 2.4 1.9
 -7 5 -3 7.5 2.4
 -7 5 -3 12.6 2.7
 5 2 -3 6.8 2.1
 2 -7 -3 6.3 2.3
 -7 5 -3 8 1.7
 7 -5 3 7.1 2.4
 7 -5 3 6.2 2.1
 -2 7 3 7.4 2.6
 7 -5 3 7.3 2.4
 7 -5 3 12.8 2.4
 -2 7 3 7.5 2.5
 -2 7 3 6.9 2.2
 7 -5 3 6.2 2.3
 -7 8 -3 392.86 14
 -7 8 -3 388.26 14.9
 8 -1 -3 378.16 14.4
 8 -1 -3 365.16 13.9
 8 -1 -3 358.46 12.6
 -7 8 -3 395.66 14.5
 -1 -7 -3 364.76 13.5
 -7 8 -3 397.76 14.8
 -7 8 -3 392.96 15.1
 -8 1 3 381.76 12.8
 7 -8 3 397.26 15.7
 7 -8 3 391.96 13.4
 1 7 3 358.16 14.1
 7 -8 3 392.66 14.7
 1 7 3 379.56 13.9
 -8 1 3 400.26 14.5
 7 -8 3 376.06 13.7
 1 7 3 369.36 15
 -7 11 -3 128.79 9.6
 -7 11 -3 142.79 9.3
 -7 11 -3 136.69 9.2
 -7 11 -3 130.49 8.8
 11 -4 -3 131.79 6.8
 11 -4 -3 129.99 8.1
 11 -4 -3 126.59 9.5
 4 7 3 129.19 8.6
 7 -11 3 143.29 7.3
 7 -11 3 134.99 11.3
 -11 4 3 133.19 7.1
 7 -11 3 132.89 7.8
 -11 4 3 133.19 9.3
 7 -11 3 137.79 8.7
 14 -7 -3 145.79 8.3
 -7 14 -3 106.69 11.8
 14 -7 -3 140.99 13.6
 -7 14 -3 136.99 11
 14 -7 -3 150.78 9.8
 7 7 3 135.19 9.8
 7 7 3 138.29 10.2
 7 -14 3 131.69 9.3
 -14 7 3 145.09 8.9
 -5 13 -3 0.3 2.6
 13 -8 -3 3.7 4.2
 13 -8 -3 1.3 3
 -5 13 -3 0.6 4.9
 -5 13 -3 3 4.3
 13 -8 -3 0.9 3.4
 -13 8 3 1.1 3.2
 -13 8 3 2.4 3.5
 8 5 3 1.7 3.2
 5 -13 3 -3.8 4.6
 5 -13 3 2.3 2.4
 8 5 3 1.4 2.8
 -8 -2 -3 192.08 9.6
 10 -8 -3 174.68 9.1
 -8 -2 -3 184.28 9.8
 -2 10 -3 190.48 10.3
 10 -8 -3 171.18 8.4
 10 -8 -3 181.18 11.2
 -2 10 -3 184.48 9.3
 -10 8 3 172.28 8.4
 8 2 3 201.18 10.5
 8 2 3 182.28 9
 -10 8 3 169.48 10
 2 -10 3 182.88 10.7
 -10 8 3 176.98 10.3
 8 2 3 182.68 8.7
 8 2 3 189.88 9.7
 7 -8 -3 1131.69 36.7
 7 -8 -3 1200.98 38.3
 1 7 -3 1211.58 37.4
 7 -8 -3 1170.28 37.4
 7 -8 -3 1130.39 36.8
 -8 1 -3 1256.97 37.1
 1 7 -3 1161.98 36.2
 -7 8 3 1131.19 37
 8 -1 3 1266.87 37.6
 -7 8 3 1206.38 36.8
 -1 -7 3 1212.08 37.3
 8 -1 3 1233.08 37.4
 8 -1 3 1217.98 36.6
 -7 8 3 1133.79 37.8
 4 -8 -3 240.08 9.8
 -8 4 -3 261.07 10
 4 4 -3 241.68 10.7
 -8 4 -3 265.47 10.7
 4 -8 -3 242.18 11.3
 -8 4 -3 263.27 11
 4 4 -3 250.27 10.7
 -4 8 3 245.38 11
 -4 8 3 251.87 10.2
 8 -4 3 263.17 11.4
 8 -4 3 271.47 10.5
 -4 8 3 236.18 11.3
 -4 8 3 256.97 10.6
 8 -4 3 266.47 9.9
 8 -4 3 263.77 10.6
 -8 7 -3 54.19 5.9
 -8 7 -3 48.4 5.3
 -8 7 -3 43.9 6.9
 1 -8 -3 52.39 6.3
 7 1 -3 47.8 4.5
 -8 7 -3 48.7 5.8
 -8 7 -3 42.4 6.6
 7 1 -3 51.99 5.6
 -1 8 3 49.99 6.8
 -7 -1 3 55.19 5.7
 8 -7 3 51.29 7.1
 8 -7 3 47.3 4.7
 8 -7 3 54.89 5.2
 8 -7 3 53.99 6.8
 -1 8 3 56.89 5.5
 -1 8 3 52.89 6.8
 10 -2 -3 12.6 3.2
 -8 10 -3 23.2 4.3
 -8 10 -3 16.3 3.3
 -8 10 -3 16.6 3.1
 -8 10 -3 14.6 3
 10 -2 -3 18 3.4
 -2 -8 -3 14.1 2.6
 10 -2 -3 17.4 3.4
 -8 10 -3 21.2 3.8
 -10 2 3 22.1 3.1
 8 -10 3 15.3 2.9
 8 -10 3 19.1 4.2
 2 8 3 13.2 3.2
 8 -10 3 20.4 3.2
 8 -10 3 20.2 3.2
 2 8 3 17.6 3.4
 -10 2 3 20.5 4.1
 13 -5 -3 523.75 20
 13 -5 -3 539.75 21.4
 -8 13 -3 549.65 20.3
 -8 13 -3 545.95 20.6
 13 -5 -3 518.45 18
 -8 13 -3 563.14 21.8
 8 -13 3 508.85 19.6
 5 8 3 517.15 19.5
 5 8 3 537.85 20.7
 8 -13 3 512.95 18.4
 -13 5 3 534.75 21.7
 -13 5 3 527.95 18.5
 8 -13 3 519.45 19.8
 -8 16 -3 -1.5 4
 16 -8 -3 0.9 4.1
 -8 16 -3 -0.8 5
 16 -8 -3 -6.2 4.2
 -8 16 -3 -3.2 6.4
 8 8 3 -0.8 3.5
 8 8 3 3.5 3.9
 -16 8 3 7.3 5.4
 -6 15 -3 5.3 5.1
 15 -9 -3 8.4 5
 15 -9 -3 3.9 4.4
 -15 9 3 10.1 4.5
 9 6 3 -0.4 3.6
 9 6 3 -3.8 4.5
 -15 9 3 9 3.7
 9 6 3 6.2 4.2
 12 -9 -3 2.3 3.5
 -9 -3 -3 6.9 3.3
 12 -9 -3 2.8 2.9
 -3 12 -3 3 3.6
 12 -9 -3 4.3 3.8
 -3 12 -3 7.6 4.6
 12 -9 -3 1.3 4.1
 3 -12 3 5 2.3
 3 -12 3 4.2 3.5
 -12 9 3 5.9 3.3
 -12 9 3 5.1 4.6
 -12 9 3 0.8 3.4
 9 3 3 9.1 3.4
 9 3 3 10.2 3.9
 9 3 3 4.4 2.3
 9 3 3 4.6 3.1
 9 -9 -3 141.99 9.8
 0 9 -3 142.89 8.8
 9 -9 -3 134.59 7.7
 -9 0 -3 138.29 8.3
 9 -9 -3 143.59 10.4
 9 -9 -3 138.89 7.5
 0 9 -3 156.78 8.2
 -9 9 3 135.49 8.9
 -9 9 3 134.89 9.3
 9 0 3 127.59 7.1
 9 0 3 140.09 10.1
 0 -9 3 156.28 9.2
 9 0 3 137.39 8.4
 -9 9 3 140.79 7.9
 6 -9 -3 65.99 7.5
 3 6 -3 60.39 6.3
 -9 3 -3 56.99 5.7
 3 6 -3 62.59 6.1
 -9 3 -3 60.79 7
 6 -9 -3 65.99 6.2
 6 -9 -3 60.29 5.6
 -6 9 3 53.29 6.2
 9 -3 3 59.49 4.9
 -6 9 3 68.69 6.6
 9 -3 3 72.79 5.8
 -6 9 3 54.49 6.3
 -3 -6 3 54.39 5.7
 9 -3 3 63.19 7.3
 9 -3 3 62.39 6.3
 3 -9 -3 3.9 2.6
 6 3 -3 6.7 2.6
 3 -9 -3 4.4 2.3
 -9 6 -3 4.7 2.3
 -9 6 -3 4.3 3.7
 -9 6 -3 3.4 1.9
 6 3 -3 3.2 1.9
 -9 6 -3 8.7 2.8
 9 -6 3 8 3
 -3 9 3 7.8 2.8
 -3 9 3 7.6 2.7
 9 -6 3 1.4 3.1
 9 -6 3 3.1 2.5
 -3 9 3 6.4 2.5
 9 -6 3 0.4 1.8
 -9 9 -3 656.63 21.9
 9 0 -3 642.34 21.8
 -9 9 -3 661.73 22.7
 -9 9 -3 696.53 22.5
 0 -9 -3 642.54 22.3
 9 0 -3 645.44 20.7
 -9 9 -3 633.84 23.2
 -9 9 -3 669.03 23.2
 0 9 3 614.14 21.9
 9 -9 3 634.84 21.7
 0 9 3 641.14 21.8
 9 -9 3 645.64 23.6
 -9 0 3 680.53 22.5
 9 -9 3 647.54 21.7
 9 -9 3 643.84 22.8
 -9 0 3 693.63 21.2
 0 9 3 615.24 23.5
 12 -3 -3 55.09 5
 -9 12 -3 48.5 6.1
 -9 12 -3 52.69 8.9
 12 -3 -3 54.39 8.9
 -9 12 -3 52.69 8.1
 -9 12 -3 46.9 8.4
 12 -3 -3 50.79 6.7
 -12 3 3 63.89 9.4
 3 9 3 46.8 8
 -12 3 3 49.7 5.6
 9 -12 3 49.9 6.6
 3 9 3 44.9 7.6
 9 -12 3 49.99 5.5
 15 -6 -3 68.19 7
 -9 15 -3 42.1 6.4
 15 -6 -3 63.49 9
 -9 15 -3 43.8 6
 9 -15 3 74.09 7.6
 -15 6 3 46.3 7.4
 6 9 3 68.99 8.2
 6 9 3 57.69 10.6
 9 -15 3 69.29 9
 9 -15 3 65.99 9.7
 18 -9 -3 167.48 13.8
 18 -9 -3 168.28 11.6
 -9 18 -3 159.78 16.9
 -9 18 -3 142.29 16.4
 9 9 3 160.18 13.8
 9 9 3 160.68 12.7
 9 9 3 172.88 14.6
 17 -10 -3 69.89 11.4
 17 -10 -3 61.39 9.2
 7 -17 3 62.39 10
 10 7 3 65.89 9.2
 10 7 3 73.19 11.4
 10 7 3 58.69 8.1
 14 -10 -3 116.19 8.6
 14 -10 -3 124.49 9.5
 -4 14 -3 112.69 11.4
 10 4 3 127.09 9.6
 10 4 3 109.89 9
 -14 10 3 112.99 10.6
 -14 10 3 103.29 9.6
 10 4 3 116.19 10.2
 -1 11 -3 27 4.1
 11 -10 -3 11 4.7
 11 -10 -3 15.1 3.7
 -10 -1 -3 34.5 5.2
 11 -10 -3 21.8 3.8
 -1 11 -3 34.8 5.1
 1 -11 3 25.8 4.2
 -11 10 3 15.3 3.2
 -11 10 3 17.5 5
 10 1 3 35.4 5.3
 10 1 3 24.4 3.9
 -11 10 3 25.7 4.5
 10 1 3 20.7 4.1
 2 8 -3 1038.8 30.6
 8 -10 -3 925.91 31.3
 8 -10 -3 909.61 30.8
 8 -10 -3 900.91 32.2
 2 8 -3 959.1 31.4
 8 -10 -3 934.41 30.9
 -10 2 -3 1033.5 31.2
 10 -2 3 964.7 31.4
 10 -2 3 986.5 32.1
 -2 -8 3 993.5 31.4
 -8 10 3 960.5 32.2
 -8 10 3 912.91 31.1
 10 -2 3 961.8 30.3
 -8 10 3 969.2 30.9
 -10 5 -3 16.7 2.5
 5 5 -3 15.1 2.3
 5 -10 -3 16.2 2.9
 5 5 -3 15.5 2.8
 5 5 -3 19.4 3.9
 -10 5 -3 25.3 3.7
 5 -10 -3 18.4 3.4
 -10 5 -3 21.7 4.2
 -5 10 3 19.7 4
 10 -5 3 19.8 3.3
 10 -5 3 15.8 3.3
 -5 10 3 12.6 3
 10 -5 3 20.8 3.1
 -5 10 3 18.2 3.6
 10 -5 3 14.5 3.1
 -5 10 3 15.8 3.1
 8 2 -3 163.18 8
 2 -10 -3 170.48 9.7
 -10 8 -3 183.28 9.6
 8 2 -3 172.78 8.7
 -10 8 -3 168.58 8.9
 -10 8 -3 171.58 10.7
 -2 10 3 163.38 10.3
 -2 10 3 174.88 9
 10 -8 3 167.68 8.3
 10 -8 3 166.88 10.8
 -2 10 3 171.48 9.5
 10 -8 3 174.28 8.8
 10 -8 3 180.78 11.1
 -10 11 -3 125.49 9.1
 -10 11 -3 134.89 9.9
 11 -1 -3 131.89 6.9
 11 -1 -3 138.29 8.6
 -10 11 -3 122.49 11.1
 -10 11 -3 130.79 10.3
 11 -1 -3 129.99 9.5
 -10 11 -3 137.39 11
 -1 -10 -3 130.19 8.8
 10 -11 3 123.09 11.2
 10 -11 3 132.19 8
 10 -11 3 128.79 8.2
 1 10 3 141.79 8.8
 1 10 3 133.49 10.3
 -11 1 3 138.49 7.4
 -11 1 3 153.48 9.7
 1 10 3 131.69 8.7
 10 -11 3 128.09 9.8
 14 -4 -3 12.4 4.6
 14 -4 -3 21.2 4
 -10 14 -3 18.8 6.8
 -10 14 -3 7.4 4.4
 -10 14 -3 21.1 5.1
 14 -4 -3 18.9 4.4
 10 -14 3 18.1 4.1
 4 10 3 10.3 5.1
 10 -14 3 18.6 4.8
 -14 4 3 21 3.6
 17 -7 -3 -5.6 4.9
 17 -7 -3 6.3 4.4
 -10 17 -3 3.3 4.9
 -10 17 -3 -4.5 5.4
 7 10 3 10.2 5.4
 7 10 3 4.3 4.5
 10 -17 3 7.2 4.6
 20 -10 -3 14.1 7.3
 20 -10 -3 18.9 6.9
 -10 20 -3 -7 6.7
 10 10 3 8.7 6.9
 10 10 3 12.5 7.3
 10 10 3 5.5 6.7
 19 -11 -3 69.79 9.1
 19 -11 -3 72.89 10.7
 -8 19 -3 42.8 9
 11 8 3 43 6.3
 11 8 3 52.29 8.6
 11 8 3 74.49 11.9
 16 -11 -3 4.9 4.7
 -5 16 -3 -4.1 4.5
 16 -11 -3 10.7 5.4
 -16 11 3 2.4 4.3
 11 5 3 13.1 5.8
 11 5 3 13.9 4.8
 11 5 3 6.6 4.1
 -2 13 -3 98.99 11.3
 -11 -2 -3 113.89 10.1
 13 -11 -3 128.19 9.1
 -2 13 -3 123.79 11.1
 13 -11 -3 113.59 8.9
 -13 11 3 116.39 10.1
 2 -13 3 120.89 18.3
 -13 11 3 109.19 9.4
 11 2 3 106.19 8.3
 11 2 3 113.29 10.2
 11 2 3 126.89 12.4
 -11 1 -3 427.96 17
 10 -11 -3 418.86 16.6
 1 10 -3 483.65 17.5
 1 10 -3 460.25 17.9
 10 -11 -3 432.86 19.5
 10 -11 -3 436.46 18.2
 10 -11 -3 421.86 16.5
 -10 11 3 422.26 17.7
 11 -1 3 468.15 19.3
 -10 11 3 441.76 18.3
 11 -1 3 441.06 17.3
 -10 11 3 432.66 16.7
 -1 -10 3 440.36 17.6
 11 -1 3 452.65 16.2
 -11 4 -3 440.16 18.1
 7 -11 -3 471.45 19.1
 -11 4 -3 466.65 16.4
 4 7 -3 455.95 17
 7 -11 -3 442.06 16.5
 -11 4 -3 438.36 16.6
 -7 11 3 459.25 18
 -7 11 3 454.45 17.3
 11 -4 3 450.05 16.2
 11 -4 3 425.16 17
 11 -4 3 471.35 17.5
 -7 11 3 459.75 17.3
 11 -4 3 451.65 18.7
 -11 7 -3 95.19 7.4
 4 -11 -3 99.79 9.2
 7 4 -3 100.59 7.1
 7 4 -3 95.09 5.7
 4 -11 -3 94.19 6.4
 7 4 -3 97.99 6.8
 -11 7 -3 91.49 7.6
 -11 7 -3 92.39 9.8
 7 4 -3 95.59 7.2
 11 -7 3 99.59 9.4
 11 -7 3 89.29 7.1
 -4 11 3 94.89 8
 11 -7 3 87.79 9.5
 -4 11 3 91.39 7.6
 -4 11 3 100.19 8.6
 -4 11 3 94.99 7.7
 11 -7 3 92.59 6.3
 -11 10 -3 407.56 16.3
 1 -11 -3 421.06 17.3
 10 1 -3 428.26 14.9
 10 1 -3 431.46 16.4
 -11 10 -3 433.76 17.7
 11 -10 3 412.36 18
 -1 11 3 423.16 16.8
 11 -10 3 439.56 16.3
 11 -10 3 440.86 16.3
 11 -10 3 427.76 18.7
 -1 11 3 421.66 18.8
 -10 -1 3 463.75 15.7
 -1 11 3 414.16 16.3
 13 -2 -3 278.47 14.9
 -11 13 -3 298.37 15.3
 -11 13 -3 305.67 16.4
 13 -2 -3 291.07 11.3
 -11 13 -3 303.47 15.7
 13 -2 -3 273.97 13.5
 -11 13 -3 292.37 15.2
 11 -13 3 279.37 15.8
 -13 2 3 246.48 11.8
 2 11 3 262.67 13.2
 2 11 3 264.27 15.6
 2 11 3 282.17 13.8
 -13 2 3 270.37 18.5
 11 -13 3 288.57 12.4
 11 -13 3 292.27 13.4
 16 -5 -3 35.9 5.8
 -11 16 -3 26.4 6.1
 -11 16 -3 29.8 5.7
 11 -16 3 45.4 6.7
 5 11 3 40.2 6.9
 11 -16 3 34.4 5.2
 5 11 3 26.6 5.4
 -16 5 3 31.3 5.1
 -11 19 -3 14.5 7
 19 -8 -3 20 7.3
 19 -8 -3 25.3 6.2
 8 11 3 11.8 5.1
 8 11 3 24.5 8.6
 11 -19 3 9.6 5.4
 22 -11 -3 -1.2 8.5
 22 -11 -3 -12 7.4
 11 11 3 0 7.8
 11 11 3 -1.9 7
 11 11 3 -2.8 11
 21 -12 -3 7.5 7.6
 -9 21 -3 -9.7 8.2
 21 -12 -3 21.3 7.9
 12 9 3 4.8 6.7
 12 9 3 10 7.4
 12 9 3 7.4 15.8
 18 -12 -3 13.6 6
 -6 18 -3 1.4 6.2
 12 6 3 8.5 4.8
 -18 12 3 11.1 5.9
 12 6 3 17.9 7.2
 12 6 3 7.9 5.5
 15 -12 -3 60.69 9.4
 -3 15 -3 46 6.8
 15 -12 -3 64.69 9.1
 12 3 3 71.09 8.5
 12 3 3 44.5 6.2
 -15 12 3 59.89 10.4
 12 3 3 58.69 10.3
 12 -12 -3 103.19 8.5
 -12 0 -3 109.79 9.5
 0 12 -3 99.89 10.5
 0 12 -3 104.69 10.7
 12 -12 -3 106.59 8.7
 12 -12 -3 87.89 12.1
 12 0 3 105.39 9.9
 -12 12 3 140.59 15
 0 -12 3 112.89 10.9
 12 0 3 112.19 7.9
 -12 12 3 112.29 10
 12 0 3 101.59 13.2
 9 -12 -3 1014.8 33
 -12 3 -3 1041.7 33.1
 9 -12 -3 964.9 35.2
 3 9 -3 1015.6 33.5
 9 -12 -3 995.3 33.4
 -9 12 3 999 33.9
 12 -3 3 1049.59 32.8
 12 -3 3 1040.7 32.4
 -3 -9 3 977.7 33.1
 -9 12 3 994.6 33.2
 -9 12 3 991.6 34.4
 12 -3 3 1043.7 33.8
 12 -3 3 1021.3 34.6
 6 -12 -3 150.18 8.9
 -12 6 -3 149.59 9.3
 6 -12 -3 151.58 11.4
 6 6 -3 148.69 9.8
 -12 6 -3 151.48 11.1
 6 6 -3 134.39 7.9
 6 6 -3 142.69 8.8
 6 6 -3 150.48 8.4
 -12 6 -3 158.18 9
 12 -6 3 157.18 8.1
 12 -6 3 158.58 10.9
 12 -6 3 163.38 9.3
 -6 12 3 139.69 10.8
 -6 12 3 162.08 9.6
 -6 12 3 144.69 9.7
 12 -6 3 143.59 12
 -6 12 3 154.88 10.1
 9 3 -3 117.49 7.2
 -12 9 -3 109.39 8.6
 3 -12 -3 115.99 10.2
 -12 9 -3 97.29 11.5
 9 3 -3 110.89 7.9
 9 3 -3 120.49 8.4
 -12 9 -3 91.99 8.5
 -3 12 3 106.69 8.6
 -3 12 3 108.19 10.1
 12 -9 3 115.69 8.2
 12 -9 3 115.59 11.1
 12 -9 3 97.79 11.2
 -3 12 3 123.59 10.1
 12 -9 3 110.59 7.6
 -3 12 3 118.69 9.3
 -12 12 -3 347.27 16.4
 -12 12 -3 358.46 15.7
 12 0 -3 332.07 15.6
 0 -12 -3 320.17 15.1
 12 0 -3 327.87 12.8
 12 0 -3 340.57 15
 -12 12 -3 312.27 17.9
 0 12 3 344.07 17.5
 0 12 3 334.87 14.7
 -12 0 3 334.77 16
 12 -12 3 349.07 14.6
 0 12 3 342.17 15.1
 12 -12 3 336.57 14.5
 15 -3 -3 140.59 8.4
 -12 15 -3 146.09 13.7
 15 -3 -3 128.49 15.3
 -3 -12 -3 154.48 9.8
 15 -3 -3 147.09 11.7
 12 -15 3 143.29 11.5
 -15 3 3 141.99 9.6
 3 12 3 159.48 13.3
 12 -15 3 148.39 10.3
 3 12 3 145.29 12.4
 18 -6 -3 16.7 6.3
 18 -6 -3 19.1 5.1
 6 12 3 11.1 5.8
 12 -18 3 17.4 5.1
 6 12 3 22.3 6.7
 21 -9 -3 47.8 9.1
 21 -9 -3 53.59 7.9
 -12 21 -3 30.2 8.3
 9 12 3 58.89 9.9
 12 -21 3 40.3 8
 9 12 3 32.7 7.4
 9 12 3 42.8 10.1
 -10 23 -3 18 10.6
 23 -13 -3 -4.2 8.7
 23 -13 -3 -1.7 9
 13 10 3 -14 8.2
 13 10 3 7.4 9.8
 13 10 3 -0.5 10.8
 -7 20 -3 3.1 7.9
 20 -13 -3 12.6 7.2
 20 -13 -3 16.7 7.4
 13 7 3 13 7.6
 13 7 3 11 10
 -4 17 -3 -7.9 5.7
 17 -13 -3 -5 5.1
 17 -13 -3 7.1 5.5
 13 4 3 8.2 5.3
 -17 13 3 -1.7 4.6
 13 4 3 1.4 6.3
 14 -13 -3 120.89 10.3
 -1 14 -3 93.19 13
 14 -13 -3 123.09 10
 13 1 3 120.69 9.2
 13 1 3 99.29 16.2
 13 1 3 95.39 11.1
 -14 13 3 116.79 11.9
 11 -13 -3 16.8 4.2
 11 -13 -3 27.6 4.6
 11 -13 -3 31.8 5.3
 2 11 -3 30.7 4.8
 -13 2 -3 27.8 6.1
 13 -2 3 30.6 4.6
 -2 -11 3 28.3 3.9
 -11 13 3 22.4 4.8
 13 -2 3 22.4 4.9
 13 -2 3 17.8 5
 5 8 -3 229.78 11.6
 8 -13 -3 223.28 16
 8 -13 -3 216.08 11.2
 -13 5 -3 219.28 10.9
 5 8 -3 226.38 12.4
 -13 5 -3 210.88 11.4
 13 -5 3 225.38 13.3
 13 -5 3 214.68 15.2
 13 -5 3 219.18 12
 -8 13 3 212.48 12.9
 -8 13 3 219.08 13
 13 -5 3 218.68 10.4
 -8 13 3 214.68 13.2
 -13 8 -3 192.58 11.6
 8 5 -3 228.28 11.3
 8 5 -3 227.48 11.3
 5 -13 -3 234.78 13.8
 -13 8 -3 185.58 17.4
 -13 8 -3 210.48 11.7
 8 5 -3 215.08 9.9
 5 -13 -3 244.98 10.9
 13 -8 3 214.28 11.6
 13 -8 3 217.28 13.8
 13 -8 3 204.48 10.6
 -5 13 3 238.78 12.1
 -5 13 3 265.07 14.1
 -5 13 3 248.48 12.7
 11 2 -3 496.45 19.2
 2 -13 -3 508.75 20.8
 -13 11 -3 535.75 21.1
 11 2 -3 523.65 18
 13 -11 3 502.75 32.9
 13 -11 3 535.55 19.8
 -2 13 3 467.95 18.9
 13 -11 3 515.15 19.2
 -2 13 3 507.55 20.4
 -2 13 3 528.85 22.8
 -13 14 -3 173.38 14.2
 14 -1 -3 181.98 12.1
 14 -1 -3 167.28 13.6
 -1 -13 -3 178.98 11.7
 14 -1 -3 171.98 9.1
 -13 14 -3 155.98 14.6
 13 -14 3 171.98 11
 1 13 3 175.28 13.7
 1 13 3 180.08 13.4
 13 -14 3 166.28 11.2
 1 13 3 174.58 12.1
 -14 1 3 172.58 9.7
 -13 17 -3 42.7 7.1
 17 -4 -3 48.7 7.7
 13 -17 3 71.59 11.1
 4 13 3 36.8 6.7
 13 -17 3 65.69 9.7
 20 -7 -3 54.69 7.5
 -13 20 -3 51.49 9.2
 7 13 3 44.5 8.3
 13 -20 3 73.79 12.7
 7 13 3 54.99 9.1
 23 -10 -3 -3.2 9.9
 -13 23 -3 16.5 12.3
 23 -10 -3 2.9 9.1
 10 13 3 4.7 10.2
 10 13 3 -0.2 10.7
 10 13 3 -2.2 8.3
 22 -14 -3 15.8 11.4
 22 -14 -3 1.7 9.1
 -8 22 -3 -12.8 8.8
 14 8 3 -3.8 9.6
 14 8 3 2.3 7.7
 19 -14 -3 115.19 14
 -5 19 -3 114.89 17.9
 19 -14 -3 103.19 13.5
 -19 14 3 92.99 15.7
 14 5 3 98.89 12
 14 5 3 78.59 10.6
 16 -14 -3 181.18 13.1
 16 -14 -3 173.48 12.7
 -2 16 -3 170.08 15.8
 14 2 3 171.18 14.7
 14 2 3 183.98 12
 -16 14 3 172.58 15.2
 13 -14 -3 3.3 4.2
 13 -14 -3 0.9 4.5
 1 13 -3 2.5 4.4
 -13 14 3 8.2 4.6
 14 -1 3 6.6 5.4
 14 -1 3 3.8 3.8
 10 -14 -3 171.98 12.2
 10 -14 -3 167.98 10.2
 4 10 -3 171.88 12.9
 4 10 -3 181.68 13.4
 -10 14 3 168.78 12.4
 14 -4 3 177.68 9.8
 14 -4 3 176.48 13.3
 14 -4 3 177.78 11.9
 7 7 -3 16.6 3.7
 7 7 -3 8.1 3.4
 7 -14 -3 9.6 4.3
 7 7 -3 2.3 2.9
 -14 7 -3 3.3 3.3
 14 -7 3 1.6 3.7
 14 -7 3 11.9 4
 -7 14 3 5.7 5.4
 14 -7 3 0.7 4.5
 -7 14 3 6.4 4.6
 -7 14 3 6.8 4.2
 10 4 -3 129.29 11.9
 10 4 -3 122.49 9.7
 -14 10 -3 112.79 10.8
 10 4 -3 117.19 8
 4 -14 -3 128.79 12.3
 10 4 -3 120.29 9.2
 -4 14 3 140.39 11.7
 14 -10 3 112.09 8.7
 -4 14 3 133.09 10.7
 14 -10 3 135.69 14.5
 14 -10 3 117.49 9.8
 -4 14 3 145.49 12.1
 13 1 -3 21.9 4.8
 -14 13 -3 17.1 4.3
 1 -14 -3 14.1 4.5
 13 1 -3 20.6 5.4
 13 1 -3 27.5 4.2
 14 -13 3 20.5 4.7
 14 -13 3 21.4 5.1
 -1 14 3 20 5.1
 -1 14 3 12.3 4.6
 -1 14 3 17.3 6.6
 -2 -14 -3 163.38 11.9
 16 -2 -3 133.19 9.8
 -14 16 -3 155.98 16.2
 16 -2 -3 148.49 13.6
 14 -16 3 159.18 11.3
 14 -16 3 150.98 12.5
 -16 2 3 130.09 10.5
 2 14 3 153.78 15.8
 19 -5 -3 44.3 8.2
 -14 19 -3 26.5 7.9
 14 -19 3 36.5 8.6
 5 14 3 21.8 6.7
 5 14 3 24 9.2
 14 -19 3 34.5 7.1
 -14 22 -3 6.4 10.4
 22 -8 -3 5.8 9
 22 -8 -3 22.9 7.9
 8 14 3 23.6 8.3
 8 14 3 37.3 11.3
 -6 21 -3 40.9 10.3
 21 -15 -3 38.5 9.1
 21 -15 -3 48.6 9
 15 6 3 51.29 8.6
 -21 15 3 34.8 8.8
 15 6 3 38.6 10.3
 -3 18 -3 3.5 6.6
 18 -15 -3 8.3 6.5
 18 -15 -3 5.6 7.3
 15 3 3 11.2 8.2
 -18 15 3 4.3 6.1
 15 3 3 15.9 6.3
 15 -15 -3 214.08 14
 0 15 -3 215.58 16.4
 0 15 -3 204.98 18
 15 -15 -3 227.88 14.1
 -15 15 3 214.48 17
 15 0 3 229.88 13.1
 15 0 3 221.28 15.8
 3 12 -3 -0.6 4.3
 12 -15 -3 -0.1 4.2
 3 12 -3 5.9 5.1
 15 -3 3 5.3 3.9
 -12 15 3 -6.9 4.1
 -12 15 3 -0.2 4.3
 6 9 -3 131.99 9.3
 6 9 -3 136.09 10.7
 9 -15 -3 135.09 10
 6 9 -3 141.09 12.7
 -15 6 -3 117.49 9.7
 15 -6 3 122.99 11.7
 15 -6 3 137.99 9.2
 15 -6 3 118.69 13.7
 -9 15 3 151.68 13.6
 -9 15 3 118.29 11.9
 9 6 -3 33.6 4.8
 9 6 -3 18.7 3.6
 6 -15 -3 31.9 5.2
 9 6 -3 22 4.1
 -15 9 -3 21.1 4.6
 -6 15 3 26 5.6
 -6 15 3 24.4 5.3
 15 -9 3 22.8 6.6
 15 -9 3 30.2 5.2
 15 -9 3 29 5.8
 -15 12 -3 4.7 4.6
 12 3 -3 1.7 3.7
 12 3 -3 -0.5 4.3
 12 3 -3 -0.6 4
 -3 15 3 5.5 4.9
 15 -12 3 1.1 4.7
 -3 15 3 7.3 5.3
 15 -12 3 -5.8 4.8
 -15 15 -3 -2.1 5.6
 15 0 -3 0.5 3.7
 15 0 -3 2.2 5.5
 15 0 -3 -2 6.2
 -15 0 3 4.7 5.2
 15 -15 3 -0.9 5.2
 15 -15 3 -0.8 5.1
 0 15 3 -2.2 4.5
 0 15 3 -2.7 4.5
 18 -3 -3 7.7 4.8
 18 -3 -3 3.5 8.4
 -15 18 -3 -8.2 6.1
 3 15 3 2.1 5.4
 15 -18 3 12.5 7.1
 3 15 3 13.8 7.1
 15 -18 3 7.4 5.8
 21 -6 -3 6.8 9.1
 21 -6 -3 24.2 7.2
 6 15 3 23.3 9.6
 6 15 3 16.6 8.3
 20 -16 -3 23.3 8.7
 20 -16 -3 16.6 8.3
 -4 20 -3 25.3 9.2
 16 4 3 21 9.4
 -20 16 3 24.2 8.2
 16 4 3 18.7 9.5
 17 -16 -3 22.3 7.4
 -1 17 -3 10.7 6.3
 -1 17 -3 13.2 6.8
 17 -16 -3 15.8 6.5
 16 1 3 10.1 9.4
 16 1 3 32.3 6.6
 -17 16 3 13.7 7.2
 2 14 -3 34.3 6.5
 2 14 -3 35.1 6.5
 -14 16 3 37.8 6.6
 -14 16 3 39.6 6.1
 11 -16 -3 11.1 4.8
 5 11 -3 9.5 4.4
 5 11 -3 5.9 4.5
 16 -5 3 6.6 6.1
 16 -5 3 12.4 5.8
 -11 16 3 -4.3 3.9
 16 -5 3 11.4 4.9
 -11 16 3 4.8 5.1
 8 8 -3 58.39 8.2
 8 8 -3 43.2 5.3
 8 8 -3 34 4.4
 16 -8 3 37.6 7.4
 -8 16 3 67.19 12.3
 -8 16 3 33.8 5.9
 11 5 -3 59.89 9.7
 11 5 -3 78.89 8.1
 11 5 -3 89.39 10.3
 11 5 -3 78.79 10.8
 16 -11 3 66.49 10.4
 -5 16 3 96.79 14.1
 16 -11 3 77.89 9.3
 14 2 -3 27.1 6.6
 -16 14 -3 21.9 5.8
 14 2 -3 24.7 4.7
 14 2 -3 19 6
 16 -14 3 28.3 6.7
 -2 16 3 24.6 6.3
 16 -14 3 30.1 6.4
 17 -1 -3 0.1 4.2
 17 -1 -3 9.1 6.9
 -16 17 -3 -5.5 5.3
 16 -17 3 7.8 6.7
 16 -17 3 7.6 5.9
 1 16 3 -4.6 6.2
 1 16 3 2.2 6.4
 20 -4 -3 17.9 8.7
 20 -4 -3 26.6 6.3
 -16 20 -3 2.2 8.8
 16 -20 3 19.6 9.4
 16 -20 3 1.6 8.6
 4 16 3 4 7.1
 22 -17 -3 31.9 11
 22 -17 -3 18.5 9.7
 -5 22 -3 9 10.8
 -5 22 -3 40.1 13.2
 17 5 3 35.5 11.4
 17 5 3 25.5 8.7
 -22 17 3 17.1 9.2
 19 -17 -3 6.7 7.2
 -2 19 -3 -11.3 8.1
 19 -17 -3 0 7.6
 17 2 3 5.4 8.7
 -19 17 3 -9.2 7.1
 17 2 3 6.4 7.5
 1 16 -3 38.2 8.8
 1 16 -3 49.9 8.2
 17 -1 3 73.49 10.7
 -16 17 3 39.9 8.2
 17 -1 3 58.49 10.1
 4 13 -3 2.8 5.2
 13 -17 -3 5.5 5.8
 4 13 -3 1.6 5.9
 -13 17 3 0.6 5.6
 -13 17 3 10.2 6.6
 17 -4 3 0.8 6.9
 17 -4 3 0.6 5
 7 10 -3 92.39 12.8
 10 -17 -3 86.59 10.5
 7 10 -3 94.39 9.4
 7 10 -3 93.19 11.8
 -10 17 3 56.09 8
 -10 17 3 51.49 7.2
 17 -7 3 59.49 8.6
 7 -17 -3 -3.2 4.3
 10 7 -3 -0.4 3.8
 10 7 -3 0.1 4.1
 -17 10 -3 -2.9 4.5
 17 -10 3 -0.3 5
 -7 17 3 0 5.9
 -7 17 3 0.4 5.4
 17 -10 3 1.1 6.2
 13 4 -3 41.1 5.1
 13 4 -3 45 5.9
 -17 13 -3 43.5 6.7
 13 4 -3 58.29 7.2
 17 -13 3 54.89 7.4
 17 -13 3 64.49 8.2
 -4 17 3 30.5 6.9
 -4 17 3 42.6 6.9
 16 1 -3 -4.9 6.4
 16 1 -3 -5.7 3.9
 17 -16 3 1.6 5.9
 -1 17 3 -2.6 5.6
 17 -16 3 -7.6 6.4
 -1 17 3 2.8 6.4
 19 -2 -3 6.5 5.3
 19 -2 -3 -4.8 9.1
 2 17 3 -5.7 6.1
 17 -19 3 -5.7 6.5
 2 17 3 -0.5 7.1
 17 -19 3 -0.5 7.3
 22 -5 -3 32 11.9
 -17 22 -3 17 9.7
 22 -5 -3 17.3 8
 17 -22 3 11.7 7.6
 5 17 3 27.6 11.6
 5 17 3 26 10.6
 -3 21 -3 -7 8.8
 21 -18 -3 -2.4 9.2
 -3 21 -3 -1 11.1
 21 -18 -3 -2.5 8.4
 -21 18 3 1.4 8.4
 18 3 3 -5.1 7.9
 18 3 3 -2.4 10.6
 0 18 -3 4.6 8.9
 18 -18 -3 -4.7 6.8
 18 -18 -3 4.6 8
 18 0 3 2.4 7.5
 -18 18 3 2.4 7.2
 18 0 3 12.8 7.5
 3 15 -3 51.69 7.5
 3 15 -3 51.39 12.6
 -15 18 3 44.5 8
 18 -3 3 88.99 15.7
 6 12 -3 5.8 5.9
 12 -18 -3 -0.6 5.4
 6 12 -3 14.1 6.2
 -12 18 3 8.2 5.9
 18 -6 3 9.2 11
 -12 18 3 4.3 7.1
 18 -6 3 2.1 5
 -18 9 -3 1.4 4.4
 9 9 -3 2.7 4.4
 9 9 -3 4.2 4.3
 9 -18 -3 3 4.9
 9 9 -3 6.6 4.8
 -9 18 3 -1.6 5.7
 18 -9 3 8.1 5.9
 18 -9 3 6 6.1
 -18 12 -3 190.68 15.5
 12 6 -3 188.78 14.7
 12 6 -3 193.48 11.8
 12 6 -3 187.88 13.8
 12 6 -3 189.38 13.5
 -6 18 3 206.98 18.9
 18 -12 3 191.28 14.6
 18 -12 3 206.58 13.5
 -6 18 3 193.28 17.6
 15 3 -3 51.59 8.9
 15 3 -3 43.7 6.9
 15 3 -3 33 5.2
 15 3 -3 62.09 8.9
 -18 15 -3 45.9 7.8
 18 -15 3 51.69 11.3
 18 -15 3 64.39 8.9
 -3 18 3 37 7.9
 -3 18 3 35.5 7.4
 18 0 -3 23.6 9.2
 -18 18 -3 23.7 8.3
 18 0 -3 16.6 6.3
 18 -18 3 25.1 9.2
 18 -18 3 27.2 7.8
 0 18 3 15 8.1
 0 18 3 9.1 7.8
 -18 21 -3 3.7 9.6
 21 -3 -3 7.8 10.3
 21 -3 -3 10.2 7.2
 3 18 3 14.7 10.3
 18 -21 3 18.1 10.1
 18 -21 3 5.2 7.7
 20 -19 -3 3.8 8.5
 -1 20 -3 -16.1 8.7
 20 -19 -3 -5 9.4
 -1 20 -3 10.5 10
 19 1 3 -2.9 8.3
 19 1 3 0.9 9.7
 -20 19 3 9.6 9.1
 2 17 -3 48.7 10.1
 2 17 -3 33.4 9.5
 -17 19 3 40.4 8.7
 5 14 -3 6.1 7.3
 5 14 -3 10.4 6.9
 -14 19 3 -2.9 5.6
 19 -5 3 7.8 7.8
 19 -5 3 19 6.5
 -14 19 3 11.4 7.9
 8 11 -3 12.6 5.7
 8 11 -3 10 5.9
 11 -19 -3 -1.8 6.3
 8 11 -3 7.4 5.5
 -11 19 3 16.5 7.2
 -11 19 3 8.2 8
 19 -8 3 23.9 7.6
 19 -8 3 20.3 6.2
 11 8 -3 -5.2 4.2
 -19 11 -3 -3.9 4.8
 11 8 -3 5.1 5.3
 8 -19 -3 -8.1 5.7
 19 -11 3 5.1 6.1
 19 -11 3 -0.4 6.9
 -8 19 3 -3.9 6.7
 -8 19 3 3.4 8.2
 -19 14 -3 36.7 7.1
 14 5 -3 35.4 5.7
 14 5 -3 54.89 8.9
 19 -14 3 56.69 8.4
 -5 19 3 34.1 7.9
 -5 19 3 28.3 7.3
 -19 17 -3 30.7 8.5
 17 2 -3 35.7 6.5
 17 2 -3 19.7 15.7
 -2 19 3 24.1 8.7
 19 -17 3 32.3 8.2
 -2 19 3 19.3 7.8
 19 -17 3 23.7 8.3
 20 -1 -3 -2.9 6
 20 -1 -3 11.6 10.7
 -19 20 -3 -14.6 7.6
 19 -20 3 10.3 9.9
 1 19 3 -5 8.3
 19 -20 3 4.4 8.5
 1 19 3 3.9 9.2
 1 19 -3 7.3 9.8
 19 -20 -3 24.5 9.5
 1 19 -3 -3.3 9.6
 20 -1 3 21 8.3
 20 -1 3 38.1 11.5
 -19 20 3 3.7 8.1
 4 16 -3 40.9 9.6
 4 16 -3 33.2 8.2
 16 -20 -3 55.39 9.3
 20 -4 3 40.2 9.8
 -16 20 3 13 8.9
 20 -4 3 38.7 7.6
 -16 20 3 34.9 9.5
 7 13 -3 9.5 7.4
 7 13 -3 4.1 6.9
 7 13 -3 0.5 7.6
 13 -20 -3 -5.4 8.2
 -13 20 3 -11.1 6.2
 20 -7 3 5 8.2
 10 -20 -3 46.8 7.4
 10 10 -3 48.2 7.4
 -10 20 3 25.1 7.9
 -10 20 3 44.9 9
 20 -10 3 66.49 9.1
 -20 13 -3 51.89 8.1
 13 7 -3 64.79 10.2
 20 -13 3 89.69 14
 20 -13 3 64.19 9.1
 -7 20 3 43.5 8.5
 -20 16 -3 -9.2 7.1
 16 4 -3 12.3 9.5
 16 4 -3 7.2 5.9
 16 4 -3 16.5 5.6
 -4 20 3 1.5 9.5
 20 -16 3 2.2 7.6
 -4 20 3 3.7 8
 20 -16 3 16.8 8.6
 19 1 -3 10.2 7.8
 -20 19 -3 12.3 8.3
 19 1 -3 14.4 6.9
 19 1 -3 21 9.2
 -1 20 3 12.5 9.4
 20 -19 3 17.6 8.7
 -1 20 3 3.3 12.2
 20 -19 3 27.6 10.2
 18 -21 -3 3.5 8.9
 3 18 -3 13.1 9.5
 3 18 -3 -8.9 9.3
 21 -3 3 4.3 7.3
 -18 21 3 21.9 12
 21 -3 3 -2.7 10.5
 6 15 -3 10.1 8.8
 6 15 -3 -7.9 7.7
 21 -6 3 5.6 7.5
 -15 21 3 -9.3 7.2
 21 -6 3 -11.1 8
 9 12 -3 10.8 7.9
 12 -21 -3 14.4 7.4
 9 12 -3 16.6 7.2
 9 12 -3 11.5 6.7
 21 -9 3 17.7 7.4
 21 -9 3 10.7 8.3
 -21 12 -3 14.3 6.8
 12 9 -3 16.7 6.6
 9 -21 -3 16.7 9
 -9 21 3 12.6 7.8
 -9 21 3 9.4 8.7
 21 -12 3 26.3 8.2
 21 -12 3 20.7 8.4
 15 6 -3 35.7 9.6
 15 6 -3 17 5.5
 -21 15 -3 7.4 7.8
 15 6 -3 8.9 5.9
 15 6 -3 21.3 6.5
 -6 21 3 17.9 9.5
 21 -15 3 17.9 8.8
 -6 21 3 20.1 9.4
 21 -15 3 22.6 9.1
 18 3 -3 1.2 9.1
 -21 18 -3 16.2 10.5
 18 3 -3 5.5 7.4
 18 3 -3 6.9 6.9
 21 -18 3 13.8 8.5
 -3 21 3 13 9.9
 21 -18 3 -8.1 9.3
 -3 21 3 18 10.6
 5 17 -3 -3.5 9.9
 17 -22 -3 1.7 8.2
 5 17 -3 6.3 10.2
 5 17 -3 4.7 10
 -17 22 3 5.7 9.2
 -17 22 3 -12.5 10.3
 22 -5 3 4.7 8.2
 22 -5 3 39.3 12.7
 14 -22 -3 19.5 9.5
 8 14 -3 4.9 8
 8 14 -3 2.4 7.9
 -14 22 3 9.6 11.1
 22 -8 3 29.4 10
 22 -8 3 26.1 8.6
 -14 22 3 22.4 9
 11 -22 -3 19.2 7.8
 11 11 -3 26.4 8
 -11 22 3 22.2 9.5
 22 -11 3 26.7 8.5
 22 -11 3 39.8 10.1
 14 8 -3 32.3 7.7
 -22 14 -3 20.5 8.1
 -8 22 3 38.1 10.9
 22 -14 3 48.3 10
 22 -14 3 39.3 10.8
 -8 22 3 19.1 9.2
 17 5 -3 2.7 7.4
 -22 17 -3 -10.1 7.7
 17 5 -3 -0.8 6.6
 17 5 -3 4 10.2
 -5 22 3 6.1 13.8
 -5 22 3 -10.4 8.4
 22 -17 3 -12.9 8.6
 22 -17 3 5.3 11.4
 13 -23 -3 43.5 10.2
 10 13 -3 34.6 8.6
 10 13 -3 24.6 9.8
 23 -10 3 62.39 10.8
 23 -10 3 17.1 10.5
 -13 23 3 33.6 13.2
 -13 23 3 17.3 10.4
 13 10 -3 7.6 8.1
 23 -13 3 4.2 9.5
 23 -13 3 20.3 10.2
 -10 23 3 15.1 10.9
 -10 23 3 -6.8 9.8
 1 -1 -4 5230.68 146.69
 1 0 4 4940.91 146.59
 -2 2 -4 126.39 5.8
 0 -2 -4 128.09 5.2
 -2 2 -4 133.59 5.9
 2 0 -4 133.49 6
 0 -2 -4 137.49 6.1
 -2 2 -4 130.29 5.6
 2 -2 4 125.59 5.9
 0 2 4 125.79 5.6
 2 -2 4 134.09 6
 2 -2 4 140.19 5.7
 2 -2 4 138.49 5.3
 2 -2 4 135.69 5.2
 -2 0 4 142.29 6
 0 2 4 128.19 6.1
 -3 -2 -4 8706.43 257.77
 -2 5 -4 8594.04 257.37
 5 -3 -4 8693.83 257.87
 -2 5 -4 9999 259.17
 -2 5 -4 8716.43 258.07
 2 -5 4 8830.52 257.87
 2 -3 -4 192.18 7.1
 2 -3 -4 185.98 6.6
 2 -3 -4 185.28 6.9
 1 2 -4 144.09 7.1
 -3 1 -4 148.39 6.7
 1 2 -4 154.08 7
 -3 1 -4 164.78 6.7
 -3 1 -4 152.78 7
 3 -1 4 160.58 6.8
 3 -1 4 149.49 6.7
 -1 -2 4 160.48 7
 -2 3 4 192.18 6.7
 -2 3 4 197.38 7.2
 3 -1 4 156.48 6.6
 -2 3 4 180.68 6.9
 -3 4 -4 466.95 14.4
 -3 4 -4 463.05 15.4
 -3 4 -4 451.85 15.2
 -1 -3 -4 507.15 18.1
 4 -1 -4 434.86 14.5
 3 -4 4 436.56 14.4
 3 -4 4 461.95 15.3
 3 -4 4 431.16 15.2
 -4 1 4 460.75 14.6
 1 3 4 449.95 15.3
 7 -4 -4 2690.23 81.09
 -3 7 -4 2700.23 81.99
 -4 -3 -4 2591.54 82.29
 7 -4 -4 2943.41 82.79
 -3 7 -4 2829.52 81.59
 -3 7 -4 2776.72 82.89
 7 -4 -4 2817.12 81.99
 3 -7 4 2793.32 82.69
 3 -7 4 2756.62 81.69
 -7 4 4 2848.62 82.09
 4 3 4 2825.92 82.29
 0 4 -4 68.19 5.3
 -4 0 -4 77.39 4.7
 0 4 -4 64.39 3.8
 4 -4 -4 90.59 4.7
 -4 0 -4 73.79 4.8
 0 4 -4 62.49 4.4
 -4 0 -4 77.49 4.9
 -4 4 4 89.29 4.6
 0 -4 4 67.29 4.2
 0 -4 4 67.29 5
 4 0 4 75.59 4.6
 4 0 4 73.89 4.8
 4 0 4 78.69 4.7
 0 -4 4 63.29 4.4
 -4 3 -4 3.1 1.7
 1 -4 -4 5.4 1.5
 -4 3 -4 4.9 1.7
 3 1 -4 1.7 1.4
 -4 3 -4 5.8 2
 1 -4 -4 4.2 1.9
 4 -3 4 4.1 1.6
 -1 4 4 4.9 1.5
 4 -3 4 4.1 1.8
 4 -3 4 3.5 1.6
 -1 4 4 3.3 1.6
 4 -3 4 6 1.9
 -4 6 -4 3.9 2
 -4 6 -4 4.2 2.2
 6 -2 -4 8.1 2.1
 -4 6 -4 5.2 2.3
 -2 -4 -4 7.3 2.1
 6 -2 -4 10.1 2.6
 -4 6 -4 8.5 2.2
 4 -6 4 4.3 2.1
 2 4 4 5.1 1.9
 4 -6 4 6.7 1.6
 -6 2 4 10.7 2.6
 4 -6 4 9.5 2.3
 9 -5 -4 1110.79 35.3
 9 -5 -4 1150.18 36.2
 -4 9 -4 1126.69 36.3
 -4 9 -4 1175.98 37.4
 -4 9 -4 1201.08 36
 9 -5 -4 1145.89 37.1
 -5 -4 -4 1138.19 37
 -9 5 4 1179.48 36.9
 5 4 4 1161.88 36.6
 4 -9 4 1166.78 37.3
 4 -9 4 1163.78 36.2
 -9 5 4 1152.58 35.1
 4 -9 4 1192.98 35.9
 5 4 4 1187.98 36.5
 -5 -1 -4 129.89 6.9
 6 -5 -4 120.79 6.6
 6 -5 -4 133.29 7.6
 -1 6 -4 134.89 9
 -5 -1 -4 112.69 6.6
 6 -5 -4 127.99 6.2
 -1 6 -4 145.89 6.1
 -1 6 -4 142.29 6.9
 1 -6 4 136.39 6.1
 -6 5 4 133.09 6.6
 1 -6 4 147.19 7.4
 5 1 4 125.59 6.9
 -6 5 4 143.29 7.1
 5 1 4 122.69 6.3
 -6 5 4 135.99 5.8
 2 3 -4 583.54 18.9
 -5 2 -4 590.44 18.5
 -5 2 -4 581.94 19.1
 3 -5 -4 635.44 19.2
 -5 2 -4 567.34 18
 -5 2 -4 557.34 18.1
 3 -5 -4 580.44 18.5
 2 3 -4 587.64 18.6
 5 -2 4 576.44 18.7
 -3 5 4 567.24 18.9
 5 -2 4 584.74 18.4
 -3 5 4 568.44 18.3
 5 -2 4 562.54 18.8
 5 -2 4 536.95 18.2
 -3 5 4 569.44 18.9
 5 0 -4 115.39 5.7
 -5 5 -4 117.19 5.8
 -5 5 -4 112.09 7.1
 0 -5 -4 128.99 5.7
 -5 5 -4 116.89 7.1
 -5 5 -4 118.19 6.3
 0 -5 -4 132.69 7.1
 5 -5 4 109.69 5.6
 0 5 4 131.39 7.1
 0 5 4 132.79 5.8
 5 -5 4 111.39 5.8
 5 -5 4 117.79 6.3
 5 -5 4 119.89 6.9
 -5 0 4 120.09 5.7
 0 5 4 129.69 5.9
 5 -5 4 107.89 6.7
 -3 -5 -4 555.64 19.4
 8 -3 -4 527.95 18
 8 -3 -4 506.45 16.8
 -5 8 -4 517.95 18.5
 -5 8 -4 532.45 19.2
 8 -3 -4 527.35 18.7
 -5 8 -4 541.55 18
 -8 3 4 543.65 18.5
 3 5 4 553.24 18.9
 3 5 4 540.95 18.2
 5 -8 4 529.95 18.2
 5 -8 4 520.05 17.9
 5 -8 4 536.05 19.3
 11 -6 -4 0.9 3.4
 -5 11 -4 -2.2 2.1
 -5 11 -4 -0.4 3.4
 -5 11 -4 2.5 3.3
 11 -6 -4 2 2.8
 11 -6 -4 0.2 2.4
 -6 -5 -4 2.5 3
 6 5 4 -2.6 2.2
 -11 6 4 3.8 4
 5 -11 4 0.1 2.1
 -11 6 4 2.2 2.6
 5 -11 4 1.7 2.8
 5 -11 4 2.5 3.1
 6 5 4 1.2 2.5
 -2 8 -4 269.37 10.6
 -6 -2 -4 271.47 11.1
 -6 -2 -4 262.77 11.3
 8 -6 -4 268.67 12
 8 -6 -4 261.57 10.7
 -2 8 -4 273.17 12
 6 2 4 269.87 10.6
 -8 6 4 263.67 11.5
 -8 6 4 270.17 11.7
 6 2 4 272.77 10.7
 2 -8 4 268.07 10.7
 2 -8 4 258.47 11.8
 -8 6 4 266.77 10
 6 2 4 269.67 10.7
 1 5 -4 81.69 6.2
 -6 1 -4 79.89 5.5
 1 5 -4 78.49 5.4
 5 -6 -4 91.39 6.5
 5 -6 -4 79.89 4.6
 1 5 -4 81.19 4.5
 -6 1 -4 82.69 4.9
 -6 1 -4 76.49 6.3
 -1 -5 4 86.79 5.3
 6 -1 4 75.59 5.3
 6 -1 4 70.69 4.9
 6 -1 4 81.19 5.9
 -5 6 4 83.79 5.8
 -5 6 4 95.49 5.6
 -5 6 4 88.79 5.1
 -5 6 4 73.49 6.6
 6 -1 4 69.99 6.2
 -1 -5 4 89.19 5.8
 -6 4 -4 140.69 6.2
 2 -6 -4 128.19 6.4
 -6 4 -4 139.39 6.9
 2 -6 -4 128.49 6.7
 -6 4 -4 138.29 6.9
 -6 4 -4 136.99 6.3
 4 2 -4 127.29 7
 6 -4 4 130.39 7.3
 -2 6 4 134.69 6.6
 -2 6 4 127.49 7
 6 -4 4 127.89 6.9
 6 -4 4 139.09 7.2
 -2 6 4 120.59 7.8
 -6 7 -4 5.1 2.2
 -6 7 -4 2.3 2.3
 -6 7 -4 5.6 2.9
 -6 7 -4 3.4 2
 -6 7 -4 5.4 2.6
 -1 -6 -4 5.5 2.7
 -7 1 4 9 2.6
 6 -7 4 3.9 2
 6 -7 4 5.6 2.5
 -7 1 4 7.2 1.9
 6 -7 4 7.1 2.4
 1 6 4 2.1 1.8
 6 -7 4 6.4 2.4
 1 6 4 5.2 2.7
 10 -4 -4 280.07 11.7
 10 -4 -4 286.47 13.1
 -6 10 -4 295.37 12.1
 -4 -6 -4 281.87 13.6
 -6 10 -4 280.17 13.1
 -6 10 -4 293.37 12.6
 6 -10 4 280.27 13.6
 6 -10 4 277.37 11.4
 4 6 4 291.47 12.5
 6 -10 4 279.87 11.9
 -10 4 4 276.67 12.5
 4 6 4 293.37 11.8
 -10 4 4 292.37 10.7
 13 -7 -4 76.99 6.3
 -6 13 -4 85.89 8.7
 -6 13 -4 75.49 9.3
 13 -7 -4 69.59 10.8
 13 -7 -4 99.79 8.2
 -6 13 -4 71.89 10.2
 -13 7 4 83.49 6.8
 7 6 4 84.29 7.4
 7 6 4 97.99 8.6
 6 -13 4 84.69 7.8
 10 -7 -4 33.5 4.7
 10 -7 -4 34.5 5.2
 -7 -3 -4 24 3.5
 -3 10 -4 16.9 3.3
 -3 10 -4 30.3 4.3
 10 -7 -4 27.2 4
 -3 10 -4 18.7 2.9
 3 -10 4 35.4 5.7
 -10 7 4 28.8 4.6
 7 3 4 24.4 3
 -10 7 4 20.6 3.2
 -10 7 4 30.3 4.8
 3 -10 4 20.9 3.7
 7 3 4 30.9 4.7
 0 7 -4 109.99 6
 -7 0 -4 101.79 6.8
 7 -7 -4 100.59 6.1
 7 -7 -4 99.09 7.9
 -7 0 -4 99.39 6.7
 0 7 -4 104.89 6.7
 7 -7 -4 94.99 5.7
 0 7 -4 107.59 7.2
 7 0 4 98.69 6.6
 7 0 4 104.09 7.5
 -7 7 4 105.39 7.3
 7 0 4 95.69 6.9
 -7 7 4 103.69 6.9
 0 -7 4 109.09 7.1
 0 -7 4 106.79 6.4
 7 0 4 101.09 7
 -7 7 4 105.69 6.1
 -7 3 -4 323.47 11.7
 -7 3 -4 317.97 12.5
 -7 3 -4 346.57 12.1
 -7 3 -4 339.47 11.6
 3 4 -4 328.27 12.3
 -7 3 -4 337.77 13.1
 4 -7 -4 328.57 11.9
 4 -7 -4 340.37 13
 7 -3 4 334.47 12.2
 -3 -4 4 332.27 12.2
 7 -3 4 326.17 11.5
 7 -3 4 310.47 11.8
 -4 7 4 329.47 12
 7 -3 4 320.77 12.6
 -4 7 4 311.97 13.2
 7 -3 4 340.27 11.9
 -4 7 4 328.27 12
 -4 7 4 311.67 12.6
 6 1 -4 65.09 5.7
 -7 6 -4 59.89 5.4
 -7 6 -4 71.99 6.4
 -7 6 -4 67.99 5.5
 -7 6 -4 65.99 5.5
 1 -7 -4 65.09 6.1
 -7 6 -4 65.79 6.5
 6 1 -4 62.59 5.9
 -1 7 4 69.19 6.5
 7 -6 4 72.09 6.8
 -6 -1 4 68.49 5.3
 -1 7 4 73.29 5.5
 7 -6 4 68.89 6.3
 7 -6 4 65.09 4.7
 -1 7 4 69.99 6.3
 7 -6 4 63.99 4.6
 9 -2 -4 78.19 7.1
 -7 9 -4 68.19 7
 9 -2 -4 73.99 6.1
 9 -2 -4 70.49 5
 -7 9 -4 61.79 7.4
 -7 9 -4 62.19 7.6
 -7 9 -4 71.89 6.9
 -7 9 -4 68.29 6.2
 2 7 4 69.39 6.7
 -9 2 4 85.99 7.1
 7 -9 4 84.29 6.9
 -9 2 4 77.19 4.8
 7 -9 4 67.09 5.5
 7 -9 4 79.59 8.7
 7 -9 4 69.59 5.3
 12 -5 -4 19.2 4.1
 12 -5 -4 25.1 3.5
 -7 12 -4 16.4 3.3
 12 -5 -4 16.8 4.1
 -7 12 -4 22.1 4.9
 -7 12 -4 14.6 3.9
 7 -12 4 18.3 3.1
 7 -12 4 19.5 4.3
 7 -12 4 23.8 4.1
 -12 5 4 26.1 3.5
 -12 5 4 22.1 4.4
 5 7 4 15.9 3.4
 5 7 4 20.6 3.9
 -7 15 -4 839.72 30
 15 -8 -4 830.02 29.6
 15 -8 -4 842.62 28.1
 -7 15 -4 869.61 32.1
 8 7 4 823.92 28.9
 8 7 4 855.31 30.2
 -4 12 -4 55.39 7.5
 -8 -4 -4 56.29 8.7
 12 -8 -4 61.99 9.6
 -4 12 -4 47.9 8.4
 12 -8 -4 56.19 5.6
 12 -8 -4 64.99 7.2
 -4 12 -4 46.9 7.6
 8 4 4 64.59 6.2
 -12 8 4 60.69 6.1
 -12 8 4 47.4 6.3
 -12 8 4 58.09 7.6
 8 4 4 56.09 7.5
 4 -12 4 45.5 7.2
 -1 9 -4 1.2 1.7
 -1 9 -4 1.2 2.6
 -8 -1 -4 3.6 3
 -1 9 -4 -0.8 3
 -8 -1 -4 1.5 2.2
 9 -8 -4 -0.4 2.4
 9 -8 -4 -1.6 2.5
 9 -8 -4 2.2 2.9
 8 1 4 1.6 2.6
 -9 8 4 3.6 2.6
 -9 8 4 2.7 2.8
 1 -9 4 1.2 1.9
 8 1 4 1.4 2.1
 1 -9 4 0.8 2.7
 -9 8 4 -5.1 3.7
 8 1 4 -1.2 2.6
 8 1 4 -1.6 2.2
 2 6 -4 1.2 2
 6 -8 -4 2.6 2.7
 -8 2 -4 2.3 2.6
 6 -8 -4 -1.5 2.2
 2 6 -4 2.7 2.2
 -2 -6 4 2.8 1.8
 -2 -6 4 0.6 1.7
 8 -2 4 -0.2 2.3
 -6 8 4 0.8 2.2
 -6 8 4 0.1 2.6
 -6 8 4 0.7 2.9
 8 -2 4 3 2.2
 8 -2 4 2.1 2.3
 -8 5 -4 156.78 7.2
 5 3 -4 139.99 6.3
 3 -8 -4 145.29 8.7
 -8 5 -4 148.69 8.4
 3 -8 -4 148.49 7.5
 -8 5 -4 152.28 7.4
 -8 5 -4 140.99 8.8
 5 3 -4 151.98 7.4
 -8 5 -4 149.99 8.1
 8 -5 4 156.48 8.8
 -3 8 4 148.49 7.7
 8 -5 4 145.79 6.9
 8 -5 4 137.89 8.2
 -3 8 4 140.39 7.5
 -3 8 4 150.08 8.8
 8 -5 4 151.18 7.9
 8 -5 4 147.99 8.4
 -8 8 -4 384.06 15.8
 -8 8 -4 393.66 15.4
 -8 8 -4 438.36 15.5
 -8 8 -4 397.56 15.7
 0 -8 -4 420.06 15
 8 0 -4 381.26 14.4
 -8 8 -4 380.96 14.5
 0 8 4 406.16 15.2
 -8 0 4 415.56 15.1
 8 -8 4 411.36 16.4
 8 -8 4 384.76 15.6
 0 8 4 415.26 14.9
 8 -8 4 408.16 14.5
 8 -8 4 398.76 14.5
 0 8 4 404.96 16.4
 -8 11 -4 -1.5 2.5
 11 -3 -4 5.8 3
 -8 11 -4 0.9 3.3
 11 -3 -4 5.1 2.3
 -8 11 -4 1.2 3.7
 11 -3 -4 6 3.2
 -8 11 -4 -2.5 2.5
 -8 11 -4 1.4 4.2
 -11 3 4 1.8 4.1
 8 -11 4 6.2 3.3
 3 8 4 -1.2 2.2
 -11 3 4 3.9 2.6
 8 -11 4 3.9 2.4
 8 -11 4 0.9 2.5
 8 -11 4 4.5 3.5
 14 -6 -4 1140.19 35.6
 14 -6 -4 1146.09 37.4
 -8 14 -4 1152.58 38.2
 -8 14 -4 1142.29 39.4
 14 -6 -4 1099.59 39.4
 6 8 4 1182.58 38.5
 -14 6 4 1111.59 35.9
 8 -14 4 1116.19 37.2
 8 -14 4 1140.59 37.7
 6 8 4 1158.68 37.5
 17 -9 -4 138.59 10.1
 -8 17 -4 104.99 13.9
 -8 17 -4 120.79 14.2
 17 -9 -4 150.08 12.8
 9 8 4 140.59 11.1
 8 -17 4 155.88 16.9
 9 8 4 135.39 13.1
 9 8 4 132.59 13.5
 -9 -5 -4 341.47 16.4
 -5 14 -4 305.67 14.5
 14 -9 -4 285.87 14.2
 14 -9 -4 286.07 12.8
 -5 14 -4 315.27 16.4
 9 5 4 314.77 15
 9 5 4 332.37 13.8
 -14 9 4 299.37 15.4
 5 -14 4 275.87 13.7
 -14 9 4 300.47 13.4
 9 5 4 311.47 14.7
 -2 11 -4 214.58 10.8
 -9 -2 -4 211.88 10.9
 11 -9 -4 202.28 9.5
 -2 11 -4 203.18 11.6
 -9 -2 -4 214.58 11.1
 11 -9 -4 200.98 13
 11 -9 -4 194.18 10.1
 -11 9 4 204.88 12.1
 2 -11 4 208.48 10
 9 2 4 195.78 10.9
 -11 9 4 201.98 9.6
 -11 9 4 197.78 11.1
 9 2 4 207.08 9.9
 2 -11 4 198.08 11.8
 8 -9 -4 52.89 7.1
 1 8 -4 54.99 6.3
 8 -9 -4 42.7 7.7
 1 8 -4 38.4 5.4
 -9 1 -4 49.99 5.9
 8 -9 -4 38.3 5.3
 8 -9 -4 46.9 5.3
 1 8 -4 59.49 5.8
 -8 9 4 44 5.7
 9 -1 4 48.4 7.4
 -1 -8 4 62.39 6.3
 -8 9 4 45.8 6.7
 9 -1 4 45.7 4.8
 -8 9 4 40.5 6.1
 -1 -8 4 61.29 6.6
 9 -1 4 43 5.8
 4 5 -4 6 1.7
 -9 4 -4 10.1 2.7
 -9 4 -4 17 3.8
 5 -9 -4 5.9 2.9
 4 5 -4 8.1 2.5
 5 -9 -4 12.3 2.8
 -9 4 -4 15.2 3.5
 -5 9 4 7 2.4
 9 -4 4 8.6 2.7
 9 -4 4 8.6 2.7
 -5 9 4 10 3.2
 -5 9 4 6.1 2.5
 -5 9 4 9.5 3.4
 9 -4 4 13.1 3
 7 2 -4 131.69 6.6
 -9 7 -4 128.09 7.7
 -9 7 -4 118.09 9.2
 -9 7 -4 128.69 8.1
 -9 7 -4 131.99 9.4
 -9 7 -4 140.59 7.9
 7 2 -4 137.69 8.1
 7 2 -4 143.39 8.4
 2 -9 -4 138.79 7.3
 2 -9 -4 143.49 8.8
 9 -7 4 138.79 9.1
 9 -7 4 127.09 6.8
 9 -7 4 125.39 7.5
 -2 9 4 128.49 7.9
 -2 9 4 135.39 7.9
 -7 -2 4 145.49 8.1
 9 -7 4 126.89 9.3
 -2 9 4 136.29 9.2
 -9 10 -4 265.07 12.8
 10 -1 -4 258.47 9.9
 10 -1 -4 269.57 12.5
 -9 10 -4 243.88 12.7
 -9 10 -4 258.27 11.6
 -1 -9 -4 271.37 11.4
 -9 10 -4 258.97 12.7
 10 -1 -4 244.88 11.1
 -9 10 -4 270.57 12.5
 9 -10 4 251.27 11.1
 -10 1 4 276.77 10.2
 1 9 4 276.97 13.4
 1 9 4 272.47 11.3
 9 -10 4 268.57 11
 9 -10 4 265.07 12.8
 1 9 4 250.57 11.4
 9 -10 4 256.07 13.9
 -10 1 4 266.87 12.3
 -9 13 -4 87.89 10.1
 -9 13 -4 76.69 9.5
 13 -4 -4 79.59 8.6
 13 -4 -4 75.39 5.9
 13 -4 -4 87.49 10.6
 -9 13 -4 71.19 11.7
 -9 13 -4 79.89 10.8
 9 -13 4 84.59 7.4
 -13 4 4 81.29 6.7
 9 -13 4 80.99 7
 -13 4 4 92.19 11.9
 9 -13 4 84.69 9.4
 4 9 4 80.29 9.6
 -9 16 -4 3.2 4.8
 16 -7 -4 7.4 4.8
 16 -7 -4 9.7 3.8
 -9 16 -4 4.2 4.5
 7 9 4 10.9 4.9
 -16 7 4 3.8 4.2
 7 9 4 11.6 4.3
 19 -10 -4 94.59 13.9
 -9 19 -4 60.69 8.3
 -9 19 -4 61.49 9.7
 10 9 4 67.59 9.3
 10 9 4 50.39 6.7
 10 9 4 79.29 11.7
 16 -10 -4 269.87 15.2
 -6 16 -4 229.98 17.1
 -6 16 -4 261.57 15.1
 16 -10 -4 273.27 14.5
 10 6 4 248.58 13.5
 10 6 4 258.37 15.8
 6 -16 4 246.38 13.5
 -16 10 4 274.87 15.3
 10 6 4 253.77 15.1
 -10 -3 -4 341.67 16.1
 13 -10 -4 332.77 15
 -3 13 -4 363.96 17.5
 13 -10 -4 344.27 14.3
 -3 13 -4 312.27 16.1
 3 -13 4 327.67 14
 -13 10 4 324.57 14.1
 10 3 4 379.86 14.8
 10 3 4 356.56 14.8
 10 3 4 373.46 16.4
 10 3 4 356.56 16
 -13 10 4 366.26 16.4
 0 10 -4 1.8 3.7
 10 -10 -4 -0.4 3.2
 0 10 -4 -4 2.4
 10 -10 -4 1.5 2.7
 10 -10 -4 4.2 4
 10 -10 -4 0.1 2.9
 -10 0 -4 3.8 3.2
 -10 10 4 -4.5 2.4
 10 0 4 -0.7 2.6
 10 0 4 1.7 2.9
 10 0 4 0.6 2.9
 -10 10 4 4.9 3.9
 0 -10 4 3 2.9
 -10 10 4 0.4 3.2
 7 -10 -4 614.84 21.4
 -10 3 -4 635.24 21.4
 3 7 -4 643.64 20.6
 3 7 -4 622.54 21.7
 7 -10 -4 607.34 22.7
 7 -10 -4 611.74 21.1
 -7 10 4 626.54 21.3
 -3 -7 4 633.34 21.1
 -7 10 4 601.84 22.3
 10 -3 4 592.44 21.5
 -7 10 4 606.04 22.3
 10 -3 4 616.84 20.6
 10 -3 4 631.74 22.6
 -7 10 4 617.64 21.7
 -10 6 -4 299.27 12.1
 -10 6 -4 288.17 13.2
 6 4 -4 279.37 11.4
 6 4 -4 299.87 12.5
 4 -10 -4 310.77 13.7
 6 4 -4 298.17 11.9
 4 -10 -4 298.37 11.8
 -10 6 -4 301.77 12.5
 10 -6 4 292.97 13.6
 -4 10 4 287.47 12.7
 10 -6 4 303.67 13.1
 10 -6 4 296.37 12.5
 -4 10 4 304.17 12.2
 -4 10 4 313.27 14.1
 -4 10 4 290.77 12.6
 10 -6 4 300.17 11.7
 -10 9 -4 470.65 17.7
 -10 9 -4 505.25 18.8
 -10 9 -4 548.75 18.5
 1 -10 -4 475.45 18.1
 9 1 -4 511.15 17.6
 -10 9 -4 471.35 19.9
 -10 9 -4 480.95 18.7
 9 1 -4 486.85 16.5
 -1 10 4 493.55 17.7
 10 -9 4 498.05 17.6
 -9 -1 4 510.45 18.2
 10 -9 4 490.75 19.3
 10 -9 4 488.55 17.6
 -1 10 4 508.35 18.5
 -1 10 4 472.15 19.6
 10 -9 4 472.35 19.4
 -10 12 -4 187.18 13.4
 12 -2 -4 195.68 11.9
 -10 12 -4 198.78 13.4
 -10 12 -4 179.98 12.2
 -10 12 -4 194.68 13.2
 -2 -10 -4 195.68 10
 12 -2 -4 186.78 10.3
 12 -2 -4 195.78 8.6
 10 -12 4 201.68 15.1
 2 10 4 199.18 12.5
 10 -12 4 193.88 9.7
 2 10 4 196.68 10.5
 -12 2 4 191.98 11.8
 10 -12 4 175.18 11.8
 10 -12 4 201.88 10.5
 -12 2 4 203.38 9.1
 2 10 4 190.88 10.5
 15 -5 -4 13.3 3.8
 -10 15 -4 5 5
 15 -5 -4 1.4 4.3
 -15 5 4 10.9 4.1
 10 -15 4 12.5 5.1
 5 10 4 6.8 3.9
 10 -15 4 11.7 3.9
 5 10 4 15.3 5
 18 -8 -4 129.79 13.3
 -10 18 -4 123.49 16.9
 18 -8 -4 137.59 10.3
 8 10 4 140.29 14.6
 8 10 4 123.09 12.4
 21 -11 -4 -2.6 7.1
 -10 21 -4 -0.4 8.7
 21 -11 -4 7.2 8.4
 11 10 4 -4.7 7
 11 10 4 -5.8 7.8
 11 10 4 -1.6 7.6
 18 -11 -4 99.49 17.5
 18 -11 -4 94.79 10.8
 11 7 4 89.69 13.1
 7 -18 4 107.19 15.3
 11 7 4 102.19 11.5
 11 7 4 112.49 14.1
 -4 15 -4 14.8 5
 15 -11 -4 19.1 5.2
 15 -11 -4 27 5.2
 11 4 4 26.4 6.6
 11 4 4 27.2 5.2
 11 4 4 16.2 4.1
 -15 11 4 21.6 5.1
 12 -11 -4 0.1 3.6
 12 -11 -4 4.1 3.9
 -1 12 -4 3 4.8
 -1 12 -4 4.1 4.2
 12 -11 -4 5.6 3.5
 -11 -1 -4 2.8 4.7
 11 1 4 -0.1 3.7
 -12 11 4 8.4 3.9
 11 1 4 2.2 3.1
 11 1 4 1.8 3.8
 -12 11 4 8.8 4
 1 -12 4 -0.4 4
 9 -11 -4 539.75 19.8
 2 9 -4 562.04 19.6
 9 -11 -4 517.75 20.6
 -11 2 -4 590.14 20.4
 2 9 -4 573.24 20.6
 9 -11 -4 532.35 22
 11 -2 4 551.14 20.5
 -9 11 4 536.55 20.7
 11 -2 4 572.14 21.7
 11 -2 4 573.44 19.3
 -2 -9 4 591.54 21
 -9 11 4 560.94 21.4
 -9 11 4 550.14 20.1
 5 6 -4 204.38 10
 -11 5 -4 216.68 9.8
 -11 5 -4 214.78 10.2
 -11 5 -4 209.78 11.6
 6 -11 -4 200.58 12
 6 -11 -4 199.78 9.7
 5 6 -4 192.78 10.1
 -6 11 4 188.58 10.4
 11 -5 4 216.08 12.3
 -6 11 4 198.68 11.9
 11 -5 4 206.78 9.5
 -6 11 4 199.58 10.8
 11 -5 4 201.58 10.3
 11 -5 4 211.58 10.8
 -6 11 4 207.08 11
 -11 8 -4 204.58 10.5
 8 3 -4 218.28 10.6
 8 3 -4 181.28 9.8
 -11 8 -4 207.68 12.5
 3 -11 -4 211.68 11.8
 -11 8 -4 210.68 9.8
 8 3 -4 223.98 10.1
 -11 8 -4 206.58 10.6
 3 -11 -4 212.28 10.2
 11 -8 4 210.78 12.9
 -3 11 4 212.98 10.6
 11 -8 4 214.08 10.1
 11 -8 4 208.88 9.5
 -3 11 4 211.18 10.9
 -3 11 4 222.68 12.4
 11 -8 4 206.98 13.1
 -11 11 -4 81.19 10.5
 -11 11 -4 86.19 9.4
 -11 11 -4 80.39 10.9
 0 -11 -4 73.29 8.3
 11 0 -4 78.59 7.9
 -11 11 -4 90.89 9
 -11 11 -4 77.99 9.3
 11 0 -4 86.29 5.8
 11 -11 4 81.99 7.3
 11 -11 4 91.99 11.7
 -11 0 4 86.19 9.5
 0 11 4 90.09 8.2
 -11 0 4 94.39 6.6
 0 11 4 81.89 8.2
 0 11 4 81.29 10.2
 11 -11 4 80.79 9.6
 11 -11 4 78.79 7.2
 14 -3 -4 24.4 3.6
 14 -3 -4 23.6 5
 -11 14 -4 10.7 4.7
 -11 14 -4 17.5 7.3
 14 -3 -4 6.9 5.4
 -11 14 -4 11.2 4.6
 3 11 4 18.1 5.7
 3 11 4 18.3 4.5
 11 -14 4 20.8 4.7
 -14 3 4 19.1 4
 11 -14 4 22.6 4.2
 -11 17 -4 -9.7 5.5
 17 -6 -4 -2.9 5.4
 -11 17 -4 -2.7 5.8
 17 -6 -4 0.9 4.3
 6 11 4 7.3 5.6
 -17 6 4 6.2 4.4
 6 11 4 -3.5 4.6
 11 -17 4 0.6 6.7
 11 -17 4 1.7 4.3
 -11 20 -4 9.8 7.2
 20 -9 -4 28.4 6.8
 20 -9 -4 30.4 7.8
 9 11 4 25.1 7.6
 9 11 4 28.1 7.6
 9 11 4 15.2 9.1
 23 -12 -4 -4.9 9.2
 -11 23 -4 -4.3 9.9
 23 -12 -4 3.5 9.8
 12 11 4 3.7 9.3
 12 11 4 -5.8 8.6
 20 -12 -4 120.69 13.5
 -8 20 -4 71.89 10.3
 20 -12 -4 114.39 14.5
 12 8 4 90.59 15.4
 12 8 4 105.09 14.8
 12 8 4 113.29 16.8
 17 -12 -4 2.3 5.6
 -5 17 -4 8 7.2
 17 -12 -4 10.8 5.8
 -17 12 4 3.9 5.6
 12 5 4 -2.1 5.8
 5 -17 4 2.4 3.5
 12 5 4 7 5.6
 14 -12 -4 22.8 4.9
 -2 14 -4 14 4.8
 14 -12 -4 20.1 5.2
 12 2 4 10.1 4.8
 12 2 4 16.6 5.3
 12 2 4 26.2 4.8
 -14 12 4 11.7 3.9
 -12 1 -4 112.49 9.9
 11 -12 -4 87.29 11
 1 11 -4 102.29 10.1
 11 -12 -4 99.39 8.4
 1 11 -4 97.09 9.5
 11 -12 -4 96.39 9.2
 -11 12 4 107.49 9.7
 12 -1 4 102.79 11.7
 -11 12 4 89.99 9.4
 12 -1 4 109.19 7.7
 -1 -11 4 90.49 9.9
 12 -1 4 105.09 9.6
 8 -12 -4 325.27 14.2
 -12 4 -4 316.37 15.5
 8 -12 -4 333.27 13.9
 4 8 -4 326.97 14.2
 8 -12 -4 321.37 16.3
 -12 4 -4 331.87 13.9
 -8 12 4 319.97 15
 -8 12 4 326.77 15
 -8 12 4 318.97 14.8
 12 -4 4 317.77 14.6
 12 -4 4 326.57 13
 12 -4 4 315.47 16.1
 -8 12 4 317.37 14.4
 12 -4 4 355.06 14.5
 5 -12 -4 707.13 23.7
 7 5 -4 718.23 23.8
 5 -12 -4 687.93 25.2
 -12 7 -4 648.04 23.5
 -12 7 -4 659.53 23.8
 7 5 -4 672.03 22.3
 7 5 -4 702.13 23.3
 -12 7 -4 642.84 25.1
 -5 12 4 708.23 25.9
 -5 12 4 703.23 24.8
 12 -7 4 645.04 25.4
 -5 12 4 697.63 23.8
 12 -7 4 705.13 25.2
 -5 12 4 661.83 24.2
 12 -7 4 683.83 24.1
 12 -7 4 714.73 23.4
 10 2 -4 338.97 14
 -12 10 -4 354.26 14.5
 -12 10 -4 359.06 17.6
 10 2 -4 335.47 12.5
 10 2 -4 331.87 15.1
 -12 10 -4 328.17 15.5
 -12 10 -4 319.17 16.9
 2 -12 -4 318.37 15.2
 12 -10 4 340.57 14.1
 12 -10 4 320.17 16.8
 -2 12 4 330.27 14.6
 -2 12 4 330.67 15.1
 12 -10 4 366.56 21.8
 -2 12 4 338.37 16.9
 12 -10 4 337.47 14.4
 -12 13 -4 112.49 12.4
 -12 13 -4 113.09 11.7
 13 -1 -4 110.19 7.2
 -1 -12 -4 107.49 9.6
 13 -1 -4 119.29 10
 -12 13 -4 108.49 14.9
 -12 13 -4 130.19 11.4
 13 -1 -4 110.29 11.1
 1 12 4 110.79 11.2
 1 12 4 108.99 11.7
 -13 1 4 114.69 7.8
 12 -13 4 123.69 9.4
 1 12 4 109.89 9.6
 12 -13 4 119.39 9.4
 16 -4 -4 109.29 11.9
 -12 16 -4 114.99 14.1
 -12 16 -4 109.69 14.1
 16 -4 -4 106.59 8
 4 12 4 103.59 13.3
 -16 4 4 85.29 8.2
 12 -16 4 96.69 9.4
 12 -16 4 103.59 10.6
 19 -7 -4 46.2 6.5
 19 -7 -4 53.39 8.8
 -12 19 -4 23.9 7.4
 7 12 4 31.2 6.8
 7 12 4 47.3 8.3
 22 -10 -4 -1.8 7.8
 22 -10 -4 -15 8.2
 -12 22 -4 -13.7 7.5
 10 12 4 -0.2 8.5
 10 12 4 -1.6 7.9
 10 12 4 1 8.7
 22 -13 -4 4 8.6
 -9 22 -4 -10 9.5
 22 -13 -4 11.8 8.9
 13 9 4 13.9 7.5
 13 9 4 7.8 9.3
 -6 19 -4 19.7 8.4
 19 -13 -4 30.1 7.7
 19 -13 -4 30 7.5
 13 6 4 29.4 8.9
 -19 13 4 15.9 6.6
 13 6 4 31.7 7.4
 16 -13 -4 70.49 10.8
 16 -13 -4 66.39 9.9
 13 3 4 78.99 9.6
 13 3 4 78.69 12.3
 3 -16 4 88.19 10.4
 -16 13 4 73.79 12
 13 -13 -4 49.3 8.5
 13 -13 -4 42.5 5.9
 0 13 -4 32 5.5
 13 0 4 44 6.8
 -13 13 4 33.8 5.6
 13 0 4 33.8 5.9
 13 0 4 55.89 9.9
 10 -13 -4 83.39 10.3
 3 10 -4 107.09 9.5
 -13 3 -4 100.09 9.9
 10 -13 -4 87.19 7.8
 13 -3 4 96.19 13.8
 -10 13 4 93.19 10.4
 13 -3 4 107.19 9.5
 -10 13 4 102.99 10.2
 13 -3 4 96.99 7.3
 7 -13 -4 115.49 11.8
 -13 6 -4 120.79 9.8
 6 7 -4 116.39 8.8
 6 7 -4 123.79 7.7
 -13 6 -4 126.29 9
 6 7 -4 131.69 10.1
 6 7 -4 122.79 9.2
 7 -13 -4 118.39 8.9
 -7 13 4 124.69 11.9
 13 -6 4 149.79 20.5
 -7 13 4 107.29 10.2
 13 -6 4 131.09 9.9
 13 -6 4 130.99 8.1
 13 -6 4 128.49 10.9
 -7 13 4 123.99 10.7
 -13 9 -4 327.57 15.2
 9 4 -4 325.97 14.6
 9 4 -4 333.47 12.9
 9 4 -4 354.46 14.4
 4 -13 -4 328.07 16.3
 4 -13 -4 348.47 14.6
 13 -9 4 330.27 17.9
 -4 13 4 335.37 15.4
 -4 13 4 346.37 17.7
 13 -9 4 356.06 14.4
 13 -9 4 350.76 14.8
 -4 13 4 323.67 15
 12 1 -4 84.89 9.9
 1 -13 -4 90.39 10.1
 -13 12 -4 99.49 10.2
 -13 12 -4 88.59 10.7
 12 1 -4 86.29 6.7
 -1 13 4 86.69 10.2
 -1 13 4 101.69 10.3
 13 -12 4 89.79 8.8
 13 -12 4 103.49 8.7
 -1 13 4 110.69 11.8
 -13 15 -4 78.29 12.9
 15 -2 -4 69.79 10.6
 15 -2 -4 74.99 6.8
 -2 -13 -4 82.39 9.1
 -15 2 4 62.69 8.3
 13 -15 4 76.89 10
 2 13 4 76.19 12.2
 13 -15 4 86.49 8.5
 -13 18 -4 10.6 6.2
 18 -5 -4 15.3 4.6
 18 -5 -4 -2.7 6.5
 5 13 4 2.6 5.6
 13 -18 4 13.1 6.1
 13 -18 4 14.3 5.5
 5 13 4 21.8 7.7
 21 -8 -4 54.69 9.4
 -13 21 -4 52.19 10.3
 21 -8 -4 51.49 7.8
 8 13 4 44.8 9
 8 13 4 46.4 8.8
 21 -14 -4 2.5 8.3
 -7 21 -4 -10.2 7.9
 21 -14 -4 9 7.8
 14 7 4 -4.6 6.7
 14 7 4 -3.8 8
 18 -14 -4 34.8 7.3
 -4 18 -4 26.3 8.7
 18 -14 -4 28.1 7.1
 14 4 4 27.2 8.9
 14 4 4 37 6.9
 15 -14 -4 282.87 15.4
 -1 15 -4 271.47 16.9
 15 -14 -4 258.77 14.5
 -15 14 4 258.77 17.6
 14 1 4 270.07 16
 14 1 4 273.37 13.8
 12 -14 -4 20.3 5.2
 2 12 -4 30 7.1
 12 -14 -4 35.4 5.3
 2 12 -4 25 4.8
 14 -2 4 37.5 6.5
 14 -2 4 44.5 7.3
 -12 14 4 22.8 5.1
 5 9 -4 128.69 10.8
 9 -14 -4 123.09 9.3
 5 9 -4 122.69 8.7
 5 9 -4 126.69 10.1
 14 -5 4 115.59 10.3
 14 -5 4 129.29 8.6
 14 -5 4 131.79 11.8
 -9 14 4 88.39 12.2
 -9 14 4 119.99 10.7
 8 6 -4 1154.48 35.9
 -14 8 -4 1087.59 36.5
 8 6 -4 1086.89 36.2
 8 6 -4 1072.89 34.7
 6 -14 -4 1133.79 36.1
 14 -8 4 1051.69 36.5
 -6 14 4 1144.39 39
 14 -8 4 1062.09 37.8
 -6 14 4 1145.99 38.1
 -6 14 4 1028.9 36.4
 14 -8 4 1108.19 35.7
 -14 11 -4 195.68 12.6
 3 -14 -4 190.38 13.6
 11 3 -4 179.78 13
 11 3 -4 185.18 9.4
 11 3 -4 182.18 11.7
 -3 14 4 178.98 13.1
 -3 14 4 182.08 12.7
 14 -11 4 178.78 11.7
 14 -11 4 179.58 10.6
 -3 14 4 193.28 14.5
 14 0 -4 58.99 10.2
 -14 14 -4 48.1 6.8
 14 0 -4 56.49 6.5
 0 -14 -4 62.19 9.9
 14 -14 4 55.29 8.9
 0 14 4 37.5 6.5
 0 14 4 42.7 6
 -14 0 4 56.59 8.2
 14 -14 4 67.59 9.2
 17 -3 -4 10.9 5.9
 17 -3 -4 12.9 5.2
 14 -17 4 6 5
 3 14 4 14.8 6.3
 -17 3 4 14.2 4.8
 20 -6 -4 69.29 10.6
 20 -6 -4 45.1 9.7
 14 -20 4 52.69 7.7
 6 14 4 39.6 7.9
 6 14 4 44.2 9.5
 23 -9 -4 -4.7 10.4
 23 -9 -4 4.3 9
 -14 23 -4 2.5 12
 20 -15 -4 20.1 8.3
 -5 20 -4 17.3 9.6
 20 -15 -4 23.6 9
 -20 15 4 12.2 7.4
 15 5 4 24.4 9.1
 15 5 4 21 7.5
 17 -15 -4 47.6 8.2
 -2 17 -4 29.4 7.3
 17 -15 -4 45.3 9
 15 2 4 57.59 9
 15 2 4 55.09 7.5
 -17 15 4 26.2 10.3
 14 -15 -4 -0.1 5.2
 1 14 -4 -1.7 4.6
 15 -1 4 -6.5 5.7
 15 -1 4 1.1 4.3
 11 -15 -4 34.7 5.6
 11 -15 -4 17.5 4.3
 4 11 -4 22.2 5.1
 4 11 -4 25.1 4.7
 -11 15 4 20.1 5.1
 15 -4 4 30.8 6.4
 -11 15 4 25 5.7
 -15 7 -4 131.29 10.4
 8 -15 -4 143.19 10.5
 7 8 -4 152.88 9.4
 7 8 -4 145.49 11.4
 7 8 -4 168.58 12.6
 7 8 -4 161.28 10.6
 15 -7 4 143.99 9.9
 -8 15 4 137.89 13.9
 15 -7 4 148.79 14.4
 -8 15 4 148.29 12.5
 15 -7 4 160.48 12.1
 5 -15 -4 553.94 21.7
 10 5 -4 562.44 19.8
 10 5 -4 545.45 21.4
 10 5 -4 518.65 21.8
 -15 10 -4 559.74 22.6
 15 -10 4 586.44 22.3
 -5 15 4 565.94 23.6
 15 -10 4 586.04 21.4
 -5 15 4 566.94 25.5
 13 2 -4 27 5.8
 -15 13 -4 25.6 5.8
 13 2 -4 34.5 4.5
 13 2 -4 27.4 5
 15 -13 4 28.7 6.3
 -2 15 4 28.5 5.3
 -2 15 4 19.8 5.5
 15 -13 4 29.2 5.9
 16 -1 -4 21.2 4.6
 16 -1 -4 26.6 6.6
 -15 16 -4 24.9 7.2
 1 15 4 9.4 5.5
 15 -16 4 18.4 5.5
 15 -16 4 22.1 6.8
 -16 1 4 28.2 4.9
 1 15 4 10.2 6.1
 19 -4 -4 13.9 4.9
 -15 19 -4 -4.5 7
 19 -4 -4 27 12.2
 15 -19 4 20.8 8.1
 4 15 4 6.8 7.3
 15 -19 4 7.4 6.3
 4 15 4 14 8
 -15 22 -4 1.2 10.6
 22 -7 -4 5.2 7.8
 22 -7 -4 -3.5 8.8
 7 15 4 10.9 9.4
 7 15 4 11.8 8.9
 15 -22 4 14.9 7.5
 22 -16 -4 -1.3 9.8
 22 -16 -4 1.2 9.1
 -6 22 -4 -4.7 9.5
 16 6 4 -1.8 10.1
 16 6 4 -7.7 10
 19 -16 -4 12 7.3
 19 -16 -4 12.3 8.8
 -3 19 -4 9.9 9.6
 16 3 4 14.3 7.8
 16 3 4 10 11.1
 -19 16 4 10.1 7
 16 -16 -4 121.49 17.6
 16 -16 -4 109.89 13.2
 0 16 -4 114.29 16.4
 16 0 4 118.39 15.4
 16 0 4 123.99 11.6
 13 -16 -4 6.2 5.2
 3 13 -4 3.5 5.4
 3 13 -4 -4.5 4.6
 -13 16 4 -4.5 5
 16 -3 4 -0.2 5.6
 16 -3 4 2.6 4.4
 -13 16 4 -8.3 5.1
 10 -16 -4 9.7 4.7
 6 10 -4 19.3 5
 6 10 -4 15.1 4.9
 6 10 -4 14.6 4.2
 -10 16 4 13.1 5.4
 16 -6 4 22.3 4.9
 16 -6 4 25.9 6.2
 16 -6 4 15.7 5.6
 9 7 -4 666.63 24.3
 9 7 -4 683.13 26.2
 7 -16 -4 712.53 25.8
 9 7 -4 702.63 25.6
 -16 9 -4 715.03 27
 16 -9 4 701.43 26.7
 -7 16 4 737.13 28.2
 16 -9 4 726.93 25.7
 -7 16 4 756.62 30.9
 12 4 -4 323.77 13.8
 -16 12 -4 329.97 17.9
 12 4 -4 342.77 16.9
 12 4 -4 340.07 16.4
 12 4 -4 327.87 16.3
 -4 16 4 351.66 20.8
 16 -12 4 332.97 17.2
 -4 16 4 331.77 18.4
 16 -12 4 327.27 16
 15 1 -4 94.89 14.8
 15 1 -4 93.99 8.1
 15 1 -4 80.89 12.7
 -16 15 -4 98.39 13.7
 16 -15 4 117.09 12
 16 -15 4 96.99 12.1
 -1 16 4 85.79 13.8
 -1 16 4 98.99 16.5
 18 -2 -4 0.3 4.3
 16 -18 4 5.2 6.1
 2 16 4 -2.4 6.8
 2 16 4 -1.4 6.1
 16 -18 4 12.1 7.7
 21 -5 -4 9.7 9.3
 -16 21 -4 10.8 10.4
 21 -5 -4 5.1 7
 16 -21 4 0.2 6.4
 16 -21 4 -6 9.1
 5 16 4 7.8 10.3
 5 16 4 6.1 8.2
 -4 21 -4 -13.8 9.7
 21 -17 -4 7.8 8.5
 21 -17 -4 4.8 9.1
 -4 21 -4 -11 9
 -21 17 4 4.2 7.9
 17 4 4 -23 15.1
 17 4 4 -2.3 7.7
 18 -17 -4 3 8.5
 18 -17 -4 4.6 6.8
 -1 18 -4 -8.3 10.9
 -18 17 4 8.8 7.5
 17 1 4 5.4 6.9
 17 1 4 6.7 8.2
 15 -17 -4 10.7 6.6
 2 15 -4 12.4 6.6
 2 15 -4 15.6 8
 17 -2 4 9.7 5.8
 -15 17 4 18.2 6.9
 5 12 -4 29.1 6.3
 12 -17 -4 32.7 6.4
 5 12 -4 20.8 5.4
 -12 17 4 36.4 7.1
 17 -5 4 54.69 9.2
 17 -5 4 35 7.7
 -12 17 4 26.2 6.5
 8 9 -4 92.49 11.7
 8 9 -4 113.69 10.3
 -17 8 -4 116.69 11.5
 9 -17 -4 114.59 11.1
 8 9 -4 120.19 12.9
 17 -8 4 81.09 13.4
 -9 17 4 107.39 14.3
 17 -8 4 127.09 10.2
 17 -8 4 148.99 13.7
 11 6 -4 155.48 12.6
 6 -17 -4 154.38 12.6
 11 6 -4 154.38 10.2
 11 6 -4 160.18 12.9
 -17 11 -4 149.19 13.5
 -6 17 4 161.38 16.8
 17 -11 4 173.88 12
 17 -11 4 171.18 14
 -6 17 4 170.28 15.3
 -17 14 -4 5.8 5.7
 14 3 -4 17.3 4.5
 14 3 -4 5.1 4.3
 14 3 -4 14.5 6.2
 14 3 -4 10.2 4.5
 -3 17 4 5.3 8.5
 17 -14 4 15.2 6.4
 -3 17 4 3.9 5.3
 17 -14 4 15 6.4
 17 0 -4 -4.1 4.3
 -17 17 -4 -7.8 5.5
 17 0 -4 4.5 7.3
 17 -17 4 -0.2 7
 17 -17 4 -4.1 5.7
 0 17 4 -4.2 6.1
 0 17 4 -3.9 5.7
 20 -3 -4 -4 5.7
 20 -3 -4 -3.1 7.9
 -17 20 -4 -1.2 8.1
 17 -20 4 6.5 8.9
 17 -20 4 3 7.4
 3 17 4 -15.2 7.7
 20 -18 -4 0.6 8.3
 20 -18 -4 -9.1 9.8
 -2 20 -4 0.6 10.5
 18 2 4 5.7 7.6
 18 2 4 11.2 9.3
 -20 18 4 -6.1 7.3
 17 -18 -4 35.9 8.3
 1 17 -4 16.9 8.1
 -17 18 4 37.3 9.2
 18 -1 4 32.1 8
 18 -1 4 54.09 9.6
 4 14 -4 29 7.6
 4 14 -4 25 7.1
 14 -18 -4 31.8 7.2
 -14 18 4 16.2 6.6
 -14 18 4 16 6.6
 18 -4 4 36.5 7.3
 18 -4 4 43.9 8.3
 7 11 -4 15.5 6.1
 11 -18 -4 10 6.5
 7 11 -4 24 5.8
 7 11 -4 8.5 5.3
 18 -7 4 20.2 14.3
 -11 18 4 6.1 5.9
 18 -7 4 24.9 12.6
 18 -7 4 18.8 6.1
 -11 18 4 10.8 5.8
 10 8 -4 22.1 4.7
 10 8 -4 20.4 5.1
 8 -18 -4 36.1 6.6
 -18 10 -4 14.2 5
 10 8 -4 22 5.6
 -8 18 4 15.8 6.3
 18 -10 4 27.5 6.7
 18 -10 4 27.5 6.3
 -8 18 4 21.5 6.6
 13 5 -4 0.8 4.9
 13 5 -4 4.9 6
 13 5 -4 1.6 4.5
 -18 13 -4 3.1 5.9
 13 5 -4 -3.8 4.3
 18 -13 4 -1.6 6.5
 18 -13 4 -10.7 5.7
 -5 18 4 -0.5 6.5
 -5 18 4 7.7 7.4
 16 2 -4 50.59 8.8
 16 2 -4 55.39 8.7
 -18 16 -4 35.7 7.5
 16 2 -4 30.2 6
 -2 18 4 32.1 8.6
 18 -16 4 46 8.9
 -2 18 4 22.5 7.1
 -18 19 -4 -8.5 6.7
 19 -1 -4 -5.8 8.6
 19 -1 -4 6 5.3
 18 -19 4 -5.5 6.9
 1 18 4 7.8 8.5
 18 -19 4 10.4 9.2
 1 18 4 -3.9 7
 19 -19 -4 10.4 8.4
 0 19 -4 -9.3 8.6
 0 19 -4 -10.5 10.5
 19 0 4 8.1 7.9
 19 0 4 -9.5 8.7
 -19 19 4 -8.9 7.2
 3 16 -4 24.3 8
 16 -19 -4 32.1 8.1
 3 16 -4 28.6 8.2
 19 -3 4 22.2 8.8
 -16 19 4 21.7 8.7
 19 -3 4 34.5 8.9
 6 13 -4 21.1 7
 6 13 -4 30.7 7.3
 6 13 -4 28.8 7.6
 -13 19 4 18.9 7
 -13 19 4 13.9 7.2
 19 -6 4 35.5 9.3
 19 -6 4 38.7 7.3
 9 10 -4 -4.9 5.4
 -19 9 -4 8.9 5
 10 -19 -4 -7.6 4.8
 9 10 -4 3.2 5.3
 9 10 -4 -0.4 4.7
 19 -9 4 1.3 6.3
 19 -9 4 8.5 7.5
 -10 19 4 5.8 7.4
 12 7 -4 75.79 9.9
 12 7 -4 78.89 13.1
 12 7 -4 79.29 13.1
 12 7 -4 83.69 13.2
 19 -12 4 82.49 14.3
 19 -12 4 96.99 14.1
 15 4 -4 1.2 4.6
 15 4 -4 -6.4 5.1
 15 4 -4 -1.8 5
 -19 15 -4 2.2 7.3
 15 4 -4 5.1 7.8
 19 -15 4 -5.1 6.9
 19 -15 4 -11.3 6.5
 -4 19 4 -6.5 6.4
 -4 19 4 -7.1 7
 -19 18 -4 18.3 8.7
 18 1 -4 6.4 6.5
 18 1 -4 8.8 5.5
 18 1 -4 22.3 9.5
 19 -18 4 18.8 9.3
 -1 19 4 12.6 7.3
 19 -18 4 13 8
 -1 19 4 15.5 8.1
 21 -2 -4 9.6 7.1
 21 -2 -4 9.5 10.3
 19 -21 4 6.2 10.6
 2 18 -4 22.1 10.3
 2 18 -4 17.4 9.1
 20 -2 4 38 8.6
 20 -2 4 47.3 11.2
 -18 20 4 25 10.3
 5 15 -4 -8.1 6.9
 15 -20 -4 6.5 6.9
 5 15 -4 4 7.5
 -15 20 4 -2.3 7.3
 20 -5 4 -1.3 6.7
 -15 20 4 9.7 7.6
 20 -5 4 -6.7 8.2
 8 12 -4 -4.3 6.1
 8 12 -4 2.4 5.9
 12 -20 -4 -2.3 8.9
 8 12 -4 -11.4 5.9
 20 -8 4 1.2 7.3
 20 -8 4 -2.4 6
 -12 20 4 -5.5 6.7
 -12 20 4 -6.3 10.3
 11 9 -4 21.1 6
 11 9 -4 15.2 5.2
 -20 11 -4 13.6 6.2
 9 -20 -4 33.5 8.2
 11 9 -4 16.1 5.5
 -9 20 4 30.1 9.1
 20 -11 4 32 9
 -9 20 4 13 8.2
 20 -11 4 26.2 8.8
 14 6 -4 29.3 8.4
 14 6 -4 14.2 5.6
 14 6 -4 37.8 6.3
 -6 20 4 15.2 9.6
 20 -14 4 25.4 8.2
 20 -14 4 30.8 8.2
 -6 20 4 27 8.8
 17 3 -4 1.7 5.6
 17 3 -4 -0.4 6.8
 17 3 -4 0.3 8.7
 17 3 -4 -7.5 5.5
 -3 20 4 -1.3 8
 20 -17 4 16.5 10.2
 20 -17 4 3.2 8.1
 -20 20 -4 4.3 9.3
 20 0 -4 5.7 6.4
 20 0 -4 3.4 10.5
 20 -20 4 -1.5 10.2
 20 -20 4 -3 9.1
 4 17 -4 -10.2 8.6
 17 -21 -4 -1.4 8
 4 17 -4 13.2 9.5
 21 -4 4 5.4 8.1
 -17 21 4 7.9 9.6
 21 -4 4 6.4 10.6
 7 14 -4 -2.4 7.7
 7 14 -4 -3.4 8
 14 -21 -4 -1.1 8.8
 -14 21 4 -11.9 10.1
 21 -7 4 -4 7.4
 -14 21 4 0.2 7.9
 10 11 -4 9.3 6.7
 11 -21 -4 16.7 7.5
 10 11 -4 9.1 6.9
 10 11 -4 8.9 6.4
 -11 21 4 0.4 9
 21 -10 4 17.8 8
 -11 21 4 12.3 8.6
 21 -10 4 23.3 9.2
 13 8 -4 86.29 11.4
 13 8 -4 89.49 15.1
 13 8 -4 78.89 14.5
 -8 21 4 50.99 9.6
 -8 21 4 64.69 11.2
 21 -13 4 105.49 16
 21 -13 4 88.09 14.1
 16 5 -4 2.9 5.9
 -21 16 -4 -12.4 7.2
 16 5 -4 3.2 7.2
 21 -16 4 11.3 9
 -5 21 4 6.8 10.5
 21 -16 4 5.3 9.1
 -5 21 4 1.9 8.7
 19 2 -4 23.3 11.3
 -2 21 4 6.4 10.7
 21 -19 4 26.7 12.1
 21 -19 4 21.3 8.8
 6 16 -4 5.1 9.6
 6 16 -4 -13.8 8
 6 16 -4 -2.6 9.2
 22 -6 4 20.3 12.4
 22 -6 4 8.7 8.7
 -16 22 4 -9.7 9.2
 -16 22 4 1.4 9.2
 9 13 -4 4.9 7.7
 9 13 -4 1.1 7.9
 9 13 -4 -5.2 7.7
 -13 22 4 -5.3 8.6
 -13 22 4 0 9.7
 22 -9 4 -5.6 7.5
 22 -9 4 8 9.9
 10 -22 -4 -7.4 8.3
 12 10 -4 19 8
 12 10 -4 13.1 6.9
 -10 22 4 16.7 9.5
 22 -12 4 4.8 8.6
 22 -12 4 8.9 10.1
 15 7 -4 10.2 7
 15 7 -4 14.7 6.6
 22 -15 4 -1.9 9.3
 22 -15 4 6.3 9.3
 -7 22 4 13.9 10.2
 11 12 -4 -0.8 8.4
 11 12 -4 -4.3 8.2
 12 -23 -4 -2.1 7.9
 23 -11 4 6.3 10.3
 23 -11 4 9.7 9
 -12 23 4 -19.6 10
 -12 23 4 3.6 10
 23 -14 4 9.1 9.5
 23 -14 4 10 9.8
 -1 1 -5 140.39 5.9
 1 0 -5 140.49 6.3
 -1 1 -5 144.39 5.5
 0 -1 -5 133.49 5.6
 -1 1 -5 146.59 6.2
 0 -1 -5 139.49 6.1
 -1 1 -5 146.29 6
 0 1 5 138.29 6
 0 1 5 140.49 5.9
 -1 0 5 139.89 5.8
 0 1 5 136.19 5.6
 1 -1 5 135.89 6.2
 1 -1 5 150.38 6
 -2 0 -5 7300.17 206.88
 2 -2 -5 7101.29 206.88
 0 2 -5 7214.68 207.38
 0 2 -5 7122.19 206.88
 2 0 5 7134.09 206.88
 3 -1 -5 399.16 12.7
 3 -1 -5 389.66 13.4
 -2 3 -5 375.16 14.4
 -2 3 -5 390.66 13.4
 -2 3 -5 398.86 12.7
 -2 3 -5 391.16 13.6
 1 2 5 420.36 13.5
 -3 1 5 404.96 12.7
 1 2 5 412.06 13.2
 2 -3 5 387.16 13.6
 2 -3 5 405.36 12.8
 2 -3 5 388.46 13.3
 -3 2 -5 8 2
 2 1 -5 -0.3 2
 -3 2 -5 5 1.4
 2 1 -5 4.2 1.5
 1 -3 -5 3.4 1.6
 -3 2 -5 5.6 1.6
 1 -3 -5 5.9 1.9
 -3 2 -5 7.5 1.6
 1 -3 -5 5.3 1.5
 3 -2 5 5.3 1.3
 -1 3 5 4.4 1.7
 -2 -1 5 4.2 1.7
 -1 3 5 4.1 2.1
 3 -2 5 6.3 2.2
 -2 -1 5 4.9 1.3
 3 -2 5 5 1.8
 -1 3 5 4.1 1.5
 3 -2 5 5.2 1.5
 5 -2 -5 653.73 21.1
 -3 5 -5 663.53 22.2
 -3 5 -5 705.43 21.8
 -2 -3 -5 709.53 22.2
 -3 5 -5 632.24 21.6
 -3 5 -5 705.13 20.9
 3 -5 5 651.63 21.8
 2 3 5 662.53 21.9
 3 -5 5 658.83 20.9
 2 3 5 653.43 21.5
 -5 2 5 692.13 21.2
 3 -5 5 672.03 21.4
 6 -4 -5 2442.66 74.19
 -2 6 -5 2502.15 75.79
 -4 -2 -5 2563.14 75.29
 -2 6 -5 2444.46 75.09
 -2 6 -5 2560.24 74.49
 6 -4 -5 2625.14 75.79
 -2 6 -5 2554.54 75.59
 -4 -2 -5 2595.24 75.49
 4 2 5 2492.65 74.99
 -6 4 5 2652.13 75.09
 4 2 5 2583.64 75.49
 2 -6 5 2479.95 74.59
 -6 4 5 2551.34 74.09
 2 -6 5 2503.75 75.59
 2 -6 5 2562.54 74.99
 -4 1 -5 145.49 6.8
 3 -4 -5 143.59 6.8
 -4 1 -5 141.99 6.3
 1 3 -5 134.49 6.7
 1 3 -5 149.29 6.8
 3 -4 -5 139.59 7
 1 3 -5 139.49 7.1
 3 -4 -5 137.59 6.5
 4 -1 5 145.39 6.4
 -3 4 5 148.59 6.3
 4 -1 5 137.59 6.5
 -3 4 5 138.49 6.9
 -1 -3 5 144.39 6.5
 4 -1 5 146.99 6.4
 -3 4 5 134.29 6.3
 4 0 -5 888.91 26.2
 0 -4 -5 808.62 27.3
 -4 4 -5 901.11 26.5
 4 0 -5 858.41 27.3
 -4 4 -5 863.91 26.4
 -4 4 -5 904.21 26.9
 -4 4 -5 877.71 27.2
 -4 4 -5 862.81 27.4
 4 -4 5 867.61 26.4
 4 -4 5 897.21 27
 0 4 5 855.11 26.8
 4 -4 5 852.71 27.2
 0 4 5 820.82 27.2
 -4 7 -5 3187.18 93.59
 -4 7 -5 3305.57 92.39
 7 -3 -5 3165.78 92.59
 7 -3 -5 3146.09 93.29
 -3 -4 -5 3175.38 93.59
 -4 7 -5 3061.29 92.99
 -4 7 -5 3458.25 93.69
 3 4 5 2985.3 92.79
 4 -7 5 3149.39 92.69
 4 -7 5 3135.19 93.39
 -7 3 5 3014.2 91.29
 3 4 5 3027.2 93.09
 -7 3 5 3111.79 92.59
 4 -7 5 3172.98 92.39
 -3 8 -5 1267.87 40.2
 8 -5 -5 1214.98 38.2
 -5 -3 -5 1254.07 39.8
 -3 8 -5 1282.67 38.7
 -3 8 -5 1238.88 39.2
 8 -5 -5 1254.07 39.1
 8 -5 -5 1281.47 40.1
 3 -8 5 1274.07 40.2
 3 -8 5 1272.77 39
 3 -8 5 1312.67 39
 5 3 5 1236.18 39.1
 5 3 5 1295.17 39.4
 -8 5 5 1285.17 38.1
 -8 5 5 1291.57 39.5
 5 -5 -5 703.83 22.3
 0 5 -5 653.63 21.4
 -5 0 -5 661.53 21.6
 0 5 -5 676.03 20.6
 -5 0 -5 663.63 21.5
 -5 0 -5 658.23 21.5
 -5 5 5 693.13 20.9
 -5 5 5 685.23 21.5
 5 0 5 658.03 21.4
 0 -5 5 650.13 21.9
 0 -5 5 648.24 21.2
 -5 3 -5 371.46 12.5
 -5 3 -5 376.26 13.8
 2 -5 -5 392.26 13.6
 -5 3 -5 380.16 12.6
 2 -5 -5 367.96 12.8
 3 2 -5 376.36 13.1
 -5 3 -5 376.06 12.8
 5 -3 5 329.47 12.8
 -3 -2 5 346.77 13
 -2 5 5 373.56 12.9
 5 -3 5 354.16 12.5
 5 -3 5 330.57 12.7
 5 -3 5 378.56 13.1
 5 -3 5 364.16 12.5
 -2 5 5 373.46 12.6
 -2 5 5 363.76 13.4
 -5 6 -5 6.3 2.2
 -5 6 -5 6.8 2
 -5 6 -5 9.3 2.5
 -5 6 -5 3.7 1.9
 -1 -5 -5 5.1 2.2
 6 -1 -5 6.2 2.7
 5 -6 5 5.5 1.9
 5 -6 5 7.8 2.3
 1 5 5 8.5 2.3
 5 -6 5 10.1 2.1
 1 5 5 4.8 1.7
 5 -6 5 4.9 2.5
 -6 1 5 8.1 2.5
 -5 9 -5 790.02 25.9
 9 -4 -5 740.03 24.2
 -5 9 -5 792.42 26.7
 9 -4 -5 774.02 26.5
 -4 -5 -5 785.72 26.7
 9 -4 -5 754.22 25.3
 -5 9 -5 795.22 26.6
 -5 9 -5 812.62 25.4
 -9 4 5 758.12 25.7
 4 5 5 779.22 25.6
 4 5 5 800.12 26.2
 -9 4 5 758.42 24
 5 -9 5 779.92 25.4
 5 -9 5 776.62 26.6
 5 -9 5 807.62 25.5
 -4 10 -5 138.79 8.4
 -4 10 -5 128.89 9.1
 -6 -4 -5 143.99 9.6
 -4 10 -5 136.49 8.6
 10 -6 -5 142.19 10
 10 -6 -5 142.19 6.9
 10 -6 -5 142.49 8.1
 4 -10 5 139.29 8.2
 4 -10 5 134.19 10
 6 4 5 150.98 7.8
 -10 6 5 157.08 9.7
 -10 6 5 147.79 6.9
 4 -10 5 124.79 7.7
 6 4 5 138.69 8.3
 -6 -1 -5 263.77 11
 -6 -1 -5 268.27 10.7
 7 -6 -5 252.07 11.6
 -1 7 -5 252.47 10.9
 7 -6 -5 224.28 9.8
 7 -6 -5 245.18 10.2
 -1 7 -5 273.47 9.8
 -7 6 5 251.17 9.6
 6 1 5 258.47 10.3
 6 1 5 223.48 10.2
 -7 6 5 242.18 11
 1 -7 5 258.27 11.2
 6 1 5 247.58 10.2
 -7 6 5 251.87 10.8
 1 -7 5 263.07 10.1
 4 -6 -5 72.69 5.8
 -6 2 -5 70.99 4.9
 -6 2 -5 71.59 5.2
 4 -6 -5 70.99 4.5
 2 4 -5 66.09 5.7
 -6 2 -5 72.59 6.4
 6 -2 5 64.69 5.6
 -4 6 5 73.19 5.1
 6 -2 5 66.19 5.6
 -2 -4 5 64.09 5.4
 -4 6 5 71.09 5
 6 -2 5 55.69 5.3
 -4 6 5 68.19 6.1
 -4 6 5 68.39 6.2
 6 -2 5 64.79 4.2
 1 -6 -5 120.99 8.2
 -6 5 -5 131.49 7.8
 -6 5 -5 133.29 6.5
 5 1 -5 118.39 6.3
 -6 5 -5 129.99 6.9
 -6 5 -5 129.39 7.2
 -6 5 -5 130.49 6.5
 -1 6 5 120.89 6.8
 6 -5 5 123.89 7.1
 -1 6 5 129.39 6.8
 6 -5 5 127.19 7.3
 6 -5 5 132.09 6.1
 6 -5 5 119.59 6.9
 -1 6 5 123.69 7
 -6 8 -5 1134.79 35.2
 8 -2 -5 1166.68 35.3
 -2 -6 -5 1057.09 35.4
 8 -2 -5 1151.48 34.3
 -6 8 -5 1071.59 35.2
 -6 8 -5 1096.49 34
 -6 8 -5 1122.79 34.3
 -6 8 -5 1149.98 35.9
 6 -8 5 1051.19 34.2
 6 -8 5 1018.5 33.6
 6 -8 5 1095.89 34.8
 -8 2 5 1125.99 34.5
 6 -8 5 1093.29 35.5
 2 6 5 1098.49 35.4
 -6 11 -5 263.27 13.4
 -6 11 -5 261.57 12.3
 11 -5 -5 267.87 11.6
 -6 11 -5 266.57 12
 11 -5 -5 265.67 10.3
 11 -5 -5 263.47 13.4
 -5 -6 -5 263.07 13.9
 6 -11 5 265.57 14
 5 6 5 263.77 12.4
 6 -11 5 267.67 11.8
 -11 5 5 277.77 13.2
 6 -11 5 264.87 11.4
 5 6 5 260.07 11.7
 -11 5 5 267.87 10.4
 12 -7 -5 107.99 11
 -5 12 -5 104.39 10.3
 -5 12 -5 93.99 8.9
 -7 -5 -5 113.49 9.9
 12 -7 -5 109.19 6.8
 -5 12 -5 96.69 8.7
 12 -7 -5 103.59 8.2
 -12 7 5 101.79 10.3
 5 -12 5 94.69 8.2
 5 -12 5 107.19 10.9
 7 5 5 115.99 8.4
 7 5 5 101.69 7.6
 -12 7 5 97.39 6.9
 -2 9 -5 84.89 6.5
 -2 9 -5 84.59 7.4
 -7 -2 -5 86.19 6.9
 -7 -2 -5 83.09 7.4
 9 -7 -5 77.79 5.7
 9 -7 -5 81.99 8.3
 -2 9 -5 85.89 6.6
 9 -7 -5 67.89 5.7
 -9 7 5 78.99 6.9
 7 2 5 79.19 5.9
 -9 7 5 74.49 5.6
 7 2 5 73.89 6.6
 2 -9 5 82.29 6.2
 2 -9 5 91.29 8.1
 -9 7 5 77.69 7.6
 1 6 -5 646.84 22.1
 -7 1 -5 619.44 20.7
 6 -7 -5 631.14 20.7
 6 -7 -5 660.23 22
 1 6 -5 620.94 20
 -7 1 -5 611.34 21
 -1 -6 5 616.84 21.5
 -6 7 5 625.14 20.9
 -1 -6 5 638.04 20.9
 7 -1 5 630.74 21.3
 7 -1 5 618.94 21.1
 -6 7 5 631.04 21.4
 7 -1 5 628.24 20.7
 7 -1 5 601.34 20.5
 -6 7 5 655.73 20.6
 -6 7 5 633.34 21.6
 -7 4 -5 10.1 2.9
 3 -7 -5 9.9 2.5
 3 -7 -5 14 2.6
 -7 4 -5 9.4 2.4
 -7 4 -5 7.3 2.1
 4 3 -5 9.7 1.7
 -7 4 -5 12.8 3.1
 -7 4 -5 8.5 2.3
 -3 7 5 11.8 2.3
 7 -4 5 7.6 2.2
 -3 7 5 15.6 2.8
 7 -4 5 9.7 2.3
 7 -4 5 16.5 2.8
 7 -4 5 8.4 2.3
 7 -4 5 13 2.7
 -7 7 -5 11.6 2.5
 0 -7 -5 13.2 3
 -7 7 -5 16.2 3.4
 -7 7 -5 9.4 2.4
 -7 7 -5 10 2.7
 -7 7 -5 19 3.3
 0 -7 -5 16.8 2.4
 0 7 5 15 2.8
 7 -7 5 14.1 2.8
 7 -7 5 15 2.6
 7 -7 5 10.2 2.5
 -7 0 5 13.6 3
 7 -7 5 11.7 3.2
 0 7 5 16.2 3.1
 0 7 5 9.6 2.3
 -7 10 -5 67.59 6.6
 -7 10 -5 64.59 7.9
 10 -3 -5 68.39 7.7
 -3 -7 -5 65.69 8.9
 -7 10 -5 62.49 7.9
 10 -3 -5 63.89 6.2
 -7 10 -5 75.29 7.6
 10 -3 -5 63.49 5.4
 -10 3 5 66.99 5
 7 -10 5 76.19 5.5
 7 -10 5 61.39 8.5
 7 -10 5 59.69 7.1
 7 -10 5 65.09 5.9
 3 7 5 53.99 6.9
 -10 3 5 64.79 7.7
 13 -6 -5 -0.9 3.3
 -6 -7 -5 -0.7 4
 13 -6 -5 2 4.6
 -7 13 -5 -0.8 2.8
 -7 13 -5 13.5 4.9
 13 -6 -5 2.2 3.1
 -7 13 -5 -5.7 7.6
 7 -13 5 2.3 3.7
 -13 6 5 -1.7 2.9
 6 7 5 2.9 3.3
 7 -13 5 -0.1 2.6
 6 7 5 5.1 4.1
 14 -8 -5 93.29 9.1
 14 -8 -5 85.19 7.3
 -6 14 -5 93.69 10.3
 -8 -6 -5 95.79 12.5
 -6 14 -5 74.79 11.5
 6 -14 5 89.09 9
 -14 8 5 78.49 7.6
 8 6 5 90.69 8.3
 8 6 5 91.99 9.7
 -3 11 -5 6.3 3.4
 -8 -3 -5 7.5 2.9
 11 -8 -5 9.1 3.1
 -3 11 -5 3.2 2.5
 11 -8 -5 9.3 3.3
 -3 11 -5 7.4 4
 11 -8 -5 9.1 3.2
 -11 8 5 11 4.6
 3 -11 5 7 2.7
 3 -11 5 3.4 3.5
 8 3 5 6.2 2.5
 -11 8 5 4 2.7
 8 3 5 14.2 3.6
 -11 8 5 9.6 3.3
 8 -8 -5 11.6 3.1
 -8 0 -5 10 3.8
 0 8 -5 4.6 2.6
 8 -8 -5 5.6 3.3
 8 -8 -5 9.1 2.7
 -8 0 -5 7.4 2.6
 0 8 -5 5.3 2.1
 0 8 -5 9.8 3.1
 8 0 5 5.8 2.5
 0 -8 5 6.4 2.5
 0 -8 5 3 2.1
 -8 8 5 8.6 2.9
 8 0 5 10.7 2.8
 8 0 5 6.6 3
 -8 8 5 3.7 2.3
 -8 8 5 5 3.2
 8 0 5 8.3 2.2
 -8 3 -5 117.39 8
 -8 3 -5 113.19 6.9
 5 -8 -5 106.79 6.3
 -8 3 -5 114.29 6.5
 3 5 -5 108.79 6.4
 5 -8 -5 114.69 8.1
 3 5 -5 108.99 7.2
 -5 8 5 108.39 7.1
 -3 -5 5 111.29 7.1
 8 -3 5 108.89 6
 8 -3 5 116.29 8
 -5 8 5 112.19 7.7
 8 -3 5 108.19 7.2
 -5 8 5 105.69 7.5
 -5 8 5 109.29 7
 -8 6 -5 506.05 18.2
 -8 6 -5 526.05 18.2
 2 -8 -5 531.45 17.9
 6 2 -5 467.55 17.1
 -8 6 -5 524.35 17.5
 -8 6 -5 529.95 19
 6 2 -5 493.45 18
 -8 6 -5 512.25 17.6
 2 -8 -5 529.15 18.3
 8 -6 5 509.05 18.4
 8 -6 5 519.95 17.9
 -2 8 5 510.55 19.1
 -2 8 5 561.84 20
 8 -6 5 505.75 18.5
 8 -6 5 540.45 17.7
 8 -6 5 471.35 18.1
 -2 8 5 503.95 17.7
 -8 9 -5 172.88 9.9
 -8 9 -5 163.68 8.7
 -1 -8 -5 182.58 8.5
 -8 9 -5 165.88 9.8
 9 -1 -5 172.68 8.4
 -8 9 -5 172.88 10.1
 -8 9 -5 168.08 10.1
 -9 1 5 187.78 9.7
 8 -9 5 161.48 8.3
 8 -9 5 170.48 9.7
 8 -9 5 166.98 8.5
 1 8 5 190.28 9.9
 8 -9 5 158.68 11.3
 1 8 5 171.58 9.1
 -8 12 -5 6.1 4.8
 -8 12 -5 5.9 3.9
 -8 12 -5 6.1 4
 -8 12 -5 3.9 4.7
 12 -4 -5 5.7 3.6
 12 -4 -5 4 2.7
 12 -4 -5 1.1 3.8
 -8 12 -5 2.6 2.8
 -12 4 5 3.4 2.8
 4 8 5 2.5 3.6
 -12 4 5 -0.6 4.3
 4 8 5 4.1 2.9
 8 -12 5 2.3 4.6
 8 -12 5 1.7 2.9
 8 -12 5 6 3.8
 -8 15 -5 871.31 31.9
 15 -7 -5 830.62 27.5
 15 -7 -5 809.72 29.1
 -8 15 -5 825.72 30.7
 7 8 5 829.72 30.1
 7 8 5 828.12 29.3
 8 -15 5 799.52 29.1
 -15 7 5 829.42 27.8
 8 -15 5 870.71 29.7
 16 -9 -5 107.89 10.9
 -7 16 -5 111.09 13.7
 16 -9 -5 93.29 9.2
 -16 9 5 84.29 9.1
 9 7 5 89.79 9.6
 7 -16 5 86.29 10.1
 9 7 5 105.99 11.4
 -4 13 -5 597.04 23.2
 13 -9 -5 626.24 21.6
 -4 13 -5 629.24 22.7
 -9 -4 -5 608.24 24.5
 13 -9 -5 631.64 22.6
 -4 13 -5 633.14 24.8
 -13 9 5 642.94 24.5
 9 4 5 636.54 23.9
 4 -13 5 591.94 22
 -13 9 5 646.74 22
 9 4 5 642.64 22.6
 9 4 5 617.84 22.5
 10 -9 -5 39.4 5.4
 -9 -1 -5 39.9 5.3
 -1 10 -5 40.7 6.8
 -1 10 -5 41.5 6.2
 -1 10 -5 30 4.1
 10 -9 -5 39.3 5.8
 -9 -1 -5 47.6 7.1
 -10 9 5 35.2 5.2
 1 -10 5 51.59 7.9
 9 1 5 41.7 5.9
 -10 9 5 42.1 6.9
 9 1 5 33.4 4.4
 1 -10 5 52.79 6.8
 -10 9 5 40.2 6
 9 1 5 50.79 7.7
 9 1 5 36.4 5.1
 2 7 -5 1037.5 32.2
 -9 2 -5 1007.8 33
 2 7 -5 1063.79 33.6
 7 -9 -5 1024.3 34.2
 -9 2 -5 1037.2 32.5
 7 -9 -5 1030.9 32.7
 2 7 -5 1096.19 32.1
 9 -2 5 994.4 33.2
 -7 9 5 1083.39 32.9
 -7 9 5 1030.2 33.1
 9 -2 5 979.5 32.3
 9 -2 5 996.7 33.3
 -2 -7 5 1082.19 32.5
 -7 9 5 1058.39 33.5
 -7 9 5 992.9 33.6
 -2 -7 5 990.2 33.1
 -9 5 -5 -1.6 2.3
 -9 5 -5 -0.8 2.3
 5 4 -5 2.2 2
 4 -9 -5 -0.6 2.7
 -9 5 -5 2.7 3.1
 5 4 -5 1.5 2.2
 4 -9 -5 -0.9 2.3
 -9 5 -5 3.2 3.4
 -4 9 5 1.5 2.4
 -4 9 5 2.4 2.8
 9 -5 5 -0.7 2.2
 9 -5 5 2.9 2.4
 -4 9 5 3.1 2.5
 9 -5 5 3.7 2.8
 9 -5 5 -1.6 2.5
 9 -5 5 -2.3 1.9
 -9 8 -5 181.28 9.9
 -9 8 -5 163.58 9.9
 -9 8 -5 187.78 9.2
 1 -9 -5 163.58 9.7
 8 1 -5 157.38 9.3
 8 1 -5 152.18 8.4
 -9 8 -5 192.38 10.6
 -9 8 -5 181.08 9.2
 9 -8 5 172.98 8.3
 -1 9 5 165.58 8.9
 -1 9 5 160.48 10.2
 9 -8 5 184.08 10.5
 9 -8 5 184.88 8.6
 -8 -1 5 167.98 9.1
 9 -8 5 179.08 11
 -1 9 5 168.88 9.1
 -9 11 -5 81.69 8.9
 11 -2 -5 65.29 8.6
 -9 11 -5 64.19 8.5
 -9 11 -5 64.89 8.4
 -9 11 -5 67.79 7.6
 -9 11 -5 74.09 9.7
 11 -2 -5 77.39 6.9
 9 -11 5 70.09 6.5
 9 -11 5 72.19 8
 2 9 5 65.59 8.4
 -11 2 5 75.49 9.1
 2 9 5 67.99 7.9
 9 -11 5 78.19 6.2
 -11 2 5 71.89 5.7
 9 -11 5 76.39 10.1
 14 -5 -5 358.16 15.7
 -9 14 -5 380.26 18.2
 -9 14 -5 375.66 18.1
 14 -5 -5 365.16 13.8
 5 9 5 381.46 17.2
 9 -14 5 333.87 16.7
 5 9 5 382.96 16
 -14 5 5 353.96 13.9
 9 -14 5 352.26 16
 17 -8 -5 19.6 4.9
 17 -8 -5 14.5 5.8
 -9 17 -5 6.5 5.1
 -9 17 -5 5.8 6.1
 8 9 5 11.1 5
 8 9 5 18 5.5
 -17 8 5 18.3 6.8
 -8 18 -5 24.8 7.9
 -8 18 -5 28.7 5.8
 18 -10 -5 38.6 6.3
 18 -10 -5 22.1 7.2
 10 8 5 40.1 7.6
 10 8 5 23.9 5.4
 10 8 5 36.6 6.8
 -5 15 -5 163.88 14.6
 -5 15 -5 155.68 12.2
 15 -10 -5 165.38 10.4
 -10 -5 -5 125.19 14.6
 15 -10 -5 180.78 11.8
 10 5 5 160.48 12.1
 -15 10 5 190.98 13.2
 10 5 5 139.89 12.8
 10 5 5 142.99 10.7
 -15 10 5 139.99 10.7
 -2 12 -5 356.26 15.5
 -2 12 -5 378.66 17.6
 -10 -2 -5 351.56 16.3
 12 -10 -5 378.16 15.3
 12 -10 -5 383.16 14.9
 -2 12 -5 364.76 15.1
 -12 10 5 392.06 16.9
 10 2 5 375.96 16.9
 10 2 5 356.56 14.9
 10 2 5 398.46 15.2
 -12 10 5 373.96 14.8
 2 -12 5 323.47 17.4
 10 2 5 359.06 16.3
 9 -10 -5 11.8 3.1
 -10 1 -5 17.1 4.2
 9 -10 -5 13 3.1
 1 9 -5 8 2.7
 9 -10 -5 13.4 3.9
 1 9 -5 14.5 3.8
 -1 -9 5 7.4 2.3
 10 -1 5 16.1 3.2
 -9 10 5 14.6 4
 -9 10 5 12.6 3.5
 -9 10 5 13.4 4.2
 10 -1 5 14.1 3.8
 -9 10 5 10.8 3.3
 10 -1 5 7.7 3.1
 4 6 -5 670.43 23.8
 -10 4 -5 688.13 24.3
 6 -10 -5 701.63 23.5
 -10 4 -5 687.53 23.6
 6 -10 -5 680.13 24.7
 4 6 -5 722.33 23.2
 -6 10 5 682.93 23.6
 -4 -6 5 683.83 23.7
 -6 10 5 712.33 24.8
 -6 10 5 722.53 24.5
 10 -4 5 702.83 24.1
 -6 10 5 690.03 23.6
 10 -4 5 713.93 24.7
 10 -4 5 712.83 23.1
 -10 7 -5 179.78 9.8
 -10 7 -5 173.78 11.4
 3 -10 -5 188.28 9
 -10 7 -5 176.68 9.4
 7 3 -5 164.68 8.9
 -10 7 -5 195.88 9
 -10 7 -5 174.18 10.8
 3 -10 -5 175.68 10.4
 -3 10 5 183.98 9.4
 10 -7 5 165.38 9.7
 -3 10 5 188.98 10.8
 -3 10 5 183.38 9.6
 10 -7 5 177.98 8.5
 10 -7 5 183.68 10.9
 10 -7 5 187.98 9.2
 10 -7 5 194.08 11
 -10 10 -5 512.55 18.6
 -10 10 -5 474.15 19.2
 -10 10 -5 489.25 19.2
 0 -10 -5 467.35 17.7
 10 0 -5 465.95 17.3
 0 10 5 475.95 17.7
 10 -10 5 470.35 19.7
 10 -10 5 479.75 17.5
 -10 0 5 491.45 18.5
 0 10 5 484.45 19.5
 10 -10 5 490.15 19.2
 0 10 5 465.95 17.9
 10 -10 5 472.45 17.4
 -10 13 -5 237.98 14.3
 13 -3 -5 210.68 9.3
 -10 13 -5 218.98 13.7
 -10 13 -5 235.28 15.2
 13 -3 -5 205.68 14.2
 13 -3 -5 226.08 12
 -10 13 -5 238.58 14.2
 3 10 5 231.38 13.6
 10 -13 5 210.18 13.8
 10 -13 5 217.88 11.5
 -13 3 5 206.68 14.6
 10 -13 5 218.08 10.4
 3 10 5 214.28 12.9
 -13 3 5 217.68 9.8
 -10 16 -5 20.4 6.3
 16 -6 -5 20.7 5.4
 16 -6 -5 23.3 4.5
 -10 16 -5 15 5.3
 -10 16 -5 17.6 7.8
 6 10 5 22.2 5.5
 -16 6 5 17.9 4.3
 10 -16 5 28.1 6.5
 6 10 5 12.4 4.3
 -10 19 -5 30.5 8
 -10 19 -5 51.29 8.4
 19 -9 -5 62.19 10.3
 19 -9 -5 90.49 14.2
 9 10 5 50.49 7.3
 9 10 5 76.79 9.8
 20 -11 -5 4.7 6.7
 -9 20 -5 14.7 7.9
 20 -11 -5 9.7 6.5
 -9 20 -5 12.7 8.7
 11 9 5 10.3 6.5
 11 9 5 17.8 7
 -6 17 -5 234.48 16.1
 17 -11 -5 211.08 14.5
 17 -11 -5 211.48 12.6
 -6 17 -5 198.68 18.8
 11 6 5 207.08 16.3
 11 6 5 212.48 14.5
 11 6 5 187.78 13
 -3 14 -5 -3.3 3.8
 14 -11 -5 -1.1 4
 -11 -3 -5 4.4 4
 14 -11 -5 0.9 4.3
 -14 11 5 -3.4 3.6
 11 3 5 -7 4.6
 11 3 5 0.9 3
 -14 11 5 -5.5 4.5
 11 3 5 -3.2 3.5
 11 -11 -5 69.19 10.4
 11 -11 -5 61.79 7.3
 -11 0 -5 57.79 8.5
 11 -11 -5 58.19 7.3
 0 11 -5 57.49 7.8
 0 11 -5 52.29 7.2
 0 -11 5 53.69 9.2
 11 0 5 47.7 8.1
 11 0 5 57.19 6.7
 -11 11 5 58.19 8.4
 -11 11 5 62.39 7.8
 8 -11 -5 453.75 17.1
 3 8 -5 462.15 17.6
 8 -11 -5 444.86 19.1
 -11 3 -5 433.16 17.2
 8 -11 -5 462.05 17.4
 3 8 -5 469.75 16.4
 -3 -8 5 434.46 16.7
 -8 11 5 446.96 17.6
 11 -3 5 454.35 18.8
 -8 11 5 462.35 18.5
 -8 11 5 458.75 18.3
 11 -3 5 440.76 17.6
 -8 11 5 464.35 17.2
 11 -3 5 433.46 16.3
 6 5 -5 188.18 9.3
 -11 6 -5 168.58 9.8
 6 5 -5 179.88 8.9
 6 5 -5 171.28 9.7
 5 -11 -5 182.98 9.3
 -11 6 -5 185.38 9.3
 -11 6 -5 181.58 11.3
 5 -11 -5 182.38 11.8
 -11 6 -5 184.48 9.6
 11 -6 5 184.98 9.9
 11 -6 5 173.08 11.6
 11 -6 5 173.38 11.6
 -5 11 5 172.98 10
 11 -6 5 178.28 8.7
 -5 11 5 186.78 10.2
 -5 11 5 190.68 11.2
 -5 11 5 177.58 10.4
 -11 9 -5 172.88 10.4
 -11 9 -5 176.08 10.4
 -11 9 -5 181.88 10
 9 2 -5 201.48 10.6
 2 -11 -5 179.58 10.7
 -11 9 -5 161.98 12.5
 -11 9 -5 171.88 12.1
 9 2 -5 187.38 9.5
 9 2 -5 178.58 8.7
 11 -9 5 178.08 9.5
 -2 11 5 188.18 10.4
 11 -9 5 176.78 12.3
 11 -9 5 187.88 9.4
 -2 11 5 189.88 10.4
 11 -9 5 179.98 11.6
 -2 11 5 193.68 12.3
 12 -1 -5 68.39 8.2
 -11 12 -5 88.09 10.5
 -11 12 -5 72.89 12
 12 -1 -5 73.49 10.1
 -11 12 -5 87.59 10.2
 -12 1 5 77.39 6.3
 1 11 5 79.79 8.8
 -12 1 5 78.09 9.8
 11 -12 5 67.89 7.2
 11 -12 5 74.69 7.5
 1 11 5 77.09 9.5
 1 11 5 76.29 9.6
 15 -4 -5 65.09 6.8
 15 -4 -5 62.29 9.8
 -11 15 -5 56.79 8.5
 -15 4 5 68.09 7.1
 4 11 5 72.99 12
 11 -15 5 81.29 8.5
 11 -15 5 73.09 9
 18 -7 -5 34.7 7
 18 -7 -5 34 5.6
 -11 18 -5 26.3 7.1
 7 11 5 39.6 6.5
 7 11 5 22.8 6.8
 21 -10 -5 10.2 8.4
 -11 21 -5 -13.5 7.8
 21 -10 -5 -1.7 6.9
 10 11 5 2.3 9.8
 10 11 5 -7.1 7
 10 11 5 -10.2 6
 -10 22 -5 -12.5 9.7
 22 -12 -5 -12.8 8.2
 12 10 5 1.6 7.9
 12 10 5 -5.3 6.8
 -7 19 -5 165.98 17.3
 -7 19 -5 126.99 19.3
 19 -12 -5 162.08 13.6
 19 -12 -5 146.39 15.3
 12 7 5 154.98 14.7
 12 7 5 140.89 16.6
 12 7 5 158.48 19.1
 16 -12 -5 2.8 5
 16 -12 -5 -1.6 4.7
 -4 16 -5 -5.8 5.7
 12 4 5 1.3 4.8
 12 4 5 -10.1 5.3
 -16 12 5 -3.2 4.6
 12 4 5 -1.5 3.7
 -1 13 -5 -3.5 6.5
 -1 13 -5 -4.9 4.3
 13 -12 -5 5.3 4
 13 -12 -5 4.1 4.1
 12 1 5 -0.6 4.4
 -13 12 5 0.6 3.6
 12 1 5 2.4 3.8
 1 -13 5 1.9 2.8
 12 1 5 2.5 4.6
 2 10 -5 100.49 9.3
 -12 2 -5 116.29 9.8
 2 10 -5 101.99 8.9
 10 -12 -5 97.99 10.6
 2 10 -5 99.59 7.8
 10 -12 -5 102.99 8.5
 -10 12 5 100.59 10.3
 -10 12 5 91.09 9.2
 12 -2 5 106.89 7.6
 12 -2 5 99.89 11.4
 -10 12 5 100.99 9.7
 -2 -10 5 102.39 8
 12 -2 5 97.49 9
 -2 -10 5 117.19 9.8
 5 7 -5 79.89 7.9
 -12 5 -5 73.09 7.8
 7 -12 -5 68.79 7.1
 5 7 -5 68.99 7
 -12 5 -5 81.99 10.5
 7 -12 -5 84.39 10.3
 -12 5 -5 88.79 7.3
 -7 12 5 57.69 8
 12 -5 5 97.49 9.2
 -7 12 5 61.69 8.7
 -7 12 5 61.89 9.2
 12 -5 5 87.99 6.8
 -7 12 5 71.39 8.3
 12 -5 5 75.69 8
 12 -5 5 71.19 10.5
 -12 8 -5 44.4 7.3
 -12 8 -5 58.29 8.1
 4 -12 -5 65.39 9.4
 8 4 -5 55.49 7.2
 -12 8 -5 47 6.8
 8 4 -5 48.7 7
 4 -12 -5 49.6 6.8
 -4 12 5 56.99 8.7
 12 -8 5 64.99 6.8
 12 -8 5 62.59 10.6
 12 -8 5 41.6 5.6
 12 -8 5 48.6 7.3
 -4 12 5 52.99 8
 -4 12 5 48.5 7.9
 -4 12 5 50.99 9.5
 11 1 -5 103.89 10.7
 -12 11 -5 102.39 13.2
 1 -12 -5 103.89 9.4
 11 1 -5 111.59 8.5
 -12 11 -5 105.59 9.8
 -12 11 -5 96.09 11.2
 -12 11 -5 111.99 10.3
 -1 12 5 109.09 9.1
 12 -11 5 111.09 13.7
 12 -11 5 104.89 9
 12 -11 5 105.69 8
 -11 -1 5 123.99 9.8
 -1 12 5 96.59 9.9
 -1 12 5 92.59 11.1
 14 -2 -5 78.99 9.5
 -12 14 -5 60.19 10
 -12 14 -5 71.09 11.8
 14 -2 -5 74.09 6.3
 -2 -12 -5 75.19 8.7
 2 12 5 81.79 11.1
 12 -14 5 83.99 8.9
 -14 2 5 85.89 7.3
 12 -14 5 80.89 9.2
 -12 17 -5 1.2 6.2
 17 -5 -5 2.4 6.2
 17 -5 -5 0 4.1
 -12 17 -5 -5.6 5.5
 5 12 5 6.7 5.5
 5 12 5 -3.4 5.1
 12 -17 5 6.8 6.1
 12 -17 5 -0.6 4.2
 -17 5 5 1.6 4.6
 -12 20 -5 36.9 8.7
 -12 20 -5 30.3 7.4
 20 -8 -5 58.39 9.2
 8 12 5 55.49 9.6
 8 12 5 43.3 7.5
 -12 23 -5 5.9 10.7
 23 -11 -5 10.5 10.8
 23 -11 -5 11.1 9.8
 11 12 5 0.1 11.6
 -8 21 -5 3.5 8.5
 21 -13 -5 19.6 8.3
 21 -13 -5 14.2 8.1
 13 8 5 20.1 8.3
 13 8 5 6.4 9.8
 13 8 5 10.5 7.3
 -5 18 -5 -10.7 8.7
 18 -13 -5 -0.4 6.1
 18 -13 -5 -0.8 5.8
 13 5 5 3.6 5.4
 13 5 5 4.1 7.4
 15 -13 -5 158.38 12.4
 -2 15 -5 149.29 15.1
 15 -13 -5 141.69 11.2
 13 2 5 150.18 10.9
 13 2 5 158.68 13.5
 -15 13 5 140.89 13.6
 13 2 5 148.89 16.9
 12 -13 -5 132.59 9.7
 1 12 -5 101.79 11.6
 12 -13 -5 109.09 13.2
 1 12 -5 122.29 10.8
 13 -1 5 119.29 8.7
 13 -1 5 95.09 14.3
 13 -1 5 115.89 11.2
 -12 13 5 124.89 11.8
 4 9 -5 98.49 8.8
 9 -13 -5 90.59 8.5
 13 -4 5 99.49 14.6
 -9 13 5 71.49 9.4
 -9 13 5 69.19 10.1
 13 -4 5 97.69 9.5
 13 -4 5 93.29 7.5
 7 6 -5 932.41 31
 6 -13 -5 906.01 30.6
 6 -13 -5 827.02 32.1
 7 6 -5 961 29.4
 7 6 -5 931.21 30.4
 -13 7 -5 921.81 30.6
 13 -7 5 914.21 30.2
 -6 13 5 941.71 33.1
 -6 13 5 917.91 32
 -6 13 5 870.41 30.9
 13 -7 5 915.81 31.3
 13 -7 5 921.31 31.8
 10 3 -5 341.87 15.4
 -13 10 -5 347.27 15.8
 10 3 -5 368.06 15
 3 -13 -5 310.47 16.1
 -13 10 -5 351.86 14.6
 10 3 -5 335.27 12.9
 13 -10 5 358.26 14.7
 13 -10 5 349.57 15.5
 -3 13 5 355.16 17.6
 13 -10 5 344.47 18.2
 -3 13 5 338.67 15.8
 -3 13 5 319.67 15.6
 13 0 -5 27.3 5.3
 -13 13 -5 11.5 4.2
 -13 13 -5 17.1 5.1
 -13 13 -5 8.1 4.9
 0 -13 -5 8.9 3.9
 13 0 -5 15.7 5.7
 13 -13 5 23 5.2
 13 -13 5 22.5 5
 0 13 5 13.3 4.2
 0 13 5 13.6 4
 16 -3 -5 68.69 6.9
 -13 16 -5 40.7 6.7
 16 -3 -5 53.39 7
 -13 16 -5 40.7 6.7
 13 -16 5 59.39 10
 3 13 5 30.2 6.2
 -16 3 5 71.49 8
 13 -16 5 59.59 8.9
 19 -6 -5 35.2 6
 -13 19 -5 27.3 7.6
 -13 19 -5 25.5 7.7
 19 -6 -5 39.7 8.4
 6 13 5 24.9 6.7
 13 -19 5 45.9 9.3
 6 13 5 46.1 8.4
 22 -9 -5 4.2 7.5
 -13 22 -5 7.3 9.8
 22 -9 -5 -10.2 7.9
 9 13 5 11.5 9.3
 9 13 5 -11.2 7.2
 20 -14 -5 6.4 8.1
 20 -14 -5 -0.4 7.1
 14 6 5 7.1 6.7
 14 6 5 2.8 8.7
 17 -14 -5 46.6 7.9
 14 3 5 52.99 7.6
 14 3 5 53.49 9.2
 0 14 -5 27.3 5.7
 14 -14 -5 42.7 6.4
 -14 14 5 26.5 5.4
 14 0 5 28.9 6.3
 3 11 -5 98.99 10.6
 3 11 -5 96.69 10.7
 11 -14 -5 99.99 9
 11 -14 -5 78.59 11.6
 -11 14 5 90.09 11.1
 -11 14 5 78.19 11.7
 14 -3 5 98.39 10.5
 14 -3 5 103.59 7.9
 -3 -11 5 101.39 9.2
 8 -14 -5 30 5
 6 8 -5 43.7 7.5
 -14 6 -5 43.7 7.2
 6 8 -5 28.9 4.6
 6 8 -5 31.8 4.8
 6 8 -5 40.8 4.9
 14 -6 5 38.4 5.8
 -8 14 5 22.5 4.8
 14 -6 5 32.4 5.3
 -8 14 5 25.6 4.6
 14 -6 5 44 7.2
 9 5 -5 268.57 13.7
 9 5 -5 277.57 13.6
 5 -14 -5 272.77 13.5
 5 -14 -5 250.07 17.2
 -14 9 -5 294.77 14.2
 -5 14 5 263.17 15.1
 -5 14 5 269.87 16.8
 14 -9 5 274.47 13.7
 14 -9 5 272.27 13.1
 14 -9 5 257.17 17.4
 12 2 -5 138.09 11.1
 12 2 -5 126.89 11.8
 -14 12 -5 125.59 11.5
 -14 12 -5 112.49 11.9
 14 -12 5 133.19 10.4
 -2 14 5 138.09 13.6
 -2 14 5 139.19 11.4
 14 -12 5 120.59 10.5
 -14 15 -5 6.9 6.3
 15 -1 -5 9.1 5.2
 -1 -14 -5 5.8 3.6
 14 -15 5 -1.2 4.8
 1 14 5 -2.9 4.5
 -15 1 5 6.2 4.5
 14 -15 5 10.1 5
 -14 18 -5 6.2 6.6
 18 -4 -5 17.9 7.1
 18 -4 -5 21.8 5.3
 4 14 5 10.2 9.4
 14 -18 5 29.1 6.2
 4 14 5 17.6 6.8
 14 -18 5 25.5 7.3
 -18 4 5 18.6 7.2
 21 -7 -5 68.29 11.4
 -14 21 -5 47.8 9.4
 21 -7 -5 84.49 13.8
 7 14 5 56.79 9.3
 7 14 5 50.29 10.5
 22 -15 -5 8.8 9.7
 22 -15 -5 5.9 9.7
 -7 22 -5 13.1 10.5
 15 7 5 -0.6 8
 15 7 5 0.7 9.8
 19 -15 -5 5.1 8
 19 -15 -5 -4.3 6.7
 -19 15 5 3.6 6.8
 15 4 5 9 12.7
 16 -15 -5 195.58 15.1
 16 -15 -5 191.08 14.1
 -1 16 -5 203.38 17.2
 -16 15 5 208.98 17.6
 15 1 5 186.28 16.4
 15 1 5 186.38 12.9
 2 13 -5 113.39 13.8
 13 -15 -5 149.39 12
 15 -2 5 101.29 12.8
 -13 15 5 114.89 13.8
 15 -2 5 122.79 9.6
 5 10 -5 12.6 4
 5 10 -5 7.6 4.2
 10 -15 -5 5.3 4.1
 -10 15 5 8.6 3.9
 -10 15 5 12.6 4.9
 15 -5 5 6.1 4.6
 15 -5 5 7.1 5.4
 8 7 -5 514.65 19.2
 7 -15 -5 534.05 21
 8 7 -5 533.05 20.7
 8 7 -5 547.05 21.7
 -15 8 -5 552.54 21.3
 15 -8 5 549.74 20.4
 -7 15 5 556.54 23.1
 -7 15 5 533.45 24
 15 -8 5 544.65 23.8
 15 -8 5 552.04 22.2
 11 4 -5 703.03 25.8
 11 4 -5 702.03 26.2
 11 4 -5 702.23 26.5
 -15 11 -5 737.13 27.6
 -4 15 5 736.93 27.8
 15 -11 5 711.53 26.8
 15 -11 5 733.63 26.1
 -4 15 5 722.03 29.9
 14 1 -5 -2 4.3
 -15 14 -5 -7.1 4.3
 1 -15 -5 -3.8 5.9
 14 1 -5 0.4 3.6
 14 1 -5 0.2 5.5
 15 -14 5 -5.2 4.4
 15 -14 5 3.8 4.9
 -1 15 5 -2.4 4.5
 -1 15 5 -4 4.8
 17 -2 -5 17.8 7.1
 -15 17 -5 -1.9 9.1
 17 -2 -5 14.1 4.6
 15 -17 5 10.5 5.7
 2 15 5 17 7.1
 -17 2 5 16.2 4.4
 15 -17 5 12.3 6.6
 20 -5 -5 28.9 6.2
 20 -5 -5 34.4 9
 -15 20 -5 16.9 8.6
 5 15 5 38.3 9.5
 5 15 5 18 6.9
 15 -20 5 46.2 9.9
 15 -20 5 30.8 7.2
 21 -16 -5 2.5 9.2
 21 -16 -5 4.9 8.9
 -5 21 -5 3.7 9.3
 16 5 5 1.1 13.1
 16 5 5 7.7 8
 -21 16 5 3.1 8
 -2 18 -5 12.3 8.1
 18 -16 -5 15.3 7.2
 16 2 5 12.8 6.9
 -18 16 5 7.2 6.6
 16 2 5 2.5 8.1
 15 -16 -5 111.59 12.6
 1 15 -5 88.09 16
 -15 16 5 91.99 16.4
 16 -1 5 80.89 11.1
 16 -1 5 90.09 14.2
 4 12 -5 13.9 5.6
 12 -16 -5 18.1 6.1
 4 12 -5 12.5 5.2
 16 -4 5 7.6 5.7
 -12 16 5 3.5 5.3
 -12 16 5 3.6 4.7
 16 -4 5 28.5 6
 9 -16 -5 -5.6 4.3
 -16 7 -5 -4.5 3
 7 9 -5 -2.1 3.8
 7 9 -5 -0.8 3.9
 7 9 -5 -0.3 2.7
 7 9 -5 1.8 4.1
 -9 16 5 -1.4 4.1
 16 -7 5 -3.6 4.2
 16 -7 5 -6.2 5
 16 -7 5 4.3 5.5
 -9 16 5 0.5 5.3
 -16 10 -5 57.09 9.9
 10 6 -5 43.6 7.3
 10 6 -5 60.69 9.9
 10 6 -5 37.3 5.1
 6 -16 -5 41.8 6.4
 -6 16 5 25.9 6.1
 16 -10 5 56.59 8.7
 16 -10 5 51.99 6.7
 -6 16 5 26.4 5.5
 -16 13 -5 197.18 14.8
 13 3 -5 171.58 14.1
 13 3 -5 170.98 14.3
 13 3 -5 190.38 10.2
 -3 16 5 196.48 15.2
 16 -13 5 190.18 12.9
 16 -13 5 191.38 13.8
 -3 16 5 197.08 17.6
 16 0 -5 5 6.5
 16 0 -5 17.9 6.7
 0 16 5 9.4 5.5
 16 -16 5 10.1 6
 16 -16 5 21.5 6.6
 0 16 5 1 5.4
 -16 19 -5 0.4 8
 19 -3 -5 20.8 8.7
 16 -19 5 15 8.2
 3 16 5 21.3 9.1
 16 -19 5 1.4 6.9
 22 -6 -5 -7.7 7.5
 -16 22 -5 1.3 11.7
 22 -6 -5 19.9 10.9
 6 16 5 -4 11
 6 16 5 -8.1 7.9
 20 -17 -5 -0.4 8.9
 20 -17 -5 10.6 8
 -3 20 -5 -5 10.6
 17 3 5 3.1 9.1
 -20 17 5 -10.9 7.1
 17 3 5 -2.8 7
 17 -17 -5 120.79 14.5
 0 17 -5 100.29 18.2
 17 0 5 106.49 12.7
 3 14 -5 92.99 16.2
 3 14 -5 114.99 17.9
 14 -17 -5 129.59 13.2
 17 -3 5 121.79 11.4
 6 11 -5 20.3 5.8
 11 -17 -5 34.4 6.6
 6 11 -5 26.6 5.5
 17 -6 5 33.5 5.9
 17 -6 5 38.4 7.8
 -11 17 5 17.8 5.4
 -11 17 5 21.7 6.9
 9 8 -5 451.15 18
 9 8 -5 480.05 20
 8 -17 -5 462.85 19.8
 -17 9 -5 449.36 20.4
 9 8 -5 470.95 20.5
 -8 17 5 446.56 22.1
 17 -9 5 466.55 19.6
 -8 17 5 463.95 24.6
 17 -9 5 482.15 21.6
 12 5 -5 -4.2 5.4
 12 5 -5 -2.9 3.6
 12 5 -5 2.3 3.8
 12 5 -5 -0.3 4.2
 -5 17 5 -0.8 5.3
 17 -12 5 0.4 6
 -5 17 5 3.9 5.6
 17 -12 5 8.1 6.1
 15 2 -5 -2.1 5.8
 15 2 -5 4.8 4.1
 -17 15 -5 -4.3 5.1
 15 2 -5 2.6 5.3
 -2 17 5 -8.2 5.7
 -2 17 5 2.9 6.1
 17 -15 5 -2.9 6
 17 -15 5 1.2 6
 -17 18 -5 -4.8 8.3
 18 -1 -5 -1.3 11.5
 1 17 5 -2 6.2
 17 -18 5 -1.9 7.4
 -17 21 -5 20.3 10.6
 21 -4 -5 21.4 7.4
 21 -4 -5 23.1 13.3
 17 -21 5 13.6 8.1
 4 17 5 8.6 8.7
 17 -21 5 12.5 9.5
 4 17 5 11.5 10.5
 -1 19 -5 -11.7 8.4
 19 -18 -5 4.3 8
 -1 19 -5 -5.3 8.2
 18 1 5 11 7.3
 18 1 5 -19.2 12
 -19 18 5 4.7 9
 2 16 -5 6.5 8.1
 16 -18 -5 0.8 6.7
 18 -2 5 9.2 8.1
 -16 18 5 4 7.7
 18 -2 5 0.9 8.2
 13 -18 -5 37.7 7.7
 5 13 -5 21.5 6.9
 5 13 -5 35.4 7.3
 18 -5 5 51.59 9.2
 -13 18 5 28.1 7
 -13 18 5 18.9 6.8
 18 -5 5 43.8 7.2
 -18 8 -5 20 4.8
 10 -18 -5 23.1 6.3
 8 10 -5 29.7 5.8
 8 10 -5 25.9 6.1
 8 10 -5 27.4 5.4
 18 -8 5 25.5 12.3
 -10 18 5 15.9 6.7
 18 -8 5 25 6.1
 -10 18 5 10.7 6.1
 -18 11 -5 -8.1 4.7
 11 7 -5 4 4.2
 7 -18 -5 -7.3 5.7
 11 7 -5 4.4 4.9
 18 -11 5 2.8 5.9
 18 -11 5 12.3 6.2
 -7 18 5 -8.4 5.9
 -7 18 5 0 6.2
 -18 14 -5 2 5.4
 14 4 -5 18.3 7.2
 14 4 -5 16.9 4.9
 14 4 -5 5.6 4.5
 14 4 -5 10.9 5.1
 18 -14 5 19.4 7.3
 -4 18 5 10.2 6.8
 -4 18 5 8.1 6.3
 -18 17 -5 2.2 7.6
 17 1 -5 9.7 7.5
 17 1 -5 2.4 6.1
 -1 18 5 -2.6 6.1
 18 -17 5 4.9 7
 18 -17 5 12.2 8.6
 -1 18 5 2.3 7
 20 -2 -5 -6 9
 20 -2 -5 4 5.8
 2 18 5 -16.1 8.9
 18 -20 5 -2.6 7.7
 18 -20 5 -2.1 8.7
 18 -19 -5 10.4 7.9
 1 18 -5 1.9 9.6
 1 18 -5 -21.3 11.3
 -18 19 5 -1.8 7.5
 19 -1 5 1 7.7
 19 -1 5 0.7 8.5
 15 -19 -5 29.6 7.7
 4 15 -5 25.4 9.2
 4 15 -5 18.8 8.7
 19 -4 5 37.9 8.9
 -15 19 5 28.7 8.8
 19 -4 5 36.8 7.7
 12 -19 -5 30.5 8.7
 7 12 -5 31.7 7.2
 7 12 -5 45.7 7.9
 7 12 -5 50.79 7.3
 -12 19 5 38 7.6
 19 -7 5 45.7 8.7
 -12 19 5 52.59 8.5
 10 9 -5 -0.3 4.9
 10 9 -5 -4 4.9
 10 9 -5 -5.5 4.7
 9 -19 -5 10.6 6.6
 -19 10 -5 2.4 5.1
 19 -10 5 -8.5 10.5
 19 -10 5 4.2 6.5
 -9 19 5 -0.2 6.1
 13 6 -5 17.3 5.5
 13 6 -5 9.5 5.7
 13 6 -5 12.4 4.8
 -19 13 -5 6.4 6
 -6 19 5 7 6.5
 19 -13 5 23.6 7.9
 -6 19 5 7.7 7.4
 19 -13 5 23.4 7.4
 16 3 -5 3.6 5.2
 16 3 -5 1.5 7.7
 16 3 -5 3.3 9.2
 16 3 -5 2.6 4.6
 19 -16 5 2.8 7.5
 19 -16 5 -0.2 7.2
 -3 19 5 -7.7 7.1
 -3 19 5 4.2 8.6
 19 0 -5 3.9 7.2
 19 0 -5 16.4 5.6
 -19 19 -5 0.3 8.1
 19 0 -5 15.4 9.5
 19 -19 5 14.7 9.8
 19 -19 5 10 7.8
 0 19 5 20.8 9.1
 17 -20 -5 12.6 8.2
 3 17 -5 14.4 8.8
 3 17 -5 3.4 7.7
 20 -3 5 28.2 8.7
 -17 20 5 11.3 10.2
 20 -3 5 13.8 9.6
 6 14 -5 -8.3 7.1
 14 -20 -5 -1 7.3
 6 14 -5 9.5 7.5
 6 14 -5 5.8 8.2
 20 -6 5 12.1 7.2
 -14 20 5 7.9 8.4
 20 -6 5 -5.1 7.8
 -14 20 5 -3.2 7
 11 -20 -5 7 7.4
 9 11 -5 2.5 6.7
 9 11 -5 -5.1 5
 9 11 -5 -3.5 5.5
 -11 20 5 -0.5 6.6
 -11 20 5 -13.1 7.1
 20 -9 5 -0.4 6.1
 20 -9 5 11.2 8.7
 8 -20 -5 10.7 6.7
 -20 12 -5 35.2 7.5
 12 8 -5 37.3 6.5
 12 8 -5 19.5 5.1
 12 8 -5 27.6 8.7
 -8 20 5 9.3 7.7
 20 -12 5 31.3 8.1
 -8 20 5 22.5 8
 20 -12 5 33.3 7.8
 15 5 -5 2.7 5
 -20 15 -5 0 8.2
 15 5 -5 -4.8 6.5
 15 5 -5 4.4 6
 20 -15 5 1 7.5
 20 -15 5 2.7 8
 -5 20 5 -5.9 7.3
 18 2 -5 23.6 7.3
 18 2 -5 27.9 7.4
 -20 18 -5 14.3 8.1
 18 2 -5 38.9 9.9
 -2 20 5 49.9 11.3
 20 -18 5 38.9 9.6
 20 -18 5 48.2 10.8
 -2 20 5 28.2 9.9
 5 16 -5 14.1 9
 5 16 -5 -11.8 8.7
 16 -21 -5 5.3 9
 21 -5 5 5.9 10
 -16 21 5 3.1 9.7
 -16 21 5 -2 8.9
 21 -5 5 2 7.7
 8 13 -5 8 7.7
 8 13 -5 -2.6 7.2
 13 -21 -5 3.2 7.3
 21 -8 5 19.4 9.8
 21 -8 5 8.6 7.8
 -13 21 5 -12.4 8.4
 -13 21 5 7.1 8.7
 11 10 -5 2.2 5.8
 -21 11 -5 0.5 5.9
 11 10 -5 2.4 6.7
 10 -21 -5 9.4 7.5
 21 -11 5 5.9 9.1
 -10 21 5 7.6 8.3
 -10 21 5 10.4 9
 21 -11 5 9.2 7.9
 14 7 -5 26 7
 14 7 -5 37.5 6.7
 14 7 -5 31.6 7.2
 -21 14 -5 22.2 7.7
 -7 21 5 30.9 9.1
 21 -14 5 38.1 11.2
 21 -14 5 21.5 8.5
 -7 21 5 18.8 8.8
 17 4 -5 10.3 7.6
 17 4 -5 11.9 7.8
 17 4 -5 -2.4 8.9
 -21 17 -5 -0.6 7.8
 21 -17 5 11.5 9.7
 -4 21 5 6.6 8.1
 -4 21 5 4.7 10
 21 -17 5 15.8 9.4
 7 15 -5 -4.5 7.7
 7 15 -5 2.3 13.7
 15 -22 -5 -10.3 9.6
 7 15 -5 -13.1 10
 -15 22 5 -15.2 7.9
 22 -7 5 16.4 9.2
 -15 22 5 -17.8 9.1
 22 -7 5 5.2 10.7
 10 12 -5 4.5 7.8
 10 12 -5 9.9 7.9
 12 -22 -5 5.8 7.1
 22 -10 5 16.7 9.2
 -12 22 5 -3.6 7.7
 22 -10 5 16.1 9.2
 -12 22 5 6.2 9.9
 13 9 -5 41.5 7.9
 -22 13 -5 11.7 7.2
 13 9 -5 24.4 7.2
 22 -13 5 40.8 11
 22 -13 5 44.5 10.4
 -9 22 5 11.4 8.9
 -9 22 5 26.2 10.1
 16 6 -5 -12.7 6.3
 16 6 -5 -0.9 6.2
 -22 16 -5 -12.8 7.2
 16 6 -5 4.5 7.6
 22 -16 5 6.5 10.4
 -6 22 5 -2.3 9
 -6 22 5 5.2 12.2
 22 -16 5 -15.3 8.2
 -11 23 5 -3.9 9.5
 23 -12 5 18.2 10.9
 23 -12 5 3.4 9.3
 2 -1 -6 3098.69 90.19
 -1 -1 -6 3072.09 92.69
 -1 2 -6 3177.18 90.89
 2 -1 -6 3168.48 90.19
 -1 -1 -6 3064.39 90.19
 2 -1 -6 3052.39 90.59
 -1 -1 -6 3184.18 90.49
 -1 2 -6 3042.3 90.59
 1 -2 6 3283.47 92.59
 1 -2 6 2966.6 90.59
 -2 1 6 3197.28 90.19
 1 1 6 3000.7 90.39
 -2 1 6 3147.19 90.89
 1 1 6 3019.6 90.09
 1 1 6 3092.19 90.69
 -2 1 -6 167.08 6.8
 1 -2 -6 184.58 7.4
 -2 1 -6 182.78 7.1
 1 -2 -6 178.78 7.3
 1 1 -6 192.58 7.5
 -2 1 -6 168.98 7.2
 1 -2 -6 176.48 7.1
 -1 2 6 177.48 7
 2 -1 6 168.28 7.4
 2 -1 6 167.88 7.2
 2 -1 6 171.38 6.8
 -1 -1 6 199.38 7.2
 -1 2 6 171.08 7.2
 -1 2 6 182.38 7.1
 -2 4 -6 622.84 20.5
 4 -2 -6 590.04 19.3
 -2 -2 -6 626.74 20.2
 -2 4 -6 593.14 19.9
 -2 4 -6 663.93 20.1
 4 -2 -6 578.14 20
 -2 4 -6 594.24 18.9
 2 2 6 624.94 19.9
 2 -4 6 611.84 19.7
 2 -4 6 589.64 18.9
 -4 2 6 656.53 19.8
 2 2 6 613.84 20
 2 -4 6 605.34 20
 -3 0 -6 2740.63 80.39
 3 -3 -6 2705.13 80.49
 0 3 -6 2770.22 79.49
 3 -3 -6 2719.43 80.29
 3 -3 -6 2747.12 80.79
 -3 0 -6 2683.33 80.49
 0 3 -6 2813.32 81.09
 0 3 -6 3104.19 80.99
 0 3 -6 2678.93 80.49
 -3 0 -6 2707.53 80.39
 3 -3 -6 2705.53 80.29
 3 0 6 2726.63 80.39
 -3 3 6 2669.63 80.09
 0 -3 6 2826.02 80.79
 -3 3 6 2743.13 80.29
 3 0 6 2703.33 80.19
 0 -3 6 2725.43 80.49
 3 0 6 2679.53 80.49
 0 -3 6 2695.23 79.49
 -3 3 -6 522.55 16.6
 -3 3 -6 508.95 17
 -3 3 -6 509.65 16.9
 3 0 -6 481.35 16.9
 0 -3 -6 503.15 17.1
 3 -3 6 511.05 16.2
 3 -3 6 499.45 16.9
 0 3 6 500.45 17
 3 -3 6 519.25 16.7
 -3 0 6 495.25 17
 0 3 6 499.35 16.5
 3 -3 6 536.65 16.7
 -3 6 -6 2719.63 78.79
 -3 6 -6 2587.14 78.59
 -3 6 -6 2653.23 79.09
 6 -3 -6 2748.43 79.19
 -3 6 -6 2618.34 77.69
 -3 -3 -6 2588.94 78.99
 3 -6 6 2679.33 79.09
 3 -6 6 2566.34 78.29
 3 3 6 2659.03 78.79
 3 -6 6 2567.94 77.89
 3 3 6 2705.93 78.59
 -6 3 6 2756.22 78.39
 -1 5 -6 3910.01 113.59
 -1 5 -6 3860.91 114.69
 -4 -1 -6 3876.21 113.79
 -1 5 -6 3948 112.79
 -1 5 -6 4124.49 113.99
 -4 -1 -6 3883.41 113.19
 -4 -1 -6 3946.81 113.79
 5 -4 -6 3845.02 114.09
 4 1 6 4012.7 114.09
 4 1 6 3657.33 113.99
 1 -5 6 3955.2 112.89
 1 -5 6 3937.01 114.09
 1 -5 6 3782.12 113.39
 -5 4 6 3765.92 112.69
 -5 4 6 3807.12 113.39
 4 1 6 3856.01 112.89
 -4 2 -6 575.14 18.9
 -4 2 -6 587.64 18.5
 -4 2 -6 571.14 18.2
 2 -4 -6 579.44 18.6
 -4 2 -6 583.34 18.6
 2 2 -6 555.64 18.8
 2 -4 -6 590.44 18.9
 -2 4 6 576.84 18.4
 4 -2 6 581.74 18.6
 4 -2 6 577.54 18.4
 4 -2 6 539.35 18.7
 -2 4 6 570.44 18.7
 -2 4 6 574.44 18.9
 -2 -2 6 576.94 18.9
 5 -1 -6 81.99 5.1
 -4 5 -6 74.59 5.8
 -4 5 -6 70.79 4.8
 -4 5 -6 72.79 6.5
 5 -1 -6 77.89 5
 -1 -4 -6 83.39 6.2
 -5 1 6 88.59 4.8
 4 -5 6 71.89 5.4
 4 -5 6 70.49 6
 4 -5 6 71.09 4.6
 1 4 6 68.79 5.3
 8 -4 -6 1323.07 40.9
 8 -4 -6 1379.16 42.3
 -4 8 -6 1349.77 41.9
 -4 8 -6 1356.16 42.4
 -4 -4 -6 1303.27 41.9
 -4 8 -6 1326.37 41.4
 8 -4 -6 1269.17 39.8
 -4 8 -6 1379.86 40.7
 4 4 6 1350.16 41.4
 -8 4 6 1340.57 41.3
 4 -8 6 1358.56 41.2
 4 4 6 1320.47 41.6
 4 -8 6 1292.27 42
 4 -8 6 1338.17 40.9
 -2 7 -6 233.38 9.1
 7 -5 -6 202.98 9.4
 -5 -2 -6 239.48 10.5
 -2 7 -6 234.98 11
 -5 -2 -6 234.28 10.1
 7 -5 -6 206.08 9.2
 7 -5 -6 228.68 11
 -2 7 -6 233.38 10.8
 -7 5 6 225.08 8.6
 5 2 6 235.78 9.6
 2 -7 6 221.78 9.8
 -7 5 6 221.08 10.1
 2 -7 6 222.38 10.8
 5 2 6 231.28 9.8
 4 -5 -6 1205.88 35.7
 4 -5 -6 1163.78 35.3
 -5 1 -6 1163.68 35.3
 -5 1 -6 1214.08 35.2
 1 4 -6 1145.59 35.1
 1 4 -6 1028.1 36.6
 1 4 -6 1213.28 35.3
 -5 1 -6 1156.78 35.1
 4 -5 -6 960.5 35.9
 5 -1 6 1212.28 35.1
 -1 -4 6 1167.98 35.2
 5 -1 6 1142.19 35.3
 5 -1 6 1104.49 35
 -4 5 6 1140.69 35.7
 -4 5 6 1170.18 35.1
 -4 5 6 1117.99 35
 1 -5 -6 171.58 8.7
 -5 4 -6 160.28 7.8
 -5 4 -6 155.38 7.4
 1 -5 -6 158.48 7.1
 -5 4 -6 167.28 7.4
 5 -4 6 148.19 7.4
 5 -4 6 151.58 7.4
 5 -4 6 165.68 8
 -1 5 6 155.98 7.3
 -1 5 6 162.78 7.4
 -5 7 -6 1060.09 34.4
 7 -2 -6 1079.49 33.4
 -5 7 -6 1097.69 34.8
 -5 7 -6 1152.08 34.5
 -5 7 -6 1081.19 33.4
 -2 -5 -6 1091.49 35.2
 5 -7 6 1056.59 33.4
 5 -7 6 1082.69 34.6
 2 5 6 1079.49 34.5
 5 -7 6 1084.19 34.1
 -7 2 6 1076.69 33.7
 10 -5 -6 837.12 27.5
 -5 10 -6 906.71 30.4
 -5 10 -6 896.11 28.5
 10 -5 -6 900.11 30.3
 10 -5 -6 859.51 28.5
 -5 10 -6 861.51 29.2
 -5 10 -6 884.51 30.1
 -5 -5 -6 866.21 30.3
 5 5 6 900.01 29.5
 -10 5 6 895.71 29.5
 5 -10 6 909.41 28.9
 5 -10 6 876.61 30.3
 5 -10 6 887.81 28.6
 5 5 6 886.71 29
 -10 5 6 874.31 27.3
 -3 9 -6 37.9 5.7
 9 -6 -6 25.1 3.7
 -6 -3 -6 15.8 3.2
 -3 9 -6 23.6 4
 -3 9 -6 24 3.1
 9 -6 -6 26.1 3.6
 -9 6 6 35.3 4.4
 6 3 6 32.5 4.6
 3 -9 6 32 4.8
 6 3 6 23.4 3.2
 3 -9 6 39.5 5.7
 -9 6 6 33.7 4.6
 3 -9 6 24.9 3.7
 0 6 -6 2345.07 68.29
 6 -6 -6 2361.36 70.09
 -6 0 -6 2458.25 69.69
 -6 0 -6 2289.57 69.29
 0 6 -6 2269.17 69.09
 0 6 -6 2274.77 69.99
 6 -6 -6 2306.37 69.19
 -6 0 -6 2355.96 69.39
 6 0 6 2339.57 68.99
 0 -6 6 2290.77 69.99
 6 0 6 2231.08 68.99
 -6 6 6 2407.56 68.69
 0 -6 6 2306.27 69.09
 -6 6 6 2301.17 69.99
 6 0 6 2297.77 69.19
 -6 6 6 2385.06 69.29
 3 3 -6 8.1 1.8
 3 3 -6 6.5 1.5
 3 -6 -6 15.7 2.6
 -6 3 -6 9.5 1.9
 -6 3 -6 16.2 3.2
 3 -6 -6 11.4 2.5
 3 3 -6 10.5 2
 3 -6 -6 10.5 2.4
 -6 3 -6 10.5 2.1
 -3 6 6 11.7 2.6
 6 -3 6 19 3.2
 6 -3 6 9.6 2.1
 -3 -3 6 10.5 2.1
 -3 6 6 13.3 2.4
 -3 6 6 10 2.3
 6 -3 6 9 2.1
 6 0 -6 409.16 14.1
 0 -6 -6 395.76 15.7
 -6 6 -6 411.76 14.6
 -6 6 -6 427.36 14.8
 -6 6 -6 418.56 15.1
 -6 6 -6 384.96 15.2
 6 0 -6 412.26 15.2
 -6 6 -6 407.66 14.2
 0 6 6 414.36 14.5
 6 -6 6 420.56 15.2
 6 -6 6 394.96 14.4
 0 6 6 409.26 15.2
 6 -6 6 408.86 15.4
 -6 0 6 398.66 13.9
 6 -6 6 390.16 13.8
 6 -6 6 355.46 15.1
 9 -3 -6 49.1 7.3
 -6 9 -6 64.79 7.2
 -3 -6 -6 47.1 8.3
 9 -3 -6 57.99 5.7
 -6 9 -6 49.99 6.4
 -6 9 -6 57.59 6.2
 -6 9 -6 68.89 8
 6 -9 6 56.69 5.2
 6 -9 6 57.99 7.7
 3 6 6 48.3 6.3
 3 6 6 51.39 5.6
 6 -9 6 57.29 6.5
 -9 3 6 56.69 7
 -6 12 -6 242.38 15.2
 12 -6 -6 276.47 12.3
 -6 12 -6 255.57 12.6
 -6 -6 -6 248.88 14
 12 -6 -6 251.27 14.5
 12 -6 -6 263.47 10.6
 -6 12 -6 273.27 14.5
 -6 12 -6 254.77 12.8
 -12 6 6 267.07 13.9
 -12 6 6 261.17 10.6
 6 -12 6 260.07 12.5
 6 6 6 267.17 12.4
 6 6 6 263.47 12.7
 6 -12 6 224.88 14.9
 6 -12 6 259.47 12
 -4 11 -6 155.68 9.5
 11 -7 -6 168.28 9.1
 -4 11 -6 156.88 9.4
 11 -7 -6 162.08 8.2
 11 -7 -6 156.18 11.7
 -7 -4 -6 174.58 10.9
 -4 11 -6 154.58 10.8
 7 4 6 161.18 8.7
 4 -11 6 160.98 9.5
 -11 7 6 154.58 7.7
 4 -11 6 158.68 9.1
 -11 7 6 158.08 10.5
 4 -11 6 147.29 11.3
 7 4 6 163.08 9.8
 -1 8 -6 99.79 7.3
 -7 -1 -6 111.19 7.9
 -1 8 -6 114.59 6.7
 -1 8 -6 102.29 6.8
 8 -7 -6 95.49 8.6
 -7 -1 -6 104.39 7.7
 8 -7 -6 108.49 6.6
 1 -8 6 104.79 8.3
 7 1 6 105.19 6.9
 1 -8 6 107.49 7.2
 -8 7 6 97.19 7.4
 7 1 6 99.39 7.3
 7 1 6 100.79 6.6
 -8 7 6 107.59 8
 -8 7 6 105.49 6.3
 -7 2 -6 1.9 1.7
 2 5 -6 0.4 1.7
 -7 2 -6 0 1.9
 -7 2 -6 3.2 2.9
 2 5 -6 2.9 1.9
 5 -7 -6 -0.1 2.4
 5 -7 -6 0.6 2.2
 2 5 -6 0.5 2
 -2 -5 6 0.7 1.8
 -5 7 6 0.4 2.6
 7 -2 6 0.2 2
 7 -2 6 4.1 2.8
 7 -2 6 0.9 1.6
 -5 7 6 -1.7 1.8
 7 -2 6 2.8 2.3
 -5 7 6 1.4 2.7
 -5 7 6 0.2 2
 2 -7 -6 128.29 8.6
 2 -7 -6 139.19 7.8
 -7 5 -6 130.39 7.9
 2 -7 -6 138.69 7.4
 -7 5 -6 142.69 7.3
 5 2 -6 136.39 7.5
 -7 5 -6 132.69 7.8
 -7 5 -6 136.49 8.2
 -7 5 -6 132.99 7.4
 -2 7 6 142.89 8.3
 7 -5 6 134.39 6.7
 7 -5 6 138.29 7
 -2 7 6 140.49 8.1
 -2 7 6 148.29 7.6
 7 -5 6 144.79 7.9
 7 -5 6 134.89 8
 -7 8 -6 2905.21 85.19
 -1 -7 -6 2858.31 87.09
 8 -1 -6 2877.61 84.99
 -7 8 -6 2841.72 86.29
 -7 8 -6 3015.7 85.99
 -7 8 -6 2875.71 85.09
 -7 8 -6 2912.51 86.59
 1 7 6 2881.81 86.49
 7 -8 6 2797.82 84.79
 7 -8 6 2853.51 86.29
 -8 1 6 2892.81 85.29
 1 7 6 2935.91 85.69
 7 -8 6 2768.82 85.19
 7 -8 6 2883.61 85.99
 -7 11 -6 3.3 4
 11 -4 -6 3.2 3.1
 -7 11 -6 1.1 3.5
 11 -4 -6 4.4 3
 -7 11 -6 7.3 3.6
 -7 11 -6 3.8 2.6
 -4 -7 -6 9.4 3.4
 7 -11 6 4 3.5
 4 7 6 3.5 3.1
 4 7 6 2 2.5
 -11 4 6 2.4 2.5
 7 -11 6 1.8 2.6
 7 -11 6 4 3.7
 -11 4 6 -1.4 4.4
 14 -7 -6 1 3.3
 14 -7 -6 4.6 4.3
 -7 14 -6 2.5 3.6
 -7 14 -6 2.1 5.1
 7 -14 6 5.2 2.9
 7 7 6 -2.1 3.4
 -14 7 6 3 3.3
 7 7 6 -3 3.5
 7 -14 6 1.8 4.1
 -5 13 -6 299.27 15.4
 13 -8 -6 338.07 14.7
 13 -8 -6 336.87 13.3
 -8 -5 -6 320.47 16.7
 -5 13 -6 337.37 16.8
 -5 13 -6 326.77 15
 8 5 6 330.87 15.1
 8 5 6 320.27 14.2
 5 -13 6 333.67 14.9
 -13 8 6 326.17 13.1
 -2 10 -6 4.5 2.2
 10 -8 -6 6.3 3.3
 -8 -2 -6 8.1 3.9
 -2 10 -6 0 2.7
 10 -8 -6 3 2.6
 10 -8 -6 4.7 2.8
 -2 10 -6 5.4 3.5
 -8 -2 -6 1.4 2.7
 -10 8 6 0.9 2.6
 2 -10 6 6.8 3.1
 -10 8 6 1.9 2.9
 8 2 6 2.5 2.3
 2 -10 6 6.2 2.5
 -10 8 6 7.8 3.7
 8 2 6 5 2.6
 8 2 6 7.9 3.2
 1 7 -6 2023.3 62.59
 7 -8 -6 2036.1 62.89
 7 -8 -6 2046.8 64.19
 -8 1 -6 2088.79 63.29
 -8 1 -6 2132.69 63.09
 1 7 -6 2130.29 64.09
 1 7 -6 2140.99 62.19
 -7 8 6 2217.68 62.99
 -1 -7 6 2029.8 62.89
 8 -1 6 2099.99 62.79
 8 -1 6 2120.99 63.29
 -7 8 6 2109.49 63.39
 8 -1 6 2122.49 63.89
 8 -1 6 2087.09 62.89
 -1 -7 6 2119.99 63.89
 -7 8 6 2044.1 64.09
 4 -8 -6 70.69 7.2
 -8 4 -6 58.09 6.1
 -8 4 -6 62.49 6
 4 4 -6 56.39 6
 -8 4 -6 65.09 6.7
 -8 4 -6 62.59 5.7
 4 -8 -6 59.29 5.2
 4 4 -6 57.19 5.9
 -4 8 6 53.79 6.1
 8 -4 6 51.69 5.8
 -4 8 6 68.49 6.1
 8 -4 6 60.69 6.7
 -4 8 6 60.69 6.3
 -4 -4 6 63.29 6.5
 8 -4 6 64.09 6.8
 8 -4 6 64.69 5.9
 8 -4 6 63.09 4.9
 -8 7 -6 118.39 7.8
 7 1 -6 103.19 7.4
 7 1 -6 87.59 8.6
 1 -8 -6 104.19 7.7
 -8 7 -6 100.19 8
 -8 7 -6 99.99 7.8
 -8 7 -6 108.19 7.2
 -8 7 -6 102.59 8
 1 -8 -6 100.49 8.9
 8 -7 6 112.39 7.1
 -1 8 6 99.19 7.1
 8 -7 6 106.89 8.5
 8 -7 6 97.99 7.9
 -1 8 6 111.69 8.1
 8 -7 6 101.89 6
 -1 8 6 108.39 7.3
 8 -7 6 96.69 7.6
 -2 -8 -6 116.39 10.2
 10 -2 -6 104.49 9.6
 -8 10 -6 104.29 9.5
 10 -2 -6 113.69 7.6
 -8 10 -6 114.89 8.9
 -8 10 -6 116.89 9.5
 -8 10 -6 113.89 9.2
 -8 10 -6 107.79 7.9
 8 -10 6 104.59 10.8
 8 -10 6 118.69 7.3
 -10 2 6 122.19 8.9
 2 8 6 126.69 8.8
 2 8 6 111.69 8.7
 8 -10 6 120.79 7
 8 -10 6 109.49 8.6
 -8 13 -6 7.4 5.1
 13 -5 -6 -2.5 4.9
 13 -5 -6 7.3 3.1
 -8 13 -6 5 3.5
 13 -5 -6 8.1 4.1
 5 8 6 2 3.1
 8 -13 6 1.1 3.3
 -13 5 6 2.6 3.1
 8 -13 6 8.5 3.8
 5 8 6 6.1 4.1
 -8 16 -6 2.5 4.5
 -8 16 -6 1.1 6.4
 16 -8 -6 2.3 5
 16 -8 -6 7.8 4.3
 -16 8 6 2.1 4.2
 8 8 6 3.8 4.6
 8 8 6 0.8 4.3
 15 -9 -6 1125.29 37.8
 -6 15 -6 1176.58 40.5
 -6 15 -6 1206.18 39
 15 -9 -6 1082.99 36.3
 9 6 6 1121.39 37.6
 9 6 6 1168.68 38.4
 6 -15 6 1073.09 37.4
 -15 9 6 1106.09 36.4
 -3 12 -6 316.77 16.2
 12 -9 -6 311.47 13.1
 -9 -3 -6 340.27 15.6
 -3 12 -6 301.97 13.9
 -3 12 -6 327.37 14.5
 12 -9 -6 314.77 14.1
 9 3 6 330.47 13.9
 3 -12 6 314.07 13.9
 3 -12 6 357.26 22.7
 9 3 6 325.77 15.5
 -12 9 6 320.37 15.8
 9 3 6 318.47 13.9
 -12 9 6 317.67 13.2
 -9 0 -6 48.1 7.4
 0 9 -6 42 5.9
 0 9 -6 36.8 6.4
 9 -9 -6 46.5 8.2
 0 9 -6 51.99 6.4
 -9 0 -6 51.59 7.2
 9 -9 -6 39.7 5.6
 9 0 6 47.5 5.4
 9 0 6 49.1 7.6
 -9 9 6 47 7.7
 -9 9 6 48.5 7.1
 -9 9 6 46 6.2
 9 0 6 63.09 6.7
 9 0 6 43.6 6
 0 -9 6 50.19 7.3
 0 -9 6 49.7 6.9
 3 6 -6 888.81 29.2
 -9 3 -6 891.01 29.3
 3 6 -6 887.41 27.2
 6 -9 -6 856.31 28.3
 -9 3 -6 872.01 28.7
 3 6 -6 891.51 28.2
 -9 3 -6 886.01 28
 6 -9 -6 879.41 29.6
 -6 9 6 884.81 29.3
 9 -3 6 867.41 28.9
 9 -3 6 887.41 29.1
 -3 -6 6 859.61 28.5
 -6 9 6 854.41 28.6
 -6 9 6 865.31 29.3
 9 -3 6 855.31 28.1
 -6 9 6 863.11 28.3
 9 -3 6 891.11 28.2
 3 -9 -6 46 6.7
 6 3 -6 43.5 5.7
 -9 6 -6 21.9 3.4
 -9 6 -6 25.1 4.5
 3 -9 -6 44.1 5.1
 -9 6 -6 34.5 5.7
 -9 6 -6 33.8 5.2
 -9 6 -6 22.5 3.8
 9 -6 6 33.3 5.9
 9 -6 6 39.3 5.2
 -3 9 6 44.3 6.6
 9 -6 6 22.3 3.6
 -3 9 6 37.1 5.9
 -3 9 6 40.6 6.1
 9 -6 6 32.9 4.8
 -9 9 -6 232.18 11.5
 9 0 -6 208.68 9.8
 9 0 -6 222.78 11.4
 0 -9 -6 225.68 10.4
 -9 9 -6 222.28 10.7
 -9 9 -6 221.88 11.8
 -9 9 -6 236.38 11.3
 -9 9 -6 211.58 11.9
 9 -9 6 216.78 11.4
 0 9 6 216.68 10.2
 -9 0 6 220.18 10.7
 9 -9 6 222.98 12.5
 0 9 6 226.58 11
 9 -9 6 203.18 9.7
 0 9 6 208.28 11.7
 9 -9 6 222.28 10
 -9 12 -6 147.79 11.6
 -9 12 -6 159.78 12
 -9 12 -6 147.79 11.5
 12 -3 -6 143.19 9.5
 12 -3 -6 135.59 11.9
 -9 12 -6 154.48 11.3
 9 -12 6 154.68 10.7
 9 -12 6 149.19 9.1
 9 -12 6 165.98 17.9
 3 9 6 152.88 11.2
 -12 3 6 153.18 11.2
 15 -6 -6 199.18 9.9
 -9 15 -6 204.48 15
 -9 15 -6 188.18 15
 15 -6 -6 207.08 12.7
 9 -15 6 213.88 12.2
 6 9 6 205.48 14.2
 6 9 6 220.68 12.5
 -15 6 6 182.58 10
 18 -9 -6 151.68 16.6
 -9 18 -6 162.48 16.5
 18 -9 -6 142.09 11.1
 9 9 6 172.28 15.5
 9 9 6 149.69 13.1
 17 -10 -6 55.89 7.6
 17 -10 -6 63.99 9.3
 -7 17 -6 41.8 6.1
 -7 17 -6 33.4 8.1
 10 7 6 55.99 8.9
 10 7 6 61.99 7.9
 10 7 6 38 5.3
 -10 -4 -6 160.98 13.4
 -4 14 -6 162.18 12.5
 -4 14 -6 152.28 13.1
 14 -10 -6 163.18 11.1
 14 -10 -6 167.28 10.1
 10 4 6 173.28 13.2
 -14 10 6 173.68 12.7
 10 4 6 172.18 10.7
 10 4 6 173.48 11.5
 -14 10 6 156.58 9.8
 11 -10 -6 192.08 10.8
 -10 -1 -6 196.98 11.5
 -1 11 -6 189.58 12.1
 -1 11 -6 195.28 10.7
 -10 -1 -6 193.78 11.9
 11 -10 -6 179.58 10.1
 11 -10 -6 199.48 16
 -1 11 -6 181.38 10.4
 1 -11 6 187.98 12.6
 10 1 6 196.88 10
 10 1 6 199.48 11.8
 -11 10 6 182.88 19
 10 1 6 198.78 10.1
 -11 10 6 189.08 10.2
 -11 10 6 184.48 11.7
 10 1 6 186.28 11.6
 1 -11 6 200.48 10.7
 8 -10 -6 538.25 18.9
 2 8 -6 529.25 19.9
 -10 2 -6 514.35 19.6
 2 8 -6 537.45 18.6
 2 8 -6 539.45 18.2
 -10 2 -6 545.45 19
 8 -10 -6 537.75 21.2
 10 -2 6 513.95 18.4
 -8 10 6 558.74 19.2
 10 -2 6 516.65 19.7
 10 -2 6 504.95 18.5
 -8 10 6 526.55 19.6
 -8 10 6 535.55 20.3
 10 -2 6 527.05 20.2
 -2 -8 6 527.35 18.8
 -8 10 6 555.44 19.9
 -10 5 -6 222.88 11.9
 5 -10 -6 213.98 11.7
 -10 5 -6 216.08 9.5
 -10 5 -6 229.18 10.6
 5 5 -6 221.18 10.4
 -10 5 -6 224.08 10
 5 -10 -6 215.88 10.1
 -10 5 -6 217.08 11.6
 5 5 -6 221.08 10.7
 -5 10 6 200.68 10.7
 10 -5 6 181.48 10.1
 -5 10 6 213.88 11.9
 10 -5 6 234.38 11
 10 -5 6 222.38 11.6
 10 -5 6 225.98 9.8
 -5 10 6 213.18 10.9
 10 -5 6 230.38 10.7
 -5 10 6 215.58 10.9
 8 2 -6 59.49 6.6
 -10 8 -6 48.7 6.8
 -10 8 -6 55.89 6.9
 -10 8 -6 53.19 8.6
 -10 8 -6 49.2 8.1
 -10 8 -6 57.89 6.6
 2 -10 -6 62.99 7.9
 -2 10 6 66.09 8
 -2 10 6 53.69 7
 10 -8 6 50.09 7.9
 10 -8 6 58.49 9.1
 -2 10 6 57.19 7.3
 10 -8 6 54.59 5.6
 10 -8 6 54.59 6.3
 11 -1 -6 131.69 10.6
 -10 11 -6 120.59 11.5
 11 -1 -6 119.39 8.3
 -10 11 -6 130.99 10.4
 -10 11 -6 125.59 11
 -10 11 -6 106.19 11.1
 -10 11 -6 124.29 10.8
 10 -11 6 109.09 10.1
 10 -11 6 133.29 11.7
 1 10 6 114.59 10.4
 1 10 6 109.59 9.4
 10 -11 6 116.89 8.3
 10 -11 6 124.29 8.1
 1 10 6 115.39 8.7
 -11 1 6 139.99 9.9
 -10 14 -6 391.76 18.4
 14 -4 -6 368.16 14
 14 -4 -6 370.96 16.4
 -10 14 -6 395.16 19.1
 4 10 6 387.36 18.1
 4 10 6 385.06 17.1
 -14 4 6 363.06 14.3
 10 -14 6 393.06 16.6
 -10 17 -6 -5.9 4.8
 17 -7 -6 2.7 5.5
 17 -7 -6 5.7 4.4
 7 10 6 6.1 6
 7 10 6 4.1 5.2
 -17 7 6 2.6 4.1
 10 -17 6 3.3 6.4
 -10 20 -6 12.3 7.1
 20 -10 -6 27.9 7.8
 20 -10 -6 25.8 8.3
 -10 20 -6 19.7 9
 10 10 6 32.5 7.7
 10 10 6 15 10.7
 10 10 6 21.5 10.2
 19 -11 -6 2.2 6.6
 -8 19 -6 -4.5 8.7
 -8 19 -6 2.6 6.1
 19 -11 -6 7.6 8
 11 8 6 -2.5 7.1
 11 8 6 2.3 5.8
 11 8 6 4 10.1
 -5 16 -6 -11.5 5.7
 16 -11 -6 5.2 4.9
 16 -11 -6 -2.7 4.7
 -5 16 -6 2.9 5
 11 5 6 -1.1 4.2
 5 -16 6 2.2 3.6
 11 5 6 4.6 6.3
 11 5 6 2.9 5.3
 -11 -2 -6 -0.7 3.8
 13 -11 -6 5 4
 -2 13 -6 0.2 3
 -2 13 -6 2 5.5
 -2 13 -6 -1.4 4.4
 13 -11 -6 -0.3 3.9
 11 2 6 1.7 2.7
 2 -13 6 1.4 3
 11 2 6 5.1 3.9
 -13 11 6 -0.9 3.6
 -13 11 6 -2.6 4.3
 11 2 6 7 5.5
 -11 1 -6 180.08 11.2
 10 -11 -6 187.48 15.5
 -11 1 -6 186.18 11.2
 1 10 -6 178.68 10.1
 1 10 -6 185.88 11.4
 10 -11 -6 182.28 10.3
 1 10 -6 183.68 9.9
 10 -11 -6 192.98 12.3
 -10 11 6 181.68 10.7
 -10 11 6 183.38 10.6
 11 -1 6 191.38 12.5
 11 -1 6 186.08 9.8
 -1 -10 6 197.78 10.2
 11 -1 6 188.08 11.5
 -10 11 6 177.38 11.7
 -1 -10 6 188.38 12.2
 -10 11 6 185.48 13.7
 4 7 -6 7.3 2.4
 4 7 -6 11.7 2.9
 7 -11 -6 7.7 3.5
 -11 4 -6 7.5 3.9
 7 -11 -6 9.2 3.7
 -4 -7 6 7 2.9
 -7 11 6 9.4 4.2
 -7 11 6 3 2.8
 -7 11 6 4.9 4.1
 11 -4 6 12.7 3.2
 11 -4 6 6.6 3.4
 11 -4 6 12.4 3.9
 11 -4 6 6.7 2.7
 -7 11 6 7.1 3
 -11 7 -6 2.1 2.7
 -11 7 -6 3.5 3.5
 -11 7 -6 11 4.6
 7 4 -6 5.4 2.9
 4 -11 -6 9.3 3.2
 -11 7 -6 5.3 3.7
 7 4 -6 3.5 2.2
 4 -11 -6 5.8 3
 -11 7 -6 7.5 3.3
 -4 11 6 3.3 2.5
 11 -7 6 8.6 3.5
 11 -7 6 9.4 3.8
 11 -7 6 3.7 2.7
 11 -7 6 4.5 3.3
 11 -7 6 10.7 3.5
 -4 11 6 6.3 3.7
 -4 11 6 7.9 3.4
 10 1 -6 186.38 11.4
 -11 10 -6 209.38 11.6
 10 1 -6 188.78 9.9
 1 -11 -6 200.78 11.1
 -11 10 -6 187.58 12.4
 -11 10 -6 186.48 13.9
 -11 10 -6 186.18 11.6
 -10 -1 6 196.88 10.9
 11 -10 6 189.68 13.3
 11 -10 6 187.98 9.9
 11 -10 6 175.48 13
 -1 11 6 188.88 12.2
 -1 11 6 195.98 10.6
 11 -10 6 191.88 10.2
 -1 11 6 178.98 10.9
 -11 13 -6 63.09 11
 -11 13 -6 37 5.8
 -11 13 -6 34.7 7.1
 13 -2 -6 35.2 6
 11 -13 6 45.2 6.9
 2 11 6 30.8 4.7
 -13 2 6 50.49 7.2
 11 -13 6 51.09 7.6
 -11 16 -6 0.3 5.8
 -11 16 -6 1.9 8.7
 16 -5 -6 -1.8 5
 16 -5 -6 -4.1 3.4
 -11 16 -6 -4.2 4.7
 11 -16 6 5.3 4.3
 5 11 6 0.6 4.9
 -16 5 6 -2.9 3.8
 5 11 6 -6.8 3.6
 11 -16 6 2.5 5.4
 -11 19 -6 46 8.9
 -11 19 -6 45.1 8.9
 19 -8 -6 61.09 10.1
 19 -8 -6 55.99 9
 8 11 6 90.19 15.5
 8 11 6 63.69 9.4
 -11 22 -6 5.7 9.2
 22 -11 -6 23.3 8.8
 22 -11 -6 14.9 9.1
 11 11 6 25.1 9.8
 11 11 6 22.6 9.3
 11 11 6 16.5 8.8
 21 -12 -6 7.1 7.8
 21 -12 -6 3.7 7.8
 -9 21 -6 3.1 8.8
 12 9 6 -1 9.1
 12 9 6 -7 8.7
 12 9 6 6.8 7.8
 18 -12 -6 20.3 6.5
 18 -12 -6 20.9 6.8
 12 6 6 21.9 6.9
 12 6 6 24.1 8.2
 12 6 6 8.3 5.1
 15 -12 -6 93.69 9.7
 -3 15 -6 90.09 13.6
 15 -12 -6 102.19 10.6
 3 -15 6 101.49 10.6
 12 3 6 80.99 13.4
 12 3 6 74.19 9.4
 -15 12 6 86.09 12.1
 12 3 6 66.49 8.9
 0 12 -6 10.2 3.1
 0 12 -6 0.9 4.1
 12 -12 -6 10.1 4.2
 -12 0 -6 12 3.4
 12 -12 -6 16.2 4.7
 0 12 -6 12.2 5.7
 12 0 6 8 4.1
 -12 12 6 11.4 5.7
 12 0 6 14.8 5
 -12 12 6 8 3.5
 12 0 6 16.1 4.5
 3 9 -6 93.19 8.9
 9 -12 -6 83.19 10
 -12 3 -6 85.29 9.9
 9 -12 -6 101.59 18.1
 9 -12 -6 85.89 8.5
 3 9 -6 96.79 7.4
 3 9 -6 93.59 8.3
 12 -3 6 92.99 8.6
 -3 -9 6 89.19 8.2
 12 -3 6 95.49 7.1
 -9 12 6 81.59 9.3
 12 -3 6 84.59 11.3
 -9 12 6 71.99 9
 -9 12 6 80.09 9
 6 -12 -6 129.19 8.4
 -12 6 -6 127.89 10.4
 -12 6 -6 125.29 9.8
 6 6 -6 136.89 9.1
 6 6 -6 138.09 9.7
 6 -12 -6 143.59 12.1
 -12 6 -6 132.39 8.5
 12 -6 6 107.19 9.5
 -6 12 6 119.59 9.9
 12 -6 6 121.19 9.3
 -6 12 6 125.99 9.6
 -6 12 6 135.49 10
 12 -6 6 137.59 10.8
 12 -6 6 117.19 11.2
 -6 12 6 128.89 10.4
 12 -6 6 145.59 8.7
 9 3 -6 359.06 13.8
 -12 9 -6 344.37 14.2
 -12 9 -6 327.47 14.9
 3 -12 -6 319.47 15.4
 -12 9 -6 341.87 17.4
 -12 9 -6 313.67 16.4
 9 3 -6 331.17 14.6
 -3 12 6 323.87 14.8
 12 -9 6 333.47 14.6
 -3 12 6 338.87 16.9
 12 -9 6 324.27 13.7
 12 -9 6 334.07 16.7
 -3 12 6 332.27 15
 12 0 -6 17.7 4.6
 0 -12 -6 16.7 3.7
 -12 12 -6 17.4 4.7
 -12 12 -6 16.4 4.7
 -12 12 -6 27.2 7.1
 -12 12 -6 22.9 5.6
 12 0 -6 24.1 4.4
 -12 0 6 24.6 5.6
 0 12 6 9.3 3.8
 12 -12 6 30.1 5
 12 -12 6 24 5
 0 12 6 18.1 4.1
 15 -3 -6 82.49 10.9
 -12 15 -6 62.79 13.6
 15 -3 -6 77.19 6.8
 -12 15 -6 59.29 7.8
 -12 15 -6 97.09 13.8
 12 -15 6 87.09 10.7
 3 12 6 90.79 12.6
 12 -15 6 93.79 8.5
 18 -6 -6 35.5 7.8
 18 -6 -6 26.1 5.6
 -12 18 -6 13.6 7.7
 -12 18 -6 2.4 6.2
 6 12 6 19 5.8
 -18 6 6 18.2 5.1
 6 12 6 38.1 8.3
 12 -18 6 30.5 7.5
 21 -9 -6 10.2 6.8
 -12 21 -6 -8.8 8.6
 -12 21 -6 2.8 9.7
 21 -9 -6 4.7 8.6
 9 12 6 3.4 7.9
 9 12 6 14.2 7.8
 20 -13 -6 29.4 8
 20 -13 -6 10.9 7.8
 13 7 6 27.7 10.4
 13 7 6 9.9 5.8
 17 -13 -6 6.5 5.8
 17 -13 -6 5.1 7.5
 -17 13 6 -4.3 4.8
 13 4 6 2.7 7.7
 13 4 6 4 5.4
 -1 14 -6 127.99 14.3
 14 -13 -6 153.38 11
 14 -13 -6 162.78 11.8
 1 -14 6 149.49 11.5
 13 1 6 132.09 15.8
 13 1 6 141.29 12.8
 13 1 6 153.58 10.8
 -14 13 6 155.08 13.3
 2 11 -6 111.19 10.5
 11 -13 -6 105.39 9.5
 2 11 -6 108.09 9.9
 11 -13 -6 94.69 11.3
 13 -2 6 96.59 10.2
 13 -2 6 97.89 14.1
 13 -2 6 103.79 8.2
 -11 13 6 86.79 11.2
 5 8 -6 48.4 7.1
 8 -13 -6 49.4 7.4
 5 8 -6 50.69 8.3
 13 -5 6 54.89 6.9
 13 -5 6 52.79 8.5
 8 5 -6 5 2.9
 -13 8 -6 -1.7 2.7
 5 -13 -6 3.2 3.9
 8 5 -6 3 3.5
 -13 8 -6 6.4 3.3
 5 -13 -6 7.2 4.1
 8 5 -6 1.1 2.4
 13 -8 6 3.7 4.5
 13 -8 6 8.1 4.1
 13 -8 6 9.3 4.4
 -5 13 6 -2.4 5.8
 -5 13 6 -1 3.6
 -5 13 6 -0.7 3.5
 11 2 -6 47.6 7.9
 11 2 -6 62.09 9.7
 -13 11 -6 58.49 9.8
 2 -13 -6 51.59 9.5
 -13 11 -6 64.99 9.3
 -2 13 6 52.09 9.3
 13 -11 6 61.29 8.6
 -2 13 6 56.39 10.5
 13 -11 6 46.3 7.7
 -13 14 -6 5.5 4.7
 -13 14 -6 -7 4.9
 14 -1 -6 3.3 4.7
 -1 -13 -6 2.2 3.6
 1 13 6 3.7 4.8
 13 -14 6 13.6 5.6
 13 -14 6 14.6 4.4
 -13 17 -6 6.1 6.6
 17 -4 -6 13.1 4
 17 -4 -6 11 6.4
 -13 17 -6 12 6.4
 4 13 6 13 6.8
 4 13 6 9 5.5
 13 -17 6 13 6.8
 -17 4 6 16.3 4.4
 13 -17 6 16.2 5.2
 20 -7 -6 37.8 6.7
 -13 20 -6 15.7 8.5
 20 -7 -6 25.8 8.5
 7 13 6 26.6 7.9
 7 13 6 51.39 10.5
 22 -14 -6 0.1 8.8
 -8 22 -6 -17.9 9.5
 22 -14 -6 4.9 9.2
 14 8 6 -11.2 8.8
 19 -14 -6 4.9 7.5
 -5 19 -6 8.5 9.4
 19 -14 -6 1.2 6.5
 14 5 6 15.9 9.8
 14 5 6 -0.6 6.1
 -2 16 -6 53.39 7.9
 16 -14 -6 89.59 11.7
 -16 14 6 53.49 7.9
 14 2 6 84.89 13.8
 1 13 -6 186.98 15.6
 13 -14 -6 207.88 13.2
 1 13 -6 202.98 21.8
 -13 14 6 210.28 15.4
 -1 -13 6 203.28 12
 14 -1 6 198.28 14.3
 14 -1 6 208.48 12
 4 10 -6 2.3 2.7
 4 10 -6 4 5.2
 10 -14 -6 -2.4 4
 4 10 -6 4.2 4
 14 -4 6 6.3 4.7
 14 -4 6 -2.2 3.8
 -10 14 6 1.4 4.2
 -10 14 6 -0.9 4
 7 7 -6 432.76 18.2
 7 7 -6 445.26 17.5
 -14 7 -6 438.46 17.5
 7 -14 -6 405.66 17.7
 7 7 -6 428.46 18.2
 7 7 -6 418.86 15.9
 -7 14 6 420.96 20.4
 14 -7 6 409.16 20
 14 -7 6 452.55 18.7
 -7 14 6 408.86 19.2
 14 -7 6 446.36 17.1
 -14 10 -6 511.15 21.2
 4 -14 -6 451.85 21.4
 10 4 -6 516.25 20.4
 10 4 -6 499.75 20.1
 -4 14 6 520.15 21.4
 14 -10 6 502.65 20.4
 14 -10 6 512.05 20
 -4 14 6 530.05 23.7
 14 -10 6 471.05 24.3
 13 1 -6 0 4.7
 1 -14 -6 2.2 4.1
 -14 13 -6 -6.5 4.2
 -14 13 -6 0.5 4.6
 13 1 -6 0.1 3.8
 14 -13 6 6 4.8
 -1 14 6 4.2 4.6
 -1 14 6 2.8 4.4
 14 -13 6 7.1 5.6
 -14 16 -6 200.48 19.1
 -14 16 -6 259.47 18.6
 16 -2 -6 281.57 16
 16 -2 -6 240.38 11.1
 14 -16 6 261.87 14
 -16 2 6 248.48 12.1
 14 -16 6 269.37 15.9
 2 14 6 248.38 19.8
 19 -5 -6 40.3 6.1
 -14 19 -6 27.8 8.3
 -14 19 -6 36.4 12.9
 19 -5 -6 39.2 8.2
 14 -19 6 42.3 7
 14 -19 6 37.7 9.2
 5 14 6 42.3 8.9
 22 -8 -6 12.8 7.8
 -14 22 -6 -2.8 9.2
 22 -8 -6 14.7 10.3
 8 14 6 21.8 11.1
 8 14 6 9.4 8.6
 21 -15 -6 16.9 8.6
 21 -15 -6 15.8 9.4
 15 6 6 18.6 8.5
 15 6 6 21.1 17.4
 18 -15 -6 21 7.1
 18 -15 -6 36.4 8.1
 -3 18 -6 5.7 7.5
 15 3 6 23.7 9
 15 3 6 34.5 8.7
 -18 15 6 13.8 6.8
 0 15 -6 167.28 16.8
 15 -15 -6 191.78 14.4
 15 0 6 199.18 13.1
 15 0 6 200.18 15.4
 -15 15 6 187.58 17.3
 12 -15 -6 28.1 6
 12 -15 -6 13.9 8
 3 12 -6 20.6 5.4
 3 12 -6 18.3 7.3
 -12 15 6 24.8 6.1
 -12 15 6 19.1 5.6
 15 -3 6 28 6.7
 15 -3 6 25.8 4.9
 6 9 -6 3.2 4
 6 9 -6 3.5 2.8
 9 -15 -6 14.1 5.4
 6 9 -6 5.8 4
 15 -6 6 6.9 4.8
 15 -6 6 8.5 4.9
 -9 15 6 4.3 4.6
 -9 15 6 2.3 4.9
 15 -6 6 1.2 5.3
 -15 9 -6 111.89 10.4
 9 6 -6 114.69 11.3
 9 6 -6 113.59 10.6
 9 6 -6 110.29 8.2
 6 -15 -6 96.19 10.2
 15 -9 6 110.59 11.5
 -6 15 6 92.19 11.6
 -6 15 6 119.09 12.8
 15 -9 6 102.99 9.6
 15 -9 6 100.89 15.3
 12 3 -6 119.19 11.9
 12 3 -6 145.59 12.4
 -15 12 -6 156.88 13.4
 -3 15 6 146.49 15.8
 -3 15 6 139.09 13.2
 15 -12 6 158.98 12.2
 15 -12 6 160.68 11.7
 15 0 -6 16.5 5.3
 0 -15 -6 20.7 4.7
 15 0 -6 30.2 6.4
 -15 15 -6 14.5 5.9
 15 -15 6 29 6
 0 15 6 33.3 6.4
 15 -15 6 34.6 7.2
 0 15 6 36 7.1
 18 -3 -6 28.1 8.7
 -15 18 -6 22 8.1
 18 -3 -6 20.6 5
 3 15 6 20 7.6
 15 -18 6 22.1 7
 15 -18 6 24.1 7.2
 21 -6 -6 62.79 10.9
 21 -6 -6 50.69 7.4
 6 15 6 51.29 11.3
 15 -21 6 65.59 11.4
 6 15 6 44.8 9.7
 20 -16 -6 -5.6 8.5
 20 -16 -6 -6 7.8
 -4 20 -6 -7.7 9.3
 16 4 6 -1 7.4
 -20 16 6 -6.5 7.1
 16 4 6 2.4 9.3
 -1 17 -6 115.39 20.6
 17 -16 -6 111.89 14.4
 16 1 6 120.49 12.3
 16 1 6 124.99 16.7
 14 -16 -6 412.16 19.8
 2 14 -6 401.36 22
 -14 16 6 362.36 21.6
 16 -2 6 372.16 20.6
 16 -2 6 400.86 18
 5 11 -6 0.5 6.6
 5 11 -6 2.3 3.5
 5 11 -6 -4.5 4.1
 11 -16 -6 -5.9 4.6
 -11 16 6 -2.1 4.8
 16 -5 6 0.9 5.6
 -11 16 6 0.5 5.4
 16 -5 6 -2.6 4
 8 8 -6 8.7 4.4
 8 8 -6 7.5 3.8
 8 -16 -6 6.7 5.2
 8 8 -6 7.7 4.1
 8 8 -6 5.4 4
 -16 8 -6 7.8 4.5
 16 -8 6 0 5.3
 16 -8 6 6.8 4.9
 -8 16 6 4 5.1
 -8 16 6 1.2 4.5
 16 -8 6 -0.2 6.4
 -16 11 -6 62.29 10.4
 11 5 -6 52.69 9.7
 11 5 -6 38.1 5
 -5 16 6 38.9 6.5
 -5 16 6 46.1 6.5
 16 -11 6 52.19 7.6
 16 -11 6 65.89 10.1
 14 2 -6 79.19 12.5
 14 2 -6 85.59 14.1
 -2 16 6 75.99 13.9
 16 -14 6 64.29 8.1
 16 -14 6 84.29 11.6
 17 -1 -6 31.7 7.5
 16 -17 6 41.5 6.5
 16 -17 6 27.5 7.4
 -16 20 -6 29.8 8.5
 20 -4 -6 72.39 10.9
 4 16 6 45.9 9.8
 16 -20 6 52.99 10.2
 4 16 6 63.49 13.2
 16 -20 6 82.69 12.8
 19 -17 -6 7 7.3
 -2 19 -6 11.7 8.5
 17 2 6 10.3 7.4
 17 2 6 -5.1 8.2
 -19 17 6 9.9 8
 16 -17 -6 35.1 7.9
 1 16 -6 28.4 7.8
 17 -1 6 41.1 9.1
 17 -1 6 31.6 7.4
 13 -17 -6 86.59 12.8
 4 13 -6 91.29 16.7
 4 13 -6 81.59 14.8
 17 -4 6 112.69 18.8
 -13 17 6 91.69 14.7
 17 -4 6 94.59 11.3
 7 10 -6 20.4 5.2
 7 10 -6 32.1 5.8
 10 -17 -6 32.1 7.1
 7 10 -6 24.5 6.3
 7 10 -6 22.5 4.5
 -10 17 6 26.1 6.1
 17 -7 6 37.5 6
 17 -7 6 32.3 7.3
 7 -17 -6 -0.3 5.6
 10 7 -6 4.8 4.3
 10 7 -6 -6.2 3.7
 10 7 -6 -0.4 4.3
 -7 17 6 -5.2 4.4
 -7 17 6 -5.5 5.1
 17 -10 6 -0.7 6
 17 -10 6 3 5.5
 13 4 -6 -4.5 3.7
 -17 13 -6 0.5 5
 13 4 -6 2.7 4.5
 -4 17 6 5 5.9
 17 -13 6 9.7 6.8
 17 -13 6 6.7 6.9
 -4 17 6 -1 6.2
 16 1 -6 -1.9 6.9
 16 1 -6 1.4 5.5
 -1 17 6 -6.3 6.1
 17 -16 6 -5.3 6.2
 17 -16 6 4.3 6.5
 -17 19 -6 -12.2 8.7
 19 -2 -6 -3.7 7.5
 2 17 6 9.4 8.3
 17 -19 6 -8.3 7.2
 17 -19 6 -3 7.7
 21 -18 -6 6.8 9.1
 -3 21 -6 -8.6 11.6
 -3 21 -6 2.2 12.1
 18 3 6 25.1 11
 -21 18 6 16.1 9.9
 18 3 6 8.6 8.6
 18 -18 -6 37.6 8.8
 0 18 -6 19.2 8.6
 18 0 6 36.8 10.4
 18 0 6 39.9 9.4
 15 -18 -6 83.19 14
 -15 18 6 51.19 9.4
 18 -3 6 69.29 10.3
 12 -18 -6 7 7.2
 6 12 -6 6.3 6
 6 12 -6 5.3 5.7
 6 12 -6 6 6.5
 -12 18 6 -7.2 6.1
 18 -6 6 -0.4 7.2
 18 -6 6 8.9 5.9
 9 9 -6 80.79 12.5
 9 -18 -6 66.59 11.2
 9 9 -6 85.09 9.6
 -18 9 -6 69.49 11.1
 18 -9 6 93.39 11.5
 -9 18 6 86.99 14.7
 -18 12 -6 24.7 6.3
 12 6 -6 19.8 5.6
 12 6 -6 21.4 5.2
 18 -12 6 35.2 9.5
 -6 18 6 18.5 6.9
 15 3 -6 15.2 6.8
 15 3 -6 9.7 5.2
 15 3 -6 0.3 4.4
 -18 15 -6 11.2 6.4
 18 -15 6 6.7 7.4
 -3 18 6 11.4 7.2
 -3 18 6 1.1 6.9
 18 0 -6 36.8 9.9
 18 0 -6 19.1 7
 0 18 6 30 9
 18 -18 6 44.2 10.8
 18 -18 6 28.8 7.9
 21 -3 -6 -2.3 9.6
 18 -21 6 6.7 8
 18 -21 6 -0.2 11.2
 3 18 6 -1.5 11.9
 20 -19 -6 19.1 10
 -1 20 -6 19.3 11.8
 -1 20 -6 1.1 10.6
 -20 19 6 2.4 8.1
 19 1 6 25.9 10.3
 19 1 6 22.1 11.6
 2 17 -6 -2.4 7.8
 17 -19 -6 2 7
 2 17 -6 3.9 9.2
 19 -2 6 11.3 9.4
 19 -2 6 9.5 7.2
 -17 19 6 6.7 8.3
 5 14 -6 18.7 10.8
 5 14 -6 -8.3 6.1
 14 -19 -6 -8.3 6.6
 19 -5 6 13.4 8.1
 -14 19 6 2.8 6.6
 19 -5 6 17.2 6.8
 -14 19 6 1.1 6.6
 8 11 -6 48.2 6.9
 8 11 -6 43.7 7.6
 8 11 -6 46.4 7.1
 -11 19 6 37.5 7.9
 19 -8 6 49.9 8.7
 -11 19 6 43.2 8.4
 11 8 -6 18.2 5.8
 8 -19 -6 18.1 7
 11 8 -6 18.7 5.3
 -19 11 -6 -1.7 4.9
 11 8 -6 -0.9 6.5
 19 -11 6 9.5 7.1
 -8 19 6 10.6 7.9
 19 -11 6 18.1 7.3
 -8 19 6 4.4 6.8
 14 5 -6 9.3 5.6
 -19 14 -6 3.3 6.5
 14 5 -6 -2.3 5.4
 19 -14 6 7.4 7.3
 19 -14 6 -2.6 7.4
 -5 19 6 3 6.8
 -5 19 6 3.3 7.7
 17 2 -6 16.5 7.2
 17 2 -6 11.3 8.4
 -19 17 -6 6.9 7.2
 19 -17 6 22 9.4
 19 -17 6 5.3 7.6
 -2 19 6 8.6 8.3
 -2 19 6 -8.9 7.1
 20 -1 -6 2.3 8.6
 20 -1 -6 19.1 10.8
 19 -20 6 -5.9 8.2
 19 -20 6 0.6 9.9
 1 19 6 -9.8 10.5
 19 -20 -6 10.6 8.5
 1 19 -6 -8.2 10
 1 19 -6 -2.7 10.4
 -19 20 6 -4.6 8.7
 20 -1 6 -1 10
 20 -1 6 16.3 9.2
 16 -20 -6 4.8 7.5
 4 16 -6 19.2 10.8
 4 16 -6 7.3 9.2
 20 -4 6 4.5 7.3
 20 -4 6 19.4 9.4
 -16 20 6 14.7 9.7
 13 -20 -6 18.5 8.1
 7 13 -6 25.5 7.9
 7 13 -6 28.6 7.5
 7 13 -6 7.8 8
 20 -7 6 38.7 11
 20 -7 6 23.4 7.3
 -13 20 6 21.1 8.7
 10 10 -6 5.3 5.5
 -20 10 -6 10.1 5.7
 10 -20 -6 4.2 7
 10 10 -6 -3.9 5.7
 -10 20 6 7.5 7.9
 -10 20 6 -3 6.7
 20 -10 6 -5.6 6.1
 20 -10 6 5.4 7.6
 13 7 -6 7.1 5.4
 -20 13 -6 16.9 7.7
 13 7 -6 12.6 6.3
 -7 20 6 13.3 7.9
 -7 20 6 9.7 7
 20 -13 6 26.4 7.4
 -20 16 -6 18.5 7.5
 16 4 -6 17 6.3
 16 4 -6 23.8 9.1
 16 4 -6 17.4 6.9
 20 -16 6 17 8
 20 -16 6 33.7 9.6
 -4 20 6 2.2 7
 -4 20 6 12.8 10.4
 -20 19 -6 42.6 10.7
 19 1 -6 20.8 8.1
 19 1 -6 44.8 11.6
 20 -19 6 39 12.1
 20 -19 6 34.1 9.6
 -1 20 6 40.5 12
 -1 20 6 18.8 10.3
 3 18 -6 -7.2 8.6
 3 18 -6 10.9 10.1
 18 -21 -6 13.5 10.1
 -18 21 6 2.1 9.2
 21 -3 6 8.8 7.7
 21 -3 6 5.6 11.2
 6 15 -6 -6.4 8.9
 6 15 -6 6.7 8.8
 6 15 -6 6.5 9.7
 -15 21 6 -8.7 7.9
 21 -6 6 -13.1 9.1
 21 -6 6 11.5 8.1
 -15 21 6 -10.7 10.4
 9 12 -6 12.7 7.6
 12 -21 -6 4 7.3
 9 12 -6 25.1 8.8
 9 12 -6 17.5 7.1
 -12 21 6 14 8.2
 21 -9 6 28.2 9.2
 21 -9 6 34.4 8.2
 -12 21 6 16.1 8.4
 12 9 -6 2.7 5.9
 9 -21 -6 2.2 8.7
 12 9 -6 3.6 6.3
 12 9 -6 7.3 6.4
 -21 12 -6 7.8 6.4
 -9 21 6 14 9.3
 -9 21 6 11.7 9
 21 -12 6 29.1 10.4
 21 -12 6 12.9 7.8
 -21 15 -6 -12.3 7
 15 6 -6 3.7 6.7
 15 6 -6 -4.6 6.2
 21 -15 6 -6.6 8.4
 -6 21 6 4.7 7.5
 21 -15 6 -9.9 8.1
 -6 21 6 1.1 10.5
 18 3 -6 15.2 11.1
 -21 18 -6 2.7 8.8
 18 3 -6 11.9 8.2
 18 3 -6 9.3 9.8
 -3 21 6 29.9 11.7
 -3 21 6 22 11
 21 -18 6 7.5 8.8
 21 -18 6 28.8 12.6
 8 14 -6 4.3 8.4
 14 -22 -6 -6.9 7.8
 8 14 -6 -16.7 8.1
 8 14 -6 4.1 9.4
 -14 22 6 10.1 10.6
 22 -8 6 -2.5 7.4
 -14 22 6 2.1 8.9
 11 11 -6 3.6 7.2
 11 11 -6 2.4 7.6
 11 -22 -6 17 9.7
 22 -11 6 3.4 8.4
 -11 22 6 3.5 9.5
 22 -11 6 22.3 10.3
 -11 22 6 3.7 8.6
 14 8 -6 26.5 7.1
 -22 14 -6 4.7 7.5
 14 8 -6 26.7 8.2
 22 -14 6 6.4 8.9
 -8 22 6 18.4 9.1
 22 -14 6 23.7 9.7
 -8 22 6 13.9 9.3
 -1 0 -7 1906.11 54.19
 -1 0 -7 1898.91 54.39
 1 -1 -7 1807.72 54.29
 1 -1 -7 1769.22 54.39
 0 1 -7 1901.11 54.69
 0 1 -7 1824.42 53.79
 -1 0 -7 1887.31 54.69
 0 -1 7 1841.12 54.49
 -1 1 7 1709.13 53.79
 1 0 7 1865.11 54.59
 1 0 7 1892.01 54.19
 -1 1 7 1712.83 54.29
 -1 1 7 1833.12 54.19
 1 0 7 1793.22 54.49
 0 -1 7 1970.5 54.69
 -2 -1 -7 276.07 10.2
 -1 3 -7 255.17 10.4
 3 -2 -7 236.58 10.2
 -1 3 -7 271.17 10.4
 3 -2 -7 234.58 9.5
 -1 3 -7 254.27 10.2
 -2 -1 -7 281.17 9.9
 -1 3 -7 250.67 8.9
 3 -2 -7 242.68 9.5
 -2 -1 -7 275.97 9.4
 2 1 7 272.87 9.9
 1 -3 7 251.87 10.4
 1 -3 7 247.18 10.2
 -3 2 7 244.08 9.4
 2 1 7 284.27 9.3
 2 1 7 270.37 10.1
 1 -3 7 261.07 10
 1 -3 7 252.57 8.8
 0 -2 -7 1942.51 58.29
 -2 2 -7 1957.5 58.19
 2 0 -7 1936.21 57.79
 0 -2 -7 1896.31 57.49
 2 0 -7 1958.9 58.29
 -2 2 -7 1988.6 58.29
 -2 2 -7 1974.9 57.59
 -2 2 -7 2033.1 58.29
 2 -2 7 1956.4 57.59
 2 -2 7 1918.71 57.99
 0 2 7 1975.1 58.29
 2 -2 7 2059.49 58.19
 -2 0 7 1945.11 58.39
 0 2 7 1960 57.99
 2 -2 7 1917.01 58.19
 0 2 7 1961.6 57.99
 -3 -2 -7 485.65 16.7
 -3 -2 -7 489.05 17.2
 5 -3 -7 480.15 16.3
 -2 5 -7 473.85 16.6
 -2 5 -7 484.35 17
 5 -3 -7 508.75 17.4
 -2 5 -7 475.45 15.6
 5 -3 -7 477.05 16.8
 -2 5 -7 502.65 17.1
 2 -5 7 477.55 15.8
 -5 3 7 512.95 16.4
 2 -5 7 468.65 16.6
 3 2 7 488.95 16.4
 2 -5 7 477.15 17.2
 3 2 7 488.05 16.7
 2 -3 -7 1357.06 39.7
 -3 1 -7 1289.67 39
 -3 1 -7 1295.37 39.3
 2 -3 -7 1256.17 39.1
 -3 1 -7 1294.27 39.6
 2 -3 -7 1340.77 39.7
 1 2 -7 1349.16 39.4
 2 -3 -7 1312.17 39.5
 -3 1 -7 1303.07 39.7
 1 2 -7 1276.77 39.6
 3 -1 7 1325.07 39.7
 -2 3 7 1356.76 39.4
 -2 3 7 1356.76 39.4
 3 -1 7 1296.77 39.3
 3 -1 7 1257.07 39.2
 -2 3 7 1303.67 39.5
 -1 -2 7 1272.77 39.4
 -1 -2 7 1294.27 39.7
 4 -1 -7 207.58 8.4
 -3 4 -7 223.48 8.5
 -3 4 -7 223.38 9.1
 -1 -3 -7 235.58 9.9
 -3 4 -7 229.28 10
 1 3 7 219.88 9.1
 3 -4 7 222.68 9.1
 3 -4 7 221.18 8.4
 3 -4 7 231.58 9.4
 -3 7 -7 674.93 22.8
 -4 -3 -7 657.83 23.1
 -3 7 -7 667.53 22.3
 -3 7 -7 654.53 23.1
 7 -4 -7 668.93 21.9
 -3 7 -7 686.13 21.5
 7 -4 -7 658.73 23.1
 3 -7 7 700.63 21.5
 3 -7 7 676.03 23.1
 -7 4 7 666.13 20.6
 3 -7 7 647.04 22
 4 3 7 660.23 22.2
 4 3 7 663.93 22.5
 -7 4 7 692.53 22.3
 4 -4 -7 863.11 27.2
 -4 0 -7 856.71 26.8
 0 4 -7 857.31 26.9
 -4 0 -7 886.81 26.7
 0 4 -7 855.41 27.2
 4 -4 -7 807.32 26.6
 0 4 -7 856.01 25.4
 -4 0 -7 853.61 26.6
 4 -4 -7 706.13 26.5
 -4 4 7 865.21 26.5
 -4 4 7 841.92 26.2
 0 -4 7 865.11 26.8
 4 0 7 813.22 26.8
 4 0 7 887.91 26.3
 0 -4 7 863.41 25.6
 -4 3 -7 179.58 8
 -4 3 -7 175.88 7.8
 1 -4 -7 173.68 7.5
 1 -4 -7 175.28 8.5
 -4 3 -7 186.88 7.7
 -3 -1 7 158.08 7.2
 -1 4 7 176.58 8.3
 -1 4 7 182.68 7.8
 4 -3 7 187.78 8.1
 4 -3 7 172.58 7.7
 -3 -1 7 185.38 8.4
 4 -3 7 180.28 7.5
 6 -2 -7 480.45 18.3
 -4 6 -7 553.64 18.2
 -4 6 -7 534.55 18.4
 -4 6 -7 520.75 17.2
 -2 -4 -7 541.65 18.9
 6 -2 -7 495.35 18.1
 -4 6 -7 517.85 18
 4 -6 7 522.75 17.8
 -6 2 7 534.35 17.6
 2 4 7 508.65 17.8
 4 -6 7 551.84 18.7
 2 4 7 520.55 18.3
 4 -6 7 496.65 16.9
 9 -5 -7 261.07 11
 -4 9 -7 282.27 13.4
 -5 -4 -7 254.37 12.5
 -4 9 -7 236.88 12.3
 9 -5 -7 249.88 10.3
 9 -5 -7 265.07 12.9
 -4 9 -7 263.17 11.7
 -4 9 -7 268.67 11
 4 -9 7 270.07 10.7
 -9 5 7 260.27 9.6
 4 -9 7 264.87 11.5
 4 -9 7 246.58 12.8
 -9 5 7 264.97 11.8
 5 4 7 250.87 11
 5 4 7 253.57 11.8
 -5 -1 -7 2829.92 81.59
 -5 -1 -7 2834.72 82.09
 6 -5 -7 2592.94 81.49
 -1 6 -7 2746.43 81.79
 -1 6 -7 2710.13 82.49
 -1 6 -7 2773.82 80.69
 6 -5 -7 2731.03 82.49
 -5 -1 -7 2812.12 82.19
 -1 6 -7 2825.32 82.19
 1 -6 7 2735.73 81.69
 1 -6 7 2805.82 82.59
 5 1 7 2894.31 82.19
 1 -6 7 2727.83 80.99
 5 1 7 2766.52 81.09
 5 1 7 2684.13 81.69
 -6 5 7 2789.72 80.89
 -6 5 7 2675.73 81.59
 2 3 -7 1039.3 33.1
 -5 2 -7 1120.29 33.5
 3 -5 -7 1097.59 33.7
 3 -5 -7 1073.39 33.8
 2 3 -7 1114.29 34.1
 2 3 -7 1085.59 33.4
 -5 2 -7 1084.69 33.3
 3 -5 -7 1077.39 33.3
 -3 5 7 1074.99 33.7
 -2 -3 7 1075.79 33.6
 5 -2 7 1089.49 33.1
 -3 5 7 1033 33.1
 5 -2 7 1147.69 33.5
 5 -2 7 1041.1 33.3
 -3 5 7 1042.8 33.5
 0 -5 -7 110.39 7.7
 5 0 -7 117.29 6.8
 -5 5 -7 116.09 7
 -5 5 -7 109.19 8.6
 -5 5 -7 113.29 6.4
 5 0 -7 115.69 5.9
 -5 5 -7 113.39 7.3
 0 5 7 118.69 6.7
 0 5 7 116.89 7.1
 5 -5 7 116.39 7
 5 -5 7 109.39 7
 5 -5 7 113.29 6.4
 5 -5 7 120.29 7.3
 5 -5 7 116.39 5.8
 -5 8 -7 182.88 10
 -5 8 -7 161.68 9.4
 -3 -5 -7 163.68 10.2
 8 -3 -7 174.88 10.6
 -5 8 -7 181.78 9.8
 8 -3 -7 163.18 8.2
 -5 8 -7 177.78 8.4
 5 -8 7 182.88 10.1
 3 5 7 165.28 8.3
 5 -8 7 168.98 7.9
 -8 3 7 163.28 8.9
 3 5 7 170.58 9.3
 5 -8 7 178.08 9.1
 -6 -5 -7 495.75 20.3
 -5 11 -7 495.55 20.2
 -5 11 -7 508.65 19.1
 -5 11 -7 511.75 21.1
 11 -6 -7 501.55 18.3
 11 -6 -7 486.35 16.8
 -5 11 -7 488.65 18
 11 -6 -7 487.05 20.2
 6 5 7 497.85 18.5
 5 -11 7 498.55 18.5
 5 -11 7 473.15 20.2
 5 -11 7 503.85 18.2
 6 5 7 504.15 18.9
 -11 6 7 487.15 19.3
 -11 6 7 502.95 16.7
 -2 8 -7 144.79 7.3
 8 -6 -7 118.79 7.3
 -2 8 -7 128.29 7.6
 -6 -2 -7 127.89 8.1
 -2 8 -7 144.09 9.7
 8 -6 -7 123.79 9.1
 -6 -2 -7 121.99 8.6
 -2 8 -7 138.59 8.7
 6 2 7 129.29 7.1
 6 2 7 123.89 7.7
 2 -8 7 139.39 7.1
 -8 6 7 129.09 6.7
 -8 6 7 129.49 8.4
 2 -8 7 132.09 8.9
 2 -8 7 138.79 8
 -6 1 -7 421.96 15
 5 -6 -7 415.16 14.9
 5 -6 -7 421.26 15.2
 1 5 -7 379.76 15.1
 -6 1 -7 412.36 15.1
 5 -6 -7 415.96 15.6
 1 5 -7 417.86 13.4
 1 5 -7 458.75 15.9
 1 5 -7 406.26 14.8
 -5 6 7 422.96 15.6
 6 -1 7 401.46 14.5
 6 -1 7 418.46 14.9
 -5 6 7 435.36 14.5
 -1 -5 7 408.96 15
 6 -1 7 387.36 14.6
 -5 6 7 419.66 15
 -5 6 7 406.96 15
 4 2 -7 204.98 9
 -6 4 -7 197.18 8.9
 2 -6 -7 206.58 8.8
 -6 4 -7 200.38 8.7
 2 -6 -7 214.48 9.2
 -6 4 -7 201.78 9.7
 2 -6 -7 218.48 10.3
 -6 4 -7 198.28 9.7
 6 -4 7 200.48 8.5
 -4 -2 7 197.58 9.6
 6 -4 7 195.78 8.9
 6 -4 7 196.28 9.4
 -2 6 7 209.78 9.5
 -2 6 7 190.68 9.1
 6 -4 7 168.68 8.8
 -2 6 7 213.48 9.1
 -6 7 -7 456.65 16.1
 -1 -6 -7 473.65 18.3
 -6 7 -7 461.15 17.3
 -6 7 -7 479.15 17.4
 7 -1 -7 477.65 15.9
 -6 7 -7 435.86 16
 7 -1 -7 461.55 17.2
 -6 7 -7 478.25 17.2
 -7 1 7 473.85 16.4
 1 6 7 473.35 16.8
 6 -7 7 468.55 17.1
 1 6 7 478.35 17.5
 6 -7 7 455.15 17.5
 6 -7 7 452.95 16.1
 -6 10 -7 143.49 8.6
 -6 10 -7 151.68 9.7
 -6 10 -7 164.98 11
 10 -4 -7 130.09 10.1
 -6 10 -7 143.59 9.3
 -4 -6 -7 134.99 10.8
 10 -4 -7 126.09 8
 -10 4 7 132.89 9.2
 6 -10 7 155.48 10.9
 4 6 7 142.89 9.4
 6 -10 7 136.99 7.7
 6 -10 7 141.19 9.1
 4 6 7 141.29 8.2
 -6 13 -7 346.27 20.1
 13 -7 -7 295.17 12.4
 -6 13 -7 315.97 15.3
 -6 13 -7 322.97 16.3
 13 -7 -7 306.67 14
 -7 -6 -7 298.17 18
 7 6 7 306.17 14.9
 7 6 7 288.47 13.9
 6 -13 7 284.97 14.2
 6 -13 7 302.17 13.8
 -7 -3 -7 275.17 13.2
 -3 10 -7 262.67 12.1
 10 -7 -7 274.87 11.6
 10 -7 -7 261.67 10.8
 -3 10 -7 270.67 14.2
 -3 10 -7 257.07 13.7
 -3 10 -7 247.28 11.4
 10 -7 -7 261.67 13.7
 -10 7 7 276.77 10.5
 3 -10 7 272.37 11.4
 7 3 7 262.77 11.6
 3 -10 7 271.67 13.6
 7 3 7 266.17 12
 3 -10 7 259.57 12.2
 -10 7 7 264.47 12.8
 -7 0 -7 1209.18 37.1
 0 7 -7 1223.48 35.8
 -7 0 -7 1221.18 37.3
 7 -7 -7 1170.98 38.1
 0 7 -7 1168.18 36.7
 0 7 -7 1195.08 37.5
 -7 0 -7 1152.98 36.9
 7 -7 -7 1151.68 36.7
 0 7 -7 1163.18 37.6
 -7 7 7 1133.49 36.9
 7 0 7 1208.58 36.8
 7 0 7 1160.68 36.7
 -7 7 7 1205.18 36.2
 0 -7 7 1170.68 37.8
 0 -7 7 1181.98 36.8
 7 0 7 1158.68 36.6
 -7 7 7 1115.59 37.7
 3 4 -7 197.58 9.1
 -7 3 -7 190.48 9.1
 4 -7 -7 205.78 9.8
 3 4 -7 199.08 9.5
 4 -7 -7 191.78 10.4
 3 4 -7 199.88 9.3
 -7 3 -7 196.28 8.9
 -7 3 -7 187.38 9.9
 4 -7 -7 198.18 8.8
 7 -3 7 182.68 8.4
 -4 7 7 199.28 9.2
 -4 7 7 202.18 9.4
 7 -3 7 189.18 9.3
 -3 -4 7 198.88 9.2
 -4 7 7 193.28 9.3
 7 -3 7 189.98 9.2
 7 -3 7 180.38 9
 -7 6 -7 13.7 3.3
 -7 6 -7 8.6 3.4
 -7 6 -7 5.6 2.5
 6 1 -7 9.3 2.1
 1 -7 -7 6.8 3.1
 -7 6 -7 9.8 2.6
 -7 6 -7 6.8 2.4
 1 -7 -7 13.2 2.5
 -1 7 7 9.6 2.7
 7 -6 7 9.5 2.7
 7 -6 7 7.2 2.4
 7 -6 7 13.4 2.9
 -1 7 7 6.8 2.2
 7 -6 7 8.4 2.4
 -1 7 7 17.4 3.3
 7 -6 7 11.2 2.7
 -7 9 -7 135.89 10.1
 -2 -7 -7 114.79 9.9
 9 -2 -7 113.59 7.5
 -7 9 -7 121.89 9.1
 -7 9 -7 116.29 7.7
 -7 9 -7 117.09 8.8
 2 7 7 116.49 8.6
 -9 2 7 115.39 8.5
 7 -9 7 128.59 9.8
 2 7 7 117.59 8.3
 7 -9 7 112.19 8.5
 7 -9 7 120.69 7.2
 -5 -7 -7 239.88 15.1
 -7 12 -7 245.48 13.8
 12 -5 -7 245.38 11.9
 12 -5 -7 227.18 14.6
 -7 12 -7 281.47 17.9
 -7 12 -7 250.47 13.4
 -7 12 -7 236.58 12.5
 -12 5 7 231.78 10
 7 -12 7 242.98 11.6
 -12 5 7 226.68 13.7
 7 -12 7 237.98 12.5
 5 7 7 260.97 12
 5 7 7 256.27 13
 15 -8 -7 331.37 15.8
 -7 15 -7 339.77 19
 15 -8 -7 300.57 13.5
 -7 15 -7 336.17 17.7
 -15 8 7 305.57 13.4
 8 7 7 339.57 16.8
 8 7 7 307.07 15.4
 12 -8 -7 202.58 9.8
 -4 12 -7 203.58 11.7
 -8 -4 -7 192.58 13.5
 12 -8 -7 208.48 10.8
 -4 12 -7 194.08 12.9
 -4 12 -7 201.18 11.3
 8 4 7 201.78 10.8
 -12 8 7 207.28 9.4
 8 4 7 199.28 11.4
 4 -12 7 193.78 11.2
 -8 -1 -7 6.6 2.9
 -8 -1 -7 14.1 4.1
 -1 9 -7 9.1 3.4
 9 -8 -7 5.9 3.4
 -1 9 -7 5.9 2.4
 9 -8 -7 4.9 2.8
 -1 9 -7 3.4 2.7
 8 1 7 7.1 3
 -9 8 7 5.8 3
 1 -9 7 9.8 3.3
 8 1 7 3.9 2.6
 -9 8 7 8 4.1
 1 -9 7 6.6 2.6
 -9 8 7 5.7 2.8
 8 1 7 5.4 2.7
 6 -8 -7 303.27 12.8
 -8 2 -7 349.07 14.4
 2 6 -7 347.77 14.1
 6 -8 -7 328.37 14.4
 2 6 -7 338.47 13
 -8 2 -7 341.37 13
 -8 2 -7 345.67 13.7
 -6 8 7 310.67 13.4
 -6 8 7 323.17 14
 8 -2 7 345.37 13.5
 -6 8 7 331.47 13
 8 -2 7 333.67 13
 -2 -6 7 349.57 13.3
 8 -2 7 334.27 13.4
 -6 8 7 323.37 13.3
 8 -2 7 341.97 12.8
 3 -8 -7 2.4 2.3
 -8 5 -7 5.4 2.5
 3 -8 -7 3 2.8
 -8 5 -7 2.1 3.1
 -8 5 -7 3.8 2.4
 3 -8 -7 5.4 2.7
 5 3 -7 3.1 1.9
 8 -5 7 11.5 3.1
 8 -5 7 4.6 2.3
 8 -5 7 4.7 2.2
 8 -5 7 3.9 2.8
 -3 8 7 3.8 2.2
 8 -5 7 4.6 2.6
 -3 8 7 3.6 2.5
 -3 8 7 5.3 2.8
 -8 8 -7 1371.46 41.1
 8 0 -7 1252.37 39.8
 -8 8 -7 1308.97 40.4
 -8 8 -7 1278.97 41.5
 0 -8 -7 1264.87 42.2
 0 -8 -7 1265.67 40.1
 8 0 -7 1272.87 41.5
 -8 8 -7 1305.67 40.5
 -8 8 -7 1357.16 41.7
 -8 0 7 1274.67 40.1
 8 -8 7 1306.67 41.3
 8 -8 7 1309.87 40.4
 0 8 7 1269.47 41.8
 8 -8 7 1310.27 41.6
 8 -8 7 1370.86 40.3
 0 8 7 1252.27 40.5
 -3 -8 -7 24.9 4.3
 -8 11 -7 15 4.3
 11 -3 -7 23 4.3
 11 -3 -7 28.1 4
 -8 11 -7 27.8 4.7
 -8 11 -7 21.9 3.8
 -8 11 -7 20.9 4.3
 3 8 7 17.7 3.5
 8 -11 7 28.1 4.3
 8 -11 7 15.5 3.4
 -11 3 7 32 4.9
 3 8 7 27.6 4.2
 3 8 7 33.2 5.3
 8 -11 7 23.7 4.4
 -8 14 -7 7.4 5.5
 -8 14 -7 15.5 4.3
 14 -6 -7 22.2 5.2
 14 -6 -7 14 4.1
 6 8 7 10.9 4.2
 -14 6 7 12.7 3.5
 6 8 7 29.3 5.8
 8 -14 7 9.4 4.5
 17 -9 -7 318.97 17.1
 17 -9 -7 278.17 14.5
 -8 17 -7 327.27 19.4
 -8 17 -7 278.47 20.8
 9 8 7 305.57 17.3
 9 8 7 303.07 15.9
 -5 14 -7 9.6 4
 -5 14 -7 4.2 5
 14 -9 -7 0.5 4.3
 14 -9 -7 0.9 3.7
 5 -14 7 0.4 3.6
 9 5 7 -3.4 4
 -14 9 7 0.9 3.6
 9 5 7 -3.4 3.1
 11 -9 -7 -0.9 4.9
 -9 -2 -7 0.3 3.2
 11 -9 -7 2.2 3.5
 -2 11 -7 0.8 2.2
 11 -9 -7 3.2 3.3
 -9 -2 -7 -1.7 4.5
 -2 11 -7 -3.7 3.2
 -2 11 -7 4.8 4.2
 9 2 7 -1.3 3.2
 -11 9 7 0.7 3
 -11 9 7 1.7 3.4
 2 -11 7 6.9 3.9
 -11 9 7 7.1 4.9
 9 2 7 9.8 5
 9 2 7 -0.8 2.2
 2 -11 7 4.7 2.7
 -9 1 -7 567.64 20.1
 8 -9 -7 552.74 19.9
 1 8 -7 575.64 20.9
 1 8 -7 584.44 18.8
 -9 1 -7 588.84 20.4
 8 -9 -7 532.15 21.5
 1 8 -7 551.74 19.3
 9 -1 7 573.54 19.6
 -8 9 7 547.15 21
 -1 -8 7 572.54 20.8
 -1 -8 7 533.05 19.8
 -8 9 7 541.95 19.9
 9 -1 7 565.94 20.2
 9 -1 7 555.04 20.5
 -8 9 7 559.94 19.6
 9 -1 7 572.14 19.6
 -8 9 7 570.24 20.4
 -9 4 -7 256.27 10.9
 4 5 -7 236.08 11.4
 -9 4 -7 263.27 11.1
 5 -9 -7 241.88 12.2
 -9 4 -7 260.87 12.1
 4 5 -7 228.98 10.8
 5 -9 -7 227.48 10.6
 -9 4 -7 245.48 11
 9 -4 7 261.37 11
 -5 9 7 236.88 11.1
 9 -4 7 227.38 10.8
 9 -4 7 249.38 10.3
 -4 -5 7 230.68 11.3
 -5 9 7 228.68 11.4
 -5 9 7 234.68 11
 9 -4 7 247.48 11.6
 9 -4 7 250.17 11.3
 -5 9 7 242.58 11.4
 7 2 -7 385.46 14.5
 -9 7 -7 338.77 13.8
 2 -9 -7 356.76 14.4
 -9 7 -7 332.17 15.2
 -9 7 -7 351.36 14.4
 -9 7 -7 335.07 14.7
 -9 7 -7 359.06 13.8
 -2 9 7 357.66 14
 9 -7 7 344.47 14.8
 9 -7 7 336.87 13.2
 9 -7 7 348.97 13.7
 -2 9 7 354.46 14.2
 9 -7 7 290.07 14.2
 -2 9 7 373.56 15.2
 9 -7 7 343.57 14.8
 -9 10 -7 1.8 3
 -9 10 -7 1.3 3.2
 -9 10 -7 -0.7 4
 10 -1 -7 2.5 2.7
 -9 10 -7 3.8 4.5
 10 -1 -7 -3.8 2.4
 -1 -9 -7 -0.2 3.8
 -10 1 7 0.7 3.5
 9 -10 7 3.7 2.6
 1 9 7 2.6 3.1
 9 -10 7 -1.7 2.4
 9 -10 7 -0.9 3.8
 1 9 7 -1.9 3.5
 9 -10 7 3.6 3.1
 -9 13 -7 111.29 11.3
 -9 13 -7 108.19 11.9
 13 -4 -7 110.69 9.2
 -13 4 7 65.49 12.1
 -13 4 7 98.49 6.8
 9 -13 7 109.39 8.8
 4 9 7 97.69 10
 4 9 7 91.39 8.5
 -9 16 -7 9.6 5.9
 16 -7 -7 12 4.2
 16 -7 -7 7.7 5.2
 -9 16 -7 6.3 5.3
 7 9 7 7.6 4.5
 -16 7 7 11.6 4.2
 9 -16 7 9.8 5.4
 7 9 7 9.6 5.7
 19 -10 -7 102.99 12.2
 -9 19 -7 121.39 18.3
 19 -10 -7 132.19 15.1
 10 9 7 112.49 16.5
 10 9 7 101.59 13.4
 -6 16 -7 15.9 7.2
 -6 16 -7 3.8 4.7
 16 -10 -7 4.4 5
 16 -10 -7 7.4 5.1
 10 6 7 2.5 6.3
 10 6 7 13.2 5
 10 6 7 8.6 4.3
 -16 10 7 3.8 5
 -3 13 -7 17.6 4.1
 -10 -3 -7 12.9 4.3
 13 -10 -7 14 4.5
 -3 13 -7 13.4 5.4
 13 -10 -7 16.3 4.6
 -3 13 -7 15.1 5.8
 -13 10 7 9.2 3.9
 10 3 7 16.3 4.6
 10 3 7 14.4 3.8
 3 -13 7 12.9 3.3
 10 3 7 26.4 6.1
 -13 10 7 14.5 4.1
 10 -10 -7 98.89 8.4
 0 10 -7 106.39 7.7
 -10 0 -7 101.89 9.9
 10 -10 -7 89.69 11.1
 0 10 -7 105.59 9.2
 -10 0 -7 108.49 9.5
 0 10 -7 105.59 8.1
 -10 10 7 97.09 9.7
 -10 10 7 96.79 7.8
 10 0 7 101.19 9.6
 10 0 7 102.99 7.8
 0 -10 7 98.89 10.2
 10 0 7 102.29 9.2
 -10 10 7 94.49 10.5
 0 -10 7 108.69 8.6
 10 0 7 96.99 7.4
 7 -10 -7 1 3.3
 3 7 -7 1.5 2.5
 -10 3 -7 0.8 3.8
 -10 3 -7 -2.3 2.9
 7 -10 -7 -1.7 2.6
 3 7 -7 0 1.8
 -10 3 -7 0.7 2.4
 3 7 -7 0.8 3
 10 -3 7 -2.2 2.2
 10 -3 7 -0.2 2.8
 10 -3 7 0.6 2.4
 10 -3 7 1.2 3
 -3 -7 7 -0.4 2.2
 -7 10 7 3.8 3.5
 -7 10 7 -0.9 2.3
 -7 10 7 1.9 2.5
 -7 10 7 2 3.6
 -10 6 -7 263.57 13.4
 4 -10 -7 269.17 13
 -10 6 -7 265.67 11.6
 6 4 -7 270.57 11.6
 6 4 -7 277.07 12.4
 -10 6 -7 274.27 12.1
 -10 6 -7 253.17 12
 -10 6 -7 272.27 13
 4 -10 -7 256.27 11.2
 10 -6 7 270.07 13
 -4 10 7 268.77 12.8
 10 -6 7 269.57 12
 -4 10 7 255.77 12.1
 10 -6 7 266.77 11.4
 10 -6 7 254.37 13.3
 -4 10 7 259.37 12
 9 1 -7 59.99 7.6
 -10 9 -7 50.39 8.1
 -10 9 -7 55.89 8.4
 9 1 -7 64.39 6.5
 -10 9 -7 70.59 9.4
 -10 9 -7 62.39 7.9
 1 -10 -7 63.39 7.8
 -10 9 -7 70.49 7.8
 -1 10 7 66.99 8.6
 10 -9 7 64.89 8.5
 -1 10 7 61.69 7.8
 10 -9 7 66.39 9.2
 10 -9 7 64.09 6.5
 -9 -1 7 72.89 7.4
 -1 10 7 61.39 7.2
 10 -9 7 63.79 6.4
 -10 12 -7 17.4 4
 -10 12 -7 24.4 6.2
 12 -2 -7 20 4.2
 -10 12 -7 25.2 5
 -10 12 -7 17.6 5.1
 12 -2 -7 14.3 5.1
 2 10 7 18.5 6.9
 -12 2 7 13.6 5.6
 10 -12 7 26.5 4
 10 -12 7 24.8 4.8
 2 10 7 15.1 3.9
 -10 15 -7 4 5.2
 15 -5 -7 13.9 3.7
 -10 15 -7 14 5.1
 15 -5 -7 10.9 5
 10 -15 7 18.8 5.3
 5 10 7 16.4 5.5
 5 10 7 10.8 5
 18 -8 -7 152.98 11.2
 -10 18 -7 181.58 17.3
 18 -8 -7 153.58 17.4
 -10 18 -7 149.39 17.2
 8 10 7 159.78 15.7
 8 10 7 124.69 14
 -18 8 7 160.88 13.3
 21 -11 -7 31.8 8.6
 -10 21 -7 16.2 9
 -10 21 -7 30 8.6
 21 -11 -7 33.1 9.1
 11 10 7 13.4 9.5
 11 10 7 41.9 9.1
 11 10 7 24.3 7.8
 18 -11 -7 1.2 6
 18 -11 -7 8.3 5.6
 -7 18 -7 4.3 5.4
 11 7 7 -4.7 6.6
 11 7 7 -3 5.4
 11 7 7 3.1 5.4
 -4 15 -7 259.97 17.3
 15 -11 -7 257.17 13.4
 -4 15 -7 250.07 17.2
 15 -11 -7 252.87 14.2
 4 -15 7 238.08 14.7
 11 4 7 248.58 14.1
 11 4 7 271.47 15.9
 11 4 7 253.37 16.5
 12 -11 -7 125.19 9.6
 -1 12 -7 137.89 10
 -1 12 -7 129.79 10.3
 -1 12 -7 138.19 12.5
 -11 -1 -7 116.19 10.7
 11 1 7 102.09 10.6
 11 1 7 133.39 9.5
 -12 11 7 119.79 11.1
 11 1 7 127.59 8.9
 1 -12 7 129.69 10.6
 -12 11 7 125.39 9.3
 11 1 7 113.49 12
 -11 2 -7 99.79 8.8
 2 9 -7 91.89 7.9
 2 9 -7 98.49 9
 9 -11 -7 81.59 11.5
 9 -11 -7 96.39 8.5
 -11 2 -7 93.89 9.4
 2 9 -7 101.29 7.9
 -9 11 7 86.69 10.7
 11 -2 7 99.89 9.1
 11 -2 7 93.99 7.9
 -9 11 7 87.39 8.6
 11 -2 7 105.79 7.6
 11 -2 7 105.69 10.3
 -9 11 7 95.79 9.9
 -2 -9 7 95.49 8
 -11 5 -7 4.3 2.6
 -11 5 -7 0.1 3.6
 6 -11 -7 1.6 3.7
 -11 5 -7 -0.8 3
 5 6 -7 2.5 2.8
 5 6 -7 5.1 2.7
 6 -11 -7 1.7 3.1
 11 -5 7 1.9 3.4
 11 -5 7 3.7 3.5
 -6 11 7 -1.6 2.7
 -6 11 7 4.8 2.9
 -6 11 7 4 3.7
 11 -5 7 -1.6 3.2
 11 -5 7 4.5 2.8
 -6 11 7 3.4 4.4
 11 -5 7 2.9 3.1
 -11 8 -7 109.09 9.3
 -11 8 -7 123.89 12.2
 -11 8 -7 108.39 10.8
 8 3 -7 114.79 8.6
 3 -11 -7 137.19 10
 -11 8 -7 130.69 8.5
 -11 8 -7 122.69 8.8
 -3 11 7 124.09 9.1
 11 -8 7 107.99 9.6
 -3 11 7 135.79 10.2
 11 -8 7 119.99 11.2
 11 -8 7 114.09 10.9
 11 -8 7 131.99 8.4
 11 -8 7 127.89 8.7
 -3 11 7 130.09 9.5
 0 -11 -7 11.7 3.5
 11 0 -7 22.3 4.1
 -11 11 -7 13.8 4.3
 -11 11 -7 7.4 4
 11 0 -7 19.1 3.9
 -11 11 -7 31.7 6.3
 -11 11 -7 16.8 4.3
 -11 0 7 26.1 5
 11 -11 7 9 5.4
 0 11 7 15 4.2
 0 11 7 14.3 5.6
 11 -11 7 24.9 4.3
 11 -11 7 24.3 4.5
 -11 14 -7 111.59 13.6
 14 -3 -7 109.19 10.4
 -11 14 -7 104.69 13
 -11 14 -7 88.49 12.8
 -14 3 7 101.59 7.1
 3 11 7 99.49 11.7
 11 -14 7 89.19 8.6
 11 -14 7 103.39 9.6
 -11 17 -7 48.5 8.1
 -11 17 -7 35.8 7
 17 -6 -7 61.39 7.9
 17 -6 -7 62.89 8
 6 11 7 40.1 6.6
 6 11 7 56.09 7.9
 -17 6 7 64.79 7.6
 11 -17 7 44.9 7.6
 -11 20 -7 -0.5 7.1
 20 -9 -7 12.9 7.3
 20 -9 -7 22 7.1
 9 11 7 13.2 8
 9 11 7 11.3 6.2
 -8 20 -7 -2.4 6.6
 20 -12 -7 -8.9 7.6
 20 -12 -7 2.3 7.4
 12 8 7 -2.1 9.9
 12 8 7 4.3 7.3
 12 8 7 1.3 6.9
 17 -12 -7 7.6 5.8
 -5 17 -7 -0.3 4.9
 17 -12 -7 7.9 6.5
 -5 17 -7 -9.6 6.6
 12 5 7 4 4.8
 12 5 7 4.4 4.9
 12 5 7 22.5 7.6
 -12 -2 -7 145.59 12.9
 14 -12 -7 139.69 11.2
 14 -12 -7 121.09 10.4
 -2 14 -7 100.09 13.6
 -2 14 -7 128.79 12.3
 2 -14 7 127.19 11.4
 12 2 7 141.49 14.3
 12 2 7 131.19 11.3
 -14 12 7 122.99 12.9
 12 2 7 124.99 13.6
 12 2 7 139.69 10.7
 11 -12 -7 78.39 8.7
 1 11 -7 74.19 9.8
 11 -12 -7 90.39 11.3
 -12 1 -7 90.79 10.1
 1 11 -7 72.79 9.5
 1 11 -7 83.69 8.4
 -11 12 7 85.09 10.3
 12 -1 7 64.89 9.6
 12 -1 7 88.89 7.5
 -11 12 7 77.99 8.9
 12 -1 7 75.79 11.9
 12 -1 7 73.59 8.9
 -1 -11 7 89.89 8.6
 4 8 -7 5.3 4.1
 8 -12 -7 1.4 4.6
 4 8 -7 1.3 3
 8 -12 -7 -5.7 3.1
 8 -12 -7 4.3 3.2
 4 8 -7 3.8 2.4
 -8 12 7 2.7 3
 12 -4 7 5.6 3.6
 12 -4 7 1.9 2.5
 -8 12 7 -2.1 3.2
 -8 12 7 -0.5 5
 12 -4 7 4.1 4.1
 -4 -8 7 -0.2 3.1
 12 -4 7 3.5 3
 5 -12 -7 18.3 4.5
 5 -12 -7 19.2 3.8
 -12 7 -7 21.8 4.9
 7 5 -7 8.8 3
 7 5 -7 14.4 3
 -12 7 -7 20.5 3.5
 12 -7 7 12.3 3.3
 12 -7 7 19.6 4.6
 12 -7 7 16.9 3.9
 -5 12 7 18.3 3.7
 -5 12 7 22.6 7.7
 -5 12 7 12.8 3.7
 12 -7 7 15 4.3
 -5 12 7 18.5 4.8
 -12 10 -7 52.89 7
 10 2 -7 85.99 8.8
 -12 10 -7 69.59 8.9
 -12 10 -7 73.99 9.3
 10 2 -7 72.09 7.6
 2 -12 -7 82.89 9.3
 -2 12 7 80.89 8.6
 12 -10 7 66.49 8.2
 -2 12 7 67.79 10
 -10 -2 7 78.29 8.3
 12 -10 7 61.69 7.6
 -12 13 -7 37 8.4
 13 -1 -7 53.99 9
 13 -1 -7 30.6 5.4
 -12 13 -7 33.4 6
 -12 13 -7 23.3 5.1
 12 -13 7 50.39 8.3
 1 12 7 20.3 5.1
 12 -13 7 52.89 8.2
 -13 1 7 35.8 7.7
 -12 16 -7 -1.9 5.6
 16 -4 -7 5.1 5.9
 -12 16 -7 5.6 6.5
 4 12 7 2.7 5.2
 12 -16 7 8.8 5.9
 4 12 7 9.4 5.3
 19 -7 -7 15.7 8.4
 -12 19 -7 5.7 7.6
 19 -7 -7 21.4 5.9
 -12 19 -7 2 8.4
 12 -19 7 22.9 8
 7 12 7 30.3 9.6
 7 12 7 15.9 7
 22 -10 -7 5.5 9.8
 -12 22 -7 -5.7 10.6
 22 -10 -7 9.4 8.5
 -12 22 -7 17.1 11.2
 10 12 7 10.7 8.3
 10 12 7 -3.9 11.5
 10 12 7 2.7 8.5
 -9 22 -7 -15.9 9.5
 22 -13 -7 9.8 9.3
 13 9 7 -6 11.5
 13 9 7 1.8 7.2
 13 9 7 -7.9 7.8
 19 -13 -7 -1 7.4
 -6 19 -7 10.1 9.6
 19 -13 -7 4.5 7
 13 6 7 -7.6 5.9
 13 6 7 10 10.8
 13 6 7 -5.5 5.2
 16 -13 -7 40.4 7.4
 16 -13 -7 43 7.1
 -3 16 -7 31.5 7.6
 13 3 7 42.4 8.6
 -16 13 7 29.8 6.4
 13 3 7 60.49 10.1
 13 3 7 33.7 5.6
 3 -16 7 29.7 7.2
 13 -13 -7 131.99 11.2
 0 13 -7 136.59 14.2
 0 13 -7 122.79 13
 13 0 7 121.99 10
 13 0 7 124.09 15.9
 -13 13 7 118.19 15
 0 -13 7 122.49 10.4
 13 0 7 129.29 12.3
 3 10 -7 8 5
 3 10 -7 3.9 3.3
 3 10 -7 4.8 2.6
 10 -13 -7 5 4.1
 10 -13 -7 4.5 4.1
 -10 13 7 2.3 4.1
 13 -3 7 -1 4
 -3 -10 7 1.7 3.2
 -10 13 7 4.8 3.4
 13 -3 7 5.3 3.1
 6 7 -7 109.99 8.8
 6 7 -7 107.69 9.7
 7 -13 -7 93.19 14.2
 -13 6 -7 104.39 8.4
 6 7 -7 108.99 7.5
 7 -13 -7 92.39 8.6
 13 -6 7 97.29 10.5
 -7 13 7 101.89 10.2
 13 -6 7 116.49 8.4
 13 -6 7 125.79 9.9
 -7 13 7 99.39 11.4
 -13 9 -7 616.34 23.5
 9 4 -7 641.34 23.7
 9 4 -7 638.34 23.7
 -13 9 -7 634.54 22.9
 4 -13 -7 586.54 24.4
 -13 9 -7 615.24 25.4
 13 -9 7 633.04 22.7
 13 -9 7 629.44 24.7
 -4 13 7 642.04 25.4
 13 -9 7 640.94 23.5
 -4 13 7 649.74 23.9
 12 1 -7 21.6 4.9
 1 -13 -7 17.9 4.2
 -13 12 -7 14.1 6.1
 -13 12 -7 14.4 4.4
 -1 13 7 19.6 5.3
 13 -12 7 16.5 4.9
 13 -12 7 19.2 5
 -12 -1 7 18.6 5.6
 -1 13 7 14.5 4.5
 -13 15 -7 45.2 7.2
 -13 15 -7 26.6 6.4
 2 13 7 41.7 6.4
 18 -5 -7 41.9 8.6
 -13 18 -7 23.9 7.8
 -13 18 -7 35.1 8.8
 18 -5 -7 47.3 8
 5 13 7 39.9 7.6
 13 -18 7 54.49 8.9
 5 13 7 42.1 8.1
 21 -8 -7 3 6.7
 -13 21 -7 5 10.1
 21 -8 -7 -3.7 8.4
 8 13 7 -1.9 6.8
 8 13 7 -16 7.2
 -7 21 -7 -13.7 10.2
 21 -14 -7 16.2 8.6
 14 7 7 13.3 11.5
 14 7 7 1.5 7.5
 18 -14 -7 9.7 6.7
 18 -14 -7 7.5 6.9
 -4 18 -7 -1.5 8
 14 4 7 3.8 11.8
 14 4 7 -1.5 7.5
 14 4 7 -2.7 6.4
 -1 15 -7 126.09 14
 15 -14 -7 118.79 12.9
 -1 15 -7 131.79 16.2
 14 1 7 122.49 11.4
 -15 14 7 104.69 13.9
 14 1 7 122.29 13.8
 1 -15 7 98.79 11.4
 12 -14 -7 12.7 7.1
 2 12 -7 16.1 6.5
 2 12 -7 6.8 4.4
 2 12 -7 18.2 3.5
 12 -14 -7 18.3 5.5
 14 -2 7 20.3 6.5
 14 -2 7 19.4 4.9
 -12 14 7 16.7 5.7
 -2 -12 7 19.2 3.7
 9 -14 -7 12.6 4.9
 5 9 -7 4.6 5
 5 9 -7 4.3 3.6
 5 9 -7 6.5 3
 -9 14 7 6.8 4.7
 -9 14 7 8.5 4.5
 14 -5 7 7.6 5.1
 14 -5 7 5.3 4
 8 6 -7 4.3 3.4
 6 -14 -7 8.8 4.7
 8 6 -7 6 4.6
 -14 8 -7 3.2 3.4
 -6 14 7 7.6 4.7
 -6 14 7 6.7 4.4
 14 -8 7 6.9 4.4
 14 -8 7 3.3 5.3
 14 -8 7 9.6 4.7
 -14 11 -7 252.67 14.9
 -14 11 -7 234.58 16.9
 11 3 -7 238.88 14
 3 -14 -7 191.98 15.1
 -3 14 7 233.78 14.1
 14 -11 7 249.08 13.8
 14 -11 7 237.38 13.1
 -3 14 7 262.87 16.2
 -14 14 -7 -3.1 5.5
 14 0 -7 -5.9 3.8
 -14 14 -7 -7.9 4.6
 14 0 -7 -0.7 5
 0 -14 -7 2.9 3.7
 0 14 7 -2.2 4
 14 -14 7 0.3 4.5
 14 -14 7 -4.6 4.9
 17 -3 -7 19 7.1
 -14 17 -7 15.6 7.6
 -14 17 -7 8.5 13.4
 14 -17 7 7.1 6.2
 14 -17 7 22.5 7.5
 3 14 7 15.5 6.8
 20 -6 -7 11 5.7
 -14 20 -7 1.8 7.7
 -14 20 -7 -3.8 7
 20 -6 -7 12.4 8.4
 6 14 7 2.1 7.7
 14 -20 7 19 9.1
 6 14 7 9.9 7.9
 -5 20 -7 13.6 10.9
 20 -15 -7 0.3 7.7
 15 5 7 -9.9 6.9
 15 5 7 -7.5 6.8
 15 5 7 -5.1 9
 17 -15 -7 55.89 8.3
 15 2 7 41.7 9
 -17 15 7 42.5 7.8
 15 2 7 61.39 8.6
 1 14 -7 265.47 19.3
 14 -15 -7 262.57 16.2
 15 -1 7 303.07 15.7
 -14 15 7 268.27 18.8
 15 -1 7 319.07 18.4
 11 -15 -7 5 4.1
 11 -15 -7 3.5 4.9
 4 11 -7 0.8 3.1
 4 11 -7 -1.2 3.7
 4 11 -7 5 6.2
 15 -4 7 -0.9 4.2
 -11 15 7 1.3 4.3
 15 -4 7 -2.4 5.4
 -11 15 7 -4.4 4.3
 7 8 -7 141.59 12.7
 7 8 -7 142.29 11.8
 -15 7 -7 163.78 10.6
 8 -15 -7 152.08 11.5
 15 -7 7 149.09 14.8
 15 -7 7 164.88 10.7
 -8 15 7 127.89 13.1
 15 -7 7 161.08 12.9
 -8 15 7 153.38 14.7
 10 5 -7 305.67 15.6
 -15 10 -7 267.27 15.2
 -15 10 -7 284.47 15.5
 10 5 -7 306.17 15.7
 -5 15 7 298.07 16.2
 15 -10 7 283.27 14.6
 15 -10 7 289.27 16
 -5 15 7 336.97 18.3
 -15 13 -7 5.8 5.7
 13 2 -7 2.5 4.8
 13 2 -7 6 4.4
 2 -15 -7 4.6 5.8
 -2 15 7 3.4 5.2
 15 -13 7 -1.5 5.4
 15 -13 7 12.2 5.9
 -2 15 7 3.4 4.9
 -15 16 -7 125.59 17.4
 16 -1 -7 157.88 18.1
 16 -1 -7 177.38 14.4
 -15 16 -7 189.98 19.3
 15 -16 7 195.98 13.5
 1 15 7 142.89 20.7
 15 -16 7 161.98 14
 -15 19 -7 106.99 19.2
 19 -4 -7 109.69 18
 4 15 7 108.39 15.5
 15 -19 7 105.19 12.3
 -15 22 -7 11.8 10.8
 22 -7 -7 5.4 10.8
 7 15 7 -4.7 9.9
 7 15 7 0.2 9.2
 22 -16 -7 56.99 12.6
 19 -16 -7 5.2 7.9
 -3 19 -7 4.8 9.4
 16 3 7 -2.7 8.3
 16 3 7 14.4 7.4
 -19 16 7 17.6 8.2
 16 -16 -7 27.2 7.4
 0 16 -7 21 7.1
 16 0 7 36.2 7.1
 -16 16 7 19.2 6.6
 16 0 7 32 9.6
 13 -16 -7 31.3 7.2
 3 13 -7 22.5 5.5
 16 -3 7 48.2 8.2
 16 -3 7 41.3 7
 -13 16 7 26.8 5.8
 -13 16 7 22.6 6.3
 6 10 -7 25.8 5.3
 6 10 -7 17.1 4.2
 6 10 -7 16.2 6.6
 6 10 -7 14.6 4.9
 10 -16 -7 22 6.1
 16 -6 7 24 6.9
 -10 16 7 14.4 5.5
 16 -6 7 9.8 4.9
 -10 16 7 6.9 5.1
 9 7 -7 -0.1 3.4
 7 -16 -7 1.2 5.1
 9 7 -7 -1.9 4.4
 -16 9 -7 -4.8 3.8
 -7 16 7 0.3 5.1
 16 -9 7 4.5 5.1
 -7 16 7 4.6 5.5
 16 -9 7 7.9 7.6
 16 -9 7 4.1 5.7
 -16 12 -7 0.8 4.9
 12 4 -7 0.8 3.9
 12 4 -7 2.1 4.4
 16 -12 7 -7.2 4.9
 -4 16 7 -6.7 4.9
 -4 16 7 -1.7 4.9
 16 -12 7 -10.6 5.2
 -16 15 -7 38.8 7.6
 15 1 -7 40.1 6.8
 15 1 -7 46.9 7.1
 -1 16 7 43.6 7.5
 -1 16 7 35.2 6.5
 16 -15 7 70.39 11.6
 18 -2 -7 2.8 13.7
 18 -2 -7 -2.8 7.2
 16 -18 7 6.6 8.1
 16 -18 7 -3.7 5.8
 2 16 7 -3 6.7
 21 -5 -7 15.2 9.9
 -16 21 -7 -0.5 8.8
 5 16 7 18.4 10.6
 16 -21 7 24.3 10.5
 -4 21 -7 2.6 10.2
 21 -17 -7 12.9 9.6
 17 4 7 12.4 8.6
 17 4 7 2.3 10.4
 -1 18 -7 23.5 8.8
 18 -17 -7 33.4 8.7
 -18 17 7 13.7 8
 17 1 7 28.5 8
 17 1 7 42.7 10.8
 15 -17 -7 48 7.2
 2 15 -7 46.3 8
 17 -2 7 58.79 9
 17 -2 7 55.09 8.8
 12 -17 -7 49.7 8.2
 5 12 -7 33.8 6.3
 5 12 -7 46.4 11.1
 -12 17 7 35.2 6.9
 17 -5 7 49.1 6.9
 -12 17 7 44 7.9
 17 -5 7 49.1 8.8
 8 9 -7 8.7 4.9
 9 -17 -7 2.1 5.2
 8 9 -7 4.9 4.5
 8 9 -7 7 4
 17 -8 7 12.6 6
 17 -8 7 12.7 7.6
 -9 17 7 7.2 6.2
 17 -8 7 12.7 6.3
 -9 17 7 6.5 5.7
 -17 11 -7 294.57 17.5
 11 6 -7 316.67 17.6
 11 6 -7 296.07 17.9
 -6 17 7 333.67 19.5
 17 -11 7 320.57 16.9
 -6 17 7 345.67 21.3
 17 -11 7 337.57 18.2
 -17 14 -7 -2 5.9
 14 3 -7 0 4.8
 17 -14 7 11.8 6.7
 17 -14 7 -2.5 6.2
 -3 17 7 3.9 5.9
 -3 17 7 8.1 6.7
 17 0 -7 39.4 8.6
 -17 17 -7 26.3 8.7
 17 0 -7 23.5 6.5
 17 -17 7 39.1 7.8
 17 -17 7 50.79 10.1
 0 17 7 28 8.6
 -17 20 -7 -1.4 10.5
 20 -3 -7 -1.7 8.5
 20 -3 -7 -12 7.6
 17 -20 7 4.2 7.5
 3 17 7 -13.6 9.8
 3 17 7 10.6 8.9
 17 -20 7 13.8 9.7
 20 -18 -7 21.4 9.9
 -2 20 -7 26.1 11.6
 -20 18 7 18 9.5
 18 2 7 4.4 10.8
 18 2 7 21 8.4
 1 17 -7 0.3 7.9
 17 -18 -7 8.7 7.3
 18 -1 7 14.5 8.1
 18 -1 7 5.7 8.5
 -17 18 7 -2.7 6.8
 4 14 -7 -0.6 7
 14 -18 -7 -0.5 7
 4 14 -7 6 6.6
 -14 18 7 -1.9 7.1
 18 -4 7 -0.9 5.8
 18 -4 7 1.7 7.7
 7 11 -7 36.6 6.7
 11 -18 -7 44.7 8.1
 7 11 -7 27.1 9.5
 7 11 -7 30.5 6.5
 7 11 -7 43 6.9
 -11 18 7 30.6 7.7
 18 -7 7 42.6 8.9
 18 -7 7 55.29 8.3
 -11 18 7 33.3 8
 10 8 -7 16.1 4.8
 10 8 -7 9.9 5.4
 8 -18 -7 9.3 6.3
 -18 10 -7 11.4 5.6
 10 8 -7 12.3 5.3
 -8 18 7 19.6 6
 -8 18 7 16.2 6.9
 -18 13 -7 19.4 5.8
 13 5 -7 16.1 5
 13 5 -7 13.1 5.5
 -5 18 7 25.1 7.5
 18 -13 7 21.7 7.3
 -5 18 7 16.4 6.4
 16 2 -7 9.8 7.9
 16 2 -7 5.8 5.8
 -18 16 -7 -1.9 6.8
 18 -16 7 1.1 8.1
 -2 18 7 -6.2 6.6
 18 -16 7 1.4 7.4
 -2 18 7 -13.5 7.3
 19 -1 -7 3.8 7
 19 -1 -7 6 9.4
 -18 19 -7 -4.1 9.3
 18 -19 7 22.3 10.4
 18 -19 7 3.3 7.7
 1 18 7 -6.1 8.6
 0 19 -7 9.5 9.8
 0 19 -7 -8.9 9.1
 19 -19 -7 12.9 8.9
 19 0 7 8.9 7.9
 -19 19 7 18.6 9.4
 19 0 7 14.8 11.1
 3 16 -7 10.9 8.5
 16 -19 -7 11.2 8.2
 3 16 -7 -7.6 8
 19 -3 7 20.1 7.6
 -16 19 7 14.3 8
 19 -3 7 25.4 9.8
 6 13 -7 29.4 6.8
 13 -19 -7 14.4 7.2
 6 13 -7 13.2 7.1
 6 13 -7 13.4 6.7
 -13 19 7 28.5 9.5
 19 -6 7 43.5 8.5
 19 -6 7 40 9.6
 -13 19 7 24.3 7.2
 -19 9 -7 -5.4 4.6
 9 10 -7 -3.8 5.5
 9 10 -7 -1.5 5.4
 19 -9 7 9.8 8.7
 -10 19 7 2.5 6.7
 -10 19 7 6.4 10.8
 19 -9 7 3 7.2
 12 7 -7 6.5 4.9
 -19 12 -7 19 6.9
 12 7 -7 11.1 6.1
 -7 19 7 2.2 6.5
 -7 19 7 12.5 7.3
 19 -12 7 -4.9 7
 19 -12 7 11.2 7.6
 15 4 -7 -9.1 5.6
 -19 15 -7 -3.2 7.3
 19 -15 7 -0.2 7.5
 -4 19 7 0.1 7.8
 19 -15 7 -3.2 6.9
 -4 19 7 -11.9 6.4
 -19 18 -7 35.3 10
 18 1 -7 32.2 8.2
 18 1 -7 50.79 10.6
 -1 19 7 20.8 9.2
 19 -18 7 51.49 11.1
 18 -20 -7 8.5 9.4
 2 18 -7 3.3 10.6
 2 18 -7 7.5 9.6
 20 -2 7 -11.4 9.4
 20 -2 7 7.5 8.2
 -18 20 7 -3.1 11.3
 5 15 -7 -1.9 9.9
 5 15 -7 -4.5 8.2
 20 -5 7 -5.8 6.5
 -15 20 7 -4 7.1
 20 -5 7 6.2 9.1
 8 12 -7 14.5 7.6
 12 -20 -7 6.4 7.1
 8 12 -7 21 6.7
 8 12 -7 23.3 5.1
 8 12 -7 28.7 7.8
 -12 20 7 17.7 7.5
 20 -8 7 27.1 7.9
 20 -8 7 32.4 8.6
 -12 20 7 13.6 7.8
 11 9 -7 4.8 6.4
 -20 11 -7 -9.7 5.7
 11 9 -7 -6 4.6
 9 -20 -7 -5.8 7.3
 20 -11 7 -3 6.7
 -9 20 7 2.8 7.4
 20 -11 7 -2.7 7.4
 -9 20 7 5.3 7.7
 14 6 -7 -4.9 5.4
 14 6 -7 -7.3 5.7
 20 -14 7 -3 7.6
 -6 20 7 -7.9 8.3
 -6 20 7 4 7.5
 20 -14 7 -9 8
 -20 17 -7 8.8 8.6
 17 3 -7 3.1 7.2
 17 3 -7 15.1 10.7
 17 3 -7 -1.1 6.4
 20 -17 7 13.1 9.6
 -3 20 7 -2.3 8.1
 20 -17 7 10.9 8.7
 4 17 -7 3.2 11.5
 17 -21 -7 12.2 10.1
 4 17 -7 -9.4 9.4
 21 -4 7 5.5 7.7
 -17 21 7 -8 8.7
 21 -4 7 -3.1 10.7
 7 14 -7 7.6 8.8
 7 14 -7 2.4 7.5
 7 14 -7 4.3 10.8
 14 -21 -7 7.3 8.7
 21 -7 7 13.7 10
 -14 21 7 11.8 8.5
 -14 21 7 2 8.8
 21 -7 7 12.9 7.9
 11 -21 -7 -3.9 7.7
 10 11 -7 8.3 7.5
 -11 21 7 0.1 8.6
 21 -10 7 0.1 8.6
 21 -10 7 -1.3 9.4
 -11 21 7 2.1 8
 -21 13 -7 2.3 7.7
 13 8 -7 5.2 6.9
 -8 21 7 -1.7 9
 21 -13 7 -10 8.3
 -8 21 7 -1.4 8
 21 -13 7 12.4 8.7
 16 5 -7 10.9 7.1
 16 5 -7 1.7 10.4
 -21 16 -7 -5.4 7.2
 -5 21 7 10.9 10
 21 -16 7 13.6 10.3
 21 -16 7 1.4 8.8
 -5 21 7 5.3 9.7
 13 -22 -7 31.3 9.8
 9 13 -7 23 8.7
 9 13 -7 24.7 8.1
 22 -9 7 43.2 11.9
 -13 22 7 22.1 9.9
 22 -9 7 41.7 9.5
 -13 22 7 20.7 9.4
 12 10 -7 -0.6 5.7
 10 -22 -7 19.1 10.2
 -22 12 -7 9.6 6.8
 -10 22 7 8.8 8.3
 22 -12 7 10 9.1
 -10 22 7 -6 8.4
 22 -12 7 27.7 11.4
 -22 15 -7 -10.2 7.8
 15 7 -7 -4.3 6.3
 15 7 -7 -5.3 8.7
 -7 22 7 10.7 12.4
 22 -15 7 -0.1 9.5
 22 -15 7 13.2 10.3
 -7 22 7 -6.9 9.6
 -1 1 -8 1434.66 43.1
 -1 1 -8 1442.56 43.8
 0 -1 -8 1414.86 43.4
 1 0 -8 1449.85 43.8
 1 0 -8 1493.85 43.7
 -1 1 -8 1469.05 43.9
 -1 1 -8 1498.65 43.9
 0 -1 -8 1431.06 43.8
 0 1 8 1520.75 43.6
 0 1 8 1427.36 43.7
 1 -1 8 1426.56 43.8
 0 1 8 1466.25 43.4
 1 -1 8 1443.16 43.7
 0 1 8 1420.06 43.2
 1 -1 8 1459.15 43.1
 -1 0 8 1480.55 43.9
 -1 0 8 1450.85 43.6
 -2 0 -8 513.95 17.5
 0 2 -8 552.44 18.3
 0 2 -8 538.15 18.8
 2 -2 -8 544.25 17.8
 -2 0 -8 543.75 17.9
 2 -2 -8 559.34 17.7
 0 2 -8 536.95 17.7
 -2 0 -8 523.15 17.4
 2 -2 -8 534.25 17.5
 2 0 8 532.95 17.4
 0 -2 8 542.95 17.8
 -2 2 8 531.05 16.9
 -2 2 8 506.85 17.4
 0 -2 8 533.85 17.8
 0 -2 8 525.65 16.4
 -2 2 8 541.05 17.7
 -2 2 8 551.54 17.3
 2 0 8 510.45 17.5
 -2 3 -8 395.16 13.2
 3 -1 -8 365.66 12.6
 3 -1 -8 367.96 12.7
 -2 3 -8 340.57 13.5
 -1 -2 -8 385.46 13.7
 -2 3 -8 366.16 13.5
 -3 1 8 376.16 13.7
 1 2 8 347.27 14.5
 1 2 8 377.56 13.2
 2 -3 8 368.36 12.4
 2 -3 8 380.06 13.4
 1 2 8 380.06 12.6
 2 -3 8 385.36 13.4
 -1 4 -8 665.73 22.1
 -1 4 -8 672.13 20.4
 -3 -1 -8 647.54 21.2
 -3 -1 -8 638.74 21.9
 -3 -1 -8 644.94 21.6
 -1 4 -8 688.83 21.7
 -1 4 -8 642.54 21.6
 4 -3 -8 704.23 22
 3 1 8 647.14 21.6
 3 1 8 699.03 21.2
 -4 3 8 711.73 21.4
 1 -4 8 649.64 21.7
 1 -4 8 636.74 22
 3 1 8 665.83 21.5
 1 -4 8 659.73 22
 1 -4 8 632.54 20.4
 -3 2 -8 148.39 7
 1 -3 -8 122.69 7.3
 -3 2 -8 145.99 7.4
 1 -3 -8 138.69 6.6
 1 -3 -8 142.79 7.7
 -3 2 -8 155.88 7.3
 -3 2 -8 152.08 6.9
 2 1 -8 162.58 6.8
 2 1 -8 144.49 7.2
 -2 -1 8 145.69 7
 -2 -1 8 156.18 7.8
 3 -2 8 147.69 6.9
 -1 3 8 144.09 6.7
 3 -2 8 150.58 7.2
 -1 3 8 148.89 7
 3 -2 8 150.78 7.9
 -1 3 8 141.89 7.3
 -3 5 -8 9.2 2.7
 -3 5 -8 7.6 2.3
 -3 5 -8 5.5 1.9
 -3 5 -8 8.2 2.6
 5 -2 -8 6.2 1.8
 -2 -3 -8 11 2.8
 5 -2 -8 10.4 2.6
 2 3 8 11.3 2.2
 3 -5 8 10.3 2.4
 3 -5 8 6.9 2.2
 2 3 8 14.5 2.8
 -5 2 8 13.2 2.7
 3 -5 8 9.3 2.6
 3 -5 8 11.6 2.7
 -4 -2 -8 1033.6 33.4
 6 -4 -8 985.6 33.5
 -2 6 -8 1084.59 31.8
 -4 -2 -8 1016.7 33.1
 6 -4 -8 1030.6 33.2
 -2 6 -8 1037.3 32.9
 6 -4 -8 1016.4 32.5
 -2 6 -8 1098.89 33.6
 -2 6 -8 1065.29 33.7
 2 -6 8 1037.4 33.4
 2 -6 8 1073.39 32.1
 4 2 8 1083.39 33.2
 -6 4 8 1034.4 32.7
 4 2 8 1001.4 32.7
 2 -6 8 1067.79 33
 1 3 -8 789.32 25
 -4 1 -8 788.32 25.3
 3 -4 -8 784.62 25.3
 1 3 -8 780.32 25.5
 3 -4 -8 768.92 24.7
 3 -4 -8 785.42 24.7
 -4 1 -8 764.92 24.9
 -4 1 -8 787.32 25.2
 3 -4 -8 781.72 25.2
 -1 -3 8 845.52 25.8
 4 -1 8 786.72 24.8
 4 -1 8 755.22 24.6
 -3 4 8 802.42 24.8
 -1 -3 8 776.02 25.2
 -3 4 8 755.82 24.8
 4 -1 8 777.32 25
 0 -4 -8 281.47 11.8
 -4 4 -8 289.47 10.6
 -4 4 -8 269.17 11
 -4 4 -8 290.37 11.1
 -4 4 -8 275.77 11.5
 0 -4 -8 276.17 10.2
 4 0 -8 281.27 11.2
 4 -4 8 277.67 11
 0 4 8 279.77 10.9
 4 -4 8 270.87 10.3
 0 4 8 282.97 11.2
 4 -4 8 283.87 11.1
 -4 0 8 284.27 11.8
 4 -4 8 258.47 11.2
 7 -3 -8 5 2.6
 -4 7 -8 0.9 2
 -4 7 -8 6.5 3.1
 7 -3 -8 4.1 2.6
 -4 7 -8 2.9 3.2
 -3 -4 -8 7.1 2.8
 -4 7 -8 3 2.7
 7 -3 -8 5.1 2.3
 4 -7 8 5.3 2.4
 3 4 8 5.6 2.6
 -7 3 8 4.5 3
 3 4 8 5 2.4
 4 -7 8 2.5 2.7
 4 -7 8 2.6 2.2
 -5 -3 -8 157.28 9.7
 -3 8 -8 152.48 9.3
 -3 8 -8 148.19 8.3
 -3 8 -8 153.08 7.7
 -3 8 -8 154.08 9.8
 8 -5 -8 155.18 9.9
 8 -5 -8 157.58 8.1
 3 -8 8 155.08 9.9
 -8 5 8 151.38 6.7
 3 -8 8 143.69 7.6
 5 3 8 152.98 8
 5 3 8 152.78 8.5
 3 -8 8 151.78 9.3
 -8 5 8 158.98 8.8
 0 5 -8 658.23 22.2
 -5 0 -8 665.83 21.8
 -5 0 -8 655.53 21.7
 5 -5 -8 680.93 22.3
 5 -5 -8 627.94 21.5
 0 5 -8 653.63 22.4
 0 5 -8 645.14 20.1
 5 -5 -8 640.64 21.4
 0 5 -8 623.74 22.3
 5 0 8 667.13 21
 5 0 8 634.04 22.8
 -5 5 8 654.33 21.4
 -5 5 8 644.24 20.6
 0 -5 8 626.04 21.5
 0 -5 8 630.74 20.2
 -5 5 8 625.64 21
 5 0 8 671.33 21.3
 3 2 -8 277.57 10.4
 3 2 -8 271.67 10.8
 2 -5 -8 260.37 11.5
 2 -5 -8 271.87 10.7
 -5 3 -8 270.87 10.9
 -5 3 -8 256.37 10.7
 2 -5 -8 268.07 10.6
 -5 3 -8 264.37 10.5
 -5 3 -8 247.88 11.2
 5 -3 8 242.58 10.6
 5 -3 8 274.77 10.9
 -2 5 8 276.07 11
 -2 5 8 267.87 10.6
 -3 -2 8 269.87 11
 5 -3 8 258.97 11.6
 5 -3 8 275.47 10.3
 -5 6 -8 60.69 6.2
 -5 6 -8 70.69 6.9
 6 -1 -8 62.19 5.8
 -1 -5 -8 57.99 7.2
 -5 6 -8 68.89 5.8
 -5 6 -8 67.39 6.8
 6 -1 -8 71.09 5.7
 1 5 8 61.39 6.4
 5 -6 8 57.29 6.4
 5 -6 8 63.39 4.7
 1 5 8 64.99 5.4
 5 -6 8 63.19 6.2
 -6 1 8 73.79 5.6
 1 5 8 55.99 6.2
 5 -6 8 64.89 7.2
 -4 -5 -8 174.58 10.6
 -5 9 -8 171.38 10.7
 9 -4 -8 171.28 8.6
 -5 9 -8 160.48 9.6
 9 -4 -8 168.98 10.8
 -5 9 -8 169.38 10.8
 -5 9 -8 168.28 8.9
 -9 4 8 168.98 9.6
 5 -9 8 166.18 9.1
 5 -9 8 190.68 11.2
 5 -9 8 170.78 8.2
 4 5 8 165.58 9.6
 4 5 8 160.28 8.9
 -6 -4 -8 339.67 15.7
 -4 10 -8 352.76 15.8
 -4 10 -8 345.17 13.8
 -4 10 -8 386.26 16.8
 -4 10 -8 359.86 14.8
 10 -6 -8 342.87 14.7
 10 -6 -8 329.97 16.1
 10 -6 -8 323.97 13.7
 4 -10 8 351.66 13.5
 -10 6 8 326.87 12.4
 6 4 8 338.57 14.6
 6 4 8 357.86 14.3
 4 -10 8 364.66 14.4
 4 -10 8 341.77 16
 -10 6 8 330.67 14.9
 -6 -1 -8 680.73 23.6
 -1 7 -8 728.13 24.2
 7 -6 -8 652.73 24.1
 7 -6 -8 686.13 22.9
 -6 -1 -8 697.63 23.8
 -1 7 -8 694.53 23.1
 -1 7 -8 693.13 24
 -1 7 -8 696.03 22
 6 1 8 687.33 23
 1 -7 8 710.03 24.3
 6 1 8 680.73 23.1
 1 -7 8 719.73 22.6
 1 -7 8 691.03 23.2
 -7 6 8 670.43 23.1
 -7 6 8 680.73 22.1
 6 1 8 677.23 22.5
 4 -6 -8 477.15 17.4
 2 4 -8 486.25 17.2
 4 -6 -8 484.15 16.9
 4 -6 -8 463.75 16.6
 2 4 -8 492.35 17.2
 -6 2 -8 501.85 17.5
 2 4 -8 477.15 17.5
 -6 2 -8 480.05 17
 4 -6 -8 476.95 17.7
 -6 2 -8 476.75 16.8
 -2 -4 8 494.65 17.3
 6 -2 8 471.65 16.6
 -4 6 8 475.25 17.4
 6 -2 8 480.05 16.9
 -4 6 8 473.85 16.8
 6 -2 8 501.85 17.2
 -4 6 8 484.45 16.8
 6 -2 8 497.25 17.3
 1 -6 -8 21.4 3.5
 -6 5 -8 24.2 3.6
 -6 5 -8 19.4 2.8
 -6 5 -8 21.5 3.4
 -6 5 -8 18.7 2.7
 6 -5 8 36.4 6.2
 6 -5 8 32.5 4.6
 -1 6 8 36.1 5.6
 -1 6 8 30.7 5.6
 6 -5 8 36 6.1
 6 -5 8 20.4 2.7
 -6 8 -8 2.6 2.9
 8 -2 -8 -0.6 2.1
 -2 -6 -8 -0.6 2.9
 -6 8 -8 -3.5 3.1
 8 -2 -8 -2 2.5
 -6 8 -8 -2.7 2.6
 2 6 8 0.1 3
 6 -8 8 3.4 2.2
 6 -8 8 -0.5 2.6
 -8 2 8 -1.1 2.8
 6 -8 8 -1.2 3
 2 6 8 1.8 2.8
 2 6 8 -2.9 2.1
 -6 11 -8 170.88 11.7
 -6 11 -8 178.88 12.5
 11 -5 -8 163.38 12.5
 -6 11 -8 157.08 11
 -6 11 -8 167.78 10.2
 -5 -6 -8 192.38 12.4
 11 -5 -8 180.38 9.7
 -11 5 8 180.78 11.7
 5 6 8 183.38 11.1
 6 -11 8 171.68 12.5
 6 -11 8 163.98 9.3
 5 6 8 183.18 10.5
 6 -11 8 171.28 10.4
 12 -7 -8 282.07 13.3
 -5 12 -8 296.07 13.9
 12 -7 -8 286.27 12.1
 -5 12 -8 291.37 15
 -7 -5 -8 300.77 15.7
 -5 12 -8 297.97 15.7
 7 5 8 283.17 13.5
 7 5 8 311.87 14.7
 -12 7 8 284.97 11.6
 5 -12 8 293.17 13.2
 5 -12 8 292.47 14.1
 9 -7 -8 137.09 8
 -7 -2 -8 131.09 9.1
 -2 9 -8 119.39 8.9
 -7 -2 -8 144.99 9.6
 -2 9 -8 120.09 8.3
 -2 9 -8 119.79 10.6
 9 -7 -8 134.89 10
 -2 9 -8 111.49 7.6
 2 -9 8 120.19 7.6
 7 2 8 128.99 8.2
 -9 7 8 136.39 9.5
 7 2 8 136.29 8
 2 -9 8 111.09 8.4
 -9 7 8 141.39 7.3
 2 -9 8 126.99 10.1
 1 6 -8 5.8 2.1
 -7 1 -8 3.3 2.2
 -7 1 -8 4.1 2.6
 1 6 -8 6.2 2.5
 -7 1 -8 2 3.4
 6 -7 -8 4.5 2.8
 1 6 -8 5.5 2.3
 6 -7 -8 5.6 2.7
 1 6 -8 3.5 2.8
 6 -7 -8 4 2.9
 7 -1 8 2 2.4
 -6 7 8 6.1 2.9
 -6 7 8 4.8 3.1
 -1 -6 8 6.3 2.1
 7 -1 8 1.4 2
 7 -1 8 4.2 2.2
 -6 7 8 5.3 2.7
 7 -1 8 3.5 2.9
 -6 7 8 5 2.6
 -7 4 -8 83.79 7.5
 3 -7 -8 76.89 8
 -7 4 -8 81.39 6.5
 -7 4 -8 78.39 6.6
 3 -7 -8 74.99 7
 -7 4 -8 85.49 7.3
 3 -7 -8 76.89 6
 4 3 -8 79.19 6.5
 -3 7 8 78.69 6.6
 -3 7 8 77.99 6.3
 7 -4 8 80.69 7
 -3 7 8 74.39 6.6
 -4 -3 8 69.19 7.3
 7 -4 8 78.99 5.4
 7 -4 8 70.09 6.2
 7 -4 8 76.29 6
 7 -4 8 80.29 6.8
 -7 7 -8 652.23 21.9
 7 0 -8 600.44 20
 7 0 -8 578.54 21.4
 0 -7 -8 588.64 22.6
 -7 7 -8 616.04 20.6
 -7 7 -8 622.04 20.8
 -7 7 -8 615.64 21.8
 -7 7 -8 628.14 21.1
 0 7 8 603.84 21.7
 7 -7 8 615.64 20.2
 7 -7 8 612.54 20.1
 7 -7 8 545.45 21.6
 7 -7 8 600.04 21.5
 7 -7 8 604.24 21.3
 0 7 8 598.94 20.9
 -7 10 -8 11.1 3.7
 10 -3 -8 19.6 3.4
 -3 -7 -8 14.9 4
 10 -3 -8 14 4
 -7 10 -8 12.4 3.8
 -7 10 -8 16.4 4.1
 -7 10 -8 13.8 3.3
 7 -10 8 14.4 4.3
 7 -10 8 10.7 3
 3 7 8 14.3 3.4
 7 -10 8 21.6 3.9
 3 7 8 15.1 3.4
 -10 3 8 21 4.4
 -7 13 -8 184.08 13.5
 13 -6 -8 161.78 10.9
 -7 13 -8 165.28 12.6
 7 -13 8 178.78 10.5
 7 -13 8 164.08 12.5
 6 7 8 169.88 12.4
 6 7 8 163.78 10.7
 -6 14 -8 103.09 12.2
 -6 14 -8 98.39 12.4
 14 -8 -8 94.09 9.7
 14 -8 -8 96.89 8.2
 6 -14 8 110.79 10.2
 8 6 8 115.39 9.1
 -14 8 8 93.69 7.6
 8 6 8 92.99 11
 -3 11 -8 195.58 15.2
 11 -8 -8 212.68 10.8
 -3 11 -8 191.58 11.5
 -3 11 -8 184.88 10.5
 -3 11 -8 194.98 13.4
 11 -8 -8 222.48 15.3
 -8 -3 -8 209.18 12.6
 -11 8 8 211.98 9.3
 -11 8 8 200.58 12.8
 3 -11 8 197.18 14.2
 8 3 8 214.18 11.2
 8 3 8 205.08 10.9
 3 -11 8 189.88 11.1
 0 8 -8 5.8 3.5
 -8 0 -8 3.8 4.3
 8 -8 -8 12.3 3.2
 -8 0 -8 2.7 2.7
 8 -8 -8 2 3.5
 0 8 -8 9.5 3
 0 8 -8 10.5 3.2
 0 8 -8 8.4 2.2
 -8 0 -8 5.3 2.8
 -8 8 8 9.5 3.8
 8 0 8 3.7 2.6
 8 0 8 5.1 3.4
 -8 8 8 7.5 3.1
 8 0 8 13 3.3
 8 0 8 6.2 2.2
 0 -8 8 2.2 2.6
 0 -8 8 4.2 3.3
 5 -8 -8 166.68 8.5
 3 5 -8 163.88 9.5
 5 -8 -8 169.38 10.6
 3 5 -8 161.88 8.8
 -8 3 -8 166.08 9.1
 5 -8 -8 175.78 10
 -8 3 -8 162.68 9.5
 -8 3 -8 182.98 8.8
 3 5 -8 187.78 10
 8 -3 8 168.48 9
 -5 8 8 160.58 9
 -3 -5 8 155.28 9.1
 -5 8 8 168.38 9.2
 8 -3 8 173.88 8
 -5 8 8 165.58 9
 8 -3 8 169.38 8.7
 8 -3 8 179.88 9.6
 2 -8 -8 27 3.9
 -8 6 -8 25 3.6
 -8 6 -8 38.3 5.7
 6 2 -8 44.3 5.9
 -8 6 -8 38.5 6.1
 2 -8 -8 44.3 6.6
 -2 8 8 46.9 6.2
 8 -6 8 33.3 5.7
 -2 8 8 42.3 6
 8 -6 8 42.2 5
 8 -6 8 42.4 7.2
 8 -6 8 25.6 3.7
 9 -1 -8 60.89 6.2
 -8 9 -8 51.59 8
 9 -1 -8 57.39 7.7
 -8 9 -8 59.09 8.3
 -1 -8 -8 54.89 9
 -8 9 -8 56.69 7.5
 -8 9 -8 61.69 8
 8 -9 8 65.39 8.9
 1 8 8 50.39 7.2
 1 8 8 53.39 7.2
 8 -9 8 57.89 7.8
 8 -9 8 62.69 6
 8 -9 8 56.19 5.8
 -9 1 8 58.19 7.1
 -8 12 -8 16.2 4.4
 -8 12 -8 7.6 3.8
 12 -4 -8 20.2 4.2
 -8 12 -8 26.4 8.9
 8 -12 8 13.9 3.8
 -12 4 8 14.6 5.7
 4 8 8 22 4.5
 4 8 8 11 3.6
 15 -7 -8 1.3 3.9
 15 -7 -8 -1.1 4.8
 -8 15 -8 1.8 4.3
 7 8 8 -0.4 5.2
 -15 7 8 -0.9 3.7
 8 -15 8 -7.5 4.5
 7 8 8 -6.1 3.9
 -7 16 -8 171.08 15.7
 16 -9 -8 167.98 11
 16 -9 -8 176.28 13.1
 -16 9 8 163.28 10.4
 9 7 8 161.08 13.8
 9 7 8 170.68 12.6
 13 -9 -8 44.5 6.8
 -4 13 -8 25.8 4.4
 -4 13 -8 34.3 6.5
 -4 13 -8 20.8 5.2
 -9 -4 -8 25.2 5.4
 13 -9 -8 34.2 5.3
 -13 9 8 26.3 4.4
 9 4 8 29 4.1
 4 -13 8 25.7 3.8
 -1 10 -8 3.6 2.6
 -1 10 -8 1.5 3.1
 10 -9 -8 5.5 4
 -1 10 -8 0 3.7
 10 -9 -8 3.1 3.4
 -9 -1 -8 2 4.8
 9 1 8 -5.4 3.4
 1 -10 8 5.4 2.8
 -10 9 8 -0.3 3.4
 9 1 8 1.2 3.4
 9 1 8 0.7 2.3
 -10 9 8 1.1 3.1
 -10 9 8 3.7 4.6
 9 1 8 0.4 2.8
 1 -10 8 4.6 3.4
 2 7 -8 183.28 10.9
 -9 2 -8 180.68 10.2
 7 -9 -8 166.98 11.1
 -9 2 -8 170.48 11
 2 7 -8 181.48 8.1
 -9 2 -8 188.58 9.6
 2 7 -8 178.58 9.2
 7 -9 -8 176.98 9.4
 2 7 -8 184.88 10.3
 -2 -7 8 181.28 10.1
 -7 9 8 168.98 10.1
 -7 9 8 179.18 9.5
 9 -2 8 176.48 9.2
 9 -2 8 177.18 10.2
 9 -2 8 178.98 10.4
 -7 9 8 182.38 10.3
 -7 9 8 164.18 9.7
 9 -2 8 181.58 8.9
 -9 5 -8 131.79 7.8
 -9 5 -8 131.79 9.7
 4 -9 -8 145.09 7.9
 -9 5 -8 127.89 8.8
 -9 5 -8 140.89 8.6
 5 4 -8 152.58 9.2
 4 -9 -8 145.99 10.5
 4 -9 -8 146.89 9.5
 5 4 -8 142.49 9
 5 4 -8 132.29 8.6
 9 -5 8 138.49 9.4
 9 -5 8 138.59 7.6
 9 -5 8 142.69 9.4
 9 -5 8 123.69 8.6
 -4 9 8 150.58 8.7
 9 -5 8 136.89 8.1
 -4 9 8 143.29 8.7
 -4 9 8 155.98 9.1
 -9 8 -8 147.59 9.5
 -9 8 -8 145.49 9.3
 1 -9 -8 155.38 12
 1 -9 -8 148.79 9.4
 -9 8 -8 144.39 10.2
 -9 8 -8 159.28 10
 8 1 -8 137.89 9.1
 -9 8 -8 148.79 10.1
 -1 9 8 133.39 9.3
 -1 9 8 138.89 9.6
 9 -8 8 149.59 8
 -1 9 8 149.49 8.7
 9 -8 8 145.19 9.9
 -8 -1 8 142.99 8.8
 9 -8 8 146.39 10.8
 9 -8 8 157.68 10.1
 9 -8 8 159.48 8.8
 -9 11 -8 0.7 3.4
 11 -2 -8 4.7 3.3
 11 -2 -8 -1 4.2
 -9 11 -8 2.7 4.5
 -9 11 -8 2.2 5
 -9 11 -8 4.3 3.5
 9 -11 8 0.1 3.5
 9 -11 8 -0.3 4.4
 2 9 8 5.4 3.4
 2 9 8 2.6 4.5
 9 -11 8 0.4 3.6
 -11 2 8 2.9 3.9
 -9 14 -8 2.8 4.7
 14 -5 -8 17.7 5.2
 -9 14 -8 13.3 4.7
 5 9 8 9.5 3.6
 9 -14 8 17.4 4.9
 5 9 8 17.5 5.1
 -9 17 -8 269.47 19.1
 17 -8 -8 244.18 12.7
 -9 17 -8 238.48 20.1
 17 -8 -8 250.97 15.8
 8 9 8 240.38 17.3
 -17 8 8 213.88 11.9
 8 9 8 250.37 15.8
 9 -17 8 239.28 15.7
 18 -10 -8 133.29 13.8
 18 -10 -8 135.99 11.9
 -8 18 -8 166.68 17.4
 -8 18 -8 110.99 20.2
 10 8 8 130.99 20.8
 10 8 8 155.18 16.3
 -5 15 -8 329.37 19.5
 -5 15 -8 377.26 18.7
 15 -10 -8 359.76 16.9
 15 -10 -8 352.56 15.4
 10 5 8 373.46 16.8
 -15 10 8 324.37 14.9
 10 5 8 367.46 17.4
 -2 12 -8 7.4 4.7
 -2 12 -8 5 3.2
 -2 12 -8 6.2 5
 -10 -2 -8 6.2 3.9
 12 -10 -8 7.7 4.2
 10 2 8 11.4 4.1
 -12 10 8 11.2 4
 10 2 8 5.7 3.3
 10 2 8 7.9 3.4
 -12 10 8 2.4 3.3
 2 -12 8 11.8 3.4
 10 2 8 9.3 5.2
 -10 1 -8 149.59 10.7
 9 -10 -8 160.48 9.7
 1 9 -8 162.08 9.4
 1 9 -8 158.48 8.8
 1 9 -8 163.38 10.5
 -10 1 -8 175.08 10.6
 9 -10 -8 152.78 11.7
 10 -1 8 158.88 9.2
 -1 -9 8 153.68 9.8
 -1 -9 8 147.99 11.1
 10 -1 8 163.28 10.7
 10 -1 8 155.88 10.5
 10 -1 8 165.88 9.4
 -9 10 8 163.28 11
 -9 10 8 171.88 9.6
 -9 10 8 163.98 11.7
 -10 4 -8 14.9 2.8
 6 -10 -8 14.9 3.9
 4 6 -8 9.6 2.4
 -10 4 -8 15.1 4.1
 4 6 -8 8 3.3
 -10 4 -8 19.9 4
 4 6 -8 10.2 3.5
 6 -10 -8 14.2 3.4
 -6 10 8 10.8 3.1
 -4 -6 8 8.9 2.9
 10 -4 8 13.2 2.8
 -6 10 8 21.1 4.4
 10 -4 8 16.6 3.2
 -6 10 8 15 3.4
 10 -4 8 21 3.6
 10 -4 8 17.7 3.9
 -6 10 8 19.5 4.1
 3 -10 -8 49.2 6.5
 -10 7 -8 55.19 7
 3 -10 -8 67.39 8
 -10 7 -8 69.59 8.7
 -10 7 -8 63.89 6.9
 -10 7 -8 57.19 8.3
 7 3 -8 63.99 7
 10 -7 8 48.1 7.3
 10 -7 8 63.19 6.8
 10 -7 8 56.59 6.4
 10 -7 8 62.89 9.1
 10 -7 8 59.69 8.4
 -3 10 8 61.19 7.2
 -3 10 8 65.89 7.9
 -3 10 8 60.19 8
 -10 10 -8 -0.4 4
 -10 10 -8 6.1 3.8
 -10 10 -8 -0.2 5.7
 -10 10 -8 -2.7 5.5
 -10 10 -8 6.1 3.8
 10 0 -8 1.8 3.1
 10 0 -8 3.7 3
 -10 0 8 3.4 4
 10 -10 8 -1.1 4.5
 10 -10 8 2.7 3.3
 0 10 8 -0.1 4.5
 10 -10 8 3.2 3
 10 -10 8 0.1 4.4
 0 10 8 0.9 2.8
 -10 13 -8 80.29 11.6
 -10 13 -8 62.39 10.5
 13 -3 -8 74.79 9.3
 10 -13 8 64.89 7
 3 10 8 74.69 9.3
 10 -13 8 70.19 8.2
 3 10 8 59.69 10.1
 16 -6 -8 28.5 4.6
 16 -6 -8 27.8 6
 -10 16 -8 17.5 6.1
 -10 16 -8 22.2 7.2
 6 10 8 33.2 6.8
 10 -16 8 19.9 6.2
 6 10 8 14.3 5
 -10 19 -8 58.79 10.3
 19 -9 -8 99.09 15.2
 19 -9 -8 83.39 11
 -10 19 -8 52.19 8.2
 9 10 8 75.59 9.7
 20 -11 -8 12.9 8.1
 -9 20 -8 15.7 10.1
 20 -11 -8 16.9 6.9
 -9 20 -8 3.7 7.2
 11 9 8 13.2 7.3
 11 9 8 9.8 6.9
 11 9 8 15.8 9.4
 17 -11 -8 -1.6 5.2
 17 -11 -8 2.2 5.6
 -6 17 -8 -0.6 5.4
 11 6 8 3.2 5.7
 11 6 8 -3.5 4.5
 11 6 8 -8.5 5.7
 14 -11 -8 133.89 11.2
 -3 14 -8 115.29 13.8
 -3 14 -8 130.39 15.1
 -14 11 8 107.99 9.5
 11 3 8 100.79 12
 11 3 8 137.79 10.4
 11 3 8 131.89 11.4
 3 -14 8 122.29 12.6
 -11 0 -8 141.99 10.9
 0 11 -8 142.29 9.7
 0 11 -8 125.79 9.6
 0 11 -8 132.89 10.9
 11 -11 -8 133.59 10.1
 -11 11 8 125.09 10.9
 11 0 8 133.39 11.8
 11 0 8 132.59 9.2
 11 0 8 123.09 11.6
 -11 11 8 115.09 9.5
 11 0 8 136.49 9.8
 0 -11 8 124.39 10.3
 -11 3 -8 -1 5.3
 8 -11 -8 0.7 3.5
 8 -11 -8 0.1 3.8
 3 8 -8 -2.3 2.6
 -11 3 -8 6.9 2.6
 3 8 -8 1.4 3.7
 3 8 -8 0.3 2.1
 -8 11 8 5 5.9
 11 -3 8 0.1 2.7
 -8 11 8 4.4 4
 11 -3 8 1.7 3.8
 -8 11 8 -2 2.4
 11 -3 8 3.7 3
 -3 -8 8 -1.2 2.8
 -8 11 8 3.7 3.4
 11 -3 8 -2.6 2.6
 -11 6 -8 131.89 8.5
 -11 6 -8 135.79 12.7
 5 -11 -8 152.28 11
 6 5 -8 141.19 9.7
 6 5 -8 142.29 9.1
 5 -11 -8 142.19 8.9
 -11 6 -8 139.09 9.2
 -11 6 -8 125.39 10.2
 11 -6 8 142.39 9.4
 11 -6 8 140.69 8.9
 -5 11 8 152.38 10.2
 -5 11 8 134.09 9.5
 -5 11 8 142.69 10.1
 11 -6 8 117.29 9.7
 11 -6 8 132.39 10.7
 11 -6 8 137.99 11.2
 -11 9 -8 48.9 6.8
 -11 9 -8 48.7 8.6
 -11 9 -8 73.29 10
 9 2 -8 65.19 8.7
 -11 9 -8 66.19 8.4
 2 -11 -8 68.39 8.3
 -2 11 8 66.59 8.3
 11 -9 8 69.89 6.9
 11 -9 8 53.69 7.5
 11 -9 8 63.59 10.6
 -2 11 8 41.4 6.1
 -2 11 8 57.19 9.9
 12 -1 -8 48.3 8
 -11 12 -8 31 5.4
 -11 12 -8 30.8 5.4
 12 -1 -8 31.3 4.9
 -11 12 -8 39.7 6.8
 -12 1 8 37 5.8
 1 11 8 27.8 4.8
 11 -12 8 39.5 5.8
 11 -12 8 43 7.3
 15 -4 -8 7 5.2
 -11 15 -8 11.9 6
 -11 15 -8 2 5
 4 11 8 9.7 5.7
 11 -15 8 9.6 5.4
 4 11 8 0.4 4.6
 -11 18 -8 61.99 9.6
 18 -7 -8 71.59 12.4
 -11 18 -8 60.69 8.4
 -18 7 8 70.89 8.1
 11 -18 8 90.69 12.2
 7 11 8 56.69 8.1
 7 11 8 67.49 8.9
 -11 21 -8 2.6 9.5
 21 -10 -8 11.1 8.9
 21 -10 -8 8.2 7.2
 -11 21 -8 -0.5 8.2
 10 11 8 13.8 8.7
 10 11 8 -1 6.7
 22 -12 -8 -2.7 8.6
 -10 22 -8 -2 10.8
 22 -12 -8 -3.7 9.4
 -10 22 -8 8.9 9
 12 10 8 -6.7 10.6
 12 10 8 1.4 9
 12 10 8 -0.3 11.1
 19 -12 -8 6.3 6.7
 -7 19 -8 -7.1 9.8
 -7 19 -8 2.2 6.3
 19 -12 -8 2.9 7.2
 12 7 8 -9.4 7.9
 12 7 8 -4.2 6.2
 12 7 8 3.5 6.1
 -4 16 -8 33.1 7.3
 16 -12 -8 43.2 7
 -4 16 -8 31 6.3
 16 -12 -8 45.4 6.7
 12 4 8 38.5 7.5
 12 4 8 36.1 5.8
 12 4 8 59.39 10
 13 -12 -8 34.9 5.8
 -12 -1 -8 12.8 5
 -1 13 -8 21.3 3.8
 -1 13 -8 33.7 6.3
 -1 13 -8 38 6.9
 12 1 8 25 4.8
 -13 12 8 21.6 5.4
 12 1 8 27.5 4.4
 1 -13 8 19.4 4.3
 12 1 8 38.8 5.6
 2 10 -8 12.9 3.8
 2 10 -8 9.2 3
 2 10 -8 17.9 5
 10 -12 -8 14.4 4.5
 -12 2 -8 17.3 3.7
 12 -2 8 13.6 3.5
 -2 -10 8 9.1 3.3
 -10 12 8 5.8 5.3
 12 -2 8 15.5 4.7
 12 -2 8 19 4.4
 12 -2 8 5.5 4.2
 -10 12 8 7.3 4.1
 -12 5 -8 28.3 4.6
 5 7 -8 52.59 8
 7 -12 -8 52.29 7.4
 7 -12 -8 34.8 5.4
 -7 12 8 27.2 4.3
 12 -5 8 29.4 4.6
 -7 12 8 36.5 6
 -7 12 8 36.6 5
 8 4 -8 626.34 22.3
 -12 8 -8 586.34 24.4
 -12 8 -8 594.64 21.9
 8 4 -8 588.64 22.2
 -12 8 -8 602.44 22
 -12 8 -8 547.45 23.4
 4 -12 -8 535.55 22.5
 4 -12 -8 583.84 21.7
 12 -8 8 634.04 21.8
 -4 12 8 548.95 21.7
 12 -8 8 564.34 22.8
 12 -8 8 598.14 22.1
 -4 12 8 564.34 23.4
 11 1 -8 0 3
 -12 11 -8 3.2 4.4
 1 -12 -8 8.3 3.4
 -12 11 -8 2.9 4.2
 -12 11 -8 7 6.8
 -12 11 -8 1.2 4
 11 1 -8 4.7 3.9
 -1 12 8 5.4 3.4
 -1 12 8 8.5 4.4
 12 -11 8 2.6 4.2
 12 -11 8 6.5 4.1
 -11 -1 8 8.6 4.7
 -12 14 -8 6.9 5.2
 14 -2 -8 8.7 5.2
 -12 14 -8 9.1 8.4
 12 -14 8 2.2 4.4
 12 -14 8 13.3 5.4
 2 12 8 6.5 4.7
 17 -5 -8 100.79 13.4
 -12 17 -8 97.69 17.2
 5 12 8 98.49 14.6
 12 -17 8 94.49 12.6
 5 12 8 108.09 16.5
 20 -8 -8 12.7 8.1
 -12 20 -8 8.5 10.4
 8 12 8 14.4 7.1
 8 12 8 -3.4 7.3
 21 -13 -8 12.2 8.7
 21 -13 -8 0.5 8.4
 13 8 8 0 7.8
 13 8 8 2.8 10.5
 13 8 8 -2.1 7.5
 18 -13 -8 1.2 6.9
 -5 18 -8 -4.5 8.5
 18 -13 -8 9.8 6.5
 13 5 8 18.2 9.8
 13 5 8 5.6 5.8
 13 5 8 7.5 6.1
 -2 15 -8 49.9 7.5
 -2 15 -8 34 5.6
 15 -13 -8 49.2 7.1
 13 2 8 55.09 9.6
 -15 13 8 45.5 7.1
 13 2 8 55.69 7.2
 13 2 8 74.09 11.1
 13 2 8 34.2 6.4
 -13 1 -8 15.9 4
 1 12 -8 12.8 4.8
 1 12 -8 12.2 3.4
 12 -13 -8 13.5 5.1
 1 12 -8 13.2 6
 13 -1 8 13.5 5
 13 -1 8 9.3 5.4
 -12 13 8 18.6 5.2
 13 -1 8 7.5 4.1
 13 -1 8 14.9 7.4
 -1 -12 8 8.9 3.7
 4 9 -8 1.5 2.6
 4 9 -8 4.1 4.5
 9 -13 -8 -6 3.1
 -13 4 -8 6.7 3
 4 9 -8 -2.8 3
 -4 -9 8 5.5 3.2
 -9 13 8 1.6 3.6
 13 -4 8 -6.7 4
 -9 13 8 -2.2 3.4
 13 -4 8 0.9 3.6
 6 -13 -8 223.98 11.7
 7 6 -8 223.88 13.5
 -13 7 -8 221.58 14.9
 7 6 -8 210.38 12.5
 6 -13 -8 195.88 15.5
 -13 7 -8 218.38 12.1
 -13 7 -8 220.88 11.7
 -6 13 8 232.48 13.7
 13 -7 8 221.08 14.6
 -6 13 8 226.78 13.9
 13 -7 8 223.78 11.4
 13 -7 8 223.88 12.7
 13 -7 8 189.98 13
 -13 10 -8 182.58 12.7
 -13 10 -8 184.68 11.7
 -13 10 -8 168.88 16.3
 10 3 -8 190.88 12
 3 -13 -8 171.28 12.7
 -3 13 8 181.58 12.1
 13 -10 8 193.08 11.2
 -3 13 8 193.88 14
 13 -10 8 185.98 14.8
 13 -10 8 196.08 12.3
 0 -13 -8 2 3.9
 13 0 -8 1 4.1
 13 0 -8 5.3 4.9
 -13 13 -8 2.1 5.3
 13 -13 8 -3.5 4.3
 0 13 8 3.3 5.1
 0 13 8 -4.2 3.8
 13 -13 8 2.2 5.1
 -13 0 8 4.5 6
 -13 16 -8 8.1 7.1
 -13 16 -8 -0.7 7.1
 16 -3 -8 4.7 5.8
 3 13 8 -0.8 6.8
 13 -16 8 -7.3 5.4
 19 -6 -8 -5.7 7.3
 -13 19 -8 0.2 10.4
 -13 19 -8 7.8 8.6
 13 -19 8 4.5 7.6
 6 13 8 6.3 6.9
 6 13 8 4.5 7.3
 22 -9 -8 -0.8 10.3
 -13 22 -8 -10.5 11.1
 22 -9 -8 2.7 8.1
 9 13 8 -1.7 10.5
 -6 20 -8 2 10.2
 -6 20 -8 2.2 6.9
 20 -14 -8 -2.7 7.3
 20 -14 -8 -3.1 9
 14 6 8 8.2 11.6
 14 6 8 -5.6 6.5
 14 6 8 5 7.4
 -3 17 -8 8.3 5.9
 17 -14 -8 29.7 7.6
 -3 17 -8 14.7 7.5
 -17 14 8 21.1 6.7
 14 3 8 42 8.6
 14 3 8 25.1 5.5
 14 3 8 23.2 9
 14 -14 -8 102.59 12.4
 0 14 -8 91.99 11.8
 0 14 -8 131.29 16.1
 -14 14 8 83.19 13.8
 14 0 8 96.49 13.3
 14 0 8 86.79 10.1
 0 -14 8 102.69 14.1
 3 11 -8 0.9 3.8
 11 -14 -8 1.4 4.8
 3 11 -8 -0.9 3.1
 3 11 -8 -0.1 5.7
 11 -14 -8 5 4.4
 14 -3 8 2.3 4.5
 -11 14 8 -6.5 3.9
 14 -3 8 -2.3 4.8
 -3 -11 8 0.1 3.4
 -11 14 8 6.4 4.2
 6 8 -8 71.29 8.8
 6 8 -8 62.89 9.6
 8 -14 -8 62.89 8.6
 6 8 -8 61.39 9.5
 14 -6 8 76.49 10.4
 -8 14 8 55.49 10.3
 14 -6 8 56.29 9.8
 14 -6 8 67.19 8.2
 9 5 -8 706.63 26.3
 5 -14 -8 693.43 25.8
 -14 9 -8 684.43 25.6
 9 5 -8 692.53 25.9
 14 -9 8 761.32 25.7
 14 -9 8 701.73 27.9
 -5 14 8 659.73 26.9
 -5 14 8 688.03 28.1
 14 -9 8 747.93 26.5
 14 -9 8 625.94 26.4
 -14 12 -8 61.89 10.8
 12 2 -8 69.99 10.9
 2 -14 -8 62.79 11.1
 -2 14 8 63.29 10.8
 14 -12 8 72.29 10
 14 -12 8 47.5 6.5
 -2 14 8 39.8 6.5
 15 -1 -8 -1.5 4.6
 -14 15 -8 6.4 5.9
 15 -1 -8 8.4 5.4
 14 -15 8 8.5 5.9
 1 14 8 12.2 6
 14 -15 8 10.2 5.3
 -14 18 -8 20.8 7.6
 -14 18 -8 30.7 8.9
 18 -4 -8 35.8 8.9
 14 -18 8 37.4 8.1
 4 14 8 39.8 9.6
 -14 21 -8 8.3 9.9
 -14 21 -8 -10.3 9.4
 21 -7 -8 2.3 9.4
 7 14 8 3 7.6
 14 -21 8 10 9.4
 7 14 8 2.5 11.5
 -7 22 -8 -16.8 12.1
 22 -15 -8 4.1 9.7
 22 -15 -8 1.4 10
 15 7 8 0.4 11.5
 19 -15 -8 11.7 7.8
 15 4 8 11 7.3
 15 4 8 0.1 5.6
 15 4 8 2.3 9.2
 -1 16 -8 58.09 9.3
 16 -15 -8 96.19 13.6
 15 1 8 84.29 11.9
 -16 15 8 54.59 8.3
 15 1 8 79.99 10.7
 13 -15 -8 24.1 6.5
 2 13 -8 22.5 9.6
 2 13 -8 22.9 6.1
 2 13 -8 12.4 3.9
 -13 15 8 22 6.3
 15 -2 8 11.5 6.5
 15 -2 8 18.9 5.1
 10 -15 -8 26.5 6.4
 5 10 -8 15 3.7
 5 10 -8 23.3 6.5
 5 10 -8 17.9 4.9
 -10 15 8 13 5
 15 -5 8 27.3 5.5
 15 -5 8 28.4 6.8
 -10 15 8 17.2 5.4
 -15 8 -8 213.58 12.7
 8 7 -8 205.08 14.1
 7 -15 -8 229.18 12.8
 8 7 -8 214.98 13.6
 -15 8 -8 225.58 12.5
 15 -8 8 217.18 16.9
 15 -8 8 231.88 13
 -7 15 8 217.78 15.2
 -7 15 8 223.78 15.8
 15 -8 8 187.48 15.3
 15 -8 8 228.28 14.8
 11 4 -8 17.5 4.7
 11 4 -8 17.8 4.3
 -15 11 -8 9.2 4.3
 15 -11 8 36.6 6.8
 -4 15 8 26.3 5.7
 -4 15 8 18.2 5.7
 15 -11 8 29 6
 14 1 -8 5.9 4.5
 -15 14 -8 2.7 5.8
 14 1 -8 5.6 5.7
 1 -15 -8 9.5 4.3
 15 -14 8 10.4 6.1
 15 -14 8 6.3 5.8
 -1 15 8 -3.3 5.7
 -1 15 8 5.3 5.3
 17 -2 -8 -3.4 6.7
 17 -2 -8 -9.4 5.4
 -15 17 -8 -7.2 7.3
 -15 17 -8 6.4 7.4
 15 -17 8 -3.8 4.9
 2 15 8 0.3 5.9
 15 -17 8 4.4 7.8
 20 -5 -8 -2.4 8.5
 -15 20 -8 10.9 8.9
 5 15 8 5.1 9.4
 15 -20 8 8.7 9
 21 -16 -8 5.9 9.6
 -5 21 -8 -12.7 12.6
 16 5 8 9.9 11.5
 16 5 8 4 8.9
 18 -16 -8 9.7 7.5
 -2 18 -8 10.3 8.7
 16 2 8 2 9.1
 16 2 8 10 7.2
 -18 16 8 0.6 6.5
 1 15 -8 1.7 6.7
 15 -16 -8 14.6 6.7
 16 -1 8 21.3 6.8
 -15 16 8 1.6 5.9
 16 -1 8 10.8 8
 4 12 -8 28.2 5.9
 12 -16 -8 23.6 6.5
 4 12 -8 29 8.1
 -12 16 8 16.4 5.7
 16 -4 8 34.1 7.8
 -12 16 8 17.9 5.2
 16 -4 8 33.5 6.2
 7 9 -8 96.69 11.8
 9 -16 -8 122.69 12.3
 7 9 -8 114.49 12.8
 7 9 -8 121.99 11.2
 16 -7 8 127.19 13.6
 -9 16 8 128.89 14.1
 -9 16 8 113.99 14.1
 16 -7 8 120.59 10.8
 10 6 -8 708.03 27.6
 6 -16 -8 691.93 27.3
 -16 10 -8 744.43 27.8
 10 6 -8 716.13 28.1
 16 -10 8 738.43 26.8
 16 -10 8 765.82 28.7
 -6 16 8 714.13 31.1
 -6 16 8 676.93 28.9
 13 3 -8 19.4 5.1
 13 3 -8 22.5 5.5
 -16 13 -8 8.7 5.2
 16 -13 8 38.8 7.5
 -3 16 8 21.4 6.6
 16 -13 8 33.1 7.4
 -3 16 8 19.1 5.8
 16 0 -8 29.6 8.5
 16 0 -8 40.7 8.1
 0 16 8 24.2 8
 16 -16 8 31.3 7.1
 16 -16 8 41.1 9
 19 -3 -8 5.3 8.2
 -16 19 -8 -5.9 8
 19 -3 -8 -6.3 7
 3 16 8 8.5 7.3
 3 16 8 6.6 10.5
 16 -19 8 27.8 9.3
 -3 20 -8 7.6 10.6
 20 -17 -8 26.8 9.7
 17 3 8 14.7 9.5
 17 3 8 6.1 11.6
 0 17 -8 4.5 7.3
 17 -17 -8 21.4 7.9
 17 0 8 3.9 6.8
 -17 17 8 13.9 7.3
 17 0 8 6.4 8.9
 3 14 -8 1 6.3
 14 -17 -8 -2.6 6
 -14 17 8 5.5 6.9
 17 -3 8 -8.6 6.5
 6 11 -8 112.79 14.2
 11 -17 -8 119.99 13.3
 6 11 -8 134.59 14.3
 6 11 -8 132.19 12.1
 6 11 -8 121.09 10.4
 17 -6 8 116.59 11.9
 -11 17 8 119.19 15.8
 17 -6 8 140.39 17.3
 -11 17 8 104.19 14.8
 9 8 -8 -2.8 3.9
 9 8 -8 -4.7 4.4
 8 -17 -8 -7.8 5.2
 -17 9 -8 -6.2 4.8
 -8 17 8 -7 5
 17 -9 8 -4.1 6.4
 -8 17 8 -3.4 5.9
 17 -9 8 8.4 6.2
 12 5 -8 154.48 15.4
 12 5 -8 139.79 14.2
 -17 12 -8 160.68 14.6
 -5 17 8 148.29 18.4
 -5 17 8 143.99 15.8
 17 -12 8 166.18 15.3
 -17 15 -8 4.6 7.2
 15 2 -8 15.2 6
 15 2 -8 17.8 11.3
 17 -15 8 14.7 6.8
 -2 17 8 14.8 6.6
 17 -15 8 16.7 7.3
 18 -1 -8 6.6 6.9
 -17 18 -8 -16.1 7.9
 17 -18 8 1.3 9.6
 1 17 8 -3.4 6.8
 17 -18 8 3.1 7
 21 -4 -8 0.1 10.1
 21 -4 -8 -8.2 8.7
 -17 21 -8 0.1 11.3
 4 17 8 -15.4 10.5
 17 -21 8 -10.2 10.1
 4 17 8 8.9 12.8
 19 -18 -8 8.9 8.7
 -1 19 -8 8.8 8.9
 18 1 8 22.8 11.5
 -19 18 8 3.2 8.5
 18 1 8 -4.9 9.4
 2 16 -8 -3.1 7.9
 16 -18 -8 6.4 7.6
 18 -2 8 -3.9 8.3
 -16 18 8 3.2 6.8
 18 -2 8 9.5 6.5
 13 -18 -8 24.4 7.6
 5 13 -8 17.5 7.2
 18 -5 8 10.4 7.3
 -13 18 8 16.4 7.6
 18 -5 8 21.2 6.8
 8 10 -8 21.9 6
 10 -18 -8 13.2 7
 8 10 -8 13 6.2
 8 10 -8 16.7 4.5
 -10 18 8 27.4 7.2
 -10 18 8 23.5 7.2
 18 -8 8 22.6 7.8
 18 -8 8 28.5 8.7
 11 7 -8 138.89 14.8
 11 7 -8 123.99 14.8
 -18 11 -8 132.89 13.5
 18 -11 8 154.88 14.2
 -7 18 8 138.79 17.6
 14 4 -8 2.2 5.2
 -18 14 -8 -7.9 6.4
 14 4 -8 5.4 6.3
 -4 18 8 -8.1 7
 18 -14 8 1.5 6.9
 18 -14 8 4 11.2
 -4 18 8 13.9 6.7
 -18 17 -8 23.8 9.1
 17 1 -8 46.2 8.3
 17 1 -8 52.49 9.6
 -1 18 8 37.2 8.1
 18 -17 8 58.99 8.9
 18 -17 8 45.2 9.5
 20 -2 -8 -0.3 9
 20 -2 -8 -8.6 9.6
 18 -20 8 -4 7.8
 2 18 8 14.1 9.9
 18 -20 8 7.8 10.4
 2 18 8 6.1 11.4
 1 18 -8 14.1 9.5
 18 -19 -8 11.6 8.8
 19 -1 8 14.1 8.6
 19 -1 8 -7.2 9.2
 -18 19 8 4.9 9.1
 4 15 -8 10.5 9
 4 15 -8 -6.9 7.4
 15 -19 -8 -12.6 7
 19 -4 8 1.4 7.4
 19 -4 8 -5.4 8.4
 7 12 -8 43.2 7.2
 7 12 -8 36 8.2
 7 12 -8 35 5.5
 7 12 -8 35.2 7.9
 12 -19 -8 36.5 8.6
 -12 19 8 40.2 9.1
 19 -7 8 56.09 10
 -12 19 8 43.6 8.1
 9 -19 -8 -3.1 7.7
 10 9 -8 0.3 5.5
 10 9 -8 4.4 4.9
 -9 19 8 -3.2 6.2
 -9 19 8 -9.2 11.8
 19 -10 8 -12.1 6
 19 -10 8 2.8 7.8
 13 6 -8 4 5.7
 -19 13 -8 4.3 6.1
 19 -13 8 1.2 7.8
 -6 19 8 5.9 7.8
 -6 19 8 -2.4 7.2
 19 -13 8 5.4 7.3
 16 3 -8 5.7 6.2
 -19 16 -8 8.4 8.2
 19 -16 8 4.9 7.9
 -3 19 8 7.7 8.2
 -3 19 8 1.1 9.7
 19 -16 8 6.3 8.2
 -19 19 -8 -9.3 9.3
 19 0 -8 2.1 8.4
 19 0 -8 1.5 10.1
 19 -19 8 -0.4 11.8
 19 -19 8 0.4 7.7
 0 19 8 -14.2 8.8
 3 17 -8 9.1 10.1
 3 17 -8 9.1 12.8
 17 -20 -8 -5.1 8.4
 20 -3 8 -0.6 8.7
 -17 20 8 -11.6 7.5
 14 -20 -8 19 9.8
 6 14 -8 7.4 7.5
 6 14 -8 25.5 7.4
 20 -6 8 29.8 8.1
 -14 20 8 27.1 9.6
 -14 20 8 23.9 8.7
 20 -6 8 37 10.5
 9 11 -8 1.9 6.9
 9 11 -8 -6.5 5.8
 11 -20 -8 -1.9 6.7
 9 11 -8 -9.3 7.5
 9 11 -8 3.6 5.2
 20 -9 8 -9.9 6.4
 -11 20 8 -5.3 7.7
 20 -9 8 -0.4 8.5
 12 8 -8 0.4 6.3
 -20 12 -8 -2.8 6.6
 12 8 -8 -8.8 5.6
 -8 20 8 2.1 7.7
 20 -12 8 8.1 8.1
 20 -12 8 -6.8 7.4
 -8 20 8 -5.4 8
 -20 15 -8 -5.1 7.5
 15 5 -8 4.3 7
 15 5 -8 -8.1 6.7
 20 -15 8 0.8 8
 20 -15 8 10.7 8.8
 18 2 -8 8.8 10.4
 18 2 -8 7.8 7.8
 18 2 -8 2.8 7.7
 -20 18 -8 1.1 8.6
 20 -18 8 -9.9 8.3
 20 -18 8 19 11
 5 16 -8 2.2 11
 5 16 -8 1.9 11.6
 21 -5 8 -1.4 10.1
 21 -5 8 15.6 11.1
 -16 21 8 -3.3 8.3
 8 13 -8 12.9 10
 13 -21 -8 -2.8 7.2
 -13 21 8 -1.1 8.4
 21 -8 8 1.6 8
 21 -8 8 16.4 9.7
 -13 21 8 4.2 8.8
 11 10 -8 -3.5 5.4
 11 10 -8 -6.3 11.2
 21 -11 8 -3.5 7.6
 21 -11 8 7.5 9.7
 -10 21 8 -3.9 8.1
 14 7 -8 2.5 6.8
 -21 14 -8 -4.3 6.9
 21 -14 8 0.8 9.9
 -7 21 8 14 11
 21 -14 8 2.3 9.3
 -21 17 -8 -8.5 9.7
 17 4 -8 -8.7 7.1
 -4 21 8 -6.9 8.7
 21 -17 8 -5.3 10
 7 15 -8 -8.7 9.3
 22 -7 8 9.8 9.2
 22 -7 8 -2.9 11.5
 10 12 -8 -6.6 8.1
 10 12 -8 -0.1 7.6
 -12 22 8 0.6 9.9
 22 -10 8 -10.1 10.4
 22 -10 8 1.2 9.2
 -22 13 -8 7.9 8.8
 13 9 -8 13.2 8.5
 13 9 -8 -3.4 6.6
 22 -13 8 -17.7 9.2
 -9 22 8 0.2 9.4
 22 -13 8 -5.3 9.3
 0 0 -9 1066.59 32.9
 0 0 -9 1037.9 32.9
 0 0 -9 1039.9 32.2
 0 0 9 1076.99 32.9
 0 0 9 1129.69 32.9
 0 0 9 1059.59 32.2
 -1 2 -9 56.29 5.4
 -1 2 -9 59.39 5.2
 2 -1 -9 57.99 5.2
 -1 2 -9 57.29 4.7
 -1 -1 -9 50.09 5.2
 -1 2 -9 60.49 4.1
 -1 -1 -9 58.29 5.5
 2 -1 -9 55.79 4.7
 -1 -1 -9 53.39 4.9
 -2 1 9 58.59 3.6
 1 -2 9 62.39 5.5
 -2 1 9 54.89 5.2
 -2 1 9 57.19 4
 1 -2 9 56.49 4.7
 1 1 9 52.79 4.5
 1 1 9 52.29 5
 1 1 9 50.39 4.8
 -2 1 9 64.29 6
 1 -2 9 51.79 3.9
 1 1 -9 146.59 6.9
 -2 1 -9 142.49 6.9
 -2 1 -9 146.09 7.6
 1 1 -9 153.78 7.6
 1 -2 -9 150.98 7.8
 -2 1 -9 136.89 7
 1 -2 -9 143.99 7.7
 2 -1 9 141.39 6.7
 -1 2 9 152.58 7.5
 -1 2 9 146.99 6.9
 2 -1 9 134.29 7
 -1 -1 9 149.49 7.8
 2 -1 9 151.38 7.4
 -1 -1 9 145.09 7.4
 -1 2 9 134.49 6.5
 -2 4 -9 102.89 6.7
 -2 4 -9 105.99 6.6
 4 -2 -9 107.49 6.3
 -2 4 -9 107.89 5.6
 -2 4 -9 109.59 6.9
 -2 -2 -9 91.69 6.1
 -2 -2 -9 95.69 7.2
 4 -2 -9 101.59 6.7
 2 -4 9 106.99 7.1
 2 2 9 101.29 6.9
 2 2 9 101.39 5.9
 2 2 9 94.29 5.9
 2 -4 9 109.09 7.1
 2 -4 9 107.79 5.8
 2 -4 9 111.29 6.8
 -4 2 9 112.79 6.1
 3 -3 -9 431.76 15.5
 0 3 -9 461.35 15.9
 -3 0 -9 434.86 15.7
 3 -3 -9 440.66 16
 0 3 -9 469.35 16.3
 -3 0 -9 445.46 16.1
 0 3 -9 478.05 15.9
 -3 0 -9 444.16 15.9
 3 -3 -9 465.45 15.9
 0 3 -9 463.75 14.4
 -3 3 9 426.06 15.5
 3 0 9 445.56 16.2
 0 -3 9 471.55 16
 0 -3 9 445.06 14.2
 0 -3 9 468.95 16.1
 3 0 9 448.06 15.3
 -3 3 9 474.95 16.3
 -3 3 9 440.46 15.3
 3 0 9 461.95 15.6
 -3 3 -9 217.38 9.8
 3 0 -9 219.88 9.4
 3 0 -9 221.18 8.8
 -3 3 -9 211.88 9.3
 0 -3 -9 228.78 10.1
 -3 3 -9 206.98 9.2
 -3 3 -9 212.68 8.8
 3 -3 9 222.08 9.4
 3 -3 9 213.58 9.4
 0 3 9 213.78 9.2
 0 3 9 220.18 9.3
 -3 0 9 220.08 10
 0 3 9 198.28 9.7
 3 -3 9 208.58 8.5
 3 -3 9 180.68 9.2
 6 -3 -9 5 2
 -3 6 -9 2.5 2
 6 -3 -9 10.1 2.6
 -3 -3 -9 7.8 2.5
 -3 6 -9 5 2.3
 -3 6 -9 4.6 2.8
 -3 6 -9 3.8 2.9
 -6 3 9 10.1 3.1
 3 -6 9 5.3 2.5
 3 -6 9 9 2.7
 3 3 9 2.2 1.8
 3 -6 9 3.7 2.2
 3 -6 9 6.5 2
 3 3 9 7.1 2.7
 5 -4 -9 1824.82 54.39
 -1 5 -9 1753.42 54.79
 5 -4 -9 1775.42 54.79
 -1 5 -9 1701.93 53.99
 -4 -1 -9 1783.52 54.69
 5 -4 -9 1849.71 53.99
 -4 -1 -9 1738.63 54.29
 -1 5 -9 1790.62 52.79
 -1 5 -9 1840.12 54.49
 -4 -1 -9 1839.12 53.99
 -5 4 9 1795.92 53.89
 4 1 9 1824.42 54.09
 -5 4 9 1847.12 53.39
 4 1 9 1789.32 53.39
 1 -5 9 1736.23 54.19
 1 -5 9 1784.02 54.79
 1 -5 9 1777.62 52.99
 4 1 9 1779.72 54.29
 1 -5 9 1778.32 54.79
 -4 2 -9 113.69 6.8
 2 -4 -9 122.79 7.1
 -4 2 -9 109.39 6.8
 -4 2 -9 110.39 7
 2 -4 -9 118.69 7.7
 2 2 -9 114.39 6.9
 2 -4 -9 124.39 6.7
 -4 2 -9 113.79 7.3
 2 2 -9 124.59 7
 4 -2 9 109.89 6.9
 4 -2 9 112.09 5.8
 -2 4 9 115.99 6.4
 4 -2 9 113.39 7
 -2 -2 9 123.79 7.7
 -2 -2 9 122.79 7
 -2 4 9 115.19 6.8
 -2 4 9 123.09 7.1
 -4 5 -9 71.29 6.2
 -4 5 -9 71.49 5.7
 5 -1 -9 64.89 6.3
 -4 5 -9 67.59 6.1
 -1 -4 -9 63.09 7.1
 5 -1 -9 65.59 5.7
 -4 5 -9 64.99 6.3
 1 4 9 64.99 6
 1 4 9 70.09 5.4
 1 4 9 66.99 6.4
 4 -5 9 65.19 6.3
 4 -5 9 71.39 5.1
 -5 1 9 68.99 5.3
 4 -5 9 68.69 7.1
 4 -5 9 61.49 6.3
 8 -4 -9 0.6 2.4
 8 -4 -9 1.1 3
 -4 8 -9 4.2 3.4
 -4 8 -9 -1 2.3
 -4 8 -9 0.3 3.3
 8 -4 -9 3 2.6
 -4 -4 -9 0.4 3
 -4 8 -9 3.8 2.5
 4 -8 9 1.6 2.7
 4 4 9 5 3
 4 -8 9 2.8 2.9
 4 -8 9 2.6 2.2
 -8 4 9 7.9 3.2
 7 -5 -9 286.27 11.9
 7 -5 -9 280.97 13.7
 -5 -2 -9 299.97 13
 -5 -2 -9 310.17 13.6
 -2 7 -9 299.67 13.5
 -2 7 -9 301.07 11.1
 -2 7 -9 307.77 13.7
 -2 7 -9 289.67 12.3
 7 -5 -9 297.37 12.7
 2 -7 9 292.47 13.2
 -7 5 9 293.67 10.7
 2 -7 9 290.47 12.5
 2 -7 9 306.97 11
 5 2 9 289.07 12.1
 -7 5 9 289.17 12.5
 5 2 9 303.67 12.3
 -5 1 -9 350.06 13.3
 -5 1 -9 357.46 13.5
 1 4 -9 350.96 13.8
 4 -5 -9 371.26 14.2
 4 -5 -9 347.27 13.7
 4 -5 -9 319.17 14.1
 1 4 -9 350.26 13.3
 -5 1 -9 354.26 13.7
 4 -5 -9 357.76 13.2
 1 4 -9 341.27 13.6
 -4 5 9 351.06 13.1
 -1 -4 9 346.77 13.6
 5 -1 9 348.17 13.4
 5 -1 9 358.66 13.2
 5 -1 9 349.96 12.9
 1 -5 -9 206.08 9.3
 4 1 -9 210.78 9.7
 -5 4 -9 206.18 9.8
 -5 4 -9 212.48 9.8
 -5 4 -9 203.58 10.4
 1 -5 -9 195.78 10.8
 -5 4 -9 207.38 9.3
 -1 5 9 202.28 9.5
 5 -4 9 205.38 9.5
 5 -4 9 212.58 8.8
 5 -4 9 208.98 9.6
 -1 5 9 201.78 9.7
 5 -4 9 201.48 9.1
 -4 -1 9 208.58 10.5
 5 -4 9 202.58 9.9
 -5 7 -9 104.79 8.4
 -2 -5 -9 95.99 8.9
 -5 7 -9 103.09 6.9
 -5 7 -9 101.49 8
 7 -2 -9 95.69 6.3
 -5 7 -9 104.89 7.7
 7 -2 -9 95.39 7
 5 -7 9 100.59 7.6
 2 5 9 100.99 6.6
 -7 2 9 103.19 7.2
 2 5 9 99.09 7.7
 5 -7 9 107.19 8.6
 5 -7 9 108.09 6.3
 5 -7 9 100.69 7.6
 -5 -5 -9 74.79 9.5
 -5 10 -9 76.39 9.9
 -5 10 -9 56.69 8.6
 -5 10 -9 72.79 8.2
 10 -5 -9 72.09 9.8
 10 -5 -9 73.79 6.7
 -5 10 -9 77.19 7.7
 5 -10 9 79.89 6.6
 5 5 9 71.59 8.4
 5 -10 9 83.89 10.1
 -10 5 9 79.79 8.7
 5 -10 9 75.19 8.4
 5 5 9 73.89 7
 -3 9 -9 353.46 14.5
 -3 9 -9 384.56 16.2
 9 -6 -9 353.76 14.2
 -3 9 -9 363.66 15.9
 -6 -3 -9 369.46 16.3
 9 -6 -9 352.96 16.2
 -3 9 -9 371.36 13.9
 6 3 9 367.86 15.1
 3 -9 9 368.26 16.5
 -9 6 9 368.36 13.1
 6 3 9 349.47 14.6
 -9 6 9 376.46 15.3
 3 -9 9 385.46 13.9
 3 -9 9 369.26 15.1
 -6 0 -9 402.46 15.5
 -6 0 -9 402.46 15.9
 6 -6 -9 419.46 15.3
 6 -6 -9 433.86 16.6
 -6 0 -9 386.56 15.6
 6 -6 -9 420.76 15.5
 0 6 -9 418.66 15.6
 0 6 -9 425.96 16.3
 0 6 -9 414.46 16.3
 0 6 -9 415.46 14
 0 -6 9 418.36 14.4
 -6 6 9 422.26 14.6
 6 0 9 413.46 15.2
 0 -6 9 407.36 15.8
 6 0 9 415.26 15.3
 -6 6 9 418.66 15
 -6 6 9 424.66 15.7
 6 0 9 412.76 15.4
 -6 3 -9 121.39 7.9
 3 -6 -9 114.39 7.7
 -6 3 -9 114.69 7.5
 -6 3 -9 123.19 8
 3 3 -9 102.89 7.3
 3 3 -9 107.39 7.7
 3 3 -9 104.39 7.1
 3 -6 -9 112.39 6.5
 -6 3 -9 107.69 7.3
 3 -6 -9 109.59 8.4
 -3 6 9 110.19 7.6
 6 -3 9 109.39 7.1
 6 -3 9 119.29 7.3
 -3 6 9 117.89 7.2
 6 -3 9 112.49 6.3
 -3 -3 9 96.49 7.8
 6 -3 9 120.39 7.6
 -6 6 -9 551.64 18.9
 6 0 -9 566.74 19.7
 -6 6 -9 552.84 20.3
 -6 6 -9 579.64 20
 -6 6 -9 535.75 19.3
 0 -6 -9 566.64 20.5
 6 -6 9 551.14 18.6
 0 6 9 562.84 19.9
 0 6 9 547.45 19.3
 6 -6 9 565.34 19.9
 6 -6 9 501.45 19.6
 6 -6 9 530.15 19.5
 9 -3 -9 110.39 8.6
 -6 9 -9 101.89 9.2
 9 -3 -9 108.99 7
 -6 9 -9 101.29 8.7
 -6 9 -9 100.99 8.8
 9 -3 -9 105.09 9.8
 -3 -6 -9 107.59 9.9
 3 6 9 101.59 8.6
 6 -9 9 98.69 6.7
 6 -9 9 97.49 10
 6 -9 9 96.79 8.6
 3 6 9 92.39 7.2
 -9 3 9 109.79 8.3
 -6 12 -9 220.18 13.5
 -6 12 -9 189.18 12.3
 -6 12 -9 206.58 14.3
 12 -6 -9 217.88 11.7
 6 6 9 210.38 12.6
 6 -12 9 221.78 11.1
 6 -12 9 195.48 12.7
 6 6 9 206.38 11.6
 -7 -4 -9 296.47 16
 -4 11 -9 336.07 14.1
 -4 11 -9 352.86 15.1
 -4 11 -9 341.37 16.7
 11 -7 -9 334.27 14.3
 7 4 9 350.76 15
 4 -11 9 341.67 13.8
 7 4 9 320.07 14.3
 -11 7 9 328.77 15.5
 -11 7 9 345.57 12.8
 4 -11 9 327.37 15.2
 -7 -1 -9 17.8 3.2
 -1 8 -9 7.9 3.7
 -7 -1 -9 24.1 4.8
 -7 -1 -9 18.4 3.6
 -1 8 -9 12.8 3.3
 8 -7 -9 20.9 3.4
 -1 8 -9 22.1 3.7
 -1 8 -9 13.4 2.4
 8 -7 -9 16.5 3.8
 1 -8 9 15.2 3.4
 7 1 9 15.7 2.8
 1 -8 9 16.9 3.4
 1 -8 9 11.7 2.9
 -8 7 9 25.2 3.6
 -8 7 9 20.8 4.6
 7 1 9 24.4 4.2
 7 1 9 16.8 2.9
 -7 2 -9 131.89 7.8
 -7 2 -9 119.29 8.4
 5 -7 -9 106.19 7.1
 -7 2 -9 127.29 8.6
 5 -7 -9 121.89 9.1
 2 5 -9 119.19 8.3
 5 -7 -9 112.99 8.7
 2 5 -9 136.09 7.7
 2 5 -9 136.79 8.8
 -5 7 9 118.39 8
 -5 7 9 112.59 7.7
 7 -2 9 118.29 7.6
 7 -2 9 117.59 7.5
 7 -2 9 116.89 8.1
 -2 -5 9 124.39 8.1
 7 -2 9 120.69 6.7
 5 2 -9 306.07 12.5
 -7 5 -9 291.87 12.4
 -7 5 -9 274.97 12.9
 2 -7 -9 293.97 13.9
 -7 5 -9 287.67 12
 2 -7 -9 289.07 12.4
 -7 5 -9 289.87 12
 -5 -2 9 288.77 13.5
 7 -5 9 296.57 11.5
 -2 7 9 288.87 12.1
 7 -5 9 263.57 12.2
 -2 7 9 288.77 12.4
 7 -5 9 286.27 11.9
 -2 7 9 286.27 11.9
 7 -5 9 297.17 12.7
 7 -5 9 281.77 12.4
 8 -1 -9 24.9 3.5
 -7 8 -9 18.2 3.4
 -7 8 -9 16.6 3.5
 -1 -7 -9 17.3 3.8
 -7 8 -9 19.1 3.7
 -7 8 -9 26 4.5
 7 -8 9 16.9 3.9
 1 7 9 13.4 2.9
 7 -8 9 25.4 3.8
 1 7 9 21.9 4.1
 -8 1 9 23.8 3.8
 7 -8 9 15.6 3.2
 -7 11 -9 61.59 9.2
 -7 11 -9 53.49 8.3
 11 -4 -9 60.39 7
 7 -11 9 65.29 7
 4 7 9 65.19 7.4
 7 -11 9 63.69 8.8
 7 -11 9 37 5.7
 4 7 9 50.79 8.8
 -11 4 9 50.49 8.8
 14 -7 -9 9.4 4.1
 -7 14 -9 16.3 6
 14 -7 -9 4.2 4.7
 -7 14 -9 9.4 4.4
 -14 7 9 13.5 3.6
 7 -14 9 13.4 5.1
 7 7 9 10.2 5.2
 13 -8 -9 118.79 10
 13 -8 -9 121.09 9
 -5 13 -9 108.49 12.9
 -5 13 -9 142.29 12.6
 -5 13 -9 151.88 18.8
 8 5 9 126.39 10.9
 8 5 9 121.59 9.5
 -13 8 9 112.09 7.7
 5 -13 9 126.39 9.5
 5 -13 9 154.98 17
 -2 10 -9 147.19 13
 -2 10 -9 158.88 9.7
 -2 10 -9 141.09 9.2
 -8 -2 -9 153.58 11.4
 -8 -2 -9 168.28 11.5
 -2 10 -9 143.79 11.4
 10 -8 -9 164.18 9.8
 10 -8 -9 157.58 12.5
 8 2 9 160.48 10
 -10 8 9 168.38 8.4
 8 2 9 161.98 9.8
 2 -10 9 154.18 10.5
 -10 8 9 153.68 10.5
 8 2 9 160.48 9.7
 2 -10 9 144.19 11.9
 1 7 -9 26.8 3.8
 -8 1 -9 29.1 4.8
 7 -8 -9 18.1 3.6
 7 -8 -9 31.8 5.6
 -8 1 -9 21.9 3.3
 7 -8 -9 17.2 3.6
 -7 8 9 13.1 3
 8 -1 9 20.8 3
 8 -1 9 35 5.2
 -7 8 9 33.4 5.4
 -7 8 9 24.6 4.2
 -7 8 9 14 2.8
 8 -1 9 20 3.1
 8 -1 9 24.4 4
 4 4 -9 34.3 6.2
 -8 4 -9 19.5 3.2
 -8 4 -9 20.8 3.5
 4 4 -9 18.6 2.7
 -8 4 -9 17 3.1
 -8 4 -9 22.8 4
 8 -4 9 14.8 2.9
 8 -4 9 17.5 3.5
 -4 8 9 33.9 5.9
 -4 8 9 18.6 3
 8 -4 9 14.9 3.2
 8 -4 9 20.1 3.2
 -4 -4 9 20.8 3.2
 -4 8 9 33.7 5.8
 1 -8 -9 292.27 15.1
 7 1 -9 291.07 13.1
 1 -8 -9 312.17 12.7
 -8 7 -9 289.07 14
 -8 7 -9 303.77 13.1
 -8 7 -9 295.77 12.9
 -8 7 -9 310.67 13.5
 8 -7 9 287.77 13.8
 -1 8 9 286.37 12.9
 8 -7 9 288.77 12.3
 8 -7 9 314.27 12.3
 8 -7 9 269.87 13.1
 -1 8 9 309.17 13.6
 8 -7 9 289.17 13.3
 -8 10 -9 23.2 4.3
 -8 10 -9 25.3 3.9
 10 -2 -9 21.9 4
 -2 -8 -9 30.3 4.9
 10 -2 -9 42 6.4
 -8 10 -9 32.9 5.3
 -8 10 -9 22.4 4.1
 2 8 9 24.9 4
 2 8 9 27.2 4.9
 8 -10 9 36.6 4.5
 -10 2 9 35.3 5
 8 -10 9 21.4 3.8
 8 -10 9 24.2 4.8
 -8 13 -9 0.7 4.7
 13 -5 -9 -0.8 4
 -8 13 -9 0.3 3.8
 5 8 9 4.1 4.7
 8 -13 9 6.2 5
 5 8 9 1 3.2
 -8 16 -9 158.48 17.4
 16 -8 -9 210.38 13.8
 16 -8 -9 187.28 11.3
 -8 16 -9 212.28 17.1
 8 -16 9 202.08 13.6
 -16 8 9 180.28 10.4
 8 8 9 205.98 15.6
 8 8 9 191.78 13.4
 15 -9 -9 190.58 11.2
 -6 15 -9 189.38 17.5
 -6 15 -9 191.58 15.5
 15 -9 -9 185.88 12.9
 -15 9 9 172.98 10.4
 9 6 9 205.98 14.5
 9 6 9 182.98 12.5
 -3 12 -9 26.6 4.1
 -3 12 -9 15.4 5.1
 -9 -3 -9 26.3 5
 9 3 9 33.5 4.7
 3 -12 9 24.7 4.2
 -12 9 9 29.4 4.4
 9 3 9 47.4 7.3
 0 9 -9 26.8 4.2
 -9 0 -9 20.3 3.6
 -9 0 -9 19.5 3.7
 0 9 -9 21.3 4.1
 9 -9 -9 39.8 6.8
 -9 0 -9 14.4 6
 9 -9 -9 23.6 4.4
 0 9 -9 16.6 4.4
 0 9 -9 16.4 2.9
 0 -9 9 21.3 3.2
 -9 9 9 29.1 4.3
 -9 9 9 20.1 3.7
 9 0 9 21.8 4.1
 0 -9 9 17.4 4.3
 -9 9 9 27.3 5.1
 9 0 9 18.4 3.1
 9 0 9 26.4 5
 9 0 9 22 3.2
 -9 3 -9 13.6 3.2
 3 6 -9 10.6 2.9
 6 -9 -9 12 3.1
 -9 3 -9 12.1 2.9
 -9 3 -9 20.6 4.7
 3 6 -9 14.1 3.4
 3 6 -9 13.5 2.6
 6 -9 -9 14.9 4
 9 -3 9 17.7 3.1
 9 -3 9 12.1 3.3
 9 -3 9 14.5 3
 -6 9 9 21.4 4.1
 -6 9 9 18.8 4.2
 -6 9 9 13.7 3.3
 -3 -6 9 11.7 3
 9 -3 9 13 2.8
 -6 9 9 13.3 3
 3 -9 -9 194.38 10
 6 3 -9 196.48 10.4
 -9 6 -9 192.38 10.5
 -9 6 -9 201.58 11.4
 3 -9 -9 192.58 11
 3 -9 -9 201.78 12.5
 -9 6 -9 194.48 10.4
 -9 6 -9 203.58 10.9
 9 -6 9 195.98 10.1
 9 -6 9 208.88 9.7
 9 -6 9 205.18 11.2
 9 -6 9 169.08 11
 9 -6 9 203.38 11.1
 -3 9 9 196.78 10.3
 -3 9 9 186.48 10.5
 -3 9 9 182.78 10.3
 0 -9 -9 33 5.1
 -9 9 -9 24.4 4.1
 -9 9 -9 30.9 4.1
 -9 9 -9 33.5 4.5
 -9 9 -9 36.6 5.5
 -9 9 -9 36.5 5.2
 9 -9 9 40.6 6.4
 9 -9 9 42.9 6.3
 9 -9 9 29 5
 12 -3 -9 13.7 4.1
 12 -3 -9 2.8 3.7
 -9 12 -9 5.7 4.2
 -9 12 -9 -0.5 3.7
 3 9 9 6 4
 9 -12 9 16.4 4.3
 3 9 9 12.4 4.3
 -12 3 9 14.8 5
 -9 15 -9 40.5 7.6
 -9 15 -9 29.3 5.8
 15 -6 -9 43.9 6.5
 9 -15 9 45.5 7.1
 6 9 9 27.4 5.7
 18 -9 -9 43.8 7.2
 18 -9 -9 42.7 8.2
 -9 18 -9 36.1 8
 9 9 9 52.19 8.1
 9 9 9 34 6
 -7 17 -9 17.1 6.1
 17 -10 -9 16.8 6.2
 17 -10 -9 16.5 6.8
 10 7 9 20.7 6.5
 -17 10 9 13.2 5.6
 10 7 9 19.4 6.4
 -4 14 -9 35.6 5.4
 14 -10 -9 38.7 6.2
 -4 14 -9 21.3 6.2
 -14 10 9 45.3 5.4
 10 4 9 38 5.7
 10 4 9 35.8 5.6
 -10 -1 -9 244.78 14
 -1 11 -9 219.28 12
 -1 11 -9 247.28 12.9
 -1 11 -9 219.08 13.8
 11 -10 -9 247.18 12.7
 1 -11 9 222.88 13.2
 -11 10 9 230.58 11.5
 10 1 9 242.88 13
 10 1 9 245.28 12.4
 10 1 9 249.88 14.3
 10 1 9 237.08 12
 -11 10 9 228.08 13.6
 8 -10 -9 3 3.9
 -10 2 -9 4.8 2.7
 2 8 -9 0 2.9
 2 8 -9 2.4 2.4
 -10 2 -9 -1.5 4.8
 2 8 -9 -0.7 3.2
 -10 2 -9 1.4 3.6
 2 8 -9 0.3 3.9
 8 -10 -9 -2.2 3.1
 10 -2 9 1.5 3.2
 -8 10 9 -1.9 3.9
 -8 10 9 -1.8 2.7
 -2 -8 9 0.6 2.7
 10 -2 9 0.7 3.2
 10 -2 9 1.1 2.4
 10 -2 9 2.1 4.1
 -8 10 9 -1.8 4.4
 -10 5 -9 497.15 19.9
 -10 5 -9 484.25 17.6
 -10 5 -9 448.26 18.1
 5 -10 -9 490.45 19.5
 5 5 -9 490.25 18.2
 5 5 -9 498.65 19.5
 5 -10 -9 476.05 18
 -10 5 -9 473.75 18
 10 -5 9 494.65 17.7
 -5 10 9 477.05 18.5
 -5 10 9 503.05 18.8
 -5 -5 9 485.45 19.2
 -5 10 9 497.15 18.9
 10 -5 9 481.95 18.4
 10 -5 9 466.65 18.3
 10 -5 9 459.65 18.8
 2 -10 -9 24.5 5
 -10 8 -9 18.8 3.5
 8 2 -9 21.5 3.3
 -10 8 -9 21.3 5
 -10 8 -9 12.4 4.1
 10 -8 9 18.8 4.2
 10 -8 9 12 4.1
 -2 10 9 23.3 3.8
 -2 10 9 25.8 3.5
 10 -8 9 20.1 4.1
 10 -8 9 13.9 3.9
 -2 10 9 21.6 5.1
 10 -8 9 19.5 4.2
 11 -1 -9 14.7 3.8
 11 -1 -9 4.3 3.1
 -10 11 -9 9.9 4
 10 -11 9 12.1 3.9
 1 10 9 0.5 2.9
 10 -11 9 5.5 6.3
 10 -11 9 11.3 4.4
 -11 1 9 12.6 4.3
 -10 14 -9 124.09 14.1
 -10 14 -9 99.39 13.5
 14 -4 -9 126.29 11.1
 10 -14 9 113.29 10.5
 4 10 9 109.39 12.7
 4 10 9 120.49 10.8
 17 -7 -9 64.59 8.9
 -10 17 -9 50.89 7.7
 17 -7 -9 77.39 13.1
 7 10 9 67.19 9.5
 10 -17 9 59.09 8.4
 7 10 9 91.79 15.8
 20 -10 -9 4 6.8
 20 -10 -9 -3 8
 10 10 9 5 7.4
 10 10 9 2.1 7.6
 19 -11 -9 15 6.8
 -8 19 -9 6.2 6.9
 19 -11 -9 11 7.6
 11 8 9 15.1 10.2
 11 8 9 5.3 6.3
 11 8 9 -0.6 6.2
 16 -11 -9 30.7 6.6
 -5 16 -9 14.9 6.2
 -5 16 -9 25.4 6.1
 11 5 9 21 7.7
 11 5 9 34 7
 11 5 9 32.3 5.8
 13 -11 -9 -1.5 4.4
 -2 13 -9 4.4 5.9
 -2 13 -9 0.6 3.7
 -13 11 9 4.6 4.2
 11 2 9 0.2 4.3
 11 2 9 -3 5.3
 2 -13 9 4.2 4
 11 2 9 -1.7 3.1
 1 10 -9 8.9 4.2
 1 10 -9 9.5 4.1
 1 10 -9 0.2 9.2
 10 -11 -9 6.8 4
 -11 1 -9 12.6 3.7
 1 10 -9 9.3 3
 11 -1 9 2.6 3.9
 11 -1 9 8.6 3.9
 -10 11 9 13.7 4
 11 -1 9 16.9 5.6
 11 -1 9 6 3.4
 -10 11 9 7.7 4.6
 -1 -10 9 5.9 3.3
 7 -11 -9 42.4 7.1
 -11 4 -9 58.39 8.6
 4 7 -9 53.39 8.2
 4 7 -9 53.19 7.4
 4 7 -9 59.99 10.3
 11 -4 9 45.3 5.9
 11 -4 9 56.89 7.7
 -4 -7 9 51.59 8.3
 11 -4 9 68.19 8.5
 -7 11 9 54.49 8
 -7 11 9 47.8 8.1
 -7 11 9 47.2 8.3
 -11 7 -9 64.19 8.4
 -11 7 -9 83.49 8.6
 7 4 -9 73.19 8.3
 7 4 -9 75.09 8.3
 4 -11 -9 65.29 8.1
 4 -11 -9 80.49 9.8
 11 -7 9 50.39 8.9
 11 -7 9 82.29 7.8
 -4 11 9 74.39 9.7
 -4 11 9 66.99 8.7
 11 -7 9 81.79 8.3
 -11 10 -9 1 4.1
 -11 10 -9 3.9 3.6
 10 1 -9 2.7 2.9
 10 1 -9 1 3.2
 -11 10 -9 8.5 4.5
 11 -10 9 -3.8 3.6
 11 -10 9 2.5 4.5
 11 -10 9 1.5 3.5
 -1 11 9 -0.2 3.2
 -1 11 9 2.7 3.7
 13 -2 -9 27.3 5.2
 13 -2 -9 35.8 5.4
 -11 13 -9 14.7 5.5
 -11 13 -9 26.8 5.3
 2 11 9 29.4 5.2
 11 -13 9 53.69 8.9
 -11 16 -9 54.19 8
 -11 16 -9 33.8 7.2
 11 -16 9 64.29 10.5
 5 11 9 38.4 6.2
 19 -8 -9 59.59 9.7
 -11 19 -9 34.6 9
 -11 19 -9 44.3 9
 19 -8 -9 49.3 7.2
 8 11 9 43.6 8.2
 11 -19 9 69.49 10.4
 8 11 9 67.09 10.2
 22 -11 -9 9.1 10.4
 -11 22 -9 8.4 9.4
 22 -11 -9 4.2 8.7
 11 11 9 -17.2 11.2
 11 11 9 17.8 11
 21 -12 -9 0.8 8.9
 21 -12 -9 2 8.3
 12 9 9 5.1 8.7
 12 9 9 -3 7.9
 12 9 9 -3.7 9
 -6 18 -9 8.8 6.7
 18 -12 -9 8.2 7.5
 18 -12 -9 10.7 6.6
 12 6 9 8.7 6.2
 12 6 9 2.1 7.9
 12 6 9 7.2 6.6
 15 -12 -9 35 6.6
 -3 15 -9 39.4 5.9
 -3 15 -9 28.1 6.5
 12 3 9 32.4 5.2
 12 3 9 48.3 7.1
 12 3 9 57.99 9.5
 -12 0 -9 1.7 4.1
 0 12 -9 3 5.5
 0 12 -9 -1.6 3.8
 0 12 -9 0.5 3.7
 12 -12 -9 4.4 4.7
 12 0 9 1.7 3.8
 12 0 9 0.1 4
 -12 12 9 -2.6 4.1
 0 -12 9 4.9 3.3
 -12 12 9 0.8 6
 12 0 9 -0.5 4.2
 -12 3 -9 4 3.2
 9 -12 -9 -8 3.7
 3 9 -9 -5.3 2.8
 3 9 -9 -0.6 2.9
 3 9 -9 2.2 4.1
 3 9 -9 1.6 4.8
 -9 12 9 0.3 3.6
 12 -3 9 0.5 3.3
 -9 12 9 0.6 3.1
 -9 12 9 -1.6 5.4
 12 -3 9 -0.5 2.9
 -3 -9 9 4.4 3.3
 12 -3 9 3.6 4.4
 12 -3 9 -4.3 3.9
 6 -12 -9 126.79 12.5
 6 -12 -9 129.09 9.1
 6 6 -9 121.29 9.6
 -12 6 -9 106.29 8.8
 -12 6 -9 123.69 9.8
 6 6 -9 130.59 10.9
 -12 6 -9 121.29 12.7
 12 -6 9 120.69 11.5
 -6 12 9 127.89 10.8
 12 -6 9 127.39 8.8
 12 -6 9 128.49 10.2
 12 -6 9 124.29 10.2
 -6 12 9 117.19 11.8
 -12 9 -9 163.38 14.1
 9 3 -9 155.78 11.2
 3 -12 -9 145.19 12.2
 -12 9 -9 160.68 11.7
 -12 9 -9 175.78 13.5
 -12 9 -9 160.18 10.7
 -3 12 9 150.48 12.5
 12 -9 9 163.58 14
 12 -9 9 168.08 11.6
 12 -9 9 170.88 10.4
 12 -9 9 158.18 12.8
 -3 12 9 155.48 11.2
 -12 12 -9 2.4 4.8
 -12 12 -9 5.5 4.9
 -12 12 -9 -4.2 7.2
 12 0 -9 -4.4 3.2
 12 0 -9 -3.5 3.8
 12 -12 9 2.8 4.7
 -12 0 9 11.4 4.5
 12 -12 9 -1.4 4
 0 12 9 0.9 4.1
 15 -3 -9 19.5 5.8
 -12 15 -9 22.1 9.9
 -12 15 -9 10.4 5.8
 15 -3 -9 33 6.3
 -12 15 -9 19.2 6
 12 -15 9 31.3 7
 3 12 9 22.3 5.6
 18 -6 -9 27.7 11.5
 -12 18 -9 32.8 8.7
 -12 18 -9 31.5 8.6
 6 12 9 32.5 8
 12 -18 9 34.5 8
 6 12 9 30.2 7.4
 21 -9 -9 7.9 7.4
 21 -9 -9 -1.8 9.1
 -12 21 -9 -4.3 11.6
 9 12 9 11.5 9.5
 9 12 9 7.5 8.6
 -7 20 -9 -0.7 11.3
 20 -13 -9 1.2 8.1
 -7 20 -9 3.1 7.4
 20 -13 -9 0.5 7.9
 13 7 9 -9 6.9
 13 7 9 15 10.8
 13 7 9 15 8.4
 -4 17 -9 14.4 6.8
 -4 17 -9 22.9 6.6
 13 4 9 18.6 7.7
 13 4 9 22.7 5.3
 -1 14 -9 10.6 6.8
 -1 14 -9 6.4 4.3
 14 -13 -9 7.6 5.7
 13 1 9 5 6.1
 13 1 9 13.6 5.7
 13 1 9 6.2 7.7
 13 1 9 6 3.9
 -14 13 9 5 4.6
 2 11 -9 1.8 5.3
 -13 2 -9 -0.3 4.5
 11 -13 -9 -2 4.7
 2 11 -9 -0.3 3.8
 2 11 -9 3.4 3.6
 13 -2 9 1.8 4.3
 -11 13 9 3.3 3.9
 13 -2 9 9.6 5.7
 -2 -11 9 4 3.9
 13 -2 9 -0.2 3.6
 5 8 -9 3.6 3.5
 5 8 -9 1.1 3.2
 5 8 -9 10.3 4.7
 -13 5 -9 10.7 3.1
 8 -13 -9 1.2 4
 -8 13 9 6.8 4.5
 -8 13 9 4.3 4.6
 13 -5 9 2.5 3.4
 13 -5 9 2.8 3.7
 13 -5 9 9.6 5.1
 5 -13 -9 190.38 12.3
 -13 8 -9 208.68 11.7
 -13 8 -9 198.28 12.4
 8 5 -9 205.88 12.7
 5 -13 -9 178.38 14.4
 -13 8 -9 209.68 16.6
 8 5 -9 204.18 12.7
 13 -8 9 211.28 11.7
 -5 13 9 190.88 14.4
 13 -8 9 183.58 13.8
 13 -8 9 216.78 14.8
 -5 13 9 173.18 13.4
 13 -8 9 221.58 12.7
 -13 11 -9 47.6 7.2
 11 2 -9 24.2 4.5
 -13 11 -9 29 5.4
 13 -11 9 42.1 5.8
 13 -11 9 54.29 8.7
 -2 13 9 53.59 9.2
 -2 13 9 32.6 5.3
 14 -1 -9 8.9 5.1
 -13 14 -9 10.6 6.4
 14 -1 -9 7.9 5
 -13 14 -9 8.8 5.9
 13 -14 9 8.5 5.9
 13 -14 9 9.5 4.7
 1 13 9 10.6 5.3
 -13 17 -9 31.5 7.8
 -13 17 -9 21.9 7.5
 17 -4 -9 39.4 8.5
 13 -17 9 53.39 8.7
 4 13 9 30.6 7.3
 4 13 9 40.1 8.1
 -13 20 -9 -6.3 9.3
 20 -7 -9 -2.1 8.8
 7 13 9 10 10.3
 7 13 9 10 7.1
 13 -20 9 13.5 8.6
 19 -14 -9 -2.2 7.4
 -5 19 -9 -7.2 6.8
 14 5 9 9.4 11
 14 5 9 -12.3 6.3
 14 5 9 -3.8 5.7
 16 -14 -9 102.39 13.5
 -2 16 -9 61.89 10.3
 14 2 9 96.69 12.9
 14 2 9 61.69 11.3
 14 2 9 91.89 11.9
 -16 14 9 89.09 14.5
 1 13 -9 39.7 6.6
 1 13 -9 41.9 8.1
 13 -14 -9 65.19 10.9
 -13 14 9 38.6 6.3
 14 -1 9 41.3 7.5
 14 -1 9 66.99 9.5
 4 10 -9 26.5 4.3
 10 -14 -9 35.7 5.7
 4 10 -9 45.3 6.5
 4 10 -9 32 5.1
 14 -4 9 33.1 6.3
 14 -4 9 37.2 5.6
 -10 14 9 20 4.7
 -10 14 9 26.2 5.2
 -14 7 -9 144.99 10.3
 7 7 -9 141.89 11.1
 7 7 -9 153.58 13.8
 7 -14 -9 146.59 10.5
 7 7 -9 133.39 12
 -7 14 9 152.28 13.7
 14 -7 9 144.39 12.4
 14 -7 9 130.39 13.6
 14 -7 9 146.19 10.4
 14 -7 9 139.59 12.9
 -7 14 9 122.59 12.9
 4 -14 -9 87.09 13.6
 -14 10 -9 80.89 11.1
 10 4 -9 98.29 11.7
 10 4 -9 72.59 10.4
 -4 14 9 78.39 11.9
 14 -10 9 111.89 17.3
 -4 14 9 80.19 13.2
 14 -10 9 107.29 11.4
 14 -10 9 100.09 10.2
 13 1 -9 4.3 5.2
 -14 13 -9 -8.3 6.5
 13 1 -9 -1.9 3.9
 -14 13 -9 -4.1 5
 14 -13 9 0.5 5.6
 -1 14 9 -2.6 4.4
 14 -13 9 -6.4 5.4
 -1 14 9 -0.6 5.2
 -14 16 -9 5 7.4
 16 -2 -9 -5.7 5.9
 14 -16 9 -2.4 5.8
 14 -16 9 0.6 5.5
 -14 19 -9 -1.6 8.3
 19 -5 -9 -6.1 7.8
 -14 19 -9 -3 8.9
 14 -19 9 7.8 7.9
 5 14 9 11.7 9.2
 5 14 9 1.3 7.6
 22 -8 -9 6.1 10.9
 -14 22 -9 -20.2 11.5
 -6 21 -9 -11.4 13.1
 21 -15 -9 -7.7 8.8
 15 6 9 -9.5 7.7
 15 6 9 -3.7 11.7
 15 6 9 0.6 9
 -3 18 -9 -3.4 7.6
 -3 18 -9 13.6 8.8
 18 -15 -9 2 7.4
 15 3 9 -10.5 8.9
 15 3 9 2.1 5.6
 15 3 9 -3.9 6.8
 0 15 -9 10.4 7.1
 0 15 -9 3.1 4.4
 15 -15 -9 20.6 7.2
 15 0 9 22.4 9.6
 -15 15 9 13.6 6.1
 15 0 9 29.7 6.7
 3 12 -9 25.3 7.1
 12 -15 -9 21.6 6.2
 3 12 -9 18.6 4.4
 3 12 -9 16.3 5.5
 15 -3 9 26.1 7
 -12 15 9 11.2 5.5
 15 -3 9 20.1 5.2
 15 -3 9 16 4.8
 6 9 -9 21.8 5.2
 9 -15 -9 28.6 5.7
 6 9 -9 19.6 3.9
 15 -6 9 29 6.8
 -9 15 9 16.7 5.3
 -9 15 9 25.1 5.6
 15 -6 9 35.2 6.3
 9 6 -9 290.27 16.1
 6 -15 -9 278.07 15.9
 -15 9 -9 316.87 15.3
 9 6 -9 309.67 16.6
 15 -9 9 255.77 19
 15 -9 9 336.77 15.7
 -6 15 9 282.57 17.5
 -6 15 9 285.77 18.5
 15 -9 9 299.17 19.3
 15 -9 9 354.76 17.2
 -15 12 -9 92.49 13.4
 12 3 -9 144.79 13.5
 -3 15 9 112.09 13
 15 -12 9 127.19 12.2
 15 -12 9 137.29 11.9
 -3 15 9 119.39 15.6
 15 0 -9 -1.5 4.9
 -15 15 -9 2.4 6.6
 15 0 -9 4.5 6.2
 0 15 9 0 6
 15 -15 9 8.1 5.6
 15 -15 9 10.1 7.2
 -15 18 -9 6.9 9.7
 18 -3 -9 6.4 7.3
 18 -3 -9 19.7 10.9
 -15 18 -9 10.7 7.7
 3 15 9 8.3 8.1
 15 -18 9 -3.2 7
 3 15 9 21.6 8.8
 15 -18 9 12.2 5.9
 21 -6 -9 -6.8 8.8
 -15 21 -9 -15.3 9.3
 -15 21 -9 -2.4 9.1
 15 -21 9 8.4 10.1
 6 15 9 -7.9 11.6
 -4 20 -9 -0.4 11.7
 20 -16 -9 19.4 9.3
 16 4 9 10.1 11.8
 16 4 9 2.1 8
 17 -16 -9 32.9 8.1
 -1 17 -9 27.5 9.5
 16 1 9 14.9 8.4
 16 1 9 47.4 8.2
 -17 16 9 23.1 6.9
 14 -16 -9 6.8 6.4
 2 14 -9 -8.3 6
 -14 16 9 2.2 6.2
 16 -2 9 3.4 7.6
 16 -2 9 -2.2 5.6
 5 11 -9 25.5 5.7
 11 -16 -9 38 7.3
 5 11 -9 38.6 7.6
 5 11 -9 28.5 4.8
 -11 16 9 19.8 5.9
 16 -5 9 45.4 7.9
 -11 16 9 36.7 6.5
 16 -5 9 36.7 6.3
 8 8 -9 61.09 10.4
 8 -16 -9 42.8 6.4
 -8 16 9 38.6 7
 -8 16 9 36.5 6.9
 16 -8 9 29.4 7.2
 16 -8 9 64.19 10
 11 5 -9 72.19 11.7
 -16 11 -9 50.49 6.9
 11 5 -9 82.89 12.6
 16 -11 9 79.99 11.3
 16 -11 9 71.39 12.7
 -5 16 9 84.49 13.4
 -16 14 -9 25.4 6.6
 14 2 -9 31.2 6.3
 16 -14 9 46.6 8
 -2 16 9 44.6 8.1
 -2 16 9 32.9 6.4
 -16 17 -9 7 8.1
 -16 17 -9 -3.6 6.7
 17 -1 -9 1.9 7.3
 17 -1 -9 6.2 6.7
 16 -17 9 0.7 7
 1 16 9 11.4 7.1
 16 -17 9 -1.9 6
 20 -4 -9 -7.7 7.7
 -16 20 -9 5.9 8.7
 20 -4 -9 -9.4 8.8
 4 16 9 -16.5 9.3
 16 -20 9 6.3 9.3
 4 16 9 -7.9 9.5
 -2 19 -9 6.9 10.4
 19 -17 -9 15.6 9.5
 17 2 9 6.6 8
 17 2 9 8.1 10.9
 1 16 -9 4.3 5.5
 16 -17 -9 2.4 7.3
 1 16 -9 9.5 8.9
 17 -1 9 -8.6 5.7
 -16 17 9 7.2 7.6
 17 -1 9 -17.1 8.6
 4 13 -9 10.8 6.8
 4 13 -9 6.5 4.9
 13 -17 -9 22.8 7.7
 17 -4 9 29 8.3
 -13 17 9 -2.8 5.9
 -13 17 9 5.1 5.5
 17 -4 9 17.2 7.2
 7 10 -9 32.7 6.7
 7 10 -9 32.5 5
 10 -17 -9 44.4 8
 7 10 -9 44.5 8.2
 17 -7 9 51.79 9.1
 17 -7 9 52.09 7.6
 -10 17 9 31.6 6.8
 -10 17 9 26.8 6.6
 10 7 -9 160.88 14.8
 7 -17 -9 129.09 14.3
 10 7 -9 139.99 14.1
 -17 10 -9 132.09 13
 -7 17 9 150.78 16.6
 17 -10 9 194.08 15.8
 -7 17 9 151.88 18.6
 -17 13 -9 3.6 5.6
 13 4 -9 9.3 5.5
 13 4 -9 4.2 4.6
 17 -13 9 12.8 7.1
 -4 17 9 7.7 5.8
 -4 17 9 11.1 7.6
 17 -13 9 2.9 6.5
 -17 16 -9 20.7 7.8
 16 1 -9 36.6 7.5
 17 -16 9 52.89 9.7
 -1 17 9 33.6 8.3
 -17 19 -9 18.2 10.7
 19 -2 -9 9 9.9
 19 -2 -9 5.9 7.5
 2 17 9 1.8 10.8
 2 17 9 8.1 8.4
 17 -19 9 -6.5 8
 0 18 -9 -0.1 8.1
 18 -18 -9 11.2 8
 18 0 9 14.9 10.6
 18 0 9 6.9 8.8
 -18 18 9 7.4 8.7
 15 -18 -9 2.1 6.6
 3 15 -9 0.2 8.2
 -15 18 9 0.9 7.7
 18 -3 9 4.1 9
 18 -3 9 -1.8 7
 6 12 -9 95.69 16
 6 12 -9 59.39 12.4
 12 -18 -9 86.59 14.7
 6 12 -9 105.29 13.3
 18 -6 9 107.59 17.4
 18 -6 9 96.39 12.7
 9 -18 -9 5.3 8.4
 9 9 -9 6.6 4.4
 9 9 -9 9.2 5.8
 -9 18 9 -2.1 6
 -9 18 9 2.8 7.3
 18 -9 9 8.5 7.1
 18 -9 9 14.6 8.7
 12 6 -9 6.5 5.3
 12 6 -9 9.2 7
 -18 12 -9 -3.1 5.2
 -6 18 9 -3.1 6.6
 -6 18 9 -10.8 7.3
 18 -12 9 -7.6 6.2
 18 -12 9 -7.8 7.2
 15 3 -9 4.9 6.1
 15 3 -9 12.1 6.3
 -3 18 9 -6.5 6.4
 18 -15 9 1 7.4
 18 -15 9 -4.6 7
 -3 18 9 12.8 7.5
 18 0 -9 -0.6 7.1
 18 0 -9 11.9 11.2
 0 18 9 21 9.6
 18 -18 9 29.8 11.4
 18 -18 9 16.3 8.2
 2 17 -9 4 10
 17 -19 -9 -3.6 8
 19 -2 9 -2.6 7.9
 -17 19 9 -2.1 8.6
 14 -19 -9 -12 7.8
 5 14 -9 16.5 6.9
 -14 19 9 2.8 6.7
 19 -5 9 22.3 8.2
 -14 19 9 16.4 8.8
 19 -5 9 5.2 8.7
 8 11 -9 33.4 8
 8 11 -9 34.5 5.8
 11 -19 -9 51.09 9.2
 8 11 -9 34.1 8.1
 -11 19 9 32.3 8.6
 19 -8 9 48.3 8.3
 -11 19 9 55.19 13.8
 11 8 -9 0.8 4.8
 8 -19 -9 -26.1 12.5
 11 8 -9 12 6.4
 -19 11 -9 11 6.1
 19 -11 9 13.1 7.8
 19 -11 9 10.7 8.2
 -8 19 9 0.1 7.9
 14 5 -9 7.5 7.5
 -19 14 -9 0.3 6.9
 14 5 -9 1.2 5.5
 19 -14 9 -7.3 7.8
 -5 19 9 -3.8 7.7
 19 -14 9 16.1 8.4
 -5 19 9 2.3 7.7
 17 2 -9 8.7 6.7
 -19 17 -9 -7.5 7.2
 -2 19 9 7.9 9.5
 19 -17 9 7.3 8.6
 19 -17 9 9.5 9.4
 16 -20 -9 -6.5 9.2
 4 16 -9 13.1 9.6
 4 16 -9 -6.6 10
 20 -4 9 -8.2 9.4
 20 -4 9 -8 7.7
 -16 20 9 -0.8 8.7
 7 13 -9 13.8 8.1
 13 -20 -9 16.1 9
 7 13 -9 13.3 6.8
 20 -7 9 26.7 8.3
 -13 20 9 16.6 9.8
 20 -7 9 21.6 9.9
 -13 20 9 18.8 8.7
 10 10 -9 3 5.3
 10 -20 -9 -15.5 7.6
 20 -10 9 6.1 7.7
 -10 20 9 4.1 8.3
 20 -10 9 -9.9 7.7
 -10 20 9 -4.4 8.4
 -20 13 -9 17.1 7.4
 20 -13 9 -2.5 10
 -7 20 9 3.1 8.6
 20 -13 9 12.3 8.7
 -20 16 -9 8.2 8.7
 16 4 -9 1.7 6.6
 20 -16 9 1.2 8.9
 -4 20 9 9.2 9.5
 20 -16 9 14.5 9.2
 -4 20 9 -13.4 8.2
 15 -21 -9 3.2 10.2
 6 15 -9 -1.2 8.8
 6 15 -9 5.9 8.2
 6 15 -9 -14.3 9.4
 21 -6 9 8 10.9
 -15 21 9 -0.1 9.6
 -15 21 9 10.9 9.3
 21 -6 9 -0.9 8.1
 12 -21 -9 -2.8 8.1
 9 12 -9 6.4 8.3
 9 12 -9 -3.9 8.8
 9 12 -9 -0.3 5.5
 21 -9 9 2.1 10.4
 -12 21 9 7.7 9.4
 -12 21 9 2 9.2
 21 -9 9 7.6 9.7
 -21 12 -9 -10.7 7
 12 9 -9 6.8 6.7
 12 9 -9 -5.8 6.8
 -9 21 9 -6.4 8.8
 21 -12 9 7.7 10.4
 21 -12 9 -5.8 8.3
 -9 21 9 0.4 9
 -21 15 -9 21.5 8.7
 15 6 -9 3.6 8.1
 15 6 -9 -4.1 6.8
 -6 21 9 -9.4 8.9
 21 -15 9 10.2 9.3
 -6 21 9 14.9 11.5
 11 -22 -9 -5.1 9.7
 11 11 -9 0.8 6.5
 11 11 -9 -4.3 7.2
 22 -11 9 0.6 9.6
 -11 22 9 2.8 10.4
 22 -11 9 0.9 9.7
 22 -14 9 18.2 11.2
 0 1 -10 3.5 2.2
 1 -1 -10 4.2 1.4
 -1 0 -10 6.5 2.7
 0 1 -10 4 2.1
 0 1 -10 3.4 1.6
 -1 0 -10 2.5 1.3
 -1 0 -10 2.9 2.4
 1 -1 -10 5.9 2.1
 0 -1 10 2.2 1.5
 0 -1 10 2.1 2
 1 0 10 2.7 1.7
 -1 1 10 3.8 1.8
 1 0 10 5.3 2
 1 0 10 4.3 2.1
 0 -1 10 4.3 1.9
 -1 1 10 5.9 2.2
 -1 1 10 5.9 2.2
 1 0 10 4 2.5
 -1 1 10 5.1 1.6
 -2 -1 -10 234.28 9.7
 -2 -1 -10 234.78 10
 -1 3 -10 221.88 10
 3 -2 -10 239.28 10.3
 3 -2 -10 232.08 9.9
 -1 3 -10 228.78 10.4
 -1 3 -10 229.58 10.3
 -1 3 -10 235.98 9.6
 -2 -1 -10 235.68 10.6
 2 1 10 243.78 9.5
 2 1 10 242.68 9.8
 -3 2 10 235.08 9.5
 -3 2 10 216.98 8.4
 -3 2 10 222.68 9.4
 1 -3 10 223.68 10.2
 1 -3 10 215.18 8.5
 -3 2 10 228.38 10.6
 1 -3 10 223.08 10.3
 2 1 10 234.98 9.9
 -2 2 -10 0.7 1.8
 -2 2 -10 1.3 2.1
 -2 2 -10 0.5 2.3
 -2 2 -10 -1.1 2.2
 2 0 -10 1.8 2
 0 -2 -10 -1.9 2
 2 0 -10 0.8 1.6
 0 -2 -10 0.5 1.9
 2 -2 10 0.6 1.7
 2 -2 10 -0.1 1.7
 0 2 10 0.7 1.7
 0 2 10 0.1 2.4
 -2 0 10 0.8 2
 0 2 10 0.6 1.8
 0 2 10 -0.2 2.1
 2 -2 10 0.3 2.3
 5 -3 -10 488.35 16.5
 5 -3 -10 508.05 17.5
 -2 5 -10 475.15 17.6
 -2 5 -10 468.85 17.1
 -3 -2 -10 479.15 17.9
 -2 5 -10 480.55 15.9
 -2 5 -10 471.25 17.4
 2 -5 10 454.05 17.7
 2 -5 10 463.95 17.5
 3 2 10 465.55 16.9
 3 2 10 469.65 16.7
 2 -5 10 464.65 17.2
 2 -5 10 459.35 15.8
 -5 3 10 495.95 16.6
 -3 1 -10 10.3 2.5
 2 -3 -10 9.7 2.5
 -3 1 -10 18.2 3.5
 -3 1 -10 10 2
 1 2 -10 14.6 2.2
 -3 1 -10 10 2.2
 2 -3 -10 13.3 2.4
 2 -3 -10 16.8 3.1
 -2 3 10 15.1 2.9
 -1 -2 10 14.1 2.2
 3 -1 10 14.7 2.5
 -2 3 10 15.7 2.9
 3 -1 10 13.2 2.5
 -2 3 10 13.2 2.5
 -2 3 10 13.4 2.1
 3 -1 10 15.7 2.6
 -1 -2 10 15 2.5
 4 -1 -10 41.3 5.6
 4 -1 -10 45.6 5.7
 -3 4 -10 45.7 6
 -3 4 -10 45.1 5.3
 -3 4 -10 49.6 5.6
 -3 4 -10 42.9 5.2
 -1 -3 -10 44.9 6.7
 -1 -3 -10 41 5.5
 4 -1 -10 45.7 5.8
 1 3 10 36.9 4.7
 3 -4 10 41.8 6
 -4 1 10 46.9 6.9
 -4 1 10 46.2 4.7
 3 -4 10 33.3 5.4
 1 3 10 41.3 5.9
 1 3 10 39 5.5
 3 -4 10 44.2 6.3
 -3 7 -10 29 4.1
 -3 7 -10 37.8 5.4
 7 -4 -10 39 6.2
 7 -4 -10 45.7 7.9
 -3 7 -10 41.6 6.1
 -3 7 -10 27 4.1
 -4 -3 -10 24.8 4.1
 7 -4 -10 43.4 5.4
 3 -7 10 38.7 5
 -7 4 10 42.6 6.6
 4 3 10 37.2 6.4
 4 3 10 39.7 5.3
 3 -7 10 41.5 7.1
 4 -4 -10 614.74 20.6
 0 4 -10 629.64 21
 -4 0 -10 616.34 21
 4 -4 -10 636.54 21.7
 4 -4 -10 626.24 21.1
 4 -4 -10 625.44 20.8
 0 4 -10 620.24 21.6
 0 4 -10 618.44 21
 -4 0 -10 604.54 21.3
 -4 4 10 626.24 20.8
 0 -4 10 608.54 21.2
 0 -4 10 590.84 21.1
 4 0 10 623.74 20.6
 4 0 10 609.54 21.1
 4 0 10 601.84 20.5
 1 -4 -10 269.87 11.1
 3 1 -10 279.17 10.9
 -4 3 -10 272.07 11
 -4 3 -10 276.47 11.6
 1 -4 -10 270.07 12.3
 -4 3 -10 278.07 11.8
 3 1 -10 279.47 11.6
 -4 3 -10 266.07 11.8
 -1 4 10 278.47 10.9
 4 -3 10 262.07 11.4
 4 -3 10 276.97 11.7
 4 -3 10 277.57 11.3
 -1 4 10 273.97 10.7
 -1 4 10 277.47 11.3
 -3 -1 10 267.97 12
 -3 -1 10 295.57 11.5
 -1 4 10 268.97 11.4
 4 -3 10 279.47 10.5
 6 -2 -10 194.08 9.6
 -4 6 -10 191.98 9.9
 -4 6 -10 193.88 9.1
 -2 -4 -10 201.68 10.7
 -4 6 -10 200.68 10.3
 -4 6 -10 174.18 10.4
 6 -2 -10 204.08 8.6
 2 4 10 198.18 9.7
 4 -6 10 190.48 8.4
 2 4 10 191.18 9.1
 4 -6 10 181.88 10.5
 4 -6 10 185.28 9.8
 -6 2 10 208.18 9.2
 4 -6 10 190.98 10.8
 -4 9 -10 17.6 3.9
 -4 9 -10 10.6 4.8
 9 -5 -10 16.3 3.3
 9 -5 -10 13.1 4.2
 -5 -4 -10 14.8 3.9
 -4 9 -10 9.1 2.9
 -4 9 -10 14.8 3.3
 9 -5 -10 22.2 3.6
 4 -9 10 19.2 3.6
 5 4 10 23.1 4.1
 5 4 10 10 2.7
 4 -9 10 13.9 3.4
 4 -9 10 19.7 3.8
 6 -5 -10 844.42 27.3
 6 -5 -10 826.32 28.6
 -1 6 -10 889.41 28
 -1 6 -10 847.22 28
 -5 -1 -10 838.12 28.1
 -1 6 -10 817.42 25.9
 6 -5 -10 826.42 27.7
 -5 -1 -10 821.02 27.8
 -1 6 -10 843.32 28.5
 5 1 10 851.11 26.9
 5 1 10 835.42 27.4
 5 1 10 840.42 27.6
 1 -6 10 818.52 27.6
 -6 5 10 823.62 26.1
 -6 5 10 821.62 27.4
 1 -6 10 868.31 26.4
 2 3 -10 204.78 9.5
 2 3 -10 209.58 9.6
 -5 2 -10 194.98 9.5
 -5 2 -10 207.38 10.1
 3 -5 -10 194.38 9.2
 3 -5 -10 194.88 9.4
 -5 2 -10 194.58 9.6
 3 -5 -10 200.88 10.3
 3 -5 -10 204.08 10.2
 2 3 -10 196.98 10
 5 -2 10 197.58 9.6
 -2 -3 10 204.98 9.6
 -2 -3 10 193.78 10
 5 -2 10 194.78 8.7
 -3 5 10 191.68 9.3
 -3 5 10 196.78 9.4
 5 -2 10 204.18 9.5
 -5 5 -10 106.29 7.9
 0 -5 -10 115.59 6.9
 5 0 -10 109.29 7.2
 -5 5 -10 107.89 7.8
 -5 5 -10 102.09 7.2
 -5 5 -10 112.89 8.1
 0 -5 -10 107.99 9
 0 5 10 115.39 7.7
 5 -5 10 120.09 6.6
 5 -5 10 103.39 6.8
 5 -5 10 105.79 8.1
 0 5 10 112.49 6.9
 5 -5 10 100.89 7.7
 0 5 10 108.29 7.6
 5 -5 10 121.89 8.5
 -5 8 -10 1 2.3
 -5 8 -10 6.3 3.3
 -3 -5 -10 2.3 3.1
 8 -3 -10 3.7 2.4
 -5 8 -10 2.3 3.1
 8 -3 -10 6.7 2.8
 -5 8 -10 4.3 3.5
 3 5 10 5.4 3.3
 3 5 10 -1.8 2.1
 5 -8 10 7.3 3.1
 -8 3 10 5.1 3.2
 5 -8 10 4.2 2.7
 5 -8 10 1.9 2.6
 -5 11 -10 220.98 14.3
 -6 -5 -10 207.38 18.6
 -5 11 -10 222.08 13.1
 11 -6 -10 206.48 11.3
 -5 11 -10 205.98 11.2
 6 5 10 223.28 11.6
 5 -11 10 215.08 10.7
 6 5 10 200.18 12.2
 5 -11 10 203.08 12.7
 -11 6 10 188.28 12.9
 -2 8 -10 453.75 18.2
 -2 8 -10 442.56 15.5
 -6 -2 -10 429.26 16.3
 -6 -2 -10 419.96 17.5
 -2 8 -10 437.06 17.1
 -6 -2 -10 435.86 18.1
 -2 8 -10 460.65 18.5
 8 -6 -10 431.16 18.1
 8 -6 -10 437.46 16.4
 8 -6 -10 479.65 17.7
 6 2 10 442.86 16.7
 2 -8 10 414.46 18.1
 -8 6 10 442.36 15.3
 2 -8 10 436.16 17.2
 6 2 10 439.46 17
 2 -8 10 470.45 15.9
 -8 6 10 449.46 17.3
 -6 1 -10 144.59 8.9
 1 5 -10 123.99 7.5
 5 -6 -10 124.49 7.4
 5 -6 -10 125.69 7.6
 1 5 -10 127.69 8.4
 5 -6 -10 120.99 9
 1 5 -10 132.19 8.8
 -6 1 -10 132.99 8.5
 5 -6 -10 121.39 9
 -6 1 -10 134.09 8.4
 -5 6 10 117.59 7.8
 -5 6 10 119.89 7.9
 -1 -5 10 123.59 8.6
 6 -1 10 131.29 7.4
 6 -1 10 141.99 8.1
 6 -1 10 123.29 7.9
 -6 4 -10 259.17 11.7
 2 -6 -10 250.67 12.5
 4 2 -10 263.17 10.7
 -6 4 -10 254.77 11.7
 -6 4 -10 243.98 10.9
 4 2 -10 261.97 11.4
 2 -6 -10 264.07 11.4
 -6 4 -10 213.18 13.9
 6 -4 10 244.68 11.3
 6 -4 10 259.67 10.4
 6 -4 10 242.28 10.5
 -2 6 10 267.17 11.4
 6 -4 10 235.18 11.4
 -2 6 10 256.67 11.2
 -4 -2 10 262.87 12.3
 6 -4 10 271.17 11.5
 -1 -6 -10 730.93 26.3
 7 -1 -10 715.03 25.3
 -6 7 -10 757.02 25.7
 -6 7 -10 744.93 24.3
 -6 7 -10 789.32 26
 -6 7 -10 768.92 25.2
 7 -1 -10 743.83 23.8
 1 6 10 759.02 25.6
 6 -7 10 751.72 24
 6 -7 10 735.23 24.9
 -7 1 10 709.43 24
 1 6 10 732.33 25
 1 6 10 683.13 24.7
 6 -7 10 771.52 25.9
 6 -7 10 613.64 25
 -4 -6 -10 94.89 11.1
 -6 10 -10 73.69 9.5
 10 -4 -10 95.29 9.8
 -6 10 -10 101.49 11.4
 10 -4 -10 89.29 11.1
 -6 10 -10 81.39 9.7
 -6 10 -10 82.19 10
 10 -4 -10 106.19 7.6
 6 -10 10 95.59 11
 6 -10 10 97.09 9.4
 6 -10 10 92.19 7.2
 4 6 10 77.69 8
 4 6 10 89.69 9.3
 -10 4 10 96.59 8.9
 -6 13 -10 22 4.7
 13 -7 -10 40 5.6
 -6 13 -10 27.4 6.1
 6 -13 10 49.1 6
 7 6 10 36.1 5.6
 7 6 10 33.6 5.2
 10 -7 -10 266.67 19.6
 -3 10 -10 263.07 15
 -7 -3 -10 239.18 14.2
 -3 10 -10 261.67 11.7
 10 -7 -10 244.78 12.1
 -3 10 -10 257.37 14.3
 -3 10 -10 254.27 12.4
 -10 7 10 237.28 13.5
 3 -10 10 240.18 12.5
 3 -10 10 231.08 15.2
 7 3 10 260.47 12.4
 3 -10 10 269.37 11.4
 -10 7 10 241.78 10.6
 7 3 10 252.37 12.3
 0 7 -10 234.98 9.9
 0 7 -10 248.38 11.3
 0 7 -10 237.48 13.2
 7 -7 -10 251.17 12.8
 -7 0 -10 256.87 12.3
 7 -7 -10 244.88 11
 7 -7 -10 253.87 11.6
 0 7 -10 246.78 12.3
 -7 0 -10 240.58 12.5
 -7 0 -10 274.67 12.4
 7 0 10 246.98 10.9
 7 0 10 242.68 11.2
 0 -7 10 236.18 12.1
 -7 7 10 243.48 10.4
 -7 7 10 236.58 11.5
 7 0 10 253.17 11.3
 0 -7 10 242.18 10.5
 -7 3 -10 18.4 2.9
 3 4 -10 13.9 2.5
 4 -7 -10 20.4 3.4
 4 -7 -10 16.5 3.4
 4 -7 -10 18 3.3
 -7 3 -10 21.1 4.4
 3 4 -10 20.1 3.3
 -3 -4 10 15 3.1
 7 -3 10 20.4 3.1
 -4 7 10 17.2 3.2
 -4 7 10 17.3 3.5
 7 -3 10 22.3 3.2
 7 -3 10 19 3.3
 7 -3 10 14.3 2.9
 6 1 -10 466.15 17.4
 1 -7 -10 444.66 16.8
 -7 6 -10 457.05 17
 -7 6 -10 470.55 18.1
 -7 6 -10 456.35 17.3
 1 -7 -10 432.76 19.1
 -7 6 -10 490.15 17.9
 7 -6 10 468.45 16.5
 7 -6 10 450.55 17.6
 7 -6 10 451.55 17.7
 -1 7 10 441.76 17.2
 7 -6 10 463.35 17.7
 7 -6 10 473.45 16.7
 -1 7 10 460.05 17.7
 -2 -7 -10 163.88 13.5
 9 -2 -10 185.38 9.1
 -7 9 -10 178.28 10.3
 9 -2 -10 191.88 11
 -7 9 -10 187.18 11.4
 -7 9 -10 205.38 12.1
 -7 9 -10 195.88 12
 7 -9 10 183.98 10.8
 2 7 10 191.28 11.6
 2 7 10 185.08 10
 -9 2 10 176.58 10.4
 2 7 10 168.58 10.8
 7 -9 10 184.28 12.3
 7 -9 10 191.48 9.2
 -7 12 -10 19.5 4.9
 -7 12 -10 18.7 4.6
 12 -5 -10 18.7 4.6
 5 7 10 14.8 4.2
 5 7 10 21.1 4.7
 7 -12 10 21.5 4.9
 -12 5 10 10.5 6.2
 15 -8 -10 -0.7 4.5
 -7 15 -10 -9.3 4.8
 15 -8 -10 2.6 5
 -7 15 -10 -3.1 5.5
 8 7 10 -5.3 4.2
 8 7 10 3 4.8
 7 -15 10 -0.6 5.5
 12 -8 -10 163.78 11
 -4 12 -10 136.59 13.1
 -4 12 -10 176.48 12.5
 -4 12 -10 149.59 11
 8 4 10 155.88 11.7
 4 -12 10 169.08 10
 -12 8 10 149.99 8.7
 8 4 10 173.28 11
 -1 9 -10 294.47 15.4
 -8 -1 -10 317.87 14.7
 -1 9 -10 326.57 14
 9 -8 -10 305.27 16.1
 9 -8 -10 308.77 13.4
 -8 -1 -10 319.27 15.2
 -8 -1 -10 305.87 15.6
 -1 9 -10 304.77 12.5
 -1 9 -10 312.47 15.6
 8 1 10 307.37 13.8
 -9 8 10 308.27 14.7
 8 1 10 331.37 14
 8 1 10 342.67 14
 1 -9 10 321.37 14.6
 -9 8 10 321.77 12.7
 1 -9 10 292.27 15.6
 2 6 -10 6.7 2.1
 2 6 -10 10.2 3.8
 6 -8 -10 7.3 3.4
 6 -8 -10 5.7 3.3
 -8 2 -10 6.2 4.3
 -8 2 -10 9 2.8
 6 -8 -10 14.6 3.8
 -8 2 -10 8.8 2.8
 6 -8 -10 7.1 2.4
 2 6 -10 4.4 2.7
 -6 8 10 7 2.6
 8 -2 10 5.7 2.4
 8 -2 10 8.6 2.5
 -6 8 10 9.3 3.6
 8 -2 10 6.2 3.2
 8 -2 10 8.5 3
 -2 -6 10 11.2 2.8
 -6 8 10 11.5 4.1
 -8 5 -10 240.28 11.6
 5 3 -10 231.48 11.5
 3 -8 -10 234.08 13.4
 5 3 -10 231.08 11.1
 3 -8 -10 235.58 12
 -8 5 -10 244.48 12.7
 3 -8 -10 253.37 11.5
 -8 5 -10 244.88 11.5
 -8 5 -10 247.98 11.7
 8 -5 10 248.98 10.6
 -3 8 10 243.48 11.5
 8 -5 10 234.38 11.8
 8 -5 10 236.88 11.7
 -5 -3 10 230.28 12.9
 -3 8 10 259.57 11.5
 8 -5 10 260.87 11.9
 8 -5 10 243.28 11
 -3 8 10 254.87 11.9
 -8 8 -10 507.45 19.1
 -8 8 -10 483.45 18.6
 8 0 -10 497.45 19
 -8 8 -10 500.45 20
 -8 8 -10 528.55 19.7
 0 -8 -10 491.95 21.1
 8 -8 10 486.15 19.7
 0 8 10 516.65 19.7
 8 -8 10 500.05 17.9
 8 -8 10 461.45 20.2
 8 -8 10 476.45 19.2
 0 8 10 494.55 19.1
 -8 11 -10 66.39 10.1
 -8 11 -10 65.79 10
 11 -3 -10 70.99 7.4
 -8 11 -10 67.69 10.3
 11 -3 -10 75.29 9.9
 3 8 10 79.19 9.6
 8 -11 10 76.99 7.8
 -11 3 10 66.89 9
 3 8 10 67.49 7.7
 14 -6 -10 101.09 10
 -8 14 -10 110.79 13.7
 -8 14 -10 90.69 13.9
 8 -14 10 112.59 9.8
 6 8 10 95.29 10.5
 6 8 10 78.79 12.3
 -8 17 -10 11.8 6.3
 17 -9 -10 9 6.5
 -8 17 -10 2.8 8
 9 8 10 -4.3 4.5
 -17 9 10 5.5 4.1
 14 -9 -10 -1.1 4.7
 -5 14 -10 0.3 4.5
 9 5 10 -5.9 3.6
 9 5 10 0.4 4.7
 -14 9 10 3.2 3.8
 11 -9 -10 238.08 12.6
 -2 11 -10 234.58 11.8
 -9 -2 -10 236.38 15
 -2 11 -10 243.98 13.3
 -2 11 -10 229.08 13.8
 2 -11 10 243.68 13.9
 9 2 10 228.08 12.2
 -11 9 10 222.78 10.8
 9 2 10 244.08 13.3
 9 2 10 215.88 12.4
 1 8 -10 4.8 2.3
 -9 1 -10 -2.4 3
 1 8 -10 6.5 3.5
 1 8 -10 2.9 3.1
 8 -9 -10 10.4 3.9
 8 -9 -10 4.5 3.8
 -9 1 -10 9.1 3
 -9 1 -10 4 5.4
 1 8 -10 5.2 3.9
 9 -1 10 5.6 3.7
 9 -1 10 9.5 3.2
 -8 9 10 6.5 3.7
 9 -1 10 4.5 3
 -1 -8 10 3.9 2.9
 9 -1 10 7.5 4.1
 -8 9 10 6.5 4.3
 -9 4 -10 460.55 18.1
 4 5 -10 501.35 19
 5 -9 -10 471.15 19.9
 5 -9 -10 466.15 19.1
 -9 4 -10 462.55 17.8
 -9 4 -10 499.05 19.3
 5 -9 -10 470.75 17.8
 4 5 -10 488.75 17.9
 4 5 -10 495.55 18.5
 9 -4 10 457.05 17.7
 -4 -5 10 486.55 19.1
 9 -4 10 461.95 17.1
 -5 9 10 485.65 18.7
 9 -4 10 489.45 18.8
 -5 9 10 457.45 18
 -5 9 10 478.35 18.4
 9 -4 10 471.95 17.9
 2 -9 -10 367.96 17.7
 7 2 -10 394.56 15.8
 -9 7 -10 385.46 16
 2 -9 -10 375.56 15.8
 -9 7 -10 375.76 15.3
 -9 7 -10 360.96 15.5
 -9 7 -10 369.86 16.7
 -2 9 10 413.56 16.7
 9 -7 10 363.76 16.3
 9 -7 10 382.66 15.2
 -2 9 10 356.56 15.7
 9 -7 10 372.86 16.3
 9 -7 10 341.17 16
 -2 9 10 388.66 15.2
 9 -7 10 385.66 15
 10 -1 -10 12.1 3.3
 10 -1 -10 16.6 3.7
 -9 10 -10 15.7 3.8
 -9 10 -10 15 4.6
 -9 10 -10 20.6 6.1
 -9 10 -10 17.7 5.4
 9 -10 10 24.2 4.4
 -10 1 10 19.4 4.1
 1 9 10 19.7 4.2
 9 -10 10 17.6 4.8
 -9 13 -10 -2.3 3.9
 13 -4 -10 -1.2 4.1
 13 -4 -10 -1.3 3.8
 9 -13 10 2.9 4.6
 4 9 10 -4.8 3.5
 4 9 10 1.8 4.5
 -9 16 -10 37.5 7.9
 -9 16 -10 31.6 6.8
 9 -16 10 55.39 7.8
 7 9 10 26.5 5.6
 7 9 10 37 7.4
 -9 19 -10 1.7 7.3
 19 -10 -10 -3.2 6.1
 19 -10 -10 -3.5 7.3
 10 9 10 -5.9 6.4
 -6 16 -10 -6.7 6.3
 16 -10 -10 8.7 5.8
 -6 16 -10 1.8 5.2
 10 6 10 6.7 4.4
 10 6 10 12.5 6.3
 -16 10 10 -1.4 4.6
 -3 13 -10 7.3 4.3
 -3 13 -10 8.7 6.3
 13 -10 -10 17.2 4.9
 -3 13 -10 1.5 5
 -13 10 10 18.7 4
 10 3 10 23.1 5.7
 10 3 10 10.8 4.5
 10 -10 -10 180.58 11.4
 -10 0 -10 187.58 12.9
 0 10 -10 184.18 12.2
 0 10 -10 185.68 11.1
 0 10 -10 156.38 9.8
 10 0 10 188.08 10.6
 10 0 10 187.68 12.1
 10 0 10 184.48 11.5
 0 -10 10 160.08 11.7
 -10 10 10 165.98 10.3
 10 0 10 181.78 11.7
 7 -10 -10 7.9 2.6
 3 7 -10 5.9 3.2
 -10 3 -10 14.6 3.1
 7 -10 -10 8.3 3.5
 7 -10 -10 8.3 4
 3 7 -10 6.5 2.4
 3 7 -10 11.2 3.8
 -10 3 -10 16.5 3.9
 -10 3 -10 10.4 5.2
 10 -3 10 3.3 3
 10 -3 10 10.7 4.7
 -7 10 10 8.8 3.5
 -7 10 10 11.2 4.4
 -3 -7 10 5.1 3
 10 -3 10 13 3.5
 -7 10 10 11.6 5.9
 10 -3 10 8.3 3.3
 -7 10 10 1.3 2.6
 -10 6 -10 121.59 12.2
 -10 6 -10 124.69 10.5
 4 -10 -10 146.19 9.8
 4 -10 -10 132.39 10.7
 6 4 -10 129.89 9.7
 4 -10 -10 129.29 12.9
 -10 6 -10 132.39 9.8
 6 4 -10 138.69 9.8
 -10 6 -10 133.39 9.4
 10 -6 10 153.78 9.3
 10 -6 10 142.09 10.9
 -4 10 10 138.29 9.6
 10 -6 10 132.99 9.3
 -4 10 10 126.29 10.1
 10 -6 10 123.89 10.9
 -4 10 10 120.79 10.2
 10 -6 10 112.99 9.9
 -10 9 -10 0.6 3.5
 -10 9 -10 3.2 3.8
 1 -10 -10 3.8 3.5
 -10 9 -10 -2.2 3.9
 9 1 -10 2.4 2.8
 10 -9 10 0.5 3.6
 10 -9 10 -2.6 3.5
 10 -9 10 1 4.2
 10 -9 10 4.3 3.8
 -1 10 10 8.1 3.9
 -10 12 -10 7.4 5.3
 12 -2 -10 8.3 3.9
 -10 12 -10 6.2 4.5
 12 -2 -10 15.5 4.5
 -12 2 10 3.5 5
 10 -12 10 16.7 4.7
 2 10 10 13.5 5.4
 15 -5 -10 129.69 12.4
 -10 15 -10 96.39 16.8
 -10 15 -10 135.79 15.7
 5 10 10 120.39 12.1
 10 -15 10 104.19 11.5
 5 10 10 129.19 14.3
 -10 18 -10 12.4 8.5
 -10 18 -10 20.8 7.7
 18 -8 -10 19 7.9
 8 10 10 9.2 5.9
 10 -18 10 19.9 7.6
 8 10 10 4.5 6.9
 -10 21 -10 -23.2 12.2
 21 -11 -10 -0.1 9.2
 -10 21 -10 2.9 8.6
 11 10 10 7.4 9.3
 11 10 10 5.9 10.3
 -7 18 -10 2.1 7.2
 -7 18 -10 7.2 9.7
 18 -11 -10 1.8 7.2
 11 7 10 -3.1 7.5
 11 7 10 3.5 5.5
 11 7 10 -14.6 9
 -4 15 -10 28.6 7.8
 15 -11 -10 44 6.9
 -4 15 -10 31.1 6.1
 -15 11 10 21.1 5.2
 11 4 10 22.4 7.3
 -1 12 -10 5.7 4.6
 -1 12 -10 0.9 3.6
 -1 12 -10 2.5 5.4
 12 -11 -10 -2.7 4.1
 11 1 10 -1.4 3.6
 -12 11 10 2.4 4.4
 11 1 10 2.3 3.4
 11 1 10 4.7 5.7
 11 1 10 -2.3 3.8
 -11 2 -10 -4.7 3.5
 2 9 -10 4.1 2.8
 2 9 -10 7 4
 9 -11 -10 3.3 3.8
 2 9 -10 8.6 3.9
 2 9 -10 2.5 5
 -11 2 -10 8.1 3.7
 -9 11 10 2.3 2.8
 11 -2 10 5.5 3.8
 -9 11 10 9.2 4.8
 -9 11 10 7 3.9
 -2 -9 10 4.7 3.5
 11 -2 10 9.1 3.7
 11 -2 10 5.3 4.6
 11 -2 10 8.4 3.2
 5 6 -10 189.18 11.7
 5 6 -10 184.28 11.9
 5 6 -10 180.88 10.7
 -11 5 -10 185.28 11.2
 -11 5 -10 189.38 13.5
 6 -11 -10 159.08 12.7
 6 -11 -10 183.98 10.6
 -6 11 10 187.58 11.7
 -6 11 10 174.88 11.6
 11 -5 10 161.38 13.1
 11 -5 10 196.58 12
 -5 -6 10 184.58 12.5
 -6 11 10 182.58 11.5
 11 -5 10 186.38 10
 11 -5 10 183.48 11.5
 -11 8 -10 173.38 12
 3 -11 -10 183.48 11.3
 8 3 -10 172.28 10.8
 -11 8 -10 169.78 11.8
 -11 8 -10 154.38 13.4
 11 -8 10 166.18 11.1
 11 -8 10 174.08 13.1
 11 -8 10 146.79 12.3
 11 -8 10 183.48 10.5
 -3 11 10 169.68 10.6
 -3 11 10 170.08 11.8
 -11 11 -10 3.6 4.1
 11 0 -10 -3.5 3.1
 -11 11 -10 10.7 5.9
 11 -11 10 -5.2 3.3
 -11 0 10 6.9 4.5
 11 -11 10 1.5 4.2
 -11 14 -10 197.08 17
 -11 14 -10 148.69 15.4
 14 -3 -10 201.68 13.3
 14 -3 -10 191.68 16.5
 3 11 10 213.48 16
 3 11 10 197.48 13.5
 11 -14 10 191.58 13
 -11 17 -10 38.7 8.5
 -11 17 -10 33.2 8.1
 17 -6 -10 39.1 8
 6 11 10 30.6 8.3
 20 -9 -10 -2.3 6.7
 20 -9 -10 -3.5 8
 -11 20 -10 -12.5 7.5
 9 11 10 -3.7 7.6
 9 11 10 10.5 7.7
 20 -12 -10 9.5 8.3
 12 8 10 15.8 10.5
 12 8 10 -5.4 6
 12 8 10 -0.9 10.9
 17 -12 -10 6.3 6.8
 -5 17 -10 7.3 7.7
 -5 17 -10 12 6.7
 12 5 10 11.9 6.5
 12 5 10 18.3 9
 12 5 10 6.9 5.1
 14 -12 -10 47.5 7.2
 12 2 10 49.7 6.9
 12 2 10 64.19 11.4
 12 2 10 52.99 9.7
 -12 1 -10 6.8 4.5
 11 -12 -10 1.4 4.3
 1 11 -10 5.9 3.6
 1 11 -10 9.7 5.1
 1 11 -10 3.1 3.4
 12 -1 10 2.8 4.6
 -11 12 10 3 4.2
 12 -1 10 8.6 4.5
 -11 12 10 8.5 5.4
 12 -1 10 -1.3 4.8
 12 -1 10 7 3.9
 8 -12 -10 0.6 3.7
 4 8 -10 5 3.3
 -12 4 -10 2.4 4.6
 -12 4 -10 6.9 3.6
 4 8 -10 12.4 5
 4 8 -10 6 3.4
 12 -4 10 10.3 3.8
 12 -4 10 12.6 5.1
 -4 -8 10 6.9 3.5
 12 -4 10 7.5 3.7
 -8 12 10 7 3.8
 -8 12 10 4.8 3.8
 -12 7 -10 27 4.2
 7 5 -10 15.7 3.6
 -12 7 -10 28.6 5.1
 -12 7 -10 20.6 3.8
 7 5 -10 20.4 3.6
 5 -12 -10 36.5 5.8
 12 -7 10 26.6 5.2
 12 -7 10 27.4 5
 -5 12 10 19.6 4
 12 -7 10 29.5 5.5
 -5 12 10 28.1 4.6
 2 -12 -10 21.3 4.3
 -12 10 -10 18.1 4.7
 10 2 -10 20.6 4.3
 -12 10 -10 19.5 4.9
 -2 12 10 15.7 4.3
 12 -10 10 29.7 5
 12 -10 10 18 6
 12 -10 10 22.9 5.5
 -2 12 10 17.9 4.5
 13 -1 -10 15.1 4.6
 -12 13 -10 22.1 6.2
 13 -1 -10 34.1 5.8
 -12 13 -10 23.8 8.8
 12 -13 10 23.1 5
 1 12 10 19.7 5.2
 16 -4 -10 54.19 7.5
 -12 16 -10 38.6 8
 -12 16 -10 34.6 7.8
 4 12 10 52.29 13.2
 4 12 10 36.6 6.5
 12 -16 10 47.8 7.5
 -12 19 -10 30.9 8.4
 19 -7 -10 35.2 9
 -12 19 -10 33.6 9.3
 7 12 10 32.7 8.9
 7 12 10 17.9 6.8
 12 -19 10 39.7 8.7
 -6 19 -10 -2.1 7.3
 19 -13 -10 -1.9 7.5
 13 6 10 1.9 7.4
 13 6 10 -1.6 9.9
 13 6 10 -7.8 8
 16 -13 -10 78.99 13.1
 13 3 10 56.69 12
 13 3 10 61.09 9.5
 13 3 10 80.19 13.2
 0 13 -10 76.59 11.7
 0 13 -10 97.09 11.8
 0 13 -10 97.89 12.9
 13 -13 -10 93.29 11
 13 0 10 101.49 15.4
 -13 13 10 78.49 12.8
 13 0 10 82.99 10.3
 13 0 10 94.19 11.5
 3 10 -10 4 5.1
 3 10 -10 1 3.7
 3 10 -10 4.3 3.5
 -13 3 -10 8.2 4.3
 13 -3 10 -1 4
 -10 13 10 -1.6 3.9
 13 -3 10 -0.3 5.3
 13 -3 10 -0.4 3.5
 -10 13 10 1.7 3.6
 -13 6 -10 45.6 6.6
 7 -13 -10 69.79 8.8
 6 7 -10 55.29 9.8
 -13 6 -10 85.49 11
 6 7 -10 79.39 12.7
 6 7 -10 66.99 9
 13 -6 10 71.09 8.5
 13 -6 10 85.69 10.4
 13 -6 10 65.79 11.4
 -7 13 10 58.79 10.6
 -7 13 10 64.99 10.2
 -13 9 -10 123.89 10.9
 -13 9 -10 121.49 15
 9 4 -10 116.19 10.8
 9 4 -10 110.09 11.2
 13 -9 10 121.29 10.5
 -4 13 10 98.59 12.4
 13 -9 10 110.79 11.5
 13 -9 10 112.09 14
 -4 13 10 119.99 12
 12 1 -10 1.1 3.9
 -13 12 -10 -4 5.1
 -13 12 -10 6.3 5.7
 13 -12 10 0.1 5
 13 -12 10 3.2 4.8
 -13 15 -10 35 7.1
 15 -2 -10 33.3 6.4
 -13 15 -10 30.3 7.3
 13 -15 10 48.5 8.3
 2 13 10 24.7 5.9
 2 13 10 53.59 8.4
 -13 18 -10 9.3 7.7
 -13 18 -10 18.3 8.4
 18 -5 -10 19.7 7.9
 13 -18 10 13.9 7.3
 5 13 10 7.5 7.7
 5 13 10 14.6 7.8
 -13 21 -10 -12.1 9
 21 -8 -10 2.6 9.8
 8 13 10 1.2 6.9
 8 13 10 -16.4 8.5
 -7 21 -10 -24 12.2
 21 -14 -10 2.1 9.1
 -7 21 -10 11.6 11
 14 7 10 -12.8 8.6
 14 7 10 -2 11.7
 14 7 10 7.3 8.5
 18 -14 -10 3 7.2
 -4 18 -10 5.6 8.9
 14 4 10 -2.6 5.6
 14 4 10 -6.3 6.4
 -1 15 -10 -3.1 6.8
 -1 15 -10 10.5 5.1
 14 1 10 10.4 4.9
 14 1 10 16.6 6.4
 2 12 -10 5.6 4.7
 2 12 -10 21.5 6.7
 2 12 -10 13.2 4
 12 -14 -10 19.1 5.6
 14 -2 10 26.5 7.5
 -12 14 10 14 5.7
 14 -2 10 25.5 5.7
 14 -2 10 9.3 4.3
 9 -14 -10 8.1 4.9
 5 9 -10 7.2 4.6
 -14 5 -10 12.2 6.2
 5 9 -10 3.9 3.3
 14 -5 10 1.4 4.2
 -9 14 10 1.4 4
 -9 14 10 7.2 4.9
 14 -5 10 0.6 4
 14 -5 10 8 6.2
 -14 8 -10 -6.9 3.5
 8 6 -10 -6.7 3.6
 -14 8 -10 -5.5 5.4
 6 -14 -10 2 4.4
 8 6 -10 2.5 4
 14 -8 10 2.1 4.8
 -6 14 10 0.6 4.1
 14 -8 10 1.5 5.9
 -6 14 10 1.7 4.5
 14 -8 10 7.3 5.3
 14 -8 10 -0.2 5.7
 -14 11 -10 34.5 8.3
 -14 11 -10 24.1 5.2
 3 -14 -10 30.6 5.6
 11 3 -10 24.2 4.7
 -3 14 10 29.1 5.9
 14 -11 10 38.8 6.1
 -3 14 10 23.3 5.7
 14 0 -10 5.1 4.9
 -14 14 -10 1.6 6.4
 -14 14 -10 -0.3 6.3
 14 -14 10 5.5 6.8
 14 -14 10 1.7 5.6
 0 14 10 5.9 6.1
 -14 17 -10 -4.6 7.4
 -14 17 -10 -2.3 7.3
 17 -3 -10 17.6 7.4
 17 -3 -10 3.4 5.5
 14 -17 10 19.5 8.5
 3 14 10 0.7 6.9
 3 14 10 21.5 7.8
 -14 20 -10 23.6 10.9
 20 -6 -10 5.8 8.6
 -14 20 -10 -3.4 10.8
 20 -6 -10 11.5 9.2
 6 14 10 10.6 8.2
 6 14 10 -16.3 9.7
 14 -20 10 -2.8 7.9
 20 -15 -10 19 9.7
 -5 20 -10 1.1 11.9
 15 5 10 -8.8 6.4
 15 5 10 6.5 12.6
 15 5 10 -3.9 7.8
 -2 17 -10 14.7 9.2
 -2 17 -10 19.6 6.2
 17 -15 -10 38.1 8.6
 15 2 10 21.6 7.6
 15 2 10 32.1 10
 15 2 10 22.7 6.2
 1 14 -10 18.2 6.5
 1 14 -10 30.8 5.4
 15 -1 10 50.29 7.6
 15 -1 10 32.8 5.5
 4 11 -10 25.9 5.4
 11 -15 -10 24.3 5.3
 4 11 -10 38.7 6.7
 4 11 -10 31.9 5
 -11 15 10 36.7 6.9
 -11 15 10 28.4 5.4
 15 -4 10 25.5 4.8
 8 -15 -10 19.6 5.6
 7 8 -10 21.2 4.4
 7 8 -10 23.7 5.4
 15 -7 10 39 6.9
 15 -7 10 19.6 5.3
 -8 15 10 23 5.7
 15 -7 10 33.6 6.9
 -8 15 10 22.4 5.9
 -15 10 -10 7.1 5.1
 -15 10 -10 1.4 5.5
 10 5 -10 8.9 4.3
 15 -10 10 15.5 6.5
 -5 15 10 -0.5 5.5
 15 -10 10 9.2 5.7
 15 -10 10 -2.2 4.9
 -5 15 10 13.3 5.6
 -15 13 -10 7.5 5.8
 13 2 -10 16 4.9
 -15 13 -10 17.7 8.9
 -2 15 10 19.2 6.1
 -2 15 10 15.1 5.8
 16 -1 -10 25.5 7.2
 16 -1 -10 17 5.9
 -15 16 -10 4.5 8.5
 15 -16 10 32.2 8.2
 1 15 10 3.8 6.6
 15 -16 10 31.7 6.8
 19 -4 -10 9.1 9
 19 -4 -10 -1.9 7.9
 -15 19 -10 -9.9 9.7
 4 15 10 -0.1 9.9
 15 -19 10 5.3 8.5
 -3 19 -10 4 9.9
 19 -16 -10 5.5 9.1
 16 3 10 0.9 7.8
 16 3 10 -5.1 10
 16 3 10 4.9 6.4
 0 16 -10 -14.6 8.1
 16 -16 -10 11.1 7.1
 -16 16 10 5.9 7
 16 0 10 13.4 7.1
 16 0 10 -15 7.6
 3 13 -10 19.1 6.4
 13 -16 -10 40.5 8.9
 3 13 -10 26.8 5.4
 3 13 -10 36.2 9.4
 16 -3 10 21.4 5.2
 16 -3 10 31.1 8.6
 6 10 -10 10.2 5
 10 -16 -10 16.2 6.6
 6 10 -10 13.2 4.3
 16 -6 10 15.6 7.1
 16 -6 10 3.8 5.6
 16 -6 10 2.9 4.6
 -10 16 10 11.6 5.7
 -10 16 10 5.3 5.7
 7 -16 -10 -5.1 5.9
 9 7 -10 1.9 4
 9 7 -10 0.3 4.9
 -16 9 -10 1 4.5
 16 -9 10 -1.2 6.5
 16 -9 10 11 6.6
 16 -9 10 -1.2 5.4
 -7 16 10 5.8 6.7
 -7 16 10 -0.1 5.3
 16 -9 10 2.6 8.2
 12 4 -10 0.9 4.1
 12 4 -10 1 4.6
 -16 12 -10 -9.3 5.5
 -4 16 10 0.9 5.5
 16 -12 10 16.3 11.4
 16 -12 10 12.4 7.3
 -4 16 10 1.1 5.7
 15 1 -10 90.19 13.6
 -16 15 -10 110.69 17.3
 16 -15 10 86.59 14.5
 -1 16 10 101.69 18.8
 16 -15 10 86.39 13.8
 -16 18 -10 5.6 10.1
 -16 18 -10 4.5 8.4
 18 -2 -10 0.2 6.5
 2 16 10 4.4 9.3
 16 -18 10 10.4 9.5
 2 16 10 14.9 9.1
 16 -18 10 8.1 6.4
 -16 21 -10 -12.9 9.8
 21 -5 -10 2.5 11.3
 16 -21 10 6.2 10.8
 -1 18 -10 14.7 10
 18 -17 -10 14.9 8.1
 17 1 10 13.4 7.9
 17 1 10 19.2 12.1
 2 15 -10 -1.3 5.2
 15 -17 -10 19.1 7.4
 -15 17 10 9.7 6.9
 17 -2 10 35.1 10.4
 17 -2 10 16.8 7.6
 5 12 -10 91.79 15.9
 5 12 -10 110.79 13.2
 12 -17 -10 108.49 14.6
 17 -5 10 139.59 16.9
 17 -5 10 110.39 12.5
 8 9 -10 -4.6 5.4
 8 9 -10 5.6 4.3
 17 -8 10 -5.3 7.4
 17 -8 10 -12.3 6.1
 -9 17 10 2.3 6.9
 -9 17 10 -0.7 6.5
 11 6 -10 5.9 6.1
 11 6 -10 -0.9 4.5
 -17 11 -10 1.7 5
 17 -11 10 14.3 8.3
 -6 17 10 -0.4 6.5
 17 -11 10 -6.2 6.4
 -6 17 10 -11.5 6.9
 -17 14 -10 6.9 7.1
 -3 17 10 11.9 6.7
 17 -14 10 12.7 6.9
 -3 17 10 22.3 7
 17 -14 10 34.2 8.4
 17 0 -10 15.1 6.6
 -17 17 -10 7.3 9.8
 -17 17 -10 29.6 9.9
 17 -17 10 29.5 7.5
 0 17 10 27.2 10.8
 17 -17 10 27.2 9.7
 -17 20 -10 4.6 10.1
 -17 20 -10 -2.8 10.5
 20 -3 -10 7.6 9.5
 20 -3 -10 -7.7 13.1
 3 17 10 32.1 12.2
 17 -20 10 11.3 11.2
 3 17 10 -4.6 11.3
 1 17 -10 1.2 7.8
 17 -18 -10 6.7 8.9
 18 -1 10 -0.4 11.1
 -17 18 10 -0.4 8.1
 18 -1 10 10.1 9.2
 4 14 -10 7.6 6.7
 4 14 -10 12.3 5.5
 18 -4 10 15.8 8.3
 -14 18 10 8.3 7
 18 -4 10 16.3 6.9
 11 -18 -10 48.1 9.1
 7 11 -10 81.39 13.5
 7 11 -10 39.2 7.8
 18 -7 10 45.1 7.7
 -11 18 10 44.7 9.1
 -11 18 10 44.3 8.5
 10 8 -10 8.9 5.9
 8 -18 -10 -0.9 6.9
 -18 10 -10 7.7 5.5
 10 8 -10 7.2 5.2
 18 -10 10 16.4 8
 -8 18 10 9.4 7.2
 -8 18 10 9.1 8.7
 18 -10 10 8.7 7.5
 -18 13 -10 2.1 6.6
 13 5 -10 2.8 11
 18 -13 10 9.2 8
 -5 18 10 -1.4 7.1
 18 -13 10 15.2 8.2
 -5 18 10 -2.3 7.6
 16 2 -10 2.8 6.7
 -2 18 10 6.9 7.8
 18 -16 10 12 7.9
 18 -16 10 9.4 9.6
 19 -1 -10 7.1 9.4
 19 -1 -10 15.1 8.5
 -18 19 -10 10.6 11.9
 18 -19 10 17.7 11.1
 18 -19 10 24.1 8.2
 1 18 10 37.4 10.6
 0 19 -10 -0.4 10
 19 -19 -10 14.9 11.1
 19 0 10 31.8 13.8
 3 16 -10 10.4 10.8
 16 -19 -10 -1.3 8.9
 19 -3 10 -4.5 10.1
 -16 19 10 -2.4 7.5
 19 -3 10 1.7 7.6
 6 13 -10 3.9 6.2
 6 13 -10 12.7 7.8
 13 -19 -10 -13.7 6.9
 6 13 -10 9.3 5.5
 19 -6 10 -4 6.2
 19 -6 10 8.7 9
 -13 19 10 10.7 8.2
 -13 19 10 -4.3 7.4
 9 10 -10 27.3 5.7
 10 -19 -10 26.4 8.7
 -10 19 10 23.4 8.5
 19 -9 10 31.3 9.1
 -10 19 10 17.1 8.8
 19 -9 10 40.6 9.6
 12 7 -10 -11.3 7.4
 12 7 -10 -0.5 8.2
 -19 12 -10 -4 6.2
 -7 19 10 -1 8.9
 -7 19 10 -12.6 8.1
 19 -12 10 -2.1 8.4
 19 -12 10 7 8.8
 15 4 -10 6 7.8
 15 4 -10 10.3 7.1
 -19 15 -10 8.5 8.1
 -4 19 10 11.4 8.9
 19 -15 10 4 8.6
 -4 19 10 7.1 8.2
 18 1 -10 -1.2 7.5
 -19 18 -10 -12.2 9.2
 18 1 -10 13.6 9.6
 19 -18 10 0.2 10.7
 19 -18 10 -1.1 8.5
 15 -20 -10 5 10.2
 -15 20 10 -5.2 8.3
 20 -5 10 9.6 8.7
 20 -5 10 16.4 10.9
 -15 20 10 7.8 8.7
 8 12 -10 20.2 9
 8 12 -10 36.8 8.9
 8 12 -10 29.6 6.8
 12 -20 -10 21.6 8.3
 20 -8 10 31.4 8.6
 -12 20 10 22.1 10
 -12 20 10 32.2 9.5
 20 -8 10 45.1 9.5
 -20 11 -10 -1.7 6.2
 11 9 -10 2.2 6.7
 11 9 -10 -1.8 9
 20 -11 10 -5 8.2
 -9 20 10 3.3 8.4
 -9 20 10 -3.8 9.5
 20 -11 10 12.1 9.8
 -6 20 10 -15.1 8.5
 20 -14 10 0.4 9.1
 -6 20 10 -4.1 9
 20 -14 10 6.5 10
 -20 17 -10 -1.5 7.6
 17 3 -10 5.2 8.5
 17 3 -10 3 7.4
 20 -17 10 15.8 10.1
 -3 20 10 -7.6 9
 20 -17 10 21.3 11
 7 14 -10 4 6.6
 7 14 -10 5 9.8
 14 -21 -10 27.6 11
 -14 21 10 7.4 9.6
 21 -7 10 28.5 9.8
 -14 21 10 -7.9 9.6
 21 -7 10 7.5 11.4
 11 -21 -10 3.4 9
 10 11 -10 -8.1 7.1
 21 -10 10 23.6 11.3
 -11 21 10 5.2 9.4
 21 -10 10 -6.4 7.9
 -11 21 10 -9.2 10.4
 13 8 -10 -1.7 8.4
 13 8 -10 -2.8 6.7
 -21 13 -10 -4.4 7.6
 -8 21 10 -2.7 9.8
 21 -13 10 13.9 10.6
 -8 21 10 1.1 10
 21 -13 10 1.9 9.7
 21 -16 10 22.2 10.5
 21 -16 10 23.9 11.8
 -1 1 -11 114.89 7.1
 -1 1 -11 118.99 7.7
 0 -1 -11 103.79 7.4
 -1 1 -11 104.49 6.3
 1 0 -11 109.99 7.3
 1 0 -11 112.59 7
 0 -1 -11 110.09 6.5
 -1 1 -11 104.79 6.4
 1 -1 11 106.49 7
 0 1 11 104.69 6.6
 -1 0 11 106.89 5.5
 1 -1 11 108.99 6.3
 0 1 11 104.59 6.7
 -1 0 11 107.29 6.7
 1 -1 11 110.19 7.4
 0 1 11 112.79 6.6
 -1 0 11 117.09 7.6
 1 -1 11 113.19 6.4
 0 1 11 105.69 7.5
 -2 0 -11 95.99 6.6
 0 2 -11 93.99 5.5
 -2 0 -11 95.19 7.5
 2 -2 -11 91.49 6.6
 -2 0 -11 96.49 6.6
 2 -2 -11 94.89 7.1
 0 2 -11 90.19 6.3
 0 2 -11 96.69 7.7
 -2 0 -11 104.29 6.6
 0 2 -11 95.79 7.2
 2 -2 -11 91.09 6.5
 2 0 11 97.19 6.7
 2 0 11 102.59 6.8
 2 0 11 99.69 5.7
 -2 2 11 97.49 7.5
 -2 2 11 89.99 6.3
 -2 2 11 92.29 6.4
 0 -2 11 94.49 5.2
 0 -2 11 98.59 6.9
 0 -2 11 93.59 7.4
 -2 2 11 84.89 5.4
 -2 3 -11 76.89 7.3
 -2 3 -11 76.69 6.4
 -2 3 -11 80.29 6.4
 3 -1 -11 69.89 6.5
 -2 3 -11 81.19 5.8
 -1 -2 -11 83.09 7.7
 3 -1 -11 75.99 6.7
 1 2 11 81.79 6.3
 1 2 11 80.29 6.7
 2 -3 11 85.79 5.4
 -3 1 11 86.69 5.7
 -3 1 11 74.49 5.4
 2 -3 11 90.09 6.8
 1 2 11 76.19 6.8
 2 -3 11 82.49 7.2
 -3 1 11 77.99 7.5
 1 2 11 80.19 5.5
 -1 4 -11 6.5 2.8
 4 -3 -11 0.4 2.2
 -1 4 -11 4 2
 4 -3 -11 2.4 2.4
 -1 4 -11 2.6 2.2
 4 -3 -11 4.5 2.8
 -3 -1 -11 7.3 3.5
 -1 4 -11 2.1 3.1
 -3 -1 -11 3.8 2.3
 -3 -1 -11 1.5 2.1
 -4 3 11 3.7 2.8
 1 -4 11 7.1 2.8
 -4 3 11 2.2 1.6
 3 1 11 2.8 2.1
 1 -4 11 6.9 2.7
 1 -4 11 7.5 2.4
 3 1 11 1.7 2
 1 -3 -11 110.09 8.8
 1 -3 -11 121.19 8.2
 -3 2 -11 111.69 7.3
 -3 2 -11 109.99 7.9
 -3 2 -11 115.39 7.4
 2 1 -11 128.19 7.7
 2 1 -11 125.19 7.6
 -1 3 11 109.29 6.8
 -2 -1 11 121.09 8.2
 3 -2 11 112.99 7.9
 -2 -1 11 135.39 7.2
 -1 3 11 128.59 7.2
 -1 3 11 126.59 7.4
 -1 3 11 123.19 7.8
 3 -2 11 112.49 6.2
 3 -2 11 105.59 7.5
 -3 5 -11 717.43 23.1
 -2 -3 -11 732.63 25.2
 -3 5 -11 690.53 24.3
 5 -2 -11 710.43 24.3
 -3 5 -11 697.53 24.5
 5 -2 -11 709.83 23.3
 3 -5 11 721.93 24.5
 -5 2 11 726.53 23.4
 2 3 11 746.43 24.4
 3 -5 11 717.53 24.6
 2 3 11 698.23 23.8
 3 -5 11 700.63 24.5
 6 -4 -11 9.4 3
 6 -4 -11 7.9 2.2
 -2 6 -11 1.2 2.1
 -4 -2 -11 2.5 3.2
 6 -4 -11 8 3.4
 -2 6 -11 1.6 2.4
 -4 -2 -11 -2.5 4
 -4 -2 -11 7.1 3.7
 -2 6 -11 3.4 3.1
 -2 6 -11 5.8 3.6
 -6 4 11 10.9 3.3
 2 -6 11 6.5 3
 2 -6 11 7.6 2.4
 2 -6 11 5.2 2.6
 4 2 11 4.4 2.3
 2 -6 11 7.1 2.6
 4 2 11 5.8 2.6
 3 -4 -11 218.98 10.9
 -4 1 -11 226.68 10.7
 -4 1 -11 222.78 10.3
 3 -4 -11 223.78 11
 1 3 -11 209.78 10.2
 3 -4 -11 214.48 10.1
 1 3 -11 212.58 10.5
 1 3 -11 217.88 10.1
 -4 1 -11 229.78 10.5
 3 -4 -11 214.58 9.7
 -3 4 11 223.88 10
 -3 4 11 196.18 9.3
 -1 -3 11 213.78 10.3
 4 -1 11 226.18 10.1
 4 -1 11 239.88 10.4
 -1 -3 11 221.88 11
 4 -1 11 223.48 9.5
 -4 4 -11 134.89 7.9
 0 -4 -11 144.59 9.7
 4 0 -11 155.58 8.8
 0 -4 -11 151.98 7.9
 -4 4 -11 141.49 8.9
 4 0 -11 157.28 8.3
 -4 4 -11 148.99 8.6
 -4 4 -11 143.09 9.2
 0 4 11 156.08 7.9
 0 4 11 156.58 8.5
 4 -4 11 150.18 7.5
 4 -4 11 149.79 8.8
 0 4 11 142.79 8.5
 -4 0 11 169.08 9.7
 4 -4 11 137.59 8.5
 4 -4 11 136.09 8.6
 7 -3 -11 4.1 3
 -3 -4 -11 2.7 3
 7 -3 -11 5.4 2.4
 -4 7 -11 6.5 2.7
 -4 7 -11 9.4 3.9
 -4 7 -11 7.5 2.9
 -4 7 -11 12.3 3.8
 3 4 11 6.8 2.7
 -7 3 11 7.2 3.4
 4 -7 11 7.3 2.7
 4 -7 11 7.5 2.8
 3 4 11 7.1 3.3
 4 -7 11 12.1 3.3
 4 -7 11 7.1 3.7
 -3 8 -11 -0.3 3.9
 8 -5 -11 3.1 3
 8 -5 -11 4 2.7
 -5 -3 -11 5.8 3.2
 -3 8 -11 3.6 3.5
 -3 8 -11 1.1 2.5
 8 -5 -11 3.2 3.4
 -3 8 -11 2 2.9
 3 -8 11 7 3.1
 3 -8 11 0.6 2.5
 -8 5 11 5.4 3.7
 5 3 11 1 3.2
 5 3 11 -0.1 2.3
 3 -8 11 -0.6 2.9
 5 -5 -11 143.99 8.2
 0 5 -11 161.68 9.4
 -5 0 -11 154.58 9.5
 5 -5 -11 158.78 8.9
 0 5 -11 162.38 8.7
 0 5 -11 165.18 10.2
 -5 0 -11 132.09 9.4
 -5 0 -11 162.78 9.7
 5 -5 -11 150.88 9.8
 5 -5 -11 162.58 9.8
 0 -5 11 162.48 9.6
 5 0 11 162.78 8.3
 5 0 11 158.68 8.7
 -5 5 11 146.89 8.8
 5 0 11 164.18 8.8
 0 -5 11 165.68 7.5
 3 2 -11 51.19 6
 2 -5 -11 63.69 6.9
 2 -5 -11 56.59 7.7
 3 2 -11 61.99 6.7
 -5 3 -11 57.79 6.9
 -5 3 -11 58.89 6.8
 2 -5 -11 61.09 6.3
 -5 3 -11 62.09 6.4
 -2 5 11 62.69 6.4
 5 -3 11 57.09 7.1
 -3 -2 11 57.49 6
 5 -3 11 58.39 6
 -3 -2 11 48.8 7.5
 -2 5 11 57.39 6
 5 -3 11 60.89 5.2
 -1 -5 -11 453.05 18.8
 -5 6 -11 453.15 16.7
 -5 6 -11 470.15 18
 6 -1 -11 456.75 16
 -5 6 -11 444.96 17.6
 6 -1 -11 457.55 17.5
 1 5 11 476.45 17.4
 5 -6 11 479.25 16.3
 -6 1 11 463.15 16.4
 1 5 11 456.15 17.4
 1 5 11 462.25 16.9
 5 -6 11 474.65 18.3
 5 -6 11 438.86 17.8
 5 -6 11 455.35 17.6
 9 -4 -11 0.3 3.9
 9 -4 -11 0.7 2.7
 -5 9 -11 0.8 4.1
 -5 9 -11 -3 2.5
 9 -4 -11 -2.9 3
 -5 9 -11 2.9 3.4
 -5 9 -11 -0.1 3.9
 -4 -5 -11 2.8 3.3
 5 -9 11 -0.9 2.8
 5 -9 11 1.2 3.1
 -9 4 11 -2.4 4.2
 4 5 11 -1.7 2.6
 4 5 11 -1.5 2.6
 5 -9 11 1.1 3.7
 -4 10 -11 123.49 10.7
 10 -6 -11 124.19 8.8
 10 -6 -11 129.59 11.1
 -4 10 -11 111.09 8.7
 -4 10 -11 119.49 11.1
 -6 -4 -11 117.29 12.4
 -10 6 11 118.89 10.1
 4 -10 11 118.79 10.5
 4 -10 11 130.69 8.4
 6 4 11 107.89 10.5
 6 4 11 123.39 8.7
 -6 -1 -11 624.24 23.1
 -1 7 -11 639.04 22.3
 -1 7 -11 597.94 20.3
 7 -6 -11 602.84 23.6
 -6 -1 -11 677.83 22.2
 7 -6 -11 599.54 21.5
 -6 -1 -11 626.84 23
 -1 7 -11 672.43 23.3
 7 -6 -11 632.14 22.3
 -1 7 -11 655.63 23.3
 1 -7 11 660.63 20.6
 6 1 11 625.14 21.3
 -7 6 11 574.54 20.4
 6 1 11 645.04 22.4
 -7 6 11 595.84 22
 1 -7 11 626.14 22.7
 6 1 11 631.44 22
 -6 2 -11 67.39 7.8
 2 4 -11 70.89 6.5
 2 4 -11 65.49 7
 4 -6 -11 76.79 6
 -6 2 -11 51.19 7.4
 4 -6 -11 59.49 5.9
 4 -6 -11 64.89 8.5
 2 4 -11 69.89 8.1
 4 -6 -11 69.79 7.7
 -6 2 -11 66.49 7.3
 6 -2 11 76.79 7
 -4 6 11 65.09 6.6
 -2 -4 11 67.69 7.7
 6 -2 11 70.79 6.9
 6 -2 11 74.39 5.8
 -4 6 11 67.19 6.8
 -6 5 -11 257.07 12.1
 5 1 -11 256.87 11.8
 -6 5 -11 242.88 11.4
 1 -6 -11 255.27 13.4
 -6 5 -11 259.87 12.6
 -6 5 -11 248.58 12
 1 -6 -11 238.98 11.4
 -5 -1 11 257.07 12.9
 -1 6 11 254.87 12.1
 6 -5 11 236.48 11.6
 -1 6 11 260.67 11.8
 6 -5 11 254.97 11.6
 6 -5 11 259.37 10.6
 6 -5 11 252.27 12.2
 8 -2 -11 3.6 2.6
 -6 8 -11 2.5 3.3
 -6 8 -11 4.2 3.7
 -2 -6 -11 3.1 3.3
 -6 8 -11 -2.8 3.2
 -6 8 -11 -2.4 2.4
 8 -2 -11 1.2 2.7
 6 -8 11 3.7 3.1
 6 -8 11 0.3 2.6
 2 6 11 -2.1 3.8
 6 -8 11 1.2 3.5
 2 6 11 5.8 3.3
 6 -8 11 5.1 3.2
 -8 2 11 -1.6 3.3
 -6 11 -11 4.6 5.7
 11 -5 -11 11.6 4.1
 -6 11 -11 7.6 4.4
 11 -5 -11 3.3 3.4
 -6 11 -11 9.2 4.1
 5 6 11 8.2 4
 -11 5 11 13.1 5.4
 5 6 11 13 4.8
 6 -11 11 12.7 4.3
 -5 12 -11 135.79 14.2
 -5 12 -11 129.59 12
 12 -7 -11 137.29 10.4
 -5 12 -11 125.69 10.7
 5 -12 11 139.79 9.9
 7 5 11 124.99 10
 7 5 11 138.99 11.5
 9 -7 -11 356.56 18.4
 -7 -2 -11 389.06 17.9
 -2 9 -11 412.26 18.8
 -2 9 -11 414.76 18.1
 -7 -2 -11 433.76 16.9
 -2 9 -11 393.96 14.9
 9 -7 -11 399.06 16.1
 -7 -2 -11 369.26 17.7
 9 -7 -11 425.96 17.4
 -2 9 -11 420.86 16.8
 2 -9 11 388.86 17
 -9 7 11 388.76 17.2
 7 2 11 413.96 16.6
 2 -9 11 431.86 15.3
 7 2 11 417.96 16.4
 2 -9 11 379.16 18.5
 -9 7 11 399.96 14.8
 1 6 -11 8.3 2.3
 6 -7 -11 12.6 3.6
 -7 1 -11 11.4 3.1
 6 -7 -11 10.7 3.1
 6 -7 -11 5.1 3.4
 1 6 -11 9.4 3.8
 6 -7 -11 4.2 2.3
 1 6 -11 6.8 2.8
 -7 1 -11 6.8 3.3
 -7 1 -11 5.6 4.6
 7 -1 11 11.4 3.2
 7 -1 11 5.3 2.6
 -6 7 11 6.2 2.8
 -1 -6 11 11.3 2.7
 7 -1 11 8 2.7
 -6 7 11 10.3 3.9
 -6 7 11 9 3.3
 -7 4 -11 221.98 11.6
 -7 4 -11 207.18 10.9
 3 -7 -11 209.28 12.6
 3 -7 -11 219.88 11.5
 4 3 -11 216.38 10.8
 -7 4 -11 224.18 10.5
 -7 4 -11 219.58 10.9
 3 -7 -11 227.38 10.8
 4 3 -11 206.58 10.5
 7 -4 11 208.18 11.3
 7 -4 11 214.48 11.1
 -3 7 11 217.08 10.9
 7 -4 11 205.58 10.1
 -4 -3 11 226.38 11.9
 -3 7 11 214.28 10.7
 7 -4 11 225.48 9.8
 7 -4 11 231.08 11
 7 0 -11 313.67 13.9
 -7 7 -11 315.67 14.4
 0 -7 -11 290.67 15.6
 -7 7 -11 315.07 14.1
 -7 7 -11 307.97 13.4
 -7 7 -11 322.57 14.6
 0 7 11 309.77 14
 7 -7 11 289.27 14.3
 7 -7 11 315.97 12.6
 0 7 11 314.77 14.2
 7 -7 11 324.87 14.5
 7 -7 11 296.67 14.1
 -7 10 -11 104.89 10.9
 10 -3 -11 94.39 7.9
 10 -3 -11 97.79 9.8
 -7 10 -11 100.99 9.7
 -7 10 -11 115.09 11.1
 7 -10 11 112.69 8.2
 7 -10 11 108.89 12.7
 -10 3 11 99.99 9.4
 3 7 11 96.19 8.6
 3 7 11 101.79 9.9
 -7 13 -11 1.6 4.1
 -7 13 -11 -2.9 4.5
 13 -6 -11 5.2 4.6
 13 -6 -11 0.5 3.6
 6 7 11 -4.9 3.5
 6 7 11 2.7 5.3
 7 -13 11 -1.5 4.4
 -6 14 -11 17 6.5
 -6 14 -11 22.6 6.1
 14 -8 -11 33.5 6
 6 -14 11 24.2 5.7
 8 6 11 23.3 5.9
 8 6 11 10.8 4.4
 -3 11 -11 195.18 11.5
 11 -8 -11 187.18 11.8
 -3 11 -11 211.68 13.4
 -3 11 -11 202.28 12.7
 -11 8 11 188.38 9.7
 8 3 11 201.68 11.9
 8 3 11 197.68 12.6
 3 -11 11 199.08 10.6
 8 -8 -11 200.38 13.5
 0 8 -11 205.38 12.3
 8 -8 -11 223.88 11.6
 -8 0 -11 227.78 12.1
 0 8 -11 208.58 13.4
 -8 0 -11 195.48 12.1
 0 8 -11 210.88 11.1
 0 8 -11 203.38 9.6
 8 -8 -11 213.58 11.4
 -8 0 -11 196.58 12.6
 8 0 11 195.98 10.9
 8 0 11 214.58 11.7
 -8 8 11 205.88 10.1
 0 -8 11 206.48 12
 8 0 11 219.18 11.3
 3 5 -11 120.09 9
 3 5 -11 134.39 9.6
 -8 3 -11 138.69 9.7
 -8 3 -11 124.59 9.5
 5 -8 -11 96.09 9.6
 3 5 -11 127.69 8.4
 -8 3 -11 98.89 8.9
 5 -8 -11 108.59 7.9
 5 -8 -11 115.09 10.5
 8 -3 11 115.19 8.5
 8 -3 11 113.69 9
 8 -3 11 112.29 7.4
 8 -3 11 118.09 8.2
 -5 8 11 98.19 8.6
 -5 8 11 108.19 8.4
 -3 -5 11 111.69 9.6
 6 2 -11 282.17 13.1
 -8 6 -11 267.67 12.6
 2 -8 -11 272.47 12.9
 2 -8 -11 270.47 15.3
 -8 6 -11 278.97 14.2
 -8 6 -11 285.87 13.8
 -8 6 -11 295.47 13.2
 -2 8 11 267.37 12.7
 8 -6 11 290.97 12.1
 8 -6 11 264.87 14.1
 8 -6 11 274.47 12.3
 -2 8 11 291.27 13.4
 8 -6 11 274.77 13.2
 8 -6 11 290.17 13.4
 -8 9 -11 133.19 10.8
 -8 9 -11 124.39 10.4
 -8 9 -11 129.39 10.1
 -8 9 -11 121.09 11.2
 9 -1 -11 137.09 10.6
 1 8 11 110.59 10.5
 -9 1 11 118.99 8.9
 8 -9 11 143.89 12
 1 8 11 130.39 9.6
 8 -9 11 132.79 8.9
 -8 12 -11 108.79 11.8
 12 -4 -11 105.19 12.1
 -8 12 -11 100.89 12.3
 12 -4 -11 101.39 9.8
 -12 4 11 84.19 12.5
 8 -12 11 115.49 9.4
 4 8 11 105.99 9.8
 4 8 11 96.29 11.6
 -8 15 -11 17.8 7.3
 -8 15 -11 18.6 6
 15 -7 -11 17.6 5.6
 8 -15 11 30 7.1
 7 8 11 13.9 5.9
 7 8 11 15.5 6
 -7 16 -11 -12.5 6.3
 -7 16 -11 1.3 6
 16 -9 -11 2.5 6.3
 9 7 11 -2.7 5.4
 -16 9 11 4.3 4.2
 7 -16 11 2.6 6.9
 9 7 11 4.9 5.4
 13 -9 -11 6.9 4.9
 -4 13 -11 4 5
 -4 13 -11 4.8 4.5
 -4 13 -11 11.6 7.5
 9 4 11 14.6 5.3
 -13 9 11 14.6 3.8
 9 4 11 10.1 4.4
 10 -9 -11 146.99 10.5
 -1 10 -11 154.78 11.3
 -1 10 -11 155.78 11.6
 -9 -1 -11 142.79 11.4
 -9 -1 -11 135.49 13.6
 -1 10 -11 137.49 9.1
 -10 9 11 131.79 9
 9 1 11 159.58 10.9
 1 -10 11 142.09 12.6
 9 1 11 145.79 9.7
 7 -9 -11 17.4 2.9
 7 -9 -11 16.1 4.4
 -9 2 -11 18.4 4
 2 7 -11 18.8 4
 2 7 -11 16.8 3.2
 -9 2 -11 19.5 5.8
 7 -9 -11 15 4.4
 -9 2 -11 18.7 3.8
 2 7 -11 23.6 4.7
 7 -9 -11 27.8 4.8
 9 -2 11 23.2 3.8
 9 -2 11 24.3 4.4
 -7 9 11 26.9 4.6
 -2 -7 11 14.9 3.7
 -7 9 11 13 3.2
 -7 9 11 19.3 4.8
 9 -2 11 25.6 4.9
 9 -2 11 19.9 3.3
 5 4 -11 84.69 8.7
 4 -9 -11 96.09 8.6
 -9 5 -11 95.19 9.2
 5 4 -11 96.29 9.3
 -9 5 -11 108.69 10.3
 4 -9 -11 96.99 11.7
 4 -9 -11 92.99 9.2
 5 4 -11 86.79 8.6
 -9 5 -11 95.29 9.2
 -9 5 -11 81.69 8.9
 -4 9 11 93.29 8.3
 9 -5 11 98.39 9.2
 9 -5 11 93.39 9.2
 9 -5 11 103.59 9.1
 9 -5 11 97.09 7.3
 9 -5 11 98.19 8.1
 -4 9 11 83.49 9
 -5 -4 11 100.49 10.2
 -4 9 11 96.39 9.2
 -9 8 -11 267.47 13.8
 -9 8 -11 228.28 12.9
 -9 8 -11 245.18 13.2
 1 -9 -11 263.27 12.9
 8 1 -11 259.87 13.3
 1 -9 -11 281.67 21.2
 -9 8 -11 266.77 14.7
 9 -8 11 271.77 14.5
 -1 9 11 252.27 14
 9 -8 11 262.97 12.1
 9 -8 11 262.57 12.3
 9 -8 11 232.48 14.5
 11 -2 -11 8.8 3.8
 11 -2 -11 1.9 3.6
 -9 11 -11 11.8 4.5
 -9 11 -11 9.2 4.9
 -11 2 11 13.2 4.5
 2 9 11 4.8 3.9
 9 -11 11 13.2 4.3
 2 9 11 13.7 4.4
 14 -5 -11 25.2 5.6
 -9 14 -11 19.2 5.9
 -9 14 -11 24.5 5.6
 14 -5 -11 34.5 6.4
 5 9 11 43.5 8.2
 9 -14 11 32.7 6.6
 5 9 11 25.4 5.8
 -9 17 -11 1.7 6.3
 17 -8 -11 5.3 6.7
 8 9 11 -7.7 5.5
 9 -17 11 2.6 6.5
 8 9 11 11.3 7
 -8 18 -11 0.5 7.3
 18 -10 -11 -3 7
 -8 18 -11 -1.1 9.3
 10 8 11 -8.1 6
 10 8 11 0.4 7.1
 15 -10 -11 142.49 13.2
 -5 15 -11 142.79 16.8
 10 5 11 126.59 14
 10 5 11 114.59 13.2
 -15 10 11 112.29 9.1
 -2 12 -11 -0.3 4.6
 -2 12 -11 6 5.4
 -2 12 -11 -0.3 3.5
 10 2 11 -1.3 3.4
 10 2 11 0.9 4.3
 -12 10 11 1.5 4
 -10 1 -11 16.6 4.7
 -10 1 -11 18.6 4.4
 1 9 -11 23.7 3.8
 1 9 -11 23.4 5.3
 1 9 -11 16.5 4
 -9 10 11 18.3 3.2
 -9 10 11 32.4 5.2
 -1 -9 11 18.7 3.8
 10 -1 11 20.7 4
 10 -1 11 25.2 4.2
 4 6 -11 76.99 8.6
 6 -10 -11 80.79 10
 6 -10 -11 77.79 11.5
 6 -10 -11 85.79 7.9
 4 6 -11 81.89 10.4
 -10 4 -11 74.79 11.2
 4 6 -11 64.19 9.6
 -10 4 -11 84.49 8.9
 -6 10 11 54.89 8.3
 10 -4 11 76.19 6.9
 10 -4 11 61.49 8.6
 -4 -6 11 77.99 10
 -6 10 11 76.89 9
 10 -4 11 65.29 9.9
 10 -4 11 76.29 8.6
 -10 7 -11 875.11 31.6
 3 -10 -11 816.42 29.9
 3 -10 -11 817.22 32.9
 7 3 -11 873.21 30
 -10 7 -11 927.41 30.4
 -10 7 -11 849.12 29.9
 10 -7 11 876.21 30.1
 -3 10 11 847.22 29.6
 10 -7 11 922.71 29.3
 -3 10 11 883.21 30.9
 10 -7 11 833.12 30.1
 10 -7 11 844.22 29.2
 10 0 -11 0.8 3
 -10 10 -11 0.2 4
 10 -10 11 -0.5 3.5
 10 -10 11 -5.4 4
 10 -10 11 -2.6 5.2
 0 10 11 -0.8 3.8
 -10 13 -11 1.9 5.4
 13 -3 -11 1.6 4.5
 -10 13 -11 1.3 4.7
 10 -13 11 3 4.9
 3 10 11 -7.7 3.8
 3 10 11 3.9 5
 16 -6 -11 49 7.5
 -10 16 -11 26.7 7
 -10 16 -11 43.5 7.5
 6 10 11 47.7 9.4
 6 10 11 37.8 7
 10 -16 11 65.89 11.1
 -10 19 -11 -1.1 7.6
 19 -9 -11 -2 7.8
 9 10 11 -11.8 7.5
 9 10 11 1.7 7.5
 20 -11 -11 29.2 9.1
 -9 20 -11 -1.1 12.3
 -9 20 -11 15.5 9
 11 9 11 19.9 9.5
 11 9 11 11.9 7.3
 17 -11 -11 -3.2 6.8
 -6 17 -11 3.4 6.7
 11 6 11 1.9 6.1
 11 6 11 -6.6 5.5
 14 -11 -11 159.08 13.4
 -3 14 -11 124.69 15.1
 -3 14 -11 134.69 17.8
 -14 11 11 105.39 9.6
 11 3 11 102.99 11.4
 11 3 11 140.59 12.4
 11 3 11 125.99 15.9
 0 11 -11 14.5 4.9
 0 11 -11 4.5 5
 11 -11 -11 10.9 5.1
 0 11 -11 2.3 3.1
 -11 11 11 -0.5 4.4
 11 0 11 7.9 5.8
 11 0 11 6.7 3.9
 11 0 11 14 4.8
 11 0 11 11.6 4.1
 -11 3 -11 15.1 3.8
 3 8 -11 20 4.4
 8 -11 -11 21 4.9
 8 -11 -11 16.2 3.1
 -11 3 -11 22.2 6
 3 8 -11 18.1 3.5
 3 8 -11 17.8 4.7
 11 -3 11 23.1 4.5
 11 -3 11 20.4 5.4
 11 -3 11 26.7 4.7
 -8 11 11 17.3 4
 -8 11 11 18.7 5.2
 -3 -8 11 10 5.1
 11 -3 11 7.4 4.3
 -8 11 11 24.2 4.5
 -11 6 -11 -1.9 3.9
 5 -11 -11 1.9 4.3
 6 5 -11 1.2 3.7
 6 5 -11 -2.4 2.9
 5 -11 -11 -2.3 3.6
 -11 6 -11 -1.3 3.4
 -11 6 -11 -3.7 3.3
 11 -6 11 3.6 3.8
 -5 11 11 -2.9 3
 11 -6 11 3.6 4.4
 11 -6 11 -1.5 4.1
 -11 9 -11 4 4.3
 2 -11 -11 9.9 3.8
 9 2 -11 8.3 3.7
 11 -9 11 9.1 4.3
 11 -9 11 5.2 4.3
 -2 11 11 6.1 3.4
 11 -9 11 7.4 5.2
 -2 11 11 0 3.7
 11 -9 11 14.1 4.6
 12 -1 -11 4.6 4.3
 12 -1 -11 4.2 3.5
 -11 12 -11 2 4.7
 11 -12 11 6.4 5.2
 1 11 11 -2.9 4.6
 -12 1 11 7.5 4.6
 15 -4 -11 36.6 6.8
 -11 15 -11 21 6.6
 -11 15 -11 3.3 5.8
 15 -4 -11 21 6.2
 4 11 11 14.6 4.8
 -11 18 -11 6.5 9.1
 -11 18 -11 1.6 9.3
 18 -7 -11 6.7 7.3
 7 11 11 21.2 9.8
 11 -18 11 4.3 7.7
 7 11 11 4.3 7.1
 -11 21 -11 23 9.5
 -11 21 -11 1.9 11.7
 21 -10 -11 13.7 9.9
 10 11 11 -4.5 6.9
 10 11 11 11.9 10.5
 -7 19 -11 -3.2 8
 19 -12 -11 -11.8 7.4
 12 7 11 -4.6 7.1
 12 7 11 5 7.1
 -4 16 -11 20.1 5.9
 16 -12 -11 30.4 8.2
 12 4 11 22.3 9.9
 12 4 11 27 5.9
 12 4 11 13.1 10.8
 -1 13 -11 139.09 13.1
 13 -12 -11 165.38 13.4
 -1 13 -11 184.48 14.4
 -1 13 -11 167.88 15.3
 12 1 11 154.58 15.1
 12 1 11 199.98 16.8
 12 1 11 178.88 13.5
 12 1 11 168.88 12.7
 2 10 -11 2.8 4.7
 2 10 -11 0.6 3.4
 10 -12 -11 2 4.8
 2 10 -11 -1.1 4.1
 12 -2 11 -6.2 4.5
 -10 12 11 -0.2 4.3
 12 -2 11 -3 3.4
 12 -2 11 5.2 4
 5 7 -11 70.09 9.2
 7 -12 -11 68.29 8.4
 5 7 -11 76.59 11.7
 -12 5 -11 87.19 10.5
 5 7 -11 68.99 10
 12 -5 11 74.19 8
 -7 12 11 80.19 10.4
 12 -5 11 77.19 10.5
 -7 12 11 61.19 10.5
 12 -5 11 85.79 10.5
 -12 8 -11 42.5 6.1
 -12 8 -11 38 5.2
 8 4 -11 63.49 9.6
 -4 12 11 69.89 9.6
 12 -8 11 36.9 5.4
 12 -8 11 69.59 12.5
 -4 12 11 64.89 10.9
 12 -8 11 61.09 9.8
 11 1 -11 0.5 3.8
 -12 11 -11 1.2 4.8
 -1 12 11 0.9 3.9
 12 -11 11 8.9 5
 -1 12 11 -6.1 3.8
 12 -11 11 7.3 5.4
 -12 14 -11 110.09 17.1
 14 -2 -11 115.79 14.6
 14 -2 -11 131.79 12.5
 12 -14 11 108.79 11.8
 2 12 11 113.79 12.8
 -12 17 -11 24.2 12.7
 17 -5 -11 49.7 8.5
 17 -5 -11 41 7.9
 12 -17 11 46.8 8.1
 5 12 11 50.29 9.4
 -12 20 -11 5.6 8.4
 20 -8 -11 2.6 10.1
 8 12 11 -2.6 8.8
 12 -20 11 -2 10.2
 -8 21 -11 3 9
 21 -13 -11 -7.6 9.2
 13 8 11 -0.8 8.4
 13 8 11 -12 12.8
 13 8 11 4.7 9.9
 18 -13 -11 5 7.6
 -5 18 -11 -3 7.3
 13 5 11 -11.7 5.9
 13 5 11 3.8 6.7
 13 5 11 -13.3 8.4
 -2 15 -11 6.9 6
 13 2 11 3.8 4.6
 13 2 11 5.5 5.3
 1 12 -11 6.5 5.2
 1 12 -11 -0.8 3.8
 1 12 -11 2 5.8
 12 -13 -11 -0.3 5.5
 13 -1 11 -1.8 4.9
 -12 13 11 -5.5 4.6
 13 -1 11 -5.2 4.4
 13 -1 11 -6.6 6.9
 4 9 -11 16.8 4
 -13 4 -11 15.2 5.5
 9 -13 -11 27.7 5.9
 4 9 -11 18.4 5.1
 -9 13 11 19.7 4.8
 -9 13 11 24.3 5.5
 13 -4 11 19.3 4.3
 13 -4 11 20 4.6
 13 -4 11 24.1 5.7
 6 -13 -11 90.29 9.9
 7 6 -11 73.79 10.2
 -13 7 -11 63.49 9.2
 13 -7 11 83.39 10
 -6 13 11 83.29 10.8
 -6 13 11 81.39 11.5
 13 -7 11 74.79 13.1
 13 -7 11 89.09 10.6
 -13 10 -11 4.3 4.6
 -13 10 -11 10.8 5.5
 10 3 -11 14 4.2
 3 -13 -11 12.4 4.5
 -3 13 11 10.2 4.5
 13 -10 11 8 9.8
 13 -10 11 21.9 5.8
 13 -10 11 11.3 5.2
 13 -10 11 12 5.3
 -3 13 11 13.1 5.1
 -13 13 -11 27.1 6.5
 -13 13 -11 25.9 6.2
 13 0 -11 36.2 5.9
 13 -13 11 40.6 6.2
 13 -13 11 47.3 7.3
 -13 16 -11 10.9 10.2
 16 -3 -11 21.3 7
 16 -3 -11 4 5.6
 3 13 11 -1.2 6.2
 3 13 11 18.8 7.3
 13 -16 11 10.5 6.4
 19 -6 -11 19 8.9
 -13 19 -11 8.9 8.8
 -13 19 -11 5.2 9.1
 19 -6 -11 -4.7 7.4
 13 -19 11 15.1 8.2
 6 13 11 33 12.1
 6 13 11 -8.2 6.6
 -6 20 -11 3.5 12.3
 20 -14 -11 -5.9 9.2
 -6 20 -11 -9.2 11.6
 14 6 11 2.5 8.5
 14 6 11 -12.5 7.4
 -3 17 -11 28.5 7.7
 17 -14 -11 20.5 8.1
 -3 17 -11 21 9.4
 14 3 11 16.6 7.4
 14 3 11 28.9 11.8
 14 3 11 17.8 5.9
 0 14 -11 36.5 5.8
 0 14 -11 18.7 6.8
 14 0 11 28.3 5.8
 14 0 11 33.6 6.6
 11 -14 -11 13.8 6.3
 3 11 -11 4.8 4.6
 3 11 -11 10.8 5.9
 3 11 -11 5 4.1
 -11 14 11 6.5 5.7
 14 -3 11 17.4 7
 -11 14 11 3.5 4.6
 14 -3 11 15.6 5.8
 6 8 -11 13.2 4.6
 6 8 -11 10.9 3.8
 -14 6 -11 -1.8 5.1
 8 -14 -11 19.2 5.3
 6 8 -11 12 6.2
 14 -6 11 9.8 5
 -8 14 11 11.7 5.3
 14 -6 11 8.7 4.7
 14 -6 11 21 6.2
 -8 14 11 8.7 4.2
 -14 9 -11 22.8 6.3
 -14 9 -11 35.7 5
 9 5 -11 38.1 5.4
 14 -9 11 37 6.9
 14 -9 11 63.99 10.5
 14 -9 11 36.7 7.1
 14 -9 11 53.99 7.4
 -14 12 -11 12.4 7
 12 2 -11 2 4.2
 -14 12 -11 12.8 6.2
 14 -12 11 15.6 6.2
 -2 14 11 2.9 5.3
 -2 14 11 12 6.1
 14 -12 11 15.7 6.5
 -14 15 -11 47.7 8.3
 -14 15 -11 46.8 9.3
 15 -1 -11 50.59 8.7
 1 14 11 45.9 7.4
 -14 18 -11 21.1 9.4
 18 -4 -11 -11 6.9
 -14 18 -11 1.5 8.3
 14 -18 11 4.5 8.7
 4 14 11 -11.8 6.3
 4 14 11 -8.5 7.8
 21 -7 -11 -14.9 9.5
 -14 21 -11 -10.3 11.4
 21 -7 -11 -0.9 9.3
 -14 21 -11 15.9 12.2
 7 14 11 -7.6 12.3
 14 -21 11 -1.4 9.7
 7 14 11 -13.2 9
 -4 19 -11 -0.2 10
 19 -15 -11 -6.4 9.1
 15 4 11 -7.1 7.5
 15 4 11 -4.9 7.2
 -1 16 -11 0.8 5.8
 16 -15 -11 3.1 6.8
 15 1 11 -2.5 9.2
 15 1 11 -3.9 5.7
 15 1 11 4.6 7.1
 2 13 -11 -4.4 4.9
 2 13 -11 3 4.4
 2 13 -11 10 7.6
 15 -2 11 6.4 4.9
 -13 15 11 1.8 5.9
 15 -2 11 17 7
 10 -15 -11 29.9 6.9
 5 10 -11 23.1 5.5
 5 10 -11 21.3 4.5
 -10 15 11 24.7 6.4
 15 -5 11 27.8 7.5
 15 -5 11 30.6 6.2
 -10 15 11 21.8 5.4
 -15 8 -11 9.3 6.1
 8 7 -11 22.7 4.2
 8 7 -11 26.1 5.9
 -7 15 11 31.4 6.2
 15 -8 11 34 6.8
 15 -8 11 26.2 5.9
 -7 15 11 27.1 5.3
 -15 11 -11 3.6 8.1
 11 4 -11 -0.5 4.1
 11 4 -11 5.4 5
 -15 11 -11 -2.6 4.6
 -4 15 11 -0.3 5.6
 15 -11 11 9.4 6.5
 -4 15 11 -10 5.3
 15 -11 11 -3.5 5.5
 -15 14 -11 41.3 8.1
 14 1 -11 35.1 7.2
 15 -14 11 52.69 8.8
 -1 15 11 29.4 7
 15 -14 11 51.19 7.7
 -15 17 -11 -1.8 10.4
 -15 17 -11 -12.1 8.2
 17 -2 -11 -7.7 5.9
 17 -2 -11 5 7.4
 2 15 11 5.2 8.6
 2 15 11 -3.5 7.7
 15 -17 11 5.4 7.1
 -15 20 -11 1 11.6
 20 -5 -11 12.9 9.2
 20 -5 -11 4.1 9.8
 5 15 11 -9.6 8.9
 15 -20 11 10.7 10.2
 5 15 11 -2.8 11
 -2 18 -11 14.2 10.4
 -2 18 -11 5.7 8.1
 18 -16 -11 22.6 8.9
 16 2 11 4.6 6.1
 16 2 11 11.3 8.1
 16 2 11 -4.4 10.7
 15 -16 -11 12.4 7.5
 1 15 -11 15.8 5.8
 1 15 -11 11.9 8.2
 16 -1 11 11.2 7
 -15 16 11 2.6 7
 16 -1 11 6.2 5.6
 16 -1 11 10.8 9.2
 12 -16 -11 53.99 7.9
 4 12 -11 39.9 6.8
 4 12 -11 58.79 8.5
 4 12 -11 80.19 13.2
 16 -4 11 58.39 8.7
 -12 16 11 38.2 6.3
 16 -4 11 47.3 8.9
 -12 16 11 40.4 7.7
 7 9 -11 -0.5 3.7
 7 9 -11 -2 4.9
 9 -16 -11 -1.4 5.5
 16 -7 11 2.7 5.5
 -9 16 11 3.5 5.2
 -9 16 11 -1.2 5.1
 16 -7 11 -0.3 5.6
 16 -7 11 9.3 7.1
 -16 10 -11 1.7 5.2
 -16 10 -11 10.8 8.8
 10 6 -11 3.7 5
 10 6 -11 9.3 4.7
 -6 16 11 9.3 6.2
 16 -10 11 7.6 6.5
 -6 16 11 13.3 6.4
 16 -10 11 17.7 7.1
 -16 13 -11 -4 5.9
 -16 13 -11 -17 8.3
 13 3 -11 0.9 4.9
 16 -13 11 -2 6.9
 -3 16 11 3.6 6.6
 16 -13 11 4.2 6.6
 -3 16 11 -2.3 6.5
 16 0 -11 52.19 8.1
 -16 16 -11 22.8 11
 -16 16 -11 45 8.4
 0 16 11 34.4 8.2
 -16 19 -11 -16.6 8.2
 19 -3 -11 0.2 10
 19 -3 -11 5.6 8.4
 -16 19 -11 -20.2 10.3
 3 16 11 6.7 11.5
 16 -19 11 -7.3 7.9
 20 -17 -11 27.5 11.1
 -3 20 -11 -13 11.1
 17 3 11 4.8 12.8
 17 3 11 16.8 9.4
 0 17 -11 -9.6 7.4
 0 17 -11 14.9 12.2
 17 -17 -11 8.3 8.5
 17 0 11 -5.9 7.6
 17 0 11 5.7 11.7
 3 14 -11 14.3 8.2
 3 14 -11 -1.9 4.9
 14 -17 -11 5.8 7.8
 -14 17 11 8.6 7.5
 17 -3 11 -14.2 7.5
 17 -3 11 5.3 6.5
 11 -17 -11 93.69 15
 6 11 -11 112.49 14.9
 6 11 -11 100.09 16.3
 17 -6 11 116.99 16.9
 17 -6 11 120.29 16.5
 17 -6 11 123.59 14.4
 9 8 -11 -0.3 5.4
 8 -17 -11 3.9 8.7
 9 8 -11 5.6 4.4
 -8 17 11 -8.1 5.8
 17 -9 11 3.7 7.1
 -8 17 11 4.3 6.4
 17 -9 11 -13.5 6.9
 17 -9 11 -7.4 10.6
 12 5 -11 4.6 5.2
 12 5 -11 -4.1 4.4
 17 -12 11 -0.6 7.7
 -5 17 11 -7.2 6
 17 -12 11 0.3 7.1
 -17 15 -11 20.4 9.9
 15 2 -11 18.5 6.9
 17 -15 11 26.7 7.9
 17 -15 11 43.1 9.3
 -2 17 11 16.7 7
 -2 17 11 30.6 8.7
 -17 18 -11 -11.2 7.9
 -17 18 -11 -13.2 9.8
 18 -1 -11 4.5 7.3
 17 -18 11 8 9
 1 17 11 -1.6 10.8
 17 -18 11 0.2 8.3
 1 17 11 -1.5 10.2
 -1 19 -11 9.3 10.4
 19 -18 -11 10.7 9.6
 18 1 11 16.4 9.7
 2 16 -11 7.7 6.7
 2 16 -11 -5.3 8.3
 16 -18 -11 10.6 9.9
 18 -2 11 14.7 10.5
 -16 18 11 9 8.2
 18 -2 11 -1.3 7.7
 5 13 -11 8.7 6.5
 13 -18 -11 28.5 9.1
 5 13 -11 17.5 5.9
 18 -5 11 20.4 7.8
 -13 18 11 4.9 6.5
 -13 18 11 18.9 7.6
 18 -5 11 24.1 8.8
 8 10 -11 4.5 5.2
 10 -18 -11 10.3 7.5
 18 -8 11 0 7.6
 18 -8 11 8.2 7
 -10 18 11 4.6 7.4
 -10 18 11 4.5 7.5
 11 7 -11 0.6 6.2
 11 7 -11 0.7 6.1
 -18 11 -11 0.7 5.6
 -7 18 11 2.4 6.6
 18 -11 11 20.4 9.3
 18 -11 11 14.4 8
 -7 18 11 -2.7 6.8
 14 4 -11 10.8 5.9
 14 4 -11 23.7 6.5
 -18 14 -11 11.1 7.3
 18 -14 11 30.7 8.5
 -4 18 11 26.4 8.1
 -4 18 11 22.1 7.8
 18 -14 11 47.7 9.8
 17 1 -11 2.7 7
 18 -17 11 5.1 9.4
 18 -17 11 5.9 7.7
 18 -19 -11 13.7 10
 1 18 -11 24.7 12.1
 -18 19 11 1.9 9.7
 19 -1 11 37.4 13.6
 19 -1 11 17.3 8.7
 4 15 -11 6.1 9.4
 15 -19 -11 4.6 9.6
 19 -4 11 16.4 8.9
 19 -4 11 -1.7 9.9
 -15 19 11 3.5 8.4
 7 12 -11 7.4 6.6
 12 -19 -11 -4.4 7.2
 7 12 -11 11.1 5.8
 19 -7 11 14.8 7.4
 -12 19 11 6.1 7.8
 19 -7 11 16 8.7
 10 9 -11 16.6 7
 10 9 -11 12.7 6
 9 -19 -11 13.9 7.9
 19 -10 11 24.4 8.7
 -9 19 11 27.6 9
 19 -10 11 20.8 9.5
 -9 19 11 19.7 8.4
 13 6 -11 -9.2 5.9
 -19 13 -11 3.6 6.7
 13 6 -11 -1.6 7.8
 -6 19 11 13.8 9
 -6 19 11 -3.2 8.7
 19 -13 11 -0.5 8.4
 -19 16 -11 -5.4 9
 16 3 -11 6.8 7.5
 -3 19 11 -7.5 7.9
 19 -16 11 3.1 9.4
 19 -16 11 -3.9 9
 3 17 -11 -10.5 11.3
 20 -3 11 0.3 8.8
 -17 20 11 13.4 10.4
 14 -20 -11 -6.8 8.3
 6 14 -11 -0.2 6.6
 -14 20 11 4.8 8.1
 -14 20 11 -5.9 8.7
 20 -6 11 0.2 10.2
 20 -6 11 -1 10.7
 9 11 -11 -4.8 6.8
 11 -20 -11 0 8.5
 -11 20 11 -0.6 8.6
 20 -9 11 7 9.1
 20 -9 11 8.2 8.8
 -11 20 11 -2.4 8.5
 12 8 -11 3 6.5
 12 8 -11 1.3 8.2
 -20 12 -11 1.4 6.8
 20 -12 11 4.1 9.7
 -8 20 11 -14.2 8.4
 20 -12 11 0.8 8.5
 15 5 -11 -0.6 7.1
 -20 15 -11 4.6 7.5
 15 5 -11 -7.6 6.6
 20 -15 11 1.5 10
 20 -15 11 26.9 10.8
 -5 20 11 27 10.3
 13 -21 -11 8.1 8.7
 8 13 -11 21.5 10.3
 8 13 -11 26.5 9.3
 8 13 -11 15.5 6.8
 21 -8 11 22.4 9.8
 -13 21 11 14.5 9.7
 -13 21 11 -0.6 8.8
 21 -8 11 15.9 11.1
 11 10 -11 1.3 6.3
 11 10 -11 21.6 8.8
 10 -21 -11 -11.9 9.4
 -10 21 11 9.8 10.5
 -10 21 11 8.2 9.8
 21 -11 11 15 9.9
 -21 14 -11 15.2 8.6
 14 7 -11 -5.7 7.9
 14 7 -11 2.1 8
 21 -14 11 18.3 10.6
 -7 21 11 -5.9 9.8
 21 -14 11 23.2 11.2
 -7 21 11 13.9 10.9
 0 0 -12 408.26 15.2
 0 0 -12 427.66 15.7
 0 0 -12 402.96 14.5
 0 0 12 381.86 14.1
 0 0 12 413.46 15.7
 0 0 12 419.26 15.4
 0 0 12 423.16 14.7
 -1 2 -12 232.38 10
 2 -1 -12 243.38 11.2
 2 -1 -12 243.88 11
 -1 2 -12 236.08 11.5
 -1 2 -12 240.28 10.8
 -1 2 -12 238.48 11.2
 -1 -1 -12 246.88 10.5
 -1 -1 -12 237.68 11.3
 1 -2 12 239.38 11.3
 1 1 12 245.88 10.9
 -2 1 12 235.58 9.5
 1 1 12 247.08 10.8
[truncated: 317,860 more chars]
