# Supplementary material for: Improving Polymeric Structures with Hirshfeld Atom Refinement: A Study on MOFs and COFs
Source: ACS Mater Au. 2025 Jul 31;5(5):767–71. doi: 10.1021/acsmaterialsau.5c00076 (PMC12426777; doi:10.1021/acsmaterialsau.5c00076)
Supplement: Supplementary file 1 [file mg5c00076_si_001.zip › CIFs/SZ7-100K_XHARPy-HAR.cif]

data_xharpy

_audit_creation_method             'XHARPY 0.2.0'
_chemical_name_systematic          ?
_chemical_name_common              ?
_chemical_melting_point            ?
_chemical_formula_moiety           '2(C6 H7 Br0.5 Cu0.5 N1.5 O0.5 S0.5)'
_chemical_formula_sum              'C12 H14 Br Cu N3 O S'
_chemical_formula_weight           391.77

loop_
 _atom_type_symbol
 _atom_type_description
 _atom_type_scat_dispersion_real
 _atom_type_scat_dispersion_imag
 _atom_type_scat_source
 'C' 'C' 0.0033 0.0016 'HAR in XHARPy 0.2.0'
 'H' 'H' 0.0000 0.0000 'HAR in XHARPy 0.2.0'
 'Br' 'Br' -0.2901 2.4595 'HAR in XHARPy 0.2.0'
 'Cu' 'Cu' 0.3201 1.2651 'HAR in XHARPy 0.2.0'
 'N' 'N' 0.0061 0.0033 'HAR in XHARPy 0.2.0'
 'O' 'O' 0.0106 0.0060 'HAR in XHARPy 0.2.0'
 'S' 'S' 0.1246 0.1234 'HAR in XHARPy 0.2.0'

_space_group_crystal_system        'orthorhombic'
_space_group_IT_number             29
_space_group_name_H-M_alt          'P c a 21'
_space_group_name_Hall             'P 2c -2ac'

loop_
 _space_group_symop_operation_xyz
 'x, y, z'
 '-x, -y, z+1/2'
 '-x+1/2, y, z+1/2'
 'x+1/2, -y, z'

_cell_length_a                     11.6813(4)
_cell_length_b                     7.3182(2)
_cell_length_c                     33.7593(10)
_cell_angle_alpha                  90
_cell_angle_beta                   90
_cell_angle_gamma                  90
_cell_volume                       2885.94(16)
_cell_formula_units_Z              8
_cell_measurement_temperature      100.00(10)
_cell_measurement_reflns_used      14190
_cell_measurement_theta_min        3.041
_cell_measurement_theta_max        29.158

_exptl_crystal_description         'block'
_exptl_crystal_colour              'metallic dark violet'
_exptl_crystal_density_meas        ?
_exptl_crystal_density_method      ?
_exptl_crystal_density_diffrn      1.803
_exptl_crystal_F_000               1560
_exptl_transmission_factor_min     ?
_exptl_transmission_factor_max     ?
_exptl_crystal_size_max            0.18
_exptl_crystal_size_mid            0.11
_exptl_crystal_size_min            0.06
_exptl_absorpt_coefficient_mu      4.421
_exptl_absorpt_correction_type     'gaussian'
_exptl_absorpt_correction_T_min    0.589
_exptl_absorpt_correction_T_max    0.981
_exptl_absorpt_process_details     
;
CrysAlisPro 1.171.43.64a (Rigaku Oxford Diffraction, 2023)
Numerical absorption correction based on gaussian integration over
a multifaceted crystal model
Empirical absorption correction using spherical harmonics,
implemented in SCALE3 ABSPACK scaling algorithm.
;
_exptl_absorpt_special_details     ?

_diffrn_ambient_temperature        100.15
_diffrn_radiation_wavelength       0.71073
_diffrn_radiation_type             'MoK\a'
_diffrn_source                     ?
_diffrn_measurement_device_type    'SuperNova, Dual, Cu at home/near, Atlas'
_diffrn_measurement_method         '\w scans'
_diffrn_detector_area_resol_mean   5.2195
_diffrn_reflns_number              6950
_diffrn_reflns_av_unetI/netI       0.044
_diffrn_reflns_av_R_equivalents    0.0399
_diffrn_reflns_limit_h_max         13
_diffrn_reflns_limit_h_min         -15
_diffrn_reflns_limit_k_max         8
_diffrn_reflns_limit_k_min         -9
_diffrn_reflns_limit_l_max         46
_diffrn_reflns_limit_l_min         -45
_diffrn_reflns_theta_min           2.413
_diffrn_reflns_theta_max           29.589
_diffrn_reflns_theta_full          25.242
_diffrn_measured_fraction_theta_max  0.936
_diffrn_measured_fraction_theta_full  1.0
_diffrn_reflns_Laue_measured_fraction_max  0.936
_diffrn_reflns_Laue_measured_fraction_full  1.0
_diffrn_reflns_point_group_measured_fraction_max  0.859
_diffrn_reflns_point_group_measured_fraction_full  0.976

_reflns_number_total               6950
_reflns_number_gt                  6430
_reflns_threshold_expression       'I > 2\s(I)'
_reflns_Friedel_coverage           0.805
_reflns_Friedel_fraction_max       0.779
_reflns_Friedel_fraction_full      0.951
_reflns_special_details            
;
 _reflns_Friedel_fraction is defined as the number of unique
Friedel pairs measured divided by the number that would be
possible theoretically, ignoring centric projections and
systematic absences.
;

_computing_data_collection         ?
_computing_cell_refinement         'CrysAlisPro 1.171.43.64a (Rigaku OD, 2023)'
_computing_data_reduction          'CrysAlisPro 1.171.43.64a (Rigaku OD, 2023)'
_computing_structure_solution      ?
_computing_structure_refinement    'xHARPY 0.2.0'
_computing_molecular_graphics      ?
_computing_publication_material    'xHARPY 0.2.0'

_atom_sites_solution_hydrogens     difmap

_refine_special_details            
;
  - Structure optimisation was done using derivatives
    calculated with the python package JAX and
    BFGS minimisation in scipy.optimize.minimize
  - Frozen core density was integrated separately on a spherical
    grid and added to the partitioned valence density
  - Core density was always fully assigned to the respective atom
  - Refinement was done using structure factors
    derived from theoretically calculated densities
  - Density calculation was done with ASE/GPAW using the
    following settings
      xc: SCAN
      txt: xharpy_output/gpaw.txt
      mode: fd
      h: 0.15
      gridinterpolation: 4
      symm_equiv: once
      convergence:
         density: 1e-07
      kpts:
         size: (1, 1, 1)
         gamma: True
      symmetry:
         symmorphic: False
      nbands: -2
      save_file: xharpy_output/gpaw_result.gpw
  - Afterwards density was interpolated on a rectangular grid and partitioned
    according to the Hirshfeld scheme, using GPAWs build-in routines.
  - Atomic form factors were calculated using FFT from the numpy package
;
_refine_ls_structure_factor_coef   Fsqd
_refine_ls_matrix_type             'full'
_refine_ls_weighting_scheme        sigma
_refine_ls_weighting_details       'w=1/[\s^2^(Fo^2^)]'
_refine_ls_hydrogen_treatment      refall
_refine_ls_extinction_coef         .
_refine_ls_extinction_method       none
_refine_ls_number_reflns           6950
_refine_ls_number_parameters       455
_refine_ls_number_restraints       0
_refine_ls_R_factor_all            0.04430000111460686
_refine_ls_R_factor_gt             0.03759999945759773
_refine_ls_wR_factor_ref           0.051899999380111694
_refine_ls_wR_factor_gt            0.050999999046325684
_refine_ls_goodness_of_fit_ref     1.628
_refine_ls_shift/su_max            0.0
_refine_ls_shift/su_mean           0.0

loop_
 _atom_site_label
 _atom_site_type_symbol
 _atom_site_fract_x
 _atom_site_fract_y
 _atom_site_fract_z
 _atom_site_U_iso_or_equiv
 _atom_site_adp_type
 _atom_site_occupancy
 _atom_site_site_symmetry_order
Br1B Br 0.68584(4) -0.04908(6) 0.635424017906189 0.01693(9) Uani 1.0 1
Cu1A Cu 0.66920(4) -0.08944(7) 0.7932770252227783 0.00814(11) Uani 1.0 1
Cu1B Cu 0.43685(4) 0.57741(7) 0.48667699098587036 0.00867(11) Uani 1.0 1
S1B S 0.06339(9) 0.62764(16) 0.4334090054035187 0.0144(2) Uani 1.0 1
S1A S 0.29477(9) -0.11337(15) 0.8473280072212219 0.0130(2) Uani 1.0 1
O1A O 0.6311(2) 0.1038(4) 0.7570819854736328 0.0137(7) Uani 1.0 1
N2A N 0.7046(3) -0.3288(5) 0.8240730166435242 0.0116(8) Uani 1.0 1
N3B N 0.5737(3) 0.6343(5) 0.5176020264625549 0.0115(8) Uani 1.0 1
C12A C 0.4244(4) -0.0908(6) 0.8296719789505005 0.0108(9) Uani 1.0 1
N1A N 0.5172(3) -0.0722(5) 0.8174629807472229 0.0151(8) Uani 1.0 1
C3B C 0.6422(4) 0.2509(6) 0.5833719968795776 0.0131(10) Uani 1.0 1
H3B H 0.733(4) 0.286(7) 0.5901700258255005 0.023(13) Uiso 1.0 1
C1A C 0.7004(4) 0.1810(6) 0.7317240238189697 0.0118(9) Uani 1.0 1
C5B C 0.4835(4) 0.0433(7) 0.5934879779815674 0.0158(10) Uani 1.0 1
H5B H 0.444(4) -0.080(7) 0.6077439785003662 0.015(13) Uiso 1.0 1
C2A C 0.8140(4) 0.1219(6) 0.7238460183143616 0.0118(9) Uani 1.0 1
C11A C 0.6789(4) -0.3310(7) 0.8667579889297485 0.0184(11) Uani 1.0 1
H11D H 0.724(4) -0.236(7) 0.8821550011634827 0.036(15) Uiso 1.0 1
H11E H 0.699(4) -0.455(7) 0.8812000155448914 0.026(14) Uiso 1.0 1
H11F H 0.587(4) -0.303(8) 0.8716890215873718 0.031(15) Uiso 1.0 1
O1B O 0.3943(2) 0.3846(4) 0.5226579904556274 0.0144(7) Uani 1.0 1
C3A C 0.8826(4) 0.2165(6) 0.6963059902191162 0.0143(10) Uani 1.0 1
H3A H 0.972(4) 0.159(7) 0.691208004951477 0.030(15) Uiso 1.0 1
C4A C 0.8402(4) 0.3643(6) 0.676190972328186 0.0162(10) Uani 1.0 1
C7B C 0.6236(4) 0.5261(6) 0.5422829985618591 0.0129(10) Uani 1.0 1
H7B H 0.706(4) 0.564(6) 0.5538960099220276 0.017(12) Uiso 1.0 1
Br1A Br 0.92970(4) 0.48580(7) 0.6371709704399109 0.02252(11) Uani 1.0 1
C1B C 0.4610(4) 0.3004(6) 0.5475459694862366 0.0119(10) Uani 1.0 1
N1B N 0.2843(3) 0.5687(5) 0.462460994720459 0.0145(8) Uani 1.0 1
C4B C 0.5968(4) 0.0960(6) 0.6008489727973938 0.0145(10) Uani 1.0 1
C12B C 0.1918(4) 0.5949(6) 0.45055100321769714 0.0112(9) Uani 1.0 1
C9A C 0.8280(4) -0.3640(7) 0.8179969787597656 0.0127(9) Uani 1.0 1
H9AA H 0.850(4) -0.508(7) 0.8245229721069336 0.020(14) Uiso 1.0 1
H9AB H 0.872(3) -0.271(6) 0.8391019701957703 0.016(12) Uiso 1.0 1
C2B C 0.5748(4) 0.3558(6) 0.556663990020752 0.0110(9) Uani 1.0 1
N2B N 0.4747(3) 0.8159(5) 0.4564409852027893 0.0112(8) Uani 1.0 1
C6A C 0.6583(4) 0.3327(6) 0.7092419862747192 0.0146(10) Uani 1.0 1
H6A H 0.569(3) 0.379(6) 0.7123900055885315 0.007(10) Uiso 1.0 1
C5A C 0.7267(4) 0.4227(7) 0.6821380257606506 0.0166(10) Uani 1.0 1
H5A H 0.694(4) 0.535(7) 0.664671003818512 0.027(14) Uiso 1.0 1
C10A C 0.6340(4) -0.4722(7) 0.8043910264968872 0.0208(11) Uani 1.0 1
H10D H 0.543(5) -0.438(8) 0.8144800066947937 0.046(17) Uiso 1.0 1
H10E H 0.654(5) -0.612(10) 0.8109480142593384 0.06(2) Uiso 1.0 1
H10F H 0.651(4) -0.468(7) 0.7742490172386169 0.030(14) Uiso 1.0 1
C11B C 0.4532(4) 0.8187(8) 0.4135270118713379 0.0188(11) Uani 1.0 1
H11A H 0.498(4) 0.706(8) 0.3996810019016266 0.028(14) Uiso 1.0 1
H11B H 0.486(4) 0.954(7) 0.40408700704574585 0.019(12) Uiso 1.0 1
H11C H 0.360(5) 0.801(8) 0.40845200419425964 0.041(16) Uiso 1.0 1
C9B C 0.5990(4) 0.8480(7) 0.4641140103340149 0.0157(10) Uani 1.0 1
H9BA H 0.626(5) 0.983(8) 0.4542900025844574 0.041(17) Uiso 1.0 1
H9BB H 0.642(3) 0.757(6) 0.44425898790359497 0.014(11) Uiso 1.0 1
C10B C 0.4037(4) 0.9603(7) 0.47558799386024475 0.0219(12) Uani 1.0 1
H10A H 0.316(4) 0.933(7) 0.4711729884147644 0.035(15) Uiso 1.0 1
H10B H 0.422(4) 1.103(8) 0.4611870050430298 0.026(15) Uiso 1.0 1
H10C H 0.414(5) 0.963(8) 0.511680006980896 0.042(18) Uiso 1.0 1
C6B C 0.4176(4) 0.1450(7) 0.5675169825553894 0.0145(10) Uani 1.0 1
H6B H 0.327(5) 0.097(8) 0.5635479688644409 0.046(18) Uiso 1.0 1
N3A N 0.8061(3) -0.1533(5) 0.7635470032691956 0.0108(8) Uani 1.0 1
C7A C 0.8596(4) -0.0450(6) 0.7396600246429443 0.0114(9) Uani 1.0 1
H7A H 0.949(4) -0.086(7) 0.731357991695404 0.028(14) Uiso 1.0 1
C8B C 0.6301(4) 0.8064(7) 0.5065739750862122 0.0134(10) Uani 1.0 1
H8BA H 0.730(5) 0.792(8) 0.5105710029602051 0.039(16) Uiso 1.0 1
H8BB H 0.596(5) 0.905(9) 0.5272330045700073 0.066(20) Uiso 1.0 1
C8A C 0.8610(4) -0.3256(6) 0.7753049731254578 0.0134(9) Uani 1.0 1
H8AA H 0.951(4) -0.317(6) 0.77252197265625 0.015(11) Uiso 1.0 1
H8AB H 0.843(4) -0.439(7) 0.7544050216674805 0.027(13) Uiso 1.0 1

loop_
 _atom_site_aniso_label
 _atom_site_aniso_U_11
 _atom_site_aniso_U_22
 _atom_site_aniso_U_33
 _atom_site_aniso_U_23
 _atom_site_aniso_U_13
 _atom_site_aniso_U_12
Br1B 0.0137(2) 0.0206(2) 0.01642(19) 0.0042(2) -0.0034(2) 0.00270(19)
Cu1A 0.0055(2) 0.0098(3) 0.0091(2) 0.0011(2) 0.00104(19) 0.0015(2)
Cu1B 0.0060(2) 0.0108(3) 0.0092(2) -0.0002(2) -0.00131(20) -0.0018(2)
S1B 0.0101(6) 0.0149(6) 0.0182(5) 0.0075(4) -0.0041(4) -0.0022(5)
S1A 0.0080(5) 0.0139(6) 0.0171(5) 0.0047(4) 0.0028(4) 0.0010(5)
O1A 0.0067(15) 0.0191(19) 0.0152(14) 0.0073(12) 0.0027(11) 0.0031(14)
N2A 0.0083(18) 0.010(2) 0.0165(17) 0.0008(15) 0.0023(14) -0.0003(16)
N3B 0.0083(19) 0.013(2) 0.0128(16) -0.0011(14) -0.0029(14) -0.0033(16)
C12A 0.007(2) 0.013(2) 0.0124(19) 0.0027(16) 0.0019(17) 0.0026(19)
N1A 0.010(2) 0.019(2) 0.0161(18) 0.0037(17) 0.0033(15) 0.0042(18)
C3B 0.009(2) 0.018(3) 0.0123(20) -0.0003(18) -0.0024(17) 0.0010(20)
C1A 0.010(2) 0.014(3) 0.0105(18) 0.0036(16) -0.0003(17) 0.0015(20)
C5B 0.014(2) 0.019(3) 0.015(2) 0.0042(19) -0.0015(18) -0.003(2)
C2A 0.007(2) 0.015(2) 0.014(2) 0.0032(16) 0.0023(16) -0.0014(20)
C11A 0.017(3) 0.022(3) 0.017(2) 0.006(2) 0.0017(20) 0.003(2)
O1B 0.0111(16) 0.0190(19) 0.0130(14) 0.0049(13) -0.0030(12) -0.0049(14)
C3A 0.010(2) 0.019(3) 0.0145(20) 0.0022(18) -0.0003(17) -0.002(2)
C4A 0.013(2) 0.019(3) 0.017(2) 0.0060(18) 0.0013(18) -0.006(2)
C7B 0.008(2) 0.020(3) 0.0112(20) 0.0000(18) -0.0054(17) -0.002(2)
Br1A 0.0204(2) 0.0268(3) 0.0203(2) 0.0111(2) 0.0014(2) -0.00780(20)
C1B 0.006(2) 0.019(3) 0.0108(19) -0.0004(18) -0.0003(16) -0.0021(20)
N1B 0.006(2) 0.022(2) 0.0153(18) 0.0029(16) -0.0041(16) -0.0024(17)
C4B 0.014(2) 0.018(3) 0.0118(19) 0.0003(18) 0.0010(17) 0.001(2)
C12B 0.009(2) 0.011(2) 0.0135(20) 0.0024(16) -0.0019(18) -0.0021(20)
C9A 0.008(2) 0.012(3) 0.018(2) 0.0034(19) 0.0018(18) 0.0031(20)
C2B 0.010(2) 0.014(3) 0.0092(19) -0.0028(17) -0.0019(17) -0.002(2)
N2B 0.0059(18) 0.010(2) 0.0178(18) 0.0017(15) -0.0001(14) 0.0002(16)
C6A 0.015(2) 0.017(3) 0.012(2) 0.0055(18) 0.0030(18) 0.0001(20)
C5A 0.019(3) 0.017(3) 0.014(2) 0.0048(19) -0.0022(18) -0.003(2)
C10A 0.017(3) 0.010(3) 0.036(3) -0.004(2) -0.002(2) -0.002(2)
C11B 0.015(3) 0.019(3) 0.022(2) 0.008(2) -0.006(2) -0.003(2)
C9B 0.012(2) 0.011(3) 0.024(2) 0.001(2) -0.0012(19) -0.001(2)
C10B 0.009(3) 0.015(3) 0.042(3) -0.009(2) -0.005(2) 0.002(2)
C6B 0.012(2) 0.016(3) 0.016(2) 0.0052(18) 0.0007(18) -0.004(2)
N3A 0.0071(19) 0.014(2) 0.0116(16) 0.0010(14) 0.0020(13) 0.0016(16)
C7A 0.008(2) 0.014(3) 0.0122(20) 0.0021(18) -0.0018(17) 0.0025(19)
C8B 0.009(2) 0.013(3) 0.017(2) 0.0005(18) -0.0006(18) -0.0039(20)
C8A 0.010(2) 0.015(3) 0.016(2) -0.0013(19) 0.0024(18) 0.006(2)


_geom_special_details              
;
All esds are estimated using the full variance-covariance matrix.
Correlations between cell parameters are taken into account in the
calculation of derivatives used for the error propagation to the esds
of U(iso), distances and angles. Otherwise, the esds of the cell
parameters are assumed to be independent.
;

loop_
 _geom_bond_atom_site_label_1
 _geom_bond_atom_site_label_2
 _geom_bond_distance
 _geom_bond_site_symmetry_2
Br1B C4B 1.890(4) .
Cu1A O1A 1.921(3) .
Cu1A N2A 2.079(3) .
Cu1A N1A 1.958(4) .
Cu1A N3A 1.945(3) .
Cu1B S1B 2.7696(11) 4_565
Cu1B N3B 1.954(3) .
Cu1B O1B 1.927(3) .
Cu1B N1B 1.962(3) .
Cu1B N2B 2.070(4) .
S1B C12B 1.626(4) .
S1A C12A 1.635(4) .
O1A C1A 1.306(5) .
N2A C11A 1.472(5) .
N2A C9A 1.478(5) .
N2A C10A 1.491(6) .
N3B C7B 1.289(5) .
N3B C8B 1.469(5) .
C12A N1A 1.168(5) .
C3B H3B 1.11(5) .
C3B C4B 1.384(6) .
C3B C2B 1.422(6) .
C1A C2A 1.421(6) .
C1A C6A 1.432(6) .
C5B H5B 1.13(5) .
C5B C4B 1.400(6) .
C5B C6B 1.384(6) .
C2A C3A 1.409(5) .
C2A C7A 1.436(6) .
C11A H11D 1.02(5) .
C11A H11E 1.05(5) .
C11A H11F 1.11(5) .
O1B C1B 1.301(5) .
C3A H3A 1.14(5) .
C3A C4A 1.370(6) .
C4A Br1A 1.903(4) .
C4A C5A 1.407(6) .
C7B H7B 1.08(5) .
C7B C2B 1.454(6) .
C1B C2B 1.423(5) .
C1B C6B 1.416(6) .
N1B C12B 1.168(5) .
C9A H9AA 1.11(5) .
C9A H9AB 1.11(4) .
C9A C8A 1.518(5) .
N2B C11B 1.470(5) .
N2B C9B 1.493(5) .
N2B C10B 1.491(6) .
C6A H6A 1.10(4) .
C6A C5A 1.382(6) .
C5A H5A 1.08(5) .
C10A H10D 1.15(6) .
C10A H10E 1.07(7) .
C10A H10F 1.04(5) .
C11B H11A 1.08(5) .
C11B H11B 1.11(5) .
C11B H11C 1.11(5) .
C9B H9BA 1.09(6) .
C9B H9BB 1.07(4) .
C9B C8B 1.510(6) .
C10B H10A 1.06(5) .
C10B H10B 1.17(5) .
C10B H10C 1.22(5) .
C6B H6B 1.12(5) .
N3A C7A 1.292(5) .
N3A C8A 1.470(5) .
C7A H7A 1.12(5) .
C8B H8BA 1.18(6) .
C8B H8BB 1.08(6) .
C8A H8AA 1.06(4) .
C8A H8AB 1.11(5) .

loop_
 _geom_angle_atom_site_label_1
 _geom_angle_atom_site_label_2
 _geom_angle_atom_site_label_3
 _geom_angle
 _geom_angle_site_symmetry_1
 _geom_angle_site_symmetry_3
O1A Cu1A N2A 169.91(13) . .
O1A Cu1A N1A 90.44(13) . .
O1A Cu1A N3A 92.24(12) . .
N1A Cu1A N2A 91.51(14) . .
N3A Cu1A N2A 83.79(14) . .
N3A Cu1A N1A 167.43(16) . .
N3B Cu1B S1B 91.47(10) . 4_565
N3B Cu1B N1B 166.59(15) . .
N3B Cu1B N2B 84.79(14) . .
O1B Cu1B S1B 98.64(9) . 4_565
O1B Cu1B N3B 91.72(13) . .
O1B Cu1B N1B 90.27(14) . .
O1B Cu1B N2B 169.56(13) . .
N1B Cu1B S1B 101.34(11) . 4_565
N1B Cu1B N2B 90.92(15) . .
N2B Cu1B S1B 91.30(9) . 4_565
C12B S1B Cu1B 100.46(14) . 4_465
C12A S1A Cu1A 101.29(14) . 4_455
C1A O1A Cu1A 126.3(3) . .
C11A N2A Cu1A 117.3(3) . .
C11A N2A C9A 109.4(3) . .
C11A N2A C10A 108.4(4) . .
C9A N2A Cu1A 105.8(3) . .
C9A N2A C10A 110.8(3) . .
C10A N2A Cu1A 105.1(3) . .
C7B N3B Cu1B 125.8(3) . .
C7B N3B C8B 119.2(4) . .
C8B N3B Cu1B 114.4(3) . .
N1A C12A S1A 178.9(4) . .
C12A N1A Cu1A 168.9(4) . .
C4B C3B H3B 118(2) . .
C4B C3B C2B 120.0(4) . .
C2B C3B H3B 122(2) . .
O1A C1A C2A 124.7(4) . .
O1A C1A C6A 118.0(4) . .
C2A C1A C6A 117.2(4) . .
C4B C5B H5B 122(2) . .
C6B C5B H5B 118(2) . .
C6B C5B C4B 119.3(4) . .
C1A C2A C7A 122.4(4) . .
C3A C2A C1A 120.4(4) . .
C3A C2A C7A 116.8(4) . .
N2A C11A H11D 113(3) . .
N2A C11A H11E 115(3) . .
N2A C11A H11F 110(2) . .
H11D C11A H11E 103(4) . .
H11D C11A H11F 108(4) . .
H11E C11A H11F 108(4) . .
C1B O1B Cu1B 126.9(3) . .
C2A C3A H3A 116(2) . .
C4A C3A C2A 120.6(4) . .
C4A C3A H3A 123(2) . .
C3A C4A Br1A 120.9(3) . .
C3A C4A C5A 120.7(4) . .
C5A C4A Br1A 118.3(3) . .
N3B C7B H7B 119(2) . .
N3B C7B C2B 124.4(4) . .
C2B C7B H7B 117(2) . .
O1B C1B C2B 124.3(4) . .
O1B C1B C6B 118.3(4) . .
C6B C1B C2B 117.4(4) . .
C12B N1B Cu1B 167.9(4) . .
C3B C4B Br1B 120.8(3) . .
C3B C4B C5B 120.8(4) . .
C5B C4B Br1B 118.4(3) . .
N1B C12B S1B 178.8(4) . .
N2A C9A H9AA 112(3) . .
N2A C9A H9AB 105(2) . .
N2A C9A C8A 110.3(3) . .
H9AA C9A H9AB 110(3) . .
C8A C9A H9AA 108(2) . .
C8A C9A H9AB 112(2) . .
C3B C2B C7B 117.2(4) . .
C1B C2B C3B 120.1(4) . .
C1B C2B C7B 122.6(4) . .
C11B N2B Cu1B 117.5(3) . .
C11B N2B C9B 109.6(3) . .
C11B N2B C10B 108.8(4) . .
C9B N2B Cu1B 104.8(3) . .
C10B N2B Cu1B 105.4(3) . .
C10B N2B C9B 110.7(3) . .
C1A C6A H6A 121(2) . .
C5A C6A C1A 121.4(4) . .
C5A C6A H6A 118(2) . .
C4A C5A H5A 119(3) . .
C6A C5A C4A 119.7(4) . .
C6A C5A H5A 121(3) . .
N2A C10A H10D 103(3) . .
N2A C10A H10E 117(3) . .
N2A C10A H10F 108(3) . .
H10D C10A H10E 110(4) . .
H10D C10A H10F 117(4) . .
H10E C10A H10F 101(4) . .
N2B C11B H11A 109(2) . .
N2B C11B H11B 104(2) . .
N2B C11B H11C 109(2) . .
H11A C11B H11B 113(3) . .
H11A C11B H11C 108(4) . .
H11B C11B H11C 113(4) . .
N2B C9B H9BA 112(3) . .
N2B C9B H9BB 104(2) . .
N2B C9B C8B 111.5(4) . .
H9BA C9B H9BB 104(4) . .
C8B C9B H9BA 114(3) . .
C8B C9B H9BB 111(2) . .
N2B C10B H10A 110(3) . .
N2B C10B H10B 111(3) . .
N2B C10B H10C 113(3) . .
H10A C10B H10B 107(4) . .
H10A C10B H10C 104(4) . .
H10B C10B H10C 113(4) . .
C5B C6B C1B 122.3(4) . .
C5B C6B H6B 115(3) . .
C1B C6B H6B 122(3) . .
C7A N3A Cu1A 124.9(3) . .
C7A N3A C8A 118.9(3) . .
C8A N3A Cu1A 115.2(2) . .
C2A C7A H7A 119(3) . .
N3A C7A C2A 125.0(4) . .
N3A C7A H7A 116(3) . .
N3B C8B C9B 107.8(4) . .
N3B C8B H8BA 110(3) . .
N3B C8B H8BB 104(3) . .
C9B C8B H8BA 111(2) . .
C9B C8B H8BB 113(3) . .
H8BA C8B H8BB 110(4) . .
C9A C8A H8AA 110(2) . .
C9A C8A H8AB 115(3) . .
N3A C8A C9A 107.7(3) . .
N3A C8A H8AA 111(3) . .
N3A C8A H8AB 113(3) . .
H8AA C8A H8AB 100(3) . .

_refine_diff_density_max           0.7799
_refine_diff_density_min          -0.6909
_refine_diff_density_rms           0.1131

loop_
 _refln_index_h
 _refln_index_k
 _refln_index_l
 _refln_F_squared_calc
 _refln_F_squared_meas
 _refln_F_squared_sigma
   2   1 -45       6818.58        7393.57        592.75
   3   1 -45        550.30         523.43        185.15
   2   2 -45        669.53        1072.98        235.59
   2   0 -44       1206.52        1449.19        282.68
   4   0 -44        512.33         625.02        199.85
   0   1 -44       1879.86        2070.09        339.57
   1   1 -44       1199.54        1045.95        251.43
   2   1 -44        781.46        1345.79        277.01
   3   1 -44        246.36         121.69        126.07
   4   1 -44        172.35         208.31        140.14
   0   2 -44       2414.04        2048.58        322.14
   1   2 -44       2119.65        2445.60        347.92
   2   2 -44        593.92         397.72        159.24
   3   2 -44       1144.65         936.52        223.67
   1   3 -44       4560.26        4731.53        471.90
   2   0 -43       1155.29        1169.84        239.62
   4   0 -43       3327.80        3356.49        388.39
   1   1 -43       1174.88        1154.37        167.30
   2   1 -43       2465.09        2640.64        253.07
   3   1 -43        518.51         458.71        126.12
   4   1 -43        744.59         796.64        209.18
   1   2 -43        469.04         642.20        262.84
   2   2 -43        464.63         416.61        179.81
   3   2 -43       2742.64        2961.09        355.94
   1   3 -43       2581.11        2260.41        333.91
   2   3 -43       1044.10        1161.00        236.27
   0   0 -42       5981.21        5636.50        503.53
   2   0 -42       1017.64         938.53        194.90
   4   0 -42          7.30          80.39        127.21
   6   0 -42        617.40         965.56        224.80
   0   1 -42        229.37         137.76         85.58
   1   1 -42        122.91         137.16         63.46
   2   1 -42       1707.21        1757.28        171.42
   3   1 -42       1025.60         685.61        189.26
   4   1 -42        459.60         692.14        193.20
   5   1 -42       1892.45        1794.76        275.32
   0   2 -42       2813.87        2964.40        363.13
   1   2 -42       1009.85         881.96        169.71
   2   2 -42         58.16         140.48         93.63
   3   2 -42       2187.17        2456.15        315.56
   4   2 -42        270.72         242.57        138.59
   0   3 -42        157.08           0.70        132.22
   1   3 -42         83.53         256.04        120.07
   2   3 -42       1018.44         881.65        207.94
   0   4 -42       4701.66        4923.96        480.28
   1   4 -42       1867.88        1545.05        277.30
   2   0 -41        433.95         762.68        149.68
   4   0 -41       6384.55        6695.10        515.02
   6   0 -41        623.61         649.53        163.79
   1   1 -41        257.43         378.33         89.02
   2   1 -41       1716.28        1786.62        182.81
   3   1 -41        958.72         966.87        134.35
   4   1 -41        846.17        1099.40        236.06
   5   1 -41        893.35        1121.11        223.85
   1   2 -41       2009.02        2426.01        219.50
   2   2 -41       1235.35        1227.82        175.06
   3   2 -41        123.71         243.58        121.18
   4   2 -41       3612.60        3427.84        354.58
   1   3 -41       1703.18        1758.48        365.00
   2   3 -41       1557.27        1440.55        185.84
   3   3 -41        218.58          48.94         97.78
   1   4 -41       2089.91        2529.50        242.62
   0   0 -40      10813.33       11325.14        680.56
   2   0 -40       1713.90        1745.62        365.39
   4   0 -40        142.55         408.37        212.05
   6   0 -40       2337.16        2327.83        301.70
   0   1 -40       2983.93        2755.39        264.83
   1   1 -40       1396.72        1315.04        122.88
   2   1 -40       3945.82        3765.37        234.15
   3   1 -40       2220.95        2052.91        175.66
   4   1 -40         43.31         141.58         84.56
   5   1 -40       1206.05        1313.34        237.76
   0   2 -40       6238.20        6612.20        518.64
   1   2 -40       4890.91        4833.92        266.97
   2   2 -40        216.46         291.91        106.48
   3   2 -40       1279.70        1288.42        153.41
   4   2 -40         62.54         181.27        104.33
   0   3 -40        650.99         573.57        178.01
   1   3 -40       1874.31        1863.79        442.43
   2   3 -40       1244.19        1336.15        182.69
   3   3 -40       4509.11        4524.63        308.04
   0   4 -40       1452.87        1319.16        255.41
   1   4 -40       1676.84        1636.19        203.72
   2   4 -40       1184.04        1717.89        208.11
   2   0 -39       2783.91        2907.73        248.28
   4   0 -39       9371.35        8441.03        416.51
   6   0 -39       1870.33        2222.42        299.98
   1   1 -39       1320.33        1476.42        130.88
   2   1 -39       6073.31        6166.85        293.62
   3   1 -39        869.45        1250.43        142.89
   4   1 -39        513.28         374.21        159.05
   5   1 -39        465.21         512.37        194.11
   6   1 -39       2500.02        2687.37        308.34
   1   2 -39        336.69         422.64        199.93
   2   2 -39        544.55         540.61        104.13
   3   2 -39       2719.52        3124.78        215.10
   4   2 -39       6598.76        6033.61        293.38
   1   3 -39       2672.92        3163.97        261.67
   2   3 -39       3642.31        3565.50        275.36
   3   3 -39       1973.47        1957.44        201.29
   4   3 -39        643.57         614.57        194.56
   1   4 -39        440.12         448.66        286.98
   2   4 -39       1457.04        1517.62        251.46
   3   4 -39       3018.29        3086.69        407.18
   0   0 -38      11448.57       11588.21        671.31
   2   0 -38       7920.66        7936.69        392.60
   4   0 -38        170.58         328.08        113.03
   6   0 -38       7737.11        8356.52        652.09
   0   1 -38       7610.44        7611.83        385.35
   1   1 -38       1191.47        1254.96        139.68
   2   1 -38       5176.65        5738.79        278.30
   3   1 -38        641.36         683.70        101.70
   4   1 -38        125.08         146.41         70.63
   5   1 -38       1238.59        1300.78        146.10
   6   1 -38       6478.21        6752.58        306.88
   0   2 -38       5708.73        5929.11        478.89
   1   2 -38       2046.08        2049.39        206.98
   2   2 -38        622.01         458.61        208.37
   3   2 -38       2904.96        2752.88        196.53
   4   2 -38         89.82         178.26         76.70
   5   2 -38       4075.27        3844.55        231.36
   0   3 -38        363.41         328.89        133.50
   1   3 -38       4050.07        3913.08        282.37
   2   3 -38       1282.58        1167.43        159.49
   3   3 -38        586.71         745.70        213.57
   4   3 -38        118.16         285.38         86.29
   0   4 -38        729.18        1081.52        239.84
   1   4 -38       2825.64        3064.28        357.92
   2   4 -38       1987.72        1666.04        196.21
   3   4 -38        895.25        1152.36        274.23
   2   0 -37       2314.19        2278.69        216.26
   4   0 -37       4618.44        4687.62        460.32
   6   0 -37       1727.66        2078.53        341.03
   1   1 -37          0.70         161.28         69.52
   2   1 -37       2656.19        2459.06        189.55
   3   1 -37        867.04         737.56        101.36
   4   1 -37       1458.26        1458.03        152.19
   5   1 -37        984.11        1105.13        183.72
   6   1 -37        310.18         448.26        101.31
   7   1 -37        172.92         516.69        198.99
   1   2 -37       2940.30        2921.50        237.21
   2   2 -37        447.77         316.93         73.27
   3   2 -37       3950.37        4150.02        237.10
   4   2 -37       3186.00        3301.83        213.13
   5   2 -37       2001.80        1896.75        165.68
   6   2 -37       1617.04        1809.13        222.43
   1   3 -37        567.63         906.07        306.46
   2   3 -37       1367.42        1468.38        178.03
   3   3 -37       3770.64        3591.53        263.68
   4   3 -37        619.94         651.95         98.78
   5   3 -37       3544.64        3700.25        307.85
   1   4 -37       2190.98        2263.52        218.74
   2   4 -37        382.80         354.51         95.53
   3   4 -37       2281.24        2197.30        220.92
   4   4 -37       1212.63         852.21        231.89
   0   0 -36      13799.80       12527.24        673.22
   2   0 -36         52.11          52.65         68.64
   4   0 -36        369.06         604.92        212.42
   6   0 -36        777.23         889.69        243.38
   0   1 -36        145.47         248.70        126.66
   1   1 -36        608.95         627.83        103.05
   2   1 -36       2705.92        2929.64        193.18
   3   1 -36        133.29          81.59         79.37
   4   1 -36        117.87         133.95         64.13
   5   1 -36       1474.25        1375.34        140.36
   6   1 -36       3579.46        3288.27        221.62
   7   1 -36        121.10         132.34        100.19
   0   2 -36       3448.66        2807.35        323.35
   1   2 -36       2448.09        2161.73        206.40
   2   2 -36        586.05         443.54        108.06
   3   2 -36       2988.64        3119.75        203.03
   4   2 -36        296.42         394.40         90.65
   5   2 -36        138.46          81.90         70.32
   6   2 -36        160.07          85.51         81.86
   7   2 -36       1386.27        1542.64        292.64
   0   3 -36        507.60         471.88        161.67
   1   3 -36       1371.36        1387.60        168.93
   2   3 -36       2317.14        2485.59        490.12
   3   3 -36        831.48         983.95        144.42
   4   3 -36         43.28         139.37         80.27
   5   3 -36       5159.74        4773.33        563.26
   6   3 -36       1419.92        1411.51        204.46
   0   4 -36      14173.48       15238.42        763.13
   1   4 -36       2155.42        2270.96        218.98
   2   4 -36        138.26         177.66         91.20
   3   4 -36        852.12         854.32        141.39
   4   4 -36        311.81         342.55        175.71
   5   4 -36        791.64         528.55        212.69
   2   0 -35        772.70         859.55        143.47
   4   0 -35       4369.07        3971.56        418.70
   6   0 -35        307.36         557.29        198.96
   8   0 -35        925.16        1005.45        257.39
   1   1 -35        342.44         270.10         75.18
   2   1 -35       2412.18        2819.10        188.83
   3   1 -35         43.65          23.01         56.31
   4   1 -35        219.17         288.59         79.28
   5   1 -35         71.73          96.57        115.12
   6   1 -35       3833.08        3797.22        225.22
   7   1 -35        449.86         392.29         81.35
   8   1 -35       3392.55        3497.37        307.52
   1   2 -35       1420.29        1118.90        234.18
   2   2 -35        133.41         105.11         69.55
   3   2 -35        754.60         724.50        108.72
   4   2 -35       3937.12        3842.54        220.92
   5   2 -35        777.03         664.91        111.88
   6   2 -35         83.79          61.80         54.11
   7   2 -35       1587.09        1650.06        217.71
   8   2 -35        110.43         152.64        147.33
   1   3 -35       1565.67        1576.51        176.25
   2   3 -35       3022.80        2905.82        233.08
   3   3 -35        139.80         230.21         85.14
   4   3 -35        340.95         224.99         77.96
   5   3 -35        733.07         819.65        167.06
   6   3 -35        938.05         918.43        177.14
   7   3 -35       1743.82        1923.98        322.51
   1   4 -35       2500.95        2663.75        226.68
   2   4 -35        181.83          36.78        101.02
   3   4 -35        255.49         133.64         78.22
   4   4 -35       6237.72        6039.44        534.84
   5   4 -35        280.56         444.54        193.27
   6   4 -35        606.47         557.09        218.49
   0   0 -34      22245.97       23873.89        888.63
   2   0 -34       4135.40        4429.47        276.80
   4   0 -34         26.86         580.30        204.98
   6   0 -34       5658.56        6059.03        527.12
   8   0 -34      10408.43       12038.69        778.81
   0   1 -34       6936.40        6423.49        463.86
   1   1 -34        305.07         232.02         65.09
   2   1 -34      10093.60       10532.92        488.22
   3   1 -34        399.74         498.81        151.26
   4   1 -34        642.42         748.31        103.45
   5   1 -34        174.11         191.12         62.67
   6   1 -34       8772.50        9447.68        358.39
   7   1 -34        140.02         155.05         95.71
   8   1 -34       1907.42        1905.69        226.21
   9   1 -34         48.84         -33.36        157.80
   0   2 -34       7654.54        7292.08        491.58
   1   2 -34         57.16         147.71        181.20
   2   2 -34        101.12         124.00        139.98
   3   2 -34       1321.21        1580.63        145.26
   4   2 -34         74.91         100.59         75.81
   5   2 -34       4408.34        4613.16        237.74
   6   2 -34       1183.70        1103.32        124.21
   7   2 -34        268.28         181.78        226.74
   8   2 -34       5779.53        5663.12        385.36
   0   3 -34        503.55         281.96        128.36
   1   3 -34        964.72        1171.55        161.66
   2   3 -34       1639.20        1319.97        165.55
   3   3 -34       4021.09        3863.14        258.47
   4   3 -34        117.89         109.43         52.79
   5   3 -34       2078.35        2625.47        181.73
   6   3 -34       1440.91        1187.23        177.75
   7   3 -34        625.06         533.47        190.49
   8   3 -34        200.85         272.41        182.06
   0   4 -34       2655.59        2128.77        285.21
   1   4 -34       1780.03        2031.10        197.71
   2   4 -34        919.29         962.34        144.72
   3   4 -34       1837.55        1901.47        190.10
   4   4 -34        170.78         361.04        174.48
   5   4 -34       2559.72        3403.82        422.12
   6   4 -34        834.58        1371.62        289.35
   7   4 -34       1308.63        1361.17        266.63
   2   0 -33        737.56         892.61        109.48
   4   0 -33      18317.34       17378.55        898.07
   6   0 -33       2637.84        2745.45        360.51
   8   0 -33       2307.67        2912.85        389.43
   1   1 -33       2622.76        2411.94        127.08
   2   1 -33      16727.34       17280.28        349.34
   3   1 -33        389.05         436.91         69.62
   4   1 -33       2300.07        2389.33        122.50
   5   1 -33        245.27         346.17         74.51
   6   1 -33       3773.45        4141.38        225.84
   7   1 -33        845.20        1031.68        124.47
   8   1 -33        795.19         531.77        138.38
   9   1 -33        595.10         376.22        170.48
   1   2 -33       1663.73        1509.99        121.08
   2   2 -33        346.27         381.84         77.07
   3   2 -33       5097.67        4873.21        198.77
   4   2 -33       9611.01        9141.81        323.36
   5   2 -33       9896.50        9744.82        334.65
   6   2 -33        329.41         216.75         69.77
   7   2 -33       1986.80        2127.97        423.37
   8   2 -33       1529.92        1762.20        227.49
   9   2 -33       1100.64        1090.76        266.23
   1   3 -33       7128.49        6990.73        339.69
   2   3 -33       3115.50        3055.64        230.73
   3   3 -33       1762.69        2001.76        239.39
   4   3 -33        690.13         655.96        114.14
   5   3 -33       2399.60        2225.94        321.88
   6   3 -33       1290.56        1008.16        246.97
   7   3 -33       3691.31        3632.23        382.31
   8   3 -33        452.47         561.31        224.71
   9   3 -33       4552.17        5005.15        516.70
   1   4 -33        337.69         491.77        125.28
   2   4 -33        949.30        1286.00        220.34
   3   4 -33       6091.55        6588.39        559.14
   4   4 -33       1692.74        1967.79        268.36
   5   4 -33       4892.90        5359.86        506.80
   6   4 -33       1315.06        1291.43        279.94
   7   4 -33       1684.50        2031.80        341.42
   8   4 -33         85.72         250.41        166.22
   0   0 -32      28474.46       28418.52        932.89
   2   0 -32       4131.50        4169.62        218.02
   4   0 -32       1687.35        2042.56        256.64
   6   0 -32       3847.76        4281.86        437.59
   8   0 -32      12847.87       13494.41        801.31
  10   0 -32       4179.80        5617.00        551.87
   0   1 -32      17126.31       16929.79        432.73
   1   1 -32       1444.64        1461.05         79.54
   2   1 -32       9239.77        9112.67        150.97
   3   1 -32        568.51         596.88         75.24
   4   1 -32        318.22         493.08         66.56
   5   1 -32        190.34         265.18         57.98
   6   1 -32       9635.96       10127.77        340.28
   7   1 -32       1781.94        1933.63        220.29
   8   1 -32       3179.31        3664.28        306.30
   9   1 -32        249.96         435.20        146.08
  10   1 -32        529.97         349.08        168.17
   0   2 -32      12285.58       11849.98        368.78
   1   2 -32       3414.18        3877.71        150.00
   2   2 -32        471.57         455.40         75.98
   3   2 -32        416.79         650.34         93.56
   4   2 -32       1222.46        1431.51        138.80
   5   2 -32       3181.06        3684.28        206.80
   6   2 -32       1295.98        1567.66        140.06
   7   2 -32       3977.96        4316.12        317.87
   8   2 -32       6511.06        7035.14        411.79
   9   2 -32        565.33         705.30        157.17
  10   2 -32        669.16         323.26        192.18
   0   3 -32       4542.29        4000.40        234.19
   1   3 -32       4446.91        4771.82        218.19
   2   3 -32       3271.78        3685.88        193.60
   3   3 -32       2562.92        3159.14        228.88
   4   3 -32       1139.26        1194.56        143.62
   5   3 -32       4624.63        5140.60        240.22
   6   3 -32       2412.79        2260.31        568.12
   7   3 -32       4296.20        4285.48        321.78
   8   3 -32        418.56         394.70        203.31
   9   3 -32        713.15         681.99        206.18
   0   4 -32       1511.19        1454.92        218.41
   1   4 -32       4983.77        4956.62        288.68
   2   4 -32       2227.88        2065.37        194.62
   3   4 -32       1226.30        1398.75        162.10
   4   4 -32         48.24         218.96        195.98
   6   4 -32       4433.32        4399.33        445.72
   7   4 -32       5813.23        5604.74        513.41
   8   4 -32        653.81         478.31        179.33
   7   5 -32       1170.40        1101.31        288.35
   2   0 -31       9137.19        8799.86        399.05
   4   0 -31      23109.08       23329.26        579.96
   6   0 -31       3308.74        3443.62        231.81
   8   0 -31       2220.75        2727.66        371.62
  10   0 -31       2282.99        2414.45        368.95
   1   1 -31        379.76         435.30         49.13
   2   1 -31       5765.69        5476.62        151.91
   3   1 -31       3769.61        3538.27        223.27
   4   1 -31      12110.54       12253.32        264.53
   5   1 -31       1446.76        1231.74        109.69
   6   1 -31       4958.50        5707.74        252.09
   7   1 -31       1874.63        1808.73        174.83
   8   1 -31        390.64         468.76        126.81
   9   1 -31        742.86         951.79        204.73
  10   1 -31       3962.45        4318.44        382.21
   1   2 -31       3699.73        3400.91        139.24
   2   2 -31       1816.56        1996.83        139.15
   3   2 -31       1139.69         951.59         74.80
   4   2 -31       7059.44        7083.88        198.85
   5   2 -31        190.98         361.34         91.67
   6   2 -31        166.10         218.96         64.76
   7   2 -31       1003.44         844.37        129.27
   8   2 -31        639.22         670.94        148.89
   9   2 -31       8647.49        8668.12        518.00
  10   2 -31       1400.87        1436.43        299.75
   1   3 -31       1186.81        1522.24        106.99
   2   3 -31       2075.50        1962.47        116.06
   3   3 -31       6972.27        6247.14        307.67
   4   3 -31        190.25         166.20         68.94
   5   3 -31       5876.71        5148.94        232.96
   6   3 -31        701.49         926.57        155.00
   7   3 -31        721.71         790.31        162.88
   8   3 -31        151.04         252.32        155.04
   9   3 -31       1416.39        1493.20        289.70
  10   3 -31       2307.47        2621.55        376.99
   1   4 -31       3464.75        3480.59        241.75
   2   4 -31       3835.70        3458.89        239.96
   3   4 -31       4106.74        4427.66        440.25
   4   4 -31        558.91         536.29        105.20
   6   4 -31        326.38         571.86        201.57
   7   4 -31        518.01         584.52        181.99
   8   4 -31        519.20         676.77        181.00
   9   4 -31       4145.05        4470.97        482.99
   7   5 -31        257.77         263.47        162.88
   8   5 -31        488.54         514.98        206.60
   0   0 -30       6212.65        5263.90        181.90
   2   0 -30        803.25         892.91        217.08
   4   0 -30       1446.43        1959.55        144.14
   6   0 -30        771.18         605.62        107.81
   8   0 -30       3554.81        3701.16        412.05
  10   0 -30       1167.48        1206.22        261.80
   0   1 -30       5699.04        5413.92        351.43
   1   1 -30       1992.90        1976.24         92.71
   2   1 -30       2017.86        2057.73        121.33
   3   1 -30       1257.33        1423.27         89.53
   4   1 -30        880.51        1077.70         76.74
   5   1 -30       1102.63        1239.28        103.53
   6   1 -30       3552.48        3320.42        160.38
   7   1 -30       1328.85        1181.50        162.67
   8   1 -30       1716.06        1829.02        212.82
   9   1 -30        424.25         269.80        252.17
  10   1 -30        799.83         792.83        157.33
   0   2 -30       4506.49        4261.96        217.46
   1   2 -30       4323.34        4309.29        154.25
   2   2 -30        155.61         227.90         48.23
   3   2 -30        233.05         325.07         60.46
   4   2 -30        247.43         337.63         49.08
   5   2 -30        299.13         362.95         49.37
   6   2 -30        901.48         953.00        104.21
   7   2 -30       2328.40        2191.67        153.58
   8   2 -30       1823.72        1699.00        210.75
   9   2 -30       1847.89        1938.15        223.97
  10   2 -30        348.28         544.73        161.76
  11   2 -30        994.47         938.53        239.49
   0   3 -30        183.80          33.66         47.30
   1   3 -30       5546.58        5322.68        187.08
   2   3 -30       1977.95        2060.44        117.01
   3   3 -30       1302.78        1485.47        115.81
   4   3 -30        623.81         730.42        108.98
   5   3 -30       2070.42        2192.28        166.52
   6   3 -30       4222.16        4488.96        173.11
   7   3 -30       3472.78        3336.60        281.95
   8   3 -30        154.91          36.48        162.94
   9   3 -30       1744.25        2085.86        323.27
  10   3 -30         72.95         193.53        146.75
  11   3 -30        198.25         486.15        195.05
   0   4 -30      11544.45       12792.52        627.37
   1   4 -30       3260.64        3111.71        177.48
   2   4 -30        135.83         316.43         91.11
   3   4 -30       2777.48        2658.53        206.94
   4   4 -30       1482.27        1530.18        161.81
   6   4 -30        124.27         259.55        147.74
   7   4 -30       1518.55        1498.03        266.13
   8   4 -30       2913.61        3037.86        387.76
   9   4 -30       1077.88        1051.37        224.71
  10   4 -30        342.30         372.40        180.57
   7   5 -30       1544.02        1486.27        276.49
   8   5 -30       1362.01        1411.21        284.78
   9   5 -30        410.68         408.27        163.24
   2   0 -29       1795.27        1774.46        140.54
   4   0 -29      12119.43       10589.69        324.95
   6   0 -29        686.82         809.81        117.67
   8   0 -29          7.50         -43.31         97.84
  10   0 -29        457.64         417.72        179.11
   1   1 -29       2019.34        1896.45         91.88
   2   1 -29       3205.08        2970.23         98.95
   3   1 -29        238.06         230.91         42.00
   4   1 -29         84.07          81.49         29.11
   5   1 -29        736.67         776.75         67.33
   6   1 -29       2656.15        2702.24        173.18
   7   1 -29        216.30          99.48         71.07
   8   1 -29       3669.91        3021.28        260.45
   9   1 -29       3869.13        3248.78        273.05
  10   1 -29       1449.96        1302.48        201.44
  11   1 -29        101.26          23.11        101.37
   1   2 -29       2399.76        2420.18        116.00
   2   2 -29        169.06         156.56         39.03
   3   2 -29        527.49         506.95         58.58
   4   2 -29       4553.38        4214.84        138.60
   5   2 -29          5.89          60.09         29.13
   6   2 -29        115.59         199.16         47.73
   7   2 -29       4331.75        4579.50        211.56
   8   2 -29         15.29          49.74        110.29
   9   2 -29        501.31         684.50        147.49
  10   2 -29         27.23         104.60        124.96
  11   2 -29        804.10         620.80        204.40
   1   3 -29       2856.67        2651.69        131.11
   2   3 -29       3431.18        3220.64        163.78
   3   3 -29        365.25         490.17         70.96
   4   3 -29        380.85         386.97         63.58
   5   3 -29       2058.37        2347.02        153.47
   6   3 -29       2103.48        2482.38        300.04
   7   3 -29       2500.25        2410.63        343.96
   8   3 -29        262.18         272.51        111.92
   9   3 -29       6951.64        6872.96        569.27
  10   3 -29       2162.57        1778.98        313.10
  11   3 -29         15.16        -122.59        125.40
   1   4 -29       1220.90        1427.69        123.68
   2   4 -29         53.13          40.90         41.28
   3   4 -29       3822.98        3339.01        263.03
   4   4 -29      14871.98       16210.31        470.82
   6   4 -29        137.15         129.12        110.39
   7   4 -29       1522.71        1525.16        271.90
   8   4 -29        597.97         901.75        237.33
   9   4 -29         73.44         150.83        125.10
  10   4 -29        401.87         397.82        191.15
  11   4 -29        398.34         144.50        134.33
   7   5 -29       2080.61        2066.47        320.12
   8   5 -29         41.79         195.74        192.71
   9   5 -29        398.46         652.05        197.14
   0   0 -28      12479.49       11531.24        443.95
   2   0 -28       2006.40        1911.42        121.31
   4   0 -28        709.59        1421.16        126.90
   6   0 -28       3512.30        3227.57        210.15
   8   0 -28       6307.06        6191.27        509.02
  10   0 -28       1565.78        1387.39        257.89
   0   1 -28       3024.06        2891.45        159.37
   1   1 -28       1230.51        1353.13         82.97
   2   1 -28       4432.51        4027.13        115.77
   3   1 -28         85.65          29.74         13.08
   4   1 -28       3274.51        3064.28        107.12
   5   1 -28         69.01          77.67         34.97
   6   1 -28       3256.62        3219.13        104.04
   7   1 -28       1122.68        1335.44        101.48
   8   1 -28       1193.22        1289.82        176.76
   9   1 -28        238.86         324.77        149.84
  10   1 -28       3851.97        4006.93        500.82
  11   1 -28         24.09          80.59         94.05
  12   1 -28       3251.38        2994.95        409.64
   0   2 -28      14036.07       14339.99        453.86
   1   2 -28        874.42        1043.54         83.83
   2   2 -28        416.27         409.07         57.27
   3   2 -28       1072.17        1234.26         90.71
   4   2 -28         36.52         144.10         47.00
   5   2 -28       1483.03        1692.27         96.78
   6   2 -28        652.24         669.73         59.95
   7   2 -28          8.33          63.71         56.77
   8   2 -28       6126.81        5782.00        464.80
   9   2 -28        433.93         253.42        161.51
  10   2 -28        138.74          84.21        163.92
  11   2 -28         92.42         128.62        122.22
  12   2 -28         18.96         176.45        156.62
   0   3 -28        259.88         262.37         73.19
   1   3 -28        555.09         831.41         78.58
   2   3 -28       6529.66        6900.70        205.30
   3   3 -28        865.39         867.89         77.32
   4   3 -28        722.30         872.31        122.08
   5   3 -28        233.07         203.68         53.38
   6   3 -28       8011.61        8262.06        290.81
   7   3 -28       1654.69        1631.87        138.92
   8   3 -28       1280.54        1329.21        255.10
   9   3 -28        412.37         954.51        219.97
  10   3 -28        246.53         -14.87        115.68
  11   3 -28       3038.52        2696.01        365.13
  12   3 -28        294.87         190.52        128.15
   0   4 -28       3028.34        2834.38        202.91
   1   4 -28       1371.70        1334.44        115.92
   2   4 -28        296.43         341.55         70.15
   3   4 -28       5093.78        5431.61        277.55
   4   4 -28        302.56         239.05        102.32
   7   4 -28        474.55         444.95        105.46
   8   4 -28       3440.73        3204.46        381.52
   9   4 -28        569.58         382.04        163.79
  10   4 -28        456.51         240.36        154.10
  11   4 -28        166.51          19.70        156.53
   7   5 -28        846.96         729.92        197.60
   8   5 -28       1151.95        1438.74        270.16
   9   5 -28         78.59         -21.00        127.58
  10   5 -28        427.73         827.99        237.65
   8   6 -28        760.69         796.34        226.98
   2   0 -27       8750.08        8685.21        381.93
   4   0 -27      48926.89       48501.92        629.54
   6   0 -27        197.82         369.48         71.35
   8   0 -27       1011.56        1753.46        308.01
  10   0 -27        648.42         915.32        219.65
  12   0 -27      14143.67       13942.27        853.45
   1   1 -27       2917.01        3014.44         97.59
   2   1 -27      27308.26       27649.21        301.95
   3   1 -27        963.42        1063.63         48.13
   4   1 -27       4925.53        4795.84         80.11
   5   1 -27        885.66         919.13         40.57
   6   1 -27       6450.31        6387.72        132.20
   7   1 -27       2723.74        2702.84        104.59
   8   1 -27        671.26         813.73        134.08
   9   1 -27       4398.38        5155.98        334.08
  10   1 -27       9675.43        9674.88        469.84
  11   1 -27        189.16         232.12        105.54
  12   1 -27        395.36         942.55        252.09
   1   2 -27       2573.41        2817.39        121.19
   2   2 -27       1329.81        1212.05         80.15
   3   2 -27       4418.79        4191.93        144.79
   4   2 -27      16349.22       16496.60        254.08
   5   2 -27       4882.91        4855.83        130.36
   6   2 -27         37.96          57.28         31.75
   7   2 -27       4172.83        4352.70        169.74
   8   2 -27        729.25         936.62        108.88
   9   2 -27       3880.67        3868.87        293.05
  10   2 -27        425.76         300.75        138.35
  11   2 -27       1831.51        1774.46        308.09
  12   2 -27       4660.58        4543.82        471.89
   1   3 -27       5396.58        5442.86        180.31
   2   3 -27       5817.25        5990.50        191.05
   3   3 -27       1384.19        1845.10        111.33
   4   3 -27        639.38         507.45         69.41
   5   3 -27        120.43         127.92         58.32
   6   3 -27       1220.70        1300.68        107.41
   7   3 -27       5838.02        6101.44        256.74
   8   3 -27        246.37         155.45         84.75
   9   3 -27       7882.45        8282.86        605.24
  10   3 -27       1084.26        1001.23        222.18
  11   3 -27        691.77         964.45        249.08
  12   3 -27         63.58          20.90        116.25
   1   4 -27       2725.81        2886.53        163.81
   2   4 -27       1391.15        1449.19        120.59
   3   4 -27       6168.63        6569.80        243.35
   4   4 -27       2613.33        1566.46        234.59
   7   4 -27       1795.62        1931.72        189.03
   8   4 -27        181.26         274.22         89.38
   9   4 -27       3860.77        2893.46        365.80
  10   4 -27         39.21        -125.71        125.69
  11   4 -27       1126.49        1096.99        249.72
   7   5 -27       1501.35        1481.35        174.12
   8   5 -27        929.50         773.53        141.36
   9   5 -27       1829.89        1608.16        276.04
  10   5 -27         30.23          70.84        123.02
   8   6 -27        293.78         324.26        155.20
   9   6 -27         55.44          98.48        120.35
   0   0 -26      52150.11       49692.87       2215.56
   2   0 -26       1517.51        1522.45        182.83
   4   0 -26       2744.36        3340.62        264.48
   6   0 -26         56.75         145.50         52.39
   8   0 -26      27792.46       29133.47       1050.45
  10   0 -26       1290.15        1258.97        257.39
  12   0 -26      11028.02       10858.79        734.34
   0   1 -26        482.51         390.18         50.51
   1   1 -26       2786.88        2732.99        107.60
   2   1 -26      12287.73       13007.96        175.50
   3   1 -26       3413.14        3322.13         98.52
   4   1 -26        735.43         810.21         38.88
   5   1 -26       2165.99        2105.36         86.98
   6   1 -26      20812.41       20172.53        328.17
   7   1 -26       1549.23        1498.93         67.75
   8   1 -26       1048.89         886.18         78.75
   9   1 -26        923.68        1208.63        168.94
  10   1 -26        866.79        1205.11        185.84
  11   1 -26       1460.54        1908.31        275.28
  12   1 -26        569.58         673.85        211.86
  13   1 -26        568.69         450.37        162.97
   0   2 -26      29227.89       29209.63        537.64
   1   2 -26      10984.86       11000.58        232.31
   2   2 -26        499.21         288.19         56.50
   3   2 -26        321.24         332.60         51.13
   4   2 -26       1025.97        1394.23        127.71
   5   2 -26        401.78         458.81         48.76
   6   2 -26        255.41         239.05         43.67
   7   2 -26      11985.28       12170.72        222.07
   8   2 -26      10112.37       10480.87        240.59
   9   2 -26       1640.37        2497.95        243.21
  10   2 -26        873.80         852.21        223.70
  11   2 -26       1947.09        1503.86        281.39
  12   2 -26       1170.69         844.17        233.80
  13   2 -26        132.56         355.21        190.75
   0   3 -26      10977.49       12233.22        373.10
   1   3 -26       4889.65        4703.39        165.82
   2   3 -26       6437.97        6794.18        198.44
   3   3 -26       9248.37        9268.62        236.51
   4   3 -26         49.15           3.12         35.00
   5   3 -26       7598.83        7415.08        315.66
   6   3 -26       4380.78        4630.74        152.43
   7   3 -26       4657.16        4773.23        227.21
   8   3 -26       1779.84        2041.15        183.87
   9   3 -26        942.29        1204.71        219.73
  10   3 -26       3045.53        3054.74        374.20
  11   3 -26       1106.20        1184.92        245.25
  12   3 -26        739.91         698.07        199.87
   0   4 -26        903.51         566.23         97.60
   1   4 -26       8596.17        8564.92        238.15
   2   4 -26        652.23         679.18         85.36
   3   4 -26        331.78         361.24         73.43
   4   4 -26       2042.90        1969.50        242.95
   7   4 -26       7974.04        7565.10        361.59
   8   4 -26       1491.40        1445.07        166.73
   9   4 -26       3042.01        3510.54        265.68
  10   4 -26       1527.78        1507.98        278.04
  11   4 -26       2163.21        1648.45        291.07
   7   5 -26       1351.95        1341.77        255.45
   8   5 -26        334.24         384.56        136.91
   9   5 -26        209.81         106.61        100.34
  10   5 -26        124.81         311.90        157.86
   8   6 -26        524.29         659.28        152.40
   9   6 -26        496.84         409.68        164.36
   2   0 -25      26641.44       27439.09       1181.15
   4   0 -25      18361.32       17537.02        364.88
   6   0 -25       4465.77        4443.04        206.40
   8   0 -25       3052.23        3201.85        237.37
  10   0 -25       5760.78        5991.11        501.13
  12   0 -25       1015.00        1637.00        299.79
   1   1 -25        256.27         402.94         34.82
   2   1 -25      16812.95       16575.78        232.52
   3   1 -25       7036.40        6852.36        119.78
   4   1 -25      20065.35       20174.34        185.37
   5   1 -25       1576.02        1589.77         58.57
   6   1 -25       1246.29        1183.71         75.26
   7   1 -25        545.97         629.34         53.01
   8   1 -25        484.41         652.35         85.44
   9   1 -25       2020.41        2115.31        142.10
  10   1 -25       6448.76        7091.42        579.83
  11   1 -25       2146.23        2223.93        231.65
  12   1 -25       3185.34        3925.04        440.03
  13   1 -25        172.75         319.04        172.88
   1   2 -25       5982.39        6038.03        155.77
   2   2 -25        314.15         283.07         41.48
   3   2 -25       5374.41        5847.31        157.49
   4   2 -25      23571.33       23819.23        460.89
   5   2 -25       3324.86        4179.77        134.05
   6   2 -25       1554.64        1579.12         86.32
   7   2 -25        824.01        1058.21         59.87
   8   2 -25        659.64         735.85         70.69
   9   2 -25       8832.13        8584.12        300.61
  10   2 -25       1040.96         878.04        213.12
  11   2 -25       1516.33        1466.07        260.73
  12   2 -25       2006.20        1820.08        294.01
  13   2 -25        950.52        1087.95        258.49
   1   3 -25       1640.04        1749.24        111.46
   2   3 -25       6980.82        7043.79        234.75
   3   3 -25      11366.24       11257.52        256.11
   4   3 -25        810.53         716.56        216.03
   5   3 -25       3738.20        3953.37        251.09
   6   3 -25       2442.77        2526.49        118.06
   7   3 -25       2387.46        2635.82         99.89
   8   3 -25        575.32         455.40         98.27
   9   3 -25       5702.65        5574.60        305.22
  10   3 -25       5665.91        5696.89        494.23
  11   3 -25       3856.14        3299.52        392.28
  12   3 -25        733.18         631.25        166.93
   1   4 -25       2103.98        2110.58        137.92
   2   4 -25       8630.78        8333.61        266.79
   3   4 -25       9032.10        8864.77        492.04
   4   4 -25       5408.17        5793.05        396.86
   7   4 -25       1046.60         956.52        134.11
   8   4 -25         69.71         135.25         82.58
   9   4 -25       4635.01        4217.55        285.02
  10   4 -25       3360.05        2739.82        351.41
  11   4 -25       1514.31         934.11        226.35
   8   5 -25       1114.13        1431.51        332.75
   9   5 -25       2845.15        2825.13        299.93
  10   5 -25         13.24          -7.13        126.00
   8   6 -25        661.11         656.97        145.19
   9   6 -25        218.27         341.65        128.68
   0   0 -24      24876.21       25880.77        941.74
   2   0 -24       9386.31        9354.84        255.51
   4   0 -24        847.53         937.22         91.77
   6   0 -24      13818.72       13664.83        353.80
   8   0 -24       7359.99        8243.88        184.91
  10   0 -24       2548.36        2906.32        361.19
  12   0 -24        606.52         639.49        199.10
   0   1 -24      14313.54       15269.67        266.91
   1   1 -24       1391.67        1158.79         53.62
   2   1 -24       9824.13       10625.67        202.46
   3   1 -24        407.67         473.48         33.68
   4   1 -24       1210.05        1415.83         75.53
   5   1 -24         77.60          83.30         20.40
   6   1 -24       8604.73        8930.49        142.98
   7   1 -24       1373.57        1261.89        112.58
   8   1 -24       6693.14        6669.68        170.38
   9   1 -24       1080.61        1068.86        105.35
  10   1 -24       5633.47        6807.45        529.60
  11   1 -24        219.08         525.13        128.70
  12   1 -24       2059.41        2166.96        333.70
  13   1 -24        118.39          20.30        123.34
   0   2 -24      13751.83       14395.66        549.23
   1   2 -24       7226.00        6793.28        162.10
   2   2 -24       3342.66        3390.76        115.28
   3   2 -24       3069.06        2985.61        127.38
   4   2 -24        337.92         544.73         65.70
   5   2 -24      11851.73       11584.49        205.14
   6   2 -24       1100.65        1078.10         57.26
   7   2 -24       1635.61        1680.21         70.70
   8   2 -24       3646.94        3544.30        102.17
   9   2 -24        855.02         880.85        153.85
  10   2 -24       1748.96        1544.95        304.27
  11   2 -24        177.71         250.61        132.13
  12   2 -24        422.55         508.65        170.15
  13   2 -24       4242.47        4203.58        433.64
   0   3 -24       1587.26        1570.48        133.64
   1   3 -24       5786.46        4756.95        169.74
   2   3 -24       1013.98         680.58         68.67
   3   3 -24        138.78         319.44         65.55
   4   3 -24        750.18         842.36        112.02
   5   3 -24        368.08         185.50         39.70
   6   3 -24       1560.01        1447.58         78.78
   7   3 -24       7077.54        7029.72        243.27
   8   3 -24        208.64         232.82        199.07
   9   3 -24       2151.49        2168.16        396.30
  10   3 -24        302.31         208.10         93.56
  11   3 -24       2407.70        2309.34        323.00
  12   3 -24        110.85         -19.29        158.23
   0   4 -24       2221.20        1707.84        149.94
   1   4 -24       1337.34         978.12         86.18
   2   4 -24       2287.28        2221.22        249.00
   3   4 -24       2433.72        1944.58        234.12
   4   4 -24         84.25         116.06         70.07
   5   4 -24        946.11         748.41        155.03
   7   4 -24       2667.90        2311.35        202.91
   8   4 -24       1714.19        1436.73        166.96
   9   4 -24       1138.04        1061.92        210.21
  10   4 -24        216.11         267.89         93.63
  11   4 -24         38.08        -117.47        143.86
   4   5 -24       1411.31        1215.46        133.70
   8   5 -24       4118.96        3403.42        268.77
   9   5 -24       1797.66        1662.42        191.75
  10   5 -24        821.54         655.76        267.54
   2   6 -24       6602.43        6920.39        411.06
   8   6 -24       1762.99        1546.26        194.11
   9   6 -24       1697.33        1558.92        375.52
   8   7 -24       4178.54        5218.48        548.55
   2   0 -23       1413.66        1486.07        135.94
   4   0 -23       8080.21        6641.24        232.69
   6   0 -23      10489.07       11292.39        252.82
   8   0 -23       3962.97        4077.27        139.46
  10   0 -23        374.11         414.60         88.04
  12   0 -23        902.33        1019.32        252.38
   1   1 -23       1863.54        1893.13         65.84
   2   1 -23       4322.49        4044.92         87.70
   3   1 -23         81.89          95.26         22.55
   4   1 -23        210.00         217.95         25.62
   5   1 -23        174.26         149.92         20.83
   6   1 -23        666.07         725.80         46.51
   7   1 -23       1190.39        1166.83         69.97
   8   1 -23       1504.22        1557.92         59.33
   9   1 -23       1346.07        1334.54         80.95
  10   1 -23       4844.71        4569.85        220.84
  11   1 -23         64.46         -46.73         95.13
  12   1 -23        802.48        1288.12        260.62
  13   1 -23        354.27         894.72        224.62
   1   2 -23       1158.08        1284.40         67.12
   2   2 -23       1151.06        1217.57         70.90
   3   2 -23       4916.87        4780.06        157.91
   4   2 -23       4024.07        3624.59        127.81
   5   2 -23       7896.50        8077.77        170.73
   6   2 -23       1116.90        1096.29         57.22
   7   2 -23       3443.02        3281.13         98.09
   8   2 -23        528.39         495.09         43.15
   9   2 -23          4.56         -29.84         57.79
  10   2 -23        124.24         114.05        150.95
  11   2 -23       1007.63        1214.76        233.31
  12   2 -23       1301.74        1042.23        229.43
  13   2 -23       1157.30        1152.76        245.91
   1   3 -23       4369.64        4482.03        154.12
   2   3 -23       2338.30        2488.41        106.40
   3   3 -23       5135.80        5081.92        177.31
   4   3 -23       1641.61        1894.94        110.32
   5   3 -23       2186.24        2261.81        108.15
   6   3 -23       3477.93        3524.10        121.59
   7   3 -23       1147.74        1139.30         73.32
   8   3 -23        430.10         431.48         62.33
   9   3 -23       3941.34        3707.69        252.25
  10   3 -23       3329.04        3301.73        241.64
  11   3 -23        359.05         237.14        146.18
  12   3 -23        786.29        1005.65        226.89
   1   4 -23        495.90         740.27        125.10
   2   4 -23        885.19        1010.88        178.70
   3   4 -23       2876.02        2875.37        277.41
   4   4 -23      21461.07       21302.58        752.58
   5   4 -23       1456.63        1187.33        188.21
   7   4 -23       2275.89        2309.14        199.13
   8   4 -23       3136.95        2740.82        218.58
   9   4 -23        416.32         393.90        195.92
  10   4 -23        126.75         113.95         90.39
  11   4 -23        593.13         572.36        173.85
   2   5 -23      12109.61       11707.49        456.64
   3   5 -23       3104.61        2921.40        218.41
   4   5 -23        507.51         577.69        113.11
   8   5 -23       1458.42        1256.96        165.73
   9   5 -23        183.15         267.09        106.12
  10   5 -23       4378.00        4248.40        306.70
   1   6 -23        309.46         286.08        108.56
   2   6 -23       2452.90        2353.25        252.93
   3   6 -23       1596.42        1794.46        212.73
   8   6 -23        603.21         437.81        126.28
   9   6 -23       1401.62        1517.82        199.11
  10   6 -23       1138.58        1637.90        326.51
   1   7 -23       2587.61        2229.76        271.91
   8   7 -23        103.57         -60.39        140.99
   0   0 -22      12329.54       12819.15        823.46
   2   0 -22         67.25         100.18         34.04
   4   0 -22       2835.05        3362.52        139.81
   6   0 -22        713.73         598.89         38.18
   8   0 -22       4759.55        4018.09        132.96
  10   0 -22       2146.94        2228.05        218.23
  12   0 -22       1332.18        2331.95        350.55
   0   1 -22       6289.68        6329.04        277.17
   1   1 -22       2770.33        2785.14         77.50
   2   1 -22       5964.10        4768.01        158.29
   3   1 -22        943.22         921.95         47.04
   4   1 -22       3981.24        3722.96         85.56
   5   1 -22        270.50         215.74         28.32
   6   1 -22       2122.50        1927.30         71.34
   7   1 -22        590.05         572.06         52.20
   8   1 -22        360.00         323.76         25.95
   9   1 -22         84.92          99.28         31.25
  10   1 -22       4482.38        4091.54        197.47
  11   1 -22        887.88         739.67        112.96
  12   1 -22       1920.16        1668.05        281.16
  13   1 -22       1524.51        1835.96        291.82
   0   2 -22       7713.57        7004.09        209.68
   1   2 -22        172.47         122.89         27.35
   2   2 -22        473.31         502.52         49.43
   3   2 -22       6086.64        5828.32        156.80
   4   2 -22         31.59         123.09         37.11
   5   2 -22       4928.15        5025.05        114.15
   6   2 -22       1746.36        1782.30         69.22
   7   2 -22       2686.07        2574.32         84.28
   8   2 -22       4072.16        3506.92        134.96
   9   2 -22       1270.15        1100.51        102.61
  10   2 -22        982.14        1056.00        136.13
  11   2 -22       6718.42        6178.91        324.41
  12   2 -22        818.38         920.44        209.65
  13   2 -22        443.19         551.96        191.72
   0   3 -22       1086.73         924.96        105.85
   1   3 -22       1930.58        2202.83         99.91
   2   3 -22       9073.58        9417.04        245.37
   3   3 -22       2686.23        2227.65        117.37
   4   3 -22        327.06         331.30         45.41
   5   3 -22       2392.28        2052.20        101.66
   6   3 -22      10490.18       10231.67        279.47
   7   3 -22       1401.06        1465.77         80.77
   8   3 -22        195.88         146.71         41.58
   9   3 -22        701.07         706.61        117.93
  10   3 -22        974.73        1085.24        144.18
  11   3 -22       2569.50        2196.80        212.31
  12   3 -22        189.41         294.22        126.49
   0   4 -22      23774.03       24593.46        775.75
   1   4 -22       3591.14        4199.56        234.81
   2   4 -22       1340.70        1301.68        142.07
   3   4 -22       3330.27        3330.77        302.87
   4   4 -22       1319.98        1234.56         90.65
   5   4 -22       4529.57        4925.77        168.56
   6   4 -22       1655.55        1400.46        102.60
   7   4 -22       1471.15        1512.40        166.92
   8   4 -22       6766.99        6650.09        339.82
   9   4 -22       2131.79        1961.26        198.37
  10   4 -22        233.13         250.01         96.82
  11   4 -22       3347.96        2870.85        248.09
   1   5 -22        217.32         170.62         76.58
   2   5 -22      10137.08       10316.17        436.18
   3   5 -22       1319.06         952.29        141.71
   4   5 -22        101.23          91.64         48.44
   5   5 -22       1101.85         885.07        120.60
   8   5 -22       2304.58        2147.86        212.28
   9   5 -22        349.46         280.35         93.91
  10   5 -22       1096.21        1109.25        159.00
  11   5 -22       2461.03        2605.07        370.03
   0   6 -22      11344.63       11697.84        579.05
   1   6 -22       3135.83        3195.52        297.24
   2   6 -22        995.06        1100.71        170.80
   3   6 -22        344.64         329.99        100.19
   4   6 -22       1042.97        1032.58        161.02
   8   6 -22       3350.65        2907.83        584.41
   9   6 -22       2485.84        2224.13        227.38
  10   6 -22        473.62         728.72        236.24
   0   7 -22       3258.05        3371.07        346.64
   1   7 -22       3467.77        2935.06        316.16
   2   7 -22       1162.59         856.03        171.93
   0   8 -22       1142.44        1470.90        274.72
   1   8 -22       1268.00         754.34        212.41
   2   0 -21       7717.10        7560.08        410.34
   4   0 -21      53484.93       55086.49        633.83
   6   0 -21       2332.12        2124.15         65.06
   8   0 -21       1596.42        2037.93        101.83
  10   0 -21      10828.38       10653.20        372.81
   1   1 -21       1867.30        2168.66         71.62
   2   1 -21      15880.75       16205.19        203.42
   3   1 -21       2745.76        2690.88         83.65
   4   1 -21       6465.27        6511.02        110.77
   5   1 -21        365.53         384.45         29.92
   6   1 -21      12573.22       12704.50        245.25
   7   1 -21        781.53         713.84         33.19
   8   1 -21        890.08         934.21         45.37
   9   1 -21        750.58         755.44         57.73
  10   1 -21      12106.28       12950.49        291.38
  11   1 -21        550.58         634.16        109.06
  12   1 -21        539.93         974.30        235.32
   1   2 -21       4793.35        4996.71        135.08
   2   2 -21       2964.41        2890.55        105.80
   3   2 -21       2564.61        2984.90        111.56
   4   2 -21      17778.59       17361.77        253.63
   5   2 -21       1089.42        1363.48         54.97
   6   2 -21        180.55         200.87         29.30
   7   2 -21       1287.08        1421.36         68.14
   8   2 -21        595.19         671.64         47.32
   9   2 -21       3681.38        3548.42        118.38
  10   2 -21       1705.72        1591.08        160.24
  11   2 -21        367.93         556.99        108.86
  12   2 -21       5358.14        5518.12        475.57
  13   2 -21        363.23         754.24        208.56
   1   3 -21       7207.26        6894.97        156.65
   2   3 -21       3830.15        3639.86        144.33
   3   3 -21       4331.06        4498.30        162.30
   4   3 -21        778.64         845.68         61.61
   5   3 -21       2617.23        2999.27        119.42
   6   3 -21       1320.05        1641.12         72.18
   7   3 -21       1668.70        1785.21         65.41
   8   3 -21        420.20         396.21         41.27
   9   3 -21       3548.86        3670.51        247.50
  10   3 -21       3537.39        3048.51        345.94
  11   3 -21        493.11         510.76        118.27
  12   3 -21         91.05         210.11        134.02
   1   4 -21       1090.91        1527.97        145.92
   2   4 -21       3409.92        3654.33        156.22
   3   4 -21       6350.51        6192.18        222.29
   4   4 -21       2495.89        1978.85        423.16
   5   4 -21       5458.95        5475.72        254.45
   6   4 -21       1420.06        1219.58        108.96
   7   4 -21        711.63         704.40         71.60
   8   4 -21       2263.92        2211.97        205.81
   9   4 -21       6377.77        6143.64        335.15
  10   4 -21        987.36        1049.56        154.86
  11   4 -21       1451.37        1667.04        225.64
   1   5 -21       6364.21        5712.86        352.32
   2   5 -21       1912.38        1997.94        200.64
   3   5 -21       1028.94        1246.11        153.03
   4   5 -21       2074.89        2291.46        194.58
   5   5 -21        686.31         862.06        122.06
   6   5 -21        385.99         500.51        105.33
   8   5 -21        910.61        1221.19        165.43
   9   5 -21       2197.59        2095.71        216.98
  10   5 -21        537.13         650.54        133.72
  11   5 -21        440.81         486.65        218.53
   1   6 -21        812.16         552.67        132.83
   2   6 -21       2942.11        3261.74        295.68
   3   6 -21       4408.69        4189.51        315.38
   4   6 -21        265.36         269.10        102.48
   8   6 -21       1095.28        1358.96        181.76
   9   6 -21        476.09         680.28        145.61
  10   6 -21       2513.90        2395.76        368.44
   1   7 -21        825.93         780.87        185.69
   2   7 -21        506.52         418.82        136.31
   3   7 -21       3350.67        3891.98        349.78
   1   8 -21        756.99         597.58        129.62
   0   0 -20      61612.66       60244.88       1481.14
   2   0 -20        520.90         597.58         77.15
   4   0 -20        931.59        1459.54        132.51
   6   0 -20       3861.62        3896.20         88.74
   8   0 -20      36679.29       35105.38        616.84
  10   0 -20       2305.54        2238.30        174.92
   0   1 -20       7056.82        6927.83        186.44
   1   1 -20        780.20         660.49         43.03
   2   1 -20      39888.53       41360.16        614.47
   3   1 -20       3294.90        3496.67         99.35
   4   1 -20        440.48         480.82         33.80
   5   1 -20       4870.59        4951.79         95.41
   6   1 -20      37831.56       38679.62        263.02
   7   1 -20       1268.57        1322.78         47.00
   8   1 -20        497.37         491.37         34.59
   9   1 -20       1304.63        1313.14         56.71
  10   1 -20       5013.11        5562.44        233.72
  11   1 -20       2468.48        2401.19        152.34
  12   1 -20        434.37         277.84         88.54
   0   2 -20      46456.20       46777.70        898.02
   1   2 -20      10557.76       10933.85        195.41
   2   2 -20       1890.90        1704.42         83.32
   3   2 -20       6268.49        6408.62        140.26
   4   2 -20       1145.49        1318.96         65.54
   5   2 -20       3713.46        3812.50         84.42
   6   2 -20       1105.23        1094.78         58.82
   7   2 -20      10256.24       10213.88        139.41
   8   2 -20      17508.31       17581.73        274.45
   9   2 -20        911.03        1015.70         60.19
  10   2 -20        209.22         132.74         93.57
  11   2 -20       8071.90        7760.65        360.37
  12   2 -20       1744.15        1846.81        187.82
  13   2 -20       1400.20        1026.45        200.36
   0   3 -20       4476.96        5054.69        185.42
   1   3 -20       3663.48        3736.33        126.93
   2   3 -20       2479.33        2130.18         99.22
   3   3 -20      11712.06       11990.45        203.00
   4   3 -20        864.41        1045.54         66.02
   5   3 -20      26311.90       26666.87        794.72
   6   3 -20       4045.55        3764.06        120.17
   7   3 -20       1823.73        1920.57         72.99
   8   3 -20        451.47         443.04         41.74
   9   3 -20        419.49         389.78         66.26
  10   3 -20        572.08         422.44         97.14
  11   3 -20       5517.71        5539.23        326.81
  12   3 -20       1301.23        1132.77        182.06
   0   4 -20       3373.86        3921.02        323.91
   1   4 -20      16771.24       16260.76        335.95
   2   4 -20       1972.18        2239.10        122.73
   3   4 -20       2321.72        2322.91        143.19
   4   4 -20        722.20         660.29         76.32
   5   4 -20        415.91         304.87         86.24
   6   4 -20       1270.51        1541.84        134.98
   7   4 -20       6008.48        6253.37        206.81
   8   4 -20        205.12         222.27         56.72
   9   4 -20       3881.31        3819.43        267.07
  10   4 -20       1249.85        1177.98        165.46
  11   4 -20       2867.51        3231.99        257.22
  12   4 -20         33.92          88.23        115.06
   1   5 -20       5351.11        5921.57        356.37
   2   5 -20        558.35         576.98        120.54
   3   5 -20       4328.64        4126.51        270.10
   4   5 -20        586.19         649.43        112.48
   5   5 -20       4376.28        4488.16        271.53
   6   5 -20        424.26         464.44         96.73
   8   5 -20        896.70         971.99        143.19
   9   5 -20       2098.06        2376.77        224.56
  10   5 -20         52.35         -16.58        120.80
  11   5 -20       1482.50        2029.49        336.24
  12   5 -20        986.10        1139.50        257.60
   0   6 -20       7317.06        7727.99        470.15
   1   6 -20       1573.15        1560.53        369.46
   2   6 -20       1931.93        2109.28        241.16
   3   6 -20        281.30         262.27        112.94
   4   6 -20        771.80         707.82        144.56
   5   6 -20        159.60          78.48         84.72
   8   6 -20       2203.97        2102.04        217.05
   9   6 -20       1265.25        1488.18        187.18
  10   6 -20        956.14        1044.34        264.17
   0   7 -20       1773.77        1686.44        269.31
   1   7 -20        257.06         104.30        121.88
   2   7 -20        702.78         675.96        118.83
   3   7 -20        160.48         202.68        114.43
   4   7 -20        776.75         892.61        177.62
   0   8 -20        271.02         181.07        137.76
   1   8 -20        181.93         102.60         83.59
   2   8 -20       1076.70        1165.72        269.20
   2   9 -20        264.04         413.80        181.24
   2   0 -19        823.45         940.94        117.87
   4   0 -19      49790.21       49088.95        424.23
   6   0 -19       4796.81        4817.34         99.64
   8   0 -19      10452.65       10552.31        286.14
  10   0 -19       2640.98        2720.33        151.84
  12   0 -19       6462.88        5711.76        412.02
   1   1 -19       2992.60        2635.52         80.86
   2   1 -19      30041.73       29821.69        303.97
   3   1 -19       5601.10        5742.51        109.26
   4   1 -19       8201.13        8347.58        109.42
   5   1 -19       1883.12        1816.56         54.85
   6   1 -19      10433.47       10694.50        131.72
   7   1 -19        725.73         707.11         35.85
   8   1 -19        676.20         756.75         43.01
   9   1 -19       3015.87        2831.36         79.64
  10   1 -19      26189.41       26519.46        371.45
  11   1 -19       1123.82        1196.57        113.35
  12   1 -19       1378.50        1611.37        133.87
   1   2 -19       2633.82        2608.28         97.35
   2   2 -19        255.80         234.73         32.20
   3   2 -19      22280.88       21791.95        290.49
   4   2 -19      32334.03       32954.80        547.02
   5   2 -19       9423.32        9937.55        140.40
   6   2 -19       1814.17        1659.51         48.61
   7   2 -19        212.52         316.13         32.77
   8   2 -19       1207.89        1063.83         46.18
   9   2 -19         41.08          92.35         25.62
  10   2 -19       1121.83        1020.83         94.66
  11   2 -19       3365.11        3417.79        189.87
  12   2 -19       5067.34        5324.79        311.19
  13   2 -19       1108.74        1048.56        208.65
   1   3 -19      10804.70       10493.73        207.94
   2   3 -19       4874.45        5230.64        177.71
   3   3 -19      22578.46       22557.74        233.00
   4   3 -19       1616.31        1526.57         57.38
   5   3 -19       6953.45        6987.21        116.10
   6   3 -19       2687.83        2445.20        144.37
   7   3 -19       2131.96        2068.88         79.00
   8   3 -19        585.89         611.45         48.83
   9   3 -19       8764.12        8727.61        256.71
  10   3 -19       3064.18        3328.66        237.98
  11   3 -19       3707.72        3788.18        261.54
  12   3 -19        749.41         928.98        174.41
   1   4 -19       3772.26        3900.62        195.08
   2   4 -19       2167.56        2597.93        132.69
   3   4 -19      15761.54       16204.28        320.35
   4   4 -19       3587.02        3709.00        173.90
   5   4 -19       6974.14        7780.94        248.73
   6   4 -19         26.97          79.18         40.45
   7   4 -19       2437.73        2530.81        168.61
   8   4 -19        400.95         542.62         73.59
   9   4 -19       1122.36        1086.94        213.23
  10   4 -19       3578.15        3705.78        268.61
  11   4 -19       3173.63        3033.64        305.02
  12   4 -19        946.57         869.60        211.78
   1   5 -19       5055.10        5784.31        258.36
   2   5 -19       1030.73         906.88        145.07
   3   5 -19       1358.40        1339.76        166.03
   4   5 -19       2519.67        2553.32        213.34
   5   5 -19       1091.96         977.92        142.97
   6   5 -19       2130.57        2335.87        206.60
   7   5 -19       2952.63        3207.38        242.22
   8   5 -19       3903.35        3847.46        277.24
   9   5 -19       4358.43        4785.59        304.78
  10   5 -19        288.92         251.41         91.38
  11   5 -19       2258.87        2629.29        377.79
  12   5 -19        375.89         187.20        129.47
   1   6 -19       2158.29        2133.29        183.26
   2   6 -19       4168.06        4195.14        255.92
   3   6 -19       1674.10        1983.27        224.37
   4   6 -19       1307.24        1083.63        172.75
   5   6 -19       1240.88        1143.82        169.66
   6   6 -19        314.66         300.65        114.62
   8   6 -19        890.00         903.36        215.26
   9   6 -19        568.31         693.14        140.15
  10   6 -19       3809.38        3212.00        414.65
  11   6 -19       2468.01        2963.90        410.47
   1   7 -19        229.67         442.54        113.82
   2   7 -19       1212.19        1330.72        166.51
   3   7 -19        969.16        1078.40        203.20
   4   7 -19       4985.04        5025.85        396.62
   1   8 -19        992.63        1137.19        158.95
   2   8 -19       1446.49        1388.00        191.09
   1   9 -19        608.57         378.93        158.25
   2   9 -19        171.41          30.04        158.36
   0   0 -18      37375.15       36871.80        495.09
   2   0 -18      27351.37       26739.62       1213.69
   4   0 -18       2954.97        3347.85        103.83
   6   0 -18      10729.34       10915.77        149.90
   8   0 -18       5081.00        5319.97        147.87
  10   0 -18       4549.90        4292.01        195.90
  12   0 -18       1198.63        1075.39        186.95
   0   1 -18      32978.95       33500.84        577.17
   1   1 -18        939.48        1025.55         53.23
   2   1 -18       9763.24        9663.93        217.51
   3   1 -18      12321.88       12653.45        147.95
   4   1 -18       1611.09        1766.32         48.73
   5   1 -18        105.59          79.28         16.43
   6   1 -18      16208.70       16164.79        136.08
   7   1 -18        946.80        1135.18         43.62
   8   1 -18      15259.69       15219.94        172.46
   9   1 -18       2959.04        3020.88         82.04
  10   1 -18       2140.74        2386.82        109.35
  11   1 -18       6756.53        6817.49        256.14
  12   1 -18        267.71         288.19         76.78
  13   1 -18       1076.11        1360.67        238.51
   0   2 -18      28461.16       29474.71        495.70
   1   2 -18       5528.47        5110.36        158.87
   2   2 -18      10091.41       10047.88        181.73
   3   2 -18       5405.17        5667.55        129.32
   4   2 -18        426.81         496.60         37.40
   5   2 -18      21930.14       21487.48        298.31
   6   2 -18       3039.88        3139.45         61.03
   7   2 -18       2326.03        2677.92         64.97
   8   2 -18       8713.11        8447.66        118.89
   9   2 -18        980.82        1116.99         56.90
  10   2 -18        406.91         455.70         47.23
  11   2 -18         87.12         210.72         58.16
  12   2 -18        595.75         469.67        113.60
  13   2 -18       6845.49        6961.39        366.71
   0   3 -18       6951.19        6154.90        253.76
   1   3 -18      14278.08       14907.33        272.79
   2   3 -18       8179.15        8337.03        188.65
   3   3 -18      13252.09       14200.72        178.98
   4   3 -18        713.63         787.70         44.17
   5   3 -18       1786.68        1903.89         69.57
   6   3 -18       7021.12        6889.84        153.52
   7   3 -18       6269.30        6328.53        149.21
   8   3 -18        985.22         961.74         83.19
   9   3 -18       2272.31        2173.49        100.79
  10   3 -18       2412.46        2602.16        155.44
  11   3 -18       8702.65        8604.92        388.99
  12   3 -18         30.05          67.73         75.72
  13   3 -18        742.72         618.08        194.42
   0   4 -18      10896.53       11339.41        344.96
   1   4 -18       9473.83        8736.15        286.34
   2   4 -18       4555.23        4450.07        172.98
   3   4 -18       3295.28        3175.12        145.39
   4   4 -18        237.34         165.70         38.47
   5   4 -18       6903.43        6740.72        476.16
   6   4 -18       3903.20        3644.79        251.50
   7   4 -18       4921.57        4790.92        140.68
   8   4 -18       4706.65        4815.13        197.94
   9   4 -18       1963.01        1780.49        128.02
  10   4 -18        882.16        1015.10        295.65
  11   4 -18        449.08         450.37        108.19
  12   4 -18        344.99         334.92        168.78
  13   4 -18       2350.57        2166.65        342.78
   0   5 -18       7273.38        6222.32        384.07
   1   5 -18       3720.45        3129.30        197.28
   2   5 -18        364.86         519.51        112.74
   3   5 -18       3413.62        3634.34        265.12
   4   5 -18        325.90         532.17        110.98
   5   5 -18       3217.17        3063.48        238.72
   6   5 -18        268.27         166.70         79.11
   7   5 -18       5383.46        4701.99        300.47
   8   5 -18       9598.42        9013.69        297.93
   9   5 -18       1011.63         748.21        125.10
  10   5 -18       1021.26        1058.41        162.56
  11   5 -18        541.56         364.16        148.58
  12   5 -18       2092.34        2368.73        370.37
   0   6 -18        235.89         945.96        195.21
   1   6 -18       4746.09        4455.30        295.43
   2   6 -18      13516.17       13512.80        448.50
   3   6 -18        115.72          97.17         77.13
   4   6 -18         44.32          11.05         62.28
   5   6 -18        588.43         692.34        145.96
   6   6 -18      11871.22       10792.17        505.22
   8   6 -18        864.60         379.03        118.64
   9   6 -18       2923.12        2376.87        545.54
  10   6 -18        243.04           6.03        142.72
  11   6 -18        400.45         583.62        199.20
   0   7 -18       5307.21        4717.26        425.58
   1   7 -18        469.93         439.52        111.26
   2   7 -18         26.07         209.51        103.56
   3   7 -18       5035.29        5166.33        317.22
   4   7 -18        530.80         573.07        154.38
   5   7 -18       2006.09        1517.62        229.95
   0   8 -18         20.66        -157.96        157.98
   1   8 -18        622.79         578.89        143.07
   2   8 -18       1329.97        1497.73        201.29
   3   8 -18        877.84         916.02        208.93
   0   9 -18       2517.50        2620.64        375.74
   1   9 -18       1180.79        1238.27        266.77
   2   9 -18         21.23          67.53        155.93
   2   0 -17      12472.98       13035.39        287.68
   4   0 -17      14600.75       14746.25        141.33
   6   0 -17       6162.31        6088.07        112.08
   8   0 -17       1314.64        1289.22         76.65
  10   0 -17       4747.13        4558.39        222.93
  12   0 -17       1691.36        1578.32        230.20
   1   1 -17       1427.54        1623.73         60.08
   2   1 -17       9318.53        9637.90        153.85
   3   1 -17       9849.16        9330.02        125.35
   4   1 -17       6838.97        7027.81         93.03
   5   1 -17       1233.49        1095.08         31.42
   6   1 -17       2862.33        2977.16         76.05
   7   1 -17       3838.14        3783.76         79.19
   8   1 -17       4784.70        4918.63         99.61
   9   1 -17        379.49         420.13         33.01
  10   1 -17       2109.04        1676.79         93.37
  11   1 -17        232.23         264.98         84.85
  12   1 -17       2814.74        2679.53        173.48
  13   1 -17        273.13         312.01        156.50
   1   2 -17       1178.29        1238.27         78.34
   2   2 -17       1392.45        1348.91         72.99
   3   2 -17       4565.33        4140.08        108.31
   4   2 -17       6172.05        5965.48        112.50
   5   2 -17       5545.94        5158.79         81.86
   6   2 -17       2328.08        2312.56         68.31
   7   2 -17       1137.29         963.25         40.16
   8   2 -17        288.57         324.47         36.03
   9   2 -17        884.24         807.19         53.83
  10   2 -17        853.29         832.62         92.66
  11   2 -17        701.38        1049.87        112.76
  12   2 -17       2830.02        2852.26        180.00
  13   2 -17        874.67        1162.31        238.52
   1   3 -17       1646.39        1326.50         68.93
   2   3 -17       7716.67        7624.39        141.12
   3   3 -17       6327.88        5594.79        112.66
   4   3 -17       1297.52        1210.64         55.22
   5   3 -17       4213.38        3722.46         97.39
   6   3 -17       2510.72        2635.92        169.54
   7   3 -17        727.20         820.36         58.83
   8   3 -17        501.00         429.17         49.62
   9   3 -17        837.06         819.25         89.09
  10   3 -17       2157.72        2317.18        147.19
  11   3 -17       2885.25        2690.58        222.96
  12   3 -17        458.34         400.33        106.50
  13   3 -17        317.33         412.09        191.85
   1   4 -17       3642.69        3630.12        127.48
   2   4 -17       1903.40        1880.57        113.08
   3   4 -17       3149.09        2617.03        181.51
   4   4 -17       4320.00        4560.81        212.26
   5   4 -17       3139.03        3058.16        166.53
   6   4 -17        609.44         535.79         47.73
   7   4 -17       2075.41        1905.39         93.15
   8   4 -17       2787.83        2837.79        157.87
   9   4 -17       3273.92        3226.47        171.28
  10   4 -17       1254.88        1142.31        149.40
  11   4 -17        983.87         823.27        262.91
  12   4 -17       1055.71         787.50        210.85
  13   4 -17        497.68         327.18        139.81
   1   5 -17        145.16         127.11         52.33
   2   5 -17       1776.41        1446.58        137.37
   3   5 -17       4234.45        4777.25        304.16
   4   5 -17       4665.69        4709.72        297.84
   5   5 -17       5723.71        6311.55        342.61
   6   5 -17        623.80         516.49        117.66
   7   5 -17        229.55         183.89         84.42
   8   5 -17       2173.97        2072.70        148.47
   9   5 -17        364.56         267.79        175.58
  10   5 -17       8119.30        7700.25        384.86
  11   5 -17       2239.62        2234.78        334.18
  12   5 -17       1693.90        1977.04        342.28
   1   6 -17       1986.15        2044.77        246.04
   2   6 -17       4596.89        4845.88        270.61
   3   6 -17       3467.45        3542.79        369.26
   4   6 -17       7555.29        7269.07        428.68
   5   6 -17       3299.52        3368.85        288.32
   6   6 -17       3789.01        3785.16        311.69
   7   6 -17       1012.63        1043.03        175.41
   8   6 -17        752.79        1121.21        269.75
   9   6 -17        453.55         224.78        130.46
  10   6 -17       2666.15        2009.60        343.57
  11   6 -17        637.06        1041.63        252.18
   1   7 -17       4637.96        4779.06        392.37
   2   7 -17       5237.87        5334.74        314.17
   3   7 -17       6168.15        6104.86        338.02
   4   7 -17       7127.50        7293.09        481.08
   5   7 -17       3294.46        3154.02        314.38
   6   7 -17        882.04         763.79        182.22
   1   8 -17       1720.69        1542.24        216.86
   2   8 -17       3840.10        3674.13        299.30
   3   8 -17       5165.15        5341.07        353.44
   4   8 -17       3321.58        2814.48        338.99
   1   9 -17       2383.91        2271.86        434.44
   2   9 -17        241.25          93.15        138.90
   0   0 -16       9331.00        9910.02        352.15
   2   0 -16       1888.66        1940.76        112.52
   4   0 -16        216.60         289.60         38.56
   6   0 -16       1717.66        1598.81         76.74
   8   0 -16       4926.37        4270.40        134.13
  10   0 -16       6944.75        8152.23        264.05
  12   0 -16        359.99         426.06        137.86
   0   1 -16       9657.52        9525.76        173.67
   1   1 -16       3121.20        3074.13         74.87
   2   1 -16       2498.78        1847.11         71.81
   3   1 -16       5555.27        5587.56         95.14
   4   1 -16        991.90        1136.68         42.01
   5   1 -16       4200.15        4195.14         65.62
   6   1 -16       2885.26        2455.25         57.04
   7   1 -16        955.61         886.48         38.03
   8   1 -16       3496.86        3589.52         81.73
   9   1 -16       4352.31        4396.81         94.53
  10   1 -16        525.74         415.81         38.85
  11   1 -16       2020.25        1971.31        143.91
  12   1 -16       2331.31        2077.02        185.21
  13   1 -16       1138.34        1013.69        205.72
  14   1 -16        845.87         507.85        185.39
   0   2 -16       3908.88        3088.80        145.31
   1   2 -16       6061.31        6222.02        168.21
   2   2 -16         86.14          57.08         24.86
   3   2 -16      13738.55       14185.65        205.86
   4   2 -16       1359.76        1343.58         50.29
   5   2 -16       5847.74        6051.10         90.50
   6   2 -16        498.06         478.71         27.72
   7   2 -16        395.42         429.17         26.87
   8   2 -16       6888.56        7146.78        139.44
   9   2 -16       3696.56        3764.66        116.10
  10   2 -16       1332.02        1525.76        106.90
  11   2 -16       9173.92        9458.13        307.17
  12   2 -16        219.96         236.24         67.31
  13   2 -16       1969.96        1999.75        202.28
  14   2 -16        151.31         223.28        154.35
   0   3 -16       1811.65        2067.17        200.89
   1   3 -16        892.12         848.80         54.42
   2   3 -16      11081.17       11132.61        168.15
   3   3 -16       9325.65        9090.26        143.06
   4   3 -16        836.64         789.21         53.97
   5   3 -16       8552.43        8171.23        140.22
   6   3 -16       7245.30        7026.50        244.87
   7   3 -16        310.31         379.33         63.27
   8   3 -16       2498.67        2764.04        127.05
   9   3 -16       3533.62        3277.11        164.26
  10   3 -16       1225.38        1402.97        122.28
  11   3 -16       4085.24        4114.65        205.62
  12   3 -16        619.62         708.12        119.55
  13   3 -16        874.82         844.37        214.65
  14   3 -16       1201.67        1514.91        301.05
   0   4 -16      16191.95       16266.48        405.26
   1   4 -16       1667.82        1247.82         85.12
   2   4 -16       2048.23        2496.45        139.52
   3   4 -16       3139.03        2978.17        213.45
   4   4 -16        230.49         291.51         98.71
   5   4 -16        652.10         632.35         85.42
   6   4 -16        218.36         279.55         38.29
   7   4 -16        424.69         246.09         58.57
   8   4 -16       9604.71        9769.54        291.66
   9   4 -16       2839.37        2726.35        159.46
  10   4 -16       2008.17        1929.61        143.55
  11   4 -16       4902.07        4736.65        289.96
  12   4 -16       1610.97        1923.48        320.97
  13   4 -16        327.95         402.54        174.88
   0   5 -16       2248.88        2749.16        260.11
   1   5 -16        378.50         154.95         57.46
   2   5 -16       9885.90        9535.41        444.36
   3   5 -16        387.48         590.25        116.90
   4   5 -16        135.99         158.46         71.79
   5   5 -16        287.19         192.73         74.87
   6   5 -16      13572.14       12881.45        508.61
   7   5 -16        896.01        1173.26        168.72
   8   5 -16       2771.79        2784.94        231.54
   9   5 -16        250.13         353.71         74.65
  10   5 -16       1253.71        1416.64        173.20
  11   5 -16         34.20          28.14        121.88
  12   5 -16         21.92         -60.29        153.95
   0   6 -16      14881.78       14771.47        659.13
   1   6 -16       3864.97        4422.94        257.93
   2   6 -16       1294.60        1483.26        158.34
   3   6 -16        642.31         845.78        121.69
   4   6 -16        510.22         460.72        119.32
   5   6 -16        915.64         795.24        153.10
   6   6 -16        987.37         889.89        157.15
   7   6 -16       1457.43        1524.66        212.36
   8   6 -16       6854.75        6758.41        543.90
   9   6 -16        672.55         634.96        124.76
  10   6 -16       1035.38        1363.58        285.45
  11   6 -16        493.85         301.96        190.18
   0   7 -16       5430.34        4240.36        409.36
   1   7 -16       1964.77        2008.09        197.65
   2   7 -16       3394.56        3372.07        259.51
   3   7 -16       2267.29        2975.26        364.88
   4   7 -16         59.67         299.44        139.63
   5   7 -16       4317.03        5079.11        411.39
   6   7 -16       3722.29        3551.13        342.20
   9   7 -16        296.91        -131.94        203.20
   0   8 -16       1040.54         559.90        170.20
   1   8 -16       4620.43        5038.31        336.56
   2   8 -16       3340.87        3254.10        305.94
   3   8 -16       2044.77        2250.16        232.28
   4   8 -16        266.05         149.12        131.89
   0   9 -16       4406.91        4226.69        475.51
   1   9 -16        668.71         713.24        313.91
   2   9 -16        738.74         636.37        136.10
   3   9 -16       1861.01        1378.65        292.45
   2   0 -15      13926.81       13579.62        279.46
   4   0 -15      10252.67        9647.85        116.78
   6   0 -15        869.26         954.91         55.58
   8   0 -15       7899.60        8014.27        183.41
  10   0 -15      14164.07       14136.00        345.35
  12   0 -15       4907.24        4141.58        371.13
  14   0 -15       1224.25        1791.44        278.08
   1   1 -15       1897.07        1838.97         54.90
   2   1 -15       6582.22        6655.71        136.89
   3   1 -15       1630.27        1711.76         52.08
   4   1 -15       4501.13        4343.36         78.34
   5   1 -15       2414.03        2560.25         51.20
   6   1 -15       6125.96        5253.15         82.87
   7   1 -15        444.24         468.76         28.08
   8   1 -15         46.69          81.19         21.50
   9   1 -15       1825.05        1856.46         62.84
  10   1 -15       1156.06        1196.47         62.69
  11   1 -15        403.03         483.33         66.10
  12   1 -15        418.40         395.21         99.93
  13   1 -15        865.05         752.13        185.28
  14   1 -15       3342.21        3255.81        374.68
   1   2 -15       8930.36        8471.17        192.25
   2   2 -15       1037.90        1161.40         65.76
   3   2 -15      13834.33       14391.84        269.21
   4   2 -15      19714.05       19300.42        199.63
   5   2 -15       1258.35        1470.70         44.98
   6   2 -15        382.14         403.35         26.03
   7   2 -15       1339.41        1264.00         63.40
   8   2 -15         72.62         283.17         36.49
   9   2 -15       2366.61        2376.57         92.31
  10   2 -15       3136.70        2991.94        144.66
  11   2 -15         46.95         206.80         70.23
  12   2 -15       6178.37        6007.08        259.53
  13   2 -15        166.56         359.84        106.05
  14   2 -15        407.68         564.42        202.08
   1   3 -15       2167.50        1769.44         85.56
   2   3 -15      27472.63       28037.28        263.34
   3   3 -15      17777.99       18786.74        247.41
   4   3 -15       1559.70        1356.95         49.73
   5   3 -15       4758.83        5141.11        113.23
   6   3 -15       5624.77        5624.14        298.66
   7   3 -15       4342.08        4227.30        149.05
   8   3 -15       1857.88        1685.63        139.03
   9   3 -15        190.54         182.48         57.31
  10   3 -15       6580.10        6359.89        246.06
  11   3 -15        740.47         553.07         86.06
  12   3 -15         62.94          77.98         71.18
  13   3 -15        531.97         400.63        166.67
  14   3 -15        420.38         435.30        207.92
   1   4 -15       4687.47        4784.99        157.76
   2   4 -15       1100.52        1100.11         76.38
   3   4 -15        944.15        1313.54         86.94
   4   4 -15      15194.56       15266.56        284.30
   5   4 -15       3638.22        3568.52        156.14
   6   4 -15        122.94         124.00         53.19
   7   4 -15       2167.24        2056.52        179.79
   8   4 -15       1618.56        1408.90        134.72
   9   4 -15       7377.35        7316.30        259.65
  10   4 -15       3614.39        3865.75        198.90
  11   4 -15        832.96         720.98        158.52
  12   4 -15       4281.07        4640.19        483.43
  13   4 -15       1674.51        1874.75        335.91
   1   5 -15      11568.42       11227.67        362.00
   2   5 -15      12676.64       13011.38        656.54
   3   5 -15       1741.99        1784.41        148.48
   4   5 -15       2537.85        2506.59        229.43
   5   5 -15        543.84         767.60        135.49
   6   5 -15       2264.12        2447.81        231.05
   7   5 -15       4251.71        4125.40        311.47
   8   5 -15       1523.45        1460.04        131.52
   9   5 -15       3941.63        4119.98        267.17
  10   5 -15       3089.30        2936.37        233.83
  11   5 -15       1125.07        1012.08        237.63
  12   5 -15       1097.21        1063.43        268.29
   1   6 -15         27.48         236.04         83.24
   2   6 -15       3852.69        4051.45        250.43
   3   6 -15       9180.18        8846.58        368.39
   4   6 -15       1742.83        1663.43        218.42
   5   6 -15       4313.90        3784.06        310.42
   6   6 -15        440.69         476.70        127.12
   7   6 -15       2270.36        2501.17        269.56
   8   6 -15       1720.79        1685.63        278.23
   9   6 -15        974.55        1016.71        152.49
  10   6 -15       3218.83        3665.39        455.40
  11   6 -15       1201.27        1223.00        287.68
   1   7 -15       1850.57        1853.44        189.19
   2   7 -15        121.55         195.74         80.98
   3   7 -15       3043.07        2664.56        225.63
   4   7 -15       6359.66        6927.83        365.24
   5   7 -15       2510.32        2213.88        274.13
   6   7 -15       1080.33        1187.83        209.83
   7   7 -15        621.10         496.09        147.12
   9   7 -15       2831.23        1855.75        335.19
   1   8 -15       1152.06        1059.61        182.97
   2   8 -15       1792.61        2292.26        235.97
   3   8 -15       3327.78        2768.36        258.84
   4   8 -15       1122.76        1040.02        168.97
   5   8 -15       2386.83        2678.93        329.01
   1   9 -15        258.13         506.95        136.25
   2   9 -15        591.49         908.28        175.93
   3   9 -15        998.54        1050.77        189.34
   0   0 -14      49590.27       48863.36       1729.15
   2   0 -14       3312.16        3305.85        110.11
   4   0 -14       3461.81        4290.80        178.27
   6   0 -14      11428.55       11797.62        169.42
   8   0 -14      55550.79       55993.66        723.24
  10   0 -14       1595.50        1508.28        119.22
  12   0 -14       5018.13        5040.62        412.79
  14   0 -14       2193.33        2607.18        327.39
   0   1 -14       2884.39        2827.34         89.74
   1   1 -14       1801.88        2023.86         53.19
   2   1 -14      77629.88       79169.59        543.74
   3   1 -14       7238.48        6922.50        100.53
   4   1 -14        127.03         159.67         13.40
   5   1 -14       5440.78        5482.85         82.23
   6   1 -14      34171.19       35733.01        329.24
   7   1 -14        351.72         222.47         27.94
   8   1 -14        918.54         869.90         54.52
   9   1 -14        433.14         506.64         34.13
  10   1 -14      10740.96       10626.67        176.69
  11   1 -14       1154.85        1239.58         87.30
  12   1 -14       1919.71        2340.69        202.74
  13   1 -14       1980.18        1801.59        185.32
  14   1 -14       7494.15        7672.12        396.05
  15   1 -14         21.15        -138.37        146.20
   0   2 -14      22549.41       22352.65        485.48
   1   2 -14       9752.99        9832.34        178.64
   2   2 -14        192.29         234.03         24.96
   3   2 -14      15587.79       15902.13        245.73
   4   2 -14         37.81          83.90         23.05
   5   2 -14       5049.44        5285.40         82.54
   6   2 -14       3073.84        2955.36         64.15
   7   2 -14       4372.01        4798.05        109.75
   8   2 -14      25206.33       25110.36        331.51
   9   2 -14       5084.62        4617.18        126.75
  10   2 -14         45.10          86.12         29.36
  11   2 -14       6913.02        7370.76        311.99
  12   2 -14       1559.72        1335.64        130.53
  13   2 -14        434.29         276.84        143.82
  14   2 -14        756.46         775.84        218.82
   0   3 -14       3366.54        3229.98        128.05
   1   3 -14      10475.93       11138.44        188.98
   2   3 -14       4451.32        4004.32        201.16
   3   3 -14      17099.82       17217.07        344.67
   4   3 -14         77.13          70.34         20.34
   5   3 -14      14894.96       15045.59        238.23
   6   3 -14       6725.10        6051.90        236.50
   7   3 -14       2232.38        2382.09        102.97
   8   3 -14       1022.39        1035.60         73.23
   9   3 -14        190.65         369.78         57.82
  10   3 -14        364.24         408.47         64.37
  11   3 -14       3858.01        3648.50        190.80
  12   3 -14        209.49         155.95         52.79
  13   3 -14       5477.70        5147.44        493.31
  14   3 -14       1856.34        1294.35        267.59
   0   4 -14       2291.48        2159.02        150.99
   1   4 -14       6222.57        6333.66        180.45
   2   4 -14        603.01         540.51         55.56
   3   4 -14       6288.93        6814.48        190.34
   4   4 -14        807.65         730.12        121.80
   5   4 -14       6167.50        6260.31        210.09
   6   4 -14       1304.61        1338.26        103.66
   7   4 -14       3438.04        4007.84        179.89
   8   4 -14       1234.04        1081.62        102.79
   9   4 -14       3509.68        3846.16        192.55
  10   4 -14        321.13         475.59         77.75
  11   4 -14       3463.08        3460.30        194.58
  12   4 -14       1431.38        1472.91        294.79
  13   4 -14       3056.91        2909.34        413.21
   0   5 -14       5556.19        5555.00        357.02
   1   5 -14       5215.75        5648.55        369.54
   2   5 -14       2121.90        2081.24        161.14
   3   5 -14       7019.10        7617.55        305.14
   4   5 -14        165.41         194.84         74.91
   5   5 -14       3719.79        3738.54        285.61
   6   5 -14       1663.36        1748.74        200.31
   7   5 -14       1947.11        2299.09        234.79
   8   5 -14       2162.26        2179.52        151.44
   9   5 -14       3776.25        3971.96        313.37
  10   5 -14       1128.74        1111.66        121.07
  11   5 -14       1597.00        1670.16        320.81
  12   5 -14       2262.99        2177.00        376.21
   0   6 -14         86.92          -6.53         75.02
   1   6 -14       3700.18        4011.05        245.01
   2   6 -14       2710.00        2930.14        217.45
   3   6 -14        973.64         989.07        131.78
   4   6 -14        512.75         419.52         89.51
   5   6 -14        213.96         156.25         99.85
   6   6 -14       5776.54        6300.30        418.12
   7   6 -14       3954.97        4064.61        345.23
   8   6 -14        878.67         674.05        127.12
   9   6 -14       2554.66        2472.83        172.97
  10   6 -14         59.80         299.14        168.73
  11   6 -14        922.21        1134.17        294.62
   0   7 -14       5928.51        7015.25        509.08
   1   7 -14       2006.51        2016.03        209.95
   2   7 -14        970.35         903.36        133.89
   3   7 -14       1420.68        1423.47        243.68
   4   7 -14        249.44         300.15        112.78
   5   7 -14        403.17         141.88        104.24
   6   7 -14         84.72         166.40        142.15
   7   7 -14        948.10        1138.90        227.13
   9   7 -14       1377.90        1037.10        257.76
   0   8 -14       1697.41        1341.97        264.27
   1   8 -14       2357.91        2164.04        233.93
   2   8 -14       1267.58        1493.20        197.29
   3   8 -14        599.98         649.94        143.04
   4   8 -14        713.11         832.42        211.46
   5   8 -14       1760.09        1422.97        262.66
   6   8 -14       2043.98        1380.56        242.72
   0   9 -14        156.70         600.50        207.96
   1   9 -14       1834.82        1787.02        231.36
   2   9 -14        265.74          98.07         95.30
   3   9 -14        408.77         385.76        127.63
   2   0 -13       4405.55        4329.29         94.59
   4   0 -13     142040.70      143886.55       1094.55
   6   0 -13       5186.15        5017.11        112.22
   8   0 -13      11361.95       11473.86        317.19
  10   0 -13       1316.23        1152.16        125.02
  12   0 -13      21934.13       21856.76        841.16
  14   0 -13       3763.81        3259.33        366.83
   1   1 -13       7970.22        7697.94        104.71
   2   1 -13      43062.00       42166.75        394.47
   3   1 -13       6708.48        6556.13         98.56
   4   1 -13       1236.30        1064.23         31.16
   5   1 -13        661.36         708.82         31.83
   6   1 -13      36407.55       37233.15        252.84
   7   1 -13       1373.72        1312.83         49.54
   8   1 -13        317.95         320.35         29.38
   9   1 -13       4529.31        4439.12         96.17
  10   1 -13      28406.56       28053.86        332.04
  11   1 -13        657.93         578.39         60.82
  12   1 -13       1905.97        1713.47        293.55
  13   1 -13        200.88         118.97         81.34
  14   1 -13       1147.61        1340.07        394.05
  15   1 -13         80.15          21.81        111.61
   1   2 -13        663.39         659.38         39.05
   2   2 -13       2992.41        3127.69         78.00
   3   2 -13      30353.99       29857.96        450.11
   4   2 -13      42819.62       42776.29        349.27
   5   2 -13      11744.60       11716.03        126.04
   6   2 -13        331.77         304.57         32.75
   7   2 -13       9236.09        9545.56        161.70
   8   2 -13       3364.03        3400.11        126.12
   9   2 -13       1415.31        1567.86         90.63
  10   2 -13        817.40         811.42         62.55
  11   2 -13       4334.57        4511.47        185.60
  12   2 -13       7034.48        7091.11        277.47
  13   2 -13        942.05        1132.06        153.67
  14   2 -13        700.39         673.95        157.62
  15   2 -13       3147.61        2625.77        368.65
   1   3 -13      33127.80       33333.23        353.97
   2   3 -13      13543.09       13649.66        254.26
   3   3 -13      17481.71       17050.77        378.42
   4   3 -13       6117.62        6574.12        113.73
   5   3 -13       3478.50        3293.89        155.67
   6   3 -13       1318.72        1164.32         68.96
   7   3 -13       4959.02        5091.87        148.13
   8   3 -13         84.22         145.50         36.16
   9   3 -13      13762.24       13584.75        289.06
  10   3 -13       5283.82        5416.33        230.46
  11   3 -13       1862.29        2028.79        145.97
  12   3 -13        485.94         528.45         87.07
  13   3 -13        218.84         375.41        174.12
  14   3 -13         62.89         319.14        203.58
   1   4 -13       1247.99        1267.62         84.15
   2   4 -13       2137.02        2132.39         96.27
   3   4 -13      18499.09       19043.28        287.66
   4   4 -13        321.28         219.56         41.91
   5   4 -13       9918.26        9873.94        262.16
   6   4 -13       2410.83        2718.62        144.47
   7   4 -13       6813.44        6385.31        197.21
   8   4 -13        337.34         449.67         72.88
   9   4 -13        162.72         225.59         61.70
  10   4 -13       1718.38        1648.65        129.33
  11   4 -13       7460.10        7234.61        273.07
  12   4 -13        114.19          69.13        131.24
  13   4 -13       1667.87        1827.62        332.76
   1   5 -13      11724.36       11252.89        363.28
   2   5 -13       1031.03         893.21        114.12
   3   5 -13       5336.19        5193.06        252.87
   4   5 -13       2718.10        2791.67        252.09
   5   5 -13       1164.00        1251.44        175.26
   6   5 -13       1334.58        1537.52        191.84
   7   5 -13       2922.05        3165.17        278.27
   8   5 -13       2391.86        2340.09        157.31
   9   5 -13       3748.68        3946.14        199.34
  10   5 -13       1957.59        2221.92        159.28
  11   5 -13        817.79        1167.13        280.12
  12   5 -13        449.47         724.09        253.55
   1   6 -13        573.33         499.01         95.02
   2   6 -13       1454.02        1635.19        160.91
   3   6 -13       1377.17        1427.99        154.29
   4   6 -13       1497.89        1469.09        156.53
   5   6 -13       1970.45        2690.58        272.46
   6   6 -13         80.35         107.42         80.81
   7   6 -13        187.43         266.39        128.73
   8   6 -13        120.93         230.21         96.65
   9   6 -13        949.94         981.84        151.88
  10   6 -13       2153.42        1917.15        322.09
  11   6 -13       1163.09        1460.35        325.54
   1   7 -13          6.42          34.37         80.70
   2   7 -13       2957.96        3158.24        246.04
   3   7 -13        271.46         345.77        110.94
   4   7 -13       4340.85        4225.89        287.43
   5   7 -13        176.95          96.67         84.92
   6   7 -13        737.28         681.49        160.23
   7   7 -13        978.49        1019.72        199.99
   8   7 -13       1695.55        1524.56        236.07
   9   7 -13          1.20        -118.87        183.35
   1   8 -13         14.24         -21.50        161.42
   2   8 -13       1153.00         892.00        222.39
   3   8 -13        160.01         322.36        118.08
   4   8 -13        640.06         670.43        145.87
   5   8 -13         97.77         343.86        121.67
   6   8 -13        414.68         532.17        173.97
   1   9 -13       1324.51        1318.76        203.45
   2   9 -13        172.02          41.00        116.96
   3   9 -13        453.84         356.42        133.75
   4   9 -13       1765.50        1424.37        281.31
   0   0 -12      49934.62       49870.32        398.12
   2   0 -12      12131.36       11964.63        176.55
   4   0 -12       2706.00        2936.77        153.68
   6   0 -12      10617.94       11122.87        142.10
   8   0 -12      26627.24       26441.78        378.08
  10   0 -12       1274.19        1510.99        148.32
  12   0 -12       7274.21        7755.42        520.18
  14   0 -12       6349.52        6641.34        526.10
   0   1 -12       1499.19        1301.38         57.34
   1   1 -12       7219.85        7213.50        108.44
   2   1 -12      18412.23       18156.71        147.94
   3   1 -12       2407.02        2706.06         62.73
   4   1 -12         98.06         129.83         17.02
   5   1 -12       1023.24         967.17         38.09
   6   1 -12      23791.43       23765.57        243.63
   7   1 -12       2375.50        2442.99         65.48
   8   1 -12       8039.02        8113.15        149.06
   9   1 -12        365.09         315.02         24.75
  10   1 -12       1695.44        2100.74         87.81
  11   1 -12       1688.05        1703.62        185.24
  12   1 -12       2829.04        2774.79        227.96
  13   1 -12        119.52         195.95         87.55
  14   1 -12       9455.31        8697.36        428.05
  15   1 -12        355.11         370.89        190.66
   0   2 -12      55785.97       56507.54        886.54
   1   2 -12      23121.38       22517.45        283.90
   2   2 -12       8754.97        9034.19        130.28
   3   2 -12      12180.08       11763.06        192.51
   4   2 -12       4873.46        5020.32         92.90
   5   2 -12       7984.15        8129.22        131.38
   6   2 -12       1709.91        1838.17         64.33
   7   2 -12       4659.16        4242.47        108.23
   8   2 -12      14032.00       13841.99        243.99
   9   2 -12       4853.05        4740.67        152.03
  10   2 -12        915.64        1056.30         87.39
  11   2 -12         69.15         104.81         47.25
  12   2 -12        900.08        1070.06        154.78
  13   2 -12       1709.15        1904.19        204.17
  14   2 -12        436.89         810.71        159.56
  15   2 -12        139.33           3.32        118.40
   0   3 -12       3806.87        4094.86        177.18
   1   3 -12      21983.21       22550.91        315.22
   2   3 -12      15191.67       15653.43        366.15
   3   3 -12       9290.47       10560.05        277.63
   4   3 -12        844.30         911.20         58.78
   5   3 -12       9997.98       10214.18        197.11
   6   3 -12      10656.94       10519.86        289.52
   7   3 -12       7046.79        7673.52        180.43
   8   3 -12       1171.23        1196.37        108.21
   9   3 -12       2599.34        2613.11        129.27
  10   3 -12       2748.22        3249.58        150.46
  11   3 -12       3382.05        3335.59        182.18
  12   3 -12       1320.02        1259.38        120.03
  13   3 -12       1380.03        1387.90        247.05
  14   3 -12       2468.42        2530.41        376.21
   0   4 -12      20123.74       21146.63        456.11
   1   4 -12      19382.77       19296.10        309.42
   2   4 -12       1837.60        1876.15         84.99
   3   4 -12       1888.39        2107.47         97.52
   4   4 -12        450.02         442.33         31.44
   5   4 -12       5467.54        5139.20        189.58
   6   4 -12       8095.39        8363.05        248.82
   7   4 -12      12850.95       13021.93        276.97
   8   4 -12       4472.29        4443.64        170.96
   9   4 -12       4312.35        4377.22        174.97
  10   4 -12        331.03         316.23         74.31
  11   4 -12        334.92         570.65         84.45
  12   4 -12        667.57         657.97        128.62
  13   4 -12       2938.67        2725.45        396.75
   0   5 -12      11546.53       11865.75        386.92
   1   5 -12       4770.58        4601.50        196.55
   2   5 -12       1576.89        1664.03        121.28
   3   5 -12       4716.86        4943.45        252.87
   4   5 -12       2229.63        2004.37        167.31
   5   5 -12       8100.79        8103.10        192.06
   6   5 -12        466.90         714.25        143.13
   7   5 -12       3020.40        3063.28        285.39
   8   5 -12       4296.17        4109.33        201.35
   9   5 -12        902.32         853.42        111.57
  10   5 -12       3393.84        3431.66        194.62
  11   5 -12       1752.73        2090.08        213.40
  12   5 -12       3729.60        3493.46        449.25
   0   6 -12        112.76         337.23        134.56
   1   6 -12        836.89        1080.11        129.11
   2   6 -12       8063.54        7748.79        341.13
   3   6 -12        355.54         494.79        132.39
   4   6 -12         84.79         -35.47         58.92
   5   6 -12        337.81         323.36         66.88
   6   6 -12       8432.59        8799.36        502.09
   7   6 -12       4413.99        4156.76        356.44
   8   6 -12        387.07         387.17         97.40
   9   6 -12       2836.71        2357.07        220.15
  10   6 -12       1505.31        1568.87        200.60
  11   6 -12       1833.49        1693.77        352.52
   0   7 -12       6173.95        5874.64        459.65
   1   7 -12       1098.07        1220.89        309.49
   2   7 -12       2107.98        1966.59        197.84
   3   7 -12       1544.08        1452.31        172.36
   4   7 -12        522.41         349.79        103.25
   5   7 -12        492.81         588.04        115.29
   6   7 -12       1524.28        1653.58        248.74
   7   7 -12         47.17         214.13        167.66
   8   7 -12       3394.95        2866.73        338.66
   9   7 -12         85.95         -78.48        152.58
   0   8 -12       3895.39        4306.68        444.29
   1   8 -12        299.62         301.25        210.04
   2   8 -12       1946.63        1802.90        217.67
   3   8 -12        607.86         580.90        145.31
   4   8 -12         89.50         132.54         92.79
   5   8 -12       3154.65        3057.35        278.82
   6   8 -12       2510.24        2245.74        323.50
   7   8 -12        194.83          -4.02        128.83
   0   9 -12       1722.47        2402.49        386.91
   1   9 -12        855.26         916.32        182.25
   2   9 -12        575.75         688.72        151.84
   3   9 -12       1348.67        1179.09        214.32
   4   9 -12        136.12          57.78        173.63
   5   9 -12        235.07         313.01        197.59
   2   0 -11      61232.96       59964.83        372.29
   4   0 -11      18917.68       18312.05        220.13
   6   0 -11      21958.16       22165.04        238.12
   8   0 -11        998.36         971.69         69.55
  10   0 -11      14827.13       15045.90        327.83
  12   0 -11       8067.20        8415.30        531.08
  14   0 -11       4029.89        3828.47        417.49
   1   1 -11        288.57         344.06         24.78
   2   1 -11       5139.17        4824.58        102.08
   3   1 -11       4603.95        4330.49         63.15
   4   1 -11      26260.84       26708.47        184.00
   5   1 -11        929.41         938.93         36.62
   6   1 -11      15143.57       15418.39        172.59
   7   1 -11       5451.57        5513.30         99.57
   8   1 -11       1461.54        1328.81         49.96
   9   1 -11       1419.36        1331.73         64.11
  10   1 -11       3370.57        3275.40        137.29
  11   1 -11        676.69         684.20        115.01
  12   1 -11       8006.75        7620.27        363.86
  13   1 -11         87.42          69.13        108.93
  14   1 -11       2051.35        2058.73        220.53
  15   1 -11        788.58        1023.84        254.89
   1   2 -11      31286.43       31430.45        247.37
   2   2 -11      10428.96       10545.78        171.05
   3   2 -11       7389.94        6903.41         94.57
   4   2 -11      11268.82       11299.12        132.38
   5   2 -11        727.71         856.03         45.69
   6   2 -11        806.66         838.34         45.38
   7   2 -11        296.18         414.30         38.25
   8   2 -11       3141.40        3245.06        119.60
   9   2 -11      15860.15       16168.01        274.94
  10   2 -11       1461.05        1330.02         95.42
  11   2 -11       3849.80        4070.84        230.31
  12   2 -11       5078.68        5259.78        342.24
  13   2 -11        669.58         679.28        136.26
  14   2 -11        639.49         590.15        137.88
  15   2 -11          1.75          85.11        214.94
   1   3 -11       3952.70        3943.33        144.92
   2   3 -11       8924.65        8522.22        251.87
   3   3 -11       8944.65        8446.55        224.11
   4   3 -11       1765.49        1630.17        109.28
   5   3 -11       6461.47        6446.50        157.71
   6   3 -11       2673.55        2723.94        104.96
   7   3 -11      12260.88       12408.67        239.17
   8   3 -11        240.20         409.17         49.24
   9   3 -11       1582.31        1464.26         96.51
  10   3 -11       3869.23        3652.62        155.25
  11   3 -11       2947.54        2850.65        147.23
  12   3 -11        267.44         330.60         98.28
  13   3 -11       1305.88        1269.63        199.83
  14   3 -11         13.25         190.22         93.26
   1   4 -11       4692.33        5068.96        165.70
   2   4 -11       8746.59        8490.06        298.73
   3   4 -11       2817.84        2872.86        113.57
   4   4 -11       8661.13        8792.93        220.47
   5   4 -11       2266.47        2511.92        235.93
   6   4 -11       6912.63        6816.49        226.60
   7   4 -11        602.40         671.04         69.93
   8   4 -11        920.75         916.62         84.24
   9   4 -11       5661.64        5195.57        186.35
  10   4 -11       5213.99        4705.10        210.01
  11   4 -11       1590.21        1864.19        141.22
  12   4 -11       3789.52        3725.48        308.54
  13   4 -11       1276.29         931.19        248.93
   1   5 -11       3266.71        3268.37        147.09
   2   5 -11       7632.65        8085.41        394.18
   3   5 -11       6773.07        6140.13        278.25
   4   5 -11      17343.51       16351.49        276.31
   5   5 -11       4163.97        4183.99        155.66
   6   5 -11       1957.78        2124.85        236.84
   7   5 -11       1422.67        1688.65        209.38
   8   5 -11        586.25         473.08        158.36
   9   5 -11        861.03         827.49        100.73
  10   5 -11       6722.37        6227.55        255.26
  11   5 -11       1013.47        1246.61        170.53
  12   5 -11       3055.67        3287.56        448.89
   1   6 -11        745.34         771.82        119.47
   2   6 -11       5926.84        5351.12        281.54
   3   6 -11        236.06         148.62         69.18
   4   6 -11       4171.51        3833.09        250.70
   5   6 -11       6251.38        5882.48        172.67
   6   6 -11       5079.79        5016.10        193.43
   7   6 -11        223.17         103.20         88.36
   8   6 -11         71.41          60.09         73.24
   9   6 -11        571.34         738.97        141.92
  10   6 -11       5954.28        5601.23        355.71
  11   6 -11       1216.02         668.73        214.15
   1   7 -11       2870.11        2970.33        239.94
   2   7 -11       1020.58        1015.50        170.33
   3   7 -11       1510.95        1270.33        163.10
   4   7 -11       6357.56        6374.15        360.61
   5   7 -11       1853.57        1740.80        200.90
   6   7 -11        229.35         350.89        160.23
   7   7 -11       4502.19        3616.35        378.32
   8   7 -11       1497.38        1361.57        254.70
   9   7 -11        770.45        1061.92        171.79
   1   8 -11       2356.86        2271.76        249.61
   2   8 -11       2928.98        2587.99        256.53
   3   8 -11       2304.03        2803.02        341.84
   4   8 -11         66.97          56.87        121.90
   5   8 -11       2587.45        2402.59        318.66
   6   8 -11        968.11        1329.82        270.24
   7   8 -11        290.22         347.07        179.53
   1   9 -11       1587.85        1895.34        271.97
   2   9 -11        110.35        -162.48        162.51
   3   9 -11       1339.54        1510.49        319.28
   4   9 -11       2756.36        2962.39        405.69
   5   9 -11        821.69        1007.06        291.51
   0   0 -10      21958.33       22185.95        241.87
   2   0 -10       2556.69        3165.07        121.91
   4   0 -10       2174.62        2079.23         53.86
   6   0 -10       2947.77        2838.60        158.64
   8   0 -10      11628.77       11640.36        218.62
  10   0 -10       8546.72        9040.32        257.39
  12   0 -10       3664.90        3186.17        335.76
  14   0 -10        812.37         916.52        224.20
   0   1 -10        413.58         426.66         29.84
   1   1 -10       1111.98         986.96         35.80
   2   1 -10      14775.54       14992.94        167.49
   3   1 -10       1690.44        1635.29         38.45
   4   1 -10       6342.34        6178.11         92.34
   5   1 -10        262.96         259.25         22.43
   6   1 -10       6092.70        5924.89        111.94
   7   1 -10        936.21         889.99         48.58
   8   1 -10       1024.83         989.57         40.51
   9   1 -10        174.19         147.41         17.13
  10   1 -10       1255.94        1312.83         67.93
  11   1 -10        260.07         261.46         75.12
  12   1 -10       4550.76        4356.62        279.44
  13   1 -10         42.04          55.67         80.23
  14   1 -10        477.87         345.47        112.52
  15   1 -10        273.32         344.46        321.19
   0   2 -10      14698.72       14937.07        241.66
   1   2 -10      10233.03        9539.63        118.19
   2   2 -10       2019.91        2017.94         61.23
   3   2 -10        988.31         856.93         39.71
   4   2 -10       3603.67        3670.11         73.23
   5   2 -10       2264.52        2012.41         90.24
   6   2 -10        654.15         708.92         44.84
   7   2 -10       3122.88        3119.35         96.78
   8   2 -10       1936.22        1888.41         91.32
   9   2 -10       1719.52        1834.35         95.64
  10   2 -10       1032.81        1028.46         91.03
  11   2 -10        718.99         618.08         54.84
  12   2 -10        500.61         457.21        112.34
  13   2 -10          4.89          50.95         83.70
  14   2 -10        309.97         342.25        116.77
  15   2 -10        325.71         499.41        144.84
   0   3 -10       1857.15        2191.47        127.28
   1   3 -10       7912.60        7420.80        165.19
   2   3 -10       2870.21        2836.69        103.93
   3   3 -10        773.89         877.94         68.58
   4   3 -10        549.43         545.13         67.95
   5   3 -10       3613.40        3454.57        115.84
   6   3 -10       3508.87        3645.69        150.93
   7   3 -10       1574.35        1345.39         80.04
   8   3 -10        437.98         493.18         51.35
   9   3 -10        905.32        1040.92         83.79
  10   3 -10       1125.47        1054.59         81.05
  11   3 -10        555.17         528.65         72.36
  12   3 -10        106.93         105.91         71.84
  13   3 -10        254.11         199.56         87.58
  14   3 -10       1626.74        1786.42        222.77
   0   4 -10       6470.59        6561.76        253.81
   1   4 -10       1090.32        1109.15         77.22
   2   4 -10        763.35         805.49         60.96
   3   4 -10       3188.77        3103.27        131.44
   4   4 -10       1391.26        1513.90         86.52
   5   4 -10        737.86         780.77         73.96
   6   4 -10          5.67          -9.04         39.53
   7   4 -10        800.46         752.93         68.74
   8   4 -10       3614.02        3771.50        153.67
   9   4 -10       2221.07        1946.79        115.12
  10   4 -10       1317.52        1146.93        110.68
  11   4 -10       3706.20        3491.45        188.69
  12   4 -10       4006.17        4242.17        448.40
  13   4 -10        515.34         754.24        247.94
   0   5 -10       3470.15        3863.54        479.89
   1   5 -10       8675.58        8754.34        235.16
   2   5 -10       5536.27        6237.09        227.83
   3   5 -10        331.73         410.28         70.51
   4   5 -10        700.80         637.38         77.12
   5   5 -10        241.87         175.25         50.85
   6   5 -10      12747.53       12480.52        548.06
   7   5 -10       2032.37        1871.83        225.58
   8   5 -10       1564.39        1478.43        118.94
   9   5 -10       2012.70        1866.41        177.79
  10   5 -10          0.87         211.62         98.38
  11   5 -10        182.76         282.76        115.76
  12   5 -10       1925.89        1650.76        237.78
   0   6 -10      18088.04       17199.59        727.00
   1   6 -10       8478.42        9116.69        368.35
   2   6 -10       2431.81        3104.78        222.46
   3   6 -10       1359.94        1256.16        145.91
   4   6 -10        440.94         498.00         56.54
   5   6 -10       2855.52        2906.93        134.16
   6   6 -10       1865.86        1959.35        133.48
   7   6 -10       1673.53        1754.26        246.54
   8   6 -10       6467.00        6138.92        440.81
   9   6 -10       2894.70        3120.15        380.98
  10   6 -10       2556.12        2231.67        234.95
  11   6 -10        172.83         129.93        154.67
   0   7 -10      13528.13       12427.76        667.75
   1   7 -10       5420.20        5564.45        322.52
   2   7 -10       4483.11        4340.44        290.46
   3   7 -10       2447.02        3163.26        247.22
   4   7 -10         56.21          26.13         86.40
   5   7 -10       2838.88        3184.77        259.15
   6   7 -10       7427.30        6949.83        385.16
   7   7 -10       3217.10        3798.63        388.58
   8   7 -10       6000.71        5785.11        369.17
   9   7 -10       1462.35        1284.70        195.96
   0   8 -10       3963.05        3347.35        397.13
   1   8 -10       6723.43        6869.54        395.14
   2   8 -10       2861.00        2568.09        584.46
   3   8 -10       1242.04        1451.80        249.94
   4   8 -10         53.35         160.98        125.37
   5   8 -10        152.84         164.19         90.32
   6   8 -10       5132.32        5477.63        373.40
   7   8 -10       3410.30        3238.12        382.53
   8   8 -10       1512.76        1516.42        281.27
   0   9 -10       5650.12        5415.73        545.19
   1   9 -10        561.71         593.56        148.23
   2   9 -10         94.96          58.28        238.10
   3   9 -10       2763.32        2777.80        291.87
   4   9 -10        665.12         913.41        247.46
   5   9 -10       8303.31        8630.54        660.94
   6   9 -10          6.97        -128.72        128.70
   2   0  -9      21158.53       20110.43        418.93
   4   0  -9       4379.27        3605.09         71.37
   6   0  -9       3631.56        3881.23        118.55
   8   0  -9          4.40         154.95         89.30
  10   0  -9       7815.73        7451.85        236.82
  12   0  -9       4831.69        4062.60        380.68
  14   0  -9       2796.72        3245.56        385.60
   1   1  -9      12082.92       11880.92        137.60
   2   1  -9       4298.53        3982.62         94.38
   3   1  -9       1372.43        1342.38         46.66
   4   1  -9      16071.73       16371.89        175.78
   5   1  -9       1954.63        2036.63         60.29
   6   1  -9       2581.28        2119.43         71.41
   7   1  -9       8624.69        8678.88        152.41
   8   1  -9       3529.72        3539.78         88.46
   9   1  -9        173.59         178.06         17.92
  10   1  -9       1277.81        1134.47         93.31
  11   1  -9        741.68         872.31         71.35
  12   1  -9       2368.85        2333.56        211.17
  13   1  -9        101.68         101.59         89.13
  14   1  -9       1973.23        2250.36        233.18
  15   1  -9       4556.77        4192.13        323.53
   1   2  -9       9321.96        9246.41        121.17
   2   2  -9      12461.86       12121.79        146.37
   3   2  -9       5231.62        4928.48        117.69
   4   2  -9       9744.95        9925.39        289.59
   5   2  -9       2020.22        1936.04         70.64
   6   2  -9       1519.49        1654.99         67.07
   7   2  -9      12277.38       12623.00        190.10
   8   2  -9        388.36         561.41         55.97
   9   2  -9       6664.57        6925.92        177.21
  10   2  -9        335.37         422.54         55.80
  11   2  -9        376.51         302.16         42.88
  12   2  -9       3169.43        2983.60        241.02
  13   2  -9       1993.30        1704.52        196.83
  14   2  -9       1032.50        1133.57        166.95
  15   2  -9       2838.77        2645.06        264.44
   1   3  -9      10820.50       10347.63        354.15
   2   3  -9      15575.80       15563.39        242.22
   3   3  -9       2889.13        3412.67        134.00
   4   3  -9       2303.66        2599.54        139.61
   5   3  -9       5693.02        5616.80        147.56
   6   3  -9       7715.56        8264.07        174.20
   7   3  -9      15551.92       16006.63        274.09
   8   3  -9        667.88         644.41         69.21
   9   3  -9       2499.81        2348.03        118.32
  10   3  -9       9815.17        9888.01        223.33
  11   3  -9       1639.98        1567.66        111.30
  12   3  -9          4.54         -26.13         55.53
  13   3  -9       2998.42        3332.48        217.10
  14   3  -9        173.34         117.77         78.85
  15   3  -9       6144.01        5967.59        541.88
   1   4  -9       2164.86        2029.39        112.62
   2   4  -9       3911.54        4293.11        132.88
   3   4  -9       1209.99        1517.62         98.04
   4   4  -9      25502.11       25935.04        345.34
   5   4  -9       3347.72        3446.13        144.59
   6   4  -9       3026.05        3183.76        154.35
   7   4  -9       3034.24        2923.00        130.24
   8   4  -9         39.75          35.17         33.45
   9   4  -9       3645.87        3807.17        156.93
  10   4  -9       3261.56        3392.87        151.38
  11   4  -9       1077.93        1273.14        163.89
  12   4  -9       9087.12        9645.14        456.93
  13   4  -9       2610.46        2503.68        247.71
   1   5  -9        201.56         361.54         55.48
   2   5  -9      16252.60       16349.69        289.07
   3   5  -9       1496.95        1738.79         78.29
   4   5  -9       8762.98        9523.65        220.59
   5   5  -9       1923.21        2008.49        175.21
   6   5  -9       6669.83        6244.93        395.62
   7   5  -9        356.58         644.01        146.39
   8   5  -9        194.83         238.75         61.75
   9   5  -9        335.16         225.99         59.97
  10   5  -9       6155.90        5760.90        341.71
  11   5  -9       1058.12         920.04        162.56
  12   5  -9       1788.38        1845.10        226.22
   1   6  -9         69.97          75.06         65.27
   2   6  -9       6613.71        6903.81        327.67
   3   6  -9       2555.45        3043.38        221.67
   4   6  -9      11239.84       10451.23        345.68
   5   6  -9       4203.96        4797.65        280.50
   6   6  -9       2423.07        2606.88        162.30
   7   6  -9        579.02         651.64        161.24
   8   6  -9       1919.04        1873.24        346.25
   9   6  -9        753.50         846.99        183.86
  10   6  -9       1761.85        2044.67        222.88
  11   6  -9       1071.17        1152.86        225.51
   1   7  -9       3422.06        3764.36        268.72
   2   7  -9        827.55         918.43        146.63
   3   7  -9       1186.13        1171.25        159.33
   4   7  -9       4162.33        3267.16        314.31
   5   7  -9         80.98         273.92        100.44
   6   7  -9        329.75         379.73        111.08
   7   7  -9        752.68        1112.27        228.97
   8   7  -9         81.41          92.35        185.24
   9   7  -9       4501.81        4517.30        338.45
  10   7  -9       1276.47        1564.55        289.91
   1   8  -9        639.76         953.30        177.27
   2   8  -9       3005.72        2973.15        427.41
   3   8  -9       3476.18        3450.95        288.74
   4   8  -9        665.31         916.02        268.16
   5   8  -9       2682.61        2805.54        273.32
   6   8  -9       1492.74        1515.31        214.49
   7   8  -9       2357.32        2324.92        357.78
   8   8  -9        669.04         639.79        196.31
   1   9  -9       2787.33        3024.59        373.00
   2   9  -9        259.99         382.95        132.84
   3   9  -9        480.19         635.37        174.06
   4   9  -9       4116.81        4136.26        483.53
   5   9  -9        534.92         555.88        230.21
   6   9  -9       1293.26        1563.54        303.08
   0   0  -8       6853.78        5839.88        155.67
   2   0  -8         83.65          78.18         13.48
   4   0  -8      10111.38       10165.55        175.85
   6   0  -8       9938.53        9808.32        186.55
   8   0  -8      14501.73       14020.05        276.78
  10   0  -8       3566.25        3132.92        156.37
  12   0  -8       3792.07        3973.17        391.41
  14   0  -8       2992.54        2417.06        330.04
   0   1  -8       3441.45        4156.76        121.17
   1   1  -8      32617.67       31926.95        216.23
   2   1  -8      61508.30       61609.76        458.75
   3   1  -8        348.81         239.46         20.77
   4   1  -8        357.25         489.16         37.65
   5   1  -8       1015.39        1131.86         47.55
   6   1  -8      28941.73       30197.90        296.51
   7   1  -8       3216.72        3342.83         79.40
   8   1  -8       5728.83        5671.36        110.71
   9   1  -8        942.97         978.62         63.09
  10   1  -8       6505.48        6045.27        140.67
  11   1  -8         72.07          73.05         29.88
  12   1  -8       4603.19        4752.63        298.35
  13   1  -8         22.41          67.63         79.61
  14   1  -8       3648.00        3975.78        304.81
  15   1  -8         74.58         358.73        140.32
   0   2  -8      41527.57       41507.17        842.51
   1   2  -8      12039.94       12909.69        152.44
   2   2  -8       8422.22        8425.55        166.15
   3   2  -8      14149.60       13529.98        195.56
   4   2  -8       3495.56        3336.20        116.30
   5   2  -8       8478.74        8525.64        140.88
   6   2  -8       5620.66        5439.04        117.48
   7   2  -8       8934.04        9187.63        171.74
   8   2  -8      15587.46       15296.71        247.54
   9   2  -8       3315.04        3612.73        127.39
  10   2  -8         78.07         151.53         35.80
  11   2  -8        411.00         480.12         59.35
  12   2  -8        996.89        1048.06        169.05
  13   2  -8       2600.92        2542.27        240.30
  14   2  -8        689.20         818.85        210.91
  15   2  -8        994.47        1379.56        216.05
   0   3  -8       4288.58        3871.48        166.46
   1   3  -8      28374.48       29584.64        435.36
   2   3  -8       4796.75        4688.52        115.74
   3   3  -8      10568.24       10825.63        236.35
   4   3  -8        448.50         442.74         65.77
   5   3  -8        578.41         787.50         56.84
   6   3  -8       6477.31        5866.41        148.38
   7   3  -8       6115.05        6230.66        158.27
   8   3  -8       3025.43        2917.88        113.38
   9   3  -8       9807.10        9991.81        214.28
  10   3  -8       2663.58        2799.41        120.08
  11   3  -8       2366.87        2378.28        154.83
  12   3  -8        466.81         161.58         89.33
  13   3  -8        459.07         750.52        151.69
  14   3  -8       3082.67        2896.88        220.76
  15   3  -8        579.96        1025.85        261.93
   0   4  -8      16186.60       16360.34        398.63
   1   4  -8       3902.22        4180.37        184.62
   2   4  -8        436.84         389.28         34.77
   3   4  -8       3799.41        4230.41        104.35
   4   4  -8       1273.34        1222.00         76.64
   5   4  -8       6095.85        6457.96        196.40
   6   4  -8       3180.69        3327.96        226.02
   7   4  -8       3264.81        3294.29        137.14
   8   4  -8      12017.34       11871.38        260.89
   9   4  -8       5622.85        5379.86        180.38
  10   4  -8       1412.37        1483.06        121.14
  11   4  -8       3298.18        2977.97        252.32
  12   4  -8       3892.62        3876.70        295.68
  13   4  -8       3695.25        3527.42        295.52
   0   5  -8       6232.97        6112.79        277.36
   1   5  -8       2819.96        3213.30        145.79
   2   5  -8       1328.88        1429.40         88.37
   3   5  -8      13920.11       13586.05        223.05
   4   5  -8        839.50         968.07         81.15
   5   5  -8       7212.34        6910.04        317.21
   6   5  -8       2435.98        2471.63        252.25
   7   5  -8        489.68         522.62        136.82
   8   5  -8       1240.27        1208.03         93.85
   9   5  -8       1017.32        1195.77        109.50
  10   5  -8       2879.29        2828.65        244.34
  11   5  -8       4620.28        4591.86        317.27
  12   5  -8       1391.87        1459.34        276.40
   0   6  -8       1479.86        1639.21        226.40
   1   6  -8      11008.84       10214.58        392.60
   2   6  -8       4297.48        5021.73        501.72
   3   6  -8       4930.91        4969.18        182.96
   4   6  -8        138.75         120.58         49.23
   5   6  -8        257.93         322.25         62.51
   6   6  -8       7605.57        7849.67        256.32
   7   6  -8       2920.58        2622.75        297.44
   8   6  -8        643.90         725.20        164.52
   9   6  -8       1744.31        1848.12        202.87
  10   6  -8        284.94         338.03        107.24
  11   6  -8        678.80         803.88        161.43
   0   7  -8      10321.65       11583.09        657.20
   1   7  -8       2818.79        2248.95        215.13
   2   7  -8        697.15         708.92        129.66
   3   7  -8       1530.38        1529.98        177.81
   4   7  -8        468.13         523.63         76.85
   5   7  -8       3475.64        3818.93        287.16
   6   7  -8        195.28         380.94        116.60
   7   7  -8       2044.39        2159.92        302.99
   8   7  -8       4324.44        4964.25        342.88
   9   7  -8        647.14         690.23        308.07
  10   7  -8       1410.40        1329.92        279.74
   0   8  -8       1858.19        1830.73        299.69
   1   8  -8       3117.77        3391.06        287.26
   2   8  -8       2675.85        2954.56        271.23
   3   8  -8        718.77        1034.89        167.66
   4   8  -8        266.00         175.65        231.19
   5   8  -8       3147.88        2950.23        279.94
   6   8  -8       2224.65        2496.95        261.69
   7   8  -8       1214.35        1066.34        243.99
   8   8  -8       1416.54        1670.06        292.91
   9   8  -8        356.59         466.25        174.04
   0   9  -8       2831.19        3182.56        440.27
   1   9  -8       1465.47        1441.25        215.63
   2   9  -8        942.69        1197.68        218.70
   3   9  -8       1057.41        1073.58        201.18
   4   9  -8        219.23         228.70        175.28
   5   9  -8        132.91         171.13        163.22
   6   9  -8        496.87         152.54        130.95
   2   0  -7        275.54         304.07         17.05
   4   0  -7     132667.64      132545.53        591.87
   6   0  -7       4223.40        4191.22        139.01
   8   0  -7       6834.73        7729.09        331.51
  10   0  -7       1258.54        1584.75        118.06
  12   0  -7      27012.77       25490.29        956.21
  14   0  -7        842.77         654.86        186.26
   1   1  -7      16563.81       16740.37        128.36
   2   1  -7     159312.09      157909.20       1071.31
   3   1  -7       5130.74        5689.55         95.12
   4   1  -7       3245.04        3204.66         71.25
   5   1  -7        960.74        1192.45         51.55
   6   1  -7      33492.66       34120.23        248.87
   7   1  -7       1705.47        1782.20         57.92
   8   1  -7       5632.07        5554.50        108.68
   9   1  -7      10012.77       10006.28        138.16
  10   1  -7      30513.99       32059.99        359.27
  11   1  -7        368.63         319.64         47.65
  12   1  -7       2726.34        2773.98        230.91
  13   1  -7       1601.22        1496.32        184.10
  14   1  -7       3602.70        3731.50        300.82
  15   1  -7        614.24         607.53        141.84
   1   2  -7      18221.70       18432.34        211.71
   2   2  -7       8587.88        8225.39        147.48
   3   2  -7      22981.83       23322.13        791.26
   4   2  -7      79857.21       80698.66        564.89
   5   2  -7       5487.91        5477.63        124.77
   6   2  -7        102.86         106.01         29.26
   7   2  -7      19476.00       19510.64        316.42
   8   2  -7       3808.50        4625.02        160.60
   9   2  -7        161.52         418.62         52.91
  10   2  -7         24.54          36.48         33.40
  11   2  -7       6550.32        6677.12        171.55
  12   2  -7       9094.47        9047.55        419.15
  13   2  -7        838.80        1074.99        166.44
  14   2  -7        100.70         261.76        108.41
  15   2  -7       7822.91        7807.67        597.82
   1   3  -7      33675.83       35817.02        357.07
   2   3  -7       1248.19         682.09         71.77
   3   3  -7       3197.06        3234.41        133.26
   4   3  -7        930.87        1166.23         99.20
   5   3  -7        639.61        1099.81         77.30
   6   3  -7       3851.03        3995.38        106.83
   7   3  -7       8764.89        8865.37        165.14
   8   3  -7       1162.47        1316.45         77.44
   9   3  -7      22777.91       22722.33        316.97
  10   3  -7       3569.63        3484.41        143.23
  11   3  -7       2661.88        2702.84        227.54
  12   3  -7         96.23         -30.85         77.12
  13   3  -7        611.86         661.89        148.88
  14   3  -7        217.53          27.13         96.19
  15   3  -7        224.85         309.69        178.87
   1   4  -7       5800.89        6199.91        244.80
   2   4  -7       3838.42        3305.95         96.73
   3   4  -7      14542.61       14320.09        197.59
   4   4  -7        653.45         420.93         48.37
   5   4  -7      11342.92       11788.38        241.32
   6   4  -7        903.09        1064.13        116.43
   7   4  -7       4939.60        5140.20        167.28
   8   4  -7        537.21         601.70         68.59
   9   4  -7        573.94         599.19         68.99
  10   4  -7        799.04        1050.57         86.10
  11   4  -7       6310.97        5982.57        535.96
  12   4  -7         55.09         435.80        142.82
  13   4  -7       3649.71        3461.50        291.74
  14   4  -7        910.36        1140.10        255.64
   1   5  -7       7219.68        7637.15        219.61
   2   5  -7       3125.43        2917.48         99.27
   3   5  -7       8019.73        8072.55        158.02
   4   5  -7       6636.14        7281.33        192.27
   5   5  -7       6704.65        6246.44        379.28
   6   5  -7       2684.05        2682.64        263.00
   7   5  -7       7248.71        6684.55        431.62
   8   5  -7        934.51        1141.91         88.18
   9   5  -7       3468.10        3251.29        170.63
  10   5  -7       1623.84        1459.74        187.85
  11   5  -7        966.78         798.85        139.93
  12   5  -7        483.22         576.78        136.87
  13   5  -7        982.59        1240.28        253.58
   1   6  -7        401.88         345.06         92.22
   2   6  -7       5267.04        4999.92        280.19
   3   6  -7       6892.91        7007.51        221.13
   4   6  -7       6709.53        6817.29        223.94
   5   6  -7       4873.31        5035.40        213.36
   6   6  -7        777.52         883.76         97.30
   7   6  -7       1107.00        1076.90        201.92
   8   6  -7        717.80         772.53        139.62
   9   6  -7        428.16         401.54        118.19
  10   6  -7       3108.31        3264.75        282.37
  11   6  -7       1804.58        1677.39        217.17
  12   6  -7       1069.86        1139.70        270.86
   1   7  -7        718.02         667.32        123.06
   2   7  -7        961.58        1034.59        150.77
   3   7  -7        775.74         738.97        164.87
   4   7  -7       3853.19        3470.95        177.80
   5   7  -7        899.96         998.62        100.96
   6   7  -7        592.16         417.61        116.37
   7   7  -7       1388.82        1322.68        243.28
   8   7  -7       1641.80        1483.26        219.42
   9   7  -7       1191.33        1213.96        189.55
  10   7  -7        524.61         240.46        150.93
   1   8  -7       1598.96        1826.51        221.88
   2   8  -7       1818.66        2200.42        259.45
   3   8  -7        545.57         723.69        144.46
   4   8  -7        134.86           6.13        136.59
   5   8  -7        237.66         507.25        134.15
   6   8  -7         49.78          88.23         88.62
   7   8  -7        917.99        1095.99        248.23
   8   8  -7        245.27         363.86        177.45
   9   8  -7       1139.46        1294.65        271.48
   1   9  -7         48.59          56.57        106.21
   2   9  -7        204.46         111.04        106.99
   3   9  -7       1161.12        1615.49        313.14
   4   9  -7        595.49         632.45        220.80
   5   9  -7        623.83         488.86        177.30
   6   9  -7        334.79          75.77        182.59
   2   0  -6       1091.37        1087.65         38.12
   4   0  -6       1319.13        1204.51        112.23
   6   0  -6       5729.08        6316.48        206.30
   8   0  -6      50803.66       50910.44       1126.36
  10   0  -6       1290.18        1158.19        113.77
  12   0  -6       7170.26        7331.88        528.53
  14   0  -6        504.85         588.14        178.54
   0   1  -6      27574.73       27877.71        262.82
   1   1  -6      11853.84       11955.08        226.76
   2   1  -6      25574.89       26371.04        370.00
   3   1  -6       8866.18        8253.32        233.37
   4   1  -6       3727.05        3846.46         77.63
   5   1  -6      18302.04       17762.70        160.13
   6   1  -6      45419.34       44935.21        282.64
   7   1  -6       2260.31        2258.50         64.72
   8   1  -6       1043.75         923.25         39.81
   9   1  -6        558.88         549.45         39.13
  10   1  -6       6467.34        6951.74        182.35
  11   1  -6        133.17         116.56         38.05
  12   1  -6       1930.18        2018.54        203.40
  13   1  -6       1673.13        1341.37        171.92
  14   1  -6      15952.13       14964.91        584.50
  15   1  -6        185.00         148.72        111.27
   0   2  -6     126399.28      127134.21       1293.51
   1   2  -6      46389.68       44205.09        366.13
   2   2  -6       1603.08        1586.76        109.15
   3   2  -6       1155.40        1048.16         77.05
   4   2  -6       1814.19        1730.55         85.56
   5   2  -6         49.46         233.83         31.34
   6   2  -6       2153.22        2301.81         80.08
   7   2  -6      18105.55       17928.50        231.77
   8   2  -6      31471.12       31260.33        366.41
   9   2  -6      12458.09       11736.33        220.86
  10   2  -6        244.37         275.53         55.03
  11   2  -6       1436.55        1632.68         89.09
  12   2  -6       2465.66        2624.36        236.01
  13   2  -6        123.91         401.64        130.84
  14   2  -6        377.84         762.68        161.02
  15   2  -6       3390.66        3748.69        527.30
   0   3  -6       3312.30        3097.45        201.78
   1   3  -6      10664.73        9925.29        172.55
   2   3  -6      17419.05       18005.17        233.09
   3   3  -6      17357.04       16442.33        296.38
   4   3  -6        577.28         589.14         62.81
   5   3  -6      22448.63       22960.48        495.36
   6   3  -6       8163.54        8846.99        169.85
   7   3  -6      16049.07       15567.11        248.86
   8   3  -6        148.51          76.17         28.73
   9   3  -6        542.58         626.92         58.90
  10   3  -6       3331.11        3520.29        141.04
  11   3  -6       1043.13        1076.29        163.78
  12   3  -6       1613.76        1438.84        180.52
  13   3  -6      11310.72       11432.56        512.64
  14   3  -6       2605.45        3275.00        296.22
  15   3  -6        741.34        1009.17        269.74
   0   4  -6       1552.03        1372.82        161.17
   1   4  -6      25975.70       25572.38        324.60
   2   4  -6       1446.63        1737.18         79.63
   3   4  -6        919.68         970.78         56.07
   4   4  -6        572.60         607.63         56.68
   5   4  -6       3193.55        3347.65        131.39
   6   4  -6       4577.67        4938.13        204.08
   7   4  -6      18136.44       17571.88        301.54
   8   4  -6       1591.40        1687.84         98.38
   9   4  -6       5424.01        5640.11        177.38
  10   4  -6       1414.34        1413.42        110.80
  11   4  -6       2844.05        2948.83        246.58
  12   4  -6        109.26          63.51         88.84
  13   4  -6        412.40         529.35        145.01
  14   4  -6       1034.00         925.06        217.91
   0   5  -6       4660.42        4732.33        243.87
   1   5  -6       1118.54         951.29         81.67
   2   5  -6        276.81         233.93         39.32
   3   5  -6       8063.17        8952.50        194.05
   4   5  -6       6010.32        5577.51        239.16
   5   5  -6       8316.27        8685.41        355.75
   6   5  -6        190.21         361.95         94.18
   7   5  -6       3065.17        3100.56        304.11
   8   5  -6        730.27        1180.09         90.46
   9   5  -6        345.22         338.63         77.36
  10   5  -6        913.65         670.43        163.10
  11   5  -6       1918.44        2059.34        221.31
  12   5  -6       3776.11        3603.19        386.44
  13   5  -6       3428.71        2947.62        366.32
   0   6  -6       5902.04        6691.39        451.44
   1   6  -6       3752.40        4022.71        250.01
   2   6  -6       2780.45        2547.69        139.72
   3   6  -6        393.11         403.35         64.55
   4   6  -6       1078.88        1180.50        101.38
   5   6  -6       2306.05        2289.85        147.77
   6   6  -6       6802.08        6801.01        361.67
   7   6  -6       2927.47        3255.01        336.93
   8   6  -6       3697.38        3653.23        187.98
   9   6  -6       3005.75        3759.84        290.96
  10   6  -6        403.83         485.94        131.80
  11   6  -6        130.14          77.98        157.80
  12   6  -6       1018.10         862.26        222.65
   0   7  -6       5001.07        4938.93        440.35
   1   7  -6        439.78         404.05        111.95
   2   7  -6       1116.05        1087.35        155.53
   3   7  -6       1581.11        1949.41        136.63
   4   7  -6        258.37         338.13         71.02
   5   7  -6        121.97          89.73         56.00
   6   7  -6       2854.81        3312.58        330.30
   7   7  -6        613.93         548.14        297.96
   8   7  -6       2453.83        2258.40        242.45
   9   7  -6       1085.23        1299.47        203.67
  10   7  -6        699.23         948.68        238.69
  11   7  -6        806.43        1443.57        306.71
   0   8  -6       2275.84        2488.00        343.13
   1   8  -6        666.26         618.08        126.61
   2   8  -6       1546.53        1610.07        380.83
   3   8  -6        803.39         569.75        203.52
   4   8  -6         93.36          86.72        107.38
   5   8  -6       1513.95        1829.13        331.58
   6   8  -6       1874.81        1415.93        217.36
   7   8  -6        316.39         333.41        114.23
   8   8  -6        703.89         676.87        201.06
   9   8  -6        320.33         205.99        154.67
   0   9  -6       3033.28        3205.47        426.19
   1   9  -6        313.82         194.24        101.61
   2   9  -6        177.43          98.17        127.47
   3   9  -6        955.15        1452.61        223.61
   4   9  -6        435.63         809.61        238.74
   5   9  -6        954.34         798.65        236.61
   6   9  -6         47.84           6.03        139.03
   2   0  -5      38364.34       38976.36        332.08
   4   0  -5      35422.24       35900.21        325.63
   6   0  -5       1337.63        1422.66         82.77
   8   0  -5       4310.87        4805.49        283.53
  10   0  -5       5925.96        6290.65        264.41
  12   0  -5      10264.01       10554.63        626.68
  14   0  -5        502.51         573.87        198.87
   1   1  -5      34432.16       33735.07        280.59
   2   1  -5      25322.03       25381.56        306.98
   3   1  -5       6434.95        7051.82        196.75
   4   1  -5      30346.55       30740.42        245.62
   5   1  -5      11088.31       10954.76        124.95
   6   1  -5       3961.64        4301.55        122.14
   7   1  -5       2163.79        2164.54         63.22
   8   1  -5       1540.76        1699.50         52.60
   9   1  -5        296.92         248.60         30.03
  10   1  -5      13335.03       13367.00        187.93
  11   1  -5        960.59         953.80         80.07
  12   1  -5       4229.10        4110.73        264.37
  13   1  -5        733.03         586.33        136.64
  14   1  -5       2095.02        2770.27        267.05
  15   1  -5       1930.79        1747.63        301.67
   1   2  -5      18283.29       19424.22        215.72
   2   2  -5      15316.93       15979.10        399.50
   3   2  -5       5708.37        6342.00        159.02
   4   2  -5      31511.40       31496.07       1143.97
   5   2  -5       8298.22        8056.87        145.98
   6   2  -5        911.12         833.72         47.89
   7   2  -5       2800.51        3052.83         96.35
   8   2  -5       3558.17        3815.61        114.12
   9   2  -5      21398.15       21398.95        291.54
  10   2  -5       2723.93        2906.62        107.02
  11   2  -5       1157.90        1228.43         79.52
  12   2  -5       5646.14        5743.61        340.13
  13   2  -5       2494.44        2544.07        247.38
  14   2  -5        185.82         379.33        125.75
  15   2  -5       1165.72        1222.70        256.29
   1   3  -5       8470.63        8705.91        151.22
   2   3  -5      24436.07       24985.75        302.12
   3   3  -5      23287.21       23825.76        354.83
   4   3  -5       1256.49        1042.23         81.09
   5   3  -5       8307.79        8103.90        201.88
   6   3  -5      11168.23       11216.52        207.45
   7   3  -5      11798.97       12281.26        276.72
   8   3  -5       2275.67        1971.51         84.91
   9   3  -5         26.97          62.50         36.54
  10   3  -5       1710.37        1506.47         92.69
  11   3  -5       2068.14        2078.43        141.00
  12   3  -5        232.57         267.59        101.48
  13   3  -5        523.77         722.99        155.03
  14   3  -5       2751.78        3115.83        348.55
   1   4  -5       7339.04        7668.20        184.72
   2   4  -5       4703.46        4901.05        150.10
   3   4  -5      14868.39       15453.46        233.42
   4   4  -5      14791.40       15534.15        285.68
   5   4  -5       7023.31        7135.43        188.63
   6   4  -5       1099.15        1105.03         90.96
   7   4  -5       1605.36        1661.82        144.79
   8   4  -5        815.72         812.32         69.55
   9   4  -5       6179.39        6016.83        179.65
  10   4  -5       3847.11        3863.04        147.02
  11   4  -5       2236.06        1977.94        284.67
  12   4  -5       1185.05        1480.54        234.25
  13   4  -5       1411.99        1456.23        198.17
  14   4  -5        119.18         115.56        146.67
   1   5  -5       4185.92        3971.06        156.98
   2   5  -5       4786.88        4809.10        130.44
   3   5  -5       4075.51        3677.54        117.08
   4   5  -5      17120.61       16696.56        436.82
   5   5  -5       2061.78        1940.16        175.46
   6   5  -5        536.86         591.45        109.93
   7   5  -5       1673.66        1903.69        186.29
   8   5  -5       4072.36        4277.44        185.64
   9   5  -5       5083.55        4890.40        183.47
  10   5  -5       1183.18        1046.75        243.16
  11   5  -5       1825.39        1110.16        198.37
  12   5  -5       2553.85        2812.27        275.63
  13   5  -5         48.48          26.23        116.16
   1   6  -5       1148.14        1367.50        207.58
   2   6  -5      18711.87       17944.08        378.13
   3   6  -5       2718.86        2939.99        160.43
   4   6  -5        844.10         799.36         86.80
   5   6  -5       2193.53        1974.23        135.95
   6   6  -5       1019.75         826.29        141.59
   7   6  -5       3460.71        3129.00        334.23
   8   6  -5       1136.59        1160.20        113.15
   9   6  -5        211.57         353.51        125.93
  10   6  -5       6120.69        5786.52        368.24
  11   6  -5       2072.48        2097.82        375.97
  12   6  -5        480.72         440.63        190.93
   1   7  -5       3534.49        3565.80        355.20
   2   7  -5        284.68         438.62        116.94
   3   7  -5        610.64         694.25         91.55
   4   7  -5       7471.85        7107.29        422.16
   5   7  -5       1131.68        1165.22        111.52
   6   7  -5        759.01         818.15        107.03
   7   7  -5       2698.42        2773.38        259.69
   8   7  -5        424.99         629.84        158.88
   9   7  -5       2864.48        2763.13        270.81
  10   7  -5        201.46         267.29        118.77
  11   7  -5        931.54        1310.02        302.59
   1   8  -5       2611.35        2525.99        242.20
   2   8  -5       1627.78        1843.70        277.22
   3   8  -5        422.75         683.50        155.53
   4   8  -5       2076.06        2022.96        233.05
   5   8  -5         66.81         141.28        107.32
   6   8  -5       1441.66        1496.62        218.54
   7   8  -5        262.38         249.81        309.54
   8   8  -5        109.28         -12.66        154.19
   9   8  -5       2344.11        2908.83        410.91
   1   9  -5         45.83         192.13        157.88
   2   9  -5       1171.34        1075.29        192.10
   3   9  -5       2320.08        2281.51        299.84
   4   9  -5       1913.72        2035.62        335.73
   5   9  -5       1380.61        1573.79        328.08
   6   9  -5        528.76         613.96        231.31
   2   0  -4       6677.84        6867.54        107.90
   4   0  -4      17048.52       16590.85        215.94
   6   0  -4      13310.20       13796.97        468.92
   8   0  -4       9921.88        9815.16        246.01
  10   0  -4       6930.05        6790.16        269.57
  12   0  -4        824.76         715.05        179.51
  14   0  -4        527.06         506.34        168.38
   0   1  -4      31057.79       31295.60        217.30
   1   1  -4      30354.87       29017.81        217.95
   2   1  -4       1773.95        1748.94         57.56
   3   1  -4       6659.99        6374.76         99.82
   4   1  -4       6973.94        6636.72         82.19
   5   1  -4        645.34         636.77         31.62
   6   1  -4       1077.84        1155.17         46.74
   7   1  -4       8870.18        8869.29        125.57
   8   1  -4      11228.18       10941.59        195.25
   9   1  -4        423.23         483.93         33.41
  10   1  -4       3225.14        3435.48         98.52
  11   1  -4       1106.96        1082.12         65.46
  12   1  -4       3686.09        3896.40        207.21
  13   1  -4         87.73         -71.95         86.62
  14   1  -4       1250.52        1747.83        450.75
  15   1  -4        668.47         719.77        166.04
   0   2  -4      15116.35       15075.44        354.95
   1   2  -4      11826.49       11729.49        149.68
   2   2  -4        552.54         582.81         40.70
   3   2  -4       1796.86        1469.99         79.38
   4   2  -4        982.58        1018.82         70.58
   5   2  -4       6631.15        6637.63        130.25
   6   2  -4       3791.89        3825.56         99.22
   7   2  -4       1366.44        1197.48         61.46
   8   2  -4       8856.76        9345.29        179.04
   9   2  -4       1947.29        2393.45        117.04
  10   2  -4       2375.69        2166.96         91.83
  11   2  -4       1318.38        1140.90        131.68
  12   2  -4        306.76         563.72        127.90
  13   2  -4       7193.68        7038.16        394.19
  14   2  -4        722.58         727.51        219.40
  15   2  -4        217.82         416.81        183.56
   0   3  -4        493.56         582.21         96.87
   1   3  -4      14882.78       13494.51        224.52
   2   3  -4      16729.98       17430.60        289.28
   3   3  -4       1399.40        1474.92         79.60
   4   3  -4       2479.04        2394.96        120.87
   5   3  -4       1124.49        1138.39         78.78
   6   3  -4      16483.16       16195.64        227.05
   7   3  -4       6496.76        6507.00        143.22
   8   3  -4         59.52          64.01         25.50
   9   3  -4        541.52         605.42         59.20
  10   3  -4       1744.04        1668.75        120.42
  11   3  -4       4858.41        4820.56        254.77
  12   3  -4        646.50         633.15        130.99
  13   3  -4        774.89         926.67        158.32
  14   3  -4       3626.84        3536.66        311.50
   0   4  -4      33073.55       34035.72        793.45
   1   4  -4       1515.78        1544.25         87.97
   2   4  -4       3569.12        3328.26        117.40
   3   4  -4       2659.54        2690.18         98.85
   4   4  -4       2361.93        2405.81        107.43
   5   4  -4       8421.61        8817.95        209.51
   6   4  -4       1616.28        1548.77        105.04
   7   4  -4       1586.65        1208.53        106.63
   8   4  -4       7591.63        7542.49        193.41
   9   4  -4       1242.12        1282.99         83.02
  10   4  -4       1843.55        1896.05        118.86
  11   4  -4       2409.25        2187.45        215.49
  12   4  -4       2799.72        3153.92        267.81
  13   4  -4       3873.46        3945.94        316.08
  14   4  -4        354.39         250.01        139.05
   0   5  -4      43479.35       41997.74       1347.26
   1   5  -4       4951.00        5196.77        147.25
   2   5  -4       4905.83        4915.52        132.59
   3   5  -4         52.15          44.11         27.45
   4   5  -4        101.87         212.22         57.22
   5   5  -4        244.89         433.39         96.59
   6   5  -4      13700.61       14196.09        473.95
   7   5  -4       2083.56        2284.72        199.19
   8   5  -4       7672.18        7399.70        236.16
   9   5  -4       3665.09        3508.63        143.23
  10   5  -4        433.38         467.96        178.78
  11   5  -4       1010.33         771.72        153.84
  12   5  -4         26.61          87.52        106.51
  13   5  -4         45.21         282.26        200.01
   0   6  -4       8337.07        7965.13        493.11
   1   6  -4       5299.45        4950.08        199.62
   2   6  -4       3452.16        3692.92        271.17
   3   6  -4        906.93        1030.47         99.60
   4   6  -4        802.99         924.16        107.61
   5   6  -4        686.22         786.29         92.65
   6   6  -4       5333.68        4664.10        303.62
   7   6  -4       3615.43        3240.03        265.69
   8   6  -4       4542.43        4451.98        200.78
   9   6  -4       3703.71        4186.60        304.39
  10   6  -4       2334.95        2279.20        239.33
  11   6  -4        481.70         562.41        136.87
  12   6  -4       2482.94        2836.99        385.57
   0   7  -4       9590.77        8599.29        575.39
   1   7  -4       3073.96        2508.30        223.23
   2   7  -4       1788.58        2067.07        146.90
   3   7  -4       3444.02        3490.14        185.13
   4   7  -4         47.75         174.64         77.59
   5   7  -4       1808.72        2033.91        151.78
   6   7  -4       2537.25        2580.35        181.29
   7   7  -4       2469.25        2391.44        172.84
   8   7  -4       6473.71        6411.23        685.98
   9   7  -4       2524.32        2591.40        270.94
  10   7  -4          4.41         -37.68        119.29
  11   7  -4       3122.70        3393.47        430.19
   0   8  -4       1850.22        1597.71        276.26
   1   8  -4       4783.13        4406.26        323.28
   2   8  -4       1713.18        2279.40        244.21
   3   8  -4       1184.47        1538.93        211.71
   4   8  -4         33.67           7.74         88.54
   5   8  -4       4225.82        4448.56        340.77
   6   8  -4       2375.89        2526.09        363.67
   7   8  -4       2701.90        3105.99        300.88
   8   8  -4        202.35         373.80        204.21
   9   8  -4       2534.01        2554.63        377.86
   0   9  -4       3385.67        4182.48        491.39
   1   9  -4        752.13         841.56        191.40
   2   9  -4        164.94         183.49         93.58
   3   9  -4       2259.82        2474.34        271.91
   4   9  -4        151.95         382.95        225.86
   5   9  -4       3033.64        2867.54        413.77
   6   9  -4         99.91         211.32        150.81
   2   0  -3        794.79         986.06         39.34
   4   0  -3      11164.94       10823.32        168.85
   6   0  -3      12951.42       13066.95        581.20
   8   0  -3       2939.38        2975.05        165.47
  10   0  -3       1590.66        1432.61        129.43
  12   0  -3       3040.21        3299.72        214.56
  14   0  -3       3545.52        3622.28        422.53
   1   1  -3       8690.26        8387.17        118.05
   2   1  -3      11447.18       11531.74        190.91
   3   1  -3       3665.88        3480.90         72.21
   4   1  -3       3063.27        3152.01         66.53
   5   1  -3       2028.02        1968.80         51.81
   6   1  -3       6206.24        6245.13        105.12
   7   1  -3       3071.99        3074.84         66.31
   8   1  -3       7027.64        7253.10        168.12
   9   1  -3         10.35          27.23         19.75
  10   1  -3       3186.78        3127.49         98.29
  11   1  -3         68.72          62.40         26.53
  12   1  -3       1555.61        1717.08        144.94
  13   1  -3        567.91         380.64        105.62
  14   1  -3       2749.56        2943.20        267.12
  15   1  -3       2289.62        2378.68        272.22
   1   2  -3      11686.27       11790.59        169.53
   2   2  -3       2289.52        2215.39         77.17
   3   2  -3       2100.17        2167.56         83.18
   4   2  -3      11401.52       11625.49        199.28
   5   2  -3        460.98         472.88         37.29
   6   2  -3       1525.56        1512.30         74.14
   7   2  -3       4507.39        4744.99        130.76
   8   2  -3       1665.57        1762.70         75.98
   9   2  -3       4053.54        4291.31        125.12
  10   2  -3         24.37          66.42         28.09
  11   2  -3        644.86         810.81         86.51
  12   2  -3       2113.49        1876.35        203.59
  13   2  -3       1361.42        1765.12        249.14
  14   2  -3       1978.72        1954.73        220.70
  15   2  -3       3297.61        2818.40        394.02
   1   3  -3      11484.08       11395.18        175.20
   2   3  -3      16286.89       16590.75        246.87
   3   3  -3        696.86         677.77         63.97
   4   3  -3       1298.95        1368.60         95.53
   5   3  -3        451.05         570.35         75.03
   6   3  -3       1513.30        1643.03         81.21
   7   3  -3       2608.57        2672.09         86.19
   8   3  -3        911.06         819.65         55.98
   9   3  -3        554.16         519.81         53.54
  10   3  -3       4488.40        4215.94        185.08
  11   3  -3       1589.29        2040.75        270.63
  12   3  -3         64.72         161.78         57.14
  13   3  -3       3147.47        3118.55        273.28
  14   3  -3         51.27         155.55        148.36
   1   4  -3       1888.52        1902.08         94.09
   2   4  -3       4008.55        4238.05        134.76
   3   4  -3        316.93         261.76         36.35
   4   4  -3      12851.67       13371.92        335.61
   5   4  -3         77.34         224.18         50.15
   6   4  -3        668.43         683.40         74.85
   7   4  -3       1867.45        2056.32        114.56
   8   4  -3       3990.97        4320.24        143.49
   9   4  -3        409.17         438.92         55.40
  10   4  -3        174.22          60.69         75.82
  11   4  -3        825.98        1078.00        163.18
  12   4  -3       1760.48        2068.38        163.26
  13   4  -3        656.77         660.19        145.20
  14   4  -3        581.41         409.07        147.03
   1   5  -3        761.55         702.39         59.77
   2   5  -3      12756.38       12595.47        214.00
   3   5  -3       1949.49        2289.95         94.87
   4   5  -3       2712.26        2833.37        140.97
   5   5  -3       2886.24        3447.43        297.48
   6   5  -3       1852.64        1963.88        187.10
   7   5  -3        586.21         780.47        129.11
   8   5  -3       1290.21        1361.67        103.53
   9   5  -3        161.09         182.28         39.53
  10   5  -3       5234.73        5142.01        335.47
  11   5  -3       1955.68        1936.24        223.70
  12   5  -3       1081.91        1139.60        175.08
  13   5  -3       1974.26        2061.55        336.61
  14   5  -3        455.59         746.70        237.84
   1   6  -3        976.87        1047.86         98.23
   2   6  -3       4686.71        5056.50        199.87
   3   6  -3      10359.02       10493.83        258.10
   4   6  -3      14533.14       14040.75        353.30
   5   6  -3       4491.35        4500.21        209.12
   6   6  -3       3068.59        3460.60        451.37
   7   6  -3        908.37         691.03        135.02
   8   6  -3       6504.43        6307.73        366.37
   9   6  -3       1644.54        1519.63        193.96
  10   6  -3       1187.42        1143.42        205.97
  11   6  -3       1301.90        1321.88        215.48
  12   6  -3       3515.15        3272.89        414.67
   1   7  -3       1702.23        2182.13        209.06
   2   7  -3       6538.80        6617.93        262.38
   3   7  -3       6283.07        5690.76        243.52
   4   7  -3       5187.37        5241.39        238.81
   5   7  -3       2058.21        2204.34        159.02
   6   7  -3       2566.77        2550.20        177.33
   7   7  -3       2363.96        2619.04        244.08
   8   7  -3         75.62         301.15        162.98
   9   7  -3       3307.43        3119.55        566.59
  10   7  -3       1841.66        1703.12        304.17
  11   7  -3       1226.86        1455.72        296.99
   1   8  -3        262.11         392.39        163.87
   2   8  -3       4527.21        4378.53        327.74
   3   8  -3       8322.75        8425.85        320.89
   4   8  -3       3658.19        3663.78        307.88
   5   8  -3       6122.14        6216.80        408.91
   6   8  -3       1811.23        1943.58        246.54
   7   8  -3       1133.14        1048.86        260.93
   8   8  -3        139.51         438.31        183.81
   9   8  -3        131.92          22.91        128.42
   1   9  -3       5962.31        6827.94        445.80
   2   9  -3          7.78         -79.89         91.69
   3   9  -3        250.19         608.13        307.91
   4   9  -3       4765.84        5288.82        538.62
   5   9  -3        336.18         595.17        214.79
   6   9  -3        172.60         136.76        170.53
   2   0  -2      99394.78       99115.33        368.03
   4   0  -2       6087.11        6249.15        124.49
   6   0  -2      68194.59       66868.13        377.12
   8   0  -2       3473.55        3108.00        141.35
  10   0  -2        813.41         958.63        108.37
  12   0  -2       2346.99        2396.16        186.70
  14   0  -2       2050.21        1575.60        287.25
   0   1  -2      69613.55       70313.46        538.65
   1   1  -2       2044.42        2418.07         77.61
   2   1  -2      12277.28       12810.21        205.95
   3   1  -2        285.06         279.35         22.08
   4   1  -2        628.47         608.23         27.95
   5   1  -2       8968.33        9002.84        108.54
   6   1  -2      10768.89       10487.20        135.29
   7   1  -2       8153.31        7985.73        108.34
   8   1  -2      13805.82       13682.82        171.08
   9   1  -2       1093.66        1073.18         54.29
  10   1  -2       2707.60        2641.65         95.68
  11   1  -2       3685.40        3665.59        110.38
  12   1  -2        695.03         943.35        162.62
  13   1  -2        721.26         946.87        158.62
  14   1  -2       3432.48        2988.92        279.33
  15   1  -2         96.86         180.97         94.52
   0   2  -2      28441.73       29312.13        684.69
   1   2  -2      12837.96       12298.84        192.92
   2   2  -2        239.76         316.43         31.86
   3   2  -2       9620.40        9353.93        172.24
   4   2  -2        219.34         453.69         50.46
   5   2  -2      12182.78       12461.02        195.88
   6   2  -2       5127.83        5029.27        108.30
   7   2  -2       2925.53        2921.80        145.06
   8   2  -2      12382.73       11704.47        215.74
   9   2  -2       3560.22        3437.49        109.53
  10   2  -2       1237.34        1072.68         64.34
  11   2  -2       1562.38        1537.72        114.09
  12   2  -2        730.35        1064.64        101.88
  13   2  -2      10174.31       10304.12        807.72
  14   2  -2        396.17         466.85        202.63
  15   2  -2         87.40         446.66        195.11
   0   3  -2       1371.48        1536.01        106.44
   1   3  -2      18216.06       18311.55        208.45
   2   3  -2       7583.77        8065.42        171.36
   3   3  -2       4960.08        4815.94        140.30
   4   3  -2       1199.61        1229.33        178.68
   5   3  -2        573.43         612.25        114.09
   6   3  -2      13539.01       14211.07        220.70
   7   3  -2      10166.54       10836.49        207.74
   8   3  -2       2239.25        2384.00         97.34
   9   3  -2       5279.94        5441.25        201.82
  10   3  -2       1567.78        1462.15        120.14
  11   3  -2       8475.02        8253.62        306.33
  12   3  -2        925.11         775.14         97.15
  13   3  -2       1225.37        1285.90        191.25
  14   3  -2       2028.03        2246.44        250.78
   0   4  -2      39613.15       39855.90        541.24
   1   4  -2       3002.02        3585.10        119.34
   2   4  -2      10727.01       11336.30        247.43
   3   4  -2       2368.13        2444.80        118.33
   4   4  -2         27.19         110.03         34.51
   5   4  -2      12962.56       14102.75        415.46
   6   4  -2      13595.18       14489.01        289.40
   7   4  -2        989.12         713.54         69.58
   8   4  -2      13079.29       12763.08        231.02
   9   4  -2       2436.48        2468.91        113.95
  10   4  -2         56.71         109.63         82.33
  11   4  -2        700.10         897.83        156.91
  12   4  -2         69.15         199.16         76.90
  13   4  -2       3019.74        3110.51        285.83
  14   4  -2       1982.13        1986.59        320.40
   0   5  -2      36415.26       39021.17        553.92
   1   5  -2       6084.11        6430.83        169.67
   2   5  -2      10416.64       10463.08        201.20
   3   5  -2       5904.01        5602.63        147.88
   4   5  -2       1929.02        2113.10        122.62
   5   5  -2       3990.64        4331.30        204.94
   6   5  -2       7920.05        7706.89        357.96
   7   5  -2       2655.62        2339.19        203.84
   8   5  -2       6431.98        6531.01        212.15
   9   5  -2       1828.62        1935.44        146.67
  10   5  -2       2265.07        2785.34        252.87
  11   5  -2       1412.56        1126.94        174.11
  12   5  -2       1071.43         979.02        169.23
  13   5  -2       1629.25        1604.14        290.62
   0   6  -2       4396.21        4377.32        371.90
   1   6  -2       3125.96        3143.67        164.09
   2   6  -2       1922.14        1827.02        111.77
   3   6  -2       1234.74        1483.96        105.12
   4   6  -2        370.81         322.46         67.31
   5   6  -2        426.99         411.28         81.39
   6   6  -2       4382.46        4231.42        291.39
   7   6  -2       2601.26        2655.51        336.19
   8   6  -2       3343.57        3685.58        284.99
   9   6  -2       1356.82        1462.36        293.83
  10   6  -2        201.82         426.16        142.05
  11   6  -2        595.24        1074.58        190.75
  12   6  -2       1933.07        2144.45        343.96
   0   7  -2       8147.00        8535.18        576.52
   1   7  -2        250.64         175.55        133.86
   2   7  -2        104.94         181.98        102.28
   3   7  -2        907.77         990.98        108.54
   4   7  -2        566.38         518.80        121.34
   5   7  -2       2983.46        3205.37        191.70
   6   7  -2        920.51         677.37        104.54
   7   7  -2       1851.77        1778.28        339.36
   8   7  -2       2442.28        2562.97        258.43
   9   7  -2        328.53         490.57        137.66
  10   7  -2       1093.76        1092.97        240.28
  11   7  -2       1653.90        2125.05        353.21
   0   8  -2        155.83         304.87        124.41
   1   8  -2       3488.72        3504.41        296.43
   2   8  -2       2501.01        2603.26        185.06
   3   8  -2       1473.92        1587.46        151.13
   4   8  -2        430.84         439.42         99.50
   5   8  -2       1321.44        1515.71        211.98
   6   8  -2       1384.26        1330.12        211.00
   7   8  -2       2258.43        2129.58        294.52
   8   8  -2        362.19         498.71        218.83
   9   8  -2        664.21         728.01        212.24
   0   9  -2       5791.16        4973.50        542.83
   1   9  -2        944.82         688.52        174.35
   2   9  -2       1202.04        1332.63        198.02
   3   9  -2       1167.43        1111.97        189.61
   4   9  -2        380.26         401.84        250.37
   5   9  -2        559.52         525.13        213.15
   2   0  -1       4046.83        3844.15         68.11
   4   0  -1     103771.49      102270.85        454.24
   6   0  -1       3651.00        3840.03        108.56
   8   0  -1       7623.65        8806.49        381.07
  10   0  -1        957.99        1107.04        119.11
  12   0  -1       8876.22       10009.09        455.47
  14   0  -1       1579.99        1559.52        304.37
   1   1  -1        553.07         520.71         38.68
   2   1  -1      41071.70       39668.20        709.91
   3   1  -1       3800.75        4009.45         78.02
   4   1  -1        721.33         742.88         28.22
   5   1  -1       4794.85        4900.75         76.68
   6   1  -1      10447.82        9798.98        302.32
   7   1  -1        782.75         919.34         38.09
   8   1  -1       7245.61        7129.10        123.63
   9   1  -1       1408.01        1439.14         60.40
  10   1  -1      19449.79       19590.93        338.62
  11   1  -1       1740.27        1802.40         88.07
  12   1  -1        906.37         894.72        146.22
  13   1  -1        104.04         140.18         90.47
  14   1  -1       3149.64        3662.97        317.14
  15   1  -1         58.55        -105.91        121.85
   1   2  -1       1570.94        1468.69         58.85
   2   2  -1       7411.72        7498.98        155.57
   3   2  -1      16287.65       16792.93        265.78
   4   2  -1      42754.20       42689.37        645.43
   5   2  -1      12113.61       12938.63        215.88
   6   2  -1        211.39         254.73         28.72
   7   2  -1       1902.63        1963.07         70.42
   8   2  -1       2121.52        2240.41         89.64
   9   2  -1       3509.13        3444.22        112.81
  10   2  -1       1291.80        1498.53         71.71
  11   2  -1       3461.23        3802.55        179.17
  12   2  -1      11076.68       10883.01        303.74
  13   2  -1       2883.78        2544.48        253.06
  14   2  -1        123.90         108.72         93.54
  15   2  -1       1928.64        2113.10        370.18
   1   3  -1      10960.40       11335.90        166.22
   2   3  -1      10029.57       10373.05        193.76
   3   3  -1      13522.19       14213.48        239.79
   4   3  -1       7031.80        6823.12        252.91
   5   3  -1      15114.63       15871.28        306.03
   6   3  -1      14327.21       14183.43        341.68
   7   3  -1       4841.27        5084.63        111.25
   8   3  -1       3571.74        3677.34        108.10
   9   3  -1      12827.80       13238.27        303.46
  10   3  -1      11867.97       11821.64        245.91
  11   3  -1       4294.30        4426.06        211.45
  12   3  -1       2397.97        2548.09        167.52
  13   3  -1         91.05         165.40        207.20
  14   3  -1        449.27         678.37        160.90
   1   4  -1      17586.34       18294.37        395.98
   2   4  -1       2183.68        2059.34         93.90
   3   4  -1      16710.98       16984.15        348.80
   4   4  -1      11348.39       11801.14        257.80
   5   4  -1      19291.95       20355.21        546.05
   6   4  -1       2796.57        2784.43        114.89
   7   4  -1       4320.79        3899.82        204.72
   8   4  -1       2440.93        2392.54        236.58
   9   4  -1       3727.40        3747.38        181.32
  10   4  -1       1741.97        1490.29        173.60
  11   4  -1       8407.98        8481.92        309.35
  12   4  -1       1525.42        1664.93        146.67
  13   4  -1       1501.08        1434.02        209.82
  14   4  -1       1110.35         840.15        232.88
   1   5  -1      10785.53       10914.46        257.96
   2   5  -1        800.83         760.07         56.99
   3   5  -1       4556.75        4598.39        136.03
   4   5  -1       6787.11        7262.24        221.94
   5   5  -1       1041.50        1361.87        120.34
   6   5  -1       3390.83        3290.48        237.43
   7   5  -1      10536.05       10170.77        349.31
   8   5  -1       5421.88        5495.11        313.30
   9   5  -1       4727.74        4007.03        389.87
  10   5  -1       1029.29        1259.18        179.43
  11   5  -1       2202.90        2389.93        246.27
  12   5  -1        645.67         688.32        111.83
  13   5  -1        436.64         535.38        202.65
   1   6  -1        276.15         325.77         63.75
   2   6  -1       6811.73        7242.85        216.72
   3   6  -1       4889.38        4420.83        172.65
   4   6  -1       1082.59         952.19        101.35
   5   6  -1       3912.92        3198.83        181.92
   6   6  -1         68.31         135.35         75.48
   7   6  -1        437.10         514.48         99.30
   8   6  -1       1201.86        1193.66        232.94
   9   6  -1        222.18         108.83         89.06
  10   6  -1       2918.98        3412.16        295.79
  11   6  -1       1273.99        1246.61        253.57
  12   6  -1       1022.60        1123.22        293.90
   1   7  -1       3748.29        3555.25        198.76
   2   7  -1       1784.39        1690.96        177.10
   3   7  -1       2563.38        2491.92        169.31
   4   7  -1       8288.74        8823.27        344.29
   5   7  -1        908.95         907.28        127.62
   6   7  -1       1875.72        2041.05        163.61
   7   7  -1       1116.39         789.61        111.86
   8   7  -1        786.26         784.08        150.25
   9   7  -1        210.75          41.00         97.08
  10   7  -1       1244.33        1045.95        243.96
  11   7  -1        258.06         205.19        138.77
   1   8  -1       3126.05        3282.64        286.39
   2   8  -1       3885.09        4513.78        244.52
   3   8  -1       1280.70        1135.48        132.78
   4   8  -1       3181.18        3573.34        220.62
   5   8  -1        349.00         361.95        138.01
   6   8  -1       5633.21        6299.70        421.25
   7   8  -1        944.27         961.34        183.78
   8   8  -1        236.50         542.22        243.27
   9   8  -1        953.66         788.30        256.01
   1   9  -1        395.62         318.34        122.17
   2   9  -1        292.75         227.30        131.43
   3   9  -1       1551.52        1790.54        243.89
   4   9  -1       1498.44        1454.02        325.26
   5   9  -1        689.63         670.33        200.84
   2   0   0          1.02           1.00          0.36
   4   0   0      38773.00       39389.65        407.65
   6   0   0        342.89         317.53         43.78
   8   0   0      98532.69       97090.96        746.88
  10   0   0         12.23          86.42         91.80
  12   0   0       1631.20        2062.85        179.50
  14   0   0       1735.59        1813.15        303.90
   0   1   0          0.88          11.15          6.78
   1   1   0        107.78         142.59         31.49
   2   1   0      44360.83       44126.41        327.02
   3   1   0       4260.34        4229.41         81.97
   4   1   0         67.20          72.15         13.09
   5   1   0      17598.17       17660.61        158.93
   6   1   0      80084.32       79526.61        647.81
   7   1   0        476.87         519.71         28.79
   8   1   0       1743.71        1743.81         68.89
   9   1   0          1.14          10.95         20.73
  10   1   0      14272.92       14667.37        232.95
  11   1   0        267.49         377.82         46.15
  12   1   0         52.77          97.37         51.09
  13   1   0       6899.87        7191.10        595.89
  14   1   0      15166.47       15480.29        729.32
  15   1   0        293.05         483.93        162.99
   0   2   0      94087.72       93727.73        776.17
   1   2   0      13248.32       13124.83        170.83
   2   2   0        402.21         382.24         33.81
   3   2   0       3982.10        3923.93        129.34
   4   2   0       1259.53        1622.53        169.54
   5   2   0        811.23         903.06         97.34
   6   2   0        961.18        1104.03         50.77
   7   2   0      16213.53       16003.42        326.19
   8   2   0      24951.45       24714.24        259.21
   9   2   0       3155.70        3260.23        100.64
  10   2   0         32.14          44.72         34.94
  11   2   0      18637.34       18497.55        392.56
  12   2   0       3181.00        3556.86        187.44
  13   2   0        227.76         330.39        109.08
  14   2   0        423.46         539.00        155.69
   0   3   0       1624.94        1685.13        118.22
   1   3   0       1336.62        1439.55         51.72
   2   3   0       3319.30        3502.50        112.75
   3   3   0       9077.56        8929.28        190.28
   4   3   0         85.03          82.30         39.07
   5   3   0      49307.75       49306.50        593.24
   6   3   0       8361.46        8580.10        159.01
   7   3   0       5749.51        5658.70        124.44
   8   3   0         27.84          95.16         36.72
   9   3   0       1050.98        1262.99         99.07
  10   3   0         26.41         267.29         50.39
  11   3   0       1084.95        1513.40        132.03
  12   3   0        435.67         506.74         89.90
  13   3   0      19055.76       18866.83        675.26
  14   3   0       1419.71        1818.27        274.92
   0   4   0      21820.89       22734.29        705.28
   1   4   0      31869.53       31854.50        316.71
   2   4   0       2447.36        2505.99        104.30
   3   4   0        509.78         745.20        104.12
   4   4   0        139.07         148.72         39.24
   5   4   0       1804.47        2131.08        110.23
   6   4   0        880.08        1047.96         75.52
   7   4   0      31818.37       31580.47        516.13
   8   4   0       3988.48        3901.12        196.65
   9   4   0       3253.25        3272.39        168.06
  10   4   0         30.73         -49.04         70.76
  11   4   0       2192.25        2150.48        169.19
  12   4   0        339.41         440.22         88.88
  13   4   0         16.98        -104.40        125.41
  14   4   0         15.98          11.25        141.26
   0   5   0       6342.38        6270.96        223.36
   1   5   0       2334.25        2554.93        111.57
   2   5   0       2768.96        2740.62        115.64
   3   5   0       6211.42        6181.43        156.61
   4   5   0       1941.78        2214.38        126.93
   5   5   0       7864.69        7758.33        384.79
   6   5   0       4067.98        3941.72        268.73
   7   5   0       7133.15        7035.04        190.12
   8   5   0        551.37         667.82         57.48
   9   5   0         19.24         221.17        105.68
  10   5   0        116.52         133.44        120.81
  11   5   0       1165.55        1511.49        204.89
  12   5   0       1618.33        1676.09        157.47
  13   5   0       1867.16        1712.76        301.34
   0   6   0       4221.91        4896.42        274.27
   1   6   0       4740.58        4697.46        209.09
   2   6   0       1769.90        1995.03        118.45
   3   6   0       1096.43        1198.58         95.10
   4   6   0          2.54          -8.24         39.99
   5   6   0         18.95         113.35         77.73
   6   6   0       2737.88        2485.19        228.91
   7   6   0       2115.34        2330.65        186.07
   8   6   0       1268.75        1245.01        174.72
   9   6   0       2733.28        2490.11        247.55
  10   6   0        228.93         215.34        104.23
  11   6   0        439.93         569.05        176.14
  12   6   0        376.78         349.29        176.36
   0   7   0       8436.85        8800.96        594.11
   1   7   0       4455.62        4534.78        226.46
   2   7   0         73.77         121.08         62.49
   3   7   0        481.78         416.01         93.92
   4   7   0       2800.74        2675.51        208.95
   5   7   0        266.31         435.10         94.99
   6   7   0       2326.22        2409.83        178.84
   7   7   0        102.87          54.16         72.95
   8   7   0        722.68         660.08        123.91
   9   7   0        822.14         637.07        156.69
  10   7   0         33.77         242.57        154.90
  11   7   0       2174.66        1594.39        315.29
   0   8   0        687.24         663.40        202.92
   1   8   0         13.08          48.33         84.22
   2   8   0        303.85         410.78        128.20
   3   8   0         93.67         100.69         86.27
   4   8   0        503.30         727.11        130.22
   5   8   0        606.92         753.33        114.19
   6   8   0       2844.24        3001.38        292.02
   7   8   0        387.83         258.15        130.91
   8   8   0         33.56        -135.25        135.29
   0   9   0        551.48         228.80        166.56
   1   9   0          2.32          31.55        104.12
   2   9   0        629.23         627.43        163.94
   3   9   0         16.10         105.81        109.82
   4   9   0          3.54         -39.49        141.82
   5   9   0        829.23         616.98        219.76
   2   0   1       3647.43        3819.03         61.71
   4   0   1     102405.47      102520.05        493.57
   6   0   1       4028.03        4030.35        183.20
   8   0   1       8846.20        9309.12        319.41
  10   0   1        944.57        1132.97        120.10
  12   0   1       9863.62        9236.36        369.05
  14   0   1       1572.76        1575.40        295.71
   1   1   1        478.17         568.34         32.94
   2   1   1      40985.60       41116.28        278.89
   3   1   1       4328.91        4097.17         73.56
   4   1   1        767.45         797.15         37.03
   5   1   1       5018.06        4945.86         81.39
   6   1   1       9250.60        9323.58        150.62
   7   1   1       1150.33         980.53         47.69
   8   1   1       6901.48        6945.81        132.63
   9   1   1       1541.45        1490.49         63.34
  10   1   1      20866.05       20323.36        279.98
  11   1   1       1902.62        1776.37        101.89
  12   1   1        891.37         940.14        120.54
  13   1   1        103.71         112.54         99.01
  14   1   1       2687.65        3538.77        306.43
  15   1   1         49.75         184.49        187.31
   1   2   1       1124.73        1357.15         49.44
   2   2   1       7136.68        7246.56        163.61
   3   2   1      16892.20       16331.50        311.30
   4   2   1      41992.34       42259.60        392.88
   5   2   1      13547.69       12989.27        216.24
   6   2   1        278.59         224.89         43.54
   7   2   1       1864.81        1963.47         76.58
   8   2   1       2088.66        2347.12        102.62
   9   2   1       3428.67        3443.82         94.00
  10   2   1       1425.16        1461.85        112.21
  11   2   1       3772.74        3922.43        191.11
  12   2   1      10561.13       11101.87        319.59
  13   2   1       2514.34        3121.06        284.40
  14   2   1         95.57         341.15        165.33
   1   3   1      12374.19       11803.95        145.45
   2   3   1       9699.44       10328.94        190.92
   3   3   1      13880.91       13942.37        236.93
   4   3   1       6252.84        6387.02        247.33
   5   3   1      15685.67       15395.08        418.49
   6   3   1      14242.09       13808.32        324.44
   7   3   1       5210.47        5233.05        217.49
   8   3   1       3992.84        3822.64        128.20
   9   3   1      13121.65       12827.09        287.18
  10   3   1      11393.08       11278.82        224.64
  11   3   1       4816.63        4488.36        216.35
  12   3   1       2262.57        2540.16        169.31
  13   3   1        150.61         300.35        120.65
  14   3   1        479.61         216.24        142.32
   1   4   1      18346.80       18004.57        240.77
   2   4   1       1714.21        1991.51         84.60
   3   4   1      16405.77       16631.24        428.18
   4   4   1      11124.00       11473.56        226.54
   5   4   1      21452.33       20644.21        437.21
   6   4   1       2649.75        2677.22        129.45
   7   4   1       3531.23        3894.09        111.87
   8   4   1       2298.00        2497.15        210.58
   9   4   1       3814.79        3625.29        174.82
  10   4   1       1261.61        1535.61        185.44
  11   4   1       8402.50        8493.08        315.60
  12   4   1       1463.45        1606.55        180.49
  13   4   1       1700.81        1605.04        225.84
  14   4   1       1254.82        1477.43        293.79
   1   5   1      10646.13       11091.21        203.04
   2   5   1        565.27         712.44         62.00
   3   5   1       4501.77        4675.56        137.99
   4   5   1       7372.72        7153.31        251.28
   5   5   1       1341.39        1220.99        115.52
   6   5   1       3351.66        3022.58        236.34
   7   5   1       9538.74        9606.75        273.19
   8   5   1       5950.71        5520.94        322.57
   9   5   1       4700.88        4916.02        509.57
  10   5   1        923.65         970.38        166.72
  11   5   1       2332.91        2017.94        340.68
  12   5   1        531.79         588.04        102.40
  13   5   1        496.35         783.68        228.69
   1   6   1        277.69         320.04         64.82
   2   6   1       7283.76        6992.74        214.93
   3   6   1       3999.46        4511.57        177.02
   4   6   1       1063.46        1094.98         93.80
   5   6   1       2967.18        3460.20        258.39
   6   6   1         36.57          91.94        175.51
   7   6   1        458.15         653.85        108.22
   8   6   1       1038.64        1246.01        174.65
   9   6   1        191.75         180.57         86.61
  10   6   1       3186.40        2997.97        280.71
  11   6   1       1128.91        1432.11        211.11
  12   6   1       1032.67        1115.68        173.93
   1   7   1       3097.53        3769.69        297.56
   2   7   1       1713.47        1845.50        185.61
   3   7   1       2300.81        2508.00        178.31
   4   7   1       9984.86        8792.72        321.92
   5   7   1        559.98         715.75        107.91
   6   7   1       1980.78        2140.53        171.61
   7   7   1        777.13         701.59        121.59
   8   7   1        877.20        1005.75        153.23
   9   7   1         79.91         126.31        174.50
  10   7   1       1145.66        1320.77        291.59
   1   8   1       3142.85        3091.11        219.83
   2   8   1       4815.41        4294.92        248.39
   3   8   1        990.03        1330.32        143.22
   4   8   1       3377.82        3665.99        230.29
   5   8   1        165.93         438.42        100.78
   6   8   1       6308.87        6189.26        417.72
   7   8   1        907.68        1101.21        257.65
   8   8   1        266.13          35.17        134.95
   1   9   1        494.27         495.89        274.62
   2   9   1        232.11         307.08        142.32
   3   9   1       1671.80        1634.49        243.18
   4   9   1       1497.97        1310.42        288.82
   2   0   2     100074.23       98491.01        471.53
   4   0   2       5773.37        6023.56        140.49
   6   0   2      67340.09       67095.02        561.39
   8   0   2       2273.70        2811.97        105.03
  10   0   2        958.71        1152.66        122.01
  12   0   2       2058.94        2528.30        256.97
  14   0   2       1726.14        1534.81        306.09
   0   1   2      68940.31       69535.10        522.20
   1   1   2       2737.19        2421.28         71.63
   2   1   2      12382.61       12637.17        151.55
   3   1   2        145.33         237.65         23.90
   4   1   2        522.92         581.51         30.26
   5   1   2       8884.13        8801.06        114.41
   6   1   2      10418.95       10521.06        112.36
   7   1   2       8394.46        8145.70        143.96
   8   1   2      13706.05       13582.63        248.22
   9   1   2       1051.81        1148.24         59.29
  10   1   2       2402.19        2719.32        109.25
  11   1   2       3601.28        3601.98        144.85
  12   1   2        834.21         811.52        104.52
  13   1   2        751.27         797.35        151.45
  14   1   2       2770.49        3282.04        302.64
   0   2   2      28639.87       29110.66        262.98
   1   2   2      11401.99       11821.34        236.06
   2   2   2        402.45         343.66         51.67
   3   2   2       9026.54        9203.51        198.32
   4   2   2        342.65         508.75        112.31
   5   2   2      11809.92       12292.01        265.21
   6   2   2       4824.35        5051.07        133.26
   7   2   2       2888.15        3157.74         91.27
   8   2   2      11339.70       11620.27        191.81
   9   2   2       3008.87        3209.28        114.30
  10   2   2        914.00        1106.14        100.32
  11   2   2       1545.91        1506.97        123.58
  12   2   2        795.27        1273.14        120.81
  13   2   2      10364.12       10111.69        488.71
  14   2   2        290.08         298.04        123.47
   0   3   2       1627.18        1435.73         65.17
   1   3   2      17968.07       18347.73        182.55
   2   3   2       7739.31        8129.42        152.40
   3   3   2       4472.08        4784.99        144.47
   4   3   2       1076.57        1116.29        107.78
   5   3   2        391.68         561.01         75.38
   6   3   2      14740.35       14225.24        168.10
   7   3   2      11148.82       10742.33        371.91
   8   3   2       2462.05        2545.58        104.35
   9   3   2       5209.82        5401.66        159.71
  10   3   2       1186.13        1499.64         82.84
  11   3   2       8292.93        8051.75        376.72
  12   3   2        884.29         908.18        108.55
  13   3   2       1251.71        1169.44        183.63
  14   3   2       2099.52        1825.01        256.49
   0   4   2      38717.67       40069.33        582.97
   1   4   2       3986.85        3632.43        109.70
   2   4   2      11585.26       11597.66        203.76
   3   4   2       2233.13        2428.92        216.33
   4   4   2         32.82          76.37         45.43
   5   4   2      13265.37       13587.46        259.83
   6   4   2      14940.81       14378.38        284.98
   7   4   2        511.55         908.18        102.54
   8   4   2      13298.24       13330.12        468.83
   9   4   2       2368.47        2301.30        140.98
  10   4   2         67.94          33.76         74.23
  11   4   2        715.90         846.69        116.33
  12   4   2         60.58          77.98         60.81
  13   4   2       3303.37        3311.78        302.03
  14   4   2       1954.07        1543.45        312.67
   0   5   2      39511.51       38698.11        754.03
   1   5   2       6798.25        6497.25        158.87
   2   5   2      10463.13       10552.11        342.28
   3   5   2       5423.14        5709.55        152.06
   4   5   2       2024.67        2040.24        124.82
   5   5   2       4281.52        4164.29        176.93
   6   5   2       7775.26        7226.27        351.28
   7   5   2       2412.57        2574.62        227.67
   8   5   2       6764.15        6455.75        346.95
   9   5   2       1915.57        1727.64        200.89
  10   5   2       1985.35        2104.25        231.22
  11   5   2       1347.44        1421.76        200.75
  12   5   2       1015.12        1199.29        147.24
  13   5   2       1739.35        1481.75        285.74
   0   6   2       4397.69        4464.74        245.34
   1   6   2       3376.48        3150.50        200.70
   2   6   2       1637.34        2092.60        122.65
   3   6   2       1356.33        1341.67        134.06
   4   6   2        315.66         378.53         69.41
   5   6   2        405.31         404.15        132.77
   6   6   2       4547.79        4207.60        291.53
   7   6   2       3012.57        2913.26        205.51
   8   6   2       3526.44        3781.75        246.00
   9   6   2       1542.02        1355.14        380.78
  10   6   2        227.16         226.89         91.41
  11   6   2        685.35         668.32        153.65
  12   6   2       1841.37        1874.34        223.74
   0   7   2       9274.53        8510.96        407.77
   1   7   2        223.21          97.37         87.06
   2   7   2        150.79         307.89         83.79
   3   7   2        936.74        1134.47        142.73
   4   7   2        560.23         617.28        104.55
   5   7   2       3045.70        3073.53        200.35
   6   7   2        727.55         882.06        127.96
   7   7   2       1539.43        1879.07        246.08
   8   7   2       2748.85        2925.82        233.48
   9   7   2        232.63         452.68        127.43
  10   7   2       1207.85        1109.85        277.82
   0   8   2        182.91         251.41        141.87
   1   8   2       3709.80        3656.94        223.33
   2   8   2       2323.57        2490.01        241.13
   3   8   2       1372.31        1689.15        191.11
   4   8   2        388.57         624.41        114.43
   5   8   2       1589.36        1514.81        181.26
   6   8   2       1151.19        1370.21        157.13
   7   8   2       2228.60        2515.74        228.14
   8   8   2        444.63         280.65        168.30
   0   9   2       4519.55        4699.07        530.32
   1   9   2        931.04         913.11        228.55
   2   9   2       1325.51        1630.77        339.90
   3   9   2       1201.43        1449.49        324.28
   4   9   2        280.48         288.79        171.52
   2   0   3       1062.56         923.86         34.89
   4   0   3       9980.01       10526.59        151.97
   6   0   3      13639.38       13588.26        205.89
   8   0   3       3052.84        2987.31        110.44
  10   0   3       1594.64        1544.75         97.34
  12   0   3       2726.04        3048.31        218.18
  14   0   3       3516.23        3157.43        412.60
   1   1   3       8382.77        8535.58         88.43
   2   1   3      11698.69       11855.70        130.25
   3   1   3       3543.49        3631.52         83.86
   4   1   3       3205.83        3186.57         83.77
   5   1   3       1834.85        1947.50         66.24
   6   1   3       6123.29        6154.90        136.57
   7   1   3       2845.92        3074.43         91.67
   8   1   3       7428.38        7353.28        140.94
   9   1   3         39.48          47.43         29.51
  10   1   3       3034.91        3498.18        142.12
  11   1   3        102.92         201.17         48.27
  12   1   3       1662.80        1613.18        135.02
  13   1   3        612.00         631.35        128.87
  14   1   3       2842.14        2856.48        280.59
   1   2   3      12736.39       12271.91        134.37
   2   2   3       2040.36        2335.17         80.74
   3   2   3       2106.64        2156.81         97.27
   4   2   3      11389.74       11183.66        206.53
   5   2   3        369.09         499.61         51.07
   6   2   3       1562.73        1720.40        109.57
   7   2   3       4766.22        4810.41        100.85
   8   2   3       1705.34        1808.12         62.51
   9   2   3       4229.50        4086.82        142.95
  10   2   3          7.16          17.48         45.28
  11   2   3        671.48         709.52         91.66
  12   2   3       2005.97        1861.48        138.71
  13   2   3       1086.13        1559.73        524.97
  14   2   3       2044.25        1882.88        234.42
   1   3   3      11422.91       11715.73        174.71
   2   3   3      16579.73       16954.30        220.28
   3   3   3        595.38         687.82         56.37
   4   3   3       1493.81        1556.41        108.17
   5   3   3        540.79         590.45         68.27
   6   3   3       1311.72        1614.79         85.82
   7   3   3       2101.04        2612.81        119.02
   8   3   3        700.38         814.23         60.25
   9   3   3        574.65         596.48         55.80
  10   3   3       3945.59        3997.69        115.23
  11   3   3       2150.08        1979.65        152.40
  12   3   3         70.42          66.12         50.52
  13   3   3       3127.34        3239.73        508.42
  14   3   3        109.11          59.19        134.76
   1   4   3       1694.05        1708.44         78.29
   2   4   3       4636.09        4486.75        127.83
   3   4   3        136.32         279.55         53.56
   4   4   3      12876.28       12893.01        276.58
   5   4   3        302.33         318.24         60.94
   6   4   3        543.42         674.05         58.44
   7   4   3       2100.51        2086.07        130.32
   8   4   3       4315.41        4016.98        265.24
   9   4   3        376.94         429.97         69.60
  10   4   3        100.57         162.48         94.07
  11   4   3        853.50         924.56        113.87
  12   4   3       2305.27        1787.52        157.32
  13   4   3        700.73         729.12        173.57
  14   4   3        668.83         579.60        193.16
   1   5   3        637.58         755.14         53.22
   2   5   3      12473.67       12457.41        248.30
   3   5   3       2289.94        2252.27         97.40
   4   5   3       2969.37        3095.54        144.48
   5   5   3       3482.48        3354.59        159.03
   6   5   3       1845.86        1864.19        154.22
   7   5   3        617.50         728.82        120.69
   8   5   3       1330.49        1033.99        148.42
   9   5   3        131.37         145.10         90.23
  10   5   3       5913.17        5387.39        352.05
  11   5   3       1898.33        1928.50        171.78
  12   5   3        970.66        1087.45        136.44
  13   5   3       2064.97        1700.71        304.43
   1   6   3        956.74         978.02         90.56
   2   6   3       5119.22        5028.36        186.03
   3   6   3      10950.21       10778.20        273.84
   4   6   3      14317.37       13956.34        320.47
   5   6   3       4837.96        4792.12        306.37
   6   6   3       3364.95        3346.95        267.13
   7   6   3        864.50        1055.39        133.20
   8   6   3       6725.24        6582.16        323.45
   9   6   3       1428.58        1551.08        202.19
  10   6   3       1184.92        1188.53        189.67
  11   6   3       1304.73        1455.22        217.13
  12   6   3       3463.58        3661.77        300.10
   1   7   3       1826.99        1870.93        151.97
   2   7   3       6862.12        6727.66        373.08
   3   7   3       5327.80        5973.62        224.26
   4   7   3       5648.40        5308.92        260.99
   5   7   3       2213.01        2147.86        171.17
   6   7   3       2420.15        2396.26        265.77
   7   7   3       2884.87        2752.88        260.07
   8   7   3        106.37         104.81         93.26
   9   7   3       3392.07        3612.83        315.33
  10   7   3       1617.07        2028.29        359.00
   1   8   3        176.24         303.56         90.17
   2   8   3       4180.18        4063.41        240.94
   3   8   3       8320.71        8035.67        338.81
   4   8   3       3430.07        3119.05        217.26
   5   8   3       6199.60        5996.53        299.49
   6   8   3       1774.77        1919.76        182.79
   7   8   3       1191.74        1372.62        263.25
   8   8   3         86.72         -99.18        155.50
   1   9   3       5927.08        6850.45        450.91
   2   9   3          0.17          69.84        169.16
   3   9   3        372.21         447.86        228.38
   4   9   3       4292.22        4735.15        543.54
   0   0   4       4917.32        5582.23        140.93
   2   0   4       6727.37        6650.09        144.75
   4   0   4      16335.34       16325.27        194.37
   6   0   4      13631.92       13913.33        259.54
   8   0   4      10516.33       10111.99        206.01
  10   0   4       6189.29        6443.19        201.13
  12   0   4        797.61        1252.64        162.96
  14   0   4        566.00         563.42        216.69
   0   1   4      31180.32       31012.63        222.70
   1   1   4      29008.32       29082.82        156.75
   2   1   4       1778.19        1902.68         66.73
   3   1   4       6306.75        6483.98         99.90
   4   1   4       6036.19        6388.02        120.79
   5   1   4        559.39         674.35         58.16
   6   1   4       1137.31        1125.03         60.66
   7   1   4       8518.16        9038.81        178.86
   8   1   4      10792.24       11262.54        205.20
   9   1   4        471.16         488.16         47.65
  10   1   4       3216.52        3447.43        146.13
  11   1   4       1184.30        1190.85        101.25
  12   1   4       3801.94        3860.43        189.28
  13   1   4        134.15         258.65        115.42
  14   1   4       1999.77        2067.68        246.33
   0   2   4      13749.98       14781.42        332.77
   1   2   4      12431.21       12114.65        182.71
   2   2   4        682.34         617.48         43.25
   3   2   4       1321.25        1564.85         58.93
   4   2   4        841.74        1055.19         59.15
   5   2   4       6697.35        6667.77        192.31
   6   2   4       4054.59        3983.92        165.75
   7   2   4       1048.30        1202.10         50.27
   8   2   4       9865.49        9354.03        193.34
   9   2   4       2497.96        2608.79        118.01
  10   2   4       2345.44        2375.16        148.12
  11   2   4       1163.85        1228.43        116.39
  12   2   4        265.01         489.76         89.62
  13   2   4       6951.49        7606.80        438.54
  14   2   4        757.72         858.44        167.39
   0   3   4        719.82         618.48         49.72
   1   3   4      12992.87       14068.68        161.39
   2   3   4      17131.32       17393.92        206.27
   3   3   4       1578.11        1605.25         88.40
   4   3   4       2233.98        2425.20        125.49
   5   3   4       1126.34        1121.71         81.66
   6   3   4      15736.75       15649.01        230.03
   7   3   4       5823.74        6265.53        181.52
   8   3   4         44.94          51.95         29.58
   9   3   4        531.93         522.52         49.12
  10   3   4       1456.96        1854.55        143.62
  11   3   4       5230.58        4865.78        232.42
  12   3   4        544.62         751.02        102.11
  13   3   4        765.03         908.08        181.06
  14   3   4       2879.07        2974.95        426.04
   0   4   4      32785.87       32944.35        553.85
   1   4   4       1860.89        1721.91         78.16
   2   4   4       3329.19        3620.77        105.94
   3   4   4       2523.17        2537.64        116.74
   4   4   4       2291.07        2592.11        127.66
   5   4   4       8412.11        8295.22        232.84
   6   4   4       1535.79        1538.52         87.59
   7   4   4       1030.76        1292.84        103.56
   8   4   4       7746.51        7684.48        361.55
   9   4   4       1587.24        1315.95        129.12
  10   4   4       1639.47        1915.64        180.00
  11   4   4       2560.65        2612.30        184.68
  12   4   4       2823.01        2815.08        198.46
  13   4   4       3767.30        3783.35        323.30
   0   5   4      39950.84       41652.67        628.52
   1   5   4       5238.38        5176.38        127.80
   2   5   4       4930.69        5129.85        162.14
   3   5   4         12.06          64.61         32.48
   4   5   4         60.36         209.71         57.62
   5   5   4        448.56         341.25         89.45
   6   5   4      13227.74       13088.95        323.60
   7   5   4       2676.69        2333.96        172.91
   8   5   4       7086.19        7504.11        378.47
   9   5   4       3743.38        3347.85        326.18
  10   5   4        256.10         436.91        151.74
  11   5   4        647.13        1052.38        133.79
  12   5   4         23.14          17.99         73.77
  13   5   4         10.21        -198.16        198.12
   0   6   4       8843.34        8713.64        486.59
   1   6   4       4554.56        4875.32        187.20
   2   6   4       3939.04        3743.66        162.69
   3   6   4        949.68         825.18         92.09
   4   6   4        853.30         807.80         87.31
   5   6   4        800.78         969.18        294.47
   6   6   4       4659.51        4969.78        321.60
   7   6   4       3238.43        3772.00        238.89
   8   6   4       4387.66        4245.99        260.15
   9   6   4       3214.14        3663.58        641.44
  10   6   4       2417.02        2350.54        255.36
  11   6   4        588.67         788.10        218.78
  12   6   4       2603.45        2257.29        309.67
   0   7   4       8743.10        9606.55        409.40
   1   7   4       2536.48        2687.87        183.31
   2   7   4       1968.56        1798.68        152.96
   3   7   4       3424.50        3390.76        171.30
   4   7   4         25.11         213.03         76.77
   5   7   4       1956.14        1992.82        167.72
   6   7   4       2648.06        2221.62        208.39
   7   7   4       2371.52        2270.96        204.16
   8   7   4       6473.40        6467.40        342.92
   9   7   4       2534.02        2592.71        271.39
  10   7   4         31.12          21.20        132.39
   0   8   4       1737.59        1799.88        318.13
   1   8   4       4854.21        4747.61        264.35
   2   8   4       2192.75        2103.55        184.76
   3   8   4       1213.38        1423.87        158.57
   4   8   4         29.16         102.39         75.18
   5   8   4       4039.03        4353.51        305.46
   6   8   4       2322.74        2168.36        196.92
   7   8   4       2768.59        2539.25        260.56
   8   8   4        252.02         157.86        165.88
   0   9   4       4406.19        3662.37        463.60
   1   9   4        880.67         656.37        178.31
   2   9   4        240.20         240.66         78.32
   3   9   4       2711.32        2686.16        401.22
   2   0   5      38653.38       37686.34        230.41
   4   0   5      36394.22       35560.07        294.89
   6   0   5       1367.43        1417.04         73.00
   8   0   5       4425.33        4798.55        208.24
  10   0   5       6706.51        6096.72        200.91
  12   0   5      10602.00       11055.74        757.71
  14   0   5        469.83         748.11        216.12
   1   1   5      35162.03       33940.76        280.29
   2   1   5      24499.66       24878.94        232.43
   3   1   5       7786.18        7238.32        117.06
   4   1   5      30776.43       31090.41        265.43
   5   1   5      11140.69       11244.55        174.90
   6   1   5       4785.31        4397.22        164.73
   7   1   5       2110.68        2067.37        173.90
   8   1   5       1898.64        1782.30         80.62
   9   1   5        188.94         228.40         34.79
  10   1   5      13076.87       13241.69        284.76
  11   1   5        862.43         766.80         86.17
  12   1   5       4149.39        4092.45        196.88
  13   1   5        755.09         842.77        169.44
  14   1   5       2902.71        2941.29        305.23
   1   2   5      20447.77       19773.91        157.79
   2   2   5      15713.93       15869.37        139.06
   3   2   5       6270.76        5949.20        114.42
   4   2   5      32068.10       31696.94        320.92
   5   2   5       7945.37        8191.22        180.52
   6   2   5        831.48         848.09         64.89
   7   2   5       3133.36        3182.46         77.30
   8   2   5       3704.76        3745.17        126.32
   9   2   5      21340.48       21574.60        329.29
  10   2   5       2858.31        2858.29        164.50
  11   2   5       1208.88        1298.26        123.13
  12   2   5       5911.01        5751.15        248.96
  13   2   5       2972.12        2748.46        619.02
  14   2   5        104.95         122.79        225.07
   1   3   5       8892.43        8608.84        127.14
   2   3   5      24820.38       25463.16        280.54
   3   3   5      23418.44       22959.08        306.27
   4   3   5       1045.24        1167.23         43.72
   5   3   5       7768.45        8341.04        190.72
   6   3   5      11027.71       11316.20        196.92
   7   3   5      12900.92       12381.64        254.67
   8   3   5       1867.87        2035.52         87.01
   9   3   5         48.19          29.64         25.68
  10   3   5       1362.51        1794.56        144.76
  11   3   5       2092.19        2254.78        181.90
  12   3   5        221.92         346.87         84.43
  13   3   5        446.49         448.36        149.36
  14   3   5       2778.48        2603.26        391.19
   1   4   5       7849.22        7445.52        161.54
   2   4   5       4780.50        4800.96        122.62
   3   4   5      15101.47       15431.36        333.25
   4   4   5      14896.02       14800.31        310.91
   5   4   5       6647.44        6764.64        118.75
   6   4   5        990.71         972.79         79.12
   7   4   5       1468.71        1652.27        119.70
   8   4   5        872.24        1118.80        151.23
   9   4   5       6069.46        6430.02        218.83
  10   4   5       3953.55        3755.32        212.85
  11   4   5       2036.45        1983.57        173.37
  12   4   5       1156.52        1310.02        151.25
  13   4   5       1545.47        1872.94        243.87
   1   5   5       3930.70        4065.11        114.81
   2   5   5       4997.98        5039.01        144.50
   3   5   5       3165.95        3718.64        141.14
   4   5   5      15751.81       16398.82        329.28
   5   5   5       1688.82        1966.69        121.59
   6   5   5        442.29         473.79         68.06
   7   5   5       1791.87        1545.36        143.75
   8   5   5       4391.56        4367.57        244.92
   9   5   5       4800.77        4663.00        313.08
  10   5   5       1099.35         944.16        157.48
  11   5   5       1396.07        1316.85        172.97
  12   5   5       2578.09        2545.98        199.17
   1   6   5       1084.63        1247.82        122.72
   2   6   5      16899.07       18240.61        351.94
   3   6   5       2846.01        2847.94        144.29
   4   6   5        885.29         784.49         84.68
   5   6   5       1944.70        2078.03        204.30
   6   6   5        897.65        1089.56        144.68
   7   6   5       3394.07        3939.41        245.48
   8   6   5       1451.77        1174.17        142.45
   9   6   5        221.65         676.16        162.34
  10   6   5       5615.54        5310.02        372.61
  11   6   5       2062.37        1768.33        204.90
  12   6   5        370.52         629.54        207.92
   1   7   5       3622.52        3762.05        185.04
   2   7   5        302.49         335.22        112.09
   3   7   5        655.99         629.94         86.96
   4   7   5       6989.98        7071.42        302.88
   5   7   5       1127.88        1055.49        128.05
   6   7   5        750.56         710.83        114.96
   7   7   5       2586.43        2804.13        226.29
   8   7   5        470.46         451.58        125.13
   9   7   5       2633.33        2725.05        280.05
  10   7   5        184.21         184.89        128.50
   1   8   5       2428.46        2523.38        196.21
   2   8   5       1850.66        1803.30        169.15
   3   8   5        520.23         485.44        110.23
   4   8   5       2034.90        1959.45        174.24
   5   8   5        165.64         123.80        109.20
   6   8   5       1201.47        1552.29        230.03
   7   8   5        270.79         299.75        125.95
   1   9   5          0.12         135.05        104.33
   2   9   5       1114.34        1082.93        184.35
   3   9   5       2072.84        2062.25        238.02
   0   0   6     189618.59      184448.66        979.49
   2   0   6       1019.64        1100.51         34.35
   4   0   6       1082.77        1419.45        252.59
   6   0   6       5839.54        6438.97        172.09
   8   0   6      51344.35       50205.74        476.47
  10   0   6       1081.36        1310.02         98.97
  12   0   6       7008.50        8306.38        608.06
  14   0   6        465.53         481.22        170.42
   0   1   6      27551.67       27777.62        358.98
   1   1   6      12550.39       12220.87         87.31
   2   1   6      26294.44       26152.28        181.27
   3   1   6       7785.60        8122.89        108.32
   4   1   6       3748.31        3717.54         66.31
   5   1   6      17731.71       17790.34        222.65
   6   1   6      44134.95       44912.80        427.94
   7   1   6       2223.57        2405.21        107.40
   8   1   6        706.27         969.48         65.82
   9   1   6        498.39         537.69         54.68
  10   1   6       6708.55        7107.29        217.05
  11   1   6         99.55         167.61         90.93
  12   1   6       2072.13        2028.79        145.20
  13   1   6       1565.54        1562.54        212.76
  14   1   6      14760.19       16062.10        975.30
   0   2   6     126963.53      128616.87        778.84
   1   2   6      43411.42       44166.50        238.04
   2   2   6       1587.57        1743.71         56.60
   3   2   6       1215.72        1139.20         55.69
   4   2   6       1616.11        2051.30        122.05
   5   2   6        172.98         143.09         30.58
   6   2   6       2276.26        2292.16        108.48
   7   2   6      17154.40       17717.99        328.68
   8   2   6      32424.85       32615.17        411.61
   9   2   6      10404.99       11637.85        244.47
  10   2   6        215.38         305.88         70.01
  11   2   6       1675.92        1652.98        218.84
  12   2   6       2387.81        2716.51        202.25
  13   2   6        191.38         427.26        137.21
  14   2   6        414.60         185.39        107.45
   0   3   6       2802.77        3180.55         92.73
   1   3   6       9189.67       10213.88        151.57
   2   3   6      17982.42       18212.17        222.86
   3   3   6      15489.00       16073.75        177.46
   4   3   6        537.93         550.96         29.37
   5   3   6      22486.97       22582.26        339.02
   6   3   6       8782.67        8570.35        188.63
   7   3   6      15340.86       15480.39        285.03
   8   3   6         59.91         134.05         49.66
   9   3   6        385.88         494.69         74.71
  10   3   6       3592.06        3629.01        198.02
  11   3   6       1037.35        1167.03        123.00
  12   3   6       1376.78        1646.54        248.98
  13   3   6      11695.77       11507.12        550.35
   0   4   6       1257.48        1489.29        125.40
   1   4   6      25755.23       25449.39        293.43
   2   4   6       1783.82        1825.81         77.66
   3   4   6        987.62        1039.01         78.62
   4   4   6        590.44         530.86         40.51
   5   4   6       3079.30        3172.00         86.28
   6   4   6       4965.12        4684.50        185.46
   7   4   6      17767.74       18226.14        375.76
   8   4   6       1642.33        1726.33        181.26
   9   4   6       6118.29        5830.73        254.81
  10   4   6       1265.31        1430.50        216.71
  11   4   6       2944.08        3298.31        209.13
  12   4   6        107.24          42.91         61.96
  13   4   6        451.41         569.65        158.35
   0   5   6       4599.65        4693.55        198.47
   1   5   6        746.10        1061.32         63.31
   2   5   6        241.13         286.68         37.00
   3   5   6       9378.69        9000.12        219.13
   4   5   6       5373.49        5797.47        178.21
   5   5   6       9654.69        9084.83        182.68
   6   5   6        225.22         178.36         31.13
   7   5   6       2969.17        2720.33        191.82
   8   5   6       1347.05        1141.81        137.09
   9   5   6        175.00         441.43        124.71
  10   5   6        803.98         790.82        118.50
  11   5   6       2339.35        2401.49        193.44
  12   5   6       3403.12        3686.19        243.58
   0   6   6       5966.23        5967.09        303.06
   1   6   6       4741.01        4337.63        182.27
   2   6   6       2418.96        2671.49        174.02
   3   6   6        466.64         443.44         71.39
   4   6   6        998.14        1100.31         96.49
   5   6   6       2506.71        2518.95        121.28
   6   6   6       6029.77        6390.03        296.72
   7   6   6       3388.99        3245.36        222.52
   8   6   6       3720.69        3728.79        249.77
   9   6   6       4018.28        3257.32        284.99
  10   6   6        335.60         420.13        152.67
  11   6   6        141.91          25.82        143.85
  12   6   6       1064.08        1388.20        260.84
   0   7   6       4970.56        4744.69        294.53
   1   7   6        503.06         590.95         78.39
   2   7   6       1271.78        1295.85        193.24
   3   7   6       2183.89        1972.42        131.46
   4   7   6        410.49         542.32        105.07
   5   7   6         48.99         -59.99         77.71
   6   7   6       3024.25        3044.69        215.83
   7   7   6        785.29         636.17        120.68
   8   7   6       2230.22        2470.22        218.13
   9   7   6       1238.73         959.43        176.99
  11   7   6       1137.75         912.60        234.94
   0   8   6       2245.86        2581.46        236.45
   1   8   6        744.18         488.46        100.48
   2   8   6       1195.32        1344.49        153.64
   3   8   6        722.29         859.85        126.21
   4   8   6         78.72         149.32         89.50
   5   8   6       1528.76        1432.11        162.76
   6   8   6       1460.73        1679.50        173.27
   7   8   6        376.98         120.78         89.39
   0   9   6       2305.80        3107.59        452.03
   1   9   6        293.06         380.23        139.28
   2   9   6        113.19         214.94        111.20
   3   9   6        833.60         994.80        235.15
   2   0   7        390.07         345.17         29.01
   4   0   7     134527.23      133780.78       1590.13
   6   0   7       4104.79        4258.15        125.54
   8   0   7       7134.06        7623.99        191.03
  10   0   7       1712.09        1717.39        102.71
  12   0   7      26850.88       26475.94       1060.25
  14   0   7        899.58         837.04        228.27
   1   1   7      17704.40       17275.15        107.73
   2   1   7     159081.36      158762.22       1092.73
   3   1   7       6103.15        5787.93         82.08
   4   1   7       3183.18        3155.93         64.51
   5   1   7       1213.59        1093.98         58.25
   6   1   7      34464.48       34581.66        640.92
   7   1   7       1761.95        1603.03         90.25
   8   1   7       5623.47        5906.10        177.78
   9   1   7      10047.60       10323.41        221.95
  10   1   7      32105.12       32066.82        505.37
  11   1   7        289.71         369.78         69.20
  12   1   7       2633.94        2794.28        248.92
  13   1   7       1567.01        1355.14        260.82
  14   1   7       3452.60        3477.48        317.04
   1   2   7      18596.16       18508.60        157.41
   2   2   7       8022.44        8436.20        105.25
   3   2   7      24494.84       24066.42        385.81
   4   2   7      80640.73       80454.59        941.15
   5   2   7       5821.45        5635.79        126.21
   6   2   7        117.62         105.91         26.61
   7   2   7      19703.84       19759.94        297.58
   8   2   7       4019.43        4289.09        178.76
   9   2   7        362.98         430.08         79.00
  10   2   7         90.24          44.92         39.86
  11   2   7       6468.45        6547.29        261.18
  12   2   7       8694.76        9231.94        557.52
  13   2   7        838.10        1185.92        196.78
  14   2   7         78.50          57.08        110.63
   1   3   7      36521.59       35564.29        236.45
   2   3   7        247.33         690.93         38.06
   3   3   7       3201.93        3372.27        156.45
   4   3   7       1196.15        1190.34         69.60
   5   3   7       1084.01         973.30         71.47
   6   3   7       3734.79        3836.11        127.67
   7   3   7       8384.90        8486.15        206.45
   8   3   7       1511.98        1212.25         94.83
   9   3   7      23622.20       23041.07        202.76
  10   3   7       3383.75        3140.65        232.49
  11   3   7       2826.25        2671.89        210.86
  12   3   7         99.64         181.68         87.63
  13   3   7        561.61         416.61        152.89
   1   4   7       5515.93        5901.78        164.73
   2   4   7       2967.28        3338.21         84.92
   3   4   7      13774.86       13903.18        195.32
   4   4   7        210.81         476.10         40.42
   5   4   7      12042.26       11504.71        221.83
   6   4   7        956.13        1006.56         87.42
   7   4   7       4955.74        4880.25        199.66
   8   4   7        560.04         606.33         97.40
   9   4   7        409.00         517.80        118.43
  10   4   7        957.53         648.23        110.74
  11   4   7       6114.23        6420.88        291.09
  12   4   7        174.49         185.09         81.77
  13   4   7       3056.02        4070.34        483.67
   1   5   7       7901.82        7816.72        172.02
   2   5   7       2953.90        3259.73        104.57
   3   5   7       7880.05        7841.74        159.87
   4   5   7       7397.10        7086.49        157.18
   5   5   7       6421.39        6663.05        153.69
   6   5   7       2846.43        2810.66        137.36
   7   5   7       5787.31        6338.88        311.13
   8   5   7       1255.51        1140.10        148.92
   9   5   7       3220.49        2822.12        255.36
  10   5   7       1521.93        1592.28        158.16
  11   5   7       1195.29        1247.92        146.18
  12   5   7        577.19         519.81        116.84
   1   6   7        314.68         469.36         66.39
   2   6   7       4898.37        5381.77        209.46
   3   6   7       6531.86        6736.30        169.42
   4   6   7       6788.47        6966.71        184.65
   5   6   7       5343.74        5203.10        170.32
   6   6   7        856.80        1025.45        171.66
   7   6   7        984.36        1127.34        144.68
   8   6   7        719.00         768.71        119.50
   9   6   7        342.07         294.22        118.67
  10   6   7       3308.57        3167.28        294.14
  11   6   7       1609.94        1392.32        187.15
  12   6   7       1085.45        1179.89        239.26
   1   7   7        543.83         784.08         99.46
   2   7   7        883.12         732.23         81.40
   3   7   7        916.39         709.22         69.11
   4   7   7       3618.69        3835.61        190.11
   5   7   7       1003.26         995.10        258.60
   6   7   7        474.38         597.18        123.75
   7   7   7       1229.38        1307.21        187.20
   8   7   7       1798.25        1575.70        184.29
   9   7   7        956.59         898.23        150.85
  11   7   7        578.78         563.92        179.50
   1   8   7       1796.70        1787.93        301.12
   2   8   7       2415.37        1968.90        182.98
   3   8   7        516.60         911.70        228.28
   4   8   7         21.25         109.93         78.03
   5   8   7        408.05         509.26        116.69
   6   8   7        119.33         140.78         82.94
   7   8   7        878.11         658.78        149.19
   8   8   7        207.97         129.12        131.92
   1   9   7         37.50         129.63         93.56
   2   9   7        135.95         135.65        121.98
   3   9   7       1076.87        1356.14        268.49
   4   9   7        415.88         838.34        245.17
   0   0   8       4811.04        5638.91        143.00
   2   0   8         14.38          68.23         21.22
   4   0   8       9859.17        9576.71        301.63
   6   0   8      10033.27        9856.66        193.06
   8   0   8      13269.12       14402.09        264.10
  10   0   8       3108.59        3578.67        148.13
  12   0   8       4401.84        4358.13        446.62
  14   0   8       2675.02        3649.81        460.68
   0   1   8       4143.27        4012.66         86.15
   1   1   8      31948.12       31404.53        226.64
   2   1   8      61683.18       61583.13        361.56
   3   1   8        187.38         295.12         20.19
   4   1   8        505.58         442.43         25.00
   5   1   8       1165.54        1056.40         50.95
   6   1   8      30248.21       29455.22        316.37
   7   1   8       3353.46        3142.26        126.80
   8   1   8       5557.00        5424.57        154.66
   9   1   8       1025.21        1184.21         79.50
  10   1   8       5157.70        5836.06        204.04
  11   1   8        178.57         171.93         60.76
  12   1   8       4606.12        4509.46        221.64
  13   1   8         36.28         -60.79         92.76
  14   1   8       4241.45        3677.54        320.89
   0   2   8      40131.88       40903.66        363.05
   1   2   8      14437.68       13392.82        136.17
   2   2   8       8282.38        8537.69        106.97
   3   2   8      12884.05       13494.61        173.57
   4   2   8       3526.05        3625.69        113.00
   5   2   8       8185.04        8332.91        154.18
   6   2   8       5273.29        5386.89        101.02
   7   2   8       9555.30        9264.90        208.17
   8   2   8      14519.67       15053.23        315.41
   9   2   8       4331.37        3885.95        178.68
  10   2   8        143.77          74.46         49.76
  11   2   8        384.06         559.20         94.35
  12   2   8       1079.63        1350.11        138.37
  13   2   8       2607.59        2560.66        262.12
  14   2   8        601.81         449.07        152.37
   0   3   8       3725.23        3956.39         89.54
   1   3   8      29415.72       29142.51        201.90
   2   3   8       4737.07        5035.19        110.46
   3   3   8      10456.54       10451.23        144.81
   4   3   8        583.52         540.01         44.36
   5   3   8        859.70         688.12         53.13
   6   3   8       5627.42        5916.75        158.97
   7   3   8       6374.26        6078.43        173.21
   8   3   8       2757.22        2913.96        142.45
   9   3   8       9954.80        9887.61        271.58
  10   3   8       2862.92        2695.41        177.92
  11   3   8       2369.41        2307.63        186.87
  12   3   8        570.60         645.31        109.55
  13   3   8        520.25         629.64        163.70
   0   4   8      16012.20       15833.50        309.96
   1   4   8       4366.32        4149.12         98.48
   2   4   8        225.69         359.53         31.27
   3   4   8       4347.48        4164.69        119.80
   4   4   8       1011.89        1283.79         67.42
   5   4   8       6042.06        6330.44        165.98
   6   4   8       3075.13        3077.55        150.41
   7   4   8       3427.08        3262.84        160.48
   8   4   8      11857.37       12018.89        303.60
   9   4   8       5669.10        5399.95        252.49
  10   4   8       1487.56        1395.63        136.11
  11   4   8       3480.42        3556.56        225.79
  12   4   8       3625.48        3819.03        240.82
  13   4   8       3775.66        3489.14        432.93
   0   5   8       6441.07        6324.11        188.80
   1   5   8       3225.54        3161.96         86.57
   2   5   8       1564.76        1487.88         62.65
   3   5   8      13019.41       13409.10        208.26
   4   5   8        913.63        1040.42         64.30
   5   5   8       6934.83        6919.29        145.91
   6   5   8       1903.54        2178.51        139.29
   7   5   8        699.10         777.65        114.18
   8   5   8       1196.63        1234.05        143.49
   9   5   8       1140.56        1124.73        138.96
  10   5   8       2817.88        2711.08        338.47
  11   5   8       4237.66        4492.27        261.50
  12   5   8       1519.03        1512.30        196.46
   0   6   8       1689.59        1556.81        125.18
   1   6   8       9641.51       10005.98        198.53
   2   6   8       5064.65        4907.38        190.66
   3   6   8       5081.53        4928.18        145.76
   4   6   8         85.04         222.77         77.40
   5   6   8        256.02         381.94         79.83
   6   6   8       8545.43        8159.47        336.48
   7   6   8       2061.30        2405.91        193.36
   8   6   8        682.37         536.59        182.77
   9   6   8       1748.41        1980.05        227.34
  10   6   8        340.30         527.24        107.27
  11   6   8        749.75         755.65        256.72
  12   6   8       1627.71        1691.56        283.90
   0   7   8      12061.98       11158.44        456.42
   1   7   8       2290.23        2461.88        133.51
   2   7   8        812.71         711.13         79.06
   3   7   8       1343.10        1351.32         92.56
   4   7   8        518.77         620.69         86.05
   5   7   8       3449.89        3494.36        247.28
   6   7   8        182.29         263.87         71.67
   7   7   8       1811.26        1979.95        196.14
   8   7   8       5230.92        4549.35        290.76
   9   7   8        383.66         419.42        125.51
   0   8   8       1867.75        1569.67        195.85
   1   8   8       2733.65        2896.27        218.85
   2   8   8       3046.10        2739.42        212.57
   3   8   8        980.52         728.01        123.69
   4   8   8        291.19         356.62         96.49
   5   8   8       3456.87        3122.57        233.28
   6   8   8       2615.88        2346.62        182.13
   7   8   8       1251.12        1449.59        197.98
   8   8   8       1498.89        1361.27        263.06
   0   9   8       3433.85        2335.87        385.54
   1   9   8       1379.68        1487.88        207.54
   2   9   8       1124.63        1022.23        237.50
   3   9   8       1321.13        1230.24        258.59
   4   9   8        182.26         305.37        164.08
   2   0   9      20816.66       20361.64        171.32
   4   0   9       2326.46        3503.71         99.80
   6   0   9       3952.18        3699.15        121.60
   8   0   9          5.02         208.41         71.79
  10   0   9       7108.26        7436.58        214.77
  12   0   9       3703.90        4825.28        472.93
  14   0   9       3458.78        3484.21        450.58
   1   1   9      12044.98       11936.39         97.88
   2   1   9       3821.58        4132.44         62.97
   3   1   9       1378.83        1353.73         39.71
   4   1   9      16444.27       16325.97        143.41
   5   1   9       1941.84        1878.66         49.72
   6   1   9       1434.75        2038.33         78.32
   7   1   9       8441.13        8405.56        208.80
   8   1   9       3354.49        3611.83        144.00
   9   1   9        221.76         255.03         44.49
  10   1   9        714.86        1067.75         93.30
  11   1   9        832.41         781.57         94.43
  12   1   9       2324.23        2391.84        168.46
  13   1   9         69.96          40.29         96.19
  14   1   9       1610.98        2076.22        254.49
   1   2   9       9633.81        9435.02        170.88
   2   2   9      11899.90       12257.44        126.06
   3   2   9       4990.41        4897.83         98.02
   4   2   9      10045.50       10131.38        159.63
   5   2   9       1620.22        1793.65         58.06
   6   2   9       1614.90        1624.04         57.15
   7   2   9      12414.82       12400.63        243.08
   8   2   9        528.46         645.21         63.92
   9   2   9       6890.70        7119.15        220.42
  10   2   9        360.55         358.83         62.57
  11   2   9        297.47         305.07         71.67
  12   2   9       2883.06        2969.53        190.76
  13   2   9       1815.63        2120.03        345.70
  14   2   9       1267.98        1406.59        298.39
   1   3   9      10001.57       10223.93        135.74
   2   3   9      15529.54       15695.43        176.83
   3   3   9       3593.03        3430.65         76.89
   4   3   9       2628.45        2563.87         91.93
   5   3   9       5361.84        5760.90        144.30
   6   3   9       8126.36        7993.27        186.35
   7   3   9      15343.27       15653.02        277.72
   8   3   9        739.67         773.23         51.78
   9   3   9       2442.89        2301.50        136.63
  10   3   9      10545.12       10350.04        339.52
  11   3   9       1572.35        1567.16        141.48
  12   3   9          2.03         127.62         93.35
  13   3   9       3137.14        3021.88        355.64
   1   4   9       1931.51        2033.81         65.37
   2   4   9       4259.85        4234.63         95.43
   3   4   9       1615.31        1491.80         65.52
   4   4   9      25921.48       25666.44        471.75
   5   4   9       3111.53        3252.69        119.78
   6   4   9       3351.03        3007.41        148.29
   7   4   9       2713.01        2908.94        151.47
   8   4   9         34.85         113.25         46.97
   9   4   9       3865.15        3361.92        205.27
  10   4   9       3403.03        2959.18        198.42
  11   4   9       1227.53        1255.16        137.38
  12   4   9       9234.70        9260.58        528.23
  13   4   9       2387.05        2620.54        396.99
   1   5   9        327.49         332.00         33.76
   2   5   9      16099.11       16078.78        196.08
   3   5   9       1995.21        1766.93         78.87
   4   5   9       9991.36        9711.26        230.66
   5   5   9       1951.47        1943.88         77.47
   6   5   9       6579.99        6421.38        235.19
   7   5   9        595.05         469.57         95.63
   8   5   9        213.38         246.39         76.10
   9   5   9        207.84          88.63        125.37
  10   5   9       6448.44        5924.28        387.51
  11   5   9        959.27        1151.56        140.94
  12   5   9       2039.01        1747.03        206.58
   1   6   9         86.65         223.28         41.84
   2   6   9       7723.85        6863.52        183.16
   3   6   9       3034.29        2841.81        112.54
   4   6   9      10293.93       10655.81        212.65
   5   6   9       5347.95        4891.60        162.89
   6   6   9       2876.32        2876.98        211.13
   7   6   9        673.94         789.21        153.78
   8   6   9       1929.33        1955.64        191.11
   9   6   9        708.22         858.44        177.55
  10   6   9       2006.02        1846.11        182.66
  11   6   9       1147.08        1227.82        337.73
  12   6   9       2365.20        1966.99        295.30
   1   7   9       3961.50        3467.23        159.78
   2   7   9        750.90         665.11         79.53
   3   7   9       1081.57        1250.33         91.75
   4   7   9       3706.64        3969.95        239.18
   5   7   9        212.32         274.22         92.72
   6   7   9        314.19         390.28         96.56
   7   7   9       1167.56        1203.41        160.50
   8   7   9        128.91         324.16        113.97
   9   7   9       4675.93        4979.63        318.20
  10   7   9       1000.94        1056.40        246.36
   1   8   9        600.94         630.84        107.54
   2   8   9       2328.18        2455.45        206.46
   3   8   9       3078.04        3106.19        229.81
   4   8   9        860.14         585.42        106.83
   5   8   9       2618.72        2363.70        208.76
   6   8   9       1101.18        1177.48        137.46
   7   8   9       2248.71        1658.20        278.50
   8   8   9        689.52         374.81        173.96
   1   9   9       2808.59        2759.82        378.62
   2   9   9        252.48         320.14        158.48
   3   9   9        501.03         778.36        209.05
   4   9   9       3814.67        3506.82        422.86
   5   9   9        610.51         564.72        214.36
   0   0  10      22846.09       22592.81        470.66
   2   0  10       3002.54        2829.35         64.12
   4   0  10       2047.14        2026.08         96.78
   6   0  10       2766.05        2618.74        111.52
   8   0  10      12048.49       11726.68        245.85
  10   0  10       9196.39        9141.00        241.75
  12   0  10       3356.51        3071.02        379.43
  14   0  10        707.76         863.97        234.93
   0   1  10        382.41         417.92         26.99
   1   1  10        972.45        1046.75         33.06
   2   1  10      14996.25       15156.23        117.34
   3   1  10       1673.41        1689.05         45.32
   4   1  10       5609.98        5992.61         90.22
   5   1  10        311.39         267.29         22.49
   6   1  10       5361.22        5784.91        138.52
   7   1  10        773.26         870.70         56.70
   8   1  10       1016.65        1086.04         83.97
   9   1  10        194.79         171.83         36.18
  10   1  10       1450.60        1415.93        104.14
  11   1  10        205.60         332.71        119.56
  12   1  10       4629.37        4655.46        233.68
  13   1  10         12.79          61.09        118.69
  14   1  10        146.18          22.81        157.41
   0   2  10      14485.33       14778.30        199.35
   1   2  10       9292.69        9584.95        113.08
   2   2  10       2205.76        2189.36         58.22
   3   2  10        636.09         794.73         48.86
   4   2  10       3710.67        3740.65         85.46
   5   2  10       2114.07        2215.29         64.88
   6   2  10        793.32         758.76         41.04
   7   2  10       2805.21        2861.10        120.59
   8   2  10       1814.74        1761.80         95.99
   9   2  10       2102.24        1861.08        118.02
  10   2  10       1135.79        1087.15         95.37
  11   2  10        596.62         600.50         95.91
  12   2  10        332.33         602.11        105.86
  13   2  10         23.89         120.58        112.35
   0   3  10       2174.07        2044.97         61.10
   1   3  10       6793.04        7410.46        117.49
   2   3  10       2674.10        2953.85         78.73
   3   3  10        689.38         747.10         38.27
   4   3  10        440.50         521.52         45.25
   5   3  10       3454.61        3357.00        102.86
   6   3  10       3751.97        3617.05        115.09
   7   3  10       1040.77        1396.24         99.62
   8   3  10        518.32         536.99         55.41
   9   3  10        898.25         835.63         87.69
  10   3  10        706.34         980.73        121.19
  11   3  10        388.33         569.15        100.02
  12   3  10        139.09         109.53         68.48
  13   3  10        216.60         264.48         96.25
   0   4  10       6212.79        6271.76        207.01
   1   4  10        856.43        1018.61         47.76
   2   4  10        997.28         917.83         46.60
   3   4  10       3265.09        3273.29        101.86
   4   4  10       1411.54        1437.44         65.54
   5   4  10        825.96         807.90         63.05
   6   4  10         12.77          90.34         47.94
   7   4  10        699.54         739.77         72.26
   8   4  10       4013.78        3732.71        172.98
   9   4  10       1780.65        2054.01        145.58
  10   4  10       1316.32        1144.02        133.76
  11   4  10       3540.50        3543.70        224.33
  12   4  10       4411.59        4121.99        252.88
  13   4  10        492.73         687.32        243.71
   0   5  10       3836.32        3509.43        145.62
   1   5  10       8367.91        8368.68        140.81
   2   5  10       5668.07        5596.20        117.91
   3   5  10        203.74         312.81         33.95
   4   5  10        627.21         767.80        103.58
   5   5  10        124.90         183.18         29.09
   6   5  10      13295.32       13233.25        333.22
   7   5  10       1850.23        2113.50        172.02
   8   5  10       1442.25        1503.15        155.04
   9   5  10       1996.94        2056.82        171.64
  10   5  10         17.04          42.20         67.15
  11   5  10        120.88         240.96        118.60
  12   5  10       1783.27        2172.18        234.55
   0   6  10      18152.62       18237.90        428.06
   1   6  10       8186.99        8335.72        184.21
   2   6  10       3127.63        2821.01        118.24
   3   6  10       1406.49        1310.22         77.84
   4   6  10        521.05         497.90         53.63
   5   6  10       2813.65        2676.41        132.84
   6   6  10       1955.04        1840.38        273.82
   7   6  10       1590.07        1777.48        172.86
   8   6  10       6348.91        6104.96        315.82
   9   6  10       2684.91        2895.67        298.04
  10   6  10       2341.21        2603.56        211.68
  11   6  10        170.95         200.87        152.44
  12   6  10       2793.38        1833.85        291.59
   0   7  10      11570.27       12201.27        544.07
   1   7  10       5957.95        5490.69        198.61
   2   7  10       4360.31        4237.75        172.81
   3   7  10       2651.90        2552.01        151.98
   4   7  10         38.89         148.82         72.30
   5   7  10       3348.89        3097.65        219.31
   6   7  10       7057.32        6770.97        372.60
   7   7  10       3476.12        3421.71        247.63
   8   7  10       5787.75        5953.22        329.21
   9   7  10       1498.16        1309.52        438.14
  10   7  10        586.74         418.02        195.39
   0   8  10       3768.76        3470.75        294.64
   1   8  10       7192.45        6188.96        271.96
   2   8  10       2732.26        2906.32        244.82
   3   8  10       1325.56        1342.78        156.12
   4   8  10         53.38          -7.44         71.78
   5   8  10        169.64         275.13         98.12
   6   8  10       4980.85        4894.72        259.35
   7   8  10       3602.62        3106.89        380.84
   8   8  10       1363.81        1075.39        245.19
   9   8  10       1475.63        1512.00        292.94
   0   9  10       5352.45        5588.87        517.61
   1   9  10        551.31         652.15        200.10
   2   9  10         60.61          -9.45        119.06
   3   9  10       3120.25        2762.03        362.59
   4   9  10        677.73        1060.82        258.15
   5   9  10       8269.17        8036.78        619.04
   2   0  11      61494.22       60734.04        735.67
   4   0  11      18685.19       18497.35        420.60
   6   0  11      21164.09       22122.74        300.33
   8   0  11        809.65        1227.12        135.20
  10   0  11      14637.13       15221.04        384.49
  12   0  11       9373.75        8833.22        361.96
  14   0  11       4021.03        4090.74        497.17
   1   1  11        337.27         302.66         19.09
   2   1  11       4526.32        4831.21         79.88
   3   1  11       4242.58        4447.06         73.02
   4   1  11      26638.25       26464.09        191.52
   5   1  11       1018.63         938.43         41.06
   6   1  11      15085.91       15230.89        211.45
   7   1  11       5707.60        5498.03        135.14
   8   1  11       1115.36        1254.75         92.59
   9   1  11       1287.93        1364.68         86.74
  10   1  11       3263.99        3553.04        160.92
  11   1  11        655.60         740.07         98.83
  12   1  11       7789.24        7840.53        303.52
  13   1  11         66.83          85.61        117.73
  14   1  11       2591.97        2259.50        588.72
   1   2  11      32209.14       31892.98        213.28
   2   2  11      10632.16       10673.20        118.33
   3   2  11       6415.62        7011.33        102.60
   4   2  11      11336.65       11202.55        149.37
   5   2  11        859.67         788.30         40.44
   6   2  11        822.89         813.63         43.63
   7   2  11        386.50         413.29         52.08
   8   2  11       3348.01        3007.61        139.14
   9   2  11      16479.06       15948.65        331.83
  10   2  11       1288.52        1302.89        106.04
  11   2  11       4268.19        4220.97        221.80
  12   2  11       5260.22        4994.20        252.31
  13   2  11        816.56         782.48        174.29
   1   3  11       4235.77        4141.38         89.70
   2   3  11       8609.57        8920.94        136.79
   3   3  11       7985.22        8375.61        121.82
   4   3  11       1463.51        1565.65         82.13
   5   3  11       6064.16        6156.60        138.49
   6   3  11       2856.83        3120.56        113.90
   7   3  11      12859.16       12258.14        196.76
   8   3  11        408.90         294.82         38.20
   9   3  11       1268.68        1396.74        106.19
  10   3  11       3256.49        3266.16        196.17
  11   3  11       2723.31        2958.78        199.68
  12   3  11        231.94         241.26         78.67
  13   3  11       1438.11        1399.35        148.95
   1   4  11       4917.48        4647.22        123.73
   2   4  11       8068.77        8370.49        134.22
   3   4  11       2729.73        2869.85         88.33
   4   4  11       8747.16        8687.21        175.21
   5   4  11       2119.30        2277.09        114.11
   6   4  11       6561.54        6697.31        218.38
   7   4  11        620.95         688.32         87.61
   8   4  11        813.45        1007.06         96.58
   9   4  11       5374.69        5181.50        163.18
  10   4  11       4578.38        4732.23        251.41
  11   4  11       1656.85        1958.55        234.16
  12   4  11       3250.18        4003.72        249.87
  13   4  11       1446.52        1587.96        256.35
   1   5  11       3099.27        3270.68         89.36
   2   5  11       7982.33        7838.22        138.68
   3   5  11       6014.02        6133.09        166.04
   4   5  11      16425.24       16967.47        256.79
   5   5  11       4086.76        4152.94        117.20
   6   5  11       1924.48        2094.51        138.18
   7   5  11       1790.23        1452.01        170.15
   8   5  11        566.26         612.05         89.03
   9   5  11        834.16         803.68        118.65
  10   5  11       6335.37        6126.66        357.09
  11   5  11       1361.19        1216.27        149.90
  12   5  11       2479.75        2286.53        306.46
   1   6  11        786.97         907.38         65.32
   2   6  11       4837.56        5356.44        142.77
   3   6  11        159.39         186.10         39.19
   4   6  11       4145.58        3913.78        129.62
   5   6  11       5594.77        6075.51        164.71
   6   6  11       4608.77        5233.05        281.04
   7   6  11        241.68         448.87        106.76
   8   6  11        180.03         271.71         92.11
   9   6  11        644.07         755.85        108.57
  10   6  11       5536.80        5265.10        425.76
  11   6  11       1325.55        1250.43        261.81
  12   6  11         63.01          71.65        135.97
   1   7  11       2497.00        2657.82        145.42
   2   7  11       1106.55        1099.00         94.64
   3   7  11       1550.05        1646.64        159.84
   4   7  11       6408.07        6312.26        307.48
   5   7  11       1742.84        1463.06        156.17
   6   7  11        179.93         141.38         71.09
   7   7  11       3877.44        4645.82        293.21
   8   7  11       1338.13        1757.48        196.73
   9   7  11       1023.80         640.59        319.61
  10   7  11       2143.02        1609.47        291.33
   1   8  11       2267.56        2252.37        170.55
   2   8  11       2979.69        2804.93        362.88
   3   8  11       2404.80        2281.61        259.67
   4   8  11         83.03          58.38         75.22
   5   8  11       2207.90        2367.82        203.94
   6   8  11       1454.19        1206.92        140.73
   7   8  11        431.45          43.71        117.98
   8   8  11        355.64         446.55        166.04
   9   8  11       1335.13        1411.21        298.36
   1   9  11       1575.36        1281.28        266.65
   2   9  11        103.80         -86.32        115.34
   3   9  11       1200.71        1120.41        267.52
   4   9  11       3275.10        2555.13        347.38
   5   9  11        842.99         688.52        236.72
   0   0  12      49195.84       49418.04       1001.15
   2   0  12      11758.08       12041.30        184.12
   4   0  12       2257.45        3017.76        695.03
   6   0  12      11493.85       11346.65        425.60
   8   0  12      27672.24       26471.32        446.02
  10   0  12       1201.77        1606.65        130.98
  12   0  12       7687.53        8015.07        356.08
  14   0  12       6974.14        6641.75        624.03
   0   1  12       1126.28        1295.35         47.99
   1   1  12       7235.08        7104.08         90.95
   2   1  12      18062.79       18266.03        173.23
   3   1  12       2827.96        2680.13         54.58
   4   1  12        149.62         115.96         20.88
   5   1  12        907.20         957.62         42.89
   6   1  12      23424.06       24094.76        313.78
   7   1  12       2452.15        2463.99         92.92
   8   1  12       8343.83        8447.16        230.29
   9   1  12        329.86         435.20         62.47
  10   1  12       2131.84        2367.22        139.34
  11   1  12       1815.21        1823.30        147.30
  12   1  12       3225.93        3331.37        207.44
  13   1  12        160.38          80.19         81.20
   0   2  12      57393.92       57199.79        367.08
   1   2  12      22386.34       22347.02        158.04
   2   2  12       9099.39        9096.49        110.12
   3   2  12      11638.14       11979.40        134.78
   4   2  12       4989.91        5164.72        201.58
   5   2  12       7958.16        8029.24        125.38
   6   2  12       1840.59        1814.35         64.79
   7   2  12       3529.11        3886.45        158.67
   8   2  12      13851.05       13390.31        473.16
   9   2  12       4409.09        4573.57        179.70
  10   2  12        775.29         939.73         88.54
  11   2  12         46.76         197.05         77.07
  12   2  12        998.94        1153.36        140.26
  13   2  12       1643.30        1726.13        163.42
   0   3  12       3958.98        3968.65         80.78
   1   3  12      22769.34       22907.83        211.16
   2   3  12      15581.12       16183.28        185.73
   3   3  12      10493.50       10482.28        158.32
   4   3  12        954.74         866.18         52.34
   5   3  12       9953.66        9907.60        211.85
   6   3  12      11202.12       10788.25        209.60
   7   3  12       7618.35        7237.92        157.53
   8   3  12       1368.84        1359.16         96.40
   9   3  12       2454.69        2617.63        146.52
  10   3  12       3103.10        2714.50        186.38
  11   3  12       3589.79        3144.37        203.69
  12   3  12       1425.91        1606.85        217.11
  13   3  12       1232.94        1479.64        161.35
   0   4  12      20608.66       20462.43        712.73
   1   4  12      19333.36       19201.14        199.08
   2   4  12       1677.09        1806.42         81.67
   3   4  12       2053.07        1979.85         75.22
   4   4  12        438.58         530.76         58.74
   5   4  12       5336.25        5695.78        204.26
   6   4  12       8129.22        8013.56        211.32
   7   4  12      13212.67       13012.28        280.34
   8   4  12       4538.86        4381.04        143.36
   9   4  12       4409.55        4520.61        152.02
  10   4  12        326.98         427.46         97.46
  11   4  12        439.55         558.90        108.66
  12   4  12        873.31         996.91        145.52
  13   4  12       2572.61        2615.42        325.48
   0   5  12      11650.08       11439.39        263.00
   1   5  12       4688.78        4756.35        106.55
   2   5  12       1647.10        1660.41         65.87
   3   5  12       5097.81        5004.04        114.45
   4   5  12       2155.26        2395.26        114.53
   5   5  12       8297.70        8525.54        260.75
   6   5  12        623.49         582.51         80.64
   7   5  12       2772.81        2596.53        155.12
   8   5  12       3939.03        4066.22        204.25
   9   5  12        697.11         704.90        112.88
  10   5  12       3483.07        3508.83        231.08
  11   5  12       2033.74        1918.46        181.27
  12   5  12       3831.57        4061.20        409.20
   0   6  12        126.87         139.07         65.34
   1   6  12       1244.44        1012.59         67.91
   2   6  12       7186.51        7685.48        170.46
   3   6  12        471.58         303.46         55.21
   4   6  12         45.45          47.23         33.15
   5   6  12        289.77         414.90         86.44
   6   6  12       8548.07        8277.84        347.77
   7   6  12       4697.38        4409.58        262.79
   8   6  12        307.47         327.18         82.70
   9   6  12       2335.72        2702.14        186.59
  10   6  12       1481.92        1418.04        162.67
  11   6  12       1669.50        1832.34        301.41
  12   6  12        252.01         268.09        166.50
   0   7  12       5248.75        5159.09        335.41
   1   7  12       1465.42        1270.73        125.01
   2   7  12       2134.39        2142.34        128.28
   3   7  12       1377.70        1552.59        162.00
   4   7  12        363.50         632.05        142.54
   5   7  12        589.15         689.73        100.03
   6   7  12       1633.86        1666.64        150.02
   7   7  12        127.09         -28.24         97.47
   8   7  12       2845.53        3237.12        254.53
   9   7  12         20.41         -20.90         98.11
   0   8  12       3896.08        4202.58        326.00
   1   8  12        435.36         221.47         83.96
   2   8  12       1647.05        2053.51        196.95
   3   8  12        577.88         768.81        130.27
   4   8  12         91.65          66.82         71.38
   5   8  12       3229.49        3724.97        278.99
   6   8  12       1967.02        2214.18        267.08
   7   8  12        275.04         212.73        157.00
   8   8  12       1818.50        1624.64        294.59
   0   9  12       1945.87        1701.01        296.10
   1   9  12        790.19         934.61        243.69
   2   9  12        607.74         640.49        189.92
   3   9  12       1124.03        1179.59        248.37
   4   9  12        159.04         446.66        203.02
   5   9  12        261.12         602.91        212.58
   2   0  13       4420.68        4327.58         85.56
   4   0  13     144736.55      142048.38       1259.44
   6   0  13       4745.99        4914.01        223.16
   8   0  13      10904.05       11750.60        679.33
  10   0  13       1331.84        1272.34        140.09
  12   0  13      21578.32       22122.44        597.18
   1   1  13       7613.32        7710.30        103.30
   2   1  13      42615.40       42613.00        249.02
   3   1  13       6626.24        6605.37         83.71
   4   1  13       1075.04        1074.99         63.88
   5   1  13        660.99         634.66         37.13
   6   1  13      37555.91       36424.45        425.58
   7   1  13       1138.48        1399.45         72.41
   8   1  13        269.43         374.51         52.31
   9   1  13       4835.18        4645.21        178.79
  10   1  13      27996.67       27675.53        452.86
  11   1  13        610.19         676.06        167.63
  12   1  13       1559.01        1819.58        154.19
  13   1  13        239.09         164.59         77.24
   1   2  13        731.29         811.31         41.20
   2   2  13       3295.03        3229.58         66.59
   3   2  13      29812.39       29875.65        289.89
   4   2  13      42674.65       43395.88        294.96
   5   2  13      11584.52       11649.21        162.99
   6   2  13        240.87         278.95         30.28
   7   2  13       9397.04        9192.65        141.20
   8   2  13       3033.89        3403.32        185.58
   9   2  13       1610.95        1667.55        114.40
  10   2  13        657.16         837.44         86.14
  11   2  13       4385.26        4410.48        237.32
  12   2  13       7297.94        7322.73        312.60
  13   2  13        805.31        1040.22        136.27
   1   3  13      32871.46       33594.49        257.21
   2   3  13      13711.82       13935.34        155.51
   3   3  13      17294.25       17097.70        310.84
   4   3  13       7014.18        6482.88        146.59
   5   3  13       3270.57        3333.89         92.32
   6   3  13        987.81        1069.06         56.61
   7   3  13       4140.02        4504.84        125.93
   8   3  13         87.90         108.32         27.62
   9   3  13      13876.79       13080.81        317.05
  10   3  13       5866.09        5436.03        260.48
  11   3  13       2109.79        1873.44        172.31
  12   3  13        538.36         679.88        116.13
  13   3  13        272.94         480.22        194.58
   1   4  13       1093.68        1268.32         55.28
   2   4  13       2121.46        2042.96         73.83
   3   4  13      18170.41       18452.13        323.97
   4   4  13         90.45         190.62         41.07
   5   4  13      10251.46       10058.03        238.12
   6   4  13       2481.42        2396.06        118.03
   7   4  13       6739.74        6907.33        170.30
   8   4  13        348.84         317.53         49.10
   9   4  13        116.72         164.69         72.10
  10   4  13       1691.34        1685.13        156.52
  11   4  13       7555.06        7073.23        353.30
  12   4  13        260.35          81.69         64.72
  13   4  13       1792.91        2533.83        328.17
   1   5  13      11974.98       11736.63        165.47
   2   5  13        932.79         946.67         51.27
   3   5  13       4806.63        5067.75        122.17
   4   5  13       3297.56        2821.81        115.83
   5   5  13       1251.06        1326.70        109.32
   6   5  13       1263.05        1328.81        109.53
   7   5  13       3621.31        3214.01        154.18
   8   5  13       2379.84        2341.10        159.89
   9   5  13       4076.07        3737.94        233.50
  10   5  13       1858.69        1700.10        167.56
  11   5  13       1056.09        1147.64        146.96
  12   5  13        432.90         714.95        203.54
   1   6  13        722.37         644.41         65.20
   2   6  13       1541.26        1654.88         82.07
   3   6  13       1559.79        1434.32         87.72
   4   6  13       1536.44        1522.55         83.67
   5   6  13       2295.93        2342.50        147.09
   6   6  13         58.72         158.16         78.31
   7   6  13        141.92         193.33        114.68
   8   6  13         95.24         243.27         81.98
   9   6  13       1072.58        1165.82        135.79
  10   6  13       2188.09        2063.56        190.68
  11   6  13       1241.24        1193.56        261.35
  12   6  13        313.41         318.74        164.84
   1   7  13         22.71         101.59         67.03
   2   7  13       3165.57        2921.80        150.87
   3   7  13        282.51         350.99         86.45
   4   7  13       3660.76        3902.93        250.84
   5   7  13        246.49         199.86         65.18
   6   7  13        679.40         620.19        135.95
   7   7  13       1239.23        1299.47        158.50
   8   7  13       1647.67        1641.82        186.26
   9   7  13         10.16          23.41        135.42
   1   8  13          9.10         -31.95         65.40
   2   8  13       1104.08        1198.98        164.32
   3   8  13        119.52          43.31         80.49
   4   8  13        765.79         472.58         95.47
   5   8  13        185.04          58.98         78.94
   6   8  13        330.50         255.73        135.55
   7   8  13       1586.69        1476.02        272.71
   8   8  13        108.20         420.93        219.42
   1   9  13       1384.34        1586.66        310.45
   2   9  13        156.97          95.26        154.61
   3   9  13        473.11         320.35        181.42
   4   9  13       1421.16        1617.40        305.02
   5   9  13        201.01          35.17        131.77
   0   0  14      48628.35       49137.08        569.61
   2   0  14       3310.46        3274.20         72.03
   4   0  14       3632.14        3867.06        337.05
   6   0  14      11670.50       11743.86        538.57
   8   0  14      57323.40       55251.69        822.96
  10   0  14       1479.16        1803.00        173.93
  12   0  14       5815.41        5718.39        313.45
   0   1  14       2821.35        2701.94         74.42
   1   1  14       2193.03        1977.94         42.20
   2   1  14      79580.05       78387.72        682.55
   3   1  14       6821.69        7007.31        108.41
   4   1  14        221.57         162.38         19.30
   5   1  14       5593.63        5197.38        157.76
   6   1  14      36581.04       35361.72        462.45
   7   1  14        170.65         277.64         37.45
   8   1  14        795.49         859.35         69.47
   9   1  14        480.63         439.62         66.39
  10   1  14      10680.82       10533.62        282.06
  11   1  14       1111.62        1317.96        127.12
  12   1  14       2164.37        2380.99        184.88
  13   1  14       2057.85        2006.98        200.96
   0   2  14      21544.99       22383.90        209.13
   1   2  14      10392.53       10055.01         97.70
   2   2  14        232.66         273.12         21.52
   3   2  14      16774.53       16292.71        216.32
   4   2  14         28.72         183.99         64.56
   5   2  14       5427.04        5333.23        108.27
   6   2  14       2897.14        3037.25         92.28
   7   2  14       4852.90        4729.92        103.97
   8   2  14      25485.35       24184.29        479.89
   9   2  14       4630.23        4774.34        219.21
  10   2  14         47.34          26.23         40.02
  11   2  14       6864.25        6991.43        414.53
  12   2  14       1507.45        1524.96        155.48
  13   2  14        235.94         408.97         98.88
   0   3  14       2874.65        3097.04        101.54
   1   3  14      11874.33       11520.99        138.06
   2   3  14       3832.00        4227.30         94.78
   3   3  14      16786.28       16601.50        255.84
   4   3  14         40.59         114.65         22.46
   5   3  14      14956.11       14618.33        333.93
   6   3  14       5964.57        6213.98        136.33
   7   3  14       2660.99        2419.27         94.55
   8   3  14        882.79         962.24         59.88
   9   3  14        193.66         263.67         72.97
  10   3  14        334.34         445.55         80.99
  11   3  14       3479.31        3319.01        213.30
  12   3  14        227.15         112.54         74.23
  13   3  14       5329.38        4594.57        401.92
   0   4  14       1810.22        2069.99        126.81
   1   4  14       7030.14        6713.59        118.63
   2   4  14        410.40         541.21         40.90
   3   4  14       6655.45        6558.75        128.87
   4   4  14        837.45         855.23         66.84
   5   4  14       5911.82        6101.14        189.33
   6   4  14       1229.81        1203.81         84.58
   7   4  14       3997.51        3839.02        128.60
   8   4  14        636.57         900.04         65.09
   9   4  14       4291.91        3957.80        132.72
  10   4  14        324.80         446.96        103.75
  11   4  14       3448.68        3204.16        222.78
  12   4  14       1423.47        1216.77        154.69
  13   4  14       3126.97        3150.10        359.30
   0   5  14       4811.86        5195.77        182.03
   1   5  14       5730.53        5790.34        117.58
   2   5  14       2028.44        2157.51         81.69
   3   5  14       7061.45        7121.66        143.78
   4   5  14        246.76         202.48         33.29
   5   5  14       3170.14        3349.96        164.52
   6   5  14       1290.02        1433.42        104.02
   7   5  14       2254.60        2050.09        125.32
   8   5  14       2187.77        2260.00        123.60
   9   5  14       3911.95        3646.80        361.73
  10   5  14       1396.44        1347.40        152.15
  11   5  14       1583.27        1465.87        164.80
  12   5  14       2756.13        2609.59        345.18
   0   6  14         96.73          78.98         43.70
   1   6  14       3791.40        3650.21        140.43
   2   6  14       2892.82        2787.75        104.33
   3   6  14        868.89         817.95         70.95
   4   6  14        539.14         512.07         52.39
   5   6  14        154.83          92.85         60.12
   6   6  14       6284.37        6067.98        355.25
   7   6  14       3689.95        3669.71        203.31
   8   6  14        985.12        1139.30        124.39
   9   6  14       2429.48        2388.02        177.36
  10   6  14         46.94          99.18         78.58
  11   6  14        760.65         669.53        202.38
   0   7  14       7185.85        6567.49        381.10
   1   7  14       1896.64        1991.91        156.33
   2   7  14       1011.47        1035.60        114.69
   3   7  14       1267.17        1407.29        154.04
   4   7  14        210.91         303.67         99.77
   5   7  14        221.21         369.18         89.53
   6   7  14         53.71         148.62         70.57
   7   7  14        988.72        1099.20        155.45
   8   7  14       2822.85        2578.84        188.48
   9   7  14       1308.10        1318.96        210.57
   0   8  14       1303.27        1466.88        211.23
   1   8  14       2240.50        2619.24        187.68
   2   8  14       1613.18        1671.36        178.40
   3   8  14        703.13         445.75        154.13
   4   8  14        677.30         728.01        118.89
   5   8  14       1766.11        1768.63        163.38
   6   8  14       2469.71        1747.93        319.66
   7   8  14       1107.21        1122.72        257.50
   8   8  14        897.15         880.75        264.56
   0   9  14        540.39        -110.73        155.57
   1   9  14       1539.13        1944.78        340.09
   2   9  14        177.37         155.75        134.56
   3   9  14        434.49         286.98        172.30
   4   9  14         13.76         191.73        185.35
   5   9  14        102.82        -118.47        136.72
   2   0  15      13753.14       13915.44        150.28
   4   0  15       8641.35        9664.53        528.14
   6   0  15        666.86         700.98         95.08
   8   0  15       7732.69        8044.21        326.51
  10   0  15      13425.91       13546.36        451.21
  12   0  15       3336.58        3941.12        264.31
   1   1  15       1675.69        1776.87         42.17
   2   1  15       6719.84        6817.90        144.52
   3   1  15       1874.82        1833.55         58.04
   4   1  15       4404.30        4172.33         77.96
   5   1  15       2578.51        2454.04         71.01
   6   1  15       4144.05        5101.11        127.38
   7   1  15        572.77         521.82         47.23
   8   1  15         84.66         105.61         48.36
   9   1  15       1798.43        1632.28        109.06
  10   1  15       1221.42        1272.74        105.92
  11   1  15        491.82         447.46         87.22
  12   1  15        382.25         396.01         94.98
  13   1  15        867.66         921.85        125.13
   1   2  15       8120.11        8414.10         93.31
   2   2  15       1241.42        1186.93         40.53
   3   2  15      14753.03       14631.90        171.15
   4   2  15      19118.90       19671.41        199.61
   5   2  15       1662.24        1498.03         57.07
   6   2  15        390.25         399.53         33.35
   7   2  15       1142.72        1233.45         63.10
   8   2  15        161.93         308.09        103.65
   9   2  15       2216.79        2184.24        128.61
  10   2  15       2780.09        2896.37        154.46
  11   2  15        130.57         198.06         80.22
  12   2  15       6103.70        6028.89        290.31
  13   2  15        499.36         534.48        103.95
   1   3  15       1668.55        1809.13         56.86
   2   3  15      27524.05       27781.95        254.95
   3   3  15      19313.80       18720.73        255.16
   4   3  15       1292.32        1460.55         60.49
   5   3  15       5258.55        5254.55        117.15
   6   3  15       5792.31        5692.87        132.20
   7   3  15       4334.16        4256.64        143.02
   8   3  15       1666.57        1722.61         79.28
   9   3  15        103.07         177.46         54.63
  10   3  15       6514.96        6561.86        238.63
  11   3  15        657.03         736.15        117.22
  12   3  15         53.38          19.80         71.29
  13   3  15        472.43         381.74        145.45
   1   4  15       4569.51        4591.75         98.80
   2   4  15        986.71        1046.05         54.69
   3   4  15       1464.61        1337.65         58.38
   4   4  15      15464.55       15066.19        326.98
   5   4  15       3204.63        3372.27        140.53
   6   4  15        159.18         111.54         44.73
   7   4  15       1948.62        2018.94         95.97
   8   4  15       1182.28        1323.28        119.79
   9   4  15       7595.86        7371.27        262.47
  10   4  15       3936.24        4023.41        241.17
  11   4  15        782.19         846.38        132.20
  12   4  15       4096.74        4126.01        259.32
  13   4  15       1973.45        2325.32        314.93
   1   5  15      10905.38       11402.21        161.54
   2   5  15      13209.24       13083.33        192.51
   3   5  15       2050.39        1970.61         83.66
   4   5  15       2202.95        2230.46        100.28
   5   5  15        730.08         659.08         68.73
   6   5  15       2396.51        2398.97        130.05
   7   5  15       3955.03        4118.47        173.49
   8   5  15       1567.40        1319.06         99.57
   9   5  15       3948.47        3624.39        232.29
  10   5  15       2922.30        2625.97        206.52
  11   5  15        884.42        1331.42        158.19
  12   5  15        978.83        1254.85        241.56
  13   5  15         89.27         196.45        167.40
   1   6  15         52.98          80.79         42.77
   2   6  15       4131.08        3915.49        121.55
   3   6  15       8631.07        8896.32        212.55
   4   6  15       2099.03        1860.07        104.78
   5   6  15       3470.69        3853.19        187.41
   6   6  15        506.52         690.73        117.78
   7   6  15       2454.07        2298.49        167.32
   8   6  15       1633.58        1572.29        144.82
   9   6  15       1067.54        1021.83        126.60
  10   6  15       3734.08        3424.02        292.64
  11   6  15       1091.64         735.95        212.70
   1   7  15       1622.56        1687.14        144.14
   2   7  15        228.64          91.14         57.66
   3   7  15       2443.19        2693.90        212.10
   4   7  15       7618.55        7401.31        342.77
   5   7  15       2244.93        2554.02        183.00
   6   7  15       1200.56        1201.70        135.83
   7   7  15        438.20         440.93        100.43
   8   7  15        180.86         172.53        105.81
   9   7  15       2918.11        2870.85        448.71
   1   8  15       1206.81        1059.71        132.40
   2   8  15       2183.37        2283.22        179.89
   3   8  15       3091.80        3423.22        252.43
   4   8  15       1233.59        1267.92        166.57
   5   8  15       2240.98        2172.88        202.12
   6   8  15        913.40        1214.06        203.82
   7   8  15       1990.23        1835.86        338.85
   1   9  15        582.60         567.14        164.65
   2   9  15        816.09         530.86        230.23
   3   9  15        865.05        1195.27        293.05
   4   9  15       2833.91        2537.74        383.26
   0   0  16       9378.12        9554.10        220.24
   2   0  16       1990.25        1881.48         70.40
   4   0  16        220.72         405.46        113.79
   6   0  16       1575.57        1584.34        235.06
   8   0  16       3321.76        3995.58        229.80
  10   0  16       8282.33        7778.23        349.55
  12   0  16        354.74         194.44        114.77
   0   1  16       9467.06        9361.87        131.86
   1   1  16       3053.25        3032.83         56.03
   2   1  16       1368.84        1794.06         58.46
   3   1  16       5618.12        5571.38        107.89
   4   1  16       1218.70        1165.22         52.95
   5   1  16       4168.81        4013.87         90.75
   6   1  16       2024.65        2486.20         89.68
   7   1  16        888.42         988.57         63.94
   8   1  16       3933.93        3561.18        157.67
   9   1  16       4382.98        4192.83        171.08
  10   1  16        288.14         388.98         63.39
  11   1  16       1936.76        1897.56        174.70
  12   1  16       2229.16        2241.01        236.09
  13   1  16       1152.04        1074.18        135.57
   0   2  16       2430.53        2671.09        112.56
   1   2  16       5947.28        5965.18         74.75
   2   2  16         90.42         112.24         20.98
   3   2  16      14128.03       13954.53        153.00
   4   2  16       1304.53        1462.96         69.56
   5   2  16       5987.57        5863.99        112.04
   6   2  16        583.83         607.23         40.22
   7   2  16        404.85         343.26         38.15
   8   2  16       7360.44        7040.77        266.89
   9   2  16       3603.78        3597.66        164.00
  10   2  16       1708.16        1652.27        121.22
  11   2  16       9213.73        8896.52        341.48
  12   2  16        248.78         349.08        126.86
  13   2  16       2012.72        2073.71        184.04
   0   3  16       2116.34        1968.40         84.59
   1   3  16        894.84         931.49         39.79
   2   3  16      11088.76       11484.11        238.76
   3   3  16       8673.33        8982.04        144.49
   4   3  16        735.48         803.78         43.96
   5   3  16       8119.86        8010.05        162.02
   6   3  16       7384.11        7356.49        150.15
   7   3  16        258.87         289.70         40.39
   8   3  16       2709.34        2690.48        111.29
   9   3  16       3239.48        3095.44        158.83
  10   3  16       1218.44        1299.07        143.73
  11   3  16       3853.21        3766.67        232.94
  12   3  16        600.68         854.42        129.12
  13   3  16        924.35         888.49        201.27
   0   4  16      16510.53       16390.48        614.42
   1   4  16       1234.80        1479.24         77.86
   2   4  16       2416.41        2281.51         71.51
   3   4  16       2960.25        3024.49         99.82
   4   4  16        185.64         264.68         37.01
   5   4  16        660.55         695.66         64.39
   6   4  16        344.29         317.43         47.14
   7   4  16        207.12         286.08         50.95
   8   4  16      10271.95        9761.70        226.77
   9   4  16       2466.67        2698.02        194.75
  10   4  16       2161.46        1984.07        290.41
  11   4  16       4798.44        4314.52        258.31
  12   4  16       2071.01        1842.79        237.43
  13   4  16        216.49         110.63        118.74
   0   5  16       3129.71        2748.76        135.74
   1   5  16         91.17         315.52         32.06
   2   5  16       9217.65        9409.80        164.13
   3   5  16        750.66         656.67         50.95
   4   5  16        132.71         208.31         56.50
   5   5  16        123.98         212.22         45.41
   6   5  16      13907.15       12646.72        290.93
   7   5  16       1192.75         924.96         74.02
   8   5  16       3318.34        3067.50        145.38
   9   5  16        292.78         322.86         80.88
  10   5  16       1187.60        1264.70        163.47
  11   5  16        121.10         158.97        211.60
  12   5  16         23.53         386.77        177.43
   0   6  16      14509.36       14544.58        335.16
   1   6  16       4715.73        4102.59        150.76
   2   6  16       1588.41        1493.81         77.40
   3   6  16        718.87         668.43         66.31
   4   6  16        457.83         490.06         61.23
   5   6  16        750.93         856.53        117.21
   6   6  16        986.48        1023.94        107.73
   7   6  16       1685.30        1477.33        136.00
   8   6  16       6207.14        6233.07        279.74
   9   6  16       1258.67        1138.39        135.22
  10   6  16       1233.77        1446.08        284.06
  11   6  16        536.83         621.10        188.83
   0   7  16       4617.56        5261.39        344.22
   1   7  16       1928.90        2002.16        161.40
   2   7  16       3269.17        3608.51        209.81
   3   7  16       2876.09        2974.65        223.60
   4   7  16         56.06         258.05         86.87
   5   7  16       4465.80        4391.79        234.13
   6   7  16       3714.02        3578.47        217.23
   7   7  16       1597.78        1703.72        181.19
   8   7  16       2239.79        2317.38        209.30
   0   8  16        957.94         871.71        166.21
   1   8  16       5002.83        5092.57        264.50
   2   8  16       2833.51        3407.94        219.38
   3   8  16       1937.68        2197.70        214.85
   4   8  16        269.35         424.65         96.66
   5   8  16         51.48         181.27        104.82
   6   8  16       2732.58        2842.31        280.08
   7   8  16       1752.17        1663.93        336.60
   0   9  16       3909.87        3779.03        458.49
   1   9  16        650.98         707.31        182.60
   2   9  16        711.05         524.13        199.62
   3   9  16       1489.17        1651.07        327.84
   2   0  17      12737.11       12563.92        151.04
   4   0  17      15127.44       14357.67        367.97
   6   0  17       5773.42        5827.92        261.15
   8   0  17       1335.43        1288.82        140.81
  10   0  17       4463.37        4441.43        268.00
  12   0  17       1766.25        1545.46        302.44
   1   1  17       1570.20        1581.03         42.26
   2   1  17       9784.24        9655.39        126.73
   3   1  17       8846.26        9182.10        140.56
   4   1  17       7031.40        6848.04        133.40
   5   1  17        990.29        1101.82         60.66
   6   1  17       3002.05        3061.77         99.41
   7   1  17       3803.09        3634.94        125.74
   8   1  17       4849.41        4981.33        158.04
   9   1  17        391.57         353.30         82.28
  10   1  17       1438.14        1803.10        124.00
  11   1  17        161.03         302.76        125.45
  12   1  17       2604.68        2572.01        194.76
  13   1  17        257.45         329.29         90.02
   1   2  17       1017.75        1128.44         40.15
   2   2  17       1360.51        1361.17         45.57
   3   2  17       3741.58        4055.77         84.32
   4   2  17       5852.86        5800.19         99.59
   5   2  17       4836.27        5233.15        106.56
   6   2  17       2313.19        2329.44         78.92
   7   2  17        735.51         845.98         55.95
   8   2  17        298.03         304.77        105.39
   9   2  17        582.09         703.19         78.01
  10   2  17        889.28         900.65         89.36
  11   2  17        803.11         814.33        113.36
  12   2  17       2741.57        2455.85        192.73
  13   2  17        693.48         945.96        160.18
   1   3  17       1412.11        1598.51         52.89
   2   3  17       7730.61        7505.71        168.64
   3   3  17       4759.43        5333.94        112.52
   4   3  17       1084.26        1192.96         53.58
   5   3  17       3434.96        3755.32        145.67
   6   3  17       2589.51        2593.21         95.87
   7   3  17        800.26         826.39         56.01
   8   3  17        328.97         352.90         52.02
   9   3  17        803.11         814.93         87.15
  10   3  17       1945.80        2180.42        178.63
  11   3  17       2518.14        2980.48        213.35
  12   3  17        498.85         423.24        104.13
  13   3  17         59.96         394.50        154.85
   1   4  17       3645.07        3629.51        108.22
   2   4  17       1717.11        1827.62         61.47
   3   4  17       2376.82        2439.87         80.39
   4   4  17       4600.99        4319.84        124.29
   5   4  17       2546.68        2901.20        125.71
   6   4  17        533.42         668.12         66.25
   7   4  17       2014.74        1948.70         93.76
   8   4  17       2835.76        2633.91        110.15
   9   4  17       3347.77        3291.68        214.13
  10   4  17        868.32        1243.80        143.38
  11   4  17        938.67        1183.21        149.83
  12   4  17        820.72        1075.09        236.49
  13   4  17        559.82         632.85        195.15
   1   5  17         62.63          96.36         24.84
   2   5  17       1561.08        1617.50         77.25
   3   5  17       4989.73        4732.13        116.10
   4   5  17       4831.96        4785.09        169.79
   5   5  17       6036.75        5721.61        208.16
   6   5  17        300.62         575.38         61.97
   7   5  17        105.73         252.72         46.61
   8   5  17       2002.16        2213.18        176.63
   9   5  17        242.63         503.73        110.83
  10   5  17       8392.44        7761.85        351.13
  11   5  17       2207.50        2276.99        240.92
  12   5  17       1810.79        1892.23        313.47
   1   6  17       1912.47        1820.68        107.49
   2   6  17       4525.81        4803.07        134.06
   3   6  17       3819.38        3805.96        140.74
   4   6  17       7638.44        7279.62        198.09
   5   6  17       3422.68        3131.61        151.41
   6   6  17       3758.25        3647.50        204.13
   7   6  17       1037.14         926.77         95.70
   8   6  17        752.38         619.49        104.29
   9   6  17        442.45         491.07         98.55
  10   6  17       2334.96        2304.52        339.98
   1   7  17       4750.87        4887.18        242.09
   2   7  17       5177.17        4809.30        239.28
   3   7  17       6221.31        6011.10        270.32
   4   7  17       7892.47        7320.52        296.38
   5   7  17       3120.09        3118.75        199.00
   6   7  17        787.17         756.35         98.96
   7   7  17        841.31         853.82        115.46
   8   7  17        233.18         175.95         96.76
   1   8  17       1668.61        1800.49        164.69
   2   8  17       3451.93        3684.08        230.86
   3   8  17       5961.94        5599.32        327.33
   4   8  17       3111.27        2953.45        236.73
   5   8  17       2963.56        2821.31        291.51
   6   8  17        833.07         626.02        235.74
   1   9  17       2515.36        2057.53        349.56
   0   0  18      37701.68       37799.38        464.45
   2   0  18      26863.53       27019.87        227.80
   4   0  18       3275.20        3316.80        182.30
   6   0  18      10908.90       10719.52        356.59
   8   0  18       5338.26        5245.91        276.51
  10   0  18       4301.59        4418.82        319.71
  12   0  18       1223.81        1046.65        242.67
   0   1  18      33689.41       33691.16        344.44
   1   1  18       1115.19        1031.88         35.59
   2   1  18       9417.97        9605.65        130.07
   3   1  18      12812.50       12267.89        165.45
   4   1  18       1716.68        1724.92         70.25
   5   1  18         42.29          63.61         25.44
   6   1  18      15979.02       16392.69        281.50
   7   1  18       1553.58        1253.05         95.80
   8   1  18      15077.81       14741.02        325.65
   9   1  18       3237.72        3140.85        189.58
  10   1  18       2741.83        2639.54        284.45
  11   1  18       7039.64        6768.66        298.43
  12   1  18        225.09         326.98         93.51
  13   1  18       1156.35        1214.36        144.77
   0   2  18      29334.80       28810.01        438.66
   1   2  18       4877.51        4969.58         72.72
   2   2  18      10157.12       10131.08        122.12
   3   2  18       5981.33        5849.83         92.51
   4   2  18        416.92         498.91         36.67
   5   2  18      21334.19       21825.00        259.59
   6   2  18       3245.58        3023.09         89.57
   7   2  18       2976.06        2460.37         92.92
   8   2  18       8042.66        7991.66        225.00
   9   2  18       1344.88        1065.14        118.37
  10   2  18        428.46         402.34         70.65
  11   2  18         88.71         203.38         80.37
  12   2  18        562.63         786.60        128.29
  13   2  18       6747.82        6307.43        481.92
   0   3  18       6153.51        6573.42        137.56
   1   3  18      15206.32       15097.54        174.19
   2   3  18       8192.47        8217.85        135.87
   3   3  18      15001.58       14086.27        173.59
   4   3  18        880.64         792.52         44.20
   5   3  18       2051.26        2003.97         78.76
   6   3  18       7342.91        7271.38        159.20
   7   3  18       6457.23        6425.10        144.83
   8   3  18        778.41         886.38         66.56
   9   3  18       2200.73        2345.22        140.59
  10   3  18       2610.72        2608.39        195.17
  11   3  18       9204.53        8745.60        406.68
  12   3  18         32.04          28.94         74.85
  13   3  18        723.49         770.22        184.14
   0   4  18      11563.72       11046.30        222.92
   1   4  18       8708.71        9046.75        151.74
   2   4  18       4166.39        4270.61         93.08
   3   4  18       3148.03        3049.82         97.92
   4   4  18        197.70         250.11         46.35
   5   4  18       6504.51        6562.56        166.28
   6   4  18       3693.31        3722.46        145.07
   7   4  18       4983.88        4547.34        161.53
   8   4  18       4572.92        4543.02        143.15
   9   4  18       2013.87        1696.49        159.58
  10   4  18        906.86         926.07        133.65
  11   4  18        390.84         478.51        104.30
  12   4  18        277.21         277.94        152.90
  13   4  18       2365.87        2581.76        348.91
   0   5  18       6886.68        7086.69        218.93
   1   5  18       2964.46        3258.12         82.71
   2   5  18        456.27         391.49         40.40
   3   5  18       2948.13        3154.32        107.15
   4   5  18        335.57         313.01         43.86
   5   5  18       2708.34        2973.55        122.60
   6   5  18        303.60         212.12         43.10
   7   5  18       4851.94        5070.77        181.43
   8   5  18       8703.95        8998.52        246.83
   9   5  18        664.83         824.98        126.63
  10   5  18       1045.07        1001.13        145.84
  11   5  18        475.45         763.99        209.89
  12   5  18       1882.70        2160.73        331.31
   0   6  18        434.78         704.20        105.89
   1   6  18       4155.07        4102.19        154.74
   2   6  18      12539.74       13453.51        220.16
   3   6  18        103.07         280.15         49.09
   4   6  18         79.06          89.73         41.80
   5   6  18        616.59         679.88         93.61
   6   6  18      11174.05       11015.15        325.02
   7   6  18       2716.84        2571.31        157.73
   8   6  18        999.23         847.09        110.28
   9   6  18       2497.38        2840.30        198.60
  10   6  18        185.00         449.57        201.57
   0   7  18       5611.98        4957.02        452.72
   1   7  18        633.27         555.58         97.18
   2   7  18         19.19          15.68         63.71
   3   7  18       4594.22        5238.38        255.10
   4   7  18        477.06         710.03        109.97
   5   7  18       1754.43        1929.71        144.49
   6   7  18        421.78         242.07         69.98
   7   7  18        650.88         754.34        121.86
   8   7  18       3297.91        3134.72        317.55
   0   8  18         26.99          34.87         91.93
   1   8  18        683.42         563.22        130.44
   2   8  18       1336.75        1450.40        152.66
   3   8  18        695.59         961.94        154.48
   4   8  18        249.40         213.23         93.30
   5   8  18       1848.07        1930.82        233.26
   6   8  18       1783.20        1777.28        328.53
   2   0  19        931.84         907.58         54.73
   4   0  19      49386.22       49688.04       1289.35
   6   0  19       4769.18        4770.82        244.06
   8   0  19      10734.48       10639.33        394.83
  10   0  19       3031.36        3002.69        229.80
  12   0  19       5979.05        6329.64        355.77
   1   1  19       2322.10        2516.54         48.36
   2   1  19      29846.41       30755.59        224.53
   3   1  19       5844.44        5920.16        117.09
   4   1  19       8180.96        8299.04        151.88
   5   1  19       1760.74        1815.46         86.30
   6   1  19      11011.68       10915.67        264.44
   7   1  19        591.24         717.66         75.52
   8   1  19        666.72         645.21         73.83
   9   1  19       2538.90        2613.21        173.63
  10   1  19      26928.83       25680.00        558.47
  11   1  19       1229.21        1373.63        287.92
  12   1  19       1527.83        1441.25        152.41
  13   1  19         32.04          11.66         73.21
   1   2  19       2512.67        2673.50         54.38
   2   2  19        130.18         165.80         15.94
   3   2  19      21807.77       21897.46        385.39
   4   2  19      33055.38       32162.08        392.22
   5   2  19      10233.08        9766.02        139.47
   6   2  19       1690.81        1735.07         68.48
   7   2  19        377.42         354.01         42.51
   8   2  19        877.23        1125.83         91.76
   9   2  19        135.22         110.83         87.09
  10   2  19       1251.44        1090.36        233.21
  11   2  19       3254.92        3043.89        329.43
  12   2  19       5542.14        5097.80        347.12
  13   2  19        881.26        1206.72        230.30
   1   3  19      10181.31       10716.21        140.87
   2   3  19       5505.38        5220.89        108.61
   3   3  19      22147.19       22779.41        320.72
   4   3  19       1329.26        1463.46         59.45
   5   3  19       7134.08        7148.79        168.97
   6   3  19       2528.88        2614.11         96.98
   7   3  19       2039.94        2284.62         94.65
   8   3  19        635.24         587.03         58.17
   9   3  19       8648.62        8519.61        329.52
  10   3  19       3664.05        3187.88        213.26
  11   3  19       3482.67        3537.97        276.52
  12   3  19        655.27         857.74        135.81
  13   3  19        247.59         429.27        154.71
   1   4  19       3793.21        3829.78         95.13
   2   4  19       2732.25        2564.98         79.41
   3   4  19      15760.98       15489.23        192.43
   4   4  19       3885.65        3640.26        107.29
   5   4  19       7784.19        7393.57        173.40
   6   4  19         30.01          83.10         37.42
   7   4  19       2513.98        2587.79        125.65
   8   4  19        440.14         507.75         62.89
   9   4  19       1045.29         974.70        128.33
  10   4  19       3777.87        3615.95        255.68
  11   4  19       3250.42        3159.75        234.34
  12   4  19       1004.89         966.66        220.52
  13   4  19        868.47         961.84        240.59
   1   5  19       6138.05        5719.09        102.80
   2   5  19        969.81        1148.44         55.75
   3   5  19       1395.98        1409.30         78.71
   4   5  19       2544.57        2370.64        101.57
   5   5  19        762.01         768.41         68.56
   6   5  19       2355.46        2319.99        111.83
   7   5  19       3153.83        3038.56        147.07
   8   5  19       3738.43        3707.39        207.17
   9   5  19       5003.21        4741.68        345.93
  10   5  19        270.07         430.58        102.78
  11   5  19       2047.89        1857.66        308.55
  12   5  19        303.17          61.90        124.58
   1   6  19       2248.77        2196.00        116.01
   2   6  19       3977.26        4183.99        153.12
   3   6  19       2088.22        1957.85        106.15
   4   6  19       1340.31        1380.36         99.95
   5   6  19       1409.86        1372.82        100.53
   6   6  19        197.51         285.38         85.78
   7   6  19        318.85         348.68        128.67
   8   6  19        768.50         678.17        127.81
   9   6  19        677.27         708.42        122.30
  10   6  19       3755.01        3820.13        444.65
   1   7  19        276.21         303.46         82.37
   2   7  19       1464.84        1382.37        135.48
   3   7  19       1071.54        1257.67        118.16
   4   7  19       4311.28        4352.20        235.46
   5   7  19        936.17        1071.77        108.42
   6   7  19        819.42         980.83         94.65
   7   7  19        725.70        1010.98        141.72
   8   7  19       1467.86        1176.48        202.44
   1   8  19       1032.03        1109.55        133.89
   2   8  19       1003.82        1060.82        132.70
   3   8  19        380.23         270.20         84.30
   4   8  19       1400.91        1269.63        167.29
   5   8  19        398.85         332.60        126.24
   0   0  20      61492.58       61362.57        847.98
   2   0  20        518.24         525.33         36.99
   4   0  20        877.35        1455.22        264.62
   6   0  20       3865.55        3833.90        223.67
   8   0  20      34783.14       34540.05        715.73
  10   0  20       2010.28        2091.79        201.44
  12   0  20       1515.90        2169.17        220.43
   0   1  20       6723.29        6751.58        139.85
   1   1  20        592.04         692.74         27.11
   2   1  20      41232.48       40978.92        264.10
   3   1  20       3460.03        3471.45         92.47
   4   1  20        405.43         466.85         41.87
   5   1  20       4822.82        4831.71        141.44
   6   1  20      38532.57       38401.79        496.45
   7   1  20       1423.75        1266.51         97.20
   8   1  20        459.17         324.16         85.67
   9   1  20       1215.74        1242.80        124.91
  10   1  20       5119.13        5155.58        260.70
  11   1  20       2306.70        2024.97        172.70
  12   1  20        287.24         267.79         84.91
  13   1  20       2190.03        2180.52        295.46
   0   2  20      47888.11       47697.84        352.32
   1   2  20      11169.76       10939.48        109.61
   2   2  20       1697.63        1719.60         69.00
   3   2  20       6332.23        6356.67        135.12
   4   2  20       1250.91        1354.44         64.77
   5   2  20       3834.05        3719.04         97.21
   6   2  20        934.76        1054.79         71.72
   7   2  20      10494.15       10410.13        190.84
   8   2  20      17926.54       17101.41        323.53
   9   2  20       1133.75        1259.88        131.42
  10   2  20        148.34         265.48         81.24
  11   2  20       8127.08        7864.14        335.96
  12   2  20       1656.81        1637.20        170.76
  13   2  20       1517.59        1227.62        233.96
   0   3  20       5353.66        4944.46        103.46
   1   3  20       3481.47        3506.92         75.51
   2   3  20       1988.42        2103.05         69.39
   3   3  20      11810.26       12178.56        161.23
   4   3  20       1025.43         972.49         51.19
   5   3  20      26334.67       26425.50        471.40
   6   3  20       3926.85        3882.93        130.04
   7   3  20       2093.18        1820.68         98.72
   8   3  20        354.48         355.62         48.59
   9   3  20        257.75         470.47         99.67
  10   3  20        463.20         631.45        107.91
  11   3  20       5232.85        5847.01        324.98
  12   3  20       1164.20        1262.59        153.79
  13   3  20       5242.10        4548.35        442.73
   0   4  20       3941.98        3632.23        132.53
   1   4  20      16173.32       15961.21        192.63
   2   4  20       2261.84        2192.28         74.24
   3   4  20       2539.29        2587.99         81.02
   4   4  20        806.46         797.05         54.23
   5   4  20        283.94         404.15         47.45
   6   4  20       1609.87        1409.10         81.25
   7   4  20       6426.21        5945.99        188.48
   8   4  20         60.37         175.75         45.74
   9   4  20       3881.53        4079.08        244.18
  10   4  20       1144.36        1161.50        146.45
  11   4  20       2932.49        2867.84        227.07
  12   4  20         76.45         396.61        174.80
  13   4  20       1723.65        2042.96        317.66
   0   5  20       6114.86        5899.87        181.94
   1   5  20       6034.85        5817.57        148.97
   2   5  20        504.57         554.17         40.21
   3   5  20       4016.63        3853.69        136.54
   4   5  20        660.48         612.96         57.12
   5   5  20       4596.72        4391.59        149.46
   6   5  20        296.96         297.13         61.90
   7   5  20       1718.03        1731.35        115.04
   8   5  20       1071.74        1042.03        116.60
   9   5  20       2214.85        2335.27        198.36
  10   5  20         88.49         220.46         97.93
  11   5  20       1622.12        1913.13        319.64
   0   6  20       7442.71        7514.26        256.40
   1   6  20       1799.02        1743.31         90.28
   2   6  20       2327.02        2271.46         94.93
   3   6  20        204.09         243.58         41.18
   4   6  20        703.53         692.44         73.33
   5   6  20        172.68         222.67         55.76
   6   6  20       2767.29        2705.76        153.49
   7   6  20       1706.21        1597.21        117.39
   8   6  20       2426.82        2534.23        185.19
   9   6  20       1542.75        1448.69        170.88
   0   7  20       1790.85        1746.83        215.16
   1   7  20        370.08         198.96        113.55
   2   7  20        755.82         720.48        107.69
   3   7  20         55.17         159.27         61.29
   4   7  20        849.13         667.52        120.72
   5   7  20        198.88         337.63         64.64
   6   7  20        315.41         343.36         66.25
   7   7  20       1158.95         967.47        188.92
   8   7  20        531.31         763.99        271.09
   0   8  20        355.58         314.12        128.03
   1   8  20         69.56          59.69         75.48
   2   8  20        827.38         635.57        110.93
   3   8  20         77.77         133.75         79.70
   4   8  20        201.58         264.68        104.03
   5   8  20        653.07         533.78        225.97
   2   0  21       7654.16        7759.94        130.21
   4   0  21      55955.34       54093.39        757.77
   6   0  21       2170.63        2004.97        166.08
   8   0  21       2411.19        2255.08        196.46
  10   0  21      10635.31       10606.27        436.35
  12   0  21      14404.21       13310.92        530.46
   1   1  21       2277.40        2098.63         46.62
   2   1  21      16162.32       16113.45        180.67
   3   1  21       2909.15        2793.58         83.99
   4   1  21       6460.77        6395.96        137.56
   5   1  21        515.63         464.84         49.17
   6   1  21      12769.51       12550.46        289.98
   7   1  21        696.29         696.56         79.14
   8   1  21       1058.04        1161.40        101.95
   9   1  21        708.81         905.67        111.35
  10   1  21      13016.09       12392.89        415.37
  11   1  21        406.98         527.65         89.92
  12   1  21        624.32         686.21        121.10
  13   1  21         26.16          99.78        101.33
   1   2  21       4850.88        4808.50         73.14
   2   2  21       2780.52        2859.60         88.07
   3   2  21       3273.20        3157.64        112.33
   4   2  21      16935.39       17045.44        217.13
   5   2  21       1583.59        1323.08         72.84
   6   2  21        182.27         184.79         41.67
   7   2  21       1318.11        1350.21         72.12
   8   2  21        740.80         777.35         77.74
   9   2  21       3512.22        3636.14        213.66
  10   2  21       1650.53        1673.07        205.38
  11   2  21        447.15         563.42        113.73
  12   2  21       5680.71        5720.70        302.39
  13   2  21        410.76         529.56        154.89
   1   3  21       6969.12        6869.95        104.71
   2   3  21       3315.31        3503.50         87.91
   3   3  21       4971.36        4725.80         99.85
   4   3  21        714.04         674.05         42.62
   5   3  21       3424.90        3221.34        111.60
   6   3  21       1076.90        1673.17         80.75
   7   3  21       1791.19        1706.03         82.11
   8   3  21        416.88         376.92         51.12
   9   3  21       3759.78        3746.88        212.65
  10   3  21       3035.74        2942.80        211.25
  11   3  21        592.41         496.60        102.43
  12   3  21        100.26         187.30        194.59
  13   3  21         70.44         251.82        143.60
   1   4  21       1613.10        1523.35         67.86
   2   4  21       3928.48        3680.86        100.39
   3   4  21       6457.69        6130.68        137.18
   4   4  21       1666.97        1954.83         89.35
   5   4  21       5386.06        5338.46        162.75
   6   4  21       1223.62        1238.98         76.66
   7   4  21        590.19         705.60         78.78
   8   4  21       2248.35        2104.05        116.98
   9   4  21       6421.69        6488.21        307.09
  10   4  21       1332.29        1637.00        169.50
  11   4  21       1572.36        1356.85        257.21
  12   4  21        127.29         115.36        119.71
   1   5  21       5290.41        5626.75        136.55
   2   5  21       1843.09        1930.41         77.13
   3   5  21       1505.74        1281.58         82.83
   4   5  21       2141.00        2111.29        113.15
   5   5  21        881.62         691.74         63.98
   6   5  21        581.18         544.33         73.20
   7   5  21       4651.74        4658.98        183.17
   8   5  21       1097.12         910.90        110.30
   9   5  21       2113.45        2608.28        209.00
  10   5  21        396.45         431.18        126.42
  11   5  21        531.29         433.19        166.77
   1   6  21        781.81         770.82         61.46
   2   6  21       3095.50        2928.13        117.82
   3   6  21       3927.86        4039.29        152.19
   4   6  21        413.71         373.20         60.94
   5   6  21       4560.38        4480.82        175.35
   6   6  21       1180.35        1211.75        108.75
   7   6  21        262.47         277.54         65.92
   8   6  21        925.39        1122.82        133.29
   9   6  21        471.27         461.02        116.98
   1   7  21        574.59         693.35         84.42
   2   7  21        423.84         438.52         76.96
   3   7  21       3293.25        3243.85        147.88
   4   7  21       5214.91        4819.75        234.13
   5   7  21       3254.83        2940.79        198.79
   6   7  21       1005.77         973.50         96.64
   7   7  21       1161.56        1140.70        156.17
   8   7  21        443.89         618.99        258.18
   1   8  21        684.53         813.12        130.26
   2   8  21        937.04         914.61        155.19
   3   8  21       1271.96        1297.36        198.75
   4   8  21       1327.92        1293.44        173.02
   5   8  21        904.88         718.17        147.41
   0   0  22      12882.96       12924.56        253.16
   2   0  22         13.80          93.95         38.98
   4   0  22       3037.19        3422.41        285.89
   6   0  22        387.84         561.21        100.10
   8   0  22       3581.79        4218.76        261.93
  10   0  22       2398.69        2243.73        232.36
  12   0  22       1537.91        1576.61        203.94
   0   1  22       6107.91        5989.70        123.04
   1   1  22       2816.16        2779.91         54.53
   2   1  22       3824.01        4523.93         98.77
   3   1  22        812.63         829.50         48.46
   4   1  22       3673.34        3694.73        100.60
   5   1  22        167.01         163.59         45.05
   6   1  22       1598.84        1693.57        112.22
   7   1  22        586.48         498.40         68.57
   8   1  22        364.24         363.45         68.39
   9   1  22         64.94          21.81         54.37
  10   1  22       3666.04        3870.47        229.59
  11   1  22        823.92         955.31        129.10
  12   1  22       1526.99        1859.67        171.86
  13   1  22       1481.02        1304.19        233.51
   0   2  22       6474.94        6790.56        122.49
   1   2  22        100.63         133.54         16.34
   2   2  22        450.87         473.08         35.75
   3   2  22       5851.52        5792.55        142.59
   4   2  22         46.25         126.91         31.00
   5   2  22       4747.25        4789.61        127.87
   6   2  22       1648.33        1781.90         92.26
   7   2  22       2510.98        2616.42        126.12
   8   2  22       3805.19        3903.63        214.43
   9   2  22       1056.09        1256.46        128.34
  10   2  22        931.38         994.00        126.28
  11   2  22       6671.05        6503.78        309.92
  12   2  22        924.10        1153.67        218.13
  13   2  22        540.49         577.39        179.66
   0   3  22        879.14         945.16         49.56
   1   3  22       2300.16        2163.84         62.34
   2   3  22       9535.04        9312.73        124.16
   3   3  22       2226.53        2431.93         79.26
   4   3  22        330.68         328.28         31.51
   5   3  22       1944.29        2136.11         76.53
   6   3  22      10604.59       10547.79        185.50
   7   3  22       1536.03        1499.94         76.20
   8   3  22        141.49         263.87         47.03
   9   3  22        873.33         732.84        101.13
  10   3  22       1135.59        1123.82        121.84
  11   3  22       2749.31        2493.83        200.74
  12   3  22        283.81         348.28        158.21
  13   3  22       1439.33        1828.62        294.76
   0   4  22      24149.24       23631.62        297.23
   1   4  22       4325.86        3937.20        105.04
   2   4  22       1043.52        1164.72         58.57
   3   4  22       3430.29        3437.89        103.77
   4   4  22       1205.89        1565.35         86.69
   5   4  22       4873.99        4926.77        141.33
   6   4  22       1268.25        1455.42         82.08
   7   4  22       1751.07        1863.79        110.75
   8   4  22       7118.28        6648.18        263.37
   9   4  22       1764.26        1968.40        176.01
  10   4  22        181.79         255.63         87.79
  11   4  22       3309.20        3033.54        369.76
  12   4  22        842.47        1060.62        245.67
   0   5  22        962.85         891.80         74.75
   1   5  22         75.17         116.56         34.27
   2   5  22      10239.17        9997.64        167.81
   3   5  22        951.71        1112.57         68.04
   4   5  22         74.73         156.45         43.19
   5   5  22        848.36         974.30         87.85
   6   5  22      10616.91       10153.69        267.52
   7   5  22        526.84         353.00         64.94
   8   5  22       2593.24        2514.53        176.25
   9   5  22        291.17         332.60         86.43
  10   5  22       1085.06         660.99        262.88
   0   6  22      11490.71       11262.94        316.61
   1   6  22       2913.13        2962.59        117.68
   2   6  22       1182.35        1082.22         83.90
   3   6  22        423.91         519.81         64.65
   4   6  22       1051.99        1089.05         93.48
   5   6  22        210.54         226.79         58.03
   6   6  22       1369.36        1117.69        106.39
   7   6  22       2208.29        2527.50        219.58
   8   6  22       3377.44        3120.86        206.85
   9   6  22       2173.12        2428.32        270.64
   0   7  22       4057.33        3743.06        249.18
   1   7  22       3189.22        3093.63        157.73
   2   7  22       1164.07        1049.46         90.81
   3   7  22        838.99         982.54         86.07
   4   7  22         85.86         218.15         59.44
   5   7  22       5576.12        5631.07        213.90
   6   7  22       1162.15        1139.10        131.81
   7   7  22       1242.42        1629.56        232.86
   8   7  22       2087.11        1636.30        371.62
   0   8  22       1809.17        1463.46        175.76
   1   8  22       1026.46        1396.44        151.05
   2   8  22       1615.82        1377.04        147.07
   3   8  22       1636.34        1350.92        234.32
   4   8  22        483.51         243.98        139.82
   5   8  22        442.62         651.74        142.67
   2   0  23       1516.65        1480.64         61.82
   4   0  23       5307.79        6124.55        265.61
   6   0  23      12019.08       11608.31        400.96
   8   0  23       3573.29        3859.32        324.02
  10   0  23        218.89         575.98        121.88
  12   0  23        694.90         716.26        194.49
   1   1  23       1951.22        1924.08         46.32
   2   1  23       3596.39        4032.05        110.26
   3   1  23        108.80         108.42         23.24
   4   1  23        235.61         247.29         33.04
   5   1  23        143.23         125.71         47.19
   6   1  23        559.53         631.85         74.88
   7   1  23       1128.09        1197.68        100.28
   8   1  23       1575.84        1541.74        118.80
   9   1  23       1318.75        1551.99        144.66
  10   1  23       3997.28        4603.81        384.02
  11   1  23         59.06         113.95         80.07
  12   1  23       1307.80        1232.75        149.64
  13   1  23        402.15         416.21        163.20
   1   2  23       1290.53        1288.52         37.56
   2   2  23       1302.71        1263.90         54.84
   3   2  23       4490.44        4579.60        130.13
   4   2  23       3448.63        3687.79        110.86
   5   2  23       7605.40        8076.17        167.84
   6   2  23       1075.43         971.69         70.00
   7   2  23       3026.81        3298.52        143.26
   8   2  23        553.37         446.35        101.67
   9   2  23          7.01          39.09         63.54
  10   2  23        134.28         -52.15         69.14
  11   2  23        866.64         944.36        131.77
  12   2  23        975.08        1093.38        143.49
  13   2  23       1008.40        1060.52        240.43
   1   3  23       4299.21        4505.94         88.24
   2   3  23       2556.92        2485.59         64.48
   3   3  23       4907.71        5089.56         95.08
   4   3  23       1866.89        1830.93         77.42
   5   3  23       2348.59        2275.28         74.67
   6   3  23       3421.58        3491.75        103.19
   7   3  23       1041.15        1080.92         64.44
   8   3  23        466.88         466.65         69.01
   9   3  23       3592.42        3495.16        195.04
  10   3  23       3860.60        3849.57        276.14
  11   3  23        367.05         395.11         89.99
  12   3  23        818.76         571.56        183.82
  13   3  23       3056.85        2441.18        344.75
   1   4  23        746.15         694.75         43.91
   2   4  23       1175.52        1097.60         57.15
   3   4  23       2585.23        2670.89         91.45
   4   4  23      21765.78       21675.58        281.44
   5   4  23       1522.07        1575.80         80.79
   6   4  23       1367.22        1239.48         92.67
   7   4  23       2310.79        2319.19        124.63
   8   4  23       3363.00        3094.13        180.59
   9   4  23        407.10         135.25         93.66
  10   4  23        139.81         203.48        109.94
  11   4  23        469.52         883.76        174.73
  12   4  23       2492.50        2013.01        330.31
   1   5  23        163.43         185.80         34.69
   2   5  23      12351.09       11981.01        183.02
   3   5  23       2963.70        2950.74        106.52
   4   5  23        958.27         701.08         71.36
   5   5  23       2442.46        2646.47        139.07
   6   5  23       1710.61        1832.74        119.10
   7   5  23         13.24          86.62         52.00
   8   5  23       1430.49        1564.95        150.03
   9   5  23         88.41          99.38         80.93
  10   5  23       4716.41        4421.23        335.66
   1   6  23        240.80         306.38         52.27
   2   6  23       2163.57        2238.50        117.11
   3   6  23       1930.17        1652.57        102.62
   4   6  23      11514.86       10788.15        254.48
   5   6  23       1178.03        1465.07        106.47
   6   6  23       1959.02        2017.84        135.62
   7   6  23        155.06         229.71         68.95
   8   6  23        733.87         551.66        131.08
   9   6  23       1164.03        1322.48        206.81
   1   7  23       2647.45        2835.58        141.74
   2   7  23       2617.27        2379.18        130.22
   3   7  23       1465.69        1328.21        100.08
   4   7  23       4760.27        4637.88        191.39
   5   7  23        422.36         387.97         74.77
   6   7  23        353.28         639.18        131.48
   7   7  23        916.69         742.58        181.65
   1   8  23        320.03         697.06        213.13
   2   8  23       2557.04        2367.02        239.10
   3   8  23       3819.17        3280.83        272.06
   4   8  23        300.28         249.70        125.32
   5   8  23        801.64         511.17        161.86
   0   0  24      26246.94       26247.64        375.87
   2   0  24       9513.14        9772.45        155.15
   4   0  24        733.03         780.26        106.43
   6   0  24      12942.54       13387.39        436.86
   8   0  24       8707.70        8656.67        382.50
  10   0  24       3160.61        2770.37        460.22
  12   0  24        546.59         619.89        147.31
   0   1  24      14725.78       14300.50        172.96
   1   1  24        981.56        1084.53         35.76
   2   1  24      10735.13       10723.74        156.41
   3   1  24        460.64         450.47         40.81
   4   1  24       1283.80        1351.42         66.60
   5   1  24         66.68          48.33         27.86
   6   1  24       9109.14        8709.12        252.63
   7   1  24       1234.53        1194.76        102.88
   8   1  24       6813.60        6361.69        235.53
   9   1  24        814.94         948.48        117.83
  10   1  24       5838.81        6085.06        445.50
  11   1  24        167.05         245.79        108.33
  12   1  24       2022.71        2349.23        265.57
  13   1  24        164.92         167.71        116.51
   0   2  24      14255.23       14247.84        179.98
   1   2  24       6658.74        6865.63         98.56
   2   2  24       3385.18        3312.28         87.95
   3   2  24       2714.27        2904.61        105.76
   4   2  24        282.99         500.11         53.18
   5   2  24      10974.63       11237.62        199.31
   6   2  24       1194.39        1196.98         79.63
   7   2  24       1692.92        1738.59        109.32
   8   2  24       3482.97        3341.02        205.20
   9   2  24        647.90         666.42        125.38
  10   2  24       1704.72        1849.12        166.55
  11   2  24        126.00          -0.20        150.22
  12   2  24        373.80         579.50        142.18
  13   2  24       4114.95        3915.39        419.80
   0   3  24       1284.41        1399.65         75.89
   1   3  24       4403.75        4666.31         89.71
   2   3  24        317.46         600.30         34.80
   3   3  24        168.59         402.64         48.75
   4   3  24        680.64         744.49         56.48
   5   3  24        284.94         258.05         47.10
   6   3  24       1100.83        1409.60        126.27
   7   3  24       6654.28        7023.29        236.59
   8   3  24        256.90         156.86         69.79
   9   3  24       2059.44        2099.63        156.56
  10   3  24        115.68         133.54         64.54
  11   3  24       2610.51        2297.28        216.39
  12   3  24         63.99         230.01        151.54
  13   3  24        480.41         489.86        200.65
   0   4  24       1044.73        1490.99         84.07
   1   4  24        683.81         914.11         49.48
   2   4  24       2169.00        2327.63         73.49
   3   4  24       2498.87        2566.58         90.78
   4   4  24        108.68         196.05         35.16
   5   4  24        875.14         903.16         63.22
   6   4  24       2091.30        2295.68        124.18
   7   4  24       2151.71        2317.58        127.05
   8   4  24       1277.58        1610.77        135.83
   9   4  24        882.05         967.27        139.02
  10   4  24        196.14         227.80         80.44
  11   4  24          6.42        -102.70        147.63
   0   5  24      11624.74       12014.97        260.31
   1   5  24       5603.79        5730.25        152.81
   2   5  24        990.98         953.30         61.96
   3   5  24        171.16         158.57         46.50
   4   5  24       1288.95        1475.82        144.11
   5   5  24        501.20         501.02         68.81
   6   5  24       1505.94        1412.52        106.52
   7   5  24       3915.15        3606.10        184.89
   8   5  24       3752.36        4207.50        225.11
   9   5  24       1902.23        2064.06        192.24
  10   5  24        584.45         629.34        178.60
   0   6  24       2819.55        2608.28        195.16
   1   6  24       3340.45        3337.10        140.59
   2   6  24       6369.32        6330.24        193.19
   3   6  24        777.00         820.46         77.83
   4   6  24        868.76         897.33         81.54
   5   6  24        288.52         311.00         59.72
   6   6  24       5538.23        5461.45        217.34
   7   6  24       1534.88        1672.87        147.10
   8   6  24       1939.05        1894.64        237.05
   9   6  24       1686.29        1863.99        349.90
   0   7  24       5263.72        5332.53        295.16
   1   7  24       1604.76        1474.92        104.96
   2   7  24       2123.97        2067.07        123.42
   3   7  24       1110.18        1216.87        116.26
   4   7  24        559.46         551.76         80.50
   5   7  24        443.64         553.27        102.07
   6   7  24       2123.32        2457.76        269.65
   7   7  24       2004.44        2022.06        253.11
   1   8  24       2545.87        2705.25        349.61
   2   8  24       1542.47        1392.82        185.48
   3   8  24        392.48         369.58        116.85
   4   8  24         16.76           6.83         83.73
   5   8  24       1493.64        1658.10        329.98
   2   0  25      27151.70       27557.36        324.03
   4   0  25      17772.52       17681.51        579.89
   6   0  25       4407.25        4157.86        250.68
   8   0  25       3294.98        3400.81        253.14
  10   0  25       5862.36        5371.72        333.20
  12   0  25       1450.02        1492.30        220.24
   1   1  25        446.32         363.76         23.16
   2   1  25      17161.21       17644.83        202.90
   3   1  25       6910.06        6889.24        122.23
   4   1  25      20274.03       20152.33        240.45
   5   1  25       1743.03        1653.38         93.46
   6   1  25        852.26        1134.98        101.78
   7   1  25        698.74         686.51         85.62
   8   1  25        580.42         506.24         76.13
   9   1  25       2284.57        2174.29        175.87
  10   1  25       7263.98        6767.65        308.77
  11   1  25       1967.06        2149.07        190.70
  12   1  25       3224.39        3452.66        279.11
  13   1  25        124.87         498.00        187.31
   1   2  25       5588.85        5815.46         91.02
   2   2  25        296.15         293.42         32.66
   3   2  25       6259.39        5824.40        143.04
   4   2  25      24605.60       24470.07        290.07
   5   2  25       4556.52        4105.51        130.94
   6   2  25       1495.60        1442.86        101.05
   7   2  25       1139.57        1122.72         94.01
   8   2  25        615.90         777.15        116.10
   9   2  25       8461.22        8679.98        341.71
  10   2  25       1141.62        1022.03        225.01
  11   2  25       1430.59        1492.10        265.46
  12   2  25       1983.74        1742.31        306.01
  13   2  25       1219.83         842.06        219.08
   1   3  25       1845.71        1886.70         50.45
   2   3  25       7289.77        7036.35         98.48
   3   3  25      11354.27       11284.75        205.34
   4   3  25        832.32         753.03         58.56
   5   3  25       4036.81        3725.98        145.39
   6   3  25       2622.65        2602.36        124.56
   7   3  25       2697.15        2493.03        122.96
   8   3  25        622.60         726.20        105.41
   9   3  25       5947.31        5919.76        293.34
  10   3  25       5385.05        5689.25        261.22
  11   3  25       3906.42        3892.68        258.22
  12   3  25        586.00         196.95        109.49
   1   4  25       2301.59        2193.78         77.73
   2   4  25       8072.77        8160.77        132.14
   3   4  25       9841.18        9373.53        142.45
   4   4  25       5550.84        5229.83        132.17
   5   4  25       3159.52        2893.96        137.72
   6   4  25       1520.27        1543.55        104.38
   7   4  25       1014.24         923.96         85.09
   8   4  25         64.98          59.49         58.29
   9   4  25       4367.90        4363.55        268.90
  10   4  25       3196.66        3356.90        294.66
  11   4  25       1293.08        1418.75        276.46
   1   5  25       3876.93        3820.33        114.86
   2   5  25         34.07          34.77         34.58
   3   5  25       2305.03        2249.35        111.92
   4   5  25      17889.29       18306.53        314.93
   5   5  25        972.85        1117.29         97.65
   6   5  25       1532.31        1404.68        107.72
   7   5  25       1536.33        1512.50        140.02
   8   5  25       1323.17        1087.95        122.64
   9   5  25       2799.87        2869.14        402.82
   1   6  25        481.67         477.40         66.90
   2   6  25       4332.16        4248.40        161.61
   3   6  25       4404.82        4738.26        171.88
   4   6  25       1012.70        1048.86         99.12
   5   6  25       2506.20        2543.77        141.33
   6   6  25        534.85         533.88         80.68
   7   6  25        170.27         169.32         77.38
   8   6  25        534.12         561.61        165.14
   9   6  25        203.16         338.94        194.74
   1   7  25        717.02         718.37         77.86
   2   7  25       1132.00        1255.76         97.18
   3   7  25        155.23         182.38         68.79
   4   7  25       3423.27        3681.97        193.36
   5   7  25        302.02         239.66         86.65
   6   7  25        163.01         140.38        322.36
   7   7  25       2762.91        2729.07        694.27
   2   8  25       1191.23        1262.69        249.48
   3   8  25         65.08         310.30        113.39
   4   8  25        811.58         823.47        149.73
   0   0  26      51687.44       50454.44        540.24
   2   0  26       1226.28        1465.07         64.87
   4   0  26       2529.10        3428.94        216.85
   6   0  26         27.99           0.50         58.31
   8   0  26      28454.12       27518.37       1437.07
  10   0  26        862.74         903.86        147.57
  12   0  26      10310.02       10363.50        572.42
   0   1  26        286.13         374.00         33.46
   1   1  26       2612.15        2525.79         54.97
   2   1  26      12624.62       12957.12        193.01
   3   1  26       3286.71        3284.25         91.62
   4   1  26        712.61         799.26         54.74
   5   1  26       2257.66        2264.33        110.50
   6   1  26      20684.19       19981.11        390.80
   7   1  26       1363.82        1316.35        110.45
   8   1  26        712.66         851.71         95.84
   9   1  26       1053.33         995.20        125.98
  10   1  26        738.93         749.42        206.62
  11   1  26       1404.40        1304.39        151.56
  12   1  26        518.87         280.96        137.10
  13   1  26        562.90         264.88        135.87
   0   2  26      30122.22       29636.39        458.76
   1   2  26      11283.14       10923.30        138.13
   2   2  26        344.62         387.37         36.37
   3   2  26        259.84         358.63         41.70
   4   2  26       1140.33        1367.20         77.46
   5   2  26        456.85         464.24         50.93
   6   2  26        262.41         281.86         47.08
   7   2  26      11886.80       12032.86        287.84
   8   2  26      10483.53        9990.20        353.13
   9   2  26       2125.74        1861.18        166.75
  10   2  26        849.06         803.38        149.00
  11   2  26       1909.10        2032.00        185.17
  12   2  26       1045.15        1043.13        252.88
  13   2  26        206.46         291.71        161.76
   0   3  26      12521.83       12375.01        188.30
   1   3  26       4400.26        4579.70         91.78
   2   3  26       6879.84        6697.41        161.07
   3   3  26       8848.70        9412.31        188.27
   4   3  26         28.59          14.27         33.56
   5   3  26       7267.80        7247.77        201.55
   6   3  26       4357.32        4121.79        156.59
   7   3  26       4704.32        4830.31        171.51
   8   3  26       2048.06        1934.53        165.27
   9   3  26       1069.17        1147.54        158.44
  10   3  26       3135.00        3290.48        232.08
  11   3  26       1021.20         968.87        191.84
  12   3  26        722.90         719.57        211.26
   0   4  26        382.98         677.07         58.53
   1   4  26       8864.73        8729.42        149.48
   2   4  26        883.75         802.67         43.67
   3   4  26        392.25         380.74         46.60
   4   4  26       1980.19        1911.12        101.80
   5   4  26        280.09         254.83         54.79
   6   4  26       1704.51        1660.01        111.65
   7   4  26       8132.68        7545.41        227.10
   8   4  26       1736.05        1418.14        153.32
   9   4  26       3326.07        3389.25        236.38
  10   4  26       1381.89        1564.75        262.49
   0   5  26       2196.42        2136.61        112.25
   1   5  26       1040.97        1093.28         65.34
   2   5  26        147.78         163.09         35.38
   3   5  26       3116.60        3000.38        130.01
   4   5  26       2309.51        2328.33        120.08
   5   5  26       6999.57        6704.95        224.57
   6   5  26        169.89         286.58         61.12
   7   5  26       1309.19        1271.94        126.76
   8   5  26        358.94         582.31        127.92
   9   5  26         80.21          23.71        134.45
   0   6  26       3315.02        3485.72        185.88
   1   6  26        972.46         888.49         89.52
   2   6  26        280.33         264.78         55.28
   3   6  26       1832.36        1981.26        114.72
   4   6  26        800.67         736.35         75.30
   5   6  26        859.78         796.74         86.51
   6   6  26       1169.74        1254.45        106.95
   7   6  26        234.60         384.05        119.33
   8   6  26        641.21         665.41        198.01
   9   6  26        752.47         447.96        191.56
   0   7  26       6119.87        6763.53        353.33
   1   7  26        193.28         209.31         62.81
   2   7  26        743.60         690.23         79.54
   3   7  26       1075.86         900.95         89.08
   4   7  26        291.76         237.24         93.22
   5   7  26          8.83         110.73         99.73
   6   7  26        833.57         795.64        246.80
   7   7  26        395.33         593.76        154.59
   2   0  27       8700.41        8571.36        175.35
   4   0  27      51613.32       48603.81       1325.22
   6   0  27        281.72         207.00        110.52
   8   0  27       1379.80        1260.88        186.24
  10   0  27        981.09         675.06        137.09
  12   0  27      14769.05       14272.06        795.20
   1   1  27       3175.69        3132.01         61.18
   2   1  27      28710.51       28274.92        272.43
   3   1  27       1233.14        1058.91         67.12
   4   1  27       4799.26        4959.53        122.52
   5   1  27        843.53         895.82         75.87
   6   1  27       6316.44        6415.35        225.87
   7   1  27       2686.81        2706.26        155.14
   8   1  27        730.37         635.77         96.01
   9   1  27       4535.34        4818.25        257.06
  10   1  27       9371.90        9370.71        370.74
  11   1  27        287.19         291.51         90.11
  12   1  27        403.90         607.03        214.58
  13   1  27         56.89         148.32        138.25
   1   2  27       2958.57        2803.53         84.55
   2   2  27       1207.94        1112.27         58.91
   3   2  27       3801.57        4046.12        117.93
   4   2  27      16573.87       16720.37        244.61
   5   2  27       4657.28        4690.23        152.18
   6   2  27         42.86          27.73         39.07
   7   2  27       4166.62        4137.36        202.39
   8   2  27        803.17         702.99        110.71
   9   2  27       4008.42        3792.90        232.06
  10   2  27        409.37         384.35         91.13
  11   2  27       1988.08        2164.54        197.10
  12   2  27       4523.28        4117.37        453.30
   1   3  27       5378.68        5497.73         84.02
   2   3  27       6012.38        5972.52        159.26
   3   3  27       1992.37        1918.76         88.57
   4   3  27        486.85         490.67         52.56
   5   3  27        189.75         183.38         36.88
   6   3  27       1265.40        1330.62         94.26
   7   3  27       5589.25        5627.25        191.54
   8   3  27        152.60         119.48         59.30
   9   3  27       8277.12        8388.98        356.52
  10   3  27        955.63        1044.34        138.67
  11   3  27        930.71         625.72        136.05
   1   4  27       2588.36        2642.45         72.04
   2   4  27       1537.55        1419.45         56.45
   3   4  27       6676.92        6574.02        128.22
   4   4  27       1556.70        2208.05        114.30
   5   4  27       3238.05        3497.37        154.23
   6   4  27        124.33          59.09         47.67
   7   4  27       1850.90        1643.83        110.90
   8   4  27        189.97         226.49         82.79
   9   4  27       3996.33        4137.66        263.18
  10   4  27        169.29        -107.42        107.37
   1   5  27       2419.11        2333.56         99.40
   2   5  27       1315.07        1540.23         80.89
   3   5  27        909.94         960.23         80.31
   4   5  27       4950.66        4646.42        163.35
   5   5  27        504.99         563.42         76.52
   6   5  27        690.67         616.17         78.31
   7   5  27       1457.42        1636.30        140.51
   8   5  27        929.91         921.45        114.27
   9   5  27       1757.10        1490.69        288.68
   1   6  27         94.17          84.81         64.02
   2   6  27       2404.19        2406.71        142.15
   3   6  27       1644.02        1772.65        110.63
   4   6  27        162.57         161.28         49.65
   5   6  27       2008.34        2075.11        129.26
   6   6  27        405.66         386.16        162.81
   7   6  27        121.54         152.64        144.10
   8   6  27        293.88         294.52        106.47
   1   7  27        276.42         279.45         67.00
   2   7  27         32.68         -56.97         56.96
   3   7  27        682.13         792.72        138.92
   4   7  27       2593.86        2092.60        182.62
   5   7  27       2172.19        1769.84        173.96
   6   7  27        454.20         498.30        127.49
   0   0  28      11846.33       12067.22        296.35
   2   0  28       1901.72        1998.34         72.63
   4   0  28        855.66        1117.59        139.65
   6   0  28       3384.63        3391.16        234.52
   8   0  28       6035.54        5985.78        337.55
  10   0  28       1430.46        1667.65        272.42
  12   0  28       1533.74        1915.84        328.41
   0   1  28       3014.80        2940.49         89.46
   1   1  28       1323.88        1267.11         39.72
   2   1  28       3499.96        4029.14        103.20
   3   1  28         19.23          37.88         23.87
   4   1  28       3080.52        3263.24        100.32
   5   1  28         84.11         104.20         40.09
   6   1  28       2943.89        3341.32        170.19
   7   1  28       1273.19        1137.19        108.84
   8   1  28       1265.84        1193.96        126.34
   9   1  28        289.57         405.56         96.41
  10   1  28       3853.43        3663.17        238.60
  11   1  28        117.84         -27.63         71.79
  12   1  28       3058.27        2909.94        370.60
   0   2  28      14362.21       14079.53        178.95
   1   2  28       1106.29        1106.54         52.57
   2   2  28        361.97         387.17         39.65
   3   2  28       1384.99        1436.53         76.24
   4   2  28         67.50         169.82         38.48
   5   2  28       1617.29        1500.74         89.29
   6   2  28        650.29         642.90         73.74
   7   2  28          0.13          53.56         43.25
   8   2  28       5948.77        5917.05        279.52
   9   2  28        391.50         367.27        106.15
  10   2  28        147.69         114.65         80.70
  11   2  28        132.73         355.01        105.54
  12   2  28         90.09          38.89        140.18
   0   3  28        165.71         151.63         26.58
   1   3  28        829.22         781.67         33.44
   2   3  28       6934.11        6882.61        187.63
   3   3  28        719.41         798.65         60.70
   4   3  28        817.81         673.45         58.31
   5   3  28        168.15         223.18         61.52
   6   3  28       8323.51        8151.13        222.50
   7   3  28       1822.67        1702.51        121.55
   8   3  28       1079.28        1182.41        140.97
   9   3  28        614.75         567.94        109.52
  10   3  28        204.76         249.30        109.78
  11   3  28       2880.19        3354.28        412.95
   0   4  28       2497.94        2617.33        111.43
   1   4  28       1258.50        1176.88         48.69
   2   4  28        235.53         246.69         35.13
   3   4  28       5040.30        5118.70        145.56
   4   4  28        204.86         313.61         56.49
   5   4  28       2788.73        2664.05        135.58
   6   4  28       1035.23        1124.43         94.69
   7   4  28        474.80         252.42         67.58
   8   4  28       3449.86        3682.77        241.97
   9   4  28        601.85         685.21        153.87
  10   4  28        408.25         592.36        228.18
   0   5  28       4356.87        4101.19        181.38
   1   5  28        868.45         959.83         76.38
   2   5  28       1133.51        1151.25         88.17
   3   5  28       4318.68        4586.93        161.06
   4   5  28        463.93         529.25         64.31
   5   5  28       2195.26        2372.15        139.64
   6   5  28       2854.93        2971.64        162.94
   7   5  28        884.81         903.06        111.88
   8   5  28       1314.74        1172.56        174.87
   9   5  28         83.16           5.63        154.34
   0   6  28       1263.59        1103.22        133.65
   1   6  28       4964.06        4889.19        172.52
   2   6  28       1050.27         948.28         85.58
   3   6  28        579.28         622.00         72.70
   4   6  28       1079.42         994.60         87.96
   5   6  28        508.88         410.18         81.10
   6   6  28       1768.20        1570.08        174.42
   7   6  28       2248.59        2179.32        240.34
   8   6  28        982.69         998.42        186.00
   0   7  28       2714.24        2839.60        440.32
   1   7  28       1338.03        1337.55        139.58
   2   7  28        468.95         391.59         98.50
   3   7  28       1712.62        1808.73        219.36
   4   7  28         67.35         -10.15         81.14
   5   7  28       1260.74        1137.19        182.51
   6   7  28        161.89         185.39        106.81
   2   0  29       1625.03        1708.04         80.11
   4   0  29       8712.18        9720.20        530.05
   6   0  29        643.96         608.94        110.09
   8   0  29          5.66         116.86         82.70
  10   0  29        627.62         836.44        153.38
   1   1  29       1835.35        1703.42         52.51
   2   1  29       2422.46        3056.25         95.24
   3   1  29        259.65         227.40         30.01
   4   1  29         64.24          79.28         25.87
   5   1  29        785.32         668.53         65.38
   6   1  29       2518.46        2468.01        147.05
   7   1  29        129.98         165.20         56.21
   8   1  29       3200.93        3273.39        212.70
   9   1  29       3773.49        3670.31        229.94
  10   1  29       1345.09        1638.71        168.64
  11   1  29        114.52         254.43         97.92
  12   1  29       1797.58        1979.55        320.88
   1   2  29       2418.47        2381.29         75.60
   2   2  29        178.40         184.99         30.27
   3   2  29        406.00         399.93         40.85
   4   2  29       3944.84        4197.05        153.38
   5   2  29         81.89          25.22         45.32
   6   2  29        196.50          51.95         45.18
   7   2  29       4479.59        4378.33        205.44
   8   2  29         12.71          34.77         65.41
   9   2  29        505.44         568.54        101.35
  10   2  29         26.80         192.33         92.22
  11   2  29        612.70         708.72        227.86
   1   3  29       2193.50        2353.15         52.16
   2   3  29       2967.19        3066.60        113.80
   3   3  29        413.50         388.47         46.93
   4   3  29        347.95         311.40         44.92
   5   3  29       2183.18        2143.94        116.17
   6   3  29       2299.08        2365.01        124.95
   7   3  29       2302.66        2397.37        177.14
   8   3  29        322.15         269.30         78.44
   9   3  29       6435.81        6372.15        318.66
  10   3  29       2101.83        2230.66        241.34
   1   4  29       1365.11        1388.30         58.25
   2   4  29         45.47           4.02         31.73
   3   4  29       2949.17        3431.66        122.06
   4   4  29      15845.86       15217.22        295.78
   5   4  29        811.22         928.58         83.65
   6   4  29        201.61         168.92         48.01
   7   4  29       1527.31        1520.34        132.48
   8   4  29        663.03         580.50        112.92
   9   4  29         22.50         -49.44        111.78
  10   4  29        395.88         170.12        123.66
   1   5  29       1094.93        1121.71         80.83
   2   5  29       9129.76        8945.16        221.20
   3   5  29       1182.21        1341.17         90.35
   4   5  29        796.32         684.00         78.23
   5   5  29        735.92         691.84         76.74
   6   5  29       2002.87        1904.69        131.76
   7   5  29       1982.57        2226.04        172.32
   8   5  29         31.67         114.35        146.28
   9   5  29        528.21         186.30        151.42
   1   6  29        407.46         589.24         80.53
   2   6  29        423.54         366.97         75.82
   3   6  29       1943.05        2071.09        119.93
   4   6  29       9674.22        9274.35        248.65
   5   6  29       1551.27        1676.49        141.00
   6   6  29        514.94         659.88        171.58
   7   6  29        568.30         628.43        151.96
   8   6  29       1456.99        1469.49        286.48
   1   7  29       1700.41        1811.74        322.91
   2   7  29       1757.98        1676.39        173.10
   3   7  29        160.65         211.92        105.23
   4   7  29        865.53         802.47        160.19
   5   7  29        100.06         956.62        306.79
   6   7  29        931.85         914.41        271.25
   0   0  30       4706.81        5450.20        359.91
   2   0  30        921.95         942.95         53.31
   4   0  30       1612.39        1975.93        178.09
   6   0  30        624.10         666.01        117.15
   8   0  30       2618.44        2948.12        251.53
  10   0  30        757.39        1063.73        174.33
   0   1  30       5727.45        5842.49        127.21
   1   1  30       1967.86        1872.43         60.75
   2   1  30       1932.22        2163.94         81.90
   3   1  30       1294.72        1302.48         69.87
   4   1  30       1051.34        1087.95         86.97
   5   1  30       1240.30        1249.63         88.73
   6   1  30       2408.62        2828.55        158.49
   7   1  30       1204.33        1246.72        130.11
   8   1  30       2001.21        1639.01        151.88
   9   1  30        299.21         494.99        104.16
  10   1  30        898.44         840.96        132.37
  11   1  30         30.94         153.64         80.67
   0   2  30       4220.57        4361.95         95.59
   1   2  30       4510.59        4457.31         96.77
   2   2  30        183.04         197.45         30.42
   3   2  30        282.63         314.22         41.23
   4   2  30        267.87         338.53         45.81
   5   2  30        519.22         529.96         56.70
   6   2  30        909.69         852.51        113.81
   7   2  30       2249.86        2113.00        146.91
   8   2  30       1602.35        1417.04        127.59
   9   2  30       1685.86        1646.04        164.07
  10   2  30        603.52         532.17        109.21
  11   2  30        977.39        1072.27        188.51
   0   3  30        104.53          85.01         37.06
   1   3  30       5293.71        5381.16        104.39
   2   3  30       2116.12        2246.84         95.59
   3   3  30       1405.40        1519.33         89.70
   4   3  30        567.41         594.27         55.63
   5   3  30       2019.36        2045.57        115.99
   6   3  30       4592.45        4739.67        174.61
   7   3  30       3301.43        3367.05        218.50
   8   3  30        198.84         227.60        104.16
   9   3  30       1727.22        1781.40        178.01
  10   3  30          7.45          13.97        174.11
   0   4  30      12288.16       12016.48        278.64
   1   4  30       2656.06        2826.44        114.97
   2   4  30        260.30         202.78         43.71
   3   4  30       2568.06        2676.21        118.72
   4   4  30       1604.53        1536.71        102.22
   5   4  30       3107.63        2842.11        142.06
   6   4  30        223.96         127.72         51.32
   7   4  30       1176.79        1326.60        132.54
   8   4  30       3120.17        2909.54        219.35
   9   4  30       1006.05        1497.02        299.26
  10   4  30        452.08          21.20        125.92
   0   5  30       2411.24        2279.70        192.17
   1   5  30       2757.24        2539.55        119.88
   2   5  30       3733.15        3741.35        146.55
   3   5  30          6.63          39.69         42.40
   4   5  30        681.77         699.78         72.69
   5   5  30        228.61         226.69         56.01
   6   5  30       5246.41        5288.82        289.00
   7   5  30       1505.03        1792.45        307.47
   8   5  30       1235.93        1103.22        257.35
   9   5  30        497.65         471.27        200.65
   0   6  30       9939.60        9307.41        407.86
   1   6  30        499.71         388.68         70.53
   2   6  30        866.39         764.19         95.87
   3   6  30        300.68         279.05         69.65
   4   6  30       1554.67        1572.59        139.64
   5   6  30        243.89         321.15         78.64
   6   6  30       1350.62        1524.05        374.23
   7   6  30        777.63         848.09        203.87
   0   7  30       4823.94        4719.37        542.48
   1   7  30       1163.02        1313.84        169.59
   2   7  30        760.81         852.51        284.17
   3   7  30        245.13         105.41        133.98
   4   7  30         45.07         -78.28         99.68
   5   7  30       1771.63        1477.23        327.14
   2   0  31       9346.83        9125.53        244.32
   4   0  31      25444.13       25360.56        593.51
   6   0  31       3433.82        3397.19        245.38
   8   0  31       1871.34        2237.40        446.41
  10   0  31       1843.74        2141.23        229.87
   1   1  31        410.36         444.44         35.44
   2   1  31       5182.78        5380.36        127.40
   3   1  31       3512.76        3641.07        110.15
   4   1  31      12228.09       11937.00        243.04
   5   1  31       1021.16        1196.67        136.30
   6   1  31       5538.42        5068.25        242.55
   7   1  31       1962.25        2070.29        166.80
   8   1  31        386.63         508.45         96.87
   9   1  31        889.52         827.09        119.34
  10   1  31       4534.37        4462.53        267.53
  11   1  31        191.61         271.21        126.86
   1   2  31       3066.07        3487.13         86.62
   2   2  31       1955.43        1978.35         78.63
   3   2  31        829.63        1028.56         64.89
   4   2  31       7049.74        7115.63        167.21
   5   2  31        147.57         195.74         40.83
   6   2  31        261.99         231.72         60.25
   7   2  31        837.78         825.18        127.50
   8   2  31        544.39         784.59        105.23
   9   2  31       8369.58        8252.82        351.76
  10   2  31       1383.57        1304.90        208.60
   1   3  31       1514.79        1563.34         82.63
   2   3  31       1670.01        1905.90         83.99
   3   3  31       6305.20        6405.10        156.44
   4   3  31        155.33         150.33         42.66
   5   3  31       4726.98        4976.61        176.36
   6   3  31        642.51         733.94         78.46
   7   3  31        834.92         771.62        119.60
   8   3  31        103.33          67.73         91.57
   9   3  31       1610.17        1620.22        173.18
  10   3  31       2435.45        2376.37        363.83
   1   4  31       3357.54        3559.98        145.91
   2   4  31       3454.80        3674.33        135.53
   3   4  31       4039.61        4149.02        148.07
   4   4  31        178.54         301.35         80.56
   5   4  31       3428.15        3526.41        161.05
   6   4  31        416.48         507.05         76.20
   7   4  31        645.77         632.35        113.53
   8   4  31        532.45         421.03        136.37
   9   4  31       4043.84        3690.51        432.47
   1   5  31        910.76        1091.67        118.10
   2   5  31        450.16         426.26         64.37
   3   5  31       3290.51        3158.64        138.61
   4   5  31       7185.92        6965.81        214.03
   5   5  31       1815.85        1824.30        115.19
   6   5  31        183.49         328.69        145.99
   7   5  31        190.75         313.21        193.37
   8   5  31        406.51         583.21        188.76
   1   6  31        787.68         740.37         88.12
   2   6  31       4442.65        4737.16        201.48
   3   6  31       2236.06        2276.89        168.21
   4   6  31        256.20         527.34        132.24
   5   6  31       1413.19        1691.36        196.71
   6   6  31       1146.14        1403.77        209.02
   7   6  31        687.42         991.89        242.34
   1   7  31        582.59         841.06        258.15
   2   7  31        359.29         584.52        159.68
   3   7  31        507.99         448.77        132.92
   4   7  31       6212.24        6373.85        407.60
   0   0  32      29706.67       29727.84        463.57
   2   0  32       4366.14        4132.24        168.08
   4   0  32       1894.42        2003.97        200.46
   6   0  32       4182.05        3947.14        268.62
   8   0  32      13465.56       13370.61        525.70
  10   0  32       4471.32        4369.38        455.87
   0   1  32      17454.61       17370.21        219.46
   1   1  32       1582.17        1501.75         65.16
   2   1  32       9477.95        9909.61        196.69
   3   1  32        604.48         536.39         51.34
   4   1  32        299.07         435.60         61.73
   5   1  32        230.94         351.40         59.92
   6   1  32      10320.22        9908.91        335.02
   7   1  32       1797.83        1726.33        153.06
   8   1  32       3404.80        2902.40        200.17
   9   1  32        349.02          95.46         88.54
  10   1  32        319.85         607.13        130.64
   0   2  32      12041.79       11835.00        240.00
   1   2  32       4625.67        4127.41         93.97
   2   2  32        424.55         459.12         42.86
   3   2  32        671.26         645.62         55.61
   4   2  32       1284.92        1363.68         81.21
   5   2  32       3724.56        3610.72        171.31
   6   2  32       1314.64        1191.95        133.93
   7   2  32       4400.37        4215.24        242.58
   8   2  32       6788.16        7403.02        427.20
   9   2  32        880.99         758.86        110.50
  10   2  32        578.76         906.67        169.82
   0   3  32       3851.00        3891.58        153.63
   1   3  32       5081.48        4749.42        107.43
   2   3  32       3507.97        3623.58        126.93
   3   3  32       2755.68        2661.84        112.51
   4   3  32       1037.02        1099.00         81.93
   5   3  32       5655.05        5187.13        182.11
   6   3  32       2363.31        2375.76        150.54
   7   3  32       4036.47        3985.63        240.67
   8   3  32        317.51         368.28         91.99
   9   3  32        758.56         885.87        162.45
  10   3  32        990.92        1595.70        294.47
   0   4  32       1658.68        1356.95        138.47
   1   4  32       5797.72        5435.33        188.72
   2   4  32       2009.05        2354.36        110.80
   3   4  32       1194.03        1155.27         94.32
   4   4  32         49.33         130.23         45.46
   5   4  32        795.88         799.96         85.93
   6   4  32       4129.48        4108.12        233.51
   7   4  32       5870.12        5952.62        328.25
   8   4  32        619.32         733.74        157.43
   9   4  32       2131.90        1776.67        292.49
   0   5  32       7084.45        6944.21        320.40
   1   5  32       1215.54        1319.87        107.22
   2   5  32         94.05           1.41         51.89
   3   5  32       2472.13        2663.95        144.82
   4   5  32        605.53         545.43         69.49
   5   5  32       4369.90        4093.05        173.81
   6   5  32        190.50         287.79        118.14
   7   5  32        900.54        1077.40        235.90
   8   5  32       1637.88        2406.01        350.95
   0   6  32        536.29         576.68        136.97
   1   6  32       1458.05        1453.01        137.26
   2   6  32        780.62         969.48        117.50
   3   6  32       1109.25        1240.28        159.60
   4   6  32        573.11         558.90        108.90
   5   6  32        353.76         601.50        205.31
   1   7  32         54.58         282.56        196.22
   2   7  32        948.25         751.73        231.00
   3   7  32       1246.87        1470.60        317.98
   4   7  32        376.18         320.85        163.64
   2   0  33        681.05         872.61         97.92
   4   0  33      17932.31       17648.55        508.64
   6   0  33       2201.54        2810.36        418.41
   8   0  33       2214.02        2519.86        242.46
  10   0  33       1240.88        1151.76        180.31
   1   1  33       2356.62        2329.14         74.05
   2   1  33      17253.06       17491.70        221.28
   3   1  33        346.15         341.65         45.55
   4   1  33       2034.22        2257.19        130.04
   5   1  33        250.24         152.44         78.04
   6   1  33       3858.83        4047.23        220.04
   7   1  33        860.38         794.43        141.25
   8   1  33        585.27         641.60        155.68
   9   1  33        540.46         516.29        101.43
  10   1  33       7304.05        7655.24        492.03
   1   2  33       1535.34        1520.34         63.27
   2   2  33        487.33         450.17         42.97
   3   2  33       4483.65        4894.62        137.76
   4   2  33       9770.29        9659.61        211.00
   5   2  33       8781.79        9434.12        277.91
   6   2  33        251.97         351.50         69.76
   7   2  33       1827.68        1858.07        163.45
   8   2  33       1570.37        1563.34        161.76
   9   2  33       1153.88        1041.22        132.14
  10   2  33        361.05         418.02        142.29
   1   3  33       7328.47        7184.97        174.97
   2   3  33       3343.25        3318.31        122.45
   3   3  33       2181.09        2071.70        100.83
   4   3  33        849.48         658.18         77.21
   5   3  33       2482.37        2664.25        155.71
   6   3  33       1363.42        1280.88        114.45
   7   3  33       3720.98        3611.42        290.64
   8   3  33        451.58         186.20        126.98
   9   3  33       4716.87        4088.43        435.52
  10   3  33        608.82         297.84        145.22
   1   4  33        297.47         538.30         72.83
   2   4  33       1160.71        1143.02         93.65
   3   4  33       6494.37        6625.97        187.90
   4   4  33       1940.07        1853.24        104.05
   5   4  33       5022.30        5179.39        221.28
   6   4  33       1378.65        1284.70        147.29
   7   4  33       1715.15        1664.83        267.21
   8   4  33         47.09         236.14        123.64
   9   4  33        142.84         169.72        163.69
   1   5  33       2681.81        2619.14        142.59
   2   5  33        385.83         477.30         72.07
   3   5  33        730.55         696.26         82.01
   4   5  33       2884.53        2464.29        142.11
   5   5  33        974.37        1000.33        163.87
   6   5  33        509.62         719.77        225.48
   8   5  33       1145.84        1032.48        250.63
   1   6  33        502.72         378.22         88.05
   2   6  33        685.57         853.52        192.91
   3   6  33        113.87          41.20         87.38
   4   6  33       1128.85        1238.07        179.87
   0   0  34      24659.40       24112.94        417.40
   2   0  34       3972.01        4220.26        215.06
   4   0  34         39.05         198.46         88.56
   6   0  34       5635.94        6167.76        336.39
   8   0  34      11739.14       11037.96        764.00
  10   0  34        154.13          80.39        133.23
   0   1  34       6752.77        6753.38        161.29
   1   1  34        413.84         410.98         37.48
   2   1  34      10893.29       11018.36        197.59
   3   1  34        490.59         520.91         54.48
   4   1  34        702.69         617.88         67.09
   5   1  34        168.96         108.22        119.25
   6   1  34       9624.93        8985.35        283.22
   7   1  34        149.10         224.99         85.00
   8   1  34       1977.96        2105.46        180.78
   9   1  34         55.13         130.23        100.57
  10   1  34       3303.18        3632.73        306.40
   0   2  34       6959.80        7019.37        217.83
   1   2  34        133.15         146.51         32.58
   2   2  34         93.49          63.91         29.24
   3   2  34       1703.98        1733.46        109.24
   4   2  34         37.60         130.63         53.61
   5   2  34       4985.99        4974.90        206.55
   6   2  34       1095.76        1120.41        105.59
   7   2  34        372.03         342.45        135.96
   8   2  34       5688.09        5642.83        295.48
   9   2  34       1450.90        1790.14        218.08
  10   2  34         31.56          72.05        160.56
   0   3  34        404.98         540.51         94.82
   1   3  34       1159.56        1212.55         77.71
   2   3  34       1048.24        1476.02        100.54
   3   3  34       3715.85        3937.30        138.02
   4   3  34         87.93          83.80         58.08
   5   3  34       2309.51        2080.74        139.57
   6   3  34       1049.35        1122.32        110.40
   7   3  34        876.22         622.60        102.02
   8   3  34        304.68         189.21        102.52
   9   3  34          5.97           6.53        109.75
   0   4  34       1570.52        1986.08        169.28
   1   4  34       1801.93        1866.91        137.47
   2   4  34       1042.96        1039.52         92.99
   3   4  34       1962.89        2032.51        124.59
   4   4  34        149.12         183.18         56.85
   5   4  34       2686.09        2521.47        190.89
   6   4  34       1043.00        1122.32        278.24
   7   4  34       1199.20        1332.93        186.03
   8   4  34        344.71         554.07        198.79
   9   4  34       1740.70        1835.76        308.20
   0   5  34       2172.59        2032.31        184.26
   1   5  34        465.26         435.00         69.98
   2   5  34         53.56         272.92         65.25
   3   5  34       3564.12        3680.96        174.30
   4   5  34         75.50          83.30         61.00
   5   5  34        976.20        1140.30        171.53
   0   6  34         60.87          54.66         84.30
   1   6  34       2548.90        2136.61        211.42
   2   6  34        764.53         809.30        145.44
   3   6  34        273.07         280.86         91.70
   4   6  34        220.85         287.79        160.15
   2   0  35        764.59         769.01         94.16
   4   0  35       3266.40        3654.93        193.90
   6   0  35        288.43         405.36        109.56
   8   0  35        910.28        1208.03        184.81
  10   0  35         81.75         144.60        139.38
   1   1  35        256.11         295.12         32.26
   2   1  35       2632.41        2896.58        104.73
   3   1  35         31.90          26.13         35.32
   4   1  35        169.14         170.92         63.51
   5   1  35         65.80          43.11         77.31
   6   1  35       3414.11        3678.75        219.77
   7   1  35        468.03         425.55         94.79
   8   1  35       3213.47        3601.98        233.59
   9   1  35        179.35          74.46        192.54
  10   1  35        227.05         368.98        127.17
   1   2  35       1163.66        1256.86         69.10
   2   2  35        179.19         153.04         32.30
   3   2  35        581.99         718.47         73.44
   4   2  35       3601.74        3939.21        165.18
   5   2  35        501.62         661.59         89.25
   6   2  35        104.70         173.44         58.39
   7   2  35       1587.89        1622.03        260.31
   8   2  35        103.00         156.35        101.61
   9   2  35        414.14         387.97        200.58
  10   2  35       1030.12        1578.52        315.44
   1   3  35       1387.56        1479.74        100.86
   2   3  35       3064.34        3189.29        141.98
   3   3  35        158.71         149.72         54.76
   4   3  35        276.75         170.62         60.87
   5   3  35        798.89         745.30         97.80
   6   3  35        816.12         837.74        117.26
   7   3  35       1651.39        1719.50        195.50
   8   3  35         23.37          -6.13        139.80
   9   3  35       1027.33        1106.24        246.33
   1   4  35       2597.49        2575.93        140.89
   2   4  35        109.97         236.94         57.68
   3   4  35        122.51         140.88         50.51
   4   4  35       6559.42        6635.01        313.30
   5   4  35        231.61         162.48         86.97
   6   4  35        462.44         421.73        163.42
   7   4  35        818.57         877.23        253.80
   1   5  35       1859.49        1880.57        127.68
   2   5  35       1964.84        2047.58        134.36
   3   5  35         73.39          72.05         67.97
   4   5  35        184.06         201.17        285.34
   5   5  35        302.22         835.43        274.13
   1   6  35        279.51         490.37        145.79
   2   6  35        906.50         866.98        139.73
   3   6  35       1733.71        1678.30        292.27
   4   6  35       2642.50        2583.67        353.77
   0   0  36      10497.34       12265.58        457.93
   2   0  36          7.07          88.23         55.68
   4   0  36        458.80         438.52        119.44
   6   0  36        511.29         602.81        125.96
   8   0  36       3851.13        4017.58        301.04
  10   0  36        484.75         419.52        191.11
   0   1  36         45.14          51.95         41.87
   1   1  36        589.15         575.18         55.69
   2   1  36       2261.38        2572.01         99.83
   3   1  36        178.04         224.48         55.43
   4   1  36        164.48         119.48         55.00
   5   1  36       1465.54        1336.45        123.91
   6   1  36       2703.61        2865.73        194.83
   7   1  36        117.63         115.66         58.11
   8   1  36       1081.35        1038.91        345.05
   9   1  36         63.52         191.12        112.68
  10   1  36        198.97         197.35        168.20
   0   2  36       2575.74        2810.96        172.94
   1   2  36       2081.85        2194.69         90.94
   2   2  36        612.97         809.51         75.86
   3   2  36       2812.21        3039.06        157.10
   4   2  36        244.17         418.22         78.74
   5   2  36        123.78         167.61         60.72
   6   2  36        153.27         126.11         61.74
   7   2  36       1236.25        1450.80        153.68
   8   2  36       2303.18        2225.74        229.45
   9   2  36        409.59         777.05        214.21
   0   3  36        630.53         675.56        151.92
   1   3  36       1510.62        1466.68        100.94
   2   3  36       2493.96        2466.30        128.63
   3   3  36        781.44         822.27         91.72
   4   3  36         57.96          44.11         48.84
   5   3  36       5204.87        4981.33        263.64
   6   3  36       1523.16        1676.09        209.68
   7   3  36        446.62         626.72        221.00
   0   4  36      14962.98       14896.47        456.71
   1   4  36       1859.09        2085.16        123.03
   2   4  36        217.65         204.79         63.24
   3   4  36        850.99        1024.54        105.76
   4   4  36        337.17         466.75         79.85
   5   4  36        806.79         769.21        135.90
   6   4  36        334.76         207.20        160.75
   0   5  36        768.29         825.88        275.81
   1   5  36        348.21         273.72         71.86
   2   5  36       3924.24        3969.35        246.24
   3   5  36        347.88         479.71        129.55
   4   5  36         83.02         125.10         98.49
   5   5  36        819.60         927.17        256.01
   0   6  36       5812.83        5451.60        538.75
   1   6  36        857.85         923.25        172.46
   2   6  36        797.73         875.62        181.64
   3   6  36         35.99          -1.41        109.70
   2   0  37       1978.00        2216.19        134.76
   4   0  37       5178.15        4726.61        505.19
   6   0  37       2009.27        2066.07        227.84
   8   0  37       1766.91        2052.10        309.66
   1   1  37          8.84          -7.34         32.46
   2   1  37       2222.90        2338.28        108.64
   3   1  37        882.39         675.36         79.39
   4   1  37       1439.82        1198.78        126.81
   5   1  37        924.58        1101.51        122.88
   6   1  37        418.48         573.27        147.76
   7   1  37        174.45         140.38         74.68
   8   1  37        644.43         560.40        110.81
   9   1  37         83.60          88.02         93.71
   1   2  37       3035.80        2919.19        150.27
   2   2  37        399.11         550.66         65.77
   3   2  37       4296.12        4217.45        185.27
   4   2  37       3474.78        3403.82        187.44
   5   2  37       1772.02        2014.72        172.93
   6   2  37       1627.15        1744.62        394.63
   7   2  37        528.83         693.45        225.33
   8   2  37        310.74         294.02        116.78
   9   2  37       1247.49        1239.28        247.37
   1   3  37        581.54         623.91         68.28
   2   3  37       1326.03        1384.28        113.97
   3   3  37       3729.43        3971.26        235.22
   4   3  37        758.49         649.43         90.31
   5   3  37       3001.99        3337.00        220.54
   6   3  37        451.33         392.90        168.47
   7   3  37        176.46          95.56        123.68
   1   4  37       2207.64        2093.80        127.30
   2   4  37        272.58         420.73         76.37
   3   4  37       1987.50        1968.90        141.56
   4   4  37       1044.61         883.16        128.59
   5   4  37       2021.35        2461.28        370.21
   6   4  37        274.81         176.15        158.46
   1   5  37         56.93          -7.03         72.96
   2   5  37       3346.10        3342.23        425.60
   3   5  37       1098.97        1053.48        178.05
   4   5  37       1712.70        1457.73        193.50
   1   6  37         94.38         167.81        168.28
   0   0  38      12324.25       12092.25        465.60
   2   0  38       8196.19        8421.63        320.32
   4   0  38        141.63         320.35        101.32
   6   0  38       8040.79        8120.38        406.05
   8   0  38       6732.56        6521.97        527.71
   0   1  38       8061.60        7674.83        491.41
   1   1  38       1158.06        1210.74         88.91
   2   1  38       5474.87        5459.54        162.92
   3   1  38        642.28         698.47         82.22
   4   1  38        113.44         163.39        154.46
   5   1  38       1353.05        1127.44        161.36
   6   1  38       6866.25        6827.14        393.78
   7   1  38       1683.25        2065.47        313.87
   8   1  38       2511.62        2594.22        364.86
   9   1  38        168.17         138.07        134.52
   0   2  38       5909.56        5562.74        342.40
   1   2  38       2043.37        2135.20        132.76
   2   2  38        621.91         612.46         67.05
   3   2  38       2498.89        3046.90        203.34
   4   2  38         46.37         202.28         75.66
   5   2  38       3861.41        4025.12        237.82
   6   2  38        434.80         296.33        159.82
   7   2  38       1336.59        1451.70        295.61
   8   2  38       5066.78        4764.09        497.45
   0   3  38        454.90         159.37         96.40
   1   3  38       3814.11        3787.98        185.46
   2   3  38       1326.83        1409.30        119.00
   3   3  38        750.64         677.77         88.75
   4   3  38        159.56         113.85         54.45
   5   3  38       2531.51        2707.66        237.33
[truncated: 8,569 more chars]
