# Supplementary material for: Improving Polymeric Structures with Hirshfeld Atom Refinement: A Study on MOFs and COFs
Source: ACS Mater Au. 2025 Jul 31;5(5):767–71. doi: 10.1021/acsmaterialsau.5c00076 (PMC12426777; doi:10.1021/acsmaterialsau.5c00076)
Supplement: Supplementary file 1 [file mg5c00076_si_001.zip › CIFs/VOCYEV_IAM-rerefined.cif]

data_p210711a9_auto
_audit_creation_date               2024-12-04
_audit_creation_method
;
Olex2 1.3
(compiled 2020.11.12 svn.r5f609507 for OlexSys, GUI svn.r6408)
;
_audit_contact_author_address      ?
_audit_contact_author_email        ?
_audit_contact_author_name         ''
_audit_contact_author_phone        ?
_publ_contact_author_id_orcid      ?
_publ_section_references
;
Bourhis, L.J., Dolomanov, O.V., Gildea, R.J., Howard, J.A.K., Puschmann, H.
 (2015). Acta Cryst. A71, 59-75.

Dolomanov, O.V., Bourhis, L.J., Gildea, R.J, Howard, J.A.K. & Puschmann, H.
 (2009), J. Appl. Cryst. 42, 339-341.
;
_chemical_name_systematic          Ni-MOF
_chemical_formula_moiety           'C19 H15 F N2 Ni2 O11'
_chemical_formula_sum           'C19 H15 F N2 Ni2 O11'
_chemical_formula_weight           583.723
loop_
  _atom_type_symbol
  _atom_type_scat_dispersion_real
  _atom_type_scat_dispersion_imag
  _atom_type_scat_Cromer_Mann_a1
  _atom_type_scat_Cromer_Mann_a2
  _atom_type_scat_Cromer_Mann_a3
  _atom_type_scat_Cromer_Mann_a4
  _atom_type_scat_Cromer_Mann_b1
  _atom_type_scat_Cromer_Mann_b2
  _atom_type_scat_Cromer_Mann_b3
  _atom_type_scat_Cromer_Mann_b4
  _atom_type_scat_Cromer_Mann_c
  _atom_type_scat_source
  _atom_type_scat_dispersion_source
 Ni 0.35663 1.12491 12.83760 7.29200 4.44380 2.38000 3.87850 0.25650 12.17630
 66.34210 1.03410005569
 'International Tables Volume C Table 6.1.1.4 (pp. 500-502)'
 'Henke, Gullikson and Davis, At. Data and Nucl. Data Tables, 1993, 54, 2'
 C 0.00347 0.00161 2.31000 1.02000 1.58860 0.86500 20.84390 10.20750 0.56870
 51.65120 0.215599998832
 'International Tables Volume C Table 6.1.1.4 (pp. 500-502)'
 'Henke, Gullikson and Davis, At. Data and Nucl. Data Tables, 1993, 54, 2'
 F 0.01794 0.01033 3.53920 2.64120 1.51700 1.02430 10.28250 4.29440 0.26150
 26.14760 0.277599990368
 'International Tables Volume C Table 6.1.1.4 (pp. 500-502)'
 'Henke, Gullikson and Davis, At. Data and Nucl. Data Tables, 1993, 54, 2'
 H 0.00000 0.00000 0.49300 0.32291 0.14019 0.04081 10.51090 26.12570 3.14236
 57.79970 0.0030380000826
 'International Tables Volume C Table 6.1.1.4 (pp. 500-502)'
 'Henke, Gullikson and Davis, At. Data and Nucl. Data Tables, 1993, 54, 2'
 O 0.01158 0.00611 3.04850 2.28680 1.54630 0.86700 13.27710 5.70110 0.32390
 32.90890 0.250800013542
 'International Tables Volume C Table 6.1.1.4 (pp. 500-502)'
 'Henke, Gullikson and Davis, At. Data and Nucl. Data Tables, 1993, 54, 2'
 N 0.00653 0.00323 12.21260 3.13220 2.01250 1.16630 0.00570 9.89330 28.99750
 0.58260 -11.5290002823
 'International Tables Volume C Table 6.1.1.4 (pp. 500-502)'
 'Henke, Gullikson and Davis, At. Data and Nucl. Data Tables, 1993, 54, 2'

_space_group_crystal_system        'triclinic'
_space_group_IT_number             2
_space_group_name_H-M_alt          'P -1'
_space_group_name_Hall             '-P 1'
loop_
  _space_group_symop_id
  _space_group_symop_operation_xyz
 1 x,y,z
 2 -x,-y,-z

_symmetry_Int_Tables_number        2
_cell_length_a                     7.4276(7)
_cell_length_b                     10.6059(7)
_cell_length_c                     13.752(1)
_cell_angle_alpha                  73.912(6)
_cell_angle_beta                   76.946(8)
_cell_angle_gamma                  75.709(8)
_cell_volume                       994.17(14)
_cell_formula_units_Z              2
_cell_measurement_reflns_used      5460
_cell_measurement_temperature      120(2)
_cell_measurement_theta_max        28.8350
_cell_measurement_theta_min        3.7050
_exptl_absorpt_coefficient_mu      1.974
_exptl_absorpt_correction_T_max    1.00000
_exptl_absorpt_correction_T_min    0.48656
_exptl_absorpt_correction_type     multi-scan
_exptl_absorpt_process_details
;
CrysAlisPro 1.171.41.104a (Rigaku Oxford Diffraction, 2021)
Empirical absorption correction using spherical harmonics,
implemented in SCALE3 ABSPACK scaling algorithm.
;
_exptl_crystal_colour              'metallic greenish green'
_exptl_crystal_colour_lustre       metallic
_exptl_crystal_colour_modifier     greenish
_exptl_crystal_colour_primary      green
_exptl_crystal_density_diffrn      1.950
_exptl_crystal_description         prism
_exptl_crystal_F_000               593.846
_exptl_crystal_preparation         solvethermal
_exptl_crystal_recrystallization_method  373K
_exptl_crystal_size_max            0.7
_exptl_crystal_size_mid            0.7
_exptl_crystal_size_min            0.7
_diffrn_reflns_av_R_equivalents    0.0507
_diffrn_reflns_av_unetI/netI       0.0635
_diffrn_reflns_Laue_measured_fraction_full  0.9972
_diffrn_reflns_Laue_measured_fraction_max  0.8477
_diffrn_reflns_limit_h_max         9
_diffrn_reflns_limit_h_min         -9
_diffrn_reflns_limit_k_max         14
_diffrn_reflns_limit_k_min         -11
_diffrn_reflns_limit_l_max         18
_diffrn_reflns_limit_l_min         -18
_diffrn_reflns_number              11022
_diffrn_reflns_point_group_measured_fraction_full  0.9972
_diffrn_reflns_point_group_measured_fraction_max  0.8477
_diffrn_reflns_theta_full          25.2417
_diffrn_reflns_theta_max           29.22
_diffrn_reflns_theta_min           3.49
_diffrn_ambient_temperature        120.15
_diffrn_detector_area_resol_mean   16.2116
_diffrn_detector_type              Eos
_diffrn_measured_fraction_theta_full  0.9972
_diffrn_measured_fraction_theta_max  0.8477
_diffrn_measurement_details
;
List of Runs (angles in degrees, time in seconds):

  # Type    Start    End  Width  t~exp~   \w     \q     \k     \f   Frames
#--------------------------------------------------------------------------
  1  \w    -44.00  68.00   1.00    1.13    --   18.55 -16.00 -11.00  112
  2  \w      6.00  31.00   1.00    1.13    --   18.55  16.00 157.00   25
  3  \w    -56.00 -31.00   1.00    1.13    --  -19.72 -16.00 -11.00   25
  4  \w     -8.00  25.00   1.00    1.13    --  -19.72  16.00 157.00   33
  5  \w    -20.00  58.00   1.00    1.13    --   18.55 -99.00 120.00   78
  6  \w    -20.00  55.00   1.00    1.13    --   18.55 -99.00 -30.00   75
  7  \w     39.00  93.00   1.00    1.13    --   18.55 178.00 -30.00   54
  8  \w    -19.00   8.00   1.00    1.13    --   18.55 -99.00   0.00   27
  9  \w     30.00  59.00   1.00    1.13    --   18.55 -99.00   0.00   29
 10  \w    -90.00  10.00   1.00    1.13    --  -19.72 -77.00 150.00  100
;
_diffrn_measurement_device         'four-circle diffractometer'
_diffrn_measurement_device_type    'SuperNova, Single source at offset/far, Eos'
_diffrn_measurement_method         '\w scans'
_diffrn_radiation_type             'Mo K\a'
_diffrn_radiation_wavelength       0.71073
_diffrn_special_details            none
_reflns_Friedel_coverage           0.0
_reflns_limit_h_max                9
_reflns_limit_h_min                -9
_reflns_limit_k_max                14
_reflns_limit_k_min                -13
_reflns_limit_l_max                18
_reflns_limit_l_min                0
_reflns_number_gt                  3838
_reflns_number_total               4586
_reflns_threshold_expression       I>=2u(I)
_computing_cell_refinement         'CrysAlisPro 1.171.41.104a (Rigaku OD, 2021)'
_computing_data_collection         'CrysAlisPro 1.171.41.104a (Rigaku OD, 2021)'
_computing_data_reduction          'CrysAlisPro 1.171.41.104a (Rigaku OD, 2021)'
_computing_molecular_graphics      'Olex2 1.3 (Dolomanov et al., 2009)'
_computing_publication_material    'Olex2 1.3 (Dolomanov et al., 2009)'
_computing_structure_refinement    'olex2.refine 1.3 (Bourhis et al., 2015)'
_refine_diff_density_max           1.0677
_refine_diff_density_min           -0.9888
_refine_diff_density_rms           0.1629
_refine_ls_d_res_high              0.7279
_refine_ls_d_res_low               5.8294
_refine_ls_goodness_of_fit_ref     1.0640
_refine_ls_hydrogen_treatment      mixed
_refine_ls_matrix_type             full
_refine_ls_number_constraints      2
_refine_ls_number_parameters       374
_refine_ls_number_reflns           4586
_refine_ls_number_restraints       0
_refine_ls_R_factor_all            0.0543
_refine_ls_R_factor_gt             0.0440
_refine_ls_restrained_S_all        1.0640
_refine_ls_shift/su_max            0.0009
_refine_ls_shift/su_mean           0.0000
_refine_ls_structure_factor_coef   Fsqd
_refine_ls_weighting_details      
 'w=1/[\s^2^(Fo^2^)+(0.0625P)^2^] where P=(Fo^2^+2Fc^2^)/3'
_refine_ls_weighting_scheme        calc
_refine_ls_wR_factor_gt            0.1082
_refine_ls_wR_factor_ref           0.1212
_olex2_refinement_description
;
1. Fixed Uiso
 At 1.2 times of:
  All C(H) groups
;
loop_
  _atom_site_label
  _atom_site_type_symbol
  _atom_site_fract_x
  _atom_site_fract_y
  _atom_site_fract_z
  _atom_site_U_iso_or_equiv
  _atom_site_adp_type
  _atom_site_occupancy
  _atom_site_refinement_flags_posn
 Ni2 Ni -0.66255(5) 1.07427(4) 0.27989(3) 0.00939(12) Uani 1.000000 .
 Ni1 Ni -0.32036(5) 0.91573(4) 0.45543(3) 0.00776(12) Uani 1.000000 .
 F1 F -0.5671(2) 1.02103(18) 0.41341(13) 0.0135(4) Uani 1.000000 .
 O2 O 1.2158(3) 0.1212(2) 0.68379(16) 0.0116(5) Uani 1.000000 .
 O8 O -0.0823(3) 0.8021(2) 0.50099(15) 0.0114(5) Uani 1.000000 .
 O1 O 1.4382(3) 0.0490(2) 0.78656(16) 0.0157(5) Uani 1.000000 .
 O7 O -0.1314(3) 0.7793(2) 0.67314(16) 0.0112(4) Uani 1.000000 .
 O9 O -0.2146(4) 1.0899(2) 0.4127(2) 0.0136(5) Uani 1.000000 .
 H9A H -0.166(5) 1.106(4) 0.362(3) 0.009(11) Uiso 1.000000 .
 H9B H -0.299(7) 1.143(5) 0.420(4) 0.046(16) Uiso 1.000000 .
 O5 O 0.4620(3) 0.2424(2) 0.47573(17) 0.0130(5) Uani 1.000000 .
 O11 O -0.5042(4) 1.2293(3) 0.22769(18) 0.0155(5) Uani 1.000000 .
 H11A H -0.405(6) 1.198(4) 0.229(3) 0.017(11) Uiso 1.000000 .
 H11B H -0.538(6) 1.286(4) 0.258(3) 0.029(13) Uiso 1.000000 .
 O3 O 1.2256(3) 0.1188(2) 1.14876(16) 0.0175(5) Uani 1.000000 .
 O6 O 0.3461(3) 0.4193(2) 0.35865(16) 0.0156(5) Uani 1.000000 .
 O4 O 0.9124(3) 0.1446(3) 1.20676(16) 0.0183(5) Uani 1.000000 .
 O10 O -0.8116(4) 0.9164(3) 0.3416(3) 0.0255(6) Uani 1.000000 .
 H10A H -0.805(9) 0.888(7) 0.391(5) 0.08(3) Uiso 1.000000 .
 H10B H -0.906(11) 0.921(7) 0.335(5) 0.10(3) Uiso 1.000000 .
 N2 N 0.3988(3) 0.4023(3) 0.79219(19) 0.0121(5) Uani 1.000000 .
 N1 N 0.6211(4) 0.3107(3) 0.88313(19) 0.0132(6) Uani 1.000000 .
 C19 C -0.0490(4) 0.7456(3) 0.5915(2) 0.0109(6) Uani 1.000000 .
 C1 C 1.2751(4) 0.1007(3) 0.7674(2) 0.0117(6) Uani 1.000000 .
 C15 C 0.3734(4) 0.3626(3) 0.4474(2) 0.0108(6) Uani 1.000000 .
 C7 C 1.1650(4) 0.1259(3) 0.9519(2) 0.0105(6) Uani 1.000000 .
 H7 H 1.287(5) 0.085(3) 0.969(3) 0.0126(7) Uiso 1.000000 .
 C2 C 1.1277(4) 0.1465(3) 0.8529(2) 0.0110(6) Uani 1.000000 .
 C16 C 0.1692(4) 0.5570(3) 0.5207(2) 0.0103(6) Uani 1.000000 .
 H16 H 0.124(5) 0.601(3) 0.458(3) 0.010(8) Uiso 1.000000 .
 C14 C 0.3009(4) 0.4372(3) 0.5326(2) 0.0100(6) Uani 1.000000 .
 C17 C 0.1032(4) 0.6219(3) 0.6007(2) 0.0113(6) Uani 1.000000 .
 C13 C 0.3702(4) 0.3841(3) 0.6245(2) 0.0104(6) Uani 1.000000 .
 H13 H 0.463(5) 0.304(4) 0.629(3) 0.0124(7) Uiso 1.000000 .
 C5 C 0.8406(4) 0.2231(3) 1.0066(2) 0.0131(6) Uani 1.000000 .
 H5 H 0.748(5) 0.248(3) 1.054(3) 0.012(9) Uiso 1.000000 .
 C18 C 0.1773(4) 0.5707(3) 0.6921(2) 0.0123(6) Uani 1.000000 .
 H18 H 0.143(5) 0.615(4) 0.749(3) 0.017(9) Uiso 1.000000 .
 C8 C 1.0560(4) 0.1412(3) 1.1373(2) 0.0130(6) Uani 1.000000 .
 C6 C 1.0203(4) 0.1648(3) 1.0286(2) 0.0121(6) Uani 1.000000 .
 C12 C 0.3111(4) 0.4521(3) 0.7023(2) 0.0105(6) Uani 1.000000 .
 C3 C 0.9492(4) 0.2091(3) 0.8303(2) 0.0135(6) Uani 1.000000 .
 H3 H 0.920(5) 0.227(4) 0.761(3) 0.022(10) Uiso 1.000000 .
 C4 C 0.8067(4) 0.2464(3) 0.9078(2) 0.0133(6) Uani 1.000000 .
 C11 C 0.5765(4) 0.3378(3) 0.7898(2) 0.0159(7) Uani 1.000000 .
 C10 C 0.3266(5) 0.4180(4) 0.8907(3) 0.0236(8) Uani 1.000000 .
 H10 H 0.181(6) 0.464(4) 0.920(3) 0.031(11) Uiso 1.000000 .
 C9 C 0.4646(5) 0.3600(4) 0.9473(3) 0.0283(9) Uani 1.000000 .
 H9 H 0.459(6) 0.354(5) 1.026(4) 0.054(15) Uiso 1.000000 .
 H11 H 0.671(5) 0.315(4) 0.725(3) 0.015(9) Uiso 1.000000 .

loop_
  _atom_site_aniso_label
  _atom_site_aniso_U_11
  _atom_site_aniso_U_22
  _atom_site_aniso_U_33
  _atom_site_aniso_U_12
  _atom_site_aniso_U_13
  _atom_site_aniso_U_23
 Ni2 0.0072(2) 0.0122(2) 0.0065(2) 0.00279(16) -0.00260(15) -0.00154(16)
 Ni1 0.0065(2) 0.0086(2) 0.0059(2) 0.00205(15) -0.00225(14) -0.00027(16)
 F1 0.0106(9) 0.0182(10) 0.0086(9) 0.0047(7) -0.0035(7) -0.0032(8)
 O2 0.0094(10) 0.0160(12) 0.0082(11) 0.0040(9) -0.0047(8) -0.0040(9)
 O8 0.0072(10) 0.0139(11) 0.0090(11) 0.0040(8) -0.0034(8) 0.0004(9)
 O1 0.0090(10) 0.0229(13) 0.0134(12) 0.0048(9) -0.0038(8) -0.0071(10)
 O7 0.0085(10) 0.0131(11) 0.0104(11) 0.0010(9) -0.0023(8) -0.0023(9)
 O9 0.0119(11) 0.0127(13) 0.0133(14) -0.0009(10) 0.0008(10) -0.0024(10)
 O5 0.0112(10) 0.0071(11) 0.0172(12) 0.0003(9) 0.0010(8) -0.0020(9)
 O11 0.0093(12) 0.0187(14) 0.0170(13) -0.0004(10) -0.0025(9) -0.0036(11)
 O3 0.0098(11) 0.0304(14) 0.0106(11) 0.0045(10) -0.0049(8) -0.0071(10)
 O6 0.0188(12) 0.0154(12) 0.0113(12) -0.0038(10) -0.0011(9) -0.0021(9)
 O4 0.0123(11) 0.0323(14) 0.0090(11) -0.0035(10) -0.0003(8) -0.0048(10)
 O10 0.0227(16) 0.0224(15) 0.0283(18) -0.0075(12) 0.0047(12) -0.0052(13)
 N2 0.0085(12) 0.0143(14) 0.0105(13) 0.0028(10) -0.0025(10) -0.0016(11)
 N1 0.0086(12) 0.0174(14) 0.0109(13) 0.0033(11) -0.0049(10) -0.0018(11)
 C19 0.0071(13) 0.0089(15) 0.0160(16) -0.0018(12) -0.0049(11) 0.0006(12)
 C1 0.0109(14) 0.0104(15) 0.0121(16) 0.0008(12) -0.0026(11) -0.0021(12)
 C15 0.0077(14) 0.0113(15) 0.0138(16) -0.0024(12) 0.0001(11) -0.0045(13)
 C7 0.0093(14) 0.0090(15) 0.0122(15) 0.0020(12) -0.0041(11) -0.0023(12)
 C2 0.0088(14) 0.0129(15) 0.0101(15) 0.0014(12) -0.0026(11) -0.0030(12)
 C16 0.0089(14) 0.0096(15) 0.0106(15) -0.0009(12) -0.0032(11) 0.0010(12)
 C14 0.0069(13) 0.0112(15) 0.0113(15) -0.0010(11) -0.0001(11) -0.0035(12)
 C17 0.0094(14) 0.0100(15) 0.0130(16) 0.0001(12) -0.0042(11) -0.0000(12)
 C13 0.0065(14) 0.0074(15) 0.0151(16) 0.0010(12) -0.0039(11) 0.0004(12)
 C5 0.0091(14) 0.0186(17) 0.0094(15) 0.0031(13) -0.0026(12) -0.0042(13)
 C18 0.0086(14) 0.0133(16) 0.0127(16) -0.0001(12) -0.0009(11) -0.0021(13)
 C8 0.0121(15) 0.0113(16) 0.0132(16) 0.0036(12) -0.0054(12) -0.0017(13)
 C6 0.0133(15) 0.0124(16) 0.0099(15) -0.0015(12) -0.0037(11) -0.0010(12)
 C12 0.0108(14) 0.0088(15) 0.0086(15) 0.0003(12) -0.0030(11) 0.0026(12)
 C3 0.0114(15) 0.0167(16) 0.0097(16) 0.0022(13) -0.0036(12) -0.0018(13)
 C4 0.0082(14) 0.0169(17) 0.0120(16) 0.0025(12) -0.0036(11) -0.0014(13)
 C11 0.0108(15) 0.0196(17) 0.0129(16) 0.0048(13) -0.0066(12) 0.0004(14)
 C10 0.0160(17) 0.035(2) 0.0164(18) 0.0093(16) -0.0059(13) -0.0107(16)
 C9 0.0179(18) 0.047(3) 0.0143(18) 0.0101(17) -0.0055(14) -0.0105(18)

loop_
  _geom_bond_atom_site_label_1
  _geom_bond_atom_site_label_2
  _geom_bond_distance
  _geom_bond_site_symmetry_2
  _geom_bond_publ_flag
 Ni2 F1 2.0023(17) . ?
 Ni2 O1 2.054(2) 2_666 ?
 Ni2 O7 2.027(2) 2_476 ?
 Ni2 O11 2.126(2) . ?
 Ni2 O3 2.044(2) 1_364 ?
 Ni2 O10 2.110(3) . ?
 Ni1 F1 2.0285(17) 2_476 ?
 Ni1 F1 2.0122(17) . ?
 Ni1 O2 2.004(2) 2_666 ?
 Ni1 O8 2.001(2) . ?
 Ni1 O9 2.069(2) . ?
 Ni1 O5 2.087(2) 2_566 ?
 O2 C1 1.268(4) . ?
 O8 C19 1.273(4) . ?
 O1 C1 1.255(4) . ?
 O7 C19 1.252(4) . ?
 O9 H9A 0.70(4) . ?
 O9 H9B 0.74(5) . ?
 O5 C15 1.279(4) . ?
 O11 H11A 0.73(4) . ?
 O11 H11B 0.79(4) . ?
 O3 C8 1.261(4) . ?
 O6 C15 1.240(4) . ?
 O4 C8 1.261(4) . ?
 O10 H10A 0.66(7) . ?
 O10 H10B 0.71(8) . ?
 H10A H10B 1.11(8) . ?
 N2 C12 1.437(4) . ?
 N2 C11 1.325(4) . ?
 N2 C10 1.380(4) . ?
 N1 C4 1.449(4) . ?
 N1 C11 1.335(4) . ?
 N1 C9 1.377(4) . ?
 C19 C17 1.502(4) . ?
 C1 C2 1.513(4) . ?
 C15 C14 1.520(4) . ?
 C7 H7 0.95(4) . ?
 C7 C2 1.398(4) . ?
 C7 C6 1.396(4) . ?
 C2 C3 1.390(4) . ?
 C16 H16 0.95(3) . ?
 C16 C14 1.393(4) . ?
 C16 C17 1.391(4) . ?
 C14 C13 1.392(4) . ?
 C17 C18 1.401(4) . ?
 C13 H13 0.95(3) . ?
 C13 C12 1.384(4) . ?
 C5 H5 0.88(3) . ?
 C5 C6 1.388(4) . ?
 C5 C4 1.382(4) . ?
 C18 H18 0.97(4) . ?
 C18 C12 1.391(4) . ?
 C8 C6 1.518(4) . ?
 C3 H3 0.99(4) . ?
 C3 C4 1.389(4) . ?
 C11 H11 1.05(3) . ?
 C10 H10 1.10(4) . ?
 C10 C9 1.348(5) . ?
 C9 H9 1.06(5) . ?

loop_
  _geom_angle_atom_site_label_1
  _geom_angle_atom_site_label_2
  _geom_angle_atom_site_label_3
  _geom_angle
  _geom_angle_site_symmetry_1
  _geom_angle_site_symmetry_3
  _geom_angle_publ_flag
 O1 Ni2 F1 92.74(8) 2_666 . ?
 O7 Ni2 F1 91.88(8) 2_476 . ?
 O7 Ni2 O1 170.52(9) 2_476 2_666 ?
 O11 Ni2 F1 89.55(8) . . ?
 O11 Ni2 O1 88.76(10) . 2_666 ?
 O11 Ni2 O7 83.00(10) . 2_476 ?
 O3 Ni2 F1 175.55(9) 1_364 . ?
 O3 Ni2 O1 88.16(9) 1_364 2_666 ?
 O3 Ni2 O7 87.86(9) 1_364 2_476 ?
 O3 Ni2 O11 94.83(10) 1_364 . ?
 O10 Ni2 F1 86.33(12) . . ?
 O10 Ni2 O1 91.28(10) . 2_666 ?
 O10 Ni2 O7 97.27(10) . 2_476 ?
 O10 Ni2 O11 175.87(13) . . ?
 O10 Ni2 O3 89.30(13) . 1_364 ?
 O2 Ni1 F1 172.44(8) 2_666 2_476 ?
 O2 Ni1 F1 92.87(8) 2_666 . ?
 O8 Ni1 F1 97.07(8) . 2_476 ?
 O8 Ni1 F1 176.71(8) . . ?
 O8 Ni1 O2 87.70(8) . 2_666 ?
 O9 Ni1 F1 82.93(9) . 2_476 ?
 O9 Ni1 F1 89.92(9) . . ?
 O9 Ni1 O2 90.97(10) . 2_666 ?
 O9 Ni1 O8 93.31(10) . . ?
 O5 Ni1 F1 85.05(8) 2_566 2_476 ?
 O5 Ni1 F1 86.13(8) 2_566 . ?
 O5 Ni1 O2 100.81(9) 2_566 2_666 ?
 O5 Ni1 O8 90.59(9) 2_566 . ?
 O5 Ni1 O9 167.73(9) 2_566 . ?
 Ni1 F1 Ni2 132.74(9) . . ?
 Ni1 F1 Ni2 129.35(9) 2_476 . ?
 C1 O2 Ni1 137.0(2) . 2_666 ?
 C19 O8 Ni1 129.38(19) . . ?
 C1 O1 Ni2 133.4(2) . 2_666 ?
 C19 O7 Ni2 139.06(19) . 2_476 ?
 H9A O9 Ni1 117(3) . . ?
 H9B O9 Ni1 104(4) . . ?
 H9B O9 H9A 109(5) . . ?
 C15 O5 Ni1 121.74(19) . 2_566 ?
 H11A O11 Ni2 108(3) . . ?
 H11B O11 Ni2 114(3) . . ?
 H11B O11 H11A 112(4) . . ?
 C8 O3 Ni2 129.9(2) . 1_746 ?
 H10A O10 Ni2 113(6) . . ?
 H10B O10 Ni2 123(6) . . ?
 H10B O10 H10A 107(7) . . ?
 H10B H10A O10 38(5) . . ?
 H10A H10B O10 35(5) . . ?
 C11 N2 C12 122.8(3) . . ?
 C10 N2 C12 128.8(3) . . ?
 C10 N2 C11 108.2(3) . . ?
 C11 N1 C4 124.3(3) . . ?
 C9 N1 C4 127.6(3) . . ?
 C9 N1 C11 108.0(3) . . ?
 O7 C19 O8 127.6(3) . . ?
 C17 C19 O8 115.6(3) . . ?
 C17 C19 O7 116.7(3) . . ?
 O1 C1 O2 128.1(3) . . ?
 C2 C1 O2 114.4(3) . . ?
 C2 C1 O1 117.5(3) . . ?
 O6 C15 O5 125.4(3) . . ?
 C14 C15 O5 114.6(3) . . ?
 C14 C15 O6 120.0(3) . . ?
 C2 C7 H7 122(2) . . ?
 C6 C7 H7 119(2) . . ?
 C6 C7 C2 119.5(3) . . ?
 C7 C2 C1 122.3(3) . . ?
 C3 C2 C1 117.5(3) . . ?
 C3 C2 C7 120.1(3) . . ?
 C14 C16 H16 123(2) . . ?
 C17 C16 H16 116(2) . . ?
 C17 C16 C14 120.5(3) . . ?
 C16 C14 C15 121.9(3) . . ?
 C13 C14 C15 118.5(3) . . ?
 C13 C14 C16 119.6(3) . . ?
 C16 C17 C19 121.0(3) . . ?
 C18 C17 C19 119.2(3) . . ?
 C18 C17 C16 119.9(3) . . ?
 H13 C13 C14 117(2) . . ?
 C12 C13 C14 119.8(3) . . ?
 C12 C13 H13 123(2) . . ?
 C6 C5 H5 121(2) . . ?
 C4 C5 H5 119(2) . . ?
 C4 C5 C6 119.8(3) . . ?
 H18 C18 C17 124(2) . . ?
 C12 C18 C17 118.9(3) . . ?
 C12 C18 H18 117(2) . . ?
 O4 C8 O3 126.9(3) . . ?
 C6 C8 O3 116.7(3) . . ?
 C6 C8 O4 116.4(3) . . ?
 C5 C6 C7 120.1(3) . . ?
 C8 C6 C7 120.7(3) . . ?
 C8 C6 C5 119.2(3) . . ?
 C13 C12 N2 118.6(3) . . ?
 C18 C12 N2 120.1(3) . . ?
 C18 C12 C13 121.2(3) . . ?
 H3 C3 C2 122(2) . . ?
 C4 C3 C2 119.5(3) . . ?
 C4 C3 H3 119(2) . . ?
 C5 C4 N1 120.4(3) . . ?
 C3 C4 N1 118.8(3) . . ?
 C3 C4 C5 120.9(3) . . ?
 N1 C11 N2 109.2(3) . . ?
 H11 C11 N2 126.3(19) . . ?
 H11 C11 N1 124.4(19) . . ?
 H10 C10 N2 127(2) . . ?
 C9 C10 N2 107.2(3) . . ?
 C9 C10 H10 126(2) . . ?
 C10 C9 N1 107.4(3) . . ?
 H9 C9 N1 125(3) . . ?
 H9 C9 C10 128(3) . . ?

loop_
  _geom_torsion_atom_site_label_1
  _geom_torsion_atom_site_label_2
  _geom_torsion_atom_site_label_3
  _geom_torsion_atom_site_label_4
  _geom_torsion
  _geom_torsion_site_symmetry_1
  _geom_torsion_site_symmetry_2
  _geom_torsion_site_symmetry_3
  _geom_torsion_site_symmetry_4
  _geom_torsion_publ_flag
 Ni2 O1 C1 O2 -21.2(3) 2_666 . . . ?
 Ni2 O1 C1 C2 159.4(3) 2_666 . . . ?
 Ni2 O7 C19 O8 -2.7(3) 2_476 . . . ?
 Ni2 O7 C19 C17 179.4(3) 2_476 . . . ?
 Ni2 O3 C8 O4 2.2(3) 1_746 . . . ?
 Ni2 O3 C8 C6 -177.0(3) 1_746 . . . ?
 Ni1 O2 C1 O1 3.0(3) 2_666 . . . ?
 Ni1 O2 C1 C2 -177.6(3) 2_666 . . . ?
 Ni1 O8 C19 O7 -24.9(3) . . . . ?
 Ni1 O8 C19 C17 153.1(3) . . . . ?
 Ni1 O5 C15 O6 -98.5(2) 2_566 . . . ?
 Ni1 O5 C15 C14 82.2(2) 2_566 . . . ?
 O2 C1 C2 C7 176.7(3) . . . . ?
 O2 C1 C2 C3 -2.3(3) . . . . ?
 O8 C19 C17 C16 -14.7(3) . . . . ?
 O8 C19 C17 C18 166.1(3) . . . . ?
 O1 C1 C2 C7 -3.8(4) . . . . ?
 O1 C1 C2 C3 177.2(3) . . . . ?
 O7 C19 C17 C16 163.4(3) . . . . ?
 O7 C19 C17 C18 -15.7(3) . . . . ?
 O5 C15 C14 C16 -166.2(3) . . . . ?
 O5 C15 C14 C13 14.3(3) . . . . ?
 O3 C8 C6 C7 17.9(4) . . . . ?
 O3 C8 C6 C5 -163.5(3) . . . . ?
 O6 C15 C14 C16 14.4(3) . . . . ?
 O6 C15 C14 C13 -165.0(3) . . . . ?
 O4 C8 C6 C7 -161.4(3) . . . . ?
 O4 C8 C6 C5 17.3(4) . . . . ?
 N2 C12 C13 C14 -173.8(3) . . . . ?
 N2 C12 C18 C17 175.7(3) . . . . ?
 N2 C11 N1 C4 -177.0(3) . . . . ?
 N2 C11 N1 C9 0.1(4) . . . . ?
 N2 C10 C9 N1 0.8(3) . . . . ?
 N1 C4 C5 C6 -178.2(3) . . . . ?
 N1 C4 C3 C2 -179.5(3) . . . . ?
 C19 C17 C16 C14 -175.5(3) . . . . ?
 C19 C17 C18 C12 176.6(3) . . . . ?
 C1 C2 C7 C6 -176.9(3) . . . . ?
 C1 C2 C3 C4 176.6(3) . . . . ?
 C15 C14 C16 C17 178.9(3) . . . . ?
 C15 C14 C13 C12 178.0(3) . . . . ?
 C7 C2 C3 C4 -2.4(4) . . . . ?
 C7 C6 C5 C4 -2.1(4) . . . . ?
 C2 C3 C4 C5 0.6(4) . . . . ?
 C16 C14 C13 C12 -1.5(4) . . . . ?
 C16 C17 C18 C12 -2.6(4) . . . . ?
 C14 C13 C12 C18 2.6(4) . . . . ?
 C17 C18 C12 C13 -0.6(4) . . . . ?

_shelx_fab_file
;
 2 0 0 -5.92 0.00
 3 0 0 -8.12 0.00
 4 0 0 -2.65 0.00
 5 0 0 1.84 0.00
 6 0 0 2.81 0.00
 7 0 0 1.25 0.00
 8 0 0 -0.44 0.00
 9 0 0 -0.60 0.00
 -8 1 0 0.83 0.00
 -7 1 0 -0.43 0.00
 -6 1 0 -2.55 0.00
 -5 1 0 -2.88 0.00
 -4 1 0 0.55 0.00
 -3 1 0 6.93 0.00
 -2 1 0 8.62 0.00
 -1 1 0 -1.83 0.00
 2 1 0 1.71 0.00
 3 1 0 7.54 0.00
 4 1 0 4.31 0.00
 5 1 0 -0.35 0.00
 6 1 0 -2.46 0.00
 7 1 0 -1.81 0.00
 8 1 0 -0.12 0.00
 9 1 0 0.55 0.00
 -8 2 0 -0.92 0.00
 -7 2 0 -0.35 0.00
 -6 2 0 1.81 0.00
 -5 2 0 3.24 0.00
 -4 2 0 1.31 0.00
 -3 2 0 -4.60 0.00
 -2 2 0 -9.05 0.00
 -1 2 0 -2.95 0.00
 0 2 0 9.64 0.00
 1 2 0 12.19 0.00
 2 2 0 2.46 0.00
 3 2 0 -5.39 0.00
 4 2 0 -4.94 0.00
 5 2 0 -1.10 0.00
 6 2 0 1.63 0.00
 7 2 0 1.95 0.00
 8 2 0 0.64 0.00
 9 2 0 -0.35 0.00
 -8 3 0 0.78 0.00
 -7 3 0 0.86 0.00
 -6 3 0 -0.89 0.00
 -5 3 0 -2.98 0.00
 -4 3 0 -2.50 0.00
 -3 3 0 2.08 0.00
 -2 3 0 7.58 0.00
 -1 3 0 5.73 0.00
 0 3 0 -4.49 0.00
 1 3 0 -10.50 0.00
 2 3 0 -5.20 0.00
 3 3 0 2.56 0.00
 4 3 0 4.47 0.00
 5 3 0 2.08 0.00
 6 3 0 -0.64 0.00
 7 3 0 -1.71 0.00
 8 3 0 -0.95 0.00
 9 3 0 0.13 0.00
 -8 4 0 -0.55 0.00
 -7 4 0 -1.07 0.00
 -6 4 0 0.05 0.00
 -5 4 0 2.37 0.00
 -4 4 0 3.02 0.00
 -3 4 0 -0.07 0.00
 -2 4 0 -5.25 0.00
 -1 4 0 -6.31 0.00
 0 4 0 0.32 0.00
 1 4 0 7.26 0.00
 2 4 0 6.03 0.00
 3 4 0 -0.04 0.00
 4 4 0 -3.31 0.00
 5 4 0 -2.48 0.00
 6 4 0 -0.20 0.00
 7 4 0 1.27 0.00
 8 4 0 1.05 0.00
 9 4 0 0.04 0.00
 -8 5 0 0.36 0.00
 -7 5 0 1.09 0.00
 -6 5 0 0.61 0.00
 -5 5 0 -1.61 0.00
 -4 5 0 -3.07 0.00
 -3 5 0 -1.27 0.00
 -2 5 0 3.02 0.00
 -1 5 0 5.46 0.00
 0 5 0 2.11 0.00
 1 5 0 -3.92 0.00
 2 5 0 -5.40 0.00
 3 5 0 -1.62 0.00
 4 5 0 1.97 0.00
 5 5 0 2.41 0.00
 6 5 0 0.81 0.00
 7 5 0 -0.80 0.00
 8 5 0 -1.03 0.00
 9 5 0 -0.16 0.00
 -7 6 0 -0.99 0.00
 -6 6 0 -1.10 0.00
 -5 6 0 0.76 0.00
 -4 6 0 2.81 0.00
 -3 6 0 2.11 0.00
 -2 6 0 -1.24 0.00
 -1 6 0 -4.10 0.00
 0 6 0 -3.07 0.00
 1 6 0 1.36 0.00
 2 6 0 4.15 0.00
 3 6 0 2.45 0.00
 4 6 0 -0.77 0.00
 5 6 0 -2.07 0.00
 6 6 0 -1.20 0.00
 7 6 0 0.34 0.00
 8 6 0 0.94 0.00
 9 6 0 0.28 0.00
 -6 7 0 1.37 0.00
 -5 7 0 0.12 0.00
 -4 7 0 -2.22 0.00
 -3 7 0 -2.54 0.00
 -2 7 0 -0.11 0.00
 -1 7 0 2.76 0.00
 0 7 0 3.19 0.00
 1 7 0 0.32 0.00
 2 7 0 -2.85 0.00
 3 7 0 -2.74 0.00
 4 7 0 -0.21 0.00
 5 7 0 1.56 0.00
 6 7 0 1.38 0.00
 7 7 0 0.11 0.00
 8 7 0 -0.75 0.00
 -5 8 0 -0.86 0.00
 -4 8 0 1.32 0.00
 -3 8 0 2.53 0.00
 -2 8 0 1.13 0.00
 -1 8 0 -1.51 0.00
 0 8 0 -2.91 0.00
 1 8 0 -1.39 0.00
 2 8 0 1.67 0.00
 3 8 0 2.69 0.00
 4 8 0 0.97 0.00
 5 8 0 -0.92 0.00
 6 8 0 -1.32 0.00
 7 8 0 -0.49 0.00
 8 8 0 0.43 0.00
 -5 9 0 1.24 0.00
 -4 9 0 -0.33 0.00
 -3 9 0 -2.02 0.00
 -2 9 0 -1.72 0.00
 -1 9 0 0.36 0.00
 0 9 0 2.34 0.00
 1 9 0 2.01 0.00
 2 9 0 -0.58 0.00
 3 9 0 -2.32 0.00
 4 9 0 -1.45 0.00
 5 9 0 0.25 0.00
 6 9 0 1.01 0.00
 7 9 0 0.67 0.00
 8 9 0 -0.08 0.00
 -4 10 0 -0.42 0.00
 -3 10 0 1.18 0.00
 -2 10 0 1.76 0.00
 -1 10 0 0.53 0.00
 0 10 0 -1.55 0.00
 1 10 0 -2.19 0.00
 2 10 0 -0.35 0.00
 3 10 0 1.67 0.00
 4 10 0 1.58 0.00
 5 10 0 0.27 0.00
 6 10 0 -0.57 0.00
 7 10 0 -0.60 0.00
 -3 11 0 -0.37 0.00
 -2 11 0 -1.34 0.00
 -1 11 0 -0.99 0.00
 0 11 0 0.71 0.00
 1 11 0 1.92 0.00
 2 11 0 0.95 0.00
 3 11 0 -0.92 0.00
 4 11 0 -1.36 0.00
 5 11 0 -0.53 0.00
 6 11 0 0.19 0.00
 -1 12 0 0.98 0.00
 0 12 0 -0.07 0.00
 1 12 0 -1.37 0.00
 2 12 0 -1.13 0.00
 3 12 0 0.27 0.00
 4 12 0 0.94 0.00
 5 12 0 0.52 0.00
 1 13 0 0.78 0.00
 2 13 0 0.95 0.00
 3 13 0 0.09 0.00
 2 14 0 -0.60 0.00
 -3 -13 1 0.56 0.00
 -2 -13 1 0.76 0.00
 -1 -13 1 0.05 0.00
 -4 -12 1 0.42 0.00
 -3 -12 1 -0.65 0.00
 -2 -12 1 -1.32 0.00
 -1 -12 1 -0.49 0.00
 0 -12 1 0.79 0.00
 1 -12 1 0.96 0.00
 -5 -11 1 -0.98 0.00
 -4 -11 1 -0.98 0.00
 -3 -11 1 0.38 0.00
 -2 -11 1 1.77 0.00
 -1 -11 1 1.21 0.00
 0 -11 1 -0.59 0.00
 1 -11 1 -1.44 0.00
 2 -11 1 -0.70 0.00
 -7 -10 1 -0.42 0.00
 -6 -10 1 0.14 0.00
 -5 -10 1 1.14 0.00
 -4 -10 1 1.61 0.00
 -3 -10 1 0.28 0.00
 -2 -10 1 -1.85 0.00
 -1 -10 1 -2.02 0.00
 0 -10 1 -0.06 0.00
 1 -10 1 1.63 0.00
 2 -10 1 1.49 0.00
 3 -10 1 -0.08 0.00
 4 -10 1 -1.39 0.00
 -7 -9 1 0.77 0.00
 -6 -9 1 0.30 0.00
 -5 -9 1 -0.98 0.00
 -4 -9 1 -2.06 0.00
 -3 -9 1 -1.17 0.00
 -2 -9 1 1.44 0.00
 -1 -9 1 2.64 0.00
 0 -9 1 1.05 0.00
 1 -9 1 -1.30 0.00
 2 -9 1 -2.16 0.00
 3 -9 1 -0.85 0.00
 4 -9 1 1.21 0.00
 5 -9 1 1.67 0.00
 -8 -8 1 -0.13 0.00
 -7 -8 1 -0.98 0.00
 -6 -8 1 -0.86 0.00
 -5 -8 1 0.49 0.00
 -4 -8 1 2.19 0.00
 -3 -8 1 2.07 0.00
 -2 -8 1 -0.61 0.00
 -1 -8 1 -2.91 0.00
 0 -8 1 -2.16 0.00
 1 -8 1 0.49 0.00
 2 -8 1 2.41 0.00
 3 -8 1 1.89 0.00
 4 -8 1 -0.50 0.00
 5 -8 1 -1.90 0.00
 -8 -7 1 -0.20 0.00
 -7 -7 1 0.96 0.00
 -6 -7 1 1.36 0.00
 -5 -7 1 0.20 0.00
 -4 -7 1 -1.97 0.00
 -3 -7 1 -2.86 0.00
 -2 -7 1 -0.55 0.00
 -1 -7 1 2.80 0.00
 0 -7 1 3.29 0.00
 1 -7 1 0.70 0.00
 2 -7 1 -2.19 0.00
 3 -7 1 -2.71 0.00
 4 -7 1 -0.51 0.00
 5 -7 1 1.67 0.00
 6 -7 1 1.53 0.00
 -9 -6 1 0.63 0.00
 -8 -6 1 0.53 0.00
 -7 -6 1 -0.73 0.00
 -6 -6 1 -1.68 0.00
 -5 -6 1 -0.99 0.00
 -4 -6 1 1.43 0.00
 -3 -6 1 3.52 0.00
 -2 -6 1 2.10 0.00
 -1 -6 1 -2.20 0.00
 0 -6 1 -4.45 0.00
 1 -6 1 -2.27 0.00
 2 -6 1 1.54 0.00
 3 -6 1 3.20 0.00
 4 -6 1 1.55 0.00
 5 -6 1 -1.09 0.00
 6 -6 1 -1.71 0.00
 7 -6 1 -0.63 0.00
 -9 -5 1 -0.57 0.00
 -8 -5 1 -0.80 0.00
 -7 -5 1 0.37 0.00
 -6 -5 1 1.81 0.00
 -5 -5 1 1.80 0.00
 -4 -5 1 -0.54 0.00
 -3 -5 1 -3.94 0.00
 -2 -5 1 -4.16 0.00
 -1 -5 1 0.74 0.00
 0 -5 1 5.44 0.00
 1 -5 1 4.38 0.00
 2 -5 1 -0.39 0.00
 3 -5 1 -3.38 0.00
 4 -5 1 -2.49 0.00
 5 -5 1 0.29 0.00
 6 -5 1 1.67 0.00
 7 -5 1 0.92 0.00
 8 -5 1 -0.01 0.00
 -9 -4 1 0.49 0.00
 -8 -4 1 1.03 0.00
 -7 -4 1 0.12 0.00
 -6 -4 1 -1.70 0.00
 -5 -4 1 -2.57 0.00
 -4 -4 1 -0.78 0.00
 -3 -4 1 3.77 0.00
 -2 -4 1 6.52 0.00
 -1 -4 1 2.05 0.00
 0 -4 1 -5.60 0.00
 1 -4 1 -6.93 0.00
 2 -4 1 -1.54 0.00
 3 -4 1 3.17 0.00
 4 -4 1 3.32 0.00
 5 -4 1 0.65 0.00
 6 -4 1 -1.41 0.00
 7 -4 1 -1.21 0.00
 8 -4 1 -0.13 0.00
 -9 -3 1 -0.36 0.00
 -8 -3 1 -1.21 0.00
 -7 -3 1 -0.73 0.00
 -6 -3 1 1.26 0.00
 -5 -3 1 3.11 0.00
 -4 -3 1 2.49 0.00
 -3 -3 1 -2.53 0.00
 -2 -3 1 -8.40 0.00
 -1 -3 1 -6.14 0.00
 0 -3 1 3.97 0.00
 1 -3 1 9.24 0.00
 2 -3 1 4.39 0.00
 3 -3 1 -2.24 0.00
 4 -3 1 -3.96 0.00
 5 -3 1 -1.73 0.00
 6 -3 1 0.88 0.00
 7 -3 1 1.44 0.00
 8 -3 1 0.40 0.00
 -9 -2 1 0.16 0.00
 -8 -2 1 1.23 0.00
 -7 -2 1 1.38 0.00
 -6 -2 1 -0.43 0.00
 -5 -2 1 -3.13 0.00
 -4 -2 1 -4.17 0.00
 -3 -2 1 0.12 0.00
 -2 -2 1 8.71 0.00
 -1 -2 1 10.55 0.00
 0 -2 1 -0.09 0.00
 1 -2 1 -10.06 0.00
 2 -2 1 -7.70 0.00
 3 -2 1 0.30 0.00
 4 -2 1 4.07 0.00
 5 -2 1 2.83 0.00
 6 -2 1 -0.02 0.00
 7 -2 1 -1.44 0.00
 8 -2 1 -0.78 0.00
 -9 -1 1 0.12 0.00
 -8 -1 1 -1.01 0.00
 -7 -1 1 -1.87 0.00
 -6 -1 1 -0.66 0.00
 -5 -1 1 2.44 0.00
 -4 -1 1 5.21 0.00
 -3 -1 1 2.94 0.00
 -2 -1 1 -6.80 0.00
 -1 -1 1 -13.57 0.00
 1 -1 1 8.34 0.00
 2 -1 1 10.32 0.00
 3 -1 1 2.50 0.00
 4 -1 1 -3.32 0.00
 5 -1 1 -3.62 0.00
 6 -1 1 -1.08 0.00
 7 -1 1 1.06 0.00
 8 -1 1 1.08 0.00
 -8 0 1 0.56 0.00
 -7 0 1 1.96 0.00
 -6 0 1 1.69 0.00
 -5 0 1 -1.15 0.00
 -4 0 1 -5.15 0.00
 -3 0 1 -5.58 0.00
 -2 0 1 3.04 0.00
 -1 0 1 13.77 0.00
 2 0 1 -10.98 0.00
 3 0 1 -5.38 0.00
 4 0 1 1.63 0.00
 5 0 1 3.74 0.00
 6 0 1 2.11 0.00
 7 0 1 -0.31 0.00
 8 0 1 -1.12 0.00
 9 0 1 -0.41 0.00
 -8 1 1 -0.02 0.00
 -7 1 1 -1.62 0.00
 -6 1 1 -2.33 0.00
 -5 1 1 -0.33 0.00
 -4 1 1 4.01 0.00
 -3 1 1 6.87 0.00
 -2 1 1 1.21 0.00
 -1 1 1 -10.95 0.00
 2 1 1 9.18 0.00
 3 1 1 7.27 0.00
 4 1 1 0.54 0.00
 5 1 1 -3.04 0.00
 6 1 1 -2.71 0.00
 7 1 1 -0.57 0.00
 8 1 1 0.82 0.00
 9 1 1 0.59 0.00
 -8 2 1 -0.40 0.00
 -7 2 1 0.99 0.00
 -6 2 1 2.43 0.00
 -5 2 1 1.56 0.00
 -4 2 1 -2.28 0.00
 -3 2 1 -6.55 0.00
 -2 2 1 -4.44 0.00
 -1 2 1 6.33 0.00
 0 2 1 13.18 0.00
 1 2 1 5.73 0.00
 2 2 1 -5.56 0.00
 3 2 1 -7.47 0.00
 4 2 1 -2.46 0.00
 5 2 1 1.77 0.00
 6 2 1 2.69 0.00
 7 2 1 1.27 0.00
 8 2 1 -0.33 0.00
 9 2 1 -0.60 0.00
 -8 3 1 0.58 0.00
 -7 3 1 -0.32 0.00
 -6 3 1 -2.08 0.00
 -5 3 1 -2.30 0.00
 -4 3 1 0.56 0.00
 -3 3 1 5.12 0.00
 -2 3 1 5.86 0.00
 -1 3 1 -1.73 0.00
 0 3 1 -10.26 0.00
 1 3 1 -7.98 0.00
 2 3 1 1.56 0.00
 3 3 1 6.10 0.00
 4 3 1 3.56 0.00
 5 3 1 -0.39 0.00
 6 3 1 -2.19 0.00
 7 3 1 -1.60 0.00
 8 3 1 -0.15 0.00
 9 3 1 0.47 0.00
 -8 4 1 -0.58 0.00
 -7 4 1 -0.21 0.00
 -6 4 1 1.49 0.00
 -5 4 1 2.58 0.00
 -4 4 1 0.80 0.00
 -3 4 1 -3.31 0.00
 -2 4 1 -5.67 0.00
 -1 4 1 -1.49 0.00
 0 4 1 6.29 0.00
 1 4 1 7.84 0.00
 2 4 1 1.52 0.00
 3 4 1 -3.93 0.00
 4 4 1 -3.72 0.00
 5 4 1 -0.72 0.00
 6 4 1 1.47 0.00
 7 4 1 1.60 0.00
 8 4 1 0.46 0.00
 9 4 1 -0.34 0.00
 -8 5 1 0.49 0.00
 -7 5 1 0.55 0.00
 -6 5 1 -0.83 0.00
 -5 5 1 -2.50 0.00
 -4 5 1 -1.75 0.00
 -3 5 1 1.64 0.00
 -2 5 1 4.60 0.00
 -1 5 1 3.06 0.00
 0 5 1 -2.76 0.00
 1 5 1 -6.20 0.00
 2 5 1 -3.16 0.00
 3 5 1 1.79 0.00
 4 5 1 3.24 0.00
 5 5 1 1.43 0.00
 6 5 1 -0.74 0.00
 7 5 1 -1.42 0.00
 8 5 1 -0.63 0.00
 9 5 1 0.25 0.00
 -7 6 1 -0.73 0.00
 -6 6 1 0.18 0.00
 -5 6 1 2.12 0.00
 -4 6 1 2.36 0.00
 -3 6 1 -0.24 0.00
 -2 6 1 -3.30 0.00
 -1 6 1 -3.43 0.00
 0 6 1 0.33 0.00
 1 6 1 4.18 0.00
 2 6 1 3.61 0.00
 3 6 1 -0.14 0.00
 4 6 1 -2.46 0.00
 5 6 1 -1.79 0.00
 6 6 1 0.10 0.00
 7 6 1 1.15 0.00
 8 6 1 0.73 0.00
 9 6 1 -0.16 0.00
 -6 7 1 0.40 0.00
 -5 7 1 -1.48 0.00
 -4 7 1 -2.58 0.00
 -3 7 1 -0.90 0.00
 -2 7 1 2.02 0.00
 -1 7 1 3.19 0.00
 0 7 1 1.12 0.00
 1 7 1 -2.41 0.00
 2 7 1 -3.41 0.00
 3 7 1 -0.98 0.00
 4 7 1 1.61 0.00
 5 7 1 1.87 0.00
 6 7 1 0.46 0.00
 7 7 1 -0.78 0.00
 8 7 1 -0.76 0.00
 9 7 1 0.03 0.00
 -5 8 1 0.67 0.00
 -4 8 1 2.32 0.00
 -3 8 1 1.70 0.00
 -2 8 1 -0.79 0.00
 -1 8 1 -2.64 0.00
 0 8 1 -1.91 0.00
 1 8 1 1.01 0.00
 2 8 1 2.93 0.00
 3 8 1 1.69 0.00
 4 8 1 -0.76 0.00
 5 8 1 -1.68 0.00
 6 8 1 -0.86 0.00
 7 8 1 0.32 0.00
 8 8 1 0.66 0.00
 -5 9 1 0.08 0.00
 -4 9 1 -1.63 0.00
 -3 9 1 -2.00 0.00
 -2 9 1 -0.30 0.00
 -1 9 1 1.85 0.00
 0 9 1 2.24 0.00
 1 9 1 0.11 0.00
 2 9 1 -2.26 0.00
 3 9 1 -2.06 0.00
 4 9 1 -0.02 0.00
 5 9 1 1.26 0.00
 6 9 1 1.01 0.00
 7 9 1 0.11 0.00
 8 9 1 -0.41 0.00
 -4 10 1 0.77 0.00
 -3 10 1 1.74 0.00
 -2 10 1 1.01 0.00
 -1 10 1 -0.94 0.00
 0 10 1 -2.15 0.00
 1 10 1 -0.95 0.00
 2 10 1 1.44 0.00
 3 10 1 2.05 0.00
 4 10 1 0.61 0.00
 5 10 1 -0.72 0.00
 6 10 1 -0.89 0.00
 7 10 1 -0.36 0.00
 8 10 1 0.11 0.00
 -3 11 1 -1.11 0.00
 -2 11 1 -1.21 0.00
 -1 11 1 0.14 0.00
 0 11 1 1.70 0.00
 1 11 1 1.42 0.00
 2 11 1 -0.59 0.00
 3 11 1 -1.71 0.00
 4 11 1 -0.90 0.00
 5 11 1 0.25 0.00
 6 11 1 0.60 0.00
 -1 12 1 0.34 0.00
 0 12 1 -1.09 0.00
 1 12 1 -1.46 0.00
 2 12 1 -0.07 0.00
 3 12 1 1.18 0.00
 4 12 1 0.89 0.00
 5 12 1 0.03 0.00
 2 13 1 0.42 0.00
 3 13 1 -0.65 0.00
 4 13 1 -0.68 0.00
 -2 -13 2 0.25 0.00
 -1 -13 2 -0.39 0.00
 -3 -12 2 -1.02 0.00
 -2 -12 2 -0.75 0.00
 -1 -12 2 0.40 0.00
 0 -12 2 1.00 0.00
 1 -12 2 0.42 0.00
 -5 -11 2 -0.84 0.00
 -4 -11 2 -0.05 0.00
 -3 -11 2 1.33 0.00
 -2 -11 2 1.50 0.00
 -1 -11 2 -0.03 0.00
 0 -11 2 -1.36 0.00
 1 -11 2 -1.05 0.00
 2 -11 2 0.28 0.00
 3 -11 2 1.14 0.00
 4 -11 2 0.78 0.00
 -7 -10 2 0.07 0.00
 -6 -10 2 0.81 0.00
 -5 -10 2 1.34 0.00
 -4 -10 2 0.67 0.00
 -3 -10 2 -1.24 0.00
 -2 -10 2 -2.21 0.00
 -1 -10 2 -0.76 0.00
 0 -10 2 1.32 0.00
 1 -10 2 1.75 0.00
 2 -10 2 0.39 0.00
 3 -10 2 -1.26 0.00
 4 -10 2 -1.49 0.00
 -7 -9 2 0.31 0.00
 -6 -9 2 -0.66 0.00
 -5 -9 2 -1.67 0.00
 -4 -9 2 -1.44 0.00
 -3 -9 2 0.68 0.00
 -2 -9 2 2.59 0.00
 -1 -9 2 1.75 0.00
 0 -9 2 -0.77 0.00
 1 -9 2 -2.19 0.00
 2 -9 2 -1.36 0.00
 3 -9 2 0.80 0.00
 4 -9 2 1.98 0.00
 -8 -8 2 -0.59 0.00
 -7 -8 2 -0.76 0.00
 -6 -8 2 0.22 0.00
 -5 -8 2 1.67 0.00
 -4 -8 2 2.11 0.00
 -3 -8 2 0.20 0.00
 -2 -8 2 -2.51 0.00
 -1 -8 2 -2.71 0.00
 0 -8 2 -0.22 0.00
 1 -8 2 2.17 0.00
 2 -8 2 2.30 0.00
 3 -8 2 0.14 0.00
 4 -8 2 -1.98 0.00
 5 -8 2 -1.76 0.00
 -8 -7 2 0.49 0.00
 -7 -7 2 1.12 0.00
 -6 -7 2 0.38 0.00
 -5 -7 2 -1.35 0.00
 -4 -7 2 -2.55 0.00
 -3 -7 2 -1.24 0.00
 -2 -7 2 2.01 0.00
 -1 -7 2 3.51 0.00
 0 -7 2 1.49 0.00
 1 -7 2 -1.69 0.00
 2 -7 2 -2.96 0.00
 3 -7 2 -1.27 0.00
 4 -7 2 1.46 0.00
 5 -7 2 2.16 0.00
 6 -7 2 0.77 0.00
 -9 -6 2 0.56 0.00
 -8 -6 2 -0.24 0.00
 -7 -6 2 -1.30 0.00
 -6 -6 2 -1.01 0.00
 -5 -6 2 0.77 0.00
 -4 -6 2 2.72 0.00
 -3 -6 2 2.39 0.00
 -2 -6 2 -1.09 0.00
 -1 -6 2 -4.15 0.00
 0 -6 2 -3.10 0.00
 1 -6 2 0.76 0.00
 2 -6 2 3.30 0.00
 3 -6 2 2.36 0.00
 4 -6 2 -0.60 0.00
 5 -6 2 -2.20 0.00
 6 -6 2 -1.26 0.00
 7 -6 2 0.07 0.00
 -9 -5 2 -0.64 0.00
 -8 -5 2 -0.05 0.00
 -7 -5 2 1.29 0.00
 -6 -5 2 1.58 0.00
 -5 -5 2 0.02 0.00
 -4 -5 2 -2.62 0.00
 -3 -5 2 -3.66 0.00
 -2 -5 2 -0.47 0.00
 -1 -5 2 4.45 0.00
 0 -5 2 5.13 0.00
 1 -5 2 0.79 0.00
 2 -5 2 -3.32 0.00
 3 -5 2 -3.36 0.00
 4 -5 2 -0.41 0.00
 5 -5 2 1.93 0.00
 6 -5 2 1.64 0.00
 7 -5 2 0.20 0.00
 -9 -4 2 0.67 0.00
 -8 -4 2 0.37 0.00
 -7 -4 2 -1.09 0.00
 -6 -4 2 -2.03 0.00
 -5 -4 2 -1.00 0.00
 -4 -4 2 2.07 0.00
 -3 -4 2 4.87 0.00
 -2 -4 2 2.89 0.00
 -1 -4 2 -3.79 0.00
 0 -4 2 -7.36 0.00
 1 -4 2 -3.27 0.00
 2 -4 2 2.75 0.00
 3 -4 2 4.26 0.00
 4 -4 2 1.56 0.00
 5 -4 2 -1.40 0.00
 6 -4 2 -1.92 0.00
 7 -4 2 -0.56 0.00
 -9 -3 2 -0.67 0.00
 -8 -3 2 -0.73 0.00
 -7 -3 2 0.66 0.00
 -6 -3 2 2.24 0.00
 -5 -3 2 2.09 0.00
 -4 -3 2 -0.90 0.00
 -3 -3 2 -5.53 0.00
 -2 -3 2 -5.97 0.00
 -1 -3 2 1.51 0.00
 0 -3 2 8.91 0.00
 1 -3 2 6.66 0.00
 2 -3 2 -1.14 0.00
 3 -3 2 -4.84 0.00
 4 -3 2 -2.87 0.00
 5 -3 2 0.57 0.00
 6 -3 2 2.02 0.00
 7 -3 2 1.04 0.00
 8 -3 2 -0.21 0.00
 -9 -2 2 0.60 0.00
 -8 -2 2 1.06 0.00
 -7 -2 2 0.00 0.00
 -6 -2 2 -2.05 0.00
 -5 -2 2 -3.04 0.00
 -4 -2 2 -0.86 0.00
 -3 -2 2 5.00 0.00
 -2 -2 2 8.81 0.00
 -1 -2 2 2.50 0.00
 0 -2 2 -8.59 0.00
 1 -2 2 -10.12 0.00
 2 -2 2 -1.76 0.00
 3 -2 2 4.59 0.00
 4 -2 2 4.13 0.00
 5 -2 2 0.62 0.00
 6 -2 2 -1.77 0.00
 7 -2 2 -1.53 0.00
 8 -2 2 -0.13 0.00
 -8 -1 2 -1.25 0.00
 -7 -1 2 -0.77 0.00
 -6 -1 2 1.39 0.00
 -5 -1 2 3.47 0.00
 -4 -1 2 2.79 0.00
 -3 -1 2 -3.07 0.00
 -2 -1 2 -10.17 0.00
 -1 -1 2 -7.26 0.00
 0 -1 2 5.69 0.00
 1 -1 2 12.21 0.00
 2 -1 2 5.48 0.00
 3 -1 2 -3.10 0.00
 4 -1 2 -4.89 0.00
 5 -1 2 -2.01 0.00
 6 -1 2 1.06 0.00
 7 -1 2 1.80 0.00
 8 -1 2 0.62 0.00
 9 -1 2 -0.25 0.00
 -8 0 2 1.17 0.00
 -7 0 2 1.42 0.00
 -6 0 2 -0.38 0.00
 -5 0 2 -3.17 0.00
 -4 0 2 -4.23 0.00
 -3 0 2 0.24 0.00
 -2 0 2 9.26 0.00
 -1 0 2 11.05 0.00
 1 0 2 -11.73 0.00
 2 0 2 -8.77 0.00
 3 0 2 0.47 0.00
 4 0 2 4.68 0.00
 5 0 2 3.20 0.00
 6 0 2 0.04 0.00
 7 0 2 -1.63 0.00
 8 0 2 -1.05 0.00
 9 0 2 0.00 0.00
 -8 1 2 -0.85 0.00
 -7 1 2 -1.73 0.00
 -6 1 2 -0.69 0.00
 -5 1 2 2.24 0.00
 -4 1 2 4.72 0.00
 -3 1 2 2.49 0.00
 -2 1 2 -6.37 0.00
 -1 1 2 -12.39 0.00
 1 1 2 8.54 0.00
 2 1 2 10.33 0.00
 3 1 2 2.51 0.00
 4 1 2 -3.41 0.00
 5 1 2 -3.75 0.00
 6 1 2 -1.18 0.00
 7 1 2 1.02 0.00
 8 1 2 1.21 0.00
 9 1 2 0.29 0.00
 -8 2 2 0.42 0.00
 -7 2 2 1.63 0.00
 -6 2 2 1.50 0.00
 -5 2 2 -0.99 0.00
 -4 2 2 -4.23 0.00
 -3 2 2 -4.27 0.00
 -2 2 2 2.66 0.00
 -1 2 2 10.94 0.00
 0 2 2 8.14 0.00
 1 2 2 -3.84 0.00
 2 2 2 -9.55 0.00
 3 2 2 -4.80 0.00
 4 2 2 1.49 0.00
 5 2 2 3.50 0.00
 6 2 2 2.00 0.00
 7 2 2 -0.22 0.00
 8 2 2 -1.04 0.00
 9 2 2 -0.49 0.00
 -8 3 2 -0.04 0.00
 -7 3 2 -1.25 0.00
 -6 3 2 -1.92 0.00
 -5 3 2 -0.22 0.00
 -4 3 2 3.13 0.00
 -3 3 2 4.79 0.00
 -2 3 2 0.54 0.00
 -1 3 2 -7.67 0.00
 0 3 2 -9.20 0.00
 1 3 2 -0.60 0.00
 2 3 2 6.95 0.00
 3 3 2 5.70 0.00
 4 3 2 0.42 0.00
 5 3 2 -2.63 0.00
 6 3 2 -2.31 0.00
 7 3 2 -0.49 0.00
 8 3 2 0.67 0.00
 9 3 2 0.53 0.00
 -8 4 2 -0.18 0.00
 -7 4 2 0.76 0.00
 -6 4 2 1.96 0.00
 -5 4 2 1.18 0.00
 -4 4 2 -1.84 0.00
 -3 4 2 -4.36 0.00
 -2 4 2 -2.52 0.00
 -1 4 2 4.05 0.00
 0 4 2 8.02 0.00
 1 4 2 3.48 0.00
 2 4 2 -3.72 0.00
 3 4 2 -5.25 0.00
 4 4 2 -1.79 0.00
 5 4 2 1.53 0.00
 6 4 2 2.19 0.00
 7 4 2 0.93 0.00
 8 4 2 -0.31 0.00
 9 4 2 -0.47 0.00
 -7 5 2 -0.30 0.00
 -6 5 2 -1.72 0.00
 -5 5 2 -1.85 0.00
 -4 5 2 0.59 0.00
 -3 5 2 3.46 0.00
 -2 5 2 3.31 0.00
 -1 5 2 -1.16 0.00
 0 5 2 -5.74 0.00
 1 5 2 -4.54 0.00
 2 5 2 0.94 0.00
 3 5 2 4.00 0.00
 4 5 2 2.47 0.00
 5 5 2 -0.50 0.00
 6 5 2 -1.83 0.00
 7 5 2 -1.13 0.00
 8 5 2 0.05 0.00
 9 5 2 0.42 0.00
 -6 6 2 1.28 0.00
 -5 6 2 2.19 0.00
 -4 6 2 0.55 0.00
 -3 6 2 -2.37 0.00
 -2 6 2 -3.34 0.00
 -1 6 2 -0.69 0.00
 0 6 2 3.44 0.00
 1 6 2 4.35 0.00
 2 6 2 0.90 0.00
 3 6 2 -2.57 0.00
 4 6 2 -2.62 0.00
 5 6 2 -0.34 0.00
 6 6 2 1.35 0.00
 7 6 2 1.20 0.00
 8 6 2 0.14 0.00
 9 6 2 -0.39 0.00
 -6 7 2 -0.72 0.00
 -5 7 2 -2.14 0.00
 -4 7 2 -1.46 0.00
 -3 7 2 1.19 0.00
 -2 7 2 2.93 0.00
 -1 7 2 1.72 0.00
 0 7 2 -1.61 0.00
 1 7 2 -3.62 0.00
 2 7 2 -1.92 0.00
 3 7 2 1.30 0.00
 4 7 2 2.42 0.00
 5 7 2 0.98 0.00
 6 7 2 -0.79 0.00
 7 7 2 -1.14 0.00
 8 7 2 -0.32 0.00
 9 7 2 0.34 0.00
 -5 8 2 1.69 0.00
 -4 8 2 1.97 0.00
 -3 8 2 -0.03 0.00
 -2 8 2 -2.20 0.00
 -1 8 2 -2.19 0.00
 0 8 2 0.26 0.00
 1 8 2 2.76 0.00
 2 8 2 2.40 0.00
 3 8 2 -0.25 0.00
 4 8 2 -1.98 0.00
 5 8 2 -1.37 0.00
 6 8 2 0.19 0.00
 7 8 2 0.91 0.00
 8 8 2 0.45 0.00
 -5 9 2 -1.00 0.00
 -4 9 2 -1.94 0.00
 -3 9 2 -0.89 0.00
 -2 9 2 1.25 0.00
 -1 9 2 2.22 0.00
 0 9 2 0.73 0.00
 1 9 2 -1.86 0.00
 2 9 2 -2.52 0.00
 3 9 2 -0.58 0.00
 4 9 2 1.37 0.00
 5 9 2 1.45 0.00
 6 9 2 0.32 0.00
 7 9 2 -0.53 0.00
 8 9 2 -0.45 0.00
 -4 10 2 1.43 0.00
 -3 10 2 1.32 0.00
 -2 10 2 -0.30 0.00
 -1 10 2 -1.84 0.00
 0 10 2 -1.37 0.00
 1 10 2 0.94 0.00
 2 10 2 2.31 0.00
 3 10 2 1.16 0.00
 4 10 2 -0.71 0.00
 5 10 2 -1.25 0.00
 6 10 2 -0.60 0.00
 7 10 2 0.14 0.00
 8 10 2 0.30 0.00
 -3 11 2 -1.21 0.00
 -2 11 2 -0.37 0.00
 -1 11 2 1.21 0.00
 0 11 2 1.60 0.00
 1 11 2 -0.10 0.00
 2 11 2 -1.82 0.00
 3 11 2 -1.41 0.00
 4 11 2 0.13 0.00
 5 11 2 0.88 0.00
 6 11 2 0.61 0.00
 -1 12 2 -0.59 0.00
 0 12 2 -1.44 0.00
 1 12 2 -0.49 0.00
 2 12 2 1.17 0.00
 3 12 2 1.35 0.00
 4 12 2 0.23 0.00
 5 12 2 -0.52 0.00
 1 13 2 0.74 0.00
 2 13 2 -0.56 0.00
 3 13 2 -1.05 0.00
 4 13 2 -0.36 0.00
 2 14 2 0.15 0.00
 3 14 2 0.67 0.00
 -1 -13 3 -0.41 0.00
 -3 -12 3 -0.81 0.00
 -2 -12 3 -0.03 0.00
 -1 -12 3 0.80 0.00
 0 -12 3 0.68 0.00
 1 -12 3 -0.18 0.00
 -4 -11 3 0.85 0.00
 -3 -11 3 1.49 0.00
 -2 -11 3 0.56 0.00
 -1 -11 3 -1.00 0.00
 0 -11 3 -1.32 0.00
 1 -11 3 -0.18 0.00
 2 -11 3 0.99 0.00
 3 -11 3 0.97 0.00
 -7 -10 3 0.51 0.00
 -6 -10 3 0.98 0.00
 -5 -10 3 0.74 0.00
 -4 -10 3 -0.65 0.00
 -3 -10 3 -2.03 0.00
 -2 -10 3 -1.41 0.00
 -1 -10 3 0.75 0.00
 0 -10 3 1.89 0.00
 1 -10 3 0.94 0.00
 2 -10 3 -0.87 0.00
 3 -10 3 -1.61 0.00
 4 -10 3 -0.69 0.00
 -7 -9 3 -0.37 0.00
 -6 -9 3 -1.23 0.00
 -5 -9 3 -1.35 0.00
 -4 -9 3 0.07 0.00
 -3 -9 3 2.16 0.00
 -2 -9 3 2.31 0.00
 -1 -9 3 0.00 0.00
 0 -9 3 -2.09 0.00
 1 -9 3 -1.86 0.00
 2 -9 3 0.20 0.00
 3 -9 3 1.90 0.00
 4 -9 3 1.51 0.00
 5 -9 3 -0.07 0.00
 -8 -8 3 -0.58 0.00
 -7 -8 3 0.00 0.00
 -6 -8 3 1.19 0.00
 -5 -8 3 1.84 0.00
 -4 -8 3 0.74 0.00
 -3 -8 3 -1.81 0.00
 -2 -8 3 -2.98 0.00
 -1 -8 3 -1.06 0.00
 0 -8 3 1.77 0.00
 1 -8 3 2.61 0.00
 2 -8 3 0.86 0.00
 3 -8 3 -1.63 0.00
 4 -8 3 -2.18 0.00
 5 -8 3 -0.61 0.00
 -8 -7 3 0.77 0.00
 -7 -7 3 0.49 0.00
 -6 -7 3 -0.87 0.00
 -5 -7 3 -2.07 0.00
 -4 -7 3 -1.57 0.00
 -3 -7 3 1.08 0.00
 -2 -7 3 3.31 0.00
 -1 -7 3 2.24 0.00
 0 -7 3 -1.01 0.00
 1 -7 3 -3.03 0.00
 2 -7 3 -2.00 0.00
 3 -7 3 0.85 0.00
 4 -7 3 2.43 0.00
 5 -7 3 1.34 0.00
 6 -7 3 -0.32 0.00
 -8 -6 3 -0.80 0.00
 -7 -6 3 -0.96 0.00
 -6 -6 3 0.33 0.00
 -5 -6 3 2.03 0.00
 -4 -6 3 2.31 0.00
 -3 -6 3 -0.09 0.00
 -2 -6 3 -3.34 0.00
 -1 -6 3 -3.53 0.00
 0 -6 3 -0.16 0.00
 1 -6 3 3.10 0.00
 2 -6 3 3.06 0.00
 3 -6 3 0.19 0.00
 4 -6 3 -2.24 0.00
 5 -6 3 -1.91 0.00
 6 -6 3 -0.14 0.00
 7 -6 3 0.64 0.00
 -8 -5 3 0.69 0.00
 -7 -5 3 1.32 0.00
 -6 -5 3 0.33 0.00
 -5 -5 3 -1.71 0.00
 -4 -5 3 -2.95 0.00
 -3 -5 3 -1.21 0.00
 -2 -5 3 2.97 0.00
 -1 -5 3 4.98 0.00
 0 -5 3 1.92 0.00
 1 -5 3 -2.76 0.00
 2 -5 3 -4.03 0.00
 3 -5 3 -1.37 0.00
 4 -5 3 1.74 0.00
 5 -5 3 2.26 0.00
 6 -5 3 0.65 0.00
 7 -5 3 -0.56 0.00
 -8 -4 3 -0.48 0.00
 -7 -4 3 -1.53 0.00
 -6 -4 3 -1.06 0.00
 -5 -4 3 1.09 0.00
 -4 -4 3 3.38 0.00
 -3 -4 3 2.88 0.00
 -2 -4 3 -1.85 0.00
 -1 -4 3 -6.31 0.00
 0 -4 3 -4.48 0.00
 1 -4 3 1.66 0.00
 2 -4 3 4.84 0.00
 3 -4 3 2.72 0.00
 4 -4 3 -0.97 0.00
 5 -4 3 -2.41 0.00
 6 -4 3 -1.20 0.00
 7 -4 3 0.35 0.00
 -8 -3 3 0.16 0.00
 -7 -3 3 1.53 0.00
 -6 -3 3 1.77 0.00
 -5 -3 3 -0.11 0.00
 -4 -3 3 -3.32 0.00
 -3 -3 3 -4.70 0.00
 -2 -3 3 -0.38 0.00
 -1 -3 3 6.77 0.00
 0 -3 3 7.60 0.00
 1 -3 3 0.65 0.00
 2 -3 3 -5.09 0.00
 3 -3 3 -4.22 0.00
 4 -3 3 -0.16 0.00
 5 -3 3 2.31 0.00
 6 -3 3 1.79 0.00
 7 -3 3 0.05 0.00
 8 -3 3 -0.61 0.00
 -8 -2 3 0.26 0.00
 -7 -2 3 -1.25 0.00
 -6 -2 3 -2.27 0.00
 -5 -2 3 -1.12 0.00
 -4 -2 3 2.51 0.00
 -3 -2 3 6.05 0.00
 -2 -2 3 3.56 0.00
 -1 -2 3 -5.48 0.00
 0 -2 3 -10.29 0.00
 1 -2 3 -4.19 0.00
 2 -2 3 4.15 0.00
 3 -2 3 5.53 0.00
 4 -2 3 1.68 0.00
 5 -2 3 -1.78 0.00
 6 -2 3 -2.27 0.00
 7 -2 3 -0.66 0.00
 8 -2 3 0.51 0.00
 -8 -1 3 -0.70 0.00
 -7 -1 3 0.66 0.00
 -6 -1 3 2.37 0.00
 -5 -1 3 2.30 0.00
 -4 -1 3 -0.97 0.00
 -3 -1 3 -6.23 0.00
 -2 -1 3 -6.78 0.00
 -1 -1 3 2.22 0.00
 0 -1 3 11.20 0.00
 1 -1 3 8.13 0.00
 2 -1 3 -1.71 0.00
 3 -1 3 -6.01 0.00
 4 -1 3 -3.34 0.00
 5 -1 3 0.72 0.00
 6 -1 3 2.39 0.00
 7 -1 3 1.36 0.00
 8 -1 3 -0.15 0.00
 -8 0 3 1.00 0.00
 -7 0 3 0.09 0.00
 -6 0 3 -1.98 0.00
 -5 0 3 -3.07 0.00
 -4 0 3 -0.90 0.00
 -3 0 3 4.99 0.00
 -2 0 3 8.82 0.00
 -1 0 3 2.18 0.00
 0 0 3 -9.51 0.00
 1 0 3 -11.01 0.00
 2 0 3 -1.82 0.00
 3 0 3 5.15 0.00
 4 0 3 4.59 0.00
 5 0 3 0.71 0.00
 6 0 3 -1.95 0.00
 7 0 3 -1.84 0.00
 8 0 3 -0.38 0.00
 9 0 3 0.34 0.00
 -8 1 3 -1.07 0.00
 -7 1 3 -0.79 0.00
 -6 1 3 1.19 0.00
 -5 1 3 3.19 0.00
 -4 1 3 2.50 0.00
 -3 1 3 -2.74 0.00
 -2 1 3 -8.87 0.00
 -1 1 3 -6.12 0.00
 0 1 3 5.61 0.00
 1 1 3 11.57 0.00
 2 1 3 5.26 0.00
 3 1 3 -3.02 0.00
 4 1 3 -4.92 0.00
 5 1 3 -2.08 0.00
 6 1 3 1.04 0.00
 7 1 3 1.89 0.00
 8 1 3 0.86 0.00
 9 1 3 -0.11 0.00
 -8 2 3 0.90 0.00
 -7 2 3 1.23 0.00
 -6 2 3 -0.25 0.00
 -5 2 3 -2.72 0.00
 -4 2 3 -3.41 0.00
 -3 2 3 0.30 0.00
 -2 2 3 7.10 0.00
 -1 2 3 8.25 0.00
 0 2 3 -0.94 0.00
 1 2 3 -9.61 0.00
 2 2 3 -7.38 0.00
 3 2 3 0.32 0.00
 4 2 3 4.20 0.00
 5 2 3 2.96 0.00
 6 2 3 0.04 0.00
 7 2 3 -1.50 0.00
 8 2 3 -1.10 0.00
 9 2 3 -0.16 0.00
 -8 3 3 -0.61 0.00
 -7 3 3 -1.36 0.00
 -6 3 3 -0.60 0.00
 -5 3 3 1.86 0.00
 -4 3 3 3.58 0.00
 -3 3 3 1.60 0.00
 -2 3 3 -4.40 0.00
 -1 3 3 -8.15 0.00
 0 3 3 -2.82 0.00
 1 3 3 6.06 0.00
 2 3 3 7.58 0.00
 3 3 3 2.03 0.00
 4 3 3 -2.76 0.00
 5 3 3 -3.17 0.00
 6 3 3 -0.94 0.00
 7 3 3 0.88 0.00
 8 3 3 1.04 0.00
 9 3 3 0.35 0.00
 -8 4 3 0.31 0.00
 -7 4 3 1.21 0.00
 -6 4 3 1.22 0.00
 -5 4 3 -0.86 0.00
 -4 4 3 -3.19 0.00
 -3 4 3 -2.69 0.00
 -2 4 3 1.80 0.00
 -1 4 3 6.48 0.00
 0 4 3 4.77 0.00
 1 4 3 -2.36 0.00
 2 4 3 -6.20 0.00
 3 4 3 -3.41 0.00
 4 4 3 1.14 0.00
 5 4 3 2.82 0.00
 6 4 3 1.50 0.00
 7 4 3 -0.28 0.00
 8 4 3 -0.82 0.00
 9 4 3 -0.40 0.00
 -7 5 3 -0.91 0.00
 -6 5 3 -1.55 0.00
 -5 5 3 -0.13 0.00
 -4 5 3 2.46 0.00
 -3 5 3 3.10 0.00
 -2 5 3 0.17 0.00
 -1 5 3 -4.27 0.00
 0 5 3 -5.02 0.00
 1 5 3 -0.41 0.00
 2 5 3 4.11 0.00
 3 5 3 3.76 0.00
 4 5 3 0.24 0.00
 5 5 3 -2.16 0.00
 6 5 3 -1.74 0.00
 7 5 3 -0.17 0.00
 8 5 3 0.60 0.00
 9 5 3 0.38 0.00
 -6 6 3 1.58 0.00
 -5 6 3 1.00 0.00
 -4 6 3 -1.49 0.00
 -3 6 3 -3.01 0.00
 -2 6 3 -1.43 0.00
 -1 6 3 2.25 0.00
 0 6 3 4.28 0.00
 1 6 3 1.98 0.00
 2 6 3 -2.12 0.00
 3 6 3 -3.41 0.00
 4 6 3 -1.20 0.00
 5 6 3 1.38 0.00
 6 6 3 1.76 0.00
 7 6 3 0.51 0.00
 8 6 3 -0.42 0.00
 9 6 3 -0.37 0.00
 -6 7 3 -1.33 0.00
 -5 7 3 -1.57 0.00
 -4 7 3 0.40 0.00
 -3 7 3 2.50 0.00
 -2 7 3 2.13 0.00
 -1 7 3 -0.67 0.00
 0 7 3 -3.24 0.00
 1 7 3 -2.63 0.00
 2 7 3 0.59 0.00
 3 7 3 2.75 0.00
 4 7 3 1.78 0.00
 5 7 3 -0.58 0.00
 6 7 3 -1.58 0.00
 7 7 3 -0.76 0.00
 8 7 3 0.24 0.00
 9 7 3 0.38 0.00
 -5 8 3 1.71 0.00
 -4 8 3 0.60 0.00
 -3 8 3 -1.64 0.00
 -2 8 3 -2.33 0.00
 -1 8 3 -0.49 0.00
 0 8 3 2.19 0.00
 1 8 3 2.77 0.00
 2 8 3 0.49 0.00
 3 8 3 -1.97 0.00
 4 8 3 -2.01 0.00
 5 8 3 -0.15 0.00
 6 8 3 1.19 0.00
 7 8 3 0.89 0.00
 8 8 3 -0.02 0.00
 -5 9 3 -1.40 0.00
 -4 9 3 -1.21 0.00
 -3 9 3 0.61 0.00
 -2 9 3 2.04 0.00
 -1 9 3 1.27 0.00
 0 9 3 -1.19 0.00
 1 9 3 -2.60 0.00
 2 9 3 -1.23 0.00
 3 9 3 1.18 0.00
 4 9 3 1.92 0.00
 5 9 3 0.70 0.00
 6 9 3 -0.66 0.00
 7 9 3 -0.82 0.00
 8 9 3 -0.18 0.00
 -4 10 3 1.28 0.00
 -3 10 3 0.26 0.00
 -2 10 3 -1.38 0.00
 -1 10 3 -1.60 0.00
 0 10 3 0.28 0.00
 1 10 3 2.17 0.00
 2 10 3 1.67 0.00
 3 10 3 -0.42 0.00
 4 10 3 -1.57 0.00
 5 10 3 -0.97 0.00
 6 10 3 0.17 0.00
 7 10 3 0.58 0.00
 8 10 3 0.26 0.00
 -3 11 3 -0.69 0.00
 -2 11 3 0.63 0.00
 -1 11 3 1.51 0.00
 0 11 3 0.42 0.00
 1 11 3 -1.54 0.00
 2 11 3 -1.81 0.00
 3 11 3 -0.20 0.00
 4 11 3 1.09 0.00
 5 11 3 0.95 0.00
 6 11 3 0.14 0.00
 -1 12 3 -1.13 0.00
 0 12 3 -0.81 0.00
 1 12 3 0.85 0.00
 2 12 3 1.63 0.00
 3 12 3 0.61 0.00
 4 12 3 -0.61 0.00
 5 12 3 -0.77 0.00
 1 13 3 -0.26 0.00
 2 13 3 -1.22 0.00
 3 13 3 -0.74 0.00
 4 13 3 0.24 0.00
 2 14 3 0.75 0.00
 3 14 3 0.64 0.00
 -2 -12 4 0.46 0.00
 -1 -12 4 0.77 0.00
 0 -12 4 0.21 0.00
 -3 -11 4 0.94 0.00
 -2 -11 4 -0.46 0.00
 -1 -11 4 -1.36 0.00
 0 -11 4 -0.70 0.00
 1 -11 4 0.63 0.00
 2 -11 4 1.06 0.00
 3 -11 4 0.29 0.00
 -6 -10 4 0.56 0.00
 -5 -10 4 -0.28 0.00
 -4 -10 4 -1.60 0.00
 -3 -10 4 -1.76 0.00
 -2 -10 4 -0.01 0.00
 -1 -10 4 1.76 0.00
 0 -10 4 1.50 0.00
 1 -10 4 -0.30 0.00
 2 -10 4 -1.54 0.00
 3 -10 4 -1.00 0.00
 4 -10 4 0.35 0.00
 -7 -9 4 -0.74 0.00
 -6 -9 4 -1.02 0.00
 -5 -9 4 -0.23 0.00
 -4 -9 4 1.56 0.00
 -3 -9 4 2.48 0.00
 -2 -9 4 0.88 0.00
 -1 -9 4 -1.67 0.00
 0 -9 4 -2.29 0.00
 1 -9 4 -0.51 0.00
 2 -9 4 1.58 0.00
 3 -9 4 1.80 0.00
 4 -9 4 0.24 0.00
 -8 -8 4 -0.17 0.00
 -7 -8 4 0.69 0.00
 -6 -8 4 1.38 0.00
 -5 -8 4 0.89 0.00
 -4 -8 4 -1.08 0.00
 -3 -8 4 -2.83 0.00
 -2 -8 4 -1.88 0.00
 -1 -8 4 1.07 0.00
 0 -8 4 2.78 0.00
 1 -8 4 1.59 0.00
 2 -8 4 -1.05 0.00
 3 -8 4 -2.31 0.00
 4 -8 4 -1.09 0.00
 5 -8 4 0.68 0.00
 -8 -7 4 0.48 0.00
 -7 -7 4 -0.40 0.00
 -6 -7 4 -1.51 0.00
 -5 -7 4 -1.52 0.00
 -4 -7 4 0.32 0.00
 -3 -7 4 2.75 0.00
 -2 -7 4 2.78 0.00
 -1 -7 4 -0.10 0.00
 0 -7 4 -2.83 0.00
 1 -7 4 -2.63 0.00
 2 -7 4 0.09 0.00
 3 -7 4 2.33 0.00
 4 -7 4 1.88 0.00
 5 -7 4 -0.10 0.00
 6 -7 4 -1.02 0.00
 -8 -6 4 -0.73 0.00
 -7 -6 4 -0.03 0.00
 -6 -6 4 1.40 0.00
 -5 -6 4 2.01 0.00
 -4 -6 4 0.57 0.00
 -3 -6 4 -2.34 0.00
 -2 -6 4 -3.54 0.00
 -1 -6 4 -1.12 0.00
 0 -6 4 2.50 0.00
 1 -6 4 3.50 0.00
 2 -6 4 1.08 0.00
 3 -6 4 -1.91 0.00
 4 -6 4 -2.39 0.00
 5 -6 4 -0.58 0.00
 6 -6 4 0.86 0.00
 -8 -5 4 0.88 0.00
 -7 -5 4 0.52 0.00
 -6 -5 4 -1.04 0.00
 -5 -5 4 -2.31 0.00
 -4 -5 4 -1.54 0.00
 -3 -5 4 1.61 0.00
 -2 -5 4 4.19 0.00
 -1 -5 4 2.70 0.00
 0 -5 4 -1.74 0.00
 1 -5 4 -4.23 0.00
 2 -5 4 -2.38 0.00
 3 -5 4 1.18 0.00
 4 -5 4 2.61 0.00
 5 -5 4 1.25 0.00
 6 -5 4 -0.55 0.00
 7 -5 4 -0.88 0.00
 -8 -4 4 -0.92 0.00
 -7 -4 4 -1.00 0.00
 -6 -4 4 0.46 0.00
 -5 -4 4 2.35 0.00
 -4 -4 4 2.56 0.00
 -3 -4 4 -0.42 0.00
 -2 -4 4 -4.55 0.00
 -1 -4 4 -4.71 0.00
 0 -4 4 0.24 0.00
 1 -4 4 4.65 0.00
 2 -4 4 3.84 0.00
 3 -4 4 -0.14 0.00
 4 -4 4 -2.58 0.00
 5 -4 4 -1.87 0.00
 6 -4 4 0.10 0.00
 7 -4 4 0.92 0.00
 -8 -3 4 0.82 0.00
 -7 -3 4 1.40 0.00
 -6 -3 4 0.31 0.00
 -5 -3 4 -2.00 0.00
 -4 -3 4 -3.45 0.00
 -3 -3 4 -1.32 0.00
 -2 -3 4 4.13 0.00
 -1 -3 4 6.84 0.00
 0 -3 4 2.31 0.00
 1 -3 4 -4.30 0.00
 2 -3 4 -5.34 0.00
 3 -3 4 -1.32 0.00
 4 -3 4 2.21 0.00
 5 -3 4 2.43 0.00
 6 -3 4 0.54 0.00
 7 -3 4 -0.82 0.00
 8 -3 4 -0.62 0.00
 -8 -2 4 -0.57 0.00
 -7 -2 4 -1.60 0.00
 -6 -2 4 -1.16 0.00
 -5 -2 4 1.19 0.00
 -4 -2 4 3.87 0.00
 -3 -2 4 3.37 0.00
 -2 -2 4 -2.48 0.00
 -1 -2 4 -8.25 0.00
 0 -2 4 -5.68 0.00
 1 -2 4 2.61 0.00
 2 -2 4 6.36 0.00
 3 -2 4 3.14 0.00
 4 -2 4 -1.33 0.00
 5 -2 4 -2.78 0.00
 6 -2 4 -1.34 0.00
 7 -2 4 0.47 0.00
 8 -2 4 0.77 0.00
 -8 -1 4 0.18 0.00
 -7 -1 4 1.50 0.00
 -6 -1 4 1.87 0.00
 -5 -1 4 -0.01 0.00
 -4 -1 4 -3.50 0.00
 -3 -1 4 -5.10 0.00
 -2 -1 4 -0.29 0.00
 -1 -1 4 7.98 0.00
 0 -1 4 8.88 0.00
 1 -1 4 0.51 0.00
 2 -1 4 -6.20 0.00
 3 -1 4 -4.92 0.00
 4 -1 4 -0.12 0.00
 5 -1 4 2.64 0.00
 6 -1 4 2.11 0.00
 7 -1 4 0.18 0.00
 8 -1 4 -0.73 0.00
 -8 0 4 0.25 0.00
 -7 0 4 -1.09 0.00
 -6 0 4 -2.24 0.00
 -5 0 4 -1.23 0.00
 -4 0 4 2.36 0.00
 -3 0 4 5.84 0.00
 -2 0 4 3.37 0.00
 -1 0 4 -5.72 0.00
 0 0 4 -10.61 0.00
 1 0 4 -4.29 0.00
 2 0 4 4.48 0.00
 3 0 4 5.97 0.00
 4 0 4 1.88 0.00
 5 0 4 -1.89 0.00
 6 0 4 -2.54 0.00
 7 0 4 -0.95 0.00
 8 0 4 0.41 0.00
 -8 1 4 -0.60 0.00
 -7 1 4 0.48 0.00
 -6 1 4 2.15 0.00
 -5 1 4 2.19 0.00
 -4 1 4 -0.79 0.00
 -3 1 4 -5.32 0.00
 -2 1 4 -5.67 0.00
 -1 1 4 2.13 0.00
 0 1 4 10.02 0.00
 1 1 4 7.39 0.00
 2 1 4 -1.53 0.00
 3 1 4 -5.76 0.00
 4 1 4 -3.38 0.00
 5 1 4 0.65 0.00
 6 1 4 2.42 0.00
 7 1 4 1.55 0.00
 8 1 4 0.09 0.00
 9 1 4 -0.41 0.00
 -8 2 4 0.76 0.00
 -7 2 4 0.16 0.00
 -6 2 4 -1.67 0.00
 -5 2 4 -2.67 0.00
 -4 2 4 -0.72 0.00
 -3 2 4 3.85 0.00
 -2 2 4 6.48 0.00
 -1 2 4 1.45 0.00
 0 2 4 -7.35 0.00
 1 2 4 -8.70 0.00
 2 2 4 -1.64 0.00
 3 2 4 4.31 0.00
 4 2 4 4.15 0.00
 5 2 4 0.69 0.00
 6 2 4 -1.80 0.00
 7 2 4 -1.78 0.00
 8 2 4 -0.57 0.00
 9 2 4 0.20 0.00
 -8 3 4 -0.72 0.00
 -7 3 4 -0.66 0.00
 -6 3 4 0.96 0.00
 -5 3 4 2.67 0.00
 -4 3 4 1.86 0.00
 -3 3 4 -2.02 0.00
 -2 3 4 -5.85 0.00
 -1 3 4 -3.89 0.00
 0 3 4 3.74 0.00
 1 3 4 7.94 0.00
 2 3 4 3.96 0.00
 3 3 4 -2.16 0.00
 4 3 4 -4.03 0.00
 5 3 4 -1.75 0.00
 6 3 4 0.95 0.00
 7 3 4 1.62 0.00
 8 3 4 0.84 0.00
 9 3 4 0.05 0.00
 -8 4 4 0.55 0.00
 -7 4 4 0.93 0.00
 -6 4 4 -0.18 0.00
 -5 4 4 -2.27 0.00
 -4 4 4 -2.52 0.00
 -3 4 4 0.35 0.00
 -2 4 4 4.36 0.00
 -1 4 4 4.79 0.00
 0 4 4 -0.50 0.00
 1 4 4 -5.79 0.00
 2 4 4 -4.90 0.00
 3 4 4 0.07 0.00
 4 4 4 3.22 0.00
 5 4 4 2.34 0.00
 6 4 4 -0.13 0.00
 7 4 4 -1.25 0.00
 8 4 4 -0.87 0.00
 9 4 4 -0.21 0.00
 -7 5 4 -0.97 0.00
 -6 5 4 -0.52 0.00
 -5 5 4 1.58 0.00
 -4 5 4 2.76 0.00
 -3 5 4 0.96 0.00
 -2 5 4 -2.66 0.00
 -1 5 4 -4.49 0.00
 0 5 4 -1.64 0.00
 1 5 4 3.27 0.00
 2 5 4 4.62 0.00
 3 5 4 1.46 0.00
 4 5 4 -2.09 0.00
 5 5 4 -2.50 0.00
 6 5 4 -0.54 0.00
 7 5 4 0.85 0.00
 8 5 4 0.78 0.00
 9 5 4 0.25 0.00
 -6 6 4 1.01 0.00
 -5 6 4 -0.69 0.00
 -4 6 4 -2.55 0.00
 -3 6 4 -1.88 0.00
 -2 6 4 1.10 0.00
 -1 6 4 3.58 0.00
 0 6 4 2.65 0.00
 1 6 4 -1.17 0.00
 2 6 4 -3.68 0.00
 3 6 4 -2.30 0.00
 4 6 4 0.95 0.00
 5 6 4 2.33 0.00
 6 6 4 1.04 0.00
 7 6 4 -0.47 0.00
 8 6 4 -0.68 0.00
 9 6 4 -0.24 0.00
 -6 7 4 -1.19 0.00
 -5 7 4 -0.21 0.00
 -4 7 4 1.91 0.00
 -3 7 4 2.34 0.00
 -2 7 4 0.20 0.00
 -1 7 4 -2.49 0.00
 0 7 4 -2.89 0.00
 1 7 4 -0.28 0.00
 2 7 4 2.58 0.00
 3 7 4 2.58 0.00
 4 7 4 0.04 0.00
 5 7 4 -1.89 0.00
 6 7 4 -1.37 0.00
 7 7 4 0.10 0.00
 8 7 4 0.58 0.00
 9 7 4 0.24 0.00
 -5 8 4 0.85 0.00
 -4 8 4 -0.97 0.00
 -3 8 4 -2.27 0.00
 -2 8 4 -1.17 0.00
 -1 8 4 1.39 0.00
 0 8 4 2.71 0.00
 1 8 4 1.18 0.00
 2 8 4 -1.57 0.00
 3 8 4 -2.49 0.00
 4 8 4 -0.81 0.00
 5 8 4 1.27 0.00
 6 8 4 1.45 0.00
 7 8 4 0.26 0.00
 8 8 4 -0.43 0.00
 9 8 4 -0.25 0.00
 -4 9 4 0.04 0.00
 -3 9 4 1.69 0.00
 -2 9 4 1.67 0.00
 -1 9 4 -0.37 0.00
 0 9 4 -2.27 0.00
 1 9 4 -1.71 0.00
 2 9 4 0.70 0.00
 3 9 4 2.15 0.00
 4 9 4 1.27 0.00
 5 9 4 -0.59 0.00
 6 9 4 -1.27 0.00
 7 9 4 -0.51 0.00
 8 9 4 0.21 0.00
 -4 10 4 0.55 0.00
 -3 10 4 -0.85 0.00
 -2 10 4 -1.65 0.00
 -1 10 4 -0.43 0.00
 0 10 4 1.65 0.00
 1 10 4 1.93 0.00
 2 10 4 0.04 0.00
 3 10 4 -1.65 0.00
 4 10 4 -1.43 0.00
 5 10 4 0.01 0.00
 6 10 4 0.90 0.00
 7 10 4 0.58 0.00
 -3 11 4 0.12 0.00
 -2 11 4 1.22 0.00
 -1 11 4 0.87 0.00
 0 11 4 -0.94 0.00
 1 11 4 -1.86 0.00
 2 11 4 -0.62 0.00
 3 11 4 1.06 0.00
 4 11 4 1.32 0.00
 5 11 4 0.34 0.00
 6 11 4 -0.52 0.00
 -1 12 4 -0.94 0.00
 0 12 4 0.32 0.00
 1 12 4 1.53 0.00
 2 12 4 0.96 0.00
 3 12 4 -0.50 0.00
 4 12 4 -1.05 0.00
 5 12 4 -0.47 0.00
 6 12 4 0.24 0.00
 0 13 4 0.10 0.00
 1 13 4 -1.06 0.00
 2 13 4 -1.03 0.00
 3 13 4 0.05 0.00
 4 13 4 0.71 0.00
 5 13 4 0.45 0.00
 1 14 4 0.57 0.00
 2 14 4 0.85 0.00
 3 14 4 0.19 0.00
 4 14 4 -0.39 0.00
 -1 -12 5 0.51 0.00
 0 -12 5 -0.20 0.00
 -3 -11 5 0.03 0.00
 -2 -11 5 -1.14 0.00
 -1 -11 5 -1.10 0.00
 0 -11 5 0.12 0.00
 1 -11 5 1.02 0.00
 2 -11 5 0.59 0.00
 -5 -10 5 -1.07 0.00
 -4 -10 5 -1.68 0.00
 -3 -10 5 -0.64 0.00
 -2 -10 5 1.30 0.00
 -1 -10 5 1.86 0.00
 0 -10 5 0.39 0.00
 1 -10 5 -1.29 0.00
 2 -10 5 -1.31 0.00
 3 -10 5 0.05 0.00
 -6 -9 5 -0.26 0.00
 -5 -9 5 0.97 0.00
 -4 -9 5 2.18 0.00
 -3 -9 5 1.51 0.00
 -2 -9 5 -0.95 0.00
 -1 -9 5 -2.45 0.00
 0 -9 5 -1.29 0.00
 1 -9 5 1.08 0.00
 2 -9 5 1.98 0.00
 3 -9 5 0.70 0.00
 4 -9 5 -0.90 0.00
 -6 -8 5 0.75 0.00
 -5 -8 5 -0.53 0.00
 -4 -8 5 -2.30 0.00
 -3 -8 5 -2.34 0.00
 -2 -8 5 0.15 0.00
 -1 -8 5 2.59 0.00
 0 -8 5 2.27 0.00
 1 -8 5 -0.33 0.00
 2 -8 5 -2.26 0.00
 3 -8 5 -1.59 0.00
 4 -8 5 0.41 0.00
 5 -8 5 1.27 0.00
 -7 -7 5 -0.88 0.00
 -6 -7 5 -1.21 0.00
 -5 -7 5 -0.12 0.00
 -4 -7 5 2.01 0.00
 -3 -7 5 2.91 0.00
 -2 -7 5 0.86 0.00
 -1 -7 5 -2.26 0.00
 0 -7 5 -3.05 0.00
 1 -7 5 -0.76 0.00
 2 -7 5 2.01 0.00
 3 -7 5 2.31 0.00
 4 -7 5 0.36 0.00
 5 -7 5 -1.17 0.00
 6 -7 5 -0.99 0.00
 -8 -6 5 -0.24 0.00
 -7 -6 5 0.75 0.00
 -6 -6 5 1.54 0.00
 -5 -6 5 0.85 0.00
 -4 -6 5 -1.43 0.00
 -3 -6 5 -3.19 0.00
 -2 -6 5 -1.92 0.00
 -1 -6 5 1.56 0.00
 0 -6 5 3.55 0.00
 1 -6 5 1.95 0.00
 2 -6 5 -1.33 0.00
 3 -6 5 -2.67 0.00
 4 -6 5 -1.17 0.00
 5 -6 5 0.78 0.00
 6 -6 5 1.17 0.00
 -8 -5 5 0.50 0.00
 -7 -5 5 -0.45 0.00
 -6 -5 5 -1.68 0.00
 -5 -5 5 -1.57 0.00
 -4 -5 5 0.61 0.00
 -3 -5 5 3.21 0.00
 -2 -5 5 3.03 0.00
 -1 -5 5 -0.53 0.00
 0 -5 5 -3.80 0.00
 1 -5 5 -3.18 0.00
 2 -5 5 0.35 0.00
 3 -5 5 2.69 0.00
 4 -5 5 1.87 0.00
 5 -5 5 -0.25 0.00
 6 -5 5 -1.19 0.00
 7 -5 5 -0.68 0.00
 -8 -4 5 -0.72 0.00
 -7 -4 5 0.02 0.00
 -6 -4 5 1.56 0.00
 -5 -4 5 2.19 0.00
 -4 -4 5 0.43 0.00
 -3 -4 5 -2.92 0.00
 -2 -4 5 -4.22 0.00
 -1 -4 5 -1.02 0.00
 0 -4 5 3.66 0.00
 1 -4 5 4.47 0.00
 2 -4 5 0.95 0.00
 3 -4 5 -2.40 0.00
 4 -4 5 -2.44 0.00
 5 -4 5 -0.39 0.00
 6 -4 5 1.07 0.00
 7 -4 5 0.90 0.00
 -8 -3 5 0.87 0.00
 -7 -3 5 0.50 0.00
 -6 -3 5 -1.14 0.00
 -5 -3 5 -2.57 0.00
 -4 -3 5 -1.67 0.00
 -3 -3 5 2.07 0.00
 -2 -3 5 5.22 0.00
 -1 -3 5 3.19 0.00
 0 -3 5 -2.72 0.00
 1 -3 5 -5.60 0.00
 2 -3 5 -2.63 0.00
 3 -3 5 1.68 0.00
 4 -3 5 2.86 0.00
 5 -3 5 1.16 0.00
 6 -3 5 -0.75 0.00
 7 -3 5 -1.09 0.00
 8 -3 5 -0.32 0.00
 -8 -2 5 -0.89 0.00
 -7 -2 5 -1.00 0.00
 -6 -2 5 0.44 0.00
 -5 -2 5 2.53 0.00
 -4 -2 5 2.85 0.00
 -3 -2 5 -0.54 0.00
 -2 -2 5 -5.48 0.00
 -1 -2 5 -5.65 0.00
 0 -2 5 0.64 0.00
 1 -2 5 6.00 0.00
 2 -2 5 4.53 0.00
 3 -2 5 -0.39 0.00
 4 -2 5 -2.95 0.00
 5 -2 5 -1.99 0.00
 6 -2 5 0.16 0.00
 7 -2 5 1.13 0.00
 8 -2 5 0.61 0.00
 -8 -1 5 0.76 0.00
 -7 -1 5 1.35 0.00
 -6 -1 5 0.43 0.00
 -5 -1 5 -1.97 0.00
 -4 -1 5 -3.62 0.00
 -3 -1 5 -1.42 0.00
 -2 -1 5 4.52 0.00
 -1 -1 5 7.57 0.00
 0 -1 5 2.42 0.00
 1 -1 5 -5.08 0.00
 2 -1 5 -6.09 0.00
 3 -1 5 -1.44 0.00
 4 -1 5 2.44 0.00
 5 -1 5 2.69 0.00
 6 -1 5 0.68 0.00
 7 -1 5 -0.89 0.00
 8 -1 5 -0.85 0.00
 -8 0 5 -0.48 0.00
 -7 0 5 -1.44 0.00
 -6 0 5 -1.23 0.00
 -5 0 5 1.00 0.00
 -4 0 5 3.68 0.00
 -3 0 5 3.24 0.00
 -2 0 5 -2.40 0.00
 -1 0 5 -8.05 0.00
 0 0 5 -5.57 0.00
 1 0 5 2.69 0.00
 2 0 5 6.57 0.00
 3 0 5 3.38 0.00
 4 0 5 -1.28 0.00
 5 0 5 -2.93 0.00
 6 0 5 -1.57 0.00
 7 0 5 0.33 0.00
 8 0 5 0.89 0.00
 -8 1 5 0.12 0.00
 -7 1 5 1.25 0.00
 -6 1 5 1.78 0.00
 -5 1 5 0.12 0.00
 -4 1 5 -3.02 0.00
 -3 1 5 -4.32 0.00
 -2 1 5 -0.22 0.00
 -1 1 5 6.76 0.00
 0 1 5 7.65 0.00
 1 1 5 0.52 0.00
 2 1 5 -5.60 0.00
 3 1 5 -4.77 0.00
 4 1 5 -0.31 0.00
 5 1 5 2.56 0.00
 6 1 5 2.20 0.00
 7 1 5 0.40 0.00
 8 1 5 -0.64 0.00
 9 1 5 -0.51 0.00
 -8 2 5 0.19 0.00
 -7 2 5 -0.84 0.00
 -6 2 5 -1.98 0.00
 -5 2 5 -1.12 0.00
 -4 2 5 1.93 0.00
 -3 2 5 4.44 0.00
 -2 2 5 2.44 0.00
 -1 2 5 -4.19 0.00
 0 2 5 -7.92 0.00
 1 2 5 -3.45 0.00
 2 2 5 3.43 0.00
 3 2 5 5.12 0.00
 4 2 5 1.84 0.00
 5 2 5 -1.67 0.00
 6 2 5 -2.37 0.00
 7 2 5 -1.02 0.00
 8 2 5 0.21 0.00
 9 2 5 0.46 0.00
 -8 3 5 -0.40 0.00
 -7 3 5 0.32 0.00
 -6 3 5 1.83 0.00
 -5 3 5 1.85 0.00
 -4 3 5 -0.71 0.00
 -3 3 5 -3.79 0.00
 -2 3 5 -3.71 0.00
 -1 3 5 1.34 0.00
 0 3 5 6.51 0.00
 1 3 5 5.17 0.00
 2 3 5 -0.84 0.00
 3 3 5 -4.40 0.00
 4 3 5 -2.89 0.00
 5 3 5 0.57 0.00
 6 3 5 2.11 0.00
 7 3 5 1.36 0.00
 8 3 5 0.23 0.00
 9 3 5 -0.26 0.00
 -8 4 5 0.45 0.00
 -7 4 5 0.16 0.00
 -6 4 5 -1.39 0.00
 -5 4 5 -2.25 0.00
 -4 4 5 -0.43 0.00
 -3 4 5 2.72 0.00
 -2 4 5 3.98 0.00
 -1 4 5 0.92 0.00
 0 4 5 -4.19 0.00
 1 4 5 -5.40 0.00
 2 4 5 -1.34 0.00
 3 4 5 2.99 0.00
 4 4 5 3.29 0.00
 5 4 5 0.47 0.00
 6 4 5 -1.59 0.00
 7 4 5 -1.42 0.00
 8 4 5 -0.50 0.00
 9 4 5 0.04 0.00
 -7 5 5 -0.51 0.00
 -6 5 5 0.76 0.00
 -5 5 5 2.27 0.00
 -4 5 5 1.39 0.00
 -3 5 5 -1.50 0.00
 -2 5 5 -3.56 0.00
 -1 5 5 -2.26 0.00
 0 5 5 1.88 0.00
 1 5 5 4.53 0.00
 2 5 5 2.65 0.00
 3 5 5 -1.41 0.00
 4 5 5 -3.11 0.00
 5 5 5 -1.29 0.00
 6 5 5 0.98 0.00
 7 5 5 1.30 0.00
 8 5 5 0.60 0.00
 9 5 5 0.10 0.00
 -6 6 5 -0.08 0.00
 -5 6 5 -1.89 0.00
 -4 6 5 -2.06 0.00
 -3 6 5 0.25 0.00
 -2 6 5 2.74 0.00
 -1 6 5 2.80 0.00
 0 6 5 -0.10 0.00
 1 6 5 -3.21 0.00
 2 6 5 -3.10 0.00
 3 6 5 0.04 0.00
 4 6 5 2.54 0.00
 5 6 5 1.83 0.00
 6 6 5 -0.35 0.00
 7 6 5 -1.11 0.00
 8 6 5 -0.60 0.00
 9 6 5 -0.13 0.00
 -6 7 5 -0.46 0.00
 -5 7 5 1.17 0.00
 -4 7 5 2.25 0.00
 -3 7 5 0.86 0.00
 -2 7 5 -1.70 0.00
 -1 7 5 -2.78 0.00
 0 7 5 -1.05 0.00
 1 7 5 1.93 0.00
 2 7 5 2.98 0.00
 3 7 5 0.95 0.00
 4 7 5 -1.76 0.00
 5 7 5 -2.05 0.00
 6 7 5 -0.25 0.00
 7 7 5 0.86 0.00
 8 7 5 0.58 0.00
 9 7 5 0.11 0.00
 -5 8 5 -0.36 0.00
 -4 8 5 -1.90 0.00
 -3 8 5 -1.61 0.00
 -2 8 5 0.59 0.00
 -1 8 5 2.37 0.00
 0 8 5 1.69 0.00
 1 8 5 -0.88 0.00
 2 8 5 -2.56 0.00
 3 8 5 -1.55 0.00
 4 8 5 0.92 0.00
 5 8 5 1.94 0.00
 6 8 5 0.73 0.00
 7 8 5 -0.54 0.00
 8 8 5 -0.54 0.00
 9 8 5 -0.10 0.00
 -4 9 5 1.15 0.00
 -3 9 5 1.79 0.00
 -2 9 5 0.39 0.00
 -1 9 5 -1.69 0.00
 0 9 5 -1.94 0.00
 1 9 5 0.07 0.00
 2 9 5 2.02 0.00
 3 9 5 1.79 0.00
 4 9 5 -0.16 0.00
 5 9 5 -1.54 0.00
 6 9 5 -0.99 0.00
 7 9 5 0.18 0.00
 8 9 5 0.43 0.00
 9 9 5 0.10 0.00
 -4 10 5 -0.35 0.00
 -3 10 5 -1.43 0.00
 -2 10 5 -0.98 0.00
 -1 10 5 0.90 0.00
 0 10 5 1.87 0.00
 1 10 5 0.54 0.00
 2 10 5 -1.42 0.00
 3 10 5 -1.76 0.00
 4 10 5 -0.38 0.00
 5 10 5 1.02 0.00
 6 10 5 0.99 0.00
 7 10 5 0.10 0.00
 -3 11 5 0.80 0.00
 -2 11 5 1.10 0.00
 -1 11 5 -0.22 0.00
 0 11 5 -1.56 0.00
 1 11 5 -0.95 0.00
 2 11 5 0.80 0.00
 3 11 5 1.52 0.00
 4 11 5 0.68 0.00
 5 11 5 -0.54 0.00
 6 11 5 -0.81 0.00
 7 11 5 -0.23 0.00
 -1 12 5 -0.21 0.00
 0 12 5 1.10 0.00
 1 12 5 1.13 0.00
 2 12 5 -0.24 0.00
 3 12 5 -1.16 0.00
 4 12 5 -0.76 0.00
 5 12 5 0.19 0.00
 6 12 5 0.59 0.00
 0 13 5 -0.63 0.00
 1 13 5 -1.06 0.00
 2 13 5 -0.20 0.00
 3 13 5 0.73 0.00
 4 13 5 0.68 0.00
 5 13 5 0.02 0.00
 1 14 5 0.79 0.00
 4 14 5 -0.49 0.00
 -1 -11 6 -0.38 0.00
 0 -11 6 0.77 0.00
 1 -11 6 0.86 0.00
 2 -11 6 -0.05 0.00
 -5 -10 6 -1.23 0.00
 -4 -10 6 -0.89 0.00
 -3 -10 6 0.71 0.00
 -2 -10 6 1.85 0.00
 -1 -10 6 1.03 0.00
 0 -10 6 -0.81 0.00
 1 -10 6 -1.50 0.00
 2 -10 6 -0.43 0.00
 3 -10 6 0.81 0.00
 -5 -9 6 1.55 0.00
 -4 -9 6 1.62 0.00
 -3 -9 6 -0.20 0.00
 -2 -9 6 -2.18 0.00
 -1 -9 6 -1.91 0.00
 0 -9 6 0.37 0.00
 1 -9 6 1.97 0.00
 2 -9 6 1.23 0.00
 3 -9 6 -0.58 0.00
 4 -9 6 -1.23 0.00
 -6 -8 6 -0.17 0.00
 -5 -8 6 -1.57 0.00
 -4 -8 6 -2.23 0.00
 -3 -8 6 -0.64 0.00
 -2 -8 6 2.01 0.00
 -1 -8 6 2.68 0.00
 0 -8 6 0.52 0.00
 1 -8 6 -1.97 0.00
 2 -8 6 -2.06 0.00
 3 -8 6 -0.10 0.00
 4 -8 6 1.32 0.00
 5 -8 6 0.98 0.00
 -6 -7 6 -0.30 0.00
 -5 -7 6 1.27 0.00
 -4 -7 6 2.56 0.00
 -3 -7 6 1.54 0.00
 -2 -7 6 -1.39 0.00
 -1 -7 6 -3.10 0.00
 0 -7 6 -1.59 0.00
 1 -7 6 1.44 0.00
 2 -7 6 2.60 0.00
 3 -7 6 0.98 0.00
 4 -7 6 -1.01 0.00
 5 -7 6 -1.30 0.00
 6 -7 6 -0.43 0.00
 -7 -6 6 0.93 0.00
 -6 -6 6 0.83 0.00
 -5 -6 6 -0.72 0.00
 -4 -6 6 -2.57 0.00
 -3 -6 6 -2.34 0.00
 -2 -6 6 0.50 0.00
 -1 -6 6 3.15 0.00
 0 -6 6 2.62 0.00
 1 -6 6 -0.54 0.00
 2 -6 6 -2.72 0.00
 3 -6 6 -1.81 0.00
 4 -6 6 0.42 0.00
 5 -6 6 1.37 0.00
 6 -6 6 0.77 0.00
 -7 -5 6 -0.97 0.00
 -6 -5 6 -1.33 0.00
 -5 -5 6 -0.01 0.00
 -4 -5 6 2.30 0.00
 -3 -5 6 3.01 0.00
 -2 -5 6 0.56 0.00
 -1 -5 6 -2.89 0.00
 0 -5 6 -3.55 0.00
 1 -5 6 -0.61 0.00
 2 -5 6 2.46 0.00
 3 -5 6 2.44 0.00
 4 -5 6 0.28 0.00
 5 -5 6 -1.21 0.00
 6 -5 6 -1.04 0.00
 7 -5 6 -0.18 0.00
 -7 -4 6 0.83 0.00
 -6 -4 6 1.69 0.00
 -5 -4 6 0.86 0.00
 -4 -4 6 -1.72 0.00
 -3 -4 6 -3.52 0.00
 -2 -4 6 -1.85 0.00
 -1 -4 6 2.27 0.00
 0 -4 6 4.37 0.00
 1 -4 6 2.00 0.00
 2 -4 6 -1.84 0.00
 3 -4 6 -2.87 0.00
 4 -4 6 -1.02 0.00
 5 -4 6 0.90 0.00
 6 -4 6 1.23 0.00
 7 -4 6 0.44 0.00
 -8 -3 6 0.41 0.00
 -7 -3 6 -0.49 0.00
 -6 -3 6 -1.80 0.00
 -5 -3 6 -1.71 0.00
 -4 -3 6 0.77 0.00
 -3 -3 6 3.71 0.00
 -2 -3 6 3.35 0.00
 -1 -3 6 -1.04 0.00
 0 -3 6 -4.86 0.00
 1 -3 6 -3.62 0.00
 2 -3 6 0.76 0.00
 3 -3 6 3.04 0.00
 4 -3 6 1.81 0.00
 5 -3 6 -0.40 0.00
 6 -3 6 -1.32 0.00
 7 -3 6 -0.76 0.00
 8 -3 6 0.07 0.00
 -8 -2 6 -0.61 0.00
 -7 -2 6 0.02 0.00
 -6 -2 6 1.56 0.00
 -5 -2 6 2.35 0.00
 -4 -2 6 0.49 0.00
 -3 -2 6 -3.27 0.00
 -2 -2 6 -4.74 0.00
 -1 -2 6 -0.91 0.00
 0 -2 6 4.57 0.00
 1 -2 6 5.20 0.00
 2 -2 6 0.86 0.00
 3 -2 6 -2.74 0.00
 4 -2 6 -2.55 0.00
 5 -2 6 -0.34 0.00
 6 -2 6 1.21 0.00
 7 -2 6 1.10 0.00
 8 -2 6 0.20 0.00
 -8 -1 6 0.73 0.00
 -7 -1 6 0.50 0.00
 -6 -1 6 -1.00 0.00
 -5 -1 6 -2.58 0.00
 -4 -1 6 -1.79 0.00
 -3 -1 6 2.10 0.00
 -2 -1 6 5.48 0.00
 -1 -1 6 3.29 0.00
 0 -1 6 -3.12 0.00
 1 -1 6 -6.16 0.00
 2 -1 6 -2.84 0.00
 3 -1 6 1.77 0.00
 4 -1 6 3.01 0.00
 5 -1 6 1.26 0.00
 6 -1 6 -0.77 0.00
 7 -1 6 -1.30 0.00
 8 -1 6 -0.57 0.00
 -8 0 6 -0.72 0.00
 -7 0 6 -0.93 0.00
 -6 0 6 0.24 0.00
 -5 0 6 2.31 0.00
 -4 0 6 2.76 0.00
 -3 0 6 -0.42 0.00
 -2 0 6 -5.11 0.00
 -1 0 6 -5.32 0.00
 0 0 6 0.66 0.00
 1 0 6 5.91 0.00
 2 0 6 4.61 0.00
 3 0 6 -0.20 0.00
 4 0 6 -2.91 0.00
 5 0 6 -2.13 0.00
 6 0 6 0.03 0.00
 7 0 6 1.21 0.00
 8 0 6 0.89 0.00
 -8 1 6 0.57 0.00
 -7 1 6 1.17 0.00
 -6 1 6 0.52 0.00
 -5 1 6 -1.66 0.00
 -4 1 6 -3.16 0.00
 -3 1 6 -1.26 0.00
 -2 1 6 3.68 0.00
 -1 1 6 6.25 0.00
 0 1 6 2.09 0.00
 1 1 6 -4.32 0.00
 2 1 6 -5.54 0.00
 3 1 6 -1.61 0.00
 4 1 6 2.16 0.00
 5 1 6 2.65 0.00
 6 1 6 0.82 0.00
 7 1 6 -0.79 0.00
 8 1 6 -0.99 0.00
 9 1 6 -0.39 0.00
 -8 2 6 -0.34 0.00
 -7 2 6 -1.18 0.00
 -6 2 6 -1.15 0.00
 -5 2 6 0.82 0.00
 -4 2 6 3.01 0.00
 -3 2 6 2.48 0.00
 -2 2 6 -1.71 0.00
 -1 2 6 -5.80 0.00
 0 2 6 -4.20 0.00
 1 2 6 1.86 0.00
 2 2 6 5.26 0.00
 3 2 6 3.11 0.00
 4 2 6 -0.95 0.00
 5 2 6 -2.67 0.00
 6 2 6 -1.52 0.00
 7 2 6 0.18 0.00
 8 2 6 0.82 0.00
 9 2 6 0.53 0.00
 -8 3 6 0.08 0.00
 -7 3 6 0.98 0.00
 -6 3 6 1.56 0.00
 -5 3 6 0.06 0.00
 -4 3 6 -2.47 0.00
 -3 3 6 -3.09 0.00
 -2 3 6 -0.17 0.00
 -1 3 6 4.29 0.00
 0 3 6 5.08 0.00
 1 3 6 0.62 0.00
 2 3 6 -3.93 0.00
 3 3 6 -3.87 0.00
 4 3 6 -0.38 0.00
 5 3 6 2.22 0.00
 6 3 6 1.90 0.00
 7 3 6 0.39 0.00
 8 3 6 -0.46 0.00
 9 3 6 -0.50 0.00
 -7 4 6 -0.61 0.00
 -6 4 6 -1.70 0.00
 -5 4 6 -0.88 0.00
 -4 4 6 1.67 0.00
 -3 4 6 3.15 0.00
 -2 4 6 1.56 0.00
 -1 4 6 -2.38 0.00
 0 4 6 -4.74 0.00
 1 4 6 -2.41 0.00
 2 4 6 2.09 0.00
 3 4 6 3.82 0.00
 4 4 6 1.50 0.00
 5 4 6 -1.48 0.00
 6 4 6 -1.97 0.00
 7 4 6 -0.79 0.00
 8 4 6 0.08 0.00
 9 4 6 0.33 0.00
 -7 5 6 0.18 0.00
 -6 5 6 1.52 0.00
 -5 5 6 1.55 0.00
 -4 5 6 -0.70 0.00
 -3 5 6 -2.79 0.00
 -2 5 6 -2.38 0.00
 -1 5 6 0.63 0.00
 0 5 6 3.63 0.00
 1 5 6 3.24 0.00
 2 5 6 -0.34 0.00
 3 5 6 -3.15 0.00
 4 5 6 -2.24 0.00
 5 5 6 0.63 0.00
 6 5 6 1.80 0.00
 7 5 6 1.00 0.00
 8 5 6 0.18 0.00
 9 5 6 -0.13 0.00
 -6 6 6 -1.06 0.00
 -5 6 6 -1.89 0.00
 -4 6 6 -0.34 0.00
 -3 6 6 2.06 0.00
 -2 6 6 2.69 0.00
 -1 6 6 0.70 0.00
 0 6 6 -2.31 0.00
 1 6 6 -3.27 0.00
 2 6 6 -0.97 0.00
 3 6 6 2.16 0.00
 4 6 6 2.55 0.00
 5 6 6 0.20 0.00
 6 6 6 -1.46 0.00
 7 6 6 -1.07 0.00
 8 6 6 -0.31 0.00
 9 6 6 0.00 0.00
 -6 7 6 0.47 0.00
 -5 7 6 1.78 0.00
 -4 7 6 1.22 0.00
 -3 7 6 -1.04 0.00
 -2 7 6 -2.52 0.00
 -1 7 6 -1.57 0.00
 0 7 6 1.09 0.00
 1 7 6 2.83 0.00
 2 7 6 1.73 0.00
 3 7 6 -1.12 0.00
 4 7 6 -2.45 0.00
 5 7 6 -0.91 0.00
 6 7 6 0.98 0.00
 7 7 6 1.06 0.00
 8 7 6 0.35 0.00
 9 7 6 0.03 0.00
 -5 8 6 -1.26 0.00
 -4 8 6 -1.65 0.00
 -3 8 6 -0.04 0.00
 -2 8 6 1.92 0.00
 -1 8 6 1.99 0.00
 0 8 6 -0.11 0.00
 1 8 6 -2.21 0.00
 2 8 6 -2.03 0.00
 3 8 6 0.22 0.00
 4 8 6 2.02 0.00
 5 8 6 1.35 0.00
 6 8 6 -0.43 0.00
 7 8 6 -0.93 0.00
 8 8 6 -0.37 0.00
 9 8 6 -0.02 0.00
 -4 9 6 1.51 0.00
 -3 9 6 0.86 0.00
 -2 9 6 -1.05 0.00
 -1 9 6 -1.96 0.00
 0 9 6 -0.58 0.00
 1 9 6 1.55 0.00
 2 9 6 2.02 0.00
 3 9 6 0.43 0.00
 4 9 6 -1.42 0.00
 5 9 6 -1.46 0.00
 6 9 6 -0.06 0.00
 7 9 6 0.69 0.00
 8 9 6 0.35 0.00
 9 9 6 0.00 0.00
 -4 10 6 -0.96 0.00
 -3 10 6 -1.16 0.00
 -2 10 6 0.20 0.00
 -1 10 6 1.58 0.00
 0 10 6 0.99 0.00
 1 10 6 -0.93 0.00
 2 10 6 -1.81 0.00
 3 10 6 -0.81 0.00
 4 10 6 0.81 0.00
 5 10 6 1.29 0.00
 6 10 6 0.37 0.00
 7 10 6 -0.41 0.00
 -2 11 6 0.35 0.00
 -1 11 6 -1.04 0.00
 0 11 6 -1.13 0.00
 1 11 6 0.37 0.00
 2 11 6 1.47 0.00
 3 11 6 0.97 0.00
 4 11 6 -0.32 0.00
 5 11 6 -0.98 0.00
 6 11 6 -0.48 0.00
 7 11 6 0.20 0.00
 -1 12 6 0.53 0.00
 0 12 6 1.05 0.00
 1 12 6 0.09 0.00
 2 12 6 -1.05 0.00
 3 12 6 -0.96 0.00
 4 12 6 -0.01 0.00
 5 12 6 0.66 0.00
 6 12 6 0.46 0.00
 0 13 6 -0.82 0.00
 1 13 6 -0.39 0.00
 2 13 6 0.59 0.00
 3 13 6 0.82 0.00
 4 13 6 0.22 0.00
 5 13 6 -0.40 0.00
 6 13 6 -0.39 0.00
 4 14 6 -0.28 0.00
 1 -11 7 0.33 0.00
 -2 -10 7 1.37 0.00
 -1 -10 7 -0.21 0.00
 0 -10 7 -1.41 0.00
 1 -10 7 -0.89 0.00
 2 -10 7 0.47 0.00
 -4 -9 7 0.27 0.00
 -3 -9 7 -1.59 0.00
 -2 -9 7 -2.12 0.00
 -1 -9 7 -0.41 0.00
 0 -9 7 1.63 0.00
 1 -9 7 1.66 0.00
 2 -9 7 -0.05 0.00
 3 -9 7 -1.22 0.00
 4 -9 7 -0.77 0.00
 -5 -8 7 -1.66 0.00
 -4 -8 7 -0.98 0.00
 -3 -8 7 1.25 0.00
 -2 -8 7 2.63 0.00
 -1 -8 7 1.31 0.00
 0 -8 7 -1.35 0.00
 1 -8 7 -2.31 0.00
 2 -8 7 -0.73 0.00
 3 -8 7 1.11 0.00
 4 -8 7 1.24 0.00
 5 -8 7 0.24 0.00
 -6 -7 7 0.61 0.00
 -5 -7 7 1.85 0.00
 -4 -7 7 1.68 0.00
 -3 -7 7 -0.54 0.00
 -2 -7 7 -2.71 0.00
 -1 -7 7 -2.21 0.00
 0 -7 7 0.62 0.00
 1 -7 7 2.58 0.00
 2 -7 7 1.63 0.00
 3 -7 7 -0.60 0.00
 4 -7 7 -1.45 0.00
 5 -7 7 -0.69 0.00
 6 -7 7 0.17 0.00
 -7 -6 7 0.59 0.00
 -6 -6 7 -0.21 0.00
 -5 -6 7 -1.78 0.00
 -4 -6 7 -2.26 0.00
 -3 -6 7 -0.33 0.00
 -2 -6 7 2.41 0.00
 -1 -6 7 2.92 0.00
 0 -6 7 0.39 0.00
 1 -6 7 -2.41 0.00
 2 -6 7 -2.37 0.00
 3 -6 7 -0.14 0.00
 4 -6 7 1.35 0.00
 5 -6 7 1.05 0.00
 6 -6 7 0.10 0.00
 -7 -5 7 -0.86 0.00
 -6 -5 7 -0.32 0.00
 -5 -5 7 1.46 0.00
 -4 -5 7 2.66 0.00
 -3 -5 7 1.27 0.00
 -2 -5 7 -1.83 0.00
 -1 -5 7 -3.41 0.00
 0 -5 7 -1.51 0.00
 1 -5 7 1.86 0.00
 2 -5 7 2.85 0.00
 3 -5 7 0.95 0.00
 4 -5 7 -1.01 0.00
 5 -5 7 -1.26 0.00
 6 -5 7 -0.41 0.00
 7 -5 7 0.28 0.00
 -7 -4 7 1.01 0.00
 -6 -4 7 0.90 0.00
 -5 -4 7 -0.86 0.00
 -4 -4 7 -2.80 0.00
 -3 -4 7 -2.26 0.00
 -2 -4 7 0.97 0.00
 -1 -4 7 3.68 0.00
 0 -4 7 2.71 0.00
 1 -4 7 -0.96 0.00
 2 -4 7 -3.04 0.00
 3 -4 7 -1.73 0.00
 4 -4 7 0.51 0.00
 5 -4 7 1.33 0.00
 6 -4 7 0.74 0.00
 7 -4 7 -0.14 0.00
 -7 -3 7 -0.99 0.00
 -6 -3 7 -1.40 0.00
 -5 -3 7 0.02 0.00
 -4 -3 7 2.56 0.00
 -3 -3 7 3.18 0.00
 -2 -3 7 0.26 0.00
 -1 -3 7 -3.57 0.00
 0 -3 7 -3.94 0.00
 1 -3 7 -0.34 0.00
 2 -3 7 2.86 0.00
 3 -3 7 2.45 0.00
 4 -3 7 0.14 0.00
 5 -3 7 -1.26 0.00
 6 -3 7 -1.08 0.00
 7 -3 7 -0.14 0.00
 8 -3 7 0.40 0.00
 -7 -2 7 0.76 0.00
 -6 -2 7 1.68 0.00
 -5 -2 7 0.93 0.00
 -4 -2 7 -1.83 0.00
 -3 -2 7 -3.77 0.00
 -2 -2 7 -1.81 0.00
 -1 -2 7 2.79 0.00
 0 -2 7 4.90 0.00
 1 -2 7 2.00 0.00
 2 -2 7 -2.14 0.00
 3 -2 7 -2.98 0.00
 4 -2 7 -0.97 0.00
 5 -2 7 0.96 0.00
 6 -2 7 1.36 0.00
 7 -2 7 0.55 0.00
 8 -2 7 -0.26 0.00
 -7 -1 7 -0.37 0.00
 -6 -1 7 -1.62 0.00
 -5 -1 7 -1.72 0.00
 -4 -1 7 0.70 0.00
 -3 -1 7 3.73 0.00
 -2 -1 7 3.35 0.00
 -1 -1 7 -1.24 0.00
 0 -1 7 -5.14 0.00
 1 -1 7 -3.74 0.00
 2 -1 7 0.78 0.00
 3 -1 7 3.07 0.00
 4 -1 7 1.86 0.00
 5 -1 7 -0.37 0.00
 6 -1 7 -1.45 0.00
 7 -1 7 -1.01 0.00
 8 -1 7 -0.05 0.00
 -7 0 7 -0.08 0.00
 -6 0 7 1.27 0.00
 -5 0 7 2.16 0.00
 -4 0 7 0.55 0.00
 -3 0 7 -2.95 0.00
 -2 0 7 -4.34 0.00
 -1 0 7 -0.81 0.00
 0 0 7 4.31 0.00
 1 0 7 4.99 0.00
 2 0 7 1.00 0.00
 3 0 7 -2.52 0.00
 4 0 7 -2.55 0.00
 5 0 7 -0.47 0.00
 6 0 7 1.22 0.00
 7 0 7 1.33 0.00
 8 0 7 0.46 0.00
 -8 1 7 0.52 0.00
 -7 1 7 0.49 0.00
 -6 1 7 -0.72 0.00
 -5 1 7 -2.21 0.00
 -4 1 7 -1.58 0.00
 -3 1 7 1.68 0.00
 -2 1 7 4.45 0.00
 -1 1 7 2.72 0.00
 0 1 7 -2.52 0.00
 1 1 7 -5.26 0.00
 2 1 7 -2.73 0.00
 3 1 7 1.36 0.00
 4 1 7 2.80 0.00
 5 1 7 1.34 0.00
 6 1 7 -0.67 0.00
 7 1 7 -1.38 0.00
 8 1 7 -0.83 0.00
 9 1 7 -0.07 0.00
 -8 2 7 -0.50 0.00
 -7 2 7 -0.80 0.00
 -6 2 7 0.12 0.00
 -5 2 7 1.94 0.00
 -4 2 7 2.23 0.00
 -3 2 7 -0.30 0.00
 -2 2 7 -3.70 0.00
 -1 2 7 -3.90 0.00
 0 2 7 0.33 0.00
 1 2 7 4.42 0.00
 2 2 7 3.88 0.00
 3 2 7 0.11 0.00
 4 2 7 -2.50 0.00
 5 2 7 -2.00 0.00
 6 2 7 -0.03 0.00
 7 2 7 1.12 0.00
 8 2 7 0.99 0.00
 9 2 7 0.33 0.00
 -7 3 7 0.96 0.00
 -6 3 7 0.46 0.00
 -5 3 7 -1.47 0.00
 -4 3 7 -2.52 0.00
 -3 3 7 -0.88 0.00
 -2 3 7 2.46 0.00
 -1 3 7 4.13 0.00
 0 3 7 1.59 0.00
 1 3 7 -2.79 0.00
 2 3 7 -4.16 0.00
 3 3 7 -1.49 0.00
 4 3 7 1.76 0.00
 5 3 7 2.32 0.00
 6 3 7 0.70 0.00
 7 3 7 -0.66 0.00
 8 3 7 -0.90 0.00
 9 3 7 -0.50 0.00
 -7 4 7 -0.93 0.00
 -6 4 7 -0.96 0.00
 -5 4 7 0.83 0.00
 -4 4 7 2.50 0.00
 -3 4 7 1.75 0.00
 -2 4 7 -1.10 0.00
 -1 4 7 -3.57 0.00
 0 4 7 -2.78 0.00
 1 4 7 0.94 0.00
 2 4 7 3.61 0.00
 3 4 7 2.46 0.00
 4 4 7 -0.79 0.00
 5 4 7 -2.29 0.00
 6 4 7 -1.20 0.00
 7 4 7 0.17 0.00
 8 4 7 0.63 0.00
 9 4 7 0.51 0.00
 -7 5 7 0.72 0.00
 -6 5 7 1.29 0.00
 -5 5 7 -0.07 0.00
 -4 5 7 -2.15 0.00
 -3 5 7 -2.31 0.00
 -2 5 7 -0.15 0.00
 -1 5 7 2.57 0.00
 0 5 7 3.17 0.00
 1 5 7 0.63 0.00
 2 5 7 -2.55 0.00
 3 5 7 -2.89 0.00
 4 5 7 -0.21 0.00
 5 5 7 1.94 0.00
 6 5 7 1.50 0.00
 7 5 7 0.23 0.00
 8 5 7 -0.31 0.00
 9 5 7 -0.39 0.00
 -6 6 7 -1.33 0.00
 -5 6 7 -0.69 0.00
 -4 6 7 1.45 0.00
 -3 6 7 2.49 0.00
 -2 6 7 1.17 0.00
 -1 6 7 -1.43 0.00
 0 6 7 -2.95 0.00
 1 6 7 -1.66 0.00
 2 6 7 1.35 0.00
 3 6 7 2.80 0.00
 4 6 7 1.07 0.00
 5 6 7 -1.36 0.00
 6 6 7 -1.59 0.00
 7 6 7 -0.52 0.00
 8 6 7 0.06 0.00
 9 6 7 0.22 0.00
 -6 7 7 1.05 0.00
 -5 7 7 1.20 0.00
 -4 7 7 -0.51 0.00
 -3 7 7 -2.19 0.00
 -2 7 7 -1.86 0.00
 -1 7 7 0.33 0.00
 0 7 7 2.37 0.00
 1 7 7 2.13 0.00
 2 7 7 -0.28 0.00
 3 7 7 -2.32 0.00
 4 7 7 -1.63 0.00
 5 7 7 0.65 0.00
 6 7 7 1.47 0.00
 7 7 7 0.69 0.00
 8 7 7 0.08 0.00
 9 7 7 -0.08 0.00
 -5 8 7 -1.28 0.00
 -4 8 7 -0.38 0.00
 -3 8 7 1.45 0.00
 -2 8 7 2.07 0.00
 -1 8 7 0.57 0.00
 0 8 7 -1.63 0.00
 1 8 7 -2.18 0.00
 2 8 7 -0.49 0.00
 3 8 7 1.64 0.00
 4 8 7 1.82 0.00
 5 8 7 0.04 0.00
 6 8 7 -1.15 0.00
 7 8 7 -0.75 0.00
 8 8 7 -0.15 0.00
 9 8 7 0.01 0.00
 -4 9 7 0.89 0.00
 -3 9 7 -0.53 0.00
 -2 9 7 -1.78 0.00
 -1 9 7 -1.13 0.00
 0 9 7 0.89 0.00
 1 9 7 1.95 0.00
 2 9 7 0.92 0.00
 3 9 7 -0.96 0.00
 4 9 7 -1.66 0.00
 5 9 7 -0.53 0.00
 6 9 7 0.73 0.00
 7 9 7 0.69 0.00
 8 9 7 0.16 0.00
 9 9 7 0.00 0.00
 -3 10 7 -0.21 0.00
 -2 10 7 1.16 0.00
 -1 10 7 1.29 0.00
 0 10 7 -0.28 0.00
 1 10 7 -1.58 0.00
 2 10 7 -1.10 0.00
 3 10 7 0.41 0.00
 4 10 7 1.29 0.00
 5 10 7 0.73 0.00
 6 10 7 -0.34 0.00
 7 10 7 -0.53 0.00
 -2 11 7 -0.51 0.00
 -1 11 7 -1.12 0.00
 0 11 7 -0.14 0.00
 1 11 7 1.16 0.00
 2 11 7 1.10 0.00
 3 11 7 -0.04 0.00
 4 11 7 -0.90 0.00
 5 11 7 -0.70 0.00
 6 11 7 0.09 0.00
 7 11 7 0.36 0.00
 -1 12 7 0.80 0.00
 0 12 7 0.38 0.00
 1 12 7 -0.74 0.00
 2 12 7 -1.00 0.00
 3 12 7 -0.21 0.00
 4 12 7 0.56 0.00
 5 12 7 0.58 0.00
 6 12 7 0.02 0.00
 0 13 7 -0.46 0.00
 1 13 7 0.34 0.00
 2 13 7 0.79 0.00
 3 13 7 0.36 0.00
 4 13 7 -0.28 0.00
 5 13 7 -0.45 0.00
 6 13 7 -0.08 0.00
 4 14 7 0.06 0.00
 0 -10 8 -1.10 0.00
 1 -10 8 0.03 0.00
 2 -10 8 0.86 0.00
 -4 -9 8 -0.94 0.00
 -3 -9 8 -1.84 0.00
 -2 -9 8 -0.93 0.00
 -1 -9 8 1.00 0.00
 0 -9 8 1.73 0.00
 1 -9 8 0.50 0.00
 2 -9 8 -0.99 0.00
 3 -9 8 -1.03 0.00
 -4 -8 8 0.59 0.00
 -3 -8 8 2.12 0.00
 -2 -8 8 1.71 0.00
 -1 -8 8 -0.54 0.00
 0 -8 8 -2.14 0.00
 1 -8 8 -1.29 0.00
 2 -8 8 0.70 0.00
 3 -8 8 1.41 0.00
 4 -8 8 0.55 0.00
 -5 -7 8 1.35 0.00
 -4 -7 8 0.00 0.00
 -3 -7 8 -2.03 0.00
 -2 -7 8 -2.36 0.00
 -1 -7 8 -0.26 0.00
 0 -7 8 2.12 0.00
 1 -7 8 2.07 0.00
 2 -7 8 -0.04 0.00
 3 -7 8 -1.46 0.00
 4 -7 8 -1.01 0.00
 5 -7 8 0.05 0.00
 -6 -6 8 -0.97 0.00
 -5 -6 8 -1.75 0.00
 -4 -6 8 -0.73 0.00
 -3 -6 8 1.61 0.00
 -2 -6 8 2.76 0.00
 -1 -6 8 1.18 0.00
 0 -6 8 -1.69 0.00
 1 -6 8 -2.62 0.00
 2 -6 8 -0.80 0.00
 3 -6 8 1.17 0.00
 4 -6 8 1.30 0.00
 5 -6 8 0.32 0.00
 6 -6 8 -0.37 0.00
 -7 -5 8 -0.33 0.00
 -6 -5 8 0.73 0.00
 -5 -5 8 1.99 0.00
 -4 -5 8 1.51 0.00
 -3 -5 8 -0.93 0.00
 -2 -5 8 -2.90 0.00
 -1 -5 8 -2.08 0.00
 0 -5 8 0.94 0.00
 1 -5 8 2.86 0.00
 2 -5 8 1.63 0.00
 3 -5 8 -0.65 0.00
 4 -5 8 -1.38 0.00
 5 -5 8 -0.67 0.00
 6 -5 8 0.21 0.00
 7 -5 8 0.45 0.00
 -6 -4 8 -0.28 0.00
 -5 -4 8 -1.98 0.00
 -4 -4 8 -2.25 0.00
 -3 -4 8 0.03 0.00
 -2 -4 8 2.77 0.00
 -1 -4 8 2.94 0.00
 0 -4 8 0.06 0.00
 1 -4 8 -2.75 0.00
 2 -4 8 -2.38 0.00
 3 -4 8 -0.03 0.00
 4 -4 8 1.29 0.00
 5 -4 8 0.97 0.00
 6 -4 8 0.05 0.00
 7 -4 8 -0.50 0.00
 -6 -3 8 -0.30 0.00
 -5 -3 8 1.60 0.00
 -4 -3 8 2.79 0.00
 -3 -3 8 1.08 0.00
 -2 -3 8 -2.28 0.00
 -1 -3 8 -3.66 0.00
 0 -3 8 -1.31 0.00
 1 -3 8 2.23 0.00
 2 -3 8 2.94 0.00
 3 -3 8 0.82 0.00
 4 -3 8 -1.03 0.00
 5 -3 8 -1.22 0.00
 6 -3 8 -0.40 0.00
 7 -3 8 0.41 0.00
 8 -3 8 0.49 0.00
 -7 -2 8 0.87 0.00
 -6 -2 8 0.86 0.00
 -5 -2 8 -0.86 0.00
 -4 -2 8 -2.90 0.00
 -3 -2 8 -2.24 0.00
 -2 -2 8 1.28 0.00
 -1 -2 8 4.00 0.00
 0 -2 8 2.70 0.00
 1 -2 8 -1.21 0.00
 2 -2 8 -3.16 0.00
 3 -2 8 -1.68 0.00
 4 -2 8 0.53 0.00
 5 -2 8 1.36 0.00
 6 -2 8 0.84 0.00
 7 -2 8 -0.15 0.00
 8 -2 8 -0.56 0.00
 -7 -1 8 -0.75 0.00
 -6 -1 8 -1.23 0.00
 -5 -1 8 -0.05 0.00
 -4 -1 8 2.45 0.00
 -3 -1 8 3.10 0.00
 -2 -1 8 0.13 0.00
 -1 -1 8 -3.67 0.00
 0 -1 8 -3.90 0.00
 1 -1 8 -0.27 0.00
 2 -1 8 2.82 0.00
 3 -1 8 2.42 0.00
 4 -1 8 0.21 0.00
 5 -1 8 -1.27 0.00
 6 -1 8 -1.25 0.00
 7 -1 8 -0.28 0.00
 8 -1 8 0.46 0.00
 -7 0 8 0.49 0.00
 -6 0 8 1.34 0.00
 -5 0 8 0.88 0.00
 -4 0 8 -1.56 0.00
 -3 0 8 -3.38 0.00
 -2 0 8 -1.62 0.00
 -1 0 8 2.56 0.00
 0 0 8 4.49 0.00
 1 0 8 1.91 0.00
 2 0 8 -1.86 0.00
 3 0 8 -2.81 0.00
 4 0 8 -1.07 0.00
 5 0 8 0.88 0.00
 6 0 8 1.50 0.00
 7 0 8 0.78 0.00
 8 0 8 -0.19 0.00
 -7 1 8 -0.19 0.00
 -6 1 8 -1.21 0.00
 -5 1 8 -1.44 0.00
 -4 1 8 0.51 0.00
 -3 1 8 3.02 0.00
 -2 1 8 2.74 0.00
 -1 1 8 -0.94 0.00
 0 1 8 -4.19 0.00
 1 1 8 -3.25 0.00
 2 1 8 0.45 0.00
 3 1 8 2.65 0.00
 4 1 8 1.85 0.00
 5 1 8 -0.23 0.00
 6 1 8 -1.46 0.00
 7 1 8 -1.18 0.00
 8 1 8 -0.21 0.00
 9 1 8 0.33 0.00
 -7 2 8 -0.12 0.00
 -6 2 8 0.96 0.00
 -5 2 8 1.73 0.00
 -4 2 8 0.43 0.00
 -3 2 8 -2.23 0.00
 -2 2 8 -3.23 0.00
 -1 2 8 -0.71 0.00
 0 2 8 3.08 0.00
 1 2 8 3.88 0.00
 2 2 8 1.04 0.00
 3 2 8 -1.98 0.00
 4 2 8 -2.32 0.00
 5 2 8 -0.51 0.00
 6 2 8 1.13 0.00
 7 2 8 1.34 0.00
 8 2 8 0.60 0.00
 9 2 8 -0.11 0.00
 -7 3 8 0.40 0.00
 -6 3 8 -0.61 0.00
 -5 3 8 -1.82 0.00
 -4 3 8 -1.16 0.00
 -3 3 8 1.28 0.00
 -2 3 8 3.11 0.00
 -1 3 8 1.98 0.00
 0 3 8 -1.53 0.00
 1 3 8 -3.70 0.00
 2 3 8 -2.23 0.00
 3 3 8 0.96 0.00
 4 3 8 2.41 0.00
 5 3 8 1.19 0.00
 6 3 8 -0.61 0.00
 7 3 8 -1.23 0.00
 8 3 8 -0.83 0.00
 9 3 8 -0.16 0.00
 -7 4 8 -0.63 0.00
 -6 4 8 0.19 0.00
 -5 4 8 1.73 0.00
 -4 4 8 1.72 0.00
 -3 4 8 -0.32 0.00
 -2 4 8 -2.56 0.00
 -1 4 8 -2.67 0.00
 0 4 8 -0.02 0.00
 1 4 8 2.86 0.00
 2 4 8 2.87 0.00
 3 4 8 0.14 0.00
 4 4 8 -2.11 0.00
 5 4 8 -1.68 0.00
 6 4 8 0.04 0.00
 7 4 8 0.91 0.00
 8 4 8 0.84 0.00
 9 4 8 0.38 0.00
 -6 5 8 0.29 0.00
 -5 5 8 -1.40 0.00
 -4 5 8 -2.09 0.00
 -3 5 8 -0.59 0.00
 -2 5 8 1.76 0.00
 -1 5 8 2.81 0.00
 0 5 8 1.24 0.00
 1 5 8 -1.69 0.00
 2 5 8 -2.92 0.00
 3 5 8 -1.11 0.00
 4 5 8 1.51 0.00
 5 5 8 1.92 0.00
 6 5 8 0.48 0.00
 7 5 8 -0.52 0.00
 8 5 8 -0.67 0.00
 9 5 8 -0.48 0.00
 -6 6 8 -0.69 0.00
 -5 6 8 0.81 0.00
 -4 6 8 2.12 0.00
 -3 6 8 1.40 0.00
 -2 6 8 -0.79 0.00
 -1 6 8 -2.50 0.00
 0 6 8 -1.99 0.00
 1 6 8 0.52 0.00
 2 6 8 2.50 0.00
 3 6 8 1.77 0.00
 4 6 8 -0.73 0.00
 5 6 8 -1.86 0.00
 6 6 8 -0.88 0.00
 7 6 8 0.14 0.00
 8 6 8 0.42 0.00
 9 6 8 0.42 0.00
 -5 7 8 -0.11 0.00
 -4 7 8 -1.72 0.00
 -3 7 8 -1.89 0.00
 -2 7 8 -0.21 0.00
 -1 7 8 1.85 0.00
 0 7 8 2.26 0.00
 1 7 8 0.43 0.00
 2 7 8 -1.79 0.00
 3 7 8 -2.03 0.00
 4 7 8 -0.07 0.00
 5 7 8 1.51 0.00
 6 7 8 1.10 0.00
 7 7 8 0.16 0.00
 8 7 8 -0.18 0.00
 9 7 8 -0.28 0.00
 -5 8 8 -0.42 0.00
 -4 8 8 0.99 0.00
 -3 8 8 1.89 0.00
 -2 8 8 1.01 0.00
 -1 8 8 -1.02 0.00
 0 8 8 -2.11 0.00
 1 8 8 -1.03 0.00
 2 8 8 1.04 0.00
 3 8 8 1.90 0.00
 4 8 8 0.68 0.00
 5 8 8 -0.96 0.00
 6 8 8 -1.09 0.00
 7 8 8 -0.36 0.00
 8 8 8 0.01 0.00
 9 8 8 0.12 0.00
 -4 9 8 -0.24 0.00
 -3 9 8 -1.42 0.00
 -2 9 8 -1.39 0.00
 -1 9 8 0.23 0.00
 0 9 8 1.68 0.00
 1 9 8 1.26 0.00
 2 9 8 -0.42 0.00
 3 9 8 -1.51 0.00
 4 9 8 -0.97 0.00
 5 9 8 0.40 0.00
 6 9 8 0.88 0.00
 7 9 8 0.42 0.00
 8 9 8 0.08 0.00
 9 9 8 -0.01 0.00
 -3 10 8 0.74 0.00
 -2 10 8 1.30 0.00
 -1 10 8 0.33 0.00
 0 10 8 -1.15 0.00
 1 10 8 -1.23 0.00
 2 10 8 0.02 0.00
 3 10 8 1.07 0.00
 4 10 8 0.95 0.00
 5 10 8 -0.01 0.00
 6 10 8 -0.58 0.00
 7 10 8 -0.36 0.00
 -2 11 8 -0.91 0.00
 -1 11 8 -0.56 0.00
 0 11 8 0.68 0.00
 1 11 8 1.07 0.00
 2 11 8 0.20 0.00
 3 11 8 -0.71 0.00
 4 11 8 -0.77 0.00
 5 11 8 -0.15 0.00
 6 11 8 0.33 0.00
 7 11 8 0.24 0.00
 -1 12 8 0.53 0.00
 0 12 8 -0.32 0.00
 1 12 8 -0.87 0.00
 2 12 8 -0.33 0.00
 3 12 8 0.43 0.00
 4 12 8 0.58 0.00
 5 12 8 0.18 0.00
 6 12 8 -0.21 0.00
 1 13 8 0.62 0.00
 2 13 8 0.41 0.00
 3 13 8 -0.19 0.00
 4 13 8 -0.42 0.00
 5 13 8 -0.17 0.00
 0 -10 9 -0.30 0.00
 -1 -9 9 1.40 0.00
 0 -9 9 0.84 0.00
 1 -9 9 -0.57 0.00
 2 -9 9 -1.12 0.00
 3 -9 9 -0.42 0.00
 -3 -8 9 1.58 0.00
 -2 -8 9 0.12 0.00
 -1 -8 9 -1.55 0.00
 0 -8 9 -1.51 0.00
 1 -8 9 0.16 0.00
 2 -8 9 1.35 0.00
 3 -8 9 0.91 0.00
 4 -8 9 -0.12 0.00
 -4 -7 9 -1.29 0.00
 -3 -7 9 -2.02 0.00
 -2 -7 9 -0.81 0.00
 -1 -7 9 1.34 0.00
 0 -7 9 2.07 0.00
 1 -7 9 0.54 0.00
 2 -7 9 -1.24 0.00
 3 -7 9 -1.32 0.00
 4 -7 9 -0.26 0.00
 5 -7 9 0.43 0.00
 -5 -6 9 -0.72 0.00
 -4 -6 9 0.93 0.00
 -3 -6 9 2.24 0.00
 -2 -6 9 1.53 0.00
 -1 -6 9 -0.79 0.00
 0 -6 9 -2.36 0.00
 1 -6 9 -1.35 0.00
 2 -6 9 0.80 0.00
 3 -6 9 1.51 0.00
 4 -6 9 0.67 0.00
 5 -6 9 -0.26 0.00
 6 -6 9 -0.42 0.00
 -6 -5 9 1.16 0.00
 -5 -5 9 1.29 0.00
 -4 -5 9 -0.34 0.00
 -3 -5 9 -2.22 0.00
 -2 -5 9 -2.19 0.00
 -1 -5 9 0.04 0.00
 0 -5 9 2.33 0.00
 1 -5 9 2.10 0.00
 2 -5 9 -0.13 0.00
 3 -5 9 -1.46 0.00
 4 -5 9 -0.99 0.00
 5 -5 9 -0.01 0.00
 6 -5 9 0.47 0.00
 7 -5 9 0.29 0.00
 -6 -4 9 -1.10 0.00
 -5 -4 9 -1.80 0.00
 -4 -4 9 -0.48 0.00
 -3 -4 9 1.93 0.00
 -2 -4 9 2.75 0.00
 -1 -4 9 0.88 0.00
 0 -4 9 -1.98 0.00
 1 -4 9 -2.69 0.00
 2 -4 9 -0.68 0.00
 3 -4 9 1.19 0.00
 4 -4 9 1.21 0.00
 5 -4 9 0.31 0.00
 6 -4 9 -0.42 0.00
 7 -4 9 -0.48 0.00
 -6 -3 9 0.78 0.00
 -5 -3 9 2.07 0.00
 -4 -3 9 1.41 0.00
 -3 -3 9 -1.26 0.00
 -2 -3 9 -3.08 0.00
 -1 -3 9 -1.91 0.00
 0 -3 9 1.27 0.00
 1 -3 9 3.01 0.00
 2 -3 9 1.55 0.00
 3 -3 9 -0.70 0.00
 4 -3 9 -1.32 0.00
 5 -3 9 -0.65 0.00
 6 -3 9 0.25 0.00
 7 -3 9 0.62 0.00
 8 -3 9 0.28 0.00
 -6 -2 9 -0.27 0.00
 -5 -2 9 -1.92 0.00
 -4 -2 9 -2.21 0.00
 -3 -2 9 0.22 0.00
 -2 -2 9 2.98 0.00
 -1 -2 9 2.89 0.00
 0 -2 9 -0.18 0.00
 1 -2 9 -2.88 0.00
 2 -2 9 -2.34 0.00
 3 -2 9 0.00 0.00
 4 -2 9 1.26 0.00
 5 -2 9 1.01 0.00
 6 -2 9 0.07 0.00
 7 -2 9 -0.64 0.00
 8 -2 9 -0.51 0.00
 -6 -1 9 -0.27 0.00
 -5 -1 9 1.36 0.00
 -4 -1 9 2.59 0.00
 -3 -1 9 0.98 0.00
 -2 -1 9 -2.31 0.00
 -1 -1 9 -3.54 0.00
 0 -1 9 -1.15 0.00
 1 -1 9 2.21 0.00
 2 -1 9 2.84 0.00
 3 -1 9 0.85 0.00
 4 -1 9 -0.95 0.00
 5 -1 9 -1.29 0.00
 6 -1 9 -0.51 0.00
 7 -1 9 0.48 0.00
 8 -1 9 0.67 0.00
 -6 0 9 0.67 0.00
 -5 0 9 -0.59 0.00
 -4 0 9 -2.43 0.00
 -3 0 9 -1.98 0.00
 -2 0 9 1.15 0.00
 -1 0 9 3.58 0.00
 0 0 9 2.40 0.00
 1 0 9 -1.05 0.00
 2 0 9 -2.84 0.00
 3 0 9 -1.67 0.00
 4 0 9 0.37 0.00
 5 0 9 1.38 0.00
 6 0 9 0.98 0.00
 7 0 9 -0.12 0.00
 8 0 9 -0.68 0.00
 -7 1 9 -0.41 0.00
 -6 1 9 -0.88 0.00
 -5 1 9 -0.13 0.00
 -4 1 9 1.86 0.00
 -3 1 9 2.51 0.00
 -2 1 9 0.17 0.00
 -1 1 9 -2.93 0.00
 0 1 9 -3.21 0.00
 1 1 9 -0.34 0.00
 2 1 9 2.30 0.00
 3 1 9 2.22 0.00
 4 1 9 0.37 0.00
 5 1 9 -1.19 0.00
 6 1 9 -1.33 0.00
 7 1 9 -0.35 0.00
 8 1 9 0.51 0.00
 -7 2 9 0.29 0.00
 -6 2 9 0.95 0.00
 -5 2 9 0.67 0.00
 -4 2 9 -1.15 0.00
 -3 2 9 -2.55 0.00
 -2 2 9 -1.30 0.00
 -1 2 9 1.79 0.00
 0 2 9 3.36 0.00
 1 2 9 1.60 0.00
 2 2 9 -1.34 0.00
 3 2 9 -2.38 0.00
 4 2 9 -1.09 0.00
 5 2 9 0.76 0.00
 6 2 9 1.45 0.00
 7 2 9 0.79 0.00
 8 2 9 -0.17 0.00
 9 2 9 -0.49 0.00
 -7 3 9 -0.15 0.00
 -6 3 9 -0.95 0.00
 -5 3 9 -1.06 0.00
 -4 3 9 0.46 0.00
 -3 3 9 2.25 0.00
 -2 3 9 2.05 0.00
 -1 3 9 -0.50 0.00
 0 3 9 -2.89 0.00
 1 3 9 -2.45 0.00
 2 3 9 0.21 0.00
 3 3 9 2.14 0.00
 4 3 9 1.65 0.00
 5 3 9 -0.18 0.00
 6 3 9 -1.31 0.00
 7 3 9 -1.06 0.00
 8 3 9 -0.22 0.00
 9 3 9 0.32 0.00
 -6 4 9 0.87 0.00
 -5 4 9 1.36 0.00
 -4 4 9 0.18 0.00
 -3 4 9 -1.77 0.00
 -2 4 9 -2.40 0.00
 -1 4 9 -0.67 0.00
 0 4 9 1.99 0.00
 1 4 9 2.76 0.00
 2 4 9 0.84 0.00
 3 4 9 -1.57 0.00
 4 4 9 -1.97 0.00
 5 4 9 -0.42 0.00
 6 4 9 0.96 0.00
 7 4 9 1.09 0.00
 8 4 9 0.53 0.00
 9 4 9 -0.06 0.00
 -6 5 9 -0.64 0.00
 -5 5 9 -1.54 0.00
 -4 5 9 -0.81 0.00
 -3 5 9 1.13 0.00
 -2 5 9 2.41 0.00
 -1 5 9 1.58 0.00
 0 5 9 -0.91 0.00
 1 5 9 -2.57 0.00
 2 5 9 -1.63 0.00
 3 5 9 0.78 0.00
 4 5 9 1.98 0.00
 5 5 9 0.95 0.00
 6 5 9 -0.50 0.00
 7 5 9 -0.92 0.00
 8 5 9 -0.67 0.00
 9 5 9 -0.21 0.00
 -6 6 9 0.28 0.00
 -5 6 9 1.47 0.00
 -4 6 9 1.35 0.00
 -3 6 9 -0.34 0.00
 -2 6 9 -2.06 0.00
 -1 6 9 -2.11 0.00
 0 6 9 -0.14 0.00
 1 6 9 1.98 0.00
 2 6 9 2.04 0.00
 3 6 9 0.05 0.00
 4 6 9 -1.66 0.00
 5 6 9 -1.31 0.00
 6 6 9 0.00 0.00
 7 6 9 0.60 0.00
 8 6 9 0.62 0.00
 -5 7 9 -1.11 0.00
 -4 7 9 -1.60 0.00
 -3 7 9 -0.48 0.00
 -2 7 9 1.38 0.00
 -1 7 9 2.22 0.00
 0 7 9 0.97 0.00
 1 7 9 -1.20 0.00
 2 7 9 -2.03 0.00
 3 7 9 -0.75 0.00
 4 7 9 1.08 0.00
 5 7 9 1.39 0.00
 6 7 9 0.42 0.00
 7 7 9 -0.25 0.00
 8 7 9 -0.43 0.00
 9 7 9 -0.41 0.00
 -5 8 9 0.58 0.00
 -4 8 9 1.45 0.00
 -3 8 9 1.08 0.00
 -2 8 9 -0.53 0.00
 -1 8 9 -1.90 0.00
 0 8 9 -1.42 0.00
 1 8 9 0.45 0.00
 2 8 9 1.69 0.00
 3 8 9 1.14 0.00
 4 8 9 -0.42 0.00
 5 8 9 -1.17 0.00
 6 8 9 -0.66 0.00
 7 8 9 -0.06 0.00
 8 8 9 0.20 0.00
 9 8 9 0.30 0.00
 -4 9 9 -0.97 0.00
 -3 9 9 -1.24 0.00
 -2 9 9 -0.22 0.00
 -1 9 9 1.30 0.00
 0 9 9 1.48 0.00
 1 9 9 0.09 0.00
 2 9 9 -1.21 0.00
 3 9 9 -1.17 0.00
 4 9 9 -0.10 0.00
 5 9 9 0.75 0.00
 6 9 9 0.66 0.00
 7 9 9 0.25 0.00
 8 9 9 0.00 0.00
 -3 10 9 0.99 0.00
 -2 10 9 0.63 0.00
 -1 10 9 -0.65 0.00
 0 10 9 -1.25 0.00
 1 10 9 -0.35 0.00
 2 10 9 0.79 0.00
 3 10 9 0.97 0.00
 4 10 9 0.33 0.00
 5 10 9 -0.35 0.00
 6 10 9 -0.48 0.00
 7 10 9 -0.28 0.00
 -3 11 9 -0.56 0.00
 -2 11 9 -0.65 0.00
 -1 11 9 0.19 0.00
 0 11 9 0.91 0.00
 1 11 9 0.42 0.00
 2 11 9 -0.51 0.00
 3 11 9 -0.73 0.00
 4 11 9 -0.33 0.00
 5 11 9 0.12 0.00
 6 11 9 0.25 0.00
 -1 12 9 0.04 0.00
 0 12 9 -0.60 0.00
 1 12 9 -0.41 0.00
 2 12 9 0.32 0.00
 3 12 9 0.55 0.00
 4 12 9 0.25 0.00
 5 12 9 -0.06 0.00
 6 12 9 -0.13 0.00
 1 13 9 0.39 0.00
 2 13 9 -0.13 0.00
 4 13 9 -0.20 0.00
 5 13 9 0.06 0.00
 0 -9 10 -0.14 0.00
 -1 -8 10 -1.29 0.00
 0 -8 10 -0.29 0.00
 1 -8 10 1.01 0.00
 2 -8 10 1.11 0.00
 3 -8 10 0.20 0.00
 -3 -7 10 -0.86 0.00
 -2 -7 10 0.61 0.00
 -1 -7 10 1.61 0.00
 0 -7 10 0.90 0.00
 1 -7 10 -0.79 0.00
 2 -7 10 -1.43 0.00
 3 -7 10 -0.63 0.00
 4 -7 10 0.29 0.00
 5 -7 10 0.42 0.00
 -5 -6 10 0.45 0.00
 -4 -6 10 1.54 0.00
 -3 -6 10 1.38 0.00
 -2 -6 10 -0.13 0.00
 -1 -6 10 -1.68 0.00
 0 -6 10 -1.55 0.00
 1 -6 10 0.27 0.00
 2 -6 10 1.52 0.00
 3 -6 10 1.04 0.00
 4 -6 10 -0.02 0.00
 -6 -5 10 0.79 0.00
 -5 -5 10 -0.03 0.00
 -4 -5 10 -1.52 0.00
 -3 -5 10 -1.88 0.00
 -2 -5 10 -0.50 0.00
 -1 -5 10 1.50 0.00
 0 -5 10 2.10 0.00
 1 -5 10 0.46 0.00
 2 -5 10 -1.34 0.00
 3 -5 10 -1.34 0.00
 4 -5 10 -0.31 0.00
 5 -5 10 0.38 0.00
 -6 -4 10 -1.06 0.00
 -5 -4 10 -0.57 0.00
 -4 -4 10 1.21 0.00
 -3 -4 10 2.27 0.00
 -2 -4 10 1.26 0.00
 -1 -4 10 -1.05 0.00
 0 -4 10 -2.45 0.00
 1 -4 10 -1.29 0.00
 2 -4 10 0.90 0.00
 3 -4 10 1.50 0.00
 4 -4 10 0.65 0.00
 5 -4 10 -0.23 0.00
 6 -4 10 -0.48 0.00
 -5 -3 10 1.22 0.00
 -4 -3 10 -0.54 0.00
 -3 -3 10 -2.39 0.00
 -2 -3 10 -2.07 0.00
 -1 -3 10 0.31 0.00
 0 -3 10 2.50 0.00
 1 -3 10 2.09 0.00
 2 -3 10 -0.22 0.00
 3 -3 10 -1.47 0.00
 4 -3 10 -0.97 0.00
 5 -3 10 0.00 0.00
 6 -3 10 0.56 0.00
 7 -3 10 0.39 0.00
 -6 -2 10 -0.94 0.00
 -5 -2 10 -1.66 0.00
 -4 -2 10 -0.39 0.00
 -3 -2 10 2.04 0.00
 -2 -2 10 2.73 0.00
 -1 -2 10 0.68 0.00
 0 -2 10 -2.13 0.00
 1 -2 10 -2.69 0.00
 2 -2 10 -0.64 0.00
 3 -2 10 1.18 0.00
 4 -2 10 1.22 0.00
 5 -2 10 0.33 0.00
 6 -2 10 -0.52 0.00
 7 -2 10 -0.63 0.00
 8 -2 10 -0.12 0.00
 -6 -1 10 0.53 0.00
 -5 -1 10 1.70 0.00
 -4 -1 10 1.28 0.00
 -3 -1 10 -1.21 0.00
 -2 -1 10 -2.96 0.00
 -1 -1 10 -1.74 0.00
 0 -1 10 1.31 0.00
 1 -1 10 2.89 0.00
 2 -1 10 1.52 0.00
 3 -1 10 -0.61 0.00
 4 -1 10 -1.32 0.00
 5 -1 10 -0.73 0.00
 6 -1 10 0.31 0.00
 7 -1 10 0.80 0.00
 8 -1 10 0.38 0.00
 -6 0 10 -0.08 0.00
 -5 0 10 -1.35 0.00
 -4 0 10 -1.83 0.00
 -3 0 10 0.13 0.00
 -2 0 10 2.61 0.00
 -1 0 10 2.55 0.00
 0 0 10 -0.17 0.00
 1 0 10 -2.56 0.00
 2 0 10 -2.17 0.00
 3 0 10 -0.15 0.00
 4 0 10 1.16 0.00
 5 0 10 1.09 0.00
 6 0 10 0.07 0.00
 7 0 10 -0.79 0.00
 8 0 10 -0.63 0.00
 -6 1 10 -0.25 0.00
 -5 1 10 0.81 0.00
 -4 1 10 1.92 0.00
 -3 1 10 0.85 0.00
 -2 1 10 -1.78 0.00
 -1 1 10 -2.89 0.00
 0 1 10 -1.00 0.00
 1 1 10 1.77 0.00
 2 1 10 2.43 0.00
 3 1 10 0.92 0.00
 4 1 10 -0.76 0.00
 5 1 10 -1.29 0.00
 6 1 10 -0.53 0.00
 7 1 10 0.57 0.00
 8 1 10 0.78 0.00
 -6 2 10 0.45 0.00
 -5 2 10 -0.32 0.00
 -4 2 10 -1.69 0.00
 -3 2 10 -1.52 0.00
 -2 2 10 0.74 0.00
 -1 2 10 2.69 0.00
 0 2 10 1.91 0.00
 1 2 10 -0.72 0.00
 2 2 10 -2.26 0.00
 3 2 10 -1.53 0.00
 4 2 10 0.20 0.00
 5 2 10 1.27 0.00
 6 2 10 0.94 0.00
 7 2 10 -0.18 0.00
 8 2 10 -0.74 0.00
 9 2 10 -0.45 0.00
 -6 3 10 -0.58 0.00
 -5 3 10 -0.05 0.00
 -4 3 10 1.35 0.00
 -3 3 10 1.86 0.00
 -2 3 10 0.25 0.00
 -1 3 10 -2.07 0.00
 0 3 10 -2.42 0.00
 1 3 10 -0.35 0.00
 2 3 10 1.75 0.00
 3 3 10 1.88 0.00
 4 3 10 0.40 0.00
 5 3 10 -1.03 0.00
 6 3 10 -1.18 0.00
 7 3 10 -0.26 0.00
 8 3 10 0.51 0.00
 9 3 10 0.52 0.00
 -5 4 10 0.37 0.00
 -4 4 10 -0.99 0.00
 -3 4 10 -1.96 0.00
 -2 4 10 -1.08 0.00
 -1 4 10 1.22 0.00
 0 4 10 2.48 0.00
 1 4 10 1.25 0.00
 2 4 10 -1.00 0.00
 3 4 10 -1.94 0.00
 4 4 10 -0.95 0.00
 5 4 10 0.63 0.00
 6 4 10 1.19 0.00
 7 4 10 0.63 0.00
 8 4 10 -0.14 0.00
 9 4 10 -0.44 0.00
 -4 5 10 0.57 0.00
 -3 5 10 1.88 0.00
 -2 5 10 1.70 0.00
 -1 5 10 -0.27 0.00
 0 5 10 -2.15 0.00
 1 5 10 -1.85 0.00
 2 5 10 0.17 0.00
 3 5 10 1.70 0.00
 4 5 10 1.36 0.00
 5 5 10 -0.11 0.00
 6 5 10 -0.98 0.00
 7 5 10 -0.81 0.00
 8 5 10 -0.23 0.00
 -5 6 10 0.98 0.00
 -4 6 10 -0.04 0.00
 -3 6 10 -1.54 0.00
 -2 6 10 -2.04 0.00
 -1 6 10 -0.64 0.00
 0 6 10 1.49 0.00
 1 6 10 2.07 0.00
 2 6 10 0.61 0.00
 3 6 10 -1.18 0.00
 4 6 10 -1.52 0.00
 5 6 10 -0.41 0.00
 6 6 10 0.59 0.00
 7 6 10 0.76 0.00
 8 6 10 0.49 0.00
 -5 7 10 -1.06 0.00
 -4 7 10 -0.49 0.00
 -3 7 10 0.95 0.00
 -2 7 10 1.99 0.00
 -1 7 10 1.33 0.00
 0 7 10 -0.68 0.00
 1 7 10 -1.89 0.00
 2 7 10 -1.15 0.00
 3 7 10 0.51 0.00
 4 7 10 1.36 0.00
 5 7 10 0.80 0.00
 6 7 10 -0.12 0.00
 7 7 10 -0.52 0.00
 8 7 10 -0.55 0.00
 -5 8 10 0.87 0.00
 -4 8 10 0.81 0.00
 -3 8 10 -0.24 0.00
 -2 8 10 -1.55 0.00
 -1 8 10 -1.64 0.00
 0 8 10 -0.07 0.00
 1 8 10 1.42 0.00
 2 8 10 1.34 0.00
 3 8 10 0.10 0.00
 4 8 10 -0.93 0.00
 5 8 10 -0.91 0.00
 6 8 10 -0.30 0.00
 7 8 10 0.19 0.00
 8 8 10 0.44 0.00
 9 8 10 0.36 0.00
 -4 9 10 -0.81 0.00
 -3 9 10 -0.30 0.00
 -2 9 10 0.89 0.00
 -1 9 10 1.51 0.00
 0 9 10 0.55 0.00
 1 9 10 -0.88 0.00
 2 9 10 -1.20 0.00
 3 9 10 -0.45 0.00
 4 9 10 0.42 0.00
 5 9 10 0.73 0.00
 6 9 10 0.51 0.00
 7 9 10 0.13 0.00
 -3 10 10 0.51 0.00
 -2 10 10 -0.27 0.00
 -1 10 10 -1.09 0.00
 0 10 10 -0.70 0.00
 1 10 10 0.47 0.00
 2 10 10 0.92 0.00
 3 10 10 0.50 0.00
 4 10 10 -0.06 0.00
 5 10 10 -0.39 0.00
 6 10 10 -0.47 0.00
 7 10 10 -0.31 0.00
 -2 11 10 -0.08 0.00
 -1 11 10 0.63 0.00
 0 11 10 0.60 0.00
 1 11 10 -0.25 0.00
 2 11 10 -0.68 0.00
 3 11 10 -0.38 0.00
 4 11 10 -0.05 0.00
 5 11 10 0.11 0.00
 6 11 10 0.27 0.00
 -1 12 10 -0.29 0.00
 0 12 10 -0.44 0.00
 1 12 10 0.14 0.00
 2 12 10 0.53 0.00
 3 12 10 0.27 0.00
 4 12 10 0.00 0.00
 5 12 10 -0.01 0.00
 3 13 10 -0.23 0.00
 4 13 10 0.05 0.00
 5 13 10 0.04 0.00
 0 -8 11 0.51 0.00
 -2 -7 11 0.96 0.00
 -1 -7 11 0.86 0.00
 0 -7 11 -0.25 0.00
 1 -7 11 -1.18 0.00
 2 -7 11 -0.85 0.00
 3 -7 11 0.08 0.00
 -3 -6 11 0.09 0.00
 -2 -6 11 -0.96 0.00
 -1 -6 11 -1.27 0.00
 0 -6 11 -0.22 0.00
 1 -6 11 1.17 0.00
 2 -6 11 1.24 0.00
 3 -6 11 0.26 0.00
 4 -6 11 -0.43 0.00
 5 -6 11 -0.34 0.00
 -5 -5 11 -0.86 0.00
 -4 -5 11 -1.32 0.00
 -3 -5 11 -0.56 0.00
 -2 -5 11 0.78 0.00
 -1 -5 11 1.60 0.00
 0 -5 11 0.85 0.00
 1 -5 11 -0.90 0.00
 2 -5 11 -1.53 0.00
 3 -5 11 -0.65 0.00
 4 -5 11 0.26 0.00
 -5 -4 11 0.63 0.00
 -4 -4 11 1.62 0.00
 -3 -4 11 1.18 0.00
 -2 -4 11 -0.37 0.00
 -1 -4 11 -1.77 0.00
 0 -4 11 -1.54 0.00
 1 -4 11 0.36 0.00
 2 -4 11 1.62 0.00
 3 -4 11 1.05 0.00
 4 -4 11 -0.02 0.00
 5 -4 11 -0.45 0.00
 -5 -3 11 -0.13 0.00
 -4 -3 11 -1.62 0.00
 -3 -3 11 -1.84 0.00
 -2 -3 11 -0.30 0.00
 -1 -3 11 1.66 0.00
 0 -3 11 2.15 0.00
 1 -3 11 0.41 0.00
 2 -3 11 -1.44 0.00
 3 -3 11 -1.39 0.00
 4 -3 11 -0.30 0.00
 5 -3 11 0.43 0.00
 6 -3 11 0.41 0.00
 -5 -2 11 -0.51 0.00
 -4 -2 11 1.19 0.00
 -3 -2 11 2.26 0.00
 -2 -2 11 1.16 0.00
 -1 -2 11 -1.18 0.00
 0 -2 11 -2.51 0.00
 1 -2 11 -1.29 0.00
 2 -2 11 0.93 0.00
 3 -2 11 1.55 0.00
 4 -2 11 0.67 0.00
 5 -2 11 -0.30 0.00
 6 -2 11 -0.61 0.00
 -5 -1 11 1.00 0.00
 -4 -1 11 -0.41 0.00
 -3 -1 11 -2.21 0.00
 -2 -1 11 -1.96 0.00
 -1 -1 11 0.34 0.00
 0 -1 11 2.43 0.00
 1 -1 11 2.04 0.00
 2 -1 11 -0.16 0.00
 3 -1 11 -1.44 0.00
 4 -1 11 -1.03 0.00
 5 -1 11 0.03 0.00
 6 -1 11 0.73 0.00
 7 -1 11 0.46 0.00
 8 -1 11 -0.16 0.00
 -5 0 11 -1.16 0.00
 -4 0 11 -0.42 0.00
 -3 0 11 1.65 0.00
 -2 0 11 2.42 0.00
 -1 0 11 0.65 0.00
 0 0 11 -1.88 0.00
 1 0 11 -2.45 0.00
 2 0 11 -0.69 0.00
 3 0 11 1.02 0.00
 4 0 11 1.24 0.00
 5 0 11 0.35 0.00
 6 0 11 -0.67 0.00
 7 0 11 -0.75 0.00
 8 0 11 -0.07 0.00
 -6 1 11 0.12 0.00
 -5 1 11 0.99 0.00
 -4 1 11 1.01 0.00
 -3 1 11 -0.81 0.00
 -2 1 11 -2.38 0.00
 -1 1 11 -1.53 0.00
 0 1 11 1.01 0.00
 1 1 11 2.42 0.00
 2 1 11 1.40 0.00
 3 1 11 -0.39 0.00
 4 1 11 -1.22 0.00
 5 1 11 -0.75 0.00
 6 1 11 0.41 0.00
 7 1 11 0.91 0.00
 8 1 11 0.35 0.00
 -6 2 11 0.06 0.00
 -5 2 11 -0.70 0.00
 -4 2 11 -1.25 0.00
 -3 2 11 -0.03 0.00
 -2 2 11 1.93 0.00
 -1 2 11 2.08 0.00
 0 2 11 -0.03 0.00
 1 2 11 -2.00 0.00
 2 2 11 -1.83 0.00
 3 2 11 -0.27 0.00
 4 2 11 0.98 0.00
 5 2 11 1.05 0.00
 6 2 11 0.00 0.00
 7 2 11 -0.86 0.00
 8 2 11 -0.60 0.00
 9 2 11 -0.03 0.00
 -6 3 11 -0.14 0.00
 -5 3 11 0.47 0.00
 -4 3 11 1.28 0.00
 -3 3 11 0.69 0.00
 -2 3 11 -1.26 0.00
 -1 3 11 -2.27 0.00
 0 3 11 -0.87 0.00
 1 3 11 1.33 0.00
 2 3 11 1.94 0.00
 3 3 11 0.85 0.00
 4 3 11 -0.59 0.00
 5 3 11 -1.16 0.00
 6 3 11 -0.44 0.00
 7 3 11 0.58 0.00
 8 3 11 0.71 0.00
 -5 4 11 -0.33 0.00
 -4 4 11 -1.23 0.00
 -3 4 11 -1.16 0.00
 -2 4 11 0.51 0.00
 -1 4 11 2.12 0.00
 0 4 11 1.57 0.00
 1 4 11 -0.53 0.00
 2 4 11 -1.78 0.00
 3 4 11 -1.27 0.00
 4 4 11 0.12 0.00
 5 4 11 1.06 0.00
 6 4 11 0.78 0.00
 7 4 11 -0.16 0.00
 8 4 11 -0.61 0.00
 -4 5 11 1.14 0.00
 -3 5 11 1.48 0.00
 -2 5 11 0.25 0.00
 -1 5 11 -1.68 0.00
 0 5 11 -1.99 0.00
 1 5 11 -0.28 0.00
 2 5 11 1.37 0.00
 3 5 11 1.50 0.00
 4 5 11 0.38 0.00
 5 5 11 -0.76 0.00
 6 5 11 -0.92 0.00
 7 5 11 -0.27 0.00
 8 5 11 0.32 0.00
 -5 6 11 0.06 0.00
 -4 6 11 -0.93 0.00
 -3 6 11 -1.63 0.00
 -2 6 11 -0.94 0.00
 -1 6 11 0.99 0.00
 0 6 11 2.04 0.00
 1 6 11 0.98 0.00
 2 6 11 -0.76 0.00
 3 6 11 -1.46 0.00
 4 6 11 -0.81 0.00
 5 6 11 0.30 0.00
 6 6 11 0.81 0.00
 7 6 11 0.57 0.00
 8 6 11 0.06 0.00
 -4 7 11 0.57 0.00
 -3 7 11 1.50 0.00
 -2 7 11 1.41 0.00
 -1 7 11 -0.19 0.00
 0 7 11 -1.72 0.00
 1 7 11 -1.40 0.00
 2 7 11 0.10 0.00
 3 7 11 1.13 0.00
 4 7 11 1.04 0.00
 5 7 11 0.21 0.00
 6 7 11 -0.47 0.00
 7 7 11 -0.64 0.00
 8 7 11 -0.38 0.00
 -4 8 11 -0.16 0.00
 -3 8 11 -1.09 0.00
 -2 8 11 -1.53 0.00
 -1 8 11 -0.50 0.00
 0 8 11 1.12 0.00
 1 8 11 1.45 0.00
 2 8 11 0.42 0.00
 3 8 11 -0.63 0.00
 4 8 11 -0.95 0.00
 5 8 11 -0.59 0.00
 6 8 11 0.02 0.00
 7 8 11 0.48 0.00
 8 8 11 0.52 0.00
 -3 9 11 0.56 0.00
 -2 9 11 1.26 0.00
 -1 9 11 0.87 0.00
 0 9 11 -0.51 0.00
 1 9 11 -1.19 0.00
 2 9 11 -0.64 0.00
 3 9 11 0.17 0.00
 4 9 11 0.62 0.00
 5 9 11 0.69 0.00
 6 9 11 0.38 0.00
 7 9 11 -0.18 0.00
 8 9 11 -0.48 0.00
 -3 10 11 -0.14 0.00
 -2 10 11 -0.79 0.00
 -1 10 11 -0.87 0.00
 0 10 11 0.08 0.00
 1 10 11 0.83 0.00
 2 10 11 0.58 0.00
 3 10 11 0.06 0.00
 4 10 11 -0.24 0.00
 5 10 11 -0.51 0.00
 6 10 11 -0.55 0.00
 7 10 11 -0.12 0.00
 -2 11 11 0.35 0.00
 -1 11 11 0.62 0.00
 0 11 11 0.09 0.00
 1 11 11 -0.56 0.00
 2 11 11 -0.42 0.00
 3 11 11 -0.05 0.00
 4 11 11 0.03 0.00
 5 11 11 0.20 0.00
 6 11 11 0.47 0.00
 0 12 11 -0.10 0.00
 1 12 11 0.41 0.00
 2 12 11 0.32 0.00
 3 12 11 -0.05 0.00
 4 12 11 -0.02 0.00
 5 12 11 0.02 0.00
 3 13 11 0.08 0.00
 4 13 11 0.11 0.00
 -2 -6 12 -0.73 0.00
 -1 -6 12 -0.39 0.00
 0 -6 12 0.60 0.00
 1 -6 12 1.10 0.00
 2 -6 12 0.46 0.00
 3 -6 12 -0.36 0.00
 -4 -5 12 -0.34 0.00
 -3 -5 12 0.40 0.00
 -2 -5 12 0.94 0.00
 -1 -5 12 0.81 0.00
 0 -5 12 -0.32 0.00
 1 -5 12 -1.32 0.00
 2 -5 12 -0.90 0.00
 3 -5 12 0.13 0.00
 -5 -4 12 0.93 0.00
 -4 -4 12 0.83 0.00
 -3 -4 12 -0.10 0.00
 -2 -4 12 -1.03 0.00
 -1 -4 12 -1.29 0.00
 0 -4 12 -0.19 0.00
 1 -4 12 1.33 0.00
 2 -4 12 1.36 0.00
 3 -4 12 0.22 0.00
 4 -4 12 -0.48 0.00
 -5 -3 12 -0.89 0.00
 -4 -3 12 -1.32 0.00
 -3 -3 12 -0.48 0.00
 -2 -3 12 0.89 0.00
 -1 -3 12 1.70 0.00
 0 -3 12 0.89 0.00
 1 -3 12 -1.01 0.00
 2 -3 12 -1.69 0.00
 3 -3 12 -0.67 0.00
 4 -3 12 0.35 0.00
 5 -3 12 0.46 0.00
 -4 -2 12 1.55 0.00
 -3 -2 12 1.20 0.00
 -2 -2 12 -0.40 0.00
 -1 -2 12 -1.85 0.00
 0 -2 12 -1.63 0.00
 1 -2 12 0.37 0.00
 2 -2 12 1.75 0.00
 3 -2 12 1.13 0.00
 4 -2 12 -0.08 0.00
 5 -2 12 -0.57 0.00
 6 -2 12 -0.22 0.00
 -5 -1 12 -0.01 0.00
 -4 -1 12 -1.35 0.00
 -3 -1 12 -1.76 0.00
 -2 -1 12 -0.37 0.00
 -1 -1 12 1.61 0.00
 0 -1 12 2.16 0.00
 1 -1 12 0.47 0.00
 2 -1 12 -1.43 0.00
 3 -1 12 -1.46 0.00
 4 -1 12 -0.31 0.00
 5 -1 12 0.57 0.00
 6 -1 12 0.50 0.00
 7 -1 12 -0.19 0.00
 -5 0 12 -0.44 0.00
 -4 0 12 0.78 0.00
 -3 0 12 1.92 0.00
 -2 0 12 1.17 0.00
 -1 0 12 -0.98 0.00
 0 0 12 -2.31 0.00
 1 0 12 -1.27 0.00
 2 0 12 0.79 0.00
 3 0 12 1.51 0.00
 4 0 12 0.72 0.00
 5 0 12 -0.39 0.00
 6 0 12 -0.74 0.00
 7 0 12 -0.08 0.00
 -5 1 12 0.63 0.00
 -4 1 12 -0.11 0.00
 -3 1 12 -1.63 0.00
 -2 1 12 -1.74 0.00
 -1 1 12 0.15 0.00
 0 1 12 2.05 0.00
 1 1 12 1.82 0.00
 2 1 12 -0.03 0.00
 3 1 12 -1.25 0.00
 4 1 12 -1.04 0.00
 5 1 12 0.05 0.00
 6 1 12 0.83 0.00
 7 1 12 0.41 0.00
 8 1 12 -0.30 0.00
 -5 2 12 -0.58 0.00
 -4 2 12 -0.40 0.00
 -3 2 12 1.08 0.00
 -2 2 12 1.95 0.00
 -1 2 12 0.68 0.00
 0 2 12 -1.48 0.00
 1 2 12 -2.03 0.00
 2 2 12 -0.66 0.00
 3 2 12 0.79 0.00
 4 2 12 1.15 0.00
 5 2 12 0.36 0.00
 6 2 12 -0.71 0.00
 7 2 12 -0.70 0.00
 8 2 12 0.06 0.00
 -5 3 12 0.47 0.00
 -4 3 12 0.67 0.00
 -3 3 12 -0.48 0.00
 -2 3 12 -1.85 0.00
 -1 3 12 -1.34 0.00
 0 3 12 0.76 0.00
 1 3 12 1.94 0.00
 2 3 12 1.16 0.00
 3 3 12 -0.27 0.00
 4 3 12 -1.07 0.00
 5 3 12 -0.72 0.00
 6 3 12 0.38 0.00
 7 3 12 0.80 0.00
 8 3 12 0.23 0.00
 -4 4 12 -0.81 0.00
 -3 4 12 -0.05 0.00
 -2 4 12 1.53 0.00
 -1 4 12 1.78 0.00
 0 4 12 0.01 0.00
 1 4 12 -1.62 0.00
 2 4 12 -1.45 0.00
 3 4 12 -0.23 0.00
 4 4 12 0.81 0.00
 5 4 12 0.93 0.00
 6 4 12 0.05 0.00
 7 4 12 -0.67 0.00
 8 4 12 -0.45 0.00
 -4 5 12 0.90 0.00
 -3 5 12 0.50 0.00
 -2 5 12 -1.05 0.00
 -1 5 12 -1.97 0.00
 0 5 12 -0.75 0.00
 1 5 12 1.11 0.00
 2 5 12 1.54 0.00
 3 5 12 0.68 0.00
 4 5 12 -0.43 0.00
 5 5 12 -0.94 0.00
 6 5 12 -0.45 0.00
 7 5 12 0.32 0.00
 8 5 12 0.49 0.00
 -4 6 12 -0.94 0.00
 -3 6 12 -0.87 0.00
 -2 6 12 0.45 0.00
 -1 6 12 1.83 0.00
 0 6 12 1.33 0.00
 1 6 12 -0.45 0.00
 2 6 12 -1.37 0.00
 3 6 12 -0.99 0.00
 4 6 12 -0.04 0.00
 5 6 12 0.71 0.00
 6 6 12 0.69 0.00
 7 6 12 0.12 0.00
 8 6 12 -0.31 0.00
 -3 7 12 1.09 0.00
 -2 7 12 0.19 0.00
 -1 7 12 -1.37 0.00
 0 7 12 -1.60 0.00
 1 7 12 -0.21 0.00
 2 7 12 0.97 0.00
 3 7 12 1.07 0.00
 4 7 12 0.48 0.00
 5 7 12 -0.27 0.00
 6 7 12 -0.67 0.00
 7 7 12 -0.48 0.00
 8 7 12 0.00 0.00
 -3 8 12 -1.07 0.00
 -2 8 12 -0.68 0.00
 -1 8 12 0.72 0.00
 0 8 12 1.48 0.00
 1 8 12 0.67 0.00
 2 8 12 -0.46 0.00
 3 8 12 -0.87 0.00
 4 8 12 -0.72 0.00
 5 8 12 -0.22 0.00
 6 8 12 0.39 0.00
 7 8 12 0.63 0.00
 8 8 12 0.30 0.00
 -2 9 12 0.86 0.00
 -1 9 12 -0.11 0.00
 0 9 12 -1.08 0.00
 1 9 12 -0.80 0.00
 2 9 12 0.07 0.00
 3 9 12 0.52 0.00
 4 9 12 0.67 0.00
 5 9 12 0.57 0.00
 6 9 12 0.01 0.00
 7 9 12 -0.54 0.00
 8 9 12 -0.46 0.00
 -1 10 12 -0.25 0.00
 0 10 12 0.63 0.00
 1 10 12 0.67 0.00
 2 10 12 0.08 0.00
 3 10 12 -0.22 0.00
 4 10 12 -0.40 0.00
 5 10 12 -0.64 0.00
 6 10 12 -0.36 0.00
 7 10 12 0.30 0.00
 -1 11 12 0.32 0.00
 0 11 12 -0.30 0.00
 1 11 12 -0.47 0.00
 2 11 12 -0.04 0.00
 3 11 12 0.12 0.00
 4 11 12 0.11 0.00
 5 11 12 0.44 0.00
 0 12 12 0.15 0.00
 1 12 12 0.33 0.00
 2 12 12 -0.04 0.00
 3 12 12 -0.18 0.00
 4 12 12 0.02 0.00
 3 13 12 0.26 0.00
 -2 -5 13 0.43 0.00
 -1 -5 13 0.05 0.00
 0 -5 13 -0.77 0.00
 1 -5 13 -0.88 0.00
 2 -5 13 -0.02 0.00
 3 -5 13 0.59 0.00
 -4 -4 13 -0.08 0.00
 -3 -4 13 -0.55 0.00
 -2 -4 13 -0.74 0.00
 -1 -4 13 -0.42 0.00
 0 -4 13 0.70 0.00
 1 -4 13 1.30 0.00
 2 -4 13 0.47 0.00
 3 -4 13 -0.50 0.00
 4 -4 13 -0.53 0.00
 -4 -3 13 -0.36 0.00
 -3 -3 13 0.43 0.00
 -2 -3 13 1.03 0.00
 -1 -3 13 0.94 0.00
 0 -3 13 -0.34 0.00
 1 -3 13 -1.55 0.00
 2 -3 13 -1.03 0.00
 3 -3 13 0.25 0.00
 4 -3 13 0.63 0.00
 5 -3 13 0.16 0.00
 -4 -2 13 0.88 0.00
 -3 -2 13 -0.01 0.00
 -2 -2 13 -1.09 0.00
 -1 -2 13 -1.46 0.00
 0 -2 13 -0.29 0.00
 1 -2 13 1.47 0.00
 2 -2 13 1.55 0.00
 3 -2 13 0.20 0.00
 4 -2 13 -0.63 0.00
 5 -2 13 -0.36 0.00
 -4 -1 13 -1.21 0.00
 -3 -1 13 -0.62 0.00
 -2 -1 13 0.79 0.00
 -1 -1 13 1.78 0.00
 0 -1 13 1.04 0.00
 1 -1 13 -1.00 0.00
 2 -1 13 -1.82 0.00
 3 -1 13 -0.74 0.00
 4 -1 13 0.45 0.00
 5 -1 13 0.57 0.00
 6 -1 13 -0.09 0.00
 -4 0 13 1.16 0.00
 -3 0 13 1.18 0.00
 -2 0 13 -0.20 0.00
 -1 0 13 -1.74 0.00
 0 0 13 -1.66 0.00
 1 0 13 0.26 0.00
 2 0 13 1.69 0.00
 3 0 13 1.19 0.00
 4 0 13 -0.08 0.00
 5 0 13 -0.68 0.00
 6 0 13 -0.18 0.00
 7 0 13 0.51 0.00
 -5 1 13 0.15 0.00
 -4 1 13 -0.79 0.00
 -3 1 13 -1.45 0.00
 -2 1 13 -0.49 0.00
 -1 1 13 1.35 0.00
 0 1 13 1.99 0.00
 1 1 13 0.50 0.00
 2 1 13 -1.24 0.00
 3 1 13 -1.40 0.00
 4 1 13 -0.37 0.00
 5 1 13 0.60 0.00
 6 1 13 0.49 0.00
 7 1 13 -0.35 0.00
 -5 2 13 -0.30 0.00
 -4 2 13 0.32 0.00
 -3 2 13 1.38 0.00
 -2 2 13 1.07 0.00
 -1 2 13 -0.75 0.00
 0 2 13 -1.99 0.00
 1 2 13 -1.10 0.00
 2 2 13 0.64 0.00
 3 2 13 1.33 0.00
 4 2 13 0.75 0.00
 5 2 13 -0.34 0.00
 6 2 13 -0.70 0.00
 7 2 13 0.05 0.00
 8 2 13 0.51 0.00
 -5 3 13 0.29 0.00
 -4 3 13 0.04 0.00
 -3 3 13 -1.10 0.00
 -2 3 13 -1.43 0.00
 -1 3 13 0.08 0.00
 0 3 13 1.73 0.00
 1 3 13 1.48 0.00
 2 3 13 -0.05 0.00
 3 3 13 -1.06 0.00
 4 3 13 -0.98 0.00
 5 3 13 -0.04 0.00
 6 3 13 0.71 0.00
 7 3 13 0.29 0.00
 8 3 13 -0.36 0.00
 -4 4 13 -0.24 0.00
 -3 4 13 0.75 0.00
 -2 4 13 1.58 0.00
 -1 4 13 0.57 0.00
 0 4 13 -1.30 0.00
 1 4 13 -1.64 0.00
 2 4 13 -0.44 0.00
 3 4 13 0.68 0.00
 4 4 13 1.02 0.00
 5 4 13 0.42 0.00
 6 4 13 -0.50 0.00
 7 4 13 -0.51 0.00
 8 4 13 0.09 0.00
 -3 5 13 -0.40 0.00
 -2 5 13 -1.53 0.00
 -1 5 13 -1.12 0.00
 0 5 13 0.71 0.00
 1 5 13 1.60 0.00
 2 5 13 0.83 0.00
 3 5 13 -0.26 0.00
 4 5 13 -0.87 0.00
 5 5 13 -0.69 0.00
 6 5 13 0.12 0.00
 7 5 13 0.50 0.00
 8 5 13 0.17 0.00
 -3 6 13 0.04 0.00
 -2 6 13 1.27 0.00
 -1 6 13 1.49 0.00
 0 6 13 -0.05 0.00
 1 6 13 -1.33 0.00
 2 6 13 -1.07 0.00
 3 6 13 -0.17 0.00
 4 6 13 0.55 0.00
 5 6 13 0.77 0.00
 6 6 13 0.29 0.00
 7 6 13 -0.26 0.00
 8 6 13 -0.31 0.00
 -3 7 13 0.29 0.00
 -2 7 13 -0.83 0.00
 -1 7 13 -1.55 0.00
 0 7 13 -0.56 0.00
 1 7 13 0.85 0.00
 2 7 13 1.07 0.00
 3 7 13 0.52 0.00
 4 7 13 -0.11 0.00
 5 7 13 -0.61 0.00
 6 7 13 -0.58 0.00
 7 7 13 -0.10 0.00
 8 7 13 0.24 0.00
 -2 8 13 0.30 0.00
 -1 8 13 1.27 0.00
 0 8 13 0.91 0.00
 1 8 13 -0.32 0.00
 2 8 13 -0.85 0.00
 3 8 13 -0.66 0.00
 4 8 13 -0.30 0.00
 5 8 13 0.23 0.00
 6 8 13 0.64 0.00
 7 8 13 0.44 0.00
 8 8 13 -0.04 0.00
 -1 9 13 -0.79 0.00
 0 9 13 -0.92 0.00
 1 9 13 -0.07 0.00
 2 9 13 0.52 0.00
 3 9 13 0.56 0.00
 4 9 13 0.53 0.00
 5 9 13 0.20 0.00
 6 9 13 -0.44 0.00
 7 9 13 -0.61 0.00
 -1 10 13 0.32 0.00
 0 10 13 0.69 0.00
 1 10 13 0.20 0.00
 2 10 13 -0.28 0.00
 3 10 13 -0.33 0.00
 4 10 13 -0.48 0.00
 5 10 13 -0.49 0.00
 6 10 13 0.11 0.00
 7 10 13 0.57 0.00
 -1 11 13 -0.03 0.00
 0 11 13 -0.40 0.00
 1 11 13 -0.15 0.00
 2 11 13 0.22 0.00
 3 11 13 0.15 0.00
 4 11 13 0.25 0.00
 1 12 13 0.07 0.00
 2 12 13 -0.27 0.00
 3 12 13 -0.13 0.00
 -1 -4 14 0.14 0.00
 0 -4 14 0.83 0.00
 1 -4 14 0.59 0.00
 2 -4 14 -0.39 0.00
 -3 -3 14 0.50 0.00
 -2 -3 14 0.59 0.00
 -1 -3 14 0.15 0.00
 0 -3 14 -0.95 0.00
 1 -3 14 -1.14 0.00
 2 -3 14 0.01 0.00
 3 -3 14 0.79 0.00
 -3 -2 14 -0.54 0.00
 -2 -2 14 -0.95 0.00
 -1 -2 14 -0.64 0.00
 0 -2 14 0.76 0.00
 1 -2 14 1.59 0.00
 2 -2 14 0.57 0.00
 3 -2 14 -0.66 0.00
 4 -2 14 -0.63 0.00
 5 -2 14 0.06 0.00
 -3 -1 14 0.29 0.00
 -2 -1 14 1.13 0.00
 -1 -1 14 1.19 0.00
 0 -1 14 -0.25 0.00
 1 -1 14 -1.71 0.00
 2 -1 14 -1.20 0.00
 3 -1 14 0.28 0.00
 4 -1 14 0.76 0.00
 5 -1 14 0.15 0.00
 -3 0 14 0.17 0.00
 -2 0 14 -1.01 0.00
 -1 0 14 -1.59 0.00
 0 0 14 -0.43 0.00
 1 0 14 1.44 0.00
 2 0 14 1.62 0.00
 3 0 14 0.26 0.00
 4 0 14 -0.68 0.00
 5 0 14 -0.40 0.00
 6 0 14 0.38 0.00
 -4 1 14 -0.82 0.00
 -3 1 14 -0.64 0.00
 -2 1 14 0.62 0.00
 -1 1 14 1.71 0.00
 0 1 14 1.05 0.00
 1 1 14 -0.89 0.00
 2 1 14 -1.70 0.00
 3 1 14 -0.78 0.00
 4 1 14 0.39 0.00
 5 1 14 0.60 0.00
 6 1 14 -0.16 0.00
 7 1 14 -0.61 0.00
 -4 2 14 0.62 0.00
 -3 2 14 0.93 0.00
 -2 2 14 -0.10 0.00
 -1 2 14 -1.55 0.00
 0 2 14 -1.47 0.00
 1 2 14 0.26 0.00
 2 2 14 1.48 0.00
 3 2 14 1.11 0.00
 4 2 14 0.02 0.00
 5 2 14 -0.63 0.00
 6 2 14 -0.15 0.00
 7 2 14 0.57 0.00
 -4 3 14 -0.34 0.00
 -3 3 14 -0.99 0.00
 -2 3 14 -0.40 0.00
 -1 3 14 1.19 0.00
 0 3 14 1.67 0.00
 1 3 14 0.30 0.00
 2 3 14 -1.09 0.00
 3 3 14 -1.20 0.00
 4 3 14 -0.41 0.00
 5 3 14 0.47 0.00
 6 3 14 0.42 0.00
 7 3 14 -0.35 0.00
 8 3 14 -0.45 0.00
 -3 4 14 0.91 0.00
 -2 4 14 0.80 0.00
 -1 4 14 -0.72 0.00
 0 4 14 -1.67 0.00
 1 4 14 -0.74 0.00
 2 4 14 0.65 0.00
 3 4 14 1.10 0.00
 4 4 14 0.69 0.00
 5 4 14 -0.17 0.00
 6 4 14 -0.53 0.00
 7 4 14 0.04 0.00
 -3 5 14 -0.76 0.00
 -2 5 14 -1.07 0.00
 -1 5 14 0.17 0.00
 0 5 14 1.48 0.00
 1 5 14 1.05 0.00
 2 5 14 -0.21 0.00
 3 5 14 -0.87 0.00
 4 5 14 -0.81 0.00
 5 5 14 -0.18 0.00
 6 5 14 0.42 0.00
 7 5 14 0.22 0.00
 -2 6 14 1.18 0.00
 -1 6 14 0.37 0.00
 0 6 14 -1.10 0.00
 1 6 14 -1.20 0.00
 2 6 14 -0.19 0.00
 3 6 14 0.53 0.00
 4 6 14 0.75 0.00
 5 6 14 0.48 0.00
 6 6 14 -0.12 0.00
 7 6 14 -0.30 0.00
 -2 7 14 -1.08 0.00
 -1 7 14 -0.79 0.00
 0 7 14 0.56 0.00
 1 7 14 1.12 0.00
 2 7 14 0.49 0.00
 3 7 14 -0.15 0.00
 4 7 14 -0.51 0.00
 5 7 14 -0.61 0.00
 6 7 14 -0.24 0.00
 -1 8 14 0.95 0.00
 0 8 14 -0.04 0.00
 1 8 14 -0.83 0.00
 2 8 14 -0.60 0.00
 3 8 14 -0.17 0.00
 4 8 14 0.16 0.00
 5 8 14 0.52 0.00
 6 8 14 0.52 0.00
 7 8 14 0.09 0.00
 -1 9 14 -0.82 0.00
 0 9 14 -0.29 0.00
 1 9 14 0.47 0.00
 2 9 14 0.51 0.00
 3 9 14 0.31 0.00
 4 9 14 0.18 0.00
 5 9 14 -0.25 0.00
 6 9 14 -0.61 0.00
 7 9 14 -0.34 0.00
 0 10 14 0.36 0.00
 1 10 14 -0.21 0.00
 2 10 14 -0.34 0.00
 3 10 14 -0.25 0.00
 4 10 14 -0.34 0.00
 5 10 14 -0.07 0.00
 1 11 14 0.13 0.00
 2 11 14 0.23 0.00
 3 11 14 0.10 0.00
 -1 -3 15 -0.27 0.00
 0 -3 15 -0.84 0.00
 1 -3 15 -0.26 0.00
 -3 -2 15 -0.44 0.00
 -2 -2 15 -0.51 0.00
 -1 -2 15 0.08 0.00
 0 -2 15 1.10 0.00
 1 -2 15 0.85 0.00
 2 -2 15 -0.47 0.00
 3 -2 15 -0.88 0.00
 -2 -1 15 0.86 0.00
 -1 -1 15 0.32 0.00
 0 -1 15 -1.08 0.00
 1 -1 15 -1.40 0.00
 2 -1 15 -0.05 0.00
 3 -1 15 0.91 0.00
 4 -1 15 0.49 0.00
 -2 0 15 -1.09 0.00
 -1 0 15 -0.81 0.00
 0 0 15 0.74 0.00
 1 0 15 1.69 0.00
 2 0 15 0.67 0.00
 3 0 15 -0.66 0.00
 4 0 15 -0.70 0.00
 5 0 15 0.06 0.00
 -2 1 15 1.08 0.00
 -1 1 15 1.21 0.00
 0 1 15 -0.23 0.00
 1 1 15 -1.64 0.00
 2 1 15 -1.17 0.00
 3 1 15 0.20 0.00
 4 1 15 0.74 0.00
 5 1 15 0.19 0.00
 6 1 15 -0.47 0.00
 -1 2 15 -1.42 0.00
 0 2 15 -0.30 0.00
 1 2 15 1.32 0.00
 2 2 15 1.40 0.00
 3 2 15 0.28 0.00
 4 2 15 -0.58 0.00
 5 2 15 -0.43 0.00
 6 2 15 0.33 0.00
 7 2 15 0.44 0.00
 -2 3 15 0.53 0.00
 -1 3 15 1.43 0.00
 0 3 15 0.72 0.00
 1 3 15 -0.89 0.00
 2 3 15 -1.38 0.00
 3 3 15 -0.64 0.00
 4 3 15 0.27 0.00
 5 3 15 0.55 0.00
 6 3 15 -0.07 0.00
 7 3 15 -0.49 0.00
 -2 4 15 -0.16 0.00
 -1 4 15 -1.28 0.00
 0 4 15 -1.02 0.00
 1 4 15 0.45 0.00
 2 4 15 1.20 0.00
 3 4 15 0.82 0.00
 4 4 15 0.06 0.00
 5 4 15 -0.49 0.00
 6 4 15 -0.20 0.00
 7 4 15 0.36 0.00
 -2 5 15 -0.19 0.00
 -1 5 15 0.99 0.00
 0 5 15 1.18 0.00
 1 5 15 -0.04 0.00
 2 5 15 -0.93 0.00
 3 5 15 -0.84 0.00
 4 5 15 -0.33 0.00
 5 5 15 0.27 0.00
 6 5 15 0.34 0.00
 -1 6 15 -0.59 0.00
 0 6 15 -1.18 0.00
 1 6 15 -0.33 0.00
 2 6 15 0.60 0.00
 3 6 15 0.73 0.00
 4 6 15 0.49 0.00
 5 6 15 0.02 0.00
 6 6 15 -0.29 0.00
 -1 7 15 0.14 0.00
 0 7 15 0.97 0.00
 1 7 15 0.58 0.00
 2 7 15 -0.25 0.00
 3 7 15 -0.51 0.00
 4 7 15 -0.50 0.00
 5 7 15 -0.30 0.00
 0 8 15 -0.61 0.00
 1 8 15 -0.62 0.00
 2 8 15 -0.04 0.00
 3 8 15 0.24 0.00
 4 8 15 0.36 0.00
 5 8 15 0.45 0.00
 6 8 15 0.20 0.00
 1 9 15 0.49 0.00
 2 9 15 0.17 0.00
 3 9 15 -0.02 0.00
 4 9 15 -0.13 0.00
 5 9 15 -0.43 0.00
 6 9 15 -0.41 0.00
 -2 -1 16 0.39 0.00
 -1 -1 16 -0.33 0.00
 0 -1 16 -1.12 0.00
 2 -1 16 0.79 0.00
 3 -1 16 0.79 0.00
 -2 0 16 -0.66 0.00
 -1 0 16 0.06 0.00
 0 0 16 1.23 0.00
 1 0 16 0.98 0.00
 2 0 16 -0.43 0.00
 3 0 16 -0.94 0.00
 4 0 16 -0.30 0.00
 -1 1 16 0.29 0.00
 0 1 16 -1.09 0.00
 1 1 16 -1.35 0.00
 2 1 16 -0.07 0.00
 3 1 16 0.85 0.00
 4 1 16 0.56 0.00
 5 1 16 -0.14 0.00
 -1 2 16 -0.61 0.00
 0 2 16 0.77 0.00
 1 2 16 1.45 0.00
 2 2 16 0.52 0.00
 3 2 16 -0.56 0.00
 4 2 16 -0.69 0.00
 5 2 16 -0.08 0.00
 6 2 16 0.35 0.00
 -1 3 16 0.83 0.00
 0 3 16 -0.40 0.00
 1 3 16 -1.34 0.00
 2 3 16 -0.80 0.00
 3 3 16 0.20 0.00
 4 3 16 0.64 0.00
 5 3 16 0.31 0.00
 6 3 16 -0.28 0.00
 -1 4 16 -0.94 0.00
 0 4 16 0.05 0.00
 1 4 16 1.11 0.00
 2 4 16 0.90 0.00
 3 4 16 0.09 0.00
 4 4 16 -0.45 0.00
 5 4 16 -0.44 0.00
 6 4 16 0.09 0.00
 -1 5 16 0.93 0.00
 0 5 16 0.27 0.00
 1 5 16 -0.82 0.00
 2 5 16 -0.88 0.00
 3 5 16 -0.28 0.00
 4 5 16 0.21 0.00
 5 5 16 0.42 0.00
 6 5 16 0.10 0.00
 0 6 16 -0.51 0.00
 1 6 16 0.49 0.00
 2 6 16 0.76 0.00
 3 6 16 0.37 0.00
 4 6 16 0.01 0.00
 5 6 16 -0.27 0.00
 1 7 16 -0.16 0.00
 2 7 16 -0.57 0.00
 3 7 16 -0.37 0.00
 4 7 16 -0.17 0.00
 2 8 16 0.34 0.00
 3 8 16 0.28 0.00
 -1 0 17 0.53 0.00
 0 0 17 0.91 0.00
 1 0 17 -0.03 0.00
 2 0 17 -0.91 0.00
 -1 1 17 -0.40 0.00
 0 1 17 -1.09 0.00
 1 1 17 -0.39 0.00
 2 1 17 0.74 0.00
 3 1 17 0.80 0.00
 4 1 17 0.17 0.00
 0 2 17 1.08 0.00
 1 2 17 0.72 0.00
 2 2 17 -0.43 0.00
 3 2 17 -0.83 0.00
 4 2 17 -0.41 0.00
 5 2 17 0.12 0.00
 0 3 17 -0.93 0.00
 1 3 17 -0.88 0.00
 2 3 17 0.12 0.00
 3 3 17 0.69 0.00
 4 3 17 0.55 0.00
 5 3 17 0.05 0.00
 0 4 17 0.71 0.00
 1 4 17 0.90 0.00
 2 4 17 0.11 0.00
 3 4 17 -0.48 0.00
 4 4 17 -0.55 0.00
 5 4 17 -0.21 0.00
 1 5 17 -0.82 0.00
 2 5 17 -0.25 0.00
 3 5 17 0.29 0.00
 4 5 17 0.44 0.00
 1 6 17 0.68 0.00
 2 6 17 0.32 0.00
 3 6 17 -0.13 0.00
 2 1 18 0.79 0.00
 3 1 18 0.35 0.00
 0 2 18 0.66 0.00
 1 2 18 -0.14 0.00
 2 2 18 -0.76 0.00
 3 2 18 -0.54 0.00
 4 2 18 -0.08 0.00
 1 3 18 -0.07 0.00
 2 3 18 0.62 0.00
 2 4 18 -0.45 0.00
 3 4 18 -0.55 0.00
 2 5 18 0.31 0.00
 3 5 18 0.44 0.00
 3 6 18 -0.33 0.00
 1 0 0 7.18 0.00
 -9 1 0 0.48 0.00
 0 1 0 -14.02 0.00
 1 1 0 -11.09 0.00
 -9 2 0 -0.25 0.00
 -9 3 0 0.06 0.00
 -8 6 0 -0.23 0.00
 -7 7 0 0.78 0.00
 9 7 0 -0.40 0.00
 -6 8 0 -1.34 0.00
 9 8 0 0.43 0.00
 -6 9 0 1.02 0.00
 -5 10 0 -1.17 0.00
 8 10 0 -0.17 0.00
 -4 11 0 0.70 0.00
 7 11 0 0.37 0.00
 -3 12 0 -0.11 0.00
 -2 12 0 0.74 0.00
 6 12 0 0.01 0.00
 -1 13 0 -0.69 0.00
 0 13 0 -0.23 0.00
 4 13 0 -0.52 0.00
 5 13 0 -0.35 0.00
 1 14 0 -0.34 0.00
 3 14 0 -0.16 0.00
 -5 -13 1 -0.32 0.00
 -4 -13 1 -0.09 0.00
 0 -13 1 -0.64 0.00
 1 -13 1 -0.47 0.00
 -6 -12 1 0.30 0.00
 -5 -12 1 0.64 0.00
 2 -12 1 0.11 0.00
 3 -12 1 -0.60 0.00
 -7 -11 1 0.11 0.00
 -6 -11 1 -0.34 0.00
 3 -11 1 0.59 0.00
 4 -11 1 1.07 0.00
 -8 -10 1 -0.35 0.00
 5 -10 1 -1.11 0.00
 -8 -9 1 0.34 0.00
 6 -9 1 0.57 0.00
 6 -8 1 -1.11 0.00
 -9 -7 1 -0.61 0.00
 7 -7 1 0.34 0.00
 8 -6 1 0.06 0.00
 9 -3 1 -0.20 0.00
 9 -2 1 0.10 0.00
 0 -1 1 -5.37 0.00
 9 -1 1 0.13 0.00
 -9 0 1 -0.37 0.00
 0 0 1 10.55 0.00
 1 0 1 -4.12 0.00
 -9 1 1 0.48 0.00
 0 1 1 -13.47 0.00
 1 1 1 -1.23 0.00
 -9 2 1 -0.42 0.00
 -9 3 1 0.28 0.00
 -8 6 1 -0.37 0.00
 -7 7 1 0.75 0.00
 -6 8 1 -0.78 0.00
 9 8 1 0.12 0.00
 -6 9 1 0.85 0.00
 9 9 1 -0.20 0.00
 -5 10 1 -0.52 0.00
 -4 11 1 -0.09 0.00
 7 11 1 0.38 0.00
 -3 12 1 0.47 0.00
 -2 12 1 0.96 0.00
 6 12 1 -0.32 0.00
 7 12 1 -0.25 0.00
 -2 13 1 -0.54 0.00
 -1 13 1 -0.44 0.00
 0 13 1 0.54 0.00
 1 13 1 1.18 0.00
 5 13 1 -0.11 0.00
 6 13 1 0.16 0.00
 1 14 1 -0.76 0.00
 2 14 1 -0.46 0.00
 3 14 1 0.29 0.00
 4 14 1 0.41 0.00
 -4 -13 2 0.26 0.00
 -3 -13 2 0.55 0.00
 0 -13 2 -0.54 0.00
 1 -13 2 -0.06 0.00
 -6 -12 2 0.39 0.00
 -5 -12 2 0.38 0.00
 -4 -12 2 -0.26 0.00
 2 -12 2 -0.48 0.00
 3 -12 2 -0.67 0.00
 -7 -11 2 -0.22 0.00
 -6 -11 2 -0.67 0.00
 5 -10 2 -0.38 0.00
 -8 -9 2 0.51 0.00
 5 -9 2 1.07 0.00
 6 -9 2 -0.17 0.00
 6 -8 2 -0.24 0.00
 -9 -7 2 -0.39 0.00
 7 -7 2 -0.26 0.00
 8 -6 2 0.28 0.00
 8 -5 2 -0.34 0.00
 8 -4 2 0.34 0.00
 9 -3 2 -0.27 0.00
 9 -2 2 0.33 0.00
 -9 -1 2 -0.42 0.00
 -9 0 2 0.16 0.00
 0 0 2 -0.75 0.00
 -9 1 2 0.09 0.00
 0 1 2 -4.49 0.00
 -9 2 2 -0.23 0.00
 -8 5 2 0.27 0.00
 -7 6 2 -0.07 0.00
 -7 7 2 0.31 0.00
 -6 8 2 0.16 0.00
 9 8 2 -0.21 0.00
 -6 9 2 0.23 0.00
 9 9 2 0.04 0.00
 -5 10 2 0.33 0.00
 -4 11 2 -0.74 0.00
 7 11 2 0.11 0.00
 8 11 2 -0.09 0.00
 -3 12 2 0.76 0.00
 -2 12 2 0.61 0.00
 6 12 2 -0.47 0.00
 7 12 2 -0.16 0.00
 -2 13 2 -0.48 0.00
 -1 13 2 0.16 0.00
 0 13 2 1.06 0.00
 5 13 2 0.27 0.00
 6 13 2 0.30 0.00
 0 14 2 -0.64 0.00
 1 14 2 -0.69 0.00
 4 14 2 0.30 0.00
 -3 -13 3 0.29 0.00
 -2 -13 3 -0.09 0.00
 0 -13 3 -0.25 0.00
 -5 -12 3 -0.06 0.00
 -4 -12 3 -0.68 0.00
 2 -12 3 -0.68 0.00
 -6 -11 3 -0.59 0.00
 -5 -11 3 -0.22 0.00
 4 -11 3 0.08 0.00
 5 -10 3 0.44 0.00
 6 -9 3 -0.68 0.00
 6 -8 3 0.63 0.00
 7 -7 3 -0.62 0.00
 -9 -6 3 0.13 0.00
 -9 -5 3 -0.29 0.00
 8 -5 3 -0.43 0.00
 -9 -4 3 0.43 0.00
 8 -4 3 0.54 0.00
 -9 -3 3 -0.55 0.00
 9 -3 3 -0.16 0.00
 -9 -2 3 0.65 0.00
 9 -2 3 0.31 0.00
 -9 -1 3 -0.67 0.00
 9 -1 3 -0.41 0.00
 -9 0 3 0.56 0.00
 -9 1 3 -0.37 0.00
 -9 2 3 0.17 0.00
 -8 5 3 -0.09 0.00
 -7 6 3 0.55 0.00
 -7 7 3 -0.20 0.00
 -6 8 3 0.87 0.00
 9 8 3 -0.34 0.00
 -6 9 3 -0.38 0.00
 9 9 3 0.21 0.00
 -5 10 3 0.84 0.00
 -4 11 3 -0.92 0.00
 7 11 3 -0.30 0.00
 8 11 3 -0.21 0.00
 -3 12 3 0.65 0.00
 -2 12 3 -0.08 0.00
 6 12 3 -0.25 0.00
 7 12 3 0.12 0.00
 -2 13 3 -0.14 0.00
 -1 13 3 0.68 0.00
 0 13 3 0.86 0.00
 5 13 3 0.54 0.00
 6 13 3 0.24 0.00
 0 14 3 -0.67 0.00
 1 14 3 -0.09 0.00
 4 14 3 -0.04 0.00
 -4 -12 4 -0.71 0.00
 -3 -12 4 -0.33 0.00
 1 -12 4 -0.52 0.00
 2 -12 4 -0.49 0.00
 -6 -11 4 -0.18 0.00
 -5 -11 4 0.48 0.00
 -4 -11 4 1.25 0.00
 5 -9 4 -0.94 0.00
 6 -8 4 0.95 0.00
 7 -7 4 -0.58 0.00
 7 -6 4 0.77 0.00
 -9 -5 4 0.16 0.00
 8 -5 4 -0.29 0.00
 -9 -4 4 -0.04 0.00
 8 -4 4 0.43 0.00
 -9 -3 4 -0.10 0.00
 9 -3 4 0.01 0.00
 -9 -2 4 0.28 0.00
 9 -2 4 0.14 0.00
 -9 -1 4 -0.44 0.00
 9 -1 4 -0.34 0.00
 -9 0 4 0.53 0.00
 9 0 4 0.46 0.00
 -9 1 4 -0.50 0.00
 -8 5 4 -0.34 0.00
 -7 6 4 0.81 0.00
 -7 7 4 -0.53 0.00
 -6 8 4 1.04 0.00
 -6 9 4 -0.66 0.00
 -5 9 4 -1.06 0.00
 9 9 4 0.22 0.00
 -5 10 4 0.85 0.00
 8 10 4 -0.01 0.00
 -4 11 4 -0.68 0.00
 7 11 4 -0.49 0.00
 8 11 4 -0.10 0.00
 -3 12 4 0.25 0.00
 -2 12 4 -0.67 0.00
 7 12 4 0.35 0.00
 -2 13 4 0.25 0.00
 -1 13 4 0.74 0.00
 6 13 4 -0.08 0.00
 0 14 4 -0.26 0.00
 5 14 4 -0.34 0.00
 -3 -12 5 0.16 0.00
 -2 -12 5 0.67 0.00
 1 -12 5 -0.55 0.00
 -5 -11 5 0.86 0.00
 -4 -11 5 1.00 0.00
 3 -11 5 -0.36 0.00
 -6 -10 5 -0.09 0.00
 4 -10 5 0.93 0.00
 -7 -9 5 -0.59 0.00
 5 -9 5 -1.03 0.00
 -7 -8 5 0.82 0.00
 6 -8 5 0.65 0.00
 -8 -7 5 -0.02 0.00
 7 -7 5 -0.24 0.00
 7 -6 5 0.46 0.00
 8 -5 5 -0.02 0.00
 8 -4 5 0.12 0.00
 9 -3 5 0.15 0.00
 -9 -2 5 -0.17 0.00
 9 -2 5 -0.05 0.00
 -9 -1 5 0.02 0.00
 9 -1 5 -0.15 0.00
 9 0 5 0.38 0.00
 -7 6 5 0.66 0.00
 -7 7 5 -0.59 0.00
 -6 8 5 0.70 0.00
 -5 9 5 -0.26 0.00
 -5 10 5 0.49 0.00
 8 10 5 -0.26 0.00
 9 10 5 -0.07 0.00
 -4 11 5 -0.17 0.00
 8 11 5 0.11 0.00
 -3 12 5 -0.23 0.00
 -2 12 5 -0.85 0.00
 7 12 5 0.25 0.00
 -2 13 5 0.47 0.00
 -1 13 5 0.35 0.00
 6 13 5 -0.40 0.00
 0 14 5 0.26 0.00
 2 14 5 0.42 0.00
 3 14 5 -0.32 0.00
 5 14 5 -0.12 0.00
 -2 -12 6 0.60 0.00
 -1 -12 6 0.13 0.00
 0 -12 6 -0.43 0.00
 -4 -11 6 0.30 0.00
 -3 -11 6 -0.77 0.00
 -2 -11 6 -1.21 0.00
 4 -10 6 0.80 0.00
 -6 -9 6 0.48 0.00
 5 -9 6 -0.49 0.00
 -7 -8 6 0.47 0.00
 6 -8 6 0.08 0.00
 -7 -7 6 -0.75 0.00
 -8 -6 6 0.20 0.00
 7 -6 6 0.00 0.00
 -8 -5 6 -0.04 0.00
 8 -5 6 0.22 0.00
 -8 -4 6 -0.18 0.00
 8 -4 6 -0.21 0.00
 9 -2 6 -0.22 0.00
 9 -1 6 0.08 0.00
 9 0 6 0.15 0.00
 -8 4 6 0.13 0.00
 -7 6 6 0.19 0.00
 -6 8 6 0.04 0.00
 -5 9 6 0.57 0.00
 -5 10 6 -0.03 0.00
 8 10 6 -0.28 0.00
 9 10 6 0.02 0.00
 -4 11 6 0.35 0.00
 -3 11 6 0.97 0.00
 8 11 6 0.18 0.00
 -3 12 6 -0.55 0.00
 -2 12 6 -0.52 0.00
 7 12 6 -0.08 0.00
 -2 13 6 0.40 0.00
 -1 13 6 -0.18 0.00
 0 14 6 0.53 0.00
 1 14 6 0.49 0.00
 2 14 6 -0.17 0.00
 3 14 6 -0.55 0.00
 5 14 6 0.18 0.00
 -3 -11 7 -1.04 0.00
 -2 -11 7 -0.68 0.00
 -1 -11 7 0.38 0.00
 0 -11 7 0.91 0.00
 -5 -10 7 -0.74 0.00
 -4 -10 7 0.24 0.00
 -3 -10 7 1.49 0.00
 3 -10 7 0.91 0.00
 -6 -9 7 0.82 0.00
 -5 -9 7 1.25 0.00
 -6 -8 7 -0.82 0.00
 -7 -7 7 -0.29 0.00
 7 -6 7 -0.32 0.00
 -8 -4 7 0.26 0.00
 8 -4 7 -0.39 0.00
 -8 -3 7 -0.11 0.00
 -8 -2 7 -0.09 0.00
 9 -2 7 -0.32 0.00
 -8 -1 7 0.30 0.00
 9 -1 7 0.31 0.00
 -8 0 7 -0.45 0.00
 9 0 7 -0.17 0.00
 -8 3 7 0.38 0.00
 -7 6 7 -0.37 0.00
 -6 8 7 -0.57 0.00
 -5 9 7 0.95 0.00
 -4 10 7 -0.90 0.00
 8 10 7 -0.14 0.00
 -4 11 7 0.57 0.00
 -3 11 7 0.53 0.00
 8 11 7 0.08 0.00
 -3 12 7 -0.48 0.00
 -2 12 7 0.07 0.00
 7 12 7 -0.26 0.00
 -1 13 7 -0.48 0.00
 0 14 7 0.40 0.00
 1 14 7 -0.02 0.00
 2 14 7 -0.49 0.00
 3 14 7 -0.38 0.00
 5 14 7 0.30 0.00
 -1 -11 8 0.71 0.00
 0 -11 8 0.55 0.00
 -4 -10 8 0.95 0.00
 -3 -10 8 1.28 0.00
 -2 -10 8 0.28 0.00
 -1 -10 8 -1.02 0.00
 -5 -9 8 0.38 0.00
 4 -9 8 -0.08 0.00
 -6 -8 8 -0.90 0.00
 -5 -8 8 -0.86 0.00
 5 -8 8 -0.33 0.00
 -6 -7 8 1.02 0.00
 6 -7 8 0.41 0.00
 -7 -6 8 0.06 0.00
 7 -6 8 -0.32 0.00
 -7 -4 8 0.61 0.00
 8 -4 8 -0.34 0.00
 -7 -3 8 -0.82 0.00
 -8 -2 8 0.25 0.00
 -8 -1 8 -0.10 0.00
 9 -1 8 0.39 0.00
 -8 0 8 -0.05 0.00
 9 0 8 -0.43 0.00
 -8 1 8 0.19 0.00
 -7 5 8 0.73 0.00
 -6 7 8 0.85 0.00
 -5 9 8 0.60 0.00
 -4 10 8 -0.23 0.00
 8 10 8 -0.09 0.00
 -3 11 8 -0.17 0.00
 8 11 8 0.04 0.00
 -2 12 8 0.48 0.00
 7 12 8 -0.16 0.00
 -1 13 8 -0.40 0.00
 0 13 8 0.08 0.00
 6 13 8 0.16 0.00
 1 14 8 -0.34 0.00
 2 14 8 -0.38 0.00
 3 14 8 -0.02 0.00
 4 14 8 0.24 0.00
 5 14 8 0.17 0.00
 -3 -10 9 0.45 0.00
 -2 -10 9 -0.55 0.00
 -1 -10 9 -0.97 0.00
 1 -10 9 0.61 0.00
 -4 -9 9 -1.24 0.00
 -3 -9 9 -1.00 0.00
 -2 -9 9 0.38 0.00
 -5 -8 9 0.18 0.00
 -4 -8 9 1.40 0.00
 -6 -7 9 0.78 0.00
 -5 -7 9 0.21 0.00
 -6 -6 9 -1.02 0.00
 -7 -5 9 0.21 0.00
 -7 -4 9 -0.01 0.00
 -7 -3 9 -0.25 0.00
 -7 -2 9 0.46 0.00
 -7 -1 9 -0.55 0.00
 9 -1 9 0.23 0.00
 -7 0 9 0.52 0.00
 9 0 9 -0.41 0.00
 9 1 9 0.51 0.00
 -7 4 9 -0.04 0.00
 9 6 9 0.38 0.00
 -6 7 9 0.08 0.00
 -5 9 9 -0.13 0.00
 9 9 9 -0.15 0.00
 -4 10 9 0.44 0.00
 8 10 9 -0.11 0.00
 7 11 9 0.19 0.00
 8 11 9 0.12 0.00
 -2 12 9 0.46 0.00
 7 12 9 -0.06 0.00
 -1 13 9 -0.10 0.00
 0 13 9 0.37 0.00
 3 13 9 -0.41 0.00
 6 13 9 0.11 0.00
 1 14 9 -0.31 0.00
 2 14 9 -0.04 0.00
 3 14 9 0.23 0.00
 4 14 9 0.17 0.00
 -3 -9 10 0.01 0.00
 -2 -9 10 0.86 0.00
 -1 -9 10 0.83 0.00
 1 -9 10 -0.92 0.00
 2 -9 10 -0.66 0.00
 -4 -8 10 1.08 0.00
 -3 -8 10 0.37 0.00
 -2 -8 10 -0.87 0.00
 4 -8 10 -0.43 0.00
 -5 -7 10 -0.66 0.00
 -4 -7 10 -1.38 0.00
 -6 -6 10 -0.46 0.00
 5 -6 10 -0.45 0.00
 6 -6 10 -0.20 0.00
 6 -5 10 0.35 0.00
 7 -4 10 -0.16 0.00
 -7 -3 10 0.26 0.00
 -6 -3 10 1.14 0.00
 8 -3 10 -0.07 0.00
 -7 -2 10 -0.05 0.00
 -7 -1 10 -0.13 0.00
 -7 0 10 0.23 0.00
 9 0 10 -0.08 0.00
 -7 1 10 -0.24 0.00
 9 1 10 0.28 0.00
 -7 2 10 0.26 0.00
 -6 4 10 0.72 0.00
 -6 5 10 -0.81 0.00
 -5 5 10 -0.71 0.00
 9 5 10 0.23 0.00
 -6 6 10 0.74 0.00
 9 6 10 0.05 0.00
 9 7 10 -0.27 0.00
 8 9 10 -0.23 0.00
 9 9 10 -0.31 0.00
 8 10 10 0.02 0.00
 -3 11 10 -0.42 0.00
 7 11 10 0.30 0.00
 8 11 10 0.11 0.00
 -2 12 10 0.16 0.00
 6 12 10 -0.06 0.00
 7 12 10 -0.18 0.00
 0 13 10 0.30 0.00
 1 13 10 -0.04 0.00
 2 13 10 -0.41 0.00
 6 13 10 -0.02 0.00
 2 14 10 0.24 0.00
 3 14 10 0.20 0.00
 4 14 10 -0.03 0.00
 -1 -9 11 0.10 0.00
 0 -9 11 -0.52 0.00
 1 -9 11 -0.62 0.00
 -3 -8 11 -0.38 0.00
 -2 -8 11 -0.81 0.00
 -1 -8 11 -0.44 0.00
 1 -8 11 0.96 0.00
 2 -8 11 0.44 0.00
 3 -8 11 -0.29 0.00
 -4 -7 11 -0.57 0.00
 -3 -7 11 0.21 0.00
 4 -7 11 0.49 0.00
 -5 -6 11 0.85 0.00
 -4 -6 11 0.92 0.00
 5 -5 11 0.42 0.00
 6 -5 11 0.06 0.00
 -6 -4 11 -0.38 0.00
 6 -4 11 -0.21 0.00
 7 -4 11 0.16 0.00
 -6 -3 11 0.70 0.00
 7 -3 11 -0.06 0.00
 -6 -2 11 -0.84 0.00
 7 -2 11 -0.16 0.00
 8 -2 11 0.27 0.00
 -6 -1 11 0.73 0.00
 -6 0 11 -0.43 0.00
 9 1 11 -0.13 0.00
 9 3 11 0.22 0.00
 -6 4 11 0.22 0.00
 9 4 11 -0.38 0.00
 -6 5 11 -0.35 0.00
 -5 5 11 0.17 0.00
 9 5 11 0.41 0.00
 9 6 11 -0.29 0.00
 -5 7 11 -0.30 0.00
 9 7 11 0.06 0.00
 9 8 11 0.15 0.00
 -4 9 11 -0.12 0.00
 8 10 11 0.32 0.00
 7 11 11 0.29 0.00
 -1 12 11 -0.34 0.00
 6 12 11 -0.24 0.00
 7 12 11 -0.28 0.00
 0 13 11 0.08 0.00
 1 13 11 -0.30 0.00
 2 13 11 -0.29 0.00
 5 13 11 -0.07 0.00
 -2 -8 12 -0.29 0.00
 -1 -8 12 0.12 0.00
 0 -8 12 0.55 0.00
 1 -8 12 0.43 0.00
 -3 -7 12 0.44 0.00
 -2 -7 12 0.51 0.00
 -1 -7 12 0.07 0.00
 0 -7 12 -0.66 0.00
 1 -7 12 -0.77 0.00
 2 -7 12 -0.10 0.00
 3 -7 12 0.47 0.00
 -4 -6 12 0.02 0.00
 -3 -6 12 -0.49 0.00
 4 -6 12 -0.50 0.00
 5 -6 12 -0.13 0.00
 -5 -5 12 -0.72 0.00
 4 -5 12 0.52 0.00
 5 -5 12 0.22 0.00
 5 -4 12 -0.33 0.00
 6 -4 12 0.11 0.00
 6 -3 12 0.00 0.00
 7 -3 12 -0.31 0.00
 -6 -2 12 -0.29 0.00
 -5 -2 12 0.54 0.00
 7 -2 12 0.32 0.00
 -6 -1 12 0.44 0.00
 8 -1 12 -0.41 0.00
 -6 0 12 -0.37 0.00
 8 0 12 0.42 0.00
 -6 1 12 0.18 0.00
 -6 2 12 -0.02 0.00
 -6 3 12 -0.01 0.00
 9 3 12 -0.19 0.00
 -5 4 12 -0.42 0.00
 9 4 12 0.01 0.00
 -5 5 12 0.44 0.00
 9 5 12 0.19 0.00
 -5 6 12 -0.42 0.00
 9 6 12 -0.30 0.00
 -4 7 12 0.86 0.00
 9 7 12 0.27 0.00
 -4 8 12 -0.63 0.00
 -3 9 12 0.81 0.00
 -3 10 12 -0.45 0.00
 -2 10 12 -0.72 0.00
 8 10 12 0.46 0.00
 -2 11 12 0.43 0.00
 6 11 12 0.50 0.00
 7 11 12 -0.03 0.00
 -1 12 12 -0.22 0.00
 5 12 12 -0.15 0.00
 6 12 12 -0.41 0.00
 1 13 12 -0.27 0.00
 2 13 12 0.03 0.00
 4 13 12 0.01 0.00
 5 13 12 -0.04 0.00
 -2 -7 13 0.08 0.00
 -1 -7 13 -0.18 0.00
 0 -7 13 -0.42 0.00
 1 -7 13 -0.15 0.00
 2 -7 13 0.35 0.00
 -3 -6 13 -0.25 0.00
 -2 -6 13 -0.20 0.00
 -1 -6 13 0.14 0.00
 0 -6 13 0.64 0.00
 1 -6 13 0.46 0.00
 2 -6 13 -0.24 0.00
 3 -6 13 -0.57 0.00
 4 -6 13 -0.32 0.00
 -4 -5 13 0.29 0.00
 -3 -5 13 0.43 0.00
 4 -5 13 0.42 0.00
 5 -5 13 0.00 0.00
 5 -4 13 -0.04 0.00
 6 -4 13 0.18 0.00
 -5 -3 13 -0.73 0.00
 6 -3 13 -0.26 0.00
 -5 -2 13 0.82 0.00
 6 -2 13 0.25 0.00
 7 -2 13 0.36 0.00
 -5 -1 13 -0.60 0.00
 7 -1 13 -0.50 0.00
 -5 0 13 0.21 0.00
 8 0 13 0.37 0.00
 8 1 13 -0.50 0.00
 -5 4 13 -0.24 0.00
 -5 5 13 0.25 0.00
 -4 5 13 0.37 0.00
 -4 6 13 -0.47 0.00
 -4 7 13 0.53 0.00
 -3 8 13 -0.50 0.00
 -3 9 13 0.52 0.00
 -2 9 13 0.12 0.00
 8 9 13 -0.17 0.00
 -2 10 13 -0.31 0.00
 5 11 13 0.52 0.00
 6 11 13 0.18 0.00
 7 11 13 -0.38 0.00
 0 12 13 0.21 0.00
 4 12 13 -0.02 0.00
 5 12 13 -0.33 0.00
 6 12 13 -0.29 0.00
 3 13 13 0.21 0.00
 -1 -6 14 0.15 0.00
 0 -6 14 0.25 0.00
 1 -6 14 -0.12 0.00
 2 -6 14 -0.48 0.00
 -3 -5 14 0.03 0.00
 -2 -5 14 0.05 0.00
 -1 -5 14 -0.21 0.00
 0 -5 14 -0.55 0.00
 1 -5 14 -0.14 0.00
 2 -5 14 0.52 0.00
 3 -5 14 0.54 0.00
 4 -5 14 0.13 0.00
 -3 -4 14 -0.27 0.00
 -2 -4 14 -0.25 0.00
 3 -4 14 -0.71 0.00
 4 -4 14 -0.24 0.00
 5 -4 14 0.12 0.00
 -4 -3 14 0.26 0.00
 4 -3 14 0.42 0.00
 5 -3 14 -0.14 0.00
 6 -3 14 -0.16 0.00
 -4 -2 14 0.06 0.00
 6 -2 14 0.33 0.00
 -4 -1 14 -0.48 0.00
 6 -1 14 -0.43 0.00
 7 -1 14 -0.24 0.00
 -5 0 14 0.46 0.00
 -4 0 14 0.79 0.00
 7 0 14 0.47 0.00
 -5 1 14 -0.19 0.00
 -5 2 14 -0.05 0.00
 8 2 14 0.34 0.00
 -4 4 14 0.13 0.00
 8 4 14 0.39 0.00
 -4 5 14 -0.01 0.00
 8 5 14 -0.19 0.00
 -4 6 14 -0.06 0.00
 -3 6 14 0.56 0.00
 8 6 14 -0.04 0.00
 -3 7 14 -0.31 0.00
 7 7 14 0.17 0.00
 8 7 14 0.19 0.00
 -3 8 14 0.06 0.00
 -2 8 14 0.78 0.00
 8 8 14 -0.20 0.00
 -2 9 14 -0.40 0.00
 -1 10 14 0.51 0.00
 6 10 14 0.48 0.00
 7 10 14 0.46 0.00
 0 11 14 -0.26 0.00
 4 11 14 0.28 0.00
 5 11 14 0.28 0.00
 6 11 14 -0.24 0.00
 1 12 14 -0.14 0.00
 2 12 14 -0.24 0.00
 3 12 14 0.00 0.00
 4 12 14 -0.09 0.00
 5 12 14 -0.30 0.00
 -1 -5 15 -0.11 0.00
 0 -5 15 -0.12 0.00
 1 -5 15 0.32 0.00
 2 -5 15 0.49 0.00
 -2 -4 15 -0.05 0.00
 -1 -4 15 0.25 0.00
 0 -4 15 0.45 0.00
 1 -4 15 -0.16 0.00
 2 -4 15 -0.68 0.00
 3 -4 15 -0.39 0.00
 4 -4 15 0.06 0.00
 -3 -3 15 0.18 0.00
 -2 -3 15 0.20 0.00
 2 -3 15 0.71 0.00
 3 -3 15 0.66 0.00
 4 -3 15 0.02 0.00
 5 -3 15 -0.17 0.00
 4 -2 15 -0.22 0.00
 5 -2 15 0.25 0.00
 -4 -1 15 0.12 0.00
 -3 -1 15 0.57 0.00
 5 -1 15 -0.23 0.00
 6 -1 15 -0.26 0.00
 -4 0 15 0.16 0.00
 -3 0 15 -0.46 0.00
 6 0 15 0.43 0.00
 -4 1 15 -0.38 0.00
 -3 1 15 0.17 0.00
 7 1 15 -0.25 0.00
 -4 2 15 0.44 0.00
 -3 2 15 0.16 0.00
 -2 2 15 -0.87 0.00
 -4 3 15 -0.35 0.00
 -3 3 15 -0.41 0.00
 -4 4 15 0.22 0.00
 -3 4 15 0.53 0.00
 -3 5 15 -0.57 0.00
 7 5 15 -0.13 0.00
 -3 6 15 0.53 0.00
 -2 6 15 0.49 0.00
 7 6 15 -0.09 0.00
 -3 7 15 -0.43 0.00
 -2 7 15 -0.65 0.00
 6 7 15 0.08 0.00
 7 7 15 0.18 0.00
 -2 8 15 0.64 0.00
 -1 8 15 0.23 0.00
 7 8 15 -0.12 0.00
 -1 9 15 -0.40 0.00
 0 9 15 0.24 0.00
 7 9 15 -0.03 0.00
 0 10 15 0.00 0.00
 1 10 15 -0.30 0.00
 2 10 15 -0.15 0.00
 3 10 15 -0.07 0.00
 4 10 15 -0.08 0.00
 5 10 15 0.26 0.00
 6 10 15 0.48 0.00
 1 11 15 0.18 0.00
 2 11 15 0.08 0.00
 3 11 15 0.01 0.00
 4 11 15 0.16 0.00
 5 11 15 -0.05 0.00
 0 -4 16 0.02 0.00
 1 -4 16 -0.42 0.00
 2 -4 16 -0.39 0.00
 -1 -3 16 -0.31 0.00
 0 -3 16 -0.34 0.00
 1 -3 16 0.39 0.00
 2 -3 16 0.69 0.00
 3 -3 16 0.18 0.00
 -2 -2 16 -0.17 0.00
 -1 -2 16 0.41 0.00
 0 -2 16 0.77 0.00
 1 -2 16 -0.09 0.00
 2 -2 16 -0.87 0.00
 3 -2 16 -0.48 0.00
 4 -2 16 0.14 0.00
 1 -1 16 -0.43 0.00
 4 -1 16 0.03 0.00
 5 -1 16 -0.23 0.00
 -3 0 16 -0.52 0.00
 5 0 16 0.26 0.00
 6 0 16 0.09 0.00
 -3 1 16 0.50 0.00
 -2 1 16 0.86 0.00
 6 1 16 -0.27 0.00
 -3 2 16 -0.34 0.00
 -2 2 16 -0.90 0.00
 -3 3 16 0.13 0.00
 -2 3 16 0.81 0.00
 7 3 16 -0.18 0.00
 -3 4 16 0.05 0.00
 -2 4 16 -0.62 0.00
 7 4 16 0.26 0.00
 -3 5 16 -0.17 0.00
 -2 5 16 0.38 0.00
 7 5 16 -0.20 0.00
 -2 6 16 -0.11 0.00
 -1 6 16 -0.80 0.00
 6 6 16 -0.21 0.00
 7 6 16 0.05 0.00
 -2 7 16 -0.12 0.00
 -1 7 16 0.54 0.00
 0 7 16 0.61 0.00
 5 7 16 0.04 0.00
 6 7 16 0.19 0.00
 7 7 16 0.08 0.00
 -1 8 16 -0.23 0.00
 0 8 16 -0.54 0.00
 1 8 16 -0.09 0.00
 4 8 16 0.23 0.00
 5 8 16 0.18 0.00
 6 8 16 -0.05 0.00
 0 9 16 0.34 0.00
 1 9 16 0.18 0.00
 2 9 16 -0.15 0.00
 3 9 16 -0.15 0.00
 4 9 16 -0.19 0.00
 5 9 16 -0.30 0.00
 6 9 16 -0.13 0.00
 1 10 16 -0.14 0.00
 2 10 16 0.06 0.00
 3 10 16 0.05 0.00
 4 10 16 0.08 0.00
 5 10 16 0.30 0.00
 3 11 16 -0.04 0.00
 0 -2 17 0.20 0.00
 1 -2 17 -0.54 0.00
 2 -2 17 -0.58 0.00
 3 -2 17 0.00 0.00
 -1 -1 17 -0.52 0.00
 0 -1 17 -0.57 0.00
 1 -1 17 0.39 0.00
 2 -1 17 0.84 0.00
 3 -1 17 0.27 0.00
 4 -1 17 -0.18 0.00
 -2 0 17 -0.18 0.00
 3 0 17 -0.59 0.00
 4 0 17 0.06 0.00
 5 0 17 0.14 0.00
 -2 1 17 0.33 0.00
 5 1 17 -0.18 0.00
 -2 2 17 -0.45 0.00
 -1 2 17 0.19 0.00
 6 2 17 0.11 0.00
 -2 3 17 0.49 0.00
 -1 3 17 0.03 0.00
 6 3 17 -0.19 0.00
 -2 4 17 -0.46 0.00
 -1 4 17 -0.22 0.00
 6 4 17 0.15 0.00
 -2 5 17 0.38 0.00
 -1 5 17 0.36 0.00
 0 5 17 -0.45 0.00
 5 5 17 0.30 0.00
 6 5 17 -0.04 0.00
 -1 6 17 -0.42 0.00
 0 6 17 0.18 0.00
 4 6 17 -0.27 0.00
 5 6 17 -0.28 0.00
 6 6 17 -0.08 0.00
 -1 7 17 0.39 0.00
 0 7 17 0.06 0.00
 1 7 17 -0.47 0.00
 2 7 17 -0.33 0.00
 3 7 17 0.02 0.00
 4 7 17 0.11 0.00
 5 7 17 0.17 0.00
 6 7 17 0.14 0.00
 0 8 17 -0.19 0.00
 1 8 17 0.24 0.00
 2 8 17 0.27 0.00
 3 8 17 0.04 0.00
 4 8 17 0.01 0.00
 5 8 17 -0.02 0.00
 1 9 17 -0.07 0.00
 2 9 17 -0.18 0.00
 3 9 17 -0.05 0.00
 4 9 17 -0.07 0.00
 5 9 17 -0.11 0.00
 0 0 18 0.26 0.00
 1 0 18 -0.56 0.00
 2 0 18 -0.66 0.00
 3 0 18 -0.11 0.00
 0 1 18 -0.51 0.00
 1 1 18 0.38 0.00
 4 1 18 -0.07 0.00
 -1 3 18 -0.37 0.00
 0 3 18 -0.70 0.00
 3 3 18 0.60 0.00
 4 3 18 0.24 0.00
 5 3 18 -0.09 0.00
 0 4 18 0.65 0.00
 1 4 18 0.21 0.00
 4 4 18 -0.34 0.00
 5 4 18 -0.01 0.00
 0 5 18 -0.53 0.00
 1 5 18 -0.29 0.00
 4 5 18 0.33 0.00
 5 5 18 0.12 0.00
 0 6 18 0.37 0.00
 1 6 18 0.31 0.00
 2 6 18 -0.19 0.00
 4 6 18 -0.25 0.00
 5 6 18 -0.16 0.00
 1 7 18 -0.28 0.00
 2 7 18 0.08 0.00
 3 7 18 0.24 0.00
 4 7 18 0.14 0.00
 2 8 18 -0.01 0.00
 3 8 18 -0.16 0.00
 4 8 18 -0.06 0.00
 0 0 0 0.00 0.00
# SQUEEZE RESULTS (Version = 120716)
# Note: Data are Listed for all Voids in the P1 Unit Cell
# i.e. Centre of Gravity, Solvent Accessible Volume,
# Recovered number of Electrons in the Void and
# Details about the Squeezed Material
;
loop_
  _platon_missing_refln_index_h
  _platon_missing_refln_index_k
  _platon_missing_refln_index_l
  _platon_missing_refln_theta
 1 0 0 2.871
 0 1 0 2.038
 1 1 0 3.178
 0 -1 1 2.846
 0 0 1 1.564
 1 0 1 3.029
 0 1 1 2.260
 1 1 1 3.087
 0 0 2 3.128
 0 1 2 3.310

_platon_squeeze_details            )
loop_
  _platon_squeeze_void_nr
  _platon_squeeze_void_average_x
  _platon_squeeze_void_average_y
  _platon_squeeze_void_average_z
  _platon_squeeze_void_volume
  _platon_squeeze_void_count_electrons
  _platon_squeeze_void_content
 1 0.168 0.447 0.135 18 7 ' '
 2 0.831 0.553 0.865 19 7 ' '

_platon_squeeze_void_probe_radius  1.20
loop_
  _diffrn_refln_index_h
  _diffrn_refln_index_k
  _diffrn_refln_index_l
  _diffrn_refln_intensity_net
  _diffrn_refln_intensity_u
 0 0 3 377.32 15.95
 0 0 -3 341.74 16.49
 0 0 3 299.27 14.17
 0 0 3 363.91 15.67
 0 0 3 332.54 14.98
 0 0 -3 350.71 16.05
 0 0 -3 299.14 14.8
 0 0 4 254.12 13.51
 0 0 -4 292.72 14.8
 0 0 4 211.89 11.83
 0 0 -4 311.94 14.81
 0 0 -4 169.01 11.85
 0 0 4 215.78 12.7
 0 0 4 278.38 13.67
 0 0 5 134.49 10.25
 0 0 5 115.91 8.74
 0 0 -5 147.9 9.95
 0 0 5 141.34 10.1
 0 0 5 128.76 9.55
 0 0 6 1.37 1.23
 0 0 6 1.79 1.47
 0 0 6 2.96 1.72
 0 0 7 165.51 12.24
 0 0 7 204.3 13.76
 0 0 7 195.62 13.97
 0 0 8 41.59 5.97
 0 0 8 41.89 6.36
 0 0 9 67.15 8.18
 0 0 9 61.59 8.16
 0 0 10 0.57 1.79
 0 0 10 2.56 1.94
 0 0 11 18.31 4.54
 0 0 11 14.62 4.44
 0 0 12 394.68 26.08
 0 0 12 396.89 26.6
 0 0 13 13.29 4.72
 0 0 13 15.13 4.91
 0 0 14 7.03 3.59
 0 0 -15 63.6 11.9
 0 0 -16 227.47 24.04
 0 0 -17 -2.32 3
 0 1 -16 160.57 20.33
 0 1 -15 358.57 30.55
 0 1 -14 -4.03 3.09
 0 1 -13 14.54 5.27
 0 -1 12 31.38 6.91
 0 -1 11 78.73 10.28
 0 -1 10 59.89 8.4
 0 -1 9 6.63 2.79
 0 -1 9 3.4 2.02
 0 -1 8 21.15 4.24
 0 -1 8 17.81 3.97
 0 -1 8 19.24 4.42
 0 -1 7 222.4 14.45
 0 -1 7 238.87 15.21
 0 -1 7 231.71 15.6
 0 -1 6 48.49 5.52
 0 -1 6 47.86 5.92
 0 -1 6 44.71 5.81
 0 1 -5 12.08 1.31
 0 1 -5 12.22 2.57
 0 -1 5 11.08 2.44
 0 -1 5 16.11 3.19
 0 1 -5 11.69 2.52
 0 -1 5 11.5 2.44
 0 1 -4 384.82 15.36
 0 -1 4 456.29 21.01
 0 1 -4 545.94 23.17
 0 1 -4 387.24 18.26
 0 1 -4 496.73 21.81
 0 1 -4 404.51 18.53
 0 -1 4 415.35 19.39
 0 -1 4 415.33 18.67
 0 1 -3 153.35 7.02
 0 1 -3 199.98 11.33
 0 -1 3 196 10.69
 0 1 -3 145.36 8.39
 0 -1 3 148.97 9.16
 0 -1 3 160.87 8.65
 0 1 -3 196.84 10.65
 0 1 -3 144.97 8.5
 0 -1 2 1106.68 36.11
 0 1 -2 1227.27 37.11
 0 1 -2 759.54 34.96
 0 -1 2 937.5 33.35
 0 -1 2 948.29 34.43
 0 1 -2 879.66 33.34
 0 1 3 73.78 3.97
 0 1 3 59.03 4.96
 0 -1 -3 63.58 5.21
 0 -1 -3 51.65 4.84
 0 -1 -3 76.2 6.31
 0 1 3 64.67 5.18
 0 1 4 489.92 20.89
 0 1 4 498.5 17.55
 0 1 4 506.22 21.42
 0 -1 -4 521.35 22.9
 0 1 5 1.94 0.57
 0 1 5 -0.07 0.65
 0 -1 -5 3.22 1.44
 0 1 5 0.72 1.35
 0 -1 -5 2.4 1.23
 0 1 6 53.13 5.97
 0 1 6 63.15 6.86
 0 1 7 906.39 39.57
 0 1 7 987.99 41.41
 0 1 8 809.14 37.09
 0 1 8 854.91 38.64
 0 1 9 2.17 1.57
 0 1 9 1.2 1.49
 0 1 10 96.46 10.54
 0 1 10 108.05 11.67
 0 1 11 14.14 4.23
 0 1 11 17.51 4.8
 0 1 12 11.46 4.05
 0 1 12 11.06 4.29
 0 1 13 5.77 2.96
 0 1 13 9.42 3.89
 0 1 14 163.87 17.21
 0 1 14 163.88 17.45
 0 1 15 39.73 8.59
 0 1 15 35.4 8.28
 0 1 16 180.27 19.29
 0 -1 -16 174.95 20.37
 0 1 16 157.64 18.29
 0 -1 -17 65.01 12.75
 0 2 -15 375.61 32.09
 0 2 -14 81.92 13.71
 0 2 -13 32.92 8.41
 0 2 -12 48.19 9.39
 0 2 -11 409.04 29.16
 0 -2 10 45.54 7.76
 0 -2 9 158.57 14.13
 0 -2 9 151.87 12.87
 0 2 -8 207.44 8.29
 0 2 -8 186.56 8.43
 0 -2 8 180.11 14.73
 0 -2 8 195.6 14.09
 0 2 -7 21.08 2.47
 0 -2 7 25.25 4.71
 0 -2 7 26.47 4.36
 0 2 -6 29.81 3.27
 0 2 -6 33.81 3.25
 0 -2 6 30.89 4.4
 0 -2 6 29.52 4.84
 0 2 -5 61.03 4.68
 0 2 -5 54.39 5.63
 0 -2 5 59.71 5.66
 0 -2 5 54.81 6.16
 0 2 -5 51.26 5.23
 0 2 -4 118.92 6.99
 0 2 -4 112.87 7.74
 0 2 -4 115.92 7.48
 0 -2 4 116.63 8.63
 0 2 -3 206.49 12.56
 0 2 -3 169.86 11.56
 0 2 -3 183.5 11.44
 0 2 -3 167.22 8.67
 0 -2 3 143.75 9.78
 0 2 -2 133.73 8.86
 0 2 -2 108.37 8.85
 0 2 -2 127.42 6.23
 0 -2 2 108.71 7.56
 0 -2 1 101.67 6.5
 0 2 -1 107.49 6.85
 0 2 -1 88.11 7.1
 0 -2 1 78.4 6.58
 0 -2 0 167.8 7.79
 0 2 0 186.11 8.19
 0 -2 -1 1612.73 59.12
 0 2 1 1699.1 59.36
 0 -2 -1 1882.03 59.91
 0 2 1 1830.12 59.37
 0 -2 -2 1202.11 40.07
 0 2 2 1233.94 40.18
 0 2 2 1278.6 41.97
 0 2 2 1368.42 42.31
 0 -2 -2 1244.48 42.29
 0 2 3 757.67 29.29
 0 -2 -3 778.72 29.17
 0 2 3 794.4 31.06
 0 -2 -3 804.88 29.61
 0 -2 -3 855.38 31.55
 0 2 3 835.42 31.4
 0 -2 -3 865.58 32.26
 0 2 4 135.64 7.88
 0 2 4 110.38 6.91
 0 -2 -4 118.35 8.4
 0 2 4 124.13 8.53
 0 -2 -4 131.61 9.07
 0 2 5 25.51 2.94
 0 -2 -5 23.85 4.39
 0 2 5 22.62 3.64
 0 2 5 24.71 3.91
 0 -2 -5 34.43 4.77
 0 2 6 369.49 16.87
 0 2 6 393.86 16.79
 0 -2 -6 433.09 21.64
 0 2 6 385.59 20.73
 0 2 7 1465.63 53.22
 0 2 7 1520.22 53.04
 0 2 7 1592.14 60.55
 0 2 8 1118.93 40.76
 0 2 8 1156.62 48.34
 0 2 8 1227.47 50.13
 0 2 9 85.98 4.71
 0 2 9 63.97 4.31
 0 2 9 64.21 8.04
 0 2 9 74.85 9.2
 0 2 10 1.98 1.39
 0 2 10 -0.81 1.36
 0 2 11 0.65 1.07
 0 2 11 0.55 1.72
 0 2 12 415.06 27.21
 0 2 12 454.58 28.89
 0 2 13 14.14 4.63
 0 2 13 15.56 5.06
 0 2 14 279.67 22.84
 0 2 14 265.19 22.99
 0 2 15 165.62 17.88
 0 2 15 147.13 17.33
 0 2 16 6.87 3.89
 0 2 16 19.4 6.32
 0 2 17 10.97 4.89
 0 -2 -17 16.53 6.24
 0 2 17 1.74 2.28
 0 -2 -18 51.35 11.7
 0 3 -15 279.79 28.07
 0 3 -14 99.24 15.45
 0 3 -13 42.33 9.82
 0 3 -12 25.88 7.65
 0 3 -11 27.74 8.03
 0 -3 11 32.96 7.16
 0 3 -10 50.93 9.75
 0 -3 10 53.57 8.55
 0 3 -9 84.52 5.85
 0 3 -9 100.56 12.75
 0 -3 9 89.61 10.6
 0 3 -8 1060.57 40.37
 0 3 -8 1096.42 52.55
 0 -3 8 1059.45 47.74
 0 3 -7 612.71 25.82
 0 3 -7 617.72 26.34
 0 3 -7 630.22 34.56
 0 -3 7 630.12 31.51
 0 3 -6 720 28.61
 0 3 -6 669.56 28.78
 0 3 -6 723.82 36.48
 0 -3 6 623.72 31.64
 0 3 -5 64.89 5.81
 0 3 -5 63.39 8.24
 0 -3 5 58.87 6.71
 0 3 -5 58.62 5.47
 0 3 -4 191.76 10.87
 0 3 -4 175.85 13.72
 0 3 -4 169.08 9.54
 0 -3 4 185.52 12.13
 0 3 -3 28.82 3.71
 0 3 -3 31.08 4.84
 0 3 -3 27.12 2.8
 0 -3 3 24.73 3.9
 0 3 -2 90.41 7.61
 0 3 -2 66.96 6.74
 0 3 -2 87.82 7.51
 0 3 -2 69.6 4.25
 0 -3 2 71.21 6.29
 0 3 -1 45.61 4.59
 0 3 -1 54.11 5.16
 0 -3 1 50.63 4.76
 0 3 0 296.57 13.24
 0 -3 0 272.11 13.5
 0 3 0 313.23 14.3
 0 3 0 302.51 11.7
 0 3 1 97.69 5.56
 0 3 1 93.92 4.73
 0 -3 -2 113.86 6.52
 0 3 2 96.23 6.14
 0 3 2 122.55 7.06
 0 3 2 95.38 7.03
 0 3 3 326.32 13.3
 0 3 3 327.31 15.31
 0 -3 -3 312.66 13.15
 0 -3 -3 358.05 16.8
 0 3 3 359.94 15.34
 0 -3 -4 723.84 25.49
 0 3 4 598.88 27.99
 0 -3 -4 641.67 26.16
 0 -3 -4 770.25 30.61
 0 3 4 640.36 28.19
 0 3 5 1187.69 41.97
 0 -3 -5 1212.33 41.71
 0 3 5 1151.7 44.03
 0 3 6 311.84 16.2
 0 -3 -6 338.09 17.53
 0 3 6 325.52 18.75
 0 3 7 1108.57 41.66
 0 3 7 1032.6 45.64
 0 3 8 1928.19 69.62
 0 3 8 1924.47 69.03
 0 3 8 1954.92 75.79
 0 3 9 112.88 7.89
 0 3 9 126.89 12.24
 0 3 10 277.15 13.68
 0 3 10 279.41 19.51
 0 3 10 307.34 21.16
 0 3 11 40.01 3.7
 0 3 11 34.96 6.64
 0 3 11 35.3 7.06
 0 3 12 208.11 17.95
 0 3 12 230.07 19.46
 0 3 13 1.9 1.94
 0 3 13 7.3 3.44
 0 3 14 129.78 15.03
 0 3 14 140.85 16.26
 0 3 15 219.1 20.6
 0 3 15 200.35 20.51
 0 3 16 19.56 6.4
 0 3 16 35.58 8.52
 0 3 17 0.05 1.81
 0 3 17 -3.12 2.97
 0 4 -14 44.64 10.98
 0 4 -13 6.21 3.8
 0 4 -12 342.39 29.37
 0 4 -11 17.27 6.06
 0 -4 11 12.39 4.61
 0 4 -10 1.03 2.46
 0 -4 10 5.9 3.24
 0 4 -9 196.85 19.31
 0 -4 9 173.45 16.05
 0 4 -8 1266.25 50.31
 0 4 -8 1364.91 62.28
 0 -4 8 1273.24 56.37
 0 4 -7 474.1 23.91
 0 4 -7 524.59 31.5
 0 -4 7 496.01 27.37
 0 4 -6 58.76 6.49
 0 4 -6 72.58 9.86
 0 -4 6 59.15 7.34
 0 4 -5 2.97 2.29
 0 4 -5 1.67 0.91
 0 -4 5 3.07 1.59
 0 4 -4 269.67 18.1
 0 4 -4 225.17 11.34
 0 -4 4 237.7 15.23
 0 4 -3 247.97 16.41
 0 4 -3 226.78 10.42
 0 -4 3 230.18 14.14
 0 4 -2 27.81 5.06
 0 4 -2 30.27 4.81
 0 -4 2 39.36 4.95
 0 4 -1 6.83 1.91
 0 4 -1 6.12 1.96
 0 -4 1 7.64 2.15
 0 4 0 1158.65 37.6
 0 -4 0 1053.27 37.17
 0 4 0 1076.21 38.2
 0 4 0 1169.44 34.01
 0 4 1 35.98 3.94
 0 -4 -1 38.52 3.8
 0 4 1 37 3.17
 0 -4 -2 37.29 3.75
 0 4 2 36.45 3.9
 0 -4 -2 32.95 4.33
 0 4 2 39.07 3.82
 0 4 2 30.99 3.91
 0 4 3 288.57 13.28
 0 4 3 269.39 14.77
 0 -4 -3 294.54 13.6
 0 4 4 48.84 5.36
 0 -4 -4 36.21 3.7
 0 4 4 53.31 5.35
 0 -4 -5 6.99 1.46
 0 -4 -5 6.46 1.57
 0 4 5 4.78 1.87
 0 4 5 3.23 1.55
 0 -4 -6 53.5 5.07
 0 -4 -6 59.57 5.74
 0 4 6 49.4 6.35
 0 -4 -7 162.72 11.68
 0 4 7 170.17 13.19
 0 4 8 891.75 37.6
 0 4 8 861.43 40.54
 0 4 9 237.43 14.66
 0 4 9 233.82 17.57
 0 4 10 835.53 35.81
 0 4 10 906.18 43.15
 0 4 11 18.7 3.26
 0 4 11 19.58 5.2
 0 4 12 120.28 13.2
 0 4 12 103.32 12.85
 0 4 13 3.13 2.38
 0 4 13 3.76 3.1
 0 4 14 37.85 7.94
 0 4 14 47.89 9.51
 0 4 15 285.1 24.06
 0 4 15 266.23 24.16
 0 4 16 56.63 10.53
 0 4 16 47.6 10.03
 0 4 17 80.78 13.25
 0 5 -13 3.69 3.09
 0 5 -12 82.52 14.42
 0 -5 12 85.09 13.1
 0 5 -11 72.84 13.18
 0 -5 11 63.46 10.73
 0 5 -10 65.99 11.92
 0 -5 10 55.61 9.32
 0 5 -9 23.07 6.82
 0 -5 9 14.25 4.81
 0 5 -8 443.71 24.19
 0 5 -8 463.11 32.04
 0 -5 8 447.85 27.89
 0 5 -7 562.15 28.44
 0 5 -7 580.08 35.53
 0 -5 7 534.13 30.61
 0 5 -6 40.47 6.06
 0 5 -6 49.24 8.66
 0 -5 6 42.21 6.8
 0 5 -6 26.79 3.67
 0 5 -5 118.7 12.91
 0 -5 5 126.1 11.17
 0 5 -5 93.14 6.75
 0 -5 4 64.46 7.74
 0 5 -4 61.49 4.64
 0 5 -3 70.4 8.62
 0 -5 3 59.39 7
 0 5 -3 56.49 3.99
 0 5 -2 23.55 4.71
 0 -5 2 29.97 4.65
 0 5 -1 363.88 19.57
 0 5 -1 348.1 13.26
 0 -5 1 386.34 18.81
 0 5 0 158.12 10.62
 0 -5 0 160.63 10.89
 0 5 0 158.12 7.19
 0 -5 -1 28.33 3.74
 0 5 1 40.98 4.84
 0 5 1 34.98 3.33
 0 -5 -2 272.68 14.3
 0 5 2 282.47 15.09
 0 5 2 302.16 14.03
 0 5 3 101.6 7.31
 0 -5 -3 101.09 7.23
 0 -5 -3 101.47 8.77
 0 5 3 81.25 7.47
 0 5 3 92.92 7.21
 0 5 4 626.56 26.38
 0 5 4 592.54 28.62
 0 -5 -4 688.97 27.28
 0 5 4 689.95 28.63
 0 -5 -5 204.53 11.7
 0 5 5 207.1 13.96
 0 5 5 221.54 13.8
 0 -5 -6 151.65 9.48
 0 5 6 144.46 11.65
 0 5 6 157.67 11.8
 0 -5 -7 178.43 10.83
 0 5 7 157.93 13.01
 0 -5 -8 53.88 6.24
 0 5 8 47.73 7.1
 0 5 9 0.82 1.51
 0 5 9 1.45 1.51
 0 5 10 319.15 19.34
 0 5 10 335.67 22.82
 0 5 11 211.89 14.4
 0 5 11 209.95 18.13
 0 5 12 266.77 21.62
 0 5 13 20.14 5.71
 0 5 13 19.57 5.9
 0 5 14 139.66 15.69
 0 5 14 133.58 16.01
 0 5 15 232.74 21.52
 0 5 15 224.49 21.99
 0 5 16 256.43 23.66
 0 5 16 270.61 25.3
 0 6 -12 111.66 17.56
 0 -6 12 89.16 13.96
 0 6 -11 236.25 25.15
 0 -6 11 223.72 21.77
 0 6 -10 26.16 8.04
 0 -6 10 30.47 7.2
 0 6 -9 31.3 8.29
 0 -6 9 36.54 7.58
 0 6 -8 58.44 8.01
 0 6 -8 48.33 10.03
 0 -6 8 43.11 7.92
 0 6 -7 64.9 8.66
 0 6 -7 73 11.7
 0 -6 7 56.57 8.77
 0 6 -6 15.43 4.19
 0 6 -6 18.43 5.85
 0 -6 6 11.8 3.78
 0 6 -5 534.95 32.98
 0 -6 5 514.65 28.6
 0 6 -4 6.52 3.2
 0 -6 4 9.55 3.02
 0 6 -4 4.12 1.01
 0 6 -3 8.06 3.14
 0 -6 3 7.51 2.61
 0 6 -3 5.91 1.01
 0 6 -2 132.03 12.36
 0 6 -2 126.67 6.17
 0 -6 2 142.87 11.66
 0 6 -1 1149.45 37.39
 0 -6 1 1215.42 45.51
 0 6 0 2389.19 79.53
 0 6 0 2139.44 71.04
 0 6 1 397.01 18.73
 0 -6 -1 424.92 22.56
 0 6 1 463.41 19.16
 0 6 2 332.75 19.41
 0 6 2 365.01 17.9
 0 6 3 11.01 2.56
 0 -6 -3 13.78 2.75
 0 6 3 6.55 2.22
 0 6 3 9.03 2.25
 0 6 4 605.94 26.34
 0 6 4 613.09 28.97
 0 -6 -4 668.65 27.25
 0 6 4 582.72 27.24
 0 -6 -5 51 5.38
 0 6 5 36.28 5.59
 0 6 5 44.32 4.77
 0 6 5 34.24 5.11
 0 6 6 276.82 18.2
 0 -6 -6 291.4 15.68
 0 6 6 287.99 17.66
 0 -6 -7 45 3.74
 0 6 7 91.5 9.25
 0 -6 -8 0 0.44
 0 6 8 1.23 1.37
 0 6 9 6.76 2.81
 0 6 9 6.74 2.59
 0 6 10 13.25 3.78
 0 6 10 10.73 3.67
 0 6 11 410.81 24.03
 0 6 11 404.62 26.9
 0 6 12 120.32 11.12
 0 6 12 113.29 13.6
 0 6 13 95.32 12.85
 0 6 14 1.78 1.79
 0 6 14 -0.29 1.25
 0 6 15 13.38 4.97
 0 6 15 11.65 4.73
 0 6 16 158.52 18.1
 0 6 16 133.94 17.35
 0 7 -11 250.65 27.6
 0 -7 11 283.91 25.38
 0 7 -10 13.66 5.7
 0 -7 10 9.28 4.97
 0 7 -9 3.98 2.75
 0 -7 9 14.74 4.67
 0 7 -8 3.11 3.54
 0 -7 8 -1.72 2.11
 0 7 -7 -2.01 1.59
 0 7 -7 1.8 2.63
 0 -7 7 -0.36 2.29
 0 7 -6 27.37 6.01
 0 7 -6 17.72 6.06
 0 -7 6 23.66 5.61
 0 7 -5 113.76 14.4
 0 -7 5 116 12.1
 0 7 -4 379.24 26.73
 0 -7 4 343.09 22.57
 0 7 -3 20.15 5.36
 0 -7 3 22.86 4.78
 0 7 -2 3.94 2.37
 0 -7 2 1.63 1.46
 0 7 -1 234.45 16.89
 0 -7 1 250.32 16.14
 0 7 -1 201.93 9.11
 0 7 0 447.94 21.32
 0 7 0 429.44 12.43
 0 7 1 459.42 23.44
 0 -7 -1 486.69 23.98
 0 7 1 422.6 18.12
 0 7 2 14.87 1.82
 0 7 2 10.4 2.74
 0 7 2 11.61 2.39
 0 7 2 11.61 3.04
 0 7 3 93.28 8.32
 0 7 3 82.62 8.37
 0 7 3 83.64 7.37
 0 7 4 479.83 25.79
 0 7 4 536.31 24.34
 0 7 4 531.91 24.79
 0 7 5 3.21 1.28
 0 7 5 7.49 2.62
 0 7 5 8.25 2.42
 0 7 6 74.33 8.76
 0 7 6 74.57 8.21
 0 7 7 202.33 16.33
 0 7 7 232.12 16.17
 0 7 8 192.6 15.62
 0 7 9 -2.04 1.77
 0 7 9 0.21 1.06
 0 7 10 16.24 4.39
 0 7 10 24.04 5.62
 0 7 11 281.7 20.14
 0 7 11 261.44 20.95
 0 7 12 6.68 2.81
 0 7 12 7.53 3.41
 0 7 13 5.53 3.16
 0 7 14 41.23 8.65
 0 7 15 9.91 4.79
 0 7 15 10.02 4.51
 0 -8 11 153.03 19.05
 0 8 -10 2.36 2.65
 0 -8 10 4.14 3.16
 0 8 -9 32.79 9.62
 0 -8 9 30.11 7.71
 0 8 -8 56.78 12.54
 0 -8 8 69.47 11.16
 0 8 -7 10.79 4.03
 0 8 -7 4.69 3.88
 0 -8 7 3.2 2.44
 0 8 -6 12.19 4.34
 0 8 -6 3.74 3.21
 0 -8 6 9.51 4
 0 8 -5 357.51 26.19
 0 8 -5 369.3 29
 0 -8 5 376.67 24.9
 0 8 -4 455.68 32.08
 0 -8 4 484.77 28.4
 0 8 -3 158.58 16.4
 0 -8 3 151.71 13.94
 0 8 -2 1.53 1.84
 0 -8 2 1.97 1.58
 0 8 -1 30.67 6.33
 0 -8 1 45.02 6.78
 0 8 0 111.4 11.43
 0 -8 0 112.63 10.64
 0 8 0 90.06 5.83
 0 8 1 92.57 9.84
 0 8 1 86.74 6.43
 0 -8 -1 85.99 9.32
 0 8 2 129.85 6.65
 0 8 2 112.19 10.35
 0 8 2 98.76 9.93
 0 8 2 109.28 8.13
 0 8 3 153.05 11.97
 0 8 3 172.35 11.13
 0 8 3 137.42 11.9
 0 8 4 9.6 2.7
 0 8 4 8.01 2.39
 0 8 4 14.41 3.61
 0 8 5 76.45 9.08
 0 8 5 108.35 8.97
 0 8 5 100.56 9.3
 0 8 6 2.21 1.22
 0 8 6 3.18 2.09
 0 8 6 3.31 1.91
 0 8 7 316.66 21.51
 0 8 7 317.61 20.22
 0 8 8 54.16 7.81
 0 8 9 9.88 3.74
 0 8 9 17 4.47
 0 8 10 4.62 2.69
 0 8 10 5.15 2.39
 0 8 11 114.8 13.12
 0 8 11 137.71 14.48
 0 8 12 107.66 12.54
 0 8 12 113.42 13.58
 0 8 13 47.38 9.05
 0 8 14 97.32 13.57
 0 8 15 83.69 13.27
 0 8 15 94.73 13.85
 0 -9 10 19.76 6.81
 0 9 -9 162.5 22.48
 0 -9 9 188.01 20.46
 0 9 -8 277.74 28.71
 0 -9 8 246.51 23.11
 0 9 -7 36.07 9.47
 0 -9 7 44.27 8.95
 0 9 -6 2.28 2.37
 0 9 -6 -2.94 4.76
 0 -9 6 3.77 2.89
 0 9 -5 11.95 5.07
 0 9 -5 6.34 4.12
 0 -9 5 6.86 3.49
 0 9 -4 505.65 34.51
 0 9 -4 526.93 36.13
 0 -9 4 532.74 31.4
 0 9 -3 165.54 17.73
 0 -9 3 161.66 15.05
 0 9 -2 3.62 2.68
 0 -9 2 13.22 3.95
 0 9 -1 15.36 4.7
 0 -9 1 15.94 4.15
 0 9 0 61.02 9.05
 0 -9 0 74.27 8.91
 0 9 1 1.92 1.49
 0 -9 -1 -1.97 1.63
 0 9 2 25.28 5.13
 0 9 2 29.15 3.9
 0 9 2 27.82 5.16
 0 -9 -2 15.81 4.59
 0 9 3 400.83 20.45
 0 9 3 420.41 21.52
 0 9 3 405.2 17.89
 0 9 4 605 29.1
 0 9 4 582.03 31.02
 0 9 4 628.39 29.27
 0 9 5 113.63 9.81
 0 9 5 109.32 11.32
 0 9 5 118.96 10.57
 0 9 6 134.62 13.11
 0 9 6 132.35 10.48
 0 9 6 130.63 11.7
 0 9 7 113.14 12.4
 0 9 7 126.19 11.95
 0 9 8 243.76 18.34
 0 9 9 2.1 2.49
 0 9 9 1.82 1.31
 0 9 10 73.65 11.04
 0 9 10 73.1 10.13
 0 9 11 22.03 5.98
 0 9 11 34.34 7.09
 0 9 12 73.02 10.84
 0 9 12 79.95 11.44
 0 9 13 7.96 3.77
 0 9 14 102.25 14.08
 0 -10 9 58.72 11.93
 0 10 -8 217.22 26.35
 0 -10 8 181.37 20.25
 0 10 -7 39.73 10.98
 0 -10 7 49.23 9.8
 0 10 -6 1.46 2.23
 0 10 -6 -4.18 3.78
 0 -10 6 -2.74 2.5
 0 10 -5 1.82 2.82
 0 -10 5 0.19 1.71
 0 10 -4 108.29 15.59
 0 10 -4 137.5 17.68
 0 -10 4 114.61 13.52
 0 10 -3 95.52 14.59
 0 10 -3 111.13 15.34
 0 -10 3 116.73 12.95
 0 10 -2 3.96 3.11
 0 10 -2 4.51 3.08
 0 -10 2 2.89 1.77
 0 10 -1 105.8 13.27
 0 -10 1 100.66 11.28
 0 10 0 1.55 2.05
 0 -10 0 4.06 2.24
 0 10 1 6.7 3.09
 0 10 1 5.44 2.49
 0 10 2 31.69 6.18
 0 10 2 47.87 7.11
 0 10 3 121.88 11.56
 0 10 3 119.85 11.87
 0 10 4 84.82 10.15
 0 10 4 110.99 10.19
 0 10 5 19.77 4.15
 0 10 5 15.93 4.27
 0 10 6 1.43 1.19
 0 10 6 0.03 0.92
 0 10 7 72.33 10.25
 0 10 7 89.61 10.28
 0 10 8 228.13 21.35
 0 10 8 241.37 20.01
 0 10 8 225.53 18.17
 0 10 9 27.24 7.11
 0 10 9 24.77 5.89
 0 10 10 70.37 11.32
 0 10 10 92.27 11.74
 0 10 11 71.35 11.44
 0 10 11 104.58 12.78
 0 10 12 68.13 10.93
 0 10 12 68.22 10.74
 0 10 13 4.05 2.68
 0 10 14 130.85 16.11
 0 11 -6 26.72 8.91
 0 11 -5 20.94 7.02
 0 11 -5 13.76 6.23
 0 11 -4 3.84 3.28
 0 11 -4 2.62 2.93
 0 11 -3 43.75 10.59
 0 11 -3 68.73 12.73
 0 11 -2 103.46 16.2
 0 11 -2 85.52 13.62
 0 11 -1 470.7 37.79
 0 11 -1 556.81 35.48
 0 11 0 36.93 9.88
 0 11 0 51.49 9.24
 0 11 0 37.41 6.58
 0 11 1 39.2 7.54
 0 11 1 37.72 6.81
 0 11 2 43.36 7.53
 0 11 2 48.19 7.59
 0 11 3 108.97 11.82
 0 11 4 257.86 19.45
 0 11 5 13.29 4.29
 0 11 6 42.07 9.52
 0 11 6 48.65 8.22
 0 11 7 32.8 8.15
 0 11 7 38.52 7.71
 0 11 8 3.61 3.07
 0 11 9 2.88 2.75
 0 11 9 14.55 4.53
 0 11 10 113.96 15.3
 0 11 10 117.65 13.68
 0 11 11 223.22 22.02
 0 11 11 242.98 20.95
 0 11 12 0.64 1.42
 0 11 12 3.27 2.47
 0 11 13 4.5 2.91
 0 12 -5 67.66 13.44
 0 12 -5 47.41 12.02
 0 12 -4 8.13 4.75
 0 12 -4 9.31 5.14
 0 12 -3 42.22 10.84
 0 12 -3 33.6 9.15
 0 12 -2 9.54 5.13
 0 12 -2 9.15 4.79
 0 12 -1 147.86 21.11
 0 12 -1 146.01 17.75
 0 12 0 141.08 20.62
 0 12 1 30.77 9.16
 0 12 2 2.91 2.8
 0 12 2 0.48 1.11
 0 12 3 89.74 15.77
 0 12 3 85.57 10.89
 0 12 4 108.27 17.12
 0 12 4 96.82 11.81
 0 12 5 8.97 4.59
 0 12 5 2.11 1.94
 0 12 6 76.03 13.73
 0 12 6 69.37 10.23
 0 12 7 43.41 10.07
 0 12 7 62.04 10.1
 0 12 8 4.93 3.48
 0 12 9 44.87 9.94
 0 12 10 53.92 10.79
 0 12 11 215.33 22.44
 0 12 12 41.05 9.29
 0 13 4 8.75 3.66
 0 13 5 5.27 2.93
 0 13 6 75.14 11.43
 0 13 7 99.11 13.22
 -1 12 10 2.34 2.36
 -1 12 9 0.44 1.55
 -1 12 8 58.15 11.82
 -1 12 7 105.89 16.08
 -1 12 6 58.16 11.97
 -1 12 5 0.41 1.92
 -1 12 4 30.03 8.67
 -1 12 3 11.32 5.31
 -1 12 2 16.63 6.54
 -1 12 1 88.88 15.76
 -1 12 0 68.88 13.79
 -1 12 -1 8.17 4.03
 -1 12 -2 23.65 7.51
 -1 12 -3 19.03 7.01
 -1 11 13 -1.8 2.12
 -1 11 12 99.16 14.51
 -1 11 12 102.56 14.09
 -1 11 11 233.51 23.02
 -1 11 10 213.31 22.06
 -1 11 9 4.89 3.3
 -1 11 8 90.19 14.05
 -1 11 7 297.88 26.86
 -1 11 6 144.43 18.27
 -1 11 5 20.45 6.73
 -1 11 4 6.77 4.15
 -1 11 4 9.4 3.54
 -1 11 3 13.66 5.57
 -1 11 3 8.23 3.1
 -1 11 2 40.23 9.82
 -1 11 2 27.45 5.54
 -1 11 1 5.18 3.71
 -1 11 0 80.5 14.06
 -1 11 -1 46.5 10.57
 -1 11 -2 53.99 11.44
 -1 11 -2 51.05 9.91
 -1 11 -3 9.19 4.76
 -1 11 -3 7.57 4.06
 -1 11 -4 51.07 11
 -1 11 -4 57.42 11.52
 -1 11 -5 73.91 13.43
 -1 11 -5 84.38 14.65
 1 -11 5 80.11 12.11
 -1 11 -6 23.14 7.34
 -1 11 -6 17.58 7.68
 1 -11 6 16.3 6.1
 1 -11 7 150.04 18.39
 -1 10 13 0.57 1.19
 -1 10 12 35.31 8.24
 -1 10 12 43.03 8.56
 -1 10 11 305.37 25.78
 -1 10 11 352.23 26.45
 -1 10 10 9.1 4
 -1 10 10 4.43 2.61
 -1 10 9 -1.06 1.59
 -1 10 9 2.71 2.07
 -1 10 8 1.26 1.77
 -1 10 8 3.06 2.11
 -1 10 7 98.64 14.17
 -1 10 7 104.46 11.45
 -1 10 6 253.06 23.44
 -1 10 5 2.7 2.48
 -1 10 5 0.06 0.82
 -1 10 4 104.67 14.67
 -1 10 4 111.87 11.97
 -1 10 3 36.47 8.79
 -1 10 3 49.21 7.49
 -1 10 2 3.09 3.19
 1 -10 -2 -1.4 1.88
 -1 10 2 0.66 1.13
 -1 10 1 0.96 2
 -1 10 1 -0.04 0.9
 -1 10 1 2.16 1.48
 1 -10 -1 -1.27 1.61
 -1 10 0 110.1 15.37
 -1 10 0 110.72 12.32
 -1 10 0 106.66 10.53
 1 -10 0 150.64 15.24
 -1 10 -1 72.33 12.47
 -1 10 -1 63.67 9.97
 1 -10 1 85.11 11.11
 -1 10 -2 -0.02 1.51
 -1 10 -2 1.76 2.14
 1 -10 2 4.48 2.89
 -1 10 -3 4.98 3.33
 -1 10 -3 4.43 2.91
 1 -10 3 4.02 2.56
 -1 10 -4 21.84 6.73
 -1 10 -4 30.54 7.91
 1 -10 4 24.7 6.23
 -1 10 -5 36.58 8.67
 -1 10 -5 63.74 11.99
 1 -10 5 58.17 10.1
 -1 10 -6 -1.93 2.27
 -1 10 -6 -1.13 2.8
 1 -10 6 1.14 2.43
 -1 10 -7 194.32 23.22
 1 -10 7 183.18 19.43
 -1 10 -8 -0.56 3.57
 1 -10 8 0.95 1.89
 -1 9 14 37.89 8.82
 -1 9 13 -0.06 0.95
 -1 9 12 48.93 9.17
 -1 9 12 55.88 9.86
 -1 9 11 278.89 23.46
 -1 9 11 313.13 24.14
 -1 9 10 153.53 16.49
 -1 9 10 128.98 14.45
 -1 9 9 2.01 1.95
 -1 9 9 0.95 1.27
 -1 9 8 172.55 17.74
 -1 9 8 156.88 14.76
 -1 9 7 -2.35 2.16
 -1 9 7 -2.63 1.82
 -1 9 6 77.58 11.94
 -1 9 6 88.26 9.67
 -1 9 5 -1.58 2.1
 -1 9 5 -1.92 1.68
 -1 9 5 1.94 1.53
 -1 9 4 653.29 39.61
 -1 9 4 611.43 33.02
 -1 9 4 680.22 30.64
 -1 9 3 389.75 28.75
 -1 9 3 360.87 20
 -1 9 3 395.99 23.17
 -1 9 2 -2.46 2.49
 -1 9 2 -0.6 1.12
 -1 9 2 1.31 1.14
 -1 9 1 6.84 3.43
 -1 9 1 6.96 2.8
 1 -9 -1 2.46 2.21
 -1 9 1 1.9 1.05
 -1 9 0 86.75 12.62
 -1 9 0 94.11 10.53
 1 -9 0 92.18 11.41
 -1 9 0 76.42 8.36
 -1 9 -1 195.51 19.67
 -1 9 -1 214.06 17.63
 -1 9 -1 162.47 12.95
 1 -9 1 232.77 18.72
 -1 9 -2 71.03 11.68
 -1 9 -2 78.11 10.87
 1 -9 2 65.4 9.7
 -1 9 -3 36.44 8.26
 -1 9 -3 35.71 7.71
 1 -9 3 44.08 7.95
 -1 9 -4 2.78 2.29
 -1 9 -4 1.33 1.87
 1 -9 4 4.2 2.8
 -1 9 -5 34.53 7.92
 -1 9 -5 35.12 8.76
 1 -9 5 25.85 6.39
 -1 9 -6 16.59 5.66
 -1 9 -6 22.19 7.03
 1 -9 6 18.26 5.74
 -1 9 -7 3.7 2.66
 1 -9 7 3.08 2.72
 -1 9 -8 133.43 18.8
 1 -9 8 113.1 14.96
 -1 9 -9 25.96 8.8
 1 -9 9 28.15 7.7
 -1 8 14 179.54 19.7
 -1 8 14 204.6 20.97
 -1 8 13 -1.78 2.15
 -1 8 13 -2.82 2.39
 -1 8 12 10.23 3.85
 -1 8 12 5.24 3.07
 -1 8 11 113.16 13.23
 -1 8 11 95.33 12.44
 -1 8 10 93.09 12.03
 -1 8 10 88.5 11.45
 -1 8 9 1.4 1.75
 -1 8 9 -3.48 2.16
 -1 8 8 44.45 8.18
 -1 8 8 37.59 6.83
 -1 8 7 103.95 13.15
 -1 8 7 117.75 11.61
 -1 8 6 120.59 14.09
 -1 8 6 143.5 12.32
 -1 8 5 211.13 19.3
 -1 8 5 212.87 16.7
 -1 8 5 228.17 12.15
 -1 8 5 218.16 15.08
 -1 8 4 911.29 47.68
 -1 8 4 914.89 36.56
 -1 8 4 895.41 42.05
 -1 8 4 973.95 39.8
 -1 8 3 677.41 38.79
 -1 8 3 642.75 29.06
 -1 8 3 642.57 32.13
 -1 8 3 710.61 29.66
 -1 8 2 161.44 16.8
 -1 8 2 168.14 12.19
 -1 8 2 151.47 12.32
 -1 8 2 182.74 10.61
 -1 8 1 1.76 1.98
 -1 8 1 -0.57 0.96
 -1 8 1 -1.69 1.3
 -1 8 0 8.35 3.86
 -1 8 0 13.67 3.6
 -1 8 0 6.21 2.16
 1 -8 0 4.34 2.63
 -1 8 -1 571.71 35.04
 -1 8 -1 649.8 32.37
 1 -8 1 692.03 35.01
 -1 8 -2 5.94 3.17
 -1 8 -2 7.9 3.31
 1 -8 2 5.29 2.82
 -1 8 -3 161.93 16.6
 -1 8 -3 161.15 16.12
 1 -8 3 155.12 15.02
 -1 8 -4 1.19 1.76
 1 -8 4 2.2 2.06
 -1 8 -5 12.82 4.62
 -1 8 -5 20.19 6.02
 1 -8 5 23.69 5.75
 -1 8 -6 19.59 5.75
 -1 8 -6 26.69 7.41
 1 -8 6 16.5 5.33
 -1 8 -7 104.37 13.24
 -1 8 -7 108.76 15.53
 1 -8 7 100.43 13.32
 -1 8 -8 239.35 24.77
 1 -8 8 247.64 21.98
 -1 8 -9 17.79 6.73
 1 -8 9 12.66 5.37
 -1 8 -10 14.52 6.73
 1 -8 10 24.83 7.34
 -1 7 15 59.55 11.15
 -1 7 15 54.5 11.08
 -1 7 14 204.41 20.7
 -1 7 14 217.59 21.65
 -1 7 13 -4.09 2.8
 -1 7 13 -3.34 2.54
 -1 7 12 75.35 9.73
 -1 7 12 69.67 11
 -1 7 11 79.82 10.19
 -1 7 11 57.68 9.54
 -1 7 10 69.73 9.69
 -1 7 10 61.17 9.45
 -1 7 9 1.41 1.61
 -1 7 9 2.53 1.98
 -1 7 8 18.14 4.76
 -1 7 8 19.59 4.8
 -1 7 7 4.46 2.64
 -1 7 7 1.93 1.57
 -1 7 6 8.6 3.32
 -1 7 6 7.48 2.66
 -1 7 5 1.13 1.51
 1 -7 -5 -0.33 0.39
 -1 7 5 -0.66 0.99
 -1 7 4 295.49 22.32
 -1 7 4 314.13 15.13
 -1 7 4 303.73 19.27
 1 -7 -4 320.24 15
 -1 7 4 312.92 17.77
 -1 7 3 699.43 11.21
 -1 7 3 700.74 30.62
 -1 7 3 640.78 17.88
 -1 7 3 699.31 23.63
 -1 7 3 720.23 19.98
 -1 7 2 113.97 12.36
 -1 7 2 112.42 8.24
 -1 7 2 92.15 8.17
 -1 7 2 100.51 6.74
 -1 7 1 70.67 9.77
 -1 7 1 65.69 6.73
 -1 7 1 74.08 7.2
 -1 7 1 70.17 4.87
 -1 7 0 2.25 1.37
 -1 7 0 14.63 4.38
 -1 7 0 11.54 3.09
 -1 7 0 9.65 2.52
 -1 7 -1 308.15 23.3
 -1 7 -1 359.27 21.57
 1 -7 1 381.55 24.13
 -1 7 -2 6.83 3.15
 -1 7 -2 9.36 3.2
 1 -7 2 8.43 3.08
 -1 7 -3 551.18 33.49
 -1 7 -3 632.62 34.18
 1 -7 3 629.96 33.26
 -1 7 -4 837.88 44.26
 -1 7 -4 902.63 45.9
 1 -7 4 943.2 44.64
 -1 7 -5 11.11 3.82
 -1 7 -5 5.29 2.92
 1 -7 5 6.97 3.16
 -1 7 -6 100.48 12.07
 -1 7 -6 113.6 14.46
 1 -7 6 111.9 12.93
 -1 7 -7 68.09 9.71
 -1 7 -7 50.3 9.89
 1 -7 7 38.77 8.1
 -1 7 -8 19.64 5.16
 -1 7 -8 12.19 5.19
 1 -7 8 11.94 4.53
 -1 7 -9 55.28 11.38
 1 -7 9 56.83 10.19
 -1 7 -10 6.86 4.16
 1 -7 10 4.15 3.3
 -1 7 -11 58.25 12.33
 1 -7 11 48.13 9.93
 -1 6 15 93.63 13.92
 -1 6 15 77.52 13.21
 -1 6 14 207.93 20.57
 -1 6 14 199.85 20.9
 -1 6 13 6.75 3.33
 -1 6 13 -0.69 1.71
 -1 6 12 293.23 23.46
 -1 6 12 306.05 24.53
 -1 6 11 262.35 18.52
 -1 6 11 264.03 21.57
 -1 6 10 40.21 6.71
 -1 6 10 32.54 6.76
 -1 6 9 1.93 1.63
 -1 6 9 1.91 2.17
 -1 6 8 100 11.09
 -1 6 8 102.74 11.43
 -1 6 7 38.92 6.82
 1 -6 -7 41.87 4.2
 -1 6 7 26.81 5.25
 -1 6 6 284.97 18.45
 -1 6 6 254.31 14.98
 -1 6 5 101.13 10.88
 1 -6 -5 100.14 5.47
 -1 6 5 82.08 8.04
 -1 6 4 106.81 5.66
 -1 6 4 101.97 11.55
 1 -6 -4 116.29 7
 -1 6 4 119.83 7.11
 -1 6 4 127.73 10.88
 -1 6 4 108.67 9.17
 -1 6 3 141.5 6.97
 -1 6 3 142.03 13.59
 -1 6 3 142.87 8.5
 1 -6 -3 131.07 7.99
 -1 6 3 122.59 10.34
 -1 6 3 122.79 9.13
 -1 6 2 28.88 5.97
 -1 6 2 28.54 3.86
 -1 6 2 28.33 4.35
 1 -6 -2 31.54 4.18
 -1 6 2 29.47 3.67
 -1 6 1 195.21 16.3
 -1 6 1 194.37 12.45
 -1 6 1 209.81 12.59
 -1 6 1 197.1 10.2
 -1 6 0 222.91 16.23
 -1 6 0 237.03 12.77
 -1 6 0 211.38 10.95
 -1 6 -1 148.75 14.09
 -1 6 -1 178.09 13.01
 1 -6 1 154.83 14
 -1 6 -2 1.47 1.61
 -1 6 -2 3.9 2.17
 1 -6 2 6.33 2.7
 -1 6 -3 494.96 29.63
 -1 6 -3 560.64 30.29
 1 -6 3 569.22 30.41
 -1 6 -4 1935.26 79.65
 -1 6 -4 2019.3 81.47
 1 -6 4 2004.19 79.59
 -1 6 -5 410.56 25.98
 -1 6 -5 477.88 29.53
 1 -6 5 462.32 27.18
 -1 6 -6 111.43 11.84
 -1 6 -6 103.78 13.15
 1 -6 6 120.67 12.62
 -1 6 -7 104.87 11.53
 -1 6 -7 117.71 14.58
 1 -6 7 116.97 12.98
 -1 6 -8 155.08 14.29
 -1 6 -8 175.58 18.73
 1 -6 8 170.33 16.41
 -1 6 -9 41.95 9.37
 1 -6 9 37.78 7.69
 -1 6 -10 50.14 10.64
 1 -6 10 40.69 8.34
 -1 6 -11 78.81 13.73
 1 -6 11 65.83 11.28
 -1 6 -12 30.45 9.21
 1 -6 12 28.21 7.56
 -1 5 16 54.01 10.75
 -1 5 15 -0.61 1.79
 -1 5 15 1.12 2.16
 -1 5 14 5.61 3.32
 -1 5 14 3.11 2.7
 -1 5 13 10.05 4.23
 -1 5 13 3.7 2.98
 -1 5 12 277.09 22.1
 -1 5 12 245.31 21.76
 -1 5 11 236.09 15.61
 -1 5 11 207.58 18.52
 -1 5 11 209.3 19.18
 -1 5 10 14.12 3.45
 -1 5 10 16.39 4.76
 -1 5 9 1.34 1.41
 -1 5 9 2.79 1.73
 -1 5 9 -2.54 2.03
 -1 5 8 97.49 9.15
 -1 5 8 90.25 9.75
 1 -5 -8 105.27 7.8
 -1 5 8 86.32 10.36
 -1 5 7 278.16 17.44
 1 -5 -7 187.98 15.71
 -1 5 7 567.68 26.11
 1 -5 -7 588.57 18.7
 -1 5 7 511.12 24.91
 -1 5 6 -0.33 0.63
 -1 5 6 0.92 1.22
 1 -5 -6 0.09 0.27
 -1 5 6 0.82 1.05
 -1 5 5 6.24 1.79
 -1 5 5 12.34 3.61
 1 -5 -5 10.36 1.68
 -1 5 5 5.52 2.02
 -1 5 4 85.22 5.08
 -1 5 4 79.05 9.31
 1 -5 -4 70.13 4.68
 -1 5 4 70.11 7.2
 -1 5 3 47.9 3.55
 -1 5 3 36.71 6.34
 -1 5 3 40.59 3.55
 -1 5 3 34.69 4.98
 1 -5 -3 37.86 3.35
 1 -5 -3 41.44 5.32
 -1 5 3 39.76 4.73
 -1 5 2 226.74 11.28
 -1 5 2 203.75 12.65
 -1 5 2 221.34 11.73
 -1 5 1 135.29 12.28
 -1 5 1 111.47 8.4
 -1 5 1 146.8 8.85
 1 -5 -1 114 7.62
 -1 5 1 125.2 7.33
 -1 5 0 511.1 27.4
 -1 5 0 506.41 22.83
 -1 5 0 467.63 21.47
 -1 5 -1 402.24 24.09
 -1 5 -1 431.2 21.73
 -1 5 -2 8.74 2.95
 -1 5 -2 10.22 2.95
 1 -5 2 7.69 3.25
 -1 5 -3 239.19 17.11
 -1 5 -3 245.38 17.14
 1 -5 3 241.68 17.57
 -1 5 -4 805.23 39.82
 -1 5 -4 908.58 42.32
 1 -5 4 929.63 41.36
 -1 5 -5 780.91 37.15
 -1 5 -5 819.66 40.75
 1 -5 5 754.81 37.88
 -1 5 -6 35.06 5.87
 -1 5 -6 55.53 8.8
 1 -5 6 38.86 6.71
 -1 5 -7 41.2 6.35
 -1 5 -7 27.69 6.75
 1 -5 7 32.92 6.4
 -1 5 -8 31.3 5.56
 -1 5 -8 31.32 7.42
 1 -5 8 32.83 6.55
 -1 5 -9 19.95 6.35
 1 -5 9 29.15 6.67
 -1 5 -10 -2.82 2.86
 1 -5 10 -1.82 2.16
 -1 5 -11 319.08 28.03
 1 -5 11 347.2 26.36
 -1 5 -12 96.68 15.94
 1 -5 12 114.52 14.82
 -1 5 -13 13.77 6.22
 1 -5 13 1.36 2.19
 -1 4 16 3.28 2.97
 -1 4 16 6.91 4.62
 -1 4 15 3.12 3.08
 -1 4 15 1.42 2.18
 -1 4 14 5.17 3.04
 -1 4 14 15.64 5.72
 -1 4 13 142.91 15.88
 -1 4 13 145.39 16.97
 -1 4 12 190.72 17.95
 -1 4 12 185.84 18.4
 -1 4 11 1007.46 41.66
 -1 4 11 1044.93 49.99
 -1 4 11 1035.78 51.68
 -1 4 10 22.21 5.04
 -1 4 10 15.11 3.28
 -1 4 10 20.89 5.22
 -1 4 10 18.55 5.05
 -1 4 9 133.53 14.09
 -1 4 9 172.16 12.24
 -1 4 9 172.49 14.9
 -1 4 9 169.14 15.19
 -1 4 8 80.42 8.13
 -1 4 8 66.66 7.78
 -1 4 8 77.79 9.47
 -1 4 7 353.89 19.95
 1 -4 -7 402.38 17.41
 -1 4 7 341.86 21.24
 -1 4 6 192.25 13.03
 1 -4 -6 210.22 9.13
 -1 4 6 203.08 13.44
 1 -4 -5 0.47 0.5
 -1 4 5 -0.37 0.53
 -1 4 5 0.15 0.95
 1 -4 -5 0.31 0.29
 -1 4 5 -0.9 1.01
 -1 4 4 1592.87 56.22
 -1 4 4 1583.25 63.67
 1 -4 -4 1640.78 54.96
 -1 4 4 1564.59 60.65
 -1 4 3 110.43 6.33
 -1 4 3 115.87 10.38
 1 -4 -3 114.77 5.54
 -1 4 3 102.08 5.41
 -1 4 3 99.31 7.85
 1 -4 -3 125.18 8.94
 -1 4 2 229.55 15.27
 -1 4 2 201.27 9.63
 -1 4 2 192.08 11.78
 1 -4 -2 212.15 9.44
 1 -4 -2 220.94 11.84
 -1 4 2 197.85 11.03
 -1 4 1 8.57 2.76
 -1 4 1 9.59 1.77
 1 -4 -1 9.63 1.83
 -1 4 1 8.37 1.58
 -1 4 1 9.79 2.06
 -1 4 0 91.33 9.15
 -1 4 0 79.86 6.4
 1 -4 0 87.87 5
 -1 4 0 79.09 5.95
 -1 4 -1 711.36 33.89
 -1 4 -1 749.43 31.19
 -1 4 -2 222.64 15.1
 -1 4 -2 203.47 13.75
 1 -4 2 230.42 16.29
 -1 4 -3 10.99 3.17
 -1 4 -3 6.65 2.52
 1 -4 3 15.12 3.72
 -1 4 -4 309.87 18.86
 -1 4 -4 339.01 20.98
 1 -4 4 334.96 19.96
 -1 4 -5 269.19 15.36
 -1 4 -5 268.57 18.02
 -1 4 -5 265.64 11.95
 1 -4 5 286.1 17.09
 -1 4 -6 5.86 2.21
 -1 4 -6 6.34 1.82
 -1 4 -6 9.53 3.51
 -1 4 -6 3.58 1.27
 1 -4 6 4.54 2.39
 -1 4 -7 171.25 11.55
 -1 4 -7 157.93 14.76
 1 -4 7 165.01 13.45
 -1 4 -8 230.45 14.54
 -1 4 -8 194.93 18.82
 1 -4 8 214.08 17.02
 -1 4 -9 13.33 3.12
 -1 4 -9 9.66 4.19
 1 -4 9 9.89 3.66
 -1 4 -10 70.74 11.43
 1 -4 10 63.62 9.74
 -1 4 -11 323.23 27
 1 -4 11 337.29 25.02
 -1 4 -12 88.13 13.89
 1 -4 12 102.26 13.37
 -1 4 -13 0.9 2.02
 1 -4 13 -2.56 2.66
 -1 4 -14 10.68 5.39
 1 -4 14 10.74 4.75
 -1 3 16 78.68 13.05
 -1 3 15 47.52 9.71
 -1 3 15 52.46 10.66
 1 -3 -14 85.3 12.25
 -1 3 14 77.22 11.95
 -1 3 14 61.36 11.41
 -1 3 13 86.81 12.25
 -1 3 13 118.77 14.85
 -1 3 12 80.69 11.11
 -1 3 12 64.59 10.66
 -1 3 11 602.96 34.97
 -1 3 11 661.01 37.24
 -1 3 10 188.58 16.09
 -1 3 10 172.52 10.81
 -1 3 10 159.36 14.95
 -1 3 10 195.25 17.18
 -1 3 9 23.39 6.81
 -1 3 9 30.72 4.18
 -1 3 9 36.47 6.4
 -1 3 9 32.37 6.35
 -1 3 8 359.44 20.09
 -1 3 8 308.05 16.79
 -1 3 8 314.98 20.43
 -1 3 8 331.16 21.7
 -1 3 7 179.22 11.55
 -1 3 7 145.09 13.33
 -1 3 7 188.32 14.6
 -1 3 6 531.53 24.87
 -1 3 6 612.05 25.2
 -1 3 6 541.76 27.25
 -1 3 5 478.19 20.58
 -1 3 5 489.07 19.11
 -1 3 5 479.28 21.56
 1 -3 -4 1613.08 62.63
 -1 3 4 1707.05 59.62
 1 -3 -4 1685.22 59.93
 -1 3 4 1830.28 63.77
 -1 3 4 1777.92 64.13
 1 -3 -4 1649.11 57.27
 -1 3 4 1662.74 63.04
 -1 3 3 75.81 7.04
 1 -3 -3 62.52 6.41
 -1 3 3 57.53 4.56
 -1 3 3 57.54 6.49
 1 -3 -3 72.01 6.38
 1 -3 -3 85.7 6.85
 -1 3 3 61.71 5.85
 -1 3 2 695.49 29.19
 -1 3 2 683.31 24.57
 1 -3 -2 678.06 28.67
 -1 3 2 576.15 28.67
 -1 3 2 606.28 22.26
 -1 3 2 606.38 25.66
 1 -3 -2 656.78 26.54
 1 -3 -2 738.74 26.85
 -1 3 1 0.27 0.6
 -1 3 1 0.02 0.81
 1 -3 -1 0.65 0.98
 -1 3 1 2.8 0.74
 -1 3 1 -0.25 0.63
 1 -3 -1 0.72 0.38
 -1 3 1 0.96 0.68
 1 -3 0 163.56 11.2
 -1 3 0 190.41 12.02
 -1 3 0 167.85 11.91
 -1 3 0 172.8 9.25
 -1 3 0 151.37 8.42
 1 -3 0 191.53 7.96
 -1 3 -1 20.22 3.59
 -1 3 -1 23.96 3.32
 1 -3 1 20.11 3.5
 -1 3 -1 23.73 4.02
 -1 3 -2 164.9 11.64
 -1 3 -2 177.39 11.53
 1 -3 2 157.8 10.97
 -1 3 -3 21.89 3.83
 -1 3 -3 19.62 3.44
 1 -3 3 22.74 4.21
 -1 3 -4 173.27 11.73
 -1 3 -4 165.49 8.96
 1 -3 4 171.22 8.22
 -1 3 -4 160.69 8.25
 1 -3 4 190.35 13
 -1 3 -5 277.5 15
 -1 3 -5 271.21 12.85
 1 -3 5 276.09 12.23
 1 -3 5 288.23 17.03
 -1 3 -6 12.56 2.76
 -1 3 -6 13.65 2.59
 1 -3 6 8.95 2.87
 1 -3 6 14.51 2.59
 -1 3 -6 8.02 2.02
 -1 3 -7 403.43 20.3
 1 -3 7 443.05 20.53
 1 -3 7 395.85 23.46
 -1 3 -8 337.93 16.92
 1 -3 8 305.05 20.52
 1 -3 8 332.96 18.16
 -1 3 -9 120.53 8.29
 1 -3 9 122.02 10.4
 1 -3 9 106.58 11.49
 1 -3 10 107.24 10.37
 1 -3 10 109.65 12.26
 1 -3 11 647.34 36.57
 -1 3 -12 516.26 35.7
 1 -3 12 547.53 33.47
 -1 3 -13 96.41 14.7
 1 -3 13 118.92 14.51
 -1 3 -14 16.06 6.03
 1 -3 14 32.87 7.83
 -1 3 -15 11.67 5.73
 1 -2 -16 87.47 13.97
 -1 2 16 61.8 11.72
 -1 2 15 172.57 19.27
 1 -2 -15 213.53 21.33
 1 -2 -14 301.59 24.45
 -1 2 14 249.81 22.49
 -1 2 14 229.09 22.48
 1 -2 -13 31.86 7.33
 -1 2 13 28.64 6.92
 -1 2 13 26.82 6.96
 -1 2 12 45.27 8.34
 -1 2 12 47.18 9.18
 -1 2 11 6.14 2.86
 -1 2 11 3.85 2.58
 -1 2 10 514.79 28.56
 -1 2 10 448.68 18.29
 1 -2 -10 457.09 18.98
 -1 2 10 435.87 27.19
 -1 2 10 493.55 29.61
 1 -2 -9 42.14 4.35
 -1 2 9 54.67 7.58
 -1 2 9 37.51 3.83
 -1 2 9 43.74 7.02
 -1 2 9 31.9 6.43
 -1 2 8 796.27 36.33
 -1 2 8 760.24 29.82
 -1 2 8 703.46 35.57
 -1 2 8 746.28 37.38
 -1 2 7 87.87 8.66
 -1 2 7 84.98 6.61
 -1 2 7 84.73 8.85
 -1 2 7 91.05 9.78
 -1 2 6 50.81 5.97
 -1 2 6 53.43 5.07
 -1 2 6 58.56 6.97
 -1 2 6 53.55 6.75
 1 -2 -5 1615.12 55.74
 1 -2 -5 1320.45 56.17
 -1 2 5 1702.39 57.48
 -1 2 5 1476.08 55.28
 -1 2 5 1460.44 57.87
 -1 2 5 1566.62 59.11
 -1 2 4 2484.49 89.64
 -1 2 4 2684.56 89.09
 1 -2 -4 2591.36 89.74
 1 -2 -4 2598.31 89.88
 -1 2 4 2441.73 91.26
 -1 2 3 1147.03 45.32
 1 -2 -3 1237.06 45.42
 -1 2 3 1187.7 43.29
 1 -2 -3 1182.92 43.77
 1 -2 -3 1248.95 45.97
 -1 2 3 1238.42 45.72
 -1 2 2 7.42 1.98
 1 -2 -2 9.24 2.17
 -1 2 2 5.08 1.38
 1 -2 -2 7.12 1.86
 1 -2 -2 11.44 2.08
 -1 2 2 8.19 1.79
 1 -2 -2 7.49 1.76
 1 -2 -1 140.11 8.83
 1 -2 -1 140.73 9.28
 -1 2 1 131.36 8.86
 1 -2 -1 120.69 7.11
 1 -2 -1 114.13 7.42
 1 -2 0 29.83 3.77
 1 -2 0 35.53 4.33
 -1 2 0 30.66 3.95
 -1 2 0 31.22 2.69
 1 -2 0 27.64 2.53
 1 -2 0 31.48 2.52
 -1 2 -1 111.53 8.18
 1 -2 1 119.48 8.5
 1 -2 1 108.07 7.76
 -1 2 -1 114.76 5.27
 -1 2 -2 44.33 4.74
 1 -2 2 37.91 4.26
 1 -2 3 37.16 4.24
 -1 2 -3 36.01 4.3
 -1 2 -3 44.36 3.13
 1 -2 3 47.23 5.61
 1 -2 3 43.82 3.16
 -1 2 -4 4.4 1.29
 1 -2 4 9.62 2.04
 -1 2 -4 12.31 2.38
 -1 2 -4 9.81 1.62
 1 -2 4 7.78 2.48
 1 -2 4 11.48 1.9
 -1 2 -5 189.55 10.98
 -1 2 -5 196.01 10.47
 -1 2 -5 199.92 11.06
 1 -2 5 205.01 10.97
 1 -2 5 195.32 13.41
 -1 2 -6 43.44 4.32
 1 -2 6 50.9 5.04
 1 -2 6 39.48 5.55
 -1 2 -7 888.01 34.31
 1 -2 7 874.06 39.3
 1 -2 7 907.62 36.97
 -1 2 -8 881.98 33.53
 1 -2 8 912.27 34.07
 1 -2 8 896.29 38.11
 1 -2 8 854.53 39.95
 1 -2 9 38.47 3.5
 -1 2 -9 38.5 3.3
 1 -2 9 32.27 3.24
 1 -2 9 35.34 5.55
 1 -2 9 29.67 5.67
 1 -2 10 7.72 2.77
 1 -2 10 5.73 2.85
 1 -2 11 0.36 1.01
 1 -2 11 -1.02 1.6
 1 -2 12 208.56 18.57
 1 -2 12 232.73 18.15
 1 -2 13 185.7 16.9
 1 -2 13 206.76 19.02
 1 -2 14 53.37 9.79
 -1 2 -15 47.65 10.47
 1 -1 -17 42.96 10.88
 1 -1 -16 59.42 12.33
 1 -1 -15 238.74 23.65
 1 -1 -14 30.67 7.85
 -1 1 14 46.36 9.21
 1 -1 -13 16.07 5.3
 -1 1 13 21.77 6.13
 -1 1 12 20.75 5.53
 1 -1 -12 15.76 4.81
 -1 1 12 24.17 6.29
 -1 1 11 5.11 2.81
 -1 1 11 4.47 2.57
 -1 1 10 1011.69 49.32
 -1 1 10 997.38 47.7
 -1 1 10 1052.78 49.78
 -1 1 9 13.68 3.78
 -1 1 9 9.68 1.1
 -1 1 9 10.02 3.33
 -1 1 9 10.22 3.7
 -1 1 8 427.54 24.77
 1 -1 -8 411.6 16.67
 -1 1 8 413.73 16.14
 1 -1 -8 414.96 16.6
 -1 1 8 441.75 24.38
 -1 1 8 465.3 25.82
 -1 1 7 346.03 19.2
 1 -1 -7 307.72 13.44
 -1 1 7 285.97 12.84
 -1 1 7 294.57 18.38
 -1 1 7 303.52 19.38
 1 -1 -6 54.77 4.21
 1 -1 -6 45 4.02
 -1 1 6 38.24 3.58
 -1 1 6 45.54 5.94
 -1 1 6 40.04 5.92
 1 -1 -5 333.55 14.72
 -1 1 5 348.06 17.93
 -1 1 5 318.86 14.44
 1 -1 -5 337.45 15.23
 -1 1 5 317.77 17.62
 -1 1 5 342.44 18.7
 1 -1 -4 646.97 23.36
 -1 1 4 639.17 25.34
 1 -1 -4 656.5 23.89
 -1 1 4 602.95 23.07
 -1 1 4 585.18 25.6
 1 -1 -4 636.21 26.91
 -1 1 4 638.5 26.71
 1 -1 -3 1088.74 45.42
 -1 1 3 1237.46 45.12
 -1 1 3 1293.1 44.81
 1 -1 -3 1283.02 45.25
 1 -1 -3 1210.24 43.49
 -1 1 3 1197.16 46.06
 -1 1 3 1324.08 47.07
 1 -1 -3 1368.43 47.34
 -1 1 2 19.37 2.52
 1 -1 -2 24.7 2.92
 -1 1 2 21.76 2.7
 -1 1 2 20.54 2.66
 1 -1 -2 20.55 1.59
 1 -1 -2 22.77 3.08
 -1 1 1 47.52 3.58
 -1 1 1 35.23 3.57
 1 -1 -1 37.84 3.76
 -1 1 1 39.42 3.23
 -1 1 0 1062.92 39.19
 1 -1 0 1075.06 39.45
 -1 1 0 1081.03 36.77
 1 -1 1 12.13 2.02
 -1 1 -1 11.45 1.92
 -1 1 -2 16.24 2.3
 1 -1 2 13.68 2.17
 1 -1 2 18.93 1.87
 -1 1 -3 998.71 38
 1 -1 3 1012.76 38.38
 1 -1 3 1009.77 36.12
 1 -1 3 1087.06 37.53
 1 -1 3 1107.45 40.96
 -1 1 -3 1121.04 38.01
 1 -1 4 1066.39 37.94
 1 -1 4 1101.2 38.5
 -1 1 -4 1043.37 37.85
 1 -1 4 1043.34 37.33
 -1 1 -4 1438.88 45.83
 1 -1 4 1137.4 38.68
 -1 1 -4 739.77 37.86
 1 -1 4 1038.07 40.59
 1 -1 5 12.34 1.93
 -1 1 -5 15.56 2.12
 1 -1 5 14.34 2.35
 1 -1 5 18.08 3.33
 -1 1 -5 12.62 2.57
 1 -1 5 12.86 2.4
 1 -1 6 1243.57 43.93
 1 -1 6 1279.84 44.56
 -1 1 -6 1222.96 43.91
 1 -1 6 1175.57 46.28
 1 -1 6 1202.63 48.97
 -1 1 -6 1283.97 48.7
 1 -1 6 1263.44 47.85
 1 -1 7 28.89 2.86
 -1 1 -7 26.31 2.54
 1 -1 7 28.03 2.81
 1 -1 7 25.41 3.91
 1 -1 7 25.79 4.46
 1 -1 7 21.43 3.84
 1 -1 8 560.28 20.92
 -1 1 -8 575.87 20.45
 1 -1 8 559.26 26.54
 1 -1 8 554.22 27.32
 1 -1 8 543.03 27.85
 1 -1 9 18.65 3.89
 1 -1 9 15.54 3.95
 1 -1 9 20.26 4.29
 1 -1 10 59.26 7.46
 1 -1 10 52.33 7.32
 1 -1 10 49.47 7.5
 1 -1 11 12.16 4
 1 -1 11 10.19 3.17
 1 -1 12 95.75 11.74
 1 -1 12 111.23 12.08
 1 -1 13 2.23 2.45
 1 -1 13 2.32 1.8
 1 -1 14 41.86 8.17
 1 -1 15 358.48 26.64
 1 0 -17 40.73 10.65
 1 0 -16 0.25 1.57
 1 0 -15 141.4 18.12
 1 0 -14 207.75 21.53
 1 0 -13 9.69 4.12
 1 0 -12 867.02 47.27
 1 0 -11 405.93 27.35
 -1 0 11 359.7 25.06
 -1 0 10 9.92 3.97
 -1 0 10 10.85 3.84
 1 0 -10 6.2 3.05
 -1 0 9 30.24 6.16
 -1 0 9 32.37 5.94
 1 0 -9 38.94 6.94
 -1 0 9 37.7 6.8
 -1 0 8 564.15 29.15
 -1 0 8 499.25 27.6
 -1 0 8 534.59 28.84
 -1 0 7 361.58 21.66
 1 0 -7 413.08 14.74
 -1 0 7 384.5 14.51
 -1 0 7 337.48 20.76
 -1 0 7 313.73 20.84
 -1 0 6 290.27 17.61
 1 0 -6 289.32 12.04
 -1 0 6 275.11 11.33
 -1 0 6 295.99 17.21
 -1 0 6 295.35 17.64
 -1 0 5 813.41 32.59
 -1 0 5 697.91 25.87
 1 0 -5 688.55 26.42
 1 0 -5 734.99 26.74
 1 0 -5 799.23 32.27
 -1 0 5 753.83 31.85
 -1 0 5 754.16 32.49
 1 0 -4 61.78 5.95
 1 0 -4 44.03 3.56
 -1 0 4 46.57 5.28
 -1 0 4 48.31 3.38
 1 0 -4 49.92 3.66
 1 0 -4 52.29 3.85
 -1 0 4 58.22 5.75
 1 0 -4 59.09 5.55
 1 0 -4 47.99 5.3
 1 0 -4 57.91 5.91
 1 0 -3 93.27 5.66
 -1 0 3 103.17 7.24
 1 0 -3 114.81 7.65
 1 0 -3 106.84 5.91
 1 0 -3 98.13 5.64
 -1 0 3 93.52 5.33
 1 0 -3 102.19 7.38
 -1 0 3 105.06 7.35
 1 0 -3 98.7 6.67
 1 0 -3 100.17 7.41
 1 0 -2 422.17 18.8
 -1 0 2 498.54 19.19
 -1 0 2 453.96 17.96
 1 0 -2 470.3 17.98
 -1 0 2 449.25 18.98
 -1 0 2 416.23 17.68
 1 0 -2 462.86 19.4
 1 0 -2 470.93 17.91
 1 0 -2 471.59 17.95
 -1 0 2 453.12 17.51
 1 0 -2 441.12 17.75
 1 0 -1 607.73 21.67
 -1 0 1 556.58 21.07
 1 0 -1 608.23 21.24
 -1 0 1 527.08 21.11
 1 0 -1 550.08 20.87
 -1 0 1 582.09 20.8
 -1 0 1 572.35 20.16
 1 0 -1 593.53 21.33
 1 0 2 0.2 0.34
 -1 0 -2 0.04 0.24
 1 0 2 0.86 0.49
 -1 0 -2 -0.02 0.24
 1 0 2 0.26 0.26
 1 0 3 526.02 20.28
 1 0 3 525.25 20.07
 -1 0 -3 520.55 19.74
 1 0 3 515.83 20.11
 -1 0 -3 550.6 19.87
 1 0 3 590.69 21.37
 1 0 3 574.74 22.16
 -1 0 -3 590.74 23.5
 1 0 4 2341.49 79.19
 1 0 4 2321.72 78.95
 -1 0 -4 2280.88 78.4
 1 0 4 2282.48 78.96
 -1 0 -4 2486.82 80.45
 1 0 4 2489.3 81.57
 -1 0 -4 2664.25 82.85
 -1 0 -4 2295.44 83.46
 1 0 4 2049.73 81.3
 -1 0 -5 748.73 12.1
 1 0 5 761.65 13.6
 1 0 5 736.36 13.46
 1 0 5 762.6 17.87
 1 0 5 718.29 19.48
 1 0 6 803.09 28.6
 -1 0 -6 792.48 27.87
 1 0 6 798.62 32.32
 1 0 6 765.22 33.22
 1 0 6 846.34 33.89
 1 0 7 482.19 18.13
 -1 0 -7 516.26 17.93
 1 0 7 493.54 23.42
 1 0 7 492.22 24.21
 1 0 7 512.65 24.53
 1 0 8 258.75 15.79
 1 0 8 269.3 16.74
 1 0 8 255.53 16.44
 1 0 9 34.35 5.34
 1 0 9 38.28 5.94
 1 0 9 31.72 5.46
 1 0 10 128.91 11.48
 1 0 10 110.86 11.33
 1 0 10 108.13 11.1
 1 0 11 68.66 8.83
 1 0 11 71.94 9.44
 1 0 11 75.9 9.47
 1 0 12 26.15 5.66
 1 0 12 24.54 5.66
 1 0 12 22.83 5.69
 1 0 13 1.84 1.74
 1 0 13 0.17 1.53
 1 0 14 52.35 8.98
 1 0 14 63.45 9.92
 1 0 15 279.47 23.22
 1 0 16 80.09 12.33
 1 0 17 10.93 4.84
 1 1 -16 64.3 13.31
 1 1 -15 18.77 6.58
 1 1 -14 89.02 14.55
 1 1 -13 23.18 7.04
 1 1 -12 166.65 18.09
 1 1 -11 4.03 3.26
 -1 -1 10 41.95 7.88
 1 1 -10 31.21 7.11
 -1 -1 9 22.11 5.24
 1 1 -9 17.88 4.79
 -1 -1 8 560 30.35
 1 1 -8 556.94 31.36
 -1 -1 7 933.19 40.76
 1 1 -7 867.11 41.1
 1 1 -7 852.99 30.3
 -1 -1 6 100.12 9.44
 -1 -1 6 85.27 5.01
 1 1 -6 83.52 8.99
 1 1 -6 81.25 4.84
 -1 -1 5 45.91 3.65
 -1 -1 5 58.07 6.59
 1 1 -5 48.7 3.51
 -1 -1 5 49.81 3.73
 1 1 -5 57.91 6.84
 -1 -1 4 15.25 1.99
 -1 -1 4 13.18 2.9
 -1 -1 4 14.16 1.89
 1 1 -4 14.28 1.73
 1 1 -4 15.42 3.12
 1 1 -4 8.62 2.49
 1 1 -3 1.3 0.91
 -1 -1 3 1 0.85
 -1 -1 3 1.83 0.69
 1 1 -3 1.42 0.57
 -1 -1 3 2.19 0.79
 1 1 -3 3.49 1.33
 1 1 -3 1.43 0.83
 1 1 -3 2.71 1.61
 1 1 -3 0.92 0.88
 1 1 -2 5.18 1.44
 -1 -1 2 4.39 1.39
 1 1 -2 3.48 1.14
 -1 -1 2 4.33 1.25
 1 1 -2 5.29 1.04
 -1 -1 2 3.84 0.95
 -1 -1 1 2785.73 96.44
 1 1 -1 2750.53 96.59
 -1 -1 1 2920.2 95.2
 1 1 -1 2849.12 95.15
 -1 -1 1 2811.16 96.11
 1 1 -1 2916.39 96.21
 -1 -1 -2 36.91 2.92
 1 1 2 37.78 3.06
 -1 -1 -2 41.72 3.67
 1 1 3 270.61 7.51
 -1 -1 -3 245.83 6.91
 1 1 3 255.59 7.89
 1 1 3 261.28 7.94
 -1 -1 -4 1893.68 67.48
 -1 -1 -4 2019.01 68.52
 1 1 4 1948.11 67.57
 1 1 4 1957.97 69.53
 -1 -1 -4 2021.78 71.46
 1 1 4 1934.23 69.33
 1 1 4 2127.22 71.3
 -1 -1 -4 1988.42 69.87
 -1 -1 -5 1020.52 35.08
 -1 -1 -5 1021.47 35.01
 1 1 5 964.27 34.09
 -1 -1 -5 1113.63 38.42
 1 1 5 1078.72 37.8
 1 1 5 986.04 38.58
 -1 -1 -6 71.92 4.62
 1 1 6 71.88 4.26
 -1 -1 -6 71.91 4.61
 -1 -1 -6 82.54 7.07
 1 1 6 69.9 6.45
 1 1 6 82.73 7.34
 1 1 7 172.62 7.75
 -1 -1 -7 168.81 8.06
 1 1 7 184.07 12.57
 1 1 7 191.99 12.4
 1 1 8 114.88 9.78
 1 1 8 134.77 10.81
 1 1 8 125.56 10.76
 1 1 9 228.16 15.55
 1 1 9 224.39 16.1
 1 1 9 238.69 16.19
 1 1 10 133.11 11.84
 1 1 10 127.87 12.03
 1 1 10 115.87 11.57
 1 1 11 512.27 28.19
 1 1 11 510.55 28.86
 1 1 11 460.49 27.93
 1 1 12 120.55 12.55
 1 1 12 122.05 13
 1 1 13 20.56 5.44
 1 1 13 23.07 5.89
 1 1 14 116.78 13.66
 1 1 14 126.31 14.3
 1 1 15 237.64 21.08
 1 1 15 235.66 21.18
 1 1 16 65.9 10.96
 1 1 16 51.74 10.2
 1 1 17 4.26 2.94
 1 1 17 10.01 4.59
 1 2 -15 6.23 4.53
 1 2 -14 0.27 2.65
 1 2 -13 75.95 13.06
 1 2 -12 240.35 22.92
 1 2 -11 194.73 19.69
 1 2 -10 29.01 7.13
 -1 -2 9 165.39 16.06
 1 2 -9 235.71 19.64
 -1 -2 8 259.99 19.27
 -1 -2 8 247.64 10.81
 1 2 -8 270.22 11.12
 1 2 -8 283.86 21.11
 1 2 -8 255.47 10.84
 -1 -2 7 770.7 36.33
 -1 -2 7 686.58 26.76
 -1 -2 7 711.98 26.77
 1 2 -7 695.61 26.23
 -1 -2 6 80.86 8.96
 1 2 -6 86.09 9.73
 -1 -2 6 64.96 4.88
 1 2 -6 65.29 4.59
 -1 -2 5 113.43 10.01
 1 2 -5 99.81 6.14
 1 2 -5 92.05 9.85
 -1 -2 4 614.14 27.39
 1 2 -4 563.7 22.44
 1 2 -4 599.25 27.93
 1 2 -4 521.03 25.61
 1 2 -3 11.04 2.98
 -1 -2 3 18.48 3.33
 1 2 -3 24.4 2.86
 1 2 -3 16.8 3.27
 1 2 -3 22.47 4.15
 1 2 -2 20.84 3.2
 -1 -2 2 23.05 3.32
 1 2 -2 21.23 2.74
 1 2 -2 24.67 3.53
 -1 -2 2 19.75 3.08
 1 2 -2 26.79 4.29
 -1 -2 1 75.76 5.78
 1 2 -1 74.67 5.74
 1 2 -1 87.87 5.97
 1 2 -1 71.47 5.94
 -1 -2 1 84.3 6.15
 1 2 -1 88.86 6.93
 1 2 0 3355.59 113.28
 -1 -2 0 3224.76 113.03
 1 2 0 3074.16 114.26
 -1 -2 0 3005.61 114.1
 -1 -2 -1 1252.47 43.31
 -1 -2 -1 1255.87 45.05
 1 2 1 1230.21 44.92
 -1 -2 -2 55.33 4.46
 1 2 2 56.25 4.5
 -1 -2 -3 200.8 9.91
 1 2 3 170.33 9.08
 1 2 3 171.32 9.31
 1 2 3 208.4 7.66
 1 2 4 551.72 14.47
 1 2 4 424.85 13.31
 1 2 4 414.84 14.83
 1 2 4 588.04 13.81
 -1 -2 -4 597.44 14.06
 1 2 5 728.49 26.08
 1 2 5 512.06 25.74
 1 2 5 524.57 26.51
 -1 -2 -5 645.79 27.41
 1 2 5 713.44 26.78
 -1 -2 -5 717.27 26.96
 1 2 6 104.54 6.7
 -1 -2 -6 113.39 8.6
 1 2 6 107.65 8.42
 1 2 7 1063.46 38.19
 1 2 7 988.78 43.01
 1 2 7 1063.68 43.52
 1 2 8 40.88 3.38
 1 2 8 32.22 5.31
 1 2 8 36 5.67
 1 2 9 9.33 1.39
 -1 -2 -9 8.32 1.49
 -1 -2 -9 9.98 1.65
 1 2 9 9.54 3.37
 -1 -2 -10 3.54 0.85
 1 2 10 4.31 0.78
 1 2 10 3.75 0.74
 1 2 10 2.55 0.67
 1 2 10 3.81 2.27
 1 2 11 3.56 2.36
 1 2 11 3.15 2.04
 1 2 12 1.97 1.82
 1 2 12 4.75 2.74
 1 2 13 -0.23 1.05
 1 2 13 3.12 2.38
 1 2 14 6.81 3.28
 1 2 14 12.67 4.92
 1 2 15 127.02 14.88
 1 2 15 122.71 14.93
 1 2 16 30.7 7.41
 1 2 16 29.62 7.41
 1 2 17 3.04 2.63
 1 2 17 5.09 3.54
 1 2 18 96.58 14.47
 1 3 -15 42.26 10.71
 1 3 -14 -2.29 3.05
 1 3 -13 14.79 5.99
 1 3 -12 220.34 23.01
 1 3 -11 51.88 10.2
 1 3 -10 93.99 13.49
 1 3 -9 -2.38 2.48
 1 3 -8 151.85 8.95
 -1 -3 8 150.88 14.73
 1 3 -8 166.67 16.74
 1 3 -8 165.63 8.76
 -1 -3 8 138.51 8.31
 -1 -3 7 41.84 7.31
 1 3 -7 50.79 4.64
 1 3 -7 51.64 8.63
 -1 -3 6 3.02 1.88
 1 3 -6 0.52 0.6
 1 3 -6 0.51 1.73
 -1 -3 6 -0.03 1.11
 -1 -3 5 851.5 40.04
 1 3 -5 923.72 35.94
 1 3 -5 887.68 42.24
 -1 -3 5 923.38 39.73
 -1 -3 4 1323.03 54.13
 1 3 -4 1374.36 56.06
 1 3 -4 1406.39 51.85
 -1 -3 4 1279.31 53.29
 -1 -3 3 413.32 21.43
 1 3 -3 403.39 22.32
 -1 -3 3 451.96 20.99
 -1 -3 2 206.11 12
 1 3 -2 171.64 11.04
 1 3 -2 169.14 11.85
 -1 -3 2 200.34 11.1
 1 3 -2 144.77 10.85
 -1 -3 1 27.86 4.14
 1 3 -1 27.63 3.51
 1 3 -1 25.8 3.87
 -1 -3 1 31.12 4.03
 1 3 -1 38.72 4.08
 -1 -3 1 39.78 4.07
 1 3 0 9868.07 314.53
 -1 -3 0 9467.8 314.7
 -1 -3 0 9102.3 316.23
 1 3 0 9457.36 316.99
 -1 -3 0 9999 313.66
 1 3 0 9318.97 313.66
 1 3 1 863.73 27.84
 -1 -3 -1 1206.18 27.7
 1 3 1 1073.27 31.14
 -1 -3 -1 1119.81 31.12
 -1 -3 -1 898.27 24.8
 -1 -3 -2 85.71 4.97
 -1 -3 -2 99.58 6.98
 1 3 2 109.15 7.18
 -1 -3 -3 320.89 15.13
 1 3 3 306.13 15.04
 1 3 3 320.61 15.34
 -1 -3 -4 152.88 10
 1 3 4 142.79 10.22
 1 3 4 159.96 10.1
 -1 -3 -4 178.2 8.32
 1 3 5 134.23 9.78
 -1 -3 -5 166.9 10.96
 1 3 5 140.95 10.3
 -1 -3 -5 186.23 9.42
 1 3 6 37.65 4.97
 1 3 6 33.02 4.97
 -1 -3 -6 49.53 4.93
 1 3 7 943.75 43.51
 -1 -3 -7 1185.83 43.49
 1 3 8 719.13 28.32
 1 3 8 604.96 31.4
 1 3 9 21.08 3.03
 1 3 9 12.27 3.85
 1 3 10 17.69 2.55
 1 3 10 16.52 2.47
 1 3 10 14.66 4.12
 1 3 11 712.5 27.56
 1 3 11 715.29 37.13
 1 3 12 1112.68 51.83
 1 3 12 1176.7 53.89
 1 3 13 -1.66 1.78
 1 3 13 2.14 2.16
 1 3 14 145.42 15.37
 1 3 14 147.21 15.88
 1 3 15 2.09 1.51
 1 3 15 3.96 2.98
 1 3 16 81.14 12.04
 1 3 16 58.87 10.72
 1 3 17 21.67 6.46
 1 3 17 21.18 6.46
 1 3 18 89.03 14.2
 1 4 -14 40.52 10.73
 1 4 -13 3.23 3.22
 1 4 -12 -6.4 4.27
 1 4 -11 72.02 12.62
 1 4 -10 69.71 12.21
 1 4 -9 23.15 6.76
 1 4 -8 208.16 19.9
 -1 -4 7 73.72 10.05
 1 4 -7 63.87 10.2
 -1 -4 7 60.4 8.68
 -1 -4 6 216.72 17.4
 1 4 -6 263.07 20.42
 -1 -4 6 222.89 16.56
 -1 -4 5 112.25 11.17
 1 4 -5 110.88 12.13
 -1 -4 5 104.25 10
 -1 -4 4 2371.5 87.3
 1 4 -4 2319.67 89.77
 1 4 -4 2207.5 83.12
 -1 -4 4 2393.74 85.43
 -1 -4 3 738.69 35.04
 1 4 -3 782.51 37.05
 -1 -4 3 831.92 34.01
 -1 -4 2 7.69 2.69
 1 4 -2 12.48 3.27
 -1 -4 2 12.28 2.62
 1 4 -2 13.66 3.11
 -1 -4 1 228.37 12.38
 1 4 -1 231.89 12.28
 1 4 -1 213.26 13.36
 1 4 -1 186.72 12.75
 -1 -4 0 211.02 11.3
 1 4 0 200.15 10.42
 1 4 0 197.54 12.55
 -1 -4 0 181.05 9.65
 1 4 1 6.52 1.4
 -1 -4 -1 3.12 1.23
 1 4 1 5.67 1.96
 -1 -4 -1 4.23 1
 1 4 2 38.32 4.81
 -1 -4 -2 49.82 5.21
 1 4 2 41.71 4.63
 1 4 3 120.07 8.02
 -1 -4 -3 108.21 7.74
 1 4 3 126.05 8.07
 1 4 4 15.12 2.77
 -1 -4 -4 20.4 3.19
 -1 -4 -4 15.11 1.63
 1 4 4 12.45 2.79
 1 4 4 8.33 2.58
 1 4 5 141.48 10.44
 1 4 5 132.92 10.76
 -1 -4 -6 -1.57 0.97
 -1 -4 -6 1.84 0.96
 1 4 6 2.07 1.28
 1 4 6 1.32 1.15
 1 4 7 539.83 27.83
 1 4 7 585.43 28.37
 1 4 8 874.52 39.34
 1 4 9 45.61 6.88
 1 4 10 17.01 3.01
 1 4 10 17.38 3.1
 1 4 10 15.23 4.22
 1 4 11 12.28 3.96
 1 4 12 362.91 24.91
 1 4 13 109.47 12.88
 1 4 13 122.15 13.9
 1 4 14 102.93 12.74
 1 4 14 99.95 13.53
 1 4 15 82.35 11.86
 1 4 15 86.39 12.43
 1 4 16 82.59 12.42
 1 4 16 75.94 12.3
 1 4 17 28.17 7.57
 1 4 17 23.16 7.05
 1 5 -13 55.07 12.46
 1 5 -12 2.43 2.82
 1 5 -11 156.48 19.96
 1 5 -10 39.41 9.31
 1 5 -9 3.49 3.02
 1 5 -8 240.85 22.62
 -1 -5 8 224.09 18.67
 1 5 -7 356.38 27.47
 -1 -5 7 354.66 23.44
 1 5 -6 24.86 6.35
 -1 -5 6 21.76 4.96
 -1 -5 5 0.07 1.09
 1 5 -5 1.07 1.74
 -1 -5 5 0.84 1.17
 -1 -5 4 336.72 21.47
 1 5 -4 345.36 23.53
 1 5 -4 321.2 17.58
 -1 -5 4 365.22 20.3
 -1 -5 3 480.41 25.67
 1 5 -3 463.86 27.33
 -1 -5 3 491.69 24.22
 -1 -5 2 6.31 2.26
 1 5 -2 2.13 1.53
 -1 -5 2 2.5 1.92
 -1 -5 1 27.49 4.16
 1 5 -1 24.13 3.77
 1 5 -1 19.06 4.12
 -1 -5 1 14.03 3.32
 1 5 -1 22.17 3.96
 -1 -5 0 60.12 5.62
 1 5 0 58.22 5.32
 1 5 0 58.9 6.95
 -1 -5 0 44.98 4.6
 -1 -5 -1 705.33 25.57
 1 5 1 665.72 25.11
 1 5 1 625.77 28.97
 -1 -5 -2 710.94 23.09
 1 5 2 749.14 29.09
 1 5 2 728.39 26.43
 1 5 3 574.16 25.59
 1 5 3 543.38 24.51
 1 5 4 385.01 19.05
 1 5 4 371.78 18.91
 1 5 4 354.89 19.58
 1 5 5 340.26 13.96
 1 5 5 345.58 14.97
 1 5 5 322.68 14.86
 -1 -5 -5 359.16 9.54
 1 5 6 450.77 21.81
 1 5 6 447.63 21.42
 1 5 7 302.87 16.17
 1 5 7 271.6 15.06
 1 5 8 454.44 20.75
 1 5 8 474.77 21.03
 1 5 9 13.74 3.86
 1 5 10 180.39 15.44
 1 5 11 45.71 7.88
 1 5 12 250.2 15.54
 1 5 12 257.64 20.33
 1 5 13 5.08 3.22
 1 5 14 281.59 22.46
 1 5 14 272.64 22.92
 1 5 15 173.2 17.72
 1 5 15 159.09 17.64
 1 5 16 2.67 2.48
 1 5 16 3.57 3.37
 1 5 17 29.72 7.63
 1 5 17 33.56 8.55
 1 6 -12 235.05 26.91
 1 6 -11 31.34 9.26
 1 6 -10 0.26 2.12
 1 6 -9 8.8 4.96
 1 6 -8 194.17 21.35
 -1 -6 8 155.02 16.13
 1 6 -7 292.73 25.53
 -1 -6 7 266.39 20.96
 1 6 -6 117.19 14.85
 -1 -6 6 96.29 11.45
 1 6 -5 45.89 8.75
 -1 -6 5 34.62 6.29
 1 6 -4 58 9.28
 -1 -6 4 69.46 8.08
 1 6 -4 42.84 5.37
 1 6 -3 110.26 12.26
 -1 -6 3 88.3 9.91
 -1 -6 2 38.67 6.3
 1 6 -2 38.58 6.71
 -1 -6 2 36.42 5.28
 -1 -6 1 46.75 5.94
 1 6 -1 50.82 7.18
 -1 -6 1 35.61 4.9
 -1 -6 0 303.87 16.18
 1 6 0 301.05 15.6
 1 6 0 272.09 18.24
 -1 -6 0 285.24 15.02
 -1 -6 -1 231.44 13.3
 1 6 1 311.37 14.03
 1 6 1 269.6 17.32
 1 6 1 272.47 14.34
 -1 -6 -1 275.74 13.64
 1 6 2 13.06 2.16
 1 6 2 14.25 2.67
 1 6 2 15.36 3.7
 -1 -6 -2 12.07 2.01
 1 6 3 738.05 28.64
 1 6 3 747.05 26.43
 1 6 4 978.45 39.32
 1 6 4 886.92 38.1
 1 6 5 320.96 18.74
 1 6 5 340.14 19.62
 1 6 6 -2.13 1.38
 1 6 6 -1.28 1.23
 -1 -6 -6 0.91 0.61
 1 6 7 64.96 7.9
 1 6 7 61.56 7.42
 -1 -6 -7 44.17 4.75
 -1 -6 -8 420.55 19.81
 1 6 8 367.1 23.67
 1 6 8 400.01 23.79
 -1 -6 -9 4.2 1.65
 1 6 9 6.69 2.64
 1 6 10 428.7 26.04
 1 6 11 17.73 4.75
 1 6 12 1.68 2.07
 1 6 13 47.82 8.5
 1 6 14 62.79 10.7
 1 6 15 273.84 23.23
 1 6 15 268.58 23.47
 1 6 16 120.39 15.36
 1 6 16 125.85 16.11
 1 6 17 0.71 1.6
 1 7 -11 25.86 8.73
 1 7 -10 39.07 10.58
 1 7 -9 184.04 22.44
 1 7 -8 282.02 27.8
 -1 -7 8 277.77 22.93
 1 7 -7 74.79 13.21
 -1 -7 7 68.39 10.19
 1 7 -6 0.5 2.22
 -1 -7 6 1.2 1.76
 1 7 -5 3.34 2.91
 -1 -7 5 11.85 3.7
 1 7 -4 3.33 2.74
 -1 -7 4 5.53 2.48
 1 7 -3 7.01 3.39
 -1 -7 3 2.89 2.46
 1 7 -2 5.95 2.86
 -1 -7 2 8.91 2.87
 1 7 -1 202.33 16.64
 -1 -7 1 193.84 13.25
 1 7 0 655.78 29.35
 1 7 0 636.04 33.36
 -1 -7 0 668.22 28.97
 1 7 1 64.07 5.93
 1 7 1 70.51 8.53
 -1 -7 -1 67.35 6.11
 1 7 1 65.86 6.09
 1 7 2 183.74 10.09
 1 7 2 173.9 13.86
 -1 -7 -2 210.33 11.13
 1 7 2 188.85 11.83
 1 7 3 635.81 31.56
 1 7 3 645.36 29.24
 -1 -7 -3 713 26.97
 1 7 4 959.74 26.69
 1 7 4 937.98 24.94
 1 7 5 113.42 9.73
 1 7 5 96.59 8.89
 1 7 5 90.45 9.33
 1 7 6 64.64 7.98
 1 7 6 61.23 7.06
 1 7 6 67.73 7.5
 -1 -7 -7 11.27 2.09
 1 7 7 17.1 3.96
 1 7 7 13.78 3.82
 1 7 8 73.43 9.19
 1 7 8 81.27 9.28
 1 7 9 59.74 8.83
 1 7 9 61.06 8.5
 1 7 10 410.71 25.64
 1 7 11 52.87 8.33
 1 7 12 427.51 28.28
 1 7 13 76.6 10.98
 1 7 14 33.59 7.55
 1 7 15 111.47 14.71
 1 7 16 30.55 7.66
 1 7 16 23.38 6.8
 1 8 -10 17.25 7.42
 1 8 -9 1.56 3.05
 1 8 -8 183.69 23.02
 -1 -8 8 196.61 19.83
 1 8 -7 291.28 28.74
 -1 -8 7 286.98 23.57
 1 8 -6 64.9 12.28
 -1 -8 6 69.59 10.5
 1 8 -5 63.13 11.66
 -1 -8 5 58.64 9.14
 1 8 -4 -0.1 1.65
 -1 -8 4 2.33 2.34
 1 8 -3 0.6 1.52
 -1 -8 3 1.68 1.5
 1 8 -2 1.08 1.78
 -1 -8 2 -0.25 0.86
 1 8 -1 115.14 13.1
 1 8 -1 126.54 9.04
 -1 -8 1 120.68 10.5
 1 8 0 316.22 22.02
 1 8 0 303.27 16.17
 -1 -8 0 344.76 18.51
 1 8 1 29.36 4.05
 1 8 1 32.58 6.12
 -1 -8 -1 31.93 4.48
 1 8 1 25.19 4
 1 8 2 250.65 12.79
 1 8 2 231.31 17.5
 1 8 2 254.77 14.73
 -1 -8 -2 273.71 14.38
 1 8 3 9.67 3.39
 1 8 3 10.46 2.68
 -1 -8 -3 9.25 2.15
 1 8 4 656.61 26.21
 1 8 4 625.85 23.72
 1 8 5 329.41 19.37
 1 8 5 303.61 19.67
 1 8 5 303.86 18.11
 1 8 6 50.6 6.59
 1 8 6 38.44 6.29
 1 8 6 49.74 6.61
 1 8 7 122.74 12.08
 1 8 7 133.29 11.74
 1 8 8 1.29 1.45
 1 8 8 -0.75 1.16
 1 8 9 0.94 1.38
 1 8 9 1.9 1.69
 1 8 10 60.65 8.71
 1 8 11 107.59 12.65
 1 8 12 154.62 15.63
 1 8 13 7.24 3.2
 1 8 14 49.91 9.36
 1 8 15 35.25 8.22
 1 9 -9 7.8 5.49
 1 9 -8 9.08 5.73
 -1 -9 8 15.04 5.64
 1 9 -7 21.22 7.47
 -1 -9 7 15.43 5.34
 1 9 -6 75.97 14.14
 -1 -9 6 98.79 12.83
 1 9 -5 541.4 40
 -1 -9 5 621.87 35.33
 1 9 -4 183.37 20.5
 -1 -9 4 212.31 17.84
 1 9 -3 41.33 8.82
 -1 -9 3 47.23 7.62
 1 9 -2 12.3 4.84
 -1 -9 2 8.37 3.09
 1 9 -1 37.57 7.73
 -1 -9 1 48.34 7.07
 1 9 0 209.96 18.55
 -1 -9 0 241.7 15.69
 1 9 1 88.38 11
 1 9 1 86.45 7.78
 -1 -9 -1 101.05 8.85
 1 9 2 72.65 9.65
 1 9 2 85.6 8.15
 -1 -9 -2 101.19 8.45
 1 9 3 8.44 3.19
 -1 -9 -3 11.56 2.63
 1 9 3 5.37 2.01
 1 9 4 117.24 11.11
 1 9 4 111.03 9.74
 1 9 4 103.74 10.95
 1 9 5 19.03 4.3
 1 9 5 17.22 4.41
 1 9 5 19.32 4.13
 1 9 6 228.66 16.28
 1 9 6 220.75 17.12
 1 9 6 237.74 16.22
 1 9 7 140.13 11.82
 1 9 7 122.98 12.61
 1 9 7 126.08 11.91
 1 9 8 54.33 8.49
 1 9 8 61.2 8.3
 1 9 9 2.07 1.9
 1 9 9 0.89 0.99
 1 9 10 5.48 2.86
 1 9 10 4.86 2.73
 1 9 11 587.28 34.11
 1 9 12 171.97 16.81
 1 9 13 19.48 5.58
 1 9 14 46.17 9.01
 1 9 15 -0.42 1.4
 1 10 -7 21.78 8.42
 -1 -10 7 25.7 7.69
 1 10 -6 24.67 7.37
 1 10 -6 32.96 10.15
 -1 -10 6 24.07 6.67
 1 10 -5 296.69 29.11
 -1 -10 5 293.25 23.72
 1 10 -4 849.93 53.37
 -1 -10 4 903.19 45.99
 1 10 -3 235 24.02
 -1 -10 3 259.67 20.08
 1 10 -2 14.25 5.37
 -1 -10 2 22.47 5.35
 1 10 -1 53.31 9.9
 -1 -10 1 56.68 8.04
 1 10 0 42.57 8.36
 1 10 1 69.75 10.11
 1 10 2 31.21 6.71
 1 10 3 137.59 13.56
 1 10 3 153.02 11.6
 1 10 4 25.35 5.27
 1 10 4 29.31 5.03
 1 10 4 32.33 6.21
 1 10 5 6.18 2.56
 1 10 5 8.93 2.83
 1 10 5 4.89 2.57
 1 10 6 6.56 2.92
 1 10 6 2.1 1.6
 1 10 6 4.6 2.19
 1 10 7 48.23 6.88
 1 10 7 45.06 7.65
 1 10 7 49.49 7.22
 1 10 8 74.49 10.28
 1 10 8 80.74 9.79
 1 10 9 3.47 2.18
 1 10 9 1.59 1.56
 1 10 10 14.85 4.25
 1 10 10 8.44 4.2
 1 10 11 143.91 14.93
 1 10 12 103.7 12.93
 1 10 13 26.25 6.66
 1 10 13 27.69 6.7
 1 10 14 116.59 14.8
 1 11 -6 -9.05 5.43
 1 11 -5 50.52 11.37
 1 11 -5 41.14 11.24
 1 11 -4 227.8 25.89
 1 11 -3 194.48 22.29
 1 11 -2 -0.8 2.4
 1 11 -1 -2.97 3
 1 11 0 4.06 3.03
 1 11 1 4.32 2.97
 1 11 2 28.74 6.55
 1 11 3 126.97 13.44
 1 11 3 106.3 12.23
 1 11 4 89.86 10.62
 1 11 4 80.47 10.37
 1 11 5 45.15 7.15
 1 11 5 41.74 7.47
 1 11 6 60.79 8.25
 1 11 6 42.08 7.63
 1 11 7 99.3 12.01
 1 11 7 93.38 10.75
 1 11 8 10.29 3.95
 1 11 8 1.13 1.45
 1 11 9 2.11 1.96
 1 11 9 -2.37 2.61
 1 11 10 58.9 9.19
 1 11 10 42.58 8.51
 1 11 11 23.48 5.99
 1 11 12 84.36 12.69
 1 11 12 90.93 12.45
 1 11 13 -0.74 1.16
 1 11 13 -3.77 2.63
 1 11 14 47.98 9.39
 1 12 -5 5.83 4
 1 12 -4 123.67 19.23
 1 12 -4 97.14 17.04
 1 12 -3 16.34 7.09
 1 12 -2 47.7 10.96
 1 12 -1 78.49 13.4
 1 12 0 33.17 8.19
 1 12 1 7.9 4.24
 1 12 2 20.03 5.57
 1 12 2 15.02 4.86
 1 12 3 305.54 22.58
 1 12 3 270.2 21.51
 1 12 4 282.45 21.76
 1 12 5 3.66 2.46
 1 12 6 8.65 3.57
 1 12 7 27.17 6.47
 1 12 8 84.21 11.82
 1 12 9 9.74 4.16
 1 12 10 139.62 16.42
 1 12 11 38.21 9.18
 1 12 11 56.06 9.5
 1 12 12 4.04 3.12
 1 12 12 -1.19 1.65
 1 12 13 0.64 1.8
 1 12 13 3.86 2.77
 1 13 -3 19.58 7.87
 1 13 -2 3.48 3.57
 1 13 -1 101.02 15.88
 1 13 0 22.97 7.2
 1 13 2 22.24 5.91
 1 13 3 170.31 16.95
 1 13 4 301.24 23.48
 1 13 5 -3.66 2.7
 1 13 6 13.79 4.6
 1 13 7 1.8 1.71
 1 13 8 58.89 10.26
 1 13 9 12.27 4.77
 1 14 4 146.79 16.32
 1 14 5 13.7 4.9
 -2 11 11 3.59 3.01
 -2 11 10 2.39 2.41
 -2 11 9 15.9 5.96
 -2 11 8 96.86 14.99
 -2 11 7 145.56 18.59
 -2 11 6 -3.47 3.03
 -2 11 5 105.84 15.85
 -2 11 4 18.13 6.43
 -2 11 3 403.59 33.42
 -2 11 2 -4.79 3.3
 -2 11 1 -9.01 4.68
 -2 11 0 -8.37 4.5
 -2 11 -1 18.6 6.32
 -2 11 -2 7.26 4.31
 -2 11 -3 21.18 7.24
 2 -11 3 31.25 8.08
 -2 11 -4 132.82 18.51
 2 -11 4 132.96 16.46
 -2 11 -5 175.09 21.36
 2 -11 5 202.64 20.9
 -2 11 -6 28.2 8.36
 2 -11 6 46.42 9.7
 -2 10 11 49.37 9.81
 -2 10 10 17.56 5.88
 -2 10 9 2.12 2.36
 -2 10 8 173.61 19.57
 -2 10 7 466.59 34.27
 -2 10 6 27.54 7.48
 -2 10 5 84.87 13.47
 -2 10 4 93.65 14.28
 -2 10 3 64.46 11.76
 -2 10 2 41.89 9.44
 -2 10 1 25.05 7.1
 2 -10 -1 4 3.16
 -2 10 0 53.81 10.75
 2 -10 0 37.3 8.55
 -2 10 -1 11.93 5.12
 2 -10 1 13.92 5.06
 -2 10 -2 6.84 3.47
 2 -10 2 10.08 5.85
 -2 10 -3 3.02 2.8
 -2 10 -3 2.61 2.36
 2 -10 3 7.22 3.88
 -2 10 -4 169.77 19.9
 -2 10 -4 173.95 19.27
 2 -10 4 193.31 19.83
 -2 10 -5 137.27 17.94
 -2 10 -5 161.16 19.23
 2 -10 5 169.42 18.36
 -2 10 -6 3.76 2.79
 -2 10 -6 2.6 2.82
 -2 10 -7 22.56 7.76
 2 -10 7 9.78 5.15
 -2 10 -8 44.78 10.91
 -2 9 12 17.87 5.9
 -2 9 11 69.78 11.37
 -2 9 11 73.54 11.82
 -2 9 10 142.2 16.59
 -2 9 9 7.41 3.67
 -2 9 8 72.45 11.79
 -2 9 7 211.21 20.85
 -2 9 6 173.16 18.81
 -2 9 5 9.61 4.33
 -2 9 4 18.16 5.99
 -2 9 3 6.85 3.84
 -2 9 2 40.2 8.79
 -2 9 1 87.21 13.05
 -2 9 1 75.78 8.64
 -2 9 0 99.72 13.94
 -2 9 0 84.57 9.54
 2 -9 0 68.56 11.93
 -2 9 -1 13.4 5.31
 -2 9 -1 20.95 4.93
 2 -9 1 10.36 5.88
 -2 9 -2 38.62 8.58
 -2 9 -2 36.99 7.21
 2 -9 2 31.13 8.17
 -2 9 -3 -0.83 1.72
 -2 9 -3 -0.8 1.28
 2 -9 3 0.97 1.89
 -2 9 -4 60.34 10.91
 -2 9 -4 66.84 10.87
 2 -9 4 51.98 9.93
 -2 9 -5 65.58 11.35
 -2 9 -5 79.74 12.56
 2 -9 5 58.04 10.34
 -2 9 -6 34.12 8.31
 -2 9 -6 35.61 8.86
 2 -9 6 43.47 8.95
 -2 9 -7 8.4 4.03
 -2 9 -7 8.54 4.47
 2 -9 7 1.55 2.04
 -2 9 -8 -0.6 3
 2 -9 8 -0.81 1.81
 -2 9 -9 71.47 13.96
 2 -9 9 93.6 14.08
 -2 8 13 3.52 2.73
 -2 8 12 76.16 12.25
 -2 8 11 275.44 22.81
 -2 8 11 311.65 25.16
 -2 8 10 287.61 22.93
 -2 8 10 219.24 20.51
 -2 8 9 0.61 1.24
 -2 8 9 1.61 1.7
 -2 8 8 64 10.44
 -2 8 8 59.23 9.09
 -2 8 7 292.96 23.89
 -2 8 6 136.54 15.69
 -2 8 5 80.61 11.82
 -2 8 4 326.76 25.54
 -2 8 3 171.49 17.78
 -2 8 2 14.6 4.92
 -2 8 2 13.35 2.75
 -2 8 1 68.98 11
 -2 8 1 74.21 8.22
 -2 8 1 87.01 8.02
 -2 8 0 333.91 26.04
 -2 8 0 367.25 20.84
 -2 8 0 331.81 19.29
 -2 8 -1 358.48 26.45
 -2 8 -1 365.56 22.04
 -2 8 -1 371.88 18.81
 -2 8 -2 112.77 14.31
 -2 8 -2 144.07 13.82
 2 -8 2 159.19 16.77
 -2 8 -3 25.62 6.55
 -2 8 -3 34.18 6.94
 2 -8 3 32.23 7.32
 -2 8 -4 26.11 6.68
 -2 8 -4 27.1 6.65
 2 -8 4 22.51 6.06
 -2 8 -5 109.82 14.08
 -2 8 -5 111.21 14.26
 2 -8 5 137.59 15.48
 -2 8 -6 3.8 2.72
 -2 8 -6 -0.27 1.81
 2 -8 6 -1 2.07
 -2 8 -7 400.33 29.01
 -2 8 -7 422.54 31.71
 2 -8 7 374.25 28.56
 -2 8 -8 20.81 7
 2 -8 8 5.44 3.6
 -2 8 -9 22.47 7.62
 2 -8 9 12.95 5.29
 -2 8 -10 -0.29 2.3
 2 -8 10 1.63 2.42
 -2 7 14 -0.05 0.75
 -2 7 13 11.46 5.01
 -2 7 12 33.5 7.9
 -2 7 11 613.71 34.31
 -2 7 11 561.66 35.83
 -2 7 11 549.38 35.61
 -2 7 10 99.7 12.3
 -2 7 10 107.59 13.42
 -2 7 10 96.58 12.59
 -2 7 9 14.7 4.7
 -2 7 9 14.47 4.88
 -2 7 8 29.83 6.77
 -2 7 8 31.56 6.44
 -2 7 7 5.46 3.05
 -2 7 7 3.74 2.16
 -2 7 6 238.25 20.33
 -2 7 5 61 5.44
 -2 7 5 62.05 9.8
 -2 7 4 72.27 5.84
 -2 7 4 66.63 10.21
 -2 7 3 235.97 12.08
 -2 7 3 200.12 18.57
 -2 7 3 200.48 10.09
 -2 7 2 85.17 11.54
 -2 7 2 86.51 6.82
 -2 7 1 31.35 6.99
 -2 7 1 30.5 4.37
 -2 7 0 314.06 23.86
 -2 7 0 317.59 17.62
 -2 7 0 314.96 18.15
 -2 7 -1 285.98 22.65
 -2 7 -1 301.91 16.35
 -2 7 -1 321.46 19.46
 -2 7 -2 19.86 5.53
 -2 7 -2 11.67 3.65
 -2 7 -2 18.89 3.17
 2 -7 2 14.6 4.99
 -2 7 -3 81.27 11.1
 -2 7 -3 61.5 5.73
 -2 7 -3 77.57 9.89
 2 -7 3 82.58 12.15
 -2 7 -4 0.25 1.18
 -2 7 -4 0.53 1.31
 2 -7 4 -0.48 2.25
 -2 7 -5 71.37 10.43
 -2 7 -5 83.05 11.35
 2 -7 5 69.87 10.44
 -2 7 -6 1.44 1.98
 -2 7 -6 -0.83 1.69
 2 -7 6 -0.1 2.1
 -2 7 -7 290.5 22.52
 -2 7 -7 265.38 23.53
 2 -7 7 274.73 22.69
 -2 7 -8 7.02 3.3
 -2 7 -8 5.73 4.01
 2 -7 8 5.18 2.78
 -2 7 -9 60.74 11.62
 2 -7 9 63.51 10.81
 -2 7 -10 3.2 3.09
 2 -7 10 1 2.14
 -2 7 -11 49.22 11.55
 2 -7 11 53.91 10.53
 -2 6 14 66.5 11.76
 -2 6 13 3.68 2.9
 -2 6 12 4.47 2.94
 -2 6 11 91.87 10.78
 -2 6 11 97.62 13.11
 -2 6 11 112.21 13.91
 -2 6 10 182.12 15.82
 -2 6 10 205.66 18.48
 -2 6 10 156.63 16.71
 -2 6 9 3.96 1.95
 -2 6 9 8.28 3.4
 -2 6 9 2.25 2.02
 -2 6 9 1.83 1.93
 -2 6 8 163.97 14.57
 -2 6 8 140.66 13.5
 -2 6 7 9.9 3.63
 -2 6 7 6.71 2.49
 -2 6 7 6.18 2.72
 -2 6 6 23.57 5.66
 -2 6 6 17.15 3.35
 -2 6 6 20.48 4.66
 -2 6 5 137.11 9.12
 -2 6 5 138.4 14.23
 -2 6 4 1221.13 46.22
 -2 6 4 1273.22 57.24
 -2 6 3 542.9 22.06
 -2 6 3 485.13 29.71
 -2 6 3 465.09 17.96
 -2 6 2 8.42 3.32
 -2 6 2 4.19 1.23
 2 -6 -2 8.88 2.32
 -2 6 1 76.79 10.35
 -2 6 1 82.95 6.68
 2 -6 -1 86.42 6.71
 -2 6 0 178.86 16.06
 -2 6 0 155.75 10.91
 -2 6 0 175.17 11.47
 2 -6 0 162.87 8.48
 -2 6 -1 327.94 23.12
 -2 6 -1 328.55 16.55
 -2 6 -1 336.82 19.1
 -2 6 -2 71.21 9.8
 -2 6 -2 81.1 8.88
 -2 6 -2 67.8 5.83
 -2 6 -3 506.72 30.51
 -2 6 -3 542.82 29.17
 2 -6 3 594.32 34.19
 -2 6 -3 501.85 21.65
 -2 6 -4 238.54 19.17
 -2 6 -4 227.93 18.17
 2 -6 4 262.35 20.84
 -2 6 -5 95.88 11.6
 -2 6 -5 100.65 11.97
 2 -6 5 107.82 12.74
 -2 6 -6 6.91 2.75
 -2 6 -6 9.12 3.87
 2 -6 6 12.46 4.62
 -2 6 -7 5.92 2.78
 -2 6 -7 7.71 3.62
 2 -6 7 2.18 2.77
 -2 6 -8 533.19 31.02
 -2 6 -8 547.88 35.35
 2 -6 8 509.13 32.72
 -2 6 -9 69.8 11.81
 2 -6 9 59.71 10.1
 -2 6 -10 37.23 9.27
 2 -6 10 46.71 9.2
 -2 6 -11 8.37 4.54
 2 -6 11 0.71 1.95
 -2 6 -12 40.68 10.3
 2 -6 12 47.15 9.75
 -2 5 15 35.5 8.61
 -2 5 14 245.54 23.22
 -2 5 13 12.27 4.84
 -2 5 12 171.7 16.12
 -2 5 12 149.39 16.78
 -2 5 11 1.72 1.76
 -2 5 11 5.85 2.46
 -2 5 11 0.86 1.64
 -2 5 11 3.69 2.62
 -2 5 10 20.38 6.01
 -2 5 10 26.85 5.28
 -2 5 10 26.39 6.36
 -2 5 10 21.18 5.7
 -2 5 9 26.76 5.41
 -2 5 9 48.17 7.2
 -2 5 9 52.96 8.52
 -2 5 9 42.03 8.05
 -2 5 8 178.03 14.16
 -2 5 8 139.43 13.52
 -2 5 8 148.79 14.05
 -2 5 7 180.1 13.34
 -2 5 7 195.4 15.72
 -2 5 7 203.73 16.09
 -2 5 7 159.64 14.8
 -2 5 6 0.11 1.53
 -2 5 6 2.09 1.42
 -2 5 6 0.57 1.05
 -2 5 5 2.07 1.75
 -2 5 5 -0.03 0.45
 -2 5 4 532.75 30.27
 2 -5 -4 510.77 28.81
 -2 5 4 552.62 23.75
 -2 5 3 986.98 45.91
 2 -5 -3 964.78 44.52
 -2 5 3 959.12 37.82
 2 -5 -2 287.94 20.33
 -2 5 2 352.82 22.76
 -2 5 2 328.56 13.66
 2 -5 -2 348.96 17.44
 -2 5 1 41.44 7.04
 2 -5 -1 41.58 6.69
 -2 5 1 37.4 3.84
 2 -5 -1 49.97 4.79
 2 -5 0 0.56 1.41
 -2 5 0 -0.58 1.11
 -2 5 0 0.31 0.52
 2 -5 0 0.97 0.58
 2 -5 1 427.72 25.54
 -2 5 -1 442.51 26.57
 -2 5 -1 435.14 19.76
 -2 5 -1 420.49 21.83
 2 -5 1 468.03 16.66
 2 -5 2 72.93 8.97
 -2 5 -2 78.61 9.72
 -2 5 -2 75.28 5.56
 -2 5 -2 79.27 8.22
 -2 5 -3 443.65 26.94
 -2 5 -3 455.41 18.92
 -2 5 -3 509.45 26.26
 2 -5 3 525.54 30.84
 -2 5 -4 751.8 37.9
 -2 5 -4 709.65 36.83
 -2 5 -5 447.91 25.73
 -2 5 -5 408.12 25.75
 -2 5 -5 381.33 16.87
 2 -5 5 485.54 28.14
 -2 5 -6 65.67 8.6
 -2 5 -6 41.73 7.64
 2 -5 6 63.06 9.19
 -2 5 -7 29.62 5.73
 -2 5 -7 36.62 7.45
 2 -5 7 46.86 8.11
 -2 5 -8 460.41 26.67
 -2 5 -8 452.06 31.14
 2 -5 8 476.12 29.68
 -2 5 -9 110.21 11.31
 -2 5 -9 102.11 13.76
 2 -5 9 128.06 14.31
 -2 5 -10 11.15 4.63
 2 -5 10 5.22 3.24
 -2 5 -11 142.82 18.04
 2 -5 11 165.95 17.38
 -2 5 -12 -3.92 3.35
 2 -5 12 2.06 2.18
 -2 5 -13 27.63 8.36
 2 -5 13 25.62 7.44
 -2 4 15 38.05 9.23
 -2 4 14 179.32 19.49
 -2 4 13 3.84 2.95
 -2 4 12 44.09 8.81
 -2 4 12 72.69 11.14
 -2 4 11 9.48 3.71
 -2 4 11 10.03 3.99
 -2 4 10 13 4.27
 -2 4 10 8.67 2.82
 2 -4 -10 11.88 2.94
 -2 4 10 17.47 4.97
 -2 4 10 8.15 3.76
 -2 4 9 17.86 4.28
 -2 4 9 28.37 4.93
 2 -4 -9 32.64 4.35
 -2 4 9 32.74 6.62
 -2 4 9 27.93 6.27
 -2 4 8 349.6 19.91
 -2 4 8 348.56 22.18
 2 -4 -8 330.48 14.94
 -2 4 8 291.15 21.45
 -2 4 7 475.34 23.29
 -2 4 7 424.32 23.25
 2 -4 -7 356.14 15.89
 -2 4 7 400.09 23.99
 2 -4 -7 410.87 16.73
 -2 4 7 361.74 23.62
 -2 4 6 153.28 10.74
 2 -4 -6 132.54 11.74
 -2 4 6 141.12 12.51
 2 -4 -6 132.64 5.89
 2 -4 -6 136.72 6.11
 -2 4 6 137.26 12.11
 -2 4 5 108.89 10.56
 -2 4 5 92.36 7.87
 2 -4 -5 86.48 9.28
 -2 4 4 64.19 8.08
 -2 4 4 55.56 5.71
 2 -4 -4 63.5 7.72
 -2 4 3 789.2 37.16
 -2 4 3 784.91 31.93
 2 -4 -3 727.96 35.63
 -2 4 2 31.43 5.66
 2 -4 -2 30.3 5.34
 2 -4 -2 29.9 4.1
 2 -4 -1 182.43 13.83
 -2 4 1 169.59 14.06
 -2 4 1 163.41 8.38
 2 -4 -1 176.65 10.78
 2 -4 -1 167.26 9.92
 2 -4 0 8.53 2.86
 -2 4 0 4.86 2.31
 2 -4 0 10.48 1.82
 -2 4 -1 383.22 22.73
 2 -4 1 341.05 21.08
 2 -4 1 383.31 15.03
 2 -4 2 50.26 6.83
 -2 4 -2 53.6 3.93
 -2 4 -2 42.21 6.53
 2 -4 3 174.21 13.77
 -2 4 -3 177.94 14.28
 -2 4 -3 194.66 8.49
 2 -4 4 728.12 35.09
 -2 4 -4 778.23 36.4
 -2 4 -4 743.01 27.17
 2 -4 5 128.13 11.11
 -2 4 -5 128.65 11.53
 -2 4 -5 117.88 6.37
 2 -4 5 107.29 5.81
 -2 4 -6 2.5 1.63
 2 -4 6 4.95 2.59
 2 -4 6 2.19 0.82
 -2 4 -7 1.67 1.37
 2 -4 7 0.4 0.67
 -2 4 -8 172.71 13.32
 2 -4 8 152.25 10.22
 2 -4 8 174.37 15.74
 -2 4 -9 352.19 19.96
 2 -4 9 303.59 17.15
 2 -4 9 318.6 23.19
 2 -4 10 11.09 4.11
 2 -4 11 184.6 17.77
 2 -4 12 24.78 6.48
 -2 4 -13 42.48 10.04
 2 -4 13 49.81 9.68
 -2 4 -14 5.36 3.94
 2 -4 14 4.68 3.51
 -2 3 15 95.67 14.78
 -2 3 14 68.4 11.85
 -2 3 13 0.07 1.39
 -2 3 13 1.48 1.99
 -2 3 12 123.25 14.13
 2 -3 -12 131.96 13.14
 -2 3 12 114.05 14.29
 -2 3 11 170.04 16.59
 -2 3 11 164.45 16.66
 2 -3 -11 181.92 14.7
 -2 3 10 5.97 2.9
 -2 3 10 11.64 4.16
 2 -3 -10 8.97 2.85
 -2 3 10 10.95 2.71
 -2 3 9 6.02 3.29
 -2 3 9 7.61 3.15
 2 -3 -9 14.44 3.26
 -2 3 9 8.51 2.48
 -2 3 8 66.36 8.87
 2 -3 -8 81.66 8.14
 -2 3 8 76.99 9.67
 2 -3 -8 89.03 7.5
 -2 3 8 80.64 8.02
 -2 3 7 188.1 14.33
 2 -3 -7 190.8 13.16
 2 -3 -7 165.29 10.05
 -2 3 7 183.49 14.81
 -2 3 7 173.39 12.59
 2 -3 -6 403.36 21.27
 2 -3 -6 341.02 15.69
 -2 3 6 380.32 22.16
 -2 3 6 388.13 20.99
 2 -3 -5 77.59 7.96
 -2 3 5 91.93 8.86
 2 -3 -5 65.79 4
 -2 3 5 76.62 8.02
 -2 3 4 144.67 9.93
 2 -3 -4 146.11 11.46
 -2 3 4 130.95 10.61
 -2 3 4 143.69 11.38
 2 -3 -3 293.67 17.24
 -2 3 3 313.95 17.82
 -2 3 3 282.68 15.77
 -2 3 2 369.1 18.12
 2 -3 -2 384.87 21.09
 -2 3 2 393.54 21.52
 2 -3 -2 401.48 19.12
 2 -3 -2 378.97 18.63
 2 -3 -1 1345.21 55.34
 -2 3 1 1395.85 56.02
 2 -3 -1 1384.95 51.21
 2 -3 -1 1449.58 51.45
 -2 3 0 1982.45 75.16
 2 -3 0 1938.98 74.4
 2 -3 0 1854.79 68.79
 2 -3 0 2111.85 69
 -2 3 -1 1112.73 46.81
 2 -3 1 1130.32 46.42
 -2 3 -2 5.35 2.21
 2 -3 2 6.27 2.1
 -2 3 -3 193.78 13.92
 2 -3 3 196.5 13.81
 2 -3 3 211.89 9.31
 -2 3 -4 466.61 24.97
 2 -3 4 490.93 25.04
 2 -3 4 514.87 19.63
 -2 3 -5 128.6 10.74
 2 -3 5 131.51 10.63
 2 -3 5 147.08 12.94
 2 -3 5 134.64 7.74
 -2 3 -6 111.92 9.9
 2 -3 6 115.41 9.72
 2 -3 6 116.47 7.71
 2 -3 6 127.79 12.14
 -2 3 -7 13.67 3.23
 2 -3 7 18.47 3.57
 2 -3 7 12 2.47
 2 -3 7 12.29 3.97
 -2 3 -8 21.46 3.89
 2 -3 8 13.99 2.95
 2 -3 8 13.19 3.96
 -2 3 -9 21.37 3.86
 2 -3 9 15.59 3.36
 2 -3 9 23.52 5.41
 2 -3 10 38.74 5.71
 2 -3 10 37.29 7.05
 2 -3 11 325.61 23.97
 2 -3 11 372.83 21.73
 2 -3 12 270.02 21.99
 2 -3 13 41.77 8.47
 2 -3 14 10.57 4.58
 -2 2 14 0.77 1.76
 -2 2 13 -0.25 1.45
 2 -2 -13 4.45 2.79
 -2 2 13 1.33 2.01
 -2 2 12 249.36 21.57
 -2 2 12 210.56 20.14
 2 -2 -12 282.36 21.1
 -2 2 11 225.83 19.17
 -2 2 11 198.96 18.41
 2 -2 -11 197.24 16.7
 -2 2 10 6.4 2.59
 2 -2 -10 4.13 2.14
 -2 2 10 4.02 2.43
 -2 2 10 3.39 1.44
 2 -2 -10 5.64 1.89
 -2 2 9 -0.17 1.7
 2 -2 -9 -0.23 0.86
 -2 2 9 0.27 1.41
 -2 2 8 32 6.06
 2 -2 -8 29.24 4.34
 2 -2 -8 36.55 5.21
 -2 2 8 22.43 5.2
 -2 2 8 30.14 4.33
 -2 2 7 539.08 29.24
 2 -2 -7 600.8 26.51
 -2 2 7 551.18 29.56
 2 -2 -7 553.28 25.28
 -2 2 7 553.29 25.62
 -2 2 6 10.75 3.1
 2 -2 -6 13.49 2.98
 2 -2 -6 11.51 2.28
 -2 2 6 16.82 3.82
 -2 2 6 14.36 3.04
 -2 2 5 33.05 4.78
 2 -2 -5 29.27 4.45
 2 -2 -5 37.11 3.54
 -2 2 5 41.44 5.76
 -2 2 5 39.95 5.09
 2 -2 -4 1790.21 69.55
 -2 2 4 1975.92 69.35
 2 -2 -4 1939.87 64.01
 -2 2 4 1800.05 70.19
 -2 2 4 1795.1 69.48
 -2 2 3 168.76 10.43
 -2 2 3 131.35 10.29
 -2 2 3 145.71 10.26
 -2 2 2 859.15 34.27
 -2 2 2 857.09 35.87
 -2 2 2 804.83 33.74
 2 -2 -2 872.19 34.45
 -2 2 1 63.53 3.45
 -2 2 1 55.66 4.94
 -2 2 1 55.68 6.3
 -2 2 0 1508.89 52.67
 -2 2 0 1511.88 57.82
 2 -2 1 1158.24 39.24
 -2 2 -1 1130.87 39.11
 -2 2 -1 1100.12 45.17
 -2 2 -2 58.03 6.32
 -2 2 -3 248.93 14.53
 2 -2 3 229.59 13.99
 -2 2 -4 177.87 12.26
 2 -2 4 174.58 12.1
 2 -2 4 207.68 10.3
 2 -2 5 302.35 16.85
 -2 2 -5 306.04 16.96
 2 -2 5 309.92 17.54
 -2 2 -5 330.83 12.67
 2 -2 5 342.41 20.24
 2 -2 5 284.9 14.37
 2 -2 6 155.17 11.02
 -2 2 -6 156.05 10.96
 2 -2 6 165.73 11.7
 -2 2 -6 185.01 9.13
 2 -2 6 174.9 10.36
 2 -2 6 154.89 13.24
 2 -2 7 51.3 5.68
 -2 2 -7 59.42 6.09
 -2 2 -7 60.76 5.25
 2 -2 7 49.41 5.47
 2 -2 7 53.72 7.45
 -2 2 -8 14.91 2.86
 2 -2 8 15.6 2.86
 2 -2 8 12.88 2.83
 2 -2 8 13.86 3.83
 -2 2 -8 15.78 2.91
 2 -2 8 14.25 3.16
 2 -2 9 22.16 3.58
 -2 2 -9 15.32 2.82
 2 -2 9 18.08 4.5
 2 -2 9 18 3.74
 -2 2 -10 36.64 4.04
 2 -2 10 35.11 4.26
 2 -2 10 31.79 6.32
 2 -2 10 41.71 6.1
 2 -2 11 480.4 26.11
 2 -2 11 438.1 27.85
 2 -2 12 152.17 15.46
 2 -2 12 186.13 15.1
 2 -2 13 1.88 1.83
 2 -2 13 5.14 3.15
 2 -2 14 5.51 2.86
 2 -2 15 65.77 11.16
 2 -1 -15 202.49 21.96
 2 -1 -14 42.42 9.18
 -2 1 13 62.47 10.86
 2 -1 -13 68.19 11.09
 -2 1 12 133.9 15.03
 2 -1 -12 121.57 14.32
 -2 1 12 121.25 14.59
 -2 1 11 1150.91 53.81
 -2 1 11 1066.5 53.5
 2 -1 -11 1092.74 52.55
 -2 1 10 109.43 12.46
 -2 1 10 112.61 12.91
 2 -1 -10 97.55 11.31
 -2 1 9 29.37 6.01
 2 -1 -9 40.72 4.44
 2 -1 -9 26.03 5.25
 -2 1 9 32.7 6.47
 -2 1 9 31.06 3.48
 2 -1 -9 35.86 4.1
 2 -1 -8 -0.28 0.55
 2 -1 -8 0.08 0.75
 -2 1 8 1.77 1.59
 2 -1 -8 0.45 0.99
 -2 1 8 0.99 1.12
 -2 1 8 1.38 0.84
 2 -1 -8 -0.13 0.52
 2 -1 -8 0.03 0.74
 2 -1 -7 2.03 1.08
 -2 1 7 1.28 1.33
 2 -1 -7 0.46 0.77
 2 -1 -7 1.85 1.43
 -2 1 7 0.91 1.49
 -2 1 7 2.66 1.15
 2 -1 -7 -0.51 0.58
 2 -1 -7 0.9 0.51
 2 -1 -6 275.57 15.14
 -2 1 6 281.2 17.46
 -2 1 6 255.27 17.23
 2 -1 -6 275.65 15.19
 2 -1 -6 271.35 15.02
 -2 1 6 268.24 14.29
 2 -1 -5 296.03 15.69
 -2 1 5 246.42 16.08
 2 -1 -5 255.96 13.89
 -2 1 5 280.53 17.21
 -2 1 5 287.9 14.88
 2 -1 -5 321.28 16.05
 -2 1 4 864.53 36.35
 2 -1 -4 975.92 36.53
 -2 1 4 838.61 36.57
 2 -1 -4 824.47 32.73
 -2 1 4 858.49 34.98
 2 -1 -4 917.68 36.06
 -2 1 3 1.9 1.2
 2 -1 -3 0.03 0.35
 2 -1 -3 2.24 1.43
 -2 1 3 1.05 0.62
 -2 1 3 -0.38 0.67
 2 -1 -3 1.98 0.77
 -2 1 3 0.63 0.79
 2 -1 -3 2.64 1.35
 -2 1 2 2.13 1.05
 2 -1 -2 1.36 0.83
 -2 1 2 1 0.47
 -2 1 2 2.31 1.1
 2 -1 -2 0.59 0.29
 2 -1 -2 0.06 0.44
 -2 1 2 1.46 1.1
 2 -1 -1 41.67 4.19
 2 -1 -1 35.01 2.84
 -2 1 1 43.8 3.19
 -2 1 1 38.34 3.98
 -2 1 1 42.77 4.81
 2 -1 -1 45.45 5.14
 2 -1 0 1462.18 48.24
 -2 1 0 1275.75 47.41
 -2 1 0 1314.66 51.12
 2 -1 0 1463.53 52.19
 2 -1 1 1618.5 55.17
 2 -1 1 1674.95 60.5
 -2 1 -1 1615.57 59.8
 -2 1 -2 1.75 1.01
 2 -1 2 2.37 1.14
 2 -1 3 279.33 15.33
 -2 1 -3 273.11 14.96
 2 -1 4 38.18 4.74
 -2 1 -4 39.1 4.47
 2 -1 4 36.9 4.56
 2 -1 4 32.07 2.34
 2 -1 4 38.17 5.55
 2 -1 4 34.62 3.87
 2 -1 5 90.27 7.6
 -2 1 -5 85.29 7.03
 2 -1 5 90.8 7.53
 2 -1 5 84.69 5.25
 2 -1 5 94.3 7.1
 -2 1 -5 99.33 5.56
 2 -1 5 93.24 8.92
 2 -1 6 71.22 6.45
 -2 1 -6 55.97 5.44
 2 -1 6 57.75 5.78
 -2 1 -6 64.18 4.91
 2 -1 6 48.08 4.34
 2 -1 6 53.15 5.51
 2 -1 6 53.59 6.7
 2 -1 7 478.81 22.18
 2 -1 7 542.16 23.42
 -2 1 -7 509.45 22.23
 2 -1 7 497.31 22.95
 2 -1 7 510.19 22.95
 2 -1 7 498.31 21.86
 -2 1 -7 534.91 22.34
 2 -1 7 495.07 23.55
 2 -1 7 483.08 25.94
 2 -1 8 593.83 25.03
 2 -1 8 550.86 24.02
 2 -1 8 583.94 24.79
 -2 1 -8 587.29 24.03
 2 -1 8 544.95 24.44
 2 -1 8 537.14 24.8
 -2 1 -8 581.8 25.49
 2 -1 8 565.11 26.77
 2 -1 8 519.4 28.11
 2 -1 9 57.1 5.15
 2 -1 9 65.04 5.79
 -2 1 -9 69.39 5.37
 2 -1 9 70.01 5.89
 2 -1 9 65.17 6.8
 2 -1 9 61.99 8.04
 2 -1 9 60.88 7.39
 -2 1 -10 96.56 6.08
 2 -1 10 98.58 9.09
 2 -1 10 92.62 10.3
 2 -1 10 89.8 9.56
 2 -1 11 241.58 16.45
 2 -1 11 260.99 17.97
 2 -1 11 255.84 18.9
 2 -1 12 196.43 16.18
 2 -1 12 217.04 18.02
 2 -1 13 45.71 8.31
 2 -1 13 51.87 8.2
 2 -1 14 25.07 5.89
 2 -1 14 35.96 7.72
 2 -1 15 -0.01 1.6
 2 -1 15 0.67 1.27
 2 -1 16 33.84 7.93
 2 0 -16 66.9 13.54
 2 0 -15 237.09 25.02
 2 0 -14 202.42 21.67
 -2 0 13 9.21 4.28
 2 0 -13 11.31 4.72
 -2 0 12 4.57 2.59
 2 0 -12 7.86 3.97
 -2 0 11 411.42 28.04
 2 0 -11 394.12 27.73
 -2 0 10 203.99 18.84
 2 0 -10 245.77 19.49
 -2 0 9 12.69 4.11
 2 0 -9 14.27 2.27
 2 0 -9 17.79 4.63
 -2 0 9 12.7 1.99
 -2 0 8 354.26 22.15
 2 0 -8 324.81 20.92
 2 0 -8 294.96 15.03
 -2 0 8 306.75 14.04
 -2 0 7 25.83 5.03
 -2 0 7 16.08 4.09
 2 0 -7 21.03 4.37
 -2 0 7 20.89 2.75
 2 0 -7 21.87 3.16
 -2 0 6 1.16 1.65
 -2 0 6 2.45 1.65
 2 0 -6 1.85 1.47
 -2 0 6 2.41 1.05
 2 0 -6 1.59 0.9
 2 0 -6 1.33 0.82
 -2 0 5 481.86 23.59
 2 0 -5 465.23 20.42
 -2 0 5 431.19 23.11
 2 0 -5 406.85 21.01
 -2 0 5 436.19 19.15
 2 0 -5 454.99 20.43
 2 0 -5 433.82 19.92
 2 0 -4 76.94 6.47
 -2 0 4 78.34 7.44
 2 0 -4 79.18 6.56
 -2 0 4 74.27 5.96
 2 0 -4 81.87 6.64
 2 0 -4 74.63 6.3
 2 0 -3 7.14 1.88
 -2 0 3 4.46 2.34
 -2 0 3 6.59 1.61
 2 0 -3 9.84 1.93
 2 0 -3 11.25 2.27
 -2 0 3 9.35 1.97
 2 0 -3 8 2
 2 0 -2 79.47 6.8
 -2 0 2 81.88 6.85
 2 0 -2 82.13 6.65
 2 0 -2 70.46 6.36
 -2 0 2 66.5 5.14
 2 0 -2 77.42 5.55
 2 0 -2 80.44 6.48
 2 0 -2 66.97 6.03
 -2 0 2 68.66 5.82
 -2 0 1 43.11 4.64
 2 0 -1 41.99 4.64
 -2 0 1 46.49 4.79
 2 0 -1 36.36 4.11
 2 0 -1 35.13 3.33
 -2 0 1 42.47 3.77
 2 0 -1 33.46 4.13
 -2 0 1 40.4 4.25
 2 0 -1 45.51 4.62
 2 0 0 565.48 23.41
 -2 0 0 546.5 23.15
 2 0 0 497.87 20.41
 -2 0 0 508.28 20.63
 -2 0 0 553.1 22.57
 2 0 0 502.17 22.42
 2 0 1 620.38 25.86
 -2 0 -1 565.97 25.33
 -2 0 -1 625.42 24.05
 2 0 1 583.16 25.04
 -2 0 -1 611.2 25.03
 2 0 2 69.84 6.03
 -2 0 -2 56.8 5.28
 2 0 2 69.11 5.83
 2 0 2 76.43 6.32
 -2 0 -2 62.27 5.78
 2 0 3 975.47 37.35
 -2 0 -3 998.81 37.09
 2 0 3 918.55 37.39
 2 0 3 977.27 37.9
 -2 0 -3 956.43 37.53
 2 0 4 477.77 20.69
 2 0 4 471.21 20.18
 -2 0 -4 462.62 19.68
 2 0 4 467.02 20.51
 2 0 4 449.28 17.3
 2 0 4 478.26 20.72
 -2 0 -5 1245.28 46.98
 2 0 5 1254.71 47.7
 2 0 5 1264.45 47.89
 2 0 5 1308.52 48.27
 2 0 5 1308.85 50.43
 2 0 5 1333.99 48.68
 2 0 6 6.9 1.76
 -2 0 -6 6.74 1.61
 2 0 6 5.71 1.74
 2 0 6 7.1 1.86
 2 0 6 1.4 1.66
 2 0 6 3.04 1.73
 -2 0 -6 7.43 1.78
 -2 0 -7 1189.49 43.65
 2 0 7 1228.36 45.03
 2 0 7 1218.22 44.95
 2 0 7 1182.39 45.39
 -2 0 -7 1250.12 45.94
 2 0 7 1120.15 46.75
 2 0 7 1140.64 48.32
 2 0 8 1125.58 42.07
 -2 0 -8 1159.24 40.97
 2 0 8 1147.55 44.46
 2 0 8 1087.87 45.86
 2 0 8 1022.33 45.97
 -2 0 -9 163.71 8.42
 2 0 9 151.39 8.91
 2 0 9 135.65 10.82
 2 0 9 152.95 12.15
 2 0 9 151.79 12.36
 2 0 10 0.78 0.53
 -2 0 -10 5.49 1.16
 2 0 10 1.37 1.37
 2 0 10 2.97 1.86
 2 0 10 0.85 1.23
 2 0 11 90.27 9.5
 2 0 11 83.79 9.8
 2 0 11 73.07 9.15
 2 0 12 143.18 12.99
 2 0 12 133.64 13.03
 2 0 12 138.05 13.63
 2 0 13 94.27 10.82
 2 0 13 103.68 12.16
 2 0 13 86.94 11.08
 2 0 14 66.19 9.41
 2 0 14 51.92 8.96
 2 0 14 68.57 10.27
 2 0 15 147.86 15.15
 2 0 15 126.72 14.66
 2 0 15 174.54 17.57
 2 0 16 8.88 4.07
 2 0 17 -0.77 1.52
 2 1 -16 10.05 5.62
 2 1 -15 208.19 23.91
 2 1 -14 202.48 22.59
 2 1 -13 68.99 12.25
 -2 -1 12 120.17 15.06
 2 1 -12 127.48 16.07
 -2 -1 11 44.84 8.63
 2 1 -11 33.66 7.66
 -2 -1 10 295.76 22.7
 2 1 -10 302.73 23.53
 -2 -1 9 242.92 19.69
 2 1 -9 279.07 21.06
 -2 -1 8 1053.53 48.54
 2 1 -8 1084.14 49.37
 2 1 -8 1023.83 38.95
 -2 -1 7 161.11 14.12
 2 1 -7 185.91 14.81
 2 1 -7 152.97 9.57
 -2 -1 7 169.24 9.49
 -2 -1 6 42.49 6.38
 2 1 -6 30.3 5.35
 -2 -1 6 33.72 3.69
 2 1 -6 33.65 3.9
 -2 -1 5 422.55 19.5
 -2 -1 5 460.17 23.48
 2 1 -5 442.86 22.54
 2 1 -5 434.78 18.95
 -2 -1 5 368.46 17.6
 -2 -1 4 138.68 9.29
 -2 -1 4 136.5 10.74
 2 1 -4 146.22 10.47
 2 1 -4 139.32 8.73
 -2 -1 4 140.75 8.29
 -2 -1 3 361.2 18.19
 -2 -1 3 353.66 16.88
 2 1 -3 340.55 16.97
 -2 -1 3 290.23 16.01
 2 1 -3 335.36 15.76
 -2 -1 3 326.43 15.14
 -2 -1 3 365.86 16.98
 -2 -1 2 174.55 10.72
 -2 -1 2 176.85 11.2
 2 1 -2 182.69 11.49
 -2 -1 2 181.31 10.4
 2 1 -2 188.58 10.77
 2 1 -2 179.04 10.5
 -2 -1 2 162.36 9.36
 2 1 -2 162.65 9.67
 -2 -1 2 179.07 10.7
 -2 -1 1 135.83 9.32
 2 1 -1 142.58 9.62
 -2 -1 1 167.62 10.07
 2 1 -1 133.5 8.84
 -2 -1 1 169.51 9.53
 -2 -1 1 146.93 8.64
 2 1 -1 162 9.21
 -2 -1 1 167.38 10.06
 2 1 -1 153.6 9.49
 -2 -1 0 141.93 8.9
 -2 -1 0 152.14 9.5
 -2 -1 0 143.31 8.58
 2 1 0 121.11 7.88
 -2 -1 0 133.33 8.1
 2 1 0 134.75 8.27
 -2 -1 0 134.98 9.03
 2 1 0 131.72 8.67
 -2 -1 -1 6.89 1.85
 2 1 1 6.86 1.56
 -2 -1 -1 7.4 1.62
 -2 -1 -1 6.57 1.76
 2 1 1 5.3 1.58
 2 1 1 9.72 1.93
 -2 -1 -1 7.66 1.71
 -2 -1 -2 354.54 16.34
 2 1 2 287.29 14.58
 -2 -1 -2 332.51 15.5
 2 1 2 302.15 14.59
 -2 -1 -2 323.35 15.78
 2 1 2 313.93 15.42
 -2 -1 -2 304.99 14.49
 -2 -1 -3 681.73 29.22
 2 1 3 689.71 28.27
 2 1 3 733.69 29.53
 -2 -1 -3 743.86 29.64
 -2 -1 -3 734.62 28.27
 -2 -1 -3 770.59 30.33
 -2 -1 -4 864.39 25.61
 2 1 4 878.02 26.06
 -2 -1 -4 913.4 27.54
 -2 -1 -4 843.92 27.05
 2 1 4 823.32 24.73
 -2 -1 -5 0.47 0.63
 -2 -1 -5 0.58 0.6
 2 1 5 0.95 0.65
 -2 -1 -5 0.6 0.47
 2 1 5 -0.87 0.89
 2 1 5 -0.57 0.88
 2 1 5 0.96 0.63
 2 1 6 15.72 2.47
 -2 -1 -6 15.13 2.31
 -2 -1 -6 15.12 2.64
 2 1 6 14.59 3.07
 2 1 6 9.53 2.77
 2 1 7 717.82 27.96
 -2 -1 -7 674.42 27.05
 -2 -1 -7 710.13 28.67
 2 1 7 699.44 31.32
 2 1 7 713.41 30.68
 2 1 8 1728.79 61.59
 -2 -1 -8 1761.63 60.85
 2 1 8 1706.81 66.64
 2 1 8 1697.49 65.7
 2 1 9 237.56 12.25
 2 1 9 262.55 16.82
 2 1 9 254.65 16.4
 2 1 10 0.45 0.5
 2 1 10 2.21 1.5
 2 1 10 2.52 1.48
 2 1 11 204.64 15.29
 2 1 11 218.31 16.2
 2 1 11 178.72 15.2
 2 1 12 8.98 3.31
 2 1 12 9.63 3.34
 2 1 12 9.64 3.37
 2 1 13 42.75 7.25
 2 1 13 36.59 7.02
 2 1 13 34.37 6.85
 2 1 14 133.5 14.03
 2 1 14 119.54 14.56
 2 1 14 145.22 14.89
 2 1 15 135.6 14.67
 2 1 15 127 14.61
 2 1 16 86.45 11.97
 2 1 16 72.75 11.3
 2 1 17 26.41 7.09
 2 1 18 88.93 13.68
 2 2 -15 62.19 13.38
 2 2 -14 151.92 20.23
 2 2 -13 102.2 15.73
 -2 -2 12 38.73 8.86
 2 2 -12 45.83 10.15
 -2 -2 11 223.02 20.79
 2 2 -11 237.67 22.55
 -2 -2 10 194.18 18.54
 2 2 -10 210.3 20.1
 -2 -2 9 376.78 26.04
 2 2 -9 409.31 28.1
 -2 -2 8 1238.43 45.68
 -2 -2 8 1289.53 56.35
 2 2 -8 1321.11 58.47
 2 2 -8 1175.88 45.07
 -2 -2 7 859.37 40.42
 -2 -2 7 822.14 32.73
 2 2 -7 846.28 41.48
 2 2 -7 772.7 31.69
 -2 -2 6 130.49 9.16
 -2 -2 6 151.36 13.13
 2 2 -6 149.17 13.45
 2 2 -6 135.6 8.67
 -2 -2 6 139.31 9.34
 -2 -2 5 236.63 13.36
 -2 -2 5 258.62 17.27
 2 2 -5 255.09 17
 2 2 -5 229.57 12.36
 -2 -2 5 240.41 13.38
 -2 -2 4 130.24 9.17
 -2 -2 4 137.82 11.19
 2 2 -4 131.22 10.93
 2 2 -4 131.81 8.4
 -2 -2 4 134.92 8.91
 -2 -2 4 135.02 9.23
 -2 -2 3 207.66 13.45
 2 2 -3 207.44 13.41
 2 2 -3 190.83 10.98
 -2 -2 3 215.83 12.29
 -2 -2 3 219.32 11.82
 2 2 -2 -1.01 0.89
 -2 -2 2 -0.07 0.81
 2 2 -2 0.98 0.67
 -2 -2 2 0.73 0.49
 2 2 -1 203.85 11.86
 -2 -2 1 182.82 11.24
 2 2 -1 186.19 11.49
 -2 -2 1 170.69 10.99
 2 2 -1 183.15 10.54
 -2 -2 1 181.88 10.41
 -2 -2 0 1081.16 40.55
 2 2 0 1016.84 40.08
 -2 -2 0 1029.98 39.63
 2 2 0 1006.76 40.71
 -2 -2 -1 159.67 9.48
 -2 -2 -1 151.08 9.85
 2 2 1 173.58 10.18
 -2 -2 -2 658.38 27.46
 2 2 2 671.33 28.25
 -2 -2 -2 679.34 28.39
 2 2 3 120.2 8
 -2 -2 -3 100.87 7.09
 -2 -2 -3 119.93 8.52
 2 2 3 93.06 7.43
 -2 -2 -4 419.59 18.6
 2 2 4 334.1 19.17
 2 2 5 30.46 3.71
 -2 -2 -5 36.48 4.59
 -2 -2 -5 25.53 3.31
 2 2 5 27.97 3.52
 2 2 5 29.03 4.26
 2 2 5 23.6 3.57
 2 2 6 560.86 23.95
 -2 -2 -6 655.46 26.21
 -2 -2 -6 585.99 23.77
 2 2 6 507.13 24.26
 2 2 6 610.42 24.74
 2 2 6 529.66 26.52
 -2 -2 -7 194.7 11.58
 2 2 7 182.72 10.32
 -2 -2 -7 170.9 10.96
 2 2 7 176.68 11.8
 2 2 7 213.9 13.88
 2 2 7 186.79 11.64
 -2 -2 -8 879.83 34.79
 2 2 8 841.3 33.44
 -2 -2 -8 871.93 34.85
 2 2 8 858.35 38.24
 2 2 8 950.38 37.24
 2 2 9 69.04 5.53
 -2 -2 -9 76.42 6.26
 -2 -2 -9 77.14 6.31
 2 2 9 80.54 8.72
 2 2 9 72.91 7.73
 2 2 10 84.29 6.09
 -2 -2 -10 95.04 6.97
 2 2 10 98.06 10.25
 2 2 10 88.36 9.84
 2 2 11 93.52 10.08
 2 2 11 91.01 10.42
 2 2 12 7.66 2.98
 2 2 12 5.32 3.13
 2 2 12 6.04 2.82
 2 2 13 0.56 1.15
 2 2 13 -0.42 1.22
 2 2 13 2.04 1.91
 2 2 14 28.87 6.43
 2 2 14 28.78 6.53
 2 2 15 610.75 35.44
 2 2 15 554.3 34.97
 2 2 16 201.8 18.89
 2 2 16 149.65 16.82
 2 2 17 1.99 2.16
 2 2 17 2.6 2.43
 2 2 18 -1.37 2
 2 3 -14 76.3 14.6
 2 3 -13 15.95 7
 2 3 -12 231.67 24.57
 -2 -3 11 28.03 7.48
 2 3 -11 22.25 7.13
 -2 -3 10 1.71 2.44
 2 3 -10 0.09 1.52
 -2 -3 9 61.17 9.7
 2 3 -9 67.63 11.35
 -2 -3 8 577.72 25.53
 -2 -3 8 598.32 34.18
 2 3 -8 660.96 37.66
 -2 -3 7 564.11 30.77
 -2 -3 7 506.61 23.03
 2 3 -7 593.09 33.24
 2 3 -7 503.35 22.15
 -2 -3 7 460.92 22.24
 -2 -3 6 17.1 4.35
 2 3 -6 14.01 4.56
 2 3 -6 12.31 2.41
 -2 -3 6 12.76 2.68
 -2 -3 5 53.86 7.46
 2 3 -5 36.84 6.44
 2 3 -5 43.89 4.79
 -2 -3 4 27.05 4.97
 2 3 -4 24.99 4.92
 2 3 -4 22.61 3.41
 -2 -3 3 179.17 13.12
 2 3 -3 198.29 11.73
 2 3 -3 184.92 13.68
 -2 -3 2 104.81 9.32
 2 3 -2 123.49 8.98
 2 3 -2 110.57 9.68
 -2 -3 1 3422.7 121.83
 2 3 -1 3477.32 122.48
 2 3 -1 3582.51 123.8
 2 3 -1 3639.23 122.54
 -2 -3 0 4937.96 173.67
 2 3 0 5482.29 174.86
 2 3 0 4991.78 175.76
 2 3 0 5223.7 175.39
 -2 -3 -1 903.47 36.79
 2 3 1 987.54 39.34
 -2 -3 -1 1031.42 39.32
 2 3 1 965.35 39.02
 2 3 2 104.85 8.16
 -2 -3 -2 96.02 7.98
 2 3 3 57.27 6.08
 2 3 3 56.2 5.8
 2 3 4 55.47 5.89
 2 3 4 51 3.92
 2 3 5 68.84 6.69
 2 3 5 61.36 6.08
 2 3 5 56.33 6.24
 2 3 5 54.97 4.42
 2 3 6 421.11 20.33
 2 3 6 383.83 20.75
 2 3 6 428.01 18.13
 2 3 7 295 12.91
 2 3 7 207.29 11.59
 2 3 7 210.34 13.19
 2 3 7 260.92 11.71
 2 3 8 15.5 2.9
 2 3 8 13.9 2.93
 2 3 8 12.72 3.22
 2 3 8 11.87 3.28
 2 3 9 7.9 2.02
 -2 -3 -9 14.45 3.02
 2 3 9 8.19 2.82
 2 3 9 6.04 2.53
 2 3 10 0.26 0.51
 -2 -3 -10 0.24 0.52
 -2 -3 -10 1.87 1.09
 2 3 10 1.74 1.69
 2 3 10 -0.01 1.21
 -2 -3 -11 167.05 10.75
 2 3 11 171.42 15.18
 2 3 11 200.73 15.36
 2 3 12 220.49 17.93
 2 3 13 3.83 2.26
 2 3 13 1.03 1.49
 2 3 14 50.35 8.53
 2 3 14 54.18 9.04
 2 3 15 527.25 32.36
 2 3 15 476.4 31.82
 2 3 16 236.03 21.06
 2 3 16 228.35 21.17
 2 3 17 5.8 3.3
 2 3 17 8.06 4.57
 2 3 18 37.01 8.43
 2 4 -13 9.31 5.25
 2 4 -12 43.08 10.51
 2 4 -11 -3.22 3.26
 -2 -4 10 78.58 12.2
 2 4 -10 92.8 14.96
 -2 -4 9 26.08 6.7
 2 4 -9 36.04 9.01
 -2 -4 8 83.54 11.53
 2 4 -8 113.13 14.83
 -2 -4 7 535.6 32.3
 2 4 -7 605.43 36.43
 -2 -4 6 70.3 9.55
 2 4 -6 72.08 10.46
 -2 -4 5 308.66 20.48
 2 4 -5 262.75 20.64
 -2 -4 4 227.11 16.92
 2 4 -4 243.06 18.26
 -2 -4 3 2.37 1.82
 2 4 -3 3.01 1.52
 -2 -4 2 69 7.64
 2 4 -2 66.76 8
 -2 -4 1 984.34 43.87
 2 4 -1 1023.95 45.89
 2 4 0 2548.4 55.14
 -2 -4 0 2401.62 53.94
 2 4 0 2415.71 58.96
 -2 -4 -1 1894.79 48.69
 2 4 1 1736.46 52.37
 -2 -4 -2 46.32 4.21
 2 4 2 37.74 4.93
 2 4 3 50.14 5.78
 2 4 4 162.7 11.37
 2 4 4 162.73 11.46
 2 4 5 11 2.84
 2 4 5 13.13 2
 2 4 6 68.16 7.32
 2 4 6 69.49 6.94
 2 4 6 53.97 5.16
 2 4 7 192.32 11.74
 2 4 7 248.54 14.09
 2 4 8 12.46 3.2
 2 4 8 13.09 3.42
 2 4 9 -0.46 0.87
 2 4 9 1.35 1.33
 2 4 10 191.93 15.37
 2 4 11 151.36 13.96
 2 4 12 14.64 4.45
 2 4 13 -3.64 2.52
 2 4 14 0.77 1.48
 2 4 15 138.2 15.12
 2 4 15 131.72 15.2
 2 4 16 192.82 18.81
 2 4 16 178.05 18.69
 2 4 17 3.55 2.76
 2 4 17 -1.22 1.84
 2 4 18 90.36 13.48
 2 5 -13 4.16 3.36
 2 5 -12 75.8 14.81
 2 5 -11 99.68 16.39
 2 5 -10 87.53 14.91
 -2 -5 9 55.44 10.14
 2 5 -9 51.11 10.87
 -2 -5 8 24.77 6.77
 2 5 -8 19.95 6.61
 -2 -5 7 65.38 9.95
 2 5 -7 76.42 12.33
 -2 -5 6 8.57 3.39
 2 5 -6 8.49 3.43
 -2 -5 5 122.94 12.81
 2 5 -5 115.66 13.81
 -2 -5 4 583.11 31.07
 2 5 -4 545.57 32.38
 -2 -5 3 114.84 11.11
 2 5 -3 120.52 12.44
 -2 -5 2 41.87 6.17
 2 5 -2 42.64 6.87
 2 5 -1 115.89 11.06
 2 5 -1 128.6 9.95
 -2 -5 0 4194.31 147.83
 2 5 0 4231.29 147.61
 2 5 0 4030.67 151.18
 2 5 0 4596.48 146.68
 2 5 1 833.13 33.05
 -2 -5 -1 851.09 33.01
 2 5 1 722.13 35.28
 2 5 1 752.4 29.78
 -2 -5 -2 157.62 8.58
 2 5 2 143.19 10.84
 -2 -5 -3 2.05 1.11
 2 5 3 4.73 1.85
 2 5 4 228.74 14.88
 2 5 4 229.77 14.54
 2 5 5 241.79 15.58
 2 5 5 261.04 15.59
 2 5 6 3.06 1.68
 2 5 6 2.7 1.68
 2 5 7 612.57 21.86
 2 5 7 719.91 24.38
 2 5 8 49.68 6.55
 2 5 8 46.38 6.57
 2 5 9 2.65 1.88
 2 5 9 4.4 2.44
 2 5 10 11.34 3.62
 2 5 11 26.01 5.62
 2 5 12 95.28 11.7
 2 5 13 7.44 3.35
 2 5 14 94.78 12.32
 2 5 15 -1.91 2.19
 2 5 16 86 12.51
 2 5 16 91.06 13.13
 2 5 17 47.84 9.47
 2 5 17 35.53 8.66
 2 5 18 88.44 13.49
 2 6 -12 55.13 13.25
 2 6 -11 83.26 15.96
 2 6 -10 169.5 22.26
 2 6 -9 0.18 1.56
 -2 -6 8 205.57 20.81
 2 6 -8 263.89 25.88
 -2 -6 7 9.55 4.08
 2 6 -7 5.36 3.92
 -2 -6 6 71.32 10.5
 2 6 -6 63.68 11.57
 -2 -6 5 31.15 6.55
 2 6 -5 28.61 7.19
 -2 -6 4 191.16 16.14
 2 6 -4 144.98 15.82
 -2 -6 3 80.95 10.05
 2 6 -3 86.55 11.2
 -2 -6 2 8.87 3.39
 2 6 -2 5.22 3.16
 -2 -6 1 99.2 9.61
 2 6 -1 73.12 9.42
 2 6 0 2047.83 81.43
 2 6 0 1910.36 76.07
 -2 -6 -1 101.28 8.17
 2 6 1 94.2 7.68
 -2 -6 -2 90.23 7.1
 2 6 2 63.81 8.1
 -2 -6 -3 256.55 13.22
 2 6 3 241.76 16.39
 2 6 4 475.61 24.09
 2 6 4 483.33 22.97
 2 6 5 41.25 5.94
 2 6 5 46.03 5.91
 2 6 6 105.35 9.97
 2 6 6 110.49 10.2
 2 6 6 104.31 9.7
 2 6 7 1293.28 53.53
 2 6 7 1279.9 53.3
 2 6 8 619.72 24.16
 2 6 8 623.3 24.12
 -2 -6 -9 -0.41 0.84
 2 6 9 6.68 2.73
 2 6 9 5.09 2.52
 2 6 10 30.65 5.89
 2 6 10 32.23 6.11
 2 6 11 114.75 12.25
 2 6 12 249.25 19.73
 2 6 13 4.12 2.28
 2 6 14 64.92 10.32
 2 6 15 64.22 10.59
 2 6 16 6.27 3.57
 2 6 17 33.37 8.2
 2 7 -11 16.26 7.46
 2 7 -10 28.36 9.41
 2 7 -9 72.34 14.6
 2 7 -8 345.14 32.12
 2 7 -7 15.5 6.42
 -2 -7 6 50.51 9.17
 2 7 -6 55.89 11.06
 -2 -7 5 1.11 1.6
 2 7 -5 -3.02 2.83
 -2 -7 4 199.01 17.53
 2 7 -4 195.89 19.7
 -2 -7 3 30.81 6.18
 2 7 -3 22.67 6.28
 -2 -7 2 7.73 3.07
 2 7 -2 10.01 3.95
 -2 -7 1 34.85 6.73
 2 7 -1 43.52 7.53
 -2 -7 0 86.74 8.79
 2 7 0 71.9 9.65
 2 7 1 7.06 2.49
 -2 -7 -1 10.75 2.8
 2 7 1 11.81 3.75
 -2 -7 -2 83.67 7.4
 2 7 2 64.84 8.65
 -2 -7 -3 601.13 24.6
 2 7 3 559.23 27.12
 2 7 4 110.7 10.99
 2 7 4 113.8 10.1
 -2 -7 -5 22.6 2.55
 2 7 5 16.7 4.09
 2 7 5 15.74 3.59
 -2 -7 -6 0.59 0.5
 2 7 6 0.25 1.11
 2 7 6 1.26 1.23
 2 7 6 0.06 1.04
 2 7 7 1093.03 46.01
 2 7 7 978.82 45.29
 2 7 8 1546.18 65.65
 2 7 8 1698.63 66.26
 2 7 9 13.37 3.92
 2 7 9 13.42 3.85
 2 7 10 33.07 6.31
 2 7 10 32.4 6.43
 2 7 11 12.16 4
 2 7 12 70.91 9.97
 2 7 13 -0.59 1.45
 2 7 14 119.04 14.14
 2 7 15 96.48 13.4
 2 7 16 1.68 1.94
 2 8 -9 20.96 8.34
 2 8 -8 449.13 38.98
 2 8 -7 475.04 38.68
 2 8 -6 -0.75 2.35
 2 8 -5 20.67 6.99
 -2 -8 4 154.29 15.9
 2 8 -4 135.19 17.23
 -2 -8 3 56.89 9.45
 2 8 -3 47.75 9.71
 -2 -8 2 1.61 1.6
 2 8 -2 6.21 3.44
 -2 -8 1 0.63 1.19
 2 8 -1 0.96 2
 -2 -8 0 0.37 0.85
 2 8 0 -2.9 3.47
 -2 -8 -1 134.16 10.7
 2 8 1 96.27 11.76
 -2 -8 -2 57.61 6.24
 2 8 2 74.22 9.66
 2 8 2 89.55 8.72
 2 8 3 101.81 11.05
 2 8 3 111.84 9.61
 2 8 4 432.8 20.99
 2 8 4 410.28 18.3
 2 8 5 179.36 14.59
 2 8 5 169.33 13.21
 2 8 6 6.27 2.66
 2 8 6 5.21 2.52
 2 8 6 5.48 2.36
 2 8 7 37.74 6.24
 2 8 7 30.31 5.52
 2 8 7 28.9 5.65
 2 8 8 570.67 30.63
 2 8 8 522.07 28.88
 2 8 9 55.37 8.36
 2 8 9 57.1 8.06
 2 8 10 265.47 20.45
 2 8 10 286.07 20.32
 2 8 11 111.8 13.12
 2 8 11 91.6 11.37
 2 8 12 52.58 9.1
 2 8 13 32.13 7.3
 2 8 14 171.5 17.41
 2 8 15 122.31 15.11
 2 8 16 29.85 7.55
 2 9 -8 311.47 32.96
 2 9 -7 320.54 32.32
 2 9 -6 77.01 14.78
 2 9 -5 1.08 2.35
 2 9 -4 24.33 7.8
 2 9 -3 98.42 14.66
 2 9 -2 0.51 1.73
 2 9 -1 262.76 22.71
 2 9 0 534.99 33.57
 2 9 1 24.16 4.81
 2 9 1 18.23 5.39
 2 9 2 19.55 4.01
 2 9 2 20.35 5.52
 2 9 3 6.42 3.41
 2 9 3 12.03 3.32
 2 9 4 159.57 14.45
 2 9 4 171.73 13.27
 2 9 5 91.4 10.56
 2 9 5 96.42 9.91
 2 9 6 17.35 4.58
 2 9 6 17.46 4.23
 2 9 6 15.87 4.42
 2 9 7 9.26 3.34
 2 9 7 8.42 3.41
 2 9 7 13.43 3.79
 2 9 8 97.02 11.31
 2 9 8 115.82 11.55
 2 9 9 35.27 6.44
 2 9 9 33.43 6.71
 2 9 10 178.79 16.78
 2 9 10 200.42 16.67
 2 9 11 60.81 9.84
 2 9 11 61.42 9.19
 2 9 12 101.52 12.76
 2 9 13 54.06 9.26
 2 9 14 43.51 9
 2 9 15 194.98 19.55
 2 10 -7 58.68 14.08
 2 10 -6 19.57 8.61
 2 10 -5 51.17 12.7
 2 10 -4 45.47 11.01
 2 10 -3 38.45 9.89
 2 10 -2 1.52 2.11
 2 10 -1 232.96 22.45
 2 10 0 500.97 33.74
 2 10 1 21.12 6.11
 2 10 2 18.7 5.44
 2 10 2 16.23 3.93
 2 10 3 43.59 8.08
 2 10 3 35.61 6.05
 2 10 4 17.1 4.56
 2 10 4 21.68 4.5
 2 10 5 6.93 2.96
 2 10 5 6.04 2.39
 2 10 6 69.35 9.57
 2 10 6 92.86 10.17
 2 10 6 77.84 10.28
 2 10 7 131.77 13.07
 2 10 7 112.35 11.62
 2 10 7 114.05 12.58
 2 10 8 38.51 6.82
 2 10 8 40.16 6.86
 2 10 8 33.68 6.76
 2 10 9 1.06 1.44
 2 10 9 0.17 1.31
 2 10 10 176.52 17.09
 2 10 10 185.73 16.49
 2 10 11 45.64 8.67
 2 10 11 42.25 7.7
 2 10 12 237.65 20.26
 2 10 13 0.91 1.45
 2 10 14 18.28 6.32
 2 11 -5 232.26 27.84
 2 11 -4 125.77 19.28
 2 11 -3 13.41 6.01
 2 11 -2 0.9 2.67
 2 11 -1 199.81 21.8
 2 11 0 404.72 30.93
 2 11 1 101.28 13.78
 2 11 2 28.14 6.98
 2 11 3 19.32 5.81
 2 11 4 309.84 22.87
 2 11 5 163.76 15.31
 2 11 5 132.69 12.48
 2 11 5 128.16 13.98
 2 11 6 7.03 3.11
 2 11 6 4.03 2.21
 2 11 6 6.27 2.93
 2 11 7 35.51 6.86
 2 11 7 29.18 5.79
 2 11 7 37.95 7.29
 2 11 8 29.7 6.23
 2 11 8 39.73 6.88
 2 11 8 22.26 5.72
 2 11 9 21.21 5.53
 2 11 9 13.47 4.58
 2 11 10 19.79 5.68
 2 11 10 12.87 4.2
 2 11 11 108.23 14.27
 2 11 11 133.21 14.39
 2 11 12 143.91 16.74
 2 11 12 132.98 15.03
 2 11 13 12.89 4.69
 2 11 14 17.2 5.61
 2 12 -4 185.14 24.81
 2 12 -3 59.38 13.35
 2 12 -2 -4.4 3.97
 2 12 -1 -7.08 4.63
 2 12 0 40.81 9.54
 2 12 1 33.16 8.12
 2 12 2 52.61 9.91
 2 12 3 65.04 10.51
 2 12 4 0.75 1.77
 2 12 4 3.34 2.42
 2 12 5 58.9 9.34
 2 12 5 49.02 8.87
 2 12 6 56.61 9.11
 2 12 6 46.22 8.42
 2 12 7 44.59 8.3
 2 12 8 44.48 7.82
 2 12 8 44.38 8.32
 2 12 9 2.82 2.16
 2 12 9 5.4 3.06
 2 12 10 20.76 6.08
 2 12 10 12.79 4.91
 2 12 11 113.94 14.6
 2 12 11 96.59 12.83
 2 12 12 12.37 4.54
 2 12 13 4.19 2.83
 2 13 -2 13.88 6.61
 2 13 -1 9.38 5.22
 2 13 0 0.16 1.57
 2 13 1 11.14 5.1
 2 13 2 30.2 7.91
 2 13 3 114.14 14.56
 2 13 4 0.03 1.35
 2 13 4 -0.04 1.09
 2 13 5 9.05 3.94
 2 13 6 4.34 2.72
 2 13 7 211 19.9
 2 13 8 150.75 16.64
 2 13 9 1.17 1.91
 2 14 0 19.03 7.28
 2 14 2 16.16 5.81
 2 14 3 72.92 12.03
 2 14 4 88.36 12.97
 -3 11 9 -1.07 1.64
 -3 11 5 3.77 3.17
 -3 11 4 132.51 18.56
 -3 11 3 72.58 13.51
 -3 11 2 -0.88 2.11
 -3 11 1 1.44 2.11
 -3 11 0 110.86 17.04
 3 -11 2 22.46 7.71
 3 -11 3 15.31 6.12
 3 -11 4 123.82 17.33
 -3 10 11 20.9 6.59
 -3 10 10 3.07 2.88
 -3 10 10 10.01 4.41
 -3 10 9 -0.05 0.97
 -3 10 9 -0.67 1.42
 -3 10 8 66.13 12.29
 -3 10 8 62.07 10.34
 -3 10 7 66.99 12.45
 -3 10 7 81.02 11.55
 -3 10 6 26.38 7.62
 -3 10 5 3.44 3.01
 -3 10 4 96.55 15.02
 -3 10 3 362.66 30.99
 -3 10 2 89.04 14.5
 -3 10 1 26.89 7.93
 -3 10 0 27.86 7.97
 -3 10 -1 186.84 21.1
 3 -10 1 121.88 18.8
 -3 10 -2 3.96 3.63
 3 -10 2 -3.13 3.39
 -3 10 -3 6.22 3.84
 3 -10 3 7.98 4.61
 -3 10 -4 59.84 11.69
 3 -10 4 77.48 13.32
 -3 10 -5 -1.39 1.87
 3 -10 5 -0.45 2.22
 -3 10 -6 4.95 3.61
 3 -10 6 3.87 2.75
 -3 9 11 70.72 12.09
 -3 9 11 69.1 11.96
 -3 9 10 146.55 17.57
 -3 9 10 104.2 14.52
 -3 9 9 -0.8 1.39
 -3 9 9 0.9 1.37
 -3 9 8 23.01 7.08
 -3 9 8 16.04 5.11
 -3 9 7 41.83 9.31
 -3 9 7 48.36 8.61
 -3 9 6 17.55 6.27
 -3 9 5 8.83 4.35
 -3 9 4 4.39 3.27
 -3 9 3 765.76 46.65
 -3 9 2 3.04 3.81
 -3 9 1 83.29 13.29
 -3 9 0 43.27 9.63
 -3 9 -1 91.74 13.96
 -3 9 -2 154.41 18.33
 3 -9 2 151.63 19.08
 -3 9 -3 58.21 10.99
 3 -9 3 62.75 12.14
 -3 9 -4 207.81 21.88
 3 -9 4 255.6 24.2
 -3 9 -5 58.83 11.38
 -3 9 -5 64.73 11.08
 3 -9 5 64.81 11.8
 -3 9 -6 126.66 16.75
 -3 9 -6 122.77 16.08
 3 -9 6 143.6 17.84
 -3 9 -7 74.47 12.64
 -3 9 -7 78.08 13.18
 3 -9 7 83.13 13.44
 -3 9 -8 65.71 12.41
 3 -9 8 59.16 11.53
 -3 9 -9 91.92 15.49
 -3 8 12 47.55 10.13
 -3 8 11 91.3 12.94
 -3 8 11 76.31 12.52
 -3 8 10 6.15 3.4
 -3 8 10 -0.75 1.23
 -3 8 9 13.79 5.07
 -3 8 9 13.36 4.72
 -3 8 8 97.13 13.68
 -3 8 8 87.98 12.13
 -3 8 7 266.06 23.7
 -3 8 7 254.47 20.92
 -3 8 6 31.56 7.56
 -3 8 6 23.59 5.74
 -3 8 5 107.76 14.65
 -3 8 4 19.53 6.06
 -3 8 3 299.84 25.4
 -3 8 2 6.06 3.73
 -3 8 1 1 1.71
 -3 8 0 158.81 17.85
 -3 8 -1 45.18 9.2
 -3 8 -2 -1.76 2.09
 -3 8 -2 -2.72 1.91
 -3 8 -3 32.1 7.82
 -3 8 -3 27.03 5.84
 3 -8 3 35.34 9.08
 -3 8 -4 394.05 26.88
 3 -8 4 428.92 31.35
 -3 8 -5 277.22 24.56
 -3 8 -5 270.42 23.04
 -3 8 -6 -3.03 2.73
 -3 8 -6 0.73 1.71
 3 -8 6 -1.41 2.23
 -3 8 -7 7.7 3.77
 -3 8 -7 7.75 4.2
 3 -8 7 9.3 4.5
 -3 8 -8 25.77 7.42
 3 -8 8 24.36 7.12
 -3 8 -9 198.79 22.14
 3 -8 9 177.21 20.28
 -3 8 -10 1.57 2.59
 -3 7 13 11.77 4.69
 -3 7 12 172.31 19.35
 -3 7 11 254.44 23.29
 -3 7 11 248.34 21.09
 -3 7 10 16.85 5.63
 -3 7 10 20.16 5.69
 -3 7 9 0.99 2
 -3 7 9 5.45 3.05
 -3 7 8 255.57 21
 -3 7 8 217.92 20.33
 -3 7 7 486.93 30.26
 -3 7 7 483.76 32.25
 -3 7 6 56.22 8.7
 -3 7 6 59.84 10.12
 -3 7 5 12.74 4.06
 -3 7 5 8.91 4.09
 -3 7 4 72.27 7.1
 -3 7 4 64.31 10.65
 -3 7 3 21.07 3.77
 -3 7 3 19.93 5.79
 -3 7 2 5.55 3.2
 -3 7 1 30.79 7.17
 -3 7 0 189.88 18.75
 -3 7 0 189.63 12.61
 -3 7 -1 152.01 16.54
 -3 7 -1 159.23 12.53
 -3 7 -2 5.76 3.12
 -3 7 -2 8.86 3.04
 -3 7 -3 8.82 3.32
 -3 7 -3 13.16 3.92
 3 -7 3 16.41 5.91
 -3 7 -4 539.38 34.84
 -3 7 -4 553.51 32.5
 3 -7 4 634.64 39.5
 -3 7 -5 352.36 26.49
 -3 7 -5 311.6 24.15
 -3 7 -6 26.89 6.67
 -3 7 -6 21.9 6
 3 -7 6 21.87 6.44
 -3 7 -7 9.55 4.11
 -3 7 -7 13.24 4.99
 3 -7 7 23.36 6.65
 -3 7 -8 -0.97 1.72
 -3 7 -8 1.21 2.3
 3 -7 8 0.93 1.97
 -3 7 -9 115.19 15.99
 3 -7 9 114.4 15.51
 -3 7 -10 5.7 4.39
 3 -7 10 3.95 3.18
 -3 7 -11 227.96 24.83
 -3 6 13 3.6 3.02
 -3 6 12 130.03 16.43
 -3 6 11 628.62 38.62
 -3 6 11 540.13 32.44
 -3 6 10 323.06 25.57
 -3 6 10 298.37 22.5
 -3 6 9 38.52 7.84
 -3 6 9 33.54 7.07
 -3 6 8 3.39 2.68
 -3 6 8 6.22 3.21
 -3 6 8 5.72 3.13
 -3 6 7 384.58 21.7
 -3 6 7 371.89 25.65
 -3 6 7 406.84 27.26
 -3 6 6 614.33 28.8
 -3 6 6 594.01 33.16
 -3 6 6 606.3 35.71
 -3 6 5 37.99 5.26
 -3 6 5 37.47 6.54
 3 -6 -5 38.74 7.46
 -3 6 5 36.2 7.46
 -3 6 4 17.59 3.58
 -3 6 4 17.79 4.18
 3 -6 -4 22.46 5.6
 -3 6 4 28.08 6.51
 -3 6 3 4.44 1.82
 -3 6 3 2.79 1.71
 3 -6 -3 6.87 3.26
 -3 6 3 3.48 1.94
 -3 6 2 28.11 2.26
 -3 6 2 31.78 7.04
 3 -6 -2 31.49 6.63
 -3 6 1 36.91 3.83
 -3 6 1 38.09 7.67
 3 -6 -1 35.82 7.23
 -3 6 0 11.6 2.53
 3 -6 0 6.17 2.95
 -3 6 0 13.37 4.59
 3 -6 1 161.27 15.79
 -3 6 -1 163.54 16.47
 -3 6 -1 160.33 11.89
 -3 6 -2 21.17 5.5
 3 -6 2 19.88 5.5
 -3 6 -2 23.38 4.7
 -3 6 -3 0.68 1.42
 3 -6 3 -1.15 1.69
 -3 6 -3 1.8 1.55
 -3 6 -4 33.86 7.14
 -3 6 -4 39.84 6.96
 3 -6 4 40.53 8.74
 -3 6 -5 189.96 17.67
 -3 6 -5 179.33 16.35
 3 -6 5 210.17 20.51
 -3 6 -6 30 6.75
 -3 6 -6 28.4 6.5
 3 -6 6 30.28 7.21
 -3 6 -7 173.53 16.73
 -3 6 -7 141.54 15.73
 3 -6 7 163.1 17.46
 -3 6 -8 12.04 4.3
 -3 6 -8 9.56 4.07
 3 -6 8 16.33 5.46
 -3 6 -9 67.02 11.89
 3 -6 9 85.61 12.64
 -3 6 -10 5.18 3.29
 3 -6 10 4.78 3.39
 -3 6 -11 234.65 24.19
 3 -6 11 245.37 23.48
 -3 6 -12 138.89 19
 -3 5 14 34.76 8.65
 -3 5 13 2.97 2.68
 -3 5 12 5.32 3.55
 -3 5 11 368.13 25.29
 -3 5 11 363.82 28
 -3 5 10 324.74 23.71
 -3 5 10 325.99 20.17
 -3 5 9 58.57 9.5
 -3 5 9 60.68 8.69
 -3 5 8 42.82 6.92
 -3 5 8 27.74 6.61
 -3 5 8 38 7.04
 -3 5 7 -0.2 0.86
 -3 5 7 1.04 1.7
 -3 5 7 0.78 1.38
 3 -5 -7 -0.53 1.9
 -3 5 6 -0.45 0.89
 -3 5 6 2.97 2.15
 3 -5 -6 -0.47 1.12
 -3 5 6 3.64 2.43
 3 -5 -5 253.87 19.71
 -3 5 5 276.6 16.63
 -3 5 5 278.29 19.25
 -3 5 5 273.35 20.78
 -3 5 4 714.34 32.34
 3 -5 -4 687.86 37.01
 -3 5 4 717.09 34.5
 -3 5 4 699.33 37.96
 3 -5 -3 361.89 24.2
 -3 5 3 383.18 20.12
 -3 5 3 357.91 20.86
 -3 5 3 374.94 25.24
 3 -5 -2 21.62 5.26
 -3 5 2 22.39 4.1
 -3 5 2 21.97 5.47
 3 -5 -1 9.94 3.72
 -3 5 1 8.33 3.38
 -3 5 1 5.86 2.01
 -3 5 1 7.38 1.5
 3 -5 0 41.02 7.3
 -3 5 0 44.72 7.85
 -3 5 0 56.31 5.4
 -3 5 0 48.22 4.99
 3 -5 0 49.64 5
 3 -5 1 139.2 13.85
 -3 5 -1 129.36 13.76
 -3 5 -1 153.77 8.62
 -3 5 -1 139.4 10.27
 3 -5 1 123.06 7.98
 3 -5 2 105.76 11.94
 -3 5 -2 123.77 13.18
 -3 5 -2 123.82 6.5
 3 -5 2 108.29 6.3
 -3 5 -3 98.01 11.69
 3 -5 3 93.11 11.21
 -3 5 -4 66.08 9.36
 3 -5 4 48.45 7.94
 -3 5 -5 208.13 17.77
 3 -5 5 187.74 16.5
 -3 5 -6 70.36 9.69
 3 -5 6 67.91 9.34
 3 -5 6 78.84 11.49
 -3 5 -7 1263.56 58.23
 3 -5 7 1365.86 62.79
 -3 5 -8 62.65 9.15
 3 -5 8 79.69 11.59
 -3 5 -9 85.75 10.47
 3 -5 9 87.92 12.48
 3 -5 10 20.54 6.16
 3 -5 11 118.27 15.2
 -3 5 -12 319.91 29.07
 3 -5 12 326.46 26.95
 -3 5 -13 143.32 19.74
 -3 4 14 15.55 5.53
 -3 4 14 15.94 5.97
 -3 4 13 1.3 1.91
 -3 4 13 5.28 3.46
 -3 4 12 15.09 4.81
 -3 4 12 13.83 5.34
 -3 4 11 336.81 25.35
 -3 4 11 331.78 26.3
 -3 4 10 92.52 11.28
 -3 4 10 74.14 11.3
 -3 4 10 65.61 8.57
 -3 4 9 22.99 5.71
 -3 4 9 23.61 5.98
 -3 4 9 30.57 5.74
 3 -4 -9 24.92 5.34
 -3 4 8 177.14 14.84
 3 -4 -8 189.41 15.42
 -3 4 8 187.03 16.86
 -3 4 8 169.35 14.53
 3 -4 -7 42.9 7.01
 -3 4 7 54.01 7.16
 -3 4 7 41.03 7.14
 -3 4 7 45.71 7.13
 -3 4 6 66.38 7.84
 3 -4 -6 70.94 9.13
 -3 4 6 66.51 8.84
 -3 4 6 71.39 9.1
 3 -4 -5 97.61 10.74
 -3 4 5 73.99 8.09
 -3 4 5 87.25 9.81
 -3 4 5 96.21 10.68
 3 -4 -4 1286.53 58.07
 -3 4 4 1405.57 54.83
 -3 4 4 1415.2 56.84
 -3 4 4 1342.69 58.93
 -3 4 3 1584.72 57.99
 3 -4 -3 1353.16 61.2
 -3 4 3 1441.86 57.96
 -3 4 3 1467.99 62.56
 3 -4 -2 81.6 9.87
 -3 4 2 76.66 9.64
 -3 4 2 73.21 7.34
 3 -4 -1 6.32 2.87
 -3 4 1 4.42 2.44
 -3 4 1 7.78 1.41
 -3 4 1 6.57 1.25
 -3 4 1 7.8 2.09
 3 -4 -1 11.22 2.38
 3 -4 0 350.35 22.89
 -3 4 0 371.62 23.81
 -3 4 0 375.01 17.46
 3 -4 0 326.62 17.44
 3 -4 1 521.15 28.4
 -3 4 -1 546.29 29.28
 -3 4 -1 555.43 20.08
 -3 4 -2 58.4 8.38
 3 -4 2 50.57 7.75
 -3 4 -3 277.15 20.12
 3 -4 3 312.67 20.78
 -3 4 -4 193.09 15.64
 3 -4 4 161.62 14.33
 3 -4 4 163.36 8.64
 -3 4 -5 135.1 13.03
 3 -4 5 124.23 12.4
 3 -4 5 155.68 15.99
 3 -4 5 139.57 7.48
 -3 4 -6 175.13 14.8
 3 -4 6 150.2 13.52
 3 -4 6 165.79 16.41
 3 -4 6 156.22 8.65
 -3 4 -7 7.99 2.73
 3 -4 7 3.34 2.08
 3 -4 7 8.41 1.88
 3 -4 7 3.6 2.83
 -3 4 -8 5.95 2.52
 3 -4 8 1.71 1.12
 3 -4 8 2.85 1.93
 -3 4 -9 331.6 21.12
 3 -4 9 326.78 24.85
 3 -4 10 0.77 2.15
 3 -4 11 11.54 4.72
 3 -4 12 140.97 16.19
 3 -4 13 55.17 10.18
 -3 3 14 218.04 21.55
 -3 3 14 190.41 21.29
 -3 3 13 3.23 2.61
 -3 3 13 4.11 3.2
 -3 3 12 31.76 7.31
 -3 3 12 34.93 8
 -3 3 11 8.02 3.49
 -3 3 11 4.94 3
 3 -3 -10 63.96 7.8
 -3 3 10 61.1 9.22
 -3 3 10 47.95 8.82
 -3 3 10 65.86 7.65
 -3 3 9 2.11 1.83
 3 -3 -9 1.6 1.36
 -3 3 9 4.87 2.93
 -3 3 9 1.32 1.24
 -3 3 8 134.49 13.3
 3 -3 -8 133.28 12.13
 -3 3 8 142.5 14.31
 3 -3 -8 141.97 9.36
 -3 3 8 120.52 11.29
 -3 3 7 24.6 4.94
 3 -3 -7 23 4.88
 -3 3 7 26.83 5.67
 3 -3 -7 34.45 3.75
 -3 3 7 28.58 5.26
 -3 3 6 140.21 11.99
 3 -3 -6 132.23 12.22
 3 -3 -6 144.32 7.55
 -3 3 6 140.2 13.15
 -3 3 6 130.2 11.87
 3 -3 -5 139.6 12.45
 -3 3 5 138.25 11.38
 -3 3 5 135.47 12.25
 -3 3 5 132.99 12.01
 -3 3 4 1874.96 68.27
 3 -3 -4 1765.07 70.23
 -3 3 4 1704.91 68.31
 -3 3 4 1698.22 69.76
 3 -3 -3 1212.18 51.57
 -3 3 3 1152.83 48.66
 -3 3 3 1237.04 48.86
 -3 3 3 1192.69 51.58
 -3 3 2 37.59 5.26
 3 -3 -2 30.05 5.49
 -3 3 2 33.73 4.68
 -3 3 2 35.86 5.97
 3 -3 -1 28.6 5.37
 -3 3 1 29.76 5.47
 -3 3 1 27.79 2.59
 -3 3 1 32.89 4.14
 3 -3 0 10.59 3.38
 -3 3 0 15.33 4.08
 -3 3 0 12.25 2.3
 3 -3 0 9.42 1.99
 3 -3 1 363.48 21.97
 3 -3 1 385.18 15.94
 -3 3 -1 360.51 22.43
 -3 3 -2 235.61 16.85
 3 -3 2 230.38 16.52
 -3 3 -3 763.37 36.21
 3 -3 3 725.65 35.46
 -3 3 -4 780.02 36.77
 3 -3 4 748 36.36
 -3 3 -5 19.95 4.51
 3 -3 5 20.38 4.47
 3 -3 5 25.67 3.27
 3 -3 5 27.89 6.56
 -3 3 -6 54.75 7.33
 3 -3 6 48.88 7.09
 3 -3 6 73.56 10.05
 3 -3 6 53.92 5.09
 -3 3 -7 2.53 2.06
 3 -3 7 1.29 1.41
 3 -3 7 2.27 1.13
 3 -3 7 -2.2 2.12
 -3 3 -8 307.35 18.91
 3 -3 8 269.76 18
 3 -3 8 279.47 15.72
 3 -3 8 319.57 22.54
 -3 3 -9 3.52 1.72
 3 -3 9 1.26 1.23
 3 -3 9 0.43 1.42
 3 -3 9 2.58 1.25
 -3 3 -10 20.33 4.08
 3 -3 10 20.48 4.06
 3 -3 10 18.11 5.33
 3 -3 11 -1.81 1.98
 3 -3 12 6.75 3.5
 3 -3 13 43.45 8.76
 3 -3 14 7.14 3.71
 -3 2 14 187.75 20.49
 -3 2 13 -3.28 2.8
 -3 2 12 15.58 5.03
 -3 2 12 19.11 6.09
 -3 2 11 5.49 3.17
 -3 2 11 11.54 4.47
 -3 2 10 19.93 5.45
 -3 2 10 13.41 4.72
 3 -2 -10 18.39 4.15
 -3 2 10 15.43 3.34
 3 -2 -9 0.28 0.72
 -3 2 9 -1.19 1.5
 -3 2 9 2.21 2.07
 3 -2 -9 1.71 1.6
 -3 2 9 2.89 1.49
 3 -2 -9 -0.47 0.92
 3 -2 -8 68.59 7.91
 -3 2 8 75.01 9.58
 -3 2 8 60.33 9.01
 3 -2 -8 60.22 6.58
 -3 2 8 59.67 7.1
 3 -2 -7 224.13 15.49
 -3 2 7 244.54 17.21
 -3 2 7 221 17.42
 3 -2 -7 209.62 12.82
 -3 2 7 220.84 15.01
 3 -2 -6 17.54 3.99
 -3 2 6 16.6 3.96
 -3 2 6 18.63 4.58
 3 -2 -6 18.74 3.01
 -3 2 6 19.95 3.97
 -3 2 5 0.45 1.26
 -3 2 5 0.68 0.99
 3 -2 -5 0.3 0.5
 -3 2 5 -0.31 1.3
 -3 2 4 252.95 15.76
 -3 2 4 202.91 14.64
 3 -2 -4 215.51 10.16
 -3 2 4 214.49 14.94
 -3 2 3 846.67 34.66
 3 -2 -3 737.95 27
 -3 2 3 739.29 26.92
 -3 2 3 731.77 33.05
 -3 2 3 743.6 34.49
 -3 2 2 110.2 9.58
 -3 2 2 117.54 10.52
 -3 2 2 108.7 8.9
 -3 2 2 122.99 6.18
 -3 2 1 1054.31 44.22
 -3 2 1 1035.86 39.99
 -3 2 1 1001.59 36.61
 -3 2 0 430.32 22.95
 -3 2 0 401.3 17.56
 -3 2 -1 105.65 9.9
 -3 2 -2 237.72 16.33
 3 -2 2 274.72 10.94
 -3 2 -3 385.45 21.58
 -3 2 -4 1550.87 61.34
 -3 2 -5 718.5 34.33
 3 -2 5 790.75 31.6
 -3 2 -6 42.03 5.94
 3 -2 6 33.05 4.28
 3 -2 6 35.77 6.74
 -3 2 -7 0.25 0.79
 3 -2 7 -0.17 0.89
 3 -2 7 -0.52 1.17
 3 -2 7 -0.27 0.7
 -3 2 -8 402.45 21.34
 3 -2 8 361.85 21.11
 3 -2 8 385.11 19.93
 3 -2 8 418.52 25.49
 -3 2 -9 32.24 4.96
 3 -2 9 43.04 6.12
 3 -2 9 30.55 5
 3 -2 9 36.99 6.94
 3 -2 9 41.81 5.89
 -3 2 -10 3.21 1.52
 3 -2 10 0.34 0.77
 3 -2 10 1.33 1.13
 3 -2 10 0.69 1.17
 3 -2 10 2.88 1.65
 3 -2 11 373.01 22.45
 3 -2 11 409.13 26.73
 3 -2 12 10.54 3.95
 3 -2 12 8.32 3.09
 3 -2 13 0.6 1.44
 3 -2 14 33.11 7.65
 3 -2 15 172.96 18.63
 -3 1 14 43.43 9.76
 -3 1 13 17.99 6.1
 -3 1 12 228.84 22.06
 3 -1 -12 229.48 20.09
 -3 1 11 156.53 16.41
 3 -1 -11 149.93 14.71
 -3 1 10 -2.09 2.32
 3 -1 -10 0.16 0.92
 -3 1 9 58.27 8.91
 3 -1 -9 54.51 6.42
 3 -1 -9 49.81 7.21
 -3 1 9 53.62 5.87
 3 -1 -9 50.01 6.25
 -3 1 8 61.63 9.23
 3 -1 -8 67.73 7.43
 3 -1 -8 86.83 8.7
 -3 1 8 75.52 7.31
 3 -1 -8 90.44 8.63
 -3 1 7 254.76 18.6
 3 -1 -7 282.15 16.3
 -3 1 7 259.21 19.28
 3 -1 -7 280.49 17.06
 -3 1 7 257.93 15.67
 -3 1 6 175.08 13.96
 -3 1 6 168.5 14.17
 3 -1 -6 166.11 11.27
 -3 1 6 173.83 12.17
 3 -1 -6 181.35 13.18
 -3 1 5 108.01 10.06
 -3 1 5 86.84 9.4
 3 -1 -5 100.8 7.72
 -3 1 5 87.12 8.35
 -3 1 4 17.47 3.8
 3 -1 -4 16.91 2.72
 -3 1 4 11.27 2.13
 -3 1 4 15.18 3.29
 -3 1 3 107.71 9.89
 -3 1 3 101.22 6.61
 3 -1 -3 105.3 7.01
 -3 1 3 116.77 9.66
 -3 1 2 1.85 1.13
 -3 1 2 1.37 1.17
 3 -1 -2 0.88 0.7
 -3 1 2 3.57 1.06
 -3 1 1 175.63 12.44
 3 -1 -1 173.95 9.31
 -3 1 1 172.48 9.6
 3 -1 -1 186.52 11.26
 -3 1 0 363.21 19.7
 3 -1 0 370.12 16.83
 -3 1 0 348.15 15.93
 -3 1 -1 542.72 26.03
 -3 1 -1 520.96 22.68
 3 -1 1 539.71 21.54
 -3 1 -2 947.69 40.8
 3 -1 2 990.17 35.05
 -3 1 -3 311.4 17.84
 -3 1 -4 2203.53 81.21
 -3 1 -5 901.5 39.86
 3 -1 5 1026.35 40.02
 -3 1 -6 1.56 1.21
 3 -1 6 1.27 0.59
 3 -1 6 1.95 1.71
 3 -1 6 1.55 1.04
 -3 1 -7 135.83 10.54
 3 -1 7 149.32 11.64
 3 -1 7 140.91 7.86
 3 -1 7 125.68 13.19
 3 -1 7 158.24 11.04
 -3 1 -8 47.37 5.74
 3 -1 8 56.45 6.65
 3 -1 8 43.46 4.35
 3 -1 8 47.17 5.89
 3 -1 8 48.97 7.32
 3 -1 9 171.36 11.95
 -3 1 -9 165.32 11.33
 3 -1 9 153.63 11.63
 3 -1 9 156.36 10.09
 3 -1 9 169.33 12.43
 3 -1 9 136.84 13.38
 3 -1 10 83.02 7.77
 -3 1 -10 87.77 7.55
 3 -1 10 86.44 8.09
 3 -1 10 89.67 7.71
 3 -1 10 85.98 9.2
 3 -1 10 76.96 9.77
 3 -1 11 148.57 11.04
 3 -1 11 146.91 14.21
 3 -1 11 133.88 12.34
 3 -1 12 6.95 3.08
 3 -1 12 8.46 3.03
 3 -1 13 88.43 11.04
 3 -1 13 82.33 11.55
 3 -1 14 -1.41 1.75
 3 -1 14 -0.71 1.4
 3 -1 15 223.96 20.69
 3 -1 16 49.98 9.9
 -3 0 14 -0.01 1.23
 -3 0 13 14.65 5.53
 3 0 -13 35.88 8.26
 -3 0 12 371.52 29.86
 3 0 -12 405.7 29.12
 -3 0 11 699.75 41.28
 3 0 -11 769.78 41.44
 -3 0 10 24.91 7.05
 3 0 -10 16.17 4.82
 -3 0 9 7 4.37
 3 0 -9 15.28 4.31
 -3 0 9 14.66 2.72
 -3 0 8 1.46 1.86
 3 0 -8 -0.54 1.05
 -3 0 8 1.48 0.96
 -3 0 7 574.5 30.92
 3 0 -7 526.35 27.23
 -3 0 7 530 24.25
 3 0 -7 519.88 25.43
 -3 0 6 814.65 37.6
 3 0 -6 715.22 33.4
 3 0 -6 758.86 33.69
 -3 0 6 779.9 32.5
 -3 0 5 1.91 1.63
 3 0 -5 1.71 1.12
 3 0 -5 3.54 1.81
 -3 0 5 0.96 0.88
 -3 0 4 142.25 11.83
 -3 0 4 126.7 9.18
 3 0 -4 159.55 10.41
 -3 0 4 142.93 10.42
 3 0 -4 145.78 11.1
 -3 0 3 62.94 7.18
 -3 0 3 47.64 4.97
 3 0 -3 50.79 5.36
 -3 0 3 64.58 6.53
 3 0 -3 53.84 6.4
 -3 0 2 392.91 20.32
 -3 0 2 372.18 17.12
 3 0 -2 318.79 16.63
 -3 0 2 372.22 19.09
 3 0 -2 369.29 19.78
 -3 0 1 160.68 11.74
 -3 0 1 158.91 11.12
 3 0 -1 149.33 11.4
 3 0 -1 143.01 8.96
 3 0 -1 157.32 10.48
 -3 0 1 181.51 10.18
 -3 0 0 161.63 11.14
 3 0 0 163.98 11.86
 3 0 0 139.5 8.91
 -3 0 0 161.14 9.72
 -3 0 -1 774.28 34.13
 3 0 1 803.3 35.38
 -3 0 -1 840 32.4
 -3 0 -2 335.07 18.14
 3 0 2 343.92 19.19
 -3 0 -2 354.9 17.47
 -3 0 -3 372.36 19.07
 3 0 3 357.03 19.74
 -3 0 -4 195.74 12.9
 3 0 4 233.99 14.5
 -3 0 -5 547.08 24.43
 3 0 5 519.66 24.99
 3 0 5 480.85 19.49
 -3 0 -6 47.47 5.61
 3 0 6 46.19 5.92
 3 0 6 47.81 5.77
 -3 0 -7 280.72 15.71
 3 0 7 270.68 16.59
 3 0 7 317.31 19.32
 3 0 7 294.29 17.15
 3 0 8 13.89 3.19
 -3 0 -8 13.16 2.71
 3 0 8 14.25 3.49
 3 0 8 13.06 3.58
 -3 0 -9 21.73 3.54
 3 0 9 16.83 3.21
 3 0 9 26.54 5.15
 3 0 9 26.62 4.76
 -3 0 -10 153.31 9.83
 3 0 10 132.34 10.51
 3 0 10 142.53 12.09
 3 0 10 127.03 12.24
 3 0 11 910.77 37.43
 3 0 11 997.91 41.2
 3 0 11 923.71 43.04
 3 0 11 938.6 44.32
 3 0 12 522.46 26.49
 3 0 12 490.84 28.74
 3 0 12 435.78 26.74
 3 0 13 84.47 9.39
 3 0 13 60.32 9.18
 3 0 13 57.96 8.6
 3 0 14 1.63 1.75
 3 0 14 4.16 2.71
 3 0 15 24.73 6.47
 3 0 15 19.95 5.6
 3 0 16 18.89 6.01
 3 0 16 16.71 5.45
 -3 -1 14 63.73 12.62
 3 1 -14 74.32 13.64
 -3 -1 13 21.65 6.86
 3 1 -13 18.85 6.41
 -3 -1 12 99.82 14.26
 3 1 -12 114.91 15.44
 -3 -1 11 175.28 18.88
 3 1 -11 173.32 18.37
 -3 -1 10 53.4 9.29
 3 1 -10 44.74 8.46
 -3 -1 9 62.14 10.11
 3 1 -9 73.63 10.3
 -3 -1 9 59.7 5.75
 -3 -1 8 157.23 16.01
 3 1 -8 187.23 15.7
 -3 -1 8 154.77 10.28
 -3 -1 7 127.63 12.86
 3 1 -7 120.66 11.6
 -3 -1 7 100.2 7.98
 -3 -1 6 5.78 2.84
 3 1 -6 8.25 2.83
 -3 -1 6 7.71 1.98
 -3 -1 5 49.91 6.32
 -3 -1 5 48.14 6.99
 3 1 -5 53.47 6.62
 -3 -1 5 45.21 5.14
 -3 -1 4 1488.46 57.44
 -3 -1 4 1457.08 58.61
 3 1 -4 1570.23 57.31
 -3 -1 4 1360.71 54.2
 3 1 -4 1420.18 55.99
 -3 -1 3 42.96 5.82
 -3 -1 3 36.06 5.76
 3 1 -3 50.59 5.72
 3 1 -3 41.5 5.39
 -3 -1 3 42.42 4.99
 -3 -1 2 454.19 23.01
 -3 -1 2 440.39 23.19
 -3 -1 2 417.72 20.81
 3 1 -2 457.2 21.57
 3 1 -2 475.47 22.56
 -3 -1 2 427.79 20.94
 -3 -1 1 2.41 1.41
 -3 -1 1 1.05 1.05
 -3 -1 1 1.38 0.55
 3 1 -1 1.53 1.13
 3 1 -1 4.08 1.88
 -3 -1 1 2.53 1.22
 -3 -1 0 29.09 4.73
 -3 -1 0 27.95 4.38
 3 1 0 27.61 3.7
 -3 -1 0 26.48 3.86
 -3 -1 0 28.78 4.05
 3 1 0 24.05 4.08
 -3 -1 -1 11.29 2.77
 3 1 1 9.05 2.15
 -3 -1 -1 12.77 2.59
 -3 -1 -1 11.59 2.54
 3 1 1 6.71 1.99
 -3 -1 -2 3.44 1.53
 -3 -1 -2 1.08 0.72
 3 1 2 1.83 0.99
 -3 -1 -2 6.3 2.05
 3 1 2 3.88 1.73
 -3 -1 -3 348.6 17.7
 3 1 3 368.44 19.19
 -3 -1 -3 324.17 18.72
 -3 -1 -4 31.49 4.27
 3 1 4 35.62 5.05
 -3 -1 -4 33 4.87
 -3 -1 -5 255.37 14.54
 3 1 5 260.73 15.79
 -3 -1 -5 272.84 16.03
 -3 -1 -6 277.31 16.13
 3 1 6 309.53 16.94
 -3 -1 -6 298.35 15.21
 3 1 6 294.89 13.6
 3 1 6 332.26 17.72
 -3 -1 -7 1067.62 45.17
 -3 -1 -7 1128.18 43.74
 3 1 7 1069.49 42.69
 3 1 7 1199.76 47.47
 3 1 7 1190.26 46.88
 -3 -1 -8 1023.02 40.47
 3 1 8 1060.12 44.33
 3 1 8 1027.7 44.38
 -3 -1 -9 77.81 6.7
 3 1 9 77.23 8.53
 3 1 9 77.35 8.42
 3 1 10 12.4 2.79
 -3 -1 -10 14.56 2.66
 3 1 10 19.58 4.27
 3 1 10 11.26 3.35
 -3 -1 -11 643.65 26.65
 3 1 11 639.59 30.85
 3 1 11 601.03 32.02
 3 1 11 593.71 31.74
 3 1 12 505.77 26.84
 3 1 12 449.94 27.41
 3 1 12 473.04 27.57
 3 1 13 55.43 7.9
 3 1 13 46.42 7.74
 3 1 13 44.9 7.79
 3 1 14 13.87 4.28
 3 1 14 7.33 3.03
 3 1 14 7.7 3.11
 3 1 15 4.35 2.59
 3 1 15 2.7 2.37
 3 1 16 21.93 6.2
 3 1 16 25.83 6.53
 3 1 17 3.74 2.92
 3 1 17 4.01 2.93
 3 1 18 82.57 12.79
 3 2 -15 94.01 17.03
 3 2 -14 58.26 12.77
 -3 -2 13 84.2 13.7
 3 2 -13 91.28 15.27
 -3 -2 12 90.13 13.55
 3 2 -12 88.58 14.39
 -3 -2 11 683.08 41.42
 3 2 -11 703.72 43.73
 -3 -2 10 135.13 15.88
 3 2 -10 165.97 17.8
 -3 -2 9 3.12 2.5
 3 2 -9 0.05 1.74
 -3 -2 8 149.79 15.5
 3 2 -8 184.55 16.99
 -3 -2 7 109.89 9.64
 -3 -2 7 115.4 12.75
 3 2 -7 134.25 13.32
 -3 -2 7 106.32 8.63
 -3 -2 6 45.84 6
 -3 -2 6 36.91 6.69
 3 2 -6 39.81 6.68
 -3 -2 6 38.22 4.89
 -3 -2 5 114.6 9.94
 -3 -2 5 126.92 11.94
 3 2 -5 120.57 11.23
 -3 -2 5 117.54 8.98
 -3 -2 4 2134.63 81.77
 -3 -2 4 2210.41 79.85
 3 2 -4 2224.12 81.24
 -3 -2 4 2022.81 76.58
 -3 -2 3 88.77 8.6
 -3 -2 3 96.13 9.44
 3 2 -3 89.7 8.67
 -3 -2 3 94.73 7.77
 -3 -2 2 84.81 8.32
 -3 -2 2 72.17 7.78
 3 2 -2 72.57 7.56
 -3 -2 2 75.58 6.8
 -3 -2 1 61.84 7.14
 -3 -2 1 79.16 7.7
 3 2 -1 65.34 6.88
 -3 -2 1 68.2 6.43
 -3 -2 0 659.71 28.48
 -3 -2 0 564.65 28.68
 3 2 0 609.74 27.45
 -3 -2 0 614.45 26.76
 -3 -2 -1 369.99 20.23
 3 2 1 346.77 17.89
 -3 -2 -1 341.48 17.57
 3 2 2 128.61 9.65
 -3 -2 -2 126.87 9.25
 -3 -2 -3 293.4 17.13
 3 2 3 242.27 14.83
 -3 -2 -3 271.12 14.66
 -3 -2 -4 66.34 6.33
 -3 -2 -4 70.26 7.59
 -3 -2 -5 25.44 3.8
 -3 -2 -5 26.35 4.53
 -3 -2 -6 132.12 8.77
 -3 -2 -6 123.98 9.92
 3 2 6 127.55 8.4
 3 2 6 143.41 10.74
 -3 -2 -7 254.07 16.04
 -3 -2 -7 279.15 14.9
 3 2 7 252.32 14.45
 3 2 7 303.55 17.63
 3 2 7 273.44 15.76
 -3 -2 -8 1165.07 48.27
 -3 -2 -8 1136.29 45.96
 3 2 8 1198.27 47.57
 3 2 8 1214.72 50.75
 -3 -2 -9 255.16 14.39
 -3 -2 -9 256.26 15.71
 3 2 9 291.88 18.82
 3 2 9 271.03 16.71
 -3 -2 -10 40.5 5.4
 3 2 10 32.06 5.25
 3 2 10 30.9 5.77
 3 2 11 89.03 10.22
 3 2 11 98.67 10.21
 3 2 12 305.25 21.49
 3 2 12 344.09 21.73
 3 2 13 153.61 13.97
 3 2 13 168.22 15.2
 3 2 13 148.25 14.92
 3 2 14 73.86 9.82
 3 2 14 88.69 11.11
 3 2 14 71.12 10.15
 3 2 15 87.66 11.16
 3 2 15 84.04 11.54
 3 2 15 82.33 11.59
 3 2 16 19.59 5.7
 3 2 16 14.71 5.06
 3 2 17 6.95 3.56
 3 2 18 113.61 15.27
 3 3 -14 206.21 25.78
 -3 -3 13 -0.15 1.96
 3 3 -13 9.44 5.21
 -3 -3 12 60.48 11.64
 3 3 -12 69.61 13.52
 -3 -3 11 5.72 3.19
 3 3 -11 4.73 4.36
 -3 -3 10 9.44 4.28
 3 3 -10 9.83 4.71
 -3 -3 9 -1.2 1.89
 3 3 -9 -1.11 1.99
 -3 -3 8 223.79 14.45
 -3 -3 8 218.14 19.59
 3 3 -8 249.32 21.74
 -3 -3 7 42.36 5.81
 -3 -3 7 53.57 8.79
 3 3 -7 67.9 10.1
 -3 -3 6 136.78 11.06
 -3 -3 6 135.21 13.88
 3 3 -6 153.09 14.57
 -3 -3 5 415.88 25.26
 -3 -3 5 391.69 21.75
 3 3 -5 445.42 25.9
 -3 -3 4 465.1 24.48
 -3 -3 4 504.08 27.14
 3 3 -4 517.11 27.59
 -3 -3 4 488.29 23.79
 -3 -3 3 814.43 37.39
 -3 -3 3 844.11 39.11
 3 3 -3 947.04 40.43
 -3 -3 3 863.17 36.4
 -3 -3 2 56.05 6.84
 3 3 -2 49.05 6.56
 -3 -3 2 43.83 5.47
 -3 -3 1 21.37 4
 3 3 -1 17.26 3.93
 -3 -3 1 18.27 3.41
 -3 -3 0 249.2 14.88
 3 3 0 243.48 15.46
 -3 -3 0 226.96 13.94
 -3 -3 -1 564.2 25.68
 -3 -3 -1 514.98 24.79
 3 3 1 568.31 26.4
 -3 -3 -2 2.2 1.35
 3 3 2 1.97 1.37
 -3 -3 -3 552.21 26.14
 3 3 3 639.88 28.24
 -3 -3 -4 235.32 13.79
 3 3 4 219.06 14.4
 -3 -3 -5 141.86 10.17
 -3 -3 -6 2.33 1.27
 3 3 6 2.36 1.6
 3 3 6 4.27 1.7
 -3 -3 -7 150.37 10.79
 -3 -3 -7 179.72 13.62
 3 3 7 157.46 11.31
 3 3 7 173.27 13
 3 3 7 183.47 11.38
 -3 -3 -8 278.41 17.55
 3 3 8 244.22 15.61
 3 3 8 280.53 18.11
 3 3 8 290.84 15.87
 -3 -3 -9 54.03 6.74
 3 3 9 47.57 6.28
 3 3 9 41.43 6.65
 3 3 9 52.46 6.22
 -3 -3 -10 0.7 0.89
 3 3 10 1.29 1.24
 3 3 10 0.9 1.29
 -3 -3 -11 6.41 2.18
 3 3 11 6.32 2.54
 3 3 11 3.84 2.61
 3 3 12 99.01 11.42
 3 3 12 107.22 10.98
 3 3 13 192.84 17.16
 3 3 13 214 17.69
 3 3 14 78.37 10.39
 3 3 14 72.89 10.42
 3 3 14 78.64 10.89
 3 3 15 226.99 19.01
 3 3 15 189.06 18.74
 3 3 16 17.17 5.25
 3 3 16 14.69 5.06
 3 3 17 -2.59 2.07
 3 3 17 1.1 1.83
 3 4 -13 -1.97 3.29
 -3 -4 12 2.26 3.05
 3 4 -12 1.07 2.42
 -3 -4 11 13.43 5.76
 3 4 -11 20.54 7.57
 -3 -4 10 37.48 8.7
 3 4 -10 43.12 10.38
 -3 -4 9 144.09 16.62
 3 4 -9 177.85 20.05
 -3 -4 8 251.47 21.34
 3 4 -8 291.86 24.59
 -3 -4 7 108.11 12.94
 -3 -4 7 86.08 8.7
 3 4 -7 118.68 14.59
 -3 -4 6 58.4 9.04
 -3 -4 6 48.41 6.31
 3 4 -6 61.19 9.6
 -3 -4 5 119.38 12.72
 3 4 -5 117.83 13.15
 -3 -4 4 38.51 6.66
 3 4 -4 36.86 6.87
 -3 -4 3 339.41 21.25
 3 4 -3 374.1 23.1
 -3 -4 2 0.86 1.58
 3 4 -2 0.74 1.62
 -3 -4 1 1324.27 52.63
 3 4 -1 1281.58 54.38
 -3 -4 0 233.67 14.44
 3 4 0 210.45 15.3
 -3 -4 -1 262.37 15.27
 3 4 1 258.87 16.89
 -3 -4 -2 0.86 1.07
 3 4 2 -1.14 2.68
 3 4 3 546.35 26.92
 3 4 4 638.34 30.4
 3 4 5 6.43 2.36
 3 4 5 2.09 0.95
 3 4 6 143.08 12.17
 3 4 6 173.38 9.71
 3 4 7 9.79 3.01
 3 4 7 12.8 2.43
 3 4 7 7.9 2.43
 3 4 8 327.18 18.83
 3 4 8 283.14 19.46
 3 4 8 338.36 17.31
 3 4 9 13.86 3.53
 3 4 9 15.58 3.33
 3 4 9 15.96 4.24
 3 4 10 76.16 9.17
 3 4 10 84.47 10.04
 3 4 10 102.14 9.5
 -3 -4 -11 641.58 31.01
 3 4 11 674.8 32.19
 -3 -4 -12 78.47 8.35
 3 4 12 74.36 9.89
 3 4 12 81.1 9.59
 3 4 13 17.2 4.98
 3 4 13 13.48 4.72
 3 4 14 184.16 17.33
 3 4 15 298.47 24.08
 3 4 16 174.67 17.53
 3 4 16 191.83 18.86
 3 4 17 -0.6 1.41
 3 4 17 -0.24 1.2
 3 4 18 16.9 5.74
 3 5 -12 260.31 29.6
 -3 -5 11 83.14 13.95
 3 5 -11 140.24 20.27
 -3 -5 10 189.34 20.61
 3 5 -10 238.24 25.97
 -3 -5 9 97.24 13.92
 3 5 -9 124.72 17.71
 -3 -5 8 257.57 22.87
 3 5 -8 326.7 28.37
 -3 -5 7 399.99 28.49
 3 5 -7 452.62 32.65
 -3 -5 6 227.96 19.35
 3 5 -6 194.58 19.76
 -3 -5 5 61.27 9.29
 3 5 -5 54.33 9.55
 -3 -5 4 9.57 3.62
 3 5 -4 2.47 1.8
 -3 -5 3 54.12 7.95
 3 5 -3 56.6 8.76
 -3 -5 2 38.7 6.45
 3 5 -2 44.89 7.37
 -3 -5 1 100.32 9.62
 3 5 -1 103.34 11.07
 -3 -5 0 870.61 34.78
 3 5 0 779.14 37.06
 -3 -5 -1 310.66 14.57
 3 5 1 315.23 17.42
 -3 -5 -2 83.31 7.67
 3 5 2 91.47 9.71
 -3 -5 -3 305.39 19.38
 3 5 3 449.78 22.82
 3 5 4 1223.75 51.34
 3 5 5 486.15 30.46
 3 5 5 752.07 25.14
 3 5 6 45.32 6.47
 3 5 6 29.48 2.97
 3 5 7 34.16 5.98
 3 5 7 30.96 5.33
 3 5 7 35.34 3.91
 3 5 8 67.45 8.51
 3 5 8 60.77 7.57
 3 5 8 71.44 6.55
 3 5 9 0.53 0.9
 3 5 9 -0.23 1
 3 5 9 0.17 0.95
 3 5 10 12.53 3.84
 3 5 10 6.75 2.52
 3 5 10 4.31 2.27
 3 5 11 1.64 1.62
 3 5 11 2.7 1.85
 3 5 12 13.62 4.29
 3 5 13 1.06 1.51
 3 5 14 20.17 5.49
 3 5 15 516.2 33.55
 3 5 16 137.1 16.19
 3 5 17 2.66 2.33
 3 5 17 -7.6 4.05
 3 5 18 9.79 4.84
 3 6 -11 86.33 16.78
 -3 -6 10 7.93 4.26
 3 6 -10 1.52 3.33
 -3 -6 9 -6.12 3.83
 3 6 -9 -0.33 2.35
 -3 -6 8 51.25 9.95
 3 6 -8 53.46 11.92
 -3 -6 7 114.74 14.65
 3 6 -7 136.64 18.04
 -3 -6 6 -5.56 3.25
 3 6 -6 0.89 1.9
 -3 -6 5 67.66 10.27
 3 6 -5 77.15 12.18
 -3 -6 4 119.92 13.13
 3 6 -4 120.61 14.64
 -3 -6 3 1.2 1.57
 3 6 -3 0.75 1.84
 -3 -6 2 146.83 13.59
 3 6 -2 135.73 14.21
 -3 -6 1 392.1 22.81
 3 6 -1 366.5 24.68
 -3 -6 0 1073.73 35.76
 3 6 0 963.77 39.17
 -3 -6 -1 386.65 20.24
 3 6 1 363.37 22.97
 3 6 1 327.78 17.48
 -3 -6 -2 7.1 2.27
 3 6 2 11.12 3.75
 3 6 2 9.05 1.81
 -3 -6 -3 101.03 8.69
 3 6 3 114.21 11.13
 3 6 3 98.55 4.95
 -3 -6 -4 315.85 16.94
 3 6 4 363.2 21.66
 3 6 5 86.95 9.76
 3 6 6 194.92 15.14
 3 6 6 183.4 14.27
 3 6 7 5.81 2.45
 3 6 7 6.99 2.82
 3 6 8 47.57 6.93
 3 6 8 39.77 6.55
 3 6 9 15.09 4.04
 3 6 9 14.86 4.06
 3 6 10 47.67 7.39
 3 6 10 50.66 7.88
 3 6 11 465.84 27.71
 3 6 11 432.25 26.97
 3 6 12 161.05 15.37
 3 6 13 35.8 7.28
 3 6 14 11.91 4.66
 3 6 15 83.16 12.37
 3 6 16 44.93 9.33
 3 6 17 3.88 3.01
 3 6 18 65.34 11.47
 3 7 -10 63.71 14.61
 -3 -7 9 133.42 17.61
 3 7 -9 134.8 20.29
 -3 -7 8 15.38 5.81
 3 7 -8 10.94 6.22
 -3 -7 7 280.14 24.66
 3 7 -7 300.09 29.34
 -3 -7 6 32.17 7.7
 3 7 -6 29.42 8.35
 -3 -7 5 248.43 21.21
 3 7 -5 230.8 23.56
 -3 -7 4 336.9 24.57
 3 7 -4 325.94 27.31
 -3 -7 3 152.74 15
 3 7 -3 143.6 16.37
 -3 -7 2 8.78 3.52
 3 7 -2 6.81 3.18
 -3 -7 1 94.94 10.76
 3 7 -1 84.46 11.41
 -3 -7 0 278.32 18.28
 3 7 0 230.1 19.41
 -3 -7 -1 293.13 17.69
 3 7 1 261.12 14.72
 -3 -7 -2 35.53 5.1
 3 7 2 27.69 5.95
 3 7 2 19.45 3.26
 -3 -7 -3 1.75 1.36
 3 7 3 5.93 2.74
 -3 -7 -4 114.61 9
 3 7 4 124.67 12.2
 -3 -7 -5 57.33 5.82
 3 7 5 73.47 9.24
 3 7 5 74.11 8.66
 3 7 6 3.49 1.86
 -3 -7 -6 2.62 1.27
 3 7 6 6.53 2.95
 3 7 7 413.3 25.02
 3 7 7 409.38 24.15
 3 7 8 118.12 12.09
 3 7 8 129.42 12.23
 3 7 9 14.31 4.22
 3 7 9 12.96 3.96
 3 7 10 32.67 6.44
 3 7 10 30.36 6.08
 3 7 11 178.1 16.21
 3 7 11 178.78 16.1
 3 7 12 207.03 18.01
 3 7 12 190.15 17.1
 3 7 13 51.79 8.92
 3 7 14 22.54 6.04
 3 7 15 2.64 1.75
 3 7 16 12.67 4.86
 3 8 -9 95.28 18.1
 -3 -8 8 24.86 7.43
 3 8 -8 41.97 11.91
 -3 -8 7 0.2 1.82
 3 8 -7 -1.79 3.94
 -3 -8 6 -3.6 3.05
 3 8 -6 -6.14 4.67
 -3 -8 5 95.28 13.71
 3 8 -5 102.22 16.11
 -3 -8 4 470.16 31.05
 3 8 -4 422.09 33.61
 -3 -8 3 122.32 14.14
 3 8 -3 111.73 15.32
 -3 -8 2 1.3 1.63
 3 8 -2 0.71 1.9
 -3 -8 1 7.7 3.27
 3 8 -1 2.99 2.68
 -3 -8 0 803.95 37.53
 3 8 0 609.7 38.18
 -3 -8 -1 1.4 1.68
 3 8 1 0.91 2.94
 -3 -8 -2 159.79 12.74
 3 8 2 117.75 13.59
 -3 -8 -3 49.85 6.21
 3 8 3 43.55 7.56
 -3 -8 -4 24.94 4.15
 3 8 4 18.49 4.5
 3 8 4 17.38 4.86
 3 8 5 8.2 2.91
 -3 -8 -5 9.89 2.68
 3 8 5 8.78 3.54
 -3 -8 -6 31.9 4.54
 3 8 6 57.61 8.45
 3 8 6 48.08 7.17
 3 8 7 585.46 27.67
 3 8 7 608.77 26.58
 3 8 7 547.59 25.95
 3 8 8 203.37 14.97
 3 8 8 196.21 15.08
 3 8 9 17.1 4.49
 3 8 9 19.26 4.86
 3 8 10 11.44 3.92
 3 8 10 14.98 4.36
 3 8 11 29.66 6.23
 3 8 11 33.14 6.88
 3 8 12 353.3 25.16
 3 8 12 321.62 23.66
 3 8 13 52.92 8.91
 3 8 14 92.97 12.46
 3 8 15 9.94 4.21
 3 8 16 50.43 9.8
 3 9 -8 223.59 29.06
 3 9 -7 7.23 5.54
 -3 -9 6 -1.63 2.32
 3 9 -6 1.79 2.23
 -3 -9 5 111.76 15.22
 3 9 -5 125.08 19
 -3 -9 4 336.66 26.91
 3 9 -4 367.99 32.05
 -3 -9 3 225.39 20.22
 3 9 -3 197.41 22.08
 -3 -9 2 5.88 3.23
 3 9 -2 3.72 3.27
 -3 -9 1 22.54 5.61
 3 9 -1 29.27 7.58
 -3 -9 0 311.18 21.18
 3 9 0 217.52 21.06
 -3 -9 -1 26.49 5.35
 3 9 1 24.38 6.5
 -3 -9 -2 24.23 4.74
 3 9 2 23.24 6.17
 -3 -9 -3 312.64 18.79
 3 9 3 325.7 23.73
 3 9 4 287.09 21.22
 3 9 4 314.81 20.34
 3 9 5 27.49 5.48
 3 9 5 30.59 6.36
 3 9 6 29.48 6.42
 3 9 6 42.94 7.03
 3 9 7 416.56 26.65
 3 9 7 391.75 24.68
 3 9 7 379.51 25.13
 3 9 8 249.36 19.47
 3 9 8 245.86 18.58
 3 9 8 219.77 18.14
 3 9 9 1.57 1.57
 3 9 9 0.77 1.35
 3 9 10 45.94 8.05
 3 9 10 52.67 8.33
 3 9 11 14.48 4.65
 3 9 11 12.09 4.07
 3 9 12 133.66 15
 3 9 12 138.15 14.76
 3 9 13 6.72 3.33
 3 9 13 7.28 4.17
 3 9 14 25.16 6.58
 3 9 15 146.96 17.09
 3 10 -6 25.97 9.65
 3 10 -5 1.93 3.58
 3 10 -4 91.57 16.12
 -3 -10 3 16.83 5.53
 3 10 -3 15.92 6.74
 -3 -10 2 -2.15 2.07
 3 10 -2 0.17 2.34
 -3 -10 1 40.6 7.65
 3 10 -1 30.93 8.46
 3 10 0 42.36 8.98
 3 10 1 72.25 11.55
 3 10 2 0.78 1.15
 3 10 2 2.54 2.62
 3 10 3 436.24 30.52
 3 10 3 556.29 30.02
 3 10 4 243.66 20.24
 3 10 4 238.92 18.24
 3 10 5 16.14 4.93
 3 10 5 14.4 4.25
 3 10 6 11.4 4.13
 3 10 6 8.65 3.32
 3 10 7 67.71 10.01
 3 10 7 67.46 9.29
 3 10 7 72.6 10.03
 3 10 8 172.69 16.21
 3 10 8 160.71 15.08
 3 10 8 137.99 14.45
 3 10 9 3.3 2.36
 3 10 9 -0.62 1.27
 3 10 10 41.52 7.63
 3 10 10 42.43 8.06
 3 10 11 103.91 13.14
 3 10 11 107.94 12.87
 3 10 12 8.29 3.73
 3 10 12 4.24 2.72
 3 10 13 14.79 4.94
 3 10 13 21.55 6.29
 3 10 14 65.25 11.2
 3 11 -5 11.61 7.07
 3 11 -4 18.05 7.64
 3 11 -3 20.93 8.08
 3 11 -2 -1.72 2.96
 3 11 -1 77.85 13.77
 3 11 0 218.84 22.73
 3 11 1 5.94 3.52
 3 11 2 1.28 2.63
 3 11 3 52.95 8.1
 3 11 3 36.83 8.09
 3 11 4 485.45 32.11
 3 11 4 524.18 30.19
 3 11 5 188.14 18.12
 3 11 5 194.59 16.64
 3 11 6 0.46 1.46
 3 11 6 3.64 2.23
 3 11 7 1.35 1.73
 3 11 7 -2.05 1.89
 3 11 7 3.09 2.33
 3 11 8 36.9 7.55
 3 11 8 52.71 8.86
 3 11 8 55.7 8.76
 3 11 9 0.7 0.99
 3 11 9 1.61 1.86
 3 11 10 95.67 12.6
 3 11 10 105.69 12.65
 3 11 11 15.21 4.6
 3 11 11 21.36 5.98
 3 11 12 0.94 1.56
 3 11 12 -3.15 2.7
 3 11 13 120.06 15.68
 3 11 13 86.25 12.44
 3 11 14 63.12 10.61
 3 12 -3 21.49 8.66
 3 12 -2 5.31 4.59
 3 12 -1 44 10.96
 3 12 0 202.04 22.74
 3 12 1 4.7 3.45
 3 12 2 2.33 2.76
 3 12 3 41.86 9.11
 3 12 4 227.96 21.09
 3 12 5 33.1 7.37
 3 12 6 77.36 11.67
 3 12 6 94.16 11.58
 3 12 6 64.58 10.83
 3 12 7 48.96 8.88
 3 12 7 37.92 7.87
 3 12 7 55.75 8.7
 3 12 8 2.03 2.12
 3 12 8 11.15 3.96
 3 12 8 7.13 3.51
 3 12 9 -0.93 1.29
 3 12 9 -1.35 1.77
 3 12 10 162.34 17.34
 3 12 10 182.13 17.34
 3 12 11 51.73 9.38
 3 12 11 65.75 10.85
 3 12 12 104.09 13.48
 3 12 13 8.64 4.11
 3 13 -1 20.85 7.93
 3 13 0 41.45 10.64
 3 13 1 2.42 2.96
 3 13 2 23.08 7.69
 3 13 3 2.86 2.86
 3 13 4 15.66 5.51
 3 13 5 31.1 7.6
 3 13 6 4.64 3.07
 3 13 6 3.95 2.8
 3 13 7 67.29 10.79
 3 13 7 68.04 11.17
 3 13 8 21.11 6.09
 3 13 10 45.26 8.63
 3 13 11 51.59 9.49
 3 13 12 151.85 16.98
 3 14 2 11.38 5.29
 3 14 3 2.1 2.45
 3 14 4 1.62 2.03
 4 -11 2 2.86 3.14
 -4 10 6 94.38 15.71
 -4 10 5 1.49 2.41
 -4 10 4 12.99 5.76
 -4 10 3 -1.45 2.89
 -4 10 2 11.24 5.59
 -4 10 1 24.78 8.07
 -4 10 0 228.93 24.85
 -4 10 -1 170.81 20.72
 4 -10 1 42.52 11.57
 -4 10 -2 13.19 5.28
 4 -10 2 2.31 2.34
 4 -10 3 0.43 2.27
 4 -10 4 72.42 15.16
 -4 9 10 109.48 15.85
 -4 9 10 101.15 14.69
 -4 9 9 65.66 12.22
 -4 9 9 66.42 11.46
 -4 9 8 6.19 3.9
 -4 9 8 -2.25 2.04
 -4 9 7 -1.97 2.4
 -4 9 7 2.17 2.07
 -4 9 6 4.89 3.56
 -4 9 5 29.3 8.31
 -4 9 4 184.36 21.51
 -4 9 3 77.06 13.67
 -4 9 2 101.56 15.67
 -4 9 1 2.36 2.61
 -4 9 0 275.04 26.48
 -4 9 -1 425.35 33.96
 -4 9 -2 57.46 11.64
 4 -9 2 19.29 7.44
 -4 9 -3 101.95 15.54
 4 -9 3 68.32 14.21
 -4 9 -4 34.38 8.79
 4 -9 4 23.9 9.05
 -4 9 -5 93.64 14.97
 4 -9 5 88.22 15.87
 -4 9 -6 37.14 9.28
 4 -9 6 52.34 11.47
 -4 9 -7 23.41 7.8
 -4 8 11 116.09 16.16
 -4 8 10 58.69 10.92
 -4 8 10 66.75 11.62
 -4 8 9 16.83 5.77
 -4 8 9 4.87 3.23
 -4 8 8 4.18 3.18
 -4 8 8 6.48 3.61
 -4 8 7 16.97 5.99
 -4 8 7 7.76 3.41
 -4 8 6 38.43 9.13
 -4 8 6 49.76 8.69
 -4 8 5 97.69 14.8
 -4 8 5 104.67 12.29
 -4 8 4 226.26 23
 -4 8 3 235.5 23.54
 -4 8 2 51.9 10.65
 -4 8 1 1.5 2.14
 -4 8 0 81.78 13.39
 -4 8 -1 387.99 30.87
 -4 8 -2 30.58 8.29
 -4 8 -3 92.94 14.2
 4 -8 3 60.33 12.67
 -4 8 -4 5.03 3.2
 4 -8 4 11.33 5.69
 -4 8 -5 85.58 13.78
 4 -8 5 110.78 16.85
 -4 8 -6 8.28 4.15
 4 -8 6 12.36 5.6
 -4 8 -7 32.92 8.28
 -4 8 -7 23.75 6.9
 4 -8 7 21.15 6.87
 -4 8 -8 208.38 22
 4 -8 8 248.39 25.31
 -4 8 -9 41.51 9.75
 -4 7 11 3.83 2.98
 -4 7 10 32.1 7.89
 -4 7 10 22.43 6.2
 -4 7 9 -0.89 1.65
 -4 7 9 1.62 1.9
 -4 7 8 263.15 22.55
 -4 7 8 246.2 22.78
 -4 7 7 273.96 22.17
 -4 7 7 233.35 22.43
 -4 7 6 69.45 10.1
 -4 7 6 52.31 10.26
 -4 7 5 81.66 10.51
 -4 7 5 62.9 11.24
 -4 7 4 15.14 4.27
 4 -7 -4 11.4 4.65
 -4 7 4 9.92 4.7
 4 -7 -3 394.3 30.07
 -4 7 3 467.92 26.02
 -4 7 3 413.01 31.44
 -4 7 2 68.12 8.09
 4 -7 -2 89.22 12.92
 -4 7 2 90.49 13.43
 4 -7 -1 59.8 10.44
 -4 7 1 49.46 9.9
 -4 7 0 3.13 2.71
 4 -7 0 -1.07 2.14
 4 -7 1 14.75 5.66
 -4 7 -1 25.04 7.5
 4 -7 2 0.15 1.67
 -4 7 -2 3.66 2.75
 -4 7 -3 35.69 8.34
 -4 7 -3 47.27 7.47
 -4 7 -4 435.88 32.33
 -4 7 -4 485.91 29.26
 4 -7 4 486.71 37.83
 -4 7 -5 135.6 16.54
 -4 7 -5 108.96 13.12
 -4 7 -6 53.58 10.06
 -4 7 -6 47.51 8.86
 4 -7 6 60.94 11.97
 -4 7 -7 63.59 11.05
 -4 7 -7 45.96 9.27
 4 -7 7 83.24 13.82
 -4 7 -8 213.31 21.2
 -4 7 -8 217.77 21.5
 4 -7 8 233.84 23.71
 -4 7 -9 214.79 22.61
 4 -7 9 285.36 26.57
 -4 7 -10 7.97 4.52
 -4 6 12 23.49 7.28
 -4 6 11 13.85 5.51
 -4 6 10 -1.06 1.57
 -4 6 10 -1.48 1.88
 -4 6 9 44.22 9
 -4 6 9 56.23 9.55
 -4 6 8 83.49 11.97
 -4 6 8 72.09 11.04
 4 -6 -7 342.02 26.47
 -4 6 7 362.62 26.03
 -4 6 7 379.51 27.67
 4 -6 -6 102.82 13.44
 -4 6 6 107.82 10.71
 -4 6 6 116.68 13.04
 -4 6 6 120.7 14.74
 -4 6 5 38.39 5.92
 -4 6 5 39.86 7.02
 -4 6 5 19.94 6
 4 -6 -5 27.96 6.82
 4 -6 -4 0.03 2.98
 -4 6 4 0.88 1.2
 -4 6 4 0.1 0.79
 -4 6 4 0.98 1.48
 -4 6 3 1155.87 50.39
 4 -6 -3 1205.13 59.27
 -4 6 3 1257.21 52.14
 -4 6 3 1225.26 60.34
 4 -6 -2 -2.27 2.21
 -4 6 2 1.4 1.01
 -4 6 2 1.93 1.4
 -4 6 2 2.57 2.29
 4 -6 -1 1.92 2.12
 -4 6 1 0 1.92
 -4 6 1 7.11 4.11
 4 -6 0 16.44 5.58
 -4 6 0 18.63 5.78
 4 -6 1 36.69 7.92
 -4 6 -1 41.35 5.48
 -4 6 -1 38.79 8.25
 4 -6 2 68.76 11.03
 -4 6 -2 68.87 8.03
 -4 6 -2 71.21 11.27
 4 -6 3 69.56 10.99
 -4 6 -3 78.27 9.2
 -4 6 -3 69.71 11.21
 4 -6 4 164.44 17.23
 -4 6 -4 181.48 18.49
 -4 6 -4 189.47 15.92
 -4 6 -5 182.63 18.51
 4 -6 5 167.33 17.43
 4 -6 5 203.99 22.2
 -4 6 -6 267.04 22.73
 4 -6 6 228.01 20.91
 4 -6 6 296.97 26.45
 -4 6 -7 56.32 9.81
 4 -6 7 55.37 11.01
 -4 6 -8 122.4 14.77
 4 -6 8 138.97 17.51
 -4 6 -9 290.63 25.57
 4 -6 9 342.17 28.58
 -4 6 -10 4.24 3.3
 4 -6 10 -0.98 2.58
 -4 6 -11 238.01 24.78
 -4 5 12 67.1 12.09
 -4 5 11 201.98 21.33
 -4 5 10 30.73 7.91
 -4 5 10 31.75 6.67
 -4 5 9 18.88 5.35
 -4 5 9 30.06 7.25
 -4 5 9 41.15 7.65
 4 -5 -9 36.17 7.35
 4 -5 -8 202.87 18.48
 -4 5 8 221.15 17.33
 -4 5 8 198.91 18.93
 -4 5 8 194.84 17.96
 4 -5 -7 729.07 39.64
 -4 5 7 671.8 34.86
 -4 5 7 726.46 39.26
 -4 5 7 629.25 37.36
 -4 5 6 142.35 12.79
 4 -5 -6 136.55 14.96
 -4 5 6 150.91 14.88
 -4 5 6 128.11 14.4
 -4 5 5 346.01 21.4
 4 -5 -5 328.26 24.89
 -4 5 5 395.21 24.32
 -4 5 5 342.81 25.42
 4 -5 -4 76.62 10.99
 -4 5 4 64.04 8.25
 -4 5 4 73.27 9.05
 -4 5 4 74.22 10.88
 -4 5 3 55.72 7.62
 4 -5 -3 70.08 10.45
 -4 5 3 72.25 8.45
 -4 5 3 76.1 10.9
 -4 5 2 6.28 2.42
 4 -5 -2 8.02 3.58
 -4 5 2 6.02 2.21
 -4 5 2 1.29 2.09
 4 -5 -1 0.17 1.27
 -4 5 1 1.01 0.54
 -4 5 1 -0.83 0.85
 -4 5 1 1.08 1.75
 4 -5 0 231.16 19.87
 -4 5 0 236.61 13.36
 -4 5 0 229.36 12.84
 -4 5 0 215.3 19.77
 -4 5 -1 84.98 11.74
 4 -5 1 70.52 10.75
 -4 5 -2 6.72 3.34
 4 -5 2 10.58 4.14
 -4 5 -3 3.34 2.46
 4 -5 3 3.51 2.83
 -4 5 -4 291.43 22.81
 4 -5 4 272.32 22.04
 -4 5 -5 227.66 19.81
 4 -5 5 233.76 19.98
 -4 5 -6 2.83 2.29
 4 -5 6 6.47 3.02
 4 -5 6 3.5 3.41
 -4 5 -7 -0.52 1.22
 4 -5 7 0.85 1.53
 4 -5 7 1.95 2.77
 -4 5 -8 3.3 2.28
 4 -5 8 -1.95 1.85
 4 -5 8 -1.41 2.33
 -4 5 -9 324.29 23.82
 4 -5 9 319.26 26.86
 4 -5 10 1.53 1.71
 4 -5 11 234.45 22.88
 -4 4 13 24.35 7.52
 -4 4 12 45.45 9.54
 -4 4 12 103.88 15.02
 -4 4 11 234.65 21.79
 -4 4 11 420.58 30.19
 -4 4 10 169.5 16.83
 4 -4 -10 162.14 15.32
 -4 4 10 145.69 17.01
 -4 4 10 140.19 13.75
 4 -4 -9 11.74 4.17
 -4 4 9 6.1 3.04
 -4 4 9 12.92 4.57
 -4 4 9 12.65 4.1
 -4 4 8 39.28 7.09
 4 -4 -8 39.99 7.53
 -4 4 8 38.5 7.65
 -4 4 8 31.61 6.41
 4 -4 -7 70.56 10.17
 -4 4 7 66.59 8.98
 -4 4 7 72.82 10.53
 -4 4 7 76.62 10.05
 4 -4 -6 159.67 15.67
 -4 4 6 138.28 13.02
 -4 4 6 152.77 14.78
 -4 4 6 153.75 14.88
 4 -4 -5 70.54 10.01
 -4 4 5 55.99 7.67
 -4 4 5 61.14 8.66
 -4 4 5 58.34 8.93
 4 -4 -4 2.04 2.24
 -4 4 4 1.44 1.39
 -4 4 4 2.03 2.01
 -4 4 4 0.27 1.11
 -4 4 3 241.49 17.5
 4 -4 -3 274.88 21.06
 -4 4 3 288.4 18.35
 -4 4 3 271.34 20.93
 4 -4 -2 19.15 5.22
 -4 4 2 25.75 4.81
 -4 4 2 22.16 4.23
 -4 4 2 16.2 4.72
 4 -4 -1 140.59 14.43
 -4 4 1 139.1 10.29
 -4 4 1 127.31 7.02
 -4 4 1 131.91 14.1
 4 -4 0 431.78 27.77
 -4 4 0 431.19 19.37
 4 -4 0 449.88 20.84
 -4 4 0 448.66 28.41
 -4 4 -1 230.48 19.29
 4 -4 1 248.24 19.83
 -4 4 -2 70.27 9.9
 4 -4 2 62.58 9.41
 -4 4 -3 0.42 1.23
 4 -4 3 1.01 1.85
 -4 4 -4 275.18 21.17
 4 -4 4 294.87 21.96
 -4 4 -5 40.2 7.45
 4 -4 5 43.22 7.78
 4 -4 5 51.55 5.07
 -4 4 -6 150.75 14.88
 4 -4 6 150.43 15.13
 4 -4 6 196.84 20.16
 -4 4 -7 80.73 10.5
 4 -4 7 65.46 9.63
 4 -4 7 94.35 13.34
 -4 4 -8 49.16 8.02
 4 -4 8 44.44 7.79
 4 -4 8 46.41 9.4
 4 -4 9 10.6 3.9
 -4 4 -9 20.46 5.03
 4 -4 9 19.77 5.86
 4 -4 10 17.97 5.97
 4 -4 11 333.39 26.88
 4 -4 12 352.09 28.29
 4 -4 13 30.89 8
 -4 3 14 3.88 3.12
 -4 3 13 16.62 6.3
 -4 3 12 46.57 9.17
 -4 3 11 428.73 31.18
 -4 3 10 391.63 27.41
 -4 3 10 345.04 27.48
 4 -3 -9 -1.5 1.61
 -4 3 9 0.11 1.07
 -4 3 9 2.22 1.62
 -4 3 9 -0.77 1.13
 4 -3 -8 41.54 7.16
 -4 3 8 39.43 7.38
 -4 3 8 42.34 8.19
 -4 3 8 37.43 6.49
 -4 3 7 18.73 4.71
 4 -3 -7 18.93 4.75
 -4 3 7 15.12 4.37
 -4 3 7 8.34 3.23
 -4 3 6 2.19 1.82
 4 -3 -6 8.28 3.37
 -4 3 6 11.31 3.84
 -4 3 6 9.36 3.39
 4 -3 -5 82.87 10.23
 -4 3 5 68.71 8.6
 -4 3 5 52.66 7.9
 -4 3 5 62.44 8.72
 4 -3 -4 417.9 26.63
 -4 3 4 460.42 25.69
 -4 3 4 448.39 25.45
 -4 3 4 463.49 27.19
 -4 3 3 310.75 19.94
 -4 3 3 304.57 18.88
 -4 3 3 279.23 20.4
 -4 3 2 1.38 0.53
 -4 3 2 4.01 2.4
 -4 3 1 156.5 8.63
 -4 3 1 182.33 15.54
 -4 3 0 353.96 16.63
 -4 3 0 394.37 24.49
 -4 3 -1 984.68 41.21
 4 -3 1 1134.85 40.56
 -4 3 -1 1078.3 49.52
 4 -3 2 27.24 2.67
 -4 3 -2 25.49 5.5
 -4 3 -3 276.19 20.09
 -4 3 -4 43.41 7.21
 4 -3 4 39.69 7.11
 -4 3 -5 785.57 38.78
 4 -3 5 741.45 38.65
 -4 3 -6 88.69 10.5
 4 -3 6 97.43 11.28
 4 -3 6 110.83 14.25
 4 -3 6 105.35 8.49
 -4 3 -7 242.47 17.92
 4 -3 7 276.01 22.82
 4 -3 7 234.62 13.96
 -4 3 -8 34.27 6.24
 4 -3 8 34.56 6.6
 4 -3 8 40.33 5.17
 4 -3 8 43.97 8.6
 -4 3 -9 3.16 1.71
 4 -3 9 -0.67 1.29
 4 -3 9 2.13 2.28
 -4 3 -10 20.02 4.46
 4 -3 10 15.66 4.26
 4 -3 10 9.34 3.27
 4 -3 10 8.42 4.13
 4 -3 11 133.05 15.59
 4 -3 12 202.77 19.94
 4 -3 13 110.99 14.68
 -4 2 14 37.93 9.15
 -4 2 13 18.24 6.47
 -4 2 12 7.63 3.96
 -4 2 11 246.87 22.39
 -4 2 10 90.86 13.36
 -4 2 9 41.21 8.07
 4 -2 -9 44.7 7.09
 -4 2 9 41.47 6.49
 4 -2 -9 40.7 6.92
 4 -2 -8 1.53 1.54
 -4 2 8 1.6 1.81
 -4 2 8 6.23 2.51
 4 -2 -8 2.5 1.77
 4 -2 -7 2.35 1.62
 -4 2 7 3.53 2.3
 4 -2 -7 2.06 1.26
 4 -2 -7 2.54 2.37
 -4 2 7 1.35 1.36
 -4 2 6 -1.44 1.5
 4 -2 -6 1.43 0.94
 -4 2 6 -0.7 1.16
 -4 2 5 26.01 5.46
 4 -2 -5 35.83 3.88
 -4 2 5 26.49 5.32
 4 -2 -4 511.39 21.18
 -4 2 4 487.39 27.79
 -4 2 3 1005.96 43.44
 -4 2 3 1063.51 44.7
 -4 2 2 233.59 16.31
 -4 2 2 231.33 11.21
 -4 2 2 215.91 16.61
 -4 2 1 3.52 1.2
 -4 2 1 2.09 1.4
 -4 2 0 55.02 5.13
 -4 2 0 59.28 7.99
 -4 2 -1 402.47 19.53
 -4 2 -1 417.55 24.54
 -4 2 -2 78.09 9.33
 -4 2 -3 1100.25 48.8
 -4 2 -4 253.38 17.91
 -4 2 -5 37.47 6.29
 -4 2 -6 19.07 4.38
 4 -2 6 20.37 3.85
 4 -2 7 606.86 35.51
 4 -2 7 577.7 26.59
 -4 2 -8 4.93 2.29
 4 -2 8 11.89 3.7
 4 -2 8 6.79 2.82
 4 -2 8 8.24 2.4
 4 -2 8 6.44 3.1
 -4 2 -9 207.09 15.43
 4 -2 9 219.6 16.85
 4 -2 9 182.6 15.45
 4 -2 9 233.85 19.71
 4 -2 9 220.75 14.59
 -4 2 -10 2.02 1.47
 4 -2 10 -2.57 1.78
 4 -2 10 -1.15 1.32
 4 -2 10 -0.48 0.82
 4 -2 10 0.98 2.11
 4 -2 11 10.97 4.36
 4 -2 11 14.78 3.81
 4 -2 12 62.9 10.44
 4 -2 13 39.69 8.26
 4 -2 14 15.34 5.31
 -4 1 14 52.68 11.26
 -4 1 13 -2.06 2.54
 -4 1 12 22.95 7.15
 -4 1 11 51.12 10.4
 -4 1 10 7.93 3.92
 -4 1 9 7.77 4.13
 4 -1 -9 7.72 2.76
 4 -1 -9 7.32 2.72
 -4 1 9 4.49 2.1
 4 -1 -9 7.32 2.96
 -4 1 8 540.98 32.32
 4 -1 -8 483.67 26.95
 -4 1 8 536.94 27.37
 4 -1 -8 554.31 29.35
 -4 1 7 63.46 9.23
 4 -1 -7 81.32 8.38
 -4 1 7 71.94 8.3
 4 -1 -7 71.36 8.99
 -4 1 6 33.04 6.28
 4 -1 -6 26.39 4.49
 -4 1 6 29.04 5.22
 4 -1 -6 28.25 5.54
 -4 1 5 14.73 4.08
 4 -1 -5 14.58 3.04
 -4 1 5 23.55 4.63
 4 -1 -5 17.71 4.44
 -4 1 4 443.95 24.87
 4 -1 -4 426.66 19.45
 -4 1 4 400.56 22.85
 4 -1 -4 438.09 24.85
 -4 1 3 630.72 31.22
 4 -1 -3 626.55 25.28
 -4 1 3 673.03 31.19
 -4 1 2 93.44 9.54
 4 -1 -2 67.81 5.94
 -4 1 2 80.83 6.34
 -4 1 2 75.41 8.72
 -4 1 1 4.94 2.18
 -4 1 1 2.18 1.34
 -4 1 1 3.09 1.25
 -4 1 0 413.61 23.35
 -4 1 0 399.27 19.19
 -4 1 -1 516.54 26.35
 4 -1 1 452.35 20.86
 -4 1 -2 131.02 11.74
 4 -1 2 136.06 8.34
 -4 1 -3 579.17 30.02
 4 -1 3 609.95 23.39
 -4 1 -4 1218.56 51.26
 4 -1 4 1211.35 42.08
 -4 1 -5 32.2 5.46
 4 -1 5 35.38 6.3
 -4 1 -6 3.15 1.99
 4 -1 6 1.82 1.45
 -4 1 -7 105.22 10.05
 4 -1 7 95.86 10.42
 4 -1 7 92.54 4.95
 4 -1 7 118.3 13.13
 4 -1 7 98.11 9.33
 -4 1 -8 128.66 11.31
 4 -1 8 140.85 12.59
 4 -1 8 123.87 6.77
 4 -1 8 127.96 13.77
 4 -1 8 143.33 11.54
 -4 1 -9 579.19 28.5
 4 -1 9 561.44 29.63
 4 -1 9 498.87 31.74
 4 -1 9 558.6 28.2
 -4 1 -10 66.55 7.67
 4 -1 10 59.55 7.81
 4 -1 10 62.92 7.74
 4 -1 10 68.71 9.92
 4 -1 11 19.89 4.3
 4 -1 11 14.38 3.65
 4 -1 11 17.71 4.21
 4 -1 11 21.86 5.67
 4 -1 12 36.58 7.48
 4 -1 12 42.78 6.86
 4 -1 13 25.39 6.34
 4 -1 13 11.74 4.5
 4 -1 14 54.14 9.39
 4 -1 15 90.01 13.02
 -4 0 13 11.48 5.19
 -4 0 12 92.82 14.12
 -4 0 11 49.16 10.55
 4 0 -11 79.36 11.03
 -4 0 10 45.15 9.19
 4 0 -10 40.6 7.49
 -4 0 9 25.57 6.69
 4 0 -9 31.94 6.1
 -4 0 9 31.17 4.85
 -4 0 8 478.25 30.41
 4 0 -8 463.06 26.45
 -4 0 8 431.78 23.3
 -4 0 7 155.96 15.22
 4 0 -7 150.56 12.89
 -4 0 7 152.23 12.06
 4 0 -7 163.76 13.48
 -4 0 6 70.86 9.5
 4 0 -6 71.02 8.12
 4 0 -6 77.26 8.94
 -4 0 6 68.31 7.77
 -4 0 5 -0.39 1.36
 4 0 -5 1.66 0.95
 -4 0 5 4.48 2.01
 4 0 -5 3.38 1.93
 -4 0 4 548.35 29.79
 4 0 -4 486.98 25.28
 -4 0 4 596.84 28.25
 4 0 -4 559.98 28.99
 -4 0 3 677.71 33.15
 4 0 -3 616.76 28.61
 -4 0 3 677 31.63
 4 0 -3 642 32.36
 -4 0 2 48.59 6.98
 4 0 -2 45.6 5.25
 -4 0 2 65.76 7.62
 4 0 -2 61.3 7.9
 -4 0 1 199.57 14.96
 -4 0 1 200.58 14.47
 4 0 -1 184.6 14.82
 4 0 -1 197.81 12.14
 -4 0 1 239.1 13.33
 -4 0 0 518.4 25.81
 4 0 0 512.3 26.93
 4 0 0 442.08 21.85
 -4 0 -1 2.86 1.74
 4 0 1 5.6 2.39
 -4 0 -2 8.2 2.81
 4 0 2 9.59 3.19
 -4 0 -3 480.59 25.02
 4 0 3 453.21 25.73
 4 0 4 617.3 31.65
 -4 0 -4 627.25 30.38
 -4 0 -5 247.33 16.4
 4 0 5 246.24 17.27
 -4 0 -6 123.68 10.89
 4 0 6 135.51 12.17
 4 0 6 129.31 7.33
 -4 0 -7 19.18 3.96
 4 0 7 12.35 3.49
 4 0 7 8.23 3.03
 4 0 7 8.26 3.55
 -4 0 -8 856.88 37.09
 4 0 8 781.92 38.12
 4 0 8 829.03 41.96
 4 0 8 825.76 38.04
 -4 0 -9 74.67 7.97
 4 0 9 80.77 9.03
 4 0 9 69.14 9.3
 4 0 9 86.41 9.27
 -4 0 -10 -0.08 1.12
 4 0 10 0.44 0.85
 4 0 10 -1.4 1.47
 -4 0 -11 177.82 12.39
 4 0 11 181.89 14.72
 4 0 11 157.14 14.89
 4 0 12 50.3 7.65
 4 0 12 45 7.87
 4 0 13 79.33 10.72
 4 0 13 65.84 9.37
 4 0 14 11.77 4.13
 4 0 14 10.13 3.73
 4 0 15 239.41 20.92
 4 0 15 195.27 18.13
 4 0 16 59.64 10.59
 -4 -1 13 -1.31 2.14
 -4 -1 12 8.72 5.66
 4 1 -12 30.36 7.7
 -4 -1 11 31.66 8.02
 4 1 -11 36.47 8.19
 -4 -1 10 4.69 3.31
 4 1 -10 0.25 1.23
 -4 -1 9 3.73 3.15
 4 1 -9 3.85 2.42
 -4 -1 8 271.04 22.2
 4 1 -8 262.17 19.64
 -4 -1 8 236.66 15.14
 -4 -1 7 780.04 40.4
 4 1 -7 758.47 37.25
 -4 -1 7 695.77 32.65
 -4 -1 6 30.95 6.39
 4 1 -6 44.27 6.65
 -4 -1 6 32.26 5.05
 -4 -1 5 130.96 13.28
 4 1 -5 170.59 13.23
 -4 -1 5 153.82 11.82
 -4 -1 4 76.68 9.19
 4 1 -4 51.9 6.81
 -4 -1 4 54.98 6.7
 4 1 -4 60.22 7.74
 -4 -1 3 228.78 16.63
 -4 -1 3 227.4 16.66
 4 1 -3 185.23 13.67
 -4 -1 3 223.85 14.83
 4 1 -3 232.2 16.09
 -4 -1 2 223.83 16.34
 -4 -1 2 235.69 16.38
 4 1 -2 209.81 13.9
 -4 -1 2 221.38 14.71
 4 1 -2 201.92 15.2
 -4 -1 1 315.36 19.42
 -4 -1 1 293.25 19.54
 4 1 -1 302.84 16.76
 -4 -1 1 320.51 18.3
 4 1 -1 269.73 18.33
 -4 -1 0 151.7 12.3
 -4 -1 0 120.71 11.76
 4 1 0 130.74 9.96
 -4 -1 0 135.99 11.14
 4 1 0 154.54 12.46
 -4 -1 -1 22.82 4.85
 4 1 1 19.45 3.58
 -4 -1 -1 29.89 4.88
 4 1 1 19.81 4.28
 -4 -1 -2 896.32 37.99
 4 1 2 844.45 38.95
 -4 -1 -2 813.7 39.14
 -4 -1 -3 55.23 6.66
 4 1 3 35.3 5.91
 -4 -1 -3 49.76 7.06
 -4 -1 -4 733.14 33.07
 4 1 4 763.19 34.91
 -4 -1 -4 654.94 33.94
 4 1 5 460.37 25.37
 -4 -1 -5 495.69 24.6
 -4 -1 -5 439.75 25.32
 4 1 6 42.03 6.38
 -4 -1 -6 40.75 5.72
 -4 -1 -6 41.33 6.38
 4 1 6 41.81 4.56
 -4 -1 -7 5.92 2.28
 4 1 7 3.75 1.94
 -4 -1 -7 8 2.8
 4 1 7 6.66 2.96
 4 1 7 4.93 2.71
 4 1 7 7.25 1.84
 -4 -1 -8 334.77 18.67
 4 1 8 280.65 15.59
 4 1 8 323.61 20.64
 4 1 8 310.06 19.8
 -4 -1 -9 39.58 5.43
 4 1 9 36.51 6.26
 4 1 9 26.57 5.2
 -4 -1 -10 0.56 0.85
 4 1 10 1.66 0.99
 4 1 11 668.18 35.67
 4 1 11 685.22 36.11
 4 1 12 46.94 6.52
 4 1 12 47.86 7.78
 4 1 12 41.89 7.1
 4 1 13 30.86 6.27
 4 1 13 44.79 7.84
 4 1 14 3.08 2.2
 4 1 14 -1.53 1.76
 4 1 15 213.57 18.76
 4 1 15 145.05 15.69
 4 1 16 173.16 17.62
 4 1 16 143.61 15.91
 4 1 17 3.51 2.51
 4 1 17 2.41 2.33
 -4 -2 13 -2.66 2.98
 4 2 -13 7.37 4.25
 -4 -2 12 50.12 10.66
 4 2 -12 62.34 11.84
 -4 -2 11 235.38 23
 4 2 -11 225.01 22.52
 -4 -2 10 40.06 8.88
 4 2 -10 42.09 8.79
 -4 -2 9 47.75 9.39
 4 2 -9 52.65 9.3
 -4 -2 8 1.43 2.67
 4 2 -8 2.61 2.11
 -4 -2 8 -0.03 0.48
 -4 -2 7 160.6 16.1
 -4 -2 7 135.17 11.05
 -4 -2 6 196.12 15.29
 -4 -2 6 185.08 16.77
 4 2 -6 212.66 16.87
 -4 -2 6 189.44 13.26
 -4 -2 5 44.62 7.51
 -4 -2 5 50.13 7.23
 4 2 -5 62.23 8.19
 -4 -2 5 47.14 6.11
 -4 -2 4 162.76 13.61
 -4 -2 4 127.41 12.97
 4 2 -4 158.78 13.14
 -4 -2 4 148.17 11.4
 -4 -2 3 6.8 2.47
 -4 -2 3 10.55 3.41
 4 2 -3 9.18 2.82
 -4 -2 3 8.22 2.45
 -4 -2 2 0.1 1.21
 -4 -2 2 0.38 1.23
 4 2 -2 1.66 1.5
 -4 -2 2 0.23 0.99
 -4 -2 1 157.41 13.55
 -4 -2 1 163.63 13.24
 4 2 -1 165.06 12.4
 -4 -2 1 168.12 12.2
 -4 -2 0 559.37 29.79
 -4 -2 0 586.38 28.99
 4 2 0 522.64 26.45
 -4 -2 0 588.37 27.47
 -4 -2 -1 361.71 21.26
 -4 -2 -1 361.41 22.26
 4 2 1 364.1 19.92
 -4 -2 -1 385.74 20.62
 -4 -2 -2 145.75 13.07
 4 2 2 153.59 11.51
 -4 -2 -2 152.63 11.62
 -4 -2 -3 1.13 0.88
 4 2 3 3.46 1.46
 -4 -2 -3 1.56 1.3
 -4 -2 -4 384.69 20.8
 -4 -2 -4 383.35 23.21
 -4 -2 -5 50.08 6.27
 -4 -2 -5 47.01 6.96
 -4 -2 -6 139.89 10.91
 -4 -2 -6 119.92 11.59
 -4 -2 -7 308.07 17.48
 -4 -2 -7 252.07 18.1
 4 2 7 277.41 18.37
 4 2 7 263.9 15.16
 4 2 7 321.73 19.77
 -4 -2 -8 4.11 1.69
 -4 -2 -8 4.74 2.2
 4 2 8 5.84 2.5
 4 2 8 6.11 2.37
 4 2 8 3.96 1.52
 -4 -2 -9 8.01 2.43
 -4 -2 -9 6.61 2.63
 4 2 9 4.77 2.34
 4 2 9 4.91 2.1
 4 2 9 4.16 1.69
 -4 -2 -10 231.48 14.78
 -4 -2 -10 238.24 16.61
 4 2 10 216.2 17.26
 4 2 10 224.36 16.33
 -4 -2 -11 332.4 18.57
 4 2 11 323.24 22.16
 4 2 11 318.14 20.75
 4 2 12 280.74 20.58
 4 2 12 293.73 20.05
 4 2 13 3.91 2.4
 4 2 13 5.05 2.81
 4 2 14 0.95 1.52
 4 2 14 2.92 2.23
 4 2 15 159.68 15.8
 4 2 15 122.63 14.48
 4 2 16 105.32 13.53
 4 2 16 93.08 12.81
 4 2 17 11.22 4.47
 4 2 17 3.52 2.75
 4 2 18 8.3 4.02
 4 3 -13 38.72 10.46
 -4 -3 12 185.94 21.53
 4 3 -12 204.71 23.79
 -4 -3 11 408.57 32.47
 4 3 -11 446.62 34.7
 -4 -3 10 127.81 16.57
 4 3 -10 141.01 17.68
 -4 -3 9 6.75 3.49
 4 3 -9 0.7 1.86
 -4 -3 8 3.21 1.95
 -4 -3 8 3.12 2.43
 4 3 -8 0.69 1.78
 -4 -3 7 106.14 10.69
 -4 -3 7 100.63 13.14
 4 3 -7 112.77 13.39
 -4 -3 6 48.45 7.07
 -4 -3 6 50.31 8.49
 4 3 -6 48.29 8.24
 -4 -3 6 42.37 5.96
 -4 -3 5 88.92 9.76
 -4 -3 5 96.42 11.43
 4 3 -5 105.93 11.68
 -4 -3 5 83.75 8.6
 -4 -3 4 219.71 17.71
 -4 -3 4 223.71 16.66
 4 3 -4 275.26 18.88
 -4 -3 4 230.1 15.32
 -4 -3 3 9.42 3.45
 -4 -3 3 9.56 3.15
 4 3 -3 12.05 3.63
 -4 -3 3 7.74 2.63
 -4 -3 2 54.21 7.61
 -4 -3 2 48.41 7
 4 3 -2 59.62 7.82
 -4 -3 2 44.84 6
 -4 -3 1 356.85 22.3
 -4 -3 1 409.29 22.35
 -4 -3 1 363.44 19.91
 -4 -3 0 1270.83 51.1
 -4 -3 0 1214.88 52.89
 4 3 0 1158.65 49.9
 -4 -3 0 1183.76 48.8
 -4 -3 -1 1510.11 58.89
 -4 -3 -1 1390.11 60.74
 4 3 1 1445.82 57.87
 -4 -3 -1 1444.08 57.01
 -4 -3 -2 41.87 6.98
 4 3 2 40.52 5.83
 -4 -3 -2 41.48 5.64
 -4 -3 -3 3.22 2.01
 4 3 3 5.69 2.32
 -4 -3 -3 2.17 1.21
 -4 -3 -4 28.76 5.73
 4 3 4 30.69 5.16
 -4 -3 -4 40.6 5.51
 -4 -3 -5 662.31 31.63
 -4 -3 -5 771.43 37.01
 -4 -3 -6 0.12 0.8
 -4 -3 -6 -0.09 0.97
 -4 -3 -7 671.33 32.4
 -4 -3 -7 702.87 36.16
 4 3 7 767.59 33.56
 4 3 7 758.32 36.26
 -4 -3 -8 125.67 10.41
 -4 -3 -8 120.7 12.05
 4 3 8 128.84 10.68
 4 3 8 122.39 10.05
 4 3 8 128.55 12.19
 -4 -3 -9 5.24 1.98
 -4 -3 -9 3.97 2.17
 4 3 9 2.68 1.96
 4 3 9 4.21 2
 4 3 9 4.44 1.96
 -4 -3 -10 123.26 11.84
 -4 -3 -10 129.97 10.68
 4 3 10 132.68 11.32
 4 3 10 136.2 13.13
 4 3 10 143.47 11.74
 -4 -3 -11 448.65 25.9
 4 3 11 486.74 28.77
 4 3 11 492.52 26.19
 -4 -3 -12 385.75 22.7
 4 3 12 426.14 23.92
 4 3 13 14.88 4.13
 4 3 13 8.15 3.23
 4 3 14 1.74 1.85
 4 3 14 1.04 1.61
 4 3 15 7.9 3.29
 4 3 15 9.76 3.81
 4 3 15 5.02 2.94
 4 3 16 6.92 3.55
 4 3 16 7.34 3.55
 4 3 17 41.94 8.8
 4 3 17 22.1 7.09
 4 4 -13 7.65 5.32
 4 4 -12 -0.52 3.17
 -4 -4 11 63.77 12.22
 4 4 -11 96.49 16.17
 -4 -4 10 139.7 17.49
 4 4 -10 144.23 19.03
 -4 -4 9 2.02 2.19
 4 4 -9 -0.33 2.53
 -4 -4 8 66.28 11.17
 4 4 -8 73.85 12.15
 -4 -4 7 33.91 7.56
 -4 -4 7 31.27 5.74
 4 4 -7 47.58 9.23
 -4 -4 6 12.24 4.57
 -4 -4 6 5.52 2.53
 4 4 -6 9.91 4.58
 -4 -4 5 -1.87 1.57
 -4 -4 5 -0.03 0.88
 4 4 -5 1.91 1.6
 -4 -4 4 440.36 26.54
 4 4 -4 473.62 27.82
 -4 -4 3 64.61 8.4
 -4 -4 3 64.35 8.67
 4 4 -3 72.31 9.59
 -4 -4 3 82.77 8.69
 -4 -4 2 7.72 2.91
 -4 -4 2 7.58 2.86
 4 4 -2 5.74 2.93
 -4 -4 2 13.2 3.41
 -4 -4 1 9.31 3.16
 4 4 -1 6.29 2.68
 -4 -4 1 10.49 3.03
 -4 -4 0 26.55 4.95
 4 4 0 27.9 5.4
 -4 -4 0 23.81 4.57
 -4 -4 -1 60.44 7.38
 4 4 1 58.94 7.63
 -4 -4 -1 46.95 6.34
 -4 -4 -2 36.99 5.69
 -4 -4 -2 37.08 5.57
 4 4 2 40.87 6.23
 -4 -4 -3 244.01 16.26
 4 4 3 291.09 18.38
 -4 -4 -4 337.58 19.49
 4 4 4 323.64 20.4
 -4 -4 -5 218.56 14.75
 4 4 5 195.88 15.05
 -4 -4 -6 0.81 1.02
 -4 -4 -7 542.74 28.13
 -4 -4 -7 705.56 35.22
 4 4 7 546.18 26.38
 4 4 7 665.33 32.67
 -4 -4 -8 1040.4 49.64
 4 4 8 989.95 44.55
 4 4 8 1052.71 47.84
 4 4 8 1165.44 43.98
 -4 -4 -9 91.37 10.81
 4 4 9 70.75 8.07
 4 4 9 75.96 9.5
 4 4 9 79.59 7.86
 -4 -4 -10 29.12 5.88
 4 4 10 22.74 4.35
 4 4 10 19.36 5.04
 4 4 10 28.05 5.24
 -4 -4 -11 70.44 8.98
 4 4 11 69.82 8.71
 4 4 11 64.81 9.47
 4 4 11 64.07 7.74
 -4 -4 -12 12.47 3.54
 4 4 12 14.75 4
 4 4 12 15.64 4.53
 4 4 13 9.02 3.45
 4 4 13 15.47 4.7
 4 4 14 14.06 4.21
 4 4 14 7.44 3.55
 4 4 15 11.08 4.28
 4 4 15 11.13 4.03
 4 4 16 2.45 2.24
 4 4 16 -2.85 2.49
 4 4 16 -3.12 2.55
 4 4 17 -0.94 1.94
 4 5 -12 3.99 3.78
 -4 -5 11 30.46 8.78
 4 5 -11 42.81 11.38
 -4 -5 10 11.49 5.15
 4 5 -10 2.02 4.02
 -4 -5 9 17.35 6.34
 4 5 -9 17.49 6.35
 -4 -5 8 285.73 25.04
 4 5 -8 345.62 29.58
 -4 -5 7 92.29 10.06
 -4 -5 7 119.82 14.81
 4 5 -7 137.8 17.12
 -4 -5 6 -0.12 1.61
 -4 -5 6 3.43 1.85
 4 5 -6 2.1 2.52
 -4 -5 5 125.71 13.95
 -4 -5 5 84.99 9.83
 4 5 -5 122.99 14.71
 -4 -5 4 401.56 26.08
 4 5 -4 381.1 27
 -4 -5 3 3.6 2.29
 4 5 -3 4.03 2.49
 -4 -5 2 6.31 2.69
 4 5 -2 5.75 2.53
 -4 -5 1 58.07 7.77
 4 5 -1 46.48 7.88
 -4 -5 0 614.65 30.21
 4 5 0 553.37 31.57
 -4 -5 -1 496.42 25.63
 4 5 1 464.23 27.24
 -4 -5 -2 0.63 0.83
 4 5 2 -0.26 1.23
 -4 -5 -3 373.68 21.08
 4 5 3 354.44 22.28
 4 5 4 700.99 35.15
 4 5 5 13.28 3.8
 4 5 6 77.04 8.94
 4 5 6 10.84 3.42
 4 5 7 483.51 28.29
 4 5 7 538.81 23.1
 4 5 8 1144.34 52.18
 4 5 8 1185.75 54.04
 4 5 9 30.22 6.2
 4 5 9 36.89 5.98
 4 5 9 43.57 5.35
 4 5 10 23.06 5.91
 4 5 10 36.05 6.1
 4 5 10 39.21 5.4
 -4 -5 -11 3.4 2.19
 4 5 11 1.83 1.46
 4 5 11 2.63 2.06
 4 5 11 2.23 1.81
 -4 -5 -12 25.74 5.62
 4 5 12 18 4.34
 4 5 12 14.12 4.18
 4 5 12 16.49 4.92
 4 5 13 26.84 5.85
 4 5 13 16.48 5.1
 4 5 14 137.48 15.3
 4 5 14 191.64 16.63
 4 5 15 147.47 16.14
 4 5 16 24.83 6.76
 4 5 17 3.35 2.69
 -4 -6 10 4.2 3.36
 4 6 -10 -5.7 4.72
 -4 -6 9 77.51 13.2
 4 6 -9 107.27 17.64
 -4 -6 8 597.45 40.18
 4 6 -8 717.11 47.97
 -4 -6 7 168.26 18.15
 -4 -6 7 124.64 12.22
 -4 -6 6 1.65 1.56
 4 6 -6 10.26 5.28
 -4 -6 5 15.12 5.25
 4 6 -5 17.74 6.19
 -4 -6 4 105.3 13.01
 4 6 -4 112.28 14.32
 -4 -6 3 230.35 19.31
 4 6 -3 295.23 23.3
 -4 -6 2 2.84 2.12
 4 6 -2 -4.36 2.99
 -4 -6 1 231.46 17.2
 4 6 -1 234.71 19.6
 -4 -6 0 64.99 8.07
 4 6 0 58.91 9.02
 -4 -6 -1 21.44 4.49
 4 6 1 20.55 5.28
 -4 -6 -2 19.67 4.07
 4 6 2 20.25 5.14
 -4 -6 -3 42.52 6.18
 4 6 3 40.53 6.92
 -4 -6 -4 146.3 12.09
 4 6 4 149.56 13.92
 4 6 5 45.63 7.45
 4 6 6 8 3.31
 4 6 6 21.01 2.48
 4 6 7 109.02 11.43
 4 6 7 72.74 5.44
 4 6 8 707.4 31.02
 4 6 8 748.29 33.09
 4 6 9 303.15 20.19
 4 6 9 298.22 18.99
 4 6 10 -0.6 0.96
 4 6 10 2.14 1.47
 4 6 10 0.93 1.39
 4 6 11 51.59 7.84
 4 6 11 49.41 8.17
 4 6 12 3.76 1.65
 4 6 12 4.67 2.76
 -4 -6 -13 10.56 3.82
 4 6 13 14.22 4.52
 4 6 14 237.53 20.54
 4 6 15 314.43 24.97
 4 6 16 80.1 12.14
 -4 -7 9 62.51 12.17
 4 7 -9 64.2 14.57
 -4 -7 8 241.08 24.11
 4 7 -8 288.2 30.61
 -4 -7 7 419.63 32.08
 4 7 -7 477.16 38.86
 -4 -7 6 49.61 9.71
 4 7 -6 66.47 12.97
 -4 -7 5 8.46 3.95
 4 7 -5 2.32 2.92
 -4 -7 4 -0.4 2.2
 4 7 -4 2.96 3.17
 -4 -7 3 220.17 19.57
 4 7 -3 235.22 21.95
 -4 -7 2 16.91 4.88
 4 7 -2 10.74 4.04
 -4 -7 1 273.02 19.55
 4 7 -1 226.13 20.62
 -4 -7 0 186.41 14.88
 4 7 0 135.6 15.04
 -4 -7 -1 39.42 6.19
 4 7 1 43.18 7.82
 -4 -7 -2 51.74 6.71
 4 7 2 51.29 8.24
 -4 -7 -3 21.02 4.43
 4 7 3 27.86 6.23
 -4 -7 -4 2.73 1.79
 4 7 4 0.27 0.25
 -4 -7 -5 1.65 1.23
 4 7 5 0.85 1.55
 -4 -7 -6 46.89 6.35
 4 7 6 63.41 9.13
 4 7 7 7.13 3.03
 4 7 7 8.23 3.18
 4 7 8 145.63 13.95
 4 7 9 19.59 5.01
 4 7 9 20.25 4.74
 4 7 10 114.44 12.22
 4 7 10 115.01 12.75
 4 7 11 320.92 22.74
 4 7 11 351.51 24.47
 4 7 12 1.17 1.73
 4 7 12 1.86 1.95
 4 7 13 4.63 2.79
 4 7 13 4.82 2.8
 4 7 14 84.08 11.79
 4 7 15 327.17 25.75
 4 7 16 119.37 15.4
 -4 -8 8 12.37 5.54
 4 8 -8 6.37 4.98
 -4 -8 7 147.36 18.62
 4 8 -7 218.96 26.43
 -4 -8 6 56.24 10.76
 4 8 -6 52.44 12.47
 -4 -8 5 66.67 11.43
 4 8 -5 77.21 14.24
 -4 -8 4 182.16 18.66
 4 8 -4 203.73 22.67
 -4 -8 3 0.79 1.69
 4 8 -3 1.6 2.66
 -4 -8 2 -0.03 1.22
 4 8 -2 3.15 2.68
 -4 -8 1 232.22 19.01
 4 8 -1 195.28 19.97
 -4 -8 0 775.47 38.24
 4 8 0 645.12 40.01
 -4 -8 -1 163.82 13.88
 4 8 1 129.59 15.14
 -4 -8 -2 27.08 5.12
 4 8 2 20.48 5.77
 -4 -8 -3 146.13 12.03
 4 8 3 129.7 14.23
 -4 -8 -4 176.71 13.24
 4 8 4 171.79 16.33
 -4 -8 -5 71.42 8.11
 4 8 5 87.9 11.37
 4 8 6 3.49 2.44
 -4 -8 -6 0.72 1.32
 4 8 6 2.4 2.2
 4 8 7 0.56 1.32
 -4 -8 -7 -0.99 1.03
 4 8 7 0.84 1.51
 4 8 8 0.46 1.27
 4 8 9 0.01 1.06
 4 8 9 0.73 2.09
 4 8 10 26.78 6.11
 4 8 10 19.22 5.31
 4 8 11 135.69 14.23
 4 8 11 143.74 14.9
 4 8 12 78.61 11
 4 8 12 59.32 9.53
 4 8 13 -2.82 2.36
 4 8 13 0.76 1.68
 4 8 14 12.91 4.7
 4 8 15 263.08 22.89
 -4 -9 8 -5.07 3.73
 -4 -9 7 20.23 7.04
 4 9 -7 39.57 11.98
 -4 -9 6 -1.14 2.05
 4 9 -6 3.41 4.1
 -4 -9 5 74.39 12.71
 4 9 -5 89.17 16.53
 -4 -9 4 249.33 23.11
 4 9 -4 288.17 28.75
 -4 -9 3 29.22 7.28
 4 9 -3 32.87 9.07
 -4 -9 2 7.02 3.48
 4 9 -2 4.82 3.68
 -4 -9 1 432.01 28.71
 4 9 -1 393.91 31.14
 -4 -9 0 831.09 42.29
 4 9 0 742.07 45.14
 -4 -9 -1 317.74 21.96
 4 9 1 276.36 24.13
 -4 -9 -2 1.33 1.5
 4 9 2 4.42 3.43
 -4 -9 -3 1.23 1.31
 4 9 3 3.19 2.12
 -4 -9 -4 14.83 3.62
 4 9 4 16.52 5.21
 -4 -9 -5 4.68 1.96
 4 9 5 -1.65 1.89
 4 9 5 2.97 2.87
 4 9 6 88.36 12
 4 9 6 83.02 10.81
 4 9 7 41.53 7.41
 4 9 7 37.09 7.6
 4 9 8 100.14 12.67
 4 9 8 104.33 12.31
 4 9 9 49.69 8.29
 4 9 9 37.84 7.34
 4 9 10 -2.09 1.95
 4 9 10 -2.67 2.18
 4 9 11 176.82 16.89
 4 9 11 184.04 17.51
 4 9 12 129.35 14.7
 4 9 12 123.99 14.18
 4 9 13 0.09 1.08
 4 9 13 3.45 2.53
 4 9 14 5.37 3.37
 4 9 14 3.9 2.8
 4 9 15 4.35 3.07
 -4 -10 6 15.68 6.17
 -4 -10 5 12.88 5.58
 4 10 -5 18.63 7.93
 -4 -10 4 77.46 12.8
 4 10 -4 71.52 15
 -4 -10 3 95.94 13.89
 4 10 -3 80.98 15.25
 -4 -10 2 9.75 4.29
 4 10 -2 12.39 6.03
 -4 -10 1 21.61 5.89
 4 10 -1 8.25 4.8
 -4 -10 0 198.93 18.08
 4 10 0 171.18 19.78
 -4 -10 -1 108.28 12.37
 4 10 1 103.75 14.71
 4 10 2 102.54 14.21
 4 10 3 47.34 9.2
 4 10 4 2.01 2.22
 4 10 5 23.69 5.91
 4 10 5 15.28 5.27
 4 10 6 24.45 5.87
 4 10 6 18.62 5.97
 4 10 7 427.53 30.11
 4 10 7 469.76 29.21
 4 10 8 256.58 21.9
 4 10 8 246.72 20.25
 4 10 8 237.27 20.15
 4 10 9 5.14 2.84
 4 10 9 3.77 2.62
 4 10 10 1.78 2.01
 4 10 10 0.02 1.49
 4 10 11 3.41 2.46
 4 10 11 5.51 3.5
 4 10 12 35.89 7.9
 4 10 12 34.6 7.48
 4 10 13 11.21 4.37
 4 10 13 6.13 3.46
 4 10 14 29.07 7.21
 4 10 14 28.62 7.84
 4 11 -3 4.53 4.15
 4 11 -2 -4.72 4.19
 4 11 -1 1.11 2.59
 4 11 0 232.54 24.43
 4 11 1 1.64 2.19
 4 11 2 28.42 7.94
 4 11 3 163.12 18.65
 4 11 3 257.78 21.66
 4 11 4 124.07 15.51
 4 11 4 145.42 15.66
 4 11 5 4.15 2.64
 4 11 5 4.83 3.37
 4 11 6 14.24 4.71
 4 11 6 1.61 2.22
 4 11 7 306.34 25.36
 4 11 7 332.34 24.68
 4 11 8 246.34 21.98
 4 11 8 243.42 20.64
 4 11 8 223.95 20.29
 4 11 9 15.99 5.05
 4 11 9 13.27 4.58
 4 11 10 80.28 11.45
 4 11 10 62.62 10.29
 4 11 11 1.32 1.76
 4 11 11 8.9 4.22
 4 11 12 51.98 9.34
 4 11 12 62.25 10.72
 4 11 13 8.71 4.15
 4 11 13 -2.83 2.55
 4 12 -1 15.24 6.46
 4 12 0 1.52 3.76
 4 12 1 8.74 4.97
 4 12 2 42.35 9.86
 4 12 3 234.6 23.1
 4 12 4 252.24 23.75
 4 12 5 51.55 10.27
 4 12 5 71.61 10.82
 4 12 6 27.93 7.35
 4 12 6 33.29 7.2
 4 12 7 218 21.64
 4 12 7 264.02 21.91
 4 12 8 282.78 24.26
 4 12 8 311.5 23.98
 4 12 9 50.76 9.57
 4 12 9 34.19 7.74
 4 12 9 30.84 7.27
 4 12 10 17.96 5.67
 4 12 10 16.6 5.26
 4 12 11 12.57 4.66
 4 12 12 -2.58 2.36
 4 13 1 1.97 2.83
 4 13 2 2.93 3.59
 4 13 3 16.58 6.19
 4 13 4 0.93 2.02
 4 13 5 11.88 5.02
 4 13 6 20.82 6.66
 4 13 7 0.4 2.5
 4 13 7 -0.73 2.33
 4 13 8 20.31 6.15
 4 13 9 -1.53 1.81
 4 13 9 -0.73 1.86
 4 13 10 24.48 6.69
 4 13 11 73.2 11.73
 4 14 4 161.8 19.77
 4 14 5 40.72 9.48
 4 14 6 0.36 1.91
 4 14 7 15.31 5.72
 -5 9 3 5.87 4.32
 -5 9 2 3.55 2.71
 -5 9 1 3.53 3.22
 -5 9 0 257.91 27.02
 -5 9 -1 106.32 16.85
 5 -9 3 4.43 4.45
 -5 8 10 51.82 10.64
 -5 8 9 11.54 5.18
 -5 8 9 3.86 2.88
 -5 8 8 50.86 10.95
 -5 8 7 84.75 14.32
 -5 8 6 63.04 12.32
 -5 8 5 6.95 4.32
 -5 8 4 -2.98 2.77
 -5 8 3 5.59 3.84
 -5 8 2 1.12 2.14
 -5 8 1 4.69 3.54
 -5 8 0 257.69 26.38
 -5 8 -1 379.18 32.22
 -5 8 -2 9.94 4.42
 -5 8 -3 16.71 6.54
 -5 8 -4 127.64 17.66
 5 -8 4 98.87 18.22
 -5 8 -5 153.37 19.48
 5 -8 5 174.61 23.81
 -5 8 -6 3.79 3.08
 -5 8 -7 176.01 20.85
 -5 7 10 20.3 6.59
 -5 7 10 11.35 4.82
 -5 7 9 3 2.6
 -5 7 9 1.8 2.03
 -5 7 8 29.39 7.38
 -5 7 8 29.84 7.66
 -5 7 7 2.74 2.35
 -5 7 7 4.91 3.31
 5 -7 -6 167.84 19.35
 -5 7 6 148.41 15.84
 -5 7 6 145.57 18.33
 -5 7 5 0.78 1.91
 5 -7 -5 -1.92 2.26
 -5 7 4 136.42 17.81
 5 -7 -4 148.18 18.14
 -5 7 3 28.45 7.95
 5 -7 -3 20.55 6.38
 -5 7 2 51.07 10.84
 5 -7 -2 45.92 9.96
 -5 7 1 7.94 4.62
 5 -7 -1 4 3.28
 -5 7 0 223.25 23.2
 5 -7 0 211.67 22.29
 -5 7 -1 295.33 26.92
 5 -7 1 268.22 25.34
 5 -7 2 15.9 5.83
 -5 7 -2 19.64 6.54
 -5 7 -3 13.46 5.45
 5 -7 3 13.81 5.61
 -5 7 -4 8.43 4.24
 5 -7 4 12.83 5.58
 -5 7 -5 134.92 17.4
 5 -7 5 123.36 16.63
 5 -7 5 125.67 19.5
 -5 7 -6 41.3 9.47
 5 -7 6 40.81 11.31
 -5 7 -7 32.75 8.25
 5 -7 7 37.92 10.1
 -5 7 -8 164.42 19.23
 -5 7 -9 0.3 1.75
 -5 7 -10 11.34 5.73
 -5 6 11 43.95 9.94
 -5 6 10 65.07 11.87
 -5 6 10 76.87 11.73
 -5 6 9 21.37 6.55
 -5 6 9 16.23 5.33
 5 -6 -8 92.25 13.7
 -5 6 8 101.3 13.84
 -5 6 8 100.17 13.85
 -5 6 7 53.94 9.66
 -5 6 7 46.57 9.57
 5 -6 -7 44.64 9.46
 5 -6 -6 24.29 6.91
 -5 6 6 30.05 6.91
 -5 6 6 41.84 9
 5 -6 -5 1.09 1.59
 -5 6 5 2.92 1.97
 -5 6 5 2.77 1.89
 -5 6 5 3.59 2.98
 5 -6 -4 427.21 31.63
 -5 6 4 373.75 24.16
 -5 6 4 415.71 25.81
 -5 6 4 429.25 31.66
 -5 6 3 418.35 31.17
 -5 6 3 358.18 23.78
 5 -6 -3 406.86 30.56
 -5 6 2 68.76 12
 -5 6 2 92.46 10.46
 5 -6 -2 80.45 12.79
 -5 6 1 92.58 13.85
 5 -6 -1 72.23 12.11
 -5 6 0 59.53 11
 5 -6 0 52.17 10.27
 -5 6 -1 429.29 31.85
 5 -6 1 394.18 30.62
 -5 6 -2 178.66 19.41
 5 -6 2 160.08 18.33
 -5 6 -3 97.73 14.11
 5 -6 3 78.76 12.77
 -5 6 -4 14.81 5.35
 5 -6 4 1.73 2.2
 -5 6 -5 15.54 5.5
 5 -6 5 17.37 5.91
 -5 6 -6 37.59 8.64
 5 -6 6 42.62 9.02
 5 -6 6 40.84 10.43
 -5 6 -7 104.05 14.43
 5 -6 7 91.95 13.59
 5 -6 7 114.19 18.06
 -5 6 -8 249.2 22.96
 5 -6 8 239.21 25.75
 5 -6 9 48.73 10.96
 -5 6 -11 1.83 2
 -5 5 9 16.42 5.67
 5 -5 -9 4.78 2.8
 -5 5 9 13.92 4.99
 5 -5 -8 67.7 11.34
 -5 5 8 76.98 10.67
 -5 5 8 93.98 13.13
 -5 5 8 84.66 12.05
 5 -5 -7 299.52 24.57
 -5 5 7 226.02 18.73
 -5 5 7 266.53 22.4
 -5 5 7 243.4 21.63
 5 -5 -6 -2.99 2.74
 -5 5 6 -3.07 2.13
 -5 5 6 -1.01 1.58
 -5 5 6 -0.31 1.52
 -5 5 5 104.9 11.7
 5 -5 -5 84.7 12.77
 -5 5 5 107.76 12.32
 -5 5 5 99.97 13.45
 -5 5 4 403.81 25.11
 5 -5 -4 402.16 29.94
 -5 5 4 378.07 25.17
 -5 5 4 460.7 31.1
 -5 5 3 486.54 32.83
 -5 5 3 454.37 27.39
 5 -5 -3 488.51 33.35
 -5 5 2 157.98 17.48
 -5 5 2 159.96 14.11
 5 -5 -2 151.87 17.17
 -5 5 1 1.15 1.98
 5 -5 -1 -0.01 1.51
 -5 5 0 9.32 4.58
 5 -5 0 2.54 1.62
 -5 5 -1 179.35 18.67
 5 -5 1 162.8 17.95
 -5 5 -2 21.79 6.39
 5 -5 2 13.7 5.32
 -5 5 -3 31.3 7.47
 5 -5 3 27.12 6.98
 -5 5 -4 34 7.76
 5 -5 4 27.84 7
 -5 5 -5 222.03 20.55
 5 -5 5 185.72 19.31
 -5 5 -6 17.88 5.55
 5 -5 6 34.38 8.13
 5 -5 6 30.94 9.43
 -5 5 -7 63.15 10.46
 5 -5 7 77.76 11.99
 5 -5 7 82.14 14.78
 -5 5 -8 324.79 25.89
 5 -5 8 316.34 26.07
 -5 5 -9 144.93 16.01
 5 -5 9 122.72 14.99
 5 -5 9 158.93 19.74
 5 -5 10 -2.02 2.52
 -5 4 11 -2.53 2.44
 -5 4 10 18.28 5.75
 -5 4 9 -0.03 1.13
 -5 4 9 2.9 2.36
 5 -4 -9 3.91 2.64
 -5 4 8 163.8 16.27
 -5 4 8 159.05 16.13
 5 -4 -8 193.57 18.6
 -5 4 7 158.47 16.39
 5 -4 -7 193.3 18.86
 -5 4 7 201.92 17.39
 -5 4 6 15.41 4.98
 5 -4 -6 18.56 5.56
 -5 4 6 15.68 4.42
 -5 4 5 58.43 9.54
 5 -4 -5 52.29 9.61
 -5 4 5 52.11 8.11
 -5 4 4 -0.99 1.63
 -5 4 4 3.16 2.44
 5 -4 -4 4.04 2.87
 -5 4 3 267.72 22.12
 -5 4 3 292.55 20.18
 5 -4 -3 243.64 21.71
 -5 4 2 -1.79 2.16
 5 -4 -2 -1.61 2.01
 -5 4 2 2.61 1.86
 -5 4 1 206.17 19.03
 5 -4 -1 194.4 18.88
 -5 4 0 64.5 10.3
 5 -4 0 72 11.1
 -5 4 -1 12.34 4.68
 5 -4 1 12.35 4.55
 -5 4 -2 40.38 8.08
 5 -4 2 23.94 6.28
 -5 4 -3 37.24 7.79
 5 -4 3 31.28 7.08
 -5 4 -4 961.52 48.92
 5 -4 4 893.99 48.34
 -5 4 -5 141.47 15.2
 5 -4 5 120 14.67
 -5 4 -6 -1.94 2.01
 5 -4 6 8.05 3.77
 -5 4 -7 -1.5 1.63
 5 -4 7 0.26 1.33
 5 -4 7 -1.26 2.36
 -5 4 -8 97.26 12.44
 5 -4 8 76.6 11.49
 -5 4 -9 203.62 18.4
 5 -4 9 187.64 18.42
 5 -4 9 229.74 23.37
 5 -4 10 3.54 2.52
 5 -4 10 1.22 1.61
 5 -4 10 -0.91 2.22
 5 -4 11 100.61 15.05
 -5 3 13 18.57 6.49
 -5 3 12 107.37 15.53
 -5 3 11 197.32 20.72
 -5 3 10 14.2 5.41
 -5 3 9 11.73 3.92
 5 -3 -9 8.27 3.57
 5 -3 -9 7.59 3.28
 -5 3 9 7.94 3.85
 -5 3 8 17.76 4.98
 5 -3 -8 15.8 5.05
 5 -3 -8 18.86 5.62
 -5 3 8 17.71 5.4
 -5 3 7 616.41 35.05
 5 -3 -7 631.2 36.94
 -5 3 7 635.78 35.89
 -5 3 6 547.86 32.94
 5 -3 -6 584.36 35.08
 -5 3 6 597.91 33.72
 -5 3 5 2.77 2.19
 5 -3 -5 0.41 1.56
 -5 3 4 17.77 5
 -5 3 4 9.54 3.84
 -5 3 3 578.52 34.15
 -5 3 3 612.34 33.28
 -5 3 2 165.34 16.05
 -5 3 2 170.51 14.8
 -5 3 1 0.63 1.27
 -5 3 1 4.8 2.24
 -5 3 0 185.68 17.19
 -5 3 -1 163.31 16.01
 -5 3 -2 0.45 2.05
 -5 3 -3 47.83 8.34
 -5 3 -4 317.85 23.22
 -5 3 -5 485.77 30.18
 -5 3 -6 125.92 13.45
 5 -3 6 107.1 12.89
 5 -3 6 87.79 9.24
 -5 3 -7 14.17 4.49
 5 -3 7 13.3 4.59
 5 -3 7 22.02 6.91
 -5 3 -8 63.63 9.41
 5 -3 8 59.5 9.76
 5 -3 8 91.07 14.37
 -5 3 -9 457.88 28.52
 5 -3 9 436.55 29.86
 5 -3 9 457.61 30.16
 5 -3 9 538.68 36.09
 5 -3 10 6.82 3.16
 -5 3 -10 7.15 3.32
 5 -3 10 5.28 2.98
 5 -3 10 6.74 3.94
 5 -3 11 324.93 27.27
 5 -3 12 31.93 8.29
 5 -3 13 0.02 1.46
 -5 2 13 1.87 2.71
 -5 2 12 50.57 11.33
 -5 2 11 153.66 18.42
 -5 2 10 55.06 10.57
 -5 2 9 1.84 2.29
 5 -2 -9 0.68 1.42
 5 -2 -9 1.92 1.91
 -5 2 9 -0.82 1.34
 5 -2 -8 22.8 5.66
 -5 2 8 16.91 5.23
 -5 2 8 19.98 4.98
 5 -2 -8 14.37 4.68
 -5 2 7 182.26 17.28
 -5 2 7 170.44 15.64
 5 -2 -7 200.64 17.96
 -5 2 6 52.56 8.58
 -5 2 6 41.01 7.41
 5 -2 -6 56.66 9.17
 -5 2 5 79.6 10.43
 -5 2 5 67.65 9.45
 5 -2 -5 74.88 10.62
 -5 2 4 -1.21 1.71
 -5 2 4 -2.19 1.98
 -5 2 3 15.15 4.37
 -5 2 3 22.15 5.17
 -5 2 2 31.24 6.13
 -5 2 2 29.57 6.12
 -5 2 1 2.04 1.29
 -5 2 1 3.13 2.11
 -5 2 1 3.48 1.35
 -5 2 0 88.61 10.9
 -5 2 -1 91.79 11.13
 -5 2 -2 0.98 1.48
 -5 2 -3 2.62 1.99
 -5 2 -4 878.62 43.44
 -5 2 -5 499.44 29.46
 -5 2 -6 189.35 16.16
 5 -2 6 168.94 16.85
 -5 2 -7 490.94 29.16
 5 -2 7 535.42 32.3
 5 -2 7 490.8 26.54
 -5 2 -8 244.87 18.96
 5 -2 8 234.06 20.02
 5 -2 8 299.3 25.22
 5 -2 8 253.71 17.12
 -5 2 -9 199.97 16.49
 5 -2 9 188.45 17.18
 5 -2 9 160.46 15.9
 5 -2 9 217.42 20.73
 5 -2 9 195.77 14.64
 -5 2 -10 4.01 2.42
 5 -2 10 7.88 3.35
 5 -2 10 5.53 2.78
 5 -2 10 4.97 3.35
 5 -2 11 366.43 28.18
 5 -2 12 288.46 24.79
 5 -2 13 9.26 4.22
 5 -2 14 52.84 10.36
 -5 1 13 10.42 4.99
 -5 1 12 151.34 18.91
 -5 1 11 467.34 35.62
 -5 1 10 215.6 22.03
 -5 1 9 2.29 2.5
 -5 1 9 -0.64 0.96
 -5 1 8 0.8 1.44
 -5 1 8 3.65 2.2
 5 -1 -8 5 2.62
 -5 1 7 18.24 5.27
 -5 1 7 14.27 3.98
 5 -1 -7 22.03 5.63
 -5 1 6 154.57 15.32
 5 -1 -6 151.99 12.03
 -5 1 6 131.49 13.07
 5 -1 -6 138.25 14.34
 -5 1 5 -0.66 1.37
 5 -1 -5 1.45 1.08
 -5 1 5 1.04 1.97
 5 -1 -5 -0.54 1.28
 -5 1 4 261.09 20.43
 5 -1 -4 283.04 16.14
 -5 1 4 301.55 20.61
 5 -1 -4 260.68 20.5
 -5 1 3 377.28 25.15
 5 -1 -3 427.62 20.57
 -5 1 3 412.84 25.37
 5 -1 -3 370.57 25.76
 -5 1 2 176.48 15.37
 5 -1 -2 174.77 11.52
 -5 1 2 185.88 15.65
 5 -1 -2 176 16.32
 -5 1 1 71.82 9.31
 -5 1 1 66.11 9
 5 -1 -1 70.66 9.96
 -5 1 0 168.64 14.86
 5 -1 0 169.18 16.08
 -5 1 -1 119.39 12.34
 5 -1 1 141.11 14.41
 5 -1 2 8 2.14
 -5 1 -2 11.21 3.69
 5 -1 2 14.35 4.5
 5 -1 3 29.17 3.5
 -5 1 -3 28.5 5.76
 5 -1 3 30.73 6.5
 5 -1 4 26.14 2.94
 -5 1 -4 22.28 5.03
 5 -1 4 32.12 6.68
 -5 1 -5 188.9 15.89
 5 -1 5 209.67 17.94
 -5 1 -6 21.38 5.03
 5 -1 6 20.8 5.37
 5 -1 7 39.59 7.4
 -5 1 -7 36.39 6.58
 5 -1 7 32.73 6.06
 -5 1 -8 386.09 24.21
 5 -1 8 384.62 25.71
 5 -1 8 448.05 30.82
 5 -1 8 380.52 23.16
 -5 1 -9 22.24 5.02
 5 -1 9 23.51 5.57
 5 -1 9 29.4 6.95
 5 -1 9 21.8 4.93
 -5 1 -10 4.51 2.26
 5 -1 10 6.76 2.97
 5 -1 10 4.13 2.23
 5 -1 10 4.24 2.59
 -5 1 -11 311.84 20.22
 5 -1 11 305.26 21.54
 5 -1 11 299.21 20.19
 5 -1 11 282.42 23.52
 5 -1 12 423 29.67
 5 -1 13 19.27 5.77
 5 -1 14 2.88 2.56
 -5 0 12 -6.21 4.13
 -5 0 11 67.4 12.51
 -5 0 10 65.18 12.12
 -5 0 9 37.77 8.68
 -5 0 8 7.45 3.75
 5 0 -8 12.48 3.85
 -5 0 8 13.15 3.76
 -5 0 7 33.44 7.21
 5 0 -7 29.79 5.83
 -5 0 7 31.47 5.84
 5 0 -7 27.98 6.26
 -5 0 6 1.42 2.12
 5 0 -6 3.7 1.99
 -5 0 6 0.03 1.05
 5 0 -6 3.9 2.27
 -5 0 5 80.66 10.92
 5 0 -5 76.95 8.71
 -5 0 5 86.27 9.85
 5 0 -5 85.48 10.68
 -5 0 4 1174.85 55.91
 5 0 -4 1281.18 51.4
 -5 0 4 1235.98 54.06
 5 0 -4 1270.29 56.5
 -5 0 3 932.28 44.16
 5 0 -3 839.79 37.74
 -5 0 3 871.26 41.49
 5 0 -3 896.2 43.78
 -5 0 2 2.18 1.89
 5 0 -2 -0.41 0.81
 -5 0 2 2.77 2.18
 5 0 -2 1.52 1.73
 -5 0 1 23.75 5.36
 5 0 -1 19.38 3.69
 -5 0 1 21.22 4.82
 5 0 -1 14.82 4.42
 -5 0 0 100.77 10.87
 5 0 0 95.01 11.24
 -5 0 0 114.13 11.75
 -5 0 -1 598.19 31.38
 5 0 1 561.93 32.36
 -5 0 -2 50.65 7.46
 5 0 2 43.65 7.62
 -5 0 -3 172.86 14.63
 5 0 3 179.7 15.93
 -5 0 -4 21.35 4.86
 5 0 4 15.61 4.5
 -5 0 -5 44.21 7.06
 5 0 5 49.94 8.05
 -5 0 -6 16.4 4.19
 5 0 6 15.55 4.45
 5 0 6 14.97 2.38
 -5 0 -7 172.42 14.47
 5 0 7 193.44 16.45
 5 0 7 177.38 9.41
 -5 0 -8 29.08 5.48
 5 0 8 26.09 5.66
 5 0 8 22.22 4.93
 5 0 8 21.67 6.62
 -5 0 -9 83.62 9.37
 5 0 9 62.59 8.95
 5 0 9 55.15 9.65
 5 0 9 56.58 8.64
 -5 0 -10 19.27 4.48
 5 0 10 33.11 6.35
 5 0 10 25.22 5.46
 5 0 10 21.14 5.75
 -5 0 -11 89.24 9.59
 5 0 11 77.59 10
 5 0 11 91.97 12.01
 5 0 12 379.59 24.36
 5 0 12 349.73 25.79
 5 0 13 193.02 16.69
 5 0 13 179.71 17.78
 5 0 14 21.67 6.04
 5 0 14 22.66 5.93
 5 0 15 2.89 2.43
 -5 -1 12 0.23 1.52
 -5 -1 11 86.02 14.4
 -5 -1 10 4.63 3.46
 -5 -1 9 48.7 10.49
 5 1 -9 88.22 11.66
 -5 -1 8 38.86 8.39
 5 1 -8 48.07 8.22
 -5 -1 8 58.09 7.51
 -5 -1 7 177.62 17.76
 5 1 -7 173.04 15.78
 -5 -1 7 173.81 14.08
 -5 -1 6 54.21 9.2
 5 1 -6 70.22 9.13
 -5 -1 6 50.92 7.32
 -5 -1 5 16.76 4.73
 5 1 -5 21.59 4.74
 -5 -1 5 23.37 4.84
 5 1 -4 850.6 40.28
 -5 -1 4 955.09 41.8
 5 1 -4 930.78 43.76
 -5 -1 3 1879.89 77.35
 5 1 -3 1842.22 72.4
 -5 -1 3 1909.04 74.3
 5 1 -3 1806.77 75.82
 -5 -1 2 52.08 8.04
 5 1 -2 44.68 6.22
 -5 -1 2 46.08 6.95
 5 1 -2 40.66 7.14
 -5 -1 1 316.04 21.19
 -5 -1 1 281.5 21.1
 5 1 -1 279.82 17.51
 -5 -1 1 308.71 19.79
 5 1 -1 273.62 20.08
 -5 -1 0 22.64 5.44
 -5 -1 0 29.89 5.74
 5 1 0 20.42 3.99
 -5 -1 0 24.88 5.11
 5 1 0 22.59 5.2
 -5 -1 -1 421.78 26.75
 5 1 1 403.97 22.51
 -5 -1 -1 461.57 25.52
 5 1 1 448.07 26.56
 -5 -1 -2 92.3 10.09
 5 1 2 116.69 12.1
 -5 -1 -2 100.53 11.49
 -5 -1 -3 453.91 25.02
 5 1 3 388.28 25.04
 -5 -1 -3 404.41 26
 -5 -1 -4 74.85 8.88
 5 1 4 63.6 8.89
 -5 -1 -4 66.36 9.27
 -5 -1 -5 -2.14 1.7
 5 1 5 1.49 2.32
 -5 -1 -5 -4.26 2.46
 -5 -1 -6 46.47 6.97
 5 1 6 43.96 7.48
 -5 -1 -7 174.36 14.14
 5 1 7 151.67 14.49
 5 1 7 156.01 10.06
 -5 -1 -8 20.24 4.51
 5 1 8 16.06 4.54
 5 1 8 14.14 4.17
 5 1 8 16.76 4.96
 5 1 8 15.56 2.81
 -5 -1 -9 618.02 30.48
 5 1 9 530.13 32.23
 5 1 9 545.04 30.96
 -5 -1 -10 18.53 4.26
 5 1 10 12.45 4.22
 5 1 10 7.36 3.14
 -5 -1 -11 168.66 13.54
 5 1 11 152.77 14.83
 5 1 11 165.1 15.6
 5 1 12 50.51 8.46
 5 1 12 56.67 8.71
 5 1 13 34.72 7.24
 5 1 13 33.67 6.87
 5 1 14 124.29 13.95
 5 1 14 127.75 14.53
 5 1 15 81.48 11.28
 5 1 15 86.71 12.1
 5 1 16 36.3 7.88
 5 1 16 17.86 5.59
 -5 -2 11 28.09 9.74
 -5 -2 10 30.66 8.1
 5 2 -10 34.97 8.11
 -5 -2 9 23.72 7.28
 5 2 -9 26.03 6.83
 -5 -2 8 153.33 17.89
 5 2 -8 165.43 16.75
 -5 -2 8 159.57 13.07
 -5 -2 7 30.56 7.41
 5 2 -7 34.71 7.07
 -5 -2 7 28.77 5.25
 -5 -2 6 3.75 2.19
 5 2 -6 8.36 2.8
 -5 -2 6 6.97 2.73
 -5 -2 5 3.05 2.22
 -5 -2 5 -0.96 1.77
 5 2 -5 -3.13 2.16
 -5 -2 5 0.43 1.12
 -5 -2 4 81.79 10.58
 -5 -2 4 86.44 11
 5 2 -4 84.69 10.03
 -5 -2 4 82.9 9.24
 -5 -2 3 509.1 30.11
 -5 -2 3 457.75 28.87
 5 2 -3 501.57 27.54
 -5 -2 3 471.32 26.27
 -5 -2 2 46.79 7.92
 -5 -2 2 62.2 8.74
 5 2 -2 42.99 6.6
 -5 -2 2 46.97 6.94
 -5 -2 1 301.28 22.15
 -5 -2 1 319.12 21.6
 5 2 -1 317.47 19.52
 -5 -2 1 300.06 19.57
 -5 -2 0 57.75 8.18
 -5 -2 0 50.26 8.33
 5 2 0 53.94 7.06
 -5 -2 0 59.25 7.66
 -5 -2 -1 4.58 2.46
 -5 -2 -1 3.35 2.04
 5 2 1 7.37 2.67
 -5 -2 -1 9.74 2.95
 -5 -2 -2 5.63 3.08
 5 2 2 6.02 2.2
 -5 -2 -2 8.13 2.97
 -5 -2 -3 597.74 29.99
 -5 -2 -3 518.87 31.47
 -5 -2 -4 1085.45 46.93
 -5 -2 -4 1021.28 49.63
 -5 -2 -5 59.8 7.82
 -5 -2 -5 56.21 8.57
 -5 -2 -6 5.46 2.69
 -5 -2 -6 6.97 2.84
 -5 -2 -7 -1.04 1.27
 -5 -2 -7 -1.28 1.56
 -5 -2 -8 16.65 3.98
 -5 -2 -8 13.47 4.43
 5 2 8 13.13 4.3
 5 2 8 15.49 4.99
 5 2 8 11.27 2.72
 -5 -2 -9 260.24 19.56
 -5 -2 -9 255.84 17.61
 5 2 9 236.88 14.72
 5 2 9 230.61 18.63
 5 2 9 276.08 19.85
 -5 -2 -10 47.39 6.88
 5 2 10 42.14 7.36
 5 2 10 45.9 7.79
 -5 -2 -11 9.19 2.8
 5 2 11 9.74 3.63
 5 2 11 12.49 4.03
 -5 -2 -12 23.82 4.64
 5 2 12 26.52 6.11
 5 2 12 17.31 4.71
 5 2 13 52.62 8.74
 5 2 13 69.73 9.69
 5 2 14 43.19 7.96
 5 2 14 55.32 9.34
 5 2 15 242.58 20.98
 5 2 15 263.06 21.2
 5 2 16 113.46 13.94
 5 2 16 96.58 13.09
 5 2 17 7.37 3.79
 5 2 17 4.78 3.21
 5 3 -12 268.63 27.78
 -5 -3 11 107.79 17.06
 5 3 -11 146.8 19.02
 -5 -3 10 13.3 5.54
 5 3 -10 12.9 5.34
 -5 -3 9 -1.24 2.53
 5 3 -9 -2.46 2.55
 -5 -3 8 111.48 15.14
 5 3 -8 106.53 13.99
 -5 -3 7 91.86 11.08
 -5 -3 7 90.66 12.91
 5 3 -7 120.47 14.07
 -5 -3 7 96.49 10.07
 -5 -3 6 230.08 18.63
 -5 -3 6 243.36 21.08
 5 3 -6 255 20.63
 -5 -3 6 237.73 16.93
 -5 -3 5 7.86 3.24
 -5 -3 5 7.46 3.04
 5 3 -5 7.93 3.4
 -5 -3 5 7.87 2.85
 -5 -3 4 21.54 5.32
 -5 -3 4 16.61 4.83
 5 3 -4 16.12 5.01
 -5 -3 4 15.49 3.94
 -5 -3 3 41.56 7.49
 -5 -3 3 35.22 7
 5 3 -3 36.89 6.76
 -5 -3 3 39.85 6.3
 -5 -3 2 46.63 7.56
 -5 -3 2 32.82 6.66
 5 3 -2 37.12 6.57
 -5 -3 2 40.65 6.31
 -5 -3 1 267.65 20.31
 -5 -3 1 255.55 19.11
 5 3 -1 268.29 18.61
 -5 -3 1 254.87 17.56
 -5 -3 0 846.1 40.25
 -5 -3 0 834.35 41.83
 5 3 0 770.47 37.74
 -5 -3 0 793.79 37.69
 -5 -3 -1 220.11 16.59
 -5 -3 -1 179.94 16.57
 5 3 1 170.76 14.21
 -5 -3 -1 196.57 14.81
 -5 -3 -2 150.53 14.9
 -5 -3 -2 139.27 13.09
 5 3 2 129.19 12.05
 -5 -3 -2 135.45 12.14
 -5 -3 -3 470.22 30.13
 5 3 3 506.11 27.42
 -5 -3 -3 519.6 27.43
 -5 -3 -4 722.71 35.46
 -5 -3 -4 766.26 40.13
 -5 -3 -5 342.78 20.95
 -5 -3 -5 321.87 23.69
 -5 -3 -6 4.45 2.08
 -5 -3 -6 1.53 1.86
 -5 -3 -7 18.4 4.3
 -5 -3 -7 16.44 5.07
 -5 -3 -8 424.23 24.06
 -5 -3 -8 413.53 26.79
 5 3 8 485.47 23.33
 5 3 8 471.49 27.54
 -5 -3 -9 -0.32 0.96
 -5 -3 -9 1.19 1.56
 5 3 9 0.44 1.55
 5 3 9 2.99 1.95
 5 3 9 1.41 1.22
 -5 -3 -10 3.81 2.05
 5 3 10 4.95 2.78
 -5 -3 -10 4.51 2.53
 5 3 10 1.81 1.58
 5 3 10 2.56 1.54
 -5 -3 -11 401.95 25.97
 -5 -3 -11 421.55 23.89
 5 3 11 375.59 22.78
 5 3 11 405.38 26.88
 5 3 11 450.61 25.51
 -5 -3 -12 104.83 10.41
 -5 -3 -12 122.42 12.81
 5 3 12 110.37 12.96
 5 3 12 117.07 11.93
 5 3 13 113.81 13.45
 5 3 13 123.3 13.01
 5 3 14 -3.58 2.25
 5 3 14 -1.62 2.04
 5 3 15 139.16 15.52
 5 3 15 109.06 13.27
 5 3 16 37.78 7.92
 5 3 16 51.13 9.63
 5 3 17 15.03 5.01
 5 3 17 13.78 5.2
 5 4 -12 39.09 11.09
 5 4 -11 129.24 19.12
 -5 -4 10 1.29 2.43
 5 4 -10 -0.13 3.95
 -5 -4 9 71.58 12.38
 5 4 -9 65.05 12.2
 -5 -4 8 17.63 6.79
 5 4 -8 32.84 8.29
 -5 -4 7 143.25 14.13
 -5 -4 7 152.42 17.62
 -5 -4 6 28.83 6.91
 -5 -4 6 31.8 6.4
 5 4 -6 37.47 8
 -5 -4 5 1.47 1.33
 -5 -4 5 1.98 2.27
 5 4 -5 1.59 2.11
 -5 -4 5 3.67 2.15
 -5 -4 4 8.34 3.52
 -5 -4 4 19.36 5.02
 5 4 -4 8.15 3.58
 -5 -4 4 12.53 3.64
 -5 -4 3 -2.44 2.06
 -5 -4 3 -2.93 2.23
 5 4 -3 1.31 2.13
 -5 -4 3 -2.16 1.66
 -5 -4 2 13.75 4.13
 -5 -4 2 4.21 2.52
 5 4 -2 7.51 3.31
 -5 -4 2 8.64 2.92
 -5 -4 1 151.05 14.83
 -5 -4 1 142.93 13.71
 5 4 -1 128.23 13.08
 -5 -4 1 139.03 12.5
 -5 -4 0 93.29 11.63
 -5 -4 0 115.47 11.71
 5 4 0 97.66 10.85
 -5 -4 0 90.82 9.87
 -5 -4 -1 80.26 10.99
 -5 -4 -1 95.29 10.58
 5 4 1 94.14 10.5
 -5 -4 -1 97.28 10.17
 -5 -4 -2 498.34 27.58
 -5 -4 -2 478.43 30.24
 5 4 2 462.08 27.05
 -5 -4 -2 455.85 25.84
 -5 -4 -3 95.67 10.58
 -5 -4 -3 116.88 13.44
 5 4 3 81.98 9.92
 -5 -4 -3 97.67 10.14
 -5 -4 -4 1271.9 60.25
 5 4 4 1160.51 54.61
 -5 -4 -5 662.5 33.73
 -5 -4 -5 743.76 40.18
 -5 -4 -6 230.07 16.91
 -5 -4 -6 260.29 21.29
 -5 -4 -7 311.16 20.25
 -5 -4 -7 331.02 24.74
 -5 -4 -8 1.84 1.15
 -5 -4 -8 2.25 1.67
 5 4 8 -1.43 1.29
 -5 -4 -9 3.65 2
 -5 -4 -9 6.77 3.19
 5 4 9 3.8 2.46
 5 4 9 2.84 2.1
 5 4 9 3.5 1.96
 -5 -4 -10 0.48 1.08
 -5 -4 -10 1.18 1.57
 5 4 10 1.93 1.94
 5 4 10 1.15 1.18
 5 4 10 2.35 1.65
 -5 -4 -11 660.85 37.62
 5 4 11 709.15 34.81
 5 4 11 691.52 38.44
 5 4 11 744.32 34.8
 -5 -4 -12 128.6 13.63
 5 4 12 136.76 14.64
 5 4 12 131.14 12.37
 5 4 13 0.47 1.43
 5 4 13 1.94 1.68
 5 4 14 5.07 2.62
 5 4 14 5.45 2.73
 5 4 15 76.14 11.54
 5 4 15 98.55 12.09
 5 4 16 68.35 11.06
 5 4 17 4.38 3.05
 5 5 -11 566.62 45.61
 -5 -5 10 85.5 14.51
 5 5 -10 108.36 17.73
 -5 -5 9 45.43 9.99
 5 5 -9 57.53 12.32
 -5 -5 8 -3.37 3.16
 5 5 -8 12.56 5.43
 -5 -5 7 58.41 8.66
 -5 -5 7 82.79 12.8
 5 5 -7 95.51 14.38
 -5 -5 6 51.76 9.67
 -5 -5 6 39.55 7.03
 -5 -5 5 30.49 7.04
 -5 -5 5 28.74 6.08
 -5 -5 4 64.48 9.94
 -5 -5 4 45.76 7.72
 5 5 -4 64.32 10.4
 -5 -5 3 6.6 3.11
 -5 -5 3 0.84 1.43
 5 5 -3 4.61 2.94
 -5 -5 2 105.51 11.83
 -5 -5 2 84.92 10.94
 5 5 -2 97.76 12.16
 -5 -5 1 18.32 4.97
 -5 -5 1 26.24 5.61
 5 5 -1 22.41 5.37
 -5 -5 1 20.68 4.79
 -5 -5 0 76.16 10.48
 -5 -5 0 74.55 9.57
 5 5 0 89.6 11.1
 -5 -5 0 71 8.89
 -5 -5 -1 103.66 12.6
 -5 -5 -1 122.78 12.05
 5 5 1 132 13.18
 -5 -5 -1 115.1 11.47
 -5 -5 -2 -0.82 1.26
 5 5 2 1.15 1.22
 -5 -5 -2 -0.1 1.17
 -5 -5 -3 42.69 6.8
 5 5 3 45.82 7.5
 -5 -5 -3 46.93 7.08
 -5 -5 -4 124.52 11.99
 5 5 4 89.83 10.88
 -5 -5 -4 105.73 10.87
 -5 -5 -5 251.77 21.2
 5 5 5 215.78 17.44
 -5 -5 -5 199.26 15.84
 -5 -5 -6 5.58 2.39
 -5 -5 -6 1.4 1.68
 -5 -5 -7 471.84 21.98
 -5 -5 -7 571.55 30.81
 -5 -5 -8 228.91 20.55
 5 5 8 190.48 13.9
 5 5 8 197.64 17.57
 -5 -5 -9 66.72 10.78
 5 5 9 56.51 7.76
 5 5 9 52.71 8.76
 5 5 9 69.47 7.47
 -5 -5 -10 93.71 12.64
 5 5 10 100.73 10.91
 5 5 10 102.03 12.38
 5 5 10 122.53 10.48
 -5 -5 -11 107.11 13.4
 5 5 11 105.79 11.38
 5 5 11 114.74 13.3
 5 5 11 135.15 11.53
 -5 -5 -12 309.45 23.36
 5 5 12 302.26 21.19
 5 5 12 312.66 23.53
 5 5 12 272.69 19.09
 -5 -5 -13 0.95 1.51
 5 5 13 -0.71 1.64
 5 5 13 -0.44 0.95
 5 5 14 23.73 6.16
 5 5 15 1.3 1.61
 5 5 16 -0.53 1.59
 5 6 -10 47.5 12.87
 -5 -6 9 7.17 4.52
 5 6 -9 14.25 6.43
 -5 -6 8 56.17 11.36
 5 6 -8 69.59 13.84
 -5 -6 7 1.53 2.23
 5 6 -7 10.6 5.22
 -5 -6 6 1.74 2.06
 -5 -6 6 -0.56 1.13
 5 6 -6 3.62 3.31
 -5 -6 5 141.59 16.27
 -5 -6 5 119.08 12.98
 -5 -6 4 364.21 25.97
 -5 -6 4 270.59 21.09
 5 6 -4 338.82 27.05
 -5 -6 3 162.52 15.8
 -5 -6 3 122.39 13.33
 5 6 -3 144.83 16.42
 -5 -6 2 1.15 1.51
 5 6 -2 1.71 2.56
 -5 -6 1 37.82 6.88
 5 6 -1 38.64 7.82
 -5 -6 0 187.09 15.56
 5 6 0 163.62 16.37
 -5 -6 -1 260.45 18.69
 5 6 1 242.32 19.86
 -5 -6 -2 7.6 2.97
 5 6 2 11.81 4.24
 -5 -6 -3 49.51 7.48
 5 6 3 47.12 8.05
 -5 -6 -4 52.37 7.96
 5 6 4 65.49 9.67
 -5 -6 -5 39.85 6.79
 5 6 5 35.42 7.02
 5 6 6 47.23 8.12
 5 6 7 140.76 10.45
 5 6 8 285.23 22.23
 5 6 8 349.17 17.9
 5 6 9 88.14 10.45
 5 6 9 91.29 11.44
 5 6 9 113.16 8.9
 -5 -6 -10 186.85 18.89
 5 6 10 168.52 16.5
 5 6 10 148.88 14.03
 -5 -6 -11 348.59 26.89
 5 6 11 313.57 22.03
 5 6 11 329.18 24.24
 -5 -6 -12 567.92 34.79
 5 6 12 467.13 29.39
 5 6 12 510.65 32.19
 -5 -6 -13 138.14 15.35
 5 6 13 120.93 13.68
 5 6 13 119.54 14.42
 5 6 14 0.65 1.64
 5 6 15 42.55 8.58
 5 6 16 9.6 4.31
 -5 -7 8 145.1 18.63
 5 7 -8 141.46 21.32
 -5 -7 7 2.52 2.72
 5 7 -7 -2.76 3.51
 -5 -7 6 -3.73 2.91
 -5 -7 6 -0.33 1.22
 5 7 -6 -2.04 2.87
 -5 -7 5 22.99 6.74
 -5 -7 5 21.89 5.24
 -5 -7 4 462.09 32.17
 5 7 -4 494.87 35.91
 -5 -7 3 101.66 13.16
 5 7 -3 108.83 14.87
 -5 -7 2 18.28 5.12
 5 7 -2 15.25 5.42
 -5 -7 1 87.98 11.05
 5 7 -1 96.43 13.3
 -5 -7 0 41.74 7.24
 5 7 0 49.67 9.12
 -5 -7 -1 256.53 18.63
 5 7 1 235.15 20.49
 -5 -7 -2 1.09 1.58
 5 7 2 2.21 1.19
 -5 -7 -3 83.34 9.62
 5 7 3 83.42 11.33
 -5 -7 -4 145.69 13.39
 5 7 4 155.2 15.83
 -5 -7 -5 54.44 7.99
 5 7 5 50.03 8.93
 -5 -7 -6 6.62 3.41
 5 7 6 6.27 3.31
 5 7 7 135.66 14.72
 5 7 8 450.19 29.06
 5 7 9 49.44 8.42
 5 7 9 45.46 7.67
 5 7 10 2.02 1.78
 5 7 10 -0.5 1.39
 5 7 11 27.89 6.08
 5 7 11 28.74 6.7
 5 7 12 8.42 3.5
 5 7 12 4.36 2.93
 -5 -7 -13 49.52 9.34
 5 7 13 37.27 8.04
 5 7 13 31.89 7.11
 5 7 14 64.56 10.73
 5 7 14 47.97 9.14
 5 7 15 127.31 15.42
 -5 -8 7 149.71 19.21
 5 8 -7 210.96 26.44
 -5 -8 6 17.28 6.49
 5 8 -6 21.08 8.21
 -5 -8 5 110.65 15.03
 5 8 -5 97.53 16.54
 -5 -8 4 174.68 18.95
 5 8 -4 173.14 21.24
 -5 -8 3 35.76 8.08
 5 8 -3 26.89 8.03
 -5 -8 2 32.23 7.22
 5 8 -2 29.22 7.88
 -5 -8 1 73.64 10.5
 5 8 -1 65.67 11.52
 -5 -8 0 16.79 4.68
 5 8 0 17.52 6.32
 -5 -8 -1 53.25 8.06
 5 8 1 49.57 9.64
 -5 -8 -2 6.59 2.78
 5 8 2 4.11 3.04
 -5 -8 -3 103.64 11
 5 8 3 113.16 13.86
 -5 -8 -4 250.06 18.38
 5 8 4 265.76 22.03
 -5 -8 -5 20.54 4.6
 5 8 5 29.2 6.77
 -5 -8 -6 6.2 2.55
 5 8 6 6.7 3.31
 -5 -8 -7 38.31 7.44
 5 8 7 67.02 10.49
 5 8 8 162.34 16.21
 5 8 9 4.69 2.82
 5 8 10 2.56 2.34
 5 8 10 -3.88 2.42
 5 8 11 2.63 2.34
 5 8 11 0.95 1.51
 5 8 12 2.86 2.19
 5 8 12 5.61 3.17
 5 8 13 6.76 3.64
 5 8 13 10.75 4.47
 5 8 14 165.19 17.45
 5 8 14 148.96 16.81
 5 8 15 317.13 25.81
 -5 -9 6 6.07 3.92
 5 9 -6 10.52 6.65
 -5 -9 5 1.04 2.05
 5 9 -5 -6.2 4.88
 -5 -9 4 3.7 2.83
 5 9 -4 -1.75 2.94
 -5 -9 3 66.44 11.35
 5 9 -3 75.61 14.42
 -5 -9 2 12.85 5
 5 9 -2 4.2 3.88
 -5 -9 1 127.67 14.87
 5 9 -1 105.93 15.6
 -5 -9 0 205.26 18.16
 5 9 0 190.56 20.72
 -5 -9 -1 32.51 6.58
 5 9 1 30.97 7.97
 -5 -9 -2 9.39 3.59
 5 9 2 11.71 4.85
 -5 -9 -3 158.31 14.16
 5 9 3 157.4 17.24
 -5 -9 -4 230.24 17.06
 5 9 4 214.01 20.5
 -5 -9 -5 21.43 4.72
 5 9 5 21.07 6.05
 -5 -9 -6 26.85 5.22
 5 9 6 24.91 6.74
 5 9 7 1 1.76
 5 9 7 -1.13 2.12
 5 9 8 112.21 14.43
 5 9 8 140.75 15.24
 5 9 9 3.06 2.38
 5 9 10 108.16 13.44
 5 9 10 89.71 11.95
 5 9 11 110.91 13.86
 5 9 11 100.67 12.81
 5 9 12 5.79 3.45
 5 9 12 9.23 3.95
 5 9 13 21.64 6.14
 5 9 13 21.5 6.28
 5 9 14 62.13 10.73
 5 9 14 52.73 9.84
 5 9 15 214.29 21.3
 -5 -10 6 12.11 5.46
 -5 -10 5 4.21 3.11
 -5 -10 4 37.42 8.84
 5 10 -4 39.68 11.4
 -5 -10 3 1.6 2.1
 5 10 -3 1.57 2.81
 -5 -10 2 14.38 5.61
 5 10 -2 18.17 6.81
 -5 -10 1 71.81 11.22
 5 10 -1 59.87 12.33
 -5 -10 0 144.91 15.81
 5 10 0 142.04 18.63
 -5 -10 -1 100.61 12.58
 5 10 1 104.42 15.41
 -5 -10 -2 15.8 4.54
 5 10 2 16.21 5.59
 5 10 3 48.9 9.82
 5 10 4 221.26 21.54
 5 10 5 162.13 18.17
 5 10 6 26.73 6.87
 5 10 6 25.31 7.06
 5 10 7 52.6 9.39
 5 10 7 43.24 9.32
 5 10 8 54.82 9.61
 5 10 8 33.91 8.07
 5 10 9 16.07 5.23
 5 10 9 10.26 3.71
 5 10 10 89.27 12.56
 5 10 10 93.39 12.47
 5 10 11 141.85 16.1
 5 10 11 136.2 15.49
 5 10 12 1.61 1.97
 5 10 12 2.9 2.62
 5 10 13 10.17 4
 5 10 13 8.83 4.11
 5 10 14 1.43 1.94
 5 11 -2 -0.37 2.29
 5 11 -1 14.99 6.67
 5 11 0 116.52 17.56
 5 11 1 24.19 8.49
 5 11 2 11.71 5.73
 5 11 3 18.28 6.32
 5 11 4 48.56 10.18
 5 11 5 77.87 12.83
 5 11 5 90.73 13.62
 5 11 6 9.6 4.02
 5 11 6 6.46 4.19
 5 11 7 65.25 11.8
 5 11 7 104.36 14.01
 5 11 8 60.29 10.5
 5 11 8 57.86 10.87
 5 11 9 12.84 4.75
 5 11 9 11.37 4.72
 5 11 10 10 4.3
 5 11 10 4.62 2.99
 5 11 11 95.65 13.54
 5 11 11 91.58 12.88
 5 11 12 70.64 11.51
 5 11 12 56.35 10.26
 5 12 0 59.94 13.27
 5 12 1 12.34 5.84
 5 12 2 19.32 7.27
 5 12 3 19.03 6.96
 5 12 4 20.33 6.84
 5 12 4 15.16 5.86
 5 12 5 11.1 4.81
 5 12 5 0.41 2.13
 5 12 6 39.65 8.99
 5 12 6 31.78 8.53
 5 12 7 154.85 18.81
 5 12 7 154.77 17.8
 5 12 8 230.6 23.47
 5 12 8 277.81 24.29
 5 12 9 11.2 4.91
 5 12 9 10.06 4.44
 5 12 10 6 3.53
 5 12 11 129.52 16.4
 5 13 4 28.38 8.17
 5 13 5 5.14 3.79
 5 13 6 3.43 3.18
 5 13 7 108.46 16.19
 5 13 7 142.01 17.3
 5 13 8 154.38 19.14
 5 13 8 156.81 18.33
 5 13 9 11.08 5.14
 5 13 9 20.29 6.41
 5 13 10 3.74 2.75
 -6 7 7 346.86 30.58
 6 -7 -7 379.52 32.74
 -6 7 6 42.39 10.18
 6 -7 -6 58.21 12.21
 -6 7 5 82.59 14.34
 6 -7 -5 75.34 13.88
 -6 7 4 1.94 2.66
 6 -7 -4 0.98 2.32
 -6 7 3 100.28 15.92
 6 -7 -3 71.81 13.48
 -6 7 2 109.38 16.84
 6 -7 -2 110.01 16.64
 -6 7 1 12.41 5.7
 6 -7 -1 10.31 4.56
 -6 7 0 165.64 20.94
 6 -7 0 184.84 21.84
 -6 7 -1 42.99 10.12
 6 -7 1 47.63 10.97
 -6 7 -2 50.74 11.51
 6 -7 2 31.64 9.04
 -6 7 -3 15.7 6.14
 6 -7 3 34.2 9.13
 -6 7 -4 85.38 14.77
 6 -7 4 66.17 12.96
 -6 7 -5 83.73 14.32
 6 -7 5 103.45 16.24
 -6 7 -6 5.92 3.9
 6 -7 6 3.31 3.46
 -6 7 -7 24.75 7.59
 6 -6 -9 1.36 1.99
 -6 6 9 6.77 3.76
 6 -6 -8 61.52 11.91
 -6 6 8 62.23 11.54
 -6 6 7 75.22 12.87
 6 -6 -7 70.71 13.07
 -6 6 6 1.2 1.84
 6 -6 -6 6.21 3.93
 -6 6 5 10.45 4.58
 6 -6 -5 12.62 5.66
 -6 6 4 25.08 7.51
 6 -6 -4 22.53 7.27
 -6 6 3 34.27 8.65
 6 -6 -3 28.87 8.21
 -6 6 2 15.27 6.26
 6 -6 -2 8.98 4.45
 -6 6 2 6.22 3.78
 -6 6 1 -2.95 2.92
 6 -6 -1 -1.24 2.5
 -6 6 1 -1.1 1.44
 -6 6 0 596.49 41.55
 6 -6 0 620.36 42.08
 -6 6 -1 216.36 23.07
 6 -6 1 226.8 23.71
 -6 6 -2 7.08 4.07
 6 -6 2 12.26 5.37
 -6 6 -3 5.9 3.89
 6 -6 3 14.9 5.57
 -6 6 -4 69.36 12.61
 6 -6 4 89.38 14.52
 -6 6 -5 342.07 29.21
 6 -6 5 307.46 28.5
 -6 6 -6 25.4 7.17
 6 -6 6 30.34 8.52
 6 -6 6 26.82 9.96
 -6 6 -7 11.51 4.97
 6 -6 7 18.92 6.63
 6 -6 7 29.59 9.54
 6 -6 8 13.46 5.46
 -6 6 -8 18.65 6.19
 6 -6 9 -4.53 3.46
 -6 5 9 18.57 5.8
 6 -5 -9 16.69 5.99
 -6 5 8 36.07 8.41
 6 -5 -8 55.47 10.84
 -6 5 7 1.81 1.97
 6 -5 -7 7.36 4.11
 -6 5 6 33.49 8.14
 -6 5 6 31.38 7.02
 6 -5 -6 25.27 7.49
 -6 5 5 29.52 7.59
 -6 5 5 28.06 6.33
 6 -5 -5 25.93 7.67
 -6 5 4 187.2 19.99
 6 -5 -4 170.52 19.85
 -6 5 4 128.63 14.93
 -6 5 3 256.2 23.79
 -6 5 3 211.76 18.71
 6 -5 -3 232.79 23.54
 -6 5 2 30.87 8.03
 6 -5 -2 38.54 9.14
 -6 5 2 40.66 7.73
 -6 5 1 11.52 4.92
 6 -5 -1 21.39 7.06
 -6 5 1 19.41 5.16
 -6 5 0 514.08 35.63
 6 -5 0 446.87 34.1
 -6 5 -1 965.16 53.32
 6 -5 1 892.28 52.47
 -6 5 -2 12.57 5.25
 6 -5 2 11.94 5.03
 -6 5 -3 24.3 7.13
 6 -5 3 2.59 2.23
 -6 5 -4 35.94 8.59
 6 -5 4 25.48 7.5
 -6 5 -5 70.83 12.05
 6 -5 5 60.28 11.49
 -6 5 -6 12.61 4.83
 6 -5 6 10.53 5.15
 -6 5 -7 45.87 9.59
 6 -5 7 54.64 10.66
 6 -5 7 54.17 13.55
 -6 5 -8 138.19 16.92
 6 -5 8 117.97 16.31
 6 -5 8 164.91 22.81
 -6 5 -9 22.2 6.42
 6 -5 9 20.2 6.64
 -6 4 9 18.12 5.4
 6 -4 -9 5.13 3.36
 -6 4 9 9.58 4.12
 -6 4 8 51.45 9.57
 6 -4 -8 42.17 9.34
 -6 4 8 38.82 8.15
 6 -4 -8 65.61 11.53
 6 -4 -7 1.81 2.2
 -6 4 7 5.17 3.11
 6 -4 -7 3.89 3.01
 -6 4 7 6.48 3.41
 -6 4 6 130.94 15.63
 6 -4 -6 144.92 17.74
 -6 4 6 126 14.38
 -6 4 5 8.12 3.83
 -6 4 5 6.52 3.23
 6 -4 -5 12.09 5.24
 -6 4 4 48.28 9.41
 -6 4 4 54.45 8.94
 6 -4 -4 59.67 11.07
 -6 4 3 117.91 15.14
 6 -4 -3 138.36 16.98
 -6 4 3 124.41 13.71
 -6 4 2 260.73 23.4
 -6 4 2 287.35 21.7
 6 -4 -2 296.12 25.51
 -6 4 1 0.36 1.5
 -6 4 1 -3.35 2.36
 -6 4 0 86.26 12.84
 6 -4 0 86.91 13.21
 -6 4 -1 319.6 25.72
 6 -4 1 267.61 24.24
 -6 4 -2 35.11 7.97
 6 -4 2 29.32 7.73
 -6 4 -3 124.36 15.48
 6 -4 3 112.81 15.05
 -6 4 -4 45.82 9.41
 6 -4 4 44.53 9.26
 -6 4 -5 7.85 4.3
 6 -4 5 6.61 4.01
 -6 4 -6 0.11 1.29
 6 -4 6 0.5 1.87
 -6 4 -7 69.99 11.27
 6 -4 7 60.31 11.32
 6 -4 7 97.39 17.41
 -6 4 -8 182.02 18.77
 6 -4 8 168.38 19.9
 6 -4 8 192.74 20.41
 6 -4 8 245.96 26.93
 -6 4 -9 -0.27 1.01
 6 -4 9 -2.53 2.49
 6 -4 9 -2.76 2.39
 6 -4 9 3.28 3.45
 6 -4 10 9.97 4.41
 6 -4 10 10.87 4.65
 6 -4 10 10.41 5.18
 -6 3 11 0.75 2.04
 -6 3 10 63.28 11.83
 -6 3 9 16.02 5.72
 -6 3 8 104.5 13.09
 6 -3 -8 97.64 13.66
 6 -3 -8 90.06 13.2
 -6 3 8 85.63 12.42
 -6 3 7 45.54 8.69
 6 -3 -7 45.11 9.22
 -6 3 7 50.06 9.36
 6 -3 -7 46.38 9.46
 -6 3 6 32.77 7.27
 6 -3 -6 27.68 7.26
 6 -3 -6 42.59 9.2
 -6 3 6 21.39 5.85
 -6 3 5 11.28 4.42
 6 -3 -5 10.46 4.3
 6 -3 -5 11.64 4.72
 -6 3 5 3.12 2.52
 -6 3 4 217.81 19.83
 -6 3 4 184.78 17.59
 -6 3 3 285.97 23.33
 -6 3 3 278.16 21.73
 -6 3 2 162.78 16.91
 -6 3 2 132.61 14.36
 -6 3 1 11.1 4.24
 -6 3 1 9.83 3.74
 -6 3 0 14.11 5.04
 -6 3 -1 122.4 14.6
 -6 3 -2 37.51 7.88
 -6 3 -3 338.62 25.82
 -6 3 -4 66.9 10.6
 -6 3 -5 211.32 19.65
 -6 3 -6 77.91 11.32
 6 -3 6 70.97 12.14
 6 -3 6 56.43 10.05
 -6 3 -7 116.03 14.23
 6 -3 7 116.5 14.83
 -6 3 -8 448.19 30.21
 6 -3 8 447.89 32.66
 6 -3 8 383.39 29.93
 6 -3 9 150.14 17.07
 -6 3 -9 115.08 13.99
 6 -3 9 106.7 14.32
 6 -3 9 122.95 18.01
 -6 3 -10 60.49 9.85
 6 -3 10 58.46 10.34
 6 -3 10 30.12 7.79
 6 -3 10 62.25 12.26
 6 -3 11 43.23 10.12
 -6 2 11 3.7 2.96
 -6 2 10 4.03 4.5
 -6 2 9 -0.38 0.93
 -6 2 8 428.18 27.82
 6 -2 -8 398.74 29.42
 6 -2 -8 355.52 27.4
 -6 2 8 376.51 28.78
 -6 2 7 650.31 37.12
 6 -2 -7 640.14 39.14
 -6 2 7 631.91 38.72
 -6 2 6 8.97 3.84
 6 -2 -6 2.39 2.32
 -6 2 6 3.13 2.39
 -6 2 5 292.1 22.83
 6 -2 -5 308.88 24.86
 -6 2 5 269.21 22.39
 -6 2 4 83.67 11.4
 6 -2 -4 62.44 10.7
 -6 2 4 74.26 10.78
 -6 2 3 119.27 13.8
 6 -2 -3 121.08 14.95
 -6 2 3 100.28 12.78
 -6 2 2 75.59 10.82
 6 -2 -2 85.62 12.72
 -6 2 2 67.73 10.01
 -6 2 1 5.32 3.19
 6 -2 -1 -0.34 2.43
 -6 2 1 0.78 2.04
 -6 2 0 31.34 6.88
 6 -2 0 20.39 6.27
 -6 2 -1 2.99 2.39
 6 -2 1 8.48 3.98
 -6 2 -2 -0.61 1.34
 6 -2 2 -1.61 2.28
 -6 2 -3 39.24 7.76
 6 -2 3 47.62 9.61
 -6 2 -4 421.84 28.98
 6 -2 4 522.84 34.47
 -6 2 -5 710.64 40.48
 6 -2 5 821.61 45.79
 -6 2 -6 92.38 11.93
 6 -2 6 82.51 12.61
 -6 2 -7 97.95 12.43
 6 -2 7 109.81 14.46
 6 -2 8 564.43 36.97
 -6 2 -8 591.71 35.05
 6 -2 8 661.34 45.32
 -6 2 -9 427.42 28.7
 6 -2 9 436.64 30.75
 6 -2 9 476.03 35.98
 -6 2 -10 -0.5 1.27
 6 -2 10 0.43 1.42
 6 -2 11 19.69 6.79
 6 -2 12 4.56 3.09
 -6 1 11 60.99 12.18
 -6 1 10 23.8 7.35
 -6 1 9 0.26 1.35
 -6 1 8 85.56 11.08
 6 -1 -8 100.99 13.29
 -6 1 8 77.18 12.51
 -6 1 7 309.59 22.34
 6 -1 -7 242.81 21.9
 -6 1 7 272.16 23.63
 -6 1 6 81.28 10.86
 6 -1 -6 76.66 11.63
 -6 1 6 57 10.06
 -6 1 5 3.22 2.29
 6 -1 -5 2.83 2.24
 -6 1 5 3.55 2.85
 -6 1 4 1.96 1.7
 6 -1 -4 -1.07 1.74
 -6 1 4 -0.59 1.58
 -6 1 3 307.92 22.8
 6 -1 -3 279.71 23.36
 -6 1 3 299.21 23.02
 6 -1 -2 3.99 2.8
 -6 1 2 0.35 1.25
 -6 1 2 1.79 2.38
 -6 1 1 28.6 6.38
 6 -1 -1 26.68 6.81
 -6 1 1 43.25 7.71
 6 -1 0 2.32 2.11
 -6 1 0 6.77 2.96
 -6 1 -1 11.07 4
 6 -1 1 16.73 5.3
 -6 1 -2 73.79 10.39
 6 -1 2 84.22 12.12
 -6 1 -3 5.96 3.02
 6 -1 3 6.23 3.64
 -6 1 -4 511.94 31.36
 6 -1 4 522.78 33.82
 -6 1 -5 6.87 3.19
 6 -1 5 6.49 3.78
 -6 1 -6 9.94 3.91
 6 -1 6 6.03 3.39
 -6 1 -7 35.73 7.18
 6 -1 7 44.26 8.69
 -6 1 -8 16.71 4.67
 6 -1 8 21.74 6.1
 6 -1 8 13.54 4.76
 -6 1 -9 253.69 19.85
 6 -1 9 228.72 20.74
 6 -1 9 283.69 25.7
 6 -1 9 213.16 18.05
 -6 1 -10 2.89 2.04
 6 -1 10 -1.88 2.07
 6 -1 10 2.53 1.9
 6 -1 10 2.54 2.28
 -6 1 -11 287.05 21.18
 6 -1 11 275.12 22.35
 6 -1 11 310.54 26.25
 6 -1 12 118.57 15.6
 6 -1 13 7.11 3.89
 -6 0 10 76.56 13.92
 -6 0 9 38.7 9.06
 -6 0 8 8.67 4.53
 -6 0 8 5.92 2.6
 -6 0 7 190.43 20.15
 -6 0 7 251.57 19.66
 6 0 -7 256.1 21.65
 -6 0 6 62.81 10.7
 -6 0 6 74.09 10.2
 6 0 -6 75.37 11.2
 -6 0 5 157.04 16.66
 -6 0 5 150.7 14.87
 6 0 -5 160.4 16.46
 -6 0 4 28.52 7.06
 6 0 -4 33.97 5.87
 -6 0 4 30.5 6.26
 6 0 -4 33.69 7.27
 -6 0 3 270.92 21.92
 6 0 -3 257.76 17.77
 -6 0 3 282.94 21.05
 6 0 -3 280.27 22.49
 -6 0 2 88.83 11.71
 6 0 -2 90.27 9.42
 -6 0 2 93.99 11.4
 6 0 -2 93.6 12.35
 6 0 -1 0.06 0.61
 -6 0 1 0.44 1.05
 -6 0 0 510.35 30.24
 6 0 0 491.33 31.75
 -6 0 0 482.61 30.32
 -6 0 -1 273.71 20.96
 6 0 1 307 23.6
 -6 0 -2 35.14 6.85
 6 0 2 24.75 6.26
 -6 0 -3 12.15 4.01
 6 0 3 9.73 4.13
 -6 0 -4 338.41 23.38
 6 0 4 316.34 24.52
 -6 0 -5 740.69 38.54
 6 0 5 701.27 40.43
 -6 0 -6 25.25 5.89
 6 0 6 25.56 6.47
 -6 0 -7 133.5 13.84
 6 0 7 147.15 15.7
 -6 0 -8 11.27 3.92
 6 0 8 19.85 5.64
 -6 0 -9 109.23 12.12
 6 0 9 82.82 11.65
 6 0 9 90.24 14.1
 6 0 9 71.65 10.95
 -6 0 -10 59.8 8.96
 6 0 10 72.19 10.71
 6 0 10 86.68 12.7
 6 0 10 61.99 9.45
 -6 0 -11 529.72 30.18
 6 0 11 515.02 34.26
 6 0 11 471.13 29.92
 6 0 12 300.57 22.64
 6 0 12 349.43 26.76
 6 0 13 91.12 13.13
 6 0 14 67.75 11.11
 -6 -1 10 93.52 15.39
 -6 -1 9 18.43 6.74
 -6 -1 8 29.88 8.07
 -6 -1 8 31.09 6.27
 -6 -1 7 31.48 7.98
 -6 -1 7 42.67 7.44
 -6 -1 6 9.16 4.05
 6 1 -6 8.52 3.45
 -6 -1 6 6.5 3
 -6 -1 5 94.18 13.02
 6 1 -5 104.28 11.69
 -6 -1 5 99.95 11.67
 -6 -1 4 216.22 19.64
 6 1 -4 231.06 17.45
 -6 -1 4 204.94 17.49
 6 1 -4 206.75 18.96
 -6 -1 3 306.09 23.84
 6 1 -3 330.66 21.3
 -6 -1 3 316.59 22.36
 6 1 -3 313.27 23.94
 -6 -1 2 44.19 8.14
 6 1 -2 48.08 7.16
 -6 -1 2 47.7 7.84
 6 1 -2 39.55 7.82
 -6 -1 1 5.11 2.87
 6 1 -1 8.81 3.13
 -6 -1 1 5.58 2.65
 6 1 -1 6.16 3.44
 -6 -1 0 222.39 18.68
 6 1 0 193.61 15.13
 -6 -1 0 205.43 17.26
 6 1 0 202.02 18.3
 -6 -1 -1 300.88 21.65
 6 1 1 324.44 23.78
 -6 -1 -1 297.77 22.3
 -6 -1 -2 11.3 3.69
 6 1 2 17.32 5.42
 -6 -1 -3 278.92 20.5
 6 1 3 267.16 21.58
 -6 -1 -4 134.19 13.62
 6 1 4 151.25 15.57
 -6 -1 -5 187.13 16.17
 6 1 5 163.9 16.57
 -6 -1 -6 43.06 7.42
 6 1 6 31.55 7.02
 -6 -1 -7 65.9 9.29
 6 1 7 57.65 9.59
 -6 -1 -8 75.29 9.94
 6 1 8 63.85 10.15
 -6 -1 -9 24.15 5.59
 6 1 9 44.74 8.03
 6 1 9 25.7 6.9
 -6 -1 -10 63.59 8.99
 6 1 10 59.8 9.43
 6 1 10 88.27 12.32
 -6 -1 -11 204.54 17.01
 6 1 11 214.9 19.64
 6 1 11 209.79 18.5
 6 1 12 196.61 18.11
 6 1 12 185.37 18.07
 6 1 13 54.42 9.66
 6 1 13 71.04 10.44
 6 1 14 85.14 11.66
 6 1 14 77.26 11.55
 6 1 15 3.87 2.81
 -6 -2 10 110.77 17.22
 -6 -2 9 5.77 4.02
 -6 -2 8 8.85 4.53
 6 2 -8 15.63 5.1
 -6 -2 7 4.38 3.21
 6 2 -7 4.93 2.77
 -6 -2 7 4.87 2.47
 -6 -2 6 28.25 7.3
 6 2 -6 28.17 6.64
 -6 -2 6 24.19 5.53
 -6 -2 5 -4.73 2.96
 -6 -2 5 -3.62 2.25
 -6 -2 4 304.53 24.32
 6 2 -4 334.1 22.97
 -6 -2 4 312.23 21.92
 -6 -2 3 495.66 33.13
 -6 -2 3 557.98 33.94
 6 2 -3 582.67 31.49
 -6 -2 3 532.56 30.85
 -6 -2 2 8.11 3.74
 -6 -2 2 10 3.74
 6 2 -2 7.45 3.16
 -6 -2 2 10.63 3.75
 -6 -2 1 309.14 24.28
 -6 -2 1 296.02 22.65
 6 2 -1 311.43 20.87
 -6 -2 1 301.91 21.44
 -6 -2 0 342.9 24.31
 -6 -2 0 343.95 26.02
 6 2 0 349.43 22.28
 -6 -2 0 332.11 22.91
 -6 -2 -1 661.1 35.35
 -6 -2 -1 535.81 34.91
 6 2 1 547.32 30.67
 -6 -2 -1 619.31 33.26
 -6 -2 -2 63.4 10.4
 6 2 2 61.96 8.21
 -6 -2 -2 60.61 8.79
 -6 -2 -3 213.24 17.37
 -6 -2 -3 209.48 19.52
 -6 -2 -4 198.2 16.65
 -6 -2 -4 187.81 18.35
 -6 -2 -5 66.68 9.21
 -6 -2 -5 52.47 9.46
 -6 -2 -6 13.38 4.06
 -6 -2 -6 16.15 5.12
 -6 -2 -7 66.81 9.17
 -6 -2 -7 48.59 9.08
 -6 -2 -8 130.38 13.25
 -6 -2 -8 125.53 14.53
 6 2 8 133.75 10.49
 -6 -2 -9 1.84 1.69
 6 2 9 3.05 2.61
 -6 -2 -10 -0.43 1.09
 6 2 10 0.41 1.19
 -6 -2 -11 73.62 9.79
 6 2 11 105.61 12.5
 6 2 11 90.46 11.97
 -6 -2 -12 173.15 15.19
 6 2 12 190.25 17.89
 6 2 12 173.82 16.69
 6 2 13 -0.92 1.88
 6 2 13 -2.97 2.43
 6 2 14 1.58 2.04
 6 2 14 3.51 2.63
 6 2 15 14.56 4.94
 6 2 15 8.54 3.91
 6 2 16 4 3.1
 6 2 16 -1.46 1.95
 -6 -3 9 37.25 9.66
 6 3 -9 48.84 10.27
 -6 -3 8 18.77 6.59
 6 3 -8 13.64 5.13
 -6 -3 7 24.45 7.26
 -6 -3 7 28.38 5.86
 -6 -3 6 13.26 5.07
 6 3 -6 12.03 4.45
 -6 -3 6 17.74 4.68
 -6 -3 5 2.2 2.14
 -6 -3 5 3.29 2.51
 6 3 -5 3.77 2.42
 -6 -3 5 1.9 1.69
 -6 -3 4 440.76 29.6
 -6 -3 4 407.82 29.18
 6 3 -4 423.66 28
 -6 -3 4 446.81 26.86
 -6 -3 3 425.21 29.66
 -6 -3 3 447.55 29.97
 6 3 -3 459.76 28.58
 -6 -3 3 471.55 27.78
 -6 -3 2 2.86 2.25
 -6 -3 2 1.64 2.14
 6 3 -2 1.35 2.23
 -6 -3 2 3.89 2.54
 -6 -3 1 -1.53 1.87
 -6 -3 1 1.54 2.08
 6 3 -1 1.97 1.79
 -6 -3 1 -2.42 1.9
 -6 -3 0 8 3.36
 -6 -3 0 5.4 3.23
 6 3 0 6.54 2.96
 -6 -3 0 3.24 2.18
 -6 -3 -1 166.04 15.59
 -6 -3 -1 141.58 15.91
 6 3 1 137.93 13.56
 -6 -3 -1 153.77 14.36
 -6 -3 -2 55.34 8.88
 -6 -3 -2 58.21 10.07
 6 3 2 40.95 7.07
 -6 -3 -2 50.45 7.86
 -6 -3 -3 186.17 18.54
 6 3 3 180.43 15.52
 -6 -3 -3 189.65 16.18
 -6 -3 -4 265.12 19.34
 -6 -3 -4 207.53 20.15
 -6 -3 -5 1.08 1.35
 -6 -3 -5 3.76 2.73
 -6 -3 -6 5.05 2.58
 -6 -3 -6 3.06 2.61
 -6 -3 -7 182.9 15.84
 -6 -3 -7 158.86 17.25
 -6 -3 -8 104.68 11.65
 -6 -3 -8 94.24 12.91
 -6 -3 -9 132.54 13.2
 -6 -3 -9 127.2 14.86
 6 3 9 85.94 11.73
 6 3 9 136.71 11.21
 6 3 9 121.55 14.18
 -6 -3 -10 5.9 2.75
 6 3 10 3.24 2.7
 -6 -3 -10 -1.21 1.68
 6 3 10 4.03 2.43
 6 3 10 10.2 2.91
 -6 -3 -11 16.36 4.43
 -6 -3 -11 15.62 4.98
 6 3 11 16.23 4.63
 6 3 11 17.49 5.55
 -6 -3 -12 73.59 9.61
 6 3 12 75.8 11.62
 6 3 12 78.57 10.45
 6 3 13 25.72 6.25
 6 3 13 24.8 6.33
 6 3 14 142.26 16.03
 6 3 14 120.99 13.66
 6 3 15 35.74 7.25
 6 3 15 44.49 8.93
 6 3 16 33.39 7.5
 6 3 16 33.14 7.79
 6 4 -10 9.93 5.21
 -6 -4 9 16.84 6.72
 6 4 -9 25.93 7.78
 -6 -4 8 230.55 23.81
 6 4 -8 208.85 22.07
 -6 -4 7 359.45 29.57
 6 4 -7 359.37 28.78
 -6 -4 6 7.35 3.7
 -6 -4 6 3.72 2.81
 6 4 -6 7.45 3.45
 -6 -4 6 8.29 3.32
 -6 -4 5 46.27 8.91
 -6 -4 5 40.43 7.97
 6 4 -5 44.68 8.7
 -6 -4 5 33.99 6.56
 -6 -4 4 110.36 13.58
 -6 -4 4 120.81 14.55
 6 4 -4 109.46 13.54
 -6 -4 4 117.61 12.46
 -6 -4 3 498.94 31.69
 -6 -4 3 478.22 31.32
 6 4 -3 448.04 29.92
 -6 -4 3 502.96 29.11
 -6 -4 2 7.02 3.46
 -6 -4 2 7.02 3.74
 6 4 -2 4.95 3.24
 -6 -4 2 5.43 2.78
 -6 -4 1 51.29 9.35
 -6 -4 1 59.7 9.55
 6 4 -1 69.09 9.7
 -6 -4 1 59.04 8.58
 -6 -4 0 0.97 1.16
 -6 -4 0 1.21 1.81
 6 4 0 3.14 2.28
 -6 -4 0 1.51 1.97
 -6 -4 -1 6.45 3.52
 -6 -4 -1 11.15 3.88
 6 4 1 9.15 3.3
 -6 -4 -1 6.23 2.8
 -6 -4 -2 38.11 8.15
 -6 -4 -2 50.61 8.3
 6 4 2 36.88 7.05
 -6 -4 -2 43.22 7.31
 -6 -4 -3 340.01 23.57
 -6 -4 -3 287.08 24.51
 6 4 3 302.03 21.87
 -6 -4 -3 319.51 21.94
 -6 -4 -4 406.27 29.42
 6 4 4 329.74 23.45
 -6 -4 -4 379.74 24.23
 -6 -4 -5 300.52 21.17
 -6 -4 -5 280.54 24.3
 -6 -4 -6 39.68 7.11
 -6 -4 -6 63.2 10.86
 -6 -4 -7 96.73 11.29
 -6 -4 -7 102.9 14.08
 -6 -4 -8 96.24 11.27
 -6 -4 -8 85.41 12.8
 -6 -4 -9 865.56 42.63
 -6 -4 -9 914.36 48.6
 6 4 9 795.51 42.23
 6 4 9 841.51 40.35
 6 4 9 867.29 45.81
 -6 -4 -10 130.61 13.24
 -6 -4 -10 112.6 14.41
 6 4 10 128.53 12.82
 6 4 10 121.47 11.5
 6 4 10 118.56 14.08
 -6 -4 -11 271.59 23.09
 -6 -4 -11 265.76 19.99
 6 4 11 245.16 17.8
 6 4 11 255.3 21.85
 6 4 11 322.92 21.03
 -6 -4 -12 60.68 8.68
 -6 -4 -12 43.52 8.63
 6 4 12 49.08 7.77
 6 4 12 45.13 7.14
 6 4 12 59.33 10
 6 4 13 27.45 5.9
 6 4 13 36.85 8.09
 6 4 14 92.05 12.98
 6 4 14 78.01 10.63
 6 4 15 67.06 11.29
 6 4 16 50.65 10.02
 6 5 -10 0.43 2.93
 6 5 -9 29.25 8.99
 -6 -5 8 114.14 16.83
 6 5 -8 121.76 17.5
 -6 -5 7 106.56 15.41
 6 5 -7 99.98 15.23
 -6 -5 6 68.98 12.02
 -6 -5 6 56.52 9.3
 6 5 -6 72.13 12.34
 -6 -5 5 0.86 1.79
 -6 -5 5 0.79 1.37
 6 5 -5 0.49 2.38
 -6 -5 4 4.46 2.93
 -6 -5 4 1.64 1.95
 6 5 -4 1.19 1.88
 -6 -5 3 76.59 11.27
 -6 -5 3 80.77 11.78
 6 5 -3 107.45 13.62
 -6 -5 3 105.12 11.79
 -6 -5 2 6.37 3.48
 -6 -5 2 6.33 2.87
 6 5 -2 6.7 3.34
 -6 -5 2 7.85 3.12
 -6 -5 1 80 11.64
 -6 -5 1 81.15 11.04
 6 5 -1 79.49 11.15
 -6 -5 1 70.86 9.72
 -6 -5 0 0.98 1.67
 -6 -5 0 -3.38 2.45
 6 5 0 0.72 1.94
 -6 -5 0 -0.18 1.17
 -6 -5 -1 -0.82 1.49
 -6 -5 -1 0.86 1.34
 6 5 1 0.81 1.92
 -6 -5 -1 -3.31 2.22
 -6 -5 -2 10.81 4.42
 -6 -5 -2 24.52 5.9
 6 5 2 15.18 4.72
 -6 -5 -2 10.14 3.5
 -6 -5 -3 172.23 18.38
 -6 -5 -3 174.35 16.05
 6 5 3 147.86 15.26
 -6 -5 -3 147.41 14.36
 -6 -5 -4 250.94 23.13
 -6 -5 -4 268.11 20.72
 6 5 4 247.36 20.16
 -6 -5 -4 248.21 19.2
 -6 -5 -5 41.8 9.16
 6 5 5 35.73 7.12
 -6 -5 -5 38.77 7.08
 -6 -5 -6 2.47 1.83
 -6 -5 -6 1.04 2.16
 -6 -5 -7 6.27 3.03
 -6 -5 -7 7.74 3.98
 -6 -5 -8 104.17 11.46
 -6 -5 -8 112.3 14.96
 -6 -5 -9 288.3 21.51
 -6 -5 -9 358.58 28.29
 6 5 9 328.29 20.74
 6 5 9 318.74 24.66
 -6 -5 -10 78.15 12.59
 6 5 10 86.38 10.19
 6 5 10 80.79 11.6
 6 5 10 67.94 8.58
 -6 -5 -11 194.21 19.85
 6 5 11 165.66 14.92
 6 5 11 159.87 16.92
 -6 -5 -12 29.01 7.12
 6 5 12 25.47 6.38
 6 5 12 23.62 5.34
 -6 -5 -13 104.52 13.57
 6 5 13 89.47 11.06
 6 5 13 95.45 13.27
 6 5 14 8.34 4.13
 6 5 15 197.06 20.03
 6 5 16 81.6 12.9
 6 6 -8 8.99 5.18
 -6 -6 7 23.57 7.34
 6 6 -7 25.34 7.85
 -6 -6 6 63.18 11.68
 -6 -6 6 40.72 7.88
 6 6 -6 38.98 9.43
 -6 -6 5 36.56 8.5
 -6 -6 5 38.31 7.7
 6 6 -5 58.63 11.36
 -6 -6 4 35.77 8
 -6 -6 4 24.79 6.21
 6 6 -4 29.97 7.83
 -6 -6 3 30.03 7.04
 -6 -6 3 22.16 5.73
 6 6 -3 26.2 7.03
 -6 -6 2 32.11 7.1
 -6 -6 2 27.1 6.9
 6 6 -2 43.26 8.71
 -6 -6 1 361.62 25.05
 6 6 -1 350.76 26.04
 -6 -6 0 611.23 34.42
 -6 -6 0 517.41 34.61
 6 6 0 606.25 35.82
 -6 -6 -1 111.55 12.69
 -6 -6 -1 86.56 12.52
 6 6 1 105.04 12.98
 -6 -6 -2 84.72 12.56
 -6 -6 -2 86.72 11.05
 6 6 2 77.48 11.13
 -6 -6 -3 98.24 11.67
 -6 -6 -3 83.04 12.71
 6 6 3 83.34 11.59
 -6 -6 -3 87.57 10.82
 -6 -6 -4 188.99 16.83
 -6 -6 -4 170.74 18.81
 6 6 4 169.69 16.93
 -6 -6 -4 166.5 15.47
 -6 -6 -5 139.6 14.84
 -6 -6 -5 182.58 19.67
 6 6 5 163.56 16.49
 -6 -6 -6 8.83 4.37
 6 6 6 10.32 4.06
 -6 -6 -7 161.15 19.07
 -6 -6 -8 53.95 10.93
 -6 -6 -9 0.47 1.68
 6 6 9 1.29 1.67
 6 6 10 7.99 4.32
 -6 -6 -10 1.52 2
 6 6 10 4.96 2.66
 -6 -6 -11 562.91 38.52
 6 6 11 561.69 32.33
 6 6 11 559.09 34.97
 -6 -6 -12 378.95 29.25
 6 6 12 321.18 23.24
 6 6 12 335.47 26.26
 -6 -6 -13 16.43 5.55
 6 6 13 15.81 4.82
 6 6 13 18.84 5.78
 6 6 14 -3.23 2.7
 6 6 14 0.72 1.45
 6 6 15 61.27 10.98
 -6 -7 7 36.44 10.05
 6 7 -7 43.39 11.46
 -6 -7 6 9.89 4.86
 6 7 -6 5.78 4.42
 -6 -7 5 -1.96 2.38
 -6 -7 5 -0.83 1.42
 6 7 -5 3.29 3.17
 -6 -7 4 94.09 12.52
 -6 -7 4 153.12 17.26
 6 7 -4 142.56 18.08
 -6 -7 3 60.82 10.39
 -6 -7 3 43.25 8.43
 -6 -7 2 17.04 5.25
 -6 -7 2 11.84 4.4
 6 7 -2 11.8 5.13
 -6 -7 1 24.64 6.4
 -6 -7 1 25.92 6.47
 6 7 -1 14.74 5.04
 -6 -7 0 113.95 13.04
 -6 -7 0 80.49 11.99
 6 7 0 106.9 13.94
 -6 -7 -1 57.09 8.96
 6 7 1 44.49 8.81
 -6 -7 -2 12.58 4.19
 6 7 2 15.95 5.44
 -6 -7 -3 61.35 9.17
 6 7 3 66.35 10.66
 -6 -7 -4 173.25 16.16
 6 7 4 173.77 17.9
 -6 -7 -5 103.62 12.13
 6 7 5 99.88 13.25
 -6 -7 -6 45.36 7.94
 6 7 6 46.06 8.82
 6 7 7 115.35 14.25
 -6 -7 -8 56.08 11.29
 -6 -7 -9 165.59 19.41
 6 7 9 114.15 14.51
 -6 -7 -10 43.53 10.07
 6 7 10 56.02 9.64
 6 7 10 38.59 7.79
 -6 -7 -11 417.34 32.21
 6 7 11 344.05 26.73
 6 7 11 332.31 24.4
 -6 -7 -12 111.19 15.82
 6 7 12 101.2 12.6
 6 7 12 110.25 14.24
 -6 -7 -13 16.01 5.71
 6 7 13 14.5 4.71
 6 7 13 10.97 4.61
 6 7 14 -2.61 2.83
 6 7 14 -3.53 2.45
 -6 -8 6 -2.55 2.66
 6 8 -6 -10.98 6.06
 -6 -8 5 24.32 7.14
 -6 -8 5 6.7 3.36
 6 8 -5 24.01 8.3
 -6 -8 4 44.87 9.74
 -6 -8 4 41.36 8.26
 6 8 -4 58.89 12.21
 -6 -8 3 47.16 9.4
 -6 -8 3 30.49 7.08
 6 8 -3 57.2 11.52
 -6 -8 2 5.18 2.55
 -6 -8 2 1.33 1.84
 6 8 -2 3.28 3.21
 -6 -8 1 23.71 6.14
 6 8 -1 24.6 7.53
 -6 -8 0 444.37 29.09
 6 8 0 429.26 32.1
 -6 -8 -1 353.26 24.92
 6 8 1 360.38 28.08
 -6 -8 -2 5.15 2.82
 6 8 2 16.88 5.93
 -6 -8 -3 193.57 16.94
 6 8 3 179.13 18.86
 -6 -8 -4 13.44 4.18
 6 8 4 8.07 4.2
 -6 -8 -5 30.66 6.68
 6 8 5 39.2 8.6
 -6 -8 -6 0.98 1.43
 6 8 6 3.48 2.79
 -6 -8 -7 139.98 14.74
 6 8 7 216.89 20.44
 -6 -8 -8 43.67 8.09
 6 8 9 4.51 2.92
 6 8 10 2.57 2.39
 6 8 10 0.32 1.14
 -6 -8 -11 1.3 2.41
 6 8 11 1.29 1.8
 6 8 11 3.13 2.38
 -6 -8 -12 122.39 17.08
 6 8 12 117.65 14.01
 6 8 12 132.38 15.99
 -6 -8 -13 8.67 4.42
 6 8 13 -0.91 1.57
 6 8 13 4.11 3.01
 6 8 14 6.95 3.9
 6 8 14 8.55 3.46
 6 8 15 2.15 2.4
 -6 -9 5 2.55 2.68
 -6 -9 4 37.42 9.15
 -6 -9 4 35.38 7.8
 -6 -9 3 55.53 10.61
 6 9 -3 64.63 13.28
 -6 -9 2 0.97 1.88
 6 9 -2 3.33 3.17
 -6 -9 1 11.56 4.59
 6 9 -1 11.38 5.66
 -6 -9 0 39.03 7.82
 6 9 0 27.42 7.95
 -6 -9 -1 199.03 18.13
 6 9 1 204.77 21.45
 -6 -9 -2 0.86 1.48
 6 9 2 4.52 3.34
 -6 -9 -3 64.43 9.56
 6 9 3 72.49 12.07
 -6 -9 -4 216.53 17.76
 6 9 4 186.18 20.18
 -6 -9 -5 3.17 2.2
 6 9 5 5.08 3.47
 -6 -9 -6 24.51 6
 6 9 6 35.33 8.5
 -6 -9 -7 174.7 17.03
 6 9 7 293.64 24.83
 6 9 8 310.04 26.66
 6 9 8 353.03 27.71
 6 9 9 111.32 14.56
 6 9 10 48.8 9.25
 6 9 10 35.21 7.94
 6 9 11 -1.15 1.8
 6 9 11 -3.71 2.65
 6 9 12 15.52 5.36
 6 9 12 4.95 3.12
 -6 -9 -13 -3.28 2.74
 6 9 13 1.29 1.74
 6 9 13 -1.06 1.9
 6 9 14 65.56 11.17
 6 9 15 107.73 14.78
 -6 -10 4 73.87 12.88
 -6 -10 3 18.24 6.93
 -6 -10 2 7.29 3.95
 6 10 -2 12.69 6.58
 -6 -10 1 28.51 7.6
 6 10 -1 37.92 9.99
 -6 -10 0 4.15 2.75
 6 10 0 -5.79 4
 -6 -10 -1 9.27 3.85
 6 10 1 8.83 4.79
 -6 -10 -2 8.59 3.78
 6 10 2 17.96 6.43
 -6 -10 -3 15.95 4.65
 6 10 3 19.28 6.57
 6 10 4 60.76 11.51
 6 10 5 6.3 3.99
 6 10 6 0.92 2.39
 6 10 7 78.74 13.23
 6 10 7 109.99 15.27
 6 10 8 341.61 28.87
 6 10 8 353.03 28.4
 6 10 9 28.88 7.43
 6 10 10 13.8 4.89
 6 10 10 6.83 3.61
 6 10 11 50.1 9.93
 6 10 11 44.65 8.97
 6 10 12 1.37 2.91
 6 10 12 -0.48 1.21
 6 10 13 15.51 5.41
 6 11 0 13.9 6.54
 6 11 1 7.97 5.28
 6 11 2 4.31 2.54
 6 11 3 62.44 12.32
 6 11 4 127.31 17.55
 6 11 5 40.97 9.81
 6 11 6 1.86 3.03
 6 11 7 14.73 5.75
 6 11 7 11.52 5.19
 6 11 8 94.39 15.06
 6 11 8 147.36 17.8
 6 11 9 -1.1 2.08
 6 11 10 19.49 6.4
 6 11 10 36.84 8.53
 6 11 11 88.98 13.86
 6 11 11 69.08 11.6
 6 12 4 7.6 4.64
 6 12 5 3.74 3.27
 6 12 5 5.23 4.07
 6 12 6 5.22 3.92
 6 12 6 1.78 2.34
 6 12 7 5.02 3.43
 6 12 7 1.61 2.51
 6 12 8 45.91 10.12
 6 12 8 53.01 11.21
 6 12 9 11.42 5.25
 6 12 9 26.76 7.69
 6 13 6 37.99 9.93
 6 13 7 63.57 12.59
 7 -6 -1 55.42 12.14
 -7 6 0 17.91 5.41
 7 -6 0 16.51 6.6
 7 -6 1 0.92 2.7
 7 -6 2 30.03 8.98
 7 -6 3 -1.24 2.7
 -7 5 7 395.69 31.67
 7 -5 -7 390.27 34.03
 7 -5 -7 420.2 34.73
 -7 5 6 27.52 7.83
 7 -5 -6 27.16 8.5
 7 -5 -6 19.58 6.77
 -7 5 5 4.5 3.3
 7 -5 -5 -1.82 2.54
 7 -5 -4 17.92 6.8
 -7 5 4 8.78 3.86
 -7 5 3 20.69 6.72
 7 -5 -3 27.1 8.04
 -7 5 3 23.2 6.3
 -7 5 2 87.13 14.31
 7 -5 -2 74.79 13.61
 -7 5 2 74.26 11.24
 -7 5 1 57.61 11.63
 7 -5 -1 61.96 12.37
 -7 5 1 53.63 9.53
 -7 5 0 121.05 17.24
 -7 5 0 146.78 15.72
 7 -5 0 109.5 16.71
 -7 5 -1 132.38 17.91
 7 -5 1 103.57 16.18
 -7 5 -2 -3 2.87
 7 -5 2 2.89 3.01
 -7 5 -3 13.77 5.72
 7 -5 3 13.23 6.07
 -7 5 -4 121.7 17.06
 7 -5 4 118.01 17.12
 -7 5 -5 229.42 24.05
 7 -5 5 249.84 25.79
 -7 5 -6 16.67 6.26
 7 -5 6 9.95 4.85
 -7 5 -7 151.11 18.89
 7 -5 7 132.81 18.64
 -7 5 -8 -2.08 2.33
 7 -5 8 -0.45 2.08
 -7 5 -9 38.29 9.16
 7 -5 9 37.37 9.7
 7 -5 9 25.77 7.99
 -7 4 8 27.99 7.62
 7 -4 -8 27.63 7.99
 7 -4 -8 23.45 7.31
 -7 4 7 276.92 25
 7 -4 -7 291.89 27.55
 7 -4 -7 288.22 27.61
 -7 4 7 257.67 23.43
 -7 4 6 42.12 9.27
 7 -4 -6 40.85 9.82
 7 -4 -6 46.72 10.96
 -7 4 6 31.93 7.59
 -7 4 5 30.47 7.72
 7 -4 -5 30.03 8.57
 -7 4 5 31.35 7.55
 7 -4 -5 42.02 10.05
 -7 4 4 9.16 4.56
 7 -4 -4 8.99 4.9
 -7 4 4 2.74 2.52
 7 -4 -4 9.46 4.75
 -7 4 3 14.16 5.37
 7 -4 -3 9.73 5.07
 -7 4 3 16.86 5.26
 7 -4 -3 14.48 6
 -7 4 2 2.71 2.53
 7 -4 -2 1.86 2.47
 -7 4 2 -0.81 1.27
 -7 4 1 73.43 12.49
 -7 4 1 74.92 11.03
 7 -4 -1 54.15 11.39
 -7 4 0 439.32 33.35
 -7 4 0 430.57 29.5
 7 -4 0 419.94 33.46
 -7 4 -1 297.26 26.48
 7 -4 1 267.81 25.88
 -7 4 -2 0.88 1.8
 7 -4 2 2.22 2.79
 -7 4 -3 5.08 3.48
 7 -4 3 10.01 4.79
 -7 4 -4 70.37 12.24
 7 -4 4 46.67 10.25
 -7 4 -5 303.17 26.9
 7 -4 5 363.11 32.7
 7 -4 5 293.26 27.42
 -7 4 -6 55.7 10.94
 7 -4 6 77.7 14.2
 7 -4 6 60.64 11.9
 -7 4 -7 47.84 9.97
 7 -4 7 60.47 12.35
 7 -4 7 54.33 11.36
 -7 4 -8 26.92 7.3
 7 -4 8 25.79 8.16
 7 -4 8 17.86 6.94
 -7 4 -9 -2.29 2.3
 7 -4 9 4.36 3.09
 7 -4 9 3.13 2.86
 -7 3 9 2.06 2.3
 -7 3 8 -1.15 1.57
 7 -3 -8 -3.36 2.77
 7 -3 -8 3.91 3.13
 -7 3 8 3.15 2.69
 -7 3 7 39 8.56
 7 -3 -7 34.79 9.01
 -7 3 7 50.3 9.66
 7 -3 -7 49.31 10.54
 -7 3 6 141.58 16.67
 7 -3 -6 119.01 16.88
 7 -3 -6 118.76 16.64
 -7 3 6 99.91 14.06
 -7 3 5 -4.03 2.94
 7 -3 -5 0.07 1.4
 -7 3 5 -0.21 1.2
 -7 3 4 97.5 13.77
 7 -3 -4 98.29 15.06
 7 -3 -4 92.5 14.17
 -7 3 4 65.07 10.95
 -7 3 3 102.67 14.36
 7 -3 -3 95.28 15.1
 -7 3 3 97.69 13.16
 -7 3 2 24.93 6.92
 7 -3 -2 26.53 7.68
 -7 3 2 23.85 6.51
 -7 3 1 8.83 4.04
 7 -3 -1 4.95 3.6
 -7 3 1 3.9 2.82
 -7 3 0 351.22 28.18
 7 -3 0 365.94 31.47
 -7 3 0 304.02 24.61
 -7 3 -1 248.93 23.3
 7 -3 1 250.36 25.98
 -7 3 -2 30.52 7.82
 7 -3 2 45.92 10.45
 -7 3 -3 -0.91 1.76
 7 -3 3 3.19 3.08
 -7 3 -4 7.18 3.65
 7 -3 4 12.55 5.65
 -7 3 -5 65.57 11.48
 7 -3 5 73.42 13.72
 -7 3 -6 -0.02 1.72
 7 -3 6 5.38 3.83
 -7 3 -7 39.12 8.69
 7 -3 7 48.2 10.71
 7 -3 7 40 9.36
 -7 3 -8 149.48 17.29
 7 -3 8 141.73 18.51
 7 -3 8 125.86 16.88
 7 -3 8 154.66 22.69
 -7 3 -9 7.75 3.91
 7 -3 9 1.36 2.22
 7 -3 9 0.95 1.76
 7 -3 9 5.72 4.5
 -7 3 -10 37.28 8.36
 7 -3 10 56.49 11.27
 7 -3 10 62.88 11.71
 -7 2 9 16.12 6.03
 -7 2 8 28.74 6.93
 -7 2 8 23.36 7.49
 7 -2 -8 38.28 9.05
 7 -2 -7 100.44 14.83
 -7 2 7 135.49 15.62
 7 -2 -7 110.02 15.29
 -7 2 7 89.39 13.7
 -7 2 6 30.76 7.39
 7 -2 -6 40.13 9.32
 -7 2 6 32.99 7.94
 -7 2 5 7.14 3.7
 7 -2 -5 4.69 3.2
 -7 2 5 4.72 2.75
 -7 2 4 362.75 27.41
 7 -2 -4 346.5 28.97
 -7 2 4 310.95 25.82
 -7 2 3 431.76 30.97
 7 -2 -3 468.87 34.36
 -7 2 3 424.31 30.31
 -7 2 2 86.04 12.6
 7 -2 -2 69.9 12.31
 -7 2 2 82.93 12.14
 -7 2 1 11.16 4.59
 7 -2 -1 9.08 4.44
 -7 2 1 4.26 3.02
 -7 2 0 154.07 17.4
 7 -2 0 195.61 21.44
 -7 2 0 176.35 17.64
 -7 2 -1 379.94 28.73
 7 -2 1 407.93 32.48
 -7 2 -2 1.93 2.12
 7 -2 2 1.61 2.44
 -7 2 -3 -1.03 1.88
 7 -2 3 -0.32 1.86
 -7 2 -4 22.29 6.46
 7 -2 4 13.34 5.15
 -7 2 -5 10.89 4.36
 7 -2 5 11.88 5.07
 -7 2 -6 34.87 7.89
 7 -2 6 36.12 8.89
 -7 2 -7 217.33 20.64
 7 -2 7 228.8 23.31
 -7 2 -8 454.93 31.75
 7 -2 8 469.1 34.84
 -7 2 -9 10.73 4.6
 7 -2 9 8.19 4.52
 7 -2 9 6.01 4.42
 -7 2 -10 -2.88 2.33
 7 -2 10 1.27 2.07
 7 -2 10 1.63 2.04
 7 -2 10 0.84 1.57
 -7 1 9 -2.88 2.74
 -7 1 8 90 14.34
 -7 1 7 57.02 9.93
 7 -1 -7 65.68 11.57
 -7 1 7 55.73 10.72
 -7 1 6 105.37 13.52
 7 -1 -6 114.34 15.36
 -7 1 6 88.24 13.46
 -7 1 5 63.24 10.32
 7 -1 -5 66.36 11.6
 -7 1 5 52.62 10.03
 -7 1 4 40.13 8.35
 7 -1 -4 49.55 10.06
 -7 1 4 40.22 8.69
 -7 1 3 245.8 21.71
 7 -1 -3 281.17 24.89
 -7 1 3 247.55 22.25
 -7 1 2 148.98 16.31
 7 -1 -2 138.19 17.15
 -7 1 2 153.38 16.71
 -7 1 1 67.48 10.82
 7 -1 -1 84.42 13.24
 -7 1 1 74.23 11.36
 -7 1 0 24.94 6.52
 7 -1 0 13.34 4.95
 -7 1 0 23.18 6.31
 -7 1 -1 265.59 22.61
 7 -1 1 278.23 25.17
 -7 1 -1 253.38 21.88
 -7 1 -2 51.63 9.44
 7 -1 2 61.02 11.26
 -7 1 -3 161.74 17.04
 7 -1 3 156.79 18.49
 -7 1 -4 79.66 11.71
 7 -1 4 88.01 13.61
 -7 1 -5 11.41 4.28
 7 -1 5 22.18 6.76
 -7 1 -6 27.46 6.79
 7 -1 6 21.48 6.81
 -7 1 -7 53.67 9.43
 7 -1 7 54.16 10.64
 -7 1 -8 199.3 19.11
 7 -1 8 208.2 21.37
 -7 1 -9 80.46 11.6
 7 -1 9 59.39 10.97
 7 -1 9 55.57 12.79
 -7 1 -10 17.6 5.25
 7 -1 10 19.15 6.09
 7 -1 10 12.64 5.77
 -7 1 -11 17.62 5.47
 7 -1 11 19.93 6.19
 7 -1 11 34.08 9.08
 7 -1 12 81.92 14.25
 -7 0 8 68.16 12.57
 -7 0 7 258.62 21.6
 -7 0 7 226.52 23.24
 -7 0 6 133.33 15.02
 7 0 -6 108.9 15.16
 -7 0 6 106.05 14.9
 -7 0 5 -1.04 1.26
 7 0 -5 1.02 1.73
 -7 0 5 0.84 1.88
 -7 0 4 80.05 11.58
 7 0 -4 84.28 12.96
 -7 0 4 84.18 12.55
 -7 0 3 173 17.6
 7 0 -3 195.58 20.01
 -7 0 3 191.69 19.44
 -7 0 2 74.32 10.95
 7 0 -2 57.99 10.71
 -7 0 2 71.18 11.15
 -7 0 1 106.39 13.33
 7 0 -1 116.22 15.2
 -7 0 1 115.28 14.28
 -7 0 0 85 11.79
 7 0 0 99.27 13.89
 -7 0 0 87.68 12.36
 -7 0 -1 16.34 5.16
 7 0 1 14.75 5.42
 -7 0 -1 15.97 5.29
 -7 0 -2 28.45 6.78
 7 0 2 37.08 8.57
 -7 0 -3 140.59 15.4
 7 0 3 151.7 17.65
 -7 0 -4 27.32 6.49
 7 0 4 27.82 7.53
 -7 0 -5 262.2 21.78
 7 0 5 269.98 24.19
 -7 0 -6 62.52 9.95
 7 0 6 61.63 11.05
 -7 0 -7 96.21 12.54
 7 0 7 74.15 12.13
 -7 0 -8 363.51 26.2
 7 0 8 324.22 27.14
 -7 0 -9 218.42 19.23
 7 0 9 200.89 20.47
 7 0 9 152.46 22.51
 7 0 9 164.4 17.6
 -7 0 -10 8.39 3.64
 7 0 10 2.73 2.49
 7 0 10 2.02 2.2
 7 0 10 6.51 4.38
 -7 0 -11 32.99 7.16
 7 0 11 58.96 11.55
 7 0 12 2.77 2.48
 7 0 13 10.24 4.72
 -7 -1 8 88.87 15.09
 -7 -1 7 108.57 15.96
 -7 -1 7 118.93 14.02
 -7 -1 6 -0.09 1.44
 -7 -1 6 2.67 1.82
 -7 -1 5 2.61 2.58
 -7 -1 5 6.97 3.5
 -7 -1 4 92.58 13.58
 -7 -1 4 117.64 13.81
 -7 -1 3 25.56 6.87
 7 1 -3 24.32 5.72
 -7 -1 3 29.8 6.78
 7 1 -3 28.06 7.32
 -7 -1 2 10.74 4.38
 7 1 -2 3.1 1.65
 -7 -1 2 7.89 3.7
 7 1 -2 8.08 4.15
 -7 -1 1 42.49 8.68
 7 1 -1 34.38 6.56
 -7 -1 1 37.57 7.61
 7 1 -1 40.39 8.76
 -7 -1 0 260.52 21.26
 7 1 0 240.09 22.07
 -7 -1 0 223.78 20.68
 -7 -1 -1 33.8 7.11
 7 1 1 24.26 6.76
 -7 -1 -1 34.78 7.43
 -7 -1 -2 -2.88 2.59
 7 1 2 4.98 2.96
 -7 -1 -2 4.51 3.02
 -7 -1 -3 89.16 11.95
 7 1 3 84.46 12.67
 -7 -1 -4 1012.03 49.69
 7 1 4 912.13 51.13
 -7 -1 -5 412.23 27.88
 7 1 5 370.38 28.83
 -7 -1 -6 78.88 11.29
 7 1 6 89.56 13.09
 -7 -1 -7 71.18 10.67
 7 1 7 69.7 11.61
 -7 -1 -8 45.77 8.49
 7 1 9 99.41 15.57
 7 1 9 120.02 15.46
 -7 -1 -10 2.76 2.17
 7 1 10 0.48 1.71
 7 1 10 -0.09 1.55
 -7 -1 -11 97.15 12.16
 7 1 11 76 11.95
 7 1 11 83.38 13.79
 7 1 12 99.83 13.4
 7 1 12 83.83 12.94
 7 1 13 42.01 9.09
 7 1 14 14.1 5.28
 -7 -2 8 49.22 10.68
 -7 -2 7 70.38 12.9
 -7 -2 7 92.63 12
 -7 -2 6 38.68 9.3
 -7 -2 6 49.33 8.76
 -7 -2 5 -3.56 2.97
 -7 -2 5 3.11 2.25
 -7 -2 4 3.11 2.74
 -7 -2 4 5.4 3.38
 -7 -2 3 115.46 14.86
 7 2 -3 124.83 13.96
 -7 -2 3 102.05 12.85
 -7 -2 2 4.39 3.04
 7 2 -2 6.15 3.13
 -7 -2 2 4.93 3.35
 -7 -2 1 2.62 2.46
 7 2 -1 3.36 2.12
 -7 -2 1 0.8 1.52
 -7 -2 0 85.59 12.31
 7 2 0 96.58 11.58
 -7 -2 0 92.35 12.14
 -7 -2 -1 190.47 18.87
 7 2 1 218.26 17.89
 -7 -2 -1 221.85 19.33
 -7 -2 -2 45.67 8.35
 -7 -2 -2 50.07 9.41
 -7 -2 -3 4.51 2.45
 -7 -2 -3 2.47 2.56
 -7 -2 -4 652.12 37.41
 -7 -2 -5 242.14 20.3
 -7 -2 -6 54.5 9.05
 -7 -2 -7 107.74 12.99
 -7 -2 -8 61.52 9.78
 -7 -2 -9 37.53 7.46
 -7 -2 -10 3.65 2.47
 7 2 10 2.05 2.18
 7 2 10 9.89 4.43
 -7 -2 -11 243.9 20.34
 7 2 11 237.14 22.01
 7 2 11 235.94 21.9
 -7 -2 -12 106.67 12.75
 7 2 12 97.07 13.71
 7 2 12 112.57 14.35
 7 2 13 7.91 3.76
 7 2 13 11.8 5.31
 7 2 14 3.36 2.63
 7 2 14 -1.36 1.87
 7 2 15 29.01 7.31
 -7 -3 7 152.47 19.31
 -7 -3 6 64.34 12.03
 7 3 -6 64.02 10.94
 -7 -3 6 57.46 9.32
 -7 -3 5 52.14 10.12
 7 3 -5 34.31 7.67
 -7 -3 5 46.17 8.45
 -7 -3 4 31.23 7.82
 7 3 -4 32.84 7.3
 -7 -3 4 27.88 6.57
 -7 -3 3 3.08 2.78
 -7 -3 3 7.58 4.05
 7 3 -3 5.81 3.12
 -7 -3 3 3.39 2.91
 -7 -3 2 120.14 15.72
 -7 -3 2 134.21 16.01
 7 3 -2 148.23 15.46
 -7 -3 2 128.39 14.42
 -7 -3 1 35.21 8.32
 -7 -3 1 42.73 8.66
 7 3 -1 34.5 7.16
 -7 -3 1 40.35 7.73
 -7 -3 0 173.75 19.47
 -7 -3 0 212.16 19.89
 7 3 0 190.32 17.61
 -7 -3 0 216.42 18.85
 -7 -3 -1 228.3 20.57
 -7 -3 -1 218.92 21.9
 7 3 1 220 18.81
 -7 -3 -1 216.16 19.16
 -7 -3 -2 -2.7 2.68
 -7 -3 -2 1.36 1.35
 7 3 2 0.39 1.1
 -7 -3 -2 0.72 1.23
 -7 -3 -3 51.61 8.86
 -7 -3 -3 63.54 11.41
 -7 -3 -3 52.47 9.27
 -7 -3 -4 71.92 10.47
 -7 -3 -4 72.81 12.62
 -7 -3 -5 232.31 19.93
 -7 -3 -5 244.27 23.68
 -7 -3 -6 -0.75 1.63
 -7 -3 -6 3.54 3
 -7 -3 -7 184.78 17.43
 -7 -3 -7 165.68 19.31
 -7 -3 -8 41.78 8.08
 -7 -3 -8 36.47 8.72
 -7 -3 -9 17.78 5.26
 -7 -3 -9 15.88 5.62
 -7 -3 -10 65.91 10.12
 7 3 10 71.71 11.59
 7 3 10 66 10.97
 -7 -3 -11 417.6 28.35
 7 3 11 462.23 30.7
 7 3 11 400.5 30.07
 -7 -3 -12 384.11 26.72
 7 3 12 378 29.19
 7 3 12 405.93 27.81
 7 3 13 65.72 11.34
 7 3 13 93.12 12.46
 7 3 14 12.97 4.56
 7 3 14 11.68 4.65
 7 3 15 10.74 4.7
 -7 -4 7 9.89 5.37
 7 4 -7 8.57 4.27
 -7 -4 6 5.37 3.8
 7 4 -6 2.26 2.27
 -7 -4 6 2.03 1.74
 -7 -4 5 44.6 9.15
 -7 -4 5 41.76 9.41
 7 4 -5 45.14 9.07
 -7 -4 5 42.19 7.98
 -7 -4 4 290.21 24.93
 -7 -4 4 281.43 25.13
 7 4 -4 338.7 25.98
 -7 -4 4 314.87 23.73
 -7 -4 3 409.93 30.76
 -7 -4 3 401.01 30.25
 7 4 -3 403.64 28.86
 -7 -4 3 468.35 29.6
 -7 -4 2 -0.18 1.77
 -7 -4 2 -1.44 2.09
 7 4 -2 7.65 3.6
 -7 -4 2 5.29 3.3
 -7 -4 1 27.56 6.99
 -7 -4 1 30.97 7.76
 7 4 -1 26.3 6.48
 -7 -4 1 20.88 5.69
 -7 -4 0 62.38 11.33
 -7 -4 0 73.25 11.29
 7 4 0 74.28 10.91
 -7 -4 0 86.3 11.49
 -7 -4 -1 152.57 18.22
 -7 -4 -1 149.87 16.34
 7 4 1 146.94 15.67
 -7 -4 -1 137.21 14.85
 -7 -4 -2 10.1 4.19
 -7 -4 -2 12.67 5.7
 7 4 2 6.06 3.18
 -7 -4 -2 6.06 3.18
 -7 -4 -3 52.49 9.54
 -7 -4 -3 55.6 10.98
 7 4 3 34.25 7.19
 -7 -4 -3 41.49 7.86
 -7 -4 -4 36.76 7.43
 -7 -4 -4 44.46 9.92
 -7 -4 -4 33 7.58
 -7 -4 -5 6.56 3.45
 -7 -4 -5 14.08 5.67
 -7 -4 -6 67.67 10.34
 -7 -4 -6 77.24 13.1
 -7 -4 -7 89.5 11.78
 -7 -4 -7 95.14 14.68
 -7 -4 -8 218.94 19.4
 -7 -4 -8 218.61 22.84
 -7 -4 -9 14.9 4.77
 -7 -4 -9 18.76 6.38
 7 4 9 3.22 2.51
 -7 -4 -10 4.7 2.9
 -7 -4 -10 12.3 5.01
 7 4 10 3.06 3.99
 7 4 10 12.86 4.39
 -7 -4 -11 12.76 4.23
 -7 -4 -11 11.97 5.16
 7 4 11 14.09 5.21
 7 4 11 13.93 4.48
 -7 -4 -12 153.45 15.93
 -7 -4 -12 152.87 18.2
 7 4 12 160.48 18.21
 7 4 12 193.33 17.12
 7 4 13 29.77 7.64
 7 4 14 3.92 3.26
 7 4 15 103.08 14.71
 7 5 -8 74.7 13.63
 7 5 -7 53.3 11.2
 -7 -5 6 2.98 2.66
 -7 -5 6 3.6 3.22
 7 5 -6 2.94 2.85
 -7 -5 5 -0.82 1.61
 7 5 -5 -0.01 1.3
 -7 -5 4 309.93 25.88
 -7 -5 4 302.08 26.7
 7 5 -4 371.49 28.56
 -7 -5 4 356.99 25.5
 -7 -5 3 409.71 31.33
 -7 -5 3 512.39 34.41
 7 5 -3 490.98 33.17
 -7 -5 3 501.51 31.37
 -7 -5 2 6.01 3.07
 -7 -5 2 8.8 4.58
 7 5 -2 4.9 2.89
 -7 -5 2 9.41 4.01
 -7 -5 1 35.78 7.98
 -7 -5 1 19.43 6.14
 7 5 -1 32.1 7.57
 -7 -5 1 32.6 7.15
 -7 -5 0 -1.55 2.06
 -7 -5 0 9.24 4.36
 7 5 0 9.73 4.39
 -7 -5 0 5.68 3.09
 -7 -5 -1 150.64 18.14
 -7 -5 -1 169.71 17.47
 7 5 1 186.33 18.09
 -7 -5 -1 165.29 16.53
 -7 -5 -2 55.1 9.76
 -7 -5 -2 63.5 11.57
 7 5 2 60.95 10.2
 -7 -5 -2 68.11 10.19
 -7 -5 -3 95.62 12.74
 -7 -5 -3 64.28 11.97
 7 5 3 79.78 11.45
 -7 -5 -3 93.24 12.05
 -7 -5 -4 141.93 15.93
 -7 -5 -4 144.54 18.33
 7 5 4 132.41 15.07
 -7 -5 -4 163.19 16.15
 -7 -5 -5 2.03 1.98
 -7 -5 -5 0.58 1.6
 -7 -5 -6 5.25 2.94
 -7 -5 -6 3.53 2.09
 -7 -5 -7 50.19 8.75
 -7 -5 -7 42.78 10.25
 -7 -5 -8 83.98 11.66
 -7 -5 -8 78.18 13.8
 -7 -5 -9 36.97 7.51
 -7 -5 -9 39.73 9.74
 7 5 9 19.23 5.35
 -7 -5 -10 12.21 4.39
 7 5 10 6.03 3.66
 -7 -5 -10 3.08 3.1
 7 5 10 12.96 3.96
 -7 -5 -11 36.43 7.41
 7 5 11 29.18 7.88
 -7 -5 -11 31.92 8.34
 -7 -5 -12 154.41 18.85
 7 5 12 155.96 17.91
 -7 -5 -13 33.39 8.59
 7 5 13 44.56 9.37
 7 5 14 57.73 10.96
 7 6 -7 161.62 21.02
 7 6 -6 25.74 7.91
 -7 -6 5 -0.39 1.75
 -7 -6 5 6.35 3.56
 7 6 -5 7.91 4.32
 -7 -6 4 112.56 14.66
 -7 -6 4 124.44 16.56
 7 6 -4 142.48 17.79
 -7 -6 3 189.77 19.83
 -7 -6 3 236.45 22.24
 -7 -6 2 11.13 4.77
 -7 -6 2 2.95 2.68
 7 6 -2 16.2 5.4
 -7 -6 1 16.12 5.22
 -7 -6 1 17.86 6.1
 7 6 -1 20.12 5.96
 -7 -6 0 66.9 11.65
 -7 -6 0 89.67 12.46
 7 6 0 82.32 12.19
 -7 -6 0 68.74 10.53
 -7 -6 -1 13.62 5.08
 -7 -6 -1 17.35 5.49
 7 6 1 16.16 5.41
 -7 -6 -1 18.17 5.2
 -7 -6 -2 7.34 3.91
 -7 -6 -2 7.23 3.76
 7 6 2 8.13 3.77
 -7 -6 -2 4.1 2.77
 -7 -6 -3 101.49 13.04
 -7 -6 -3 67.83 12.43
 7 6 3 107.77 13.91
 -7 -6 -3 89.78 11.98
 -7 -6 -4 75.22 11.65
 -7 -6 -4 91.41 14.64
 7 6 4 99.44 13.3
 -7 -6 -4 98.12 12.47
 -7 -6 -5 2.18 2.43
 -7 -6 -5 4.82 2.93
 7 6 5 0.73 1.55
 -7 -6 -5 1.75 2.64
 -7 -6 -6 1.63 1.77
 -7 -6 -6 0.96 1.71
 -7 -6 -6 1.77 2.1
 -7 -6 -7 65.42 10.23
 -7 -6 -7 81.75 14.33
 -7 -6 -8 12.26 4.58
 -7 -6 -8 26.1 8.1
 -7 -6 -9 127.73 18.34
 7 6 10 2.19 2.55
 -7 -6 -10 8.63 4.74
 7 6 10 6.68 3.16
 7 6 11 54.78 10.09
 -7 -6 -11 67.85 12.98
 7 6 11 60.3 9.43
 7 6 12 21.27 6.46
 -7 -6 -12 23.58 7.36
 7 6 12 28.86 6.1
 -7 -6 -13 66.63 12.26
 7 6 13 45.92 9.67
 7 6 14 31.78 8.13
 -7 -7 5 1.26 2.14
 -7 -7 5 -3.22 2.57
 7 7 -5 -4.69 3.86
 -7 -7 4 36.6 8.8
 -7 -7 4 31.29 7.6
 7 7 -4 34.93 9.09
 -7 -7 3 37.2 8.58
 -7 -7 3 25.77 6.86
 7 7 -3 44.82 10.08
 -7 -7 2 48.69 9.71
 -7 -7 2 40.19 8.56
 7 7 -2 44.48 9.67
 -7 -7 1 150.32 17.79
 -7 -7 1 170.11 18.05
 -7 -7 0 60.67 11.01
 -7 -7 0 75.33 11.47
 7 7 0 73.35 12.13
 -7 -7 -1 78.95 12.74
 -7 -7 -1 106.6 13.47
 7 7 1 79.72 12.53
 -7 -7 -2 37.96 9.21
 -7 -7 -2 35.11 7.62
 7 7 2 50.43 9.93
 -7 -7 -3 238.72 21.02
 -7 -7 -3 227.6 23.58
 7 7 3 274.87 23.9
 -7 -7 -4 525.13 38.84
 -7 -7 -4 576.38 35.51
 7 7 4 594.89 37.88
 -7 -7 -5 139.23 15.66
 -7 -7 -5 149.82 19.19
 7 7 5 135.53 16.49
 -7 -7 -6 53.1 11.66
 -7 -7 -6 50.93 9.38
 7 7 6 62.06 10.85
 -7 -7 -7 16.39 6.32
 -7 -7 -7 11.9 4.57
 -7 -7 -8 24.24 7.92
 -7 -7 -9 392.84 33.98
 -7 -7 -10 152.01 20.58
 7 7 10 204.76 20.8
 -7 -7 -11 169.9 21.53
 7 7 11 181.05 17.57
 7 7 11 171.2 18.95
 7 7 12 7.42 4.26
 -7 -7 -12 4.33 3.42
 7 7 12 2.02 2
 -7 -7 -13 3.87 3.24
 7 7 13 -3.82 2.95
 7 7 13 -6.15 3.27
 -7 -8 4 -0.71 1.88
 -7 -8 4 0.42 2.26
 7 8 -4 1.55 3
 -7 -8 3 26.8 7.32
 -7 -8 3 21.07 6.14
 7 8 -3 28.52 8.63
 -7 -8 2 20.55 6.23
 -7 -8 2 12.26 4.72
 7 8 -2 18.44 6.41
 -7 -8 1 15.82 5.34
 -7 -8 1 12.27 4.92
 7 8 -1 14.41 5.73
 -7 -8 0 21.4 6.82
 -7 -8 0 19.5 5.97
 7 8 0 33.05 8.25
 -7 -8 -1 81.7 13.23
 -7 -8 -1 86.62 12.27
 7 8 1 83.4 13.37
 -7 -8 -2 15.4 5.54
 -7 -8 -2 20.92 5.81
 7 8 2 18.3 6.48
 -7 -8 -3 40.42 9.65
 -7 -8 -3 58.85 9.77
 7 8 3 62.52 11.27
 -7 -8 -4 335.71 29.47
 -7 -8 -4 349.37 26
 7 8 4 364.12 29.22
 -7 -8 -5 292.83 27.82
 -7 -8 -5 303.36 24.18
 7 8 5 321.88 27.3
 -7 -8 -6 2.97 3.01
 -7 -8 -6 0.34 1.61
 7 8 6 -2.97 2.91
 -7 -8 -7 101.66 13.73
 7 8 7 119.28 15.83
 -7 -8 -8 0.05 2.5
 -7 -8 -8 3.93 2.74
 -7 -8 -9 36.56 10
 7 8 9 24.12 7.6
 -7 -8 -10 47.13 11.15
 7 8 10 34.27 8.49
 -7 -8 -11 35.75 10.05
 7 8 11 18.14 6.41
 7 8 11 24.21 6.6
 -7 -8 -12 14.93 6.19
 7 8 12 11.16 4.88
 7 8 12 10.54 3.94
 -7 -8 -13 25.81 8.23
 7 8 13 37.27 8.1
 7 8 14 1.87 2.16
 -7 -9 4 7.48 3.82
 -7 -9 3 5.24 3.51
 -7 -9 3 0.82 2.02
 -7 -9 2 -0.88 2.55
 -7 -9 2 -1.83 2.4
 7 9 -2 5.76 4.26
 -7 -9 1 76.53 12.39
 -7 -9 1 74.53 12.47
 7 9 -1 114.85 16.89
 -7 -9 0 70.37 12.22
 -7 -9 0 86.76 12.71
 7 9 0 95.98 15.02
 -7 -9 -1 19.4 6.32
 -7 -9 -1 14.37 4.97
 -7 -9 -2 39.9 9.45
 -7 -9 -2 36.37 7.9
 7 9 2 40.8 9.27
 -7 -9 -3 0.36 1.12
 7 9 3 1.75 2.41
 -7 -9 -4 17.44 5.3
 7 9 4 20.17 6.74
 -7 -9 -5 104.36 13.32
 7 9 5 103.53 15.33
 -7 -9 -6 26.69 6.69
 7 9 6 31.31 8.25
 -7 -9 -7 177.18 17.79
 7 9 7 232.65 23.23
 -7 -9 -8 -4.63 3.66
 -7 -9 -8 0.85 1.58
 -7 -9 -9 15.82 6.55
 7 9 9 26.05 7.39
 -7 -9 -10 8.16 4.75
 7 9 10 11.25 4.94
 -7 -9 -11 548.21 41.84
 7 9 11 472.29 33.46
 7 9 11 554.84 37.29
 -7 -9 -12 254.13 27.31
 7 9 12 263.2 23.1
 -7 -9 -13 -2.36 2.81
 7 9 13 -1.38 1.72
 7 9 14 1.22 2.08
 -7 -10 3 17.47 5.91
 -7 -10 2 30.31 8.66
 -7 -10 2 20.96 6.56
 -7 -10 1 -0.26 0.8
 -7 -10 1 3.74 3.11
 -7 -10 0 25.67 7.04
 -7 -10 0 34.97 8.43
 -7 -10 -1 43.05 9.07
 7 10 1 51.23 11.39
 -7 -10 -2 8.69 3.87
 7 10 2 13.28 5.54
 -7 -10 -3 72.35 11.1
 7 10 3 59.64 12.19
 7 10 4 0.8 3.48
 7 10 5 5.21 4.09
 7 10 6 13.85 5.45
 7 10 7 118.62 17.17
 7 10 8 166.99 20.51
 7 10 8 218.59 23.56
 7 10 9 92.14 14.63
 7 10 10 -1.48 2.4
 -7 -10 -11 49.5 11.78
 7 10 11 56.08 10.56
 -7 -10 -12 56.53 12.76
 7 10 12 30.4 7.65
 -7 -10 -13 16.07 6.58
 7 11 5 8.57 4.89
 7 11 6 8.77 4.81
 7 11 7 84.92 14.84
 7 11 8 96.14 15.75
 -8 5 1 20.01 6.05
 -8 5 0 -9.74 4.52
 -8 5 -1 28.14 7.39
 -8 4 5 24.74 7.11
 -8 4 4 69.16 11.65
 -8 4 3 78.59 12.43
 -8 4 2 71.46 11.7
 -8 4 1 3.19 2.66
 -8 4 0 48.17 9.68
 -8 4 -1 1.86 3.31
 -8 3 6 86.4 13.59
 -8 3 5 6.8 3.89
 -8 3 4 23.89 7.3
 8 -3 -4 15.83 6.49
 8 -3 -4 10.39 5.26
 -8 3 4 5.31 3.35
 -8 3 3 156.88 19.09
 8 -3 -3 135.94 19.45
 8 -3 -3 151.81 19.71
 -8 3 3 140.52 17.1
 -8 3 2 189.55 21.17
 8 -3 -2 192.03 23.35
 -8 3 2 137.19 17.08
 -8 3 1 15.81 6.09
 8 -3 -1 10.91 5.9
 -8 3 1 15.52 6
 -8 3 0 34.89 9.19
 8 -3 0 55.4 12.73
 -8 3 0 58.61 10.61
 -8 3 -1 2.36 2.59
 8 -3 1 1.38 2.65
 -8 3 -1 -1.17 1.72
 -8 3 -2 25.83 7.56
 8 -3 2 19.46 7.41
 -8 3 -3 5.8 3.74
 8 -3 3 2.72 3.23
 -8 3 -4 129.63 17.37
 8 -3 4 124.71 19.29
 -8 3 -5 199.23 21.99
 8 -3 5 208.6 25.15
 -8 3 -6 17.73 6.84
 8 -3 6 14.27 6.47
 8 -3 6 14.19 5.89
 -8 3 -7 0.91 1.6
 8 -3 7 1.09 2.37
 -8 3 -8 1.26 2.09
 8 -3 8 8.96 5.04
 8 -3 8 2.26 2.99
 8 -3 9 37.52 9.89
 -8 2 7 345.11 27.87
 8 -2 -7 306.13 28.82
 8 -2 -7 281.99 27.71
 -8 2 6 18.03 6.18
 8 -2 -6 10.24 4.9
 -8 2 6 0.04 1.27
 -8 2 5 38.87 8.86
 8 -2 -5 37.98 9.62
 -8 2 5 29.14 7.91
 -8 2 4 61.08 11.29
 8 -2 -4 78.01 13.88
 -8 2 4 45.03 9.59
 -8 2 3 3.17 1.84
 8 -2 -3 6.38 4.1
 -8 2 3 -4.18 2.91
 -8 2 2 104.57 14.92
 8 -2 -2 75.66 14.22
 -8 2 2 89.45 13.52
 -8 2 1 24.55 7.27
 8 -2 -1 22.79 7.59
 -8 2 1 25.8 7.18
 -8 2 0 263.3 24.56
 8 -2 0 271.61 27.47
 -8 2 0 215.32 21.55
 -8 2 -1 334.26 28.16
 8 -2 1 376.33 32.7
 -8 2 -2 3.18 2.84
 8 -2 2 -5.15 4.21
 -8 2 -3 4.3 3.13
 8 -2 3 -1.28 2.4
 -8 2 -4 61.26 11.61
 8 -2 4 63.79 13.24
 -8 2 -5 188.08 20.8
 8 -2 5 209.74 24.36
 -8 2 -6 5.53 3.51
 8 -2 6 5.15 4
 -8 2 -7 45.56 9.79
 8 -2 7 43.85 10.75
 -8 2 -8 1.14 1.78
 8 -2 8 2.55 3.08
 -8 2 -9 -0.27 1.03
 8 -2 9 -1 2.13
 -8 2 -10 9.26 4.53
 8 -2 10 10.69 5.07
 8 -2 10 10.04 5.03
 -8 1 7 18.06 5.88
 8 -1 -7 41.18 9.94
 -8 1 6 8.03 4.01
 8 -1 -6 15.98 6.12
 -8 1 5 0.95 1.9
 8 -1 -5 1.17 2.05
 -8 1 5 1.7 2.53
 -8 1 4 155.71 17.84
 8 -1 -4 140.09 18.48
 -8 1 4 114.52 15.92
 -8 1 3 58.62 10.83
 8 -1 -3 70.46 12.94
 -8 1 3 49.58 10.29
 -8 1 2 33.31 8.04
 8 -1 -2 43.87 10.2
 -8 1 2 27.69 7.56
 -8 1 1 34.6 8.16
 8 -1 -1 30.61 8.67
 -8 1 1 10.25 4.65
 -8 1 0 313.67 26.88
 8 -1 0 387.21 32.22
 -8 1 0 314.71 26.6
 -8 1 -1 372.52 29.51
 8 -1 1 348.99 31.38
 -8 1 -1 392.57 29.7
 -8 1 -2 3.55 2.69
 8 -1 2 1.83 2.68
 -8 1 -2 -1.22 2.16
 -8 1 -3 6.49 4.31
 8 -1 3 1.93 3.93
 -8 1 -4 7.01 4.3
 8 -1 4 0.27 2.1
 -8 1 -5 147.91 17.52
 8 -1 5 145.9 19.43
 -8 1 -6 11.69 4.97
 8 -1 6 20.19 6.75
 -8 1 -7 35.57 8.16
 8 -1 7 35.72 9.3
 -8 1 -8 21.76 6.5
 8 -1 8 16.99 6.45
 -8 1 -9 2.04 2.11
 8 -1 9 -2.8 2.87
 8 -1 9 0.52 2.46
 -8 1 -10 1.07 1.53
 8 -1 10 -0.27 1.56
 8 -1 11 195.56 21.99
 -8 0 6 39.98 8.88
 -8 0 5 4.31 2.79
 8 0 -5 4.65 3.29
 -8 0 5 -1.68 2.52
 -8 0 4 214.82 21.06
 8 0 -4 208.57 22.64
 -8 0 4 150.16 18.84
 -8 0 3 259.01 23.49
 8 0 -3 242.26 24.72
 -8 0 3 233.04 23.46
 -8 0 2 32.46 8.06
 8 0 -2 27.49 8.05
 -8 0 2 31.95 8.21
 -8 0 1 18.83 5.83
 8 0 -1 15.54 6.04
 -8 0 1 19.64 6.33
 -8 0 0 263.32 23.76
 8 0 0 311.54 28.11
 -8 0 0 276.43 24.83
 -8 0 -1 257 23.18
 8 0 1 232.89 24.36
 -8 0 -1 249.73 23.14
 -8 0 -2 38.37 8.42
 8 0 2 54.75 11.53
 -8 0 -2 45.61 9.38
 -8 0 -3 34.78 8.09
 8 0 3 49.98 10.81
 -8 0 -4 -4.21 3.16
 8 0 4 3.03 3.31
 -8 0 -5 69.47 11.53
 8 0 5 78.22 13.58
 -8 0 -6 13.47 5.16
 8 0 6 28.15 8.23
 -8 0 -7 49.05 9.57
 8 0 7 45.87 10.61
 -8 0 -8 198.51 20.13
 8 0 8 191.8 21.83
 -8 0 -9 12.85 5.1
 8 0 9 16.6 6.19
 -8 0 -10 166.75 18.3
 8 0 10 158.15 22.24
 -8 0 -11 19.3 5.92
 8 0 11 23.11 7.97
 -8 -1 6 81.91 12.51
 -8 -1 5 27.83 7.22
 -8 -1 5 13.24 5.48
 -8 -1 4 60.05 10.75
 -8 -1 4 41.48 9.65
 -8 -1 3 124.11 15.61
 -8 -1 3 100.72 14.97
 -8 -1 2 86.5 12.81
 -8 -1 2 62.85 11.45
 -8 -1 1 13.93 5.05
 8 1 -1 14.71 5.75
 -8 -1 1 11.41 4.98
 -8 -1 0 10.09 4.5
 8 1 0 24.24 7.32
 -8 -1 0 26.19 7.05
 -8 -1 -1 62.53 10.89
 8 1 1 69.57 12.54
 -8 -1 -1 62.04 11.02
 -8 -1 -2 2.64 2.59
 8 1 2 -4.56 3.29
 -8 -1 -2 1.68 2.21
 -8 -1 -3 50.3 9.49
 8 1 3 63.61 12.02
 -8 -1 -3 33.21 8.25
 -8 -1 -4 237.29 22.09
 8 1 4 262.58 25.26
 -8 -1 -5 246.27 22.51
 8 1 5 254.83 25
 -8 -1 -6 46.75 9.43
 8 1 6 47.73 10.47
 -8 -1 -7 234.74 21.98
 -8 -1 -8 658.67 40.5
 -8 -1 -9 42.69 8.8
 -8 -1 -10 3.56 2.71
 8 1 10 3.81 3.65
 8 1 10 4.32 3.59
 -8 -1 -11 0.78 1.48
 8 1 11 10.4 5.19
 8 1 12 42.18 10.02
 -8 -2 6 1.12 1.78
 -8 -2 5 -1.85 2.4
 -8 -2 5 4.31 2.89
 -8 -2 4 26.73 7.76
 -8 -2 4 31.98 7.58
 -8 -2 3 111.29 15.78
 -8 -2 3 117.44 15.07
 -8 -2 2 22.17 6.84
 -8 -2 2 19.99 6.33
 -8 -2 1 29.67 7.87
 8 2 -1 21.63 5.94
 -8 -2 1 21.19 6.19
 -8 -2 0 26.14 6.92
 -8 -2 0 17.64 6.21
 -8 -2 -1 40.94 8.74
 -8 -2 -1 34.85 8.59
 -8 -2 -2 5.22 3.28
 -8 -2 -2 0.71 1.95
 -8 -2 -3 167.69 17.84
 -8 -2 -3 131.86 16.72
 -8 -2 -4 105.76 13.96
 -8 -2 -5 57.47 10.3
 -8 -2 -6 2.85 2.48
 -8 -2 -7 3.87 3.26
 -8 -2 -8 299.75 24.93
 -8 -2 -9 310.62 25.49
 -8 -2 -10 5.59 3.2
 8 2 10 4.25 3.21
 8 2 10 4.06 3.41
 -8 -2 -11 102.62 13.83
 8 2 11 81.5 13.66
 8 2 11 116.91 16.26
 -8 -2 -12 37.38 8.01
 8 2 12 36.5 8.99
 8 2 12 31.01 8.35
 8 2 13 14.78 5.68
 8 2 13 11.3 4.88
 -8 -3 6 14.88 5.2
 -8 -3 5 22.31 6.33
 -8 -3 4 41.75 9.72
 -8 -3 4 62.49 10.94
 -8 -3 3 255.7 24.59
 -8 -3 3 261.86 23.27
 -8 -3 2 51.17 10.29
 8 3 -2 57.64 10.41
 -8 -3 2 54.8 10.13
 -8 -3 1 68.76 11.96
 8 3 -1 70.29 11.26
 -8 -3 1 84.67 12.45
 -8 -3 0 78.55 12.73
 8 3 0 89.09 12.51
 -8 -3 0 67.96 11.18
 -8 -3 -1 13.67 6.02
 -8 -3 -1 7.86 3.92
 8 3 1 -3.65 2.65
 -8 -3 -1 1.97 2.32
 -8 -3 -2 -0.58 1.66
 -8 -3 -2 -1.95 2.86
 -8 -3 -2 1.03 2.74
 -8 -3 -3 70.19 11.28
 -8 -3 -3 83.15 12.96
 -8 -3 -3 72.66 13.77
 -8 -3 -4 145.79 16.51
 -8 -3 -4 125.88 16.44
 -8 -3 -4 139.2 18.93
 -8 -3 -5 652.84 39.44
 -8 -3 -5 599.15 43.44
 -8 -3 -6 33.59 7.71
 -8 -3 -7 2.6 2.51
 -8 -3 -8 54.51 10.1
 -8 -3 -9 178.36 18.81
 -8 -3 -10 7.99 3.86
 8 3 10 3.13 3.18
 8 3 10 3.5 3.06
 -8 -3 -11 171.6 18.19
 8 3 11 207.43 21.06
 -8 -3 -12 42.37 8.83
 8 3 12 43.56 9.99
 8 3 12 45.56 9.37
 8 3 13 -3.64 3.13
 8 3 14 2.09 2.5
 -8 -4 5 27.51 6.99
 -8 -4 4 18.33 6.9
 8 4 -4 10.19 4.7
 -8 -4 4 12.93 4.87
 -8 -4 3 0.82 2.03
 -8 -4 3 5.97 3.68
 8 4 -3 0.89 1.8
 -8 -4 3 0.28 1.79
 -8 -4 2 50.04 10.69
 -8 -4 2 65.99 11.72
 8 4 -2 63.57 11.11
 -8 -4 2 52.18 9.86
 -8 -4 1 -2.05 2.75
 -8 -4 1 -0.96 1.95
 8 4 -1 3.08 2.5
 -8 -4 1 -0.37 1.66
 -8 -4 0 57.2 11.64
 -8 -4 0 66.94 11.64
 8 4 0 69.99 11.46
 -8 -4 0 55.35 10.18
 -8 -4 -1 0.01 1.74
 -8 -4 -1 4.33 3.07
 -8 -4 -1 3.44 2.89
 -8 -4 -2 48.58 11.12
 -8 -4 -2 49.92 9.95
 8 4 2 46.59 9.08
 -8 -4 -2 57.1 10.33
 -8 -4 -3 3.63 3.04
 -8 -4 -3 -1.08 2.71
 -8 -4 -3 -0.46 1.53
 -8 -4 -4 310.4 25.57
 -8 -4 -4 322.55 27.04
 -8 -4 -4 316.28 30.12
 -8 -4 -5 163.07 17.43
 -8 -4 -5 113.08 15.8
 -8 -4 -5 140.29 19.6
 -8 -4 -6 1.82 2.22
 -8 -4 -6 7.7 4.77
 -8 -4 -7 -0.7 1.45
 -8 -4 -7 3.67 3.56
 -8 -4 -8 3.67 2.64
 -8 -4 -8 6.47 4.46
 -8 -4 -9 2.4 2.31
 -8 -4 -9 6.82 4.54
 -8 -4 -10 19.98 6.17
 -8 -4 -10 20.52 7.22
 8 4 10 24.19 7.46
 8 4 10 30.5 7.55
 -8 -4 -11 220.18 21.07
 8 4 11 205.62 22.34
 -8 -4 -12 283.84 24.34
 8 4 12 308.78 27.24
 8 4 13 60.08 11.8
 -8 -5 5 13.71 5.41
 8 5 -5 10.38 4.98
 -8 -5 5 4.65 3.08
 -8 -5 4 115.83 16.11
 8 5 -4 157.6 18.51
 -8 -5 4 140.51 16.59
 -8 -5 3 -0.64 2.04
 -8 -5 3 -2.87 2.81
 8 5 -3 5.98 3.63
 -8 -5 3 -2.19 2.44
 -8 -5 2 18.34 6.47
 -8 -5 2 24.9 7.2
 8 5 -2 27.88 7.31
 -8 -5 2 16.9 5.64
 -8 -5 1 6.09 3.83
 -8 -5 1 4.93 3.58
 8 5 -1 4.29 3.07
 -8 -5 1 5.01 2.99
 -8 -5 0 251.24 25.41
 -8 -5 0 264.99 24.49
 8 5 0 277.96 24.67
 -8 -5 0 279.58 24.04
 -8 -5 -1 257.85 25.99
 -8 -5 -1 262.72 24
 8 5 1 225.65 22.26
 -8 -5 -1 270.14 23.48
 -8 -5 -2 39.92 8.8
 -8 -5 -2 21.15 7.61
 8 5 2 25.96 7.26
 -8 -5 -2 40.78 8.57
 -8 -5 -3 25.03 7.3
 -8 -5 -3 47.17 11.06
 8 5 3 34 8.14
 -8 -5 -3 39.64 8.61
 -8 -5 -4 64.22 10.8
 -8 -5 -4 52.06 10.19
 -8 -5 -4 65.38 13.31
 -8 -5 -5 6.14 3.53
 -8 -5 -5 0.5 2.14
 -8 -5 -5 5.86 4.25
 -8 -5 -6 10.1 4.41
 -8 -5 -6 3.47 3.81
 -8 -5 -6 4.16 3.63
 -8 -5 -7 51.46 9.76
 -8 -5 -7 57.82 12.73
 -8 -5 -8 32.43 7.67
 -8 -5 -8 27.15 8.54
 -8 -5 -9 11.58 4.71
 -8 -5 -9 -1.2 2.47
 -8 -5 -10 8.37 3.87
 -8 -5 -10 10.32 5.41
 8 5 10 8.9 4.7
 -8 -5 -11 243.5 22.37
 -8 -5 -11 229.64 25.78
 8 5 11 235.84 24.1
 -8 -5 -12 240.06 22.13
 -8 -5 -12 269.74 27.32
 8 5 12 241.13 24.31
 -8 -5 -13 58.45 12.21
 -8 -6 5 17.91 5.99
 8 6 -5 21.27 7.11
 -8 -6 4 52.07 10.43
 8 6 -4 76.56 13.18
 -8 -6 3 114.75 16.3
 -8 -6 3 83.08 13.66
 8 6 -3 136.42 17.31
 -8 -6 2 112.65 15.71
 -8 -6 2 90.84 14.28
 8 6 -2 92.13 14.08
 -8 -6 1 28.34 7.99
 -8 -6 1 28.25 8.12
 8 6 -1 29.04 7.69
 -8 -6 1 21.4 6.65
 -8 -6 0 248.16 24.82
 -8 -6 0 219.92 22.33
 8 6 0 279.17 24.99
 -8 -6 0 237.16 22.08
 -8 -6 -1 250.17 25.78
 -8 -6 -1 307.38 26.3
 8 6 1 316.19 26.77
 -8 -6 -1 279.42 24.17
 -8 -6 -2 10.01 4.5
 -8 -6 -2 8.43 4.67
 8 6 2 11.59 5.1
 -8 -6 -2 6.33 3.71
 -8 -6 -3 47.31 9.7
 -8 -6 -3 35.22 9.66
 8 6 3 41.21 8.97
 -8 -6 -3 49.67 9.71
 -8 -6 -4 11.89 5.04
 -8 -6 -4 23.05 8.05
 8 6 4 18.61 6.1
 -8 -6 -4 23.48 6.55
 -8 -6 -5 84.02 12.63
 -8 -6 -5 84.14 13.29
 -8 -6 -5 93.19 16.01
 -8 -6 -6 6.66 3.65
 -8 -6 -6 9.33 5.34
 -8 -6 -6 3.65 2.76
 -8 -6 -7 58.64 10.46
 -8 -6 -7 48.08 11.39
 -8 -6 -7 37.9 9.08
 -8 -6 -8 8.86 4.05
 -8 -6 -8 9.89 5.57
 -8 -6 -9 4.19 2.97
 -8 -6 -9 -7.07 4.83
 8 6 10 22.5 7.64
 -8 -6 -10 14.85 6.73
 8 6 11 70.29 12.77
 -8 -6 -11 79.53 15.39
 -8 -6 -12 136.29 19.78
 8 6 12 153.02 18.86
 -8 -6 -13 23.82 7.9
 -8 -7 4 46.41 9.81
 -8 -7 3 201.06 21.45
 8 7 -3 270.06 25.85
 -8 -7 2 4.35 3.09
 -8 -7 2 0.66 1.71
 8 7 -2 9.03 4.66
 -8 -7 1 3.18 3.11
 -8 -7 1 5.26 3.96
 8 7 -1 -2.2 2.52
 -8 -7 0 3.06 2.72
 -8 -7 0 6.89 4.08
 -8 -7 -1 26.89 7.62
 -8 -7 -1 25.05 7.8
 8 7 1 28.66 7.89
 -8 -7 -2 -0.17 2.23
 8 7 2 -6.1 3.91
 -8 -7 -3 71.8 13.89
 -8 -7 -3 95.17 13.77
 8 7 3 85.48 13.69
 -8 -7 -4 33.4 9.58
 -8 -7 -4 31.82 7.97
 8 7 4 27.96 7.72
 -8 -7 -5 13.89 6.21
 -8 -7 -5 6.27 4.02
 8 7 5 6.43 3.16
 -8 -7 -6 22.7 7.98
 -8 -7 -6 20.81 6.34
 -8 -7 -7 40.88 10.93
 -8 -7 -7 31.66 8.01
 -8 -7 -8 137.21 20.15
 -8 -7 -8 81.98 13.88
 -8 -7 -9 30.67 9.41
 8 7 10 2.99 3.03
 -8 -7 -10 1.84 2.8
 8 7 11 20.04 7.36
 -8 -7 -11 11.61 5.98
 -8 -7 -12 48.74 11.63
 -8 -7 -13 2.51 2.89
 -8 -8 4 32.16 8.29
 -8 -8 3 42.62 9.37
 -8 -8 2 9.07 4.36
 -8 -8 1 40.26 9.2
 -8 -8 1 29.18 7.94
 8 8 -1 40.69 10.2
 -8 -8 0 1.18 1.95
 8 8 0 -0.14 1.13
 -8 -8 -1 31.65 7.95
 -8 -8 -1 23.63 7.52
 8 8 1 25.24 8.04
 -8 -8 -2 0.44 1.59
 -8 -8 -2 2.08 2.92
 8 8 2 -0.53 3.33
 -8 -8 -3 81.58 14.6
 -8 -8 -3 122.21 15.72
 8 8 3 128.74 17.39
 -8 -8 -4 154.67 20.65
 -8 -8 -4 183.42 19.44
 8 8 4 171.4 20.38
 -8 -8 -5 -0.98 2.17
 -8 -8 -5 -1.24 1.71
 8 8 5 0.13 1.56
 -8 -8 -6 -1.74 2.96
 -8 -8 -6 5.59 3.4
 8 8 6 -3.45 3.19
 -8 -8 -7 59.99 13.58
 -8 -8 -7 44.48 9.44
 -8 -8 -8 148.16 21.24
 -8 -8 -8 93.36 13.95
 -8 -8 -9 70.31 14.69
 -8 -8 -9 22.33 7.04
 -8 -8 -10 6.52 4.81
 -8 -8 -11 39.19 11.12
 8 8 11 36.98 8.27
 -8 -8 -12 12.12 6.42
 8 8 12 23.44 6.64
 -8 -8 -13 21.41 7.97
 -8 -9 0 76.76 12.93
 -8 -9 0 87.64 14.22
 -8 -9 -1 6.02 3.54
 -8 -9 -1 -2.75 2.87
 -8 -9 -2 10.31 5.2
 -8 -9 -2 14.02 5.35
 8 9 2 20.72 7.12
 -8 -9 -3 85.39 14.9
 -8 -9 -3 98.78 13.93
 8 9 3 106.71 16.4
 -8 -9 -4 177.21 18.91
 -8 -9 -4 145.52 19.99
 8 9 4 165.28 20.64
 -8 -9 -5 48.47 11.23
 -8 -9 -5 47.52 9.72
 8 9 5 46.35 10.77
 -8 -9 -6 -1.96 2.93
 -8 -9 -6 1.25 1.56
 8 9 6 -6.77 4.46
 -8 -9 -7 5.45 4.18
 -8 -9 -7 1.61 1.74
 8 9 7 2.22 3.17
 -8 -9 -8 21.61 8.02
 -8 -9 -8 7.56 3.93
 -8 -9 -9 314.52 32.17
 8 9 11 97.8 14.08
 8 9 12 4.95 3.4
 -8 -10 -1 10.56 4.68
 -8 -10 -2 2.68 2.29
 -8 -10 -3 19.22 6
 -9 1 -2 22.75 6.97
 -9 0 0 117.29 16.6
 -9 0 -1 238.81 24.12
 -9 0 -2 6.23 3.86
 -9 0 -3 -3.06 2.89
 -9 -1 1 40.93 9.56
 -9 -1 0 127.68 16.93
 -9 -1 0 108 15.96
 -9 -1 -1 280.96 25.63
 -9 -1 -1 226.18 23.82
 -9 -1 -2 1.96 2.58
 -9 -1 -2 1.87 2.49
 -9 -1 -3 14.49 5.76
 -9 -1 -3 9.26 4.8
 -9 -1 -4 74.51 12.77
 -9 -1 -4 57.87 11.63
 -9 -1 -5 117.93 16.17
 -9 -1 -6 6.23 3.8
 -9 -1 -7 112.53 15.91
 -9 -1 -8 75.46 12.82
 -9 -2 2 33.67 8.48
 -9 -2 1 7.11 3.96
 -9 -2 0 184.7 20.34
 -9 -2 0 140.59 18.63
 -9 -2 -1 266.47 25.04
 -9 -2 -1 228.7 24
 -9 -2 -2 7.38 4.13
 -9 -2 -2 8.37 4.53
 -9 -2 -3 23.93 7.03
 -9 -2 -3 22.28 7.45
 -9 -2 -4 19.39 6.52
 -9 -2 -4 23.27 7.3
 -9 -2 -5 13.26 5.24
 -9 -2 -6 1.67 2.29
 -9 -2 -7 54.8 10.96
 -9 -2 -8 155.66 18.65
 -9 -2 -9 22.63 7.08
 9 2 10 22.93 8.19
 9 2 10 18.99 8.06
 9 2 11 15.16 6.31
 -9 -3 2 11.74 5.07
 -9 -3 1 -0.13 2.18
 -9 -3 0 32.18 8.25
 -9 -3 0 18.85 6.4
 -9 -3 -1 78.95 13.05
 -9 -3 -1 58.64 11.62
 -9 -3 -2 43.75 9.63
 -9 -3 -2 34.31 8.84
 -9 -3 -3 6.05 3.57
 -9 -3 -3 2.93 2.9
 -9 -3 -4 2.49 2.36
 -9 -3 -4 0.2 0.89
 -9 -3 -5 -3.5 2.89
 -9 -3 -5 -0.91 1.85
 -9 -3 -6 54.58 10.77
 -9 -3 -7 194.88 21.16
 -9 -3 -8 403.84 31.88
 -9 -3 -9 60.93 11.54
 -9 -3 -10 9.11 4.45
 9 3 10 13.57 6.2
 9 3 10 14.69 6.23
 -9 -4 2 15.26 5.86
 -9 -4 1 35.81 8.89
 9 4 0 11.51 5.27
 -9 -4 0 29.59 8.01
 -9 -4 -1 19.36 6.51
 9 4 1 12.74 5.22
 -9 -4 -1 14.47 5.77
 -9 -4 -2 3.72 3.72
 -9 -4 -2 5.67 3.9
 -9 -4 -2 7.03 4.05
 -9 -4 -3 64.24 13.95
 -9 -4 -3 55.43 11.17
 -9 -4 -3 77.37 12.78
 -9 -4 -4 227.57 23.84
 -9 -4 -4 225.75 26.88
 -9 -4 -4 242.83 23.67
 -9 -4 -5 45.17 11.7
 -9 -4 -5 51.05 10.94
 -9 -4 -5 56.39 10.77
 -9 -4 -6 3.05 3.5
 -9 -4 -6 9.54 4.78
 -9 -4 -6 8.79 4.46
 -9 -4 -7 28.2 7.98
 -9 -4 -8 239.07 23.83
 -9 -4 -9 70.58 12.5
 -9 -4 -10 15.2 5.76
 -9 -5 2 14.14 6.21
 9 5 -2 21.94 7.21
 -9 -5 1 38.36 9.99
 9 5 -1 42.95 10.13
 -9 -5 0 23.21 7.93
 9 5 0 38.42 9.34
 -9 -5 0 33.7 8.63
 -9 -5 -1 0.61 2.43
 -9 -5 -1 9.16 4.72
 9 5 1 10.76 4.41
 -9 -5 -1 0.9 2.14
 -9 -5 -2 16.44 6.84
 -9 -5 -2 21.46 7.15
 9 5 2 11.36 4.97
 -9 -5 -2 10.48 4.73
 -9 -5 -3 39.22 10.61
 -9 -5 -3 47.41 10.28
 -9 -5 -3 36.12 8.93
 -9 -5 -4 185.9 21.25
 -9 -5 -4 210.72 26
 -9 -5 -4 217.12 22.41
 -9 -5 -5 202.23 22.38
 -9 -5 -5 224.03 27.3
 -9 -5 -5 231.72 23.29
 -9 -5 -6 0.73 2.03
 -9 -5 -6 3.91 2.99
 -9 -5 -7 22.78 8.71
 -9 -5 -7 8.8 4.74
 -9 -5 -7 18.89 6.27
 -9 -5 -8 10.61 6.03
 -9 -5 -8 17.7 6.2
 -9 -5 -9 45.8 12.21
 -9 -5 -9 36.08 8.81
 9 6 -2 7.83 4.49
 9 6 -1 44.12 10.35
 9 6 0 91.31 14.88
 -9 -6 -1 65.23 13.48
 9 6 1 80.21 13.73
 -9 -6 -2 4.33 3.35
 -9 -6 -2 -0.07 2.04
 9 6 2 -0.86 2.01
 -9 -6 -2 0.06 1.31
 -9 -6 -3 -1.41 2.31
 9 6 3 -0.12 2.22
 -9 -6 -3 -1.54 2.29
 -9 -6 -4 87.34 14.24
 -9 -6 -4 86.33 16.47
 -9 -6 -4 104.3 15.15
 -9 -6 -5 360.07 30.86
 -9 -6 -5 386.63 36.72
 -9 -6 -5 384.81 31.16
 -9 -6 -6 -1.29 1.99
 -9 -6 -6 -1.87 3
 -9 -6 -6 0.4 1.39
 -9 -6 -7 21.62 7.09
 -9 -6 -7 19.74 8.05
 -9 -6 -7 24.13 7.81
 -9 -6 -8 -1.59 2.42
 9 7 1 53.31 11.52
 9 7 2 -2.53 2.88
 -9 -7 -3 2.83 2.81
 9 7 3 3.81 3.21
 -9 -7 -4 113.74 16.45
 9 7 4 130.2 17.73
 -9 -7 -5 56.12 11.16
 -9 -7 -6 -2.72 3.01
 -9 -7 -7 41.49 10.04
 -9 -7 -8 54.89 11.55
 -9 -7 -9 -4.5 3.7
 -9 -8 -4 -6.83 4.17
 -9 -8 -5 3.29 3.13
 -9 -8 -6 -1.42 1.93
 -9 -8 -7 48.25 10.57
 -9 -8 -8 57.23 11.42
 -9 -8 -9 0.12 1.92
 -9 -8 -10 2.18 2.79
 -9 -9 -5 -2.4 2.84
 -9 -9 -6 21.99 7.3
 -9 -9 -7 48.84 10.87
 -9 -9 -8 43.02 10.08

_iucr_refine_fcf_details
;
data_p210711a9_auto
_computing_structure_refinement   'olex2.refine 1.3 (Bourhis et al., 2015)'
_shelx_refln_list_code            4
loop_
  _space_group_symop_id
  _space_group_symop_operation_xyz
  1  x,y,z
  2  -x,-y,-z

_space_group_crystal_system       triclinic
_space_group_IT_number            2
_space_group_name_H-M_alt         'P -1'
_space_group_name_Hall            '-P 1'
_symmetry_space_group_name_H-M    'P -1'
_symmetry_space_group_name_Hall   '-P 1'
_symmetry_Int_Tables_number       2
_cell_length_a                    7.4276(7)
_cell_length_b                    10.6059(7)
_cell_length_c                    13.752(1)
_cell_angle_alpha                 73.912(6)
_cell_angle_beta                  76.946(8)
_cell_angle_gamma                 75.709(8)
_cell_volume                      994.17(14)
loop_
  _refln_index_h
  _refln_index_k
  _refln_index_l
  _refln_F_squared_calc
  _refln_F_squared_meas
  _refln_F_squared_sigma
  _refln_F_squared_weight
  _refln_observed_status
-9 -6 1 247.794 269.357 63.188 4.892 o
-9 -6 2 1.435 47.803 27.412 27.605 o
-9 -5 1 229.746 248.799 43.425 9.877 o
-9 -5 2 125.112 108.530 28.726 23.579 o
-9 -4 1 192.628 218.624 54.274 6.693 o
-9 -4 2 82.736 93.164 35.776 15.871 o
-9 -3 1 0.831 -0.794 13.309 117.276 o
-9 -3 2 85.075 71.674 30.953 21.123 o
-9 -2 1 37.684 43.407 24.176 35.173 o
-9 -2 2 182.235 205.559 51.771 7.364 o
-9 -1 1 276.111 249.882 58.365 5.637 o
-8 -8 1 271.779 223.016 31.616 16.561 o
-8 -8 2 51.176 55.373 26.618 28.880 o
-8 -8 3 385.977 260.199 57.205 5.563 o
-8 -8 4 326.959 196.340 50.611 7.226 o
-8 -7 1 26.323 9.292 13.121 119.517 o
-8 -7 2 27.731 20.286 13.523 112.080 o
-8 -7 3 1680.470 1429.890 210.626 0.382 o
-8 -7 4 425.605 283.338 59.891 5.012 o
-8 -6 1 199.798 162.929 23.017 31.145 o
-8 -6 2 684.459 601.737 51.598 4.780 o
-8 -6 3 829.943 681.157 81.329 2.311 o
-8 -6 4 543.976 389.566 74.757 3.179 o
-8 -6 5 132.075 118.722 27.967 24.563 o
-8 -5 1 47.184 30.714 10.117 190.344 o
-8 -5 2 140.738 134.468 19.984 43.791 o
-8 -5 3 8.561 -2.333 9.619 224.218 o
-8 -5 4 983.107 844.239 63.309 2.795 o
-8 -5 5 71.976 52.672 15.559 80.254 o
-8 -4 1 2.069 -0.743 6.372 511.616 o
-8 -4 2 350.162 354.399 32.908 13.271 o
-8 -4 3 13.548 8.700 6.306 515.177 o
-8 -4 4 92.775 81.104 18.540 55.462 o
-8 -4 5 190.727 167.951 42.675 10.642 o
-8 -3 1 463.690 456.614 41.802 8.058 o
-8 -3 2 300.780 333.599 36.216 12.286 o
-8 -3 3 1446.100 1581.140 103.187 1.075 o
-8 -3 4 394.119 323.467 63.310 4.572 o
-8 -3 5 173.394 136.205 38.645 13.027 o
-8 -3 6 135.761 90.844 31.747 19.510 o
-8 -2 1 139.802 145.443 22.979 34.258 o
-8 -2 2 155.662 128.524 28.363 23.384 o
-8 -2 3 529.970 699.577 66.536 3.601 o
-8 -2 4 168.592 181.021 33.104 17.135 o
-8 -2 5 14.927 5.768 18.804 58.661 o
-8 -2 6 3.705 6.838 10.867 175.777 o
-8 -1 1 64.908 81.096 18.426 57.896 o
-8 -1 2 445.908 459.322 72.193 3.460 o
-8 -1 3 667.341 690.765 71.399 3.021 o
-8 -1 4 241.608 314.284 56.686 5.954 o
-8 -1 5 177.211 124.809 44.537 9.972 o
-8 -1 6 482.303 500.069 76.375 3.072 o
-8 0 1 121.717 110.058 21.347 40.741 o
-8 0 2 201.256 187.908 28.571 21.473 o
-8 0 3 1495.480 1497.770 84.133 1.314 o
-8 0 4 1055.440 1172.620 116.785 1.134 o
-8 0 5 24.147 13.208 12.198 138.101 o
-8 0 6 227.651 244.082 54.213 6.592 o
-8 1 1 123.909 143.916 45.165 9.862 o
-8 1 2 186.764 210.791 29.587 20.298 o
-8 1 3 380.974 361.175 39.456 9.875 o
-8 1 4 793.267 837.591 63.438 3.161 o
-8 1 5 22.652 7.549 7.452 366.101 o
-8 1 6 55.285 68.237 24.268 34.463 o
-8 1 7 144.093 172.900 70.575 4.095 o
-8 2 1 132.471 149.563 25.873 27.924 o
-8 2 2 569.695 554.998 50.001 5.547 o
-8 2 3 16.401 9.946 17.413 68.332 o
-8 2 4 414.071 368.441 48.509 6.985 o
-8 2 5 230.517 215.504 30.708 18.200 o
-8 2 6 24.916 26.673 34.336 17.583 o
-8 2 7 1673.630 1912.690 101.137 0.935 o
-8 3 1 82.394 85.799 21.132 43.847 o
-8 3 2 1017.830 1040.800 106.355 1.348 o
-8 3 3 816.173 893.938 57.226 3.438 o
-8 3 4 127.137 73.753 21.166 41.995 o
-8 3 5 2.262 41.515 23.749 36.772 o
-8 3 6 588.026 527.481 82.968 2.551 o
-8 4 1 12.682 19.475 16.240 78.511 o
-8 4 2 510.100 436.271 71.430 3.450 o
-8 4 3 527.089 479.800 75.886 3.064 o
-8 4 4 355.181 422.229 71.124 3.700 o
-8 4 5 124.091 151.040 43.407 10.635 o
-8 5 1 150.552 122.163 36.936 14.407 o
-7 -10 1 3.687 3.409 12.210 139.290 o
-7 -10 2 179.142 153.849 31.924 18.337 o
-7 -10 3 130.135 106.656 36.081 15.272 o
-7 -9 1 631.807 531.215 73.103 3.082 o
-7 -9 2 0.015 1.430 12.525 132.412 o
-7 -9 3 22.327 14.863 13.492 113.160 o
-7 -9 4 142.451 45.666 23.322 35.134 o
-7 -8 1 82.923 86.128 18.678 55.190 o
-7 -8 2 137.068 102.070 19.809 45.782 o
-7 -8 3 170.696 152.847 25.217 28.004 o
-7 -8 4 6.280 1.517 7.949 328.295 o
-7 -7 1 1226.270 980.986 77.354 1.872 o
-7 -7 2 306.901 270.846 32.657 14.777 o
-7 -7 3 226.465 215.268 30.204 18.785 o
-7 -7 4 229.905 208.227 29.674 19.341 o
-7 -7 5 3.222 -10.285 10.771 179.022 o
-7 -6 1 89.162 109.965 20.158 46.959 o
-7 -6 2 53.215 51.149 23.026 38.400 o
-7 -6 3 1580.210 1300.380 142.493 0.718 o
-7 -6 4 901.000 767.842 57.032 3.396 o
-7 -6 5 26.369 19.106 16.578 74.979 o
-7 -6 6 132.651 157.145 48.291 8.622 o
-7 -6 7 892.188 986.707 128.329 1.049 o
-7 -5 1 163.933 184.855 21.688 35.549 o
-7 -5 2 59.319 42.441 10.537 169.884 o
-7 -5 3 3126.270 2932.270 118.585 0.410 o
-7 -5 4 2222.930 2055.350 102.633 0.720 o
-7 -5 5 10.979 -2.270 6.175 541.839 o
-7 -5 6 40.407 19.244 10.163 193.029 o
-7 -5 7 332.974 325.402 68.377 4.072 o
-7 -5 8 500.781 456.051 83.213 2.648 o
-7 -4 1 165.446 159.569 20.153 40.698 o
-7 -4 2 4.746 11.041 12.830 126.056 o
-7 -4 3 2627.050 2581.040 91.094 0.595 o
-7 -4 4 1925.110 1877.590 76.018 1.038 o
-7 -4 5 282.725 265.014 27.008 20.198 o
-7 -4 6 3.495 17.075 7.924 329.531 o
-7 -4 7 41.859 55.890 20.404 48.903 o
-7 -3 1 239.110 233.270 24.128 25.913 o
-7 -3 2 736.196 814.642 46.905 4.649 o
-7 -3 3 22.003 28.857 9.521 223.494 o
-7 -3 4 150.412 186.628 25.288 27.977 o
-7 -3 5 256.233 268.259 30.237 17.626 o
-7 -3 6 368.518 375.234 37.308 10.773 o
-7 -3 7 1020.140 930.845 117.890 1.172 o
-7 -2 1 14.343 12.624 6.740 450.013 o
-7 -2 2 41.427 31.466 11.158 159.598 o
-7 -2 3 637.306 697.061 48.699 5.120 o
-7 -2 4 51.310 25.246 12.995 118.067 o
-7 -2 5 18.196 1.435 20.360 50.036 o
-7 -2 6 300.812 274.489 38.930 11.239 o
-7 -2 7 545.383 511.632 67.919 3.628 o
-7 -2 8 258.175 300.493 65.203 4.575 o
-7 -1 1 244.043 233.483 23.620 26.509 o
-7 -1 2 46.144 38.158 9.790 201.259 o
-7 -1 3 123.498 163.840 20.110 43.498 o
-7 -1 4 577.591 649.558 76.497 2.860 o
-7 -1 5 27.643 27.230 13.309 115.355 o
-7 -1 6 5.280 6.894 8.425 292.120 o
-7 -1 7 664.438 699.939 64.306 3.509 o
-7 -1 8 465.048 542.561 92.126 2.204 o
-7 0 1 716.033 686.035 50.082 4.665 o
-7 0 2 370.317 417.583 38.534 10.053 o
-7 0 3 1092.370 1136.750 66.724 2.249 o
-7 0 4 488.571 504.899 43.431 7.318 o
-7 0 5 9.212 0.677 5.467 691.321 o
-7 0 6 630.911 716.602 52.962 4.614 o
-7 0 7 1483.040 1494.490 97.987 1.140 o
-7 0 8 433.376 416.124 76.741 3.146 o
-7 1 1 442.056 456.982 41.165 8.395 o
-7 1 2 939.860 899.283 58.909 3.046 o
-7 1 3 1519.120 1570.680 80.471 1.324 o
-7 1 4 211.629 262.804 31.541 17.327 o
-7 1 5 379.312 370.857 37.320 10.675 o
-7 1 6 569.794 627.536 49.472 5.465 o
-7 1 7 390.702 362.349 37.636 10.472 o
-7 1 8 559.179 549.459 87.547 2.342 o
-7 1 9 9.934 -17.583 16.728 74.192 o
-7 2 1 55.818 46.422 13.392 109.238 o
-7 2 2 502.130 489.434 43.516 7.261 o
-7 2 3 2630.800 2688.620 111.872 0.520 o
-7 2 4 1967.950 2076.270 96.260 0.833 o
-7 2 5 32.063 32.975 11.092 163.410 o
-7 2 6 174.242 209.460 28.563 21.848 o
-7 2 7 655.874 671.508 49.065 5.051 o
-7 2 8 199.720 184.599 27.072 23.585 o
-7 2 9 68.342 98.414 36.814 15.062 o
-7 3 1 64.982 34.300 11.878 135.964 o
-7 3 2 152.602 152.646 24.632 29.778 o
-7 3 3 528.044 602.482 49.832 5.651 o
-7 3 4 542.272 534.037 42.537 7.053 o
-7 3 5 4.723 -4.837 6.738 457.197 o
-7 3 6 651.931 732.271 48.603 4.994 o
-7 3 7 248.358 265.938 28.564 19.450 o
-7 3 8 0.244 1.716 10.195 199.845 o
-7 3 9 1.501 12.576 14.042 105.303 o
-7 4 1 457.171 419.354 40.848 8.514 o
-7 4 2 18.029 4.562 6.666 460.043 o
-7 4 3 104.872 84.244 16.464 67.328 o
-7 4 4 45.450 41.002 11.307 153.432 o
-7 4 5 176.385 202.560 25.385 26.696 o
-7 4 6 267.981 242.692 27.956 19.890 o
-7 4 7 1597.180 1694.250 78.484 1.257 o
-7 4 8 138.035 161.194 26.876 25.798 o
-7 5 1 322.376 349.186 38.659 10.803 o
-7 5 2 564.749 477.880 45.257 6.556 o
-7 5 3 165.754 143.664 24.360 30.049 o
-7 5 4 115.102 73.808 27.900 25.380 o
-7 5 5 1.153 5.670 19.292 55.811 o
-7 5 6 136.427 150.419 26.780 26.134 o
-7 5 7 2220.210 2453.670 117.719 0.603 o
-7 6 1 330.930 338.345 74.116 3.505 o
-6 -10 1 146.151 199.044 36.927 14.148 o
-6 -10 2 52.817 56.873 20.676 47.327 o
-6 -10 3 168.487 111.357 42.308 11.067 o
-6 -10 4 502.345 450.984 78.634 2.925 o
-6 -9 1 72.549 70.083 21.765 42.069 o
-6 -9 2 1.246 11.286 9.872 212.976 o
-6 -9 3 346.482 362.697 50.607 6.824 o
-6 -9 4 400.931 221.411 36.239 11.754 o
-6 -9 5 27.917 15.568 16.362 76.964 o
-6 -8 1 165.917 146.970 29.052 22.020 o
-6 -8 2 23.647 18.484 8.261 296.280 o
-6 -8 3 301.994 265.358 43.752 9.266 o
-6 -8 4 336.853 288.059 34.179 13.238 o
-6 -8 5 127.089 92.606 38.078 13.830 o
-6 -8 6 1.414 -31.267 25.733 31.371 o
-6 -7 1 164.369 133.283 20.619 40.127 o
-6 -7 2 77.862 82.622 17.204 64.796 o
-6 -7 3 451.459 315.611 53.633 5.901 o
-6 -7 4 1011.350 777.147 106.910 1.401 o
-6 -7 5 12.103 -1.570 8.379 294.816 o
-6 -7 6 106.906 47.239 19.963 48.528 o
-6 -7 7 222.730 242.752 46.130 8.903 o
-6 -6 1 2117.220 2176.370 110.215 0.693 o
-6 -6 2 261.949 208.085 26.267 22.525 o
-6 -6 3 150.060 158.585 22.933 33.659 o
-6 -6 4 170.118 182.651 25.379 27.238 o
-6 -6 5 319.114 265.605 39.234 10.971 o
-6 -6 6 309.424 286.389 43.730 9.161 o
-6 -6 7 184.960 149.133 32.732 17.483 o
-6 -6 8 88.525 54.885 31.624 20.298 o
-6 -5 1 507.274 473.604 33.006 10.135 o
-6 -5 2 44.524 41.608 9.697 204.785 o
-6 -5 3 693.943 569.038 48.651 5.158 o
-6 -5 4 9.520 13.197 7.501 366.256 o
-6 -5 5 5.185 4.512 6.041 567.801 o
-6 -5 6 504.552 395.827 38.573 8.863 o
-6 -5 7 645.865 630.878 66.132 3.476 o
-6 -5 8 732.511 719.940 74.058 2.750 o
-6 -5 9 159.633 178.574 54.885 6.659 o
-6 -5 10 6.661 2.625 17.888 64.900 o
-6 -4 1 384.493 367.621 28.277 15.278 o
-6 -4 2 45.913 36.822 9.908 197.196 o
-6 -4 3 3137.120 2948.590 92.969 0.456 o
-6 -4 4 809.626 700.172 41.121 5.163 o
-6 -4 5 266.594 248.769 23.985 24.718 o
-6 -4 6 43.176 39.959 9.977 195.128 o
-6 -4 7 2357.400 2194.230 125.913 0.568 o
-6 -4 8 1365.610 1339.540 98.818 1.226 o
-6 -4 9 157.353 129.986 31.048 19.790 o
-6 -4 10 11.588 60.624 31.808 20.471 o
-6 -3 1 2.875 -0.729 6.574 480.559 o
-6 -3 2 10.978 14.531 6.948 425.179 o
-6 -3 3 2819.880 2762.760 88.395 0.541 o
-6 -3 4 2783.890 2630.250 86.535 0.567 o
-6 -3 5 19.116 16.387 6.443 485.355 o
-6 -3 6 71.736 89.187 16.612 69.374 o
-6 -3 7 204.271 164.637 27.839 22.643 o
-6 -3 8 104.988 96.982 24.714 31.880 o
-6 -3 9 247.870 265.415 42.958 9.908 o
-6 -2 1 1784.080 1860.960 67.764 1.196 o
-6 -2 2 46.489 54.802 10.891 162.192 o
-6 -2 3 3327.030 3324.880 99.073 0.392 o
-6 -2 4 2013.040 1939.760 81.097 0.944 o
-6 -2 5 3.466 -25.027 10.936 173.676 o
-6 -2 6 182.491 162.307 22.421 33.332 o
-6 -2 7 19.612 28.990 9.760 213.560 o
-6 -2 8 57.627 73.722 20.696 46.806 o
-6 -2 9 1.065 35.226 24.543 34.454 o
-6 -2 10 728.525 676.262 105.130 1.595 o
-6 -1 1 38.521 38.804 9.097 234.529 o
-6 -1 2 273.250 276.583 23.547 24.490 o
-6 -1 3 1878.160 1939.760 69.535 1.099 o
-6 -1 4 1243.010 1315.900 55.901 2.212 o
-6 -1 5 594.876 610.498 42.578 6.455 o
-6 -1 6 32.312 48.400 12.064 137.500 o
-6 -1 7 232.210 233.812 34.158 15.073 o
-6 -1 8 189.765 187.095 30.228 19.729 o
-6 -1 9 160.310 112.517 41.148 11.707 o
-6 -1 10 502.774 570.949 93.957 2.097 o
-6 0 1 4.302 1.219 3.220 1995.330 o
-6 0 2 595.269 558.838 33.703 8.435 o
-6 0 3 1559.000 1659.010 62.697 1.503 o
-6 0 4 174.665 195.077 19.963 39.415 o
-6 0 5 926.589 951.006 56.163 3.165 o
-6 0 6 430.390 434.555 37.633 9.690 o
-6 0 7 1285.110 1439.860 117.125 1.004 o
-6 0 8 37.085 42.264 13.767 106.311 o
-6 0 9 308.714 236.267 55.312 6.154 o
-6 0 10 647.468 467.407 84.983 2.424 o
-6 1 1 229.884 203.691 30.700 18.330 o
-6 1 2 5.792 9.510 6.283 523.629 o
-6 1 3 1739.430 1809.020 81.269 1.109 o
-6 1 4 0.027 0.559 5.883 600.201 o
-6 1 5 11.762 19.370 8.523 282.871 o
-6 1 6 421.777 441.542 41.179 8.613 o
-6 1 7 1592.880 1693.190 103.549 0.987 o
-6 1 8 476.631 538.604 42.959 7.391 o
-6 1 9 4.583 1.587 8.242 305.590 o
-6 1 10 153.937 145.301 44.873 9.880 o
-6 1 11 469.413 372.350 74.360 3.311 o
-6 2 1 17.383 9.596 9.284 238.643 o
-6 2 2 418.534 461.467 38.844 9.274 o
-6 2 3 637.197 691.570 48.496 5.158 o
-6 2 4 448.498 452.069 38.586 9.119 o
-6 2 5 1703.910 1768.370 82.087 1.132 o
-6 2 6 26.170 25.720 11.027 167.216 o
-6 2 7 3624.660 3914.320 134.987 0.287 o
-6 2 8 2199.730 2389.440 86.454 0.757 o
-6 2 9 2.723 -2.320 5.678 644.151 o
-6 2 10 50.409 24.604 27.473 27.277 o
-6 2 11 47.117 22.589 18.071 62.480 o
-6 3 1 55.065 63.647 17.123 67.820 o
-6 3 2 929.765 896.086 92.096 1.764 o
-6 3 3 1661.830 1720.670 97.077 1.015 o
-6 3 4 1126.030 1225.130 100.826 1.348 o
-6 3 5 49.930 49.692 12.320 128.643 o
-6 3 6 193.445 187.054 23.167 30.571 o
-6 3 7 268.732 285.687 27.984 19.290 o
-6 3 8 508.596 578.380 39.896 7.707 o
-6 3 9 81.822 97.804 34.921 16.631 o
-6 3 10 466.405 386.331 72.223 3.479 o
-6 3 11 9.886 4.579 12.454 133.705 o
-6 4 1 0.108 -6.604 11.325 161.972 o
-6 4 2 1646.240 1719.900 82.422 1.174 o
-6 4 3 772.318 771.888 53.237 4.025 o
-6 4 4 318.764 329.493 34.147 13.219 o
-6 4 5 67.036 51.676 13.636 103.397 o
-6 4 6 824.102 812.433 55.485 3.642 o
-6 4 7 47.889 24.732 8.579 259.985 o
-6 4 8 294.174 300.078 31.785 15.359 o
-6 4 9 73.100 62.117 19.548 51.811 o
-6 5 1 109.561 104.821 19.410 49.198 o
-6 5 2 207.518 226.892 29.034 20.333 o
-6 5 3 1366.640 1412.430 76.147 1.568 o
-6 5 4 1005.680 973.482 100.206 1.494 o
-6 5 5 184.081 170.605 25.068 27.542 o
-6 5 6 178.078 185.116 26.467 25.104 o
-6 5 7 63.186 22.029 16.942 70.046 o
-6 5 8 225.961 277.144 59.219 5.558 o
-6 5 9 132.510 107.912 25.439 29.365 o
-6 6 1 1.568 -9.645 7.005 423.289 o
-6 6 2 92.013 57.407 15.978 74.044 o
-6 6 3 202.351 193.291 36.355 14.067 o
-6 6 4 136.857 145.496 31.890 19.003 o
-6 6 5 57.398 69.724 21.736 42.636 o
-6 6 6 24.245 17.080 15.293 88.118 o
-6 6 7 438.413 446.096 55.986 5.336 o
-6 6 8 298.098 377.834 50.597 6.991 o
-6 6 9 21.480 19.734 16.514 75.698 o
-6 7 1 77.082 68.642 21.739 42.043 o
-6 7 2 613.386 669.728 72.262 3.063 o
-6 7 3 495.783 525.366 86.906 2.430 o
-6 7 4 21.765 8.713 10.674 180.446 o
-6 7 5 408.961 482.385 60.888 4.678 o
-6 7 6 306.468 305.964 48.291 7.699 o
-6 7 7 2165.430 2214.990 136.437 0.559 o
-5 -11 1 77.491 91.516 40.721 12.332 o
-5 -11 2 10.822 -2.259 13.981 106.171 o
-5 -10 1 459.588 408.636 50.663 6.236 o
-5 -10 2 95.055 98.243 26.435 28.269 o
-5 -10 3 0.367 9.690 10.270 196.880 o
-5 -10 4 229.614 233.825 42.649 10.247 o
-5 -10 5 58.563 25.703 18.987 56.244 o
-5 -10 6 122.173 73.933 33.334 17.985 o
-5 -9 1 693.705 722.389 66.362 3.280 o
-5 -9 2 64.276 48.716 26.405 29.225 o
-5 -9 3 490.407 428.772 54.450 5.429 o
-5 -9 4 5.219 6.270 16.636 75.025 o
-5 -9 5 4.779 -6.726 22.101 42.528 o
-5 -9 6 30.918 47.133 20.617 48.289 o
-5 -8 1 554.590 428.873 47.377 6.352 o
-5 -8 2 196.883 188.826 32.500 17.262 o
-5 -8 3 244.244 194.911 34.773 14.716 o
-5 -8 4 1017.750 1062.290 86.328 1.789 o
-5 -8 5 612.423 641.789 67.910 3.393 o
-5 -8 6 158.608 115.739 31.083 19.833 o
-5 -8 7 1139.190 1073.500 186.969 0.522 o
-5 -7 1 594.638 559.346 51.889 5.170 o
-5 -7 2 84.770 103.416 22.723 37.865 o
-5 -7 3 713.711 640.609 60.165 3.795 o
-5 -7 4 2861.330 2913.610 146.285 0.387 o
-5 -7 5 187.127 136.248 25.256 27.666 o
-5 -7 6 2.585 -9.139 6.395 507.800 o
-5 -7 7 1.520 1.311 16.117 79.966 o
-5 -7 8 753.957 876.367 85.646 2.120 o
-5 -6 1 295.539 233.106 31.535 16.116 o
-5 -6 2 1.544 8.289 7.940 329.192 o
-5 -6 3 902.866 871.387 60.767 3.055 o
-5 -6 4 2287.660 1963.220 159.540 0.472 o
-5 -6 5 905.774 786.195 68.713 2.716 o
-5 -6 6 10.782 5.266 7.277 389.939 o
-5 -6 7 47.240 25.916 27.687 26.880 o
-5 -6 8 316.825 380.198 53.608 6.258 o
-5 -6 9 13.301 61.616 22.575 40.493 o
-5 -6 10 259.456 289.992 78.573 3.217 o
-5 -5 1 145.573 134.190 15.736 63.710 o
-5 -5 2 634.572 587.445 40.916 6.556 o
-5 -5 3 15.781 19.189 10.399 190.120 o
-5 -5 4 416.466 349.822 37.040 10.500 o
-5 -5 5 235.941 180.180 28.093 21.338 o
-5 -5 6 334.965 271.935 37.272 11.711 o
-5 -5 7 517.860 459.591 64.194 4.081 o
-5 -5 8 22.610 15.203 48.627 8.779 o
-5 -5 9 247.809 310.918 47.373 8.223 o
-5 -5 10 538.178 586.062 69.781 3.424 o
-5 -5 11 2898.200 3459.270 278.454 0.181 o
-5 -4 1 869.439 854.977 41.056 4.513 o
-5 -4 2 45.162 49.364 9.402 214.459 o
-5 -4 3 0.996 -9.693 6.045 568.497 o
-5 -4 4 73.390 72.920 13.570 101.292 o
-5 -4 5 16.921 12.712 5.572 649.353 o
-5 -4 6 202.228 198.883 24.722 27.012 o
-5 -4 7 1050.340 897.300 67.298 2.465 o
-5 -4 8 175.689 155.881 46.429 9.162 o
-5 -4 9 408.022 417.731 53.051 5.979 o
-5 -4 10 2.521 4.574 12.636 130.077 o
-5 -4 11 623.681 789.024 116.730 1.347 o
-5 -4 12 314.183 238.648 67.706 4.231 o
-5 -3 1 1665.290 1595.670 57.450 1.503 o
-5 -3 2 264.525 241.155 20.543 30.585 o
-5 -3 3 273.916 234.981 20.902 29.566 o
-5 -3 4 111.099 105.955 14.293 82.772 o
-5 -3 5 59.064 47.474 9.499 203.423 o
-5 -3 6 1527.710 1470.700 58.289 1.692 o
-5 -3 7 604.756 606.113 35.814 7.660 o
-5 -3 8 563.768 664.637 62.730 3.899 o
-5 -3 9 1.061 -11.280 10.965 172.784 o
-5 -3 10 104.989 79.954 23.472 35.365 o
-5 -3 11 774.842 782.586 119.080 1.256 o
-5 -3 12 1307.870 1640.010 169.600 0.567 o
-5 -2 1 1924.990 1891.160 62.912 1.138 o
-5 -2 2 291.423 301.210 22.634 24.405 o
-5 -2 3 3117.920 2961.430 85.738 0.472 o
-5 -2 4 471.753 512.156 30.974 11.061 o
-5 -2 5 0.715 -0.602 6.671 466.839 o
-5 -2 6 47.192 37.514 8.903 239.307 o
-5 -2 7 190.533 189.268 22.367 32.391 o
-5 -2 8 1065.780 975.611 54.513 2.902 o
-5 -2 9 120.535 152.639 30.410 20.942 o
-5 -2 10 214.563 201.187 34.989 14.876 o
-5 -2 11 196.865 171.492 59.464 5.654 o
-5 -1 1 1833.380 1782.470 54.029 1.315 o
-5 -1 2 258.173 279.505 21.367 28.410 o
-5 -1 3 11246.400 11356.500 228.636 0.038 o
-5 -1 4 5433.700 5569.790 176.928 0.140 o
-5 -1 5 130.197 127.655 16.811 59.714 o
-5 -1 6 340.484 356.953 33.900 12.853 o
-5 -1 7 1146.590 1065.730 55.204 2.616 o
-5 -1 8 244.493 307.410 30.957 16.843 o
-5 -1 9 389.019 440.760 120.637 1.367 o
-5 -1 10 54.814 28.267 21.124 45.711 o
-5 -1 11 642.618 525.161 87.913 2.270 o
-5 -1 12 22.236 1.404 9.280 238.705 o
-5 0 1 121.879 121.172 13.568 85.904 o
-5 0 2 0.991 6.097 4.303 1120.390 o
-5 0 3 5482.550 5385.760 126.818 0.157 o
-5 0 4 7337.070 7591.520 165.924 0.086 o
-5 0 5 469.654 501.308 30.284 11.433 o
-5 0 6 8.993 11.028 5.419 698.640 o
-5 0 7 209.109 186.911 18.977 40.033 o
-5 0 8 56.837 68.120 13.344 107.969 o
-5 0 9 299.299 230.590 52.992 6.688 o
-5 0 10 395.867 397.931 73.994 3.412 o
-5 0 11 410.033 411.484 76.375 3.200 o
-5 0 12 0.947 -37.913 25.214 32.676 o
-5 1 1 418.594 424.257 33.127 11.622 o
-5 1 2 1069.060 1085.430 43.602 3.242 o
-5 1 3 2528.140 2455.440 81.608 0.667 o
-5 1 4 1703.540 1698.970 58.294 1.413 o
-5 1 5 2.800 2.005 4.063 1256.670 o
-5 1 6 832.058 882.734 41.266 4.601 o
-5 1 7 99.533 108.803 16.888 63.663 o
-5 1 8 3.374 16.445 7.420 375.728 o
-5 1 9 3.681 1.056 8.944 259.588 o
-5 1 10 1246.560 1316.260 134.495 0.852 o
-5 1 11 2644.660 2853.160 217.464 0.273 o
-5 1 12 807.124 923.946 115.447 1.289 o
-5 1 13 10.090 63.615 30.465 22.310 o
-5 2 1 10.982 17.312 5.208 747.493 o
-5 2 2 180.380 185.757 26.441 25.069 o
-5 2 3 107.011 114.326 21.368 41.272 o
-5 2 4 16.262 -10.160 7.901 330.344 o
-5 2 5 505.243 451.413 35.693 9.440 o
-5 2 6 286.171 304.114 29.209 17.512 o
-5 2 7 1002.640 1122.830 59.474 2.670 o
-5 2 8 109.069 114.169 15.570 71.559 o
-5 2 9 2.052 4.244 4.956 844.824 o
-5 2 10 408.276 336.147 64.531 4.382 o
-5 2 11 2148.470 938.110 112.456 0.847 o
-5 2 12 595.423 308.735 69.171 3.607 o
-5 2 13 14.719 11.416 16.545 75.691 o
-5 3 1 27.610 13.058 12.729 126.628 o
-5 3 2 1080.990 1026.720 66.425 2.355 o
-5 3 3 3629.590 3640.750 145.510 0.286 o
-5 3 4 79.457 82.179 25.122 31.651 o
-5 3 5 24.906 8.497 7.757 336.975 o
-5 3 6 3393.530 3521.740 119.417 0.344 o
-5 3 7 3612.090 3831.930 126.664 0.301 o
-5 3 8 104.764 107.014 16.006 69.330 o
-5 3 9 54.317 53.762 11.074 154.958 o
-5 3 10 84.270 86.692 33.029 18.562 o
-5 3 11 1359.040 1204.660 126.498 0.916 o
-5 3 12 798.306 655.505 94.812 1.857 o
-5 3 13 51.489 113.372 39.622 13.063 o
-5 4 1 1186.890 1223.530 81.826 1.688 o
-5 4 2 11.601 -0.923 8.431 291.309 o
-5 4 3 1648.030 1652.920 75.029 1.278 o
-5 4 4 26.937 9.326 9.587 221.829 o
-5 4 5 318.444 330.831 31.730 14.703 o
-5 4 6 117.713 100.437 17.347 59.380 o
-5 4 7 1143.280 1129.980 74.342 1.962 o
-5 4 8 881.589 1046.930 60.732 2.921 o
-5 4 9 3.248 9.708 7.554 363.278 o
-5 4 10 116.975 111.601 35.104 16.178 o
-5 4 11 26.755 -15.446 14.896 93.094 o
-5 5 1 6.950 3.003 7.330 385.717 o
-5 5 2 879.795 959.307 56.472 3.249 o
-5 5 3 2861.180 2894.410 108.607 0.472 o
-5 5 4 2423.410 2496.350 83.750 0.683 o
-5 5 5 622.672 613.627 38.191 7.025 o
-5 5 6 3.163 -9.697 5.604 661.216 o
-5 5 7 1556.530 1566.570 85.150 1.241 o
-5 5 8 412.762 493.177 35.699 10.241 o
-5 5 9 70.156 61.497 22.286 40.391 o
-5 6 1 523.003 502.461 62.119 4.241 o
-5 6 2 527.296 506.524 40.977 7.593 o
-5 6 3 2191.800 2378.540 111.423 0.644 o
-5 6 4 2300.190 2491.410 84.569 0.717 o
-5 6 5 16.390 14.759 5.970 567.267 o
-5 6 6 172.866 195.118 28.002 22.804 o
-5 6 7 289.003 297.013 33.705 14.151 o
-5 6 8 547.981 598.507 48.628 5.755 o
-5 6 9 105.080 113.702 25.240 30.437 o
-5 6 10 435.682 436.698 50.937 6.226 o
-5 6 11 238.849 268.319 60.685 5.294 o
-5 7 1 58.542 34.407 16.328 75.114 o
-5 7 2 272.990 295.572 44.776 8.985 o
-5 7 3 155.531 148.193 30.378 20.481 o
-5 7 4 747.923 869.581 77.588 2.460 o
-5 7 5 3.533 -2.788 8.906 261.828 o
-5 7 6 887.322 937.057 62.204 2.943 o
-5 7 7 3.047 22.229 11.698 151.409 o
-5 7 8 211.539 180.762 32.447 17.156 o
-5 7 9 2.340 14.201 9.769 217.345 o
-5 7 10 117.568 92.728 27.320 26.196 o
-5 8 1 58.969 28.633 21.612 43.606 o
-5 8 2 36.972 6.838 13.065 119.718 o
-5 8 3 6.818 34.127 23.444 37.730 o
-5 8 4 4.260 -18.193 16.911 72.631 o
-5 8 5 33.101 42.431 26.374 29.647 o
-5 8 6 378.308 384.866 75.215 3.339 o
-5 8 7 517.942 517.407 87.425 2.391 o
-5 8 8 200.405 310.506 66.851 4.431 o
-5 8 9 10.810 40.319 23.444 37.684 o
-5 8 10 345.696 316.366 64.958 4.458 o
-5 9 1 15.642 21.551 19.658 53.587 o
-5 9 2 37.931 21.673 16.545 74.764 o
-5 9 3 76.051 35.837 26.374 29.221 o
-4 -12 1 77.953 93.042 39.439 13.129 o
-4 -11 1 5.121 6.777 15.812 83.044 o
-4 -11 2 1.495 -28.816 25.580 31.747 o
-4 -11 3 26.963 27.656 25.336 32.217 o
-4 -10 1 103.868 91.081 40.782 12.206 o
-4 -10 2 82.986 66.225 21.341 43.385 o
-4 -10 3 516.561 548.109 62.693 4.143 o
-4 -10 4 376.987 458.322 59.444 4.981 o
-4 -10 5 45.398 93.133 27.860 26.267 o
-4 -10 6 115.135 95.728 37.669 14.180 o
-4 -9 1 2305.160 2535.900 128.866 0.536 o
-4 -9 2 38.561 36.330 15.437 85.183 o
-4 -9 3 178.661 187.755 34.661 15.617 o
-4 -9 4 1341.110 1623.560 118.561 0.940 o
-4 -9 5 443.057 491.583 61.514 4.509 o
-4 -9 6 19.135 2.300 13.889 107.290 o
-4 -9 7 111.439 169.889 59.036 5.848 o
-4 -9 8 9.542 -30.953 22.772 40.048 o
-4 -8 1 1277.260 1320.200 112.761 1.081 o
-4 -8 2 8.679 5.890 9.707 219.914 o
-4 -8 3 10.272 6.744 8.709 272.752 o
-4 -8 4 1145.640 1168.870 87.957 1.607 o
-4 -8 5 481.072 434.523 54.419 5.456 o
-4 -8 6 286.519 333.845 49.735 7.340 o
-4 -8 7 827.025 1085.190 218.563 0.407 o
-4 -8 8 95.849 56.230 22.611 38.620 o
-4 -7 1 1554.400 1544.640 143.134 0.695 o
-4 -7 2 83.617 83.982 18.999 53.496 o
-4 -7 3 1285.660 1386.360 89.179 1.409 o
-4 -7 4 9.064 5.962 11.034 170.266 o
-4 -7 5 22.939 30.096 18.743 58.717 o
-4 -7 6 361.493 347.020 51.466 6.605 o
-4 -7 7 2267.710 2715.230 175.613 0.387 o
-4 -7 8 1275.540 1594.320 143.836 0.738 o
-4 -7 9 403.139 385.937 57.024 5.371 o
-4 -6 1 1442.920 1421.790 78.927 1.455 o
-4 -6 2 0.526 -0.898 21.978 43.005 o
-4 -6 3 1728.940 1591.750 198.050 0.413 o
-4 -6 4 571.972 662.816 58.788 4.264 o
-4 -6 5 118.888 99.650 24.444 32.114 o
-4 -6 6 72.849 22.062 26.282 29.551 o
-4 -6 7 1031.910 862.038 133.152 0.969 o
-4 -6 8 3608.630 3981.450 365.268 0.111 o
-4 -6 9 531.866 552.532 90.844 2.213 o
-4 -6 10 0.477 0.508 30.220 22.747 o
-4 -5 1 316.891 323.557 35.379 12.597 o
-4 -5 2 41.318 36.761 11.251 156.457 o
-4 -5 3 22.500 23.236 10.290 192.504 o
-4 -5 4 2199.920 2392.900 114.520 0.627 o
-4 -5 5 695.609 658.541 80.357 2.509 o
-4 -5 6 14.627 10.235 6.679 458.680 o
-4 -5 7 723.223 678.794 77.914 2.587 o
-4 -5 8 1557.370 1914.180 182.817 0.468 o
-4 -5 9 122.816 106.351 27.391 25.838 o
-4 -5 10 7.809 37.678 28.908 24.823 o
-4 -5 11 227.770 220.307 42.440 10.391 o
-4 -5 12 31.316 24.359 23.077 38.768 o
-4 -4 1 53.972 52.975 10.345 175.688 o
-4 -4 2 71.515 52.959 9.174 206.037 o
-4 -4 3 445.070 437.450 26.878 13.973 o
-4 -4 4 2578.900 2788.890 117.237 0.505 o
-4 -4 5 3.733 -0.080 5.464 695.328 o
-4 -4 6 58.001 51.515 12.167 129.672 o
-4 -4 7 258.137 221.929 26.983 21.541 o
-4 -4 8 356.236 427.060 50.203 6.737 o
-4 -4 9 8.087 5.676 10.109 202.871 o
-4 -4 10 724.751 865.766 78.618 2.442 o
-4 -4 11 485.402 481.923 99.879 1.907 o
-4 -4 12 1.413 -3.175 19.353 55.463 o
-4 -4 13 52.746 46.704 32.479 19.507 o
-4 -3 1 2273.230 2300.540 94.718 0.709 o
-4 -3 2 346.740 313.095 21.345 23.212 o
-4 -3 3 63.691 58.489 9.590 194.234 o
-4 -3 4 1490.890 1446.830 66.718 1.603 o
-4 -3 5 529.003 564.844 30.913 9.904 o
-4 -3 6 274.363 285.419 22.036 26.387 o
-4 -3 7 609.170 650.730 43.041 6.169 o
-4 -3 8 15.232 13.629 7.059 409.935 o
-4 -3 9 31.785 17.115 18.468 60.408 o
-4 -3 10 689.338 819.954 73.811 2.754 o
-4 -3 11 2253.160 2607.970 144.746 0.484 o
-4 -3 12 1142.690 1189.520 97.458 1.410 o
-4 -3 13 199.269 236.390 63.859 4.885 o
-4 -2 1 1094.590 1000.930 39.105 3.496 o
-4 -2 2 1.229 3.186 3.643 1563.820 o
-4 -2 3 57.899 52.152 8.291 256.570 o
-4 -2 4 916.872 915.914 40.500 4.223 o
-4 -2 5 325.991 310.838 21.782 23.702 o
-4 -2 6 1165.980 1193.470 46.777 2.742 o
-4 -2 7 978.551 880.938 77.626 2.182 o
-4 -2 8 3.019 3.561 5.017 823.901 o
-4 -2 9 360.269 307.350 40.341 9.961 o
-4 -2 10 206.707 250.983 38.139 12.621 o
-4 -2 11 1327.830 1405.410 98.238 1.236 o
-4 -2 12 282.082 343.443 48.366 7.704 o
-4 -2 13 0.100 8.999 30.617 22.160 o
-4 -1 1 1931.090 1839.850 50.196 1.250 o
-4 -1 2 1378.860 1332.130 41.542 2.314 o
-4 -1 3 1416.930 1334.700 43.430 2.205 o
-4 -1 4 347.248 366.524 26.453 17.487 o
-4 -1 5 914.714 937.720 57.349 3.143 o
-4 -1 6 226.305 219.219 24.416 26.234 o
-4 -1 7 4261.800 4519.100 147.529 0.217 o
-4 -1 8 1459.170 1542.660 64.410 1.626 o
-4 -1 9 29.627 23.186 11.716 148.158 o
-4 -1 10 2.052 8.870 13.553 113.044 o
-4 -1 11 181.659 208.700 34.983 15.211 o
-4 -1 12 135.703 118.154 66.057 4.690 o
-4 -1 13 3.677 -7.998 13.065 121.686 o
-4 0 1 1241.770 1262.910 47.086 2.502 o
-4 0 2 336.566 331.208 28.965 16.276 o
-4 0 3 4002.370 3980.730 95.507 0.291 o
-4 0 4 3154.260 3341.720 108.792 0.398 o
-4 0 5 10.059 11.848 5.807 608.034 o
-4 0 6 420.080 437.963 25.956 15.031 o
-4 0 7 905.056 949.092 40.508 4.203 o
-4 0 8 2736.810 2774.390 92.536 0.546 o
-4 0 9 174.449 184.670 20.157 39.212 o
-4 0 10 238.647 259.669 35.446 13.924 o
-4 0 11 408.220 410.063 92.187 2.270 o
-4 0 12 538.283 566.676 86.204 2.415 o
-4 0 13 25.501 70.087 31.686 20.561 o
-4 1 1 22.324 19.381 5.146 735.041 o
-4 1 2 521.234 475.573 27.361 11.885 o
-4 1 3 3838.340 3916.900 101.489 0.303 o
-4 1 4 2536.860 2605.710 69.150 0.684 o
-4 1 5 92.891 106.534 11.845 117.130 o
-4 1 6 154.339 176.044 16.075 57.659 o
-4 1 7 403.984 445.630 26.552 14.983 o
-4 1 8 3095.460 3224.790 87.846 0.450 o
-4 1 9 22.160 40.951 7.481 351.377 o
-4 1 10 83.599 48.413 23.932 35.037 o
-4 1 11 301.306 312.093 63.493 4.728 o
-4 1 12 141.519 140.112 43.651 10.475 o
-4 1 13 11.119 -12.576 15.507 86.312 o
-4 1 14 299.264 321.617 68.743 4.079 o
-4 2 1 10.863 17.461 5.562 657.264 o
-4 2 2 1336.390 1394.710 49.290 2.163 o
-4 2 3 6523.220 6317.030 190.190 0.105 o
-4 2 4 3067.010 3069.880 102.842 0.439 o
-4 2 5 199.731 193.515 21.624 33.502 o
-4 2 6 0.877 -0.099 5.114 794.342 o
-4 2 7 9.305 13.590 4.408 1045.170 o
-4 2 8 17.502 16.275 5.562 647.634 o
-4 2 9 258.038 256.913 21.602 28.624 o
-4 2 10 1129.870 554.710 81.564 2.059 o
-4 2 11 1757.160 1507.170 136.693 0.701 o
-4 2 12 99.611 46.582 24.176 34.017 o
-4 2 13 121.265 111.357 39.500 12.867 o
-4 2 14 264.358 231.567 55.862 6.162 o
-4 3 1 1052.320 997.132 78.847 2.000 o
-4 3 2 5.681 11.329 8.028 321.198 o
-4 3 3 1881.240 1827.220 69.469 1.131 o
-4 3 4 2672.740 2737.210 80.013 0.598 o
-4 3 5 405.337 405.997 32.146 12.400 o
-4 3 6 34.182 40.800 11.803 143.785 o
-4 3 7 98.906 92.215 12.540 107.229 o
-4 3 8 267.886 244.261 22.071 27.663 o
-4 3 9 0.055 -0.279 4.053 1264.310 o
-4 3 10 2017.110 2258.080 142.218 0.556 o
-4 3 11 2719.540 2617.440 190.357 0.323 o
-4 3 12 303.754 284.315 55.984 5.971 o
-4 3 13 82.856 101.467 38.462 13.755 o
-4 3 14 64.407 23.688 19.048 55.707 o
-4 4 1 800.205 809.315 30.691 6.004 o
-4 4 2 160.093 131.328 14.362 70.499 o
-4 4 3 1770.480 1642.310 58.821 1.375 o
-4 4 4 4.565 7.618 4.581 984.153 o
-4 4 5 343.221 372.632 26.556 17.434 o
-4 4 6 834.642 918.475 44.215 4.276 o
-4 4 7 430.621 436.630 30.155 12.669 o
-4 4 8 198.048 227.419 21.727 32.426 o
-4 4 9 43.327 63.627 11.683 142.014 o
-4 4 10 846.517 941.329 47.476 3.947 o
-4 4 11 2225.620 1980.670 567.561 0.061 o
-4 4 12 702.309 448.604 178.361 0.624 o
-4 4 13 114.512 148.659 45.910 9.575 o
-4 5 1 2.188 2.289 2.544 3200.780 o
-4 5 2 24.169 30.747 7.893 319.520 o
-4 5 3 438.317 413.344 27.636 13.986 o
-4 5 4 405.634 435.564 29.228 13.592 o
-4 5 5 2149.470 2165.940 77.262 0.862 o
-4 5 6 801.205 854.781 43.256 4.628 o
-4 5 7 3824.920 4205.790 136.127 0.261 o
-4 5 8 1195.700 1254.270 55.390 2.352 o
-4 5 9 191.419 194.102 25.008 26.988 o
-4 5 10 168.172 191.298 31.131 19.061 o
-4 5 11 1081.850 1233.110 130.222 0.946 o
-4 5 12 421.659 409.652 73.811 3.390 o
-4 6 1 20.272 13.020 10.537 185.023 o
-4 6 2 7.781 6.732 5.256 746.142 o
-4 6 3 6985.920 7389.680 167.974 0.092 o
-4 6 4 3.277 3.007 3.606 1592.450 o
-4 6 5 231.273 203.842 26.744 22.883 o
-4 6 6 681.278 681.308 38.816 6.261 o
-4 6 7 2007.430 2207.070 94.100 0.810 o
-4 6 8 430.133 474.656 49.545 6.437 o
-4 6 9 318.360 308.856 39.987 10.457 o
-4 6 10 1.122 -7.638 7.357 383.791 o
-4 6 11 116.823 84.556 33.639 17.672 o
-4 6 12 147.379 143.409 44.445 10.091 o
-4 7 1 302.301 334.841 43.857 9.008 o
-4 7 2 491.610 482.018 46.964 6.623 o
-4 7 3 2426.900 2639.190 133.684 0.492 o
-4 7 4 79.600 75.839 15.958 74.562 o
-4 7 5 364.555 452.451 57.266 5.348 o
-4 7 6 421.881 379.848 52.321 6.134 o
-4 7 7 1475.140 1559.950 123.964 0.859 o
-4 7 8 1444.240 1557.060 97.840 1.145 o
-4 7 9 0.476 1.689 7.662 353.848 o
-4 7 10 145.900 164.633 29.762 21.282 o
-4 7 11 22.688 23.383 18.193 62.375 o
-4 8 1 10.765 9.158 13.065 121.412 o
-4 8 2 285.617 316.855 65.019 4.546 o
-4 8 3 1204.000 1437.750 143.714 0.767 o
-4 8 4 1355.170 1381.340 140.417 0.770 o
-4 8 5 565.682 622.335 57.724 4.452 o
-4 8 6 239.489 275.316 38.429 12.053 o
-4 8 7 74.324 67.773 28.114 25.624 o
-4 8 8 50.343 32.096 14.568 94.479 o
-4 8 9 58.210 55.937 36.508 15.436 o
-4 8 10 288.262 382.966 48.582 7.528 o
-4 8 11 525.050 708.741 98.659 1.876 o
-4 9 1 12.870 14.408 15.934 81.593 o
-4 9 2 679.355 620.034 95.667 1.915 o
-4 9 3 462.705 470.459 83.457 2.660 o
-4 9 4 921.250 1125.540 131.321 0.986 o
-4 9 5 123.202 178.880 50.733 7.832 o
-4 9 6 59.021 29.854 21.734 43.111 o
-4 9 7 4.293 1.543 12.638 130.036 o
-4 9 8 1.389 3.960 25.764 31.296 o
-4 9 9 370.967 403.343 51.034 6.547 o
-4 9 10 578.207 642.033 65.777 3.626 o
-4 10 1 170.555 151.284 49.268 8.203 o
-4 10 2 85.590 68.621 34.127 17.462 o
-4 10 3 1.295 -8.852 17.644 66.731 o
-4 10 4 84.901 79.305 35.165 16.441 o
-4 10 5 36.530 9.097 14.713 94.680 o
-4 10 6 492.899 576.200 95.911 2.025 o
-3 -13 1 93.660 127.291 48.413 8.704 o
-3 -12 1 170.960 268.625 66.912 4.478 o
-3 -12 2 48.028 32.418 28.022 26.216 o
-3 -12 3 110.878 131.199 52.870 7.291 o
-3 -11 1 418.403 475.282 84.067 2.659 o
-3 -11 2 4.105 -10.501 18.071 63.607 o
-3 -11 3 122.523 127.780 49.329 8.331 o
-3 -11 4 94.426 110.197 46.643 9.381 o
-3 -11 5 94.959 70.880 43.163 10.977 o
-3 -10 1 198.100 225.207 34.641 15.191 o
-3 -10 2 8.566 -6.478 9.465 231.531 o
-3 -10 3 74.088 100.265 26.100 29.342 o
-3 -10 4 389.198 559.044 98.414 1.986 o
-3 -10 5 13.931 11.783 21.856 43.425 o
-3 -10 6 159.777 158.550 58.914 5.819 o
-3 -9 1 142.539 154.687 27.530 24.679 o
-3 -9 2 42.368 29.345 14.029 102.604 o
-3 -9 3 1113.610 1303.690 91.039 1.517 o
-3 -9 4 1673.500 2138.590 125.820 0.719 o
-3 -9 5 546.359 716.297 72.521 3.111 o
-3 -9 6 1.266 0.695 10.440 190.597 o
-3 -9 7 35.295 44.140 33.822 18.070 o
-3 -9 8 948.560 1365.040 177.414 0.576 o
-3 -8 1 1.145 31.206 14.377 100.259 o
-3 -8 2 9.758 6.273 7.553 362.332 o
-3 -8 3 607.897 718.483 63.436 3.679 o
-3 -8 4 2360.640 2743.060 146.736 0.455 o
-3 -8 5 564.501 600.220 63.743 3.876 o
-3 -8 6 8.929 -28.105 15.590 85.421 o
-3 -8 7 14.418 -2.618 10.087 203.444 o
-3 -8 8 159.881 193.192 52.229 7.310 o
-3 -8 9 315.120 581.694 110.502 1.617 o
-3 -7 1 472.779 551.358 47.792 6.381 o
-3 -7 2 38.782 47.284 14.406 96.941 o
-3 -7 3 778.218 907.877 67.518 2.888 o
-3 -7 4 1759.630 2027.420 111.514 0.806 o
-3 -7 5 1219.720 1470.460 96.236 1.307 o
-3 -7 6 218.895 189.056 34.559 15.223 o
-3 -7 7 1455.090 1762.750 115.250 0.913 o
-3 -7 8 59.223 80.805 25.921 30.145 o
-3 -7 9 703.868 818.184 81.195 2.377 o
-3 -7 10 354.145 388.956 89.196 2.450 o
-3 -6 1 2121.990 2324.420 102.268 0.712 o
-3 -6 2 648.775 865.366 59.961 3.694 o
-3 -6 3 0.832 6.061 7.291 390.547 o
-3 -6 4 718.571 734.008 59.676 3.706 o
-3 -6 5 393.974 439.011 47.934 7.041 o
-3 -6 6 1.671 -9.094 19.689 53.587 o
-3 -6 7 628.418 759.313 69.430 3.156 o
-3 -6 8 303.514 318.565 46.634 8.159 o
-3 -6 9 12.449 -15.456 17.674 66.444 o
-3 -6 10 52.456 26.449 19.567 53.219 o
-3 -6 11 375.967 527.054 102.444 1.854 o
-3 -5 1 659.440 620.531 44.331 5.777 o
-3 -5 2 282.558 254.046 29.632 17.770 o
-3 -5 3 338.786 337.415 35.941 11.949 o
-3 -5 4 65.685 29.475 21.673 43.194 o
-3 -5 5 298.935 354.728 40.654 10.152 o
-3 -5 6 1158.410 1299.990 101.894 1.294 o
-3 -5 7 2194.120 2590.690 160.656 0.443 o
-3 -5 8 1603.710 1763.190 211.023 0.376 o
-3 -5 9 627.813 667.828 83.884 2.404 o
-3 -5 10 1110.960 1287.930 149.270 0.752 o
-3 -5 11 584.284 662.396 174.301 0.653 o
-3 -5 12 1233.870 1589.220 180.711 0.522 o
-3 -4 1 7556.060 7960.880 230.886 0.073 o
-3 -4 2 0.388 4.889 6.906 435.506 o
-3 -4 3 2159.360 2174.340 105.893 0.704 o
-3 -4 4 205.955 230.337 29.194 20.146 o
-3 -4 5 643.751 724.284 55.817 4.265 o
-3 -4 6 365.465 332.315 27.807 16.442 o
-3 -4 7 615.529 610.041 58.692 4.227 o
-3 -4 8 1578.710 1650.260 123.293 0.824 o
-3 -4 9 1028.300 974.269 103.054 1.423 o
-3 -4 10 260.813 244.210 40.707 10.868 o
-3 -4 11 102.553 100.748 27.985 25.219 o
-3 -4 12 12.274 9.747 11.574 154.495 o
-3 -4 13 21.445 -12.027 20.086 51.390 o
-3 -3 1 170.438 116.109 13.221 78.291 o
-3 -3 2 267.115 300.643 21.855 26.637 o
-3 -3 3 5533.710 5294.730 140.864 0.153 o
-3 -3 4 3274.570 3006.250 78.124 0.455 o
-3 -3 5 2666.990 2537.810 84.893 0.610 o
-3 -3 6 851.047 860.667 45.409 4.231 o
-3 -3 7 312.701 316.472 39.245 10.792 o
-3 -3 8 1352.630 1395.150 62.602 1.853 o
-3 -3 9 3.037 -7.058 8.367 296.701 o
-3 -3 10 70.884 58.766 19.338 53.075 o
-3 -3 11 37.901 32.367 15.718 82.397 o
-3 -3 12 390.532 394.898 53.854 5.936 o
-3 -3 13 1.829 15.089 29.274 24.237 o
-3 -3 14 1036.130 1258.930 157.390 0.702 o
-3 -2 1 445.340 419.619 21.347 17.309 o
-3 -2 2 525.806 465.348 23.060 13.581 o
-3 -2 3 684.424 564.234 26.125 9.021 o
-3 -2 4 13270.200 13113.000 244.171 0.028 o
-3 -2 5 755.790 728.313 31.541 6.553 o
-3 -2 6 253.715 246.697 18.054 36.283 o
-3 -2 7 735.495 696.720 32.188 6.759 o
-3 -2 8 945.356 1021.920 106.107 1.391 o
-3 -2 9 4.952 7.997 9.371 236.169 o
-3 -2 10 809.300 918.055 94.141 1.783 o
-3 -2 11 3603.220 4230.800 183.592 0.230 o
-3 -2 12 448.411 545.847 60.226 4.586 o
-3 -2 13 386.952 534.192 62.256 4.499 o
-3 -2 14 215.127 355.683 77.962 3.274 o
-3 -2 15 564.132 573.941 103.970 1.722 o
-3 -1 1 13.329 11.552 2.403 3241.630 o
-3 -1 2 2828.820 2718.380 54.711 0.622 o
-3 -1 3 293.475 263.397 15.038 38.492 o
-3 -1 4 8838.010 8914.170 171.455 0.062 o
-3 -1 5 375.846 298.273 18.736 25.056 o
-3 -1 6 63.805 44.878 8.600 239.147 o
-3 -1 7 726.900 686.146 51.373 4.492 o
-3 -1 8 936.730 1001.180 56.439 3.069 o
-3 -1 9 397.525 386.382 27.453 15.287 o
-3 -1 10 309.270 299.442 38.188 11.391 o
-3 -1 11 960.427 1063.990 80.381 2.012 o
-3 -1 12 610.510 655.055 63.955 3.699 o
-3 -1 13 142.151 123.555 28.594 23.348 o
-3 -1 14 414.065 421.377 56.553 5.361 o
-3 0 1 961.510 970.189 26.212 4.812 o
-3 0 2 2178.760 2221.310 58.777 0.935 o
-3 0 3 373.815 336.601 18.550 24.330 o
-3 0 4 865.074 875.188 28.601 5.523 o
-3 0 5 19.079 10.977 3.668 1432.480 o
-3 0 6 4548.360 4678.760 106.158 0.222 o
-3 0 7 3311.340 3268.120 81.282 0.424 o
-3 0 8 11.745 4.370 4.042 1245.730 o
-3 0 9 100.747 81.195 13.872 91.475 o
-3 0 10 140.365 121.057 26.679 26.572 o
-3 0 11 4009.710 4495.180 213.770 0.183 o
-3 0 12 2374.770 2379.700 127.277 0.543 o
-3 0 13 125.978 153.238 64.806 4.864 o
-3 0 14 0.713 -0.061 7.509 368.392 o
-3 1 1 1142.160 1078.600 31.852 3.510 o
-3 1 2 13.433 11.332 2.896 2303.350 o
-3 1 3 697.430 649.638 24.099 8.680 o
-3 1 4 91.926 90.204 8.489 198.543 o
-3 1 5 551.934 587.115 30.710 9.516 o
-3 1 6 1058.730 1054.760 34.962 3.719 o
-3 1 7 1689.860 1636.990 47.028 1.583 o
-3 1 8 493.833 473.307 30.474 11.204 o
-3 1 9 367.234 323.513 18.348 25.272 o
-3 1 10 3.303 -2.924 6.868 440.197 o
-3 1 11 844.536 933.720 66.872 2.787 o
-3 1 12 1279.480 1399.230 90.682 1.383 o
-3 1 13 228.628 109.831 37.241 13.610 o
-3 1 14 176.376 265.145 59.586 5.590 o
-3 2 1 6186.410 6274.600 140.698 0.122 o
-3 2 2 704.579 714.571 25.190 8.020 o
-3 2 3 4535.770 4622.420 101.029 0.227 o
-3 2 4 1299.090 1346.420 53.859 2.153 o
-3 2 5 0.692 1.876 2.444 3476.230 o
-3 2 6 122.911 112.350 10.348 127.675 o
-3 2 7 1270.400 1359.120 41.770 2.491 o
-3 2 8 360.175 391.800 21.303 20.980 o
-3 2 9 3.524 3.921 3.727 1490.060 o
-3 2 10 109.035 102.157 12.835 99.301 o
-3 2 11 66.830 48.843 18.468 58.434 o
-3 2 12 101.898 104.935 23.677 34.512 o
-3 2 13 2.159 -20.025 17.094 71.088 o
-3 2 14 1110.380 1146.230 125.094 1.010 o
-3 3 1 206.234 179.180 11.631 72.365 o
-3 3 2 209.218 210.556 16.142 48.073 o
-3 3 3 7415.250 7321.330 152.958 0.088 o
-3 3 4 9994.690 10771.400 211.011 0.046 o
-3 3 5 829.734 834.142 36.636 5.144 o
-3 3 6 811.683 850.099 29.080 5.938 o
-3 3 7 173.690 177.898 12.977 72.120 o
-3 3 8 890.235 825.275 31.915 5.242 o
-3 3 9 0.876 12.706 4.817 891.680 o
-3 3 10 330.106 373.470 25.319 18.811 o
-3 3 11 55.683 38.851 13.889 102.488 o
-3 3 12 144.366 203.162 32.946 17.452 o
-3 3 13 40.938 22.133 12.348 132.180 o
-3 3 14 1150.440 1251.500 92.464 1.482 o
-3 4 1 42.267 45.818 4.503 751.352 o
-3 4 2 480.559 466.906 30.684 11.378 o
-3 4 3 8417.230 8970.840 229.560 0.061 o
-3 4 4 8486.480 8342.200 174.313 0.067 o
-3 4 5 502.536 534.855 29.405 10.975 o
-3 4 6 454.451 419.179 26.484 14.168 o
-3 4 7 243.790 283.310 21.701 28.511 o
-3 4 8 1042.510 1101.470 46.823 3.150 o
-3 4 9 160.224 157.954 17.334 51.974 o
-3 4 10 405.966 468.566 42.479 8.258 o
-3 4 11 1935.750 2041.590 111.429 0.753 o
-3 4 12 72.567 88.566 21.819 41.568 o
-3 4 13 26.958 16.579 12.149 138.716 o
-3 4 14 85.579 96.079 24.768 32.236 o
-3 5 1 41.450 45.659 6.615 407.921 o
-3 5 2 143.817 134.742 16.994 56.732 o
-3 5 3 2239.530 2259.760 68.063 0.854 o
-3 5 4 4260.080 4310.290 107.583 0.250 o
-3 5 5 1647.830 1657.230 57.676 1.488 o
-3 5 6 13.791 4.124 6.635 467.196 o
-3 5 7 1.823 1.353 3.861 1392.480 o
-3 5 8 162.533 226.133 24.142 29.070 o
-3 5 9 397.316 364.702 39.146 9.821 o
-3 5 10 1777.580 1987.010 93.793 0.939 o
-3 5 11 2015.770 2235.730 114.580 0.689 o
-3 5 12 28.512 32.479 21.673 43.901 o
-3 5 13 11.292 18.132 16.362 77.391 o
-3 5 14 210.323 212.213 52.809 7.012 o
-3 6 1 227.631 225.366 18.904 37.214 o
-3 6 2 160.493 175.863 12.495 78.933 o
-3 6 3 17.723 24.878 6.094 536.599 o
-3 6 4 97.300 124.625 13.979 86.704 o
-3 6 5 209.869 230.069 19.760 36.220 o
-3 6 6 3609.530 3699.120 113.383 0.322 o
-3 6 7 2234.520 2363.770 86.432 0.750 o
-3 6 8 40.105 30.582 10.496 179.888 o
-3 6 9 229.654 219.448 32.054 16.927 o
-3 6 10 1871.710 1890.320 103.125 0.851 o
-3 6 11 3490.070 3541.140 270.120 0.172 o
-3 6 12 764.074 793.847 100.307 1.675 o
-3 6 13 27.120 21.978 18.437 60.661 o
-3 7 1 254.280 187.976 43.774 9.769 o
-3 7 2 48.995 33.883 19.536 53.374 o
-3 7 3 125.085 126.642 19.288 47.911 o
-3 7 4 398.286 427.443 36.066 10.651 o
-3 7 5 69.157 66.394 17.591 63.407 o
-3 7 6 316.163 352.960 40.277 10.167 o
-3 7 7 2877.060 2963.730 134.722 0.406 o
-3 7 8 1257.880 1450.780 114.929 1.037 o
-3 7 9 14.558 16.828 13.614 111.526 o
-3 7 10 106.600 113.760 24.433 32.291 o
-3 7 11 1368.530 1533.140 95.441 1.221 o
-3 7 12 1000.030 1051.970 118.134 1.154 o
-3 7 13 36.866 71.857 28.633 25.058 o
-3 8 1 4.274 6.105 10.440 190.442 o
-3 8 2 13.603 36.997 22.772 39.922 o
-3 8 3 1879.170 1830.550 155.070 0.553 o
-3 8 4 105.975 119.233 36.997 14.667 o
-3 8 5 657.032 657.886 89.440 2.145 o
-3 8 6 184.516 165.206 27.910 23.012 o
-3 8 7 1452.570 1585.330 95.752 1.160 o
-3 8 8 532.749 563.084 55.410 4.922 o
-3 8 9 62.179 82.830 21.091 44.824 o
-3 8 10 2.001 6.612 21.063 46.821 o
-3 8 11 454.705 514.229 54.932 5.332 o
-3 8 12 274.796 290.298 61.845 5.029 o
-3 9 1 475.215 508.494 81.137 2.768 o
-3 9 2 4.534 18.559 23.260 38.372 o
-3 9 3 4790.130 4675.040 284.803 0.123 o
-3 9 4 60.853 26.801 19.964 50.902 o
-3 9 5 29.402 53.908 26.557 29.226 o
-3 9 6 79.892 107.145 38.279 13.884 o
-3 9 7 243.505 278.291 38.592 11.916 o
-3 9 8 126.095 116.125 25.297 29.730 o
-3 9 9 5.155 0.343 5.957 584.608 o
-3 9 10 821.621 762.824 129.276 1.081 o
-3 9 11 306.450 426.812 51.909 6.567 o
-3 10 1 161.483 164.166 48.413 8.490 o
-3 10 2 600.737 543.598 88.524 2.269 o
-3 10 3 2299.780 2214.080 189.197 0.371 o
-3 10 4 700.430 589.448 91.699 2.051 o
-3 10 5 6.085 21.002 18.376 61.430 o
-3 10 6 183.673 161.053 46.521 9.090 o
-3 10 7 451.354 459.024 51.694 5.976 o
-3 10 8 368.007 389.600 48.305 7.206 o
-3 10 9 0.126 -1.841 4.890 868.763 o
-3 10 10 67.566 35.481 21.185 45.022 o
-3 10 11 195.316 127.597 40.233 11.973 o
-3 11 1 0.942 8.791 12.882 125.150 o
-3 11 2 50.397 -5.372 12.882 121.950 o
-3 11 3 488.669 443.108 82.480 2.706 o
-3 11 4 932.947 808.987 113.311 1.303 o
-3 11 5 12.705 23.016 19.353 55.313 o
-3 11 9 14.659 -6.532 10.012 206.456 o
-2 -13 1 79.915 57.266 31.869 20.051 o
-2 -13 2 75.298 84.739 40.355 12.571 o
-2 -12 1 1.399 -43.224 28.267 25.999 o
-2 -12 2 7.967 -26.863 24.237 35.356 o
-2 -12 3 422.069 362.521 81.503 2.856 o
-2 -12 4 722.393 1130.300 151.468 0.805 o
-2 -11 1 1140.930 1219.860 133.091 0.902 o
-2 -11 2 4.923 5.495 16.301 78.151 o
-2 -11 3 78.595 81.869 36.692 15.152 o
-2 -11 4 549.260 767.839 117.706 1.352 o
-2 -11 5 1140.510 1417.970 169.966 0.597 o
-2 -10 1 1276.610 1422.240 137.060 0.810 o
-2 -10 2 0.801 9.280 12.882 125.149 o
-2 -10 3 187.405 234.741 60.380 5.457 o
-2 -10 4 224.899 277.599 67.217 4.376 o
-2 -10 5 279.511 312.398 77.535 3.276 o
-2 -10 6 115.831 119.477 52.565 7.376 o
-2 -10 7 219.577 358.247 85.960 2.710 o
-2 -9 1 1444.440 1604.180 138.647 0.743 o
-2 -9 2 0.280 3.114 10.562 186.214 o
-2 -9 3 578.873 600.864 89.501 2.221 o
-2 -9 4 128.551 148.537 47.620 8.881 o
-2 -9 5 15.000 6.594 14.347 100.639 o
-2 -9 6 384.521 470.154 90.233 2.359 o
-2 -9 7 1394.200 1956.930 197.317 0.427 o
-2 -9 8 1733.460 1901.560 201.224 0.392 o
-2 -8 1 5.386 4.598 6.243 531.520 o
-2 -8 2 13.053 18.745 14.042 104.895 o
-2 -8 3 312.193 322.606 41.345 9.900 o
-2 -8 4 694.232 892.128 71.338 2.829 o
-2 -8 5 110.389 126.192 42.675 11.089 o
-2 -8 6 0.103 -4.579 14.347 100.923 o
-2 -8 7 2241.670 2900.170 236.145 0.262 o
-2 -8 8 2244.910 2741.980 237.977 0.262 o
-2 -8 9 137.931 127.963 50.917 7.800 o
-2 -7 1 203.532 239.196 30.635 18.555 o
-2 -7 2 53.490 53.280 14.799 90.267 o
-2 -7 3 150.512 167.421 26.892 25.385 o
-2 -7 4 1124.390 1206.630 79.951 1.796 o
-2 -7 5 2.378 -2.330 12.607 130.695 o
-2 -7 6 287.067 322.559 43.097 9.417 o
-2 -7 7 87.412 94.629 39.195 13.251 o
-2 -7 8 1865.780 2107.120 196.096 0.390 o
-2 -7 9 401.869 441.643 89.135 2.411 o
-2 -7 10 166.602 173.141 57.449 6.089 o
-2 -7 11 143.045 99.269 45.544 9.713 o
-2 -6 1 420.359 536.507 79.611 2.901 o
-2 -6 2 50.381 42.619 14.112 99.844 o
-2 -6 3 488.914 510.024 45.666 6.822 o
-2 -6 4 837.516 1042.670 140.967 0.900 o
-2 -6 5 187.094 183.467 29.561 20.594 o
-2 -6 6 315.856 415.651 47.470 7.612 o
-2 -6 7 85.906 45.258 17.258 65.274 o
-2 -6 8 1245.870 1416.510 178.025 0.542 o
-2 -6 9 3.115 1.099 9.524 228.963 o
-2 -6 10 864.836 1034.810 135.900 0.954 o
-2 -6 11 368.892 508.311 97.437 2.043 o
-2 -6 12 288.712 336.574 80.893 3.008 o
-2 -5 1 594.811 752.390 45.160 5.653 o
-2 -5 2 240.161 257.741 28.025 20.334 o
-2 -5 3 659.265 716.911 50.590 4.769 o
-2 -5 4 3094.050 3453.880 136.868 0.352 o
-2 -5 5 660.463 730.679 57.337 4.063 o
-2 -5 6 56.184 52.078 14.720 90.950 o
-2 -5 7 370.428 428.282 47.273 7.347 o
-2 -5 8 107.612 137.747 28.874 23.400 o
-2 -5 9 350.506 326.700 45.268 8.286 o
-2 -5 10 378.334 534.380 91.027 2.306 o
-2 -5 11 600.014 608.557 100.063 1.817 o
-2 -5 12 463.402 462.767 90.417 2.305 o
-2 -5 13 53.292 25.397 20.513 48.498 o
-2 -4 1 6377.040 6127.350 193.598 0.108 o
-2 -4 2 422.116 414.842 33.732 11.381 o
-2 -4 3 26.920 16.598 7.122 392.836 o
-2 -4 4 1463.330 1433.160 75.770 1.486 o
-2 -4 5 1689.990 1756.600 140.143 0.668 o
-2 -4 6 400.757 434.197 43.057 8.256 o
-2 -4 7 3200.810 3470.480 213.160 0.237 o
-2 -4 8 496.655 591.334 90.325 2.246 o
-2 -4 9 161.453 185.560 32.824 17.464 o
-2 -4 10 483.992 517.929 57.722 4.843 o
-2 -4 11 13.325 -19.658 19.903 52.403 o
-2 -4 12 131.879 263.008 64.165 4.902 o
-2 -4 13 94.778 56.839 32.052 19.716 o
-2 -3 1 21098.100 21562.700 374.415 0.011 o
-2 -3 2 657.253 695.041 32.828 7.344 o
-2 -3 3 1188.960 1152.320 44.982 2.797 o
-2 -3 4 120.640 149.010 14.904 72.085 o
-2 -3 5 253.918 273.439 25.785 22.349 o
-2 -3 6 76.512 82.151 9.507 181.629 o
-2 -3 7 3405.260 3145.360 123.031 0.357 o
-2 -3 8 3644.860 3688.600 128.219 0.302 o
-2 -3 9 389.646 391.069 45.019 7.927 o
-2 -3 10 6.292 4.346 7.876 334.180 o
-2 -3 11 188.908 154.672 31.508 18.619 o
-2 -3 12 1332.940 1414.370 150.002 0.699 o
-2 -3 13 0.596 97.376 42.736 11.348 o
-2 -3 14 455.378 465.819 89.135 2.370 o
-2 -2 1 1014.720 1127.640 27.550 4.089 o
-2 -2 2 0.411 1.794 2.459 3435.160 o
-2 -2 3 1475.550 1270.520 33.526 2.347 o
-2 -2 4 891.333 814.254 23.629 5.965 o
-2 -2 5 1411.590 1475.410 38.967 2.180 o
-2 -2 6 821.823 848.944 27.862 5.986 o
-2 -2 7 5055.140 5003.520 109.255 0.187 o
-2 -2 8 7489.880 7611.990 173.005 0.083 o
-2 -2 9 2230.950 2396.130 116.607 0.611 o
-2 -2 10 1191.360 1232.680 83.200 1.650 o
-2 -2 11 1405.870 1404.070 93.317 1.266 o
-2 -2 12 212.188 257.003 40.750 11.157 o
-2 -2 13 514.562 623.942 96.033 1.996 o
-2 -2 14 795.648 927.487 123.506 1.154 o
-2 -2 15 396.276 379.676 81.686 2.858 o
-2 -1 1 927.272 937.536 25.831 5.132 o
-2 -1 2 1044.420 1074.010 21.316 4.335 o
-2 -1 3 2130.640 2069.850 46.364 1.064 o
-2 -1 4 986.856 856.490 25.560 5.034 o
-2 -1 5 2585.600 2579.210 76.006 0.653 o
-2 -1 6 220.949 210.700 13.696 55.805 o
-2 -1 7 993.884 1010.220 36.191 3.990 o
-2 -1 8 6520.600 6406.860 157.957 0.110 o
-2 -1 9 1464.230 1593.630 110.350 0.987 o
-2 -1 10 1580.140 1826.410 99.738 1.002 o
-2 -1 11 250.296 240.450 34.975 14.215 o
-2 -1 12 679.054 755.175 67.087 3.227 o
-2 -1 13 354.100 421.191 74.787 3.380 o
-2 -1 14 990.539 1236.160 137.914 0.884 o
-2 -1 15 1066.100 1271.020 145.973 0.789 o
-2 -1 16 80.798 61.356 34.311 17.329 o
-2 0 1 272.968 246.333 8.490 60.343 o
-2 0 2 434.595 455.318 12.992 22.350 o
-2 0 3 66.648 51.006 4.523 590.318 o
-2 0 4 604.358 472.707 16.246 13.944 o
-2 0 5 2442.460 2713.640 49.320 0.756 o
-2 0 6 7.094 10.770 2.779 2598.970 o
-2 0 7 120.330 129.602 9.851 132.741 o
-2 0 8 1962.890 1918.340 68.169 1.068 o
-2 0 9 77.775 84.453 8.214 224.711 o
-2 0 10 1286.520 1380.460 127.536 0.902 o
-2 0 11 2176.020 2459.500 120.373 0.600 o
-2 0 12 28.166 35.831 13.243 116.012 o
-2 0 13 58.519 62.325 19.357 53.453 o
-2 0 14 995.116 1235.790 132.298 0.944 o
-2 0 15 1307.810 1447.460 152.750 0.681 o
-2 0 16 359.754 408.431 82.663 2.813 o
-2 1 1 266.594 247.484 9.382 58.967 o
-2 1 2 6.042 5.882 1.680 7009.550 o
-2 1 3 4.713 5.475 2.231 4092.780 o
-2 1 4 5269.900 5376.620 122.341 0.166 o
-2 1 5 1488.470 1724.860 55.652 1.638 o
-2 1 6 1600.740 1657.880 38.865 1.768 o
-2 1 7 8.192 5.859 1.791 6071.470 o
-2 1 8 0.473 2.095 1.618 7923.520 o
-2 1 9 207.686 206.262 11.524 69.160 o
-2 1 10 598.221 648.393 42.893 6.265 o
-2 1 11 6499.340 6741.170 187.795 0.102 o
-2 1 12 740.801 766.985 51.596 4.279 o
-2 1 13 277.371 399.245 47.371 7.873 o
-2 1 14 155.538 258.978 56.045 6.330 o
-2 1 15 939.468 1236.220 134.068 0.937 o
-2 2 1 349.505 368.257 18.001 25.397 o
-2 2 2 4836.560 5180.280 105.485 0.195 o
-2 2 3 801.052 915.808 60.016 3.271 o
-2 2 4 10462.900 11397.100 242.522 0.041 o
-2 2 5 264.040 221.161 12.390 52.337 o
-2 2 6 107.698 80.533 7.977 204.459 o
-2 2 7 3113.420 3426.280 73.898 0.453 o
-2 2 8 173.926 186.427 13.403 68.465 o
-2 2 9 8.531 -0.437 4.115 1217.700 o
-2 2 10 29.082 27.953 5.357 651.025 o
-2 2 11 1120.510 1263.590 63.453 2.221 o
-2 2 12 1399.050 1525.220 103.990 1.098 o
-2 2 13 10.304 8.233 6.790 447.099 o
-2 2 14 1.501 4.701 10.745 179.889 o
-2 3 1 8195.940 8526.240 162.917 0.070 o
-2 3 2 2164.340 2351.420 53.402 0.936 o
-2 3 3 1705.520 1807.710 59.482 1.354 o
-2 3 4 872.509 863.793 32.935 5.147 o
-2 3 5 501.306 447.619 29.707 11.576 o
-2 3 6 2303.950 2279.940 73.925 0.798 o
-2 3 7 1187.870 1089.010 34.446 3.250 o
-2 3 8 469.184 491.769 22.781 14.777 o
-2 3 9 67.359 58.488 10.099 175.795 o
-2 3 10 80.775 57.252 9.246 195.513 o
-2 3 11 1057.230 1058.010 56.050 2.768 o
-2 3 12 748.629 757.233 48.728 4.537 o
-2 3 13 11.731 3.967 6.957 426.335 o
-2 3 14 402.915 417.589 72.346 3.531 o
-2 3 15 482.306 584.075 90.233 2.262 o
-2 4 1 1071.230 1039.210 29.341 3.957 o
-2 4 2 188.592 185.619 17.215 47.900 o
-2 4 3 4377.380 4695.650 122.280 0.222 o
-2 4 4 318.105 366.766 24.368 20.168 o
-2 4 5 569.958 581.868 36.490 7.938 o
-2 4 6 859.112 838.296 20.972 6.345 o
-2 4 7 2428.500 2457.050 87.624 0.673 o
-2 4 8 2177.150 2025.500 67.438 0.936 o
-2 4 9 176.352 173.283 13.761 67.159 o
-2 4 10 77.085 70.281 9.564 183.335 o
-2 4 11 69.774 59.494 16.587 71.065 o
-2 4 12 275.275 357.815 87.303 2.603 o
-2 4 13 42.224 23.444 18.010 63.063 o
-2 4 14 1009.460 1094.770 118.988 1.131 o
-2 4 15 205.421 232.299 56.350 6.192 o
-2 5 1 234.933 260.967 15.561 43.849 o
-2 5 2 1862.160 2022.460 75.148 1.040 o
-2 5 3 5563.630 5914.870 149.033 0.140 o
-2 5 4 2988.460 3269.160 95.708 0.449 o
-2 5 5 15.255 2.439 6.410 499.806 o
-2 5 6 8.249 5.514 4.513 1009.610 o
-2 5 7 1152.520 1128.560 52.334 2.646 o
-2 5 8 1017.040 956.171 66.810 2.491 o
-2 5 9 268.383 256.063 28.652 18.997 o
-2 5 10 166.411 147.435 17.694 50.290 o
-2 5 11 23.083 16.420 6.133 528.408 o
-2 5 12 808.586 987.586 70.971 2.604 o
-2 5 13 49.495 74.910 29.549 23.440 o
-2 5 14 1388.200 1499.050 141.760 0.741 o
-2 5 15 248.893 216.731 52.565 6.961 o
-2 6 1 483.536 509.467 26.283 12.697 o
-2 6 2 37.439 38.839 9.711 207.935 o
-2 6 3 3047.870 3031.630 128.433 0.395 o
-2 6 4 7047.180 7583.830 219.541 0.082 o
-2 6 5 761.536 839.379 46.877 4.499 o
-2 6 6 114.221 119.673 14.968 75.110 o
-2 6 7 39.280 44.962 10.005 194.659 o
-2 6 8 984.345 929.927 71.155 2.386 o
-2 6 9 27.849 21.897 7.191 382.467 o
-2 6 10 1083.100 1111.470 70.647 2.153 o
-2 6 11 546.404 608.312 43.617 6.580 o
-2 6 12 8.287 27.290 17.949 64.314 o
-2 6 13 62.379 22.467 17.705 64.343 o
-2 6 14 394.848 405.989 71.796 3.597 o
-2 7 1 164.887 187.693 22.622 33.086 o
-2 7 2 504.055 526.059 35.845 9.011 o
-2 7 3 1299.600 1307.730 71.336 1.774 o
-2 7 4 436.174 433.236 30.949 12.242 o
-2 7 5 382.802 373.941 29.038 14.772 o
-2 7 6 1453.030 1454.540 124.117 0.878 o
-2 7 7 10.910 27.187 10.762 177.774 o
-2 7 8 211.570 187.808 28.487 21.342 o
-2 7 9 104.318 89.071 20.667 44.620 o
-2 7 10 582.986 617.882 44.921 6.114 o
-2 7 11 3518.050 3524.670 124.180 0.326 o
-2 7 12 144.423 204.521 48.230 8.543 o
-2 7 13 71.378 69.965 30.587 21.749 o
-2 7 14 14.892 -0.305 4.579 972.990 o
-2 8 1 527.252 482.025 32.772 9.903 o
-2 8 2 94.290 83.462 14.655 84.150 o
-2 8 3 1009.820 1046.960 108.549 1.310 o
-2 8 4 2093.120 1994.900 155.924 0.508 o
-2 8 5 536.520 492.132 72.162 3.313 o
-2 8 6 846.632 833.591 95.789 1.739 o
-2 8 7 1703.430 1788.550 145.851 0.630 o
-2 8 8 387.028 374.718 41.854 8.939 o
-2 8 9 0.017 6.299 6.116 555.076 o
-2 8 10 1618.420 1552.230 208.703 0.388 o
-2 8 11 1862.190 1788.110 110.533 0.818 o
-2 8 12 432.389 464.965 74.787 3.266 o
-2 8 13 3.124 21.490 16.667 74.693 o
-2 9 1 552.984 486.043 43.982 6.848 o
-2 9 2 311.986 245.425 53.664 6.476 o
-2 9 3 17.860 41.820 23.444 37.619 o
-2 9 4 107.100 110.869 36.570 15.019 o
-2 9 5 58.120 58.670 26.435 29.173 o
-2 9 6 1024.690 1057.160 114.837 1.196 o
-2 9 7 1306.000 1289.460 127.291 0.911 o
-2 9 8 404.521 442.315 71.979 3.545 o
-2 9 9 36.182 45.239 22.406 40.892 o
-2 9 10 781.739 868.146 101.284 1.620 o
-2 9 11 440.370 437.347 50.027 6.380 o
-2 9 12 149.273 109.098 36.020 15.169 o
-2 10 1 101.467 68.575 64.256 4.993 o
-2 10 2 298.648 255.743 57.632 5.712 o
-2 10 3 453.370 393.535 71.796 3.528 o
-2 10 4 518.634 571.743 87.181 2.381 o
-2 10 5 617.702 518.140 82.236 2.566 o
-2 10 6 114.256 168.135 45.666 9.646 o
-2 10 7 2848.900 2848.580 209.222 0.275 o
-2 10 8 1069.270 1059.910 119.477 1.110 o
-2 10 9 3.523 12.943 14.408 99.986 o
-2 10 10 102.617 107.206 35.898 15.608 o
-2 10 11 264.564 301.409 59.891 5.346 o
-2 11 1 10.146 -55.007 28.572 25.441 o
-2 11 2 10.072 -29.243 20.147 51.158 o
-2 11 3 2427.320 2463.960 204.033 0.320 o
-2 11 4 130.069 110.686 39.256 12.978 o
-2 11 5 665.951 646.164 96.766 1.878 o
-2 11 6 1.084 -21.185 18.498 60.707 o
-2 11 7 784.117 888.659 113.494 1.340 o
-2 11 8 561.312 591.340 91.516 2.153 o
-2 11 9 115.416 97.071 36.386 15.157 o
-2 11 10 4.601 14.591 14.713 95.852 o
-2 11 11 55.867 21.917 18.376 60.138 o
-1 -13 1 757.207 616.738 96.949 1.827 o
-1 -13 2 1.212 21.246 21.795 43.709 o
-1 -13 3 79.124 119.538 48.047 8.870 o
-1 -12 1 442.343 479.190 81.808 2.770 o
-1 -12 2 208.385 291.213 66.912 4.425 o
-1 -12 3 68.414 99.757 43.285 10.946 o
-1 -12 4 575.256 674.020 80.984 2.596 o
-1 -12 5 2.987 35.593 24.420 34.791 o
-1 -11 1 10.342 -18.132 18.315 61.893 o
-1 -11 2 10.857 -4.884 14.652 96.670 o
-1 -11 3 994.051 1187.320 136.083 0.908 o
-1 -11 4 1284.000 1390.740 158.061 0.654 o
-1 -11 5 221.070 282.401 48.801 7.962 o
-1 -11 6 3.444 -55.251 33.151 18.902 o
-1 -10 1 279.770 338.161 38.103 11.533 o
-1 -10 2 102.751 116.317 25.092 30.798 o
-1 -10 3 1317.600 1526.960 94.055 1.270 o
-1 -10 4 4553.320 5380.320 212.697 0.152 o
-1 -10 5 1498.720 1798.760 112.263 0.920 o
-1 -10 6 141.725 161.418 27.142 25.257 o
-1 -10 7 115.621 146.120 34.666 16.442 o
-1 -9 1 269.998 269.215 32.876 15.221 o
-1 -9 2 39.854 60.449 15.901 79.487 o
[truncated: 129,374 more chars]
