# Supplementary material for: Improving Polymeric Structures with Hirshfeld Atom Refinement: A Study on MOFs and COFs
Source: ACS Mater Au. 2025 Jul 31;5(5):767–71. doi: 10.1021/acsmaterialsau.5c00076 (PMC12426777; doi:10.1021/acsmaterialsau.5c00076)
Supplement: Supplementary file 1 [file mg5c00076_si_001.zip › CIFs/VUSKEA01_IAM-rerefined.cif]

data_a
_audit_creation_date               2024-04-16
_audit_creation_method
;
Olex2 1.3
(compiled 2020.11.12 svn.r5f609507 for OlexSys, GUI svn.r6408)
;
_audit_contact_author_address      ?
_audit_contact_author_email        ?
_audit_contact_author_name         ''
_audit_contact_author_phone        ?
_publ_contact_author_id_orcid      ?
_publ_section_references
;
Bourhis, L.J., Dolomanov, O.V., Gildea, R.J., Howard, J.A.K., Puschmann, H.
 (2015). Acta Cryst. A71, 59-75.

Dolomanov, O.V., Bourhis, L.J., Gildea, R.J, Howard, J.A.K. & Puschmann, H.
 (2009), J. Appl. Cryst. 42, 339-341.
;
_chemical_formula_moiety         'C24 H12 O13 Zn4'
_chemical_formula_sum            'C24 H12 O13 Zn4'
_chemical_formula_weight         769.90
loop_
  _atom_type_symbol
  _atom_type_scat_dispersion_real
  _atom_type_scat_dispersion_imag
  _atom_type_scat_Cromer_Mann_a1
  _atom_type_scat_Cromer_Mann_a2
  _atom_type_scat_Cromer_Mann_a3
  _atom_type_scat_Cromer_Mann_a4
  _atom_type_scat_Cromer_Mann_b1
  _atom_type_scat_Cromer_Mann_b2
  _atom_type_scat_Cromer_Mann_b3
  _atom_type_scat_Cromer_Mann_b4
  _atom_type_scat_Cromer_Mann_c
  _atom_type_scat_source
  _atom_type_scat_dispersion_source
 H 0.00000 0.00000 0.49300 0.32291 0.14019 0.04081 10.51090 26.12570 3.14236
 57.79970 0.0030380000826
 'International Tables Volume C Table 6.1.1.4 (pp. 500-502)'
 'Henke, Gullikson and Davis, At. Data and Nucl. Data Tables, 1993, 54, 2'
 C 0.00347 0.00161 2.31000 1.02000 1.58860 0.86500 20.84390 10.20750 0.56870
 51.65120 0.215599998832
 'International Tables Volume C Table 6.1.1.4 (pp. 500-502)'
 'Henke, Gullikson and Davis, At. Data and Nucl. Data Tables, 1993, 54, 2'
 Zn 0.31207 1.46666 14.07430 7.03180 5.16520 2.41000 3.26550 0.23330 10.31630
 58.70970 1.30410003662
 'International Tables Volume C Table 6.1.1.4 (pp. 500-502)'
 'Henke, Gullikson and Davis, At. Data and Nucl. Data Tables, 1993, 54, 2'
 O 0.01158 0.00611 3.04850 2.28680 1.54630 0.86700 13.27710 5.70110 0.32390
 32.90890 0.250800013542
 'International Tables Volume C Table 6.1.1.4 (pp. 500-502)'
 'Henke, Gullikson and Davis, At. Data and Nucl. Data Tables, 1993, 54, 2'

_space_group_crystal_system        'cubic'
_space_group_IT_number             225
_space_group_name_H-M_alt          'F m -3 m'
_space_group_name_Hall             '-F 4 2 3'
loop_
  _space_group_symop_id
  _space_group_symop_operation_xyz
 1 x,y,z
 2 x,-z,y
 3 x,z,-y
 4 z,y,-x
 5 -z,y,x
 6 -y,x,z
 7 y,-x,z
 8 z,x,y
 9 y,z,x
 10 -y,-z,x
 11 z,-x,-y
 12 -y,z,-x
 13 -z,-x,y
 14 -z,x,-y
 15 y,-z,-x
 16 x,-y,-z
 17 -x,y,-z
 18 -x,-y,z
 19 y,x,-z
 20 -y,-x,-z
 21 z,-y,x
 22 -z,-y,-x
 23 -x,z,y
 24 -x,-z,-y
 25 -x,-y,-z
 26 -x,z,-y
 27 -x,-z,y
 28 -z,-y,x
 29 z,-y,-x
 30 y,-x,-z
 31 -y,x,-z
 32 -z,-x,-y
 33 -y,-z,-x
 34 y,z,-x
 35 -z,x,y
 36 y,-z,x
 37 z,x,-y
 38 z,-x,y
 39 -y,z,x
 40 -x,y,z
 41 x,-y,z
 42 x,y,-z
 43 -y,-x,z
 44 y,x,z
 45 -z,y,-x
 46 z,y,x
 47 x,-z,-y
 48 x,z,y
 49 x,y+1/2,z+1/2
 50 x,-z+1/2,y+1/2
 51 x,z+1/2,-y+1/2
 52 z,y+1/2,-x+1/2
 53 -z,y+1/2,x+1/2
 54 -y,x+1/2,z+1/2
 55 y,-x+1/2,z+1/2
 56 z,x+1/2,y+1/2
 57 y,z+1/2,x+1/2
 58 -y,-z+1/2,x+1/2
 59 z,-x+1/2,-y+1/2
 60 -y,z+1/2,-x+1/2
 61 -z,-x+1/2,y+1/2
 62 -z,x+1/2,-y+1/2
 63 y,-z+1/2,-x+1/2
 64 x,-y+1/2,-z+1/2
 65 -x,y+1/2,-z+1/2
 66 -x,-y+1/2,z+1/2
 67 y,x+1/2,-z+1/2
 68 -y,-x+1/2,-z+1/2
 69 z,-y+1/2,x+1/2
 70 -z,-y+1/2,-x+1/2
 71 -x,z+1/2,y+1/2
 72 -x,-z+1/2,-y+1/2
 73 -x,-y+1/2,-z+1/2
 74 -x,z+1/2,-y+1/2
 75 -x,-z+1/2,y+1/2
 76 -z,-y+1/2,x+1/2
 77 z,-y+1/2,-x+1/2
 78 y,-x+1/2,-z+1/2
 79 -y,x+1/2,-z+1/2
 80 -z,-x+1/2,-y+1/2
 81 -y,-z+1/2,-x+1/2
 82 y,z+1/2,-x+1/2
 83 -z,x+1/2,y+1/2
 84 y,-z+1/2,x+1/2
 85 z,x+1/2,-y+1/2
 86 z,-x+1/2,y+1/2
 87 -y,z+1/2,x+1/2
 88 -x,y+1/2,z+1/2
 89 x,-y+1/2,z+1/2
 90 x,y+1/2,-z+1/2
 91 -y,-x+1/2,z+1/2
 92 y,x+1/2,z+1/2
 93 -z,y+1/2,-x+1/2
 94 z,y+1/2,x+1/2
 95 x,-z+1/2,-y+1/2
 96 x,z+1/2,y+1/2
 97 x+1/2,y,z+1/2
 98 x+1/2,-z,y+1/2
 99 x+1/2,z,-y+1/2
 100 z+1/2,y,-x+1/2
 101 -z+1/2,y,x+1/2
 102 -y+1/2,x,z+1/2
 103 y+1/2,-x,z+1/2
 104 z+1/2,x,y+1/2
 105 y+1/2,z,x+1/2
 106 -y+1/2,-z,x+1/2
 107 z+1/2,-x,-y+1/2
 108 -y+1/2,z,-x+1/2
 109 -z+1/2,-x,y+1/2
 110 -z+1/2,x,-y+1/2
 111 y+1/2,-z,-x+1/2
 112 x+1/2,-y,-z+1/2
 113 -x+1/2,y,-z+1/2
 114 -x+1/2,-y,z+1/2
 115 y+1/2,x,-z+1/2
 116 -y+1/2,-x,-z+1/2
 117 z+1/2,-y,x+1/2
 118 -z+1/2,-y,-x+1/2
 119 -x+1/2,z,y+1/2
 120 -x+1/2,-z,-y+1/2
 121 -x+1/2,-y,-z+1/2
 122 -x+1/2,z,-y+1/2
 123 -x+1/2,-z,y+1/2
 124 -z+1/2,-y,x+1/2
 125 z+1/2,-y,-x+1/2
 126 y+1/2,-x,-z+1/2
 127 -y+1/2,x,-z+1/2
 128 -z+1/2,-x,-y+1/2
 129 -y+1/2,-z,-x+1/2
 130 y+1/2,z,-x+1/2
 131 -z+1/2,x,y+1/2
 132 y+1/2,-z,x+1/2
 133 z+1/2,x,-y+1/2
 134 z+1/2,-x,y+1/2
 135 -y+1/2,z,x+1/2
 136 -x+1/2,y,z+1/2
 137 x+1/2,-y,z+1/2
 138 x+1/2,y,-z+1/2
 139 -y+1/2,-x,z+1/2
 140 y+1/2,x,z+1/2
 141 -z+1/2,y,-x+1/2
 142 z+1/2,y,x+1/2
 143 x+1/2,-z,-y+1/2
 144 x+1/2,z,y+1/2
 145 x+1/2,y+1/2,z
 146 x+1/2,-z+1/2,y
 147 x+1/2,z+1/2,-y
 148 z+1/2,y+1/2,-x
 149 -z+1/2,y+1/2,x
 150 -y+1/2,x+1/2,z
 151 y+1/2,-x+1/2,z
 152 z+1/2,x+1/2,y
 153 y+1/2,z+1/2,x
 154 -y+1/2,-z+1/2,x
 155 z+1/2,-x+1/2,-y
 156 -y+1/2,z+1/2,-x
 157 -z+1/2,-x+1/2,y
 158 -z+1/2,x+1/2,-y
 159 y+1/2,-z+1/2,-x
 160 x+1/2,-y+1/2,-z
 161 -x+1/2,y+1/2,-z
 162 -x+1/2,-y+1/2,z
 163 y+1/2,x+1/2,-z
 164 -y+1/2,-x+1/2,-z
 165 z+1/2,-y+1/2,x
 166 -z+1/2,-y+1/2,-x
 167 -x+1/2,z+1/2,y
 168 -x+1/2,-z+1/2,-y
 169 -x+1/2,-y+1/2,-z
 170 -x+1/2,z+1/2,-y
 171 -x+1/2,-z+1/2,y
 172 -z+1/2,-y+1/2,x
 173 z+1/2,-y+1/2,-x
 174 y+1/2,-x+1/2,-z
 175 -y+1/2,x+1/2,-z
 176 -z+1/2,-x+1/2,-y
 177 -y+1/2,-z+1/2,-x
 178 y+1/2,z+1/2,-x
 179 -z+1/2,x+1/2,y
 180 y+1/2,-z+1/2,x
 181 z+1/2,x+1/2,-y
 182 z+1/2,-x+1/2,y
 183 -y+1/2,z+1/2,x
 184 -x+1/2,y+1/2,z
 185 x+1/2,-y+1/2,z
 186 x+1/2,y+1/2,-z
 187 -y+1/2,-x+1/2,z
 188 y+1/2,x+1/2,z
 189 -z+1/2,y+1/2,-x
 190 z+1/2,y+1/2,x
 191 x+1/2,-z+1/2,-y
 192 x+1/2,z+1/2,y

_symmetry_Int_Tables_number        225
_cell_length_a                     25.89(2)
_cell_length_b                     25.89(2)
_cell_length_c                     25.89(2)
_cell_angle_alpha                  90
_cell_angle_beta                   90
_cell_angle_gamma                  90
_cell_volume                       17347(23)
_cell_formula_units_Z              8
_cell_measurement_reflns_used      1420
_cell_measurement_temperature      120
_cell_measurement_theta_max        15.77
_cell_measurement_theta_min        2.23
_exptl_absorpt_coefficient_mu      1.114
_exptl_absorpt_correction_T_max    0.7461
_exptl_absorpt_correction_T_min    0.6521
_exptl_absorpt_correction_type     multi-scan
_exptl_absorpt_process_details    
 'SADABS-2008/1 (Bruker,2008) was used for absorption correction. wR2(int) was 0.0923 before and 0.0854 after correction. The Ratio of minimum to maximum transmission is 0.8740. The \l/2 correction factor is 0.0015.'
_exptl_crystal_density_diffrn      0.590
_exptl_crystal_density_meas        .
_exptl_crystal_description         cube
_exptl_crystal_F_000               3052.301
_exptl_crystal_recrystallization_method  Solvothermal
_exptl_crystal_size_max            0.25
_exptl_crystal_size_mid            0.25
_exptl_crystal_size_min            0.25
_diffrn_reflns_av_R_equivalents    0.5664
_diffrn_reflns_av_unetI/netI       0.1050
_diffrn_reflns_Laue_measured_fraction_full  0.9988
_diffrn_reflns_Laue_measured_fraction_max  0.9991
_diffrn_reflns_limit_h_max         36
_diffrn_reflns_limit_h_min         -36
_diffrn_reflns_limit_k_max         36
_diffrn_reflns_limit_k_min         -36
_diffrn_reflns_limit_l_max         36
_diffrn_reflns_limit_l_min         -36
_diffrn_reflns_number              57647
_diffrn_reflns_point_group_measured_fraction_full  0.9988
_diffrn_reflns_point_group_measured_fraction_max  0.9991
_diffrn_reflns_theta_full          25.2417
_diffrn_reflns_theta_max           27.49
_diffrn_reflns_theta_min           1.36
_diffrn_ambient_temperature        120.0
_diffrn_measured_fraction_theta_full  0.9988
_diffrn_measured_fraction_theta_max  0.9991
_diffrn_measurement_device_type    'Bruker APEX-II CCD'
_diffrn_measurement_method         '\f and \w scans'
_diffrn_radiation_type             'Mo K\a'
_diffrn_radiation_wavelength       0.71073
_reflns_Friedel_coverage           0.0
_reflns_limit_h_max                19
_reflns_limit_h_min                0
_reflns_limit_k_max                33
_reflns_limit_k_min                1
_reflns_limit_l_max                23
_reflns_limit_l_min                0
_reflns_number_gt                  442
_reflns_number_total               1057
_reflns_threshold_expression       I>=2u(I)
_computing_cell_refinement         'APEX2 (Bruker, 2005)'
_computing_data_collection         'APEX2 (Bruker, 2005)'
_computing_data_reduction          'APEX2 (Bruker, 2005)'
_computing_molecular_graphics      'Olex2 1.3 (Dolomanov et al., 2009)'
_computing_publication_material    'Olex2 1.3 (Dolomanov et al., 2009)'
_computing_structure_refinement    'olex2.refine 1.3 (Bourhis et al., 2015)'
_computing_structure_solution      'APEX2 (Bruker, 2005)'
_refine_diff_density_max           1.7796
_refine_diff_density_min           -0.9060
_refine_diff_density_rms           0.1184
_refine_ls_d_res_high              0.7697
_refine_ls_d_res_low               14.9456
_refine_ls_goodness_of_fit_ref     1.4708
_refine_ls_hydrogen_treatment      refall
_refine_ls_matrix_type             full
_refine_ls_number_constraints      0
_refine_ls_number_parameters       28
_refine_ls_number_reflns           1057
_refine_ls_number_restraints       0
_refine_ls_R_factor_all            0.1200
_refine_ls_R_factor_gt             0.0595
_refine_ls_restrained_S_all        1.4708
_refine_ls_shift/su_max            0.0010
_refine_ls_shift/su_mean           0.0001
_refine_ls_structure_factor_coef   Fsqd
_refine_ls_weighting_details      
 'w=1/[\s^2^(Fo^2^)+(0.1394P)^2^] where P=(Fo^2^+2Fc^2^)/3'
_refine_ls_weighting_scheme        calc
_refine_ls_wR_factor_gt            0.1700
_refine_ls_wR_factor_ref           0.3589
_olex2_refinement_description
;
;
loop_
  _atom_site_label
  _atom_site_type_symbol
  _atom_site_fract_x
  _atom_site_fract_y
  _atom_site_fract_z
  _atom_site_U_iso_or_equiv
  _atom_site_adp_type
  _atom_site_occupancy
  _atom_site_site_symmetry_order
  _atom_site_refinement_flags_posn
  _atom_site_refinement_flags_adp
  _atom_site_refinement_flags_occupancy
 Zn1 Zn 0.29317(5) 0.29317(5) 0.29317(5) 0.0508(9) Uani 1.000020 6 S T P
 O1 O 0.25 0.25 0.25 0.051(7) Uani 1.000080 24 S T P
 O2 O 0.3666(4) 0.2816(3) 0.2816(3) 0.091(4) Uani 1.000000 2 S T P
 C2 C 0.4471(8) 0.25 0.25 0.088(6) Uani 1.000000 4 S T P
 C1 C 0.3886(8) 0.25 0.25 0.081(6) Uani 1.000000 4 S T P
 C3 C 0.4740(6) 0.2809(5) 0.2809(5) 0.109(7) Uani 1.000000 2 S T P
 H3 H 0.454(5) 0.305(4) 0.305(4) 0.10(5) Uiso 1.000000 2 S T P

loop_
  _atom_site_aniso_label
  _atom_site_aniso_U_11
  _atom_site_aniso_U_22
  _atom_site_aniso_U_33
  _atom_site_aniso_U_12
  _atom_site_aniso_U_13
  _atom_site_aniso_U_23
 Zn1 0.0508(9) 0.0508(9) 0.0508(9) 0.0004(7) 0.0004(7) 0.0004(7)
 O1 0.051(7) 0.051(7) 0.051(7) -0.000000 -0.000000 0.000000
 O2 0.052(6) 0.110(6) 0.110(6) -0.003(4) -0.003(4) -0.013(6)
 C2 0.067(15) 0.099(11) 0.099(11) -0.000000 -0.000000 0.004(15)
 C1 0.064(14) 0.090(10) 0.090(10) -0.000000 -0.000000 0.010(14)
 C3 0.061(9) 0.133(10) 0.133(10) 0.018(6) 0.018(6) -0.060(12)

loop_
  _geom_bond_atom_site_label_1
  _geom_bond_atom_site_label_2
  _geom_bond_distance
  _geom_bond_site_symmetry_2
  _geom_bond_publ_flag
 Zn1 O1 1.935(3) 154 ?
 Zn1 O2 1.946(9) . ?
 Zn1 O2 1.946(9) 9 ?
 Zn1 O2 1.946(9) 8 ?
 O2 C1 1.289(12) . ?
 C2 C1 1.52(3) . ?
 C2 C3 1.329(19) 64 ?
 C2 C3 1.329(19) . ?
 C3 C3 1.35(3) 23_655 ?
 C3 H3 1.03(14) . ?

loop_
  _geom_angle_atom_site_label_1
  _geom_angle_atom_site_label_2
  _geom_angle_atom_site_label_3
  _geom_angle
  _geom_angle_site_symmetry_1
  _geom_angle_site_symmetry_3
  _geom_angle_publ_flag
 O2 Zn1 O1 112.7(3) 8 154 ?
 O2 Zn1 O1 112.7(3) 9 154 ?
 O2 Zn1 O1 112.7(3) . 154 ?
 O2 Zn1 O2 106.06(19) 9 8 ?
 O2 Zn1 O2 106.1(3) . 8 ?
 O2 Zn1 O2 106.1(3) 9 . ?
 Zn1 O1 Zn1 109.47(2) . 59 ?
 Zn1 O1 Zn1 109.47(6) 154 108 ?
 Zn1 O1 Zn1 109.47(9) 154 59 ?
 Zn1 O1 Zn1 109.47(4) 108 59 ?
 Zn1 O1 Zn1 109.5 108 . ?
 Zn1 O1 Zn1 109.47(2) 154 . ?
 C1 O2 Zn1 128.8(12) . 9 ?
 C3 C2 C1 121.6(11) 64 . ?
 C3 C2 C1 121.6(11) . . ?
 C3 C2 C3 117(2) 64 . ?
 O2 C1 O2 128(2) 64 . ?
 C2 C1 O2 116.2(10) . . ?
 C2 C1 O2 116.2(10) . 64 ?
 C3 C3 C2 121.6(14) 23_655 . ?
 H3 C3 C2 118(8) . . ?

_smtbx_masks_special_details       ?
loop_
  _smtbx_masks_void_nr
  _smtbx_masks_void_average_x
  _smtbx_masks_void_average_y
  _smtbx_masks_void_average_z
  _smtbx_masks_void_volume
  _smtbx_masks_void_count_electrons
  _smtbx_masks_void_content
 1 -0.128 -0.769 -0.029 13993.8 6470.4 ?

_shelx_fab_file
;
0 2 2 524.0398 -8.0342
0 4 0 -204.2880 -9.2062
0 4 2 19.1573 1.9382
0 4 4 285.4121 -8.7487
0 6 0 -381.5298 5.8340
0 6 2 -0.8793 -2.0190
0 6 4 -46.3798 3.6059
0 6 6 113.9832 -1.3190
0 8 0 -40.4376 -1.6237
0 8 2 48.7642 -0.3337
0 8 4 60.8188 3.5945
0 8 6 76.2763 -2.7179
0 8 8 144.7862 -0.8140
0 10 0 374.5813 -3.7412
0 10 2 241.0718 4.5800
0 10 4 16.2832 -9.0501
0 10 6 -30.4605 4.0247
0 10 8 243.9348 4.2057
0 10 10 301.3561 -8.9048
0 12 0 445.7784 6.4787
0 12 2 230.5001 -7.9792
0 12 4 38.6851 11.3682
0 12 6 9.3742 -3.1948
0 12 8 75.4176 -6.2444
0 12 10 222.3310 10.0883
0 12 12 178.6666 -9.2947
0 14 0 -10.5882 -5.5627
0 14 2 7.9856 5.9772
0 14 4 54.7334 -7.6093
0 14 6 6.1008 0.9036
0 14 8 -9.5412 4.4959
0 14 10 17.0339 -6.1672
0 14 12 26.3793 5.4277
0 14 14 104.2573 -3.2475
0 16 0 -106.6707 1.0279
0 16 2 -33.0180 -1.4108
0 16 4 29.0389 2.7248
0 16 6 -10.6033 0.2739
0 16 8 -75.8606 -1.6782
0 16 10 -80.0521 2.0447
0 16 12 -13.7389 -1.7183
0 16 14 51.2258 1.2033
0 16 16 85.1639 -0.8759
0 18 0 80.2105 3.7495
0 18 2 75.5633 -3.2969
0 18 4 37.5452 1.9378
0 18 6 -38.1405 -0.6166
0 18 8 32.4388 -1.1122
0 18 10 43.3930 2.0703
0 18 12 4.3236 -2.1028
0 18 14 -14.2397 1.2074
0 18 16 -12.5815 0.3654
0 18 18 20.1301 -0.9116
0 20 0 165.6852 -6.5450
0 20 2 136.6496 5.7882
0 20 4 60.8937 -4.5572
0 20 6 13.2237 0.2330
0 20 8 30.2229 3.1013
0 20 10 55.2924 -5.3316
0 20 12 27.0125 5.5185
0 20 14 -18.2123 -3.5986
0 20 16 -26.6602 0.5554
0 20 18 46.2887 1.6516
0 20 20 49.6384 -3.3245
0 22 0 94.0616 6.3966
0 22 2 75.6693 -5.7287
0 22 4 32.0978 5.2008
0 22 6 30.4863 0.0990
0 22 8 23.8823 -3.9795
0 22 10 53.8983 6.5449
0 22 12 81.9633 -6.4023
0 22 14 22.1995 3.8573
0 22 16 -7.1792 -0.7728
0 22 18 0.9561 -1.8069
0 22 20 6.2558 3.6223
0 22 22 52.8185 -3.4804
0 24 0 1.0170 -3.7189
0 24 2 -18.6988 3.1585
0 24 4 54.1827 -3.5567
0 24 6 9.3959 -0.3718
0 24 8 -11.3777 3.4451
0 24 10 9.2116 -5.0276
0 24 12 2.4199 4.5190
0 24 14 69.4417 -2.7218
0 24 16 16.1742 0.9574
0 24 18 -18.8603 0.9932
0 24 20 9.7431 -2.5159
0 24 22 2.0480 2.3673
0 26 0 -136.4429 0.1377
0 26 2 -45.1524 -0.8710
0 26 4 20.7814 2.0739
0 26 6 -7.4787 0.0394
0 26 8 -48.3117 -2.2796
0 26 10 -36.4993 2.7174
0 26 12 -15.7386 -1.9717
0 26 14 17.2627 1.4235
0 26 16 33.5038 -0.7935
0 26 18 25.4561 -0.3091
0 26 20 -12.7667 1.1665
0 28 0 -78.1616 3.2016
0 28 2 -20.4552 -0.8808
0 28 4 -13.3692 -0.6722
0 28 6 -14.8199 0.2179
0 28 8 -8.5362 0.6441
0 28 10 -10.3142 0.0742
0 28 12 -17.0188 -0.9546
0 28 14 -13.8767 0.3998
0 28 16 -0.0700 -0.3168
0 28 18 11.4450 0.3193
0 30 0 28.9386 -4.7795
0 30 2 3.0344 1.7615
0 30 4 1.8258 -0.6695
0 30 6 -17.3554 0.1044
0 30 8 38.9671 0.6913
0 30 10 55.3390 -2.2406
0 30 12 -3.1841 3.0251
0 30 14 23.8769 -1.9602
0 32 0 -13.8634 4.1329
0 32 2 26.1120 -1.8539
0 32 4 20.2804 1.6572
0 32 6 7.1436 -0.4474
0 32 8 1.7695 -1.6014
0 32 10 5.5295 3.4045
1 1 1 70.6622 2.8194
1 3 1 -22.3192 -5.0776
1 3 3 47.4578 10.2703
1 5 1 17.0921 4.5974
1 5 3 -20.5531 -6.5994
1 5 5 -175.0075 7.5515
1 7 1 76.1738 -3.8873
1 7 3 -72.5109 2.5432
1 7 5 -10.6150 0.9637
1 7 7 -59.7147 1.8865
1 9 1 -42.2717 1.8640
1 9 3 9.1308 -1.1608
1 9 5 -1.4033 -2.9024
1 9 7 -45.3154 3.6039
1 9 9 -4.6480 1.4763
1 11 1 1.8913 0.8094
1 11 3 -0.9769 1.1021
1 11 5 -4.1712 0.2347
1 11 7 10.7649 -0.8733
1 11 9 -45.3824 -3.4295
1 11 11 3.3375 2.2938
1 13 1 8.5621 -2.0739
1 13 3 -2.0359 0.0618
1 13 5 7.0358 -0.3697
1 13 7 -34.9710 -0.7896
1 13 9 3.2678 4.2796
1 13 11 -10.7423 -6.3481
1 13 13 0.8893 2.0749
1 15 1 21.7978 2.2890
1 15 3 -20.8613 -1.6447
1 15 5 -65.7119 2.0330
1 15 7 -36.2841 0.2188
1 15 9 52.7965 -1.2187
1 15 11 -17.3205 3.2560
1 15 13 -3.2073 -1.7520
1 15 15 -38.5917 -1.6946
1 17 1 -31.8299 -1.5705
1 17 3 -29.7222 3.0946
1 17 5 -57.2496 -3.6036
1 17 7 -44.6328 1.2107
1 17 9 -16.5198 -1.6104
1 17 11 32.7081 0.2063
1 17 13 2.2387 0.9309
1 17 15 -29.9808 2.7104
1 17 17 -32.5050 -2.4877
1 19 1 -11.9770 1.5590
1 19 3 -34.4416 -4.7637
1 19 5 -9.3450 4.3311
1 19 7 -5.1225 -2.5271
1 19 9 -12.2888 2.7887
1 19 11 -17.2862 -0.3505
1 19 13 -3.8136 -3.5609
1 19 15 -5.5686 0.6019
1 19 17 -32.7789 2.4607
1 19 19 4.7942 -0.1938
1 21 1 12.7918 -1.0017
1 21 3 -11.8081 3.5411
1 21 5 -2.6854 -2.3907
1 21 7 3.2794 3.0185
1 21 9 2.0089 -4.1677
1 21 11 -8.4655 0.4224
1 21 13 -7.9133 5.0623
1 21 15 -7.7427 -4.1168
1 21 17 18.6186 0.1467
1 21 19 -19.7741 -0.6330
1 21 21 -21.8469 1.6354
1 23 1 7.4028 0.4894
1 23 3 16.2303 -0.6011
1 23 5 -3.8258 -1.2909
1 23 7 -15.3408 -0.8361
1 23 9 -1.4403 3.3456
1 23 11 -9.4938 -0.3997
1 23 13 6.6848 -3.0358
1 23 15 -2.0192 2.9943
1 23 17 -6.9794 -0.6632
1 23 19 -27.4792 0.7863
1 23 21 9.5100 -2.4203
1 23 23 -32.4335 1.0820
1 25 1 -35.8819 -0.2678
1 25 3 -0.3264 -1.2900
1 25 5 1.1691 3.2971
1 25 7 -0.3339 -2.0806
1 25 9 -5.2916 0.1184
1 25 11 7.7582 -1.0055
1 25 13 -6.3195 0.4287
1 25 15 6.3115 0.5767
1 25 17 3.9642 -1.3038
1 25 19 -5.9646 1.1420
1 25 21 15.4710 0.8085
1 27 1 -2.1703 -0.4658
1 27 3 -7.3113 2.3819
1 27 5 -24.8352 -3.4071
1 27 7 23.0988 3.4621
1 27 9 -11.0604 -3.1357
1 27 11 -1.2861 1.6116
1 27 13 4.7932 1.9276
1 27 15 -12.8940 -3.6195
1 27 17 8.9332 3.2330
1 27 19 -7.5653 -2.7869
1 29 1 0.9050 0.9907
1 29 3 -16.3191 -1.8321
1 29 5 -3.4004 1.5412
1 29 7 -21.4886 -2.3078
1 29 9 12.8446 3.6823
1 29 11 -1.7065 -0.7976
1 29 13 -1.1449 -3.3196
1 29 15 10.6468 4.4356
1 29 17 -12.9378 -3.4009
1 31 1 0.2857 -0.8813
1 31 3 8.6820 0.5802
1 31 5 -12.2076 0.3644
1 31 7 -24.5650 0.6893
1 31 9 -4.9498 -2.9535
1 31 11 -0.7212 0.3767
1 31 13 -1.1979 2.8808
1 33 1 -53.7469 0.7476
1 33 3 30.2345 -0.4984
1 33 5 -7.2116 -0.6813
2 2 2 -328.7118 -4.5706
2 4 2 -27.3417 6.7969
2 4 4 34.3571 -0.5157
2 6 2 179.1262 -2.8285
2 6 4 -11.8974 0.5578
2 6 6 -48.7067 0.3588
2 8 2 68.5452 2.9969
2 8 4 17.5953 -3.2173
2 8 6 46.4439 -0.6523
2 8 8 68.5949 2.7684
2 10 2 87.7698 -6.2495
2 10 4 17.9109 5.1044
2 10 6 15.9836 2.6086
2 10 8 136.5795 -11.5119
2 10 10 214.7917 18.3655
2 12 2 138.4120 8.9167
2 12 4 37.6903 -5.7248
2 12 6 23.6194 -3.1779
2 12 8 61.9264 13.5387
2 12 10 135.5690 -18.9374
2 12 12 149.2418 23.5678
2 14 2 26.8653 -6.8438
2 14 4 29.3659 2.4965
2 14 6 20.8460 3.9508
2 14 8 1.9473 -9.3597
2 14 10 32.6101 10.9626
2 14 12 40.3097 -13.0282
2 14 14 68.9921 13.2615
2 16 2 4.9834 2.4467
2 16 4 1.1314 -0.0971
2 16 6 -6.8808 -2.4447
2 16 8 40.3615 2.5223
2 16 10 -25.3798 -2.1605
2 16 12 -7.9961 2.6611
2 16 14 31.9861 -4.0013
2 16 16 -7.4280 3.1134
2 18 2 49.3220 2.3293
2 18 4 12.3192 -0.8260
2 18 6 21.0370 -0.6503
2 18 8 69.4174 3.8096
2 18 10 54.4095 -5.0041
2 18 12 17.8097 5.0799
2 18 14 11.9566 -3.7386
2 18 16 -25.2977 0.9745
2 18 18 -43.2514 -0.0110
2 20 2 74.0031 -4.8280
2 20 4 28.9289 0.2876
2 20 6 9.6532 3.5381
2 20 8 31.9635 -6.2684
2 20 10 73.7821 6.9288
2 20 12 44.9144 -6.7825
2 20 14 37.4971 6.5094
2 20 16 0.2212 -3.3111
2 20 18 -15.5058 -0.1279
2 20 20 27.7083 4.2814
2 22 2 56.3150 5.4859
2 22 4 36.0657 0.5308
2 22 6 11.9657 -5.4613
2 22 8 12.4589 6.0803
2 22 10 48.8786 -4.9246
2 22 12 50.0869 3.6167
2 22 14 21.1219 -4.1821
2 22 16 23.9899 3.2182
2 22 18 21.6588 -0.6955
2 22 20 21.8987 -2.9066
2 22 22 10.3405 6.7336
2 24 2 21.2214 -3.9838
2 24 4 52.7755 -1.6104
2 24 6 20.4970 6.1509
2 24 8 -9.6770 -5.2952
2 24 10 -7.7073 2.6770
2 24 12 35.0562 -0.8717
2 24 14 16.1952 1.7298
2 24 16 -1.9938 -2.5533
2 24 18 8.3715 1.4239
2 24 20 -24.3615 1.2721
2 24 22 26.5603 -4.1810
2 26 2 -14.6536 2.2533
2 26 4 16.5205 1.3501
2 26 6 5.0667 -4.6535
2 26 8 -5.2589 4.1692
2 26 10 -34.3249 -1.6058
2 26 12 -10.7616 0.2640
2 26 14 14.5173 -0.9031
2 26 16 20.1364 1.7520
2 26 18 -4.0131 -1.3502
2 26 20 -25.8262 -0.7875
2 28 2 -3.7100 -0.7714
2 28 4 -8.5927 -0.4757
2 28 6 -1.9538 2.0121
2 28 8 3.2280 -2.2074
2 28 10 1.5388 0.7268
2 28 12 -22.9855 -0.1422
2 28 14 5.5787 0.4085
2 28 16 16.6015 -0.4023
2 28 18 -12.1091 0.5868
2 30 2 -5.9739 -0.1293
2 30 4 13.3129 -0.3510
2 30 6 13.5314 0.2966
2 30 8 -8.0510 -0.0649
2 30 10 47.8606 0.2573
2 30 12 11.7049 -0.3770
2 30 14 5.8407 0.4907
2 32 2 -0.1478 0.7882
2 32 4 -17.2308 0.6702
2 32 6 -2.7445 -1.8013
2 32 8 7.2821 2.2296
2 32 10 12.6767 -1.6586
3 3 3 -181.6165 -6.2433
3 5 3 -303.4274 3.3886
3 5 5 -326.1785 -4.0052
3 7 3 -123.4896 -4.8202
3 7 5 -140.3686 2.7391
3 7 7 -75.9133 -8.7408
3 9 3 -10.1846 6.4775
3 9 5 2.5843 -4.0737
3 9 7 -88.5235 5.9402
3 9 9 -48.3096 -7.5273
3 11 3 61.7236 -3.5842
3 11 5 24.9355 3.5215
3 11 7 -5.7407 -3.6359
3 11 9 -21.1682 4.3598
3 11 11 -97.6335 -0.9662
3 13 3 -45.7708 -0.9869
3 13 5 -61.1430 0.8851
3 13 7 -33.5325 -0.7594
3 13 9 -3.0606 -0.7773
3 13 11 -3.2433 2.1425
3 13 13 -20.4080 -1.4190
3 15 3 -98.6537 4.7277
3 15 5 -141.0143 -3.6683
3 15 7 -94.9205 1.6211
3 15 9 -21.7208 -0.8716
3 15 11 22.0284 0.3924
3 15 13 -20.8722 1.7533
3 15 15 -82.0524 -6.6485
3 17 3 -65.4777 -6.1697
3 17 5 -110.0696 3.1647
3 17 7 -63.0644 1.2038
3 17 9 -41.5888 -0.5827
3 17 11 -35.6372 -2.1441
3 17 13 -9.8942 1.1033
3 17 15 -44.4632 1.4296
3 17 17 -57.9109 -7.1122
3 19 3 16.3713 6.2671
3 19 5 3.6511 -1.3759
3 19 7 -21.4560 -3.8262
3 19 9 -25.3817 2.2642
3 19 11 -5.6551 1.4042
3 19 13 -8.7982 -1.2206
3 19 15 -10.5858 1.8157
3 19 17 -28.9918 -0.3932
3 19 19 -25.6339 -4.8128
3 21 3 12.2064 -3.7768
3 21 5 28.2769 -0.7464
3 21 7 -1.5871 3.3245
3 21 9 -15.9748 -0.7566
3 21 11 -18.8655 -0.7223
3 21 13 -12.1819 -0.4064
3 21 15 11.5593 -1.1396
3 21 17 -25.1823 2.4933
3 21 19 -9.6315 0.4599
3 21 21 15.7216 -1.7621
3 23 3 17.5602 0.7308
3 23 5 -9.5811 2.5076
3 23 7 7.8175 -1.7488
3 23 9 -11.8737 -1.5384
3 23 11 -0.5099 0.7892
3 23 13 -6.2681 0.7840
3 23 15 4.4688 -0.0139
3 23 17 6.9297 -1.1632
3 23 19 5.4597 -0.0805
3 23 21 4.1239 1.5786
3 23 23 -14.9667 -0.2668
3 25 3 -15.6819 0.7894
3 25 5 -42.5006 -1.9118
3 25 7 -14.0553 -0.3145
3 25 9 -12.5031 2.2473
3 25 11 -15.4044 -0.0891
3 25 13 -19.4679 -0.6765
3 25 15 -31.7128 0.3653
3 25 17 16.6645 0.1234
3 25 19 -18.8095 -0.2796
3 25 21 -2.2599 -0.6841
3 27 3 -39.2108 -2.2654
3 27 5 -22.5771 1.0302
3 27 7 -32.0927 1.3604
3 27 9 -20.1012 -1.3723
3 27 11 -5.8585 -0.4834
3 27 13 -22.2171 0.0193
3 27 15 3.0863 -0.0586
3 27 17 -2.2587 0.0092
3 27 19 -14.2240 1.0496
3 29 3 0.3500 2.6491
3 29 5 21.1487 -0.0039
3 29 7 -2.9689 -1.4309
3 29 9 -50.4656 -0.2905
3 29 11 12.3759 0.8929
3 29 13 10.7637 0.6370
3 29 15 16.8451 -0.5021
3 31 3 -10.8590 -1.7956
3 31 5 2.5913 -0.7673
3 31 7 -22.3424 0.9025
3 31 9 -2.5606 1.7096
3 31 11 19.4729 -1.3894
3 33 3 14.3233 1.0788
3 33 5 26.4910 0.7647
4 4 4 -163.7406 3.0635
4 6 4 46.2387 -2.7394
4 6 6 -12.5277 -0.3876
4 8 4 19.9638 4.7386
4 8 6 -29.2273 2.2128
4 8 8 26.7499 -3.6011
4 10 4 16.3284 -5.8116
4 10 6 49.2941 -3.6464
4 10 8 8.6004 9.1800
4 10 10 41.5876 -9.7030
4 12 4 14.8377 5.5781
4 12 6 47.7983 2.7337
4 12 8 43.0624 -9.4131
4 12 10 44.5860 9.6607
4 12 12 38.7397 -10.4629
4 14 4 -36.9586 -3.5715
4 14 6 -7.5411 -2.1489
4 14 8 54.4580 6.9198
4 14 10 41.6616 -7.3236
4 14 12 13.9753 7.2202
4 14 14 -7.1188 -7.2524
4 16 4 -23.2871 1.7389
4 16 6 7.7889 0.7730
4 16 8 -13.8174 -2.2758
4 16 10 32.0162 3.6909
4 16 12 15.3320 -3.9404
4 16 14 -2.6846 4.5453
4 16 16 -11.2164 -2.9414
4 18 4 23.5216 0.1221
4 18 6 -13.7540 1.1523
4 18 8 -28.0702 -3.3629
4 18 10 -3.9357 2.7378
4 18 12 25.1976 -2.0199
4 18 14 1.4685 1.1425
4 18 16 14.0698 -0.0049
4 18 18 23.1336 0.5328
4 20 4 16.9284 -1.8118
4 20 6 8.9770 -2.4702
4 20 8 19.4936 6.3086
4 20 10 22.0501 -6.8693
4 20 12 32.7723 5.3894
4 20 14 -1.2035 -4.8789
4 20 16 -5.5661 2.6785
4 20 18 -7.2649 -0.6437
4 20 20 9.2417 -1.7791
4 22 4 15.1734 2.5090
4 22 6 15.3143 3.6198
4 22 8 14.5665 -6.5809
4 22 10 50.9750 6.7235
4 22 12 15.2230 -4.2100
4 22 14 21.4795 4.3441
4 22 16 -9.3480 -3.6136
4 22 18 -8.0892 1.7207
4 22 20 29.4244 0.4265
4 22 22 -2.1843 -3.8530
4 24 4 -18.2798 -2.2631
4 24 6 -12.2727 -3.9097
4 24 8 37.2175 5.6550
4 24 10 29.2307 -4.8477
4 24 12 9.0070 2.2986
4 24 14 -31.4236 -2.4648
4 24 16 8.8924 2.9267
4 24 18 6.3553 -2.1227
4 24 20 -13.9649 0.4397
4 24 22 -3.9865 2.3824
4 26 4 23.8524 1.7715
4 26 6 -4.7235 2.4299
4 26 8 20.8940 -3.4643
4 26 10 39.1309 2.1522
4 26 12 13.5625 -0.7441
4 26 14 -6.8870 0.6685
4 26 16 -1.8508 -1.2472
4 26 18 -13.6119 1.5871
4 26 20 -17.0214 -0.1588
4 28 4 16.8813 -0.9697
4 28 6 -4.1009 -0.4239
4 28 8 -32.7166 0.9178
4 28 10 2.5173 0.0453
4 28 12 10.2260 -0.1963
4 28 14 2.8970 0.6378
4 28 16 -17.1552 -0.6055
4 28 18 -28.2417 -0.7510
4 30 4 -10.6790 0.2992
4 30 6 -7.4965 -1.1089
4 30 8 -17.6935 1.0991
4 30 10 -1.5423 -0.8481
4 30 12 18.7454 0.2260
4 30 14 17.3787 -0.9344
4 32 4 -6.1963 0.3679
4 32 6 -3.3713 1.7377
4 32 8 -20.8516 -2.4076
5 5 5 -325.1810 3.5617
5 7 5 -221.8448 -4.7830
5 7 7 -166.1681 5.7974
5 9 5 -133.5516 7.2778
5 9 7 -56.9968 -6.5092
5 9 9 -10.5685 3.4958
5 11 5 37.8841 -3.7579
5 11 7 -24.3464 4.1817
5 11 9 -19.7320 -2.7945
5 11 11 -28.6604 0.4394
5 13 5 -143.2322 -4.7608
5 13 7 -94.1129 2.4347
5 13 9 10.7283 0.4532
5 13 11 17.6843 -1.5352
5 13 13 12.9553 1.3544
5 15 5 -191.0716 11.9938
5 15 7 -154.3675 -6.0665
5 15 9 -50.5159 -0.1157
5 15 11 4.2016 0.4730
5 15 13 -65.9205 -1.6280
5 15 15 -80.1055 8.5829
5 17 5 -130.4610 -14.2296
5 17 7 -113.0671 4.4931
5 17 9 -51.5957 2.0104
5 17 11 -14.4528 0.4994
5 17 13 -34.2883 -1.5809
5 17 15 -53.2828 -3.2004
5 17 17 -84.8507 10.9169
5 19 5 -23.6331 11.4291
5 19 7 -13.5617 -0.4795
5 19 9 -24.4189 -3.9344
5 19 11 4.8123 0.0836
5 19 13 3.0469 2.7738
5 19 15 -34.2791 -2.0426
5 19 17 -27.4270 -1.8181
5 19 19 -40.2127 7.3180
5 21 5 49.7769 -5.2098
5 21 7 11.9399 -2.3156
5 21 9 -41.4781 3.3739
5 21 11 -3.0850 -0.8694
5 21 13 19.8842 -1.1232
5 21 15 26.8619 2.8658
5 21 17 -13.4299 -2.3688
5 21 19 -20.0661 -1.1484
5 21 21 -27.9495 2.0960
5 23 5 -0.3331 -1.7445
5 23 7 1.7949 3.2212
5 23 9 7.0537 -0.8887
5 23 11 0.4221 0.2269
5 23 13 -0.2649 -0.3227
5 23 15 4.0948 -1.0088
5 23 17 -14.1986 1.3513
5 23 19 -8.2836 0.3181
5 23 21 1.8473 -1.3412
5 23 23 11.2076 0.0797
5 25 5 -54.2919 5.2440
5 25 7 -28.4859 -1.8282
5 25 9 21.3847 -1.5803
5 25 11 6.5124 0.6211
5 25 13 -16.2237 0.8548
5 25 15 -1.7492 -0.8656
5 25 17 -17.9148 0.6976
5 25 19 -16.5776 -0.7133
5 25 21 30.0988 0.8817
5 27 5 -13.0690 -5.8863
5 27 7 -52.7260 0.0086
5 27 9 -17.8225 2.9401
5 27 11 15.3804 -1.2254
5 27 13 19.3680 -0.7701
5 27 15 -8.7644 2.3214
5 27 17 -40.8547 -2.3775
5 27 19 3.6061 0.7738
5 29 5 2.0750 4.7674
5 29 7 15.5807 0.3966
5 29 9 -36.4557 -1.9865
5 29 11 -19.0421 0.7407
5 29 13 -13.4109 0.2722
5 29 15 -2.7536 -2.2225
5 31 5 39.2151 -2.7669
5 31 7 16.2025 0.0565
5 31 9 13.2737 0.0705
5 31 11 -1.7218 0.2338
6 6 6 -18.1172 0.9975
6 8 6 -12.2213 -1.1548
6 8 8 38.9544 1.7495
6 10 6 10.4665 0.8757
6 10 8 10.8288 -2.0031
6 10 10 23.9413 0.3382
6 12 6 9.7478 -0.8067
6 12 8 -20.1105 1.2533
6 12 10 13.0476 -0.4823
6 12 12 -12.6480 -1.4769
6 14 6 16.0737 0.4803
6 14 8 -9.2258 -0.8304
6 14 10 2.6278 2.4957
6 14 12 -9.0107 -1.0612
6 14 14 3.5773 -1.6228
6 16 6 28.5853 0.0973
6 16 8 5.6704 0.3702
6 16 10 10.4742 -3.8918
6 16 12 -6.5113 3.7344
6 16 14 -9.1975 -2.3563
6 16 16 1.5849 0.5290
6 18 6 9.8462 -0.1797
6 18 8 17.8804 0.9466
6 18 10 -33.6939 0.7547
6 18 12 20.0201 -1.2532
6 18 14 -0.9897 1.4898
6 18 16 5.3085 -1.0204
6 18 18 12.6908 -0.1575
6 20 6 42.6923 -0.1138
6 20 8 28.3416 -2.2615
6 20 10 9.3079 3.8613
6 20 12 17.5787 -2.6769
6 20 14 7.3498 1.0115
6 20 16 10.6135 0.2136
6 20 18 5.3078 -0.2949
6 20 20 0.5606 -0.9605
6 22 6 4.7123 -0.1814
6 22 8 5.2489 3.0923
6 22 10 15.7504 -6.4576
6 22 12 -3.1434 4.8379
6 22 14 18.6338 -2.6854
6 22 16 -4.6072 0.8483
6 22 18 4.4807 0.3463
6 22 20 -1.5787 0.7045
6 22 22 3.8626 -1.3808
6 24 6 11.5876 0.1931
6 24 8 0.6469 -3.3660
6 24 10 -8.4082 6.7458
6 24 12 -2.3367 -5.2996
6 24 14 -13.9321 2.8188
6 24 16 4.0354 -0.6829
6 24 18 -4.3122 -0.6586
6 24 20 -3.7055 0.2283
6 24 22 1.9048 0.0708
6 26 6 7.0727 0.2449
6 26 8 24.1092 2.1020
6 26 10 5.6282 -3.9761
6 26 12 8.7431 3.2993
6 26 14 4.2484 -1.0596
6 26 16 28.2439 -0.7336
6 26 18 -20.0571 0.8924
6 26 20 -10.9826 -0.7353
6 28 6 -5.5455 -0.1595
6 28 8 5.0336 -0.3087
6 28 10 -9.9653 0.1630
6 28 12 1.5976 0.0251
6 28 14 -7.4048 -1.5735
6 28 16 -23.1343 2.2251
6 30 6 -24.0298 0.2082
6 30 8 10.6354 -1.1456
6 30 10 15.0417 1.8651
6 30 12 -9.1042 -1.6257
6 32 6 4.4124 -0.3717
6 32 8 -0.5920 1.7472
7 7 7 -116.0067 -5.5727
7 9 7 -59.2505 4.8790
7 9 9 -54.5536 -1.4469
7 11 7 3.2775 -0.9836
7 11 9 6.6883 -0.0133
7 11 11 -76.3662 -0.1909
7 13 7 -84.8426 -7.0794
7 13 9 -21.6482 2.7505
7 13 11 -19.8805 -0.1145
7 13 13 -11.4802 -2.1211
7 15 7 -117.3570 13.2648
7 15 9 -18.8036 -3.4526
7 15 11 -3.8437 0.7646
7 15 13 -31.6200 1.6113
7 15 15 -85.0727 -8.6435
7 17 7 -77.2554 -14.1620
7 17 9 -47.0309 2.5956
7 17 11 -20.1219 -1.2526
7 17 13 -26.8572 1.1871
7 17 15 -62.7070 4.1734
7 17 17 -60.7971 -10.7376
7 19 7 -3.3019 11.0436
7 19 9 -38.5533 -1.3566
7 19 11 -18.8679 0.4669
7 19 13 -29.3967 -1.9708
7 19 15 -6.3989 -0.0586
7 19 17 -40.5631 3.7998
7 19 19 -52.4433 -6.6738
7 21 7 -4.6738 -5.7954
7 21 9 -0.2438 0.5049
7 21 11 -12.0921 0.7590
7 21 13 -29.8920 -0.0510
7 21 15 7.0524 -0.2363
7 21 17 -4.1365 -0.7787
7 21 19 -6.1097 2.4241
7 21 21 -9.7664 -2.3006
7 23 7 -9.0833 0.0156
7 23 9 2.0943 -0.0583
7 23 11 -4.2644 -0.6737
7 23 13 6.7989 1.5688
7 23 15 -9.4461 -0.9501
7 23 17 11.6710 0.8336
7 23 19 13.9172 -1.5842
7 23 21 -12.7836 1.3981
7 23 23 -0.4528 0.0689
7 25 7 -40.8748 4.6047
7 25 9 -20.2141 -0.7305
7 25 11 -8.9046 -0.1277
7 25 13 11.7195 -0.9772
7 25 15 -17.6603 0.8310
7 25 17 9.3832 -0.8638
7 25 19 1.2401 1.2851
7 25 21 20.0097 -0.8717
7 27 7 -11.7377 -6.4216
7 27 9 -24.0881 0.8765
7 27 11 -14.7813 0.9296
7 27 13 -18.9522 -0.0868
7 27 15 -21.1113 -0.9254
7 27 17 -0.4295 1.3415
7 29 7 -19.1332 6.3093
7 29 9 7.5916 -1.1571
7 29 11 16.9939 -0.8451
7 29 13 10.8225 0.9441
7 29 15 -2.4476 0.8381
7 31 7 0.1298 -4.6076
7 31 9 11.9601 1.2808
7 31 11 6.1243 0.1745
8 8 8 69.7380 -1.2472
8 10 8 118.0602 -2.3024
8 10 10 128.2880 5.7838
8 12 8 14.6290 4.3708
8 12 10 54.3047 -4.9730
8 12 12 48.1716 8.2704
8 14 8 -43.6794 -5.5599
8 14 10 10.3347 1.6996
8 14 12 4.8677 -2.5456
8 14 14 44.6927 6.6536
8 16 8 19.6152 3.3270
8 16 10 -31.3240 2.0416
8 16 12 -2.5231 -2.5408
8 16 14 6.3113 0.1730
8 16 16 -22.0083 1.0559
8 18 8 6.8270 0.7902
8 18 10 -12.2618 -2.5894
8 18 12 4.7392 2.5498
8 18 14 -14.5916 -2.4042
8 18 16 -15.0457 1.1644
8 18 18 8.8886 -0.2292
8 20 8 26.6464 -3.3462
8 20 10 56.4567 0.2314
8 20 12 43.6664 0.7590
8 20 14 8.1451 1.1610
8 20 16 -34.4495 -1.5958
8 20 18 9.4992 0.8767
8 20 20 -22.4783 2.0741
8 22 8 40.3628 3.7674
8 22 10 25.4362 2.1587
8 22 12 14.7536 -4.2102
8 22 14 39.8562 1.7294
8 22 16 26.6604 0.4323
8 22 18 -10.4483 -1.7538
8 22 20 -15.2705 -0.0176
8 22 22 8.6669 4.0438
8 24 8 -2.6109 -3.0235
8 24 10 -26.8585 -2.9681
8 24 12 32.1795 5.4973
8 24 14 55.6052 -3.2996
8 24 16 34.5423 0.3003
8 24 18 2.9103 2.0970
8 24 20 20.0757 -1.8059
8 24 22 5.9067 -0.7027
8 26 8 -21.1891 1.9883
8 26 10 -43.2398 1.9331
8 26 12 12.7098 -4.0694
8 26 14 4.4220 2.3025
8 26 16 12.3808 0.5472
8 26 18 -4.4370 -2.0732
8 28 8 16.0759 -0.8628
8 28 10 4.6100 0.0423
8 28 12 0.9267 0.7605
8 28 14 -0.8134 0.4837
8 28 16 14.7838 -1.9109
8 30 8 2.1139 0.0636
8 30 10 3.5581 -0.8135
8 30 12 -6.6381 0.9712
9 9 9 -13.5264 -1.4126
9 11 9 -24.7577 1.9523
9 11 11 -3.5284 -0.5214
9 13 9 -51.6766 -3.5007
9 13 11 -11.9250 0.3805
9 13 13 12.5545 2.2139
9 15 9 -18.8789 4.4931
9 15 11 -23.3567 -0.5212
9 15 13 -34.7900 -1.8894
9 15 15 -32.5559 4.9736
9 17 9 2.9305 -4.7895
9 17 11 14.8607 0.5800
9 17 13 -25.9902 0.7164
9 17 15 -26.7341 -3.3275
9 17 17 -36.1725 6.6090
9 19 9 1.4249 4.5187
9 19 11 3.2927 -0.0948
9 19 13 -12.9621 -0.4206
9 19 15 -14.2994 2.0667
9 19 17 -8.8931 -4.2674
9 19 19 21.4674 4.3504
9 21 9 -25.0006 -3.6759
9 21 11 5.5344 -0.0932
9 21 13 -17.4395 1.1506
9 21 15 -44.4788 -2.3301
9 21 17 9.5516 3.5122
9 21 19 -9.5827 -3.2941
9 21 21 1.9611 2.2567
9 23 9 1.2491 1.7269
9 23 11 -4.6895 -0.3352
9 23 13 -6.5435 -1.0048
9 23 15 8.4646 1.5960
9 23 17 -2.6291 -1.9355
9 23 19 -12.5683 1.9304
9 23 21 6.7508 -1.1144
9 25 9 9.5096 1.5091
9 25 11 -0.8760 0.6605
9 25 13 -3.0174 -0.5648
9 25 15 2.4844 0.6657
9 25 17 -15.2389 -0.3950
9 25 19 16.9536 -0.3565
9 27 9 -18.4471 -3.2696
9 27 11 11.1874 -0.6493
9 27 13 4.8456 1.4722
9 27 15 -25.7600 -1.3592
9 27 17 -22.4029 0.8489
9 29 9 -1.5606 3.2513
9 29 11 -13.6407 0.3152
9 29 13 1.4780 -1.5513
9 31 9 -5.9198 -2.3385
10 10 10 184.5795 -7.9711
10 12 10 136.8961 7.3424
10 12 12 116.6091 -6.7754
10 14 10 -3.3389 -7.3480
10 14 12 20.4823 4.1673
10 14 14 42.5439 -5.2240
10 16 10 -15.5397 4.3780
10 16 12 -11.1536 -1.7885
10 16 14 20.7504 2.4399
10 16 16 14.3153 -1.7767
10 18 10 25.1048 1.1926
10 18 12 -11.5535 -0.6532
10 18 14 24.7112 0.1636
10 18 16 -14.4755 0.3987
10 18 18 6.9602 -0.0888
10 20 10 72.4528 -5.9914
10 20 12 50.4071 1.8388
10 20 14 21.0223 -1.5581
10 20 16 -15.0016 1.2662
10 20 18 -8.1337 -0.7511
10 20 20 19.3478 -1.8946
10 22 10 33.4944 8.4253
10 22 12 66.2460 -1.6000
10 22 14 22.4374 0.7860
10 22 16 -6.0563 -1.4214
10 22 18 4.5439 2.4984
10 22 20 22.2569 -1.2257
10 22 22 38.2046 -4.8738
10 24 10 4.1515 -8.4699
10 24 12 2.1772 0.9836
10 24 14 34.9648 0.7095
10 24 16 33.1269 0.3996
10 24 18 0.5870 -2.8464
10 24 20 -8.2658 3.2902
10 26 10 -32.0915 5.2398
10 26 12 6.6349 0.4621
10 26 14 31.3138 -1.7405
10 26 16 19.4084 -0.0345
10 26 18 6.3959 2.4379
10 28 10 -12.0994 -1.3012
10 28 12 9.9933 -1.2090
10 28 14 11.0699 1.4933
10 30 10 -10.9633 -2.0522
11 11 11 6.5523 0.6775
11 13 11 3.8804 -0.2842
11 13 13 -19.1225 -0.7118
11 15 11 1.3440 0.5911
11 15 13 -19.0708 -0.0602
11 15 15 -10.3072 -0.2424
11 17 11 11.0249 0.0788
11 17 13 4.4181 0.2566
11 17 15 9.7166 -0.1471
11 17 17 -19.2831 -1.4472
11 19 11 -3.6518 -0.7748
11 19 13 -4.6860 -0.1730
11 19 15 -7.1869 -0.2603
11 19 17 8.0016 1.6949
11 19 19 9.0341 -0.6211
11 21 11 30.2901 0.0921
11 21 13 22.1024 -0.0006
11 21 15 7.5884 1.4722
11 21 17 -11.5698 -3.0704
11 21 19 2.9000 2.2822
11 21 21 69.1477 -0.8238
11 23 11 21.6154 0.7814
11 23 13 21.1722 -0.2176
11 23 15 0.7825 -1.0335
11 23 17 -4.2582 1.9962
11 23 19 -3.3187 -1.7903
11 23 21 -4.3209 1.1277
11 25 11 22.2622 -0.7569
11 25 13 -27.1996 0.6408
11 25 15 22.4884 -0.4964
11 25 17 3.8053 0.3417
11 25 19 10.0014 0.1419
11 27 11 -3.1320 0.3315
11 27 13 -5.6071 -0.6689
11 27 15 3.7405 1.1604
11 29 11 -11.3312 0.0451
11 29 13 3.8939 0.4985
12 12 12 87.0129 4.8307
12 14 12 57.6761 -4.8552
12 14 14 5.1319 3.8599
12 16 12 -31.2630 3.8166
12 16 14 20.2126 -3.3020
12 16 16 12.7938 1.6342
12 18 12 -30.0293 1.3336
12 18 14 -0.3640 -0.0633
12 18 16 -7.5905 -0.3390
12 18 18 10.1106 0.4169
12 20 12 44.2125 -5.9686
12 20 14 25.4533 3.3177
12 20 16 -18.4890 -2.1579
12 20 18 -12.9110 0.7126
12 20 20 47.1271 2.0653
12 22 12 43.0010 7.9526
12 22 14 43.8831 -4.1652
12 22 16 31.4840 3.0818
12 22 18 9.2166 -2.7955
12 22 20 22.3964 1.2842
12 22 22 -11.4291 4.7516
12 24 12 43.5203 -7.4535
12 24 14 9.2267 2.7586
12 24 16 -0.1017 -1.8840
12 24 18 -2.1631 3.2762
12 24 20 -21.4065 -3.4344
12 26 12 0.9989 4.0524
12 26 14 6.1335 -0.4305
12 26 16 -12.4010 0.6127
12 28 12 -15.3651 -0.4085
12 28 14 13.7366 -1.4012
13 13 13 23.4946 1.1830
13 15 13 15.3388 0.3614
13 15 15 -39.6898 -1.6851
13 17 13 -11.9388 -0.8415
13 17 15 -12.8479 3.0742
13 17 17 -28.9585 -3.4591
13 19 13 -48.8293 1.0662
13 19 15 -30.1773 -2.4845
13 19 17 -21.5004 2.2792
13 19 19 -44.5667 -3.2083
13 21 13 31.1845 -1.1570
13 21 15 -8.3590 0.5949
13 21 17 -5.1598 0.6923
13 21 19 15.9716 0.1214
13 21 21 -12.5056 -1.3482
13 23 13 6.3237 0.5720
13 23 15 20.0988 0.5340
13 23 17 0.3214 -1.5069
13 23 19 -2.3934 0.7509
13 25 13 -13.2181 0.6267
13 25 15 -1.2528 -0.7421
13 25 17 11.7212 0.3399
13 27 13 -23.8845 -0.9798
13 27 15 32.6746 0.0355
14 14 14 -25.2992 -2.1901
14 16 14 17.9995 1.4409
14 16 16 13.1104 -0.8051
14 18 14 18.9997 1.0807
14 18 16 -0.2734 -0.2702
14 18 18 13.4462 -0.9614
14 20 14 26.1852 -3.5079
14 20 16 13.4737 2.6678
14 20 18 -2.1295 -1.0940
14 20 20 -26.7972 -1.6911
14 22 14 1.3160 4.8756
14 22 16 8.6387 -3.7709
14 22 18 -5.2554 3.0611
14 22 20 13.8193 -1.1213
14 24 14 -3.0873 -4.7366
14 24 16 20.5431 3.1690
14 24 18 8.6698 -3.4794
14 26 14 -23.4808 3.3617
14 26 16 -21.5605 -2.1141
15 15 15 -34.8603 2.0455
15 17 15 -36.6241 -2.8973
15 17 17 -51.7269 3.8440
15 19 15 -10.0826 2.6633
15 19 17 -11.8055 -2.6809
15 19 19 -23.9726 3.2073
15 21 15 32.5523 -2.4651
15 21 17 44.7250 1.1246
15 21 19 -33.9791 -1.2885
15 21 21 -7.0305 1.7816
15 23 15 -8.6289 0.7707
15 23 17 -9.3047 0.2052
15 23 19 -5.0281 0.3985
15 25 15 -11.3781 1.6253
16 16 16 29.0196 -0.5423
16 18 16 12.0159 0.7360
16 18 18 57.8652 0.3807
16 20 16 73.9381 -1.5520
16 20 18 8.9429 0.9795
16 20 20 1.8624 1.0228
16 22 16 -6.2681 1.3227
16 22 18 -3.2963 -1.8936
16 24 16 -6.7614 -0.8476
17 17 17 -30.8623 -4.5793
17 19 17 -20.2649 3.3424
17 19 19 -5.4138 -2.6254
17 21 17 -1.2574 -2.4914
17 21 19 -3.5728 1.5072
17 23 17 27.0463 -0.1692
18 18 18 -51.1054 -0.2658
18 20 18 8.3507 -0.2516
18 20 20 5.8725 -0.0740
19 19 19 -9.1857 2.2230
0 0 0 0.0 0.0
;
loop_
  _diffrn_refln_index_h
  _diffrn_refln_index_k
  _diffrn_refln_index_l
  _diffrn_refln_intensity_net
  _diffrn_refln_intensity_u
 -1 -1 1 -0.5 0.6
 -1 1 -1 1.3 0.8
 -1 1 1 -3.4 2.1
 1 -1 -1 3.6 2.2
 1 -1 1 0.6 2.2
 1 1 -1 0.2 2.3
 -1 1 1 -0.7 0.5
 -1 -1 -1 -4.7 2
 -1 -1 1 0.6 2.3
 -1 1 -1 -1.7 1.6
 -1 1 1 1.6 1.2
 1 -1 -1 -0.2 1
 1 -1 1 -0.9 0.6
 1 1 -1 1 2.1
 1 1 1 -1.6 1.8
 1 1 -1 -0.3 0.9
 1 1 1 -2.5 0.6
 -1 -1 -1 -2.8 2.2
 1 -1 -1 4.4 2.3
 1 -1 1 0.8 1.7
 -1 -1 1 0.9 1.1
 2 0 -2 9503.15 768.32
 2 2 0 9416.76 746.23
 2 -2 0 9043.29 768.32
 -2 0 -2 9310.57 746.43
 -2 0 2 9816.82 745.93
 0 2 -2 9629.84 746.63
 -2 -2 0 9841.82 762.82
 -2 0 -2 9487.85 762.72
 0 -2 -2 8388.86 762.82
 2 -2 0 8595.54 762.52
 2 0 -2 9999 762.92
 2 2 0 8767.72 768.12
 0 2 2 9556.24 746.73
 2 -2 0 9909.81 746.53
 2 0 -2 9906.61 746.03
 0 -2 2 8936.61 768.42
 -2 2 2 465.15 41.4
 -2 2 -2 485.65 41.7
 -2 -2 -2 536.95 43.1
 2 -2 -2 478.05 42.4
 2 -2 2 500.75 43.2
 2 2 -2 419.06 42.8
 2 2 2 538.05 42
 2 -2 2 508.25 41.7
 2 -2 -2 513.45 42.7
 2 2 -2 478.05 41.3
 -2 -2 2 460.95 42.1
 -2 2 -2 535.95 41.6
 1 -1 3 69.69 8.5
 1 -1 -3 74.79 9.9
 1 3 1 63.29 8.6
 3 -1 -1 65.19 10
 3 -1 1 78.39 10.8
 -3 1 -1 68.59 8.8
 -1 -1 -3 84.29 10.7
 -1 -1 -3 75.79 9.9
 -1 1 -3 67.39 8.3
 1 -3 -1 58.39 9.3
 -1 1 3 82.69 10.9
 1 -3 -1 62.39 9
 1 -3 1 64.09 10.4
 1 -1 -3 69.49 8.6
 1 -1 3 71.29 10.1
 1 1 -3 78.19 10.2
 1 3 -1 97.49 10.6
 -1 -3 1 68.29 8.5
 1 3 -1 63.69 8.5
 3 -1 1 60.79 8.4
 3 1 -1 68.19 7.7
 -1 -3 -1 72.59 8.6
 3 1 -1 61.39 10.1
 3 1 1 89.29 10.2
 -1 1 -3 72.49 10.2
 -1 3 -1 70.99 10.2
 -1 3 1 65.29 10
 1 -1 -3 69.19 10
 1 1 -3 67.79 9.6
 1 3 -1 68.09 10.1
 1 3 1 71.39 10.4
 -1 -3 -1 71.49 10
 3 1 1 65.19 8.5
 -3 -1 -1 60.09 10.3
 -3 -1 1 79.19 10.6
 -3 1 -1 68.49 10.1
 1 1 -3 66.99 8.6
 -1 3 -3 223.88 21.9
 -1 3 3 201.28 21.6
 3 1 3 177.58 20.6
 3 -3 -1 216.68 21.6
 1 -3 3 245.28 23.2
 -3 3 1 173.58 20
 -1 -3 -3 191.98 21.7
 1 -3 -3 188.88 21.8
 -3 -3 1 168.78 21
 -3 -1 -3 225.58 22.1
 -3 -1 -3 215.08 22
 -3 1 -3 188.18 21.1
 -3 -3 -1 198.88 22.9
 3 3 1 267.17 21.9
 3 -1 -3 215.98 21.9
 1 3 -3 218.58 21.8
 1 3 3 185.28 22
 3 1 -3 235.08 19.6
 3 3 -1 193.98 20.5
 3 -1 3 187.28 22.1
 3 1 -3 215.58 22.5
 3 3 -1 199.58 22
 3 3 1 170.88 20.8
 -3 1 -3 205.48 21.3
 3 -1 -3 211.58 21.6
 1 3 -3 228.78 22.1
 3 -3 -1 219.38 22.2
 -3 -3 3 148.19 17
 -3 3 -3 199.88 17.2
 3 3 -3 158.98 18.7
 3 3 -3 139.79 17
 -3 -3 -3 142.99 18.6
 3 -3 3 91.69 19.5
 3 -3 -3 152.98 17.1
 -3 3 -3 143.39 17.6
 -3 3 3 129.19 17.1
 3 3 3 109.09 18.8
 3 -3 -3 158.68 18.1
 4 0 0 5584.04 475.05
 -4 0 0 5768.62 471.75
 0 -4 0 6073.79 470.95
 0 4 0 5716.33 461.65
 0 -4 0 5718.73 474.55
 0 0 -4 5664.33 461.75
 0 0 -4 5963.1 471.25
 2 4 0 1345.77 112.59
 -4 -2 0 1255.37 112.39
 0 -2 -4 1382.46 112.49
 2 -4 0 1446.96 111.79
 -2 -4 0 1312.87 112.19
 2 0 4 1345.67 112.29
 4 -2 0 1282.37 112.99
 4 2 0 1411.86 112.99
 2 0 -4 1322.77 109.79
 4 2 0 1273.77 108.79
 0 2 -4 1292.87 110.09
 2 4 0 1376.36 110.39
 -4 2 0 1295.17 108.59
 -2 0 -4 1316.27 110.29
 -2 0 -4 1462.05 111.89
 4 0 -2 1225.18 113.09
 4 0 2 1589.94 113.39
 0 -4 2 1267.97 113.19
 2 0 -4 1324.87 112.79
 -4 0 -2 1581.34 112.89
 -4 0 2 1296.77 112.39
 0 -2 4 1190.08 112.79
 2 -4 0 1484.05 113.09
 -4 0 -2 1088.29 109.39
 -2 4 0 1430.16 110.59
 -4 2 0 1336.47 112.29
 0 -4 -2 1495.55 112.49
 2 0 -4 1401.06 112.09
 0 4 -2 1347.57 110.29
 0 4 2 1372.26 110.49
 -4 -2 2 60.59 12.7
 2 -2 4 18.9 12.7
 2 -2 -4 65.89 10.4
 -4 2 -2 89.59 12.6
 -4 2 2 45.9 9.4
 2 4 -2 55.39 12.2
 2 4 2 72.19 16.6
 2 -4 -2 85.19 12.1
 2 2 -4 62.49 12.5
 2 4 -2 48.3 13.1
 4 -2 -2 86.99 13.1
 -4 2 -2 119.79 14
 -2 -4 -2 98.79 14.2
 -2 -4 2 43.5 10.2
 -2 -2 -4 78.69 13
 -2 2 -4 58.19 9.6
 2 -4 -2 62.09 12
 2 -2 -4 62.39 12.6
 2 2 -4 60.89 10.6
 4 -2 -2 50.69 12.5
 2 2 -4 67.59 12.1
 -2 4 2 17 12.9
 -2 2 -4 58.49 12.8
 -2 2 4 42.6 11.6
 -2 4 -2 92.59 13.4
 4 2 -2 61.39 9.7
 4 2 2 143.39 14.2
 4 2 -2 43.9 12.3
 4 4 0 2019.3 173.18
 -4 4 0 1999.1 168.08
 0 4 -4 2172.78 169.38
 -4 0 -4 1976 168.78
 -4 -4 0 2074.69 172.48
 0 -4 -4 2168.68 172.88
 4 -4 0 2084.89 171.98
 4 0 -4 2233.38 172.58
 -4 0 -4 1987.3 172.18
 4 0 -4 2277.27 167.88
 4 4 0 2027.1 168.38
 4 -4 0 2059.59 173.78
 4 0 -4 2197.68 173.68
 4 0 4 1845.82 172.98
 0 -4 4 2211.88 174.08
 0 4 4 1988.8 169.28
 4 4 2 119.69 16.8
 2 4 -4 144.19 18.6
 2 4 4 84.59 19.9
 4 2 -4 138.09 16.2
 4 4 -2 108.89 17.3
 4 4 2 197.18 20.8
 -4 4 -2 142.79 18.6
 4 4 -2 154.48 19.4
 -4 -4 2 134.89 18
 4 2 4 73.69 15.9
 4 -2 -4 184.38 18.3
 4 -2 4 99.79 19.9
 4 2 -4 109.19 18.8
 -4 -4 -2 209.48 22
 2 -4 -4 120.49 15.6
 2 -4 4 82.19 19.4
 2 4 -4 147.19 20.3
 4 -4 -2 141.89 17.8
 4 -4 2 133.09 21.9
 -4 2 -4 86.09 17.5
 -4 2 4 144.79 16.7
 2 -4 -4 117.39 17.9
 -4 4 2 116.99 17.3
 -2 4 -4 147.09 18.8
 -2 4 4 120.69 19.4
 -4 -2 4 148.59 18.2
 -4 2 -4 133.49 17
 -4 4 -2 135.19 17
 -2 -4 -4 134.29 18.8
 -4 -2 -4 164.48 20
 4 -4 -2 118.99 18.3
 4 -2 -4 130.99 19.3
 -4 4 -4 569.24 45.1
 -4 -4 4 505.55 44
 -4 4 -4 451.75 42.6
 4 -4 -4 474.65 45.5
 4 -4 4 401.26 46.7
 -4 4 4 497.95 43.9
 4 4 -4 521.75 43.4
 4 4 4 297.27 46.4
 -4 -4 -4 501.35 46.3
 4 -4 -4 484.05 44.2
 4 4 -4 474.55 45.8
 -1 1 -5 100.99 17.2
 1 -5 -1 143.59 16.3
 1 -5 1 109.79 14.2
 1 -1 -5 124.19 16.4
 1 1 -5 157.38 15.6
 1 -1 -5 145.19 15
 1 -1 5 126.59 16.4
 -5 -1 1 123.79 18.2
 -5 1 -1 42.3 17.8
 -5 1 1 141.89 17.7
 1 1 -5 138.59 17.3
 1 5 -1 108.39 17.4
 5 1 1 109.19 14
 -1 5 -1 141.99 18.2
 -1 5 1 125.69 19.5
 1 -1 -5 128.79 17.7
 1 1 -5 91.59 16.5
 1 1 5 110.89 14.3
 5 -1 -1 120.29 18
 5 -1 1 150.88 18
 5 1 -1 145.99 17.8
 5 1 1 138.59 17.6
 -1 -5 -1 224.08 19.7
 -1 -5 1 116.19 14.9
 -1 -1 -5 139.89 16.8
 -1 1 -5 140.09 15.2
 -1 -5 1 106.49 17
 1 -5 -1 209.78 19.1
 1 -5 1 51.09 18
 -5 -1 -1 75.09 18.1
 -1 -1 -5 128.89 18
 -5 1 -1 115.29 13.9
 -1 -3 -5 436.96 43.3
 5 1 -3 501.85 43.8
 3 -1 -5 446.86 42.1
 -5 3 -1 414.26 43.2
 1 5 3 376.96 43.5
 3 -5 1 478.95 42
 -5 -1 -3 507.25 41.9
 -5 -3 1 392.96 43.6
 3 1 5 411.36 41.6
 5 -3 -1 428.96 43.3
 3 -1 -5 443.16 41.1
 -1 3 5 477.45 42.5
 5 3 1 455.45 42.8
 -5 -1 -3 563.94 44.4
 3 5 -1 494.55 43
 1 3 -5 492.15 42.4
 5 1 -3 449.66 39
 -5 3 -1 403.06 40.9
 5 -1 3 434.96 45.4
 1 -5 -3 445.36 43
 -3 1 -5 449.06 42.8
 -1 5 -3 454.85 43.1
 1 -3 5 452.05 44.1
 1 3 -5 473.95 43.5
 1 -5 -3 444.36 40.4
 3 -5 1 635.64 46.2
 3 5 -1 428.96 42.8
 -3 -5 -1 428.46 43.5
 5 3 1 500.05 41.2
 -3 5 1 354.26 42.2
 -1 -5 3 432.56 44
 -3 1 -5 411.46 41.3
 3 -1 -5 487.85 43.1
 5 3 -1 388.46 40.3
 5 3 -1 444.06 43
 -5 1 -3 406.36 41.4
 1 -5 3 461.85 44.6
 -1 5 3 409.76 43.5
 1 5 -3 414.26 42.9
 3 -5 -1 454.85 43.2
 5 -3 1 534.85 45.2
 3 1 -5 478.65 41.2
 3 5 1 419.76 41.8
 3 5 1 506.85 43.3
 5 1 3 541.75 43.6
 3 1 -5 497.55 42.9
 -5 -1 3 539.45 43.7
 -5 1 -3 463.25 42.6
 -3 -1 -5 489.05 42.7
 -3 -5 1 358.46 41.5
 -5 3 1 462.95 39.9
 1 -3 -5 507.95 43.8
 3 -5 -1 433.66 41.8
 -3 5 -1 578.74 42.8
 5 -1 -3 551.04 44.1
 3 1 -5 375.86 41.4
 -1 3 -5 518.05 43.5
 3 -1 5 396.66 43.2
 -3 -1 -5 503.25 43.2
 -5 -3 -1 412.46 44.6
 1 3 5 410.46 42.7
 -1 -5 -3 507.55 43.3
 5 -1 -3 564.74 44.8
 -3 3 5 3152.28 245.38
 -5 3 -3 3135.29 245.18
 -5 -3 3 3188.48 250.77
 -5 3 -3 3194.78 250.07
 -3 -5 -3 3073.09 251.17
 5 3 3 3311.57 252.27
 -3 -5 3 3022 249.38
 -3 5 -3 3050.29 245.78
 -5 3 3 2920.31 243.88
 -3 3 -5 2917.71 245.48
 3 -5 -3 3124.29 250.77
 3 -3 -5 3175.18 250.97
 5 -3 -3 3038.1 250.97
 3 -3 5 2952.8 252.67
 -3 5 3 2954.7 245.38
 3 3 -5 2956.1 244.98
 3 3 5 2739.43 245.88
 3 5 -3 3065.19 245.38
 3 5 3 2998.7 246.98
 5 3 -3 2884.61 244.08
 5 3 3 3250.77 246.38
 3 -5 -3 2889.41 251.17
 3 -5 3 2625.54 252.97
 3 -3 -5 2904.41 251.17
 -3 3 -5 3099.29 249.08
 3 3 -5 2897.71 252.47
 3 5 -3 3185.08 252.77
 5 -3 -3 3075.19 252.47
 5 -3 3 3457.05 253.57
 5 3 -3 3075.89 252.77
 -3 -3 5 3108.49 249.58
 -3 -3 -5 3054.89 250.97
 5 5 1 1914.11 145.09
 5 5 -1 1868.11 144.89
 -5 5 1 1583.84 144.09
 5 5 -1 1704.63 148.79
 5 5 1 1902.61 148.29
 -5 -5 -1 1784.52 148.89
 5 1 5 1683.13 148.49
 -5 -1 -5 1890.51 148.39
 -5 1 -5 1803.22 147.69
 -1 -5 -5 1863.81 148.89
 1 -5 -5 1901.21 148.69
 5 -1 -5 1564.54 143.39
 5 -1 5 1612.74 149.29
 5 1 -5 1766.62 149.09
 1 -5 5 1768.02 149.79
 5 -5 -1 1800.32 149.19
 5 -5 1 2099.39 150.28
 5 1 -5 1682.83 143.59
 -1 -5 5 1742.33 149.79
 1 5 5 1871.61 146.79
 5 -5 -1 1706.03 147.59
 5 -1 -5 1794.42 148.29
 5 -1 -5 1726.83 148.79
 -5 -1 -5 1811.72 145.19
 -5 1 -5 1744.63 145.29
 -5 5 -1 1746.73 144.79
 -5 -5 1 1647.14 147.79
 -1 5 -5 1747.43 145.69
 -1 5 5 1776.42 146.09
 1 5 -5 1701.43 145.39
 3 -5 -5 387.76 34.4
 5 5 3 471.55 39.1
 -5 5 -3 322.07 35
 -3 5 -5 366.86 37.5
 5 5 -3 348.17 37.1
 5 5 3 350.26 34.5
 -5 -3 5 440.66 36.6
 -5 5 3 313.67 34.4
 5 3 -5 340.27 37.9
 5 3 5 335.67 34.1
 3 -5 5 358.06 37.4
 3 5 -5 327.57 37.4
 5 -5 -3 341.07 35.9
 5 -5 3 370.76 39.6
 5 -3 -5 282.37 34.7
 5 -3 5 324.37 36.9
 -5 3 -5 346.77 36
 -5 3 5 308.17 34
 -5 -5 -3 398.36 38.5
 -5 -5 3 376.26 36.3
 -5 -3 -5 390.26 37.5
 5 5 -3 369.96 35
 -5 3 -5 395.36 34.5
 -5 5 -3 355.66 34.2
 -3 -5 -5 289.17 35.7
 -3 -5 5 357.86 33.7
 3 -5 -5 400.56 37
 5 -5 -3 358.06 36.5
 5 -3 -5 352.66 36.6
 5 3 5 318.47 35.7
 3 5 5 296.17 36.6
 5 3 -5 301.37 33.7
 -3 5 5 371.16 37.1
 3 5 -5 360.56 36.1
 5 5 -5 5916.01 474.65
 -5 5 5 5642.94 459.95
 5 -5 -5 5482.15 470.95
 5 -5 5 5554.64 474.15
 -5 -5 5 5984.2 470.05
 -5 5 -5 5891.91 468.95
 -5 -5 -5 5486.45 471.15
 5 -5 -5 5785.72 473.35
 -5 5 -5 5844.92 460.95
 5 5 5 5995.5 461.55
 5 5 -5 5612.34 460.15
 0 -6 0 3496.05 288.77
 0 0 -6 3427.96 281.57
 0 6 0 3453.95 281.67
 0 0 -6 3554.54 286.57
 0 -6 0 3641.74 286.37
 -6 0 0 3503.55 287.77
 6 0 0 3367.86 289.47
 -6 0 -2 44.6 15.7
 0 -2 6 -9.5 14.1
 6 0 -2 37.1 14.2
 2 0 -6 37.2 12.4
 0 -2 -6 15.2 14.4
 -2 0 -6 44.6 15.4
 0 6 -2 31.3 14.9
 2 0 -6 38.6 13.9
 6 2 0 35.5 10.4
 2 0 6 0.6 12.7
 6 -2 0 56.79 15
 6 2 0 24.7 13.8
 0 -2 -6 18.9 9.2
 0 2 -6 30.3 10.1
 2 -6 0 50.89 15.6
 -6 0 2 -27.4 14.2
 0 -2 -6 5.5 13
 0 -6 -2 24 13.7
 2 0 -6 19.9 11.9
 2 6 0 55.39 17.5
 0 -6 -2 73.09 12.2
 -2 0 -6 13.4 12
 0 2 -6 1.2 13.4
 -6 2 -2 960.5 81.19
 2 2 -6 1011.8 80.79
 2 6 -2 955.1 81.49
 -2 6 2 705.23 82.39
 2 -2 -6 973.9 80.69
 2 6 -2 976.9 82.89
 6 -2 -2 966.5 83.49
 2 -2 -6 962 81.09
 2 -2 6 972.8 82.89
 6 2 -2 892.41 82.99
 2 -6 -2 1001.8 81.89
 -6 -2 2 897.81 82.79
 -6 2 2 939.21 82.99
 -2 -6 2 847.52 80.19
 -2 -2 -6 1033.8 82.59
 -2 2 -6 1009.6 80.29
 2 -6 -2 982.9 81.89
 2 -2 -6 896.81 81.99
 2 2 -6 973.1 80.79
 -2 2 -6 978.5 81.49
 2 2 -6 900.71 82.79
 -2 -2 -6 1059.09 81.89
 -2 6 -2 1013.3 81.99
 4 -6 0 98.19 18.9
 4 6 0 175.98 21.2
 -6 0 -4 150.58 20.8
 -6 0 4 123.29 20.2
 -4 -6 0 128.69 20.6
 -6 4 0 96.89 19.9
 -4 0 -6 150.68 18.9
 0 -6 4 107.39 21.2
 4 0 -6 124.79 19.1
 -6 4 0 107.39 17
 -4 0 -6 143.09 21.2
 0 6 -4 120.89 20.5
 0 6 4 72.39 21.9
 4 0 -6 142.79 18.9
 6 4 0 142.29 17.9
 6 4 0 126.59 19.6
 0 4 6 106.49 20.7
 0 4 -6 127.49 20.1
 0 -6 -4 186.98 20.6
 0 -4 -6 204.48 21.3
 -6 0 -4 145.69 19.4
 -4 6 0 140.09 22.1
 0 -4 6 110.69 20.5
 4 -6 0 179.48 22.8
 4 6 0 132.29 18.7
 6 0 -4 103.89 19.6
 6 0 4 106.89 21.9
 4 0 6 94.39 19.1
 4 0 -6 119.39 18.9
 -6 -4 0 56.89 20.8
 6 -4 0 160.88 21
 4 6 -2 183.88 22.5
 2 -6 -4 162.78 21.4
 -4 2 -6 132.89 21.7
 2 6 4 72.89 23.4
 2 -6 -4 131.39 18
 6 4 2 171.98 21.1
 -2 4 6 129.49 21.6
 2 4 -6 161.18 21.9
 4 2 6 158.58 19.6
 6 -4 -2 158.88 21.9
 4 -2 -6 166.48 22.5
 -6 4 -2 208.58 21.3
 2 -4 6 127.29 22.6
 2 4 -6 151.08 23
 -2 -4 -6 161.98 22.1
 -6 -4 2 156.08 22.4
 4 6 -2 165.98 22
 -2 6 -4 128.89 21.9
 -4 2 -6 174.68 20
 -6 -2 -4 213.08 24.2
 6 2 -4 153.38 22
 6 -4 -2 147.09 22.3
 6 2 -4 137.39 17.3
 6 -2 4 122.59 23.7
 4 -2 -6 124.49 20
 4 -6 2 149.19 23.5
 -6 2 4 188.28 17.9
 -6 4 -2 237.08 22.8
 -4 -6 -2 185.98 23
 -4 6 2 136.79 22.1
 6 4 2 158.98 21.5
 -6 4 2 179.88 19.5
 -4 -6 2 125.29 20
 -6 2 -4 175.78 20.9
 2 -4 -6 127.19 17.4
 -4 6 -2 177.78 22
 -6 -2 4 161.98 22.1
 -6 2 -4 160.28 21.3
 -2 6 4 92.79 21.9
 2 6 -4 137.29 21.7
 4 -6 -2 159.88 21.6
 2 -4 -6 171.28 21.8
 4 -6 -2 129.89 21
 6 2 4 175.48 21
 2 6 -4 178.98 22.7
 6 2 4 137.69 21.9
 6 4 -2 134.99 21.5
 -4 -2 -6 140.19 22.3
 2 -6 4 137.99 23.4
 -6 -4 -2 133.19 23.3
 2 4 6 110.79 22.3
 4 -2 6 84.09 22
 -4 -2 -6 182.78 22.6
 6 -2 -4 167.38 22
 -2 -6 -4 152.18 21.8
 4 6 2 243.98 24.6
 6 -4 2 218.48 24.8
 4 2 -6 173.88 20.3
 4 2 -6 175.68 22.8
 4 2 -6 164.98 20.3
 6 4 -2 161.08 19.6
 6 -2 -4 179.88 22.4
 -2 4 -6 167.48 22.2
 4 6 2 167.18 19.8
 4 -6 -4 115.29 17.8
 4 -6 4 173.28 23.5
 -4 -6 -4 142.19 21.6
 -6 -4 -4 75.89 20.8
 -6 -4 4 102.69 19.8
 -6 4 -4 131.29 18.5
 -6 4 -4 140.69 19.5
 -6 4 4 128.79 17.5
 -4 4 -6 99.19 19.8
 -4 4 6 97.19 19.2
 -4 6 -4 136.99 21.6
 -4 6 4 130.29 20.5
 4 4 -6 118.39 18.7
 4 4 6 93.69 20.7
 4 6 -4 121.49 19.8
 4 6 4 163.28 22.7
 6 4 -4 107.59 17.2
 6 4 4 124.89 20.6
 4 -6 -4 134.29 20.8
 4 -4 -6 122.59 20.4
 6 -4 -4 135.39 21.6
 6 -4 -4 113.79 20.1
 6 -4 4 109.99 22.1
 6 4 -4 86.39 20.5
 6 4 4 103.59 17.1
 -4 -6 4 143.09 17.9
 -4 -4 -6 107.49 20.8
 -4 -4 6 143.99 18.2
 -4 4 -6 107.09 16.1
 4 6 -4 102.79 20.2
 4 -4 6 94.09 21.1
 4 4 -6 101.79 20.6
 4 -4 -6 93.29 17.5
 -6 -6 0 590.44 54.49
 0 -6 -6 562.34 55.19
 6 -6 0 520.45 54.59
 6 0 -6 628.24 54.79
 -6 0 -6 499.85 54.19
 -6 6 0 578.34 51.99
 0 6 -6 606.14 54.29
 -6 0 -6 565.54 52.99
 0 6 6 581.84 54.79
 6 0 -6 613.04 50.89
 6 6 0 472.05 52.09
 6 -6 0 599.14 52.79
 0 -6 6 561.24 55.59
 6 0 -6 553.64 53.59
 6 6 0 557.34 53.49
 6 0 6 580.24 53.89
 -6 2 -6 16.3 15.7
 2 -6 6 -11.6 17.9
 6 -6 -2 14.9 16.1
 6 6 2 12.7 16.4
 6 -2 -6 13.5 15.3
 6 -2 6 27.1 17.1
 6 2 -6 -12 15.7
 6 2 6 16.3 13.7
 6 6 -2 33.9 16.2
 6 6 2 -1.6 13
 2 -6 -6 13.9 16.2
 6 -6 2 43.8 17.7
 -6 2 6 37.6 13.4
 -6 6 -2 23.7 15
 -6 6 2 20.6 14.6
 -2 6 -6 23.5 16.7
 -2 6 6 10.6 18.6
 2 6 -6 30.3 17
 2 6 6 16.4 18.6
 6 2 -6 5.9 12.1
 6 6 -2 52.39 16.4
 -6 -2 -6 22.1 16.5
 -6 6 -2 -6.1 12.8
 -6 -6 -2 -12.7 16.8
 -6 -6 2 22.8 15.9
 -6 -2 -6 0.1 16.3
 -6 -2 6 6.8 15.9
 -6 2 -6 36.7 15.7
 6 -2 -6 37.1 17.2
 -2 -6 -6 15.9 16.4
 6 -6 -2 14.8 15.7
 4 -6 -6 -10.9 13
 -6 4 -6 -12.1 15.3
 -6 -6 -4 13.7 18.3
 -6 -6 4 -39.8 15.1
 -6 -4 -6 31.7 18.5
 -6 -4 6 0.2 15.4
 -6 4 -6 -19.9 13.6
 -6 6 -4 -13.2 13.6
 -4 -6 -6 73.39 19.6
 -4 -6 6 53.29 13.8
 4 -6 -6 -10.3 16
 6 -6 -4 -32.9 16.1
 6 -4 -6 1.1 17.5
 6 4 -6 -14.7 16
 6 4 6 19.6 13
 6 6 -4 -16.7 17.2
 6 6 4 -17.7 12.6
 6 -6 -4 9.7 15.3
 -6 4 6 28.4 15.8
 -6 6 -4 11.2 16.3
 -6 6 4 16.2 15.6
 -4 6 -6 -7.2 16
 -4 6 6 -9.5 17.3
 4 6 -6 -21.2 16.2
 4 6 6 14.6 19.8
 6 4 -6 -6.3 13.5
 6 4 6 -1.9 16.4
 6 6 -4 21.2 15.3
 6 6 4 13.9 18.1
 6 -4 6 -12.7 18
 4 -6 6 18.9 18.5
 4 6 -6 9.1 18.3
 6 -4 -6 41 15.7
 6 -6 4 8.3 18.8
 6 6 6 162.88 28.7
 6 -6 6 118.19 27.2
 6 6 -6 132.29 26.2
 -6 -6 6 89.89 23.8
 -6 6 -6 167.28 20.7
 -6 6 6 210.68 26
 -6 6 -6 162.58 25.6
 -6 -6 -6 158.98 27.5
 6 -6 -6 181.08 26.7
 6 6 -6 134.29 23.5
 6 -6 -6 181.28 23.8
 1 1 -7 282.87 29.7
 -7 -1 1 271.97 32.1
 -7 1 -1 227.18 33
 -7 1 1 239.28 31.2
 1 1 -7 306.37 31
 1 -7 1 299.07 29
 1 -1 -7 298.17 30.1
 1 -7 -1 299.87 30.3
 -1 -1 -7 264.77 30.8
 1 7 -1 287.27 30.9
 7 1 1 243.28 26.2
 1 -1 -7 286.47 30.5
 -7 1 -1 263.87 26.2
 -7 -1 -1 191.98 31.6
 -1 1 -7 256.97 30.5
 -1 7 -1 268.47 30.9
 1 -7 1 228.88 32.8
 1 -1 -7 275.07 28.6
 1 -1 7 279.27 31
 1 1 -7 324.67 30.5
 1 1 7 249.08 28.8
 7 -1 -1 314.57 33.3
 7 -1 1 327.87 33.4
 7 1 -1 341.57 33
 7 1 1 348.27 32.8
 -1 -7 1 264.97 27.7
 -1 -1 -7 256.27 29.1
 -1 1 -7 286.47 29.3
 3 -7 1 655.43 59.19
 3 7 -1 584.14 57.99
 -1 -3 -7 650.93 58.69
 -1 -7 3 649.64 59.39
 1 3 -7 644.94 57.89
 3 7 -1 696.53 58.39
 3 -1 -7 685.53 57.69
 3 -7 1 621.14 56.09
 7 -1 3 760.52 59.99
 1 -3 7 670.13 59.09
 -7 3 -1 709.43 58.99
 -3 -7 -1 682.13 58.29
 7 3 1 648.04 58.79
 -3 7 1 625.04 58.59
 -7 1 3 698.33 59.59
 -7 -1 -3 653.23 59.49
 3 -1 -7 669.83 58.19
 1 -7 -3 737.63 58.49
 7 1 -3 610.64 58.89
 1 -7 -3 670.63 56.29
 1 3 -7 651.93 55.39
 7 3 1 580.04 54.99
 -7 3 -1 632.74 54.39
 1 7 3 647.34 59.49
 3 1 7 632.44 56.49
 7 -3 -1 505.55 58.59
 -7 -3 1 548.05 58.29
 -3 1 -7 666.43 56.89
 -3 1 -7 665.83 59.39
 3 -1 -7 643.84 56.99
 -1 7 -3 592.44 57.49
 7 1 3 658.33 58.89
 -7 -1 3 653.43 60.09
 -7 -3 -1 660.43 59.19
 -1 3 -7 632.64 58.29
 7 3 -1 579.64 58.69
 -3 -7 1 647.84 56.59
 3 -1 7 558.44 57.99
 -3 -1 -7 691.03 59.29
 -3 7 -1 635.04 57.69
 3 7 1 625.64 58.29
 -1 7 3 685.53 58.79
 1 7 -3 659.83 58.09
 3 1 -7 609.34 58.09
 -1 3 -7 646.14 55.39
 3 1 -7 589.44 56.89
 7 -3 1 692.33 59.79
 7 3 -1 612.24 54.29
 -7 3 1 667.63 59.29
 -3 -1 -7 675.13 57.89
 -7 1 -3 698.03 59.59
 -1 -7 -3 639.34 58.99
 -1 -7 -3 574.94 55.49
 -7 1 -3 657.13 56.09
 3 1 -7 596.04 56.59
 1 -7 3 643.64 59.49
 3 -7 -1 645.14 56.99
 7 -1 -3 560.84 58.89
 1 -3 -7 622.54 55.19
 3 -7 -1 669.73 58.09
 3 7 1 613.14 57.19
 1 -3 -7 615.74 58.69
 -3 3 7 374.16 36.6
 -7 3 -3 317.77 33.4
 3 -7 -3 284.07 34.6
 -3 3 -7 385.36 32.8
 3 7 3 318.47 36.1
 7 3 -3 323.97 31.7
 3 7 -3 362.06 37.2
 3 7 3 294.87 32.6
 7 -3 -3 387.36 39
 -3 -7 3 356.26 33.2
 -3 -3 -7 330.37 36.6
 7 3 3 384.56 34.8
 3 -7 -3 310.17 35.7
 3 -3 -7 349.87 37.2
 3 3 -7 299.47 33.5
 7 -3 3 349.37 38.6
 3 -3 7 368.86 37.7
 3 3 -7 328.07 37
 3 -7 3 401.86 38.3
 -3 3 -7 331.67 36.5
 -3 -7 -3 313.27 36.5
 -3 7 -3 349.17 36.4
 -3 7 3 336.07 36.9
 3 3 -7 382.06 35.3
 3 7 -3 357.76 36.5
 -7 -3 -3 359.56 37.4
 -7 -3 3 371.96 37.1
 -7 3 -3 318.77 36
 7 3 3 323.77 35.5
 7 3 -3 300.27 35.8
 3 -3 -7 366.16 34
 -7 -1 -5 571.64 55.19
 -7 5 -1 568.64 55.89
 5 -1 -7 552.94 56.09
 -7 -1 -5 695.83 58.19
 5 7 -1 697.23 56.79
 5 1 7 626.34 55.99
 7 -5 -1 624.74 57.29
 7 -1 5 598.54 57.69
 -1 -5 -7 573.84 57.89
 7 5 1 555.84 56.39
 -1 -7 5 605.24 58.49
 -5 1 -7 625.24 57.79
 1 -5 7 524.95 57.79
 5 -7 1 572.74 57.79
 5 -1 -7 597.24 56.39
 5 7 -1 664.73 56.49
 -1 5 7 603.24 56.99
 -7 5 -1 627.64 54.09
 7 1 -5 648.34 58.19
 -5 1 -7 603.84 55.79
 -1 7 -5 655.13 57.09
 5 -7 1 631.84 55.29
 -7 -5 1 648.34 56.89
 1 7 5 601.04 57.99
 -5 7 1 544.05 55.09
 7 5 1 586.44 54.99
 1 5 -7 632.44 57.09
 -5 -7 -1 610.64 56.99
 7 1 -5 520.65 52.29
 1 -7 -5 652.43 58.39
 5 -1 7 701.63 57.49
 7 -1 -5 625.24 58.09
 1 7 -5 567.04 57.19
 1 -5 -7 598.44 57.69
 5 1 -7 606.04 56.39
 -5 -1 -7 578.04 56.89
 -5 -7 1 629.04 56.49
 5 -7 -1 608.04 57.39
 -7 1 -5 550.14 55.29
 -5 7 -1 575.24 54.99
 -1 -7 -5 642.04 58.49
 -1 5 -7 589.14 56.69
 7 5 -1 628.64 54.89
 7 1 5 604.04 56.39
 -1 -5 7 707.13 59.29
 1 -7 5 625.14 59.09
 7 -5 1 664.43 58.89
 5 7 1 564.74 56.09
 -7 -1 5 730.93 58.09
 5 1 -7 642.94 55.39
 5 7 1 568.04 55.49
 7 5 -1 635.14 57.79
 -7 5 1 649.14 53.69
 -5 -1 -7 599.04 56.79
 5 -7 -1 591.54 55.49
 5 1 -7 624.74 57.49
 -7 -5 -1 570.24 57.39
 1 5 7 592.34 57.19
 -1 7 5 651.13 58.09
 -7 1 -5 543.15 56.69
 -7 -5 3 1884.71 158.68
 -7 5 -3 2032.1 158.48
 -3 -5 -7 2010.8 159.78
 -5 -7 -3 1965.3 159.28
 5 7 -3 1782.52 155.18
 -3 5 7 1793.62 155.68
 3 -7 -5 1817.72 157.38
 5 -7 3 1770.62 159.98
 7 3 -5 1918.11 160.38
 7 -5 -3 1846.62 159.68
 5 -3 -7 1852.21 158.88
 -5 3 -7 1855.21 156.08
 7 5 3 1900.21 158.58
 7 -3 5 1884.41 160.38
 3 7 5 1961.1 156.98
 3 -7 -5 1915.41 159.28
 -7 -3 -5 1908.91 159.78
 7 3 -5 1915.31 153.38
 5 3 7 1851.81 157.18
 5 7 -3 1803.02 159.68
 -5 7 3 1831.02 155.08
 -3 7 -5 1769.62 155.98
 7 -5 -3 1770.32 158.98
 -5 3 -7 1935.91 157.38
 3 -5 7 1981.3 160.38
 5 -3 -7 1930.91 159.28
 7 5 3 1919.41 155.58
 -7 3 5 1864.81 153.48
 3 5 -7 1899.21 160.48
 3 5 -7 1869.31 155.68
 -7 5 -3 1849.71 154.58
 7 5 -3 1737.43 153.78
 7 -3 -5 1959 159.68
 7 3 5 1820.32 158.48
 3 -5 -7 1771.32 159.08
 7 -3 -5 1828.42 159.58
 5 3 -7 1756.42 159.78
 -7 -5 -3 1958.8 160.08
 5 7 3 1893.01 157.58
 -5 7 -3 1829.02 155.68
 3 5 7 1856.61 156.88
 -7 5 3 1873.71 153.68
 3 -7 5 2089.19 161.08
 -3 5 -7 1946.81 156.48
 5 7 3 1985.8 156.28
 5 -3 7 1815.62 159.58
 5 -7 -3 1841.42 158.38
 -7 3 -5 1908.41 154.98
 -5 7 -3 1839.82 156.48
 -3 -5 7 1890.71 156.48
 3 -5 -7 1836.32 157.28
 -5 -3 -7 1936.01 159.48
 -3 -7 -5 1900.51 159.18
 -5 3 7 1887.51 154.78
 3 7 -5 1997.6 160.48
 5 3 -7 1993.1 154.88
 3 7 -5 1934.01 156.38
 7 5 -3 1924.71 160.28
 -7 -3 5 1963 159.18
 7 3 5 2000.5 155.88
 -3 7 5 1969.8 156.18
 -5 -7 3 1946.21 157.78
 -7 3 -5 1795.62 157.68
 7 -5 3 2000.6 160.98
 5 -7 -3 1951.8 158.98
 5 -5 -7 568.44 50.09
 5 -5 7 435.76 53.29
 5 5 -7 516.85 52.69
 5 7 -5 558.04 53.79
 7 -5 -5 548.45 52.29
 7 -5 5 575.74 55.39
 7 5 -5 503.45 52.99
 7 5 5 556.34 49.6
 5 7 -5 570.34 51.49
 5 -7 -5 436.96 49.4
 -7 -5 -5 516.35 54.29
 -7 -5 5 631.24 53.39
 -7 5 -5 546.55 50.29
 -5 -7 -5 524.65 53.99
 -5 -7 5 614.24 49.9
 -5 -5 -7 597.14 54.09
 -5 -5 7 430.56 49.1
 -5 5 -7 445.36 47.6
 5 -7 -5 489.45 51.99
 5 -5 -7 545.95 52.99
 7 -5 -5 524.45 52.49
 7 5 -5 594.54 49.4
 7 5 5 495.25 51.89
 -5 7 5 529.55 50.79
 5 7 5 602.94 53.29
 5 -7 5 461.45 54.19
 -7 5 -5 483.75 50.09
 -7 5 5 517.05 48.5
 -5 5 -7 508.85 50.69
 -5 5 7 585.94 51.79
 -5 7 -5 463.65 51.79
 5 5 7 491.05 53.29
 5 5 -7 480.15 50.09
 -7 -1 -7 653.23 62.99
 -1 -7 7 901.41 66.79
 1 -7 7 735.33 64.59
 -7 -7 -1 770.52 64.59
 -7 -7 1 540.25 62.19
 -7 -1 -7 628.64 61.29
 -7 1 -7 673.63 61.79
 -7 7 -1 626.74 60.09
 -7 7 1 729.73 60.69
 -1 7 -7 775.22 64.49
 -1 7 7 578.24 63.79
 1 7 -7 773.02 63.19
 1 7 7 670.03 65.09
 7 -1 -7 591.44 58.19
 7 1 -7 642.54 58.89
 -7 1 -7 622.54 62.89
 -7 7 -1 656.83 60.99
 -1 -7 -7 662.73 64.39
 1 -7 -7 616.54 63.19
 7 -7 -1 628.84 62.09
 7 -1 -7 619.74 62.49
 7 7 -1 616.44 61.69
 7 7 1 738.83 62.19
 7 -1 7 658.33 63.09
 7 1 -7 609.94 62.69
 7 7 -1 678.13 61.29
 7 7 1 743.53 61.69
 7 -7 -1 764.12 64.69
 7 -7 1 702.83 64.79
 7 1 7 640.94 61.69
 7 -1 -7 507.75 62.29
 7 -7 -3 303.47 36.1
 -3 7 7 364.66 38.8
 3 7 -7 295.47 36.5
 3 7 7 250.37 38.4
 3 -7 -7 330.07 33
 3 -7 7 280.77 37.4
 7 -7 3 295.57 38
 -7 -3 -7 422.46 40.7
 -7 -3 7 320.27 36.2
 3 7 -7 264.67 36.3
 7 7 3 338.17 36
 7 7 3 337.07 37
 -7 7 -3 370.16 36.7
 -3 -7 -7 326.57 37.4
 3 -7 -7 395.46 39.5
 7 -7 -3 363.36 37.5
 7 -3 -7 300.77 37.2
 7 -3 -7 298.67 35.6
 7 -3 7 351.66 38.2
 7 3 -7 310.17 37.3
 7 3 7 402.06 35.9
 7 7 -3 381.16 39.4
 7 7 -3 313.47 35.4
 -7 -7 -3 302.17 37.5
 -7 -7 3 321.07 35.9
 7 3 -7 356.16 34.3
 7 3 7 256.47 36.3
 -7 3 -7 377.46 37.6
 -7 3 -7 283.77 35.7
 -7 3 7 257.27 33.3
 -7 7 -3 351.76 36.9
 -7 7 3 372.86 36.1
 -3 7 -7 259.37 36.4
 -7 -7 -5 1421.46 121.99
 -7 -7 5 1456.45 119.69
 -7 -5 -7 1407.66 121.69
 5 -7 -7 1338.67 120.49
 7 -7 -5 1322.07 120.59
 -5 -7 -7 1410.76 121.69
 -5 -7 7 1320.77 117.99
 -7 5 -7 1357.96 117.99
 -7 5 7 1423.26 117.19
 -7 7 -5 1424.56 118.09
 -7 7 5 1299.07 116.39
 -5 7 -7 1465.75 119.39
 -5 7 7 1415.46 118.59
 5 7 -7 1314.77 117.89
 5 7 7 1376.16 120.19
 7 5 -7 1324.37 116.29
 7 5 7 1503.45 119.39
 7 7 -5 1362.26 117.09
 7 7 5 1397.26 119.09
 -7 -5 7 1305.47 119.49
 -7 5 -7 1411.86 118.49
 -7 7 -5 1412.56 118.29
 5 -7 -7 1363.06 118.89
 5 -7 7 1495.25 122.89
 5 7 -7 1437.06 122.39
 7 -7 -5 1427.26 120.49
 7 -7 5 1445.66 122.49
 7 7 5 1405.66 118.09
 7 5 -7 1453.65 121.99
 7 5 7 1338.97 117.89
 7 7 -5 1427.36 121.69
 7 -5 -7 1341.57 120.29
 7 -5 7 1298.97 121.79
 7 -5 -7 1519.05 121.79
 -7 7 7 34.1 20.2
 7 7 -7 48.3 19.8
 -7 7 -7 6.5 19.8
 -7 -7 -7 26.5 21.1
 7 -7 -7 20.3 18.2
 -7 -7 7 -8.6 18.7
 -7 7 -7 11.2 15
 7 -7 -7 -16.2 19.1
 7 7 7 40 24.4
 7 7 -7 -23.1 21.9
 7 -7 7 8.5 21.4
 0 -8 0 44.1 13.4
 0 -8 0 26.6 15.7
 8 0 0 -6.2 16.5
 -8 0 0 16.9 16.7
 0 0 -8 11.9 17.2
 0 8 0 97.19 19.2
 0 0 -8 33.8 14.2
 8 0 2 126.79 23.2
 8 0 -2 172.88 24.5
 -8 0 -2 173.68 24.4
 -8 0 2 196.28 25.7
 0 2 -8 193.38 20.8
 2 -8 0 171.38 20.6
 2 -8 0 209.48 24.1
 -8 0 -2 145.69 19.4
 -8 -2 0 164.98 24.9
 -8 2 0 181.08 24.8
 -2 0 -8 146.69 22.1
 0 -8 -2 181.28 22.8
 0 -8 2 170.08 19.1
 2 0 -8 179.58 22.1
 2 0 8 178.88 22
 8 -2 0 148.89 24.4
 8 2 0 154.38 23.9
 0 -2 8 214.78 23.8
 2 0 -8 158.68 24.3
 -2 8 0 194.88 25.2
 0 -2 -8 211.88 25.9
 0 2 -8 181.58 25.1
 2 8 0 156.58 25
 0 -8 2 169.68 24
 2 0 -8 157.08 22.1
 -2 -8 0 164.48 22.3
 -2 0 -8 137.39 24.5
 0 -8 -2 183.98 21
 0 8 2 154.08 24.9
 -2 -8 0 194.58 22.2
 0 -2 -8 158.58 23.7
 0 8 -2 169.68 25
 2 2 -8 144.39 22
 2 2 8 92.39 17.6
 8 -2 -2 161.08 23.9
 -2 2 -8 161.98 23.5
 -2 8 -2 170.68 23.7
 -2 8 2 154.78 24.1
 8 2 2 128.69 18.3
 2 -2 -8 149.99 22.3
 2 -2 -8 137.09 22.7
 8 -2 2 136.19 22.8
 2 -2 8 167.28 22.4
 8 2 2 186.98 23
 -2 -8 -2 168.88 21.8
 -8 2 -2 137.59 17.9
 -2 -2 -8 125.69 23.5
 8 2 -2 146.79 22.7
 2 8 2 129.09 23.8
 2 -8 2 142.09 23
 2 -2 -8 144.59 18.9
 2 2 -8 123.29 18.5
 -8 2 2 166.28 23.2
 -2 -8 -2 164.28 19.4
 -2 -8 2 150.08 18.6
 -2 -2 -8 108.99 21.6
 -2 2 -8 165.18 19.5
 2 -8 -2 135.49 20.4
 2 -8 2 180.18 17.5
 -8 2 -2 160.28 23.2
 -8 -2 -2 135.29 22.8
 2 8 -2 136.49 23.6
 -2 -8 2 125.79 21.8
 2 -8 -2 103.59 19.4
 2 2 -8 173.98 22.7
 -8 -2 2 168.98 24.6
 8 0 -4 41.3 17.9
 8 0 4 18 16.7
 -8 0 -4 17 17.8
 -8 0 4 13.1 17.2
 -4 -8 0 39 15.6
 0 -4 8 79.29 19
 4 -8 0 17.8 17.3
 4 0 -8 22.7 15.4
 -8 4 0 46.7 11.7
 4 8 0 21.2 18.7
 -8 -4 0 48.6 18.5
 -8 0 -4 65.19 15.6
 -4 8 0 9.2 17.1
 8 4 0 12.2 17.2
 4 0 -8 23.3 16.3
 0 -4 -8 25.2 16.9
 4 -8 0 17.3 13.7
 4 8 0 32.2 15.6
 0 4 -8 30.5 17.1
 8 -4 0 52.39 18.2
 4 0 -8 6.1 15
 4 0 8 21.4 15.9
 -8 4 0 43.5 17
 0 4 8 20.2 17.9
 8 4 0 -0.6 13.8
 -4 0 -8 43.3 15.9
 0 -8 -4 14 16.9
 0 -8 4 13.4 17.4
 0 8 -4 36.5 18.2
 0 8 4 5.4 18.2
 -4 0 -8 29.5 19.4
 -8 -2 -4 59.59 21
 4 -2 -8 62.99 18.1
 4 -2 -8 102.69 20.1
 2 -4 8 21.5 20
 8 -2 4 123.09 21.8
 4 -8 2 81.49 20.2
 -4 2 -8 68.19 16.9
 -2 -4 -8 93.09 20.8
 2 8 4 107.89 22.2
 -2 -8 4 123.99 21.3
 2 -8 -4 58.89 16.7
 2 -8 -4 60.99 19.3
 4 -2 -8 102.99 17.4
 -2 8 -4 47.3 20.7
 -8 4 -2 87.99 16
 4 8 -2 91.69 21.5
 2 4 -8 83.69 14.8
 -2 4 8 106.69 21.4
 4 8 -2 96.69 19.7
 -4 -8 -2 117.49 20.1
 8 4 2 102.29 19.5
 8 2 -4 58.19 19.9
 2 4 -8 120.59 20.7
 8 4 2 84.69 18
 -4 2 -8 91.19 21.3
 -8 -4 2 120.09 21.8
 -4 8 2 94.69 21
 4 -8 2 107.29 15.9
 8 -4 -2 115.99 21.1
 4 2 8 72.19 17.1
 2 4 -8 122.99 20.2
 -8 4 -2 65.59 19
 2 -8 4 49.4 20.5
 4 8 2 60.29 16.3
 2 4 8 56.89 20.6
 -2 4 -8 108.99 20.8
 -8 2 -4 83.99 19.6
 8 2 4 65.79 17
 -4 8 -2 73.79 20.4
 8 4 -2 93.79 15.9
 4 2 -8 97.99 19.8
 2 -4 -8 109.89 20.3
 8 2 4 84.59 19
 4 -8 -2 82.49 19
 4 8 2 125.09 21.7
 4 2 -8 29.4 17
 2 -4 -8 81.59 14.3
 -4 -2 -8 86.89 19.6
 -2 -8 -4 103.89 20
 -4 -8 2 89.69 17.6
 -8 -2 4 55.99 20.6
 -8 2 -4 110.49 17.5
 4 -8 -2 112.19 18.4
 4 2 -8 25 18
 8 -2 -4 70.49 20.2
 8 -4 2 72.19 21.5
 -8 4 2 98.59 14.3
 -4 -2 -8 86.29 21.2
 -8 -4 -2 97.09 20.9
 4 -2 8 128.19 20.7
 -2 8 4 61.09 20.2
 2 8 -4 103.99 21.2
 8 4 -2 71.19 20.2
 -8 4 2 99.19 20.6
 8 -4 -4 34 19.4
 8 -4 4 -13.7 20.9
 -4 -8 -4 -3.7 18.1
 8 4 4 18.7 15.9
 -4 4 -8 -17.4 12.3
 4 -8 -4 12.4 16.6
 -4 8 -4 28.8 19.3
 -4 -4 -8 -15.4 17.3
 -4 8 4 -13.3 18.1
 4 4 8 -3.2 18.4
 4 8 -4 -43 17.2
 4 8 4 -8.9 19.8
 8 4 -4 67.99 14
 -4 -8 4 4.3 13.9
 4 -4 -8 5.5 13.2
 -8 -4 -4 -25.2 19
 -8 -4 4 8.5 18.8
 4 -8 4 28.5 20.2
 -8 4 -4 14.2 15.4
 -8 4 4 6.1 12.2
 4 -8 -4 11.6 15.2
 8 4 -4 23.3 19.5
 4 -4 -8 26.8 17.5
 4 4 -8 10.7 18.2
 4 8 -4 29.3 19
 -4 4 8 -48.2 16.1
 4 -4 8 24.2 19
 -4 4 -8 -25.7 17
 8 4 4 11.8 17.5
 8 -4 -4 33.7 19.1
 6 8 0 212.08 26
 -6 -8 0 178.58 27.4
 0 -6 8 266.47 30.4
 0 -8 6 152.38 27.9
 6 0 -8 122.99 26.6
 -6 0 -8 228.98 28.6
 6 8 0 222.68 29
 8 0 -6 210.28 21.7
 0 8 6 150.88 29
 -8 0 6 126.99 27.2
 8 -6 0 185.78 28.6
 -8 6 0 225.08 24.2
 -8 6 0 212.48 26.9
 -6 0 -8 167.18 25.7
 6 -8 0 242.38 28.5
 6 0 -8 177.58 26.5
 8 6 0 236.98 26.6
 -8 0 -6 236.08 27.3
 0 8 -6 112.79 26.5
 -8 0 -6 233.38 28.3
 6 0 8 168.98 25.9
 0 6 -8 160.48 27.7
 0 -6 -8 174.88 27.7
 6 -8 0 198.68 25.8
 8 0 -6 166.18 26.7
 8 0 6 218.38 27.2
 6 0 -8 196.98 25.8
 0 6 8 163.18 27.8
 0 -8 -6 187.78 27.7
 -6 8 0 184.38 26.6
 -8 -6 0 153.78 27
 8 6 0 214.38 26.4
 6 -2 -8 131.49 24.6
 -6 2 -8 131.29 22.7
 2 8 6 111.09 27.1
 -8 -2 -6 187.78 26.5
 -2 8 -6 129.49 25.9
 2 -6 8 148.99 26.7
 -8 -6 2 127.79 24.3
 6 -8 2 188.18 27
 6 8 -2 143.89 24.7
 -8 2 6 110.69 19.4
 8 6 2 149.99 24.5
 -2 -8 6 167.38 26.9
 8 2 -6 161.98 25
 6 -2 -8 91.19 21.9
 -6 -8 -2 123.49 24.8
 8 2 -6 143.99 19.1
 -2 6 8 191.68 27.9
 6 8 -2 158.08 24.8
 6 2 8 148.79 22.6
 2 6 -8 142.19 25.1
 2 -8 -6 156.78 25.4
 8 -6 -2 170.98 25.4
 -8 6 -2 152.58 23.5
 8 6 2 103.69 22.9
 -2 -6 -8 140.29 26
 -6 8 2 128.39 24.7
 8 -6 -2 145.19 25.4
 -6 2 -8 175.68 26.5
 8 -2 6 208.08 28.3
 -8 6 -2 177.48 22.2
 6 -8 -2 135.99 24
 8 6 -2 125.99 24.3
 6 2 -8 176.98 25.6
 8 -2 -6 168.78 25
 -2 6 -8 143.99 25.8
 6 -2 8 103.09 24.9
 -8 2 -6 86.89 23.7
 2 6 8 115.89 26
 -8 -6 -2 189.98 27.5
 6 8 2 163.58 26.5
 6 8 2 176.38 22.4
 -6 -2 -8 143.69 25.6
 6 2 -8 140.59 21.9
 -6 -2 -8 133.39 24.5
 -8 -2 6 148.89 26.1
 2 8 -6 138.09 25.4
 -8 2 -6 152.38 25
 2 -8 6 119.19 26.3
 8 2 6 195.88 23.6
 -6 8 -2 124.79 24.3
 8 6 -2 155.78 22.2
 -8 6 2 118.69 21.3
 6 -8 -2 148.89 24.6
 8 -2 -6 90.79 24.1
 -2 8 6 98.09 25.6
 8 -6 2 162.88 28.2
 -6 -8 2 135.99 23.9
 6 2 -8 93.49 23
 -2 -8 -6 124.89 25.7
 2 -6 -8 187.08 26.1
 8 -6 -4 91.39 21.2
 -8 -6 4 164.68 23.2
 4 6 -8 89.79 21.2
 -6 8 4 87.29 21.3
 6 8 -4 114.19 21.3
 -4 -8 6 81.79 16.3
 4 -8 -6 44.5 16
 4 8 6 69.69 24.5
 -8 -4 -6 85.29 24.3
 6 -4 -8 85.79 19.5
 4 -6 8 1.8 21
 8 -6 -4 74.79 22.8
 -8 6 -4 79.59 19.9
 4 -8 -6 48.4 20.8
 -6 4 -8 51.99 20.5
 8 6 4 61.39 18.4
 -8 6 -4 63.39 19.2
 4 6 -8 102.89 24.2
 8 4 -6 56.49 16.3
 6 -8 4 47 22.2
 8 6 4 36.5 21.4
 -4 6 8 121.09 24.4
 6 4 8 84.79 23.4
 -8 4 6 73.99 18.1
 8 4 -6 20.9 21.9
 -4 -6 -8 98.99 22.5
 -6 -8 -4 100.59 23.7
 8 -4 6 121.59 24.3
 6 8 -4 67.79 22
 -6 -4 8 57.09 19.4
 -6 4 -8 15.5 17.5
 6 -4 -8 114.29 22.5
 -4 8 -6 74.39 22.5
 8 -6 4 106.99 24.3
 8 4 6 80.79 19
 6 8 4 45.8 23.2
 4 8 -6 71.39 21.6
 4 -8 6 70.99 24.7
 -4 6 -8 113.89 23.2
 -6 -4 -8 79.39 23.2
 -8 -6 -4 63.09 23.9
 6 4 -8 54.99 21
 -4 -8 -6 61.29 21.5
 6 -8 -4 75.59 20.5
 8 -4 -6 78.59 21.9
 6 -4 8 51.69 22.4
 4 6 8 74.79 23.2
 -6 8 -4 85.09 22.1
 -8 6 4 59.39 18
 6 4 -8 82.49 19.4
 -4 8 6 68.79 22.5
 -8 4 -6 99.59 20
 4 -6 -8 70.79 16.4
 -6 -8 4 69.99 20.3
 -6 8 -4 95.09 17.6
 8 6 -4 133.39 19.8
 -4 -6 8 30.9 16.2
 4 -6 -8 32.9 20.9
 8 6 -4 60.99 22.6
 -6 4 8 29.5 18.8
 6 8 4 79.19 17
 4 8 -6 106.69 23.4
 -8 -4 6 68.49 22
 6 -8 -4 34.2 19.1
 8 4 6 119.69 22.3
 -8 4 -6 117.19 21.5
 8 -4 -6 84.89 20.5
 -6 6 8 30.9 21.8
 -8 6 -6 53.79 20.9
 -6 8 -6 70.39 22.4
 -8 -6 -6 102.39 24.7
 6 8 6 140.19 26.9
 8 6 -6 142.09 21.2
 8 6 6 85.69 24.5
 -6 -8 -6 56.29 23.6
 -6 -8 6 59.39 18.9
 -6 -6 -8 23.8 22.8
 -6 -6 8 83.89 19.8
 -6 6 -8 46.3 17.3
 6 -8 -6 66.49 22.4
 6 -6 -8 87.59 23.4
 8 -6 -6 58.39 23.6
 -6 8 6 78.89 22.1
 6 6 -8 143.49 22.6
 -8 6 6 61.89 19.2
 -6 6 -8 25.8 21.5
 6 -8 -6 144.29 21.3
 6 -8 6 116.49 25.2
 6 -6 -8 54.59 18.8
 6 -6 8 60.69 24.4
 6 6 -8 43.7 23.4
 6 8 -6 55.29 23.8
 8 -6 -6 75.09 21.9
 8 -6 6 106.99 25.5
 8 6 -6 12 22.2
 6 6 8 100.89 25.7
 6 8 -6 52.09 22.1
 8 6 6 78.79 17.8
 -8 -6 6 87.19 22.9
 -8 6 -6 94.79 19.3
 -8 0 -8 1218.68 102.39
 -8 8 0 1194.18 100.39
 0 8 -8 1305.27 103.69
 -8 -8 0 1202.18 103.89
 8 0 -8 1171.28 98.69
 8 8 0 1155.68 101.09
 8 0 -8 1258.37 104.29
 8 0 8 1109.89 103.19
 8 8 0 1181.58 103.39
 -8 0 -8 1119.49 103.49
 0 -8 -8 1055.69 103.99
 8 0 -8 1121.69 102.99
 8 -8 0 1256.97 105.09
 0 -8 8 1197.78 105.89
 0 8 8 1088.79 103.19
 -8 -8 2 81.69 21.5
 -8 -8 -2 67.99 23.7
 -8 8 -2 49.2 19.3
 -2 -8 -8 18.2 21.9
 2 -8 -8 79.99 23.3
 8 -8 -2 77.09 21.3
 -8 -2 -8 67.09 22.3
 8 -8 -2 72.69 21.9
 8 -8 2 71.29 23.9
 -8 8 2 50.19 20.1
 -2 8 -8 65.99 22.7
 -2 8 8 101.19 25.5
 2 8 -8 66.39 22.4
 2 8 8 41 25.4
 8 2 -8 61.69 18
 8 8 -2 79.39 20.8
 8 8 2 71.99 23
 8 -2 -8 59.09 22.6
 8 -2 -8 90.69 20.9
 8 -2 8 85.19 22.1
 8 2 -8 44.7 22.2
 8 2 8 75.59 19.5
 8 8 -2 98.89 21.8
 8 8 2 80.89 19.8
 -8 8 -2 49.7 19.9
 -2 -8 8 3.3 22.6
 2 -8 8 24.8 23.1
 -8 2 -8 42.2 22
 -8 2 -8 63.29 20.6
 -8 -2 8 19.4 21.6
 -8 -2 -8 51.19 22.8
 -8 -4 8 11.1 20.3
 -8 4 -8 31 20.2
 -8 8 -4 38.1 18.3
 -8 -4 -8 34.1 23.4
 8 -4 -8 43.5 20.4
 8 -8 4 3.1 23.5
 -8 4 -8 108.59 22.3
 8 8 -4 87.29 20.9
 4 8 8 66.69 27.4
 8 4 -8 87.09 18.1
 8 4 8 83.49 23.7
 -8 -8 -4 21 22.7
 -8 -8 4 80.79 21.2
 -8 4 8 80.19 19.2
 -8 8 -4 73.79 21.4
 -8 8 4 39.8 20.4
 -4 8 -8 54.59 23.2
 -4 8 8 101.79 24.9
 4 8 -8 52.09 22.8
 4 -8 -8 63.49 15.8
 4 -8 8 110.19 25.3
 4 8 -8 -20.4 24
 8 -8 -4 76.89 21.9
 -4 -8 -8 52.69 22.4
 4 -8 -8 25.1 20.7
 8 -4 8 58.79 24
 8 4 -8 85.69 23
 8 4 8 67.59 17.7
 8 8 -4 17.9 22.3
 8 8 4 80.89 17.8
 8 8 4 66.69 23.5
 8 -8 -4 76.09 22.9
 8 -4 -8 31.7 22.6
 8 -8 -6 36 20.2
 8 -8 6 34.6 25.2
 8 -6 -8 -17.2 18.2
 8 -6 8 14 23.8
 8 6 -8 15.2 21.2
 8 8 -6 23.8 21.5
 8 8 6 -12.2 15.2
 8 6 8 -21.7 22.3
 8 8 -6 -16.8 18.3
 8 8 6 -33.1 22.9
 -6 8 8 -48.8 21.8
 6 8 -8 -43.5 19.2
 -8 6 8 -14.8 19
 -8 8 -6 -2.8 19.9
 -8 8 6 61.69 21.1
 -6 8 -8 18.3 21.5
 6 -8 -8 -31.2 15.4
 -8 6 -8 2.6 19.9
 6 -8 8 -61.99 21.8
 6 8 -8 -20.6 21.9
 -8 -8 -6 2.7 22
 -8 -8 6 -45.3 18.6
 -8 -6 -8 20.1 23.3
 -8 -6 8 -65.89 18.5
 -8 6 -8 -34.5 16.7
 -8 8 -6 16.9 16.1
 -6 -8 -8 -32.9 21
 -6 -8 8 -31.5 16.8
 6 -8 -8 -14 19.2
 8 -8 -6 -29.6 20
 8 -6 -8 -4.4 21.1
 8 6 -8 -8.8 17.5
 6 8 8 -12.5 25.2
 -8 8 -8 13.7 16.7
 8 -8 -8 9.3 22
 8 -8 8 -5 24.1
 -8 8 -8 16.9 21.3
 -8 8 8 30 21.7
 -8 -8 8 -23.9 18.8
 -8 -8 -8 -27 22.6
 8 -8 -8 1.6 18.4
 8 8 8 -1.2 26
 8 8 -8 10.9 23.4
 8 8 -8 53.99 21.6
 1 -9 -1 155.58 20.2
 -9 -1 -1 102.49 22.6
 1 -1 -9 100.09 18.8
 1 -1 9 124.69 21.5
 1 -9 1 125.39 17.7
 1 -1 -9 136.89 21.5
 1 1 -9 143.09 20.1
 -1 -9 -1 132.99 19.8
 -1 -9 1 104.19 21
 1 -9 -1 116.59 20.5
 9 -1 -1 119.59 23.8
 -9 -1 1 116.99 23.8
 -9 1 -1 159.38 23.6
 -9 1 1 122.69 23.7
 -1 -9 -1 145.39 20.8
 -1 -9 1 143.29 18.5
 -1 -1 -9 105.29 20.7
 -1 1 -9 142.49 20.1
 9 -1 1 181.38 24.6
 9 1 -1 126.49 23.1
 9 1 1 137.79 23.3
 1 -9 1 126.89 21.6
 -1 -1 -9 97.39 23.2
 -1 1 -9 107.79 23.5
 -1 9 -1 130.29 23.1
 1 -1 -9 129.19 23.5
 1 1 -9 111.79 22.6
 1 9 -1 122.89 23.5
 1 1 -9 105.79 20.4
 1 1 9 136.29 19.5
 1 9 1 154.98 24.4
 -9 -1 -3 244.18 31.8
 -9 1 3 204.18 30.8
 3 1 9 203.58 27.3
 -9 -3 1 294.97 32.6
 1 -3 9 252.17 30.6
 3 -1 -9 191.48 29.5
 3 -1 -9 239.78 31.3
 -1 -9 3 225.58 31.2
 -1 -3 -9 280.57 31.3
 9 1 -3 268.17 31.8
 3 -1 -9 248.48 28.3
 9 3 1 261.17 27.6
 -1 -3 -9 276.57 32.1
 -3 1 -9 253.37 32.8
 -1 9 -3 266.17 31.4
 -9 3 -1 244.68 31.2
 1 -9 -3 294.17 30.9
 -9 3 -1 249.08 25.9
 3 -9 1 240.78 30.9
 1 3 -9 260.27 31
 3 9 -1 260.47 31.7
 9 -3 -1 253.07 31.5
 1 9 3 220.28 31.3
 -3 1 -9 348.77 31.5
 1 -9 -3 233.48 27.1
 9 -1 3 242.18 31.2
 -3 9 1 256.67 31.4
 9 3 1 192.08 29.9
 1 3 -9 224.88 26.4
 3 -9 1 248.18 26.6
 -3 -9 -1 244.78 29.1
 -9 -1 3 179.98 30.9
 9 3 -1 233.98 30.4
 9 -3 1 297.17 32.3
 1 -3 -9 242.18 26.1
 1 9 -3 214.28 30.9
 9 1 3 265.97 31.5
 -1 3 -9 233.58 30.6
 -3 -1 -9 244.58 30
 -9 1 -3 249.68 27
 -3 9 -1 256.17 31.7
 -9 1 -3 189.28 30.6
 -1 9 3 259.47 32.4
 1 -3 -9 285.57 31.4
 -1 -9 -3 242.68 26.7
 3 1 -9 259.67 31.8
 3 -1 9 258.77 28.9
 3 -9 -1 240.38 29.5
 -3 -1 -9 224.88 32.5
 -3 -9 1 225.18 27.8
 -9 3 1 229.08 30.8
 3 9 1 250.77 32.1
 3 -9 -1 221.68 28
 3 1 -9 419.56 36.9
 -1 -9 -3 255.37 30.3
 9 -1 -3 240.98 31.9
 1 -9 3 236.68 31.4
 -9 -3 -1 251.67 31.6
 1 -3 -9 314.47 31.9
 -1 3 -9 272.87 28
 3 -3 -9 478.75 48.4
 -3 3 -9 507.85 44.9
 3 -9 -3 477.85 47.7
 -3 3 -9 575.04 50.39
 -3 -9 -3 477.75 45
 -3 9 -3 556.94 49.2
 -3 9 3 529.45 49.6
 3 3 -9 412.06 47.7
 3 9 -3 445.36 48.3
 3 9 3 473.65 50.69
 9 3 3 432.76 45.3
 -3 -9 -3 512.95 48.1
 -3 -9 3 497.35 45
 -3 -3 -9 471.55 48.8
 9 3 -3 353.86 47.3
 9 3 3 510.15 48.8
 -9 -3 3 448.46 50.29
 -9 3 -3 472.95 49
 -9 3 3 363.96 47.6
 -9 -3 -3 465.65 50.89
 3 -9 -3 517.15 46.9
 3 -9 3 544.25 51.29
 3 -3 -9 441.06 45.6
 3 -3 9 537.85 49.5
 3 3 -9 509.75 49.99
 9 -3 -3 470.85 50.79
 9 -3 3 407.36 48.9
 3 3 -9 474.85 45.7
 -3 -3 -9 488.95 49.5
 -9 3 -3 463.65 44.4
 -9 -1 -5 335.97 41.4
 -1 9 -5 360.86 41.6
 1 5 -9 350.16 40.7
 -1 -9 5 461.35 46.1
 5 -9 1 357.16 41.3
 1 -9 -5 288.27 39.6
 -9 5 -1 415.36 42.7
 9 -1 5 373.46 41.3
 9 1 -5 451.85 44.3
 5 -1 -9 327.37 39.6
 5 9 -1 376.76 41.7
 -9 5 -1 426.56 37.9
 -5 1 -9 392.26 40.8
 1 -5 9 431.06 44.8
 5 9 -1 331.07 39.6
 -1 5 9 389.26 42.4
 5 -9 1 343.67 39.5
 -9 1 5 458.35 45.7
 -9 -5 1 284.57 40.6
 -5 9 1 411.16 42.8
 5 -1 -9 385.86 40.1
 9 -5 -1 308.27 40.3
 -5 -9 -1 449.95 42.5
 -5 1 -9 444.16 43.6
 5 -1 -9 367.36 40.7
 9 5 1 404.26 39.7
 9 5 1 501.15 42.9
 1 9 5 502.45 47
 5 1 9 386.96 40.1
 -1 -5 -9 347.67 41.1
 -9 -1 -5 357.66 39.8
 5 1 -9 367.36 40.5
 -1 -9 -5 417.06 42.6
 1 9 -5 377.96 41.8
 9 1 5 336.37 39.9
 -9 1 -5 449.16 41.1
 -5 -1 -9 377.66 41.8
 -1 9 5 334.77 41.6
 -9 5 1 325.97 35.8
 -9 1 -5 324.47 40.5
 -9 5 1 279.77 39.9
 9 5 -1 338.57 37.1
 5 9 1 482.85 41.4
 5 -9 -1 379.96 40.4
 1 5 9 326.17 41.3
 -5 9 -1 363.06 40.8
 -5 -1 -9 382.76 42.2
 -1 5 -9 437.06 44.2
 9 5 -1 288.07 39.7
 1 -5 -9 424.66 43.7
 9 -5 1 443.26 45.2
 9 -1 -5 363.56 41.6
 5 -9 -1 523.55 43.5
 5 -1 9 329.57 39.4
 -9 -1 5 341.07 41.4
 -5 -9 1 358.46 40.9
 -1 -5 9 350.06 42
 5 9 1 492.25 45
 1 -9 5 276.27 40.8
 -9 -5 -1 552.84 46.5
 5 1 -9 391.36 40.9
 5 1 -9 331.37 39.5
 5 -3 -9 692.33 64.09
 -3 -5 -9 602.84 64.09
 9 5 3 669.53 62.09
 3 5 -9 651.23 62.39
 -5 3 -9 649.04 60.59
 5 9 -3 684.23 64.59
 5 -9 3 728.53 65.59
 3 -5 9 723.73 64.89
 3 5 -9 740.73 65.49
 5 9 -3 649.54 62.99
 3 9 5 841.22 65.89
 5 -3 -9 711.13 61.79
 -5 9 3 736.43 64.49
 -9 5 -3 646.34 59.59
 9 -3 5 705.13 65.59
 9 -5 -3 659.83 64.59
 -5 3 -9 696.63 64.49
 -3 9 -5 752.62 64.19
 9 5 3 658.53 62.79
 -3 5 9 711.73 63.89
 3 -9 -5 666.43 60.39
 -9 -5 3 719.63 64.89
 9 3 -5 588.64 57.19
 -5 -9 -3 617.74 63.39
 9 3 -5 680.73 64.89
 -9 -3 -5 660.83 65.29
 -9 5 -3 655.03 63.29
 3 -9 -5 753.32 64.09
 -3 9 5 640.14 63.69
 9 5 -3 689.43 59.09
 -9 3 -5 622.44 61.09
 9 -5 3 610.04 65.09
 -9 -5 -3 541.05 64.59
 -9 3 -5 667.93 63.59
 -9 -3 5 645.44 65.29
 3 -9 5 567.84 64.79
 5 3 -9 651.93 60.79
 5 9 3 671.13 60.29
 9 3 5 701.73 64.19
 5 -3 9 691.63 64.39
 9 3 5 674.03 61.69
 3 -5 -9 725.43 64.89
 -5 9 -3 783.82 63.79
 -9 5 3 631.24 58.59
 -3 5 -9 596.14 62.99
 3 9 -5 630.34 63.59
 5 -9 -3 602.94 62.79
 3 5 9 688.63 65.39
 -3 -9 -5 706.63 64.59
 5 3 -9 671.33 63.39
 -5 -3 -9 682.73 64.09
 5 3 -9 665.93 61.19
 3 -5 -9 643.24 59.49
 -5 -9 3 651.53 60.99
 9 5 -3 697.73 65.29
 -5 -3 -9 663.23 64.29
 5 -9 -3 674.33 62.49
 5 9 3 627.34 63.59
 9 -3 -5 667.23 65.09
 9 -5 -5 1432.46 135.89
 5 5 -9 1672.93 132.49
 -9 -5 5 1602.14 136.29
 5 -9 -5 1534.95 135.19
 -9 5 5 1536.55 129.89
 5 -9 5 1628.44 137.69
 5 -5 -9 1481.05 135.89
 5 9 -5 1597.84 137.19
 9 -5 -5 1613.04 136.79
 5 -9 -5 1504.15 134.19
 9 5 -5 1622.34 137.39
 -5 5 -9 1477.45 132.09
 -5 9 5 1611.24 133.29
 -5 -5 9 1621.14 133.79
 5 5 9 1511.55 134.59
 -5 -5 -9 1483.75 136.39
 -9 -5 -5 1477.45 137.09
 9 5 -5 1614.24 130.49
 9 5 5 1614.24 133.09
 -5 5 -9 1595.34 133.79
 -9 5 -5 1701.43 135.09
 5 9 5 1598.14 134.49
 -5 -9 5 1598.84 133.09
 -5 5 9 1576.94 132.89
 9 -5 5 1588.04 137.79
 5 -5 -9 1580.14 134.09
 5 9 -5 1628.74 133.59
 5 -5 9 1603.44 136.89
 -9 5 -5 1556.84 131.69
 9 5 5 1598.14 134.89
 -5 -9 -5 1664.83 137.09
 5 5 -9 1613.04 137.09
 -5 9 -5 1627.44 133.79
 9 1 -7 191.78 29.7
 7 -1 -9 250.57 26.7
 1 9 7 173.38 31.8
 1 7 -9 191.98 29.8
 7 1 9 173.48 27.1
 9 -1 7 219.08 30.6
 9 -7 -1 186.38 29.1
 -7 9 1 249.58 29.7
 -9 7 -1 196.98 27.8
 9 1 -7 207.98 23.8
 7 9 -1 185.58 27.6
 1 -9 -7 155.48 29.7
 7 -1 -9 207.78 29.6
 -9 -1 -7 226.48 30.7
 -9 -7 1 166.58 29.5
 -9 -1 -7 194.68 28.3
 -7 -9 -1 214.58 29.9
 7 9 -1 179.28 29.5
 -1 -7 -9 113.49 29
 -1 9 -7 177.18 30.3
 9 7 1 189.08 27.7
 7 -9 1 174.28 26.7
 1 -7 9 204.58 31.6
 7 -1 -9 158.88 26.9
 7 -9 1 158.28 29.2
 -1 -9 7 188.68 30.4
 -9 7 -1 194.88 26
 -7 1 -9 202.88 28.1
 9 7 1 211.98 29.1
 -1 7 9 152.88 30.6
 -7 1 -9 204.78 30.4
 -9 7 1 241.18 26.4
 -7 -1 -9 251.37 31.3
 7 9 1 211.68 30.8
 1 -7 -9 163.48 29.2
 7 -9 -1 136.69 26.5
 1 9 -7 184.58 30.8
 -7 9 -1 200.88 27.8
 9 -7 1 250.77 31.8
 7 -1 9 157.08 28.7
 7 1 -9 209.18 28.8
 9 1 7 189.58 27.8
 7 1 -9 221.48 28.6
 -7 -9 1 181.58 28.5
 -9 1 -7 209.68 29.9
 -1 -9 -7 175.38 29.8
 7 9 1 227.58 27.9
 9 -1 -7 214.18 30
 -7 -1 -9 210.48 29.1
 -9 -1 7 200.68 28.9
 -1 -7 9 135.69 30
 -9 1 -7 179.78 28.8
 7 1 -9 196.78 26.2
 7 -9 -1 227.38 30.2
 -1 7 -9 206.78 30.3
 -1 9 7 202.78 31.4
 -9 -7 -1 188.58 30.5
 1 7 9 171.48 30.6
 1 -9 7 180.98 31.1
 9 7 -1 184.38 27.7
 9 7 -1 201.48 28.7
 -7 -9 -3 582.14 63.19
 3 9 7 590.34 65.79
 3 -9 -7 571.64 58.79
 -9 7 -3 594.34 60.99
 9 7 3 680.23 62.19
 9 3 -7 658.93 64.69
 -3 -7 -9 541.25 64.29
 -7 3 -9 662.73 63.89
 7 -3 -9 653.83 61.89
 -7 3 -9 625.04 61.79
 7 9 -3 654.03 61.99
 7 9 -3 660.23 63.59
 7 -3 -9 688.23 64.19
 -9 3 7 702.03 58.69
 -9 -7 3 706.73 63.59
 9 3 -7 668.03 58.09
 9 -7 -3 680.53 64.09
 -3 7 9 630.34 65.09
 -3 9 -7 590.44 63.89
 3 -7 9 701.63 65.49
 -7 9 3 702.83 62.49
 -9 -3 -7 722.53 65.79
 9 -7 -3 704.83 64.39
 3 -9 -7 657.23 64.29
 9 7 3 722.33 61.79
 -9 7 -3 616.54 61.89
 7 3 9 602.84 60.39
 7 -9 3 668.93 65.69
 3 7 -9 718.53 63.79
 9 -3 7 730.53 66.19
 -9 7 3 676.03 59.99
 9 7 -3 632.14 59.99
 7 9 3 709.23 60.59
 9 -3 -7 678.33 63.59
 -9 3 -7 616.94 61.09
 -3 7 -9 590.14 63.09
 -3 -9 -7 589.54 63.99
 9 -7 3 640.24 66.49
 -7 3 9 706.43 60.79
 7 -3 9 663.53 64.59
 -7 -3 -9 588.14 63.69
 9 3 7 687.73 62.29
 3 -7 -9 684.23 65.29
 7 -9 -3 660.73 62.99
 9 -3 -7 644.44 64.99
 3 9 -7 608.54 63.19
 3 7 9 557.94 63.99
 -9 -3 7 691.43 64.99
 -9 3 -7 623.44 62.79
 7 3 -9 710.33 60.49
 -7 -9 3 664.33 62.79
 -7 9 -3 689.63 60.09
 9 3 7 627.04 61.89
 -3 9 7 643.34 63.89
 3 -9 7 682.13 65.59
 -7 9 -3 725.53 63.49
 7 -9 -3 606.64 63.09
 -9 -7 -3 674.53 65.89
 7 9 3 661.23 63.79
 9 7 -3 648.44 64.69
 7 3 -9 637.94 63.79
 5 9 7 301.27 38.2
 9 7 5 257.17 30.9
 7 9 -5 247.58 36.1
 -7 9 5 311.87 35.1
 -7 -5 9 294.47 33.7
 -5 7 9 258.17 36.8
 5 7 -9 295.97 35.1
 9 -7 -5 294.97 36.2
 7 9 -5 331.07 35.3
 -9 7 -5 305.27 34.2
 9 5 -7 255.67 30.4
 9 7 5 300.87 35.1
 -5 -7 -9 290.17 36.7
 5 -9 -7 258.67 35.3
 7 5 9 262.07 36.7
 -9 -5 -7 254.17 35.9
 -9 7 -5 248.68 31.9
 -9 5 7 221.28 31.1
 -5 -9 7 283.27 30.1
 7 -9 5 243.68 35.7
 9 -7 -5 319.07 36.2
 -9 -7 5 281.67 35.3
 -7 -9 -5 224.38 35.4
 9 5 -7 271.47 35.9
 5 -7 9 257.87 36.9
 -7 5 -9 266.97 31.5
 7 -5 -9 267.67 35.2
 5 -9 -7 363.46 35
 7 -5 -9 252.37 32.9
 5 7 -9 166.88 35.2
 -5 9 -7 282.67 36.5
 9 -5 7 251.47 36.9
 -7 5 -9 297.77 36.2
 5 9 -7 213.88 36.5
 -7 -9 5 299.67 33.6
 7 9 5 292.17 37
 -9 7 5 279.57 32.2
 5 -7 -9 314.47 33.1
 -7 5 9 303.57 34.3
 5 7 9 250.37 36.6
 5 -9 7 257.67 37.5
 5 9 -7 297.77 35.7
 9 5 7 358.56 35
 7 5 -9 221.68 31.6
 7 -5 9 292.27 35.8
 9 7 -5 288.47 32.5
 9 5 7 262.07 34.2
 -7 9 -5 299.87 35.8
 9 7 -5 295.77 36
 -5 7 -9 251.67 35.8
 -7 9 -5 260.97 30.3
 -5 9 7 284.27 35.9
 7 -9 -5 303.87 33.5
 7 5 -9 293.67 35.9
 -9 -7 -5 228.38 35.8
 9 -7 5 245.78 37.4
 -9 5 -7 313.37 34.3
 -7 -5 -9 264.07 36.5
 9 -5 -7 258.57 34.4
 -9 -5 7 278.77 35.9
 -9 5 -7 278.27 32.7
 7 9 5 241.78 29.3
 9 -5 -7 262.47 35.2
 -5 -9 -7 296.17 36.6
 5 -7 -9 259.97 34.8
 7 -9 -5 281.97 34.9
 -5 -7 9 248.48 31.1
 -9 -7 7 231.48 34.3
 9 -7 -7 235.08 35.1
 -9 -7 -7 250.37 36.5
 7 -9 -7 269.77 34.8
 7 -7 -9 255.67 34.6
 -7 7 -9 254.67 28.9
 9 7 7 216.18 37.5
 7 -9 7 264.77 37.1
 -7 -7 9 211.08 31.5
 9 -7 7 255.57 38.2
 9 7 -7 215.08 35.2
 9 7 7 199.28 29.5
 -7 -9 -7 239.58 36
 -7 -9 7 275.67 31.4
 -7 -7 -9 269.87 36.6
 -9 7 -7 254.67 34
 -9 7 7 279.27 32.6
 -7 7 -9 221.98 34.5
 -7 7 9 280.07 35.9
 -7 9 -7 245.58 34.5
 -7 9 7 239.18 34.1
 7 7 -9 277.27 33.1
 7 7 9 247.48 37.6
 7 9 -7 264.17 34.6
 7 9 7 260.57 38.2
 9 7 -7 238.08 31.3
 7 -9 -7 276.07 32.7
 -9 7 -7 304.37 31.8
 7 -7 -9 238.38 31.3
 7 -7 9 206.68 35.5
 7 7 -9 231.08 35.7
 7 9 -7 232.68 36.1
 9 -7 -7 216.58 32.9
 1 9 -9 229.88 34.5
 1 9 9 210.28 37.3
 -9 -1 -9 273.87 33.9
 -1 -9 9 207.18 35.7
 1 -9 9 230.58 35.9
 9 -9 -1 283.27 35
 -9 1 -9 182.08 33.2
 -9 9 -1 240.58 31.5
 -9 9 1 244.18 31.4
 -1 9 -9 224.18 33.9
 -1 9 9 217.58 37.1
 -9 -9 -1 262.77 34.7
 -9 -9 1 198.48 33.1
 -9 -1 -9 221.18 34.3
 -9 1 -9 289.67 34.6
 -9 9 -1 159.28 30.2
 -1 -9 -9 234.08 35
 1 -9 -9 211.18 33.4
 9 -9 -1 148.59 32.2
 9 -1 -9 233.58 34
 9 -1 -9 212.78 32.8
 9 -1 9 266.67 34.1
 9 1 -9 198.78 32.8
 9 1 9 200.58 31.7
 9 -1 -9 269.67 29.3
 9 1 -9 276.87 30.1
 9 9 -1 209.48 32.4
 9 9 1 243.08 33.4
 9 -9 1 321.77 36
 9 9 -1 284.97 33.4
 9 9 1 288.77 32.5
 -9 9 3 173.28 29.9
 -3 9 -9 239.88 34.3
 -3 9 9 209.98 34.8
 3 9 -9 178.08 32
 3 9 9 235.48 37
 9 -3 -9 245.38 32.7
 9 -3 9 233.68 33.8
 9 3 -9 277.17 34.5
 9 -9 -3 245.38 33.1
 -9 -9 -3 275.57 35
 -9 -9 3 203.38 31.9
 -9 -3 -9 234.08 33.7
 -9 -3 9 210.58 32.2
 9 -3 -9 231.78 33.6
 -9 9 -3 260.87 32.1
 -3 -9 9 185.88 34.7
 3 -9 9 232.18 34.6
 9 -9 -3 202.88 32.1
 9 -9 3 269.47 35.7
 -9 3 -9 225.78 31.3
 -9 9 -3 255.87 30.8
 -3 -9 -9 170.38 33
 3 -9 -9 186.58 31.5
 -9 3 -9 235.98 32.7
 -9 3 9 261.97 28.5
 9 9 3 216.48 33.7
 9 9 -3 247.28 31.7
 9 3 -9 226.58 28
 9 3 9 220.38 28.7
 9 9 -3 248.28 32.9
 9 9 3 194.78 29.1
 -9 -5 -9 468.85 51.19
 -9 -9 5 442.06 49.2
 -9 -9 -5 521.75 51.89
 -9 5 -9 499.65 49.99
 -9 5 9 453.55 47.3
 -9 9 -5 510.75 50.09
 -9 9 5 452.95 47.6
 -5 9 -9 505.85 51.29
 -5 9 9 438.76 50.19
 5 9 -9 478.15 49.8
 5 9 9 492.65 53.99
 9 5 -9 469.55 45.7
 9 5 9 465.25 50.79
 9 9 -5 430.16 47.4
 9 9 5 528.05 51.89
 9 9 -5 472.25 50.29
 9 9 5 477.25 46.3
 9 -9 -5 355.46 47.8
 9 -5 -9 450.35 50.79
 9 5 9 472.05 46.6
 -5 -9 -9 393.36 50.19
 -5 -9 9 390.86 43.8
 5 -9 -9 317.27 47.4
 -9 -5 9 456.15 50.49
 -9 5 -9 441.76 47.3
 -9 9 -5 433.46 47.3
 5 -9 -9 455.25 45.3
 5 -9 9 394.66 50.39
 5 9 -9 480.75 51.39
 9 -9 -5 469.15 50.19
 9 -9 5 422.26 51.59
 9 -5 -9 463.65 49.9
 9 -5 9 420.16 50.69
 9 5 -9 410.56 49.2
 -7 9 -9 105.59 27.5
 -9 7 -9 171.28 28
 -9 7 9 119.59 25.4
 7 -9 -9 110.19 21.6
 7 -9 9 100.69 29.5
 7 9 -9 67.79 28
 9 -9 -7 81.39 24.9
 9 -9 7 97.29 28.8
 9 -7 -9 76.79 24
 9 -7 9 84.09 27.9
 9 7 -9 67.59 25.9
 9 7 9 103.89 19.2
 9 9 -7 105.39 26.7
 9 9 7 83.49 18.3
 9 7 9 93.69 27.7
 9 9 -7 65.59 23.5
 7 9 9 111.29 31
 9 7 -9 96.09 22.4
 -9 9 -7 65.29 25
 -9 9 7 93.09 25.5
 -9 -9 -7 118.99 28.6
 -9 -9 7 100.49 25.1
 -9 -7 -9 49.2 25.9
 -9 -7 9 81.09 25.8
 9 -9 -7 73.49 26.8
 9 -7 -9 62.09 26.1
 9 9 7 106.79 28.8
 -7 -9 9 59.09 21.7
 7 -9 -9 47 24.7
 -7 9 9 99.59 26.4
 7 9 -9 118.49 25.7
 -9 7 -9 72.59 21.2
 -9 9 -7 102.59 20.8
 -7 -9 -9 68.39 26.3
 9 -9 9 283.87 42
 -9 -9 -9 275.97 40.3
 9 -9 -9 280.17 40.5
 9 9 9 314.67 43.7
 -9 9 9 289.77 36.7
 9 9 -9 285.67 40.2
 -9 9 -9 213.68 37.4
 9 -9 -9 302.37 36.5
 -9 -9 9 249.38 35.4
 -9 9 -9 289.57 32.4
 9 9 -9 215.98 35.2
 0 0 10 4132.69 338.47
 0 -10 0 4232.58 339.07
 0 0 -10 4076.59 336.67
 0 10 0 3924.71 331.37
 -10 0 0 4079.69 338.57
 0 0 -10 4169.88 331.67
 0 -10 0 4370.26 336.17
 10 0 0 3694.03 339.87
 -2 0 -10 144.49 28.8
 0 -10 2 154.58 27.5
 -10 0 2 132.49 27.1
 0 -10 -2 162.98 23.6
 -2 0 -10 150.18 24.6
 0 -10 -2 158.38 24.6
 0 -10 2 204.08 21.5
 2 0 -10 122.79 23.4
 -2 -10 0 182.48 24.4
 0 -2 -10 178.08 26.5
 0 2 -10 160.48 22.5
 2 -10 0 193.58 22.7
 0 -2 10 121.49 25.8
 2 0 -10 184.98 28.2
 2 0 -10 135.19 23.5
 2 0 10 181.48 24.7
 10 -2 0 165.98 27.8
 10 2 0 138.59 26.3
 2 10 0 195.48 29.4
 2 -10 0 141.39 25.3
 -2 10 0 127.39 26.5
 -10 0 -2 177.78 27.8
 0 2 -10 134.89 27.3
 10 0 -2 180.08 27.6
 -2 -10 0 147.49 26
 0 -2 -10 173.78 28
 0 10 -2 233.28 29.3
 0 10 2 136.09 29
 -10 -2 0 182.78 28.4
 -10 2 0 152.58 27.7
 10 0 2 219.18 28.7
 2 2 -10 1030.5 93.19
 10 -2 -2 992.3 95.39
 -2 -10 2 1084.19 90.99
 2 2 -10 1058.39 91.79
 -2 10 -2 1126.09 94.19
 -2 2 -10 1049.59 93.79
 2 -2 -10 1110.99 93.29
 -2 -10 -2 1138.99 93.39
 -10 2 -2 1039 88.59
 -2 -2 -10 983.4 92.79
 -2 10 2 1089.19 93.59
 2 10 2 988.8 93.09
 -10 -2 -2 1034.4 94.69
 -10 -2 2 1017.9 95.59
 -10 2 -2 1112.89 95.49
 -10 2 2 1165.18 95.99
 2 -10 -2 1179.88 92.99
 2 -10 2 1055.19 94.89
 2 -2 -10 1051.79 91.79
 2 -2 10 1100.99 94.39
 2 2 -10 1092.79 93.59
 2 2 10 1016.1 91.29
 2 -2 -10 1069.09 93.79
 10 2 2 997.6 88.89
 2 -10 2 1027.8 90.09
 10 2 -2 1020.1 95.09
 10 2 2 1033.6 94.89
 -2 -10 -2 1000 91.89
 10 -2 2 1143.99 95.99
 -2 -2 -10 1024 93.69
 -2 2 -10 1030.5 91.59
 2 -10 -2 1056.09 92.79
 2 10 -2 1102.39 94.59
 -2 -10 2 1108.49 94.39
 4 -10 0 166.48 26.3
 4 0 -10 150.88 24.2
 -4 10 0 162.08 27.1
 0 -4 10 98.59 25.9
 -10 0 -4 165.98 22.8
 0 4 -10 140.19 20.8
 0 4 -10 162.28 27
 0 4 10 139.99 27.4
 4 0 10 228.28 25
 10 -4 0 206.88 28.5
 10 4 0 171.88 26.6
 -10 4 0 171.28 27.8
 4 0 -10 165.08 26.9
 -10 4 0 130.89 19.3
 10 0 4 149.19 26.7
 -4 0 -10 197.28 24.7
 0 -10 -4 166.78 26
 -10 0 -4 172.78 26.9
 10 4 0 166.08 21.6
 0 -4 -10 207.48 28.1
 10 0 -4 101.49 26.1
 4 -10 0 142.49 22.3
 4 0 -10 128.49 23.6
 -4 -10 0 182.78 24.6
 0 10 -4 197.68 28.2
 4 10 0 224.58 29.9
 -4 0 -10 152.98 28.2
 0 10 4 186.88 28.5
 -10 0 4 188.18 28.4
 0 -10 -4 203.68 22
 0 -10 4 133.89 27
 -10 -4 0 150.08 27.7
 -2 10 -4 93.89 24.4
 -2 -4 -10 145.99 24.8
 4 -10 2 78.79 18.1
 4 -10 2 135.89 25.3
 2 10 4 156.98 27.3
 2 -10 -4 117.09 22.9
 10 -4 -2 121.49 24.8
 -4 -10 -2 148.99 23.2
 -10 4 -2 152.08 25.3
 -4 10 2 177.48 27.2
 4 2 10 118.79 20.4
 2 4 -10 104.29 23.2
 2 -4 10 82.29 24.1
 4 -2 -10 97.19 23.2
 -2 -10 4 79.99 23.8
 4 10 -2 74.89 22.8
 -4 2 -10 122.49 25.4
 4 -2 -10 99.99 22.4
 -10 -2 -4 90.19 25.3
 4 10 -2 90.39 24.2
 10 4 2 123.69 23.1
 -10 2 4 95.69 23.7
 -10 -4 2 168.68 26.4
 -2 4 10 77.19 23.9
 10 2 -4 97.59 24.4
 -4 2 -10 144.39 20.2
 10 4 2 152.78 21.2
 4 -2 -10 109.49 20.2
 2 -10 -4 118.99 19.6
 2 4 -10 118.89 18.3
 10 -2 4 98.59 24.8
 -10 4 -2 144.99 18.6
 4 2 -10 99.19 20.5
 4 2 -10 97.99 23.1
 -2 4 -10 88.29 17.4
 -4 -2 -10 119.39 26
 10 -2 -4 134.99 24.6
 4 -10 -2 97.09 22.9
 10 -4 2 129.09 24.6
 2 -4 -10 108.59 23
 2 -10 4 162.58 26.6
 4 -10 -2 83.39 21.2
 -2 10 4 112.99 25.9
 -10 2 -4 116.69 23.8
 2 -4 -10 95.39 17.4
 10 4 -2 76.39 23.4
 -2 -10 -4 98.39 23.9
 -10 -4 -2 129.99 26
 -10 2 -4 97.29 19.7
 4 -2 10 163.48 24.2
 -10 4 2 96.19 23.8
 -4 -2 -10 95.89 22.6
 4 10 2 124.39 26.3
 -4 10 -2 113.59 25.2
 10 2 4 149.29 25
 -10 -2 4 123.29 25.5
 10 2 4 106.29 20.5
 -2 4 -10 116.19 24.2
 10 4 -2 110.49 17.5
 -4 -10 2 144.19 20.8
 2 10 -4 95.19 24.1
 4 2 -10 102.59 22.5
 -4 4 -10 66.09 21.4
 10 -4 4 67.39 24.9
 10 4 -4 17.2 21.8
 10 4 4 12.6 18.8
 -4 -10 -4 33.8 20
 -4 -10 4 27.3 15.6
 -4 -4 -10 64.99 21.6
 -4 4 -10 51.99 14.5
 4 -10 -4 37.8 19
 4 -4 -10 -1.1 19.2
 4 4 -10 9.8 16
 -10 -4 -4 -8.1 21.8
 4 -4 10 94.49 23.2
 4 4 -10 37.8 21
 -10 4 4 30.9 21.8
 10 4 -4 42 13.6
 -4 10 -4 50.89 22.6
 -4 10 4 24.4 22.1
 4 4 -10 34.3 19.2
 4 10 -4 28 21.4
 10 -4 -4 60.09 22.7
 4 -10 4 42.6 23.2
 4 -4 -10 57.99 16.2
 10 4 4 21.9 19.1
 4 10 -4 16.6 20.8
 -10 4 -4 28.8 15.8
 4 -10 -4 15.1 18.2
 -10 -4 4 76.59 23.9
 -10 4 -4 28.1 19.3
 4 10 4 38.5 23.9
 -4 4 10 75.49 22.1
 10 6 0 205.78 29.5
 0 10 -6 213.28 32.1
 -10 0 -6 185.48 30.9
 -10 0 6 165.88 30.1
 -6 0 -10 185.68 31.4
 -10 0 -6 213.18 28
 -6 -10 0 220.38 29.1
 -10 6 0 228.88 25.2
 0 6 -10 243.28 31.9
 10 -6 0 252.97 31.9
 10 0 6 199.38 29.6
 6 0 -10 243.28 29.4
 6 -10 0 247.28 28.4
 0 6 10 217.58 32.5
 6 10 0 242.68 32.6
 0 -10 -6 229.28 31.1
 6 0 -10 245.18 29.2
 6 0 10 179.28 28.6
 10 0 -6 260.57 31.9
 6 -10 0 180.88 30.5
 6 10 0 178.48 27.9
 6 0 -10 158.78 28.3
 0 -6 -10 166.18 30.6
 -10 -6 0 184.08 31.5
 -10 6 0 181.38 28.9
 -6 0 -10 145.59 28.7
 0 -6 10 208.98 31.6
 0 -10 6 183.88 31.6
 10 6 0 245.28 28.4
 6 -2 -10 95.49 23
 -10 6 -2 112.89 23
 6 10 -2 116.69 23.5
 -6 2 -10 115.49 22
 -2 10 -6 90.79 25.6
 6 -2 -10 111.19 23
 6 2 10 97.79 20.5
 -6 -10 -2 84.29 23.6
 -10 2 6 100.29 25.3
 2 -10 -6 49.1 16.7
 10 -6 -2 98.19 24.6
 -6 2 -10 97.39 26.2
 10 6 2 112.79 22.7
 10 6 2 126.39 22.8
 -2 6 10 60.69 25
 2 6 -10 114.19 24.6
 6 -10 2 102.59 25.1
 6 -10 2 19.5 19.3
 -6 10 2 144.49 25
 -10 6 -2 109.99 19.6
 2 -6 10 85.49 25.9
 -10 -2 -6 42.3 23.4
 2 -10 -6 93.09 24.2
 6 10 -2 102.39 25.2
 -10 -6 2 120.99 24.6
 10 -2 6 122.49 25.5
 10 2 -6 110.69 25
 -2 -10 6 82.39 25.4
 -2 -6 -10 114.49 25.5
 2 10 6 75.49 26.3
 6 -2 -10 118.39 21.7
 6 -2 10 125.89 24.4
 -10 6 2 113.89 18.5
 10 6 -2 55.39 22.9
 -10 2 -6 73.09 23.5
 6 -10 -2 120.49 24.8
 2 6 10 102.39 27.5
 -6 -2 -10 70.89 23.4
 6 2 -10 17 21.8
 6 -10 -2 100.79 21.6
 -10 2 -6 138.99 23.2
 -6 10 -2 130.09 24.5
 10 2 6 127.69 22.9
 -10 -2 6 113.19 26
 6 10 2 80.19 26.2
 -6 -2 -10 70.79 26.3
 10 -6 2 91.09 26.1
 2 -10 6 48.1 24.9
 -2 10 6 68.49 25.6
 2 10 -6 120.19 25.8
 6 2 -10 100.19 23.1
 10 -2 -6 104.09 24.4
 2 -6 -10 61.99 24
 -6 -10 2 106.39 22.2
 -2 -10 -6 74.59 24
 -2 6 -10 137.89 26.1
 10 6 -2 50.39 19.7
 -10 -6 -2 106.29 26.4
 6 10 2 68.89 19.8
 6 2 -10 67.39 22
 -10 6 2 109.69 24.7
 -6 -10 -4 189.98 28.9
 6 -4 -10 129.29 27.4
 -6 4 -10 167.18 29.3
 4 10 6 133.49 30.2
 6 10 -4 168.58 27.3
 10 6 4 151.68 26.9
 4 -6 10 184.48 30.4
 6 -4 -10 108.09 23.8
 4 -10 -6 151.68 27.2
 -10 -4 -6 159.28 29.2
 10 4 -6 161.68 21
 -4 -6 -10 204.68 29.2
 10 4 -6 110.29 27.1
 10 -6 -4 155.28 28.4
 4 -10 -6 124.69 22.5
 -6 4 -10 170.28 23.9
 6 4 10 94.99 28.2
 -4 6 10 172.48 28.6
 4 6 -10 134.89 26.4
 -10 6 -4 173.18 27
 10 -4 6 74.19 29.5
 10 6 4 148.79 25.1
 -4 10 -6 137.39 28.9
 -10 6 -4 124.49 23.6
 6 -10 4 184.18 30
 -6 10 4 177.98 28.8
 6 10 -4 104.39 29.3
 -10 -6 4 140.39 28.5
 10 -6 -4 206.48 29.7
 4 6 -10 128.19 28.6
 -10 4 -6 195.78 25.8
 -4 -10 -6 214.38 29
 -4 10 6 136.69 29.5
 -4 6 -10 162.58 28.5
 -10 6 4 222.18 23.8
 4 -6 -10 199.08 21.9
 4 -10 6 140.99 29.1
 -6 -4 -10 169.68 28.7
 10 6 -4 142.39 28.3
 4 10 -6 185.48 29.4
 -6 4 10 86.19 25.6
 6 10 4 175.08 22.4
 10 4 6 123.89 25.6
 6 -4 10 217.18 29.9
 -10 4 -6 116.09 24.9
 10 4 6 186.68 25.9
 -6 10 -4 169.78 21.4
 -6 -10 4 130.49 24.7
 4 -6 -10 91.49 26.2
 10 -6 4 127.89 30.8
 10 -4 -6 130.29 28
 -6 10 -4 162.38 28.3
 6 4 -10 186.18 25.9
 10 -4 -6 135.09 27.4
 10 6 -4 207.48 23.7
 6 4 -10 177.28 28.1
 -4 -6 10 87.29 21.9
 -10 -6 -4 130.69 28.7
 6 10 4 166.88 29.5
 6 -10 -4 140.19 25.6
 6 -10 -4 120.59 25.5
 -10 -4 6 207.38 30.4
 4 6 10 130.19 30.1
 6 10 -6 152.68 28.4
 6 10 -6 163.88 27
 6 -6 -10 69.89 24.7
 10 -6 -6 99.99 25.2
 -10 -6 6 96.39 26.5
 6 -10 6 45.4 26.3
 6 -6 -10 85.79 21
 6 -6 10 136.19 28.8
 6 10 6 129.79 30.5
 6 6 10 77.99 27.8
 -6 6 -10 140.89 27.1
 -6 6 10 91.19 25.9
 -10 6 -6 128.79 24.1
 -10 6 6 104.09 21.2
 10 6 -6 100.79 20.5
 10 6 6 75.79 27.4
 10 -6 6 108.29 29.1
 -10 6 -6 114.89 23.2
 -6 -10 -6 123.09 26.7
 -6 -10 6 82.89 21.6
 -10 -6 -6 107.29 27.7
 -6 10 -6 53.59 25.4
 10 6 -6 74.99 26.2
 10 6 6 112.99 22.5
 6 -10 -6 111.39 22.1
 -6 -6 10 87.49 21.1
 6 6 -10 155.48 25.6
 10 -6 -6 80.59 26.3
 6 6 -10 121.39 27.1
 6 -10 -6 107.39 25.3
 -6 -6 -10 101.29 26.6
 -6 10 6 120.69 26.9
 0 8 -10 54.79 23.7
 8 0 -10 48.6 22.1
 10 8 0 50.29 22.4
 0 -10 -8 40.8 24.9
 10 0 8 102.29 23.9
 0 8 10 82.29 27.8
 8 0 -10 76.29 24.1
 10 0 -8 60.89 17
 0 -8 -10 66.99 25.7
 -10 -8 0 68.29 24.9
 -10 8 0 88.59 23.6
 -8 0 -10 66.39 23.4
 10 -8 0 131.69 26.1
 0 -10 8 64.09 27
 -8 0 -10 48.6 25.2
 0 10 -8 80.09 26
 0 10 8 88.69 27.8
 8 0 -10 49 21.9
 10 8 0 23.6 22.9
 8 10 0 82.59 21.9
 10 0 -8 30.1 23.5
 -10 0 -8 36.4 22.9
 -8 10 0 41.6 23.2
 -10 0 8 48.8 24.3
 -8 -10 0 11.3 22.9
 0 -8 10 52.89 26.8
 8 -10 0 92.09 22.6
 -10 0 -8 33.9 24.2
 8 0 10 40 22.2
 8 -10 0 56.49 24.7
 8 10 0 64.69 26.2
 -10 8 0 104.89 20.6
 -10 -2 -8 625.64 68.89
 8 10 -2 817.92 67.79
 -10 8 -2 669.13 67.09
 -2 -10 8 644.74 70.19
 -2 8 10 742.33 70.79
 2 8 -10 651.83 68.09
 10 2 -8 681.03 62.29
 10 -8 -2 715.03 68.79
 8 2 10 686.63 65.99
 -8 -10 -2 639.24 68.09
 8 10 -2 709.53 67.59
 -10 2 8 708.93 61.79
 -2 -8 -10 735.53 70.89
 -10 8 -2 659.23 64.59
 10 -2 8 631.44 69.39
 8 -2 -10 655.53 67.99
 -8 2 -10 754.62 68.79
 -2 10 -8 653.53 69.59
 10 8 2 667.83 66.49
 2 -8 10 575.24 69.39
 2 10 8 719.63 70.89
 -8 10 2 685.13 65.69
 10 2 -8 644.24 68.29
 10 8 2 745.03 67.49
 2 -10 -8 636.94 68.59
 8 -2 -10 672.23 66.89
 -10 -8 2 790.22 69.79
 -10 -2 -8 652.63 65.09
 8 -10 2 898.61 71.69
 -8 2 -10 617.54 65.99
 -8 10 -2 686.03 65.39
 -8 10 -2 713.13 65.89
 -10 -8 -2 714.53 69.59
 -10 2 -8 723.33 66.19
 -8 -2 -10 689.03 68.09
 2 -10 8 894.71 72.59
 -8 -10 2 689.33 67.49
 10 8 -2 824.42 65.89
 8 2 -10 725.93 69.29
 -10 2 -8 671.93 67.49
 -2 8 -10 730.53 68.59
 8 2 -10 729.83 65.49
 -10 -2 8 652.03 68.59
 -2 10 8 778.32 70.49
 8 10 2 775.22 69.29
 -2 -10 -8 669.03 69.99
 10 -2 -8 677.73 68.19
 -8 -2 -10 706.23 68.09
 -10 8 2 740.83 64.29
 2 8 10 610.44 69.29
 2 10 -8 688.13 69.39
 8 10 2 689.23 65.39
 8 -2 10 681.93 69.19
 8 -10 -2 645.44 68.19
 10 8 -2 723.03 69.39
 10 2 8 744.63 67.09
 2 -8 -10 668.23 69.19
 8 -10 -2 717.73 67.39
 10 -2 -8 610.74 67.99
 10 -8 2 747.03 70.89
 -2 -8 10 680.23 71.29
 8 -4 -10 58.89 23.4
 -4 10 -8 79.79 26.1
 10 -4 8 37.6 26.3
 4 -10 -8 38.5 17.1
 -10 8 -4 80.79 22.1
 8 4 10 40.3 25.1
 -10 -8 4 52.99 24
 8 -4 -10 79.89 21.5
 -10 4 8 29.6 18.1
 10 4 -8 78.39 24.6
 -8 4 -10 89.29 21.3
 -10 -4 -8 77.39 26
 4 10 8 40.2 27.7
 8 10 -4 55.09 24.2
 10 8 4 70.09 20.8
 10 4 -8 21.2 16.7
 -8 -10 -4 84.99 25.8
 -8 4 -10 52.69 24.1
 10 8 4 44.4 25
 -10 8 -4 117.49 23.3
 -8 10 4 17.2 23.2
 4 8 -10 57.89 24.5
 -4 8 10 59.29 27.6
 4 8 -10 65.39 23.6
 4 -10 -8 36.6 22.9
 8 10 -4 84.29 23.7
 10 -8 -4 44 24
 8 -10 4 40 27.1
 10 -8 -4 50.29 23.6
 4 -8 10 82.39 25.9
 -4 -8 -10 28.2 24
 8 4 10 39.2 17.7
 -8 -4 10 68.49 23
 8 -4 10 4.2 25.2
 -8 10 -4 48.3 19.5
 -4 -10 -8 64.29 25.5
 10 4 8 14.8 24.3
 10 -8 4 199.78 30.1
 -10 4 -8 57.59 22.6
 8 10 4 86.19 27.6
 4 10 -8 115.89 26.4
 10 4 8 56.09 20.9
 -10 8 4 46.8 21
 10 8 -4 71.59 20.9
 -8 4 10 49.99 21.4
 -4 8 -10 52.59 24.7
 4 8 10 13.8 27.2
 8 -10 -4 72.29 24.2
 10 8 -4 45.5 23.1
 -4 10 8 48.5 26.1
 4 -10 8 18.8 25.5
 -8 10 -4 47.5 23.9
 -8 -4 -10 57.89 25.1
 -10 -4 8 24.4 23.3
 4 -8 -10 77.89 16.3
 -8 -10 4 89.69 22.7
 -10 4 -8 68.19 22.9
 8 -10 -4 62.49 22.7
 8 4 -10 59.79 20.3
 -10 -8 -4 32.8 25.8
 4 -8 -10 58.99 23.2
 8 10 4 87.09 19.3
 10 -4 -8 -12.8 22.9
 8 4 -10 25.9 22
 10 -4 -8 47.7 22.9
 8 10 -6 0.9 24.4
 6 -10 -8 -22.4 20.7
 -8 10 6 32.3 22.7
 -8 -10 -6 29.3 23.7
 8 10 -6 76.69 23.6
 8 6 10 -4.9 24.5
 -10 8 -6 -1.4 17.8
 10 -8 -6 -7.5 22.5
 10 -8 -6 14.3 22.9
 10 8 6 14 24.4
 -6 10 -8 -4.5 22.4
 -6 -10 8 32.5 17.5
 -10 -6 -8 16.6 23.7
 8 -6 -10 -10.9 22.2
 -6 -8 -10 -20.4 22
 8 -10 6 33.6 25.2
 6 8 -10 33.2 21.4
 6 10 8 23.7 27.2
 -8 6 -10 72.89 24
 -8 -6 10 -2.4 19.9
 -10 6 8 -18.4 18
 6 -10 -8 -5.7 17.5
 6 -8 10 -1.1 24.5
 6 8 -10 -9.6 23.4
 8 -6 -10 18.3 19.1
 10 6 -8 34.9 18.1
 -10 -8 6 3.8 22.2
 10 -6 8 20.3 25.1
 10 6 -8 -0.3 22.7
 -8 6 -10 -14.4 17.5
 -6 8 10 27.8 24.7
 10 8 6 35.7 17.5
 -10 8 -6 64.29 22.4
 8 6 -10 31.6 19.8
 10 -6 -8 34.8 22.8
 10 8 -6 42.7 20.4
 -10 6 -8 -10.4 19.7
 -8 10 -6 -23.9 21.4
 8 10 6 13.4 15.1
 -8 10 -6 20 16.5
 8 10 6 3.4 25.1
 -6 -10 -8 12 24.1
 6 -8 -10 13.7 21.2
 8 -10 -6 23.1 21
 10 -6 -8 -14.3 23.3
 -10 -8 -6 1.5 23.9
 10 6 8 -18.8 22.9
 6 -8 -10 50.89 17.9
 6 -10 8 -16.9 24.3
 -6 -8 10 48.8 18.9
 8 -10 -6 -6 19.1
 8 -6 10 46.7 25
 8 6 -10 -12.5 21.9
 -8 -6 -10 -27.4 22.7
 -8 6 10 -57.39 20.6
 -6 8 -10 10.4 22.4
 -6 10 8 1.9 22.4
 6 10 -8 -9.2 22
 6 8 10 27.6 26.9
 -10 -6 8 -6.2 22.7
 6 10 -8 -33 24.3
 -10 6 -8 22.9 21
 -8 -10 6 56.49 20.6
 -10 8 6 38.8 20.1
 10 6 8 12.9 17.7
 10 -8 6 28.9 25.2
 10 8 -6 8.5 22.8
 -8 -8 10 266.97 37.5
 8 -10 -8 280.17 38.8
 8 -8 -10 305.27 39.9
 10 -8 -8 259.37 39.2
 -10 -8 -8 321.67 41.8
 -8 -10 -8 274.07 41.1
 -8 -10 8 290.47 36
 -8 -8 -10 260.97 40.8
 8 8 10 325.57 43.1
 -8 8 -10 341.97 40.7
 8 -10 -8 317.27 37.5
 -8 10 -8 299.67 40.3
 -8 10 8 326.67 39.8
 8 8 -10 258.47 36.8
 8 10 -8 319.67 41.9
 10 -8 -8 284.27 38.4
 10 -8 8 406.46 43.9
 10 8 -8 324.17 40.6
 10 8 8 303.87 33.9
 10 8 -8 311.77 36.9
 -10 -8 8 335.87 39.4
 -10 8 -8 306.87 35.7
 -10 8 -8 309.77 38.8
 -10 8 8 297.17 37
 10 8 8 358.46 43.1
 8 -10 8 319.37 41.7
 8 -8 -10 270.77 36.1
 8 -8 10 264.07 40.6
 8 8 -10 244.98 40.1
 -8 8 10 280.97 39.3
 8 10 8 320.87 42.8
 8 10 -8 319.17 39.7
 0 10 -10 3552.94 274.07
 -10 -10 0 3216.38 277.27
 -10 0 -10 3336.87 277.87
 0 -10 -10 2990.2 278.07
 10 0 -10 3549.15 279.57
 -10 10 0 3504.35 270.57
 -10 0 -10 3298.77 271.77
 0 -10 10 3349.36 280.57
 0 10 10 3100.09 273.47
 10 0 -10 3122.49 268.77
 10 10 0 3307.17 271.47
 10 0 10 3419.76 278.37
 10 10 0 3329.57 278.07
 10 -10 0 3399.16 279.97
 10 -2 -10 158.98 28.3
 10 2 10 138.09 24.7
 -10 -10 -2 72.19 26.2
 10 -2 10 131.69 27.9
 10 2 -10 105.49 26.1
 -10 -2 -10 51.09 27.2
 10 10 2 25.6 27.9
 10 -10 2 95.29 28.7
 10 -2 -10 61.99 24.6
 -10 10 2 25.8 25.7
 -10 10 -2 119.89 24.1
 -2 -10 -10 23.7 28.4
 -10 -10 2 135.59 27.6
 10 10 -2 58.19 25.2
 2 -10 10 52.09 28.5
 10 -10 -2 119.59 26.8
 -10 2 -10 -27.1 26.6
 -10 -2 -10 143.59 27.9
 -10 -2 10 152.48 27.8
 10 10 -2 138.99 26
 -2 10 -10 119.69 28.4
 -2 10 10 103.69 30.1
 2 10 -10 102.89 28.2
 2 10 10 114.89 32
 -2 -10 10 16.9 29.5
 -10 10 -2 84.89 24.3
 10 -10 -2 133.49 26.4
 10 10 2 108.99 23.6
 -10 2 -10 60.39 25.8
 2 -10 -10 60.19 26.8
 -10 -10 4 214.28 34.7
 -10 -10 -4 276.47 37.8
 -10 4 -10 261.27 37.2
 10 10 -4 309.97 37.4
 10 -10 -4 266.27 35.8
 10 10 4 216.18 31.5
 4 -10 -10 167.48 34.2
 4 10 10 241.18 40.4
 10 4 -10 229.08 36.1
 10 4 10 288.07 32.6
 -4 -10 -10 207.08 38.4
 4 10 -10 253.07 37.5
 4 -10 10 235.68 37.9
 -10 4 10 302.67 32.1
 -10 10 -4 315.67 36
 -10 10 4 326.27 36.2
 -4 10 -10 332.77 39.5
 -4 10 10 274.97 38.4
 10 -10 -4 249.08 36
 10 -4 -10 284.87 38.8
 -10 10 -4 301.77 34.6
 10 -10 4 272.77 38.5
 10 -4 -10 277.87 36.8
 10 -4 10 252.67 36.6
 10 4 -10 243.48 31.6
 10 4 10 282.97 37.3
 10 10 -4 210.88 33.7
 10 10 4 237.28 36.9
 -10 4 -10 220.38 34.3
 -10 -4 10 220.68 35.3
 -10 -4 -10 217.28 36.7
 -10 10 6 -31.3 22
 10 -6 -10 -1.7 23.6
 10 -10 -6 -39.4 22.4
 6 -10 -10 2.2 22.2
 -10 -10 -6 33.9 25.6
 -10 -10 6 29.1 21.9
 -10 -6 -10 27.2 27.1
 -10 -6 10 -9.1 23.2
 -10 6 -10 -23.4 19.7
 -10 10 -6 -23.6 18.2
 -6 -10 -10 7.1 24.9
 -6 -10 10 -12.4 17
 -10 6 -10 -4.6 22.5
 -10 6 10 4 20.9
 -10 10 -6 -22.5 21.7
 10 10 6 -3.7 16.7
 6 -10 -10 18.2 17.1
 6 -10 10 19.6 26.3
 6 10 -10 -9.8 25.3
 10 -10 -6 -32 20.2
 -6 10 -10 5.8 24.3
 -6 10 10 -17.3 24.9
 6 10 -10 -21.4 22.3
 6 10 10 41.6 30.2
 10 6 -10 -13.2 18.9
 10 6 10 -54.59 22.8
 10 10 -6 -34.4 20.7
 10 10 6 11.6 24.7
 10 6 10 -2.5 17.4
 10 10 -6 33.2 24.3
 10 -6 -10 -29.8 20.4
 10 -6 10 17.7 26.1
 10 6 -10 22.6 24.4
 10 -10 6 -18.5 24.9
 8 10 -10 23.3 24.1
 8 10 10 40.7 31.6
 10 8 -10 -2.8 21.3
 10 8 10 14.5 29
 10 10 -8 43.4 23.8
 10 10 8 6.2 27.1
 10 10 8 14 16.6
 -10 10 -8 9.6 19.2
 -8 -10 -10 28.2 27.4
 -8 -10 10 -31.8 20.2
 -8 10 10 -1.5 25.4
 -10 -10 -8 4.1 26.4
 -10 10 8 -25.6 22.7
 -8 10 -10 35.8 25.3
 -10 8 -10 13.4 24.1
 -10 8 10 29 23.1
 -10 10 -8 -8.6 23.4
 8 -10 -10 -19.8 19.9
 8 -10 10 11.1 26
 8 10 -10 28.5 27.3
 10 -10 -8 27.2 22.7
 10 -10 8 57.19 28.4
 10 -8 -10 -6.8 21.4
 10 -8 10 13 28.3
 10 8 -10 -13.1 23.7
 10 10 -8 22.5 26
 10 -8 -10 3.6 25
 -10 -8 -10 -25.8 25.9
 -10 -8 10 -7.8 23.7
 -10 -10 8 36.3 23.4
 8 -10 -10 -12.6 23.2
 10 -10 -8 36.2 25
 -10 8 -10 -4.4 19.5
 -10 -10 -10 1032.9 101.09
 -10 -10 10 975.2 95.49
 10 -10 -10 1131.69 97.49
 10 -10 10 952.5 100.49
 -10 10 -10 1187.38 98.19
 -10 10 10 1192.28 97.19
 10 10 -10 997.9 94.49
 10 10 10 1035.4 100.59
 10 10 -10 915.41 99.69
 -10 10 -10 1002.3 92.89
 10 -10 -10 1080.99 99.89
 -1 11 -1 46.1 22.5
 -1 11 1 15.4 22.2
 1 -1 -11 56.79 21.8
 1 1 -11 7.6 20.7
 1 11 -1 70.69 22.9
 1 -1 -11 39.1 17.8
 -1 -1 -11 57.89 23.2
 -1 1 -11 22 21.5
 11 -1 1 40.9 21.9
 -1 1 -11 47.2 17.2
 1 -11 -1 0.7 16
 1 -11 1 24.6 14.6
 11 -1 -1 56.29 22.6
 -1 -11 1 25.6 19.6
 1 -11 -1 1.2 17.7
 1 -11 1 72.19 20.5
 1 -1 11 2.5 18.1
 1 1 11 -27.2 15.5
 -1 -11 -1 -7.7 17.3
 -11 -1 -1 21.3 21.6
 -11 -1 1 -13.8 21.2
 -11 1 -1 55.99 22.3
 -11 1 1 3.5 21.2
 -1 -11 -1 31.2 17
 -1 -11 1 9.9 15.4
 -1 -1 -11 45.5 18.5
 11 1 -1 -6.6 19.9
 11 1 1 28.1 21
 1 1 -11 29.9 16.5
 1 11 1 30.6 23.2
 11 3 1 54.89 22
 -11 3 -1 74.09 24.2
 -3 1 -11 17.2 18.5
 -1 -3 -11 52.69 24.6
 -3 -11 -1 67.69 19.7
 1 -11 -3 60.59 20.4
 1 3 -11 117.59 23.4
 -1 -3 -11 78.29 22.1
 3 -11 1 97.49 23.4
 11 -1 3 110.29 24.5
 1 3 -11 72.99 17.1
 11 1 -3 97.09 24.5
 -3 11 1 76.49 24.6
 3 -1 -11 62.29 18.9
 1 -11 -3 54.69 18.2
 -11 -3 1 76.79 24.2
 3 1 11 30.1 17.7
 -3 1 -11 60.99 23.1
 -1 11 -3 71.39 23.5
 -1 -11 3 81.59 16.1
 3 -1 -11 83.09 20.8
 1 11 3 88.29 24.7
 3 -1 -11 61.49 22.1
 3 -11 1 92.69 17
 11 3 1 94.49 16.2
 11 -3 -1 76.69 24.2
 3 11 -1 93.29 24.7
 -1 -11 3 34.6 22.6
 -11 1 3 81.29 25.2
 -3 -11 -1 99.99 20.4
 -11 -1 -3 100.09 23.8
 1 -3 11 86.19 22.7
 -3 -11 1 33.5 18.4
 -3 -11 1 33.9 20.7
 3 -1 11 45 20.4
 -11 3 1 40 22.6
 -3 -1 -11 43.4 20.4
 -11 1 -3 66.59 16.2
 -3 11 -1 56.09 23.4
 1 11 -3 60.99 23.9
 11 -3 1 73.39 24.1
 -1 -11 -3 36.1 17.4
 -1 3 -11 62.79 23.8
 -1 11 3 105.29 25.1
 1 -3 -11 76.89 21.7
 3 -11 -1 73.99 18.3
 11 1 3 58.19 23.2
 -11 1 -3 63.69 23.4
 -1 -11 -3 49 20.4
 3 1 -11 97.59 23.3
 1 -3 -11 75.09 24.1
 11 3 -1 63.29 22.8
 -11 -1 3 107.59 25
 -1 3 -11 99.69 17.9
 11 1 3 80.09 17.7
 1 -11 3 73.49 23.1
 3 1 -11 41.6 20.2
 3 11 1 104.79 26
 11 -1 -3 101.19 25.1
 3 -11 -1 49.5 20.5
 -11 -3 -1 65.39 23.5
 -3 -1 -11 96.69 25.3
 3 1 -11 53.69 18.3
 1 -3 -11 69.79 16.8
 -1 -3 11 103.29 22.8
 -11 3 3 226.78 32.4
 -3 -11 -3 240.28 30.6
 -11 3 -3 214.38 25.6
 3 -3 -11 168.38 25.8
 3 -3 11 199.48 30.8
 11 -3 -3 245.68 33.4
 11 -3 3 190.68 32.5
 11 3 -3 135.29 30.2
 11 3 3 239.48 31.3
 -3 -3 -11 177.28 31.1
 -3 3 -11 245.28 27
 -3 -11 3 220.68 31.9
 3 3 -11 226.38 27
 3 11 -3 199.08 31.7
 3 11 3 156.18 32.7
 11 3 3 202.98 27.6
 3 3 -11 206.48 31.2
 -3 11 -3 259.67 32.6
 -3 11 3 259.37 33.9
 3 -11 -3 229.98 29
 3 -3 -11 234.38 30.8
 -3 -11 -3 260.87 27.3
 -11 -3 3 264.27 34.6
 -11 3 -3 222.18 31.3
 3 -11 3 198.58 31.7
 3 -3 -11 204.48 30.7
 -3 -3 -11 184.78 32.3
 -3 3 -11 240.88 33.1
 -3 -11 3 168.38 25.7
 -11 -3 -3 239.88 33.7
 3 -11 -3 245.58 28.8
 3 3 -11 217.58 30.9
 1 -5 11 81.69 26.4
 -5 -11 -1 59.29 23.2
 -5 1 -11 62.99 26.2
 -1 -5 -11 89.69 24.4
 -11 1 5 64.49 26.7
 5 -1 -11 119.09 23.7
 5 1 11 138.09 22.1
 -1 -11 5 130.69 27.9
 11 5 1 92.89 23.8
 -1 5 11 112.89 27.7
 11 5 1 80.89 20.9
 5 11 -1 110.09 26.8
 5 -11 1 131.59 25.3
 1 -11 -5 94.09 23.4
 5 -1 -11 58.69 22.4
 -5 11 1 140.79 26.2
 11 -1 5 70.59 24.4
 -5 1 -11 50.79 23.5
 11 -5 -1 149.88 27.4
 5 -11 1 44.5 19.9
 -11 -1 -5 131.89 26.5
 11 1 -5 99.09 25.6
 -11 5 -1 128.39 25.7
 1 11 5 -10.9 27.8
 5 11 -1 87.09 22.4
 1 -11 -5 99.69 18.5
 5 -1 -11 128.69 24.7
 -1 11 -5 136.39 26.1
 -11 5 -1 134.29 18.3
 -11 -5 1 161.78 27.3
 1 5 -11 -11.1 25.2
 5 1 -11 148.79 25
 5 -1 11 207.68 25.8
 -11 1 -5 134.39 25.6
 1 -5 -11 116.79 24.6
 -5 -1 -11 81.09 25
 -11 -1 5 50.29 26.5
 11 1 5 116.09 25
 5 -11 -1 108.99 22.3
 -11 1 -5 109.69 20.7
 5 1 -11 90.19 23
 1 -11 5 154.18 27.4
 1 5 11 127.19 28.2
 -1 5 -11 32 25.9
 -5 11 -1 107.89 25.2
 -5 -11 1 -6.5 21.6
 -11 -5 -1 77.79 25.8
 -1 11 5 96.79 28.5
 1 11 -5 105.29 25.9
 5 11 1 109.29 27
 5 -11 -1 99.99 24.4
 5 11 1 123.39 21.3
 11 5 -1 120.49 21
 -1 -11 -5 176.68 26.2
 11 -5 1 73.29 26.9
 11 5 -1 107.39 26
 -5 -1 -11 140.19 28.2
 -1 -5 11 79.49 26.1
 5 1 -11 69.99 23
 11 -1 -5 81.29 25.7
 -11 5 1 88.39 25.3
 3 5 -11 95.89 18.4
 -3 -5 -11 93.09 24.7
 5 3 11 176.08 20.7
 3 11 5 -8.1 27.1
 5 -11 3 102.19 25.8
 -5 3 -11 11.2 19.2
 11 5 3 87.59 22.4
 5 11 -3 80.89 25.8
 -11 5 -3 134.49 24.9
 11 -3 5 46.5 26.8
 11 3 -5 118.39 24.4
 5 -3 -11 83.79 23.3
 5 11 -3 20.1 23.5
 -11 3 5 61.29 27.5
 5 -3 -11 56.29 21.1
 -5 11 3 155.18 27.1
 11 5 3 62.89 21.2
 -3 5 11 115.29 26.7
 3 5 -11 39.1 24.5
 -5 3 -11 127.39 27
 -5 -11 -3 115.99 23.9
 3 -5 11 58.79 25.1
 3 5 -11 128.99 25.1
 -3 11 -5 59.09 24.5
 -11 -5 3 84.99 26
 -11 5 -3 95.19 18.5
 3 -11 -5 86.39 22.4
 5 -11 3 17.6 18.4
 -3 -11 5 113.99 26.1
 11 -5 -3 130.29 27.1
 -11 -3 -5 76.19 25.8
 3 -11 -5 55.19 19.9
 3 -5 -11 96.49 23.7
 -5 -3 -11 90.29 26.2
 -5 -11 3 68.49 20.4
 3 5 11 139.59 28
 -5 -3 -11 81.79 24.1
 -11 -3 5 91.09 26.2
 -11 3 -5 140.89 25.8
 3 -11 5 69.69 24.8
 11 3 5 90.29 21.1
 3 11 -5 129.79 26.7
 11 5 -3 94.49 24.9
 5 3 -11 92.79 23.7
 11 -5 3 108.49 27.5
 -3 5 -11 61.19 24.5
 -11 5 3 21.1 26.2
 5 -11 -3 70.99 22.7
 -3 11 5 62.49 26.3
 11 -3 -5 95.89 25.6
 5 11 3 97.79 27.7
 -11 3 -5 98.89 20.8
 -11 -5 -3 68.89 24.7
 11 5 -3 138.99 18.1
 5 -3 11 100.49 24.5
 -5 11 -3 83.29 24.8
 5 3 -11 40.4 23.2
 -3 -11 -5 73.79 23.4
 5 3 -11 63.79 21.3
 3 -5 -11 81.49 18.1
 5 -11 -3 60.49 21
 11 3 5 101.39 23.7
 -5 -11 5 257.87 27.5
 5 -11 -5 196.28 28.1
 -11 -5 -5 195.18 35
 5 11 5 189.18 35
 5 -5 11 189.58 32.1
 -5 -5 -11 245.28 33.2
 11 5 5 205.48 30.9
 11 -5 -5 180.28 32.4
 5 5 11 189.88 33.7
 11 -5 5 265.47 35.1
 11 5 -5 193.48 32
 5 -11 -5 173.58 29.8
 5 11 -5 247.18 32.6
 -5 5 -11 199.18 25.2
 5 -5 -11 197.48 26.8
 11 5 -5 248.68 25.7
 11 5 5 209.08 31.8
 -5 11 5 178.78 32.5
 5 5 -11 201.88 30.1
 -11 5 -5 190.78 27.9
 5 -5 -11 180.78 30.9
 -5 5 -11 196.88 32.2
 -5 5 11 200.28 31.5
 -5 11 -5 251.17 34.2
 -11 -5 5 221.28 34.1
 -11 5 -5 200.38 31.1
 -5 -11 -5 233.08 32.7
 5 5 -11 220.08 33.2
 5 -11 5 190.18 33.8
 5 11 -5 220.08 32.7
 7 -1 -11 92.49 23.1
 7 -11 1 63.69 20.7
 1 11 7 34.9 26.4
 -11 7 -1 111.89 20.6
 7 -1 -11 78.49 23.8
 11 7 1 76.89 23
 -1 -11 7 92.19 27.2
 7 11 -1 54.69 22.2
 -1 -7 -11 71.59 24.6
 -11 -1 -7 73.59 25.8
 1 -11 -7 101.49 24.6
 -7 11 1 79.49 25.6
 1 7 -11 63.09 24.1
 -11 -7 1 38.3 24.8
 -11 7 -1 50.89 23.8
 11 -1 7 99.99 26.3
 -7 1 -11 91.39 26.7
 -11 -1 -7 86.49 22.4
 11 7 1 19.1 21.8
 11 1 -7 31.3 23.8
 -1 7 11 -1.9 25.3
 -1 11 -7 44.5 25
 11 -7 -1 63.19 24.9
 7 -1 -11 64.79 22.4
 7 1 11 81.79 23
 -7 1 -11 75.79 23
 1 -7 11 73.19 26.3
 7 -11 1 125.19 26.6
 -7 -11 -1 17.9 22.6
 -11 1 7 117.99 27
 7 11 -1 57.59 25.3
 7 -11 -1 70.09 24.4
 -11 7 1 108.49 19.1
 -1 -11 -7 79.09 24.6
 -7 11 -1 134.09 24.9
 -11 7 1 31 23.7
 -7 -1 -11 87.99 23.5
 11 -7 1 106.69 26.4
 1 7 11 19.9 26.3
 -7 -11 1 72.09 22.6
 11 7 -1 22.8 22.9
 7 1 -11 69.89 22.7
 1 -11 7 83.29 26.8
 7 11 1 63.69 21.4
 -11 1 -7 55.49 22.9
 7 11 1 115.39 27.6
 -11 1 -7 58.89 24.8
 -1 -7 11 11.6 24.8
 7 1 -11 57.99 22
 7 -11 -1 64.49 21.7
 -11 -7 -1 45.7 25.6
 -1 7 -11 110.09 24.9
 11 -1 -7 44.3 25
 1 -7 -11 53.69 23.7
 7 1 -11 76.29 22.4
 11 1 7 80.19 23.3
 7 -1 11 94.49 24.8
 -1 11 7 59.79 26.8
 11 7 -1 100.69 22.4
 -11 -1 7 91.59 25.6
 -7 -1 -11 107.99 26.6
 1 11 -7 50.69 25.4
 7 11 -3 57.19 23.9
 7 -3 -11 60.99 23
 7 11 -3 88.29 24.9
 -3 7 11 6.1 24.3
 -11 -7 3 36.5 24.4
 7 -3 -11 77.59 20.7
 7 -11 3 65.19 27.3
 11 -7 -3 31.8 23.9
 -11 7 -3 62.39 23.9
 11 -3 7 96.29 27.5
 3 -11 -7 57.69 22.1
 11 3 -7 63.99 15.5
 -7 3 -11 22.2 19.2
 3 11 7 43.6 27
 -3 -11 7 56.99 26.2
 11 7 3 46.8 21.1
 11 7 3 60.19 23.3
 -7 11 3 45.2 24.2
 11 3 -7 43 23.4
 3 -7 11 20.4 24.3
 -3 -7 -11 69.49 25.8
 -3 11 -7 34.1 24.6
 -7 -11 -3 74.29 25
 -7 3 -11 33.9 24.2
 3 7 -11 63.39 23.1
 -11 7 -3 58.09 20.1
 3 -11 -7 40.9 15.7
 -11 -3 -7 44.7 25.2
 7 3 11 81.19 19.9
 7 3 -11 5.1 21.2
 -11 3 -7 69.99 24.2
 -11 -3 7 40.2 24.1
 -7 11 -3 85.69 24
 11 -7 3 99.09 27.1
 11 7 -3 26.5 22.1
 11 -3 -7 61.59 24.8
 3 7 11 4.9 26.4
 -11 -7 -3 38.3 25.8
 -11 7 3 74.09 18.6
 -7 -3 -11 44.5 24.1
 7 3 -11 16.2 20
 -7 -3 -11 60.69 23.3
 3 -11 7 21.6 24.7
 -11 3 -7 40.4 21.8
 7 11 3 102.39 27.5
 3 -7 -11 8 21.8
 7 -11 -3 27.9 21.9
 11 3 7 -5.9 22
 -7 -11 3 25.7 20.7
 11 3 7 48.3 22.4
 3 11 -7 12.5 24.5
 7 11 3 53.49 18.9
 -3 11 7 18.2 25.5
 7 -3 11 103.49 24.7
 -3 7 -11 80.69 24
 -3 -11 -7 64.69 24.8
 7 -11 -3 5 21.3
 11 7 -3 55.89 18.8
 -5 -11 7 102.69 18.7
 7 11 -5 46.8 23.8
 -5 11 -7 128.39 27.5
 -11 -5 -7 44.6 25.7
 11 7 5 93.49 27
 7 5 11 22.7 26
 5 -11 -7 37.8 22.5
 5 7 -11 59.09 22.2
 7 -5 -11 70.39 25
 11 -7 -5 90.19 26
 -11 -7 5 112.09 26.7
 11 5 -7 37.9 17.7
 5 -7 11 77.99 26.5
 -7 5 -11 51.49 24.1
 5 11 7 31.2 28
 -11 7 -5 110.09 23.2
 7 -11 5 77.79 26.9
 7 -5 -11 74.09 20.1
 11 5 -7 69.99 26.5
 -11 7 -5 108.69 21.8
 5 -11 -7 25.2 18
 11 -7 -5 62.29 26.4
 -5 -7 -11 47.8 24.8
 -7 -5 11 63.69 20.8
 -7 11 5 65.09 25.4
 7 11 -5 74.89 27.2
 11 -5 7 105.19 28.4
 -11 5 7 22.9 17.3
 -7 -11 -5 88.49 25.9
 11 7 5 43.8 20.8
 -7 5 -11 71.69 19.5
 5 7 -11 61.39 26
 -5 7 11 43.4 25.6
 11 -7 5 80.49 27.7
 7 11 5 67.89 17.6
 7 5 -11 69.69 21.6
 5 11 -7 120.19 27.4
 11 -5 -7 43.3 25.8
 5 -11 7 68.69 26.5
 7 5 -11 96.89 25.6
 11 5 7 43.2 24.2
 5 7 11 10.6 26.5
 5 11 -7 40.5 26.6
 -11 -7 -5 75.69 28.2
 -7 11 -5 59.19 17.2
 -11 7 5 103.99 20.8
 -7 -5 -11 41.6 25
 -7 5 11 24.8 21.9
 5 -7 -11 47.3 23.9
 11 7 -5 32.4 25
 -11 5 -7 62.49 22
 11 5 7 55.19 21.5
 -11 5 -7 30.7 21.3
 11 -5 -7 100.79 26.1
 -7 -11 5 66.49 21.3
 7 -5 11 49.6 25.1
 11 7 -5 79.29 20.7
 7 -11 -5 46.5 20.4
 -5 -11 -7 71.39 25.2
 5 -7 -11 69.49 17.5
 -5 7 -11 47.6 24.4
 -5 11 7 50.69 26.2
 -11 -5 7 -1.7 23.6
 -7 11 -5 74.69 24.7
 7 -11 -5 78.99 23.6
 7 11 5 109.99 29.3
 -5 -7 11 62.29 19
 -11 -7 -7 -9.1 24
 -7 -7 -11 18 24
 11 -7 7 -6.1 24.6
 7 7 -11 15.7 23.2
 -7 7 -11 1.7 21.7
 7 11 7 -7.8 25.2
 -7 11 -7 -50.29 22.2
 7 11 -7 27.1 24.1
 -11 7 -7 -6.5 19.3
 -7 -7 11 -56.69 18.3
 7 -11 -7 -36.7 17.7
 7 7 11 53.59 27.4
 7 -7 11 6.7 24.6
 11 7 7 36.7 25.2
 -11 7 7 30.9 19.7
 7 -11 -7 -5.5 21.6
 11 -7 -7 29.4 23
 11 7 -7 31.5 18.5
 11 7 -7 -23.1 22.2
 11 7 7 -3.6 17.9
 -11 7 -7 -5.7 20.4
 7 -7 -11 14.4 22.3
 -11 -7 7 -48.1 23.1
 -7 7 -11 19.8 15.4
 -7 7 11 -10.6 23.9
 7 11 -7 27.7 24.5
 -7 11 7 3.9 23.5
 7 7 -11 -46.2 19.1
 7 -11 7 5.9 25.1
 7 -7 -11 41 19
 -7 -11 7 27.7 18.6
 11 -7 -7 19.8 24.4
 -7 -11 -7 12.9 23.3
 -11 -9 1 -54.79 25.5
 9 11 -1 -10.3 23.6
 -9 1 -11 47.5 26.3
 11 9 1 -11.1 23.3
 -11 -1 -9 49.6 23.6
 9 -11 1 34.6 27.2
 9 -1 -11 34.7 21.4
 11 1 -9 14.3 17.1
 9 -1 -11 38.4 21.3
 1 9 -11 8.2 24.9
 -1 -11 9 49.1 26.5
 11 1 -9 76.29 24.6
 -1 11 -9 35.5 27.1
 -11 -1 -9 11.5 25.2
 1 -11 -9 63.49 24.8
 -9 -11 -1 85.49 25.8
 11 -1 9 86.89 25.6
 -9 11 1 33.1 23.6
 9 1 11 49 22.9
 1 -9 11 28.1 26.2
 1 11 9 52.19 29.3
 9 11 -1 32.8 23.2
 11 9 1 -1 22.7
 -1 9 11 52.19 29.6
 -11 9 -1 44.6 22.7
 -9 1 -11 16.5 23
 11 -9 -1 29.6 23.8
 -1 -9 -11 56.49 25.7
 9 -1 -11 22.8 23.5
 -11 9 -1 33.5 20.5
 -9 -1 -11 81.59 27
 -11 9 1 49.7 23.5
 9 11 1 -4 20.4
 -9 -1 -11 44.7 25.7
 9 1 -11 17 22.8
 11 -9 1 19.7 25
 11 9 -1 39.1 23.9
 1 -11 9 63.49 27.3
 9 -11 -1 35.2 23.3
 1 -9 -11 105.69 26.8
 9 11 1 72.19 26.4
 -9 11 -1 67.19 23.3
 -11 -1 9 -9.7 23.8
 1 9 11 -62.39 28.2
 -11 1 -9 -14.3 24.3
 9 -11 -1 42.5 24.6
 -9 -11 1 55.09 23.7
 9 1 -11 10.2 23.6
 -1 -11 -9 81.49 25.8
 -1 11 9 102.49 30
 1 11 -9 -58.59 27.5
 -11 1 -9 62.09 23.5
 9 1 -11 3.6 20.2
 -1 9 -11 -40.8 25
 11 -1 -9 3.7 24.4
 9 -1 11 22.9 24.8
 11 9 -1 60.39 23.2
 -11 9 1 49.2 20
 -11 -9 -1 6.3 24
 11 1 9 58.89 23.2
 -1 -9 11 -4.7 26.1
 -3 -11 9 134.09 32.5
 9 -11 3 191.88 33
 11 9 3 63.69 27.8
 -3 9 11 117.19 32.9
 -3 11 -9 101.89 30
 3 -11 -9 95.89 27.6
 9 -3 -11 128.59 28.5
 11 9 3 165.18 26.4
 -11 -9 3 131.69 29.9
 -11 -3 -9 119.19 30
 -9 3 -11 116.49 25.8
 11 -9 -3 98.89 27.2
 3 -9 11 130.69 30
 -11 9 -3 155.48 25.7
 9 -3 -11 140.49 26.8
 9 11 -3 113.29 28.4
 -9 11 3 136.49 28.4
 -11 3 9 107.09 21.4
 11 -3 9 184.48 31.1
 9 11 -3 153.98 28.3
 -9 -3 11 69.59 25.9
 11 3 -9 88.19 27.4
 -11 9 -3 115.59 26.1
 11 3 -9 117.69 22.4
 -9 -11 -3 157.28 29.6
 3 9 -11 196.28 31.2
 -9 3 -11 176.18 30.6
 -3 -9 -11 103.89 29.8
 3 11 9 101.49 32.5
 9 3 11 155.38 24.1
 11 -3 -9 71.69 28.1
 -3 -9 11 95.29 32.2
 -3 9 -11 103.59 28.7
 9 -11 -3 90.59 27
 -11 -3 9 113.79 28.3
 11 9 -3 130.79 28.4
 9 -3 11 99.49 29.2
 3 11 -9 135.39 30.9
 11 -3 -9 121.69 29.5
 -9 -3 -11 133.69 29
 9 -11 -3 127.69 27.5
 3 -9 -11 108.59 27.9
 -11 3 -9 128.99 28.4
 -9 11 -3 144.49 24.7
 -9 -11 3 135.89 27.2
 3 -11 9 114.49 29.5
 -11 9 3 73.19 24.2
 -11 3 -9 112.89 27
 11 9 -3 116.49 25.5
 9 3 -11 113.29 27.8
 9 11 3 120.59 23.5
 -3 -11 -9 129.09 30
 11 -9 3 124.79 32.1
 9 3 -11 106.89 24.7
 9 11 3 115.19 30.1
 -9 3 11 139.39 24.7
 3 9 11 165.18 34.5
 -11 -9 -3 122.79 30.5
 -9 11 -3 190.38 28.9
 11 3 9 132.89 27.8
 11 3 9 172.68 26.3
 -3 11 9 93.19 30.9
 -11 -5 -9 80.19 27.8
 11 5 -9 62.69 18.9
 5 9 -11 90.19 27.2
 -9 5 -11 58.69 21.9
 -11 -9 5 110.69 26.8
 -11 9 -5 94.39 23.4
 5 11 9 107.79 30.9
 -9 -5 11 48.5 23.7
 -9 5 -11 92.79 27
 -11 5 9 144.79 22.1
 5 -9 11 72.09 28
 9 5 11 83.09 19.5
 5 -11 -9 69.19 24.8
 11 -9 -5 75.69 26.8
 11 9 5 62.19 20.9
 -9 -11 -5 97.49 27.7
 -11 9 -5 81.59 23.1
 5 -11 -9 55.79 18.6
 -5 9 11 73.89 28.8
 11 -9 -5 75.39 25.5
 -5 -9 -11 88.09 27.3
 9 11 -5 105.69 25.8
 9 -5 -11 55.69 22.9
 -5 11 -9 73.99 27.6
 9 11 -5 27.9 24.7
 9 -5 -11 86.19 26.8
 5 9 -11 21.8 25.2
 11 -5 9 53.19 27.1
 11 5 -9 45.2 25.6
 9 5 11 66.19 27.1
 9 -11 5 95.59 28.8
 -9 11 5 91.69 27
 9 5 -11 45.4 25.6
 5 11 -9 40.3 26.2
 11 -5 -9 70.09 25.8
 9 5 -11 75.49 23
 -5 11 9 72.19 27.4
 5 -9 -11 81.89 25.9
 9 -11 -5 59.29 23.2
 -11 5 -9 66.09 24.2
 -11 5 -9 93.89 24.4
 -9 11 -5 90.09 25.9
 11 -5 -9 45.1 24.2
 -5 9 -11 43.1 26.1
 -5 -11 -9 49 27
 11 5 9 72.39 26
 5 9 11 51.09 30.2
 11 9 -5 49.5 24.7
 9 11 5 100.99 29.2
 -11 -5 9 124.29 28.3
 9 -5 11 48.3 26.5
 -11 -9 -5 54.29 26.7
 9 11 5 59.49 19.8
 -9 -11 5 100.19 23.7
 -9 11 -5 66.29 20.6
 11 5 9 102.99 22.5
 9 -11 -5 69.79 25.5
 11 9 -5 79.39 23
 -9 -5 -11 102.29 28.5
 -9 5 11 34.7 22.4
 -11 9 5 79.79 22.5
 11 -9 5 49.7 27.4
 5 -11 9 41.2 26.5
 5 -9 -11 51.49 18
 -9 7 -11 -30.1 19.4
 -7 11 -9 96.19 28.1
 7 -11 -9 53.09 20
 7 9 -11 56.59 28.6
 7 11 9 21.5 29.2
 11 9 7 61.59 27.9
 9 -11 7 47 27.2
 -9 -7 11 31.2 23.3
 -11 7 9 22.9 20.9
 11 -9 -7 64.29 26.3
 -9 11 7 40.4 25.8
 9 7 11 30.4 27.8
 -7 9 11 10.8 25.9
 7 9 -11 56.69 25.2
 7 -9 11 63.89 27.8
 -11 9 -7 16 20.7
 -9 -11 -7 1.1 25.4
 11 7 -9 32.5 21.1
 -11 9 -7 0.2 22.5
 -11 -9 7 47.9 25.1
 -7 -11 9 34.1 19
 7 -11 -9 61.79 25.3
 9 -7 -11 -26.1 23.3
 11 -9 -7 19 25.6
 9 11 -7 21.4 25
 9 -7 -11 11.8 20.6
 11 7 -9 55.49 26.4
 -7 -9 -11 -0.2 25.8
 -11 -7 -9 24.5 26.6
 11 -7 9 26.8 27.6
 9 11 -7 4.2 25.7
 11 9 7 32.3 18.5
 -9 7 -11 32 26.4
 9 -11 -7 54.59 24.3
 -7 -9 11 45.7 21.3
 -11 -9 -7 39.5 27
 7 -11 9 14.6 27.9
 11 -7 -9 -2.5 25.2
 -11 9 7 22.7 22.5
 -9 -11 7 32.9 22.8
 -9 7 11 -3.6 23.9
 11 -7 -9 4.6 24
 -7 11 9 40.7 26.5
 7 11 -9 65.19 26.2
 11 7 9 70.09 20.4
 9 7 -11 43.4 21.4
 -7 9 -11 -1.4 25.5
 11 9 -7 86.19 23.5
 -11 7 -9 0.9 24.3
 -11 -7 9 59.99 26.3
 -11 7 -9 67.19 23.4
 -9 -7 -11 26.6 27.4
 9 -7 11 20.3 27.1
 9 7 -11 -36.3 24.4
 -9 11 -7 37.5 26.1
 11 -9 7 42.1 28.9
 11 9 -7 56.09 27
 9 -11 -7 28.1 22.1
 -7 -11 -9 -8.1 26.4
 7 -9 -11 77.89 20.1
 7 -9 -11 40 25
 11 7 9 3.8 26.5
 9 11 7 80.09 29.1
 7 11 -9 40.2 28
 7 9 11 84.89 31.7
 11 -9 9 65.09 31.5
 11 9 -9 46.2 27.6
 11 9 9 48.7 18.8
 11 -9 -9 78.29 25.5
 9 11 -9 76.29 30
 9 9 -11 95.89 29.7
 11 9 9 56.39 31.2
 9 -9 11 21.6 28.5
 9 11 9 39.7 31.1
 11 9 -9 53.69 23.5
 -11 9 -9 47.7 26.7
 -11 9 9 70.79 24.9
 -9 9 -11 83.69 27.8
 -11 -9 -9 41.3 29.6
 -11 -9 9 37 24.9
 -11 9 -9 69.09 22.3
 -9 -11 -9 5.9 28
 -9 -9 -11 68.09 28.6
 -9 -9 11 26.4 24.7
 -9 9 -11 -19.4 18.9
 9 -11 -9 65.89 27.9
 9 -9 -11 66.29 27.8
 -9 9 11 101.79 27.6
 -9 11 -9 21.8 27.7
 -9 11 9 160.38 30.5
 9 9 -11 49.9 25.6
 9 9 11 13.8 31.1
 9 11 -9 76.99 26.6
 9 -11 -9 41.6 23.3
 9 -11 9 74.59 29.3
 9 -9 -11 88.79 24.5
 11 -9 -9 24.7 27.6
 -11 1 -11 69.39 27.7
 -11 11 -1 39.6 23.9
 -11 11 1 18.8 23.5
 -1 11 -11 -24.3 27
 1 11 11 0.8 31.4
 11 1 -11 10.8 19.6
 -1 -11 11 63.09 30.1
 1 -11 11 36.8 28.1
 11 -11 -1 31.2 26.4
 11 -11 1 -3.3 25.8
 11 -1 -11 40 25.3
 11 -1 11 65.79 26.7
 11 1 -11 40.5 25
 11 1 11 45.1 25.1
 -11 -1 -11 69.49 27.3
 -11 -11 -1 40.8 27.4
 -11 -11 1 -8.6 25.4
 -11 -1 -11 17.8 27.5
 -11 -1 11 7.9 26.1
 -11 1 -11 67.89 27.4
 -11 11 -1 60.39 24
 -1 -11 -11 29.5 28.1
 1 -11 -11 50.49 26.1
 11 11 -1 31.2 25.2
 11 11 1 -14.1 22.6
 1 11 -11 26.5 28.1
 11 11 -1 33.2 24.9
 11 11 1 11 27.4
 -1 11 11 19.2 30.6
 -3 -11 -11 17.1 27.5
 3 -11 -11 -24.3 22.9
 11 -11 -3 24.5 25.9
 11 -3 -11 17.1 26.2
 11 11 -3 -25 24.1
 11 11 3 1.9 22.7
 -11 -11 3 -56.19 24.9
 -3 -11 11 -37.8 28.4
 3 -11 11 -5.8 26.5
 11 -11 -3 1.9 23.3
 -11 11 -3 8 21.9
 -11 -3 -11 9 26.2
 -11 -3 11 22 25.8
 -11 3 -11 -16.4 23.8
 -11 3 -11 -30.9 25.1
 -11 3 11 -12.1 18.9
 -11 11 -3 50.39 23.3
 -11 11 3 -27.1 23.5
 -3 11 -11 -30.9 26.2
 -3 11 11 -44.1 26.6
 3 11 -11 -20 25.4
 3 11 11 -32.6 30
 11 3 -11 -25.7 20.3
 11 11 -3 31 24.8
 11 11 3 -17.3 27.6
 11 3 11 92.29 22.7
 11 -3 -11 -21.6 23.6
 11 -3 11 11.8 26.4
 11 3 -11 13.2 25.9
 -11 -11 -3 27.1 27.1
 11 -11 3 26.8 27.5
 -5 11 -11 93.69 29.6
 -11 -5 -11 159.18 31.8
 -11 -5 11 49.4 27.5
 -11 5 -11 98.29 26.4
 -11 11 -5 91.29 23.6
 -5 11 11 46.3 29.4
 -11 5 11 101.89 24.7
 -11 11 -5 68.49 26.5
 -11 11 5 91.09 26.6
 -11 5 -11 72.49 28.8
 -11 -11 -5 116.49 30.3
 -11 -11 5 74.59 27.7
 5 -11 -11 67.89 19.5
 5 -11 11 105.09 30.8
 11 -11 -5 79.79 26.6
 11 -11 5 129.59 31.5
 11 -5 -11 141.09 28.1
 11 -5 11 101.19 30.1
 11 5 -11 70.89 27.7
 11 5 11 118.99 23.5
 11 11 5 89.19 31.1
 5 11 11 57.09 33.8
 11 5 -11 67.69 22.2
 11 5 11 111.69 30.9
 11 11 -5 51.09 25.2
 -5 -11 -11 43.4 30.4
 5 -11 -11 52.89 26.5
 11 -11 -5 82.59 28.9
 11 -5 -11 63.79 29.2
 11 11 -5 97.39 28
 11 11 5 74.79 23.5
 5 11 -11 104.19 29.3
 -11 -7 11 -25.9 24.9
 -11 7 -11 0.6 21.9
 -11 11 -7 -35.6 19.2
 -11 -7 -11 5.3 28.3
 -11 -11 7 31 23.8
 7 -11 -11 7.5 19.2
 7 -11 11 49.9 30.1
 7 11 -11 -1.9 27.6
 11 11 -7 32.5 26.3
 11 11 7 15 18
 11 11 -7 -1.7 24.5
 11 11 7 49.3 29.2
 -11 11 7 -29.4 24.9
 -7 11 -11 -27.1 25.5
 -7 11 11 -2.4 27.2
 7 11 -11 0.9 25.2
 7 11 11 -26.1 30.7
 11 7 -11 -30.9 20
 11 7 11 13.4 27.4
 -11 -11 -7 -38.2 26.1
 11 -11 -7 -4.9 24.8
 11 -11 7 35.8 29.2
 11 -7 -11 26.8 24
 11 -7 11 -16.6 28.2
 11 7 -11 47.4 26.8
 11 7 11 -22.4 18.2
 -11 11 -7 19.8 24.8
 -11 7 -11 -45.3 24.8
 -11 7 11 -44.5 21
 -7 -11 -11 -17.1 28.1
 -7 -11 11 -49.3 18.6
 7 -11 -11 -49.7 23
 11 -11 -7 71.69 28.7
 11 -7 -11 35.6 27.4
 11 -9 -11 92.69 28.1
 -11 -11 9 75.09 27.3
 9 -11 -11 64.19 26
 -11 -11 -9 4.8 30.9
 -11 9 -11 23.4 24.1
 -11 11 -9 72.69 23.9
 -9 -11 -11 -5.1 30
 -9 -11 11 6.3 24.3
 9 -11 -11 35.8 29.7
 11 -11 -9 46.7 30.7
 11 -9 -11 65.39 30.3
 -11 -9 -11 64.09 32.7
 -11 -9 11 66.09 27.9
 -11 9 -11 99.69 30.6
 -11 9 11 77.19 27.4
 -11 11 -9 78.39 30.6
 -11 11 9 80.19 29.2
 -9 11 -11 120.29 32.3
 -9 11 11 36 28.3
 9 11 -11 92.89 29.5
 9 11 11 80.19 35.3
 11 9 -11 88.89 27
 11 9 11 32.4 33.3
 11 11 -9 73.99 27.9
 11 11 9 69.09 33.5
 11 9 -11 63.29 31.6
 11 11 -9 67.19 31.2
 9 -11 11 37.3 32.6
 9 11 -11 76.99 32.4
 11 -11 -9 104.19 27
 11 -11 9 69.49 33.8
 11 -9 11 49.1 32.2
 -11 -11 -11 78.09 34.8
 -11 11 -11 51.39 31.7
 -11 11 11 76.19 31.9
 11 -11 -11 89.89 28.8
 11 -11 11 51.39 35.1
 11 11 -11 28.6 32.9
 -11 -11 11 66.29 28.6
 11 -11 -11 5.2 30.8
 11 11 -11 58.19 28.6
 11 11 11 3.7 35.4
 0 -12 0 1465.05 128.29
 0 0 12 1483.05 128.09
 -12 0 0 1487.65 130.59
 0 -12 0 1468.55 126.49
 0 0 -12 1420.06 127.59
 0 0 -12 1385.16 127.99
 0 12 0 1375.56 127.89
 12 0 0 1742.43 131.79
 0 -2 -12 5385.46 442.36
 -2 -12 0 5387.36 440.96
 -2 -12 0 5501.05 444.76
 -12 0 -2 5334.77 443.16
 -12 0 2 5428.46 443.66
 -2 12 0 5223.28 433.76
 0 -2 -12 5347.56 434.56
 0 2 -12 5093.89 434.66
 2 12 0 5005.3 434.06
 0 -12 -2 5317.17 443.56
 0 -12 2 5609.74 445.36
 2 0 -12 5375.36 443.86
 2 0 12 5431.06 443.56
 12 -2 0 5099.89 446.36
 12 0 -2 5383.86 446.46
 0 2 -12 5611.34 440.76
 2 -12 0 5577.44 440.26
 -12 2 0 4968.2 443.26
 -2 0 -12 5299.27 441.76
 0 -12 -2 5501.65 441.56
 0 -12 2 5673.13 439.56
 2 0 -12 5603.74 441.86
 12 2 0 5259.27 446.06
 -2 0 -12 5190.18 435.06
 0 12 -2 5642.34 434.56
 0 12 2 4883.71 434.16
 2 0 -12 5878.21 435.06
 0 2 12 5318.37 442.96
 2 -12 0 5510.95 444.56
 -12 -2 0 5188.48 443.36
 12 0 2 5030.5 445.96
 0 -2 12 5626.64 444.86
 -2 12 -2 1399.56 111.09
 2 12 -2 1144.09 111.29
 2 12 2 1210.28 112.69
 -2 -12 2 1249.88 113.09
 2 2 -12 1085.79 110.59
 2 -12 -2 1361.66 110.39
 2 -12 2 1460.75 112.89
 2 -2 -12 1230.68 109.09
 2 -2 12 1403.26 111.89
 -2 -2 -12 1217.18 112.09
 -2 2 -12 1135.19 109.19
 -12 2 -2 1414.96 112.79
 -12 2 2 1342.27 114.79
 -2 -12 -2 1250.07 111.59
 2 -2 -12 1214.58 110.79
 -2 -2 -12 1404.36 112.29
 -2 2 -12 1260.47 112.09
 2 -12 -2 1298.67 109.69
 2 -12 2 1182.78 106.89
 2 -2 -12 1240.88 111.09
 2 2 -12 1328.17 109.49
 12 2 2 1352.76 112.59
 12 2 -2 1355.56 113.79
 -12 -2 2 1293.07 113.79
 -2 12 2 1240.48 111.89
 2 2 12 1316.57 108.49
 12 -2 -2 1042.4 112.69
 12 -2 2 1294.67 113.79
 -2 -12 -2 1166.88 110.39
 -2 -12 2 1048.8 108.09
 0 4 -12 700.83 73.39
 4 12 0 837.12 75.09
 12 4 0 858.71 74.89
 0 -12 -4 846.02 70.29
 0 -12 4 653.43 74.69
 -12 -4 0 753.62 74.79
 -12 4 0 835.22 76.89
 -12 0 -4 696.03 67.69
 -4 0 -12 846.02 73.29
 -12 0 -4 849.91 75.39
 -4 12 0 741.73 73.09
 0 4 -12 694.63 69.29
 4 -12 0 723.83 69.59
 -4 -12 0 811.42 73.19
 0 -4 12 712.43 74.59
 4 -12 0 899.81 74.49
 12 0 -4 792.92 75.89
 0 -12 -4 849.12 73.99
 0 -4 -12 743.73 74.29
 12 0 4 929.31 76.79
 4 0 -12 690.43 72.69
 -4 0 -12 879.01 76.19
 0 12 4 749.13 74.79
 4 0 -12 761.82 73.69
 4 0 12 798.62 71.99
 -12 0 4 645.54 76.09
 -4 -12 0 749.23 71.79
 4 0 -12 786.62 72.39
 12 -4 0 732.33 76.39
 -12 4 -2 924.01 77.69
 12 -2 4 738.33 75.99
 2 4 -12 810.42 71.49
 -12 4 -2 737.93 68.59
 12 4 2 765.62 69.39
 4 12 -2 885.31 75.79
 4 -2 -12 822.02 75.39
 4 -12 2 790.42 75.89
 -4 2 -12 746.83 76.89
 -4 -12 -2 781.32 73.09
 -2 12 -4 690.63 73.69
 -12 2 4 855.51 77.59
 -4 -12 -2 817.22 74.39
 4 -12 2 818.22 70.39
 -12 -2 -4 677.73 76.29
 -4 12 2 974 77.39
 2 12 4 779.22 76.29
 4 -2 -12 840.32 72.99
 4 -2 -12 882.81 75.09
 12 2 -4 841.62 77.29
 -2 -4 -12 731.33 75.89
 2 4 -12 785.02 75.19
 -2 -12 4 801.72 77.49
 2 -12 -4 706.03 71.69
 12 -4 -2 895.51 79.09
 2 -12 -4 810.22 74.19
 -4 2 -12 762.42 72.39
 4 2 12 743.53 71.69
 2 -4 12 933.01 76.49
 -12 -4 2 892.41 77.29
 12 4 2 743.33 75.69
 -12 2 -4 809.02 76.69
 2 12 -4 869.71 75.09
 2 -4 -12 738.43 70.29
 12 -2 -4 877.41 77.49
 -2 4 -12 750.32 70.79
 -2 12 4 750.92 75.59
 -4 -2 -12 809.12 75.89
 12 2 4 773.92 70.39
 -4 -12 2 839.72 72.39
 -2 4 -12 880.21 76.99
 4 12 2 778.82 76.19
 4 2 -12 842.22 75.39
 -12 2 -4 768.82 70.59
 12 -4 2 775.02 77.59
 12 4 -2 853.01 76.79
 2 -4 -12 670.03 74.29
 -2 -12 -4 682.03 70.99
 -12 4 2 758.62 76.29
 -4 12 -2 753.42 74.79
 4 -12 -2 842.12 72.99
 -12 -2 4 854.21 78.79
 -2 -12 -4 735.73 75.49
 4 -2 12 755.12 74.59
 4 2 -12 807.82 75.19
 -4 -12 2 727.93 74.99
 -12 -4 -2 768.32 77.09
 12 2 4 822.12 76.79
 4 -12 -2 866.41 74.29
 2 -12 4 779.02 76.09
 4 2 -12 801.62 72.99
 -4 -2 -12 695.23 74.59
 -12 4 -4 199.68 26.1
 4 -12 4 191.68 33.6
 4 -4 -12 297.97 27.8
 4 -4 12 140.59 30
 -4 4 -12 170.68 31.8
 -12 -4 -4 143.99 32.7
 -12 -4 4 150.18 32.5
 -4 -12 -4 208.18 25.7
 -4 -12 4 204.88 32.5
 4 -12 -4 168.88 27.3
 -12 4 -4 192.38 32.1
 -4 -12 -4 177.98 30.2
 -12 4 4 198.58 32
 4 12 4 187.68 33.7
 -4 12 -4 142.69 31.2
 12 4 4 224.28 29.4
 12 -4 -4 147.39 31.3
 -4 4 12 146.19 30.4
 -4 -12 4 208.78 25
 -4 -4 -12 159.88 30.9
 -4 4 -12 193.68 25.2
 4 -12 -4 134.89 28
 4 -4 -12 142.99 29.3
 4 4 -12 186.28 26.3
 4 12 -4 192.08 32.2
 12 4 -4 205.88 31.5
 12 4 4 188.98 30.1
 -4 12 4 211.78 33.7
 4 4 -12 229.38 31.9
 4 4 -12 211.18 29.9
 -12 0 6 39 24.3
 -6 0 -12 32.1 20.3
 6 0 -12 10.5 20.3
 12 6 0 -8.2 21.2
 6 -12 0 13.9 23.7
 6 12 0 -38.8 19
 12 0 -6 -15.7 21.5
 12 0 6 94.19 24.6
 12 -6 0 28.4 22.6
 6 0 12 34.5 20.1
 6 12 0 62.69 26.9
 6 0 -12 -7.9 18.8
 -6 0 -12 13.3 24.3
 0 12 -6 38.6 24.7
 0 12 6 30.2 26.1
 6 0 -12 -14 20.6
 12 6 0 48.1 19.5
 -12 6 0 34.1 23.5
 0 -6 12 16.5 24.1
 -12 -6 0 0.6 23.8
 -12 0 -6 51.59 25.1
 -12 0 -6 55.09 20.3
 0 -12 6 -34.2 23.3
 0 -6 -12 0.9 21.8
 0 -12 -6 10.5 22.3
 -6 12 0 44.1 26.2
 0 6 12 52.39 26.1
 0 6 -12 12.8 22.2
 -6 -12 0 -3.2 20.3
 -12 6 0 -3.1 14.6
 6 -12 0 13.1 18.5
 -2 12 -6 44.5 24.6
 -6 12 2 25.3 24.4
 6 -12 2 70.29 18.6
 -6 -12 -2 17.9 22.1
 -12 2 6 31.5 23.3
 -2 -6 -12 28 23
 -12 6 -2 12.6 16.5
 2 -12 -6 53.29 22.2
 6 -12 2 115.09 26.4
 2 -12 -6 4.9 16.4
 12 2 -6 39.5 23.1
 2 6 -12 32.3 21.8
 6 2 12 46.1 19.7
 6 -2 -12 5.3 18.1
 -6 2 -12 31.8 24.5
 6 -2 -12 -15.5 20.6
 6 12 -2 -6.1 20.9
 -2 -12 6 12.4 24.3
 6 12 -2 13.1 23
 12 -2 6 35.5 24.3
 2 -6 12 58.39 25.2
 -12 -6 2 -5.3 23.6
 12 6 2 15.9 19.9
 -2 6 12 -43 23.2
 -12 6 -2 -36.3 22.5
 12 6 2 16.4 21.5
 12 -6 -2 7.9 23.1
 -6 2 -12 -12.5 17.6
 2 12 6 20.2 26.7
 -12 -2 -6 80.99 26.1
 6 -2 -12 3.2 21.8
 6 2 -12 -4.2 19.3
 -12 6 2 0.9 22.6
 -6 -12 2 23 19.1
 -12 -6 -2 -15.1 23.7
 2 6 12 15.6 24.5
 -6 12 -2 36.9 23.9
 -12 2 -6 56.99 24.7
 6 2 -12 15.4 21.3
 -2 -12 -6 -19.6 20.8
 6 -12 -2 -16.1 21.4
 6 2 -12 4.9 20.6
 2 -6 -12 -4.1 20.3
 -12 -2 6 11.4 24.6
 -12 2 -6 83.59 22
 6 -2 12 5.1 22.9
 12 -6 2 68.59 25.3
 12 2 6 87.09 24.5
 12 6 -2 24 17.6
 2 -12 6 37.2 23.9
 12 2 6 66.99 21.6
 -2 12 6 12.7 25.8
 6 12 2 60.79 26.9
 2 12 -6 51.59 24.3
 -2 -6 12 65.29 25
 -2 6 -12 24.1 22
 6 12 2 22 18.5
 12 -2 -6 -14.7 22.2
 6 -12 -2 18.6 18.6
 -6 -2 -12 18.3 24.1
 -6 -2 -12 29.8 22
 12 6 -2 -32.4 20.3
 6 -4 -12 -5.6 21.1
 12 4 -6 35.6 22.8
 -4 -6 -12 2.5 22.9
 4 -12 -6 16.1 20.8
 12 -4 6 -2.3 23.5
 6 12 -4 39.2 22.9
 12 -6 -4 5.4 24.4
 12 6 4 -6.8 20.6
 -12 4 6 18.1 24.2
 -6 -12 -4 -22.5 21.4
 4 6 -12 -20.1 21.5
 -12 6 -4 32.4 23
 -6 4 -12 7.3 23.9
 -4 -12 6 38 25.1
 4 6 -12 -19.3 19.9
 4 -6 12 8.1 22.8
 6 -4 -12 -18.8 17.2
 -4 12 -6 17.2 23.9
 -6 4 -12 -5.1 16.8
 6 -12 4 -45.6 23.1
 4 12 6 -26.2 25
 -12 -6 4 -3.8 24.5
 -12 6 -4 23.2 17.3
 -12 -4 -6 36.7 25
 6 12 -4 7.2 23.1
 -6 12 4 -0.5 23.8
 4 -12 -6 -16 16.4
 -4 6 12 32.9 24.5
 12 6 4 7.5 20.6
 4 6 12 17.7 24.7
 -4 6 -12 22.8 24.1
 -12 6 4 -72.99 21.8
 -6 4 12 -22.8 21
 6 4 -12 -11.8 21.3
 4 -6 -12 -13.8 21.1
 6 -12 -4 12.1 19.5
 4 12 -6 -20.6 22.7
 4 -12 6 10.5 24.5
 12 6 -4 21.1 16
 6 -4 12 -7.2 22.3
 -12 -4 6 -8.3 23.9
 12 -6 4 32.2 25.3
 12 6 -4 -14.7 23.2
 4 -6 -12 5.8 15.5
 -6 -4 -12 17.5 22.9
 -6 -12 4 1.8 18.4
 -12 4 -6 -28.4 17.5
 6 4 -12 17 20.2
 6 -12 -4 35.5 20.4
 6 4 -12 -46.5 18.3
 6 12 4 -8.8 24.5
 12 -4 -6 -37.1 23.4
 -12 4 -6 -19.8 20.8
 -4 12 6 11.9 24.3
 -4 -12 -6 -13.2 22.2
 -12 -6 -4 99.09 26.8
 -6 12 -4 -35.5 21
 12 4 6 28.7 21.5
 12 4 6 33.2 20.4
 6 -6 12 32.9 25.4
 6 -12 6 -1.6 25.6
 -6 6 -12 38.6 16.3
 6 -12 -6 27.8 21.4
 -6 -12 6 53.19 19.1
 6 12 -6 34.3 25.1
 6 6 -12 -4.1 24.3
 -6 12 6 32 25.1
 6 -12 -6 2.3 19.1
 -12 6 -6 7.1 19.4
 -12 -6 -6 49.6 27
 -6 -6 -12 25.6 24
 12 -6 -6 47.2 25
 12 -6 6 20 26.4
 12 6 -6 16.7 24.2
 12 6 6 46.4 21.2
 12 6 -6 36 17.2
 12 6 6 50.19 24.6
 6 12 -6 50.49 24.8
 6 12 6 -9.7 26.2
 6 -6 -12 34.4 23.2
 6 -6 -12 88.49 19.6
 -6 6 -12 22.1 24.3
 -6 6 12 6.2 22.8
 -6 12 -6 22 24.6
 6 6 -12 39.1 22.5
 -12 -6 6 53.49 25.5
 -6 -6 12 17.3 19
 -12 6 -6 24.9 22.7
 -6 -12 -6 4.3 23.7
 6 6 12 29.3 26.3
 8 0 -12 558.94 62.09
 -8 -12 0 680.53 63.19
 -8 12 0 715.13 61.99
 -12 0 -8 655.53 65.39
 0 -12 8 692.43 67.09
 8 0 12 623.24 62.49
 12 -8 0 621.04 64.99
 12 8 0 515.95 62.29
 0 8 12 658.53 67.29
 8 12 0 703.23 64.39
 -8 0 -12 666.03 64.59
 0 8 -12 423.86 60.09
 0 -8 12 575.54 65.59
 8 -12 0 654.03 64.89
 -12 8 0 615.14 57.69
 -12 0 -8 635.04 60.59
 8 -12 0 571.74 60.59
 0 -8 -12 649.93 66.39
 0 -12 -8 629.44 64.49
 8 0 -12 611.74 63.19
 8 12 0 693.53 61.79
 -12 0 8 551.24 64.39
 8 0 -12 565.44 59.89
 12 8 0 604.54 59.79
 12 0 -8 630.84 64.49
 12 0 8 644.94 64.09
 -12 8 0 619.54 63.19
 -8 0 -12 577.84 63.09
 -12 -8 0 652.03 66.29
 0 12 8 553.44 64.09
 12 8 2 67.79 24.9
 2 12 8 61.49 27.6
 -8 -12 -2 122.09 26.4
 8 -2 -12 81.09 23.2
 2 -12 -8 39.9 24.5
 8 -2 -12 36.6 24.4
 -2 -12 8 85.69 29.5
 12 -8 -2 108.89 26.7
 8 12 -2 77.39 25.7
 8 12 -2 72.09 24.6
 8 -2 -12 69.29 23.4
 12 8 2 55.49 24.1
 -12 2 8 37.6 27.3
 -2 8 12 80.59 28.6
 -8 12 2 40.2 24.9
 2 8 -12 65.59 25.5
 -2 12 -8 108.49 29.7
 12 2 -8 61.89 25.1
 -12 -2 -8 71.39 27.6
 -12 8 -2 99.69 21.1
 -2 -8 -12 4.1 25.9
 8 2 12 45.6 22.6
 -12 -8 2 49.5 27.1
 -8 2 -12 41.2 26.7
 -8 2 -12 68.59 22.6
 8 -12 2 45.5 27.1
 12 -2 8 111.79 27.5
 -12 8 -2 56.59 23.8
 2 -8 12 62.59 28.2
 8 2 -12 54.69 23.4
 -8 -2 -12 59.09 27.6
 8 -12 -2 44.9 22.9
 8 2 -12 46.1 24.1
 -8 12 -2 83.39 24.9
 12 2 8 103.79 24.2
 2 8 12 32.2 27
 8 12 2 52.89 21.1
 12 -2 -8 52.79 26.2
 -12 -2 8 94.69 28
 -12 8 2 98.39 26.8
 -2 -8 12 29.5 28.7
 -12 2 -8 22.3 26.6
 2 -12 8 100.69 28
 -2 -12 -8 57.59 28
 -12 2 -8 7 23.2
 -8 -12 2 68.39 23.4
 8 2 -12 91.69 24.6
 -8 -2 -12 112.69 26.9
 8 -12 -2 49.3 24.7
 12 8 -2 82.29 25.5
 8 -2 12 21.2 26
 -2 12 8 38.7 26.8
 2 12 -8 84.69 28
 2 -8 -12 59.79 26.3
 12 -8 2 85.29 27.1
 8 12 2 39.3 27.7
 -12 8 2 40.7 19.6
 -12 -8 -2 77.29 27.6
 -2 8 -12 15.5 24.4
 12 8 -2 100.69 22.7
 -8 -12 -4 93.19 26.1
 12 -8 -4 74.99 25.7
 -4 -12 8 4.4 27.4
 4 -12 -8 58.79 18.1
 -12 8 -4 63.19 24
 4 12 8 64.89 28.8
 -8 -4 12 45.4 22.9
 8 12 -4 67.39 24.5
 -4 8 12 24.8 27.6
 4 -12 -8 86.39 25.6
 8 -4 -12 59.49 25
 12 -4 8 112.29 29
 4 -8 12 25.3 25.2
 8 -12 4 50.99 27.6
 -8 12 4 105.19 27.5
 -4 12 -8 58.29 27.7
 8 4 12 87.09 19.7
 -4 -8 -12 83.99 27.7
 8 -4 -12 -17.1 20.8
 -8 4 -12 50.89 26.2
 12 8 4 35.9 21.2
 -8 4 -12 50.59 21
 12 8 4 89.89 25.4
 -12 -4 -8 68.09 28.2
 12 4 -8 35.1 16.8
 8 12 -4 11.5 24.3
 12 4 -8 19.9 24.6
 4 8 -12 68.99 26.1
 -12 8 -4 50.69 21.5
 -12 -8 4 77.59 27.1
 -4 -12 -8 54.89 27.7
 12 -8 4 55.49 27.9
 12 -4 -8 57.29 25.9
 8 12 4 35.1 18.7
 4 8 12 4.7 26.3
 8 -4 12 62.99 25.8
 -12 4 -8 36.6 23
 -8 12 -4 85.69 26.2
 8 4 -12 83.19 26.1
 -4 8 -12 71.39 25.7
 4 -8 -12 73.79 16.9
 -8 4 12 39.8 23
 -12 -4 8 109.29 28.3
 8 -12 -4 38.1 22
 -12 8 4 92.79 20.3
 -12 -8 -4 29.4 26.3
 4 12 -8 46.2 26.6
 12 4 8 123.69 25.2
 4 -12 8 60.49 27
 8 12 4 6.3 25.8
 8 -12 -4 39.8 22.6
 -8 -4 -12 31.9 25.2
 8 4 -12 67.69 23.8
 4 -8 -12 18.4 24.2
 -4 12 8 26 27.1
 -8 12 -4 70.29 19
 -12 4 -8 108.39 26
 12 8 -4 4.8 24.2
 12 4 8 100.29 24.2
 12 8 -4 28.6 20.1
 -8 -12 4 42 22.5
 -12 6 8 5 17.8
 -8 6 -12 -13.6 18.2
 6 8 -12 -13.2 25.6
 6 8 -12 -0.5 22.9
 12 -8 -6 -40.9 23.9
 6 -12 -8 5.2 21.9
 -12 8 -6 -5.3 21.5
 12 -6 8 61.79 28.9
 -6 -12 8 -9.7 18.3
 12 6 -8 41.1 17.8
 8 -6 -12 -23.5 23.2
 12 8 6 -7.4 24.6
 -8 -6 12 0.6 20.9
 -6 -8 -12 -49.9 23.6
 -8 6 -12 -13.1 23.8
 8 12 -6 -4.3 24.9
 6 -8 12 -2.6 24.6
 12 8 6 1.6 19.2
 -12 -8 6 -45.5 23.8
 8 6 12 34.5 28
 12 6 -8 -32.6 24.6
 -8 -12 -6 23.3 25.7
 8 12 -6 -21 23
 -8 12 6 -7.7 25.5
 -12 8 -6 41.1 21.9
 8 -6 -12 -15 19.8
 8 -12 6 -12 25.6
 -12 -6 -8 -1.5 26.5
 -6 8 12 -16.2 24.9
 12 -8 -6 2.2 24.6
 6 -12 -8 -20.3 17.3
 6 12 8 -35.2 27.4
 -6 12 -8 10.9 27
 6 -12 8 -17.2 25
 8 -6 12 -16.1 24
 8 12 6 -55.69 25.7
 8 12 6 -28 16.2
 8 -12 -6 -9.8 19.2
 -6 8 -12 -0.4 24.9
 12 -6 -8 -20.4 24.4
 6 12 -8 12 25.5
 12 -8 6 -19.4 27.4
 -12 -6 8 47.9 27.5
 -12 6 -8 25.1 22.2
 6 8 12 -5.7 27.3
 -6 -12 -8 -32.4 24
 12 8 -6 -4.7 24.3
 6 12 -8 3 25.3
 12 -6 -8 -10.1 25.1
 -12 -8 -6 -10.5 24.8
 -8 6 12 -14.9 22.2
 8 -12 -6 -10.1 22.3
 -6 12 8 9.1 26.7
 6 -8 -12 -4.2 22.8
 8 6 -12 4.6 21.4
 6 -8 -12 -11.3 17.4
 12 8 -6 0.4 19.4
 -8 -6 -12 -22.7 24.8
 12 6 8 11.7 20.5
 8 6 -12 -20.9 24.5
 -8 12 -6 -7.9 24.8
 -6 -8 12 -26.5 18.4
 -8 -12 6 -13 22.1
 12 6 8 -41.1 23.3
 -12 8 6 -28.6 19.5
 -12 6 -8 0.1 21.6
 8 12 8 97.09 32.7
 8 12 -8 76.19 30
 8 8 -12 85.59 30.5
 8 -12 8 78.99 29.2
 12 8 8 118.89 31.6
 -8 8 -12 144.99 31.5
 -8 8 12 98.79 29.5
 -12 -8 -8 149.59 31.7
 12 8 -8 56.59 27.7
 12 8 8 86.09 23.4
 -8 -8 -12 72.19 29.8
 -8 12 8 91.49 29.9
 -8 12 -8 118.09 31.2
 -12 -8 8 137.19 29.1
 -12 8 -8 120.09 25.1
 12 -8 8 67.29 32
 12 -8 -8 84.59 28.9
 8 -12 -8 52.39 24
 -12 8 -8 95.49 26.4
 -8 -12 -8 109.29 30.5
 -8 -12 8 63.29 23.7
 12 -8 -8 77.49 28.1
 -8 -8 12 82.49 24.9
 8 -12 -8 105.79 27.3
 12 8 -8 104.69 23
 8 -8 -12 46.8 22.7
 8 -8 -12 88.89 28.6
 8 8 -12 77.39 26.2
 8 12 -8 87.79 28.6
 8 -8 12 58.79 30.2
 -12 8 8 91.29 24.3
 8 8 12 183.78 34
 -10 0 -12 380.66 46.8
 12 0 10 478.15 49.2
 12 -10 0 387.26 47.8
 -12 0 10 403.76 49
 -12 -10 0 354.96 47.5
 10 0 12 374.36 46.3
 -10 -12 0 442.36 47.9
 -12 10 0 559.54 51.79
 -12 0 -10 438.56 48.8
 -10 12 0 393.06 46
 0 10 -12 406.66 48.6
 12 0 -10 390.86 47.8
 0 10 12 339.97 49.4
 -10 0 -12 413.86 49.1
 0 12 -10 388.06 50.29
 0 12 10 422.96 49.9
 10 0 -12 380.46 44
 -12 0 -10 386.06 49.2
 12 0 -10 406.86 41.4
 10 0 -12 397.96 47
 0 -10 12 418.36 51.19
 10 -12 0 357.56 47.8
 10 12 0 471.95 47.6
 12 10 0 332.07 46
 0 -12 -10 413.96 50.39
 10 12 0 380.46 48.4
 0 -12 10 327.97 49.2
 -12 10 0 342.37 43
 10 0 -12 573.64 50.89
 12 10 0 391.76 47
 10 -12 2 1247.68 116.89
 2 10 -12 1370.26 115.69
 10 -2 -12 1391.06 115.19
 -2 -10 -12 1149.48 117.29
 -10 12 2 1276.07 112.09
 12 10 2 1185.98 114.19
 10 12 -2 1428.46 115.59
 12 -10 -2 1406.86 116.99
 -12 10 -2 1155.68 113.89
 -12 -2 -10 1332.57 117.99
 12 2 -10 1197.78 108.49
 -12 2 10 1226.78 108.19
 -10 -12 -2 1373.56 116.39
 10 -2 -12 1232.98 116.29
 2 -12 -10 1180.48 115.99
 10 2 12 1201.68 113.19
 -12 10 -2 1221.98 110.99
 12 -2 10 1258.27 116.19
 12 2 -10 1285.77 116.29
 -2 12 -10 1154.78 114.79
 12 10 2 1402.06 114.19
 2 -10 12 1254.67 117.49
 2 12 10 1317.97 117.29
 -10 2 -12 1221.58 114.19
 10 12 -2 1401.96 114.09
 -10 2 -12 1247.98 115.09
 -12 -10 2 1339.47 116.79
 -2 -12 10 1329.97 118.89
 -2 10 12 1436.76 118.09
 -12 -2 10 1275.67 115.89
 10 -2 12 1339.37 115.79
 -12 10 2 1251.37 109.79
 -2 10 -12 1211.98 114.09
 10 12 2 1267.57 114.39
 -12 2 -10 1217.58 113.19
 2 -10 -12 1181.98 116.39
 -12 -10 -2 1289.47 117.49
 2 -12 10 1387.76 118.09
 10 2 -12 1359.76 111.79
 12 10 -2 1408.66 112.29
 -2 12 10 1177.18 115.49
 2 10 12 1404.86 119.19
 -2 -10 12 1230.08 118.69
 12 10 -2 1294.87 115.89
 10 -12 -2 1417.26 115.49
 12 -2 -10 1261.57 116.29
 -10 -2 -12 1265.47 116.19
 -10 -12 2 1315.47 114.79
 -10 12 -2 1223.08 112.49
 -10 12 -2 1372.66 112.79
 12 2 10 1260.77 113.89
 10 -12 -2 1241.38 115.69
 10 2 -12 1235.18 115.49
 12 -10 2 1299.97 117.29
 -12 2 -10 1346.47 116.29
 2 12 -10 1126.49 114.69
 10 12 2 1273.97 113.39
 -10 -2 -12 1277.87 113.39
 -2 -12 -10 1167.68 117.69
 4 10 -12 110.09 29.7
 -12 10 -4 130.99 26
 -10 4 -12 86.49 24.3
 10 4 12 84.99 29.3
 10 -4 -12 70.09 28.9
 10 4 12 165.18 23.8
 12 4 -10 104.99 28.8
 -12 10 -4 90.39 25.4
 -4 10 12 102.49 32.7
 12 -10 -4 111.39 30.3
 -12 -10 4 26.1 27.5
 -10 -12 -4 67.19 28.5
 -4 -12 10 31.1 30.4
 10 12 -4 95.49 27.8
 12 10 4 34.7 28.6
 4 -12 -10 66.49 26.8
 4 -10 12 73.99 29.2
 -10 4 -12 43.2 29.5
 12 10 4 58.39 24.6
 -4 12 -10 97.49 30.9
 10 12 -4 58.79 26.9
 12 4 -10 50.69 20.7
 4 12 10 50.39 32.3
 12 -4 10 174.68 32.8
 12 -10 -4 113.69 29.2
 -4 -10 -12 -15.1 28.8
 10 -4 -12 84.49 25.5
 10 -12 4 74.79 29.3
 -12 -4 -10 88.49 29.9
 -10 -4 12 54.39 25.5
 -12 4 10 79.49 21.9
 -10 12 4 43.9 27.1
 12 10 -4 95.89 24.9
 -4 -10 12 8 31.4
 10 -12 -4 62.49 27.1
 4 -10 -12 114.69 28.4
 -10 -12 4 61.99 25.6
 12 -10 4 118.49 32.1
 10 -4 12 64.79 30
 12 -4 -10 87.19 29.7
 -12 4 -10 31.3 28.8
 -12 4 -10 97.09 27.6
 -10 12 -4 77.89 26.4
 4 -12 10 95.59 29.9
 -12 -4 10 90.09 29.9
 -4 -12 -10 10 29.3
 -4 12 10 79.09 30.4
 -4 10 -12 93.19 29.6
 10 12 4 78.89 22.1
 12 -4 -10 93.59 28.5
 -12 10 4 51.19 24.7
 4 12 -10 123.59 30.8
 10 -12 -4 80.79 25.9
 4 10 12 65.79 33.2
 10 4 -12 83.49 27.5
 -12 -10 -4 73.99 29.2
 12 4 10 119.99 25.5
 12 4 10 72.09 28.8
 10 12 4 80.09 30.1
 -10 12 -4 137.99 24.9
 -10 4 12 107.39 24.5
 12 10 -4 80.49 27.7
 10 4 -12 58.79 23.9
 12 6 -10 -1.5 18.7
 10 -12 6 -37.9 26.9
 10 12 -6 -21 26.3
 6 10 -12 -39.9 23.8
 -12 6 10 5.9 20
 10 6 12 -51.19 25.8
 -6 10 12 8.7 26.8
 12 -6 10 -31.2 25.9
 10 -6 -12 -8.6 21.3
 10 12 -6 2 24.1
 6 10 -12 12.2 27.5
 -6 -10 -12 1.7 26.8
 -10 -6 12 -50.09 21.7
 -12 -10 6 -12.8 23.2
 12 6 -10 -37 24.6
 6 -12 -10 -24.5 23.1
 10 6 12 27.6 18.8
 -10 6 -12 -10.9 25.7
 6 -10 12 11.3 28.5
 12 -10 -6 -10.7 24.9
 10 -6 -12 -27.5 24.6
 12 -10 -6 -39.7 25.5
 12 10 6 -30.7 18.5
 -10 -12 -6 -50.99 24.3
 -10 6 -12 -59.89 19.7
 12 10 6 17.3 26.9
 -12 -6 -10 -10.6 26.1
 -6 12 -10 13.3 26.6
 -10 12 6 -22.6 25.3
 -12 10 -6 24.2 21.7
 -12 10 -6 -4.2 23
 6 12 10 -13.6 30.2
 6 -12 -10 -16.2 16.9
 -12 6 -10 15.7 23.4
 12 6 10 18 26.5
 12 6 10 -8.3 20.3
 6 -10 -12 -7.2 16.9
 10 12 6 -23.7 17.2
 -12 -6 10 -16.4 25.6
 -10 6 12 -6.1 22.6
 -10 12 -6 -24.5 24.4
 6 12 -10 -32.1 25.2
 -12 6 -10 1.6 23.2
 10 6 -12 -8.8 20.8
 -10 -12 6 -42.9 21.8
 -10 12 -6 -7.8 19
 10 -12 -6 -7.2 22
 -6 -10 12 1.3 18.5
 6 -10 -12 -24.2 22.6
 10 -12 -6 -39.7 23.9
 12 -6 -10 -31.9 23.9
 -6 10 -12 -32.2 26.4
 12 -6 -10 -11.7 24.2
 6 -12 10 -19.8 26.9
 -6 12 10 31.5 27.3
 10 -6 12 -19.9 27.5
 10 6 -12 -27.9 24.2
 -10 -6 -12 -61.69 25.7
 -12 -10 -6 25.9 26.4
 12 10 -6 27.6 22.2
 -6 -12 -10 -12.3 26.5
 -12 10 6 -10.2 22.2
 12 -10 6 -52.99 26
 10 12 6 -26.5 27.5
 12 10 -6 -26.4 25.3
 6 10 12 -5 31.6
 -12 8 10 381.96 40.6
 10 -12 8 326.97 46.2
 -10 12 8 379.56 44.5
 -12 -8 -10 343.97 47.6
 -8 -10 -12 218.88 43.6
 8 10 -12 298.27 42.8
 12 8 -10 271.67 38
 10 12 -8 326.87 42.9
 -10 8 -12 334.67 45
 8 -10 12 258.47 43.9
 -8 12 -10 324.47 46
 -8 -12 10 333.77 37.8
 -10 -12 -8 279.67 44.8
 8 12 10 370.56 49.4
 12 10 8 276.97 36.3
 10 8 12 269.27 46.4
 -12 -10 8 290.27 42.1
 12 10 8 364.26 45.5
 8 10 -12 309.97 45.3
 12 -8 10 329.07 46.6
 8 -12 -10 282.17 43.4
 10 -8 -12 377.86 42
 12 8 -10 347.77 45.5
 -10 -8 12 258.37 40.5
 -12 10 -8 320.47 39.3
 12 -10 -8 248.88 43.6
 12 -10 -8 361.56 43.5
 -10 8 -12 339.07 38.5
 -8 10 12 306.47 44.2
 8 -12 -10 291.77 38.2
 -12 10 -8 383.36 44.3
 10 -8 -12 251.27 43
 10 12 -8 354.66 45.9
 -10 -8 -12 298.27 45.9
 10 12 8 259.57 44.7
 8 12 -10 301.77 43.5
 10 -12 -8 276.67 43.7
 -8 12 10 346.67 44.9
 12 8 10 302.07 46.1
 8 10 12 258.47 48.3
 -12 8 -10 331.57 40.6
 12 8 10 304.87 37
 12 10 -8 269.07 39.5
 -12 -8 10 304.87 43.8
 12 -8 -10 307.77 46.6
 -10 12 -8 229.68 42.9
 -10 -12 8 335.37 40.8
 -10 12 -8 279.57 36.7
 8 -12 10 353.56 46.1
 -12 -10 -8 236.88 45.6
 8 -10 -12 245.88 44.4
 8 -10 -12 374.26 39.3
 -10 8 12 277.07 42.7
 8 12 -10 304.97 45.4
 10 -12 -8 340.57 42.6
 -12 8 -10 350.76 43.7
 -8 -12 -10 233.28 44.2
 12 -8 -10 420.66 44.9
 -12 10 8 360.06 41.5
 -8 10 -12 282.67 43.6
 10 8 -12 347.77 41.2
 -8 -10 12 358.16 39.9
 12 -10 8 360.46 46.8
 12 10 -8 333.77 44.6
 10 8 -12 303.07 44.2
 10 -8 12 280.97 44
 -10 10 12 143.79 33.2
 -12 10 -10 101.99 31.3
 10 10 12 146.79 39.5
 10 12 -10 89.69 31.1
 -10 -12 -10 96.79 34.2
 -10 -12 10 89.99 27.4
 -10 -10 -12 104.79 35
 -12 10 10 120.29 31.9
 -10 10 -12 141.89 33.8
 -12 -10 -10 92.29 35.1
 10 -12 -10 186.58 30.2
 10 -12 10 122.69 35
 10 -10 -12 112.29 28.6
 10 -10 12 114.29 34.1
 10 10 -12 164.28 35.7
 10 12 -10 164.58 36.9
 12 -10 -10 145.19 32.2
 12 -10 10 118.69 35.6
 12 10 -10 137.79 33.9
 12 10 10 138.79 23.8
 10 12 10 129.49 38.9
 12 10 -10 141.79 28.6
 12 10 10 81.89 35.7
 10 -12 -10 138.19 34.2
 10 -10 -12 145.29 33.9
 12 -10 -10 94.09 33.6
 -12 -10 10 130.79 30.9
 -10 -10 12 124.69 30.1
 10 10 -12 77.19 30.5
 -10 12 10 149.19 34.6
 -12 10 -10 103.39 27.1
 -10 12 -10 121.79 34.1
 12 -12 0 2960.1 254.87
 -12 0 -12 2899.01 247.48
 0 -12 12 3032.5 256.37
 0 -12 -12 2435.76 253.27
 12 12 0 2986.8 247.68
 0 12 12 3060.09 250.67
 -12 12 0 3051.39 245.88
 -12 -12 0 3049.99 253.37
 -12 0 -12 2907.61 252.67
 -12 12 0 3042.9 251.87
 12 0 -12 3045.5 244.08
 12 0 12 3115.09 253.07
 12 12 0 3122.09 253.27
 0 12 -12 3009.3 250.07
 12 0 -12 3042.4 253.97
 12 2 12 362.06 43.9
 12 2 -12 368.86 47.1
 12 -2 -12 360.06 46.7
 12 -2 12 411.36 48.7
 -2 -12 12 391.56 51.69
 2 -12 12 278.77 47.5
 12 -12 -2 409.66 47.5
 12 -12 2 349.37 48.8
 -12 12 -2 606.14 49.99
 -2 -12 -12 349.37 50.99
 2 -12 -12 328.77 48
 12 -2 -12 462.25 50.89
 -12 12 2 317.47 44.6
 -2 12 -12 355.76 49.1
 -2 12 12 405.26 51.39
 2 12 -12 383.86 48.7
 2 12 12 379.56 51.29
 12 2 -12 260.47 43.2
 12 12 -2 359.26 46.1
 12 12 2 366.56 49.4
 -12 -12 -2 394.46 48
 12 12 -2 358.76 46.1
 12 12 2 353.46 44.1
 -12 -12 2 423.26 49.1
 -12 -2 -12 443.36 49.5
 -12 -2 12 404.46 48
 -12 2 -12 389.56 47.8
 -12 -2 -12 339.77 48
 -12 2 -12 387.56 50.49
 -12 2 12 503.65 45.7
 -12 12 -2 534.15 50.39
 12 12 -4 398.76 45.1
 12 12 4 304.67 39.3
 -12 -4 -12 296.37 45.4
 -12 -4 12 338.97 44.5
 -12 4 -12 337.27 43.8
 -12 12 -4 360.46 42.3
 -4 -12 -12 253.27 46.8
 4 -12 -12 288.27 45.8
 -12 4 -12 287.67 46.6
 -12 4 12 314.47 38.1
 -12 12 -4 267.77 42.1
 -12 12 4 372.86 42.8
 -4 12 -12 285.37 45.1
 -4 12 12 259.77 45.8
 4 12 -12 327.27 44.9
 12 -12 -4 440.96 45.7
 12 4 -12 283.17 39
 12 4 12 322.27 45.4
 12 12 -4 346.47 42.9
 12 12 4 324.67 45.3
 12 -4 -12 308.87 42.8
 12 -4 12 317.97 44.2
 12 4 -12 375.06 45.4
 12 4 12 327.87 38.4
 -12 -12 -4 299.17 45.2
 -12 -12 4 368.96 44.6
 12 -12 -4 350.86 44.1
 4 12 12 244.48 47
 -4 -12 12 212.08 45.3
 4 -12 12 374.16 47.6
 12 -4 -12 317.07 45.8
 12 -12 4 348.67 46.5
 12 6 -12 -74.19 25.6
 6 12 -12 -76.39 24.8
 -12 -12 -6 -51.49 26.8
 -12 -12 6 -53.79 24.9
 -12 -6 -12 2.6 29.8
 -12 -6 12 -28 26.5
 -12 6 -12 -36.5 22.8
 -12 12 -6 -25.4 22.5
 -6 -12 -12 -43.2 29.1
 6 -12 -12 -28.1 25.6
 12 -12 -6 -39.2 27.4
 12 -6 -12 -63.69 25.9
 6 -12 12 -15.7 30.1
 12 6 12 -25.9 20.3
 12 12 -6 -24.7 25.4
 6 12 12 -6.9 33.8
 12 6 -12 0.7 21.6
 12 6 12 -30.4 28
 12 12 -6 -11.8 24.9
 12 12 6 -62.99 26.6
 -12 6 -12 -36 26.9
 -12 6 12 -32.2 22.6
 -12 12 -6 -34.7 24.6
 -12 12 6 -12.1 25.5
 -6 12 -12 1.4 28.5
 -6 12 12 -13.4 28.7
 6 -12 -12 -9.1 18.3
 12 12 6 -65.09 18.9
 12 -12 -6 -10.5 25.3
 12 -12 6 -11.4 29.5
 12 -6 -12 -20.2 24.1
 12 -6 12 -14.4 27.7
 -12 8 -12 55.69 32.1
 -12 -12 8 119.59 30.2
 -12 -8 -12 108.99 34.6
 -12 -12 -8 105.09 35.2
 8 -12 -12 103.89 26.5
 8 -12 12 86.59 36.3
 8 12 -12 133.59 35.3
 12 -12 -8 131.39 32.4
 12 -12 8 103.09 35.2
 12 -8 -12 174.98 32
 12 -8 12 124.39 35.5
 12 8 -12 108.89 33.4
 12 8 12 74.29 23.4
 12 12 -8 73.29 31.5
 12 12 8 56.09 22.2
 -8 -12 -12 159.98 38.3
 -12 -8 12 146.99 33.5
 -12 8 -12 52.19 27.8
 -12 12 -8 117.09 26.4
 -12 8 12 88.59 28.8
 -12 12 -8 132.79 32.6
 -12 12 8 94.29 31.5
 -8 12 -12 110.49 34.5
 -8 12 12 94.59 32.7
 8 12 -12 104.19 32.4
 8 12 12 102.79 39.4
 12 8 -12 131.39 28.5
 12 8 12 99.89 35.6
 12 12 -8 134.69 31
 12 12 8 162.88 36.1
 12 -8 -12 83.39 33.3
 -8 -12 12 74.69 24.9
 8 -12 -12 100.79 31.9
 12 -12 -8 110.49 33.9
 10 -12 -12 1041.7 91.69
 -10 12 12 990.4 93.69
 10 12 -12 868.41 91.49
 10 12 12 1045.3 99.39
 12 10 -12 878.01 88.89
 12 10 12 1022.3 98.89
 12 12 -10 948.61 91.39
 12 12 10 1079.69 97.59
 -10 -12 12 925.11 90.69
 10 -12 -12 965.4 94.99
 12 -12 -10 1014.3 95.59
 12 -10 -12 1087.29 97.59
 -12 -10 -12 943.61 98.49
 -12 -10 12 860.31 92.99
 -12 10 -12 978.2 89.59
 -12 12 -10 856.51 89.09
 -10 -12 -12 910.31 96.99
 -12 -12 10 956 91.29
 -12 12 -10 989.2 95.09
 -12 12 10 942.21 90.79
 -10 12 -12 1055.59 95.19
 -12 -12 -10 1011.5 98.89
 12 -12 -10 894.21 93.29
 12 -12 10 988.2 98.49
 12 -10 -12 990.4 93.19
 12 -10 12 903.21 98.59
 12 10 -12 987.7 97.59
 12 12 -10 913.51 95.99
 10 -12 12 791.22 96.29
 10 12 -12 928.51 96.49
 -12 10 12 940.81 91.29
 -12 10 -12 1000.4 94.59
 -12 12 -12 290.97 48.4
 -12 12 12 336.27 48.3
 12 12 -12 286.87 46.1
 12 12 12 404.56 54.39
 12 12 -12 386.66 51.09
 12 -12 12 300.37 51.29
 -12 -12 -12 269.77 50.09
 -12 -12 12 314.87 44.9
 12 -12 -12 336.27 49.5
 12 -12 -12 340.27 46
 -1 13 1 37.2 25.6
 -1 1 -13 -27.5 17.3
 -1 -1 -13 20.9 19.6
 1 13 1 34.5 25.7
 -1 -13 1 39.6 17.6
 -1 -1 -13 -9.5 22.5
 -1 1 -13 26.9 24
 -1 13 -1 -0.7 24.3
 -13 -1 -1 -15.9 23.4
 -13 -1 1 26.8 24.1
 -13 1 -1 -9.2 22.8
 -13 1 1 -12.7 23.2
 -1 -13 -1 21 20.2
 13 1 1 -6.9 23.3
 1 1 13 -22.9 17.8
 13 -1 -1 -11.8 23.1
 1 -13 -1 18.2 18.5
 1 -13 1 20 16
 1 -1 -13 -21 18.3
 1 1 -13 10.5 18.5
 1 -1 -13 9.7 23.5
 1 1 -13 4.2 23.9
 1 13 -1 -8 23.8
 -1 -13 -1 -46.4 19.3
 -1 -13 1 -74.09 19.9
 -1 -1 13 19.8 20.1
 1 -13 -1 8.8 20.8
 1 -13 1 -34.9 20.5
 1 -1 13 -11.2 19.4
 13 1 -1 -24.9 22.6
 13 -1 1 -0.1 23.9
 -3 13 1 32.9 25.8
 1 -3 13 -13.6 21.2
 3 -1 -13 27.7 23.1
 13 3 1 -4.5 22.3
 -3 -13 -1 -48.3 18.8
 -3 1 -13 -10.2 17.8
 -1 -3 -13 -2.2 21.2
 -1 -13 3 9.2 14.8
 1 -13 -3 -12.7 18.8
 1 3 -13 -18.7 16
 3 1 13 -2.7 17.2
 -1 -13 3 -38.9 22.1
 -13 -3 1 -2.4 23.4
 -13 3 -1 -14.9 23.6
 -3 -13 -1 -48.5 19.6
 -13 -1 -3 -27.2 23.7
 3 -1 -13 -3.7 18.2
 13 1 -3 -31.5 22.4
 13 -3 -1 48.2 25.7
 3 13 -1 2.8 24.3
 3 -13 1 10.9 16
 3 -1 -13 -9.5 19
 -3 1 -13 30.8 24.2
 -1 13 -3 6 23.7
 -1 -3 -13 14.1 23.3
 1 -13 -3 17.9 18.4
 1 13 3 46.8 28.2
 -13 1 3 -16.4 23.7
 3 -13 1 7 23.8
 13 -1 3 -16 23.3
 1 3 -13 15.2 23.1
 3 1 -13 -2.1 22.2
 1 -3 -13 2.2 24.2
 -1 13 3 -36.7 25.2
 3 -13 -1 58.79 21.7
 3 -1 13 18.3 19.5
 -3 -1 -13 43.5 24.6
 -13 3 1 -23.8 23.5
 -13 1 -3 11.7 14.4
 -3 -1 -13 -36.7 18.6
 1 13 -3 -18.4 22.1
 -1 -13 -3 31.6 21.1
 3 1 -13 -10.8 19.9
 3 -13 -1 27.5 18.1
 -13 -1 3 -1.4 24
 3 1 -13 10.5 18.8
 -1 -13 -3 17.3 18.5
 3 13 1 70.29 26.9
 13 1 3 6.7 15.4
 -1 3 -13 13.4 17.1
 -3 -13 1 -33.2 20.7
 -1 -3 13 47.8 22.7
 -3 13 -1 26.7 25
 1 3 13 -7.6 15.5
 1 -13 3 -38.2 22.1
 -1 3 -13 24.9 22.8
 13 -1 -3 -39 21.5
 -13 1 -3 -7.4 23.6
 1 -3 -13 -3.3 20.1
 13 1 3 9.5 23.7
 13 3 -1 8.8 22.5
 -13 -3 -1 -33.8 23.1
 13 -3 1 31.2 24.8
 -3 -13 1 -24.6 16.7
 -13 3 -3 72.99 16.2
 -13 -3 -3 58.79 25.8
 3 -13 3 24.2 14.4
 3 -13 -3 41.8 20
 3 -13 3 -8.4 24.2
 3 -3 -13 -19.2 17.1
 3 -3 13 -12.7 21.2
 3 3 -13 -5 20.4
 3 3 13 -7.8 16.1
 -3 -13 -3 40.3 19.1
 -3 3 -13 19.9 17.7
 13 3 -3 37.7 24.1
 13 3 3 38.9 23.3
 -3 -13 -3 -7.8 20.7
 -3 -13 3 33.2 16.5
 -3 -3 -13 64.49 23
 3 -13 -3 -3.2 18.2
 -3 3 -13 -11.2 24.1
 3 -3 -13 20.4 21.7
 3 3 -13 35.6 17.6
 3 -3 -13 27.7 22.8
 3 3 -13 -8.8 21.4
 3 13 -3 15.2 24.7
 3 13 3 67.09 28.1
 13 3 3 49.3 19
 -3 13 -3 28.7 23.6
 13 -3 -3 4.7 23.3
 -3 -3 -13 53.59 25.9
 -3 13 3 -4.5 25.7
 -13 -3 3 9.8 24.4
 -13 3 -3 27.2 24.4
 -13 3 3 47.9 25.4
 13 -3 3 11.2 23.8
 -3 -13 3 -10.7 22.8
 1 -13 -5 -11.6 20.5
 1 5 -13 -62.59 21
 1 5 -13 -18.7 14.6
 5 -1 -13 -30 21
 1 -5 13 -35 22.2
 13 5 1 19.5 17.4
 -13 -1 -5 29.3 25.7
 5 13 -1 9.2 23.9
 1 13 5 -30.4 25.5
 13 -1 5 5.9 23.2
 -13 1 5 -29.6 23.8
 5 -13 1 45 23
 -5 -13 -1 20.7 20.9
 -5 1 -13 64.29 26.5
 -1 13 -5 21.4 24
 5 -1 -13 0 20.5
 -1 -13 5 1.4 23.3
 5 -13 1 7.7 17.5
 1 -13 -5 -18.5 16.1
 13 1 -5 25.2 24
 5 -1 -13 -7.1 18.2
 13 -5 -1 26.9 24.5
 -5 13 1 22 24.4
 13 5 1 2.5 21.2
 -1 5 13 -8.2 24.1
 -1 -5 -13 -13.1 22.1
 -13 -5 1 -33.9 22.5
 -5 1 -13 15.3 20.6
 5 1 13 37.5 19.5
 -13 5 -1 -40 21.6
 5 1 -13 32.9 23.6
 13 -1 -5 3 24.1
 -1 5 -13 -4.2 23.6
 -13 -5 -1 -4.5 23.4
 1 5 13 -28.9 25.3
 13 1 5 23.5 24
 -13 5 1 -16.1 23.4
 -5 -1 -13 -7.7 21.6
 -13 -1 5 30.4 25
 5 13 1 1.9 25.7
 5 -1 13 15.7 21.1
 -1 13 5 -35.4 25
 5 1 -13 -40.3 18.8
 -1 -13 -5 16.7 21.9
 -5 -1 -13 22.2 24.8
 13 -5 1 -15.7 22.6
 5 -13 -1 0.9 18
 1 -13 5 -4.2 23.2
 -5 -13 1 -43.8 19.4
 5 -13 -1 39.7 22.2
 -1 5 -13 62.49 16.8
 1 13 -5 -13.9 23.7
 -1 -5 13 -17.1 22.3
 5 1 -13 -16.4 19.5
 -13 1 -5 25.8 22.9
 -5 13 -1 48.7 25.7
 1 -5 -13 20.4 22.2
 13 5 -1 49.7 23.4
 -13 1 -5 7.7 17.4
 -13 5 -3 225.68 28.9
 -5 -13 -3 279.67 34.9
 3 5 -13 211.28 29.8
 13 -5 -3 262.67 38.6
 3 -13 -5 254.67 31.6
 5 -3 -13 304.37 36.1
 -13 -5 3 252.07 38.3
 5 -3 -13 296.07 32.8
 3 5 -13 251.47 36.2
 5 -3 -13 307.77 36.3
 -5 3 -13 224.18 37.3
 -3 13 -5 250.77 37.1
 -13 3 5 274.47 38.3
 3 -5 13 241.48 35.9
 -3 -5 -13 236.28 35.9
 5 -13 3 247.38 37.6
 5 -13 3 311.97 31.5
 13 5 3 265.37 32.2
 -13 5 -3 290.57 37
 5 13 -3 245.08 37
 -3 -13 5 293.37 37.6
 3 13 5 287.37 39.4
 13 -3 5 267.87 37.6
 13 3 -5 239.08 36.4
 -13 -3 -5 265.67 37.9
 13 5 3 251.87 36
 -5 -13 -3 247.48 31.3
 -3 5 13 225.28 36.9
 -5 13 3 324.07 38.7
 3 -13 -5 207.28 33
 -5 3 -13 250.17 32.1
 5 3 13 271.97 30.4
 -13 -5 -3 257.37 37.8
 3 5 13 215.48 37.3
 -13 5 3 222.38 36.8
 -5 -3 -13 277.37 36.5
 13 -3 -5 315.27 39.4
 5 -13 -3 217.58 32.6
 -3 13 5 265.17 38
 13 5 -3 207.88 35.6
 3 -13 5 244.38 37.2
 3 13 -5 247.78 37.4
 -5 -13 3 259.07 31.4
 -13 3 -5 246.88 36.6
 5 -3 13 230.98 34.9
 -3 5 -13 234.78 36.1
 13 3 5 301.07 37.3
 -5 13 -3 294.47 37
 -5 -3 -13 280.97 38.5
 3 -5 -13 265.97 29.6
 5 3 -13 274.97 35.7
 5 3 -13 250.67 35.2
 -13 -3 5 232.18 38.8
 3 -5 -13 321.77 37.8
 13 -5 3 170.88 35.6
 -3 5 -13 268.87 30
 5 3 -13 270.67 33.1
 5 -13 -3 250.67 33.7
 13 3 5 195.28 30.6
 5 13 3 240.38 38.2
 5 -5 -13 41.1 18.7
 13 -5 5 46.7 26
 5 5 -13 65.69 25.1
 -5 5 -13 53.99 17.9
 5 -13 -5 58.69 22.1
 5 -5 -13 46.5 22.9
 5 13 -5 24.7 24.7
 -5 5 -13 14.5 24.3
 13 5 5 1.2 22.1
 5 5 13 73.99 28.6
 -13 5 -5 -4.5 18.2
 5 13 5 19.1 26.8
 -13 -5 -5 33.2 26.2
 13 5 -5 14.8 23.8
 -5 13 5 57.59 26.7
 -13 5 5 46.2 25.7
 5 5 -13 78.59 20.7
 -5 -13 5 78.79 17.9
 -5 5 13 24.2 24.5
 -5 13 -5 93.59 27
 -13 5 -5 48.4 24
 5 -5 13 54.69 25.5
 5 5 -13 13.1 25
 13 -5 -5 37.6 26.2
 -5 -5 -13 69.89 25.6
 -5 -13 -5 75.39 24.1
 13 5 5 25.8 22.5
 -5 -13 -5 25.9 16.7
 5 -13 -5 28 20.9
 5 -13 5 28.1 25.9
 -13 -5 5 65.89 27.5
 13 -1 7 52.89 24.7
 7 -1 -13 -5.2 20.4
 -1 -13 7 21 24.9
 -7 -13 -1 29.1 22.1
 7 13 -1 -2 23.7
 -7 1 -13 44.6 26.3
 7 -1 -13 88.29 24.1
 1 -7 13 36.1 26.1
 1 7 -13 51.39 24.1
 -13 -7 1 -13.6 24.7
 7 13 -1 13.5 21.2
 -7 1 -13 94.89 23.2
 -7 13 1 2.2 23.6
 7 1 13 58.39 22.5
 13 1 -7 43.6 24.3
 13 7 1 18 20.8
 -1 -7 -13 -20.2 22.6
 -13 7 -1 -0.3 22.9
 -13 7 -1 15.2 16.5
 7 -13 1 51.69 19.8
 -1 7 13 -2.9 26.4
 1 13 7 45.4 27.1
 13 7 1 8.1 22.4
 7 -1 -13 18.2 23.7
 1 -13 -7 15.9 23.4
 7 -13 1 -36.5 23.1
 -13 1 7 -23.1 24.2
 -13 -1 -7 -8.1 24.2
 13 -7 -1 10.1 24.7
 -1 13 -7 26.6 26.3
 -13 -7 -1 -5.1 24.5
 -13 1 -7 -8.2 19.6
 7 -13 -1 16.8 23
 1 -7 -13 26.1 23.8
 7 1 -13 49.6 23.3
 -7 -1 -13 9.3 24.9
 13 7 -1 7.1 22.9
 -7 13 -1 29.9 23.3
 -13 7 1 6.5 15.4
 1 -13 7 66.89 26.6
 7 -13 -1 -7.5 19.8
 -13 -1 7 9.2 26.1
 -7 -1 -13 -2.2 21.6
 -1 7 -13 3.2 23.2
 -7 -13 1 4.9 20.4
 -1 -13 -7 15.8 23.1
 13 -7 1 6.5 23.9
 -1 13 7 -26.2 25
 -13 7 1 22.1 23.8
 7 13 1 -24.2 19.3
 13 -1 -7 5.1 24
 7 1 -13 75.99 24.5
 13 7 -1 11.4 18.8
 -13 1 -7 1.9 24.9
 13 1 7 -8.1 22.8
 1 13 -7 -27.8 25.6
 7 13 1 13.1 26.3
 1 7 13 6.4 27.5
 7 -1 13 -46.9 21.9
 7 1 -13 24.1 22.7
 -1 -7 13 6.4 25.9
 7 -13 3 68.49 28.1
 -7 3 -13 145.89 30.2
 -3 -13 7 75.29 28.4
 13 -3 7 80.49 27.5
 7 13 -3 63.59 25.4
 13 7 3 91.29 25.1
 7 -3 -13 96.89 27.1
 -7 13 3 116.89 28.5
 -13 -7 3 143.49 29.8
 -3 7 13 95.99 29
 3 7 -13 123.39 27.5
 -13 -3 -7 39 28.5
 13 3 -7 65.19 27.3
 -13 7 -3 113.99 27.5
 -13 3 7 45.4 29
 13 7 3 95.39 24.9
 -7 3 -13 72.19 22.1
 7 13 -3 91.69 28.6
 -3 -7 -13 68.59 27.9
 -13 7 -3 108.09 21.4
 3 13 7 75.49 29.9
 3 -13 -7 54.99 24.7
 3 -13 -7 54.69 19
 13 -7 -3 98.49 29
 7 -3 -13 61.19 24
 3 -7 13 94.99 28.2
 -3 13 -7 93.79 29.1
 7 3 13 76.69 22.1
 -7 -13 -3 84.09 26.6
 -13 -3 7 92.39 28.9
 -7 -3 -13 142.59 28.3
 -13 3 -7 36.1 26.9
 -7 -13 3 79.69 23.3
 -13 -7 -3 81.29 29.3
 13 -3 -7 71.19 28
 -3 -7 13 32.9 28
 7 -3 13 93.59 27.1
 -3 -13 -7 135.49 29.5
 7 -13 -3 66.19 23.9
 13 3 7 122.09 27.2
 -13 7 3 56.69 26
 13 7 -3 77.09 20.7
 3 13 -7 122.09 29
 13 3 7 115.19 24.9
 -7 -3 -13 127.89 30.1
 3 -13 7 107.69 29.6
 7 3 -13 92.29 27.7
 7 13 3 102.89 21.9
 7 3 -13 99.39 27.9
 -3 7 -13 75.79 27.3
 -3 13 7 111.39 30.1
 3 7 13 77.29 28.9
 13 7 -3 85.79 26.5
 13 -7 3 129.29 29.3
 -13 3 -7 80.29 24
 7 3 -13 144.59 26.1
 -7 13 -3 99.29 27.7
 7 -13 -3 152.78 27
 3 -7 -13 105.59 27.9
 7 13 3 115.99 30.5
 5 7 -13 643.04 63.79
 5 -13 -7 618.54 57.99
 13 -7 -5 539.85 63.29
 -7 13 5 656.13 64.79
 7 -13 5 587.34 64.69
 5 13 7 635.84 65.39
 5 -7 13 599.94 64.99
 -13 7 -5 637.64 58.29
 13 7 5 558.64 60.99
 13 5 -7 519.55 53.89
 -13 -5 -7 628.74 67.39
 13 5 -7 655.33 64.29
 5 7 -13 529.05 59.49
 -7 -13 -5 562.24 63.69
 -7 5 -13 530.75 57.09
 -13 7 -5 581.64 61.99
 -7 5 -13 693.13 65.29
 13 -5 7 605.54 65.59
 -5 7 13 592.04 63.59
 13 7 5 582.84 61.99
 5 -13 -7 608.44 61.59
 7 -5 -13 603.04 63.49
 7 -5 -13 624.94 58.79
 7 5 13 648.04 65.09
 -5 13 -7 556.14 62.69
 7 13 -5 625.54 62.59
 -5 -7 -13 597.94 64.99
 -13 -7 5 607.34 64.99
 13 5 7 453.05 58.49
 13 5 7 597.34 61.09
 7 5 -13 653.43 60.59
 7 5 -13 591.84 63.29
 -13 -7 -5 447.66 61.49
 -13 -5 7 633.64 65.19
 7 -5 13 551.04 63.89
 5 -7 -13 634.74 56.69
 -5 -13 -7 601.14 63.69
 -13 7 5 658.23 65.19
 5 -13 7 630.94 65.69
 7 13 5 682.33 65.49
 -5 7 -13 482.85 60.49
 -5 13 7 607.14 64.09
 -7 13 -5 531.45 61.39
 -7 5 13 626.74 62.09
 5 13 -7 601.94 64.19
 5 7 13 627.04 65.49
 13 -7 5 604.64 65.79
 13 7 -5 610.34 56.69
 7 -13 -5 652.93 61.19
 -7 -13 5 597.84 58.59
 13 -5 -7 512.85 62.49
 -5 -7 13 583.94 57.49
 13 7 -5 626.74 63.99
 -13 5 -7 644.64 59.99
 -7 -5 -13 558.84 63.39
 7 -13 -5 647.84 62.09
 -13 5 -7 472.45 59.39
 5 -7 -13 526.75 62.19
 7 -13 -7 94.89 28.5
 7 13 7 130.49 34
 13 7 -7 164.18 24.6
 7 13 -7 135.29 31.6
 7 7 -13 119.39 29
 -7 -13 -7 143.79 32.2
 13 7 -7 145.19 32.5
 13 7 7 189.18 29.2
 7 -7 -13 178.58 32.4
 13 -7 7 68.49 34.2
 13 -7 -7 145.49 31.5
 7 -13 -7 116.09 25
 -7 13 7 133.69 33
 -7 -13 7 53.49 24.6
 -7 -7 -13 113.39 32.4
 -7 -7 13 111.89 25.3
 -13 -7 -7 153.28 33.8
 -13 -7 7 127.39 31.2
 -13 7 -7 168.48 29.9
 -7 13 -7 179.48 34
 -13 7 7 155.48 24.9
 -7 7 -13 132.49 32.1
 -7 7 13 223.28 32.8
 -13 7 -7 181.48 28.4
 7 7 13 153.48 35.1
 13 7 7 96.79 30.6
 7 7 -13 174.28 34
 7 -13 7 156.28 33.4
 7 -7 -13 94.19 25.2
 7 -7 13 99.49 31.8
 7 13 -7 175.48 32.7
 -9 1 -13 8.1 24
 9 13 -1 -20.9 25.8
 1 9 -13 -34.1 25.1
 -13 -1 -9 -80.99 26.2
 -1 13 -9 -29.6 27.8
 13 -1 9 28 25.5
 -1 -13 9 -5.3 27.9
 9 -1 -13 -2.4 22.7
 1 -9 13 59.79 28.6
 1 13 9 -35.6 27.8
 -13 -9 1 -52.79 26.9
 -13 9 -1 -5.8 24.3
 -1 -9 -13 9.6 25.6
 13 9 1 -56.29 24.2
 -1 9 13 -41.2 31.3
 13 1 -9 -44.7 24.6
 1 -13 -9 11.3 24.6
 9 -1 -13 31.5 25.3
 13 9 1 -36.5 23.2
 -9 13 1 -52.79 24.5
 9 -13 1 -20.7 26.1
 -13 9 -1 4.8 20.2
 -9 -13 -1 -6.6 23.5
 9 1 13 -24.4 23.9
 13 -9 -1 31.4 26.6
 -13 -1 -9 21.9 23.5
 9 -1 -13 2.2 22.4
 -9 1 -13 -13.1 26.3
 9 13 -1 -27.9 22.7
 -13 1 9 8.4 27.3
 9 13 1 -44.1 21.7
 -1 -9 13 -23.1 27.9
 -9 -13 1 -5.9 23.6
 13 9 -1 26.3 21.7
 9 1 -13 10.7 23.1
 1 13 -9 3.5 28.4
 -13 9 1 -4.3 19.2
 9 13 1 75.39 29
 9 1 -13 -4.9 24.7
 1 -9 -13 29.9 25.5
 1 -13 9 -17.8 27.5
 1 9 13 1.7 30.5
 9 -1 13 -67.99 23.7
 -13 1 -9 30.6 23.5
 -9 13 -1 -3 24.5
 9 -13 -1 25.2 26.1
 -9 -1 -13 36.6 27.7
 13 9 -1 -60.79 23.3
 -13 1 -9 -33.9 27.3
 -13 -1 9 29.1 27.5
 -1 -13 -9 -23.3 24.6
 13 1 9 -15.6 22.4
 13 -1 -9 -78.99 23.9
 9 -13 -1 -0.1 22.7
 -9 -1 -13 -25.5 24.3
 -13 -9 -1 -45.3 26.2
 -13 9 1 -18.5 24.9
 -1 9 -13 -8.9 26.7
 9 1 -13 7.7 22.5
 -1 13 9 -6.3 28.2
 13 -9 1 42.8 26.3
 -13 -3 -9 74.99 29.5
 13 9 3 -32.6 22.4
 3 13 9 45.4 30.1
 -9 3 -13 51.49 23.2
 -3 -13 9 31.4 28.5
 -13 3 9 75.39 29
 9 3 13 17.7 20.6
 13 3 -9 0.8 17.3
 9 13 -3 22.2 26.6
 -3 9 13 82.19 32.7
 3 9 -13 54.89 26.1
 -9 13 3 32.9 26.8
 13 3 -9 46.7 25.4
 9 -3 -13 37.1 27.1
 13 -3 9 49.5 27.1
 9 13 -3 -1.8 25.4
 -9 3 -13 61.39 28.2
 13 9 3 -7.4 25.2
 3 -9 13 44.8 26.8
 -3 13 -9 62.39 29.6
 -13 -9 3 11.7 29.1
 -13 9 -3 -2 24.9
 -13 9 -3 58.69 21.7
 -9 -13 -3 68.79 27.2
 -3 -9 -13 72.69 28.3
 9 -13 3 11.5 27.5
 9 -3 -13 27.8 22.7
 13 -9 -3 89.09 28.6
 3 -13 -9 20.8 24.4
 -3 9 -13 14.7 26.5
 9 -3 13 3.4 27.2
 3 -13 9 70.59 27.9
 13 9 -3 2.3 25.7
 -13 3 -9 25.6 23.8
 -9 13 -3 33.3 20
 -13 3 -9 -20.3 26.1
 9 3 -13 -7.5 23.7
 13 -3 -9 -52.99 25
 -13 -9 -3 17.7 26.4
 -3 -9 13 53.99 30.8
 3 -9 -13 46.5 26
 3 9 13 -10.4 30.3
 9 3 -13 2.1 21.9
 -9 3 13 48.6 22.8
 13 3 9 63.89 25.4
 9 -13 -3 45.3 25.7
 13 9 -3 66.59 22.1
 -13 9 3 37.1 27.2
 -13 9 3 84.79 20.9
 -9 -3 -13 72.19 28.4
 9 -13 -3 51.69 24.7
 9 13 3 -23.2 27.6
 9 13 3 63.89 20.7
 -9 13 -3 46.7 26.1
 13 3 9 41.6 24.3
 3 13 -9 60.89 29.5
 -3 -13 -9 25.9 27.2
 -3 13 9 76.09 30.2
 -9 -3 -13 45.2 27.5
 13 -9 3 16.1 27.4
 -9 -13 3 33 24.1
 -13 -3 9 -25 26.9
 5 -13 -9 86.99 27.8
 -13 -5 -9 111.59 31.3
 13 5 -9 89.29 29.5
 13 -9 -5 98.79 29.4
 -9 13 5 124.39 30.7
 13 9 5 94.69 28.5
 9 -13 5 127.29 32.6
 -13 5 9 76.49 20.8
 -5 -9 -13 45.7 30.2
 -13 -9 5 108.19 29.5
 -5 -13 9 86.99 33.2
 5 -13 -9 122.79 21.6
 9 -5 -13 96.69 24.9
 9 5 13 105.49 21.1
 -9 -13 -5 101.99 30.2
 -5 9 13 142.99 32.5
 5 13 9 63.69 32.8
 -9 5 -13 99.19 24.4
 9 13 -5 96.19 28
 13 5 -9 101.19 21
 -9 -5 13 57.49 24.7
 5 9 -13 93.69 29.8
 5 -9 13 77.59 30
 9 13 -5 92.49 29.1
 -13 9 -5 121.79 26
 9 -5 -13 83.29 29.9
 13 9 5 100.09 24.6
 9 5 13 118.09 32.3
 -5 13 -9 153.78 33.7
 -13 9 -5 61.69 25.7
 13 -5 9 98.49 31.1
 -9 5 -13 79.39 30
 -5 -13 -9 85.69 31.5
 5 -9 -13 23.2 25.8
 -9 13 -5 89.79 29.9
 -13 -9 -5 96.19 30.5
 5 -9 -13 122.59 21.1
 -5 13 9 61.89 30.4
 -9 13 -5 111.69 22.3
 -13 -5 9 122.69 31.2
 -13 5 -9 41.6 26.5
 5 13 -9 49.6 29.6
 9 13 5 83.09 21.1
 5 -13 9 94.99 30.9
 -5 9 -13 17 29.2
 -13 9 5 74.89 23.2
 13 5 9 109.59 26.1
 -9 5 13 105.29 26.3
 5 9 13 73.99 33.4
 13 -5 -9 70.09 30.2
 13 -9 5 111.09 32
 13 9 -5 89.59 28.9
 9 5 -13 66.79 25.4
 9 13 5 122.59 32.5
 13 9 -5 81.69 24
 9 -5 13 90.19 30
 9 -13 -5 29.1 26.5
 -9 -5 -13 62.59 30.5
 9 5 -13 -5.8 26.7
 9 -13 -5 30.3 24.1
 -9 -13 5 84.29 26.3
 -13 5 -9 80.69 27.1
 13 5 9 129.49 29.7
 7 9 -13 98.19 33.5
 9 7 13 91.09 33.7
 7 -9 13 112.19 32.8
 7 -13 -9 90.19 24.9
 7 9 -13 144.49 31.1
 -9 13 7 136.39 33
 13 7 -9 128.69 25.1
 -13 -9 7 132.59 32.6
 -9 -13 -7 114.19 33.1
 9 -7 -13 102.99 30.8
 13 -9 -7 98.19 32.5
 7 -13 -9 112.09 30
 13 9 7 62.59 30.3
 13 -9 -7 128.59 31.9
 9 -7 -13 173.58 28.5
 13 -7 9 126.29 34.8
 -13 9 -7 97.79 27.5
 7 13 9 96.09 35.3
 13 7 -9 126.79 33.5
 -13 9 -7 117.69 27.8
 9 -13 7 91.49 32.8
 -7 -13 9 98.79 23.7
 -9 7 -13 62.59 30.8
 -9 7 -13 74.59 23.6
 -9 -7 13 65.99 28.2
 13 9 7 137.39 26.2
 9 13 -7 82.59 30.7
 -13 7 9 138.99 25.3
 -13 -7 -9 125.69 33.5
 -7 9 13 168.38 34.9
 -7 13 -9 106.19 32.7
 -7 -9 -13 114.59 33.5
 9 13 -7 92.19 31.6
 13 9 -7 167.58 27.3
 9 -7 13 124.69 31.5
 9 7 -13 88.79 31.9
 9 7 -13 80.29 26.3
 13 7 9 118.99 33.5
 7 9 13 198.78 37.9
 -9 13 -7 141.19 33.5
 9 13 7 154.18 35
 -7 9 -13 108.19 32.2
 7 -9 -13 99.99 23.5
 -13 7 -9 159.78 30.5
 13 9 -7 69.99 30.3
 -9 -7 -13 97.49 32.5
 -9 7 13 108.09 31.5
 13 -9 7 180.28 35.8
 -7 -9 13 143.19 26.5
 7 13 -9 152.98 33.2
 -13 -9 -7 22.7 32
 13 7 9 95.49 25.8
 9 -13 -7 77.49 29
 -13 7 -9 135.59 29.3
 9 -13 -7 114.49 28.5
 7 -9 -13 86.09 29.2
 -7 13 9 105.99 32.7
 -9 -13 7 68.59 26.6
 -13 9 7 150.88 27.2
 13 -7 -9 107.79 32
 -7 -13 -9 94.69 32
 13 -7 -9 -4.3 31.4
 7 13 -9 173.18 33.4
 7 -13 9 156.18 34
 -13 -7 9 109.19 32.8
 -13 -9 -9 -23.1 29.6
 9 -9 -13 13.1 22.5
 -9 -9 13 -11.9 23.9
 9 9 -13 -44.5 28.1
 -9 13 9 -54.39 27.7
 9 9 -13 -6.5 24.8
 9 9 13 -1.4 31.1
 -9 9 -13 21.4 29.2
 9 -13 9 5.7 28.5
 9 13 -9 -27.6 29.3
 13 -9 -9 32.4 27.3
 13 9 9 23.9 21.4
 -9 -9 -13 19 30.8
 -9 -13 -9 -48.8 27.7
 9 -9 13 4.6 29.2
 -9 13 -9 -7.6 28
 9 13 9 15.3 31.5
 -13 9 9 9.4 23.3
 -13 9 -9 -24.8 23.5
 -13 -9 9 26.7 27.6
 -13 9 -9 16.9 25.7
 9 -13 -9 -11.2 27.1
 13 9 -9 -18.3 21
 13 9 9 22.8 30.7
 9 -9 -13 17.7 26.7
 13 -9 -9 24.6 29.5
 9 13 -9 -33.1 26.7
 -9 -13 9 -49.5 21.7
 13 -9 9 -0.5 32.6
 13 9 -9 -24 28.1
 9 -13 -9 -25.2 22.2
 -9 9 13 6.1 27
 -13 1 11 6.5 29.6
 11 -13 1 33.6 29.4
 11 1 13 11.5 23.5
 13 1 -11 -45.2 18.1
 -11 13 1 6.8 25.2
 1 13 11 51.29 33.8
 11 -1 -13 -23.7 22.4
 -11 1 -13 -14.5 26.7
 11 13 -1 19.6 27.4
 1 -11 13 36.5 29.8
 -13 11 -1 13.2 22.8
 -11 1 -13 40 28.5
 11 -1 -13 21.2 25.4
 -1 -13 11 12.5 29.7
 -13 -11 1 -62.09 28
 13 11 1 -75.29 25.3
 1 11 -13 7.1 29.1
 -11 -13 -1 -40.8 26.7
 -1 -11 -13 43.1 27.9
 -1 13 -11 -14.9 28.4
 11 13 -1 -32.3 25.6
 -13 -1 -11 81.39 27.7
 -13 11 -1 31.5 25.5
 13 -11 -1 2.1 27.7
 -1 11 13 -74.69 31.7
 11 -1 -13 -3.1 28
 13 11 1 -44.8 27.6
 13 -1 11 -18.5 26.6
 1 -13 -11 -9.9 26.6
 -13 -1 -11 -52.79 27.7
 13 1 -11 14.6 26
 -1 -11 13 58.29 32
 -1 13 11 -50.89 30.9
 11 -13 -1 42.9 27.5
 -13 1 -11 -2.8 29.1
 11 1 -13 -40.7 25.3
 13 11 -1 -16.6 24.7
 -11 13 -1 -10 22.5
 -11 13 -1 18.5 25.5
 -1 11 -13 -49.99 27.8
 1 11 13 -67.09 31.9
 -13 -1 11 54.49 30
 11 13 1 19.9 28.5
 -11 -1 -13 -56.49 27
 -13 -11 -1 -27.4 27.3
 11 13 1 -62.39 22.7
 -13 1 -11 58.49 27.6
 -1 -13 -11 31.2 29
 1 13 -11 -56.59 28.7
 -13 11 1 -49.99 24.7
 13 1 11 -1.7 24.3
 11 -1 13 -56.89 26.1
 13 -11 1 25.6 29.3
 13 11 -1 -60.99 23.3
 1 -11 -13 40.1 27.4
 -11 -1 -13 18.5 28.1
 -11 -13 1 -28.3 25.5
 1 -13 11 27.3 29.7
 11 1 -13 28.5 23
 13 -1 -11 -50.39 25.5
 -13 11 1 49.1 22.8
 11 3 13 31.8 21.7
 -3 13 -11 -9.1 28.1
 -13 3 11 30.6 18.7
 13 -3 11 67.79 29.4
 11 -3 -13 10.6 24.8
 -13 11 -3 9.9 24.5
 -13 -3 -11 -29.7 26.9
 -11 -3 13 8.7 26.9
 13 3 -11 -31.7 24.8
 11 13 -3 9.2 27.4
 -11 -13 -3 10.4 26.3
 -3 11 13 -38.1 31
 3 11 -13 -26.9 27.6
 13 -11 -3 -30.5 25.2
 3 -11 13 -17.8 26.7
 13 11 3 -39.7 22.6
 -13 -11 3 -32.3 28.1
 11 13 -3 -22 26.3
 3 -13 -11 -32.8 24.3
 -11 3 -13 -1.1 25.4
 -3 -13 11 -42.9 29.6
 3 13 11 -27.4 30.7
 13 3 -11 -36.2 19
 -3 -11 -13 42.7 29.3
 13 11 3 -77.99 28.5
 -11 13 3 -57.69 25.6
 11 -3 -13 -5.3 28.9
 -11 3 -13 -34.6 26.5
 11 -13 3 -15.8 28.1
 -13 11 -3 17.8 23.9
 -3 13 11 -22.2 30.4
 13 3 11 12.5 25.8
 -13 -3 11 60.29 28.8
 11 13 3 -49.7 20.6
 11 3 -13 -15.7 22.1
 3 -13 11 -2.1 27.4
 -3 -13 -11 -4.7 28.9
 3 13 -11 -54.09 27.2
 13 -3 -11 -57.39 26.4
 -3 -11 13 -48.4 28.4
 13 11 -3 -59.39 23.8
 -13 -11 -3 17.8 28.7
 3 11 13 -48.8 32.4
 -13 3 -11 -6.5 27.2
 -11 -3 -13 14.1 29.4
 11 13 3 -23.8 28.6
 13 11 -3 18.6 23.6
 11 -13 -3 -3.7 24.4
 13 -11 3 -3 28.3
 -13 3 -11 -26.7 27.3
 -13 11 3 -25.7 22.1
 -11 13 -3 7.6 24.7
 -11 3 13 -11.9 20.4
 -3 11 -13 -26.3 27.6
 13 3 11 1.6 22.9
 3 -11 -13 -17.7 25
 11 -13 -3 54.99 27.2
 11 3 -13 2.7 26
 11 -3 13 -59.29 26.6
 -11 -13 3 11 26.5
 -11 13 -3 -18.9 21.9
 11 5 13 6.2 29.8
 -11 -5 13 -31.5 24.7
 13 5 -11 -15.5 19.4
 13 5 -11 -20.7 27.4
 5 -13 -11 -29 25.9
 5 -11 13 -77.79 27.5
 13 11 5 18.7 29.5
 13 11 5 10.8 21.5
 11 -13 5 34.1 29.6
 11 -5 -13 -36.9 26.3
 -13 -11 5 26.4 28.3
 5 13 11 -50.09 29.4
 -5 11 13 -3.8 30.2
 -11 -13 -5 -14.5 26.7
 -11 5 -13 -19.4 27.5
 -13 11 -5 25.8 24.9
 11 13 -5 -6.1 26
 11 5 13 24.1 20.8
 13 -11 -5 31.9 27.7
 -13 11 -5 -3.8 23.4
 -11 13 5 -24.6 25.6
 -5 -11 -13 -9.6 29.9
 -13 -5 -11 -23.6 28.4
 5 11 -13 -2.9 27.8
 11 13 -5 -41.2 26.2
 -5 -13 11 -20.8 30.9
 -11 5 -13 -5.4 23.3
 -5 13 -11 -14.8 27.6
 13 -5 11 30 29.4
 -13 5 11 6.6 20.6
 13 -11 -5 -46.8 27.4
 11 -5 -13 -34.2 22.9
 -5 -13 -11 -29.8 29.3
 -11 13 -5 -9.4 22
 13 5 11 39.9 23.6
 5 13 -11 60.59 29.6
 11 13 5 -45.8 19.2
 13 -5 -11 -14.8 27.2
 5 -13 11 4 29.4
 13 -11 5 29.8 30.5
 13 11 -5 -14.1 26.2
 -11 13 -5 14.9 27.4
 -13 5 -11 -33.7 25.5
 -13 -11 -5 -35.1 28.3
 -13 -5 11 -12.2 27
 11 13 5 -17.3 29.1
 -5 13 11 -7.8 28.6
 -11 -13 5 19.4 25.4
 11 5 -13 -36.9 26.5
 13 -5 -11 -2.5 29
 -11 -5 -13 -31.7 28.2
 5 -11 -13 7 26.5
 5 11 13 15 33
 13 11 -5 9 24
 -13 5 -11 -37.3 26
 -13 11 5 -12.2 23.5
 -5 11 -13 -27.7 27.5
 13 5 11 -8.9 26.9
 11 -5 13 6.5 28
 11 5 -13 -33.5 22.7
 -11 5 13 -4.7 21.9
 11 -13 -5 -19 23.3
 11 -13 -5 41.5 27.5
 13 11 7 -16.2 29.7
 11 -7 -13 -15.9 27.5
 -7 13 -11 -66.59 27.1
 -13 7 11 -7.4 22.8
 13 -7 11 -44.8 29.7
 13 7 -11 -46.3 26.4
 7 11 -13 -6 28.8
 -11 7 -13 -21.8 22.3
 13 7 -11 -33.6 21.1
 7 -13 -11 21.8 27.3
 7 13 11 -6.3 32.4
 13 -11 -7 -5.9 28.4
 11 13 -7 -54.69 27.3
 7 11 -13 -31.3 28.2
 7 -13 -11 -3 20.1
 -13 -7 -11 9.5 30.5
 -7 -11 -13 -22.6 30.6
 11 7 13 -2.2 31
 -11 -13 -7 -3.1 28.3
 13 -11 -7 -28.6 26.8
 11 -13 7 48 32.8
 -11 -7 13 -18.6 26.1
 -11 7 -13 -0.1 28.3
 -7 11 13 -52.19 27.3
 -13 11 -7 14.5 26.3
 7 -11 13 -37.3 28.8
 -13 -11 7 3.9 26.4
 11 -7 -13 35.5 24.1
 11 13 -7 4 26.9
 13 11 7 -7.1 20
 -13 11 -7 30 23.8
 -11 13 7 -20.3 28.3
 -13 -11 -7 -28.8 28.4
 13 -7 -11 14.7 27.7
 -7 -13 -11 -79.09 28
 -11 -13 7 -27.2 23.7
 11 -7 13 45 30.4
 11 13 7 -54.69 29.2
 11 -13 -7 -25 23.7
 13 7 11 -52.19 27.6
 7 11 13 38 35.7
 13 7 11 2.2 21.3
 -13 -7 11 -11.4 26.9
 -7 -11 13 -49.6 19.1
 7 -11 -13 -7.1 27.1
 -13 7 -11 24.2 28.5
 13 -7 -11 -48.2 28.3
 -13 11 7 -38 24.3
 -7 11 -13 -5 29.1
 -11 7 13 -29.9 24.9
 11 13 7 -6.2 18.6
 -7 13 11 29.2 30.3
 7 -13 11 -1.8 29.3
 -13 7 -11 5.6 25.4
 7 -11 -13 13.8 19.8
 7 13 -11 -31 27.6
 -11 13 -7 5 20.7
 11 7 -13 4.5 22.5
 13 11 -7 14.3 27.8
 13 11 -7 -11.5 23.4
 11 -13 -7 12.6 27.2
 -11 -7 -13 26.4 30.1
 13 -11 7 47.6 32.5
 11 7 -13 -26.3 28.6
 -11 13 -7 -3.5 27.8
 13 11 9 5.3 19.8
 -13 -11 9 -4.5 27.4
 11 9 13 2.5 34.1
 13 -11 -9 17.7 27
 11 13 -9 -44.3 27.1
 -13 9 11 4 25.5
 9 13 11 -29.7 34
 -9 13 -11 -31.8 28.9
 9 11 -13 13.8 32.2
 13 9 -11 -33.7 23.2
 11 -13 9 -1.4 32.2
 13 -11 -9 -37.1 29.3
 -13 -9 -11 10.4 32.7
 -9 -11 -13 46.8 32.4
 -11 9 -13 -67.59 21.2
 -11 -13 -9 15.7 31.1
 -9 -13 11 -14.7 22.3
 9 11 -13 -14.4 29.4
 11 -9 -13 -25.7 24.8
 13 11 9 -20.3 30.9
 9 -13 -11 -7.6 28.4
 -11 13 9 -31.6 28.1
 13 9 -11 -50.79 28.8
 9 -11 13 -50.09 30.4
 -11 -9 13 -98.99 26.2
 -11 9 -13 7.8 29.3
 13 -9 11 -50.49 32.4
 11 13 -9 -19.8 31.3
 -9 11 13 22.7 30
 -13 11 -9 10.3 22.7
 9 -13 -11 -55.59 22.4
 -13 11 -9 19.3 28.1
 11 -9 -13 -9.5 29.3
 -9 -13 -11 53.49 33.5
 13 9 11 -20.1 20.2
 11 13 9 44.6 34.4
 9 11 13 20.4 35.9
 13 11 -9 -44.3 23.4
 -11 -13 9 -44.8 26.2
 13 -9 -11 5.5 28.9
 9 -11 -13 -52.19 26.9
 9 13 -11 30 33.7
 13 -9 -11 -32.5 30.3
 -11 13 -9 -6.5 31.7
 11 -13 -9 -28.8 25.6
 13 11 -9 -3 29.1
 13 -11 9 -0.4 33.7
 9 -13 11 12.3 31.5
 -13 -9 11 -49.2 27.2
 -13 9 -11 -31 24.3
 -9 11 -13 -7.9 28.5
 -9 -11 13 -47.9 22.8
 9 -11 -13 4.6 23.9
 11 -13 -9 20.7 29
 11 9 -13 23.8 30.6
 -13 11 9 65.49 28
 -11 -9 -13 5.4 31
 -11 9 13 -32.1 27.1
 11 -9 13 -50.29 29.5
 -9 13 11 -25.4 29.8
 9 13 -11 0.7 28.5
 -13 -11 -9 -21.8 32.1
 11 9 -13 -2.3 26.8
 -13 9 -11 30.3 28.8
 13 9 11 -23.4 31.8
 11 -13 -11 -10.3 26.3
 -13 11 -11 -27.6 30.5
 -13 11 11 3.6 28.2
 -11 11 -13 39.1 31.8
 -11 11 13 -8.7 29.3
 -11 13 -11 29.3 32.5
 -11 13 11 52.49 32.6
 -13 -11 -11 -4.4 34.1
 -13 -11 11 -20.5 28.3
 -13 11 -11 60.19 26.7
 -11 -13 -11 9 32.6
 -11 -13 11 -6.4 25.6
 -11 -11 -13 27.6 33.3
 -11 -11 13 -30.5 26
 11 -13 -11 20.3 31.2
 11 -11 -13 24.2 31.6
 13 -11 -11 5.8 31.3
 11 13 -11 -6.9 33.7
 13 -11 -11 -10.5 29.7
 13 -11 11 -35 33.1
 13 11 -11 -32.1 31.5
 11 -13 11 -8.5 33.8
 11 -11 -13 7.1 26.3
 11 -11 13 1 34.7
 11 11 -13 24.9 33.9
 13 11 11 20.9 35.1
 11 11 -13 46.2 30.6
 11 11 13 -5.5 38.2
 11 13 -11 -23.3 28.6
 11 13 11 -7.1 36.2
 13 11 -11 -25.1 27.1
 1 -13 -13 30.8 29.7
 -13 1 -13 -39.2 29.3
 -13 13 -1 -22.9 25.8
 -13 13 1 22.8 26.3
 -1 -13 -13 -2.8 29.6
 -1 13 -13 10.3 33.3
 -1 13 13 11.4 34.9
 1 13 -13 4.4 32.5
 1 13 13 16.3 35.4
 13 1 -13 -19.9 21.3
 13 13 -1 -13.8 27.8
 13 13 1 -63.49 28.6
 13 -13 1 -28.6 28.9
 13 -1 -13 -40.5 27.2
 13 -1 13 30.1 28.1
 13 1 -13 -18.3 26.8
 13 1 13 -31.8 24.9
 13 13 -1 -84.09 25.5
 13 13 1 -21 24.6
 -13 13 1 -28.7 24.2
 -13 -13 -1 7 31.3
 -13 -13 1 -25.6 29.9
 -13 -1 -13 -1.2 31.3
 -13 -1 13 68.59 31.7
 -1 -13 13 -15.6 31.1
 1 -13 13 21.3 31.5
 13 -13 -1 27.1 28.9
 -13 -1 -13 29.7 29.5
 -13 1 -13 71.19 31.2
 -13 13 -1 17 26.5
 -13 13 3 -67.59 25.5
 -3 13 -13 -8 30.7
 -3 13 13 -5.3 32.8
 3 13 -13 4.4 29.3
 -3 -13 13 -9.4 33.5
 3 -13 13 -4.9 30
 13 -13 -3 -62.19 26.6
 13 -13 3 -38.3 30.8
 -13 3 -13 76.89 31.9
 -13 3 13 24.5 21.6
 13 3 -13 -75.19 22
 13 13 -3 -44 25.5
 13 13 3 -62.79 31.1
 13 -3 -13 -78.79 26.1
 13 -3 13 -7.3 30.4
 13 3 -13 -69.29 27.4
 13 3 13 -16 22.8
 13 13 -3 -3.6 27.1
 13 13 3 -24.8 23.3
 -13 13 -3 -46.4 25.5
 3 13 13 -13.4 33.8
 -13 -13 -3 -34.8 28
 -13 -13 3 -64.49 28.6
 -13 -3 -13 -82.49 28.5
 -13 -3 13 -8.9 28.7
 -13 3 -13 -48.3 27.3
 -13 13 -3 18.2 25.7
 -3 -13 -13 -32.5 30.6
 3 -13 -13 -0.5 28
 13 -3 -13 7 30.7
 -13 -13 -5 -16.8 28.9
 -13 -13 5 4.5 28.5
 -5 -13 -13 2.5 32
 5 -13 -13 -1.2 28.6
 13 -13 -5 -109.99 29.1
 13 -5 -13 -23.7 29.7
 -13 13 -5 -30.9 25.3
 -13 13 5 9.1 27
 -5 13 -13 -55.29 28.4
 -13 -5 -13 -29.9 30.8
 -13 -5 13 33 30
 -13 5 -13 -29.3 26.5
 -13 13 -5 21.6 25.3
 13 13 5 2 21.6
 -13 5 13 -8 22.3
 5 13 -13 24.7 30.9
 5 13 13 4.1 36
 13 5 -13 18.1 24.4
 13 5 13 -2.4 29.4
 13 13 -5 -34.8 25.3
 13 13 5 9.7 30.4
 13 5 -13 -9.6 28.5
 13 5 13 19.1 23.5
 13 13 -5 1.6 27.5
 -13 5 -13 21.9 30.1
 13 -13 5 19.5 31.5
 13 -5 -13 -39.3 25.4
 13 -5 13 17.8 30.7
 13 -13 -5 47.8 28.6
 -5 13 13 -10.3 33.1
 -5 -13 13 -2.7 33.1
 5 -13 13 48.5 32.5
 7 13 13 -28.5 35.4
 -7 13 -13 -4.1 30.8
 -7 13 13 -3.7 30.8
 7 13 -13 -21.8 30
 -13 7 -13 -71.79 29.6
 -13 7 13 -3.1 24.2
 -13 13 -7 -8.2 27.1
 -13 13 7 -22.6 27.1
 7 -13 -13 17.4 20.1
 7 -13 13 -67.59 31
 13 -13 -7 36.9 28.7
 13 -13 7 -6 33.1
 13 7 -13 -38.1 22.7
 13 7 13 -100.59 30
 13 13 -7 -106.39 26.5
 13 13 7 15.5 32.8
 13 13 -7 -5.5 29.8
 13 -7 13 15.5 31.9
 13 7 -13 -5 29.9
 13 -7 -13 -7.2 27.3
 -13 -13 -7 -4.5 31.9
 -13 -13 7 -8.5 28.2
 -13 -7 -13 26 32.7
 -13 -7 13 -33.3 28.1
 -13 7 -13 -11.3 25.6
 -13 13 -7 12.1 24.4
 -7 -13 -13 14.3 33
 7 -13 -13 -69.49 28
 13 -13 -7 6 31.9
 13 -7 -13 -5 30.5
 13 7 13 0.7 21.3
 13 13 7 -7.5 19.8
 -13 9 -13 -4.7 30.8
 -13 -9 13 -57.99 29.1
 -13 9 -13 12.4 25.4
 -13 13 -9 -21.7 23.2
 -9 -13 -13 -20.4 32.6
 -9 -13 13 1.5 22.7
 9 -13 -13 -43.1 28.6
 13 -13 -9 12.6 32.9
 13 -9 -13 -42.6 30.5
 -9 13 -13 -27.5 30.8
 -9 13 13 56.69 32
 9 13 -13 -37.8 30.6
 9 13 13 39 38.7
 13 9 -13 -20.8 25
 13 9 13 -26.7 34.1
 13 13 -9 11.6 28.5
 13 13 9 26.2 34.6
 13 9 -13 26.4 31.4
 13 13 -9 -15.4 32.2
 13 13 9 10.9 20.1
 13 -13 9 18 34.2
 13 -9 -13 -20.8 27.8
 13 -9 13 -8.8 32.7
 9 13 -13 -36.6 32.7
 13 -13 -9 43.1 28.8
 9 -13 -13 16.8 24.4
 9 -13 13 -3.1 32.4
 -13 -9 -13 -20.9 33.1
 -13 -13 9 33.5 28.7
 -13 -13 -9 15.4 33.1
 -13 13 9 -15.6 31
 -13 9 13 -17.9 27.1
 -13 13 -9 25.5 30.5
 -13 11 -13 -7.1 25.9
 13 13 11 6.5 37
 13 13 -11 -53.79 29.4
 13 11 -13 16.4 29.7
 13 11 13 -3.2 39.8
 11 13 -13 -26.7 31.4
 11 13 13 56.49 40.9
 -13 13 11 26 32.4
 -11 13 -13 7.9 35.2
 -11 13 13 39.7 35.4
 11 -13 -13 -53.99 31
 13 -13 -11 -0.5 33.7
 13 -11 -13 49.99 34.5
 11 -13 -13 -6.7 27.2
 11 -13 13 14.3 36.7
 11 13 -13 4.2 35.8
 13 -13 -11 0.4 31
 13 -13 11 14 36.2
 13 -11 -13 -41.5 28.4
 13 -11 13 42 37
 13 11 -13 3.2 33.8
 13 13 -11 3.5 35.4
 -13 -11 13 -46.9 29.6
 -13 13 -11 -38.3 24
 -11 -13 -13 25.3 35.9
 -11 -13 13 18.5 28.3
 -13 11 -13 -34.6 31.6
 -13 11 13 55.39 32.9
 -13 13 -11 6.4 33.7
 -13 -11 -13 33.6 36
 -13 -13 -11 -9.1 34.9
 -13 -13 11 -13.3 29.2
 -13 -13 -13 -42.8 34
 -13 13 -13 12.4 33.9
 13 -13 -13 54.89 31.2
 13 -13 13 6.7 37.7
 13 13 -13 -35.2 37.3
 13 -13 -13 20.6 34.8
 -13 -13 13 42.2 31.3
 -13 13 13 -2.7 33.2
 13 13 -13 -27.5 32.1
 13 13 13 0.3 40.4
 0 0 14 1475.55 133.69
 0 -14 0 1684.73 135.29
 14 0 0 1489.55 136.99
 0 -14 0 1541.25 132.49
 0 0 -14 1492.25 134.09
 0 14 0 1623.04 134.89
 -14 0 0 1465.15 136.59
 0 0 -14 1619.24 135.59
 -2 0 -14 779.72 77.19
 -14 -2 0 804.12 78.99
 -14 2 0 825.82 81.19
 0 -2 -14 841.02 78.89
 0 2 -14 618.64 77.49
 -14 0 -2 852.61 79.79
 -14 0 2 667.23 78.89
 -2 -14 0 667.43 74.89
 0 -2 -14 935.41 78.19
 -2 14 0 776.72 77.69
 14 2 0 867.81 79.89
 0 -2 14 789.22 77.09
 0 2 14 818.02 74.29
 2 -14 0 883.71 77.89
 14 0 -2 784.62 79.99
 14 0 2 818.12 79.89
 0 -14 2 869.21 78.39
 -2 0 -14 820.52 80.09
 0 14 -2 758.82 78.09
 0 14 2 944.51 81.29
 2 0 -14 768.22 77.89
 2 0 14 816.82 75.09
 0 -14 2 763.22 72.69
 2 0 -14 838.62 75.59
 0 -14 -2 892.41 76.29
 0 2 -14 770.82 74.39
 2 -14 0 786.12 73.39
 -2 -14 0 772.72 78.39
 2 14 0 773.22 77.69
 14 -2 0 824.22 81.49
 0 -14 -2 912.31 76.29
 2 -2 14 523.25 53.89
 -2 -2 -14 429.16 54.19
 -2 2 -14 423.36 54.49
 -2 14 -2 586.44 56.09
 -14 -2 -2 503.75 54.79
 -14 -2 2 552.74 57.69
 14 2 2 466.85 53.29
 -14 2 2 476.85 55.19
 -2 -14 -2 457.85 51.79
 -2 -14 2 471.15 49.9
 -2 -2 -14 485.85 53.19
 -2 2 -14 543.65 52.69
 2 -14 -2 517.65 51.29
 2 -14 2 537.05 48.1
 2 -2 -14 475.35 52.29
 2 2 -14 490.05 51.19
 14 2 -2 540.65 56.99
 2 2 -14 486.75 54.29
 2 2 14 413.06 49.1
 14 -2 -2 535.85 56.09
 2 -2 -14 511.05 54.99
 -14 2 -2 413.76 52.89
 14 -2 2 517.35 56.49
 -2 -14 -2 414.36 49.99
 -2 -14 2 529.45 56.29
 2 -14 -2 514.05 52.79
 2 -14 2 558.04 55.79
 2 -2 -14 505.35 49.7
 -2 14 2 434.06 54.19
 2 14 -2 459.75 54.39
 2 14 2 449.66 55.09
 4 -14 0 254.07 35.2
 -14 0 -4 286.67 38.7
 14 0 4 257.97 38.5
 4 14 0 203.38 37.8
 0 -14 -4 236.98 35.7
 0 -14 4 301.87 38.4
 4 0 -14 371.46 36.8
 14 0 -4 315.37 39.6
 0 -4 -14 330.37 37.9
 0 14 4 190.28 37.4
 -14 -4 0 302.47 39.2
 0 4 -14 246.88 31
 4 -14 0 297.47 32.7
 0 4 14 226.58 29.7
 -14 0 4 304.47 39.7
 0 -14 -4 209.98 31.2
 14 -4 0 226.78 38.3
 -4 -14 0 202.08 32.4
 -4 0 -14 286.77 39.9
 0 14 -4 267.27 38.6
 14 4 0 211.68 37.2
 4 0 -14 273.37 38.1
 0 4 -14 242.98 38.5
 4 0 -14 252.47 35
 -4 -14 0 247.78 34.4
 4 0 14 280.57 34.4
 -14 4 0 222.68 37.7
 -4 0 -14 279.37 35.5
 -4 14 0 266.57 38.1
 0 -4 14 288.27 38.1
 2 4 -14 28.2 18.4
 -4 2 -14 51.69 20.9
 -14 -2 -4 57.79 27.1
 -2 -14 4 51.39 16.2
 2 -14 -4 0.7 21.1
 -4 -14 -2 22.2 20.3
 2 14 4 32.3 26.7
 14 -2 4 38.9 25.4
 14 2 -4 19.1 24.4
 4 2 14 12.4 19.8
 14 -4 -2 63.69 28
 -2 14 -4 26.3 25.4
 4 14 -2 77.69 27.7
 14 4 2 44.3 17.7
 4 -14 2 24.3 24.9
 4 -14 2 29.5 17
 4 -2 -14 7.1 21.9
 -4 2 -14 82.69 28
 2 -4 14 21.4 24.3
 14 4 2 53.69 25.5
 2 -14 -4 41.2 19.4
 -4 14 2 78.19 27.2
 4 -2 -14 9.7 24.7
 -14 -4 2 44.3 26.1
 -14 4 -2 68.99 26.5
 -4 -14 -2 11 20.3
 -2 -4 -14 45.8 23.8
 4 -2 -14 22.1 20.1
 -14 2 4 86.79 27.9
 2 4 -14 9.2 23.8
 -2 -14 4 7.8 24.2
 -2 -14 -4 32.7 22.8
 -4 -14 2 28.7 22.9
 -14 -4 -2 26.2 25.8
 -2 4 -14 -6 24.6
 -4 -2 -14 11.4 22.3
 4 -2 14 42.7 22.8
 4 14 2 19.6 27
 -14 2 -4 32.4 24.9
 14 2 4 87.39 18.8
 -14 -2 4 19 27.1
 4 -14 -2 11.8 19.7
 -2 -4 14 -29.4 23.7
 4 -14 -2 56.49 22.2
 2 14 -4 43.9 26
 2 -14 4 36.7 24.2
 -4 -2 -14 19.6 26.3
 -14 2 -4 57.29 17.9
 -4 14 -2 25.6 24.5
 -4 -14 2 55.89 19.2
 4 2 -14 46.2 21.5
 -14 4 2 31 25.6
 2 -4 -14 10.1 17.1
 4 2 -14 45 26.1
 4 2 -14 34.4 23.2
 14 -2 -4 34 26.1
 -2 -14 -4 54.19 18.3
 14 -4 2 31.1 25.8
 2 -4 -14 10.6 21.8
 14 2 4 32.8 25.2
 -2 14 4 31.1 26.2
 14 4 -2 9.2 24
 -2 4 -14 36.9 18.6
 -4 -14 -4 -22 16.7
 4 -14 -4 18.1 21.4
 -14 4 4 20.1 25.4
 -14 -4 -4 -14 24.5
 -14 -4 4 -9.5 24.2
 -14 4 -4 -54.69 22.8
 14 -4 -4 31.2 25
 14 -4 4 19.7 25
 14 4 -4 21.3 24.9
 4 -4 -14 -37.5 16.4
 4 4 -14 35.4 20.2
 4 -14 4 -51.99 23.9
 -4 -14 -4 -22.1 21.3
 4 -4 -14 -14.6 21.9
 14 4 4 8.5 20.2
 -4 4 -14 23.3 25.1
 -4 -14 4 20.5 24.3
 4 -14 -4 -38.8 18.3
 4 4 -14 -31.3 23.5
 -4 4 -14 -12.9 16.9
 -4 14 -4 -22.2 23.6
 4 14 -4 -24.3 23.6
 -4 -14 4 5 16.6
 -4 14 4 9.9 27.1
 -4 -4 -14 -3 23
 14 4 4 16.9 23.9
 -14 4 -4 -2 16.5
 4 4 -14 52.39 24.2
 4 -4 14 -23.8 21.4
 4 14 4 62.59 27.9
 0 6 -14 99.39 28
 0 14 6 136.69 30
 6 0 -14 102.29 28.1
 -14 0 -6 84.89 21.7
 0 -14 -6 110.09 27.5
 6 0 -14 108.69 26.1
 6 14 0 118.99 30.2
 14 6 0 112.19 22.4
 0 14 -6 87.89 27.9
 14 0 6 112.29 28.5
 6 -14 0 112.79 22.5
 6 -14 0 103.29 27.2
 0 6 14 55.89 28.9
 -14 0 -6 119.99 29.6
 14 0 -6 57.09 26.9
 -14 6 0 42.8 27.4
 -6 0 -14 101.79 25.6
 6 0 -14 49.9 24
 -6 0 -14 111.19 30
 -6 -14 0 122.29 25.2
 0 -6 -14 75.59 26.7
 -6 14 0 129.99 30.3
 14 6 0 103.49 27.1
 -14 0 6 79.99 29.7
 0 -14 6 101.79 28.8
 -14 -6 0 121.29 29
 6 0 14 132.29 25.2
 14 -6 0 108.99 29.7
 -14 6 -2 62.69 17.5
 14 6 2 53.99 24.9
 2 -14 -6 23.8 19.1
 -2 6 14 68.69 29.1
 2 6 -14 13.2 24.5
 -2 14 -6 68.49 28
 -6 -14 -2 60.69 24.4
 -6 14 2 56.29 26.9
 2 14 6 61.29 28.8
 6 2 14 79.29 21.9
 14 -6 -2 88.09 28.6
 14 2 -6 53.79 27.6
 2 6 -14 43.8 17.9
 -14 -2 -6 42.9 27.1
 6 14 -2 90.69 29.1
 -14 -6 2 56.89 27.2
 -2 -14 6 55.99 27.8
 -14 6 -2 89.69 27.4
 6 -14 2 16.5 19.2
 -2 -6 -14 63.29 26.3
 6 -2 -14 39.5 26.7
 -6 2 -14 42.3 27.5
 14 -2 6 82.29 27.1
 14 6 2 61.69 22.1
 6 -2 -14 65.99 22.2
 2 -14 -6 69.49 25.1
 6 -2 -14 66.59 24.9
 -14 2 6 24 26.8
 -6 2 -14 46.6 21.4
 6 -14 2 42.8 25.2
 -2 -14 -6 12.2 25.8
 -14 -2 6 51.99 28.2
 6 -2 14 66.69 24.9
 2 14 -6 19.6 26.4
 -2 6 -14 43.1 25.9
 6 -14 -2 71.49 22.2
 14 2 6 55.09 21.5
 14 -6 2 54.39 27.2
 -14 2 -6 81.39 27.2
 14 2 6 29.1 26.4
 -14 -6 -2 68.19 27.5
 6 14 2 65.09 29.1
 -6 -2 -14 50.69 24.6
 -2 14 6 67.79 29.2
 -6 -14 2 95.39 22.7
 -6 14 -2 62.69 26.6
 2 -6 -14 47.2 25.3
 6 2 -14 37.1 24.6
 -6 -2 -14 41.2 28.2
 -14 2 -6 59.59 20.7
 6 -14 -2 66.29 23.6
 14 6 -2 14.8 24.8
 2 6 14 -23.2 27.7
 -2 -6 14 36.1 26.7
 2 -14 6 93.39 27.7
 14 -2 -6 42.2 27
 14 6 -2 68.69 18.6
 -14 6 2 64.09 27.4
 6 2 -14 8.8 22.3
 6 2 -14 41.5 25.4
 4 -14 -6 30.2 19.7
 -4 14 -6 52.69 28.3
 -6 4 -14 47.4 28
 -14 -4 -6 41.2 28.6
 -6 -14 -4 42.1 25.3
 14 6 4 3.4 23.9
 6 -4 -14 85.09 21.5
 -14 4 6 25.9 27.6
 6 -14 4 38.4 27.7
 -6 14 4 82.29 28.7
 -4 6 14 -9.7 26.2
 -14 -6 4 31.7 28.1
 -14 6 -4 34.6 25.9
 14 6 4 88.79 23.2
 -4 -6 -14 32.7 25.9
 -6 4 -14 -16.7 19.5
 4 6 -14 61.39 25.7
 4 -14 -6 33.3 24.3
 6 -4 -14 5.8 24.3
 4 6 -14 44.3 19.4
 -6 -14 -4 28.1 19.3
 6 14 -4 84.89 28.3
 -4 -14 6 76.79 28
 14 -4 6 54.19 28
 -14 6 -4 19.5 18.6
 14 -6 -4 3.6 27.4
 4 14 6 3.4 28.7
 4 -6 14 -17.4 24.3
 14 4 -6 30.5 24.9
 -4 14 6 29.5 27.8
 -14 -6 -4 21.8 27.6
 -4 -14 -6 12.5 25.9
 6 4 -14 -7.4 25.8
 6 -14 -4 79.29 24
 -6 -4 -14 15.3 24.9
 -6 14 -4 12.8 26.1
 4 -14 6 3.5 27.3
 -4 6 -14 88.79 28.7
 14 -6 4 47.7 27.2
 -14 6 4 37.6 27.3
 4 6 14 89.19 30.5
 4 -6 -14 67.99 18.6
 6 14 4 5.2 28.5
 14 4 6 93.59 24.3
 6 4 -14 69.39 22.6
 -14 4 -6 -8.9 24.4
 6 -14 -4 31.9 23.1
 6 4 -14 75.99 26.1
 4 14 -6 46.5 27.3
 -14 -4 6 -11.2 27.2
 14 6 -4 70.99 27.3
 14 4 6 -6.1 23.8
 -6 -14 4 39.8 20.2
 -14 4 -6 56.69 20.9
 4 -6 -14 40.4 25.3
 6 -4 14 -0.5 25.7
 14 -4 -6 -35.4 27
 -6 4 14 -0.3 24.1
 14 -6 6 57.29 30.7
 14 6 -6 62.49 27
 14 6 6 76.19 24.7
 14 -6 -6 10.2 26.6
 -6 14 -6 37.9 27.6
 -6 -14 6 -17 19.5
 -6 -6 -14 31.1 27.6
 -6 6 -14 -15.3 18.5
 -14 -6 -6 36.7 28.3
 6 6 -14 20.1 26.7
 -6 14 6 72.79 29.6
 6 6 -14 11 24.5
 6 -6 14 89.99 27.7
 -14 -6 6 20.4 27.6
 6 -14 -6 36.2 21.9
 6 -14 6 49.99 28.9
 6 -6 -14 -16 20.2
 -6 6 14 48.9 27.4
 6 14 -6 74.29 28.7
 -14 6 -6 11.5 25
 -14 6 6 9.7 28.3
 -6 -14 -6 81.09 27.8
 -14 6 -6 14.1 20.6
 -6 6 -14 68.69 28.9
 6 -14 -6 30.3 24.2
 6 6 14 58.09 30.3
 6 -6 -14 47 26.3
 6 14 6 -23.5 28.4
 14 6 6 -8.2 25
 0 14 8 219.68 40.4
 -14 8 0 249.68 30.9
 8 -14 0 239.88 37.8
 -14 0 -8 170.38 40.3
 8 0 -14 297.77 37.8
 8 0 -14 315.97 37.3
 -8 0 -14 273.97 36.9
 0 -8 14 273.97 41
 14 8 0 148.29 37
 -14 0 -8 273.17 35.4
 -8 14 0 249.18 37.9
 0 8 -14 303.37 39.2
 0 8 14 176.88 39.3
 8 14 0 229.48 40
 14 0 8 251.77 37.9
 -14 0 8 245.28 39.8
 -8 -14 0 249.08 36
 8 0 14 233.88 36.2
 8 -14 0 282.67 34.8
 8 0 -14 273.57 38.4
 -14 -8 0 201.08 39.8
 8 14 0 263.57 35.5
 14 0 -8 278.47 40.8
 14 8 0 271.07 35.6
 0 -8 -14 204.08 38.3
 0 -14 8 258.67 40.6
 0 14 -8 240.28 41
 -14 8 0 263.27 39.4
 -8 0 -14 272.37 41.2
 0 -14 -8 197.28 37.7
 14 -8 0 301.47 39.9
 2 14 8 106.39 33.2
 -14 -8 2 136.09 31.7
 8 -2 -14 134.19 28
 -8 2 -14 143.49 26.8
 14 -8 -2 75.99 31.2
 -8 2 -14 75.39 32
 8 14 -2 151.08 31.8
 -14 -2 -8 154.88 32.7
 -14 8 -2 80.49 22.4
 -2 14 -8 94.59 32.4
 8 -14 2 109.99 31.2
 2 8 -14 140.39 30.2
 -2 -8 -14 86.79 31
 8 14 -2 112.59 28.4
 -2 8 14 94.39 31.1
 8 -14 2 82.69 23.2
 14 -2 8 81.89 28.6
 14 2 -8 186.98 31.7
 8 -2 -14 127.89 26.5
 -8 14 2 107.99 30.1
 2 -8 14 105.89 31.2
 -14 2 8 145.59 32.1
 -14 8 -2 85.29 29.1
 2 -14 -8 165.08 30.1
 -2 -14 8 110.59 32.7
 14 8 2 57.29 27.9
 14 8 2 157.78 27.3
 -8 -14 -2 157.28 29.6
 8 2 14 75.09 25
 8 -2 -14 95.29 29.3
 14 2 8 126.99 29.5
 14 -8 2 96.89 30.1
 -8 -2 -14 114.09 28.6
 8 -14 -2 158.68 28.3
 -14 8 2 140.49 30.9
 -14 8 2 80.89 21.1
 14 8 -2 108.69 24.7
 2 -8 -14 112.99 29.1
 -14 -2 8 24.6 30.2
 14 -2 -8 99.89 30.4
 -2 8 -14 68.79 28.4
 2 8 14 52.49 31.7
 -8 14 -2 98.19 28.8
 -8 -14 2 107.39 26
 -14 2 -8 138.99 27.2
 2 -14 8 123.39 31.5
 -14 -8 -2 131.89 32.6
 -2 -8 14 116.09 31.2
 8 -2 14 104.49 28.8
 2 14 -8 77.89 31.9
 8 2 -14 102.29 27.8
 14 2 8 112.99 26.3
 -2 14 8 157.68 34.6
 8 -14 -2 128.89 29.1
 8 14 2 111.29 33.2
 8 2 -14 86.29 28
 -2 -14 -8 118.99 30.7
 -14 2 -8 84.49 30.8
 8 14 2 119.89 25.2
 8 2 -14 137.29 28.4
 -8 -2 -14 81.19 31.8
 14 8 -2 149.59 29.6
 14 4 -8 2.9 25.7
 -14 -4 -8 -25.6 26
 -14 -8 4 -20.3 26
 -8 4 -14 -24.9 20.3
 8 4 14 -13.3 18.7
 4 -14 -8 54.59 25.9
 -4 -14 8 27.9 29.9
 14 8 4 -4.4 21.8
 -14 8 -4 8.8 20
 8 -4 -14 11.6 22.2
 -4 8 14 -32.2 26.1
 8 -4 -14 -20.8 25.3
 4 -14 -8 24.3 17.1
 4 8 -14 7.7 24.9
 14 -8 -4 20.8 28.6
 4 -8 14 10.4 26.5
 -4 14 -8 14.9 28.3
 8 -14 4 -20 27.4
 8 14 -4 46 25.9
 8 14 -4 -0.4 25.4
 -8 4 -14 15.3 28.5
 14 -4 8 4.1 26.1
 -14 4 8 16.3 27.7
 -8 -14 -4 -54.09 26.6
 14 8 4 -50.19 22.9
 -8 14 4 1.6 26.7
 -4 -8 -14 -5.4 26.4
 4 14 8 27.9 29.9
 -14 8 -4 2.8 24.5
 14 8 -4 0.4 18.8
 -8 -14 4 14.9 22.2
 8 -14 -4 -4.7 22
 14 4 8 2 23.5
 -8 14 -4 25.2 17.8
 -4 14 8 -49.5 29.3
 -14 -4 8 -21.7 27.3
 -4 -14 -8 26 28.7
 -8 14 -4 13.1 26.4
 4 8 14 46.4 30.4
 8 -14 -4 8.5 23.1
 -14 8 4 16.4 26.6
 14 4 8 33.8 24.5
 8 4 -14 5.6 23.7
 -4 8 -14 -35.7 26.9
 14 -8 4 -2.1 27.1
 14 8 -4 -21.9 24.7
 -14 4 -8 12.1 22.4
 8 4 -14 -83.99 24.6
 14 -4 -8 -41.8 26.5
 -14 -8 -4 35.4 28.3
 4 14 -8 42.9 28.5
 4 -8 -14 5 24.3
 8 -4 14 -30.8 24.8
 8 14 4 27.8 29.8
 4 -14 8 27.1 28.3
 -8 -4 -14 -59.89 25.9
 -14 4 -8 -34.9 24.8
 8 14 4 39.5 20
 -8 4 14 25.9 23.7
 14 -8 -6 25.4 28
 -14 -8 6 39.1 29.2
 6 -14 -8 -34 18.1
 14 8 6 -58.49 21.2
 6 -8 14 35.9 28.5
 8 -6 -14 5.9 20.7
 -6 8 14 -4.2 27.6
 -14 -6 -8 6.9 28
 -6 -8 -14 -40.3 27.2
 -8 6 -14 13 27.1
 6 8 -14 -19.9 24.6
 -8 6 -14 -29.1 18.9
 14 -6 8 -43.5 27.5
 6 -14 -8 -31.7 23.2
 8 -6 -14 -24.8 24.4
 -8 -14 -6 -59.49 25.8
 -8 14 6 23.6 28.9
 -14 8 -6 -24.5 24.1
 6 14 8 -13.3 30.3
 8 6 14 -21.5 28.4
 8 -14 6 -10.3 27.9
 8 14 -6 42.9 28.3
 6 8 -14 11 27.5
 14 6 -8 -46.1 25.1
 -6 14 -8 -8 27.5
 -8 -6 14 -82.69 20.9
 8 14 -6 -41.9 25.8
 14 6 -8 -43.8 16.1
 14 8 6 5 25.2
 -14 8 -6 3 21.2
 8 -14 -6 -34.1 22
 14 6 8 -33.6 25.1
 6 14 -8 -16.2 27.2
 -14 6 -8 -11.5 22.1
 -8 14 -6 19 28.2
 8 -6 14 -14.1 26.6
 -14 6 -8 -32.3 23.9
 -6 -8 14 16.1 19.8
 -14 8 6 19.9 19.9
 6 -14 8 15.3 29.1
 14 6 8 15.6 23
 6 8 14 3.8 29.4
 -6 -14 -8 -42.3 25.9
 14 -6 -8 -38.1 26.4
 -8 -6 -14 -30.5 27.6
 6 -8 -14 -21.9 24.7
 -6 14 8 -8.4 29.1
 14 8 -6 27 20
 -14 -6 8 -52.59 27.9
 8 6 -14 26.1 24.2
 -8 -14 6 -27 21.8
 8 -14 -6 -6.9 23.8
 -8 6 14 -17 24.3
 8 6 -14 -52.19 26.5
 8 14 6 -12.4 29.9
 6 -8 -14 -24.4 17.6
 -6 8 -14 2.3 27.2
 14 -8 6 6.1 29.3
 -14 -8 -6 -24.9 28.7
 14 8 -6 35.5 27.5
 -8 8 -14 37.7 29.9
 -8 8 14 33.7 29.4
 8 8 14 32.8 32.6
 8 8 -14 -45.3 25.1
 8 -14 -8 4.3 21.9
 -8 -8 14 5.6 22.5
 -8 14 8 -6.1 29.1
 14 8 -8 54.79 20.2
 -14 8 -8 -10.2 24.5
 14 8 8 -5 21.2
 -8 -8 -14 53.19 31.7
 8 -14 8 18.4 29.9
 8 -8 14 5.5 29.5
 8 -8 -14 -69.09 21
 -8 14 -8 7.1 31.2
 14 8 8 0.3 27.4
 -14 8 8 7.4 21.8
 14 -8 -8 26.9 28
 8 -8 -14 50.89 28.2
 8 14 -8 19.2 27.9
 8 14 8 22.5 32.2
 8 -14 -8 28.2 27.5
 -8 -14 -8 -9.9 27.5
 14 -8 8 43.8 32.6
 14 8 -8 -81.09 26.2
 -14 -8 -8 24.4 29.7
 -14 -8 8 46.6 28.2
 -14 8 -8 32.1 23.4
 8 8 -14 21.6 30.8
 -8 -14 8 -95.59 22.3
 8 14 -8 -6.4 27.6
 -14 -10 0 766.02 80.19
 10 14 0 778.32 74.59
 10 14 0 793.72 77.79
 -10 0 -14 690.03 75.69
 -10 14 0 756.32 74.39
 0 10 -14 682.33 77.19
 -14 10 0 795.72 77.29
 -10 -14 0 853.61 77.19
 0 -10 -14 700.03 78.29
 10 -14 0 745.73 73.09
 -14 10 0 793.72 70.99
 14 0 -10 775.82 78.09
 14 0 10 756.72 76.49
 10 0 -14 705.43 76.59
 -14 0 10 829.72 79.39
 0 -14 10 716.43 81.79
 0 -14 -10 747.23 78.89
 10 0 -14 775.42 75.89
 10 0 14 807.92 76.49
 14 -10 0 806.12 78.89
 14 10 0 693.23 76.09
 0 14 10 840.82 79.79
 0 -10 14 640.44 78.59
 10 0 -14 759.72 72.69
 14 10 0 731.43 72.99
 -14 0 -10 858.71 74.59
 -10 0 -14 789.32 77.89
 10 -14 0 751.02 78.79
 -14 0 -10 692.93 79.59
 0 14 -10 757.12 79.39
 0 10 14 548.15 77.09
 -10 14 2 231.78 40.1
 -2 10 14 229.18 44.2
 -2 -14 10 274.57 44.9
 14 10 2 275.07 39.5
 2 10 -14 347.17 42.7
 2 -14 -10 298.37 42.6
 10 2 14 286.87 36.3
 -10 2 -14 258.77 43.3
 -10 -14 -2 284.97 40.2
 -14 10 -2 302.47 36.3
 -14 -2 -10 280.57 44.3
 -2 -10 -14 234.58 42.8
 -10 2 -14 265.37 38.3
 10 14 -2 175.68 37
 -2 14 -10 183.18 43.3
 10 -2 -14 351.06 39.4
 2 14 10 305.67 44.2
 14 10 2 215.18 38.7
 14 -2 10 238.68 39.5
 -14 2 10 213.78 41.5
 2 -10 14 330.47 43.7
 -14 10 -2 295.27 40
 -14 -10 2 220.48 42.3
 14 -10 -2 205.68 39.8
 10 -2 -14 277.87 40.8
 14 2 -10 247.08 38.8
 10 14 -2 238.98 40.6
 10 -14 2 296.17 42.9
 10 -14 -2 284.87 39.5
 -2 14 10 169.48 40.5
 -14 2 -10 296.87 40.3
 10 -2 14 188.88 39.6
 10 14 2 274.37 43.7
 10 14 2 289.17 35.7
 -10 -2 -14 312.47 43.6
 10 2 -14 269.97 38.9
 -10 -14 2 331.97 39.6
 14 -2 -10 247.48 41.7
 -14 -2 10 193.98 40.7
 14 -10 2 285.27 41.9
 -2 10 -14 281.47 41.1
 -14 10 2 267.37 34.7
 14 10 -2 260.37 40.7
 -14 10 2 261.07 40.2
 -2 -14 -10 166.68 41.1
 2 10 14 273.27 45.6
 -10 -2 -14 238.08 39.7
 10 -14 -2 345.97 40.2
 14 2 10 275.87 38.5
 10 2 -14 248.58 39.3
 2 -10 -14 241.18 40.1
 2 14 -10 280.27 43.6
 2 -14 10 258.87 41.8
 14 10 -2 238.38 36.1
 -14 2 -10 231.68 42.3
 -10 14 -2 240.68 38.8
 -2 -10 14 251.17 43.4
 -14 -10 -2 320.47 43.6
 -10 14 4 162.58 33.5
 4 -10 14 87.39 33.6
 14 -4 10 183.48 35.1
 -4 10 14 191.58 38.9
 -14 10 -4 219.58 31.4
 -4 -14 10 161.48 36.4
 -14 -4 -10 200.08 37.6
 10 -4 -14 175.78 31
 10 -14 4 146.89 35.9
 14 10 4 170.18 33.8
 4 10 -14 102.49 32
 4 14 10 185.08 38.8
 10 4 14 123.29 25.9
 -10 4 -14 156.48 36.9
 -4 14 -10 135.09 35.6
 10 14 -4 143.59 33
 -10 -14 -4 142.29 34.6
 10 14 -4 111.09 33.3
 14 10 4 69.09 28.9
 -4 -10 -14 87.49 34.3
 14 4 -10 191.08 35.3
 -10 -4 14 129.69 31.6
 -10 4 -14 163.98 30.2
 -14 -10 4 195.18 36.7
 4 -14 -10 147.59 33.8
 14 -10 -4 141.49 35.2
 10 -4 -14 121.79 34.4
 -14 10 -4 132.29 32.2
 14 10 -4 138.99 28.5
 -14 10 4 162.28 34.9
 14 4 10 177.88 34
 4 -10 -14 175.18 34.8
 -10 -4 -14 83.99 33.9
 -4 -10 14 124.29 37.1
 14 -10 4 160.78 36.6
 -4 14 10 108.29 35.6
 4 14 -10 134.29 36.6
 -10 14 -4 126.89 33.7
 -14 10 4 172.88 28.5
 14 -4 -10 145.39 34.6
 4 10 14 114.19 39.2
 -10 14 -4 192.08 28.5
 14 4 10 156.88 31.8
 4 -14 10 171.58 35.6
 -14 -10 -4 146.59 34.9
 -4 10 -14 85.59 33.7
 -10 -14 4 182.18 31.3
 14 10 -4 145.89 33
 -10 4 14 135.29 30.4
 -14 4 -10 91.59 31.4
 10 4 -14 73.09 32.6
 10 -14 -4 125.19 32.5
 10 -4 14 118.49 33.8
 10 4 -14 143.79 31
 -14 -4 10 159.48 37
 -14 4 -10 172.38 34.9
 10 14 4 200.38 36.9
 10 14 4 200.68 28.2
 -4 -14 -10 119.59 36.2
 10 -14 -4 164.98 30.7
 14 10 6 -30.9 26.4
 -10 -14 -6 -81.49 27.2
 14 10 6 -13.3 21
 -6 10 14 -29 28.3
 14 -6 10 12.6 30.9
 -10 14 6 -11.1 27.6
 6 -10 14 28.5 29.5
 -6 -10 -14 -14.8 29.7
 -6 14 -10 4.8 30.2
 -14 6 10 -53.09 18.6
 14 6 -10 -12.5 18.7
 6 14 10 -28.3 31.3
 10 14 -6 2.5 27.7
 -10 6 -14 -19.3 22.5
 6 -14 -10 -16 25.3
 10 -6 -14 0.5 27.3
 14 -10 -6 9.5 29.7
 -10 6 -14 23 29
 6 10 -14 -14.7 27.2
 -14 -10 6 -34.3 27.1
 10 14 -6 53.99 30.9
 10 6 14 -38.4 28.5
 -14 10 -6 -2.3 23.4
 10 -14 6 17.1 30
 -10 -6 14 -47.7 23.3
 10 -6 -14 -45.5 22.1
 -6 -14 10 3.7 30.2
 6 -14 -10 -19.1 18.2
 14 6 -10 -47 27.1
 -14 -6 -10 -47.1 27.6
 -14 10 -6 8.5 24
 -10 14 -6 -43.2 27.4
 10 14 6 -45.6 29.6
 6 -10 -14 -48.7 17.7
 6 -14 10 -14.8 28.9
 -6 14 10 -9 30.3
 -14 -10 -6 -50.89 27.7
 6 10 14 24.3 34.3
 10 14 6 -51.89 18.5
 14 -6 -10 -18.1 27.3
 -14 10 6 31.9 23
 -14 6 -10 -13.5 25.5
 6 14 -10 -21.2 27.2
 14 -10 6 -32.4 29.4
 10 6 -14 0.8 23.9
 10 -6 14 33.1 28.5
 -10 -14 6 -38.8 24.2
 10 -14 -6 -44 21.7
 14 6 10 8.4 27.3
 14 6 10 -4.6 22.4
 14 10 -6 -6.8 26.2
 -10 -6 -14 -29.9 29.2
 -6 -14 -10 -39 28.6
 -10 14 -6 -28.3 19.6
 14 10 -6 -18 22.4
 -6 -10 14 6.2 19.6
 6 -10 -14 -26.6 25.1
 -10 6 14 -12.1 24.5
 10 6 -14 -15.8 29.2
 10 -14 -6 -68.69 24.6
 -14 -6 10 -43.8 28.4
 -14 6 -10 -36.6 24.8
 -6 10 -14 -23.6 28.6
 -8 10 14 1 31.2
 -14 8 10 64.19 25.4
 10 14 -8 35.6 31.9
 8 10 -14 21.2 32.7
 -10 8 -14 0.6 22.5
 -10 14 8 104.89 33.7
 -8 -14 10 49.9 23.3
 8 -14 -10 92.19 31
 -8 -10 -14 80.59 33.6
 14 -10 -8 32.4 31.1
 10 -14 8 86.79 34.6
 14 -10 -8 56.89 29.3
 -10 -14 -8 14.9 30.6
 14 -8 10 23.9 34.6
 8 -10 14 98.29 34.4
 8 14 10 32.4 36
 8 10 -14 11.9 28.9
 -10 -8 14 30.2 27.6
 10 14 -8 72.19 31.3
 14 10 8 65.49 31.4
 -14 -10 8 41.2 30.6
 -14 10 -8 66.69 26.9
 10 8 14 39 34.3
 10 -8 -14 44.7 25.9
 -14 -8 -10 44.7 33
 8 -14 -10 61.09 24.3
 -8 14 -10 42.9 31.9
 14 8 -10 57.39 23.6
 -14 10 -8 114.49 29.7
 10 -8 -14 69.49 31.2
 -10 8 -14 63.39 32.2
 14 10 8 68.69 23.6
 14 8 -10 31 31.2
 -14 -8 10 -3 29.8
 -14 -10 -8 28.2 33.7
 10 -14 -8 17.7 25.7
 -10 14 -8 57.59 32.6
 -10 -8 -14 82.09 35
 -14 8 -10 16.3 28.4
 8 -14 10 76.59 32.5
 14 8 10 50.59 23.9
 8 -10 -14 93.89 30.9
 10 -8 14 82.89 32.6
 10 8 -14 31.1 31.2
 -14 10 8 86.79 27.7
 -8 10 -14 86.39 32.6
 -8 14 10 27.3 32.5
 8 14 -10 52.29 32
 -10 8 14 27.8 29.9
 14 -10 8 -7.1 34.2
 -8 -10 14 82.59 25.6
 14 -8 -10 67.79 33.1
 -14 8 -10 67.09 28.4
 14 8 10 44.3 34.2
 -10 -14 8 26.5 26.6
 14 -8 -10 19 29.9
 8 10 14 65.59 37.6
 -8 -14 -10 139.39 35.2
 10 14 8 49.6 34.9
 10 -14 -8 20.1 28.5
 10 8 -14 59.89 27.6
 14 10 -8 37 30.8
 8 -10 -14 34.2 23
 8 14 -10 26 31.9
 14 10 -8 76.39 25.4
 14 10 -10 166.88 32.5
 -10 14 10 163.28 38.9
 14 10 10 202.38 40.6
 10 14 10 193.38 43.1
 10 14 -10 141.09 36.8
 10 -10 -14 198.68 38.8
 14 -10 -10 233.48 40.2
 14 -10 10 127.09 40.3
 -14 -10 -10 91.09 39
 -10 -14 -10 165.68 39.7
 14 -10 -10 172.78 38.2
 -10 -10 -14 139.29 38.7
 -10 -10 14 93.09 33.1
 10 10 -14 255.27 42.2
 10 10 -14 153.08 35.1
 14 10 -10 100.29 37.6
 10 -14 -10 182.58 37.1
 -10 10 14 185.08 39.2
 10 -10 14 146.69 39
 10 -14 10 200.38 41.4
 -14 10 -10 222.98 37.7
 -14 10 10 217.98 33.7
 -10 10 -14 193.48 39
 10 -14 -10 155.58 33
 -10 14 -10 111.39 39.2
 10 14 -10 134.49 40.2
 -14 -10 10 211.78 38
 -14 10 -10 159.38 34.3
 -10 -14 10 120.49 31
 10 -10 -14 198.98 33
 10 10 14 133.39 43.6
 14 10 10 194.68 30.3
 -12 -14 0 856.21 85.59
 -14 -12 0 780.92 86.09
 12 0 -14 729.63 78.99
 -14 12 0 982.8 85.89
 12 -14 0 813.92 85.99
 -14 0 -12 877.91 89.29
 12 0 -14 769.42 85.09
 12 0 14 886.81 84.99
 14 -12 0 819.52 87.39
 14 0 12 890.61 83.99
 0 -12 -14 960.1 90.19
 -12 0 -14 862.51 85.89
 -14 12 0 717.83 80.49
 -14 0 -12 955.5 84.79
 14 0 -12 871.51 86.09
 -12 0 -14 871.71 85.59
 -14 0 12 809.62 87.49
 -14 2 12 524.65 60.99
 2 14 12 584.74 70.89
 14 2 -12 683.13 72.69
 14 12 2 617.34 68.89
 14 2 -12 558.94 61.59
 -14 12 -2 630.94 69.29
 14 12 2 628.84 68.89
 12 14 -2 664.13 69.49
 -12 -2 14 821.32 72.59
 -2 14 -12 744.23 74.39
 12 14 -2 743.83 70.19
 14 -12 -2 790.22 73.89
 -14 -2 -12 725.13 73.49
 12 -2 -14 695.03 70.19
 -12 2 -14 664.63 70.09
 2 12 -14 790.22 73.69
 12 2 14 681.33 67.59
 2 -14 -12 637.74 71.89
 -14 -12 2 686.33 72.19
 -14 2 12 679.03 73.49
 -12 -14 -2 545.55 67.49
 12 -14 2 582.44 71.09
 -12 2 -14 664.13 71.79
 -2 -14 12 568.54 72.79
 12 -2 -14 660.83 72.09
 2 -12 14 567.74 70.79
 -14 12 -2 664.43 66.29
 14 -2 12 719.13 71.79
 -2 -12 -14 545.65 71.09
 -12 14 2 597.74 67.49
 -2 12 14 622.54 72.89
 12 14 2 613.64 70.99
 2 14 -12 653.43 71.49
 -12 -2 -14 647.34 70.59
 -2 -12 14 654.73 74.19
 -12 -14 2 737.03 72.09
 -12 -2 -14 620.54 69.69
 -14 -12 -2 611.64 70.69
 14 -2 -12 638.24 71.99
 -12 2 14 637.24 64.49
 14 2 12 607.04 68.19
 -14 2 -12 739.43 71.19
 12 2 -14 589.14 64.99
 -14 -2 12 729.23 72.99
 -14 2 -12 607.24 70.99
 2 -14 12 594.84 70.89
 -14 12 2 755.42 73.99
 12 14 2 644.64 66.59
 -12 14 -2 726.73 68.19
 -2 -14 -12 501.05 71.29
 14 12 -2 646.84 69.29
 2 12 14 689.03 75.39
 12 -2 14 729.13 72.59
 14 -12 2 538.85 68.89
 12 -14 -2 561.04 67.39
 2 -12 -14 552.34 69.89
 -2 14 12 619.14 70.69
 14 12 -2 762.72 71.09
 -14 12 2 542.05 65.19
 -2 12 -14 664.03 70.89
 12 2 -14 687.03 71.79
 12 -14 -2 595.24 68.09
 -12 14 -2 619.84 68.19
 -4 -14 12 120.99 39.2
 14 4 -12 134.59 27.7
 -12 -14 -4 224.38 37.2
 -14 12 -4 122.79 30.7
 4 -14 -12 84.99 33.5
 14 12 4 133.29 35.3
 -4 -12 -14 55.09 36.7
 12 -4 -14 104.89 34.4
 4 14 12 116.19 38.8
 14 12 4 120.69 29.6
 12 14 -4 150.98 33.3
 4 -12 14 136.09 36
 -14 -4 -12 87.99 34.6
 12 -14 4 84.19 34.8
 -4 14 -12 115.69 36.5
 -14 4 12 165.58 26.8
 -14 12 -4 192.08 32.2
 -12 4 -14 42.2 35.1
 12 4 14 115.59 35.5
 -4 12 14 113.99 37.5
 12 4 14 125.59 27.3
 -12 -4 14 78.59 31.8
 -12 4 -14 97.79 30.6
 4 12 -14 98.49 34.7
 12 -4 -14 185.28 32.9
 12 14 -4 131.49 32.5
 -12 14 4 135.69 34
 14 -4 12 141.69 35.9
 -14 -12 4 92.49 34.6
 14 4 -12 157.68 35.6
 14 -12 -4 165.68 34.9
 -12 14 -4 151.18 29.6
 -14 12 4 143.79 30.7
 4 -14 12 123.29 35.2
 4 14 -12 136.89 35.8
 14 -4 -12 58.29 33.2
 -4 14 12 145.39 37.4
 -14 4 -12 110.19 35.6
 -4 -12 14 89.09 38.6
 12 -14 -4 35.7 32.6
 12 14 4 120.79 28
 12 14 4 199.68 38.4
 12 -14 -4 98.69 30.6
 -14 4 -12 114.49 33.7
 4 12 14 75.29 39.5
 12 -4 14 113.89 34.6
 12 4 -14 64.19 33.7
 14 4 12 74.59 32.9
 -12 14 -4 132.89 33.8
 14 -12 4 106.99 36.4
 14 12 -4 119.09 33.3
 -4 -14 -12 43.7 37.4
 -12 4 14 172.08 29.1
 4 -12 -14 89.59 33.4
 14 12 -4 152.88 30.3
 14 4 12 100.69 29.3
 12 4 -14 110.69 28.9
 -4 12 -14 150.98 36.1
 -14 -4 12 94.09 34.1
 -12 -14 4 69.29 31.1
 -14 -12 -4 114.59 35.2
 -12 -4 -14 55.09 35.2
 -14 6 12 -25.5 21.4
 -12 -6 14 -56.29 26.4
 14 6 -12 5.5 28.1
 14 -6 12 35.7 33.1
 -12 -14 -6 13.2 31.4
 -14 12 -6 28.3 27.2
 12 14 -6 -28.8 29
 -14 -12 6 -34.8 28.9
 12 -6 -14 -20.6 24.7
 -14 -6 -12 -10.9 31.5
 12 -14 6 -6.7 29.8
 6 -12 14 -4 31.7
 12 14 -6 -66.89 26.2
 -14 12 -6 32.1 25.7
 14 6 -12 16.2 21.4
 -6 -14 12 -64.69 30.9
 12 6 14 -11.1 31.8
 -12 14 6 -0.9 29.9
 14 12 6 -34 21.5
 -6 12 14 11.4 32
 6 12 -14 -38.9 28.7
 -6 -12 -14 -32.3 30.5
 12 6 14 -17 21.6
 -6 14 -12 -45.9 29.4
 6 -14 -12 18.8 19.6
 -12 6 -14 -35.6 23.1
 6 14 12 -46.5 33.4
 -12 6 -14 -27.4 29.6
 6 -14 -12 -5.2 29.3
 14 12 6 -46.1 28.9
 14 -12 -6 -5.3 28.6
 12 -6 -14 -6.8 29.7
 14 -12 -6 5.5 31.6
 14 12 -6 -8.1 28
 -12 -14 6 50.39 28.1
 -12 14 -6 5.6 23.2
 -12 14 -6 4 28.8
 12 -6 14 24.6 31.2
 -6 12 -14 -33.4 29.5
 14 -6 -12 36.5 31.4
 14 6 12 -34 27.7
 12 -14 -6 -75.29 27.3
 12 14 6 50.39 21.4
 12 14 6 -67.19 29.4
 12 -14 -6 13.6 27.5
 -14 -6 12 -36.3 30
 14 -12 6 -16 32.3
 6 -12 -14 -19.5 28
 14 6 12 10.4 23.8
 -14 6 -12 -14.2 28.5
 6 12 14 -40.4 34.9
 6 14 -12 19.4 30.3
 -14 12 6 -0.8 25.7
 -6 -14 -12 15 32.5
 14 12 -6 -22.1 24.3
 12 6 -14 -77.29 26.6
 -12 6 14 -16.6 24.8
 -14 6 -12 -34.8 26.7
 14 -6 -12 13 28.7
 -12 -6 -14 -63.79 29.7
 -6 14 12 -24.1 29.9
 -14 -12 -6 5.5 30.5
 6 -14 12 12 31.9
 -14 -8 -12 14.7 34.8
 14 -12 -8 33.8 33.4
 14 8 -12 47.1 33.6
 -8 12 14 87.69 34.5
 8 -12 14 101.89 36.4
 14 -8 12 103.99 36.5
 8 14 12 4.8 39
 -8 14 -12 20.1 34.5
 14 -12 -8 16.7 30.3
 14 8 -12 58.49 25.8
 8 12 -14 57.59 33.2
 12 -8 -14 140.49 30.7
 14 12 8 217.98 28.6
 -12 14 8 82.39 33.2
 -8 -12 -14 23.7 32.9
 -14 -12 8 35.6 29.7
 -14 12 -8 101.49 28.1
 -8 -14 12 25 23.5
 -12 -8 14 15.9 29.9
 12 14 -8 40.8 32.4
 12 -8 -14 85.79 34.9
 8 -14 -12 49.7 31
 12 -14 8 80.89 35.7
 8 12 -14 69.19 35.4
 8 -14 -12 37.5 24.6
 -14 12 -8 92.69 31.4
 -12 8 -14 9.7 24.9
 -14 8 12 91.39 26.8
 12 8 14 -20.9 33.6
 12 14 -8 54.49 31
 14 12 8 87.29 34.9
 -12 -14 -8 57.49 34.4
 -12 8 -14 85.79 33.8
 -12 14 -8 57.29 25.1
 14 -8 -12 75.39 32.1
 -8 -12 14 34 23.5
 8 -12 -14 31 31.1
 12 -14 -8 32.9 33.1
 -12 -14 8 108.49 30.4
 12 14 8 140.59 39.1
 -12 8 14 -17.9 28.7
 8 12 14 8.2 39
 -14 -12 -8 29.6 33.6
 -12 14 -8 -3.9 30.8
 14 8 12 48.1 24.8
 14 12 -8 36.7 27.6
 8 14 -12 49.7 33
 12 -8 14 104.89 36.5
 12 8 -14 93.59 35.1
 -14 8 -12 78.99 29.7
 14 -12 8 82.29 37.7
 14 12 -8 122.89 35.1
 8 -12 -14 19.9 23.6
 -14 12 8 72.29 29.9
 12 8 -14 36.1 28.2
 14 -8 -12 65.69 33.1
 14 8 12 89.69 37.2
 -8 12 -14 139.09 35.7
 12 -14 -8 74.29 31
 12 14 8 73.79 22.4
 -8 14 12 97.59 36.4
 -14 8 -12 93.09 33.2
 -8 -14 -12 20.9 34.5
 -12 -8 -14 66.99 35.6
 -14 -8 12 80.59 33.5
 8 -14 12 28.3 34.3
 12 -14 10 201.28 43.7
 10 12 -14 141.49 41.7
 14 12 10 174.18 28.6
 14 -12 -10 218.88 39.4
 12 10 14 113.69 44.3
 -12 -10 14 104.19 35.6
 12 -10 -14 160.28 39.8
 10 14 12 253.47 47.9
 -12 -14 -10 185.38 41.5
 10 -14 -12 124.19 38.7
 -12 10 -14 99.69 28.9
 -14 12 -10 155.58 32.7
 -14 12 -10 133.99 37.3
 12 14 -10 162.98 40.8
 -12 10 -14 205.68 41.4
 14 -10 12 156.78 41.7
 14 10 -12 143.39 38.4
 -14 10 12 168.38 36.8
 12 -10 -14 141.99 34.3
 -12 14 10 219.88 40.4
 -14 -10 -12 158.78 42.6
 -10 12 14 157.88 38.1
 -10 -12 -14 210.98 42.5
 14 12 10 122.09 41.6
 12 14 -10 169.18 38
 10 -14 -12 170.38 34.3
 14 10 -12 180.18 34
 14 -12 -10 171.68 41.4
 -10 14 -12 195.98 41.2
 10 12 -14 200.18 39.6
 -14 -12 10 257.67 39.9
 10 -12 14 83.99 38.8
 -10 -14 12 130.99 32.3
 12 -14 -10 189.58 39.9
 -14 10 -12 233.88 35.2
 14 -12 10 192.48 42.3
 14 -10 -12 210.98 39.7
 -12 10 14 139.89 37.1
 14 12 -10 196.18 35
 10 -14 12 196.18 41.9
 10 14 -12 129.89 39.7
 -14 -10 12 149.09 37.7
 10 12 14 213.38 47
 10 -12 -14 211.98 42
 -12 -14 10 164.88 34.8
 14 -10 -12 131.19 40.4
 14 10 12 154.48 42.7
 14 12 -10 230.28 41.1
 -10 14 12 290.37 43.2
 12 -10 14 119.89 41.8
 10 14 -12 224.38 40.8
 12 10 -14 215.78 36.1
 10 -12 -14 183.78 33.1
 12 10 -14 229.58 43.2
 12 14 10 121.59 40.5
 -12 14 -10 210.38 41.1
 -12 -10 -14 177.08 42.4
 -14 -12 -10 161.08 42.5
 -14 10 -12 158.58 38.5
 -10 -12 14 64.19 31.1
 -10 12 -14 131.59 39.7
 -10 -14 -12 204.68 43.4
 14 10 12 133.99 27.7
 12 -14 -10 118.69 33.3
 -14 12 10 161.88 36.9
 12 14 12 453.85 63.39
 12 12 14 409.16 65.09
 14 12 -12 520.95 56.49
 12 12 -14 366.56 54.29
 -14 -12 12 387.56 55.49
 -14 12 -12 432.56 52.09
 14 -12 -12 397.46 57.09
 14 12 12 482.05 61.79
 -12 -14 -12 423.96 60.99
 -12 -14 12 332.77 52.29
 -12 -12 -14 471.55 62.09
 -12 -12 14 469.05 56.39
 12 -14 -12 452.65 59.79
 12 -12 -14 418.36 60.29
 14 -12 -12 447.76 60.39
 12 -14 -12 433.46 55.79
 -14 12 -12 410.36 57.59
 -14 12 12 551.84 57.69
 12 -12 14 438.86 61.89
 12 12 -14 541.25 62.59
 12 14 -12 407.16 61.99
 12 -14 12 548.35 64.39
 12 -12 -14 509.25 55.69
 -12 14 -12 513.05 61.19
 -12 12 -14 480.75 59.69
 -12 12 14 369.56 55.79
 14 -12 12 419.56 61.09
 14 12 -12 487.35 61.99
 12 14 -12 451.15 57.29
 -14 -12 -12 340.67 60.89
 14 0 -14 991.6 95.69
 -14 14 0 993.9 91.99
 0 -14 14 878.91 99.09
 14 -14 0 1011.6 97.09
 -14 0 14 971.4 98.89
 -14 -14 0 968.7 97.59
 14 14 0 985 94.59
 14 14 0 979.1 94.19
 -14 14 0 1093.99 96.09
 0 -14 -14 798.02 97.39
 0 14 14 967.2 100.29
 -14 0 -14 883.51 94.79
 -14 0 -14 994 96.89
 0 14 -14 1050.99 98.69
 14 0 14 974 94.49
 -14 14 -2 213.28 35.2
 14 -2 -14 132.89 34.5
 -14 2 -14 128.39 35
 14 14 -2 142.59 35.4
 -2 -14 14 82.99 39.3
 2 -14 14 158.18 39.4
 14 -14 -2 193.28 37.1
 14 -14 2 146.49 38
 14 -2 14 160.38 36.4
 14 14 2 140.39 38.4
 -14 -2 -14 158.58 38.3
 -14 -2 14 149.88 36.7
 14 14 2 108.59 30.8
 -14 2 14 154.98 28
 -14 14 -2 99.29 32.3
 -14 14 2 102.19 32.6
 -2 14 -14 137.49 38.2
 -2 14 14 138.99 40.4
 2 14 -14 121.99 37.7
 -14 -14 -2 225.38 40
 -14 -14 2 121.79 36.5
 2 14 14 133.19 40.7
 14 2 -14 107.09 29.4
 -14 14 2 82.89 33.3
 -2 -14 -14 145.59 39.8
 2 -14 -14 115.49 34.8
 14 14 -2 162.28 34.1
 -14 2 -14 93.99 37.1
 14 2 14 161.68 31.8
 14 2 -14 114.49 35.7
 -4 14 14 86.59 38.2
 -14 4 -14 44.9 34.9
 -14 4 14 113.59 28
 -14 14 -4 149.59 34.1
 -14 -14 -4 119.69 35.4
 -14 -14 4 19.1 31.4
 -14 -4 -14 91.59 37.2
 -14 -4 14 94.49 34.3
 -14 4 -14 60.59 31.5
 -14 14 -4 80.89 30.3
 -4 -14 -14 87.29 38.5
 -14 14 4 109.39 32.2
 -4 14 -14 98.99 36.8
 14 14 -4 101.19 31.9
 14 14 4 139.69 36.7
 14 -14 -4 94.79 32.4
 14 -14 4 2.5 35.1
 14 -4 -14 40.5 31.9
 14 -4 14 171.28 38.2
 14 4 -14 60.79 33
 14 4 14 102.19 28.3
 14 14 -4 48.9 31.6
 14 14 4 141.49 29.5
 14 -4 -14 64.69 36.7
 -4 -14 14 120.09 39.8
 4 -14 14 91.79 36.9
 4 14 14 125.19 41.5
 14 4 -14 73.99 28.4
 14 4 14 70.69 34.2
 4 14 -14 50.49 35.7
 4 -14 -14 64.29 34
 14 6 14 17.8 25
 14 14 6 12.6 23.3
 14 6 -14 -31.7 30.9
 14 14 6 -7.3 33.4
 14 -6 -14 -38.9 28.5
 14 -6 14 42.7 33.1
 -14 -14 -6 21.3 34.1
 -14 -14 6 8.5 31.2
 -14 6 -14 -13.4 31.6
 -14 6 14 -41.7 24.7
 -14 14 -6 -15.2 27.9
 -14 14 6 -26.2 28.4
 -6 14 -14 39.8 33.9
 -6 14 14 -17.3 33.5
 6 14 -14 4.9 33.2
 6 14 14 -19.6 35.8
 14 -14 -6 24.5 32.3
 14 -6 -14 23.3 32.5
 -6 -14 14 -11.9 35.6
 6 -14 14 -42.7 32.2
 14 -14 -6 18.5 30.1
 14 -14 6 34.8 36.5
 -14 14 -6 -68.99 24.6
 -6 -14 -14 79.89 36.2
 6 -14 -14 -8.3 30.6
 -14 -6 14 19.7 32
 14 14 -6 12.5 31
 14 6 -14 27.6 26.4
 14 6 14 29.6 34.3
 14 14 -6 39.3 27.9
 -14 -6 -14 46.5 36.2
 -14 6 -14 -30.2 27.8
 -8 14 14 -25.2 32.4
 14 8 -14 -8.2 25.8
 14 8 14 38.7 36.1
 14 14 -8 -17.2 28.3
 -14 -14 -8 10.3 33.9
 -14 -14 8 -17.4 30.1
 -14 -8 -14 -36.6 33.9
 -14 -8 14 14.7 33.3
 8 14 -14 2.3 32.4
 8 14 14 -62.19 37.2
 -14 8 -14 14.3 27.9
 -14 14 -8 -13.7 26.2
 -8 -14 -14 -7.1 35.2
 8 -14 -14 -78.39 30.6
 14 -14 -8 -45.8 31.2
 14 -8 -14 25.7 33.5
 8 -14 -14 17.7 23.1
 8 -14 14 -33.4 34.5
 14 -14 -8 -31.5 29.9
 14 -14 8 -14 35.6
 14 -8 -14 44.3 31.3
 14 -8 14 -4 34
 14 8 -14 -12.4 32.4
 14 8 14 -17.9 23.1
 14 14 -8 -13.5 32.2
 14 14 8 -1.3 20.8
 -8 14 -14 -68.89 31.5
 14 14 8 23.9 35.3
 -14 14 -8 -25 31.5
 -14 14 8 36.9 32
 -14 8 -14 -19.9 32.8
 -14 8 14 -9 27.5
 14 10 -14 91.59 40.5
 14 14 -10 44.2 38.9
 14 -10 -14 208.28 38.6
 -14 -14 -10 74.59 40.6
 -14 10 -14 158.08 40.3
 -14 10 14 193.68 36.6
 -14 14 -10 125.99 40
 -14 14 10 152.78 40.3
 -10 14 -14 114.29 40.4
 -10 14 14 162.48 42.6
 14 -10 14 133.99 41.8
 10 14 14 126.39 46.4
 14 10 -14 143.49 34.7
 14 10 14 146.99 45.6
 10 -14 -14 162.38 31.9
 10 -14 14 133.89 41.9
 10 14 -14 213.08 44
 14 -14 -10 158.28 36.8
 10 -14 -14 92.09 37.9
 14 -14 -10 114.59 38.8
 14 -10 -14 121.09 41.7
 14 -14 10 207.68 45.2
 14 14 10 148.09 43.1
 -10 -14 14 134.49 30.4
 -14 -10 14 114.09 38.5
 -14 10 -14 127.69 33
 -14 14 -10 158.68 31.4
 14 14 -10 98.09 35
 10 14 -14 135.49 41.3
 -14 -14 10 152.18 37.4
 -14 -10 -14 181.78 43.3
 -10 -14 -14 112.29 43.8
 14 12 14 158.78 46.7
 14 14 -12 103.69 35.6
 14 14 12 177.68 45.6
 12 -14 -14 156.38 34.7
 12 14 -14 106.49 40.7
 14 -14 -12 107.19 38
 14 -14 12 216.68 45.9
 14 -12 14 127.09 41.5
 14 12 -14 145.79 41.6
 14 14 -12 102.49 41.2
 14 -12 -14 76.69 35.3
 12 14 14 120.29 45.8
 -14 14 -12 158.18 41.1
 -14 14 12 107.09 39.3
 -12 14 -14 93.09 40
 12 -14 14 131.29 43.6
 12 14 -14 132.59 39.8
 -14 -12 -14 112.09 41.8
 -14 -12 14 70.99 36.9
 -14 12 -14 63.19 29.6
 -12 -14 -14 57.99 40.7
 -12 -14 14 47.3 31.9
 12 -14 -14 153.48 41.3
 14 -14 -12 193.68 42.5
 -12 14 14 120.19 40.3
 14 12 -14 107.99 36
 -14 -14 12 212.68 38.5
 -14 12 -14 154.68 42.7
 -14 12 14 139.39 38.4
 -14 -14 -12 68.39 40.4
 14 -12 -14 122.09 40.3
 14 -14 -14 59.99 35.2
 14 14 -14 -1.6 39.3
 -14 -14 -14 49.5 40.8
 -14 14 14 51.19 38
 14 14 -14 53.19 36.9
 14 14 14 84.39 44.9
 14 -14 -14 -9.1 35.5
 -14 -14 14 10.3 33.2
 14 -14 14 25.2 42.9
 -14 14 -14 27.9 38.2
 -15 1 1 -7.7 26
 1 -1 -15 -29 20.8
 -1 15 -1 -23.8 24.2
 -1 15 1 -10.5 24.6
 -1 -15 -1 -4.7 18.5
 -1 -1 -15 28.8 25.4
 -1 1 -15 11.3 25.4
 1 -1 -15 11.9 25.7
 1 1 -15 -6.5 25.6
 1 15 -1 -23.3 24.8
 15 1 1 9.7 24.9
 1 -15 1 -3.6 16.7
 -15 -1 -1 -43.7 24.3
 -15 -1 1 14.2 25.4
 -15 1 -1 -36.1 23
 1 -15 1 24 22.7
 1 -1 15 -43.2 21
 1 1 15 -23.3 18.9
 -1 -15 1 -7.4 17.1
 -1 -1 -15 -27.3 21.1
 -1 1 -15 3.7 21.3
 1 -15 -1 -6.6 18.5
 15 -1 -1 17.5 25.9
 15 -1 1 12.3 25.8
 15 1 -1 51.39 27.3
 1 15 1 -5.3 27
 -1 -15 -1 1.4 20.2
 -1 -1 15 -34.6 20.6
 -1 1 15 -33 19
 1 -15 -1 -23.8 20.3
 1 1 -15 -28.1 20.3
 3 -1 -15 11.3 25.8
 -1 -15 3 -3.3 15.8
 1 15 3 -2.6 27.3
 3 -1 -15 27.5 22.6
 15 1 -3 -30 24.8
 -3 15 1 17.3 26.3
 -3 -15 -1 -13.4 20.6
 -15 3 -1 40.5 26
 -15 -3 1 -6.4 26.4
 1 -3 15 -28.2 22.1
 -3 1 -15 14.5 22
 1 3 -15 3.1 19.6
 3 -15 1 43.8 23.9
 1 -15 -3 8.5 20.5
 3 -15 1 7.6 17.2
 -3 1 -15 -2.6 25.6
 -1 15 -3 -29.5 23.8
 -15 1 3 44 27
 -15 -1 -3 55.09 26.5
 1 -15 -3 -1.6 20.1
 1 3 -15 41.2 25.4
 3 -1 -15 -13.5 20.1
 -3 -15 -1 84.09 22.5
 -1 -15 3 -8.8 23.3
 3 1 15 14.3 19
 15 -3 -1 16.3 27.4
 15 -1 3 56.49 27.4
 -1 -3 -15 7.5 25.6
 15 3 1 49 26.8
 -1 -3 -15 -11.3 24.7
 3 15 -1 35.2 27.4
 -1 3 -15 11.2 19.9
 -1 -15 -3 -4.4 19.4
 3 -1 15 20.8 21.7
 -3 -15 1 50.99 20.1
 3 1 -15 19.7 21.1
 -1 15 3 20 26.8
 15 -3 1 38.1 26.9
 15 3 -1 22.8 25.8
 -15 3 1 26.2 26.3
 -3 -1 -15 18.5 27.3
 -3 15 -1 8.8 27
 -3 -15 1 18.6 23
 -1 -3 15 13 24.1
 -3 -1 -15 25.7 22.5
 1 3 15 16.6 18.2
 3 -15 -1 6 21.8
 3 1 -15 25 26.9
 15 -1 -3 -39.1 26
 -15 -1 3 -18.8 25.6
 3 1 -15 -2.3 20.3
 15 1 3 -9.6 25.2
 3 15 1 -21.4 26.3
 1 -3 -15 14.5 25.8
 1 -15 3 -9.7 23.3
 -1 3 -15 1.4 24.7
 1 -3 -15 -43 21.8
 -1 -15 -3 -16.9 21.6
 3 -15 -1 37 20
 1 15 -3 64.59 26.9
 -15 -3 -1 57.89 27.1
 -15 1 -3 41.7 26.5
 -3 3 -15 499.05 57.89
 -3 -15 3 502.35 51.39
 -15 3 3 505.05 58.19
 -3 -15 -3 627.84 58.49
 -3 15 3 540.75 58.39
 3 3 -15 566.94 54.19
 -3 -15 3 623.04 59.79
 3 -15 -3 566.64 55.29
 3 -15 3 608.44 60.19
 3 -3 -15 501.95 52.79
 3 -3 15 597.94 58.19
 3 3 15 478.35 51.19
 15 -3 -3 400.56 56.39
 -3 -3 -15 465.35 57.39
 -15 -3 -3 409.86 56.29
 -3 -15 -3 499.45 53.89
 -15 3 -3 464.75 56.69
 3 -15 -3 544.25 54.99
 3 -15 3 480.35 49.4
 3 -3 -15 568.84 57.69
 -15 -3 3 485.05 57.79
 15 3 -3 483.75 56.99
 15 3 3 602.54 60.79
 -3 15 -3 551.94 57.69
 3 -3 -15 509.85 56.79
 3 3 -15 486.05 56.49
 3 15 -3 462.75 56.49
 3 15 3 454.55 56.99
 15 3 3 472.05 50.29
 -3 -3 -15 644.64 59.69
 -3 3 -15 628.44 54.59
 15 -3 3 447.56 57.29
 -1 15 -5 116.59 31.9
 -5 1 -15 131.89 26.7
 -15 -1 -5 92.29 30.3
 -5 1 -15 140.69 33.2
 15 -5 -1 101.29 32.3
 -1 -15 5 124.59 32.3
 1 -15 -5 102.69 23.1
 1 -5 15 112.39 30.4
 15 5 1 105.19 22.9
 1 15 5 53.99 31.1
 -1 5 15 14.4 31
 1 5 -15 119.19 29.8
 5 -1 -15 250.97 31.9
 -15 5 -1 80.19 31.1
 -5 -15 -1 142.39 27.4
 15 -1 5 110.49 31.4
 -15 -5 1 136.99 31.9
 1 -15 -5 105.29 27.9
 -15 1 5 131.59 31.4
 -5 -15 -1 129.99 27
 5 1 15 148.99 26.4
 -1 -5 -15 118.59 30.6
 15 1 -5 92.39 30.1
 5 -1 -15 102.69 30
 1 5 -15 173.98 23.7
 5 -15 1 165.48 23.9
 5 -1 -15 112.59 26.2
 15 5 1 86.49 29.3
 -5 15 1 162.88 32.2
 5 -15 1 102.29 28.1
 1 15 -5 139.99 33.3
 -1 5 -15 81.59 30.2
 -5 -15 1 117.59 25.6
 -15 -1 5 104.09 32.4
 1 -5 -15 157.38 30.8
 5 1 -15 146.09 31.5
 -1 -15 -5 141.49 30.6
 -15 1 -5 72.89 29.5
 1 5 15 76.59 32.7
 15 -5 1 172.28 32.6
 15 5 -1 155.18 31.2
 -5 -1 -15 197.98 35.2
 -15 5 1 88.49 30.7
 -5 -1 -15 122.79 28.5
 -1 15 5 151.88 33.6
 5 -15 -1 135.69 25.4
 -15 -5 -1 191.08 33.6
 5 -1 15 129.19 27.2
 5 15 1 96.69 33
 15 1 5 112.59 24
 -5 -15 1 118.69 28
 -1 -5 15 69.09 29.2
 1 -15 5 115.39 30.3
 5 -15 -1 95.39 27.2
 5 1 -15 149.09 27.8
 15 -1 -5 150.98 32.2
 -5 15 -1 104.59 29.7
 -1 5 -15 130.19 23.1
 15 1 5 108.69 32.3
 -1 -15 -5 121.19 23.4
 -15 1 -5 123.69 23.4
 5 1 -15 93.39 27.2
 3 5 -15 78.69 23
 -15 5 -3 117.59 20.9
 15 5 3 186.08 31.4
 -5 -15 -3 118.39 25.3
 -3 15 -5 86.99 30.1
 -15 -3 -5 118.99 33.1
 15 -5 -3 121.99 33
 5 -15 3 111.79 21.6
 15 -3 5 90.69 30
 3 -15 -5 120.09 24.6
 3 5 -15 58.89 28.2
 5 -3 -15 123.29 23.7
 3 15 5 62.99 31.8
 5 15 -3 115.69 32.9
 -15 -5 3 114.49 33.4
 -15 5 -3 125.09 31
 15 3 -5 91.09 29.8
 -15 3 5 142.99 33.1
 -5 15 3 128.49 33.5
 -3 -15 5 109.59 31.8
 3 -15 -5 93.89 27.4
 5 -3 -15 111.39 27.5
 -5 3 -15 121.09 24.9
 5 -3 -15 42 28
 -5 -15 -3 92.79 27.3
 -3 -5 -15 92.99 30.1
 15 5 3 89.89 23.4
 -5 3 -15 130.79 34
 -3 5 15 154.78 32.9
 3 -5 15 117.99 29.9
 5 3 15 120.19 22.5
 3 15 -5 83.69 30.3
 5 3 -15 119.99 30.5
 5 -3 15 101.09 28.4
 -3 5 -15 62.29 29
 -5 -3 -15 72.29 32.5
 5 3 -15 131.59 29.6
 15 -5 3 139.99 31.9
 5 -15 -3 83.99 25.4
 15 5 -3 61.99 28
 -3 15 5 119.89 33.1
 -5 15 -3 68.09 30
 5 3 -15 178.28 27.4
 -3 -15 -5 46.9 27.8
 5 -15 -3 132.49 25.8
 -5 -15 3 109.19 23.1
 -15 -3 5 67.19 31.5
 -3 5 -15 117.39 22.3
 -5 -3 -15 86.99 28.8
 -5 -15 3 123.29 29.3
 3 -5 -15 110.29 21.7
 -15 5 3 62.69 30.3
 -3 -15 -5 85.89 21.4
 -15 -5 -3 113.89 31.3
 15 -3 -5 111.79 33
 3 -15 5 99.09 30.8
 3 5 15 60.29 31.4
 3 -5 -15 115.89 30.8
 15 3 5 98.29 24.8
 5 15 3 88.99 32.6
 -15 3 -5 39.9 22.3
 15 3 5 153.08 30.8
 -15 3 -5 64.39 29.4
 5 -15 -5 1656.13 144.99
 -5 5 -15 1757.42 147.39
 -5 -5 -15 1615.54 147.79
 5 -5 -15 1678.83 146.89
 -5 -15 5 1841.02 148.89
 5 -15 5 1635.94 148.89
 -5 5 -15 1680.93 142.59
 15 -5 5 1542.85 147.89
 15 5 -5 1754.52 148.59
 -5 -15 -5 1646.24 142.39
 5 15 -5 1663.83 144.69
 5 -15 -5 1645.84 144.29
 -5 15 -5 1721.73 145.09
 -5 15 5 1754.32 146.39
 5 5 15 1872.61 148.29
 -5 5 15 1718.03 144.99
 5 5 -15 1642.94 147.09
 5 5 -15 1664.13 143.19
 -15 -5 -5 1488.25 147.99
 5 15 5 1607.84 145.89
 15 5 5 1735.33 141.59
 5 -5 -15 1649.44 142.69
 -5 -15 -5 1596.24 146.49
 -5 -15 5 1587.64 141.49
 5 -5 15 1690.73 146.99
 15 5 5 1522.45 146.49
 15 -5 -5 1594.04 149.39
 -15 5 -5 1603.34 146.79
 -15 5 -5 1711.83 140.29
 5 5 -15 1710.73 144.29
 -15 -5 5 1753.42 149.09
 -15 5 5 1604.34 148.09
 1 -7 15 -17.9 26.9
 -15 7 -1 34.8 26.9
 15 -1 7 34.3 25.7
 -15 7 -1 28.5 17.3
 15 -7 -1 11.4 28.4
 1 -15 -7 0.8 25.5
 1 15 7 40.1 29.7
 -1 -15 7 -6.8 28.4
 -1 15 -7 54.09 29
 15 7 1 25 25.2
 -7 15 1 -17.1 27.8
 7 -1 -15 -13.2 23.5
 1 7 -15 57.69 27.4
 -15 -7 1 23.5 26.7
 15 7 1 11.4 21.7
 -7 -15 -1 26.5 22.6
 7 -15 1 34.4 21.4
 -7 1 -15 33.9 23.3
 -1 7 15 -2.8 29.2
 -7 1 -15 -34.6 28.8
 7 -1 -15 33 23
 -15 1 7 4.1 28.3
 7 -15 1 -4.8 26.9
 7 1 15 1.8 22.2
 -15 -1 -7 35.4 28.5
 7 15 -1 -42.8 27.6
 7 -1 -15 55.39 27.2
 -1 -7 -15 -25.9 26.6
 15 1 -7 8.1 26.6
 -7 -1 -15 31.9 24.6
 15 7 -1 -3.3 25.1
 7 1 -15 4.5 23.6
 -1 -15 -7 24.8 27.1
 -7 -1 -15 -24.4 29.5
 1 -15 7 -26 28.7
 -15 7 1 25.2 27.5
 -7 -15 1 40 23.1
 7 15 1 -38.9 29.2
 1 -7 -15 -37.9 26
 -1 15 7 41.7 29.5
 1 7 15 -40.9 29.2
 -1 7 -15 49.4 27.7
 15 -1 -7 22.1 28.1
 -15 1 -7 20.9 22.2
 15 1 7 34.9 27.7
 7 -15 -1 29 25
 -15 1 -7 -14.5 27.2
 7 -1 15 29.8 22.6
 7 1 -15 -12.8 23.1
 -7 15 -1 61.09 27.4
 7 1 -15 -46 24.6
 15 7 -1 5.4 20
 1 15 -7 -3.9 28.7
 -15 -1 7 10.3 28.5
 7 -15 -1 39.5 22.4
 15 -7 1 56.29 28
 -1 -7 15 6.4 27.6
 -15 -7 -1 -1.3 27.7
 -7 3 -15 698.63 71.59
 3 7 -15 611.34 67.59
 7 -3 -15 644.54 64.09
 7 -15 3 643.94 61.09
 15 7 3 598.44 63.29
 7 -3 -15 703.03 68.19
 -7 -15 -3 659.23 67.39
 -7 15 3 695.43 68.59
 15 7 3 654.53 68.99
 -3 7 15 648.74 68.79
 3 7 -15 589.14 60.89
 3 -15 -7 629.04 67.39
 15 -3 7 578.64 68.59
 7 -15 3 642.44 69.69
 -15 3 7 519.15 66.79
 3 15 7 689.93 70.59
 15 3 -7 716.33 70.29
 -15 -3 -7 685.33 70.79
 -7 3 -15 633.54 64.89
 7 3 15 607.14 62.39
 -15 -7 3 663.73 70.89
 15 -7 -3 611.94 69.79
 -15 7 -3 472.55 65.89
 7 15 -3 704.13 70.09
 -3 -15 7 599.44 68.99
 3 -15 -7 605.14 61.39
 -15 7 -3 536.95 60.39
 -3 -7 -15 567.14 68.29
 3 -7 15 642.34 69.49
 -3 15 -7 729.23 72.09
 7 3 -15 677.43 68.99
 -7 -3 -15 689.83 70.69
 7 3 -15 742.53 65.39
 -3 -7 15 699.73 72.49
 -3 7 -15 572.44 67.19
 7 3 -15 693.53 67.69
 7 15 3 728.43 72.09
 15 -3 -7 672.03 71.19
 -15 7 3 668.93 69.59
 -7 -3 -15 618.64 68.49
 -15 3 -7 664.63 63.49
 -15 3 -7 664.33 69.99
 7 -15 -3 706.43 65.79
 -15 -7 -3 766.52 72.89
 -3 15 7 555.44 67.09
 7 -15 -3 738.33 67.59
 -15 -3 7 419.76 66.09
 15 -7 3 706.53 71.59
 -7 15 -3 630.44 67.99
 -3 -15 -7 681.13 69.09
 7 -3 15 603.74 68.19
 15 7 -3 636.44 68.79
 15 3 7 621.04 64.89
 3 7 15 587.74 68.49
 -7 -15 3 762.32 64.89
 15 3 7 608.84 69.99
 3 15 -7 666.23 68.59
 3 -15 7 688.23 71.29
 3 -7 -15 656.23 68.99
 -15 -5 -7 141.99 36.2
 -5 15 -7 210.28 37.7
 7 -5 -15 184.68 35.4
 15 7 5 207.98 33.2
 -15 7 -5 123.09 33
 5 15 7 309.77 41.4
 -5 -15 7 165.28 37.8
 -5 7 15 212.38 36.1
 15 7 5 158.08 32
 -7 15 5 217.78 38.5
 5 7 -15 273.27 37.2
 15 -7 -5 173.78 37.9
 -5 -7 -15 119.19 36.7
 7 -15 5 82.99 33.4
 -15 5 7 191.98 37
 5 -15 -7 207.68 28.5
 -7 5 -15 204.08 38.6
 -15 -7 5 200.78 38.3
 7 -5 -15 240.98 31.2
 5 -7 15 124.99 33.8
 -15 7 -5 165.28 28.5
 15 5 -7 195.58 34.9
 7 15 -5 208.18 37.2
 15 -5 7 158.68 35.3
 -7 -15 -5 197.88 35.5
 5 -15 -7 142.69 32.7
 -7 5 -15 196.08 29.2
 7 5 15 213.28 38.3
 -15 5 -7 183.68 31.9
 5 -7 -15 221.88 27.1
 5 15 -7 142.99 35.3
 -15 5 -7 142.09 33
 -5 15 7 209.88 37.7
 5 -7 -15 125.59 34.2
 7 -15 -5 189.88 32.9
 -15 -5 7 138.89 38.2
 -15 -7 -5 199.18 39.2
 7 5 -15 234.68 35.4
 -7 5 15 162.88 33.4
 5 -15 7 148.99 36.3
 -7 15 -5 188.88 36.7
 7 -5 15 145.09 33.7
 -7 -15 5 225.28 29.7
 15 5 7 182.78 33.3
 -5 -15 -7 231.58 39.1
 15 7 -5 191.78 34.6
 -5 7 -15 170.78 35.9
 15 -7 5 131.49 35.4
 15 -5 -7 208.68 39.4
 -7 -5 -15 170.68 35.6
 7 15 5 144.49 37.1
 7 5 -15 177.68 35.6
 5 7 15 213.38 38.7
 15 5 7 183.88 33.2
 -15 7 5 239.88 38.8
 7 -15 -5 122.29 30.1
 15 7 -7 1030.2 87.39
 -7 -7 -15 1093.39 99.39
 -7 -7 15 932.01 91.39
 -15 7 -7 1118.39 91.09
 -7 7 -15 1054.49 97.29
 -7 15 -7 975.4 95.99
 7 -15 7 1095.69 98.89
 -15 7 7 951.6 98.99
 -7 -15 -7 942.81 95.69
 15 7 7 1023.7 93.79
 7 -15 -7 950.3 93.99
 7 -7 -15 933.71 96.09
 -7 -15 7 931.51 90.19
 7 7 -15 946.11 92.99
 7 7 15 1043.8 97.79
 7 15 -7 1042 95.39
 7 15 7 957.2 96.89
 15 -7 7 886.21 97.89
 15 -7 -7 1125.09 98.59
 7 -7 -15 950.6 91.19
 -7 7 15 947.31 94.19
 -7 15 7 1185.18 97.99
 15 7 7 918.11 93.99
 7 7 -15 1013.4 98.19
 -15 -7 -7 1034.3 98.99
 -15 -7 7 1011.8 96.89
 -15 7 -7 952.3 94.99
 7 -15 -7 958.1 91.79
 15 7 -7 1082.19 98.39
 7 -7 15 1029.8 97.59
 -9 -15 -1 30.4 26.3
 -15 9 -1 -13.6 27.7
 1 9 -15 16.1 26.2
 9 15 -1 9.8 25.6
 15 9 1 -1.7 25.3
 15 1 -9 -17.3 26.4
 9 -1 -15 -24.2 24.7
 15 9 1 34.6 26.4
 9 1 15 -49.8 23
 15 -9 -1 -8.5 28.9
 15 -1 9 20.5 27
 -1 15 -9 2.7 30.9
 1 15 9 -0.9 30.5
 9 -15 1 6.8 27.2
 9 -1 -15 37.7 24.4
 9 15 -1 59.29 30.8
 -15 9 -1 34.8 20.6
 -1 -15 9 -15.8 29.8
 -1 -9 -15 44.8 29.4
 -15 -1 -9 -66.59 28.9
 -15 1 9 16.1 30
 -9 1 -15 4.9 30.3
 9 -1 -15 6.2 27.4
 -9 1 -15 -28.5 23.4
 -9 15 1 -10.9 27.4
 1 -15 -9 10.7 27.2
 9 -15 1 48.1 23.7
 -15 -9 1 -35.1 30.2
 -1 9 15 4.1 32.1
 1 -9 15 19 29.1
 -15 1 -9 -42.9 27.9
 15 -1 -9 -48.3 27.1
 -9 -1 -15 8.4 30
 -15 -9 -1 37.9 29.7
 1 15 -9 -36.6 29.6
 15 1 9 26.5 26.8
 1 -9 -15 -11.9 26.2
 15 9 -1 -20.6 22.5
 -1 15 9 0.5 31.5
 1 -15 9 -4.2 29.1
 1 9 15 -95.19 28.7
 9 -1 15 -69.99 25.8
 9 1 -15 -14 24
 -15 1 -9 -11.5 24
 -9 15 -1 41.6 27.8
 15 -9 1 -24.4 28.8
 15 9 -1 -15.8 26.3
 -15 9 1 -25.9 26.8
 -1 -9 15 -35.7 28.3
 -15 -1 9 45 30.5
 -9 -1 -15 -7.9 27
 9 1 -15 19.1 25.7
 -15 9 1 16.7 19.3
 -1 -15 -9 10.1 29
 9 15 1 9.1 23.4
 9 15 1 -26.9 29.6
 9 -15 -1 10.4 27
 -1 9 -15 32.6 29.2
 9 -15 -1 -54.49 23.3
 9 1 -15 26.8 26.1
 -9 -15 1 33.2 25.6
 -3 -9 -15 116.89 33.7
 -15 9 -3 83.79 30.8
 9 -3 -15 68.89 27.2
 -3 15 -9 86.79 34.7
 3 -15 -9 46.3 28.4
 9 -15 3 68.19 32
 9 15 -3 79.39 31.7
 -9 -15 -3 119.89 30.7
 3 9 -15 58.29 30.5
 -3 -15 9 97.99 35.3
 -9 3 -15 81.49 26.5
 -3 9 15 42.1 34.1
 15 -9 -3 86.29 32.8
 3 15 9 110.39 34.7
 3 -9 15 96.79 31.6
 -15 -9 3 94.09 32.6
 9 3 15 101.79 26
 -15 9 -3 112.49 24.7
 15 9 3 91.79 29
 15 3 -9 49.5 29.2
 -15 -3 -9 131.59 34.1
 9 15 -3 49 29.5
 -9 3 -15 100.59 33.8
 15 -3 9 112.59 31.6
 9 -3 -15 55.39 29.9
 -9 15 3 109.49 31.4
 15 9 3 74.29 28.5
 -15 3 9 78.29 32
 -15 9 3 76.99 21.1
 -15 3 -9 79.39 28.7
 9 3 -15 101.49 29.9
 15 3 9 98.69 29.2
 -3 9 -15 55.39 32
 -3 15 9 26 33.2
 -9 -3 -15 119.99 33.5
 9 -3 15 59.09 30.6
 3 -9 -15 44.4 29.7
 -9 -15 3 114.59 26.8
 -9 15 -3 71.89 30.1
 15 -9 3 90.29 31.7
 -15 -9 -3 49.6 31.2
 -15 3 -9 88.79 32.5
 9 3 -15 78.39 28.6
 15 9 -3 128.19 24.9
 -3 -15 -9 35.1 31.1
 15 3 9 67.29 30.5
 9 -15 -3 79.59 28
 3 -15 9 68.19 32
 9 -15 -3 64.39 29.4
 -15 -3 9 118.49 33.6
 -15 9 3 68.39 31.4
 3 9 15 10.2 33.8
 -3 -9 15 49.8 33
 -9 -3 -15 101.29 31.5
 15 -3 -9 54.59 31.3
 9 15 3 95.49 34.9
 15 9 -3 120.69 32.1
 9 15 3 148.49 25.9
 3 15 -9 89.29 34.2
 5 9 -15 359.76 47.5
 -5 9 15 259.27 47.6
 9 15 -5 423.76 48.1
 9 5 15 260.17 47.8
 -15 -5 -9 300.47 48.7
 -5 -15 9 293.87 48.6
 5 15 9 233.88 47.3
 -9 5 -15 424.46 50.49
 -5 -9 -15 365.56 49.2
 15 5 -9 319.47 46.8
 15 -9 -5 384.76 50.29
 -15 -9 5 308.57 46.8
 -15 9 -5 307.47 45.1
 9 15 -5 406.16 48
 5 -15 -9 328.67 38.8
 -9 -5 15 313.67 42.8
 -9 5 -15 326.87 41.5
 15 9 5 354.76 45.4
 -5 15 -9 335.57 49.5
 -9 -15 -5 355.26 48
 5 -15 -9 265.07 43.6
 15 9 5 403.36 45
 9 -5 -15 437.96 44.3
 15 -5 9 342.07 49.1
 -9 15 5 338.27 46.8
 -15 9 -5 340.57 42.1
 9 -15 5 365.36 49.4
 -15 5 9 245.98 47.7
 9 -5 -15 383.16 49.1
 15 -5 -9 426.16 50.69
 -15 5 -9 434.16 46.1
 -9 15 -5 311.27 46.9
 9 5 -15 279.77 46.3
 -5 9 -15 286.27 47
 15 -9 5 392.56 49.9
 5 -9 -15 344.87 38
 9 -15 -5 331.17 43.2
 5 -15 9 337.17 48.7
 9 -15 -5 316.87 44.8
 15 5 9 327.37 44.3
 -15 -5 9 263.77 47.4
 -9 5 15 366.76 45.1
 9 -5 15 440.16 47.8
 -15 9 5 312.87 47.8
 5 -9 -15 328.97 46.6
 -9 15 -5 396.56 40.2
 5 15 -9 431.46 50.49
 -15 -9 -5 353.26 49.2
 9 5 -15 392.36 45.9
 9 15 5 387.86 50.79
 15 5 9 418.86 46.8
 15 9 -5 405.46 49
 -15 5 -9 321.17 45.8
 -5 15 9 360.76 49.8
 -5 -9 15 287.67 37.6
 15 9 -5 352.26 40.6
 5 9 15 364.46 50.79
 -15 9 5 380.86 39
 -5 -15 -9 275.77 46.9
 -9 -5 -15 312.17 48.2
 -9 -15 5 346.07 42.8
 -15 9 -7 173.98 34.5
 15 7 -9 132.49 35.4
 -7 15 -9 195.88 39.8
 7 15 9 93.59 39.3
 9 -7 -15 109.19 30.6
 9 -15 7 206.68 40.2
 9 -7 -15 173.38 37.1
 -7 9 15 165.88 38.1
 15 7 -9 182.78 27.1
 15 -9 -7 172.68 36.9
 9 15 -7 123.49 35.3
 -7 -9 -15 148.39 38.9
 -9 -15 -7 150.78 36.2
 -15 -7 -9 111.69 38.7
 7 -15 -9 191.28 36.2
 -15 9 -7 207.58 33.3
 -9 15 7 146.79 38.9
 -9 7 -15 172.88 38.1
 -9 7 -15 96.49 27.7
 7 -9 15 161.38 37.8
 -9 -7 15 192.68 33.1
 9 15 -7 138.09 35.9
 9 7 15 159.58 40.3
 15 9 7 164.88 30.9
 15 9 7 196.38 35.9
 7 -15 -9 144.19 28.6
 7 9 -15 116.69 38
 15 -7 9 175.28 40.1
 -15 -9 7 151.08 37.3
 7 9 -15 154.68 36
 9 7 -15 189.38 34.2
 15 9 -7 159.08 36.2
 7 -9 -15 211.18 37.3
 15 7 9 183.78 37.7
 15 7 9 159.98 32.3
 -15 7 -9 166.58 34.7
 -15 9 7 203.98 29
 7 15 -9 212.38 38.5
 7 -15 9 187.88 39
 -7 -15 -9 186.28 37.9
 -9 -15 7 66.39 30.3
 -7 -9 15 212.88 29.6
 9 15 7 160.18 39.8
 -9 -7 -15 152.28 38.7
 9 -15 -7 127.59 29.9
 -15 -7 9 132.79 37
 9 -15 -7 129.59 34.6
 -15 -9 -7 159.48 39.6
 -15 7 -9 159.68 32.8
 -9 15 -7 199.78 39.5
 15 -7 -9 188.98 38.1
 -7 9 -15 232.98 40.4
 15 -9 7 156.38 40.9
 7 9 15 203.28 42.2
 9 7 -15 154.98 39
 -9 7 15 175.68 36.4
 -7 15 9 136.09 37.1
 9 -7 15 186.18 36.2
 15 9 -7 202.78 29.6
 7 -9 -15 69.19 27.2
 -15 -9 -9 44.5 36.7
 9 9 -15 123.49 33.9
 9 9 15 109.39 38.1
 -9 -9 -15 86.09 36.1
 15 9 9 143.89 28.6
 -15 9 -9 174.28 32.7
 15 9 -9 170.68 28.6
 9 15 -9 149.69 34.8
 -9 9 15 94.09 34.8
 -15 -9 9 108.29 34.7
 9 -15 -9 74.19 29.5
 9 -15 9 142.59 37.7
 9 -9 -15 70.59 26.8
 9 -9 15 74.49 34.5
 9 9 -15 108.69 36.5
 9 15 -9 101.59 34.3
 15 -9 -9 131.69 35.9
 15 -9 9 84.99 36.9
 15 9 -9 8.5 33.8
 -9 15 9 104.99 35.3
 -9 -15 9 118.69 28.6
 -15 9 9 120.59 28.3
 15 9 9 166.38 36.1
 -9 -9 15 3.7 28.8
 9 -9 -15 109.39 33.2
 -9 -15 -9 111.09 35.7
 -15 9 -9 84.39 31
 -9 9 -15 155.98 37.1
 9 15 9 124.29 39.1
 -9 15 -9 66.49 35.8
 9 -15 -9 109.99 32.8
 11 15 -1 30.6 30.2
 15 1 -11 -17.5 29
 -15 1 11 -27.6 30.7
 11 -1 -15 13.4 27.3
 -15 -11 1 -51.99 30.7
 -15 11 -1 -6.9 28.8
 15 -1 11 -49.8 27.6
 1 -11 15 -5.5 30
 15 11 1 -100.49 25.4
 -1 11 15 -35.3 34.8
 11 15 -1 -78.69 25.7
 -1 15 -11 -4.5 32
 -15 -1 -11 40.3 28.1
 -15 -1 -11 -1.5 30.9
 -15 11 -1 -38.3 22.2
 15 -11 -1 -65.09 28.2
 -11 1 -15 -44.2 28
 -11 1 -15 48.8 31.3
 11 -1 -15 13.3 25.6
 11 -1 -15 9.6 30.2
 11 1 15 -4.6 26.2
 -1 -15 11 -41.3 29.3
 15 11 1 -51.39 27.3
 -11 -15 -1 -17 27.5
 11 -15 1 -29.5 30.1
 1 15 11 3.3 34
 1 -15 -11 -6.8 28.7
 -1 -11 -15 62.39 32.2
 1 11 -15 -24.7 30.2
 -11 15 1 -23.6 27.3
 -11 15 -1 -26.5 26.7
 11 1 -15 2 25.5
 -15 11 1 -43.8 28.7
 1 -15 11 39.5 32.5
 -1 -11 15 -9.4 31.6
 -11 -15 1 -17.3 27
 15 11 -1 -11.2 28
 11 15 1 3.2 31.1
 -15 -11 -1 -3.1 31.4
 15 11 -1 36.2 26.4
 1 11 15 -54.29 37.8
 -15 11 1 -0.4 22.9
 -15 1 -11 -2.5 27.4
 11 -15 -1 -11.8 27.5
 -15 -1 11 -36.4 30.8
 11 -15 -1 57.79 28
 15 -11 1 6.5 30
 -15 1 -11 -75.89 31.1
 1 15 -11 -88.69 32.9
 11 15 1 -25.9 24.7
 -1 15 11 15.6 34.7
 11 -1 15 -43.9 28.4
 1 -11 -15 -7.3 28.4
 -1 11 -15 -40.1 30.7
 15 1 11 35.1 27
 11 1 -15 -8.9 27.9
 15 -1 -11 -79.69 28.4
 -11 -1 -15 -52.09 29.3
 -11 -1 -15 16.7 31.3
 -1 -15 -11 8 31.1
 -3 15 -11 -47.6 30.7
 3 -11 15 -15.3 29.1
 11 15 -3 4.2 28.3
 -15 -11 3 21.4 31.9
 15 -3 11 22.5 29.8
 15 3 -11 44.4 30.6
 -11 15 3 -29.7 28.9
 -15 -3 -11 17.6 33.4
 3 15 11 -1.3 32
 3 -15 -11 -17.1 26.7
 11 -3 -15 -42 30
 -11 -15 -3 -62.79 29.7
 11 -3 -15 -1.3 25.5
 -15 11 -3 -41 22
 15 -11 -3 -54.69 28.7
 -11 3 -15 24.8 31.5
 11 15 -3 -9.7 28.8
 15 11 3 -58.99 29.3
 -15 11 -3 18.6 28.4
 -11 -3 15 -12.4 27.6
 11 -15 3 -46.7 30.6
 3 11 -15 42.9 30.8
 -11 3 -15 13.7 26
 -3 -11 -15 15.4 31
 -15 3 11 -18.8 30.6
 -3 -15 11 -29.3 31.1
 -3 11 15 8.1 34.8
 11 3 15 21.7 23.9
 15 11 3 -54.89 24.7
 15 11 -3 -19.8 27.4
 -15 11 3 -14.8 21.6
 -11 15 -3 9.2 28.9
 -11 3 15 24 24.1
 3 15 -11 -2 31.2
 -3 -15 -11 -12.1 30.1
 -15 3 -11 -64.39 29.9
 3 -11 -15 -12.8 27.8
 15 -11 3 12.6 30
 15 -3 -11 -96.79 28.2
 11 -15 -3 -24 26.4
 -11 15 -3 38.1 24.3
 -15 -3 11 19.2 31.2
 3 11 15 73.49 38.4
 -15 11 3 -14 28.8
 15 11 -3 28.4 24.3
 -3 -11 15 -41.6 33.1
 3 -15 11 -41.6 29.3
 15 3 11 0.8 25.6
 11 -3 15 -83.09 27.3
 11 3 -15 -50.19 26.7
 -3 11 -15 18.7 30.3
 -11 -3 -15 -18.8 29.2
 -3 15 11 5.6 33.8
 -15 3 -11 -36.1 26.9
 11 3 -15 -19.6 25.3
 -11 -15 3 -6.7 26.9
 15 3 11 2 28.1
 -15 -11 -3 63.29 32.1
 11 15 3 -25.6 22.6
 11 15 3 -16.5 32.2
 11 -15 -3 -26 25.5
 -11 -15 -5 -13.4 29.4
 15 5 -11 19.2 29.9
 5 11 -15 69.19 32
 15 5 -11 33.2 20.8
 11 15 -5 24.9 29.1
 11 15 -5 -61.29 27.6
 -5 15 -11 12.6 31.8
 5 15 11 -10.4 33.7
 15 -5 11 -20.1 31.2
 -11 -5 15 9.4 27.1
 15 -11 -5 72.19 31.9
 15 11 5 -27.1 28.1
 -15 11 -5 -12.3 24.9
 11 -5 -15 15.1 25.2
 -5 -15 11 -43.5 30.7
 -11 5 -15 -6.2 25.2
 11 -15 5 -8.1 30.8
 11 -5 -15 6.2 30.5
 11 5 15 2.6 31.9
 -5 11 15 -48.1 33.3
 11 5 15 37.3 22
 -15 -11 5 31.4 31.1
 -15 11 -5 20.2 28
 -11 15 5 24.9 30.2
 15 11 5 37.1 25
 -5 -11 -15 47.2 33.4
 -11 5 -15 61.99 32.5
 5 -15 -11 7.3 28.5
 -15 -5 -11 57.29 33.1
 5 -11 15 3.4 30.7
 -5 -15 -11 -15 30.5
 15 -5 -11 79.39 32.2
 -15 -5 11 7.9 30.6
 15 11 -5 6.2 23.8
 5 15 -11 18.5 31.4
 15 -11 5 45.3 33.8
 15 11 -5 -35.6 26.5
 -5 11 -15 -62.99 30
 11 -15 -5 -20.1 28.2
 -15 -11 -5 -21.5 29.7
 -11 15 -5 -56.39 27.9
 -11 5 15 31.6 25.6
 -11 -15 5 7.2 27
 -5 15 11 1.6 33.8
 11 -5 15 44.9 31
 11 5 -15 -22.6 29.1
 5 -15 11 71.99 33.3
 15 5 11 10 29
 -11 15 -5 -1.9 22.6
 -15 11 5 5 23
 5 11 15 -25.4 35.4
 -15 5 -11 88.49 30.2
 11 -15 -5 20.4 26.7
 -5 -11 15 -47.3 32.7
 11 15 5 79.39 33.8
 11 15 5 13.9 21.1
 5 -11 -15 1.3 28.2
 15 5 11 8 25.4
 -11 -5 -15 4.1 31.2
 11 5 -15 1.6 27.4
 -15 5 -11 59.59 30.4
 15 7 -11 20.8 21.1
 -15 -7 -11 31.1 34.3
 -7 -11 -15 45.1 34.1
 -15 -11 7 -25.9 27.3
 15 11 7 -1.9 22.9
 11 15 -7 -52.09 27.6
 -15 7 11 49.4 23.1
 -11 -7 15 -51.19 26.8
 -11 7 -15 23.9 32
 -7 -15 11 44.5 35.7
 -7 15 -11 -29.6 30.8
 11 -7 -15 20.8 31.3
 15 11 7 -39.7 28.9
 7 -15 -11 23.7 21.5
 7 11 -15 -36.5 29.5
 -11 15 7 41.1 31.9
 7 -15 -11 57.79 29.9
 11 -15 7 4.3 33.4
 -11 -15 -7 12.7 33.4
 7 15 11 13.4 36.4
 15 7 -11 16.5 32.2
 -15 11 -7 14.9 26.8
 11 7 15 -53.09 32.3
 11 15 -7 46.3 32.1
 15 -11 -7 0.9 29.9
 15 -7 11 9.2 33.3
 11 -7 -15 15.3 26.5
 -15 11 -7 17 26.7
 -11 7 -15 8.2 24.5
 -7 11 15 -0.8 31.6
 7 -11 15 -2.7 30.6
 -11 -15 7 37.6 27.6
 11 7 -15 8 27.6
 7 -11 -15 15.2 29.6
 15 11 -7 -34.8 29.1
 -7 -15 -11 -38.4 31.2
 -7 11 -15 -20.3 31
 11 7 -15 56.29 33.2
 -15 7 -11 14.4 28.3
 -15 7 -11 2.5 29.2
 -11 15 -7 -18.3 22.2
 11 15 7 83.49 36.8
 11 -15 -7 -47.7 25.6
 11 -7 15 108.29 34.7
 -11 7 15 -39.7 25.9
 11 15 7 37.1 20.5
 15 -7 -11 -33.7 30.1
 7 15 -11 33.8 32
 -15 -7 11 7.3 31.8
 11 -15 -7 28.4 29.6
 15 11 -7 30 25.4
 7 -11 -15 16.9 20.4
 -7 -11 15 15.4 22.4
 15 7 11 2.4 31.4
 7 11 15 35.8 38.5
 15 7 11 54.19 26.3
 -11 -7 -15 -9.1 32.5
 15 -11 7 33.5 34.3
 -11 15 -7 -43.1 31.2
 -15 11 7 42.3 25.5
 7 -15 11 -13.6 31.5
 -7 15 11 -33.2 32.5
 -15 -11 -7 -56.49 31
 15 11 9 14.9 32.9
 15 -9 11 -7.7 35.5
 -9 15 -11 -3.1 32.9
 -15 9 11 20.2 26.5
 11 -15 9 0.8 36
 11 15 -9 -31.2 32.6
 -15 -9 -11 -39.6 33.2
 11 9 15 -57.09 34.5
 15 -11 -9 -0.9 31.3
 11 -9 -15 15.1 31.2
 -11 9 -15 -65.89 21.4
 -15 11 -9 36.2 27.1
 -9 11 15 -17.7 31
 9 15 11 -31.1 35.4
 15 9 -11 -27.1 31.5
 -11 -9 15 -63.09 27.6
 -11 -15 -9 15.5 33.6
 9 -15 -11 74.59 32
 11 15 -9 1.6 29.1
 9 11 -15 -33.9 33.2
 9 -15 -11 -34.5 22.6
 9 -11 15 -27.6 32.2
 -9 -11 -15 32.3 34.7
 15 -11 -9 -31.8 31.2
 -9 -15 11 4.2 24.1
 -15 11 -9 -32.5 27.8
 -15 -11 9 30.6 32.4
 -11 9 -15 27.1 33.2
 15 11 9 27.1 22.1
 9 11 -15 -75.49 28.2
 11 -9 -15 -1.1 25.1
 15 9 -11 21.5 24.4
 -11 15 9 32.5 33.9
 -15 -9 11 32.7 32.7
 15 -9 -11 23.5 32
 11 -9 15 -29.8 31.9
 -11 -9 -15 25.5 33.3
 -15 9 -11 48.5 29.6
 -15 9 -11 39.5 28.7
 11 15 9 -17.8 35.7
 -9 11 -15 -64.89 31.2
 9 -11 -15 -3.5 22.6
 -15 -11 -9 18.5 34.7
 11 -15 -9 -48 25.8
 9 15 -11 34.4 34.1
 -9 -15 -11 -24.9 31.4
 -9 15 11 5 33.9
 9 15 -11 -5.1 30.8
 -9 -11 15 -72.19 23.8
 -11 -15 9 -1 27.3
 15 -9 -11 4.1 32.6
 11 -15 -9 28 30.3
 11 9 -15 49.1 34.8
 15 11 -9 -31.2 22.5
 15 -11 9 24.5 36.5
 9 -15 11 -0.9 34
 9 11 15 -19 38.4
 15 9 11 2.6 33.1
 15 9 11 43.1 24.3
 15 11 -9 -40.6 29.9
 11 9 -15 -36.9 27.5
 -15 11 9 7.8 27.4
 -11 9 15 -40.9 30.1
 9 -11 -15 9.8 31.2
 -11 15 -9 19 33
 11 -15 11 -23.4 35.3
 11 -15 -11 -37.4 30.5
 15 11 -11 -11.8 27.9
 -11 -11 15 -7.4 29
 11 11 -15 61.09 37.4
 11 11 -15 33.4 32.3
 15 -11 -11 -13.1 33
 15 -11 11 20.1 38.3
 15 11 -11 21.2 34.8
 15 11 11 61.09 36.7
 -15 11 -11 2 31.5
 -11 15 11 28.7 35
 -15 11 11 13.7 29.4
 -11 11 -15 22.1 34.4
 11 11 15 -1.6 39.1
 11 15 -11 -36.7 30.2
 -11 15 -11 -31 34.9
 15 -11 -11 -35.5 33.5
 11 -11 -15 24.2 32.8
 11 -15 -11 -6.8 25.3
 11 15 -11 -41.7 34.9
 11 -11 -15 -32.1 25.4
 -15 11 -11 -7.3 27.6
 11 -11 15 19.7 35.8
 -11 -15 11 27.7 28.7
 -11 -11 -15 -2.9 34.7
 11 15 11 -63.49 35.6
 -15 -11 11 -0.1 32.9
 -11 11 15 -3.2 31.3
 15 11 11 -38.5 21.1
 -11 -15 -11 25.7 36
 -15 -11 -11 -62.09 33.8
 13 15 -1 -18.1 29.4
 13 -1 -15 -32.3 28.6
 15 -13 -1 18.6 31.6
 -13 -15 -1 17.8 31.4
 1 -15 -13 38.3 31.8
 13 1 15 9 26.7
 -15 1 13 62.69 21.5
 15 13 1 -30 26.3
 -1 -13 -15 18.4 32.7
 -15 13 -1 -1.9 25.7
 -15 -1 -13 -22.8 31.3
 13 15 -1 -2.5 28
 13 -15 1 -2.4 32
 15 13 1 14.1 31.2
 -13 -1 15 -33.6 30.1
 1 15 13 -19.2 34.8
 -1 -15 13 18.4 33.6
 -13 1 -15 19.7 30.5
 -15 -13 1 -26.7 32.4
 -13 15 1 6 28.7
 -15 1 13 -27 31.7
 -1 13 15 6.5 36.6
 1 13 -15 -13.5 31.4
 15 -1 13 -34.3 27.8
 15 1 -13 -1.2 30
 -15 -1 -13 -0.1 29.5
 -15 13 -1 -37.1 29.5
 -1 15 -13 53.79 34.3
 1 -13 15 4.7 32.7
 -13 1 -15 -43.5 30.4
 -1 13 -15 -59.39 30.6
 13 1 -15 -16.2 30.1
 13 15 1 -48.4 24.7
 -15 1 -13 10.5 31.8
 -1 -15 -13 -12.6 31.3
 -1 15 13 0.5 36
 15 -13 1 -33.6 30.1
 -13 -15 1 -50.79 29.1
 -1 -13 15 -45.3 32.5
 15 -1 -13 -76.29 28.8
 15 1 13 33.2 28.5
 -13 -1 -15 0.3 33.8
 -13 15 -1 30.8 27.6
 -15 -1 13 26.6 33.8
 1 -13 -15 -3.5 31
 13 15 1 64.69 33.8
 -15 1 -13 -8 29.5
 15 13 -1 53.79 29.1
 -15 -13 -1 -16.9 32.2
 -15 13 1 10.6 25.8
 -13 -1 -15 -41.7 29.8
 1 -15 13 -65.39 30.5
 13 -1 15 -24.8 28.9
 -15 13 1 -42 29.9
 13 -15 -1 -11.8 29.5
 1 13 15 -34.8 36.9
 13 1 -15 -5.7 24.8
 15 13 -1 -34.1 26.2
 1 15 -13 17 34.3
 -13 15 -1 -28.9 27.5
 13 -15 3 95.29 36.5
 13 15 -3 64.09 31.9
 -3 13 15 47.9 37.7
 3 13 -15 7.3 31.7
 15 3 -13 26.5 22.4
 3 -13 15 30.1 31.6
 -15 -3 -13 102.49 36
 -13 -15 -3 34.6 33
 -15 13 -3 57.29 30.4
 -3 15 -13 33.9 35
 -13 3 -15 22.7 29.6
 -13 3 -15 49.3 35.2
 15 -3 13 32.2 32.1
 -3 -15 13 -21.9 34
 13 15 -3 38.5 29.1
 13 -3 -15 40.9 29.3
 -3 -13 -15 99.19 37.5
 3 15 13 -30.3 36.2
 13 3 15 30.9 25.4
 15 -13 -3 18 31.2
 -13 15 3 26.3 29.3
 15 13 3 7.8 30.4
 13 -3 -15 -20.3 33.3
 -13 -3 15 62.29 31.9
 -15 13 -3 51.19 28.5
 15 3 -13 49.8 33.4
 -15 3 13 47.2 22.5
 15 13 3 10.9 25.9
 3 -15 -13 53.49 31.3
 -15 -13 3 64.19 34.5
 15 3 13 65.19 31.5
 -3 13 -15 37.4 32.9
 3 15 -13 38.8 32.9
 -13 -3 -15 -28 32.4
 15 3 13 25.4 27.5
 13 15 3 33.1 35.4
 -15 13 3 24.6 32.3
 13 3 -15 38 33.7
 13 3 -15 24.4 27.5
 15 -3 -13 39.1 32
 3 -15 13 48.7 32.8
 -15 3 -13 89.09 34.2
 13 -3 15 62.99 31.9
 13 -15 -3 10.9 29.6
 15 13 -3 24 29.4
 13 -15 -3 58.49 32.3
 13 15 3 10.8 24.7
 -3 -15 -13 -26.5 32.5
 -13 15 -3 19.4 26.6
 -13 3 15 66.49 25
 3 13 15 69.79 40.5
 -15 -3 13 -16.9 32.1
 -13 15 -3 14.5 29.6
 -15 -13 -3 19.8 33.3
 15 -13 3 82.59 36
 -3 -13 15 58.49 37.1
 -15 13 3 2.6 25.5
 -13 -15 3 -1.9 30.3
 -15 3 -13 88.09 32.1
 3 -13 -15 32.7 31.3
 15 13 -3 5.8 26.9
 -3 15 13 19.3 35.9
 -13 5 -15 -32.7 29.9
 -5 -13 -15 1.1 32.9
 -5 15 -13 -1.2 33.2
 15 -13 -5 5 31.7
 15 5 -13 -13.8 30.3
 -15 13 -5 16.5 28.6
 15 13 5 37.1 33
 -13 -5 15 18.6 31.5
 -15 5 13 -51.69 21.2
 -15 13 -5 10.2 28.7
 -13 15 5 -47.8 28.9
 13 5 15 -2.4 23.6
 -5 13 15 -29 34.1
 5 13 -15 -48.3 30.2
 13 -5 -15 -40.6 27.4
 13 15 -5 12.6 29.4
 13 15 -5 -32.9 29
 15 5 -13 -28.3 22.5
 15 13 5 -34.5 23.6
 -5 -15 13 -9.5 35.7
 -15 -5 -13 -8.3 33.7
 15 -5 13 34.9 33.8
 5 -15 -13 16.8 30.2
 13 -5 -15 -15.9 32.3
 -13 -15 -5 -1.7 32.1
 13 5 15 -25.8 32
 13 -15 5 -37.3 34.7
 5 15 13 -54.99 34.9
 -13 5 -15 5.1 27.5
 5 -13 15 -13.1 33.8
 -15 -13 5 -3.5 31.5
 13 15 5 12.5 34
 13 -15 -5 -16.9 26.6
 5 -15 13 2.3 33.2
 15 13 -5 -29.1 28
 15 -5 -13 -9.3 29.6
 13 5 -15 16.5 32.1
 -5 13 -15 -19.7 31.5
 -5 15 13 -13.9 34
 -5 -15 -13 39.2 34.8
 5 15 -13 6.6 31.7
 15 -13 5 -35.1 32.4
 13 5 -15 -4.7 27.7
 13 -5 15 29.8 32.1
 13 -15 -5 40.3 32.1
 -13 -5 -15 -29.1 33.2
 -5 -13 15 -16 35.6
 -15 -5 13 9.1 32.2
 -15 -13 -5 75.29 34.8
 5 13 15 -31 37.3
 -13 15 -5 -2.1 26.2
 -13 5 15 14.2 25.6
 15 5 13 7.5 31.4
 -15 5 -13 -27.6 29.7
 13 15 5 -16.3 22.4
 -15 13 5 -3.2 27
 15 5 13 -6.8 25.7
 15 13 -5 32.3 27.9
 -15 5 -13 -38.5 28.3
 -13 15 -5 -13.7 29.2
 -13 -15 5 19.3 30.4
 5 -13 -15 -4.4 29.6
 13 7 15 33.4 37.4
 7 13 -15 59.89 34.9
 -13 7 -15 79.89 35.3
 15 7 -13 82.99 35.2
 -7 15 -13 59.09 36.1
 7 -13 15 -0.7 35
 -15 -13 7 2.2 32.8
 7 15 13 128.99 41.8
 7 -15 -13 10.4 31.5
 -15 7 13 -2.2 24.8
 15 7 -13 22.3 24.9
 -13 15 7 33.5 33.1
 -15 -7 -13 112.29 38
 -13 -7 15 84.99 34.5
 -15 13 -7 41.5 28
 15 13 7 131.29 37.1
 7 -15 -13 32.5 22.8
 13 -7 -15 74.59 35.3
 13 -7 -15 93.29 31.7
 -7 13 15 50.09 34.8
 -7 -15 13 82.99 40.1
 13 -15 7 37.6 36.2
 15 -13 -7 15.3 32.5
 15 -7 13 46.3 36
 13 15 -7 -4.9 32.7
 15 13 7 45.1 24.9
 13 7 15 38.7 23.3
 -15 13 -7 90.29 32.2
 -13 -15 -7 60.89 35.9
 -13 7 -15 32.5 27.1
 13 15 -7 -12 30.3
 -7 -13 -15 -18.2 33.6
 15 -13 -7 45.8 34.1
 -15 7 -13 67.79 31.4
 7 -13 -15 17.9 32.9
 -13 15 -7 74.19 34.4
 13 -15 -7 33.4 30
 7 -15 13 57.49 35.5
 13 -7 15 117.69 35.2
 15 7 13 50.29 25.5
 -15 7 -13 86.99 34.5
 -7 -15 -13 68.99 37.1
 15 -7 -13 57.19 35.6
 13 7 -15 108.69 30
 15 -13 7 47.5 38
 -15 -7 13 46.1 34
 15 7 13 61.29 34.7
 7 15 -13 41.3 34.8
 -13 -7 -15 49 36.2
 -13 -15 7 33.8 31.6
 15 -7 -13 78.19 34
 -13 15 -7 47.2 25.8
 -7 13 -15 71.99 35.9
 -15 -13 -7 24.7 33.3
 -13 7 15 6.6 28.4
 7 13 15 65.69 41.2
 -7 15 13 68.09 36.8
 13 -15 -7 30.2 32
 13 7 -15 -0.1 32.1
 15 13 -7 71.19 34.1
 13 15 7 54.09 37.5
 13 15 7 28.5 22.9
 15 13 -7 33.1 30.2
 -15 13 7 37.8 29
 -15 13 -9 41.8 31.8
 13 -9 -15 -53.39 31.5
 15 -9 13 16.1 36.5
 -13 15 9 -15.1 33
 13 15 -9 -32.1 29.8
 -13 9 -15 -3.2 33.6
 -15 9 13 -9 27.9
 -9 -15 13 -13.5 24.3
 15 -13 -9 -2.3 33.7
 15 13 9 25.8 35.7
 13 -9 -15 -2.1 28.6
 9 13 -15 6.3 35.2
 -13 9 -15 32.2 25.9
 -13 -15 -9 -3.5 34.2
 -15 -13 9 -12.5 31.4
 9 -15 -13 -13.2 32.5
 15 -13 -9 -19.1 29.4
 15 9 -13 9.2 33.5
 13 15 -9 -10.4 34.8
 -15 -9 -13 -26.4 35.3
 -15 13 -9 14.7 26.5
 15 9 -13 85.49 28.3
 -13 -9 15 -72.89 30.9
 13 -15 9 57.99 36.8
 9 13 -15 -17.8 32
 9 -13 15 -20.8 34.1
 13 9 15 -36.6 37.4
 -9 13 15 22.9 34.9
 9 -15 -13 -33.3 24.6
 -9 15 -13 35.2 35.1
 9 15 13 -47 37.7
 15 13 9 25.4 23.5
 -9 -13 -15 -23.8 34.6
 13 -9 15 -11.6 35
 15 -13 9 18.8 38
 15 -9 -13 11.5 31.9
 9 -13 -15 7.3 23.5
 13 9 -15 24.3 28.2
 13 9 -15 1.9 35
 9 15 -13 -9.4 31.9
 -15 9 -13 -17.5 32.7
 15 13 -9 -19.3 33.6
 13 15 9 27.3 37.8
 -9 15 13 -33.7 35
 9 13 15 -131.29 36.1
 -15 13 9 20.5 30.8
 -9 13 -15 -18 33.9
 -9 -15 -13 26.6 38.4
 15 9 13 -32.5 35.9
 13 15 9 6.4 20.4
 13 -15 -9 38.1 33.4
 13 -15 -9 -7.1 29.6
 -13 9 15 -21.1 30.1
 15 9 13 -32.7 22.3
 15 13 -9 -8.6 28.9
 -15 -9 13 51.49 35.7
 -13 -9 -15 20.1 35.9
 -9 -13 15 -6.6 25.5
 -15 9 -13 24 29.1
 -13 15 -9 -98.29 31.5
 -13 -15 9 -7.5 29.6
 -13 15 -9 -19 23.7
 9 -15 13 -35.4 33.6
 15 -9 -13 -55.09 33.1
 9 -13 -15 -55.29 30.5
 -15 -13 -9 -40.7 35
 15 11 -13 2.5 35.5
 -15 -11 -13 28.1 37.9
 11 -13 15 19.6 36.8
 -13 11 -15 29 35.3
 -11 13 15 -21.4 32.3
 11 13 -15 -1.7 34.2
 13 -11 -15 -2 28.6
 13 15 -11 -56.49 30.2
 11 -15 -13 -38.2 27.3
 15 11 -13 -27.2 28.3
 15 -13 -11 -4.8 34.5
 11 13 -15 -3.5 36.7
 -13 -15 -11 -32.9 34.3
 -13 -11 15 47.3 33
 -13 15 11 37 36
 -15 13 -11 -12.5 25.8
 15 -11 13 76.99 39.8
 -15 13 -11 -16.7 32
 -11 -13 -15 -5.8 36.8
 -11 15 -13 -22.6 34.2
 -15 11 13 18 31.8
 11 -15 -13 65.69 34.5
 13 -15 11 -17.7 37.4
 13 15 -11 -20.4 35.3
 15 -13 -11 5.5 33.8
 -15 -13 11 -13.2 31.6
 11 15 13 72.39 43.2
 13 11 15 58.09 41.9
 -11 -15 13 -10.6 27.5
 -13 11 -15 6.1 24.1
 15 13 11 86.19 40.1
 13 -11 -15 -1.2 34.9
 -13 15 -11 -42 32.9
 -15 -11 13 -31.9 32.9
 15 -11 -13 -18.9 32.6
 -15 -13 -11 -55.59 34.4
 -13 11 15 14.4 30.5
 -15 11 -13 49 36.6
 -11 -15 -13 -5.5 37.2
 11 15 -13 -8.9 31.6
 15 -13 11 49.99 38.4
 -15 11 -13 7.3 28.5
 13 -15 -11 -5.2 27.1
 -13 -15 11 9.8 29.8
 11 -13 -15 35.8 28.7
 -11 -13 15 43.1 29
 11 -13 -15 -33.7 31.8
 13 -15 -11 -41.6 32.2
 15 -11 -13 -44.1 34.1
 15 11 13 65.19 39.2
 -15 13 11 -21.3 30.9
 -11 13 -15 -17.9 33.8
 11 13 15 -5.9 40.6
 13 11 -15 31.8 35.7
 -11 15 13 14.4 36.4
 -13 -11 -15 25.2 36.7
 13 15 11 -19.7 37.5
 11 -15 13 11.9 38.4
 11 15 -13 -5.3 35.6
 15 13 -11 22.7 28.2
 13 -11 15 29.1 37.9
 15 13 -11 23.2 36.2
 13 11 -15 -63.09 29.4
 -15 13 13 -39.3 34.2
 -13 13 15 52.09 36.9
 13 -15 -13 35.6 32.3
 13 -15 13 64.59 41.3
 13 -13 -15 -4.3 30.5
 13 -13 15 22.5 40.8
 -13 13 -15 24.3 36.8
 -15 -13 -13 -12.5 38.5
 -15 -13 13 4.7 34.9
 -15 13 -13 -10.4 27
 -13 -15 -13 -10.7 38.3
 -13 -15 13 19.4 31.9
 -13 -13 -15 -22.8 38.4
 -15 13 -13 7.6 36.6
 -13 15 -13 -5.2 37.2
 -13 15 13 -51.39 35.7
 13 13 -15 19.4 34.5
 13 13 15 -33.1 42.5
 13 15 -13 17.7 33.5
 13 15 13 48.6 43.5
 15 13 -13 10.9 33.4
 15 13 13 -37.2 38.1
 15 13 -13 -5.4 37.2
 15 -13 -13 -4.4 34
 15 -13 13 -0.8 39.1
 13 -13 -15 -66.39 33.2
 15 -13 -13 -7.4 37.1
 -13 -13 15 -3.3 31.4
 13 -15 -13 4.6 36.2
 13 15 -13 -12.2 38.4
 13 13 -15 -17.8 38.3
 -15 15 -1 -9.2 29.9
 -15 1 15 101.29 39.2
 1 15 -15 -2.8 33.9
 1 -15 -15 -33 31.2
 15 15 1 -15.3 26.2
 -15 -1 -15 3.3 34.4
 -1 -15 15 -26.6 34.9
 -1 15 -15 23.6 35.3
 -1 15 15 44.6 40.1
 15 -15 1 34.4 34.4
 15 -1 -15 34.6 31.8
 15 -1 15 -8.1 30.4
 15 1 -15 34.6 33
 1 15 15 43.7 40.7
 15 1 -15 27.1 26
 15 15 -1 63.29 32
 15 15 1 13.4 33.4
 -1 -15 -15 29.4 35.3
 -15 1 -15 73.39 36.5
 -15 1 15 17.7 24.7
 -15 1 -15 41.6 33.5
 -15 15 1 4.1 29.4
 15 1 15 62.39 29.9
 15 15 -1 3.8 27.9
 -15 -15 1 0.6 33.5
 -15 -1 -15 -33.2 32.7
 -15 -1 15 73.59 36
 1 -15 15 18.6 35
 15 -15 -1 7.9 31
 -15 15 -1 36.9 29.7
 -15 15 1 -0.7 27.3
 -15 -15 -1 -17.3 32.8
 3 15 15 39.2 39.5
 15 3 -15 -36.3 24.2
 15 3 15 3.2 32.8
 -15 15 3 43.9 30
 -3 15 -15 -61.89 32.7
 -15 3 -15 27.2 34.3
 -15 3 15 10.2 23.8
 -15 15 -3 -34.2 28.8
 -15 -15 3 28.4 34.7
 -15 -3 -15 11.8 33.8
 -15 -3 15 88.49 35.7
 -15 3 -15 -17.3 30.7
 -15 15 -3 47 30.1
 -3 -15 -15 -13.6 34.9
 3 -15 -15 -29 32.3
 15 3 15 27.7 27.3
 -3 15 15 -2.1 37.1
 3 15 -15 4.9 35.6
 -15 -15 -3 4.5 32.4
 -3 -15 15 85.89 39.8
 3 -15 15 7.5 33.2
 15 -15 -3 -2.7 31.1
 15 -15 3 45.8 36
 15 -3 -15 24.2 31.1
 15 -3 15 16 31.7
 15 3 -15 -19.4 31.9
 15 15 -3 -19.3 29.7
 15 15 -3 33.9 30.2
 15 15 3 24 26.2
 15 15 3 -11.2 33.2
 -15 -15 -5 314.37 48.5
 -5 -15 15 348.57 53.29
 15 -15 5 296.07 52.19
 15 -5 -15 377.16 48.3
 15 -5 15 272.37 48.3
 15 5 -15 252.07 45.7
 15 5 15 298.57 42.1
 15 15 -5 257.37 45.5
 15 15 5 272.27 40.3
 5 15 15 296.47 53.39
 15 5 -15 282.97 40.3
 15 5 15 334.17 49.9
 -15 -15 5 244.78 46.1
 -15 -5 -15 291.17 50.69
 -15 -5 15 263.87 47.8
 -15 5 -15 304.57 45.9
 -15 15 -5 294.97 43.4
 -5 -15 -15 323.27 52.49
 5 -15 -15 218.98 46.6
 15 -5 -15 336.67 51.09
 -15 15 5 318.67 44.1
 -5 15 -15 307.27 49
 -5 15 15 265.47 50.49
 5 15 -15 289.27 51.09
 -15 15 -5 273.07 45.1
 15 -15 -5 306.07 47
 5 -15 15 248.38 49.9
 15 15 -5 269.47 44.1
 15 15 5 360.86 49.8
 -15 5 15 192.98 38.6
 -15 5 -15 306.77 49.7
 -15 7 -15 24 32
 15 15 7 33.1 24.1
 -7 15 -15 -16.2 34.7
 -7 15 15 70.09 37.4
 7 15 -15 -3.3 37
 -15 15 -7 46.8 28.6
 -15 15 -7 40.3 33.6
 15 7 15 -16 35.3
 15 15 -7 37.5 33.1
 15 15 7 -32.3 34.4
 -15 -15 7 78.79 35.4
 -15 -7 -15 22.7 37
 -15 15 7 -38.1 31.2
 -7 -15 15 -40.5 39.8
 7 -15 15 42.2 38.8
 15 -15 -7 38.9 32.9
 7 -15 -15 10.1 32.5
 15 -15 -7 -11.9 33.9
 -15 7 -15 55.69 37.3
 -15 7 15 40.6 29.5
 -15 -15 -7 83.19 39.3
 15 7 -15 36.5 29.5
 15 -7 -15 26 37.6
 -15 -7 15 50.59 35.9
 15 -15 7 28 38.2
 15 -7 -15 34.4 33.4
 15 -7 15 49.2 37.5
 15 7 -15 67.59 34.7
 15 7 15 43 25.8
 15 15 -7 24.6 34.6
 -7 -15 -15 41.8 37.6
 7 15 15 14.4 40.4
 15 15 9 146.19 42.9
 15 -9 15 109.59 41.1
 15 9 15 119.29 44.2
 15 15 -9 87.99 34.2
 15 15 9 73.19 26.1
 -15 9 15 110.49 32.7
 15 9 -15 120.89 39.9
 -15 15 9 93.59 37.9
 -9 15 -15 41.6 38.7
 -9 15 15 131.99 40.6
 -15 -9 -15 122.09 43.9
 9 15 15 95.09 45.7
 15 9 -15 30.4 31.6
 -15 -15 -9 69.09 40.1
 -15 -15 9 51.49 35.9
 -15 15 -9 38.1 36.5
 -15 -9 15 100.89 39.1
 -15 9 -15 68.59 32.2
 -15 15 -9 66.39 29
 -9 -15 -15 16.4 37.7
 9 -15 -15 85.69 38.2
 15 -15 -9 57.29 37.8
 15 -9 -15 84.19 38
 15 15 -9 123.99 40.6
 -15 9 -15 62.09 39.3
 15 -9 -15 134.19 38.2
 15 -15 9 120.19 42.8
 15 -15 -9 85.29 35.2
 9 15 -15 80.79 41.1
 9 -15 -15 116.29 28.2
 9 -15 15 38.5 38.6
 -15 11 -15 -13.7 28.8
 -15 -11 15 15.3 34.7
 -15 -11 -15 3.3 36.9
 15 -11 -15 -16.1 33
 15 -11 15 59.19 39.4
 15 11 -15 -19.2 37.6
 -15 15 11 -54.59 35.4
 -15 -15 -11 -21.1 37.8
 -15 -15 11 -5.2 35.1
 -11 15 -15 -18.2 36.3
 -11 15 15 27.1 38.8
 11 15 -15 -43.3 36
 11 15 15 -35.4 40.8
 15 11 -15 55.49 32.6
 15 11 15 -17.1 40
 15 15 -11 -6.1 32.3
 15 15 11 47.4 40.6
 15 15 -11 51.49 39.6
 11 -15 -15 18 27.1
 11 -15 15 -33.3 37.5
 11 15 -15 26.4 38.4
 15 -15 -11 -13.8 35
 15 -15 11 -46.3 37.4
 -15 15 -11 0.8 27.1
 -11 -15 -15 -8.4 41.5
 -11 -15 15 43.2 30.1
 11 -15 -15 11.1 35.6
 15 -15 -11 31.1 36.9
 15 -11 -15 -4 36.7
 -15 11 -15 -44.9 35.5
 -15 11 15 15.3 33.9
 -15 15 -11 -21.2 35
 -15 -13 15 -17.2 36.1
 -15 13 15 -2.6 35.5
 -15 15 -13 -16.8 38.1
 -15 15 13 -4.1 38.5
 -13 15 -15 -19.2 38.6
 -13 15 15 56.19 40.2
 -15 -15 -13 -83.09 36.9
 -15 -15 13 2.2 34.9
 -15 -13 -15 -69.29 37
 -15 13 -15 -57.99 37.1
 13 -15 -15 -2.8 32
 13 -15 15 -1 43.3
 13 15 -15 13.6 40.9
 15 -15 -13 -54.79 34.9
 15 -15 13 22 41.1
 15 -13 -15 -24.7 33.9
 15 -13 15 26.4 42.6
 15 13 -15 -17 38.1
 15 15 -13 -38.1 39.9
 13 -15 -15 58.39 38.7
 15 -15 -13 -20.1 37.8
 15 -13 -15 -28.9 37
 -15 13 -15 2.4 31.9
 -13 -15 -15 -28.5 40.8
 -13 -15 15 -9.3 30.6
 13 15 -15 -10.3 38
 13 15 15 29.5 44.5
 15 13 -15 33.6 34.9
 15 13 15 -68.39 39.9
 15 15 -13 -78.79 34
 15 15 13 -32.1 39.9
 -15 15 -15 141.29 46.5
 -15 15 15 54.29 43
 15 15 -15 114.59 42.9
 15 -15 -15 151.68 39.8
 15 -15 15 103.19 47
 15 15 -15 109.69 46.7
 -15 -15 -15 21.9 43.7
 -15 -15 15 57.59 36.7
 15 -15 -15 153.08 45.3
 15 15 15 73.39 47.2
 0 -16 0 556.44 52.49
 0 0 -16 609.44 55.49
 0 0 16 393.46 50.99
 16 0 0 509.65 57.09
 -16 0 0 444.76 55.59
 0 0 -16 468.75 56.39
 0 16 0 491.95 56.79
 0 -16 0 523.45 54.99
 16 0 -2 45.3 29.8
 2 16 0 -2.7 26.8
 16 0 2 89.79 31
 2 -16 0 24.3 19.1
 2 0 -16 20.2 23.6
 -16 -2 0 47.7 29.6
 0 16 2 -7.2 29.2
 2 0 -16 49.6 28.6
 0 2 -16 78.19 29.7
 0 16 -2 19.5 28.6
 -2 -16 0 25.5 23.8
 0 -2 16 31 25.2
 0 2 16 32.1 20.8
 2 -16 0 37 24.8
 -2 16 0 44.3 29
 0 -16 -2 113.49 23.7
 0 -16 2 94.29 26.7
 2 0 16 -12.8 21.8
 16 -2 0 81.49 30.1
 16 2 0 37.8 29.4
 -16 0 -2 115.29 29.9
 -16 0 2 37 29
 -2 -16 0 -3 22
 0 -2 -16 58.09 25.2
 0 2 -16 72.49 23.5
 0 -16 2 58.59 19.9
 -16 2 0 67.79 29.6
 -2 0 -16 62.19 24.6
 0 -16 -2 32.3 22.6
 -2 0 -16 19.2 29.3
 -2 16 2 -4.7 27.4
 -16 -2 -2 29.6 28.5
 2 -2 -16 85.39 29.9
 2 2 -16 21.9 26.8
 16 2 2 -6.1 26.3
 2 2 16 -0.9 19.6
 16 -2 -2 -22.9 25.8
 16 -2 2 5.3 29
 -2 -2 -16 23.6 25.2
 -2 2 -16 46.5 21.7
 2 -16 -2 -14 19.9
 -2 -16 -2 41.6 22
 -2 -16 2 24.5 24.9
 -2 -2 16 24.3 24.4
 -2 -2 -16 -11.7 27.8
 -2 2 -16 5.1 27.1
 -2 -16 -2 39.4 23.5
 -16 2 -2 17.1 26.7
 16 2 -2 -17.4 27.1
 -2 16 -2 34.2 26.9
 -16 -2 2 62.59 28.6
 2 -16 2 62.69 26.1
 2 16 2 42 29.2
 2 16 -2 40.6 28.8
 -16 2 2 4.5 28.4
 2 -16 2 36.8 17.5
 2 -2 -16 37.8 24.3
 2 2 -16 -26.9 20.3
 2 -16 -2 8.5 22.4
 -2 -16 2 26 19.9
 2 -2 16 6.4 22.8
 4 -16 0 9.9 19
 -16 0 4 -40.1 25.6
 0 -16 -4 37.4 21.2
 0 4 16 7.2 18.2
 4 -16 0 -37.9 21.7
 16 0 -4 -29.3 26.4
 16 0 4 -6.9 27.3
 0 4 -16 38.2 27.2
 4 16 0 -38.6 26.5
 16 0 4 14.2 17.1
 4 0 -16 -32.2 26.6
 16 4 0 -23.8 25.3
 -16 -4 0 -8.2 27.7
 -16 4 0 -11.4 27.2
 -4 0 -16 -13.4 22.3
 0 4 -16 1.6 19.6
 4 0 -16 -17.9 21.5
 4 0 16 -9.2 21.8
 0 -16 4 -21.4 25.1
 -16 0 -4 -5.4 26.9
 0 -4 16 -91.39 23.7
 -4 16 0 -5.6 27.9
 -4 -16 0 -3.6 21
 0 -4 -16 -20.6 23.7
 4 0 -16 -11 20.8
 -4 0 -16 -29.8 26.2
 0 -16 -4 -3.6 23.2
 -4 -16 0 -4.4 21.8
 0 16 -4 -29.2 25.8
 16 -4 0 -10.9 26.8
 0 16 4 19.9 28.7
 2 16 4 24.2 28.9
 16 4 2 26.5 27.1
 4 -16 2 -35.2 25.1
 4 -2 -16 -54.79 26.5
 4 -2 -16 -48.2 20.1
 -4 2 -16 -12.5 20.2
 16 -2 4 -1.6 27.5
 -16 2 4 23 28.6
 -4 -16 -2 5.1 22.7
 4 16 -2 11 28.8
 -2 -16 4 3.6 16.9
 2 -16 -4 -38 21.1
 4 2 16 -12.5 19.2
 16 -4 -2 -6.3 27.6
 -4 -16 -2 22.8 21.5
 4 -16 2 -0.9 18
 16 2 -4 -40.6 26.4
 -2 -4 -16 -26.3 23.5
 4 -2 -16 -3.8 23
 -4 16 2 -24.2 27.8
 -16 -2 -4 -38.1 25.9
 2 -16 -4 -40.6 21.1
 -4 2 -16 -40.6 26.5
 -2 16 -4 -38.7 25.3
 -16 4 -2 0 26.6
 2 4 -16 19.8 26.3
 2 -4 16 -31.1 24.4
 -16 -4 2 57.39 28.7
 -2 -16 4 -27.3 24.9
 -2 16 4 20.8 28.9
 16 -2 -4 1 28.3
 -16 -2 4 -89.59 25.3
 -4 -2 -16 -6.5 28.1
 2 16 -4 -7.5 27.1
 -16 -4 -2 -28.7 25.6
 16 4 -2 -33.6 26.3
 4 16 2 12.4 29.5
 16 2 4 8.6 19.5
 -2 4 -16 9.8 19.8
 2 -4 -16 -37 24.3
 -2 -4 16 -11.9 25.4
 -16 2 -4 26.5 28.2
 -2 -16 -4 -16.4 23.7
 -2 -16 -4 -5 19.3
 -16 4 2 -12.8 27.1
 4 -2 16 -38.3 22
 4 2 -16 -32.9 22.1
 16 -4 2 -79.19 25.6
 4 -16 -2 -28.1 22.4
 -4 -16 2 -15.7 23.7
 4 -16 -2 -10 20.5
 -4 -2 -16 -11 23.8
 16 2 4 9.8 27.1
 2 -16 4 6.1 26.1
 4 2 -16 -43.9 21.1
 -4 -16 2 -40.9 17.2
 4 2 -16 -36.3 25.6
 -2 4 -16 -27.5 26.8
 -4 16 -2 0.9 27.1
 -16 -4 -4 -41.5 27.3
 -4 -16 -4 5.3 19.4
 16 -4 4 44.6 28.7
 -16 -4 4 5.2 27.5
 -4 -16 4 42.6 27.2
 -4 4 -16 -6.9 27.5
 -4 16 -4 -2.6 27.5
 4 -16 -4 -2.8 23.6
 4 -4 -16 -35 23.8
 4 16 -4 -1.2 27.9
 4 -4 -16 35.7 20.6
 -16 4 4 14.7 27.7
 -4 -16 -4 -13.7 24.8
 -16 4 -4 -18 26.7
 16 4 4 25.5 20.8
 4 16 4 -4.5 29.5
 -4 16 4 26 29.8
 4 4 -16 -18.2 25.7
 -16 4 -4 -12.6 17.5
 4 -16 4 -35.1 27.3
 16 4 -4 -34.2 25.6
 16 4 4 -3.6 26
 16 -4 -4 -10.8 27.6
 4 -16 -4 -59.69 20.7
 -4 -16 4 11.6 17.7
 -4 -4 -16 42.7 27.1
 -4 4 -16 -2.4 20.1
 4 -4 16 -67.29 23.2
 4 4 -16 -44.5 21.7
 16 6 0 11.1 27.5
 6 0 -16 -13.4 24.6
 -16 0 -6 50.39 30.7
 -16 0 6 97.79 31.1
 -6 -16 0 49.1 23.3
 0 16 6 66.59 31.7
 -16 6 0 59.99 30.3
 -6 0 -16 69.79 25.9
 0 -6 -16 69.19 29
 0 -16 6 58.29 30.4
 6 0 -16 55.09 25.7
 6 0 16 59.89 25
 16 -6 0 73.39 30.8
 0 6 16 14 32.1
 6 16 0 78.29 32.1
 6 -16 0 101.69 23.8
 0 6 -16 81.09 28.9
 6 0 -16 58.79 28.2
 0 -16 -6 34.2 20.3
 -6 0 -16 53.09 32
 16 0 6 51.59 30
 -6 16 0 35.6 30.5
 0 6 -16 21.7 19.2
 -16 -6 0 45.9 29.6
 -6 -16 0 63.79 25.1
 0 -6 16 24.4 28.9
 0 -16 -6 76.59 28.7
 16 0 -6 56.29 30
 6 -16 0 26 26.7
 0 16 -6 58.29 31.1
 6 -2 -16 42.8 23.8
 16 -2 6 46.4 29
 2 -6 16 -25.3 27.1
 -2 -6 -16 59.59 28.7
 -2 6 16 -2.2 29.6
 2 -16 -6 12.5 25.9
 6 -2 -16 59.69 27.2
 -6 2 -16 42.2 23.8
 2 -16 -6 20.3 20.1
 6 -16 2 -9.1 20.3
 6 -16 2 45.7 27.3
 2 6 -16 -4.1 19.6
 6 16 -2 24.9 31.5
 -16 -6 2 48.7 29.7
 6 -2 -16 49.5 29.2
 6 2 16 -14 21.3
 -16 -2 -6 -6.3 28.2
 -6 16 2 88.99 30.6
 16 2 -6 52.69 29.8
 16 -6 -2 61.49 32.2
 2 16 6 63.69 31.5
 -6 -16 -2 59.89 25.6
 -2 -16 6 43.8 29.4
 -6 2 -16 -1.4 28.7
 -16 2 6 26.7 29.5
 2 6 -16 45.1 27.3
 16 6 2 -1.9 25.5
 -16 6 -2 39.9 17.4
 16 6 2 52.39 21.9
 -16 6 -2 52.49 29.7
 -2 16 -6 45 29.3
 -6 -16 -2 43.4 22.5
 -2 16 6 37.2 31.1
 2 16 -6 70.89 31.2
 2 6 16 27.8 31.1
 2 -16 6 -1.7 27.3
 -2 -6 16 -7.8 27.9
 -6 -2 -16 23.4 31
 -2 -16 -6 29.3 26.4
 -16 2 -6 67.89 22.5
 16 2 6 32 28
 6 2 -16 44.8 28.5
 -6 -2 -16 2.6 26.4
 6 16 2 14.8 31.2
 16 2 6 57.79 22.4
 -6 16 -2 34.3 28.9
 -6 -16 2 37.8 22.6
 -2 6 -16 7 27.3
 -16 -2 6 7.5 29.6
 -16 2 -6 12 27.4
 -16 6 2 44.6 29.4
 16 -2 -6 -22.7 28.5
 16 -6 2 41.3 29.7
 16 6 -2 21.1 27.1
 6 -2 16 13.1 25.4
 2 -6 -16 7 26.4
 -2 6 -16 53.99 20
 6 2 -16 9.5 25.7
 -16 -6 -2 34.8 29.2
 6 -16 -2 36.6 23.9
 6 -16 -2 35.6 24.6
 6 2 -16 41 25
 -6 -16 2 60.89 26.4
 -4 -6 -16 88.49 30.6
 16 6 4 39.4 28.6
 16 -6 -4 19.2 31.7
 4 6 -16 -26.5 26.4
 6 -16 4 -28.3 26.7
 -4 -16 6 17.6 29.2
 4 6 -16 -40.6 20.1
 6 -4 -16 56.39 22.9
 -4 6 16 -7.8 29.2
 16 4 -6 63.99 30.5
 -16 6 -4 66.29 29.8
 6 -4 -16 -3.3 26.5
 -16 4 6 -1.2 29.5
 -6 4 -16 10.4 22.5
 4 16 6 -25.3 31.4
 4 -16 -6 -10.5 21.5
 16 6 4 84.89 24.1
 -6 16 4 61.99 31.4
 6 16 -4 -4.7 29.1
 -6 -16 -4 19.5 21
 -16 -6 4 12.1 30.8
 -16 6 -4 24.4 19.7
 4 -6 16 15.7 26.3
 -4 16 -6 28.7 30.8
 -16 -4 -6 17.3 30.2
 16 -4 6 43.8 29.8
 4 -16 -6 23.5 26.9
 -6 4 -16 53.29 30.8
 6 -16 4 15.7 19.3
 -6 -16 -4 50.59 28
 16 -4 -6 7.9 31.5
 -6 16 -4 -42 27.8
 6 4 -16 28 28
 -4 6 -16 23.9 28.7
 -16 4 -6 15.6 22.2
 16 6 -4 51.89 29.6
 4 6 16 8.3 30.6
 6 4 -16 36 24.6
 -6 -4 -16 -12.7 28.1
 -16 -6 -4 -20.6 29.8
 -6 -16 4 27.3 29.1
 -4 6 -16 44.2 19.7
 -16 6 4 27.3 30.4
 6 -16 -4 -49.99 23.6
 -4 16 6 11.4 31.3
 4 16 -6 3.4 29.1
 -4 -16 -6 23.1 27.4
 6 4 -16 97.19 29.8
 4 -16 6 3 29.4
 16 4 6 69.19 25.9
 -6 -16 4 -1.2 21.3
 4 -6 -16 21.1 27.9
 -16 -4 6 -20.2 30.5
 16 4 6 -3.6 26.5
 6 16 4 16.5 31.8
 6 -4 16 42.8 28.6
 -16 4 -6 12.9 27.4
 6 -16 -4 -11.8 24
 4 -6 -16 -7.8 19.3
 16 -6 4 -1.7 28.2
 6 -6 16 67.89 29.7
 6 6 -16 87.29 31.1
 16 6 6 139.89 29
 6 6 16 -47 29.9
 -16 6 -6 62.99 29.2
 -16 -6 6 62.69 31.5
 -6 6 16 48.4 29.9
 6 16 -6 75.19 32.4
 6 16 6 22.6 34.5
 -16 6 -6 69.79 24.6
 6 -16 6 59.19 31.9
 6 -6 -16 22.9 22.5
 -6 16 -6 8.4 31.1
 -6 16 6 59.89 33.5
 -16 -6 -6 10.2 32.3
 -6 -16 6 99.99 33.8
 -6 6 -16 -30.3 21.6
 6 -16 -6 13.4 26.5
 6 -6 -16 1.1 27.9
 6 6 -16 21.7 30.9
 -6 -6 -16 29.3 31.4
 -6 -16 -6 73.39 30.2
 -6 -16 6 23.7 21.3
 -16 6 6 20.7 32.8
 6 -16 -6 6.2 22.4
 16 -6 6 38.2 32.1
 16 6 6 124.19 30.5
 16 6 -6 67.49 31.2
 16 -6 -6 54.19 31.3
 -6 6 -16 50.79 31.2
 16 8 0 -28.4 22.2
 0 16 -8 57.99 31.7
 -8 0 -16 -40.2 28.9
 0 -16 8 4.2 29.5
 -16 8 0 -44.8 28.1
 8 0 16 6.1 25.5
 0 8 16 -7.7 31
 0 -8 16 -45.2 26.8
 8 -16 0 -7.5 25.4
 16 0 -8 8.1 29.7
 16 -8 0 -28.9 29.1
 8 0 -16 -15.6 24.9
 -16 0 -8 18.3 29.8
 -16 0 8 -52.69 30.2
 -8 0 -16 -10.4 24.3
 0 -16 -8 -10.6 27.3
 8 0 -16 10.9 27.5
 8 -16 0 -43.5 22.2
 8 0 -16 8.6 26.7
 0 -8 -16 -41.8 27.4
 -8 16 0 -21.1 26.6
 8 16 0 -21.4 29.5
 16 8 0 -13.3 25.7
 -8 -16 0 -23 23.8
 0 16 8 36.6 31.7
 -16 -8 0 0.1 29.4
 0 8 -16 -37.7 25.2
 16 0 8 -18.7 27.1
 -8 -16 -2 -57.69 26.9
 -16 8 -2 48.2 29.8
 -8 2 -16 4.4 30.3
 -2 16 -8 -40.5 28.5
 2 -16 -8 -26 26.7
 8 -2 -16 12.2 27.9
 16 2 -8 5.9 28.8
 2 8 -16 -14.6 26.2
 16 8 2 -19.9 23.1
 -2 8 16 27.8 31.1
 2 -8 16 1.6 28.8
 8 -2 -16 11.6 24.2
 8 -16 2 -0.3 28.8
 -16 -2 -8 -6.2 30.1
 8 2 16 -10.8 22.4
 16 -8 -2 -3.1 31.6
 8 -2 -16 -5.8 27.6
 -2 -16 8 54.39 29.5
 8 -16 2 -65.49 20.7
 -16 2 8 -45.8 28.2
 -2 -8 -16 -21.7 28.1
 -16 8 -2 -31.4 18.5
 8 16 -2 -17 29.9
 -8 16 2 22.7 28.6
 -8 2 -16 0.3 24.1
 16 -2 8 -3.5 28.1
 -16 -8 2 25.1 29.3
 16 8 2 16.2 26.1
 2 16 8 10.4 30.8
 -2 -8 16 -32.4 28.5
 8 2 -16 -57.89 26.2
 2 -8 -16 -43.4 25.9
 8 2 -16 -1.4 25.7
 8 -2 16 -53.59 23.8
 16 2 8 -68.09 25.5
 16 8 -2 -1.4 27.9
 2 -16 8 -0.4 28.8
 8 -16 -2 -15.2 25.4
 8 -16 -2 3.2 23.8
 -8 16 -2 9.9 27.9
 -16 -8 -2 0.5 29.4
 16 8 -2 -22.2 20.3
 -2 8 -16 -40.4 27.8
 8 2 -16 15.4 27.6
 -8 -2 -16 -63.39 29.1
 -16 -2 8 -87.29 29
 -16 2 -8 48.4 30.4
 16 2 8 47.5 25
 2 16 -8 -42.6 29.4
 -8 -16 2 21.4 23.3
 16 -8 2 -1.7 28.7
 -2 16 8 6.5 31.3
 8 16 2 -32 31.1
 -16 2 -8 -41.1 22.5
 -16 8 2 26.4 30
 -2 -16 -8 -19.6 27.6
 2 8 16 -14.2 32.1
 -8 -2 -16 -15.1 27.4
 16 -2 -8 1.4 29.8
 4 -16 -8 -16.3 18.7
 -4 -16 8 14.1 31.9
 4 -16 -8 -1.7 26.6
 -16 8 -4 -10.2 21.2
 8 4 16 -72.99 20.2
 16 -8 -4 -35.7 30.7
 -16 -8 4 22.1 30
 -4 -8 -16 -20.4 28.7
 -16 -4 -8 -29.8 29.2
 -8 4 -16 -18.7 29.2
 8 16 -4 0.7 29.1
 -4 16 -8 -28.4 29.4
 -4 8 16 14.9 29.6
 8 -4 -16 -11.1 28.3
 8 -16 4 -120.69 26.1
 -16 4 8 -26.6 30
 16 -4 8 -6.7 28.8
 -16 8 -4 -10.5 27.8
 4 -8 16 -19.7 27.2
 8 -4 -16 8.1 23.7
 16 8 4 38.3 25.5
 -8 -16 -4 -49.1 27.4
 16 8 4 -23.1 23.9
 -8 4 -16 -58.09 22.6
 16 4 -8 15.8 28.6
 4 16 8 -5.7 33
 4 8 -16 -40.2 27.4
 -8 16 4 -21.5 28.6
 4 16 -8 5.5 30.1
 -16 -4 8 -48.7 31.1
 16 -4 -8 -40.5 29.9
 -4 -16 -8 9.2 28.7
 -4 8 -16 -23 29.1
 4 -8 -16 17.3 27.6
 -4 -8 16 -2.3 30.3
 4 8 16 15.2 32.6
 16 -8 4 -27.7 30
 8 4 -16 -50.59 26.5
 16 8 -4 -26.9 19
 8 -4 16 -9.4 26.2
 -16 4 -8 46.6 24.7
 -8 -16 4 19.5 23.4
 -16 4 -8 -9.9 28.9
 8 -16 -4 -21.1 23.9
 8 16 4 -50.59 30.4
 -8 -4 -16 -52.19 29
 4 -16 8 37.4 30.6
 -4 16 8 -54.19 30.3
 -16 -8 -4 -53.09 28.4
 16 4 8 33.9 27
 8 4 -16 -65.29 28
 -16 8 4 -22.9 28.2
 -8 4 16 9.3 24.7
 16 4 8 28.3 24.6
 -8 16 -4 0.1 28
 8 -16 -4 -12.3 25.3
 16 8 -4 29.7 28.6
 8 16 -6 5.6 29.7
 -8 16 6 37.4 32
 6 8 -16 -100.69 31
 6 16 8 -9.3 35.1
 -16 8 -6 3.7 28.4
 6 8 -16 -15.9 29.8
 16 8 6 35.2 27.6
 8 -6 -16 2.5 28.5
 8 -6 -16 -24.7 23.9
 -6 16 -8 6.3 32
 -6 8 16 -51.39 27.8
 6 -8 16 29.9 30
 -8 -6 16 -53.69 23.6
 16 6 -8 -37.4 28.5
 8 -16 6 7.6 30.4
 -6 -8 -16 -6.2 31.3
 8 6 16 15.7 34
 -8 6 -16 -57.39 22.7
 -16 8 -6 -35 22.7
 -8 6 -16 -32.5 29.4
 16 -8 -6 -14.7 31.4
 6 -16 -8 3.5 26.9
 16 -6 8 -10 31
 -16 6 8 0.1 32.4
 -6 -16 8 -5.1 34.2
 6 -16 -8 -27.7 20.3
 16 8 6 16.5 26.9
 -16 -6 -8 -56.69 31.3
 -8 -16 -6 -93.29 27.9
 -16 -8 6 12.4 31.6
 16 -8 6 -15.9 32.4
 -16 -6 8 -22.4 32
 -6 -16 -8 -0.1 30.4
 6 -8 -16 71.99 24.2
 16 8 -6 -7.3 30.2
 16 6 8 6.5 28.9
 6 -8 -16 8.2 28.3
 -6 8 -16 -13.5 33
 -6 16 8 -112.19 31.7
 -8 -6 -16 -88.29 29.8
 8 -16 -6 -18.6 22.2
 6 16 -8 19.2 31.7
 8 16 6 -56.59 33.5
 -8 6 16 -58.39 26.4
 -6 -8 16 30.3 21.9
 -16 6 -8 7.2 25.3
 -8 16 -6 -5.4 31.1
 -16 6 -8 6.5 28.3
 -8 -16 6 -82.29 22.8
 16 6 8 -14.1 26.3
 16 -6 -8 -10.7 31.8
 16 8 -6 -7.8 19.5
 8 6 -16 -11 28
 -16 8 6 -56.59 29.9
 8 6 -16 -79.99 29
 6 8 16 -48.5 32.1
 8 -16 -6 -12.2 27
 6 -16 8 29.9 31.3
 -16 -8 -6 -86.99 29.6
 8 -6 16 46.5 29.5
 16 8 8 -22 28.4
 8 -8 -16 -9.7 28.2
 8 -8 -16 -19.6 23
 -16 -8 8 -12.2 30.5
 -16 -8 -8 -75.99 30.3
 16 8 -8 -52.89 32.7
 16 8 8 -9.4 24.1
 8 -16 -8 -1.7 26.7
 -8 -8 16 -63.79 23.2
 -8 -16 8 -83.09 21.9
 16 -8 8 4.8 33.8
 -8 16 8 60.79 34.7
 8 16 -8 -11.6 30.7
 -16 8 -8 21.1 26.9
 -16 8 8 -35.6 31.8
 -8 -16 -8 -49.3 29.3
 16 -8 -8 3.1 31.5
 8 8 -16 -7.3 32.6
 8 -8 16 26.3 31.4
 -8 -8 -16 -53.79 31.8
 -16 8 -8 20.1 26.6
 -8 8 16 -78.19 27.8
 8 16 8 -39.4 35.1
 16 8 -8 62.99 22.3
 8 -16 -8 -37.4 22.9
 8 8 -16 -50.19 28.2
 8 8 16 -45.2 33.5
 -8 16 -8 -11.8 32.4
 8 -16 8 37.5 32
 -8 8 -16 -5.6 31.6
 10 0 -16 229.08 38.8
 -16 0 -10 317.67 39.2
 10 0 -16 236.28 41.5
 0 -16 -10 211.08 42.8
 16 10 0 219.28 41.1
 16 0 10 232.68 42.3
 -10 -16 0 225.88 39.5
 -16 0 10 201.88 43.4
 10 16 0 276.17 39
 0 10 -16 265.07 43.3
 0 10 16 228.48 48.5
 10 -16 0 287.37 38.2
 0 -10 -16 244.18 42.7
 16 0 -10 297.57 44.7
 -16 10 0 196.08 42.3
 0 -16 10 302.17 45.7
 -10 0 -16 248.68 40
 -10 16 0 362.96 43
 0 16 -10 155.28 44.4
 10 0 16 216.18 38.4
 -16 10 0 245.38 34
 -10 0 -16 286.27 45.5
 0 16 10 262.67 45.8
 10 16 0 314.57 44.7
 16 10 0 239.28 37.7
 -16 -10 0 314.97 45.7
 -16 0 -10 249.58 43.6
 0 -10 16 268.57 44.3
 10 -16 0 284.27 42.6
 10 0 -16 343.27 41.6
 16 -10 0 232.68 42.9
 10 16 -2 -56.49 28.2
 -16 -2 -10 -6 31.8
 2 -16 -10 42.7 30.5
 -2 -16 10 39.2 33.7
 10 -16 2 -19.2 30.6
 -16 -10 2 3.2 34
 10 -2 -16 6 31.1
 2 -10 16 -17 31.2
 16 10 2 79.59 29.1
 -16 10 -2 -21.5 22.6
 -16 2 10 21.8 31.2
 10 -2 -16 29 26
 10 2 16 73.19 26.7
 -10 16 2 92.49 32.4
 16 -2 10 34.4 29.5
 -2 10 16 40.1 36.2
 -10 -16 -2 -10.1 29
 16 -10 -2 -20.7 32.7
 -16 10 -2 -36.1 30
 -2 16 -10 37.8 33.4
 -10 2 -16 24.9 26.7
 -2 -10 -16 80.99 33.3
 16 10 2 -63.19 26.1
 -10 2 -16 26.3 33
 2 16 10 28.2 34.1
 2 10 -16 17 29
 16 2 -10 -0.4 29.4
 10 16 -2 28.4 32.2
 2 10 16 17.7 35.4
 -16 10 2 30.4 21.1
 10 -16 -2 91.09 29.7
 16 -10 2 39.7 32
 -16 10 2 69.09 31.6
 2 -10 -16 14.2 28.2
 16 10 -2 62.19 25.4
 2 -16 10 33.2 31.6
 10 2 -16 -81.39 28.2
 10 16 2 38.2 23.7
 -10 -16 2 49.6 26.7
 -16 -2 10 -9 34.6
 -2 10 -16 12.7 29.9
 -2 -10 16 22.4 32.4
 10 2 -16 -24.3 26.5
 -16 2 -10 -5.7 32.4
 16 2 10 36.3 27.7
 -2 16 10 -6.5 33.4
 2 16 -10 29.3 33.2
 -16 2 -10 29.9 27.6
 -10 16 -2 -9.7 29.3
 10 -16 -2 32.8 28.5
 10 2 -16 -11.8 26.9
 16 10 -2 53.79 30.1
 16 -2 -10 -36.9 30.7
 16 2 10 27.6 29.7
 10 16 2 49 34.1
 -2 -16 -10 2.5 30
 -10 -2 -16 -19.1 32.1
 -16 -10 -2 63.19 32
 10 -2 16 -42.6 29.3
 -10 -2 -16 1 28.9
 -10 4 -16 -7.6 25
 -4 -10 -16 41.9 32
 4 -10 16 -35.4 29.1
 4 10 -16 -13 28.9
 -10 -16 -4 -83.39 28.7
 10 4 16 9.2 22.6
 -16 10 -4 -33.4 23.6
 -10 4 -16 -9.7 30.2
 4 -16 -10 16.6 28.1
 -16 10 -4 -2.3 29.6
 16 10 4 42.7 28.2
 16 10 4 17.3 25.1
 10 -16 4 -19.9 30.4
 10 -4 -16 -21.4 24.6
 16 -4 10 -24.4 29.9
 -10 16 4 -16.4 29.5
 16 -10 -4 -20.1 32.4
 -4 -16 10 22.3 32.8
 -16 -10 4 -37.1 30
 10 16 -4 -7 27.1
 10 -4 -16 -18.8 30.1
 16 4 -10 6.7 28.6
 -16 -4 -10 -11.1 31.9
 4 16 10 30.7 34.7
 10 16 -4 26.3 29.6
 -4 16 -10 -36.1 31.1
 -16 4 10 16.5 32.6
 -4 10 16 -49 33.2
 4 10 16 -33.2 34.3
 16 4 10 -45 25.6
 10 -16 -4 36.6 28.1
 -10 16 -4 2.5 22.1
 -16 4 -10 -8.3 26.8
 -10 -4 -16 -61.79 28.1
 16 10 -4 -4.1 29.5
 -10 4 16 -65.69 24.5
 -16 4 -10 3.2 30.2
 -4 -10 16 -30.6 31.7
 10 16 4 -26.2 20.8
 16 -4 -10 -33.9 29.6
 -10 16 -4 -10.9 30.1
 16 4 10 -6.2 27.7
 4 16 -10 10.1 31.2
 10 16 4 7.7 33.9
 -4 -16 -10 40 31.8
 10 4 -16 -22.7 27.2
 -16 10 4 -31.8 20
 4 -16 10 -39 30.4
 -16 -10 -4 -48.9 29.4
 -10 -16 4 -31.5 25.7
 16 -10 4 35.4 31.1
 -16 -4 10 -23.1 31.9
 10 -16 -4 -12.2 26.3
 -4 10 -16 -30.5 29.3
 10 4 -16 -69.69 28.8
 16 10 -4 4.6 22.8
 -4 16 10 -16.5 33.9
 -16 10 4 1.7 31.2
 4 -10 -16 -12.2 27.8
 10 -4 16 -68.79 27.3
 10 -6 -16 6.7 26.5
 6 16 10 -38.4 34.6
 16 -10 -6 -10.4 30.6
 16 10 6 -28.2 29.6
 -6 16 -10 -14.9 31.2
 -16 6 10 3 32.9
 16 10 6 4.4 23.5
 -10 -6 16 -42.7 26.3
 16 6 -10 -56.99 29.7
 10 -6 -16 -0.6 30.2
 -16 10 -6 -26.6 24.3
 6 10 -16 -18.1 29.8
 -10 6 -16 27.3 33.3
 16 -6 10 -0.3 31.9
 6 -16 -10 -27.9 27.1
 -10 6 -16 -14.9 23.9
 10 16 -6 -28.9 28.9
 10 16 -6 9.2 29.6
 10 6 16 -22.7 33.5
 6 -16 -10 25.2 21
 -10 16 6 2.1 30.9
 -10 -16 -6 -74.39 30.2
 -6 10 16 -5.4 31.8
 -6 -16 10 -52.09 32.1
 -16 -10 6 26.3 31.7
 -16 -6 -10 -41.4 31.4
 -6 -10 -16 -22.6 31.8
 -16 10 -6 3.3 27.6
 6 -10 16 15.7 31
 10 -16 6 44 34.1
 -10 -16 6 -55.59 25.6
 -6 16 10 -100.49 30.5
 -10 16 -6 -2.9 31.7
 16 6 10 -3.8 29.5
 -16 10 6 -7.5 22.3
 -10 -6 -16 -22.5 31.7
 -16 -6 10 -20.1 33.3
 16 6 10 42.5 27.3
 16 -6 -10 -49.7 29.9
 -10 6 16 -67.19 24.9
 10 16 6 -20.2 34.5
 10 -16 -6 -58.89 26.6
 -6 -16 -10 24.6 32.6
 10 -6 16 28.2 30.7
 16 -10 6 71.59 34.5
 6 10 16 21.1 36.9
 -16 10 6 2.2 32
 -6 10 -16 -9.9 30.9
 10 16 6 -1.5 19.5
 -16 6 -10 -48.6 28.7
 6 16 -10 10.9 31.4
 16 10 -6 1.9 29.3
 -10 16 -6 12.4 22.9
 16 10 -6 -42.1 21.1
 10 -16 -6 -23.8 25.3
 10 6 -16 -37.2 31.5
 10 6 -16 65.39 30.7
 6 -16 10 0.9 32
 6 -10 -16 0.1 28.8
 -16 6 -10 26.3 28.8
 -16 -10 -6 -10.4 33.2
 10 16 -8 -17.3 30.6
 16 8 -10 2.2 32.2
 -8 -10 -16 -27.7 32.4
 8 10 -16 -23.9 30.6
 10 16 -8 14.3 31.8
 -16 -10 8 -45.5 31.1
 -16 10 -8 14.7 28.1
 16 -8 10 28.5 35.9
 -8 16 -10 -8.2 32.7
 -10 -16 -8 -39.7 31.6
 -10 16 8 0.4 33.6
 -16 8 10 0.2 23
 10 -16 8 7.3 33.9
 10 -8 -16 -59.29 23.7
 8 -16 -10 -11.1 29.1
 8 -10 16 -4.6 32.8
 -10 -8 16 -27 26.6
 10 -8 -16 -9.4 30.1
 -16 -8 -10 -52.69 31.2
 -8 10 16 16.5 33.2
 16 10 8 -7.1 22.6
 16 10 8 -43.2 29.7
 8 16 10 -24.3 36.3
 8 -16 -10 -28.4 22.3
 -10 8 -16 -9.2 31
 8 10 -16 -67.89 32.5
 16 -10 -8 -35 30.9
 -8 -16 10 -57.99 22.5
 16 8 -10 28.3 21.8
 -10 8 -16 -28 22
 -16 10 -8 23.1 27.9
 10 8 16 -56.69 33.3
 8 10 16 6.4 38
 10 8 -16 -0.5 30.6
 8 16 -10 5.1 32.7
 -16 10 8 -9 24.2
 8 -16 10 -12.8 31.9
 10 8 -16 -25.1 33.9
 10 16 8 -97.69 34.5
 -16 -8 10 4.8 32.8
 16 10 -8 6.8 22.5
 -10 -16 8 11.8 27.4
 -10 -8 -16 -36.1 32.4
 -16 8 -10 40.1 29.7
 16 8 10 -49.1 23.1
 -8 -16 -10 37.1 32.9
 -8 -10 16 -28.4 24
 -8 10 -16 -42 30.3
 16 10 -8 -17.2 31.6
 16 8 10 -17.7 32.3
 -8 16 10 19.9 35.5
 8 -10 -16 -10.9 30.8
 10 -16 -8 -47.1 24.4
 16 -10 8 -28 34.4
 -10 8 16 -73.89 28.3
 -16 -10 -8 -32.6 32.8
 16 -8 -10 -50.29 31.2
 10 -8 16 51.39 33.5
 -16 8 -10 34.5 28.5
 -10 16 -8 -41.8 32.5
 8 -10 -16 -4.4 23
 10 -16 -8 33.5 29.8
 -10 16 10 -4.1 35
 10 -10 -16 99.69 36.2
 -16 -10 10 95.49 35.9
 10 -16 -10 13.9 26.7
 10 16 -10 28.4 33.2
 -10 -16 10 20.3 26.6
 10 10 16 -8.1 37.7
 -10 -16 -10 4.1 33.8
 -10 10 16 17.7 34.5
 10 10 -16 64.99 36.7
 10 -16 -10 -25.6 29.4
 -16 10 -10 42.8 29.8
 16 -10 -10 7.6 34.4
 10 -16 10 7 34.3
 -10 16 -10 -24.1 33.6
 10 16 -10 62.09 35.4
 10 -10 16 36.5 33.7
 16 10 10 9.7 34.4
 -16 10 -10 52.79 30.8
 -16 10 10 5.1 26.5
 10 16 10 47.9 39
 16 10 -10 8.3 25.6
 -16 -10 -10 -10.1 35.4
 10 10 -16 39.1 31.6
 10 -10 -16 49.7 26.2
 16 10 -10 -12 32.6
 16 10 10 47.2 24.8
 -10 10 -16 28.2 34.8
 -10 -10 16 46.6 30.4
 -10 -10 -16 34.6 35.5
 16 -10 10 10.4 37.2
 16 12 0 148.69 34.8
 -16 12 0 180.28 39.3
 -12 -16 0 200.58 37.8
 0 12 -16 124.39 38.8
 -16 0 -12 177.78 36.2
 0 16 12 62.99 38.8
 16 -12 0 78.99 36.7
 16 0 -12 138.49 37.5
 0 12 16 94.09 44.7
 12 0 16 204.98 36.9
 0 -12 16 131.39 40.8
 -16 -12 0 174.38 40.3
 -12 0 -16 161.88 37.4
 16 0 12 216.78 38
 0 -16 12 159.88 40.9
 12 16 0 149.09 39.4
 -16 12 0 151.38 32
 -12 0 -16 203.28 40.9
 -16 0 12 189.18 40.5
 -12 16 0 161.38 37.3
 0 -12 -16 82.79 38.3
 12 0 -16 298.17 37.9
 0 -16 -12 86.69 36.5
 12 0 -16 131.59 35
 0 16 -12 82.29 39.5
 16 12 0 244.58 39.5
 12 -16 0 211.78 39.5
 12 16 0 197.88 35.9
 -16 0 -12 196.08 41.7
 16 -2 12 116.19 33.5
 12 -2 -16 106.69 36.8
 -2 -12 -16 137.69 39
 2 16 12 11.6 35.4
 -12 2 -16 107.99 32.8
 -16 2 12 36.7 34.7
 -12 2 -16 59.69 35.1
 -16 -12 2 17.1 34.2
 16 2 -12 38 31.4
 16 12 2 68.79 30.4
 -2 -16 12 128.19 39.4
 -12 16 2 72.59 33.2
 -2 16 -12 37.4 35.4
 -16 12 -2 52.09 28
 12 2 16 98.39 29.8
 16 -12 -2 125.09 35.4
 12 -16 2 116.19 36.7
 16 12 2 27.1 30.9
 -2 12 16 22.6 39.3
 2 12 -16 118.99 35.5
 2 -16 -12 51.09 32.6
 2 -12 16 115.59 35.5
 12 -2 -16 213.28 35.8
 12 16 -2 110.89 32.2
 -12 -16 -2 106.29 35
 -16 12 -2 39.3 33.8
 -16 -2 -12 91.79 37.4
 12 16 -2 88.89 34.4
 12 2 -16 85.09 30.8
 -16 -2 12 47.2 35
 16 12 -2 76.49 32.7
 -12 -16 2 93.49 33.2
 12 16 2 98.29 28.7
 -16 2 -12 169.38 38.1
 16 2 12 112.19 32.8
 -12 -2 -16 131.29 37
 -12 16 -2 117.39 33.3
 12 16 2 99.69 37.2
 16 12 -2 82.89 29.6
 2 12 16 94.29 42.2
 -12 -2 -16 127.49 35.5
 2 -16 12 63.99 34.7
 -16 12 2 48.2 34.2
 2 16 -12 81.39 38.5
 16 -2 -12 108.39 35.8
 -16 12 2 56.89 26.8
 12 -2 16 20.6 31.4
 -2 12 -16 84.09 34.8
 -16 2 -12 106.69 33.2
 16 -12 2 46.9 35
 12 -16 -2 82.39 32.3
 -2 -16 -12 53.99 35.7
 -16 -12 -2 49.3 35.1
 12 -16 -2 155.08 34.6
 -2 -12 16 91.79 39.1
 -2 16 12 82.29 38
 12 2 -16 1.1 31.1
 -12 16 -2 107.49 28.4
 2 -12 -16 54.79 32.6
 12 4 16 -1.3 23.4
 4 -12 16 37.2 33.4
 -12 16 4 45.2 33.4
 -4 -16 12 -45.5 34.3
 -12 4 -16 13.9 33.6
 16 -4 12 63.89 34.6
 16 12 4 1.6 27
 12 -4 -16 41.4 28.6
 12 -16 4 95.89 36.3
 -4 16 -12 34.6 35
 12 4 16 92.69 35.4
 -16 12 -4 -24.8 26.5
 16 12 4 41.2 31.3
 -12 -16 -4 -28.3 32.1
 -4 12 16 163.48 41.9
 4 12 -16 74.49 35.3
 -12 4 -16 -3.1 27.7
 4 -16 -12 42 31.3
 12 16 -4 37.8 31
 -16 12 -4 49.6 32.3
 -16 -4 -12 -15.6 32.1
 -16 4 12 13.1 34.3
 12 16 -4 -23.2 28.9
 -16 -12 4 80.79 35.3
 16 -12 -4 2.4 33.2
 16 4 -12 30.2 21.6
 16 4 -12 -11.3 31.2
 -4 -12 -16 59.79 34.3
 12 -4 -16 -43.4 32.8
 -12 -4 16 146.49 34
 4 16 12 48.6 36.9
 16 12 -4 -1.7 26.1
 -4 -12 16 -2.4 33.9
 -16 12 4 46.8 25.1
 12 16 4 51.29 24.9
 -4 12 -16 25.6 31.9
 -12 16 -4 39.4 31.9
 12 16 4 18.4 35
 4 12 16 30.8 38.7
 -12 16 -4 27.7 27.4
 16 -4 -12 38.1 32.5
 16 4 12 -9.3 28.9
 12 -16 -4 22.7 30.8
 -12 -4 -16 37.6 34.7
 12 -4 16 18.5 31.9
 -12 -16 4 -15.1 29.3
 -16 4 -12 47.7 34.7
 -16 -12 -4 40.2 34.4
 4 16 -12 -3.8 33.4
 -4 -16 -12 66.99 35.9
 12 4 -16 81.09 30.3
 -12 4 16 26.3 26.6
 16 4 12 37.8 29.9
 16 12 -4 14 30.3
 12 -16 -4 51.89 29.6
 -16 -4 12 -7.6 34.8
 4 -12 -16 48.2 32.1
 -4 16 12 17.3 35.9
 -16 4 -12 56.49 31.7
 12 4 -16 17.6 33.5
 16 -12 4 61.39 35.2
 4 -16 12 9.7 34.5
 -16 12 4 4.4 33.5
 6 -16 -12 -56.79 27.4
 -16 -12 6 -38.3 31.2
 -16 12 -6 0.1 27.1
 16 12 6 -17.3 23.8
 -12 -6 16 -7.6 29.7
 16 -12 -6 -15.8 31.4
 -16 12 -6 -23.7 26.7
 -6 -16 12 44 37.8
 -6 -12 -16 -3.2 33.2
 12 6 16 -26.6 20.8
 -12 6 -16 -3.6 27.3
 12 -6 -16 -13.8 26.3
 -12 6 -16 -54.89 32.2
 6 16 12 13 37.6
 -16 -6 -12 63.69 35.6
 16 6 -12 -39 32.1
 12 -16 6 46.4 34.5
 -12 16 6 -5.4 32.2
 12 16 -6 -25.2 29
 12 6 16 -53.09 32.8
 6 -12 16 27.1 33.4
 -12 -16 -6 -5.5 33
 12 16 -6 -14.7 31
 6 -16 -12 0.6 19.8
 16 -6 12 43.3 34.2
 -6 12 16 -23.7 33.1
 16 12 6 27 33.6
 16 6 -12 -11.4 21.5
 -6 16 -12 -47 32
 12 -6 -16 2.9 32
 6 12 -16 2.7 33.2
 -16 -6 12 62.99 35.6
 16 12 -6 -35.4 29.3
 -16 12 6 -17.9 24.7
 16 12 -6 0.1 25.8
 -12 16 -6 -4.4 24
 -12 6 16 -45.1 25.6
 6 16 -12 21.9 32.9
 6 -16 12 -53.79 32.1
 -6 -12 16 5.2 35.9
 -12 -6 -16 18.3 34.9
 -12 -16 6 -50.39 28
 -6 16 12 -34 34.9
 12 6 -16 -30.9 30.5
 6 -12 -16 -24.7 29.3
 12 6 -16 12.2 28.7
 12 -6 16 -51.19 31.6
 16 6 12 1.6 30.9
 -6 12 -16 -12.6 31.1
 -16 -12 -6 -11.1 32.6
 -16 6 -12 7 31.1
 12 -16 -6 -18.5 26.8
 -16 6 -12 -23.1 29.5
 12 -16 -6 9.5 31
 16 -6 -12 -0.6 32.7
 16 -12 6 -30.3 33.6
 16 6 12 29.6 25.9
 6 12 16 -1.8 39.2
 -12 16 -6 24.3 33
 -6 -16 -12 13.6 34.6
 12 16 6 37.6 36.2
 12 16 6 -22.2 20.5
 8 12 -16 17.8 32.5
 -16 12 -8 32.3 31.1
 16 8 -12 14.4 24.6
 8 -16 -12 -19.4 23.2
 -12 16 8 -27.2 33.8
 -16 8 12 -14.4 24.3
 -8 -12 -16 -43.5 34.6
 12 16 -8 -53.49 33.3
 12 -8 -16 -31.4 26.7
 -8 16 -12 31.2 35.6
 -8 12 16 72.59 36.9
 12 16 -8 -30.6 30.9
 8 -16 -12 -25 30.5
 -16 12 -8 -7 27.4
 16 12 8 49.6 33.9
 -12 -8 16 39 31.3
 -16 -8 -12 -48.7 34
 -12 -16 -8 -3.3 33.5
 12 -16 8 54.69 37.1
 8 16 12 78.89 39.4
 -12 8 -16 -4 33.8
 16 -12 -8 26 32
 16 12 8 51.19 25.9
 -8 -16 12 -8.8 37.2
 8 -12 16 26.6 34.5
 12 -8 -16 20.5 34.5
 -16 -12 8 37.5 32.7
 16 -8 12 64.89 38.6
 12 8 16 -13.3 36.7
 16 8 -12 25 34.4
 -12 8 -16 -20.6 24.2
 8 16 -12 27 33.8
 12 -8 16 0.4 33.7
 12 16 8 8.5 20.6
 -16 12 8 25.5 27.8
 12 -16 -8 11 28.6
 8 12 16 -17.8 40.4
 16 8 12 36.4 35.6
 -12 -8 -16 -39.2 34.1
 -12 -16 8 19.9 29.1
 8 -16 12 33.7 36.1
 8 -12 -16 23.2 33
 -8 -12 16 32.3 24.4
 12 8 -16 -16.8 27.6
 -8 -16 -12 -14.5 35.7
 8 -12 -16 10.5 22.4
 -16 8 -12 3.7 29.9
 12 16 8 11.9 36.8
 16 -12 8 2.5 35.8
 16 12 -8 -14.7 32.6
 16 -8 -12 37 34
 -16 -8 12 -2.7 34.3
 16 12 -8 8.8 26.4
 -8 12 -16 17.8 33.6
 -16 8 -12 -42.9 29.3
 -16 -12 -8 -51.09 32.6
 -8 16 12 -27.5 35.6
 -12 16 -8 1.9 22.6
 12 -16 -8 23.1 32.7
 -12 8 16 -38 30.7
 16 8 12 16.3 25.5
 12 8 -16 -4.6 34.9
 -12 16 -8 4.2 34.5
 16 -10 12 -11.9 37.6
 12 -10 -16 20.5 34.3
 -10 -12 -16 -5.1 36.2
 -12 10 -16 6 23.7
 16 -12 -10 57.19 35.8
 12 16 -10 58.09 35.1
 10 -16 -12 -1.4 32.5
 -16 10 12 -10.5 28.8
 -12 10 -16 41.8 36
 -16 -12 10 66.49 34.9
 -16 12 -10 10 28.2
 16 10 -12 -15.6 33.2
 16 10 -12 42.7 27.6
 12 -16 10 52.19 39
 12 -10 -16 51.89 27.9
 -12 -10 16 -37.8 31
 -10 12 16 65.79 36.5
 10 12 -16 -52.59 31.6
 -10 -16 12 38.2 26.7
 16 -12 -10 29.1 35.5
 -16 12 -10 32.8 32
 10 12 -16 24.5 36.6
 -12 -16 -10 47 36
 10 -12 16 -10.1 35.1
 -16 -10 -12 64.19 39.2
 12 10 16 -18.7 39.2
 16 12 10 8.4 35.5
 -12 16 10 13.4 35.7
 10 16 12 7.4 38.6
 16 12 10 29.4 23
 -10 16 -12 26.3 35.9
 12 16 -10 -53.59 35.1
 10 -16 -12 21.6 26.9
 10 -16 12 29.8 36.5
 -16 10 -12 69.29 33.7
 -16 -10 12 11.4 34.3
 -16 -12 -10 -37.8 36.5
 12 -10 16 48.4 38.4
 -12 -10 -16 -1.2 36.3
 12 -16 -10 58.89 29.4
 16 -10 -12 -74.59 33.1
 16 -10 -12 -38.4 33.3
 -16 12 10 29.5 31.9
 -12 -16 10 17.3 30
 12 10 -16 95.89 39.4
 12 16 10 10.4 39.1
 16 -12 10 15.9 39.7
 -16 10 -12 -13.2 29.2
 10 16 -12 -13.8 31.8
 -10 -12 16 -63.29 26
 12 -16 -10 18.2 32.3
 10 -12 -16 38.8 25
 -10 -16 -12 72.29 38.5
 16 12 -10 -24.1 25.5
 10 12 16 75.89 43.4
 16 10 12 13.3 23.6
 -10 12 -16 14.9 35.1
 10 -12 -16 -5.6 31.4
 -12 10 16 54.59 33.9
 -10 16 12 34.4 37.8
 16 12 -10 -13.2 34.6
 16 10 12 13.3 35.3
 -12 16 -10 -8.4 33.7
 12 10 -16 -24.3 30.1
 12 -12 16 57.69 39.4
 -16 12 -12 57.69 31.3
 -16 12 12 48.6 33.4
 -12 12 -16 34.1 38.7
 -12 12 16 73.99 35.8
 -16 -12 12 106.69 38.8
 12 12 -16 71.09 40.9
 12 16 -12 88.89 39.9
 16 -12 -12 83.49 39.1
 16 12 12 77.39 25.5
 12 12 -16 104.29 37.6
 12 16 -12 53.79 35.3
 12 -16 -12 59.69 32.4
 -12 -12 -16 90.09 43.3
 -12 -12 16 44.9 32.8
 12 -12 -16 124.19 41.1
 12 -16 12 116.49 42.8
 12 -12 -16 60.49 30.9
 -12 -16 12 48.8 32
 12 12 16 -17.5 42.8
 -16 -12 -12 -17.2 37.9
 -12 16 -12 144.09 41.1
 16 12 -12 143.99 40.9
 12 -16 -12 67.09 37.3
 -16 12 -12 147.79 39.2
 12 16 12 67.79 41.3
 16 -12 -12 61.89 39.3
 16 12 12 80.99 40.7
 -12 16 12 39.4 39.5
 16 12 -12 97.89 34.6
 16 -12 12 16.9 40.4
 -12 -16 -12 88.69 40.7
 -14 0 -16 95.89 35.5
 -16 14 0 101.29 35
 16 0 -14 49.1 33.9
 -14 16 0 71.39 33.4
 0 -14 16 36.2 36.7
 -16 14 0 72.69 29.6
 0 16 14 143.49 42
 16 14 0 14.2 29.8
 14 0 16 163.28 34.3
 14 16 0 58.79 34.1
 14 0 -16 19.7 31.5
 -16 -14 0 52.19 35.5
 0 -14 -16 16.7 34.1
 -16 0 -14 134.09 38.2
 -16 0 14 32.6 35.6
 0 14 16 4.8 39.6
 14 16 0 76.19 30.5
 0 -16 -14 50.19 37.1
 16 -14 0 96.89 36.6
 16 14 0 -27.6 27.6
 0 16 -14 13.4 35.1
 16 0 14 68.79 32
 -14 0 -16 61.39 36.2
 0 14 -16 26.5 35.6
 14 -16 0 45.8 33.7
 0 -16 14 32 36.3
 -14 -16 0 89.89 35.8
 -16 0 -14 90.09 35
 -14 0 16 96.79 37.3
 -14 16 0 104.09 32.4
 -14 -2 16 140.59 38.1
 16 14 2 72.79 30.4
 -14 16 2 66.69 32.2
 16 2 -14 68.29 35.6
 -2 14 16 95.89 41.7
 -16 2 14 58.49 24.1
 -16 -2 -14 46.4 36.7
 14 16 -2 68.19 35.3
 -16 -14 2 67.29 37.1
 -14 2 -16 45.3 33.7
 -2 16 -14 129.69 39.4
 14 -16 2 118.29 38
 -14 -16 -2 84.29 35.8
 -16 14 -2 93.69 31.5
 2 16 14 88.09 40.6
 -2 -14 -16 85.29 38.3
 14 -2 -16 146.69 35.3
 14 2 16 117.79 30.4
 2 -16 -14 3.4 33.4
 -14 2 -16 31.7 35.5
 2 14 -16 118.89 38.4
 -16 14 -2 143.49 35.6
 16 -2 14 89.99 33.2
 16 -14 -2 27.8 32.4
 16 2 -14 110.79 27
 14 16 -2 70.59 31.7
 -16 2 14 121.59 40.8
 2 -14 16 58.59 38
 16 14 2 38.9 35.6
 -2 -16 14 93.39 39.6
 14 -16 -2 105.29 34
 -16 14 2 75.69 36.5
 -14 -2 -16 64.09 36
 2 14 16 106.09 44.6
 14 16 2 53.99 36.3
 -16 -2 14 66.19 36.2
 -2 -16 -14 78.49 39.9
 14 -2 16 123.39 35.5
 16 -2 -14 39 33.4
 -14 -16 2 45.9 34.9
 -16 2 -14 74.79 37.1
 14 16 2 124.09 31.5
 -2 16 14 149.09 41.7
 14 2 -16 106.49 30.5
 2 -14 -16 94.19 35.8
 14 2 -16 120.99 35.4
 2 -16 14 85.09 36.6
 -14 16 -2 59.39 33.1
 16 14 -2 93.39 32.9
 -16 -14 -2 100.19 38.8
 2 16 -14 94.89 39.6
 16 14 -2 95.59 33
 -2 -14 16 94.89 40.4
 -16 2 -14 90.49 36.4
 16 -14 2 61.99 37
 -14 2 16 169.88 31.1
 -14 16 -2 92.79 32.2
 16 2 14 33 30
 -2 14 -16 90.99 38
 -16 14 2 127.19 31.8
 -16 4 14 -0.3 23.9
 4 16 14 29.6 39.6
 14 -4 -16 -30.3 30.2
 14 4 16 38.5 26.7
 -16 14 -4 13.2 28.5
 14 -16 4 0.9 35
 -14 -16 -4 -31.9 32.2
 14 -4 -16 -39.5 34
 16 4 -14 47.4 25.1
 16 -14 -4 37.7 33.2
 -4 16 -14 -31.5 35.1
 -4 -16 14 60.69 39.6
 16 -4 14 27.5 34.6
 4 14 -16 6.8 34.8
 -14 4 -16 -34.8 34.1
 4 -14 16 13.3 35
 -16 -4 -14 -17.6 35
 -4 14 16 26.3 37.6
 14 16 -4 60.39 31.5
 -4 -14 -16 52.99 39.4
 14 16 -4 3.5 30.6
 4 -16 -14 -28.2 34.1
 -16 -14 4 6.1 34.2
 14 4 16 -17.1 34.4
 -14 4 -16 -19.5 30.8
 -14 -4 16 54.39 34.9
 16 14 4 17.3 32.7
 16 4 -14 38.3 34.1
 -14 16 4 70.49 31.9
 -16 14 -4 75.09 31.3
 16 14 4 24.1 25.8
 -16 14 4 42.8 28.3
 -14 -16 4 1.4 32.8
 16 14 -4 47 32.1
 14 16 4 47.5 26
 16 -4 -14 86.59 34.8
 14 4 -16 25.1 32.5
 -16 4 -14 18.3 34.4
 14 16 4 51.39 37.5
 -16 4 -14 -26.5 33.6
 4 -16 14 -4 34
 -14 -4 -16 -69.09 32.3
 -14 16 -4 30.2 34
 -4 16 14 0.7 36.4
 4 16 -14 7.8 35.8
 -4 -16 -14 -3.5 36.8
 -4 -14 16 58.29 40.2
 14 -16 -4 31.8 32.6
 -14 16 -4 27.5 28.3
 -16 14 4 69.39 35.4
 14 -16 -4 13 30.7
 4 -14 -16 -2.1 32.5
 -16 -4 14 75.69 36.7
 -4 14 -16 62.89 37.2
 16 4 14 31.9 29.1
 16 14 -4 -15.8 27.3
 16 4 14 8.9 31.9
 -16 -14 -4 78.19 34.5
 14 4 -16 -31.6 26.2
 4 14 16 121.29 44.1
 -14 4 16 5.2 26.1
 14 -4 16 25.5 33
 16 -14 4 45.1 36.6
 14 6 16 29 25.2
 14 16 -6 -1.9 32.6
 -6 16 -14 47.8 36.9
 16 14 6 8.7 24.6
 6 -16 -14 -40.5 30.5
 14 -6 -16 -10.7 29.8
 -6 14 16 22.7 37.2
 6 16 14 -8.4 39.4
 -14 -16 -6 -6.5 33.6
 -16 14 -6 -16.3 28.9
 6 -14 16 22.5 36.9
 14 -16 6 -2.8 37.4
 14 -6 -16 32.1 35.7
 -14 6 -16 14.1 36.8
 -6 -16 14 -7 37.9
 -6 -14 -16 -66.89 33.8
 16 -6 14 -17.8 35.3
 16 14 6 0.6 34
 -14 -6 16 -24 33.3
 16 -14 -6 34.7 34
 -16 -6 -14 13.7 36.2
 -16 6 14 10 25.8
 -14 6 -16 -34 29.2
 6 14 -16 -23.7 34.1
 -16 -14 6 -7 33.9
 -16 14 -6 19.3 32.3
 16 6 -14 -35.5 25.5
 14 16 -6 -2.3 31
 16 6 -14 53.89 34.8
 14 6 16 17.1 36.5
 -14 16 6 23.9 32.1
 14 -16 -6 17.4 34.5
 6 -14 -16 -12.5 33.1
 14 6 -16 -7.7 28.8
 -16 -6 14 24.8 37.1
 16 14 -6 -6.8 27.8
 6 14 16 61.49 44.1
 -16 14 6 21 29
 -6 -16 -14 16.5 36.4
 -6 14 -16 -0.9 35.3
 -6 -14 16 -67.69 36.5
 6 -16 14 -14.2 35.9
 16 6 14 -41.6 24.8
 -14 -16 6 55.99 34.1
 16 6 14 71.39 34.7
 14 16 6 -49.4 34.6
 14 16 6 -23.6 23.7
 16 14 -6 25.4 33.2
 -14 -6 -16 44.5 38.3
 -16 -14 -6 -43.9 34.3
 -16 6 -14 -3.6 33
 -6 16 14 -12.6 38.6
 -14 16 -6 20.7 33.7
 14 6 -16 -26.9 30.8
 16 -14 6 47.7 38.6
 14 -6 16 14 34.2
 6 16 -14 -76.99 31.8
 -16 6 -14 -50.69 30.9
 -14 16 -6 -33.3 26.1
 16 -6 -14 -18.5 32.2
 -14 6 16 -50.79 27.3
 14 -16 -6 -18.8 29.7
 14 16 -8 3.5 34.5
 16 8 -14 11 34.1
 14 -8 -16 11.1 36
 -16 14 -8 16 28.5
 16 -14 -8 54.29 34.4
 -14 16 8 -55.99 32.9
 16 -8 14 11.6 38.9
 14 -16 8 2.9 37.3
 8 -16 -14 -20.3 22.3
 8 -16 -14 -9.8 31.5
 -16 8 14 -23.8 25.6
 -8 -16 14 -20.1 39.9
 -8 14 16 -74.99 32.7
 14 -8 -16 -40.5 29.1
 16 14 8 27.2 24.5
 -16 -14 8 -79.49 32.1
 -8 -14 -16 -2.7 37.7
 16 14 8 -6.5 35.4
 -16 -8 -14 -28.9 37
 -14 8 -16 -23.7 27.9
 -14 8 -16 -49.4 35.3
 -14 -16 -8 -16.9 36
 8 16 14 -13.1 41.1
 8 -14 16 14.3 36.8
 14 8 16 -27.4 35.6
 16 8 -14 -51.09 25.7
 8 14 -16 23.4 36.4
 16 -14 -8 -46.5 33.4
 14 16 -8 8.6 32.8
 -8 16 -14 9.1 36.3
 -16 14 -8 38.9 32.6
 -14 -8 16 -25.3 33.4
 14 -16 -8 -23.7 33.8
 16 -14 8 29.5 40.4
 -16 14 8 -3 30.9
 -16 -14 -8 32.2 37.1
 8 16 -14 34.7 34.5
 -16 8 -14 -26.2 35
 14 16 8 -20.4 22.3
 -8 14 -16 50.09 36.9
 -16 8 -14 -14.1 31
 16 -8 -14 -17.5 33.6
 16 -8 -14 2.9 36.1
 -14 8 16 47.1 30.9
 14 -16 -8 -24.4 29.1
 16 8 14 -8.7 24.8
 -8 -16 -14 -8.8 37.3
 16 8 14 -15.3 35.8
 14 -8 16 -29.6 35.4
 14 8 -16 -51.09 27
 8 -16 14 -49.8 35.2
 16 14 -8 -47.9 27.2
 -14 16 -8 -29.1 32.4
 -16 -8 14 -12.6 36.2
 14 8 -16 29.1 35.9
 16 14 -8 -24.5 32.4
 -14 -8 -16 7.2 36.3
 8 14 16 -20.2 41.1
 -14 16 -8 61.69 26.9
 14 16 8 30.1 38.7
 8 -14 -16 -6 33.7
 -8 16 14 -12.1 38.7
 8 -14 -16 -15 21.5
 -14 -16 8 26.1 33.1
 -14 10 -16 26 27.4
 -16 14 -10 -35.8 26.6
 -14 10 -16 -25.3 37.2
 -10 14 16 90.09 37.7
 10 -14 16 26.1 37.5
 16 -10 14 -8.2 38.7
 14 -16 10 -15.5 38.9
 14 16 -10 4.5 37.6
 16 10 -14 -45.6 28.1
 10 16 14 -18.1 41.7
 16 10 -14 -25.6 33.1
 14 10 16 27 40.6
 14 -10 -16 13.6 36.8
 14 -10 -16 -1.6 31.3
 16 14 10 -4.6 23
 16 -14 -10 -24.5 31.1
 -16 -10 -14 -8.1 38.6
 -10 16 -14 2 36.4
 16 -14 -10 6.9 36.1
 -16 -14 10 17.1 36.6
 10 -16 -14 -32.9 32.6
 -14 16 10 12.6 38.6
 -10 -14 -16 -24.5 39.2
 16 14 10 -39.6 36.3
 10 14 -16 6.9 36.1
 10 -16 -14 12.7 27.7
 14 16 -10 27.1 33.6
 -14 -16 -10 25.3 38.5
 -16 14 -10 -12.8 33
 -14 -10 16 -77.59 31.9
 -16 10 14 -50.09 30.8
 14 -16 -10 -26 29.4
 16 10 14 10.4 39.7
 -14 10 16 -6.2 31.5
 -16 -10 14 -22.3 33.8
 14 10 -16 -68.59 30.3
 14 -16 -10 -47.4 33.6
 10 -16 14 -3.5 38.3
 16 14 -10 -13.7 35.1
 14 -10 16 17.8 38.5
 -14 -10 -16 7.1 38.9
 -16 -14 -10 -15.2 38
 16 -14 10 -6.8 41.5
 16 -10 -14 -92.29 32.4
 -16 10 -14 -40.1 34.6
 14 10 -16 36.3 38.8
 -14 16 -10 20.1 36.9
 -16 10 -14 -28.6 29.4
 -10 14 -16 -25.2 35.7
 10 -14 -16 -21.8 24.8
 10 -14 -16 26.3 34.2
 10 14 16 -13.8 42
 16 -10 -14 -7.1 37.5
 14 16 10 30.4 40.7
 -16 14 10 -58.79 32.6
 16 14 -10 23.3 29.5
 -10 16 14 -60.99 37.6
 -14 -16 10 -58.49 32.4
 -14 16 -10 5.5 24.2
 -10 -14 16 -29.7 26
 -10 -16 -14 -4.5 38.4
 16 10 14 16.2 23.6
 10 16 -14 140.69 41.7
 16 -14 -12 -34.1 36.5
 -12 -14 -16 2 40.6
 14 -16 12 4.7 41.5
 -14 12 -16 -40.3 35.7
 -12 16 -14 40.7 39.9
 14 12 16 21.7 43.9
 -14 16 12 3.3 40
 16 14 12 45.4 41.8
 -12 14 16 48 40.6
 12 14 -16 53.39 38.2
 -16 -12 -14 -1.9 39.5
 14 16 -12 -15.7 32.4
 -16 -14 12 -15.6 33.9
 16 12 -14 -5.4 31.7
 -16 14 -12 11.3 29
 12 -14 16 8.4 40.6
 12 14 -16 74.69 42.4
 -12 -16 14 107.29 32.7
 12 -16 -14 29.2 38.1
 14 16 -12 49.5 42.3
 14 -12 -16 21 37.9
 16 -12 14 -12.2 39.5
 16 12 -14 45.3 40.3
 12 -16 -14 26.9 31.4
 -14 -12 16 56.09 35.7
 -14 -16 -12 33 40.4
 -16 12 14 -18.7 34.6
 14 -12 -16 -0.9 32.2
 -16 14 -12 7.4 37.2
 12 16 14 28.8 44.8
 16 -14 -12 73.39 38.3
 14 -16 -12 76.59 36.3
 -16 14 12 52.89 38
 14 16 12 30.8 43.7
 -14 12 16 -21.3 33
 -14 -16 12 67.19 35.7
 -12 16 14 42.8 41.2
 -12 -14 16 53.09 31.8
 -16 12 -14 23.5 38.4
 14 12 -16 58.79 34.5
 -14 16 -12 39.4 39.1
 16 14 -12 50.39 35.9
 -12 14 -16 56.39 40.5
 14 -12 16 32.5 41.5
 -16 12 -14 32.6 31.4
 14 -16 -12 53.19 38.8
 16 -14 12 -45.1 39.6
 16 14 -12 19.4 39.6
 12 -14 -16 46.3 30.4
 -14 -12 -16 3.9 38.9
 12 -16 14 33.8 40.9
 -12 -16 -14 -43.9 39.5
 12 16 -14 40.5 39.9
 16 12 14 90.89 42.7
 16 -12 -14 32.3 35.4
 -16 -12 14 37.7 37.8
 12 -14 -16 -5.3 35.6
 -16 -14 -12 7 39.9
 16 -12 -14 0.5 38.7
 12 16 -14 -23.7 39.8
 12 14 16 68.99 45.7
 14 12 -16 34.1 41
 -14 -14 16 10.3 34.7
 14 -16 -14 -52.69 36.8
 -14 -14 -16 0.8 40.2
 -14 -16 -14 -32.9 40.8
 -14 -16 14 -14.7 34.4
 -16 14 -14 -47.2 37.8
 -16 14 14 -47.7 35.6
 -14 14 -16 -24.6 39.8
 -14 14 16 1.4 38.3
 -14 16 -14 -28.6 38.1
 14 -16 -14 -19.7 34
 14 -16 14 -37.7 39.9
 14 -14 -16 16.1 32.9
 14 -14 16 -23.5 42
 14 14 -16 -27.3 39.6
 14 16 -14 6.3 40
 16 -14 -14 -7.1 36.1
 16 14 -14 35.6 35.8
 16 14 14 -32.1 40.3
 16 -14 14 -93.19 40.1
 -16 -14 -14 -44.2 39.1
 14 16 14 -48.2 42.7
 14 14 -16 24.4 36.2
 16 -14 -14 -97.49 34.4
 14 16 -14 -26.5 36.7
 -16 14 -14 8.3 47.5
 14 14 16 27.6 44.8
 -16 -14 14 30.4 35.4
 14 -14 -16 26.2 39.5
 16 14 -14 2.2 40.2
 -14 16 14 36.6 41.7
 -16 0 -16 74.19 40.3
 -16 16 0 122.79 38.2
 0 16 16 78.39 45.3
 -16 0 16 126.69 42.2
 -16 -16 0 162.58 42
 16 0 -16 97.29 38.8
 -16 0 -16 199.18 43.6
 -16 16 0 150.28 38.1
 0 -16 16 66.39 42
 16 -16 0 115.99 38.8
 0 16 -16 177.58 44.2
 0 -16 -16 92.69 40.3
 16 16 0 43.1 36.4
 16 0 16 182.38 37.6
 16 16 0 287.67 40.6
 -16 2 -16 45.6 38
 -16 16 2 35.7 32.7
 -2 16 -16 15.8 37.1
 -16 2 16 6.9 24.9
 -2 -16 16 9.6 39.6
 2 -16 16 -30 34.6
 16 -16 -2 43.2 35.1
 16 -16 2 68.29 38.1
 -16 16 -2 4.9 32
 -16 -16 -2 49.2 36.1
 -16 -16 2 2.1 35.8
 -16 -2 -16 15 38.2
 -16 -2 16 -6.3 35.7
 -16 2 -16 -16.7 33.9
 -16 2 16 0.5 38.1
 -16 16 -2 4.5 33.5
 -16 16 2 20.6 32.7
 -2 -16 -16 -21.2 35.8
 2 -16 -16 12.2 34.7
 16 2 16 3.2 29
 16 16 -2 98.69 33.9
 16 16 -2 21.8 31.2
 16 16 2 4.9 36.5
 16 16 2 5.8 27.3
 2 16 16 -48.6 40.8
 16 2 -16 -0.4 26.7
 -2 16 16 37.9 40.7
 16 -2 -16 -4.2 34
 16 -2 16 -14.6 33.3
 16 2 -16 -10 34.1
 2 16 -16 -23 36.9
 16 16 4 -21.6 26.6
 -16 4 -16 -36.3 36.1
 -4 -16 16 27.1 41.1
 4 -16 16 -34.7 36.3
 16 -16 -4 47.1 35.4
 16 -16 4 3.5 38.3
 4 -16 -16 -9.3 35.2
 16 16 -4 -27.2 31.2
 -16 16 -4 6.3 31.3
 -4 -16 -16 -1.3 38.8
 -16 -4 -16 53.49 40.5
 -16 -4 16 19 37.8
 -16 4 -16 -8 34
 -16 4 16 32 27.5
 -16 16 -4 70.69 34
 -16 16 4 2.4 30.8
 -4 16 -16 15.7 37.5
 -4 16 16 -0.9 40.8
 4 16 -16 -32.1 37.1
 4 16 16 19.5 43
 16 4 -16 -30.8 26.7
 16 4 16 30.1 36.6
 16 16 -4 20.9 31.3
 16 16 4 6.2 36.6
 -16 -16 4 -5.5 36.1
 16 4 16 -14.2 27.6
 16 -4 -16 -20.2 33.1
 16 -4 16 -82.19 32.2
 -16 -16 -4 27.4 35.6
 16 4 -16 -5 34.4
 6 16 -16 -77.59 37
 -16 16 6 31.9 34.9
 -6 16 16 -27.7 38.1
 -16 6 16 -7.3 28.6
 -6 16 -16 -94.89 34.4
 -16 6 -16 41.4 39.6
 -16 16 -6 13 32.3
 -6 -16 -16 26.3 40.5
 6 -16 -16 30 35.8
 16 -6 -16 28.4 39.4
 16 16 6 -10.2 37.2
 -16 16 -6 -6.8 33.4
 -16 -16 -6 15.6 36.9
 -16 -16 6 -30.2 36.3
 -16 -6 -16 19.9 40.2
 -16 -6 16 -21.5 37.7
 -16 6 -16 -25.5 32.5
 -6 -16 16 -48.1 40.6
 6 -16 16 -16.1 36.1
 16 -16 -6 -18.8 33.2
 16 -16 6 25.1 39.4
 16 -6 -16 -87.99 32.8
 16 -6 16 -31.9 35.9
 16 6 -16 71.69 38.9
 16 6 16 2.2 26.3
 16 16 -6 -47.9 32.8
 16 16 6 -2.5 24.8
 16 6 16 55.49 39.3
 16 16 -6 -19 30.3
 6 16 16 50.69 43.7
 16 6 -16 21.4 31.1
 -8 -16 16 -60.79 41.9
 8 -16 16 14.4 40.1
 16 8 -16 38.6 38.5
 16 8 16 15.3 25.7
 16 16 -8 -22.6 35.7
 16 16 8 -24.3 23.6
 16 -16 -8 24.1 38.3
 16 -8 -16 -30.4 36.6
 -8 16 16 -32.7 37.9
 8 16 -16 -5.7 39.2
 8 16 16 -3 43.4
 16 8 -16 34.8 31.3
 16 8 16 -18.2 37.1
 16 16 -8 -7.8 31.3
 16 16 8 19.3 40.3
 -16 8 16 -3.6 29.5
 -16 16 -8 43.7 37.7
 -16 16 8 2.3 34
 -8 16 -16 39.6 38.7
 16 -16 8 -45 38.9
 16 -8 -16 -32 34
 16 -8 16 39.8 40
 -16 -16 -8 5 37.6
 -16 8 -16 -11.7 38
 16 -16 -8 -31.2 35.1
 -8 -16 -16 18.8 43.3
 8 -16 -16 17.3 35.2
 -16 16 -8 67.99 30.7
 -16 8 -16 -27 31.3
 -16 -8 16 -2.5 37.4
 -16 -8 -16 -23.1 39.5
 -16 -16 8 -9.3 36.7
 16 -10 -16 38.5 34.9
 16 -16 10 10.3 42.6
 -16 16 -10 -3.9 37
 -16 10 16 27 31.2
 16 16 -10 -11 32
 16 16 10 -30.2 40.2
 10 -16 -16 63.29 28.1
 10 -16 16 -48 37.7
 -16 -16 -10 4.7 40.8
 -16 -16 10 -18.1 36
 -16 -10 -16 -23.4 39.7
 -16 -10 16 -2.7 37.8
 16 10 16 15.4 41
 -10 16 -16 20.7 39.7
 -10 16 16 -15.3 42
 10 16 -16 -39.7 37.3
 10 16 16 20.7 46.1
 16 10 -16 -36.6 31.3
 10 -16 -16 -4 34.3
 16 -16 -10 -18.4 38.4
 16 -10 -16 -30.9 37
 -16 16 10 -40 36
 16 -16 -10 -48.5 30.4
 -10 -16 -16 29.9 43
 -16 10 -16 -35.7 29.5
 16 -10 16 7.6 41.2
 16 10 -16 29.3 40.3
 16 16 -10 -58.19 34.2
 16 16 10 -42.6 22.4
 -16 10 -16 -54.09 38.2
 -16 16 -10 12.2 27.2
 -16 16 -12 4.3 39.6
 16 -16 12 6.1 43
 16 -12 -16 -17.5 34.1
 16 -12 16 68.59 46.2
 -16 16 12 -147.59 36.4
 16 16 -12 -19.9 39.7
 -12 -16 -16 55.09 45.5
 -12 -16 16 -32.8 34.4
 12 -16 -16 -52.29 36
 16 -16 -12 6.9 40
 -16 12 -16 -61.29 37.5
 -16 -16 12 -56.69 35.8
 -16 -12 -16 -41 39.1
 -16 -12 16 -67.79 35.7
 -12 16 -16 -18.3 40.1
 -12 16 16 16.7 41.5
 12 16 -16 -11.4 39.1
 12 16 16 -13.7 45.4
 16 12 -16 -53.89 32
 16 12 16 4 44.3
 16 16 -12 -38.8 31
 16 16 12 -18.8 40.9
 -16 -16 -12 39 41.2
 -16 12 -16 -33.5 29.8
 16 12 -16 15.2 40.2
 16 -12 -16 -35.4 39.2
 -16 12 16 -20.1 35.6
 12 -16 -16 4.8 30.7
 12 -16 16 -37.5 39.5
 16 -16 -12 14.9 38
 -16 14 -16 -68.89 39.2
 16 -14 -16 -12.7 36.2
 16 -14 16 -14.1 45.7
 16 14 -16 33 43.7
 -16 14 16 -37.9 38.4
 14 -16 -16 -28.3 32.5
 14 -16 16 -11.5 45.6
 14 16 -16 26.8 43.8
 16 -16 -14 -12 38.2
 16 -16 14 39.3 46.5
 -16 -16 -14 -16.8 42.6
 -16 -16 14 -30.1 36.6
 -16 -14 -16 -19.9 42.1
 -16 -14 16 -1.5 36.8
 14 16 16 -50.19 44.3
 16 14 -16 -36.5 35.9
 16 14 16 31.2 44.5
 16 16 -14 34.6 40.5
 16 16 14 5.5 42.5
 14 -16 -16 -32.8 40.9
 -16 16 -14 -32.4 40.2
 -16 16 14 55.39 44
 -14 16 -16 -7.3 42
 -14 16 16 -19.1 41.1
 14 16 -16 22.9 40.5
 16 16 -14 12.6 43.8
 16 -16 -14 -51.99 39.3
 16 -14 -16 25 40.9
 -14 -16 -16 18.3 44.3
 -14 -16 16 -19.8 35
 16 16 -16 -12.7 39.8
 16 -16 -16 -8 36.8
 16 16 -16 42.7 46.3
 -16 16 16 -8.3 43
 -16 -16 16 77.39 40.4
 16 -16 -16 74.49 43.9
 16 16 16 -63.29 44.8
 -16 16 -16 31.6 45.1
 16 -16 16 -3.1 46.5
 -16 -16 -16 35.8 46.5
 -17 1 1 -7.3 28.1
 -1 -17 -1 -26.9 20.7
 -1 17 -1 -8.1 29
 -17 1 -1 -31.8 27.3
 1 1 -17 -6.5 22.3
 -1 17 1 9.4 28.5
 1 -1 -17 -25.9 27
 1 -1 -17 -43.5 22.8
 -1 -1 -17 -7.4 23.5
 -1 -1 -17 -33.6 28.1
 -1 1 -17 -45.2 26.6
 1 -17 1 31.7 25.4
 1 -1 17 19 23.8
 1 1 17 -46.7 20.6
 17 -1 -1 -22.7 28.1
 -1 1 -17 -7.6 22.8
 1 -17 -1 19.1 21.1
 1 -17 1 -26 18.4
 -17 -1 1 19.6 28.2
 17 -1 1 -22.6 27.2
 17 1 -1 15.6 30.1
 17 1 1 -24.9 27.4
 -1 -17 1 -20.4 19
 -1 -17 -1 44.8 22.4
 -1 -17 1 -14.3 23.3
 -1 -1 17 -30.5 22.5
 -1 1 17 -32.1 20.2
 1 -17 -1 -4 23.9
 -17 -1 -1 -4.4 27.9
 1 17 -1 -37.1 28.3
 1 17 1 -30.7 27.9
 1 1 -17 8 29
 17 1 -3 73.19 31.8
 -1 17 -3 22.1 29.7
 17 -1 3 70.79 33.1
 17 3 1 74.49 31.2
 -1 3 17 52.69 21.6
 3 -1 -17 22.7 30.8
 -3 17 1 95.89 33.3
 -1 -3 -17 25.4 30.6
 -3 -17 -1 39.9 24.4
 -3 1 -17 89.09 26.7
 1 3 -17 54.99 30.4
 3 17 -1 13.5 30.2
 1 3 -17 60.89 24.4
 1 17 3 131.09 34.1
 -1 -3 -17 55.49 28
 -3 1 -17 114.09 34.7
 1 -17 -3 90.79 25.4
 1 -17 -3 145.09 27.8
 3 -1 -17 54.79 26.5
 3 1 17 14 21.9
 17 -3 -1 24.2 30.5
 -1 -17 3 37.2 27.2
 3 -17 1 78.39 27.3
 -17 -1 -3 99.89 30.9
 -17 -3 1 62.19 31.7
 -3 -17 -1 85.09 25.3
 -17 1 3 59.49 32.1
 -17 3 -1 116.69 32.4
 3 -17 1 72.39 21.4
 1 -3 17 49.99 26.6
 -1 -17 3 64.79 21.3
 -1 3 -17 74.59 31.1
 17 -3 1 159.68 36.4
 3 -1 17 48.3 23.5
 -1 -17 -3 126.89 25.1
 -1 3 -17 35 23.9
 17 1 3 114.69 32.8
 17 3 -1 -5.8 28.9
 3 17 1 40.7 32.1
 1 -3 -17 118.09 32.6
 -3 17 -1 111.89 32.7
 3 1 -17 112.79 33.5
 -17 1 -3 149.99 33.4
 -3 -17 1 108.69 27.8
 -1 -3 17 14.1 26.3
 -3 -17 1 120.89 25.2
 1 -17 3 72.19 28
 1 -17 3 66.89 19.3
 3 -17 -1 59.69 22.9
 1 17 -3 52.19 29.7
 1 3 17 75.99 21.9
 1 -3 -17 79.59 28.4
 -1 17 3 32.5 30.6
 -3 -1 -17 45.8 31.5
 -3 -1 -17 123.09 28.5
 17 -1 -3 44.5 31.9
 -1 -17 -3 -9 24.9
 -17 -1 3 52.79 30.7
 3 -17 -1 68.09 25.5
 -17 3 1 107.59 33.5
 -17 -3 -1 48.3 30.6
 3 1 -17 85.09 25.6
 -17 -3 -3 109.29 34.4
 -17 -3 3 162.48 36.8
 17 3 -3 151.98 36.4
 -3 -3 -17 107.89 36
 17 -3 -3 188.68 37.2
 17 -3 3 140.89 38
 -3 3 -17 214.58 30.9
 -3 -17 3 224.38 27.8
 -3 -3 -17 194.88 35
 3 -3 -17 133.49 33.4
 3 3 -17 168.98 30.8
 -3 -17 -3 193.08 29.7
 -3 -17 3 150.08 33.7
 3 -17 -3 146.29 30.1
 3 3 17 136.99 26.7
 -3 3 -17 177.88 38.1
 -3 17 -3 175.38 35.7
 -3 17 3 189.38 38.7
 3 -3 -17 134.19 36.3
 17 3 3 140.69 35.9
 3 3 -17 136.09 35.9
 3 17 -3 193.88 37.5
 -17 3 -3 139.39 35.6
 -17 3 3 193.18 37.9
 -3 -17 -3 147.59 32.3
 3 -17 3 116.09 33.3
 3 -17 3 122.39 24.8
 3 -3 -17 161.08 27.9
 3 -3 17 155.18 32
 3 17 3 215.98 40.5
 3 -17 -3 115.59 30.2
 -5 1 -17 53.69 25.5
 -1 -5 -17 -24.9 28.4
 5 17 -1 58.69 32.6
 -1 17 -5 56.39 31.4
 17 1 -5 7.8 28.7
 5 -17 1 48.7 21
 -1 5 17 46.9 31.5
 1 5 -17 41.7 28.7
 17 -5 -1 75.39 33.4
 1 -17 -5 33.2 21.8
 -5 1 -17 29.6 33.6
 -1 -17 5 83.99 31.7
 1 -17 -5 3.3 26.2
 -5 17 1 -13.8 31.4
 -1 5 17 12 18.8
 -17 -5 1 67.39 31.9
 5 -17 1 34.1 26.3
 -17 5 -1 11.5 29.9
 17 -1 5 33.4 31
 5 -1 -17 -67.89 28.4
 -5 -17 -1 37.5 25.1
 1 17 5 -6.3 29.1
 -5 -17 -1 45.3 24.2
 1 -5 17 12.7 27.9
 5 -1 -17 -41.3 23.6
 -17 1 5 22.2 30.7
 17 5 1 -50.59 26.2
 5 1 17 47.3 23.1
 5 -1 -17 21.8 25.3
 1 5 -17 14.4 21.5
 -17 -1 -5 48.5 30.5
 1 17 -5 -15.6 28.5
 1 -5 -17 -19.8 27.3
 17 -5 1 30.9 30.9
 17 1 5 -1.7 29.7
 -1 -17 -5 -44.1 26.8
 1 5 17 -23.8 30.2
 -17 5 1 37.8 30.7
 -5 -17 1 47.3 25.6
 -5 -17 1 18.9 22
 5 17 1 -38.6 31.7
 -5 17 -1 6.3 29.2
 5 -17 -1 30.7 22.7
 17 1 5 -19.9 20.9
 5 1 -17 22.1 26.6
 1 -17 5 -15.2 27.4
 5 1 -17 40.3 25.7
 -1 -5 17 -21.3 27.2
 -1 5 -17 33 28.9
 -17 -5 -1 26.5 30.3
 5 -17 -1 19.7 26.1
 17 -1 -5 3.8 30.5
 -1 5 -17 11 21.1
 -17 -1 5 47.7 32.9
 -1 17 5 81.29 33.8
 5 1 -17 -50.99 28.7
 -5 -1 -17 75.49 27.8
 5 -1 17 -11.7 23.2
 -17 1 -5 9.8 27.4
 -5 -1 -17 15.1 32.4
 -1 -17 -5 32.3 21.4
 17 5 -1 48.8 29.4
 3 -17 -5 895.11 84.09
 17 -3 5 1043.8 91.99
 5 17 -3 807.72 89.09
 17 5 3 970.7 90.19
 -3 17 -5 850.71 87.49
 5 -3 -17 873.01 84.09
 5 -17 3 901.81 81.39
 -3 -17 5 1029.6 91.09
 3 -5 17 868.51 87.99
 -5 3 -17 931.21 91.09
 5 -17 3 880.51 88.19
 5 -3 -17 941.11 88.29
 -17 -5 3 907.01 90.79
 17 5 3 809.72 80.69
 -3 -5 -17 837.72 90.09
 17 -5 -3 945.91 93.19
 3 17 5 727.13 89.09
 -5 -17 -3 1061.79 84.99
 17 3 -5 877.61 91.19
 5 3 17 836.62 82.29
 -5 -17 -3 989.4 88.49
 -5 3 -17 929.91 84.69
 -17 3 5 914.51 92.09
 -17 -3 -5 959.5 92.39
 3 -17 -5 756.92 85.89
 -17 5 -3 946.01 90.79
 3 5 -17 952.4 88.09
 5 -3 -17 994.3 88.69
 3 5 -17 885.11 83.09
 -3 5 17 870.91 88.89
 -5 17 3 928.51 89.69
 -3 -17 -5 827.62 82.19
 3 17 -5 897.91 88.99
 5 -17 -3 914.61 85.59
 -3 -5 17 985.8 90.59
 -3 5 -17 884.51 83.29
 17 -5 3 891.81 91.59
 17 5 -3 990 90.69
 -5 -3 -17 776.12 87.69
 5 17 3 984.3 91.49
 5 -3 17 895.51 87.09
 5 -17 -3 910.71 85.79
 3 -5 -17 919.51 88.49
 -17 -5 -3 873.21 91.49
 5 3 -17 925.01 88.49
 -17 3 -5 900.21 80.09
 -3 17 5 828.12 88.79
 -5 -3 -17 933.11 89.39
 -3 5 -17 850.91 89.09
 -3 -17 -5 881.11 89.29
 -5 -17 3 956.4 89.69
 3 5 17 1028.2 91.99
 5 3 -17 937.41 84.99
 17 3 5 864.41 82.69
 17 -3 -5 903.91 92.69
 17 3 5 876.21 89.69
 5 3 -17 890.11 87.19
 3 -5 -17 751.32 81.19
 -17 -3 5 835.12 91.39
 3 -17 5 946.31 90.79
 -5 17 -3 755.72 87.29
 -17 5 3 930.11 91.69
 -5 -17 3 861.21 82.89
 -17 3 -5 847.52 89.69
 17 -5 5 402.46 49.8
 -5 5 -17 354.96 51.09
 -5 -17 5 448.26 50.29
 5 -5 -17 363.56 40.7
 5 -5 17 261.97 44.9
 17 -5 -5 350.16 50.69
 5 5 17 321.37 49.6
 5 17 -5 340.57 48.6
 5 17 5 306.87 50.59
 17 5 5 361.06 42.3
 -17 -5 5 326.07 49.3
 -17 5 -5 338.57 48.3
 -17 5 5 321.97 49.2
 -5 -17 -5 328.77 47.4
 5 5 -17 351.16 48.4
 -17 5 -5 323.77 40.2
 -5 5 -17 386.36 41.6
 -17 -5 -5 381.96 50.69
 5 -5 -17 350.66 48.2
 -5 17 -5 299.17 47
 17 5 -5 324.47 47.9
 17 5 5 334.07 47
 -5 5 17 331.17 48.1
 5 -17 -5 305.47 41.9
 5 -17 -5 294.77 44.2
 -5 -17 -5 291.27 38.9
 5 5 -17 374.06 43.4
 -5 17 5 357.26 50.89
 5 -17 5 312.57 48
 -5 -17 5 422.66 42.5
 -5 -5 -17 411.06 50.39
 7 -1 -17 125.09 35
 -17 -7 1 136.59 34.8
 7 -17 1 105.79 32.3
 -7 -17 -1 137.79 28.5
 17 7 1 86.19 26.3
 1 7 -17 114.89 33.2
 7 -17 1 175.78 27.5
 1 17 7 222.18 39.3
 17 7 1 143.39 33.2
 -1 7 17 35.2 34
 17 -7 -1 135.09 36.9
 1 -7 17 105.09 33
 -7 1 -17 99.39 36.8
 -7 17 1 150.98 36.6
 -17 1 7 69.39 34.9
 7 -1 -17 74.69 30.9
 -1 17 -7 131.29 36.2
 -1 -7 -17 94.59 33.7
 -17 7 -1 136.09 36.4
 -1 -17 7 64.89 34.7
 -7 1 -17 165.78 31.6
 7 -1 -17 105.59 29.5
 -17 -1 -7 126.89 34.7
 1 -17 -7 93.49 31.9
 7 1 17 190.78 29.2
 7 17 -1 72.39 35.3
 17 1 -7 180.08 36.8
 17 -1 7 132.99 35.2
 -7 -17 -1 160.98 30.8
 7 -1 17 88.89 28.8
 17 7 -1 98.29 24.3
 17 7 -1 118.59 33.1
 17 -7 1 163.28 36.2
 -7 -17 1 135.49 28.6
 -17 1 -7 163.48 36.8
 -7 -17 1 149.49 31.2
 -17 -1 7 50.69 35.1
 -17 1 -7 113.89 27.6
 17 -1 -7 99.79 34.6
 7 1 -17 99.39 30.7
 -7 -1 -17 100.99 36.1
 -1 -17 -7 64.19 32.7
 -17 -7 -1 87.99 36
 7 17 1 82.99 36.9
 1 17 -7 139.99 36.3
 -17 7 1 107.89 34.8
 -7 -1 -17 124.99 32
 -7 17 -1 96.09 33.1
 -1 17 7 83.09 35
 7 1 -17 82.09 33.7
 1 7 17 44.8 34.9
 -1 -7 17 127.49 35.6
 -1 7 -17 147.59 35.4
 17 1 7 54.09 26.6
 1 -17 7 82.49 33.9
 1 -7 -17 109.79 33.3
 7 -17 -1 159.78 28.9
 7 1 -17 150.38 32.2
 7 -17 -1 172.78 32
 17 1 7 77.89 34.2
 -7 3 -17 243.28 35.7
 -17 3 7 216.58 42.8
 -3 7 17 181.58 40.4
 3 7 -17 244.38 40.9
 17 -3 7 280.27 42.2
 -17 -3 -7 228.28 41.8
 -3 17 -7 238.28 42.5
 17 -7 -3 229.68 44.8
 17 7 3 236.18 34.2
 7 3 17 218.78 32.6
 -7 -17 -3 254.57 34.5
 -3 -17 7 289.37 43.6
 3 -17 -7 217.08 31.4
 7 -17 3 260.37 32.7
 7 -3 -17 226.38 34.8
 3 7 -17 224.58 32.4
 -7 3 -17 205.18 44
 -7 -17 -3 233.48 38.8
 -17 7 -3 253.07 31.4
 -3 -7 -17 214.88 42.1
 3 -7 17 181.08 38.4
 -17 -7 3 275.17 42.6
 7 -17 3 219.98 40
 -17 7 -3 179.38 41.3
 3 17 7 309.77 44.4
 17 3 -7 211.08 40
 7 -3 -17 257.47 40
 -7 17 3 202.38 42.1
 7 17 -3 185.98 41.5
 17 7 3 223.78 38.5
 3 -17 -7 293.07 40.3
 7 -17 -3 210.48 35.3
 7 -3 17 248.08 38.3
 -3 17 7 273.07 43.8
 17 -7 3 236.28 41.5
 -17 3 -7 187.88 40.5
 3 -17 7 203.88 41.5
 7 -17 -3 255.77 37.3
 17 -3 -7 255.57 43.7
 -17 7 3 328.37 44
 7 17 3 198.18 44
 17 3 7 154.78 34
 -17 -7 -3 173.78 40.7
 17 7 -3 200.98 38.1
 -7 17 -3 276.17 42
 7 3 -17 161.88 39.6
 17 3 7 235.48 42.2
 -3 -7 17 205.78 41.2
 3 7 17 161.88 41.6
 -7 -3 -17 262.97 44.5
 -7 -17 3 243.38 34
 -7 -17 3 330.07 41
 -17 3 -7 187.68 33.5
 -17 -3 7 243.18 45.3
 3 -7 -17 201.38 40
 -7 -3 -17 233.58 41
 -3 -17 -7 164.58 40.9
 3 17 -7 258.37 42.1
 7 3 -17 274.37 37.3
 -3 7 -17 259.87 42.7
 7 -17 5 1137.49 108.59
 -17 -7 5 1058.49 109.69
 -17 7 -5 1050.69 99.49
 -5 -7 -17 1031.3 108.49
 7 -5 -17 1205.08 102.59
 5 7 -17 1099.29 105.69
 17 -5 7 1123.79 108.39
 -17 -5 -7 1141.59 110.49
 5 -7 17 1063.69 107.39
 -5 -17 7 1142.59 109.69
 5 -17 -7 1204.78 102.19
 -7 -17 -5 1224.38 101.69
 -7 -17 -5 1053.69 106.69
 -17 7 -5 1101.19 107.39
 -17 5 7 1155.58 110.29
 5 -17 -7 1074.29 105.59
 7 -5 -17 942.71 106.09
 5 17 7 1070.69 109.29
 7 5 17 1161.78 108.89
 17 7 5 1067.29 101.39
 17 5 -7 1047.6 108.19
 -5 7 17 1130.69 106.59
 -7 5 -17 1172.18 109.59
 7 17 -5 1272.97 107.49
 -5 17 -7 1212.28 107.69
 -7 17 5 1144.89 107.69
 17 7 5 1173.58 107.59
 17 -7 -5 1169.38 112.09
 -7 5 -17 1089.19 102.09
 7 5 -17 1128.29 103.49
 5 17 -7 1331.37 108.49
 7 -5 17 1220.28 107.49
 -7 -17 5 1228.78 109.89
 -7 -17 5 1025.9 100.99
 -5 -17 -7 963.7 107.29
 -7 -5 -17 1167.28 109.69
 5 7 17 1059.59 108.79
 17 -5 -7 1235.58 113.19
 17 5 7 1025.7 107.39
 17 7 -5 1089.79 108.19
 -5 7 -17 1050.89 106.29
 7 5 -17 1070.89 107.89
 -17 -7 -5 1043.5 109.79
 17 -7 5 1106.99 109.49
 -7 17 -5 1091.99 106.69
 -17 7 5 1012.6 108.29
 17 5 7 1058.49 103.39
 -17 5 -7 1171.28 100.99
 5 -7 -17 1183.58 100.49
 7 17 5 1203.78 110.79
 7 -17 -5 1133.09 104.49
 -5 17 7 1104.39 106.99
 7 5 -17 1181.58 105.59
 -7 5 17 1295.47 106.69
 5 -7 -17 1090.29 107.19
 7 -17 -5 1092.69 104.19
 -17 5 -7 1141.69 107.59
 5 -17 7 1237.48 111.19
 -17 -5 7 1080.69 110.69
 -17 7 -7 329.87 44.8
 -7 -17 7 320.17 36.4
 17 -7 -7 247.68 46.5
 -7 -7 17 229.88 38.1
 7 7 -17 269.47 45.3
 7 17 -7 309.17 46.1
 17 -7 7 318.27 46
 17 7 -7 293.87 45.5
 7 -17 -7 230.18 37.1
 7 -17 7 314.77 46.9
 -7 -17 -7 298.27 46.1
 -17 7 7 292.27 47.8
 17 7 7 262.17 41.3
 17 7 7 262.17 41.3
 -7 7 17 234.38 42.8
 7 7 17 313.17 49.5
 7 -7 -17 332.27 38.2
 -7 17 -7 230.28 44.4
 -17 7 -7 247.38 39.7
 -7 7 -17 359.36 48.6
 -17 -7 -7 289.87 47.2
 -17 -7 7 316.27 46.9
 -7 -7 -17 317.77 47.7
 7 -7 -17 272.67 44.2
 7 17 7 330.67 49.7
 -7 17 7 265.27 47.7
 7 -7 17 200.28 41.9
 7 -17 -7 328.07 42.7
 -7 -17 7 356.56 48.8
 7 7 -17 280.87 44.3
 -7 7 -17 309.17 37
 -17 -1 -9 17.3 31.5
 -17 1 9 33.6 33.1
 -1 -17 9 -18.6 32
 -17 9 -1 -14.8 31.3
 9 -1 -17 8.7 26.2
 -1 -9 -17 -30.2 31.1
 17 1 -9 0.9 30.3
 9 1 17 27.6 25.6
 -17 9 -1 0.2 19.8
 -9 1 -17 41.1 27.4
 -9 1 -17 14.5 33.6
 9 -1 -17 15.9 30.5
 -1 17 -9 30.9 32.5
 1 17 9 68.19 34.9
 -1 9 17 40 33.6
 1 9 -17 42.6 30.8
 17 9 1 47.9 28.5
 17 -9 -1 53.69 33.8
 17 -1 9 73.49 32.1
 -9 17 1 29.2 31.8
 9 -1 -17 29.1 30.6
 9 -17 1 26.9 25
 9 17 -1 -23.5 31.5
 -17 -9 1 12.6 33.5
 17 9 1 66.39 26.1
 -9 -17 -1 25.6 28.1
 1 -9 17 11 31.1
 9 -17 1 27.3 29.5
 1 -17 -9 39.5 30.5
 -17 -1 9 41.7 32.7
 17 -9 1 32 31.5
 -17 -9 -1 2.1 31
 17 1 9 -18.8 29.5
 -9 17 -1 4.5 30
 -17 1 -9 39.7 27.1
 -9 -17 1 59.59 27.2
 9 -1 17 21.3 27.8
 -17 1 -9 46.4 32.7
 1 -17 9 -4.6 31.7
 1 -9 -17 -26.2 28.9
 -1 -9 17 -9.7 32.2
 9 1 -17 40.3 29.5
 9 -17 -1 54.49 29.5
 9 1 -17 -22.2 26.7
 -17 9 1 1.7 31.2
 -1 -17 -9 26.7 31.7
 9 -17 -1 15.2 25.7
 17 9 -1 11 23.1
 17 -1 -9 17.5 32.3
 -9 -1 -17 72.69 30.3
 -9 -1 -17 23 34.1
 1 9 17 1.7 33.1
 -1 9 -17 -15.3 30.5
 -1 17 9 28.6 34.3
 1 17 -9 41.4 33.3
 9 1 -17 -4.5 29
 9 17 1 -5.4 33.9
 17 9 -1 60.39 29.8
 3 -17 -9 267.07 41.7
 9 3 17 239.48 35.6
 3 17 9 277.07 46.1
 17 -9 -3 294.77 47.3
 -9 3 -17 228.68 44.8
 9 17 -3 279.87 45.2
 -9 3 -17 225.18 37.6
 9 -3 -17 249.38 37.8
 -3 9 17 244.28 45
 -3 -17 9 207.08 44.5
 -3 -9 -17 201.78 44.8
 -9 17 3 240.68 42.8
 9 -3 -17 232.98 42.9
 9 -17 3 171.08 42.5
 3 9 -17 246.08 43.5
 17 -3 9 236.28 43.8
 17 3 -9 255.07 43.5
 3 -9 17 192.98 41.6
 -17 3 9 210.08 43.5
 -17 -3 -9 229.48 44.4
 -3 17 -9 266.17 45.4
 -17 9 -3 276.17 44.2
 -17 9 -3 233.88 33.8
 17 9 3 302.57 40
 -17 -9 3 319.27 45.5
 -9 -17 -3 249.18 41.8
 17 9 3 230.68 39.7
 3 -17 9 305.27 46
 3 9 17 259.07 47.1
 -17 3 -9 297.17 45.6
 -17 9 3 207.58 43.5
 -9 -3 -17 272.07 43.6
 -3 17 9 263.67 45.7
 17 -9 3 209.48 43
 17 9 -3 257.07 42.4
 -9 -3 -17 166.38 42.6
 17 3 9 291.57 40
 9 3 -17 284.07 42.3
 9 -3 17 218.68 40.4
 9 3 -17 268.17 40.1
 -17 -3 9 183.68 42.9
 9 17 3 255.97 46.7
 17 9 -3 177.08 33
 9 -17 -3 228.98 39.2
 -9 -17 3 158.18 35.2
 -17 3 -9 309.67 39.6
 9 3 -17 276.67 42.2
 -3 9 -17 327.87 47.3
 -3 -17 -9 269.07 44.2
 17 -3 -9 284.67 45.1
 3 17 -9 295.47 46
 -17 -9 -3 260.27 46
 17 3 9 261.37 43
 3 -9 -17 276.77 43.8
 -9 17 -3 210.58 41.8
 9 -17 -3 288.47 39.9
 -3 -9 17 253.37 45.4
 -5 -17 9 188.48 40.4
 5 17 9 145.49 41.4
 17 5 -9 141.79 36.7
 9 5 17 135.39 40
 17 9 5 151.18 33.3
 17 9 5 137.79 34.4
 5 -17 -9 135.59 26.7
 -9 17 5 218.18 40.5
 5 -9 17 140.89 37.5
 17 -9 -5 98.79 39
 -17 -5 -9 202.28 40.7
 -17 9 -5 170.88 31
 -9 5 -17 189.38 41
 9 -5 -17 255.27 39.1
 9 17 -5 199.68 38.7
 5 9 -17 206.78 39.2
 17 -5 9 205.08 40.2
 9 -5 -17 212.08 33.1
 -17 9 -5 122.09 36.4
 -5 -9 -17 167.78 40.3
 9 -17 5 168.88 40.5
 -5 17 -9 178.38 40.2
 -17 -9 5 231.88 40.1
 -9 -17 -5 233.78 39.1
 -5 9 17 159.68 39.5
 -17 5 9 145.09 40.3
 5 -17 -9 187.18 36.6
 -9 5 -17 124.19 30.9
 9 5 -17 169.68 39.5
 -9 -17 5 188.98 32.4
 -17 -5 9 189.68 42.3
 -17 5 -9 181.38 38.7
 9 5 -17 185.38 38.5
 -9 17 -5 143.49 27.7
 -9 5 17 137.09 34.6
 17 -5 -9 189.68 40.5
 -5 9 -17 163.38 39.1
 17 5 9 113.09 33.5
 -9 17 -5 176.68 39.2
 5 9 17 210.48 43
 -5 17 9 139.89 40.2
 9 -17 -5 140.09 31.8
 17 9 -5 125.09 28
 17 9 -5 229.28 38.7
 -17 -9 -5 242.98 42.2
 5 17 -9 132.79 39
 -17 9 5 198.88 41.9
 -9 -5 -17 206.48 40
 -5 -9 17 104.99 39.4
 5 -9 -17 200.28 38.2
 9 -17 -5 127.99 34.3
 -5 -17 -9 180.08 39.7
 -17 5 -9 133.19 33.5
 17 -9 5 182.08 39.8
 17 5 9 67.59 33.9
 9 -5 17 129.89 33.4
 9 17 5 204.08 42.7
 5 -17 9 165.28 40.3
 -17 -9 7 284.07 49.3
 7 -17 -9 352.66 48.7
 -7 -9 -17 330.57 53.69
 -7 -17 9 354.66 52.79
 -9 7 -17 321.37 40.8
 -9 -17 -7 313.27 38.7
 9 -7 -17 301.07 48.9
 7 -17 -9 372.06 41.8
 9 -7 -17 348.77 44.3
 -7 17 -9 433.86 54.79
 -17 7 9 311.57 51.79
 17 -9 -7 291.87 51.09
 7 17 9 359.26 55.19
 9 17 -7 287.17 48.9
 -17 9 -7 347.97 45
 17 -7 9 291.97 50.89
 -17 -7 -9 311.37 51.69
 17 7 -9 253.47 48.7
 -9 7 -17 377.16 53.49
 7 9 -17 376.26 50.59
 -9 -17 -7 330.27 49.7
 9 7 17 354.26 53.89
 7 -9 17 366.96 50.59
 -9 17 7 294.67 50.19
 17 9 7 360.76 45.6
 -17 9 -7 374.36 48.1
 9 -17 7 377.66 52.49
 -9 -7 17 287.27 43.4
 17 9 7 358.76 47.4
 -7 9 17 338.47 50.99
 -9 -17 7 240.08 40.2
 -9 17 -7 327.77 50.99
 7 -9 -17 378.06 41
 -17 7 -9 325.47 48.6
 7 -9 -17 322.67 49
 17 7 9 410.26 50.49
 9 7 -17 343.27 52.09
 -9 -7 -17 333.97 50.89
 -17 7 -9 368.46 46.2
 17 9 -7 298.67 50.99
 9 -17 -7 350.46 47.2
 9 7 -17 422.26 49.1
 7 -17 9 356.16 52.39
 9 -17 -7 317.67 43.7
 -17 9 7 311.87 52.99
 17 9 -7 327.67 38.8
 -7 -17 -9 284.97 51.09
 -9 7 17 382.86 48.4
 17 -7 -9 277.47 50.49
 7 17 -9 404.56 53.19
 9 -7 17 292.77 46.9
 -17 -9 -7 304.97 52.79
 7 9 17 324.17 53.29
 17 -9 7 298.87 51.89
 9 17 7 298.37 52.39
 -17 -7 9 345.17 51.29
 17 7 9 334.07 46.2
 -7 -9 17 302.37 41.2
 -7 9 -17 293.17 49.8
 -7 17 9 366.76 52.89
 -17 -9 -9 171.28 41.5
 9 -9 -17 109.49 28.7
 -9 -9 17 165.28 33.3
 -9 -17 9 65.49 27.8
 9 17 9 144.39 42.8
 9 -9 -17 123.29 36.6
 9 17 -9 129.29 38
 -9 -17 -9 139.99 38.1
 17 9 9 115.69 35.7
 -9 9 17 147.29 38.5
 -9 17 -9 156.38 40.5
 -17 -9 9 180.68 40.2
 9 9 -17 145.59 36.2
 9 9 17 93.49 41
 9 -17 9 145.79 40.5
 17 -9 9 62.99 39.4
 17 9 -9 96.89 37
 -9 -9 -17 119.99 40.8
 -17 9 -9 169.78 33.1
 -9 9 -17 75.79 36.5
 9 9 -17 120.59 39.6
 17 -9 -9 64.39 36.8
 17 9 9 110.09 30.2
 9 -17 -9 67.39 32.9
 9 -17 -9 42.1 28.1
 -9 17 9 25.5 37.5
 -17 9 -9 142.59 34.2
 9 -9 17 76.99 36.5
 17 9 -9 115.49 27.4
 -17 9 9 105.79 39.5
 11 1 17 -36.2 26.3
 -11 17 1 37.8 31.4
 -17 11 -1 -62.79 30.2
 17 11 1 -37.3 27.2
 -11 1 -17 4.4 33.5
 1 -17 -11 7.6 30.9
 11 -1 -17 -6.8 31.7
 17 -11 -1 16.6 32.7
 17 -1 11 15.7 30.7
 17 1 -11 -15.1 29.9
 11 -17 1 -7.6 31.3
 -1 17 -11 -10.2 33.9
 -17 -11 1 3.8 33.1
 -17 11 -1 -34.2 22.3
 11 -1 -17 3.4 28.9
 -17 -1 -11 -56.89 31.7
 11 17 -1 -0.6 32
 -11 1 -17 -3.7 29.3
 17 11 1 -4.6 27
 -1 11 17 -25.7 37.6
 1 -11 17 -19.5 31.4
 1 11 -17 2.9 32.2
 -17 1 11 -23.3 34.1
 1 17 11 -77.09 33.9
 11 -1 -17 51.59 30.8
 -1 -17 11 3.6 33.8
 -1 -11 -17 -9.2 31.5
 11 17 -1 -5.6 27.4
 -11 -17 -1 -3.3 29.6
 11 1 -17 -3.9 29.3
 -17 11 1 -17.2 32.5
 17 1 11 -8.6 29.3
 1 11 17 -4.5 36.4
 1 -17 11 -21.2 31.2
 -11 17 -1 21.5 31
 -17 -1 11 32.7 34.8
 11 1 -17 -20.2 29.7
 -1 -17 -11 19.1 32.3
 11 17 1 -24.2 25.4
 17 -1 -11 -27 30
 11 17 1 -19 35.1
 -17 1 -11 -62.49 30.7
 1 17 -11 27.1 35.2
 -11 -1 -17 -41.4 28.8
 -11 -17 1 -33.9 28
 17 11 -1 10.2 25.3
 1 -11 -17 31.7 32.1
 11 1 -17 35.2 31.8
 -17 1 -11 6.1 28.7
 -17 -11 -1 22.7 34.6
 -1 11 -17 -2.6 31.6
 -1 -11 17 -29.9 32.7
 11 -17 -1 9.5 28.8
 11 -17 -1 0.8 29.5
 11 -1 17 7.9 28
 17 -11 1 14 33.4
 17 11 -1 -18.8 29.7
 -11 -1 -17 -55.69 31.7
 -1 17 11 23.1 36.1
 -17 11 1 -22.3 22.2
 17 3 -11 6.2 30.9
 -17 11 -3 -50.99 30.3
 3 17 11 12.9 36.4
 17 -3 11 32.9 32.8
 -11 -17 -3 -17.9 30.1
 17 11 3 8.5 27.7
 -3 17 -11 -19.1 34.2
 -17 -3 -11 3.8 34.4
 11 3 17 -3.5 23.8
 17 -11 -3 13.2 34.2
 3 11 -17 2.3 32.5
 -17 11 -3 18.2 24.9
 11 17 -3 -12.6 30.6
 -3 -17 11 -13.3 35.6
 -11 3 -17 28 35
 11 -3 -17 52.09 28.6
 -11 3 -17 -58.09 26
 11 17 -3 8.8 30.4
 -3 -11 -17 -6.3 33.1
 -11 17 3 -6.8 32
 3 -17 -11 -16.7 28.8
 -17 -11 3 -8.3 32.8
 3 -11 17 -20.7 31.3
 -17 3 11 42.5 34.6
 11 -17 3 2.8 32.4
 11 -3 -17 19.3 33.3
 -3 11 17 -22.6 36.9
 17 11 3 28.7 30.1
 -3 -17 -11 -63.39 30.1
 -3 -11 17 30.1 35.4
 11 -17 -3 9.1 28.4
 -17 -3 11 0.7 34.4
 11 3 -17 -30.3 30
 -3 11 -17 16 33.6
 3 -11 -17 31.7 32.1
 17 -3 -11 19.7 33.9
 17 -11 3 35 33.3
 -17 -11 -3 58.29 35
 -11 17 -3 9 24.2
 -3 17 11 35.7 36.4
 3 17 -11 15.2 33.3
 17 3 11 -15.7 27.9
 11 3 -17 -27.9 30.6
 -17 11 3 9 22.2
 -17 3 -11 -2.1 32.8
 -11 3 17 -22.6 25.8
 3 -17 11 -38.1 31
 -17 11 3 -28.8 33
 17 3 11 6.3 30.1
 17 11 -3 48.8 31.5
 11 17 3 -5.2 22.7
 -11 -17 3 -16.5 28
 3 11 17 -23.7 37.7
 17 11 -3 -6.1 24
 11 -17 -3 -6.9 29.9
 11 -3 17 -8.6 29
 -17 3 -11 0.7 27.9
 -11 17 -3 31.2 31.8
 11 17 3 -8 35.3
 -11 -3 -17 -73.09 29.2
 5 11 -17 8.7 32.7
 11 5 17 32.2 35.7
 -5 11 17 71.09 38.8
 11 5 17 28.7 22.2
 5 -11 17 -47.7 31.1
 -5 17 -11 13.9 34.3
 11 17 -5 18.6 31.8
 -17 -11 5 3.6 34.2
 -17 11 -5 -37.2 28.8
 11 -17 5 16.4 33.7
 -11 5 -17 53.29 36.6
 -11 -5 17 14.3 30.3
 -11 5 -17 -19.2 26.6
 17 -11 -5 -10.7 34.7
 5 -17 -11 69.59 32.4
 -11 17 5 62.59 34.3
 17 11 5 58.89 28.2
 -5 -17 11 51.19 36.7
 -17 5 11 -9.6 34.4
 17 5 -11 16.8 34.4
 11 -5 -17 36.6 28.8
 17 -5 11 53.69 35.5
 11 17 -5 13.9 32.6
 -17 -5 -11 69.69 36.8
 11 -5 -17 50.49 34.9
 -17 11 -5 -4.2 25.5
 -11 -17 -5 21.7 32.3
 -5 -11 -17 59.29 36.2
 17 11 5 16.4 31.1
 5 17 11 -31 35.9
 5 -17 -11 2.6 19.3
 5 -11 -17 71.29 33.7
 -17 5 -11 81.89 34.9
 -17 -5 11 -2.1 33.2
 -17 11 5 42.2 24.2
 -11 5 17 14.7 29.4
 -17 -11 -5 68.79 36.4
 -11 17 -5 34.2 25.2
 5 -17 11 -17.6 31.9
 -5 11 -17 16.9 32.4
 17 11 -5 32.8 32.1
 11 -5 17 38.8 32.6
 11 5 -17 33.7 33.6
 -5 -11 17 20.6 35.6
 11 5 -17 -5.8 30
 17 -11 5 48.4 35.8
 11 17 5 37.1 22.4
 5 11 17 -7.2 36.9
 17 5 11 25.3 28.5
 17 11 -5 5.8 24.8
 17 5 11 7.7 28.2
 -11 -5 -17 -12.9 33
 -11 17 -5 1.6 32
 -5 17 11 61.79 38.7
 5 17 -11 75.19 37.1
 11 -17 -5 33.7 27.9
 -11 -17 5 -39.8 28.5
 11 -17 -5 -15.4 29.1
 17 -5 -11 -4.8 34.3
 -5 -17 -11 88.79 37.4
 11 17 5 34.8 37.7
 -17 5 -11 35.4 31.2
 -17 11 5 62.79 35.5
 -11 -7 17 -9.5 29.3
 -17 7 11 1.7 36.4
 17 7 -11 -10.1 34
 -17 -11 7 -16.4 30.9
 7 -11 17 29.8 34.7
 -7 17 -11 0.2 35.6
 7 -17 -11 12 22.7
 17 -7 11 5.9 35.2
 -17 -7 -11 -7.7 34.8
 7 -17 -11 -25.8 29.9
 -11 -17 -7 3.1 32.6
 17 11 7 6.4 24.8
 7 17 11 -46 36.7
 -17 11 -7 14.2 27.4
 -7 11 17 53.69 37
 11 17 -7 32.3 31
 -11 7 -17 -7 24.7
 -17 11 -7 2.8 28.8
 7 11 -17 9.3 31.8
 17 11 7 12.5 31.5
 17 7 -11 12.7 21
 -7 -11 -17 28.9 35.8
 11 -7 -17 -16.8 26.2
 -7 -17 11 93.99 40.1
 11 -17 7 28.4 35.1
 11 17 -7 1.1 31.4
 11 7 17 -17.2 36.2
 -11 7 -17 -29.5 32.8
 -11 17 7 11.9 34.8
 11 -7 -17 -26 31.5
 17 -11 -7 -22.6 32.1
 -17 -11 -7 2.8 35.2
 -17 11 7 -74.29 33.3
 17 7 11 3.2 26.1
 7 -11 -17 10.4 21.9
 11 7 -17 67.29 31.5
 -17 11 7 44.4 25.9
 -7 -17 -11 -40.4 34.2
 7 -11 -17 4.3 32.2
 11 -7 17 43.2 34.3
 7 17 -11 54.59 34.8
 -7 11 -17 21.7 33.4
 -11 -17 7 -15.6 28.6
 -17 -7 11 -37 34.8
 11 -17 -7 -11 30.8
 17 -7 -11 -17.7 31.6
 11 7 -17 -35.4 31.9
 17 7 11 -61.49 29.4
 -7 17 11 28 37.2
 11 17 7 19.2 37.9
 -11 7 17 -62.89 29
 -11 -7 -17 -16.1 33.8
 -17 7 -11 -6.7 30.4
 17 11 -7 60.99 26.1
 -11 17 -7 0.7 35.2
 7 11 17 41.6 40.5
 -7 -11 17 22.8 24.2
 -17 7 -11 -42.1 29.2
 7 -17 11 -28.1 34.2
 17 -11 7 0.3 35.5
 17 11 -7 17.4 32.4
 11 -17 -7 2.6 27.4
 -9 17 -11 36 35.9
 -17 11 -9 3.8 29.5
 -11 -17 -9 26.1 35.4
 11 -17 9 -7.9 36
 9 17 11 5.5 40.6
 11 9 17 8.4 37.7
 17 9 -11 8.3 23.3
 -11 -9 17 -51.49 29.9
 17 -11 -9 -30.7 34.2
 9 -17 -11 -34.7 30.7
 -11 17 9 23.8 37.4
 -17 11 -9 34.8 30
 11 17 -9 -17.3 31.6
 -17 -9 -11 42.5 37.1
 17 11 9 10.8 34
 9 -11 17 32.9 35.7
 -9 -17 11 -10.4 24.2
 11 -9 -17 24.6 27.7
 17 9 -11 -15.2 32.5
 9 11 -17 38.4 35.5
 -11 9 -17 7.8 35.2
 -11 9 -17 16.7 22.9
 -9 -11 -17 51.89 38.8
 -17 -11 9 -11.6 34.7
 17 11 9 -19.9 24.5
 17 -9 11 30.5 39.1
 9 -17 -11 -15.7 23.3
 11 -9 -17 66.39 36.6
 -9 11 17 -9.2 34.6
 9 11 -17 7.4 32.4
 11 17 -9 -6.8 34.8
 -9 17 11 5.1 37.6
 -11 -17 9 33.3 29.2
 17 9 11 35.6 25.3
 -17 -9 11 1.3 35.4
 -11 9 17 -5.6 34
 -17 -11 -9 -35.5 34.9
 -9 -17 -11 38.2 35.7
 -17 9 -11 29.7 31.6
 17 -11 9 -29.2 37.8
 17 9 11 -7.8 33.9
 11 9 -17 7 35.9
 11 -17 -9 -25.3 27.1
 9 -17 11 -13.7 35.1
 17 11 -9 12.5 24.7
 11 -9 17 -13 34.3
 -11 17 -9 -23.6 34.9
 -17 11 9 -5.1 26.8
 9 -11 -17 -33.1 23
 9 17 -11 23 34.8
 11 17 9 -26.8 38.7
 -9 -11 17 -24.7 27.3
 9 11 17 31.9 40.4
 11 -17 -9 30.9 32.3
 17 -9 -11 31.1 37
 17 11 -9 -48.6 33.1
 -17 9 -11 37.7 31.9
 11 9 -17 25.7 30.9
 9 -11 -17 -43.5 30
 -9 11 -17 26.5 34.7
 -11 -9 -17 -31.5 34.4
 -11 -11 -17 14.2 39.1
 -11 17 -11 17 37.3
 11 -11 -17 1.8 27.7
 -17 -11 11 33.1 36.8
 -17 11 -11 -12.6 32.5
 -17 11 11 16.5 30.4
 11 11 -17 9.7 37.2
 11 -17 -11 0.5 27.9
 -17 11 -11 57.29 31.8
 -11 11 17 -26.2 33.5
 11 11 17 1.4 42.3
 -11 17 11 -35.9 38.1
 11 -11 17 36.1 37.8
 -11 -17 -11 16.7 36.8
 -11 -17 11 -24.7 27
 17 -11 -11 -64.99 35.5
 -11 -11 17 4.5 30.4
 17 11 11 29.8 24.7
 11 17 -11 -5.6 35
 11 17 11 32.9 40.9
 17 11 -11 -36.1 26.2
 17 11 11 -3.1 35.4
 11 -17 -11 32.2 35.1
 11 17 -11 -29.9 32.8
 17 -11 11 17.3 37.9
 17 11 -11 55.39 35.5
 11 -11 -17 5.1 33.4
 11 11 -17 24.2 34.3
 11 -17 11 20.5 39.2
 -11 11 -17 10.1 36.6
 -17 -11 -11 -33.3 37.3
 -1 -13 -17 34.5 35.2
 17 13 1 -4.7 31.3
 13 17 -1 29.7 33.3
 -17 1 13 -52.69 34
 17 -1 13 9.2 30.5
 -1 -17 13 25.1 35.5
 13 1 17 18.2 28.4
 -13 1 -17 6.8 31.5
 13 -17 1 13 32.8
 1 -17 -13 -67.89 30.6
 13 17 -1 3.4 28.2
 -17 13 -1 -15.8 25.9
 -13 1 -17 -49.5 34.8
 -1 17 -13 -51.79 33.9
 1 17 13 -23.6 36
 13 -1 -17 20.4 34
 13 -1 -17 18.2 29.7
 17 13 1 -2.6 28.9
 17 1 -13 4.5 32.1
 1 -13 17 12.3 35.3
 -17 -1 -13 5.8 36.2
 -13 -17 -1 1.8 32.1
 17 -13 -1 -12.7 32.1
 -13 17 1 -54.69 29.5
 -17 -13 1 -37.3 34.1
 -17 13 -1 -70.99 31.1
 1 13 -17 37.6 35.6
 -1 13 17 -27.4 38.9
 -13 17 -1 31.1 26.6
 1 13 17 -27.6 38.5
 13 1 -17 10.2 30.5
 -17 13 1 1.9 25.2
 17 1 13 15.1 29.6
 -13 -1 -17 -20.5 35.6
 13 17 1 -35.6 24.6
 -17 1 -13 -2.6 34.8
 17 13 -1 -18.4 28.7
 13 -1 17 -17 28.8
 -17 1 -13 31.7 31.1
 -13 17 -1 11.5 30.4
 -17 -1 13 13.3 36.9
 -1 17 13 -40.1 36
 -1 -17 -13 -34.4 33.3
 17 13 -1 -27.3 27.4
 -1 13 -17 -10.4 32.3
 -13 -17 1 19.6 32.3
 1 -17 13 35.9 34.8
 1 -13 -17 -17.8 31.6
 -1 -13 17 1 36.2
 -17 -13 -1 3 34.3
 13 -17 -1 13.9 31.2
 -17 13 1 19.4 34
 17 -1 -13 -58.09 31.8
 13 17 1 24.1 35.1
 13 1 -17 -41.3 27.3
 -13 -1 -17 -34.4 32.2
 17 -13 1 32.3 35.1
 1 17 -13 -31 33.2
 13 17 -3 20.8 29.9
 3 -17 -13 39.1 33.2
 -13 -17 -3 -35 32.4
 -17 -3 -13 23.3 36.9
 -17 13 -3 6 27.5
 3 17 13 25 37.2
 -3 -13 -17 58.59 37
 17 -13 -3 58.89 36
 13 -3 -17 35.9 35.4
 17 3 -13 -36.3 32.1
 -13 3 -17 -2.8 36
 3 -13 17 32.5 35
 3 13 -17 24.2 35.8
 17 13 3 32.6 32.2
 -3 -17 13 13.8 37.4
 -17 -13 3 -0.5 34.2
 -13 17 3 39 33.7
 17 13 3 19.8 28.1
 -3 17 -13 34.4 35.2
 -17 3 13 62.69 37.4
 -3 13 17 42.3 41.1
 13 -17 3 68.29 36.9
 -13 3 -17 0.8 31.9
 13 -3 -17 27.1 31.1
 17 -3 13 35 32.2
 -17 13 -3 38.4 32.5
 13 3 17 -6.5 26
 13 17 -3 8.5 31.1
 -13 -3 17 -4.6 33.5
 -3 13 -17 11.3 33.4
 -3 17 13 -1.7 37
 -13 3 17 5 27.3
 -17 -3 13 30.5 36.6
 13 3 -17 -23.2 28.7
 13 -17 -3 4.9 32
 -13 -17 3 11.3 31.9
 17 -13 3 -5.9 33.4
 -13 -3 -17 17.3 34.9
 13 17 3 39.4 36.8
 -3 -17 -13 -48.9 34.4
 13 3 -17 16.7 31.1
 -17 3 -13 7.2 35.4
 -13 17 -3 -40.3 31.5
 17 13 -3 19.4 27.8
 17 -3 -13 -7.2 32.4
 13 -17 -3 28.9 31.1
 -17 3 -13 110.29 33.8
 3 -17 13 5.3 34.7
 -17 -13 -3 -25.8 33.2
 3 13 17 0.9 41.7
 17 3 13 22.4 28.6
 3 -13 -17 6.3 33.5
 -17 13 3 38 27
 17 13 -3 -19.1 29.2
 13 17 3 22.5 25.7
 17 3 13 33.4 32.5
 -17 13 3 135.19 38.8
 3 17 -13 2.7 35.4
 -3 -13 17 5.8 38.5
 13 -3 17 16.2 31.5
 -13 17 -3 -17.8 26.8
 17 13 5 121.49 36.1
 -13 17 5 58.99 35.7
 -5 -17 13 67.59 40.3
 17 13 5 18.4 26.8
 -17 13 -5 96.19 34.5
 13 17 -5 58.09 33.2
 -13 -5 17 91.59 35.7
 -13 5 -17 69.09 31.7
 5 -13 17 29.8 36.2
 5 -17 -13 22 32.4
 13 -5 -17 74.09 37
 -5 17 -13 55.19 38
 17 -5 13 38.5 36.9
 13 -5 -17 111.09 33.3
 13 -17 5 81.99 38.2
 -17 -13 5 84.19 37.5
 -17 -5 -13 73.79 37.8
 17 -13 -5 174.78 40
 5 17 13 57.59 40.7
 -17 5 13 98.09 41.2
 -5 -13 -17 66.09 38
 13 5 17 80.99 39.1
 -5 13 17 63.99 41.7
 -17 13 -5 72.09 31.2
 17 5 -13 37.9 35.9
 13 17 -5 33 33.1
 13 5 17 69.29 25.9
 -13 5 -17 44.6 37.1
 5 13 -17 58.79 37.6
 17 5 -13 52.39 23.9
 -13 -17 -5 21.7 34.6
 13 17 5 22.8 24.8
 17 5 13 92.89 30.6
 -17 -5 13 75.39 38.9
 -13 5 17 51.59 29.7
 -17 13 5 32.7 27.1
 -17 5 -13 92.69 35.3
 17 13 -5 21.9 27.7
 5 17 -13 62.89 39.2
 -17 -13 -5 73.89 38.7
 13 17 5 23.6 37.9
 -5 17 13 53.59 40.3
 17 -5 -13 37 34.8
 13 -5 17 60.89 35.3
 -13 17 -5 48.8 37.2
 -13 17 -5 45.3 28.4
 5 -13 -17 44.4 33.4
 -17 13 5 30.2 37.1
 17 -13 5 53.69 37.8
 -5 -17 -13 65.79 38.2
 -13 -17 5 79.39 32.3
 13 5 -17 11.2 30.4
 13 5 -17 91.59 35.1
 17 13 -5 53.09 33.7
 -17 5 -13 101.99 37.6
 13 -17 -5 67.89 34.2
 17 5 13 101.49 34.3
 -5 -13 17 69.29 40.9
 5 -17 13 58.79 35.7
 13 -17 -5 78.09 31.2
 -13 -5 -17 86.49 38.8
 -5 13 -17 55.59 37.2
 5 13 17 23.9 42.6
 -17 13 -7 -20.9 29.2
 13 17 -7 69.39 36.7
 -17 -7 -13 1.9 36.2
 -7 13 17 15 37.3
 17 13 7 8.3 34.2
 7 -13 17 -16.3 34.2
 17 -13 -7 66.49 35.6
 13 -7 -17 -36 33.5
 -7 17 -13 43 37
 17 13 7 -47.3 24.2
 -17 -13 7 64.79 38.1
 -17 13 -7 -68.39 27.9
 17 7 -13 32.4 34.3
 7 13 -17 -16.4 33.9
 -17 7 13 7.9 26.3
 -13 -7 17 -30.8 31.5
 -13 -17 -7 43.1 36.5
 -13 7 -17 18.3 37
 7 -17 -13 -10.8 31.2
 -13 17 7 69.49 35.8
 17 7 -13 -7.2 24.7
 13 17 -7 27 32.5
 -7 -17 13 9.6 40.3
 7 -17 -13 -19.3 22.6
 13 -17 7 -51.19 35.1
 -7 -13 -17 27.7 37.6
 13 7 17 9.9 38.1
 -13 7 -17 16.3 27.5
 7 17 13 -20 38.7
 17 -7 13 4.3 36
 13 -7 -17 -27.3 27.8
 -7 -13 17 30 42.4
 13 -7 17 15.2 35.8
 -13 7 17 -6.6 31.2
 17 13 -7 15.3 27.8
 13 7 -17 52.19 33.4
 -13 17 -7 13.1 35.9
 13 -17 -7 -14.8 28.9
 7 -13 -17 10.7 33.5
 -7 -17 -13 6.9 37.9
 7 13 17 -42.3 40.9
 13 17 7 19.5 22.5
 13 17 7 80.79 40.1
 17 13 -7 86.89 35.6
 -17 -13 -7 15.5 35.7
 -17 13 7 -4.7 28.2
 -17 7 -13 -3.7 33.9
 7 -17 13 37 36.6
 -13 -7 -17 9.5 36.8
 -17 -7 13 48.6 38.3
 -13 -17 7 29.5 33.1
 17 -13 7 94.69 40.1
 -17 7 -13 -30.5 32.3
 -13 17 -7 -5.4 24.9
 -7 13 -17 -5.6 34.5
 17 -7 -13 27.1 36.5
 17 7 13 68.69 35.8
 -7 17 13 67.39 40.5
 17 7 13 -14.5 26.1
 13 7 -17 78.19 36
 13 -17 -7 32.2 34.8
 7 17 -13 29.5 36.6
 -9 -17 13 42.8 41.3
 -13 9 -17 85.89 40.3
 9 17 13 64.99 43.8
 13 -9 -17 40.7 30.6
 -9 -13 -17 -22.1 39.9
 -17 -9 -13 85.39 41.3
 -9 13 17 41.2 38
 -17 13 -9 9.3 29.9
 13 17 -9 16.9 33.3
 -13 9 -17 7.1 26.3
 13 17 -9 -17 36.5
 13 -17 9 58.39 41.2
 17 -9 13 55.09 38.5
 9 -17 -13 -26.2 24.7
 -17 -13 9 68.29 37.4
 9 -13 17 -12.3 36.8
 9 -17 -13 53.89 35.5
 13 -9 -17 -17.5 34.7
 -13 17 9 29.7 39.3
 -13 -17 -9 9.6 36
 17 13 9 16 36.2
 9 13 -17 92.79 37.4
 17 9 -13 29.4 36.8
 -13 -9 17 -33.4 32.5
 17 13 9 48.7 25.7
 -9 17 -13 -6.4 36
 17 9 -13 -6.3 26.7
 17 -13 -9 -28.4 31.6
 -17 13 -9 18 32.6
 -17 9 13 10.8 28.3
 13 9 17 52.99 40.8
 13 -17 -9 59.49 36.4
 -17 -9 13 -19.7 35.7
 -13 17 -9 44.7 37.1
 9 -13 -17 21.1 25.1
 17 -9 -13 -19.8 34.7
 17 13 -9 -1.2 35.2
 9 13 17 2.4 44.4
 -9 17 13 -6.2 39.4
 13 9 -17 -30.2 31
 -13 -17 9 85.39 32.6
 17 13 -9 40.9 29.5
 13 -17 -9 -29 28.5
 9 -17 13 -1.3 37
 -17 13 9 19.7 30.4
 13 -9 17 4.9 36.6
 13 9 -17 75.99 39.6
 9 -13 -17 5.7 34.1
 -9 -17 -13 63.99 41.9
 -13 -9 -17 19.6 38.6
 17 -13 9 7.2 39.3
 13 17 9 47.6 40.8
 -9 -13 17 -18.5 25.5
 17 9 13 33.9 37.9
 -17 -13 -9 -15 37
 -9 13 -17 -26.4 36.3
 -17 9 -13 55.39 33.6
 -13 9 17 23.2 32
 -17 9 -13 6.2 35
 9 17 -13 1.2 35.3
 17 9 13 5.5 25.9
 -13 -17 -11 -64.69 35.9
 -11 13 17 23.9 36.9
 -11 -13 -17 -19 37.2
 17 13 11 -42.1 36.4
 -11 17 -13 85.49 38
 13 17 -11 -58.29 31.7
 -13 17 11 -12 38.8
 11 -17 -13 -17.4 29.1
 -11 -17 13 -24.8 27.8
 -13 11 -17 -66.99 35.6
 11 17 13 -9.4 41.4
 -17 -11 -13 -53.69 38.1
 13 -17 11 9 40.9
 13 -11 -17 35.3 31.1
 13 -11 -17 -54.69 34.8
 17 -13 -11 -1.9 38.3
 11 -13 17 -15.4 37.7
 17 11 -13 -14.9 34.6
 -17 13 -11 8.1 30.2
 17 11 -13 -4.9 28.4
 11 13 -17 11.2 36.8
 13 11 17 30.7 43.5
 -17 13 -11 -5.1 34
 17 -11 13 11.4 41.5
 -13 -11 17 21 35.2
 13 17 -11 -48.6 37.4
 11 13 -17 35.6 39.6
 -17 11 13 -42 30.4
 -17 -13 11 -44.1 34.5
 17 13 11 -3.7 24
 11 -17 -13 -3.6 33.2
 17 -13 -11 10.6 38.8
 13 -17 -11 64.39 37.4
 17 11 13 -16.7 23
 11 -17 13 2.2 39.5
 11 -13 -17 -47.8 33.4
 11 13 17 -25 43.9
 -13 -17 11 60.19 33.7
 13 -17 -11 -17.9 28.2
 17 -13 11 10 41.3
 17 13 -11 -36 34.9
 11 -13 -17 -30.8 25.2
 -17 13 11 -57.39 31.2
 11 17 -13 -27.8 33.1
 -13 17 -11 -19.6 37.3
 17 -11 -13 -27 36.2
 17 11 13 47.7 40.8
 -17 11 -13 -4.6 35.7
 17 13 -11 5.6 30.8
 13 -11 17 -68.19 37.5
 17 -11 -13 -70.79 36.4
 -13 -11 -17 23.7 40.4
 13 11 -17 -10.9 38.4
 -11 -17 -13 -29.3 39
 13 11 -17 4.1 32.8
 -11 17 13 -12.1 40.2
 -11 13 -17 -19 37.7
 -17 -11 13 45.4 39.9
 -17 11 -13 -8.4 30.9
 -11 -13 17 -16 29.8
 13 17 11 67.29 43.8
 -17 -13 -11 -13.2 38.8
 -13 11 17 52.19 35.5
 -13 -17 -13 -1.3 39.9
 -13 -13 -17 25.5 42.3
 13 17 13 -11.6 43.1
 17 -13 -13 -59.29 35.2
 17 -13 13 -12.6 41
 13 13 -17 -3.8 41.2
 -17 13 -13 55.59 31.9
 13 17 -13 -73.49 37.9
 13 13 -17 34.9 37.1
 -13 17 13 15.6 41.8
 13 -13 17 2.5 39.8
 -17 13 -13 -20.9 37.4
 -13 -17 13 23 32.8
 17 13 13 -46.9 38.6
 13 -17 -13 0 34
 13 -17 13 28.7 44
 17 13 -13 10.4 37.9
 17 13 13 66.89 36.3
 13 -13 -17 4.5 30
 -17 -13 13 -19.3 37.5
 -17 13 13 -53.29 34
 -13 13 -17 86.89 42.3
 13 13 17 -58.39 44.6
 13 17 -13 -47.2 32.8
 13 -13 -17 43 40
 -13 -13 17 -19.1 32.9
 13 -17 -13 -21.2 37.7
 17 13 -13 -15.6 32.8
 -13 13 17 35.5 36
 17 -13 -13 -33.7 37.8
 -13 17 -13 20.4 39
 -17 -13 -13 44.6 41.5
 15 17 -1 2.2 34.9
 -17 1 15 -24.6 22.4
 17 -15 -1 38 35.7
 1 -15 17 13.4 37.4
 17 1 -15 -60.49 33.2
 -15 -1 17 7 36
 -17 15 -1 10.3 30.2
 17 15 1 9.6 28.1
 -1 -17 15 13.8 40.2
 17 15 1 -49.6 31.5
 -1 -15 -17 -75.69 34.4
 -17 1 15 -32.2 35.9
 -1 15 17 -4.6 41.1
 -17 15 -1 19.7 34.6
 1 17 15 31.7 40.7
 -17 -1 -15 -2.3 37.5
 -1 17 -15 1 35.4
 15 1 17 -24.1 27.2
 1 15 -17 45.1 38.2
 -17 -15 1 -21.3 35.1
 17 -1 15 -48.5 29.8
 -15 -17 -1 12.6 35.1
 -15 1 -17 -58.19 34.1
 -15 17 1 34.9 32.7
 15 -1 -17 -41.4 32.8
 1 -17 -15 12.4 34.6
 -15 1 -17 -27.2 34.3
 15 17 -1 -16.6 30
 -15 17 1 -42.9 28.6
 15 -17 1 3.2 35.1
 -1 15 -17 -15.8 35
 17 -1 -15 -19.5 33.3
 15 -17 -1 -32.5 32
 17 1 15 1.3 30
 -17 -1 15 -20.1 35.9
 1 -17 15 -7.3 36.3
 -1 -17 -15 -57.29 34.6
 -17 -15 -1 40.5 37.7
 -15 -1 -17 -28.3 35.6
 -1 -15 17 -44.9 36.9
 -1 17 15 20.8 40.9
 -15 -1 -17 32 36.8
 -15 17 -1 -45.9 30.9
 17 15 -1 -64.09 28.1
 -15 17 -1 -21.5 33.8
 1 -15 -17 32.2 36.3
 15 17 1 14.3 35.8
 -15 -17 1 36.8 35.1
 15 1 -17 7.1 29
 -17 1 -15 -0.1 33.6
 1 15 17 5.2 41.6
 -17 15 1 39 35.2
 -17 15 1 -3.2 30.9
 15 17 1 -13.3 26.9
 15 1 -17 15 34
 17 15 -1 26.8 31.6
 -17 1 -15 42 37.2
 1 17 -15 -66.89 35.2
 17 -15 1 1.6 34.8
 -15 1 17 -55.09 24.1
 15 -1 17 23.6 32.2
 -17 -3 -15 200.48 45.9
 17 15 3 148.29 40.4
 -3 17 -15 130.89 43.8
 3 -17 -15 148.69 42.8
 -17 3 15 55.89 42.6
 -3 -17 15 142.19 46.4
 -15 3 -17 119.79 39.5
 3 -15 17 123.19 43.1
 -3 -15 -17 135.09 45.4
 17 -15 -3 192.08 43
 -3 15 17 160.58 48.4
 15 -3 -17 144.39 40
 -15 -17 -3 166.78 42.4
 15 17 -3 177.18 39.9
 17 3 -15 205.58 43.5
 -15 3 -17 225.28 45.4
 -17 15 -3 139.99 36.7
 -15 17 3 204.58 41.3
 17 15 3 234.78 38.3
 17 3 -15 157.48 31.8
 15 -17 3 264.87 47.3
 15 17 -3 242.98 42.5
 -15 -3 17 179.38 43.4
 17 -3 15 260.77 44.5
 15 3 17 190.78 35.7
 3 17 15 191.28 49.8
 15 3 17 191.18 44.7
 -17 15 -3 165.78 40.7
 -17 -15 3 188.18 45.4
 17 15 -3 181.98 37.6
 -17 15 3 113.89 42
 -15 3 17 161.98 34.9
 -3 -15 17 97.79 45.2
 -15 17 -3 147.29 37.9
 -3 -17 -15 148.09 45.2
 3 -17 15 147.39 45.5
 -15 17 -3 193.48 42
 -17 3 -15 191.38 43.2
 15 17 3 246.08 47
 15 -3 17 219.68 42.9
 -15 -17 3 166.88 41.9
 -17 -15 -3 208.48 44.2
 3 17 -15 200.38 48
 15 3 -17 209.38 43.3
 -3 17 15 267.67 49.5
 15 -17 -3 166.98 40.5
 -17 15 3 176.08 36.6
 3 15 17 180.98 50.49
 17 -3 -15 143.69 41.2
 17 -15 3 198.68 44.3
 17 15 -3 169.88 40.4
 17 3 15 181.58 38.2
 15 3 -17 235.08 38.7
 17 3 15 142.89 40.8
 3 -15 -17 143.09 42
 -17 3 -15 224.78 43.8
 -17 -3 15 163.88 44.1
 -15 -3 -17 190.58 46.2
 -3 15 -17 160.28 44
 15 17 3 213.58 36.7
 -5 -17 15 111.49 46
 -15 -5 17 58.09 39.7
 -5 15 17 85.29 43.2
 17 15 5 39.6 36.8
 -15 5 -17 81.99 41.8
 5 -15 17 -27.5 37.7
 -17 -5 -15 115.59 43.3
 17 5 -15 97.19 39.5
 -15 5 -17 91.59 35
 15 -5 -17 88.49 36.5
 -17 15 -5 75.19 35.2
 17 -5 15 121.79 40
 15 -17 5 83.19 42.3
 15 5 17 65.29 40.1
 17 15 5 80.39 30.8
 15 5 17 98.99 29.1
 5 -17 -15 117.39 38.4
 5 15 -17 35 39.4
 5 17 15 144.39 47
 -17 5 15 81.19 29.6
 17 -15 -5 76.09 38.5
 15 17 -5 20.5 33.1
 15 -5 -17 152.28 42.6
 -17 -15 5 94.59 39.5
 -15 17 5 75.29 37
 15 17 -5 160.38 39
 -15 -17 -5 43 36.7
 -17 15 -5 115.49 35.3
 17 5 -15 56.99 29.6
 -5 -15 -17 -2.7 39
 -5 17 -15 99.39 40.5
 -17 5 -15 126.19 41.7
 -17 -15 -5 110.99 40.8
 15 -5 17 43.9 38.3
 5 -17 15 119.89 43.7
 -15 17 -5 36.6 31.9
 17 15 -5 79.09 32.8
 -17 15 5 168.78 41.7
 17 5 15 126.09 32.8
 -17 15 5 50.19 32.6
 15 5 -17 147.59 40.2
 -15 5 17 46.1 31.1
 -5 -15 17 60.59 43.8
 -15 17 -5 143.99 38.9
 5 15 17 82.99 46.9
 -5 15 -17 47.5 39.7
 -5 -17 -15 69.39 40.5
 15 5 -17 119.89 34.3
 -17 5 -15 99.49 38.9
 17 -5 -15 73.59 38.3
 15 17 5 123.89 42.2
 5 -15 -17 96.29 37.9
 -15 -5 -17 53.59 39.9
 -15 -17 5 10.6 35.6
 15 17 5 52.19 27.8
 17 5 15 9.7 36.9
 15 -17 -5 78.49 35
 17 15 -5 71.29 35.6
 -17 -5 15 85.39 41.9
 -5 17 15 47.8 41.5
 5 17 -15 103.09 42.6
 17 -15 5 88.89 40.4
 -7 15 17 278.87 54.19
 -15 -7 17 288.47 50.09
 -15 -17 -7 272.87 51.39
 15 17 -7 265.27 47.5
 -17 15 -7 260.17 47.2
 17 7 -15 232.28 49.2
 -17 -7 -15 260.17 53.29
 -15 7 -17 234.08 44.6
 7 17 15 309.97 58.39
 -15 7 -17 271.27 51.79
 17 15 7 279.87 51.69
 15 -7 -17 315.07 48.2
 17 -15 -7 335.17 52.19
 17 7 -15 319.57 43.3
 -17 -15 7 283.07 51.59
 7 -17 -15 262.67 49.8
 -17 7 15 214.28 39.8
 7 15 -17 208.08 50.89
 -15 17 7 396.36 50.99
 17 -7 15 251.77 51.49
 -7 -17 15 293.17 56.69
 7 -15 17 247.78 50.79
 17 15 7 311.37 42
 15 -17 7 228.58 52.59
 15 7 17 290.17 52.59
 15 17 -7 319.37 51.29
 -7 17 -15 416.36 56.79
 -7 -15 -17 259.77 55.09
 15 -7 -17 300.47 53.39
 15 7 17 258.07 39.3
 -17 15 -7 307.87 45.2
 7 -17 15 260.47 52.89
 -17 15 7 267.17 45.2
 15 -17 -7 313.27 50.59
 17 7 15 256.97 50.69
 -17 7 -15 393.86 53.69
 17 -7 -15 293.87 50.59
 7 15 17 324.27 60.19
 -15 17 -7 271.47 42
 -7 15 -17 273.17 52.99
 17 15 -7 246.68 44.5
 15 7 -17 303.87 51.49
 -15 7 17 238.68 44.1
 -15 17 -7 240.98 49.8
 -7 -15 17 369.66 58.99
 7 -15 -17 355.96 52.69
 15 -17 -7 184.88 45.5
 15 17 7 276.97 39.8
 -17 -15 -7 301.17 53.19
 -15 -7 -17 256.67 52.89
 -17 -7 15 294.27 52.09
 -7 17 15 308.87 55.59
 7 17 -15 303.97 54.69
 -15 -17 7 309.07 49.7
 15 17 7 313.37 53.79
 15 -7 17 242.78 50.79
 17 7 15 272.27 41.4
 -17 7 -15 266.17 49
 15 7 -17 432.66 48.2
 17 -15 7 235.18 53.49
 17 15 -7 241.48 49
 -7 -17 -15 318.77 57.79
 -9 -17 15 7.9 45.4
 15 17 -9 38.4 39.5
 17 9 -15 18.1 29.3
 17 -15 -9 57.89 36.4
 9 15 -17 68.89 41.5
 15 9 17 -3.4 41.6
 -17 9 15 15.4 32.3
 15 -9 -17 88.59 41
 -15 -17 -9 14.7 40.3
 -15 9 -17 68.09 43
 9 -15 17 39.8 40
 -17 15 -9 49 31.2
 -17 15 -9 11 35.7
 -17 -9 -15 97.79 45
 17 15 9 27.1 40.5
 -15 9 -17 35.8 31.4
 17 9 -15 34.8 37.6
 15 17 -9 78.99 37.1
 9 17 15 9.3 43.3
 15 -9 -17 29.9 35.1
 9 -17 -15 22.1 36.4
 -15 17 9 -10.1 37.4
 9 -17 -15 22.7 26.4
 -17 -15 9 67.09 38.9
 -9 17 -15 67.99 42.3
 -9 -15 -17 71.29 43.5
 15 -17 9 -10 41.6
 -9 15 17 39.2 38.9
 17 -9 15 67.19 42.8
 17 15 9 57.59 26.9
 15 -17 -9 10.9 31.9
 -9 17 15 -14.1 41.7
 17 -9 -15 5.3 37.4
 -17 9 -15 34.5 41.4
 15 17 9 10.7 23.6
 17 15 -9 -13.9 37.2
 -15 17 -9 31.8 27.5
 -17 -15 -9 23.5 40.3
 9 -15 -17 23.6 24.5
 -15 17 -9 29.7 38.7
 -15 -9 -17 27.4 42.5
 17 -15 9 29.7 42.3
 -9 -17 -15 -25.1 41.9
 -17 15 9 -17.6 33.9
 -15 -17 9 47.4 37.1
 9 -15 -17 34.6 38
 -17 -9 15 86.59 41.8
 15 9 -17 97.99 41
 9 17 -15 15.4 40.3
 -15 9 17 18.9 32.4
 17 15 -9 25 31.3
 9 -17 15 20 39.6
 -9 15 -17 -38.7 37.3
 15 17 9 15.4 41.2
 15 -17 -9 61.09 39.1
 17 9 15 -7.5 38.4
 15 -9 17 59.29 42.4
 -9 -15 17 0 46.8
 17 -9 -15 56.29 40
 15 9 -17 84.09 34.4
 9 15 17 -19.6 43.6
 17 9 15 72.39 27.1
 -17 9 -15 -24.1 33.3
 15 11 17 36.9 45.2
 -17 15 -11 9.6 37.8
 17 15 11 -28.4 39.5
 17 -11 15 -55.09 39.7
 -11 17 -15 44.2 40.5
 -17 11 15 -42.1 32.8
 11 -17 -15 -47.4 35.3
 -15 17 11 -54.19 38.4
 -15 -11 17 34.1 36.7
 17 11 -15 -20.7 38.8
 11 -17 -15 7.9 29.1
 11 -15 17 29.1 41.7
 17 15 11 -5.5 25.4
 15 -11 -17 38.2 34.7
 -15 11 -17 -48.2 27.3
 15 17 -11 24.3 33.7
 -15 11 -17 4 40.3
 17 11 -15 -59.09 28.9
 15 -17 11 15.9 41.4
 15 17 -11 20.5 39.2
 -11 15 17 -26.5 36
 -17 -15 11 -48 37.5
 -17 15 -11 -25.4 28.9
 17 -15 -11 118.49 43.4
 -17 -11 -15 -66.79 39.6
 15 -11 -17 -43.4 37
 11 17 15 -79.69 42.8
 -15 -17 -11 -17.5 40.5
 17 -15 -11 -21 38.5
 -11 -15 -17 47.5 43.7
 11 15 -17 -39.2 37.6
 11 -17 15 29 42.2
 -11 17 15 -1.6 42.2
 11 17 -15 23.5 39.7
 -11 -15 17 -16 33.1
 -17 15 11 -103.79 34.1
 -11 -17 -15 24.5 42.5
 15 -11 17 12.8 39.4
 -17 11 -15 -45.7 39.3
 -15 11 17 -3.5 31.4
 -17 -15 -11 29.2 41.6
 11 -15 -17 -2.2 37.5
 17 15 -11 -5.7 38.9
 15 -17 -11 3.1 39
 15 11 -17 7.3 34.2
 17 -11 -15 14.6 36.8
 17 15 -11 -37.9 30
 -15 -17 11 31.7 35.1
 11 -15 -17 -30.1 27.1
 11 15 17 27.7 46.4
 15 11 -17 -2.4 38.6
 15 17 11 -58.69 41
 17 -15 11 -39.5 42
 17 11 15 -27.9 41.4
 -17 11 -15 -13 31.9
 -15 -11 -17 -1.3 41.6
 -15 17 -11 17.4 39
 15 -17 -11 8.2 29.8
 17 -11 -15 -57.79 37
 -11 15 -17 -12.2 40.9
 -17 -11 15 -23 36.8
 17 -15 -13 6 42.4
 -15 -13 17 43.8 37.3
 15 17 -13 15 33.8
 13 -15 17 -74.09 40.9
 17 13 -15 -10.6 33.9
 -13 17 -15 48.6 42.2
 -17 13 15 -38.3 36.3
 -13 15 17 45.2 43.5
 13 15 -17 -43.5 39.4
 15 13 17 -55.79 44
 -17 -15 13 -25.3 38.3
 17 -15 -13 66.29 41.4
 13 -17 -15 -11.6 39.8
 13 15 -17 -33.9 38.9
 17 -13 15 -5.9 44.5
 15 -17 13 19.2 42.5
 15 17 -13 -17.8 42.2
 -15 17 13 -39.1 41.7
 13 -17 -15 5 33.4
 17 13 -15 41.7 42.1
 -17 15 -13 56.09 41.4
 15 -13 -17 -84.09 31.3
 15 -13 -17 62.39 41.8
 17 15 13 6.7 41.1
 -17 -13 -15 35.5 43
 -15 13 -17 -0.1 42.1
 13 17 15 -12.8 47
 -15 -17 -13 10.7 41.6
 -13 -15 -17 17.5 44.1
 -13 -17 15 11.4 35.7
 13 -15 -17 15.2 40.4
 15 -17 -13 35.2 38.6
 17 -13 -15 27.6 40.9
 -13 15 -17 29 42.7
 -15 -13 -17 -3.4 42.8
 17 13 15 13 44.2
 13 15 17 -12.2 46.2
 13 -15 -17 22.8 31.6
 15 17 13 65.89 46.4
 15 13 -17 -20 35.2
 -17 -15 -13 31.9 43.6
 15 -13 17 1.9 42.1
 -15 17 -13 119.69 43.2
 17 -13 -15 -4.9 37.2
 -17 -13 15 46.4 40.7
 13 -17 15 53.39 46.2
 13 17 -15 47.5 43.6
 -17 15 13 15.9 39.4
 -13 -15 17 45.2 34.2
 -15 13 17 27.2 39.7
 15 -17 -13 -17.3 40.3
 -13 17 15 62.79 43.2
 13 17 -15 16.3 40.7
 -13 -17 -15 42.3 44.4
 -17 13 -15 19.1 38
 17 -15 13 36.4 44.5
 17 15 -13 -21 35.2
 -17 13 -15 -4.9 40.6
 15 13 -17 20.4 42.6
 17 15 -13 15.1 43.2
 -17 15 15 55.49 43
 -15 -17 15 66.29 37.7
 -17 15 -15 32.7 43.3
 -15 -15 17 32.5 36.2
 15 -17 -15 71.99 42.9
 15 -15 -17 -43.5 39.1
 17 -15 -15 1.3 41.2
 -15 -17 -15 113.89 47.9
 -15 -15 -17 23.8 45.2
 -17 -15 -15 -31.1 42.7
 -17 -15 15 36.8 38.9
 -15 15 -17 -2.3 44.1
 15 -17 -15 15.1 35.8
 15 -17 15 75.99 46.6
 15 -15 -17 31.5 34.6
 15 -15 17 24.1 44.7
 15 15 -17 -19.5 42.5
 15 17 -15 34.7 43.7
 17 -15 -15 -19.5 38.4
 17 -15 15 18.1 46.8
 17 15 -15 5.8 44.8
 17 15 15 -25.6 43
 15 15 17 6.3 47
 15 17 -15 4.6 41.3
 15 17 15 51.89 47.5
 17 15 -15 23.9 37.7
 -15 17 -15 34.9 42.3
 -15 17 15 34.6 43.9
 15 15 -17 16 39.1
 -15 15 17 24 42.8
 17 17 1 17.4 30
 -17 17 -1 39.5 37.1
 -17 17 1 42.2 37.3
 17 17 -1 41.5 33.2
 17 -1 17 20.9 33.2
 17 1 -17 75.49 39.7
 17 1 17 69.99 33.3
 1 -17 17 64.09 42
 17 -17 -1 23.8 37.6
 17 -17 1 23.5 36.7
 17 -1 -17 53.49 37.9
 -1 -17 17 45.9 43.4
 -17 1 -17 0.5 39.2
 -17 1 17 -13.7 26.6
 -17 17 -1 43 34.9
 -17 17 1 41.6 34.4
 -1 17 -17 44.5 39.8
 -1 17 17 -25.7 42.4
 1 17 -17 26.1 40.2
 1 17 17 66.09 45.6
 17 17 -1 12.5 34.8
 17 17 1 14.2 34.3
 -1 -17 -17 3 39.1
 1 -17 -17 -23.4 36.1
 -17 -1 17 93.19 43.3
 -17 1 -17 -37 37
 -17 1 17 -2.1 40.8
 -17 -1 -17 15.4 39.4
 -17 -17 1 42.7 39.2
 -17 -17 -1 95.29 41.2
 3 17 -17 -13 40.1
 -3 17 17 47.9 43.9
 -17 17 -3 84.99 37.3
 -17 17 3 61.59 35.5
 -3 17 -17 17.3 40.1
 -3 -17 17 106.19 46.4
 3 -17 17 11.4 39.2
 -17 3 -17 137.19 43.8
 -17 3 17 48.2 30.1
 -17 -17 -3 32.1 39.5
 -17 -17 3 156.08 42.9
 -17 -3 -17 134.99 43.2
 -17 -3 17 18.4 42.3
 -17 3 -17 24 39
 -17 3 17 87.99 44.3
 17 -17 -3 105.19 39.6
 17 -17 3 113.79 43.2
 17 -3 -17 97.99 37.7
 17 -3 17 69.09 37.4
 17 3 -17 27.6 37.9
 17 3 17 116.39 33.8
 17 17 -3 19.9 33.3
 17 17 3 72.99 29.8
 17 17 3 51.89 40.4
 17 3 17 35.6 38.5
 3 17 17 63.29 46
 -17 17 -3 106.59 38
 -17 17 3 70.99 37.4
 -3 -17 -17 -14.4 40.8
 3 -17 -17 27.6 39
 17 17 -3 -22.1 31.6
 17 3 -17 92.99 31.1
 5 -17 17 409.66 65.39
 17 5 17 467.05 57.09
 -17 5 -17 378.56 59.39
 -17 17 -5 395.16 57.69
 -17 17 5 485.55 64.29
 -5 -17 -17 436.66 68.69
 5 -17 -17 420.36 62.09
 -17 -17 -5 414.26 62.49
 -17 -17 5 315.37 59.49
 -17 -5 -17 440.36 65.69
 17 -5 -17 458.95 60.99
 17 -5 17 514.35 64.29
 17 17 5 542.75 65.69
 17 -17 -5 515.25 62.59
 17 17 -5 512.85 63.19
 17 17 5 389.96 53.99
 -17 -5 17 374.56 62.09
 -5 -17 17 458.05 68.99
 -17 5 -17 539.05 66.69
 -17 5 17 386.26 53.79
 -17 17 -5 397.26 59.59
 -17 17 5 536.95 59.39
 -5 17 -17 485.15 65.29
 -5 17 17 375.26 64.59
 5 17 -17 454.65 67.19
 5 17 17 409.66 67.69
 17 5 -17 449.06 53.99
 17 5 17 510.35 65.69
 17 17 -5 546.05 60.49
 17 -17 5 407.66 65.39
 17 5 -17 474.75 63.59
 -17 17 7 19.3 38
 17 17 7 51.29 29.5
 17 7 -17 92.89 40
 17 7 17 129.39 32.1
 17 17 -7 109.69 41.6
 -7 -17 17 73.19 48.4
 7 -17 17 77.59 43.9
 17 -17 -7 94.39 39.2
 17 -17 7 59.49 46.7
 17 -7 -17 166.18 41.9
 17 -7 17 148.29 43.4
 -17 -17 -7 153.68 45.2
 -17 -17 7 43.6 42.4
 -17 -7 -17 118.69 46.7
 -17 -7 17 180.28 46.1
 -17 7 -17 100.89 38.7
 -17 17 -7 86.99 33.2
 -7 -17 -17 73.49 46.3
 7 -17 -17 135.69 41.4
 7 17 17 138.19 51.09
 17 7 -17 107.09 36
 17 7 17 84.69 41.6
 17 17 -7 60.29 36.5
 17 17 7 101.99 43.1
 7 17 -17 36 42.4
 -17 17 -7 71.29 40.2
 -17 7 -17 142.29 45.7
 -7 17 -17 80.79 44
 -7 17 17 124.09 46.1
 -17 7 17 46.8 33.1
 9 -17 -17 127.79 44
 17 17 9 189.38 49
 17 -17 9 31 47.7
 17 -9 -17 195.68 43.4
 17 -9 17 124.79 47.1
 17 9 -17 116.19 44.3
 17 17 -9 94.89 43.9
 9 -17 17 140.19 47.8
 9 17 -17 132.69 46.8
 17 -17 -9 106.29 40.3
 -9 -17 -17 132.29 49.99
 -9 -17 17 125.99 50.39
 17 -17 -9 233.18 49.1
 17 -9 -17 71.79 45.3
 -17 17 -9 168.48 36
 -17 -17 -9 82.29 46.1
 -17 -17 9 132.69 43.1
 -17 -9 -17 59.59 46.8
 -17 -9 17 186.48 47.2
 -17 9 -17 142.79 38.6
 -17 9 -17 109.29 47.1
 -17 9 17 132.39 36.2
 -17 17 -9 120.49 44.1
 -17 17 9 104.09 41.9
 -9 17 -17 136.39 46.2
 -9 17 17 167.98 50.39
 17 17 -9 134.89 39.7
 9 17 17 121.59 52.49
 17 9 -17 125.99 38.9
 17 9 17 123.99 47.7
 17 17 9 87.79 30.1
 -17 -17 11 -25.6 39.3
 -17 11 -17 -24.2 42.7
 -17 11 17 -35.4 36.7
 -17 17 -11 -55.39 38.4
 -17 17 11 -56.19 38.7
 -17 -11 -17 -43.6 41.9
 -17 -11 17 -26.3 38.1
 -17 11 -17 11.4 31.7
 -11 -17 -17 -43.2 44.1
 11 -17 -17 11.9 39.6
 17 -17 -11 -22.2 40.1
 -17 -17 -11 -60.89 41.1
 11 -17 -17 -18.2 31.7
 11 -17 17 -25.6 42.1
 17 -17 -11 -85.79 37.3
 17 -17 11 18.5 46.5
 17 -11 -17 25.2 37.8
 17 -11 17 45.3 45.2
 17 11 -17 -42.7 39.2
 17 17 -11 1.7 40.6
 17 11 -17 -17.8 32.5
 17 11 17 26.6 44.5
 17 17 -11 -9.2 32.6
 17 17 11 38.3 45.5
 11 17 17 -18.3 47.6
 11 17 -17 -29.6 42
 17 -11 -17 -25.4 40.4
 -11 17 17 -59.59 42.1
 -11 17 -17 53.49 42.7
 -13 17 -17 3.4 43.7
 17 17 -13 -85.39 42
 17 -13 17 -19.5 44.5
 17 -13 -17 -56.69 36
 -17 -17 -13 18 43.3
 17 13 -17 -4.4 43.1
 -17 -13 -17 14.5 44.7
 -17 -13 17 -13.7 39.5
 -17 13 -17 -40.8 40.9
 -17 13 17 -44.4 37.5
 -17 17 -13 -14.4 42
 -17 17 13 -6.6 41.8
 17 -17 -13 -52.89 40.8
 17 -13 -17 64.79 43.4
 17 -17 13 18.3 46.5
 -13 17 17 9.5 44.5
 13 17 -17 -35.1 41.8
 13 17 17 34.9 51.19
 17 13 -17 4.6 35.7
 17 13 17 40.9 46.7
 17 17 -13 -14.3 38.9
 17 17 13 60.69 46.5
 13 -17 -17 -33.9 38.7
 13 -17 17 -21.1 43.7
 -13 -17 -17 -29 45.4
 -17 -17 13 27.3 40.1
 13 -17 -17 -26 31.1
 17 -17 -13 -1.1 42.1
 17 -15 -17 116.49 44
 -17 -15 -17 215.98 54.49
 17 -15 17 145.39 52.69
 17 15 17 91.69 53.69
 17 17 -15 174.88 48.9
 17 17 15 72.19 50.29
 15 -17 17 153.08 53.09
 -17 17 -15 195.38 52.19
 -17 17 15 85.29 48.5
 -15 17 -17 245.18 54.59
 17 -17 -15 159.38 50.59
 17 -15 -17 165.18 51.19
 15 17 -17 172.38 53.29
 17 -17 -15 276.97 52.29
 -17 15 -17 145.49 50.89
 -17 15 17 122.59 48
 -17 -17 15 76.79 44
 15 -17 -17 92.79 41.1
 -17 -15 17 83.69 43.2
 -15 -17 -17 96.59 53.69
 15 -17 -17 4.3 46.9
 17 -17 15 92.39 51.49
 -17 -17 -15 108.49 50.59
 17 15 -17 166.78 54.39
 17 17 -15 92.59 50.99
 -15 17 17 121.99 51.19
 15 17 -17 190.28 50.99
 15 17 17 -4.4 51.19
 17 15 -17 96.29 43.5
 -17 17 -17 30 48.1
 -17 -17 -17 87.89 54.49
 -17 17 17 5.6 48.6
 17 17 -17 67.79 45.7
 17 17 -17 47.8 48.9
 17 17 17 42.3 50.69
 17 -17 -17 93.79 48.5
 17 -17 -17 137.79 43.1
 17 -17 17 -61.89 47.4
 0 -18 0 -13.5 24.7
 18 0 0 -22.9 29.9
 0 0 18 26.6 23.6
 0 -18 0 -15.2 20.7
 0 0 -18 -13.6 24.5
 -18 0 0 20.9 30.3
 0 18 0 12.7 29.9
 0 0 -18 -1.7 29.7
 -2 0 -18 119.69 30.8
 0 2 -18 170.38 36.6
 -18 2 0 114.19 35.9
 2 0 -18 156.18 37.1
 -2 0 18 74.69 28
 0 -18 -2 139.69 28.8
 0 -18 2 112.49 30.3
 2 0 18 104.19 27
 2 18 0 106.39 36
 18 2 0 111.19 36.3
 -2 18 0 108.49 35.6
 0 -2 -18 159.88 37.2
 -18 0 -2 107.99 35.9
 -18 0 2 98.99 35.7
 -2 -18 0 148.69 28.3
 0 -2 -18 143.99 30.5
 0 2 -18 103.99 29.7
 2 -18 0 159.28 26.8
 -2 0 -18 108.09 35.7
 18 -2 0 88.09 36.1
 0 -18 -2 162.38 29.4
 0 -18 2 112.39 24.7
 2 0 -18 157.58 31.1
 2 -18 0 128.79 30.2
 18 0 -2 155.88 37.8
 18 0 2 83.49 34.1
 -2 -18 0 148.09 30.5
 0 18 -2 113.49 34.5
 0 18 2 107.39 35.6
 0 2 18 127.99 26.9
 -18 -2 0 124.49 36.5
 0 -2 18 81.49 29.6
 -18 2 2 21.8 32
 2 -2 -18 27.4 26.4
 2 2 -18 -10.9 24
 2 -18 2 -15.3 19.4
 -2 -18 -2 -24.3 23.2
 -2 -18 2 -1.1 26.3
 -2 2 -18 27.7 25.6
 2 -18 -2 14.1 22.9
 -2 18 2 -36.2 30.4
 -18 -2 -2 33.4 31.4
 -18 -2 2 17.6 29.7
 -18 2 -2 0.8 31.2
 2 18 2 46.3 32
 18 2 -2 28.4 31.8
 2 -2 -18 8.2 31.4
 2 -2 18 -40.8 23.5
 2 2 18 -17.8 20.8
 18 -2 -2 -9.4 30.5
 18 -2 2 -31.2 31.9
 2 -18 2 14 27
 -2 -2 18 -3.4 26.1
 -2 2 18 -14.2 21.6
 2 2 -18 68.09 32.4
 2 18 -2 15.7 30.9
 -2 2 -18 46 31.9
 18 2 2 46.3 31.9
 -2 -18 -2 -16 24.3
 -2 -18 2 8.4 21.1
 -2 -2 -18 -1.8 26.3
 -2 -2 -18 29.5 33.5
 2 -18 -2 -18.6 23.8
 -2 18 -2 -11 29.6
 18 4 0 -34.8 28.8
 -18 4 0 -20.5 30.3
 0 -18 -4 11.4 23.1
 18 -4 0 30 33.7
 -4 18 0 3.9 32.2
 0 4 -18 -16.3 29.9
 4 18 0 -67.19 30.6
 4 0 -18 0.9 23.9
 -4 0 -18 7.7 26
 4 0 -18 -31.8 29.9
 18 0 4 13.1 31
 0 -18 -4 23.7 27.1
 4 0 -18 49.3 27
 4 -18 0 17.2 25.6
 -4 -18 0 -6.6 23.9
 0 -18 4 4.1 27.1
 -18 0 4 49.1 32.9
 -4 -18 0 29.3 24.7
 0 -4 -18 -11.8 26.5
 0 4 -18 -1.1 22.9
 4 -18 0 30.4 21.6
 0 18 4 12.1 32.2
 0 18 -4 -10.1 29.1
 4 0 18 -1.4 23.9
 -18 -4 0 47.5 31.1
 -18 0 -4 2.7 28.2
 0 -4 18 -6.6 27.7
 0 4 18 26.7 20.1
 -4 0 -18 -33.1 30.4
 18 0 -4 14.8 31.9
 -4 18 2 41.4 32.4
 2 18 4 35.9 33.2
 4 -2 -18 6.1 23.6
 -4 2 -18 25.1 25.7
 4 -18 2 23.6 28.7
 -4 -18 -2 43.5 27.3
 -2 18 -4 0.5 29.1
 2 -18 -4 -5 23.3
 2 -4 18 -26.2 26.5
 4 -2 -18 27.3 33.3
 18 -2 4 54.99 33.4
 -2 -18 4 -7.6 27.2
 -18 4 -2 17.4 30.4
 4 18 -2 0.9 33.1
 -4 -18 -2 78.99 24.8
 -2 -18 4 30.5 19.5
 -4 2 -18 39.1 32.8
 2 -18 -4 -44.8 24.3
 -18 -2 -4 44.5 32.6
 2 4 -18 52.49 31.6
 4 -18 2 -4 20
 -2 -4 -18 24.5 29.1
 18 4 2 61.59 31.8
 4 -2 -18 47.9 28.4
 -18 2 4 40.8 32.7
 18 2 -4 -65.19 29.9
 -18 -4 2 33.3 33.2
 2 4 -18 -0.8 23.8
 4 2 18 -12.8 21.8
 18 -4 -2 28.7 33
 -4 -2 -18 74.39 29.1
 -2 -18 -4 -10.7 26.9
 2 -4 -18 -1 28.9
 -4 -2 -18 19.8 32.7
 -4 -18 2 60.59 28
 -2 4 -18 23.1 23.3
 18 4 -2 58.29 31.3
 -4 -18 2 89.59 24.2
 -2 4 -18 -14.7 29.6
 2 -18 4 48.6 29.3
 -18 2 -4 37 31.4
 -4 18 -2 11.7 31.6
 -2 18 4 104.39 35.2
 18 -2 -4 18.3 32.7
 4 2 -18 30 32
 -2 -4 18 16.8 28.8
 18 2 4 31 30.4
 -18 -4 -2 -8.4 31.1
 -18 4 2 9.2 30.8
 -2 -18 -4 43 23.6
 4 2 -18 18 26.1
 4 18 2 75.19 34.4
 18 2 4 73.39 21.5
 4 -18 -2 36.1 26.7
 2 18 -4 11.6 30.4
 18 -4 2 2.4 33.2
 4 -18 -2 4.3 23.6
 -18 -2 4 49 33.5
 4 -2 18 21.3 25.1
 -4 -4 -18 -14.3 29
 -4 18 4 16.8 32.8
 -4 -18 4 35.9 21
 18 -4 4 52.39 34
 18 4 -4 -23.7 31.3
 -4 -18 -4 25.9 22
 -4 -18 4 17.5 28.8
 4 -18 -4 -69.09 23.6
 4 18 4 -12.8 33.6
 -18 4 -4 9.7 31.1
 -4 4 -18 -18 22.5
 -4 -18 -4 -6 27.5
 -18 -4 -4 -4.2 34.6
 -18 -4 4 49.6 32.6
 4 -18 4 3.4 29.5
 4 -4 -18 -7.1 21.3
 4 -4 18 0.8 27.1
 18 -4 -4 4.5 31.9
 4 -18 -4 -60.59 24.4
 4 -4 -18 -1.6 27.7
 18 4 4 5.9 30.6
 -18 4 4 92.79 34.9
 4 4 -18 -3.3 31.7
 -4 18 -4 40.8 32.5
 4 18 -4 34 31.9
 4 4 -18 -75.29 24.9
 -4 4 -18 -27.6 30
 18 4 4 14.9 20.9
 6 0 -18 -59.09 29.8
 6 0 18 28.6 25.1
 6 0 -18 -16.8 25.8
 -6 18 0 2.7 32.4
 6 18 0 -14.6 33
 0 18 6 -13.2 33
 0 6 -18 -31.4 20.4
 0 6 -18 -25.7 29.6
 -6 0 -18 -11.8 32.6
 -6 -18 0 -5.4 25.7
 6 0 -18 25.5 28.4
 6 -18 0 24.3 27.4
 0 6 18 -67.19 30.1
 18 0 6 9.5 22.1
 -18 0 6 36.9 32.7
 0 -18 -6 -10.7 20.9
 0 -18 6 8.1 30.3
 18 0 -6 -15.9 31.9
 -18 -6 0 -3.3 31.9
 18 -6 0 19.8 32.5
 18 6 0 43 30.9
 0 -18 -6 -35.3 29.1
 18 0 6 -0.7 31.7
 -6 -18 0 29.7 24.9
 0 -6 -18 -11.6 29.9
 -6 0 -18 15.3 27.4
 -18 6 0 0.3 32.4
 6 -18 0 9 22.8
 0 18 -6 52.29 32.3
 -18 0 -6 24.7 31.9
 0 -6 18 -15.5 30
 2 -6 18 -113.09 27.4
 -2 18 -6 0.9 30.3
 2 -18 -6 -62.59 21.3
 -6 2 -18 -17 25
 -18 -6 2 -17.9 30.1
 -18 6 -2 -30.7 31
 2 6 -18 -3.7 30.5
 2 6 -18 -92.79 22.1
 6 -18 2 -3.3 27.5
 -2 -6 -18 18.8 29.9
 -18 2 6 16.9 31.9
 -2 6 18 -5.7 32.3
 -6 18 2 -35 31.1
 6 -2 -18 -18.3 27.1
 -18 -2 -6 -3.1 31.9
 6 -2 -18 30.5 25.3
 18 6 2 -27.8 20.9
 6 18 -2 -64.69 32.2
 6 -18 2 -19.9 21.5
 -6 2 -18 -14.1 34
 6 2 18 5.1 22.6
 -6 -18 -2 32.9 27.7
 18 -2 6 33.2 33
 2 -18 -6 -66.09 27
 18 -6 -2 -4.1 33.3
 18 6 2 39.9 29.4
 2 18 6 -30.8 32
 6 -2 -18 -15.5 31.8
 -2 -18 6 -8.2 31.1
 -6 -18 -2 -10.5 23.7
 18 2 -6 -62.79 29.9
 6 2 -18 -53.49 25.6
 -2 -6 18 -30.3 29.6
 -2 6 -18 21.8 31.2
 2 -18 6 -35.3 29.3
 18 -2 -6 -6.8 31.1
 6 -2 18 -37.5 25.5
 -6 18 -2 -57.29 29.6
 -18 -6 -2 -88.89 30.2
 18 -6 2 -16.4 30.4
 6 -18 -2 24 26.6
 -18 6 2 16.4 31.6
 -6 -2 -18 -13.5 27.6
 6 2 -18 -28.4 29.4
 -2 -18 -6 -32.3 28.7
 18 2 6 39.5 31.3
 2 18 -6 -1.5 31
 -6 -18 2 14.2 22.9
 6 18 2 -17.8 32.7
 -18 2 -6 21.5 30.6
 -2 -18 -6 -5 21.1
 6 2 -18 16.9 28.1
 6 -18 -2 -31 23.2
 -6 -2 -18 -82.99 30.7
 18 2 6 -14.9 21.9
 18 6 -2 -23 28.4
 2 -6 -18 -66.99 28.3
 -6 -18 2 4.5 26.9
 -18 -2 6 -16.8 32.7
 -2 18 6 25.7 34.9
 -18 2 -6 -22.7 21
 -2 6 -18 -10 21.2
 2 6 18 -67.49 31.4
 -4 -6 -18 2.1 30.9
 4 -6 18 -49.3 27.2
 -18 4 6 26 33.5
 6 18 -4 -18.2 30.6
 6 -4 -18 -11.4 28.2
 -6 -18 -4 38.9 29
 18 6 4 -3.3 28.3
 4 6 -18 13.4 30.7
 -4 6 18 -83.69 28.2
 18 -4 6 50.69 33
 6 -18 4 -11.6 29.5
 -18 -6 4 -21.9 31.1
 -6 -18 -4 -11.6 21.9
 4 18 6 1.3 34.8
 -4 18 -6 -49.5 30.4
 -4 -18 6 -40.6 29.3
 -18 -4 -6 16.1 32.9
 4 6 -18 -36.9 23.5
 18 6 4 3.1 23.1
 -18 6 -4 16.2 21.2
 -6 4 -18 -30.5 31.3
 18 4 -6 -20.4 30.8
 4 -18 -6 -29.4 23.3
 18 -6 -4 23.9 32.9
 -18 6 -4 -45.5 29.7
 4 -18 -6 -33.5 26.5
 6 -4 -18 -18.2 23.6
 -6 4 -18 10.3 24.4
 -4 -18 -6 11.8 21
 -6 -18 4 -29.1 27.8
 6 -18 -4 -56.59 24.9
 -4 6 -18 -16.4 31
 -6 -18 4 -8.5 21.4
 -6 18 -4 -35.9 30
 4 -6 -18 8.3 20.9
 4 -6 -18 10.6 28.6
 -4 -18 -6 -56.29 27.3
 -18 -6 -4 -40.4 32.4
 4 18 -6 -36.5 30.1
 6 4 -18 -26.9 26.2
 -6 -4 -18 27.1 31.1
 6 18 4 -54.49 33.1
 4 6 18 -15.2 33.2
 -4 18 6 -56.19 32.4
 18 -6 4 -2.1 32.4
 4 -18 6 -26.9 31.2
 6 4 -18 -18.3 30.9
 -18 6 4 24.6 32.7
 18 4 6 -2.2 28.8
 18 4 6 -10.4 24.8
 18 -4 -6 15.9 32.9
 -18 -4 6 41.4 32.7
 -18 4 -6 7 29.9
 -4 -6 18 -15.6 29.5
 -4 6 -18 31.4 21.9
 -18 4 -6 -18.3 21.4
 6 -4 18 -40.2 26.7
 6 4 -18 24.9 29.3
 6 -18 -4 7.4 26.3
 18 6 -4 -26.7 29.8
 -18 6 -6 10.6 31.7
 6 -6 -18 -17.5 22.1
 -6 -18 6 -16 20.8
 -6 -6 -18 28.3 33.2
 -18 -6 6 -43 31
 18 6 6 40.7 26.3
 -6 18 6 -30 34.5
 -6 -18 -6 8.5 31.1
 6 -6 18 17.6 29.7
 -18 6 -6 13.2 23.2
 18 -6 -6 -39.3 32.1
 6 -18 6 37 33.8
 6 18 6 -71.89 34.6
 -6 6 18 -11.9 31.5
 -6 18 -6 -26.2 32.1
 -6 6 -18 -30.5 31.1
 6 -6 -18 -2.7 29.4
 -6 -18 6 -22.3 30.7
 18 -6 6 51.29 34.3
 18 6 -6 -14.8 32
 18 6 6 5.7 30.2
 -6 -18 -6 33.2 20.8
 -18 6 6 -30.2 33.6
 6 6 -18 -19.7 32.1
 6 6 18 39.4 35.7
 6 18 -6 -59.09 30.9
 -18 -6 -6 -66.89 32.3
 6 -18 -6 -37.7 26.6
 -6 6 -18 -28.8 22.7
 6 -18 -6 -38 24.1
 18 8 0 24.5 29
 18 0 8 22.6 31.9
 18 8 0 -0.9 21.9
 0 -8 18 44.6 33
 -8 -18 0 46.9 29
 0 -8 -18 19.2 31.4
 -18 0 8 0.9 34.4
 8 0 -18 91.59 31.3
 8 0 18 10.5 26.5
 -8 18 0 56.19 32.7
 0 18 -8 -27.3 30.4
 -18 0 -8 -0.5 32.8
 -18 8 0 66.89 33.8
 -8 0 -18 83.19 30.6
 0 -18 -8 -12.4 30.4
 18 0 -8 15.8 31.3
 -8 -18 0 41.5 28
 0 -18 8 41.4 33.4
 18 -8 0 43.2 34.1
 8 0 -18 50.49 31.5
 0 8 18 3.6 35.2
 8 18 0 99.29 36.5
 -18 -8 0 82.39 35.1
 -8 0 -18 20.1 34.5
 0 8 -18 39.5 32.5
 8 -18 0 40.8 28.8
 0 18 8 107.09 37.6
 8 0 -18 30.4 32
 8 -18 0 25.3 25.4
 -18 2 8 7.2 32.5
 -2 18 -8 -38.6 31.8
 2 -18 -8 -27.7 19.4
 18 2 -8 -57.09 30.1
 18 -8 -2 22.4 34.9
 2 -8 18 -40.7 28.5
 -18 -2 -8 23.4 32.8
 -8 2 -18 23.5 28
 -2 8 18 -37.3 32.1
 8 18 -2 -44.8 31.9
 -18 8 -2 -11.4 19
 8 -18 2 -27.5 22.7
 -18 -8 2 59.19 32.2
 -18 8 -2 -92.79 29.9
 -2 -8 -18 -15.2 30.9
 2 8 -18 -3.4 30.3
 -8 2 -18 -29 32.2
 18 -2 8 63.99 34.5
 -8 -18 -2 -35.2 24.4
 -2 -18 8 39.5 33.9
 2 18 8 20.7 35.5
 8 -2 -18 50.79 32.7
 -8 18 2 -77.99 31.7
 18 8 2 48.1 25.3
 -8 -18 -2 -23.2 27.4
 8 -2 -18 6 26.8
 18 8 2 -3.6 27.9
 2 -18 -8 -29.2 29.1
 8 -18 2 25.3 30.7
 8 2 18 -32.2 22.8
 8 -2 -18 -35.2 30.3
 8 18 2 -18.8 33.7
 2 8 18 -5.2 34.3
 2 -18 8 -11 30.9
 -2 -18 -8 -19.8 30.9
 -2 -8 18 -35.4 30.7
 18 -8 2 2 33.4
 -8 18 -2 -12.3 31.9
 18 8 -2 -61.09 18.8
 -8 -18 2 23.6 25.7
 -18 8 2 -9.1 33.3
 2 -8 -18 23.2 31.8
 18 2 8 14.9 30.6
 18 8 -2 -16.5 28.8
 -2 18 8 14 36
 -8 -18 2 1.5 27.6
 18 -2 -8 35.2 32.8
 -8 -2 -18 10.9 34.8
 8 2 -18 21.1 32.8
 -2 8 -18 -48.5 29.3
 -8 -2 -18 22.1 31.7
 -18 -2 8 -23.3 31.9
 8 -2 18 10.3 26.5
 8 -18 -2 20.3 28.5
 18 2 8 3.5 24.8
 8 2 -18 38.8 31.6
 8 2 -18 11.4 29.4
 -18 2 -8 23.9 33.2
 2 18 -8 31 34
 -18 2 -8 -71.89 23.5
 8 -18 -2 18.5 26.2
 -18 -8 -2 32.2 33.6
 -18 8 -4 17.3 22.3
 4 -8 18 -23.8 29.9
 4 -18 -8 -29.5 20.1
 -8 18 4 -7.5 33.4
 8 -4 -18 -5.2 31
 4 8 -18 9.7 33.1
 -18 -8 4 19.4 31.8
 18 -8 -4 18.7 34.7
 -18 4 8 57.59 35.1
 -4 18 -8 26 33.2
 -4 -8 -18 -21.8 33.4
 -18 -4 -8 -16.4 32
 18 8 4 46.8 30.7
 -4 8 18 -34 31.8
 8 -18 4 -57.69 29.9
 8 -4 -18 20.6 25.7
 18 8 4 52.59 27.3
 -8 4 -18 -44.2 26
 4 -18 -8 -18.3 28.5
 18 -4 8 -1.7 32.1
 -4 -18 8 -29.7 32.9
 -8 -18 -4 26.3 31.1
 -8 4 -18 -23.7 32
 8 18 -4 -22.1 31.1
 18 4 -8 -15.4 30.2
 4 18 8 -38.9 35.1
 -18 8 -4 28.5 31.7
 -8 -18 -4 18.4 24.1
 -18 4 -8 -32.6 24.8
 -4 8 -18 3.5 32.5
 4 8 18 7.4 36
 4 -8 -18 -11.4 29.8
 -4 -18 -8 44.9 33.3
 4 -18 8 -39 31.7
 18 8 -4 -26.3 28.4
 8 -4 18 7.6 28.5
 8 4 -18 3.4 31.6
 -8 18 -4 -3.1 32.5
 -4 18 8 -45.5 34.5
 -18 -4 8 11.7 34.8
 8 -18 -4 14 27.2
 -8 -18 4 5.9 31
 -18 8 4 36.9 35.1
 -8 4 18 10 28.8
 8 18 4 70.49 37.8
 -18 4 -8 34.6 33.5
 -4 -8 18 -29.2 32.4
 -18 -8 -4 64.29 34.6
 8 4 -18 40.6 29.2
 8 -18 -4 -10.7 26.8
 4 18 -8 14.1 33.6
 8 4 -18 36.3 32.9
 18 4 8 2.9 29.7
 18 -8 4 -24.3 32.3
 -8 -18 4 -21.7 24.7
 18 4 8 33.7 27.9
 18 -4 -8 -3.7 32.9
 -8 -4 -18 7.9 33.1
 8 -6 -18 14.9 25.3
 -6 -18 8 -41.7 33.2
 18 -6 8 -27.9 33
 -6 8 18 0.8 32.2
 -6 18 -8 -19.3 33.4
 6 -8 18 13.3 31
 6 -18 -8 -26 27.7
 -18 -8 6 -22.9 32.9
 -18 8 -6 -24.1 30.6
 18 8 6 30.4 28.9
 18 -8 -6 -2.5 33
 -18 6 8 -46.2 32
 8 6 18 -9.1 34.4
 18 8 6 -3.3 27.4
 -8 6 -18 3.5 34.5
 6 8 -18 21.5 33.6
 -6 -8 -18 34 34.4
 -8 6 -18 -34.5 23.8
 -8 -18 -6 -35.2 31
 -18 -6 -8 11.7 33
 -18 8 -6 -14.3 23.3
 8 -18 6 -6.6 32.5
 8 -6 -18 -4.3 30.3
 -8 18 6 1.3 34.5
 18 6 -8 28.3 32.1
 8 18 -6 -61.69 31.1
 6 18 8 -21.6 36.6
 6 -18 -8 -4.7 22.6
 -8 -18 -6 -40.2 21.2
 -18 8 6 -1.6 34.8
 18 6 8 9.4 28.9
 18 -8 6 -19.5 33.7
 -18 -8 -6 23.7 34.4
 8 18 6 -19.2 36.3
 18 6 8 11.9 29.5
 -6 -18 -8 -7.4 32.5
 -6 -8 18 48.3 25.1
 6 -8 -18 -11.7 29.7
 6 8 18 42 36.8
 8 -18 -6 -34.2 24.2
 -18 -6 8 -20.3 34.5
 18 -6 -8 -6 34.7
 -18 6 -8 -47.7 29.9
 -6 18 8 -28.8 36
 6 18 -8 21.7 33.3
 6 -8 -18 -10.4 21
 8 6 -18 -39.8 30.4
 18 8 -6 -17.2 31.9
 -8 18 -6 2.8 33.4
 8 -18 -6 -10.2 28.2
 6 -18 8 36.8 35.3
 -8 -6 -18 -54.09 33.5
 8 -6 18 -19.9 30
 8 6 -18 -29.4 32.6
 -8 -18 6 -9 23.1
 -6 8 -18 -61.99 31
 -8 -18 6 8.5 33.6
 -18 6 -8 36.9 26.8
 -8 6 18 -3 31.2
 -8 -8 -18 6.3 34.5
 8 -8 -18 2.7 32.8
 8 -18 8 67.59 36.1
 -8 -8 18 -3.9 26.4
 -18 -8 8 -81.69 32.9
 -18 8 -8 10.7 29.5
 -18 8 8 -23.3 34.1
 -8 -18 8 4.1 34.9
 18 -8 -8 -21.1 35.1
 18 8 8 18.2 26.9
 -18 8 -8 -47.9 25.6
 8 -18 -8 -32 23.3
 8 8 -18 53.89 35
 -8 18 8 -12.6 37.4
 8 8 -18 -5.9 32
 18 8 8 -61.19 28.1
 8 -8 -18 -46 23.6
 8 -18 -8 -8.7 29.1
 -8 8 -18 -42.2 33.7
 -8 8 18 -13.3 30.7
 -8 18 -8 12.2 35.5
 18 8 -8 -80.49 31.2
 -8 -18 -8 -14.6 32.4
 -8 -18 8 -19.5 22.6
 8 18 -8 -17 33.5
 18 -8 8 -107.99 31
 8 -8 18 -25.6 30.5
 -18 -8 -8 -10.7 33.8
 8 18 8 -10.6 38
 8 8 18 -36.9 35.9
 -18 0 10 -32 33.6
 -18 -10 0 54.19 33.6
 0 -18 -10 -38.8 30.6
 18 -10 0 46.3 36.1
 -18 10 0 -21.2 33.2
 -10 0 -18 -21.4 28.3
 -10 0 -18 48.5 36.4
 10 0 -18 -17.8 31.5
 0 -10 18 -31.3 32.1
 -10 -18 0 18.5 29.2
 0 -10 -18 27.9 34
 10 -18 0 10.8 27.5
 10 -18 0 43.6 32
 18 0 -10 -48.1 31.4
 0 18 10 -37.3 34.4
 18 10 0 44.4 30.1
 10 0 -18 -13.8 28.2
 0 -18 10 16.8 33.8
 10 18 0 6.5 35.6
 -18 0 -10 48.3 35.8
 18 10 0 -7.8 24.7
 -18 10 0 -21.3 21
 -10 18 0 -49.5 30.7
 0 10 -18 20.9 32.5
 10 0 -18 11.4 31.5
 0 10 18 0.9 35.8
 10 0 18 18.1 26
 0 18 -10 26 34.8
 18 0 10 29.1 32.7
 -2 -18 10 179.18 41.3
 18 2 -10 146.89 38.3
 2 10 -18 86.29 36.2
 10 -2 -18 122.89 37.2
 -18 -10 2 146.59 39.6
 10 2 18 106.39 29.9
 -18 -2 -10 94.69 38.4
 18 10 2 86.99 30.7
 2 18 10 98.29 40.3
 -18 2 10 63.09 36.6
 -10 -18 -2 109.19 34.8
 18 -10 -2 58.19 37.5
 -2 -10 -18 141.79 39.4
 2 -18 -10 77.79 34.1
 10 -2 -18 202.48 34
 -10 2 -18 102.59 39.1
 -18 10 -2 128.59 27.2
 18 -2 10 150.78 37.2
 2 -10 18 80.09 36.4
 -18 10 -2 80.39 36
 -2 18 -10 71.49 37.1
 18 10 2 122.09 34
 -10 2 -18 107.29 33.3
 10 18 -2 85.19 37.7
 -10 18 2 215.78 40.6
 10 -18 2 117.99 35.8
 -2 10 18 134.39 42.3
 -18 -2 10 65.49 36.9
 -10 -18 2 123.69 32.3
 -18 2 -10 78.79 32.4
 10 2 -18 187.68 36.4
 -2 18 10 127.59 39.9
 -18 2 -10 119.49 38.1
 10 -2 18 92.69 32.3
 10 2 -18 138.59 35.8
 10 2 -18 87.09 35.7
 10 18 2 132.29 40.9
 2 18 -10 155.98 40.6
 -2 10 -18 145.09 38.1
 -2 -10 18 107.39 40.3
 18 2 10 120.39 31.7
 -10 -2 -18 111.29 36.2
 -10 -2 -18 133.69 39.3
 2 -18 10 125.39 37.4
 18 -10 2 67.59 36.9
 18 10 -2 66.49 32.9
 18 10 -2 70.39 27.1
 18 -2 -10 130.19 39.5
 10 -18 -2 106.09 31.9
 2 10 18 89.09 41.3
 -18 -10 -2 91.89 36.9
 -18 10 2 96.19 38.3
 18 2 10 112.79 36.4
 -2 -18 -10 142.59 38.2
 2 -10 -18 98.49 34.8
 -10 18 -2 88.49 35.6
 10 -18 -2 96.39 33.1
 -4 -10 -18 -26 33.4
 10 18 -4 -10.5 31.7
 -10 18 4 0.8 33.5
 4 10 -18 12.8 34.1
 4 18 10 15.4 37.6
 10 -4 -18 48.6 28.3
 18 -4 10 2.2 32.8
 18 4 -10 -4.3 32.1
 -4 10 18 -70.99 33.4
 -4 18 -10 49.4 36.4
 -10 -18 -4 46.2 32.4
 10 -4 -18 24.3 34
 -18 -4 -10 56.89 36.5
 18 10 4 18.8 29
 18 10 4 5.4 27
 -18 4 10 50.49 35.4
 4 -10 18 18.5 32.5
 -18 10 -4 5.8 24.8
 10 -18 4 60.99 35.9
 -10 4 -18 75.09 36.7
 18 -10 -4 72.09 36.9
 -18 -10 4 49.9 34
 -18 10 -4 46.8 32.9
 4 -18 -10 7.4 31.2
 10 4 18 47.2 24.1
 -10 4 -18 60.09 28.4
 -4 -18 10 6 36.9
 4 -10 -18 31.3 32
 18 4 10 49.1 31
 18 -10 4 38.4 34.5
 -10 18 -4 56.59 24.5
 10 -18 -4 59.69 30.9
 4 18 -10 23.5 34.4
 18 10 -4 53.29 33.3
 -10 18 -4 27.5 34.2
 -4 10 -18 44 34.8
 -4 18 10 11.1 38.4
 10 -18 -4 87.59 30
 -18 10 4 -5.6 33.9
 -18 -4 10 80.79 39.7
 -4 -10 18 34.5 35.7
 10 18 4 5 38
 -10 4 18 44.5 29.6
 -18 -10 -4 17.2 33
 -18 4 -10 35.8 29.2
 18 -4 -10 -21.8 34.3
 10 4 -18 35.3 32.4
 18 10 -4 20.2 23.4
 18 4 10 38.5 30.7
 -4 -18 -10 -4.3 32.6
 -18 4 -10 -11.5 33
 4 10 18 -39 34.5
 4 -18 10 27 34.5
 -10 -18 4 -18.8 27.5
 -10 -4 -18 14.3 33.4
 10 4 -18 -30.2 32
 10 -4 18 15 30.3
 18 -6 10 36.7 35.2
 10 -6 -18 -3.2 26.6
 6 10 -18 -7 32.8
 -18 10 -6 0.4 25
 -10 6 -18 -25.5 33.2
 -18 10 -6 -11.5 30.1
 -6 -10 -18 -22.6 34.4
 6 -18 -10 -8.8 28.5
 -10 -6 18 -30 27.7
 6 -10 18 -10.7 32
 -18 -6 -10 -25.6 34.5
 10 18 -6 1.1 32.2
 6 18 10 0.8 37.6
 18 10 6 13.7 30.5
 18 10 6 -18.2 25.6
 -10 6 -18 -41.3 24.3
 18 6 -10 -24.7 32.5
 -6 18 -10 -27.1 34.7
 6 -18 -10 -10.7 21.4
 10 6 18 -1.1 34.4
 -18 6 10 -47.9 35.4
 10 -6 -18 31.8 34.5
 -10 18 6 -78.69 32.7
 18 -10 -6 -19.5 33.6
 10 -18 6 21.5 35.2
 -6 -18 10 -16.4 35.5
 -10 -18 -6 -31.7 31.7
 -6 10 18 -45 33.5
 -18 -10 6 7.8 34
 6 18 -10 23.2 34.8
 -18 -6 10 -6.1 36.6
 -6 10 -18 -1.3 34
 -6 -10 18 47.9 23.6
 18 -6 -10 18.5 35.5
 18 10 -6 -26.7 31.2
 -18 -10 -6 -14.5 35
 -10 18 -6 20 35.1
 6 10 18 -5.2 37.4
 6 -18 10 3.7 34.1
 -18 6 -10 -26.2 31.6
 10 -6 18 -18.5 30
 18 6 10 -9.1 28.1
 -10 -18 6 -17.1 25.7
 10 18 6 38.4 39.6
 10 -18 -6 -33.4 26.1
 10 6 -18 -3 33.5
 -6 18 10 -26.2 36.1
 18 6 10 42.1 30.3
 18 -10 6 34.1 36.1
 6 -10 -18 31 31.9
 10 -18 -6 -29.7 28.7
 -10 -6 -18 27.9 36
 -18 6 -10 -0.6 28.7
 10 6 -18 49 33
 -6 -18 -10 15 34.2
 18 10 -6 -3.6 22.4
 -18 10 6 -18 34.3
 -6 -10 18 42.2 38.4
 -10 6 18 38.8 31.8
 8 -10 18 38.5 35.2
 -18 8 10 -62.89 38.2
 8 -18 -10 -24.1 22.7
 18 8 -10 -23.3 19.6
 8 10 -18 10.9 32.5
 -18 10 -8 -41.7 26.5
 -10 8 -18 -25.4 33.4
 -10 -18 -8 36 35
 18 8 -10 -47.9 32.1
 -10 8 -18 -65.29 21.3
 10 18 -8 65.09 36.1
 8 18 10 25.8 39.7
 -8 -10 -18 -55.59 35.4
 -18 10 -8 10 30.7
 10 -18 8 18.2 37.7
 18 10 8 -18.5 23.6
 18 -8 10 -50.79 35.6
 18 10 8 118.79 34.6
 -8 18 -10 -9.6 35.4
 10 -8 -18 2.9 32.8
 -8 10 18 -32.1 34.2
 -10 18 8 2.9 37.6
 8 -18 -10 -8.9 30.7
 10 -8 -18 62.09 28
 10 8 18 -43.6 36.2
 -18 -10 8 12.1 36.3
 -10 -8 18 -33.3 28.4
 -8 -18 10 36.3 39.2
 -18 -8 -10 32.1 37.7
 18 -10 -8 -23.5 34.9
 18 8 10 -7.4 26.4
 8 -10 -18 29.2 33.3
 -18 -10 -8 -29.7 35.5
 10 -18 -8 -32.9 26.3
 18 10 -8 1.7 22.3
 -10 -18 8 -43.4 25.1
 -8 -10 18 15.6 26.9
 -18 8 -10 1.6 31.5
 -18 8 -10 -1.3 30.4
 10 8 -18 49.2 37.7
 -18 10 8 -18.2 36.8
 -18 -8 10 -1.1 35.8
 8 -10 -18 4.6 23.9
 -10 18 -8 10 36.6
 8 18 -10 -30.4 33.6
 8 -18 10 30.2 36.2
 8 10 18 -16.6 38.2
 -8 18 10 0.8 37.5
 -10 -8 -18 -22.4 34.8
 -10 8 18 59.69 34.9
 18 8 10 -16.1 30
 -8 -18 -10 -13.4 34.5
 18 -8 -10 23.7 37.1
 10 18 8 -11.8 39.1
 10 8 -18 -21.9 30.7
 10 -8 18 4.9 33.8
 -8 10 -18 -74.49 32.2
 10 -18 -8 -30.6 31.2
 18 -10 8 -21.3 36.1
 18 10 -8 -23.5 32.8
 -10 -10 18 2.7 29
 10 18 10 46 42
 -18 -10 10 42.4 37.7
 10 -10 -18 8.8 34.3
 -10 -18 -10 -19 35
 -10 -18 10 -62.39 25.8
 10 -10 -18 -25.6 25.4
 18 10 -10 -33.6 24
 10 -18 -10 -9 32.1
 18 10 10 -34.3 24.1
 -10 18 -10 14.7 38
 -10 18 10 18.9 38.7
 18 -10 10 -24.4 38.2
 -10 10 -18 -10.2 35.9
 -10 10 18 17.2 35.5
 10 -18 -10 -14.9 26.5
 10 -18 10 -13.6 36.1
 10 18 -10 27.7 36.4
 10 -10 18 -7 34.2
 18 10 10 25.1 34.1
 10 10 -18 56.49 37.4
 -10 -10 -18 -84.59 34.5
 10 10 -18 40.8 35.7
 10 10 18 -47.1 38.1
 18 -10 -10 1.9 37.2
 -18 10 -10 40 31.9
 -18 10 -10 6.8 31.6
 -18 10 10 9.9 38.9
 18 10 -10 21.6 34.5
 -18 -10 -10 -53.89 36.2
 0 -12 18 -23.8 34.9
 -12 -18 0 20.8 32.7
 0 -12 -18 -3.6 33.2
 -12 0 -18 -28.9 34.5
 0 -18 12 35.4 36.6
 -12 18 0 45.3 33.9
 12 -18 0 34.4 32.4
 18 0 -12 17.4 34.2
 -18 -12 0 -104.89 32.8
 12 18 0 31.6 27.8
 -18 0 -12 -9.5 35.3
 -18 12 0 26.7 24.9
 18 12 0 -40.3 26.7
 12 0 18 -13.7 28.7
 0 12 18 58.69 41.6
 -12 0 -18 39.8 33.2
 0 18 -12 63.59 38.2
 0 12 -18 -13.1 34
 0 -18 -12 42.7 34.9
 -18 0 12 41.6 38.4
 18 0 12 87.99 33.8
 -18 12 0 22.7 34.3
 12 0 -18 18.7 30.6
 0 18 12 26.1 39.1
 18 -12 0 19.3 35.1
 18 12 0 -25.1 29.5
 12 0 -18 27 33.5
 12 0 -18 31.8 30
 12 18 0 60.89 35.7
 -12 -18 -2 76.29 34.1
 12 18 -2 57.79 30.7
 -2 12 18 19.3 40.6
 -12 2 -18 37.3 31.4
 18 12 2 29.6 31
 2 -12 18 29.6 35.3
 2 -18 -12 27.7 32.7
 2 18 12 36.9 39.5
 18 -2 12 -10.1 31.4
 18 12 2 48.5 30.2
 12 -2 -18 15.5 33.6
 -18 12 -2 34.4 26.4
 -18 -12 2 -11.8 33.9
 -18 12 -2 13 33.4
 -18 -2 -12 -22.3 35.9
 12 -2 -18 54.79 31.2
 -12 18 2 9.5 33.2
 -18 2 12 52.79 37.4
 2 12 -18 -18.9 34.2
 18 -12 -2 42.3 36.4
 -2 -12 -18 23.4 36.1
 -2 18 -12 48.3 38.2
 12 -18 2 -8 33.2
 12 18 -2 23.2 34.8
 18 2 -12 -10.2 34.5
 -12 2 -18 32.9 37.4
 -2 -18 12 21 37.6
 12 2 18 -14.1 26.5
 2 -18 12 -0.3 34.3
 18 2 12 6 28
 18 -2 -12 20.1 34
 -12 -2 -18 -21.6 35.9
 -18 12 2 30.6 35.8
 2 18 -12 28 38.2
 -2 -12 18 -11.8 35.3
 -18 -2 12 44.1 38.5
 18 12 -2 48.9 33
 -18 12 2 23.3 24.8
 -12 -18 2 16.8 30.4
 -12 -2 -18 59.49 34.7
 12 2 -18 -12.4 29.8
 -18 -12 -2 77.39 37.6
 18 -12 2 33.3 36.3
 2 12 18 13.2 41.1
 18 12 -2 62.29 26.3
 12 18 2 49.9 37.3
 12 -2 18 61.19 32.4
 12 -18 -2 2.9 31.4
 -18 2 -12 10.7 29.9
 -2 12 -18 7.6 33.4
 -12 18 -2 27.2 26.4
 -18 2 -12 3.6 35.7
 12 2 -18 -3.6 31
 12 -18 -2 2.3 30.6
 -2 -18 -12 39.9 37.1
 12 18 2 35.2 26.5
 2 -12 -18 3.6 33.4
 -2 18 12 -20.9 37.6
 -12 18 -2 18 32.6
 18 2 12 -12.7 30.7
 -18 12 -4 52.19 28.4
 4 -12 18 59.89 35.4
 12 18 -4 41.3 33.7
 12 -18 4 57.39 37.2
 -12 -4 18 -19.9 32.5
 12 -4 -18 4.8 34.4
 4 12 -18 34 35.8
 -18 12 -4 15.9 33.7
 12 18 -4 9.2 30.6
 -4 18 -12 11.1 36.4
 4 -18 -12 53.49 34.4
 18 -4 12 43.8 34.5
 -4 -12 -18 63.69 38.1
 12 4 18 -2.5 24.4
 18 -12 -4 18.4 36.9
 -12 4 -18 -13.3 29.7
 18 12 4 88.99 32.5
 18 12 4 18.6 27.7
 4 18 12 17.4 40.3
 12 -4 -18 7.1 30.5
 -12 4 -18 -33.1 35.6
 -18 -12 4 6.9 36.5
 12 4 18 68.29 38.3
 -18 -4 -12 -20.2 36.9
 18 4 -12 67.09 36.3
 -4 -18 12 57.79 38.4
 -12 18 4 35.7 35.6
 -18 4 12 -17.4 36.6
 -4 12 18 89.99 42.7
 -12 -18 -4 -10.1 33.2
 -18 4 -12 23.6 31.4
 -18 4 -12 176.88 40
 18 12 -4 45.5 33.6
 -12 18 -4 55.79 36.7
 -18 -4 12 50.19 38.1
 -12 18 -4 28.1 26.9
 18 4 12 57.49 32.7
 4 -18 12 20.2 35.9
 4 -12 -18 57.89 34.7
 18 -12 4 85.39 38.2
 -18 -12 -4 32.5 36.6
 12 4 -18 102.49 33.8
 12 18 4 71.99 25.9
 -12 -18 4 9.5 29.8
 12 -4 18 22.8 32.2
 12 4 -18 50.99 33.9
 -18 12 4 32 24.5
 18 12 -4 26.9 26.2
 -4 -12 18 -23.8 37.7
 12 -18 -4 16.7 33
 -4 -18 -12 14.1 35.7
 18 4 12 -7.5 29.2
 4 12 18 -3.8 42.7
 -4 12 -18 35.7 35.6
 18 -4 -12 47.3 36.9
 -12 -4 -18 12.2 35.5
 -12 4 18 51.29 30.7
 -4 18 12 23.7 39.1
 4 18 -12 18.3 38.1
 -18 12 4 28 38.1
 12 -18 -4 50.29 30.4
 12 18 4 37.8 39.6
 -18 12 -6 13.1 31.6
 12 -18 6 22.4 36.4
 -12 -18 -6 -17.8 33.4
 18 6 -12 -3.8 34.4
 -6 -18 12 -45.5 36
 18 -12 -6 25.4 37.1
 -18 -12 6 -44 34.9
 6 18 12 -56.49 38.2
 -6 12 18 32.9 39.9
 -18 12 -6 44.3 29.8
 -12 -6 18 -23.3 30.8
 -18 6 12 -5.6 37.4
 -12 6 -18 -17.4 35
 6 -18 -12 51.69 33.7
 -6 -12 -18 12.4 38.3
 -18 -6 -12 -42.3 35.9
 18 12 6 15.7 27.2
 12 -6 -18 19.4 29.7
 12 18 -6 -12.3 32.3
 12 6 18 66.89 38.6
 -6 18 -12 77.89 37.6
 -12 18 6 57.59 36.6
 18 12 6 58.69 33.7
 12 18 -6 21.5 33.1
 12 -6 -18 5.1 34.3
 6 -12 18 42.6 35.2
 6 -18 -12 -10.2 20.4
 18 -6 12 18.1 36.5
 6 12 -18 25.5 34.7
 -12 6 -18 22.3 27.1
 -12 18 -6 7.7 25.2
 -18 -12 -6 -31.8 34.8
 18 6 12 -18.6 32.5
 -6 12 -18 11.3 36.8
 12 6 -18 2.3 31.2
 -12 -6 -18 -9 36
 -12 6 18 20.5 30.5
 -18 12 6 -2.1 24
 -6 -18 -12 3.1 36.6
 -6 -12 18 -25.8 38.8
 18 -6 -12 -87.69 33.5
 -18 6 -12 26.1 34.8
 -18 6 -12 12.8 31.1
 12 6 -18 11.3 35.2
 -12 -18 6 9.7 31.1
 12 -6 18 6.7 34.4
 12 -18 -6 -36 27.1
 -12 18 -6 -19 35.5
 18 6 12 -17.8 26.2
 12 -18 -6 1.3 32
 -6 18 12 27.1 38.7
 6 -18 12 -25.6 36.5
 18 -12 6 1.5 36.8
 18 12 -6 -21.6 31.4
 -18 -6 12 -27.2 37.8
 6 -12 -18 -30.4 31.5
 18 12 -6 31.2 26.4
 6 12 18 -35.8 41.3
 12 18 6 23.5 38.6
 6 18 -12 -60.49 34.5
 -18 12 6 6.7 36.1
 -8 18 -12 -1.3 37.3
 8 -12 18 -13 34.8
 -18 -8 -12 -56.99 34.6
 18 12 8 -33.4 25.1
 -8 -18 12 -39 38.1
 12 -8 -18 4.5 29.3
 -12 8 -18 24.1 26
 18 -8 12 -4.7 36.9
 18 8 -12 15.5 34.2
 -8 12 18 -24.1 36.3
 8 12 -18 -81.79 33.5
 8 -18 -12 4.3 23.6
 12 18 -8 -41.4 31.9
 18 12 8 -5.8 33.8
 -18 12 -8 28.8 30.4
 -12 -8 18 -65.59 30.2
 12 8 18 -39.2 37.6
 -8 -12 -18 -18.5 37.8
 -12 18 8 69.39 38.4
 -12 -18 -8 -76.89 33.9
 -18 8 12 -8.9 38.3
 12 18 -8 -8.4 33.9
 8 18 12 -33.2 39.7
 18 -12 -8 -55.89 32.2
 12 -8 -18 -34.2 35.4
 18 8 -12 8 23.9
 8 -18 -12 46.2 35.3
 -18 -12 8 -24.3 34.4
 12 -18 8 12.1 39.5
 -18 12 -8 -13.9 30.3
 -12 8 -18 33.5 39.2
 -12 -8 -18 7.8 38.7
 -8 18 12 -13.5 38.7
 12 8 -18 16 34.2
 -18 -12 -8 -61.79 34.3
 8 12 18 11.2 44
 12 -8 18 21.5 35
 8 -12 -18 3.2 33.9
 -18 12 8 17.2 27.1
 18 -8 -12 -7.5 36.1
 -18 12 8 15.5 38.1
 12 8 -18 29.8 39.1
 18 12 -8 -31.4 23.9
 -12 8 18 -61.39 31.4
 8 -12 -18 -6.6 22.8
 12 -18 -8 -25.6 33.5
 18 12 -8 31.1 35.4
 -12 18 -8 -30.4 34.8
 12 -18 -8 -66.19 26
 12 18 8 71.49 42
 8 -18 12 -3.6 36.9
 18 8 12 6.9 26.4
 18 8 12 -1.7 34.4
 -8 -18 -12 -53.09 36.3
 8 18 -12 -36.1 34.9
 -18 8 -12 11.3 32.7
 18 -12 8 52.99 39.4
 -18 -8 12 15.1 37.4
 -12 -18 8 -27.6 28.9
 -18 8 -12 -62.39 31.3
 -8 12 -18 -16.7 36.4
 12 -10 -18 42.8 30.2
 -12 -18 -10 -22.9 36.1
 18 12 10 -16.4 36.8
 10 -18 -12 23.7 35.2
 -12 -10 18 54.89 34.3
 -12 18 10 -31.1 38.3
 18 12 10 -20.9 25.2
 -18 12 -10 -3.8 32
 12 -18 10 -32.2 39.2
 12 18 -10 1.4 34.2
 -18 -12 10 -3.6 39.1
 18 -12 -10 -32 37.4
 18 -10 12 3.2 39.9
 10 -18 -12 -4 24.5
 -18 10 12 75.39 30.9
 18 10 -12 -17 34
 10 -12 18 17.3 36.9
 10 12 -18 26.1 38.8
 12 10 18 11.5 42.4
 -18 -10 -12 19.2 40.1
 12 18 -10 -11.5 37
 -18 12 -10 8.4 31.8
 18 10 -12 -36.1 25.6
 -12 10 -18 24.8 39
 10 18 12 54.09 43.5
 12 -10 -18 26.9 38
 -10 -12 -18 -41.8 37.8
 -10 12 18 80.39 38.6
 -10 -18 12 -5.5 26.4
 -12 10 -18 -26.2 23.7
 -10 18 -12 16.1 37.5
 10 12 -18 84.39 37.4
 10 18 -12 -44.6 35.1
 18 12 -10 -63.39 27
 10 -18 12 -18 37.8
 10 -12 -18 13.2 26.2
 12 -10 18 23.7 39.7
 12 -18 -10 -59.99 34
 18 10 12 9.6 37.2
 10 -12 -18 12.6 35.2
 18 12 -10 -27.9 33.8
 10 12 18 -7.7 45
 -10 18 12 33.6 42.2
 -10 -18 -12 -33.9 37.2
 -18 10 -12 25.5 33.9
 12 10 -18 -29.2 33.8
 -12 18 -10 -10.6 36.1
 -12 10 18 13.6 34.7
 -12 -10 -18 5.4 40.3
 -12 -18 10 -65.89 29.6
 -18 -12 -10 3.7 38.3
 -10 12 -18 -3.6 37.2
 -18 10 -12 -30.4 33.2
 18 -12 10 19.5 39.9
 -18 12 10 -34.6 27.9
 -18 -10 12 -4.5 37.8
 12 10 -18 49.4 40.4
 12 -18 -10 -37.3 26.7
 -10 -12 18 9.3 29.1
 12 18 10 12.3 43.1
 18 -10 -12 -51.29 36
 18 10 12 -4.3 26.1
 12 -12 -18 -35 28.3
 12 12 -18 27.5 36.5
 -12 18 12 -17.1 41
 -18 12 12 -34.1 31.4
 -12 -18 12 -14.9 30.9
 12 -12 18 20.6 39.7
 12 -18 -12 18 37.4
 -12 -12 -18 9.2 41.1
 12 -12 -18 33.3 37.6
 18 12 12 -78.79 35.5
 18 -12 -12 -33.2 38.2
 -12 18 -12 69.59 42.6
 12 18 12 -41.6 43
 -18 12 -12 -41.6 32.9
 12 -18 -12 46.3 28.3
 12 18 -12 -26.2 34
 -12 -12 18 62.39 33.6
 12 12 -18 -32.8 39.6
 -18 -12 -12 10.2 42.3
 12 -18 12 18.8 41.4
 12 12 18 -21.2 46.3
 -18 -12 12 -16.5 39.1
 18 12 -12 -31.3 28.8
 18 -12 12 24.1 42.5
 18 12 -12 11.2 36.5
 -18 12 -12 70.29 33.8
 -12 -18 -12 -11.9 39.5
 -12 12 -18 30.8 40.4
 -12 12 18 7.7 34.9
 18 12 12 27.1 25.7
 -14 0 -18 32.2 36.9
 -18 -14 0 11.6 37
 -18 14 0 1.4 27.8
 -18 0 14 -5.6 37.6
 0 14 -18 34.1 37.7
 0 14 18 -66.49 41.4
 -18 14 0 18.2 35.6
 0 -18 14 37.4 39.5
 14 0 -18 26.6 33.9
 14 0 18 -19 30.1
 14 -18 0 34.5 35.4
 18 14 0 -17.2 29.7
 -18 0 -14 31.2 39.1
 -14 -18 0 61.89 35
 -14 18 0 -27.4 33.3
 0 -14 -18 8.5 35.4
 -14 18 0 -15.2 28.2
 14 18 0 13.2 34.5
 0 18 14 48.4 41.5
 18 14 0 -70.19 28.5
 -14 0 -18 32.3 35.4
 14 18 0 12.5 28.5
 0 -14 18 -64.29 36.9
 0 -18 -14 -3.9 35.7
 0 18 -14 37.9 38.8
 18 0 -14 -46.7 33.3
 18 0 14 17.8 32.3
 18 -14 0 67.59 38.2
 -18 0 -14 36 33.3
 2 -14 18 0.8 35.6
 -18 14 -2 22.2 28.4
 -2 -18 14 40.2 40.8
 2 -18 -14 -25.7 33.5
 14 18 -2 17.8 33.5
 18 -14 -2 38 38
 14 -2 -18 12.3 32
 18 14 2 34.6 32.9
 -2 14 18 68.89 44.2
 -2 -14 -18 -4.9 36.6
 18 -2 14 46.1 33.8
 14 2 18 14.8 29.2
 -14 -2 18 24.9 36.7
 -18 -14 2 27.9 37.5
 -18 14 -2 31.9 36
 14 18 -2 87.79 33.6
 -18 -2 -14 45.3 39.3
 -2 18 -14 -8.9 37.9
 -14 2 -18 52.49 38.1
 14 -2 -18 75.29 37.2
 2 18 14 -39.9 40
 14 -18 2 -7.9 35.4
 -14 18 2 50.39 34.9
 -14 -18 -2 18.1 35
 -14 2 -18 32.2 34.2
 18 14 2 10.4 29.1
 18 2 -14 -23.6 35.2
 2 14 -18 -6.5 36.6
 -18 2 14 -6.3 39.7
 -14 2 18 27 28.2
 -14 -18 2 31.8 35.5
 -18 2 -14 74.09 35.5
 2 14 18 23.3 45.2
 2 -18 14 33.4 35.9
 18 -14 2 54.79 38
 -18 2 -14 54.39 38.7
 -14 18 -2 66.19 37.1
 14 2 -18 69.49 35.3
 -2 18 14 11.4 39.3
 -2 14 -18 7.6 34.6
 14 -18 -2 22.4 32.6
 2 -14 -18 39.8 36.2
 14 18 2 2 27.2
 18 -2 -14 -32 34.4
 -2 -18 -14 50.49 39
 18 2 14 35.8 34.2
 -14 18 -2 33.6 31
 -14 -2 -18 75.09 37.8
 -18 -14 -2 21.8 38.8
 14 18 2 43 37.9
 -18 14 2 -3.8 27.5
 14 -2 18 34.9 33.4
 -2 -14 18 -72.59 37
 14 2 -18 27.9 31.5
 18 14 -2 -9 31.4
 -18 14 2 -38.9 35.3
 2 18 -14 -41.8 35.7
 -18 -2 14 35.7 38.5
 18 2 14 44.5 32
 18 14 -2 6.2 29.7
 -4 -18 14 8.7 40.7
 -14 4 -18 40.8 38.2
 18 14 4 -23.1 32
 18 -14 -4 19.4 36.5
 -14 4 -18 -14.1 32.5
 18 14 4 -15.6 28.2
 14 -4 -18 24.1 37.7
 -18 -4 -14 -11 38.2
 4 18 14 5.3 41.8
 -4 -14 -18 52.69 40.3
 -18 4 14 -9.8 38.2
 -14 -18 -4 -20.9 34.7
 -18 -14 4 -37.6 36.6
 -4 14 18 -58.19 39.3
 -14 18 4 -16.8 33.8
 14 -4 -18 -3.5 33.4
 14 4 18 -46.5 36.3
 4 -18 -14 7.3 33.8
 -18 14 -4 40 34.9
 4 -14 18 9.6 37.6
 14 18 -4 -40.2 29.5
 14 -18 4 -41.7 37.6
 14 18 -4 16.8 33.1
 -4 18 -14 48.1 39.7
 -18 14 -4 39.6 31.4
 18 -4 14 10.4 35.2
 18 4 -14 0.9 36.7
 14 4 18 -26.8 25.3
 -14 -4 18 -33.1 34.5
 4 14 -18 3.7 36.7
 18 4 14 -5.2 29.8
 14 18 4 1.3 26.3
 -4 -18 -14 -40.6 37.1
 4 -18 14 90.79 40.9
 -14 4 18 38.5 28.6
 18 -4 -14 27.7 37.5
 -18 14 4 32.9 28.6
 -18 -14 -4 -12.1 36.7
 4 -14 -18 -37.3 32
 -14 -4 -18 44.9 38.1
 18 14 -4 10.8 28.6
 -4 14 -18 29 38.8
 -18 14 4 0.7 37.1
 -14 18 -4 22.1 37.1
 -4 -14 18 -1.1 41.7
 14 18 4 56.89 40.6
 -18 4 -14 32.8 37.1
 18 4 14 -5 31.8
 -18 -4 14 -7.2 38.1
 18 14 -4 -18.3 31.2
 4 14 18 101.59 47.8
 -14 -18 4 -1.1 33.8
 18 -14 4 28.4 38
 14 4 -18 17.7 35.3
 14 -18 -4 26.5 35.1
 14 -18 -4 20.8 32.4
 -4 18 14 52.39 43.1
 14 -4 18 30.9 34.9
 14 4 -18 21 33.8
 -18 4 -14 6 34.5
 4 18 -14 -38.5 37.5
 -14 18 -4 12.9 29.9
 -18 6 14 -11.2 41.3
 -6 -14 -18 34.6 40.8
 -14 18 6 9.5 37
 6 -14 18 11.7 38.8
 -6 -18 14 -11.6 40.9
 -6 18 -14 -52.19 37.9
 14 18 -6 -18.7 32.8
 18 14 6 -25.5 28.1
 14 6 18 -22.2 25
 6 -18 -14 4.3 35
 14 -6 -18 40.3 39.3
 18 6 -14 21 26.4
 -14 6 -18 -36.9 31.4
 -14 6 -18 15 38
 -18 14 -6 5 31.1
 18 14 6 -22.2 35.8
 6 14 -18 -83.69 36
 18 -6 14 -9.1 37
 -18 -6 -14 -0.6 40.8
 6 18 14 3.9 41.2
 -6 14 18 11.4 40.6
 -14 -18 -6 4.1 37
 14 18 -6 -0.2 34.8
 14 -18 6 -31.4 38.4
 18 6 -14 -40.7 35.3
 18 -14 -6 -18.3 36.6
 -14 -6 18 84.79 38.9
 -18 14 -6 129.89 36
 -18 -14 6 1.1 37.7
 14 -6 -18 13.2 33
 14 6 18 51.29 40.6
 18 6 14 12.2 27.5
 -18 -14 -6 -49.7 35.7
 -18 -6 14 39.2 41
 -18 6 -14 -59.19 35.9
 14 -18 -6 -71.89 29.5
 6 -14 -18 4.1 36
 -14 -18 6 -2 34.1
 6 18 -14 2.2 38.8
 -14 6 18 -16.4 30.3
 6 14 18 13.2 46.5
 -18 14 6 -42.5 27.8
 18 14 -6 1.7 35
 -6 -18 -14 -10.1 39
 -14 18 -6 -3.5 36.9
 -14 -6 -18 44.8 40.4
 -18 14 6 69.99 41
 18 -14 6 21 39.7
 14 6 -18 39.2 37.7
 14 18 6 21.2 25.3
 14 -18 -6 34.7 36.2
 18 14 -6 34 30.9
 -6 18 14 -0.1 41.6
 14 6 -18 13.5 33.3
 -6 14 -18 41.6 37.7
 18 6 14 23.2 35
 -18 6 -14 16.4 36.8
 -14 18 -6 1.7 28.6
 14 18 6 21.2 40
 6 -18 14 19 39.5
 -6 -14 18 -60.59 39
 14 -6 18 32.4 37
 18 -6 -14 15.8 37
 -8 14 18 -43.6 38.1
 -14 8 -18 -27 28.2
 18 14 8 -33.6 27.6
 -14 -18 -8 -44.3 37.6
 18 8 -14 -23 27
 18 -14 -8 1.1 36.4
 8 14 -18 20.6 39.3
 -18 -14 8 -2.9 39.5
 14 -18 8 -34.9 40.7
 18 -8 14 25.1 41.1
 -18 14 -8 -17.8 31
 8 -14 18 16 37.9
 -14 18 8 4.1 36.9
 -18 -8 -14 -7.6 40.6
 14 18 -8 14.4 34.3
 -18 14 -8 4.8 33.5
 8 18 14 22.1 44.1
 14 -8 -18 0.7 37.4
 -14 8 -18 22.3 39.3
 -8 18 -14 -76.89 37.6
 -14 -8 18 21.6 37.1
 8 -18 -14 60.79 37
 -18 8 14 -28.1 35.7
 14 -8 -18 -19.3 30.6
 18 14 8 -68.39 35
 14 18 -8 -49.4 35.4
 18 8 -14 -12.9 35.5
 -8 -14 -18 -21.2 39.8
 -8 -18 14 -49.7 41.9
 14 8 18 -10.9 39.8
 8 -18 -14 -40.2 23.9
 -14 18 -8 61.29 38.6
 18 -14 8 46 40.3
 -18 -8 14 4.8 39.7
 -14 8 18 -39.6 31.9
 8 -14 -18 13.1 35.6
 -8 -18 -14 -55.79 38.3
 8 -14 -18 -8.5 23.3
 -18 -14 -8 -30.4 37.7
 -8 14 -18 37.6 39.6
 14 18 8 -6.1 40.3
 8 18 -14 -13.5 37.4
 18 8 14 38 39.5
 8 -18 14 -1 39.7
 -18 8 -14 -28.8 34.8
 14 -18 -8 -9.2 36.7
 18 8 14 -26.3 27.3
 14 -8 18 -91.89 33.9
 18 14 -8 -23.5 28
 -14 18 -8 29.6 26.2
 14 18 8 11.1 24.1
 -18 8 -14 23.5 36.5
 -14 -8 -18 -8.5 40.3
 18 14 -8 -59.89 34.9
 -8 18 14 2.9 42.2
 14 8 -18 -3.9 32.5
 -18 14 8 23.2 32.7
 -14 -18 8 -49.8 33.7
 18 -8 -14 -49.4 36.4
 8 14 18 -29.6 47.2
 -8 -14 18 -20.8 43.4
 14 8 -18 -16 38.8
 14 -18 -8 46.9 31.4
 -18 14 -10 -64.29 34
 18 -10 14 24.5 41.1
 -10 -18 14 -19.5 43.8
 18 14 10 -61.19 35.2
 -10 18 -14 40.3 40.1
 -18 -10 -14 -28.1 39.3
 -10 14 18 64.89 39.3
 10 -18 -14 -17.6 36.3
 14 -10 -18 -59.49 37.8
 18 10 -14 -38 27.9
 -14 -10 18 -5.7 36.3
 10 14 -18 50.59 39.5
 14 -10 -18 -5.2 31.5
 -18 10 14 4.9 34.7
 10 -14 18 7.4 38.3
 -14 18 10 -15.5 40.4
 14 18 -10 -40.2 37.1
 -18 14 -10 96.89 32.3
 14 10 18 -11.9 42.5
 -14 10 -18 -5.3 28.1
 10 -18 -14 2 27.9
 -14 -18 -10 22.5 40
 -10 -14 -18 -16.5 42.5
 18 -14 -10 78.49 40.9
 14 -18 10 -64.29 38.8
 14 18 -10 -34.6 33.1
 18 14 10 24.2 26.6
 -18 -14 10 -40.8 37.8
 18 10 -14 -8.3 36.8
 -14 10 -18 9.2 40.9
 10 18 14 1.7 43.2
 10 -14 -18 10.3 35.8
 10 14 18 -26.6 48.8
 18 10 14 -42.8 24.3
 -18 10 -14 -64.39 32
 10 18 -14 -15.6 38.7
 18 10 14 -27.3 39.5
 10 -18 14 2.8 39
 -18 10 -14 -26.4 37.5
 14 -10 18 26.7 39.6
 -14 -10 -18 22.8 42
 -14 18 -10 -23.4 38.1
 -10 -18 -14 -34.9 40.7
 14 10 -18 23.3 33.8
 18 -14 10 47.7 42.4
 -10 18 14 21.9 43.2
 -18 -14 -10 -12.2 40.1
 14 10 -18 5.1 39.8
 -14 -18 10 -8.6 34.2
 -10 -14 18 10.1 38.2
 -10 14 -18 39.4 42.9
 -18 14 10 -26.4 31.3
 -14 10 18 14.2 34.8
 14 -18 -10 19.2 31.9
 10 -14 -18 -24.7 25.7
 14 18 10 85.39 44.6
 18 14 -10 -24.7 36
 18 -10 -14 -77.79 35.4
 18 14 -10 -16.5 27.7
 14 -18 -10 -44.7 36.2
 -18 -10 14 -30.3 37.2
 18 -12 14 -43.9 40.3
 18 14 12 2.4 41.5
 -18 14 -12 -2.1 37
 12 -14 18 -22.1 41.6
 -14 -12 18 -9.4 34.5
 18 12 -14 -29.8 37.6
 12 -18 -14 -26.5 37.7
 14 -18 12 20 44.4
 12 -18 -14 -5.3 31.3
 -12 14 18 -16.7 35.9
 -18 -14 12 -18.4 38.1
 -18 14 -12 -19 30.6
 12 18 14 -86.69 44
 -18 -12 -14 -4.9 40.6
 18 -14 -12 2 41.4
 14 -12 -18 47.8 32.4
 12 14 -18 -37.4 38.3
 -14 -18 -12 -53.79 38.8
 -12 18 -14 -39.4 39.1
 -12 -14 -18 -18.1 42.2
 12 14 -18 -51.69 39.4
 -14 18 12 49.8 43.3
 18 12 -14 -18.2 30.6
 18 14 12 2 34.1
 -14 12 -18 5.5 41.8
 14 12 18 73.99 48.6
 14 -12 -18 -43 37
 14 18 -12 20.5 35.2
 -18 12 14 -32.5 37.4
 14 18 -12 18.2 39.9
 -14 12 18 12.1 35
 -12 -18 -14 -44.7 39.7
 14 -18 -12 3.4 34.4
 -14 -12 -18 -9.4 41.9
 -18 12 -14 -71.79 31
 -12 18 14 -15 42.4
 12 -18 14 -52.39 41.3
 12 14 18 29.2 49.99
 14 -12 18 -57.19 37.7
 14 12 -18 -51.19 40.3
 18 -12 -14 100.89 41.9
 18 12 14 -30.6 40.1
 18 14 -12 1.7 40.4
 18 -14 12 -35 40.9
 -12 -14 18 17.3 32.8
 -18 14 12 -80.09 34.3
 12 18 -14 17.5 37
 12 -14 -18 -55.79 35.1
 -18 -12 14 -9 40.4
 18 14 -12 -62.19 31.3
 -14 -18 12 12.3 34.1
 -18 12 -14 -3.4 38.3
 -14 18 -12 22.3 41
 -12 14 -18 -2.3 41.5
 14 18 12 -76.19 41.8
 -18 -14 -12 26.4 42.4
 14 12 -18 -25.6 35.6
 14 -18 -12 -32.7 37.3
 18 -12 -14 27.5 42.3
 12 -14 -18 -22.2 29.3
 14 -18 -14 27.3 36.2
 14 14 -18 12.6 43.5
 14 18 -14 -82.39 38.6
 18 -14 -14 -13 41
 14 -18 14 27.3 46.7
 14 -14 -18 -54.69 30.1
 -14 -18 14 -31.3 35.2
 -14 -18 -14 -46.7 41.3
 18 14 14 -8.6 41.3
 -18 -14 -14 -49.4 42.7
 -14 -14 18 22.5 35.8
 14 -18 -14 20.6 40.1
 14 -14 -18 31.4 42.3
 14 -14 18 -94.19 40.4
 -18 14 14 -28.3 38.9
 18 14 -14 23.7 34.9
 -14 14 -18 -42.3 40.4
 14 14 18 -11.2 47.3
 14 14 -18 -6.1 38.9
 18 -14 14 -37.7 46
 -14 18 14 56.39 44.6
 18 -14 -14 30.7 39
 18 14 -14 13.7 43.7
 14 18 -14 -26.6 34.7
 -18 14 -14 48.5 41.2
 -18 -14 14 48.1 39.3
 -14 18 -14 -35.4 41.3
 -18 14 -14 -9.2 51.89
 -14 -14 -18 17.9 44.5
 14 18 14 -30.9 44.9
 -14 14 18 -11.1 41.2
 -16 18 0 -12.2 34.8
 18 0 -16 63.89 39.3
 -16 18 0 -11.8 34
 -18 -16 0 42.7 40.5
 16 0 18 19.8 31.3
 -18 16 0 12.3 31.6
 18 16 0 -33.6 29.1
 0 -18 -16 -29.2 38.5
 0 16 18 -45.7 41.5
 16 18 0 -29.5 28.5
 -18 0 16 33.9 42
 0 16 -18 28.2 39
 0 18 -16 -44.5 38.4
 -18 0 -16 -69.59 36.9
 -16 0 18 -10.4 40.5
 18 0 16 16.8 32.9
 -18 0 16 14.5 40.6
 -16 -18 0 57.49 38.6
 18 16 0 -109.59 29
 0 -16 -18 -0.5 37.6
 16 -18 0 2.9 35.6
 0 -16 18 -49.3 39.7
 16 0 -18 28.8 35.2
 -18 0 -16 -14.1 36.4
 -16 0 -18 17.5 38.5
 -16 0 -18 -47.1 38.5
 -18 16 0 30.8 37.4
 16 18 0 -83.79 32.9
 0 -18 16 -14.9 36.7
 18 -16 0 10.7 38.7
 0 18 16 -74.19 39
 18 2 -16 36.4 39.7
 16 18 -2 37.5 33
 -18 -2 -16 39.6 42.4
 -16 2 -18 56.99 40.7
 -16 -2 18 -39 39.4
 2 -18 -16 -14 37.8
 2 18 16 -22.5 42.8
 -18 16 -2 -22.2 31.6
 -16 2 -18 3 38.2
 18 16 2 -12.9 35
 -16 18 2 -28.4 33.5
 -2 -16 -18 44.9 41.6
 16 18 -2 48.4 36.1
 -2 -18 16 38.7 43.5
 -18 16 -2 38.2 36.7
 16 -18 2 40.4 39.6
 2 -16 18 79.99 41.7
 2 16 -18 -2 40.4
 18 -16 -2 97.59 41
 -2 16 18 -32.7 43.5
 16 -2 -18 42 36.4
 18 16 2 40.8 30.7
 -18 2 16 63.69 44.6
 -16 -18 -2 63.49 40.2
 -2 18 -16 -11.1 38.8
 16 2 18 57.19 30.7
 -16 18 2 71.19 33.9
 18 -2 16 56.39 36.3
 -18 -16 2 25.2 39.2
 -16 18 -2 54.99 35.4
 2 18 -16 -20.1 41.1
 18 16 -2 6.1 32.8
 16 -2 18 17.5 34
 -18 16 2 3.2 32.9
 18 -16 2 10.6 38.8
 16 2 -18 -8.3 35.5
 -18 -2 16 65.19 42.9
 2 -16 -18 9.2 37
 -18 2 -16 47 37.8
 16 18 2 9.2 38.3
 2 -18 16 69.49 39.7
 -16 -2 -18 71.09 40.9
 -18 16 2 36.2 39
 16 18 2 91.39 32.3
 -16 -18 2 80.09 39.2
 -18 2 -16 59.39 39.9
 -2 16 -18 10.4 39.3
 18 2 16 22.4 32.3
 -2 18 16 -12.9 41.3
 -2 -16 18 -0.2 42.6
 -2 -18 -16 27.5 42.6
 16 -18 -2 -9.7 34.6
 18 2 16 2 36
 2 16 18 21.7 46.4
 -16 18 -2 3 34.7
 -16 2 18 12.2 28.6
 18 16 -2 -36.3 31.2
 18 -2 -16 57.09 36.2
 -18 -16 -2 15.5 40.3
 16 2 -18 6.6 30.7
 4 -18 -16 28.6 37.8
 -18 -4 -16 -78.39 40
 -16 4 -18 -16.7 40.1
 -16 -18 -4 32 40.5
 16 4 18 -16.1 37.6
 -16 18 4 47.3 35.9
 -4 18 -16 13.7 40.3
 -18 16 -4 -28.1 36
 4 -16 18 96.89 43
 16 18 -4 20.8 34.2
 -4 -18 16 -57.09 41.5
 16 18 -4 29.5 34.7
 16 4 18 11.7 30.6
 18 4 -16 -13.6 26.4
 -16 4 -18 -13.4 36.5
 -18 -16 4 -2.8 39.6
 -18 4 16 8.7 43.7
 18 16 4 -42.5 34.7
 4 18 16 50.89 45.9
 18 -4 16 37.9 38.5
 18 -16 -4 -17.7 37.6
 4 16 -18 87.69 42.8
 16 -18 4 -7.8 40
 18 16 4 34.1 29.4
 -16 -4 18 76.89 42.3
 -4 16 18 25.4 43
 -18 16 -4 -4.8 33.7
 -4 -16 -18 49.5 42.9
 18 4 -16 -26.6 38.8
 16 -4 -18 43.2 36.9
 18 -4 -16 0.4 37.4
 16 -18 -4 24.2 35.1
 -16 -18 4 -48.1 37.4
 16 4 -18 -6.4 36.2
 -18 -16 -4 -7.4 40.7
 4 -16 -18 41.9 37.4
 18 16 -4 41.3 35.3
 16 18 4 -29.3 38.5
 -18 4 -16 14.5 38.2
 -18 -4 16 35.9 43.4
 -4 18 16 32.7 44
 18 -16 4 -10.5 40
 18 4 16 25.7 36.7
 16 4 -18 33.7 31.9
 4 18 -16 -18.5 41.5
 18 4 16 48.3 33.4
 4 -18 16 30.4 39.7
 -18 16 4 5.7 32.6
 -16 18 -4 11.7 39.3
 16 18 4 59.79 29.2
 -16 4 18 27.7 30.7
 -18 4 -16 45.3 39.2
 -16 18 -4 -60.39 32.4
 16 -4 18 49.4 38.4
 -4 -18 -16 4.6 40.7
 -4 -16 18 30.8 45.7
 18 16 -4 -32.1 31.1
 -18 16 4 51.69 38.6
 -16 -4 -18 49.9 42.1
 -4 16 -18 76.59 42.9
 4 16 18 3.5 46.9
 16 6 18 -0.8 27.8
 6 -16 18 -3.8 37.9
 18 16 6 10.1 37.7
 16 -18 6 12.3 42.2
 16 18 -6 31 37.8
 16 -6 -18 -20.4 35.1
 -18 16 -6 -40.6 34.3
 6 16 -18 -27 40.4
 18 -16 -6 78.29 40.5
 -6 -16 -18 41.9 44.8
 -16 6 -18 59.59 42.8
 16 6 18 50.29 40.1
 -6 16 18 -16.8 42.7
 -16 18 6 0.5 36.9
 -6 18 -16 -12.1 39.7
 -18 16 -6 -6.9 33.9
 -18 6 16 83.29 45.5
 18 6 -16 -39.4 29
 -16 -6 18 -38.6 39.2
 -18 -6 -16 8.7 42.8
 6 18 16 90.99 47.9
 18 16 6 -9.9 27
 -18 -16 6 -11.7 39.5
 18 6 -16 36.4 39
 -16 6 -18 25.8 36.1
 16 -6 -18 20.6 40.2
 16 18 -6 -13.6 32.7
 -6 -18 16 55.69 46.8
 -16 -18 -6 -71.09 37.6
 18 -6 16 -2.4 37.9
 6 -18 -16 48.5 37.5
 18 -16 6 13.6 41.5
 6 -16 -18 69.59 39.3
 18 16 -6 -20.3 30.5
 -18 -16 -6 29.6 41.6
 -18 16 6 29.8 32.1
 6 16 18 55.89 47.3
 18 6 16 -23.8 28.7
 16 18 6 -7 26.7
 18 -6 -16 -42.1 36.8
 -18 6 -16 -42.1 35.9
 18 16 -6 21.1 37.1
 16 -6 18 -49.3 36.8
 -16 -6 -18 -35.5 40.3
 -6 18 16 41.4 45.6
 6 18 -16 -46.2 40.7
 -18 6 -16 -11 39.9
 -16 18 -6 8.2 38
 -16 6 18 47.5 32.2
 18 6 16 29.6 36.9
 16 6 -18 -34.6 31.4
 6 -18 16 46.8 42.4
 -16 18 -6 18 32
 -6 16 -18 15.4 40.4
 -6 -16 18 31.6 45.2
 -18 -6 16 38.5 43.1
 16 -18 -6 -3.5 33.6
 16 6 -18 6.9 38.4
 16 18 6 -26.1 38.4
 -16 -18 6 -49.1 38
 -18 16 6 -12.7 38.8
 -6 -18 -16 -80.69 37.6
 18 16 8 -29.6 26
 -8 -18 16 -24.4 44.3
 18 -8 16 8.6 39.7
 18 8 -16 112.39 39.9
 -8 -16 -18 6.3 43.4
 -8 16 18 -16.2 39.4
 8 -18 -16 -4.6 35.8
 16 18 -8 -31.6 33.4
 -18 -16 8 5.4 40.8
 16 18 -8 -56.59 37
 -8 18 -16 49.9 44.7
 -16 -8 18 15.4 39.4
 16 -8 -18 33.6 35.9
 16 8 18 51.19 40.9
 -16 -18 -8 22.6 42.7
 18 16 8 27.3 40.1
 -16 18 8 5.4 39.7
 -18 16 -8 9.5 36.6
 -18 16 -8 -1.5 32.3
 -16 8 -18 12.1 40.8
 18 8 -16 -46.1 29.5
 8 16 -18 -36 39.3
 -16 8 -18 13 33.6
 16 -8 -18 30.5 42.6
 18 -16 -8 20.1 37.7
 16 -18 8 50.99 44.7
 8 18 16 -1.2 47.6
 -18 -8 -16 -23.4 42.5
 8 -16 18 2.3 40.7
 -18 16 8 -15.2 34.2
 -18 8 -16 49.3 42.5
 -8 16 -18 -1.2 43.1
 -18 8 -16 2 37
 -16 -18 8 39 39
 -16 18 -8 6.7 29.9
 18 16 -8 20.1 39.5
 -16 -8 -18 -56.29 41.8
 18 -16 8 -51.29 40.5
 16 8 -18 63.19 40.4
 -8 -18 -16 56.19 44.1
 16 8 -18 -54.89 31.3
 16 18 8 -27.5 24.9
 16 -18 -8 -26.5 34.4
 -16 18 -8 51.89 39.5
 -16 8 18 -25.1 32
 18 8 16 -26.4 38.6
 18 -8 -16 15.3 37.8
 8 -16 -18 46 39.2
 16 -18 -8 38.3 40.3
 -18 -16 -8 23.3 42.4
 -8 -16 18 49 48.3
 -18 -8 16 19.9 42.6
 8 16 18 -35.3 45.8
 -8 18 16 -53.09 43.7
 8 18 -16 43.4 44.7
 8 -18 16 -43 39.3
 16 -8 18 -8.7 41
 16 18 8 -41 39.1
 18 8 16 25.5 29.9
 18 16 -8 -57.59 29.4
 -16 18 10 -99.89 38.3
 -10 16 18 48.6 41.2
 -18 -16 10 0.5 40
 -18 16 -10 17.8 29.7
 18 10 -16 21.9 40.1
 16 10 18 22 44.2
 10 -18 -16 60.29 39.7
 10 16 -18 35.3 41.6
 18 16 10 -37.6 39.1
 16 -18 10 54.79 46.3
 10 -18 -16 -33.7 41.9
 16 18 -10 -17.7 34.5
 16 -10 -18 -37.4 39.7
 18 -10 16 4.3 42
 18 -16 -10 -11.9 33.4
 -10 18 -16 -21.5 39.9
 -16 10 -18 -44.5 30
 16 -10 -18 -22.9 34
 10 18 16 28.3 47.3
 -16 -18 -10 -7.7 40.9
 18 16 10 -38.9 25
 18 10 -16 -55.59 29.7
 10 -16 18 51.29 43.1
 -18 16 -10 7.2 37.9
 -10 -16 -18 -17.6 43
 -10 -18 16 42.6 49.7
 16 18 -10 47.8 42.8
 -18 -10 -16 36.1 44.7
 -16 10 -18 -71.59 40.4
 -16 -10 18 -30.9 37.8
 16 -10 18 -24 40.1
 -10 18 16 -22.7 45.1
 16 -18 -10 -21.7 38.4
 10 -18 16 -46.9 37.6
 -10 -18 -16 -27.5 43.6
 -10 -16 18 -25 46.7
 18 10 16 36.3 42.5
 -18 -16 -10 -3.4 41.8
 -18 -10 16 17.8 41.4
 -18 10 -16 -74.59 32
 18 16 -10 -3.7 30.4
 18 16 -10 13.4 38.4
 -18 16 10 -15.5 35.7
 16 10 -18 -9.2 41.6
 -16 18 -10 -0.3 38.7
 18 -16 10 -61.19 40.6
 16 18 10 -34.3 43.2
 16 10 -18 -34.1 33.4
 -16 10 18 -26.9 32.7
 10 16 18 135.69 52.79
 10 18 -16 60.09 44.4
 -16 -10 -18 -39.2 44
 -18 10 -16 -45.6 39.8
 18 -10 -16 15.8 38.7
 16 -18 -10 98.89 36.4
 10 -16 -18 5.5 38.1
 -16 -18 10 -26.1 37.9
 -10 16 -18 52.49 43.2
 18 -12 16 -54.59 43.9
 -12 18 -16 33.4 44
 12 -16 18 5.4 43.9
 16 18 -12 -39.8 33.5
 12 18 16 -24.3 47.1
 -16 18 12 -13.1 42.5
 -12 -16 -18 -3.3 46
 18 -16 -12 3.7 41.7
 16 -18 12 -35.7 44.9
 12 -18 -16 -3.4 30.7
 16 12 18 -29.7 45
 -12 16 18 -28.5 43.4
 -18 -16 12 -3.9 39.8
 16 18 -12 24.4 42.9
 16 -12 -18 10.6 34.6
 18 -16 -12 34.1 43
 18 12 -16 -55.99 30.4
 12 -18 -16 -44.7 37
 -16 12 -18 -64.39 41.8
 -16 -12 18 -24.1 36.2
 16 -12 -18 11.4 42.8
 12 16 -18 -0.7 41.6
 -16 -18 -12 -43.3 43.3
 -18 16 -12 -23.4 38
 18 12 -16 -23.1 38.2
 -18 -12 -16 -86.19 41.1
 18 16 12 -46 41.1
 18 16 -12 40.7 38.4
 16 -18 -12 -23.9 39
 -16 -18 12 -11.5 36.9
 18 12 16 -50.79 40.5
 16 12 -18 -6.1 34.7
 -12 16 -18 63.39 45.7
 -18 -16 -12 -73.99 40.9
 -18 16 12 1.8 39.7
 12 18 -16 -9.3 43.2
 18 -16 12 -34.2 45.4
 -18 -12 16 47.4 41.4
 -18 12 -16 -89.89 33.7
 -16 18 -12 24.6 42.3
 18 16 -12 16.4 43
 16 18 12 19.9 44.4
 12 -16 -18 3.9 31
 -12 18 16 -51.89 41.5
 -18 12 -16 -15.8 41.6
 16 12 -18 -12.2 42.4
 12 16 18 -39.4 46.5
 -16 12 18 -32.1 37.9
 -16 -12 -18 -43.2 42.8
 16 -18 -12 -67.99 37.5
 -12 -18 -16 -28.4 43
 12 -16 -18 36 40.3
 18 -12 -16 22.1 39.1
 18 -12 -16 -70.89 38.7
 16 -12 18 -94.89 40.7
 12 -18 16 -21.7 42.5
 18 -16 -14 15.3 41.8
 16 -14 -18 -3.7 41.8
 16 14 18 45.9 48.8
 14 -18 -16 -9.5 33.8
 -16 14 -18 -5.9 44.3
 18 -16 -14 -11.8 43.6
 16 -18 14 23.8 45.2
 16 -14 -18 30.2 37.7
 14 18 16 23.2 50.89
 14 -16 18 4.7 46
 18 14 -16 90.09 46.7
 -14 -16 -18 -47.9 43.7
 -18 -14 -16 30.3 47
 16 18 -14 -5.8 41.9
 -16 -14 18 -9 39.4
 14 16 -18 -28.9 44.7
 14 16 -18 24.4 42.6
 -14 18 -16 18.4 46
 16 18 -14 21.8 44.8
 -16 18 14 40.3 47.6
 18 -14 16 -66.99 44.3
 -16 -18 -14 -11.2 44.6
 -18 16 -14 76.59 44.9
 14 -18 -16 -9.1 42.8
 18 14 -16 2.2 35.9
 -18 -16 14 3.4 40.8
 18 16 14 43.1 44.7
 -14 16 18 -31.1 44.2
 16 -14 18 -5.9 45.4
 -18 -14 16 24.2 40.6
 18 -16 14 -18.4 47.1
 18 -14 -16 -65.49 42.8
 14 -18 16 -37.6 47.5
 -16 -18 14 37.4 40.7
 18 -14 -16 -49.9 38.1
 16 14 -18 -30.3 45.4
 16 14 -18 -19.4 38.6
 14 16 18 -8.6 49.7
 -16 18 -14 53.39 44.6
 -18 16 14 8.3 44.8
 -14 16 -18 23.7 45.6
 14 18 -16 30.7 45.3
 -18 14 -16 48.4 42.9
 14 -16 -18 5.3 42.6
 16 -18 -14 -67.19 40.8
 18 16 -14 -46.6 37.2
 -14 -18 -16 7.6 45.8
 14 -16 -18 -5.6 33.4
 16 -18 -14 -33.7 39.4
 16 18 14 38.5 48.5
 -18 -16 -14 29 45.9
 18 14 16 19.8 43.9
 -16 -14 -18 13.7 46
 -14 18 16 8.3 46.3
 18 16 -14 -92.89 41.7
 -16 14 18 15.5 43.4
 -16 16 -18 -15.3 46.7
 18 16 16 -3.8 47.3
 18 16 -16 -5.8 39.4
 16 -18 -16 -4.8 37.2
 16 -18 16 -24.6 46.9
 16 -16 -18 20.7 36.7
 16 -16 18 -1.8 48.2
 16 16 -18 6.1 46.8
 -16 18 16 -18.6 46.8
 16 16 -18 89.29 43.7
 16 16 18 -16.1 49.9
 16 18 -16 77.19 46.6
 16 18 16 -1.1 48.9
 18 -16 16 34.1 51.69
 18 16 -16 27.4 47.4
 -16 16 18 -27.4 45.2
 -16 18 -16 6.2 45.3
 -18 -16 -16 -12.2 46.4
 -18 -16 16 -35.5 41.3
 -16 -18 -16 -44.5 47
 -16 -16 -18 -72.79 46.7
 16 -18 -16 33.1 45.5
 16 -16 -18 -6.9 45.1
 18 -16 -16 0.8 46.6
 18 -16 -16 8.2 41
 -18 16 -16 -4.8 45
 16 18 -16 3.1 46
 -18 18 0 -11.3 36.8
 -18 0 18 -62.49 39.8
 18 0 -18 2.6 38.6
 18 0 18 -15.7 31.2
 -18 0 -18 18.3 40.5
 0 -18 18 -3 41.8
 18 -18 0 -19.5 37.6
 -18 0 -18 26.6 40.4
 0 -18 -18 -52.19 37.5
 -18 18 0 -4.4 36.4
 0 18 -18 -56.69 38.8
 0 18 18 -32.2 45.6
 18 18 0 -40.9 34.9
 18 18 0 25 33.7
 -18 -18 0 -18.8 40.1
 -18 18 2 -37.9 34.9
 -18 18 -2 28.4 38.8
 -18 18 -2 39.1 36.9
 -18 2 18 34.5 42.3
 -18 -2 -18 73.69 44.4
 -18 -2 18 -13.3 41.8
 -18 2 -18 8.4 40.5
 -18 -18 -2 2.8 40
 -18 -18 2 43.3 42.4
 18 18 2 47.3 31.7
 -2 -18 18 -31.9 42.7
 2 -18 18 -12.8 40.5
 18 -18 -2 21.6 38.6
 18 -18 2 2.2 39.9
 18 -2 -18 70.79 40.7
 18 -2 18 4.1 34.7
 18 2 -18 -11.1 37.7
 18 2 18 -10.9 31.3
 18 18 -2 28.8 34.6
 -18 2 -18 -13.3 41
 2 -18 -18 10.6 40.2
 -18 18 2 -29.5 38.4
 -2 18 -18 -8.7 40.9
 -2 18 18 -49.8 42.8
 2 18 -18 -3.1 41.1
 2 18 18 -12.6 45.4
 18 2 18 -40.6 36.3
 18 18 -2 -6 34.1
 18 18 2 -61.19 34.6
 -2 -18 -18 -56.79 40.6
 4 -18 18 -29.6 41.2
 -4 -18 18 31.2 46.6
 -4 18 -18 41.5 44.5
 -4 18 18 -31.1 43.5
 4 18 -18 41.8 44.2
 4 18 18 20.5 48.2
 18 4 -18 -20.9 31.9
 18 4 18 21.5 38.3
 18 18 -4 -36.8 32.4
 18 18 4 -26.3 37.7
 -4 -18 -18 5.6 43.8
 4 -18 -18 24.2 39.7
 18 4 18 21.8 32.6
 18 18 -4 8.2 35.2
 -18 4 -18 47.6 42.5
 -18 18 -4 115.29 40.5
 -18 18 4 -57.29 34.5
 -18 -18 -4 33.9 42.6
 -18 -18 4 -8.4 41
 -18 -4 -18 35.2 43.6
 -18 -4 18 28.8 43.6
 -18 4 -18 -21.6 37.9
 -18 4 18 -18.3 44.4
 -18 18 -4 13.6 36.6
 -18 18 4 76.39 40.9
 18 4 -18 -2 38.5
 18 18 4 -15.7 28.6
 18 -18 -4 -28.5 37.5
 18 -18 4 11.2 40.9
 18 -4 -18 2.9 38
 18 -4 18 -63.69 36.3
 -18 6 -18 -21.3 41
 18 -6 18 32.2 41.2
 18 6 -18 36.7 41.2
 18 6 18 -4.2 28.8
 18 18 -6 252.57 48.4
 18 18 6 22.3 28.1
 -18 18 -6 -3.4 38.6
 -18 -18 -6 21.6 43.4
 -18 -18 6 20.3 43
 -18 -6 -18 -12.8 44.2
 -18 -6 18 47.5 45.2
 -18 6 -18 -10.2 38.8
 -18 18 -6 -3.8 34
 -18 18 6 -13.3 39
 -6 -18 -18 -23.5 44.5
 6 -18 -18 -22.9 39.2
 6 18 18 36.9 49.7
 18 6 -18 -9.1 31.8
 18 6 18 8.8 39.3
 18 18 -6 -23.1 32.1
 18 18 6 -26.2 39.8
 -6 18 18 -15.2 45.2
 -6 -18 18 -11.5 46.8
 6 -18 18 10 42.3
 18 -18 -6 -18.7 38.4
 18 -18 6 -39.1 41
 18 -6 -18 25.8 39.1
 -18 18 6 99.29 38.6
 -6 18 -18 67.89 45.4
 6 18 -18 34 44.7
 18 8 -18 -26.6 32
 -18 -18 -8 -67.09 40.8
 -18 -18 8 -18 41.3
 -18 -8 -18 -37.1 44.6
 8 18 -18 -55.49 42.9
 8 18 18 6.2 49.99
 -18 8 -18 9.7 43.5
 -18 18 -8 -27.7 37.5
 -18 18 8 164.68 40.4
 -8 18 -18 -73.19 40
 -8 18 18 -13.3 48
 -8 -18 18 -26.8 47.9
 8 -18 18 13.4 43.6
 18 -18 -8 -33.4 35.2
 18 -18 8 -49.2 43.8
 18 -8 -18 48.3 39.2
 18 -8 18 -16.2 41.6
 18 8 -18 42.9 42.9
 18 18 -8 -43.9 38
 18 18 8 43.1 28.8
 8 -18 -18 -5.1 39
 -8 -18 -18 -33.4 43.4
 18 8 18 14.8 41.9
 18 18 -8 83.79 35.6
 -18 -8 18 -98.99 40.4
 -18 8 -18 45.1 37.1
 -18 18 -8 30.7 33
 18 18 8 3 41.1
 -10 -18 18 -77.29 45.6
 -18 -18 -10 -13.5 44.4
 -18 -18 10 -41.8 39
 10 -18 18 23.8 44.5
 -18 -10 18 62.39 43.9
 -18 10 -18 -40.8 33.3
 -10 -18 -18 14.7 47.9
 10 -18 -18 31.7 40.1
 18 -10 -18 42.6 45.9
 18 -18 -10 -15.6 35.8
 18 -18 10 82.89 48.7
 -18 -10 -18 -83.89 43.7
 -18 10 -18 -61.89 41.2
 -18 18 -10 50.29 41.3
 -18 18 10 -26.6 38.8
 -10 18 -18 -4.1 43.1
 -10 18 18 -13.6 46.2
 10 18 -18 26.3 45.4
 10 18 18 -10.9 49.7
 18 10 -18 -50.39 32
 18 18 10 -31.2 40.2
 18 -10 -18 -19.1 37.3
 18 18 -10 1.3 40.1
 18 10 -18 -51.99 40.7
 18 10 18 6.5 43.1
 18 18 -10 -41.2 32.1
 18 -10 18 39.7 44
 18 -18 12 -109.69 43.2
 18 -12 18 -59.89 43.2
 18 12 -18 -38.7 44.9
 18 18 -12 43.3 46.6
 -18 -12 -18 132.49 50.69
 -18 12 -18 -13 44.3
 -18 18 -12 -80.89 40.2
 18 18 12 -52.29 43.1
 -12 18 -18 122.89 49.3
 -12 18 18 -37.2 47.3
 12 18 -18 -3.5 44.6
 12 18 18 3.9 51.19
 18 12 -18 -36.5 34.3
 -18 18 12 -21.3 40.1
 18 18 -12 -45.7 33.5
 18 -12 -18 31.1 40.2
 -12 -18 18 35.2 51.99
 12 -18 18 -69.49 41.6
 18 -18 -12 -16.5 42.2
 18 12 18 14.7 47.5
 -18 -12 18 66.39 43.2
 -12 -18 -18 -7.7 48.3
 12 -18 -18 -35.3 40.3
 18 -18 -12 -4.7 42.8
 18 -12 -18 -43.1 41.7
 -18 -18 12 -41.8 41.1
 -18 -18 -12 -52.69 43.6
 -14 18 18 -29.6 48
 -14 18 -18 8 46.9
 -18 18 14 -28.4 48.1
 14 -18 18 8.8 49.4
 18 -18 -14 20.4 44.2
 18 -18 14 16.5 50.49
 14 18 -18 45.7 46
 -18 14 -18 -65.29 48
 -18 18 -14 -32.1 42.8
 -18 -18 -14 -69.19 45
 -18 -18 14 -61.79 38.7
 -18 -14 -18 16.6 47.3
 -18 -14 18 9.6 42.7
 -14 -18 -18 51.69 50.69
 14 -18 -18 35.6 44.3
 18 -18 -14 1.8 45.7
 18 -14 -18 -48.7 43
 18 14 18 56.69 50.99
 18 18 -14 -47.3 41.9
 18 18 14 66.89 49.7
 18 14 -18 -22.2 45.9
 18 18 -14 48.9 48
 18 -14 -18 -1.8 40
 18 -14 18 -39.1 47.1
 14 18 18 -47.2 49.8
 18 14 -18 26.9 39.1
 18 -16 -18 75.09 51.39
 18 16 -18 23.7 42.5
 16 -18 -18 62.29 48.8
 18 -18 -16 17.4 47.7
 16 -18 -18 -3.4 52.29
 16 -18 18 -14.9 48.6
 16 18 -18 31 48.8
 18 -18 -16 41.1 43.2
 18 -18 16 42.8 52.99
 18 -16 -18 -1.9 41.5
 18 -16 18 33.4 52.99
 -18 -18 -16 16.6 50.59
 -18 -16 -18 -35.2 48.6
 -16 -18 -18 49.9 51.09
 -18 16 -18 118.69 51.69
 -18 18 -16 38.1 49.5
 -16 18 -18 98.59 53.59
 -16 18 18 17.5 50.59
 16 18 -18 25.7 45.6
 16 18 18 41.6 53.19
 18 16 -18 -70.99 48
 18 18 -16 21.5 51.89
 18 18 -16 35.1 45.6
 18 18 16 2.8 50.09
 18 16 18 121.59 54.69
 18 -18 -18 5.8 44
 18 18 18 38.5 52.49
 18 -18 -18 12.8 48.5
 18 18 -18 162.78 50.29
 18 -18 18 7.4 52.69
 18 18 -18 24.1 50.59
 -18 -18 -18 -39.6 52.49
 -18 18 -18 -37.7 49.4
 -1 1 -19 51.49 27.2
 -19 1 1 51.99 33.7
 1 -1 -19 26.1 27.6
 1 1 -19 23.7 26.3
 -19 -1 1 30.2 32.5
 -19 1 -1 -74.49 30.1
 -1 19 1 20.6 33.8
 1 -1 -19 63.59 33.4
 1 1 -19 53.09 33.6
 1 19 -1 22.9 32
 1 19 1 -14.2 31.6
 1 -19 -1 1.4 22.7
 1 -19 1 35.9 21.3
 -1 -1 -19 2.1 27.1
 19 1 1 -30.9 31.1
 1 -1 19 16.3 25.4
 -1 -19 -1 -17.1 24.1
 -1 -19 1 4.8 22.3
 -1 -19 -1 26.7 25.7
 -1 -19 1 25 26.6
 -1 -1 19 3.6 25.5
 -1 1 19 19.9 23.7
 1 -19 -1 -64.09 24.7
 1 -19 1 7.9 26.9
 -19 -1 -1 -9.7 32.7
 1 1 19 -9.3 22
 19 -1 -1 -17.4 33.8
 19 -1 1 -2.8 33.8
 19 1 -1 -25.6 33.5
 -1 -1 -19 10.6 32.3
 -1 1 -19 -16.4 31.5
 -1 19 -1 -2.9 31.4
 3 -1 -19 -17.8 31.4
 -19 1 3 -43 31.1
 -3 1 -19 -7.9 25.8
 -1 3 19 -34.1 21.4
 -1 -19 3 10.1 20.5
 3 -1 -19 -19.9 26.3
 -3 19 1 32.9 33.1
 19 -1 3 5.2 32.6
 19 1 -3 -14.5 32.8
 -3 -19 -1 18.4 25
 -3 -1 19 -17.7 25.5
 1 19 3 34.5 33.2
 1 -19 -3 -10.5 23.9
 1 -3 19 31.2 27.7
 3 -19 1 39.2 21.9
 -3 1 -19 -17.6 30.9
 3 -19 1 -13.8 26.5
 19 -3 -1 44.1 34
 -19 -1 -3 -23.2 31.4
 19 3 1 35.3 33.1
 -1 19 -3 43.6 31.6
 1 3 -19 8.1 25.4
 -3 -19 -1 -28.5 24
 -19 3 -1 17.1 31.3
 -1 -3 -19 2 28.6
 -1 -3 -19 4.3 31.9
 -1 -19 3 3.1 27.5
 3 19 -1 13.1 34.5
 1 3 -19 15.1 30.3
 1 -19 -3 -1.7 26
 -19 -3 1 24.8 33.2
 3 1 19 -12 22
 -19 3 1 -10.1 33.2
 3 1 -19 -12.9 31
 -1 -3 19 -2 27.2
 -3 -19 1 -3.8 23.2
 3 -19 -1 8.6 22
 1 3 19 -10.1 20.9
 1 -19 3 11.2 19.2
 -3 19 -1 -39.5 32.4
 3 1 -19 -1.5 25.8
 3 19 1 9.6 33.8
 1 19 -3 -7.3 30
 -1 3 -19 9.3 32.3
 -3 -19 1 36.5 27.4
 -1 -19 -3 31.4 24.5
 1 -3 -19 29.8 29.4
 -1 -19 -3 22.1 27.4
 1 -19 3 13.6 28.8
 3 -1 19 -18.9 23.5
 19 1 3 48.2 32.6
 19 -1 -3 19.3 33.7
 19 -3 1 13.8 33.6
 -3 -1 -19 13.2 28.1
 -19 -1 3 -8.2 31.8
 -19 -3 -1 -30.4 30.6
 -1 19 3 -31.5 33.2
 -1 3 -19 -3.7 25.7
 -19 1 -3 31.9 32.6
 1 -3 -19 33.7 33.4
 -3 -1 -19 22.7 34.3
 19 3 -1 33.4 32.6
 3 -19 -1 -24.9 25
 19 -3 3 141.39 38.9
 3 -3 19 43 27
 19 -3 -3 131.29 37.9
 -19 3 -3 158.18 37.2
 -3 -19 3 95.09 31.4
 -19 -3 3 105.79 35
 3 -3 -19 176.48 39.2
 3 3 -19 11.6 33.2
 3 19 -3 114.49 36
 3 3 19 20.3 22.9
 3 -19 -3 71.59 28.5
 19 3 -3 102.69 35.9
 -3 -19 -3 60.99 26
 -19 -3 -3 47 33.8
 -3 -19 3 120.39 26.1
 -3 -3 -19 108.39 34
 -3 19 3 89.29 37
 -3 -3 -19 165.28 38.6
 -3 3 -19 49.4 35.4
 -3 19 -3 58.39 34.5
 -3 -3 19 77.19 31.3
 3 -19 3 88.59 22.8
 3 -19 3 88.09 32.8
 19 3 3 128.49 36.2
 -3 -19 -3 156.88 33.2
 3 19 3 177.48 40.2
 3 3 -19 107.99 29.3
 -19 3 3 149.19 38.4
 3 -19 -3 139.19 30.7
 3 -3 -19 142.89 33.3
 -1 5 19 49.5 22.6
 5 -19 1 39.4 23
 1 -19 -5 73.59 25.1
 19 5 1 61.69 32
 5 1 19 31.4 24
 -1 -19 5 31 31.4
 5 -19 1 81.69 29.8
 1 -5 19 60.69 30.8
 -5 19 1 6.8 34.7
 19 1 -5 -11.4 32.6
 -19 -1 -5 28.6 33.6
 -19 5 -1 83.39 35.9
 -5 -19 -1 31.5 28.4
 5 19 -1 108.79 37.8
 -19 1 5 39.7 35
 -5 1 -19 -10.9 34.2
 -1 19 -5 34.4 32.9
 -1 -5 -19 21.3 31.7
 1 5 -19 41.7 24.4
 1 19 5 -3.3 35.6
 5 -1 -19 -13.5 32.9
 -19 -5 1 29.6 33.8
 19 -5 -1 68.09 36.3
 1 -19 -5 43.9 30.1
 -5 -19 -1 60.39 25.7
 -5 1 -19 19.6 28.6
 1 5 -19 25.5 32.1
 19 -1 5 3.4 35.1
 5 -1 -19 32.5 27
 5 -1 -19 -6.5 29
 -1 5 19 83.69 36
 -1 -5 19 -8.9 29.3
 5 1 -19 3.7 28.5
 19 -1 -5 37.7 35
 -1 -19 -5 60.19 24.5
 -19 -5 -1 63.09 32.6
 5 1 -19 -2 33.7
 -5 -19 1 23.1 27.7
 1 19 -5 74.09 34.1
 -5 -1 -19 25.7 29.4
 5 -19 -1 87.09 29.3
 5 1 -19 29.9 28.7
 5 19 1 23.4 35.2
 19 -5 1 15.7 34.2
 -1 5 -19 63.79 34.8
 19 1 5 36.6 33.5
 -1 -19 -5 1.8 29.9
 1 5 19 32.3 34.3
 -19 1 -5 10.1 31.8
 1 -5 -19 20.3 30.6
 19 1 5 11.3 22
 19 5 -1 18.7 31.8
 -19 -1 5 49.1 35.5
 -19 5 1 72.99 35.7
 -5 -19 1 67.89 26.8
 -1 19 5 32.6 36
 -1 5 -19 41.3 24.8
 -5 -1 -19 -11.6 33.2
 -5 19 -1 68.49 34.9
 5 -1 19 88.99 27.1
 1 -19 5 40.4 31.6
 5 -19 -1 28.4 24.6
 -5 3 -19 122.39 40.8
 5 19 -3 210.48 42.1
 19 5 3 185.48 39.1
 3 5 -19 168.08 40.9
 -19 -5 3 185.28 42.5
 -3 19 -5 142.09 39.4
 5 3 19 163.48 29.2
 19 -3 5 206.78 41.7
 -5 3 -19 163.88 34
 3 -19 -5 218.68 32.6
 5 -19 3 169.18 37.6
 3 5 -19 190.98 33.6
 -3 -19 5 162.98 37.5
 -3 -5 -19 145.69 38.4
 19 -5 -3 164.08 40.6
 3 -5 19 193.38 37.3
 -19 3 5 135.09 41.6
 -5 -19 -3 181.08 37.4
 -19 -3 -5 185.88 42
 3 -19 -5 188.28 35.2
 -19 5 -3 165.18 39.7
 3 19 5 160.18 42.5
 5 -3 -19 142.69 37.2
 19 3 -5 213.88 42.8
 19 5 3 161.78 29
 5 -3 -19 232.98 42.7
 -5 19 3 202.18 42.8
 -5 -19 -3 225.18 32.7
 5 -19 3 191.68 29.2
 -3 5 19 154.78 40.1
 5 -3 -19 197.38 33.9
 3 -19 5 141.19 37.8
 -19 5 3 167.28 42.5
 -19 -5 -3 119.09 39.9
 5 -3 19 185.28 35.3
 19 5 -3 174.28 40.2
 -5 19 -3 176.68 40.1
 -3 -19 -5 174.88 30.3
 -3 5 -19 153.28 39.9
 5 -19 -3 182.28 34.3
 -5 -3 -19 218.48 43.9
 19 -3 -5 254.57 44.8
 -5 -3 -19 156.18 39.4
 5 3 -19 144.29 41.9
 19 3 5 126.19 37.8
 19 -5 3 151.68 42.3
 3 -5 -19 206.08 39.7
 5 -19 -3 163.58 33.1
 -5 -19 3 140.39 30.4
 -3 -5 19 149.39 37.8
 -19 3 -5 128.49 37.6
 -19 -3 5 162.18 41.6
 -3 19 5 182.48 43.8
 5 19 3 88.69 41
 -3 5 -19 108.09 29.9
 -3 -19 -5 194.58 39.2
 3 19 -5 168.98 40
 -5 -19 3 157.88 36.9
 5 3 -19 263.47 37.5
 19 3 5 199.08 31.8
 -19 3 -5 196.98 28.6
 -19 5 -5 299.17 37
 -19 5 -5 252.57 46.7
 -5 5 19 251.47 45.7
 -5 -19 -5 221.58 44.4
 -5 -5 -19 328.77 48.3
 -5 -19 -5 292.77 37.2
 -5 19 -5 359.36 48.5
 -5 19 5 308.57 49.5
 -5 5 -19 336.37 40.2
 -19 -5 5 319.87 50.89
 -5 5 -19 217.28 46.3
 5 5 -19 325.57 49.4
 5 5 19 297.27 49
 5 19 -5 336.47 48.5
 5 19 5 175.28 48.5
 19 5 5 302.57 39.4
 5 5 -19 330.07 41.7
 19 5 5 267.47 46.3
 19 -5 -5 250.47 49.6
 -19 -5 -5 205.88 48.1
 -5 -19 5 274.87 36.2
 5 -5 19 283.67 43.8
 19 -5 5 324.07 49.6
 19 5 -5 245.78 46.7
 -5 -19 5 278.37 45.5
 5 -19 -5 241.28 38.9
 5 -19 5 381.96 48.4
 5 -5 -19 277.67 38.2
 -19 5 5 188.88 48
 5 -19 -5 288.37 42.2
 5 -5 -19 359.46 47.2
 19 -1 7 12.1 32.7
 -1 -19 7 -31 32.2
 7 -1 -19 54.09 32.2
 19 7 1 -6.4 30.5
 7 1 19 26 24.9
 -19 -1 -7 28.8 35
 -7 -19 -1 2.4 27.3
 -1 19 -7 -15 32.4
 -19 1 7 -10.3 35
 1 -19 -7 22.2 21.6
 7 19 -1 45.8 37.4
 19 -7 -1 13 35.8
 7 -19 1 68.09 32
 7 -1 -19 32.5 35
 7 -19 1 9.6 25.3
 -7 19 1 11 34.4
 -7 -19 -1 24.9 26.6
 -1 -7 -19 5.3 32.7
 19 7 1 19.3 22.9
 19 1 -7 39 34.5
 1 7 -19 17.8 22.6
 1 7 -19 -26.5 32.6
 7 -1 -19 30.4 29.8
 -1 7 19 -25.3 33.7
 -19 -7 1 -4.2 31.4
 -7 1 -19 31 29.4
 -7 1 -19 -24.4 32.9
 1 -19 -7 -15.3 29.9
 1 -7 19 24.8 31.7
 -19 7 -1 91.89 38
 1 19 7 -0.4 36.4
 7 1 -19 51.29 30.1
 -1 -19 -7 77.29 33.4
 -19 1 -7 40.7 36.6
 19 1 7 13.1 24.6
 1 19 -7 -9.5 31.6
 7 1 -19 35.1 31.3
 -7 19 -1 29.6 33.4
 7 -1 19 81.89 27.3
 19 -1 -7 91.49 36.1
 -7 -1 -19 25.7 30.4
 -19 -1 7 162.68 41.3
 -7 -19 1 9.8 25.6
 -7 -19 1 -15.5 27.7
 -1 -7 19 -28.3 31.6
 1 -7 -19 -28.1 30.9
 19 1 7 40.5 34.6
 19 7 -1 -16.9 30.1
 1 7 19 87.09 38.6
 -19 -7 -1 71.89 36.7
 -1 7 -19 33.6 33.5
 7 1 -19 14.4 33.3
 7 -19 -1 15.9 25.2
 -1 7 -19 66.99 22.1
 -1 19 7 -74.79 34.1
 7 -19 -1 2.4 28.8
 19 -7 1 56.89 36.1
 7 19 1 50.99 36.3
 -19 7 1 -6.1 33.9
 1 -19 7 27.4 33
 -7 -1 -19 -12.4 34.2
 19 7 3 142.09 30.8
 -3 7 19 193.58 42.4
 -19 -7 3 137.09 40.5
 -19 -3 -7 173.98 42
 3 -19 -7 160.88 35.9
 -7 -19 -3 112.29 30.8
 19 -7 -3 79.99 41.5
 7 3 19 146.19 30
 -19 7 -3 139.49 39.7
 19 3 -7 138.39 39.8
 -3 -7 -19 164.78 40.8
 7 -19 3 150.58 38.9
 3 7 -19 138.89 30.3
 3 -7 19 135.69 36.9
 7 -19 3 136.99 29.6
 19 -3 7 130.69 38.3
 7 19 -3 91.09 36.9
 -7 19 3 154.28 41.2
 -19 3 7 129.09 41.2
 3 -19 -7 144.19 28.9
 -7 3 -19 150.38 41.2
 -3 19 -7 127.89 40.1
 -7 3 -19 126.49 33
 -3 -19 7 101.49 38.3
 3 19 7 156.18 43.1
 7 -3 -19 179.58 39.6
 3 7 -19 213.78 42.8
 7 -3 -19 140.49 34.1
 19 7 3 169.18 38.1
 -7 -19 -3 186.68 37
 -7 -3 -19 155.68 42.2
 -7 -19 3 148.99 36.7
 7 3 -19 180.38 35.6
 -7 19 -3 200.28 41.1
 3 7 19 212.58 44.8
 7 3 -19 197.28 41.8
 -19 3 -7 148.69 30.7
 -3 7 -19 162.28 40.3
 3 19 -7 99.69 39.2
 -19 -3 7 127.79 42.7
 3 -19 7 169.98 39.4
 -19 3 -7 134.79 39.7
 7 -3 19 167.08 35.6
 7 19 3 196.58 44.8
 19 3 7 156.58 32.6
 19 3 7 116.89 38.1
 -3 -7 19 167.48 39.8
 7 -19 -3 194.88 34.5
 7 -19 -3 176.38 34.9
 7 3 -19 162.68 37.7
 -19 -7 -3 270.47 46.5
 -7 -19 3 116.89 30.4
 19 -7 3 158.28 41.7
 19 -3 -7 196.18 42.3
 -3 -19 -7 136.39 38.3
 -19 7 3 153.28 41.1
 3 -7 -19 171.58 39.4
 -3 19 7 136.69 42.4
 19 7 -3 179.28 38.9
 -7 -3 -19 205.78 39.7
 19 5 -7 150.38 40
 -7 -19 -5 118.09 37.5
 -19 -5 -7 79.29 39.8
 7 19 -5 141.79 39.5
 -7 19 5 202.28 44.2
 -5 19 -7 120.89 40.9
 7 -19 5 118.69 36.8
 7 5 19 98.09 40.7
 5 7 -19 104.99 38
 7 -5 -19 145.19 39
 -5 7 19 137.69 39.6
 -7 -19 -5 160.28 29.3
 -19 7 -5 138.39 29
 19 -5 7 190.68 41.4
 5 -19 -7 177.58 35.3
 -5 -19 7 132.39 39
 5 -19 -7 104.59 28
 19 7 5 162.18 36.5
 7 -5 -19 181.78 31.9
 -5 -7 -19 138.39 40.7
 5 -7 19 133.09 37.3
 19 -7 -5 123.59 40.2
 -19 5 7 216.18 43.4
 -7 5 -19 130.89 30.8
 5 19 7 148.29 42.8
 19 7 5 134.39 32.2
 -7 5 -19 167.18 42.5
 -19 -7 5 87.69 40
 -19 7 -5 187.48 40.6
 19 -7 5 121.79 39.1
 7 -5 19 106.69 34.7
 -7 -19 5 166.88 29.4
 19 -5 -7 89.49 40.5
 5 -19 7 124.69 38.5
 -19 -5 7 178.68 41.1
 -19 5 -7 179.68 31.6
 -7 19 -5 108.29 38.7
 19 7 -5 162.18 38.2
 5 -7 -19 191.08 28.9
 7 5 -19 172.28 40.2
 -19 5 -7 132.89 37
 -19 -7 -5 186.88 41.1
 19 5 7 153.48 37.5
 -7 -5 -19 133.29 38.7
 -5 -19 -7 149.88 38.4
 -7 -19 5 92.29 36.1
 -5 -7 19 174.28 41.5
 -5 19 7 217.28 46
 -7 5 19 128.49 38.3
 7 -19 -5 126.59 31.9
 19 5 7 162.18 33.7
 5 -7 -19 88.19 36.4
 7 -19 -5 176.18 35.2
 5 7 19 140.79 42.4
 7 19 5 80.19 41.6
 7 5 -19 123.39 37
 5 19 -7 206.28 42.4
 7 5 -19 143.19 33.2
 -5 7 -19 133.39 38.5
 -5 7 -19 167.18 29.6
 -19 7 5 122.09 40.3
 7 7 -19 152.88 37.4
 19 -7 7 71.39 38.6
 -7 7 19 76.99 37.2
 -7 -19 -7 130.79 38.6
 -7 7 -19 131.59 41.1
 -7 19 7 148.59 41.4
 -19 -7 7 102.49 39.7
 -19 7 7 128.19 41.3
 -7 -19 7 151.38 39.1
 -7 19 -7 75.79 39.1
 7 7 19 113.29 43.1
 7 19 -7 165.58 41.8
 7 19 7 155.08 43.7
 19 7 7 183.18 35
 7 -7 -19 49.1 35.9
 -19 7 -7 124.99 31.2
 7 -19 7 105.59 38.8
 -7 -7 -19 105.49 39.5
 -7 7 -19 72.39 27.5
 7 -19 -7 82.49 28.8
 -19 -7 -7 202.98 44.3
 7 -7 19 133.09 37.2
 19 7 7 88.19 33.3
 -7 -19 7 109.79 26.6
 19 -7 -7 159.78 43.7
 7 -19 -7 89.49 33
 19 7 -7 122.09 37.4
 -19 7 -7 109.09 36.3
 7 -7 -19 126.59 28.6
 1 -19 -9 43.3 33.7
 9 -1 -19 13.9 32.5
 -1 19 -9 20.9 34.7
 -9 -19 -1 33 30.2
 -9 -19 -1 40 27.5
 9 19 -1 56.29 37.2
 9 1 19 -7.2 26
 -19 -9 1 2.1 35.2
 -19 9 -1 48.2 36.9
 19 -9 -1 60.69 37.5
 -9 1 -19 -12.6 35.7
 -19 -1 -9 41.7 35.3
 9 -1 -19 2.3 32.3
 9 -19 1 25 31.2
 9 -1 -19 2.2 28.8
 1 9 -19 22.2 33.5
 -9 1 -19 27.9 31.9
 9 -19 1 28.8 26.1
 1 -9 19 25.4 33.4
 -1 -19 9 -10.7 33.7
 -1 9 19 -7.3 35.3
 19 1 -9 7.4 33.6
 -1 -9 -19 19.2 34.4
 -9 19 1 17.1 33.9
 19 9 1 43.8 30.9
 -19 1 9 34.2 36.5
 19 -1 9 42.6 33.7
 19 9 1 -14.3 25.4
 1 19 9 -25.6 36.2
 -1 -9 19 -23.5 33.2
 19 1 9 22.3 27.7
 1 -9 -19 -2 31.5
 -19 -1 9 -6.4 35.5
 -19 9 1 68.29 36.5
 9 19 1 11.9 36.4
 9 1 -19 22.1 31.9
 -9 -19 1 20.4 29.5
 19 1 9 -3.9 33.9
 9 1 -19 15.6 30.3
 19 -9 1 -8.3 34.5
 -9 -19 1 54.09 28.4
 9 -1 19 28.2 28.6
 1 9 19 27 38.1
 19 9 -1 43.6 24
 19 9 -1 28.9 31.4
 -9 19 -1 51.39 35.1
 -1 19 9 -11.2 36.6
 1 19 -9 31.3 34.8
 -1 9 -19 19.8 35.3
 19 -1 -9 84.69 36.6
 -19 -9 -1 10.1 35
 -9 -1 -19 39.7 32.3
 -19 1 -9 -6.6 34.6
 9 -19 -1 19.7 31.4
 9 1 -19 -30.9 30.4
 1 -19 9 59.09 34.7
 9 -19 -1 33.2 28.2
 -1 -19 -9 26.1 32.8
 -9 -1 -19 37.8 37.2
 -19 -9 3 50.99 37.2
 -19 -3 -9 4.5 35.9
 -19 9 -3 -3 35
 -3 -9 -19 50.39 35.9
 -9 19 3 -23.4 35.6
 -9 3 -19 88.49 38.8
 -3 -19 9 68.49 37.1
 -3 9 19 15 35.7
 9 -3 -19 39.6 28.9
 -9 -19 -3 -2 30.5
 3 -19 -9 6.4 31.4
 -3 19 -9 26.8 35.6
 -19 9 -3 35.1 22.8
 19 9 3 24 29.9
 3 -9 19 -14.9 32.1
 3 19 9 106.59 41.6
 9 19 -3 73.99 36.2
 19 9 3 53.39 28.1
 3 9 -19 -32.2 31.5
 -9 -19 -3 -12.4 24.3
 9 -19 3 17.8 33.1
 -9 3 -19 -25.4 27.8
 19 3 -9 46.6 34.9
 -19 3 9 -5.5 35.8
 9 3 19 25.4 25.4
 19 -3 9 63.19 35.5
 9 -3 -19 -0.6 32.4
 19 -9 -3 -30.6 37.2
 3 19 -9 -5.4 35.1
 -19 -3 9 30.9 37.6
 9 3 -19 75.89 31.7
 9 19 3 37.1 38.1
 3 -19 9 27.8 35.1
 -9 -3 -19 2.3 36.3
 19 3 9 37.5 28.4
 3 9 19 -10.9 37.6
 -3 -9 19 65.59 37.1
 -19 3 -9 -7.4 33.6
 9 -19 -3 26.5 29.1
 -19 3 -9 50.79 28.4
 19 -3 -9 11.9 35.5
 3 -9 -19 -1.1 33.2
 -9 19 -3 -11.3 32.4
 19 3 9 -49.7 30.5
 -3 -19 -9 97.59 36.5
 -9 -3 -19 -8 32.7
 9 3 -19 38.9 34.1
 -9 -19 3 30.2 32
 -19 -9 -3 25.9 34.9
 9 -19 -3 13.6 29.3
 -9 -19 3 33 28
 -3 19 9 9 37.4
 -3 9 -19 9.1 33.6
 -19 9 3 122.29 39.4
 9 3 -19 40.1 33
 9 -3 19 15.2 28.9
 19 9 -3 -13.7 31.2
 19 -9 3 37.7 35.8
 -9 -19 -5 73.99 26.7
 5 -9 19 100.29 36.1
 -19 9 -5 69.19 27.4
 9 5 19 158.28 42.7
 19 9 5 109.79 32.5
 9 -19 5 95.59 39.1
 -19 9 -5 75.39 35.9
 19 9 5 130.39 33.6
 5 -19 -9 23 24.3
 -5 -19 9 44.6 39.1
 -9 5 -19 112.99 40.3
 19 5 -9 129.29 39.4
 -9 19 5 74.49 38.4
 19 -9 -5 127.69 40.5
 19 -5 9 84.29 38.9
 9 -5 -19 133.79 30.6
 5 -19 -9 122.49 34.9
 -19 -5 -9 49.1 36.6
 -5 -9 -19 195.68 44.6
 9 -5 -19 152.68 38.8
 -19 5 9 46.7 39.3
 9 19 -5 209.48 40.7
 -9 5 -19 77.09 30.2
 5 19 9 83.79 41.7
 -19 -9 5 161.38 40.6
 -5 19 -9 102.99 39.1
 -5 9 19 58.59 38.2
 5 9 -19 126.89 38
 -9 -19 -5 111.79 36.5
 19 5 9 111.09 34.4
 -19 5 -9 138.69 39.3
 -5 -19 -9 103.99 38.3
 -5 -9 19 71.49 39.5
 -19 9 5 103.89 40.1
 -19 -9 -5 37.4 40
 5 -9 -19 56.59 34.8
 9 5 -19 128.09 36.9
 -9 -19 5 117.39 30.4
 5 19 -9 85.99 39.6
 9 5 -19 141.09 38.9
 19 -5 -9 119.49 41.2
 19 9 -5 86.59 36.2
 9 19 5 92.59 42.7
 -9 19 -5 114.89 39.7
 -9 -19 5 103.69 37
 5 9 19 71.69 41.7
 9 -5 19 82.19 33.3
 9 -19 -5 67.39 31.5
 -5 19 9 46.7 40.1
 19 5 9 93.09 34.5
 -19 5 -9 107.59 32.9
 -5 9 -19 99.49 39.2
 19 -9 5 154.58 41.2
 5 -19 9 119.99 38.8
 -5 -9 19 85.99 26.4
 -9 5 19 73.69 34.4
 9 -19 -5 68.69 32.6
 -19 -5 9 15.9 39.2
 -9 -5 -19 149.19 41.4
 -9 7 -19 45.1 38.1
 -9 -19 -7 39.6 34.7
 7 -19 -9 19.9 31.7
 19 9 7 64.69 30.1
 -19 9 -7 20.5 26.3
 9 7 19 -0.7 37.9
 -9 7 -19 -13.7 25.2
 9 -7 -19 13.7 33.4
 -7 19 -9 10.1 37.5
 7 -9 19 15.9 33.4
 19 -7 9 2.5 36.6
 -7 -19 9 -18.2 36.2
 7 -19 -9 -34 22.1
 -19 -9 7 -33.6 35.9
 -19 9 -7 31.2 34.2
 -7 -9 -19 44.2 39
 7 9 -19 21.4 33.5
 -9 -7 19 -50.29 27.9
 19 -9 -7 -16.3 35.1
 19 9 7 9.5 29.7
 -19 -7 -9 3.4 35.7
 9 -19 7 6.7 37
 -7 9 19 36.2 36.4
 7 19 9 52.39 41.1
 -19 7 9 7.9 39.6
 19 7 -9 -13 33.5
 -9 19 7 -51.79 36.6
 9 19 -7 -43 32
 9 -7 -19 -15.3 25.5
 19 9 -7 -32.4 33.3
 19 -7 -9 64.89 39.5
 -7 19 9 63.59 39.6
 -9 -7 -19 -19.2 35.3
 -19 7 -9 22.7 28.6
 9 -19 -7 57.39 32.6
 -19 9 7 -49.1 36.2
 -19 -7 9 76.59 38.8
 -9 7 19 18.5 32.9
 -7 9 -19 62.59 36.6
 -9 -19 7 -29.6 34.5
 -7 -9 19 41.4 26.6
 19 7 9 10.5 29.4
 9 -19 -7 -19.8 24.7
 19 -9 7 26.9 38.7
 9 7 -19 -11.3 33.2
 7 9 19 48.8 41.1
 -19 7 -9 25.4 34.7
 9 19 7 12.4 39.4
 19 7 9 39 31.5
 9 -7 19 78.99 35.4
 9 7 -19 119.99 37.3
 7 -19 9 130.39 40.9
 7 19 -9 -15.2 35.5
 7 -9 -19 25.9 23
 -7 -19 -9 -1.1 35.6
 -19 -9 -7 47.5 38.4
 -9 -19 7 10.6 26.1
 -9 19 -7 15.7 37.6
 7 -9 -19 -18.9 32.6
 9 19 9 7.2 40.4
 -9 -19 9 9.3 38.9
 9 -19 -9 -20.1 25.9
 19 9 -9 -0.9 34.4
 -19 -9 -9 9.5 38.7
 -9 19 -9 12.1 37.4
 -19 9 -9 -13.4 32.1
 19 9 9 4.6 27.3
 9 -19 9 19.3 37
 -9 -19 9 -4.2 25
 -9 -9 -19 48.6 38.8
 -9 -9 19 43.1 30.4
 -19 -9 9 18.3 37.9
 -9 -19 -9 45.8 37.8
 9 19 -9 36.2 37.2
 19 9 9 24.9 32.1
 9 -9 -19 -1.5 24.6
 9 -9 19 8.3 33.6
 -19 9 -9 41.7 32.2
 -19 9 9 -28.8 37.8
 19 -9 -9 0.6 38.7
 19 -9 9 52.89 38.3
 -9 19 9 40.5 40.8
 9 9 -19 49.4 36.4
 9 -9 -19 28.5 34.3
 9 9 -19 108.89 39.5
 9 9 19 44.3 41.8
 -9 9 -19 56.39 38.8
 -9 9 19 24.3 36.5
 9 -19 -9 18.4 32.6
 -11 1 -19 -14.8 31
 1 -19 -11 7.3 32.8
 -19 1 11 -17.2 37.2
 11 -1 -19 7.4 29.8
 -19 11 -1 1.7 35.1
 -1 -19 11 -25.1 34.7
 19 1 -11 22.7 34.9
 -19 -11 1 -8.6 35.1
 1 -11 19 1.2 34.6
 11 19 -1 -3.8 36
 -1 -11 -19 -1 35.6
 19 11 1 -1.8 28.4
 1 11 -19 -29 34.9
 -11 19 1 -14.9 33.4
 -11 1 -19 -33.2 35.4
 11 -19 1 58.09 34
 -19 -1 -11 -31.1 35.1
 11 -1 -19 21.8 35
 19 11 1 17.6 30.9
 19 -1 11 -7.9 32.9
 -1 11 19 -37.5 38.6
 11 -1 -19 33 32.7
 11 1 19 -41.2 26.6
 19 -11 -1 6.3 35.9
 -11 -19 -1 -53.19 30.5
 1 19 11 -5.7 38.9
 -19 11 -1 -6.2 22.6
 -1 19 -11 -54.49 34.3
 11 1 -19 28.5 31.9
 -1 19 11 -20.9 37.8
 19 11 -1 -43.9 24.4
 1 -11 -19 -81.79 30.6
 -11 -1 -19 -27.3 33.2
 -1 11 -19 -22.8 36
 -1 -11 19 -21.2 34.9
 11 1 -19 10.1 33.6
 19 1 11 51.29 34.8
 -19 -11 -1 -9.8 36.7
 -19 11 1 -20.5 21.2
 -11 -1 -19 2.3 36.7
 11 -1 19 20.8 30.4
 1 19 -11 -0.7 36.6
 1 11 19 -14.4 40
 11 -19 -1 -35.8 29.4
 19 1 11 9.8 27.3
 -1 -19 -11 3 33.7
 -11 19 -1 -34.6 32.9
 -19 -1 11 -23.3 36.1
 -19 1 -11 7.2 36.9
 11 -19 -1 -9.6 31.1
 19 -11 1 -18.3 36.1
 19 -1 -11 9 34.9
 19 11 -1 -15.6 30.4
 11 19 1 63.59 37.6
 -19 1 -11 -16.2 28.5
 -11 -19 1 -74.19 28.4
 1 -19 11 48.1 37
 -19 11 1 63.19 37.3
 11 1 -19 45.8 33.6
 -19 -3 -11 -5.7 37
 11 -3 -19 -20.3 29.4
 19 11 3 31.2 28.6
 -11 3 -19 -55.39 35.2
 19 11 3 -21.4 27.6
 -19 -11 3 -16.6 36.4
 -3 -19 11 -52.29 35.2
 11 19 -3 28 33.7
 -3 19 -11 -45.7 34.8
 -3 -11 -19 -33.1 34.7
 19 3 -11 44.4 35.3
 -19 11 -3 -2.8 34.1
 19 -3 11 34.4 35.1
 -3 11 19 -37.2 38.4
 11 3 19 -66.29 24
 19 -11 -3 23 37.6
 -11 -19 -3 11.7 32.9
 -19 11 -3 9.2 24
 3 19 11 -34.3 39
 11 -3 -19 -25.3 33.1
 11 -19 3 6.4 35
 -19 3 11 9.7 37.3
 -11 19 3 -3 34.9
 3 11 -19 13 36.2
 3 -19 -11 15.5 32.8
 -11 3 -19 -32.4 28.9
 3 -11 19 26.6 33.9
 11 -3 19 22 31.1
 19 11 -3 -8 23.5
 -19 3 -11 23.1 29.4
 -19 -11 -3 6.2 36.9
 -19 11 3 -60.39 35.8
 -11 19 -3 -14.9 23.6
 3 -11 -19 -62.29 31.3
 -11 -3 -19 1.7 35
 11 -19 -3 21.9 30.7
 -19 -3 11 5.1 37.9
 19 -11 3 1.3 36.3
 -11 3 19 -45.7 27.7
 19 11 -3 -20.4 32.7
 -3 -19 -11 -19.7 34.4
 -3 -11 19 -51.09 35.9
 -3 19 11 48.8 39.8
 3 19 -11 -25.9 34.5
 11 3 -19 10.3 31.3
 19 3 11 31.7 32.2
 19 3 11 -19.4 28.2
 -19 3 -11 -28 34.6
 -11 -19 3 32.4 30.5
 19 -3 -11 -42.4 34.3
 3 11 19 -41.8 40.1
 11 3 -19 14.3 33.7
 11 19 3 49.2 38.2
 -11 19 -3 -4.7 34
 3 -19 11 -16.3 34.1
 11 -19 -3 -32.9 28.6
 -3 11 -19 -14.2 35.5
 11 5 19 28.7 37.7
 -11 -19 -5 -35.5 32
 11 19 -5 -2.6 32.4
 19 5 -11 37.3 35.7
 -19 11 -5 -30.5 32.1
 5 -11 19 -10.8 34.7
 -5 -19 11 -12.3 37.5
 11 -5 -19 40.8 36.1
 5 -19 -11 -14.2 30.7
 -11 19 5 41.2 37.4
 -5 19 -11 -9.6 35.9
 -11 5 -19 -8.5 36.4
 5 11 -19 3 34.6
 19 11 5 -17.8 29.7
 -11 -5 19 24.3 32.3
 19 11 5 9.9 28.6
 11 5 19 -40.3 21.8
 19 -11 -5 -4.1 36.1
 -19 11 -5 21.2 25.4
 -19 5 11 -21.7 38
 11 -19 5 -80.29 33.9
 5 19 11 19.2 42.4
 19 -5 11 -17.7 34.1
 -5 -11 -19 -77.59 34.6
 11 -5 -19 -4.3 28.6
 -11 5 -19 2.6 27.8
 -19 -11 5 -31.8 35.6
 -19 -5 -11 8.6 39
 -5 11 19 -18.8 40.3
 -11 5 19 -41.3 28.7
 -5 19 11 -2 38.8
 -11 19 -5 15.9 24.7
 19 -11 5 45 38.7
 11 5 -19 32 34.7
 -19 -5 11 17.9 38.3
 -19 5 -11 -29.8 34.4
 5 -11 -19 -38.1 31.4
 11 -5 19 -19.1 31.6
 19 11 -5 -7.7 23.8
 19 5 11 -10.2 29
 -19 -11 -5 12.9 37
 -11 -5 -19 -20.4 36.2
 5 11 19 -16.2 40.7
 11 -19 -5 0.5 32.7
 11 19 5 -3.3 39.6
 19 5 11 -4.7 29.1
 -11 -19 5 25 29.8
 -19 5 -11 -22.7 30.1
 11 -19 -5 -47.8 26.9
 -19 11 5 37.1 37
 11 5 -19 28.9 35.4
 -5 11 -19 -28.6 34.7
 19 -5 -11 8.3 37.4
 5 19 -11 -6.9 36
 -5 -11 19 12.5 38.6
 -5 -19 -11 -17.1 35.7
 5 -19 11 10.6 36.4
 -11 19 -5 8.1 33.6
 19 11 -5 -14.4 32.9
 11 7 19 -62.89 37.7
 -19 7 11 -7.4 37.9
 7 11 -19 -6.1 36.3
 -11 7 -19 -52.79 36.7
 -11 -7 19 -10.9 31.7
 -11 19 7 2 38.4
 11 19 -7 -66.19 31.4
 19 -7 11 -11.3 35.3
 -7 11 19 31.3 39.6
 19 11 7 -41.2 32
 -19 11 -7 5 32.9
 -7 -19 11 49.6 40.8
 -11 7 -19 2.4 26.5
 -7 19 -11 3.6 38.5
 11 -7 -19 12.9 28.7
 7 -19 -11 -22.3 23.2
 7 19 11 -20 41.2
 19 -11 -7 32.1 37.7
 7 -19 -11 -29.4 31.4
 11 -7 -19 14.6 36.2
 -11 -19 -7 22.6 23
 -19 11 -7 17.3 28.1
 7 -11 19 18.3 35.5
 -11 -19 -7 -51.29 34.3
 11 -19 7 -29.1 37
 -7 -11 -19 0.2 38.6
 19 7 -11 15.6 35.2
 -19 -7 -11 21.3 39.6
 19 11 7 -31.5 25.9
 -19 -11 7 -19.5 34.8
 -19 -11 -7 -20.6 35.7
 7 -11 -19 -6.2 31.7
 -11 -19 7 1.3 28.9
 -11 -7 -19 -1.7 37.2
 19 11 -7 21.2 23.9
 -11 19 -7 -52.49 35
 -7 -11 19 68.09 41.4
 11 7 -19 103.89 39.9
 19 -11 7 49.3 37
 19 11 -7 15.6 34.4
 11 7 -19 -45.9 33.1
 11 19 7 -12.8 40
 -19 11 7 -54.79 35.9
 11 -19 -7 13.3 27.8
 11 -7 19 -21.3 33.4
 19 -7 -11 0.6 37.2
 -19 7 -11 -12 30.2
 7 11 19 -0.8 42.7
 -7 -11 19 26.7 26.5
 -7 11 -19 13.6 37.4
 -19 -7 11 5.5 37.2
 19 7 11 34 29
 -7 -19 -11 -46.6 35.8
 -11 7 19 -69.29 29.5
 -19 7 -11 -37.4 33.1
 7 19 -11 -39.7 35.5
 7 -19 11 67.69 39
 19 7 11 20.8 33.5
 -7 19 11 3.3 40.5
 11 -19 -7 42.6 34
 -19 -9 -11 -9.4 37.8
 -19 11 -9 18.4 32.2
 19 11 9 -44 31.5
 9 -11 19 -47.1 35.7
 -19 -11 9 -25 37.5
 9 -19 -11 27.6 35.7
 11 -19 9 -71.09 38.1
 11 -9 -19 -5.6 36.6
 -19 9 11 -35.4 41.6
 -19 11 -9 3 30.8
 9 11 -19 -1.4 35.4
 11 9 19 -41 38.9
 -11 -9 19 -4.6 32.7
 19 9 -11 35.6 36.4
 11 -9 -19 -21.2 28.4
 -11 19 9 -21.1 40
 -9 -19 11 3 41.3
 19 11 9 7.3 27.1
 -9 19 -11 7.3 38.1
 19 -9 11 71.69 40.6
 19 -11 -9 -28.1 39.2
 19 9 -11 -32.1 22.5
 -9 11 19 -33.5 36.8
 9 19 11 -3.5 42
 -11 -19 -9 -17.6 37.2
 11 19 -9 3.1 34.4
 -11 9 -19 -10 38.4
 -9 -11 -19 -32.5 39.8
 9 -19 -11 1.4 26.2
 9 -11 -19 -2.3 25.2
 -11 19 -9 38.5 38.7
 19 9 11 31.4 35.5
 19 -9 -11 -43.8 37.8
 -11 -19 9 -31.9 28.1
 19 9 11 42.3 29.5
 -11 9 19 1.1 34.2
 9 19 -11 -58.59 35.3
 9 11 19 -68.39 42.4
 -9 11 -19 7.9 38.3
 9 -11 -19 11.9 35.5
 19 -11 9 -59.69 37.5
 19 11 -9 -16.2 35.7
 -11 -9 -19 29.7 40.9
 -9 19 11 13.5 42
 9 -19 11 -23.2 37
 -19 -9 11 38.5 39.8
 -19 9 -11 -39.1 33.4
 -19 11 9 -38.5 38.6
 11 9 -19 4 34.5
 -19 -11 -9 11.7 39
 11 -19 -9 -14.4 33.4
 -19 9 -11 0 32.5
 11 -9 19 1.3 35.9
 11 19 9 26.4 42.6
 -9 -11 19 20.1 29.3
 -9 -19 -11 25.4 39.3
 19 11 -9 -24.9 24.9
 11 9 -19 18.7 40
 11 -19 -9 -21.1 27.1
 11 -19 -11 -34.1 26.7
 11 19 -11 3.6 38.1
 -19 11 11 -68.59 39.6
 11 -11 19 4.7 36.9
 11 11 -19 2.5 39.7
 19 -11 -11 -35.4 40.4
 19 -11 11 -14.4 40.5
 19 11 -11 -9.1 36.9
 19 11 11 -40.3 25.3
 -11 -19 -11 -7.6 40.3
 11 19 11 -23.3 43.5
 19 11 11 -26.4 35.9
 11 -11 -19 -9.2 27.2
 -19 -11 -11 66.19 43.3
 -19 11 -11 -15.7 34.3
 -11 -19 11 -51.89 28.6
 -11 -11 -19 -56.89 38.1
 -11 11 -19 -1.9 38.2
 -11 11 19 -62.59 35
 11 11 19 -2.3 44.6
 19 11 -11 -11.6 27.2
 -11 -11 19 3.3 32.6
 11 11 -19 -2.8 36.3
 -11 19 -11 -66.79 37.3
 11 -19 -11 -53.49 33.9
 11 -11 -19 -14.8 36.1
 -11 19 11 -50.99 40.9
 -19 -11 11 -18.8 39.4
 11 -19 11 49.3 43.4
 -19 11 -11 -8.8 33.6
 -13 1 -19 17.5 38.4
 1 -19 -13 53.59 36.1
 13 19 -1 -6.8 35.9
 13 -1 -19 -4.9 36.3
 1 19 13 -10.9 42.2
 13 19 -1 7.2 28.7
 19 13 1 -55.39 29.7
 -1 13 19 11.5 41.8
 -19 13 -1 -24.9 25.9
 13 -19 1 -20.3 34.2
 -13 19 1 -20.3 33.6
 -19 1 13 -22.8 37.8
 -1 -13 -19 295.67 46.5
 1 -13 19 -19.1 36.2
 19 1 -13 -21.2 35.3
 -13 -19 -1 7.7 34.6
 13 1 19 -50.29 27.5
 -19 -1 -13 -2.4 39
 -1 19 -13 -47.5 35.3
 -19 -13 1 -34.3 37.8
 -19 13 -1 32.8 36.9
 1 13 -19 -10.2 36.8
 19 13 1 -7.6 29.3
 19 -13 -1 9 38
 -1 -19 13 36.7 38.6
 19 -1 13 -44.5 31.8
 13 -1 -19 36.3 33.5
 -13 1 -19 -5 33.7
 13 1 -19 44.9 33.1
 19 13 -1 -25.8 27.8
 1 13 19 -30.3 42.8
 19 13 -1 -102.29 29.3
 -1 13 -19 19.1 36.5
 19 1 13 8.5 29.5
 13 19 1 10.8 36.8
 -13 19 -1 -34.7 27.1
 -19 1 -13 -3.3 33.1
 -1 -13 19 -44.7 35.7
 -13 19 -1 -10.7 34.1
 19 -13 1 23.2 36.9
 13 -1 19 -51.19 30
 13 1 -19 14.9 33.6
 -1 19 13 18.4 42.6
 1 19 -13 -29.8 36.6
 13 -19 -1 25.6 35.1
 -19 13 1 -44.4 24.7
 -1 -19 -13 -1 35.7
 13 19 1 -27.5 26.1
 -13 -19 1 41.7 34.8
 1 -19 13 24.7 37.2
 -19 -1 13 -67.29 37.9
 19 -1 -13 -6.4 35.9
 -13 -1 -19 -5.9 38.1
 -19 13 1 -20.4 36.5
 -19 -13 -1 -31.7 38.1
 -19 1 -13 18 38.7
 1 -13 -19 28 34.7
 -13 -1 -19 -29.3 34.4
 19 1 13 15.6 33.2
 3 -13 19 -15.5 34.9
 -19 3 13 36.1 39.7
 -19 13 -3 4.2 35.6
 13 19 -3 51.69 34.8
 -19 -13 3 47.3 39.6
 13 -3 -19 54.89 39
 -13 19 3 59.39 37
 19 -13 -3 16.9 38.4
 -3 13 19 5.5 43.6
 13 -3 -19 42.6 32.8
 19 13 3 55.59 30.5
 -13 3 -19 46.3 39.4
 -13 -3 19 -24.7 36
 13 -19 3 3.3 37.4
 19 13 3 44.6 33.8
 -19 -3 -13 -40.3 37.4
 -13 3 -19 -31.4 31.6
 3 13 -19 72.69 40.7
 19 -3 13 44 36.1
 -3 -19 13 -15.2 38.6
 -3 -13 -19 86.09 41.3
 13 19 -3 -0.4 30.7
 -19 13 -3 9.9 28.4
 13 3 19 71.99 29
 -3 19 -13 21.5 40
 3 19 13 40.7 42.1
 -13 -19 -3 50.79 36.8
 3 -19 -13 16.1 34
 19 3 -13 -0.6 37.2
 13 19 3 10.2 25.1
 -19 13 3 14.2 26.6
 13 3 -19 -10 33.1
 19 -3 -13 -1 36.6
 -13 19 -3 24.6 36.1
 -13 -19 3 24.7 33.9
 19 3 13 26.3 33.8
 -3 -13 19 -1.6 39.8
 -19 3 -13 43.4 37.7
 -19 13 3 88.29 40.4
 -13 19 -3 -4.4 28.6
 3 -19 13 13.8 37.6
 -19 3 -13 -13 33.2
 13 -19 -3 41 34.1
 -3 -19 -13 34.8 40.2
 13 -3 19 52.49 34.7
 13 -19 -3 95.29 34.3
 19 13 -3 -10.7 32.8
 -13 3 19 59.59 30.6
 13 3 -19 38.6 35.6
 -19 -3 13 31.8 40.6
 -3 13 -19 57.89 38.6
 19 13 -3 -8.3 26.2
 -19 -13 -3 36.1 39.4
 19 -13 3 13.7 37.9
 -3 19 13 53.59 42.7
 3 19 -13 -38.8 38.7
 3 -13 -19 45.9 37.1
 13 19 3 69.69 41.1
 19 3 13 44.4 31.6
 3 13 19 10 45.1
 -13 -3 -19 115.09 39.7
 -19 13 -5 54.49 35.8
 -19 -5 -13 49 41.7
 -5 13 19 33.7 42.2
 19 13 5 75.29 36.8
 13 -5 -19 108.79 42
 -13 -19 -5 47.2 37.7
 19 -13 -5 39.5 39.8
 19 -5 13 105.69 40.1
 5 -13 19 89.99 39.6
 13 19 -5 27.4 34.9
 13 -19 5 -16.7 37.8
 -19 -13 5 29.1 39.7
 -19 13 -5 -8.8 28.6
 -5 -13 -19 69.99 42.5
 5 19 13 26.4 43.6
 -13 19 5 54.59 39.5
 13 5 19 27.8 39.6
 13 -5 -19 73.59 34.5
 -13 5 -19 29.3 38.3
[truncated: 914,271 more chars]
