# Supplementary material for: Improving Polymeric Structures with Hirshfeld Atom Refinement: A Study on MOFs and COFs
Source: ACS Mater Au. 2025 Jul 31;5(5):767–71. doi: 10.1021/acsmaterialsau.5c00076 (PMC12426777; doi:10.1021/acsmaterialsau.5c00076)
Supplement: Supplementary file 1 [file mg5c00076_si_001.zip › CIFs/HACNIL_DiSCaMB-HAR.fcf]

_iucr_refine_fcf_details
;
data_nr2-098d_a_sq
_computing_structure_refinement   'olex2.refine 1.3 (Bourhis et al., 2015)'
_shelx_refln_list_code            4
loop_
  _space_group_symop_id
  _space_group_symop_operation_xyz
   1  x,y,z
   2  -y+1/4,x+3/4,z+3/4
   3  y+1/4,-x+1/4,z+1/4
   4  -x,-y+1/2,z
   5  -x,-y,-z
   6  y-1/4,-x-3/4,-z-3/4
   7  -y-1/4,x-1/4,-z-1/4
   8  x,y-1/2,-z
   9  x+1/2,y+1/2,z+1/2
  10  -y+3/4,x+5/4,z+5/4
  11  y+3/4,-x+3/4,z+3/4
  12  -x+1/2,-y+1,z+1/2
  13  -x+1/2,-y+1/2,-z+1/2
  14  y+1/4,-x-1/4,-z-1/4
  15  -y+1/4,x+1/4,-z+1/4
  16  x+1/2,y,-z+1/2

_space_group_crystal_system       tetragonal
_space_group_IT_number            88
_space_group_name_H-M_alt         'I 41/a :2'
_space_group_name_Hall            '-I 4ad'
_symmetry_space_group_name_H-M    'I 41/a :2'
_symmetry_space_group_name_Hall   '-I 4ad'
_symmetry_Int_Tables_number       88
_cell_length_a                    33.9529(14)
_cell_length_b                    33.9529(14)
_cell_length_c                    17.1833(8)
_cell_angle_alpha                 90
_cell_angle_beta                  90
_cell_angle_gamma                 90
_cell_volume                      19808.9(15)
loop_
  _refln_index_h
  _refln_index_k
  _refln_index_l
  _refln_F_squared_calc
  _refln_F_squared_meas
  _refln_F_squared_sigma
  _refln_F_squared_weight
  _refln_observed_status
0 0 8 83668.800 85241.200 1347.520 0.018 o
0 0 12 3759.380 4264.840 180.820 3.780 o
0 0 16 753.394 1141.840 138.627 21.945 o
0 1 3 17472.000 18163.100 147.615 0.340 o
0 1 5 311486.000 303973.000 3874.560 0.001 o
0 1 7 4593.250 2137.900 51.200 4.254 o
0 1 9 66756.500 67065.400 574.762 0.028 o
0 1 11 6335.830 5715.620 98.807 2.032 o
0 1 13 10384.900 10819.000 133.198 0.840 o
0 1 15 2512.930 3415.120 133.956 6.123 o
0 1 17 2031.620 2958.760 118.235 7.866 o
0 2 2 42555.400 44744.000 442.574 0.064 o
0 2 4 434305.000 424408.000 4044.660 0.001 o
0 2 6 119083.000 107066.000 941.400 0.010 o
0 2 8 8896.330 6279.080 95.039 1.324 o
0 2 10 89037.300 85349.500 726.935 0.016 o
0 2 12 2368.840 3394.420 85.469 6.662 o
0 2 14 12058.900 14166.000 160.333 0.603 o
0 2 16 99.797 76.661 62.698 192.078 o
0 2 18 2280.690 3133.000 117.958 7.000 o
0 3 1 60092.600 51011.300 1100.020 0.037 o
0 3 3 5570.680 9575.400 86.875 1.688 o
0 3 5 254.213 896.241 64.403 51.032 o
0 3 7 12023.500 15752.700 141.497 0.565 o
0 3 9 19937.900 24120.600 211.005 0.242 o
0 3 11 11727.100 12564.200 140.570 0.671 o
0 3 13 911.749 1240.520 73.331 22.194 o
0 3 15 1145.040 1269.770 76.022 18.668 o
0 3 17 452.082 500.009 71.301 49.819 o
0 4 0 205700.000 205455.000 2824.030 0.003 o
0 4 2 29763.800 18522.500 159.193 0.168 o
0 4 4 39204.100 37301.600 303.721 0.080 o
0 4 6 11048.600 10155.900 97.579 0.813 o
0 4 8 42195.700 42574.600 354.825 0.067 o
0 4 10 6513.340 7111.840 138.427 1.747 o
0 4 12 4371.310 5731.060 99.694 2.928 o
0 4 14 7159.510 9158.900 128.826 1.371 o
0 4 16 165.594 47.594 62.457 156.232 o
0 4 18 884.500 829.105 82.082 26.090 o
0 5 1 9485.760 5490.830 54.799 1.295 o
0 5 3 21402.700 17168.600 147.792 0.273 o
0 5 5 378.096 284.173 24.388 77.404 o
0 5 7 37316.000 38677.700 328.859 0.084 o
0 5 9 23365.900 21025.100 194.942 0.218 o
0 5 11 20395.800 22677.600 205.958 0.246 o
0 5 13 12013.500 12224.900 141.868 0.664 o
0 5 15 4180.480 4946.680 115.026 3.297 o
0 5 17 3434.120 4319.220 119.750 4.219 o
0 6 0 669543.000 712267.000 13742.400 0.000 o
0 6 2 461.934 380.469 25.565 60.847 o
0 6 4 335.534 565.440 25.750 64.379 o
0 6 6 1363.740 1521.650 45.745 15.654 o
0 6 8 19713.500 21637.600 189.263 0.264 o
0 6 10 6908.450 6468.050 90.814 1.744 o
0 6 12 1287.650 983.734 48.270 19.316 o
0 6 14 6914.060 7022.090 115.704 1.662 o
0 6 16 0.579 34.821 62.216 415.425 o
0 6 18 1.887 -53.901 81.901 284.902 o
0 7 1 4581.920 4609.350 56.792 3.186 o
0 7 3 283014.000 299158.000 3190.240 0.002 o
0 7 5 37172.200 38162.100 319.810 0.085 o
0 7 7 115031.000 114451.000 1034.650 0.010 o
0 7 9 12141.900 11177.800 127.505 0.690 o
0 7 11 4126.080 3800.520 81.644 3.854 o
0 7 13 44.349 -15.836 50.197 433.299 o
0 7 15 1813.620 1707.550 90.198 11.384 o
0 7 17 2.273 -141.527 74.664 340.959 o
0 8 0 374104.000 415281.000 5707.570 0.001 o
0 8 2 6732.470 5397.110 57.590 1.966 o
0 8 4 34570.400 34951.100 286.933 0.098 o
0 8 6 3492.260 3241.180 59.728 4.912 o
0 8 8 1959.440 1722.330 58.313 10.913 o
0 8 10 26295.000 25407.300 243.917 0.168 o
0 8 12 499.187 415.966 51.468 52.764 o
0 8 14 13912.200 14926.000 185.790 0.497 o
0 8 16 102.597 147.483 71.263 149.262 o
0 8 18 550.435 752.071 104.736 34.038 o
0 9 1 29020.000 26454.100 214.161 0.145 o
0 9 3 17515.300 18472.600 162.084 0.335 o
0 9 5 141.101 2076.490 41.211 31.206 o
0 9 7 139.370 386.403 30.383 119.995 o
0 9 9 23642.400 22891.900 209.779 0.204 o
0 9 11 5028.750 4699.280 100.185 2.844 o
0 9 13 5303.300 5195.360 109.179 2.559 o
0 9 15 565.635 334.266 64.918 48.875 o
0 9 17 3380.140 4183.080 145.305 4.286 o
0 10 0 212602.000 210579.000 8042.970 0.003 o
0 10 2 122.961 199.189 16.883 187.835 o
0 10 4 159925.000 159651.000 2488.930 0.005 o
0 10 6 13187.500 11918.500 115.309 0.605 o
0 10 8 12493.400 13485.900 135.468 0.599 o
0 10 10 2104.550 1994.120 64.996 9.625 o
0 10 12 3101.560 3707.590 91.586 5.069 o
0 10 14 421.625 382.932 55.740 60.028 o
0 10 16 94.325 -154.743 64.353 232.849 o
0 11 1 49875.400 42846.600 341.416 0.054 o
0 11 3 9457.240 8503.860 85.655 1.070 o
0 11 5 8824.300 10958.300 109.190 0.994 o
0 11 7 877.502 1027.680 57.020 25.363 o
0 11 9 23884.400 24667.700 220.222 0.193 o
0 11 11 2799.630 2309.620 73.001 6.963 o
0 11 13 5548.300 6162.610 112.617 2.234 o
0 11 15 37.828 -117.848 58.195 383.530 o
0 11 17 743.344 1321.860 92.379 23.491 o
0 12 0 20440.300 21540.800 254.139 0.252 o
0 12 2 19619.300 15119.500 131.746 0.326 o
0 12 4 16265.700 11033.900 109.864 0.484 o
0 12 6 4435.530 3738.640 64.336 3.626 o
0 12 8 51.031 47.448 26.342 485.234 o
0 12 10 22132.300 21492.700 204.745 0.230 o
0 12 12 480.675 659.787 50.809 45.943 o
0 12 14 15766.100 15564.000 178.203 0.420 o
0 12 16 155.511 451.024 73.622 84.288 o
0 13 1 14550.900 14737.100 129.769 0.478 o
0 13 3 3407.450 4195.250 58.260 4.423 o
0 13 5 16806.000 18570.800 174.705 0.350 o
0 13 7 99.105 115.135 28.797 247.614 o
0 13 9 12600.600 13392.300 140.753 0.596 o
0 13 11 2514.260 2050.210 67.441 8.094 o
0 13 13 760.283 468.325 51.051 37.011 o
0 13 15 37.929 -161.876 60.514 363.379 o
0 13 17 5.961 -115.340 77.224 310.838 o
0 14 0 161.209 280.284 33.245 130.563 o
0 14 2 13572.000 9479.900 95.035 0.655 o
0 14 4 102145.000 96176.500 849.643 0.013 o
0 14 6 2062.340 1167.340 52.880 11.873 o
0 14 8 3538.900 3708.860 71.617 4.536 o
0 14 10 1040.560 904.948 65.396 23.138 o
0 14 12 709.797 428.231 45.780 40.455 o
0 14 14 3391.010 4002.080 115.410 4.452 o
0 14 16 13.194 -150.294 72.451 332.099 o
0 15 1 25689.800 25426.800 217.476 0.173 o
0 15 3 5905.870 5847.800 68.889 2.176 o
0 15 5 1505.930 1173.980 45.755 15.942 o
0 15 7 12774.500 11304.300 121.617 0.646 o
0 15 9 10542.400 10139.800 122.482 0.857 o
0 15 11 2523.510 2435.410 76.821 7.481 o
0 15 13 4939.600 4883.260 108.208 2.835 o
0 15 15 3907.310 4861.060 146.178 3.487 o
0 16 0 32646.700 32379.300 394.233 0.110 o
0 16 2 25.050 5.529 23.897 1082.000 o
0 16 4 120400.000 126415.000 1112.920 0.009 o
0 16 6 29.225 -82.235 27.035 962.597 o
0 16 8 161.424 109.502 31.976 180.114 o
0 16 10 1508.310 1139.220 60.883 15.869 o
0 16 12 2441.070 1459.110 72.722 9.308 o
0 16 14 2517.920 2439.760 124.200 7.224 o
0 16 16 0.918 -157.455 73.422 356.216 o
0 17 1 361.577 140.185 26.375 93.468 o
0 17 3 3862.620 4166.670 63.752 3.951 o
0 17 5 324.992 194.839 30.457 94.482 o
0 17 7 260.488 314.300 36.276 93.774 o
0 17 9 5117.350 5605.170 91.958 2.561 o
0 17 11 1498.440 1074.350 77.162 15.962 o
0 17 13 1191.020 1051.030 85.369 19.162 o
0 17 15 941.744 753.381 76.655 25.982 o
0 18 0 1009.880 685.130 49.375 26.471 o
0 18 2 849.669 692.547 31.271 31.078 o
0 18 4 8517.780 9949.320 105.047 1.096 o
0 18 6 2807.790 2696.150 66.900 6.531 o
0 18 8 4.727 7.130 39.346 1012.890 o
0 18 10 13298.900 13425.400 158.566 0.559 o
0 18 12 296.063 256.167 58.992 83.700 o
0 18 14 5894.750 5998.440 161.352 2.102 o
0 18 16 191.020 324.562 86.288 81.838 o
0 19 1 11752.400 10998.500 113.179 0.724 o
0 19 3 6711.650 6299.740 80.880 1.826 o
0 19 5 3106.750 3288.010 65.101 5.437 o
0 19 7 528.976 372.405 42.059 53.431 o
0 19 9 5065.290 5164.500 97.623 2.696 o
0 19 11 1353.230 1556.960 74.020 15.176 o
0 19 13 3492.410 3638.960 118.663 4.538 o
0 19 15 368.962 272.427 84.221 62.935 o
0 20 0 27510.100 24948.700 319.492 0.160 o
0 20 2 1.889 32.503 27.772 1237.070 o
0 20 4 58092.900 60333.600 496.250 0.036 o
0 20 6 1906.700 1621.630 60.236 11.424 o
0 20 8 7453.630 7910.090 117.227 1.439 o
0 20 10 310.400 233.607 54.633 84.970 o
0 20 12 407.496 132.438 62.802 74.344 o
0 20 14 322.397 249.679 80.024 71.198 o
0 21 1 2030.150 1881.630 58.840 10.211 o
0 21 3 8492.980 7441.170 101.697 1.291 o
0 21 5 342.409 445.449 37.954 68.821 o
0 21 7 2952.630 2680.850 84.914 6.194 o
0 21 9 5177.430 5397.690 113.208 2.568 o
0 21 11 1746.340 2088.410 112.143 10.511 o
0 21 13 998.592 1204.600 81.978 20.826 o
0 21 15 141.648 61.003 81.520 134.942 o
0 22 0 41.793 -27.818 52.077 425.717 o
0 22 2 163.248 272.807 33.018 131.411 o
0 22 4 77.714 211.492 33.554 207.238 o
0 22 6 8176.040 7733.010 110.620 1.320 o
0 22 8 28.522 53.444 48.286 406.582 o
0 22 10 12203.900 12116.100 161.518 0.654 o
0 22 12 51.085 143.448 66.811 195.187 o
0 22 14 3216.850 3472.780 134.388 4.947 o
0 23 1 18425.400 19808.500 194.274 0.302 o
0 23 3 12053.900 12571.600 128.021 0.651 o
0 23 5 2504.790 2527.860 68.004 7.446 o
0 23 7 3615.640 3882.480 103.530 4.293 o
0 23 9 4554.450 4127.140 107.742 3.332 o
0 23 11 26.366 -209.475 61.542 391.551 o
0 23 13 733.753 520.105 78.680 34.658 o
0 24 0 26992.100 30815.800 388.554 0.143 o
0 24 2 220.029 195.358 36.867 122.065 o
0 24 4 9146.180 9885.820 115.248 1.019 o
0 24 6 2287.720 2359.470 87.667 8.204 o
0 24 8 3884.370 4298.350 102.003 3.819 o
0 24 10 1327.110 1155.640 100.374 16.631 o
0 24 12 898.567 725.839 73.797 27.400 o
0 25 1 7.337 -39.895 36.840 1153.420 o
0 25 3 24.045 20.343 38.099 655.794 o
0 25 5 8.364 18.403 43.454 728.497 o
0 25 7 2335.270 2443.010 87.297 7.940 o
0 25 9 3243.370 3570.380 107.606 4.926 o
0 25 11 784.398 658.672 82.668 30.558 o
0 25 13 2355.960 2673.370 193.161 6.774 o
0 26 0 25672.300 28076.100 382.020 0.161 o
0 26 2 129.567 273.491 41.541 140.354 o
0 26 4 12396.300 11397.600 140.115 0.666 o
0 26 6 326.285 293.972 46.787 79.793 o
0 26 8 501.935 761.303 62.620 40.842 o
0 26 10 3066.020 3164.700 116.462 5.457 o
0 26 12 388.166 268.088 72.966 64.865 o
0 27 1 14636.500 18241.600 180.394 0.413 o
0 27 3 13659.600 13805.800 145.455 0.534 o
0 27 5 2758.860 3544.860 93.096 5.730 o
0 27 7 1967.480 1830.420 92.277 10.326 o
0 27 9 644.267 426.107 63.563 41.962 o
0 27 11 766.615 683.542 73.442 31.427 o
0 28 0 16777.500 20211.400 298.156 0.328 o
0 28 2 201.163 256.947 43.801 113.951 o
0 28 4 4.412 106.332 47.529 403.961 o
0 28 6 4174.920 4692.670 110.154 3.402 o
0 28 8 1293.430 1883.740 109.286 13.686 o
0 28 10 5669.680 6093.210 154.372 2.173 o
0 29 1 444.528 298.125 48.116 63.562 o
0 29 3 7625.970 9654.770 128.873 1.246 o
0 29 5 792.659 540.302 53.539 34.294 o
0 29 7 5288.020 5551.870 127.028 2.467 o
0 29 9 778.505 602.267 76.425 32.056 o
0 29 11 4035.240 5063.940 140.743 3.322 o
0 30 0 7463.630 9927.780 177.373 1.238 o
0 30 2 10.404 -123.899 45.051 778.931 o
0 30 4 211.122 148.444 51.954 123.586 o
0 30 6 934.438 554.392 59.969 29.404 o
0 30 8 333.726 138.694 66.634 83.954 o
0 30 10 29.936 196.823 72.896 175.683 o
0 31 1 25.869 -12.636 48.265 558.959 o
0 31 3 2312.120 1983.580 91.180 8.706 o
0 31 5 29.128 -74.142 56.549 432.554 o
0 31 7 0.840 -101.662 64.022 467.793 o
0 31 9 19.522 -82.969 69.136 343.437 o
0 32 0 1497.690 2299.590 132.635 10.877 o
0 32 2 406.682 336.663 56.656 63.675 o
0 32 4 5.860 -201.951 58.023 534.075 o
0 32 6 64.602 -141.030 63.249 282.749 o
0 32 8 137.481 5.256 71.608 170.322 o
0 33 1 938.335 860.570 63.111 25.584 o
0 33 3 1070.400 803.268 65.406 23.507 o
0 33 5 141.368 104.543 61.205 155.721 o
0 33 7 852.750 241.203 69.879 36.253 o
0 34 0 8457.240 9456.880 217.555 1.115 o
0 34 2 14.830 -3.919 58.262 478.605 o
0 34 4 3324.150 2706.610 106.839 5.444 o
0 34 6 221.619 168.140 67.525 104.699 o
0 35 1 2388.630 2194.280 92.063 8.122 o
0 35 3 41.550 -148.388 63.205 332.605 o
0 35 5 0.830 -207.963 68.143 413.386 o
0 36 0 120.370 210.688 93.358 102.484 o
0 36 2 9.744 -6.648 60.656 471.335 o
1 1 2 1319.410 945.283 24.979 19.486 o
1 1 4 307949.000 296135.000 3022.630 0.001 o
1 1 6 210.242 423.391 26.482 95.648 o
1 1 8 56925.900 51938.300 456.725 0.040 o
1 1 10 10672.800 13811.900 158.108 0.698 o
1 1 12 2754.760 2197.890 72.478 7.210 o
1 1 14 743.387 1058.180 63.361 27.703 o
1 1 16 78.130 43.203 63.062 230.692 o
1 1 18 29.830 -110.714 75.682 275.059 o
1 2 3 87622.600 94878.500 2578.650 0.015 o
1 2 5 7184.000 9603.150 104.424 1.331 o
1 2 7 19784.900 19904.200 179.555 0.277 o
1 2 9 2508.120 2122.490 89.023 7.894 o
1 2 11 806.422 884.836 56.825 28.603 o
1 2 13 135.872 49.114 50.404 199.531 o
1 2 15 18471.600 22422.100 223.507 0.277 o
1 2 17 7.030 -65.586 68.738 384.474 o
1 3 2 1505.530 16378.000 140.950 1.852 o
1 3 4 11114.300 8375.430 79.010 0.890 o
1 3 6 31963.000 24615.800 209.770 0.133 o
1 3 8 27583.900 28740.200 253.488 0.147 o
1 3 10 43296.200 42966.500 359.089 0.065 o
1 3 12 12438.900 14613.800 152.987 0.572 o
1 3 14 3003.750 3352.640 101.544 5.456 o
1 3 16 27.794 -53.671 61.929 382.989 o
1 3 18 501.396 370.386 78.195 49.541 o
1 4 1 14443.800 7097.630 63.605 0.676 o
1 4 3 25202.300 20715.600 180.705 0.200 o
1 4 5 46508.600 49597.400 393.656 0.054 o
1 4 7 73.514 23.541 26.457 433.520 o
1 4 9 2292.750 2064.120 70.379 8.768 o
1 4 11 31.083 22.467 41.970 534.894 o
1 4 13 277.297 229.324 50.577 93.819 o
1 4 15 5298.400 7112.410 133.381 2.135 o
1 4 17 386.234 106.333 69.460 76.748 o
1 5 2 225599.000 240035.000 2584.380 0.002 o
1 5 4 49038.200 51315.600 432.104 0.049 o
1 5 6 27178.100 29516.900 242.472 0.147 o
1 5 8 50213.600 45429.200 377.046 0.052 o
1 5 10 9004.110 11372.100 127.472 0.949 o
1 5 12 6255.230 7161.520 103.370 1.827 o
1 5 14 5.724 -44.288 52.966 633.218 o
1 5 16 1482.190 1899.550 95.921 12.639 o
1 5 18 326.789 611.705 82.599 52.354 o
1 6 1 10128.400 15881.500 131.956 0.668 o
1 6 3 11286.000 15841.100 133.440 0.601 o
1 6 5 4018.400 3134.670 50.946 4.339 o
1 6 7 819.947 1014.210 38.675 27.402 o
1 6 9 4742.940 5275.410 81.112 2.857 o
1 6 11 7.375 -158.290 38.821 1057.870 o
1 6 13 239.526 71.720 50.048 129.061 o
1 6 15 3485.720 2809.150 109.301 5.115 o
1 6 17 1.507 -153.178 70.628 382.773 o
1 7 2 160269.000 158682.000 6089.600 0.005 o
1 7 4 5751.810 6263.600 66.295 2.156 o
1 7 6 70848.900 67042.200 647.360 0.026 o
1 7 8 4763.440 4662.720 71.283 3.038 o
1 7 10 530.683 654.138 40.472 44.244 o
1 7 12 11714.800 10797.300 131.031 0.733 o
1 7 14 119.553 201.824 56.614 147.424 o
1 7 16 4976.160 5432.160 126.845 2.649 o
1 7 18 13.509 -123.805 89.347 225.663 o
1 8 1 10655.300 14267.500 123.598 0.687 o
1 8 3 18965.000 19466.200 164.838 0.295 o
1 8 5 3526.480 4351.270 79.532 4.178 o
1 8 7 2343.450 3122.420 63.082 7.118 o
1 8 9 1357.900 1469.640 59.917 15.750 o
1 8 11 526.672 377.877 45.168 53.001 o
1 8 13 3905.000 4002.500 102.155 3.938 o
1 8 15 3855.730 3899.130 124.398 3.994 o
1 8 17 8.300 -100.075 76.955 307.839 o
1 9 2 1727.760 2574.720 38.353 10.124 o
1 9 4 20650.500 21517.500 178.705 0.251 o
1 9 6 19610.000 19280.000 173.478 0.285 o
1 9 8 2486.730 2821.160 60.207 7.145 o
1 9 10 261.450 312.821 40.390 92.313 o
1 9 12 38.724 -22.538 48.341 479.592 o
1 9 14 2495.870 2264.080 93.755 7.702 o
1 9 16 9.207 -164.764 68.380 380.993 o
1 10 1 37509.800 31040.800 261.264 0.095 o
1 10 3 18993.500 20027.100 178.613 0.289 o
1 10 5 18814.800 19068.600 216.936 0.301 o
1 10 7 1595.360 931.608 40.425 16.303 o
1 10 9 4353.050 4373.410 70.845 3.430 o
1 10 11 91.950 89.940 38.835 254.749 o
1 10 13 1125.970 1596.360 77.858 17.027 o
1 10 15 18.221 72.549 58.638 331.719 o
1 10 17 2457.690 3524.620 121.122 6.188 o
1 11 2 563.631 1551.870 42.184 27.003 o
1 11 4 2441.250 2783.790 44.689 7.352 o
1 11 6 475.710 816.943 43.831 42.561 o
1 11 8 285.099 293.253 29.085 92.782 o
1 11 10 43.183 -76.653 35.808 609.169 o
1 11 12 13.947 -6.414 43.898 762.837 o
1 11 14 544.631 367.471 54.856 50.718 o
1 11 16 173.520 74.231 64.467 142.061 o
1 12 1 898.671 1513.210 40.477 21.186 o
1 12 3 978.979 2045.490 38.673 16.913 o
1 12 5 72066.800 74551.500 630.303 0.024 o
1 12 7 6619.560 7032.430 84.715 1.748 o
1 12 9 2302.710 2212.370 63.986 8.520 o
1 12 11 1646.320 1710.680 67.094 12.595 o
1 12 13 4508.610 4217.040 104.548 3.337 o
1 12 15 2119.480 1558.390 77.359 10.395 o
1 12 17 17.148 -161.811 75.808 297.810 o
1 13 2 2592.380 2285.530 45.593 7.610 o
1 13 4 919.276 548.846 33.373 31.076 o
1 13 6 15596.400 16862.200 186.929 0.405 o
1 13 8 1598.470 1714.080 57.800 12.987 o
1 13 10 626.395 576.707 37.372 41.502 o
1 13 12 3309.890 3657.920 87.689 4.827 o
1 13 14 253.574 95.416 56.388 114.551 o
1 13 16 1148.330 912.451 77.357 20.939 o
1 14 1 30.863 146.385 24.453 371.956 o
1 14 3 18635.900 17329.500 154.548 0.323 o
1 14 5 1618.440 1086.500 52.497 15.247 o
1 14 7 3668.780 4178.450 70.777 4.131 o
1 14 9 3829.960 4025.810 70.950 4.044 o
1 14 11 2811.350 2435.550 71.050 6.797 o
1 14 13 214.168 261.432 48.128 106.851 o
1 14 15 13.440 23.476 65.385 359.825 o
1 14 17 21.824 -87.870 80.439 260.562 o
1 15 2 1569.660 1334.840 41.909 14.735 o
1 15 4 14473.200 13338.900 126.980 0.509 o
1 15 6 2053.480 1860.570 54.282 10.182 o
1 15 8 1380.700 862.119 45.899 18.952 o
1 15 10 2251.330 2520.540 67.342 8.178 o
1 15 12 4637.660 4303.470 100.503 3.218 o
1 15 14 285.896 154.756 64.268 92.990 o
1 15 16 2497.400 3462.250 129.154 6.132 o
1 16 1 20254.300 20362.500 183.656 0.265 o
1 16 3 727.650 587.796 28.311 37.205 o
1 16 5 13829.300 15254.200 157.953 0.495 o
1 16 7 672.623 507.381 39.759 40.781 o
1 16 9 1959.300 1884.370 65.565 10.477 o
1 16 11 21.452 -86.463 49.370 573.194 o
1 16 13 201.823 132.037 57.576 125.257 o
1 16 15 8.429 -151.705 66.622 402.499 o
1 17 2 416.675 627.490 31.540 53.385 o
1 17 4 337.757 643.297 33.263 59.301 o
1 17 6 7115.850 7780.390 106.239 1.527 o
1 17 8 4141.020 3381.130 85.448 4.036 o
1 17 10 1982.810 1766.350 83.329 10.489 o
1 17 12 102.871 196.893 56.056 158.916 o
1 17 14 78.600 115.273 63.979 190.631 o
1 17 16 1149.270 1075.800 91.863 19.309 o
1 18 1 380.558 259.538 31.157 77.773 o
1 18 3 1353.070 1021.070 38.432 18.437 o
1 18 5 18878.500 18579.400 191.740 0.305 o
1 18 7 238.437 163.082 38.407 120.363 o
1 18 9 2117.610 1672.860 72.699 10.187 o
1 18 11 5517.400 6306.640 121.690 2.213 o
1 18 13 294.644 49.548 61.990 105.061 o
1 18 15 1749.750 1646.900 127.584 11.325 o
1 19 2 5880.530 6281.280 80.371 2.101 o
1 19 4 1169.870 1385.780 47.824 18.306 o
1 19 6 2190.980 2597.360 75.631 8.205 o
1 19 8 558.553 422.451 44.789 49.173 o
1 19 10 1.583 -127.706 52.756 678.251 o
1 19 12 53.628 -47.773 57.559 341.303 o
1 19 14 20.526 -143.874 71.978 318.292 o
1 20 1 10145.500 11484.900 121.610 0.832 o
1 20 3 27454.700 28128.800 240.473 0.150 o
1 20 5 4861.660 5325.110 84.053 2.773 o
1 20 7 781.857 588.007 44.104 34.400 o
1 20 9 4526.970 4567.070 101.774 3.201 o
1 20 11 8.867 -73.182 60.281 481.150 o
1 20 13 14.816 10.071 65.075 379.154 o
1 20 15 744.964 833.392 85.306 29.075 o
1 21 2 945.679 656.541 36.175 28.782 o
1 21 4 1304.480 1302.820 50.180 17.235 o
1 21 6 859.398 737.992 49.460 29.474 o
1 21 8 1323.660 996.246 66.468 18.414 o
1 21 10 60.453 -71.247 53.657 349.417 o
1 21 12 33.990 -4.121 60.665 374.286 o
1 21 14 1.190 -206.690 79.269 305.350 o
1 22 1 2331.780 2299.060 61.453 8.299 o
1 22 3 1898.830 2037.320 60.204 10.442 o
1 22 5 7293.020 6548.070 96.615 1.632 o
1 22 7 228.571 158.503 45.909 119.960 o
1 22 9 3431.970 3277.050 102.771 4.883 o
1 22 11 1360.410 1285.600 76.483 16.279 o
1 22 13 1498.350 1613.720 108.161 13.234 o
1 23 2 12322.500 14745.700 147.291 0.575 o
1 23 4 163.229 161.762 29.602 162.649 o
1 23 6 7099.670 7563.570 108.825 1.554 o
1 23 8 903.200 971.824 85.314 24.132 o
1 23 10 13.217 -45.795 54.773 540.817 o
1 23 12 33.104 68.865 81.581 200.944 o
1 23 14 44.375 -116.987 79.736 232.966 o
1 24 1 1593.460 2299.420 78.801 11.122 o
1 24 3 2907.860 3354.930 72.358 5.694 o
1 24 5 1435.560 1423.450 61.147 15.252 o
1 24 7 660.514 580.427 52.050 38.750 o
1 24 9 892.628 1189.710 72.320 22.971 o
1 24 11 15.227 -2.468 59.466 460.471 o
1 24 13 23.405 -57.083 76.532 281.165 o
1 25 2 1474.160 1500.170 58.175 14.657 o
1 25 4 6048.740 6317.150 96.235 2.029 o
1 25 6 20.867 -107.941 43.621 687.283 o
1 25 8 7002.850 8465.790 130.807 1.471 o
1 25 10 673.608 500.219 60.922 39.141 o
1 25 12 3016.530 3511.420 134.592 5.201 o
1 26 1 980.644 1116.690 59.673 22.550 o
1 26 3 8677.170 9603.030 113.459 1.097 o
1 26 5 5184.760 4736.380 106.308 2.741 o
1 26 7 1298.730 1578.420 79.488 15.449 o
1 26 9 64.751 52.647 55.716 271.493 o
1 26 11 1298.310 823.330 77.861 19.482 o
1 26 13 0.293 38.129 130.339 108.474 o
1 27 2 28815.200 32356.200 281.143 0.129 o
1 27 4 852.545 792.127 72.754 27.762 o
1 27 6 15010.100 15304.200 179.673 0.449 o
1 27 8 88.555 75.985 56.002 221.025 o
1 27 10 2217.930 2531.130 146.707 7.706 o
1 27 12 361.029 309.314 76.713 64.362 o
1 28 1 1281.740 1591.330 92.213 15.273 o
1 28 3 3015.130 3535.070 92.052 5.323 o
1 28 5 297.203 347.916 50.578 78.932 o
1 28 7 52.529 42.895 57.116 296.685 o
1 28 9 171.016 258.821 73.869 101.155 o
1 28 11 1659.700 1510.220 105.914 12.579 o
1 29 2 353.948 218.734 45.675 81.805 o
1 29 4 1475.320 1113.570 60.609 16.302 o
1 29 6 236.859 285.781 56.164 93.800 o
1 29 8 11.692 -82.201 65.389 404.204 o
1 29 10 97.764 325.825 74.386 111.653 o
1 30 1 116.197 31.031 46.258 242.131 o
1 30 3 87.781 79.572 49.335 238.940 o
1 30 5 40.704 -149.092 53.951 412.058 o
1 30 7 141.059 78.377 62.044 162.416 o
1 30 9 5614.940 5415.270 148.071 2.336 o
1 31 2 118.720 272.389 55.396 132.578 o
1 31 4 248.217 220.279 55.296 99.237 o
1 31 6 34.115 -144.788 60.128 378.635 o
1 31 8 7.436 -215.166 69.153 378.831 o
1 32 1 1888.820 1597.990 105.395 11.086 o
1 32 3 0.588 -91.660 53.431 671.588 o
1 32 5 2923.570 2864.190 105.292 6.000 o
1 32 7 12.386 -153.383 66.607 388.678 o
1 33 2 9416.620 8581.260 138.465 1.063 o
1 33 4 65.918 121.029 63.486 200.645 o
1 33 6 18.296 -216.469 61.821 418.622 o
1 34 1 2785.100 3396.290 111.432 5.749 o
1 34 3 1056.950 1203.540 79.988 20.090 o
1 34 5 386.569 106.104 63.597 79.164 o
1 35 2 228.343 71.724 60.017 124.322 o
1 35 4 1409.340 1231.780 81.262 15.972 o
1 36 1 730.200 627.602 65.896 34.051 o
1 36 3 4.279 -28.336 124.469 123.381 o
2 1 3 13478.200 8474.060 75.502 0.694 o
2 1 5 710098.000 669989.000 7352.750 0.000 o
2 1 7 646.870 993.224 46.629 32.043 o
2 1 9 175765.000 171275.000 1365.580 0.004 o
2 1 11 2636.240 2505.820 90.353 7.047 o
2 1 13 6238.760 7005.740 112.264 1.851 o
2 1 15 4196.300 5734.360 120.237 3.014 o
2 1 17 3.163 -86.863 69.891 385.164 o
2 2 2 3768.350 4839.770 49.188 3.739 o
2 2 4 218403.000 225092.000 2174.760 0.003 o
2 2 6 25054.700 22696.800 190.823 0.191 o
2 2 8 72478.600 81797.700 689.173 0.022 o
2 2 10 5491.980 5360.590 124.651 2.420 o
2 2 12 1616.600 1773.560 66.979 12.586 o
2 2 14 1010.540 1004.600 58.961 23.015 o
2 2 16 5.064 -104.469 62.448 469.474 o
2 2 18 1.021 -47.545 76.706 326.319 o
2 3 1 4874.790 1134.820 26.122 4.525 o
2 3 3 22654.700 23697.000 203.544 0.211 o
2 3 5 28338.600 26517.800 217.177 0.149 o
2 3 7 12560.900 10636.100 118.377 0.681 o
2 3 9 7012.290 7438.190 122.430 1.585 o
2 3 11 29174.100 31907.500 276.186 0.128 o
2 3 13 13143.500 17131.800 175.802 0.484 o
2 3 15 4529.920 5794.770 124.644 2.793 o
2 3 17 2431.150 3082.870 115.380 6.729 o
2 4 0 378.902 6536.620 79.910 7.722 o
2 4 2 3339.660 1338.720 29.650 6.946 o
2 4 4 48844.200 42733.400 361.982 0.056 o
2 4 6 66.059 126.893 22.956 308.195 o
2 4 8 9786.070 10528.700 115.396 0.912 o
2 4 10 979.188 904.889 48.825 24.836 o
2 4 12 1738.750 1308.050 61.558 13.367 o
2 4 14 3760.400 4232.190 101.465 3.968 o
2 4 16 841.775 719.150 65.500 29.365 o
2 4 18 2701.890 3480.730 131.680 5.735 o
2 5 1 240092.000 246656.000 2564.600 0.002 o
2 5 3 31375.500 29089.000 237.747 0.124 o
2 5 5 14438.000 16899.900 154.185 0.442 o
2 5 7 59702.000 58162.800 483.966 0.035 o
2 5 9 8332.820 9098.990 139.901 1.177 o
2 5 11 9159.670 10895.900 123.067 0.958 o
2 5 13 6458.720 7453.830 115.254 1.725 o
2 5 15 3142.440 3991.540 109.329 4.777 o
2 5 17 4.888 -108.443 70.031 378.028 o
2 6 0 11897.500 9408.140 190.679 0.766 o
2 6 2 479.478 1551.690 33.706 29.344 o
2 6 4 1802.840 2537.510 60.609 9.773 o
2 6 6 12951.700 13732.100 131.560 0.569 o
2 6 8 254.418 313.214 30.874 96.999 o
2 6 10 1371.790 822.076 39.871 19.417 o
2 6 12 9.628 -104.586 45.032 790.245 o
2 6 14 1212.030 1335.260 61.259 17.865 o
2 6 16 52.043 -170.990 63.429 306.676 o
2 6 18 6315.780 8119.410 158.592 1.658 o
2 7 1 119166.000 109774.000 2983.810 0.009 o
2 7 3 101266.000 104281.000 1330.750 0.012 o
2 7 5 5000.220 5326.410 63.826 2.709 o
2 7 7 108083.000 108857.000 911.450 0.011 o
2 7 9 3825.720 3408.040 76.449 4.370 o
2 7 11 17752.500 18612.300 183.482 0.328 o
2 7 13 10937.900 12414.900 152.403 0.729 o
2 7 15 1262.280 1150.590 67.561 18.206 o
2 7 17 947.836 782.713 79.661 25.393 o
2 8 0 142225.000 128709.000 4930.950 0.006 o
2 8 2 7214.090 4984.540 60.394 1.878 o
2 8 4 840.814 1006.900 36.984 27.051 o
2 8 6 3830.210 3718.520 66.404 4.208 o
2 8 8 4233.580 4694.050 87.909 3.383 o
2 8 10 1390.750 1412.900 69.265 15.557 o
2 8 12 3334.310 3573.600 95.216 4.834 o
2 8 14 184.105 220.348 61.939 112.388 o
2 8 16 1.232 -168.514 72.313 366.185 o
2 8 18 175.930 27.118 125.867 79.517 o
2 9 1 41279.700 39417.100 313.014 0.073 o
2 9 3 13564.000 14744.700 130.052 0.518 o
2 9 5 26697.900 24948.500 207.417 0.167 o
2 9 7 3796.780 3773.950 66.392 4.214 o
2 9 9 6182.120 5987.910 82.958 2.045 o
2 9 11 2185.060 2348.880 77.505 8.610 o
2 9 13 1611.960 1901.800 97.285 11.853 o
2 9 15 175.743 180.490 64.480 119.416 o
2 9 17 59.672 99.199 80.472 170.998 o
2 10 0 11242.800 10195.000 135.563 0.793 o
2 10 2 84692.800 74876.500 679.527 0.019 o
2 10 4 27001.700 27514.300 247.999 0.155 o
2 10 6 45571.900 47190.900 388.097 0.057 o
2 10 8 18.471 15.872 27.017 1026.290 o
2 10 10 14200.600 14027.200 147.179 0.505 o
2 10 12 146.849 207.555 47.088 142.881 o
2 10 14 9367.290 10072.600 139.500 0.979 o
2 10 16 8.077 -120.818 65.925 411.737 o
2 11 1 66373.200 64999.700 511.150 0.029 o
2 11 3 4297.900 6856.940 83.766 2.664 o
2 11 5 28352.300 26355.100 241.137 0.150 o
2 11 7 686.850 683.125 58.208 35.191 o
2 11 9 14396.300 12495.600 131.842 0.530 o
2 11 11 4071.690 4432.480 82.671 3.622 o
2 11 13 3019.850 3076.110 90.959 5.690 o
2 11 15 27.391 -69.844 59.840 404.794 o
2 11 17 1.839 -127.634 72.281 364.677 o
2 12 0 96987.000 94189.800 1276.440 0.014 o
2 12 2 10310.100 8901.020 85.517 0.945 o
2 12 4 17117.900 21902.000 197.135 0.307 o
2 12 6 2035.610 1852.570 57.483 10.259 o
2 12 8 22231.100 22322.200 196.443 0.224 o
2 12 10 3263.790 3069.050 72.715 5.346 o
2 12 12 1784.000 1335.960 69.195 12.885 o
2 12 14 0.429 -185.309 51.935 712.289 o
2 12 16 10.992 -65.359 75.070 316.342 o
2 13 1 32564.100 30804.800 251.085 0.115 o
2 13 3 28.122 48.105 19.306 726.337 o
2 13 5 1563.510 1308.630 43.174 14.880 o
2 13 7 624.231 667.890 45.538 38.922 o
2 13 9 8327.580 7437.740 94.270 1.322 o
2 13 11 17468.400 17775.500 174.608 0.344 o
2 13 13 7861.160 7771.650 121.086 1.371 o
2 13 15 240.702 205.012 58.752 100.967 o
2 13 17 1251.510 1226.660 88.612 17.368 o
2 14 0 77607.400 72627.500 934.548 0.022 o
2 14 2 48.252 -2.903 22.197 741.221 o
2 14 4 2136.140 2046.320 44.536 9.503 o
2 14 6 4965.730 4588.260 73.980 2.933 o
2 14 8 1491.150 1325.210 44.506 15.410 o
2 14 10 9746.300 9507.160 111.805 0.972 o
2 14 12 1.386 -112.795 46.593 866.979 o
2 14 14 1324.890 1000.490 59.409 18.531 o
2 14 16 0.500 -103.931 72.056 371.032 o
2 15 1 72492.300 71576.100 577.346 0.024 o
2 15 3 50012.500 51578.300 421.899 0.048 o
2 15 5 26144.400 25795.400 242.871 0.168 o
2 15 7 18546.600 17354.500 186.389 0.324 o
2 15 9 4551.510 4745.960 79.548 3.144 o
2 15 11 1084.730 735.073 42.714 24.609 o
2 15 13 1400.390 1024.940 62.712 17.473 o
2 15 15 1077.180 1054.820 87.550 20.564 o
2 16 0 14260.800 16627.000 226.971 0.450 o
2 16 2 18492.400 17453.700 154.175 0.325 o
2 16 4 84.643 174.874 25.239 232.398 o
2 16 6 6371.710 5764.680 90.655 2.015 o
2 16 8 22652.700 22985.300 247.388 0.215 o
2 16 10 14000.400 13748.600 167.530 0.519 o
2 16 12 1157.310 1339.230 70.447 18.260 o
2 16 14 455.498 428.642 67.374 52.859 o
2 16 16 113.409 -37.299 81.223 166.471 o
2 17 1 5816.770 6444.720 80.914 2.094 o
2 17 3 1255.060 974.392 40.083 19.951 o
2 17 5 11237.000 11958.600 123.609 0.726 o
2 17 7 2266.490 2012.910 66.537 8.970 o
2 17 9 11394.800 10182.000 150.886 0.779 o
2 17 11 6849.250 7045.850 125.555 1.672 o
2 17 13 4278.770 3425.140 112.424 3.841 o
2 17 15 2073.910 2444.110 118.007 8.517 o
2 18 0 16225.200 20285.600 290.002 0.340 o
2 18 2 0.011 10.546 27.703 1938.760 o
2 18 4 12195.600 12644.700 124.755 0.641 o
2 18 6 6405.700 7126.600 100.850 1.789 o
2 18 8 4240.710 4328.270 94.188 3.513 o
2 18 10 477.635 404.539 51.466 54.906 o
2 18 12 9.636 -188.610 57.097 525.607 o
2 18 14 284.783 146.827 74.531 87.999 o
2 18 16 106.021 70.134 89.795 134.924 o
2 19 1 3540.820 4090.160 66.522 4.321 o
2 19 3 9782.530 10330.300 108.179 0.924 o
2 19 5 3351.900 2984.910 62.733 5.295 o
2 19 7 3450.050 3653.360 84.433 4.657 o
2 19 9 3887.810 4721.840 97.837 3.636 o
2 19 11 376.145 192.345 55.487 77.113 o
2 19 13 152.688 178.424 66.295 126.361 o
2 19 15 111.612 128.404 80.361 135.129 o
2 20 0 3078.210 3242.860 94.688 5.446 o
2 20 2 1094.760 915.627 36.229 22.921 o
2 20 4 0.976 -37.634 25.085 2879.560 o
2 20 6 16034.200 16432.400 174.947 0.398 o
2 20 8 1440.210 956.731 54.234 17.568 o
2 20 10 13387.700 12637.800 159.737 0.574 o
2 20 12 297.993 392.161 62.273 71.733 o
2 20 14 7586.550 6846.420 153.679 1.511 o
2 21 1 11145.200 10657.400 113.185 0.783 o
2 21 3 30087.500 29006.000 248.044 0.131 o
2 21 5 17068.400 15845.300 158.509 0.378 o
2 21 7 3932.740 3823.520 87.515 4.021 o
2 21 9 5830.550 5342.410 106.703 2.290 o
2 21 11 1.740 -106.046 57.082 580.212 o
2 21 13 933.005 443.413 66.916 30.546 o
2 21 15 822.747 934.279 87.885 25.938 o
2 22 0 33058.000 36411.400 450.065 0.100 o
2 22 2 20.906 34.771 31.762 720.084 o
2 22 4 26611.100 27031.700 233.223 0.160 o
2 22 6 292.275 287.976 43.190 87.564 o
2 22 8 11247.800 11034.800 142.105 0.758 o
2 22 10 234.178 90.462 54.380 123.761 o
2 22 12 604.452 515.622 63.080 41.773 o
2 22 14 17.313 -145.723 75.185 301.846 o
2 23 1 1001.490 1232.230 53.941 21.458 o
2 23 3 133.192 83.929 32.538 217.685 o
2 23 5 6496.290 6873.140 101.516 1.799 o
2 23 7 1403.270 1688.440 72.104 14.279 o
2 23 9 8868.110 8993.630 137.640 1.108 o
2 23 11 591.188 611.818 64.941 39.920 o
2 23 13 3784.080 3764.210 136.263 4.106 o
2 24 0 28.745 -5.188 50.141 512.880 o
2 24 2 29.794 -83.496 33.665 793.768 o
2 24 4 3369.430 3291.630 86.526 4.997 o
2 24 6 368.480 152.687 47.013 84.630 o
2 24 8 1206.450 1266.020 68.809 18.155 o
2 24 10 9287.070 8763.970 140.542 1.067 o
2 24 12 321.239 244.470 71.146 75.438 o
2 25 1 24183.000 26128.200 240.493 0.183 o
2 25 3 19102.000 18945.200 177.814 0.297 o
2 25 5 11267.900 11092.800 138.364 0.755 o
2 25 7 8249.900 9814.510 137.632 1.137 o
2 25 9 5394.240 5303.310 126.114 2.476 o
2 25 11 771.839 522.313 73.844 33.763 o
2 25 13 80.583 -35.007 78.687 198.531 o
2 26 0 12061.400 11832.900 187.011 0.670 o
2 26 2 553.435 436.587 42.679 49.273 o
2 26 4 3903.940 5391.010 90.189 3.366 o
2 26 6 1506.050 1235.890 83.329 15.068 o
2 26 8 4172.740 3775.190 113.742 3.776 o
2 26 10 426.482 331.316 63.869 60.219 o
2 26 12 5.890 -192.192 77.133 311.698 o
2 27 1 2313.940 2498.110 97.902 7.859 o
2 27 3 28.238 109.545 41.492 359.412 o
2 27 5 7011.700 6257.830 108.302 1.739 o
2 27 7 928.718 846.442 58.503 26.130 o
2 27 9 2844.960 3048.120 108.614 5.962 o
2 27 11 3877.490 5149.760 141.080 3.407 o
2 28 0 19659.600 20750.900 289.081 0.270 o
2 28 2 340.368 506.021 60.755 60.834 o
2 28 4 19128.800 18773.000 198.364 0.298 o
2 28 6 3306.210 3952.410 103.722 4.609 o
2 28 8 5174.130 4782.410 116.747 2.725 o
2 28 10 350.458 451.876 73.997 59.128 o
2 29 1 9324.790 9798.230 129.504 1.001 o
2 29 3 3475.570 3831.730 99.965 4.487 o
2 29 5 8129.650 8442.030 132.323 1.262 o
2 29 7 59.934 5.496 56.584 324.698 o
2 29 9 2663.570 3170.200 116.014 6.157 o
2 29 11 209.276 306.048 78.972 84.615 o
2 30 0 9251.210 9170.380 171.351 1.041 o
2 30 2 32.870 -10.304 44.904 559.843 o
2 30 4 395.088 513.945 55.163 56.603 o
2 30 6 3278.260 3340.380 107.452 5.037 o
2 30 8 462.532 381.671 64.061 54.794 o
2 30 10 7829.710 9017.130 178.398 1.252 o
2 31 1 736.111 754.108 62.734 32.042 o
2 31 3 3998.070 3758.190 106.769 3.958 o
2 31 5 893.145 1017.720 66.086 24.787 o
2 31 7 34.289 -78.928 61.029 370.170 o
2 31 9 30.230 -166.252 71.992 297.351 o
2 32 0 4215.550 4430.050 156.987 3.395 o
2 32 2 3950.010 5418.420 124.356 3.280 o
2 32 4 2042.770 1366.000 83.256 11.163 o
2 32 6 239.489 143.077 64.621 105.441 o
2 32 8 2827.910 2050.850 133.402 6.889 o
2 33 1 1969.160 2376.960 116.364 8.998 o
2 33 3 7.665 -111.247 58.836 509.621 o
2 33 5 48.302 -45.426 63.176 316.579 o
2 33 7 153.685 -47.306 65.479 173.736 o
2 34 0 2.203 -45.406 75.689 332.115 o
2 34 2 93.299 253.320 60.513 142.713 o
2 34 4 303.879 392.502 67.483 69.221 o
2 34 6 2057.520 1697.090 100.754 10.135 o
2 35 1 8705.330 8358.600 144.873 1.175 o
2 35 3 735.100 478.498 65.583 36.614 o
2 35 5 380.319 205.943 73.278 69.281 o
2 36 0 2722.270 3347.110 168.869 5.626 o
2 36 2 47.112 -53.281 63.444 317.548 o
3 1 2 3276.820 962.348 21.971 7.595 o
3 1 4 2709.440 291.921 26.685 10.908 o
3 1 6 8664.740 5063.880 77.653 1.491 o
3 1 8 25988.600 24247.200 211.803 0.176 o
3 1 10 17960.000 18287.800 189.997 0.327 o
3 1 12 11904.100 12116.600 135.384 0.674 o
3 1 14 6934.910 7404.540 118.610 1.609 o
3 1 16 113.996 114.980 63.259 165.888 o
3 1 18 158.255 190.183 76.674 111.639 o
3 2 1 182.869 1154.460 22.209 51.847 o
3 2 3 3927.170 4571.610 56.789 3.711 o
3 2 5 19520.300 14408.800 126.368 0.336 o
3 2 7 32337.000 33059.100 272.353 0.111 o
3 2 9 62985.900 60469.300 486.697 0.032 o
3 2 11 10975.100 8592.360 109.301 0.891 o
3 2 13 25781.600 28039.500 253.627 0.162 o
3 2 15 3311.030 3986.720 108.696 4.571 o
3 2 17 1725.940 2054.590 135.333 10.354 o
3 3 2 191019.000 198859.000 7560.200 0.003 o
3 3 4 56451.700 58632.900 493.133 0.038 o
3 3 6 58030.600 67234.100 531.079 0.033 o
3 3 8 21464.200 23056.900 204.297 0.229 o
3 3 10 8509.610 9714.730 113.531 1.112 o
3 3 12 67.229 -73.319 42.538 405.767 o
3 3 14 2413.060 2167.960 90.886 8.095 o
3 3 16 6.074 -13.463 62.549 463.111 o
3 3 18 420.956 326.476 79.683 56.916 o
3 4 1 15507.300 20289.400 164.966 0.361 o
3 4 3 8468.290 13318.800 163.577 0.899 o
3 4 5 3195.460 3439.040 60.545 5.192 o
3 4 7 508.700 154.849 27.196 67.931 o
3 4 9 14194.600 11285.800 147.874 0.568 o
3 4 11 143.774 21.201 39.139 230.011 o
3 4 13 9910.320 9858.950 127.328 0.933 o
3 4 15 722.382 877.232 68.673 30.257 o
3 4 17 3750.720 4401.210 125.984 3.853 o
3 5 2 642150.000 668329.000 9734.780 0.000 o
3 5 4 6964.000 9831.920 113.188 1.348 o
3 5 6 11350.200 13938.100 130.006 0.652 o
3 5 8 55608.100 55067.300 453.090 0.040 o
3 5 10 3814.250 2547.620 75.824 4.919 o
3 5 12 13947.800 14560.600 158.545 0.504 o
3 5 14 3200.650 3192.380 96.428 5.290 o
3 5 16 605.890 951.011 68.683 32.609 o
3 5 18 349.773 960.455 106.505 37.260 o
3 6 1 229909.000 246187.000 2426.630 0.002 o
3 6 3 5683.800 5087.530 60.045 2.431 o
3 6 5 2140.290 1560.140 47.048 10.508 o
3 6 7 868.441 836.277 41.903 28.276 o
3 6 9 4754.370 5355.750 85.245 2.824 o
3 6 11 2827.380 3515.590 79.937 5.675 o
3 6 13 64.086 155.088 49.121 222.050 o
3 6 15 206.544 91.168 60.452 128.567 o
3 6 17 826.949 549.450 75.337 31.481 o
3 7 2 865.311 1417.460 48.158 22.294 o
3 7 4 14776.600 16501.100 150.648 0.437 o
3 7 6 30062.900 33978.100 310.637 0.118 o
3 7 8 2984.800 2764.960 61.504 6.117 o
3 7 10 14444.200 14926.400 163.314 0.477 o
3 7 12 1.541 -92.399 42.708 1022.930 o
3 7 14 60.667 -39.036 57.111 326.312 o
3 7 16 1141.140 1254.120 76.892 18.785 o
3 7 18 207.063 128.820 82.064 101.632 o
3 8 1 3971.180 1229.820 31.234 5.765 o
3 8 3 99330.700 97108.600 994.687 0.013 o
3 8 5 634.258 1477.760 39.771 26.324 o
3 8 7 2659.050 1958.260 65.373 7.813 o
3 8 9 3721.150 3258.950 70.738 4.589 o
3 8 11 7464.670 7395.540 113.359 1.491 o
3 8 13 10964.900 10693.000 141.822 0.794 o
3 8 15 830.099 1053.510 79.380 25.054 o
3 8 17 2058.770 1991.510 121.247 9.320 o
3 9 2 72.698 190.582 17.399 247.930 o
3 9 4 1579.700 1611.360 39.279 13.630 o
3 9 6 9656.040 10714.900 107.770 0.917 o
3 9 8 10082.100 8705.500 104.564 0.980 o
3 9 10 3642.810 4055.840 78.379 4.212 o
3 9 12 1252.390 1797.980 105.532 14.380 o
3 9 14 1080.280 1075.880 65.273 21.133 o
3 9 16 18.006 -69.526 69.079 348.026 o
3 10 1 25408.100 31222.100 251.581 0.153 o
3 10 3 1865.170 3441.220 87.330 7.856 o
3 10 5 44230.300 41876.300 371.648 0.064 o
3 10 7 3714.350 4366.380 62.421 4.000 o
3 10 9 2044.740 2373.870 63.373 9.137 o
3 10 11 4914.410 5883.680 101.549 2.586 o
3 10 13 1102.520 840.688 61.573 22.759 o
3 10 15 211.062 361.010 62.908 87.932 o
3 10 17 169.050 408.007 76.155 84.311 o
3 11 2 581.003 1167.940 33.221 31.946 o
3 11 4 5217.810 3696.990 83.290 3.048 o
3 11 6 114.008 176.552 27.243 197.042 o
3 11 8 13063.100 13577.100 134.382 0.568 o
3 11 10 579.068 694.107 41.123 40.695 o
3 11 12 3173.060 4196.870 98.321 4.635 o
3 11 14 1060.490 1355.870 80.561 19.042 o
3 11 16 48.315 -179.799 67.228 291.358 o
3 12 1 6784.760 6062.560 68.002 1.843 o
3 12 3 34626.000 29246.900 275.630 0.109 o
3 12 5 20305.100 25373.500 224.207 0.229 o
3 12 7 1870.030 1750.930 61.072 11.271 o
3 12 9 10658.400 11049.300 121.008 0.807 o
3 12 11 6400.650 6951.550 107.888 1.813 o
3 12 13 7702.230 9186.990 142.938 1.269 o
3 12 15 253.749 154.713 60.464 102.986 o
3 12 17 584.141 429.067 84.201 42.078 o
3 13 2 58710.800 61372.700 496.379 0.035 o
3 13 4 0.980 -9.365 22.540 3512.410 o
3 13 6 39626.300 39938.200 400.024 0.076 o
3 13 8 2366.950 2488.570 68.055 7.879 o
3 13 10 327.020 444.390 36.934 71.055 o
3 13 12 330.431 355.473 45.487 74.795 o
3 13 14 329.406 313.801 54.782 75.260 o
3 13 16 708.574 337.979 75.766 39.553 o
3 14 1 6348.610 8511.680 87.707 1.625 o
3 14 3 40173.800 38471.300 318.933 0.076 o
3 14 5 1839.180 1829.590 48.167 11.319 o
3 14 7 13556.600 13229.700 144.951 0.552 o
3 14 9 3012.410 2840.660 72.458 5.966 o
3 14 11 3940.870 4036.470 96.528 3.897 o
3 14 13 1.402 194.870 54.288 264.421 o
3 14 15 102.824 180.574 68.362 145.168 o
3 14 17 49.657 -182.600 114.132 127.224 o
3 15 2 38094.500 38161.100 309.762 0.082 o
3 15 4 27585.200 29431.400 250.271 0.145 o
3 15 6 4823.730 5288.840 92.673 2.798 o
3 15 8 7518.390 6776.520 95.871 1.552 o
3 15 10 212.900 242.910 41.478 113.766 o
3 15 12 3065.930 3343.630 95.341 5.384 o
3 15 14 0.319 -64.067 64.139 468.664 o
3 15 16 1261.780 1449.560 129.622 15.038 o
3 16 1 6282.920 5787.030 72.911 2.048 o
3 16 3 2678.740 2795.490 63.192 6.715 o
3 16 5 7189.050 7594.690 120.204 1.528 o
3 16 7 1095.850 954.907 49.281 22.278 o
3 16 9 310.896 384.617 44.110 75.886 o
3 16 11 4.348 -58.348 47.864 779.883 o
3 16 13 10.374 -97.976 59.121 489.996 o
3 16 15 434.054 187.956 73.733 63.996 o
3 17 2 35672.300 36011.500 331.628 0.093 o
3 17 4 4715.350 4447.400 65.870 3.145 o
3 17 6 6596.480 5901.150 86.678 1.920 o
3 17 8 6232.440 4464.520 87.992 2.315 o
3 17 10 2149.920 1935.980 88.904 9.389 o
3 17 12 619.048 382.835 61.006 44.737 o
3 17 14 14.940 -44.739 68.841 358.811 o
3 17 16 757.426 724.366 85.176 30.195 o
3 18 1 31.485 39.313 27.517 644.374 o
3 18 3 6000.390 6229.590 79.901 2.067 o
3 18 5 7308.760 9371.770 117.185 1.327 o
3 18 7 1409.940 779.593 45.868 19.103 o
3 18 9 1571.980 1102.700 62.432 15.440 o
3 18 11 4580.470 4837.750 106.457 3.070 o
3 18 13 210.977 109.637 61.243 122.563 o
3 18 15 1096.160 891.440 85.378 21.567 o
3 19 2 1220.470 1109.550 49.720 19.343 o
3 19 4 1566.700 1522.090 51.779 13.936 o
3 19 6 2427.690 2510.460 71.618 7.662 o
3 19 8 923.642 935.797 52.499 25.524 o
3 19 10 0.958 -151.071 52.884 681.529 o
3 19 12 36.945 -64.848 59.192 377.683 o
3 19 14 7.471 -122.086 69.079 379.487 o
3 20 1 5527.240 5751.600 81.011 2.345 o
3 20 3 13069.100 14836.300 146.116 0.537 o
3 20 5 9051.980 9622.380 110.547 1.047 o
3 20 7 4339.790 4475.360 95.535 3.377 o
3 20 9 5692.900 6379.460 111.322 2.138 o
3 20 11 12.988 -12.948 54.709 543.392 o
3 20 13 692.851 492.459 66.279 37.963 o
3 20 15 333.263 565.728 81.115 53.952 o
3 21 2 973.778 809.549 40.069 26.197 o
3 21 4 59.348 88.119 27.598 362.573 o
3 21 6 2618.840 2192.180 73.900 7.564 o
3 21 8 2060.830 1648.640 79.371 10.438 o
3 21 10 235.619 336.840 56.106 88.750 o
3 21 12 202.628 40.689 59.846 142.089 o
3 21 14 187.541 96.350 74.303 119.807 o
3 22 1 3290.470 3726.460 73.962 4.834 o
3 22 3 557.270 528.109 34.346 46.856 o
3 22 5 9810.360 8528.850 106.213 1.022 o
3 22 7 830.249 852.518 51.019 28.675 o
3 22 9 4515.790 4375.440 102.534 3.276 o
3 22 11 2903.060 2483.650 103.752 6.418 o
3 22 13 493.885 586.022 78.576 43.545 o
3 23 2 5920.240 5018.210 83.178 2.332 o
3 23 4 211.900 371.055 32.625 99.758 o
3 23 6 5080.040 5360.000 99.078 2.637 o
3 23 8 784.224 871.553 55.777 29.399 o
3 23 10 401.962 250.448 56.817 69.144 o
3 23 12 1272.020 1152.570 125.784 16.361 o
3 23 14 7.925 -60.622 77.324 305.870 o
3 24 1 9332.920 8443.470 104.044 1.088 o
3 24 3 1024.470 674.850 38.504 26.609 o
3 24 5 7587.360 7099.280 103.422 1.499 o
3 24 7 577.265 426.884 54.537 46.693 o
3 24 9 3784.330 4597.240 113.683 3.756 o
3 24 11 317.222 325.166 66.990 72.002 o
3 24 13 466.701 382.726 74.806 52.225 o
3 25 2 8051.060 9035.600 113.012 1.230 o
3 25 4 64.873 -26.105 34.462 478.717 o
3 25 6 21.725 -51.491 48.273 589.819 o
3 25 8 2199.760 2806.100 97.522 7.749 o
3 25 10 63.796 85.092 58.317 238.635 o
3 25 12 1029.500 1144.730 88.704 20.558 o
3 26 1 146.176 158.594 42.220 162.129 o
3 26 3 5.463 24.967 40.144 807.557 o
3 26 5 7108.300 6829.690 109.883 1.639 o
3 26 7 2.024 -182.495 51.460 706.966 o
3 26 9 603.977 446.685 58.922 44.064 o
3 26 11 125.489 -84.105 66.826 192.795 o
3 27 2 167.615 60.539 49.401 170.998 o
3 27 4 9055.910 9882.110 127.124 1.028 o
3 27 6 2076.510 1908.230 96.213 9.666 o
3 27 8 1460.480 1390.830 100.873 14.449 o
3 27 10 986.254 899.386 71.342 23.923 o
3 27 12 1021.420 1119.120 93.129 20.675 o
3 28 1 10024.100 9692.640 121.132 0.930 o
3 28 3 3681.120 3748.720 100.594 4.300 o
3 28 5 7345.650 6626.360 119.466 1.603 o
3 28 7 392.833 271.540 56.477 69.063 o
3 28 9 3587.070 4652.600 167.808 3.794 o
3 28 11 595.785 398.493 78.192 43.179 o
3 29 2 3653.800 4124.260 120.133 4.092 o
3 29 4 6.409 -114.560 49.334 712.952 o
3 29 6 4094.480 4389.750 109.012 3.587 o
3 29 8 999.374 929.327 69.047 23.509 o
3 29 10 3356.220 4133.140 139.877 4.355 o
3 30 1 12350.200 12234.900 141.354 0.643 o
3 30 3 7574.110 6390.180 112.889 1.579 o
3 30 5 410.037 363.422 58.565 61.500 o
3 30 7 1468.830 1118.920 66.326 16.239 o
3 30 9 1221.170 1140.130 73.362 18.604 o
3 31 2 6311.200 6938.920 136.911 1.829 o
3 31 4 1136.160 1006.220 77.350 20.445 o
3 31 6 361.408 268.305 60.764 72.031 o
3 31 8 253.731 191.003 66.311 94.856 o
3 32 1 1742.260 1582.400 88.562 12.140 o
3 32 3 111.399 133.533 56.623 173.156 o
3 32 5 3356.480 3471.000 113.532 4.826 o
3 32 7 4.304 -99.361 63.333 460.746 o
3 33 2 1879.380 1487.300 88.519 11.640 o
3 33 4 14.526 -116.414 62.300 428.410 o
3 33 6 23.117 -182.518 63.043 388.065 o
3 34 1 2630.430 2819.000 103.738 6.640 o
3 34 3 349.028 253.428 61.616 74.478 o
3 34 5 991.727 580.415 68.755 27.205 o
3 35 2 1863.140 2112.230 96.974 10.118 o
3 35 4 265.338 188.504 64.404 93.711 o
3 36 1 717.382 547.562 63.770 36.129 o
4 1 1 27917.500 24080.200 203.310 0.161 o
4 1 3 1911.610 610.513 24.326 15.035 o
4 1 5 71932.100 65314.400 525.237 0.026 o
4 1 7 7937.990 4965.720 69.683 1.675 o
4 1 9 1298.700 1884.800 73.228 14.310 o
4 1 11 4870.920 3736.840 84.907 3.269 o
4 1 13 1206.190 927.597 54.771 20.662 o
4 1 15 58.129 -1.783 63.161 295.637 o
4 1 17 243.202 260.795 69.796 87.760 o
4 2 0 49502.200 65403.800 1767.200 0.039 o
4 2 2 4816.110 6282.780 60.909 2.559 o
4 2 4 59985.000 59666.500 514.414 0.035 o
4 2 6 99203.700 92238.300 739.308 0.014 o
4 2 8 4204.320 4076.550 85.773 3.657 o
4 2 10 34211.800 34337.900 290.865 0.101 o
4 2 12 10.743 -25.452 43.347 823.975 o
4 2 14 3243.900 3721.500 99.746 4.845 o
4 2 16 189.613 451.195 64.487 82.836 o
4 2 18 1607.990 2021.820 116.296 11.275 o
4 3 1 63078.500 79939.000 1524.430 0.026 o
4 3 3 4385.200 5334.270 87.044 3.054 o
4 3 5 15288.100 22536.900 191.321 0.339 o
4 3 7 14100.600 16236.500 150.626 0.466 o
4 3 9 300.039 667.200 55.345 58.194 o
4 3 11 9041.970 8313.030 105.287 1.136 o
4 3 13 14.704 95.602 48.628 378.352 o
4 3 15 803.500 487.165 61.701 34.268 o
4 3 17 750.201 674.859 73.155 32.072 o
4 4 0 65482.000 49364.600 715.021 0.034 o
4 4 2 28274.700 27427.300 261.984 0.147 o
4 4 4 4787.260 4761.800 57.209 3.000 o
4 4 6 15832.300 15121.900 139.409 0.426 o
4 4 8 445.425 794.748 46.129 44.575 o
4 4 10 2.987 10.650 36.585 1137.240 o
4 4 12 4.178 -77.324 43.244 942.635 o
4 4 14 9.842 -5.887 52.846 600.379 o
4 4 16 1.148 -9.302 63.798 469.520 o
4 4 18 47.995 42.687 79.712 205.670 o
4 5 1 137959.000 144609.000 5517.700 0.006 o
4 5 3 471.054 274.744 18.197 66.224 o
4 5 5 4468.400 6565.090 74.315 2.657 o
4 5 7 606.119 213.894 27.840 55.114 o
4 5 9 41.071 88.405 33.993 393.400 o
4 5 11 3759.470 3352.130 79.862 4.473 o
4 5 13 41.679 -7.426 47.485 473.929 o
4 5 15 8713.100 9966.530 145.933 1.063 o
4 5 17 153.287 24.202 70.863 155.976 o
4 6 0 3604.830 3773.400 87.368 4.396 o
4 6 2 46692.500 43825.300 369.152 0.058 o
4 6 4 7804.940 9405.640 109.755 1.241 o
4 6 6 133.061 58.645 24.297 246.932 o
4 6 8 56374.500 55495.000 465.520 0.039 o
4 6 10 34.699 -93.079 35.207 701.144 o
4 6 12 1911.890 1958.870 72.170 10.472 o
4 6 14 521.985 353.361 57.760 52.420 o
4 6 16 518.944 537.791 67.128 45.190 o
4 6 18 539.147 570.038 90.369 39.947 o
4 7 1 75986.400 79081.600 1009.480 0.021 o
4 7 3 12452.800 17106.800 151.073 0.514 o
4 7 5 12794.800 12868.900 120.376 0.601 o
4 7 7 88899.900 91938.400 755.704 0.016 o
4 7 9 296.474 215.376 35.784 97.036 o
4 7 11 4930.760 4428.510 89.338 2.993 o
4 7 13 1875.010 1422.270 66.709 12.092 o
4 7 15 158.702 121.339 64.443 137.991 o
4 7 17 193.847 123.589 74.693 112.893 o
4 8 0 276399.000 274512.000 3855.730 0.002 o
4 8 2 23845.900 24169.900 206.197 0.196 o
4 8 4 13530.600 14089.700 129.752 0.534 o
4 8 6 7174.820 6516.440 89.314 1.668 o
4 8 8 1265.520 785.043 37.186 21.204 o
4 8 10 11685.800 11344.300 131.999 0.715 o
4 8 12 9347.410 10623.300 130.264 0.952 o
4 8 14 3097.560 3655.850 100.511 5.089 o
4 8 16 91.377 264.900 68.354 131.195 o
4 9 1 952.477 1155.410 34.600 23.345 o
4 9 3 131233.000 130888.000 1509.210 0.007 o
4 9 5 155.624 488.515 26.871 100.918 o
4 9 7 2960.650 2687.220 58.793 6.247 o
4 9 9 675.450 746.916 45.221 35.305 o
4 9 11 435.847 426.933 47.255 58.226 o
4 9 13 900.526 541.895 55.167 30.767 o
4 9 15 3592.660 4161.360 115.778 4.144 o
4 9 17 64.366 -83.706 81.772 203.258 o
4 10 0 22176.900 20636.700 240.990 0.235 o
4 10 2 8525.190 6657.060 68.086 1.361 o
4 10 4 41700.500 44423.400 372.211 0.066 o
4 10 6 3573.200 3486.300 68.113 4.635 o
4 10 8 4749.260 6112.330 82.772 2.624 o
4 10 10 503.256 545.057 40.223 49.257 o
4 10 12 741.360 806.754 51.765 31.739 o
4 10 14 848.567 974.942 68.051 26.044 o
4 10 16 48.927 -156.951 68.265 284.189 o
4 11 1 13998.800 12367.700 111.820 0.552 o
4 11 3 20951.900 22914.200 199.555 0.236 o
4 11 5 13577.300 13103.600 127.790 0.554 o
4 11 7 3882.390 4154.730 78.141 3.921 o
4 11 9 888.775 1230.080 50.058 23.445 o
4 11 11 3772.090 4026.950 84.182 4.085 o
4 11 13 478.774 455.011 55.219 52.260 o
4 11 15 1566.420 1845.130 107.749 12.110 o
4 11 17 22.454 5.275 79.398 261.374 o
4 12 0 36159.600 32025.000 366.626 0.097 o
4 12 2 429.731 562.404 28.099 55.268 o
4 12 4 3684.680 4898.430 66.817 3.773 o
4 12 6 7850.510 8547.430 97.251 1.308 o
4 12 8 4813.860 4122.270 77.104 3.180 o
4 12 10 8873.780 8564.410 111.814 1.142 o
4 12 12 3028.250 3278.600 99.647 5.482 o
4 12 14 5361.150 4931.530 110.024 2.595 o
4 12 16 98.307 272.107 77.261 117.015 o
4 13 1 553.134 692.696 32.488 42.583 o
4 13 3 3558.690 4238.610 58.894 4.229 o
4 13 5 22302.200 21478.500 198.542 0.228 o
4 13 7 9320.160 9516.800 110.175 1.021 o
4 13 9 380.751 277.167 36.411 75.329 o
4 13 11 3288.960 3571.690 89.029 4.910 o
4 13 13 1363.990 1598.840 104.633 14.309 o
4 13 15 179.668 396.688 69.744 86.947 o
4 13 17 24.788 -169.039 84.166 236.845 o
4 14 0 4876.500 8215.960 144.633 2.081 o
4 14 2 182.112 205.925 22.988 143.620 o
4 14 4 1361.260 1924.200 55.275 13.931 o
4 14 6 2392.450 2287.750 67.151 8.104 o
4 14 8 3150.030 3568.920 72.796 5.141 o
4 14 10 176.087 202.253 40.419 136.194 o
4 14 12 919.013 760.086 56.939 27.381 o
4 14 14 651.823 625.812 62.466 37.276 o
4 14 16 9.795 -240.123 82.502 267.420 o
4 15 1 46382.400 41828.600 344.115 0.060 o
4 15 3 55230.800 51149.500 428.487 0.042 o
4 15 5 483.954 373.850 30.576 58.536 o
4 15 7 3283.240 2924.200 82.259 5.407 o
4 15 9 12194.900 11722.300 132.785 0.669 o
4 15 11 240.770 201.879 44.681 109.713 o
4 15 13 911.560 913.966 74.376 25.072 o
4 15 15 5317.270 6467.310 166.132 2.227 o
4 16 0 4212.090 3538.720 83.362 3.894 o
4 16 2 3032.470 3551.430 57.419 5.360 o
4 16 4 2220.390 2943.690 55.882 7.697 o
4 16 6 2265.280 2692.980 64.312 7.894 o
4 16 8 3270.410 3200.360 69.557 5.242 o
4 16 10 623.263 488.708 44.209 43.395 o
4 16 12 372.762 194.996 53.608 78.069 o
4 16 14 775.766 932.484 86.085 27.091 o
4 16 16 13.508 -96.110 80.017 276.655 o
4 17 1 33825.400 36098.800 315.070 0.099 o
4 17 3 31992.600 31515.400 274.843 0.115 o
4 17 5 8851.070 9034.110 102.926 1.113 o
4 17 7 27212.800 25931.700 236.582 0.159 o
4 17 9 2366.070 2255.950 73.930 8.200 o
4 17 11 2770.460 2579.180 85.711 6.674 o
4 17 13 40.976 -20.635 60.227 356.702 o
4 17 15 34.037 -74.108 76.271 264.724 o
4 18 0 5373.340 6932.380 148.923 2.131 o
4 18 2 22.070 -36.580 26.606 1156.610 o
4 18 4 6060.590 6815.210 84.086 1.946 o
4 18 6 9394.340 10251.100 114.495 0.969 o
4 18 8 4705.710 4124.210 93.393 3.240 o
4 18 10 7110.700 7853.780 122.369 1.516 o
4 18 12 1384.900 1045.380 82.811 17.077 o
4 18 14 4438.320 3879.310 165.814 3.418 o
4 18 16 67.508 81.577 159.166 64.211 o
4 19 1 141.152 310.280 31.342 133.839 o
4 19 3 3768.800 4528.410 67.162 3.865 o
4 19 5 724.091 733.594 36.575 34.244 o
4 19 7 980.058 1295.710 56.006 21.248 o
4 19 9 503.678 371.608 48.080 54.651 o
4 19 11 1878.400 1298.560 87.825 12.184 o
4 19 13 25.941 -208.718 59.594 412.828 o
4 19 15 67.988 55.096 75.854 193.940 o
4 20 0 52874.800 55612.600 634.891 0.042 o
4 20 2 410.268 414.517 31.396 63.774 o
4 20 4 10880.600 9018.660 105.831 0.880 o
4 20 6 2569.370 3162.200 72.064 6.527 o
4 20 8 5789.530 6365.210 110.302 2.105 o
4 20 10 380.721 183.170 56.860 76.644 o
4 20 12 181.423 4.959 58.176 166.572 o
4 20 14 495.785 666.175 76.144 41.770 o
4 21 1 12581.100 13532.900 135.337 0.593 o
4 21 3 1392.560 1409.730 51.802 15.824 o
4 21 5 4166.700 4823.210 79.203 3.393 o
4 21 7 3384.880 3199.250 90.907 5.030 o
4 21 9 2575.430 2470.950 86.145 7.259 o
4 21 11 4254.490 4540.440 111.018 3.398 o
4 21 13 66.039 -170.720 66.995 261.648 o
4 21 15 85.772 96.983 124.332 90.298 o
4 22 0 135.029 412.571 56.163 103.056 o
4 22 2 3878.960 3535.010 72.629 4.247 o
4 22 4 5560.720 5680.350 83.722 2.344 o
4 22 6 28886.200 27630.600 260.777 0.142 o
4 22 8 1648.710 1741.610 76.166 12.381 o
4 22 10 15102.400 14873.200 178.982 0.453 o
4 22 12 73.539 190.626 61.276 171.283 o
4 22 14 5335.560 5153.370 157.624 2.510 o
4 23 1 7202.760 7718.090 96.459 1.517 o
4 23 3 5553.950 4456.460 75.555 2.640 o
4 23 5 7623.380 7194.740 97.116 1.482 o
4 23 7 1350.990 1956.860 97.486 13.272 o
4 23 9 1174.060 1003.080 58.770 20.483 o
4 23 11 611.372 775.920 63.376 35.854 o
4 23 13 103.002 101.463 72.009 160.744 o
4 24 0 23121.300 26160.100 324.130 0.192 o
4 24 2 1582.200 1564.310 58.005 13.605 o
4 24 4 4853.580 4592.980 95.237 2.985 o
4 24 6 5367.000 6405.170 109.876 2.260 o
4 24 8 7398.580 7084.730 124.469 1.536 o
4 24 10 1.920 -132.098 58.380 554.009 o
4 24 12 506.322 280.228 74.016 53.262 o
4 25 1 1.285 -11.638 39.369 1204.610 o
4 25 3 605.498 491.124 39.647 44.685 o
4 25 5 5289.780 5048.710 101.334 2.607 o
4 25 7 2555.610 2632.380 93.468 7.074 o
4 25 9 4271.930 4465.100 110.152 3.414 o
4 25 11 2554.250 2463.110 143.983 6.971 o
4 25 13 885.620 1035.850 91.027 23.575 o
4 26 0 9287.860 10375.100 170.599 0.966 o
4 26 2 1354.650 1339.570 95.316 15.658 o
4 26 4 13841.200 12892.400 142.980 0.546 o
4 26 6 5.108 -194.594 50.541 696.604 o
4 26 8 6093.840 6395.610 137.626 1.980 o
4 26 10 403.571 321.252 75.109 59.962 o
4 26 12 1026.100 554.284 75.285 26.381 o
4 27 1 24107.300 25298.600 239.214 0.188 o
4 27 3 22007.100 23139.500 215.324 0.222 o
4 27 5 3387.930 4393.450 103.924 4.262 o
4 27 7 1723.740 1361.900 82.873 13.011 o
4 27 9 1281.250 853.589 65.515 19.861 o
4 27 11 528.087 379.337 74.177 48.272 o
4 28 0 197.127 190.487 65.129 110.368 o
4 28 2 3435.010 3412.470 84.527 4.830 o
4 28 4 259.125 229.420 46.926 99.794 o
4 28 6 4250.780 4675.780 109.776 3.351 o
4 28 8 281.024 227.222 59.309 89.110 o
4 28 10 7115.520 7823.930 165.201 1.503 o
4 29 1 87.088 63.501 44.235 267.755 o
4 29 3 2194.580 2326.740 86.470 8.559 o
4 29 5 509.122 354.087 56.340 53.608 o
4 29 7 5248.660 5225.730 117.439 2.572 o
4 29 9 1848.760 2023.400 147.627 9.729 o
4 29 11 7793.350 10013.400 267.011 1.152 o
4 30 0 17494.200 14668.000 233.708 0.380 o
4 30 2 851.613 626.334 52.265 31.115 o
4 30 4 6240.610 6298.090 120.760 1.957 o
4 30 6 54.730 106.750 58.186 236.768 o
4 30 8 3854.000 3498.480 121.257 4.206 o
4 30 10 220.554 441.151 75.569 73.901 o
4 31 1 664.608 1142.040 68.315 28.330 o
4 31 3 679.427 508.258 54.646 39.284 o
4 31 5 595.992 444.242 70.895 43.029 o
4 31 7 238.841 307.999 65.033 86.618 o
4 31 9 517.235 387.438 68.282 49.760 o
4 32 0 10465.400 11407.300 198.818 0.800 o
4 32 2 3868.740 4486.630 121.635 3.717 o
4 32 4 1014.310 798.448 66.109 24.563 o
4 32 6 67.245 -104.805 62.696 280.787 o
4 32 8 9.117 -103.800 73.376 334.586 o
4 33 1 247.940 114.105 60.832 110.010 o
4 33 3 2092.290 2467.910 94.983 8.604 o
4 33 5 519.538 504.487 69.302 45.793 o
4 33 7 2331.450 1678.670 130.852 8.806 o
4 34 0 385.398 201.531 88.320 63.434 o
4 34 2 1881.050 2142.590 116.050 9.773 o
4 34 4 7619.110 7579.990 147.006 1.430 o
4 34 6 0.767 -31.616 64.849 456.378 o
4 35 1 531.651 503.588 62.139 46.139 o
4 35 3 127.317 60.161 64.135 173.815 o
4 36 0 94.359 250.178 90.806 106.789 o
4 36 2 324.842 305.103 70.970 70.870 o
5 1 2 229423.000 245611.000 2785.750 0.002 o
5 1 4 838.042 4484.860 53.040 9.779 o
5 1 6 30160.100 37706.000 304.933 0.110 o
5 1 8 24886.700 24937.100 223.926 0.182 o
5 1 10 16295.200 15987.000 159.917 0.398 o
5 1 12 5194.430 4576.910 89.293 2.793 o
5 1 14 162.947 122.717 53.512 149.283 o
5 1 16 907.033 869.899 67.374 25.950 o
5 1 18 39.664 60.628 81.413 199.263 o
5 2 1 103818.000 121565.000 4656.140 0.010 o
5 2 3 25931.900 29480.200 246.079 0.156 o
5 2 5 982.357 461.643 23.042 30.796 o
5 2 7 9621.550 12810.700 123.107 0.820 o
5 2 9 361.894 598.796 36.116 58.767 o
5 2 11 6905.540 6924.710 96.704 1.683 o
5 2 13 28.677 -1.097 49.460 522.696 o
5 2 15 805.553 888.869 62.532 28.290 o
5 2 17 9.013 46.997 70.227 304.401 o
5 3 2 540988.000 584848.000 13914.000 0.000 o
5 3 4 603.888 300.969 20.399 52.384 o
5 3 6 12300.000 12838.000 122.543 0.629 o
5 3 8 54604.000 49175.000 406.329 0.044 o
5 3 10 1114.830 717.283 46.792 24.092 o
5 3 12 33544.900 32707.000 285.140 0.106 o
5 3 14 2536.260 2639.640 88.619 7.135 o
5 3 16 1034.390 889.001 68.540 23.267 o
5 3 18 372.470 1148.110 102.664 33.632 o
5 4 1 116499.000 134610.000 3623.260 0.008 o
5 4 3 9496.140 15284.000 146.163 0.730 o
5 4 5 8533.050 6507.410 72.821 1.373 o
5 4 7 48048.100 47514.000 382.474 0.053 o
5 4 9 234.026 453.211 36.594 84.967 o
5 4 11 27900.100 30117.100 266.935 0.141 o
5 4 13 4151.250 3070.590 91.485 4.175 o
5 4 15 2013.600 3330.430 106.524 7.488 o
5 4 17 82.760 -112.298 71.787 219.753 o
5 5 2 261964.000 309023.000 3829.900 0.002 o
5 5 4 3073.030 2203.730 42.552 6.549 o
5 5 6 19124.200 22562.800 239.124 0.265 o
5 5 8 5165.410 4172.190 69.066 2.942 o
5 5 10 10002.100 9641.760 113.594 0.936 o
5 5 12 2949.340 4375.600 89.397 4.826 o
5 5 14 67.002 -155.487 53.243 334.531 o
5 5 16 163.502 226.371 65.405 114.989 o
5 5 18 213.827 294.779 80.600 83.853 o
5 6 1 22061.300 21298.800 173.174 0.233 o
5 6 3 464.869 499.521 23.431 55.340 o
5 6 5 74.160 182.570 22.101 245.741 o
5 6 7 1038.980 642.955 37.209 26.677 o
5 6 9 1271.380 825.484 39.394 20.779 o
5 6 11 8353.700 7914.130 105.001 1.274 o
5 6 13 8339.910 9504.700 131.714 1.147 o
5 6 15 642.522 988.747 63.779 31.261 o
5 6 17 33.923 -349.950 79.365 248.519 o
5 7 2 3938.960 4761.660 80.874 3.597 o
5 7 4 3472.580 3423.380 56.694 4.821 o
5 7 6 735.523 715.844 31.688 34.358 o
5 7 8 13191.900 12465.500 144.915 0.589 o
5 7 10 7.437 -36.272 36.423 1171.690 o
5 7 12 18366.700 17530.100 179.466 0.326 o
5 7 14 162.499 266.734 54.619 117.709 o
5 7 16 5547.950 5618.300 130.902 2.334 o
5 7 18 0.645 -31.032 191.639 52.635 o
5 8 1 19216.600 20653.000 173.600 0.280 o
5 8 3 66032.900 69041.700 626.737 0.028 o
5 8 5 3096.760 3692.160 66.629 5.141 o
5 8 7 1046.920 1851.850 50.947 17.046 o
5 8 9 3791.420 4863.420 85.534 3.674 o
5 8 11 11253.500 9588.770 122.608 0.818 o
5 8 13 153.563 45.207 50.008 186.458 o
5 8 15 484.734 534.223 66.781 47.370 o
5 8 17 115.656 82.868 79.175 145.769 o
5 9 2 41801.300 49233.900 406.869 0.062 o
5 9 4 4748.170 3423.310 51.485 3.508 o
5 9 6 74571.600 75234.500 636.014 0.023 o
5 9 8 171.596 131.261 30.777 166.145 o
5 9 10 2414.780 2525.560 74.947 7.662 o
5 9 12 11709.500 10976.500 150.479 0.725 o
5 9 14 431.532 427.423 60.149 56.239 o
5 9 16 615.935 989.447 75.679 31.191 o
5 10 1 6683.820 8578.390 81.972 1.540 o
5 10 3 7386.910 8503.250 87.415 1.399 o
5 10 5 4799.830 5182.020 68.009 2.859 o
5 10 7 2295.510 1629.650 58.377 9.629 o
5 10 9 1055.020 739.244 40.459 25.218 o
5 10 11 8837.280 7727.580 126.554 1.207 o
5 10 13 20607.100 21913.500 215.694 0.248 o
5 10 15 5420.780 5402.160 127.756 2.440 o
5 10 17 2560.260 3409.230 134.231 6.038 o
5 11 2 17404.900 19467.400 174.670 0.326 o
5 11 4 15974.200 15181.400 159.794 0.420 o
5 11 6 47250.400 46563.500 394.332 0.055 o
5 11 8 2747.460 2356.420 56.360 7.087 o
5 11 10 3779.760 3658.340 81.935 4.274 o
5 11 12 7245.580 7292.380 115.056 1.550 o
5 11 14 30.798 26.760 60.358 346.659 o
5 11 16 550.134 739.315 76.977 37.621 o
5 12 1 33460.100 34108.100 275.518 0.104 o
5 12 3 40946.400 43942.900 372.544 0.068 o
5 12 5 39468.400 42380.800 360.009 0.073 o
5 12 7 12178.100 13091.400 137.399 0.628 o
5 12 9 5267.170 5444.200 79.180 2.534 o
5 12 11 6744.160 6413.130 100.467 1.794 o
5 12 13 162.993 126.921 51.284 150.839 o
5 12 15 102.246 131.345 64.615 165.742 o
5 12 17 8.170 -57.017 78.611 295.976 o
5 13 2 58101.400 54508.800 442.001 0.038 o
5 13 4 40452.300 40455.400 343.514 0.073 o
5 13 6 2665.730 1824.240 53.379 8.035 o
5 13 8 44728.300 44619.400 384.809 0.061 o
5 13 10 1306.520 1600.670 66.963 15.511 o
5 13 12 27501.200 30054.200 286.748 0.143 o
5 13 14 632.052 571.429 65.520 38.943 o
5 13 16 3302.100 3347.640 140.135 4.897 o
5 14 1 27460.800 26657.400 225.681 0.155 o
5 14 3 47659.500 47781.100 392.855 0.054 o
5 14 5 255.168 568.359 32.631 73.201 o
5 14 7 12254.000 10948.800 119.008 0.691 o
5 14 9 2324.860 1769.850 72.465 9.164 o
5 14 11 11481.700 11502.400 147.402 0.723 o
5 14 13 2233.320 1848.290 84.066 9.278 o
5 14 15 1485.900 1314.190 115.902 14.201 o
5 15 2 213794.000 211965.000 4038.970 0.003 o
5 15 4 26267.500 25210.100 240.611 0.169 o
5 15 6 75919.100 73540.200 612.684 0.022 o
5 15 8 1049.170 1275.580 58.642 20.327 o
5 15 10 7170.550 6692.590 101.569 1.643 o
5 15 12 30.052 88.543 51.562 326.102 o
5 15 14 70.802 -47.156 60.550 285.193 o
5 15 16 170.932 103.158 77.652 120.593 o
5 16 1 366.073 514.605 29.084 63.436 o
5 16 3 3876.990 3972.960 67.915 4.027 o
5 16 5 2233.500 1960.930 59.705 9.222 o
5 16 7 876.622 572.352 35.734 31.922 o
5 16 9 49.536 -2.998 35.862 559.103 o
5 16 11 7010.280 7338.220 113.626 1.600 o
5 16 13 491.594 549.139 62.861 47.076 o
5 16 15 1214.280 808.837 78.900 20.682 o
5 17 2 7094.580 7748.810 91.792 1.539 o
5 17 4 413.635 346.001 31.617 67.255 o
5 17 6 165.187 127.807 32.582 170.005 o
5 17 8 13522.800 11934.000 132.077 0.586 o
5 17 10 86.267 37.067 40.287 309.053 o
5 17 12 7927.620 7577.790 127.955 1.376 o
5 17 14 0.915 15.817 75.844 315.209 o
5 17 16 2865.220 3645.450 148.216 5.271 o
5 18 1 2976.950 3131.230 61.477 5.794 o
5 18 3 1972.650 1777.040 49.752 10.772 o
5 18 5 22955.300 26221.400 236.894 0.194 o
5 18 7 2356.690 2845.500 71.035 7.405 o
5 18 9 567.136 221.545 45.284 56.023 o
5 18 11 1495.270 1064.170 73.838 16.105 o
5 18 13 4.943 -225.351 64.550 441.451 o
5 18 15 99.507 109.834 73.496 157.500 o
5 19 2 22613.700 23929.500 219.820 0.210 o
5 19 4 11.355 -49.827 27.610 1537.940 o
5 19 6 7326.580 6829.380 92.515 1.591 o
5 19 8 318.855 80.249 36.983 108.474 o
5 19 10 678.268 546.632 52.752 38.656 o
5 19 12 2886.980 2731.970 103.237 6.204 o
5 19 14 3.788 -216.635 74.536 338.157 o
5 20 1 9940.690 8998.560 101.466 0.979 o
5 20 3 15076.700 14721.200 144.402 0.458 o
5 20 5 12987.400 11568.300 126.445 0.626 o
5 20 7 6242.280 6308.930 96.901 1.965 o
5 20 9 7912.980 7798.810 126.964 1.358 o
5 20 11 7808.960 7250.620 127.260 1.431 o
5 20 13 895.653 694.737 90.366 26.785 o
5 20 15 3139.840 3501.630 152.555 4.965 o
5 21 2 4964.850 5632.970 96.218 2.628 o
5 21 4 18.130 19.469 32.133 859.197 o
5 21 6 5581.830 6292.940 96.228 2.204 o
5 21 8 8.025 -154.491 47.284 748.124 o
5 21 10 98.697 -11.950 52.440 271.988 o
5 21 12 3041.740 3082.980 117.936 5.556 o
5 21 14 5.388 -133.513 74.721 332.498 o
5 22 1 20388.300 20513.000 185.161 0.262 o
5 22 3 8466.450 8255.730 100.428 1.228 o
5 22 5 14768.400 15982.900 162.953 0.446 o
5 22 7 1614.740 1357.240 62.134 14.072 o
5 22 9 7908.550 7641.400 130.336 1.373 o
5 22 11 591.819 364.061 64.222 46.416 o
5 22 13 2561.640 2045.520 130.697 7.570 o
5 23 2 6544.340 6546.620 89.854 1.837 o
5 23 4 5454.120 4230.970 78.317 2.752 o
5 23 6 27.907 62.928 38.570 472.181 o
5 23 8 7645.650 7659.360 122.932 1.424 o
5 23 10 219.826 187.519 55.857 111.097 o
5 23 12 6090.330 6063.940 195.133 1.997 o
5 23 14 32.699 56.322 79.270 215.928 o
5 24 1 291.270 241.472 40.082 93.704 o
5 24 3 6024.860 5703.050 88.635 2.151 o
5 24 5 973.305 341.288 43.438 32.182 o
5 24 7 572.234 521.503 52.479 44.480 o
5 24 9 4157.110 4369.270 108.690 3.544 o
5 24 11 6764.270 6392.050 146.112 1.773 o
5 24 13 25.732 -97.099 73.312 297.616 o
5 25 2 73358.000 74220.600 595.924 0.023 o
5 25 4 253.310 359.806 40.614 89.039 o
5 25 6 1416.790 1475.250 70.635 15.044 o
5 25 8 471.883 834.126 67.580 40.002 o
5 25 10 1051.770 881.287 65.078 23.160 o
5 25 12 244.896 327.732 72.737 80.036 o
5 26 1 591.197 691.330 46.070 39.834 o
5 26 3 147.599 86.846 46.107 181.095 o
5 26 5 4562.010 3841.580 106.798 3.435 o
5 26 7 276.938 272.881 57.304 86.404 o
5 26 9 1558.530 1642.070 134.792 12.234 o
5 26 11 868.207 766.263 72.673 27.702 o
5 27 2 2348.160 1943.900 69.918 8.787 o
5 27 4 10911.000 9988.530 125.089 0.830 o
5 27 6 8353.010 8729.480 133.701 1.203 o
5 27 8 4697.030 5712.900 125.350 2.723 o
5 27 10 291.637 618.917 76.131 56.400 o
5 27 12 4520.710 4409.050 143.457 3.206 o
5 28 1 2702.260 2915.070 90.897 6.441 o
5 28 3 598.659 366.326 46.740 48.165 o
5 28 5 309.031 99.138 56.509 98.493 o
5 28 7 29.989 -19.022 56.563 428.773 o
5 28 9 718.081 798.612 68.071 31.550 o
5 28 11 80.498 107.977 74.303 168.274 o
5 29 2 7552.650 8090.040 130.236 1.398 o
5 29 4 848.203 1079.180 64.647 25.129 o
5 29 6 123.663 177.987 56.896 151.226 o
5 29 8 3.478 -118.956 61.731 488.226 o
5 29 10 244.396 116.980 70.524 103.130 o
5 30 1 1723.570 1279.690 56.029 13.633 o
5 30 3 85.757 64.806 51.791 244.262 o
5 30 5 2460.910 2942.160 107.563 6.862 o
5 30 7 7.614 -7.255 60.184 489.226 o
5 30 9 6202.280 6317.600 152.991 1.949 o
5 31 2 7544.440 8412.130 119.783 1.371 o
5 31 4 148.784 35.501 57.084 180.930 o
5 31 6 922.619 861.948 65.016 25.814 o
5 31 8 1167.870 1085.490 97.040 18.837 o
5 32 1 5086.740 6832.650 124.003 2.278 o
5 32 3 2816.470 3018.000 112.138 6.028 o
5 32 5 5446.530 5681.460 123.895 2.369 o
5 32 7 1239.580 1154.370 80.437 18.118 o
5 33 2 1288.700 908.741 81.090 18.968 o
5 33 4 102.359 97.079 62.315 182.439 o
5 33 6 26.185 -142.886 64.631 363.465 o
5 34 1 805.276 560.931 74.784 32.002 o
5 34 3 916.660 801.745 65.322 26.576 o
5 34 5 140.462 34.380 63.538 174.831 o
5 35 2 7036.460 8435.510 153.422 1.460 o
5 35 4 410.524 325.901 65.474 61.648 o
5 36 1 211.185 134.214 69.049 111.250 o
6 1 1 18997.400 14354.300 118.404 0.349 o
6 1 3 18923.700 22668.000 196.944 0.268 o
6 1 5 1365.600 2202.140 46.853 13.014 o
6 1 7 4463.450 3788.310 63.702 3.582 o
6 1 9 141.591 370.758 37.673 118.319 o
6 1 11 284.608 232.415 41.264 95.790 o
6 1 13 468.761 663.646 51.146 46.499 o
6 1 15 23.271 -23.384 58.521 435.500 o
6 1 17 80.598 129.793 72.516 164.875 o
6 2 0 1842.000 1752.730 53.169 11.473 o
6 2 2 243.321 356.475 20.877 97.010 o
6 2 4 28849.900 31852.700 273.592 0.130 o
6 2 6 18231.300 15673.200 141.310 0.351 o
6 2 8 40.301 8.695 32.358 643.732 o
6 2 10 6585.450 6712.410 95.937 1.799 o
6 2 12 305.305 185.823 44.732 94.983 o
6 2 14 63.301 2.220 53.203 341.574 o
6 2 16 373.866 225.402 66.675 71.222 o
6 2 18 2808.020 3926.340 141.676 5.175 o
6 3 1 259182.000 255996.000 2598.010 0.002 o
6 3 3 40096.900 42824.200 408.984 0.071 o
6 3 5 4698.930 3906.840 55.835 3.356 o
6 3 7 3760.670 3170.620 70.914 4.594 o
6 3 9 227.828 64.655 34.205 149.517 o
6 3 11 9161.430 9155.930 118.981 1.062 o
6 3 13 2092.810 1920.700 78.459 9.726 o
6 3 15 313.098 357.605 62.631 71.902 o
6 3 17 1879.500 2870.050 120.362 8.437 o
6 4 0 16897.200 17911.400 207.347 0.355 o
6 4 2 10419.500 8352.880 81.116 0.964 o
6 4 4 11000.000 10344.100 116.743 0.808 o
6 4 6 11272.700 10830.800 117.662 0.766 o
6 4 8 1755.100 1101.780 43.695 14.178 o
6 4 10 767.829 776.845 41.606 31.884 o
6 4 12 61.799 -86.282 43.266 421.554 o
6 4 14 697.888 862.636 58.438 31.826 o
6 4 16 31.613 159.759 66.014 208.120 o
6 4 18 73.788 -37.130 78.758 204.654 o
6 5 1 107525.000 108094.000 1685.560 0.011 o
6 5 3 367.377 847.052 38.765 48.400 o
6 5 5 20083.200 19630.600 170.278 0.274 o
6 5 7 17891.800 17329.800 168.230 0.339 o
6 5 9 3824.230 4111.480 72.709 4.005 o
6 5 11 8016.140 7471.780 105.625 1.374 o
6 5 13 978.719 1399.550 78.614 19.869 o
6 5 15 2707.150 2843.950 100.116 6.466 o
6 5 17 99.126 -127.221 72.572 200.499 o
6 6 0 11736.300 7478.950 109.812 0.871 o
6 6 2 163981.000 163217.000 6033.900 0.004 o
6 6 4 205.459 143.270 18.706 149.792 o
6 6 6 23281.000 20372.800 179.662 0.223 o
6 6 8 18525.500 20005.000 215.715 0.297 o
6 6 10 207.679 150.917 36.640 136.308 o
6 6 12 1136.620 839.449 50.787 22.519 o
6 6 14 40.406 -47.057 56.235 392.136 o
6 6 16 44.539 -60.992 69.605 284.568 o
6 6 18 169.277 93.835 159.591 54.977 o
6 7 1 3170.400 3156.550 50.332 5.466 o
6 7 3 14089.500 13744.800 124.130 0.517 o
6 7 5 411.613 210.532 22.097 78.257 o
6 7 7 23562.400 24149.100 211.610 0.199 o
6 7 9 1792.550 1730.250 58.175 11.765 o
6 7 11 3804.430 3399.550 84.974 4.385 o
6 7 13 1968.610 1592.940 69.846 11.097 o
6 7 15 428.007 313.056 63.847 60.962 o
6 7 17 342.690 552.040 85.875 52.591 o
6 8 0 3331.040 2059.490 55.160 6.144 o
6 8 2 211253.000 211140.000 7352.230 0.003 o
6 8 4 2684.470 1981.910 38.339 7.796 o
6 8 6 5750.680 6163.300 72.052 2.174 o
6 8 8 479.801 478.200 34.552 53.996 o
6 8 10 4796.160 5182.870 95.737 2.842 o
6 8 12 3490.760 4361.620 108.179 4.161 o
6 8 14 1470.470 1447.700 100.878 14.159 o
6 8 16 296.458 193.725 71.652 83.162 o
6 9 1 15285.100 12836.000 114.909 0.486 o
6 9 3 71961.400 63935.900 538.450 0.026 o
6 9 5 1363.640 1330.230 39.193 16.634 o
6 9 7 188.144 265.570 30.546 124.202 o
6 9 9 3122.500 3247.670 72.276 5.429 o
6 9 11 1259.310 1031.290 51.375 19.315 o
6 9 13 237.619 454.812 56.361 77.933 o
6 9 15 22.688 -20.861 63.404 385.984 o
6 9 17 364.192 372.246 79.826 59.912 o
6 10 0 89903.200 77627.700 1053.930 0.017 o
6 10 2 19908.000 19357.500 162.892 0.279 o
6 10 4 56011.700 55701.800 592.210 0.039 o
6 10 6 14547.900 14128.900 133.831 0.489 o
6 10 8 15950.800 18924.100 170.773 0.367 o
6 10 10 134.214 134.009 37.822 185.000 o
6 10 12 4753.460 4894.040 102.648 2.947 o
6 10 14 1039.480 1296.460 70.548 19.993 o
6 10 16 712.671 707.342 79.206 32.232 o
6 11 1 7312.670 5505.820 62.242 1.772 o
6 11 3 4995.830 5358.300 75.661 2.696 o
6 11 5 3940.290 4146.900 62.015 3.888 o
6 11 7 40.976 70.882 26.328 476.480 o
6 11 9 7608.430 8396.310 102.219 1.364 o
6 11 11 22.287 -82.558 50.917 542.370 o
6 11 13 880.742 1102.420 76.304 23.781 o
6 11 15 231.463 283.220 64.708 90.680 o
6 11 17 503.293 531.966 80.831 44.125 o
6 12 0 8525.120 8494.690 127.698 1.196 o
6 12 2 10884.400 9312.440 99.213 0.866 o
6 12 4 2704.780 3011.560 54.681 6.448 o
6 12 6 3649.430 3702.120 71.583 4.410 o
6 12 8 5245.690 4746.640 88.748 2.718 o
6 12 10 1307.170 1551.630 77.165 15.537 o
6 12 12 1188.870 1252.170 91.950 17.807 o
6 12 14 1331.440 1313.780 83.741 16.260 o
6 12 16 14.360 -15.837 73.598 320.088 o
6 13 1 6626.600 5345.080 76.473 2.005 o
6 13 3 40293.200 41036.500 353.361 0.073 o
6 13 5 5104.940 4612.670 70.095 2.846 o
6 13 7 11404.900 10686.400 117.341 0.761 o
6 13 9 1284.440 1466.200 82.599 16.014 o
6 13 11 8550.520 8412.420 123.864 1.199 o
6 13 13 2068.630 2486.920 88.344 8.699 o
6 13 15 1347.550 1402.520 103.114 15.257 o
6 13 17 426.633 341.210 108.490 48.270 o
6 14 0 32807.800 27122.700 333.101 0.122 o
6 14 2 5929.350 4865.690 83.727 2.361 o
6 14 4 8423.260 7601.060 96.977 1.290 o
6 14 6 2010.020 2345.120 62.237 9.326 o
6 14 8 312.430 266.519 37.475 87.553 o
6 14 10 809.820 486.296 41.870 35.344 o
6 14 12 137.956 14.522 48.338 219.864 o
6 14 14 98.053 162.804 62.126 162.774 o
6 14 16 5.929 -24.327 76.011 320.482 o
6 15 1 11357.500 11746.500 115.000 0.726 o
6 15 3 12647.000 13031.300 130.472 0.604 o
6 15 5 487.565 507.707 33.263 52.381 o
6 15 7 37581.100 37762.700 329.160 0.084 o
6 15 9 5.774 65.333 35.582 655.677 o
6 15 11 3199.190 3109.180 92.567 5.367 o
6 15 13 5.227 -15.245 56.350 568.445 o
6 15 15 1885.680 2428.840 163.912 8.655 o
6 16 0 37.601 -98.502 40.513 588.255 o
6 16 2 651.497 555.328 36.580 40.854 o
6 16 4 1816.420 2012.900 65.244 10.850 o
6 16 6 3397.050 3096.580 64.350 5.141 o
6 16 8 386.385 405.381 37.574 66.023 o
6 16 10 209.568 95.903 39.725 146.300 o
6 16 12 318.086 252.728 49.972 83.647 o
6 16 14 21.776 70.442 67.929 271.759 o
6 16 16 286.746 137.652 78.193 86.300 o
6 17 1 59.357 441.525 28.746 142.941 o
6 17 3 15883.000 14823.500 145.990 0.429 o
6 17 5 1250.350 1106.660 46.928 19.035 o
6 17 7 5982.310 5522.000 84.361 2.204 o
6 17 9 1294.300 870.589 46.980 19.999 o
6 17 11 1618.900 2020.930 95.876 11.512 o
6 17 13 876.976 694.689 67.718 28.646 o
6 17 15 782.725 1003.510 78.434 26.614 o
6 18 0 10136.200 10268.300 164.978 0.885 o
6 18 2 9.725 62.196 26.809 771.317 o
6 18 4 46012.700 45401.500 404.602 0.058 o
6 18 6 5848.360 7354.140 106.586 1.920 o
6 18 8 2610.670 2523.170 73.664 7.159 o
6 18 10 2693.190 3392.060 87.656 6.001 o
6 18 12 691.977 559.675 64.582 36.804 o
6 18 14 883.362 701.768 75.110 27.965 o
6 19 1 3405.620 3456.780 65.817 4.874 o
6 19 3 2261.200 2872.790 63.189 7.656 o
6 19 5 127.121 -52.845 33.780 285.192 o
6 19 7 3240.150 3548.520 81.177 5.010 o
6 19 9 643.030 487.928 44.369 42.373 o
6 19 11 496.237 286.408 56.352 57.480 o
6 19 13 26.829 -194.813 65.435 354.612 o
6 19 15 10.784 -142.885 79.627 284.026 o
6 20 0 44322.800 44393.000 536.122 0.061 o
6 20 2 5163.850 4800.280 76.478 2.756 o
6 20 4 4684.160 4840.180 80.246 3.026 o
6 20 6 8192.000 8496.080 112.930 1.251 o
6 20 8 857.011 739.814 45.942 29.666 o
6 20 10 5485.420 5137.630 116.506 2.480 o
6 20 12 1676.080 1393.740 103.034 12.890 o
6 20 14 4305.950 4467.550 140.543 3.343 o
6 21 1 685.245 666.376 35.131 37.023 o
6 21 3 484.777 483.790 33.847 53.455 o
6 21 5 711.036 529.732 40.978 38.459 o
6 21 7 2272.840 2630.550 79.731 7.890 o
6 21 9 442.332 410.173 51.381 57.690 o
6 21 11 400.424 292.076 62.898 65.183 o
6 21 13 29.194 -168.408 69.453 317.073 o
6 22 0 24323.500 25761.100 316.341 0.183 o
6 22 2 501.858 437.534 35.292 53.782 o
6 22 4 37964.900 38082.400 339.397 0.083 o
6 22 6 5687.720 6275.700 94.564 2.168 o
6 22 8 8154.200 8797.550 129.953 1.230 o
6 22 10 1167.260 1174.280 69.726 19.150 o
6 22 12 383.103 811.873 84.635 42.489 o
6 22 14 264.123 163.572 77.253 88.716 o
6 23 1 17.118 35.127 35.465 696.744 o
6 23 3 9333.800 8620.490 103.152 1.076 o
6 23 5 169.015 126.667 38.388 161.982 o
6 23 7 3841.460 4222.630 103.470 3.892 o
6 23 9 4688.010 4714.120 107.988 3.039 o
6 23 11 1203.120 860.999 71.492 20.715 o
6 23 13 1278.430 1435.540 129.699 14.959 o
6 24 0 2052.900 1574.810 95.663 10.480 o
6 24 2 4595.340 5287.810 86.785 2.937 o
6 24 4 2753.360 2676.040 74.007 6.648 o
6 24 6 15.423 150.434 43.279 329.285 o
6 24 8 163.143 -41.025 50.502 196.817 o
6 24 10 5291.590 6186.640 129.932 2.323 o
6 24 12 493.167 226.146 76.160 55.962 o
6 25 1 15686.400 17953.900 171.724 0.387 o
6 25 3 10729.900 12431.500 133.277 0.745 o
6 25 5 2447.700 2796.690 96.439 7.122 o
6 25 7 11744.500 13032.900 163.556 0.654 o
6 25 9 790.186 809.339 67.011 29.446 o
6 25 11 671.591 776.717 75.274 32.763 o
6 25 13 56.340 34.100 75.176 217.765 o
6 26 0 5257.730 5977.850 199.203 2.318 o
6 26 2 604.511 450.834 44.048 45.505 o
6 26 4 1902.590 2537.010 110.069 9.010 o
6 26 6 40.478 -54.672 50.972 442.450 o
6 26 8 1.244 -60.340 55.219 623.354 o
6 26 10 7.644 -69.720 69.260 377.075 o
6 26 12 28.802 -56.389 74.444 284.402 o
6 27 1 749.979 766.503 56.359 31.829 o
6 27 3 4089.250 4091.380 85.063 3.751 o
6 27 5 1862.100 1248.170 56.272 12.804 o
6 27 7 149.838 144.534 57.759 145.134 o
6 27 9 367.647 379.934 66.775 62.920 o
6 27 11 1363.940 1513.560 132.630 13.937 o
6 28 0 13635.200 15392.500 225.129 0.497 o
6 28 2 370.915 303.609 44.005 73.107 o
6 28 4 9886.360 10600.900 138.904 0.896 o
6 28 6 4.193 -68.513 55.837 586.109 o
6 28 8 1855.280 1599.750 100.732 11.313 o
6 28 10 1107.690 849.416 76.807 22.056 o
6 29 1 777.642 559.650 57.431 34.218 o
6 29 3 704.067 827.923 52.597 32.520 o
6 29 5 1948.270 2357.330 101.823 9.245 o
6 29 7 281.801 220.483 65.126 86.722 o
6 29 9 364.044 347.384 70.286 64.011 o
6 30 0 5645.760 6613.200 151.361 2.088 o
6 30 2 3335.720 3183.860 92.318 5.107 o
6 30 4 99.840 103.936 56.049 195.341 o
6 30 6 4938.360 4666.870 129.639 2.877 o
6 30 8 1633.710 1198.700 70.426 14.415 o
6 30 10 5060.830 6414.290 165.074 2.344 o
6 31 1 1186.790 1249.250 83.851 18.084 o
6 31 3 1693.560 2708.910 108.186 9.482 o
6 31 5 1401.830 1352.730 79.318 15.537 o
6 31 7 17.663 -9.097 63.814 399.385 o
6 31 9 27.430 -48.404 73.136 295.400 o
6 32 0 7973.550 9648.110 236.822 1.163 o
6 32 2 202.608 637.147 65.253 67.391 o
6 32 4 3980.330 5042.350 119.150 3.404 o
6 32 6 324.110 181.193 65.495 82.460 o
6 32 8 378.555 338.704 71.085 62.711 o
6 33 1 2108.290 1632.220 100.447 10.060 o
6 33 3 2538.280 2557.710 105.882 7.142 o
6 33 5 55.850 -72.730 63.396 298.889 o
6 33 7 614.886 423.009 71.477 42.526 o
6 34 0 339.564 755.915 88.727 45.590 o
6 34 2 293.504 447.678 67.096 67.271 o
6 34 4 786.216 589.780 67.081 32.738 o
6 34 6 66.999 70.972 105.570 123.393 o
6 35 1 1598.460 1615.020 117.261 12.428 o
6 35 3 1819.570 2221.980 111.926 9.909 o
6 36 0 1649.690 3030.750 413.757 5.183 o
7 1 2 117074.000 117194.000 2001.130 0.009 o
7 1 4 40126.900 38989.500 317.410 0.076 o
7 1 6 35408.500 35840.700 335.445 0.094 o
7 1 8 2131.140 2219.530 61.086 9.115 o
7 1 10 23.111 30.343 37.797 622.842 o
7 1 12 16482.600 15649.300 167.374 0.397 o
7 1 14 603.389 653.837 70.268 37.920 o
7 1 16 4222.860 5367.670 126.171 3.108 o
7 1 18 27.964 -144.278 85.346 227.395 o
7 2 1 89545.100 81082.300 1121.390 0.017 o
7 2 3 224076.000 229613.000 8718.850 0.002 o
7 2 5 196.953 544.782 24.472 86.135 o
7 2 7 98635.000 91998.900 773.914 0.014 o
7 2 9 15830.000 14460.500 149.650 0.436 o
7 2 11 2685.690 2100.240 67.719 7.534 o
7 2 13 8260.760 8471.560 122.815 1.240 o
7 2 15 11627.800 12847.100 164.930 0.667 o
7 2 17 2990.220 4453.490 136.472 4.603 o
7 3 2 57741.100 73758.000 783.208 0.031 o
7 3 4 42401.500 43199.500 343.546 0.066 o
7 3 6 16808.000 19338.900 180.652 0.341 o
7 3 8 0.402 -37.353 29.476 2182.630 o
7 3 10 8104.790 9509.540 115.922 1.184 o
7 3 12 708.101 390.523 47.341 41.311 o
7 3 14 1328.940 1567.850 84.763 15.132 o
7 3 16 1843.790 2829.360 127.213 8.553 o
7 3 18 478.670 525.753 86.526 44.658 o
7 4 1 8533.950 5971.320 96.140 1.421 o
7 4 3 151785.000 155202.000 3427.180 0.005 o
7 4 5 10182.600 11275.500 105.162 0.840 o
7 4 7 46520.500 48666.300 429.636 0.055 o
7 4 9 12832.600 11419.300 134.841 0.639 o
7 4 11 1206.400 1190.860 49.142 19.018 o
7 4 13 2130.360 2396.400 88.626 8.642 o
7 4 15 955.299 895.954 65.483 24.788 o
7 4 17 3715.470 4425.640 136.378 3.853 o
7 5 2 8478.690 9079.300 85.652 1.165 o
7 5 4 18166.300 22042.500 195.490 0.286 o
7 5 6 376.334 317.712 23.828 75.212 o
7 5 8 4581.670 3630.550 70.972 3.544 o
7 5 10 96.282 55.058 35.507 286.456 o
7 5 12 24797.200 23218.600 233.474 0.191 o
7 5 14 697.570 708.351 60.035 34.230 o
7 5 16 10326.500 13472.500 185.372 0.732 o
7 5 18 361.822 720.443 282.235 16.902 o
7 6 1 6691.480 8397.380 87.686 1.558 o
7 6 3 64988.200 65573.000 565.349 0.029 o
7 6 5 4244.500 3798.400 60.234 3.770 o
7 6 7 65830.700 64042.600 522.231 0.029 o
7 6 9 166.373 221.009 33.035 141.766 o
7 6 11 2006.650 1706.000 64.007 10.683 o
7 6 13 77.808 117.164 53.666 216.349 o
7 6 15 604.226 888.730 67.022 33.807 o
7 6 17 3650.440 4821.440 147.010 3.713 o
7 7 2 174231.000 155569.000 2968.650 0.005 o
7 7 4 43430.000 44214.700 377.457 0.063 o
7 7 6 33903.400 31132.300 274.060 0.108 o
7 7 8 5943.100 7286.900 90.512 1.907 o
7 7 10 4399.130 4501.110 85.711 3.333 o
7 7 12 1926.330 1641.400 78.685 11.104 o
7 7 14 533.647 435.970 59.723 48.442 o
7 7 16 32.540 38.524 67.475 283.362 o
7 8 1 13.011 133.473 18.182 503.012 o
7 8 3 3338.230 2950.360 47.792 5.367 o
7 8 5 3705.420 3888.440 72.514 4.243 o
7 8 7 18877.400 16775.800 156.878 0.324 o
7 8 9 11947.000 11118.300 123.450 0.706 o
7 8 11 2594.560 2567.110 78.780 7.124 o
7 8 13 2006.650 1908.800 78.492 10.110 o
7 8 15 4162.840 4651.770 122.981 3.408 o
7 8 17 4959.550 5714.440 150.833 2.563 o
7 9 2 17512.100 15353.700 131.990 0.373 o
7 9 4 16564.300 16324.900 169.196 0.385 o
7 9 6 382.395 566.083 34.928 58.534 o
7 9 8 1991.550 1372.860 45.442 11.746 o
7 9 10 319.145 343.347 40.023 78.864 o
7 9 12 6270.710 6348.870 117.177 1.941 o
7 9 14 52.858 13.070 58.053 323.475 o
7 9 16 2113.660 2118.010 123.013 8.880 o
7 10 1 99819.100 91507.700 877.539 0.014 o
7 10 3 55354.000 55139.100 478.445 0.040 o
7 10 5 6996.250 6610.230 81.566 1.704 o
7 10 7 39459.300 38936.100 326.498 0.078 o
7 10 9 818.881 404.160 38.516 36.747 o
7 10 11 8382.520 8902.290 111.337 1.189 o
7 10 13 2924.400 3398.010 103.177 5.542 o
7 10 15 131.956 140.071 62.430 149.274 o
7 10 17 76.133 143.600 77.412 153.799 o
7 11 2 15971.900 12309.800 121.402 0.470 o
7 11 4 7642.090 8185.460 89.986 1.380 o
7 11 6 526.984 655.315 46.336 43.904 o
7 11 8 19015.600 18048.600 171.989 0.308 o
7 11 10 9.153 -8.048 37.418 1075.060 o
7 11 12 11857.800 12114.800 139.944 0.677 o
7 11 14 104.005 93.584 58.380 191.081 o
7 11 16 1200.340 1202.710 90.289 18.004 o
7 12 1 18092.900 15617.000 145.299 0.355 o
7 12 3 28036.000 25665.100 221.840 0.154 o
7 12 5 48225.500 45798.200 395.161 0.054 o
7 12 7 31538.100 30667.500 271.016 0.119 o
7 12 9 22756.100 22348.400 205.680 0.217 o
7 12 11 10583.100 10958.500 134.135 0.816 o
7 12 13 2592.580 2262.110 87.289 7.478 o
7 12 15 2992.380 3835.810 121.783 5.048 o
7 12 17 1218.600 1094.660 83.557 18.619 o
7 13 2 157355.000 149259.000 1718.150 0.005 o
7 13 4 3411.620 2347.990 55.322 5.731 o
7 13 6 56961.200 60554.700 508.169 0.037 o
7 13 8 53.645 128.939 30.956 312.332 o
7 13 10 6587.200 6053.730 91.633 1.898 o
7 13 12 6.410 70.495 42.165 536.766 o
7 13 14 3.854 -8.205 64.201 450.954 o
7 13 16 17.564 38.325 71.073 290.461 o
7 14 1 84929.300 73451.200 591.944 0.019 o
7 14 3 60393.500 57066.300 474.508 0.035 o
7 14 5 30904.100 31593.500 289.545 0.120 o
7 14 7 43169.300 43463.200 374.347 0.065 o
7 14 9 439.333 561.272 38.481 53.483 o
7 14 11 7456.980 7330.940 110.809 1.500 o
7 14 13 46.146 -105.139 56.325 372.259 o
7 14 15 454.908 479.848 76.505 49.325 o
7 15 2 13631.100 12175.000 121.846 0.575 o
7 15 4 41628.500 39559.200 382.601 0.072 o
7 15 6 227.999 405.327 31.422 92.387 o
7 15 8 7533.790 6149.450 91.133 1.624 o
7 15 10 995.305 1062.900 65.042 22.577 o
7 15 12 14712.800 14388.100 172.511 0.477 o
7 15 14 50.082 211.216 62.240 178.915 o
7 15 16 5038.100 6242.630 162.629 2.393 o
7 16 1 32163.800 33828.700 298.629 0.110 o
7 16 3 2380.620 1941.140 53.001 8.763 o
7 16 5 15694.100 18148.900 177.551 0.384 o
7 16 7 7965.360 8262.280 102.646 1.311 o
7 16 9 3934.950 4826.490 86.635 3.567 o
7 16 11 5839.830 5221.730 102.653 2.313 o
7 16 13 3.581 -180.944 61.515 490.964 o
7 16 15 388.443 411.721 76.810 56.804 o
7 17 2 38927.100 41797.300 347.501 0.075 o
7 17 4 1959.450 1652.850 56.771 11.097 o
7 17 6 27990.000 29500.900 268.276 0.142 o
7 17 8 4183.640 2889.600 71.798 4.267 o
7 17 10 11391.300 11243.100 135.672 0.740 o
7 17 12 6.644 -95.012 53.547 612.775 o
7 17 14 337.082 324.584 74.607 66.889 o
7 17 16 95.903 194.688 199.223 40.012 o
7 18 1 4093.770 4262.480 67.131 3.692 o
7 18 3 2448.430 2416.510 58.193 7.789 o
7 18 5 17826.400 18648.000 185.053 0.326 o
7 18 7 1837.030 2318.840 68.958 10.032 o
7 18 9 263.299 125.828 38.856 117.926 o
7 18 11 10531.900 11010.300 146.475 0.817 o
7 18 13 2336.030 2088.880 118.373 8.249 o
7 18 15 5167.420 6212.530 150.203 2.355 o
7 19 2 102.610 64.771 29.070 282.679 o
7 19 4 6623.260 7369.430 96.809 1.698 o
7 19 6 2545.120 4075.400 89.792 5.652 o
7 19 8 3051.970 4021.920 83.234 4.938 o
7 19 10 3517.850 3210.360 106.553 4.804 o
7 19 12 2160.490 1589.140 100.052 9.936 o
7 19 14 10.604 -5.518 73.847 326.986 o
7 20 1 40433.600 45797.500 373.270 0.068 o
7 20 3 46648.900 48092.900 400.794 0.055 o
7 20 5 22448.200 24343.100 228.216 0.209 o
7 20 7 1440.700 1452.620 67.915 14.983 o
7 20 9 8691.520 8957.010 130.395 1.137 o
7 20 11 3828.190 2620.150 112.349 4.769 o
7 20 13 3.465 -112.425 74.541 338.946 o
7 20 15 1.152 -39.553 82.591 281.528 o
7 21 2 4454.310 4727.010 76.252 3.221 o
7 21 4 26.953 12.065 35.179 721.373 o
7 21 6 107.795 -51.122 37.798 312.036 o
7 21 8 1302.010 1206.430 65.901 17.490 o
7 21 10 1198.120 1539.160 89.076 16.329 o
7 21 12 878.120 629.158 71.864 29.203 o
7 21 14 12.540 -137.491 76.098 305.211 o
7 22 1 2351.950 1798.410 58.763 9.090 o
7 22 3 760.586 791.519 39.913 31.954 o
7 22 5 4142.000 3498.150 79.056 3.986 o
7 22 7 2633.030 3969.850 88.594 5.596 o
7 22 9 5010.630 5113.540 107.576 2.732 o
7 22 11 5968.320 5985.560 134.465 2.096 o
7 22 13 3900.650 3614.350 142.072 4.051 o
7 23 2 26328.800 27762.000 240.495 0.159 o
7 23 4 450.104 357.622 40.569 61.255 o
7 23 6 13123.100 14569.500 158.423 0.540 o
7 23 8 296.503 360.682 55.843 76.309 o
7 23 10 4416.900 4280.920 121.995 3.358 o
7 23 12 14.242 54.724 72.543 272.999 o
7 24 1 17389.600 18296.100 177.385 0.339 o
7 24 3 12860.100 12156.600 137.112 0.616 o
7 24 5 8944.530 8432.830 114.713 1.140 o
7 24 7 11713.000 11045.100 155.883 0.722 o
7 24 9 5492.350 6054.450 124.541 2.271 o
7 24 11 162.170 39.528 82.323 129.695 o
7 24 13 70.287 11.070 73.567 221.025 o
7 25 2 42.767 -4.786 42.612 524.140 o
7 25 4 4159.370 5139.320 94.332 3.267 o
7 25 6 7642.580 8705.790 128.123 1.324 o
7 25 8 12096.500 12891.200 166.858 0.637 o
7 25 10 466.737 341.617 66.665 55.548 o
7 25 12 6913.050 7034.260 155.866 1.645 o
7 26 1 4614.030 5182.880 89.268 2.956 o
7 26 3 15115.800 17455.000 176.259 0.411 o
7 26 5 5157.930 5253.050 136.659 2.593 o
7 26 7 8071.940 9442.880 139.624 1.190 o
7 26 9 482.915 442.255 64.204 50.945 o
7 26 11 2272.070 1976.460 117.074 8.642 o
7 27 2 10535.000 12202.800 135.323 0.769 o
7 27 4 2202.460 1903.420 106.038 9.107 o
7 27 6 9769.340 10682.900 148.385 0.903 o
7 27 8 22.148 -61.670 56.962 459.199 o
7 27 10 632.475 450.540 71.277 41.016 o
7 28 1 3109.190 3164.970 87.728 5.478 o
7 28 3 59.364 437.845 49.856 128.058 o
7 28 5 2321.770 1898.420 78.942 8.903 o
7 28 7 942.708 1037.480 67.301 23.624 o
7 28 9 4098.020 4661.460 136.892 3.432 o
7 28 11 3939.090 3703.580 167.810 3.906 o
7 29 2 135.105 23.453 45.037 225.893 o
7 29 4 56.861 -8.193 51.985 371.983 o
7 29 6 69.374 -64.061 56.652 308.887 o
7 29 8 1001.310 762.948 73.227 24.846 o
7 29 10 135.239 54.967 73.334 153.081 o
7 30 1 9740.500 10605.000 135.063 0.911 o
7 30 3 7512.100 9080.200 133.049 1.313 o
7 30 5 2900.250 3092.670 104.559 5.838 o
7 30 7 2408.830 1888.660 96.216 8.508 o
7 30 9 2728.850 2642.090 137.869 6.437 o
7 31 2 2058.060 2408.400 93.318 8.832 o
7 31 4 71.228 222.144 61.181 162.583 o
7 31 6 100.735 68.504 62.506 195.306 o
7 31 8 27.683 -71.914 70.448 313.330 o
7 32 1 9.014 -17.224 49.685 675.952 o
7 32 3 4178.520 4056.270 114.376 3.648 o
7 32 5 2677.960 2577.510 110.985 6.765 o
7 32 7 2250.700 1958.360 99.867 8.893 o
7 33 2 16033.900 18459.800 210.950 0.370 o
7 33 4 173.404 70.671 61.773 146.669 o
7 33 6 2051.580 2017.420 105.941 9.457 o
7 34 1 1643.050 2341.310 115.922 10.359 o
7 34 3 5434.780 6319.140 133.758 2.235 o
7 34 5 32.342 -73.245 62.550 363.062 o
7 35 2 960.812 823.294 66.363 25.364 o
8 1 1 3707.550 5413.540 60.938 3.538 o
8 1 3 2336.050 2025.940 38.897 8.822 o
8 1 5 8898.020 7809.920 79.882 1.198 o
8 1 7 2095.230 3165.890 72.698 7.670 o
8 1 9 4775.230 4771.050 83.647 2.988 o
8 1 11 1390.140 1106.850 48.813 17.387 o
8 1 13 9.097 -225.374 51.171 641.562 o
8 1 15 1238.530 1367.480 74.785 17.117 o
8 1 17 0.188 -94.842 78.120 316.569 o
8 2 0 35429.500 29067.900 343.826 0.106 o
8 2 2 31208.600 27398.600 220.541 0.130 o
8 2 4 8172.550 8222.210 96.823 1.280 o
8 2 6 583.609 227.148 23.540 56.824 o
8 2 8 3431.540 3801.690 71.686 4.610 o
8 2 10 22.424 29.154 35.105 678.011 o
8 2 12 371.725 609.088 51.570 55.186 o
8 2 14 2298.680 2221.310 89.714 8.372 o
8 2 16 23.209 -178.040 64.284 375.848 o
8 2 18 452.220 522.711 113.842 40.888 o
8 3 1 486.799 153.443 17.376 71.945 o
8 3 3 1183.630 1055.730 32.911 20.489 o
8 3 5 7109.460 6994.200 83.538 1.626 o
8 3 7 220.375 418.369 28.240 93.476 o
8 3 9 7998.650 6902.820 95.973 1.435 o
8 3 11 16106.600 16856.000 170.370 0.390 o
8 3 13 3642.230 3954.510 99.895 4.232 o
8 3 15 1225.270 1303.910 104.426 16.782 o
8 3 17 757.123 1037.910 81.716 26.607 o
8 4 0 357801.000 351913.000 4868.060 0.001 o
8 4 2 10776.700 9569.700 92.513 0.864 o
8 4 4 3906.120 4003.770 73.930 3.976 o
8 4 6 7981.010 6818.620 104.392 1.445 o
8 4 8 17.765 -25.102 30.977 1114.630 o
8 4 10 1119.850 935.573 47.108 22.099 o
8 4 12 6328.850 6325.660 108.902 1.929 o
8 4 14 3892.140 4162.250 107.663 3.866 o
8 4 16 91.560 174.803 67.044 154.795 o
8 5 1 469.760 606.326 24.069 50.798 o
8 5 3 34300.100 28550.900 242.133 0.112 o
8 5 5 13284.700 13412.700 139.008 0.561 o
8 5 7 26890.900 29989.900 254.661 0.147 o
8 5 9 221.962 355.950 34.750 98.412 o
8 5 11 4097.620 3953.190 91.381 3.798 o
8 5 13 520.948 400.931 57.191 50.859 o
8 5 15 485.279 648.577 67.841 43.893 o
8 5 17 1032.170 1007.530 87.550 21.567 o
8 6 0 15117.000 17343.900 206.114 0.411 o
8 6 2 102335.000 103878.000 1291.400 0.012 o
8 6 4 18089.700 16236.300 146.859 0.348 o
8 6 6 15604.900 15892.000 178.108 0.420 o
8 6 8 5626.920 4987.890 71.578 2.475 o
8 6 10 9441.740 9465.800 111.296 1.009 o
8 6 12 3688.480 3794.720 90.189 4.286 o
8 6 14 1473.560 1447.390 94.591 14.265 o
8 6 16 100.952 107.290 69.782 164.523 o
8 7 1 438.401 511.874 26.448 56.831 o
8 7 3 38319.700 34884.100 293.832 0.086 o
8 7 5 338.488 364.436 29.226 76.529 o
8 7 7 8530.970 8443.650 108.781 1.202 o
8 7 9 1605.150 1928.960 59.723 12.257 o
8 7 11 11323.600 12095.100 140.302 0.714 o
8 7 13 2239.940 2240.670 94.320 8.498 o
8 7 15 2901.310 3547.180 115.528 5.418 o
8 7 17 173.612 308.242 78.251 91.724 o
8 8 0 50619.300 51454.800 601.475 0.047 o
8 8 2 25323.100 30016.400 242.961 0.158 o
8 8 4 508.376 918.562 39.206 38.927 o
8 8 6 10157.000 10436.800 110.312 0.881 o
8 8 8 2360.870 2061.450 68.081 8.556 o
8 8 10 116.193 40.243 39.086 255.015 o
8 8 12 4986.140 4433.310 94.722 2.953 o
8 8 14 187.381 155.240 55.820 128.014 o
8 8 16 5.267 -74.064 70.487 372.163 o
8 9 1 12716.000 12749.700 113.202 0.608 o
8 9 3 1221.390 1771.350 39.245 15.884 o
8 9 5 8803.990 9792.540 109.323 1.068 o
8 9 7 229.624 495.932 39.138 81.277 o
8 9 9 7206.340 7127.930 100.031 1.582 o
8 9 11 1610.890 1987.220 94.083 11.669 o
8 9 13 57.586 -66.880 52.816 363.642 o
8 9 15 1.523 -140.617 61.882 496.571 o
8 9 17 6.711 -152.058 79.800 290.433 o
8 10 0 14153.700 13494.500 176.195 0.517 o
8 10 2 1567.640 2646.310 44.359 10.661 o
8 10 4 38657.200 30788.100 264.202 0.091 o
8 10 6 25814.100 27388.300 246.902 0.164 o
8 10 8 152.818 172.776 26.328 168.485 o
8 10 10 12233.100 12591.100 132.377 0.640 o
8 10 12 82.350 272.355 47.828 159.685 o
8 10 14 6574.710 6891.270 121.914 1.767 o
8 10 16 61.489 191.933 73.355 156.010 o
8 11 1 93389.500 94641.700 937.209 0.014 o
8 11 3 5627.360 7539.210 90.615 1.967 o
8 11 5 8283.130 8432.920 98.792 1.244 o
8 11 7 25099.600 27594.100 250.633 0.169 o
8 11 9 3469.110 3720.630 67.446 4.620 o
8 11 11 4057.120 4183.510 83.143 3.741 o
8 11 13 55.857 17.474 51.173 354.322 o
8 11 15 140.340 305.959 66.216 109.199 o
8 11 17 53.111 65.431 78.323 194.991 o
8 12 0 189062.000 184315.000 4060.410 0.004 o
8 12 2 2088.040 2533.130 55.443 8.740 o
8 12 4 69060.400 67783.900 574.288 0.027 o
8 12 6 454.380 882.484 67.550 39.704 o
8 12 8 26937.800 28362.400 256.421 0.152 o
8 12 10 374.570 334.780 39.542 71.494 o
8 12 12 179.021 125.598 49.657 144.621 o
8 12 14 635.338 764.163 63.600 35.170 o
8 12 16 268.526 298.658 73.299 78.329 o
8 13 1 60895.200 59367.500 492.883 0.034 o
8 13 3 9135.610 7509.580 83.342 1.185 o
8 13 5 1224.590 893.319 41.446 20.930 o
8 13 7 1969.230 2245.180 66.123 9.657 o
8 13 9 7117.550 8107.550 121.999 1.487 o
8 13 11 3266.540 4115.380 86.628 4.594 o
8 13 13 644.441 719.780 62.863 35.710 o
8 13 15 1268.360 2064.050 134.683 12.705 o
8 14 0 58930.600 58862.900 661.358 0.036 o
8 14 2 2104.580 1811.530 52.937 10.075 o
8 14 4 2183.440 2330.580 88.352 8.577 o
8 14 6 3879.180 4119.590 70.131 3.951 o
8 14 8 111.654 104.380 30.683 234.430 o
8 14 10 2820.250 2801.100 80.167 6.354 o
8 14 12 370.042 462.165 54.147 61.535 o
8 14 14 10.282 -18.616 65.520 407.995 o
8 14 16 150.811 49.391 78.482 138.146 o
8 15 1 85160.500 82377.500 663.452 0.018 o
8 15 3 967.624 997.364 37.559 24.465 o
8 15 5 23624.400 21196.000 203.993 0.214 o
8 15 7 10532.500 10190.800 120.207 0.856 o
8 15 9 1934.460 2040.170 71.921 10.191 o
8 15 11 646.497 585.581 53.021 39.170 o
8 15 13 2491.240 3114.570 116.568 6.558 o
8 15 15 817.055 1046.230 81.953 25.250 o
8 16 0 4096.330 4308.600 112.568 3.614 o
8 16 2 12458.600 12331.800 122.166 0.635 o
8 16 4 11083.500 11054.700 119.153 0.772 o
8 16 6 4200.010 3977.920 77.742 3.712 o
8 16 8 2033.900 1779.500 68.409 10.355 o
8 16 10 3571.800 4210.300 108.542 4.155 o
8 16 12 334.639 325.721 59.371 72.220 o
8 16 14 491.602 560.617 74.308 45.019 o
8 16 16 18.701 -25.062 80.318 266.166 o
8 17 1 23.136 10.699 26.868 982.901 o
8 17 3 58493.300 60542.800 485.222 0.035 o
8 17 5 100.196 156.686 31.133 216.091 o
8 17 7 20005.900 19716.400 192.757 0.274 o
8 17 9 1803.480 1359.790 60.759 12.777 o
8 17 11 5034.240 5621.170 115.964 2.581 o
8 17 13 179.261 165.920 63.542 121.646 o
8 17 15 1051.430 1417.470 90.199 18.481 o
8 18 0 1293.050 2110.050 78.601 13.452 o
8 18 2 15.421 -20.068 29.404 1257.810 o
8 18 4 8391.900 8456.130 119.284 1.221 o
8 18 6 9848.730 11556.900 128.241 0.855 o
8 18 8 585.550 643.796 43.258 41.438 o
8 18 10 2596.990 2900.540 90.307 6.684 o
8 18 12 6.689 -89.815 57.262 541.782 o
8 18 14 2041.560 2388.410 132.401 8.575 o
8 19 1 10756.100 11914.400 118.765 0.764 o
8 19 3 1389.040 1504.350 55.487 15.384 o
8 19 5 3814.040 3736.060 74.876 4.205 o
8 19 7 2213.550 1939.530 66.732 9.297 o
8 19 9 15.078 -102.484 40.610 838.340 o
8 19 11 1748.960 1316.310 88.472 12.912 o
8 19 13 541.333 432.512 85.135 44.033 o
8 19 15 3.791 -174.304 79.420 298.869 o
8 20 0 12634.400 11482.600 165.833 0.647 o
8 20 2 1406.550 1303.650 56.648 16.116 o
8 20 4 14146.200 14735.700 145.055 0.493 o
8 20 6 1862.570 2079.360 70.874 10.432 o
8 20 8 1178.450 1028.560 53.330 20.373 o
8 20 10 4189.830 4142.040 114.860 3.602 o
8 20 12 167.145 26.550 65.868 155.909 o
8 20 14 1440.970 1727.820 151.377 12.293 o
8 21 1 309.449 677.242 35.942 60.043 o
8 21 3 3681.560 2804.480 68.168 4.938 o
8 21 5 55.226 -134.825 38.230 497.659 o
8 21 7 4711.510 4553.510 123.254 3.058 o
8 21 9 1514.720 1397.140 87.541 14.279 o
8 21 11 1286.920 1261.970 106.531 16.328 o
8 21 13 9.795 -80.450 71.591 348.396 o
8 22 0 14829.800 16662.300 224.058 0.430 o
8 22 2 316.322 255.412 34.354 88.782 o
8 22 4 9597.260 8954.390 108.151 1.021 o
8 22 6 6651.420 7262.190 104.629 1.702 o
8 22 8 11707.400 12080.800 148.151 0.688 o
8 22 10 716.078 732.614 70.654 32.427 o
8 22 12 46.752 -14.317 73.658 258.748 o
8 22 14 385.941 321.456 80.533 60.044 o
8 23 1 1093.170 1405.340 54.480 18.989 o
8 23 3 862.507 1153.490 66.252 24.071 o
8 23 5 1215.840 1329.460 70.969 17.646 o
8 23 7 1412.560 1437.290 85.002 14.975 o
8 23 9 3397.510 3619.560 130.519 4.632 o
8 23 11 220.882 148.187 69.428 106.120 o
8 23 13 99.221 242.501 76.697 122.441 o
8 24 0 10073.400 11036.600 236.103 0.844 o
8 24 2 1162.910 1222.690 47.604 19.396 o
8 24 4 1846.450 2476.350 98.109 9.438 o
8 24 6 2529.860 3273.790 112.446 6.334 o
8 24 8 93.261 -1.514 53.151 278.587 o
8 24 10 1988.600 2246.510 106.120 9.261 o
8 24 12 213.333 108.302 78.006 106.307 o
8 25 1 502.572 444.035 41.225 52.808 o
8 25 3 5802.390 6635.810 100.225 2.057 o
8 25 5 2185.050 3039.290 87.397 7.528 o
8 25 7 3185.480 2927.580 116.406 5.455 o
8 25 9 24.098 191.576 64.309 204.687 o
8 25 11 600.123 367.190 78.450 43.732 o
8 26 0 4854.230 5689.620 131.414 2.641 o
8 26 2 739.624 629.773 44.243 35.156 o
8 26 4 7003.600 8167.720 124.430 1.504 o
8 26 6 22.160 -29.536 47.532 599.303 o
8 26 8 826.531 900.058 69.089 27.311 o
8 26 10 97.341 82.201 78.366 157.331 o
8 26 12 39.130 -109.196 74.593 265.777 o
8 27 1 3231.080 3631.270 88.345 4.949 o
8 27 3 2740.480 3755.040 95.569 5.575 o
8 27 5 79.904 -185.797 47.801 333.122 o
8 27 7 3290.620 3106.010 104.795 5.196 o
8 27 9 60.856 20.891 67.987 249.252 o
8 27 11 913.795 964.367 82.845 24.130 o
8 28 0 13326.600 13989.000 212.273 0.541 o
8 28 2 264.851 89.476 45.011 119.943 o
8 28 4 5144.390 4905.810 100.532 2.721 o
8 28 6 15.514 -104.170 56.227 503.916 o
8 28 8 1000.550 849.499 73.005 24.048 o
8 28 10 2092.480 2185.970 138.331 8.677 o
8 29 1 697.294 456.001 48.190 40.200 o
8 29 3 8592.650 9200.940 125.137 1.134 o
8 29 5 184.297 50.672 54.436 156.281 o
8 29 7 550.298 484.644 72.027 44.221 o
8 29 9 1531.720 2316.070 114.623 10.949 o
8 30 0 4715.390 5269.200 147.427 2.811 o
8 30 2 1726.620 1536.130 86.069 12.403 o
8 30 4 593.872 713.984 57.108 38.321 o
8 30 6 781.444 671.135 64.326 31.818 o
8 30 8 1064.000 561.410 74.629 25.541 o
8 31 1 50.280 22.205 48.621 382.120 o
8 31 3 1950.970 2407.360 93.714 9.213 o
8 31 5 2.127 -136.478 59.018 540.996 o
8 31 7 38.036 -90.226 66.007 321.165 o
8 32 0 425.863 238.375 78.394 60.841 o
8 32 2 35.699 169.286 55.612 229.515 o
8 32 4 251.142 111.694 61.884 108.627 o
8 32 6 477.467 415.715 64.246 52.290 o
8 33 1 2644.250 3264.110 107.475 6.141 o
8 33 3 907.241 1400.030 111.993 19.517 o
8 33 5 31.248 110.150 64.317 243.473 o
8 34 0 665.930 501.942 81.587 37.208 o
8 34 2 1.994 123.470 61.038 296.329 o
8 34 4 289.636 367.244 65.001 73.613 o
8 35 1 1058.770 743.663 64.185 24.314 o
8 35 3 3759.080 4324.290 128.735 3.875 o
9 1 2 8027.340 8952.540 86.835 1.245 o
9 1 4 2006.300 2050.560 43.810 10.029 o
9 1 6 29389.800 27733.100 234.909 0.139 o
9 1 8 5436.420 4506.690 74.313 2.689 o
9 1 10 2212.970 2445.970 65.184 8.426 o
9 1 12 95.689 63.486 43.708 255.667 o
9 1 14 0.261 -144.186 58.625 561.009 o
9 1 16 25.136 61.324 65.738 285.640 o
9 2 1 23483.600 26455.300 213.917 0.188 o
9 2 3 18821.100 22530.600 194.380 0.271 o
9 2 5 11579.400 9283.280 94.078 0.806 o
9 2 7 4382.110 4793.670 75.426 3.249 o
9 2 9 1442.970 1894.940 56.967 13.434 o
9 2 11 8144.400 8604.960 115.745 1.249 o
9 2 13 2242.010 2785.290 89.425 7.707 o
9 2 15 642.783 653.607 65.944 36.767 o
9 2 17 138.314 50.420 75.523 148.812 o
9 3 2 2085.770 1320.800 41.480 11.400 o
9 3 4 3317.850 3261.070 47.458 5.162 o
9 3 6 53354.000 50496.500 404.106 0.045 o
9 3 8 18576.100 16274.900 159.399 0.336 o
9 3 10 285.425 311.000 36.960 88.648 o
9 3 12 6514.220 7478.680 112.346 1.708 o
9 3 14 1217.960 1151.400 63.646 18.816 o
9 3 16 868.066 766.487 71.984 27.742 o
9 4 1 853.647 127.907 18.274 42.324 o
9 4 3 87.104 953.579 33.563 69.757 o
9 4 5 1171.300 547.871 32.590 24.990 o
9 4 7 3990.610 4097.570 76.578 3.848 o
9 4 9 698.236 584.303 41.917 37.790 o
9 4 11 1405.220 1392.260 58.472 15.694 o
9 4 13 8.734 -124.612 50.904 650.853 o
9 4 15 146.591 240.033 60.358 123.105 o
9 4 17 299.052 325.207 81.782 68.678 o
9 5 2 54386.700 56311.200 463.257 0.041 o
9 5 4 966.566 676.575 32.664 28.107 o
9 5 6 100601.000 102217.000 818.447 0.013 o
9 5 8 14.134 91.936 29.661 549.342 o
9 5 10 2091.700 1949.710 62.262 9.783 o
9 5 12 5238.890 5310.870 100.402 2.568 o
9 5 14 1088.960 761.287 59.728 23.756 o
9 5 16 202.800 343.658 68.695 88.171 o
9 6 1 166.423 199.078 18.748 156.104 o
9 6 3 9772.100 8984.570 90.489 1.001 o
9 6 5 675.594 913.824 44.315 32.500 o
9 6 7 2157.080 2100.210 58.796 9.252 o
9 6 9 6655.260 7407.930 94.660 1.685 o
9 6 11 4412.310 4439.530 87.909 3.344 o
9 6 13 4942.420 4754.270 100.547 2.878 o
9 6 15 848.004 987.060 64.861 26.076 o
9 6 17 162.156 279.085 74.646 100.234 o
9 7 2 9812.550 9121.720 86.448 0.988 o
9 7 4 6111.920 4597.290 62.141 2.349 o
9 7 6 90.100 -21.688 26.008 415.664 o
9 7 8 20142.900 21328.100 206.950 0.259 o
9 7 10 4793.750 4947.020 84.457 2.922 o
9 7 12 533.341 386.933 47.087 51.908 o
9 7 14 703.011 595.782 64.840 35.672 o
9 7 16 5664.090 8007.900 145.756 1.858 o
9 8 1 30995.400 31726.800 267.699 0.120 o
9 8 3 48701.600 44426.100 362.712 0.055 o
9 8 5 7404.670 8043.490 89.129 1.441 o
9 8 7 1988.760 1303.410 47.471 11.944 o
9 8 9 6954.030 6498.080 92.371 1.727 o
9 8 11 52.621 177.923 42.034 239.895 o
9 8 13 6.290 -101.915 50.718 679.570 o
9 8 15 139.997 80.434 64.755 157.879 o
9 8 17 15.365 -110.581 79.972 273.761 o
9 9 2 55179.800 54084.200 428.264 0.041 o
9 9 4 15182.600 14462.300 142.887 0.459 o
9 9 6 3740.060 2887.840 68.156 4.804 o
9 9 8 6830.850 5936.370 81.650 1.845 o
9 9 10 296.542 83.203 39.451 113.650 o
9 9 12 34.729 -5.214 49.154 491.376 o
9 9 14 216.427 126.782 58.334 120.186 o
9 9 16 526.925 669.912 81.020 39.581 o
9 10 1 32446.900 35216.600 297.280 0.106 o
9 10 3 1472.360 1618.730 48.733 14.315 o
9 10 5 33494.400 32209.100 278.690 0.107 o
9 10 7 400.471 516.285 40.233 58.457 o
9 10 9 4145.890 4093.040 77.786 3.709 o
9 10 11 730.871 907.283 58.031 30.243 o
9 10 13 10066.400 11779.600 152.524 0.823 o
9 10 15 3585.860 4536.160 126.314 3.943 o
9 10 17 3278.880 3998.770 138.015 4.525 o
9 11 2 2673.480 1578.090 46.998 8.415 o
9 11 4 40171.300 35729.400 297.786 0.080 o
9 11 6 16288.500 16933.000 169.802 0.384 o
9 11 8 107.249 173.404 35.124 194.913 o
9 11 10 2982.530 2804.210 67.488 6.069 o
9 11 12 53.709 83.360 49.654 289.604 o
9 11 14 239.641 146.953 58.787 109.132 o
9 11 16 1069.940 1326.770 82.107 19.057 o
9 12 1 19122.600 18830.800 169.735 0.298 o
9 12 3 33443.100 31690.900 265.915 0.109 o
9 12 5 10380.400 9878.000 128.650 0.884 o
9 12 7 14446.700 16245.000 165.487 0.453 o
9 12 9 11404.100 10374.900 132.037 0.773 o
9 12 11 15.229 -81.165 46.200 691.029 o
9 12 13 1.431 -5.442 55.872 607.567 o
9 12 15 7.381 23.305 70.668 332.074 o
9 13 2 369.854 265.478 28.391 79.537 o
9 13 4 45416.900 45894.400 404.800 0.058 o
9 13 6 1177.550 715.328 48.274 22.943 o
9 13 8 13634.100 15395.200 163.951 0.500 o
9 13 10 98.784 -2.547 46.817 294.970 o
9 13 12 5124.190 5498.130 112.483 2.570 o
9 13 14 128.885 396.647 65.721 100.435 o
9 13 16 6089.800 6643.370 151.406 1.934 o
9 14 1 58895.400 57766.900 492.072 0.036 o
9 14 3 24445.700 23626.300 219.539 0.192 o
9 14 5 263.508 223.717 30.845 106.242 o
9 14 7 4921.510 5588.580 89.360 2.666 o
9 14 9 2357.200 2232.770 83.821 8.209 o
9 14 11 109.584 17.540 48.921 253.220 o
9 14 13 1199.150 1281.940 74.325 18.014 o
9 14 15 729.297 880.840 74.866 29.609 o
9 15 2 69586.700 71671.700 607.959 0.025 o
9 15 4 6566.010 7797.430 90.592 1.659 o
9 15 6 62917.300 64430.700 567.593 0.031 o
9 15 8 2460.560 2701.840 81.815 7.277 o
9 15 10 11062.600 10066.100 148.826 0.812 o
9 15 12 4815.200 5434.460 119.097 2.741 o
9 15 14 909.203 685.725 74.191 27.597 o
9 15 16 32.406 123.725 82.827 175.475 o
9 16 1 2.236 67.273 28.814 805.566 o
9 16 3 3442.000 3526.380 69.433 4.774 o
9 16 5 11612.200 10414.800 122.391 0.756 o
9 16 7 7373.860 7519.270 98.577 1.501 o
9 16 9 174.465 179.857 45.404 137.896 o
9 16 11 876.807 764.920 55.959 28.384 o
9 16 13 689.047 1060.460 69.466 28.671 o
9 16 15 2868.020 3393.710 158.143 5.413 o
9 17 2 33501.100 30825.100 275.537 0.110 o
9 17 4 3508.280 2746.330 64.253 5.236 o
9 17 6 8892.650 7521.180 98.212 1.219 o
9 17 8 15525.600 14647.700 157.597 0.443 o
9 17 10 1042.340 738.455 54.840 25.034 o
9 17 12 3179.420 3528.130 120.758 5.005 o
9 17 14 647.758 852.750 83.128 31.661 o
9 18 1 3120.330 3447.290 64.320 5.293 o
9 18 3 6849.930 8367.950 94.438 1.524 o
9 18 5 10699.100 10153.200 115.425 0.843 o
9 18 7 6914.650 8415.200 108.675 1.501 o
9 18 9 1001.700 712.147 55.505 26.125 o
9 18 11 200.290 255.228 59.261 104.640 o
9 18 13 593.035 383.445 72.187 44.628 o
9 18 15 8.116 28.195 77.643 276.383 o
9 19 2 11415.000 13497.400 140.667 0.661 o
9 19 4 489.722 556.121 33.919 50.406 o
9 19 6 3140.510 2845.340 73.101 5.731 o
9 19 8 435.289 382.796 40.845 61.435 o
9 19 10 461.930 436.458 54.073 54.460 o
9 19 12 9.690 -43.867 66.819 395.800 o
9 19 14 1.126 -190.814 74.671 343.924 o
9 20 1 20.247 -103.831 30.730 1057.620 o
9 20 3 6.148 -15.364 30.105 1647.190 o
9 20 5 6189.600 7062.650 96.702 1.863 o
9 20 7 6051.460 6673.340 99.724 1.967 o
9 20 9 4997.440 5034.190 125.486 2.744 o
9 20 11 141.709 126.585 63.918 145.600 o
9 20 13 3636.720 3476.130 131.025 4.433 o
9 21 2 5124.170 6099.200 87.918 2.443 o
9 21 4 5579.590 5325.100 80.412 2.416 o
9 21 6 20664.600 19598.500 195.729 0.265 o
9 21 8 815.710 825.461 51.569 29.378 o
9 21 10 1182.640 760.781 68.232 21.882 o
9 21 12 202.021 130.663 91.172 94.743 o
9 21 14 300.440 97.978 85.416 83.017 o
9 22 1 17907.400 18810.500 174.182 0.322 o
9 22 3 12769.800 12558.300 133.363 0.610 o
9 22 5 4985.590 5116.320 89.403 2.759 o
9 22 7 3229.930 2753.840 81.029 5.636 o
9 22 9 5097.570 5406.950 116.813 2.602 o
9 22 11 139.924 162.129 67.481 133.461 o
9 22 13 15.690 -81.371 74.936 307.034 o
9 23 2 2597.060 2344.450 70.436 7.434 o
9 23 4 6241.630 6060.470 90.244 2.009 o
9 23 6 1.047 -2.407 40.822 1129.950 o
9 23 8 4084.600 3835.730 96.038 3.857 o
9 23 10 108.286 264.238 66.286 126.950 o
9 23 12 3338.630 2550.320 115.025 5.517 o
9 24 1 19.757 -107.927 39.184 806.502 o
9 24 3 7451.880 8142.670 110.270 1.417 o
9 24 5 123.998 140.512 43.966 181.845 o
9 24 7 628.564 492.228 50.024 42.505 o
9 24 9 2804.140 2706.260 109.273 6.368 o
9 24 11 1545.950 1316.210 108.139 13.933 o
9 24 13 253.615 247.912 76.807 83.157 o
9 25 2 19740.800 21932.800 206.270 0.261 o
9 25 4 108.136 112.227 43.240 210.302 o
9 25 6 733.516 350.081 51.441 40.709 o
9 25 8 57.576 143.500 58.135 212.085 o
9 25 10 1838.590 1227.320 100.604 12.441 o
9 25 12 17.737 -22.486 75.816 296.571 o
9 26 1 180.317 267.241 41.698 120.544 o
9 26 3 7333.690 7973.390 114.273 1.457 o
9 26 5 1337.710 1460.290 91.094 15.379 o
9 26 7 163.984 255.889 61.957 113.104 o
9 26 9 3160.930 3666.570 137.487 4.881 o
9 26 11 18.455 -84.777 70.388 335.810 o
9 27 2 99.533 -49.865 42.714 310.787 o
9 27 4 19844.200 21655.400 220.159 0.261 o
9 27 6 10.091 -39.936 49.614 666.653 o
9 27 8 9367.830 10668.100 168.691 0.942 o
9 27 10 49.471 207.839 75.320 154.675 o
9 28 1 2814.300 3726.850 90.715 5.492 o
9 28 3 8073.860 7977.270 118.458 1.314 o
9 28 5 1177.510 589.308 56.459 23.820 o
9 28 7 2786.820 1988.640 85.334 7.338 o
9 28 9 1106.240 949.309 79.927 21.194 o
9 29 2 5439.730 5992.320 109.123 2.316 o
9 29 4 793.641 951.401 55.944 28.136 o
9 29 6 3076.650 2378.460 101.417 6.186 o
9 29 8 5.000 -213.689 65.157 433.411 o
9 29 10 47.416 -6.417 71.095 271.140 o
9 30 1 379.691 275.458 49.527 72.421 o
9 30 3 580.707 686.521 54.186 39.754 o
9 30 5 282.140 12.069 60.707 115.336 o
9 30 7 14.859 -208.290 68.196 365.034 o
9 30 9 614.349 459.897 72.865 41.458 o
9 31 2 65.814 21.161 52.036 318.512 o
9 31 4 387.983 347.533 61.405 63.914 o
9 31 6 3258.890 2737.410 106.401 5.525 o
9 31 8 350.008 86.055 69.260 84.436 o
9 32 1 482.923 431.817 65.415 51.102 o
9 32 3 1882.600 1668.290 106.478 10.930 o
9 32 5 2407.610 2112.150 95.399 8.167 o
9 32 7 135.967 4.003 68.294 179.167 o
9 33 2 1295.090 1625.890 87.554 15.116 o
9 33 4 1282.280 1323.340 82.728 16.713 o
9 33 6 245.862 41.009 68.759 115.233 o
9 34 1 271.958 155.600 57.260 100.228 o
9 34 3 686.462 724.194 67.098 33.802 o
9 34 5 165.911 497.626 337.373 14.546 o
9 35 2 6284.220 7988.320 151.069 1.686 o
10 1 1 36965.600 34684.600 283.580 0.091 o
10 1 3 14619.400 15869.400 142.390 0.454 o
10 1 5 14207.600 17850.800 165.182 0.433 o
10 1 7 10619.500 11117.000 111.641 0.808 o
10 1 9 284.409 172.368 32.408 107.017 o
10 1 11 895.186 1003.680 58.661 25.185 o
10 1 13 7767.240 8041.790 122.509 1.363 o
10 1 15 826.362 585.875 64.907 31.710 o
10 1 17 1926.140 1981.260 170.879 9.178 o
10 2 0 2835.130 4578.470 77.364 4.867 o
10 2 2 7827.410 6597.460 66.888 1.509 o
10 2 4 2503.130 4059.640 60.180 5.813 o
10 2 6 29172.900 33994.900 290.871 0.123 o
10 2 8 28.333 -31.744 27.789 961.577 o
10 2 10 8204.550 8268.410 103.442 1.270 o
10 2 12 169.089 285.162 45.222 119.072 o
10 2 14 2607.060 2777.720 103.497 6.738 o
10 2 16 207.396 224.452 66.563 101.758 o
10 3 1 43882.300 58117.600 457.389 0.052 o
10 3 3 161472.000 167810.000 2420.620 0.005 o
10 3 5 6380.610 9716.100 104.730 1.477 o
10 3 7 961.379 869.913 38.305 25.864 o
10 3 9 54.649 20.648 33.747 484.022 o
10 3 11 1349.250 1679.650 79.160 14.617 o
10 3 13 1168.830 1050.000 67.099 20.009 o
10 3 15 747.019 564.864 62.336 34.839 o
10 3 17 55.725 12.809 79.681 213.033 o
10 4 0 421.110 12534.400 155.366 3.213 o
10 4 2 3520.710 2053.170 38.951 5.825 o
10 4 4 7755.580 11570.600 112.511 1.088 o
10 4 6 17577.400 15951.100 142.301 0.364 o
10 4 8 4667.330 5467.280 75.993 2.848 o
10 4 10 11635.800 11200.000 130.978 0.724 o
10 4 12 6866.460 7151.080 113.144 1.659 o
10 4 14 1772.710 1733.900 88.532 11.550 o
10 4 16 195.901 104.066 67.465 122.845 o
10 5 1 6063.750 4075.760 52.494 2.492 o
10 5 3 13973.000 15884.400 142.123 0.477 o
10 5 5 3334.510 2441.940 44.495 5.802 o
10 5 7 25498.800 22869.500 284.673 0.185 o
10 5 9 5584.010 5608.670 80.167 2.351 o
10 5 11 24387.900 22945.600 218.212 0.196 o
10 5 13 2087.230 1790.870 72.345 10.066 o
10 5 15 6106.870 7179.670 127.011 1.858 o
10 5 17 2855.330 3223.710 132.582 5.689 o
10 6 0 42756.400 59581.600 664.373 0.052 o
10 6 2 12564.600 12433.300 114.126 0.626 o
10 6 4 26675.900 31651.800 290.894 0.143 o
10 6 6 830.579 448.060 31.006 35.801 o
10 6 8 16107.700 17798.000 164.191 0.378 o
10 6 10 12.694 14.437 34.777 930.261 o
10 6 12 1999.390 1750.530 70.871 10.559 o
10 6 14 1350.380 1527.270 90.182 15.011 o
10 6 16 1045.700 945.564 74.862 22.355 o
10 7 1 11522.300 10409.800 96.781 0.764 o
10 7 3 4285.160 4752.840 59.584 3.346 o
10 7 5 14006.800 17112.000 157.949 0.453 o
10 7 7 5847.370 5938.630 82.449 2.176 o
10 7 9 10327.700 10260.300 115.613 0.872 o
10 7 11 916.154 775.141 46.659 27.688 o
10 7 13 819.622 714.220 55.817 30.582 o
10 7 15 1.012 -153.910 63.258 478.172 o
10 7 17 32.137 -74.580 72.820 288.324 o
10 8 0 803.085 859.254 44.470 29.570 o
10 8 2 30405.800 28519.200 237.482 0.131 o
10 8 4 2858.970 3394.760 56.214 5.780 o
10 8 6 23411.700 25027.400 223.508 0.196 o
10 8 8 1058.630 1388.490 55.206 19.520 o
10 8 10 30918.800 31777.500 283.812 0.120 o
10 8 12 4101.720 3952.820 93.503 3.791 o
10 8 14 12281.600 13464.200 171.359 0.609 o
10 8 16 229.884 515.628 87.398 63.612 o
10 9 1 63107.900 60574.600 524.147 0.032 o
10 9 3 10295.100 11889.300 156.697 0.799 o
10 9 5 2584.270 3620.370 78.485 6.020 o
10 9 7 121.332 137.660 31.017 204.085 o
10 9 9 1447.230 1688.950 57.612 14.140 o
10 9 11 1003.560 1278.710 68.842 20.665 o
10 9 13 4108.170 4517.410 109.176 3.523 o
10 9 15 2025.670 2427.380 105.346 8.815 o
10 9 17 684.765 440.318 84.873 37.291 o
10 10 0 121914.000 132248.000 1787.610 0.008 o
10 10 2 1284.040 900.529 33.199 20.165 o
10 10 4 118191.000 118467.000 1072.290 0.009 o
10 10 6 2723.180 3398.720 64.640 6.005 o
10 10 8 36632.400 37491.400 332.338 0.087 o
10 10 10 60.429 260.297 39.367 191.805 o
10 10 12 180.393 212.550 47.139 126.949 o
10 10 14 8.715 56.601 57.712 390.643 o
10 10 16 2.335 62.637 78.110 255.392 o
10 11 1 1685.590 1890.160 47.607 11.999 o
10 11 3 14.334 -15.998 22.634 1699.700 o
10 11 5 10848.000 9955.180 139.355 0.836 o
10 11 7 2949.800 3237.860 97.564 5.651 o
10 11 9 10777.300 10584.600 119.617 0.817 o
10 11 11 9880.790 10317.900 130.502 0.912 o
10 11 13 11699.800 11159.900 155.630 0.719 o
10 11 15 122.659 118.457 70.960 146.867 o
10 12 0 62607.500 58626.300 721.890 0.033 o
10 12 2 525.119 141.282 25.813 66.945 o
10 12 4 6640.080 7976.940 110.666 1.613 o
10 12 6 1839.920 1530.690 56.661 12.075 o
10 12 8 4996.680 5927.980 96.002 2.538 o
10 12 10 5809.870 6094.680 97.996 2.154 o
10 12 12 9.733 59.762 50.360 452.821 o
10 12 14 7921.610 9603.320 159.132 1.196 o
10 12 16 179.565 726.584 84.297 59.258 o
10 13 1 39607.300 42379.500 342.554 0.073 o
10 13 3 96806.200 91954.100 740.412 0.014 o
10 13 5 61559.500 59792.400 541.896 0.033 o
10 13 7 30873.900 36089.000 340.504 0.110 o
10 13 9 4339.620 4434.050 88.815 3.400 o
10 13 11 11.491 -106.710 44.214 787.560 o
10 13 13 552.271 429.474 60.099 47.416 o
10 13 15 113.121 40.167 71.412 175.594 o
10 14 0 9583.760 10761.700 165.445 0.915 o
10 14 2 4485.210 4553.790 71.093 3.264 o
10 14 4 16424.200 18417.300 163.377 0.361 o
10 14 6 16116.400 14988.100 159.745 0.418 o
10 14 8 14990.300 14638.000 166.162 0.462 o
10 14 10 13157.700 14463.300 165.669 0.540 o
10 14 12 4.662 -98.272 55.342 592.320 o
10 14 14 1561.020 1659.660 146.403 11.925 o
10 14 16 291.671 320.671 78.006 71.417 o
10 15 1 11656.700 11615.200 118.767 0.709 o
10 15 3 17089.900 18626.200 166.016 0.343 o
10 15 5 642.577 881.109 46.727 34.004 o
10 15 7 22634.900 21488.500 226.482 0.224 o
10 15 9 12670.100 12685.700 153.948 0.611 o
10 15 11 12892.000 14192.000 168.414 0.559 o
10 15 13 6837.700 8905.170 154.431 1.452 o
10 15 15 4054.900 4744.420 139.469 3.429 o
10 16 0 36487.500 34690.600 404.229 0.092 o
10 16 2 324.579 46.727 27.821 115.775 o
10 16 4 25384.600 22508.100 201.831 0.189 o
10 16 6 3282.240 3074.330 64.667 5.330 o
10 16 8 9227.900 9737.120 129.844 1.016 o
10 16 10 7866.160 7876.080 121.188 1.361 o
10 16 12 344.873 265.687 59.430 74.959 o
10 16 14 3.714 -20.185 69.998 382.192 o
10 17 1 10490.300 8797.710 101.184 0.930 o
10 17 3 29804.500 30043.100 253.700 0.130 o
10 17 5 128.899 93.501 30.945 219.626 o
10 17 7 19045.000 20091.500 202.895 0.287 o
10 17 9 2149.440 1759.730 80.627 9.806 o
10 17 11 7.626 -93.567 58.837 509.831 o
10 17 13 275.666 127.959 63.081 99.122 o
10 17 15 23.154 -99.426 79.864 261.757 o
10 18 0 1233.410 1000.160 56.484 19.746 o
10 18 2 792.672 1097.020 53.754 26.555 o
10 18 4 2398.450 2770.100 59.634 7.437 o
10 18 6 2542.620 2528.190 68.028 7.346 o
10 18 8 1472.550 1126.560 65.822 16.177 o
10 18 10 8145.570 7633.400 133.238 1.329 o
10 18 12 563.029 565.548 64.643 42.411 o
10 18 14 3556.960 4189.740 142.409 4.106 o
10 19 1 40.829 416.566 33.912 155.994 o
10 19 3 44.001 34.563 30.143 536.961 o
10 19 5 30.681 -67.916 34.680 759.974 o
10 19 7 1005.020 1362.430 76.250 19.841 o
10 19 9 1774.310 1400.660 71.555 12.713 o
10 19 11 798.449 603.948 64.220 32.335 o
10 19 13 2924.700 2888.620 132.759 5.857 o
10 19 15 30.709 80.349 199.702 44.987 o
10 20 0 16323.300 14063.500 202.123 0.425 o
10 20 2 259.710 236.439 35.122 103.924 o
10 20 4 11929.200 12214.700 128.058 0.670 o
10 20 6 3359.520 3777.150 90.844 4.680 o
10 20 8 3829.870 4078.490 94.540 3.986 o
10 20 10 182.309 234.018 54.544 116.606 o
10 20 12 13.918 -121.102 67.760 372.090 o
10 20 14 899.781 822.216 82.667 25.808 o
10 21 1 291.536 155.286 34.378 106.644 o
10 21 3 10030.700 9444.270 109.164 0.944 o
10 21 5 348.514 177.474 39.770 88.507 o
10 21 7 4970.950 4928.580 98.644 2.812 o
10 21 9 45.747 -202.279 54.798 386.181 o
10 21 11 726.280 403.092 67.485 38.312 o
10 21 13 1209.360 1054.820 89.247 18.789 o
10 22 0 215.191 198.262 59.637 108.168 o
10 22 2 3010.420 3332.770 76.111 5.532 o
10 22 4 247.913 556.371 42.758 72.936 o
10 22 6 10376.100 9262.640 119.135 0.916 o
10 22 8 5409.840 5737.730 110.595 2.382 o
10 22 10 9442.900 9079.350 155.259 1.026 o
10 22 12 27.867 -38.667 70.456 312.867 o
10 23 1 14404.500 13580.600 138.917 0.506 o
10 23 3 2654.360 2352.040 72.398 7.269 o
10 23 5 4153.290 4011.830 87.099 3.727 o
10 23 7 1166.180 1108.640 77.050 19.372 o
10 23 9 28.299 -92.259 61.562 384.750 o
10 23 11 262.492 -100.542 73.363 112.080 o
10 23 13 514.739 327.331 76.750 50.382 o
10 24 0 35587.900 32631.700 395.618 0.098 o
10 24 2 333.604 200.903 39.707 89.168 o
10 24 4 9716.820 10039.100 126.517 0.944 o
10 24 6 1657.740 1420.830 64.117 13.507 o
10 24 8 43.894 -120.829 55.466 386.804 o
10 24 10 8.204 -63.007 68.347 384.652 o
10 24 12 504.564 479.150 77.279 46.124 o
10 25 1 631.718 727.703 47.979 37.182 o
10 25 3 11138.900 11624.700 136.868 0.745 o
10 25 5 416.942 164.400 45.128 76.222 o
10 25 7 1720.600 1055.250 62.186 14.415 o
10 25 9 629.658 664.589 68.679 36.808 o
10 25 11 276.503 172.576 76.686 85.862 o
10 26 0 867.162 795.316 90.549 26.300 o
10 26 2 685.292 530.008 45.839 39.247 o
10 26 4 2059.630 1940.610 87.208 9.749 o
10 26 6 89.502 -139.312 52.178 289.886 o
10 26 8 965.113 739.902 67.258 26.103 o
10 26 10 674.986 542.205 81.015 36.147 o
10 27 1 5977.180 5426.580 95.703 2.219 o
10 27 3 1830.320 2138.320 82.090 10.349 o
10 27 5 828.007 912.491 84.527 26.261 o
10 27 7 1982.060 1962.470 103.580 9.865 o
10 27 9 95.924 -24.497 72.947 202.364 o
10 27 11 421.136 169.098 75.252 65.949 o
10 28 0 75.376 275.657 64.552 140.718 o
10 28 2 59.063 56.566 49.219 308.191 o
10 28 4 1032.430 852.389 53.788 24.159 o
10 28 6 906.165 1113.820 67.737 23.578 o
10 28 8 736.437 553.190 71.935 34.615 o
10 28 10 3330.050 3437.010 130.884 4.832 o
10 29 1 1174.410 742.999 50.845 22.692 o
10 29 3 2182.330 1892.710 95.442 9.294 o
10 29 5 16.042 -33.968 51.860 570.644 o
10 29 7 87.601 -22.270 66.038 235.146 o
10 29 9 2962.560 3216.930 134.903 5.508 o
10 30 0 3152.870 2757.430 129.514 5.595 o
10 30 2 58.544 -40.621 49.054 388.537 o
10 30 4 2179.430 2317.210 93.560 8.576 o
10 30 6 34.231 -2.786 64.059 345.295 o
10 30 8 1373.200 820.190 79.196 18.540 o
10 31 1 63.587 -75.715 51.652 354.029 o
10 31 3 608.401 593.139 58.651 40.205 o
10 31 5 12.224 -88.296 59.621 473.197 o
10 31 7 44.234 -239.906 67.626 297.019 o
10 32 0 18.101 39.252 73.103 276.485 o
10 32 2 8.460 -77.241 55.411 562.455 o
10 32 4 4.080 -86.384 59.544 519.571 o
10 32 6 251.626 254.987 67.710 87.838 o
10 33 1 1252.780 798.061 59.648 20.800 o
10 33 3 503.001 600.790 63.352 44.830 o
10 33 5 187.160 211.218 65.505 109.942 o
10 34 0 17.692 -19.049 81.516 260.800 o
10 34 2 68.960 73.442 60.391 232.430 o
10 34 4 1669.300 1474.880 103.410 12.672 o
10 35 1 27.752 3.212 79.561 254.054 o
11 1 2 31364.900 35853.100 300.739 0.109 o
11 1 4 2960.220 3533.750 54.611 5.494 o
11 1 6 13196.600 14148.200 134.576 0.547 o
11 1 8 552.782 818.270 38.226 39.240 o
11 1 10 1242.790 1099.550 59.843 18.916 o
11 1 12 326.566 229.857 47.405 85.102 o
11 1 14 9.818 -29.719 54.108 576.430 o
11 1 16 101.051 -24.186 66.489 217.632 o
11 2 1 31541.800 37652.400 315.214 0.104 o
11 2 3 24625.500 25716.400 221.405 0.181 o
11 2 5 1991.910 1587.640 59.000 11.081 o
11 2 7 2658.670 3170.770 121.772 6.139 o
11 2 9 1413.380 1361.340 63.153 15.687 o
11 2 11 3095.530 2744.500 82.205 5.875 o
11 2 13 3083.530 3382.930 92.556 5.334 o
11 2 15 1132.570 1087.440 69.935 20.166 o
11 2 17 199.973 298.279 76.476 88.577 o
11 3 2 47662.100 48088.500 390.308 0.053 o
11 3 4 6902.890 6139.680 76.149 1.795 o
11 3 6 1140.530 1189.090 56.365 19.728 o
11 3 8 5766.500 5484.440 91.134 2.295 o
11 3 10 997.371 1130.850 51.755 22.386 o
11 3 12 7110.440 7310.950 133.253 1.574 o
11 3 14 369.682 218.264 58.360 75.166 o
11 3 16 27.576 -146.554 74.086 288.947 o
11 4 1 1547.080 3099.830 45.967 9.746 o
11 4 3 2728.750 1653.960 35.792 8.155 o
11 4 5 31.957 3.543 22.420 977.289 o
11 4 7 2490.100 2935.310 78.668 6.934 o
11 4 9 2200.680 2339.280 66.020 8.637 o
11 4 11 0.667 -103.293 40.494 1159.200 o
11 4 13 871.525 1151.410 66.671 23.907 o
11 4 15 9.207 -115.867 57.000 529.912 o
11 4 17 31.919 -14.608 73.129 286.803 o
11 5 2 24518.500 23009.800 190.836 0.195 o
11 5 4 406.574 469.589 29.357 61.528 o
11 5 6 47656.300 49673.600 407.897 0.052 o
11 5 8 16778.800 16367.400 150.878 0.379 o
11 5 10 6293.030 6613.380 91.196 1.902 o
11 5 12 5364.750 5765.820 104.012 2.400 o
11 5 14 43.658 -79.208 52.622 413.053 o
11 5 16 2154.040 2593.650 122.221 8.008 o
11 6 1 26439.800 22971.100 194.912 0.177 o
11 6 3 13230.300 12242.500 125.705 0.594 o
11 6 5 532.825 589.495 31.143 46.711 o
11 6 7 5198.560 4626.060 100.149 2.768 o
11 6 9 1309.430 1147.910 52.561 17.988 o
11 6 11 3887.260 3969.420 81.757 4.002 o
11 6 13 531.544 490.244 50.969 48.001 o
11 6 15 766.782 496.132 64.481 35.191 o
11 6 17 151.911 95.603 76.370 130.806 o
11 7 2 780.183 387.570 21.787 39.490 o
11 7 4 1303.180 1221.850 40.620 17.826 o
11 7 6 475.856 315.565 28.996 62.363 o
11 7 8 1676.670 1973.960 56.904 11.742 o
11 7 10 321.829 227.508 37.734 89.488 o
11 7 12 15.538 -87.133 51.331 583.854 o
11 7 14 0.347 -109.418 57.630 579.840 o
11 7 16 460.408 660.522 74.047 44.029 o
11 8 1 91340.500 93396.700 898.040 0.015 o
11 8 3 21758.800 21906.600 193.480 0.233 o
11 8 5 55673.200 60659.700 505.296 0.038 o
11 8 7 6297.040 5658.180 85.140 2.061 o
11 8 9 18221.200 19845.400 194.418 0.305 o
11 8 11 173.358 377.670 47.987 102.227 o
11 8 13 986.431 1019.350 57.673 23.349 o
11 8 15 271.515 249.216 65.141 85.950 o
11 8 17 651.782 779.164 84.975 32.491 o
11 9 2 17344.300 18237.600 163.903 0.341 o
11 9 4 30530.800 27920.500 243.220 0.132 o
11 9 6 9784.170 10042.100 116.219 0.938 o
11 9 8 411.863 432.417 38.054 61.727 o
11 9 10 6697.860 6639.890 98.978 1.776 o
11 9 12 39.601 -41.924 48.664 471.414 o
11 9 14 579.141 516.475 67.006 42.548 o
11 9 16 105.355 57.566 72.237 173.069 o
11 10 1 1082.260 485.359 32.393 27.627 o
11 10 3 2237.130 2057.390 66.750 8.994 o
11 10 5 5108.810 4571.010 69.686 2.856 o
11 10 7 7.163 277.301 31.009 259.640 o
11 10 9 4531.150 4570.550 84.654 3.214 o
11 10 11 1044.220 1161.180 66.907 20.986 o
11 10 13 4989.440 5602.220 109.962 2.613 o
11 10 15 2688.660 3500.990 132.236 5.738 o
11 11 2 30560.700 32666.000 267.479 0.119 o
11 11 4 17266.400 15425.700 147.994 0.379 o
11 11 6 39062.800 44219.800 386.217 0.072 o
11 11 8 15891.600 14856.900 155.732 0.428 o
11 11 10 9679.600 8750.770 117.902 1.023 o
11 11 12 431.162 428.805 49.121 58.251 o
11 11 14 409.801 364.107 60.967 60.934 o
11 11 16 245.345 165.994 76.485 92.799 o
11 12 1 9996.970 10846.400 116.565 0.876 o
11 12 3 2966.740 3930.940 80.766 5.128 o
11 12 5 8694.780 9387.830 107.159 1.110 o
11 12 7 361.429 321.705 35.813 75.023 o
11 12 9 10143.200 10499.700 125.114 0.878 o
11 12 11 268.635 107.884 44.326 115.937 o
11 12 13 385.033 244.905 61.709 70.171 o
11 12 15 283.404 304.815 71.062 76.600 o
11 13 2 114176.000 115727.000 1093.910 0.010 o
11 13 4 22553.400 21168.000 192.391 0.227 o
11 13 6 10552.800 10549.000 122.155 0.838 o
11 13 8 2580.400 2548.540 90.676 7.129 o
11 13 10 27.948 90.428 45.411 366.103 o
11 13 12 3791.510 3791.220 109.125 4.143 o
11 13 14 70.271 59.443 64.681 224.832 o
11 13 16 856.417 687.630 79.523 28.513 o
11 14 1 2768.380 2293.750 62.864 7.093 o
11 14 3 5670.280 5640.720 83.248 2.306 o
11 14 5 7493.200 6615.150 106.307 1.574 o
11 14 7 2662.350 1924.070 68.279 7.840 o
11 14 9 444.736 557.342 49.843 51.787 o
11 14 11 1293.590 935.918 60.774 19.283 o
11 14 13 135.318 233.756 61.425 127.535 o
11 14 15 12.264 -39.392 71.818 339.799 o
11 15 2 22900.500 24769.500 211.903 0.202 o
11 15 4 12398.500 12243.900 125.167 0.641 o
11 15 6 14918.000 14372.500 162.206 0.470 o
11 15 8 14906.300 14530.500 173.811 0.467 o
11 15 10 3748.450 2716.830 95.472 4.852 o
11 15 12 7110.230 8126.190 141.055 1.481 o
11 15 14 107.679 271.328 70.398 121.381 o
11 16 1 2592.980 2839.720 61.650 6.865 o
11 16 3 1372.450 1595.300 55.241 15.140 o
11 16 5 11382.300 11797.700 129.506 0.721 o
11 16 7 224.072 334.095 43.359 97.207 o
11 16 9 5016.750 4643.950 105.360 2.862 o
11 16 11 32.210 -135.030 53.375 454.231 o
11 16 13 762.568 632.567 67.364 32.788 o
11 16 15 42.186 25.093 77.069 231.859 o
11 17 2 2602.250 3562.120 63.562 6.081 o
11 17 4 1788.850 1383.660 44.448 12.941 o
11 17 6 17120.600 15371.200 165.335 0.383 o
11 17 8 5144.620 5459.830 103.471 2.576 o
11 17 10 461.431 209.530 52.966 65.514 o
11 17 12 163.624 91.250 59.404 149.658 o
11 17 14 341.345 181.151 74.036 75.878 o
11 18 1 5030.760 4734.380 74.600 2.851 o
11 18 3 173.375 185.822 30.360 149.062 o
11 18 5 1394.040 1584.700 55.371 15.002 o
11 18 7 5.967 63.636 46.367 508.367 o
11 18 9 501.956 237.668 50.398 60.347 o
11 18 11 76.185 84.646 58.877 221.853 o
11 18 13 908.113 964.841 91.613 23.776 o
11 18 15 1683.930 2003.430 178.409 9.918 o
11 19 2 2924.750 3376.700 65.863 5.662 o
11 19 4 406.414 657.219 42.655 51.856 o
11 19 6 1716.250 1691.060 78.485 12.104 o
11 19 8 1288.780 1307.450 115.795 15.829 o
11 19 10 221.625 301.139 55.212 95.996 o
11 19 12 403.946 388.731 62.878 59.864 o
11 19 14 129.060 72.726 76.175 146.717 o
11 20 1 4068.890 3868.100 72.620 3.887 o
11 20 3 9772.380 11300.500 118.566 0.875 o
11 20 5 15348.900 16016.400 163.091 0.426 o
11 20 7 38.225 138.768 46.697 278.621 o
11 20 9 2143.240 2446.360 101.998 8.423 o
11 20 11 924.723 1013.380 93.960 22.942 o
11 20 13 674.145 554.494 76.071 36.475 o
11 21 2 1645.520 1901.040 72.424 11.976 o
11 21 4 4518.920 3860.620 73.940 3.499 o
11 21 6 5458.880 5132.910 101.989 2.504 o
11 21 8 41.007 -187.111 55.789 394.010 o
11 21 10 1142.020 1109.130 98.602 18.951 o
11 21 12 203.076 18.709 70.931 132.721 o
11 21 14 133.900 131.710 86.043 118.230 o
11 22 1 13873.500 13409.300 142.696 0.533 o
11 22 3 0.480 -18.403 34.727 1576.740 o
11 22 5 2915.110 3057.800 84.552 5.910 o
11 22 7 1372.900 1237.080 69.892 16.526 o
11 22 9 5720.700 5842.210 122.601 2.224 o
11 22 11 1244.730 1222.650 96.289 17.240 o
11 22 13 27.586 -28.623 74.341 287.304 o
11 23 2 11056.800 11073.400 127.020 0.773 o
11 23 4 2334.410 2530.310 99.957 7.743 o
11 23 6 4686.900 4263.130 101.929 3.196 o
11 23 8 156.630 169.266 62.727 130.541 o
11 23 10 12.536 -65.519 63.432 423.237 o
11 23 12 13.441 3.716 73.849 316.005 o
11 24 1 4421.900 4214.290 94.259 3.415 o
11 24 3 54.935 13.031 37.406 471.740 o
11 24 5 4817.150 4223.490 124.792 3.095 o
11 24 7 62.102 -193.064 56.502 326.611 o
11 24 9 2918.550 3044.090 117.493 5.799 o
11 24 11 551.051 560.405 74.532 41.873 o
11 25 2 1759.570 1659.030 62.541 12.116 o
11 25 4 1380.040 1342.180 64.664 16.054 o
11 25 6 1033.680 690.073 60.149 25.499 o
11 25 8 46.199 -106.210 61.538 332.763 o
11 25 10 1016.210 828.674 80.678 23.607 o
11 25 12 1402.070 1134.170 84.965 16.414 o
11 26 1 483.822 352.403 47.083 57.294 o
11 26 3 13.692 -91.710 41.147 844.467 o
11 26 5 62.379 73.441 53.215 268.219 o
11 26 7 3670.030 2766.360 104.721 4.901 o
11 26 9 524.462 540.989 68.427 44.608 o
11 26 11 505.255 352.544 73.000 50.910 o
11 27 2 3725.910 3647.490 92.736 4.321 o
11 27 4 140.968 114.786 48.721 171.678 o
11 27 6 3398.280 2667.470 103.480 5.369 o
11 27 8 1.367 -91.473 65.885 439.629 o
11 27 10 158.791 54.401 69.552 146.971 o
11 28 1 711.984 641.128 53.723 35.363 o
11 28 3 11.018 24.081 49.759 555.251 o
11 28 5 405.359 262.545 51.966 69.273 o
11 28 7 56.217 -208.114 68.132 272.022 o
11 28 9 3657.990 3857.100 130.944 4.201 o
11 29 2 1639.230 1326.940 79.072 13.764 o
11 29 4 1088.580 1150.420 71.863 20.280 o
11 29 6 289.504 -55.954 74.169 103.718 o
11 29 8 10.325 -60.423 69.553 365.817 o
11 30 1 1278.350 1132.700 65.026 18.181 o
11 30 3 125.565 52.507 53.543 200.902 o
11 30 5 155.643 246.459 60.346 118.753 o
11 30 7 1534.590 815.917 72.164 16.967 o
11 31 2 96.706 70.843 54.812 218.025 o
11 31 4 910.398 680.120 59.903 28.412 o
11 31 6 10.978 -196.538 64.291 419.413 o
11 31 8 259.120 220.614 98.946 72.290 o
11 32 1 45.423 -10.343 53.486 398.624 o
11 32 3 47.048 154.422 57.776 218.569 o
11 32 5 303.254 369.028 65.690 71.407 o
11 32 7 81.063 -259.954 319.372 18.324 o
11 33 2 4115.090 3676.480 109.719 3.881 o
11 33 4 287.144 182.147 64.142 89.938 o
11 34 1 714.179 956.438 66.376 29.549 o
11 34 3 409.312 402.375 64.082 58.456 o
12 1 1 19271.500 18636.100 157.985 0.297 o
12 1 3 4905.040 7441.070 80.246 2.252 o
12 1 5 85816.700 89221.400 751.335 0.017 o
12 1 7 5469.690 6198.600 78.653 2.276 o
12 1 9 5169.610 5324.330 80.306 2.612 o
12 1 11 179.846 140.786 39.163 150.690 o
12 1 13 28.481 -48.867 50.311 512.143 o
12 1 15 816.245 793.447 63.967 29.149 o
12 1 17 0.244 -25.888 77.060 325.188 o
12 2 0 21059.200 23461.700 274.472 0.231 o
12 2 2 18818.100 16854.300 147.410 0.324 o
12 2 4 21658.200 29081.200 284.556 0.192 o
12 2 6 1558.960 1303.570 44.014 14.930 o
12 2 8 7810.460 8298.240 98.173 1.337 o
12 2 10 13.381 13.518 38.393 821.764 o
12 2 12 1135.000 720.362 47.826 23.663 o
12 2 14 3267.770 2973.860 104.656 5.330 o
12 2 16 506.586 350.461 73.706 50.752 o
12 3 1 40277.700 36673.200 301.388 0.078 o
12 3 3 81610.800 65516.700 583.096 0.022 o
12 3 5 34426.500 36611.800 312.626 0.096 o
12 3 7 6529.340 5796.540 78.917 1.961 o
12 3 9 11033.400 10603.900 114.922 0.795 o
12 3 11 12596.600 12707.100 143.812 0.615 o
12 3 13 8757.500 9537.560 137.595 1.087 o
12 3 15 2724.300 3162.540 113.720 6.059 o
12 3 17 2891.000 3531.200 130.970 5.389 o
12 4 0 960.890 251.160 31.113 34.627 o
12 4 2 1256.390 1799.720 40.213 15.433 o
12 4 4 35497.400 39982.900 355.159 0.087 o
12 4 6 2436.760 2585.730 75.157 7.520 o
12 4 8 12188.100 14292.500 142.349 0.594 o
12 4 10 90.409 31.662 34.776 327.302 o
12 4 12 496.060 351.694 46.962 56.281 o
12 4 14 5606.850 6747.770 118.771 2.098 o
12 4 16 531.772 674.558 77.973 39.656 o
12 5 1 5725.480 7986.680 81.636 1.869 o
12 5 3 734.110 1186.590 34.504 27.513 o
12 5 5 125829.000 120437.000 1120.280 0.008 o
12 5 7 14076.100 15440.800 148.590 0.482 o
12 5 9 6148.330 6569.290 96.582 1.953 o
12 5 11 5066.310 4626.440 87.164 2.853 o
12 5 13 4467.510 4448.130 103.320 3.284 o
12 5 15 4.572 -95.362 60.273 504.816 o
12 5 17 2.311 -7.524 79.717 299.670 o
12 6 0 11926.200 12466.700 159.633 0.660 o
12 6 2 3658.280 2931.020 47.906 4.913 o
12 6 4 5091.830 6079.370 72.114 2.470 o
12 6 6 64939.300 61076.000 578.935 0.031 o
12 6 8 455.151 313.668 29.607 64.613 o
12 6 10 15893.300 15763.400 153.661 0.413 o
12 6 12 127.788 219.509 43.671 153.310 o
12 6 14 5096.010 5115.030 114.580 2.680 o
12 6 16 49.780 246.152 71.096 151.402 o
12 7 1 86.227 177.365 23.200 231.542 o
12 7 3 9609.480 10602.500 104.458 0.928 o
12 7 5 42663.000 42369.300 375.988 0.067 o
12 7 7 8829.450 9060.050 105.683 1.114 o
12 7 9 1824.900 1827.730 58.960 11.322 o
12 7 11 7077.490 7921.290 119.821 1.516 o
12 7 13 2992.680 2931.250 97.221 5.844 o
12 7 15 3454.270 3821.500 121.969 4.467 o
12 7 17 630.802 689.744 87.746 34.356 o
12 8 0 303064.000 296295.000 11310.200 0.001 o
12 8 2 21922.700 21275.000 185.110 0.235 o
12 8 4 126528.000 126007.000 1208.190 0.008 o
12 8 6 5.512 39.671 26.460 1069.610 o
12 8 8 2463.080 2309.350 61.409 7.888 o
12 8 10 1859.940 1866.740 67.794 10.974 o
12 8 12 4375.690 4023.670 106.176 3.511 o
12 8 14 27.338 51.740 58.663 334.823 o
12 8 16 830.738 676.023 79.741 29.297 o
12 9 1 1197.650 1561.030 45.265 17.073 o
12 9 3 4645.190 3986.140 66.113 3.359 o
12 9 5 86921.300 79045.700 686.689 0.018 o
12 9 7 4320.440 4025.320 89.164 3.577 o
12 9 9 18455.200 16982.800 170.404 0.330 o
12 9 11 5613.950 4691.550 95.550 2.539 o
12 9 13 521.631 270.181 54.959 56.242 o
12 9 15 645.877 610.678 76.201 36.468 o
12 10 0 12950.800 13127.400 171.614 0.583 o
12 10 2 9742.760 8913.650 102.472 1.007 o
12 10 4 69.907 -69.333 28.370 498.329 o
12 10 6 86685.500 83016.900 687.702 0.017 o
12 10 8 405.080 507.547 38.563 58.668 o
12 10 10 28927.100 29488.500 276.676 0.136 o
12 10 12 1264.830 1398.860 96.885 16.163 o
12 10 14 11994.000 12495.800 165.583 0.655 o
12 10 16 445.430 612.972 77.488 45.639 o
12 11 1 35156.400 39343.500 326.869 0.089 o
12 11 3 85705.500 82776.000 667.256 0.018 o
12 11 5 40436.300 38182.600 336.638 0.076 o
12 11 7 9540.740 10543.000 116.866 0.937 o
12 11 9 9340.860 8734.250 111.906 1.067 o
12 11 11 2916.200 3514.600 87.646 5.508 o
12 11 13 49.473 13.547 58.497 328.284 o
12 11 15 1232.980 1542.830 89.259 15.983 o
12 12 0 29690.000 34187.800 397.061 0.119 o
12 12 2 184.097 263.276 34.155 124.313 o
12 12 4 113764.000 103964.000 893.556 0.011 o
12 12 6 111.576 -51.342 30.561 329.277 o
12 12 8 18061.500 18847.600 183.231 0.319 o
12 12 10 519.318 422.872 47.677 51.542 o
12 12 12 1463.910 1773.070 81.867 13.387 o
12 12 14 125.783 221.941 64.538 130.363 o
12 12 16 62.521 2.878 75.519 227.160 o
12 13 1 39.645 -64.154 27.651 773.204 o
12 13 3 2126.950 1892.230 49.983 9.825 o
12 13 5 15010.800 15299.100 154.001 0.450 o
12 13 7 18692.700 18255.400 182.693 0.312 o
12 13 9 28647.600 28151.400 266.653 0.142 o
12 13 11 673.892 337.417 52.996 43.898 o
12 13 13 6420.150 6694.420 139.072 1.832 o
12 13 15 3369.780 3699.430 136.499 4.600 o
12 14 0 59258.300 62728.500 711.296 0.034 o
12 14 2 2988.250 3533.250 63.983 5.432 o
12 14 4 39600.600 35933.600 317.986 0.081 o
12 14 6 11108.600 10707.600 123.665 0.784 o
12 14 8 2006.040 2059.550 78.496 9.796 o
12 14 10 949.211 517.023 52.333 29.898 o
12 14 12 1798.850 1603.040 101.377 11.591 o
12 14 14 3979.420 5120.680 150.594 3.326 o
12 14 16 54.228 16.340 197.755 46.224 o
12 15 1 49175.900 52593.500 432.946 0.048 o
12 15 3 35876.100 35220.500 291.193 0.093 o
12 15 5 76210.600 68987.100 604.636 0.023 o
12 15 7 8083.020 8777.550 118.189 1.245 o
12 15 9 11535.100 10302.400 142.870 0.764 o
12 15 11 992.015 1097.310 76.355 21.942 o
12 15 13 38.593 -58.622 60.682 360.023 o
12 15 15 218.886 198.011 75.267 95.945 o
12 16 0 49545.900 43845.700 529.381 0.054 o
12 16 2 3390.190 2799.810 59.005 5.386 o
12 16 4 17627.700 17332.900 158.004 0.345 o
12 16 6 8098.170 7909.610 118.665 1.316 o
12 16 8 5.309 -89.996 43.284 919.027 o
12 16 10 426.316 134.932 51.157 75.294 o
12 16 12 455.141 364.579 61.290 56.677 o
12 16 14 7165.680 8343.220 168.860 1.437 o
12 17 1 938.165 1283.650 47.525 22.212 o
12 17 3 627.427 758.952 34.657 37.515 o
12 17 5 25993.600 22293.800 214.460 0.184 o
12 17 7 7704.730 6025.510 103.524 1.594 o
12 17 9 5379.110 6050.470 113.158 2.327 o
12 17 11 2817.490 1717.210 89.541 7.593 o
12 17 13 1386.140 1138.990 86.099 16.517 o
12 17 15 1391.320 1475.770 107.892 14.496 o
12 18 0 20309.600 18937.300 265.602 0.274 o
12 18 2 27.981 155.735 31.535 340.705 o
12 18 4 35615.900 36721.900 312.862 0.092 o
12 18 6 2430.490 3345.380 85.723 6.580 o
12 18 8 2054.900 2788.710 93.123 8.226 o
12 18 10 5.558 -108.166 51.596 666.035 o
12 18 12 585.276 313.151 61.960 48.744 o
12 18 14 338.841 355.113 75.522 64.675 o
12 19 1 206.918 178.417 34.479 132.025 o
12 19 3 2797.500 3899.650 70.993 5.430 o
12 19 5 8987.540 8972.610 109.919 1.098 o
12 19 7 1246.950 1206.380 89.017 17.513 o
12 19 9 5371.770 5736.430 120.257 2.393 o
12 19 11 1.006 -235.543 57.405 579.329 o
12 19 13 311.889 171.506 74.029 81.219 o
12 20 0 4492.750 4366.160 111.883 3.285 o
12 20 2 1970.120 1542.130 56.724 11.327 o
12 20 4 156.288 231.365 31.174 145.503 o
12 20 6 3264.170 3641.430 78.737 4.917 o
12 20 8 1960.850 2117.640 81.404 9.839 o
12 20 10 6915.870 6789.560 127.639 1.687 o
12 20 12 55.297 80.377 70.543 210.389 o
12 20 14 7686.580 7937.550 163.543 1.377 o
12 21 1 138.489 7.821 36.278 252.868 o
12 21 3 618.269 483.373 36.228 44.453 o
12 21 5 13781.700 13627.500 147.735 0.532 o
12 21 7 9078.850 10299.000 140.308 0.999 o
12 21 9 8156.350 9165.850 145.462 1.197 o
12 21 11 0.740 -202.052 61.659 504.554 o
12 21 13 16.796 -216.590 71.283 332.682 o
12 22 0 15598.700 17942.400 264.872 0.386 o
12 22 2 576.255 618.950 40.359 42.756 o
12 22 4 9563.210 10987.000 123.732 0.911 o
12 22 6 4268.900 3708.580 94.749 3.749 o
12 22 8 18587.700 19105.800 209.104 0.305 o
12 22 10 1213.780 1400.440 109.511 16.276 o
12 22 12 98.019 -136.744 72.499 201.757 o
12 23 1 2121.250 1860.320 75.517 9.755 o
12 23 3 614.151 557.648 39.894 42.417 o
12 23 5 1815.820 1676.730 83.137 11.536 o
12 23 7 796.649 849.741 71.076 28.519 o
12 23 9 6496.330 6444.670 129.274 1.851 o
12 23 11 5292.060 4966.260 145.972 2.588 o
12 23 13 315.721 237.303 112.283 59.084 o
12 24 0 335.757 273.396 60.981 75.175 o
12 24 2 260.095 195.227 44.672 105.134 o
12 24 4 1900.530 1554.820 80.453 11.440 o
12 24 6 299.100 207.294 50.034 91.726 o
12 24 8 3857.330 4483.720 115.628 3.739 o
12 24 10 7484.190 8052.450 158.714 1.406 o
12 24 12 105.142 8.396 71.723 193.750 o
12 25 1 4688.660 4229.970 90.359 3.218 o
12 25 3 745.174 787.922 57.108 31.607 o
12 25 5 8965.080 10004.700 129.565 1.032 o
12 25 7 858.867 547.418 59.016 31.689 o
12 25 9 8441.920 8696.430 170.184 1.184 o
12 25 11 93.735 4.771 70.738 209.115 o
12 26 0 8208.330 9129.500 223.650 1.171 o
12 26 2 209.981 102.252 45.469 139.369 o
12 26 4 364.349 156.856 49.296 84.191 o
12 26 6 694.842 564.805 57.967 37.162 o
12 26 8 171.008 140.167 67.129 125.758 o
12 26 10 51.239 -6.343 69.886 271.196 o
12 27 1 12.003 -154.734 45.979 733.337 o
12 27 3 47.313 8.190 49.298 412.740 o
12 27 5 4263.910 3999.780 101.910 3.618 o
12 27 7 535.902 416.279 63.457 48.374 o
12 27 9 78.790 95.133 73.213 176.384 o
12 28 0 8851.490 8218.920 172.781 1.158 o
12 28 2 2.827 -86.690 48.734 774.359 o
12 28 4 1737.680 1918.870 79.792 11.347 o
12 28 6 184.161 211.611 59.289 115.926 o
12 28 8 5734.330 5976.420 142.610 2.179 o
12 28 10 451.394 357.892 73.592 54.609 o
12 29 1 1604.100 1575.970 76.460 13.184 o
12 29 3 19.601 -124.041 50.578 566.546 o
12 29 5 9329.850 9878.370 142.424 0.994 o
12 29 7 5.714 24.325 64.583 390.662 o
12 29 9 620.566 522.287 73.406 39.654 o
12 30 0 2613.620 2051.060 152.698 7.253 o
12 30 2 593.120 702.269 55.852 38.712 o
12 30 4 828.533 696.282 64.237 30.103 o
12 30 6 1157.490 960.270 70.698 20.683 o
12 30 8 1.709 -83.206 67.540 417.272 o
12 31 1 5170.390 5170.970 109.798 2.631 o
12 31 3 1170.600 1108.700 72.332 19.452 o
12 31 5 3653.990 3850.620 121.751 4.230 o
12 31 7 201.861 -82.077 70.312 138.182 o
12 32 0 4608.690 4410.110 154.736 3.129 o
12 32 2 255.450 199.849 58.385 98.192 o
12 32 4 2602.560 2834.110 128.289 6.555 o
12 32 6 18.479 -153.383 66.652 368.495 o
12 33 1 69.773 77.003 59.023 233.740 o
12 33 3 107.353 50.977 62.294 197.774 o
12 33 5 688.125 582.180 99.800 32.918 o
12 34 0 2459.540 2190.480 175.923 7.251 o
12 34 2 3.556 -144.091 62.582 475.134 o
13 1 2 28487.700 28481.400 249.860 0.142 o
13 1 4 26836.300 27755.600 245.694 0.155 o
13 1 6 2707.860 2276.420 60.397 7.273 o
13 1 8 25268.500 24455.000 223.036 0.181 o
13 1 10 3682.380 3563.190 73.685 4.450 o
13 1 12 15998.700 16757.900 177.183 0.395 o
13 1 14 278.053 372.536 55.466 78.359 o
13 1 16 3566.780 3704.040 150.990 4.328 o
13 2 1 1736.700 3002.980 48.358 9.185 o
13 2 3 2981.720 3459.110 54.377 5.520 o
13 2 5 709.147 536.077 32.047 38.908 o
13 2 7 12192.700 10565.900 117.662 0.708 o
13 2 9 2864.090 2676.260 64.252 6.441 o
13 2 11 3966.420 4687.370 91.495 3.593 o
13 2 13 6480.790 6895.640 121.834 1.793 o
13 2 15 1022.050 1143.190 80.339 20.991 o
13 2 17 848.223 926.996 82.921 25.776 o
13 3 2 52123.100 51735.900 451.806 0.045 o
13 3 4 87.954 43.832 22.899 358.996 o
13 3 6 44255.300 45781.600 496.274 0.060 o
13 3 8 480.756 682.846 44.686 45.897 o
13 3 10 713.296 1073.480 50.078 28.881 o
13 3 12 274.916 322.547 45.711 86.699 o
13 3 14 1332.870 1144.090 95.076 16.780 o
13 3 16 36.964 -57.141 74.469 269.998 o
13 4 1 23.181 994.842 38.325 74.728 o
13 4 3 126.709 95.976 19.917 235.812 o
13 4 5 14.029 357.263 37.922 192.108 o
13 4 7 1436.950 1396.240 58.691 15.393 o
13 4 9 291.711 49.139 31.714 125.399 o
13 4 11 6048.660 5541.760 99.195 2.168 o
13 4 13 2269.790 2432.920 89.964 8.133 o
13 4 15 16.640 -198.451 62.394 418.744 o
13 4 17 121.889 52.949 81.231 146.515 o
13 5 2 34245.800 32343.500 275.160 0.104 o
13 5 4 4213.060 3650.320 56.153 3.870 o
13 5 6 1713.560 1502.240 65.175 12.850 o
13 5 8 9782.420 8391.450 104.168 1.034 o
13 5 10 1257.000 875.805 48.288 20.453 o
13 5 12 11957.900 11807.700 143.646 0.680 o
13 5 14 1450.670 1150.510 98.267 15.573 o
13 5 16 4019.490 4702.230 144.723 3.464 o
13 6 1 112773.000 112550.000 1154.140 0.010 o
13 6 3 7809.610 7697.650 90.542 1.395 o
13 6 5 43958.400 43896.700 390.120 0.063 o
13 6 7 412.576 901.241 48.574 43.237 o
13 6 9 14977.300 16334.100 169.270 0.433 o
13 6 11 74.447 81.628 37.840 295.851 o
13 6 13 12.112 -75.686 50.513 628.051 o
13 6 15 16.156 -192.812 61.911 426.246 o
13 6 17 441.064 286.650 113.935 47.612 o
13 7 2 4779.490 5193.550 86.400 2.856 o
13 7 4 2049.510 2191.170 53.429 9.518 o
13 7 6 17157.500 17913.700 172.194 0.349 o
13 7 8 73.147 119.426 31.114 281.598 o
13 7 10 636.685 710.445 43.620 37.620 o
13 7 12 2328.070 2366.430 106.089 7.953 o
13 7 14 19.788 -29.298 58.669 449.187 o
13 7 16 44.083 -15.281 76.233 249.791 o
13 8 1 41179.900 36978.400 300.305 0.076 o
13 8 3 21628.400 20212.900 177.137 0.246 o
13 8 5 65759.700 61859.100 555.316 0.030 o
13 8 7 24154.800 23235.000 220.055 0.197 o
13 8 9 3821.410 3119.330 84.541 4.529 o
13 8 11 9050.520 8982.390 125.461 1.086 o
13 8 13 413.204 283.800 59.980 65.010 o
13 8 15 1460.860 1038.110 79.405 16.438 o
13 9 2 20851.100 23143.400 215.017 0.236 o
13 9 4 1647.400 1418.480 58.440 13.655 o
13 9 6 2277.010 3778.120 72.412 6.493 o
13 9 8 1178.060 1398.780 65.271 17.806 o
13 9 10 154.340 345.568 46.088 113.380 o
13 9 12 201.226 276.240 49.112 107.863 o
13 9 14 633.738 671.077 64.623 36.900 o
13 9 16 738.414 845.115 83.968 29.192 o
13 10 1 114955.000 117775.000 1010.350 0.010 o
13 10 3 19566.900 21110.500 199.923 0.270 o
13 10 5 21036.100 23846.900 215.625 0.229 o
13 10 7 15192.800 18262.400 175.383 0.396 o
13 10 9 15438.800 14208.500 158.100 0.454 o
13 10 11 35.212 -17.884 42.112 583.476 o
13 10 13 2314.100 2646.480 98.389 7.649 o
13 10 15 1029.440 880.773 86.774 22.650 o
13 11 2 15546.700 14961.800 156.676 0.437 o
13 11 4 412.671 673.519 65.115 47.777 o
13 11 6 455.823 247.623 33.966 67.734 o
13 11 8 24325.500 23311.800 227.268 0.195 o
13 11 10 271.021 221.797 40.846 100.531 o
13 11 12 1736.160 1821.430 99.865 11.367 o
13 11 14 413.520 519.674 66.128 52.833 o
13 11 16 1334.790 1374.950 113.087 15.221 o
13 12 1 8533.090 7775.860 91.023 1.258 o
13 12 3 6766.170 6295.380 91.720 1.808 o
13 12 5 23516.000 20095.200 187.393 0.222 o
13 12 7 25282.900 26273.700 243.546 0.173 o
13 12 9 7615.120 8069.970 111.218 1.392 o
13 12 11 640.872 444.377 51.004 43.011 o
13 12 13 993.346 908.868 66.364 23.909 o
13 12 15 1163.520 1013.480 80.020 19.933 o
13 13 2 56772.900 57727.600 482.773 0.038 o
13 13 4 2976.570 3114.400 79.576 5.765 o
13 13 6 5298.650 7035.590 99.750 2.169 o
13 13 8 22.536 -40.430 34.074 901.372 o
13 13 10 3291.510 3289.750 94.091 5.090 o
13 13 12 549.234 403.418 59.269 48.553 o
13 13 14 215.947 122.514 72.729 108.319 o
13 13 16 3.109 -22.559 157.729 77.338 o
13 14 1 1930.940 1388.730 54.570 11.977 o
13 14 3 1762.010 1831.560 51.778 11.704 o
13 14 5 2902.970 3107.890 66.068 5.937 o
13 14 7 2245.860 2607.610 71.823 8.042 o
13 14 9 786.126 768.873 53.141 30.901 o
13 14 11 2289.920 2012.570 83.268 8.787 o
13 14 13 6.129 -10.132 63.931 444.260 o
13 14 15 3.956 -73.890 72.167 359.541 o
13 15 2 13219.200 13100.300 129.318 0.572 o
13 15 4 12531.400 12069.800 125.841 0.638 o
13 15 6 27503.000 24953.300 249.597 0.161 o
13 15 8 11357.400 12034.200 147.086 0.713 o
13 15 10 4.292 -173.623 55.942 583.284 o
13 15 12 4928.390 4509.170 117.968 2.943 o
13 15 14 267.007 297.567 70.939 79.755 o
13 16 1 1086.250 1481.550 52.687 18.643 o
13 16 3 4130.110 4782.100 73.016 3.443 o
13 16 5 6867.540 7168.150 102.152 1.660 o
13 16 7 311.917 492.956 45.538 68.116 o
13 16 9 2210.840 1621.670 118.190 9.477 o
13 16 11 1076.870 901.793 72.628 22.289 o
13 16 13 9.449 -88.591 76.642 307.736 o
13 16 15 27.993 56.133 73.809 244.553 o
13 17 2 23164.300 24175.900 210.114 0.203 o
13 17 4 2323.920 2479.830 69.489 8.011 o
13 17 6 6509.970 6439.170 103.344 1.858 o
13 17 8 124.507 100.965 46.289 194.169 o
13 17 10 3750.620 3186.430 104.841 4.533 o
13 17 12 5.849 -101.964 59.349 512.141 o
13 17 14 0.659 -8.261 70.226 389.990 o
13 18 1 789.620 1453.590 54.496 23.093 o
13 18 3 720.233 366.202 32.151 42.406 o
13 18 5 8455.550 7424.750 103.727 1.299 o
13 18 7 2043.640 2569.660 104.980 8.521 o
13 18 9 54.702 -80.493 50.822 388.040 o
13 18 11 26.510 -132.578 58.878 418.170 o
13 18 13 2493.910 2365.000 137.218 7.284 o
13 19 2 841.845 802.915 52.153 28.963 o
13 19 4 7161.150 6830.390 90.927 1.631 o
13 19 6 651.312 291.037 45.202 47.382 o
13 19 8 115.866 51.339 48.623 223.406 o
13 19 10 115.698 -25.471 58.613 225.937 o
13 19 12 511.660 443.999 74.692 47.192 o
13 19 14 0.128 -66.637 76.629 329.136 o
13 20 1 200.876 218.804 36.222 125.232 o
13 20 3 4100.010 4247.790 76.330 3.684 o
13 20 5 11360.400 13018.300 142.498 0.680 o
13 20 7 245.489 245.576 49.934 99.677 o
13 20 9 3647.060 3336.850 105.629 4.565 o
13 20 11 887.864 852.213 64.229 26.707 o
13 20 13 18.853 -27.941 71.507 325.841 o
13 21 2 6893.580 7019.560 94.953 1.674 o
13 21 4 610.681 538.001 37.012 43.322 o
13 21 6 4336.310 3542.930 94.109 3.764 o
13 21 8 429.901 133.674 53.958 74.020 o
13 21 10 191.512 19.461 59.771 153.533 o
13 21 12 1558.510 1421.280 148.109 12.579 o
13 22 1 4580.890 4125.610 86.243 3.337 o
13 22 3 554.881 747.917 40.386 40.618 o
13 22 5 43.674 13.929 42.085 484.373 o
13 22 7 7.362 -195.657 50.543 672.719 o
13 22 9 4035.210 4955.430 118.624 3.396 o
13 22 11 118.490 229.905 71.233 124.053 o
13 22 13 305.044 232.089 75.983 76.596 o
13 23 2 71.773 -60.302 38.390 417.471 o
13 23 4 2244.150 1948.960 81.832 9.069 o
13 23 6 181.756 126.400 47.730 145.068 o
13 23 8 70.796 34.442 55.538 277.588 o
13 23 10 2280.470 2375.930 114.061 8.020 o
13 23 12 12.090 -72.363 70.597 350.989 o
13 24 1 42.209 7.266 41.702 515.895 o
13 24 3 3.149 -162.721 39.241 1153.480 o
13 24 5 640.870 879.977 63.994 32.972 o
13 24 7 8.720 -146.232 54.510 577.173 o
13 24 9 3595.930 3637.330 120.173 4.415 o
13 24 11 190.812 209.492 71.894 103.975 o
13 25 2 1408.940 1574.750 59.956 14.859 o
13 25 4 380.316 337.390 49.706 68.305 o
13 25 6 165.142 187.230 53.474 132.843 o
13 25 8 312.421 197.700 60.530 85.347 o
13 25 10 30.100 61.461 70.649 252.371 o
13 26 1 472.777 459.525 49.248 53.444 o
13 26 3 1307.810 1293.380 67.357 16.945 o
13 26 5 3390.710 3924.910 95.948 4.541 o
13 26 7 264.447 232.777 57.640 92.808 o
13 26 9 1814.640 1458.590 148.982 11.086 o
13 26 11 3.654 -175.761 71.428 367.693 o
13 27 2 31.994 -66.509 44.354 574.409 o
13 27 4 2632.980 3059.980 94.966 6.418 o
13 27 6 454.079 340.803 61.034 57.864 o
13 27 8 301.012 356.970 72.467 70.051 o
13 27 10 1637.530 1648.210 106.964 12.281 o
13 28 1 3368.920 2987.970 90.254 5.207 o
13 28 3 1067.500 771.001 64.450 23.887 o
13 28 5 265.005 336.767 54.126 84.053 o
13 28 7 3.588 -23.159 65.863 430.429 o
13 28 9 758.690 641.330 74.143 32.248 o
13 29 2 6.541 -36.980 51.084 668.277 o
13 29 4 41.239 42.370 53.521 344.878 o
13 29 6 2.170 -61.262 64.176 459.168 o
13 29 8 1558.810 1051.680 78.768 15.492 o
13 30 1 882.397 990.873 63.861 25.363 o
13 30 3 37.457 67.132 53.933 320.522 o
13 30 5 3124.430 3482.690 111.163 5.144 o
13 30 7 76.781 -22.827 70.980 229.718 o
13 31 2 295.684 196.301 56.805 90.484 o
13 31 4 966.419 973.061 64.558 23.884 o
13 31 6 15.006 -121.197 66.950 376.545 o
13 32 1 11.859 34.197 58.850 408.961 o
13 32 3 311.875 222.011 58.084 84.314 o
13 32 5 147.223 138.455 67.147 135.855 o
13 33 2 1235.810 1396.050 71.911 17.061 o
13 33 4 2.889 -90.911 66.017 431.414 o
13 34 1 14.044 -6.535 76.454 299.533 o
14 1 1 7855.170 5695.040 68.505 1.606 o
14 1 3 12718.000 14136.300 136.081 0.571 o
14 1 5 2893.340 2918.660 55.980 6.158 o
14 1 7 11592.300 12312.000 129.764 0.689 o
14 1 9 8641.440 7923.430 101.127 1.227 o
14 1 11 2085.820 2056.190 79.493 9.478 o
14 1 13 764.809 626.428 58.963 33.416 o
14 1 15 1463.740 1134.200 70.680 16.134 o
14 1 17 339.820 315.117 84.063 63.799 o
14 2 0 7537.840 6766.950 136.529 1.537 o
14 2 2 570.196 215.531 22.348 58.653 o
14 2 4 9889.340 9305.460 102.648 0.968 o
14 2 6 25501.100 26469.400 235.554 0.170 o
14 2 8 320.007 478.135 36.349 69.883 o
14 2 10 15976.200 15773.500 160.883 0.410 o
14 2 12 351.846 358.215 45.722 71.569 o
14 2 14 40.343 -31.960 53.927 413.684 o
14 2 16 6.083 -302.130 76.132 319.159 o
14 3 1 32534.000 38306.000 330.868 0.099 o
14 3 3 62722.500 64684.800 523.573 0.031 o
14 3 5 2440.510 2268.350 68.942 7.982 o
14 3 7 3552.800 3297.740 64.834 4.786 o
14 3 9 1691.180 1480.320 70.425 13.004 o
14 3 11 2229.720 1996.310 78.088 9.061 o
14 3 13 920.346 1276.210 88.455 21.192 o
14 3 15 733.154 364.866 64.942 39.097 o
14 3 17 516.485 648.322 117.035 35.268 o
14 4 0 29413.600 19003.000 291.143 0.168 o
14 4 2 1050.190 1108.130 49.698 21.772 o
14 4 4 2766.330 2477.280 76.050 6.835 o
14 4 6 4585.190 3263.890 61.566 3.704 o
14 4 8 984.595 1042.170 62.315 23.027 o
14 4 10 12417.100 11818.200 132.451 0.652 o
14 4 12 622.808 510.125 47.841 42.541 o
14 4 14 19.466 -33.085 58.374 454.310 o
14 4 16 0.121 -140.283 74.716 346.210 o
14 5 1 4628.350 4528.370 68.749 3.174 o
14 5 3 162.083 137.506 22.877 177.119 o
14 5 5 461.082 314.564 30.400 63.812 o
14 5 7 11903.500 10983.400 125.414 0.713 o
14 5 9 21641.300 22351.800 208.711 0.231 o
14 5 11 7848.530 6697.210 101.378 1.486 o
14 5 13 812.444 928.852 66.208 27.455 o
14 5 15 3055.520 3311.940 130.751 5.306 o
14 6 0 121848.000 121516.000 1763.330 0.009 o
14 6 2 5069.320 3676.600 57.370 3.172 o
14 6 4 99993.600 94503.800 759.429 0.013 o
14 6 6 9356.020 7692.700 125.079 1.133 o
14 6 8 16237.500 16256.100 164.158 0.395 o
14 6 10 453.421 157.745 35.558 73.636 o
14 6 12 471.743 290.670 48.650 61.041 o
14 6 14 9.507 -48.784 58.984 496.809 o
14 6 16 46.555 -30.193 82.570 218.340 o
14 7 1 59709.300 57846.400 481.537 0.036 o
14 7 3 11326.200 11284.800 111.215 0.745 o
14 7 5 2183.370 1600.240 75.871 10.035 o
14 7 7 6232.230 6027.480 92.446 2.017 o
14 7 9 1224.030 1014.340 54.083 19.830 o
14 7 11 399.435 306.627 46.405 68.615 o
14 7 13 9.969 -77.678 49.950 660.255 o
14 7 15 1102.560 920.472 81.896 21.389 o
14 8 0 166840.000 169090.000 2891.250 0.005 o
14 8 2 22630.000 21256.100 186.534 0.226 o
14 8 4 8429.530 8666.260 98.003 1.202 o
14 8 6 30499.000 30457.000 274.054 0.125 o
14 8 8 305.692 285.470 37.132 87.121 o
14 8 10 17049.200 15914.100 167.502 0.378 o
14 8 12 1803.710 1512.610 86.854 12.010 o
14 8 14 5325.730 5196.420 126.639 2.534 o
14 8 16 108.738 83.465 79.486 148.592 o
14 9 1 26895.700 28050.100 243.930 0.154 o
14 9 3 9879.890 8833.560 103.353 0.996 o
14 9 5 21268.300 21804.200 214.094 0.239 o
14 9 7 306.601 373.216 38.336 78.905 o
14 9 9 4533.890 4940.970 84.824 3.087 o
14 9 11 840.381 1018.080 53.821 26.371 o
14 9 13 2101.980 2381.640 101.982 8.662 o
14 9 15 726.110 925.199 81.032 28.698 o
14 10 0 95193.600 100038.000 1111.000 0.014 o
14 10 2 1.347 -22.074 27.330 2401.180 o
14 10 4 104549.000 103190.000 889.237 0.012 o
14 10 6 80.823 175.857 29.775 229.715 o
14 10 8 15950.100 17607.500 176.000 0.384 o
14 10 10 4139.110 3591.830 83.237 3.938 o
14 10 12 7.968 -113.146 47.950 730.903 o
14 10 14 3.603 -67.704 62.672 473.585 o
14 10 16 0.950 -52.416 80.950 293.362 o
14 11 1 10999.000 10227.300 103.443 0.814 o
14 11 3 149.458 150.795 27.466 177.885 o
14 11 5 35363.600 33648.400 293.794 0.098 o
14 11 7 1013.340 1186.460 68.541 21.204 o
14 11 9 2841.690 2872.390 77.146 6.249 o
14 11 11 6469.000 7741.020 116.448 1.684 o
14 11 13 2439.700 3069.630 112.593 6.739 o
14 11 15 1427.850 1509.680 105.537 14.145 o
14 12 0 373.413 652.900 45.204 54.227 o
14 12 2 240.270 303.272 27.559 102.798 o
14 12 4 502.553 810.407 47.741 41.065 o
14 12 6 21929.900 22225.300 207.573 0.228 o
14 12 8 4343.720 4189.030 79.556 3.502 o
14 12 10 583.471 405.632 46.017 47.959 o
14 12 12 1258.310 749.239 63.124 20.979 o
14 12 14 5652.350 6103.190 148.720 2.182 o
14 12 16 112.792 52.528 207.473 39.297 o
14 13 1 34059.900 35410.100 307.334 0.099 o
14 13 3 40527.200 40050.900 359.965 0.074 o
14 13 5 35932.200 34775.200 305.188 0.094 o
14 13 7 21210.600 24327.500 225.183 0.224 o
14 13 9 479.994 311.415 40.986 60.518 o
14 13 11 168.801 26.736 54.058 174.723 o
14 13 13 218.469 222.116 65.480 100.024 o
14 13 15 31.808 37.137 77.444 235.667 o
14 14 0 7830.710 9507.350 148.981 1.220 o
14 14 2 1991.430 2351.260 59.068 9.403 o
14 14 4 8143.530 9556.410 109.595 1.176 o
14 14 6 3571.600 3471.080 69.930 4.644 o
14 14 8 9468.620 9686.090 127.524 0.991 o
14 14 10 1133.170 1040.630 72.451 20.405 o
14 14 12 10.675 -72.311 56.181 534.090 o
14 14 14 736.162 542.568 77.121 34.334 o
14 15 1 1.531 -3.798 28.961 2136.570 o
14 15 3 1218.550 663.471 33.818 23.006 o
14 15 5 335.848 454.852 33.843 69.789 o
14 15 7 4806.600 4827.610 87.641 2.948 o
14 15 9 804.651 244.250 48.302 40.123 o
14 15 11 6790.070 7205.720 126.908 1.666 o
14 15 13 5876.580 5690.040 176.250 2.153 o
14 15 15 6089.540 6937.790 179.425 1.871 o
14 16 0 33.437 515.796 50.376 122.633 o
14 16 2 133.801 128.829 32.707 194.276 o
14 16 4 19164.700 18758.100 179.798 0.298 o
14 16 6 6919.290 4974.060 88.041 1.965 o
14 16 8 22863.400 24670.400 255.372 0.203 o
14 16 10 3811.140 3642.940 111.658 4.195 o
14 16 12 67.738 10.805 61.994 273.847 o
14 16 14 174.754 194.119 72.559 110.035 o
14 17 1 20714.900 19061.600 181.524 0.268 o
14 17 3 32056.300 37654.800 320.170 0.102 o
14 17 5 20552.400 22646.500 206.237 0.244 o
14 17 7 10590.900 13213.000 156.546 0.725 o
14 17 9 2302.210 2043.870 90.053 8.646 o
14 17 11 173.815 100.883 58.631 142.974 o
14 17 13 374.504 261.058 71.318 67.348 o
14 18 0 522.545 542.696 51.789 46.830 o
14 18 2 493.179 420.030 34.869 55.238 o
14 18 4 27.129 -45.541 29.520 939.932 o
14 18 6 18547.800 18963.200 199.419 0.307 o
14 18 8 5831.840 6125.110 132.310 2.121 o
14 18 10 1270.130 1061.170 103.194 17.606 o
14 18 12 1.929 -94.326 68.653 403.248 o
14 18 14 3803.850 3906.080 141.753 4.003 o
14 19 1 39.450 -76.771 34.330 665.394 o
14 19 3 17.443 87.232 33.523 508.017 o
14 19 5 9962.030 9356.530 123.913 0.955 o
14 19 7 273.962 17.071 47.163 128.592 o
14 19 9 747.663 442.904 58.451 37.449 o
14 19 11 190.079 430.406 66.099 83.821 o
14 19 13 821.774 754.363 75.843 28.788 o
14 20 0 13173.700 11985.900 179.035 0.601 o
14 20 2 110.080 247.116 35.448 164.141 o
14 20 4 12501.800 14569.500 148.536 0.570 o
14 20 6 1990.770 2121.610 85.224 9.678 o
14 20 8 4541.100 4569.100 113.519 3.178 o
14 20 10 725.718 695.856 61.209 33.406 o
14 20 12 1166.430 980.127 71.738 20.385 o
14 21 1 4901.650 5852.910 96.361 2.604 o
14 21 3 4151.550 5269.000 86.039 3.234 o
14 21 5 4444.870 5851.140 100.382 2.848 o
14 21 7 5445.010 5896.830 118.686 2.328 o
14 21 9 26.338 -101.232 62.207 385.230 o
14 21 11 485.077 341.654 71.379 53.104 o
14 21 13 1941.410 1768.190 158.930 9.696 o
14 22 0 0.884 -3.591 57.353 581.314 o
14 22 2 52.762 -69.294 36.026 535.210 o
14 22 4 216.389 251.168 36.700 113.824 o
14 22 6 4178.540 3732.180 99.418 3.813 o
14 22 8 5535.480 5914.710 126.391 2.281 o
14 22 10 1596.110 1953.230 147.447 10.977 o
14 22 12 11.189 -247.027 69.227 366.345 o
14 23 1 100.386 -59.727 39.154 323.965 o
14 23 3 130.694 312.279 41.253 131.367 o
14 23 5 6232.880 5852.980 106.271 2.041 o
14 23 7 777.262 562.071 60.607 33.964 o
14 23 9 252.788 208.894 60.857 96.313 o
14 23 11 1028.700 1020.040 89.745 21.432 o
14 24 0 36.471 -21.354 65.982 325.065 o
14 24 2 660.793 495.706 43.251 41.380 o
14 24 4 622.268 825.610 59.868 34.828 o
14 24 6 12300.300 13424.100 167.111 0.610 o
14 24 8 1306.980 1264.740 84.437 16.717 o
14 24 10 12.149 -132.222 71.471 343.094 o
14 24 12 697.812 830.764 133.970 26.006 o
14 25 1 836.947 912.982 55.854 27.560 o
14 25 3 728.084 1037.890 51.271 28.906 o
14 25 5 6783.710 6935.910 118.659 1.706 o
14 25 7 60.187 -38.730 55.627 337.032 o
14 25 9 46.563 65.810 68.323 236.756 o
14 25 11 556.155 533.492 74.539 42.286 o
14 26 0 8658.620 9819.430 186.003 1.072 o
14 26 2 2.374 -136.031 43.216 981.450 o
14 26 4 7525.310 9469.450 128.790 1.278 o
14 26 6 253.499 388.717 56.925 80.476 o
14 26 8 1219.710 922.066 80.620 19.775 o
14 26 10 4.454 -30.489 69.450 385.553 o
14 27 1 462.031 523.895 49.104 51.846 o
14 27 3 1143.250 1153.040 63.650 19.754 o
14 27 5 2623.400 3113.130 104.993 6.341 o
14 27 7 428.970 251.461 67.121 63.127 o
14 27 9 2307.790 2020.270 124.076 8.393 o
14 28 0 6033.810 4852.260 152.388 2.275 o
14 28 2 924.422 931.628 62.738 25.159 o
14 28 4 33.216 -65.586 51.600 469.900 o
14 28 6 1875.710 1739.490 92.143 10.967 o
14 28 8 36.221 70.031 67.498 251.489 o
14 29 1 199.348 277.119 51.158 107.050 o
14 29 3 353.196 797.713 60.381 48.320 o
14 29 5 1212.630 1346.020 94.077 17.001 o
14 29 7 6.655 -58.977 69.952 373.203 o
14 30 0 8530.300 9562.380 204.817 1.101 o
14 30 2 34.631 32.313 53.671 378.585 o
14 30 4 6952.110 7282.800 136.960 1.613 o
14 30 6 17.212 -134.419 66.015 378.585 o
14 31 1 4.997 -77.629 57.442 549.975 o
14 31 3 4.011 -14.904 56.417 576.142 o
14 31 5 1121.640 888.493 68.317 21.834 o
14 32 0 7.929 29.557 86.728 227.207 o
14 32 2 13.362 -62.531 57.930 491.096 o
14 32 4 180.937 115.587 64.978 129.066 o
14 33 1 2048.370 1906.090 107.155 9.674 o
14 33 3 2479.450 3031.300 119.012 6.660 o
15 1 2 13255.300 15735.400 150.479 0.509 o
15 1 4 3689.740 4095.440 66.858 4.157 o
15 1 6 497.794 465.293 33.004 53.245 o
15 1 8 279.352 367.013 34.122 85.208 o
15 1 10 8162.100 7048.100 104.161 1.387 o
15 1 12 16.781 17.790 42.612 658.299 o
15 1 14 19.913 -109.844 60.330 428.948 o
15 1 16 366.768 599.631 78.033 50.937 o
15 2 1 19158.500 18058.500 159.922 0.305 o
15 2 3 16521.600 15749.500 145.564 0.395 o
15 2 5 11020.900 11104.000 120.514 0.775 o
15 2 7 8780.300 8990.120 104.639 1.126 o
15 2 9 115.809 197.722 37.638 174.834 o
15 2 11 1281.130 1234.800 54.563 17.782 o
15 2 13 178.260 119.088 54.944 140.772 o
15 2 15 406.830 694.843 77.248 45.545 o
15 3 2 13927.900 14498.700 144.057 0.507 o
15 3 4 9824.250 9352.410 103.287 0.972 o
15 3 6 6848.270 7102.610 87.856 1.677 o
15 3 8 24281.000 24639.300 226.328 0.189 o
15 3 10 1798.590 2433.330 74.528 9.912 o
15 3 12 13348.100 12551.600 152.799 0.578 o
15 3 14 275.850 106.876 60.905 103.169 o
15 3 16 3985.170 4069.080 143.967 3.755 o
15 4 1 66311.500 59279.400 481.753 0.031 o
15 4 3 41041.700 42048.200 340.179 0.070 o
15 4 5 11330.200 11555.800 120.524 0.734 o
15 4 7 19353.600 20382.100 191.546 0.280 o
15 4 9 1554.620 2069.190 67.256 12.069 o
15 4 11 275.540 292.139 39.961 91.662 o
15 4 13 540.360 759.067 62.409 39.164 o
15 4 15 1831.560 2175.110 151.587 9.448 o
15 5 2 140322.000 145589.000 1439.010 0.006 o
15 5 4 1361.220 2405.310 56.717 12.319 o
15 5 6 21407.900 23461.700 217.332 0.227 o
15 5 8 2598.510 2207.070 60.970 7.652 o
15 5 10 1710.750 1529.010 64.501 12.789 o
15 5 12 1265.990 1175.350 85.895 17.562 o
15 5 14 353.089 301.845 62.469 70.374 o
15 5 16 0.751 -31.373 76.969 324.749 o
15 6 1 3369.450 2488.060 57.094 5.679 o
15 6 3 1328.910 1398.390 43.141 16.594 o
15 6 5 2282.790 2112.730 56.584 8.788 o
15 6 7 10712.900 10676.000 130.263 0.817 o
15 6 9 5503.600 5456.580 92.704 2.414 o
15 6 11 4278.100 4821.770 94.466 3.296 o
15 6 13 1214.850 1105.950 81.682 18.652 o
15 6 15 3743.050 4233.770 137.437 3.914 o
15 7 2 803.619 762.327 33.321 31.341 o
15 7 4 10297.400 9170.980 103.682 0.931 o
15 7 6 165.361 278.311 38.145 126.300 o
15 7 8 38676.400 41065.700 384.321 0.077 o
15 7 10 3535.580 3735.000 82.338 4.507 o
15 7 12 4041.970 3179.180 107.050 4.205 o
15 7 14 1335.770 1272.130 80.824 16.484 o
15 7 16 1778.000 1892.010 144.143 10.345 o
15 8 1 46075.700 48868.300 411.319 0.055 o
15 8 3 54162.800 54442.300 436.563 0.042 o
15 8 5 43717.900 44800.500 382.811 0.062 o
15 8 7 6580.940 9153.700 116.491 1.491 o
15 8 9 9073.920 7309.350 111.819 1.205 o
15 8 11 179.499 260.023 49.766 116.709 o
15 8 13 14.595 -86.096 61.087 442.795 o
15 8 15 181.595 105.739 75.138 119.316 o
15 9 2 5285.960 4734.830 71.300 2.710 o
15 9 4 3868.030 3776.260 63.986 4.141 o
15 9 6 6018.620 6036.540 89.865 2.091 o
15 9 8 1546.070 2350.090 77.050 11.252 o
15 9 10 144.089 15.570 39.394 232.606 o
15 9 12 2511.120 2847.820 97.204 6.906 o
15 9 14 11.449 -43.475 69.054 367.215 o
15 9 16 298.201 257.654 83.072 72.523 o
15 10 1 5956.330 6910.910 85.461 1.964 o
15 10 3 3133.880 3020.750 71.736 5.596 o
15 10 5 160.727 216.659 30.348 147.589 o
15 10 7 5437.200 6321.590 91.887 2.258 o
15 10 9 741.859 603.008 54.813 34.895 o
15 10 11 2416.100 2343.300 86.196 7.857 o
15 10 13 4875.260 5053.020 127.446 2.805 o
15 10 15 5736.450 6524.430 159.626 2.066 o
15 11 2 48336.900 48757.600 402.825 0.052 o
15 11 4 2105.000 1754.790 58.054 10.166 o
15 11 6 39080.700 44490.300 400.537 0.072 o
15 11 8 988.080 1728.670 75.996 17.835 o
15 11 10 4878.680 4503.970 94.503 2.998 o
15 11 12 2871.970 2699.290 103.715 6.263 o
15 11 14 1.611 -46.588 73.516 353.350 o
15 12 1 6441.410 7886.480 94.323 1.679 o
15 12 3 16011.100 16988.000 164.943 0.391 o
15 12 5 24809.900 23271.100 219.040 0.191 o
15 12 7 2684.930 3722.520 75.091 5.755 o
15 12 9 4157.220 3817.410 82.506 3.817 o
15 12 11 2254.360 2807.540 96.049 7.606 o
15 12 13 644.623 665.149 73.584 35.753 o
15 12 15 55.859 67.391 76.823 196.297 o
15 13 2 164.187 276.127 29.531 132.263 o
15 13 4 6951.220 6975.690 97.720 1.664 o
15 13 6 3067.620 2939.540 69.927 5.784 o
15 13 8 20943.100 23332.600 220.394 0.234 o
15 13 10 3973.510 3909.820 92.614 3.932 o
15 13 12 12687.500 12506.400 178.063 0.613 o
15 13 14 338.549 332.765 74.375 66.331 o
15 14 1 2312.500 3312.520 63.567 6.962 o
15 14 3 8319.800 9297.490 114.023 1.169 o
15 14 5 474.812 312.748 35.410 61.792 o
15 14 7 5269.510 7414.550 100.581 2.108 o
15 14 9 1190.350 779.810 63.981 21.750 o
15 14 11 8673.940 9034.410 142.596 1.131 o
15 14 13 544.888 916.970 82.801 33.925 o
15 14 15 947.742 926.988 83.434 23.822 o
15 15 2 32901.600 36680.300 305.369 0.101 o
15 15 4 69.471 -12.619 34.489 455.478 o
15 15 6 43964.700 46987.000 404.734 0.060 o
15 15 8 560.648 512.774 54.958 45.099 o
15 15 10 27.863 -67.198 49.178 531.840 o
15 15 12 14.961 9.328 62.461 406.507 o
15 15 14 25.402 2.187 74.277 289.777 o
15 16 1 3.295 -5.659 30.511 1800.300 o
15 16 3 533.492 492.620 33.470 49.614 o
15 16 5 5339.160 5853.810 89.154 2.401 o
15 16 7 1658.790 1965.130 71.605 11.731 o
15 16 9 226.717 331.625 63.414 87.492 o
15 16 11 1712.840 1288.340 99.011 13.063 o
15 16 13 1102.440 1150.030 116.582 18.476 o
15 17 2 866.272 1250.020 53.485 23.568 o
15 17 4 2289.210 2215.400 63.482 8.561 o
15 17 6 296.809 225.242 40.142 94.257 o
15 17 8 9047.330 9255.950 141.053 1.067 o
15 17 10 2398.580 2884.290 107.255 7.077 o
15 17 12 3936.480 4461.230 146.474 3.624 o
15 17 14 47.397 91.029 76.495 194.329 o
15 18 1 5387.800 5371.400 81.877 2.493 o
15 18 3 11935.200 11398.800 121.177 0.697 o
15 18 5 6288.580 5530.090 83.808 2.088 o
15 18 7 796.386 813.811 51.551 30.058 o
15 18 9 27.677 -130.397 51.486 500.964 o
15 18 11 1218.490 953.348 71.711 19.860 o
15 18 13 193.195 180.528 69.754 109.107 o
15 19 2 10241.600 9400.770 112.968 0.924 o
15 19 4 41.758 63.419 35.141 432.739 o
15 19 6 2207.160 2400.060 103.350 8.285 o
15 19 8 3696.230 3853.700 106.047 4.216 o
15 19 10 734.127 350.425 57.512 40.115 o
15 19 12 66.070 -0.832 70.050 247.584 o
15 20 1 48.273 10.349 35.756 533.591 o
15 20 3 650.646 549.204 37.592 40.977 o
15 20 5 4827.440 5799.550 103.986 2.650 o
15 20 7 5486.730 4440.860 103.675 2.661 o
15 20 9 2897.080 3284.490 125.406 5.599 o
15 20 11 505.355 343.784 75.695 50.674 o
15 20 13 3127.470 2935.540 154.495 5.383 o
15 21 2 337.608 315.062 40.075 78.163 o
15 21 4 3251.660 3674.170 75.409 4.919 o
15 21 6 6546.340 6490.930 114.686 1.835 o
15 21 8 1706.420 1432.540 91.459 12.767 o
15 21 10 850.150 643.419 63.717 30.267 o
15 21 12 8.543 -171.402 73.442 335.481 o
15 22 1 5743.170 5103.760 93.540 2.385 o
15 22 3 9670.590 8894.830 109.987 1.016 o
15 22 5 107.438 161.018 45.712 184.157 o
15 22 7 6857.800 7898.540 128.951 1.565 o
15 22 9 2742.850 3192.340 109.711 6.013 o
15 22 11 1576.660 1493.010 127.357 12.726 o
15 23 2 5.426 -23.336 40.087 1049.330 o
15 23 4 9097.620 10985.900 133.750 0.959 o
15 23 6 2510.470 3042.800 110.450 6.625 o
15 23 8 3376.800 3922.910 115.965 4.513 o
15 23 10 858.543 680.088 69.594 29.192 o
15 23 12 1755.140 1569.920 133.520 11.390 o
15 24 1 1943.980 1872.680 81.513 10.440 o
15 24 3 222.920 310.904 43.027 100.474 o
15 24 5 836.417 672.400 56.161 30.680 o
15 24 7 1748.980 1962.110 114.252 10.762 o
15 24 9 2152.200 1880.570 117.150 9.224 o
15 24 11 35.857 -113.595 72.882 281.088 o
15 25 2 1436.910 1155.980 52.275 16.601 o
15 25 4 231.424 266.326 49.284 100.938 o
15 25 6 2554.050 2360.010 111.586 7.315 o
15 25 8 400.876 464.808 69.707 55.240 o
15 25 10 16.110 -76.940 71.994 328.625 o
15 26 1 914.930 1094.210 65.810 23.671 o
15 26 3 1851.720 2059.740 83.856 10.413 o
15 26 5 3176.560 4020.520 107.715 4.719 o
15 26 7 170.816 145.297 64.122 128.123 o
15 26 9 1853.060 1579.230 149.750 10.611 o
15 27 2 262.786 224.316 49.601 98.214 o
15 27 4 1214.550 1002.320 62.925 19.827 o
15 27 6 117.192 63.696 66.550 174.835 o
15 27 8 2205.240 1974.980 119.809 8.843 o
15 28 1 5730.710 5237.250 106.341 2.354 o
15 28 3 1901.900 1634.590 78.521 11.246 o
15 28 5 1372.490 1170.500 77.178 16.704 o
15 28 7 5.990 48.513 65.164 347.307 o
15 28 9 1126.840 1182.930 89.007 19.021 o
15 29 2 1248.160 1192.560 66.496 18.151 o
15 29 4 470.924 497.169 62.613 50.136 o
15 29 6 678.133 353.380 64.199 42.012 o
15 29 8 8.896 -38.910 68.775 377.979 o
15 30 1 577.224 671.636 74.658 38.160 o
15 30 3 76.920 -78.714 55.439 299.334 o
15 30 5 908.291 748.380 65.879 27.341 o
15 30 7 34.281 -4.915 70.422 299.440 o
15 31 2 381.100 443.240 60.422 60.007 o
15 31 4 51.911 1.715 60.730 322.148 o
15 31 6 221.709 139.451 78.408 99.771 o
15 32 1 439.729 427.496 63.387 54.918 o
15 32 3 1159.090 1171.930 69.800 19.266 o
15 33 2 1729.500 1677.510 144.522 11.052 o
16 1 1 2006.050 1664.810 46.988 10.899 o
16 1 3 24.724 33.864 23.120 819.500 o
16 1 5 10500.000 10131.800 163.097 0.857 o
16 1 7 32.023 -27.175 30.327 833.298 o
16 1 9 777.971 947.120 54.870 28.628 o
16 1 11 20.124 -56.948 45.373 658.419 o
16 1 13 525.185 684.760 58.806 41.982 o
16 1 15 17.526 -100.389 73.370 314.620 o
16 2 0 16282.000 11172.100 152.734 0.479 o
16 2 2 1745.550 1691.550 47.369 12.231 o
16 2 4 3326.490 4313.770 110.738 4.359 o
16 2 6 505.494 414.758 31.129 54.827 o
16 2 8 6.921 15.239 33.177 1114.610 o
16 2 10 42.606 12.851 41.085 503.821 o
16 2 12 787.225 741.276 52.336 31.315 o
16 2 14 308.749 171.558 60.166 88.713 o
16 2 16 16.425 -122.432 76.615 293.678 o
16 3 1 4914.350 7642.920 84.186 2.207 o
16 3 3 23197.600 27208.900 250.845 0.187 o
16 3 5 2000.230 2140.750 81.187 9.635 o
16 3 7 14541.100 13232.900 136.548 0.508 o
16 3 9 2180.800 2327.120 72.271 8.691 o
16 3 11 6719.510 5563.700 100.495 1.930 o
16 3 13 504.412 615.611 58.201 44.987 o
16 3 15 22.424 -152.354 70.197 327.447 o
16 4 0 337.322 3297.630 103.367 15.793 o
16 4 2 2847.670 2968.820 56.204 6.198 o
16 4 4 168.333 143.867 28.051 166.411 o
16 4 6 23.437 32.300 29.878 736.256 o
16 4 8 762.899 868.568 51.259 30.241 o
16 4 10 456.068 417.254 46.834 56.924 o
16 4 12 2154.550 1932.730 91.548 9.356 o
16 4 14 451.520 314.288 65.318 58.340 o
16 4 16 11.196 -103.079 81.874 268.981 o
16 5 1 202.167 248.049 28.822 123.027 o
16 5 3 21154.000 20130.800 180.456 0.253 o
16 5 5 2878.780 2694.790 79.178 6.346 o
16 5 7 7884.190 8168.350 102.849 1.334 o
16 5 9 6648.210 5789.780 90.468 1.920 o
16 5 11 1563.120 809.721 54.700 17.037 o
16 5 13 2106.680 2682.540 98.679 8.193 o
16 5 15 10.476 -139.429 69.964 361.456 o
16 6 0 3033.080 5207.560 109.160 4.196 o
16 6 2 3187.080 2592.920 57.186 5.909 o
16 6 4 2249.190 2834.880 56.984 7.765 o
16 6 6 519.488 367.731 39.078 54.738 o
16 6 8 237.438 236.461 42.584 106.760 o
16 6 10 5850.260 5956.860 102.877 2.162 o
16 6 12 2219.850 2312.880 113.448 8.302 o
16 6 14 988.757 1250.430 77.671 20.792 o
16 6 16 12.573 -278.805 74.082 320.446 o
16 7 1 6674.570 7247.930 86.751 1.703 o
16 7 3 836.820 611.521 35.215 32.575 o
16 7 5 3106.430 3469.210 64.779 5.296 o
16 7 7 12775.100 13725.200 156.160 0.577 o
16 7 9 5536.180 6232.150 106.519 2.229 o
16 7 11 3699.030 4051.960 104.887 4.112 o
16 7 13 659.146 310.883 62.195 44.359 o
16 7 15 23.157 -201.400 74.742 293.165 o
16 8 0 9106.690 9149.480 189.959 1.056 o
16 8 2 53.803 76.989 27.528 400.210 o
16 8 4 280.142 253.624 30.776 98.005 o
16 8 6 420.388 509.748 39.956 57.001 o
16 8 8 1099.540 656.020 46.390 24.992 o
16 8 10 24.343 -16.456 42.608 671.752 o
16 8 12 1220.790 643.296 61.963 22.420 o
16 8 14 571.665 644.248 79.089 38.448 o
16 8 16 15.423 -101.584 80.432 270.833 o
16 9 1 5615.940 6274.600 87.737 2.198 o
16 9 3 9833.020 8766.140 118.048 1.003 o
16 9 5 9414.700 9957.020 123.870 0.982 o
16 9 7 0.306 -58.055 34.856 1574.990 o
16 9 9 108.891 64.868 40.254 244.696 o
16 9 11 4640.530 4597.280 110.015 3.105 o
16 9 13 1293.200 1122.800 80.765 17.689 o
16 9 15 13.224 -47.440 78.258 288.667 o
16 10 0 2919.790 4127.220 93.966 5.024 o
16 10 2 98.785 86.560 29.045 270.085 o
16 10 4 5256.730 5573.220 90.571 2.502 o
16 10 6 4564.530 4530.080 77.901 3.211 o
16 10 8 1349.030 1771.050 65.191 14.480 o
16 10 10 15638.000 15520.400 176.913 0.424 o
16 10 12 3.119 -176.830 57.780 556.783 o
16 10 14 678.113 901.788 80.570 30.299 o
16 11 1 5141.580 5290.970 74.348 2.638 o
16 11 3 11763.200 10789.100 110.884 0.731 o
16 11 5 531.013 442.316 35.013 51.419 o
16 11 7 2149.460 2104.580 73.463 9.187 o
16 11 9 369.641 349.694 41.447 70.757 o
16 11 11 635.966 572.836 56.694 39.599 o
16 11 13 155.264 354.654 66.896 98.326 o
16 11 15 3.752 -34.924 81.626 283.387 o
16 12 0 18469.700 20132.900 251.509 0.297 o
16 12 2 846.083 519.169 32.559 33.900 o
16 12 4 23834.700 22643.400 213.997 0.204 o
16 12 6 1309.080 1262.670 52.797 17.357 o
16 12 8 14.547 -32.083 33.807 1087.980 o
16 12 10 4068.510 4331.480 98.582 3.648 o
16 12 12 26.285 16.950 65.070 336.068 o
16 12 14 812.461 785.683 78.072 28.484 o
16 13 1 236.423 448.028 32.748 86.011 o
16 13 3 1189.200 1043.640 43.956 20.313 o
16 13 5 1734.930 1083.080 50.595 14.335 o
16 13 7 7597.950 10181.300 121.182 1.210 o
16 13 9 2038.560 2398.280 82.497 8.996 o
16 13 11 142.659 5.245 57.445 198.109 o
16 13 13 338.864 242.677 85.207 67.480 o
16 13 15 296.215 305.113 78.362 71.692 o
16 14 0 18541.100 20467.200 257.885 0.292 o
16 14 2 2061.080 1886.970 59.893 10.058 o
16 14 4 6163.210 6500.770 95.199 1.960 o
16 14 6 330.213 559.874 40.802 63.150 o
16 14 8 413.286 536.695 53.798 54.387 o
16 14 10 192.611 124.017 47.899 140.149 o
16 14 12 670.232 562.472 69.473 37.144 o
16 14 14 13.632 -8.312 74.925 311.573 o
16 15 1 3573.300 3586.820 73.974 4.564 o
16 15 3 11362.300 11891.600 126.271 0.719 o
16 15 5 1934.810 2303.900 68.265 9.663 o
16 15 7 9427.080 9652.820 118.796 0.999 o
16 15 9 12.650 -176.198 52.170 590.897 o
16 15 11 3319.780 3892.360 120.101 4.589 o
16 15 13 48.273 119.229 73.429 190.274 o
16 16 0 757.035 709.647 52.630 32.715 o
16 16 2 197.181 4.904 31.159 194.931 o
16 16 4 477.185 131.933 36.196 72.009 o
16 16 6 3218.380 4025.540 79.897 4.723 o
16 16 8 7671.350 7869.570 126.287 1.397 o
16 16 10 52.416 -62.182 51.247 392.588 o
16 16 12 0.305 -148.552 73.206 360.082 o
16 16 14 917.977 717.625 79.843 26.702 o
16 17 1 89.586 30.072 33.046 338.173 o
16 17 3 3779.270 4305.920 75.932 3.950 o
16 17 5 621.821 504.839 38.846 43.476 o
16 17 7 5282.210 5119.950 103.685 2.592 o
16 17 9 39.024 -160.303 51.502 443.449 o
16 17 11 554.270 633.586 66.304 40.978 o
16 17 13 1369.040 1306.960 91.752 15.760 o
16 18 0 17734.100 16954.400 227.992 0.346 o
16 18 2 68.807 74.295 34.656 328.476 o
16 18 4 28540.000 29945.300 269.405 0.137 o
16 18 6 100.427 341.174 48.053 132.614 o
16 18 8 44.149 -95.298 48.826 447.806 o
16 18 10 72.720 175.094 55.029 190.115 o
16 18 12 920.453 755.892 80.725 26.182 o
16 19 1 2130.980 2374.000 70.323 8.792 o
16 19 3 1344.870 1794.880 79.004 14.209 o
16 19 5 83.067 5.892 37.642 371.177 o
16 19 7 999.280 622.078 54.869 27.208 o
16 19 9 1011.710 813.183 62.606 24.612 o
16 19 11 113.959 178.444 69.032 139.350 o
16 19 13 23.189 -99.849 73.863 299.020 o
16 20 0 2559.630 1234.620 80.245 9.233 o
16 20 2 177.995 167.404 38.142 145.501 o
16 20 4 817.987 725.761 42.560 31.104 o
16 20 6 2031.900 1900.990 89.959 9.920 o
16 20 8 4266.010 3682.720 104.850 3.749 o
16 20 10 3129.940 3431.020 121.633 5.140 o
16 20 12 709.831 694.870 75.382 32.839 o
16 21 1 1578.310 1697.280 62.041 13.131 o
16 21 3 5858.480 6768.480 99.504 2.015 o
16 21 5 261.566 279.984 49.531 92.199 o
16 21 7 11932.100 14001.400 185.689 0.613 o
16 21 9 33.410 -147.614 57.457 406.061 o
16 21 11 12.268 -128.104 63.184 427.260 o
16 22 0 3990.630 5596.500 129.479 3.183 o
16 22 2 137.750 18.649 39.769 238.004 o
16 22 4 6892.000 8781.710 120.734 1.464 o
16 22 6 4767.270 5307.890 111.513 2.809 o
16 22 8 9598.670 10399.700 149.741 0.934 o
16 22 10 38.471 3.906 65.311 320.430 o
16 22 12 1107.650 747.809 80.670 22.727 o
16 23 1 3628.350 3678.770 84.053 4.429 o
16 23 3 7530.890 8792.630 118.565 1.339 o
16 23 5 283.248 248.225 52.766 89.578 o
16 23 7 467.471 360.109 56.453 56.755 o
16 23 9 1470.850 1586.170 108.689 13.501 o
16 23 11 1297.430 1145.550 87.836 17.333 o
16 24 0 3518.410 3327.470 124.741 4.680 o
16 24 2 2960.740 3795.170 99.744 5.189 o
16 24 4 202.055 207.164 50.040 117.822 o
16 24 6 1680.980 2226.290 115.412 10.453 o
16 24 8 588.735 440.981 66.712 44.063 o
16 24 10 9.292 -100.000 66.159 404.504 o
16 25 1 3423.310 3707.000 91.586 4.643 o
16 25 3 10714.600 12274.900 151.067 0.751 o
16 25 5 141.541 36.015 54.959 190.874 o
16 25 7 5897.290 5544.650 163.424 2.183 o
16 25 9 111.852 199.218 65.896 139.757 o
16 26 0 14.933 -21.960 63.550 412.414 o
16 26 2 20.191 -34.797 46.960 626.555 o
16 26 4 11.764 3.965 53.664 555.894 o
16 26 6 2989.850 3529.840 122.657 5.270 o
16 26 8 35.781 78.733 64.288 259.900 o
16 26 10 1422.720 1125.130 85.863 16.240 o
16 27 1 559.979 503.611 50.823 45.870 o
16 27 3 803.700 672.365 57.932 31.535 o
16 27 5 4.228 -7.284 62.489 473.071 o
16 27 7 2062.670 2285.740 116.778 8.828 o
16 27 9 6.756 -36.586 70.246 369.948 o
16 28 0 13813.100 15332.700 241.128 0.490 o
16 28 2 756.071 939.045 62.105 28.926 o
16 28 4 2652.150 2743.750 106.924 6.659 o
16 28 6 308.228 379.239 62.252 71.242 o
16 28 8 134.694 30.487 70.135 166.832 o
16 29 1 3145.010 3431.580 108.546 5.160 o
16 29 3 590.670 757.123 62.498 37.093 o
16 29 5 539.270 591.626 63.727 43.072 o
16 29 7 0.200 -3.103 67.627 422.184 o
16 30 0 73.845 152.452 79.803 148.223 o
16 30 2 26.499 -5.699 56.640 442.973 o
16 30 4 3.388 -24.492 60.109 514.393 o
16 30 6 4529.010 4699.380 131.106 3.120 o
16 31 1 2839.170 2915.690 111.646 6.084 o
16 31 3 773.140 780.184 67.451 30.274 o
16 31 5 567.457 606.222 72.295 40.292 o
16 32 0 3406.490 3955.030 171.941 4.300 o
16 32 2 90.549 119.553 63.217 180.952 o
17 1 2 5645.690 5747.250 77.607 2.297 o
17 1 4 5969.100 6401.390 83.574 2.047 o
17 1 6 305.657 362.076 31.092 81.662 o
17 1 8 1915.890 1993.530 65.138 10.429 o
17 1 10 399.449 259.199 40.516 73.042 o
17 1 12 4051.190 4159.260 96.588 3.740 o
17 1 14 334.533 566.485 75.403 55.198 o
17 1 16 4698.570 4901.190 145.160 2.931 o
17 2 1 3875.180 3683.380 61.378 4.185 o
17 2 3 2462.580 2924.370 69.495 7.047 o
17 2 5 77.844 104.657 29.276 291.467 o
17 2 7 3514.150 3905.990 73.344 4.446 o
17 2 9 629.333 1048.450 62.191 30.877 o
17 2 11 1269.840 1239.940 79.998 17.331 o
17 2 13 1400.950 1568.180 101.114 14.223 o
17 2 15 1366.400 997.435 85.742 17.444 o
17 3 2 64033.700 73018.000 635.246 0.028 o
17 3 4 5923.760 5501.110 79.146 2.233 o
17 3 6 12308.600 13759.800 139.609 0.602 o
17 3 8 925.280 821.586 53.845 26.665 o
17 3 10 2889.000 2222.160 72.306 6.859 o
17 3 12 501.094 311.992 53.920 56.396 o
17 3 14 46.438 16.142 61.218 314.984 o
17 3 16 187.431 180.574 85.059 97.559 o
17 4 1 16787.600 19718.300 185.416 0.337 o
17 4 3 42354.200 40640.600 338.574 0.069 o
17 4 5 7867.210 9085.090 102.638 1.258 o
17 4 7 5985.300 6200.870 87.224 2.075 o
17 4 9 1665.590 1894.180 76.661 11.836 o
17 4 11 4397.460 4263.440 98.618 3.410 o
17 4 13 3730.290 3997.580 109.310 4.100 o
17 4 15 883.477 761.681 79.573 26.996 o
17 5 2 77.591 89.998 27.376 312.679 o
17 5 4 32142.400 32051.700 286.729 0.113 o
17 5 6 1180.570 1119.890 56.752 19.647 o
17 5 8 20814.500 19874.300 191.619 0.260 o
17 5 10 1127.210 950.877 54.849 21.665 o
17 5 12 13431.100 13875.000 177.345 0.541 o
17 5 14 351.949 565.341 77.350 53.420 o
17 5 16 3674.840 3769.810 150.578 4.179 o
17 6 1 458.898 479.358 31.077 56.026 o
17 6 3 11712.600 11469.600 117.582 0.710 o
17 6 5 595.542 1012.950 42.244 33.597 o
17 6 7 10598.900 10596.100 133.684 0.830 o
17 6 9 664.980 543.005 48.586 39.657 o
17 6 11 4645.580 4363.890 107.799 3.183 o
17 6 13 27.574 -122.649 60.930 393.301 o
17 6 15 133.688 106.438 73.389 140.660 o
17 7 2 18282.300 20142.700 181.594 0.301 o
17 7 4 8575.230 8788.470 98.295 1.171 o
17 7 6 26737.000 27686.000 263.269 0.156 o
17 7 8 857.612 375.031 45.221 35.445 o
17 7 10 668.601 547.595 57.273 38.667 o
17 7 12 457.084 843.164 75.749 39.506 o
17 7 14 486.839 422.795 74.877 49.411 o
17 7 16 534.068 346.344 140.438 35.997 o
17 8 1 4.235 -53.551 27.074 2108.170 o
17 8 3 29218.800 29020.400 249.533 0.136 o
17 8 5 363.851 514.321 39.839 62.173 o
17 8 7 16655.100 16210.500 179.429 0.384 o
17 8 9 5570.990 6076.630 107.846 2.245 o
17 8 11 9700.080 9316.080 141.011 0.984 o
17 8 13 1143.850 970.054 75.879 20.640 o
17 8 15 3437.400 3378.950 139.551 4.704 o
17 9 2 64810.000 68872.400 560.417 0.029 o
17 9 4 14260.100 12871.100 129.239 0.528 o
17 9 6 18435.500 18573.700 184.559 0.314 o
17 9 8 877.215 999.378 55.609 25.715 o
17 9 10 2886.630 2256.670 97.165 6.725 o
17 9 12 495.975 552.711 61.436 46.902 o
17 9 14 305.731 132.453 73.033 86.261 o
17 10 1 16715.400 18739.300 175.722 0.350 o
17 10 3 37690.300 38680.900 318.928 0.083 o
17 10 5 9181.600 9778.430 112.427 1.021 o
17 10 7 8713.580 9194.540 117.760 1.119 o
17 10 9 439.241 281.872 51.775 64.237 o
17 10 11 1664.210 1444.790 76.268 13.224 o
17 10 13 1432.170 1167.140 75.303 16.185 o
17 10 15 5.543 -168.636 77.827 307.129 o
17 11 2 4707.600 5200.930 78.725 2.901 o
17 11 4 6045.170 5790.670 87.901 2.127 o
17 11 6 2131.520 1823.700 62.752 9.876 o
17 11 8 1883.710 1645.710 72.695 11.370 o
17 11 10 187.514 304.199 56.503 103.294 o
17 11 12 610.676 458.991 66.260 42.499 o
17 11 14 414.413 472.331 77.617 52.169 o
17 12 1 913.610 981.286 38.660 25.687 o
17 12 3 16865.500 16149.300 156.561 0.380 o
17 12 5 3724.430 3220.420 71.337 4.608 o
17 12 7 17499.400 17430.800 182.329 0.347 o
17 12 9 6009.590 6329.890 108.287 2.035 o
17 12 11 3474.240 3224.990 111.274 4.839 o
17 12 13 53.067 29.767 80.410 204.581 o
17 12 15 3453.920 3678.850 150.711 4.469 o
17 13 2 39667.600 40825.300 345.216 0.075 o
17 13 4 3331.580 3265.970 83.619 5.075 o
17 13 6 13224.800 13994.500 153.833 0.549 o
17 13 8 4.909 -89.601 41.054 1018.450 o
17 13 10 4663.170 3546.880 101.432 3.478 o
17 13 12 22.974 -58.040 65.611 364.376 o
17 13 14 6.130 -42.117 75.021 328.136 o
17 14 1 547.676 671.926 34.791 43.266 o
17 14 3 15563.700 15996.000 151.374 0.420 o
17 14 5 39.688 -35.864 35.238 648.947 o
17 14 7 10647.600 10116.800 124.594 0.848 o
17 14 9 5040.000 4474.760 116.111 2.888 o
17 14 11 47.361 -92.150 62.470 323.478 o
17 14 13 117.360 111.534 71.208 151.068 o
17 15 2 1004.440 908.460 41.673 24.512 o
17 15 4 15658.900 15506.800 162.594 0.424 o
17 15 6 0.584 -7.861 37.698 1337.270 o
17 15 8 15096.300 16130.300 176.214 0.432 o
17 15 10 37.673 -16.420 56.803 396.654 o
17 15 12 6617.110 6344.010 163.517 1.813 o
17 15 14 128.694 280.858 79.533 104.483 o
17 16 1 10929.400 9679.120 108.489 0.844 o
17 16 3 20515.600 22754.700 213.269 0.243 o
17 16 5 13843.300 12759.500 146.248 0.549 o
17 16 7 7782.370 6629.310 103.172 1.508 o
17 16 9 56.195 -204.525 59.568 321.510 o
17 16 11 1420.160 944.929 68.046 17.580 o
17 16 13 49.686 1.063 71.990 261.894 o
17 17 2 18754.200 19842.000 182.602 0.295 o
17 17 4 24.000 93.745 35.931 438.556 o
17 17 6 30995.200 28292.000 266.487 0.128 o
17 17 8 7.681 18.995 49.070 612.538 o
17 17 10 1575.060 912.069 62.438 16.281 o
17 17 12 16.360 -99.021 70.097 343.721 o
17 18 1 41.895 32.047 35.151 511.704 o
17 18 3 1159.930 800.919 40.183 22.706 o
17 18 5 1939.350 1860.020 70.449 10.587 o
17 18 7 10235.700 10909.700 145.056 0.848 o
17 18 9 803.566 1008.100 67.548 26.687 o
17 18 11 384.420 351.492 77.336 59.712 o
17 18 13 5165.870 5871.340 166.102 2.415 o
17 19 2 4762.060 5204.400 88.418 2.861 o
17 19 4 485.654 493.177 42.508 52.080 o
17 19 6 15598.500 15886.200 180.189 0.420 o
17 19 8 63.991 -21.115 51.809 351.827 o
17 19 10 411.681 185.644 57.299 71.929 o
17 19 12 3267.200 3081.080 135.207 5.147 o
17 20 1 5119.240 4845.690 84.889 2.763 o
17 20 3 6811.290 7660.280 105.511 1.612 o
17 20 5 3058.960 2974.610 85.997 5.725 o
17 20 7 24897.000 23562.800 244.524 0.188 o
17 20 9 365.037 152.072 56.968 81.594 o
17 20 11 530.099 185.736 67.883 56.504 o
17 21 2 3872.270 3763.120 85.182 4.116 o
17 21 4 766.321 742.968 47.027 32.199 o
17 21 6 422.455 530.895 55.374 53.633 o
17 21 8 1094.460 1386.630 98.723 17.893 o
17 21 10 65.322 -35.689 62.053 287.704 o
17 21 12 2182.200 1784.580 135.692 9.085 o
17 22 1 2454.290 2664.270 78.297 7.357 o
17 22 3 240.859 322.168 49.028 92.334 o
17 22 5 1868.020 2231.950 91.869 9.895 o
17 22 7 2997.060 3206.690 129.869 5.482 o
17 22 9 4135.080 5225.620 140.989 3.194 o
17 22 11 212.960 117.794 70.601 111.805 o
17 23 2 57109.400 58898.700 484.000 0.037 o
17 23 4 2599.340 3473.760 102.684 6.047 o
17 23 6 15715.800 16763.400 193.972 0.402 o
17 23 8 688.570 648.278 74.900 34.358 o
17 23 10 309.957 242.099 66.235 79.427 o
17 24 1 7214.710 8222.750 115.525 1.456 o
17 24 3 9537.380 9940.440 145.301 0.966 o
17 24 5 3.450 2.735 53.665 626.053 o
17 24 7 8586.520 9609.200 151.270 1.102 o
17 24 9 1392.340 709.664 70.134 19.230 o
17 24 11 561.966 297.090 245.099 20.522 o
17 25 2 2704.500 2851.010 90.904 6.503 o
17 25 4 2916.240 3149.570 104.161 5.762 o
17 25 6 90.035 34.922 57.065 241.394 o
17 25 8 2751.970 3440.760 124.391 5.715 o
17 25 10 2.269 -11.069 68.347 405.536 o
17 26 1 3324.480 3432.390 90.900 4.952 o
17 26 3 158.256 62.807 52.676 171.675 o
17 26 5 277.305 255.020 59.252 87.147 o
17 26 7 1077.100 874.078 69.683 22.622 o
17 26 9 2126.610 1534.970 95.972 10.237 o
17 27 2 7757.500 9039.400 130.147 1.275 o
17 27 4 387.426 360.488 65.341 62.269 o
17 27 6 3868.060 4162.370 127.555 3.852 o
17 27 8 534.026 431.196 69.050 47.150 o
17 28 1 29.681 -38.332 54.796 449.738 o
17 28 3 124.537 147.856 65.480 146.699 o
17 28 5 983.963 1439.100 107.778 18.525 o
17 28 7 3114.770 3072.170 128.282 5.409 o
17 29 2 267.241 47.090 57.568 117.065 o
17 29 4 9.223 -22.210 63.402 437.454 o
17 29 6 639.848 487.774 68.947 40.084 o
17 30 1 5316.440 5206.560 116.107 2.544 o
17 30 3 3767.570 4047.030 133.824 3.988 o
17 30 5 1792.380 1311.240 82.752 12.736 o
17 31 2 1243.010 1247.820 89.287 17.328 o
17 31 4 155.336 84.766 64.794 148.089 o
17 32 1 4.965 -54.175 59.408 516.450 o
18 1 1 8822.290 10715.300 109.279 1.009 o
18 1 3 14347.600 16101.600 146.623 0.459 o
18 1 5 3727.220 4238.320 72.122 4.039 o
18 1 7 7739.770 8947.820 111.274 1.289 o
18 1 9 1868.980 2086.120 69.359 10.400 o
18 1 11 926.394 589.778 49.584 29.659 o
18 1 13 3.060 -52.256 61.552 493.251 o
18 1 15 157.317 213.152 75.148 109.972 o
18 2 0 9084.810 7560.860 127.097 1.182 o
18 2 2 76.069 156.527 27.489 253.460 o
18 2 4 9214.750 9558.530 113.474 1.031 o
18 2 6 4258.220 4311.160 72.096 3.529 o
18 2 8 9102.480 10106.300 125.636 1.009 o
18 2 10 384.488 297.947 42.715 71.941 o
18 2 12 887.232 989.534 61.410 25.381 o
18 2 14 1588.440 1511.880 109.941 12.945 o
18 2 16 1.813 -45.224 90.156 235.712 o
18 3 1 1551.920 1263.240 60.460 14.957 o
18 3 3 5269.490 6068.680 82.474 2.387 o
18 3 5 100.127 42.337 28.872 311.385 o
18 3 7 1449.860 1040.900 49.407 17.096 o
18 3 9 9731.190 9919.770 126.726 0.949 o
18 3 11 1532.970 1141.500 71.268 15.465 o
18 3 13 4237.960 5029.550 122.774 3.217 o
18 3 15 1113.380 1068.760 82.723 20.145 o
18 4 0 1278.230 1843.860 87.427 14.381 o
18 4 2 2643.060 2752.460 57.319 6.862 o
18 4 4 8395.440 9084.610 111.096 1.174 o
18 4 6 4857.630 5207.570 81.332 2.810 o
18 4 8 5908.810 6281.160 96.629 2.084 o
18 4 10 512.891 578.696 52.413 46.254 o
18 4 12 145.748 148.592 56.782 147.430 o
18 4 14 2074.790 2545.370 166.162 7.888 o
18 4 16 14.450 22.510 238.038 33.477 o
18 5 1 18699.500 22273.600 206.747 0.275 o
18 5 3 23147.100 24763.000 221.420 0.200 o
18 5 5 6803.560 7023.170 89.639 1.698 o
18 5 7 4208.210 4060.020 75.297 3.672 o
18 5 9 886.362 1126.540 77.296 23.421 o
18 5 11 3050.500 2968.050 110.161 5.666 o
18 5 13 30.842 -120.963 60.242 388.539 o
18 5 15 21.041 -73.678 78.905 270.728 o
18 6 0 11.559 130.223 39.453 392.025 o
18 6 2 1460.950 941.636 39.971 17.639 o
18 6 4 8242.460 7988.620 90.597 1.289 o
18 6 6 1390.280 964.330 65.760 17.851 o
18 6 8 1858.410 2209.140 85.612 10.040 o
18 6 10 3930.890 3216.400 96.924 4.325 o
18 6 12 111.769 26.058 57.770 217.985 o
18 6 14 2664.650 2847.880 120.669 6.453 o
18 7 1 1062.770 707.028 42.879 25.322 o
18 7 3 11868.700 13708.500 130.707 0.628 o
18 7 5 48.291 -25.917 39.863 521.717 o
18 7 7 3016.440 2743.320 79.397 6.029 o
18 7 9 1708.270 1762.320 80.503 11.922 o
18 7 11 1094.990 978.552 80.045 21.139 o
18 7 13 204.613 149.509 64.959 114.526 o
18 7 15 591.366 548.387 76.663 39.978 o
18 8 0 76.698 393.621 44.753 134.353 o
18 8 2 370.255 309.456 30.192 75.713 o
18 8 4 1140.900 1071.950 46.450 20.749 o
18 8 6 6.244 54.839 38.869 648.135 o
18 8 8 4896.930 5198.570 105.049 2.773 o
18 8 10 382.389 352.267 53.796 66.189 o
18 8 12 1489.330 942.408 69.550 16.839 o
18 8 14 172.432 103.624 73.248 125.150 o
18 9 1 1583.760 1472.230 52.932 13.982 o
18 9 3 10844.100 10971.100 118.374 0.795 o
18 9 5 977.032 589.403 37.387 28.801 o
18 9 7 304.130 176.946 43.016 97.000 o
18 9 9 312.091 391.315 54.636 72.294 o
18 9 11 1799.270 1382.000 74.740 12.577 o
18 9 13 10.179 -168.636 65.098 413.192 o
18 9 15 29.280 -62.455 75.585 276.584 o
18 10 0 5768.820 5412.940 108.164 2.300 o
18 10 2 1716.150 1554.870 50.474 12.809 o
18 10 4 1921.450 2140.310 58.864 10.121 o
18 10 6 33244.400 33638.600 298.760 0.106 o
18 10 8 185.883 94.479 47.387 151.719 o
18 10 10 14301.200 14910.000 180.468 0.482 o
18 10 12 2.697 -191.930 65.098 444.172 o
18 10 14 3582.820 3551.760 151.999 4.391 o
18 11 1 6791.630 7290.780 90.829 1.666 o
18 11 3 6720.200 6215.690 82.886 1.836 o
18 11 5 912.526 654.892 43.184 29.427 o
18 11 7 84.020 104.223 43.108 244.622 o
18 11 9 293.314 90.145 52.137 106.320 o
18 11 11 970.609 620.690 64.245 27.459 o
18 11 13 0.564 29.449 76.918 293.821 o
18 11 15 13.130 -168.429 80.409 274.840 o
18 12 0 588.663 663.278 50.327 40.255 o
18 12 2 119.018 167.360 31.995 191.190 o
18 12 4 12562.900 11554.100 122.828 0.652 o
18 12 6 218.245 299.529 38.592 105.188 o
18 12 8 771.712 1183.910 72.181 25.275 o
18 12 10 1.566 -118.802 56.969 583.778 o
18 12 12 5.532 -144.371 67.021 408.721 o
18 12 14 79.146 67.928 75.697 180.121 o
18 13 1 4755.190 4907.650 77.943 2.962 o
18 13 3 277.229 196.630 32.532 105.572 o
18 13 5 1477.730 1304.230 75.569 15.164 o
18 13 7 8727.920 8497.240 112.722 1.168 o
18 13 9 232.290 191.736 53.126 108.620 o
18 13 11 24.547 -166.048 64.837 366.583 o
18 13 13 486.814 411.246 74.177 49.932 o
18 14 0 628.584 977.006 55.916 32.354 o
18 14 2 264.132 374.839 35.956 86.855 o
18 14 4 3357.350 2737.930 81.995 5.438 o
18 14 6 1994.590 1622.170 65.342 10.933 o
18 14 8 132.007 224.084 45.293 148.056 o
18 14 10 1439.250 1081.840 69.911 16.636 o
18 14 12 125.900 15.086 89.476 138.834 o
18 14 14 126.469 74.154 81.246 139.196 o
18 15 1 3354.380 3573.730 70.899 4.856 o
18 15 3 20216.400 20287.900 190.167 0.266 o
18 15 5 5176.670 5044.830 91.644 2.673 o
18 15 7 1872.600 2883.080 82.921 8.728 o
18 15 9 353.950 121.010 60.403 84.823 o
18 15 11 998.772 730.879 71.204 25.311 o
18 15 13 12.266 -72.593 76.307 304.261 o
18 16 0 112.593 397.731 51.674 114.728 o
18 16 2 725.857 419.975 38.101 40.440 o
18 16 4 6.309 -9.948 40.548 1007.930 o
18 16 6 12465.900 13860.200 158.053 0.590 o
18 16 8 809.130 438.943 52.903 35.566 o
18 16 10 318.481 246.590 65.446 78.063 o
18 16 12 89.928 -103.880 69.336 220.396 o
18 17 1 23.877 -105.273 36.229 820.934 o
18 17 3 2540.120 3698.610 82.685 6.017 o
18 17 5 2843.290 2669.000 84.845 6.426 o
18 17 7 3762.860 3086.180 97.415 4.595 o
18 17 9 1499.120 1058.800 77.724 16.016 o
18 17 11 174.814 119.038 81.560 112.383 o
18 17 13 1770.650 1824.760 173.344 10.020 o
18 18 0 562.149 464.648 58.334 45.993 o
18 18 2 9.176 -24.048 36.894 1098.230 o
18 18 4 10047.100 9400.920 118.425 0.944 o
18 18 6 1118.920 746.696 63.780 23.209 o
18 18 8 602.661 677.276 56.859 38.751 o
18 18 10 147.291 177.070 64.096 131.248 o
18 18 12 165.823 209.082 72.402 110.607 o
18 19 1 629.815 769.817 46.711 36.507 o
18 19 3 1529.410 1084.380 47.742 16.117 o
18 19 5 205.302 341.038 45.008 100.209 o
18 19 7 136.455 303.720 53.590 121.164 o
18 19 9 1085.540 1247.790 82.896 19.331 o
18 19 11 0.690 -172.108 72.802 362.931 o
18 20 0 2193.400 2620.050 108.674 7.958 o
18 20 2 2280.890 1835.630 66.174 9.243 o
18 20 4 187.011 298.875 43.922 111.736 o
18 20 6 6498.890 6125.080 120.348 1.903 o
18 20 8 71.974 -12.712 55.085 311.847 o
18 20 10 2851.170 3521.060 146.449 5.394 o
18 20 12 188.926 145.376 76.150 109.693 o
18 21 1 6113.290 4902.240 90.205 2.273 o
18 21 3 12831.600 13376.800 143.318 0.584 o
18 21 5 2996.990 3391.480 105.604 5.423 o
18 21 7 27733.000 31571.400 311.255 0.137 o
18 21 9 449.280 283.836 62.524 60.630 o
18 21 11 92.275 33.775 69.472 200.284 o
18 22 0 6217.570 6691.980 147.098 1.889 o
18 22 2 1515.340 2585.010 163.203 9.698 o
18 22 4 7153.530 8830.070 133.575 1.403 o
18 22 6 518.236 340.766 57.848 53.165 o
18 22 8 9176.560 8530.070 140.858 1.097 o
18 22 10 1188.000 1201.090 81.790 18.405 o
18 23 1 7258.690 8127.950 115.349 1.457 o
18 23 3 11572.700 12786.200 146.484 0.674 o
18 23 5 405.402 455.602 62.916 56.705 o
18 23 7 326.064 202.710 58.447 83.352 o
18 23 9 100.707 135.181 63.656 167.257 o
18 23 11 1490.680 1452.400 128.437 13.381 o
18 24 0 3050.550 3611.200 150.488 5.021 o
18 24 2 27.402 -0.469 43.974 617.586 o
18 24 4 193.389 175.022 56.398 121.478 o
18 24 6 355.116 333.463 63.028 67.988 o
18 24 8 305.029 377.512 67.301 70.077 o
18 24 10 604.754 414.706 77.131 42.463 o
18 25 1 5063.590 6099.550 105.607 2.460 o
18 25 3 4596.110 5440.080 115.250 2.866 o
18 25 5 3093.410 3596.940 115.853 5.092 o
18 25 7 5249.060 6020.320 135.723 2.373 o
18 25 9 96.491 49.169 69.176 190.510 o
18 26 0 19.251 117.517 68.465 238.087 o
18 26 2 554.969 575.113 55.490 43.634 o
18 26 4 85.514 32.479 58.605 243.818 o
18 26 6 1235.180 972.094 86.301 19.074 o
18 26 8 19.211 -112.856 66.686 365.944 o
18 27 1 676.465 698.168 54.401 35.574 o
18 27 3 1816.620 1830.380 101.730 10.918 o
18 27 5 14.539 -17.614 62.900 421.350 o
18 27 7 24.753 119.923 65.445 241.213 o
18 28 0 11235.800 12444.000 230.747 0.699 o
18 28 2 431.505 338.355 57.918 60.762 o
18 28 4 4496.550 5160.220 127.138 2.998 o
18 28 6 1043.130 973.807 75.135 22.158 o
18 29 1 372.289 441.073 58.193 61.477 o
18 29 3 12.448 121.168 67.313 249.706 o
18 29 5 60.212 136.681 67.493 188.510 o
18 30 0 2746.410 2363.130 134.662 6.714 o
18 30 2 229.571 204.284 59.375 103.545 o
18 30 4 2814.890 2570.580 140.146 6.322 o
18 31 1 99.267 36.556 60.089 219.319 o
18 31 3 23.201 69.217 65.190 284.911 o
19 1 2 681.831 897.586 39.414 32.786 o
19 1 4 17156.600 16038.700 159.498 0.373 o
19 1 6 69.849 60.950 31.635 355.853 o
19 1 8 787.633 727.252 47.270 31.773 o
19 1 10 551.621 602.125 49.829 43.676 o
19 1 12 1279.400 1084.470 64.309 18.466 o
19 1 14 52.063 -91.614 72.198 257.994 o
19 2 1 12037.600 11085.800 113.297 0.701 o
19 2 3 5485.710 6383.170 80.141 2.232 o
19 2 5 3632.550 4079.880 73.535 4.217 o
19 2 7 58.421 -21.254 33.047 528.648 o
19 2 9 621.024 493.745 41.952 43.571 o
19 2 11 462.411 433.263 47.788 55.552 o
19 2 13 110.833 199.538 63.666 143.157 o
19 2 15 2.580 -21.180 74.555 341.130 o
19 3 2 1794.370 2287.910 54.603 10.383 o
19 3 4 228.556 185.577 32.704 122.967 o
19 3 6 697.687 625.111 39.169 37.139 o
19 3 8 8476.880 8685.040 113.629 1.191 o
19 3 10 874.648 756.430 57.284 28.480 o
19 3 12 3028.650 2709.530 95.978 5.984 o
19 3 14 11.404 -38.366 74.113 322.933 o
19 4 1 889.662 919.271 38.846 26.883 o
19 4 3 14873.300 16239.900 163.493 0.438 o
19 4 5 6456.630 5698.810 81.043 2.001 o
19 4 7 7447.150 7033.120 95.196 1.539 o
19 4 9 704.655 774.050 50.194 33.516 o
19 4 11 544.302 279.805 52.053 54.464 o
19 4 13 250.515 144.945 66.993 100.605 o
19 4 15 4.102 -95.713 78.012 308.796 o
19 5 2 21110.900 22173.400 206.688 0.239 o
19 5 4 2142.570 1802.360 55.095 9.920 o
19 5 6 13575.000 14675.700 148.830 0.518 o
19 5 8 8.156 -111.028 33.320 1319.550 o
19 5 10 1636.040 1566.950 92.523 12.771 o
19 5 12 1343.540 1675.110 103.940 14.192 o
19 5 14 183.332 34.299 71.797 136.742 o
19 6 1 4347.030 4236.470 72.993 3.487 o
19 6 3 12599.600 13173.500 127.172 0.603 o
19 6 5 19.268 -32.010 29.539 1128.360 o
19 6 7 7869.670 8377.810 116.011 1.316 o
19 6 9 2950.120 3118.820 93.983 5.764 o
19 6 11 1460.080 1138.390 67.615 16.206 o
19 6 13 393.535 430.536 64.700 58.469 o
19 6 15 473.157 325.160 77.305 53.345 o
19 7 2 4386.160 4586.400 72.020 3.324 o
19 7 4 1160.690 1142.340 39.096 20.109 o
19 7 6 61.909 65.585 33.387 365.123 o
19 7 8 1911.510 1853.300 75.258 10.692 o
19 7 10 0.571 -123.150 51.842 713.207 o
19 7 12 197.524 106.578 59.985 129.581 o
19 7 14 593.594 360.338 72.643 45.172 o
19 8 1 56773.600 57938.400 477.580 0.038 o
19 8 3 31946.800 32283.100 277.321 0.114 o
19 8 5 10403.500 11297.900 123.311 0.818 o
19 8 7 3138.580 3464.010 84.877 5.209 o
19 8 9 1624.150 1172.660 77.149 14.484 o
19 8 11 41.767 -43.355 54.828 399.941 o
19 8 13 57.586 -33.674 83.096 205.031 o
19 8 15 9.929 -138.280 76.832 305.301 o
19 9 2 15599.700 14797.600 140.624 0.439 o
19 9 4 546.028 935.026 44.920 36.667 o
19 9 6 5671.640 5215.180 97.996 2.390 o
19 9 8 1140.270 989.534 60.556 21.020 o
19 9 10 1642.970 1510.360 100.765 12.770 o
19 9 12 2194.960 1572.840 91.123 9.913 o
19 9 14 199.120 161.008 73.777 106.720 o
19 10 1 13.439 1.521 31.004 1223.420 o
19 10 3 4311.720 3844.940 69.334 3.682 o
19 10 5 4487.230 4621.540 81.589 3.230 o
19 10 7 11570.600 10263.800 132.238 0.764 o
19 10 9 3122.350 2796.700 93.336 5.747 o
19 10 11 3953.580 3279.730 110.270 4.239 o
19 10 13 3808.330 3753.080 150.148 4.053 o
19 10 15 2909.060 3022.890 460.489 3.651 o
19 11 2 1242.700 1076.680 42.726 19.394 o
19 11 4 193.326 334.078 37.375 107.894 o
19 11 6 6295.590 6189.390 94.237 1.968 o
19 11 8 1.558 -142.563 46.382 871.721 o
19 11 10 4598.240 4526.710 111.165 3.156 o
19 11 12 2136.480 1897.660 122.613 9.192 o
19 11 14 18.861 -172.988 74.455 303.810 o
19 12 1 1510.330 1619.970 56.299 13.942 o
19 12 3 4336.250 4489.500 75.020 3.395 o
19 12 5 13115.300 12294.300 139.534 0.598 o
19 12 7 3427.020 3288.870 91.195 4.909 o
19 12 9 1091.910 1200.820 80.058 19.642 o
19 12 11 1716.960 1240.650 72.425 13.616 o
19 12 13 0.278 -156.673 74.508 347.715 o
19 13 2 3.301 -79.253 32.072 1649.890 o
19 13 4 973.097 869.934 45.664 25.409 o
19 13 6 1465.810 1132.500 51.272 16.447 o
19 13 8 2457.850 1800.070 79.426 8.604 o
19 13 10 82.741 44.620 61.080 230.890 o
19 13 12 6881.940 5985.160 190.300 1.773 o
19 13 14 60.769 45.347 79.474 193.522 o
19 14 1 905.808 955.478 40.727 26.071 o
19 14 3 11904.300 11625.300 126.609 0.691 o
19 14 5 44.684 94.185 37.531 354.232 o
19 14 7 17222.800 17582.800 183.221 0.352 o
19 14 9 352.897 172.856 60.370 80.530 o
19 14 11 3538.620 2648.120 127.772 5.095 o
19 14 13 13.383 -31.134 77.273 295.106 o
19 15 2 41162.600 42274.000 359.167 0.070 o
19 15 4 77.735 98.742 41.139 263.780 o
19 15 6 14919.400 14423.700 156.928 0.469 o
19 15 8 2232.990 3129.790 105.027 7.194 o
19 15 10 502.608 338.087 65.986 52.989 o
19 15 12 55.995 -140.146 70.895 258.422 o
19 16 1 2268.190 3023.470 72.858 7.397 o
19 16 3 2133.770 1406.540 67.608 10.762 o
19 16 5 3204.900 2894.640 84.660 5.551 o
19 16 7 9806.020 9332.940 128.068 0.973 o
19 16 9 2167.120 1661.860 100.642 9.754 o
19 16 11 307.690 252.414 87.156 69.820 o
19 16 13 1747.230 1034.520 88.573 13.881 o
19 17 2 2611.090 2450.910 71.228 7.258 o
19 17 4 5513.880 5196.070 94.964 2.467 o
19 17 6 2912.800 3565.090 88.192 5.471 o
19 17 8 2803.160 2438.700 103.513 6.679 o
19 17 10 7.539 21.886 68.655 350.396 o
19 17 12 3845.790 3513.360 136.275 4.171 o
19 18 1 7866.410 8416.270 105.238 1.315 o
19 18 3 8486.450 8062.860 116.009 1.238 o
19 18 5 2432.510 2129.180 89.314 8.104 o
19 18 7 2513.130 2140.360 146.161 7.448 o
19 18 9 96.460 73.601 62.232 197.548 o
19 18 11 708.473 352.106 76.904 39.109 o
19 19 2 3497.690 3422.380 77.747 4.755 o
19 19 4 4575.130 4126.840 86.242 3.341 o
19 19 6 2017.630 1987.800 115.222 9.549 o
19 19 8 11966.300 11619.200 171.645 0.684 o
19 19 10 541.945 588.874 74.174 41.670 o
19 19 12 1551.120 1585.370 115.999 12.831 o
19 20 1 265.316 265.089 41.425 96.414 o
19 20 3 2934.590 3029.040 87.815 5.891 o
19 20 5 5020.040 5208.700 112.117 2.697 o
19 20 7 3124.170 4211.000 140.401 4.576 o
19 20 9 2783.250 2715.300 133.279 6.280 o
19 20 11 3694.590 4011.490 135.360 4.074 o
19 21 2 16378.700 17226.000 172.005 0.378 o
19 21 4 31.041 108.372 49.038 313.814 o
19 21 6 5218.720 5165.420 126.795 2.593 o
19 21 8 64.945 50.096 57.367 266.323 o
19 21 10 2474.680 2464.800 122.282 7.313 o
19 22 1 7455.650 7978.990 114.380 1.432 o
19 22 3 1242.040 1105.440 66.483 18.735 o
19 22 5 3888.160 4826.580 117.334 3.564 o
19 22 7 2763.420 2585.390 147.602 6.365 o
19 22 9 2842.710 3130.540 132.548 5.790 o
19 22 11 12.771 -38.055 74.795 314.469 o
19 23 2 280.142 282.058 45.158 89.869 o
19 23 4 1335.560 1440.270 74.646 15.829 o
19 23 6 2484.860 2754.340 113.299 6.992 o
19 23 8 2469.410 2707.920 115.941 7.069 o
19 23 10 24.868 -14.732 72.156 307.366 o
19 24 1 531.918 596.126 49.654 44.946 o
19 24 3 1565.460 1448.480 88.580 13.701 o
19 24 5 437.076 556.412 61.262 50.648 o
19 24 7 8023.960 7951.750 148.777 1.318 o
19 24 9 935.604 634.279 78.399 27.331 o
19 25 2 15500.400 17202.800 182.483 0.403 o
19 25 4 0.365 -9.356 58.521 562.254 o
19 25 6 3216.190 3330.400 117.451 5.102 o
19 25 8 469.593 376.636 69.694 53.300 o
19 26 1 3678.710 2911.810 91.943 4.823 o
19 26 3 47.326 -31.930 57.022 363.100 o
19 26 5 757.128 806.686 66.074 30.439 o
19 26 7 2279.530 2412.240 136.201 7.792 o
19 27 2 645.465 506.003 63.288 40.033 o
19 27 4 154.285 286.502 64.434 109.403 o
19 27 6 19.012 48.919 68.549 292.885 o
19 28 1 5429.940 6107.610 117.667 2.290 o
19 28 3 1736.460 2185.620 121.045 10.224 o
19 28 5 7344.380 8384.940 153.125 1.403 o
19 28 7 3005.680 3475.950 727.870 2.197 o
19 29 2 2531.700 3609.150 108.813 6.022 o
19 29 4 3.005 14.242 65.771 405.756 o
19 30 1 352.139 259.402 60.559 73.983 o
19 30 3 2.063 -21.360 61.209 504.251 o
20 1 1 69.115 256.992 31.154 196.787 o
20 1 3 4617.150 5177.760 72.469 2.968 o
20 1 5 12280.500 10885.300 120.345 0.691 o
20 1 7 1158.130 768.419 45.187 22.899 o
20 1 9 7403.440 6707.190 109.193 1.583 o
20 1 11 789.407 673.539 66.347 31.407 o
20 1 13 1397.910 1152.240 71.717 16.660 o
20 1 15 797.165 770.765 85.904 28.507 o
20 2 0 106.076 103.805 41.984 219.694 o
20 2 2 218.898 69.916 30.399 156.043 o
20 2 4 2522.330 2657.980 64.186 7.247 o
20 2 6 6214.530 4552.920 81.955 2.307 o
20 2 8 2695.190 2539.160 73.482 6.937 o
20 2 10 2878.420 2362.700 78.546 6.702 o
20 2 12 1.102 -89.002 63.175 478.944 o
20 2 14 3487.100 4122.680 134.444 4.233 o
20 3 1 13171.400 13414.000 130.910 0.566 o
20 3 3 40879.000 44271.500 389.125 0.068 o
20 3 5 18421.900 18157.900 184.358 0.318 o
20 3 7 13208.900 14366.800 149.528 0.541 o
20 3 9 6141.230 5562.080 96.283 2.130 o
20 3 11 4918.470 4160.440 103.255 3.074 o
20 3 13 291.257 265.856 72.552 77.698 o
20 3 15 210.496 117.675 78.689 105.186 o
20 4 0 32168.200 30751.100 368.020 0.116 o
20 4 2 23.151 3.940 30.343 958.014 o
20 4 4 13051.800 12179.200 138.066 0.604 o
20 4 6 2630.680 2385.340 63.372 7.321 o
20 4 8 4259.370 3725.580 80.578 3.768 o
20 4 10 3237.600 3102.720 90.312 5.318 o
20 4 12 378.549 336.322 65.608 64.400 o
20 4 14 1307.320 1333.010 81.592 16.448 o
20 5 1 1280.150 1054.070 43.318 19.052 o
20 5 3 1531.370 1469.750 53.133 14.387 o
20 5 5 6051.410 5571.880 82.447 2.168 o
20 5 7 92.420 39.012 37.657 303.460 o
20 5 9 7365.160 7717.970 123.498 1.475 o
20 5 11 5316.990 5373.220 117.025 2.503 o
20 5 13 2105.750 2942.460 155.884 7.380 o
20 5 15 1446.260 1534.210 108.796 13.852 o
20 6 0 49696.500 52826.300 604.822 0.047 o
20 6 2 959.514 1116.420 41.972 23.407 o
20 6 4 23490.900 23988.800 214.197 0.200 o
20 6 6 2806.170 2271.240 63.062 7.028 o
20 6 8 5539.200 4617.060 100.290 2.591 o
20 6 10 359.017 420.320 58.117 63.947 o
20 6 12 79.153 37.752 58.973 247.682 o
20 6 14 411.654 346.494 77.494 57.437 o
20 7 1 9297.910 10574.600 115.665 0.962 o
20 7 3 8100.310 7567.940 93.538 1.351 o
20 7 5 17703.700 17314.500 169.717 0.344 o
20 7 7 15521.100 17778.800 191.116 0.393 o
20 7 9 6664.400 6108.230 113.290 1.858 o
20 7 11 170.131 162.684 60.374 128.910 o
20 7 13 845.620 739.147 74.339 28.477 o
20 7 15 3.730 -16.564 82.758 275.908 o
20 8 0 1387.780 1619.230 79.902 14.539 o
20 8 2 996.821 997.849 42.445 23.794 o
20 8 4 831.267 944.180 41.846 27.866 o
20 8 6 14364.400 13611.200 155.244 0.507 o
20 8 8 41.961 -90.352 46.479 483.653 o
20 8 10 13252.400 13376.300 170.456 0.561 o
20 8 12 322.974 184.879 65.765 82.215 o
20 8 14 6493.320 6850.590 183.532 1.765 o
20 9 1 85.860 180.727 32.750 216.160 o
20 9 3 190.295 223.208 32.595 130.711 o
20 9 5 9814.150 11130.400 124.523 0.879 o
20 9 7 647.190 757.474 59.803 35.161 o
20 9 9 1985.040 2679.670 92.193 8.629 o
20 9 11 35.309 -74.842 56.438 408.851 o
20 9 13 1440.710 1139.140 110.059 15.403 o
20 10 0 37544.800 39339.400 482.629 0.082 o
20 10 2 405.387 370.377 35.525 66.188 o
20 10 4 43592.400 43450.300 375.466 0.064 o
20 10 6 77.429 121.064 46.311 233.705 o
20 10 8 3434.300 3424.190 97.626 4.795 o
20 10 10 57.938 51.946 54.523 289.868 o
20 10 12 303.411 210.438 67.038 82.786 o
20 10 14 4.990 -82.389 73.771 341.803 o
20 11 1 1343.710 947.507 42.026 18.945 o
20 11 3 2631.930 2695.360 65.909 6.929 o
20 11 5 13858.100 14346.300 154.897 0.513 o
20 11 7 4020.500 4650.750 99.002 3.554 o
20 11 9 1106.270 1096.250 83.716 20.021 o
20 11 11 1584.370 1337.480 74.404 14.201 o
20 11 13 1576.300 1637.700 167.591 11.434 o
20 12 0 12.695 -49.312 47.237 694.511 o
20 12 2 47.168 14.987 32.310 561.599 o
20 12 4 181.151 233.397 37.376 129.464 o
20 12 6 3196.270 3090.540 82.626 5.412 o
20 12 8 10.638 -138.141 49.601 661.501 o
20 12 10 892.068 813.103 65.196 27.005 o
20 12 12 93.173 103.007 78.013 154.469 o
20 12 14 3332.580 3349.980 143.028 4.845 o
20 13 1 592.157 397.830 38.075 48.453 o
20 13 3 1708.530 1723.680 60.038 12.250 o
20 13 5 5252.670 5319.950 91.878 2.565 o
20 13 7 24967.000 28450.000 279.945 0.166 o
20 13 9 38.552 -75.175 55.600 404.662 o
20 13 11 29.217 -84.755 65.623 346.388 o
20 13 13 19.333 -150.356 73.695 308.259 o
20 14 0 342.358 254.532 49.615 79.492 o
20 14 2 231.415 593.003 39.662 73.389 o
20 14 4 30.850 98.186 38.922 383.913 o
20 14 6 96.877 89.106 40.689 243.464 o
20 14 8 28.721 -67.285 51.789 491.149 o
20 14 10 6162.330 6624.990 183.924 1.893 o
20 14 12 91.224 -9.257 69.087 219.811 o
20 15 1 678.740 570.220 41.979 38.917 o
20 15 3 3012.860 2405.610 70.599 6.395 o
20 15 5 323.361 211.357 41.306 89.650 o
20 15 7 277.336 414.456 52.816 76.144 o
20 15 9 743.926 841.074 69.027 30.139 o
20 15 11 7419.510 7440.560 246.126 1.443 o
20 15 13 1812.430 1624.700 159.649 10.514 o
20 16 0 2604.410 2738.540 113.501 6.736 o
20 16 2 1273.310 1189.980 58.978 18.039 o
20 16 4 5610.260 6132.180 107.606 2.219 o
20 16 6 236.590 242.102 43.380 105.806 o
20 16 8 1048.130 1273.150 101.970 18.969 o
20 16 10 8413.820 9715.990 173.953 1.114 o
20 16 12 399.244 89.727 78.883 72.088 o
20 17 1 1805.940 1783.690 62.814 11.507 o
20 17 3 5083.570 6083.550 95.221 2.461 o
20 17 5 4934.310 5814.760 104.846 2.591 o
20 17 7 4018.180 4185.580 110.025 3.737 o
20 17 9 3833.570 3773.210 132.262 4.061 o
20 17 11 13.828 -112.400 79.455 279.683 o
20 18 0 82.627 75.904 54.274 233.289 o
20 18 2 427.372 499.467 40.187 56.808 o
20 18 4 29.477 -133.435 42.392 626.680 o
20 18 6 4301.800 4110.370 127.233 3.504 o
20 18 8 47.407 143.780 64.835 203.793 o
20 18 10 4037.940 3832.840 146.843 3.807 o
20 18 12 171.839 132.402 76.114 117.048 o
20 19 1 781.563 817.665 46.546 30.653 o
20 19 3 2234.950 2444.180 75.315 8.308 o
20 19 5 5077.850 4483.330 100.200 2.878 o
20 19 7 1799.900 2526.060 145.266 9.012 o
20 19 9 502.522 657.404 79.314 41.218 o
20 19 11 11.808 41.481 76.587 265.350 o
20 20 0 20799.500 20443.300 275.120 0.255 o
20 20 2 1707.330 1951.710 90.491 11.299 o
20 20 4 12816.000 15085.300 171.091 0.542 o
20 20 6 79.156 101.142 55.499 218.833 o
20 20 8 451.606 478.509 64.153 51.900 o
20 20 10 307.133 321.352 73.119 71.304 o
20 21 1 774.384 587.747 49.403 34.364 o
20 21 3 23.583 -29.054 44.039 651.236 o
20 21 5 3045.070 3199.160 102.517 5.510 o
20 21 7 10377.000 11552.800 166.651 0.805 o
20 21 9 254.832 607.419 80.209 59.038 o
20 21 11 1091.890 1144.810 83.170 19.907 o
20 22 0 254.018 144.456 63.865 101.951 o
20 22 2 103.930 94.137 44.021 223.312 o
20 22 4 688.015 742.944 58.620 34.065 o
20 22 6 3210.100 3326.100 109.353 5.139 o
20 22 8 1610.900 1007.810 91.211 14.983 o
20 22 10 3734.230 4341.640 146.131 3.853 o
20 23 1 2226.550 2025.630 81.158 9.000 o
20 23 3 4808.020 6534.380 113.184 2.472 o
20 23 5 2673.870 3917.890 110.507 5.503 o
20 23 7 112.711 180.468 63.369 147.428 o
20 23 9 27.668 57.972 72.912 247.850 o
20 24 0 42.383 36.004 70.162 255.312 o
20 24 2 365.489 278.540 48.348 74.513 o
20 24 4 483.158 213.157 56.795 62.106 o
20 24 6 1242.820 1411.160 110.867 15.921 o
20 24 8 423.909 339.130 73.490 57.722 o
20 25 1 96.519 165.321 48.645 186.392 o
20 25 3 584.954 499.374 57.836 43.794 o
20 25 5 406.718 498.315 61.690 55.055 o
20 25 7 3397.940 3554.650 130.237 4.672 o
20 26 0 13127.400 14944.800 233.306 0.527 o
20 26 2 15.081 126.056 57.250 287.884 o
20 26 4 7038.130 8641.750 141.712 1.442 o
20 26 6 611.316 715.930 81.472 35.245 o
20 26 8 1557.120 1562.290 190.980 11.158 o
20 27 1 4865.670 5614.570 117.579 2.667 o
20 27 3 6558.200 7243.670 149.771 1.712 o
20 27 5 2716.920 3131.720 128.673 6.033 o
20 27 7 185.872 340.290 70.012 91.142 o
20 28 0 5884.530 5967.760 168.701 2.106 o
20 28 2 680.535 481.893 61.388 39.194 o
20 28 4 535.379 534.739 67.671 44.285 o
20 28 6 1619.460 1350.670 125.908 12.934 o
20 29 1 35.916 2.603 58.790 380.313 o
20 29 3 765.989 776.078 68.757 30.445 o
20 30 0 1474.330 1224.980 98.727 15.046 o
20 30 2 333.018 580.232 70.888 55.810 o
21 1 2 39391.900 40014.100 354.678 0.076 o
21 1 4 1070.800 1099.180 47.323 21.576 o
21 1 6 6753.130 6429.290 94.912 1.791 o
21 1 8 22.943 -115.120 44.977 639.317 o
21 1 10 2841.120 2274.300 88.908 6.845 o
21 1 12 2588.870 1920.010 100.078 7.885 o
21 1 14 22.920 -134.362 76.074 284.937 o
21 2 1 12160.200 10220.800 110.834 0.723 o
21 2 3 26527.300 26997.300 236.936 0.160 o
21 2 5 5516.070 5326.900 82.995 2.443 o
21 2 7 2033.160 2081.660 75.662 9.663 o
21 2 9 95.119 8.598 46.483 295.094 o
21 2 11 1675.450 1642.430 107.982 12.062 o
21 2 13 598.288 493.484 76.296 40.974 o
21 2 15 31.216 -107.197 78.715 255.809 o
21 3 2 1666.710 1833.050 60.278 12.172 o
21 3 4 184.268 194.915 34.633 138.352 o
21 3 6 1633.080 1806.110 62.757 12.429 o
21 3 8 1624.410 1711.290 64.976 12.754 o
21 3 10 896.823 614.147 53.312 29.955 o
21 3 12 510.219 612.237 67.850 43.531 o
21 3 14 4.508 -186.369 71.786 361.605 o
21 4 1 24.459 -59.324 30.756 959.847 o
21 4 3 1367.060 1586.660 57.813 15.188 o
21 4 5 4.278 -84.403 34.358 1415.140 o
21 4 7 258.046 240.171 40.740 101.545 o
21 4 9 302.007 273.160 46.452 85.982 o
21 4 11 0.551 -58.483 55.641 620.046 o
21 4 13 1056.310 722.696 80.253 23.858 o
21 4 15 16.098 -34.749 115.815 137.044 o
21 5 2 8917.330 9387.430 106.897 1.080 o
21 5 4 159.249 63.499 37.968 193.510 o
21 5 6 4240.710 4531.780 82.310 3.445 o
21 5 8 10436.100 9830.580 120.780 0.882 o
21 5 10 2999.570 2963.090 98.545 5.799 o
21 5 12 6499.020 6960.020 158.298 1.762 o
21 5 14 1580.040 1284.700 91.958 14.128 o
21 6 1 10559.000 11281.600 122.985 0.805 o
21 6 3 155.409 151.656 32.890 168.231 o
21 6 5 2989.350 2969.600 68.906 5.899 o
21 6 7 1286.630 2024.080 80.629 13.768 o
21 6 9 1569.840 1833.720 99.898 12.248 o
21 6 11 217.887 140.570 57.150 118.293 o
21 6 13 389.181 175.574 71.961 70.559 o
21 7 2 7531.020 7609.550 114.190 1.454 o
21 7 4 3096.810 3059.540 63.227 5.645 o
21 7 6 6928.100 7033.530 105.201 1.660 o
21 7 8 795.480 513.758 51.569 34.790 o
21 7 10 3.611 -123.914 53.619 637.943 o
21 7 12 260.436 201.969 62.169 94.603 o
21 7 14 121.977 134.493 75.811 136.032 o
21 8 1 4819.010 5629.180 83.565 2.714 o
21 8 3 7666.660 7777.270 94.961 1.414 o
21 8 5 4631.260 5201.500 88.200 2.940 o
21 8 7 1513.860 2144.290 94.472 11.764 o
21 8 9 2366.350 1924.890 94.341 8.601 o
21 8 11 2565.200 2400.990 101.313 7.295 o
21 8 13 1637.680 1527.260 98.973 12.781 o
21 9 2 10.540 0.258 33.887 1198.670 o
21 9 4 615.165 385.120 34.439 47.697 o
21 9 6 7.539 2.627 43.822 838.677 o
21 9 8 4706.750 4176.820 99.384 3.215 o
21 9 10 5.385 -114.811 59.044 519.886 o
21 9 12 17.667 -51.924 76.666 290.927 o
21 9 14 0.015 -205.097 78.061 317.435 o
21 10 1 5981.310 5988.270 86.756 2.115 o
21 10 3 1054.480 1089.240 65.218 21.421 o
21 10 5 6773.070 6634.610 96.152 1.757 o
21 10 7 116.383 314.983 50.563 129.229 o
21 10 9 4211.700 4238.100 106.907 3.556 o
21 10 11 1759.770 1399.130 104.215 12.340 o
21 10 13 1532.480 1296.530 94.472 14.393 o
21 11 2 1311.370 942.041 50.201 19.243 o
21 11 4 196.363 93.852 34.629 158.849 o
21 11 6 167.019 66.041 43.399 178.208 o
21 11 8 9459.160 8597.220 129.663 1.058 o
21 11 10 100.756 95.084 56.593 197.300 o
21 11 12 24.964 -139.894 70.186 321.470 o
21 11 14 359.475 372.998 82.768 59.436 o
21 12 1 7563.650 6658.730 95.724 1.555 o
21 12 3 3.332 -62.342 33.834 1499.660 o
21 12 5 486.678 268.020 40.126 62.160 o
21 12 7 2427.060 2929.770 102.481 6.981 o
21 12 9 19.268 -96.207 55.739 489.912 o
21 12 11 378.064 368.524 65.975 62.649 o
21 12 13 6.289 -192.805 71.150 362.497 o
21 13 2 15900.100 15165.500 153.626 0.422 o
21 13 4 137.395 44.945 39.025 223.591 o
21 13 6 2369.260 2483.840 84.278 7.801 o
21 13 8 1775.240 2155.620 90.958 10.472 o
21 13 10 820.188 769.246 66.757 29.201 o
21 13 12 1542.520 1663.450 147.005 12.003 o
21 14 1 10707.700 10041.200 120.376 0.847 o
21 14 3 751.746 768.015 43.981 32.413 o
21 14 5 3.896 -76.472 40.693 1059.560 o
21 14 7 7278.990 8929.430 155.594 1.363 o
21 14 9 599.822 542.565 66.050 41.005 o
21 14 11 3.747 27.492 73.323 315.045 o
21 14 13 171.370 40.054 77.379 132.853 o
21 15 2 27.423 -16.423 37.197 748.880 o
21 15 4 637.010 428.726 42.986 44.385 o
21 15 6 4435.770 5163.050 99.562 3.065 o
21 15 8 21790.600 24546.900 262.136 0.215 o
21 15 10 651.901 642.184 71.781 36.084 o
21 15 12 777.874 519.143 77.670 33.280 o
21 16 1 2397.070 2491.090 75.280 7.757 o
21 16 3 2828.890 3489.940 101.006 5.632 o
21 16 5 2627.270 3092.930 86.619 6.428 o
21 16 7 3529.790 4426.190 140.108 4.021 o
21 16 9 23.270 18.637 63.983 350.424 o
21 16 11 966.756 522.750 76.522 28.025 o
21 17 2 573.083 579.448 44.617 43.617 o
21 17 4 0.040 -144.321 45.714 924.953 o
21 17 6 2774.700 2696.130 103.204 6.466 o
21 17 8 6307.570 6494.510 134.950 1.898 o
21 17 10 50.852 63.574 76.946 202.251 o
21 17 12 2.314 -196.761 73.210 354.274 o
21 18 1 1607.530 1731.890 63.497 12.812 o
21 18 3 492.021 351.911 46.934 56.623 o
21 18 5 2069.560 1448.740 68.596 10.964 o
21 18 7 12.635 26.741 55.483 458.877 o
21 18 9 393.915 203.414 75.614 66.973 o
21 18 11 2071.890 2603.890 158.429 7.895 o
21 19 2 1765.700 1847.740 90.857 11.261 o
21 19 4 182.751 249.341 52.138 115.715 o
21 19 6 6761.570 7032.890 123.984 1.697 o
21 19 8 639.674 907.509 71.636 32.012 o
21 19 10 16.557 -126.527 75.808 298.998 o
21 20 1 8380.530 8224.830 123.682 1.240 o
21 20 3 1993.940 2399.910 88.031 9.114 o
21 20 5 5814.380 6474.840 120.293 2.072 o
21 20 7 728.977 657.448 64.515 33.695 o
21 20 9 329.306 220.645 73.385 75.046 o
21 20 11 3.212 -60.828 75.529 330.986 o
21 21 2 69.849 35.342 42.913 339.166 o
21 21 4 95.161 134.809 50.712 196.918 o
21 21 6 10.536 26.256 55.284 472.882 o
21 21 8 2481.350 3568.990 126.964 6.073 o
21 21 10 331.261 307.351 76.750 67.817 o
21 22 1 78.672 93.809 46.526 250.034 o
21 22 3 545.071 618.794 53.817 43.179 o
21 22 5 152.167 94.021 55.437 161.137 o
21 22 7 789.023 481.699 68.016 34.365 o
21 22 9 403.467 388.795 76.838 56.494 o
21 23 2 3216.530 3300.080 92.186 5.197 o
21 23 4 1296.240 1548.010 82.188 15.549 o
21 23 6 2488.830 3427.350 112.374 6.263 o
21 23 8 136.640 181.997 77.690 118.786 o
21 24 1 1.776 -118.726 46.315 870.438 o
21 24 3 9.823 -59.516 55.263 555.484 o
21 24 5 159.900 76.630 57.903 158.041 o
21 24 7 1031.660 637.601 71.171 25.593 o
21 24 9 4.935 -91.730 167.237 68.641 o
21 25 2 675.724 461.806 61.713 39.825 o
21 25 4 3237.350 3395.170 111.853 5.044 o
21 25 6 500.610 342.866 67.484 52.671 o
21 25 8 2766.770 3053.210 143.037 5.941 o
21 26 1 5793.510 6945.050 128.989 1.993 o
21 26 3 1360.240 1417.490 110.040 14.918 o
21 26 5 1549.270 1827.120 153.375 11.400 o
21 26 7 99.618 152.797 69.419 152.487 o
21 27 2 2586.620 3623.490 112.370 5.894 o
21 27 4 3.152 11.751 60.897 471.573 o
21 27 6 135.298 312.775 66.396 109.529 o
21 28 1 174.759 153.869 57.183 132.122 o
21 28 3 108.902 74.312 61.838 187.375 o
21 28 5 782.700 738.496 68.564 30.517 o
21 29 2 595.596 520.294 65.830 41.774 o
22 1 1 16243.500 18768.900 174.750 0.361 o
22 1 3 11079.500 12235.400 125.551 0.727 o
22 1 5 6174.640 6179.470 90.153 2.012 o
22 1 7 5187.050 5504.420 88.596 2.554 o
22 1 9 3823.030 3904.040 101.961 4.067 o
22 1 11 149.266 92.427 66.095 147.332 o
22 1 13 1647.250 2074.920 136.388 10.644 o
22 2 0 11576.700 11687.300 170.305 0.708 o
22 2 2 1238.380 864.765 44.383 20.880 o
22 2 4 20697.200 20786.300 192.265 0.255 o
22 2 6 557.952 446.397 40.844 48.837 o
22 2 8 7698.790 8003.090 112.747 1.382 o
22 2 10 2305.770 2214.120 106.792 8.242 o
22 2 12 2394.720 2758.020 125.705 7.126 o
22 2 14 18.102 -69.378 81.306 261.372 o
22 3 1 1599.860 1048.360 40.524 15.716 o
22 3 3 3052.200 3321.050 68.204 5.491 o
22 3 5 183.457 116.226 35.781 158.838 o
22 3 7 1405.420 1149.660 59.736 16.826 o
22 3 9 3535.880 3150.930 84.538 4.870 o
22 3 11 3730.670 2938.670 114.185 4.686 o
22 3 13 5996.180 7184.520 152.844 1.878 o
22 4 0 2657.040 2602.690 91.272 6.880 o
22 4 2 153.806 233.463 33.616 144.517 o
22 4 4 23024.500 22571.500 212.072 0.213 o
22 4 6 329.392 219.396 38.341 88.593 o
22 4 8 3737.180 4489.060 86.894 3.889 o
22 4 10 589.006 633.378 57.441 40.289 o
22 4 12 728.159 840.503 75.095 30.168 o
22 4 14 1039.630 1270.930 88.182 19.593 o
22 5 1 26748.300 26491.200 235.444 0.161 o
22 5 3 12899.100 13369.800 134.261 0.581 o
22 5 5 27637.100 26949.400 266.093 0.152 o
22 5 7 6133.630 6564.310 97.309 1.959 o
22 5 9 4019.250 4051.720 103.086 3.807 o
22 5 11 3040.110 3013.320 107.697 5.654 o
22 5 13 454.983 340.795 72.212 55.323 o
22 6 0 721.817 591.377 55.293 35.809 o
22 6 2 8939.050 9154.560 105.272 1.093 o
22 6 4 12504.500 12440.900 141.220 0.628 o
22 6 6 5695.750 5267.150 86.844 2.374 o
22 6 8 869.023 1180.840 96.668 22.344 o
22 6 10 13361.700 12654.900 174.549 0.574 o
22 6 12 1212.790 1114.590 114.942 17.522 o
22 6 14 3364.600 4244.200 141.390 4.281 o
22 7 1 10044.400 9971.790 111.345 0.915 o
22 7 3 2.186 -86.611 32.572 1673.180 o
22 7 5 20056.700 20724.700 199.136 0.265 o
22 7 7 3753.270 3356.520 92.600 4.455 o
22 7 9 5268.290 5517.140 111.720 2.496 o
22 7 11 2531.290 3211.880 115.166 6.381 o
22 7 13 878.146 1420.480 110.534 19.823 o
22 8 0 41379.600 45392.000 529.942 0.066 o
22 8 2 3550.760 3901.660 74.598 4.405 o
22 8 4 39462.400 40772.300 346.441 0.075 o
22 8 6 201.872 331.414 46.835 101.419 o
22 8 8 9399.630 9679.520 135.513 0.998 o
22 8 10 729.175 857.484 62.303 30.745 o
22 8 12 1925.750 1201.090 94.463 12.100 o
22 8 14 4.856 -64.196 77.361 312.198 o
22 9 1 14418.600 13529.100 139.357 0.507 o
22 9 3 500.273 634.745 39.645 46.638 o
22 9 5 14352.900 15578.000 167.658 0.468 o
22 9 7 4.587 -117.821 47.777 779.219 o
22 9 9 6071.180 6884.050 138.992 1.909 o
22 9 11 1688.600 1699.120 110.501 11.791 o
22 9 13 1379.350 1246.120 78.815 16.237 o
22 10 0 1778.090 1439.890 78.916 12.477 o
22 10 2 40.516 -61.985 35.915 631.026 o
22 10 4 172.997 258.816 34.218 129.552 o
22 10 6 2442.290 3206.930 90.602 6.686 o
22 10 8 608.550 734.897 61.621 36.901 o
22 10 10 10417.600 10743.800 155.232 0.838 o
22 10 12 41.817 -62.306 68.478 296.594 o
22 11 1 12916.900 13273.500 147.268 0.582 o
22 11 3 6790.860 7087.020 94.448 1.692 o
22 11 5 3599.460 4000.400 84.151 4.280 o
22 11 7 4073.360 3815.410 108.577 3.857 o
22 11 9 1615.680 1360.320 87.020 13.684 o
22 11 11 1092.500 539.284 75.562 25.142 o
22 11 13 153.480 75.666 73.494 138.464 o
22 12 0 4185.460 4315.600 118.360 3.529 o
22 12 2 159.160 398.690 40.210 107.115 o
22 12 4 8829.750 10263.300 120.559 1.034 o
22 12 6 3564.970 3136.580 93.513 4.822 o
22 12 8 3085.070 3896.290 103.431 4.931 o
22 12 10 1609.000 1312.700 106.627 13.533 o
22 12 12 1043.390 609.262 73.303 25.539 o
22 13 1 1230.880 1099.660 62.105 19.011 o
22 13 3 563.043 228.516 38.776 56.978 o
22 13 5 32.243 44.350 40.644 478.616 o
22 13 7 6603.510 6903.250 118.665 1.759 o
22 13 9 3076.690 3412.780 114.217 5.257 o
22 13 11 546.401 477.180 74.050 44.336 o
22 13 13 1250.210 1076.250 80.537 18.443 o
22 14 0 358.799 537.261 60.964 57.617 o
22 14 2 282.538 298.309 39.679 89.657 o
22 14 4 3528.390 4165.750 84.595 4.267 o
22 14 6 12.968 -18.997 46.751 703.028 o
22 14 8 1249.000 1776.030 125.171 14.015 o
22 14 10 262.508 164.271 71.256 92.763 o
22 14 12 406.090 101.564 73.928 72.431 o
22 15 1 2991.510 2856.170 76.586 5.979 o
22 15 3 1347.920 1608.950 68.809 15.091 o
22 15 5 17547.100 20929.200 207.886 0.308 o
22 15 7 395.034 343.671 54.833 64.996 o
22 15 9 4891.200 5328.410 134.392 2.713 o
22 15 11 175.872 45.101 73.473 135.322 o
22 16 0 1171.970 1153.980 80.293 18.920 o
22 16 2 160.346 230.656 40.975 136.457 o
22 16 4 892.934 953.708 74.291 25.052 o
22 16 6 9369.590 11853.800 145.531 0.885 o
22 16 8 745.172 744.648 85.409 30.234 o
22 16 10 1733.810 1714.260 136.249 11.089 o
22 16 12 10.748 -10.461 72.707 336.127 o
22 17 1 9111.040 8764.750 115.457 1.094 o
22 17 3 1604.460 1301.760 74.487 14.183 o
22 17 5 10125.900 9894.270 133.211 0.908 o
22 17 7 3530.180 3601.640 133.216 4.477 o
22 17 9 1428.070 1450.230 123.754 13.934 o
22 17 11 1044.910 1272.030 112.130 18.617 o
22 18 0 19821.200 20057.000 271.481 0.273 o
22 18 2 368.734 382.159 47.571 67.495 o
22 18 4 18991.300 19673.200 201.579 0.292 o
22 18 6 105.556 218.727 52.408 155.929 o
22 18 8 6229.950 6259.410 136.867 1.958 o
22 18 10 38.923 -57.622 73.328 273.139 o
22 19 1 1804.360 2052.330 81.194 10.673 o
22 19 3 2885.400 3455.830 92.009 5.594 o
22 19 5 451.108 407.297 50.760 57.149 o
22 19 7 218.773 160.947 63.866 109.353 o
22 19 9 257.931 149.902 77.504 91.164 o
22 19 11 317.384 251.644 76.854 73.069 o
22 20 0 7.880 -143.000 63.669 439.917 o
22 20 2 965.813 677.126 49.820 27.552 o
22 20 4 53.348 38.975 47.718 352.731 o
22 20 6 2830.690 2552.840 109.627 6.469 o
22 20 8 1705.190 2558.140 123.843 9.557 o
22 20 10 3764.510 4039.190 143.517 3.973 o
22 21 1 6056.370 6152.860 107.461 2.050 o
22 21 3 5959.750 7040.570 116.995 1.930 o
22 21 5 5782.190 6123.210 120.709 2.147 o
22 21 7 2361.080 2990.590 124.293 6.940 o
22 21 9 2038.130 1838.370 127.849 9.614 o
22 22 0 7982.600 8037.530 164.619 1.314 o
22 22 2 16.312 93.920 47.781 381.912 o
22 22 4 4880.010 5999.880 119.579 2.561 o
22 22 6 2671.600 3211.510 115.478 6.104 o
22 22 8 6373.720 5902.560 164.803 1.953 o
22 23 1 104.139 102.933 47.522 210.432 o
22 23 3 496.988 396.298 59.621 52.373 o
22 23 5 1313.980 985.130 67.840 18.562 o
22 23 7 1878.450 1673.240 104.994 10.957 o
22 23 9 2787.390 3170.250 165.895 5.681 o
22 24 0 236.133 160.833 72.914 97.949 o
22 24 2 462.212 662.058 56.809 46.259 o
22 24 4 2124.650 2036.890 96.630 9.231 o
22 24 6 200.976 305.177 63.279 95.722 o
22 24 8 3700.910 3246.170 143.568 4.456 o
22 25 1 2280.460 2182.830 99.834 8.421 o
22 25 3 5272.360 5703.220 124.584 2.442 o
22 25 5 623.335 613.569 69.409 38.017 o
22 25 7 216.740 130.632 71.232 108.239 o
22 26 0 6.183 -118.714 72.351 351.456 o
22 26 2 6.707 -75.975 58.967 513.184 o
22 26 4 299.642 239.593 61.783 83.316 o
22 26 6 601.358 487.062 65.946 42.300 o
22 27 1 434.759 366.656 56.261 59.446 o
22 27 3 22.722 70.823 61.298 306.487 o
22 27 5 707.846 658.166 66.371 34.256 o
22 28 0 14979.400 17063.200 281.013 0.416 o
22 28 2 489.575 532.808 65.675 47.285 o
22 28 4 6774.080 7736.500 189.268 1.579 o
22 29 1 2062.770 2470.410 137.156 8.332 o
23 1 2 184.982 153.828 35.255 147.752 o
23 1 4 4488.360 4410.730 78.393 3.308 o
23 1 6 1897.790 1844.200 75.835 10.774 o
23 1 8 8328.980 8425.190 126.445 1.232 o
23 1 10 161.877 180.046 55.661 133.601 o
23 1 12 4135.990 4410.510 177.781 3.421 o
23 1 14 56.951 -86.655 81.561 211.324 o
23 2 1 1174.140 1379.030 51.873 18.226 o
23 2 3 4248.090 3862.850 74.528 3.724 o
23 2 5 147.017 117.945 38.431 180.397 o
23 2 7 2634.040 2982.770 75.003 6.571 o
23 2 9 370.402 337.210 58.393 67.275 o
23 2 11 11.577 -107.456 66.579 391.756 o
23 2 13 2557.900 3899.740 145.520 5.563 o
23 3 2 19399.500 19780.000 181.670 0.284 o
23 3 4 96.555 120.849 36.998 231.229 o
23 3 6 25678.000 26790.400 260.099 0.167 o
23 3 8 97.959 214.789 47.029 169.263 o
23 3 10 3710.240 3442.020 133.680 4.362 o
23 3 12 112.077 31.069 83.406 153.280 o
23 3 14 21.403 -139.214 79.258 268.042 o
23 4 1 571.355 443.176 36.568 48.468 o
23 4 3 2602.870 2503.510 74.253 7.201 o
23 4 5 25.570 12.874 37.192 694.775 o
23 4 7 5305.650 5393.660 103.173 2.514 o
23 4 9 3.587 -42.232 58.416 542.055 o
23 4 11 3244.570 3524.460 122.690 4.912 o
23 4 13 778.631 797.072 83.072 28.844 o
23 5 2 6344.180 6656.580 91.865 1.880 o
23 5 4 147.140 60.922 37.423 207.109 o
23 5 6 0.439 -40.248 39.596 1218.970 o
23 5 8 9761.170 9256.720 131.469 0.982 o
23 5 10 167.049 239.491 56.937 118.943 o
23 5 12 5590.230 6638.470 175.949 2.085 o
23 5 14 85.601 119.815 76.690 156.556 o
23 6 1 4185.440 4088.160 76.982 3.678 o
23 6 3 2141.870 1933.970 59.839 9.627 o
23 6 5 2905.060 2915.510 76.452 6.086 o
23 6 7 17.767 -28.148 47.807 631.852 o
23 6 9 5749.130 5070.060 114.832 2.377 o
23 6 11 34.114 28.663 64.360 308.634 o
23 6 13 72.059 39.661 71.569 210.735 o
23 7 2 3482.190 3881.300 78.516 4.490 o
23 7 4 151.843 152.535 36.990 166.192 o
23 7 6 11010.500 11526.100 138.149 0.758 o
23 7 8 1637.980 1917.600 87.428 11.797 o
23 7 10 156.703 160.531 58.066 137.629 o
23 7 12 87.023 12.563 73.591 202.850 o
23 8 1 1292.010 1104.890 51.789 18.452 o
23 8 3 4.516 -79.271 34.328 1406.560 o
23 8 5 4325.610 4531.900 83.623 3.379 o
23 8 7 46.690 50.269 49.262 346.120 o
23 8 9 1767.960 1558.920 116.123 11.650 o
23 8 11 1678.890 1875.680 139.406 10.910 o
23 8 13 1605.700 1319.230 84.231 13.950 o
23 9 2 12200.500 12712.000 135.738 0.638 o
23 9 4 194.621 136.596 33.244 148.772 o
23 9 6 2163.630 2821.050 96.719 7.835 o
23 9 8 996.971 829.959 67.999 24.514 o
23 9 10 474.479 515.478 62.467 49.300 o
23 9 12 272.589 120.924 65.111 99.405 o
23 10 1 7497.800 8799.730 111.105 1.346 o
23 10 3 11771.200 13365.700 140.957 0.644 o
23 10 5 807.346 538.530 53.772 33.806 o
23 10 7 1021.420 692.421 55.185 25.926 o
23 10 9 649.750 558.718 76.212 37.332 o
23 10 11 6.961 -28.054 72.802 345.221 o
23 10 13 510.446 310.496 76.704 51.277 o
23 11 2 1030.490 1113.680 64.617 21.620 o
23 11 4 6978.630 7739.260 104.395 1.563 o
23 11 6 474.537 588.823 53.174 48.220 o
23 11 8 6841.550 7367.910 130.880 1.632 o
23 11 10 2910.100 2849.610 122.841 5.964 o
23 11 12 24.344 -181.203 69.047 331.705 o
23 12 1 79.399 75.053 38.398 290.626 o
23 12 3 666.930 563.741 42.899 39.523 o
23 12 5 17471.400 18554.900 189.422 0.334 o
23 12 7 796.476 1042.140 71.931 26.248 o
23 12 9 1145.030 1226.770 87.235 18.595 o
23 12 11 19.174 -218.380 70.802 330.645 o
23 12 13 218.369 252.437 101.531 74.168 o
23 13 2 237.092 63.675 38.385 141.683 o
23 13 4 1714.680 2297.590 72.954 10.593 o
23 13 6 786.874 336.421 53.891 38.413 o
23 13 8 151.361 116.614 56.326 153.662 o
23 13 10 64.213 -72.610 75.566 226.676 o
23 13 12 568.779 449.044 75.739 43.637 o
23 14 1 16.520 14.789 38.998 753.767 o
23 14 3 319.159 526.594 47.513 64.899 o
23 14 5 2197.450 2693.490 85.620 7.986 o
23 14 7 1384.710 1865.450 82.329 13.608 o
23 14 9 100.595 156.849 62.802 161.895 o
23 14 11 223.885 207.080 71.059 96.716 o
23 15 2 49.099 -67.074 39.587 519.786 o
23 15 4 5.094 31.817 45.019 656.966 o
23 15 6 211.800 400.742 53.532 88.285 o
23 15 8 1412.310 1201.210 125.346 14.953 o
23 15 10 57.673 -80.131 79.472 218.594 o
23 15 12 110.114 16.309 73.415 181.948 o
23 16 1 7152.360 7142.840 105.713 1.592 o
23 16 3 1048.890 1071.560 61.556 21.756 o
23 16 5 11161.800 12291.600 148.196 0.718 o
23 16 7 2816.080 4352.500 116.029 4.952 o
23 16 9 5188.290 6455.760 189.690 2.259 o
23 16 11 100.936 16.502 71.602 194.220 o
23 17 2 4793.450 4915.050 97.912 2.921 o
23 17 4 322.538 429.685 49.971 69.686 o
23 17 6 5785.170 4860.910 112.906 2.409 o
23 17 8 208.399 213.447 66.828 102.726 o
23 17 10 4.097 -164.081 73.610 345.633 o
23 18 1 1019.620 1045.920 62.822 22.390 o
23 18 3 31.445 33.589 49.198 426.375 o
23 18 5 2017.890 2340.690 92.573 9.099 o
23 18 7 468.467 583.386 66.677 46.877 o
23 18 9 27.404 -39.126 75.989 277.427 o
23 18 11 246.384 275.124 79.567 80.593 o
23 19 2 453.084 267.429 46.456 64.633 o
23 19 4 880.064 1042.440 62.403 24.953 o
23 19 6 9350.890 7822.670 134.411 1.123 o
23 19 8 20.933 54.295 72.034 265.056 o
23 19 10 18.787 -27.399 71.264 327.919 o
23 20 1 398.133 258.072 47.042 71.750 o
23 20 3 22.708 11.255 49.293 527.194 o
23 20 5 703.402 733.099 60.774 33.559 o
23 20 7 2059.530 1250.610 85.680 11.346 o
23 20 9 1025.200 1210.020 90.035 20.118 o
23 21 2 3348.900 3617.190 93.978 4.789 o
23 21 4 19.368 -7.657 50.857 563.554 o
23 21 6 26.008 -1.080 60.036 407.967 o
23 21 8 75.422 56.109 69.493 205.662 o
23 22 1 1294.850 1520.160 95.798 15.382 o
23 22 3 82.192 119.167 52.061 214.561 o
23 22 5 12.380 -49.306 58.580 487.044 o
23 22 7 90.303 99.757 69.985 173.788 o
23 22 9 119.023 56.743 84.796 140.678 o
23 23 2 7079.400 6461.110 119.163 1.690 o
23 23 4 37.782 -70.541 61.355 356.941 o
23 23 6 3224.300 3127.210 114.544 5.248 o
23 23 8 504.136 460.515 73.118 47.416 o
23 24 1 312.591 327.160 54.528 76.851 o
23 24 3 283.015 367.310 59.745 76.471 o
23 24 5 10.294 -16.898 60.905 465.188 o
23 24 7 8.184 -97.942 71.603 352.752 o
23 25 2 17.232 -134.538 55.810 500.208 o
23 25 4 1150.700 1425.980 96.337 17.160 o
23 25 6 5.810 -65.894 64.612 436.872 o
23 26 1 1480.040 1259.530 75.269 15.340 o
23 26 3 5.621 -69.660 59.867 505.198 o
23 26 5 949.557 897.489 68.279 24.766 o
23 27 2 474.655 554.503 64.641 47.694 o
23 27 4 27.658 148.582 64.710 222.466 o
23 28 1 1145.690 1124.520 81.572 19.392 o
24 1 1 341.452 209.400 38.476 87.163 o
24 1 3 3473.430 3467.320 73.842 4.764 o
24 1 5 5549.820 5616.040 94.606 2.357 o
24 1 7 3516.450 3685.930 87.420 4.550 o
24 1 9 5155.100 5606.830 114.449 2.527 o
24 1 11 3299.960 3378.900 125.330 4.928 o
24 1 13 811.769 488.240 75.818 32.846 o
24 2 0 6268.130 7851.670 150.758 1.708 o
24 2 2 544.018 499.682 40.429 48.050 o
24 2 4 6.284 99.776 39.609 479.261 o
24 2 6 268.863 103.596 44.051 116.746 o
24 2 8 2.087 1.578 49.225 759.103 o
24 2 10 26.814 -62.724 63.643 370.364 o
24 2 12 94.566 279.549 74.880 119.644 o
24 3 1 24726.100 25846.100 227.934 0.180 o
24 3 3 13319.800 13615.300 141.134 0.554 o
24 3 5 11092.600 12227.200 137.716 0.726 o
24 3 7 5720.580 4980.750 91.759 2.424 o
24 3 9 425.971 505.182 65.437 52.573 o
24 3 11 790.567 436.572 72.492 34.712 o
24 3 13 70.674 190.909 82.422 136.154 o
24 4 0 818.762 955.442 63.278 27.147 o
24 4 2 699.699 826.567 40.449 33.317 o
24 4 4 521.530 422.311 41.570 52.157 o
24 4 6 680.270 1001.640 55.076 30.498 o
24 4 8 697.173 568.162 60.384 36.800 o
24 4 10 1107.890 1189.680 73.741 19.700 o
24 4 12 399.704 409.872 73.657 56.712 o
24 5 1 757.435 821.162 51.003 31.086 o
24 5 3 340.045 253.000 41.584 82.493 o
24 5 5 701.969 913.357 63.893 30.627 o
24 5 7 4518.690 4762.840 99.991 3.142 o
24 5 9 4106.910 4189.700 109.021 3.660 o
24 5 11 3246.960 3595.580 127.888 4.846 o
24 5 13 2217.430 2202.760 147.629 8.164 o
24 6 0 54781.100 55996.500 674.988 0.040 o
24 6 2 4026.300 3991.480 78.418 3.862 o
24 6 4 8969.300 9083.010 117.019 1.092 o
24 6 6 429.066 430.141 43.846 59.259 o
24 6 8 3664.870 3312.050 96.064 4.579 o
24 6 10 712.143 521.349 66.068 36.629 o
24 6 12 302.716 98.214 74.029 89.553 o
24 7 1 5081.990 5580.090 87.362 2.588 o
24 7 3 4113.670 4788.480 83.301 3.443 o
24 7 5 7518.820 8047.140 111.314 1.413 o
24 7 7 19.704 -33.058 49.971 576.072 o
24 7 9 6033.450 6265.540 126.836 2.028 o
24 7 11 13.310 19.051 74.430 295.887 o
24 7 13 1042.160 673.214 79.418 24.625 o
24 8 0 2425.800 2022.340 96.436 8.241 o
24 8 2 17.482 -81.187 37.196 900.959 o
24 8 4 0.984 16.812 35.493 1158.780 o
24 8 6 10706.400 11122.900 143.856 0.798 o
24 8 8 5.408 -41.043 52.264 651.924 o
24 8 10 4548.830 5482.020 123.832 2.873 o
24 8 12 59.045 83.045 71.008 203.878 o
24 9 1 10289.800 10056.100 123.562 0.885 o
24 9 3 11025.600 12043.500 135.890 0.737 o
24 9 5 8283.270 9019.040 127.570 1.193 o
24 9 7 142.414 233.177 52.839 133.357 o
24 9 9 7339.080 8581.170 138.133 1.389 o
24 9 11 236.699 68.463 72.525 110.327 o
24 9 13 590.389 367.074 78.797 44.202 o
24 10 0 42428.700 39613.500 473.134 0.070 o
24 10 2 38.368 40.034 39.449 469.337 o
24 10 4 34582.800 37476.200 325.203 0.094 o
24 10 6 155.715 41.729 50.264 185.660 o
24 10 8 5623.760 5142.650 111.452 2.419 o
24 10 10 1255.850 837.913 71.875 20.129 o
24 10 12 1724.170 1026.240 79.005 14.247 o
24 11 1 1652.540 1332.390 53.955 13.979 o
24 11 3 2305.150 2928.290 76.359 7.410 o
24 11 5 2716.780 3762.430 99.998 5.595 o
24 11 7 80.188 171.402 57.558 180.511 o
24 11 9 5597.140 7148.530 132.055 2.024 o
24 11 11 30.096 -135.957 66.068 340.457 o
24 12 0 118.259 40.191 56.751 206.429 o
24 12 2 36.806 -127.330 42.675 563.422 o
24 12 4 33.915 -20.422 39.511 635.063 o
24 12 6 28.878 -134.910 52.368 482.906 o
24 12 8 52.627 -37.477 55.910 355.832 o
24 12 10 61.919 7.648 69.425 250.846 o
24 12 12 0.204 -20.284 70.908 384.075 o
24 13 1 382.786 272.597 41.665 74.180 o
24 13 3 425.170 384.621 44.884 61.686 o
24 13 5 107.054 47.173 53.369 223.656 o
24 13 7 1582.370 1279.730 67.537 14.543 o
24 13 9 1173.540 1075.920 76.252 19.511 o
24 13 11 211.189 125.393 69.948 111.781 o
24 14 0 4697.280 4842.740 131.785 2.966 o
24 14 2 55.054 22.404 40.946 421.332 o
24 14 4 6252.050 5860.870 105.534 2.033 o
24 14 6 2133.880 2511.220 92.952 8.414 o
24 14 8 7.788 76.685 56.991 366.978 o
24 14 10 1786.730 1937.700 138.884 10.290 o
24 14 12 6.791 50.969 97.923 175.836 o
24 15 1 492.800 481.193 48.894 51.191 o
24 15 3 2772.660 3153.520 89.477 6.070 o
24 15 5 731.734 792.657 64.679 31.463 o
24 15 7 4741.350 5448.770 116.305 2.780 o
24 15 9 3880.000 4242.210 154.199 3.749 o
24 15 11 1626.730 1249.320 81.724 14.095 o
24 16 0 38602.300 37220.800 473.824 0.082 o
24 16 2 785.771 671.459 49.914 32.561 o
24 16 4 11769.300 12374.800 158.978 0.673 o
24 16 6 94.104 217.319 57.676 155.706 o
24 16 8 175.595 50.519 71.563 136.901 o
24 16 10 796.048 825.113 81.433 28.180 o
24 17 1 13642.200 13757.700 152.936 0.535 o
24 17 3 4375.560 4264.740 97.015 3.428 o
24 17 5 3646.360 4188.620 105.565 4.095 o
24 17 7 81.157 -2.471 63.096 255.915 o
24 17 9 5886.830 5691.450 155.838 2.166 o
24 17 11 45.560 9.284 218.429 38.756 o
24 18 0 11245.500 10936.000 229.742 0.753 o
24 18 2 891.949 963.618 53.241 25.870 o
24 18 4 1633.500 1193.240 82.044 14.249 o
24 18 6 2030.240 2434.270 122.077 8.638 o
24 18 8 42.822 33.761 71.161 251.632 o
24 18 10 2732.410 2714.460 127.252 6.416 o
24 19 1 2739.480 2348.620 83.381 7.019 o
24 19 3 256.165 91.298 50.197 119.024 o
24 19 5 4784.890 4668.170 120.577 2.979 o
24 19 7 2.580 -51.823 72.385 361.455 o
24 19 9 8182.950 8849.020 229.756 1.194 o
24 20 0 7394.730 7109.310 180.381 1.514 o
24 20 2 1.016 -27.563 47.967 824.923 o
24 20 4 1874.870 1549.510 104.542 11.290 o
24 20 6 1.872 -62.603 71.763 369.785 o
24 20 8 935.884 586.792 73.929 28.156 o
24 21 1 32.503 3.830 49.154 493.081 o
24 21 3 602.279 598.748 54.889 40.722 o
24 21 5 258.497 197.712 68.029 92.051 o
24 21 7 3525.590 3890.430 131.135 4.325 o
24 21 9 3511.420 4017.200 198.417 4.072 o
24 22 0 5734.740 5395.930 146.001 2.291 o
24 22 2 734.043 794.176 59.002 31.734 o
24 22 4 463.230 334.571 61.704 57.191 o
24 22 6 761.351 507.993 72.103 34.519 o
24 22 8 15.738 -80.664 70.413 342.681 o
24 23 1 6343.460 5965.270 113.135 1.981 o
24 23 3 2625.710 2174.450 117.480 7.331 o
24 23 5 2286.900 2716.460 114.227 7.528 o
24 23 7 506.114 152.288 72.055 59.101 o
24 24 0 6210.860 7274.480 221.843 1.759 o
24 24 2 256.980 208.187 55.638 98.385 o
24 24 4 468.799 286.775 62.091 58.748 o
24 24 6 87.316 22.173 69.172 211.791 o
24 25 1 54.329 46.224 53.680 307.357 o
24 25 3 83.473 88.464 62.052 203.229 o
24 25 5 551.475 303.992 65.087 50.833 o
24 26 0 6484.250 6674.290 174.675 1.797 o
24 26 2 2.024 -36.003 60.269 519.958 o
24 26 4 1103.260 1032.540 94.080 20.106 o
24 27 1 852.178 900.966 69.686 26.689 o
25 1 2 36368.800 38883.800 327.140 0.086 o
25 1 4 881.062 838.607 64.067 27.020 o
25 1 6 2580.760 2772.920 88.798 6.870 o
25 1 8 351.449 317.369 60.208 70.299 o
25 1 10 1062.120 464.783 66.245 27.047 o
25 1 12 15.407 -24.591 73.975 314.804 o
25 2 1 2955.890 2851.620 75.500 6.053 o
25 2 3 1968.590 2389.870 71.115 9.345 o
25 2 5 5221.230 4809.110 91.652 2.712 o
25 2 7 5842.710 6541.460 108.305 2.056 o
25 2 9 454.811 417.434 64.079 53.982 o
25 2 11 1187.300 1236.840 91.132 17.934 o
25 2 13 16.153 31.112 76.725 265.921 o
25 3 2 25.978 77.252 41.009 427.687 o
25 3 4 16779.300 16698.000 172.492 0.374 o
25 3 6 345.263 125.913 45.598 92.416 o
25 3 8 17110.900 17027.700 194.231 0.361 o
25 3 10 404.411 369.829 70.531 58.842 o
25 3 12 7443.570 7601.570 172.761 1.455 o
25 4 1 22293.400 23519.500 217.944 0.216 o
25 4 3 7999.560 7929.280 107.375 1.334 o
25 4 5 7048.710 7539.960 116.367 1.567 o
25 4 7 2946.100 3146.880 85.000 5.775 o
25 4 9 318.525 274.073 65.431 75.984 o
25 4 11 295.947 137.659 76.236 85.759 o
25 4 13 12.745 48.550 78.781 247.121 o
25 5 2 51494.100 52460.200 441.536 0.046 o
25 5 4 2634.520 2677.190 81.773 6.886 o
25 5 6 12176.900 12945.200 149.925 0.632 o
25 5 8 43.995 47.203 53.910 328.960 o
25 5 10 577.377 206.104 67.050 52.132 o
25 5 12 28.717 63.107 73.950 238.305 o
25 6 1 14.249 -56.345 38.816 908.719 o
25 6 3 3233.360 3314.210 78.889 5.193 o
25 6 5 499.123 652.459 53.188 44.829 o
25 6 7 5579.010 5971.150 121.893 2.255 o
25 6 9 4383.020 4503.590 131.280 3.288 o
25 6 11 2371.500 2111.030 121.116 8.087 o
25 6 13 107.774 157.577 79.127 132.388 o
25 7 2 1747.630 1532.200 62.672 12.567 o
25 7 4 5212.370 4595.220 93.228 2.775 o
25 7 6 275.666 417.975 55.257 75.349 o
25 7 8 1831.960 1826.590 98.041 10.898 o
25 7 10 260.870 159.640 61.375 99.954 o
25 7 12 1398.230 1312.830 118.608 14.809 o
25 8 1 20108.900 21108.700 199.112 0.261 o
25 8 3 11069.900 10601.900 126.011 0.791 o
25 8 5 21107.300 22398.300 229.149 0.237 o
25 8 7 3586.630 3153.400 98.322 4.771 o
25 8 9 3795.220 3880.750 110.064 4.092 o
25 8 11 181.960 -32.772 72.272 144.765 o
25 9 2 545.370 581.592 43.114 45.231 o
25 9 4 2025.160 2436.290 96.357 8.874 o
25 9 6 1665.670 1650.800 92.905 12.328 o
25 9 8 1068.810 696.168 59.161 24.771 o
25 9 10 8.629 18.901 68.254 355.057 o
25 9 12 1438.210 1008.820 85.057 16.669 o
25 10 1 413.831 463.630 44.437 59.023 o
25 10 3 241.607 263.048 41.709 102.417 o
25 10 5 99.442 29.383 50.181 255.405 o
25 10 7 1847.690 1196.550 66.261 12.958 o
25 10 9 3118.370 2805.250 108.507 5.695 o
25 10 11 213.776 122.212 66.923 114.204 o
25 11 2 1488.470 1400.590 59.445 14.928 o
25 11 4 790.930 937.710 56.837 28.329 o
25 11 6 765.510 379.192 55.082 38.313 o
25 11 8 1155.730 815.034 61.345 22.101 o
25 11 10 118.114 201.775 65.962 136.233 o
25 11 12 404.497 332.784 75.527 59.222 o
25 12 1 162.617 120.634 43.123 162.686 o
25 12 3 405.310 260.505 45.558 70.999 o
25 12 5 1396.230 869.056 57.973 18.494 o
25 12 7 1392.550 638.375 58.664 19.986 o
25 12 9 2479.920 2776.550 126.911 6.897 o
25 12 11 1467.450 727.885 76.338 18.061 o
25 13 2 1285.250 1433.970 74.535 16.328 o
25 13 4 474.096 294.815 48.402 60.651 o
25 13 6 147.760 107.740 54.921 160.386 o
25 13 8 6112.030 5856.850 121.548 2.075 o
25 13 10 44.846 -28.027 68.725 289.168 o
25 14 1 685.772 738.911 53.125 34.587 o
25 14 3 1484.740 1590.490 72.612 14.027 o
25 14 5 9755.370 10675.800 146.678 0.905 o
25 14 7 434.634 380.604 60.305 57.977 o
25 14 9 62.365 110.364 67.682 197.583 o
25 14 11 455.532 347.778 77.480 53.789 o
25 15 2 1869.790 1864.170 70.757 10.906 o
25 15 4 4235.740 4519.100 100.074 3.434 o
25 15 6 6977.530 7285.220 126.224 1.610 o
25 15 8 3482.040 3877.570 136.932 4.365 o
25 15 10 1569.130 1094.670 80.373 15.188 o
25 16 1 40.613 82.903 45.839 338.211 o
25 16 3 76.574 62.727 47.321 275.700 o
25 16 5 12.825 27.130 57.181 437.287 o
25 16 7 556.318 652.272 67.438 40.315 o
25 16 9 61.592 70.381 73.079 201.148 o
25 17 2 11.303 38.758 48.139 528.527 o
25 17 4 1692.990 1875.180 100.025 11.450 o
25 17 6 47.382 79.006 56.950 273.345 o
25 17 8 945.944 840.581 81.063 24.784 o
25 17 10 216.968 89.284 72.279 113.389 o
25 18 1 4317.660 4866.170 98.777 3.247 o
25 18 3 7003.960 7861.790 125.703 1.537 o
25 18 5 380.624 290.858 56.138 69.476 o
25 18 7 497.848 296.126 70.860 53.982 o
25 18 9 47.868 294.017 75.441 134.106 o
25 19 2 3501.540 4058.470 99.677 4.329 o
25 19 4 2151.090 2800.030 98.678 7.888 o
25 19 6 803.404 878.458 75.976 27.713 o
25 19 8 6365.400 6158.260 164.574 1.915 o
25 20 1 1462.060 1459.590 67.779 14.782 o
25 20 3 4877.500 5356.500 110.735 2.735 o
25 20 5 29.517 38.551 62.040 322.956 o
25 20 7 79.270 228.374 68.971 144.091 o
25 21 2 6555.980 6943.410 136.274 1.759 o
25 21 4 72.570 34.724 59.297 258.413 o
25 21 6 143.293 40.775 67.438 163.237 o
25 21 8 102.668 -8.950 68.941 208.156 o
25 22 1 2514.930 3004.350 94.981 6.730 o
25 22 3 919.246 752.797 63.642 27.149 o
25 22 5 81.857 38.448 64.791 223.195 o
25 22 7 235.912 76.909 71.257 110.456 o
25 23 2 4.153 -91.193 54.353 617.005 o
25 23 4 143.333 73.422 60.417 165.311 o
25 23 6 1112.390 1219.450 103.346 18.474 o
25 24 1 545.233 564.804 57.180 44.250 o
25 24 3 313.192 285.782 64.231 76.374 o
25 24 5 1.273 -46.344 65.811 441.011 o
25 25 2 1941.040 1819.280 102.367 10.359 o
25 25 4 10.020 -27.718 61.918 452.939 o
25 26 1 35.172 -28.626 58.008 394.378 o
26 1 1 6135.450 5880.700 106.260 2.070 o
26 1 3 10097.000 9663.920 115.965 0.925 o
26 1 5 11358.500 11498.500 136.666 0.733 o
26 1 7 7302.090 6801.060 118.770 1.593 o
26 1 9 1634.260 1840.560 158.505 10.854 o
26 1 11 920.086 806.309 79.225 25.743 o
26 1 13 476.971 416.203 135.275 37.817 o
26 2 0 248.408 302.192 59.783 87.922 o
26 2 2 742.070 653.235 44.581 34.627 o
26 2 4 94.881 85.738 44.955 237.534 o
26 2 6 47.347 26.320 44.701 415.318 o
26 2 8 44.288 81.378 54.131 289.652 o
26 2 10 457.907 515.283 72.107 48.783 o
26 2 12 336.794 277.361 74.558 69.779 o
26 3 1 9061.250 9254.590 121.703 1.068 o
26 3 3 20708.100 18617.600 182.082 0.272 o
26 3 5 8085.050 7716.220 122.898 1.335 o
26 3 7 10256.000 10704.300 139.951 0.856 o
26 3 9 513.987 787.187 69.211 38.994 o
26 3 11 3076.750 2474.460 122.095 6.006 o
26 4 0 4621.890 5823.660 134.173 2.725 o
26 4 2 175.451 469.042 45.859 91.935 o
26 4 4 588.814 817.784 67.114 35.593 o
26 4 6 945.140 694.148 52.546 27.731 o
26 4 8 63.578 106.048 61.634 215.757 o
26 4 10 39.612 57.925 78.527 210.630 o
26 4 12 299.749 345.148 77.637 69.002 o
26 5 1 4778.180 4082.970 90.262 3.207 o
26 5 3 8727.220 8595.440 121.527 1.159 o
26 5 5 3233.240 4235.310 114.336 4.503 o
26 5 7 3389.050 3427.040 105.003 4.834 o
26 5 9 222.523 320.339 67.942 87.030 o
26 5 11 678.959 401.479 77.170 39.286 o
26 6 0 7783.710 10125.900 174.949 1.174 o
26 6 2 712.504 548.679 43.590 37.831 o
26 6 4 3461.380 3178.720 97.800 4.922 o
26 6 6 456.304 407.956 51.578 56.529 o
26 6 8 622.188 566.634 60.428 40.005 o
26 6 10 1834.190 1892.990 113.074 10.544 o
26 6 12 354.138 328.955 76.510 64.115 o
26 7 1 233.951 341.383 43.772 93.931 o
26 7 3 3247.290 3071.430 79.417 5.355 o
26 7 5 6748.610 7540.500 122.607 1.636 o
26 7 7 239.107 283.179 57.333 92.996 o
26 7 9 125.279 131.982 60.603 158.041 o
26 7 11 18.392 -120.497 69.225 345.720 o
26 8 0 10152.500 9146.740 202.707 0.934 o
26 8 2 195.365 85.724 41.028 155.679 o
26 8 4 3511.950 3256.880 93.521 4.812 o
26 8 6 86.361 166.232 55.972 180.782 o
26 8 8 2621.850 2397.990 105.209 7.137 o
26 8 10 18.234 71.942 67.102 281.047 o
26 8 12 77.944 -45.800 77.098 206.262 o
26 9 1 5199.990 4370.240 88.078 2.849 o
26 9 3 3.335 -134.966 41.685 1027.380 o
26 9 5 352.847 281.846 56.364 73.690 o
26 9 7 187.014 62.201 55.599 149.972 o
26 9 9 106.059 102.131 61.113 180.144 o
26 9 11 6.602 -146.179 68.875 384.464 o
26 10 0 13063.000 11991.300 191.159 0.606 o
26 10 2 6.834 -23.027 41.455 959.304 o
26 10 4 40.885 17.056 48.170 430.960 o
26 10 6 4810.660 4500.310 108.790 3.028 o
26 10 8 12.850 -139.682 56.513 515.235 o
26 10 10 2074.940 2195.740 113.892 8.968 o
26 10 12 163.692 72.236 236.231 29.869 o
26 11 1 8643.360 8298.440 112.334 1.195 o
26 11 3 3894.400 3767.760 88.251 4.086 o
26 11 5 69.848 105.160 54.374 230.665 o
26 11 7 2255.460 1952.750 89.555 8.967 o
26 11 9 30.451 119.729 64.139 238.798 o
26 11 11 609.672 260.127 71.998 47.276 o
26 12 0 3591.320 3398.520 123.820 4.550 o
26 12 2 316.439 371.206 46.767 75.345 o
26 12 4 116.328 84.549 52.864 196.080 o
26 12 6 4.584 -79.945 54.461 611.051 o
26 12 8 4.805 -18.299 60.053 506.976 o
26 12 10 965.270 640.355 71.948 26.955 o
26 13 1 6778.700 6424.240 108.172 1.780 o
26 13 3 3796.100 4116.570 99.000 3.993 o
26 13 5 4235.920 4106.790 108.493 3.588 o
26 13 7 4164.320 3937.120 110.841 3.717 o
26 13 9 232.534 315.615 67.336 85.913 o
26 13 11 54.726 0.756 76.183 235.222 o
26 14 0 1034.800 954.157 73.383 22.520 o
26 14 2 380.792 235.699 47.677 75.592 o
26 14 4 182.595 150.312 48.911 137.708 o
26 14 6 160.201 161.730 56.317 137.717 o
26 14 8 258.508 131.305 66.700 100.517 o
26 14 10 1.976 -102.635 71.150 375.746 o
26 15 1 190.482 174.344 48.375 129.561 o
26 15 3 1838.270 1979.450 100.936 10.477 o
26 15 5 16.292 -115.509 55.485 510.410 o
26 15 7 282.217 177.697 66.124 90.307 o
26 15 9 235.834 290.826 73.630 84.244 o
26 16 0 1385.870 1394.490 121.559 14.508 o
26 16 2 8.673 -131.254 53.005 606.839 o
26 16 4 3.389 -15.703 52.686 661.690 o
26 16 6 2730.080 2945.020 113.242 6.259 o
26 16 8 160.230 277.211 72.852 102.357 o
26 16 10 770.700 514.745 74.795 33.845 o
26 17 1 3628.930 3822.270 98.408 4.321 o
26 17 3 18.213 50.903 49.533 442.861 o
26 17 5 1165.800 1279.990 93.970 17.846 o
26 17 7 1286.590 1134.030 76.321 17.814 o
26 17 9 89.926 142.865 73.449 153.632 o
26 18 0 8502.440 10125.700 202.056 1.068 o
26 18 2 479.813 467.534 52.892 52.073 o
26 18 4 2879.160 3265.230 112.117 5.697 o
26 18 6 1422.880 1637.060 127.734 13.236 o
26 18 8 550.132 276.358 71.260 50.771 o
26 19 1 675.348 687.939 55.124 35.754 o
26 19 3 28.910 136.196 54.454 266.751 o
26 19 5 695.015 673.583 83.632 32.916 o
26 19 7 441.947 545.307 73.859 48.531 o
26 20 0 359.769 294.434 84.243 62.742 o
26 20 2 1114.990 1291.130 74.992 18.931 o
26 20 4 32.102 18.721 57.293 379.317 o
26 20 6 389.654 254.156 67.227 67.302 o
26 20 8 170.598 150.381 72.310 118.503 o
26 21 1 1397.830 1638.350 111.885 13.759 o
26 21 3 3411.810 3564.460 112.505 4.698 o
26 21 5 1085.560 889.591 70.769 22.315 o
26 21 7 3670.990 4061.470 140.658 4.060 o
26 22 0 2843.430 3174.880 146.020 5.687 o
26 22 2 10.843 -136.856 55.655 541.777 o
26 22 4 1519.760 1378.980 97.635 14.114 o
26 22 6 47.592 -131.317 69.774 278.088 o
26 23 1 2.401 -108.239 57.086 575.165 o
26 23 3 94.033 88.381 61.745 194.284 o
26 23 5 252.253 81.772 68.520 107.369 o
26 24 0 652.834 402.254 87.352 39.074 o
26 24 2 3.481 -33.746 56.691 574.785 o
26 24 4 1020.850 847.744 73.565 23.670 o
26 25 1 794.809 682.680 64.066 31.265 o
27 1 2 4947.020 4132.280 90.198 3.076 o
27 1 4 10539.800 10804.300 143.673 0.825 o
27 1 6 59.474 33.034 47.268 346.557 o
27 1 8 5390.380 5623.560 117.242 2.412 o
27 1 10 59.148 309.604 74.403 127.684 o
27 1 12 4410.070 3912.060 141.391 3.473 o
27 2 1 70.852 313.243 46.106 156.410 o
27 2 3 2586.780 3375.730 90.734 6.209 o
27 2 5 1089.030 813.201 51.006 23.564 o
27 2 7 3038.640 3697.670 106.195 5.128 o
27 2 9 547.957 392.090 66.486 47.905 o
27 2 11 2406.840 2725.930 126.917 7.128 o
27 3 2 33237.000 33708.800 298.339 0.105 o
27 3 4 39.071 56.017 45.139 387.759 o
27 3 6 10200.200 9266.000 125.494 0.934 o
27 3 8 713.272 611.745 65.791 34.928 o
27 3 10 5802.990 6018.550 142.892 2.145 o
27 3 12 22.471 23.106 75.057 271.572 o
27 4 1 4031.990 4032.380 89.390 3.824 o
27 4 3 9837.230 11836.300 132.679 0.843 o
27 4 5 903.358 532.786 48.927 31.139 o
27 4 7 1397.860 1298.750 81.345 15.771 o
27 4 9 3453.280 3472.250 128.645 4.659 o
27 4 11 1356.860 1522.550 95.020 14.874 o
27 5 2 149.628 233.357 43.766 138.450 o
27 5 4 4263.930 5064.710 97.799 3.216 o
27 5 6 50.736 9.548 52.203 374.655 o
27 5 8 15632.500 16631.900 209.471 0.406 o
27 5 10 1863.330 2760.480 137.714 8.496 o
27 5 12 6893.280 6874.000 161.503 1.668 o
27 6 1 9197.800 9497.160 120.747 1.035 o
27 6 3 18690.400 20424.800 210.000 0.291 o
27 6 5 2079.060 1968.360 78.601 9.684 o
27 6 7 9581.140 9581.860 145.162 0.982 o
27 6 9 88.803 95.752 78.612 157.860 o
27 6 11 2550.880 2869.660 152.624 6.476 o
27 7 2 17158.500 18837.800 183.274 0.338 o
27 7 4 15.514 -51.483 47.897 651.012 o
27 7 6 7006.320 5519.120 118.819 1.841 o
27 7 8 2593.810 2865.100 107.944 6.649 o
27 7 10 3797.190 4427.210 137.456 3.776 o
27 8 1 18.858 -97.474 42.112 744.799 o
27 8 3 1000.390 1103.250 55.495 22.460 o
27 8 5 24.288 -173.342 52.243 510.246 o
27 8 7 3053.090 2928.460 106.124 5.710 o
27 8 9 2561.320 2239.570 121.676 7.384 o
27 8 11 1225.170 1566.570 106.698 15.509 o
27 9 2 10317.900 11392.000 136.091 0.820 o
27 9 4 434.596 600.872 51.789 50.684 o
27 9 6 877.019 816.856 63.947 27.369 o
27 9 8 69.987 60.751 59.968 240.807 o
27 9 10 4128.340 4189.030 126.401 3.615 o
27 10 1 4942.140 4642.490 93.594 2.917 o
27 10 3 9689.490 10889.700 130.353 0.902 o
27 10 5 5428.330 4906.720 116.101 2.563 o
27 10 7 2851.630 2630.020 101.741 6.382 o
27 10 9 46.921 -58.467 60.769 336.362 o
27 10 11 510.495 291.253 79.047 51.459 o
27 11 2 10.004 -139.749 45.213 779.813 o
27 11 4 3426.520 3899.900 102.332 4.500 o
27 11 6 1067.130 1450.730 87.166 18.202 o
27 11 8 5834.420 6278.430 145.673 2.084 o
27 11 10 601.514 725.374 69.916 36.601 o
27 12 1 14.453 -144.453 45.935 705.749 o
27 12 3 2679.960 2626.980 93.618 6.789 o
27 12 5 4379.570 4417.850 111.115 3.350 o
27 12 7 1172.980 1014.490 67.233 20.190 o
27 12 9 2454.400 2230.170 110.884 7.755 o
27 13 2 6333.240 5965.600 103.784 1.989 o
27 13 4 159.756 116.342 55.392 150.342 o
27 13 6 391.797 63.492 56.736 84.766 o
27 13 8 58.175 24.035 62.508 276.474 o
27 13 10 982.717 760.326 75.948 25.108 o
27 14 1 2732.200 2531.050 87.869 6.805 o
27 14 3 352.301 145.663 53.316 85.890 o
27 14 5 40.208 -65.234 56.168 393.430 o
27 14 7 1407.140 1012.630 70.764 17.298 o
27 14 9 39.690 -50.721 70.033 291.170 o
27 15 2 176.932 155.833 51.044 136.956 o
27 15 4 117.589 115.158 56.179 176.111 o
27 15 6 391.780 158.105 61.045 75.388 o
27 15 8 2947.820 2287.560 120.913 6.445 o
27 16 1 1398.160 1421.620 66.363 15.503 o
27 16 3 738.095 764.431 58.703 32.082 o
27 16 5 3556.420 3739.630 120.692 4.400 o
27 16 7 750.213 589.606 75.473 33.226 o
27 16 9 451.522 545.746 73.681 47.941 o
27 17 2 2166.160 2083.100 91.000 9.041 o
27 17 4 72.348 51.035 58.671 249.050 o
27 17 6 3041.630 3386.840 118.587 5.314 o
27 17 8 597.497 614.767 72.982 38.692 o
27 18 1 110.370 76.013 53.281 204.828 o
27 18 3 1013.580 1143.370 77.103 21.232 o
27 18 5 29.619 38.119 60.135 336.302 o
27 18 7 5708.800 6786.300 148.188 2.038 o
27 19 2 10552.500 12189.000 160.383 0.766 o
27 19 4 43.958 51.226 57.785 302.206 o
27 19 6 5975.220 7085.790 149.642 1.901 o
27 20 1 6421.440 8089.660 133.171 1.646 o
27 20 3 3405.910 3633.340 112.311 4.663 o
27 20 5 1802.020 1588.260 110.553 11.480 o
27 20 7 6517.840 7763.940 155.020 1.653 o
27 21 2 337.711 276.023 58.058 75.722 o
27 21 4 1291.240 1328.040 86.627 16.508 o
27 21 6 1140.250 1151.290 84.266 19.206 o
27 22 1 90.815 71.804 57.560 216.462 o
27 22 3 474.550 466.988 59.758 51.406 o
27 22 5 0.260 -163.646 67.297 426.082 o
27 23 2 4007.580 4447.040 117.239 3.623 o
27 23 4 56.397 37.320 63.922 261.694 o
27 24 1 348.583 342.399 60.354 69.040 o
28 1 1 6486.770 6643.550 105.251 1.834 o
28 1 3 8374.880 10272.600 127.754 1.090 o
28 1 5 1794.610 1600.390 83.240 11.859 o
28 1 7 4713.140 4250.350 108.566 3.175 o
28 1 9 2380.320 2476.680 114.180 7.598 o
28 1 11 68.531 -97.521 71.219 239.182 o
28 2 0 5919.730 6162.010 140.657 2.078 o
28 2 2 2679.780 3105.500 96.247 6.272 o
28 2 4 9805.360 9286.300 126.510 0.976 o
28 2 6 213.844 121.096 49.530 129.914 o
28 2 8 292.312 262.918 65.145 81.085 o
28 2 10 1380.460 1338.710 135.253 14.381 o
28 3 1 3222.850 4007.290 89.675 4.710 o
28 3 3 42.084 -1.540 46.405 483.829 o
28 3 5 9.928 -133.802 49.767 664.805 o
28 3 7 1540.870 1145.850 72.604 15.354 o
28 3 9 1605.200 1751.770 107.453 12.160 o
28 3 11 1833.800 1995.530 141.044 9.939 o
28 4 0 335.622 517.067 64.901 59.779 o
28 4 2 90.599 125.614 47.438 212.937 o
28 4 4 4489.820 5072.390 99.498 3.060 o
28 4 6 2868.990 2631.480 91.762 6.386 o
28 4 8 3428.710 4351.160 127.395 4.191 o
28 4 10 475.822 431.541 78.356 49.179 o
28 5 1 2772.500 3024.340 84.245 6.212 o
28 5 3 4607.280 5448.480 102.050 2.869 o
28 5 5 1261.580 709.435 52.877 21.506 o
28 5 7 1258.750 1054.540 70.385 18.744 o
28 5 9 1399.660 1081.110 84.781 16.700 o
28 5 11 477.890 210.190 74.596 58.370 o
28 6 0 430.654 228.762 63.404 65.201 o
28 6 2 9.290 0.867 43.289 841.760 o
28 6 4 4717.020 4708.220 97.473 3.032 o
28 6 6 953.832 1044.260 64.851 23.457 o
28 6 8 3.017 -56.681 60.639 507.925 o
28 6 10 1868.860 1482.010 156.605 10.636 o
28 7 1 5412.480 7280.550 108.130 2.078 o
28 7 3 232.887 189.121 49.882 110.912 o
28 7 5 392.935 527.080 53.197 56.576 o
28 7 7 383.737 368.899 59.918 63.606 o
28 7 9 1072.060 1002.570 94.878 20.710 o
28 7 11 1.827 -74.435 74.291 345.525 o
28 8 0 14020.400 16184.100 248.544 0.465 o
28 8 2 592.864 949.398 60.971 33.625 o
28 8 4 13460.900 13934.600 165.455 0.539 o
28 8 6 207.832 121.631 56.645 125.816 o
28 8 8 527.095 715.799 76.653 39.119 o
28 8 10 0.306 67.533 74.216 276.360 o
28 9 1 60.583 263.306 45.806 180.618 o
28 9 3 3608.940 4104.060 91.182 4.203 o
28 9 5 160.000 67.585 55.898 163.822 o
28 9 7 2456.530 2942.710 112.462 6.845 o
28 9 9 232.454 256.533 65.969 92.552 o
28 9 11 395.261 262.429 258.038 21.189 o
28 10 0 1829.500 1121.500 111.970 12.620 o
28 10 2 18.720 -54.059 48.342 613.185 o
28 10 4 6328.420 7055.640 120.096 1.814 o
28 10 6 5910.340 4618.560 117.378 2.404 o
28 10 8 2335.310 2555.540 109.472 7.645 o
28 10 10 1412.890 1062.320 103.342 16.176 o
28 11 1 36.911 -167.313 46.245 515.114 o
28 11 3 488.062 358.882 49.942 56.184 o
28 11 5 230.745 332.220 59.298 88.674 o
28 11 7 57.345 14.038 61.078 294.835 o
28 11 9 7.162 -2.147 64.027 438.484 o
28 12 0 10879.400 11838.600 202.141 0.750 o
28 12 2 506.783 464.886 48.359 50.845 o
28 12 4 3356.760 3498.720 106.272 4.827 o
28 12 6 9.566 -77.969 61.721 457.667 o
28 12 8 11.866 -131.589 60.575 461.998 o
28 12 10 94.560 27.765 71.915 193.996 o
28 13 1 3.424 -143.105 47.620 800.418 o
28 13 3 42.430 -95.080 51.273 430.940 o
28 13 5 37.876 -118.359 58.854 377.602 o
28 13 7 1813.760 1823.520 105.084 10.906 o
28 13 9 341.439 268.350 71.955 70.734 o
28 14 0 9515.950 8949.340 174.219 1.021 o
28 14 2 33.565 45.658 51.058 380.489 o
28 14 4 5402.220 6088.810 127.818 2.299 o
28 14 6 0.316 -57.013 59.028 553.019 o
28 14 8 28.756 -63.226 74.856 281.933 o
28 15 1 656.075 458.596 51.785 41.801 o
28 15 3 2878.160 3266.890 100.418 5.739 o
28 15 5 3071.630 3145.320 111.003 5.482 o
28 15 7 512.940 316.543 67.895 52.654 o
28 15 9 1301.820 1205.620 83.469 17.091 o
28 16 0 243.194 93.659 72.091 105.296 o
28 16 2 6.662 3.159 56.545 543.881 o
28 16 4 7.105 -91.305 67.692 395.441 o
28 16 6 1580.320 1695.140 109.943 12.430 o
28 16 8 369.116 331.899 70.718 64.168 o
28 17 1 47.011 85.085 57.767 265.359 o
28 17 3 4.353 -87.386 60.607 500.780 o
28 17 5 6.382 23.134 60.830 431.389 o
28 17 7 26.305 113.248 69.087 229.475 o
28 18 0 4336.640 5224.430 181.805 2.998 o
28 18 2 871.894 918.289 66.123 26.243 o
28 18 4 776.285 718.991 63.207 31.331 o
28 18 6 1686.110 2014.110 173.036 9.985 o
28 19 1 621.148 815.163 76.602 33.662 o
28 19 3 13.138 104.427 55.169 326.870 o
28 19 5 93.200 198.832 67.115 147.288 o
28 20 0 59.907 148.426 87.930 141.304 o
28 20 2 307.334 334.672 59.605 75.339 o
28 20 4 298.165 389.903 63.621 71.410 o
28 20 6 212.743 183.674 73.428 100.461 o
28 21 1 16.357 17.982 59.106 420.365 o
28 21 3 1349.160 1452.280 117.389 14.678 o
28 21 5 193.984 140.444 68.882 115.817 o
28 22 0 876.327 1083.120 109.426 22.331 o
28 22 2 162.607 295.797 58.666 109.991 o
28 22 4 373.272 326.827 103.392 53.859 o
28 23 1 848.061 973.434 87.774 25.034 o
29 1 2 14306.000 16425.500 184.337 0.454 o
29 1 4 69.512 27.615 47.796 324.633 o
29 1 6 5254.230 4745.200 116.820 2.692 o
29 1 8 1233.540 1390.080 78.823 16.959 o
29 1 10 1706.950 1737.290 102.660 11.706 o
29 2 1 4060.030 4822.960 101.345 3.451 o
29 2 3 4010.540 3882.530 97.799 3.902 o
29 2 5 25.471 -112.710 53.168 490.895 o
29 2 7 52.053 -38.394 59.795 330.086 o
29 2 9 2.416 6.974 71.911 356.360 o
29 2 11 251.222 354.482 75.187 75.872 o
29 3 2 326.470 404.650 46.599 71.643 o
29 3 4 55.553 2.903 49.900 387.332 o
29 3 6 65.211 -28.078 58.716 306.285 o
29 3 8 2456.870 2260.530 114.132 7.684 o
29 3 10 942.662 650.195 72.977 27.301 o
29 4 1 3134.690 3706.740 91.058 5.024 o
29 4 3 3908.950 3695.650 98.487 4.091 o
29 4 5 475.723 79.415 50.188 72.514 o
29 4 7 3847.920 4083.230 120.668 3.921 o
29 4 9 1004.000 1182.120 84.915 20.800 o
29 4 11 1924.340 2039.620 141.082 9.496 o
29 5 2 11760.800 12278.600 148.241 0.678 o
29 5 4 48.502 25.812 48.714 381.359 o
29 5 6 3165.310 2868.690 97.976 5.598 o
29 5 8 289.145 249.802 69.077 80.909 o
29 5 10 299.855 174.660 70.689 84.747 o
29 6 1 416.207 579.198 49.779 53.115 o
29 6 3 4770.730 4604.660 104.303 3.025 o
29 6 5 2660.660 2627.920 90.716 6.845 o
29 6 7 3221.430 3178.410 110.397 5.228 o
29 6 9 263.923 211.448 72.507 86.992 o
29 7 2 16920.400 17334.300 176.523 0.362 o
29 7 4 366.453 302.309 51.109 71.967 o
29 7 6 3790.540 4472.770 111.315 3.810 o
29 7 8 1116.330 880.726 76.352 21.692 o
29 7 10 746.429 747.088 80.153 30.582 o
29 8 1 19450.100 22483.900 215.246 0.261 o
29 8 3 15682.700 17428.900 191.086 0.394 o
29 8 5 3900.390 4144.060 109.401 3.864 o
29 8 7 4348.540 4193.080 122.338 3.443 o
29 8 9 5075.780 5916.850 157.832 2.453 o
29 9 2 2059.000 2455.980 90.016 8.772 o
29 9 4 182.142 190.248 53.088 125.690 o
29 9 6 1307.700 1263.870 91.036 16.549 o
29 9 8 1297.460 1023.820 80.266 18.207 o
29 9 10 65.194 113.240 75.721 173.715 o
29 10 1 0.447 -116.732 46.937 870.392 o
29 10 3 309.806 291.016 53.105 80.651 o
29 10 5 4199.500 4060.370 112.129 3.632 o
29 10 7 1161.790 1159.640 78.558 19.062 o
29 10 9 16.319 17.788 66.922 346.616 o
29 11 2 3054.700 3623.120 97.138 5.184 o
29 11 4 232.838 198.683 57.365 104.735 o
29 11 6 1223.080 853.443 66.930 20.624 o
29 11 8 374.226 352.216 68.436 63.216 o
29 12 1 211.208 102.637 52.066 132.586 o
29 12 3 26.102 -145.138 52.718 493.394 o
29 12 5 7.040 -69.000 67.559 397.124 o
29 12 7 1361.210 1256.530 77.459 16.389 o
29 12 9 28.035 -107.149 71.374 306.059 o
29 13 2 325.749 267.519 53.147 79.946 o
29 13 4 28.360 29.521 63.619 325.784 o
29 13 6 403.764 178.618 63.500 71.456 o
29 13 8 2086.760 2173.520 111.870 8.985 o
29 14 1 956.579 1005.250 60.546 23.917 o
29 14 3 708.719 775.171 80.102 31.262 o
29 14 5 2258.250 2818.970 121.683 7.418 o
29 14 7 476.164 648.376 67.073 44.499 o
29 15 2 5518.740 6373.600 135.710 2.190 o
29 15 4 40.652 -33.862 64.529 325.363 o
29 15 6 7488.860 7892.990 143.080 1.426 o
29 15 8 34.648 -132.433 69.555 304.400 o
29 16 1 1.640 -162.566 56.753 587.572 o
29 16 3 93.484 153.169 62.951 167.375 o
29 16 5 1324.190 999.392 73.278 18.225 o
29 16 7 2539.670 3489.770 147.167 5.935 o
29 17 2 124.750 301.207 59.251 120.957 o
29 17 4 643.559 811.790 73.216 33.273 o
29 17 6 4.017 26.556 68.401 355.991 o
29 18 1 6677.510 8240.480 153.516 1.559 o
29 18 3 2031.510 2566.190 127.165 8.375 o
29 18 5 2290.100 2924.870 119.942 7.216 o
29 19 2 2428.900 3010.740 130.325 6.727 o
29 19 4 1333.640 1580.660 142.236 13.655 o
29 20 1 27.755 18.602 59.845 371.684 o
29 20 3 2248.490 2885.460 128.019 7.314 o
29 21 2 7668.690 8875.960 150.760 1.299 o
29 22 1 2318.220 2847.660 145.050 7.066 o
30 1 1 1129.210 902.156 55.728 21.994 o
30 1 3 384.169 207.114 50.270 76.460 o
30 1 5 69.912 -62.291 54.882 317.686 o
30 1 7 38.477 -37.677 67.302 311.241 o
30 1 9 727.648 847.295 80.357 29.711 o
30 2 0 17859.400 17376.900 272.929 0.337 o
30 2 2 1784.830 1866.620 81.380 11.222 o
30 2 4 1178.400 1209.910 58.430 19.061 o
30 2 6 1077.870 1255.690 69.856 19.773 o
30 2 8 1091.190 920.173 74.369 21.850 o
30 2 10 2674.080 3273.820 128.654 5.981 o
30 3 1 16192.500 17601.000 187.242 0.377 o
30 3 3 1158.510 713.469 55.044 23.096 o
30 3 5 5379.410 4586.630 111.968 2.672 o
30 3 7 478.769 237.639 73.238 57.424 o
30 3 9 3290.160 3234.720 128.029 5.031 o
30 4 0 2377.000 1803.620 104.466 8.689 o
30 4 2 766.216 729.286 54.636 32.002 o
30 4 4 696.386 581.153 53.278 37.145 o
30 4 6 647.850 692.850 63.390 36.043 o
30 4 8 111.857 78.755 70.305 165.647 o
30 4 10 4010.380 4593.480 144.617 3.514 o
30 5 1 3465.940 3481.160 90.952 4.732 o
30 5 3 1286.020 1116.150 60.424 18.287 o
30 5 5 560.789 792.073 58.833 37.920 o
30 5 7 14.968 -114.132 69.082 356.534 o
30 5 9 1188.760 1248.030 86.425 17.995 o
30 6 0 14581.200 17536.900 254.339 0.423 o
30 6 2 69.176 100.480 50.986 245.067 o
30 6 4 6675.150 6590.470 116.218 1.783 o
30 6 6 146.194 89.049 60.843 157.992 o
30 6 8 4335.720 3944.410 129.110 3.540 o
30 6 10 423.364 529.685 78.870 49.300 o
30 7 1 1014.750 674.255 52.306 26.375 o
30 7 3 3513.340 4181.350 101.159 4.246 o
30 7 5 1741.740 1514.160 77.421 12.491 o
30 7 7 66.664 18.535 64.529 257.619 o
30 7 9 984.351 1049.090 96.173 21.596 o
30 8 0 85.207 62.608 68.980 194.982 o
30 8 2 56.023 54.111 49.812 314.801 o
30 8 4 11.581 -126.551 52.862 586.243 o
30 8 6 4487.970 4957.550 124.203 3.071 o
30 8 8 3.653 -30.061 67.998 404.464 o
30 9 1 1707.580 1605.730 69.748 12.511 o
30 9 3 3178.140 3648.490 101.887 4.977 o
30 9 5 1476.480 1344.840 80.193 14.922 o
30 9 7 43.022 57.127 67.789 249.709 o
30 9 9 1976.490 1805.060 148.880 9.639 o
30 10 0 542.924 231.779 68.620 53.449 o
30 10 2 122.813 241.460 50.030 143.361 o
30 10 4 3583.970 3822.920 110.682 4.346 o
30 10 6 6.566 -198.620 61.610 473.897 o
30 10 8 257.446 124.871 69.425 99.653 o
30 11 1 8.078 -38.059 51.257 649.236 o
30 11 3 149.933 61.322 53.767 176.375 o
30 11 5 13.060 -59.906 59.237 474.250 o
30 11 7 2123.920 2477.420 105.269 8.410 o
30 12 0 48.961 101.665 70.877 205.029 o
30 12 2 276.528 211.561 52.642 94.994 o
30 12 4 359.934 337.388 60.939 67.792 o
30 12 6 18.171 20.023 66.071 345.549 o
30 12 8 115.407 145.933 69.880 145.257 o
30 13 1 5769.990 6274.900 114.301 2.127 o
30 13 3 5221.200 5988.160 125.240 2.400 o
30 13 5 1871.080 1879.930 125.130 10.249 o
30 13 7 2510.270 2100.140 105.128 7.820 o
30 14 0 33.222 41.906 81.274 215.314 o
30 14 2 117.596 119.971 56.619 173.579 o
30 14 4 9.854 -41.558 66.094 403.155 o
30 14 6 1445.310 1397.180 90.739 14.757 o
30 15 1 5.231 -44.263 58.068 537.372 o
30 15 3 275.747 221.149 62.773 89.032 o
30 15 5 36.767 151.331 67.782 202.059 o
30 15 7 880.869 649.854 77.184 28.529 o
30 16 0 3581.070 4001.680 164.703 4.116 o
30 16 2 131.178 306.676 59.321 117.715 o
30 16 4 5113.380 5592.890 137.240 2.531 o
30 16 6 396.242 366.961 68.020 60.382 o
30 17 1 3904.230 3792.400 111.091 4.025 o
30 17 3 1702.260 1663.770 125.825 11.557 o
30 17 5 1032.210 1101.660 86.172 20.924 o
30 18 0 611.257 929.272 128.987 27.274 o
30 18 2 85.002 58.304 58.335 228.662 o
30 18 4 9.821 -32.123 69.812 364.853 o
30 19 1 1299.550 1107.320 71.383 17.938 o
30 19 3 224.742 236.480 65.103 97.038 o
30 20 0 4693.670 4862.700 179.965 2.896 o
30 20 2 352.117 613.681 77.127 51.668 o
31 1 2 1426.750 1284.160 77.914 15.648 o
31 1 4 183.224 268.506 54.691 110.739 o
31 1 6 41.314 -98.180 66.234 312.126 o
31 1 8 1242.690 1351.200 80.303 17.029 o
31 2 1 796.964 760.218 55.918 30.567 o
31 2 3 1.104 -26.095 51.584 714.086 o
31 2 5 0.109 -100.011 57.284 588.675 o
31 2 7 2160.840 1709.660 109.026 9.599 o
31 2 9 493.646 552.763 72.694 45.376 o
31 3 2 1457.180 1158.960 69.183 16.108 o
31 3 4 51.957 -63.491 54.779 366.262 o
31 3 6 137.400 124.495 70.258 139.273 o
31 3 8 13.107 -116.579 69.410 358.913 o
31 4 1 2415.870 2666.840 94.403 7.374 o
31 4 3 1943.410 1698.290 78.238 10.883 o
31 4 5 5.601 -138.707 58.315 530.748 o
31 4 7 8.387 -53.101 64.513 427.250 o
31 4 9 660.185 561.337 72.065 37.305 o
31 5 2 445.319 391.171 54.463 57.709 o
31 5 4 28.753 -116.092 52.632 480.239 o
31 5 6 107.388 -0.055 63.422 220.457 o
31 5 8 255.212 191.458 69.965 92.232 o
31 6 1 823.793 1225.170 85.495 23.277 o
31 6 3 325.924 275.266 53.697 79.099 o
31 6 5 3442.800 3659.820 116.446 4.591 o
31 6 7 48.681 -118.528 66.446 295.289 o
31 6 9 635.313 416.470 73.174 41.454 o
31 7 2 1643.840 2105.490 94.032 11.188 o
31 7 4 37.039 -71.900 54.855 417.678 o
31 7 6 335.934 336.316 64.705 69.643 o
31 7 8 1.488 -50.669 71.285 375.900 o
31 8 1 138.614 90.579 49.455 181.218 o
31 8 3 531.643 625.912 57.325 43.321 o
31 8 5 42.331 -154.261 60.602 349.926 o
31 8 7 316.642 365.514 65.620 69.933 o
31 9 2 4790.520 4742.380 105.892 2.968 o
31 9 4 143.348 129.385 62.467 146.072 o
31 9 6 527.564 696.956 64.759 40.917 o
31 9 8 0.857 -138.109 70.733 383.792 o
31 10 1 312.530 317.437 54.966 77.455 o
31 10 3 321.810 366.667 59.501 71.164 o
31 10 5 977.439 818.448 68.469 24.986 o
31 10 7 1.276 -15.432 64.048 465.275 o
31 11 2 2430.540 2806.620 108.451 7.087 o
31 11 4 1089.850 825.522 66.119 22.947 o
31 11 6 309.560 142.383 63.340 89.853 o
31 11 8 154.190 235.356 99.909 86.748 o
31 12 1 2.452 158.090 58.161 277.310 o
31 12 3 90.346 219.909 62.273 150.405 o
31 12 5 378.403 303.883 71.767 64.357 o
31 12 7 57.833 9.594 64.732 278.583 o
31 13 2 1805.540 1945.430 100.072 10.717 o
31 13 4 55.213 -38.214 63.857 297.488 o
31 13 6 1398.200 1304.560 95.172 15.435 o
31 14 1 102.813 49.612 56.035 219.719 o
31 14 3 301.113 332.313 63.703 74.936 o
31 14 5 1312.270 868.371 69.693 19.251 o
31 15 2 474.496 355.200 60.820 55.534 o
31 15 4 1142.290 849.129 92.473 20.903 o
31 15 6 865.118 653.776 70.904 29.282 o
31 16 1 2479.650 3204.280 124.881 6.445 o
31 16 3 841.750 1055.610 94.272 24.009 o
31 16 5 2390.740 3006.700 124.734 6.851 o
31 17 2 3094.210 3650.750 147.307 4.946 o
31 17 4 18.904 50.173 68.467 292.367 o
31 18 1 1504.010 1570.740 109.684 13.309 o
31 18 3 210.469 295.741 65.419 93.387 o
32 1 1 479.907 462.134 54.446 52.032 o
32 1 3 453.884 396.116 55.736 56.508 o
32 1 5 380.205 262.018 62.062 69.589 o
32 1 7 463.190 285.892 67.754 58.001 o
32 2 0 530.696 791.128 83.609 36.608 o
32 2 2 458.386 348.007 54.979 58.378 o
32 2 4 237.566 155.451 61.147 106.803 o
32 2 6 18.301 -104.900 63.691 398.368 o
32 2 8 671.737 311.083 74.192 42.116 o
32 3 1 391.140 190.349 50.299 76.664 o
32 3 3 5.682 -57.660 54.255 606.181 o
32 3 5 2586.880 2587.300 104.061 7.000 o
32 3 7 800.648 619.644 71.577 31.504 o
32 4 0 16841.700 20420.500 293.690 0.325 o
32 4 2 364.936 490.523 56.153 60.219 o
32 4 4 2682.960 2202.150 91.852 7.299 o
32 4 6 411.975 409.346 67.314 57.176 o
32 4 8 2074.270 1263.490 83.736 11.259 o
32 5 1 7835.760 7473.860 122.381 1.405 o
32 5 3 1818.450 1515.260 77.493 12.034 o
32 5 5 3826.500 3154.680 111.690 4.447 o
32 5 7 35.654 -112.985 66.438 323.737 o
32 6 0 3062.140 2327.770 122.327 6.171 o
32 6 2 1096.540 1103.120 66.796 20.652 o
32 6 4 6.457 -119.457 56.889 549.901 o
32 6 6 945.756 966.243 71.674 24.039 o
32 6 8 132.741 15.756 69.485 174.572 o
32 7 1 6947.060 7909.150 130.976 1.543 o
32 7 3 31.422 -44.073 57.004 418.290 o
32 7 5 1605.550 1499.960 77.588 13.416 o
32 7 7 142.877 78.265 68.668 150.458 o
32 8 0 8146.670 8640.770 188.832 1.229 o
32 8 2 2592.160 2432.310 98.375 7.204 o
32 8 4 2494.350 2404.210 100.720 7.477 o
32 8 6 68.287 40.547 64.227 240.795 o
32 9 1 1458.240 1215.100 66.451 15.888 o
32 9 3 443.010 345.901 57.862 59.312 o
32 9 5 1172.350 1026.790 77.528 19.808 o
32 9 7 891.223 607.468 72.620 29.097 o
32 10 0 1373.300 1467.710 107.159 14.685 o
32 10 2 1048.490 1136.680 68.781 21.045 o
32 10 4 782.744 605.794 65.529 32.708 o
32 10 6 3091.060 2714.550 108.898 5.819 o
32 11 1 3071.980 2658.730 100.616 5.934 o
32 11 3 1229.710 1142.590 75.825 18.424 o
32 11 5 508.549 293.353 66.581 54.141 o
32 12 0 3878.790 3089.710 151.096 4.322 o
32 12 2 8.525 -46.748 58.111 516.046 o
32 12 4 78.175 10.248 67.525 234.958 o
32 12 6 295.866 303.637 65.987 76.939 o
32 13 1 5.748 -88.403 54.578 599.038 o
32 13 3 72.779 249.858 61.692 152.681 o
32 13 5 131.926 28.096 64.705 181.080 o
32 14 0 5605.580 5440.310 177.224 2.308 o
32 14 2 72.408 134.367 61.203 194.373 o
32 14 4 2922.570 3425.520 119.573 5.466 o
32 15 1 2857.520 2945.110 108.415 6.035 o
32 15 3 3280.280 3297.630 119.765 5.028 o
32 16 0 89.739 209.303 88.379 117.085 o
32 16 2 219.107 324.890 69.097 86.629 o
32 17 1 386.086 296.386 63.109 66.501 o
33 1 2 1885.180 1030.360 65.995 13.264 o
33 1 4 15.887 -210.900 60.316 446.582 o
33 1 6 16.420 -137.926 65.309 388.272 o
33 2 1 144.975 69.688 60.936 164.570 o
33 2 3 42.895 -23.411 58.187 367.328 o
33 2 5 0.006 -151.909 64.811 460.519 o
33 2 7 62.375 -19.760 68.120 262.028 o
33 3 2 3801.920 3488.430 104.443 4.303 o
33 3 4 921.832 542.829 60.817 29.849 o
33 3 6 46.976 -45.313 68.396 287.066 o
33 4 1 194.640 217.706 55.723 114.346 o
33 4 3 4.479 -71.196 60.688 498.810 o
33 4 5 24.090 -147.772 61.079 404.379 o
33 4 7 185.668 -1.982 70.797 145.206 o
33 5 2 865.161 824.957 60.181 27.737 o
33 5 4 438.971 309.518 60.780 60.793 o
33 5 6 0.749 -19.349 69.390 399.064 o
33 6 1 1659.660 1907.420 95.470 11.602 o
33 6 3 790.587 1033.040 66.766 26.737 o
33 6 5 24.097 -58.062 62.257 392.429 o
33 6 7 907.048 559.673 74.734 29.168 o
33 7 2 4316.940 4781.510 114.468 3.259 o
33 7 4 401.006 422.790 63.146 58.494 o
33 7 6 2.293 -128.429 68.249 406.590 o
33 8 1 25.143 -71.028 56.431 451.563 o
33 8 3 631.393 431.357 61.246 42.747 o
33 8 5 1611.970 1608.790 99.051 12.685 o
33 9 2 6531.370 7584.440 132.270 1.682 o
33 9 4 28.925 -13.797 61.683 381.533 o
33 9 6 14.389 -19.910 70.770 343.202 o
33 10 1 2616.780 3216.400 103.924 6.256 o
33 10 3 526.630 551.420 72.008 43.701 o
33 10 5 91.877 9.298 62.776 235.742 o
33 11 2 319.468 147.666 62.090 88.004 o
33 11 4 381.220 172.784 65.964 74.046 o
33 12 1 248.974 321.915 61.916 84.957 o
33 12 3 123.186 238.310 68.003 124.331 o
33 12 5 133.745 125.990 85.377 120.089 o
33 13 2 4549.670 4443.280 119.899 3.207 o
33 13 4 2.929 -30.104 66.805 421.407 o
33 14 1 181.236 187.994 63.276 117.380 o
33 14 3 195.403 235.393 65.076 104.543 o
33 15 2 100.839 35.642 80.025 165.852 o
34 1 1 1043.420 746.237 66.624 24.484 o
34 1 3 8.453 -81.304 59.947 488.225 o
34 1 5 32.032 -185.658 65.745 337.934 o
34 2 0 1363.240 1141.670 138.252 15.191 o
34 2 2 44.885 -8.425 56.436 375.378 o
34 2 4 625.845 530.849 64.027 40.285 o
34 2 6 238.590 171.599 72.719 96.266 o
34 3 1 9193.730 11008.200 159.106 0.944 o
34 3 3 637.867 391.754 61.103 43.460 o
34 3 5 729.387 464.039 68.125 36.883 o
34 4 0 948.641 725.301 90.947 25.314 o
34 4 2 545.850 514.882 62.132 44.996 o
34 4 4 1618.560 1161.490 71.080 14.671 o
34 4 6 1855.870 1361.330 81.799 12.211 o
34 5 1 2963.570 3563.690 110.348 5.326 o
34 5 3 0.669 -140.013 58.408 562.262 o
34 5 5 2584.760 1768.710 90.719 8.180 o
34 6 0 7912.170 9624.430 198.991 1.186 o
34 6 2 607.374 696.851 63.992 37.497 o
34 6 4 4653.900 4250.570 123.569 3.197 o
34 6 6 1130.350 1020.390 130.080 18.312 o
34 7 1 492.002 408.615 61.409 51.982 o
34 7 3 26.073 20.139 59.459 377.949 o
34 7 5 2551.380 2433.670 107.635 7.253 o
34 8 0 1369.110 1464.520 126.221 14.248 o
34 8 2 39.449 212.642 65.610 179.257 o
34 8 4 3.361 -79.994 66.888 418.679 o
34 9 1 2587.320 3318.610 108.624 6.193 o
34 9 3 888.066 923.758 67.997 25.754 o
34 9 5 846.265 1124.370 306.879 11.498 o
34 10 0 3628.770 4132.880 158.957 4.020 o
34 10 2 12.828 -34.795 61.246 448.736 o
34 10 4 2745.600 2896.960 115.601 6.265 o
34 11 1 98.050 78.358 60.585 198.003 o
34 11 3 313.417 234.867 66.642 79.276 o
34 12 0 1231.160 1176.980 98.798 17.546 o
34 12 2 751.865 911.448 73.573 28.715 o
34 13 1 2145.820 2172.660 110.759 8.792 o
35 1 2 4122.630 4171.510 118.457 3.640 o
35 1 4 16.203 -80.089 67.361 368.819 o
35 2 1 816.754 1167.570 84.712 23.953 o
35 2 3 346.378 144.982 62.572 83.065 o
35 2 5 7.831 -170.906 76.532 312.080 o
35 3 2 9.828 -159.456 59.149 492.565 o
35 3 4 136.441 7.092 65.205 184.654 o
35 4 1 2480.900 2795.020 108.179 6.982 o
35 4 3 136.234 39.830 61.279 180.549 o
35 5 2 2726.770 2450.710 97.740 6.864 o
35 5 4 61.928 89.805 66.559 211.243 o
35 6 1 599.456 800.734 64.409 35.748 o
35 6 3 487.680 383.381 66.469 52.320 o
35 7 2 5113.560 6027.440 125.279 2.440 o
35 8 1 4038.980 5485.240 125.249 3.193 o
35 8 3 5668.140 6802.150 135.977 2.057 o
35 9 2 46.871 7.616 61.479 322.196 o
35 10 1 8.814 -149.166 71.674 350.344 o
36 1 1 199.398 124.451 61.855 123.506 o
36 1 3 1530.970 1475.700 163.380 12.203 o
36 2 0 249.255 311.564 96.329 69.145 o
36 2 2 1.624 -96.329 63.557 470.651 o
36 3 1 2745.140 2443.430 107.736 6.782 o
36 4 0 2530.930 3348.130 169.936 5.946 o
36 4 2 423.269 172.084 72.665 66.404 o
36 5 1 0.837 -119.483 60.425 524.581 o
36 6 0 200.263 224.240 227.544 29.306 o
;
