# Supplementary material for: Improving Polymeric Structures with Hirshfeld Atom Refinement: A Study on MOFs and COFs
Source: ACS Mater Au. 2025 Jul 31;5(5):767–71. doi: 10.1021/acsmaterialsau.5c00076 (PMC12426777; doi:10.1021/acsmaterialsau.5c00076)
Supplement: Supplementary file 1 [file mg5c00076_si_001.zip › CIFs/RIHYOZ01_DiSCaMB-HAR.cif]

data_COF300
_audit_creation_date               2024-04-08
_audit_creation_method
;
Olex2 1.3
(compiled 2020.11.12 svn.r5f609507 for OlexSys, GUI svn.r6408)
;
_audit_contact_author_address      ?
_audit_contact_author_email        ?
_audit_contact_author_name         ''
_audit_contact_author_phone        ?
_publ_contact_author_id_orcid      ?
_publ_section_references
;
Bourhis, L.J., Dolomanov, O.V., Gildea, R.J., Howard, J.A.K., Puschmann, H.
 (2015). Acta Cryst. A71, 59-75.

Dolomanov, O.V., Bourhis, L.J., Gildea, R.J, Howard, J.A.K. & Puschmann, H.
 (2009), J. Appl. Cryst. 42, 339-341.
;
_chemical_name_common              COF-300
_chemical_formula_moiety         'C41 H28 N4'
_chemical_formula_sum            'C41 H28 N4'
_chemical_formula_weight         576.67
loop_
  _atom_type_symbol
  _atom_type_scat_dispersion_real
  _atom_type_scat_dispersion_imag
  _atom_type_scat_Cromer_Mann_a1
  _atom_type_scat_Cromer_Mann_a2
  _atom_type_scat_Cromer_Mann_a3
  _atom_type_scat_Cromer_Mann_a4
  _atom_type_scat_Cromer_Mann_b1
  _atom_type_scat_Cromer_Mann_b2
  _atom_type_scat_Cromer_Mann_b3
  _atom_type_scat_Cromer_Mann_b4
  _atom_type_scat_Cromer_Mann_c
  _atom_type_scat_source
  _atom_type_scat_dispersion_source
 H 0.00000 0.00000 0.49300 0.32291 0.14019 0.04081 10.51090 26.12570 3.14236
 57.79970 0.0030380000826
 'International Tables Volume C Table 6.1.1.4 (pp. 500-502)'
 'Henke, Gullikson and Davis, At. Data and Nucl. Data Tables, 1993, 54, 2'
 C 0.00347 0.00161 2.31000 1.02000 1.58860 0.86500 20.84390 10.20750 0.56870
 51.65120 0.215599998832
 'International Tables Volume C Table 6.1.1.4 (pp. 500-502)'
 'Henke, Gullikson and Davis, At. Data and Nucl. Data Tables, 1993, 54, 2'
 N 0.00653 0.00323 12.21260 3.13220 2.01250 1.16630 0.00570 9.89330 28.99750
 0.58260 -11.5290002823
 'International Tables Volume C Table 6.1.1.4 (pp. 500-502)'
 'Henke, Gullikson and Davis, At. Data and Nucl. Data Tables, 1993, 54, 2'

_space_group_crystal_system        'tetragonal'
_space_group_IT_number             88
_space_group_name_H-M_alt          'I 41/a'
_space_group_name_Hall             '-I 4ad'
loop_
  _space_group_symop_id
  _space_group_symop_operation_xyz
 1 x,y,z
 2 -y+1/4,x+3/4,z+3/4
 3 y+1/4,-x+1/4,z+1/4
 4 -x,-y+1/2,z
 5 -x,-y,-z
 6 y-1/4,-x-3/4,-z-3/4
 7 -y-1/4,x-1/4,-z-1/4
 8 x,y-1/2,-z
 9 x+1/2,y+1/2,z+1/2
 10 -y+3/4,x+5/4,z+5/4
 11 y+3/4,-x+3/4,z+3/4
 12 -x+1/2,-y+1,z+1/2
 13 -x+1/2,-y+1/2,-z+1/2
 14 y+1/4,-x-1/4,-z-1/4
 15 -y+1/4,x+1/4,-z+1/4
 16 x+1/2,y,-z+1/2

_symmetry_Int_Tables_number        88
_cell_length_a                     26.2260(18)
_cell_length_b                     26.2260(18)
_cell_length_c                     7.5743(10)
_cell_angle_alpha                  90
_cell_angle_beta                   90
_cell_angle_gamma                  90
_cell_volume                       5209.6(9)
_cell_formula_units_Z              4
_cell_measurement_reflns_used      1488
_cell_measurement_temperature      99.9(3)
_cell_measurement_theta_max        20.0840
_cell_measurement_theta_min        3.4700
_exptl_absorpt_coefficient_mu      0.044
_exptl_absorpt_correction_T_max    1.00000
_exptl_absorpt_correction_T_min    0.73729
_exptl_absorpt_correction_type     multi-scan
_exptl_absorpt_process_details
;
CrysAlisPro 1.171.39.20a (Rigaku Oxford Diffraction, 2015)
Empirical absorption correction using spherical harmonics,
 implemented in SCALE3 ABSPACK scaling algorithm.
;
_exptl_crystal_colour              colorless
_exptl_crystal_density_diffrn      0.735
_exptl_crystal_description         needle
_exptl_crystal_F_000               2135.427
_exptl_crystal_size_max            0.06
_exptl_crystal_size_mid            0.05
_exptl_crystal_size_min            0.02
_diffrn_reflns_av_R_equivalents    0.1857
_diffrn_reflns_av_unetI/netI       0.1004
_diffrn_reflns_Laue_measured_fraction_full  0.9476
_diffrn_reflns_Laue_measured_fraction_max  0.9476
_diffrn_reflns_limit_h_max         29
_diffrn_reflns_limit_h_min         -30
_diffrn_reflns_limit_k_max         29
_diffrn_reflns_limit_k_min         -30
_diffrn_reflns_limit_l_max         8
_diffrn_reflns_limit_l_min         -8
_diffrn_reflns_number              28014
_diffrn_reflns_point_group_measured_fraction_full  0.9476
_diffrn_reflns_point_group_measured_fraction_max  0.9476
_diffrn_reflns_theta_full          24.7272
_diffrn_reflns_theta_max           24.73
_diffrn_reflns_theta_min           3.47
_diffrn_measured_fraction_theta_full  0.9476
_diffrn_measured_fraction_theta_max  0.9476
_diffrn_measurement_device         'four-circle diffractometer'
_diffrn_measurement_device_type    'XtaLAB Pro: Kappa single'
_diffrn_radiation_type             'Mo K\a'
_diffrn_radiation_wavelength       0.71073
_diffrn_ambient_temperature      99.9(3)
_reflns_Friedel_coverage           0.0
_reflns_limit_h_max                30
_reflns_limit_h_min                0
_reflns_limit_k_max                30
_reflns_limit_k_min                0
_reflns_limit_l_max                8
_reflns_limit_l_min                0
_reflns_number_gt                  976
_reflns_number_total               2115
_reflns_threshold_expression       I>=2u(I)
_computing_cell_refinement         'CrysAlisPro 1.171.39.20a (Rigaku OD, 2015)'
_computing_data_collection         'CrysAlisPro 1.171.39.20a (Rigaku OD, 2015)'
_computing_data_reduction          'CrysAlisPro 1.171.39.20a (Rigaku OD, 2015)'
_computing_molecular_graphics      'Olex2 1.3 (Dolomanov et al., 2009)'
_computing_publication_material    'Olex2 1.3 (Dolomanov et al., 2009)'
_computing_structure_refinement    'olex2.refine 1.3 (Bourhis et al., 2015)'
_computing_structure_solution      'SHELXS-2014/7 (Sheldrick, 2015)'
_refine_diff_density_max           0.3241
_refine_diff_density_min           -0.3348
_refine_diff_density_rms           0.0670
_refine_ls_d_res_high              0.8495
_refine_ls_d_res_low               5.8643
_refine_ls_goodness_of_fit_ref     0.9622
_refine_ls_hydrogen_treatment      refall
_refine_ls_matrix_type             full
_refine_ls_number_constraints      0
_refine_ls_number_parameters       130
_refine_ls_number_reflns           2115
_refine_ls_number_restraints       0
_refine_ls_R_factor_all            0.1333
_refine_ls_R_factor_gt             0.0620
_refine_ls_restrained_S_all        0.9622
_refine_ls_shift/su_max            0.0005
_refine_ls_shift/su_mean           0.0000
_refine_ls_structure_factor_coef   Fsqd
_refine_ls_weighting_details      
 'w=1/[\s^2^(Fo^2^)+(0.0956P)^2^] where P=(Fo^2^+2Fc^2^)/3'
_refine_ls_weighting_scheme        calc
_refine_ls_wR_factor_gt            0.1538
_refine_ls_wR_factor_ref           0.1880
_olex2_refinement_description
;
;
loop_
  _atom_site_label
  _atom_site_type_symbol
  _atom_site_fract_x
  _atom_site_fract_y
  _atom_site_fract_z
  _atom_site_U_iso_or_equiv
  _atom_site_adp_type
  _atom_site_occupancy
  _atom_site_site_symmetry_order
  _atom_site_refinement_flags_posn
  _atom_site_refinement_flags_adp
  _atom_site_refinement_flags_occupancy
 C001 C 0.45335(10) 0.24467(10) -0.0016(4) 0.0470(7) Uani 1.000000 1 . . .
 C002 C 0.5 0.25 -0.125 0.0412(13) Uani 1.000000 4 S T P
 N003 N 0.32938(10) 0.23544(11) 0.3520(4) 0.0757(9) Uani 1.000000 1 . . .
 C004 C 0.41942(11) 0.20463(11) -0.0059(4) 0.0526(8) Uani 1.000000 1 . . .
 H004 H 0.4265(11) 0.1738(12) -0.096(4) 0.074(10) Uiso 1.000000 1 . . .
 C005 C 0.37895(13) 0.20232(14) 0.1127(4) 0.0620(9) Uani 1.000000 1 . . .
 H005 H 0.3567(12) 0.1734(13) 0.108(4) 0.076(11) Uiso 1.000000 1 . . .
 C006 C 0.37243(11) 0.23922(12) 0.2393(4) 0.0607(9) Uani 1.000000 1 . . .
 C007 C 0.44703(12) 0.28205(12) 0.1284(4) 0.0583(9) Uani 1.000000 1 . . .
 H007 H 0.4730(12) 0.3166(12) 0.135(4) 0.071(9) Uiso 1.000000 1 . . .
 C008 C 0.40689(12) 0.28018(13) 0.2461(4) 0.0632(9) Uani 1.000000 1 . . .
 H008 H 0.4053(13) 0.3055(14) 0.349(5) 0.092(12) Uiso 1.000000 1 . . .
 C009 C 0.29016(13) 0.25135(14) 0.6324(5) 0.0774(11) Uani 1.000000 1 . . .
 C00A C 0.33364(13) 0.25220(14) 0.5068(6) 0.0760(11) Uani 1.000000 1 . . .
 H00A H 0.375(2) 0.274(2) 0.558(7) 0.17(2) Uiso 1.000000 1 . . .
 C00B C 0.29883(16) 0.26517(16) 0.8048(6) 0.0887(12) Uani 1.000000 1 . . .
 H00B H 0.3348(15) 0.2767(13) 0.852(5) 0.096(13) Uiso 1.000000 1 . . .
 C00C C 0.24054(14) 0.23694(17) 0.5764(5) 0.0830(12) Uani 1.000000 1 . . .
 H00C H 0.2334(16) 0.2240(16) 0.444(6) 0.111(14) Uiso 1.000000 1 . . .

loop_
  _atom_site_aniso_label
  _atom_site_aniso_U_11
  _atom_site_aniso_U_22
  _atom_site_aniso_U_33
  _atom_site_aniso_U_12
  _atom_site_aniso_U_13
  _atom_site_aniso_U_23
 C001 0.0483(17) 0.0471(17) 0.0457(17) -0.0021(14) 0.0011(14) -0.0030(15)
 C002 0.0440(19) 0.0440(19) 0.036(3) -0.000000 -0.000000 0.000000
 N003 0.0606(18) 0.097(2) 0.069(2) 0.0030(15) 0.0079(17) 0.0028(17)
 C004 0.0494(18) 0.0533(19) 0.055(2) -0.0041(15) 0.0046(16) -0.0030(16)
 C005 0.058(2) 0.061(2) 0.067(2) -0.0086(19) 0.0064(19) 0.0033(19)
 C006 0.056(2) 0.073(2) 0.053(2) 0.0055(18) 0.0138(16) 0.0066(18)
 C007 0.062(2) 0.060(2) 0.054(2) -0.0020(17) 0.0150(16) -0.0094(17)
 C008 0.071(2) 0.064(2) 0.055(2) -0.0067(18) 0.0149(19) -0.0079(18)
 C009 0.056(2) 0.109(3) 0.067(3) 0.0190(19) 0.011(2) 0.021(2)
 C00A 0.059(2) 0.098(3) 0.070(3) 0.0015(19) 0.005(2) 0.015(2)
 C00B 0.064(3) 0.137(3) 0.065(3) 0.010(2) 0.007(2) 0.019(2)
 C00C 0.059(2) 0.122(3) 0.068(3) 0.001(2) -0.006(2) 0.015(2)

loop_
  _geom_bond_atom_site_label_1
  _geom_bond_atom_site_label_2
  _geom_bond_distance
  _geom_bond_site_symmetry_2
  _geom_bond_publ_flag
 C001 C002 1.546(3) . ?
 C001 C004 1.377(4) . ?
 C001 C007 1.400(4) . ?
 N003 C006 1.419(4) . ?
 N003 C00A 1.257(4) . ?
 C004 H004 1.07(3) . ?
 C004 C005 1.392(4) . ?
 C005 H005 0.96(3) . ?
 C005 C006 1.373(4) . ?
 C006 C008 1.405(4) . ?
 C007 H007 1.13(3) . ?
 C007 C008 1.380(4) . ?
 C008 H008 1.02(4) . ?
 C009 C00A 1.485(5) . ?
 C009 C00B 1.374(5) . ?
 C009 C00C 1.420(5) . ?
 C00A H00A 1.28(6) . ?
 C00B H00B 1.05(4) . ?
 C00B C00C 1.371(5) 13_556 ?
 C00C H00C 1.07(4) . ?

loop_
  _geom_angle_atom_site_label_1
  _geom_angle_atom_site_label_2
  _geom_angle_atom_site_label_3
  _geom_angle
  _geom_angle_site_symmetry_1
  _geom_angle_site_symmetry_3
  _geom_angle_publ_flag
 C004 C001 C002 124.5(2) . . ?
 C007 C001 C002 117.1(2) . . ?
 C007 C001 C004 118.3(3) . . ?
 C001 C002 C001 111.43(10) 14_565 . ?
 C001 C002 C001 111.43(10) 7_655 4_655 ?
 C001 C002 C001 111.43(10) 7_655 . ?
 C001 C002 C001 111.43(10) 14_565 4_655 ?
 C001 C002 C001 105.61(19) 4_655 . ?
 C001 C002 C001 105.61(19) 14_565 7_655 ?
 C00A N003 C006 117.8(3) . . ?
 H004 C004 C001 118.4(16) . . ?
 C005 C004 C001 120.7(3) . . ?
 C005 C004 H004 120.7(16) . . ?
 H005 C005 C004 118.4(19) . . ?
 C006 C005 C004 121.0(3) . . ?
 C006 C005 H005 120.5(19) . . ?
 C005 C006 N003 118.0(3) . . ?
 C008 C006 N003 122.9(3) . . ?
 C008 C006 C005 119.0(3) . . ?
 H007 C007 C001 121.2(15) . . ?
 C008 C007 C001 121.3(3) . . ?
 C008 C007 H007 117.3(15) . . ?
 C007 C008 C006 119.6(3) . . ?
 H008 C008 C006 120(2) . . ?
 H008 C008 C007 120(2) . . ?
 C00B C009 C00A 118.6(4) . . ?
 C00C C009 C00A 121.1(4) . . ?
 C00C C009 C00B 120.4(3) . . ?
 C009 C00A N003 121.6(4) . . ?
 H00A C00A N003 121(2) . . ?
 H00A C00A C009 117(2) . . ?
 H00B C00B C009 123(2) . . ?
 C00C C00B C009 119.3(4) 13_556 . ?
 C00C C00B H00B 118(2) 13_556 . ?
 C00B C00C C009 120.3(4) 13_556 . ?
 H00C C00C C009 122(2) . . ?
 H00C C00C C00B 118(2) . 13_556 ?

_smtbx_masks_special_details       ?
loop_
  _smtbx_masks_void_nr
  _smtbx_masks_void_average_x
  _smtbx_masks_void_average_y
  _smtbx_masks_void_average_z
  _smtbx_masks_void_volume
  _smtbx_masks_void_count_electrons
  _smtbx_masks_void_content
 1 0.250 0.000 -0.806 673.5 48.4 ?
 2 0.250 0.500 -0.038 673.5 48.4 ?
 3 0.750 0.000 -0.996 673.5 48.4 ?
 4 0.750 0.500 -0.284 673.5 48.4 ?

_shelx_fab_file
;
0 0 4 -4.2931 -0.0004
0 1 3 -2.6902 0.0011
0 1 5 0.1906 0.0001
0 1 7 0.5385 -0.0001
0 2 2 7.3546 -0.0033
0 2 4 -2.8054 0.0000
0 2 6 -2.4171 -0.0001
0 2 8 -3.1566 0.0001
0 3 1 -17.6111 0.0042
0 3 3 0.3426 -0.0000
0 3 5 1.4100 0.0002
0 3 7 2.0981 -0.0003
0 4 2 11.4886 0.0032
0 4 4 -3.0418 0.0000
0 4 6 -2.7848 -0.0003
0 4 8 -4.7365 0.0005
0 5 1 -3.9817 0.0042
0 5 3 6.1876 0.0008
0 5 5 3.3914 0.0000
0 5 7 2.2386 -0.0000
0 6 0 -103.9562 0.0161
0 6 2 2.3727 -0.0008
0 6 4 -2.2672 -0.0002
0 6 6 0.0968 0.0000
0 6 8 4.3216 -0.0004
0 7 1 -2.7828 -0.0023
0 7 3 2.7093 -0.0004
0 7 5 1.9053 -0.0002
0 7 7 -0.3181 0.0001
0 8 0 -9.1274 0.0210
0 8 2 -2.0061 0.0015
0 8 4 -0.5028 -0.0001
0 8 6 -0.8470 -0.0001
0 8 8 2.0132 -0.0001
0 9 1 0.4668 0.0015
0 9 3 -3.4700 -0.0009
0 9 5 -0.6114 0.0001
0 9 7 -1.0099 -0.0004
0 10 0 18.2942 -0.0080
0 10 2 -0.4901 0.0002
0 10 4 -1.2120 -0.0000
0 10 6 -1.0124 0.0001
0 10 8 -7.7011 0.0009
0 11 1 11.5006 -0.0000
0 11 3 -6.5241 0.0009
0 11 5 0.3330 -0.0002
0 11 7 1.6673 0.0000
0 12 0 -15.1650 0.0047
0 12 2 0.0229 -0.0017
0 12 4 2.5195 -0.0000
0 12 6 2.3265 0.0001
0 12 8 -5.5612 -0.0011
0 13 1 9.4843 -0.0014
0 13 3 -2.6801 -0.0005
0 13 5 -1.7352 -0.0002
0 13 7 2.9428 0.0001
0 14 0 -18.6016 -0.0078
0 14 2 1.8334 0.0025
0 14 4 1.7412 -0.0000
0 14 6 1.7282 -0.0001
0 15 1 0.1618 0.0006
0 15 3 1.8986 0.0000
0 15 5 -4.4144 0.0006
0 15 7 4.6893 0.0001
0 16 0 -0.1971 -0.0070
0 16 2 0.6186 -0.0022
0 16 4 -3.8879 0.0000
0 16 6 0.5772 0.0000
0 17 1 -3.0479 -0.0014
0 17 3 0.0069 0.0003
0 17 5 0.1012 -0.0001
0 17 7 3.4435 -0.0004
0 18 0 2.5766 0.0039
0 18 2 -0.5436 -0.0001
0 18 4 -2.8714 0.0001
0 18 6 0.0048 -0.0004
0 19 1 -1.2296 0.0025
0 19 3 -2.3987 -0.0004
0 19 5 4.9811 -0.0004
0 19 7 -3.5913 -0.0011
0 20 0 0.9858 0.0057
0 20 2 1.2179 0.0014
0 20 4 -1.6500 0.0001
0 20 6 -7.5305 0.0001
0 21 1 0.7739 0.0007
0 21 3 -2.6569 0.0006
0 21 5 5.5784 -0.0001
0 22 0 2.6541 0.0021
0 22 2 -0.7796 -0.0012
0 22 4 -0.6421 -0.0002
0 22 6 -8.8266 0.0006
0 23 1 0.1683 -0.0009
0 23 3 -0.0328 -0.0008
0 23 5 4.2909 -0.0000
0 24 0 0.5728 -0.0228
0 24 2 -0.9813 0.0011
0 24 4 -0.3000 -0.0001
0 25 1 -0.8222 0.0003
0 25 3 3.5965 0.0007
0 25 5 0.6412 0.0006
0 26 0 0.7851 -0.0125
0 26 2 3.2253 -0.0009
0 26 4 -2.4983 0.0006
0 27 1 -0.3268 0.0006
0 27 3 2.9066 0.0008
0 28 0 -2.8167 0.0110
0 28 2 3.9715 0.0004
0 29 1 1.6536 0.0022
0 30 0 -7.0615 0.0037
1 1 2 9.4949 0.0004
1 1 4 -3.2615 0.0004
1 1 6 2.6843 0.0003
1 1 8 0.4838 0.0003
1 2 3 -4.0867 0.0005
1 2 5 1.1680 -0.0002
1 2 7 0.5428 0.0003
1 3 2 22.8671 0.0008
1 3 4 -2.7253 -0.0003
1 3 6 0.8465 0.0002
1 3 8 3.2318 -0.0000
1 4 1 53.8417 0.0028
1 4 3 -4.5401 0.0002
1 4 5 -0.9995 -0.0002
1 4 7 -0.9449 0.0003
1 5 2 4.4785 -0.0010
1 5 4 -1.5239 0.0003
1 5 6 -5.7608 -0.0001
1 5 8 -2.2633 0.0002
1 6 1 39.7692 -0.0006
1 6 3 -1.8270 -0.0003
1 6 5 -0.8147 -0.0002
1 6 7 -1.0291 -0.0001
1 7 2 -13.9430 0.0026
1 7 4 1.3593 -0.0007
1 7 6 -3.5004 -0.0000
1 7 8 -5.5112 -0.0005
1 8 1 9.7100 0.0009
1 8 3 0.7991 0.0008
1 8 5 -0.5315 0.0000
1 8 7 0.5571 0.0003
1 9 2 -5.5476 0.0011
1 9 4 0.3218 0.0002
1 9 6 0.6431 0.0001
1 9 8 -3.4831 -0.0003
1 10 1 -6.4304 0.0022
1 10 3 -2.6819 0.0002
1 10 5 -0.6824 0.0003
1 10 7 1.5244 -0.0003
1 11 2 5.4981 -0.0021
1 11 4 -0.6611 -0.0001
1 11 6 -1.9976 0.0001
1 11 8 3.2977 0.0010
1 12 1 1.5181 -0.0029
1 12 3 -3.4353 -0.0004
1 12 5 0.7334 -0.0001
1 12 7 1.1387 -0.0006
1 13 2 3.0775 0.0007
1 13 4 1.9728 -0.0007
1 13 6 1.3555 -0.0001
1 13 8 8.0268 -0.0018
1 14 1 8.3901 0.0009
1 14 3 1.6860 0.0001
1 14 5 -0.9883 -0.0004
1 14 7 -0.9319 0.0005
1 15 2 2.0754 -0.0003
1 15 4 -0.0604 0.0003
1 15 6 2.2519 0.0003
1 16 1 3.4372 0.0028
1 16 3 1.1220 0.0003
1 16 5 -2.4780 0.0004
1 16 7 -3.5761 0.0005
1 17 2 2.7986 0.0005
1 17 4 -2.8050 -0.0002
1 17 6 -6.8829 -0.0002
1 18 1 -2.0133 -0.0016
1 18 3 -3.4864 -0.0000
1 18 5 0.2507 -0.0004
1 18 7 -3.6203 -0.0006
1 19 2 -0.4094 0.0002
1 19 4 -2.4452 0.0002
1 19 6 -2.3254 -0.0008
1 20 1 -0.9125 -0.0012
1 20 3 -3.5814 0.0004
1 20 5 0.9371 -0.0006
1 21 2 -1.4750 -0.0008
1 21 4 -2.1901 -0.0004
1 21 6 5.6430 0.0014
1 22 1 -1.4316 -0.0018
1 22 3 1.4395 -0.0007
1 22 5 -3.2441 0.0008
1 23 2 -0.3247 0.0007
1 23 4 0.0575 -0.0001
1 24 1 -2.7164 0.0005
1 24 3 4.7807 0.0003
1 24 5 -2.9510 -0.0005
1 25 2 0.0929 -0.0006
1 25 4 1.8112 0.0008
1 26 1 -1.3680 0.0025
1 26 3 2.7681 0.0008
1 27 2 -0.3565 0.0002
1 27 4 0.2057 -0.0007
1 28 1 -5.1860 -0.0007
1 28 3 -0.2949 -0.0015
1 29 2 -1.9835 0.0007
2 1 3 -0.7413 0.0015
2 1 5 -1.2069 0.0001
2 1 7 -0.6658 -0.0001
2 2 2 -13.7008 -0.0017
2 2 4 -0.1296 0.0001
2 2 6 -6.1864 0.0000
2 2 8 1.2131 0.0004
2 3 1 43.8900 0.0066
2 3 3 -1.1170 0.0005
2 3 5 0.5334 0.0001
2 3 7 -0.4289 -0.0004
2 4 0 103.5126 0.0242
2 4 2 -13.5420 -0.0020
2 4 4 -1.6391 0.0003
2 4 6 0.6802 0.0000
2 4 8 -1.0733 -0.0003
2 5 1 56.8357 0.0026
2 5 3 -2.2274 0.0001
2 5 5 -4.1462 0.0001
2 5 7 1.2776 0.0002
2 6 0 98.0093 0.0035
2 6 2 4.7911 0.0037
2 6 4 -1.3662 -0.0002
2 6 6 1.1192 -0.0002
2 6 8 -6.6645 -0.0000
2 7 1 19.9213 -0.0034
2 7 3 3.2963 0.0004
2 7 5 -4.5238 -0.0002
2 7 7 1.3157 0.0000
2 8 0 13.7392 -0.0037
2 8 2 8.3021 -0.0017
2 8 4 -1.4561 -0.0003
2 8 6 -0.9295 -0.0002
2 8 8 -3.4752 0.0003
2 9 1 -4.2687 0.0028
2 9 3 6.4542 -0.0007
2 9 5 -0.4580 -0.0001
2 9 7 0.9356 -0.0002
2 10 0 -12.4136 0.0077
2 10 2 0.5596 0.0006
2 10 4 0.6376 -0.0001
2 10 6 0.7346 0.0002
2 10 8 5.5773 -0.0007
2 11 1 -0.9809 -0.0004
2 11 3 5.7075 0.0001
2 11 5 -1.4293 0.0002
2 11 7 0.1680 -0.0004
2 12 0 6.5164 -0.0049
2 12 2 -1.4164 0.0005
2 12 4 -0.2103 0.0001
2 12 6 -1.7138 0.0002
2 12 8 1.7165 0.0011
2 13 1 10.1977 0.0002
2 13 3 3.6925 0.0006
2 13 5 -0.5130 -0.0001
2 13 7 -2.4635 0.0003
2 14 0 9.3012 0.0007
2 14 2 -2.5078 -0.0022
2 14 4 1.4634 -0.0001
2 14 6 0.1764 0.0002
2 15 1 10.4442 -0.0001
2 15 3 1.7446 -0.0007
2 15 5 1.5744 0.0001
2 15 7 -5.0514 0.0005
2 16 0 2.3221 -0.0051
2 16 2 -4.1432 0.0021
2 16 4 4.7025 -0.0002
2 16 6 1.7456 0.0003
2 17 1 4.3955 -0.0006
2 17 3 2.2949 -0.0001
2 17 5 -3.1706 0.0002
2 17 7 -5.9248 -0.0010
2 18 0 2.1741 0.0016
2 18 2 -2.7777 -0.0018
2 18 4 0.2193 0.0002
2 18 6 -8.9754 -0.0005
2 19 1 1.2328 0.0026
2 19 3 1.7334 0.0006
2 19 5 -6.1001 -0.0008
2 20 0 1.0984 0.0059
2 20 2 -1.5298 0.0006
2 20 4 -3.0120 0.0001
2 20 6 -7.8390 -0.0006
2 21 1 -1.6982 -0.0007
2 21 3 -0.1275 -0.0003
2 21 5 -0.7579 -0.0001
2 22 0 -0.7991 -0.0081
2 22 2 0.5652 0.0011
2 22 4 0.0676 -0.0000
2 22 6 3.1494 0.0011
2 23 1 -0.5906 -0.0014
2 23 3 -1.9294 -0.0000
2 23 5 4.2896 0.0006
2 24 0 1.3756 -0.0058
2 24 2 3.4535 -0.0024
2 24 4 4.0161 -0.0004
2 25 1 1.7068 0.0023
2 25 3 -2.6958 -0.0003
2 26 0 -2.8531 -0.0046
2 26 2 1.0767 0.0016
2 26 4 5.2760 -0.0004
2 27 1 -1.2230 0.0003
2 27 3 0.0588 0.0006
2 28 0 -0.5754 0.0008
2 28 2 -5.6163 -0.0001
2 29 1 -2.9973 0.0001
2 30 0 9.3045 0.0044
2 30 2 -5.3983 0.0007
3 1 2 -5.9725 0.0001
3 1 4 2.7564 0.0007
3 1 6 -4.0880 0.0001
3 1 8 -5.7415 0.0003
3 2 1 30.2626 0.0009
3 2 3 -0.2797 -0.0004
3 2 5 3.8853 -0.0000
3 2 7 -0.7554 0.0002
3 3 2 -22.0219 0.0003
3 3 4 -0.4797 -0.0001
3 3 6 -3.0542 0.0003
3 3 8 -2.4330 0.0002
3 4 1 29.7812 -0.0019
3 4 3 4.5935 -0.0001
3 4 5 1.7071 -0.0005
3 4 7 -0.6807 0.0003
3 5 2 -9.4856 0.0015
3 5 4 -2.2403 -0.0005
3 5 6 2.3037 -0.0003
3 5 8 3.3398 -0.0003
3 6 1 -2.7744 -0.0022
3 6 3 8.5889 0.0003
3 6 5 -2.0344 0.0002
3 6 7 -0.7495 0.0001
3 7 2 3.4044 -0.0006
3 7 4 -3.3535 0.0006
3 7 6 2.6701 -0.0000
3 7 8 0.3070 -0.0002
3 8 1 -8.5508 0.0030
3 8 3 6.6733 0.0004
3 8 5 -0.2240 0.0001
3 8 7 0.6828 -0.0003
3 9 2 3.5319 0.0013
3 9 4 -0.2920 -0.0005
3 9 6 1.1139 0.0001
3 9 8 0.7002 -0.0002
3 10 1 4.6531 0.0002
3 10 3 3.2345 0.0005
3 10 5 0.5791 -0.0004
3 10 7 -1.8925 -0.0001
3 11 2 0.9297 0.0006
3 11 4 0.7038 0.0001
3 11 6 -0.2273 -0.0001
3 11 8 3.0927 -0.0005
3 12 1 4.1080 0.0011
3 12 3 0.4898 -0.0010
3 12 5 -1.0518 0.0002
3 12 7 -3.7480 -0.0006
3 13 2 -0.1107 -0.0016
3 13 4 -5.5367 -0.0002
3 13 6 -6.2094 0.0002
3 14 1 -2.5425 -0.0005
3 14 3 -2.6198 0.0004
3 14 5 1.9724 -0.0001
3 14 7 1.5635 0.0002
3 15 2 -2.7508 0.0021
3 15 4 -4.5007 -0.0006
3 15 6 -2.7198 -0.0001
3 16 1 -2.4340 0.0007
3 16 3 -1.6029 0.0005
3 16 5 5.9032 -0.0002
3 16 7 7.2785 0.0017
3 17 2 -1.3424 -0.0001
3 17 4 3.0815 0.0007
3 17 6 3.9112 0.0001
3 18 1 0.5560 0.0005
3 18 3 1.3180 -0.0000
3 18 5 3.4736 0.0005
3 18 7 6.5029 -0.0007
3 19 2 0.2707 -0.0009
3 19 4 3.9407 -0.0009
3 19 6 -4.7300 0.0003
3 20 1 1.4708 -0.0041
3 20 3 -0.5078 -0.0003
3 20 5 -2.0367 -0.0003
3 21 2 -0.3814 0.0006
3 21 4 0.2519 0.0004
3 21 6 -6.6497 -0.0014
3 22 1 3.6986 0.0008
3 22 3 -2.7437 -0.0001
3 22 5 -0.1594 -0.0007
3 23 2 2.4904 -0.0000
3 23 4 -0.6901 0.0002
3 24 1 5.4617 0.0011
3 24 3 -2.5395 0.0004
3 24 5 4.3801 0.0007
3 25 2 1.2790 0.0008
3 25 4 1.0892 -0.0004
3 26 1 3.8079 -0.0017
3 26 3 -5.1026 -0.0003
3 27 2 -0.6158 -0.0006
3 28 1 3.2613 0.0004
3 29 2 2.9892 0.0009
3 30 1 0.8590 -0.0009
4 1 1 51.4141 0.0076
4 1 3 5.1199 0.0005
4 1 5 -0.9993 0.0001
4 1 7 0.4352 0.0001
4 2 0 -61.6180 -0.0148
4 2 2 2.7010 -0.0003
4 2 4 -1.0102 0.0002
4 2 6 3.2322 0.0001
4 2 8 0.9113 -0.0000
4 3 1 -12.0838 -0.0062
4 3 3 6.1478 0.0015
4 3 5 -1.2754 -0.0000
4 3 7 -1.6525 0.0002
4 4 0 -45.2718 -0.0086
4 4 2 1.6343 -0.0007
4 4 4 2.0246 0.0002
4 4 6 0.8686 0.0001
4 4 8 1.1024 -0.0001
4 5 1 -23.9166 0.0023
4 5 3 3.0755 -0.0007
4 5 5 -0.0145 0.0001
4 5 7 -2.7995 -0.0002
4 6 0 -7.8240 0.0057
4 6 2 -8.1198 -0.0007
4 6 4 2.1227 -0.0001
4 6 6 0.4187 -0.0002
4 6 8 -2.0457 -0.0003
4 7 1 2.3754 0.0017
4 7 3 -2.4356 0.0005
4 7 5 -0.1023 0.0001
4 7 7 -1.0412 0.0003
4 8 0 13.1307 -0.0033
4 8 2 -3.0027 0.0017
4 8 4 1.6317 -0.0002
4 8 6 1.1527 -0.0003
4 8 8 0.9044 -0.0001
4 9 1 1.9193 -0.0035
4 9 3 -3.9425 0.0006
4 9 5 -0.2083 -0.0003
4 9 7 0.5714 -0.0004
4 10 0 -9.6007 -0.0011
4 10 2 4.8858 -0.0008
4 10 4 0.2567 -0.0002
4 10 6 -0.4936 0.0000
4 10 8 1.7772 0.0005
4 11 1 -11.9504 0.0049
4 11 3 -2.1012 -0.0004
4 11 5 -0.0546 0.0001
4 11 7 -3.3758 -0.0001
4 12 0 -24.8550 0.0033
4 12 2 1.3508 -0.0002
4 12 4 -0.4057 0.0000
4 12 6 1.3133 0.0004
4 12 8 1.9589 -0.0014
4 13 1 -12.9480 -0.0016
4 13 3 0.1760 0.0003
4 13 5 -0.5720 0.0003
4 13 7 -3.4986 0.0004
4 14 0 -16.4094 -0.0037
4 14 2 -0.7195 -0.0002
4 14 4 -2.1150 0.0001
4 14 6 0.4281 0.0003
4 15 1 -6.2571 -0.0001
4 15 3 0.2729 -0.0005
4 15 5 1.7384 -0.0005
4 15 7 3.8084 -0.0006
4 16 0 -5.3345 0.0013
4 16 2 3.7436 -0.0009
4 16 4 -2.5640 -0.0004
4 16 6 -4.9558 0.0002
4 17 1 -2.3949 0.0024
4 17 3 -1.7346 0.0000
4 17 5 2.9880 -0.0002
4 17 7 7.1563 0.0017
4 18 0 0.3102 -0.0000
4 18 2 2.4152 0.0014
4 18 4 3.0372 -0.0001
4 18 6 4.8763 0.0001
4 19 1 -2.6029 -0.0024
4 19 3 -1.9567 -0.0000
4 19 5 -0.5816 0.0001
4 20 0 1.9620 -0.0015
4 20 2 -4.1295 -0.0009
4 20 4 4.3602 0.0003
4 20 6 15.8001 -0.0008
4 21 1 1.3017 0.0008
4 21 3 -0.8182 0.0001
4 21 5 -4.5117 -0.0005
4 22 0 3.4998 -0.0015
4 22 2 -4.2429 -0.0003
4 22 4 -1.8946 -0.0001
4 23 1 2.8490 0.0000
4 23 3 -0.5118 0.0004
4 23 5 -4.1687 0.0002
4 24 0 1.1845 -0.0020
4 24 2 -0.3531 0.0001
4 24 4 -1.2601 0.0000
4 25 1 -0.2387 0.0002
4 25 3 -2.2045 -0.0008
4 25 5 -0.4034 0.0006
4 26 0 3.1049 0.0014
4 26 2 0.7896 -0.0006
4 26 4 2.8714 -0.0017
4 27 1 0.7376 0.0015
4 27 3 -3.5795 -0.0007
4 28 0 4.1006 -0.0019
4 28 2 2.8127 0.0005
4 29 1 0.2014 -0.0013
4 30 0 -3.4346 0.0005
5 1 2 1.6216 0.0001
5 1 4 -2.7897 -0.0001
5 1 6 1.0660 0.0001
5 1 8 1.9324 0.0003
5 2 1 -72.8374 -0.0105
5 2 3 5.4417 0.0004
5 2 5 -3.6241 -0.0001
5 2 7 -1.8759 0.0002
5 3 2 6.2628 -0.0005
5 3 4 0.4493 0.0002
5 3 6 -0.2205 -0.0001
5 3 8 -0.2140 0.0002
5 4 1 -62.1310 -0.0039
5 4 3 -4.8677 -0.0013
5 4 5 -0.9810 -0.0001
5 4 7 -2.0249 0.0001
5 5 2 14.3234 0.0017
5 5 4 0.2120 0.0001
5 5 6 0.8590 0.0001
5 5 8 -1.3873 -0.0003
5 6 1 -5.5629 0.0006
5 6 3 -10.4599 0.0011
5 6 5 3.3824 0.0000
5 6 7 0.9615 -0.0001
5 7 2 17.2522 0.0002
5 7 4 1.5171 0.0003
5 7 6 -2.1487 -0.0001
5 7 8 3.1511 -0.0002
5 8 1 9.6120 -0.0013
5 8 3 -5.7728 -0.0002
5 8 5 1.3407 0.0001
5 8 7 -2.3083 -0.0002
5 9 2 8.4027 -0.0006
5 9 4 1.1665 0.0004
5 9 6 -2.9434 -0.0001
5 9 8 0.6620 0.0000
5 10 1 1.0955 0.0031
5 10 3 0.8203 -0.0005
5 10 5 -0.5899 -0.0005
5 10 7 -0.6838 -0.0005
5 11 2 -0.3839 0.0013
5 11 4 -2.5198 -0.0009
5 11 6 1.6948 0.0000
5 11 8 -3.0781 -0.0005
5 12 1 -0.3105 -0.0003
5 12 3 2.7727 0.0009
5 12 5 -0.1763 -0.0001
5 12 7 3.2154 0.0003
5 13 2 -1.0935 0.0013
5 13 4 1.2589 0.0005
5 13 6 6.3733 -0.0002
5 14 1 -2.4250 0.0005
5 14 3 3.7992 -0.0012
5 14 5 1.4411 0.0004
5 14 7 -3.5657 0.0000
5 15 2 2.5092 -0.0006
5 15 4 3.3427 0.0001
5 15 6 2.0819 -0.0000
5 16 1 -1.6905 -0.0002
5 16 3 4.3986 0.0011
5 16 5 1.2812 -0.0004
5 16 7 -7.2562 -0.0003
5 17 2 -0.2872 0.0001
5 17 4 -3.5970 -0.0010
5 17 6 2.2403 0.0002
5 18 1 -0.1809 -0.0024
5 18 3 3.9890 -0.0002
5 18 5 -4.2087 0.0003
5 19 2 -2.0313 -0.0001
5 19 4 -4.9337 0.0009
5 19 6 12.0457 0.0003
5 20 1 -2.1995 0.0009
5 20 3 4.5809 -0.0010
5 20 5 -1.2655 0.0004
5 21 2 1.2599 0.0002
5 21 4 -1.3855 -0.0003
5 22 1 -3.4390 -0.0001
5 22 3 0.7173 0.0012
5 22 5 6.0144 -0.0007
5 23 2 -1.4720 0.0006
5 23 4 -5.1498 0.0001
5 24 1 -3.1675 -0.0002
5 24 3 -4.7094 -0.0008
5 24 5 0.5676 -0.0011
5 25 2 -2.3613 0.0001
5 25 4 -8.9015 0.0008
5 26 1 0.5764 -0.0016
5 26 3 -1.9656 0.0003
5 27 2 0.7900 0.0007
5 28 1 2.4013 -0.0023
5 28 3 2.0779 0.0004
6 1 1 -43.9723 0.0010
6 1 3 -2.3682 -0.0009
6 1 5 -0.0382 -0.0002
6 1 7 1.5216 -0.0002
6 2 0 34.5267 0.0017
6 2 2 4.9700 -0.0000
6 2 4 3.3352 0.0001
6 2 6 0.3487 0.0001
6 2 8 0.9792 -0.0001
6 3 1 -16.9170 0.0004
6 3 3 -4.4334 0.0010
6 3 5 0.8241 0.0001
6 3 7 1.2880 0.0004
6 4 0 -21.9644 -0.0094
6 4 2 6.5607 -0.0003
6 4 4 0.4845 0.0003
6 4 6 -1.0684 -0.0000
6 4 8 5.7053 -0.0001
6 5 1 -7.5977 -0.0065
6 5 3 0.5190 0.0008
6 5 5 3.4418 0.0002
6 5 7 -0.5447 0.0003
6 6 0 -39.5931 -0.0057
6 6 2 6.6600 -0.0015
6 6 4 -1.1174 -0.0003
6 6 6 -0.4981 -0.0000
6 6 8 4.8999 -0.0001
6 7 1 -9.5950 0.0027
6 7 3 1.7591 -0.0012
6 7 5 2.4275 -0.0002
6 7 7 -0.6247 -0.0006
6 8 0 -17.4620 0.0015
6 8 2 0.7342 0.0008
6 8 4 1.1933 -0.0002
6 8 6 -0.2206 -0.0001
6 8 8 -1.4796 -0.0004
6 9 1 5.1491 0.0022
6 9 3 -0.5803 0.0020
6 9 5 -1.2258 0.0000
6 9 7 -2.4026 0.0004
6 10 0 18.5833 -0.0008
6 10 2 -2.4178 0.0001
6 10 4 2.0863 0.0003
6 10 6 -0.6558 -0.0004
6 10 8 -3.2885 0.0005
6 11 1 13.0569 -0.0022
6 11 3 -0.5506 0.0004
6 11 5 -1.4294 -0.0000
6 11 7 0.2925 0.0002
6 12 0 24.0504 -0.0005
6 12 2 1.0538 -0.0002
6 12 4 -0.6724 -0.0003
6 12 6 -0.6412 0.0005
6 13 1 3.6996 0.0028
6 13 3 -0.1524 -0.0013
6 13 5 -0.3868 -0.0001
6 13 7 0.9407 -0.0005
6 14 0 12.7904 0.0008
6 14 2 3.5602 -0.0002
6 14 4 -1.8079 -0.0001
6 14 6 0.2034 0.0005
6 15 1 -1.8823 -0.0001
6 15 3 0.2774 0.0008
6 15 5 -0.9093 -0.0002
6 15 7 -2.1709 0.0009
6 16 0 5.0069 0.0002
6 16 2 2.0362 -0.0006
6 16 4 1.0612 0.0001
6 16 6 3.6222 -0.0002
6 17 1 0.6453 0.0001
6 17 3 0.1337 -0.0005
6 17 5 1.3201 -0.0006
6 17 7 -0.4158 -0.0007
6 18 0 -2.1703 0.0004
6 18 2 0.6138 0.0012
6 18 4 1.3291 -0.0005
6 18 6 1.9881 0.0008
6 19 1 3.7180 -0.0008
6 19 3 0.6297 0.0003
6 19 5 2.8061 0.0002
6 20 0 -3.3291 -0.0030
6 20 2 1.1910 -0.0003
6 20 4 -0.2983 0.0000
6 21 1 0.4368 -0.0013
6 21 3 -0.7605 0.0002
6 21 5 2.2325 0.0007
6 22 0 -5.7938 -0.0002
6 22 2 0.7757 -0.0016
6 22 4 1.0629 0.0003
6 23 1 -1.2144 0.0022
6 23 3 -4.6218 -0.0004
6 23 5 1.6086 -0.0015
6 24 0 -8.8711 0.0030
6 24 2 -1.3036 0.0009
6 24 4 -3.5501 -0.0004
6 25 1 1.9880 -0.0004
6 25 3 0.1279 0.0003
6 26 0 -5.3699 0.0006
6 26 2 -1.7072 -0.0005
6 26 4 -8.0973 0.0006
6 27 1 1.7976 -0.0008
6 27 3 6.9530 -0.0009
6 28 0 1.3137 -0.0006
6 28 2 0.8308 -0.0006
6 29 1 0.7153 -0.0007
6 30 0 5.4553 -0.0004
7 1 2 -5.6353 0.0018
7 1 4 0.7333 0.0001
7 1 6 1.8428 -0.0001
7 1 8 5.5414 0.0001
7 2 1 23.7357 -0.0055
7 2 3 -4.0534 -0.0008
7 2 5 -0.0191 -0.0001
7 2 7 4.4250 -0.0002
7 3 2 -1.3172 -0.0007
7 3 4 0.9074 0.0002
7 3 6 1.1289 -0.0001
7 3 8 1.9802 -0.0001
7 4 1 4.3965 -0.0078
7 4 3 2.4793 0.0003
7 4 5 0.6296 0.0005
7 4 7 5.9608 -0.0000
7 5 2 -11.4802 -0.0002
7 5 4 2.1240 0.0006
7 5 6 -1.5963 0.0000
7 5 8 -1.1854 0.0001
7 6 1 -18.9646 -0.0005
7 6 3 4.7963 -0.0011
7 6 5 -0.8657 -0.0001
7 6 7 -0.4229 0.0001
7 7 2 -15.6041 0.0020
7 7 4 -0.7321 0.0006
7 7 6 1.4284 0.0000
7 7 8 -1.7122 -0.0001
7 8 1 -4.7375 0.0015
7 8 3 1.2389 0.0007
7 8 5 0.1149 -0.0004
7 8 7 -2.3608 -0.0006
7 9 2 -9.7264 -0.0013
7 9 4 -2.4001 -0.0002
7 9 6 0.7120 -0.0000
7 9 8 -1.5727 0.0001
7 10 1 7.9086 -0.0018
7 10 3 -0.9342 -0.0005
7 10 5 0.8369 -0.0000
7 10 7 -1.0281 0.0002
7 11 2 -4.6969 0.0009
7 11 4 1.3543 0.0001
7 11 6 -2.6208 -0.0004
7 11 8 -3.0466 0.0010
7 12 1 3.6879 0.0019
7 12 3 2.0845 -0.0002
7 12 5 1.2206 -0.0005
7 12 7 -4.9334 0.0003
7 13 2 -1.0475 0.0022
7 13 4 0.6921 0.0002
7 13 6 -2.8348 -0.0002
7 14 1 2.9020 -0.0000
7 14 3 1.9074 0.0015
7 14 5 -0.0497 0.0003
7 14 7 0.3269 -0.0006
7 15 2 -2.4181 -0.0007
7 15 4 -1.3894 0.0000
7 15 6 0.3699 0.0001
7 16 1 0.4495 -0.0019
7 16 3 -2.3475 -0.0019
7 16 5 -3.4499 0.0002
7 16 7 8.1785 0.0001
7 17 2 -2.3739 -0.0008
7 17 4 0.8541 0.0001
7 17 6 1.0893 0.0002
7 18 1 -0.2010 -0.0006
7 18 3 -1.7892 0.0001
7 18 5 0.3497 -0.0004
7 19 2 -0.7950 0.0005
7 19 4 0.5884 -0.0005
7 19 6 -1.6101 -0.0000
7 20 1 1.6285 0.0008
7 20 3 1.8194 0.0007
7 20 5 3.8696 0.0008
7 21 2 -2.2476 0.0009
7 21 4 -0.5547 0.0007
7 22 1 -0.8664 0.0017
7 22 3 2.0620 -0.0007
7 22 5 -1.7655 -0.0002
7 23 2 0.4688 0.0002
7 23 4 0.6086 0.0004
7 24 1 0.2987 -0.0018
7 24 3 0.1549 0.0006
7 25 2 -1.1352 -0.0005
7 25 4 0.5417 -0.0007
7 26 1 -1.4465 -0.0022
7 26 3 1.7629 -0.0004
7 27 2 -7.3746 0.0008
7 28 1 -5.1504 -0.0012
7 29 2 -5.4352 0.0012
8 1 1 13.6886 -0.0022
8 1 3 -4.8993 0.0001
8 1 5 0.9052 0.0003
8 1 7 -0.6808 0.0002
8 2 0 12.9818 0.0078
8 2 2 -7.2211 -0.0016
8 2 4 0.6362 0.0001
8 2 6 -0.0556 0.0002
8 2 8 -1.5988 0.0001
8 3 1 5.1415 -0.0015
8 3 3 -3.5338 -0.0010
8 3 5 0.4319 0.0002
8 3 7 0.3783 0.0001
8 4 0 15.3039 -0.0064
8 4 2 -8.8799 0.0004
8 4 4 1.6430 -0.0003
8 4 6 -1.6395 0.0001
8 4 8 -0.4241 -0.0003
8 5 1 -5.2721 -0.0023
8 5 3 -3.3402 0.0009
8 5 5 -1.8710 -0.0001
8 5 7 -0.5567 0.0002
8 6 0 7.5918 -0.0059
8 6 2 -6.2228 -0.0012
8 6 4 0.2333 0.0002
8 6 6 -0.6007 -0.0002
8 6 8 4.4051 0.0003
8 7 1 -6.8195 -0.0014
8 7 3 0.5590 0.0009
8 7 5 -2.3659 0.0001
8 7 7 -1.5522 -0.0002
8 8 0 -4.1205 -0.0012
8 8 2 -5.3824 -0.0013
8 8 4 -1.6111 -0.0001
8 8 6 -0.8481 0.0000
8 8 8 4.3016 0.0002
8 9 1 -11.5233 0.0033
8 9 3 3.8294 -0.0005
8 9 5 -0.7464 -0.0000
8 9 7 0.0336 0.0001
8 10 0 -14.3361 0.0010
8 10 2 -5.6086 0.0016
8 10 4 -0.6086 0.0002
8 10 6 0.9287 0.0000
8 10 8 0.3815 -0.0017
8 11 1 -8.5755 -0.0011
8 11 3 2.5773 0.0015
8 11 5 -0.5539 -0.0000
8 11 7 0.5440 0.0004
8 12 0 -7.2564 -0.0002
8 12 2 -1.0393 -0.0005
8 12 4 1.0375 0.0004
8 12 6 2.8803 -0.0005
8 13 1 1.3153 -0.0001
8 13 3 -1.9101 -0.0001
8 13 5 0.9547 -0.0002
8 13 7 5.9522 -0.0003
8 14 0 -0.1193 -0.0007
8 14 2 2.2235 -0.0001
8 14 4 1.2344 -0.0007
8 14 6 2.5901 0.0005
8 15 1 2.0197 0.0021
8 15 3 -4.3314 -0.0012
8 15 5 0.5772 -0.0006
8 15 7 6.5177 0.0001
8 16 0 -0.9214 0.0022
8 16 2 -1.9857 0.0006
8 16 4 0.7025 0.0002
8 16 6 5.6354 0.0005
8 17 1 0.2775 -0.0018
8 17 3 1.0098 0.0011
8 17 5 -2.9637 -0.0002
8 18 0 2.2584 -0.0008
8 18 2 -3.4982 -0.0005
8 18 4 0.1997 0.0002
8 18 6 4.5235 -0.0006
8 19 1 -0.4536 0.0001
8 19 3 3.1688 -0.0000
8 19 5 -0.9329 0.0003
8 20 0 2.7096 -0.0019
8 20 2 2.3329 0.0004
8 20 4 0.3876 -0.0004
8 21 1 -1.0118 -0.0006
8 21 3 2.1789 -0.0003
8 21 5 -2.2788 0.0000
8 22 0 3.0658 0.0013
8 22 2 2.7546 -0.0007
8 22 4 0.8854 -0.0000
8 23 1 0.8612 0.0004
8 23 3 3.5108 0.0000
8 23 5 -7.1445 0.0004
8 24 0 4.3838 0.0021
8 24 2 -2.3346 -0.0007
8 24 4 2.9085 0.0003
8 25 1 3.0716 0.0009
8 25 3 -4.2420 -0.0001
8 26 0 1.4382 0.0018
8 26 2 0.4935 0.0007
8 26 4 1.7385 0.0016
8 27 1 -0.1874 -0.0025
8 27 3 -11.9060 0.0009
8 28 0 -1.0561 -0.0009
8 28 2 3.8935 -0.0003
8 29 1 -4.8316 -0.0003
9 1 2 2.4282 -0.0009
9 1 4 -0.0758 -0.0003
9 1 6 -4.6567 0.0002
9 1 8 -5.5864 -0.0004
9 2 1 14.8764 -0.0040
9 2 3 -0.0417 -0.0010
9 2 5 0.0410 -0.0001
9 2 7 -2.7191 -0.0002
9 3 2 0.4987 0.0018
9 3 4 -1.8709 0.0004
9 3 6 -2.4248 -0.0002
9 3 8 -0.8143 0.0000
9 4 1 28.2425 -0.0029
9 4 3 1.0890 -0.0005
9 4 5 -1.7388 0.0005
9 4 7 -6.3176 -0.0001
9 5 2 -0.1095 -0.0008
9 5 4 -2.5796 0.0012
9 5 6 3.3356 0.0002
9 5 8 2.5392 0.0000
9 6 1 18.8205 -0.0025
9 6 3 0.9765 -0.0001
9 6 5 0.9835 0.0001
9 6 7 -1.1746 -0.0003
9 7 2 -2.4323 -0.0007
9 7 4 -0.0422 -0.0004
9 7 6 1.1689 0.0001
9 7 8 -0.0818 0.0010
9 8 1 -5.4996 -0.0004
9 8 3 1.9019 -0.0007
9 8 5 0.7258 -0.0006
9 8 7 4.7722 0.0003
9 9 2 -3.2383 0.0015
9 9 4 1.6032 0.0006
9 9 6 -1.3597 -0.0004
9 9 8 -1.7378 0.0007
9 10 1 -14.7876 -0.0007
9 10 3 2.4343 0.0003
9 10 5 -1.0365 0.0000
9 10 7 0.6446 0.0002
9 11 2 -0.0488 -0.0005
9 11 4 0.9593 0.0004
9 11 6 -1.3951 -0.0000
9 12 1 -8.7162 -0.0003
9 12 3 -0.6912 0.0003
9 12 5 0.4825 0.0001
9 12 7 3.8373 -0.0000
9 13 2 0.3210 0.0007
9 13 4 -0.7942 -0.0001
9 13 6 -2.4401 -0.0006
9 14 1 -5.0258 0.0005
9 14 3 -2.1316 -0.0002
9 14 5 0.8256 -0.0006
9 14 7 6.6875 0.0001
9 15 2 0.9445 0.0005
9 15 4 -2.4607 0.0008
9 15 6 -2.9962 0.0002
9 16 1 -0.2411 -0.0020
9 16 3 -0.6912 -0.0003
9 16 5 0.7210 0.0006
9 17 2 0.0188 -0.0008
9 17 4 -0.1233 -0.0004
9 17 6 -3.1803 0.0005
9 18 1 0.6867 0.0002
9 18 3 -1.1917 -0.0010
9 18 5 2.2078 0.0002
9 19 2 -0.4732 0.0005
9 19 4 3.2952 0.0002
9 19 6 -5.0804 -0.0008
9 20 1 -1.4613 0.0017
9 20 3 -5.1379 0.0007
9 20 5 -2.1476 -0.0009
9 21 2 2.5690 0.0004
9 21 4 3.1217 0.0002
9 22 1 2.5686 0.0001
9 22 3 -5.7218 0.0004
9 22 5 -6.5161 0.0013
9 23 2 -0.3074 0.0000
9 23 4 6.7893 -0.0000
9 24 1 0.8197 -0.0006
9 24 3 2.1656 -0.0003
9 25 2 1.8332 0.0002
9 25 4 9.8758 0.0004
9 26 1 -2.6732 -0.0016
9 26 3 5.2753 -0.0010
9 27 2 8.8102 -0.0014
9 28 1 0.7658 -0.0008
10 1 1 -1.6050 -0.0013
10 1 3 3.2527 0.0002
10 1 5 -0.1209 0.0003
10 1 7 -1.8579 0.0001
10 2 0 -2.6795 0.0080
10 2 2 4.1671 -0.0002
10 2 4 -1.5450 -0.0001
10 2 6 1.4753 0.0000
10 2 8 1.8054 -0.0001
10 3 1 4.2103 -0.0023
10 3 3 3.4597 -0.0007
10 3 5 -1.8446 0.0004
10 3 7 -2.5439 0.0002
10 4 0 8.1456 0.0004
10 4 2 6.0086 -0.0013
10 4 4 -0.7157 -0.0005
10 4 6 1.7974 0.0001
10 4 8 -0.2116 0.0001
10 5 1 12.2320 0.0006
10 5 3 -0.6724 -0.0004
10 5 5 0.3075 -0.0001
10 5 7 -1.5070 -0.0005
10 6 0 9.9935 -0.0077
10 6 2 4.8284 -0.0006
10 6 4 0.9020 0.0001
10 6 6 -1.8957 0.0000
10 6 8 -0.1484 0.0006
10 7 1 9.9813 -0.0006
10 7 3 -2.6652 0.0014
10 7 5 1.7132 0.0000
10 7 7 -1.0934 0.0004
10 8 0 6.8160 0.0005
10 8 2 5.2229 -0.0014
10 8 4 1.3469 0.0008
10 8 6 0.1035 0.0000
10 8 8 -2.5591 0.0015
10 9 1 8.5415 -0.0009
10 9 3 -1.7795 0.0000
10 9 5 0.1021 0.0003
10 9 7 1.9797 -0.0001
10 10 0 2.6904 -0.0004
10 10 2 4.3356 -0.0000
10 10 4 -0.0017 -0.0005
10 10 6 0.9707 0.0000
10 11 1 2.3609 0.0015
10 11 3 -2.8341 -0.0004
10 11 5 1.8016 -0.0001
10 11 7 1.7766 -0.0004
10 12 0 1.8371 -0.0010
10 12 2 -2.1716 0.0010
10 12 4 0.0145 0.0000
10 12 6 -2.6778 -0.0004
10 13 1 -1.7951 -0.0010
10 13 3 -0.6960 0.0010
10 13 5 -0.6021 -0.0004
10 13 7 -9.5703 0.0006
10 14 0 -0.6663 0.0024
10 14 2 -6.0312 -0.0002
10 14 4 2.7780 0.0004
10 14 6 -4.2008 -0.0006
10 15 1 2.7382 0.0001
10 15 3 2.1258 0.0002
10 15 5 -2.2768 -0.0003
10 16 0 -5.3438 -0.0009
10 16 2 -2.5633 0.0006
10 16 4 1.4965 -0.0007
10 16 6 -8.0857 0.0006
10 17 1 2.1933 0.0006
10 17 3 -1.5204 -0.0004
10 17 5 0.5619 0.0003
10 18 0 -3.9141 0.0005
10 18 2 2.6032 -0.0003
10 18 4 -1.1339 0.0007
10 18 6 -7.5399 0.0006
10 19 1 -0.4312 -0.0011
10 19 3 -1.5671 0.0004
10 19 5 -1.2971 -0.0004
10 20 0 -0.0434 -0.0003
10 20 2 2.7366 -0.0002
10 20 4 -0.4429 -0.0001
10 20 6 -0.1736 -0.0009
10 21 1 -0.1924 0.0010
10 21 3 0.1505 0.0001
10 21 5 4.0488 0.0002
10 22 0 -1.7239 -0.0000
10 22 2 0.2993 0.0004
10 22 4 -0.4306 -0.0008
10 23 1 -0.7733 -0.0010
10 23 3 0.7361 -0.0003
10 24 0 1.9275 0.0029
10 24 2 2.1740 -0.0008
10 24 4 -1.3576 0.0013
10 25 1 -1.8324 -0.0005
10 25 3 5.3935 0.0004
10 26 0 3.5948 0.0003
10 26 2 0.9787 0.0001
10 27 1 1.2957 0.0003
10 27 3 5.7116 0.0018
10 28 0 -4.6524 -0.0012
10 29 1 6.4519 -0.0016
11 1 2 1.7743 -0.0014
11 1 4 1.6169 0.0003
11 1 6 1.1781 -0.0004
11 1 8 -6.2815 -0.0007
11 2 1 3.9870 -0.0007
11 2 3 4.1059 -0.0013
11 2 5 -0.2071 0.0005
11 2 7 3.1117 -0.0001
11 3 2 -2.3525 0.0006
11 3 4 1.0161 0.0002
11 3 6 2.7644 0.0004
11 3 8 -4.7447 -0.0006
11 4 1 -3.4551 0.0005
11 4 3 -0.2311 0.0001
11 4 5 1.5327 -0.0002
11 4 7 7.3946 -0.0002
11 5 2 0.0422 0.0006
11 5 4 0.0805 0.0004
11 5 6 -2.0937 0.0000
11 5 8 -1.0907 0.0011
11 6 1 3.5849 -0.0015
11 6 3 -2.7686 -0.0006
11 6 5 -1.0808 0.0003
11 6 7 4.6074 -0.0003
11 7 2 5.3731 -0.0023
11 7 4 -1.3849 0.0005
11 7 6 0.1622 -0.0000
11 8 1 12.5677 -0.0029
11 8 3 -1.6412 -0.0007
11 8 5 -2.0185 -0.0002
11 8 7 0.5208 0.0008
11 9 2 7.1079 0.0003
11 9 4 -2.0650 -0.0003
11 9 6 5.6465 -0.0000
11 10 1 10.4495 -0.0003
11 10 3 -0.8541 0.0007
11 10 5 0.3932 -0.0003
11 10 7 4.9312 0.0001
11 11 2 1.2713 0.0011
11 11 4 -1.6073 0.0012
11 11 6 3.3613 -0.0005
11 12 1 3.6093 -0.0003
11 12 3 -3.0372 0.0001
11 12 5 -1.6227 0.0002
11 12 7 6.5569 -0.0004
11 13 2 -0.1364 -0.0013
11 13 4 1.2007 0.0004
11 13 6 -0.2356 0.0004
11 14 1 2.6811 -0.0010
11 14 3 -3.9999 -0.0006
11 14 5 -4.9293 -0.0002
11 15 2 2.9002 0.0005
11 15 4 4.5623 -0.0004
11 15 6 2.0219 -0.0003
11 16 1 0.3069 0.0003
11 16 3 -0.5462 0.0001
11 16 5 -1.3544 -0.0001
11 17 2 6.6297 0.0007
11 17 4 2.5594 0.0010
11 17 6 2.7764 -0.0003
11 18 1 -2.3439 -0.0002
11 18 3 0.0979 -0.0001
11 18 5 -0.5619 0.0004
11 19 2 5.6769 -0.0001
11 19 4 0.0978 -0.0002
11 20 1 -0.1338 0.0011
11 20 3 -1.8482 -0.0003
11 20 5 -2.0876 -0.0001
11 21 2 -1.9783 -0.0007
11 21 4 2.3110 -0.0000
11 22 1 -1.1422 0.0002
11 22 3 0.1320 0.0006
11 22 5 1.6784 -0.0006
11 23 2 -0.4219 -0.0002
11 23 4 -0.5095 0.0001
11 24 1 -1.4830 -0.0012
11 24 3 -0.8381 -0.0003
11 25 2 1.9762 0.0005
11 26 1 1.1546 0.0013
11 26 3 -4.5704 0.0000
11 28 1 0.0901 0.0016
12 1 1 8.0281 -0.0013
12 1 3 0.6504 -0.0004
12 1 5 0.1841 0.0003
12 1 7 2.2167 0.0003
12 2 0 -20.6904 0.0009
12 2 2 -0.9356 -0.0001
12 2 4 1.0650 -0.0004
12 2 6 -0.9859 0.0001
12 2 8 -1.7543 -0.0015
12 3 1 3.2060 0.0009
12 3 3 0.8703 -0.0001
12 3 5 -0.4540 0.0001
12 3 7 2.6906 -0.0009
12 4 0 2.4719 0.0027
12 4 2 -1.6338 -0.0010
12 4 4 -2.0861 -0.0002
12 4 6 1.8910 -0.0001
12 4 8 -4.3962 0.0013
12 5 1 -2.1229 0.0013
12 5 3 1.0416 -0.0007
12 5 5 -2.3679 0.0002
12 5 7 1.8037 0.0003
12 6 0 7.8150 -0.0008
12 6 2 -1.1334 -0.0013
12 6 4 -1.0449 -0.0001
12 6 6 2.7127 0.0002
12 7 1 -3.8349 -0.0007
12 7 3 -1.8331 0.0001
12 7 5 -0.8228 -0.0000
12 7 7 0.1113 0.0002
12 8 0 4.2442 -0.0042
12 8 2 -1.9617 -0.0006
12 8 4 -1.8311 0.0004
12 8 6 1.7408 0.0002
12 9 1 -1.9917 -0.0013
12 9 3 -3.9313 0.0008
12 9 5 1.3476 0.0006
12 9 7 -2.6284 -0.0005
12 10 0 7.9766 0.0013
12 10 2 -0.2371 -0.0011
12 10 4 -1.5518 0.0001
12 10 6 -1.5347 -0.0001
12 11 1 2.5945 0.0001
12 11 3 -1.7152 -0.0008
12 11 5 -0.5821 -0.0001
12 11 7 -3.2126 -0.0001
12 12 0 0.1038 -0.0005
12 12 2 3.2634 0.0007
12 12 4 0.5111 -0.0007
12 12 6 -4.1572 -0.0005
12 13 1 -0.2928 0.0001
12 13 3 -1.0421 0.0005
12 13 5 1.7639 -0.0005
12 14 0 -2.7573 0.0003
12 14 2 3.8805 0.0008
12 14 4 -0.6663 0.0005
12 14 6 -0.7802 -0.0009
12 15 1 -3.9109 -0.0007
12 15 3 -0.7732 0.0013
12 15 5 0.5673 0.0007
12 16 0 4.9374 0.0017
12 16 2 4.5808 -0.0003
12 16 4 -2.3291 0.0009
12 16 6 3.8602 -0.0003
12 17 1 -2.1910 0.0003
12 17 3 1.3396 -0.0003
12 17 5 -3.4456 -0.0002
12 18 0 0.0023 -0.0019
12 18 2 0.5776 0.0002
12 18 4 -2.5262 -0.0009
12 19 1 -1.5838 0.0007
12 19 3 -0.4291 -0.0005
12 19 5 1.2704 0.0000
12 20 0 -6.4651 0.0011
12 20 2 -5.5145 -0.0004
12 20 4 0.8919 0.0001
12 21 1 1.5681 -0.0003
12 21 3 1.7801 0.0001
12 21 5 0.0509 -0.0002
12 22 0 -0.5356 0.0009
12 22 2 -1.0258 0.0006
12 22 4 2.8022 0.0010
12 23 1 -0.2864 -0.0007
12 23 3 4.2827 0.0008
12 24 0 -0.7704 0.0005
12 24 2 0.7326 0.0004
12 24 4 0.1287 -0.0004
12 25 1 -7.2497 -0.0011
12 25 3 1.1118 0.0004
12 26 0 -1.5438 0.0006
12 26 2 -4.8014 -0.0007
12 27 1 -4.9284 0.0010
12 28 0 4.6461 -0.0026
13 1 2 -1.2869 0.0000
13 1 4 -1.4506 0.0001
13 1 6 2.1686 0.0000
13 2 1 -19.8931 0.0031
13 2 3 -2.0671 -0.0001
13 2 5 1.2632 0.0007
13 2 7 -6.5145 -0.0003
13 3 2 2.7312 -0.0008
13 3 4 0.2717 0.0004
13 3 6 1.0793 0.0002
13 3 8 8.8942 -0.0002
13 4 1 -14.9874 0.0024
13 4 3 0.0817 -0.0009
13 4 5 -1.7015 -0.0000
13 4 7 -9.1493 -0.0001
13 5 2 5.0638 -0.0009
13 5 4 -0.3217 -0.0007
13 5 6 1.9126 0.0001
13 6 1 -10.5897 -0.0011
13 6 3 3.4271 0.0002
13 6 5 -0.2756 -0.0006
13 6 7 -4.5627 0.0004
13 7 2 0.0405 -0.0004
13 7 4 0.6748 0.0003
13 7 6 1.6984 0.0001
13 8 1 -7.7496 -0.0020
13 8 3 -0.2731 -0.0004
13 8 5 2.2638 0.0009
13 8 7 0.0744 -0.0003
13 9 2 -1.9013 -0.0015
13 9 4 0.9088 0.0005
13 9 6 -0.8139 -0.0001
13 10 1 -4.0551 -0.0011
13 10 3 -2.4074 -0.0002
13 10 5 2.4197 -0.0004
13 10 7 -1.3349 0.0005
13 11 2 3.7357 0.0004
13 11 4 -1.3477 -0.0000
13 11 6 0.1395 -0.0001
13 12 1 -0.9907 -0.0003
13 12 3 0.9277 0.0004
13 12 5 1.0296 -0.0002
13 13 2 1.6217 -0.0002
13 13 4 -1.6100 0.0009
13 13 6 0.2043 0.0005
13 14 1 0.8023 -0.0005
13 14 3 2.9485 -0.0005
13 14 5 1.8695 0.0006
13 15 2 -2.2150 -0.0005
13 15 4 -1.8077 -0.0002
13 15 6 -7.1231 -0.0002
13 16 1 2.4275 0.0002
13 16 3 1.6352 0.0003
13 16 5 -0.7758 -0.0007
13 17 2 -3.9174 0.0013
13 17 4 -2.5546 -0.0001
13 18 1 3.4815 0.0013
13 18 3 -1.3220 0.0005
13 18 5 -3.1519 0.0003
13 19 2 -2.5137 -0.0005
13 19 4 -3.3815 0.0007
13 20 1 3.2217 -0.0010
13 20 3 2.2395 -0.0002
13 20 5 2.1930 0.0003
13 21 2 4.4323 -0.0006
13 21 4 -4.0535 -0.0005
13 22 1 2.6646 -0.0003
13 22 3 8.0515 -0.0008
13 23 2 0.2821 -0.0007
13 23 4 -1.9917 -0.0000
13 24 1 0.4810 0.0012
13 24 3 3.9205 -0.0000
13 25 2 -5.2741 -0.0001
13 26 1 -1.1250 -0.0000
13 26 3 -1.0939 0.0017
14 1 1 -5.3965 0.0003
14 1 3 0.9076 -0.0003
14 1 5 -1.8495 0.0002
14 1 7 -1.2215 -0.0001
14 2 0 17.2956 -0.0012
14 2 2 3.0910 -0.0001
14 2 4 0.1251 -0.0007
14 2 6 1.6061 -0.0001
14 3 1 -2.3810 0.0016
14 3 3 -0.9823 -0.0007
14 3 5 0.0890 -0.0002
14 3 7 -2.8685 -0.0004
14 4 0 -6.4583 0.0004
14 4 2 1.9536 -0.0012
14 4 4 3.9480 -0.0001
14 4 6 -1.3704 -0.0001
14 5 1 -1.4845 0.0019
14 5 3 0.0238 0.0000
14 5 5 1.3919 0.0003
14 5 7 1.0425 -0.0003
14 6 0 -13.2778 0.0035
14 6 2 -1.1154 -0.0007
14 6 4 3.5523 0.0001
14 6 6 -0.2928 0.0004
14 7 1 -0.5339 -0.0001
14 7 3 0.0679 -0.0006
14 7 5 1.2090 0.0007
14 7 7 6.1257 0.0001
14 8 0 -9.4901 -0.0019
14 8 2 -1.4149 -0.0005
14 8 4 2.5301 -0.0004
14 8 6 -0.6201 0.0001
14 9 1 -2.6836 -0.0020
14 9 3 2.7171 -0.0003
14 9 5 1.4119 -0.0002
14 9 7 2.0588 0.0001
14 10 0 -7.2075 -0.0028
14 10 2 -0.4863 -0.0011
14 10 4 2.6024 0.0003
14 10 6 0.1826 -0.0001
14 11 1 -1.5470 -0.0000
14 11 3 4.1472 0.0005
14 11 5 0.3096 0.0005
14 11 7 1.1874 -0.0013
14 12 0 1.1827 0.0019
14 12 2 0.2631 -0.0004
14 12 4 2.5465 -0.0002
14 12 6 4.0087 -0.0004
14 13 1 3.0027 0.0002
14 13 3 1.5064 -0.0000
14 13 5 -2.1474 0.0005
14 14 0 3.0045 -0.0003
14 14 2 -1.1692 0.0010
14 14 4 -0.4915 0.0001
14 14 6 0.6899 -0.0011
14 15 1 0.0690 -0.0010
14 15 3 -0.5937 0.0007
14 15 5 0.6922 0.0001
14 16 0 -1.5950 -0.0001
14 16 2 -3.4916 -0.0001
14 16 4 -0.7211 0.0007
14 17 1 -1.8875 0.0004
14 17 3 -1.8991 0.0006
14 17 5 2.7224 0.0010
14 18 0 0.7651 0.0002
14 18 2 -0.1420 -0.0005
14 18 4 1.4038 -0.0001
14 19 1 1.6164 0.0008
14 19 3 -0.2044 -0.0006
14 19 5 -3.3650 -0.0005
14 20 0 4.0431 -0.0006
14 20 2 4.2242 0.0003
14 20 4 -6.3800 -0.0002
14 21 1 -1.9890 -0.0002
14 21 3 -3.0940 -0.0004
14 22 0 1.5220 0.0019
14 22 2 0.3807 0.0002
14 22 4 -8.3261 0.0001
14 23 1 -2.7686 -0.0010
14 23 3 -5.3601 0.0013
14 24 0 2.1321 -0.0009
14 24 2 -0.0775 0.0009
14 25 1 3.5616 -0.0004
14 25 3 0.4234 0.0013
14 26 2 5.1407 0.0004
14 27 1 2.4133 0.0006
15 1 2 1.7240 -0.0005
15 1 4 1.1442 -0.0006
15 1 6 1.4755 0.0002
15 2 1 9.9634 0.0042
15 2 3 -1.6383 0.0006
15 2 5 0.3722 -0.0004
15 2 7 -0.9342 0.0001
15 3 2 -0.5699 -0.0010
15 3 4 -0.2818 -0.0001
15 3 6 0.4034 -0.0003
15 4 1 8.4177 0.0031
15 4 3 -1.5781 -0.0003
15 4 5 2.8505 0.0002
15 4 7 4.0482 0.0002
15 5 2 -3.1133 -0.0014
15 5 4 3.4666 -0.0005
15 5 6 -2.9693 0.0005
15 6 1 3.4358 0.0003
15 6 3 -2.8474 -0.0005
15 6 5 -1.5459 0.0000
15 6 7 5.7434 0.0003
15 7 2 -0.4665 -0.0006
15 7 4 3.7757 -0.0005
15 7 6 -5.8747 -0.0001
15 8 1 -0.4789 -0.0016
15 8 3 0.3648 0.0007
15 8 5 -3.4012 -0.0001
15 8 7 -0.8208 -0.0004
15 9 2 -0.5760 -0.0001
15 9 4 2.2787 0.0007
15 9 6 -5.7743 -0.0000
15 10 1 -0.4749 -0.0003
15 10 3 -0.6540 -0.0008
15 10 5 -3.5427 0.0009
15 10 7 -6.3733 -0.0008
15 11 2 -2.2395 -0.0013
15 11 4 1.6611 0.0000
15 11 6 -1.7348 0.0009
15 12 1 0.0847 -0.0007
15 12 3 -1.1681 -0.0003
15 12 5 -1.4657 -0.0005
15 13 2 0.6331 -0.0001
15 13 4 0.1870 -0.0003
15 13 6 5.1669 0.0001
15 14 1 -2.7732 -0.0003
15 14 3 -0.0323 0.0008
15 14 5 2.3298 0.0001
15 15 2 -0.9199 0.0004
15 15 4 -0.5017 0.0004
15 16 1 -3.5022 0.0014
15 16 3 -1.8975 0.0000
15 16 5 2.9356 0.0007
15 17 2 -1.1633 -0.0003
15 17 4 0.7986 -0.0003
15 18 1 -0.9597 0.0003
15 18 3 2.3074 0.0007
15 18 5 0.0753 -0.0007
15 19 2 -0.6292 0.0002
15 19 4 4.4642 -0.0000
15 20 1 -1.2722 -0.0005
15 20 3 0.3774 -0.0002
15 20 5 -2.2935 0.0010
15 21 2 -4.6047 -0.0008
15 21 4 2.9831 0.0003
15 22 1 -2.0852 -0.0012
15 22 3 -9.9454 -0.0010
15 23 2 1.1816 -0.0002
15 24 1 1.2516 0.0013
15 24 3 -5.4396 -0.0005
15 25 2 6.5648 -0.0005
15 26 1 2.7354 0.0031
16 1 1 -1.8694 0.0007
16 1 3 -1.0832 -0.0003
16 1 5 3.9381 -0.0005
16 1 7 -2.9212 -0.0006
16 2 0 -2.2966 -0.0020
16 2 2 -1.4319 0.0005
16 2 4 -0.1513 0.0003
16 2 6 -1.6928 -0.0005
16 3 1 -4.3175 0.0019
16 3 3 -1.5919 -0.0006
16 3 5 5.0410 -0.0001
16 3 7 2.0171 0.0012
16 4 0 -0.3228 0.0010
16 4 2 -2.2144 -0.0007
16 4 4 -2.7364 -0.0004
16 4 6 1.5724 0.0003
16 5 1 -1.7585 0.0005
16 5 3 -1.9450 -0.0002
16 5 5 4.2581 0.0002
16 5 7 4.6569 -0.0010
16 6 0 5.0837 0.0027
16 6 2 -0.2007 -0.0002
16 6 4 -3.8168 -0.0000
16 6 6 -0.0326 0.0001
16 7 1 3.1860 0.0008
16 7 3 1.6543 -0.0004
16 7 5 0.3285 0.0005
16 7 7 -0.1475 -0.0011
16 8 0 5.5647 0.0012
16 8 2 2.8220 -0.0001
16 8 4 -0.5124 -0.0003
16 8 6 -5.0008 0.0002
16 9 1 3.0098 -0.0007
16 9 3 -0.7534 -0.0007
16 9 5 -1.1993 0.0000
16 10 0 0.6993 -0.0026
16 10 2 0.6448 -0.0007
16 10 4 -2.1701 -0.0004
16 10 6 -1.2879 -0.0005
16 11 1 -1.4080 -0.0014
16 11 3 -1.3608 -0.0001
16 11 5 0.2055 0.0001
16 12 0 -1.5820 -0.0003
16 12 2 -4.5327 -0.0009
16 12 4 -3.8452 0.0009
16 12 6 2.9006 0.0003
16 13 1 -1.8857 0.0008
16 13 3 4.0144 0.0003
16 13 5 0.4843 0.0014
16 14 0 -0.3003 0.0010
16 14 2 -2.1949 0.0001
16 14 4 1.3571 -0.0002
16 14 6 2.6409 -0.0003
16 15 1 0.3796 -0.0004
16 15 3 2.8652 0.0002
16 15 5 0.9904 0.0005
16 16 0 -0.2210 -0.0015
16 16 2 1.5721 0.0003
16 16 4 2.3342 -0.0003
16 17 1 -0.3282 -0.0006
16 17 3 0.6955 -0.0000
16 17 5 2.2707 0.0002
16 18 0 -1.4269 0.0004
16 18 2 2.0045 -0.0006
16 18 4 -0.1680 0.0006
16 19 1 -2.5738 0.0010
16 19 3 -1.1017 0.0002
16 19 5 4.2562 0.0017
16 20 0 -1.2693 0.0008
16 20 2 1.3739 -0.0003
16 20 4 6.6939 0.0004
16 21 1 -0.9563 -0.0000
16 21 3 0.6563 0.0005
16 22 0 1.5298 -0.0007
16 22 2 0.2235 0.0006
16 23 1 2.1542 -0.0006
16 23 3 4.0259 -0.0015
16 24 0 -0.1644 -0.0010
16 24 2 0.7012 0.0006
16 25 1 2.5519 -0.0010
17 1 2 -1.8453 -0.0002
17 1 4 -1.8574 -0.0006
17 1 6 -0.1844 -0.0000
17 2 1 -1.5865 0.0044
17 2 3 1.0683 0.0005
17 2 5 0.6306 -0.0001
17 2 7 5.7095 0.0007
17 3 2 -1.1327 -0.0014
17 3 4 -0.6915 -0.0008
17 3 6 -1.9345 -0.0000
17 4 1 -1.6890 0.0016
17 4 3 0.6125 0.0004
17 4 5 0.4332 -0.0003
17 4 7 2.3125 0.0007
17 5 2 0.3130 -0.0008
17 5 4 0.2736 -0.0004
17 5 6 1.1533 -0.0001
17 6 1 2.0638 0.0012
17 6 3 -0.0257 -0.0003
17 6 5 3.3269 0.0006
17 6 7 -5.8098 -0.0005
17 7 2 -0.6118 0.0004
17 7 4 1.0953 -0.0005
17 7 6 1.2801 0.0004
17 8 1 0.7958 0.0006
17 8 3 -0.1917 -0.0002
17 8 5 1.2605 -0.0002
17 9 2 -2.5861 -0.0005
17 9 4 0.3092 -0.0001
17 9 6 4.0632 0.0008
17 10 1 -2.1360 -0.0013
17 10 3 0.5481 0.0001
17 10 5 -0.6822 0.0003
17 11 2 -2.5031 -0.0006
17 11 4 2.9526 0.0001
17 11 6 4.5283 0.0011
17 12 1 1.9461 0.0002
17 12 3 0.1876 -0.0008
17 12 5 2.4360 0.0008
17 13 2 -2.3239 -0.0005
17 13 4 4.2371 -0.0005
17 13 6 -0.8252 -0.0005
17 14 1 4.7307 0.0003
17 14 3 1.2654 0.0004
17 14 5 -1.1334 -0.0009
17 15 2 -0.0921 -0.0001
17 15 4 2.6030 -0.0001
17 16 1 0.8159 0.0005
17 16 3 1.6912 0.0010
17 16 5 -4.1075 0.0003
17 17 2 1.0866 0.0001
17 17 4 1.4050 -0.0000
17 18 1 -2.3790 0.0009
17 18 3 1.6892 -0.0002
17 18 5 2.9978 0.0013
17 19 2 1.1045 -0.0002
17 19 4 -3.8691 -0.0002
17 20 1 -1.9100 -0.0010
17 20 3 9.3903 -0.0004
17 21 2 3.2330 0.0001
17 22 1 -1.5047 -0.0003
17 22 3 12.9240 0.0005
17 23 2 1.7579 -0.0007
17 24 1 -2.7177 -0.0001
18 1 1 3.4922 0.0004
18 1 3 1.3803 -0.0007
18 1 5 0.4089 -0.0010
18 1 7 5.4224 0.0003
18 2 0 -3.3006 -0.0011
18 2 2 -1.8367 0.0007
18 2 4 -2.1140 0.0003
18 2 6 -3.5503 -0.0004
18 3 1 4.1834 0.0001
18 3 3 4.7659 0.0001
18 3 5 -0.0373 -0.0002
18 3 7 1.3218 -0.0004
18 4 0 -0.6293 0.0014
18 4 2 -1.3064 0.0007
18 4 4 -0.6888 0.0004
18 4 6 -3.4975 0.0002
18 5 1 1.1133 0.0005
18 5 3 3.3210 -0.0004
18 5 5 -2.9496 0.0003
18 5 7 -6.1462 0.0033
18 6 0 -1.1034 0.0021
18 6 2 -2.0877 0.0004
18 6 4 -0.3111 -0.0007
18 6 6 -0.7742 0.0002
18 7 1 -2.3605 -0.0001
18 7 3 -1.6008 -0.0004
18 7 5 -0.7684 -0.0004
18 8 0 0.0134 0.0011
18 8 2 -2.2543 -0.0000
18 8 4 -2.5649 -0.0002
18 8 6 6.4456 -0.0001
18 9 1 0.3148 0.0010
18 9 3 -2.0680 -0.0007
18 9 5 3.2697 0.0006
18 10 0 0.7874 -0.0000
18 10 2 0.6655 0.0002
18 10 4 -1.8178 0.0001
18 11 1 0.9618 -0.0008
18 11 3 -1.7501 -0.0005
18 11 5 3.5776 0.0004
18 12 0 -1.0230 -0.0013
18 12 2 2.9928 -0.0008
18 12 4 -4.3600 0.0002
18 13 1 1.3456 -0.0010
18 13 3 -3.4174 -0.0001
18 13 5 -0.8492 0.0002
18 14 0 -0.2314 -0.0004
18 14 2 1.8213 -0.0009
18 14 4 -4.8443 0.0003
18 15 1 5.1719 0.0011
18 15 3 -0.1585 -0.0003
18 15 5 -3.8071 0.0014
18 16 0 1.9479 -0.0005
18 16 2 1.2550 0.0004
18 16 4 -0.7531 -0.0008
18 17 1 4.1960 -0.0008
18 17 3 -0.2307 0.0001
18 17 5 -0.4316 0.0005
18 18 0 5.0885 -0.0000
18 18 2 -3.2632 -0.0003
18 18 4 0.6826 0.0005
18 19 1 2.1939 -0.0004
18 19 3 -1.0391 0.0002
18 20 0 6.2140 0.0017
18 20 2 -6.5453 -0.0003
18 21 1 3.7838 0.0007
18 22 0 -0.7834 -0.0023
18 22 2 -2.6065 0.0003
18 23 1 4.0082 0.0011
18 24 2 -3.5632 0.0001
19 1 2 0.3229 -0.0005
19 1 4 2.3021 -0.0003
19 1 6 0.2019 -0.0001
19 2 1 1.5334 0.0019
19 2 3 -0.0298 0.0008
19 2 5 -1.3292 -0.0001
19 2 7 4.8668 -0.0005
19 3 2 3.4355 -0.0002
19 3 4 1.9360 -0.0012
19 3 6 -0.4550 0.0005
19 4 1 2.9522 0.0014
19 4 3 0.1127 0.0005
19 4 5 0.4933 0.0002
19 5 2 0.8498 -0.0001
19 5 4 -3.4230 -0.0003
19 5 6 2.6181 -0.0009
19 6 1 -0.5580 0.0006
19 6 3 1.0419 -0.0000
19 6 5 1.0493 -0.0001
19 7 2 1.2102 0.0007
19 7 4 -7.3624 -0.0001
19 7 6 7.8094 0.0007
19 8 1 0.6307 0.0015
19 8 3 -2.0096 -0.0006
19 8 5 -0.0507 0.0005
19 9 2 3.9707 0.0004
19 9 4 -3.1897 -0.0007
19 10 1 4.5354 0.0005
19 10 3 -0.4649 -0.0002
19 10 5 -0.5993 -0.0001
19 11 2 -0.6107 -0.0011
19 11 4 -1.8321 -0.0002
19 12 1 -1.0034 -0.0010
19 12 3 0.3586 -0.0002
19 12 5 -5.7031 0.0005
19 13 2 -1.1344 0.0001
19 13 4 -2.2009 -0.0003
19 14 1 -3.5627 0.0010
19 14 3 -3.0149 -0.0005
19 14 5 -2.3746 0.0004
19 15 2 1.3872 -0.0004
19 15 4 0.3586 -0.0001
19 16 1 2.3192 0.0007
19 16 3 -0.1800 0.0003
19 16 5 5.9590 -0.0019
19 17 2 -1.8553 -0.0005
19 17 4 0.2039 0.0001
19 18 1 2.5429 -0.0007
19 18 3 -2.9905 0.0002
19 19 2 -3.0042 0.0008
19 19 4 -0.1775 -0.0009
19 20 1 -0.8133 0.0002
19 20 3 -13.0984 -0.0004
19 21 2 -2.6419 -0.0003
19 22 1 -0.2683 -0.0000
19 23 2 -4.4376 0.0004
20 1 1 -0.5410 0.0003
20 1 3 -0.8779 -0.0008
20 1 5 -3.6575 -0.0001
20 2 0 1.6985 0.0009
20 2 2 1.5308 0.0012
20 2 4 -1.3083 0.0002
20 2 6 2.4812 0.0004
20 3 1 0.6669 -0.0013
20 3 3 -4.7833 0.0001
20 3 5 -4.1585 -0.0007
20 4 0 -0.9057 0.0016
20 4 2 3.3233 0.0016
20 4 4 -0.0476 0.0003
20 4 6 -6.6911 -0.0002
20 5 1 2.6126 -0.0009
20 5 3 -2.0942 0.0002
20 5 5 0.3804 -0.0004
20 6 0 -0.0978 0.0007
20 6 2 6.7143 0.0011
20 6 4 1.3046 -0.0001
20 6 6 -2.8537 -0.0002
20 7 1 2.0291 0.0006
20 7 3 5.7251 -0.0007
20 7 5 2.2336 0.0001
20 8 0 2.7245 0.0017
20 8 2 2.8926 0.0008
20 8 4 -0.1646 -0.0006
20 9 1 0.6015 0.0004
20 9 3 6.8393 -0.0008
20 9 5 -0.4191 -0.0003
20 10 0 1.3175 0.0009
20 10 2 -0.7168 -0.0000
20 10 4 0.6032 0.0003
20 11 1 1.5808 0.0006
20 11 3 0.2096 -0.0002
20 11 5 1.8946 0.0005
20 12 0 -2.3079 -0.0007
20 12 2 2.4200 0.0001
20 12 4 4.7252 -0.0000
20 13 1 -3.7999 -0.0012
20 13 3 -0.9662 -0.0006
20 13 5 8.8804 -0.0000
20 14 0 -4.1553 -0.0012
20 14 2 0.6297 -0.0008
20 14 4 -1.2437 -0.0006
20 15 1 -6.1871 0.0001
20 15 3 -0.5735 -0.0011
20 15 5 7.6210 -0.0014
20 16 0 -3.6652 -0.0001
20 16 2 -5.3680 -0.0009
20 16 4 -5.0390 0.0000
20 17 1 0.9417 0.0011
20 17 3 1.7143 -0.0001
20 18 0 -4.3652 0.0011
20 18 2 -2.4342 0.0009
20 18 4 0.1545 -0.0002
20 19 1 1.2127 -0.0020
20 19 3 5.1944 -0.0003
20 20 0 -6.4703 -0.0003
20 20 2 3.0468 0.0001
20 21 1 -3.1007 0.0005
20 22 2 2.2748 -0.0021
21 1 2 -0.3369 -0.0002
21 1 4 -0.4658 -0.0002
21 1 6 -3.1274 -0.0001
21 2 1 0.4314 -0.0008
21 2 3 -1.2846 0.0007
21 2 5 -4.8806 -0.0004
21 3 2 -1.6406 0.0005
21 3 4 1.4116 -0.0003
21 3 6 2.2119 -0.0000
21 4 1 -1.1075 0.0002
21 4 3 1.0711 0.0008
21 4 5 -5.9363 -0.0001
21 5 2 0.5729 0.0013
21 5 4 1.5482 -0.0008
21 5 6 -0.7107 0.0008
21 6 1 -0.5984 0.0014
21 6 3 -1.1377 0.0001
21 6 5 -3.2046 0.0003
21 7 2 -0.9463 0.0002
21 7 4 3.7129 0.0001
21 8 1 1.9124 0.0012
21 8 3 2.6107 -0.0004
21 8 5 3.1543 0.0001
21 9 2 -1.4426 0.0006
21 9 4 1.3122 -0.0003
21 10 1 0.4122 0.0008
21 10 3 6.2844 -0.0002
21 10 5 5.4253 0.0003
21 11 2 1.5821 0.0003
21 11 4 -1.8748 -0.0008
21 12 1 2.7535 0.0002
21 12 3 3.9348 -0.0003
21 12 5 5.5113 0.0000
21 13 2 -0.3853 -0.0012
21 13 4 -2.0961 0.0002
21 14 1 3.8176 -0.0003
21 14 3 2.2866 -0.0003
21 15 2 -0.3853 0.0006
21 15 4 -4.7096 -0.0000
21 16 1 -2.0624 0.0002
21 16 3 0.1193 -0.0011
21 17 2 2.9910 -0.0007
21 17 4 -4.2136 0.0004
21 18 1 -1.4786 -0.0000
21 18 3 0.5479 -0.0007
21 19 2 0.9278 -0.0008
21 20 1 2.2924 -0.0004
22 1 1 -0.6027 -0.0007
22 1 3 -1.9586 -0.0002
22 1 5 1.8754 -0.0001
22 2 0 -2.2801 0.0020
22 2 2 -0.7710 0.0003
22 2 4 0.9653 0.0004
22 2 6 3.3104 0.0006
22 3 1 -1.4919 -0.0010
22 3 3 2.0886 0.0003
22 3 5 1.2291 -0.0004
22 4 0 0.6112 0.0011
22 4 2 -0.5520 0.0023
22 4 4 -1.8721 0.0001
22 4 6 13.6752 -0.0004
22 5 1 -1.8371 -0.0018
22 5 3 5.5171 -0.0000
22 5 5 1.2201 -0.0010
22 6 0 -0.4914 0.0005
22 6 2 -3.9132 0.0016
22 6 4 -2.0655 0.0003
22 7 1 -1.8478 -0.0001
22 7 3 -0.2553 -0.0006
22 7 5 -0.3654 -0.0001
22 8 0 -4.1954 0.0006
22 8 2 -0.8530 0.0007
22 8 4 3.4947 0.0001
22 9 1 -3.0507 0.0012
22 9 3 -1.0399 -0.0000
22 9 5 -4.6390 0.0001
22 10 0 -1.4493 0.0022
22 10 2 0.5044 0.0006
22 10 4 4.5377 -0.0005
22 11 1 -5.4940 0.0001
22 11 3 3.9829 -0.0005
22 11 5 -10.6507 -0.0009
22 12 0 0.5781 -0.0006
22 12 2 -1.4587 -0.0000
22 12 4 0.3107 -0.0004
22 13 1 -1.8700 0.0002
22 13 3 0.4268 -0.0005
22 14 0 1.8751 -0.0011
22 14 2 2.9248 -0.0004
22 14 4 5.1138 -0.0003
22 15 1 -1.4451 -0.0002
22 15 3 -1.3492 -0.0011
22 16 0 8.6394 0.0014
22 16 2 5.8758 -0.0002
22 16 4 7.8202 -0.0008
22 17 1 -5.5837 0.0001
22 17 3 0.3555 -0.0026
22 18 0 8.4391 -0.0000
22 18 2 3.0239 0.0000
22 19 1 -0.9236 -0.0001
22 21 1 2.1563 -0.0022
23 1 2 1.0629 0.0004
23 1 4 0.2506 -0.0003
23 2 1 1.9711 -0.0021
23 2 3 2.3906 0.0003
23 2 5 7.7989 0.0001
23 3 2 -1.4361 0.0005
23 3 4 -0.0224 0.0001
23 4 1 1.2208 -0.0008
23 4 3 -0.9185 0.0002
23 4 5 1.3987 -0.0006
23 5 2 -1.1193 0.0011
23 5 4 4.2674 -0.0001
23 6 1 0.1961 0.0015
23 6 3 3.0627 0.0009
23 6 5 -2.7700 -0.0002
23 7 2 0.4384 0.0009
23 7 4 2.3623 -0.0004
23 8 1 -0.4583 0.0013
23 8 3 2.8348 -0.0000
23 8 5 -2.2477 0.0008
23 9 2 0.9438 -0.0003
23 9 4 0.0152 -0.0001
23 10 1 -1.6568 0.0004
23 10 3 -4.1983 -0.0007
23 10 5 -1.6330 0.0003
23 11 2 3.9659 0.0008
23 11 4 2.3717 -0.0002
23 12 1 -4.0139 0.0004
23 12 3 -1.9198 0.0006
23 13 2 2.5685 0.0004
23 13 4 2.2758 0.0001
23 14 1 -1.7292 0.0005
23 14 3 1.2020 -0.0010
23 15 2 -3.8626 -0.0015
23 16 1 3.6192 -0.0010
23 16 3 -1.1258 -0.0012
23 17 2 -3.2995 0.0001
23 18 1 1.7344 -0.0006
23 20 1 -0.5090 0.0019
24 1 1 0.1472 -0.0011
24 1 3 1.7374 0.0005
24 1 5 -1.5105 -0.0006
24 2 0 1.2954 0.0012
24 2 2 -3.4921 -0.0000
24 2 4 2.7603 0.0000
24 3 1 -0.0618 -0.0009
24 3 3 -0.9112 0.0001
24 3 5 -1.9740 0.0006
24 4 0 2.3539 0.0007
24 4 2 -2.2838 0.0014
24 4 4 3.7597 0.0003
24 5 1 0.6851 -0.0007
24 5 3 -3.2645 -0.0004
24 5 5 -2.4466 -0.0005
24 6 0 1.1812 0.0002
24 6 2 1.1255 0.0018
24 6 4 2.9598 0.0005
24 7 1 0.1864 -0.0008
24 7 3 -0.4695 0.0000
24 7 5 -2.5999 -0.0029
24 8 0 3.0179 0.0007
24 8 2 0.4273 0.0004
24 8 4 -1.3583 0.0004
24 9 1 -1.0363 0.0004
24 9 3 -1.8561 0.0004
24 10 0 3.8672 0.0006
24 10 2 1.4619 0.0004
24 10 4 -2.0412 -0.0006
24 11 1 4.9942 0.0011
24 11 3 -2.6804 0.0007
24 12 0 5.4971 0.0014
24 12 2 -0.6139 0.0005
24 12 4 4.0909 -0.0014
24 13 1 7.4806 0.0008
24 13 3 0.1244 -0.0013
24 14 0 3.0069 -0.0005
24 14 2 -5.3070 -0.0002
24 15 1 2.0205 -0.0001
24 15 3 -0.4773 -0.0003
24 16 0 -10.5908 0.0006
24 16 2 -2.6602 0.0000
24 17 1 -0.0980 -0.0009
24 18 0 -10.5854 0.0025
25 1 2 2.4815 0.0003
25 1 4 -0.8633 0.0001
25 2 1 -5.1012 -0.0019
25 2 3 -1.9054 0.0001
25 2 5 -3.4695 -0.0003
25 3 2 3.4387 0.0006
25 3 4 -2.8267 -0.0001
25 4 1 -1.9336 -0.0007
25 4 3 -0.1943 -0.0001
25 4 5 2.3953 0.0000
25 5 2 0.1082 0.0002
25 5 4 -6.5042 0.0007
25 6 1 -0.5926 0.0007
25 6 3 0.7549 0.0006
25 7 2 -0.8337 0.0001
25 7 4 -2.6522 -0.0004
25 8 1 -4.0579 0.0011
25 8 3 -1.2542 0.0013
25 9 2 -0.2281 0.0003
25 10 1 1.4288 0.0005
25 10 3 -2.0092 -0.0000
25 11 2 -0.0033 0.0004
25 12 1 3.7950 0.0001
25 13 2 4.8164 0.0006
25 14 1 -4.3894 -0.0000
25 15 2 6.5405 0.0003
25 16 1 -6.4768 0.0010
26 1 1 0.1975 0.0004
26 1 3 -0.0488 0.0007
26 2 0 -0.5975 0.0001
26 2 2 7.2745 0.0010
26 2 4 0.9461 0.0002
26 3 1 0.4309 -0.0013
26 3 3 2.5966 -0.0002
26 4 0 -0.2107 -0.0001
26 4 2 5.0701 -0.0001
26 4 4 1.1737 -0.0002
26 5 1 -1.9519 0.0006
26 5 3 -3.4131 -0.0007
26 6 0 3.6372 -0.0000
26 6 2 2.6398 0.0005
26 7 1 -0.7240 0.0000
26 7 3 -7.4146 0.0007
26 8 0 -2.1466 0.0005
26 8 2 -0.6312 0.0005
26 9 1 2.4991 -0.0014
26 9 3 -2.6414 0.0013
26 10 0 -4.3955 0.0001
26 10 2 -5.5474 0.0000
26 11 1 -1.4428 0.0020
26 12 0 0.3723 0.0009
26 12 2 -2.5132 0.0003
26 13 1 -3.2696 0.0020
26 14 0 1.0348 0.0022
26 15 1 3.3989 -0.0012
26 16 0 5.1351 -0.0016
27 1 2 -2.5849 0.0004
27 1 4 -1.6394 0.0004
27 2 1 -0.3885 -0.0010
27 2 3 -0.3234 -0.0002
27 3 2 -2.2235 0.0000
27 3 4 -4.3930 0.0002
27 4 1 -3.0821 -0.0003
27 4 3 -1.9449 0.0004
27 5 2 0.9708 -0.0007
27 6 1 -0.2063 0.0002
27 6 3 -8.2193 0.0000
27 7 2 4.4567 -0.0009
27 8 1 3.9412 -0.0005
27 8 3 -6.9992 0.0009
27 9 2 1.0827 0.0004
27 10 1 -3.2253 0.0011
27 11 2 -5.7177 0.0008
27 12 1 -4.1818 0.0009
27 14 1 3.9849 -0.0026
28 1 1 -7.1758 0.0002
28 2 0 4.8372 -0.0009
28 2 2 -4.5424 0.0014
28 3 1 -4.2583 0.0016
28 3 3 -2.6683 -0.0009
28 4 0 5.2469 -0.0006
28 4 2 -6.9623 0.0006
28 5 1 0.6924 -0.0002
28 5 3 2.1771 0.0003
28 6 0 -2.3979 -0.0009
28 6 2 -7.7005 -0.0032
28 7 1 2.3554 0.0004
28 8 0 -0.5660 -0.0000
28 8 2 -2.1837 0.0002
28 9 1 2.7281 0.0012
28 10 0 -0.0683 0.0012
28 10 2 4.1739 0.0022
28 11 1 2.4896 -0.0027
28 12 0 -3.6818 -0.0007
29 2 1 1.6925 0.0017
29 4 1 0.1612 -0.0001
29 5 2 -1.8885 -0.0016
29 6 1 -0.8914 -0.0025
29 8 1 -0.1032 0.0006
30 2 0 -7.0894 -0.0001
0 0 0 0.0 0.0
;
loop_
  _diffrn_refln_index_h
  _diffrn_refln_index_k
  _diffrn_refln_index_l
  _diffrn_refln_intensity_net
  _diffrn_refln_intensity_u
 0 0 -2 -9.75 9.86
 0 0 2 -4.22 9.68
 0 0 -2 -6.04 5.8
 0 0 2 -9.17 5.98
 0 0 4 0.21 6.81
 0 0 4 -3.22 12.58
 0 0 -4 14.49 12.17
 0 0 6 -6.52 9.05
 0 0 -6 -11.31 11.27
 0 0 6 -13.78 17.25
 0 0 -6 -0.67 14.91
 -1 0 3 33.03 11.77
 1 0 -3 39.87 11.43
 0 1 3 76.17 8.19
 1 0 3 74.69 12.78
 -1 0 3 47.46 7.54
 -1 0 -3 54.84 7.56
 0 1 -3 68.38 11.19
 1 0 3 45.17 7.17
 -1 0 -3 41.55 11.97
 0 -1 3 63.24 6.6
 0 -1 -3 65.17 8.11
 0 -1 3 51.31 12.04
 0 1 3 68.53 12.64
 0 -1 -3 65.79 12.34
 0 1 -3 42.27 9.75
 1 0 -5 -11.01 9.62
 0 -1 5 12.79 13.64
 1 0 5 13.12 13.27
 -1 0 -5 4.12 10.83
 -1 0 5 16.06 7.55
 0 1 5 14.28 8.53
 1 0 5 1.06 7.66
 0 -1 -5 13.93 12.81
 0 -1 5 10.17 7.14
 -1 0 5 1.75 13.46
 0 1 -5 14.09 10.66
 -1 0 -5 11.24 12.69
 1 0 -5 16.28 11.97
 0 1 5 30.51 14.34
 0 1 -5 17.05 12.56
 1 0 -7 15.07 11.98
 0 -1 -7 16.21 12.07
 0 -1 -7 5.55 16.99
 -1 0 -7 13.63 13.1
 0 -1 7 1.94 9.58
 0 -1 7 20.57 18.95
 -1 0 -7 -5.59 16.87
 0 1 -7 3.15 17.43
 1 0 7 16.7 10.22
 1 0 -7 12.7 11.12
 1 0 -7 16.39 17.08
 1 0 7 41.87 19.14
 0 -1 -7 3.95 12.26
 0 1 7 24.55 10.45
 -1 0 7 20.54 18.57
 0 1 7 20.9 19.48
 -1 0 7 13.15 10.3
 0 1 -7 -2.45 12.58
 1 1 -2 383.35 21.45
 -1 1 -2 364.42 21.47
 1 1 2 385.55 19.96
 -1 1 -2 367.77 19.38
 1 1 -2 392.6 20.5
 -1 -1 2 382.35 19.6
 1 -1 -2 373.09 22.01
 -1 -1 -2 412.34 20.16
 -1 1 2 387.24 21.94
 -1 1 2 380.71 20.53
 -1 1 -2 356.48 21.73
 -1 -1 2 372.4 21.57
 1 -1 2 349.43 19.43
 1 -1 4 2.31 12.14
 1 1 4 -1.43 13.11
 1 -1 -4 11.77 12.42
 1 1 -4 4.29 9.45
 -1 -1 4 10.28 12.43
 1 1 4 1.18 7.55
 1 -1 4 -0.56 6.55
 -1 -1 -4 -10.83 11.71
 -1 -1 4 -0.56 6.29
 -1 1 -4 5.78 12.24
 -1 1 4 2.9 7.58
 -1 -1 -4 6.86 7.98
 -1 1 -4 8.75 10.51
 -1 1 4 -16.76 12.63
 1 1 -4 2.98 11.9
 -1 -1 6 37.68 17
 -1 -1 -6 10.92 15.28
 1 -1 6 21.72 16.82
 1 1 -6 28.32 15.37
 1 -1 -6 38.48 15.68
 -1 1 6 23.95 9.7
 1 1 -6 34.58 11.59
 1 -1 -6 23 10.28
 1 -1 6 18.97 8.58
 -1 -1 -6 9.52 12.15
 1 -1 -6 7.27 10.93
 -1 -1 6 16.43 8.41
 -1 1 -6 30.08 12.39
 -1 1 -6 27.08 16.13
 1 1 6 -11.83 16.03
 1 1 6 11.02 9.7
 -1 1 6 18.13 16.18
 -1 -1 8 8.9 20.21
 -1 1 8 -14.49 18.09
 -1 -1 8 -9.88 17.75
 -2 1 -3 37.11 11.08
 -1 -2 -3 13.59 7.95
 -2 1 3 27.64 11.98
 1 2 -3 24.91 10.74
 -2 1 -3 27.85 11.33
 1 2 3 24.31 8.07
 2 -1 3 22.1 6.6
 2 -1 -3 25.13 11.59
 2 -1 3 31.91 11.68
 -1 -2 3 21.27 5.78
 -1 -2 3 27.56 11.69
 -2 1 3 5.72 8.57
 1 2 -3 20.75 9.37
 -2 1 -3 25.58 6.32
 -1 -2 -3 24.6 12.13
 1 2 -5 5.94 12.19
 2 -1 -5 19.48 12.91
 1 2 5 0.32 8.73
 -2 1 5 14.68 14.02
 2 -1 -5 21.26 8.26
 -1 -2 5 3.03 6.44
 -1 -2 -5 24.51 12.98
 2 -1 5 7.8 13.83
 -2 1 -5 -5.38 11.6
 2 -1 5 8.94 7.72
 -1 -2 5 18.18 13.67
 -2 1 5 -0.3 8.27
 1 2 5 4.29 14.19
 1 2 -5 5.41 9.93
 -2 1 -5 12.02 13.54
 1 2 7 -12.4 19.11
 -1 -2 7 -3.12 8.7
 -2 1 -7 -3.92 13.43
 2 -1 -7 -2.96 11.43
 -2 1 -7 27.64 17.77
 1 2 -7 -11.65 17.12
 -1 -2 -7 -10.82 12.58
 -1 -2 -7 -4.03 18.16
 -2 1 7 -7.71 18.7
 1 2 -7 -21.19 12.36
 2 -1 7 14.92 9.98
 -1 -2 7 10.09 18.82
 -2 1 7 -5.03 10.38
 1 2 7 20.47 11.47
 -2 1 7 13.24 16.03
 -1 -2 -7 13.58 13.02
 2 -1 -7 13.49 10.74
 2 -1 7 6.97 18.5
 2 -1 -7 -16.26 16.96
 0 -2 2 16.44 3.67
 0 -2 -2 18.26 10.38
 0 2 -2 28.2 9.37
 0 -2 -2 20.7 7.44
 -2 0 -2 22.96 6.07
 0 -2 2 25.29 10.02
 2 0 2 11.16 6.26
 2 0 -2 19.68 9.51
 -2 0 2 14.13 10.46
 0 2 -2 19.06 9.69
 0 -2 -2 15.14 7.7
 0 2 2 10.8 7.27
 0 -2 4 114.41 14.27
 0 2 -4 89.88 11.78
 -2 0 4 114.75 9.8
 -2 0 4 105.19 14.06
 -2 0 -4 129.04 9.86
 -2 0 -4 114.09 14.02
 2 0 -4 90.26 10.65
 0 -2 -4 120.01 14.38
 2 0 -4 100.61 14.13
 0 2 4 114.53 10.56
 0 -2 4 105.58 8.49
 0 2 4 110.95 15.01
 0 2 -4 111.34 14.09
 2 0 4 117.85 14.96
 2 0 4 101.04 9.75
 0 2 -6 -10.71 12.19
 0 -2 6 12.07 16.13
 2 0 -6 5.15 10.18
 0 -2 -6 -2.72 15.71
 0 2 6 16.27 15.95
 -2 0 6 -10.24 8.91
 2 0 6 9.6 16.9
 -2 0 -6 22.13 15.11
 2 0 6 22.15 9.86
 2 0 -6 -6.92 9.48
 2 0 -6 27.98 15.18
 0 -2 -6 -4.22 10.99
 0 2 6 4.78 9.76
 0 2 -6 -17.35 15.01
 -2 0 6 12.09 16.97
 0 -2 6 1.99 7.79
 -2 0 -6 8.1 12.45
 -2 0 8 121.63 22.85
 -2 0 8 133.91 20.95
 -2 -1 -3 64.74 8.3
 -1 2 3 51.9 8.88
 1 -2 -3 53.77 8.77
 -1 2 -3 66.86 12.5
 -2 -1 3 51.04 12.03
 -1 2 3 96.66 12.91
 1 -2 3 50.57 6.39
 -1 2 -3 61.32 11.61
 2 1 -3 59.65 11.38
 1 -2 -3 57.2 12.76
 2 1 -3 50.99 8.7
 2 1 3 58.01 8.45
 1 -2 3 73.19 12.89
 -1 2 -3 60.55 6.38
 -2 -1 3 67.2 7.79
 -1 2 5 3.01 13.78
 -1 2 -5 -27.39 12.77
 1 -2 5 -7.36 6.93
 2 1 5 19.51 13.55
 2 1 -5 0.96 9.34
 1 -2 5 -31.61 14.43
 -2 -1 -5 -1.15 13.61
 1 -2 -5 -7.25 9.01
 -2 -1 5 36.88 14.65
 -1 2 -5 13.92 11.4
 2 1 -5 2.13 12.75
 1 -2 -5 5 12.83
 -2 -1 5 -1.67 7.18
 -1 2 5 -6.32 8.19
 -2 -1 -5 -11.97 8.78
 2 1 5 -5.38 8.14
 -1 2 -7 -0.53 13.29
 1 -2 7 21.39 9.23
 1 -2 7 26.55 19.01
 -1 2 7 -7.94 10.79
 1 -2 -7 29.95 16.58
 -1 2 7 -9.76 16.07
 1 -2 -7 15.42 12.42
 -2 -1 -7 -15.49 17.4
 -1 2 7 15.69 19.62
 2 1 -7 -4.79 10.73
 2 1 -7 -12.21 17.09
 2 1 -7 -8.46 11.64
 -2 -1 -7 -1.7 13.29
 -2 -1 -7 40.75 13.02
 -2 -1 7 -22.6 15.86
 -1 2 -7 34.53 17.16
 2 1 7 -2.84 10.96
 -2 -1 7 -3.54 9.46
 2 1 7 20.42 19.05
 -2 -1 7 38.65 19.19
 1 -2 -7 5.42 11.34
 -2 2 -2 178.52 13.74
 -2 2 -2 162.01 14.03
 2 2 2 180.68 11.69
 -2 2 -2 161.08 9.56
 2 -2 -2 160.08 13.26
 -2 -2 2 169.68 11.08
 2 -2 -2 154.54 10.69
 -2 2 2 141 13.86
 -2 -2 2 179.69 12.91
 2 2 -2 168.58 12.27
 2 2 -2 184 11.29
 -2 2 2 180.92 12.69
 -2 -2 -2 168.34 11.54
 2 -2 4 219.29 17.71
 2 2 -4 193.94 14.21
 -2 2 -4 150.73 15.51
 -2 2 4 186.54 14.04
 -2 -2 4 220.15 17.15
 -2 -2 4 183.3 12.19
 -2 2 4 235.88 17.94
 2 -2 -4 206.01 16.7
 -2 2 -4 228.28 17.6
 2 2 -4 184.59 16.33
 -2 -2 -4 205.71 13.94
 2 -2 4 209.16 12.35
 2 -2 -4 178.03 13.34
 -2 2 -4 199.48 12.21
 -2 -2 -4 211.89 17.01
 2 2 4 210.98 13.72
 2 -2 -6 -5.07 10.03
 2 -2 6 -12.67 8.26
 2 2 6 -3.43 10.4
 -2 2 -6 8.17 12.88
 -2 2 6 4.37 16.27
 -2 2 6 0.74 9.78
 2 2 -6 26.55 15.72
 2 2 6 -15.07 16.67
 -2 -2 -6 -18.08 15.42
 2 -2 6 2.91 16.1
 2 2 -6 10.73 11.31
 2 -2 -6 -6.05 10.49
 -2 -2 6 1.25 7.44
 -2 2 -6 -9.68 15.04
 -2 -2 6 2.09 15.64
 2 -2 -6 11.26 15.04
 -2 2 6 -20.45 14.91
 -2 2 8 67.67 19.62
 -2 -2 8 23.3 20.93
 -2 -2 8 21.86 17.22
 2 2 -8 41.66 19.33
 -3 2 1 63.74 6.48
 -3 2 -1 58.99 11.21
 -2 -3 1 87.27 5.83
 -2 -3 -1 81.39 7.64
 2 3 1 73.06 9.02
 -3 2 -1 69.99 7.94
 3 -2 -1 77.22 9.19
 -2 -3 1 88.41 7.34
 -3 2 -1 74.27 7.03
 -2 -3 -1 77.42 8.63
 3 -2 1 89.03 8.68
 2 3 -1 90.99 7.32
 -2 -3 1 83.8 7.03
 -3 2 1 76.77 8.92
 -2 -3 1 83.59 6.35
 -2 -3 -1 78.99 9.16
 3 -2 -3 44.52 11.71
 -2 -3 3 45.43 5.65
 3 -2 -3 31.44 7.11
 -3 2 -3 37.03 6.11
 2 3 3 33.18 8.6
 -3 2 -3 38.87 12.66
 2 3 -3 31.82 9.35
 -2 -3 -3 37.23 8.88
 3 -2 3 26.25 6.76
 -2 -3 3 45.43 11.17
 -3 2 3 43.63 9.27
 -3 2 3 32.09 11.32
 -3 2 -3 41.05 12.14
 -3 2 3 40.09 12.6
 2 3 -3 36.21 11.19
 -2 -3 -5 11.24 9.66
 -3 2 5 1.03 9.06
 3 -2 -5 0.55 8.07
 -2 -3 -5 -8.18 13.54
 -3 2 -5 -5.95 7.18
 3 -2 5 5.02 7.14
 -2 -3 5 -1.67 13.45
 2 3 -5 -2.63 12.73
 -3 2 -5 -2.92 13.89
 -3 2 5 -16 14.1
 3 -2 5 -7.87 13.76
 -2 -3 5 4.08 5.92
 3 -2 -5 26.56 13.3
 -3 2 -5 9.28 13.11
 -3 2 5 1.6 11.65
 2 3 -5 6.18 10.07
 2 3 5 18.82 14.16
 2 3 5 3.49 9.05
 -2 -3 -5 -17.75 10.66
 3 -2 -7 40.09 17.37
 2 3 7 54.98 19.76
 -3 2 7 36.16 18.59
 2 3 7 38.92 12.41
 -3 2 7 54.95 16.53
 -3 2 -7 32.35 17.95
 -2 -3 -7 37.14 12.93
 3 -2 -7 9.84 11.16
 -3 2 7 30.78 11.28
 2 3 -7 19.9 17.17
 3 -2 7 28.03 9.55
 2 3 -7 2.15 12.42
 3 -2 7 54.51 19.74
 -2 -3 -7 19.88 14.63
 3 -2 -7 42.37 10.65
 -3 2 -7 26.78 14.24
 -2 -3 -7 45.16 19.01
 -2 -3 7 47.87 19.32
 1 3 2 -2.89 7.74
 -1 -3 2 -0.36 8.73
 1 3 -2 -6.1 8.97
 1 3 -2 8.51 9.7
 3 -1 2 1.75 6.49
 -1 -3 2 2.31 9.41
 3 -1 -2 -3.45 10.11
 -1 -3 -2 1.82 8.17
 -1 -3 -2 6.16 7.73
 -3 1 2 3.36 9.42
 -3 1 -2 7.74 5.85
 -3 1 2 2.91 9.8
 3 -1 4 90.58 14.08
 -1 -3 -4 90.8 10.69
 3 -1 -4 81.36 8.38
 -3 1 -4 96.62 14.16
 -3 1 4 83.22 12.25
 1 3 -4 76.47 11.35
 -3 1 4 95.47 14.02
 -1 -3 4 81.91 6.92
 3 -1 -4 101.12 12.73
 1 3 4 75.65 9.89
 -3 1 4 93.09 10.15
 -1 -3 -4 79.37 13.94
 -3 1 -4 68.3 12.89
 1 3 -4 123.88 13.42
 -1 -3 -4 82.47 10.71
 -1 -3 4 87.47 13.34
 3 -1 4 68.65 8.74
 1 3 4 61.02 13.92
 -3 1 -4 96.39 8.64
 1 3 -6 -3.4 11.9
 3 -1 -6 -2.24 9.27
 -1 -3 6 13.62 6.98
 -3 1 -6 2.1 15.55
 3 -1 6 12.62 16.07
 -3 1 6 14.98 16.21
 -3 1 6 16.88 14.72
 -1 -3 -6 -6.43 11.94
 -3 1 6 -1.05 9.82
 -1 -3 6 18.79 16.02
 1 3 6 -1.2 10.37
 1 3 6 25.63 17.58
 3 -1 -6 27.88 15.74
 -3 1 -6 -13.52 13.52
 3 -1 -6 4.35 10.16
 -1 -3 -6 -15.24 16.04
 3 -1 6 -12.12 9.01
 1 3 -6 -7.89 15.26
 -3 1 8 -12.9 21.47
 -1 -3 8 4.79 17.11
 -1 -3 8 11.67 20.84
 -3 1 8 36.03 18.28
 0 -3 -1 206.07 13.37
 -3 0 -1 239.77 12.95
 0 -3 1 233.09 13.87
 3 0 -1 222.14 13.63
 0 -3 1 250.89 14.04
 0 -3 -1 247.64 13.3
 -3 0 1 240.98 13.73
 3 0 1 230.75 13.8
 0 3 -1 211.43 13.78
 0 -3 -3 51.68 12.16
 0 3 3 51.61 9.26
 0 3 -3 71.15 12.37
 0 -3 -3 86.33 9.95
 -3 0 -3 70.01 7.82
 -3 0 3 79.88 10.88
 0 -3 3 52.65 5.04
 -3 0 3 64.65 8.76
 3 0 -3 55.97 11.83
 0 3 -3 66.18 11.53
 0 -3 3 72.77 12.09
 3 0 3 52.95 8.36
 0 -3 -3 46.97 9.21
 -3 0 3 57.3 11.95
 3 0 -5 -3.69 13.14
 0 3 -5 -6.49 10.64
 -3 0 5 -3.99 8.47
 0 -3 -5 9.93 9.41
 3 0 -5 -6.7 8.1
 3 0 -5 -16.25 7.73
 -3 0 5 10.88 13.79
 -3 0 -5 12.6 12.16
 -3 0 5 0.5 11.99
 -3 0 -5 1.16 13.77
 0 -3 5 -0.57 12.91
 3 0 5 5.52 14.03
 -3 0 -5 -7.35 8.46
 0 -3 5 0.17 5.89
 0 3 5 -0.62 14.11
 0 3 -5 9.36 12.88
 3 0 5 5.2 8.07
 0 3 5 2.72 9.03
 0 -3 -5 39.28 13.71
 0 3 7 10.64 19.16
 3 0 -7 -10.77 10.88
 3 0 7 -20.55 20.25
 0 -3 -7 -13.63 17.19
 0 -3 -7 13.37 12.04
 0 3 -7 -1.59 17.19
 -3 0 7 21.86 19.03
 -3 0 7 5.77 16.07
 3 0 -7 6.94 9.95
 -3 0 -7 2.47 17.68
 0 -3 7 -15.97 18.43
 0 3 7 19.41 11.47
 0 -3 -7 14.62 13
 -3 0 7 -1.8 10.03
 0 3 -7 0.5 13.31
 -3 0 -7 -0.6 14.37
 3 0 -7 34.11 17
 3 0 7 7.16 10.55
 -1 3 -2 207.02 15.09
 -3 -1 -2 193.15 12.26
 -1 3 -2 180.7 14.81
 -3 -1 2 180.58 13.49
 -3 -1 2 205.96 13.88
 1 -3 2 197.9 14.65
 1 -3 2 210.8 14.92
 1 -3 -2 190.77 12.54
 3 1 -2 196.04 13.88
 3 1 2 199.57 13
 1 -3 -2 209.11 13.13
 1 -3 -2 186.4 14.92
 -1 3 2 215.04 13.66
 3 1 2 158.56 14.79
 1 -3 4 53.04 13.45
 -3 -1 -4 66.66 8.84
 1 -3 -4 60.88 9.22
 3 1 -4 69.63 12.26
 -1 3 4 65.32 9.69
 -3 -1 4 54.09 7.99
 -1 3 -4 88.61 13.32
 3 1 -4 57.17 8.81
 -1 3 4 69.74 13.39
 -3 -1 -4 67.85 12.83
 -1 3 -4 48.79 11.9
 1 -3 -4 50.99 13.6
 -3 -1 4 75.7 13.04
 1 -3 4 55.19 6.12
 3 1 4 73.24 8.71
 1 -3 -6 2.83 10.8
 1 -3 6 -13.57 16.07
 1 -3 6 -4.91 7.14
 -3 -1 6 12.53 16.39
 -1 3 6 0.79 10.07
 -1 3 -6 -6.34 12.83
 -1 3 -6 -19.12 15.64
 3 1 -6 19.4 10.67
 1 -3 -6 -12.87 15.42
 -3 -1 -6 24.6 16.88
 3 1 -6 34.47 16.19
 -1 3 6 -5.94 15.82
 -3 -1 6 2.98 13.9
 -3 -1 -6 23.73 13.95
 -3 -1 -6 29.46 10.55
 3 1 6 -15.8 16.71
 3 1 6 -2.93 10.1
 -3 -1 6 9.53 9.09
 -3 -1 8 19.77 17.67
 -3 -1 8 -33.97 20.87
 3 1 -8 -12.22 18.94
 -2 3 1 21.52 6.74
 -3 -2 -1 25.1 8.03
 -3 -2 -1 29.69 6.56
 2 -3 -1 13.72 8.24
 3 2 1 19.95 7.32
 3 2 -1 21.78 5.49
 -3 -2 1 24.44 5.16
 -3 -2 1 1.39 5.56
 -2 3 -1 25.66 5.73
 -2 3 -1 17.67 9.87
 -3 -2 1 10.35 5.69
 3 2 1 17.78 7.14
 2 -3 1 12.92 6.72
 2 -3 -1 20.94 6.24
 -2 3 3 95.63 10.83
 -2 3 3 83 12.06
 3 2 -3 93.87 9.35
 -3 -2 -3 81.2 9.49
 -2 3 -3 84.02 6.35
 2 -3 -3 96.52 13.98
 -2 3 -3 93.62 13.15
 -2 3 3 112.28 14.1
 3 2 -3 79.91 11.79
 -3 -2 3 82.57 12.15
 3 2 3 62.3 9.91
 2 -3 -3 87.01 9.37
 -2 3 -3 98.37 12.58
 2 -3 3 109.53 13.93
 2 -3 -5 -6.05 8.79
 -3 -2 5 -0.45 6.85
 -2 3 -5 1.15 13.35
 -2 3 5 -17.02 14.31
 2 -3 5 -4.75 6.23
 -3 -2 -5 9.82 9.3
 -3 -2 -5 21.69 12.71
 3 2 -5 18.67 12.8
 3 2 5 4.71 9.26
 -3 -2 5 9.97 13.56
 3 2 -5 12.52 9.32
 2 -3 5 5.34 13.55
 -2 3 -5 22.32 12
 -2 3 5 -2.19 11.87
 -2 3 5 5.33 9.25
 2 -3 -5 -8.36 12.61
 3 2 -7 34.52 17.63
 -3 -2 -7 54.48 13.66
 -2 3 -7 14.77 14.46
 2 -3 -7 24.45 17.47
 3 2 7 45.89 12.12
 -3 -2 7 12.47 15.5
 3 2 -7 8.5 11.55
 -2 3 -7 9.04 18.06
 2 -3 -7 15.53 11.51
 -2 3 7 41.78 11.65
 -3 -2 -7 28.13 17.82
 -2 3 7 28.39 16.36
 3 2 -7 34.2 10.14
 -2 3 7 21.91 19.61
 -3 -2 -7 1.25 14.9
 -3 -2 7 12.36 18.21
 2 -3 7 30.98 19.44
 3 2 7 56.05 20.71
 -3 -2 7 24.84 9.01
 2 -3 -7 29.59 11.26
 3 3 -2 357.31 20.4
 -3 3 -2 387.36 23.37
 3 -3 2 390.32 20.14
 -3 3 2 414.9 22.46
 -3 -3 -2 416.38 21.3
 -3 3 2 356.27 20.55
 3 -3 -2 349.33 22.76
 3 -3 -2 412.72 20.57
 -3 3 -2 329.8 23.01
 -3 -3 2 384.91 21.31
 3 -3 2 382.09 23.39
 3 3 -2 421.04 21.46
 -3 -3 2 410.51 20.63
 3 3 2 405.9 21.75
 3 3 2 350.98 22.89
 -3 3 -2 380.13 19.9
 -3 -3 2 420.55 21.05
 -3 -3 -2 375.59 22.75
 -3 3 -4 1.85 5.92
 -3 3 4 1.96 9.34
 -3 -3 4 -0.17 6.24
 3 3 4 4.27 9.2
 3 3 -4 7.15 8.65
 -3 3 -4 -3.32 12.91
 -3 3 4 25.58 13.52
 -3 3 -4 -1.31 12.72
 3 -3 -4 6.74 12.37
 -3 -3 4 1.69 11.34
 -3 3 4 0.45 10.98
 3 -3 4 0.48 12.29
 -3 -3 -4 -1.85 8.81
 3 3 -4 11.29 11.44
 3 -3 -4 3.28 7.36
 -3 3 6 -28.25 15.25
 3 -3 6 -15.45 16.78
 -3 3 -6 -10.47 13.75
 -3 -3 6 20.43 13.44
 3 3 6 10 16.66
 3 -3 -6 -4.83 9.67
 -3 -3 -6 10.61 11.52
 -3 -3 -6 2.07 12.64
 3 -3 -6 -3.32 15.08
 -3 3 6 1.64 10.6
 3 3 -6 14.45 10.98
 -3 -3 6 14.23 15.84
 -3 3 -6 -10.65 15.59
 3 3 -6 44.27 15.34
 3 3 6 -7.94 10.79
 -3 -3 -6 -1.42 16.33
 -3 3 6 11.03 17.2
 -3 -3 6 4.26 7.29
 3 3 -8 -42.69 19.46
 -3 -3 8 -29.5 20.31
 -3 -3 8 25.49 17.33
 -4 3 -1 2798.43 136.82
 3 4 -1 2785.51 136.43
 -3 -4 1 2906.83 136.5
 -4 3 1 2769.32 136.46
 3 4 1 2747.81 136.78
 3 4 -1 2724.66 136.49
 -3 -4 1 2769.04 136.36
 4 -3 1 2735.42 136.81
 4 -3 -1 2734.48 136.47
 4 -3 -1 2847.74 136.91
 -3 -4 -1 2811.51 136.87
 -3 -4 1 2853.44 136.29
 -3 -4 3 51.9 9.19
 3 4 -3 35.46 10.94
 -4 3 3 42.72 11.8
 -3 -4 -3 44.21 10.45
 4 -3 -3 34.94 12.03
 -4 3 -3 42.84 12.16
 -4 3 3 49.74 10.4
 -3 -4 3 41.25 10.83
 -4 3 -3 43.87 6.31
 3 4 -3 48.01 8.64
 -4 3 3 50.36 12.89
 4 -3 3 43.82 6.95
 -4 3 -3 44.5 13.46
 3 4 3 33.12 9.53
 3 4 3 48.53 13
 -3 -4 -3 37.35 9.58
 4 -3 -3 51.4 7.34
 3 4 5 4.62 9.74
 4 -3 -5 2.08 7.98
 -4 3 -5 -6.19 6.75
 -3 -4 5 -2.17 13.1
 -3 -4 -5 15.33 10.1
 -4 3 5 2.23 12.53
 4 -3 5 6.01 7.22
 -3 -4 5 -2.76 5.43
 -4 3 -5 7.84 14.05
 -4 3 5 -2.41 13.97
 3 4 -5 1.55 12.46
 -4 3 -5 19.12 13.65
 4 -3 5 -6.77 13.34
 -3 -4 -5 -4.6 10.77
 -4 3 5 4.24 9.59
 3 4 -5 -5.56 9.47
 4 -3 -5 20.4 13.15
 3 4 -7 90.35 18.61
 4 -3 -7 107.81 19.3
 -4 3 -7 82.35 19.96
 -4 3 7 131.25 19.13
 -3 -4 7 140.5 17.31
 4 -3 7 114.25 21.57
 3 4 7 101.45 14.66
 -4 3 -7 64.53 16.1
 -4 3 7 93.32 20.73
 -3 -4 -7 65.89 15.05
 -3 -4 -7 76.8 19.18
 -4 3 7 112.51 13.61
 -3 -4 7 107.53 19.74
 3 4 7 102.78 21.25
 -2 -4 0 341.88 18.11
 2 4 -2 1086.96 55.74
 4 -2 -2 1101.35 55.06
 -4 2 -2 1147.44 57.22
 4 -2 -2 1212.24 56.67
 -4 2 2 1110.61 55.09
 -4 2 2 1154.29 56.64
 -2 -4 2 1207.59 56.18
 -2 -4 2 1023.86 54.87
 4 -2 -2 1104.21 56.45
 -2 -4 2 1129.45 56.02
 -4 2 2 1160.22 56.49
 2 4 2 1129.05 56.9
 4 -2 2 1149.72 56.36
 -4 2 -2 1137.19 55.42
 4 -2 2 1097.63 55.54
 -2 -4 -2 1162.68 56.1
 2 4 -2 1111.01 56.2
 -2 -4 -2 1183.79 56.43
 2 4 2 1191.13 56.2
 -2 -4 -4 0.74 9.71
 -4 2 -4 11.78 6.23
 -4 2 -4 8.7 12.51
 4 -2 -4 2.82 6.82
 -4 2 4 5.98 9.19
 -4 2 4 -2.8 12.79
 2 4 -4 5.02 9.76
 -2 -4 4 6.64 4.16
 -4 2 -4 0.48 12.62
 -4 2 4 10.52 11.79
 2 4 -4 15.73 11.81
 -2 -4 4 -1.28 11.55
 2 4 4 15.9 8.99
 -2 -4 -4 -3.02 9.19
 4 -2 -4 -3.03 11.76
 4 -2 6 -9 16.36
 -2 -4 -6 -14.83 15.38
 4 -2 -6 15.95 9.19
 -4 2 -6 4.05 13.91
 -2 -4 6 42.79 15.94
 -4 2 -6 15.06 16.23
 -2 -4 6 15.03 5.91
 -4 2 6 34.35 14.55
 -4 2 6 5.76 16.44
 2 4 6 42.3 18.13
 4 -2 -6 2.76 8.98
 -2 -4 -6 9.97 12.18
 2 4 -6 17.1 11.53
 2 4 6 0.43 11.17
 4 -2 -6 12.98 14.84
 2 4 -6 18.79 15.66
 -4 2 6 9.51 10.78
 -2 -4 8 21.18 16.81
 -4 2 8 -7.01 18.34
 2 4 -8 8.9 18.46
 -2 -4 8 3.81 20.09
 -4 1 -1 2161.99 101.79
 -1 -4 1 2039.28 101.18
 -1 -4 1 2114.74 101.86
 -1 -4 1 2132.84 101.8
 -1 -4 -1 2163.26 102.06
 1 4 1 2221.12 102.09
 1 4 -1 2085.65 101.85
 -4 1 -1 1908.15 102.03
 4 -1 -1 2131.03 101.73
 -4 1 1 1973.25 102
 4 -1 -1 2148.03 102.08
 1 4 -1 2135.06 101.8
 -4 1 1 2043.44 101.77
 1 4 1 1841.47 101.99
 4 -1 1 2033.28 102.04
 4 -1 1 2095.7 101.84
 -1 -4 -3 26.79 9.63
 -1 -4 3 10.6 11.44
 -4 1 3 17.09 11.3
 1 4 3 11.97 9.03
 -4 1 -3 2.29 12.76
 -1 -4 -3 3.84 8.25
 1 4 -3 15.56 11.67
 -4 1 3 8.48 11.51
 4 -1 -3 8.75 5.23
 1 4 -3 29.26 10.52
 -4 1 -3 18.59 6.64
 -1 -4 3 7.81 2.68
 -1 -4 3 8.84 10.07
 4 -1 -3 14.19 11.49
 4 -1 3 24.64 7.3
 -4 1 -5 42.57 13.18
 4 -1 5 13.02 14.37
 4 -1 5 8.74 8.23
 -1 -4 -5 21.98 9.89
 4 -1 -5 23.2 12.97
 -4 1 -5 15.57 8.09
 -4 1 5 24 11.74
 1 4 -5 31.43 13.54
 -1 -4 -5 24.01 10.58
 -4 1 5 25.98 14.01
 1 4 5 30.97 14.63
 -4 1 -5 66.98 14.56
 -1 -4 5 29.41 4.96
 4 -1 -5 18.43 7.86
 1 4 5 37.32 10
 1 4 -5 14.78 10.92
 -4 1 5 19.2 9.47
 4 -1 -5 34.75 7.71
 -1 -4 -5 -0.58 13.28
 -1 -4 5 55.98 14
 -4 1 7 7.18 10.49
 4 -1 7 47.43 20.23
 4 -1 7 24.99 10.08
 -1 -4 -7 13.05 17.2
 -4 1 -7 20.85 14.37
 1 4 7 29.12 12.32
 1 4 7 36.98 18.99
 -4 1 7 29.56 18.56
 -4 1 7 4.46 16.24
 -1 -4 7 32.14 18.32
 1 4 -7 52.51 17.83
 -4 1 -7 45.3 18.07
 1 4 -7 18.43 13.39
 4 -1 -7 44.57 17.35
 -1 -4 -7 25.22 12.5
 4 0 2 50.45 8.47
 0 4 2 63.24 9.71
 0 -4 -2 65.09 9.86
 -4 0 2 43.52 9.68
 -4 0 2 63.42 10.13
 0 -4 2 62.85 10.23
 0 4 -2 60.46 10.67
 0 4 -2 66.95 10.37
 4 0 2 48.08 11.14
 0 4 2 43.84 9.55
 4 0 -2 50.45 9.93
 4 0 -2 54.44 10.13
 0 -4 -2 46.54 8.84
 -4 0 -2 59.55 7.46
 0 -4 2 56.57 10.17
 0 -4 -4 28.72 12.06
 -4 0 -4 24.02 7.65
 4 0 -4 16.39 6.97
 0 4 4 26.92 9.33
 0 4 -4 27.72 11.62
 4 0 4 30.16 8.73
 0 4 4 39.81 13.44
 -4 0 4 12.95 8.13
 -4 0 4 21.87 11.07
 0 -4 4 25.88 11.8
 4 0 -4 16.34 12.19
 4 0 -4 34.67 6.4
 0 -4 -4 28.86 9.35
 0 4 -4 14.07 11.54
 0 -4 4 17.12 3.91
 -4 0 4 33.57 12.79
 0 -4 -4 21.27 9.56
 -4 0 6 7.97 14.6
 0 -4 -6 -9.82 11.35
 -4 0 -6 -2.13 15.98
 -4 0 -6 4.65 13.59
 0 4 6 -13.64 17.03
 -4 0 -6 -12.49 9.98
 0 -4 -6 1.38 15.88
 4 0 6 3.13 9.92
 0 4 -6 -0.47 12.58
 0 -4 6 -4.2 15.96
 4 0 6 -12.1 16.17
 4 0 -6 6.39 8.86
 0 4 -6 4.04 15.05
 4 0 -6 -3.01 9.69
 0 4 6 5.08 10.82
 -4 0 6 2.1 16.03
 4 0 -6 -22.74 15.6
 -4 0 6 7.75 9.45
 0 -4 6 -4 5.54
 -4 0 -8 0.7 16.13
 -4 0 8 -7.79 20.83
 -4 0 8 -14.37 17.97
 4 0 -8 -20.86 18.77
 -1 4 -1 5042.18 246.8
 -1 4 1 5035.59 246.76
 -4 -1 1 5179.24 246.54
 4 1 1 5030.01 246.69
 -4 -1 -1 5022.18 246.7
 1 -4 -1 5164.07 246.68
 -4 -1 -1 5138.64 246.67
 1 -4 1 5186.93 246.96
 4 1 -1 4999.97 246.56
 4 1 1 4563.93 246.64
 1 -4 1 5138.23 246.35
 -4 -1 1 5132.8 246.27
 -1 4 1 5093.11 246.71
 -1 4 -1 5149.96 246.87
 1 -4 1 4925.96 246.73
 -1 4 -1 5046.45 246.32
 -1 4 3 31.17 12.69
 -4 -1 -3 27.43 7.8
 1 -4 -3 43.9 13.02
 4 1 -3 23.74 5.88
 1 -4 -3 40.3 9.1
 -4 -1 3 43.17 11.65
 -1 4 3 31.65 9.68
 4 1 -3 34.7 10.3
 1 -4 3 37.29 12.53
 -1 4 -3 42.93 12.97
 4 1 3 38.75 8.48
 -4 -1 3 19.48 9.96
 -1 4 -3 40.33 12.32
 -4 -1 -5 27.9 13.04
 -1 4 -5 53.45 13.77
 -4 -1 5 22.9 13.49
 1 -4 -5 18.36 9.93
 -1 4 5 23.53 9.92
 -4 -1 -5 34 9.48
 4 1 -5 21.99 8.41
 -4 -1 5 33.66 8.04
 1 -4 5 18.58 14.22
 4 1 5 27.62 9.13
 -4 -1 5 15.26 12.14
 4 1 -5 36.51 13.02
 1 -4 5 30.83 4.98
 1 -4 -5 16.02 12.94
 -1 4 5 20.56 14.36
 -1 4 -5 17.69 12.28
 -1 4 7 43.18 17.42
 -1 4 -7 18.54 14.22
 1 -4 -7 39.33 12.2
 -1 4 -7 77.98 19.18
 -4 -1 -7 60.92 19.18
 -1 4 7 44.89 12.28
 -4 -1 7 68.15 10.51
 -4 -1 -7 35.7 15.55
 4 1 7 67.24 20.07
 4 1 -7 26.03 17.21
 1 -4 7 0.84 18.24
 -4 -1 7 32.99 18.58
 1 -4 -7 65.11 18.83
 4 1 7 40.51 11.86
 -1 4 7 59.73 19.82
 -4 -1 7 37.84 16.39
 2 -4 0 63.51 8.05
 2 -4 -2 186.53 15.21
 -4 -2 -2 163.58 14.87
 4 2 -2 207.33 13.1
 -2 4 2 170.33 12.63
 2 -4 2 176.15 15.43
 -2 4 -2 208.79 15.49
 2 -4 2 196 15.07
 -2 4 2 218.06 14.38
 -4 -2 -2 206.01 12.78
 4 2 2 184.66 13.4
 -2 4 -2 176.84 15.43
 4 2 2 175.65 14.6
 2 -4 -2 197.99 12.52
 -4 -2 2 178.64 13.57
 -4 -2 2 184.3 13.33
 2 -4 -4 44.68 12.81
 2 -4 4 26.5 4.73
 -2 4 4 42.98 11.99
 -2 4 4 37.92 13.62
 2 -4 -4 36.56 8.61
 -2 4 4 60.37 9.92
 -2 4 -4 56.65 12.97
 4 2 -4 35.61 11.22
 -2 4 -4 44.41 12.02
 -4 -2 4 33.27 12.22
 -4 -2 4 27.41 10.16
 -4 -2 4 51.91 7.86
 4 2 -4 42.25 7.78
 -4 -2 -4 48.58 9.1
 4 2 4 28.23 9.04
 2 -4 4 37.37 12.22
 -2 4 6 18.15 14.67
 2 -4 6 35.35 16
 4 2 6 4.88 10.88
 4 2 6 -3.86 16.76
 4 2 -6 9.36 14.91
 -4 -2 -6 12.16 16.68
 -2 4 6 2.57 10.82
 2 -4 -6 16.38 10.89
 -4 -2 6 29.98 16.48
 -4 -2 6 33.28 14.5
 4 2 -6 29.27 10.01
 -2 4 6 7.5 17.5
 -4 -2 -6 14.26 11.45
 -4 -2 6 28.96 9.06
 -2 4 -6 7.72 16.18
 -2 4 -6 28.8 13.61
 2 -4 -6 18.36 14.82
 -4 -2 8 -44.73 21.68
 -4 -2 8 -18.76 16.81
 -4 -2 -8 -4.07 14.17
 4 2 -8 8.56 17.92
 -4 -2 -8 -5.07 16.11
 -4 -3 -1 5087.53 252.98
 -3 4 1 5252.31 252.76
 3 -4 -1 5158.89 252.78
 -4 -3 1 5318.38 252.71
 -4 -3 1 5217.28 252.25
 -3 4 -1 5095.65 253.42
 4 3 -1 5255.35 252.45
 -4 -3 1 5117.3 252.43
 4 3 -1 5239.17 252.74
 4 3 1 5226.02 252.88
 -3 4 -1 5196.29 252.78
 -4 -3 -1 5238.03 252.84
 3 -4 -1 5094.26 253.06
 -3 4 1 4780.24 253.04
 3 -4 1 5226.52 252.8
 -4 -3 1 5190.29 252.43
 4 3 -3 187.57 11.54
 -3 4 3 203.09 16.44
 3 -4 -3 213.71 16.07
 -3 4 -3 167.35 10.14
 -3 4 -3 209.23 17
 -4 -3 3 214.12 15.03
 4 3 3 189.62 13.86
 -4 -3 -3 172.6 12.97
 4 3 3 191.6 16.49
 3 -4 3 166.75 10.72
 -3 4 -3 188.67 16.08
 4 3 -3 195.96 14.53
 -3 4 3 182.02 14.35
 -4 -3 -3 173.35 15.78
 3 -4 -3 212.37 12.81
 -4 -3 3 223.11 14.25
 -3 4 3 167.16 15.55
 3 -4 3 209.06 15.83
 3 -4 -5 48.81 13.92
 -3 4 -5 40.03 13.15
 -4 -3 -5 42.68 10.45
 3 -4 -5 51.14 9.18
 4 3 5 29.03 10.45
 3 -4 5 30 6.14
 4 3 -5 48.14 9.3
 -3 4 5 32.07 14.56
 3 -4 5 70 14.98
 4 3 -5 70.51 13.76
 -3 4 5 50.33 13.76
 -3 4 5 62.1 10.79
 -4 -3 5 31.98 12.07
 -4 -3 5 51.31 13.91
 -4 -3 5 30.01 7.24
 -3 4 -5 45.24 14.03
 -4 -3 -7 87.71 15.9
 -3 4 7 112.35 18.94
 3 -4 7 109.56 20.54
 -3 4 7 83.16 13.7
 4 3 -7 83.22 18.41
 -3 4 7 95.07 21.51
 4 3 7 83.69 21.2
 -3 4 -7 84.01 20.39
 -4 -3 7 110.52 20.3
 -3 4 -7 54.01 16.07
 -4 -3 -7 111.83 20.38
 4 3 7 120.66 14.19
 3 -4 -7 109.33 19.43
 3 -4 -7 114.4 12.98
 -4 -3 7 128.64 17.27
 -4 -4 0 682.48 33.87
 4 -4 0 660.83 35.73
 -4 -4 0 772.02 34.78
 4 4 0 680.35 34.95
 4 4 0 713.55 34.91
 4 -4 0 686.31 35.22
 4 4 0 696.02 33.98
 -4 -4 0 663.72 34.75
 -4 4 0 581.12 35.14
 -4 4 0 613.23 35.71
 -4 -4 -2 663.41 35
 -4 -4 2 695.65 33.24
 -4 -4 2 684.46 33.93
 4 -4 -2 668.29 33.51
 -4 4 -2 603.64 35.91
 4 4 -2 706.89 33.88
 4 4 2 627.37 34.38
 4 4 2 637.23 35.31
 -4 4 2 658.23 33.55
 -4 -4 -2 688.51 34.18
 -4 -4 2 671.43 33.39
 -4 4 2 639.74 35.05
 4 -4 2 627.72 36.01
 4 -4 2 647 34.39
 -4 -4 2 657.61 33.43
 4 -4 -2 573.61 34.86
 4 4 -2 664.87 33.18
 -4 4 -2 629.86 33.14
 -4 -4 -2 628.76 35.2
 4 -4 4 271.97 16.33
 -4 -4 4 269.03 16.4
 4 4 4 296.62 18.92
 4 -4 4 335.48 21.7
 4 4 -4 343.48 19.9
 -4 4 -4 284.19 16.07
 -4 -4 4 328.31 20.25
 -4 4 -4 291.46 21.23
 -4 4 4 307.12 18.86
 -4 4 4 355.38 20.54
 -4 4 -4 296.39 21.31
 -4 -4 4 306.44 19.08
 4 -4 -4 289.18 17.15
 4 4 -4 290.51 17.38
 -4 -4 -4 317.98 18.55
 4 4 4 314.24 21.14
 4 -4 -4 318.62 20.49
 -4 4 4 301.9 21.37
 -4 -4 -6 50.11 13.49
 -4 -4 6 24.52 16.31
 -4 -4 6 26.69 7.31
 -4 -4 6 37.24 14.17
 -4 4 6 20.43 11.51
 4 -4 6 49.83 7.58
 4 -4 6 41.72 16.02
 4 -4 -6 25.52 15.96
 4 4 6 38.08 12.06
 4 4 -6 27.32 15.45
 -4 4 -6 9.5 14.7
 4 4 -6 20.4 10.28
 -4 4 6 28.93 16.91
 4 -4 -6 4.92 9.26
 -4 4 6 42.93 15.07
 -4 4 -6 28.5 16.96
 -4 -4 -6 33.22 12.2
 -4 -4 8 32.29 17.71
 -4 -4 -8 10.03 17.26
 -4 -4 8 33.55 20.34
 4 4 -8 33.38 18.91
 -4 -4 -8 -31.1 15.23
 -5 4 1 459.24 24.33
 -5 4 -1 421.74 24.88
 5 -4 1 463.69 24.96
 5 -4 -1 439.99 24.47
 -4 -5 1 459.03 24.2
 4 5 1 430.98 24.64
 4 5 -1 486.49 24.29
 -4 -5 1 441.94 23.14
 4 5 -1 490.33 24.12
 -4 -5 1 454.41 23.83
 -4 -5 -1 449.17 24.79
 5 -4 1 440.04 25.43
 -4 -5 3 99.52 10.55
 4 5 -3 104.77 11.81
 -5 4 3 104.55 9.23
 5 -4 3 113.61 9.1
 -5 4 3 130.65 14
 5 -4 3 114.64 13.05
 -5 4 3 114.68 14.5
 -5 4 -3 93 8.49
 -5 4 -3 108.28 14.96
 4 5 3 104.29 11.5
 -4 -5 3 92.29 8.42
 5 -4 -3 96.87 8.97
 -4 -5 -3 83.69 14.13
 4 5 -3 102.77 9.38
 -4 -5 3 99.58 10.39
 -4 -5 -3 105.83 11.03
 -4 -5 -3 94.71 12.32
 5 -4 -3 106.74 13.67
 4 5 3 109.31 14.39
 -4 -5 3 80.62 11.35
 4 5 -5 104.75 14.41
 5 -4 -5 93.37 14.84
 -4 -5 5 82.88 7.17
 -5 4 5 90.95 16.05
 -5 4 -5 67.89 14.94
 -5 4 5 101.77 14.53
 -4 -5 -5 68.44 12.26
 -5 4 -5 76.92 15.54
 -5 4 -5 107.15 8.45
 5 -4 -5 69.84 9.22
 -4 -5 5 107.98 12.95
 5 -4 5 79.82 8.8
 -4 -5 -5 74.98 13.27
 -5 4 5 79.41 12.2
 5 -4 5 89.14 15.89
 -4 -5 5 78.73 14.54
 4 5 5 86.7 12.28
 4 5 -5 80.29 10.28
 -4 -5 -7 22.09 18.43
 4 5 -7 -11.11 15.78
 -5 4 7 20 19.53
 4 5 7 2.17 12.87
 -4 -5 -7 8.24 13.77
 -4 -5 7 8.48 15.13
 5 -4 7 -18.78 19.02
 -5 4 7 -21.6 17.04
 -4 -5 -7 15.42 13.09
 5 -4 -7 25.85 16.95
 -5 4 -7 8.1 14.78
 -5 4 -7 13.92 19.12
 -4 -5 7 3.96 17.85
 -5 4 7 11.6 11.95
 3 5 0 9.23 9.17
 -3 -5 0 3.34 6.8
 -5 3 0 7.61 10.87
 5 -3 0 14.73 10.68
 3 5 0 13.36 7.63
 -3 -5 0 12.7 8.51
 -3 -5 0 6.38 7.41
 -3 -5 2 159.77 12.03
 -3 -5 -2 158.12 13.55
 3 5 2 165.51 13.1
 -3 -5 -2 161.67 12.42
 -5 3 -2 140.11 10.93
 -5 3 2 146.25 13.33
 5 -3 -2 172.48 13.46
 3 5 -2 171.56 12.03
 -3 -5 2 159.5 9.85
 5 -3 -2 130.33 13.5
 -3 -5 2 154.8 11.73
 -5 3 -2 117.41 15.26
 -3 -5 -2 149.91 13.54
 5 -3 2 148.76 13.09
 -5 3 2 160.41 14
 3 5 -2 153.53 11.23
 -5 3 2 167.72 10.15
 5 -3 -2 151.54 10.17
 3 5 2 138.42 14.38
 -3 -5 -4 53.12 10.56
 -5 3 -4 52.11 14.03
 -5 3 4 64.01 10.41
 5 -3 4 58.29 7.81
 -5 3 4 72.51 13.83
 -3 -5 4 53.57 5.38
 -3 -5 4 86.09 12.59
 -5 3 4 83.57 12.73
 5 -3 -4 60.11 7.37
 3 5 4 56.36 10.39
 -3 -5 -4 59.62 11.44
 5 -3 -4 62.6 12.45
 -5 3 -4 54.52 13.14
 3 5 -4 43.66 9.72
 -5 3 -4 57.21 6.94
 3 5 -4 95.43 12.46
 3 5 4 40.74 13.85
 3 5 -6 13.23 11.18
 -3 -5 -6 -6.99 12.41
 5 -3 -6 10.96 8.53
 3 5 -6 12.12 15.33
 -5 3 6 -2.9 17.18
 5 -3 6 -0.76 16.66
 -3 -5 6 3.99 15.14
 -5 3 6 20.23 11.47
 -3 -5 6 4.61 5.03
 -5 3 -6 -13.27 16.08
 5 -3 -6 18.34 14.83
 3 5 6 2.36 11.83
 5 -3 6 -3.57 8.57
 -5 3 -6 4.33 14.9
 -5 3 6 21.43 14.7
 -3 -5 -6 18.45 11.99
 -3 -5 -6 14.43 16.6
 -5 3 -6 2.39 8.18
 -3 -5 8 6.16 17.13
 3 5 -8 -10.49 18.46
 -3 -5 8 -9.34 20.31
 -5 3 -8 3.6 16.64
 -2 -5 -1 349.67 18.66
 5 -2 -1 325.5 17.4
 -5 2 1 325.15 17.24
 2 5 1 315.94 18.51
 -5 2 -1 304.86 18.14
 -5 2 -1 306.43 17.9
 -2 -5 -1 325.12 18.71
 5 -2 -1 281.78 19
 5 -2 1 343.03 18.73
 -2 -5 1 302.67 18.04
 -5 2 -1 320.61 18.66
 5 -2 -1 318.15 18.32
 -2 -5 1 310.32 16.46
 -2 -5 1 323.35 17.42
 2 5 -1 279.78 16.81
 2 5 -1 296.55 17.86
 5 -2 3 13.83 7.68
 5 -2 -3 13.55 11.26
 2 5 3 6.51 12.57
 -2 -5 3 1.27 3
 2 5 -3 -0.24 8.97
 -2 -5 -3 10.97 10
 -5 2 -3 8.07 6.89
 -2 -5 -3 -4.14 9.01
 -5 2 3 2.14 11.5
 -2 -5 3 14.99 10.1
 2 5 -3 23.3 10.97
 -5 2 -3 8.84 13.35
 2 5 3 8.4 9.34
 -2 -5 3 -7.18 2.44
 -2 -5 3 9.05 10.74
 5 -2 -3 8.04 4.98
 -5 2 3 12.76 11.68
 2 5 5 3.22 9.95
 2 5 -5 -1.8 10.27
 5 -2 -5 0.21 6.62
 -2 -5 -5 -0.45 10.64
 -5 2 -5 -2.23 13.77
 -2 -5 -5 -9.45 11
 -5 2 -5 11.59 13.59
 -5 2 5 7.49 9.56
 5 -2 5 23.96 14.37
 -5 2 5 6.02 12.32
 2 5 -5 9.6 13.32
 -2 -5 -5 1.8 13.26
 -5 2 -5 5.08 7.33
 -2 -5 5 -2.19 12.76
 -2 -5 5 8.02 3.6
 5 -2 -5 -0.53 13.23
 -5 2 5 -13.48 13.68
 5 -2 7 35.35 10.19
 -2 -5 -7 14.17 17.7
 -5 2 7 -4.6 17.14
 2 5 7 -5.5 19.84
 -5 2 -7 13.32 14.72
 2 5 -7 -0.87 12.63
 -2 -5 -7 8.68 13.48
 -5 2 7 49.17 18.73
 2 5 7 3.13 12.51
 -5 2 7 16.43 11.29
 5 -2 -7 13.65 17.23
 -5 2 -7 26.61 18.96
 5 -2 7 4.51 19.14
 2 5 -7 29.35 17.18
 -2 -5 7 25.03 18.45
 1 5 0 0.87 6.39
 -1 -5 0 0.87 6.01
 1 5 0 -10.64 7.68
 -5 1 0 -2.5 9.04
 5 -1 0 1.27 8.52
 -1 -5 -2 466.16 24.28
 1 5 2 396.82 24.4
 -5 1 2 394.28 24.25
 5 -1 2 393.84 24.89
 -1 -5 -2 444.77 23.93
 5 -1 -2 427.13 24.3
 -1 -5 2 452.15 24.22
 -5 1 -2 452.34 23.16
 5 -1 2 405.11 23.29
 5 -1 -2 421.63 23.82
 1 5 -2 456.81 24.42
 1 5 2 454.23 23.96
 1 5 2 392.56 25.47
 -5 1 2 454.36 24.63
 -1 -5 2 453.29 24.49
 1 5 -2 429.1 23.91
 -5 1 4 15.82 9.07
 1 5 -4 16.43 11.82
 -5 1 -4 6.88 12.72
 1 5 -4 16.95 11.3
 -5 1 -4 18 7.11
 -5 1 4 23.72 11.68
 -1 -5 -4 15.31 9.78
 5 -1 -4 13.71 10.9
 5 -1 -4 27.25 5.38
 -5 1 4 33.3 12.45
 1 5 4 23.56 9.96
 -1 -5 4 16.98 11.34
 -1 -5 -4 18.06 9.94
 5 -1 4 27.65 8.02
 5 -1 6 23.85 10.05
 -1 -5 6 3.93 3.82
 5 -1 6 -6.89 16.79
 1 5 -6 8.92 12.69
 1 5 6 2.73 11.4
 -1 -5 -6 28.27 15.93
 -1 -5 -6 3.41 12.3
 -5 1 6 -3.45 10.29
 -5 1 -6 -7.39 14.31
 -5 1 6 33.14 15.06
 -5 1 -6 10.79 9.46
 5 -1 -6 17.35 7.94
 5 -1 -6 5.06 14.75
 -1 -5 6 2.05 15.49
 5 -1 -6 5.57 8.61
 -5 1 6 20.41 16.27
 1 5 6 3.09 17.08
 1 5 -6 1.33 16.25
 -5 1 -6 5.09 16.1
 -5 1 8 33.11 20.57
 -5 1 -8 -19.58 16.74
 -5 1 8 28.56 18.21
 -1 -5 8 -1.92 20.59
 5 -1 -8 7.78 17.75
 5 0 -1 910.51 47.11
 5 0 1 1002.46 47.09
 0 5 -1 915.68 47.36
 -5 0 1 928.2 47.12
 0 -5 1 954.42 46.1
 0 5 1 849.63 47.37
 5 0 1 939.14 47.02
 0 5 -1 1035.16 47.09
 5 0 -1 887.7 46.42
 0 -5 1 950.15 47.38
 -5 0 -1 959.12 47.02
 0 5 1 923.54 46.95
 0 5 1 1041.08 47.25
 -5 0 -1 905.62 47.2
 0 -5 1 877.7 46.04
 0 -5 1 929.07 47.1
 0 -5 -1 972.59 47.25
 -5 0 -3 231.52 15.16
 0 -5 3 285.77 18.2
 0 -5 -3 236.79 16.44
 0 5 3 261.04 16.63
 5 0 3 243.97 15.83
 0 -5 -3 219.68 16.27
 5 0 -3 265.87 17.01
 5 0 3 247.07 18.34
 0 -5 3 236.13 17.68
 0 5 -3 235.95 18.14
 0 5 -3 258.85 17.85
 -5 0 3 254.53 17.57
 -5 0 3 262.35 17.25
 -5 0 5 1.29 9.15
 5 0 -5 -2.11 6.9
 5 0 -5 -9.01 6.05
 0 5 -5 11.82 11.93
 -5 0 -5 3.04 8.38
 -5 0 -5 -10.25 13.26
 5 0 5 -13.02 8.69
 0 5 5 5.77 14.57
 0 -5 -5 12.44 10.29
 0 -5 -5 28.35 13.51
 0 -5 5 0.41 2.86
 0 -5 5 18.74 12.99
 -5 0 -5 2.24 13.35
 -5 0 5 -11.8 13.97
 5 0 -5 -11.27 12.59
 0 5 5 5.56 9.71
 -5 0 5 7.23 12.5
 5 0 -7 54.67 17.43
 -5 0 -7 51.54 15.83
 0 5 -7 46.09 14.22
 0 -5 -7 82.68 18.13
 0 -5 -7 59.56 13.02
 -5 0 -7 73.9 18.69
 -5 0 7 32.42 10.88
 -5 0 7 13.92 16.56
 0 5 -7 45.74 17.98
 -5 0 7 37.25 18.7
 5 0 7 33.01 11.39
 0 5 7 41.74 20.34
 5 0 7 79.19 20.36
 0 5 7 43.38 12.86
 0 -5 7 41.42 18.6
 0 5 7 38.6 17.25
 -5 -1 0 -1.73 6.73
 5 1 0 -3.14 7.18
 1 -5 0 -10.44 7.67
 -1 5 0 -1.28 6.01
 -1 5 0 -4.03 7.03
 1 -5 0 -0.85 6.63
 -5 -1 0 6.07 4.85
 5 1 -2 22.77 9.09
 1 -5 2 30.62 10.36
 1 -5 2 39.02 11.55
 -5 -1 2 25.66 8.88
 -1 5 2 31.82 9.69
 -1 5 2 36.64 10.99
 -1 5 -2 19.94 10.77
 -5 -1 -2 39.47 10.34
 1 -5 -2 24.84 9.42
 -1 5 2 22.66 9.19
 1 -5 -2 37.2 8.47
 5 1 -2 39.4 8.34
 -5 -1 2 17.75 9.26
 5 1 2 40.5 9.22
 -5 -1 -2 32.67 8.53
 -1 5 -2 36.52 12.23
 5 1 2 27.62 10.48
 -1 5 -4 3.24 12.74
 5 1 -4 -2.37 10.73
 1 -5 -4 -6.76 12.27
 -5 -1 4 -5.54 12.14
 -5 -1 -4 7.23 7.92
 5 1 -4 1.22 4.42
 -5 -1 4 -1.2 10.96
 5 1 -4 5.08 5.76
 1 -5 -4 25.54 9.34
 1 -5 4 -0.46 11.8
 5 1 4 13.97 8.99
 -1 5 -4 9.06 12.24
 -1 5 4 8.25 13.41
 -1 5 4 -0.36 9.62
 -5 -1 -6 -23.11 17.12
 -5 -1 6 15.71 16.62
 -1 5 6 12.41 14.99
 -5 -1 -6 -5.05 15.29
 -5 -1 -6 2.78 10.5
 5 1 6 11 10.71
 -1 5 -6 -20.58 13.46
 -5 -1 6 -3.64 14.11
 -5 -1 6 17.88 9.07
 5 1 -6 30.96 8.95
 -1 5 -6 -7.63 15.55
 1 -5 6 -4.33 3.63
 1 -5 6 14.85 16.37
 -1 5 6 -10.72 16.9
 -1 5 6 7.25 10.87
 1 -5 -6 6.95 16.01
 5 1 -6 4.42 7.37
 1 -5 -6 3.9 10.89
 5 1 -6 -17.27 15.05
 -5 -1 -8 9.96 14.68
 -5 -1 -8 18.03 16.93
 5 1 -8 5.92 18.13
 -5 -1 8 32.43 20.73
 -5 -1 8 -24.22 18.76
 -2 5 -1 3854.89 178.81
 -5 -2 -1 3640.73 178.58
 2 -5 1 3693.84 178.33
 -2 5 1 3635.85 178.8
 -2 5 -1 3699.11 179.07
 2 -5 -1 3693.86 178.62
 5 2 1 3707.71 178.57
 2 -5 1 3092.01 178.95
 5 2 1 3713.13 178.66
 -5 -2 -1 3608.21 178.77
 -5 -2 1 3626.67 178.38
 5 2 -1 3596.64 178.41
 -5 -2 1 3654.31 177.89
 -2 5 1 3733.09 178.68
 2 -5 -1 3680.88 178.74
 -2 5 -1 3657.02 178.33
 -5 -2 1 3682.06 177.98
 -5 -2 1 3643.61 178.6
 -5 -2 3 47.6 10.94
 -5 -2 -3 59.75 12.76
 -2 5 3 33.16 10.38
 2 -5 -3 53.66 9.49
 -2 5 3 48.81 13.76
 5 2 3 47.48 10
 2 -5 -3 57.01 12.07
 -5 -2 3 34.86 10.73
 5 2 3 49.53 12.41
 -2 5 -3 70.6 13.51
 -2 5 -3 50.11 13.46
 2 -5 3 66.2 12.23
 5 2 -3 34.41 10.35
 -5 -2 -3 44.33 8.73
 2 -5 3 71.44 13.28
 -2 5 5 -10.44 13.15
 5 2 5 12.56 9.99
 -2 5 -5 4.49 12.53
 2 -5 -5 8.07 9.57
 -5 -2 5 -0.81 7.91
 -5 -2 -5 1.06 9.23
 5 2 -5 5.99 12.19
 2 -5 5 -1.36 3.44
 2 -5 -5 -5.84 13.5
 -2 5 -5 23.58 13.66
 -5 -2 5 12.5 13.61
 -5 -2 5 -1.95 12.15
 -2 5 5 31.02 14.65
 2 -5 5 3.55 13.94
 -2 5 5 -0.41 10.35
 5 2 -5 -0.83 6.87
 -5 -2 7 27.29 9.42
 5 2 7 48.03 20.36
 2 -5 7 17.07 18.62
 -5 -2 -7 2.12 15.24
 -2 5 -7 30.83 18.5
 -2 5 7 -16.77 12.44
 -5 -2 -7 -5.08 17.91
 2 -5 -7 58.96 17.6
 -5 -2 7 5.65 18.11
 -2 5 -7 24.59 14.54
 -2 5 7 -11.64 20.02
 2 -5 -7 8.19 11.74
 5 2 7 34.23 12.32
 -5 -2 7 36.54 17.02
 5 2 -7 12.3 16.76
 -2 5 7 38.56 17.55
 -5 -2 -7 26.28 12.29
 5 3 0 7.69 9.24
 -5 -3 0 15.6 7.98
 5 3 0 5.09 7
 -5 -3 0 -5.53 6.86
 -3 5 0 75.57 10.06
 -3 5 2 12.14 9.94
 -3 5 -2 -2.34 12.39
 -5 -3 -2 2.46 10.57
 3 -5 2 11.89 10.35
 -3 5 2 13.88 11.12
 -5 -3 2 7.93 3.99
 3 -5 2 -10.31 12.7
 -3 5 2 -3.47 8.19
 5 3 2 2.81 10.3
 -5 -3 2 -1.01 8.11
 5 3 -2 1.06 7.99
 5 3 2 -8.44 9.59
 3 -5 -2 -1.74 11.17
 -5 -3 2 0.75 7.54
 3 -5 2 12.76 8.36
 -5 -3 -2 -4.9 8.57
 -3 5 -2 2.11 4.59
 -3 5 -2 -4.21 11.96
 3 -5 -2 0.98 7.7
 5 3 -2 2.24 7.38
 -3 5 -4 68.96 5.31
 -3 5 4 115.96 11.53
 5 3 -4 99.62 12.43
 3 -5 -4 81.88 13
 -5 -3 4 111.62 11.94
 -5 -3 4 112.01 13.21
 -5 -3 -4 92.32 10.22
 -3 5 4 115.21 14.08
 -3 5 -4 83.24 14.39
 3 -5 -4 90.38 10.11
 -3 5 -4 95.56 14.2
 3 -5 4 89.21 13.84
 5 3 4 134.12 15.18
 3 -5 4 59.64 5.73
 5 3 4 99.71 10.91
 -3 5 4 84.6 14.91
 5 3 -4 66.74 7.25
 3 -5 6 10.97 16.86
 -3 5 6 26.72 11.53
 3 -5 6 17.4 4.83
 -5 -3 -6 31.53 11.74
 -3 5 6 -7.58 17.55
 5 3 6 -6.26 11.36
 5 3 -6 6 8.56
 -5 -3 6 4.66 15.93
 5 3 -6 31.54 14.94
 -3 5 6 21.44 15.05
 -3 5 -6 32.52 15.88
 -5 -3 6 32.35 14.48
 3 -5 -6 3.01 9.85
 3 -5 -6 2.75 15.27
 -5 -3 6 31.62 8.38
 -3 5 -6 36.32 15.09
 -5 -3 8 -1.61 17.93
 5 3 -8 -12.57 18.56
 -5 -3 -8 -22.26 15.4
 -5 -3 -8 26.85 17.95
 -5 -3 8 -9.31 19.83
 -5 -4 1 4081.09 196.66
 -4 5 1 4150.18 197.24
 -5 -4 -1 3986.93 197.14
 -4 5 1 4158.93 197.59
 5 4 -1 4055.16 196.88
 -5 -4 -1 3402.48 197.3
 4 -5 1 4112.85 197.22
 -5 -4 1 4113.47 197.17
 5 4 -1 4069.55 196.7
 5 4 -1 3912.47 197.21
 5 4 1 4025.74 197.2
 4 -5 -1 4079.47 197.59
 -4 5 -1 4024.64 197.25
 4 -5 -1 4077.45 197.28
 -5 -4 1 4133.31 196.86
 5 4 3 10.57 10.04
 5 4 3 31.38 13.07
 -5 -4 3 19.7 6.74
 5 4 -3 10.81 5.75
 -5 -4 3 22.5 9.28
 4 -5 3 9.27 12.02
 -5 -4 -3 28.1 8.94
 4 -5 3 12.82 13.84
 -5 -4 3 15.96 10.12
 4 -5 -3 3.88 7.99
 -4 5 3 36.51 10.92
 -5 -4 -3 17.55 11.53
 -4 5 3 30.63 12.85
 -4 5 -3 9.84 12.74
 -4 5 3 24.03 8.27
 4 -5 3 15.02 10.14
 5 4 -3 20.24 9.36
 4 -5 -3 32.79 12.4
 -4 5 -3 25.29 4.75
 -4 5 -3 2.61 14.01
 -5 -4 5 37.33 13.56
 4 -5 5 15.85 5.29
 -4 5 -5 24.08 14.99
 4 -5 5 14.9 13.73
 -4 5 -5 -14.83 14.26
 -4 5 5 16.54 13.28
 -4 5 -5 7.11 4.47
 4 -5 -5 21.56 13.26
 -4 5 5 17.95 10.76
 5 4 5 13.82 14.64
 -4 5 5 16.31 14.58
 5 4 -5 15.25 12.46
 -5 -4 5 17.38 11.92
 5 4 -5 6.81 7.38
 -5 -4 5 11.1 7.03
 -5 -4 -5 12.1 9.67
 5 4 5 -4.99 10.94
 4 -5 -5 28.22 9.15
 5 4 7 29.71 13.17
 -4 5 7 -0.89 19.16
 4 -5 7 -7.03 18.94
 4 -5 -7 -58.42 18.69
 -4 5 7 8.11 16.78
 5 4 -7 11.55 16.39
 -5 -4 -7 1.64 12.63
 -4 5 -7 2.6 15.22
 -4 5 -7 18.95 18.83
 -4 5 7 -16.7 12.79
 -5 -4 7 -0.67 15.27
 -5 -4 -7 17.95 18.15
 -5 -4 -7 3.94 13.82
 -5 -4 7 -31.56 18.4
 5 5 0 25.8 10.33
 5 -5 0 76.01 12.15
 -5 5 0 101.3 12.27
 -5 -5 0 17.53 9.65
 -5 -5 0 32.57 9.69
 5 -5 0 83.47 13.44
 5 5 0 25.76 9.48
 5 5 0 11.54 6.48
 -5 5 0 56.71 12.79
 -5 -5 0 8.76 6.29
 5 5 0 15.68 5.98
 -5 -5 -2 77.47 11.95
 5 5 -2 98.26 9.22
 -5 -5 -2 88.61 12.03
 5 5 -2 97.61 8.28
 -5 5 -2 105.71 9.1
 5 5 2 87.97 11.19
 5 -5 2 91.83 11.14
 5 -5 -2 128.9 12.37
 -5 5 -2 103.08 14.98
 -5 -5 2 76.46 9.12
 -5 -5 -2 115.39 11.11
 5 5 2 103.06 12.7
 -5 5 2 70.45 12.57
 -5 -5 2 95.26 8.01
 -5 -5 2 108.42 9.2
 -5 -5 2 77.2 8.05
 5 -5 2 116.65 14.18
 -5 5 2 103.47 9.39
 5 -5 -2 109.49 9.94
 -5 -5 -4 13.75 13.09
 -5 -5 -4 3.23 11.6
 -5 -5 -4 4 9.51
 -5 -5 4 0.34 9.71
 -5 5 4 5.25 10.31
 -5 5 -4 5.3 13.67
 -5 5 -4 2.61 4.57
 5 -5 -4 13.54 12.52
 -5 5 -4 -11.6 12.83
 -5 5 4 12.21 12.58
 5 -5 4 -7.01 10.86
 5 5 4 -13.82 10.22
 5 5 -4 -21.57 10.64
 5 5 4 -4.33 12.93
 -5 5 4 -16.42 12.48
 5 5 -4 11.25 6.76
 5 -5 -4 -0.71 7.19
 -5 -5 4 10.3 11.26
 5 -5 4 -8.37 13.67
 -5 5 -6 22.52 16.05
 -5 5 6 9.41 11.94
 5 5 -6 7.58 9.29
 -5 5 6 26.81 15.19
 -5 5 6 32.29 17.88
 5 -5 6 -15.12 16.87
 5 -5 -6 39.88 15.91
 -5 -5 -6 -5.52 12.09
 -5 -5 6 8.59 6.56
 -5 -5 6 43.99 16.3
 -5 -5 -6 27.4 13.58
 5 5 -6 38.91 15.18
 5 5 6 4.98 11.82
 5 -5 6 17.94 6.22
 -5 5 -6 10.9 15.28
 -5 -5 6 -10.96 13.82
 5 -5 -6 -6.31 8.94
 5 5 -8 -5.02 17.92
 -5 -5 8 -7.74 17.03
 -5 5 -8 -4.33 17.06
 -5 -5 8 7.28 19.75
 -5 -5 -8 1.47 15.46
 6 -5 -1 72.3 10.01
 -5 -6 1 50.56 7.77
 -6 5 1 68.36 10.33
 -6 5 -1 62.62 10.3
 5 6 -1 64.77 9.37
 -5 -6 1 66 5.03
 5 6 -1 88.4 8.97
 6 -5 1 74.82 11.08
 -5 -6 1 56.64 5.92
 -5 -6 1 64.39 8.92
 -5 -6 -1 71.81 10.21
 5 6 1 66.27 9.79
 6 -5 1 70.85 11.06
 6 -5 3 64.23 12
 -5 -6 -3 109.85 11.43
 6 -5 -3 85.62 13.24
 -5 -6 -3 81.03 13.63
 -6 5 -3 84.48 15.25
 -5 -6 3 72.37 8.72
 -5 -6 3 80.33 10.96
 6 -5 -3 97.09 13.33
 5 6 3 81.47 13.44
 -5 -6 3 93.35 9.79
 -5 -6 -3 67.8 12.6
 6 -5 -3 103.83 9
 5 6 -3 89.62 8.94
 5 6 -3 81.52 10.77
 -6 5 -3 79.83 8.47
 -6 5 3 68.83 13.66
 -6 5 3 73.33 8.98
 5 6 3 77.55 11.61
 -6 5 3 68.11 13
 -5 -6 3 91.09 8.4
 6 -5 5 1.95 14.76
 -5 -6 -5 11.35 14.02
 5 6 -5 4.44 8.14
 6 -5 -5 25.19 13.63
 6 -5 -5 12.71 7.73
 -5 -6 5 15.43 12.61
 5 6 -5 7.42 12.43
 -6 5 -5 6.38 6.36
 -6 5 5 20.65 15.03
 -6 5 5 44.65 14.19
 5 6 5 -5.42 15.06
 -5 -6 5 15.43 6.11
 -5 -6 5 16.01 5.44
 -5 -6 -5 10.26 12.14
 -5 -6 -5 18.57 10.43
 6 -5 5 30.87 12.05
 -6 5 -5 1.24 14.38
 -6 5 -5 32.57 15.09
 -6 5 5 29.86 11.33
 -5 -6 5 23.93 11.04
 5 6 5 10.6 11.33
 -6 5 -7 -8.94 18.66
 5 6 7 5.27 13.39
 6 -5 7 -14.47 19.17
 -5 -6 7 -27.05 18.05
 -6 5 -7 -15.74 16.26
 5 6 -7 -36.97 16.91
 -5 -6 7 -8.99 15.32
 -5 -6 -7 4.72 14.03
 -6 5 7 -1.66 17.19
 -6 5 7 6.05 12.49
 6 -5 -7 -27.05 17.99
 -6 5 7 -7.93 19.55
 -5 -6 -7 20.42 13.43
 4 6 0 56.03 10.87
 -4 -6 0 76.31 11.18
 -6 4 0 91.06 11.43
 4 6 0 38.07 9.54
 6 -4 0 78.45 13.57
 -4 -6 0 51.14 7.89
 -6 4 0 79.33 13.16
 -4 -6 0 40.23 9.73
 -4 -6 2 -0.27 6.12
 -6 4 2 -1.74 10.76
 6 -4 2 -2.03 13.53
 -4 -6 -2 -0.65 10.68
 -4 -6 2 -0.73 5.57
 -6 4 2 1.23 6.9
 -4 -6 -2 12.27 9
 6 -4 -2 -3.99 10.63
 -6 4 -2 -5.34 7.83
 4 6 -2 -1.71 8.11
 -4 -6 2 2.81 8.17
 6 -4 2 3.95 9.4
 6 -4 -2 -5.9 7.23
 -4 -6 -2 7.01 10.91
 -6 4 -2 5.99 13.57
 6 -4 -2 -0.63 10.98
 4 6 2 2.83 9.7
 4 6 2 -5.02 10.78
 4 6 -2 4.84 8.04
 6 -4 2 -13.8 12.12
 -4 -6 2 4.91 8.11
 -4 -6 4 133.18 9.59
 -4 -6 4 133.1 12.76
 -6 4 4 148.19 15.74
 -6 4 -4 150.45 16.95
 -4 -6 4 159.29 14.74
 6 -4 4 152.6 11.45
 -6 4 4 143.01 13.8
 -4 -6 4 183.02 13.3
 -4 -6 -4 135.12 14.48
 6 -4 4 167.65 14.62
 6 -4 -4 163.92 15.59
 -6 4 -4 127.96 16.49
 -6 4 -4 167.95 10.36
 4 6 -4 140.02 14.1
 4 6 4 148.37 16.63
 -4 -6 -4 174.16 13.78
 4 6 4 160.33 13.78
 6 -4 -4 171.36 10.78
 -6 4 4 204.6 15.89
 4 6 -4 150.8 12.02
 -4 -6 -4 200.97 16.86
 -6 4 -6 83.39 9.2
 -4 -6 -6 72.87 14.4
 6 -4 6 69.51 9.49
 -4 -6 6 108.18 14.6
 -6 4 -6 65.74 16.18
 -4 -6 6 52.54 6.01
 -6 4 6 93.79 17.23
 -6 4 6 70.7 12.93
 6 -4 -6 53.44 8.99
 -4 -6 6 39.59 15.81
 4 6 -6 50.68 15.58
 4 6 -6 65.03 10.97
 -4 -6 6 41.34 5.33
 -4 -6 -6 67.86 13.74
 4 6 6 73.16 13.41
 -6 4 6 68.96 17.76
 6 -4 6 51.05 17.81
 -6 4 -6 71.33 18.56
 6 -4 -6 103.88 16.71
 -4 -6 8 -1.52 17.04
 4 6 -8 -15.45 18.25
 -4 -6 8 5.48 19.11
 -6 4 -8 -24.93 17.45
 -4 -6 -8 18.59 15.23
 -3 -6 -1 206.85 14.47
 -6 3 -1 208.93 15.73
 -3 -6 1 197.87 13.13
 -3 -6 1 211.72 12.27
 -6 3 1 185.48 13.63
 3 6 1 220.57 14.42
 -3 -6 1 220.34 14.89
 6 -3 -1 218.7 14.55
 6 -3 -1 209.28 15.96
 6 -3 1 212.87 15.48
 -6 3 -1 233.33 14.73
 3 6 -1 209.74 14.33
 -6 3 -1 221.29 14.39
 3 6 -1 187.37 12.64
 -3 -6 -3 0.81 12.36
 6 -3 -3 0.71 11.41
 6 -3 3 3.05 7.68
 -3 -6 3 4.9 10.44
 3 6 3 -5.09 12.53
 3 6 3 -3.55 9.99
 -3 -6 3 -3.03 10.49
 6 -3 -3 -6.45 5.8
 3 6 -3 -5.79 10.9
 6 -3 3 4.22 10.92
 3 6 -3 -1.6 8.95
 -6 3 3 3.51 11.75
 -6 3 -3 5.63 7.01
 -3 -6 -3 -4.8 9.93
 -6 3 3 12.65 11.92
 -3 -6 -3 -5.46 11.03
 -6 3 -3 -7.43 13.33
 -3 -6 5 12.19 3.12
 -6 3 -5 20.85 14.73
 -3 -6 5 8.98 3.64
 3 6 5 11.8 10.49
 3 6 -5 21.96 13.01
 6 -3 5 24.83 8.18
 -3 -6 -5 4.39 11.54
 -6 3 5 15.01 10.57
 -6 3 -5 4.2 14.05
 -6 3 5 26.09 14.74
 3 6 -5 5.87 9.74
 -3 -6 5 38.98 13.58
 -6 3 5 -1.72 13.11
 6 -3 -5 25.69 13.5
 -6 3 -5 12.62 7.22
 6 -3 -5 16.99 6.4
 -3 -6 -5 -11.37 11.02
 6 -3 -7 56.6 17.5
 -6 3 -7 49.51 16.18
 -3 -6 7 83.74 15.94
 -6 3 -7 57.13 18.71
 -6 3 7 90.62 18.4
 -6 3 7 54.09 12.95
 -3 -6 -7 77.26 19.36
 3 6 7 81.07 13.95
 6 -3 7 42.78 20.52
 3 6 -7 57.84 18.56
 -3 -6 7 53.76 18.91
 -3 -6 -7 48.35 14.86
 -6 3 7 75.8 19.86
 3 6 7 96.39 20.84
 -2 -6 0 6712.32 323.74
 2 6 0 6689.01 323.74
 6 -2 0 6607.14 324.12
 2 6 0 6498.68 324.01
 -6 2 0 6666.98 324.1
 -2 -6 2 80.7 10.09
 2 6 2 49.7 10.81
 2 6 2 68.2 11.85
 -6 2 2 76.97 11.8
 -2 -6 -2 45.02 11.72
 -2 -6 -2 82.12 10.19
 6 -2 2 60.74 10.89
 2 6 2 63.48 10.05
 -6 2 2 50.04 5.57
 6 -2 -2 56.46 11.18
 -2 -6 2 60.46 5.09
 -2 -6 2 92.68 10.28
 -6 2 -2 73.01 14.14
 -6 2 -2 73.86 12.18
 2 6 -2 61.25 10.18
 6 -2 2 56.65 9.28
 6 -2 2 83.19 11.79
 2 6 -2 82.49 9.39
 -2 -6 -2 67.71 10.75
 6 -2 -2 62.38 9.74
 -6 2 2 80.5 10.63
 -2 -6 4 36.14 11.79
 2 6 4 19.32 9.67
 -6 2 4 33.53 12.36
 6 -2 -4 23.61 4.86
 -6 2 4 32.84 12.25
 -2 -6 -4 47.25 11.33
 -6 2 -4 30.79 13.61
 6 -2 -4 33.43 11.68
 2 6 -4 27.17 11.85
 -6 2 -4 27.58 7.07
 -2 -6 -4 34 10.37
 2 6 -4 36.24 10.58
 -2 -6 4 30.06 10.88
 6 -2 4 45.92 8.51
 -6 2 -6 37.3 17.21
 6 -2 -6 72.03 15.74
 -6 2 6 29.79 15.7
 -6 2 -6 40.09 9.84
 -6 2 6 14.62 11.37
 2 6 -6 44.71 12.66
 2 6 -6 76.7 16.24
 6 -2 -6 42.3 7.62
 -2 -6 -6 42.8 13.38
 6 -2 6 39.55 18.54
 -2 -6 6 48.84 16.18
 -6 2 -6 36.55 15.67
 -2 -6 -6 73.45 13.36
 6 -2 6 37.27 10.12
 -6 2 6 24.81 17.32
 2 6 6 29.31 12.4
 -2 -6 -6 55.65 17.1
 6 -2 -6 32.63 8
 -2 -6 8 2.28 16.6
 2 6 -8 -7.17 19.04
 -6 2 -8 -2.28 17.45
 -6 2 8 18.53 20.33
 -2 -6 8 -11.28 20.25
 6 -1 -1 390.72 20.44
 -6 1 1 401.59 20.43
 6 -1 -1 391.42 20.85
 -1 -6 1 405.03 21.26
 -6 1 1 442.36 22.1
 -1 -6 -1 382.74 21.83
 6 -1 -1 319.85 22.2
 1 6 -1 363.84 19.78
 1 6 1 407.24 21.91
 -6 1 -1 379.19 22.12
 -1 -6 -1 357.84 21.78
 -1 -6 1 350.42 19.67
 6 -1 1 400.89 21.75
 1 6 -1 405.45 21.61
 -1 -6 1 406.33 21.97
 6 -1 1 387.54 21.8
 -6 1 -1 362.94 21.75
 -1 -6 3 3.32 11.43
 -6 1 3 16.01 11.43
 -1 -6 3 21.74 11.68
 -6 1 3 19.27 11.27
 6 -1 3 22.16 13.04
 -1 -6 -3 23.67 10.44
 1 6 3 8.18 9.89
 6 -1 -3 1.25 10.92
 1 6 -3 13.5 11.62
 -1 -6 -3 7.14 9.58
 -6 1 -3 -0.91 14.72
 -6 1 -3 7.23 7.89
 1 6 -3 15.72 10.26
 6 -1 3 14.84 8.63
 -1 -6 -5 24.28 13.91
 -1 -6 5 25.01 13.47
 1 6 -5 20.17 11.58
 -1 -6 -5 18.25 11.01
 -1 -6 -5 17.7 10.9
 6 -1 -5 13.28 5.94
 6 -1 -5 30.93 13.01
 -6 1 5 -11.38 13.94
 -6 1 5 26.55 13.01
 -6 1 5 5.86 9.64
 -6 1 -5 17.76 7.99
 -6 1 -5 17.27 14.24
 1 6 5 25.58 10.54
 1 6 -5 13.26 13.67
 6 -1 -5 14.81 5.06
 -1 -6 7 13.8 18.12
 6 -1 7 3.19 11
 -6 1 -7 16.49 18.54
 -6 1 7 19.64 16.54
 -1 -6 -7 -2.8 13.08
 -6 1 7 -2.16 11.26
 -6 1 7 -13.28 18.41
 1 6 -7 -13.13 13.44
 1 6 -7 37.28 17.83
 6 -1 7 -26.6 20.3
 -1 -6 -7 -18.34 18.05
 -6 1 -7 9.23 15.35
 6 -1 -7 17.01 16.06
 1 6 7 -11.44 13.04
 1 6 7 -35.08 19.54
 0 -6 0 9771.38 472.3
 6 0 0 9716.89 472.74
 0 -6 0 9793.61 472.61
 6 0 0 9449.83 472.34
 0 6 0 9878.86 472.61
 0 6 0 9999 472.33
 -6 0 0 9241.49 472.67
 6 0 -2 13.09 8.32
 0 6 -2 16.24 10.79
 6 0 2 10.94 10.62
 0 -6 -2 14.21 9.56
 0 6 2 5.22 9.6
 0 6 -2 8.31 10.28
 -6 0 -2 6.05 11.05
 0 -6 -2 23.44 10.27
 6 0 2 12.14 8.8
 6 0 -2 22.59 9.45
 -6 0 -2 31.92 8.37
 -6 0 2 2.84 10.45
 0 6 2 18.45 11.24
 0 6 2 9.36 9.26
 -6 0 2 5.81 8.69
 0 -6 2 16.82 10.23
 0 -6 2 10.79 11.39
 0 -6 -4 -10.49 12.08
 -6 0 4 14.96 12.03
 0 -6 -4 -0.39 10.35
 6 0 4 -6.2 12.55
 6 0 4 -18.42 8.94
 -6 0 4 14.29 11.89
 0 -6 -4 9.39 9.71
 0 6 -4 18.07 12.06
 -6 0 -4 -2.34 7.82
 0 6 -4 -2.73 12.48
 0 -6 4 -7.7 12.07
 6 0 -4 1.6 11.23
 0 6 4 -13.81 10.13
 6 0 -4 4.14 2.89
 0 -6 6 -7.6 16.1
 -6 0 -6 15.74 10.11
 -6 0 -6 26.54 16.18
 0 6 -6 14.35 13.34
 -6 0 6 -2.06 16.44
 0 6 6 8.68 11.09
 -6 0 -6 -15.22 14.98
 6 0 -6 6.61 7.32
 6 0 -6 13.54 14.58
 0 -6 -6 12.08 15.81
 -6 0 6 3.15 14.44
 0 6 -6 4.8 15.62
 6 0 6 1.88 10.36
 0 -6 -6 0.95 12.2
 0 6 6 4.69 17.29
 6 0 -6 12.35 6.29
 -6 0 6 14.63 10.3
 6 0 -8 9.29 17.92
 -6 0 -8 -11.67 17.39
 -6 0 8 -7.63 20
 -6 0 8 3.42 17.8
 1 -6 1 174.18 12.91
 6 1 1 135.57 11.62
 -6 -1 1 157.28 12.15
 1 -6 1 171.51 13.26
 6 1 1 145.76 12.44
 -1 6 1 132.26 11.89
 6 1 1 139.94 12.55
 -1 6 1 141.49 12.74
 -1 6 -1 151.47 9.52
 -1 6 -1 157.82 13.88
 1 -6 -1 145.38 12.25
 -1 6 -1 145.98 9.89
 1 -6 1 156.07 10.1
 -6 -1 -1 126.55 12.16
 6 1 -1 137.42 12.06
 1 -6 -1 147.96 11.82
 1 -6 -3 657.02 32.44
 -1 6 -3 620.99 33.88
 -1 6 3 612.66 32.98
 6 1 3 606.35 32.31
 1 -6 3 645.2 34.08
 1 -6 3 604.02 33.59
 -1 6 -3 635.78 33.68
 6 1 3 614.91 34.13
 -6 -1 -3 626.91 33.92
 -6 -1 3 605.77 32.97
 -1 6 3 622.33 32.71
 1 -6 -3 633.75 32.99
 -6 -1 3 604.02 32.87
 1 -6 -3 499.5 33.57
 6 1 -3 618.02 32.63
 -6 -1 -3 551.82 31.93
 -6 -1 5 41.52 9.14
 6 1 -5 21.84 5.78
 -1 6 -5 39.51 13.53
 -1 6 5 68.01 13.88
 1 -6 -5 40.94 10.68
 -1 6 5 49.58 10.97
 6 1 -5 32.05 5.07
 6 1 -5 34.25 12.5
 1 -6 -5 22.25 13.21
 -6 -1 -5 44.11 9.31
 -6 -1 5 73.68 13.98
 6 1 5 47.78 10.13
 -1 6 5 12.34 14.66
 1 -6 5 12.18 13.59
 -6 -1 5 29.64 12.43
 -1 6 -5 56.12 13.37
 -6 -1 -7 5.13 15.51
 6 1 7 -0.93 19.13
 6 1 7 7.6 11.65
 1 -6 -7 2.47 17.68
 -1 6 7 7.4 17.53
 -1 6 -7 19.76 18.24
 -6 -1 -7 -13.78 18.36
 -6 -1 7 0.81 18.42
 -1 6 7 3.65 19.28
 -1 6 7 6.46 12.02
 1 -6 -7 2.01 11.83
 -6 -1 -7 -14.38 11.75
 -6 -1 7 1.83 10.08
 -1 6 -7 -10.15 14.37
 -6 -1 7 -13.77 15.85
 6 1 -7 7.19 16.53
 1 -6 7 -5.84 18.13
 -6 -2 0 476.7 23.31
 6 2 0 459.52 24.54
 6 2 0 397.68 25.14
 -2 6 0 463.27 24.62
 -2 6 0 455.64 24.75
 2 -6 0 477.63 24.68
 -6 -2 0 448.56 24.38
 -6 -2 -2 449.26 26.81
 -2 6 -2 475.76 27.82
 -2 6 2 528.81 26.71
 -2 6 -2 517.93 27.24
 2 -6 2 476.62 27.93
 2 -6 -2 480.66 26.12
 -6 -2 2 448.28 25.55
 2 -6 2 484.61 25.57
 2 -6 2 499.29 27.26
 6 2 -2 471.96 25.21
 -6 -2 -2 534 26.31
 -2 6 2 446.29 26.01
 6 2 2 461.08 26.18
 -6 -2 2 487.32 25.91
 6 2 2 456.78 26.69
 -2 6 2 486.92 26.81
 6 2 -2 452.6 25.73
 2 -6 -4 45.84 9.81
 -2 6 -4 37.11 13.02
 2 -6 -4 44.84 12.37
 6 2 -4 40.7 3.67
 -2 6 4 50.41 11.35
 -2 6 -4 27.26 13.56
 -2 6 4 34.23 13.68
 -6 -2 4 39.85 12.01
 -6 -2 -4 30.49 8.64
 6 2 4 28.64 13.05
 6 2 4 20.36 9.71
 -6 -2 4 31.68 11.48
 2 -6 4 33.26 13.18
 -6 -2 -4 30.08 13.23
 6 2 -4 74.39 11.4
 -2 6 6 10.84 17.84
 6 2 -6 -5.57 6.93
 6 2 -6 8.28 5.97
 -2 6 6 18.41 15.27
 -2 6 -6 -13.49 14.71
 2 -6 -6 2.12 11.17
 -6 -2 6 4.66 16.05
 -6 -2 -6 4.69 10.81
 2 -6 6 -9.33 16.47
 -2 6 6 -9.27 11.84
 2 -6 -6 -2.12 16.19
 -6 -2 6 5.4 13.97
 -6 -2 6 -2.55 9.62
 6 2 6 16.16 11.43
 -2 6 -6 5.71 15.61
 6 2 -6 -10.8 14.47
 -6 -2 -8 -10.48 15.1
 -6 -2 8 -0.93 19.77
 -6 -2 8 2.47 17.19
 6 2 -8 -16.5 17.88
 -6 -2 -8 7.3 17.99
 -3 6 1 2116.63 102.74
 -3 6 -1 2018.71 102.15
 6 3 1 2102.97 102.46
 6 3 -1 2098.66 102.1
 -6 -3 -1 2176.78 102.71
 3 -6 -1 2121.73 102.68
 -3 6 -1 1985.87 103.21
 3 -6 -1 2082.13 102.57
 3 -6 1 2062.45 102.17
 -6 -3 1 2084.87 101.77
 -6 -3 1 2067.17 101.97
 -3 6 1 2017.15 102.51
 -6 -3 1 2116.14 102.5
 -6 -3 -1 2072.94 102.3
 6 3 1 2058.55 102.26
 -3 6 3 734.39 37.38
 3 -6 3 736.04 38.21
 6 3 3 693.26 37.87
 6 3 -3 680.77 36.47
 -6 -3 3 716.8 36.82
 6 3 3 730.17 37.06
 -3 6 -3 723.72 38.63
 -3 6 3 623.18 38.12
 -6 -3 3 717.38 36.75
 -3 6 -3 715.79 38.34
 -6 -3 -3 685.01 36.42
 3 -6 -3 681.87 36.42
 3 -6 3 673.04 36.55
 -3 6 3 689.41 36.43
 3 -6 -3 685.39 37.69
 3 -6 3 699.86 38.49
 -6 -3 -3 678.9 38
 -3 6 5 35.82 10.98
 6 3 -5 31.36 5.8
 -6 -3 5 46.61 12.14
 -3 6 -5 30.67 14.63
 -6 -3 5 31.33 8.18
 -6 -3 -5 35.93 9.82
 -3 6 5 58.63 14.96
 -3 6 5 31.8 13.5
 3 -6 5 34.74 13.98
 3 -6 -5 34.32 9.64
 3 -6 -5 49.69 13.5
 6 3 5 37.4 13.83
 -3 6 -5 14.73 13.98
 -6 -3 5 35.9 13.69
 6 3 5 40.01 10.89
 6 3 -5 62.47 12.73
 -3 6 7 43.91 17.74
 -6 -3 -7 29.8 12.78
 -3 6 7 24.99 12.79
 -3 6 7 10.82 19.61
 -3 6 -7 40.27 19.07
 3 -6 -7 36.74 17.74
 3 -6 7 -0.86 17.87
 6 3 -7 55.84 16.42
 3 -6 -7 20.39 11.11
 6 3 7 21.58 12.38
 -6 -3 7 9.46 18.34
 -3 6 -7 8.19 15.26
 -6 -3 -7 21.15 14.9
 -6 -3 7 -4.16 15.7
 6 4 0 213.16 14.77
 4 -6 0 351.57 17.72
 6 4 0 206 16.49
 -4 6 0 368.72 17.96
 -6 -4 0 243.42 15.77
 -4 6 0 395.21 19.95
 -6 -4 0 228.44 14.95
 -6 -4 0 230.46 13.19
 6 4 -2 722.95 35.38
 6 4 -2 670.58 34.55
 -4 6 2 674.06 37.08
 -4 6 -2 668.11 38.14
 4 -6 2 700.09 38.15
 -6 -4 2 654.98 34.47
 -6 -4 2 700.55 35.63
 4 -6 2 668.49 35.87
 -4 6 2 613.45 36.75
 6 4 2 724 36.78
 4 -6 -2 676.01 35.69
 6 4 2 662.1 36.7
 -4 6 2 726.02 36.77
 4 -6 -2 691.12 36.73
 -4 6 2 667.04 35.8
 -6 -4 2 686.96 35.21
 6 4 -2 758.49 35.06
 -6 -4 2 721.05 35.16
 -6 -4 -2 732.71 36.33
 -4 6 -2 745.15 37.23
 -6 -4 -2 686.22 36.72
 -4 6 4 188.04 16.77
 6 4 4 174.58 16.85
 6 4 -4 146.61 13.58
 -4 6 4 122.48 14.68
 -6 -4 4 169.3 14.61
 4 -6 4 171.38 14.96
 -4 6 -4 177.17 16.92
 -6 -4 4 154.99 13.46
 4 -6 -4 180.17 16.44
 6 4 -4 137.68 8.93
 -6 -4 -4 168.48 12.55
 6 4 4 167.7 13.57
 4 -6 -4 163.34 11.95
 -6 -4 -4 177.3 16.14
 -4 6 -4 171.77 17.14
 4 -6 4 203.06 13.92
 -4 6 4 213.16 14.3
 -4 6 6 13.62 15.53
 -4 6 6 5.37 16.95
 -4 6 6 6.64 12.2
 6 4 6 7.85 12.01
 -6 -4 -6 -8.03 14.1
 4 -6 6 14.85 16.24
 4 -6 -6 -0.7 15.93
 -6 -4 6 -8.44 15.4
 -6 -4 -6 -4.29 11.64
 -6 -4 6 -2.85 8.15
 6 4 -6 -10.7 7.09
 -4 6 -6 -27.62 17.32
 6 4 -6 -34.99 15.38
 4 -6 -6 25.25 10.41
 6 4 6 -17.63 17.94
 -6 -4 6 -9.11 13.93
 -4 6 -6 2.5 15.69
 -6 -4 -8 -3.79 15.21
 -6 -4 8 -5.45 19.85
 -6 -4 -8 -1.72 19.02
 -6 -4 8 13.44 17.25
 6 4 -8 -8.18 18.32
 5 -6 -1 336.24 24.21
 -6 -5 1 428.33 22.46
 -6 -5 1 425.93 21.73
 -5 6 -1 423.63 23.45
 6 5 -1 430.24 22.11
 6 5 -1 414.24 23.5
 6 5 1 397.05 23.05
 6 5 -1 477.87 22.93
 -5 6 1 400.98 24.17
 5 -6 1 471.95 23.88
 5 -6 -1 401.29 23.78
 -6 -5 -1 448.76 23.22
 -5 6 1 394.35 23.57
 5 -6 -3 544.05 31.73
 -6 -5 3 542.52 29.55
 5 -6 3 572.22 30.71
 -6 -5 3 551.67 28.97
 5 -6 3 544.39 33.08
 -6 -5 -3 541.95 30.39
 -6 -5 3 575.59 29.8
 6 5 3 570.01 32.2
 6 5 -3 544.44 28.57
 6 5 -3 559.51 29.93
 -6 -5 -3 560.37 31.77
 -5 6 -3 551.61 33.01
 -5 6 -3 556.44 28.55
 -6 -5 3 631.09 30.28
 -5 6 -3 592.01 32.65
 6 5 3 584.54 31.01
 -6 -5 -3 579.43 31.74
 -5 6 3 553.06 31.08
 5 -6 -3 566.05 29.74
 -5 6 3 561.05 29.72
 5 -6 3 507.01 31.51
 -5 6 3 612.76 32.32
 6 5 5 86.32 16.76
 6 5 -5 81.01 14.06
 5 -6 -5 91.53 15.41
 6 5 5 123.67 13.54
 -6 -5 5 104.69 14.57
 -6 -5 5 71.52 8.73
 -5 6 5 121.69 16.71
 -5 6 5 120.13 15.22
 -5 6 -5 98.78 15.89
 6 5 -5 98.76 8.53
 -6 -5 -5 85.38 16.27
 -6 -5 -5 99.9 12
 5 -6 5 107.55 16.2
 -5 6 -5 90.21 16.49
 -6 -5 -5 103.63 14.46
 5 -6 -5 121.28 10.73
 5 -6 5 108.11 13.51
 -5 6 -5 71.85 6.55
 -5 6 5 98.05 13.28
 -6 -5 5 110.11 13.7
 -6 -5 7 7.28 15.71
 6 5 7 26.92 13.53
 6 5 -7 7.76 15.67
 -5 6 -7 7.08 19.39
 -6 -5 -7 0.7 14.52
 -5 6 7 -3.38 13.01
 -5 6 7 -1.8 19.61
 5 -6 7 -26.67 18.59
 -5 6 -7 -6.22 15.6
 -6 -5 -7 0.58 12.98
 5 -6 -7 24.39 17.75
 -5 6 7 10.87 17.22
 -6 -5 7 31.56 18
 6 -6 0 1085.71 57.19
 6 6 0 1198.27 55.95
 6 6 0 1078.96 57.03
 -6 -6 0 1063.53 56.93
 6 -6 0 1084.51 57.65
 -6 -6 0 1150.55 55.73
 -6 6 0 1090.42 57.56
 -6 -6 0 1185.45 56.87
 6 6 0 1040.97 57.04
 -6 6 0 1184.9 57.1
 -6 6 -2 57.12 8.62
 6 -6 2 76.61 14.37
 6 -6 -2 65.85 11.87
 -6 -6 -2 37.37 11.3
 -6 6 -2 62.43 10.33
 -6 -6 2 68.16 7.79
 -6 -6 -2 95.38 11.41
 -6 6 2 60.06 9.76
 6 6 -2 56.33 8.18
 6 -6 -2 85.83 9.89
 -6 -6 2 61.41 8.92
 -6 6 -2 67.53 14.53
 -6 -6 2 56.48 7.16
 -6 -6 -2 55.19 12.11
 6 -6 2 80.78 10.99
 -6 -6 2 56.99 7.94
 6 6 -2 71.31 8
 6 6 2 68.26 12.06
 6 6 2 66.16 10.83
 -6 6 -4 10.39 14.35
 -6 -6 4 -3.65 8.94
 -6 6 4 -3.18 12.64
 6 -6 4 -5.47 12.48
 -6 -6 4 0.23 7.53
 6 -6 -4 6.12 12.43
 -6 -6 4 -4.77 7.17
 6 6 -4 6.32 6.54
 -6 6 4 15.04 11.59
 6 6 -4 6.95 10.37
 6 -6 -4 12.7 7.76
 -6 -6 -4 -5.92 9.88
 -6 6 -4 9.41 13.57
 -6 -6 4 4.19 10.88
 -6 -6 -4 12.06 12.1
 -6 6 -4 5.17 5.36
 -6 6 4 -13.22 13.75
 6 -6 4 -4.28 11.07
 6 6 4 8.95 13.74
 -6 -6 -4 -2.1 12.92
 6 6 4 -0.42 9.93
 6 6 6 12.96 12.7
 6 6 -6 -4.76 14.21
 -6 -6 -6 -0.76 16.48
 -6 6 6 9.56 15.8
 6 -6 -6 4.02 9.27
 6 6 6 19.61 17.58
 -6 -6 6 -12.6 15.09
 -6 6 -6 10.96 15.42
 -6 -6 -6 16.53 13.8
 -6 -6 6 -31.16 14.13
 -6 6 -6 7.17 4.98
 -6 6 -6 -9.31 17.69
 -6 -6 6 -1.72 6.23
 -6 6 6 -15.33 17.76
 -6 -6 6 -0.23 7.06
 -6 6 6 4.83 12.34
 6 6 -6 -3.31 7.78
 -6 -6 -6 -1.58 12.08
 6 -6 6 -0.61 13.74
 6 -6 -6 0.71 15.8
 6 -6 6 -10.83 16.92
 -6 6 -8 -14.51 17.39
 -6 -6 8 -53.27 20.35
 6 6 -8 -2.45 18.19
 -6 -6 -8 0.78 16.1
 -6 -6 8 18.9 17.12
 -6 -7 1 602.69 30.55
 7 -6 1 522.55 32.77
 6 7 -1 576.89 30.56
 6 7 1 579.2 31.78
 -7 6 -1 583.91 31.19
 -6 -7 1 563.1 28.87
 -6 -7 -1 588.29 30.69
 6 7 1 563.64 30.51
 7 -6 1 527.66 31.69
 -6 -7 1 611.93 30.18
 -7 6 1 567.94 31.59
 -7 6 1 520.72 31.16
 7 -6 1 577.53 31.34
 7 -6 -1 569.57 31.34
 -6 -7 1 592.14 28.64
 6 7 -1 597.85 30.75
 7 -6 -3 286.11 18.84
 -6 -7 3 271.91 16.33
 -7 6 -3 241.4 15.25
 6 7 3 266.92 17.63
 -6 -7 -3 246.29 18.83
 7 -6 -3 240.57 15.68
 -7 6 3 269.79 19.29
 -6 -7 3 257.38 16.04
 7 -6 3 273.75 17.95
 -6 -7 -3 257.13 17.16
 -7 6 3 262.88 15.54
 6 7 -3 260.06 15.34
 6 7 -3 242.91 16.3
 -6 -7 -3 254.85 18.58
 -7 6 -3 250.59 20.61
 7 -6 3 240.24 20.49
 6 7 3 269.74 19.41
 -6 -7 3 237.43 14.79
 -6 -7 3 242.19 15.16
 7 -6 -3 231.12 18.91
 7 -6 5 -3.37 15.62
 -7 6 -5 -5.11 5.87
 6 7 -5 -12.86 7.78
 -6 -7 5 25.4 10.84
 6 7 5 -15.32 15.16
 -7 6 5 4.52 13.6
 7 -6 5 2.68 12.17
 -6 -7 -5 6.48 14.45
 -7 6 5 2.03 12.13
 -7 6 -5 0.67 14.77
 -6 -7 -5 -12.21 12.93
 7 -6 -5 -16.47 14.26
 -6 -7 -5 -0.48 10.9
 -7 6 -5 -8.74 15.42
 7 -6 -5 -4.63 7.93
 6 7 5 1.51 11.93
 -6 -7 5 -2.5 12.45
 -7 6 5 -4.51 14.68
 -6 -7 5 -2.32 6.16
 6 7 -5 29.33 12.85
 -6 -7 7 33.84 15.04
 -7 6 -7 20.55 17.04
 6 7 7 47.36 20.9
 7 -6 7 28.53 19.87
 6 7 7 15.03 14.22
 6 7 -7 20.55 16.66
 -6 -7 -7 23.73 15.4
 -7 6 7 -2.69 20.28
 -6 -7 7 19.57 17.31
 -6 -7 -7 31.4 14.05
 7 -6 7 40.4 16.76
 7 -6 -7 34.18 18.09
 -7 6 -7 37.41 20.18
 -7 6 7 52.09 18.9
 -7 6 7 45.05 14.71
 -5 -7 0 -3.77 9.53
 -7 5 0 -16.56 10.34
 -7 5 0 16.48 11.32
 7 -5 0 1.28 12.15
 5 7 0 -9.32 10.29
 5 7 0 -0.48 9.07
 7 -5 0 -11.67 11.13
 -5 -7 0 -7.47 6.94
 5 7 0 -6.92 5.74
 -5 -7 0 -10.17 10.2
 -7 5 -2 613.42 37.01
 -5 -7 -2 675.41 35.91
 7 -5 -2 696.25 35.55
 7 -5 -2 650.55 34.36
 -7 5 -2 728.78 35.3
 -5 -7 2 672.04 33.77
 5 7 -2 607.46 33.96
 7 -5 -2 597.3 35.6
 -5 -7 2 652.49 33.16
 5 7 -2 648.23 34.19
 7 -5 2 645.98 35.92
 5 7 2 655.27 35.67
 -5 -7 -2 658.05 35.05
 -5 -7 2 693.87 34.48
 5 7 -2 672.45 33.99
 -7 5 -2 682.26 34.43
 -5 -7 2 720.16 34
 7 -5 2 656.34 35.33
 5 7 2 631.1 35.2
 -5 -7 -2 659.63 35.51
 -7 5 2 647.54 34.07
 5 7 4 17.98 10.92
 -5 -7 -4 25.2 10.01
 -7 5 4 4.08 12.79
 -5 -7 4 19.17 8.86
 5 7 -4 11.11 10.73
 -7 5 -4 25.61 14.52
 5 7 4 -7.92 13.83
 -5 -7 4 16 9.73
 7 -5 4 17.66 11.18
 -7 5 4 31.1 11.4
 -5 -7 -4 -8.34 11.38
 -7 5 -4 9.46 6.6
 5 7 -4 18.98 7.65
 -5 -7 4 12.48 5.4
 -7 5 4 29.16 12.38
 7 -5 -4 8.88 13.1
 7 -5 -4 5.38 7.24
 -5 -7 4 7.02 10.76
 -5 -7 -4 7.44 12.65
 7 -5 6 37.76 17.28
 -7 5 -6 15.79 7.64
 -7 5 -6 1.42 15.95
 5 7 6 27.88 17.53
 -5 -7 6 7.11 3.75
 -5 -7 -6 22.93 13.78
 -5 -7 6 -3.8 14.9
 7 -5 -6 35.1 16.55
 -7 5 6 7.26 16.45
 -7 5 6 35.78 13
 -5 -7 -6 -8.28 12.38
 -5 -7 6 0.64 4.13
 7 -5 6 34.53 14.42
 5 7 -6 9.19 15.12
 5 7 6 22.54 13.03
 7 -5 -6 23.85 8.46
 -7 5 6 29.93 17.42
 -5 -7 6 29.47 13.33
 5 7 -6 33.08 9.57
 -7 5 -6 9.4 17.95
 5 7 -8 -20.96 18.95
 -5 -7 8 -1.78 19.37
 -5 -7 8 -5.93 16.5
 -7 5 -8 -7.17 17.44
 -5 -7 -8 -3.76 14.98
 4 7 1 982.79 48.8
 7 -4 1 943.85 49.26
 4 7 -1 987.73 48.28
 4 7 -1 997.61 48.61
 -7 4 1 912.57 48.65
 7 -4 1 865.62 50.16
 -4 -7 1 1004.25 47.9
 7 -4 -1 923.36 48.87
 -7 4 -1 875.3 49.09
 -4 -7 -1 915.69 48.79
 7 -4 1 917.65 49.24
 -7 4 -1 889.95 49.2
 -4 -7 1 1026.25 48.77
 -4 -7 1 1047.72 48.13
 -7 4 3 -11.49 12.27
 -4 -7 3 5.45 4.79
 4 7 -3 6.13 8.48
 4 7 -3 5.31 10.01
 7 -4 -3 0.8 12.08
 -4 -7 3 4.47 6.2
 -4 -7 -3 -5.07 13.01
 -4 -7 -3 14.33 9.55
 7 -4 3 11.59 10.93
 -4 -7 3 15.58 9.93
 -4 -7 -3 -2.45 10.98
 -7 4 -3 -12.24 14.99
 4 7 3 0.89 13.2
 -4 -7 3 15.53 10.13
 7 -4 -3 3.73 6.98
 -7 4 3 9.86 6.2
 4 7 3 -4.67 10.68
 -7 4 3 6.53 12.17
 -7 4 -3 -7.99 7.68
 7 -4 -3 32.54 11.75
 7 -4 3 -3.99 12.19
 -4 -7 5 -3.72 2.74
 -7 4 -5 -9.8 7.12
 -4 -7 5 0.52 13.27
 4 7 5 -6.15 11.04
 7 -4 -5 -9.53 6.41
 -7 4 5 -4.86 14.67
 4 7 -5 0.51 12.69
 -4 -7 -5 3.79 13.41
 -4 -7 5 11.41 10.75
 -4 -7 -5 13.27 12.54
 7 -4 5 -6.02 12.34
 -7 4 -5 -10.55 15.08
 4 7 5 -6.83 14.35
 -7 4 5 1.83 10.82
 -7 4 5 1.81 13.56
 7 -4 -5 -27.19 13.85
 7 -4 5 -2.75 8.29
 4 7 -5 6.31 8.93
 -4 -7 5 1.62 3.02
 -7 4 -5 16.75 14.77
 -4 -7 -5 5.26 11.28
 -4 -7 7 -16.2 14.98
 -4 -7 -7 20.67 13.67
 -7 4 7 23.07 13.24
 -4 -7 7 28.59 17.27
 7 -4 7 -17.54 20.01
 -7 4 7 29.46 17.77
 4 7 -7 -16.4 16.94
 7 -4 7 -8.29 16.27
 -7 4 -7 9.71 17.26
 4 7 7 -1.2 13.57
 -7 4 7 -54.32 20.08
 -7 4 -7 3.59 19.42
 7 -4 -7 -1.55 17.2
 -4 -7 -7 2.65 14.16
 -3 -7 0 -4.8 8.64
 3 7 0 2.92 11.09
 -7 3 0 0.26 11.05
 -3 -7 0 -8.09 10.41
 3 7 0 10.01 8.98
 7 -3 0 -6.54 11.42
 -7 3 2 73.6 12.57
 7 -3 -2 46.36 11.5
 7 -3 -2 52.19 10.87
 3 7 -2 60.99 9.68
 -7 3 -2 67.83 9.27
 3 7 -2 50.46 6.89
 -3 -7 2 61.69 6.43
 -3 -7 2 52.33 9.86
 3 7 2 73.58 11.85
 -3 -7 -2 62.52 11.09
 7 -3 2 90.35 13.05
 -3 -7 2 58.23 9.32
 3 7 -2 61.51 9.88
 -7 3 -2 71.09 13.76
 -3 -7 -2 62.8 11.81
 -7 3 -2 41.78 14.5
 3 7 2 53.05 10.59
 7 -3 2 64.8 11.45
 3 7 2 59.39 11.74
 -7 3 2 51.31 6.85
 -3 -7 -2 54.61 10.51
 7 -3 -2 57.01 7.85
 3 7 -4 5.96 9.33
 -3 -7 -4 -1.34 10.73
 -7 3 -4 -4.61 7.21
 -7 3 4 -5.19 12.28
 -3 -7 4 -11.61 11.32
 7 -3 -4 -8.78 4.89
 3 7 4 -6.08 10.97
 -3 -7 -4 10.97 13.07
 -3 -7 4 -16.27 10.86
 7 -3 -4 -17.08 11.67
 3 7 4 13.38 12.62
 7 -3 4 12.85 11.59
 -3 -7 -4 0.41 10.02
 3 7 -4 5.83 11.19
 7 -3 4 -1.08 8.2
 -7 3 4 -3.47 12.61
 -7 3 -4 -2.87 13.54
 7 -3 6 83.43 18.11
 7 -3 -6 64.03 7.37
 3 7 -6 71.37 11.83
 7 -3 -6 53.47 7.66
 7 -3 6 69.71 10.68
 -7 3 6 50.51 16.22
 -7 3 -6 39 16.56
 -3 -7 -6 56.34 13.35
 -3 -7 6 63.48 16.57
 -3 -7 -6 73.53 14.54
 7 -3 -6 73.25 15.83
 -7 3 6 77.28 18.11
 -7 3 6 62.24 12.79
 3 7 -6 52.19 15.95
 -7 3 -6 59.09 17.52
 3 7 6 43.03 13.09
 -7 3 -6 53.2 9.73
 -7 3 -8 3.98 17.36
 -3 -7 8 -1.84 19.39
 3 7 -8 -14.13 18.82
 -3 -7 8 11.88 17.07
 2 7 1 1215.82 60.42
 -2 -7 -1 1182.82 60.46
 -7 2 1 1244.66 60.61
 -7 2 -1 1187.95 60.27
 2 7 -1 1227.34 60.35
 -2 -7 1 1150.87 60.43
 -2 -7 -1 1053.43 60.66
 7 -2 -1 1237.31 60.72
 -2 -7 1 1243.2 59.86
 2 7 -1 1218.3 59.47
 -7 2 1 1167.86 59.91
 -2 -7 1 1210.72 59.39
 7 -2 -1 1207.86 59.94
 -7 2 -1 1239.58 60.48
 7 -2 1 1187.88 60.47
 2 7 3 61.53 11.22
 2 7 -3 67.61 11.8
 7 -2 -3 95.69 12.7
 -7 2 -3 57.06 13.43
 7 -2 -3 59.59 11.79
 -2 -7 -3 55.63 11.54
 -2 -7 -3 59.86 10.54
 2 7 3 68.05 13.79
 7 -2 3 52.68 9.74
 7 -2 3 72.99 12.64
 2 7 -3 59.63 10.85
 -7 2 -3 55.68 8.93
 -2 -7 -3 60.1 13.35
 7 -2 3 65.88 13.29
 -7 2 3 76.59 12.58
 -7 2 3 55.83 12.05
 -2 -7 3 78.3 11.66
 -2 -7 3 66.7 11.76
 -7 2 -3 64.89 15.1
 7 -2 -5 72.67 6.16
 -7 2 5 84.09 11.94
 7 -2 5 97.23 10.41
 2 7 5 103.62 12.43
 7 -2 -5 58.29 6.43
 2 7 -5 102.97 14.97
 2 7 -5 70.47 12.21
 -7 2 5 122.43 15.62
 -2 -7 -5 74.43 12.78
 -7 2 -5 61.55 15.27
 -7 2 5 97.24 14.95
 -2 -7 5 65.97 14.21
 -7 2 -5 103.16 9.55
 7 -2 -5 83.46 14.46
 -2 -7 -5 108.92 12.8
 -2 -7 -7 -3.62 12.96
 2 7 7 13.12 20.09
 2 7 -7 0.78 17.7
 2 7 7 15.65 13.32
 7 -2 -7 17.12 16.65
 2 7 -7 -5.82 12.61
 -7 2 -7 26.22 16.43
 -2 -7 7 -16.7 18.17
 -7 2 7 27.47 18.77
 7 -2 7 20.42 19.96
 -7 2 7 16.78 12.05
 -7 2 7 -25.89 17.63
 -2 -7 -7 17.83 17.6
 -7 2 -7 23.04 18.2
 -7 1 0 6.45 11.5
 1 7 0 22.2 6.54
 -1 -7 0 23.31 8.66
 1 7 0 12.68 8.5
 7 -1 0 29.93 8.54
 1 7 0 19.59 10.81
 7 -1 0 7.22 10.59
 -7 1 2 121.05 12.88
 7 -1 2 109.73 11.11
 -1 -7 -2 140.36 11.95
 1 7 2 138.09 12.71
 -7 1 2 101.73 11.45
 -1 -7 2 87.74 6.25
 -1 -7 -2 125.11 12.1
 -7 1 -2 114.55 10.53
 1 7 2 123.9 14.03
 -1 -7 2 112.03 12.74
 7 -1 2 112.88 12.73
 7 -1 -2 108.9 11.03
 1 7 -2 123.26 11.5
 -1 -7 -2 141.1 13.51
 1 7 2 111.65 11.51
 -1 -7 2 130.73 8.55
 -1 -7 2 136.58 12.24
 7 -1 -2 105.4 12.18
 -7 1 -2 113.71 13.53
 1 7 -2 137 11.85
 -7 1 4 18.99 11.78
 -7 1 -4 3.94 7.54
 -1 -7 4 -10.33 11.31
 7 -1 4 11.67 12.74
 -1 -7 -4 0.42 10.31
 -7 1 4 7.03 12.23
 -7 1 -4 0.57 13.68
 1 7 -4 6.26 11.35
 -1 -7 -4 7.59 10.37
 1 7 4 -15.52 10.38
 7 -1 4 5.56 9.09
 -1 -7 4 -11.08 11.18
 1 7 -4 3.59 12.33
 7 -1 -4 1.64 11.21
 7 -1 -6 36.82 5.57
 1 7 -6 70.25 16.91
 -1 -7 -6 39.94 13.73
 -1 -7 6 62.93 16.74
 7 -1 -6 30.32 6.27
 -7 1 -6 64.84 10.46
 1 7 6 71.73 18.65
 -7 1 6 44.37 11.75
 -7 1 -6 46.62 16.47
 1 7 -6 36.98 13.79
 1 7 6 67.61 12.93
 7 -1 -6 72.39 15.44
 -1 -7 -6 50.13 16.32
 -7 1 6 49.71 17.32
 -7 1 6 60.69 16.2
 7 -1 6 60.71 11.3
 7 -1 -8 4.23 17.68
 -7 1 -8 9.75 16.87
 -7 1 8 20.03 20.58
 -7 1 8 4.41 18.34
 0 7 -1 196.19 14.71
 0 7 1 202.53 13.53
 -7 0 1 182.85 13.95
 7 0 -1 208.22 12.01
 7 0 1 183.5 15.07
 -7 0 -1 177.36 13.44
 -7 0 -1 182.84 14.05
 0 7 1 222.6 14.72
 7 0 1 183.42 13.78
 0 -7 1 163.64 11.55
 0 -7 -1 215.73 14.94
 7 0 1 197.41 14.46
 0 -7 -1 172.48 14.45
 0 7 -1 183 11.46
 0 -7 1 173.89 11.09
 0 7 -1 207.7 10.84
 0 -7 1 193.15 14.91
 0 -7 1 171.26 13.91
 7 0 -1 159.16 14.26
 -7 0 1 182.91 12.11
 -7 0 3 689.45 35.73
 0 -7 3 670.84 35.83
 0 7 -3 674.84 35.8
 7 0 -3 708.02 34.92
 0 7 -3 606.94 35.7
 -7 0 3 671.83 35.3
 0 -7 -3 635.35 35.16
 0 -7 3 652.95 36.1
 0 7 3 702.22 35.32
 -7 0 -3 633.05 36
 7 0 -3 666.3 35.25
 0 7 3 654.69 35.34
 7 0 3 636.57 34.62
 -7 0 -3 649.18 34.47
 0 -7 -3 664.6 35.4
 7 0 3 583.86 36.15
 0 -7 -5 90.25 15.3
 -7 0 -5 71.04 15.65
 0 7 -5 109.77 14.01
 -7 0 5 121.3 15.73
 0 -7 -5 104.21 12.86
 -7 0 -5 109.39 10.09
 0 7 -5 114.37 15.54
 0 7 5 110.49 12.44
 0 7 5 84.01 15.52
 -7 0 5 115.14 14.37
 7 0 -5 103.12 13.99
 0 -7 5 106.9 14.66
 -7 0 5 103.43 11.29
 0 7 -7 21.22 18.68
 0 -7 7 1.64 17.66
 0 7 -7 1.06 13.97
 7 0 -7 27.97 16.4
 -7 0 7 -2.94 10.65
 0 7 7 0.93 19.14
 0 7 7 -6.74 17.44
 -7 0 -7 9.65 18.69
 7 0 7 -16.84 11.95
 0 7 7 8 13.26
 -7 0 -7 31.27 16.42
 0 -7 -7 4.19 17.91
 0 -7 -7 3.29 12.6
 -7 0 7 -14.58 17.9
 -7 0 7 -10.54 16.73
 1 -7 0 27.92 9.75
 -7 -1 0 0.19 9.61
 1 -7 0 37.62 8.53
 -1 7 0 36.39 9.57
 -1 7 0 44.66 8.57
 7 1 0 24.48 7.11
 7 1 0 18.12 9.79
 1 -7 2 23.29 7.21
 -7 -1 -2 14.42 9.18
 7 1 -2 9.29 7.85
 -7 -1 -2 13.63 11.13
 1 -7 -2 27.21 10.9
 1 -7 2 25.56 10.52
 -7 -1 2 14.29 8.14
 7 1 2 3.91 9.81
 -1 7 2 19.62 10.6
 -1 7 2 13.98 9.56
 -1 7 -2 17.86 10.88
 1 -7 2 18.5 12.76
 7 1 2 9.46 10.57
 -1 7 2 5.72 10.71
 7 1 -2 28.61 8.98
 -1 7 -2 14.26 11.24
 1 -7 -2 8.04 9.88
 -7 -1 2 14.25 9.77
 -7 -1 4 -10.23 10.71
 1 -7 -4 -7.21 12.52
 -7 -1 4 -16.2 12.05
 -7 -1 -4 4.19 8.06
 7 1 4 -2.7 9.59
 -1 7 4 -12.78 10.83
 7 1 4 -21.66 12.98
 -1 7 -4 15.53 13
 -1 7 -4 1.44 12.59
 7 1 -4 -20.16 10.71
 -7 -1 -4 -2.05 12.96
 1 -7 4 -0.47 12.44
 1 -7 -4 -21.48 10.17
 1 -7 4 -3.31 12.9
 -7 -1 6 61.58 15.93
 -1 7 6 81.38 16.2
 7 1 6 49.53 11.62
 -1 7 6 83.8 18.27
 1 -7 -6 82.07 12.69
 -1 7 -6 64.45 16.58
 7 1 -6 37.94 4.65
 7 1 -6 42.89 14.72
 -7 -1 -6 33.55 16.61
 -7 -1 6 46.21 11.09
 7 1 -6 34.05 5.13
 1 -7 -6 55.66 17.13
 -1 7 -6 41.99 14.51
 -7 -1 -6 41.29 11.14
 -1 7 6 48.69 13.08
 1 -7 6 59.81 16.63
 -7 -1 6 58.16 16.81
 -7 -1 8 7.65 18.26
 -1 7 8 5.64 14.49
 -7 -1 -8 -14.26 18.49
 7 1 -8 2.47 17.59
 -7 -1 8 0.93 20.16
 -2 7 1 241.85 18.13
 7 2 1 279.11 18.51
 7 2 1 287.81 18.28
 2 -7 1 270.01 16.73
 2 -7 -1 300.52 18.6
 -7 -2 1 294.03 15.85
 2 -7 1 280.07 18.6
 -7 -2 1 285.39 18.42
 -2 7 -1 289.15 19.45
 -7 -2 -1 335.68 18.14
 7 2 1 290.74 17.29
 2 -7 -1 309.41 18.14
 2 -7 1 236.14 19.69
 -7 -2 -1 331.18 18.05
 -2 7 -1 283.36 16.41
 -7 -2 -1 280.75 17.61
 -2 7 -1 322.76 16.49
 -7 -2 1 301.98 17.38
 -2 7 1 285.72 18.35
 7 2 -1 298.77 17.55
 -2 7 1 336.98 18.25
 7 2 -3 81.76 10.89
 7 2 3 109.67 11.44
 2 -7 -3 96.6 14.2
 2 -7 3 95.4 13.37
 -7 -2 3 101.36 11.5
 -2 7 3 75.02 11.28
 2 -7 3 104.31 10.76
 -7 -2 -3 109.57 11.37
 -2 7 -3 110.99 15.47
 -2 7 3 110.83 12.7
 -7 -2 3 68.33 12.19
 2 -7 -3 96.94 10.97
 7 2 3 98.91 13.33
 -2 7 3 87.41 13.44
 2 -7 3 91.21 14.47
 -2 7 -3 102.95 14.43
 -7 -2 -3 88.26 13.93
 -2 7 5 50.69 12.04
 -2 7 -5 48.53 14.43
 -7 -2 5 39.12 13.5
 -7 -2 -5 23.35 9.68
 -2 7 -5 50.26 14.41
 7 2 -5 49.03 12.78
 -2 7 5 63.47 15.99
 2 -7 -5 47.37 14.68
 -7 -2 -5 56.16 14.88
 7 2 5 30.46 10.57
 2 -7 5 30.51 14.49
 -7 -2 5 40.46 9.23
 2 -7 -5 57.15 11.31
 -7 -2 5 47.35 13.46
 7 2 5 46.92 15.07
 -2 7 7 19.47 17.1
 -2 7 -7 2.54 18.25
 -7 -2 -7 -3.5 11.88
 -2 7 -7 -15.69 14.87
 -7 -2 -7 17.45 17.53
 -7 -2 7 -12.25 16.08
 2 -7 -7 7.48 17.67
 2 -7 -7 0.5 11.94
 -7 -2 7 15.02 10.03
 7 2 -7 23.8 15.66
 -7 -2 7 15.79 18.05
 2 -7 7 19.47 18.6
 7 2 7 -1.49 12.02
 -2 7 7 23.34 13.06
 -2 7 7 7.35 20.4
 -7 -3 0 -5.84 8.04
 3 -7 0 -33.35 12.8
 -7 -3 0 -2.78 5.12
 7 3 0 -9.31 8.34
 3 -7 0 -7.32 10.28
 7 3 0 -1.82 10.41
 -3 7 0 -12.57 9.89
 7 3 2 28.51 10.55
 -3 7 2 41.49 11.99
 3 -7 2 41.83 11.2
 -7 -3 2 32.38 9.07
 -7 -3 2 26.59 4.12
 7 3 -2 41.64 8.91
 3 -7 -2 13.56 9.44
 7 3 -2 34.1 7.06
 -7 -3 2 37.01 7.62
 3 -7 -2 53.35 10.98
 -3 7 2 43.59 10.91
 7 3 2 37.94 10.86
 -7 -3 -2 42.63 10.95
 -3 7 -2 47.04 12.71
 3 -7 2 34.03 13.61
 -7 -3 2 36.48 8.16
 3 -7 2 39.19 8.97
 3 -7 -2 28.21 12.01
 -3 7 2 32.71 10.22
 -3 7 -2 35.04 13.25
 -7 -3 -2 40.19 9.68
 3 -7 4 -5.34 13.81
 3 -7 -4 4.68 12.52
 -7 -3 4 15.37 11.17
 7 3 -4 31.6 10.59
 7 3 4 8.58 13.1
 3 -7 -4 7.26 9.13
 3 -7 4 18.71 12.54
 -7 -3 4 21.46 11.3
 -3 7 4 35.44 11.49
 -3 7 -4 2.05 13.02
 -7 -3 -4 2.38 8.88
 -3 7 -4 10.17 13
 -3 7 4 14.7 13.27
 7 3 4 13.8 10.35
 3 -7 4 24.03 10.18
 -7 -3 -4 5.68 12.8
 7 3 -6 -10.51 14.2
 -7 -3 6 -19.43 16.43
 7 3 6 16.84 17.93
 -3 7 -6 39.13 17.68
 3 -7 -6 -3.81 11.37
 -3 7 6 -12.55 18.47
 -7 -3 -6 17.27 10.79
 7 3 -6 10.06 4.12
 -7 -3 6 8.83 9.16
 3 -7 6 24.8 16.34
 7 3 -6 10.41 4.43
 -3 7 6 -6.6 15.97
 7 3 6 25.99 12.46
 3 -7 -6 27.37 16.24
 -3 7 -6 13.93 15.21
 -3 7 6 13.17 12.22
 -7 -3 6 -7.16 14.8
 -7 -3 8 42.75 19.89
 7 3 -8 3.21 17.93
 -7 -3 -8 -4.4 18.78
 -7 -3 8 21.23 17.94
 -7 -3 -8 8.66 16.22
 4 -7 1 1440.83 71.12
 -4 7 1 1397.73 71.68
 -7 -4 1 1457.34 71.47
 -4 7 1 1417.43 71.61
 7 4 1 1455.2 71.23
 -7 -4 1 1475.34 70.69
 4 -7 -1 1448.46 71.62
 -4 7 -1 1454.66 71.17
 -7 -4 -1 1292.89 71.54
 -7 -4 1 1469.87 70.67
 7 4 -1 1405.07 70.82
 4 -7 -1 1381.97 71.71
 7 4 -1 1393.62 71.61
 -7 -4 -1 1446 71.08
 7 4 1 1447.88 71.04
 4 -7 3 237.33 19.5
 7 4 3 258.77 18.46
 4 -7 -3 245.3 18.43
 4 -7 3 287.52 18.37
 -7 -4 -3 273.51 16.26
 7 4 3 223.61 16.53
 -4 7 -3 237.68 19.53
 -4 7 3 259.44 19.06
 -4 7 3 262.95 17.49
 -4 7 -3 254.83 18.3
 -7 -4 3 213.49 15.65
 -7 -4 3 272.45 15.57
 4 -7 -3 250.7 15.76
 4 -7 3 250.82 16.21
 -7 -4 -3 254.25 17.85
 7 4 -3 261.1 15.46
 -7 -4 3 197.45 12.29
 -4 7 -3 205.64 12.27
 -4 7 3 257.15 16.09
 -7 -4 3 242.6 16.16
 4 -7 5 50.13 11.97
 -4 7 5 37.38 12.29
 -4 7 5 52.58 14.3
 -7 -4 5 50.08 13.11
 7 4 -5 23.22 4.32
 7 4 5 42.27 12.29
 -7 -4 -5 42.65 10.72
 4 -7 5 69.31 15.48
 -4 7 -5 77.51 15.87
 4 -7 -5 37.65 9.94
 -4 7 -5 37.49 15.42
 -4 7 5 35.05 15.69
 7 4 -5 28.68 12.71
 -7 -4 5 78.66 12.84
 7 4 5 36.27 15.7
 -7 -4 -5 23.54 14.67
 4 -7 -5 64.95 14.65
 -7 -4 -7 19.44 16
 -4 7 7 -19.23 19.65
 7 4 7 -24.02 13.94
 7 4 -7 -5.52 15.56
 -4 7 7 -0.85 17.52
 -4 7 -7 -18.79 16.11
 -7 -4 -7 24.85 12.26
 -7 -4 7 2.3 17.21
 -4 7 7 33.13 13.32
 -7 -4 7 2.75 16.11
 4 -7 7 -13.1 19.11
 4 -7 -7 39.81 17.92
 -4 7 -7 -14.9 19.37
 5 -7 0 -8.01 11.44
 -5 7 0 9.74 9.44
 7 5 0 -3.65 10.64
 5 -7 0 -7.51 10.2
 -7 -5 0 -7.76 10.01
 7 5 0 2.32 7.78
 -7 -5 0 -4.91 4.78
 -7 -5 0 -9.4 6.89
 -7 -5 0 -5.13 9.64
 -5 7 0 0.3 11.47
 -5 7 2 50.21 12.28
 7 5 -2 32.55 6.61
 -7 -5 2 22.3 6.23
 -7 -5 -2 32.37 10.73
 7 5 -2 19.67 7.47
 -7 -5 2 17.62 7.58
 7 5 2 42.25 11.14
 -5 7 -2 41.69 14.4
 7 5 2 29.89 11.02
 5 -7 -2 34.91 9.66
 5 -7 2 37.82 14.12
 -7 -5 2 34.52 7.13
 -5 7 -2 37.79 9.52
 -7 -5 -2 14.51 9.83
 -5 7 2 19.44 9.51
 5 -7 -2 47.99 11.16
 7 5 -2 38.86 6.65
 5 -7 2 40.73 9.89
 -5 7 -2 21.16 12.59
 -7 -5 2 22.45 6.33
 -7 -5 4 17.36 10.9
 -5 7 4 8.63 11.71
 -7 -5 -4 14.93 9.62
 7 5 4 17.86 10.67
 7 5 4 25.01 12.84
 -5 7 4 11.32 9.06
 5 -7 -4 7.67 8.72
 5 -7 4 25.08 10.72
 7 5 -4 13.02 4.32
 -5 7 -4 14.89 3.51
 5 -7 4 30.8 13.83
 -5 7 4 -29.57 14.19
 -5 7 -4 16.43 13.87
 -5 7 -4 -6.8 13.91
 5 -7 -4 19.48 12.9
 7 5 -4 15.88 10.24
 -7 -5 4 30.79 10.33
 -7 -5 -4 5.26 12.9
 -7 -5 4 8.48 8.25
 7 5 -6 6.22 5.52
 5 -7 6 28.93 17.04
 -5 7 6 19.61 18.22
 -7 -5 -6 8.07 12.09
 -7 -5 6 1.89 15.24
 -5 7 -6 -6.89 17.15
 -5 7 -6 -5.35 16.03
 5 -7 -6 23.18 16.19
 5 -7 6 14.08 13.54
 -5 7 6 11.87 15.97
 -7 -5 -6 2.62 14.64
 -7 -5 6 -8.78 8.42
 -7 -5 6 3.94 13.99
 -5 7 6 6.61 12.56
 -7 -5 -6 -2.28 16.66
 5 -7 -6 10.24 10.39
 7 5 -6 17.34 14.06
 7 5 6 17.04 12.71
 7 5 6 -13.09 17.84
 7 5 -8 5.58 17.48
 -7 -5 8 -6.24 17.5
 -7 -5 8 0.88 19.15
 5 -7 8 4.78 16.96
 -7 -5 -8 7.18 16.59
 7 6 -1 1.03 6.44
 7 6 1 -2.9 8.47
 7 6 -1 4.59 8.66
 -6 7 1 9.32 11.28
 -7 -6 1 2.77 8.01
 7 6 1 -7.95 8.5
 -7 -6 1 -4.5 5.07
 -7 -6 -1 7.53 11.1
 6 -7 1 -5.02 9.62
 6 -7 -1 8.4 11.38
 -6 7 -1 1.57 9.24
 -7 -6 -1 -1.23 8.65
 7 6 -1 -0.54 9.43
 -7 -6 1 3.45 8.62
 6 -7 -1 13.22 10.17
 -6 7 1 3.25 10.16
 -7 -6 3 244.61 15.02
 7 6 -3 218.43 14.88
 -7 -6 -3 235.03 16.16
 7 6 3 234.82 16.9
 -6 7 3 199.27 16.97
 6 -7 3 229.07 19.75
 -7 -6 3 218.73 14.53
 7 6 3 206.02 17.68
 -6 7 -3 251.31 18.94
 -7 -6 3 228.08 14.16
 -7 -6 3 238.6 13.74
 7 6 -3 210.48 13.08
 6 -7 -3 237.22 15.25
 -6 7 -3 228.15 13.57
 6 -7 -3 245.15 18.08
 -7 -6 -3 251.56 17.81
 6 -7 3 240.17 16.19
 -6 7 3 231.22 18.57
 -6 7 3 189.47 14.78
 -7 -6 -3 225.42 17.91
 -6 7 -3 190.2 19.89
 -6 7 -5 11.22 4.24
 -6 7 -5 29.52 15.9
 -6 7 -5 22.04 14.98
 6 -7 5 24.52 12.28
 7 6 -5 20.48 12.47
 -7 -6 5 18.13 11.89
 7 6 5 33.41 12.23
 -7 -6 5 23.12 8.38
 -6 7 5 31.83 15.14
 6 -7 -5 13.79 14.43
 -7 -6 -5 11.57 11.01
 6 -7 5 13.27 14.81
 -6 7 5 41.47 12.33
 -7 -6 -5 26.29 13.83
 -7 -6 -5 23.99 14.38
 6 -7 -5 11.7 9.3
 -7 -6 5 22.26 13.01
 7 6 -5 15.02 5.67
 7 6 5 4.85 14.9
 -6 7 5 -1.29 14.02
 -6 7 7 32.91 20.46
 -7 -6 -7 13.29 19.13
 -6 7 -7 35.37 17.9
 -7 -6 7 23.46 15.69
 -7 -6 -7 10.26 13.17
 7 6 -7 21.35 16.06
 7 6 7 31.97 14.41
 6 -7 7 26.13 15.86
 -6 7 7 39.48 13.96
 6 -7 7 15.39 19.51
 -6 7 7 17.33 18.36
 -6 7 -7 36.16 19.72
 6 -7 -7 -8.35 18.13
 -7 -6 7 -16.47 17.37
 7 6 7 25.16 19.72
 -7 -6 -7 19.87 15.85
 -7 -7 0 -7.7 9.88
 7 7 0 -0.94 7.06
 7 7 0 6.56 10.6
 7 -7 0 4.19 11.1
 -7 7 0 -5.1 12.28
 -7 7 0 -5.37 10.78
 -7 -7 0 -0.57 9.93
 7 -7 0 5.87 13.06
 -7 -7 0 3.9 6.34
 7 7 0 -10.2 10.01
 -7 -7 2 196.52 12.14
 7 7 -2 199.79 12.24
 -7 7 -2 199.38 14.92
 7 7 2 218.81 15.55
 -7 -7 2 210.27 13.22
 7 7 -2 198.45 13.17
 7 7 2 198.64 15.85
 7 -7 2 212.48 15.18
 -7 -7 2 179.44 12.69
 7 7 -2 217.37 11.96
 -7 -7 -2 216.64 15.68
 -7 -7 -2 191.02 15.86
 -7 -7 2 195.42 11.67
 -7 7 -2 161.19 18.32
 7 -7 -2 214.95 16.9
 7 -7 -2 173.45 14.34
 7 7 -2 163.78 13.61
 -7 7 2 180.62 13.93
 7 7 4 14.92 11.4
 7 7 -4 3.86 10.06
 -7 7 -4 22.58 15.82
 -7 -7 -4 -15.19 13.66
 -7 -7 -4 15.79 12.4
 -7 -7 4 -2.15 8.1
 -7 -7 4 18.05 7.51
 -7 7 4 8.49 13.3
 7 7 4 36.4 14.26
 7 7 -4 13.31 6.56
 -7 7 4 -5.01 13.61
 7 -7 -4 11.56 8.56
 -7 7 4 17.53 8.68
 -7 7 -4 -0.36 6.06
 -7 7 -4 14.58 14.01
 -7 -7 4 1.62 8.47
 7 -7 -4 -6.98 13.13
 7 -7 4 0.45 11.46
 -7 -7 -4 6.89 10.43
 -7 7 4 7.7 11.8
 -7 -7 4 0.74 10.22
 -7 7 6 97.8 15.03
 7 7 6 81.28 14.63
 7 -7 6 74.66 18.44
 -7 7 -6 109.15 19.37
 -7 -7 6 70.81 7.98
 -7 -7 6 107 14.45
 -7 7 6 101.31 19.81
 -7 -7 -6 74.81 13.88
 -7 7 -6 84.76 6.81
 -7 -7 -6 60.24 16.07
 7 7 6 64.31 18.38
 -7 -7 -6 95.99 19.05
 7 -7 -6 82.53 17.51
 7 -7 6 75.54 15.19
 -7 7 -6 93.28 17.88
 7 7 -6 63.36 8.35
 -7 -7 6 129.94 16.9
 -7 7 6 98.24 18.23
 -7 -7 6 68.49 8.79
 7 7 -6 93.81 15.5
 7 -7 -6 111.32 10.73
 -7 7 -8 1.61 18.21
 -7 -7 8 -16.41 19.84
 -7 -7 -8 0.82 16.36
 7 7 -8 7.95 17.59
 -7 -7 8 -7.4 17.02
 7 8 -1 10.64 10.08
 -7 -8 1 -3.93 3.77
 -7 -8 1 -3.02 9.48
 7 8 1 3.77 9.28
 8 -7 1 10.07 11.32
 -8 7 -1 -1.6 10.49
 8 -7 1 4.67 14.13
 -7 -8 1 -1.98 4.02
 8 -7 -1 -0.72 12.1
 7 8 -1 4.43 5.03
 8 -7 -1 -6 11.48
 -7 -8 1 10.4 8.69
 7 8 -1 -5.52 8.94
 7 8 1 15.5 10.08
 -8 7 1 11.91 11.99
 -8 7 1 1.52 10.54
 -7 -8 -1 29.21 12.41
 7 8 1 -2.28 11.92
 -7 -8 -1 1.19 9.21
 8 -7 1 12.86 12.14
 -7 -8 -3 818.71 41.85
 -8 7 -3 703.15 39
 8 -7 -3 798.17 39.59
 -7 -8 3 773.66 39.33
 7 8 -3 774.12 39.17
 7 8 3 739.52 41.27
 -7 -8 -3 769.7 41.16
 -7 -8 3 733.47 38.86
 7 8 3 749.35 40.65
 8 -7 3 801.4 40.85
 7 8 -3 754.27 38.86
 -7 -8 3 771.64 38.68
 -8 7 3 763.17 39.28
 8 -7 3 765.79 42.59
 -7 -8 -3 778.09 40.48
 -7 -8 3 741.13 39.27
 8 -7 -3 814.76 41.48
 8 -7 -3 732.8 41.06
 -8 7 -3 762.1 42.92
 7 8 5 62.23 16.38
 -7 -8 -5 35.57 14.12
 8 -7 5 81.62 13.87
 -8 7 -5 63.54 7.36
 -7 -8 5 53.72 13.66
 -7 -8 -5 29.93 16.07
 -7 -8 5 75.94 11.69
 -8 7 -5 75.41 17.9
 -7 -8 5 67.63 7.77
 -8 7 -5 89.1 17.35
 8 -7 5 71.65 16.18
 7 8 -5 66.25 8.58
 7 8 -5 62.35 12.85
 -8 7 5 69.62 16.3
 -8 7 5 63.06 13.41
 8 -7 -5 73.22 15.5
 -8 7 5 71.53 16.42
 8 -7 -5 60.65 9.8
 7 8 5 80.31 13.38
 -7 -8 -5 81.07 13.01
 8 -7 7 3.73 15.99
 -8 7 7 5.48 20.45
 -7 -8 7 6.59 16.91
 -8 7 7 8.01 18.86
 -7 -8 -7 26.98 18.65
 -8 7 7 4.45 13.87
 -7 -8 -7 9.83 13.81
 8 -7 7 12.14 19.81
 7 8 -7 13.83 16.01
 -8 7 -7 1.61 17.2
 -7 -8 -7 -8.39 16.13
 -7 -8 7 25.06 14.5
 7 8 7 -13.81 21.11
 8 -7 -7 1.68 17.91
 -8 7 -7 -0.93 21.02
 7 8 7 0.67 15.08
 6 8 0 514.49 24.79
 -6 -8 0 501.51 26.96
 -8 6 0 479.37 27.87
 8 -6 0 452.29 27.22
 -8 6 0 498.74 27.12
 -6 -8 0 461.83 25.13
 -6 -8 0 492.79 26.41
 8 -6 0 476.69 28.04
 6 8 0 459.07 27.07
 6 8 0 431.93 26.49
 8 -6 2 222.01 18.19
 -6 -8 2 249.7 13.71
 6 8 -2 220.94 14.77
 -8 6 -2 210.31 15.18
 -8 6 2 223.58 14.69
 8 -6 -2 235.2 17.2
 8 -6 -2 214.33 15.7
 6 8 -2 224.68 14.79
 -6 -8 2 223.48 13.59
 -6 -8 -2 258.67 16.01
 6 8 2 232.9 17.2
 8 -6 2 238.61 16.62
 -6 -8 2 212.45 12.3
 -6 -8 -2 233.96 16.92
 6 8 2 222.96 16.89
 -8 6 -2 186.36 18.97
 -8 6 -2 235.63 16.55
 -6 -8 -2 239.59 17.43
 -8 6 -2 179.28 17.47
 -6 -8 2 210.74 15
 -6 -8 4 6.72 9.72
 -8 6 -4 1.29 15.23
 6 8 -4 10.03 8.11
 -8 6 4 -11.83 10.95
 -8 6 -4 -18.12 7.37
 -8 6 4 2.83 12.28
 -6 -8 -4 11.74 12.84
 6 8 -4 7.02 10.25
 -8 6 4 -9.94 7.66
 6 8 4 7.04 13.5
 -6 -8 4 -1.13 10.67
 -6 -8 4 -7.74 7.52
 -8 6 4 -3.22 13.85
 -6 -8 -4 6.03 13.05
 -6 -8 -4 -0.45 10.33
 8 -6 4 19.04 12.14
 8 -6 -4 6.78 13.03
 6 8 4 5.14 11.15
 8 -6 -4 -1.66 7.86
 -8 6 6 174.83 16.07
 6 8 6 144.98 16.04
 6 8 6 137 20.28
 8 -6 6 161.64 17.63
 -6 -8 6 170.86 17.57
 -8 6 6 127.11 19.99
 6 8 -6 109.39 16.59
 -8 6 -6 96.18 18.93
 -8 6 -6 120.36 9.86
 -8 6 -6 130.33 20.32
 8 -6 6 169.36 20.89
 -6 -8 -6 97.05 16.27
 -6 -8 6 134.07 15.37
 -8 6 6 110.35 18.97
 -6 -8 -6 137.45 15.59
 8 -6 -6 137.21 10.94
 -6 -8 -6 163.64 20.32
 6 8 -6 137.61 11.55
 8 -6 -6 149.03 18.42
 -6 -8 -8 3.18 15.58
 -6 -8 8 7.83 19.86
 6 8 -8 -24.58 18.38
 -8 6 -8 -0.83 18.58
 -8 5 -1 6.41 13.52
 -8 5 -1 10.2 10.7
 5 8 1 10 11.56
 8 -5 1 14.01 11.68
 5 8 1 4.8 10.03
 -8 5 1 -2.27 10.5
 5 8 -1 11.14 8.29
 5 8 -1 4.41 9.45
 8 -5 1 34.2 11.05
 -5 -8 1 12.47 7.89
 8 -5 -1 33.18 10.93
 -5 -8 1 8.59 6.72
 8 -5 1 21.45 13.51
 5 8 1 30.84 9.37
 -5 -8 1 33.44 9.67
 -5 -8 -1 27.57 9.63
 8 -5 3 227.15 17.76
 -5 -8 3 245.67 14.11
 -5 -8 3 243.42 16.19
 8 -5 -3 260.5 18.13
 5 8 3 238.42 17.74
 -5 -8 -3 230.82 17.66
 8 -5 -3 245.5 18.24
 -5 -8 -3 283.66 17.13
 8 -5 3 237.07 18.8
 -8 5 3 231.98 14.32
 5 8 -3 255.38 16.16
 -5 -8 3 218.82 16.2
 -8 5 -3 213.88 19.98
 -5 -8 3 245.76 13.84
 5 8 3 243.11 19.03
 5 8 -3 237.46 15.49
 -8 5 3 269.07 19.39
 -8 5 3 237.39 18.14
 8 -5 -3 227.38 14.89
 -5 -8 -3 251.38 18.95
 -5 -8 5 112.38 12.26
 -5 -8 -5 117.56 16.33
 8 -5 -5 113.11 8.56
 -8 5 5 119.09 16.2
 -8 5 5 120.18 13.62
 5 8 5 135.66 14.14
 -8 5 5 117.46 16.36
 5 8 -5 118.25 14.74
 -5 -8 -5 114.84 13.44
 -5 -8 -5 101.45 14.76
 -5 -8 5 101.4 14.72
 -8 5 -5 91.78 8.82
 -8 5 -5 98.5 17.36
 5 8 5 78.17 16.51
 5 8 -5 93.93 10.41
 8 -5 -5 86.3 15.23
 8 -5 5 136.11 14.67
 5 8 -7 24.11 16.7
 -5 -8 -7 22.84 13.81
 -8 5 -7 -15.85 17.36
 5 8 7 26.88 14.5
 -5 -8 7 -15.2 14.47
 -5 -8 -7 -9.79 15.48
 -8 5 7 12.79 18.31
 -8 5 -7 9.23 19.41
 -8 5 7 22.77 19.54
 8 -5 -7 7.15 17.33
 8 -5 7 37.42 20.06
 5 8 7 -6.79 20.64
 8 -5 7 6.86 16.85
 -5 -8 7 12.83 16.74
 -8 5 7 -25.57 13.78
 8 -4 0 101.48 13.95
 -4 -8 0 115.3 12.12
 -4 -8 0 102.07 10.07
 -8 4 0 119.33 13.25
 -4 -8 0 104.44 10.49
 4 8 0 108.39 12.12
 4 8 0 95.85 10.92
 -4 -8 2 200.56 11.04
 4 8 2 175.99 15.36
 4 8 -2 183.47 12.82
 -4 -8 -2 160.5 14.13
 8 -4 2 181 15.09
 -8 4 -2 180.34 15.77
 -8 4 -2 142.07 12.91
 -4 -8 -2 183.12 15.04
 8 -4 2 153.3 15.62
 -4 -8 -2 161.16 15.11
 8 -4 -2 188.55 14.53
 -8 4 2 201.42 16.34
 -8 4 -2 178.68 14.82
 4 8 -2 149.52 11.38
 -8 4 2 175.28 11.6
 -4 -8 2 186.38 12.61
 4 8 -2 195.05 13.06
 -4 -8 2 176.27 13.98
 8 -4 -2 185.31 12.38
 4 8 2 182.21 15.58
 -4 -8 2 139.6 9.44
 8 -4 -2 172.02 14.87
 -4 -8 -4 122.58 15.71
 4 8 -4 111.36 13.25
 -4 -8 4 94.91 6.53
 -4 -8 4 134.09 12.94
 -8 4 4 139.27 14.81
 -8 4 -4 127.85 10.2
 4 8 4 116.42 15.89
 -4 -8 -4 118.48 12.96
 -8 4 -4 117.57 16.32
 4 8 -4 112.37 10.78
 4 8 4 106.4 13.2
 -4 -8 -4 130.91 13.69
 8 -4 4 127.1 13.94
 -8 4 4 125.89 14.56
 8 -4 4 136.04 11.07
 8 -4 -4 112.61 8.43
 -4 -8 4 129.15 10.47
 8 -4 -4 131.46 14.17
 -4 -8 4 108.21 13.14
 4 8 6 71.93 18.81
 -8 4 -6 69.42 17.81
 -4 -8 6 43.48 15.64
 8 -4 6 61.85 15.75
 -8 4 -6 32.22 9.27
 4 8 6 67.01 13.86
 -8 4 6 51.29 13.62
 -4 -8 -6 61.18 14.09
 4 8 -6 29.1 16.22
 -4 -8 -6 54.05 14.16
 8 -4 6 33.58 10.21
 -4 -8 6 44.82 13.43
 8 -4 -6 63.52 16.35
 4 8 -6 63.49 11.49
 -8 4 6 68.26 17.59
 -8 4 6 58.3 18.33
 8 -4 -6 52.14 6.78
 -8 4 -6 44.35 17.87
 -8 4 -8 -9.2 18.51
 4 8 -8 -28.47 18.74
 -4 -8 8 -8.71 16.7
 4 8 8 13.82 15.88
 -4 -8 8 -17.98 19.77
 -4 -8 -8 2.93 14.9
 3 8 1 -0.5 9.94
 3 8 -1 4.74 7.47
 -8 3 1 9.53 9.11
 -8 3 -1 25 13.62
 -3 -8 1 8.8 8.43
 -8 3 -1 -4.23 9.52
 -3 -8 -1 6.42 10.27
 -3 -8 1 3.68 8.99
 8 -3 -1 12.53 9.75
 8 -3 1 -5.22 10
 -8 3 -1 10.02 10.06
 3 8 -1 8.32 9.75
 8 -3 -1 -0.59 11.09
 -3 -8 1 8.81 6.5
 -8 3 -1 -13.5 10.64
 3 8 1 6.67 9.66
 3 8 -3 458.55 23.12
 3 8 3 441.04 24.78
 8 -3 3 338.38 21.75
 8 -3 -3 423.62 23.99
 -3 -8 -3 408.43 24.45
 -8 3 3 352.39 19.55
 3 8 -3 385.41 22.08
 -3 -8 -3 380.77 23.13
 -3 -8 -3 412.17 22.84
 -8 3 3 437.8 24.26
 3 8 3 426.27 22.99
 -8 3 -3 423.56 25.1
 -8 3 3 421.54 23.54
 8 -3 -3 364.56 19.74
 8 -3 3 423.47 23.49
 8 -3 -3 420.41 23.34
 -3 -8 3 455.14 22.73
 -3 -8 3 332.18 19.13
 8 -3 3 414.56 24.31
 -8 3 -3 394.48 21.55
 -3 -8 3 400.66 23.18
 -8 3 -3 386.57 25.94
 8 -3 -5 65.27 6.36
 -8 3 5 94.87 12.34
 -3 -8 5 112.52 14.59
 -8 3 5 75.83 14.83
 8 -3 5 90.84 14.36
 8 -3 -5 81.52 14.77
 -8 3 -5 92.42 9.36
 3 8 -5 72.88 14.9
 3 8 5 89.47 13.15
 -8 3 -5 85.89 16.95
 -3 -8 -5 97.06 13.27
 8 -3 5 80.94 10.88
 3 8 5 76.29 16.77
 -8 3 5 80.66 15.2
 -3 -8 -5 71.02 13.59
 3 8 -5 85.37 11.75
 -8 3 7 35.37 19.19
 -3 -8 7 -8.56 17.49
 8 -3 -7 11.33 16.85
 -8 3 -7 -4.54 19.24
 -8 3 7 31.04 12.62
 3 8 7 25.95 14.07
 8 -3 7 24.91 16.83
 -8 3 -7 55.04 17.59
 8 -3 7 9.39 19.67
 -3 -8 -7 18.11 13.89
 -8 3 7 49.92 18.89
 3 8 -7 67.57 17.67
 -3 -8 7 34.25 14.85
 8 -2 0 1120.16 56.73
 8 -2 0 1097.1 57.43
 -8 2 0 1169.96 57.5
 2 8 0 1062.11 57.38
 -2 -8 0 1140.69 56.7
 2 8 0 1182.47 55.89
 -2 -8 0 1024.17 57.28
 2 8 0 1165.41 56.75
 -2 -8 2 89.15 11.6
 -2 -8 -2 82.61 12.36
 -2 -8 -2 71.44 10.81
 2 8 -2 79.44 11
 8 -2 2 67.4 12.28
 -2 -8 -2 85.74 12.26
 -8 2 2 66.84 6.81
 2 8 2 82.83 12.47
 8 -2 2 64.67 10.9
 8 -2 -2 69.17 12.18
 -2 -8 2 90.53 11.81
 -2 -8 2 82.81 5.92
 8 -2 -2 79.53 7.6
 -8 2 -2 89.98 10.73
 2 8 -2 83.02 10.79
 8 -2 -2 88.35 10.92
 -8 2 2 68.62 12.25
 -8 2 -2 80.22 12.93
 -2 -8 2 100.53 6.61
 2 8 2 65.22 12.79
 -8 2 -4 19.67 12.86
 -8 2 -4 -1.21 14.73
 -2 -8 -4 13.16 10.43
 2 8 4 21.58 13.16
 8 -2 4 17.62 13.26
 8 -2 -4 7.29 11.04
 -8 2 4 16.9 12.65
 8 -2 4 15.78 8.82
 2 8 -4 8.78 10.51
 -8 2 4 19 12.54
 -2 -8 4 7.38 11.99
 2 8 4 31.25 11.02
 -8 2 -4 8.82 8.2
 8 -2 4 15.41 12.02
 2 8 -4 14 11.6
 -2 -8 4 24.81 11.87
 -2 -8 -4 30.44 11.18
 -2 -8 -6 92.36 14.52
 -2 -8 -6 74.72 14.14
 2 8 -6 80.91 12.97
 -8 2 6 82.53 13.05
 -2 -8 6 38.43 15.97
 -8 2 -6 79.57 17.32
 -8 2 6 85.92 16.78
 8 -2 -6 103.54 16.47
 -8 2 -6 80.79 10.72
 2 8 6 96.25 14.06
 -8 2 6 103.01 17.39
 8 -2 6 59.47 11.23
 2 8 -6 57.92 17.4
 -8 2 8 23.99 21.14
 -2 -8 8 -2.94 16.77
 8 -2 -8 14.46 18.15
 2 8 -8 64.19 20.3
 -2 -8 8 7.38 19.24
 2 8 8 -12.1 15
 -8 2 -8 17.72 18.02
 -8 1 -1 234.26 15.32
 -1 -8 -1 181.91 16.06
 -8 1 1 189.75 15.2
 1 8 -1 206.54 12.81
 8 -1 -1 206.69 15.81
 -1 -8 1 213.05 11.33
 1 8 -1 238.34 15.75
 -1 -8 1 210.69 12.82
 -8 1 -1 171.83 17.81
 -1 -8 1 215.14 15.6
 8 -1 1 200.72 14.82
 -8 1 1 196.27 14.37
 -1 -8 -1 224.62 15.54
 -8 1 -1 209.77 15.23
 1 8 1 244.7 14.41
 -1 -8 1 211.72 14.18
 1 8 1 241.06 15.1
 -8 1 -3 274.06 21.86
 8 -1 3 270.85 17.91
 -8 1 -3 319.16 20.31
 1 8 3 285.93 20.55
 8 -1 -3 295 19.37
 1 8 3 263.58 19.13
 -1 -8 3 263.33 19.07
 8 -1 -3 281.72 18.34
 1 8 -3 290.58 19.53
 8 -1 3 297.6 20.8
 1 8 3 288.66 19.11
 -8 1 -3 272.45 17.3
 -1 -8 -3 291.01 19.02
 1 8 -3 302.61 19.2
 -8 1 3 290.46 18.79
 -8 1 3 270.77 19.59
 -1 -8 3 301.82 20.08
 8 -1 3 288.18 19.43
 -1 -8 -3 272.54 18.71
 -1 -8 -5 -0.96 11.05
 -8 1 -5 14.03 8.28
 -8 1 -5 -3.38 14.72
 -8 1 5 25.55 13.38
 8 -1 -5 -0.51 12.97
 8 -1 5 -3.7 9.55
 -1 -8 5 -5.57 12.84
 -8 1 5 -13.77 14.49
 1 8 -5 1.31 11.88
 8 -1 5 9.36 14.46
 -8 1 5 9.67 10.22
 -1 -8 -5 -3.57 11.59
 1 8 5 -2.9 11.27
 1 8 -5 12.42 13.57
 1 8 7 2.83 20.09
 -1 -8 7 2.41 17.54
 8 -1 -7 8.66 15.82
 1 8 7 12.11 17.81
 -1 -8 -7 -26.49 18.82
 -8 1 -7 6.39 17.96
 1 8 -7 9.01 13.81
 8 -1 7 19.62 11.82
 -1 -8 -7 -11.25 13.02
 -8 1 7 -0.94 11.44
 -8 1 -7 2.69 19.44
 1 8 -7 20.88 17.97
 -8 1 7 32.63 17.7
 1 8 7 13.29 13.78
 -8 1 7 -17.86 18.39
 -8 0 0 599.51 31.4
 0 8 0 604.99 30.3
 8 0 0 565.46 30.4
 0 -8 0 620.7 30.28
 0 8 0 591.68 31.07
 8 0 0 574.01 31.72
 0 -8 0 565.2 31.02
 8 0 2 24.48 11.19
 0 -8 2 31.28 6.82
 -8 0 2 28.72 8.98
 0 8 2 34.63 12.66
 0 -8 2 36.15 11.82
 8 0 -2 24.65 10.35
 0 8 -2 49.96 10.62
 0 -8 -2 25.22 11.04
 0 8 -2 40.53 11.61
 -8 0 -2 28.08 11.72
 8 0 2 43.22 10.21
 0 8 2 42.98 11
 0 -8 -2 40.18 11.57
 -8 0 -2 29.8 9.74
 -8 0 2 32.46 11.25
 0 -8 -2 28.51 10.2
 0 8 2 49.66 11.28
 0 -8 2 35.44 11.21
 8 0 -2 34.28 8.7
 0 8 4 6.02 10.56
 -8 0 4 10.91 11.44
 -8 0 -4 6.9 13.5
 0 -8 -4 12.05 10.97
 8 0 4 20.43 9.6
 -8 0 4 0.93 11.94
 -8 0 -4 16.9 8.81
 0 8 -4 16.52 12.46
 0 -8 -4 13.42 10.08
 0 -8 4 -1.4 11.5
 0 -8 4 5.66 12.88
 8 0 -4 5.07 10.89
 8 0 4 -5.94 12.68
 0 8 -4 1.26 11.53
 8 0 -6 151.33 17.07
 -8 0 6 123.79 14.02
 -8 0 -6 137.79 13.4
 8 0 6 137.63 14.52
 0 8 -6 111.53 16.25
 0 -8 -6 136.47 15.6
 -8 0 6 153.57 18.29
 0 8 6 146.8 15.88
 0 -8 6 126.39 18.87
 0 -8 -6 121.97 19.59
 -8 0 -6 93.95 18.95
 -8 0 6 132.11 18.82
 0 8 6 137.66 20.3
 0 8 -6 144.41 18.8
 -8 0 8 22.91 19.14
 -8 0 8 8.38 20.55
 0 8 8 8.61 15.33
 8 0 -8 -27.02 18.68
 -8 0 -8 -5.2 18.42
 -8 -1 -1 231.69 16.59
 1 -8 1 230.82 17.17
 1 -8 1 231.02 17.63
 8 1 -1 212.46 16.59
 -1 8 -1 254.03 14.78
 1 -8 -1 266.32 16.17
 1 -8 -1 254.75 17.2
 -1 8 1 243.1 16.71
 8 1 1 232.89 16.99
 8 1 -1 272.97 14.26
 1 -8 -1 234.09 17.59
 8 1 1 232.54 16.8
 -8 -1 1 256.28 16.4
 1 -8 1 264.44 14.46
 -1 8 -1 274.46 14.38
 8 1 1 263.95 15.94
 -1 8 1 257.52 17.18
 -1 8 1 265.6 16.15
 -1 8 -1 241.7 17.58
 -8 -1 -1 263.96 17.15
 -8 -1 -1 242.26 16.41
 1 -8 3 -15.2 13.44
 1 -8 3 11.35 8.41
 8 1 3 -15.93 12.24
 -1 8 3 -6.55 11.61
 -8 -1 3 -4.9 9.73
 8 1 3 6.52 9.88
 1 -8 -3 5.92 11.02
 -8 -1 -3 -0.61 9.03
 1 -8 3 5.44 11.49
 1 -8 -3 5.04 10.28
 -8 -1 -3 14.58 12.67
 -1 8 -3 8.31 12.57
 -1 8 3 16.73 10.26
 -1 8 3 -5.01 12.05
 8 1 -3 4.12 9.33
 -8 -1 3 8.94 10.88
 -1 8 -3 16.6 12.62
 8 1 -3 -9.27 9.88
 -1 8 -5 16.07 14.16
 -1 8 -5 -12.23 13.61
 -8 -1 -5 5.68 8.72
 -1 8 5 2.93 11.41
 1 -8 -5 3.17 14.32
 8 1 -5 3.84 12.35
 -8 -1 5 1.59 13.52
 -8 -1 -5 21.83 14.14
 -1 8 5 2.04 14.98
 8 1 5 12.04 14.54
 1 -8 5 3.52 13.89
 1 -8 -5 -12.81 11.13
 -8 -1 5 11.91 12.72
 -1 8 -7 1.74 14.68
 8 1 7 -7.15 12.66
 -8 -1 -7 26.18 11.63
 -1 8 -7 -24.18 18.52
 8 1 -7 11.14 15.41
 1 -8 7 -19.95 18.82
 -8 -1 -7 -13.95 18.21
 -8 -1 7 -2.06 10.65
 -1 8 7 3.74 19.82
 -8 -1 7 12.65 16.49
 -8 -1 7 -27.61 17.85
 -1 8 7 -5.4 13.05
 1 -8 -7 -10.16 17.7
 1 -8 -7 -3.81 12.69
 -1 8 7 -2.59 17.77
 2 -8 0 1541.92 74.33
 -8 -2 0 1423.1 73.66
 8 2 0 1078.82 74.97
 8 2 0 1586.79 73.7
 -2 8 0 1546.56 74.53
 8 2 0 1542.59 74.63
 -8 -2 0 1616.58 74.57
 -2 8 0 1560.63 74.35
 2 -8 2 100.7 9.44
 8 2 2 93.36 11.74
 8 2 -2 93.25 8.54
 -8 -2 -2 96.13 11.45
 -2 8 -2 93.36 13.67
 2 -8 2 103.58 12.99
 -8 -2 2 82.53 9.01
 -2 8 2 108.55 11.55
 8 2 -2 66.77 10.52
 2 -8 -2 92.36 11.73
 2 -8 2 75.82 14.16
 -2 8 -2 87.32 6.64
 -2 8 2 88.47 12.41
 -8 -2 2 74.44 10.95
 8 2 2 63.02 11.46
 8 2 2 91.03 12.16
 -8 -2 -2 89.49 12.2
 -2 8 -2 85.78 12.58
 -2 8 -4 -11.37 13.11
 -8 -2 4 -3.96 11.28
 2 -8 -4 6.03 10.26
 -8 -2 -4 7.19 8.96
 -8 -2 4 2.57 11.59
 2 -8 4 23.77 9.83
 -2 8 -4 10.64 12.97
 -2 8 4 -2.25 12.88
 -8 -2 -4 11.01 12.87
 2 -8 4 17.45 12.18
 8 2 4 17.6 10.38
 2 -8 -4 -1.61 13.35
 8 2 4 17.34 13.69
 2 -8 4 -6.89 13.85
 -2 8 4 15.25 11.21
 8 2 -4 -1.09 10.32
 -8 -2 6 116.18 17.25
 -8 -2 -6 98.25 13.68
 -2 8 -6 101.65 17.13
 -2 8 6 150.42 15.41
 -2 8 -6 119.2 19.17
 8 2 -6 101.66 16.05
 -8 -2 6 96.65 18.26
 2 -8 6 98.92 18.26
 8 2 6 144.09 19.45
 -8 -2 -6 109.74 18.93
 -2 8 6 155.23 17.68
 8 2 6 121.51 14.57
 2 -8 -6 123.56 14.33
 -2 8 6 132.28 20.68
 2 -8 -6 162.72 18.43
 -8 -2 6 116.78 12.64
 -8 -2 -8 -7.36 16.55
 -2 8 8 -6.56 14.92
 8 2 -8 -20.61 17.97
 -8 -2 8 -11.86 18.9
 -8 -2 -8 -10.83 19.36
 -8 -2 8 40.8 19.69
 -8 -3 1 947.48 47.11
 3 -8 1 990.37 48.64
 -3 8 -1 975.96 47.49
 -8 -3 1 909.43 48.37
 3 -8 1 964 47.57
 -3 8 -1 973.78 49.28
 -3 8 1 894.45 48.41
 -8 -3 -1 987.62 47.76
 3 -8 -1 889.09 48.19
 8 3 1 871.85 48.17
 3 -8 -1 931.92 48.55
 -8 -3 -1 896.85 48.35
 8 3 1 914.63 47.59
 -3 8 1 921.04 48.47
 -3 8 1 944.39 48.52
 -8 -3 1 982.1 47.58
 8 3 -1 1001.87 47.79
 8 3 -3 6.21 9.34
 8 3 3 8.46 11.51
 -8 -3 3 -5.01 9.38
 -8 -3 -3 0.83 12.27
 -3 8 3 -7.28 11.13
 3 -8 3 -10.42 9.12
 -3 8 3 -6.16 9.59
 8 3 -3 -4.19 8.83
 -3 8 -3 2.15 12.77
 -8 -3 -3 -10.73 9.74
 3 -8 3 13.19 12.61
 8 3 3 -3.26 10.31
 -8 -3 3 -3.19 10.24
 -3 8 3 3.91 12.51
 -3 8 -3 -16.44 13.54
 3 -8 3 -9.84 14.02
 3 -8 -3 -6.44 9.72
 3 -8 -3 6.68 13.33
 -8 -3 -5 -2.58 14.5
 -8 -3 -5 2.8 10.01
 -3 8 5 25.81 15.38
 8 3 -5 -21.29 11.8
 -3 8 -5 18.2 14.07
 3 -8 -5 -2.41 10.55
 -3 8 -5 -1.17 14.94
 8 3 5 24.95 14.85
 8 3 5 4.99 11.61
 3 -8 5 -10.73 11.42
 -3 8 5 19.35 12.28
 3 -8 5 -1.24 14.32
 -8 -3 5 1.02 13.16
 3 -8 -5 23.48 14.42
 -8 -3 5 1.52 13.12
 -3 8 -7 27.29 16.02
 -8 -3 -7 22.23 18.19
 -8 -3 -7 7.39 12.03
 -3 8 7 26.57 13.75
 3 -8 -7 38.03 17.9
 -8 -3 7 12.79 15.69
 3 -8 -7 46.89 12.3
 3 -8 7 -0.86 18.01
 8 3 7 58.67 20.42
 -3 8 -7 19.89 19.17
 8 3 -7 0.68 15.9
 -3 8 7 30.37 18.14
 -8 -3 7 25.33 17.79
 -3 8 7 36.35 20.3
 8 3 7 15.8 13.19
 -8 -4 0 5.38 4.57
 -4 8 0 6.04 9.67
 -8 -4 0 19.86 8.31
 8 4 0 9.96 10.09
 8 4 0 -4.02 8.38
 -8 -4 0 -6.66 9.58
 -4 8 0 -7.3 11.64
 4 -8 0 -14.91 9.95
 4 -8 0 -10.77 12.32
 4 -8 2 391.55 21.45
 4 -8 2 376.49 23.29
 8 4 -2 396.84 19.86
 -4 8 -2 413.38 23.55
 -4 8 -2 401.66 24.51
 8 4 2 390.19 22.56
 8 4 2 400.98 22.4
 -4 8 2 384.49 23.31
 4 -8 -2 408.35 22.73
 8 4 -2 371.89 21.01
 -4 8 2 356.31 22.1
 -8 -4 -2 376.3 22.55
 8 4 2 369.57 22.62
 4 -8 -2 393.44 23.11
 -8 -4 2 344.41 19.77
 4 -8 -2 350.47 22.06
 -8 -4 2 368.51 19.55
 -8 -4 2 362.64 21.04
 -8 -4 -2 392.42 22.38
 -8 -4 2 336.49 21.4
 4 -8 2 348.68 24.33
 -4 8 -2 375.59 21.48
 -4 8 -4 10.3 13.71
 -4 8 4 15.46 11.36
 4 -8 4 -1.18 14.26
 -4 8 -4 -7.25 14.56
 8 4 4 12.14 13.31
 4 -8 -4 28.77 13.65
 -8 -4 4 -4.13 10.87
 8 4 4 12.79 10.83
 -4 8 4 -8.49 13.51
 4 -8 4 -11.67 12.64
 4 -8 -4 7.87 9.66
 -8 -4 4 -10.21 11.28
 8 4 -4 -4.16 9.88
 4 -8 4 7.21 10.25
 -4 8 4 18.59 9.93
 -8 -4 -4 2.12 12.93
 -8 -4 -4 -2.28 9.52
 4 -8 -6 118.51 12.8
 -4 8 6 97.11 14.95
 -4 8 -6 75.03 18.67
 -8 -4 6 85.18 16.41
 4 -8 6 114.73 15.09
 4 -8 -6 119.2 18.06
 -4 8 -6 45.78 17.08
 8 4 6 66.53 18.88
 8 4 6 69.35 14.45
 -8 -4 -6 111.25 13.66
 -4 8 6 106.77 17.85
 4 -8 6 86.17 18
 -4 8 6 109.08 19.86
 -8 -4 -6 95.99 18.61
 -8 -4 6 92.9 17.49
 8 4 -6 93.07 15.26
 -8 -4 6 109.56 11.19
 8 4 -8 -2.34 17.18
 -8 -4 8 -6.48 18.7
 -4 8 8 -1.98 14.27
 -8 -4 -8 -8.26 16.33
 -8 -4 8 15.02 19.78
 4 -8 8 2.3 16.56
 -8 -4 -8 17.11 20.13
 -8 -5 -1 3.77 8.56
 8 5 -1 16.05 10.43
 8 5 1 18.36 8.91
 5 -8 -1 20.7 10.86
 8 5 1 15.44 9.31
 5 -8 -1 28.9 10.72
 5 -8 1 39.12 10.06
 -5 8 1 7.5 10.25
 -8 -5 -1 5.01 11.05
 -8 -5 1 23.87 7.93
 -8 -5 1 24.04 9.76
 8 5 -1 18.33 7.65
 -5 8 1 3.05 10.55
 -8 -5 1 30.74 6.76
 -5 8 -1 13.34 9.5
 8 5 3 -10 10.27
 8 5 -3 0.68 8.17
 -5 8 -3 0.99 5.25
 5 -8 3 -6.27 9.71
 -5 8 3 14.91 11.37
 5 -8 -3 -25.52 12.54
 8 5 -3 -3.43 4
 -8 -5 -3 6.28 10.09
 -5 8 3 -5.43 9.48
 -8 -5 3 3.2 8.66
 -8 -5 -3 2.96 11.9
 8 5 3 -24.16 12.26
 -8 -5 3 -8.36 8.75
 -5 8 -3 5.73 14.48
 5 -8 3 -7.4 12.85
 5 -8 -3 0.6 8.85
 -5 8 3 7.51 13.21
 -5 8 3 -4.18 12.32
 -8 -5 3 15 8.86
 -8 -5 3 -7.31 4.45
 5 -8 3 -3.3 14.58
 -5 8 -3 -0.47 13.18
 -5 8 5 1.96 14.86
 -8 -5 -5 -11.08 15.13
 -5 8 -5 14.08 15.2
 8 5 5 24.44 12.64
 5 -8 5 -0.65 14.96
 5 -8 -5 25.05 14.57
 -5 8 5 13.82 12.38
 5 -8 -5 19.71 9.69
 -5 8 -5 8.59 14.78
 -8 -5 5 -5.42 12.88
 -5 8 5 34.77 15.35
 5 -8 5 45.56 11.95
 -8 -5 -5 31.73 11.11
 8 5 5 6.23 15.07
 -8 -5 5 22.97 9.85
 8 5 -5 10.39 11.97
 -8 -5 5 22.19 12.6
 -8 -5 -7 20.61 19.35
 -8 -5 7 2.24 17.07
 5 -8 7 -2.71 15.92
 -8 -5 -7 24.3 16
 8 5 -7 7.37 15.22
 -5 8 7 -2.49 13.54
 -5 8 -7 -0.72 16.62
 8 5 7 -13.59 20
 -8 -5 7 -6.07 15.62
 -5 8 7 26.1 19.65
 5 -8 7 -11.53 18.56
 -5 8 -7 -22.39 19.53
 5 -8 -7 24.69 17.65
 -5 8 7 -11.37 17.78
 -8 -5 -7 -11.01 12.9
 8 5 7 5.43 14.07
 -8 -6 0 222.67 11.75
 -6 8 0 218.4 16.43
 6 -8 0 203.04 15.65
 -8 -6 0 195.67 15.25
 8 6 0 198.92 11.64
 6 -8 0 186.38 16.8
 8 6 0 204.69 15.65
 -8 -6 0 214.23 13.11
 8 6 0 208.57 13.63
 -8 -6 0 224.22 15.65
 -6 8 0 190.25 15.64
 -6 8 -2 3.32 13.99
 -8 -6 -2 -4.77 10.62
 -6 8 2 -2.93 9.74
 -8 -6 2 2.38 6.41
 -8 -6 2 -3.11 6.22
 -8 -6 -2 7.13 10.77
 -6 8 -2 -18.66 12.68
 8 6 -2 4.65 7.19
 6 -8 -2 -0.76 11.92
 6 -8 -2 -10.19 12.25
 8 6 -2 -8.63 7.12
 -8 -6 2 -3.68 7.42
 8 6 -2 -1.17 5.6
 -8 -6 2 -4.62 4.49
 -6 8 2 15.23 12.27
 -6 8 -2 -10.8 9.52
 6 -8 2 -3.03 14.98
 8 6 2 13.32 10.85
 6 -8 -2 -5.76 10.37
 6 -8 2 14.3 9.94
 8 6 2 4.5 11.1
 8 6 4 37.35 11.51
 -6 8 -4 57.19 14.32
 -6 8 -4 22.2 15.41
 -8 -6 4 43.17 10.71
 6 -8 4 52.83 11.51
 8 6 -4 66.15 10.77
 8 6 4 49.88 13.75
 -6 8 4 55.62 14.65
 -8 -6 4 41.75 6.13
 -6 8 4 46.85 9.7
 -8 -6 -4 48.13 13.14
 -8 -6 -4 94.37 14.24
 -8 -6 4 59.9 9.19
 -6 8 4 72.02 12.88
 6 -8 4 51.55 13.7
 6 -8 4 67.07 15.92
 -8 -6 4 53.64 10.61
 6 -8 -4 45.34 13.89
 -8 -6 -4 59.5 10.81
 6 -8 -4 40.43 9.61
 -6 8 -4 37.59 5.18
 8 6 -4 35.97 5.03
 -6 8 -6 47.35 17.97
 -8 -6 -6 66.16 13.81
 -6 8 6 94.33 18.03
 6 -8 6 68.1 18.3
 6 -8 -6 65.61 11.22
 -8 -6 6 50.51 10.44
 -8 -6 -6 66.85 15.75
 8 6 -6 80.35 14.95
 6 -8 6 69.21 14.59
 8 6 6 82.59 18.98
 -6 8 -6 89.96 19
 -8 -6 6 89.73 16.11
 -6 8 6 49.57 14.18
 -8 -6 6 61 9.49
 8 6 -6 41.98 5.2
 -8 -6 -6 75.36 18.7
 -8 -6 6 80.66 14.8
 8 6 6 87.38 14.36
 6 -8 -6 98.88 17.75
 -6 8 6 54.67 18.85
 6 -8 8 4 17.34
 -8 -6 8 15.38 17.83
 -6 8 8 -23.62 15.65
 -8 -6 -8 19.31 17.18
 8 6 -8 -10.86 17.88
 -8 -6 8 -3.44 19.43
 8 7 -1 11.02 10.44
 8 7 1 21.55 8.8
 -8 -7 1 23.65 8.94
 7 -8 1 18.36 14
 8 7 1 10.02 8.88
 7 -8 1 7.26 11.81
 7 -8 -1 21.17 11.81
 7 -8 -1 31.26 12.03
 8 7 -1 30.27 9.48
 -8 -7 1 41.31 9.65
 -8 -7 -1 15.65 8.86
 -7 8 1 27.41 11.07
 7 -8 1 33.43 10.94
 -7 8 1 20.81 11.78
 8 7 -1 9.87 7.09
 -8 -7 -1 5.56 11.34
 -8 -7 1 17.76 5.57
 -7 8 -1 15.38 10.32
 -7 8 -3 -10.35 7.18
 -8 -7 3 -8.52 7.06
 7 -8 -3 -8.45 12.72
 -7 8 -3 -10.06 13.95
 -8 -7 3 6.19 8.2
 -8 -7 -3 6.57 12.28
 7 -8 -3 -4 9.36
 8 7 3 -19.26 11.63
 -7 8 -3 12.04 15.1
 -8 -7 3 -2.78 8.13
 8 7 -3 14.29 6.39
 -7 8 3 3.63 11.52
 -7 8 3 14.72 8.88
 7 -8 3 -1.21 15.18
 -8 -7 -3 14 12.17
 7 -8 3 -5 10.62
 -8 -7 -3 -19.93 9.8
 -8 -7 3 5.13 6.6
 8 7 3 -18.99 12.63
 8 7 -3 4.07 7.97
 -8 -7 5 -12.12 11.47
 -7 8 5 -9.63 16.13
 7 -8 5 -18.56 15.35
 -7 8 -5 -38.23 16.13
 8 7 5 -15.63 15.58
 -8 -7 5 13.92 8.43
 8 7 -5 -8.45 5.3
 -7 8 -5 1.62 4.39
 7 -8 5 16.39 12.34
 8 7 -5 -3.59 12.35
 -8 -7 5 14.78 12.6
 -7 8 -5 7.72 15.71
 -8 -7 -5 -3.99 15.19
 7 -8 -5 17.73 15.35
 7 -8 -5 -3.86 9.03
 -7 8 5 2.79 12.57
 -8 -7 -5 4.48 11.46
 8 7 5 6.51 12.67
 -8 -7 -5 -6.39 13.75
 -7 8 5 14.33 14.73
 8 7 7 15.85 14.91
 7 -8 7 5.73 15.99
 8 7 7 25.59 20.14
 8 7 -7 -30.83 15.93
 7 -8 -7 7.72 18.23
 -8 -7 -7 5.42 19.41
 -8 -7 7 14.71 15.26
 -8 -7 7 -4.36 16.45
 -7 8 7 -1.8 18.71
 -7 8 7 -0.93 20.78
 -8 -7 -7 3.78 13.57
 -7 8 -7 -22.56 18.03
 -8 -7 -7 9.33 15.67
 -7 8 -7 -7.4 19.59
 -7 8 7 16.86 14.43
 7 -8 7 -27.6 19.42
 8 -8 0 190.46 17.55
 8 8 0 192.69 12.8
 -8 -8 0 227.92 15.16
 -8 -8 0 189.51 15.49
 -8 -8 0 194.94 12.27
 -8 8 0 170.33 15.6
 8 8 0 196.38 15.84
 -8 8 0 208.49 17.07
 8 -8 0 232.45 16.71
 -8 -8 -2 267.53 18.18
 8 8 -2 259.81 16.32
 -8 8 2 267.49 17.48
 -8 8 -2 267.8 17.82
 -8 -8 2 282.54 16.29
 -8 8 -2 206.02 20.46
 -8 -8 2 263.39 14.39
 8 8 -2 259.6 14.77
 -8 -8 2 269.36 14.99
 8 -8 2 276.59 18.23
 8 -8 -2 259.79 18.02
 8 8 2 272.8 18.49
 -8 -8 2 281.09 16.06
 -8 -8 -2 297.69 18.27
 8 8 -2 246.81 17.11
 -8 8 2 279.12 19.71
 8 8 2 238.69 18.67
 8 -8 -2 273.32 19.17
 -8 8 -4 15.97 14.77
 -8 -8 4 12.26 8.52
 -8 -8 4 32.23 7.94
 -8 -8 -4 36.93 11.43
 -8 -8 4 23.08 8.1
 8 8 -4 22.79 6.87
 8 8 -4 25.49 10.22
 -8 8 4 51.5 14.73
 8 -8 -4 35.22 9.67
 8 -8 -4 33.46 14.29
 8 8 4 35.25 14.34
 -8 -8 -4 34.12 13.62
 -8 -8 4 2.12 10.38
 -8 8 4 26.96 9.19
 -8 8 -4 28.23 7.02
 -8 -8 -4 15.85 13.19
 -8 8 4 50.14 12.75
 -8 8 -4 17.49 15.22
 8 -8 4 48.95 12.34
 8 8 4 14.71 11.82
 -8 8 -6 7.79 17.87
 8 8 6 29.88 18.62
 -8 8 6 29.13 14.14
 -8 8 6 -11.33 18.89
 8 -8 6 35.12 18.45
 -8 -8 6 -5.36 14.28
 -8 -8 6 16.98 12.71
 8 -8 -6 37.95 17.04
 8 -8 6 13.43 14.92
 -8 8 6 -15.97 18.07
 8 8 6 11.88 14.3
 -8 8 -6 13.14 17.79
 -8 -8 6 17.13 7.36
 -8 -8 -6 -12.23 15.23
 -8 -8 -6 -1.17 13.21
 8 8 -6 3.36 14.27
 8 -8 -6 9.75 9.38
 -8 -8 6 9.27 6.32
 -8 -8 -6 26.91 17.81
 -8 8 -8 -8.45 19.16
 -8 -8 -8 -2.59 17.04
 -8 -8 8 -10.06 19.02
 8 9 1 6.2 11.32
 9 -8 1 2.01 11.96
 8 9 -1 2.19 5.6
 -9 8 1 -5.29 11.94
 -8 -9 -1 3.68 12.25
 8 9 1 7.23 11.87
 -8 -9 -1 5.1 9.49
 8 9 1 13.87 9.56
 9 -8 -1 2.84 11.99
 -8 -9 1 5.81 4.95
 8 9 -1 5.12 9.9
 9 -8 1 7 10.94
 8 9 -1 -11.58 10.2
 -9 8 -1 10.47 10.97
 9 -8 1 28.16 15.93
 -9 8 -1 -16.45 14.56
 -9 8 1 7.29 12.52
 -8 -9 1 -23.62 10.17
 9 -8 -1 -1.96 12.11
 -8 -9 -1 -13.48 10.32
 -8 -9 1 0.31 3.76
 -8 -9 1 -3.99 9.02
 9 -8 3 170.94 15.83
 9 -8 -3 217.87 17.34
 8 9 3 182.21 17.19
 -8 -9 3 199.01 13.76
 -8 -9 3 181.28 11.97
 9 -8 3 181.47 19.45
 8 9 -3 184.1 12.57
 -8 -9 -3 182.14 16.16
 -8 -9 3 160.3 12.65
 -8 -9 3 166.3 12.54
 -8 -9 -3 168.93 16.48
 9 -8 -3 173.34 14.48
 -9 8 3 178.57 13.47
 8 9 3 206.27 16
 -9 8 -3 163.74 13.15
 -9 8 -3 176.37 20.05
 8 9 -3 196.54 12.86
 -8 -9 -3 207.05 15.63
 -9 8 5 10.7 15.32
 -9 8 -5 7.8 6.58
 -9 8 -5 -13.75 17.12
 9 -8 -5 -9.56 9.51
 9 -8 5 14.44 14.03
 9 -8 -5 8.04 15.37
 -8 -9 -5 2.19 12.02
 -9 8 -5 38.69 16.07
 8 9 -5 -5.24 7.37
 -9 8 5 -7.69 12.88
 -8 -9 5 -2.36 9.37
 -8 -9 5 -4.69 9.58
 -8 -9 5 -6.09 7.01
 8 9 -5 -10.23 12.5
 8 9 5 17.63 13.82
 8 9 5 14.73 15.96
 -8 -9 -5 -4.03 13.99
 -8 -9 -5 1.37 15.56
 -9 8 5 36.25 16.86
 -8 -9 5 -8.87 12.4
 -9 8 -7 -23.82 18.41
 -8 -9 -7 16.93 16.44
 -9 8 7 20.35 14.82
 -8 -9 -7 -6.15 14.56
 -8 -9 7 9.93 15.72
 8 9 7 4.99 15.42
 -9 8 7 -14.05 20.73
 -8 -9 7 -10.08 14.42
 9 -8 7 -7.6 16.86
 9 -8 -7 2.61 18.27
 8 9 -7 -19.39 16.1
 -7 -9 0 1.19 7.54
 -9 7 0 -3.54 13.59
 -7 -9 0 -11.4 9.89
 9 -7 0 -2.86 11.69
 7 9 0 -1.77 11.91
 -7 -9 0 9.14 10.01
 9 -7 0 7.28 13.4
 -9 7 0 11.67 12.12
 7 9 0 0.3 6.48
 7 9 0 2.91 9.97
 -7 -9 2 17.09 6.06
 9 -7 -2 7.15 11.63
 7 9 -2 12.88 9.04
 7 9 -2 16.99 8.96
 9 -7 -2 8.71 10.26
 7 9 2 32.08 11.13
 -9 7 -2 20.26 9.13
 -9 7 -2 6.07 10.51
 -7 -9 -2 25.31 11.2
 -9 7 2 13.26 9.31
 9 -7 2 15.97 12.82
 -9 7 -2 5.65 12.79
 -7 -9 2 16.6 4.17
 -7 -9 2 14.13 6.61
 -7 -9 -2 22.89 11.12
 -7 -9 2 9.95 9.3
 9 -7 2 18.88 11.18
 -7 -9 4 6.03 10.15
 -9 7 -4 -4.13 15.87
 9 -7 4 7.5 11.87
 7 9 -4 -5.66 10.24
 -7 -9 -4 3.37 10.94
 7 9 4 4.09 11.9
 -7 -9 -4 -9.86 12.9
 -9 7 4 -14.71 14.28
 -9 7 -4 7.89 7.72
 -9 7 4 -18.26 13.73
 9 -7 -4 -1.1 13.25
 -7 -9 4 3.18 6.54
 -7 -9 4 2.55 10.34
 -7 -9 4 -0.28 7.13
 7 9 4 -1.82 14.2
 -9 7 4 -3.87 8.03
 9 -7 -4 -0.27 8.81
 7 9 -4 8.21 8.14
 -7 -9 -4 -5.1 12.88
 -7 -9 6 -2.77 3.99
 -9 7 -6 21.55 17.92
 -9 7 6 -17.52 17.7
 -9 7 -6 -12.03 17.74
 7 9 6 -15.82 14
 -9 7 6 3.94 18.43
 -7 -9 6 -6.32 12.48
 -9 7 -6 15.73 6.78
 9 -7 6 41.42 18.02
 -7 -9 -6 29.76 13.4
 7 9 6 21.49 18.67
 -7 -9 6 10.81 14.35
 7 9 -6 1.73 14.38
 -9 7 6 -8.57 13.88
 7 9 -6 -1.37 8.77
 -7 -9 -6 -7.91 17.39
 9 -7 -6 2.72 8.61
 -7 -9 -6 -7.08 14.96
 -7 -9 6 -0.7 3.76
 9 -7 -6 7.42 16.52
 9 -7 6 -4.68 14.54
 -9 7 -8 -28.07 19.85
 7 9 8 35.72 17.25
 7 9 -8 -23.78 18.72
 -7 -9 -8 5.04 16.34
 -7 -9 8 27.92 18.92
 -6 -9 1 62.56 7.48
 6 9 1 50.14 10.22
 -6 -9 1 59.01 11.46
 9 -6 1 41.3 12.76
 6 9 -1 65.14 10.62
 6 9 1 44.09 10.9
 9 -6 1 61.51 14.81
 -6 -9 -1 49.93 11.01
 -6 -9 -1 51.06 10.32
 -9 6 -1 63.01 11.74
 -9 6 -1 49.61 14.01
 9 -6 1 58.12 11.99
 6 9 1 46.29 12.34
 9 -6 -1 43.53 12.65
 -6 -9 1 45.29 8.67
 -9 6 1 41.5 11.56
 9 -6 -3 1.97 8.65
 -6 -9 -3 6.41 12.27
 -6 -9 3 -4.12 8.64
 -6 -9 3 14.21 6.45
 -9 6 -3 42.75 15.93
 -9 6 3 8.04 12.99
 6 9 3 9.61 10.91
 6 9 -3 12.15 8.6
 -6 -9 3 9.8 6.81
 6 9 -3 8.49 8.91
 -6 -9 -3 2.08 9.9
 -6 -9 -3 14.21 10.93
 6 9 3 -5.73 12.28
 -9 6 -3 17.29 8.49
 -9 6 3 3.79 7.65
 9 -6 3 -7.77 10.9
 -6 -9 3 14.41 9.95
 9 -6 -3 13.62 11.96
 9 -6 -3 5.69 12.32
 9 -6 3 10.63 13.29
 -9 6 5 -7.03 12.42
 6 9 5 7.21 12.61
 -9 6 -5 5.84 7.35
 -6 -9 -5 28.29 11.63
 9 -6 -5 1.86 14.41
 9 -6 -5 3.24 7.66
 -6 -9 -5 4.32 13.54
 -6 -9 5 27.11 12.26
 -9 6 -5 19.26 17.34
 9 -6 5 -4.65 12.75
 -9 6 5 1.94 15.32
 -6 -9 5 9.1 10.39
 6 9 -5 -2.88 12.47
 -9 6 5 7.44 14.42
 -6 -9 5 -6.45 9.92
 -6 -9 -5 7.34 14.35
 6 9 -5 -10.64 9.11
 -6 -9 5 -5.6 4.06
 6 9 5 -11.58 16.25
 9 -6 7 39.06 19.87
 6 9 7 8.88 15.1
 -9 6 7 -5.28 19.33
 6 9 7 30.65 21.03
 -9 6 -7 20.86 18.64
 -9 6 7 33.89 19.73
 -6 -9 7 19.38 14.14
 9 -6 7 44.92 16.97
 -6 -9 -7 16.98 14.64
 -6 -9 -7 -25.98 15.7
 9 -6 -7 55 18.35
 6 9 -7 -5.68 16.61
 -9 6 7 33.87 14.33
 -6 -9 7 4.41 17.07
 -9 5 0 -10.68 11
 5 9 0 1.29 10.9
 -5 -9 0 5.14 9.01
 -9 5 0 14.59 12.19
 -5 -9 0 -7.46 8.66
 5 9 0 -1.94 9.44
 -5 -9 0 16.8 10.11
 9 -5 0 -4.57 12.62
 9 -5 -2 144.96 12.28
 -9 5 -2 141.74 15.68
 -5 -9 -2 134.74 14.31
 -5 -9 2 144.26 11.42
 5 9 2 139.75 14.02
 5 9 2 119.95 15.34
 9 -5 -2 151.6 13.8
 -5 -9 2 144.2 9.71
 5 9 -2 113.09 11.06
 9 -5 2 146.05 14.55
 -5 -9 -2 147.27 14.47
 -5 -9 -2 163.45 13.08
 -9 5 -2 140.98 12.39
 -9 5 -2 137.66 14.2
 9 -5 2 137.08 15.33
 5 9 -2 136.28 12.4
 -9 5 2 147.31 11.32
 -5 -9 2 107.98 12.47
 9 -5 -2 159.89 14.25
 -5 -9 4 -1.52 4.06
 9 -5 4 16.5 14.13
 -5 -9 4 14.28 11.21
 5 9 4 5.26 11.31
 9 -5 4 9.51 11.97
 -5 -9 4 -5.77 6.73
 -9 5 4 2.58 12.9
 -9 5 -4 3.81 7.8
 5 9 -4 0.78 10.57
 -9 5 -4 1.33 15.48
 9 -5 -4 -12.63 12.51
 -5 -9 -4 -9.49 12.17
 -5 -9 -4 -8.38 13.53
 -5 -9 4 -8.64 10.77
 5 9 4 -9.51 14.3
 -5 -9 -4 27.86 10.75
 9 -5 -4 4.19 6.77
 5 9 -4 3.6 8.91
 -9 5 4 -17.16 13.98
 9 -5 -6 22.2 15.6
 -5 -9 -6 27.87 16.79
 9 -5 6 46.83 15.61
 -5 -9 -6 11.05 14.39
 -9 5 6 72.51 17.33
 -5 -9 6 43.46 13.38
 5 9 -6 35.58 14.97
 -9 5 6 12.95 12.94
 5 9 6 47.49 13.91
 -5 -9 6 54.25 16.14
 -9 5 6 56.58 17.52
 -5 -9 -6 44.63 13.36
 -9 5 -6 28.59 8.88
 5 9 -6 11.54 10.28
 9 -5 -6 22.12 6.45
 -9 5 -6 14.09 17
 5 9 6 40.54 18.5
 -9 5 -6 20.32 18.31
 5 9 -8 -22.64 19.2
 -9 5 -8 -40.17 19.62
 5 9 8 -5.15 16.57
 -5 -9 -8 3.88 15.61
 -5 -9 8 6.14 19.2
 4 9 -1 95.41 9.92
 9 -4 -1 119.68 12.77
 4 9 1 95.44 12.01
 -9 4 -1 91.08 12.59
 9 -4 1 79.4 15.26
 -9 4 -1 85.62 14.72
 9 -4 1 110.91 12.48
 -4 -9 -1 91.11 11.79
 -9 4 1 89.02 11.83
 -4 -9 1 114.05 9.44
 4 9 -1 96.21 11.3
 -4 -9 -1 84.24 10.91
 4 9 1 104.06 11.59
 -4 -9 1 107.76 11.7
 9 -4 -1 94.2 13.59
 9 -4 3 32.97 12.16
 4 9 3 40.62 11.63
 -4 -9 3 40.48 9.92
 -4 -9 3 38.13 11.26
 -9 4 -3 49.37 9.14
 9 -4 3 38.57 11.88
 -4 -9 -3 46.08 11.51
 -9 4 3 21.9 12.67
 9 -4 -3 31.38 11.62
 -4 -9 3 45.96 6.45
 -9 4 3 18.93 12.02
 9 -4 -3 30.31 12.32
 9 -4 -3 40.71 6.81
 -9 4 3 34.42 6.12
 4 9 3 28.69 12.87
 -4 -9 3 37.7 5.33
 4 9 -3 42.68 9.71
 -4 -9 -3 34.51 12.87
 -9 4 -3 43.58 14.29
 -4 -9 -3 25.63 10.76
 4 9 -3 31.88 10.36
 -9 4 -3 16.76 14.47
 -9 4 -5 16.65 15.74
 9 -4 5 8.82 13.88
 -4 -9 -5 0.66 14.38
 4 9 5 9.96 15
 4 9 5 4.76 12.23
 4 9 -5 1.03 13.18
 -4 -9 5 15.99 12.76
 -9 4 5 -6.41 11.75
 9 -4 5 6.39 9.26
 9 -4 -5 5.72 13.18
 -4 -9 5 -4.74 12.17
 -9 4 -5 12.22 7.91
 -4 -9 5 6.41 10.04
 -4 -9 -5 15.25 12.64
 -9 4 5 11.48 14.34
 4 9 -5 10.47 9.86
 -9 4 5 18.61 14.47
 -4 -9 -5 4.76 12.02
 9 -4 -5 6.72 4.83
 -4 -9 -7 -14.37 14.58
 -9 4 -7 -19.58 20.4
 -9 4 7 13.66 19.11
 9 -4 -7 11.58 16.87
 -4 -9 7 4.56 16.79
 4 9 7 -16.39 14.72
 9 -4 7 -6.66 19.48
 9 -4 7 24.44 16.81
 -9 4 7 6.76 18.24
 -9 4 7 9.18 13.9
 -9 4 -7 -4.98 18.16
 -4 -9 7 26.58 14.21
 -4 -9 -7 14.93 14.6
 4 9 -7 6.73 16.83
 3 9 0 -1.24 5.57
 9 -3 0 4.29 12.11
 -3 -9 0 -1.41 8.7
 3 9 0 -5.31 8.61
 -3 -9 0 12.16 10.92
 3 9 0 -8.69 10.95
 -9 3 0 -17.3 12.12
 -3 -9 -2 408.17 23.27
 3 9 2 418.84 23.55
 -3 -9 2 395.41 22.74
 -3 -9 2 367.17 19.09
 9 -3 -2 377.75 23.47
 -3 -9 2 406.82 19.77
 -3 -9 -2 401.22 22.27
 -3 -9 2 424.5 22.2
 -9 3 -2 388.1 23.02
 9 -3 2 403.54 23.17
 -9 3 -2 381.17 22.26
 3 9 2 406.03 23.69
 -9 3 2 430.53 23.65
 -3 -9 2 325.24 19.03
 -3 -9 -2 386.06 23.22
 9 -3 2 427.63 24.13
 9 -3 -2 420.9 21.1
 3 9 -2 397.14 22.19
 -9 3 -2 426.86 24.04
 9 -3 -2 373.44 22.46
 -9 3 2 381.98 20.38
 9 -3 4 7.01 9.52
 3 9 4 -5.98 11.16
 9 -3 4 -13.2 13.59
 -3 -9 -4 -17.13 13.62
 -3 -9 -4 7.25 11.82
 -3 -9 4 10.46 11.71
 -3 -9 4 -8.92 11.13
 -3 -9 -4 -0.46 11.08
 3 9 -4 6.83 11.74
 -9 3 4 5.37 13.46
 3 9 4 15.21 14
 9 -3 -4 -0.45 11.61
 -9 3 -4 22.41 13.29
 9 -3 4 -4.01 11.53
 -9 3 -4 2.36 7.95
 3 9 -4 -10.02 9.82
 -9 3 -4 -19.48 15.14
 -9 3 4 7.54 12.67
 -9 3 6 -26.17 16.67
 -3 -9 -6 15.09 13.44
 9 -3 6 6.08 10.47
 -9 3 -6 -4.54 8.79
 9 -3 -6 6.47 15.36
 3 9 -6 4.54 15.21
 3 9 6 -4.67 13.14
 -9 3 -6 17.11 16.68
 -3 -9 -6 -13.17 13.65
 -9 3 6 -23.08 17.24
 -3 -9 6 -3.89 15.18
 3 9 6 -24.17 18.67
 9 -3 6 2.07 15.4
 3 9 -6 -4.05 11.74
 -9 3 6 -11.28 12.08
 -3 -9 8 -31.58 20.02
 -9 3 -8 19.35 18.95
 3 9 8 -41.48 16.56
 3 9 -8 -0.88 18.7
 2 9 -1 -5.93 10.96
 -9 2 1 -4.05 9.64
 9 -2 -1 4.31 10.94
 -9 2 -1 10.9 12.28
 -2 -9 1 8.47 10.36
 -2 -9 -1 -5.05 9.04
 -9 2 -1 15.09 10.72
 -9 2 -1 6.93 10.36
 9 -2 1 -2.49 9.93
 -9 2 1 13.66 11.61
 2 9 -1 2.16 7.07
 9 -2 -1 -4.77 9.18
 -2 -9 -1 -6.97 10.28
 2 9 1 10.76 9.33
 -2 -9 1 0.18 7.07
 2 9 3 79.96 13.02
 9 -2 3 90.64 13.12
 -2 -9 -3 83.07 13.68
 -2 -9 3 85.47 12.06
 -9 2 -3 96.59 14.86
 -9 2 3 108.97 14.28
 9 -2 -3 99.37 12.6
 -9 2 3 112.49 12.73
 2 9 -3 116.81 13.18
 -9 2 -3 110.13 10.53
 2 9 3 107.25 14.61
 -2 -9 -3 79.26 12.94
 -2 -9 3 107.46 13.51
 9 -2 -3 99.44 12.39
 -9 2 -3 77.4 16.79
 9 -2 3 104.37 13.62
 2 9 -3 105.27 12.23
 9 -2 3 72.32 11.15
 -2 -9 -3 86.1 11.85
 2 9 3 112.43 12.4
 -9 2 -5 24.3 8.69
 9 -2 5 22.6 13.35
 -2 -9 -5 15.09 12.42
 9 -2 -5 -0.53 12.39
 -2 -9 5 35.65 13.53
 2 9 -5 8.26 12.06
 -2 -9 -5 43.19 12.68
 -9 2 5 21.54 14.38
 2 9 5 27.36 16
 2 9 5 -6.7 12.05
 9 -2 5 16.4 15.14
 2 9 -5 -1.1 13.46
 -9 2 5 35.26 14.02
 9 -2 5 14.54 10.08
 -2 -9 5 20.19 13.21
 -9 2 -5 30.77 15.98
 -2 -9 -7 21.62 13.97
 -9 2 7 24.58 18.15
 -2 -9 7 33.02 17.74
 -9 2 7 16.12 12.38
 2 9 7 7.04 14.06
 9 -2 7 -3.21 17.08
 -2 -9 -7 41.82 19
 -9 2 7 38.95 18.17
 -9 2 -7 12.53 17.93
 2 9 -7 -11.78 18.39
 9 -2 -7 -7.32 16.02
 1 9 0 10.64 11.12
 1 9 0 -2.69 6.61
 -1 -9 0 2.48 8.41
 -9 1 0 1.77 11.13
 1 9 0 15.25 9.1
 9 -1 0 7.46 8.15
 9 -1 0 -9.8 10.91
 -9 1 0 5.65 10.09
 -1 -9 2 -2.61 5.6
 -1 -9 -2 3.4 10.15
 1 9 -2 2.98 5.21
 -1 -9 2 -5.59 10.64
 9 -1 -2 -20.98 11.41
 -9 1 -2 12.73 10.17
 -1 -9 2 4.77 11.68
 1 9 2 18.07 11.91
 9 -1 -2 11.32 8.82
 -1 -9 -2 14.12 12.05
 1 9 2 3.25 10.1
 1 9 -2 -14.4 10.87
 9 -1 2 -4.82 10.75
 -9 1 2 -8.63 11.71
 1 9 2 -15.89 10.9
 -1 -9 2 -1.51 5.1
 9 -1 2 -15.49 11.48
 -1 -9 -2 3.62 10.76
 -9 1 -2 -15.07 12.02
 -9 1 2 -0.74 5.11
 1 9 -4 12.51 12.51
 -1 -9 4 -17.51 13.12
 -9 1 4 11.53 12.66
 9 -1 4 -1.51 11.49
 -1 -9 -4 -4.68 11.04
 -9 1 -4 0.64 14.68
 9 -1 -4 6.94 11.17
 9 -1 4 -25.16 12.96
 -9 1 -4 -0.64 8.5
 1 9 -4 -12.53 11.58
 -1 -9 -4 -1.8 10.91
 -9 1 -4 2.22 13.29
 1 9 4 15.04 10.78
 -9 1 4 1.73 11.47
 -1 -9 4 15.09 11.66
 1 9 4 6.97 13.98
 9 -1 4 4.37 9.54
 1 9 6 -10.3 13.31
 1 9 -6 5.46 15.75
 9 -1 6 13.06 17.59
 -9 1 6 -14.16 16.31
 -9 1 6 6.19 15.78
 -9 1 -6 0.75 9.68
 -9 1 6 -0.93 11.6
 9 -1 6 9.87 11.45
 -1 -9 -6 -3.78 16.14
 1 9 -6 -6.3 12.72
 -1 -9 6 14.81 15.43
 -9 1 -6 -14.84 18.21
 9 -1 -6 15.75 14.03
 -1 -9 -6 21.14 13.31
 9 -1 -8 -14.83 17.63
 -9 1 8 1.87 20.59
 -9 1 -8 -1.8 18.95
 1 9 8 -2.09 15.07
 0 9 -1 245.49 13.4
 0 9 -1 232.74 14.3
 0 -9 -1 229.82 17.37
 -9 0 -1 236.6 16.57
 -9 0 -1 201.76 15.76
 9 0 -1 220.28 16.67
 -9 0 1 225.9 15.27
 9 0 1 242.3 16.89
 9 0 1 215.92 17.24
 0 9 1 256.41 17.37
 0 9 1 259.39 16.23
 0 -9 1 266.12 17.75
 0 -9 1 268.99 13.55
 0 9 1 249.64 15.46
 -9 0 1 229.87 16.31
 9 0 1 214.73 15.96
 0 -9 -1 227.47 16.43
 0 -9 1 240.54 14.46
 -9 0 -1 248 16.9
 0 -9 -1 243.95 17.07
 0 9 -1 239.77 16.8
 -9 0 -3 188.7 15.13
 -9 0 3 213.56 17.06
 9 0 -3 219.53 16.42
 0 -9 -3 207.54 16.52
 0 9 -3 223.71 17.13
 0 9 3 210.07 18.19
 9 0 -3 208.32 15.17
 -9 0 3 257.71 15.98
 0 -9 3 217.71 16.77
 0 9 3 219.31 17.02
 0 -9 3 198.96 18
 0 9 3 242.93 16.66
 0 9 -3 200.04 16.93
 0 9 3 207.67 16.7
 9 0 3 213.92 16.07
 0 -9 -3 209.67 16.43
 0 -9 3 224.44 13.87
 9 0 3 219.32 17.62
 -9 0 -3 225.49 18.12
 0 9 5 -3.91 13.73
 -9 0 -5 -10.96 8.8
 0 -9 5 3.46 13.63
 -9 0 5 16.02 13.49
 0 -9 -5 8.26 11.74
 9 0 5 7.17 10.79
 9 0 -5 16.01 12
 -9 0 -5 3.31 15.45
 -9 0 5 9.19 13.76
 0 9 -5 7.61 14.1
 -9 0 -5 -0.72 15.29
 9 0 5 27.88 15.21
 0 -9 5 -10.07 13.95
 0 9 -5 0.49 13.17
 0 9 5 6.68 11.76
 -9 0 -7 7.66 18.37
 0 -9 -7 -0.86 18.1
 -9 0 7 1.56 17.44
 0 9 -7 -7.39 17.77
 0 9 7 25.63 18.01
 9 0 -7 -4.17 15.6
 -9 0 7 -12.57 11.71
 0 9 7 -14.28 20.82
 0 -9 7 -9.76 17.65
 0 -9 -7 1.18 13
 0 9 7 11.35 14.39
 -9 0 7 -12.62 18.44
 9 0 7 2.47 12.53
 0 9 -7 14.92 14.67
 1 -9 0 -2.89 7.77
 9 1 0 4.07 7.05
 -9 -1 0 -4.19 9.37
 -1 9 0 6.2 7.87
 9 1 0 0.26 10.01
 1 -9 0 2.4 8.79
 -1 9 0 2.54 8.55
 9 1 -2 7.75 10.23
 1 -9 -2 3.53 9.95
 9 1 2 20.04 11.17
 -1 9 -2 25.08 12.48
 9 1 2 18.21 10.88
 -9 -1 2 2.84 4.44
 1 -9 -2 2.4 11.03
 -9 -1 2 3.05 3.54
 1 -9 2 10.62 11.49
 -9 -1 -2 -8.53 10.2
 9 1 -2 9.7 7.46
 -1 9 2 -11.82 10.75
 -1 9 2 -5.71 12.88
 -9 -1 -2 26.07 11.94
 -1 9 2 -15.56 10.92
 1 -9 2 6.19 11.19
 9 1 2 5.12 11.29
 -9 -1 2 20.75 10.68
 -1 9 -2 9.72 5.07
 1 -9 2 15.37 7.03
 -1 9 -4 25.14 12.93
 9 1 4 23.29 10.6
 -1 9 4 40.54 11.62
 1 -9 -4 16.89 10.93
 1 -9 4 23.12 12.4
 1 -9 4 16.99 8.92
 -9 -1 4 20.48 12.44
 -1 9 4 10.27 13.38
 9 1 4 15.47 13.48
 -1 9 -4 26.46 13.04
 1 -9 4 -5.83 14.03
 -9 -1 4 9.17 11.43
 9 1 -4 29.61 10.46
 -9 -1 -4 17.33 13.57
 -9 -1 -4 11.58 9.36
 1 -9 6 19.02 16.25
 -1 9 -6 -11.89 14.77
 -9 -1 -6 10.12 17.36
 1 -9 -6 9.82 16.65
 9 1 6 0.49 12.19
 -1 9 -6 9.31 15.79
 -9 -1 -6 3.2 17.14
 -9 -1 -6 -22.29 11.21
 1 -9 -6 4.65 12.55
 -9 -1 6 -5.24 15.27
 9 1 -6 -9.81 14.32
 9 1 6 -13.9 17.97
 -9 -1 6 8.43 15.42
 -1 9 6 -7.44 12.8
 -1 9 6 -3.28 18.12
 -9 -1 6 -3.74 10.64
 9 1 -8 22.17 17.49
 -9 -1 -8 6.52 19.46
 -1 9 8 -15.89 15.38
 -9 -1 8 -47.04 19.76
 -9 -1 8 4.52 19.91
 -9 -2 -1 23.6 9.27
 9 2 1 25.78 11.36
 9 2 1 15.39 8.93
 -2 9 1 16.9 9.99
 -9 -2 -1 20.53 10.06
 -2 9 1 16.67 10.89
 -2 9 -1 17.4 7.04
 9 2 -1 10.17 9.77
 2 -9 -1 8.18 9.9
 -2 9 -1 19.26 7.35
 2 -9 1 33.12 7.77
 9 2 1 26.66 10.4
 -9 -2 1 32.21 11.22
 -2 9 -1 27.58 12.15
 -9 -2 1 24.5 9.44
 2 -9 1 25.02 11.43
 -2 9 1 12.29 10.16
 2 -9 -1 4.72 11.03
 -2 9 -3 10.72 13.16
 -9 -2 3 5.06 9.11
 2 -9 3 20.33 8.74
 9 2 3 42.5 12.03
 -9 -2 -3 14.1 11.98
 -9 -2 -3 11.53 9.75
 2 -9 3 13.55 12.36
 -2 9 3 28.93 11.79
 9 2 3 27.73 11.6
 -9 -2 3 31.15 10.98
 2 -9 3 9.29 13.48
 9 2 -3 19.8 8.79
 2 -9 -3 15.73 10.3
 9 2 -3 24.09 10.19
 -2 9 -3 35.38 12.86
 9 2 3 12.14 10.46
 -2 9 3 27.92 12.38
 -2 9 3 36.01 11.04
 9 2 -5 8.29 11.89
 9 2 5 16.34 14.59
 2 -9 -5 5.86 13.98
 2 -9 -5 23.42 11.44
 -9 -2 -5 -16.38 14.83
 -9 -2 5 24.84 13.27
 -9 -2 5 2.04 13.07
 2 -9 5 -14.05 14.32
 -2 9 5 6.32 11.86
 -9 -2 -5 -3.16 9.57
 -2 9 5 -8.37 14.43
 -2 9 -5 -8.42 14.21
 2 -9 5 22.33 10.77
 -2 9 -5 3.1 14.69
 9 2 -7 -22.16 15.63
 -2 9 7 2.52 13.75
 -9 -2 7 19.33 17.08
 -2 9 7 -27.54 20.41
 9 2 7 3.96 13.34
 9 2 7 -13.51 19.75
 2 -9 7 6.75 18.47
 2 -9 -7 -12.48 12.95
 2 -9 -7 -32.7 18.27
 -9 -2 -7 1.76 18.37
 -2 9 -7 20.5 18.9
 -2 9 7 35.53 18.12
 2 -9 7 14.84 14.21
 -9 -2 -7 -16.2 12.01
 -9 -2 7 15.3 17.24
 -2 9 -7 -0.63 15.22
 3 -9 0 4.71 11.94
 -9 -3 0 2.52 9.26
 9 3 0 -2.43 5.27
 3 -9 0 -6.17 9.35
 9 3 0 12.53 11.13
 -3 9 0 -5.46 8.92
 -9 -3 0 0.4 5.58
 9 3 0 6.93 9
 -3 9 0 -0.22 9.28
 3 -9 2 16.99 11.48
 -9 -3 2 8.25 9.86
 9 3 -2 5.15 6.49
 9 3 2 -9.16 10.35
 9 3 2 11.08 10.62
 3 -9 2 12.81 13.32
 -9 -3 2 12.01 9.63
 9 3 -2 5.24 9.58
 -9 -3 2 10.94 4.7
 -3 9 2 -1.82 11.86
 -3 9 -2 -1.31 7.94
 -3 9 -2 -3.7 12.95
 3 -9 2 -9.4 8.82
 9 3 2 -1.49 10.8
 -3 9 -2 -1.96 5.62
 -9 -3 -2 0.34 10.09
 -9 -3 2 1.51 6.48
 3 -9 -2 11.85 10.79
 -3 9 2 -11.2 9.93
 -9 -3 -2 17.68 11.7
 3 -9 -2 15.72 10.23
 -3 9 4 14.52 11.44
 -9 -3 -4 15.04 12.74
 -3 9 4 24.54 14.28
 3 -9 4 -6.45 14.21
 -3 9 -4 13.94 13.76
 -9 -3 4 -4.71 11.57
 -9 -3 4 8.63 10.83
 3 -9 -4 20.7 13.48
 3 -9 4 -16.28 12.93
 9 3 -4 3.8 10.12
 -3 9 4 -4.43 12.62
 -3 9 4 0.4 10.5
 9 3 4 5.13 10.87
 -3 9 -4 8.64 13.81
 9 3 4 17.21 13.26
 3 -9 -4 8.95 10.4
 3 -9 4 -1.06 9.72
 -9 -3 -4 9.62 9.93
 3 -9 6 -5.32 13.14
 -9 -3 6 -11.38 9.81
 -9 -3 -6 -11.72 11.57
 -3 9 -6 -15.29 15.52
 9 3 -6 2.23 13.57
 3 -9 6 -2.21 16.48
 9 3 6 3.29 17.14
 -3 9 -6 29.21 17.58
 3 -9 -6 0.47 12.05
 -9 -3 6 -0.62 15.08
 -3 9 6 -21.05 13.89
 -9 -3 -6 -0.78 16.58
 -3 9 6 18.85 18.16
 3 -9 -6 20.42 16.8
 -9 -3 6 10.65 14.83
 -9 -3 -8 -22.34 20
 -9 -3 -8 -21.38 17.24
 9 3 -8 -26.84 17.45
 3 -9 8 0.74 16.56
 -3 9 8 6.91 15.56
 -9 -3 8 -5.28 19.89
 -9 -3 8 -24.19 18.8
 -9 -4 -1 897.86 46.46
 -4 9 -1 932.43 46.58
 -4 9 1 873.11 47.35
 -9 -4 1 914.72 46.42
 -4 9 1 957.74 47.43
 -4 9 -1 887.28 48.32
 -9 -4 1 981.84 47.45
 9 4 1 911.35 46.45
 4 -9 -1 941.84 47.62
 -9 -4 1 911.82 46.13
 4 -9 1 926.35 46.69
 4 -9 1 969.82 47.54
 -4 9 1 952.64 47.44
 9 4 1 907.55 47.22
 4 -9 -1 913.86 47.17
 -9 -4 -1 832.18 47.26
 9 4 -1 903.06 46.58
 -4 9 3 19.76 12.07
 4 -9 3 45.71 14.56
 -9 -4 3 18.88 8.62
 4 -9 3 12.34 9.74
 9 4 -3 42.17 8.48
 -9 -4 3 20.15 8.45
 -4 9 -3 1.85 12.88
 -4 9 3 17.07 12.89
 -9 -4 -3 46.81 10.55
 4 -9 -3 27.43 13.28
 -9 -4 3 31.4 10.18
 -4 9 3 27.47 12.68
 9 4 -3 40.46 9.6
 -4 9 -3 16.21 14.68
 -4 9 3 43.85 10.27
 -9 -4 -3 23.07 12.29
 4 -9 3 3.69 13.08
 9 4 3 25.57 11.29
 4 -9 -3 30.53 9.83
 -4 9 -3 23.5 4.31
 9 4 3 46.09 11.92
 9 4 -5 16.9 11.16
 4 -9 5 5.5 11.01
 4 -9 -5 -7.76 10.29
 -9 -4 -5 -6.13 10.65
 -9 -4 -5 7.25 14.37
 -4 9 5 -0.55 11.95
 -4 9 5 23.8 16.05
 -4 9 -5 -7.52 15.18
 9 4 5 29.02 14.99
 4 -9 -5 -15.8 14.91
 4 -9 5 9.01 14.51
 -4 9 -5 9.15 14.66
 -9 -4 5 7.56 13.09
 9 4 5 29.37 12.7
 -9 -4 5 0.98 12.87
 -4 9 -7 34.16 17.11
 9 4 -7 24.9 15.34
 -4 9 7 11.53 13.98
 4 -9 7 22.06 14.59
 -9 -4 -7 30.66 12.79
 4 -9 -7 -24.26 18.09
 -9 -4 -7 2.71 18.48
 -4 9 -7 -14.18 19.19
 -4 9 7 -13.29 19.8
 -9 -4 -7 -13.35 16.63
 9 4 7 -14.64 20.86
 4 -9 7 -29.68 19.16
 9 4 7 15.42 13.87
 -9 -4 7 2.97 16.76
 -4 9 7 -2.68 19.06
 -9 -4 7 -10.6 16.35
 5 -9 0 -4.43 12.51
 -5 9 0 0.7 12.42
 -9 -5 0 -10.86 9.92
 -9 -5 0 -1.77 4.72
 9 5 0 -6.8 4.34
 -5 9 0 9.61 10.37
 5 -9 0 9.25 10.32
 -9 -5 0 3.62 7.93
 9 5 0 4.5 11.12
 -9 -5 0 14.68 10.57
 9 5 0 -6.02 8.29
 -5 9 -2 0.46 14.45
 5 -9 2 5.97 14.93
 -5 9 2 15.27 11.89
 5 -9 -2 7.76 12.15
 5 -9 2 1.22 12.47
 -5 9 -2 -6.09 9.07
 -9 -5 -2 -12.17 10.88
 5 -9 -2 0.76 11.62
 -9 -5 2 -12.29 6.07
 9 5 2 16.5 10.68
 -9 -5 2 -9.02 4.23
 5 -9 -2 15.96 10.15
 5 -9 2 -2.83 9.29
 9 5 2 -13.8 11.23
 -9 -5 -2 4.77 10.84
 -5 9 2 -1.31 10.3
 9 5 -2 -2.85 4.63
 9 5 2 4.76 10.22
 -9 -5 2 11.66 7.94
 9 5 -2 -8.27 8.48
 -9 -5 2 -2.56 8.09
 -5 9 -4 112.31 16.52
 -5 9 -4 100.42 16.95
 9 5 -4 118.62 11.93
 5 -9 -4 119.59 15.18
 9 5 4 136.07 15.97
 5 -9 4 96.31 16.97
 -9 -5 4 109.48 12.15
 -5 9 4 125.58 16.77
 -5 9 4 105.08 12.22
 5 -9 4 142.1 15.49
 -9 -5 -4 160.42 15.82
 5 -9 -4 119.24 11.82
 -9 -5 -4 115.42 12.56
 9 5 4 104.2 13.53
 -9 -5 4 123.91 12.91
 -9 -5 4 120.59 13.72
 -5 9 4 123.49 14.37
 5 -9 4 123.91 13.06
 -9 -5 6 -9.32 14.57
 -5 9 -6 -23.43 17.33
 -9 -5 6 -5.18 10.62
 5 -9 6 -15.35 13.45
 -9 -5 6 4.79 9.14
 -9 -5 6 33.89 14.7
 -9 -5 -6 6.21 11.68
 5 -9 6 -34.72 17.89
 -5 9 6 6.3 16.66
 -5 9 6 -4.11 17.62
 9 5 6 17.56 18.18
 -5 9 6 27.27 13.77
 9 5 -6 -14.76 13.82
 5 -9 -6 11.46 16.35
 -9 -5 -6 10.06 15.16
 -9 -5 -6 -13.33 17.03
 5 -9 -6 -2.11 11.13
 -5 9 -6 7.03 16.59
 9 5 6 -4.01 12.9
 -9 -5 8 -15.06 18.19
 5 -9 8 0.77 16.87
 -9 -5 -8 39.84 17.96
 -9 -5 8 18.83 19.49
 9 5 -8 25.72 17.55
 -9 -5 -8 -24.48 21.46
 -5 9 8 16.72 15.4
 9 6 -1 76.94 9.32
 6 -9 1 70.6 11.62
 9 6 1 81.84 10.35
 9 6 1 95.64 9.96
 6 -9 -1 65.03 12.72
 6 -9 -1 84.83 12.63
 -9 -6 1 91.6 9.59
 -6 9 1 89.41 12.88
 -9 -6 -1 68.75 12.34
 -9 -6 1 85.29 8.41
 -6 9 -1 92.1 11.18
 9 6 -1 86.28 12.76
 -9 -6 -1 72.03 9.81
 -6 9 1 82.63 12.21
 -6 9 -3 19.73 14.16
 -9 -6 -3 12.25 11.8
 9 6 -3 15.77 7.65
 6 -9 3 10.99 13
 6 -9 3 15.21 10.6
 -9 -6 -3 26.74 10.65
 -6 9 -3 30.36 6.98
 9 6 3 42.28 12.47
 -9 -6 -3 19.74 12.36
 -6 9 3 1.39 11.72
 -6 9 3 4.5 13.01
 6 -9 -3 24.31 12.91
 -9 -6 3 27.94 9.23
 9 6 3 19.92 10.56
 6 -9 -3 35.25 10.16
 -9 -6 3 8.62 8.12
 -6 9 -3 28.53 13.5
 -9 -6 3 42.41 7.89
 -6 9 3 21.19 9.71
 6 -9 3 36.12 14.48
 9 6 -3 25.32 5.5
 -9 -6 3 11.17 5.2
 -6 9 5 2.85 12.72
 -6 9 -5 4.83 16
 -9 -6 5 4.25 12.83
 6 -9 5 33.99 15.41
 -9 -6 -5 1.97 13.52
 9 6 5 17.01 15.81
 9 6 5 17.87 13
 -9 -6 5 13.72 10.19
 -6 9 5 7.78 16.09
 -9 -6 -5 0.97 10.99
 6 -9 5 16.11 11.99
 6 -9 -5 14.41 10
 9 6 -5 13.03 11.39
 -9 -6 -5 20.03 14.93
 -9 -6 5 5.1 12.3
 6 -9 -5 32.27 15.55
 -6 9 -5 15.14 15.38
 6 -9 7 -21.27 15.38
 -9 -6 7 -25.21 17.63
 -9 -6 7 -13.96 15.71
 9 6 7 15.66 14.99
 9 6 -7 -5.21 14.89
 -9 -6 -7 -20.76 13.58
 -6 9 -7 -13.76 20
 6 -9 -7 19.2 18.52
 -9 -6 -7 -27.38 19.47
 -6 9 -7 -1.53 17.39
 9 6 7 21.69 20.47
 6 -9 7 0.91 18.71
 -9 -6 -7 11.99 16.49
 -6 9 7 -11.78 18.58
 -6 9 7 -6.64 14.62
 -6 9 7 18.08 20
 9 7 0 -0.42 8.06
 -9 -7 0 2.38 10.81
 9 7 0 5.96 5.45
 -9 -7 0 6.49 10.07
 9 7 0 -5.57 11.8
 7 -9 0 1.31 11.97
 7 -9 0 0.84 12.64
 -9 -7 0 -0.43 5.3
 -7 9 0 22.35 11.77
 -7 9 0 11.64 13.1
 -7 9 -2 276.62 22.21
 -9 -7 -2 324.59 19.42
 7 -9 2 263.42 22.3
 9 7 -2 314.73 17.26
 9 7 2 318.96 19.66
 7 -9 -2 289.48 19.27
 9 7 2 322.7 20.02
 -7 9 -2 306.06 18.7
 -7 9 2 324.21 19.01
 -9 -7 2 297.16 16.71
 9 7 -2 286.12 16.71
 7 -9 -2 325.23 21.02
 -9 -7 2 316.85 16.47
 -9 -7 2 254.77 15.17
 7 -9 -2 284.63 20.12
 -9 -7 2 259.98 17.79
 -9 -7 -2 318.3 19.31
 -7 9 2 332.43 20.34
 7 -9 2 291.95 19.38
 7 -9 4 18 11.38
 9 7 4 3.55 13.98
 -7 9 -4 15.77 14.32
 -7 9 4 11.17 12.36
 -9 -7 4 4.95 6.09
 -7 9 4 23.26 9.56
 9 7 -4 -2.13 4.82
 7 -9 4 28.76 14.25
 -9 -7 4 11.66 8.98
 7 -9 4 -2.12 16.09
 9 7 -4 6.07 9.27
 -9 -7 -4 0.46 10.55
 -9 -7 -4 -16.85 13.44
 9 7 4 37.16 12.21
 7 -9 -4 15.45 9.55
 -9 -7 4 16.17 10.26
 -7 9 -4 1.16 5.44
 -7 9 4 24.19 15.03
 -9 -7 4 9.81 8.85
 -9 -7 -4 -5.59 13.24
 7 -9 -4 7 13.44
 7 -9 -6 31.76 17.18
 -7 9 6 33.13 17.65
 -9 -7 6 19.6 13.49
 -7 9 6 7.46 19.19
 7 -9 6 28.21 17.59
 9 7 6 34.74 14.16
 -9 -7 6 20 14.08
 9 7 6 2.55 18.4
 -9 -7 -6 9.53 17.09
 7 -9 6 16.5 14.38
 -9 -7 6 5.58 9.19
 -9 -7 -6 5.11 13.05
 9 7 -6 17.91 13.58
 7 -9 -6 10.47 10.51
 -7 9 -6 28.5 18.32
 -9 -7 -6 16.97 15.44
 -7 9 6 17.69 13.9
 -7 9 -6 -0.76 17.21
 -7 9 -8 6.52 18.27
 -7 9 8 13.63 15.97
 -9 -7 8 14.16 19.25
 -9 -7 -8 1.76 17.73
 -9 -8 1 -2.28 9.59
 9 8 1 -11.5 8.7
 8 -9 1 7.36 12.84
 8 -9 -1 -2.77 11.68
 9 8 -1 12.59 10.77
 9 8 -1 3.95 9.42
 -9 -8 -1 -7.06 9
 -9 -8 1 6.22 5.98
 -8 9 1 0.36 10.89
 9 8 1 -2.39 8.49
 9 8 -1 7.25 7.17
 8 -9 -1 -4.74 12.14
 -9 -8 -1 -2.06 11.81
 -9 -8 1 -12.42 9.95
 -8 9 1 15.05 11.63
 8 -9 1 -4.21 11.6
 8 -9 1 -16.43 14.37
 9 8 1 12.68 11.09
 -8 9 -1 -6.51 10.77
 9 8 -3 79.49 8.46
 -8 9 -3 83.9 15.84
 9 8 -3 79.17 8.93
 -9 -8 -3 82.91 12.31
 -9 -8 -3 86.22 13.53
 -8 9 3 87.34 11.03
 -9 -8 3 84.95 8.59
 8 -9 -3 105.84 12
 8 -9 3 105.22 12.28
 -8 9 -3 88.76 9.54
 9 8 3 101.86 13.98
 -9 -8 -3 99.14 14.3
 8 -9 -3 91.19 13.64
 -9 -8 3 77.62 8.65
 8 -9 3 67.46 16.87
 -9 -8 3 89.16 8.88
 9 8 3 57.1 12.79
 -8 9 -5 9.71 17.88
 9 8 5 -14.61 13.38
 9 8 5 10.22 15.76
 -8 9 5 -14.35 16.13
 8 -9 5 29.71 13.18
 8 -9 5 31.44 15.57
 9 8 -5 16.36 12.23
 -9 -8 5 7.74 9.61
 -9 -8 -5 -4.78 15.24
 -8 9 5 26.59 16.27
 8 -9 -5 6.85 15.24
 -9 -8 5 -3.81 10.99
 -9 -8 -5 20.8 11.73
 -8 9 -5 22.02 5.11
 -9 -8 -5 8.86 14.25
 -8 9 -5 34.76 15.94
 9 8 -5 17.08 5.29
 -8 9 5 -0.6 13.7
 -9 -8 5 26.69 12.71
 8 -9 -5 10.58 10.25
 9 8 7 19.01 15.47
 -8 9 7 8.97 14.88
 -9 -8 7 29.46 15.92
 -9 -8 7 -7.47 15.13
 8 -9 -7 6.2 18.42
 8 -9 7 21.15 15.84
 -8 9 7 50.76 21.14
 -9 -8 -7 -5.96 14.31
 9 8 -7 3.91 15.41
 -9 -8 -7 19.68 17.14
 -8 9 -7 -21.47 19
 9 9 0 1.59 7.6
 9 9 0 -6.95 11.33
 9 -9 0 -6.68 14.36
 -9 -9 0 -1.85 10.35
 -9 -9 0 -4.69 6.88
 9 -9 0 9.29 11.86
 -9 9 0 -17.26 11.51
 -9 -9 0 6.94 9.97
 -9 9 0 -7.02 14.05
 9 -9 -2 -9.63 13.05
 -9 -9 2 5.27 7.46
 9 9 -2 2.21 5.49
 -9 9 2 -4.78 12.78
 9 9 2 12.08 11.19
 -9 -9 2 -0.97 4.09
 9 -9 2 9.68 11.26
 9 9 -2 8.51 8.99
 9 -9 -2 4.67 11.95
 -9 -9 -2 1.3 10.1
 9 9 -2 6.99 9.48
 9 -9 -2 7.61 11.69
 -9 -9 -2 -12.52 10.99
 -9 9 -2 7.09 11.04
 -9 -9 2 12.65 8.71
 -9 9 2 -4.8 9.75
 -9 -9 2 9.06 5.3
 9 -9 2 -0.49 12.08
 9 9 4 -10.47 14.16
 9 -9 4 10.11 12.27
 9 9 -4 0.32 9.44
 -9 -9 4 10.15 8.95
 -9 -9 -4 20.3 10.98
 9 9 4 8.28 12.1
 9 -9 -4 32.4 14.13
 -9 -9 4 -7.72 9.99
 -9 -9 -4 27.78 14.07
 -9 9 -4 6.3 7.63
 -9 9 4 9.22 8.87
 -9 -9 -4 4.03 13.64
 -9 -9 4 -8.45 7.99
 -9 9 -4 14.45 16.36
 -9 9 -4 -1.93 14.91
 -9 9 4 11.32 12.7
 9 9 -4 2.87 7.01
 9 -9 -4 -3.49 10.37
 9 9 6 8.01 14.43
 -9 -9 6 9.94 12.57
 9 9 6 26.24 18.49
 -9 9 -6 33.91 18.69
 -9 9 6 6.7 17.89
 9 -9 -6 11.06 17.05
 -9 9 6 -3.98 14.15
 -9 -9 -6 21.05 17.84
 -9 -9 6 -10.33 14.96
 9 9 -6 -2.16 13.39
 -9 -9 -6 19.84 13.65
 -9 -9 -6 8.43 16.11
 9 -9 -6 20.58 10.57
 -9 9 6 -11.69 17.99
 9 -9 6 15.81 14.96
 -9 9 -6 0.83 18.66
 9 -9 6 16.01 18.16
 -9 9 8 -2.99 16.52
 -10 9 -1 -17.4 15.04
 10 -9 -1 -4.47 12.86
 -10 9 -1 1.21 11.09
 -9 -10 -1 3.61 11.2
 -9 -10 1 -2.16 3.84
 -9 -10 1 -4.57 4.73
 9 10 -1 5.79 10.2
 10 -9 1 1.34 12.03
 -10 9 1 -7.63 11.24
 9 10 1 -5.12 8.29
 -9 -10 -1 1.62 9.2
 10 -9 1 6.91 15.49
 -10 9 1 20.11 12.55
 10 -9 -1 -31.87 12.58
 -9 -10 1 -7.83 10.05
 -9 -10 1 15.54 9.79
 9 10 -1 -0.39 10.81
 10 -9 1 3.72 12.14
 9 10 -1 9.19 5.57
 9 10 1 6.76 8.83
 -9 -10 -1 3.32 10.66
 9 10 1 -4.3 11.55
 9 10 3 -6.79 12.14
 -10 9 -3 7.21 8.97
 -9 -10 -3 18.54 11.28
 9 10 3 12.03 12.08
 10 -9 -3 -8.53 10.89
 -10 9 3 27.05 9.7
 -9 -10 -3 -5.27 12.33
 10 -9 3 26.23 12.74
 -10 9 -3 -36.49 16.79
 9 10 -3 0.56 8.17
 -9 -10 3 -1.25 9.3
 -10 9 -3 4.2 11.26
 -9 -10 3 1.75 6.45
 -9 -10 3 18.79 8.33
 -9 -10 -3 14.66 12.87
 -9 -10 3 6.78 6.92
 10 -9 -3 7.33 12.63
 10 -9 3 0.72 15.53
 10 -9 3 15.6 13.44
 10 -9 5 1.21 13.53
 -10 9 -5 2.44 18.22
 -9 -10 5 45.73 13.25
 9 10 5 31.01 14.6
 9 10 -5 38.43 8.39
 -10 9 5 31.82 16.56
 -10 9 5 42.98 10.19
 -9 -10 -5 57.46 16.28
 9 10 5 68.09 17.54
 10 -9 -5 66.67 16.04
 -10 9 5 39.36 14.29
 -9 -10 -5 53.46 13.55
 -9 -10 -5 21.49 15.33
 -9 -10 5 45.69 8.49
 -9 -10 5 52.89 10.8
 -10 9 -5 54.34 8.42
 -9 -10 5 45.74 9.54
 9 10 -5 47.81 12.26
 -10 9 -5 56.72 16.98
 10 -9 -5 49.78 11.51
 9 10 7 -5.29 16.32
 -10 9 7 17.4 15.39
 -10 9 -7 17.87 19.16
 10 -9 7 -7.74 16.97
 -9 -10 7 18.49 16.09
 -9 -10 -7 -18.57 17.31
 9 10 -7 -16.71 15.54
 -10 9 7 -6.75 20.4
 10 -9 -7 -5.39 19.2
 -9 -10 -7 5.01 14.85
 -8 -10 0 280 17.72
 10 -8 0 229.78 20.15
 -10 8 0 262.07 18.19
 -8 -10 0 280.14 16.91
 8 10 0 238.95 18.08
 -10 8 0 250.25 19.36
 8 10 0 216.49 17.63
 -8 -10 0 238.88 14.87
 8 10 0 239.35 14.55
 10 -8 0 269.63 18.63
 10 -8 -2 496.2 27.63
 -8 -10 2 482.42 23.93
 -10 8 -2 506.96 27.06
 8 10 -2 535.46 25.85
 -8 -10 2 401.06 23.09
 10 -8 2 446.44 27.75
 -8 -10 -2 456.49 26.67
 -10 8 2 499.75 26.22
 10 -8 2 482.82 27.35
 -8 -10 2 534.82 26.16
 8 10 -2 450.25 26.01
 -8 -10 2 483.61 24.98
 10 -8 -2 476.99 26.76
 8 10 2 495.05 27.03
 10 -8 4 53.08 13.22
 -8 -10 4 22.76 10.4
 -10 8 -4 11.08 15.71
 -10 8 -4 14.99 8.27
 -8 -10 4 25.93 10.16
 -10 8 4 34.15 14.61
 -8 -10 -4 32.5 12.83
 8 10 -4 23.99 8.61
 -8 -10 -4 16.86 13.25
 -8 -10 4 24.1 8.32
 10 -8 -4 13.75 9.8
 8 10 4 24.96 12.57
 8 10 4 22.42 14.23
 -8 -10 4 40.57 7.67
 8 10 -4 37.17 10.22
 10 -8 -4 46.79 13.53
 -8 -10 -4 32.61 11.39
 -10 8 4 27.47 8.75
 10 -8 -4 43.27 13.89
 8 10 6 38.71 19.51
 10 -8 6 0.69 15.07
 -8 -10 6 27.08 11.92
 8 10 -6 -29.38 13.93
 -8 -10 6 24.42 14.12
 8 10 6 -2.02 14.37
 -10 8 6 29.85 18.13
 -10 8 6 16.31 18.35
 -8 -10 -6 -14.06 13.93
 -10 8 -6 8.55 18.37
 -8 -10 -6 3.01 16.15
 -10 8 6 4.6 14.1
 -8 -10 -6 40.43 18.29
 10 -8 6 18.75 18.22
 -10 8 -6 -2.54 18.32
 10 -8 -6 7.72 17.07
 8 10 8 -8.03 17.32
 10 -7 -1 37.59 12.86
 -7 -10 1 34.07 9.31
 10 -7 1 20.05 14.71
 -7 -10 -1 34.79 10
 7 10 1 32.54 10.35
 10 -7 1 36.09 11.84
 7 10 -1 16.45 10.47
 -7 -10 1 18.33 11.04
 -10 7 1 37.59 12.09
 -10 7 1 43.75 11.8
 -10 7 -1 42.51 11.19
 7 10 1 37.32 12.41
 -7 -10 -1 39.23 11.86
 -7 -10 1 45.01 7.3
 10 -7 1 33.09 11.96
 -7 -10 -1 15.17 10.48
 7 10 1 30.83 9.77
 -10 7 -1 38.9 14.82
 10 -7 -3 79.58 10.96
 10 -7 3 92.45 13.22
 -7 -10 -3 69.4 12.11
 -7 -10 3 91.5 8.81
 10 -7 3 96.8 14.99
 -7 -10 -3 75.03 13.7
 -7 -10 -3 78.54 13.21
 -10 7 -3 80.66 10.35
 -7 -10 3 95 10.01
 7 10 3 84.29 14.04
 -10 7 -3 91.72 15.14
 -7 -10 3 85.36 7.4
 7 10 3 82.62 12.7
 -10 7 -3 106.79 16.74
 -10 7 3 66.53 14.38
 10 -7 -3 87.64 13.71
 -10 7 3 74.29 9.82
 7 10 -3 72.75 9.94
 7 10 -3 71.11 10.15
 10 -7 -3 107.26 14
 -7 -10 3 86.04 11.13
 -10 7 -5 40.91 18.19
 10 -7 5 36.27 14.12
 -7 -10 -5 43.3 14.34
 -7 -10 5 68.34 13.14
 -7 -10 -5 55.98 13.5
 -10 7 -5 51.85 8.78
 -10 7 5 68.91 16.49
 7 10 5 49 16.45
 7 10 5 71.42 14.33
 -10 7 5 38.87 16.59
 10 -7 -5 96.21 16.07
 -7 -10 5 72.68 11.71
 7 10 -5 40.68 12.79
 -7 -10 5 49.78 5.95
 7 10 -5 62.19 10.18
 -10 7 5 47.34 14.23
 -7 -10 5 51.34 9.84
 -7 -10 -5 69.99 16.44
 10 -7 -5 55.07 9.51
 10 -7 7 -13.43 17.32
 -10 7 7 22.85 14.6
 -7 -10 7 -24.29 16.64
 -7 -10 -7 -19.65 16.62
 7 10 -7 6.86 16.1
 -7 -10 -7 -12.02 14.92
 -10 7 -7 28.24 18.53
 7 10 7 29.71 16.14
 -10 7 7 -26.49 20.02
 10 -7 -7 23.74 17.94
 -10 7 7 -17.44 19.63
 -7 -10 7 8.47 13.77
 -6 -10 0 235.72 15.7
 -6 -10 0 272.19 17.15
 -10 6 0 272.31 19.29
 -6 -10 0 273.5 17.43
 6 10 0 266.52 18.09
 6 10 0 231.89 17.08
 10 -6 0 231.01 19.21
 -10 6 0 233.08 17.8
 -10 6 -2 471.5 26.65
 -6 -10 2 488.39 26.61
 10 -6 2 485.53 28.02
 -6 -10 -2 461.81 27.73
 -6 -10 -2 438.1 27.23
 -6 -10 2 500.51 25.01
 10 -6 -2 469.13 27.22
 6 10 2 440.45 27.25
 6 10 -2 487.84 26.26
 -10 6 2 473.59 25.94
 10 -6 -2 466.73 26.66
 6 10 -2 445.76 25.67
 10 -6 2 481.69 27.32
 10 -6 -2 477.76 27.89
 -6 -10 2 460.23 25.26
 -10 6 -2 455.75 27.15
 -10 6 -2 508.84 28.13
 -10 6 -4 59.68 16.38
 -10 6 4 41.28 15.15
 10 -6 -4 24.21 8.05
 -6 -10 4 40.8 11.56
 10 -6 -4 32.17 13.03
 -10 6 4 42.52 14.12
 -6 -10 4 37.11 5.61
 -6 -10 4 46.22 7.96
 -6 -10 -4 47.88 13.96
 -6 -10 4 28.21 10.98
 10 -6 -4 49.36 13.61
 -6 -10 -4 42.31 11.14
 10 -6 4 24.68 12.59
 6 10 -4 30.19 11.36
 -10 6 -4 38.95 8.85
 -6 -10 -4 12.57 12.74
 -10 6 4 27.7 7.26
 6 10 4 38.39 12.19
 6 10 4 51.51 14.68
 10 -6 4 55.06 14.55
 6 10 -4 28.36 9.28
 6 10 6 78.06 15.23
 -10 6 -6 50.79 18.68
 -10 6 -6 51.6 9.26
 -6 -10 6 104.89 13.38
 -6 -10 -6 69.37 16.69
 6 10 -6 96.18 15.63
 -6 -10 -6 88.73 14.98
 10 -6 6 80.05 16.77
 6 10 6 89.07 20.52
 10 -6 -6 65.83 17.57
 -10 6 6 95.07 19.14
 -6 -10 -6 88.01 17.96
 -6 -10 6 84.38 15.79
 -10 6 6 40.67 14.8
 6 10 -6 56.77 11.22
 -10 6 6 78.15 19.57
 6 10 8 -0.78 16.69
 6 10 -8 26.04 18.67
 -6 -10 -8 39.7 15.69
 -6 -10 8 4.27 19.21
 -6 -10 -8 4.1 16.26
 -5 -10 -1 95.54 11.56
 -10 5 1 80.53 12.22
 -5 -10 -1 72.47 11.5
 10 -5 1 69.12 13.02
 -10 5 -1 97.53 15.91
 10 -5 1 74.58 16
 5 10 -1 81.19 10.14
 5 10 1 73.11 11.56
 5 10 1 68.35 11.51
 5 10 1 79.17 12.72
 5 10 -1 81.28 12.21
 -5 -10 1 89.52 11.64
 10 -5 1 70.41 13.26
 -5 -10 1 83.75 9.58
 -10 5 -1 70.5 12.29
 10 -5 -1 64.58 12.6
 -5 -10 3 13.05 10.97
 10 -5 -3 4.3 12.73
 5 10 3 3.42 13.11
 10 -5 -3 -2.85 8.09
 -5 -10 -3 13.24 12.37
 -10 5 -3 10.29 13.84
 -10 5 -3 20.54 14.49
 5 10 3 1.79 11.18
 10 -5 3 -9.56 11.83
 10 -5 3 1.02 12.88
 -5 -10 3 4.84 9.18
 10 -5 -3 19.07 11.91
 -10 5 3 -1.5 12.32
 -5 -10 3 10.84 5.72
 -10 5 3 6.42 6.77
 -5 -10 -3 -10.78 10.93
 -5 -10 -3 25.16 10.45
 5 10 -3 -8.07 9.24
 -10 5 -3 13.13 9.24
 -5 -10 3 8.98 6.09
 5 10 -3 5.8 9.25
 -5 -10 5 122.13 11.29
 10 -5 5 57.38 17.65
 -5 -10 -5 100.28 16.76
 10 -5 -5 95.06 15.62
 10 -5 5 77.81 15.66
 5 10 -5 96.55 14.65
 -10 5 5 92.28 17.37
 -5 -10 -5 99.71 15.31
 -10 5 -5 83.54 10.05
 5 10 5 111.32 14.82
 10 -5 -5 85.75 7.59
 -5 -10 -5 132.64 14.71
 -10 5 5 132.09 17.21
 5 10 5 135.38 17.76
 -10 5 5 106.27 14.29
 -10 5 -5 79.25 18.22
 -5 -10 5 92.09 13.34
 5 10 -5 102.89 12.24
 -5 -10 5 110.13 14.72
 10 -5 -7 5.56 16.76
 -5 -10 -7 13.36 14.7
 -5 -10 7 2.97 17.12
 5 10 -7 18.19 17.21
 -10 5 7 35.23 19.67
 5 10 7 24.47 15.4
 -10 5 7 45.26 19.44
 -10 5 7 19.22 14
 -5 -10 -7 8.73 15.07
 -5 -10 7 33.03 14.2
 -10 5 -7 -4.36 19.04
 10 -5 7 28.09 17.44
 -4 -10 0 292.33 17.97
 4 10 0 285.88 18.69
 -10 4 0 259.88 19.32
 10 -4 0 268.43 19.86
 4 10 0 248.81 17.15
 -4 -10 0 269.05 16.95
 -4 -10 0 248.2 16.7
 -10 4 2 506.91 27.43
 -10 4 -2 526.32 29.96
 -4 -10 2 533.25 28.11
 -4 -10 -2 511.99 29.66
 10 -4 -2 535.27 30.08
 -10 4 -2 504.71 28.62
 -10 4 -2 511.38 29.35
 10 -4 2 505.69 29.96
 10 -4 -2 519.35 28.01
 10 -4 -2 515.11 28.74
 -4 -10 -2 480.67 29.53
 -10 4 2 515.69 30.02
 4 10 -2 552.43 28.79
 -4 -10 2 522.47 26.81
 4 10 2 555.75 29.87
 4 10 -2 503.03 27.54
 4 10 2 564.99 30.13
 10 -4 2 545.52 29.68
 -4 -10 2 498.38 29.24
 -4 -10 -4 206.4 16.69
 -10 4 4 239.99 18.25
 -4 -10 4 208.62 17.08
 -10 4 4 227.11 18.82
 4 10 -4 195.48 14.89
 10 -4 -4 254.57 17.44
 10 -4 4 240.37 19.57
 10 -4 -4 240.13 17.36
 4 10 4 237.96 19.38
 4 10 -4 206.68 16.63
 -10 4 -4 156.7 18.66
 -4 -10 4 210.42 12.92
 10 -4 -4 152.37 11.18
 -4 -10 -4 183.44 18.21
 -4 -10 -4 179.9 16.79
 10 -4 4 244.64 17.55
 -10 4 -4 239.82 14.54
 4 10 4 212.8 16.78
 -4 -10 4 187.26 15.98
 -10 4 -4 198.26 18.07
 -4 -10 -6 -1.26 13.75
 4 10 6 -17.93 18.44
 4 10 6 19.22 13.81
 10 -4 6 28.9 16.21
 4 10 -6 0.63 14.67
 -4 -10 6 27.94 12.19
 10 -4 -6 7.36 15.58
 -4 -10 -6 25.72 17.92
 -10 4 -6 33.62 18.37
 -10 4 6 9.84 16.64
 -10 4 6 -3.61 17.07
 -4 -10 -6 8.34 13.96
 -10 4 6 3.91 13.07
 -4 -10 6 16.47 15.02
 -10 4 -6 9.79 8.61
 4 10 -6 -1.98 11.13
 10 -4 6 -1.54 10.75
 -10 4 -8 -20.26 19.75
 4 10 8 17.35 16.44
 -4 -10 8 -8.82 19.54
 4 10 -8 22.35 18.91
 -10 3 -1 267.14 18.91
 10 -3 -1 308.78 19.7
 -10 3 1 279.57 19.13
 10 -3 -1 296.58 18.57
 -10 3 1 300.82 18.43
 3 10 -1 268.28 17.02
 3 10 1 295.95 18.67
 3 10 -1 279.63 18.86
 -3 -10 -1 276.28 18.44
 10 -3 1 271.01 19.1
 -10 3 -1 246.79 20.6
 -3 -10 -1 294.68 18.79
 -3 -10 1 316.87 16.89
 -3 -10 1 304.29 19.4
 -10 3 -1 278.68 18.82
 -10 3 -3 -1.93 9.34
 10 -3 -3 5.77 4.94
 10 -3 3 8.94 11.75
 -3 -10 -3 1.37 11.48
 10 -3 3 5.79 12.77
 3 10 3 16.77 10.76
 -10 3 -3 -4.4 12.75
 3 10 3 6.82 13.15
 3 10 -3 9 10.46
 10 -3 -3 4.88 11.42
 -10 3 3 14.8 12.4
 -3 -10 -3 -5.68 12.43
 3 10 3 11.29 11.42
 -3 -10 -3 -9.76 9.95
 -3 -10 3 -17.16 10.28
 -10 3 3 1.19 4.06
 -3 -10 3 -2.34 11.55
 -3 -10 3 -1.21 3.16
 3 10 -3 3.45 10.53
 10 -3 -3 -14.17 11.86
 -10 3 -3 10.92 15.54
 10 -3 5 132.86 16.34
 10 -3 5 116.85 12.96
 -10 3 5 148.94 17.3
 -3 -10 5 145.78 15.93
 -3 -10 -5 149.07 17.14
 -10 3 5 162.08 17.89
 3 10 5 129.1 18.15
 -10 3 -5 124.99 11.65
 3 10 5 126.11 15.23
 -3 -10 -5 133.92 15.42
 -3 -10 -5 127.55 14.71
 -10 3 -5 119.68 19.43
 -10 3 -5 134.58 18.32
 -3 -10 5 92.51 15.35
 3 10 -5 116.11 13.52
 10 -3 -5 151.3 16.15
 3 10 -5 93.45 15.74
 10 -3 5 114.78 17.67
 -10 3 7 0.57 13.27
 3 10 7 10.83 14.78
 -10 3 -7 11.34 18.56
 10 -3 7 4.07 17.05
 -3 -10 7 21.54 16.96
 -10 3 7 27.07 18.22
 -10 3 7 32.35 18.66
 -3 -10 7 32.52 14.47
 3 10 -7 0.77 17.2
 10 -3 -7 25.4 16.49
 -3 -10 -7 -16.99 14.89
 -10 2 0 252.66 17.55
 10 -2 0 245.68 18.31
 10 -2 0 234.23 16.31
 2 10 0 305.77 18.71
 -2 -10 0 268.21 17.86
 2 10 0 272.67 14.77
 -2 -10 0 242.27 16.54
 2 10 0 270.96 16.51
 -10 2 0 231.73 18.48
 -10 2 2 449.44 24.95
 2 10 2 490.05 27.84
 2 10 2 489.66 28.07
 -2 -10 -2 513.35 27.99
 -2 -10 2 501.77 27.75
 2 10 -2 489.27 24.85
 -10 2 2 470.61 28
 -10 2 -2 493.64 27.25
 10 -2 -2 477.74 26.51
 -2 -10 2 436.54 23.95
 -2 -10 -2 510.8 28.16
 2 10 -2 503.09 26.99
 -2 -10 2 499.19 24.65
 -2 -10 2 482.74 26.86
 10 -2 2 512.1 27.84
 -10 2 -2 485.76 27.9
 10 -2 -2 521.77 27.8
 -10 2 -4 12.83 14
 2 10 -4 3.18 12.45
 10 -2 -4 -5.2 11.85
 -2 -10 4 6.68 12.15
 10 -2 4 -5.23 13.52
 10 -2 4 -5.77 11.96
 -10 2 4 7.5 13.26
 -2 -10 4 11.66 11.32
 -10 2 -4 3.42 15.29
 -10 2 -4 -3.4 9.26
 -2 -10 -4 -9.68 13.8
 2 10 -4 -3.56 10.75
 10 -2 4 7.23 9.73
 2 10 4 4.2 13.8
 -10 2 4 0.45 12.2
 10 -2 -4 -2.95 11.31
 -2 -10 -4 -2.46 11.62
 -2 -10 -4 8.33 11.3
 2 10 4 -6.3 11.73
 -2 -10 -6 -12.63 14.16
 -10 2 -6 19.75 17.6
 -10 2 6 2.04 12.2
 2 10 6 20.05 13.27
 2 10 -6 4.01 15.31
 -10 2 6 -4.79 16.17
 10 -2 6 4.98 17.07
 10 -2 -6 4.34 14.38
 10 -2 6 2.16 10.89
 10 -2 6 -5 15.35
 -10 2 -6 16.69 9.82
 -10 2 6 -1.45 16.57
 -2 -10 -6 19.17 14.1
 -2 -10 6 -1.98 15.27
 2 10 -6 22.31 12.7
 -10 2 -8 0.93 19.33
 -10 2 8 15.08 20.81
 10 -2 -8 24.23 18.51
 2 10 8 9.57 15.78
 -1 -10 1 29.82 7.44
 1 10 1 36.15 9.23
 1 10 1 26.45 9.93
 10 -1 1 23.04 9.71
 1 10 -1 26.07 7.25
 -10 1 1 25.03 9.87
 10 -1 1 44.27 11.55
 -1 -10 1 40.32 11.82
 -1 -10 -1 38.38 9.92
 1 10 -1 37.31 11.27
 -10 1 -1 39.76 10.85
 -1 -10 1 24.7 4.57
 1 10 -1 20.14 4.35
 -10 1 1 31.55 11.3
 -1 -10 -1 29.24 11.54
 -10 1 -1 30.17 13.67
 10 -1 -1 15.1 11.09
 -10 1 -1 8.73 10.15
 -1 -10 -1 16.49 11.42
 1 10 3 88.15 12.62
 -1 -10 3 88.66 14.11
 1 10 -3 59.48 12.3
 1 10 -3 43.74 11.78
 10 -1 3 62.78 13.18
 -10 1 -3 63.35 12.89
 -1 -10 -3 59.31 14.17
 10 -1 -3 57.39 11.06
 1 10 3 87.43 12.41
 1 10 3 78.16 14.12
 10 -1 -3 58.58 11.93
 -1 -10 -3 60.02 12.05
 -10 1 3 73.98 12.71
 -10 1 3 71.25 11.47
 -10 1 -3 58.23 15.85
 -1 -10 3 89.35 12.28
 -1 -10 -3 73.28 11.85
 -1 -10 3 61.27 7.76
 10 -1 3 79.65 11.93
 -10 1 -3 87.35 10.96
 -10 1 -5 61.64 10.23
 -1 -10 5 49.88 13.95
 -1 -10 5 61.17 14.86
 10 -1 5 52.52 13.57
 -10 1 5 80.38 15.24
 -10 1 -5 59.18 16.6
 -10 1 -5 30.13 16
 10 -1 5 49.17 11.56
 -10 1 5 51.13 14.6
 10 -1 -5 78.18 13.54
 1 10 -5 41.19 13.36
 -1 -10 -5 42.71 13.13
 -1 -10 -5 58.21 12.84
 10 -1 5 56.18 16.28
 1 10 5 61.28 13.22
 1 10 -5 64.83 14.65
 -1 -10 -7 16.71 18.16
 10 -1 -7 -0.7 15.94
 -10 1 -7 4.44 18.31
 10 -1 7 -2.48 17.06
 10 -1 7 27.22 20.41
 -10 1 7 -20.3 18.61
 -1 -10 7 1.6 17.71
 -1 -10 -7 1.28 13.97
 1 10 7 8.66 14.86
 1 10 -7 4.83 18.22
 -10 1 7 -8.78 12.84
 -10 1 7 27.02 18.33
 0 10 0 82.27 10.5
 0 -10 0 108.12 8.81
 10 0 0 78.1 9.28
 10 0 0 87.67 12.23
 0 10 0 98.62 8.75
 0 -10 0 77.06 10.98
 -10 0 0 74.25 11.43
 0 10 2 418.44 25.34
 10 0 2 397.25 24.56
 0 -10 2 378.34 25.6
 10 0 2 410.18 24.65
 10 0 2 409.65 24.65
 0 -10 2 427.66 24.68
 0 -10 2 426.87 22.02
 0 -10 -2 452.13 25.15
 -10 0 -2 444.66 25.1
 0 10 -2 379.47 24.49
 -10 0 2 387.04 21.82
 10 0 -2 443.56 23.04
 0 -10 -2 438.55 25.46
 0 10 2 426 25.05
 -10 0 -2 411.8 24.07
 0 10 -2 420.45 21.67
 10 0 -2 452.26 24.89
 -10 0 2 413.41 24.85
 0 10 2 417.97 24.57
 10 0 -4 16.17 10.36
 0 10 4 6.82 10.99
 0 -10 4 -7.24 11.93
 0 10 -4 26.08 12.79
 -10 0 4 25.42 13.5
 -10 0 -4 2.82 13.65
 0 -10 -4 20.42 11.42
 -10 0 -4 30.34 9.55
 -10 0 4 18.41 11.7
 0 -10 -4 14.47 11.3
 10 0 4 16.47 10.18
 0 -10 4 10.7 8.56
 0 10 -4 32.07 12.8
 0 -10 4 6.87 13.62
 10 0 4 22.1 13.17
 10 0 4 9.47 11.92
 0 10 4 23.4 12.59
 -10 0 -6 3.19 17.74
 -10 0 6 30.57 15.88
 -10 0 -6 13.5 10.75
 10 0 6 31.06 15.83
 0 -10 6 7.61 15.3
 0 -10 -6 13.12 16.25
 -10 0 6 -9.26 11.77
 10 0 6 -0.83 17.87
 -10 0 6 5.51 15.84
 10 0 6 22.24 12.57
 0 -10 -6 32.64 13.46
 10 0 -6 4.07 13.38
 -10 0 -6 -13.32 18.21
 0 10 6 9.61 13.3
 0 10 -6 19 16.7
 0 10 -6 -1.08 14.29
 10 0 -8 22.96 17.72
 0 10 8 17.38 15.62
 -10 0 8 7.26 20.28
 -10 0 -8 -35.52 20.56
 10 1 -1 50.85 11.61
 -10 -1 1 51.32 10.53
 10 1 1 36 11.59
 -10 -1 -1 58.89 10.88
 10 1 1 67.46 11.44
 1 -10 1 56.95 7.83
 -1 10 -1 62.95 11.96
 -1 10 -1 51.6 7.2
 10 1 1 47.52 9.77
 -10 -1 1 58.95 11.67
 -1 10 -1 48.21 8.24
 1 -10 -1 35.02 11.86
 1 -10 -1 51.27 11.29
 -1 10 1 56.48 10.27
 1 -10 -1 59.36 11.09
 1 -10 -1 47.27 9.48
 -1 10 1 43.95 10.8
 -10 -1 -1 43.14 10.08
 -1 10 1 48.84 11.4
 1 -10 1 58.06 12.39
 -10 -1 -1 37.13 11.26
 -1 10 3 10.97 12.03
 10 1 -3 18.88 10.31
 1 -10 3 20.44 8.17
 1 -10 3 9.3 13.34
 -10 -1 3 17.09 9.32
 10 1 3 8.47 12.52
 -10 -1 -3 1.82 9.7
 -1 10 -3 -2.96 11.93
 -10 -1 -3 7.2 12.06
 1 -10 3 -19.47 11.78
 -10 -1 3 21.7 11.15
 -1 10 3 5.46 11.82
 10 1 3 19.96 11
 -1 10 3 3.29 11.46
 -1 10 3 10.4 12.51
 -1 10 -3 22.75 12.43
 10 1 -3 6.23 9.04
 1 -10 -3 0.41 11.16
 1 -10 -3 4.4 10.57
 -1 10 -5 17.39 14.05
 1 -10 5 4.2 13.52
 -1 10 5 28.47 12.27
 10 1 5 23.7 13.98
 10 1 5 9.02 15.08
 1 -10 -5 23.86 11.95
 -10 -1 5 -13.3 14.98
 10 1 5 18.01 11.65
 1 -10 5 20.93 10.37
 -10 -1 5 14.82 13.01
 10 1 -5 23.18 11.6
 -1 10 5 42.22 14.72
 -10 -1 -5 2.02 14.99
 -10 -1 -5 31.32 9.98
 1 -10 5 -4.33 14.61
 -1 10 -5 -3.05 14.29
 1 -10 -5 32.19 14.89
 10 1 7 26.37 20.03
 -10 -1 -7 3.69 19.99
 10 1 -7 34.84 15.81
 -10 -1 7 -19.45 12.03
 1 -10 -7 -25.54 18.62
 -10 -1 7 -20.2 18.25
 -1 10 7 12.57 20.38
 -1 10 -7 -15.72 15.15
 10 1 7 11.02 13.21
 1 -10 7 -5.9 14.32
 -1 10 7 -9.27 14.51
 -10 -1 -7 -1.82 19.23
 1 -10 -7 4.75 13.38
 -1 10 -7 38.7 19.57
 -10 -1 -7 -28.78 11.6
 1 -10 7 -10.79 18.34
 -10 -1 7 12.97 17.68
 10 2 0 626.53 33.28
 2 -10 0 638.81 32.41
 -10 -2 0 613.68 33.04
 10 2 0 590.43 31.65
 -2 10 0 649.28 32.59
 -2 10 0 641.92 32.96
 2 -10 2 483.77 25.98
 2 -10 2 442.72 23.47
 -10 -2 -2 434.53 25.66
 -10 -2 -2 477.47 25.5
 -2 10 -2 467.47 23.49
 -10 -2 2 407.47 24.87
 2 -10 2 429.64 26.93
 10 2 2 415.67 25.6
 -10 -2 2 414.77 22.28
 10 2 -2 419.7 25.04
 2 -10 -2 455.04 25.6
 -10 -2 2 392.53 22.51
 -2 10 -2 474.98 26.38
 10 2 2 439.46 25.34
 -2 10 2 465.99 25.77
 10 2 -2 431.18 23.1
 10 2 2 438.59 25.78
 -2 10 -2 454.77 22.78
 -2 10 2 480.04 25.68
 -2 10 -4 26.36 13.45
 2 -10 4 41.57 15.12
 -10 -2 -4 39.57 10.54
 -2 10 4 67.26 11.54
 -2 10 -4 27.38 13.47
 -2 10 4 29.4 13.47
 10 2 -4 48.01 10.42
 10 2 4 28.73 13.71
 -2 10 4 55.84 12.44
 -10 -2 4 41.32 11.1
 2 -10 -4 44.06 11.65
 2 -10 4 23.95 12.91
 2 -10 4 41.52 9.87
 -10 -2 -4 44.32 13.85
 10 2 4 20.19 11.23
 2 -10 -4 43.85 12.76
 -10 -2 4 48.35 12.67
 -2 10 -6 -6.13 15.47
 -2 10 6 12.56 18.11
 -2 10 6 -16.37 13.7
 -2 10 -6 -22.16 17.13
 2 -10 6 1.51 12.14
 2 -10 6 -5.08 16.66
 -10 -2 6 6.24 14.83
 -10 -2 6 -11.77 15.86
 10 2 6 18.28 18.16
 2 -10 -6 -13.14 16.7
 -10 -2 6 12.49 11.1
 10 2 6 2.18 12.97
 2 -10 -6 1.57 12.67
 -10 -2 -6 10.48 10.85
 -10 -2 -6 29.31 17.44
 10 2 -6 15.48 13.48
 -10 -2 -8 9.96 20.22
 -10 -2 8 2.6 18.69
 2 -10 8 -6.38 15.73
 10 2 -8 9.86 16.72
 -2 10 8 30.96 16.02
 -10 -3 -1 1341.55 66.56
 -10 -3 -1 1247.83 65.66
 -10 -3 1 1252.71 65.79
 -10 -3 -1 1300.16 66.22
 -3 10 -1 1294.35 65.47
 -10 -3 1 1334.76 66.7
 3 -10 1 1293.86 65.54
 10 3 1 1348.96 66.36
 -3 10 1 1287.32 66.58
 3 -10 -1 1311.02 66.68
 -3 10 1 1317.61 66.27
 -3 10 -1 1378.69 67.04
 3 -10 -1 1354.22 66.25
 10 3 -1 1276.01 66.06
 -3 10 -1 1372.99 65.48
 -3 10 1 1363.51 66.47
 -10 -3 1 1336.11 65.37
 10 3 1 1299.29 65.62
 -3 10 -3 16.95 13.76
 -3 10 3 -28.19 11.13
 3 -10 3 13.9 8.96
 -3 10 -3 12.9 12.24
 3 -10 3 8.7 14.43
 3 -10 3 20.31 12.39
 -10 -3 -3 14.41 10.27
 -10 -3 -3 8.34 11.83
 3 -10 -3 20.1 10.82
 -10 -3 3 19.44 8.42
 10 3 -3 31.21 9.78
 -3 10 3 17.05 12.35
 10 3 3 13.28 12.45
 10 3 -3 4.17 8.19
 10 3 3 19.82 11.38
 10 3 3 19.86 11.94
 -10 -3 3 18.07 10.71
 -3 10 3 12.39 10.39
 -3 10 -5 3.06 15.9
 3 -10 5 37.49 16
 -10 -3 5 -2.16 14.09
 3 -10 5 -11.46 15.21
 -10 -3 -5 -2.01 14.59
 10 3 5 4.18 15.68
 -3 10 5 -11.3 12.41
 -3 10 5 -8.62 16.52
 -10 -3 5 16.05 12.71
 3 -10 5 9.52 10.78
 3 -10 -5 -6.75 14.58
 10 3 -5 25.05 11.85
 3 -10 -5 6.43 11.06
 -3 10 -5 27.75 15.03
 -10 -3 -5 6.12 10.68
 -3 10 -7 11.38 19.2
 -3 10 -7 15.57 16.58
 -10 -3 -7 1.84 19.44
 -10 -3 -7 -5.39 12.27
 10 3 7 -22.67 20.35
 3 -10 -7 22.93 18.46
 3 -10 7 9.3 14.49
 10 3 7 0.62 14.22
 3 -10 7 -5.16 18.76
 -10 -3 7 43.56 17.38
 -10 -3 7 34.01 17.04
 3 -10 -7 -2.16 12.34
 -10 -3 -7 -5.65 19.45
 -3 10 7 33.84 21.02
 -3 10 7 29.88 14.68
 -3 10 7 -0.91 18.6
 10 3 -7 37.99 15.56
 10 4 0 35.87 5.67
 -10 -4 0 39.19 9.37
 10 4 0 42.32 11.53
 -10 -4 0 43.93 11.43
 10 4 0 28.17 9.83
 4 -10 0 51.74 12.87
 -4 10 0 43.49 10.06
 -4 10 0 48.54 9.79
 -4 10 0 32.94 12.33
 -10 -4 0 23.46 5.75
 4 -10 0 28.67 10.28
 10 4 2 499.16 28.2
 4 -10 2 490.17 29.69
 4 -10 -2 485.08 27.91
 -10 -4 -2 503.84 27.64
 10 4 2 492.36 27.62
 10 4 2 484.4 27.49
 -4 10 2 532.46 28.02
 10 4 -2 435.19 26.74
 -10 -4 2 490.14 27.6
 -10 -4 2 503.61 25.16
 4 -10 2 472.38 26.77
 -4 10 -2 484.27 29.79
 -4 10 -2 478.59 26.58
 4 -10 -2 541.06 28.04
 -4 10 2 471.62 28.3
 10 4 -2 495.61 24.74
 4 -10 2 503.94 28.77
 -10 -4 -2 517.52 27.76
 -4 10 -2 455.24 25.26
 -10 -4 2 456.39 26.82
 -4 10 4 10.3 10.58
 -10 -4 4 6.3 11.33
 -10 -4 -4 11.66 13.31
 -4 10 -4 -6.5 15.34
 4 -10 4 -35.18 13.95
 -10 -4 -4 -7.73 10.62
 4 -10 4 5.26 10.27
 -4 10 4 -7.58 13.58
 10 4 -4 8.46 9.46
 4 -10 -4 1.76 13.51
 -4 10 -4 -15.24 13.89
 4 -10 -4 3.64 10.42
 4 -10 4 -22.53 15.88
 -10 -4 4 8.08 10.32
 -4 10 4 7.36 14.37
 -4 10 4 -0.52 12.07
 10 4 4 -6.28 13.23
 -4 10 -6 7.48 17.04
 4 -10 6 1.63 12.69
 -4 10 -6 -21.64 17.96
 -4 10 6 -9.32 13.49
 -10 -4 -6 6.33 17.01
 10 4 -6 -6.41 12.99
 -10 -4 6 28.33 15.13
 -10 -4 6 -8.42 15.24
 -4 10 6 -0.84 18.73
 -10 -4 -6 -13.16 11.91
 4 -10 6 -8.37 16.5
 10 4 6 25.13 18.23
 4 -10 -6 -10.94 11.68
 4 -10 -6 1.56 16.46
 -10 -4 8 8.25 19.03
 -10 -4 -8 27.72 18.1
 -4 10 8 -7.23 15.46
 4 -10 8 -2.22 16.21
 -10 -4 8 22.96 19.53
 10 4 -8 2.22 16.9
 -5 10 1 316.8 21.22
 5 -10 -1 374.04 20.8
 -10 -5 1 345.63 19.09
 -5 10 1 337.98 21.25
 10 5 1 340.18 20.37
 10 5 -1 356.5 21.22
 -5 10 -1 304.17 19.56
 5 -10 -1 360.38 21.63
 5 -10 1 347.42 20.31
 10 5 1 323.23 19.37
 -10 -5 1 347.31 21.13
 -10 -5 1 334.57 18.93
 10 5 -1 315.33 19.73
 -10 -5 -1 321.66 19.3
 -5 10 1 287.27 21.25
 5 -10 3 1.01 9.72
 -5 10 3 -5.51 12.01
 -10 -5 -3 1.68 9.93
 -10 -5 3 3.91 7.53
 5 -10 3 -1 13.04
 10 5 -3 -6.72 7.4
 10 5 -3 8.17 8.61
 -10 -5 -3 5.74 11.31
 -5 10 -3 9.09 5.73
 10 5 3 9.1 12.17
 10 5 3 5.85 11.52
 -5 10 -3 7.96 12.24
 5 -10 -3 -12.08 13.33
 5 -10 -3 5.54 10.13
 5 -10 3 6.59 14.12
 -10 -5 3 -4.04 8.35
 -10 -5 3 0.31 9.05
 -5 10 3 5.19 9.98
 -5 10 -3 22.24 15
 -5 10 3 4.77 11.89
 -10 -5 3 0.11 3.85
 -5 10 -5 -22.5 15.25
 10 5 5 4.89 13.15
 5 -10 5 -11.41 15.42
 -10 -5 -5 12.15 15.8
 10 5 -5 -11.87 11.58
 -10 -5 5 -8.46 11.02
 5 -10 -5 -6.19 14.96
 -5 10 -5 29.11 16.31
 -5 10 5 -15.97 16.29
 -10 -5 -5 -3.83 11.44
 -5 10 5 8.16 12.93
 5 -10 5 10.01 12.18
 5 -10 -5 -8.38 10.77
 -10 -5 5 -10.26 12.4
 10 5 5 -2.12 15.2
 -10 -5 5 -6 12.94
 -5 10 7 -9.51 14.84
 10 5 7 34.72 20.68
 -5 10 -7 23.83 17.14
 -10 -5 7 7.87 17.09
 -10 -5 7 11.86 17.1
 5 -10 7 26.26 15.5
 5 -10 7 7.15 18.41
 -5 10 7 -10.16 18.63
 -5 10 -7 10.9 19.41
 -5 10 7 27.17 21.02
 -10 -5 -7 5.77 17.1
 5 -10 -7 18.72 18.63
 -10 -5 -7 33.08 12.92
 10 5 -7 -1.27 15.31
 6 -10 0 1.27 14.04
 -10 -6 0 -2.97 4.58
 -10 -6 0 2.28 10.53
 -10 -6 0 -9.72 10.47
 10 6 0 2.12 4.53
 -6 10 0 -5.4 10.99
 6 -10 0 -8.52 10.89
 -10 -6 0 0.94 8.24
 10 6 0 2.74 12.55
 10 6 0 8.79 8.97
 -6 10 0 -5.97 13.93
 6 -10 2 285.8 18.06
 -6 10 -2 315.03 20.82
 -6 10 -2 313.66 17.76
 -10 -6 -2 305.8 18.47
 10 6 2 319.04 18.64
 -6 10 2 332.01 20.2
 -10 -6 -2 331.48 19.36
 6 -10 2 278.42 19.65
 -10 -6 2 324.91 17.86
 6 -10 -2 328.62 19.34
 -10 -6 2 314.45 16.53
 6 -10 -2 322.19 19.45
 -6 10 2 294.94 18.51
 6 -10 2 290.02 21.61
 6 -10 -2 357.1 20.11
 -10 -6 2 308.24 15.82
 10 6 2 324.54 18.96
 10 6 -2 314.4 16.96
 -6 10 4 16.05 10.4
 -6 10 -4 18.74 3.95
 -6 10 -4 12.36 15.28
 6 -10 4 5.99 11.39
 6 -10 -4 14.37 13.14
 10 6 -4 1.54 9.26
 6 -10 4 24.45 13.17
 -6 10 4 36.8 14.81
 10 6 4 20.65 14.18
 -6 10 4 33.15 12.45
 -10 -6 -4 43.28 11.4
 -10 -6 4 12.24 9.84
 6 -10 4 27.42 16.7
 -6 10 4 16.44 13.02
 6 -10 -4 16.71 10.26
 -6 10 -4 11.45 14.65
 -10 -6 -4 4.49 13.56
 10 6 4 18.57 12.43
 -10 -6 4 12.33 9.97
 -10 -6 4 19.75 10.27
 -6 10 -6 8.87 17.83
 -6 10 -6 1.49 17.82
 -10 -6 -6 -3.03 15.51
 -6 10 6 -19.51 18.95
 10 6 6 -22.18 18.47
 6 -10 6 3.19 17.36
 -6 10 6 6.5 17.9
 -10 -6 6 0.38 10.63
 -10 -6 6 13.94 14.42
 -10 -6 -6 0.8 17.31
 -6 10 6 -9.02 14.12
 -10 -6 6 6.97 14.87
 6 -10 -6 -11.85 17.73
 6 -10 -6 23.02 11.14
 -10 -6 -6 4.44 11.97
 6 -10 6 5.84 13.93
 10 6 6 3.71 14.44
 10 6 -6 1.05 13.81
 6 -10 8 7.77 17.02
 -6 10 8 -25.72 16.05
 7 -10 -1 68.65 13.67
 -10 -7 1 71.9 8.38
 7 -10 1 64.32 15.2
 10 7 1 65.17 10.27
 -7 10 1 59.63 13.12
 -10 -7 -1 80.67 12.43
 -7 10 1 86.68 12.45
 10 7 1 70.25 9.6
 10 7 -1 82.42 12.4
 -10 -7 1 78.97 10.31
 10 7 -1 56.23 9.09
 7 -10 -1 92.75 12.62
 7 -10 1 98.68 12.52
 -10 -7 -1 73.6 9.49
 -7 10 -1 79.11 11.01
 -10 -7 1 64.38 11.07
 7 -10 -3 34.24 12.87
 -7 10 3 32.75 12.15
 -10 -7 3 34.64 7.65
 10 7 -3 49.31 6.86
 -7 10 3 14.62 13.28
 -7 10 -3 45.46 7.79
 -10 -7 -3 45.34 11.43
 -7 10 -3 43.47 15.48
 10 7 -3 31.72 7.3
 -10 -7 3 38.63 6.31
 10 7 3 51.93 13.04
 7 -10 -3 71.4 14.34
 7 -10 3 48.65 13.52
 -10 -7 -3 49.38 12.53
 -10 -7 -3 52.12 13.21
 -10 -7 3 49.43 9.25
 -7 10 3 49.83 10.68
 7 -10 -3 46.63 11.05
 -10 -7 3 32.16 7.86
 7 -10 3 46.66 16.05
 10 7 3 49.32 11.89
 -7 10 -3 40.73 13.93
 7 -10 3 41.31 11.7
 -7 10 -5 -5.86 16.7
 7 -10 5 2.62 12.91
 7 -10 -5 14.33 10.54
 10 7 5 23.99 16.26
 7 -10 5 -1.42 15.62
 -10 -7 5 10.89 12.23
 -7 10 5 22.56 13.21
 -10 -7 5 3.59 12.06
 -10 -7 -5 22.39 14.76
 -10 -7 5 -0.72 10
 -7 10 5 11.8 16.66
 10 7 -5 -10.79 11.24
 -10 -7 -5 4.2 11.66
 -7 10 -5 14.99 16.55
 7 -10 -5 23.13 15.25
 -10 -7 -5 -19.16 15.51
 10 7 5 -4.68 13.58
 -10 -7 -7 26.37 13.56
 10 7 7 -18.85 15.74
 -10 -7 -7 11.77 17.24
 10 7 -7 0.63 15.22
 -7 10 -7 30.54 17.84
 -10 -7 7 10.39 16.82
 -7 10 7 2.82 14.85
 7 -10 -7 -19.82 18.78
 -10 -7 7 3.25 15.5
 7 -10 7 9.08 15.65
 -7 10 7 25.41 21.48
 8 -10 0 -9.56 13.92
 -10 -8 0 0.38 11.05
 -10 -8 0 3.46 5.33
 8 -10 0 -7.07 12.19
 10 8 0 8.75 11.32
 -8 10 0 10.43 11.13
 -8 10 0 2.62 13.79
 -10 -8 0 8.37 10.38
 10 8 0 -2.3 8.39
 -10 -8 2 19.77 3.24
 -8 10 -2 27.13 14.69
 -8 10 -2 37.89 10.92
 8 -10 -2 24.23 12.23
 8 -10 -2 69.62 13.86
 10 8 -2 25.83 7.41
 -10 -8 2 23.83 6.27
 10 8 -2 31.51 10.65
 10 8 2 26.34 10.15
 -10 -8 -2 20.18 10.89
 -10 -8 -2 18.01 10.71
 10 8 2 39.05 10.75
 -10 -8 2 33.13 8.72
 10 8 -2 30.91 8.45
 -8 10 2 42.6 13.47
 8 -10 -2 20.09 11.73
 -10 -8 2 41.99 7.97
 -8 10 2 35.99 10.93
 8 -10 2 27.42 10.81
 10 8 2 28.22 11.84
 8 -10 -4 -20.93 14.24
 -10 -8 -4 12.11 10.99
 8 -10 4 11.09 11.88
 -8 10 -4 -2.84 16.39
 -10 -8 4 4.63 6.5
 -10 -8 4 -4.56 8.59
 10 8 -4 -16.71 9.2
 -10 -8 -4 8.62 13.72
 -10 -8 -4 -25.79 13.29
 -10 -8 4 2.58 9.65
 10 8 4 7.76 12.38
 -8 10 4 -8.93 10.11
 8 -10 4 -10.68 15.43
 -10 -8 4 15.21 9.59
 10 8 4 10.38 14.14
 -8 10 4 -5.74 12.3
 -8 10 -4 -28.79 15.64
 8 -10 4 1.27 13.5
 8 -10 -4 -1.53 10.73
 10 8 -4 4.78 5.43
 8 -10 6 45.04 18.77
 -8 10 -6 10.54 18.63
 -8 10 6 30.05 20.08
 8 -10 6 32.74 14.91
 -10 -8 6 9.58 14.67
 -10 -8 -6 14.05 16.64
 10 8 6 54.84 19.6
 -8 10 6 27 17.99
 8 -10 -6 14.49 16.98
 -10 -8 6 29.32 10
 -10 -8 6 26.64 13.58
 10 8 6 49.11 15.36
 -8 10 -6 19.34 18.44
 -10 -8 -6 25.44 13.47
 -8 10 6 22.19 15.39
 -10 -8 -6 34.88 17.94
 8 -10 -6 35.32 11.14
 10 8 -6 18.8 13.87
 -8 10 -8 8.6 19.6
 -8 10 8 12.89 15.77
 9 -10 -1 171.04 17.5
 -10 -9 -1 179.95 13.65
 10 9 1 186.85 13.65
 10 9 -1 203.41 15.47
 10 9 -1 178.69 12.5
 9 -10 1 181.45 15.54
 10 9 1 193.99 16.12
 -10 -9 1 209.42 11.84
 10 9 1 207.68 14.22
 -9 10 -1 186.54 18.38
 10 9 -1 194.03 15.16
 -10 -9 -1 195.56 16.23
 -9 10 1 182.26 16.65
 -10 -9 1 199.15 14.73
 -10 -9 1 199.71 14.89
 9 -10 1 152.86 18.32
 9 -10 -1 193.62 16.83
 -9 10 1 223.9 16.43
 9 -10 1 210.99 17.01
 -9 10 -1 169.44 15.31
 9 -10 -3 9.5 10.48
 10 9 3 6.3 12.37
 -9 10 -3 -6.63 15.63
 -10 -9 -3 10.05 12.78
 10 9 3 1.99 12.34
 -9 10 -3 -14.56 10.8
 10 9 -3 -13.73 7.68
 -9 10 3 8.13 10.18
 -9 10 3 22.31 14.29
 -9 10 -3 8.06 8.65
 10 9 -3 -16.81 7.14
 -10 -9 -3 -19.74 12.48
 -10 -9 -3 1.47 11.25
 -10 -9 3 7.7 7.12
 -10 -9 3 0.27 7.54
 -10 -9 3 -6.04 6.21
 9 -10 3 -9.32 15.11
 9 -10 -3 10.82 13.25
 -10 -9 3 6.88 8.03
 9 -10 3 -3.62 11.52
 9 -10 5 8.96 16.26
 -10 -9 5 12.52 7.04
 9 -10 -5 7.17 15.43
 -9 10 -5 10.36 17.9
 -10 -9 5 -1.21 10.42
 -9 10 5 12.72 17.71
 -10 -9 5 12.7 12.39
 -10 -9 -5 1.4 15.45
 -10 -9 -5 33.84 12.83
 10 9 5 23.3 13.99
 -9 10 -5 2.36 5.68
 10 9 -5 -8.95 11.49
 -10 -9 -5 18.16 15.9
 10 9 5 23.97 17.03
 9 -10 5 -24.25 13.67
 -9 10 5 37.57 10.51
 -9 10 5 34.67 14.52
 9 -10 -5 17.62 11.44
 -9 10 -5 -0.75 16.53
 10 9 -5 10.99 5.44
 -9 10 -7 -27.97 19.44
 -10 -9 -7 0.7 14.52
 9 -10 7 13.38 16.73
 -9 10 7 9.86 21.3
 -10 -9 7 13.5 15.99
 -9 10 7 21.96 15.67
 -10 -9 -7 13.88 17.48
 10 9 7 17.96 16.18
 10 10 0 174.76 16.55
 -10 -10 0 223.57 16.31
 10 -10 0 220.79 17.27
 10 10 0 192.59 13.15
 -10 -10 0 194.35 15.45
 -10 -10 0 187.7 12.42
 -10 10 0 169.42 17.76
 10 10 0 215.08 16.77
 10 -10 0 201.42 18.21
 -10 10 0 218.61 16.97
 -10 10 -2 65.88 11.43
 10 10 -2 37.06 5.98
 -10 -10 -2 46.24 11.38
 -10 -10 2 37.16 5.21
 -10 -10 2 37.63 9.15
 10 10 2 52.82 11
 10 10 -2 61.68 11.44
 10 -10 -2 54.37 13.06
 -10 10 2 33.77 12.82
 10 -10 -2 50.25 13.38
 10 -10 -2 37.48 12.17
 -10 -10 2 48.05 4.36
 10 10 -2 38.43 9.67
 -10 -10 2 57.47 9.65
 10 -10 2 36.87 12.53
 -10 10 2 41.66 10.92
 10 -10 2 40.25 12.97
 10 -10 4 199.73 17.51
 -10 -10 -4 209.05 16.92
 -10 10 -4 169.31 21.17
 10 10 -4 180.04 13.67
 10 -10 -4 200.89 15.63
 -10 -10 4 180.19 14.22
 -10 -10 4 170.09 13.38
 10 10 4 192.33 19.02
 -10 10 4 171.43 17.72
 -10 10 4 177.03 14.25
 -10 -10 4 204.82 13.4
 -10 -10 -4 172.66 18.41
 10 -10 -4 203.19 18.33
 10 -10 4 135.47 21.43
 -10 10 -4 158.99 13.25
 -10 -10 -4 168.54 18.69
 10 10 -4 154.85 12.25
 10 10 4 174.87 17.12
 -10 -10 4 172.83 13.83
 10 10 6 20.69 15.78
 -10 10 -6 -0.87 19.46
 10 -10 6 12.16 18.1
 -10 -10 -6 50.52 18.73
 10 -10 -6 23.79 18.24
 -10 10 6 24.04 15.22
 10 10 6 -8.94 20.13
 -10 -10 6 19.6 11.7
 -10 10 -6 -6.97 18.94
 -10 10 6 85.02 20.6
 -10 10 6 21.98 18.98
 -10 -10 -6 -10.54 14.32
 -10 -10 6 -8.25 13.92
 10 -10 6 14.92 15.58
 -10 -10 -6 13.81 16.89
 10 10 -6 43.15 13.57
 -11 10 -1 8.64 14.55
 11 -10 -1 4.56 13.43
 -10 -11 -1 3.19 10.77
 10 11 1 9.98 12.07
 10 11 1 7.85 8.71
 11 -10 1 12.87 12.77
 -10 -11 -1 7.41 11.98
 -10 -11 -1 9.96 9.12
 11 -10 -1 -1.48 13.15
 10 11 1 15.62 9.23
 -10 -11 1 5.78 10.4
 10 11 -1 20.32 10.96
 10 11 -1 9.26 10.64
 -11 10 1 -4.92 12.92
 11 -10 1 19.73 12.25
 -10 -11 1 11.94 10.79
 -10 -11 1 3.45 3.57
 10 11 -1 2.35 5.87
 -10 -11 1 10.63 4.66
 -11 10 1 4.9 12.24
 11 -10 1 13.88 14.83
 -11 10 -1 26.71 11.96
 11 -10 -3 40.39 14
 11 -10 -3 27.88 12.06
 -10 -11 3 22.78 6.33
 -11 10 -3 -2.17 16.51
 -11 10 -3 6.99 11.48
 10 11 3 23.18 13.27
 10 11 3 8.47 12.69
 -11 10 -3 25.51 9.77
 10 11 -3 38.52 9.25
 -10 -11 -3 27.23 12.83
 -10 -11 3 42.7 10.31
 -10 -11 3 30.39 5.95
 -10 -11 -3 31.97 13.74
 11 -10 3 44.36 16.38
 -10 -11 3 35.36 8.32
 -11 10 3 24.26 10.52
 -10 -11 -3 33.35 12.06
 11 -10 3 41.7 12.99
 11 -10 3 9.31 14.69
 11 -10 5 42.4 15.18
 10 11 -5 57.38 12.2
 10 11 5 35.81 14.75
 -11 10 -5 22.74 8.8
 -10 -11 -5 57.47 16.71
 -10 -11 5 37.38 11.1
 -10 -11 -5 41.21 17.01
 -11 10 5 77.8 17.86
 10 11 -5 22.96 8.61
 11 -10 -5 68.21 17.6
 10 11 5 75.85 17.8
 -11 10 -5 81.6 19.9
 -11 10 5 37.62 10.74
 -10 -11 5 64.14 10.98
 -10 -11 5 34.26 8.78
 -11 10 5 50.34 15.23
 -10 -11 5 45.83 12.37
 -10 -11 -5 55.26 13.99
 11 -10 -5 43.46 12.05
 -11 10 -7 44.31 19.99
 11 -10 7 11.08 16.76
 -10 -11 -7 -13.35 18.11
 -10 -11 -7 19.59 15.46
 10 11 7 -9.64 16.86
 -11 10 7 6.93 16.26
 11 -9 0 -14.52 14.55
 -9 -11 0 10.8 7.51
 9 11 0 -9.7 11.66
 9 11 0 0.58 7.01
 -9 -11 0 7.31 11.41
 11 -9 0 -15.64 12.47
 -9 -11 0 -0.79 10.28
 -11 9 0 -11.45 11.85
 9 11 0 7.38 11.61
 -11 9 0 -13.19 13.09
 -9 -11 2 37.1 8.1
 11 -9 -2 6.77 12.68
 -11 9 -2 33.92 11.48
 -9 -11 -2 30.81 11.15
 -9 -11 2 24.85 9.83
 9 11 -2 40.53 10.29
 11 -9 -2 52.63 12.59
 11 -9 2 39.09 12.22
 9 11 -2 38.67 9.76
 -9 -11 2 21.51 2.95
 -11 9 2 11.57 13.24
 -11 9 2 58.15 10.77
 9 11 2 42.97 11.13
 11 -9 2 23.15 12.97
 -9 -11 2 27.65 5.17
 11 -9 -4 20.94 10.89
 -9 -11 -4 21.19 11.81
 -9 -11 4 4.58 10.46
 -11 9 -4 3.13 16.33
 -9 -11 4 10.9 7.86
 9 11 4 16.11 13.31
 9 11 4 19.21 14.77
 -9 -11 4 -0.24 8.04
 11 -9 4 21.93 13.07
 -9 -11 -4 4.79 13.61
 9 11 -4 21.11 10.06
 -9 -11 4 13.73 9.75
 11 -9 -4 30.25 14.5
 -9 -11 -4 3.33 13.65
 -11 9 4 10.15 15.27
 -11 9 4 16.87 9.26
 11 -9 -4 17.18 13.36
 9 11 -4 25.56 8.77
 -11 9 -6 -5.39 19.72
 11 -9 6 7.79 15.95
 9 11 6 3.6 15.55
 9 11 -6 7.43 13.66
 11 -9 -6 7.25 17.43
 -9 -11 -6 -1.35 13.96
 -11 9 6 -2.62 18.7
 -9 -11 6 2.24 14.15
 9 11 6 61.96 19.57
 -9 -11 6 -0.45 9.78
 -9 -11 -6 25.37 16.58
 -9 -11 -6 21.51 18.03
 -11 9 6 5.91 19.44
 -11 9 -6 15.9 19.03
 -11 9 6 -14.05 15.56
 -11 8 -1 1.26 11.29
 -11 8 -1 23.56 14.49
 8 11 1 11.09 11.88
 11 -8 -1 6.25 12.95
 -8 -11 -1 12.13 9.62
 8 11 -1 15.9 10.79
 11 -8 1 6.47 11.88
 11 -8 1 5.82 15.5
 -8 -11 1 -5.33 9.31
 -11 8 1 3.2 12.07
 8 11 -1 -15.68 10.29
 -8 -11 -1 1.85 12.05
 11 -8 1 -9.69 12.35
 -8 -11 1 -10.62 10.59
 8 11 1 -2.4 9.63
 -8 -11 -1 -0.41 11.24
 8 11 1 -3.84 12.75
 -11 8 1 -11.89 12.22
 -8 -11 1 4.34 6.69
 11 -8 3 222.22 17.98
 11 -8 -3 201.95 17.89
 -11 8 -3 159.68 20.67
 8 11 3 212.55 17.74
 8 11 3 194.59 17.52
 -8 -11 3 200.92 14
 11 -8 3 194.49 21.39
 -8 -11 3 187.31 11.76
 -11 8 -3 215.89 19.28
 -11 8 -3 217.59 17.27
 11 -8 3 213.13 18.61
 -8 -11 -3 208.83 18.1
 -8 -11 -3 213.1 18.26
 8 11 -3 233.02 15.03
 -8 -11 3 222.54 15.97
 11 -8 -3 206.78 15.89
 -11 8 3 219.37 14.86
 -8 -11 3 229.64 13.59
 11 -8 -3 207.76 18
 -11 8 -3 214.13 15.24
 -8 -11 -3 236.1 16.59
 11 -8 -5 105.58 11.31
 8 11 5 118.99 16.26
 8 11 5 120.53 19.33
 -11 8 5 74.41 15.13
 11 -8 -5 106.48 17.46
 8 11 -5 95.26 13.96
 -8 -11 -5 116.25 17.97
 -11 8 -5 88.59 10.52
 -8 -11 -5 110.13 15.23
 11 -8 5 84.11 16.2
 -8 -11 5 114.52 11.83
 -8 -11 5 76.81 12.6
 -11 8 -5 77.08 19.87
 -8 -11 -5 71.55 15.71
 -8 -11 5 88.71 8.03
 -8 -11 5 65.06 13.72
 8 11 -5 72.49 11.15
 -11 8 5 110.95 19.3
 8 11 -7 15.86 15.89
 -11 8 -7 -4.63 19.72
 8 11 7 16.95 15.89
 -11 8 7 -17.22 15.72
 -8 -11 7 -9.69 16.63
 -11 8 7 -5.64 20.92
 11 -8 7 -1.61 17
 -8 -11 -7 -6.65 17.1
 -8 -11 -7 -1.48 15.07
 11 -8 -7 3.52 19
 -11 7 0 -19.31 12.87
 7 11 0 -0.72 10.78
 7 11 0 4.52 6.03
 11 -7 0 11.68 13.41
 -7 -11 0 3.54 8.37
 7 11 0 -15.2 11.93
 -7 -11 0 0.35 10.07
 11 -7 0 20.96 13.19
 -7 -11 0 -2.43 11.76
 -11 7 0 -6.57 11.36
 11 -7 -2 40.37 10.81
 -7 -11 2 34.92 7.41
 7 11 2 48.02 11.89
 7 11 -2 33.71 10.21
 -7 -11 -2 39.85 12.2
 -11 7 -2 25.32 11.61
 7 11 -2 37.18 9.3
 -7 -11 2 38.31 7.79
 11 -7 -2 33.76 12.11
 -11 7 -2 26.46 10.66
 11 -7 2 49.8 13.24
 -7 -11 2 30.19 10.49
 -11 7 2 53.13 9.83
 11 -7 2 29.97 12.26
 11 -7 4 13.34 12.65
 -7 -11 4 -8.65 11.2
 11 -7 -4 2.85 13.65
 -11 7 -4 -30.44 17.22
 -11 7 4 21.31 14.62
 -7 -11 4 4.2 6.16
 -7 -11 -4 -1.19 13.54
 7 11 4 -9.44 14.33
 11 -7 4 30.36 14.24
 11 -7 -4 8.04 8.88
 11 -7 -4 9.01 12.95
 7 11 -4 25.37 10.35
 -11 7 -4 12.38 14.68
 -7 -11 4 11.45 10.47
 -7 -11 4 13.09 7.85
 -7 -11 -4 22.43 11.75
 -11 7 -4 -8.74 8.75
 -11 7 4 13.81 7.64
 -7 -11 -4 -4.93 13.06
 7 11 -4 12.78 9.6
 7 11 4 7.88 12.34
 -7 -11 -6 12.18 17.61
 -11 7 -6 -12.3 19.04
 -7 -11 6 6.21 10.55
 11 -7 6 -13.62 15.99
 -11 7 6 -8.47 13.94
 -7 -11 6 -13.61 14.67
 7 11 6 30.18 15.51
 -7 -11 -6 -1.32 13.56
 -11 7 6 -15.05 18.49
 -11 7 6 24.26 18.49
 7 11 -6 25.76 14.6
 -7 -11 -6 20.67 15.37
 11 -7 -6 -6.79 17.28
 7 11 6 18.6 18.8
 7 11 8 -15.62 17.39
 -7 -11 -8 -2.42 15.69
 11 -6 1 334.25 21.39
 -11 6 -1 304.11 23.51
 11 -6 -1 337.19 21.77
 -6 -11 -1 288.3 20.02
 6 11 -1 335.03 20.6
 -11 6 -1 371.05 21.01
 -6 -11 1 347.46 19.45
 11 -6 1 309.59 21.51
 -11 6 1 334.79 21.34
 6 11 1 341.2 21.95
 6 11 1 304.12 20.4
 -6 -11 -1 276.7 21.01
 -6 -11 1 332.35 20.82
 6 11 -1 330.66 19.57
 11 -6 1 305.67 23.19
 -6 -11 -1 333.71 20.62
 -6 -11 3 88.86 11.75
 -11 6 -3 84.27 11.01
 -11 6 -3 106.88 18.01
 -6 -11 -3 93.52 12.25
 6 11 3 84.52 12.98
 11 -6 -3 72.9 13.63
 -6 -11 3 93.96 7.92
 11 -6 -3 90.67 13.36
 -11 6 3 70.5 14.17
 -6 -11 3 76.62 10.5
 6 11 -3 97.27 11.51
 -11 6 3 75.81 8.88
 -11 6 -3 92.76 14.46
 -6 -11 -3 62.99 12.84
 6 11 3 83.47 14.46
 -6 -11 -3 83.64 13.8
 11 -6 -3 87.44 10.16
 11 -6 3 85.39 13.02
 11 -6 3 87.11 14.27
 -6 -11 3 71.18 6.32
 6 11 -5 89.9 13.88
 -6 -11 -5 109.19 14.22
 -11 6 -5 49.78 18.59
 11 -6 5 111.73 15.42
 -6 -11 5 93.52 13.14
 -11 6 5 71.93 17.33
 11 -6 5 64.41 16.7
 -11 6 -5 69.32 9.89
 -6 -11 5 61.83 9.05
 11 -6 -5 62.43 16.41
 6 11 5 64.34 14.43
 11 -6 -5 54.13 7.25
 -6 -11 5 62.15 13.55
 -6 -11 -5 80.9 14.83
 -6 -11 -5 26.48 16.36
 6 11 -5 83.66 11.95
 6 11 5 59.21 17.37
 -11 6 5 60.12 16.58
 6 11 -7 3.52 16.39
 -11 6 -7 14.64 19.43
 -11 6 7 -4.46 19.77
 11 -6 7 69.71 18.37
 -6 -11 -7 -6.58 15.17
 -11 6 7 15.35 14.43
 11 -6 -7 -2.48 18.29
 -6 -11 7 28.91 17.04
 -11 6 7 46.21 20.12
 -6 -11 -7 30.1 16.24
 6 11 7 1.48 15.83
 5 11 0 -1.16 10.95
 -5 -11 0 -3.49 9.38
 -11 5 0 -12.01 13.42
 -5 -11 0 4.68 11.65
 5 11 0 7.05 10.43
 -5 -11 0 -1.55 9.79
 11 -5 0 -17.14 13.76
 11 -5 2 -21.07 12.6
 -5 -11 -2 -12.7 11.53
 11 -5 -2 6.26 10.11
 -5 -11 2 -6.44 8.73
 -11 5 -2 -7.81 12.78
 5 11 -2 3.8 8.22
 11 -5 -2 -4.96 11.9
 -11 5 -2 0.38 10.45
 -5 -11 2 -9.51 6.22
 11 -5 -2 -3.26 11.18
 5 11 2 -4.8 11.38
 -5 -11 -2 0.94 11.31
 -5 -11 2 -16.76 11.23
 5 11 -2 -20.91 10.7
 -11 5 2 9.5 12.1
 -11 5 2 2.98 8.74
 11 -5 2 7.77 11.55
 -11 5 -2 7.15 10.87
 -11 5 -4 7.11 9.11
 -5 -11 4 10.15 6.94
 5 11 4 11.23 11.84
 11 -5 -4 21.3 6.21
 11 -5 4 -1.1 12.28
 -5 -11 -4 14.02 11.15
 -11 5 4 20.29 5.51
 5 11 4 11.22 14.69
 -5 -11 4 11.45 3.78
 -5 -11 4 15.35 11.04
 5 11 -4 8.46 11.13
 -11 5 -4 37.8 15.07
 11 -5 -4 15.06 12.93
 -11 5 4 27.39 14.3
 11 -5 4 15.62 14.32
 -5 -11 -4 13.67 12.79
 -11 5 -4 -11.81 16.31
 -5 -11 4 23.11 12.39
 11 -5 -4 20.89 12.9
 5 11 -4 22.69 9.74
 -5 -11 -4 29.53 14.05
 -5 -11 6 7.54 11.32
 -11 5 -6 33.9 19.05
 5 11 6 1.74 18.41
 5 11 -6 13.48 15.5
 -5 -11 6 -4.33 14.8
 5 11 6 -1.98 14.31
 11 -5 -6 -9.79 16.07
 -5 -11 -6 3.93 14.13
 -5 -11 -6 35.93 18.06
 -11 5 6 43.78 17.82
 -11 5 6 3.62 13.5
 11 -5 6 -18.82 16.34
 -11 5 6 -24.01 17.81
 -5 -11 -6 24.65 14.72
 5 11 -6 18.74 11.13
 -11 5 -6 -9.51 8.96
 5 11 8 -52.45 18.04
 -5 -11 8 -18.08 19.54
 -5 -11 -8 -6.48 15.97
 5 11 -8 3.34 18.52
 11 -4 1 314.38 19.93
 4 11 1 305.51 19.32
 -11 4 -1 310.93 20.08
 4 11 -1 325.54 19.74
 -4 -11 1 325.91 19.74
 -11 4 1 290.32 19.87
 -4 -11 -1 294.39 19.35
 -11 4 1 272.68 20.18
 -11 4 -1 291.32 22.06
 4 11 -1 315.16 18.02
 11 -4 -1 265.72 19.34
 -4 -11 1 291.59 17.94
 -4 -11 -1 310.45 19.18
 11 -4 -1 298.19 20.37
 11 -4 3 63.2 12.37
 11 -4 3 50.83 13.16
 11 -4 -3 59 7.77
 -11 4 -3 76.71 16.61
 4 11 -3 65.61 10.63
 -11 4 -3 47.14 14.44
 -4 -11 3 49.67 5.7
 4 11 3 55.28 13.33
 4 11 -3 43.61 6.78
 4 11 3 60.12 13.9
 11 -4 -3 57.33 12.79
 4 11 -3 73.54 11.08
 11 -4 -3 91.76 12.87
 -4 -11 3 43.66 5.47
 -4 -11 3 44.01 5.33
 -11 4 3 41.56 12.86
 -4 -11 -3 60.73 11.57
 4 11 3 40.55 12
 -4 -11 -3 57.67 13.47
 -4 -11 3 69.01 12.56
 -4 -11 3 50.52 10.69
 -11 4 3 41.2 6.58
 -4 -11 -3 60.92 12.9
 11 -4 5 14.57 13.73
 -4 -11 5 56.44 13.13
 -11 4 -5 46.72 17.79
 4 11 -5 29.25 13.41
 -4 -11 5 31.28 8.97
 -11 4 -5 10.14 15.67
 -4 -11 -5 26.25 16.06
 -11 4 5 15.72 15.14
 4 11 5 38.55 16.85
 -11 4 5 9.08 15.07
 11 -4 5 22.53 16.24
 -11 4 -5 8.57 9.11
 -4 -11 -5 6.05 13.46
 4 11 5 11.18 13.06
 11 -4 -5 2.32 13.7
 4 11 -5 20.3 10.8
 -4 -11 5 8.97 13.4
 -4 -11 -5 27.32 12.91
 -4 -11 7 6.77 16.95
 -4 -11 7 -3.34 13.06
 11 -4 -7 16.13 17.36
 4 11 -7 13.45 17.27
 -4 -11 -7 13.01 15.19
 -4 -11 -7 27.74 15.52
 -11 4 -7 8.26 19.17
 -11 4 7 -6.16 14.24
 11 -4 7 24.08 17.65
 -11 4 7 0.84 18.98
 4 11 7 -12.91 15.88
 -11 4 7 0.89 19.31
 -11 3 0 -2.29 12.53
 3 11 0 13.35 9.94
 -3 -11 0 -4.57 9.26
 3 11 0 -13.97 11.2
 11 -3 0 1.83 11.62
 3 11 0 -2.64 6.17
 -3 -11 0 -6.45 11.28
 11 -3 0 2.17 9.78
 -11 3 2 -1.99 7.83
 -3 -11 2 5.39 9.7
 3 11 2 -12.22 12.18
 3 11 2 -10.23 12.48
 11 -3 -2 3.07 10.01
 11 -3 -2 9.27 8.12
 11 -3 2 26.36 11.98
 3 11 -2 9.84 10.56
 -3 -11 -2 -4.82 11.35
 -11 3 -2 2.04 10.91
 -3 -11 -2 6.24 12.31
 11 -3 -2 -19.87 12.73
 -11 3 -2 -6.76 10.51
 3 11 -2 2.11 6.97
 -11 3 -2 -0.4 12.54
 -3 -11 2 -6.35 6.18
 -3 -11 2 20.28 12.41
 -11 3 2 -10.41 12.68
 3 11 -4 10.89 10.54
 3 11 4 18.15 11.81
 -3 -11 4 45.7 13.6
 -3 -11 4 13.68 11.64
 -11 3 -4 10.06 9.72
 11 -3 -4 39.57 12.44
 11 -3 4 11.54 10.45
 -11 3 4 9.72 14.22
 -11 3 4 19.9 13.14
 11 -3 4 2.42 13.41
 -3 -11 -4 16.96 11.78
 11 -3 4 9.89 12.66
 3 11 4 36.55 14.87
 -11 3 -4 31.64 14.87
 -3 -11 -4 18.83 13.88
 -3 -11 -4 21.89 12.41
 3 11 -4 23 11.82
 -11 3 -4 8.01 16.21
 11 -3 -4 19.11 12.47
 -11 3 6 -20.28 16.68
 -11 3 -6 23.37 18.88
 -3 -11 -6 14.41 13.89
 11 -3 6 -1.76 11.48
 3 11 -6 26.73 15.65
 11 -3 6 29.28 15.9
 -11 3 -6 42.37 18.85
 -3 -11 6 12.93 14.37
 11 -3 6 10.13 17.95
 -3 -11 -6 21.4 17.74
 3 11 6 -17.36 14.1
 -11 3 6 -12.77 12.81
 -11 3 6 16.07 16.8
 -3 -11 -6 10.27 13.74
 3 11 6 -7.76 19.06
 11 -3 -6 25.75 15.1
 3 11 -6 8.51 11.78
 -11 3 -6 21.99 9.69
 3 11 8 6.2 16.77
 -11 2 1 92.94 11.82
 -11 2 -1 103.39 16
 11 -2 1 50.57 12.95
 -11 2 -1 84.32 12.24
 -11 2 1 83.56 12.99
 -11 2 -1 75.62 12.34
 2 11 1 80.37 9.94
 11 -2 -1 69.03 13.43
 -2 -11 1 83.31 9.44
 -2 -11 1 89.24 12.52
 2 11 -1 85.48 12.56
 -2 -11 -1 101.16 11.85
 2 11 1 84.62 11.27
 11 -2 1 70.11 11.96
 2 11 -1 114.58 9.93
 -2 -11 -1 97.72 12.6
 -2 -11 3 2.65 11.9
 -2 -11 3 -0.71 3.66
 11 -2 -3 -15.99 10.83
 -2 -11 3 -3.5 6.26
 11 -2 3 6.11 11.3
 -11 2 -3 -2.97 13.14
 11 -2 -3 16.94 11.52
 -2 -11 -3 2.39 11.34
 11 -2 3 1.47 12.26
 -2 -11 3 -9.54 10.88
 2 11 3 8.65 13.55
 2 11 3 6.27 12.14
 11 -2 3 -0.79 10.05
 2 11 -3 3.38 4
 -11 2 3 2.32 12.44
 -2 -11 -3 18.5 11.32
 2 11 -3 -8.73 11.46
 2 11 3 0.45 10.81
 -11 2 -3 8.69 9.48
 2 11 -3 10.16 11.37
 -2 -11 -3 -25.2 12.84
 -11 2 3 -2.02 2.75
 -11 2 -3 13.44 15.46
 -11 2 -5 35.84 9.96
 11 -2 5 25.71 16.27
 2 11 -5 22.44 14
 11 -2 5 38.9 14.31
 -2 -11 5 22.26 14.44
 11 -2 -5 34.06 13.17
 -11 2 -5 35.18 17.61
 -11 2 5 19.44 15.35
 -2 -11 -5 31.64 15.55
 11 -2 5 16.6 11.05
 -2 -11 -5 14.03 12.31
 -2 -11 5 19.49 13.57
 2 11 -5 40.31 12.49
 -2 -11 -5 43.47 13.15
 2 11 5 31.11 12.43
 2 11 5 17.68 15.74
 -11 2 5 45.85 14.09
 -11 2 -5 53.33 16.76
 -11 2 -7 -21.3 19.26
 -11 2 7 17.69 18.19
 -11 2 7 24.09 18.54
 -2 -11 7 -17.21 18.15
 2 11 7 9.15 15.05
 11 -2 -7 -0.72 15.92
 -11 2 7 -4.54 13.52
 -2 -11 -7 8.87 14.89
 11 -2 7 16.8 17.05
 2 11 -7 11.81 18.04
 -1 -11 0 0.84 8.87
 1 11 0 0.55 9.61
 1 11 0 -1.49 7.33
 -11 1 0 5.8 11.67
 -11 1 0 -4.26 11.04
 11 -1 0 8.53 8.62
 11 -1 0 -1.37 11.74
 1 11 0 -2.61 11.39
 -1 -11 -2 483.45 28.51
 11 -1 -2 510.6 26.49
 11 -1 2 473.59 27.59
 -11 1 2 490.21 27.98
 -11 1 -2 490.47 27.63
 -11 1 2 476.53 25.6
 1 11 -2 511.59 28
 -1 -11 2 445.58 24.57
 -1 -11 2 502.31 25.25
 1 11 -2 490.21 25.15
 1 11 2 467.94 28.48
 -1 -11 -2 452.93 28.16
 -1 -11 2 491.38 28.69
 -11 1 -2 475.98 28.25
 1 11 2 472.08 28.58
 1 11 2 509.84 27.44
 11 -1 -2 492.69 28.29
 11 -1 2 492.01 27.97
 -1 -11 2 516.2 27.33
 -11 1 4 -1.71 11.27
 -1 -11 4 13.31 13.72
 11 -1 -4 8.99 11.05
 -1 -11 -4 18.7 12
 -11 1 4 9.62 13.38
 11 -1 4 25.89 13.94
 1 11 -4 8.18 12.4
 -1 -11 -4 26.62 12.62
 -1 -11 4 10.78 7.81
 1 11 4 19.81 14.27
 -11 1 -4 -0.59 14.25
 -1 -11 -4 18.88 12.51
 -1 -11 4 17.18 12.08
 1 11 -4 38.46 12.01
 11 -1 4 32.41 11.05
 -11 1 -4 -21.72 16.4
 11 -1 4 3.84 12.46
 11 -1 -4 19.12 11.64
 -11 1 -4 24.93 10.1
 1 11 4 8.62 12.94
 1 11 4 10.28 12.02
 -11 1 -6 10.51 9.87
 11 -1 6 26.56 16.31
 11 -1 6 9.26 17.72
 1 11 6 -3.81 13.59
 11 -1 -6 8.3 14.31
 11 -1 6 17.03 11.94
 -11 1 6 24.82 16.48
 1 11 6 19.4 16.72
 -11 1 6 -3.29 16.29
 -11 1 -6 29.58 19
 1 11 -6 14.49 16.39
 -1 -11 6 30.63 15.81
 -1 -11 -6 23.09 14.39
 -11 1 6 4.08 11.73
 -11 1 -6 30.37 17.66
 1 11 -6 4.16 13.93
 1 11 8 -22.1 16.57
 -11 1 8 -4.57 19.81
 11 -1 -8 24.81 17.51
 -11 0 -1 32.66 10.89
 0 11 -1 60.56 8.25
 -11 0 1 22.95 11.15
 0 -11 1 38.89 8.51
 0 11 -1 38.37 12.67
 0 11 1 34.43 9.84
 -11 0 -1 56.06 11.82
 11 0 -1 44.08 11.99
 0 -11 -1 90.78 12.67
 0 11 1 72.02 11.98
 -11 0 -1 48.21 11.58
 11 0 1 21.2 10.25
 0 -11 1 47.14 7.28
 0 11 1 49.32 11.49
 -11 0 1 55.02 10.24
 0 11 -1 42.75 6.6
 0 -11 -1 36.69 12.75
 0 -11 1 59.68 12.92
 0 -11 -1 39.66 10.61
 11 0 1 45.19 11.79
 0 -11 3 82.45 8.88
 0 11 3 87.02 12.88
 11 0 3 72.02 13.54
 -11 0 3 75.32 12.96
 0 11 3 57.7 13.06
 11 0 -3 98.3 12.76
 0 11 -3 68.75 13.31
 0 -11 -3 76.08 14.17
 11 0 3 102.23 12.52
 11 0 -3 82.14 10.46
 -11 0 3 53.15 11.22
 -11 0 -3 76.85 13.54
 0 11 3 73.82 12.77
 0 -11 3 107.05 13.18
 0 -11 -3 98.29 12.77
 0 -11 -3 77.32 12.65
 0 11 3 50.42 14.49
 -11 0 -3 75.66 11.62
 0 11 -3 99.72 13.1
 0 -11 3 59.17 14.57
 -11 0 -5 3.25 10.15
 -11 0 -5 29.77 18.41
 -11 0 5 -1.22 14.5
 0 -11 5 23.46 15.02
 0 11 5 24.82 15.3
 -11 0 -5 -11.15 16.11
 0 -11 5 21.3 13.85
 11 0 -5 -0.47 12.26
 11 0 5 4.95 15.57
 0 -11 -5 9.22 12.69
 11 0 5 3.81 11.97
 11 0 5 12.82 14
 0 -11 5 7 10.37
 0 11 -5 9.58 14.53
 -11 0 5 -5.71 13.27
 0 11 -5 -2.09 13.44
 0 11 5 3.44 12.53
 11 0 7 5.92 20.05
 11 0 -7 14.18 15.61
 -11 0 7 -3.23 17.88
 -11 0 7 -11.5 16.88
 0 11 -7 -10.96 14.29
 11 0 7 -31.41 18.88
 0 11 7 24.27 15.27
 -11 0 -7 37.75 20.25
 0 -11 -7 -13.5 14.45
 -11 0 7 14.44 12.54
 0 -11 7 10.65 13.38
 0 -11 7 -14.69 17.71
 0 11 -7 3.3 18.12
 -11 -1 0 10.04 10.19
 1 -11 0 -1.41 8.28
 1 -11 0 4.94 9.85
 -1 11 0 -12.29 9.61
 -1 11 0 2.66 8.34
 11 1 0 -1.81 7.45
 11 1 0 8.98 11.13
 11 1 2 974.38 49.65
 -11 -1 2 947.23 47.89
 1 -11 2 949.97 50.65
 1 -11 -2 955.76 50.31
 -1 11 2 980.36 49.78
 11 1 -2 1008.1 49.65
 11 1 2 867.4 49.79
 11 1 2 914.7 49.93
 -1 11 2 1018.53 50.06
 1 -11 -2 972.43 49.97
 -1 11 -2 978.29 50.19
 11 1 -2 954.58 48.11
 1 -11 2 955.2 47.91
 -11 -1 -2 979.75 49.69
 -11 -1 -2 914.25 49.71
 -1 11 -2 940.56 47.71
 1 -11 2 1009.99 49.82
 -11 -1 2 952.46 49.55
 1 -11 4 -0.61 8.64
 1 -11 4 -7.03 13.88
 -1 11 4 -1.04 11.54
 11 1 4 35.1 13.66
 -11 -1 4 9.62 10.99
 11 1 -4 17.64 11.35
 -1 11 4 15.1 13.33
 11 1 4 -0.46 11.2
 -1 11 -4 3.12 13.01
 11 1 -4 12.23 9.77
 -1 11 4 31.02 12.3
 -11 -1 -4 8.06 14.03
 1 -11 -4 27.83 11.74
 -11 -1 4 3.93 12.73
 1 -11 4 11.37 12.84
 -11 -1 -4 33.16 10.32
 -1 11 -4 9.73 12.99
 -11 -1 6 74.36 16.19
 -11 -1 -6 78.59 12.47
 -1 11 6 55.99 18.4
 -1 11 -6 67.56 17.81
 -11 -1 -6 82.8 19.4
 11 1 6 48.38 16.63
 1 -11 6 102.36 17.75
 11 1 -6 56.66 14.19
 -11 -1 6 108.28 18.26
 1 -11 -6 66.34 18.37
 1 -11 -6 83.37 14.26
 -11 -1 -6 51.35 19.59
 11 1 6 58.66 14.24
 1 -11 6 90.19 13.16
 11 1 6 76.54 18.92
 -1 11 6 58.27 15.12
 -1 11 -6 64.1 15.51
 11 1 -8 0.76 16.61
 -11 -1 8 -21.06 19.91
 -11 -1 8 -7.16 19.77
 -1 11 8 7.55 16.03
 2 -11 1 358.08 22
 -11 -2 1 296.79 19.69
 -11 -2 -1 316.88 21.04
 -2 11 1 319.22 20.61
 -11 -2 1 343.84 21.66
 -2 11 -1 325.45 18.37
 11 2 1 325.19 21.14
 11 2 -1 327.52 20.74
 -2 11 -1 318.48 21.25
 2 -11 -1 326.49 19.49
 -2 11 1 322.64 21.65
 2 -11 -1 350.15 21.29
 2 -11 1 338.28 18.41
 -2 11 1 301.42 19.97
 11 2 1 333.45 19.23
 2 -11 -1 328.72 21.69
 11 2 1 366.06 20.73
 -11 -2 -1 280.91 19.38
 11 2 -1 306.51 17.2
 -2 11 -1 306.62 18.36
 -11 -2 -1 328.52 20.14
 2 -11 3 37.23 8.87
 -2 11 3 41.49 12.29
 11 2 -3 35.94 8.73
 2 -11 3 37.54 14.77
 -2 11 -3 55.47 12.85
 -2 11 3 59.5 12.42
 11 2 3 35.65 11.52
 11 2 3 38.07 12.42
 11 2 -3 38.71 10.94
 -11 -2 -3 40.96 12.8
 -2 11 3 54.59 12.1
 -11 -2 3 36.27 11.17
 11 2 3 43.05 11.62
 -11 -2 3 32.17 9.24
 2 -11 -3 32.27 11.12
 -11 -2 -3 26.07 10.43
 -2 11 -3 15.68 13.18
 2 -11 3 64.07 13.15
 -11 -2 5 9.73 14.53
 11 2 -5 12.34 11.61
 -2 11 5 0.58 12.72
 2 -11 5 16.99 14.41
 -11 -2 5 4.86 12.55
 11 2 5 -7.75 15.16
 2 -11 -5 5.54 15.1
 -11 -2 -5 -32.95 16.35
 2 -11 5 20.33 15.93
 11 2 5 4.74 12.74
 -2 11 5 -16.69 15.71
 2 -11 5 14.61 10.85
 2 -11 -5 5.08 11.8
 -11 -2 -5 -5.31 11.01
 -2 11 -5 -12.11 15.37
 -2 11 -5 7.7 14.52
 2 -11 7 27.96 18.27
 2 -11 7 12.4 13.62
 -11 -2 -7 -4.85 20.05
 11 2 7 39.61 20.92
 -2 11 7 18.68 15.2
 2 -11 -7 20.7 13.59
 -11 -2 7 -3.9 17.72
 11 2 7 6.67 14.22
 -11 -2 -7 20.88 11.75
 -2 11 -7 13.8 19.31
 -2 11 7 -6.9 21.08
 11 2 -7 -19.89 14.88
 -11 -2 7 -11.76 17.39
 -2 11 -7 13.13 16.33
 -11 -3 0 13.14 9.59
 11 3 0 -8.43 10.13
 11 3 0 -7.57 11.35
 11 3 0 -1.84 6.21
 3 -11 0 2.53 9.62
 -3 11 0 1.46 9.1
 -3 11 0 -4.07 9.48
 3 -11 0 -7.67 12.51
 11 3 -2 674.76 35.62
 3 -11 2 720.58 39.68
 3 -11 2 724.32 38.56
 -3 11 -2 697.03 36.53
 -11 -3 2 736.21 38.47
 11 3 2 718.93 38.66
 -3 11 2 719.92 38.21
 -11 -3 2 723.44 37.69
 -11 -3 2 675.7 35.67
 11 3 2 711.51 37.84
 3 -11 2 709.62 36.7
 -11 -3 -2 733.52 37.96
 3 -11 -2 723.66 38.18
 -3 11 -2 773.57 39.3
 -3 11 2 738.11 38.48
 11 3 -2 730.91 37.64
 -11 -3 -2 755.46 38.32
 -3 11 -2 720.12 36.04
 11 3 2 692.67 37.94
 -3 11 -4 13.34 14.6
 3 -11 4 20.57 13.5
 11 3 4 9.36 12.42
 -11 -3 -4 5.71 10.93
 -3 11 -4 12.85 13.75
 3 -11 -4 30.81 13.99
 3 -11 4 32.77 15.53
 -3 11 4 40.74 13.56
 11 3 -4 29.09 9.71
 11 3 4 38.62 13.68
 -11 -3 4 32.26 10.19
 -3 11 4 27.85 12.04
 -11 -3 4 59.07 12.93
 -11 -3 -4 15.32 13.96
 11 3 4 47.37 12.85
 -3 11 4 47.3 12.59
 3 -11 -4 37.9 11.91
 3 -11 4 16.46 10.3
 -3 11 -6 -7.31 16.54
 11 3 6 26.97 14.24
 3 -11 6 19.54 16.57
 -3 11 -6 12.96 17.42
 -11 -3 -6 -2.42 18.41
 11 3 -6 29.1 13.19
 3 -11 -6 27.86 17.29
 3 -11 6 6.68 12.72
 -11 -3 6 13.09 15.16
 -3 11 6 42.96 18.3
 11 3 6 15.24 17.86
 -3 11 6 21.21 14.1
 -11 -3 -6 40.69 12.22
 -11 -3 6 60.94 16.76
 3 -11 -6 25.34 12.66
 -3 11 8 -3.02 16.08
 -11 -3 8 -0.84 19.59
 -11 -3 8 -18.15 19.25
 -11 -4 -1 40.01 9.42
 11 4 1 55.99 11.11
 -4 11 1 40.85 11.66
 4 -11 -1 40.15 12.63
 -4 11 -1 45.77 8.98
 4 -11 -1 54.39 10.8
 -4 11 1 52.67 11.18
 4 -11 1 52.44 10.32
 -11 -4 1 54.65 12.18
 11 4 -1 44.95 10.71
 -11 -4 1 43.57 8.39
 -11 -4 -1 40.25 10.58
 -4 11 1 47.14 12.28
 -11 -4 -1 56.01 11.22
 11 4 1 39.89 9.25
 -11 -4 1 50.39 9.84
 -4 11 -1 50.46 13.48
 -4 11 -1 49.6 9.31
 -11 -4 -3 35.86 11.2
 -4 11 -3 14.74 4.65
 4 -11 3 35.73 13.3
 11 4 3 16.46 11.7
 -4 11 3 18.25 12.83
 11 4 3 37.48 11.63
 -11 -4 3 7.11 9.19
 -4 11 3 18.64 11.85
 4 -11 -3 5.76 12.81
 -11 -4 3 12.84 10.34
 -11 -4 3 27.57 7.93
 -4 11 3 30.42 11.13
 11 4 3 10.28 12.25
 -4 11 -3 -3.48 13.51
 4 -11 3 15.55 14.53
 -11 -4 -3 23.03 12.1
 4 -11 -3 30.71 10.46
 11 4 -3 22.56 7.53
 11 4 -3 19.05 9.28
 -4 11 -3 36.01 14.16
 4 -11 3 19.4 9.4
 -4 11 5 -20.12 16.25
 -4 11 -5 9.39 15.86
 -4 11 5 15.63 13.68
 11 4 5 -1.42 16.2
 4 -11 -5 -7.75 15.63
 11 4 -5 11.71 11.32
 4 -11 5 -14.06 16.89
 4 -11 5 -17.31 14.97
 -4 11 5 12.78 14.48
 -11 -4 5 -7.82 12.61
 -11 -4 -5 -24.62 15.28
 -4 11 -5 -1.99 15.81
 11 4 5 3.48 13.28
 -11 -4 5 1.06 13.42
 4 -11 -5 12.19 11.25
 4 -11 5 1.35 11.37
 -11 -4 -5 1.44 10.96
 -4 11 -7 -9.36 17.24
 -4 11 7 29.37 15.04
 11 4 -7 8.68 14.16
 4 -11 7 15.9 18.7
 4 -11 7 16.93 14.72
 -11 -4 7 37.59 17.56
 -11 -4 -7 1.72 12.89
 11 4 7 13.51 15.22
 -4 11 -7 8.98 19.72
 -11 -4 7 18.43 17.22
 11 5 0 4.16 11.7
 -5 11 0 -0.65 9.63
 -5 11 0 16.26 10.56
 -11 -5 0 5.28 10.04
 -11 -5 0 -1.23 4.84
 5 -11 0 -1.74 12.82
 5 -11 0 1.23 10.18
 -5 11 0 -9.9 13.2
 -11 -5 0 13.72 9.43
 11 5 0 -6.78 9.87
 11 5 0 0.11 4.92
 11 5 2 110.92 12.67
 5 -11 2 116.05 16.45
 5 -11 2 109.74 14.32
 -11 -5 -2 115.76 12.97
 5 -11 -2 128.32 13.91
 -11 -5 -2 107.45 13.47
 -5 11 2 102.52 13.96
 11 5 -2 97.93 11.1
 -11 -5 2 107.65 12.14
 11 5 2 119.8 12.47
 11 5 2 115.28 14.11
 -11 -5 2 108.94 8.56
 -5 11 -2 126.81 11.14
 -11 -5 2 107.49 11.22
 -5 11 2 109.63 13.06
 5 -11 -2 99.15 13.15
 5 -11 2 101.59 11.81
 -5 11 -2 127.54 16.08
 -11 -5 4 -2.85 10.88
 5 -11 4 3.62 10.73
 5 -11 4 7.01 16.4
 -5 11 4 13.37 12.55
 -5 11 4 19.92 15.25
 5 -11 4 15.46 14.18
 -11 -5 -4 12.54 13.67
 -5 11 -4 -36.46 14.5
 -5 11 4 -1.23 13.84
 -11 -5 4 -5.54 10.43
 -11 -5 4 7.48 10.06
 -5 11 -4 -1.92 15.38
 -11 -5 -4 0.94 11.02
 -5 11 4 6.53 11.36
 5 -11 -4 2.46 14.22
 5 -11 -4 -0.85 11.12
 11 5 -4 -9.36 9.46
 11 5 4 -12.33 13.67
 -5 11 -6 6.57 17.42
 5 -11 6 19.45 12.96
 -5 11 -6 2.4 17.93
 -11 -5 -6 3.8 12.18
 -11 -5 6 -8.02 14.64
 11 5 -6 13.87 12.7
 11 5 6 23.14 19.2
 -11 -5 6 -14.08 15.31
 -11 -5 -6 -23.42 18.25
 5 -11 6 -4.73 17.62
 -5 11 6 -13.01 19.22
 5 -11 -6 17.71 16.75
 -11 -5 6 11.08 11.43
 5 -11 -6 0.48 11.89
 -5 11 6 24.49 14.58
 -5 11 8 -16.7 16.63
 5 -11 8 8.2 16.51
 6 -11 -1 427.27 26.08
 -6 11 -1 459.53 24.67
 6 -11 1 429.23 24.9
 11 6 -1 406.56 25.57
 -11 -6 -1 391.83 23.43
 6 -11 -1 448.82 25.47
 -6 11 1 415.36 25.55
 -11 -6 1 463.68 23.76
 -11 -6 1 441.76 25.6
 -6 11 1 429.69 25.23
 -11 -6 -1 456.66 25.71
 11 6 1 421.96 23.67
 11 6 -1 422.11 24.02
 11 6 1 405.01 24.51
 -11 -6 1 452.76 24.03
 -6 11 1 440.48 25.76
 -6 11 -3 11.41 14.79
 -6 11 3 -4.12 12.21
 11 6 -3 19.95 8.4
 6 -11 -3 6.56 12.2
 6 -11 3 30.72 16.07
 6 -11 3 5.97 13.71
 -11 -6 3 0.92 8.81
 -6 11 -3 14.36 14.01
 6 -11 3 0.37 10.37
 11 6 3 -3.78 11.69
 -11 -6 3 -16.63 8.56
 -11 -6 3 -6.04 6.7
 6 -11 -3 0.54 12.99
 -6 11 3 -13.06 13.3
 -11 -6 -3 2.31 10.76
 -6 11 3 -8.49 10.58
 11 6 -3 -2.33 6.62
 6 -11 -3 5.34 11.4
 -11 -6 3 9.03 5.16
 11 6 3 18.64 11.34
 -11 -6 -3 0.46 12.21
 -11 -6 -5 25.52 12.09
 -6 11 -5 -17.99 16.98
 -11 -6 5 -3.52 11.94
 6 -11 5 12.84 17.34
 11 6 -5 6.06 10.92
 6 -11 5 7.74 15.22
 -11 -6 -5 18.66 15.77
 6 -11 5 -1.99 12.42
 6 -11 -5 12.91 15.57
 6 -11 -5 -0.43 10.9
 -6 11 5 -32.54 17.2
 11 6 5 28.34 16.01
 -11 -6 5 -11.69 13.2
 -11 -6 -5 -10.07 15.71
 11 6 5 1.76 13.89
 -6 11 5 3.21 12.12
 -11 -6 5 10.88 11.18
 -6 11 -5 -6.38 15.79
 -6 11 5 3.11 12.85
 -6 11 7 12.2 15.57
 -11 -6 -7 12.97 17.48
 11 6 -7 -28.76 15.4
 -6 11 -7 8.63 18.4
 -11 -6 7 11.04 17.02
 -11 -6 -7 -1.88 13.03
 -11 -6 7 -0.68 16.3
 6 -11 7 -8.02 15.58
 -11 -7 0 -6.39 11.3
 7 -11 0 -8.61 13.43
 11 7 0 -0.74 4.54
 -11 -7 0 0.82 4.65
 11 7 0 -3.93 12.11
 -11 -7 0 8.45 10.69
 -7 11 0 -15.45 11.83
 -11 -7 0 -6.11 8.49
 7 -11 0 -8.62 11.74
 -7 11 0 -4.91 13.02
 11 7 0 6.1 9.3
 -11 -7 2 529.59 27.45
 -7 11 2 522.47 30.44
 -11 -7 -2 509.22 29.03
 7 -11 2 524.63 28.95
 -7 11 -2 533.12 28.86
 11 7 -2 520.41 27.81
 11 7 2 483.8 29.04
 7 -11 -2 534.16 30.51
 -11 -7 -2 505.28 30.33
 11 7 2 505.7 29.16
 -7 11 2 511.39 29.24
 7 -11 -2 522.17 29.84
 -7 11 -2 545.62 31.97
 7 -11 2 461.02 31.24
 -11 -7 -2 516.96 29.61
 7 -11 -2 534.26 29.91
 -11 -7 2 556 28.91
 -11 -7 2 515.65 27.21
 -7 11 -4 -11.09 16.35
 7 -11 4 50.22 12.61
 7 -11 -4 43.65 15.36
 -11 -7 4 31.57 4.71
 -11 -7 -4 31.71 14.35
 7 -11 -4 53.54 11.62
 7 -11 4 38.71 14.93
 -11 -7 -4 50.2 15.02
 11 7 -4 56.12 9.55
 11 7 4 47.37 15.09
 -11 -7 4 55.71 10.33
 -11 -7 4 41.18 10.82
 7 -11 4 63.8 17.01
 -11 -7 4 41.69 10.03
 -7 11 4 47.74 11.02
 -7 11 4 45.19 14.68
 -7 11 -4 51.63 15.41
 11 7 4 43.66 13.54
 -7 11 4 39.16 13.13
 -11 -7 -4 42.19 12.08
 -7 11 -6 45.57 18.52
 -7 11 -6 34.93 18.64
 7 -11 6 27.03 14.53
 -11 -7 6 45.4 15.08
 -7 11 6 32.52 20.12
 11 7 -6 31.92 13.27
 -11 -7 -6 32.71 18.76
 7 -11 -6 23.64 11.76
 7 -11 6 14 18.05
 7 -11 -6 28.7 18.6
 -11 -7 6 32.31 11.15
 11 7 6 53.9 19.88
 -11 -7 -6 51.2 13.92
 -11 -7 -6 80.1 17.02
 -7 11 6 60.8 15.72
 -11 -7 6 41.69 14.95
 11 7 6 27.19 14.64
 11 8 -1 542.99 29.87
 -11 -8 1 553.97 27.46
 11 8 1 500.48 29.99
 11 8 1 521.99 27.81
 11 8 1 512.08 28.41
 -8 11 1 487.6 29.69
 -11 -8 -1 489.09 27.86
 8 -11 1 442.25 31.36
 8 -11 -1 575.17 30.44
 -8 11 1 547.68 30.02
 -8 11 -1 508.32 29.08
 11 8 -1 496.48 27.71
 -11 -8 -1 549.7 30.13
 -11 -8 1 516.97 28.52
 8 -11 -1 517.74 30.41
 -11 -8 1 536.83 29.31
 8 -11 1 557.72 29.78
 -8 11 -3 94.22 17.38
 11 8 3 129.07 15.1
 8 -11 -3 113.51 14.95
 -8 11 3 131.65 15.84
 -8 11 -3 123.79 13.06
 11 8 -3 97.29 10.1
 -11 -8 3 120.97 9.23
 11 8 -3 100.28 8.6
 -11 -8 -3 96.43 14.15
 -8 11 -3 103.33 10.17
 -8 11 3 119.44 13.09
 -11 -8 3 109.74 9.84
 8 -11 3 104.71 17.4
 -11 -8 3 79.55 7.86
 -11 -8 -3 102.6 12.77
 11 8 -3 111.27 9.55
 -11 -8 3 119.4 11.25
 -8 11 3 112.03 14.94
 8 -11 -3 129.58 14.22
 8 -11 3 101.28 15.25
 11 8 3 138.9 14.48
 8 -11 3 96.47 13.08
 8 -11 -3 143.18 13.79
 8 -11 5 4.4 13.16
 -8 11 -5 10.91 3.66
 -8 11 -5 5.47 18.41
 -11 -8 -5 18.67 12.4
 8 -11 -5 2.53 10.99
 11 8 -5 20.52 11.4
 -11 -8 -5 17.53 15.68
 -8 11 -5 2.24 17.14
 -11 -8 -5 3.72 15.2
 8 -11 5 -0.74 16.16
 8 -11 -5 10.98 15.49
 11 8 5 1.49 16.35
 -11 -8 5 19.89 11.74
 -11 -8 5 15.23 10.45
 -8 11 5 18.45 18.25
 11 8 5 -8.22 14.58
 -8 11 5 34.91 11.46
 -8 11 5 -12.36 14.58
 -11 -8 5 32.52 11.83
 -8 11 -7 27.25 19.27
 8 -11 7 -4.27 16.16
 -11 -8 -7 14.98 13.92
 -8 11 7 17.14 15.92
 -11 -8 7 40.52 17.13
 11 8 7 15.62 16.24
 -11 -8 -7 22.98 18.39
 -11 -8 7 30.6 15.77
 -11 -9 0 -15.99 10.99
 -11 -9 0 -4.68 5.15
 9 -11 0 13.78 12.13
 9 -11 0 6.95 14.46
 11 9 0 -9.72 11.73
 -9 11 0 6.67 11.94
 -9 11 0 -6.82 13.42
 11 9 0 2.77 8.19
 -11 -9 0 -2.03 10.68
 9 -11 -2 -0.45 12.07
 -9 11 -2 -0.82 10.49
 -9 11 2 18.55 11.07
 11 9 2 8.53 9.95
 9 -11 2 -8.43 11.56
 -11 -9 -2 -15.57 10.84
 11 9 -2 15.58 8.98
 -11 -9 -2 1.92 11.68
 11 9 -2 -2.49 11.06
 9 -11 -2 31.79 12.98
 -9 11 2 -14.9 13.31
 11 9 -2 -4.75 7.06
 -11 -9 -2 6.55 12.06
 -11 -9 2 -0.3 8.41
 11 9 2 -11.2 10.54
 -11 -9 2 9.8 9.19
 -11 -9 2 -0.19 5.92
 9 -11 -2 1.99 12.27
 -9 11 -4 12.78 17.12
 -11 -9 4 19.54 7.33
 11 9 4 54.96 14.19
 -11 -9 4 23.55 8.84
 9 -11 4 26.29 14.88
 11 9 4 14.46 14.73
 -11 -9 -4 39.62 14.08
 -11 -9 4 22.33 9.66
 -9 11 4 26.52 13.39
 11 9 -4 26.12 8.93
 -11 -9 -4 14.46 13.87
 -9 11 -4 12.51 8.38
 9 -11 -4 9.07 14.94
 9 -11 4 4.91 17.7
 11 9 -4 25.71 6.62
 -9 11 4 20.06 10.99
 9 -11 4 20.48 12.49
 -9 11 -4 37.09 15.85
 -11 -9 -4 27.88 11.88
 9 -11 -4 36.83 11.51
 -9 11 -6 9.37 19.24
 9 -11 6 -3.45 17.77
 9 -11 6 -15.69 14.97
 -9 11 6 24.29 15.23
 -9 11 6 46.41 18.87
 -11 -9 6 4.83 14.24
 -11 -9 6 4.6 13.29
 11 9 -6 -15.45 13.23
 11 9 6 18.65 18.69
 -11 -9 -6 24.87 18.35
 -11 -9 -6 -24.75 16.38
 -11 -9 -6 10.99 14.12
 -9 11 6 -6.22 19.12
 9 -11 -6 10.86 18.56
 11 9 6 -20.52 15.69
 -9 11 -6 0.87 18.8
 10 -11 -1 27.47 12.9
 -10 11 -1 -4.01 14.54
 10 -11 -1 22.43 13.39
 -10 11 -1 31.3 11.11
 -11 -10 1 19.86 9.7
 10 -11 1 -8.16 15.68
 11 10 1 6.25 9.15
 10 -11 1 7.54 13.17
 11 10 -1 4.51 11.54
 -11 -10 -1 14.85 10.69
 -11 -10 -1 10.25 8.85
 -11 -10 1 30.02 10.47
 11 10 -1 5.45 9.94
 10 -11 1 6.15 11.77
 -11 -10 -1 6.43 11.06
 -10 11 1 12.51 12.38
 -10 11 1 12.31 11.81
 11 10 1 20.76 9.11
 11 10 -1 15.29 7.29
 -10 11 -3 52.04 10.35
 -11 -10 3 43.78 5.91
 -10 11 3 39.22 14.89
 10 -11 -3 62.71 13.53
 -10 11 -3 27.72 16.62
 11 10 3 55.13 13.47
 -11 -10 3 44.86 9.15
 10 -11 -3 77.67 15.17
 10 -11 3 44.01 17.97
 -11 -10 -3 32.02 12.37
 -10 11 -3 43.56 12.32
 -11 -10 -3 47.87 12.37
 11 10 -3 40.5 8.96
 -10 11 3 56.27 11.84
 -11 -10 3 70.26 7.89
 10 -11 3 59.39 12.44
 -11 -10 3 58.37 9.44
 11 10 3 57.93 12.99
 10 -11 -3 43.2 12.39
 10 -11 5 27.84 14.43
 -10 11 5 31.54 14.92
 -10 11 -5 29.32 18.61
 -11 -10 -5 67.68 13.74
 -11 -10 5 44.52 11.89
 11 10 5 55.21 15.61
 -11 -10 5 26.62 8.17
 -11 -10 -5 48.06 17.4
 -10 11 -5 88.61 19.41
 10 -11 -5 68.93 17.55
 -11 -10 -5 47.12 16.67
 11 10 5 51.57 17.93
 11 10 -5 27.13 11.68
 -10 11 -5 37.24 7.52
 -11 -10 5 52.42 9.98
 10 -11 5 34.96 16.67
 -10 11 5 72.4 12.02
 11 10 -5 34.74 6.63
 -11 -10 5 68.04 10.27
 10 -11 -5 68.95 12.21
 -11 -10 -7 -1.47 14.97
 -10 11 -7 -21.94 19.88
 10 -11 7 8.36 16.57
 11 10 7 5.58 16.65
 -11 -10 -7 5.48 18.16
 -10 11 7 20.17 16.09
 11 -11 0 -14.25 15.45
 -11 11 0 -1.6 13.78
 11 -11 0 3.81 12.73
 11 11 0 -0.95 11.68
 -11 -11 0 -0.35 6.6
 -11 -11 0 -0.89 11.15
 -11 11 0 -16.06 11.86
 -11 -11 0 -10.52 11.57
 11 11 0 -14.85 11.91
 11 11 0 0.95 7.73
 11 -11 -2 -3.85 12.56
 -11 -11 2 -2.33 9.55
 -11 11 -2 -3.75 10.87
 -11 -11 2 -0.14 4.24
 -11 -11 2 -0.42 2.91
 11 11 2 7 10.93
 11 11 2 -3.56 10.63
 11 -11 2 -5.18 13.77
 11 11 -2 3.09 11.05
 11 -11 -2 -20.77 13.52
 -11 -11 2 -6.23 10.02
 11 -11 -2 24.12 13.86
 -11 -11 -2 16.34 12.81
 11 11 -2 1.46 9.87
 -11 11 2 9 12.88
 11 11 -2 -2.33 5.25
 11 -11 2 10.75 12.64
 -11 11 2 7.31 10.9
 -11 -11 -2 -10.84 10.99
 -11 -11 -4 32.3 14.83
 -11 -11 4 24.38 9.64
 11 11 4 32.05 14.85
 -11 -11 -4 28.95 13.11
 -11 11 -4 29.04 18.19
 11 -11 4 54.1 14.37
 11 -11 4 29.99 18.57
 -11 -11 4 38.5 9.15
 -11 11 4 43.54 11.47
 11 -11 -4 17.97 14.95
 11 11 4 44.14 15.73
 -11 11 4 38.69 14.59
 -11 11 -4 25.74 9.81
 11 11 -4 20.35 8.63
 -11 -11 -4 34.13 15.63
 -11 -11 4 28.06 9.05
 -11 -11 4 31.6 10.24
 11 11 -4 8.74 9.24
 11 -11 -4 35.3 12.7
 -11 11 6 2.75 19.3
 11 -11 6 0.71 16.05
 -11 11 -6 12.02 20.61
 -11 11 -6 23.48 19.93
 11 11 -6 -1.46 12.86
 11 -11 6 -28.83 19.09
 11 -11 -6 -13.7 17.85
 11 11 6 12.87 15.97
 -11 -11 -6 1.69 18.24
 11 11 6 -5.48 19.53
 -11 -11 -6 2.8 14.63
 -11 11 6 2.26 15.7
 -11 -11 -6 14.61 17.51
 -11 -11 6 8.89 13.92
 -12 11 -1 183.42 18.76
 -11 -12 1 212.46 14.75
 12 -11 -1 159.08 17.44
 12 -11 -1 206.22 17.17
 -11 -12 1 150.77 9.2
 12 -11 1 180.68 18.19
 -11 -12 1 133.88 9.56
 11 12 1 173.6 13.46
 11 12 -1 158.17 10.64
 -12 11 -1 164.05 15.16
 11 12 -1 177.59 14.99
 -11 -12 -1 155.93 15.9
 -11 -12 -1 172.13 13.09
 11 12 1 164.89 15.67
 11 12 1 172.49 13.48
 11 12 -1 142.52 15.12
 12 -11 1 210.05 17.44
 -11 -12 1 171.74 14.75
 12 -11 1 195.79 16.69
 -12 11 1 155.07 16.53
 -11 -12 -1 207.76 15.65
 -12 11 1 182.75 16.89
 11 12 3 -13.44 13.84
 -12 11 -3 7.64 17.08
 -12 11 -3 -17.26 10.68
 -11 -12 3 -4.04 8.01
 -12 11 -3 1.6 12.71
 12 -11 3 5.98 14.11
 -11 -12 -3 -16.27 12.72
 -11 -12 -3 -11.42 12.2
 -12 11 3 13.77 14.89
 12 -11 -3 -9.61 14.4
 12 -11 -3 0.48 13.14
 12 -11 3 -15.01 16.71
 11 12 -3 -0.7 9.62
 -12 11 3 2.95 11.2
 -11 -12 3 0.28 4.93
 -11 -12 3 18.16 10.37
 -11 -12 3 -5.73 5.35
 11 12 3 3.67 12.7
 12 -11 3 23.86 13.65
 12 -11 -5 26.65 12.25
 12 -11 5 25.82 15.2
 -12 11 -5 15.76 8.86
 -12 11 -5 14.55 19.57
 11 12 5 30.22 16.46
 -11 -12 5 18.46 8.89
 -11 -12 5 11.37 11.01
 -11 -12 -5 19.44 14.46
 12 -11 -5 3.83 17.22
 -11 -12 5 25.61 10.21
 -11 -12 5 14.14 11.44
 -11 -12 -5 22.81 16.93
 11 12 5 19.01 18.3
 -12 11 5 8.88 10.86
 -12 11 5 0.82 17.12
 -11 -12 -5 1.61 16.52
 11 12 -5 9.03 11.3
 11 12 -5 16.89 8.72
 -12 11 5 -17.46 15.91
 12 -11 7 -7.34 17.9
 -12 11 7 11.43 16.88
 -11 -12 -7 34.05 16.56
 11 12 7 12.71 17.77
 10 12 0 44.25 7.84
 12 -10 0 57 15.25
 12 -10 0 38.39 13.02
 -10 -12 0 44.7 8.25
 -10 -12 0 59.32 11.78
 10 12 0 48.43 12.1
 -10 -12 0 62.41 12.26
 10 12 0 52.4 12.5
 -12 10 0 79.52 15.04
 -12 10 0 51.93 13.01
 12 -10 2 66.06 16.78
 12 -10 2 73.07 14.64
 12 -10 2 114.72 15.68
 12 -10 -2 118.84 14.68
 -10 -12 2 99.6 11.08
 -10 -12 -2 92.6 12.58
 10 12 -2 78.05 12.45
 10 12 2 79.38 12.45
 -12 10 2 113.32 15.04
 10 12 -2 84.18 11.58
 12 -10 -2 78.25 14.62
 -10 -12 2 89.77 6.75
 -10 -12 2 98.36 12.08
 -12 10 2 101.31 12.82
 -12 10 -2 96.16 13.39
 -12 10 -4 573.49 32.46
 12 -10 4 576.95 36.24
 -10 -12 -4 558.39 35.3
 -10 -12 4 555.98 32.03
 10 12 4 645.35 36.12
 -10 -12 4 575.58 32.79
 10 12 -4 624.76 32.05
 12 -10 -4 663.27 35.95
 -10 -12 4 554.2 30.91
 12 -10 4 680.08 35.49
 12 -10 -4 627.87 35.9
 -12 10 4 593.36 32.47
 -10 -12 -4 567.65 35.68
 -12 10 -4 568.82 37.93
 10 12 4 558.85 34.96
 -10 -12 4 601.14 31.69
 -10 -12 -4 658.38 35.07
 12 -10 -4 637.66 33.4
 12 -10 6 3.68 15.8
 -12 10 -6 -18.87 20.64
 10 12 6 -9.16 15.8
 -12 10 6 12.75 18.94
 -10 -12 -6 13.43 17.47
 12 -10 -6 -2.53 18.32
 10 12 6 38.59 19.42
 10 12 -6 -1.01 13.65
 -10 -12 6 -26.85 14.18
 -10 -12 -6 32.15 18.5
 -12 10 6 -25.48 16.08
 -10 -12 -6 -19.98 14.64
 -12 10 -6 -15.44 18.71
 -12 9 -1 6.49 11.87
 9 12 -1 3.35 10.75
 9 12 1 10.83 10.65
 -12 9 -1 24.52 14.89
 12 -9 -1 26.09 13.72
 9 12 1 15.23 11.71
 -9 -12 1 33.52 6.47
 -9 -12 1 23 9.67
 -9 -12 -1 19.64 9.37
 -12 9 1 12.04 12.6
 -9 -12 1 21.29 6.9
 12 -9 -1 20.02 12.24
 9 12 -1 21.4 11.5
 12 -9 1 12.1 15.17
 9 12 -1 17.66 4.14
 12 -9 1 28.16 13.12
 -9 -12 -1 28.3 11.34
 -9 -12 -1 19.73 12.19
 -12 9 1 8.01 12.61
 -9 -12 1 14.69 11.15
 12 -9 1 12.65 12.59
 -9 -12 -3 44.34 13.63
 12 -9 -3 63.5 12.61
 -9 -12 -3 65.07 12.37
 12 -9 3 74.47 13.55
 -12 9 -3 39.2 17.22
 -12 9 -3 49.42 15.7
 9 12 3 58.93 13.29
 9 12 3 74.36 14.32
 12 -9 -3 75.5 14.56
 -9 -12 3 61.33 8.43
 -9 -12 3 75.71 8.46
 12 -9 3 88.45 15.22
 -12 9 -3 66.76 11.26
 -9 -12 -3 71.92 14.7
 -9 -12 3 62.98 11.52
 9 12 -3 73.53 10.65
 -12 9 3 54.6 10.54
 -12 9 -3 39.73 13.12
 -9 -12 3 51.41 4.87
 12 -9 -5 22.02 10.68
 12 -9 5 25.67 15.19
 -9 -12 5 17.25 7.25
 -12 9 -5 24.73 19.46
 -12 9 5 50.8 17.82
 -12 9 -5 16 9.17
 -9 -12 5 22.67 12.21
 9 12 5 -2.05 14.88
 -9 -12 -5 10.48 15.77
 -9 -12 5 32.92 10.24
 -9 -12 -5 26.75 16.76
 12 -9 -5 57.5 16.95
 -9 -12 -5 23.71 14.1
 -12 9 5 39.85 9.64
 9 12 5 14.08 17.24
 9 12 -5 20.6 9.92
 -12 9 5 32.51 14.37
 9 12 -5 14.77 11.75
 -9 -12 5 18.19 12.14
 -12 9 -7 22.45 21.53
 9 12 7 -26.85 17.39
 12 -9 7 19.75 17.39
 12 -9 -7 -19.14 20.32
 -9 -12 -7 -5.22 17.46
 -12 9 7 -14.5 21.93
 -12 9 7 14.56 16.26
 -9 -12 -7 -1.54 15.36
 12 -8 0 251.01 21.6
 -8 -12 0 296.44 19.68
 -8 -12 0 257.8 16.83
 -12 8 0 267.24 19.34
 -12 8 0 300.2 21.07
 8 12 0 259.95 20.08
 -8 -12 0 296.98 18.8
 8 12 0 278.42 18.92
 12 -8 0 299.53 20.55
 8 12 0 285.32 15.88
 -12 8 2 70.36 10.67
 -12 8 -2 44.97 12.09
 12 -8 2 66.62 16.46
 8 12 2 53.14 12.35
 -8 -12 2 60.53 7.71
 12 -8 -2 62.7 13.18
 8 12 -2 40.54 10.44
 8 12 -2 56.9 10.99
 12 -8 2 53.52 14.06
 12 -8 -2 42.17 12.6
 -12 8 -2 54.26 11.47
 12 -8 2 48.32 13.17
 -8 -12 2 60.59 11.5
 -8 -12 2 63.89 8.94
 -8 -12 -2 43.86 11.94
 8 12 4 163.17 16.76
 12 -8 4 173.36 16.99
 -8 -12 4 197.36 15.55
 -12 8 -4 163.62 20.96
 -8 -12 4 155.81 11.26
 -12 8 4 161.01 18.46
 12 -8 -4 130.5 13.33
 12 -8 -4 162.35 17.64
 -8 -12 4 172.44 14.12
 12 -8 4 134.69 18.4
 -8 -12 -4 167.62 17.77
 -12 8 4 171.62 12.54
 -12 8 -4 155.7 18.73
 8 12 4 148.24 18.81
 -8 -12 -4 171.84 16.43
 12 -8 -4 169.19 18.07
 8 12 -4 146.04 13.9
 8 12 -4 174.18 13.68
 -8 -12 -4 164.22 17.61
 -8 -12 4 174.09 11.52
 -12 8 -6 19.53 20.42
 12 -8 6 22.86 16.53
 8 12 6 9.94 19.19
 -8 -12 -6 -1.39 14.18
 12 -8 -6 7.1 17.59
 -8 -12 -6 -25.78 18.59
 -8 -12 6 -6.87 14.48
 8 12 -6 9.36 14.02
 -12 8 6 27.28 15.34
 -12 8 6 3.48 18.48
 -8 -12 6 -11.22 10.05
 -12 8 6 -49.2 19.97
 8 12 6 -11.7 16.08
 -8 -12 -6 -0.78 16.49
 -12 7 -1 96.56 13.67
 -12 7 -1 97.73 16.2
 7 12 -1 84.58 12.31
 12 -7 -1 100.3 14.28
 12 -7 1 78.66 16.44
 7 12 1 97.23 12.62
 7 12 -1 96.4 11.08
 12 -7 1 81.06 13.96
 -7 -12 -1 100.52 11.56
 12 -7 1 91.1 13.67
 -7 -12 1 92.61 11.09
 7 12 1 82.55 14.07
 -7 -12 1 95.07 12.67
 -7 -12 -1 89.72 13.62
 -7 -12 -1 102.12 12.09
 -12 7 1 93.88 13.17
 -12 7 -3 16.67 14.45
 -7 -12 3 1.45 6.58
 12 -7 -3 22.48 9.95
 -12 7 -3 18.52 16.43
 -7 -12 3 4.04 9.04
 12 -7 3 5.22 13.3
 -12 7 3 -3.06 8.29
 7 12 -3 3.11 7.99
 7 12 3 -23.52 13.16
 -12 7 -3 -5.13 11.88
 12 -7 -3 23.05 12.65
 -12 7 -3 20.02 10.2
 -12 7 3 -14.47 13.69
 12 -7 -3 32.01 13.14
 -7 -12 -3 -4.62 12.34
 -7 -12 3 2.39 2.8
 7 12 -3 -1.12 9.76
 -7 -12 -3 14.65 11.51
 12 -7 3 -5.22 13.19
 -7 -12 -3 15.78 13.3
 7 12 3 -8.52 12.02
 -7 -12 3 7.23 11.43
 -7 -12 5 69.38 13.37
 12 -7 -5 65.35 8.28
 12 -7 5 43.26 15.61
 -12 7 5 75.57 17.11
 -12 7 -5 27.05 16.52
 -12 7 -5 42.51 19.32
 -7 -12 5 68.36 13.89
 -7 -12 -5 63.73 17.06
 -12 7 -5 54.86 10.35
 7 12 5 63.26 15.23
 12 -7 5 39.98 17.65
 -7 -12 5 63.55 10.17
 12 -7 -5 60.97 16.48
 -7 -12 5 32.41 4.81
 7 12 5 63.16 18.35
 -7 -12 -5 72.69 15.13
 7 12 -5 49.99 11.02
 -7 -12 -5 32.96 14.39
 7 12 -5 32.94 12.8
 -7 -12 -7 -13.69 15.85
 -12 7 -7 -18.34 20.72
 7 12 -7 28.59 16.64
 12 -7 -7 -1.72 18.53
 12 -7 7 26.77 17.89
 -7 -12 7 26.01 16.96
 -12 7 7 9.29 15.41
 -12 7 7 37.46 20.5
 -7 -12 -7 -11.43 17.34
 7 12 7 -0.78 16.58
 -6 -12 0 537.44 31.63
 6 12 0 590.57 32.4
 6 12 0 623.19 33.33
 -12 6 0 587.59 33.75
 12 -6 0 550.69 34.19
 -6 -12 0 607.87 33.22
 -6 -12 0 655.11 32.18
 6 12 2 119.43 13.89
 -6 -12 -2 98.96 13.42
 12 -6 -2 103.27 12.55
 -12 6 -2 107.68 12.9
 -12 6 -2 112.47 13.72
 12 -6 2 84.55 14.31
 12 -6 -2 126.75 13.47
 -6 -12 2 112.52 10.92
 -12 6 -2 133.12 14.6
 6 12 -2 104.26 12.46
 -12 6 2 117.95 15.33
 6 12 -2 84.5 10.88
 -6 -12 -2 115.95 14.27
 -6 -12 2 115.02 9.53
 -6 -12 2 110.24 13.37
 -12 6 2 100.66 11.5
 12 -6 2 107.73 13.96
 12 -6 -2 132.09 15.34
 12 -6 4 43.01 13.68
 12 -6 -4 28.4 7.92
 -12 6 -4 41.55 17.5
 6 12 4 52.36 13.35
 -6 -12 4 26.1 10.84
 -6 -12 -4 48.2 14.6
 -6 -12 -4 26.35 13.7
 -6 -12 4 46.52 7.7
 12 -6 -4 27.64 13.11
 12 -6 4 24.76 14.72
 6 12 -4 43.58 11.53
 -6 -12 4 34.9 13.06
 -12 6 -4 46.19 15.77
 -12 6 4 10.26 15.22
 -6 -12 -4 39.17 12.57
 6 12 4 45.61 14.5
 -12 6 4 31.31 6.99
 -6 -12 4 18.89 5.49
 6 12 -4 24.83 11.16
 12 -6 -4 56.06 13.83
 -12 6 -4 20.05 9.8
 12 -6 6 14.89 19.2
 -12 6 6 -9.21 18.2
 -12 6 -6 28.38 20.21
 6 12 -6 16 14.08
 -12 6 -6 18.61 9.21
 6 12 6 -23.82 15.82
 12 -6 -6 15.4 16.57
 -6 -12 6 4.82 14.86
 6 12 6 -4.46 18.81
 6 12 -6 5.12 11.36
 -12 6 6 32.53 18.77
 -6 -12 6 18.42 9.61
 12 -6 6 2.98 16.42
 -6 -12 -6 1.37 14.44
 -6 -12 -6 -2.45 18.11
 -6 -12 -6 5.83 15.02
 -12 6 6 1.3 13.95
 -5 -12 -1 15.67 10.66
 -12 5 1 7.17 11.33
 -12 5 -1 10 11.55
 -5 -12 1 19.69 8.31
 5 12 -1 5.07 8.86
 -12 5 -1 -14.63 14.44
 -5 -12 -1 12.96 10.31
 5 12 1 4.33 10.68
 12 -5 1 -7.47 11.77
 12 -5 -1 -30.74 13.41
 5 12 1 8.77 11.71
 5 12 -1 29.5 11.68
 -5 -12 1 16.36 11.24
 12 -5 -1 2.37 11.62
 12 -5 1 11.43 14.41
 -5 -12 3 43.63 12.64
 12 -5 -3 45.24 12.77
 12 -5 3 32.75 12.55
 -5 -12 3 29.41 3.67
 -12 5 -3 39.55 16.32
 -12 5 -3 40.33 14.64
 -5 -12 3 42.41 5.58
 -5 -12 3 40.54 10.16
 12 -5 3 37.74 14.02
 5 12 3 36.81 12.39
 5 12 -3 17.88 7.54
 -5 -12 -3 20 13.28
 12 -5 -3 37.41 12.12
 -5 -12 3 34.76 4.03
 -12 5 3 36.23 13.77
 5 12 3 46.2 13.49
 -5 -12 -3 66.25 12.33
 -12 5 -3 43.4 11.1
 -5 -12 -3 40.89 12.15
 5 12 3 36.12 13.15
 -12 5 3 36.83 7.14
 5 12 -3 22.82 10.85
 12 -5 -3 31.23 8.53
 -5 -12 -5 33.71 14.24
 -12 5 -5 37.42 19.06
 12 -5 5 57.88 14.97
 12 -5 5 27.08 15.71
 -12 5 -5 70.2 11.06
 -5 -12 5 42.37 13.75
 -5 -12 5 44.19 8.51
 -5 -12 -5 51.85 16.45
 -5 -12 -5 60.51 14.11
 -12 5 5 51.76 16.82
 5 12 -5 44.92 13.68
 5 12 5 77.01 18.29
 -12 5 -5 59.36 17.07
 12 -5 -5 54.55 15.41
 -12 5 5 49.76 16.59
 5 12 5 73.26 14.54
 5 12 -5 48.98 11.83
 -5 -12 5 23.26 13.91
 5 12 -7 19.57 17.12
 12 -5 7 1.7 17.84
 5 12 7 -18.92 16.46
 -12 5 -7 3.84 19.78
 12 -5 -7 42.35 17.97
 -5 -12 7 -0.73 16.8
 -12 5 7 41.48 20.35
 -12 5 7 15.99 15.03
 -12 5 7 33.72 19.36
 -5 -12 -7 14.58 16.14
 -5 -12 -7 24.17 16.01
 -4 -12 0 -1.77 10.01
 -4 -12 0 25.55 9.82
 12 -4 0 13.87 10.62
 4 12 0 20.85 6.46
 12 -4 0 25.53 12.82
 -12 4 0 30.78 13.07
 4 12 0 22.36 10.4
 -4 -12 0 15.05 11.99
 4 12 0 20.29 12.41
 12 -4 0 48.84 13.39
 12 -4 2 83.44 13.04
 -12 4 2 77.12 13.85
 -4 -12 2 81.88 7.86
 4 12 2 81.16 13.1
 -4 -12 2 70.73 12.87
 -12 4 -2 59.39 13.22
 -4 -12 -2 43.89 12.86
 12 -4 -2 87.23 12.98
 -12 4 -2 43.58 11.78
 4 12 2 65.19 12.85
 -4 -12 -2 41.01 13
 12 -4 -2 63.91 11.62
 -12 4 -2 58.27 11.58
 4 12 -2 79 11.69
 -4 -12 2 74.51 10.62
 12 -4 -2 60.61 10.41
 4 12 -2 61.19 8.79
 -12 4 2 56.41 9.57
 12 -4 2 42.07 12.81
 -12 4 -4 108.94 11.54
 12 -4 -4 102.44 14.44
 12 -4 4 85.03 14.27
 4 12 -4 120.16 12.56
 -12 4 -4 80.17 16.22
 -4 -12 4 115.16 8.38
 -4 -12 -4 108.9 15.58
 -12 4 4 70.08 15.43
 4 12 4 102.22 14.06
 -4 -12 4 126.1 14.43
 -4 -12 4 104.09 12.97
 4 12 -4 84.92 12.46
 4 12 4 88.84 15.97
 -4 -12 -4 92.32 14.52
 -4 -12 4 98.82 8.25
 -4 -12 -4 108.68 13.22
 12 -4 4 106.31 15.47
 -12 4 -4 113.52 19
 12 -4 -4 119.6 14.54
 -4 -12 -6 -26.8 18.03
 4 12 6 26.54 18.56
 -12 4 6 3.62 13.67
 -12 4 -6 -10.89 19.16
 -12 4 6 2.4 17.84
 -4 -12 6 17.12 11.11
 -4 -12 -6 4.12 15.1
 4 12 -6 -26.61 15.1
 -4 -12 6 -6.96 15.07
 12 -4 -6 4.04 14.99
 -12 4 -6 -33.39 19.3
 4 12 6 6.83 14.78
 -4 -12 -6 21.11 14.76
 -12 4 6 -5.03 16.98
 4 12 -6 -3.08 11.88
 -12 4 -6 6.95 9.38
 12 -4 6 -16.51 16.45
 12 -4 6 -4.32 17.42
 -4 -12 8 2.62 18.66
 3 12 1 35.12 10.73
 12 -3 1 42.38 11.35
 -12 3 1 34.83 11.46
 12 -3 -1 38.88 13.11
 3 12 -1 38.33 9.08
 -12 3 -1 33.46 14.35
 -12 3 -1 19.55 11.57
 -3 -12 -1 40.73 11.42
 3 12 1 41.91 9.05
 -3 -12 -1 39.28 9.97
 3 12 -1 35.49 11.99
 -3 -12 1 37.98 8.31
 -12 3 1 33.55 12.27
 -3 -12 1 47.37 11.73
 -3 -12 3 0.38 10.69
 -3 -12 3 -13.65 13.19
 -3 -12 3 2.26 4.73
 -12 3 -3 -7.84 13.17
 -12 3 -3 0.68 15.86
 12 -3 -3 -7.84 11.36
 12 -3 3 -16.01 13.05
 3 12 3 4.39 10.52
 3 12 3 2.64 12.4
 -3 -12 -3 -27.25 13.45
 12 -3 -3 -10.17 10.96
 3 12 -3 -6.34 5.57
 12 -3 3 -6.03 11.93
 -12 3 3 4.53 13.07
 -3 -12 -3 -1.56 12.81
 3 12 3 -0.53 12.42
 3 12 -3 -3.27 11.18
 -12 3 3 0.93 4.67
 -3 -12 -3 -17.69 11.1
 -3 -12 3 0.85 4.65
 -3 -12 5 12.89 14.52
 -12 3 -5 18.75 10.44
 -3 -12 -5 33.52 13.58
 -12 3 -5 27.16 16.54
 -3 -12 5 13.68 13.7
 12 -3 5 33.88 15.58
 -3 -12 -5 34.65 16.1
 12 -3 -5 23.82 14.16
 3 12 5 46.98 17.5
 -12 3 5 31.41 15.65
 -12 3 5 24.38 14.8
 -3 -12 -5 24 14.36
 -12 3 -5 31.16 17.89
 12 -3 5 39.64 13.95
 3 12 -5 10.88 12.34
 3 12 5 31.24 13.43
 12 -3 5 -13.04 11.62
 3 12 -5 5.45 13.62
 -12 3 7 35.93 19.36
 12 -3 -7 22.87 17.08
 3 12 7 77.8 16.35
 -3 -12 7 13.79 17.71
 3 12 -7 80.61 18.68
 -3 -12 -7 44.37 15.73
 12 -3 7 48.01 18.35
 -12 3 -7 41.49 20.91
 -12 3 7 41.65 19.91
 -12 3 7 43.73 14.96
 -12 2 0 72.26 13.51
 12 -2 0 61.19 10.73
 -12 2 0 68.54 12.97
 2 12 0 98.58 8.39
 2 12 0 74.73 10.87
 12 -2 0 81.05 13.18
 2 12 0 90.87 12.78
 -2 -12 0 78.51 12.73
 -2 -12 0 79.76 10.53
 -12 2 0 78.9 12.29
 -12 2 -2 45.67 11.31
 2 12 2 61.32 13.61
 -12 2 -2 59.74 15.52
 -2 -12 2 62.38 7.68
 2 12 -2 53.27 7.68
 12 -2 2 48.19 12.18
 2 12 2 53.85 11.37
 -2 -12 -2 55.89 12.58
 12 -2 -2 51.52 12.52
 2 12 2 61.31 12.97
 -12 2 2 49.1 12.57
 -12 2 2 63.96 9.21
 -2 -12 2 41.14 4.06
 -12 2 -2 68.89 12.5
 12 -2 -2 69.14 9.97
 -2 -12 -2 67.5 12.98
 2 12 -2 69.14 12.2
 -2 -12 2 73.26 11.74
 -2 -12 2 67.79 13.12
 -2 -12 4 17.48 12.35
 -12 2 4 6.76 11.8
 -2 -12 4 18.3 13.68
 -12 2 -4 8.46 10.21
 12 -2 4 27.5 13.15
 2 12 -4 13.73 11.89
 -2 -12 4 8.01 7.56
 -12 2 -4 -1.23 14.78
 12 -2 4 22.67 14.06
 12 -2 -4 1.06 12.11
 12 -2 -4 19.46 11.97
 -2 -12 -4 4.89 13.61
 2 12 4 11.5 14.74
 -2 -12 -4 9.41 13.01
 -12 2 4 5.1 14.23
 2 12 4 3.8 11.73
 2 12 -4 14.46 11.68
 12 -2 4 4 10.77
 -12 2 -4 3.83 15.91
 -2 -12 -4 14.12 11.43
 2 12 6 -2.49 17.38
 -12 2 6 12.24 17.65
 -2 -12 6 7.55 11.18
 -12 2 -6 9.37 10.34
 2 12 -6 -12.81 15.95
 -12 2 -6 -27.4 20.1
 12 -2 6 -0.98 12.11
 -2 -12 -6 -28.69 14.98
 12 -2 -6 -36.27 14.51
 12 -2 6 -24.08 18.25
 2 12 6 9.67 18.61
 -2 -12 6 -9.36 15.23
 2 12 6 45.65 15.47
 12 -2 6 -11.36 16.21
 -2 -12 -6 5.21 15.03
 -12 2 -6 19.47 17.96
 -12 2 6 -8.74 16.62
 2 12 -6 10.52 13.14
 2 12 8 9.62 17
 12 -2 -8 1.63 18.14
 -12 2 8 5.54 20.99
 -12 1 -1 -3.79 11.33
 -1 -12 1 1 8.24
 -12 1 -1 1.13 11.62
 -1 -12 -1 6.13 9.76
 -1 -12 1 -2.41 5.15
 1 12 1 -11.14 10.37
 -1 -12 -1 2.63 12.27
 -12 1 -1 -2.36 10.75
 12 -1 -1 30.88 12.11
 -12 1 -1 3.9 14.18
 1 12 1 -5.18 9.05
 1 12 -1 -4.19 7.88
 -12 1 1 -4.76 11.21
 1 12 -1 2.42 11.49
 -1 -12 -1 -6.01 12.54
 12 -1 1 -7.5 11.73
 1 12 -1 1.9 4.85
 -1 -12 1 4.17 11.8
 12 -1 1 -0.63 10.02
 -12 1 1 -15.67 11.03
 12 -1 -3 58.55 12.72
 -1 -12 3 61.86 7.21
 1 12 3 46.26 12.45
 -1 -12 3 56.62 14.38
 12 -1 -3 58.63 10.37
 -12 1 -3 37.14 15.33
 -12 1 -3 67.71 13.93
 12 -1 3 47.82 12.97
 -1 -12 3 44.04 11.97
 1 12 3 39.66 13.77
 12 -1 3 63.87 11.84
 -1 -12 -3 48.28 13.06
 1 12 3 46.39 12.58
 -1 -12 -3 51.47 11.87
 -12 1 3 43.71 12.75
 -1 -12 -3 50.02 12.19
 1 12 -3 59.9 12.25
 1 12 -3 35.88 4.99
 -12 1 -3 64.28 11.48
 1 12 3 51.32 13.26
 1 12 5 23.38 15
 -1 -12 5 23.35 14.44
 12 -1 -5 24.32 12.85
 -1 -12 5 21.66 15.61
 1 12 -5 15.78 14.45
 -1 -12 -5 44.03 13.67
 1 12 5 15.87 16.23
 -12 1 -5 14.74 10.56
 -12 1 5 58.71 14.45
 12 -1 5 -27.16 12.1
 -12 1 5 28.44 15.32
 -1 -12 5 20.79 9.88
 -12 1 -5 18.57 17.55
 12 -1 5 -5.06 15.82
 12 -1 5 3.97 14.38
 1 12 5 44.05 13.27
 -1 -12 -5 15.52 15.36
 1 12 -5 21.51 13.42
 -12 1 -5 41.89 16.17
 -1 -12 -5 12.89 13.67
 12 -1 -7 -4.11 15.74
 -12 1 7 -2.26 13.83
 1 12 -7 -0.81 17.99
 -1 -12 7 -10.63 13.39
 -12 1 7 -23.8 18.51
 1 12 7 -3.65 15.24
 -1 -12 -7 -12.42 15
 -12 1 -7 52.09 20.71
 -1 -12 7 0.8 17.68
 -12 1 7 -8.51 17.83
 -12 0 0 3.79 11.37
 12 0 0 10.24 8.62
 0 -12 0 10.19 10.1
 -12 0 0 2.35 12.17
 0 12 0 19.08 7.97
 12 0 0 14.58 11.53
 0 12 0 7.74 11.55
 0 -12 0 18.2 7.71
 0 12 0 5.11 9.54
 0 -12 2 41.85 13.92
 12 0 2 40.67 11.76
 -12 0 2 31.57 8.36
 -12 0 -2 27.76 11.77
 0 12 2 61.28 12.02
 12 0 -2 46.12 9
 0 12 -2 69.94 12.25
 0 -12 -2 34.55 12.75
 12 0 -2 42.56 12.14
 0 12 -2 52.65 6.99
 12 0 2 53.12 11.63
 0 12 2 69.37 12.74
 0 -12 2 64.04 12.45
 0 -12 2 52.28 7.14
 0 -12 -2 43.31 12.03
 -12 0 2 44.03 11.88
 -12 0 -2 40.45 11.78
 12 0 2 41.05 12.41
 0 -12 -4 22 12.24
 0 12 4 53.35 12.74
 -12 0 4 17.97 13.54
 0 -12 4 39.65 8.94
 0 -12 4 30.66 14.74
 -12 0 -4 31.31 16.24
 -12 0 -4 49.53 10.97
 12 0 -4 45.06 12.4
 12 0 4 28.08 11.6
 -12 0 4 38.34 11.78
 0 12 4 46.84 13.91
 12 0 4 35.71 14.17
 0 12 -4 37.01 13.8
 0 -12 4 32.89 12.81
 0 12 4 38.58 15.02
 0 12 4 47.18 13.21
 -12 0 -4 21.61 14.28
 12 0 -4 27.11 10.74
 0 -12 -4 22.57 12.47
 0 -12 -4 49.78 14.35
 0 12 -4 35.91 13.83
 0 -12 6 5.84 11.92
 -12 0 -6 -16.67 18.58
 12 0 6 -7.61 16.38
 0 12 -6 4.99 16.88
 0 12 6 -5.79 17.22
 12 0 -6 -12.98 13.64
 12 0 6 -6.85 19.13
 0 -12 6 21.87 15.85
 0 -12 -6 30.96 14.68
 -12 0 6 19.66 16.79
 -12 0 6 18.92 15.1
 12 0 6 9.66 13.02
 0 12 6 -9.94 14.27
 -12 0 -6 13.82 19.58
 0 12 -6 18.43 14.32
 -12 0 -6 5.84 10.77
 12 0 -8 21.44 16.95
 -12 0 8 8.81 20.29
 0 12 8 -3.16 16.69
 1 -12 1 282.07 15.71
 -12 -1 -1 212.34 17.09
 12 1 1 266.55 17.2
 1 -12 -1 289.63 19.37
 -12 -1 -1 264.75 19.69
 -12 -1 1 274.03 18.02
 -12 -1 -1 283.24 18.45
 12 1 1 265.96 18.8
 12 1 1 241.63 19.04
 1 -12 -1 287.13 19.5
 -12 -1 1 288.02 19.77
 -1 12 -1 261.99 19.36
 -12 -1 1 254.24 17.58
 -1 12 1 261.81 17.52
 -1 12 -1 287.71 15.47
 1 -12 1 267.38 20.09
 -1 12 1 233.76 19.56
 -1 12 -1 275.14 16.36
 -1 12 1 269.85 18.14
 1 -12 -1 243.84 17.83
 12 1 -1 302.68 19.11
 1 -12 3 8.77 13.8
 12 1 3 6.84 11.04
 -1 12 3 -8.73 13.24
 12 1 3 4.73 11.45
 -1 12 3 -0.49 11.65
 -1 12 3 4.42 12.5
 12 1 -3 7.5 10.94
 1 -12 -3 -2.12 13.37
 12 1 3 -12.11 11.41
 -1 12 -3 1.68 3.51
 1 -12 3 6.99 12.13
 -12 -1 -3 -0.85 10.62
 -1 12 3 9.46 12.05
 1 -12 -3 -19.96 11.25
 1 -12 -3 -5.9 11.86
 -12 -1 3 -5.12 11.62
 -12 -1 -3 9.68 12.92
 12 1 -3 -3.79 8.54
 -1 12 -3 11.76 13.04
 1 -12 3 -7.15 7.75
 -1 12 5 26.67 13.75
 1 -12 5 11.49 15.99
 -1 12 -5 38.77 14.35
 1 -12 5 28.59 14.86
 12 1 -5 20.13 11.59
 -12 -1 5 57.75 15.81
 12 1 5 25.81 15.9
 -1 12 5 18.54 14.85
 -12 -1 5 46.32 13.53
 12 1 5 22.63 13.1
 -12 -1 -5 20.85 11.25
 1 -12 -5 3.32 12.91
 -12 -1 -5 46.7 16.35
 -1 12 -5 10.61 14.44
 1 -12 5 56.83 10.71
 12 1 -7 15.43 15.2
 -1 12 -7 -4.24 18.51
 1 -12 7 -24.21 18.15
 -12 -1 7 -35.37 17.6
 1 -12 7 1.68 13.49
 -12 -1 7 14.61 18.73
 12 1 7 -9.59 13.98
 1 -12 -7 -11.58 14.31
 -1 12 -7 27.12 15.54
 -1 12 7 -0.72 14.88
 -12 -1 -7 15.05 20.6
 -12 -2 0 122.2 13.03
 12 2 0 128.75 10.17
 2 -12 0 132.85 11.34
 12 2 0 142.07 13.39
 -2 12 0 137.24 11.93
 -2 12 0 129.94 12.41
 2 -12 2 38.16 8.08
 12 2 2 62.52 12.6
 -12 -2 2 52.86 8.08
 -2 12 -2 53.4 7.58
 12 2 2 50.57 12.3
 -2 12 -2 42.3 7.29
 12 2 2 35.89 11.2
 -12 -2 2 22.61 12.26
 -2 12 2 51.41 12.07
 12 2 -2 34.71 7.01
 12 2 -2 35.57 11.28
 2 -12 -2 50.83 13.02
 -2 12 2 44.26 12.64
 -12 -2 2 34.4 10.92
 2 -12 2 39.28 13.68
 2 -12 -2 55.35 12.59
 -12 -2 2 55.98 6.41
 2 -12 2 62.14 13.19
 -2 12 -2 44.71 13.3
 -12 -2 -2 27.32 11.8
 -12 -2 -2 43.34 11.84
 -2 12 -4 32.15 13.86
 2 -12 4 48.57 10.07
 -2 12 4 80.33 13.8
 -12 -2 -4 82.3 14.72
 2 -12 4 49.34 13.9
 12 2 -4 59.53 12.52
 12 2 -4 51.68 10.33
 -2 12 4 74.94 15.1
 -12 -2 4 56.52 11.18
 12 2 4 51.67 14.2
 -2 12 4 58.18 12.85
 -12 -2 4 66.22 13.88
 12 2 4 45.7 13.12
 -12 -2 -4 44.4 11.7
 2 -12 -4 58.33 13.14
 2 -12 4 75.85 17.32
 -2 12 -4 59.47 15.21
 2 -12 -6 4.88 17.24
 -12 -2 -6 15.75 11.15
 -2 12 6 -18.64 14.74
 12 2 6 11.98 19.15
 -2 12 -6 -30.61 17.52
 -12 -2 -6 -9.92 18.05
 12 2 -6 -6.86 12.55
 2 -12 6 -21.55 16.02
 2 -12 6 -20.87 12.43
 -12 -2 6 -7.15 14.74
 -12 -2 6 -29.56 16.51
 -2 12 6 -13.18 18.27
 12 2 6 -19.15 15.8
 2 -12 -6 -2.32 13.04
 -12 -2 -6 44.03 20.18
 12 2 6 23.14 13.77
 -2 12 6 -30.81 18.42
 -2 12 -6 5.83 15.21
 -2 12 8 11.76 16.48
 -12 -2 8 -1.79 20.12
 12 3 1 106.12 13.23
 12 3 -1 82.11 6.86
 -12 -3 -1 106.76 11.1
 -3 12 -1 140.03 10.7
 -3 12 1 114.64 12.78
 -12 -3 -1 96 12.34
 -3 12 1 134.78 12.72
 12 3 1 102.12 10.73
 3 -12 -1 108.56 12.16
 3 -12 1 96.72 15.58
 3 -12 1 127.83 10.73
 12 3 -1 114.34 12.91
 3 -12 -1 92.12 13.54
 -3 12 1 116.34 13.32
 -12 -3 1 111 14.04
 -3 12 -1 115.71 14.54
 -12 -3 1 105.2 11.83
 -3 12 -1 124.02 10.46
 3 -12 3 10.18 14.91
 -3 12 -3 1.75 4.44
 -3 12 -3 2.71 14.03
 12 3 -3 -1.75 7.55
 -12 -3 -3 0.94 12.36
 -3 12 3 -3.57 12.98
 -12 -3 3 -1.55 11.06
 -12 -3 3 14.11 10.72
 12 3 3 11.96 11.75
 3 -12 3 6.58 11.99
 -12 -3 3 -8.11 8.02
 12 3 3 -10.19 11.7
 -3 12 3 -2.26 11.86
 -3 12 3 19.17 11.64
 3 -12 -3 17.2 11.3
 12 3 -3 -11.26 10.69
 12 3 3 3.72 11.4
 3 -12 3 0.86 8.92
 -12 -3 -3 4.95 10.72
 3 -12 5 36.1 17.32
 -12 -3 -5 -8.41 16.51
 3 -12 5 4.63 15.1
 3 -12 5 18.6 11.3
 12 3 -5 17.95 11.18
 -3 12 5 14.9 13.78
 -3 12 5 11.52 14.42
 12 3 5 10.05 15.66
 3 -12 -5 18.77 15.49
 -3 12 -5 17.91 15.2
 -12 -3 5 4.49 14.77
 12 3 5 8.68 13.48
 -12 -3 -5 33.61 11.78
 -12 -3 5 19.71 12.58
 3 -12 -5 29.08 12.56
 -3 12 5 -1.53 16.41
 -3 12 -5 24.55 16.21
 -3 12 -7 11.52 19.46
 3 -12 7 4.78 14.08
 -12 -3 -7 -4.12 20.44
 12 3 -7 -8.61 14.48
 3 -12 7 20.95 18.95
 12 3 7 13.94 14.72
 -3 12 7 0.72 15.69
 -12 -3 7 26.94 18.12
 -12 -3 -7 10.66 12.19
 -12 -3 7 10.56 16.71
 -3 12 -7 -2.11 17.13
 -4 12 0 51.1 10.37
 -12 -4 0 53.9 10.44
 4 -12 0 62.22 10.42
 -12 -4 0 51.34 12.15
 -4 12 0 36.33 10.47
 12 4 0 42.56 10.75
 12 4 0 59.19 12.79
 12 4 0 43.52 6.4
 4 -12 0 41.35 13.48
 4 -12 2 1.1 14.19
 -12 -4 -2 14.58 10.63
 12 4 2 21.77 11.39
 12 4 2 -11.19 10.51
 12 4 -2 4.37 3.86
 12 4 -2 27.16 10
 4 -12 2 1.38 12.55
 -12 -4 -2 19.18 10.95
 -4 12 2 16.76 10.8
 4 -12 -2 12.34 10.75
 -4 12 -2 19.12 6.58
 -4 12 -2 1.32 8.55
 12 4 2 17.35 11.51
 -12 -4 2 23.28 6.33
 -12 -4 2 -6.96 10.08
 4 -12 2 -1.38 9.04
 -4 12 -2 18.31 13.11
 4 -12 -2 4.76 11.92
 -12 -4 2 23.1 11.21
 -4 12 2 48.33 12.1
 12 4 4 7.84 13.06
 4 -12 4 -31.47 16.59
 -12 -4 -4 11.62 14.13
 4 -12 -4 -9.51 13.91
 -12 -4 -4 8.69 10.98
 12 4 -4 11.22 9.15
 12 4 4 -1.72 12.76
 -4 12 4 22.56 11.94
 -4 12 4 6.21 13.4
 4 -12 4 1.79 13.4
 -12 -4 4 16.16 9.8
 -12 -4 4 2.23 12.4
 -4 12 -4 -11.3 15.45
 -4 12 -4 -1.78 13.97
 -12 -4 4 -0.48 10.04
 -4 12 4 10.3 12.5
 4 -12 -4 -1.88 11.73
 12 4 4 23.04 13.81
 4 -12 4 -2.64 10.26
 -4 12 -6 -6.45 17.47
 12 4 -6 -22.29 12.96
 -12 -4 -6 1.62 12.31
 4 -12 6 13.18 13.43
 -4 12 -6 -18.83 18.13
 -12 -4 6 -5.07 12.8
 -12 -4 -6 -11.52 17.93
 -12 -4 6 -9.05 14.85
 -4 12 6 4.07 14.73
 4 -12 6 -8.6 16.51
 4 -12 -6 -16.47 18.02
 12 4 6 12.03 18.82
 -12 -4 6 -14.19 16.66
 -4 12 6 7.98 19.91
 12 4 6 13.7 14.4
 4 -12 -6 3.2 12.23
 -12 -4 8 11.03 19.11
 -12 -5 1 8.42 8.56
 12 5 1 -2.83 11.23
 -12 -5 1 4.74 9.06
 -12 -5 1 -6.44 11.25
 -12 -5 -1 7.8 8.51
 5 -12 -1 0.36 10.64
 12 5 1 22.56 8.65
 -5 12 -1 3.67 8.57
 5 -12 -1 4.48 12.27
 -5 12 1 1.87 11.05
 5 -12 1 -9.88 10.22
 12 5 -1 5.61 10.2
 -5 12 1 -3.65 10.58
 -5 12 1 12.33 11.75
 -5 12 -1 2.31 9.56
 12 5 3 17.97 12.5
 5 -12 3 30.7 16.09
 5 -12 3 11.45 12.9
 12 5 3 11.14 11.57
 -5 12 3 15.71 12.9
 -12 -5 -3 15.8 12.1
 12 5 -3 5.06 6.44
 12 5 -3 -1.34 9.52
 -5 12 3 10.01 12.32
 -12 -5 3 4.52 6.81
 -12 -5 -3 11.87 11.23
 -5 12 -3 16.71 14.47
 -12 -5 3 20.21 10.1
 12 5 3 -9.69 12.92
 -5 12 3 10.14 10.73
 5 -12 -3 19.94 11.38
 -5 12 -3 9.61 5.69
 -12 -5 3 0.89 9.77
 -12 -5 3 3.19 4.22
 5 -12 -3 25.08 13.22
 5 -12 3 18.64 10.4
 -5 12 -5 21.28 17.02
 -12 -5 5 10.31 12.25
 5 -12 5 1.88 11.93
 -5 12 5 -15.64 12.54
 -12 -5 -5 1.05 12.03
 12 5 5 9.41 14.9
 -12 -5 -5 -2.8 16.06
 5 -12 5 -1.39 15.73
 -12 -5 5 -2.88 12.06
 12 5 -5 15.4 10.86
 -5 12 5 -11.05 15.6
 5 -12 -5 11.01 16.05
 5 -12 5 -19.92 17.92
 -12 -5 5 18.1 13.8
 -5 12 5 1.55 16.83
 -5 12 -5 -2.8 15.4
 12 5 5 34.09 16.08
 12 5 5 3.16 14.24
 5 -12 -5 33.26 12.06
 -5 12 5 10.83 13.3
 -12 -5 -7 -15.32 13.38
 -12 -5 7 18.88 16.58
 12 5 -7 -15.5 14.44
 5 -12 7 3.19 15.12
 -12 -5 7 -14.43 17.21
 -5 12 7 -4.43 15.88
 -12 -5 -7 0.89 18.46
 -5 12 -7 3.85 17.94
 5 -12 7 -0.91 19.15
 12 5 7 0.73 15.48
 6 -12 0 85.28 15.58
 -12 -6 0 51.2 9.65
 -12 -6 0 48.07 5.63
 -6 12 0 63.87 14.42
 -12 -6 0 65.19 11.74
 12 6 0 53.59 5.46
 12 6 0 61.35 13.04
 -6 12 0 68.01 11.3
 12 6 0 58.85 10.56
 -12 -6 0 43.91 11.45
 6 -12 0 84.43 11.95
 -6 12 0 66.92 11.42
 -6 12 -2 75 10.51
 6 -12 2 37.85 13.98
 12 6 2 63.63 11.54
 6 -12 -2 64.32 12.35
 -6 12 2 60.49 13.45
 -12 -6 -2 53.57 11.34
 -12 -6 2 53.66 7.44
 12 6 2 69.18 11.45
 12 6 -2 54.41 9.99
 6 -12 -2 69.52 13.75
 -12 -6 2 73.2 11.14
 6 -12 2 31.47 15.04
 -12 -6 -2 62.67 12.26
 12 6 2 44.43 12.72
 -6 12 2 74.81 12.27
 6 -12 2 57.7 10.61
 -12 -6 2 56.45 9.66
 6 -12 -2 84.71 12.61
 -6 12 -2 47.97 14.89
 -6 12 -4 42.5 16.91
 6 -12 4 8.33 17.04
 -12 -6 4 21.81 9.43
 -6 12 4 26.82 12.89
 6 -12 4 37.45 13.97
 12 6 -4 6.4 9.03
 -12 -6 -4 62.57 14.54
 12 6 4 29.42 12.83
 -6 12 4 32.08 11.74
 12 6 4 25.33 13.88
 6 -12 -4 42.25 15.28
 -12 -6 4 46.26 11.58
 6 -12 4 39.61 11.86
 -12 -6 -4 14.96 11.73
 -12 -6 4 32.43 10.99
 -6 12 -4 19.24 3.93
 -6 12 -4 27.86 15.49
 -6 12 4 8.48 14.34
 6 -12 -4 36.68 11.93
 -6 12 -6 -3.12 18.12
 6 -12 6 13.16 13.51
 -6 12 6 4.89 14.7
 12 6 6 2.61 18.27
 -12 -6 -6 3.51 12.84
 -12 -6 -6 20.59 18.27
 12 6 -6 8.86 12.53
 6 -12 6 4.9 17.99
 -6 12 6 53.9 20.66
 6 -12 -6 34.24 18.49
 -12 -6 6 12.26 12.37
 -12 -6 6 13.75 14.8
 -12 -6 -6 32.88 17.14
 -12 -6 6 28.18 14.36
 -6 12 -6 -4.93 18.39
 6 -12 -6 8.31 11.95
 -12 -7 1 2.79 7.97
 12 7 1 1.72 10.28
 -12 -7 -1 9.85 8.55
 7 -12 1 5.77 10.48
 7 -12 -1 11.63 11.51
 12 7 1 17.52 8.18
 -12 -7 -1 25.78 12.24
 -7 12 1 13.49 11.99
 12 7 -1 5.59 9.09
 12 7 -1 12.69 12.09
 -12 -7 1 -12.07 9.25
 -7 12 1 19.8 12.19
 -7 12 -1 10.82 10.18
 7 -12 -1 6.69 12.77
 -7 12 -3 -1.3 14.97
 7 -12 3 30.48 16.37
 12 7 -3 10.66 5.45
 12 7 3 19.52 11.73
 -12 -7 -3 27.71 12.04
 12 7 -3 22.05 8.7
 12 7 3 -1.96 12.24
 7 -12 -3 10.74 12.67
 7 -12 -3 -12.13 13.71
 -7 12 3 13.88 13.92
 -12 -7 3 21.51 8.31
 -12 -7 3 8.57 8.85
 -12 -7 3 25.84 5.36
 -12 -7 -3 5.56 11.96
 -7 12 3 -0.44 11.4
 -7 12 3 21.08 12.73
 7 -12 3 6.42 12.65
 -12 -7 3 15.72 6.25
 7 -12 3 10.57 11.19
 7 -12 -3 17.57 11.59
 -7 12 -5 17.7 17.86
 7 -12 5 1.05 12.72
 -7 12 5 4.63 14.18
 -12 -7 -5 -13.56 12.64
 -7 12 -5 -26.66 17.41
 7 -12 5 -9.46 18.13
 -12 -7 -5 7.78 15.84
 -12 -7 5 4.68 12.18
 -7 12 5 18.14 17.92
 -7 12 5 -12.43 12.71
 12 7 5 -8.17 15.74
 7 -12 -5 -0.75 16.34
 -7 12 5 -13.81 15.21
 -12 -7 5 -15.55 12.07
 7 -12 5 -13.97 16.78
 -12 -7 5 18.82 11.98
 12 7 -5 -0.38 10.8
 -12 -7 -5 -4.57 15.54
 7 -12 -5 7.36 12.24
 12 7 5 -3.8 13.94
 -7 12 -7 -5.83 18.43
 7 -12 7 -2.05 15.54
 -7 12 7 17.49 15.95
 -12 -7 7 -5.36 16.04
 -12 -7 -7 7.25 18.25
 -12 -7 -7 -13.98 14.15
 8 -12 0 71.71 15.87
 -12 -8 0 70.79 12.37
 8 -12 0 44.5 13.19
 -12 -8 0 53.49 5.27
 -8 12 0 91.87 12.38
 12 8 0 53.24 5.59
 -12 -8 0 71.75 11.51
 12 8 0 43.49 12.05
 12 8 0 48.79 10.13
 -8 12 0 58.96 14.7
 -8 12 -2 14.25 10.76
 -12 -8 -2 32.66 10.66
 -12 -8 -2 16.25 12.05
 8 -12 -2 -21.46 12.84
 12 8 -2 14.58 8.69
 8 -12 -2 21.59 13.25
 -8 12 2 29.06 12.29
 12 8 2 20.82 10.71
 -12 -8 -2 1.66 12.09
 12 8 2 -6.92 10.77
 12 8 2 40.34 12.8
 -12 -8 2 21.27 7.32
 8 -12 2 34.6 11.49
 -8 12 2 -0.44 11.42
 -12 -8 2 27.54 7.19
 8 -12 -2 3.3 12.23
 -8 12 -2 -7.28 14.74
 -8 12 -4 -26.71 17.17
 -12 -8 4 1.39 4.86
 -8 12 4 10.34 14.99
 8 -12 4 1.46 12.64
 8 -12 4 -14.64 17.97
 12 8 -4 -3.38 8.15
 8 -12 4 -6.75 14.87
 -12 -8 -4 4.74 14.29
 -12 -8 4 12.76 8.55
 -8 12 4 -9.3 11.28
 -8 12 -4 2.18 6.81
 8 -12 -4 -0.67 14.91
 -12 -8 4 -2.48 9.19
 -8 12 -4 -8.08 15.3
 -12 -8 -4 12.69 12.07
 -12 -8 -4 11.27 14.33
 12 8 4 6.87 14.27
 12 8 4 12.69 13.02
 8 -12 -4 5.46 12.05
 -8 12 4 -2.5 12.93
 -12 -8 4 11.04 10.37
 -12 -8 -6 8.35 18.14
 -8 12 -6 17.55 18.92
 8 -12 6 4.37 14.79
 -8 12 -6 -0.86 18.74
 12 8 -6 10.69 12.99
 8 -12 6 17.13 18.21
 12 8 6 -4.43 19.15
 -12 -8 6 -5.75 13.76
 -12 -8 -6 -4.46 13.64
 -12 -8 6 6.49 13.87
 -12 -8 -6 25.31 17.34
 8 -12 -6 -25.49 18.65
 -8 12 6 -0.73 15.36
 12 8 6 24.11 15.5
 8 -12 -6 -15.88 12.43
 -8 12 6 19.11 20.42
 -12 -9 1 3.42 10.48
 9 -12 -1 -4.16 13.66
 9 -12 1 -14.33 15.83
 12 9 1 -10.1 9.28
 -12 -9 1 -6.99 7.42
 -12 -9 -1 3.24 8.4
 12 9 1 3.7 12.49
 12 9 -1 -8.54 11.84
 9 -12 -1 -3.31 12.41
 12 9 1 -4.21 8.54
 -9 12 1 -9.83 12.31
 -12 -9 -1 15.95 12.7
 9 -12 1 11.42 11.7
 -9 12 1 -11.84 12.82
 12 9 -1 4.48 8.21
 -12 -9 1 12.83 10.4
 -9 12 -1 -4.1 10.81
 -9 12 -1 1.14 14.08
 -9 12 -3 -14.76 16.58
 12 9 -3 7.18 7.7
 12 9 3 0.51 13.11
 -9 12 -3 8.06 11.45
 12 9 3 -3.95 12.03
 -9 12 3 15.35 12.18
 -12 -9 -3 4.35 12.13
 9 -12 -3 13.28 12.8
 9 -12 3 -16.12 17.13
 -12 -9 3 0.71 3.98
 -9 12 3 -3.66 13.74
 9 -12 -3 -2.4 13.55
 -12 -9 -3 -18.31 11.95
 -9 12 3 -7.52 11.34
 -12 -9 3 7.05 7.25
 9 -12 3 -2.33 11.86
 12 9 3 5.19 13.11
 -12 -9 3 12.56 6.98
 9 -12 -3 -11.3 12.92
 9 -12 5 8.67 13.82
 -9 12 -5 20.78 18.98
 -12 -9 -5 37.74 13.57
 -9 12 -5 7.8 18.1
 12 9 -5 12.83 10.56
 -9 12 -5 12.49 4.97
 9 -12 5 8.52 17.17
 9 -12 -5 42.08 16.73
 -12 -9 -5 12.92 16.31
 -9 12 5 47.21 12.53
 -9 12 5 5.54 14.39
 12 9 5 16.8 17.04
 -12 -9 5 8.26 11.38
 9 -12 -5 20.96 12.72
 -12 -9 -5 47.24 17
 -12 -9 5 0.83 10.44
 -12 -9 5 19.17 11.39
 12 9 5 25.04 14.85
 9 -12 7 -5.14 16.58
 -9 12 -7 -24.96 19.37
 -9 12 7 -5.51 16.46
 -12 -9 -7 3.6 14.5
 12 9 7 -1.58 17.04
 10 -12 0 124.67 17.13
 -12 -10 0 152.62 14.57
 12 10 0 147.14 15.6
 10 -12 0 127.11 14.8
 -12 -10 0 120.76 13.73
 -12 -10 0 149.09 9.15
 -10 12 0 154.37 14.82
 -10 12 0 141.35 16.7
 12 10 0 119.33 11.64
 -12 -10 2 42.67 10.22
 10 -12 -2 31.4 13.49
 -12 -10 -2 31.34 13.98
 -12 -10 2 34.22 6.47
 12 10 -2 41.25 9.91
 -10 12 2 24.49 14.02
 10 -12 -2 39.63 13.51
 12 10 2 39.78 10.76
 12 10 -2 36.51 7.66
 10 -12 -2 31.19 13.74
 12 10 2 37 10.82
 10 -12 2 24.24 12.84
 -12 -10 2 23.04 9.56
 -10 12 2 37.72 11.85
 12 10 -2 44.31 12.09
 -10 12 -2 56.7 11.66
 -12 -10 -2 34.56 10.85
 10 -12 4 37.62 19.21
 -12 -10 4 -0.8 8.55
 -10 12 -4 34.42 16.76
 -12 -10 -4 20.56 15.83
 -10 12 -4 42.97 8.93
 -12 -10 4 19.99 9.05
 -12 -10 -4 41.89 14.62
 -10 12 4 3.49 11.33
 -10 12 4 34.73 16.59
 12 10 4 34.87 15.41
 -12 -10 4 24.09 8.74
 10 -12 -4 52.6 16.22
 12 10 -4 28.31 7.54
 -10 12 4 35.71 14.29
 -12 -10 4 28.6 10.29
 -12 -10 -4 47.19 13.3
 12 10 -4 29.69 8.62
 12 10 4 39.99 14.19
 -10 12 -4 24.28 16.61
 10 -12 4 20.23 13.39
 10 -12 -4 35.59 12.97
 -12 -10 -6 13.78 14.34
 -10 12 -6 -17.14 20.33
 10 -12 6 2.03 15.52
 -12 -10 6 -0.48 11.38
 -10 12 6 8.36 15.56
 12 10 6 17.26 19.69
 10 -12 6 -1.79 19.03
 -12 -10 -6 30.49 18.48
 -12 -10 -6 14.8 17.12
 10 -12 -6 -1.74 19.14
 -12 -10 6 -3.53 13.63
 -10 12 -6 -9.85 18.93
 -10 12 6 29.5 19.15
 12 10 6 -3.02 15.42
 -12 -11 -1 19.14 8.83
 11 -12 -1 5.73 14.52
 11 -12 1 -11.64 16.03
 11 -12 1 47.95 13.48
 12 11 1 4.02 9.42
 -12 -11 -1 26.79 11.76
 12 11 1 29.81 9.28
 12 11 -1 20.54 7.27
 12 11 -1 5.19 11.02
 11 -12 -1 17.37 13.2
 12 11 -1 8.95 11.4
 -12 -11 -1 33.06 11.85
 11 -12 1 13.14 12.72
 -11 12 1 26.29 13.17
 -12 -11 1 12.26 10.86
 -12 -11 1 22.66 11
 -11 12 1 13.63 12.4
 -11 12 -1 37.12 12.02
 -11 12 -1 17.31 14.69
 11 -12 -3 -0.5 13.18
 -12 -11 3 15.22 8.33
 -11 12 -3 9.77 16.5
 11 -12 3 10.62 13.18
 -11 12 -3 16.07 9.77
 12 11 3 35.69 14.42
 -12 -11 -3 32.99 12.89
 -12 -11 3 18.02 4.57
 12 11 3 24.97 13.12
 11 -12 -3 -8.68 14.91
 -11 12 -3 26.88 12.7
 12 11 -3 16.47 9.2
 -11 12 3 28.09 15.15
 11 -12 3 14.07 17.48
 -12 -11 -3 26.41 12.34
 -11 12 3 40.62 11.99
 11 -12 -3 24.87 14.51
 -12 -11 3 32.35 6.76
 -12 -11 3 32.28 9.45
 11 -12 5 58.39 15.7
 -11 12 -5 9.41 7.99
 -11 12 -5 29.29 20.19
 12 11 -5 29.02 11.09
 -12 -11 5 30.61 8.84
 -11 12 5 49.01 16.12
 -12 -11 -5 35.23 17.07
 -12 -11 -5 34.24 14.19
 12 11 5 18.9 18.16
 -12 -11 -5 41.15 17.38
 -12 -11 5 26.81 11.5
 11 -12 -5 25.8 17.55
 -11 12 5 33.84 11.79
 12 11 5 15.07 15.99
 -12 -11 5 44.42 11.01
 11 -12 5 17.93 18.04
 -11 12 -5 8.18 18.12
 -12 -11 5 26.75 10.28
 11 -12 -5 33.75 12.88
 11 -12 7 -1.57 17.01
 -12 -11 -7 16.32 15.93
 12 11 7 6.74 17.69
 12 -12 0 37.82 15.79
 -12 -12 0 42.61 11.19
 -12 -12 0 50.67 6.84
 -12 -12 0 42.56 12.06
 12 -12 0 19.81 13.19
 12 12 0 28.71 12.64
 -12 12 0 30.42 12.89
 -12 12 0 54.41 14.68
 12 12 0 30.23 8.55
 -12 12 -2 -3.05 12.17
 12 -12 -2 26.78 14.14
 12 12 2 17.95 10.56
 -12 -12 2 12.3 4.65
 12 -12 2 10.61 13.06
 -12 -12 -2 31.87 11.42
 12 12 -2 24.74 5.51
 12 12 -2 19.06 11.86
 12 12 2 6 11.29
 12 12 -2 30.39 10.51
 -12 12 2 6.67 13.97
 12 -12 2 2.35 16.78
 -12 -12 -2 13.7 13.34
 12 -12 -2 15.41 14.49
 -12 -12 2 2.45 10.45
 12 -12 2 11.83 14.45
 -12 12 2 14.26 11.73
 12 -12 -2 45.64 13.59
 -12 -12 2 42.67 10.43
 12 -12 -4 231.42 18.89
 -12 -12 -4 202.2 19.16
 -12 12 -4 150.52 22.97
 12 12 4 202.87 20.26
 -12 12 4 215.86 20.75
 12 -12 4 160.39 23.01
 -12 -12 4 218.9 14.27
 12 12 4 219.96 20.73
 12 -12 -4 205.44 20.87
 -12 -12 4 223.17 14.13
 12 12 -4 231.53 14.91
 -12 12 4 243.6 17.27
 -12 12 -4 195.66 15.64
 -12 -12 4 196.4 16.22
 -12 -12 -4 210.2 20.48
 -12 -12 4 217.74 15.73
 12 -12 4 207.96 19.6
 -12 -12 -4 182.44 19.63
 12 -12 6 -16.12 16.38
 -12 12 -6 8.69 20.86
 12 12 6 -3.72 19.63
 -12 12 6 -9.59 16.25
 -12 -12 -6 -3.44 18.43
 12 -12 -6 13.32 18.64
 -12 -12 -6 15.59 15.53
 -12 -12 -6 -9 17.61
 12 12 6 23.25 16.56
 13 -12 1 24.54 16.16
 13 -12 -1 8.77 15.35
 -12 -13 1 33.34 11.17
 -12 -13 1 31.46 4.19
 12 13 1 40.71 10.06
 13 -12 -1 40.89 14.03
 -12 -13 1 26.77 4.78
 13 -12 1 49.69 14.3
 12 13 -1 37.79 12.5
 -12 -13 -1 16.65 9.86
 12 13 -1 35.33 6.84
 13 -12 1 43.02 13.87
 -12 -13 -1 18.03 13.24
 12 13 -1 27.34 11.78
 -13 12 1 62.08 14.14
 -12 -13 1 62.93 12.37
 12 13 1 24.75 13
 -12 -13 -1 33.71 11.98
 -13 12 1 40.35 13.42
 -13 12 -1 48.85 16.21
 -13 12 -1 23.42 13.17
 13 -12 -3 28.62 14.27
 -12 -13 3 1.95 3.81
 13 -12 -3 -26.29 15.18
 -13 12 3 25.06 11.94
 -12 -13 3 -9.76 8.87
 -13 12 3 3.5 14.85
 -12 -13 -3 -16.71 13.03
 -12 -13 3 -0.99 4.9
 -13 12 -3 13.13 11.38
 12 13 3 7.49 13.4
 13 -12 3 -12.77 15.22
 12 13 -3 8.19 10.7
 -13 12 -3 25.55 12.84
 -13 12 -3 -16.24 16.93
 13 -12 3 0.59 15.01
 -12 -13 -3 4.91 12.37
 -12 -13 3 9.59 11.11
 12 13 3 26.21 13.54
 13 -12 -5 21.54 13.07
 12 13 5 27.63 16.29
 -13 12 -5 34.2 21.51
 -13 12 5 31.81 16.33
 -12 -13 -5 19.88 14.78
 -12 -13 -5 -5.27 17.12
 13 -12 -5 18.36 18.06
 12 13 5 12.08 18.18
 -13 12 5 34.79 11.71
 -12 -13 -5 -23.89 17.76
 -12 -13 5 12.85 11.13
 -12 -13 5 -0.34 9.55
 13 -12 5 38.28 16.82
 11 13 0 6.63 7.46
 13 -11 0 9.75 14.98
 -11 -13 0 -0.45 7.67
 -11 -13 0 -3.78 10.63
 11 13 0 1.59 12.26
 13 -11 0 -1.61 13.37
 -11 -13 0 -12.4 12.3
 -13 11 0 4.24 12.21
 -13 11 0 22.77 14.93
 11 13 2 8.16 12.31
 13 -11 -2 4.6 13.47
 -13 11 -2 -10.8 16.81
 13 -11 -2 -2.15 13.75
 -13 11 -2 -9.01 12.57
 -11 -13 2 -7.35 11.5
 -11 -13 2 0.81 4.21
 -11 -13 2 -10.92 9.78
 -11 -13 -2 -0.42 11.78
 13 -11 -2 6.66 13.95
 11 13 2 -1.68 11.6
 11 13 -2 2.57 10.75
 -13 11 2 2.46 14.52
 -13 11 2 3.22 12.13
 13 -11 2 -0.55 13.64
 11 13 -2 3.28 11.23
 -11 -13 -2 2.5 13.47
 13 -11 2 1.85 14.04
 13 -11 2 9.47 17.23
 -13 11 -4 15.71 10.4
 -11 -13 4 16.75 12.37
 13 -11 -4 6.76 12.79
 -13 11 -4 -9.64 19.15
 11 13 4 -4.12 14.37
 13 -11 -4 -10.94 15.9
 -11 -13 4 0.3 8.62
 13 -11 4 27.97 16.88
 -11 -13 4 3.64 6.35
 -11 -13 -4 -16.43 15.54
 11 13 -4 -6.59 10.11
 -11 -13 -4 13.69 16.08
 -13 11 4 7.97 10.81
 11 13 4 0.67 15.5
 -11 -13 -4 25.65 13.88
 13 -11 4 12.64 15.29
 -11 -13 4 2.03 9.37
 13 -11 6 9.92 17.27
 11 13 6 4.06 16.44
 -13 11 6 -15.16 16.51
 -13 11 -6 -11.94 21.28
 13 -11 -6 13.09 18.58
 -11 -13 -6 -6.92 19.04
 11 13 6 -53.28 21.34
 -11 -13 -6 -23.1 18.07
 -11 -13 -6 0.76 15.12
 10 13 1 -3.59 12.46
 -13 10 -1 6.59 12.83
 -10 -13 1 9.84 5.83
 -13 10 -1 10.02 15.43
 13 -10 -1 13.46 14.04
 10 13 -1 -15.81 11.36
 10 13 1 -4.16 8.82
 13 -10 1 2.67 12.93
 -10 -13 1 0.18 6.67
 -10 -13 -1 -20.54 11.65
 13 -10 1 9 15.66
 13 -10 1 10.47 13.1
 13 -10 -1 -19.09 13.74
 10 13 1 0.57 13.19
 10 13 -1 -2.83 4.34
 -10 -13 -1 15.94 11.98
 -10 -13 1 11.89 10.38
 -10 -13 1 6 11.66
 10 13 -1 3.25 11.5
 -10 -13 -1 -3.27 9.5
 -13 10 1 14.21 13.54
 -13 10 1 1.96 12.89
 -10 -13 3 -13.61 6.58
 -10 -13 -3 -7.47 12.66
 10 13 -3 7.68 10.09
 -13 10 -3 13.3 17.35
 13 -10 -3 -12.17 12.51
 10 13 3 13.48 12.87
 -13 10 -3 3.34 12.77
 13 -10 3 -0.58 13.77
 -10 -13 3 0.34 7.42
 10 13 -3 2.77 10.32
 -13 10 -3 3.52 10.77
 10 13 3 -4.3 13.03
 13 -10 -3 -18.02 14.08
 -10 -13 -3 1.33 13.6
 -13 10 3 -7.47 10.8
 13 -10 3 -1.33 15.75
 -10 -13 -3 -16.83 13.57
 -10 -13 3 -0.84 11.71
 13 -10 -5 6.18 11.17
 -13 10 -5 23.07 9.7
 -13 10 -5 11.21 20.04
 13 -10 -5 24.79 17.2
 10 13 5 0.73 15.62
 -10 -13 5 2.92 12.59
 -10 -13 5 4.01 8.11
 -10 -13 -5 27.28 14.66
 13 -10 5 22.17 17.2
 10 13 -5 27.76 11.51
 -10 -13 5 5.09 11.85
 -13 10 5 12.34 15.39
 -10 -13 -5 3.71 16.45
 10 13 5 12.77 17.81
 -13 10 5 17.35 17.74
 -10 -13 -5 -6.32 16.87
 -10 -13 5 8.38 9.45
 10 13 -5 8.97 9.52
 -13 10 5 20.51 10.19
 13 -10 5 -8.96 15.58
 -13 10 7 31.76 17.39
 -13 9 0 -0.54 13.75
 9 13 0 12.38 6.3
 13 -9 0 1.19 15.12
 -9 -13 0 -0.86 10.74
 -9 -13 0 -0.5 8.33
 13 -9 0 -13.75 13.24
 9 13 0 -0.5 12.15
 -9 -13 0 -15.15 11.33
 -13 9 0 -0.5 12.38
 9 13 0 -2.24 10.61
 13 -9 2 -5.19 16.87
 -13 9 -2 -12.38 14.95
 13 -9 -2 8.88 12.8
 9 13 2 21.55 11.77
 -13 9 -2 1.54 12.1
 13 -9 2 9.65 13.24
 -9 -13 -2 17.5 11.92
 13 -9 -2 12.72 13.47
 9 13 2 7.3 11.41
 -9 -13 2 -4.52 8.52
 -9 -13 2 -4.49 6.36
 9 13 -2 11.57 10.69
 13 -9 2 8.48 12.27
 -9 -13 2 21.86 11.45
 -13 9 2 5.61 11.25
 9 13 -2 18.47 10.59
 -9 -13 4 22.2 12.59
 13 -9 -4 14.49 10.96
 -13 9 -4 1.7 18.56
 9 13 4 7.15 13.89
 -9 -13 4 34 7.92
 -13 9 -4 27.31 16.94
 13 -9 -4 9.56 14.95
 13 -9 4 -13.62 16.02
 13 -9 -4 20.27 14.91
 9 13 -4 7.85 10.1
 -13 9 4 19.46 9.75
 -9 -13 4 5.81 9.94
 9 13 4 12.62 16.19
 -9 -13 -4 1.26 14.3
 -13 9 4 4.32 16.2
 -9 -13 4 9.98 6
 -9 -13 -4 17.59 14.92
 -13 9 -4 15.87 10.35
 -9 -13 -4 19.01 13.18
 13 -9 4 1.86 14.66
 -9 -13 -6 4.39 15.26
 -9 -13 6 -6.63 14.29
 -13 9 -6 11.7 20.53
 13 -9 -6 -20.52 17.78
 -9 -13 -6 11.91 17.93
 -13 9 6 12.71 15.77
 9 13 -6 -0.53 13.7
 -9 -13 -6 26.4 16.88
 13 -9 6 14.55 17.13
 9 13 6 23.12 20.11
 9 13 6 27.88 16.47
 -13 9 6 46.39 20.22
 -13 8 -1 7.22 11.72
 -13 8 -1 20.28 14.75
 13 -8 1 28.36 15.82
 -8 -13 -1 20.76 10.47
 8 13 1 48.87 11.85
 13 -8 -1 4.52 13.3
 13 -8 1 13.94 12.7
 -8 -13 -1 45.49 13.37
 8 13 -1 20.35 10.12
 -8 -13 1 24.43 10.06
 8 13 1 26.83 13.04
 8 13 -1 32.61 11.72
 13 -8 1 8.48 12.54
 -8 -13 1 28.96 11.55
 -8 -13 -1 11.68 10.8
 -13 8 1 4 12.89
 13 -8 3 60.1 15.29
 13 -8 -3 64.39 11.6
 -13 8 -3 45.06 14.94
 8 13 3 40.76 13.12
 -13 8 -3 43.69 13.19
 8 13 -3 39.05 9.53
 -8 -13 -3 58.27 12.68
 -8 -13 -3 49.04 14.01
 13 -8 -3 37.38 13.99
 13 -8 -3 59.94 14.3
 8 13 3 64.12 14.1
 -8 -13 3 37.23 9.08
 -13 8 -3 43.49 11.32
 13 -8 3 47.57 13.67
 -13 8 3 28.63 15.16
 -8 -13 3 32.77 12.34
 -8 -13 -3 34.85 13.59
 8 13 -3 60.94 11.22
 -13 8 3 52.03 9.83
 -8 -13 3 53.33 7.38
 13 -8 5 38.42 15.62
 13 -8 -5 31.21 8.66
 -8 -13 -5 31.75 15.78
 -13 8 -5 50.24 20.55
 -8 -13 5 39.97 13.07
 -13 8 -5 36.36 10.46
 8 13 -5 19.6 10.63
 -8 -13 5 42.03 12.63
 -8 -13 -5 50.73 17.15
 8 13 5 16.6 17.9
 -8 -13 5 35.83 9.9
 13 -8 -5 48.55 16.67
 8 13 -5 29.13 12.34
 -13 8 5 39.38 17.95
 8 13 5 49.98 15.44
 -13 8 5 41.28 8.43
 13 -8 5 36.69 17.41
 -8 -13 5 35.09 5.64
 -8 -13 -5 55.22 14.47
 -13 8 -5 21.58 17.71
 8 13 7 13.24 17.42
 -8 -13 -7 27.59 17.57
 -13 8 7 -19.83 15.78
 13 -8 -7 4.46 19.18
 -8 -13 -7 -27.81 16.68
 13 -7 0 -20.86 14.09
 -13 7 0 15.09 13.81
 7 13 0 8.91 10.36
 7 13 0 7.19 5.77
 -7 -13 0 -1.16 10.08
 -7 -13 0 -9.69 9.09
 7 13 0 0.47 12.09
 -7 -13 0 8 11.97
 -13 7 0 4.68 12.12
 -13 7 -2 -13.26 15.69
 13 -7 -2 -4.04 11.41
 -13 7 -2 2.47 12.08
 13 -7 2 -0.7 15.35
 7 13 2 -0.5 11.72
 -7 -13 2 2.39 7.75
 -13 7 -2 3.65 11.39
 13 -7 -2 10.69 12.32
 7 13 2 21.55 12.23
 7 13 -2 -3.44 9.56
 7 13 -2 1.25 11.01
 13 -7 2 -9.2 12.15
 -7 -13 2 3.88 10.8
 -7 -13 -2 7.39 11.59
 -7 -13 2 6.74 8.38
 -13 7 2 4.45 9.97
 13 -7 2 -19.94 13.48
 13 -7 -2 -10.35 13.22
 13 -7 4 -4.29 13.81
 -7 -13 4 -11.14 13.12
 13 -7 -4 6.53 9.22
 -13 7 -4 11.68 17.15
 -7 -13 4 1.15 10.41
 7 13 4 2.46 13
 13 -7 -4 10.34 13.87
 -7 -13 -4 18.19 14.7
 13 -7 4 34.92 15.66
 13 -7 -4 -1.17 14.54
 7 13 4 -16.52 15.07
 -7 -13 4 -3.33 5.6
 -13 7 -4 -18.57 16.04
 -13 7 4 -12.25 14.91
 -7 -13 -4 14.72 12.39
 -13 7 4 -2.12 7.86
 -7 -13 -4 3.95 13.98
 -7 -13 4 -2.76 6.13
 7 13 -4 -2.04 10.97
 -13 7 -4 -7.4 9.98
 -13 7 6 -27.02 19.24
 13 -7 6 -13.04 16.72
 -13 7 -6 10.57 20.07
 7 13 -6 -0.57 14
 7 13 6 9.71 15.71
 13 -7 6 -17.11 19.33
 -7 -13 -6 -25.13 17.56
 -7 -13 6 20.56 14.71
 13 -7 -6 -36.13 17.49
 -7 -13 -6 10.74 14.42
 7 13 6 39.32 20.14
 -7 -13 -6 -13.15 16.13
 -13 7 6 24.42 15.02
 -13 6 1 55.16 12.61
 6 13 -1 67.99 10.57
 -13 6 -1 45.31 12.63
 -13 6 -1 72.67 15.6
 -6 -13 -1 76.87 11.52
 13 -6 -1 94.73 13.62
 13 -6 1 50.06 12.5
 6 13 1 61.68 13.11
 -6 -13 -1 67.1 11.74
 6 13 1 63.66 12.15
 13 -6 -1 40.12 12.95
 13 -6 1 64.74 15.52
 6 13 -1 77.99 12.42
 -6 -13 -1 104.61 13.32
 13 -6 1 61.33 13.78
 -6 -13 1 91.18 12.51
 -6 -13 1 67.62 9.98
 13 -6 -3 16.41 9.5
 6 13 -3 9.4 7.98
 -13 6 -3 15.5 10.93
 13 -6 3 12.83 13.28
 -6 -13 3 26.43 9.72
 13 -6 3 24.55 12.93
 6 13 3 8.17 12.45
 13 -6 -3 38.61 13.42
 -6 -13 -3 16.51 13.14
 -13 6 -3 16.61 12.24
 13 -6 -3 25.14 12.72
 6 13 3 5.96 13.31
 -6 -13 3 11.05 5.8
 -6 -13 -3 19.45 13.27
 -13 6 -3 7.48 13.16
 6 13 -3 23.94 11
 -6 -13 -3 8.37 11.23
 -13 6 3 8.76 14.08
 -13 6 3 5.07 8.16
 -6 -13 3 3.58 12.3
 13 -6 5 66.17 15.54
 -13 6 -5 37.43 17.2
 -13 6 -5 11.67 19.48
 13 -6 5 40.4 16.73
 -6 -13 5 31.48 14.01
 13 -6 -5 31.97 4.79
 -6 -13 5 51.31 9.44
 -13 6 -5 12.03 10.16
 -6 -13 -5 42.35 16.9
 -13 6 5 31.51 17.21
 -6 -13 5 28.86 12.77
 -6 -13 -5 33.51 14.25
 13 -6 -5 38.43 15.94
 6 13 -5 50.98 13.01
 6 13 5 43.12 17.95
 -6 -13 -5 14.56 14.56
 6 13 -5 16.59 11.5
 6 13 5 44.1 14.89
 -13 6 -7 -14.15 21.05
 13 -6 -7 -4.15 18.32
 6 13 7 26.52 17.28
 -6 -13 7 16.47 17.09
 -13 6 7 -4.43 19.97
 -6 -13 -7 -17.06 16.96
 -6 -13 -7 3.14 15.77
 6 13 -7 11.16 16.24
 -13 6 7 -5 15.86
 -13 5 0 5.2 13.16
 13 -5 0 5.99 13.85
 5 13 0 -5.55 10.02
 5 13 0 3.1 6.25
 13 -5 0 16.21 10.74
 -5 -13 0 6.42 10.1
 5 13 0 -3.62 11.56
 -5 -13 0 8.24 12.2
 -5 -13 0 -5.55 10.24
 -5 -13 2 36.66 7.8
 13 -5 2 48.3 12.47
 -13 5 2 44.81 13.86
 -13 5 -2 24.23 13.32
 -5 -13 -2 24.25 12.53
 -5 -13 2 25.4 9.94
 5 13 2 12.34 11.38
 -13 5 -2 31.1 11.36
 -13 5 -2 46.87 15.41
 5 13 2 36.04 12.73
 13 -5 -2 44.38 11.34
 13 -5 -2 43.44 13.12
 13 -5 -2 26.83 10.09
 -5 -13 -2 15.4 12.88
 5 13 -2 41.36 11.5
 -13 5 -2 22.86 11.66
 5 13 -2 29.91 8.48
 -5 -13 2 38.5 12.6
 13 -5 2 53.52 12.45
 -13 5 2 47.03 10.21
 -5 -13 4 3.72 5.71
 -5 -13 -4 -5.17 12.26
 13 -5 4 -12.73 13.46
 -5 -13 4 14.61 13.18
 -13 5 -4 -5.71 16.48
 -5 -13 -4 5.61 13.52
 13 -5 -4 -0.83 5.22
 13 -5 4 -11.91 14.71
 13 -5 -4 -10.97 13.41
 -5 -13 4 4.32 6.44
 -5 -13 -4 5.03 13.99
 13 -5 -4 9.11 13.75
 5 13 4 35.09 13.14
 5 13 4 1.98 15.05
 -5 -13 4 -0.63 3.26
 -13 5 4 27.64 14.75
 -13 5 4 3.4 4.72
 -13 5 -4 11.31 15.57
 5 13 -4 -10.22 11.78
 5 13 -4 3.04 10.91
 -5 -13 4 11.06 11.08
 -13 5 -4 3.63 10.22
 -5 -13 -6 -14.17 15.27
 -13 5 -6 7.66 19.93
 13 -5 6 -6.96 16.94
 -5 -13 6 20.68 14.4
 -5 -13 -6 -5.82 18.35
 13 -5 -6 -32.55 16.6
 5 13 6 20.27 15.46
 5 13 6 1.81 19.21
 -13 5 6 -0.84 19.18
 -13 5 6 20 17.27
 -13 5 6 -7.16 14.54
 -13 5 -6 -10.57 19.56
 -13 5 -6 11.73 9.82
 -5 -13 6 14.77 9.03
 5 13 -6 -5.33 11.54
 13 -5 6 -0.89 18.17
 -5 -13 6 -12.36 14.36
 -5 -13 -6 -1.46 15.31
 5 13 -6 -14.69 14.94
 13 -4 1 246.17 18.37
 4 13 1 263.59 18.44
 -13 4 -1 242.87 21.13
 -13 4 -1 258.98 19.15
 -4 -13 -1 259.64 18.62
 4 13 1 269.79 16.76
 4 13 -1 255.84 18.56
 -4 -13 1 291.27 19.3
 -13 4 1 251.82 18.95
 13 -4 -1 225.96 19.06
 13 -4 -1 281.73 19.05
 -13 4 1 275.49 19.57
 4 13 -1 263.92 17.03
 -4 -13 1 296.05 16.9
 -4 -13 -1 269.53 18.16
 -4 -13 3 2.84 12.17
 13 -4 3 12.32 12.3
 13 -4 -3 5.01 6.95
 13 -4 3 6.05 13.23
 13 -4 -3 -11.5 11.7
 -4 -13 3 -1.19 2.9
 13 -4 -3 -3.19 12.71
 4 13 -3 -6.54 7.18
 -4 -13 3 -8.48 5.56
 4 13 3 7.11 12.99
 4 13 3 -4.72 11.65
 -13 4 3 -21.28 13.46
 -4 -13 3 12.15 10.76
 -13 4 -3 -20.21 11.22
 -4 -13 -3 -7.33 12.06
 -4 -13 -3 -10.69 13.6
 -13 4 -3 19.17 13.98
 4 13 3 -10.36 12.7
 4 13 -3 -0.87 11.3
 -13 4 3 -6.81 6.41
 -4 -13 3 0.15 2.74
 -4 -13 -3 -13.26 11.14
 -13 4 5 1.43 15.85
 13 -4 5 -7.61 16.98
 -13 4 5 13.3 14.92
 13 -4 5 15.73 14.91
 -4 -13 5 -10.2 14.9
 -13 4 -5 -6.08 16.84
 -4 -13 5 7.29 8.58
 -4 -13 5 13.42 13.26
 13 -4 -5 -2.36 13.98
 -4 -13 -5 -15.27 16.55
 -4 -13 5 3.05 7.83
 -4 -13 -5 14.67 13.69
 4 13 5 9.09 14.68
 -13 4 -5 1.64 10.67
 -4 -13 -5 11.87 14.68
 -13 4 -5 10.69 18.85
 4 13 -5 3.18 11.66
 4 13 5 2.34 17.2
 4 13 -5 -7.97 13.53
 13 -4 -7 9.17 16.9
 -13 4 7 6.65 14.49
 -4 -13 -7 14.07 15.97
 4 13 -7 5.23 17.32
 -4 -13 7 -15.05 17.29
 4 13 7 6.26 16.64
 -13 4 7 27.57 20.05
 -13 4 7 -0.83 19.19
 -13 4 -7 -11.13 21.09
 -4 -13 -7 -11.58 15.76
 -3 -13 0 5.05 9.64
 13 -3 0 -11.44 9.84
 3 13 0 -4.8 9.65
 3 13 0 10.44 6.62
 -13 3 0 7.17 13.28
 13 -3 0 6.47 12.02
 3 13 0 2.68 11.83
 -3 -13 0 14.34 12.71
 -13 3 0 5.75 12.11
 -13 3 2 15.23 8.82
 3 13 -2 13.69 7.56
 -3 -13 2 11.15 10.37
 3 13 2 1.54 12.91
 13 -3 2 19.29 11.57
 -13 3 -2 28.19 13.14
 -3 -13 -2 9 12.02
 13 -3 -2 39.06 12.95
 13 -3 -2 19.73 10.11
 -13 3 -2 30.74 15.49
 -13 3 -2 -0.9 10.87
 -13 3 2 11.16 12.81
 -3 -13 2 14.34 7.42
 3 13 2 25.05 11.05
 -3 -13 -2 -4.6 12.81
 3 13 -2 21.75 11.03
 -3 -13 2 40.24 12.78
 3 13 2 9.55 10.48
 -13 3 -4 -7.2 10.51
 13 -3 4 -5.99 13.75
 -3 -13 4 -5.94 7.21
 13 -3 -4 -5.26 11.84
 3 13 -4 12.6 12.13
 -3 -13 4 -7.01 12.16
 13 -3 4 -15.31 14.48
 13 -3 -4 13.14 13.07
 -3 -13 -4 7.58 14.07
 3 13 4 -1.98 15.73
 -13 3 4 1.21 14.24
 -13 3 -4 1.62 17.18
 -3 -13 -4 -8.53 12.43
 3 13 4 1.74 12.31
 -3 -13 -4 16.13 13.61
 -3 -13 4 -9.86 14.1
 -13 3 -4 -5.15 14.73
 3 13 -4 9.26 11.89
 -13 3 -6 14.34 20.01
 13 -3 6 -0.78 16.49
 3 13 6 -20.45 18.12
 3 13 -6 31.38 15.87
 -3 -13 6 5.06 10.32
 -3 -13 6 23.49 10.76
 13 -3 6 7.51 12.94
 -3 -13 6 3.94 15.41
 13 -3 6 -18.4 18.58
 -3 -13 -6 -1.66 16.99
 3 13 6 7.78 15.45
 3 13 6 -34.23 20.47
 -3 -13 -6 7.77 14.46
 -13 3 6 15.9 16.7
 -13 3 6 -7.99 18.16
 -3 -13 -6 -5.56 14.69
 -13 3 -6 -0.42 10.09
 -13 3 -6 -17.34 18.31
 13 -3 -6 -14.74 15.31
 3 13 -6 -16.9 13.18
 -3 -13 6 -18.8 15.96
 -2 -13 1 15.25 8.61
 -2 -13 -1 20.53 11.03
 -2 -13 1 27.48 12.31
 -13 2 1 29.18 11.5
 -13 2 -1 45.34 14.4
 13 -2 1 19.12 10.79
 -13 2 1 41.39 12.41
 2 13 1 26.38 9.46
 2 13 -1 25.78 8.64
 -2 -13 -1 41.53 12.17
 13 -2 -1 7.24 12.02
 -13 2 -1 31.72 12.41
 2 13 -1 18.73 11.72
 2 13 1 10.5 9.94
 13 -2 1 34.86 12.57
 2 13 -1 16.29 3.55
 -2 -13 3 12.82 13.81
 13 -2 -3 30.83 11.13
 13 -2 -3 2.98 12.16
 13 -2 3 37.08 13.04
 -2 -13 3 26.3 11.61
 -2 -13 3 29.76 5.58
 2 13 3 46.16 14.3
 -2 -13 -3 46.94 13.5
 -2 -13 -3 9.09 11.31
 -13 2 3 13.16 12.53
 2 13 3 20.69 13.33
 2 13 -3 31.23 5.86
 -2 -13 -3 18.31 12.96
 2 13 3 7.42 12
 -13 2 -3 22.69 13.42
 -13 2 3 22.44 4.41
 2 13 -3 48.43 12.28
 2 13 3 13.29 11.22
 -13 2 -3 35.69 10.98
 -2 -13 3 30.45 5.44
 -2 -13 5 5.31 8.78
 -2 -13 5 4.98 15.55
 -2 -13 -5 13.05 15.51
 -13 2 -5 26.07 16.72
 -2 -13 5 4.03 13.81
 2 13 5 -10.2 15.56
 13 -2 5 17.87 16.54
 -13 2 -5 5.32 18.58
 13 -2 5 2.99 12.3
 -13 2 -5 -3.93 10.66
 2 13 5 -23.29 17.21
 13 -2 -5 1.57 13.21
 -13 2 5 12.2 14.85
 13 -2 5 28.79 14.74
 -13 2 5 14.21 15.56
 2 13 5 35.14 14.13
 -2 -13 -5 -8.21 13.68
 2 13 -5 26.34 14.4
 -2 -13 -5 15.3 13.94
 2 13 -5 -13.12 12.92
 -13 2 -7 -5.11 20.88
 2 13 -7 -9.42 17.92
 13 -2 -7 1.41 15.68
 -2 -13 7 2.36 17.3
 -13 2 7 4.32 14.17
 -13 2 7 -23.57 18.58
 -13 2 7 -22.95 19.87
 -2 -13 -7 2.95 15.34
 2 13 7 6.92 16.21
 -13 1 0 -5.16 13.05
 -1 -13 0 10.93 9.67
 13 -1 0 14.01 8.9
 1 13 0 -5.45 7.64
 1 13 0 -11.79 9.51
 13 -1 0 20.89 12.81
 1 13 0 10.61 12.26
 -13 1 0 -0.39 11.43
 13 -1 2 137.43 14.62
 1 13 2 123.27 13.7
 -13 1 2 143.81 11.52
 -13 1 2 147.92 14.88
 -13 1 -2 132.07 14.08
 -1 -13 2 125.11 8.57
 13 -1 2 147.87 14.66
 -1 -13 2 151.12 13.95
 1 13 2 133.25 13.63
 -1 -13 -2 155.59 15.73
 13 -1 -2 125.02 11.75
 13 -1 -2 170.01 15.17
 -1 -13 2 141.23 10.57
 -13 1 -2 147.16 18.04
 1 13 2 138.32 15.31
 -1 -13 -2 116.52 15.32
 1 13 -2 145.94 10.34
 1 13 -2 134.32 14.66
 -13 1 -2 132.94 14.35
 -1 -13 2 160.56 15.84
 -13 1 -4 16.05 11.4
 -1 -13 4 16.58 7.87
 -1 -13 4 10.72 15.14
 1 13 -4 6.6 13.15
 1 13 4 20.62 13.15
 -13 1 -4 -34.51 17.86
 -13 1 -4 13.18 14.91
 -1 -13 4 12.26 12.81
 1 13 4 12.19 13.43
 13 -1 4 -9.34 11.79
 -1 -13 -4 17.77 14.2
 1 13 4 9.95 15.23
 -13 1 4 -0.57 14.31
 1 13 4 20.75 13.7
 -1 -13 -4 35.47 12.22
 -1 -13 -4 10.81 12.58
 13 -1 -4 19.76 11.44
 13 -1 -4 5.29 12.13
 13 -1 4 35.85 14.51
 1 13 -4 -5.53 12.51
 -1 -13 6 -2.1 11.08
 -13 1 6 22.11 17.81
 1 13 -6 18.76 16.42
 -13 1 -6 30.73 20.41
 -1 -13 6 -29.09 17.19
 -13 1 -6 -0.86 18.4
 1 13 6 18.67 17.94
 13 -1 6 -7.1 13.52
 1 13 6 -1.8 18.88
 -13 1 6 3.22 15.22
 -1 -13 6 31.27 15.98
 1 13 6 11.87 15.42
 13 -1 6 -1.56 16.14
 -1 -13 -6 -7.31 14.26
 13 -1 -6 13.34 14.3
 13 -1 6 3.48 18
 -13 1 -6 0.45 11.12
 1 13 -6 -12.78 13.83
 -13 1 8 23.1 19.84
 13 0 1 87.17 11.74
 0 -13 1 96.46 10.77
 0 13 -1 103.38 10.27
 -13 0 -1 91.41 13.17
 -13 0 -1 91.42 11.94
 0 13 1 67.86 11.63
 0 -13 -1 102.11 11.85
 -13 0 1 73.65 13.96
 0 -13 1 95.57 8.38
 0 13 1 116.37 11.5
 0 -13 -1 137.21 13.97
 -13 0 -1 110.9 13.83
 13 0 -1 132.41 14.1
 0 13 1 65.64 13.64
 0 13 -1 89.19 12.96
 0 -13 -1 113.07 13.67
 -13 0 1 105.44 12.99
 0 13 -1 107.86 8.22
 -13 0 1 96.55 12.55
 13 0 1 121.71 13.7
 0 -13 1 105.63 14.41
 -13 0 -3 -0.44 10.61
 0 13 -3 10.29 4.46
 0 -13 3 19.45 14.41
 0 -13 -3 17.03 12.82
 -13 0 -3 -11.19 13.31
 0 -13 3 -0.47 12.36
 13 0 3 13.92 12.5
 0 13 3 11.05 12.48
 13 0 -3 -6.73 9.08
 13 0 -3 -5.97 11.2
 0 13 3 0.57 13.14
 -13 0 3 -2.81 12.22
 0 13 3 0.51 11.5
 0 13 3 10.96 12.38
 13 0 3 0.97 11.65
 0 -13 -3 -12.96 11.97
 0 13 -3 -6.89 12.65
 0 -13 3 -9.42 7.52
 0 -13 -3 16.37 11.86
 13 0 5 39.72 14.63
 0 -13 5 24.26 10.2
 0 -13 5 -6.09 16.01
 0 13 5 -5.46 17.2
 -13 0 -5 32.18 16.85
 -13 0 -5 8.89 19
 13 0 5 21.94 16.63
 0 -13 5 2.46 14.47
 -13 0 5 39.51 13.78
 13 0 5 5.91 12.58
 -13 0 -5 28.04 11.54
 -13 0 5 32.57 16.01
 0 13 -5 23.32 15.43
 0 13 5 19.03 15.44
 0 -13 -5 19.18 13.31
 13 0 -5 -5.58 11.82
 0 13 -5 -6.8 13.78
 0 13 5 29.82 14.15
 0 13 -7 -25.64 18.77
 -13 0 -7 3.12 21.5
 -13 0 7 0.74 17.58
 13 0 -7 14.34 15.32
 0 -13 7 -37.82 18.06
 -13 0 7 -27.03 19.43
 0 13 7 -12.12 15.88
 -13 0 7 22.15 13.35
 0 -13 -7 17.34 14.65
 -13 -1 0 7.99 10.51
 1 -13 0 1.16 8.02
 -1 13 0 1.96 9.67
 -1 13 0 -0.24 8.67
 1 -13 0 -8.19 9.91
 13 1 0 -21.88 8.3
 13 1 0 7.34 12.05
 1 -13 -2 377.72 24.59
 13 1 2 403.82 23.62
 13 1 -2 397.11 21.53
 -1 13 2 367.3 23.53
 13 1 -2 363.71 23.86
 -13 -1 2 353.61 24.05
 13 1 2 399.95 24.38
 -1 13 -2 379.24 20.85
 13 1 2 390.67 24.55
 1 -13 2 414.91 24.2
 1 -13 2 417.61 21.14
 -13 -1 -2 351.53 23.52
 -1 13 2 394.5 24.34
 -1 13 -2 379.55 24.34
 1 -13 2 376.92 25.66
 -13 -1 2 403.06 21.85
 1 -13 -2 415.05 25.16
 -13 -1 -2 370.1 23.76
 -1 13 -2 400.18 21.12
 -1 13 2 394.41 23.81
 1 -13 4 28.25 9.02
 -13 -1 -4 4.24 11.18
 1 -13 4 -14.23 15.84
 -1 13 4 6.35 12.22
 -13 -1 -4 27.5 14.62
 1 -13 4 32.1 13.23
 13 1 -4 9.8 12.18
 13 1 4 25.26 14.03
 -1 13 4 29.62 13.44
 13 1 -4 -2.11 9.82
 13 1 4 6.27 12.11
 -1 13 4 22.84 14.79
 -13 -1 4 21.58 13.72
 -1 13 4 0.55 12.4
 -1 13 -4 17.01 13.46
 1 -13 -4 13.06 12.63
 -13 -1 4 21.54 11.04
 -1 13 -4 -3.92 13.11
 1 -13 6 72.06 18.48
 -13 -1 -6 38.92 20.98
 13 1 6 86.23 17.45
 1 -13 6 69.84 12.93
 -1 13 -6 50.56 15.46
 1 -13 6 83.75 17.99
 13 1 -6 70.45 14.45
 -1 13 6 83.59 19.03
 13 1 6 73.72 19.49
 -13 -1 6 67.28 15.61
 13 1 6 49.15 14.84
 -1 13 6 64.58 16.24
 -13 -1 -6 75.47 19.26
 -13 -1 -6 70.39 12.68
 -13 -1 6 86.79 17.94
 1 -13 -6 35.26 14.42
 -1 13 -6 52.92 18.13
 -13 -2 -1 99.16 11.74
 2 -13 1 105.88 10.36
 13 2 -1 109.17 8.52
 13 2 1 112.75 11.43
 -13 -2 -1 118.28 13.2
 2 -13 -1 127.4 11.96
 -2 13 1 151.17 12.64
 13 2 1 135 14.55
 -2 13 -1 109.9 10.63
 -13 -2 1 91.01 14.89
 13 2 -1 129.02 13.62
 2 -13 -1 105.62 15.21
 -13 -2 -1 91.97 13.92
 -2 13 1 122.4 13.6
 -2 13 -1 137.71 15.11
 -2 13 1 116.79 14.43
 2 -13 -1 121.89 14.43
 -13 -2 1 122.5 12.97
 -2 13 -1 131.87 10.29
 13 2 1 119.37 13.59
 2 -13 1 106.58 15.86
 13 2 -3 1.26 11.15
 2 -13 3 9.65 14.75
 -13 -2 -3 -20.12 11.6
 13 2 3 -7.67 12.13
 2 -13 3 -4.95 8.51
 13 2 3 -10.73 11.88
 2 -13 3 -1.02 12.47
 13 2 -3 -5.54 7.5
 -2 13 3 1.57 11.63
 -13 -2 -3 12.34 12.71
 -2 13 3 2.08 12.75
 -2 13 -3 8.71 4.69
 -13 -2 3 -14.59 11.93
 -2 13 3 -3.95 11.91
 13 2 3 7.65 12.6
 2 -13 -3 -7.96 11.87
 -2 13 -3 -11.94 13.95
 -2 13 5 26.26 14.21
 2 -13 5 -5.26 15.79
 2 -13 5 1.58 10.53
 -2 13 -5 2.62 14.94
 2 -13 5 6.63 17.05
 -2 13 5 3.69 16.17
 -13 -2 5 2.99 15.04
 -13 -2 5 3.25 12.86
 -13 -2 -5 24.53 16.92
 13 2 5 2.9 13.17
 13 2 -5 11.35 11.32
 -13 -2 -5 33.41 11.95
 13 2 5 16.03 16.27
 2 -13 -5 5.12 13
 -2 13 -5 14.59 15.64
 2 -13 7 -8.54 14
 -2 13 -7 -11.28 19.68
 -13 -2 -7 14.84 21.23
 13 2 -7 14.04 14.49
 2 -13 7 -38.79 19.46
 13 2 7 -7.23 15.17
 -13 -2 -7 -0.55 12.15
 -13 -2 7 -11.97 17.04
 -13 -2 7 -33.72 18.98
 2 -13 -7 -11.68 14.3
 -2 13 7 -18.84 16.41
 -2 13 -7 10.26 16.47
 -13 -3 0 3.44 10.55
 -3 13 0 0.67 9.96
 13 3 0 -1.12 6.45
 13 3 0 7.48 11.62
 3 -13 0 -14.26 9.29
 -3 13 0 4.29 9.71
 13 3 0 -5.82 11.9
 3 -13 0 -19.06 13.98
 13 3 -2 248.84 17.56
 3 -13 2 242.72 20.92
 -3 13 -2 229.92 15.08
 -13 -3 -2 259.81 18.05
 13 3 2 264.38 19.05
 -3 13 2 245.92 18.28
 3 -13 2 222.41 15.8
 -13 -3 2 254.05 17.41
 13 3 2 276.57 17.99
 -13 -3 2 264.11 19.11
 3 -13 2 267.64 19.39
 13 3 2 230.54 17.24
 3 -13 -2 212.15 18.41
 -13 -3 2 250.7 14.29
 -3 13 2 262.94 18.71
 3 -13 -2 267.23 18.3
 -13 -3 -2 285.34 18.55
 -3 13 -2 249.02 14.84
 -3 13 2 235.16 18.67
 -3 13 -2 230.94 19.37
 13 3 -2 236.51 13.68
 3 -13 4 -14.34 10.04
 3 -13 4 2.38 13.73
 3 -13 4 28.69 16.2
 13 3 4 2.97 12.86
 -13 -3 -4 0.6 14
 13 3 -4 -9.45 11.08
 13 3 -4 7.4 9.07
 13 3 4 19.22 13.37
 -3 13 4 -4.73 12.5
 -3 13 -4 -7.08 14.57
 -13 -3 4 9.63 10.13
 -13 -3 4 -18.85 13.35
 -3 13 4 -1.27 14.35
 -3 13 4 8.89 12.37
 -3 13 -4 22.96 15.24
 13 3 4 -15.57 13.96
 3 -13 -4 -6.71 11.82
 -13 -3 -4 -4.97 11.64
 -13 -3 -6 26.86 12.46
 13 3 6 59.8 19.37
 3 -13 6 31.41 12.96
 -3 13 6 22.38 15.26
 13 3 -6 10.53 12.59
 3 -13 6 14.66 17.03
 -3 13 6 8.57 17.28
 3 -13 -6 13.45 18.28
 -13 -3 6 3.39 14.18
 -13 -3 6 32.32 16.53
 -3 13 6 55.27 20.96
 13 3 6 20.75 14
 -13 -3 -6 13.46 18.62
 -3 13 -6 17.05 18.4
 3 -13 -6 2.35 12.78
 -3 13 -6 18.96 16.44
 -13 -3 8 23.78 20.25
 4 -13 -1 258.2 16.75
 -4 13 -1 253.42 15.52
 -13 -4 -1 223.21 15.59
 4 -13 1 258.04 16.08
 13 4 -1 251.22 17.46
 13 4 1 253.91 17.74
 -13 -4 -1 232.81 16.79
 -4 13 -1 240.45 15.7
 -13 -4 1 233.69 15.24
 -4 13 1 235.1 17.18
 -13 -4 1 224.87 18.2
 -13 -4 1 237.29 16.27
 13 4 1 235.7 15.24
 -4 13 1 211.36 18.26
 -4 13 1 211.94 16.86
 -13 -4 -1 204.53 17.35
 -4 13 -1 228.07 19.48
 4 -13 -1 260.23 19.33
 4 -13 3 0.65 15.81
 4 -13 3 7.67 13.61
 -13 -4 -3 -3.44 11.7
 13 4 -3 7.45 6.92
 -13 -4 3 7.95 11
 -13 -4 3 3.53 3.26
 -4 13 3 11.51 13.12
 -4 13 -3 7.06 5.65
 13 4 3 21.38 12.87
 13 4 3 -9.13 11.68
 -13 -4 3 1.17 11.13
 -4 13 3 1.92 11.82
 -13 -4 3 5.66 3.88
 4 -13 -3 13.39 11.47
 13 4 -3 22.19 10.63
 4 -13 3 6.09 9.61
 -13 -4 -3 19.77 12.88
 13 4 3 3.82 12.09
 -4 13 -3 11.9 14.6
 -4 13 3 -20.53 12.6
 4 -13 5 28.04 12.21
 -4 13 5 22.52 16.92
 -4 13 -5 31.97 16.99
 13 4 5 74.31 15.64
 4 -13 5 43.69 15.52
 -13 -4 5 33.06 12.68
 13 4 -5 39.56 11.07
 -4 13 5 40.67 14.16
 -13 -4 5 30.4 12.58
 -13 -4 -5 58.68 17.49
 13 4 5 27.02 16.33
 -4 13 5 20.69 17.56
 -4 13 5 32.5 13.17
 -13 -4 5 22.11 14.86
 13 4 5 28.42 14.64
 -13 -4 -5 58 13.09
 4 -13 -5 32.48 13.21
 4 -13 5 -7.96 17.88
 4 -13 -5 61.63 17.11
 -4 13 -5 42.67 17.06
 -4 13 7 -26.56 16.57
 4 -13 7 -0.61 14.28
 4 -13 7 19.84 19.77
 -13 -4 -7 -21.73 13.37
 -13 -4 7 21.43 16.33
 13 4 7 -2.16 15.81
 -13 -4 7 -0.76 17.64
 -4 13 -7 -0.75 17.57
 -13 -5 0 -1.63 9.57
 -13 -5 0 3.82 11.63
 13 5 0 0.13 4.91
 5 -13 0 20.97 10.46
 13 5 0 -8.27 13.23
 -13 -5 0 0.75 9.98
 -5 13 0 2.55 9.9
 -5 13 0 0.34 10.39
 13 5 0 -16.49 10.75
 -5 13 0 -0.95 11.88
 5 -13 0 -2.54 13.34
 5 -13 -2 47.91 12.01
 5 -13 2 41.95 14.33
 -5 13 -2 43.53 7.57
 -13 -5 -2 43.17 12.04
 13 5 2 56.84 11.9
 -5 13 -2 44.15 9.09
 5 -13 2 33.84 13.99
 13 5 -2 30.38 10.49
 -5 13 2 50.63 12.69
 -13 -5 2 36.93 11.63
 13 5 2 33.43 12.68
 -5 13 2 59.32 12.12
 -13 -5 2 40.12 6.92
 5 -13 2 46.52 10.28
 -5 13 2 45.5 12.16
 -13 -5 2 45.81 10.08
 13 5 2 29.75 10.73
 5 -13 -2 42.21 11.76
 -5 13 -2 50.93 14.45
 -13 -5 -2 29.5 11.14
 5 -13 4 9.83 16.8
 -5 13 4 30.88 13.08
 13 5 4 28.52 12.64
 13 5 -4 31.67 8.85
 13 5 -4 21.68 10.72
 13 5 4 24.18 14.07
 -13 -5 4 26.3 10.63
 5 -13 -4 59.49 15.97
 -13 -5 -4 46.35 12.1
 -13 -5 4 34.8 12.14
 -5 13 -4 50.5 15.33
 5 -13 4 21.63 14.11
 13 5 4 39.7 13.96
 -5 13 4 15.1 14.76
 -5 13 -4 12.31 3.09
 -13 -5 4 17.58 9.29
 5 -13 -4 34.81 12.29
 -13 -5 -4 17.86 14.12
 -5 13 4 19.52 13.31
 -5 13 -4 33.3 16.01
 5 -13 4 20.23 11.02
 -5 13 -6 16.91 17.69
 5 -13 6 2.17 13.45
 -13 -5 -6 6.39 12.68
 -5 13 -6 -4.87 18.21
 -13 -5 -6 8.39 17.86
 13 5 6 26.19 16.49
 13 5 -6 -2.4 12.28
 5 -13 6 -3.25 17.23
 -5 13 6 10.77 14.75
 -13 -5 6 13.87 13.82
 5 -13 -6 -23.84 18.25
 -5 13 6 48.77 18.79
 -13 -5 6 -1.88 15.47
 13 5 6 4.36 18.74
 -13 -5 6 17.12 13.41
 13 5 6 -15.53 16.09
 5 -13 -6 -4.88 13.11
 -5 13 6 16.52 19.83
 -13 -6 1 231.28 15.78
 13 6 1 224.7 16.64
 13 6 1 231.11 15.06
 6 -13 -1 262.92 17.31
 13 6 -1 240.1 16.32
 -6 13 -1 261.32 16.39
 -13 -6 1 221.35 15.66
 13 6 -1 238.22 18.56
 -13 -6 -1 231.41 18.1
 6 -13 1 240.93 16.7
 -13 -6 -1 224.97 15.11
 -6 13 1 211.97 17.33
 -13 -6 1 227.19 18.31
 -6 13 1 246.02 18.01
 -6 13 1 222.71 17.2
 -6 13 -1 226.55 15.73
 6 -13 -1 223.91 19.05
 6 -13 3 4.96 16.51
 13 6 -3 -13.23 9.56
 6 -13 3 2.94 13.55
 13 6 -3 -2.63 5.11
 6 -13 3 -5.74 11.33
 -13 -6 -3 -5.73 12.18
 -13 -6 -3 4.66 12.04
 13 6 3 2.45 12.35
 -6 13 -3 6.09 6.24
 -6 13 3 -12.23 13.77
 6 -13 -3 -2.98 13.82
 -13 -6 3 -2.84 10.17
 -6 13 3 -8.57 11.72
 13 6 3 -1.18 13.41
 13 6 3 -3.05 11.74
 -6 13 3 6.78 11.84
 -13 -6 3 7.72 10.15
 -13 -6 3 3.09 5.55
 6 -13 -3 22.14 12.13
 -6 13 -3 15.55 15.75
 -6 13 -5 19.78 17.51
 6 -13 5 13.43 12.38
 13 6 5 20.73 17.12
 -6 13 -5 8.1 16.86
 13 6 -5 -0.37 10.37
 6 -13 5 8.81 16.76
 13 6 5 18.02 15.08
 6 -13 -5 50.46 17.26
 -6 13 5 6.96 16.53
 -13 -6 5 7.46 12.95
 -13 -6 5 16.31 11.93
 -6 13 5 6.47 18.44
 -13 -6 5 -0.51 13.24
 -6 13 5 11.01 12.78
 13 6 5 19.78 14.67
 -13 -6 -5 32.88 16.38
 -6 13 5 31.68 14.89
 6 -13 5 17.95 18.69
 -13 -6 -5 24.97 12.93
 6 -13 -5 24.48 12.81
 -6 13 -7 -16.37 18.83
 6 -13 7 17.59 15.37
 -6 13 7 15.5 16.09
 -13 -6 7 26.54 17.07
 13 6 7 38.4 16.98
 -13 -6 -7 11.14 13.92
 -13 -6 -7 -16.72 18.85
 7 -13 0 30.71 14.98
 -13 -7 0 1.86 9.38
 13 7 0 4.61 4.15
 13 7 0 7.61 12.3
 7 -13 0 6.71 11.48
 -13 -7 0 1.63 10.97
 -13 -7 0 -1.66 4.12
 -7 13 0 -12.87 10.86
 13 7 0 8.09 10.15
 -7 13 0 -13.7 13.02
 -13 -7 0 18.1 11.84
 7 -13 2 17.43 14.01
 7 -13 2 31.3 15.41
 -7 13 -2 15.9 10.08
 13 7 2 26.29 10.73
 -13 -7 -2 22.41 10.81
 -7 13 2 36.74 12.04
 7 -13 -2 18.4 12.02
 -13 -7 2 10.26 10.99
 -7 13 2 36.56 13.5
 -13 -7 -2 19.32 11.47
 13 7 -2 14.4 9.27
 7 -13 -2 39.62 14.48
 -13 -7 -2 37.3 12.84
 13 7 2 9.6 13.54
 -13 -7 2 22.25 7.07
 7 -13 2 16.07 10.74
 -13 -7 2 23.42 9.05
 -7 13 2 20.42 12.49
 13 7 2 26.21 10.72
 7 -13 -2 22.17 13.28
 -7 13 -2 51.12 15.66
 -7 13 -4 -2.21 16.27
 7 -13 4 23.6 17.58
 13 7 -4 14.04 8.11
 7 -13 4 11.5 15.36
 -13 -7 -4 8.4 14.55
 -7 13 -4 8.25 5.05
 -7 13 4 13.97 13.57
 -13 -7 -4 17.31 13.74
 -7 13 4 -29.17 15.8
 -13 -7 4 5.24 8.28
 -13 -7 4 18.89 10.85
 -7 13 -4 9.91 5.76
 13 7 4 -1.8 12.89
 -13 -7 -4 1.12 12.1
 -13 -7 4 -15.44 11.07
 -7 13 4 3.91 12.1
 13 7 4 4.58 14.32
 7 -13 -4 3.42 15.28
 13 7 4 28.67 14.68
 7 -13 -4 18.53 12.31
 -7 13 -4 16 15.07
 7 -13 4 9.25 11.76
 -7 13 -6 -9.06 18.47
 7 -13 6 -6.55 14.43
 -7 13 -6 28.94 18.81
 -7 13 6 14.76 15.78
 13 7 -6 34.35 12.88
 -13 -7 -6 32.77 18.38
 -13 -7 -6 20.77 13.94
 7 -13 -6 -3.48 19.04
 13 7 6 26.63 19.14
 -13 -7 6 28.86 13.7
 7 -13 6 30.67 18.78
 -13 -7 6 6.54 11.99
 -13 -7 6 34.64 14.97
 -7 13 6 50.22 21.13
 -13 -7 -6 7.78 17.36
 13 7 6 19.74 16.1
 7 -13 -6 5.61 12.66
 8 -13 -1 50.2 14.27
 13 8 1 45.89 10.82
 8 -13 1 62.52 15.55
 -13 -8 1 62.31 8.88
 13 8 -1 49.84 13.04
 13 8 1 45.2 12.48
 -13 -8 -1 22.47 12.57
 13 8 1 32.91 8.92
 8 -13 -1 44.4 12.12
 -8 13 1 58 12.64
 13 8 -1 48.44 9.7
 -13 -8 1 55.23 10.19
 8 -13 1 50.3 11.97
 -8 13 1 57.64 12.36
 -13 -8 1 58.4 12.05
 -13 -8 -1 53.8 8.78
 -8 13 -1 46.19 10.96
 -8 13 -3 106.34 18.33
 -13 -8 3 78.33 6.26
 13 8 -3 79.17 6.48
 8 -13 3 104.75 18.61
 8 -13 3 110.65 16.49
 13 8 3 116.31 14.11
 -8 13 3 96.79 15.55
 -8 13 -3 114.89 12.37
 -13 -8 -3 106.33 14
 8 -13 -3 117.19 14.49
 8 -13 -3 112.84 14.86
 13 8 -3 113.37 10.75
 -8 13 3 94.45 14.79
 -13 -8 -3 144.8 14.53
 8 -13 -3 112.46 16.18
 8 -13 3 135.95 13.94
 13 8 3 112.8 15.07
 -13 -8 3 92.46 11.31
 -13 -8 3 126.05 10.43
 13 8 3 132.31 15.87
 -13 -8 3 108.89 9.01
 -8 13 3 89.33 13.58
 8 -13 5 39.65 13.8
 -8 13 -5 47.55 19.75
 -13 -8 5 31.37 12.32
 13 8 -5 65.52 11.38
 8 -13 5 51.38 19.42
 -8 13 -5 31.76 17.5
 8 -13 5 34.83 17.54
 -13 -8 -5 59.3 16.93
 13 8 5 48.67 16.94
 -13 -8 5 50.13 12.82
 8 -13 -5 82.08 18.63
 -13 -8 5 51.05 11.6
 -8 13 5 76.16 18.21
 -8 13 5 68.6 13.12
 -8 13 5 89.08 16.34
 -13 -8 -5 65.23 16.6
 8 -13 -5 45.71 12.75
 -13 -8 -5 54.17 14.06
 -8 13 -7 -18.53 19.81
 8 -13 7 49.2 16.26
 -8 13 7 4.8 16.65
 -13 -8 -7 2.83 14.03
 9 -13 0 -13.12 15.03
 -9 13 0 -14.18 13.11
 -13 -9 0 11.57 11.1
 -13 -9 0 1.8 4.32
 13 9 0 -11.13 13
 -13 -9 0 -8.94 11.29
 9 -13 0 -7.19 11.6
 -9 13 0 0.45 11.77
 13 9 0 -1.23 9.32
 -13 -9 2 8.49 7.43
 -9 13 -2 24.96 11.3
 -13 -9 -2 10.39 10.32
 -13 -9 -2 10.16 12.03
 -13 -9 2 4.44 10.54
 9 -13 -2 24.97 13.1
 13 9 2 18.93 10.41
 -9 13 2 18.56 12.58
 13 9 -2 13.81 8.62
 9 -13 -2 -5.86 14.38
 -9 13 2 -0.55 13.53
 -13 -9 -2 7.74 12.64
 9 -13 2 9.38 12.21
 13 9 2 14.06 10.79
 -13 -9 2 10.43 8.85
 -9 13 2 6.27 11.43
 -9 13 -2 17.73 14.67
 9 -13 -2 2.62 13.21
 -9 13 -4 42.7 18.35
 -13 -9 4 3.59 6.4
 -9 13 4 7.36 13.95
 9 -13 4 -15.82 16.58
 13 9 4 18.8 13.68
 -13 -9 -4 10.33 14.46
 13 9 4 36.57 15.37
 -13 -9 4 0.97 7.76
 -9 13 4 -2.9 15.18
 13 9 -4 9.85 7.88
 -13 -9 -4 -16.47 15.91
 9 -13 -4 28.06 15.54
 9 -13 4 -26.97 18.01
 -9 13 4 18.56 12.11
 -13 -9 4 14.91 9.16
 -13 -9 4 8.26 11.33
 -13 -9 -4 -1.19 12.77
 13 9 4 9.74 13.99
 -9 13 -4 19.64 8.43
 9 -13 -4 24.82 13.2
 9 -13 4 0.52 13.24
 -9 13 -6 6.2 19.65
 9 -13 6 40.87 15.1
 -9 13 -6 -9.8 19.04
 -13 -9 -6 16.27 14.15
 -13 -9 -6 -4.26 17.98
 9 -13 6 -16.01 18.92
 9 -13 -6 -2.66 18.57
 13 9 6 6.33 19.44
 -13 -9 6 -1.04 12.94
 -13 -9 -6 -18.65 18
 13 9 6 -13.58 16.68
 -9 13 6 -3.07 16.09
 10 -13 -1 -19.66 12.76
 10 -13 -1 -39.56 14.9
 -13 -10 1 0.47 10.86
 -10 13 -1 34.11 15.89
 13 10 1 5.07 9.8
 10 -13 1 -17.13 15.65
 10 -13 1 -6.74 14.02
 13 10 1 4.12 8.53
 -13 -10 1 -4.81 7.23
 -13 -10 -1 -1.81 8.52
 -13 -10 1 -4.91 10.54
 -13 -10 -1 10.94 11.99
 13 10 -1 -15.09 12.57
 13 10 1 -9.21 12.29
 10 -13 1 3.75 12.12
 13 10 -1 7 8.1
 -10 13 1 6.18 12.19
 -10 13 1 6.19 12.68
 -13 -10 -1 1.07 12.56
 -10 13 -1 0.91 10.92
 -10 13 -3 69.28 17.55
 10 -13 3 64.24 18.93
 13 10 -3 88.29 9.13
 13 10 3 112.68 13.75
 -13 -10 -3 66.55 13.7
 10 -13 -3 88.03 15.44
 -10 13 -3 101.43 13.19
 10 -13 -3 104.99 15.98
 -10 13 3 85.8 16.69
 -13 -10 -3 66.28 13.35
 -10 13 3 96.23 12.96
 10 -13 3 107.43 14.39
 -13 -10 3 88.89 8.72
 13 10 3 98.66 14.78
 -13 -10 3 87.15 10.76
 -13 -10 3 85.04 9.11
 13 10 3 59.13 13.8
 10 -13 -3 78.23 14.56
 -10 13 -5 72.38 20.35
 -13 -10 -5 55.46 15.09
 -13 -10 -5 57.53 17.8
 -10 13 -5 46.5 18.92
 13 10 -5 70.76 11.16
 10 -13 5 64.72 21.37
 10 -13 5 39.1 18.5
 13 10 5 62.43 17.81
 -13 -10 5 38.45 11.62
 10 -13 -5 19.16 18.35
 -13 -10 5 67.68 10.95
 -10 13 5 50.25 12.96
 -10 13 5 50.99 16.46
 -13 -10 -5 60.88 17.15
 13 10 5 48.35 15.73
 10 -13 -5 83.91 14.16
 10 -13 5 83.16 15.5
 10 -13 7 14.35 17.09
 -13 -10 -7 9.91 15.33
 13 10 7 -4.18 17.6
 11 -13 0 9.84 15.67
 -13 -11 0 9.03 11.65
 -13 -11 0 -0.87 5.21
 11 -13 0 -3.55 12.21
 13 11 0 -5.01 12.6
 -13 -11 0 -14.2 11.08
 -11 13 0 -2.51 12.8
 13 11 0 5.2 8.47
 -11 13 0 12.36 14.03
 11 -13 -2 14.7 14.08
 -13 -11 2 0.45 10.15
 -11 13 -2 3.88 12.12
 -13 -11 2 8.36 6.31
 11 -13 -2 -8.6 14.76
 11 -13 2 4.41 14.22
 -13 -11 -2 7.76 10.53
 13 11 -2 -11.68 12.72
 13 11 2 -2.71 10.97
 11 -13 -2 23.41 13.09
 11 -13 2 20.99 13.33
 -11 13 2 23.99 14.06
 -13 -11 -2 -1.89 13.73
 -13 -11 2 0.77 9.91
 -11 13 2 -1.5 12.14
 13 11 -2 7.43 7.32
 13 11 2 3.04 10.47
 -13 -11 4 -2.71 8.68
 -11 13 4 9.9 14.98
 -11 13 -4 -21.87 19.04
 -13 -11 -4 -1.24 15.32
 11 -13 4 5.59 19.52
 -11 13 4 15.61 11.81
 11 -13 -4 4.95 14.14
 -13 -11 4 -2.08 6.62
 13 11 4 -0.66 15.13
 11 -13 -4 12.96 15.83
 -13 -11 4 -1.16 9.14
 -11 13 4 6.05 16.75
 13 11 -4 11.81 8.14
 -13 -11 -4 -0.78 15.74
 -11 13 -4 -6.04 9.21
 -13 -11 -4 19 13.5
 11 -13 4 -6.42 14.66
 13 11 4 20.7 14.65
 -13 -11 4 -17.71 10.85
 11 -13 -4 7.74 13.74
 11 -13 6 14.79 15.97
 -11 13 -6 -41.51 21.22
 -13 -11 -6 -10.36 18.57
 -13 -11 -6 17.52 18.14
 -11 13 6 9.66 16.94
 -13 -11 -6 5.87 15.23
 11 -13 -6 24.38 18.89
 13 11 6 4.63 19.79
 13 11 6 5.61 16.68
 12 -13 1 -2.4 14.08
 12 -13 -1 -11.37 15.83
 13 12 -1 15.39 7.62
 13 12 1 2.86 10.24
 12 -13 1 36.41 16.8
 -13 -12 1 12.13 10.73
 -13 -12 -1 4.36 12.24
 -13 -12 -1 -0.57 8.92
 13 12 1 10.03 9.05
 12 -13 -1 -5.16 13.73
 13 12 -1 11.42 12.28
 -13 -12 -1 13.83 13.04
 12 -13 1 17.02 13.2
 -13 -12 1 0.97 11.16
 -12 13 1 13.08 13.78
 13 12 1 4.89 12.98
 -12 13 1 -1.11 12.96
 -12 13 -1 -1.03 11.99
 -12 13 -1 26.74 15.46
 -12 13 -3 -5.6 17.65
 12 -13 -3 41.57 15.21
 -13 -12 3 -6.13 9.34
 12 -13 3 -11.49 17.69
 -12 13 -3 11.92 12.54
 12 -13 -3 14.57 15.73
 13 12 3 4.21 12.73
 -13 -12 3 -9.86 10.07
 -12 13 -3 3.4 10.99
 -13 -12 -3 -12.31 12.39
 12 -13 -3 7.28 13.44
 -13 -12 3 6.63 3.15
 13 12 3 2.63 13.2
 -12 13 3 13.9 15.01
 13 12 -3 19.87 10.2
 -13 -12 -3 0.62 12.87
 -12 13 3 17.24 12.35
 12 -13 3 9.73 14.04
 13 12 3 7.92 14.54
 -13 -12 3 -9.46 5.65
 12 -13 -5 -9.58 13.61
 -13 -12 -5 19.17 17.01
 -12 13 -5 7.5 19.9
 -12 13 -5 6.86 18.88
 -12 13 5 -1.56 16.23
 -13 -12 5 -10.45 10.99
 -13 -12 -5 -18.75 16.82
 -13 -12 5 -8.71 10.4
 12 -13 -5 26.9 18.45
 13 12 5 0.8 17.6
 -12 13 5 11.2 11.79
 -13 -12 5 15.3 10.68
 13 12 5 34.52 16.8
 12 -13 5 -2 15.54
 -13 -12 -5 -35.84 15.23
 13 -13 0 -19.2 16.08
 -13 -13 0 8.21 6.51
 -13 -13 0 0.53 11.94
 13 -13 0 -6.83 13.83
 13 13 0 18.26 13.05
 -13 13 0 16.26 12.26
 -13 -13 0 -5.45 12.89
 13 13 0 -5.2 8.24
 -13 13 0 -7 14.79
 -13 13 -2 1.5 17.14
 13 -13 -2 -8.58 15.43
 13 13 2 2.2 11.04
 -13 -13 2 4.18 10.36
 13 -13 2 19.08 13.72
 -13 13 -2 -1.1 12.69
 13 -13 2 0.67 15.14
 -13 -13 -2 -2.46 11.11
 13 13 -2 3.68 5.21
 13 13 -2 3.57 11.22
 13 13 2 2.46 11.2
 13 -13 2 5.88 18.05
 -13 -13 -2 5.34 13.97
 -13 13 2 8.47 15.1
 -13 -13 2 10.79 11.07
 13 13 -2 3.75 12.98
 -13 13 2 -3.13 13.34
 13 -13 -2 -10.93 15.14
 13 -13 -2 -22.92 14.75
 -13 -13 -4 52.14 14.85
 13 -13 -4 24.62 14.39
 -13 13 -4 40.7 20.89
 13 -13 4 27.83 20.73
 -13 -13 4 54.92 10.75
 -13 -13 4 29.23 6.69
 -13 -13 -4 53.07 15.71
 13 13 4 28.15 15.84
 13 -13 -4 25.01 17.11
 -13 13 -4 29.42 11.21
 -13 13 4 28.79 17.43
 13 13 -4 37.76 10.06
 -13 13 4 32.34 16.82
 -13 -13 -4 20.39 16.89
 -13 13 4 40.03 12.62
 -13 -13 4 30.58 7.48
 13 -13 4 14.85 15.16
 13 13 4 38.93 16.17
 -13 -13 4 40.46 11.71
 13 13 6 26.54 20.24
 -13 -13 -6 -10.23 16.2
 -13 -13 -6 13.16 18.55
 13 -13 -6 14.72 19.87
 13 13 6 -1.7 17.35
 -13 13 6 3.4 16.85
 13 -13 6 31.95 17.1
 14 -13 -1 0.69 15.86
 13 14 1 11.46 10.11
 14 -13 1 8.01 17.04
 14 -13 1 -8.97 14.85
 -13 -14 -1 9.5 9.22
 -13 -14 1 -9.07 11.87
 -13 -14 1 3.42 3.82
 -13 -14 -1 7.49 12.04
 13 14 -1 5.72 12.55
 13 14 -1 -4.78 12.01
 13 14 -1 10.78 6.58
 14 -13 1 -1.2 14.32
 -13 -14 1 9.06 3.52
 -13 -14 -1 -0.63 13.81
 -14 13 1 8.72 13.63
 -13 -14 1 1.06 12.2
 14 -13 -1 43.5 14.74
 -14 13 1 20.27 14.6
 -14 13 -1 39.26 16.49
 -14 13 -1 -9.23 13.56
 13 14 3 4.32 12.7
 14 -13 -3 7.07 14.87
 -14 13 -3 9.69 13.41
 -13 -14 3 3.61 11.74
 14 -13 3 27.94 16.92
 -13 -14 3 -7.11 9.83
 -13 -14 -3 1.07 13.8
 -14 13 -3 9.42 12.21
 -13 -14 3 -2.31 4.13
 13 14 3 -3.8 13.28
 14 -13 -3 -17.78 16.09
 14 -13 -3 22.92 15.03
 13 14 -3 0.43 10.81
 -14 13 3 -12.67 17.38
 -14 13 3 -14.21 12.84
 14 -13 3 26.79 15.38
 -13 -14 3 -2.2 2.67
 -13 -14 -3 -3.93 13.04
 13 14 3 14.09 14.57
 -14 13 -5 -22.01 22.23
 -14 13 5 -1.65 17.01
 -13 -14 -5 13.81 17.33
 14 -13 -5 1.67 18.13
 13 14 5 5.73 17.91
 -13 -14 -5 33.94 16.07
 -13 -14 -5 18.98 18.93
 14 -13 5 5.83 16.7
 13 14 5 5.69 16.89
 14 -12 0 8.49 15.68
 12 14 0 21.25 13.46
 -12 -14 0 16.12 7.93
 -12 -14 0 9.24 11.29
 -12 -14 0 21.88 12.57
 -14 12 0 17.29 13.65
 14 -12 0 1.75 13.7
 12 14 0 8.1 12.77
 -14 12 0 -14.46 15.01
 12 14 0 5.61 7.96
 -14 12 -2 3.8 17.1
 -12 -14 2 32.67 10.49
 -12 -14 2 15.75 4.67
 14 -12 -2 39.27 15.44
 -14 12 -2 13.7 13.04
 14 -12 2 42.54 14.95
 12 14 2 26.93 11.55
 -12 -14 2 9.04 3.95
 -12 -14 -2 41.86 12.13
 12 14 -2 21.94 11.33
 14 -12 -2 11.7 14.33
 12 14 -2 24.24 12.25
 -12 -14 -2 45.53 14.32
 14 -12 -2 28.01 14.91
 -12 -14 2 16.55 12.16
 12 14 2 15.67 11.64
 -14 12 2 24.96 14.16
 14 -12 2 35.43 14.41
 14 -12 2 43.13 18.17
 -14 12 2 26.89 12.42
 12 14 2 19.57 13.7
 -12 -14 4 198.39 16.81
 12 14 4 214.58 20.81
 -14 12 -4 206.86 23.49
 14 -12 -4 215.17 17.86
 -12 -14 4 162.97 12.83
 -12 -14 -4 242.22 19.3
 -12 -14 4 145.77 10.53
 -12 -14 4 189.07 14.3
 -12 -14 -4 185.07 19.77
 -14 12 -4 197.42 16.09
 12 14 -4 191.15 14.93
 -12 -14 -4 160.55 20.35
 -14 12 4 189.64 16.36
 14 -12 -4 222.66 20.95
 12 14 4 213.9 20.43
 14 -12 4 150.09 20.86
 14 -12 4 223.01 20.73
 12 14 6 0.86 17.28
 -14 12 6 -6.78 17.3
 14 -12 -6 4.52 18.85
 -12 -14 -6 28.24 18.08
 12 14 6 18.11 20.71
 -12 -14 -6 -21.57 16.79
 14 -12 6 -29.26 18.4
 -14 11 -1 7.71 12.43
 -11 -14 1 -2.35 6.49
 -14 11 -1 -14.18 16.31
 -11 -14 1 0.69 5.41
 14 -11 -1 5.56 15.13
 11 14 -1 -10.61 12.15
 11 14 1 2.23 8.98
 -11 -14 -1 -4.39 9.74
 14 -11 1 10.47 17.15
 -11 -14 1 -10.79 10.97
 -14 11 1 3.78 13.33
 11 14 1 -18.52 13.67
 11 14 -1 6.65 4.48
 11 14 -1 -9.72 11.94
 -11 -14 -1 7.93 11.07
 14 -11 1 -15.36 13.62
 -11 -14 -1 26.13 13.04
 -14 11 1 -18.25 13.6
 -11 -14 1 -8.06 12.29
 14 -11 1 7.56 13.51
 14 -11 -1 28.35 13.97
 11 14 1 -11.77 12.8
 -11 -14 -3 -8.01 12.11
 14 -11 -3 -9.62 13.46
 -11 -14 3 27.61 12.52
 14 -11 3 19.79 15.92
 11 14 -3 8.43 11.07
 -11 -14 3 21.13 8.27
 -11 -14 -3 1.08 13.46
 -14 11 -3 16.42 11.75
 11 14 3 13.17 13.65
 14 -11 -3 9.93 14.58
 -11 -14 3 3.21 5.99
 11 14 -3 22.72 10.61
 -14 11 3 -10.05 11.76
 14 -11 3 2.47 14.07
 -14 11 -3 1.19 12.75
 -14 11 -5 49.89 21.11
 11 14 5 6.97 16.71
 -11 -14 5 51.1 13.59
 -11 -14 5 26.13 11.71
 14 -11 5 38.63 18.35
 14 -11 -5 53.22 17.64
 -11 -14 -5 32.63 17.37
 -14 11 5 39.85 19.77
 -14 11 5 8.14 10.75
 -14 11 -5 26.57 10.37
 -11 -14 -5 19.3 16.8
 11 14 5 70.84 18.65
 -11 -14 -5 28.99 15.04
 -14 11 5 15.51 16.71
 14 -11 5 14.41 16.17
 -14 10 0 17.6 14.95
 10 14 0 18.67 7.21
 14 -10 0 39.7 15.69
 10 14 0 14.67 12.59
 -10 -14 0 18.01 8.61
 14 -10 0 42.15 14.07
 -10 -14 0 38.27 11.81
 -10 -14 0 23.42 13
 -14 10 0 7.09 12.77
 10 14 0 6.89 11.78
 -14 10 -2 13.24 15.73
 10 14 2 26.31 12.48
 14 -10 -2 3.13 13.43
 -14 10 -2 0.55 12.44
 -10 -14 2 11.71 5.78
 -10 -14 -2 6.19 11.11
 -10 -14 2 29.34 9.72
 10 14 2 17.93 11.88
 10 14 -2 27.9 11.97
 10 14 -2 41.33 12
 14 -10 2 -7.98 16.09
 -10 -14 -2 -5.07 12.59
 14 -10 -2 26.05 13.75
 14 -10 2 18.31 13.37
 -10 -14 2 9.68 11.86
 -14 10 2 25.99 12.26
 14 -10 2 23.89 14.15
 -14 10 -4 575.38 34.53
 14 -10 4 555.09 33.15
 -10 -14 -4 511.64 32.04
 14 -10 -4 531.95 32.59
 14 -10 -4 574.86 33.01
 -10 -14 4 537.33 28.26
 -14 10 4 579.84 34.15
 -10 -14 -4 575.41 33.45
 10 14 -4 577 28.98
 -14 10 4 563.06 28.87
 -10 -14 4 584.16 30.45
 14 -10 -4 554.67 29.47
 -14 10 -4 546.95 35.95
 -14 10 -4 552.67 29.55
 10 14 4 623.52 32.55
 -10 -14 4 563.14 27.9
 -10 -14 -4 539.1 31.41
 14 -10 4 535.74 32.28
 10 14 4 615.02 33.08
 14 -10 6 -38.08 18.22
 -14 10 -6 -18.5 22.32
 10 14 6 -31.18 21.07
 10 14 6 -10.69 17.01
 -10 -14 -6 1.74 18.25
 14 -10 -6 6.86 18.61
 -14 10 6 -8.77 16.32
 -10 -14 -6 -12.22 18.18
 -10 -14 -6 -23.96 16.52
 -14 9 -1 18.88 12.15
 -14 9 -1 15.96 15.88
 9 14 1 24.2 11.57
 -9 -14 -1 10.2 12.78
 14 -9 -1 4.45 14.09
 14 -9 1 22.37 14.97
 -9 -14 -1 9.28 10.44
 -9 -14 1 19.76 10.26
 9 14 1 12.23 12.51
 9 14 -1 33.45 12.13
 14 -9 1 28.24 13.72
 -14 9 1 12.2 13.08
 -9 -14 1 16.04 11.72
 14 -9 1 21.08 12.89
 -9 -14 1 24.71 8.12
 -9 -14 -1 4.39 10.64
 -14 9 1 8.33 12.6
 -9 -14 -3 18.13 12.51
 14 -9 -3 12.76 12.11
 -9 -14 3 14.14 8.06
 14 -9 -3 14.19 13.82
 -9 -14 -3 2.18 13.28
 9 14 -3 20.89 10.12
 -14 9 -3 16.54 11.62
 14 -9 -3 12.37 13.34
 9 14 3 9.42 13.11
 14 -9 3 11.88 15.72
 -9 -14 -3 24.06 14.47
 9 14 -3 3 10.61
 -14 9 3 13.59 10.3
 -9 -14 3 16.55 7.36
 14 -9 3 8.4 13.77
 -9 -14 3 2.3 12.67
 -14 9 -3 25.56 13.12
 14 -9 5 7.17 16.3
 -14 9 -5 29.99 10.34
 -14 9 -5 -3.83 20.01
 -9 -14 5 7.25 13.72
 9 14 -5 31.2 12.4
 -14 9 -5 48.22 19.49
 9 14 5 26.68 16.33
 -9 -14 5 16.46 12.25
 14 -9 5 -14.97 17.76
 9 14 5 -4.86 18
 -9 -14 -5 8.26 16.27
 14 -9 -5 44.2 16.75
 -14 9 5 11.57 18
 -9 -14 5 30.64 8.46
 -14 9 5 26.87 8.89
 -9 -14 5 20.63 6.49
 -9 -14 -5 41.13 15.13
 9 14 -5 17.56 10.7
 -9 -14 -5 12.57 16.63
 -14 9 7 20.37 16.92
 -14 8 0 120.25 17.28
 8 14 0 158.08 14.34
 8 14 0 157.3 10.56
 -8 -14 0 166.44 12.77
 8 14 0 172.98 15.8
 14 -8 0 118.87 15.96
 14 -8 0 130.29 17.67
 -8 -14 0 147.07 15.78
 -8 -14 0 191.3 14.32
 -14 8 0 184.27 15.91
 -14 8 -2 -16.95 17.2
 14 -8 -2 8.69 12.13
 -14 8 -2 13.31 11.85
 8 14 2 10.37 12.17
 -8 -14 2 -4.92 8.17
 -8 -14 2 -2.34 11.9
 -8 -14 -2 -4.53 11.64
 14 -8 -2 -13.55 14.05
 8 14 2 2.76 11.74
 14 -8 -2 10.75 12.67
 14 -8 2 1.7 13.06
 8 14 -2 -8.96 10.06
 -8 -14 2 1.35 8.45
 8 14 -2 -4.04 11.29
 14 -8 2 2.76 13.05
 -14 8 -2 3.98 11.85
 14 -8 2 -0.75 15.88
 -14 8 2 -7.02 11.08
 14 -8 4 114.95 16.45
 -8 -14 4 138.63 15.47
 14 -8 -4 112.55 16.61
 -14 8 -4 123.03 20.7
 14 -8 -4 140.66 12.03
 -14 8 -4 107.33 19.11
 8 14 4 115.22 15.93
 14 -8 -4 89.39 16.59
 -8 -14 -4 109.92 17.37
 -8 -14 4 75.91 6.22
 8 14 4 110.5 17.73
 -8 -14 -4 92.24 16.41
 -8 -14 -4 105.47 15.19
 -14 8 4 123.05 18.77
 -8 -14 4 122.92 12.54
 -8 -14 4 81.94 6.75
 -8 -14 4 122.34 9.4
 14 -8 4 113.8 18.13
 -14 8 4 108.14 10.62
 8 14 -4 112.9 13
 8 14 -6 2.75 14.41
 14 -8 6 13.53 17.01
 -14 8 -6 9.12 21
 8 14 6 12.7 17.1
 14 -8 6 73.37 20.48
 -14 8 -6 22.13 19.47
 -8 -14 -6 36.89 18.44
 14 -8 -6 57.8 17.93
 -14 8 6 0.75 15.43
 8 14 6 43.11 20.88
 -8 -14 -6 33.13 15.62
 -14 8 6 49.6 19.99
 -8 -14 -6 27.88 17.41
 -8 -14 6 19.92 14.34
 -14 7 1 63.83 13.38
 -14 7 -1 71.96 13.3
 -14 7 -1 81.45 16.21
 -7 -14 -1 74.31 11.38
 14 -7 1 57.51 12.92
 7 14 1 62.15 13.66
 14 -7 -1 50.3 13.71
 14 -7 1 73.98 16.73
 7 14 -1 52.56 11.96
 7 14 1 80.09 12.38
 14 -7 1 49.23 13.72
 -7 -14 -1 61.65 11.59
 -7 -14 -1 72.99 13.92
 -7 -14 1 60.65 12.99
 -7 -14 1 76.99 10.63
 7 14 -1 72.02 11.15
 7 14 3 5.61 14.06
 -14 7 -3 9.12 14.64
 14 -7 3 15.51 14.24
 7 14 -3 -3.57 11.04
 -7 -14 3 4.55 9.66
 -14 7 -3 18.21 12.81
 -7 -14 3 15.11 6.52
 -7 -14 -3 32.36 13.82
 14 -7 -3 3.05 13.12
 7 14 -3 19.96 9.17
 -7 -14 -3 -2.81 11.88
 14 -7 -3 7.34 10.27
 -14 7 -3 19.99 11.67
 -14 7 3 18.19 14.68
 -7 -14 -3 1.27 13.03
 -14 7 3 5.97 8.97
 14 -7 3 -1.17 13.51
 -7 -14 3 -0.48 12.85
 14 -7 -3 16.29 12.95
 14 -7 5 12.85 15.92
 -7 -14 -5 13.57 14
 -7 -14 5 30.8 14.26
 -14 7 -5 12.34 18.63
 -14 7 -5 -19.41 10.7
 14 -7 -5 2.79 5.67
 7 14 5 15 15.37
 -7 -14 5 -9.2 12.42
 7 14 -5 -8.11 12.52
 -7 -14 -5 14.95 16.42
 14 -7 -5 -2.75 15.65
 -7 -14 5 4.07 8.52
 7 14 5 -3.22 17.86
 14 -7 5 -9.69 18.42
 -7 -14 -5 8.86 15.31
 -14 7 -5 6.44 17.6
 -14 7 5 -3.96 17.9
 7 14 -5 -14.62 11.95
 -7 -14 5 -1.85 2.89
 -7 -14 -7 -5.15 17.54
 -7 -14 -7 4.08 16.4
 14 -7 -7 21.66 19.04
 -14 7 7 -8.4 16.2
 -14 6 0 22.78 13.94
 -6 -14 0 5.9 9.79
 14 -6 0 14.19 10.91
 6 14 0 27.44 11.02
 14 -6 0 31.54 13.77
 6 14 0 17.17 6.3
 -6 -14 0 17.64 9.96
 6 14 0 5.93 11.99
 -6 -14 0 4.98 11.72
 -6 -14 2 9.44 7.74
 -14 6 -2 28.83 15.35
 14 -6 -2 0.39 10.78
 -6 -14 2 8.33 9.46
 6 14 2 24.52 12.14
 -6 -14 -2 17.51 12.52
 6 14 2 6.7 11.61
 14 -6 -2 38.35 13.74
 14 -6 -2 23.88 11.58
 -14 6 -2 7.2 12.08
 14 -6 2 -10.55 13.04
 -14 6 2 -7.1 13.29
 6 14 -2 8.69 11.94
 -14 6 -2 0.98 11.39
 14 -6 2 14.9 12.94
 -6 -14 2 -6.14 12.22
 -14 6 2 -6.41 10.56
 14 -6 4 -5.11 14.16
 -6 -14 4 0.53 14.16
 -6 -14 4 0.76 4.25
 -14 6 -4 -15.52 16.98
 -14 6 -4 -3.46 16.01
 14 -6 4 -8.28 15.39
 -6 -14 -4 -14.22 14.65
 6 14 4 11.45 13.56
 -6 -14 4 9.59 4.96
 6 14 4 -5.42 15.56
 14 -6 -4 -6.29 14.05
 -14 6 4 2.05 15.24
 6 14 -4 0.92 11.57
 -6 -14 4 10.42 11.14
 14 -6 -4 4.55 13.61
 -14 6 4 0.19 6.13
 -6 -14 -4 -3.34 13.57
 14 -6 -4 -8.03 6.93
 -6 -14 4 -0.17 4.58
 -14 6 -4 -3.43 10.9
 -6 -14 -4 -0.61 12.16
 -14 6 -6 6.35 19.05
 -6 -14 6 -6.06 15.24
 14 -6 6 -19.11 17.21
 -14 6 -6 18.08 20.93
 6 14 -6 -5.94 15.17
 -14 6 6 10.5 14.75
 6 14 6 -25.25 16.74
 14 -6 -6 14.86 16.85
 6 14 6 25.1 19.83
 -14 6 6 19.89 18.73
 -6 -14 6 10.15 14.67
 -6 -14 -6 -16.2 18.24
 -6 -14 -6 0.77 16.03
 14 -6 6 -4.56 19.63
 -6 -14 -6 26.67 15.64
 -14 5 1 191.82 15.96
 -14 5 1 129.99 15.29
 -14 5 -1 147.03 17.85
 5 14 -1 181.54 13.34
 14 -5 1 140.61 15.38
 5 14 1 153.82 14.35
 5 14 1 156.47 12.61
 -14 5 -1 158.94 15.84
 -5 -14 -1 182.57 14.38
 -5 -14 -1 182.6 15.02
 14 -5 -1 155.05 16.47
 5 14 1 138.32 15.62
 5 14 -1 156.47 15.72
 14 -5 -1 165.37 15.87
 -5 -14 1 191.44 13.31
 -5 -14 1 154.74 15.74
 -5 -14 3 49.53 13.9
 14 -5 3 51.83 13.52
 -14 5 -3 65.2 15.04
 -5 -14 3 50.2 10.73
 14 -5 3 36.27 14.02
 5 14 3 46.07 14.13
 14 -5 -3 68.55 14.51
 -5 -14 -3 47.75 14.27
 14 -5 -3 54.14 12.93
 5 14 -3 38.26 8.44
 -14 5 -3 56.77 11.86
 -5 -14 -3 38.9 14.11
 -14 5 3 28.25 14.17
 -5 -14 3 49.92 7.13
 5 14 3 54.2 13.86
 5 14 -3 45.02 12.31
 -5 -14 -3 43.42 12.63
 -14 5 3 58.84 8.23
 14 -5 -3 41.65 9.05
 -5 -14 5 -13.06 8.36
 14 -5 5 28.36 15.67
 -14 5 -5 -22.06 18.51
 -5 -14 5 9.25 14.79
 -14 5 -5 -14.05 19.6
 -14 5 -5 -10.85 11.32
 14 -5 5 3.94 16.51
 -5 -14 5 -1.35 8.63
 -5 -14 -5 10.44 16.72
 -5 -14 5 -0.53 12.67
 14 -5 -5 -27.05 15.41
 5 14 5 8.97 15.18
 5 14 5 -0.8 17.87
 -5 -14 -5 -25.35 14.71
 -5 -14 -5 -17.59 14.66
 5 14 -5 -19.21 13.72
 5 14 -5 0.47 12.47
 -14 5 5 -13.57 17.64
 5 14 -7 18.75 17.02
 -14 5 7 3.42 19.07
 14 -5 -7 12.79 17.73
 5 14 7 5.76 16.74
 -5 -14 7 3.68 16.73
 -14 5 7 4.29 15.41
 -5 -14 -7 -4.9 16.52
 -5 -14 -7 33.99 16.86
 -14 4 0 86.47 14.77
 14 -4 0 101.69 12.16
 4 14 0 92.2 13.39
 4 14 0 85.63 12.16
 4 14 0 84.3 8.17
 -4 -14 0 95.53 11.73
 -4 -14 0 96.65 12.08
 14 -4 0 94.4 13.66
 -4 -14 0 76.87 13.13
 -14 4 0 66.75 13.19
 4 14 -2 4.13 8.09
 -14 4 -2 12.06 15.54
 4 14 2 -1.12 13.25
 -4 -14 2 -1.06 7.66
 14 -4 2 13.64 11.95
 4 14 2 -1.19 10.35
 -4 -14 -2 -2.35 12.19
 14 -4 -2 -21.9 13.4
 -4 -14 2 20.81 10.5
 14 -4 -2 12.16 10.69
 -14 4 -2 5.81 11.9
 4 14 2 10.34 12.08
 -14 4 2 1.53 11.58
 -14 4 -2 -0.93 12.39
 -4 -14 -2 13.23 12.53
 4 14 -2 23.33 12.35
 -4 -14 2 10.15 12.17
 -14 4 -2 14.91 11.76
 -14 4 2 8.31 9.45
 -14 4 -4 20.93 11.21
 14 -4 -4 20.64 13.44
 -4 -14 4 26.16 5.89
 14 -4 4 18.93 13.79
 -4 -14 4 37.29 14.94
 -4 -14 -4 10.37 14.38
 -4 -14 -4 24.57 13.18
 -4 -14 4 15.68 11.82
 14 -4 4 45.97 15.5
 -4 -14 4 27.01 5.85
 4 14 4 25.85 15.84
 4 14 4 -4.94 13.36
 -14 4 4 32.88 15.2
 -14 4 4 8.23 3.11
 -14 4 -4 8.05 15.57
 -4 -14 -4 28.85 14.44
 14 -4 -4 20.83 13.91
 4 14 -4 30.61 12.26
 -4 -14 4 15.28 3.54
 -14 4 -4 33.29 17.81
 4 14 -6 0.64 15.5
 -4 -14 6 16.71 14.93
 14 -4 6 29.65 17.81
 4 14 6 48.02 20.09
 -14 4 -6 26.99 20.55
 -4 -14 6 10.79 8.76
 -4 -14 6 -5.65 15.84
 -14 4 -6 -13.37 19.22
 -4 -14 6 -3.22 10.41
 4 14 6 1.75 17.47
 14 -4 6 0.9 18.83
 -4 -14 -6 16.93 18.55
 -14 4 6 -14.92 18.82
 -14 4 6 -8.55 16.84
 -14 4 -6 5.18 10.69
 -4 -14 -6 22.2 15.83
 -4 -14 -6 -0.73 15.66
 14 -4 -6 33.1 15.74
 4 14 -6 -11.81 12.89
 4 14 6 -6.73 16
 14 -3 1 492.87 29.25
 -3 -14 -1 532.16 29.57
 3 14 1 552.14 28.2
 -14 3 1 493.77 29.82
 -14 3 -1 490.94 30.56
 3 14 -1 538.41 29.99
 14 -3 -1 554.09 30.61
 -3 -14 1 510.08 29.98
 -14 3 1 455.78 29.42
 -14 3 -1 480.87 31.27
 3 14 -1 526.37 28.36
 3 14 1 539.74 29.3
 14 -3 1 497.86 30.17
 -3 -14 1 526.31 28.22
 -3 -14 -1 523.69 29.12
 -3 -14 3 29.01 11.69
 -3 -14 3 -15.87 13.69
 -3 -14 3 8.63 3.24
 14 -3 3 2.21 13.23
 3 14 3 17.84 12.04
 -3 -14 -3 -2.14 11.38
 14 -3 -3 0.54 13.01
 -3 -14 -3 20.73 13.63
 -14 3 -3 8.32 13.86
 14 -3 -3 6.94 11.08
 3 14 3 21.34 13.81
 -3 -14 3 7.49 6.22
 3 14 3 3.55 13.56
 -14 3 3 9.35 13.75
 3 14 -3 7.31 6.85
 -3 -14 3 8.13 3.29
 3 14 -3 19.12 12.54
 -14 3 3 9.02 5.78
 -3 -14 -3 13.38 13.08
 -3 -14 -5 14.91 16.2
 14 -3 5 -12.77 15.57
 -3 -14 5 12.48 13.89
 -3 -14 5 -3.15 15.43
 3 14 -5 2.24 13.64
 -3 -14 5 -9.28 8.99
 -14 3 -5 1.54 17.32
 -14 3 -5 -7.44 19.94
 -14 3 -5 6.85 11.04
 14 -3 5 0.77 15.97
 3 14 5 0.75 15.46
 14 -3 -5 8.38 13.42
 3 14 5 26.33 16.82
 -14 3 5 -1.43 16.91
 -3 -14 -5 25.67 14.53
 -3 -14 -5 -3.32 13.95
 3 14 -5 -7.12 12.89
 3 14 5 14.21 14.89
 -14 3 7 27.59 20.15
 14 -3 -7 14.55 16.85
 -3 -14 7 10.04 17.41
 3 14 7 65.4 17.26
 -14 3 7 50.58 18.98
 3 14 -7 40.6 18.02
 -14 3 7 36.65 15.14
 -3 -14 -7 29.74 16.83
 -2 -14 0 181.9 13.37
 14 -2 0 149.09 13.14
 -14 2 0 150.5 15.93
 2 14 0 155.45 11.09
 2 14 0 152.5 13.5
 14 -2 0 153.07 15.39
 2 14 0 150.35 15.6
 -2 -14 0 141.41 16.07
 -14 2 0 147.62 14.97
 -14 2 0 154.34 16.33
 -14 2 2 42.76 10.24
 -2 -14 2 61.08 11.85
 -2 -14 -2 85.64 13.17
 -14 2 -2 54.23 12.6
 2 14 -2 73.2 8.53
 14 -2 -2 63.47 13.99
 -14 2 -2 54.5 16.31
 14 -2 2 46.04 12.73
 2 14 2 53.71 11.57
 -14 2 2 69.42 13.36
 14 -2 -2 44.31 10.08
 -2 -14 2 62.67 8.54
 -14 2 -2 50.65 12.2
 2 14 2 61.42 13.74
 -2 -14 -2 56.31 13.73
 2 14 -2 67.46 12.95
 2 14 2 57.64 11.89
 -2 -14 2 66.45 14.33
 -2 -14 4 -1.5 7.27
 -2 -14 4 -26.02 15.06
 -14 2 -4 -3.26 11.22
 14 -2 4 -13.08 13.83
 -2 -14 -4 25.68 12.82
 -14 2 -4 3.26 14.54
 -2 -14 4 -3.56 12.37
 2 14 4 -3.76 14.16
 14 -2 -4 -6.32 13.08
 14 -2 4 7.1 14.55
 14 -2 4 -13.75 12.2
 -14 2 -4 14.36 17.69
 14 -2 -4 -12.61 12.12
 2 14 4 15.04 15.96
 -14 2 4 24.82 14.56
 -2 -14 -4 20.94 15.15
 -2 -14 -4 -6.13 13.58
 2 14 4 16.99 13.31
 2 14 -4 5.61 13.03
 2 14 4 6.24 13.93
 14 -2 6 -19.33 16.74
 -2 -14 6 -28.85 11.31
 2 14 6 -10.12 19.79
 2 14 -6 -13.58 16.04
 -14 2 -6 50.32 21.06
 2 14 6 -25.22 17.87
 -2 -14 -6 10.29 15.64
 -2 -14 6 -1.37 15.08
 14 -2 6 31.92 19.14
 14 -2 -6 3.64 14.17
 14 -2 6 10.5 13.19
 -14 2 -6 9.68 18.73
 -2 -14 -6 -11.85 17.63
 -2 -14 6 -8.3 16.66
 -14 2 6 -4.75 18.14
 -14 2 6 15.88 16.27
 2 14 6 -18.41 16.74
 -14 2 -6 -22.41 10.96
 -2 -14 -6 -10.66 15.69
 2 14 -6 -18.13 13.5
 -14 1 -1 348.02 24.65
 14 -1 1 377.71 23.17
 -1 -14 -1 408.76 24.8
 1 14 -1 385.85 20.31
 -14 1 1 364.65 24.68
 -1 -14 1 379.78 20.38
 14 -1 -1 381.59 24.37
 14 -1 1 416 24.67
 -14 1 -1 382.32 24.17
 -14 1 1 384.58 24.05
 1 14 -1 450.56 25.03
 -1 -14 -1 352.95 24.3
 -1 -14 1 384.18 24.91
 -14 1 1 435.63 24.02
 -14 1 -1 370.09 25.89
 1 14 1 393.4 22.56
 1 14 -1 417.6 22.16
 1 14 1 380.28 23.95
 -1 -14 -1 374.39 23.78
 -1 -14 1 419.27 22.45
 -1 -14 3 -4.53 14.4
 -14 1 -3 -4.8 13.11
 14 -1 3 -8.06 12.14
 -1 -14 3 40.03 12.87
 -1 -14 -3 -4.81 12.13
 1 14 3 -2.06 12.65
 14 -1 -3 -6.09 12.27
 14 -1 -3 16.62 10.22
 -1 -14 -3 -1.14 13.08
 1 14 3 11.15 14.33
 1 14 3 -8.5 12.85
 -14 1 3 -21.42 12.98
 -1 -14 -3 9 12.42
 -1 -14 3 0.16 6.04
 14 -1 3 -4.2 12.62
 1 14 -3 18.16 12.41
 -14 1 3 1.68 3.93
 -14 1 -3 -8.87 11.63
 1 14 -3 4.73 5.56
 -1 -14 5 32.29 14.21
 -1 -14 5 19.57 9.69
 1 14 -5 19.3 14.6
 -1 -14 5 -4.11 16.32
 -14 1 -5 -18.2 18.11
 -1 -14 -5 -4.5 16.27
 1 14 5 43.25 15.93
 14 -1 5 40.45 15.4
 14 -1 5 3.76 15.81
 14 -1 -5 17.65 12.82
 -14 1 -5 4.65 19.45
 -14 1 -5 20.34 11.61
 14 -1 5 9.88 12.59
 -1 -14 -5 -7.33 14.11
 1 14 5 11.21 16.9
 -14 1 5 26.38 14.29
 -14 1 5 16.21 16.42
 -1 -14 -5 6.45 14.34
 1 14 5 17.3 14.3
 1 14 -5 -11.14 13.87
 1 14 -7 11.34 18.19
 -1 -14 7 -8.09 17.53
 -14 1 7 -4.52 18.15
 -14 1 7 -38.79 21.02
 1 14 7 -17.52 16.58
 -1 -14 -7 -17.8 15.71
 14 -1 -7 6.67 15.56
 -14 1 7 -6.81 14.15
 -14 0 0 42.74 11.54
 0 14 0 44.38 10.5
 0 -14 0 39.06 8.18
 0 -14 0 40.12 10.3
 0 14 0 59.69 8.61
 14 0 0 38.64 9.41
 14 0 0 34.32 13.11
 0 14 0 47.68 12.52
 -14 0 0 47.85 13.52
 0 -14 2 53.32 13.8
 0 14 2 46.49 11.15
 14 0 2 39.36 12.69
 -14 0 2 56.79 9.7
 0 -14 2 40.18 11.73
 -14 0 -2 38.28 12.43
 14 0 2 26.3 11.77
 14 0 2 51.48 12.38
 0 14 2 36.14 11.21
 0 -14 -2 46.42 12.81
 14 0 -2 27.72 12.59
 0 -14 2 49.49 6.66
 0 14 -2 42.39 7.93
 0 -14 -2 19.56 11.3
 -14 0 -2 37.12 11.58
 0 14 2 6.15 12.85
 14 0 -2 39.21 8.92
 -14 0 -2 27.49 12.8
 -14 0 2 14.46 12.4
 0 -14 -2 34.85 13.2
 0 14 -2 35.24 12.91
 0 -14 4 -5.85 8.34
 0 14 4 7.22 12.26
 0 -14 4 -3.92 15.58
 0 -14 4 9.41 13.32
 -14 0 -4 3.91 11.57
 14 0 4 4.36 13.98
 14 0 -4 15.5 13.19
 0 14 4 3.16 13.85
 0 -14 -4 -0.66 14.19
 14 0 4 -2.71 12.95
 0 14 4 -4.85 15.71
 0 14 4 -18.4 13.48
 14 0 -4 19.71 10.54
 -14 0 -4 -12.64 17.39
 0 -14 -4 -11.45 12.93
 0 -14 -4 -1.77 13.1
 -14 0 -4 1.91 15.21
 0 14 -4 -5.05 13.33
 -14 0 4 -6.22 13.89
 0 -14 6 11.98 11.77
 0 14 -6 11.53 16.45
 14 0 6 2.42 16.71
 0 -14 6 9.82 17.74
 0 -14 6 5.08 16.08
 14 0 -6 -6.01 13.51
 0 14 6 -3.49 17.97
 14 0 6 -14.15 18.5
 14 0 6 7.77 14.18
 -14 0 -6 -7.86 19.52
 -14 0 6 11.02 15.17
 -14 0 6 13.56 17.58
 0 -14 -6 6.07 14.98
 -14 0 -6 -5.56 11.54
 0 14 6 1.45 15.83
 0 14 -6 34.82 14.58
 -14 0 -6 -1.01 20.95
 1 -14 -1 31.37 11.43
 -14 -1 -1 35.61 11.39
 -14 -1 -1 24.96 9.67
 -14 -1 1 30.99 11.42
 14 1 1 21.14 10
 -1 14 1 34.75 11.67
 -14 -1 1 20.58 12.45
 -1 14 -1 42.98 8.81
 1 -14 1 46.14 7.57
 -1 14 1 37.78 10.5
 1 -14 -1 8.37 12.54
 -14 -1 -1 30.91 12.82
 14 1 -1 29.96 7.65
 14 1 -1 34.44 12.95
 -1 14 1 30.66 12.48
 -1 14 -1 10.13 11.95
 1 -14 -1 42.81 12.27
 -14 -1 1 36.52 11.01
 -1 14 -1 38.18 7.17
 14 1 1 33.56 12.47
 1 -14 1 22.63 13.37
 -14 -1 -3 5.36 11.32
 1 -14 3 2.44 15.64
 -14 -1 3 27.37 13.02
 14 1 3 26.93 12.4
 -1 14 3 32.34 13.03
 1 -14 3 33.26 12.82
 -14 -1 -3 16 12.93
 -1 14 -3 20.71 5.51
 14 1 -3 23.32 8.49
 14 1 3 29.83 11.75
 1 -14 -3 17.44 13.79
 -1 14 3 23.83 13.22
 -14 -1 3 12.31 2.72
 1 -14 -3 22.78 12.78
 1 -14 3 36.96 8.13
 1 -14 -3 36.95 11.83
 14 1 3 5.5 12.4
 -1 14 -3 55.36 13.62
 -14 -1 3 12.9 3.02
 14 1 -3 20.68 12.1
 -1 14 5 -11.31 13.92
 1 -14 5 19.88 10.62
 1 -14 5 -5.16 17.36
 14 1 5 8.26 13.58
 -1 14 5 -3.77 16.45
 14 1 -5 -10.78 11.9
 1 -14 5 -5.88 15.18
 14 1 5 27.48 16.99
 -14 -1 -5 11.16 16.56
 -14 -1 -5 24.1 12.14
 -1 14 5 -5.66 17.54
 -14 -1 5 12.95 12.8
 -14 -1 5 24.75 15.99
 -14 -1 -5 9.32 18.99
 1 -14 -5 25.9 14.23
 -1 14 -5 19.99 15.15
 -1 14 -5 25.56 15.79
 -14 -1 7 -9.97 18.89
 -1 14 -7 -36.66 18.92
 14 1 -7 -11.07 14.43
 1 -14 7 -4.26 18.14
 -14 -1 7 14.19 17.59
 -1 14 7 -6.31 16.97
 1 -14 -7 0.7 15.28
 14 2 0 432.03 24.41
 2 -14 0 477.04 25.27
 -2 14 0 453.61 25.4
 14 2 0 474.77 27.14
 -14 -2 0 455.99 26.59
 -2 14 0 470.61 26.03
 2 -14 2 38.67 14.89
 14 2 2 31.88 12.32
 -2 14 -2 15.37 7.48
 -14 -2 2 26.26 9.11
 14 2 2 26.38 10.91
 -14 -2 2 16.46 13.09
 -2 14 2 18.53 12.09
 2 -14 2 6.14 12.35
 14 2 -2 15.9 6.59
 2 -14 -2 28.14 13.88
 14 2 -2 12.6 11.82
 -2 14 -2 23.45 7.08
 -2 14 2 15.47 11.56
 -14 -2 2 1.64 5.65
 2 -14 2 8.04 8.12
 14 2 2 16.26 12.88
 -2 14 2 11.07 12.57
 -14 -2 2 11.68 11.3
 2 -14 -2 20.25 12.42
 -2 14 -2 33.23 12.88
 -14 -2 -2 28.55 12.16
 -14 -2 -2 13 11.32
 14 2 -4 0.64 9.19
 2 -14 4 3.52 16.39
 -14 -2 -4 20.56 14.61
 2 -14 4 -11.93 14.35
 -14 -2 -4 1.03 11.84
 14 2 -4 -10.38 12.55
 14 2 4 14.68 14.45
 -2 14 4 -12.94 13.89
 14 2 4 1.15 13.04
 -2 14 4 -1.4 15.46
 -14 -2 4 32.5 13.65
 -2 14 4 3.98 13.51
 -2 14 4 4.87 13.4
 2 -14 -4 1.69 12.79
 14 2 4 31.51 13.26
 -2 14 -4 29.52 14.99
 2 -14 4 10.25 9.22
 -2 14 6 1.45 15.44
 2 -14 6 -7.51 11.94
 -2 14 -6 19.07 17.5
 2 -14 6 19.69 18.94
 -14 -2 -6 -1.02 20.55
 -14 -2 -6 -13.8 18.87
 2 -14 6 -26.02 17.62
 14 2 -6 10.06 12.48
 -2 14 6 35.96 18.02
 14 2 6 16.72 18.94
 -14 -2 6 3.42 14.79
 14 2 6 14.9 14.32
 -14 -2 6 4.98 16.87
 2 -14 -6 -9.45 18.17
 2 -14 -6 3.2 14.69
 -14 -2 -6 30.36 12.16
 -2 14 -6 24.79 16.53
 3 -14 1 109.08 16.59
 14 3 -1 132.77 9.17
 14 3 -1 152.33 9.38
 -14 -3 -1 152.12 14.34
 3 -14 -1 152.16 13.83
 14 3 1 158.38 16.04
 14 3 1 139.53 11.92
 -14 -3 1 135.86 15.86
 3 -14 1 171.72 12.35
 -14 -3 -1 128.74 12.56
 -3 14 1 175.4 14.4
 -14 -3 -1 189.2 15.63
 -3 14 1 173.23 15.7
 -3 14 -1 157.64 12.05
 14 3 -1 157.77 14.29
 -3 14 -1 171.92 16
 -3 14 -1 138.86 11.93
 3 -14 -1 169.94 16.12
 -3 14 1 167.46 14.56
 -14 -3 1 164.12 13.84
 14 3 1 157.26 14.5
 3 -14 3 3.95 15.06
 -14 -3 3 2.14 3.84
 14 3 3 4.81 12
 -14 -3 -3 13.74 11.58
 3 -14 3 6.08 13.5
 -14 -3 3 -13.21 12.97
 14 3 -3 10.35 11.15
 -3 14 3 -5.52 13.34
 -14 -3 -3 16.59 13.37
 14 3 3 -8.42 12.98
 14 3 3 9.71 11.83
 14 3 -3 -2.71 6.95
 -3 14 3 3.13 12.27
 -14 -3 3 4.32 11.84
 -14 -3 3 -4.51 3.1
 3 -14 3 -8.5 9.14
 3 -14 -3 8.33 12.32
 -3 14 -3 -4.13 5.82
 3 -14 5 29.97 11.19
 3 -14 5 17.51 17.65
 14 3 5 -20.55 15.48
 -3 14 5 6.13 16.07
 -14 -3 -5 25.01 16.67
 3 -14 5 1.38 15.51
 14 3 -5 14.55 11.13
 -14 -3 5 19.99 12.38
 -14 -3 5 16.56 15.65
 14 3 5 50.71 14.61
 -3 14 -5 5.5 15.35
 -14 -3 -5 3.26 12.45
 14 3 5 42.85 16.35
 3 -14 -5 30.9 13.95
 -3 14 5 2.69 14.8
 -3 14 5 8.36 13.73
 -3 14 -5 22.77 16.79
 -14 -3 -7 32.09 13.15
 3 -14 7 35.71 18.93
 -14 -3 7 -22.01 18
 14 3 7 -18.62 16.32
 -3 14 -7 8.92 18.87
 -3 14 7 -9.44 16.17
 -3 14 -7 -21.41 17.52
 4 -14 0 1.29 10.21
 -14 -4 0 -3.62 10.37
 14 4 0 10.86 6.15
 14 4 0 25.05 12.43
 -4 14 0 9.25 9.88
 -14 -4 0 3.03 11.99
 -4 14 0 24.49 10.05
 14 4 0 -5.01 10.86
 4 -14 0 2.64 13.69
 4 -14 2 46.49 15.85
 14 4 2 104.36 12.95
 -4 14 2 84.2 12.66
 -4 14 -2 81.61 9.52
 4 -14 -2 99.64 12.06
 -14 -4 -2 73.07 11.97
 14 4 -2 48.02 5
 -14 -4 -2 69.1 12.62
 -14 -4 2 81.6 13.06
 -4 14 2 91.2 13.4
 14 4 2 82.22 14.19
 14 4 -2 71.91 11.85
 -14 -4 2 75.71 7.55
 4 -14 2 104.55 10.42
 -4 14 2 89.05 13.11
 -14 -4 2 58.6 11.43
 14 4 2 65.32 11.49
 4 -14 -2 59.33 13.12
 4 -14 2 80.43 14.2
 -4 14 -2 67.4 14.68
 -4 14 -2 64.28 8.64
 4 -14 4 -0.76 16.71
 14 4 4 -27.17 14.38
 4 -14 4 -5.11 13.92
 -14 -4 -4 2.45 15.01
 14 4 -4 -6.47 8.45
 14 4 4 -1.22 14.09
 -14 -4 4 -6.76 11.4
 -14 -4 -4 -15.67 12.36
 -4 14 4 38.03 15.06
 -14 -4 4 0.91 9.3
 -14 -4 4 11.55 12.35
 -4 14 4 22.51 13.76
 -4 14 4 -23.68 13.52
 14 4 -4 -3.15 10.77
 4 -14 -4 -2.14 12.47
 14 4 4 -6.15 12.84
 4 -14 4 8.31 10.53
 -4 14 -4 -10.12 15.71
 14 4 6 41.4 19.52
 4 -14 6 23.83 13.46
 4 -14 6 30.99 19.19
 -4 14 6 30.16 16.05
 -14 -4 -6 13.71 18.82
 14 4 -6 5.22 12.24
 4 -14 6 9.69 17.69
 -14 -4 6 9.89 13.55
 4 -14 -6 5.21 18.22
 -4 14 6 17.77 18.76
 -14 -4 6 27.09 14.37
 -4 14 6 29.08 20.2
 -14 -4 6 17.3 16.26
 14 4 6 0.7 15.18
 4 -14 -6 23.27 14.11
 -4 14 -6 5.63 17.9
 -4 14 -6 -6.81 17.77
 -14 -4 -6 9.32 12.52
 14 5 1 -5.34 10.93
 -14 -5 -1 -10.67 8.34
 -14 -5 -1 -0.4 10.18
 14 5 1 10.76 8.08
 5 -14 -1 8.33 10.79
 5 -14 1 2.28 10.01
 -14 -5 1 -0.32 8.98
 -14 -5 1 9.02 12.87
 14 5 -1 1.78 10.21
 -5 14 1 -2.71 10.71
 -5 14 1 3.26 11.39
 -5 14 1 9.91 11.57
 -5 14 -1 8.34 8.67
 -5 14 -1 7.83 9.24
 -14 -5 1 13.19 9.84
 5 -14 -1 6.25 13.21
 5 -14 3 34.42 14.18
 5 -14 3 43.37 16.99
 -14 -5 -3 24.6 11.82
 -14 -5 -3 39 12.67
 14 5 -3 28.61 5.63
 14 5 3 35.29 12.46
 -5 14 3 27.57 14.17
 -14 -5 3 28.26 11.55
 14 5 3 22.76 13.35
 14 5 -3 14.71 10.77
 14 5 3 27.11 11.96
 -5 14 3 38.92 12.49
 -14 -5 3 19.24 5.21
 5 -14 3 22.78 10.68
 5 -14 -3 42.6 12.74
 -5 14 -3 33.71 6.69
 -5 14 -3 58.96 14.92
 -14 -5 3 31.81 11.22
 5 -14 5 33.32 12.98
 5 -14 5 25.58 18.92
 14 5 5 14.91 14.76
 -5 14 -5 42.3 17.29
 -14 -5 -5 13.15 16.42
 5 -14 5 35.18 16.65
 14 5 -5 12.41 10.7
 14 5 5 35.78 17.49
 -14 -5 5 24.08 13.28
 -5 14 5 62.06 16.82
 5 -14 -5 13.31 17.21
 -14 -5 5 19.79 11.93
 -5 14 5 59.67 19.04
 -5 14 5 -1.38 15.21
 -14 -5 5 38.09 14.96
 -5 14 5 30.82 13.72
 14 5 5 39.69 15.32
 -14 -5 -5 38.66 13.62
 5 -14 -5 24.08 13.45
 -5 14 -5 54.97 18.17
 5 -14 7 -16.77 14.91
 -5 14 7 2.38 16.51
 -14 -5 -7 -31.76 14.11
 -14 -5 7 -4.41 17.84
 14 5 7 16.33 16.59
 -5 14 -7 14.51 17.93
 6 -14 0 101.34 15.51
 14 6 0 101.54 7.33
 14 6 0 88.89 14.79
 6 -14 0 138.04 13.58
 -14 -6 0 105.45 11.61
 -14 -6 0 106.45 12.47
 -6 14 0 115.17 13.01
 -6 14 0 123.74 13.07
 14 6 0 99.72 12.34
 -14 -6 0 117.24 13.78
 -6 14 0 99.58 15.24
 14 6 2 234.05 17.76
 6 -14 2 286.38 17.9
 6 -14 2 228.98 22.43
 -14 -6 -2 241.05 17.93
 6 -14 2 262.96 19.53
 14 6 -2 236.67 17.6
 6 -14 -2 291.69 19.29
 -14 -6 2 232.8 17.04
 14 6 2 239.52 18.85
 -6 14 -2 260.69 17.06
 -14 -6 2 251.73 19.13
 -6 14 2 284.34 19.88
 6 -14 -2 267.87 19.89
 -14 -6 2 268.58 15.66
 -6 14 2 262.74 19.63
 14 6 2 256.86 20.48
 -14 -6 -2 306.77 19.4
 -6 14 2 275.58 20.02
 -6 14 -2 253.99 15.88
 -6 14 -2 286.03 21.39
 -6 14 4 -18.13 13.3
 14 6 4 3.08 12.8
 6 -14 4 -9.53 15.36
 -14 -6 -4 7.31 14.13
 14 6 -4 1.63 10.63
 14 6 4 5.59 14.23
 -6 14 4 13.16 14.6
 6 -14 -4 -12.67 14.75
 -14 -6 4 -6.3 10.73
 -6 14 -4 -5.69 4.76
 -14 -6 -4 -27.97 13.21
 -6 14 4 -2.13 12.65
 -6 14 -4 1.11 4.33
 14 6 -4 8.14 7.84
 -14 -6 4 -7.87 11.96
 14 6 4 19.19 14.48
 6 -14 4 -17.08 18.04
 -14 -6 4 0.78 8.47
 6 -14 -4 19.31 12.72
 6 -14 4 -5.66 11.42
 -6 14 -4 -3.66 16.78
 6 -14 6 34.69 18.66
 6 -14 6 26.05 13.9
 -14 -6 -6 55.12 14.29
 -14 -6 6 39.26 13.38
 14 6 -6 68.04 12.78
 -14 -6 -6 44.44 19.26
 14 6 6 -6.23 19.56
 14 6 6 63.61 17.41
 6 -14 -6 55.02 18.86
 -6 14 6 22.71 18.88
 -6 14 6 12.08 16.3
 -14 -6 6 57.78 14.49
 -6 14 -6 32.11 18.97
 -6 14 6 90.27 21.53
 -14 -6 6 41.14 15.95
 -14 -6 -6 8.86 17.94
 14 6 6 65.99 17.06
 6 -14 -6 51.53 13.75
 -6 14 -6 26.86 18.98
 14 7 1 23.97 10.86
 -7 14 1 43.4 11.78
 -14 -7 1 38.12 9.76
 14 7 1 42.85 8.72
 7 -14 -1 60.74 11.7
 -7 14 -1 45.03 10.07
 14 7 -1 50.6 12.69
 -14 -7 -1 58.74 12.62
 -14 -7 1 43.83 10.12
 -7 14 1 31.45 12.4
 7 -14 1 42.29 11.49
 14 7 -1 39.85 10.59
 -7 14 1 70.72 12.78
 -14 -7 -1 28.52 8.57
 -7 14 -1 38.74 10.86
 7 -14 -1 45.28 14.28
 -7 14 -3 1.17 6.94
 7 -14 3 -13.77 16.89
 -14 -7 -3 -0.49 12.27
 -7 14 -3 -1.57 10.2
 7 -14 -3 49.13 12.95
 7 -14 3 -5.71 14.46
 -14 -7 -3 19.65 12.06
 14 7 -3 9.33 9.86
 14 7 3 5.54 12.92
 14 7 3 -3.18 11.92
 7 -14 -3 -0.64 13.96
 -7 14 3 3.09 14.47
 -14 -7 3 13.13 10.48
 14 7 -3 -0.69 3.44
 14 7 3 31.23 13.88
 -14 -7 3 12.69 9.78
 7 -14 3 -5.04 11.34
 -14 -7 3 10.15 6.58
 -7 14 3 11.83 11.66
 7 -14 -3 4.7 12.56
 -7 14 -3 11.19 15.91
 -7 14 -5 91.01 20.13
 7 -14 5 52.38 14.8
 -14 -7 5 83.72 13.75
 -7 14 -5 120.36 19.13
 7 -14 5 35.61 19.74
 14 7 -5 92.8 11.86
 14 7 5 78.69 16.71
 7 -14 5 101.49 18.76
 -14 -7 -5 77.38 18.27
 14 7 5 70.7 18.49
 7 -14 -5 59.15 18.47
 -7 14 5 98.78 18.43
 -14 -7 5 80.96 12.43
 -14 -7 -5 57.66 17.41
 -14 -7 5 58.04 13.94
 -7 14 5 91.96 14.66
 14 7 5 89.43 17.65
 -14 -7 -5 100.96 15.11
 7 -14 -5 107.17 14.94
 -7 14 5 72.94 16.76
 -7 14 -7 0.87 18.92
 7 -14 7 20.84 15.78
 -14 -7 -7 17.5 13.99
 14 7 7 -0.84 18.13
 -14 -8 0 19.64 11.69
 8 -14 0 34.44 13.58
 -14 -8 0 18.28 4.17
 -14 -8 0 35.01 9.44
 14 8 0 21.06 12.81
 14 8 0 25.5 4.23
 8 -14 0 36.53 11.84
 -14 -8 0 2.25 11.4
 -8 14 0 32.94 11.37
 14 8 0 29.63 10.32
 -8 14 0 12.81 13.43
 14 8 2 27.2 11
 -8 14 -2 47.09 10.95
 14 8 2 40.02 11.7
 8 -14 2 30.85 14.49
 -14 -8 -2 36.98 12.72
 -14 -8 -2 36.45 11.15
 8 -14 -2 38.64 12.59
 14 8 -2 35.31 10.08
 8 -14 -2 42.91 14.8
 -8 14 2 36.09 14.04
 -14 -8 -2 15.73 13.07
 14 8 2 36.81 13.65
 8 -14 2 13.6 11.64
 -14 -8 2 49.82 8.13
 -14 -8 2 60.85 12.23
 -8 14 2 58.8 12.23
 -8 14 2 54.99 13.59
 -14 -8 2 22.68 8.78
 -8 14 -2 19.78 16.18
 8 -14 -2 19.62 13.41
 -8 14 -4 -1.57 18.92
 -14 -8 4 -4.98 4.6
 8 -14 4 13.87 18.24
 -14 -8 -4 6.88 15.99
 14 8 -4 -1.94 7.18
 -14 -8 4 2.73 10.22
 8 -14 4 1.44 15.33
 14 8 4 -3.73 13.28
 -14 -8 -4 9.21 14.18
 14 8 4 0.64 14.85
 8 -14 -4 4.32 15.52
 -8 14 -4 -3.46 7
 -8 14 4 10.96 16.03
 -14 -8 4 -1.79 7.46
 -8 14 4 4.06 14.6
 -14 -8 -4 11.47 13.15
 -14 -8 4 5.54 11.02
 -8 14 4 15.01 12.55
 14 8 4 -1.41 15.03
 -8 14 -4 4.01 5.9
 8 -14 4 20.89 13.06
 8 -14 -4 12.1 13.06
 -8 14 -6 -7.87 20.03
 8 -14 6 35.33 14.82
 8 -14 -6 22.57 19.07
 -14 -8 -6 9.44 14.06
 8 -14 6 21.3 19.01
 -14 -8 -6 11.99 18.13
 14 8 6 48.65 17.76
 -8 14 6 40.98 19.68
 -14 -8 6 11.75 14.03
 -14 -8 -6 36.32 18.58
 14 8 6 48.74 19.47
 -8 14 6 31.12 16.82
 14 8 6 11.34 16.36
 -8 14 -6 58.28 19.91
 8 -14 -6 49.31 13.43
 9 -14 -1 -9.49 14.76
 14 9 1 0.39 10.61
 9 -14 1 28.91 16.12
 -14 -9 -1 -3.51 8.28
 14 9 -1 -13.07 12.57
 14 9 1 21.43 8.05
 -14 -9 1 7.98 8.55
 14 9 1 26.07 13.06
 9 -14 1 -1.8 12.49
 -14 -9 -1 15.16 11.97
 14 9 -1 -0.89 9.73
 -9 14 1 -7.11 12.2
 -14 -9 1 -22.83 10.69
 -9 14 1 -5.83 12.06
 9 -14 -1 25.57 12.66
 -9 14 -1 -16.84 14.77
 -9 14 -1 22.16 11.42
 -14 -9 1 5.89 12
 -9 14 3 59.79 15.87
 9 -14 3 78.02 18.32
 9 -14 -3 53.53 14.22
 9 -14 3 36.5 15.68
 -9 14 -3 51.25 11.82
 -14 -9 -3 61.06 13.38
 14 9 -3 45.28 9.78
 -9 14 3 63.87 13.49
 14 9 3 46.58 13.81
 9 -14 -3 71.3 15.99
 -14 -9 -3 65.68 14.01
 14 9 3 87.11 13.61
 14 9 3 71.6 14.99
 9 -14 3 78.39 13.51
 -14 -9 3 42.69 8.89
 -14 -9 3 81.49 8.48
 9 -14 -3 57.74 14.87
 -9 14 -3 85.43 17.64
 -9 14 -5 -23.29 19.24
 -9 14 5 10.56 12.81
 -9 14 -5 -5.7 17.72
 14 9 -5 20 10.35
 9 -14 5 5.71 18
 14 9 5 21.73 15.79
 -14 -9 -5 16.25 17.4
 -9 14 5 8.47 17.36
 14 9 5 27.97 17.37
 -14 -9 5 3.7 10.66
 -9 14 5 -2.99 15.78
 9 -14 5 -19.51 21.03
 -14 -9 -5 39.97 17.46
 -14 -9 5 7.57 11.55
 -14 -9 5 29.87 12.53
 9 -14 -5 41.61 17.83
 9 -14 -5 -6.33 12.96
 -14 -9 -5 15.68 14.04
 9 -14 5 -4.64 14.5
 9 -14 7 -2.9 16.14
 -14 -9 -7 -30.12 15.79
 14 9 7 -26.81 18.68
 10 -14 0 36.4 16.33
 -14 -10 0 19.82 11.76
 -14 -10 0 10.33 3.98
 -14 -10 0 5.82 11.76
 14 10 0 -25.38 13.68
 -10 14 0 -0.49 12.74
 14 10 0 5.52 9
 -10 14 0 31.02 14.78
 10 -14 0 19.3 12.93
 10 -14 -2 11.05 14.3
 -14 -10 2 13.64 7.62
 -10 14 -2 -4.16 11.52
 -10 14 2 18.88 12.93
 -14 -10 -2 13 10.6
 -14 -10 -2 9.83 11.75
 10 -14 -2 32.05 12.99
 14 10 2 12.34 11.15
 10 -14 -2 17.09 14.44
 14 10 2 15.95 11.54
 -10 14 2 14.23 13.8
 -14 -10 -2 23.67 13.41
 14 10 -2 10.77 8.69
 10 -14 2 3.43 13
 -14 -10 2 7.75 9.46
 -10 14 2 10.51 12.55
 -14 -10 2 12.1 11.47
 -14 -10 4 1.99 7.03
 -10 14 -4 15.83 18.4
 -10 14 4 6.42 14.17
 10 -14 4 26.87 20.61
 10 -14 4 0.76 16.54
 14 10 4 -18.26 13.9
 -14 -10 -4 11.19 14.44
 14 10 -4 -1.89 6.31
 14 10 4 1.31 15.44
 10 -14 -4 -1.48 16.1
 -14 -10 4 -0.2 6.08
 -10 14 -4 -3.35 8.72
 -10 14 4 19.69 16.81
 -14 -10 -4 19.05 16.48
 -10 14 4 -5.63 12.75
 -14 -10 4 -9.8 9.21
 -14 -10 -4 23.65 14.03
 10 -14 4 5.02 13.84
 10 -14 -4 -38.05 14.52
 10 -14 6 31.03 16.17
 -10 14 -6 34.65 20.48
 -10 14 6 29.22 16.84
 -14 -10 -6 7.95 15.08
 -14 -10 -6 -5.21 18.75
 10 -14 -6 14.7 19.7
 14 10 6 23 19.73
 -14 -10 -6 40.18 19.18
 11 -14 -1 -0.64 15.25
 14 11 1 -5.77 10.5
 -14 -11 1 10.17 11.94
 11 -14 1 -6.7 15.3
 11 -14 1 3.05 14.51
 -14 -11 -1 0.53 8.74
 11 -14 -1 5.06 13.16
 14 11 -1 -6.8 13.14
 14 11 1 8.34 8.34
 11 -14 1 -8.23 12.85
 14 11 1 13.72 13.24
 -14 -11 -1 -6.36 13.09
 14 11 -1 -9.79 8.48
 -11 14 1 3.36 13.16
 -14 -11 1 17.79 11.26
 -11 14 1 -6.77 13.13
 -14 -11 -1 24.8 12.65
 -11 14 -1 0.67 15.48
 -11 14 -1 -2.49 12.5
 11 -14 -3 156.67 16.84
 -11 14 -3 136.52 19.78
 14 11 3 128.04 15.32
 -11 14 -3 112.22 14.61
 -14 -11 -3 93.35 14.84
 11 -14 -3 111.32 16.68
 14 11 3 125.37 16.12
 11 -14 -3 115.45 17.62
 -11 14 3 134.66 18.11
 -14 -11 -3 125.58 15.65
 11 -14 3 89.78 20.21
 -11 14 3 133.6 15.4
 11 -14 3 113.53 15.93
 -14 -11 3 113.89 11.16
 14 11 -3 94.99 10.24
 -14 -11 3 118.15 9.82
 -14 -11 3 140.57 12.94
 -11 14 -5 80.23 21.8
 -14 -11 -5 126.17 16.57
 -11 14 5 94.03 20.66
 11 -14 -5 92.44 19.65
 11 -14 5 72.65 23.72
 11 -14 5 92.58 20.47
 14 11 5 126.12 18.01
 -14 -11 -5 83.85 18.38
 14 11 5 112.48 19.26
 -11 14 5 84 17.7
 -11 14 -5 114.64 21.38
 -14 -11 -5 77.87 18.43
 -11 14 5 97.66 14.72
 -14 -11 5 98.59 12.03
 14 11 5 105.11 18.21
 -14 -11 5 91.86 12.83
 11 -14 5 76.27 16.31
 11 -14 -5 75.17 15.36
 11 -14 7 -10.89 17.11
 12 -14 0 -4.3 15.79
 -14 -12 0 7.07 12.2
 14 12 0 -12.07 13.51
 -14 -12 0 12.58 5.23
 -12 14 0 22.37 13.59
 14 12 0 13.81 8.92
 -14 -12 0 33.57 12.52
 -12 14 0 18.56 14.88
 12 -14 0 4.43 13.36
 12 -14 -2 99.86 17.15
 -12 14 -2 89.35 13.73
 -14 -12 2 71.62 12.75
 12 -14 2 68.67 18.25
 12 -14 2 72.05 16.41
 14 12 -2 68.8 14.18
 12 -14 -2 79.16 14.66
 14 12 -2 72.79 8.92
 14 12 2 87.59 12.34
 -14 -12 -2 51.85 12.01
 12 -14 -2 66.25 16.7
 -12 14 2 77.82 15.89
 -14 -12 -2 54.54 15.95
 -14 -12 2 84.43 8.02
 14 12 2 71.96 12.88
 12 -14 2 69.24 14.88
 -14 -12 2 81.96 12.16
 -12 14 2 57.64 14.05
 12 -14 -4 22.66 14.55
 -14 -12 4 40.1 10.79
 -12 14 -4 4.45 18.36
 -12 14 4 12.84 15.24
 14 12 4 -26.94 15.09
 12 -14 -4 36.53 15.85
 -14 -12 -4 10.8 14.5
 12 -14 -4 43.85 17.45
 -14 -12 4 23.27 5.21
 14 12 4 14.69 15.41
 -12 14 -4 15.07 10.37
 12 -14 4 -6.91 20.47
 -12 14 4 26.31 18.35
 -12 14 4 20.05 12.84
 -14 -12 -4 22.45 16.6
 -14 -12 4 25.87 8.62
 12 -14 4 24.3 15.29
 -14 -12 -4 10.84 13.63
 14 12 4 13.97 15.62
 -14 -12 4 6.06 9.28
 -12 14 -6 1.99 21.37
 -14 -12 -6 13.16 18.78
 14 12 6 19.76 19.99
 -14 -12 -6 0.78 15.77
 14 12 6 26.28 17.83
 12 -14 6 16.08 16.89
 13 -14 1 13.65 15.59
 14 13 1 22.56 10.6
 13 -14 -1 57.8 16.95
 13 -14 1 8.82 17.36
 -14 -13 -1 19.56 9.1
 -14 -13 -1 17.03 12.86
 -14 -13 1 24.13 12.14
 14 13 1 3.3 14.06
 13 -14 -1 2.48 14.3
 14 13 -1 2.95 12.88
 -14 -13 -1 30.96 13.81
 13 -14 1 16.22 14.33
 14 13 -1 16.01 7.9
 -14 -13 1 21.45 11.91
 -13 14 1 31.95 14.13
 -13 14 1 7.26 13.8
 -13 14 -1 6.42 15.75
 -13 14 -1 11.71 13.55
 -13 14 -3 172.41 22.09
 13 -14 3 148.32 20.63
 13 -14 -3 134.38 18.49
 -14 -13 3 154 14.17
 14 13 -3 179.53 14.73
 -14 -13 3 147.1 9.66
 -14 -13 -3 134.5 16.46
 13 -14 -3 161.9 19.38
 13 -14 -3 184.23 19.47
 14 13 3 144.49 16.29
 -13 14 3 160.35 19.72
 14 13 3 154.09 16.37
 -14 -13 -3 163.77 17.3
 -13 14 3 138.3 16.43
 13 -14 3 149.52 18.04
 14 13 3 146.04 18.03
 -14 -13 3 182.22 14.34
 -13 14 -3 140 16.85
 13 -14 -5 91.81 15.56
 -13 14 -5 118.41 22.58
 -14 -13 5 70.54 12.54
 -13 14 5 92.04 19.25
 -14 -13 -5 66.54 16.77
 -14 -13 -5 74.59 18.35
 13 -14 -5 88.55 20.15
 14 13 5 66.77 19.45
 -13 14 5 93.45 14.32
 -14 -13 -5 75.85 19.91
 14 13 5 43.9 17.98
 13 -14 5 84.64 17.76
 14 -14 0 -3.1 16.56
 -14 -14 0 2.63 6.3
 -14 -14 0 -13.6 12.31
 14 -14 0 28.33 14.28
 14 14 0 2.55 13.36
 -14 -14 0 18.39 13.07
 -14 14 0 13.96 13.87
 14 14 0 0.29 8.93
 -14 14 0 4.76 15.07
 -14 14 -2 40.9 17.5
 14 -14 -2 10.14 16.78
 -14 14 -2 23.6 13.37
 -14 14 2 -4.16 15.88
 14 -14 2 26.05 19.13
 14 14 2 12.57 11.6
 -14 -14 2 5.06 11.34
 -14 -14 -2 19.34 11.36
 14 14 -2 7.92 5.26
 14 14 -2 10.51 12.99
 14 -14 -2 -7.5 15.34
 14 14 2 16.91 11.71
 14 14 -2 21.92 12.03
 -14 -14 -2 37.06 15.78
 14 -14 -2 2.08 15.75
 14 -14 2 25.02 15.21
 -14 -14 2 7.88 11.83
 14 -14 2 26.7 16.18
 -14 14 2 35.24 14.47
 -14 -14 -4 64.91 15.42
 -14 14 -4 42.49 20.48
 14 -14 -4 77.81 15.98
 14 14 4 45.96 15
 14 -14 4 4.25 19.01
 14 14 4 35.23 16.49
 -14 -14 -4 33.26 15.77
 14 -14 -4 35.59 17.23
 -14 14 4 50.48 17.64
 -14 14 -4 41.76 11.42
 -14 14 4 31.16 18.08
 14 14 -4 31.83 10.71
 -14 -14 -4 33.72 17.43
 -14 14 4 19.28 13.19
 14 -14 -4 55.71 18.08
 14 -14 4 43.31 17.22
 -14 -14 4 15.77 9.51
 14 14 4 17.96 16.3
 14 -14 4 7.36 21.07
 -14 -14 4 52.83 12.75
 14 -14 6 8.73 17.68
 -15 14 -1 3.73 13.55
 14 15 1 -1.9 10.21
 15 -14 -1 -1.49 16.7
 15 -14 1 11.05 15.54
 -14 -15 1 -1.61 3.19
 -14 -15 -1 11.66 9.85
 -14 -15 1 -21.23 12.56
 15 -14 -1 -13.55 14.87
 14 15 -1 12.39 13.74
 -14 -15 -1 -3.09 13.42
 14 15 -1 12.07 13.46
 15 -14 1 -6.02 17.01
 15 -14 1 25.18 15.22
 14 15 -1 -7.65 7.19
 -14 -15 -1 5.39 14.47
 -14 -15 1 -2.28 3.07
 14 15 1 -5.6 14.73
 -14 -15 1 -21.8 13.71
 -15 14 1 33.44 15.32
 -15 14 1 -23.31 15.13
 -15 14 -1 9.17 17.13
 15 -14 -3 114.06 18.07
 15 -14 -3 126.95 17.97
 14 15 3 114.95 15.35
 -14 -15 3 125.31 13.38
 -14 -15 -3 94.09 15.8
 -15 14 -3 83.54 14.67
 14 15 3 88.93 15.47
 15 -14 -3 126.31 18.93
 14 15 -3 99.71 14.04
 -15 14 -3 93.22 16.58
 -15 14 3 103.47 19.19
 -14 -15 -3 93.76 18.82
 15 -14 3 110.28 18.21
 -15 14 3 100.9 15.36
 -14 -15 3 120.64 14.58
 -14 -15 -3 110.41 16.66
 15 -14 3 114.96 19.72
 15 -14 -5 9.53 19.01
 -15 14 5 7.02 17.5
 15 -14 5 6.14 17.16
 -14 -15 -5 -8 16.35
 14 15 5 32.32 18.56
 -14 -15 -5 24.23 17.74
 14 15 5 33.72 18.54
 15 -13 0 15.4 16.97
 -13 -15 0 14.54 8.37
 -13 -15 0 22.14 11.93
 15 -13 0 -18.34 14.61
 13 15 0 21.06 13.76
 13 15 0 4.39 13.3
 -13 -15 0 12.1 13.37
 -15 13 0 22.3 14.52
 13 15 0 2.59 8.13
 -15 13 0 -22.44 16.32
 -15 13 -2 53.44 18.53
 15 -13 2 -18.56 15.78
 13 15 2 33.14 14.55
 15 -13 -2 37.4 16.31
 -15 13 -2 14.1 14.43
 15 -13 2 24.37 19.22
 13 15 2 23.42 11.54
 15 -13 -2 18.78 15.42
 -13 -15 2 15.13 3.37
 -13 -15 -2 25.59 12.52
 -13 -15 2 17.82 11.05
 -13 -15 2 17.14 3.81
 13 15 -2 12.4 13.74
 13 15 2 40.16 12.76
 15 -13 -2 20.8 15.5
 13 15 -2 10.65 11.85
 -13 -15 -2 9.3 14.37
 -15 13 2 9.84 16.16
 15 -13 2 26.47 15.33
 -13 -15 -2 24.13 12.59
 -13 -15 2 26.77 12.68
 -15 13 2 24.42 14
 -15 13 -4 24.11 21.17
 15 -13 -4 4.96 14.29
 -13 -15 -4 -29.77 15.03
 15 -13 4 -22.77 18.69
 -13 -15 -4 12.57 15.34
 -13 -15 4 -19.69 9.18
 15 -13 -4 -18.06 17.15
 -15 13 -4 15.34 11.98
 13 15 4 1.37 15.95
 -13 -15 4 7.66 6.53
 13 15 -4 -4.55 10.97
 -13 -15 -4 -22.16 17.08
 -15 13 4 15.05 12.62
 15 -13 4 -13.55 17
 -13 -15 4 7.52 13.1
 13 15 4 -1.56 15.85
 15 -13 6 12.36 17.58
 -15 12 -1 8.34 13.46
 -15 12 -1 9.34 15.71
 15 -12 1 18.54 14.15
 15 -12 -1 2.7 15.75
 -12 -15 -1 0.35 9.83
 12 15 1 0.34 9.39
 15 -12 1 24.93 17.37
 -12 -15 1 -3.6 4.95
 -12 -15 1 -2.94 11.13
 15 -12 -1 -0.64 14.45
 12 15 -1 1.64 13
 12 15 -1 2.86 4.75
 12 15 -1 15.08 12.6
 -12 -15 -1 5.12 11.66
 -12 -15 -1 6.43 13.64
 -15 12 1 -1.91 14.7
 -12 -15 1 18.62 12.96
 15 -12 1 25.22 15.27
 12 15 1 5.44 13.33
 -15 12 1 -0.59 14.51
 -12 -15 1 7.48 6.14
 -12 -15 -3 -11.84 13.17
 15 -12 -3 -6.7 14.3
 -12 -15 3 -6.93 5.59
 12 15 -3 -16.23 12.67
 -12 -15 -3 6.64 13.95
 -12 -15 3 17.06 9.49
 -15 12 -3 -11.55 12.98
 15 -12 3 21.07 17.05
 -15 12 -3 -11.33 14.24
 15 -12 -3 -5.29 15.28
 12 15 3 10.09 13.92
 12 15 -3 6.44 11.44
 -15 12 3 13.5 16.36
 -15 12 3 3.37 12.42
 15 -12 3 -14.56 15.99
 -12 -15 3 2.45 12.57
 -15 12 5 0.83 16.82
 12 15 5 -2.47 17.19
 -15 12 -5 29.86 22.64
 15 -12 5 -44.93 19.77
 15 -12 -5 4.27 17.28
 -12 -15 -5 -15.5 17.74
 15 -12 -5 13.05 18.18
 12 15 5 -15.74 18.68
 -15 12 5 7.29 19.4
 -12 -15 -5 10.67 17.04
 -12 -15 -5 -10.76 15.87
 15 -12 5 26.48 16.79
 -15 12 -5 15.19 19.28
 11 15 0 -3.96 7.33
 -11 -15 0 1.01 11.17
 -11 -15 0 6.32 8.78
 15 -11 0 1.42 16.17
 15 -11 0 3.01 13.83
 11 15 0 -13.53 13.38
 -11 -15 0 23.04 13.26
 11 15 0 -5.36 11.86
 -15 11 0 2.36 13.21
 -15 11 0 -6.94 14.98
 11 15 2 6.95 14.02
 -15 11 -2 15.52 16.72
 -15 11 -2 3.55 12.68
 15 -11 -2 19.24 14.51
 15 -11 -2 26.1 15.01
 15 -11 2 27.29 17.72
 -11 -15 -2 13.66 11.92
 -11 -15 2 8.08 10.55
 11 15 2 17.24 12.46
 11 15 -2 16.75 12.6
 15 -11 2 11.87 14.23
 -11 -15 2 2.09 5.36
 -11 -15 -2 14.95 14.52
 -15 11 2 13.32 14.61
 15 -11 2 11.77 14.36
 11 15 -2 18.38 11.85
 -11 -15 2 8.01 12.84
 -15 11 2 -2.48 12.68
 -11 -15 -2 7.7 12.55
 -11 -15 4 19.58 14.06
 -15 11 -4 1.88 19.94
 11 15 4 2.23 15.55
 15 -11 -4 9.62 13.12
 15 -11 -4 20.23 16.16
 15 -11 4 -1.6 18.03
 -11 -15 -4 -13.18 14.35
 15 -11 -4 13.79 16.21
 -11 -15 -4 22.54 15.25
 -11 -15 4 18.76 8.3
 11 15 4 8.29 16.07
 -15 11 -4 23.3 12.49
 -11 -15 4 22.02 9.09
 11 15 -4 33.83 11.27
 -11 -15 -4 8.79 16.25
 -15 11 4 22.38 11.25
 15 -11 4 15.34 16.17
 15 -11 6 2.46 17.31
 15 -11 -6 -15.99 19.05
 11 15 6 13.51 20.33
 -15 11 6 -5.94 17.82
 -11 -15 -6 18.76 16.18
 15 -10 1 30.17 17.13
 -15 10 -1 22.18 12.87
 10 15 1 25.77 12.59
 -15 10 -1 21.98 16.02
 15 -10 -1 0.61 14.61
 15 -10 1 -4.59 13.82
 10 15 1 7.04 8.25
 -10 -15 1 17.31 8.11
 15 -10 -1 4.24 14.27
 10 15 1 10.69 13.63
 -10 -15 1 11.93 10.46
 10 15 -1 24.4 12.72
 15 -10 1 11.81 13.92
 -10 -15 -1 10.4 13.23
 10 15 -1 10.58 11.67
 -15 10 1 21.03 13.95
 -10 -15 1 -10.03 12.54
 -10 -15 -1 22.69 11.76
 -10 -15 -1 25.25 10.67
 -15 10 1 6.47 13.38
 -15 10 -3 12.81 12.7
 15 -10 -3 -0.96 12.8
 -15 10 -3 25.91 13.54
 15 -10 3 23.88 14.86
 -10 -15 3 23.12 7.28
 -10 -15 -3 17.96 14.09
 10 15 -3 1.28 11.24
 15 -10 -3 7.81 14.43
 10 15 3 27.35 13.82
 -10 -15 -3 43.2 13.32
 -10 -15 3 13.92 8.15
 15 -10 -3 -4.13 14.51
 10 15 -3 10.52 11.51
 -10 -15 -3 19.31 13.98
 -15 10 3 -9.05 11.68
 15 -10 3 17.35 14.78
 -10 -15 3 6.94 12.93
 -10 -15 5 37.46 12.37
 -15 10 -5 66.68 21.58
 -10 -15 5 28.96 14.71
 10 15 5 56.54 17.76
 15 -10 -5 55.48 17.23
 -10 -15 -5 13.83 16.85
 -15 10 -5 45.82 19.35
 15 -10 -5 34.54 17.6
 10 15 5 28.1 18.33
 -15 10 5 59.17 20.29
 -10 -15 -5 12.56 15.33
 -10 -15 -5 6.67 16.99
 10 15 -5 33.45 12.02
 15 -10 5 50 18.7
 15 -10 5 32.93 17.52
 -15 10 -5 32.13 11.3
 9 15 0 5.4 11.91
 -15 9 0 -16.64 14.76
 15 -9 0 -7.23 15.6
 9 15 0 -1.31 6.59
 -9 -15 0 -10.05 9.33
 15 -9 0 -3.44 13.32
 9 15 0 -19.19 12.77
 -9 -15 0 5.55 12.78
 -9 -15 0 2.78 10.48
 15 -9 0 14.15 12.39
 -15 9 0 -9.5 12.35
 15 -9 2 49.29 16.57
 -15 9 -2 32.94 16.88
 -9 -15 -2 49.18 11.99
 -15 9 -2 40.06 13.54
 15 -9 -2 33.11 13.66
 9 15 2 41.38 13.52
 -9 -15 2 50.83 12.83
 -9 -15 2 54.46 8.58
 -15 9 -2 36.08 12.96
 -9 -15 -2 39.96 12.61
 15 -9 2 64.08 15.03
 15 -9 -2 40 14.16
 9 15 2 14.4 12.87
 9 15 2 45.47 14.07
 9 15 -2 33.99 11.3
 -9 -15 2 40.91 9.87
 9 15 -2 38.77 12.04
 15 -9 2 19.64 14.29
 -15 9 2 28.04 12.29
 -9 -15 4 -5.65 13.94
 -15 9 -4 -37.83 20.41
 15 -9 -4 -7.73 10.99
 -15 9 -4 34.7 17.87
 9 15 4 -14.89 15.14
 15 -9 4 -1.52 17.19
 -9 -15 -4 3.34 13.56
 -9 -15 4 8.97 10.35
 15 -9 -4 6.56 15.56
 -9 -15 -4 18.62 15.77
 15 -9 -4 14.96 15.53
 9 15 4 17.33 15.59
 -9 -15 -4 15.03 15.22
 -9 -15 4 1.11 7.14
 -15 9 -4 -14.36 11.91
 9 15 -4 5.41 11.41
 -15 9 4 5.55 9.77
 -15 9 4 14.55 16.82
 15 -9 4 0.68 15.54
 15 -9 6 15.65 17.32
 -15 9 -6 -13.78 22.32
 9 15 6 -5.03 17.23
 -9 -15 -6 0.88 18.55
 15 -9 -6 9.25 18.95
 9 15 6 -2.88 20.95
 -9 -15 -6 -1.74 17.32
 -15 9 6 5.59 16.57
 -9 -15 -6 14.27 16.04
 -15 8 1 10.95 12.7
 -15 8 -1 10.85 11.66
 -15 8 -1 -9.19 15.57
 -8 -15 -1 6.43 11.31
 15 -8 1 3.65 13.18
 15 -8 1 -6.37 16.45
 8 15 -1 -0.51 11.68
 -8 -15 -1 4.29 10.85
 -8 -15 1 -4.56 9.33
 8 15 1 5.38 12.72
 8 15 1 12.5 11.44
 15 -8 1 1.13 13.87
 -8 -15 -1 -7.01 13.58
 -8 -15 1 9.75 12.94
 -8 -15 1 9.19 9.82
 8 15 -1 5.95 10.39
 15 -8 -1 6.68 13.61
 -15 8 -3 44.11 15.35
 -15 8 -3 43.46 13.4
 15 -8 -3 28.41 11.91
 -8 -15 -3 22.26 11.99
 -8 -15 3 25.44 9.42
 -8 -15 -3 30.06 14.13
 15 -8 -3 15.84 14.41
 8 15 -3 25.54 10.02
 15 -8 -3 13.07 13.34
 -15 8 -3 8.56 12.11
 15 -8 3 28.43 15.31
 -15 8 3 10.08 15.14
 -8 -15 -3 -3.4 13.66
 8 15 -3 19.07 12.28
 -8 -15 3 28.87 7.51
 -15 8 3 19.57 10.1
 8 15 3 6.36 14.13
 15 -8 3 19.97 14.17
 -8 -15 3 6.61 13.54
 15 -8 5 31.28 16.98
 -15 8 -5 9.65 11.16
 -8 -15 5 8.79 14.75
 -15 8 -5 37.81 20.45
 -15 8 -5 -4.18 18.27
 8 15 5 -0.76 16.48
 15 -8 5 0.84 17.52
 15 -8 -5 23.33 16.08
 -8 -15 5 -6.1 12.75
 -8 -15 -5 24.56 17.23
 15 -8 -5 -15.84 16.06
 8 15 5 3.3 18.9
 -15 8 5 -19.11 18.28
 -8 -15 -5 -5.5 16.05
 8 15 -5 21.03 12.09
 -8 -15 -5 2.15 14.17
 -15 8 7 17.11 17.7
 15 -8 -7 10.81 20.01
 -15 7 0 -27.17 14.36
 -7 -15 0 -6.46 10.54
 7 15 0 -11.76 11.14
 15 -7 0 0.9 12.28
 15 -7 0 8.51 15.02
 7 15 0 -4.71 6.14
 -7 -15 0 4.01 10.08
 7 15 0 12.86 12.63
 -7 -15 0 -3.77 12.56
 -15 7 -2 76.61 17.79
 -15 7 -2 19.36 12.27
 -7 -15 2 22.02 9.52
 15 -7 2 7.39 13.55
 7 15 2 41.41 12.63
 -7 -15 -2 28.97 12.56
 -15 7 -2 19.66 12.73
 -7 -15 -2 17.77 12.4
 15 -7 -2 45.08 14.45
 15 -7 -2 11.71 12.2
 15 -7 -2 16.52 11.91
 -15 7 2 35.48 14.54
 7 15 -2 25.62 12.12
 15 -7 2 29.34 13.51
 7 15 -2 16.08 10.1
 -7 -15 2 36.19 12.36
 -15 7 2 33.45 11.38
 -7 -15 2 18.35 8.82
 15 -7 4 -1.34 15.12
 -7 -15 4 -9.81 14.65
 15 -7 -4 19.82 8.47
 -15 7 -4 40.13 19.6
 -7 -15 4 3.03 5.65
 15 -7 4 3.62 16.31
 -7 -15 4 13.44 11.46
 7 15 4 -6.77 14.75
 -15 7 -4 -20.96 16.78
 15 -7 -4 8.31 14.92
 15 -7 -4 26.61 14.6
 -7 -15 -4 8.66 15.02
 7 15 4 2.79 15.68
 -15 7 4 4.36 16.53
 -15 7 4 5.07 7.41
 -7 -15 -4 34.3 15.94
 7 15 -4 5.3 12.46
 -7 -15 -4 2.58 13.7
 15 -7 6 -1.65 17.41
 -15 7 -6 -24.17 22.07
 7 15 -6 9.22 14.66
 -15 7 6 -35.99 16.44
 7 15 6 -12.2 16.54
 -7 -15 6 9.44 14.03
 7 15 6 -4.76 20.85
 15 -7 -6 -3.91 17.9
 -15 7 6 -36.23 20.03
 -7 -15 -6 -8.54 16.02
 -7 -15 -6 -17.32 16.97
 15 -7 6 -12.21 19.31
 -7 -15 -6 17.46 18.44
 -15 6 1 13.34 13
 -15 6 -1 15.55 11.22
 6 15 -1 14.65 9.98
 -15 6 -1 8.22 15.58
 -6 -15 1 7.72 9.54
 15 -6 -1 1.5 12.68
 6 15 1 10.23 11.12
 -6 -15 -1 9.39 11.08
 -15 6 -1 10.37 12.85
 -6 -15 -1 13.75 11.18
 15 -6 1 13.34 12.24
 15 -6 -1 13.63 13.46
 6 15 1 -4.56 13.71
 6 15 -1 16.64 12.29
 -6 -15 -1 8.49 12.71
 -15 6 1 -8.48 13.04
 -6 -15 1 15.67 12
 15 -6 -3 35.6 13.52
 15 -6 -3 16.74 9.69
 -6 -15 3 21.3 7.25
 15 -6 3 24.93 15.06
 -15 6 -3 -0.59 12.9
 -6 -15 -3 8.05 13.3
 15 -6 -3 10.85 12.65
 6 15 -3 30.25 9.12
 6 15 3 31.77 14.35
 6 15 3 38.9 14.5
 -15 6 -3 19.61 11.88
 -15 6 3 44.24 14.72
 -6 -15 -3 15.65 12.07
 -6 -15 -3 18.91 14.08
 6 15 -3 33.05 12.86
 -6 -15 3 17.61 10.54
 -15 6 3 36.37 8.95
 15 -6 3 18.84 14.06
 -6 -15 3 28.4 13.93
 -15 6 -3 44.36 14.58
 -6 -15 -5 8.43 17.39
 15 -6 5 17.79 16.31
 -6 -15 5 3.58 15.21
 -15 6 -5 -14.75 20.25
 -15 6 -5 7.78 11.55
 -6 -15 5 18.12 7.15
 -15 6 -5 19.62 18.87
 15 -6 -5 -5.91 15.63
 15 -6 5 40.74 18.2
 6 15 5 -20.52 15.15
 -6 -15 -5 0.7 14.46
 15 -6 -5 37.97 16.81
 -6 -15 5 2.96 7.63
 6 15 5 -18.88 18.38
 -15 6 5 -31.73 18.8
 -6 -15 5 -11.3 12.91
 -6 -15 -5 -8.24 16.12
 6 15 -5 9.85 12.61
 15 -6 -7 9.16 17.97
 -6 -15 7 -23.66 16.64
 -6 -15 -7 -12.94 17.15
 -15 6 7 -8.42 16.09
 15 -5 0 -4.38 11.2
 -15 5 0 19.4 14.62
 -5 -15 0 -12.62 12.59
 5 15 0 21.43 10.85
 -5 -15 0 -19.6 9.94
 5 15 0 1.56 6.48
 -5 -15 0 -5.87 10.51
 15 -5 0 -0.52 13.3
 5 15 0 15.1 12.11
 -5 -15 2 3.56 10.43
 -15 5 -2 9.27 15.92
 15 -5 2 -12.1 12.84
 -5 -15 2 -0.91 8.23
 -5 -15 -2 8.35 12.5
 15 -5 -2 3.97 13.38
 -15 5 -2 2.63 12.11
 15 -5 -2 -0.41 11.1
 -15 5 -2 21.33 12.37
 5 15 2 7.97 12.45
 -5 -15 -2 -7.73 11.26
 -15 5 2 17.68 13.97
 5 15 -2 -2.48 12.48
 -5 -15 -2 -2.97 13.37
 -5 -15 2 -5.17 12.93
 5 15 -2 -3.49 9.08
 -15 5 2 -4.46 10.42
 15 -5 4 -31.85 14.43
 -5 -15 4 -5.24 14.5
 -15 5 -4 8.08 19.45
 -15 5 -4 -17.4 15.93
 -5 -15 -4 -5.7 13.11
 15 -5 4 29.34 15.31
 -5 -15 4 3.48 4.71
 15 -5 -4 18.35 14.5
 -5 -15 -4 -4.68 14.99
 15 -5 -4 3.32 13.82
 -5 -15 4 2.73 4.11
 5 15 4 16.44 13.88
 5 15 4 25.2 15.91
 -15 5 4 25.44 16.34
 -15 5 4 3.27 4.83
 -5 -15 -4 7.54 14.56
 -5 -15 4 12.28 12.02
 5 15 -4 17.13 13.09
 -15 5 -4 7.99 11.58
 -5 -15 4 1.64 3.67
 15 -5 6 6.6 17.59
 5 15 6 20.57 16.85
 -15 5 -6 -8.41 21.34
 5 15 -6 9.92 15.31
 -5 -15 6 -5.07 15.79
 -15 5 -6 11.93 20.14
 15 -5 6 26.77 19.23
 -5 -15 6 -3.14 14.81
 -5 -15 -6 -11.48 16.29
 -5 -15 -6 -28.62 18.91
 15 -5 -6 -7.14 16.6
 5 15 6 35.98 19.87
 -15 5 6 42.58 19.82
 -5 -15 -6 -4.71 16.46
 -15 4 1 19.6 12.36
 -15 4 -1 17.14 14.72
 4 15 -1 22.76 9.33
 4 15 1 17.97 9.3
 15 -4 1 10.4 11.38
 -15 4 -1 22.69 13.46
 -4 -15 -1 36.56 12.53
 4 15 1 20.33 10.86
 -4 -15 1 12.72 9.24
 15 -4 -1 17.55 13.25
 4 15 1 4.91 12.76
 -4 -15 -1 27.13 11.22
 4 15 -1 12.09 11.61
 -15 4 1 12.46 11.94
 -4 -15 1 37.2 12.6
 15 -4 3 20.77 13.71
 -4 -15 3 -2.2 14.09
 -4 -15 3 10.31 6.77
 4 15 3 13.4 13.28
 -4 -15 -3 26.06 12.12
 15 -4 3 2.35 14.1
 15 -4 -3 20.61 13.84
 15 -4 -3 22.14 11.9
 4 15 3 14.94 14.09
 -15 4 -3 0.58 13.77
 4 15 -3 16.49 7.78
 -15 4 3 37.35 14.26
 -15 4 -3 19.4 12.13
 -4 -15 -3 11.89 13.57
 -4 -15 3 16.63 11.25
 -4 -15 -3 9.88 13.66
 -15 4 3 -5.87 7.5
 4 15 3 7.87 12.92
 4 15 -3 12.68 12.26
 -4 -15 -5 38.85 15.03
 15 -4 5 16.28 15.96
 -4 -15 5 2.43 8.28
 -4 -15 5 21.17 16.49
 -15 4 -5 12.93 11.99
 4 15 5 32.14 15.85
 4 15 5 13.02 16.76
 15 -4 -5 20.24 15.31
 -4 -15 5 15.62 12.91
 15 -4 5 14.33 17.29
 -4 -15 5 22.99 8.38
 -4 -15 -5 40.64 17.47
 15 -4 -5 1.2 14.99
 4 15 5 2.47 18.89
 -15 4 5 16.61 17.21
 4 15 -5 -2.21 14.26
 -15 4 -5 -9.57 18.16
 -4 -15 -5 12.24 15.4
 4 15 -5 18.14 12.59
 -15 4 -5 50.94 21.26
 4 15 -7 43.22 18.1
 15 -4 -7 14.4 17.05
 -4 -15 7 10.59 16.87
 -4 -15 -7 16.56 16.36
 -15 4 7 7.4 18.81
 -15 4 7 5.73 15.61
 -15 3 0 -4.13 13.7
 15 -3 0 0.7 10.1
 -15 3 0 -14.94 13.01
 3 15 0 4.24 7.25
 3 15 0 2.78 10.04
 15 -3 0 -2.99 12.56
 3 15 0 -7.24 12.59
 -3 -15 0 -13.49 12.96
 -3 -15 0 12.13 10.1
 -15 3 0 2.83 11.64
 -15 3 2 23.99 10.53
 3 15 -2 48.87 9.09
 -3 -15 2 58.76 8.63
 -15 3 -2 35.2 12.25
 -15 3 -2 36.27 16.53
 -3 -15 -2 57.39 12.39
 3 15 2 71.32 11.23
 15 -3 2 50.99 12.8
 -3 -15 -2 17.09 12.27
 -3 -15 2 53.51 11.79
 15 -3 -2 52.34 14.1
 15 -3 -2 53.55 10.8
 -15 3 -2 55.72 12.64
 3 15 2 59.56 14.11
 3 15 2 46.04 12.37
 -15 3 2 67.17 13.16
 -3 -15 -2 37.04 13.33
 3 15 -2 43.51 12.5
 -3 -15 2 84.77 14.06
 -15 3 -4 2.92 11.21
 15 -3 4 -16.39 13.73
 -3 -15 4 -3.11 15.29
 -15 3 -4 14.23 15.58
 -3 -15 4 2.02 12.61
 3 15 4 -3.86 14.75
 15 -3 4 16.8 14.88
 15 -3 -4 14.19 14.13
 -3 -15 -4 8.11 15.29
 15 -3 -4 20.12 12.7
 3 15 4 -29.68 15.79
 3 15 4 -13.44 14.1
 3 15 4 6.41 14.06
 -15 3 -4 30.32 18.89
 -3 -15 -4 -18.4 14.02
 -15 3 4 23.97 15.2
 3 15 -4 5.24 12.94
 -3 -15 -4 15.05 13.64
 -3 -15 4 21.05 5.98
 -3 -15 -6 16.76 15.59
 15 -3 6 -3.31 17.02
 3 15 -6 15.97 16.02
 -3 -15 6 -23.61 16.78
 3 15 6 7.12 18.11
 -3 -15 6 6.73 15.87
 15 -3 6 -27.26 19.5
 15 -3 -6 -10.87 15.05
 -15 3 -6 -9.45 22.05
 3 15 6 -5.66 20.02
 3 15 6 13.16 17.13
 -15 3 6 1.66 18.4
 -15 3 -6 15.44 11.38
 -3 -15 -6 -3.47 18.79
 -3 -15 -6 -22.66 16.25
 3 15 -6 -7.67 13.84
 -15 3 -6 -3.61 19.66
 15 -2 -1 116.32 15.2
 -15 2 -1 130.07 14.44
 -15 2 1 122.87 14.35
 -15 2 -1 112.48 16.16
 15 -2 1 112.81 13.12
 2 15 -1 113.22 7.43
 -2 -15 1 122.98 11.49
 2 15 1 111.86 11.45
 -15 2 -1 127.86 14.78
 2 15 -1 117.39 11.38
 -2 -15 -1 120.78 14.48
 -2 -15 -1 107.75 12.68
 2 15 -1 113.6 15.18
 2 15 1 99.49 12.77
 15 -2 1 128.9 14.77
 -15 2 1 119.91 14.5
 -2 -15 1 148.35 15.43
 -2 -15 3 -3.49 14.4
 -2 -15 3 4.26 12.3
 -15 2 -3 1.12 13.86
 15 -2 3 18.88 12.95
 2 15 3 2.65 12.48
 15 -2 -3 -1.66 12.69
 -2 -15 -3 -5.32 13.7
 15 -2 -3 7.76 11.33
 2 15 3 15.21 14.16
 -15 2 3 -17.17 13.85
 -2 -15 3 3.56 4.25
 -2 -15 -3 -15.16 13.47
 2 15 3 1.23 13.28
 2 15 -3 3.65 12.79
 -15 2 -3 2.45 11.54
 2 15 -3 2.82 6.58
 -15 2 3 4.38 5.66
 -2 -15 5 10.65 8.98
 15 -2 5 1.47 16.31
 -2 -15 5 31.16 16.72
 2 15 -5 -5.36 14.58
 -15 2 -5 -16.55 19.64
 -15 2 -5 -2.34 17.35
 15 -2 -5 10.51 14.11
 -15 2 -5 19.06 11.94
 2 15 5 20.64 17.4
 15 -2 5 24.75 14.31
 15 -2 5 -24.85 17.27
 -2 -15 -5 -2.31 16.54
 2 15 5 23.04 18.07
 15 -2 -5 41.4 13.1
 -15 2 5 -8.59 17.28
 2 15 5 58.98 15.63
 -2 -15 -5 30.34 15.36
 -2 -15 5 6.03 13.82
 2 15 -5 9.49 13.35
 -2 -15 -5 6.91 14.66
 15 -2 -7 10.32 16.21
 -2 -15 7 -9.55 17.63
 -15 2 7 -33.68 20.47
 -15 2 7 11.54 18.45
 -2 -15 -7 -1.58 16.42
 -15 2 7 -18.1 15.55
 2 15 -7 -26.88 18.8
 -15 1 0 0.89 11.7
 15 -1 0 -6.95 9.57
 -15 1 0 -4.37 12.24
 1 15 0 2.92 7.92
 -15 1 0 9.99 13.52
 15 -1 0 -27.56 13.04
 1 15 0 -3.57 12.1
 -1 -15 0 -0.39 10.28
 -1 -15 0 -13.05 12.67
 1 15 0 11.37 9.7
 1 15 2 40.99 12.29
 -1 -15 -2 26.59 11.73
 -15 1 2 24.15 10.12
 -1 -15 2 34.56 11.77
 -15 1 -2 33.08 11.88
 -15 1 -2 34.48 16.46
 -15 1 -2 11.1 12.35
 15 -1 2 47.03 12.63
 1 15 -2 28.72 8.08
 -1 -15 2 14.01 4.53
 -1 -15 -2 30.58 13.55
 15 -1 -2 29.09 9.74
 15 -1 -2 41.06 13.26
 -1 -15 2 23.12 8.07
 -15 1 -2 7.93 12.33
 1 15 2 24.97 13.43
 -15 1 2 16.3 11.91
 -1 -15 -2 29.27 12.87
 1 15 2 39.43 11.45
 1 15 -2 11.35 11.72
 15 -1 2 7.31 12.32
 -1 -15 2 21.09 13.85
 15 -1 -4 -5.39 11.29
 -1 -15 4 -23.19 16.02
 -15 1 -4 -6.11 11.64
 -1 -15 -4 -18.78 13.41
 -15 1 -4 -2.64 15.77
 -1 -15 4 -12.16 13.33
 1 15 4 5.83 14.18
 15 -1 -4 -25.4 13.62
 15 -1 4 -9.45 12.99
 -1 -15 -4 1.36 15.3
 15 -1 4 5.19 14.38
 1 15 4 -12.84 16.15
 -15 1 4 -15.78 15.04
 1 15 4 -3.85 13.86
 -15 1 -4 9.72 18.97
 -1 -15 -4 19.08 14.44
 1 15 -4 4.47 13.69
 1 15 4 17.06 12.83
 -1 -15 4 -4.82 7.93
 15 -1 6 44.82 17.56
 -1 -15 6 10.68 11.19
 1 15 -6 36.86 16.93
 -15 1 -6 41.06 21.45
 -15 1 -6 -13.39 20.41
 -1 -15 6 0.72 15.9
 1 15 6 -6.26 18.96
 15 -1 6 8.11 18.77
 15 -1 6 -3.63 14.18
 -1 -15 -6 9.58 17.81
 -1 -15 6 -6.82 17.4
 1 15 6 51.03 21.14
 -15 1 6 13.88 15.83
 -15 1 6 -3.16 18.1
 -15 1 -6 6.71 11.79
 -1 -15 -6 2.17 15.56
 1 15 -6 8.44 14.64
 15 -1 -6 18.68 13.34
 1 15 6 23.65 16.42
 15 0 -1 173.44 13.28
 15 0 1 196.88 14.77
 0 15 1 201.04 15.84
 -15 0 -1 179.56 15.89
 0 -15 -1 182.47 15.9
 0 -15 1 198.27 12.15
 -15 0 -1 219.96 18.86
 0 15 -1 198.46 12.01
 -15 0 1 190.29 17.54
 0 15 1 194.52 14.51
 0 -15 -1 218.51 17.06
 -15 0 -1 183.84 16.66
 15 0 -1 222.45 17.28
 -15 0 -1 166.04 14.83
 0 15 -1 191.84 13.85
 0 15 -1 173.83 16.75
 -15 0 1 167.39 15.96
 0 -15 1 179.73 13.93
 0 -15 -1 198.38 17.13
 15 0 1 218.21 17.24
 -15 0 1 175.28 16.07
 0 -15 1 202.37 18.1
 0 -15 3 68.34 16.27
 15 0 3 22.88 13.51
 0 15 -3 37.95 6.51
 -15 0 -3 52.24 14.14
 0 -15 3 74.19 13.55
 15 0 3 52.68 13.68
 15 0 3 55.56 13.22
 0 15 3 20.96 13.01
 15 0 -3 57.12 12.86
 15 0 -3 49.53 10.05
 0 -15 -3 37.91 14.17
 -15 0 3 31.07 4.51
 0 15 3 35.73 13.22
 -15 0 3 37.13 13.37
 0 -15 3 57.13 7.59
 0 -15 -3 34.61 13.39
 0 15 -3 50.82 13.78
 -15 0 3 17.2 4.91
 -15 0 -3 37.49 12.43
 0 -15 5 12.4 10.39
 0 15 5 21.56 17.68
 -15 0 -5 7.77 20.15
 -15 0 -5 10.78 16.72
 0 15 -5 -10.86 15.28
 0 -15 5 14.83 14.87
 15 0 5 -3.04 16.09
 0 15 5 23.87 16.66
 15 0 -5 24.03 12.24
 0 -15 5 -7.42 17.21
 -15 0 -5 13.24 12.33
 0 -15 -5 -29.65 17.02
 15 0 5 -14.42 14.26
 0 -15 -5 10.63 15.24
 -15 0 5 -7.43 16.15
 0 15 -5 -12.37 14.8
 0 15 5 23.63 14.33
 0 -15 7 9.24 18.04
 -15 0 7 -18.01 17.9
 -15 0 7 -0.87 19.22
 0 15 7 55.96 17.82
 0 -15 -7 27.1 15.61
 0 15 -7 20.88 18.69
 -15 -1 0 -2.54 11.03
 -1 15 0 -1.12 9.78
 1 -15 0 -5.53 8.61
 1 -15 0 -11.78 10.71
 -1 15 0 -15.26 8.5
 15 1 0 0.25 7.86
 15 1 0 -7.67 11.93
 15 1 2 3.57 11.65
 1 -15 2 0.58 13.15
 -15 -1 -2 -0.41 11.4
 -15 -1 2 14.63 9.66
 1 -15 -2 -2.16 13.97
 1 -15 2 1.43 12.96
 -1 15 -2 -2.92 6.16
 -1 15 2 -4.34 12.54
 -1 15 2 8.02 11.72
 -15 -1 -2 10.4 11.57
 15 1 2 -20.45 11.1
 -15 -1 2 -19.2 13.54
 15 1 2 12.54 12.43
 -1 15 2 7.1 11.48
 15 1 -2 -2.27 7.56
 15 1 -2 2.31 11.47
 1 -15 2 -4.18 7.41
 1 -15 -2 4.07 11.75
 -15 -1 2 0.45 11.77
 -1 15 -2 3.12 7.53
 1 -15 -2 14.78 13
 -1 15 -2 11.22 12.94
 -1 15 4 -15.08 15.17
 1 -15 4 9.25 16.49
 15 1 4 18.64 13.87
 -1 15 4 5.07 13.76
 -15 -1 -4 -15.9 12.42
 -15 -1 -4 9.72 15.09
 1 -15 4 -0.6 13.99
 15 1 4 4.4 14.22
 15 1 -4 13.42 12.65
 15 1 4 5.92 13.5
 15 1 -4 -6.18 9.59
 1 -15 -4 3.46 15.18
 -1 15 4 5.78 15.49
 -15 -1 4 6.79 14.2
 1 -15 -4 10.99 13.5
 -1 15 -4 -8.61 14.79
 1 -15 4 20.73 9.05
 -1 15 4 -22.74 14.32
 1 -15 6 7.89 12.03
 1 -15 6 13.66 17.17
 -1 15 -6 8.27 17.27
 15 1 6 35.65 17.38
 1 -15 6 31.12 18.79
 15 1 -6 -21.97 13.13
 -1 15 6 -28.71 19.15
 15 1 6 21.45 18.87
 15 1 6 5.23 15.15
 -15 -1 6 5.24 14.85
 -15 -1 6 41.91 18.01
 -15 -1 -6 13.83 12.24
 1 -15 -6 -3.45 15.13
 -15 -1 -6 -5.32 19.53
 -15 -1 -6 36 22.44
 -1 15 6 -2.27 15.46
 -1 15 -6 22.02 16.14
 -15 -2 -1 9.36 9.5
 -15 -2 -1 13.63 11.42
 15 2 1 10.11 9.13
 2 -15 -1 16.96 10.14
 15 2 1 15.16 12.85
 -2 15 -1 4.13 9.07
 2 -15 1 21.8 8.12
 -15 -2 1 22.4 13.35
 -2 15 1 19.21 10.32
 -2 15 1 6.61 10.55
 2 -15 -1 47.52 14.22
 15 2 -1 6.31 6.67
 15 2 -1 21.18 11.8
 -15 -2 -1 32.98 12.74
 -2 15 1 7.33 12.31
 -2 15 -1 -1.05 12.92
 -2 15 -1 26.97 7.61
 2 -15 -1 31.31 13.44
 15 2 1 -5.11 12.05
 -15 -2 1 12.22 11.18
 2 -15 1 8.5 14.02
 -15 -2 3 27.08 4.98
 -15 -2 -3 45.98 12.91
 2 -15 3 4 15.88
 15 2 3 43.24 13.03
 2 -15 3 61.87 14.3
 -15 -2 -3 68.77 14.27
 15 2 3 40.32 12.47
 -15 -2 3 40.42 4.55
 15 2 -3 62.05 8.45
 -2 15 3 77.36 14.18
 15 2 3 67.78 14.29
 2 -15 -3 41.85 14.31
 15 2 -3 67.66 12.84
 -15 -2 3 62.54 14.54
 -2 15 -3 48.13 6.91
 -2 15 3 79.56 13.97
 -15 -2 3 71.29 13.29
 2 -15 3 50.28 9.11
 2 -15 -3 46.39 13.6
 -2 15 -3 29.71 14.43
 2 -15 5 -18.17 10.99
 -2 15 5 -8.36 15.23
 2 -15 5 -7.19 17.86
 2 -15 5 17.93 15.46
 15 2 -5 27.58 11.06
 -2 15 5 -28.34 14.76
 15 2 5 -8.29 16.66
 -2 15 5 0.78 17.36
 -15 -2 -5 19.53 12.4
 15 2 5 3.22 14.97
 -2 15 -5 -13.63 16.02
 -15 -2 5 -1.8 12.22
 -15 -2 5 -12.61 15.86
 2 -15 -5 -10.76 14.42
 -15 -2 -5 25.01 17.71
 -2 15 -5 -6.8 16.19
 -2 15 -7 8.79 19.01
 2 -15 7 22.09 18.74
 -15 -2 7 37.12 19.13
 -2 15 -7 -1.44 16.42
 -15 -3 0 -1.21 10.44
 15 3 0 1.32 6.76
 3 -15 0 -8.64 9.34
 -3 15 0 -11.68 9.93
 -3 15 0 -4.19 9.92
 15 3 0 -5.59 11.61
 3 -15 2 3.15 14.93
 15 3 2 -0.5 12.19
 -3 15 -2 -4.47 7.79
 3 -15 2 9.87 13.08
 15 3 2 0.57 12.37
 15 3 2 -3.47 10.58
 15 3 -2 0.14 4.99
 -15 -3 2 12.3 13.09
 -15 -3 2 1.2 9.05
 3 -15 -2 0.57 14.14
 15 3 -2 11.1 11.83
 -3 15 2 12.4 12.33
 -15 -3 2 -13.41 6.22
 3 -15 2 -2.45 8.92
 -3 15 2 0.51 11.23
 -15 -3 -2 10.76 10.91
 -3 15 -2 6.35 7.77
 -3 15 2 -5.38 13.34
 3 -15 -2 0.54 12.75
 -3 15 -2 0.58 12.85
 -15 -3 2 -3.3 11.57
 -15 -3 -2 -12.12 12.32
 -3 15 4 35.3 14.77
 3 -15 4 0.76 17.24
 15 3 4 32.02 13.66
 -15 -3 4 27.47 13.58
 3 -15 4 15.41 14.4
 -15 -3 -4 13.86 12.26
 15 3 -4 31.83 8.97
 15 3 4 4.34 14.19
 15 3 4 21.33 14.19
 -3 15 4 19.36 14.14
 -15 -3 -4 20.31 14.81
 -3 15 4 22.65 13.93
 -15 -3 4 -15.19 13.86
 15 3 -4 23.8 12.75
 3 -15 -4 21.58 13.78
 3 -15 4 28.79 10.54
 -3 15 -4 8.71 15.88
 3 -15 6 -8.78 12.57
 3 -15 6 -1.61 17.48
 -3 15 6 -13.65 16.35
 3 -15 6 -12.36 18.71
 15 3 -6 -7.08 11.87
 -15 -3 6 -3.23 14.16
 15 3 6 19.59 18.61
 -3 15 6 -53.55 19.59
 3 -15 -6 14.19 18.91
 -3 15 -6 4.76 17.88
 -15 -3 6 10.73 14.24
 15 3 6 2.82 15.45
 -15 -3 6 -11.25 16.84
 -15 -3 -6 0.88 18.65
 3 -15 -6 -27.31 14.96
 -15 -3 -6 -1.18 12.91
 -3 15 -6 14.91 17.06
 -4 15 -1 58.28 9.54
 -4 15 1 38.44 11.96
 15 4 1 35 9.18
 -15 -4 -1 34.57 8.92
 -15 -4 -1 12.86 11.15
 15 4 -1 37.15 3.72
 4 -15 -1 61.12 11.44
 4 -15 1 42.57 10.03
 -4 15 1 27.35 11.01
 -15 -4 1 44.56 13.2
 -15 -4 1 36.26 9.23
 15 4 -1 41.43 11.47
 -4 15 1 41.06 12.7
 -15 -4 -1 43.63 13.35
 -4 15 -1 44.88 12.95
 -4 15 -1 40.83 9.16
 4 -15 -1 41.64 14
 15 4 1 35.4 12.18
 -15 -4 1 33.85 10.93
 -15 -4 -3 58.87 13.93
 4 -15 3 45.13 16.39
 15 4 3 46.78 13.38
 -15 -4 3 31.83 6.35
 4 -15 3 60.5 15.27
 -4 15 -3 59.07 7.64
 15 4 3 49.04 13.82
 15 4 -3 37.16 6.56
 15 4 3 55.22 13.11
 -4 15 3 52.07 14.12
 -15 -4 3 43.94 13.66
 15 4 -3 46.79 12.22
 -4 15 3 55.76 13.75
 -15 -4 -3 23.77 12.52
 -15 -4 3 46.24 12.12
 -15 -4 3 34.97 5.23
 4 -15 3 56.6 10.43
 4 -15 -3 41.66 13.72
 -4 15 -3 38.29 15.4
 4 -15 5 11 11.71
 15 4 5 11.7 14.9
 -15 -4 -5 12.74 16.64
 4 -15 5 2.93 16.17
 15 4 -5 5.11 10.33
 -4 15 5 -2.14 15.16
 15 4 5 14.28 16.3
 -4 15 5 28 17.13
 4 -15 -5 3.21 17.08
 -4 15 -5 14.49 16.36
 -15 -4 5 -3.23 11.86
 15 4 5 6.88 14.79
 -15 -4 -5 5.3 13.56
 -15 -4 5 -4.98 11.87
 -4 15 5 15.44 13.91
 4 -15 5 15.4 18.4
 -15 -4 5 14.63 14.78
 4 -15 -5 11.96 14.09
 -4 15 -5 32.82 18.6
 -15 -4 -7 23.71 13.35
 15 4 7 -8.52 17.18
 -15 -4 7 16.99 18.33
 -4 15 -7 0.79 18.24
 -5 15 0 6.98 10.64
 -15 -5 0 -5.75 10.34
 -5 15 0 -7.29 10.2
 15 5 0 1.65 5.55
 15 5 0 -8.89 13.22
 5 -15 0 19.74 10.5
 -15 -5 0 4.94 12.06
 15 5 0 6.49 11.1
 -5 15 0 10.77 12.94
 5 -15 0 11.06 13.76
 5 -15 2 166.49 19.25
 -15 -5 -2 130.55 15.6
 15 5 2 167.39 15.62
 -5 15 -2 148.51 12.58
 5 -15 2 157.36 16.62
 -5 15 2 147.03 15.04
 5 -15 -2 177.47 15.47
 15 5 2 151 14.01
 -15 -5 -2 159.75 14.48
 15 5 2 129.74 16.53
 15 5 -2 147.51 14.44
 -5 15 2 190.36 16.67
 -15 -5 2 132.22 16.02
 -15 -5 2 146.54 10.83
 5 -15 2 155.78 13.85
 -5 15 2 173.45 16.01
 -5 15 -2 158.08 11.76
 -15 -5 2 122.33 14.15
 5 -15 -2 159.84 16.41
 -5 15 -2 129.79 16.92
 15 5 4 -5.74 13.58
 5 -15 4 -9.78 18.48
 5 -15 4 21.22 15.87
 -15 -5 -4 12.53 15.5
 15 5 -4 -17 8.32
 15 5 4 0.62 14.41
 -15 -5 -4 -4.09 12.73
 -5 15 -4 7.34 4.08
 -5 15 4 21.04 15.69
 -15 -5 4 -9.94 11.74
 5 -15 -4 3.62 16.06
 15 5 4 5.36 14.53
 -5 15 4 16.1 13.31
 -15 -5 4 6.24 12.92
 -5 15 4 -3.96 13.43
 -5 15 -4 2.02 3.95
 5 -15 -4 -3.91 13.29
 5 -15 4 16.35 11.45
 15 5 -4 4.51 11.3
 -5 15 -4 28.43 16.62
 5 -15 6 -0.54 13.73
 -5 15 -6 36.73 18.63
 15 5 6 22.48 17.18
 -15 -5 -6 -6.11 19.26
 5 -15 6 -19.88 20.84
 5 -15 6 4.22 18.32
 -5 15 6 8.48 15.88
 5 -15 -6 33.48 19.14
 -5 15 6 -25.89 20.24
 -15 -5 6 15.49 14.07
 -15 -5 6 -3.96 13.57
 -5 15 6 11.64 21.05
 -15 -5 6 -7.17 15.66
 15 5 6 -0.76 16.43
 15 5 6 22.3 19.32
 5 -15 -6 23.04 13.56
 -15 -5 -6 18.27 13.76
 -5 15 -6 24.11 18.12
 -15 -6 1 55.84 10.88
 -6 15 -1 69 10.63
 -15 -6 -1 51.19 9.33
 15 6 1 73.02 9.67
 6 -15 1 68.82 12.09
 -6 15 1 89.07 12.28
 -15 -6 1 72.74 10.96
 15 6 -1 65.87 11.79
 -15 -6 1 66.15 13.81
 -6 15 1 76.81 14.08
 6 -15 -1 95.42 12.41
 -6 15 1 60.8 12.61
 -6 15 -1 88.12 10.91
 6 -15 -1 77.41 15.22
 15 6 1 63.27 12.3
 -6 15 -3 2.31 7.1
 6 -15 3 3.07 16.28
 15 6 3 3.88 12.42
 6 -15 3 8.97 14.53
 15 6 -3 5.7 3.71
 -15 -6 -3 -0.5 12.77
 15 6 -3 3.92 10.71
 -6 15 3 1.24 14.34
 -15 -6 3 3.31 12
 -6 15 3 -19.74 13.35
 -15 -6 3 3.18 10.64
 6 -15 3 4.76 10.97
 -15 -6 3 4.17 5.88
 15 6 3 8.45 14.09
 6 -15 -3 3.32 13.04
 -15 -6 -3 17.94 12.38
 15 6 3 3.03 12.47
 -6 15 -3 31.54 16.23
 -15 -6 5 20.59 11.33
 -6 15 -5 -15.22 17.61
 15 6 5 1.47 15.14
 15 6 -5 23 10.14
 -15 -6 -5 15.64 16.97
 15 6 5 -1.52 16.96
 6 -15 -5 25.35 18.08
 -6 15 5 13.14 16.9
 -15 -6 5 0.58 12.93
 6 -15 5 -3.65 18.83
 -6 15 5 5.35 13.36
 -15 -6 5 -1.07 14.06
 15 6 5 -23.6 16.59
 -6 15 5 1.46 15.19
 -15 -6 -5 -1.86 13.65
 6 -15 -5 15.52 13.88
 6 -15 5 25.6 17.54
 6 -15 5 -0.99 12.95
 -6 15 -5 -10.49 18.81
 -15 -6 -7 8.29 14.3
 15 6 7 -18.35 17.83
 -6 15 -7 -12.87 19.41
 7 -15 0 20.35 14.21
 -15 -7 0 3.29 9.81
 7 -15 0 -2.14 11.61
 15 7 0 11 12.75
 15 7 0 -8 4.11
 -15 -7 0 4.48 10.86
 -7 15 0 -7.14 11.15
 15 7 0 18.41 10.64
 -7 15 0 3.12 10.81
 -7 15 0 -15.37 13.66
 -15 -7 0 -7.93 12.63
 7 -15 2 14.55 15.5
 15 7 2 1.92 11.42
 -7 15 -2 8.23 10.23
 -15 -7 -2 11.4 11.7
 7 -15 2 -7.81 13.66
 -15 -7 -2 -1.91 10.85
 15 7 -2 -1.43 10.2
 15 7 2 -1.54 10.91
 -7 15 2 0.54 13.62
 15 7 2 25.8 13.27
 -15 -7 -2 -9.87 13.66
 -15 -7 2 15.68 12.34
 7 -15 2 -1.62 11.3
 -15 -7 2 -1.54 7.34
 7 -15 -2 -3.62 12.26
 -7 15 2 -2.71 12.99
 -7 15 -2 -8.46 8.88
 -15 -7 2 -1.72 9.58
 -7 15 -2 9.28 14.55
 7 -15 -2 39.63 13.51
 -7 15 2 2.29 12.69
 -7 15 4 1.12 13.23
 15 7 -4 -0.21 6.98
 -7 15 4 -2.06 14.72
 15 7 4 -17.93 14.16
 7 -15 4 13.06 18.57
 7 -15 4 11.62 16.05
 -15 -7 -4 16.17 14.66
 15 7 4 9.59 15.07
 15 7 -4 2.85 10.82
 -7 15 -4 3.32 6.33
 7 -15 -4 -8.15 16.54
 -7 15 4 -5.89 16.53
 -15 -7 4 -6.42 7.66
 -15 -7 4 -9.93 10.99
 -15 -7 -4 -30.49 16.83
 15 7 4 -17.81 15.09
 -15 -7 4 13.47 11.71
 7 -15 4 10.33 12.24
 -15 -7 -4 1.84 13.55
 7 -15 -4 11.17 13.82
 -7 15 -4 -14.11 17.69
 -7 15 -4 1.98 5.86
 7 -15 6 10.64 14.06
 -15 -7 -6 30.91 13.88
 -7 15 -6 10.53 19.52
 15 7 6 -19.29 16.8
 -15 -7 -6 14.8 18.76
 7 -15 6 -7.97 18.45
 7 -15 -6 28.51 19.37
 15 7 6 -8.13 19.05
 -7 15 6 -16.06 19.42
 -7 15 6 -11.11 16.63
 -15 -7 6 -6.01 15.03
 -15 -7 -6 14.85 18.69
 15 7 6 30.84 17.05
 7 -15 -6 -20.2 13.58
 -7 15 -6 23.38 19.43
 8 -15 -1 66.34 15.77
 15 8 1 64.3 12.48
 8 -15 1 75.04 16.94
 -15 -8 1 66.77 10.37
 -8 15 -1 86.84 11.6
 -8 15 1 81.91 13.32
 15 8 -1 48.18 12.85
 15 8 1 57.79 9.27
 8 -15 -1 67.46 12.74
 15 8 1 66.78 14
 8 -15 1 71.42 13.05
 -15 -8 -1 62.55 14.11
 -8 15 1 54.27 13.5
 -15 -8 1 74.69 11.12
 15 8 -1 74.01 11.37
 -8 15 1 66.46 13.95
 -15 -8 -1 77.07 9.5
 -15 -8 1 71.54 13.86
 -8 15 -1 80.14 12.04
 15 8 3 -8.33 13.16
 8 -15 3 1.65 18.37
 8 -15 3 10.23 14.41
 -8 15 -3 -2.13 11.26
 -15 -8 -3 9.03 13.12
 8 -15 -3 -5.45 13.48
 15 8 -3 3.84 9.92
 -15 -8 -3 13.92 13.13
 8 -15 -3 -4.76 14.77
 -8 15 -3 9.76 7.69
 -8 15 3 18.83 15.32
 15 8 3 -9.33 12.84
 -15 -8 -3 4.29 14.89
 15 8 3 15.8 14.78
 -15 -8 3 16.25 12.05
 -8 15 3 14.88 12.94
 8 -15 3 20.31 12.51
 -15 -8 3 11.22 7.36
 -15 -8 3 0.71 10.06
 8 -15 -3 -19.88 14.18
 -8 15 -3 -34.21 17.54
 -8 15 5 -4.53 15.86
 15 8 -5 16.63 10.03
 8 -15 5 31.09 20.38
 15 8 5 11.08 16.15
 8 -15 5 8.18 17.77
 -15 -8 -5 27.56 17.27
 -15 -8 5 0.54 12.4
 15 8 5 2.33 17.31
 8 -15 -5 -12.52 17.18
 -15 -8 5 -3.89 10.19
 -8 15 5 -1.71 18.14
 -8 15 5 7.47 13.3
 -15 -8 5 -15.59 12.37
 15 8 5 -3.92 17.21
 -15 -8 -5 87.99 15.47
 -15 -8 -5 -0.87 17.74
 8 -15 -5 7.31 13.71
 8 -15 5 15.52 13.4
 -8 15 -5 18.85 19.78
 -15 -8 -7 17.91 15.24
 15 8 7 10.69 18.79
 -8 15 -7 -16.41 19.48
 9 -15 0 9.36 14.87
 -15 -9 0 -21.76 12.56
 -15 -9 0 -0.77 3.65
 15 9 0 4.21 13.03
 -15 -9 0 6.31 11.48
 9 -15 0 -4.86 12.3
 -9 15 0 -14.32 12.66
 15 9 0 -1.82 10.68
 -9 15 0 -4.25 13.54
 -15 -9 2 16.28 9
 9 -15 2 -13.49 14.86
 -9 15 -2 18.37 11.41
 15 9 2 11.02 12.02
 -15 -9 -2 18.3 10.81
 -15 -9 -2 5.36 12.74
 9 -15 -2 22.48 13.14
 15 9 2 -2.71 10.76
 15 9 -2 17.57 9.79
 9 -15 -2 20.85 14.89
 -9 15 2 5.28 13.83
 -15 -9 -2 21.26 14.08
 -9 15 2 -4.29 13.58
 -15 -9 2 24.58 8.81
 -9 15 2 2.21 12.73
 -15 -9 2 -3.07 12.01
 9 -15 2 28.2 12.78
 -9 15 -2 11.37 15.7
 9 -15 -2 19.18 13.98
 15 9 4 14.82 13.83
 -15 -9 4 1.74 6.15
 15 9 -4 -5.56 5.88
 9 -15 4 19.21 17
 -15 -9 -4 -16.83 15.35
 -9 15 -4 -12.53 7.45
 -15 -9 4 6.46 10.63
 15 9 4 0.65 14.86
 -9 15 -4 5.01 8.29
 9 -15 -4 27.36 17.2
 -9 15 4 -23.79 17.29
 -15 -9 4 -3.55 5.72
 -15 -9 -4 -22.64 17.12
 -9 15 4 5.76 14.63
 -15 -9 -4 19.44 13.38
 -9 15 4 -9.94 12.9
 15 9 4 6.03 15.22
 9 -15 4 -25.06 19.52
 -15 -9 4 6.54 10.21
 9 -15 4 18.15 13.92
 9 -15 -4 1.71 14.15
 -9 15 -4 19.91 17.34
 -9 15 -6 -5.55 20.72
 -15 -9 -6 -5.02 15.1
 -15 -9 -6 20.07 19.05
 15 9 6 -11.02 19.47
 -15 -9 -6 24.78 19.16
 15 9 6 28.43 17.81
 -9 15 6 -7.38 16.82
 9 -15 6 12.9 15.47
 -15 -10 1 -0.53 11.99
 15 10 1 0.41 10.77
 10 -15 -1 -2.6 14.68
 10 -15 1 -28.43 17.52
 -15 -10 1 5.68 8.78
 -15 -10 -1 -2.05 8.36
 15 10 -1 -1.18 13.25
 -15 -10 -1 23.74 13
 10 -15 -1 -8.73 13.37
 15 10 1 -3.55 8.16
 15 10 1 -10.24 13.76
 10 -15 1 -5.96 12.51
 -15 -10 -1 16.31 12.85
 15 10 -1 9.91 9.35
 -15 -10 1 -13.81 11.77
 -10 15 1 14.27 13.21
 -10 15 1 -5.78 13.32
 -10 15 -1 -0.68 15.46
 -10 15 -1 -0.96 12.03
 10 -15 3 -15.93 15.8
 10 -15 3 -18.45 18.68
 15 10 3 11.16 12.67
 -10 15 -3 -7.3 11.79
 10 -15 -3 11.05 14.49
 15 10 -3 -6.89 9.1
 15 10 3 4.72 13.34
 -15 -10 -3 -20.97 13.69
 10 -15 -3 -16.89 16.38
 -10 15 3 40.65 16.01
 -15 -10 -3 -6.7 14.66
 15 10 3 -0.72 14.31
 -15 -10 -3 -7.12 13.04
 -10 15 3 -6.65 13.01
 10 -15 3 22.67 13.88
 -15 -10 3 0.31 7.63
 -15 -10 3 -11.17 10.77
 -15 -10 3 17.83 8.36
 10 -15 -3 17.91 15.36
 -10 15 -3 10.31 17.47
 -10 15 -5 -26.48 19.69
 10 -15 5 6.02 18.07
 15 10 5 11.22 15.87
 -15 -10 -5 -4.52 17.23
 -10 15 5 5.54 16.48
 15 10 5 -23.79 18.62
 10 -15 -5 7.67 18.95
 -10 15 5 13.25 19.3
 -15 -10 -5 -9.86 18.52
 -10 15 5 6.17 13.81
 -15 -10 5 -5.62 10.39
 15 10 5 1.65 16.23
 10 -15 5 -8.25 20.56
 10 -15 5 -6.13 14.74
 -15 -10 -5 0.7 15.15
 10 -15 -5 -5.11 14.21
 10 -15 7 14.18 16.93
 11 -15 0 -8.67 16.04
 -15 -11 0 3.95 12.75
 -15 -11 0 -3.65 3.99
 11 -15 0 3.25 13.34
 15 11 0 -13.73 13.76
 -15 -11 0 7.9 12.09
 -11 15 0 -11.72 12.86
 15 11 0 -1.37 9.83
 -11 15 0 12.97 15.1
 -15 -11 2 -0.52 11.74
 11 -15 -2 -20.54 15.3
 -15 -11 -2 -2.74 10.52
 -11 15 -2 -2.02 11.92
 -15 -11 2 7.36 7.92
 15 11 2 1.44 12.24
 15 11 -2 3.45 13.26
 15 11 2 8.5 10.78
 15 11 -2 11.39 8.89
 11 -15 -2 -13.63 15.21
 -11 15 2 4.59 12.96
 -11 15 2 17.19 14.69
 -15 -11 -2 -26.6 14.97
 11 -15 2 -19.3 14.01
 -15 -11 2 8.67 10.38
 -11 15 2 -0.57 13.72
 11 -15 -2 -6.76 13.63
 -11 15 -4 15.89 18.99
 -11 15 4 -22.81 16.66
 11 -15 4 26.75 18.05
 -15 -11 -4 -7.6 14.88
 15 11 4 -15.68 14.23
 15 11 4 18.68 15.09
 -15 -11 4 -1.41 4.09
 -11 15 -4 8.41 9.88
 11 -15 -4 -5.2 15.61
 -11 15 4 -4.79 17.9
 -15 -11 -4 10.08 16.95
 -11 15 4 4.42 13.57
 -15 -11 -4 -2.73 14.35
 -15 -11 4 4.26 8.19
 11 -15 4 28.65 14.91
 11 -15 4 -2.95 21.31
 11 -15 -4 19.41 17.59
 -15 -11 4 -6.97 10.01
 -15 -11 4 8.36 8.16
 11 -15 -4 18.39 14.82
 -11 15 -6 0.98 21.79
 -15 -11 -6 20.75 15.92
 -15 -11 -6 -22.08 19.06
 15 11 6 26.26 19.61
 11 -15 6 -8.46 16.57
 15 12 1 -8.58 10.92
 12 -15 -1 7.78 16.55
 12 -15 1 -4.83 16.72
 -15 -12 1 21.92 12.04
 12 -15 -1 -5.48 14.22
 12 -15 1 13.22 15.71
 -15 -12 -1 -2.46 8.61
 -15 -12 -1 15.05 11.77
 15 12 -1 4.3 13.76
 15 12 1 7.06 9.04
 12 -15 1 12.89 14.28
 15 12 1 7.39 13.76
 15 12 -1 -8.04 8.76
 -15 -12 -1 -1.23 13.33
 -15 -12 1 5.5 12.28
 -12 15 1 9.64 13.93
 -12 15 1 19.66 14.51
 -12 15 -1 -13.74 16.44
 -12 15 -1 -4.87 13.22
 -12 15 -3 35.43 19.05
 12 -15 -3 30.44 16.24
 -15 -12 3 31.3 7.16
 -15 -12 3 37.85 11.62
 12 -15 3 16.87 18.53
 -12 15 -3 27.54 12.96
 -15 -12 -3 27.5 13.52
 15 12 -3 17.16 8.03
 12 -15 -3 48.71 15.82
 15 12 3 35.91 13.44
 12 -15 -3 41.5 16.94
 -12 15 3 24.24 17.34
 -15 -12 -3 30.75 14.6
 15 12 3 13.01 13.02
 -15 -12 -3 34.46 16.65
 15 12 3 28.24 15.19
 -12 15 3 36.2 14.11
 12 -15 3 42.13 14.98
 -15 -12 3 30.78 10.17
 -12 15 -5 82.95 22.59
 -15 -12 -5 56.41 16.21
 12 -15 5 62.44 23.59
 12 -15 5 64.04 19.74
 15 12 5 76.16 17.12
 -15 -12 -5 46.39 18.28
 12 -15 -5 74.02 20.07
 15 12 5 58.37 18.62
 -12 15 5 67.43 20.63
 -15 -12 -5 107.4 20.29
 -12 15 5 67.95 14.45
 -12 15 5 40.81 18.39
 12 -15 5 86.69 17.74
 12 -15 -5 105.36 15.95
 -15 -12 5 76.51 13.31
 13 -15 0 24.24 16.99
 -15 -13 0 -6.06 4.92
 -15 -13 0 -5.27 12.48
 15 13 0 -4.56 14.36
 -15 -13 0 -5.79 13.41
 -13 15 0 4.73 13.53
 15 13 0 -0.97 9.62
 -13 15 0 6.85 15.65
 13 -15 0 10.84 14.22
 13 -15 -2 -10.29 17.16
 15 13 2 40.93 12.07
 -13 15 -2 -0.57 12.84
 -15 -13 2 -1.6 12.07
 15 13 2 -3.88 12.22
 13 -15 2 -0.9 19.56
 -15 -13 -2 -2.45 11.57
 15 13 -2 33.12 14.21
 13 -15 -2 17.5 15.1
 13 -15 2 35.81 17.23
 15 13 -2 20.49 7.8
 13 -15 -2 4.27 16
 -15 -13 -2 -4.98 15.04
 -13 15 2 6.2 15.67
 13 -15 2 10.86 14.94
 -15 -13 2 14.66 11.84
 -13 15 2 18.3 13.92
 -13 15 -4 -29.82 20.42
 13 -15 -4 1.86 15.68
 -15 -13 4 8.84 9.69
 -13 15 4 2.41 17.04
 13 -15 4 26.11 21.8
 15 13 4 -8.66 14.78
 -15 -13 -4 4.52 14.86
 13 -15 -4 25.14 16.26
 15 13 4 -10.79 15.65
 -13 15 -4 3.8 10.69
 13 -15 -4 -0.8 17.29
 -13 15 4 7.55 18.22
 -13 15 4 11.08 13.44
 13 -15 4 -9.96 15.84
 -15 -13 -4 4.33 14.75
 -15 -13 4 19.76 7.77
 -15 -13 4 8.27 10.48
 15 13 6 11.47 20.11
 13 -15 6 22.15 17.43
 15 14 1 -4.04 10.71
 14 -15 -1 -3.03 17.22
 14 -15 1 -20.68 18.65
 14 -15 1 -4.9 16.13
 -15 -14 1 16.43 13.15
 -15 -14 -1 -0.3 9.52
 15 14 -1 10.85 14.39
 -15 -14 -1 2.52 13.53
 14 -15 1 -23.17 15.34
 14 -15 -1 13.34 15.05
 15 14 -1 -9.48 8.4
 15 14 1 -5.66 14.95
 -15 -14 -1 -23.2 14.78
 -15 -14 1 -10.57 12.97
 -14 15 1 12.47 15.6
 -14 15 1 -7.88 15.03
 -14 15 -1 2.29 17.16
 -14 15 -1 -14.46 14.3
 -15 -14 3 42.46 5.53
 14 -15 -3 55.51 17.26
 15 14 3 61.56 14.74
 15 14 3 25.88 13.97
 14 -15 3 43.77 18.41
 -15 -14 -3 65.38 14.43
 14 -15 -3 79.88 16.97
 -14 15 -3 82.46 15.13
 -14 15 3 36.1 17.7
 -15 -14 -3 32.44 17.07
 14 -15 -3 57.85 17.76
 -15 -14 -3 42.94 14.7
 14 -15 3 56.18 16.99
 -14 15 3 45.19 14.23
 -15 -14 3 63.44 12.45
 -15 -14 3 53.64 12.34
 -14 15 -5 -15.44 21.89
 15 14 5 3.89 16.76
 -15 -14 -5 -5.42 16.99
 -14 15 5 14.07 18.15
 14 -15 -5 31.03 19.46
 15 14 5 29.53 17.51
 -15 -14 -5 13.48 16.12
 14 -15 5 29.75 17.27
 15 14 5 36.12 17.9
 15 -15 0 22.59 18.85
 -15 -15 0 5.41 6.47
 -15 -15 0 26.68 13.24
 15 -15 0 -37.8 16.06
 15 15 0 17.13 14.65
 -15 -15 0 -18.52 14.09
 15 15 0 3.94 9.51
 -15 15 0 7.15 14.76
 -15 15 0 3.66 16.89
 15 -15 -2 -16.92 17.56
 -15 15 -2 -22.13 13.83
 15 15 2 7.38 12.61
 15 -15 2 7.73 17.43
 -15 -15 2 -9.84 11.89
 -15 -15 -2 -2.15 11.93
 15 15 -2 5.57 5.21
 15 15 -2 2.53 14.62
 15 -15 -2 22.54 16.31
 15 15 2 0.44 12.21
 15 -15 -2 2.97 16.55
 -15 -15 -2 6.13 13.53
 -15 -15 -2 10.6 15.13
 15 -15 2 4.7 16.11
 -15 15 2 -15.55 16.55
 15 -15 2 6.7 20.54
 -15 -15 2 17.72 13.41
 -15 15 2 -11.7 14.54
 -15 15 -2 -7.61 19.12
 -15 -15 -4 9.19 15.6
 -15 15 -4 7.95 21.06
 15 -15 -4 16.8 15.7
 -15 15 4 9.37 16.75
 15 -15 4 17.74 21.04
 -15 15 -4 6.38 11.78
 15 -15 4 -5.38 18.77
 -15 -15 4 -9.24 9.6
 -15 -15 -4 -11.95 15.45
 15 -15 -4 2.51 17.48
 15 -15 -4 6.51 18.26
 15 15 4 16.35 15.69
 15 15 4 14.29 15.25
 -15 15 4 4.44 19
 -15 15 4 7.32 13.78
 15 -15 4 -27.01 17.03
 15 15 4 -33.96 17.16
 -15 -15 4 13.66 12.85
 -16 15 -1 11.35 15.21
 15 16 1 3.62 10.64
 16 -15 -1 -11.35 18.36
 -15 -16 -1 -13.41 9.72
 -15 -16 1 -18.1 12.87
 16 -15 -1 -7.26 15.98
 15 16 -1 2.68 14.3
 -15 -16 -1 -28.35 13.99
 16 -15 1 -16.64 16.09
 15 16 -1 -2.26 7.45
 16 -15 1 11.1 20.05
 -15 -16 -1 -12.23 15.16
 15 16 1 28.48 15.36
 -15 -16 1 6.2 13.92
 -16 15 1 20.62 15.63
 16 -15 1 -22.26 17.12
 -16 15 1 1.38 15.69
 -16 15 -1 15.51 18.62
 16 -15 -3 2.81 16.22
 -16 15 -3 1.36 15.1
 16 -15 3 -11.96 18.33
 -15 -16 -3 9.47 14.01
 -16 15 -3 -16.91 13.88
 -15 -16 3 -14.06 11.7
 16 -15 -3 -4.02 17.82
 16 -15 -3 -20.17 17.71
 15 16 3 -11.67 13.87
 15 16 3 1.76 13.96
 15 16 -3 12.05 12.49
 -16 15 3 -5.86 17.7
 -15 -16 -3 -11.12 17.39
 16 -15 3 21.28 17.75
 -16 15 3 -1.79 14.51
 -15 -16 3 -29.72 13.14
 15 16 5 0.8 17.18
 -15 -16 -5 11.12 17.64
 16 -15 -5 -26.11 19.57
 15 16 5 -10.85 18.37
 16 -15 5 15.37 18.46
 16 -14 0 2.49 17.83
 -14 -16 0 12.95 8.18
 -14 -16 0 16.59 13.5
 16 -14 0 25.16 15.25
 14 16 0 7.43 14.05
 -14 -16 0 16.27 14.25
 -16 14 0 16.65 14.72
 14 16 0 19.56 8.58
 -16 14 0 -5.13 16.52
 -16 14 -2 -7.67 19.13
 16 -14 2 0.76 17.46
 -16 14 -2 -0.66 14.32
 16 -14 -2 4.99 16.6
 14 16 2 4.28 12.03
 16 -14 2 10.56 18.15
 -14 -16 -2 -6.75 11.99
 -14 -16 2 -0.52 11.26
 16 -14 -2 0.74 16.52
 14 16 -2 7.33 13.55
 14 16 2 -9.33 12.85
 16 -14 -2 -13.7 16.65
 14 16 -2 32.38 12.83
 -14 -16 -2 14.55 15.95
 16 -14 2 9.72 15.97
 -16 14 2 -9.71 16.81
 -14 -16 -2 0.68 13.32
 -14 -16 2 -8.37 13.6
 -16 14 2 -2.41 14.48
 14 16 2 5.06 14.3
 -16 14 -4 1 21.51
 16 -14 -4 3.02 15.17
 -14 -16 -4 29.27 15.63
 16 -14 4 27.68 18.88
 -14 -16 -4 18.2 15.38
 -14 -16 4 13.44 9.25
 16 -14 -4 14.23 16.52
 14 16 4 35.3 16.3
 -16 14 -4 8.35 12.36
 14 16 -4 -0.45 11.88
 -16 14 4 1.79 19.72
 -14 -16 -4 36.96 18.46
 -16 14 4 37.44 13.44
 16 -14 4 16.63 17.63
 14 16 4 29.98 16.85
 -14 -16 4 22.25 14.11
 -16 13 -1 -24.61 17.33
 -16 13 -1 -5.77 14.28
 16 -13 1 -3.4 15.51
 13 16 1 2.17 10.15
 16 -13 -1 27.1 16.25
 16 -13 1 2.58 18.43
 -13 -16 1 3.02 5.83
 16 -13 -1 7.6 15.34
 -13 -16 1 0.53 11.51
 13 16 -1 18.92 13.63
 13 16 -1 4.35 5.02
 13 16 -1 14.58 13.5
 16 -13 1 11.97 15.22
 -13 -16 -1 -6.42 10.27
 -13 -16 1 4.87 4.72
 -13 -16 -1 -0.61 12.26
 -13 -16 -1 14.47 14.34
 -13 -16 1 5.92 13.46
 -16 13 1 13.55 14.54
 13 16 1 -5.2 13.25
 -16 13 1 8.25 15.52
 16 -13 -3 59.72 16.64
 -16 13 -3 90.99 15.92
 16 -13 3 93.68 18.85
 -13 -16 3 52.27 6.35
 13 16 -3 54.52 13.86
 -13 -16 -3 45.78 14.1
 -16 13 -3 47.72 14.57
 -13 -16 3 83.09 11.74
 16 -13 -3 90.92 17.58
 13 16 3 63.85 15.49
 13 16 -3 89.83 13.48
 -16 13 3 98.82 18.92
 16 -13 3 80.14 17.81
 -16 13 3 65.2 14.57
 -13 -16 3 80.97 14.59
 13 16 5 44.38 17.55
 -13 -16 -5 2.44 16.5
 -13 -16 -5 12.65 17.25
 13 16 5 10.91 18.43
 16 -13 -5 14.4 18.6
 -16 13 5 -10.53 18.2
 16 -13 5 17.51 17.84
 16 -12 0 -2.3 16.79
 -12 -16 0 19.48 8.74
 16 -12 0 23.98 15.21
 12 16 0 10.76 14.37
 -12 -16 0 13.04 12.24
 -12 -16 0 23.09 13.5
 -16 12 0 8.26 14
 -16 12 0 -33.41 16.53
 12 16 0 8.12 7.51
 16 -12 2 19.09 18.59
 -16 12 -2 -8.16 18.36
 -16 12 -2 17.77 14.09
 16 -12 -2 7.62 15.78
 16 -12 2 16.27 15.85
 -12 -16 2 10.59 5.2
 12 16 2 18.04 11.5
 -12 -16 -2 11.7 12.29
 16 -12 -2 10.59 15.2
 -12 -16 2 7.88 6.38
 12 16 -2 -1.09 12.67
 -12 -16 2 27.78 10.66
 16 -12 -2 10.39 14.95
 12 16 -2 21.99 12.99
 -12 -16 -2 18.15 15.09
 -16 12 2 29.12 16.54
 16 -12 2 34.76 15.73
 -12 -16 2 15.15 13.42
 -16 12 2 11.44 13.72
 -12 -16 -2 18.37 13.33
 12 16 2 0.68 14.44
 -12 -16 4 25.11 14.55
 12 16 4 19.7 16.08
 -16 12 -4 -7.93 21.12
 12 16 -4 -0.46 11.8
 16 -12 -4 5.59 13.21
 16 -12 4 -17.67 19.2
 -12 -16 -4 2.21 15.19
 16 -12 -4 3.23 16.92
 -12 -16 -4 0.67 15.38
 -12 -16 4 -25.79 8.07
 16 -12 -4 14.65 16.6
 12 16 4 2.1 16.28
 -12 -16 4 8.69 7.98
 -16 12 -4 13.35 11.99
 -12 -16 -4 -25.46 17.62
 -16 12 4 4.05 11.83
 16 -12 4 0.74 17.17
 16 -12 -6 29.39 19.66
 -16 11 -1 17.18 13.26
 -16 11 -1 23.32 16.31
 16 -11 -1 33.26 15.6
 16 -11 1 54.15 15.05
 16 -11 1 30.77 17.44
 11 16 1 32.88 9.64
 -11 -16 1 27.04 8.23
 -11 -16 -1 42.61 11.19
 -11 -16 1 16.38 8.17
 16 -11 -1 20.2 14.57
 11 16 -1 25.77 13.36
 -11 -16 1 30.15 11.67
 16 -11 1 36.89 14.63
 11 16 -1 29.18 12.69
 -11 -16 -1 -1.97 14.7
 -16 11 1 27.67 14.14
 -11 -16 1 21.11 13.71
 -11 -16 -1 27.2 12.8
 -16 11 1 10.02 14.38
 11 16 1 33.1 14.78
 11 16 1 5.44 13.29
 11 16 -3 153.79 15.11
 16 -11 -3 98.67 16.86
 -16 11 -3 160.88 17.72
 16 -11 3 140.32 19.65
 -11 -16 3 119.42 10.31
 -11 -16 -3 127.05 16.52
 11 16 -3 135.78 15.08
 -16 11 -3 134.49 15.97
 16 -11 -3 147.21 18.22
 11 16 3 140.44 17.15
 -11 -16 3 146.65 12.56
 -16 11 3 161.85 15.38
 16 -11 3 184.51 18.7
 -11 -16 3 138.58 16.69
 -16 11 -5 23.19 22.15
 11 16 5 42.58 18.1
 -11 -16 -5 -4.72 17.54
 16 -11 5 44.13 19.4
 16 -11 -5 18.02 17.52
 16 -11 -5 27.13 17.96
 11 16 5 -1.68 19.03
 -16 11 5 10.04 19.86
 -11 -16 -5 4.69 16.03
 -11 -16 -5 13.26 17.78
 -16 11 -5 22.58 19.84
 16 -11 5 22.76 17.48
 -16 10 0 24.25 15.97
 10 16 0 13.36 7.17
 16 -10 0 24.87 13.4
 16 -10 0 -4.98 15.92
 -10 -16 0 13.03 9.42
 16 -10 0 13.64 14.55
 10 16 0 11.52 13.2
 -10 -16 0 -14.96 13.25
 -10 -16 0 22.58 10.86
 -16 10 0 38.1 13.87
 10 16 0 9.14 12.28
 -16 10 -2 13.54 17.13
 -16 10 -2 5.23 13.81
 -10 -16 -2 23.95 12.48
 10 16 2 -2.55 13.65
 -16 10 -2 5.52 13.87
 16 -10 -2 11.8 14.2
 16 -10 2 4.32 17.49
 -10 -16 -2 4.35 12.67
 16 -10 2 19.67 14.8
 -10 -16 2 10.62 7.51
 16 -10 -2 15.07 14.09
 10 16 2 12.2 15.06
 10 16 -2 12.07 11.39
 -10 -16 2 -0.41 9.26
 -10 -16 -2 20.14 14.86
 16 -10 2 16.72 15.23
 10 16 -2 4.7 12.23
 -10 -16 2 17.19 12.46
 -16 10 2 0.49 12.62
 -10 -16 4 80 16.34
 -16 10 -4 102.06 22.35
 16 -10 -4 96.31 13.53
 10 16 4 77.59 17.05
 -16 10 -4 66.81 19.62
 16 -10 4 82.17 18.4
 -10 -16 4 77.17 11.25
 16 -10 -4 64.86 18.03
 -10 -16 -4 104.33 17.15
 16 -10 -4 88.11 16.99
 -10 -16 -4 68.22 16.61
 10 16 4 51.04 17.41
 -16 10 4 84.27 19.1
 -16 10 -4 85.65 14.33
 10 16 -4 107.04 13.65
 -10 -16 -4 97.32 17.84
 -16 10 4 92.42 11.91
 -10 -16 4 75.02 9
 16 -10 4 79.51 17.56
 16 -10 -6 -34.92 19.47
 -16 10 6 -0.85 16.93
 -16 9 -1 7.04 13.01
 -9 -16 -1 14.93 11.61
 -16 9 -1 22.54 16.38
 9 16 1 37.95 13.16
 16 -9 -1 -18.27 14.39
 16 -9 1 16.79 16.62
 -9 -16 -1 24.3 11.84
 -9 -16 1 7.87 9.12
 16 -9 1 21.57 13.85
 9 16 1 2.58 13.48
 9 16 -1 -10.53 13.24
 16 -9 1 6.13 14.56
 -9 -16 -1 10.04 13.31
 -9 -16 1 14.38 12.62
 -9 -16 1 -2.19 10.71
 9 16 -1 4.21 11.48
 -16 9 1 16.26 13.85
 16 -9 -3 50.38 12.87
 -16 9 -3 56.3 14.67
 16 -9 3 49.88 15.72
 -9 -16 3 66.81 9.93
 -9 -16 -3 75.45 15.12
 16 -9 -3 79.62 16.76
 9 16 -3 49.1 11.88
 -16 9 -3 52.05 13.71
 16 -9 -3 76.11 15.13
 9 16 3 46.52 15.22
 -16 9 3 57.4 16.78
 9 16 -3 77.69 13.27
 -9 -16 -3 72.66 15.96
 -9 -16 3 56.49 9.24
 -16 9 3 59.39 11.45
 16 -9 3 69.99 16.09
 -9 -16 3 57.42 14.68
 9 16 -5 33.33 12.87
 -16 9 -5 44.69 12.2
 -9 -16 5 39.32 15.82
 -16 9 -5 40.57 21.2
 16 -9 -5 31.61 16.87
 16 -9 5 41.88 18.29
 16 -9 -5 45.07 17.82
 -9 -16 -5 18.88 18.04
 -9 -16 5 31.21 12.32
 9 16 5 42.08 19.72
 -16 9 -5 -1.74 18.84
 -16 9 5 54.98 20.21
 -9 -16 -5 57.83 18.37
 9 16 5 20.93 16.59
 -9 -16 -5 66 16.63
 16 -9 5 35.72 17.53
 -16 8 0 35.88 15.83
 -8 -16 0 45.95 11.78
 8 16 0 29.79 11.78
 16 -8 0 19.19 15.78
 8 16 0 36.66 6.87
 -8 -16 0 30.55 10.57
 16 -8 0 40.85 13.4
 8 16 0 18.66 12.82
 -8 -16 0 64.93 13.42
 -16 8 0 36.78 14.25
 8 16 0 33.44 6.36
 -16 8 -2 68.76 18.24
 -16 8 -2 31.41 13.25
 16 -8 -2 37.89 13.26
 -8 -16 2 28.56 9.72
 16 -8 2 34.73 14.78
 -16 8 2 24.78 14.6
 -8 -16 -2 21.19 13.21
 -16 8 -2 14.3 13.25
 -8 -16 -2 56.78 13.23
 16 -8 -2 93.19 15.69
 16 -8 -2 39.96 13.36
 8 16 -2 49.37 12.91
 8 16 -2 56.58 11.78
 16 -8 2 67.45 14.8
 -8 -16 2 34 13.93
 -16 8 2 42.37 11.86
 -8 -16 2 48.34 9.99
 8 16 2 33.71 13.17
 16 -8 -4 -10.41 9.77
 -8 -16 4 18.72 15.51
 -8 -16 4 -15.46 6.58
 -16 8 -4 -5.74 19.25
 8 16 4 -18.12 15.83
 16 -8 4 -16.74 16.85
 -8 -16 4 -5.16 10.99
 16 -8 -4 7.38 16.08
 16 -8 -4 -22.88 15.23
 8 16 4 -7.14 16.4
 -16 8 -4 -13.59 17.51
 -16 8 4 -13.1 17.44
 -8 -16 -4 53.32 16.48
 -8 -16 -4 -6.17 14.11
 -16 8 4 19.18 9.19
 8 16 -4 -2.02 12.53
 -8 -16 -4 32.91 16.03
 16 -8 4 4.25 15.56
 16 -8 6 18.81 18.64
 8 16 6 -6.85 17.94
 -8 -16 6 -1.72 14.12
 16 -8 -6 -28.57 18.61
 -8 -16 -6 -5.68 16.6
 8 16 6 -5.84 20.64
 -16 8 6 0.8 16.71
 -8 -16 -6 20.07 17.18
 -16 7 1 27.86 13.61
 7 16 -1 35.1 11.2
 -16 7 -1 42.68 13.23
 -16 7 -1 29.75 15.88
 -7 -16 1 38.43 10.18
 16 -7 -1 21.57 13.9
 -7 -16 -1 35.54 11.41
 -16 7 -1 28.84 14.03
 -7 -16 -1 41.95 11.96
 16 -7 -1 32.51 14.22
 7 16 1 28.53 13.92
 7 16 -1 55.7 12.95
 -7 -16 -1 37.74 13.49
 7 16 1 35.62 12.65
 -7 -16 1 21.2 13.4
 16 -7 1 35.92 13.21
 -16 7 -3 161.83 18.33
 16 -7 -3 153.59 14.47
 -7 -16 3 154.35 14.24
 16 -7 3 171.32 18.44
 -16 7 -3 161.53 18.01
 -7 -16 -3 136.23 17.18
 16 -7 -3 173.29 18.41
 16 -7 -3 153.52 17.05
 7 16 -3 131.76 13.38
 7 16 3 191.25 18.3
 -16 7 -3 177.59 16.64
 7 16 3 188.63 19.65
 -16 7 3 157.24 18.92
 -7 -16 -3 152.79 17.84
 7 16 -3 146.44 16.33
 -7 -16 3 166.98 12.41
 -16 7 3 159.01 13.45
 16 -7 3 196.54 18.79
 -7 -16 3 180.34 17.61
 16 -7 5 7.73 16.42
 -16 7 -5 -33.28 11.86
 -7 -16 5 -20.86 15.99
 -16 7 -5 -3.11 20.83
 -16 7 -5 -58.2 19.73
 -7 -16 -5 7.4 15.43
 16 -7 5 51.64 18.52
 16 -7 -5 16.39 16.98
 7 16 5 -14.73 15.84
 -7 -16 5 -5.51 12.72
 -7 -16 -5 -9.44 17.91
 16 -7 -5 -24.58 16.15
 7 16 5 21.03 18.38
 -16 7 5 -18.35 18.38
 -7 -16 -5 -0.8 16.4
 7 16 -5 3.59 12.99
 16 -7 -7 40.99 19.19
 -16 7 7 15.52 17.08
 -16 6 0 170.94 17.62
 16 -6 0 125.46 14.5
 6 16 0 155.68 14.37
 6 16 0 139.22 9.81
 -6 -16 0 150.39 13.79
 -6 -16 0 124.64 13.59
 6 16 0 115.21 15.97
 -6 -16 0 135.38 16.22
 -16 6 -2 9.08 16.81
 -16 6 -2 53.3 13.41
 16 -6 -2 41.44 11.73
 16 -6 2 48.9 13.91
 -6 -16 2 45.32 9.67
 6 16 2 37.24 12.62
 -6 -16 -2 30.14 13.31
 -16 6 -2 60.91 13.65
 16 -6 -2 49.02 14.79
 16 -6 -2 34.99 12.71
 -6 -16 -2 49.23 12.46
 6 16 -2 71.86 13.62
 -16 6 2 37.7 13.84
 16 -6 2 53.89 14.17
 6 16 -2 47.23 10.09
 -6 -16 2 31.92 10.8
 -6 -16 2 56.28 13.75
 -16 6 2 28.94 11.35
 16 -6 4 26.48 15.63
 -6 -16 4 28.83 16.15
 -6 -16 -4 39.45 14.34
 -16 6 -4 74.48 20.64
 -16 6 -4 12.34 16.7
 -6 -16 4 32.2 12.07
 16 -6 4 34.22 16.39
 16 -6 -4 37.11 15.18
 -6 -16 -4 42.76 15.7
 6 16 4 53.19 15.55
 16 -6 -4 34.73 14.42
 -16 6 4 20.46 17.38
 -16 6 4 36.36 7.25
 -6 -16 -4 36.58 16.23
 6 16 -4 39.12 13.17
 6 16 4 53.94 16.86
 -6 -16 4 32 6.62
 -16 6 -4 50.95 12.8
 6 16 -6 -5.47 15
 16 -6 6 14.55 17.97
 -6 -16 -6 8.78 16.18
 -16 6 -6 5.49 21.95
 16 -6 -6 17.29 16.77
 6 16 6 -8.33 16.81
 -6 -16 6 1.84 14.73
 -6 -16 -6 -10.66 18.41
 6 16 6 30.06 20.33
 -16 6 6 -12.71 20.19
 -6 -16 -6 -16.73 16.67
 -16 5 1 1.9 12.75
 -16 5 -1 3.28 15.8
 5 16 1 6.08 9.21
 -16 5 -1 14.53 14.29
 5 16 1 13.05 11.77
 -5 -16 1 20.18 9.6
 -5 -16 -1 13.27 12.05
 16 -5 -1 20.22 13.58
 -5 -16 -1 18.57 11.44
 5 16 1 14.13 13.8
 5 16 -1 10.69 10.5
 5 16 -1 26.57 12.52
 -16 5 1 -0.54 13.36
 -5 -16 1 27.84 13.19
 16 -5 1 41.33 12.59
 -5 -16 3 1.16 14.63
 16 -5 3 16.21 14.26
 5 16 3 -3.23 12.91
 -16 5 -3 20.83 12.71
 -5 -16 -3 -12.63 14.34
 16 -5 -3 22.17 14.25
 16 -5 -3 0.48 12.38
 5 16 3 -19.79 14.88
 -16 5 -3 14.02 14.41
 5 16 3 -1.37 15.24
 5 16 -3 -2.69 8.61
 -16 5 -3 9.76 12.29
 -16 5 3 2.55 14.83
 -5 -16 3 7.66 11.58
 -5 -16 3 13.64 7.4
 -5 -16 -3 6.03 13.44
 5 16 -3 18.21 12.81
 -16 5 3 -9.51 8.53
 16 -5 3 19.58 14.3
 -5 -16 5 2.91 6.33
 16 -5 5 -0.77 16.7
 -16 5 -5 6.6 18.41
 -5 -16 5 -23.09 16.27
 -16 5 -5 13.32 20.29
 -16 5 -5 8.53 12.25
 16 -5 -5 12.58 15.47
 -5 -16 5 -3.28 13.47
 16 -5 5 -25.59 18.17
 -5 -16 -5 -0.79 17.49
 16 -5 -5 7.69 14.95
 5 16 5 -7.57 16.1
 -16 5 5 -30.22 18.72
 5 16 5 -16.02 18.52
 -5 -16 -5 24.49 16.42
 -5 -16 -5 14.55 15.46
 5 16 -5 5.39 13.31
 -5 -16 5 11.48 6.96
 16 -5 -7 2.39 17.74
 -5 -16 7 -1.48 16.92
 -5 -16 -7 37.59 18.05
 -16 5 7 -8.45 16.78
 -16 4 0 51.57 15.33
 -16 4 0 77.04 13.8
 4 16 0 57.52 11.6
 4 16 0 62.41 8.05
 -4 -16 0 55.8 12.38
 16 -4 0 54.47 11.59
 16 -4 0 109.31 14.91
 4 16 0 81.84 13.68
 -4 -16 0 69.24 11.51
 -4 -16 0 62.97 13.52
 -16 4 0 78.31 13.32
 -16 4 2 -0.7 10.8
 -4 -16 -2 -10.76 12.21
 4 16 -2 -1.29 9.08
 -16 4 -2 3.45 12.53
 -16 4 -2 5.17 16.79
 16 -4 2 -20.5 13.02
 -4 -16 2 -0.4 11.39
 4 16 2 -1.27 10.66
 -4 -16 -2 12.02 13.01
 16 -4 -2 -2.32 13.75
 16 -4 -2 1.95 11.02
 -16 4 -2 -1.12 12.25
 4 16 2 1.65 11.92
 4 16 2 -14.33 13.83
 -16 4 2 -3.37 13.58
 4 16 -2 -14 12.96
 -4 -16 -2 15.54 12.75
 -4 -16 2 -6.58 8.56
 -4 -16 2 16.21 14.26
 16 -4 4 8.26 14.95
 -4 -16 4 -1.28 15.88
 -16 4 -4 17.79 19.57
 -16 4 -4 -23.84 16.99
 -4 -16 4 -16 12.93
 16 -4 4 9.13 14.85
 16 -4 -4 41.05 15.81
 -4 -16 4 -0.33 3.86
 -4 -16 -4 0.7 15.6
 16 -4 -4 6.37 13.31
 4 16 4 7.27 16.29
 4 16 4 -6.8 14.73
 4 16 4 18.75 15.55
 -4 -16 -4 -7.23 12.65
 4 16 4 -1.32 14.74
 -16 4 4 4.15 16.42
 -16 4 4 4.92 3.17
 -4 -16 -4 -6.32 14.16
 -4 -16 4 5.37 3.74
 4 16 -4 0.55 12.95
 -16 4 -4 3.05 11.77
 -4 -16 -6 -2.37 16.29
 16 -4 6 -24.72 18
 -16 4 -6 -5.47 22.39
 4 16 -6 -15.63 15.78
 -4 -16 6 -4.92 17.17
 -16 4 -6 16.73 20.45
 4 16 6 6.37 19.35
 -4 -16 6 -7.93 15.83
 16 -4 6 -30.81 19.38
 -4 -16 -6 -20.44 18.92
 16 -4 -6 13.52 16.17
 4 16 6 -11.43 16.61
 -16 4 -6 6 11.4
 4 16 6 -30.03 21.03
 -16 4 6 -26.1 19.86
 -4 -16 -6 1.6 16.34
 4 16 -6 -5.52 13.52
 -16 3 -1 34.72 12.35
 -16 3 1 11.48 13.06
 -3 -16 1 38.38 9.59
 -3 -16 -1 10.92 11.51
 16 -3 1 14.72 11.45
 3 16 -1 33.04 10.1
 3 16 1 21.52 9.23
 -16 3 -1 45.9 13.4
 -3 -16 -1 9.79 12.44
 16 -3 -1 21.38 13.22
 3 16 1 21.15 10.9
 -16 3 -1 8.97 16.25
 3 16 -1 4.88 13.17
 16 -3 1 23.89 13.69
 -16 3 1 18.39 12.47
 -3 -16 1 11.07 13.13
 3 16 -1 15.69 3.09
 -3 -16 3 1.21 15.41
 -3 -16 3 9.49 12.15
 -16 3 -3 1.74 14.03
 16 -3 3 2.35 13.87
 -3 -16 3 15.7 7.18
 3 16 3 6.47 12.81
 16 -3 -3 19.11 13.95
 -3 -16 -3 25.03 14.8
 16 -3 -3 2.13 11.37
 3 16 3 15.11 14.37
 -16 3 3 14.89 13.95
 -3 -16 -3 9.11 13.8
 3 16 -3 17.57 13.49
 -16 3 3 11.95 7.09
 -3 -16 5 -0.74 8.01
 16 -3 5 -9.96 16.84
 -3 -16 5 -14.09 17.67
 -16 3 -5 -21.46 12.6
 -3 -16 5 -14.29 13.97
 -3 -16 5 4.27 7.78
 16 -3 -5 6.3 15.16
 3 16 5 -0.78 16.44
 16 -3 5 5.62 17.06
 16 -3 -5 -6.77 13.95
 -3 -16 -5 5.54 17.96
 3 16 5 -4.22 18.61
 -16 3 5 6.81 17.45
 3 16 5 11.12 14.92
 -16 3 -5 20.35 21.29
 -3 -16 -5 26.66 15.18
 -3 -16 -5 -13.96 15.48
 3 16 -5 5.09 13.33
 -16 3 -5 -2.42 18.08
 3 16 -7 -9.25 17.24
 -16 3 7 -6.5 16.1
 -3 -16 7 8.6 17.6
 -3 -16 -7 -1.67 17.37
 -16 2 0 31.2 12.28
 16 -2 0 15.53 10.33
 -16 2 0 -3.25 13.91
 -16 2 0 -4.12 12.96
 -2 -16 0 16.57 10.04
 2 16 0 9.21 7.63
 2 16 0 7.46 10.7
 16 -2 0 27.54 13.86
 2 16 0 13.71 12.38
 -2 -16 0 22.38 13.45
 -16 2 2 17.43 10.84
 -2 -16 2 30.41 8.34
 -16 2 -2 19.4 12.68
 -16 2 -2 -0.73 16.51
 2 16 -2 37.95 9.03
 2 16 2 24.93 11.34
 -2 -16 -2 23.09 13.06
 16 -2 -2 41.05 13.96
 -16 2 -2 62.17 13.16
 2 16 2 16.73 13.96
 -2 -16 -2 14.87 11.6
 16 -2 -2 37.99 10.09
 -16 2 2 58.17 13.62
 -2 -16 -2 22.42 14.19
 2 16 -2 7.66 12.26
 2 16 2 28.68 12.46
 -2 -16 2 34.5 12.56
 16 -2 2 32.56 12.44
 16 -2 2 32.75 12.41
 -2 -16 2 16.21 14.69
 -16 2 -4 -0.53 12.03
 -2 -16 4 0.68 16.73
 -16 2 -4 16.68 18.94
 -2 -16 4 -3.31 13.55
 16 -2 4 -23.72 15.01
 2 16 4 -23.22 15.53
 16 -2 -4 14.95 14.67
 16 -2 -4 9.18 12.22
 -2 -16 -4 10.56 15.11
 -2 -16 -4 10.47 13.5
 2 16 4 -10.29 16.33
 2 16 4 4.82 14.52
 -16 2 4 -14.31 15.68
 -2 -16 -4 -3.4 14.73
 2 16 4 -20.69 14.21
 -2 -16 4 14.13 6.51
 2 16 -4 43.34 14.1
 -16 2 -4 2.05 15.82
 16 -2 6 15.37 17.8
 2 16 -6 38.94 16.92
 -2 -16 6 25.13 17.64
 -16 2 -6 20.81 22.89
 -16 2 -6 -14.66 20.14
 -2 -16 6 -4.24 16.24
 2 16 6 10.97 18.88
 16 -2 6 17.45 19.8
 16 -2 -6 8.95 14.5
 -2 -16 -6 41.9 18.88
 2 16 6 14.53 21.16
 -16 2 6 36.58 18.55
 2 16 6 6.42 16.37
 -16 2 -6 1.06 12.09
 -2 -16 -6 33.01 16.55
 2 16 -6 14.98 14.19
 -1 -16 -1 21.18 11.24
 -16 1 -1 -4.43 11.36
 -16 1 1 26.88 12.57
 -16 1 -1 11.32 15.91
 16 -1 1 3.85 10.42
 -16 1 1 5.47 14.02
 -1 -16 1 3.56 9.17
 1 16 1 -8.33 10.08
 16 -1 -1 3.31 8.94
 -1 -16 -1 13.89 12.38
 -16 1 -1 14.8 13.5
 16 -1 -1 3.55 12.48
 1 16 -1 11.3 9.94
 1 16 -1 -8.18 12.44
 -1 -16 -1 1.14 12.83
 16 -1 1 -1.57 13.27
 1 16 -1 4.04 5.48
 -16 1 1 -3.36 11.93
 -1 -16 1 4 14.01
 1 16 1 3.7 10.53
 16 -1 3 13.33 12.68
 -1 -16 3 23.11 15.3
 1 16 -3 -3.85 6.95
 -16 1 -3 30.55 16.41
 16 -1 3 -0.56 13.19
 -1 -16 3 -29.03 13.52
 1 16 3 7.14 13.43
 16 -1 -3 -15.68 14.22
 16 -1 -3 12.65 10.43
 -1 -16 -3 -1.25 15.03
 -1 -16 3 -3.9 5.33
 1 16 3 22.9 13.94
 -16 1 3 -2.79 13.82
 -1 -16 -3 -5.68 13.17
 1 16 -3 -1.7 13.36
 -16 1 -3 -11.16 12.31
 -16 1 3 8.5 5.85
 -16 1 -3 -3.37 13.85
 -1 -16 5 2.38 9.67
 16 -1 5 15.17 16.02
 -1 -16 5 -0.75 17.2
 -16 1 -5 49.8 21.34
 -16 1 -5 6.33 17.49
 -1 -16 5 7.04 14.74
 -16 1 -5 -7.64 12.8
 16 -1 5 -7.04 16.67
 1 16 5 -8.66 17.1
 16 -1 5 -14.07 13.71
 16 -1 -5 6.29 12.11
 -1 -16 -5 3.21 17.95
 1 16 5 -1.7 18.54
 -16 1 5 7.87 17.44
 16 -1 -5 15.13 14.46
 -1 -16 -5 -24.87 15.65
 1 16 5 19 14.58
 1 16 -5 3.05 14.18
 -1 -16 -5 -0.72 15.09
 1 16 -7 -19.6 18.59
 -1 -16 7 -15.73 18.14
 -16 1 7 6.35 20.14
 -1 -16 -7 23.27 16.5
 0 16 0 85.8 11.41
 -16 0 0 77.47 12.6
 0 -16 0 86.63 11.85
 16 0 0 62.94 10.17
 0 16 0 78.44 9.96
 -16 0 0 57.22 14.77
 16 0 0 91.59 14.29
 0 16 0 78.96 14.19
 0 -16 2 84.14 15.62
 0 -16 -2 74.36 12.53
 -16 0 2 59.56 11.11
 0 16 2 57.66 12.38
 0 -16 2 59.04 14.14
 -16 0 -2 65.8 17.73
 -16 0 -2 60.03 12.82
 16 0 2 49.91 12.6
 -16 0 2 71.03 14.99
 0 16 2 63.9 12.4
 0 -16 2 50.98 6.94
 16 0 -2 59.6 9.87
 0 -16 -2 64.71 14.59
 16 0 -2 65.52 13.81
 0 16 -2 77.49 9.41
 0 16 2 72.09 14.3
 -16 0 -2 60.04 14.08
 -16 0 2 56.43 13.75
 0 -16 -2 31.27 13.65
 0 16 -2 39.15 13.5
 16 0 2 28.35 13.19
 -16 0 -2 50.98 12.32
 0 16 4 24.39 14.27
 0 -16 4 31.92 17.18
 -16 0 -4 22.53 12.67
 -16 0 -4 17.39 15.71
 -16 0 -4 2.76 18.55
 0 -16 4 7.18 13.81
 16 0 4 -7.18 14.51
 16 0 -4 20.39 13.92
 0 16 4 23.44 14.63
 16 0 4 30.26 14.22
 0 -16 -4 -22.84 15.99
 0 16 4 33.53 17.52
 0 16 4 25.13 14.26
 -16 0 4 30.44 15.24
 0 -16 -4 -10.5 13.21
 0 -16 -4 42.73 14.75
 0 -16 4 5.52 8.28
 0 16 -4 5.5 14.43
 16 0 -4 21.45 10.47
 0 16 -6 19.96 17.37
 -16 0 -6 27.55 22.43
 0 -16 6 6.77 17.33
 16 0 -6 32.64 13.09
 0 16 6 19.25 18.77
 16 0 6 43.66 19.93
 0 -16 -6 -3.58 18.88
 16 0 6 27.08 15.06
 0 16 6 18.51 20.7
 -16 0 6 17.97 15.42
 -16 0 6 31.58 18.43
 -16 0 -6 26.06 12.91
 -16 0 -6 66.37 20.3
 0 -16 -6 -23.63 16.72
 0 16 6 0.79 16.4
 16 0 6 47.86 17.93
 0 16 -6 -19.75 15.71
 0 -16 6 18.88 18.96
 -1 16 -1 97.58 11
 16 1 -1 105.52 9.9
 -1 16 1 114.36 13
 16 1 1 101.41 11.89
 1 -16 -1 92.84 12.7
 -16 -1 -1 96.77 11.67
 1 -16 1 99.44 9.36
 -16 -1 1 114.63 15.71
 -1 16 1 97.76 12.5
 1 -16 -1 110.5 14.92
 -16 -1 -1 78.9 14.29
 16 1 -1 124.85 14.64
 -16 -1 -1 96.18 12.96
 -1 16 1 132.11 14.87
 -1 16 -1 131.2 15.53
 1 -16 -1 90.13 15.49
 16 1 1 101.34 14.41
 -1 16 -1 112.55 9.22
 -16 -1 1 94.97 13.65
 1 -16 1 82.69 15.59
 -16 -1 1 115.53 14.02
 -16 -1 -3 80.28 13.56
 -16 -1 3 59.34 6.55
 1 -16 3 67.07 17.05
 16 1 3 70.85 13.92
 -16 -1 -3 57.13 14.47
 1 -16 3 78.63 14.66
 16 1 3 63.29 13.77
 -16 -1 3 81.06 16.38
 -1 16 -3 68.12 7.93
 16 1 3 60.46 14.09
 -1 16 3 62.6 14.12
 16 1 -3 75.62 9.63
 16 1 -3 100.25 14.02
 -16 -1 3 49.36 5.77
 -1 16 3 97.29 15.07
 1 -16 3 69.94 8.85
 1 -16 -3 70.79 15.18
 -16 -1 3 66.46 13.77
 1 -16 -3 91.64 15.03
 -1 16 -3 71.02 14.86
 -1 16 5 24.61 15.17
 1 -16 5 19.27 18.07
 -16 -1 -5 -3.13 17.8
 -16 -1 -5 -10.14 21.67
 1 -16 5 16.5 15.93
 16 1 -5 21.54 11.25
 16 1 5 12.31 17.01
 -1 16 5 -19.03 17.39
 -16 -1 -5 20.1 13.07
 1 -16 -5 39.65 17.12
 16 1 5 11.12 14.83
 -1 16 5 -16.33 18.4
 -1 16 5 -5.54 15.22
 -16 -1 5 36.98 16.9
 1 -16 -5 -6.82 14.77
 -1 16 -5 25.65 15.59
 1 -16 5 19.71 10.76
 -1 16 -7 -19.83 19.04
 1 -16 7 3.5 18.22
 -16 -1 7 -21.56 19.82
 1 -16 -7 14.48 16.39
 -16 -2 0 38.03 11.4
 16 2 0 13.27 8
 2 -16 0 12.61 8.54
 -2 16 0 27.18 10.11
 -2 16 0 19.64 9.68
 16 2 0 1.89 12.34
 16 2 2 -2.67 12.15
 -2 16 -2 -3.43 7.93
 2 -16 2 2.57 14.74
 -2 16 -2 -1.32 6.98
 2 -16 2 1.57 13.26
 16 2 2 6.14 11.08
 16 2 2 -5.92 13.11
 -16 -2 2 -18.98 14.2
 -2 16 2 26.08 12.32
 -16 -2 2 -7.53 10.23
 16 2 -2 0.39 6.82
 -2 16 2 14.88 12.51
 2 -16 -2 -1.16 14.22
 16 2 -2 1.89 12
 2 -16 2 0.73 8.41
 -2 16 2 -5.16 13.31
 -16 -2 2 17.78 12.18
 2 -16 -2 10.39 13.36
 -2 16 -2 1.18 13.51
 -16 -2 -2 2.2 11.89
 -16 -2 -2 6.66 11.68
 2 -16 4 23.08 17.78
 16 2 4 -10.65 14.53
 -16 -2 -4 -8.6 12.94
 -16 -2 -4 -3.95 15.99
 2 -16 4 34.16 14.65
 16 2 -4 -4.32 13.02
 16 2 4 -5.07 14.43
 16 2 -4 13.8 9.27
 -2 16 4 -8.21 14.85
 16 2 4 -6.42 14.11
 -2 16 4 -7.06 13.86
 -16 -2 4 15.84 14.66
 2 -16 -4 3.79 13.88
 2 -16 -4 7.28 15.68
 2 -16 4 -2.21 9.5
 -16 -2 4 -16.46 15.02
 -2 16 -4 -21.45 15.94
 -2 16 4 1.99 13.93
 -2 16 6 7.86 16.64
 2 -16 6 9.58 12.24
 -2 16 -6 24.29 17.87
 2 -16 6 -4.42 19.47
 -16 -2 -6 7.75 21.98
 -16 -2 -6 26.16 19.14
 2 -16 6 -39.9 18.1
 16 2 -6 -6.66 12.38
 16 2 6 31.58 19.86
 -2 16 6 -11.12 18.59
 16 2 6 -7.81 15.41
 -16 -2 6 -27.47 15.11
 -16 -2 6 -0.74 17.59
 -16 -2 -6 -6.01 13.2
 2 -16 -6 17.58 15.68
 -2 16 -6 8.69 17.05
 -16 -3 -1 5.09 11.26
 16 3 -1 6.3 5.15
 16 3 1 12.11 8.78
 3 -16 -1 6.56 10.31
 16 3 1 -12.32 14.14
 3 -16 1 0.58 9.32
 -16 -3 -1 6.1 9.31
 -16 -3 1 3.47 13.75
 -3 16 -1 -1.37 8.89
 -3 16 1 7.55 10.86
 16 3 -1 9.86 12.22
 -3 16 1 12.2 10.84
 -16 -3 -1 30.96 13.22
 -3 16 1 27.96 12.4
 -3 16 -1 6.28 13.29
 -3 16 -1 31.25 8.99
 16 3 1 13.67 12.35
 3 -16 -1 15.17 13.78
 -16 -3 1 14.79 11.03
 3 -16 1 27.13 14.33
 3 -16 3 -7.3 16.56
 16 3 3 6.47 13.22
 -16 -3 -3 -9.16 12.7
 -16 -3 3 -4.44 5.9
 3 -16 3 6.04 14.33
 -16 -3 -3 0.53 13.26
 16 3 -3 5.95 6.65
 -16 -3 3 1.9 14.28
 -3 16 3 22.49 13.98
 16 3 3 11.35 13.72
 3 -16 -3 20.95 14.61
 16 3 3 -1.02 12.2
 -3 16 3 2.97 13.22
 -16 -3 3 0.58 4.53
 3 -16 3 11.49 9.48
 -16 -3 3 10.57 12.78
 16 3 -3 15.95 12.12
 -3 16 -3 11.31 7.2
 3 -16 -3 23.09 13.62
 -3 16 -3 -11 14.52
 16 3 5 -6.8 15.43
 3 -16 5 -23.2 18.49
 3 -16 5 -13.19 16.56
 16 3 -5 5.15 10.27
 -16 -3 5 7.55 12.4
 16 3 5 -12.95 16.65
 -3 16 5 -20.17 16.85
 -16 -3 -5 6.63 13.77
 16 3 5 21.53 15.39
 -16 -3 -5 14.65 17.6
 -3 16 5 -4.38 16.18
 -3 16 5 1.33 14.56
 -16 -3 5 25.05 15.37
 3 -16 -5 5.19 14.21
 -3 16 -5 -19.16 16.75
 3 -16 5 -3.67 11.32
 -16 -3 7 -4.07 18.94
 -3 16 -7 -14.75 17.38
 -16 -4 0 -16.42 10.84
 16 4 0 4.33 6.22
 4 -16 0 -8.82 10.11
 -16 -4 0 10.4 12.77
 -4 16 0 -5.35 10.62
 16 4 0 -5.41 12.2
 4 -16 0 4.84 13.72
 -4 16 0 2.89 10.21
 -16 -4 -2 34.64 13.05
 16 4 2 14.63 12.52
 4 -16 2 43.2 16.01
 -4 16 -2 15.68 8.67
 -16 -4 -2 28.91 11.2
 16 4 2 19.57 10.59
 16 4 2 36.15 13.83
 16 4 -2 16.62 3.34
 -16 -4 2 27.62 13.63
 -4 16 2 43.73 13.13
 4 -16 -2 47.55 14.75
 16 4 -2 19.27 11.78
 -4 16 -2 21.54 7.96
 4 -16 2 13.54 9.96
 -16 -4 2 15.79 6.85
 -4 16 2 18.31 12.89
 -4 16 2 24.63 11.97
 -16 -4 2 22.48 11.49
 -4 16 -2 17.58 14.55
 4 -16 -2 21.63 13.68
 4 -16 2 50.92 14.51
 4 -16 4 29.53 18.68
 16 4 4 43.77 14.65
 4 -16 4 4.82 15.49
 -16 -4 -4 25.83 15.32
 -16 -4 -4 25.72 13.06
 -4 16 -4 9.17 3.72
 16 4 -4 34.36 12.73
 -4 16 -4 0.21 3.51
 16 4 4 8.84 14.51
 16 4 -4 8.76 8.57
 -16 -4 4 -3.24 13.97
 -4 16 4 10.67 15.38
 -4 16 4 32.58 14.95
 16 4 4 -18.38 15.13
 -4 16 4 0.62 14.15
 -16 -4 4 25 14.1
 4 -16 -4 20.58 14.32
 4 -16 4 39.02 11.07
 -4 16 -4 8.71 16.68
 4 -16 6 -12.67 13.68
 -4 16 -6 -27.32 18.54
 -4 16 6 -4.76 16.35
 4 -16 6 18.88 19.99
 -16 -4 -6 10.72 18.81
 4 -16 6 -9.25 18.08
 -16 -4 6 8.58 14.17
 16 4 6 -15.34 19.3
 -4 16 6 -21.68 19.56
 16 4 6 11.43 16.21
 -4 16 6 28.77 21.91
 -16 -4 6 -23.58 16.77
 -16 -4 -6 6.36 13.87
 4 -16 -6 1.32 14.21
 -4 16 -6 32.45 18.14
 -16 -5 1 5.57 10.75
 -16 -5 -1 4.31 8.71
 -5 16 -1 16.91 9.6
 -5 16 1 0.49 11.29
 -16 -5 -1 -1.81 10.98
 16 5 1 16.03 8.26
 5 -16 -1 7.69 11.37
 5 -16 1 1.76 9.94
 -5 16 1 1.76 12.07
 -16 -5 1 13.05 9.35
 -16 -5 1 17.84 13.31
 16 5 -1 -5.43 11.66
 -5 16 1 1.13 13.22
 -5 16 -1 7.72 9.83
 5 -16 -1 13.12 14.61
 16 5 1 4.24 11.4
 5 -16 3 -13.24 17.51
 16 5 3 24.36 13.24
 5 -16 3 5.82 15.13
 -16 -5 3 10.13 6.83
 -16 -5 -3 18.74 12.99
 16 5 -3 -2.42 4.28
 16 5 3 13.25 12.85
 16 5 -3 17.29 11.63
 -5 16 -3 3.37 7.38
 -5 16 3 -6.25 15.13
 -16 -5 3 -17.39 12.94
 16 5 3 9.97 14.28
 -5 16 3 -1.76 13.73
 5 -16 3 -12.23 11.19
 -16 -5 3 2.71 5.75
 -16 -5 3 0.88 12.08
 -16 -5 -3 6.57 13.56
 5 -16 -3 -27.3 14.28
 -5 16 -3 0.7 15.4
 16 5 5 -29.41 16.62
[truncated: 369,774 more chars]
