# Supplementary material for: Improving Polymeric Structures with Hirshfeld Atom Refinement: A Study on MOFs and COFs
Source: ACS Mater Au. 2025 Jul 31;5(5):767–71. doi: 10.1021/acsmaterialsau.5c00076 (PMC12426777; doi:10.1021/acsmaterialsau.5c00076)
Supplement: Supplementary file 1 [file mg5c00076_si_001.zip › CIFs/SZ3-150K_XHARPy-HAR.cif]

data_xharpy

_audit_creation_method             'XHARPY 0.2.0'
_chemical_name_systematic          '?'
_chemical_name_common              ?
_chemical_melting_point            ?
_chemical_formula_moiety           'C12 H15 Cu N3 O S'
_chemical_formula_sum              'C12 H15 Cu N3 O S'
_chemical_formula_weight           312.87

loop_
 _atom_type_symbol
 _atom_type_description
 _atom_type_scat_dispersion_real
 _atom_type_scat_dispersion_imag
 _atom_type_scat_source
 'C' 'C' 0.0033 0.0016 'HAR in XHARPy 0.2.0'
 'H' 'H' 0.0000 0.0000 'HAR in XHARPy 0.2.0'
 'Cu' 'Cu' 0.3201 1.2651 'HAR in XHARPy 0.2.0'
 'N' 'N' 0.0061 0.0033 'HAR in XHARPy 0.2.0'
 'O' 'O' 0.0106 0.0060 'HAR in XHARPy 0.2.0'
 'S' 'S' 0.1246 0.1234 'HAR in XHARPy 0.2.0'

_space_group_crystal_system        'monoclinic'
_space_group_IT_number             14
_space_group_name_H-M_alt          'P 1 21/n 1'
_space_group_name_Hall             '-P 2yn'

loop_
 _space_group_symop_operation_xyz
 'x, y, z'
 '-x+1/2, y+1/2, -z+1/2'
 '-x, -y, -z'
 'x-1/2, -y-1/2, z-1/2'

_cell_length_a                     6.98066(9)
_cell_length_b                     18.8024(3)
_cell_length_c                     10.12710(16)
_cell_angle_alpha                  90
_cell_angle_beta                   97.3016(14)
_cell_angle_gamma                  90
_cell_volume                       1318.43(3)
_cell_formula_units_Z              4
_cell_measurement_temperature      150
_cell_measurement_reflns_used      15836
_cell_measurement_theta_min        2.151
_cell_measurement_theta_max        50.513

_exptl_absorpt_coefficient_mu      1.805
_exptl_absorpt_correction_T_max    1.00000
_exptl_absorpt_correction_T_min    0.42561
_exptl_absorpt_correction_type     multi-scan
_exptl_absorpt_process_details
;
CrysAlisPro 1.171.38.43c (Rigaku Oxford Diffraction, 2015)
Empirical absorption correction using spherical harmonics,
 implemented in SCALE3 ABSPACK scaling algorithm.
;
_exptl_absorpt_special_details     ?
_exptl_crystal_colour              'clear dark green'
_exptl_crystal_colour_lustre       clear
_exptl_crystal_colour_modifier     dark
_exptl_crystal_colour_primary      green
_exptl_crystal_density_diffrn      1.576
_exptl_crystal_density_meas        ?
_exptl_crystal_density_method      ?
_exptl_crystal_description         plate
_exptl_crystal_F_000               644
_exptl_crystal_preparation         ?
_exptl_crystal_size_max            0.37
_exptl_crystal_size_mid            0.22
_exptl_crystal_size_min            0.08
_exptl_special_details
;
 ?
;
_exptl_transmission_factor_max     ?
_exptl_transmission_factor_min     ?
_diffrn_reflns_av_R_equivalents    0.0544
_diffrn_reflns_av_unetI/netI       0.0484
_diffrn_reflns_Laue_measured_fraction_full  0.999
_diffrn_reflns_Laue_measured_fraction_max  1.000
_diffrn_reflns_limit_h_max         11
_diffrn_reflns_limit_h_min         -11
_diffrn_reflns_limit_k_max         30
_diffrn_reflns_limit_k_min         -29
_diffrn_reflns_limit_l_max         16
_diffrn_reflns_limit_l_min         -16
_diffrn_reflns_number              34131
_diffrn_reflns_point_group_measured_fraction_full  0.999
_diffrn_reflns_point_group_measured_fraction_max  1.000
_diffrn_reflns_theta_full          25.214
_diffrn_reflns_theta_max           34.999
_diffrn_reflns_theta_min           2.164
_diffrn_ambient_temperature        150
_diffrn_detector_area_resol_mean   16.0026
_diffrn_detector_type              Eos
_diffrn_measured_fraction_theta_full  0.999
_diffrn_measured_fraction_theta_max  1.000
_diffrn_measurement_details
;
List of Runs (angles in degrees, time in seconds):

  # Type    Start    End  Width  t~exp~   \w     \q     \k     \f   Frames
--------------------------------------------------------------------------
  1  \w   -101.00  18.00   1.00    2.00    --  -23.69 -57.00 -90.00  119
  2  \w    -69.00 -21.00   1.00    2.00    --   23.69 160.00 -60.00   48
  3  \w    -69.00 -21.00   1.00    2.00    --   23.69 160.00 -90.00   48
  4  \w    -69.00 -21.00   1.00    2.00    --   23.69 160.00  30.00   48
  5  \w   -141.00 -21.00   1.00   20.00    --  -64.51 160.00-180.00  120
  6  \w   -148.00  24.00   1.00   20.00    --  -64.51  25.00  90.00  172
  7  \w    -16.00 105.00   1.00   20.00    --   64.51 -63.00 -90.00  121
  8  \w    -16.00 111.00   1.00   20.00    --   64.51 -50.00 120.00  127
  9  \w     65.00 158.00   1.00   30.00    --  105.34  65.00  60.00   93
 10  \w     65.00 158.00   1.00   30.00    --  105.34 138.00-120.00   93
 11  \w     23.00 146.00   1.00   30.00    --  105.34 -65.00 120.00  123
 12  \w     65.00 158.00   1.00   30.00    --  105.34 138.00  60.00   93
 13  \w     27.00 158.00   1.00   30.00    --  105.34  32.00  90.00  131
 14  \w     62.00 158.00   1.00   30.00    --  105.34  54.00  30.00   96
 15  \w     16.00 113.00   1.00   30.00    --  105.34-104.00   0.00   97
 16  \w     19.00 158.00   1.00   30.00    --  105.34 -32.00  90.00  139
 17  \w     23.00 146.00   1.00   30.00    --  105.34 -65.00 -30.00  123
 18  \w   -118.00 -49.00   1.00    2.00    --  -23.69-160.00-180.00   69
 19  \w    -65.00 113.00   1.00    2.00    --   23.69  19.00-180.00  178
 20  \w     49.00 118.00   1.00    2.00    --   23.69 160.00-180.00   69
 21  \w   -145.00 -18.00   1.00   20.00    --  -64.51 -50.00-180.00  127
 22  \w   -145.00 -18.00   1.00   20.00    --  -64.51 -50.00  30.00  127
 23  \w   -145.00 -18.00   1.00   20.00    --  -64.51 -50.00 -60.00  127
 24  \w   -153.00 -19.00   1.00   20.00    --  -64.51 -77.00 -90.00  134
 25  \w   -152.00 -79.00   1.00   20.00    --  -64.51-111.00 -30.00   73
 26  \w   -145.00 -24.00   1.00   20.00    --  -64.51 -63.00 120.00  121
 27  \w     65.00 158.00   1.00   30.00    --  105.34  65.00-150.00   93
 28  \w     52.00 158.00   1.00   30.00    --  105.34  43.00 150.00  106
 29  \w     52.00 158.00   1.00   30.00    --  105.34  43.00 -30.00  106
 30  \w     62.00  87.00   1.00   30.00    --  105.34  54.00-120.00   25
;
_diffrn_measurement_device         'four-circle diffractometer'
_diffrn_measurement_device_type    'SuperNova, Single source at offset, Eos'
_diffrn_measurement_method         '\w scans'
_diffrn_radiation_type             MoK\a
_diffrn_radiation_wavelength       0.710
_diffrn_source                     ?

_reflns_number_total               5825
_reflns_number_gt                  5194
_reflns_threshold_expression       'I > 2\s(I)'
_reflns_Friedel_coverage           0.0
_reflns_Friedel_fraction_max       '.'
_reflns_Friedel_fraction_full      '.'
_reflns_special_details            
;
 _reflns_Friedel_fraction is defined as the number of unique
Friedel pairs measured divided by the number that would be
possible theoretically, ignoring centric projections and
systematic absences.
;

_computing_data_collection         'CrysAlisPro 1.171.38.43c (Rigaku OD, 2015)'
_computing_cell_refinement         'CrysAlisPro 1.171.38.43c (Rigaku OD, 2015)'
_computing_data_reduction          'CrysAlisPro 1.171.38.43c (Rigaku OD, 2015)'
_computing_structure_solution      
;
Superflip (Palatinus & Chapuis, 2007;Palatinus & van der Lee, 2008;
Palatinus et al., 2012)
;
_computing_structure_refinement    'xHARPY 0.2.0'
_computing_molecular_graphics      ?
_computing_publication_material    'xHARPY 0.2.0'

_atom_sites_solution_hydrogens     difmap

_refine_special_details            
;
  - Structure optimisation was done using derivatives
    calculated with the python package JAX and
    BFGS minimisation in scipy.optimize.minimize
  - Frozen core density was integrated separately on a spherical
    grid and added to the partitioned valence density
  - Core density was always fully assigned to the respective atom
  - Refinement was done using structure factors
    derived from theoretically calculated densities
  - Density calculation was done with ASE/GPAW using the
    following settings
      xc: SCAN
      txt: xharpy_output/gpaw.txt
      mode: fd
      h: 0.15
      gridinterpolation: 4
      symm_equiv: once
      convergence:
         density: 1e-07
      kpts:
         size: (1, 1, 1)
         gamma: True
      symmetry:
         symmorphic: False
      nbands: -2
      save_file: xharpy_output/gpaw_result.gpw
  - Afterwards density was interpolated on a rectangular grid and partitioned
    according to the Hirshfeld scheme, using GPAWs build-in routines.
  - Atomic form factors were calculated using FFT from the numpy package
;
_refine_ls_structure_factor_coef   Fsqd
_refine_ls_matrix_type             'full'
_refine_ls_weighting_scheme        sigma
_refine_ls_weighting_details       'w=1/[\s^2^(Fo^2^)]'
_refine_ls_hydrogen_treatment      refall
_refine_ls_extinction_coef         .
_refine_ls_extinction_method       none
_refine_ls_number_reflns           5825
_refine_ls_number_parameters       298
_refine_ls_number_restraints       0
_refine_ls_R_factor_all            0.0322
_refine_ls_R_factor_gt             0.0263
_refine_ls_wR_factor_ref           0.0535
_refine_ls_wR_factor_gt            0.051
_refine_ls_goodness_of_fit_ref     1.003
_refine_ls_shift/su_max            0.0
_refine_ls_shift/su_mean           0.0

loop_
 _atom_site_label
 _atom_site_type_symbol
 _atom_site_fract_x
 _atom_site_fract_y
 _atom_site_fract_z
 _atom_site_U_iso_or_equiv
 _atom_site_adp_type
 _atom_site_occupancy
 _atom_site_site_symmetry_order
Cu2 Cu 0.344680(16) 0.257562(6) 0.416650(12) 0.01481(3) Uani 1.0 1
S5 S -0.26545(4) 0.290455(18) 0.15651(3) 0.02419(6) Uani 1.0 1
O3 O 0.33718(11) 0.16182(4) 0.35230(9) 0.02089(14) Uani 1.0 1
N6 N 0.61937(11) 0.25441(5) 0.47775(8) 0.01545(13) Uani 1.0 1
N2 N 0.37288(12) 0.36464(5) 0.47067(9) 0.01731(14) Uani 1.0 1
C5 C 0.40727(18) 0.40366(6) 0.34926(12) 0.02375(19) Uani 1.0 1
H5A H 0.523(4) 0.3787(13) 0.300(3) 0.040(6) Uani 1.0 1
H5B H 0.437(4) 0.4588(13) 0.373(3) 0.055(8) Uani 1.0 1
H5C H 0.277(4) 0.4012(14) 0.277(3) 0.047(7) Uani 1.0 1
N10 N 0.08827(13) 0.27528(5) 0.31790(10) 0.02180(16) Uani 1.0 1
C14 C 0.47776(14) 0.11601(5) 0.36421(10) 0.01849(16) Uani 1.0 1
C17 C 0.20714(16) 0.39682(7) 0.52590(14) 0.0255(2) Uani 1.0 1
H17A H 0.081(3) 0.3950(14) 0.452(3) 0.047(7) Uani 1.0 1
H17B H 0.237(4) 0.4499(13) 0.557(3) 0.051(8) Uani 1.0 1
H17C H 0.175(4) 0.3681(14) 0.611(3) 0.053(8) Uani 1.0 1
C20 C 0.73094(13) 0.20027(6) 0.47061(10) 0.01809(16) Uani 1.0 1
H20 H 0.886(3) 0.2080(13) 0.508(3) 0.042(7) Uani 1.0 1
C24 C 0.43783(19) 0.04494(6) 0.32072(13) 0.0267(2) Uani 1.0 1
H24 H 0.291(4) 0.0303(14) 0.286(3) 0.067(10) Uani 1.0 1
C34 C 0.5820(2) -0.00556(7) 0.32473(15) 0.0318(3) Uani 1.0 1
H34 H 0.544(5) -0.0599(12) 0.294(3) 0.066(11) Uani 1.0 1
C43 C 0.70521(13) 0.32167(6) 0.52909(11) 0.01941(16) Uani 1.0 1
H43A H 0.772(3) 0.3484(12) 0.449(3) 0.037(6) Uani 1.0 1
H43B H 0.813(3) 0.3110(12) 0.613(3) 0.041(7) Uani 1.0 1
C46 C 0.7754(2) 0.01154(7) 0.37089(15) 0.0324(3) Uani 1.0 1
H46 H 0.886(4) -0.0259(13) 0.370(3) 0.059(9) Uani 1.0 1
C48 C 0.67210(14) 0.13185(6) 0.41686(11) 0.01912(16) Uani 1.0 1
C49 C 0.81773(17) 0.07947(7) 0.41660(14) 0.0269(2) Uani 1.0 1
H49 H 0.967(4) 0.0935(13) 0.452(3) 0.052(8) Uani 1.0 1
C51 C -0.05909(13) 0.28178(6) 0.24958(10) 0.01750(15) Uani 1.0 1
C53 C 0.54544(15) 0.36725(6) 0.57250(11) 0.01968(17) Uani 1.0 1
H53A H 0.503(4) 0.3472(12) 0.6640(20) 0.033(5) Uani 1.0 1
H53B H 0.592(4) 0.4221(10) 0.589(3) 0.040(7) Uani 1.0 1

loop_
 _atom_site_aniso_label
 _atom_site_aniso_U_11
 _atom_site_aniso_U_22
 _atom_site_aniso_U_33
 _atom_site_aniso_U_23
 _atom_site_aniso_U_13
 _atom_site_aniso_U_12
Cu2 0.01396(4) 0.01407(5) 0.01489(5) -0.00150(4) -0.00290(3) -0.00006(3)
S5 0.01703(9) 0.03781(15) 0.01604(10) -0.00353(10) -0.00336(7) 0.00866(9)
O3 0.0195(3) 0.0162(3) 0.0241(3) -0.0043(3) -0.0061(3) 0.0003(2)
N6 0.0143(3) 0.0154(3) 0.0156(3) -0.0011(3) -0.0010(2) -0.0013(2)
N2 0.0187(3) 0.0153(3) 0.0175(3) -0.0020(3) 0.0016(3) -0.0001(2)
C5 0.0297(5) 0.0183(4) 0.0227(5) 0.0045(4) 0.0026(4) 0.0023(4)
H5A 0.034(13) 0.051(17) 0.036(16) 0.005(13) 0.005(12) 0.008(12)
H5B 0.06(2) 0.043(17) 0.05(2) 0.008(15) 0.002(17) -0.005(15)
H5C 0.034(14) 0.061(19) 0.041(17) 0.010(14) -0.010(13) -0.005(13)
N10 0.0181(3) 0.0240(4) 0.0206(4) -0.0044(3) -0.0065(3) 0.0035(3)
C14 0.0222(4) 0.0151(4) 0.0162(4) -0.0002(3) -0.0043(3) 0.0020(3)
C17 0.0229(4) 0.0243(5) 0.0290(5) -0.0073(4) 0.0052(4) 0.0020(4)
H17A 0.027(12) 0.061(18) 0.051(18) -0.024(15) -0.001(12) -0.010(12)
H17B 0.039(14) 0.035(14) 0.08(2) -0.031(15) -0.003(15) -0.010(11)
H17C 0.06(2) 0.039(16) 0.06(2) 0.002(15) 0.014(17) -0.004(14)
C20 0.0152(3) 0.0187(4) 0.0187(4) 0.0007(3) -0.0024(3) 0.0011(3)
H20 0.021(10) 0.061(17) 0.042(16) -0.009(14) -0.001(11) -0.007(11)
C24 0.0337(5) 0.0163(4) 0.0268(5) -0.0037(4) -0.0080(4) 0.0022(4)
H24 0.053(19) 0.057(19) 0.08(3) -0.038(18) -0.008(18) -0.017(15)
C34 0.0445(7) 0.0171(5) 0.0303(6) -0.0038(4) -0.0081(5) 0.0082(4)
H34 0.08(2) 0.019(13) 0.09(3) -0.011(15) -0.03(2) 0.004(14)
C43 0.0164(3) 0.0201(4) 0.0205(4) -0.0026(3) -0.0007(3) -0.0045(3)
H43A 0.031(12) 0.045(15) 0.035(14) 0.015(12) 0.004(11) -0.012(11)
H43B 0.029(12) 0.035(14) 0.053(18) -0.010(13) -0.016(12) -0.008(10)
C46 0.0397(6) 0.0224(5) 0.0322(6) -0.0024(4) -0.0047(5) 0.0144(5)
H46 0.07(2) 0.042(15) 0.06(2) -0.020(14) -0.008(16) 0.036(15)
C48 0.0201(3) 0.0171(4) 0.0185(4) 0.0009(3) -0.0026(3) 0.0039(3)
C49 0.0263(4) 0.0235(5) 0.0288(5) -0.0005(4) -0.0032(4) 0.0098(4)
H49 0.037(14) 0.038(15) 0.08(2) -0.014(15) 0.005(15) 0.013(12)
C51 0.0159(3) 0.0203(4) 0.0148(3) -0.0024(3) -0.0032(3) 0.0036(3)
C53 0.0221(4) 0.0175(4) 0.0185(4) -0.0046(3) -0.0001(3) -0.0034(3)
H53A 0.055(15) 0.039(13) 0.006(9) -0.003(9) 0.007(10) -0.015(11)
H53B 0.056(16) 0.008(9) 0.050(17) 0.003(10) -0.018(13) -0.011(10)


_geom_special_details              
;
All esds are estimated using the full variance-covariance matrix.
Correlations between cell parameters are taken into account in the 
calculation of derivatives used for the error propagation to the esds
of U(iso), distances and angles. Otherwise, the esds of the cell
parameters are assumed to be independent.
;

loop_
 _geom_bond_atom_site_label_1
 _geom_bond_atom_site_label_2
 _geom_bond_distance
 _geom_bond_site_symmetry_2
Cu2 S5 2.7895(3) 4_666
Cu2 O3 1.9130(8) .
Cu2 N6 1.9395(8) .
Cu2 N2 2.0891(9) .
Cu2 N10 1.9647(9) .
S5 C51 1.6264(10) .
O3 C14 1.2998(12) .
N6 C20 1.2893(12) .
N6 C43 1.4662(13) .
N2 C5 1.4773(14) .
N2 C17 1.4771(13) .
N2 C53 1.4836(13) .
C5 H5A 1.11(2) .
C5 H5B 1.08(3) .
C5 H5C 1.09(3) .
N10 C51 1.1708(13) .
C14 C24 1.4235(15) .
C14 C48 1.4246(14) .
C17 H17A 1.08(3) .
C17 H17B 1.06(2) .
C17 H17C 1.07(3) .
C20 H20 1.11(2) .
C20 C48 1.4363(15) .
C24 H24 1.07(3) .
C24 C34 1.3804(17) .
C34 H34 1.09(2) .
C34 C46 1.409(2) .
C43 H43A 1.10(2) .
C43 H43B 1.08(3) .
C43 C53 1.5153(14) .
C46 H46 1.04(2) .
C46 C49 1.3776(19) .
C48 C49 1.4157(14) .
C49 H49 1.09(3) .
C53 H53A 1.075(20) .
C53 H53B 1.089(19) .

loop_
 _geom_angle_atom_site_label_1
 _geom_angle_atom_site_label_2
 _geom_angle_atom_site_label_3
 _geom_angle
 _geom_angle_site_symmetry_1
 _geom_angle_site_symmetry_3
O3 Cu2 S5 89.62(3) . 4_666
O3 Cu2 N6 93.61(3) . .
O3 Cu2 N2 173.58(4) . .
O3 Cu2 N10 90.14(4) . .
N6 Cu2 S5 94.76(3) . 4_666
N6 Cu2 N2 83.66(3) . .
N6 Cu2 N10 165.33(4) . .
N2 Cu2 S5 96.38(3) . 4_666
N10 Cu2 S5 99.44(3) . 4_666
N10 Cu2 N2 91.10(4) . .
C51 S5 Cu2 98.65(4) . 4_565
C14 O3 Cu2 127.18(7) . .
C20 N6 Cu2 125.88(7) . .
C20 N6 C43 118.57(8) . .
C43 N6 Cu2 115.45(6) . .
C5 N2 Cu2 106.29(7) . .
C5 N2 C17 109.25(9) . .
C5 N2 C53 111.02(8) . .
C17 N2 Cu2 116.20(7) . .
C17 N2 C53 109.22(9) . .
C53 N2 Cu2 104.77(6) . .
N2 C5 H5A 112(1) . .
N2 C5 H5B 110(2) . .
N2 C5 H5C 109(1) . .
H5A C5 H5B 112(2) . .
H5A C5 H5C 106(2) . .
H5B C5 H5C 108(2) . .
C51 N10 Cu2 173.54(9) . .
O3 C14 C24 118.53(10) . .
O3 C14 C48 124.61(9) . .
C24 C14 C48 116.86(9) . .
N2 C17 H17A 109(1) . .
N2 C17 H17B 112(1) . .
N2 C17 H17C 111(2) . .
H17A C17 H17B 110(2) . .
H17A C17 H17C 108(2) . .
H17B C17 H17C 107(2) . .
N6 C20 H20 117(1) . .
N6 C20 C48 125.63(9) . .
C48 C20 H20 118(1) . .
C14 C24 H24 119(1) . .
C34 C24 C14 121.55(12) . .
C34 C24 H24 120(1) . .
C24 C34 H34 119(2) . .
C24 C34 C46 121.14(12) . .
C46 C34 H34 120(2) . .
N6 C43 H43A 109(1) . .
N6 C43 H43B 109(1) . .
N6 C43 C53 107.94(7) . .
H43A C43 H43B 110(2) . .
C53 C43 H43A 111(1) . .
C53 C43 H43B 110(1) . .
C34 C46 H46 121(2) . .
C49 C46 C34 118.60(11) . .
C49 C46 H46 120(2) . .
C14 C48 C20 122.82(9) . .
C49 C48 C14 120.24(10) . .
C49 C48 C20 116.93(10) . .
C46 C49 C48 121.49(12) . .
C46 C49 H49 119(1) . .
C48 C49 H49 119(1) . .
N10 C51 S5 179.15(10) . .
N2 C53 C43 110.01(8) . .
N2 C53 H53A 108(1) . .
N2 C53 H53B 110(1) . .
C43 C53 H53A 110(1) . .
C43 C53 H53B 111(1) . .
H53A C53 H53B 108(2) . .

_refine_diff_density_max           0.5725
_refine_diff_density_min          -0.8154
_refine_diff_density_rms           0.0831

loop_
 _refln_index_h
 _refln_index_k
 _refln_index_l
 _refln_F_squared_calc
 _refln_F_squared_meas
 _refln_F_squared_sigma
   2   0   0      10186.76       10156.71        221.52
   4   0   0       1491.16        1391.56        116.89
   6   0   0        400.02         445.95         66.85
   8   0   0         13.28          27.84          5.88
  10   0   0        657.64         714.30         31.67
   1   1   0        214.63         215.14         12.22
   2   1   0       6158.46        6249.15         87.16
   3   1   0        177.77         179.87         17.58
   4   1   0       1020.45         947.02         60.21
   5   1   0          3.94           1.58          5.54
   6   1   0       1618.52        1622.13         89.66
   7   1   0          0.06          -1.52          1.82
   8   1   0       3635.27        3659.92         46.05
   9   1   0         41.26          44.13          5.80
  10   1   0        448.94         488.36         18.51
  11   1   0         12.07          13.71          3.29
   0   2   0      35668.64       34719.33        878.66
   1   2   0        843.74         858.26         23.18
   2   2   0       6829.29        6717.55         97.59
   3   2   0         53.93          54.72         10.99
   4   2   0       1962.24        1936.40         67.59
   5   2   0       1127.70        1118.38         73.36
   6   2   0        812.45         823.96         69.86
   7   2   0         25.72          24.48          3.78
   8   2   0        254.89         283.49         14.51
   9   2   0         79.98          83.95          7.50
  10   2   0        704.20         771.17         26.32
  11   2   0          3.64           1.84          2.39
   1   3   0        515.12         493.64         23.31
   2   3   0        471.44         481.41         26.56
   3   3   0         75.13          64.32         11.82
   4   3   0       2678.79        2619.93         83.27
   5   3   0        111.74          91.16         21.03
   6   3   0        404.01         419.43         49.16
   7   3   0         17.49          14.49          3.21
   8   3   0       2488.51        2537.48         43.17
   9   3   0         45.67          50.21          6.18
  10   3   0        353.18         386.58         17.31
  11   3   0         57.52          62.45          6.43
   0   4   0       8200.15        8344.27        103.53
   1   4   0       5260.36        5342.69         74.37
   2   4   0       2230.20        2279.54         53.51
   3   4   0       2544.99        2569.92         75.30
   4   4   0       1648.29        1590.82         67.44
   5   4   0        460.30         432.30         45.35
   6   4   0         66.05          71.07         25.55
   7   4   0         25.50          21.59          3.90
   8   4   0        111.85         133.41         10.06
   9   4   0          2.54           1.38          3.12
  10   4   0        475.57         491.99         18.62
  11   4   0          0.96           1.36          2.09
   1   5   0       1413.18        1441.80         39.73
   2   5   0       4164.31        4189.66         77.85
   3   5   0        802.06         767.35         41.40
   4   5   0       1414.99        1443.44         65.26
   5   5   0       1559.35        1482.50        104.46
   6   5   0         33.74          58.00         21.63
   7   5   0          7.81           8.65          2.07
   8   5   0       1284.71        1309.13         28.57
   9   5   0         91.16          81.66          7.72
  10   5   0        288.43         297.51         14.32
  11   5   0         54.35          52.62          6.29
   0   6   0       8900.47        9170.87        124.55
   1   6   0       2072.47        2131.31         52.66
   2   6   0          5.30           2.55          2.21
   3   6   0        371.61         372.49         30.63
   4   6   0       3175.05        3173.36         98.28
   5   6   0        581.79         518.02         62.88
   6   6   0       1147.66        1062.92         98.56
   7   6   0        334.17         342.87         12.28
   8   6   0          3.28           3.65          1.63
   9   6   0          2.16           1.63          2.00
  10   6   0        183.42         195.99         12.24
   1   7   0         24.94          23.32          4.51
   2   7   0       1550.94        1573.90         58.62
   3   7   0       3255.97        3173.31         77.80
   4   7   0       1707.85        1635.39         96.36
   5   7   0        578.07         512.39         71.59
   6   7   0        210.55         240.24         46.59
   7   7   0        114.61         117.90          6.95
   8   7   0        711.72         724.61         20.06
   9   7   0          7.60           4.60          1.53
  10   7   0          6.02           3.32          2.05
   0   8   0      14814.37       15031.38        199.89
   1   8   0       2083.54        2045.26         48.88
   2   8   0        240.95         224.97         23.29
   3   8   0       1274.49        1278.52         59.78
   4   8   0       5022.63        4881.51        153.83
   5   8   0       1363.42        1284.61        114.57
   6   8   0       2159.76        2107.92        160.64
   7   8   0        367.49         373.65         12.44
   8   8   0          7.43           8.90          2.05
   9   8   0         83.67          85.24          7.34
  10   8   0        213.97         214.86         13.45
   1   9   0         33.60          32.62          6.05
   2   9   0       3067.18        3170.58         92.81
   3   9   0       1910.36        1970.52         77.61
   4   9   0       2644.53        2669.62        106.05
   5   9   0         48.83          37.05         15.68
   6   9   0         38.23          43.79          6.01
   7   9   0        256.80         242.63         10.58
   8   9   0        213.99         229.65         11.41
   9   9   0         15.70          16.09          3.34
  10   9   0         26.86          22.36          4.07
   0  10   0       1259.66        1264.02         65.41
   1  10   0       1747.36        1713.63         48.83
   2  10   0        147.06         146.12         20.83
   3  10   0         37.13          42.96         11.45
   4  10   0       6178.95        6300.22        169.31
   5  10   0       2562.39        2501.62        142.71
   6  10   0       3587.14        3495.28         56.11
   7  10   0         54.16          53.69          4.88
   8  10   0         36.47          41.93          4.86
   9  10   0          0.56           4.12          2.26
  10  10   0        236.83         256.94         14.57
   1  11   0         64.92          57.85         10.70
   2  11   0       3522.08        3544.94         99.90
   3  11   0        919.67         905.89         57.47
   4  11   0       3950.48        3911.81        137.99
   5  11   0         34.92          33.11         20.15
   6  11   0          5.08           8.84          3.47
   7  11   0        435.29         429.24         14.55
   8  11   0        330.80         340.37         14.09
   9  11   0          1.12           2.84          2.19
  10  11   0         16.14          15.37          4.11
   0  12   0        993.39        1020.38         64.75
   1  12   0        427.86         389.52         29.12
   2  12   0        407.48         375.58         33.52
   3  12   0        170.90         229.98         30.10
   4  12   0       4122.28        4239.20        148.82
   5  12   0       1100.80        1021.49         94.68
   6  12   0       2169.06        2125.35         31.75
   7  12   0         83.76          84.38          6.57
   8  12   0         40.43          39.99          4.91
   9  12   0         59.37          65.36          7.20
  10  12   0         19.44          19.10          4.90
   1  13   0        455.83         393.47         30.16
   2  13   0       2583.06        2570.65         92.86
   3  13   0        927.71         867.88         60.31
   4  13   0       1382.32        1405.43         88.41
   5  13   0        317.79         326.92         15.13
   6  13   0          2.62           5.32          1.85
   7  13   0        235.50         245.00         12.86
   8  13   0        291.30         296.72         15.25
   9  13   0         26.65          27.03          4.66
  10  13   0         33.59          39.18          6.14
   0  14   0        464.58         520.87         63.70
   1  14   0        881.54         859.39         46.88
   2  14   0          5.78           3.04          7.58
   3  14   0         35.46          34.70         12.35
   4  14   0       1384.05        1367.44         90.03
   5  14   0          6.09           7.52          3.10
   6  14   0       1556.76        1591.61         33.22
   7  14   0         36.64          43.92          6.14
   8  14   0          2.24           4.81          2.39
   9  14   0         59.97          60.07          7.85
   1  15   0        114.00          88.85         16.46
   2  15   0        500.16         481.93         43.48
   3  15   0        844.67         826.30         64.09
   4  15   0        209.44         233.53         15.35
   5  15   0          0.13           2.15          1.55
   6  15   0         33.97          53.90          6.51
   7  15   0        289.63         287.75         15.80
   8  15   0        216.47         227.89         14.88
   9  15   0         78.62          79.10          9.24
   0  16   0        994.48        1033.84         84.75
   1  16   0        381.50         375.48         41.57
   2  16   0         36.21          48.07         14.41
   3  16   0          2.95           1.59          9.99
   4  16   0        570.86         611.33         20.96
   5  16   0         78.69          82.84          7.04
   6  16   0        804.79         862.41         26.44
   7  16   0          1.46           4.30          2.70
   8  16   0         48.94          55.08          7.29
   9  16   0         91.28          86.28         10.06
   1  17   0         22.69          26.51         10.05
   2  17   0        389.52         399.97         48.13
   3  17   0        980.45         969.63         25.93
   4  17   0        968.04         992.85         25.01
   5  17   0         41.16          44.51          5.86
   6  17   0         55.41          59.77          7.10
   7  17   0        265.92         281.33         16.27
   8  17   0          8.72           6.47          2.46
   9  17   0        119.12         124.59         11.98
   0  18   0        512.59         556.17         66.69
   1  18   0       1757.96        1777.30        105.55
   2  18   0        306.06         308.83         20.36
   3  18   0         41.53          40.21          6.27
   4  18   0        545.92         559.59         19.43
   5  18   0        430.87         455.85         18.94
   6  18   0        405.28         420.73         19.19
   7  18   0         57.58          68.69          8.34
   8  18   0         65.39          72.48          8.74
   9  18   0        148.91         159.24         15.53
   1  19   0       1484.95        1494.45         41.03
   2  19   0        535.31         522.13         16.67
   3  19   0       1099.56        1065.68         22.89
   4  19   0        151.84         162.28         11.09
   5  19   0          8.41          11.65          2.78
   6  19   0        134.35         146.35         11.65
   7  19   0        256.88         276.98         16.76
   8  19   0         84.80         101.21         11.98
   0  20   0        804.79         828.01         38.09
   1  20   0       1804.00        1787.21         35.76
   2  20   0        238.21         230.66         11.45
   3  20   0         34.16          39.06          6.57
   4  20   0        107.87         114.42          9.76
   5  20   0        617.22         650.04         23.97
   6  20   0          2.26           1.13          1.79
   7  20   0        128.75         133.62         13.09
   8  20   0        120.82         123.76         13.34
   1  21   0        670.34         681.29         22.75
   2  21   0        393.88         382.94         16.28
   3  21   0        516.40         503.26         18.55
   4  21   0         83.69          81.86          8.25
   5  21   0         34.36          35.73          5.76
   6  21   0          3.56           3.77          1.90
   7  21   0        665.14         683.43         30.42
   8  21   0        167.04         170.31         15.91
   0  22   0        134.04         170.85         19.64
   1  22   0       1262.77        1219.41         37.73
   2  22   0        386.52         384.13         18.86
   3  22   0         21.30          17.84          3.67
   4  22   0          8.20          16.40          4.74
   5  22   0         72.07          79.08          8.75
   6  22   0        193.84         202.00         15.99
   7  22   0         77.43          81.88         10.69
   1  23   0        306.33         304.43         19.54
   2  23   0        112.87         118.91         10.69
   3  23   0        428.01         411.16         19.53
   4  23   0        196.02         195.38         15.24
   5  23   0         68.26          78.83          9.79
   6  23   0          3.79          -0.50          2.49
   7  23   0        233.52         242.08         18.87
   0  24   0        973.36         996.36         50.90
   1  24   0        309.28         280.52         19.24
   2  24   0         77.72          77.34          8.81
   3  24   0          0.31           5.17          2.18
   4  24   0         32.06          31.65          7.45
   5  24   0         63.88          57.63          9.91
   6  24   0         53.66          51.72          8.43
   1  25   0         37.64          36.54          7.12
   2  25   0        125.10         125.11         11.60
   3  25   0        377.72         351.31         22.69
   4  25   0          0.51           7.66          3.87
   5  25   0          0.23           0.04          2.54
   6  25   0         34.73          39.83          9.08
   0  26   0        416.64         423.36         35.21
   1  26   0        276.03         247.51         18.94
   2  26   0        102.08          87.94         13.28
   3  26   0         22.67          13.04          6.22
   4  26   0         48.91          47.19          8.81
   5  26   0        260.99         241.70         21.20
   1  27   0        552.63         494.19         27.44
   2  27   0         12.26          15.07          5.63
   3  27   0        180.49         159.95         18.63
   4  27   0          6.32           6.94          3.07
   5  27   0         42.14          39.86          8.45
   0  28   0         80.89          97.47         17.55
   1  28   0        303.40         263.48         23.77
   2  28   0          8.86           4.97          5.12
   3  28   0        122.40         140.45         17.71
   4  28   0          5.02           4.89          2.49
   1  29   0        357.83         303.94         26.05
   2  29   0         13.41          10.58          5.62
   3  29   0        247.08         247.84         30.62
   0  30   0          0.35          16.40         11.73
   1  30   0        129.06         107.90         19.38
 -11   0   1         96.62         107.44         14.90
  -9   0   1        427.32         437.26         23.15
  -7   0   1       4683.07        4820.91         80.67
  -5   0   1       3646.64        3524.06        212.46
  -3   0   1         35.38          18.35         11.93
  -1   0   1      20943.63       21095.63        241.50
   1   0   1      19618.09       19778.60        193.32
   3   0   1      23472.94       23337.62        321.42
   5   0   1       2179.38        2229.22        131.65
   7   0   1        413.37         416.79         21.12
   9   0   1        627.70         646.16         28.28
  11   0   1          3.15           3.32          4.38
 -11   1   1        121.98         125.90         10.64
 -10   1   1          0.08           1.12          2.60
  -9   1   1        378.70         377.18         15.13
  -8   1   1          0.01           4.06          1.85
  -7   1   1         77.98          90.39          7.32
  -6   1   1        115.82         112.73         25.32
  -5   1   1       5262.23        5016.30        178.17
  -4   1   1          0.15          -1.30          2.48
  -3   1   1       8093.27        7919.44        171.42
  -2   1   1        321.11         343.71         29.26
  -1   1   1       2247.96        2318.96         56.88
   0   1   1        233.28         265.76         14.51
   1   1   1      11236.99       11783.34        212.27
   2   1   1        103.10         109.31         14.18
   3   1   1       3377.72        3400.58         97.23
   4   1   1        658.25         609.21         47.61
   5   1   1        378.61         359.77         36.93
   6   1   1         29.48          48.26         19.38
   7   1   1        802.24         799.45         20.96
   8   1   1          6.08          15.84          3.94
   9   1   1        311.84         335.32         14.39
  10   1   1         28.68          25.65          4.02
  11   1   1        770.62         831.95         25.80
 -11   2   1         90.17          91.06          9.11
 -10   2   1         14.50          14.58          2.88
  -9   2   1        324.43         344.67         15.32
  -8   2   1        141.47         153.42          8.71
  -7   2   1       2929.88        2947.63         39.33
  -6   2   1          3.53           0.21          4.28
  -5   2   1       1402.97        1423.11         84.09
  -4   2   1          7.70           5.20          5.53
  -3   2   1       5507.41        5407.07        140.94
  -2   2   1          7.84           4.29          3.70
  -1   2   1       8241.83        8138.15        141.38
   0   2   1        392.04         412.46         15.71
   1   2   1        623.66         666.21         31.05
   2   2   1        152.21         146.28         16.74
   3   2   1      17851.65       17500.29        221.87
   4   2   1         12.96          12.96          6.06
   5   2   1       5136.83        5101.16        157.15
   6   2   1       1844.21        1833.49        104.71
   7   2   1        327.43         339.15         14.52
   8   2   1         46.88          56.80          5.51
   9   2   1        254.68         264.02         12.58
  10   2   1          2.28           3.90          1.94
  11   2   1          0.48           1.66          2.27
 -11   3   1        184.62         191.89         12.95
 -10   3   1          0.99          -1.55          2.11
  -9   3   1        235.40         248.64         14.67
  -8   3   1          0.17           2.57          1.81
  -7   3   1         72.84          78.19          6.36
  -6   3   1          9.92           8.54          4.86
  -5   3   1       4277.33        4241.04        145.53
  -4   3   1        313.80         293.79         33.89
  -3   3   1       2263.28        2188.43         54.48
  -2   3   1        330.37         336.77         18.37
  -1   3   1       6837.15        6803.81         74.32
   0   3   1       2161.24        2253.78         45.13
   1   3   1        818.03         849.30         34.93
   2   3   1        506.55         532.31         31.79
   3   3   1       3970.23        3992.58        105.95
   4   3   1        553.85         536.21         38.37
   5   3   1        383.09         359.74         41.48
   6   3   1          3.52          12.42         12.79
   7   3   1       1656.79        1625.96         31.70
   8   3   1        150.38         165.72         10.28
   9   3   1        106.88         114.48          8.24
  10   3   1         62.24          67.07          6.80
  11   3   1        971.09        1055.51         28.99
 -11   4   1         95.70          95.35          9.04
 -10   4   1        145.11         154.99         11.01
  -9   4   1        234.90         263.73         13.80
  -8   4   1         26.50          35.67          4.48
  -7   4   1       1882.07        1891.74         29.27
  -6   4   1        705.19         699.73         79.21
  -5   4   1       2131.02        2110.41        102.57
  -4   4   1       1589.85        1565.65         78.06
  -3   4   1       3213.94        3226.36         73.11
  -2   4   1       1119.63        1140.85         36.59
  -1   4   1         30.22          30.59          4.98
   0   4   1       3889.12        4042.88         56.27
   1   4   1        384.17         420.37         29.00
   2   4   1         11.29           8.39          3.98
   3   4   1       5514.21        5570.15        112.27
   4   4   1          3.83           5.52          4.91
   5   4   1       2257.58        2291.95        104.91
   6   4   1         63.04          65.41         23.02
   7   4   1        216.51         217.03         12.23
   8   4   1         11.75          21.10          4.83
   9   4   1        263.76         280.60         13.80
  10   4   1          1.64          -0.41          1.79
 -11   5   1        109.55         105.40          9.49
 -10   5   1         17.84          16.06          2.94
  -9   5   1        144.80         144.23          9.60
  -8   5   1         48.27          54.17          5.80
  -7   5   1        172.43         173.51          8.80
  -6   5   1        718.21         719.52         80.80
  -5   5   1        798.99         824.45         63.80
  -4   5   1        206.67         185.53         23.47
  -3   5   1        392.93         402.37         25.24
  -2   5   1        309.21         327.21         18.83
  -1   5   1       2754.41        2764.47         50.30
   0   5   1       2213.91        2278.63         46.51
   1   5   1       4215.98        4419.45         85.07
   2   5   1       1615.03        1543.20         54.07
   3   5   1        354.09         336.83         29.04
   4   5   1       1472.70        1422.32         64.92
   5   5   1        383.08         353.49         49.82
   6   5   1       1357.01        1255.13        105.42
   7   5   1       1173.54        1178.60         27.93
   8   5   1        753.02         776.51         22.47
   9   5   1          9.49          10.81          2.86
  10   5   1         68.61          71.60          6.50
 -11   6   1        147.57         145.59         11.09
 -10   6   1        243.50         253.99         14.69
  -9   6   1         60.66          58.33          6.02
  -8   6   1          1.01           6.09          2.58
  -7   6   1       1227.74        1233.90         23.51
  -6   6   1        507.58         486.54         65.95
  -5   6   1        634.45         593.78         68.01
  -4   6   1        744.70         732.51         43.55
  -3   6   1        225.19         219.47         19.65
  -2   6   1         97.08          93.93         11.05
  -1   6   1       4229.28        4213.71         67.43
   0   6   1       6616.36        6834.63         84.10
   1   6   1         49.23          47.75          8.29
   2   6   1        182.51         183.82         22.73
   3   6   1       3576.37        3631.35         94.97
   4   6   1          1.23           2.68          7.49
   5   6   1          6.55          11.32         12.58
   6   6   1         78.70          51.31         20.30
   7   6   1       1343.03        1317.74         23.53
   8   6   1         79.91          97.33          7.61
   9   6   1        372.30         371.57         15.78
  10   6   1          4.96           1.71          1.91
 -10   7   1         28.34          33.89          5.18
  -9   7   1         97.13         106.02          8.25
  -8   7   1         71.84          69.87          6.05
  -7   7   1          0.02           0.39          2.41
  -6   7   1        153.80         147.29         36.71
  -5   7   1       1753.50        1747.56        117.97
  -4   7   1       1284.80        1264.00         68.92
  -3   7   1        354.25         319.12         24.25
  -2   7   1         14.84           8.55          3.30
  -1   7   1       2628.59        2669.26         57.71
   0   7   1          5.25           6.03          2.58
   1   7   1       8500.51        8791.56        118.96
   2   7   1        158.65         163.66         22.44
   3   7   1       1357.69        1314.78         51.94
   4   7   1        673.45         698.09         62.90
   5   7   1        721.54         694.41         82.78
   6   7   1        981.74         979.56        107.04
   7   7   1       1133.45        1101.41         20.53
   8   7   1        611.64         621.26         17.65
   9   7   1          5.82           6.84          2.35
  10   7   1         34.69          39.37          5.37
 -10   8   1         86.83          93.91          8.41
  -9   8   1         17.52          20.58          3.44
  -8   8   1         19.53          25.31          4.04
  -7   8   1       1813.01        1817.96         27.67
  -6   8   1        269.50         269.93         51.19
  -5   8   1        323.91         294.94         54.58
  -4   8   1        254.59         257.77         31.08
  -3   8   1       3982.61        3907.72         86.85
  -2   8   1       1607.47        1619.22         50.23
  -1   8   1      10707.52       10645.10        123.12
   0   8   1      10644.76       10947.56        115.83
   1   8   1       2200.61        2272.26         65.01
   2   8   1          1.07           0.87          3.95
   3   8   1       3178.79        3260.39        115.79
   4   8   1        374.84         315.81         43.89
   5   8   1        103.44         110.53         34.44
   6   8   1         53.38          47.91          7.43
   7   8   1       1132.21        1114.63         21.79
   8   8   1         12.10          21.53          3.47
   9   8   1       1030.60        1055.40         28.09
  10   8   1         55.75          60.86          7.38
 -10   9   1        274.22         279.54         15.17
  -9   9   1        602.99         600.00         20.80
  -8   9   1        132.07         132.53          8.67
  -7   9   1         22.50          23.21          3.27
  -6   9   1        122.66         124.63         10.05
  -5   9   1       2738.57        2545.51        141.09
  -4   9   1       1727.30        1680.28         83.69
  -3   9   1       2248.41        2232.99         82.06
  -2   9   1       1707.37        1699.94         53.98
  -1   9   1        665.20         664.33         32.50
   0   9   1        543.10         535.76         27.15
   1   9   1       6107.21        6130.83        107.20
   2   9   1        630.17         635.44         42.06
   3   9   1        617.92         628.55         52.30
   4   9   1       1549.57        1443.78         86.61
   5   9   1       1998.38        1805.47        119.11
   6   9   1        827.05         806.01         22.09
   7   9   1       1763.17        1669.02         28.06
   8   9   1        499.87         503.39         16.98
   9   9   1         54.76          61.96          7.57
  10   9   1         46.80          52.70          8.06
 -10  10   1          8.14          11.60          3.36
  -9  10   1          3.05           8.56          2.64
  -8  10   1        112.10         129.13          8.61
  -7  10   1        749.60         753.40         19.84
  -6  10   1         19.60          14.49          3.10
  -5  10   1         33.47          26.86         12.44
  -4  10   1        961.98         936.75         64.97
  -3  10   1       6283.99        6162.91        143.14
  -2  10   1       3401.92        3337.02         94.91
  -1  10   1      14953.66       14654.48        180.51
   0  10   1       2647.80        2725.70         65.08
   1  10   1         87.88          72.35         11.67
   2  10   1        546.00         511.73         39.13
   3  10   1       4219.05        4368.06        132.41
   4  10   1       3254.70        3438.43        137.76
   5  10   1        155.48         144.46         32.74
   6  10   1         66.65          67.22          5.96
   7  10   1        490.10         477.26         15.20
   8  10   1         74.99          89.38          7.18
   9  10   1        663.35         691.38         23.06
  10  10   1         62.89          54.86          8.03
 -10  11   1        262.50         278.16         15.23
  -9  11   1        719.32         736.43         22.15
  -8  11   1        758.28         753.34         20.81
  -7  11   1          7.73           4.08          1.98
  -6  11   1         62.61          61.90          5.52
  -5  11   1       1165.90        1237.53        103.04
  -4  11   1       2179.41        2216.60        104.03
  -3  11   1       1388.47        1338.63         69.54
  -2  11   1         78.81          68.30         13.03
  -1  11   1         95.22          86.22         12.67
   0  11   1       1707.75        1698.66         53.60
   1  11   1       2001.39        1953.65         64.70
   2  11   1          2.81          -1.15          3.48
   3  11   1        453.79         410.13         41.34
   4  11   1         76.46          74.10         18.55
   5  11   1       2344.25        2381.41        142.96
   6  11   1        328.84         313.13         12.16
   7  11   1       1393.48        1383.15         28.08
   8  11   1        170.64         178.48         10.92
   9  11   1         63.69          69.87          7.96
  10  11   1         71.10          78.20          9.74
 -10  12   1         11.56          12.52          3.38
  -9  12   1         15.63          20.65          3.84
  -8  12   1        111.82         118.42          8.37
  -7  12   1        340.33         340.14         13.96
  -6  12   1         38.40          36.85          3.98
  -5  12   1        236.36         220.66         43.91
  -4  12   1        732.73         718.13         61.00
  -3  12   1       5098.73        5144.92        142.45
  -2  12   1       1382.78        1342.67         62.16
  -1  12   1       4641.78        4522.02        110.19
   0  12   1        847.15         863.63         47.11
   1  12   1        458.58         440.51         31.99
   2  12   1        582.46         579.72         41.84
   3  12   1       1047.61        1046.87         70.03
   4  12   1       1233.56        1248.99         80.77
   5  12   1        196.23         206.08         13.03
   6  12   1         23.26          20.92          4.03
   7  12   1        244.16         251.43         13.15
   8  12   1        124.81         139.66         10.52
   9  12   1        276.89         283.00         15.98
  10  12   1          3.67           0.58          3.40
 -10  13   1        138.25         143.08         11.15
  -9  13   1        362.13         374.82         16.99
  -8  13   1        343.35         341.89         15.25
  -7  13   1         89.64          95.11          7.40
  -6  13   1         42.63          42.82          5.42
  -5  13   1        394.04         409.88         15.37
  -4  13   1         65.67          84.97         21.24
  -3  13   1        795.75         812.19         58.16
  -2  13   1        140.42         122.59         17.53
  -1  13   1          8.10           8.19          4.90
   0  13   1        978.68        1009.45         53.20
   1  13   1       2136.13        2108.90         77.55
   2  13   1        128.44         123.46         21.56
   3  13   1          0.64          -0.80          4.16
   4  13   1        424.17         415.58         48.60
   5  13   1       1702.94        1725.60         35.27
   6  13   1        103.12         112.22          8.67
   7  13   1       1773.70        1732.34         37.65
   8  13   1          2.82           3.53          2.35
   9  13   1        108.26         104.21         10.96
  10  13   1        110.25          99.58         10.83
  -9  14   1          7.20           5.12          3.97
  -8  14   1        513.11         513.06         20.23
  -7  14   1        270.05         282.22         14.13
  -6  14   1         97.57          95.92          7.53
  -5  14   1        112.07         111.07          8.08
  -4  14   1        315.42         338.88         49.08
  -3  14   1       1765.61        1749.36         89.46
  -2  14   1        105.01         102.98         18.05
  -1  14   1       5636.59        5317.69        136.35
   0  14   1        623.01         570.01         46.71
   1  14   1        452.01         407.69         35.39
   2  14   1        718.17         749.16         54.10
   3  14   1       1207.50        1264.74         82.52
   4  14   1        245.00         267.85         39.68
   5  14   1         42.95          49.02          5.61
   6  14   1          2.84           2.77          2.01
   7  14   1         63.38          69.53          7.61
   8  14   1        107.94         107.56         11.07
   9  14   1        141.79         142.39         13.82
  -9  15   1        363.53         374.72         20.31
  -8  15   1         11.76          24.38          5.05
  -7  15   1        122.04         139.38         10.99
  -6  15   1         12.99          10.39          3.74
  -5  15   1        391.90         409.54         17.22
  -4  15   1        349.49         330.65         31.95
  -3  15   1        194.22         180.46         30.22
  -2  15   1       1014.13        1001.91         60.34
  -1  15   1        187.33         173.71         25.08
   0  15   1       2758.51        2742.66        106.92
   1  15   1       2403.05        2367.83         97.29
   2  15   1       1298.55        1258.02         72.63
   3  15   1          0.70          11.28          9.54
   4  15   1         52.66          62.25          7.23
   5  15   1        830.10         850.28         22.37
   6  15   1         89.68          93.01          8.53
   7  15   1        740.14         740.21         28.50
   8  15   1          0.69           6.60          4.05
   9  15   1         32.78          19.80          4.78
  -9  16   1         31.81          26.50          5.28
  -8  16   1        535.98         550.63         23.64
  -7  16   1        355.66         382.93         18.57
  -6  16   1        585.20         617.79         22.25
  -5  16   1         44.08          44.32          5.59
  -4  16   1        127.54         135.66          9.93
  -3  16   1       1955.27        1908.95        100.94
  -2  16   1        223.76         199.61         29.80
  -1  16   1       2043.46        2012.04         90.64
   0  16   1         34.52          35.05         10.86
   1  16   1        554.37         539.51         57.18
   2  16   1        107.36          88.15         18.67
   3  16   1        702.83         731.12         67.44
   4  16   1        800.14         849.24         27.01
   5  16   1        100.18         114.60          8.45
   6  16   1         27.79          26.69          5.45
   7  16   1          7.75           4.43          2.02
   8  16   1        188.31         208.77         16.43
   9  16   1        142.22         157.64         15.15
  -9  17   1        272.78         298.77         18.56
  -8  17   1         30.79          36.17          6.28
  -7  17   1         81.63          81.61          8.69
  -6  17   1         86.34         102.97          9.39
  -5  17   1        355.62         384.95         17.98
  -4  17   1        766.52         816.09         21.10
  -3  17   1        280.67         275.54         17.71
  -2  17   1        225.69         223.22         32.52
  -1  17   1         69.94          65.83         17.44
   0  17   1       1915.48        1969.43         86.43
   1  17   1         10.19          10.70          8.16
   2  17   1       2192.05        2078.49        121.14
   3  17   1          1.41           0.75          2.95
   4  17   1         91.18          80.49          8.98
   5  17   1       1068.67        1072.89         29.22
   6  17   1        219.14         245.10         16.18
   7  17   1        235.56         238.72         16.83
   8  17   1          4.33           5.97          3.26
   9  17   1          8.21          14.03          4.78
  -9  18   1          3.11           4.00          3.25
  -8  18   1        684.31         760.95         28.72
  -7  18   1        101.52         125.30         11.20
  -6  18   1        989.34        1053.65         30.41
  -5  18   1         25.53          24.22          4.58
  -4  18   1         38.35          35.35          6.50
  -3  18   1        643.43         623.94         18.34
  -2  18   1        203.07         197.52         16.37
  -1  18   1        856.82         859.27         67.98
   0  18   1          3.76           3.94          7.84
   1  18   1        169.67         176.62         20.25
   2  18   1        846.57         874.05         31.07
   3  18   1        972.12        1001.14         26.72
   4  18   1       1670.59        1752.52         40.84
   5  18   1          3.08           4.54          3.02
   6  18   1          0.92           1.93          2.59
   7  18   1         56.73          59.12          8.85
   8  18   1        303.71         330.80         21.29
  -8  19   1        300.38         318.49         18.83
  -7  19   1        103.36         107.95         10.71
  -6  19   1         54.80          66.58          7.96
  -5  19   1         46.58          54.74          6.91
  -4  19   1        900.37         935.21         29.32
  -3  19   1        109.26         113.73          8.12
  -2  19   1         49.16          43.59          4.98
  -1  19   1          1.23           2.41          2.91
   0  19   1       2255.31        2252.76         47.96
   1  19   1       1244.30        1272.13         33.05
   2  19   1        757.33         729.97         21.53
   3  19   1        162.19         159.22         10.33
   4  19   1         19.74          15.96          4.68
   5  19   1        546.77         562.52         22.61
   6  19   1         48.89          59.70          8.18
   7  19   1         10.54          14.03          4.52
   8  19   1          1.00           0.70          4.50
  -8  20   1        213.38         232.60         16.41
  -7  20   1        337.19         356.01         19.31
  -6  20   1        874.14         905.49         29.62
  -5  20   1        365.37         385.49         18.36
  -4  20   1         12.44          11.25          2.40
  -3  20   1        140.25         130.53          8.91
  -2  20   1       1076.45        1066.70         24.45
  -1  20   1        400.97         379.17         15.24
   0  20   1         49.70          53.62          9.45
   1  20   1         71.42          89.61          9.20
   2  20   1        678.15         680.30         24.04
   3  20   1        647.85         651.58         26.91
   4  20   1       1196.61        1197.58         34.97
   5  20   1         31.02          38.85          6.55
   6  20   1         54.31          53.56          8.36
   7  20   1          4.96           8.40          3.01
   8  20   1        395.09         432.35         25.08
  -8  21   1         48.93          55.40          8.20
  -7  21   1        196.07         205.52         15.06
  -6  21   1        185.72         189.90         13.63
  -5  21   1        121.09         124.78         10.80
  -4  21   1       1028.54        1015.63         29.76
  -3  21   1         38.01          36.92          5.01
  -2  21   1         74.11          72.16          9.96
  -1  21   1         86.69          82.44          7.34
   0  21   1       1806.87        1784.87         41.00
   1  21   1        973.05         978.60         27.76
   2  21   1       1217.61        1176.71         35.38
   3  21   1        129.04         131.57         11.53
   4  21   1          0.44           3.14          3.23
   5  21   1         81.72          79.85          9.65
   6  21   1        358.34         405.87         22.71
   7  21   1        415.87         434.85         24.53
  -7  22   1        489.50         517.19         24.28
  -6  22   1        429.98         426.60         21.10
  -5  22   1        227.73         234.28         18.72
  -4  22   1         20.49          17.90          3.86
  -3  22   1         45.63          45.34          5.44
  -2  22   1        383.67         379.65         16.97
  -1  22   1         24.75          16.16          6.22
   0  22   1        172.90         179.06         14.06
   1  22   1         10.58           7.40          5.85
   2  22   1        456.17         440.00         22.88
   3  22   1        150.35         136.55         11.76
   4  22   1        793.53         811.81         30.04
   5  22   1        257.31         259.60         17.69
   6  22   1         78.99          76.57          9.96
   7  22   1          6.11           2.78          2.56
  -7  23   1         43.73          43.21          7.03
  -6  23   1        141.01         151.59         12.94
  -5  23   1         64.36          67.63          9.27
  -4  23   1        834.81         823.53         31.05
  -3  23   1          0.82           1.44          2.00
  -2  23   1          6.93           5.79          2.29
  -1  23   1          3.79           5.81          3.45
   0  23   1        506.83         489.18         24.67
   1  23   1        392.61         376.50         25.09
   2  23   1        383.16         352.30         20.78
   3  23   1        212.94         208.92         15.29
   4  23   1         47.38          42.40          7.63
   5  23   1          1.12           0.26          2.83
   6  23   1        394.81         446.77         24.47
   7  23   1         83.70          89.55         11.46
  -6  24   1         64.78          45.93          7.68
  -5  24   1         71.82          73.37          9.86
  -4  24   1         30.75          31.78          6.44
  -3  24   1         60.79          52.09          6.45
  -2  24   1        526.69         527.54         23.42
  -1  24   1        133.96         127.74         12.92
   0  24   1          7.69          16.90          6.20
   1  24   1        251.89         219.41         19.72
   2  24   1         12.60           5.39          2.25
   3  24   1        269.76         256.46         17.50
   4  24   1        249.86         246.42         19.84
   5  24   1         72.87          68.40          9.42
   6  24   1        129.38         127.25         13.27
  -6  25   1         75.04          62.93          8.87
  -5  25   1         21.55          11.29          4.98
  -4  25   1        623.45         629.54         28.67
  -3  25   1         90.32          93.54          9.56
  -2  25   1          2.89           3.76          2.11
  -1  25   1          1.83          -1.50          2.63
   0  25   1          9.22          15.08          4.94
   1  25   1         78.56          74.63         12.09
   2  25   1         51.98          49.15          8.01
   3  25   1         95.08          93.71         13.71
   4  25   1         44.95          53.78          9.95
   5  25   1         29.83          20.79          5.28
   6  25   1        428.26         431.92         24.97
  -5  26   1        108.57         103.33         12.10
  -4  26   1        111.05         117.27         12.75
  -3  26   1         65.78          62.35          8.54
  -2  26   1        399.32         383.92         24.07
  -1  26   1         77.45          88.44         12.92
   0  26   1          6.68          16.07          6.74
   1  26   1        128.53         115.22         14.99
   2  26   1         71.86          55.85         10.30
   3  26   1        294.23         282.87         24.38
   4  26   1        407.56         424.03         27.35
   5  26   1         11.99           7.99          4.00
  -5  27   1         11.24          15.07          6.13
  -4  27   1        402.44         385.13         23.17
  -3  27   1          2.90           2.96          3.11
  -2  27   1        187.51         198.64         19.88
  -1  27   1         58.05          67.23         11.23
   0  27   1        372.17         327.12         28.21
   1  27   1         54.21          47.52         10.00
   2  27   1         64.39          59.21         11.04
   3  27   1        179.39         162.11         18.74
   4  27   1        138.79         141.83         16.04
  -4  28   1         96.10          99.67         13.22
  -3  28   1         28.80          19.68         12.03
  -2  28   1        756.17         691.55         38.09
  -1  28   1          0.27           0.34          4.77
   0  28   1        190.96         184.61         19.79
   1  28   1         36.67          32.33          8.60
   2  28   1        242.03         201.62         21.11
   3  28   1          3.07           6.05          3.30
   4  28   1        193.67         171.89         20.28
  -3  29   1          9.36           0.48          4.48
  -2  29   1         97.27          94.09         14.36
  -1  29   1          1.60           7.71          5.10
   0  29   1        553.98         463.35         31.78
   1  29   1          2.68           1.07          7.08
   2  29   1        318.54         277.68         25.54
   3  29   1         19.80          24.76         10.23
  -1  30   1          8.85          11.64          5.54
   0  30   1         69.98          74.33         12.90
   1  30   1          0.55           1.38          8.24
 -10   0   2          4.57           2.52          3.17
  -8   0   2        915.99         903.61         26.76
  -6   0   2       2280.89        2349.45        193.79
  -4   0   2      10540.57       10512.34        329.26
  -2   0   2       3395.52        3432.57        138.81
   0   0   2       8503.18        9254.07        608.28
   2   0   2      37895.09       38350.55        373.67
   4   0   2        611.44         636.68         59.78
   6   0   2        904.79         830.88        116.45
   8   0   2        416.44         425.29         21.45
  10   0   2         72.79          80.98         10.67
 -11   1   2          5.72           3.01          2.12
 -10   1   2         65.13          67.31          6.77
  -9   1   2         41.63          35.30          4.16
  -8   1   2        524.11         529.61         15.11
  -7   1   2         19.58          15.51          3.94
  -6   1   2       6861.54        6859.40        233.92
  -5   1   2         15.92           7.91          8.07
  -4   1   2       4882.96        4867.51        158.48
  -3   1   2          5.55          16.24         19.35
  -2   1   2         33.93          34.28          9.79
  -1   1   2      11726.99       11822.54        149.06
   0   1   2      16689.07       16451.31        177.21
   1   1   2        415.17         434.92         27.54
   2   1   2        463.51         472.00         25.34
   3   1   2          5.19           9.69          4.50
   4   1   2      12191.37       12152.40        187.72
   5   1   2        230.69         210.22         37.58
   6   1   2       1521.01        1591.13        113.65
   7   1   2         94.33          96.76          6.43
   8   1   2         46.41          39.51          4.59
   9   1   2          7.28           8.42          2.19
  10   1   2        257.83         287.04         14.18
 -11   2   2         38.57          45.63          7.29
 -10   2   2         43.57          46.30          5.90
  -9   2   2         14.24          13.39          2.50
  -8   2   2        990.16        1003.05         20.90
  -7   2   2         20.52          18.51          3.01
  -6   2   2        198.48         208.79         36.43
  -5   2   2        113.93          94.08         24.22
  -4   2   2       9161.79        9107.33        217.09
  -3   2   2         25.74          75.49         63.38
  -2   2   2       1381.46        1397.05         50.92
  -1   2   2       8589.69        8681.03        112.44
   0   2   2       5115.40        5164.60         77.90
   1   2   2        656.91         704.19         36.22
   2   2   2       5586.07        5740.61        143.41
   3   2   2        175.49         156.96         21.36
   4   2   2        310.96         309.81         30.26
   5   2   2        491.80         477.95         47.48
   6   2   2       1463.00        1513.55        111.52
   7   2   2         16.72          18.19          3.66
   8   2   2        433.11         428.46         14.22
   9   2   2         39.98          40.11          5.10
  10   2   2         42.90          55.82          6.36
 -11   3   2         18.50          14.81          3.59
 -10   3   2         71.99          67.59          7.28
  -9   3   2          0.55          -0.33          1.25
  -8   3   2        207.10         210.83         10.16
  -7   3   2          0.43          -0.58          2.06
  -6   3   2       1486.42        1519.00         98.24
  -5   3   2         36.85          32.24         12.97
  -4   3   2       1496.69        1537.05         79.68
  -3   3   2        396.83         411.84         28.81
  -2   3   2       1666.02        1637.02         47.43
  -1   3   2       2727.98        2675.84         59.27
   0   3   2        181.36         189.63         13.64
   1   3   2         84.84          81.02         12.72
   2   3   2       1475.33        1518.20         62.76
   3   3   2          0.79           4.87          7.23
   4   3   2       7425.49        7530.54        171.12
   5   3   2        437.53         403.86         44.31
   6   3   2       1929.26        1899.09        156.54
   7   3   2        311.52         314.68         12.17
   8   3   2         87.30          83.35          6.25
   9   3   2        112.73         113.11          7.93
  10   3   2        442.16         459.47         19.21
 -11   4   2         86.69          77.27          8.55
 -10   4   2        136.20         132.97          9.91
  -9   4   2        459.16         466.80         16.58
  -8   4   2        918.47         900.97         20.99
  -7   4   2        669.36         667.90         17.45
  -6   4   2        334.27         331.57         45.52
  -5   4   2        269.44         245.71         35.25
  -4   4   2       8946.28        9009.81        193.22
  -3   4   2       1112.12        1089.25         49.99
  -2   4   2        156.97         141.38         14.88
  -1   4   2       1009.62        1004.69         33.56
   0   4   2        660.87         703.91         29.25
   1   4   2         87.46          88.02         10.88
   2   4   2       1795.85        1866.15         69.62
   3   4   2        257.91         241.80         29.14
   4   4   2       1309.41        1216.12         74.18
   5   4   2        225.36         224.95         39.13
   6   4   2       1485.54        1406.58        136.66
   7   4   2        142.12         146.12          8.28
   8   4   2        127.99         126.39          8.49
   9   4   2          0.48           1.73          2.12
  10   4   2         23.67          25.99          3.87
 -11   5   2          1.85           4.65          3.06
 -10   5   2         34.97          31.90          5.15
  -9   5   2         14.95          14.86          3.22
  -8   5   2        367.36         352.43         13.26
  -7   5   2        246.43         248.79         10.08
  -6   5   2        383.21         441.97         64.41
  -5   5   2        382.60         336.27         42.21
  -4   5   2          1.58           3.48          4.38
  -3   5   2       2899.77        2874.38         74.14
  -2   5   2        588.13         565.05         29.40
  -1   5   2       9476.51        9434.47        117.31
   0   5   2       6266.51        6506.64         97.04
   1   5   2        683.33         713.90         32.50
   2   5   2        601.16         620.64         39.49
   3   5   2        560.56         554.86         43.86
   4   5   2       6250.98        6158.62        166.46
   5   5   2        930.76         862.31         87.85
   6   5   2        895.63         875.88        129.60
   7   5   2        150.78         150.91          8.41
   8   5   2        102.63         101.83          8.16
   9   5   2        384.94         396.51         15.76
  10   5   2        464.94         475.05         17.48
 -11   6   2        195.80         215.77         14.33
 -10   6   2        226.94         232.92         13.79
  -9   6   2        674.94         679.09         22.04
  -8   6   2        692.42         672.86         18.47
  -7   6   2        540.91         549.90         15.04
  -6   6   2        223.74         182.54         41.27
  -5   6   2        207.93         219.18         41.16
  -4   6   2       3827.52        3844.52        127.12
  -3   6   2         32.86          45.67          8.62
  -2   6   2       1978.75        1924.62         59.92
  -1   6   2          6.91           6.29          2.28
   0   6   2       2409.76        2481.32         64.20
   1   6   2       1032.96        1030.13         34.52
   2   6   2       6018.19        6028.46        108.60
   3   6   2        162.15         161.78         23.63
   4   6   2         20.91           9.49          6.78
   5   6   2        874.35         910.41         92.87
   6   6   2       1263.27        1245.24        156.41
   7   6   2        653.73         665.02         18.06
   8   6   2        328.55         328.39         13.78
   9   6   2        136.56         151.44          9.60
  10   6   2         11.59          10.75          3.10
 -10   7   2         66.21          68.23          7.27
  -9   7   2         28.64          26.27          4.06
  -8   7   2         33.41          32.96          4.36
  -7   7   2          1.75           2.49          2.36
  -6   7   2        926.75         950.07         95.04
  -5   7   2         57.77          19.21         15.67
  -4   7   2        181.99         190.44         28.32
  -3   7   2        560.33         558.11         32.09
  -2   7   2       2050.47        1984.00         59.01
  -1   7   2       4991.22        4921.92         90.72
   0   7   2       8915.27        9231.60        124.31
   1   7   2       1975.03        2065.94         54.31
   2   7   2        330.88         301.87         25.11
   3   7   2        447.64         462.42         47.30
   4   7   2       3627.04        3697.42        148.51
   5   7   2          1.02          10.40         18.48
   6   7   2        628.73         619.53         22.69
   7   7   2        134.66         131.56          7.96
   8   7   2        437.62         424.93         16.55
   9   7   2        445.68         456.01         17.67
  10   7   2        363.83         376.36         18.55
 -10   8   2        155.79         159.25         11.41
  -9   8   2        592.64         592.48         20.63
  -8   8   2       1226.01        1213.96         26.12
  -7   8   2        198.83         197.39          9.49
  -6   8   2         56.27          66.28         22.86
  -5   8   2        104.05         123.33         31.64
  -4   8   2       3879.89        3689.38        153.79
  -3   8   2         44.10          59.80         12.12
  -2   8   2       1244.41        1204.25         46.32
  -1   8   2          6.90           5.68          3.25
   0   8   2       3633.54        3768.70         83.85
   1   8   2       3313.46        3295.62         70.75
   2   8   2       1829.83        1930.16         90.39
   3   8   2       3554.57        3518.31        121.80
   4   8   2        105.16          83.02         23.12
   5   8   2         47.85          35.27          5.47
   6   8   2       1110.69        1062.73         27.33
   7   8   2        753.84         750.42         20.25
   8   8   2        449.11         439.65         17.00
   9   8   2        317.37         337.85         20.24
  10   8   2        201.23         207.75         14.69
 -10   9   2        315.01         323.27         15.37
  -9   9   2         11.93          12.69          2.28
  -8   9   2          7.75          13.50          3.01
  -7   9   2         43.25          39.84          4.08
  -6   9   2       1000.79         997.23         28.70
  -5   9   2        681.24         588.55         67.86
  -4   9   2          1.37           2.63          3.61
  -3   9   2        126.00         113.11         15.56
  -2   9   2       5613.87        5439.17        103.34
  -1   9   2       9668.16        9537.99        128.69
   0   9   2       8798.53        8789.53        128.16
   1   9   2       3432.86        3416.88         70.73
   2   9   2        633.90         607.14         48.45
   3   9   2          1.53          14.60          8.60
   4   9   2       2046.89        2012.72        102.47
   5   9   2        176.37         188.14         37.89
   6   9   2        331.45         324.56         13.38
   7   9   2        275.10         279.78         13.41
   8   9   2        333.11         332.43         17.44
   9   9   2        227.54         250.28         17.63
  10   9   2        343.40         334.08         20.10
 -10  10   2        446.26         466.47         19.63
  -9  10   2        155.52         166.93         11.60
  -8  10   2       1514.59        1505.88         31.11
  -7  10   2        237.66         236.68         11.08
  -6  10   2         69.81          67.14          6.41
  -5  10   2         10.52          14.88         17.92
  -4  10   2       2711.25        2557.40        134.27
  -3  10   2        749.74         711.24         46.21
  -2  10   2       2562.47        2542.15         73.74
  -1  10   2       1402.10        1370.44         51.08
   0  10   2       2462.02        2440.49         73.15
   1  10   2        837.93         789.50         42.67
   2  10   2       2980.52        3096.44        114.59
   3  10   2       1195.55        1226.61         76.87
   4  10   2         83.27          48.77         21.23
   5  10   2         89.70          77.34         27.37
   6  10   2        912.69         876.55         23.94
   7  10   2        575.66         555.44         20.93
   8  10   2        516.00         514.75         21.98
   9  10   2         35.60          44.26          6.96
  10  10   2          3.52           6.41          3.58
 -10  11   2        184.89         204.24         12.91
  -9  11   2         13.82          15.95          3.38
  -8  11   2         66.50          88.55          7.67
  -7  11   2        246.34         237.18         11.44
  -6  11   2        248.34         256.58         12.49
  -5  11   2       1350.72        1338.54        107.64
  -4  11   2         95.82         102.92         24.12
  -3  11   2         31.97          38.34         10.59
  -2  11   2       5288.68        5260.72        119.37
  -1  11   2       3446.99        3385.52         84.42
   0  11   2       6031.96        6091.64        106.35
   1  11   2         94.26          92.10         15.48
   2  11   2        702.18         743.53         53.81
   3  11   2         93.52          59.95         16.10
   4  11   2       1475.87        1517.93         95.18
   5  11   2         96.24          88.01         15.14
   6  11   2        573.51         564.46         19.51
   7  11   2         22.16          16.95          3.76
   8  11   2        296.72         304.46         16.99
   9  11   2        179.78         189.05         14.46
  10  11   2        637.25         633.78         27.95
 -10  12   2        433.66         463.26         19.66
  -9  12   2        112.64         126.29          9.24
  -8  12   2        621.17         621.01         19.09
  -7  12   2        204.61         208.76         11.68
  -6  12   2        140.45         153.42          9.07
  -5  12   2        459.65         426.07         61.50
  -4  12   2       2723.82        2774.18        133.78
  -3  12   2        492.69         447.09         39.65
  -2  12   2       1243.98        1193.21         59.17
  -1  12   2        183.84         159.43         18.93
   0  12   2       1750.41        1734.35         66.79
   1  12   2        319.77         326.93         30.21
   2  12   2       3303.06        3405.05        114.56
   3  12   2        162.15         169.08         28.08
   4  12   2       1094.08        1145.86         93.16
   5  12   2        114.77         109.07          9.45
   6  12   2        770.35         743.21         22.77
   7  12   2        942.96         925.34         28.12
   8  12   2        680.44         672.06         25.58
   9  12   2         19.21          12.11          3.39
  10  12   2         95.20          93.46         10.82
 -10  13   2         44.87          50.89          7.35
  -9  13   2          9.57           9.09          2.53
  -8  13   2        165.51         171.41         10.80
  -7  13   2        228.72         226.64         12.47
  -6  13   2        108.79         115.87          8.81
  -5  13   2        212.55         221.76         12.54
  -4  13   2         58.53          50.71         16.82
  -3  13   2         20.98           6.91          9.57
  -2  13   2       1326.90        1242.11         62.87
  -1  13   2       2499.09        2492.15         85.99
   0  13   2       5099.99        5131.55        119.92
   1  13   2         26.06          14.95          5.52
   2  13   2        833.97         859.52         59.78
   3  13   2       1945.29        1903.67        107.79
   4  13   2        102.75         124.21         28.31
   5  13   2        132.84         138.48         12.11
   6  13   2        171.06         164.02         12.03
   7  13   2         51.34          50.71          6.54
   8  13   2        866.05         875.88         29.56
   9  13   2         25.72          22.46          4.23
 -10  14   2        190.56         212.77         14.57
  -9  14   2         60.62          63.34          7.50
  -8  14   2        402.50         420.15         18.34
  -7  14   2         62.23          62.78          6.48
  -6  14   2        107.24         110.49          8.09
  -5  14   2        526.28         551.36         17.82
  -4  14   2        301.99         293.37         45.01
  -3  14   2        557.09         553.55         47.77
  -2  14   2        572.18         551.08         43.59
  -1  14   2        711.78         707.55         53.44
   0  14   2       1765.06        1728.71         86.29
   1  14   2        841.96         834.20         57.77
   2  14   2       3160.14        3212.54        130.96
   3  14   2        300.76         279.15         42.40
   4  14   2          3.35           3.99          3.86
   5  14   2         20.64          21.63          3.99
   6  14   2        285.03         285.49         16.06
   7  14   2        440.49         452.79         22.06
   8  14   2        455.71         483.46         24.43
   9  14   2         33.22          34.77          6.26
  -9  15   2         37.04          43.49          7.12
  -8  15   2         58.59          59.19          6.96
  -7  15   2        142.91         145.49         10.26
  -6  15   2        326.27         344.46         14.96
  -5  15   2        495.69         514.96         16.34
  -4  15   2         23.73          12.21          5.12
  -3  15   2          1.23          -1.35          7.90
  -2  15   2        124.78         109.38         22.08
  -1  15   2         10.63          12.13          7.97
   0  15   2       1885.93        1911.11         82.50
   1  15   2        136.10         122.15         22.32
   2  15   2          1.89          -5.84          5.84
   3  15   2       1257.53        1245.97         87.29
   4  15   2        114.29         116.01          9.15
   5  15   2       1121.15        1167.62         29.05
   6  15   2         41.09          48.20          6.95
   7  15   2          4.44           3.44          2.71
   8  15   2        514.84         538.92         26.18
   9  15   2         16.28          12.11          3.09
  -9  16   2         48.61          48.62          7.35
  -8  16   2        357.95         382.30         19.63
  -7  16   2          3.48           2.65          1.44
  -6  16   2         14.49          14.46          3.29
  -5  16   2        232.28         239.51         12.80
  -4  16   2        440.70         474.82         19.81
  -3  16   2       1059.87        1047.27         71.36
  -2  16   2         25.00           7.23          9.03
  -1  16   2        111.34         125.46         22.56
   0  16   2       2308.35        2304.54        101.03
   1  16   2         15.53           1.68         11.55
   2  16   2        369.26         418.35         55.61
   3  16   2        272.10         305.01         17.74
   4  16   2         82.19          93.01          8.27
   5  16   2         55.52          60.95          6.82
   6  16   2        185.82         186.80         13.75
   7  16   2        598.73         612.83         26.61
   8  16   2        278.20         310.74         19.88
   9  16   2         11.62           4.76          2.82
  -9  17   2          2.33           0.84          2.45
  -8  17   2         42.15          44.67          6.85
  -7  17   2        142.86         159.28         12.28
  -6  17   2        504.59         535.40         21.24
  -5  17   2        604.64         634.98         20.96
  -4  17   2          1.54           1.51          2.53
  -3  17   2         14.15          14.86          6.27
  -2  17   2       2429.78        2261.99        108.47
  -1  17   2        601.34         594.00         51.20
   0  17   2        575.47         527.91         54.35
   1  17   2         21.16          14.87         12.73
   2  17   2        202.80         193.52         16.31
   3  17   2       1114.15        1154.61         29.05
   4  17   2        299.11         326.09         16.09
   5  17   2       1211.14        1256.84         32.22
   6  17   2        268.86         275.88         17.23
   7  17   2        129.56         132.10         12.44
   8  17   2        246.43         257.26         18.59
  -9  18   2         64.94          75.20          9.57
  -8  18   2        128.14         143.48         12.57
  -7  18   2          2.37           5.30          2.45
  -6  18   2         69.43          74.42          8.25
  -5  18   2        990.96        1026.30         27.51
  -4  18   2        410.33         439.23         17.45
  -3  18   2       1840.26        1832.97         31.42
  -2  18   2        469.18         453.71         21.96
  -1  18   2        271.09         259.94         19.14
   0  18   2       2039.86        2006.32         53.49
   1  18   2        174.49         180.10         13.87
   2  18   2        473.28         494.53         24.00
   3  18   2        508.00         538.01         22.55
   4  18   2        207.14         218.49         15.12
   5  18   2        214.92         229.54         14.30
   6  18   2        220.25         224.90         15.94
   7  18   2        177.64         181.90         15.16
   8  18   2         55.64          45.73          7.48
  -8  19   2        195.58         211.96         15.46
  -7  19   2        846.20         897.07         30.24
  -6  19   2        140.86         157.27         11.93
  -5  19   2        655.64         674.26         27.17
  -4  19   2        154.59         163.44         11.13
  -3  19   2         47.78          39.33          5.10
  -2  19   2        186.68         180.51          9.49
  -1  19   2       1319.55        1327.82         33.86
   0  19   2        342.81         328.28         19.22
   1  19   2        123.95         122.61         10.37
   2  19   2         10.82           9.43          2.31
   3  19   2       1438.27        1490.51         35.67
   4  19   2        835.53         872.26         28.34
   5  19   2       1512.30        1551.88         38.71
   6  19   2         74.24          84.37          9.94
   7  19   2        458.12         502.04         25.52
   8  19   2         84.86          94.99         11.85
  -8  20   2        118.13         119.06         11.74
  -7  20   2        161.07         182.31         13.94
  -6  20   2         33.20          38.45          6.33
  -5  20   2        728.51         773.92         27.97
  -4  20   2        180.70         184.00         12.25
  -3  20   2       1140.25        1106.45         26.60
  -2  20   2        182.35         187.68          9.71
  -1  20   2        140.63         149.24         10.23
   0  20   2        153.93         145.74         12.89
   1  20   2        572.53         575.52         23.31
   2  20   2        540.85         552.92         19.42
   3  20   2        626.42         644.46         24.34
   4  20   2          1.44          -2.21          2.21
   5  20   2        192.26         213.34         14.42
   6  20   2        122.86         132.91         12.90
   7  20   2        489.01         489.74         25.85
   8  20   2         23.08          22.20          5.71
  -8  21   2         63.87          82.47          9.95
  -7  21   2        376.31         389.14         20.66
  -6  21   2         85.31          97.60          9.62
  -5  21   2        684.90         683.00         26.92
  -4  21   2          7.47           7.11          3.75
  -3  21   2          4.46           6.46          2.68
  -2  21   2         10.21           8.65          3.64
  -1  21   2        832.95         812.73         28.77
   0  21   2        131.75         130.37         12.27
   1  21   2         99.08         104.67         10.47
   2  21   2          3.60           1.84          1.99
   3  21   2        847.14         885.71         29.69
   4  21   2        127.86         135.59         12.12
   5  21   2        437.20         442.95         21.23
   6  21   2        327.79         354.63         21.21
   7  21   2          4.34           3.45          3.58
  -7  22   2          7.49           7.90          2.53
  -6  22   2          8.84           3.96          5.42
  -5  22   2        182.66         174.94         14.24
  -4  22   2        551.82         560.18         22.65
  -3  22   2        540.45         523.51         19.68
  -2  22   2        324.63         298.64         15.01
  -1  22   2        203.82         200.60         13.59
   0  22   2         72.52          65.76          9.82
   1  22   2       1111.99        1073.01         34.64
   2  22   2        167.70         150.70         13.42
   3  22   2        760.97         777.31         28.48
   4  22   2         56.37          58.04          8.14
   5  22   2          8.11           6.09          2.11
   6  22   2          1.39           3.21          2.95
   7  22   2        156.45         172.41         16.05
  -7  23   2        299.76         309.98         18.96
  -6  23   2        159.93         169.74         14.94
  -5  23   2        229.82         229.39         18.45
  -4  23   2         19.94          24.09          5.34
  -3  23   2         81.12          93.66          8.43
  -2  23   2          3.09           1.85          2.51
  -1  23   2         31.83          37.95          6.84
   0  23   2        113.69         112.65         13.66
   1  23   2        118.40         131.37         14.96
   2  23   2         45.03          41.46          6.94
   3  23   2        198.57         194.95         17.00
   4  23   2        287.06         293.29         18.60
   5  23   2        336.00         342.49         19.34
   6  23   2        653.42         654.08         30.13
   7  23   2         56.95          61.23          9.42
  -6  24   2         36.50          27.96          6.60
  -5  24   2        126.84         140.48         14.82
  -4  24   2        238.74         233.80         15.44
  -3  24   2        231.28         210.10         13.92
  -2  24   2        163.82         154.93         12.40
  -1  24   2          1.66           2.13          3.20
   0  24   2         25.73          24.38          6.76
   1  24   2        380.98         376.38         26.18
   2  24   2        122.85         124.58         12.70
   3  24   2        788.53         788.91         34.84
   4  24   2         10.97          12.59          4.16
   5  24   2          1.78          -0.30          2.88
   6  24   2         22.59          21.04          6.02
  -6  25   2        154.08         156.95         15.27
  -5  25   2        162.72         164.34         16.31
  -4  25   2         24.53          30.29          6.41
  -3  25   2        273.04         258.94         16.88
  -2  25   2         14.09          13.59          3.84
  -1  25   2        341.37         308.98         20.51
   0  25   2         39.93          41.95          9.21
   1  25   2         31.68          37.77          8.38
   2  25   2         44.98          34.37          6.76
   3  25   2         77.59          84.28         12.99
   4  25   2        416.28         438.07         27.51
   5  25   2        275.53         263.52         18.99
   6  25   2         48.95          49.44          9.31
  -5  26   2         48.58          39.22          8.97
  -4  26   2        102.88         100.84         11.43
  -3  26   2        249.99         226.42         16.20
  -2  26   2         90.02          74.22         12.12
  -1  26   2          9.98          20.25          6.05
   0  26   2        164.73         156.74         17.28
   1  26   2        534.51         493.62         31.09
   2  26   2         61.39          44.24          8.62
   3  26   2        302.14         291.67         24.91
   4  26   2         64.05          47.55          8.52
   5  26   2         48.50          41.76          7.67
  -5  27   2         85.22          86.45         12.57
  -4  27   2        115.50         124.96         12.84
  -3  27   2         49.34          47.39          8.44
  -2  27   2          3.68           3.65          2.55
  -1  27   2        530.59         513.98         32.47
   0  27   2         45.41          44.74          8.92
   1  27   2        192.59         200.32         20.42
   2  27   2         16.89           7.96          4.89
   3  27   2        143.45         136.92         17.62
   4  27   2        127.10         122.15         14.60
  -4  28   2         73.04          64.16         10.06
  -3  28   2         37.33          20.63         13.24
  -2  28   2          3.39           6.11          4.84
  -1  28   2          4.44           8.50          5.08
   0  28   2         18.22          21.04          6.02
   1  28   2        559.80         508.05         33.35
   2  28   2         17.94          10.44          3.75
   3  28   2        255.40         236.41         23.42
  -3  29   2         52.00          55.30         13.67
  -2  29   2         19.40           6.63          2.62
  -1  29   2        551.16         480.43         32.48
   0  29   2          0.22           3.59          4.35
   1  29   2        136.53         130.31         17.62
   2  29   2          6.58           0.58          6.88
  -1  30   2          4.67          16.11          7.03
   0  30   2         20.45          23.76          7.34
 -11   0   3        737.96         754.02         38.40
  -9   0   3       1572.03        1617.28         43.25
  -7   0   3        221.08         209.55         12.92
  -5   0   3       2241.83        2232.00        173.75
  -3   0   3       1147.99        1240.79        104.35
  -1   0   3        210.97         234.60         40.78
   1   0   3       3878.10        4103.34        141.68
   3   0   3       8430.49        8729.46        203.19
   5   0   3       3183.72        3252.17        214.81
   7   0   3       1735.22        1725.37         39.93
   9   0   3         19.12          90.58         11.19
 -11   1   3         90.04         100.63         10.25
 -10   1   3          2.61           7.35          1.98
  -9   1   3        158.14         171.31          9.60
  -8   1   3          1.15          23.67         11.98
  -7   1   3        270.16         272.33          9.97
  -6   1   3          9.99           8.34         10.35
  -5   1   3       1043.28        1017.51         83.19
  -4   1   3        138.99         129.96         26.58
  -3   1   3      11653.78       11630.28        224.68
  -2   1   3         21.39          24.88          8.93
  -1   1   3      36410.28       36186.44        269.97
   0   1   3       8460.16        8784.44        150.98
   1   1   3        276.97         292.47         26.02
   2   1   3        830.06         902.38         37.59
   3   1   3       6364.35        6637.90        132.05
   4   1   3         39.98          42.99         14.50
   5   1   3        353.60         387.46         51.93
   6   1   3          0.13           5.01         10.47
   7   1   3       2411.39        2411.15         33.06
   8   1   3          2.69           6.20          1.91
   9   1   3        656.41         671.95         20.74
  10   1   3          6.86           5.67          2.17
 -11   2   3        549.47         598.66         24.11
 -10   2   3          0.40           2.26          2.69
  -9   2   3        724.24         726.94         19.63
  -8   2   3          2.66           4.44          1.40
  -7   2   3        112.89         109.52          6.37
  -6   2   3         11.28          10.00          7.11
  -5   2   3       3676.18        3661.81        158.03
  -4   2   3        642.50         605.84         57.68
  -3   2   3          2.29           5.72          7.74
  -2   2   3         99.62         101.47         14.53
  -1   2   3      24578.54       23794.51        255.86
   0   2   3       4807.65        4956.90        102.69
   1   2   3        755.31         811.07         39.77
   2   2   3        415.27         435.59         37.15
   3   2   3        668.23         688.81         39.02
   4   2   3         72.49          65.53         16.13
   5   2   3       2650.72        2735.28        138.37
   6   2   3        336.34         356.03         66.96
   7   2   3       2898.25        2893.13         34.26
   8   2   3        744.02         761.88         20.58
   9   2   3         16.68          20.91          3.56
  10   2   3         11.93           8.50          2.54
 -11   3   3         31.23          34.28          6.31
 -10   3   3          9.38           8.90          2.67
  -9   3   3        324.50         345.09         15.04
  -8   3   3         93.32         120.14          9.03
  -7   3   3         31.12          33.38          3.62
  -6   3   3         71.81          92.63         23.49
  -5   3   3        196.76         196.18         32.64
  -4   3   3         64.24          59.61         19.30
  -3   3   3      10810.32       10810.47        173.99
  -2   3   3         77.67          79.43         13.77
  -1   3   3      19857.69       19871.10        213.81
   0   3   3        820.92         840.42         29.52
   1   3   3        100.37         104.37         15.08
   2   3   3       4875.81        4983.46        135.77
   3   3   3       1762.41        1848.63         64.13
   4   3   3        586.57         655.86         55.45
   5   3   3          1.56          38.12         17.01
   6   3   3         41.68          29.42         18.33
   7   3   3       2033.60        2014.94         30.15
   8   3   3         52.35          65.99          5.96
   9   3   3        733.68         758.72         23.18
  10   3   3         23.88          18.05          3.21
 -11   4   3        450.76         481.71         21.17
 -10   4   3         21.95          20.44          3.38
  -9   4   3        339.56         343.53         14.17
  -8   4   3          1.11           0.40          0.99
  -7   4   3        341.65         335.99         11.60
  -6   4   3        705.18         676.40         66.90
  -5   4   3       2345.75        2434.91        115.54
  -4   4   3         50.74          40.99         13.18
  -3   4   3        195.94         170.27         21.32
  -2   4   3       1143.72        1181.87         46.69
  -1   4   3       8878.02        8975.01        123.17
   0   4   3         27.01          19.29          5.00
   1   4   3        995.25         988.68         40.46
   2   4   3         46.81          35.53         11.09
   3   4   3        395.38         392.87         39.29
   4   4   3          7.58           7.51          7.38
   5   4   3       5556.03        5592.38        297.13
   6   4   3         27.28          13.06          7.57
   7   4   3       1296.11        1318.12         24.37
   8   4   3        140.37         153.05          8.64
   9   4   3         14.62          17.41          3.31
  10   4   3         90.09          86.49          8.85
 -11   5   3         32.36          38.42          5.82
 -10   5   3         35.22          31.33          4.85
  -9   5   3        260.78         258.53         12.27
  -8   5   3        174.12         186.16          8.64
  -7   5   3         62.01          63.34          4.52
  -6   5   3        649.93         657.06         78.41
  -5   5   3         55.70          43.56         15.14
  -4   5   3          5.45           5.42          5.28
  -3   5   3        237.55         232.34         25.79
  -2   5   3       1134.74        1107.98         46.72
  -1   5   3       5127.17        5246.88        102.20
   0   5   3       1880.92        1941.97         55.62
   1   5   3       1159.54        1171.61         46.78
   2   5   3       1321.99        1384.71         77.41
   3   5   3       5454.54        5540.71        147.59
   4   5   3        975.81         972.79         86.72
   5   5   3         87.23          98.42         44.85
   6   5   3        139.74         122.52         15.90
   7   5   3       1673.69        1651.40         26.17
   8   5   3          2.06           6.10          2.36
   9   5   3        363.38         387.90         16.53
  10   5   3         14.68          12.59          3.13
 -11   6   3        274.78         303.74         16.73
 -10   6   3         18.02          18.05          3.32
  -9   6   3        157.43         170.47         10.54
  -8   6   3          0.12           0.96          1.63
  -7   6   3        509.87         484.07         12.77
  -6   6   3        447.27         517.17         71.17
  -5   6   3       2852.85        2749.00        123.44
  -4   6   3        594.18         578.09         50.81
  -3   6   3         28.82          76.86         13.90
  -2   6   3         53.31          49.57          9.91
  -1   6   3       3606.01        3657.18         83.33
   0   6   3       1275.73        1282.06         48.78
   1   6   3       1223.11        1252.82         51.06
   2   6   3         11.74           4.61          4.73
   3   6   3        426.47         399.22         39.99
   4   6   3        226.71         224.68         41.90
   5   6   3        799.58         864.04        165.92
   6   6   3        330.57         301.89         23.88
   7   6   3         52.66          52.96          5.31
   8   6   3          0.63           4.05          2.45
   9   6   3        434.59         497.84         20.01
  10   6   3        368.26         367.32         18.18
 -10   7   3         20.63          14.83          3.33
  -9   7   3        193.69         196.39         11.82
  -8   7   3         96.06         108.45          7.69
  -7   7   3        490.92         463.98         12.18
  -6   7   3        456.44         449.93         66.73
  -5   7   3         24.17           4.94         10.94
  -4   7   3        469.28         429.32         40.34
  -3   7   3       1940.36        1912.06         66.37
  -2   7   3        570.70         540.81         37.30
  -1   7   3        727.14         734.19         39.17
   0   7   3       1146.86        1118.93         48.29
   1   7   3       6621.97        6615.64        109.97
   2   7   3        651.42         674.24         42.93
   3   7   3       8706.26        8693.71        210.40
   4   7   3       2056.02        2053.91        133.00
   5   7   3        180.70         199.07         53.88
   6   7   3         10.84          12.29          3.48
   7   7   3        997.77         977.24         25.53
   8   7   3         11.47          11.90          3.83
   9   7   3        246.92         249.20         15.04
  10   7   3         27.59          22.95          4.10
 -10   8   3          0.81           0.72          2.27
  -9   8   3        193.42         197.75         11.88
  -8   8   3         11.01           7.43          1.71
  -7   8   3        776.29         763.12         16.37
  -6   8   3        549.04         544.89         22.01
  -5   8   3       2934.41        2784.86        135.48
  -4   8   3       1025.67        1074.94         64.95
  -3   8   3        126.71         117.11         18.15
  -2   8   3        177.17         163.59         21.08
  -1   8   3       3971.84        3938.26         95.13
   0   8   3        267.69         254.33         24.25
   1   8   3       1994.05        1961.75         58.30
   2   8   3       2683.40        2794.16        102.35
   3   8   3        774.78         738.07         62.53
   4   8   3          4.86          14.60          9.93
   5   8   3        285.74         243.68         81.42
   6   8   3         62.04          64.09          6.46
   7   8   3         43.98          48.17          6.22
   8   8   3        102.02         101.60          9.00
   9   8   3        532.67         545.40         24.21
  10   8   3        151.14         144.58         12.02
 -10   9   3         43.72          52.93          7.18
  -9   9   3        578.01         587.72         20.63
  -8   9   3        570.45         578.61         18.10
  -7   9   3       2407.57        2339.19         30.06
  -6   9   3        469.64         486.42         20.95
  -5   9   3         48.33          67.14         21.16
  -4   9   3          3.76           4.18          3.71
  -3   9   3       2487.92        2438.37         78.70
  -2   9   3        160.52         148.57         20.97
  -1   9   3        332.19         326.93         28.61
   0   9   3         43.43          43.14          9.78
   1   9   3       4962.97        4852.55        109.26
   2   9   3       1945.42        1993.07         90.00
   3   9   3      11240.68       11381.96        426.05
   4   9   3       2710.58        2792.24        135.50
   5   9   3        475.79         419.25         63.92
   6   9   3         19.31          19.65          3.61
   7   9   3        506.09         493.65         20.01
   8   9   3          5.74           9.66          2.90
   9   9   3        171.45         202.51         14.74
  10   9   3          9.69           8.82          3.14
 -10  10   3          3.03           4.89          2.28
  -9  10   3        222.57         226.52         12.72
  -8  10   3         45.83          45.34          5.32
  -7  10   3        465.42         444.42         14.05
  -6  10   3        452.01         451.13         15.50
  -5  10   3       3184.25        3233.88        166.06
  -4  10   3       1507.77        1494.65        103.75
  -3  10   3          6.63          12.04          7.27
  -2  10   3       1765.75        1694.49         69.12
  -1  10   3       6343.92        6225.08        130.38
   0  10   3        525.25         527.91         35.90
   1  10   3       2319.60        2397.62        121.68
   2  10   3        474.74         469.49         51.99
   3  10   3         33.95          38.77         14.29
   4  10   3         70.59          87.81         23.97
   5  10   3        322.26         317.17         28.71
   6  10   3        305.86         303.71         14.36
   7  10   3          9.47          12.16          3.22
   8  10   3         17.61          12.89          2.28
   9  10   3        240.65         248.49         15.33
  10  10   3         50.44          51.71          8.19
 -10  11   3         72.71          84.69          8.98
  -9  11   3        543.89         558.54         20.45
  -8  11   3        728.87         718.27         21.53
  -7  11   3       1739.57        1707.75         34.71
  -6  11   3        171.05         167.47          9.45
  -5  11   3        924.95         906.63         89.37
  -4  11   3        519.98         483.62         60.51
  -3  11   3        941.39         952.24         59.69
  -2  11   3       2284.75        2214.16         82.00
  -1  11   3        222.27         200.73         22.68
   0  11   3         28.68          18.45          8.45
   1  11   3       1123.23        1161.37         71.20
   2  11   3       1443.52        1494.39         97.94
   3  11   3       4296.59        4294.13        168.98
   4  11   3        405.44         403.39         54.58
   5  11   3        829.52         831.28         26.50
   6  11   3         45.29          49.04          6.11
   7  11   3        300.27         299.41         15.87
   8  11   3        191.81         195.61         12.95
   9  11   3         62.52          59.60          7.64
 -10  12   3          3.86           5.15          3.47
  -9  12   3         11.01          14.01          3.19
  -8  12   3         93.93         104.22          8.97
  -7  12   3        295.53         295.70         13.97
  -6  12   3        522.34         522.46         16.81
  -5  12   3       1832.36        1844.99         40.52
  -4  12   3        210.08         207.44         39.89
  -3  12   3        178.35         144.27         23.29
  -2  12   3       1622.95        1546.86         75.86
  -1  12   3       1890.42        1822.89         71.96
   0  12   3       1104.67        1079.17         55.85
   1  12   3       2756.19        2738.21        109.08
   2  12   3         45.57          54.38         15.57
   3  12   3        396.81         432.07         51.09
   4  12   3        147.54         195.91         38.28
   5  12   3       1218.56        1239.72         30.43
   6  12   3        173.36         178.86         11.37
   7  12   3          4.35           2.40          3.63
   8  12   3         21.44          26.65          4.77
   9  12   3        178.30         171.70         13.23
 -10  13   3          6.15           7.92          3.05
  -9  13   3        283.87         289.52         14.89
  -8  13   3        284.85         299.20         16.55
  -7  13   3        787.65         792.98         23.21
  -6  13   3        109.69         118.61          8.17
  -5  13   3        732.95         783.18         30.20
  -4  13   3        346.12         315.55         51.62
  -3  13   3         20.43          31.33         12.24
  -2  13   3         43.44          45.09         11.85
  -1  13   3        115.60         107.50         22.60
   0  13   3         12.05           4.88          6.37
   1  13   3       1157.87        1253.95         84.41
   2  13   3        843.73         911.02         75.32
   3  13   3       3862.82        4154.01        153.31
   4  13   3          5.35           1.46          7.05
   5  13   3        697.27         706.42         21.79
   6  13   3        323.78         318.96         15.65
   7  13   3        312.07         312.53         16.88
   8  13   3        210.67         218.18         14.07
   9  13   3        106.13         114.82         10.57
  -9  14   3          2.26           5.44          2.91
  -8  14   3          0.29           1.44          1.94
  -7  14   3        434.49         443.39         17.75
  -6  14   3        365.76         387.48         15.22
  -5  14   3       1565.19        1616.94         36.34
  -4  14   3        104.40         111.25         31.15
  -3  14   3         35.02          31.67         11.02
  -2  14   3         26.78          17.01          8.01
  -1  14   3        997.22         910.49         68.79
   0  14   3       1120.98        1071.14         61.84
   1  14   3       2894.46        3098.78        138.54
   2  14   3         41.52          27.50         14.59
   3  14   3        129.12         104.86         23.62
   4  14   3        457.29         494.00         18.80
   5  14   3        563.54         579.42         20.06
   6  14   3        457.63         464.99         21.29
   7  14   3         13.07           7.19          4.08
   8  14   3          7.67          10.14          3.42
   9  14   3        180.41         186.56         14.11
  -9  15   3         73.76          70.56          8.10
  -8  15   3          2.77           4.29          1.79
  -7  15   3        838.28         873.77         25.33
  -6  15   3         69.73          70.89          6.38
  -5  15   3         16.17          19.16          5.64
  -4  15   3        356.48         360.42         17.76
  -3  15   3        765.32         725.11         60.41
  -2  15   3        246.67         221.43         35.58
  -1  15   3        110.97          94.67         22.11
   0  15   3        122.13         111.30         24.81
   1  15   3        955.19         966.37         80.02
   2  15   3        657.47         693.06         70.07
   3  15   3       2373.72        2581.21        142.93
   4  15   3        381.21         387.49         16.97
   5  15   3        192.11         194.25         12.86
   6  15   3        545.35         544.84         23.42
   7  15   3        300.08         294.77         18.18
   8  15   3        270.09         276.24         17.45
   9  15   3        134.84         138.63         12.69
  -9  16   3         46.49          53.77          7.93
  -8  16   3         79.60          80.07          8.12
  -7  16   3        230.89         247.04         13.76
  -6  16   3        265.71         278.60         12.76
  -5  16   3        611.29         646.75         24.07
  -4  16   3        748.71         781.35         26.85
  -3  16   3         53.54          43.94         15.10
  -2  16   3         65.82          61.11         19.60
  -1  16   3        929.24         869.50         72.24
   0  16   3       1610.02        1651.53        100.44
   1  16   3        419.46         461.48         66.33
   2  16   3        253.15         228.65         41.40
   3  16   3        244.68         266.02         13.96
   4  16   3        133.26         151.07         10.91
   5  16   3        348.37         352.47         18.13
   6  16   3        562.47         566.19         24.52
   7  16   3          9.42           6.50          2.72
   8  16   3          0.15           0.72          3.61
   9  16   3        142.22         152.30         14.87
  -9  17   3         41.43          46.44          7.57
  -8  17   3        127.64         125.77         11.29
  -7  17   3        538.37         571.72         23.10
  -6  17   3          0.61           4.71          2.00
  -5  17   3          0.81           1.63          2.11
  -4  17   3        860.71         873.24         24.12
  -3  17   3       1428.45        1435.75         36.44
  -2  17   3       1767.49        1733.01         43.32
  -1  17   3         18.51          10.26         13.90
   0  17   3         24.96          22.57         11.13
   1  17   3        565.50         581.39         77.96
   2  17   3        320.56         341.35         19.17
   3  17   3        670.32         692.75         23.15
   4  17   3        338.05         356.55         17.13
   5  17   3          2.79           4.52          2.11
   6  17   3        118.73         134.55         13.51
   7  17   3        575.09         600.80         29.48
   8  17   3        401.88         428.70         23.95
  -9  18   3         57.97          58.94          8.17
  -8  18   3        102.09         106.69         10.81
  -7  18   3        100.61         106.28         10.04
  -6  18   3        192.02         208.59         12.43
  -5  18   3        325.49         349.07         17.70
  -4  18   3        580.87         607.55         19.26
  -3  18   3          0.33          14.31          4.77
  -2  18   3        117.80         122.22         10.40
  -1  18   3        859.53         861.95         31.05
   0  18   3        412.28         454.32         22.50
   1  18   3          6.40           9.38          6.46
   2  18   3         23.68          22.29          4.25
   3  18   3        151.28         162.39         11.39
   4  18   3        598.44         623.96         24.04
   5  18   3        254.98         279.65         17.10
   6  18   3        467.55         510.77         26.39
   7  18   3         21.14          15.88          5.29
   8  18   3         13.97           9.71          3.48
  -8  19   3        387.55         424.18         21.85
  -7  19   3          6.91           5.64          2.51
  -6  19   3          0.82          -1.15          2.11
  -5  19   3        103.17         110.03         10.40
  -4  19   3        686.37         722.11         23.83
  -3  19   3       1077.82        1079.49         25.06
  -2  19   3       2109.54        2050.48         33.21
  -1  19   3        121.26         129.74         11.06
   0  19   3        253.24         246.71         17.12
   1  19   3         30.78          28.81          6.41
   2  19   3        571.83         578.42         19.62
   3  19   3        571.16         600.07         23.32
   4  19   3          9.26           8.04          2.77
   5  19   3          0.10           1.24          2.78
   6  19   3         90.19         105.56         12.11
   7  19   3        378.92         401.26         25.80
   8  19   3        332.30         336.35         22.02
  -8  20   3         70.27          86.41          9.97
  -7  20   3        296.88         319.28         18.55
  -6  20   3        192.83         208.56         14.21
  -5  20   3        490.84         500.20         22.74
  -4  20   3        288.78         301.04         16.90
  -3  20   3         63.36          60.50          6.20
  -2  20   3          6.20           9.11          2.94
  -1  20   3         12.41           9.90          4.74
   0  20   3       1153.28        1153.96         32.93
   1  20   3        604.65         602.00         21.32
   2  20   3        123.06         118.30          9.13
   3  20   3          2.84           3.29          2.20
   4  20   3        482.43         485.27         22.82
   5  20   3        770.97         847.87         31.42
   6  20   3        279.51         301.11         21.02
   7  20   3          0.70           1.40          3.69
  -8  21   3        191.79         209.15         15.89
  -7  21   3          1.12           3.81          3.29
  -6  21   3         11.09          18.64          4.71
  -5  21   3         43.16          43.98          7.11
  -4  21   3        589.19         593.73         24.53
  -3  21   3        223.64         218.45         12.25
  -2  21   3       1616.26        1562.96         31.32
  -1  21   3        386.53         389.88         18.59
   0  21   3         55.14          55.29          9.02
   1  21   3         42.89          34.52          5.82
   2  21   3        582.76         582.98         24.09
   3  21   3        247.85         267.24         16.60
   4  21   3         46.03          57.61          7.97
   5  21   3         57.55          60.38          8.20
   6  21   3          5.49           9.76          5.02
   7  21   3        204.47         209.43         18.97
  -7  22   3         15.96          20.11          5.64
  -6  22   3        142.54         162.22         14.36
  -5  22   3        438.22         472.12         23.13
  -4  22   3        287.95         308.63         18.00
  -3  22   3         13.53          11.37          4.66
  -2  22   3          1.05           0.65          1.84
  -1  22   3         55.71          56.73          7.45
   0  22   3       1285.63        1279.41         45.19
   1  22   3         83.30          78.98          9.73
   2  22   3         52.73          56.90          8.25
   3  22   3          1.77           3.55          1.85
   4  22   3        584.53         609.38         26.78
   5  22   3        158.90         165.75         14.35
   6  22   3        845.82         872.31         37.36
   7  22   3        225.49         236.71         20.34
  -7  23   3         18.55          19.17          5.31
  -6  23   3          7.10           8.50          3.47
  -5  23   3         21.40          27.05          5.80
  -4  23   3        301.08         289.14         17.86
  -3  23   3        485.83         479.38         20.59
  -2  23   3        456.99         419.34         20.99
  -1  23   3        513.29         508.07         22.74
   0  23   3         79.31          78.33         11.68
   1  23   3         24.44          15.41          6.21
   2  23   3        190.50         202.48         18.80
   3  23   3         11.69          17.86          4.95
   4  23   3        128.43         133.95         12.80
   5  23   3         13.99          10.68          3.86
   6  23   3        111.23         122.97         14.06
  -6  24   3         23.89          28.74          6.16
  -5  24   3         13.90          19.60          5.39
  -4  24   3         58.89          58.36          8.32
  -3  24   3          1.19          31.80          6.30
  -2  24   3         37.78          28.43          5.22
  -1  24   3          3.67           3.67          3.33
   0  24   3        868.36         869.83         39.27
   1  24   3         88.11         102.69         16.69
   2  24   3         85.16          92.39         13.14
   3  24   3         49.40          63.58          8.66
   4  24   3        444.84         457.96         24.20
   5  24   3        102.54          92.75         10.90
   6  24   3        486.19         490.31         28.99
  -6  25   3         61.35          46.56          8.68
  -5  25   3         13.59           8.16          3.60
  -4  25   3        238.35         216.44         18.92
  -3  25   3        214.59         208.94         19.15
  -2  25   3        583.68         527.84         24.58
  -1  25   3        168.11         173.87         15.63
   0  25   3         47.08          52.28         10.56
   1  25   3         10.76           3.35         10.27
   2  25   3         24.84          22.63          6.00
   3  25   3        177.52         213.51         20.95
   4  25   3         15.59          10.22          4.73
   5  25   3         21.11          13.51          4.64
  -5  26   3          0.56           1.87          3.51
  -4  26   3         79.32          90.10         12.55
  -3  26   3          0.08           0.45          3.42
  -2  26   3         86.18          85.45          9.96
  -1  26   3        211.88         199.77         17.16
   0  26   3        482.67         420.24         36.21
   1  26   3          1.06           1.49          3.94
   2  26   3          1.05           1.84          2.88
   3  26   3         77.77          79.80         13.00
   4  26   3        364.21         350.84         21.93
   5  26   3         40.52          28.00          5.50
  -4  27   3        178.07         162.45         17.08
  -3  27   3        269.09         227.14         19.06
  -2  27   3        407.17         373.78         28.42
  -1  27   3         28.61          22.11          6.04
   0  27   3          6.57          13.76          7.28
   1  27   3         24.74          37.23         12.26
   2  27   3        671.88         650.57         47.11
   3  27   3          3.82          19.88          7.41
   4  27   3         48.42          52.13         10.35
  -4  28   3         50.36          36.21          9.69
  -3  28   3         13.02           5.08          5.16
  -2  28   3          1.02          -5.31          6.00
  -1  28   3         57.44          54.32         10.89
   0  28   3        554.40         480.18         33.23
   1  28   3          6.94          12.98          8.10
   2  28   3        205.97         187.78         25.83
   3  28   3         41.89          47.65         10.64
  -2  29   3        273.98         247.18         23.37
  -1  29   3         12.67           6.17          3.71
   0  29   3         49.78          40.54         10.54
   1  29   3          8.36           9.07          5.99
   2  29   3        565.50         497.26         43.27
 -10   0   4         13.88          14.10          4.33
  -8   0   4        642.44         652.17         27.69
  -6   0   4       1466.45        1414.28        156.98
  -4   0   4        465.44         454.37         73.75
  -2   0   4      10277.25       10159.75        281.81
   0   0   4       7404.45        7530.99        338.01
   2   0   4       1745.93        1781.40        118.41
   4   0   4        503.63         495.11         76.82
   6   0   4          2.57           0.90          5.23
   8   0   4       1043.73        1003.42         37.48
  10   0   4        773.15         785.73         37.52
 -11   1   4          0.50          -2.03          2.03
 -10   1   4        661.88         678.03         21.28
  -9   1   4          1.33           2.01          1.47
  -8   1   4       1180.19        1156.31         25.13
  -7   1   4        676.20         655.05         17.32
  -6   1   4        208.14         245.56         45.49
  -5   1   4        183.86         192.47         36.57
  -4   1   4       3726.98        3737.76        149.83
  -3   1   4        220.48         231.31         31.52
  -2   1   4        351.35         352.64         36.77
  -1   1   4        451.75         457.52         29.42
   0   1   4       7766.29        8104.55        199.52
   1   1   4        115.02         114.65         18.17
   2   1   4      13897.15       14201.16        231.60
   3   1   4         24.86          23.48         12.33
   4   1   4         53.00          60.39         21.20
   5   1   4         38.44          42.51         15.32
   6   1   4       1877.63        1805.09         43.32
   7   1   4         13.30          13.50          2.52
   8   1   4          6.10          12.59          3.51
   9   1   4         36.23          39.45          5.42
  10   1   4        395.63         400.81         19.01
 -11   2   4          7.04           5.16          2.65
 -10   2   4          0.76           4.22          2.12
  -9   2   4         54.02          51.77          5.63
  -8   2   4        625.99         621.99         18.60
  -7   2   4         74.44          75.06          5.86
  -6   2   4       1805.48        1784.37        124.57
  -5   2   4         33.58          18.63         13.19
  -4   2   4        101.55          88.55         22.70
  -3   2   4         97.52          95.55         16.03
  -2   2   4       8670.22        8515.94        181.82
  -1   2   4        237.17         258.46         22.83
   0   2   4        106.24         107.00         15.15
   1   2   4       1086.45        1114.85         75.09
   2   2   4        537.47         524.07         42.62
   3   2   4        834.18         871.66         82.31
   4   2   4        662.11         609.79         68.29
   5   2   4        127.54         142.16         35.85
   6   2   4          1.45           5.19          2.95
   7   2   4          0.02          -1.00          1.27
   8   2   4       1425.72        1404.70         31.34
   9   2   4        180.18         170.40         11.54
  10   2   4        772.48         791.98         28.44
 -11   3   4         24.20          25.47          3.75
 -10   3   4        508.32         524.21         18.96
  -9   3   4          0.37          -1.90          1.90
  -8   3   4        860.17         856.31         20.76
  -7   3   4        627.86         613.97         16.67
  -6   3   4         91.23         104.00         26.95
  -5   3   4        278.49         293.14         46.37
  -4   3   4       1606.43        1586.42         97.75
  -3   3   4         13.47          12.09          6.49
  -2   3   4         61.67          48.47         12.69
  -1   3   4       1323.81        1297.53         53.15
   0   3   4      11145.79       11314.18        152.79
   1   3   4        157.46         166.09         20.02
   2   3   4       4064.42        4205.30         95.99
   3   3   4       1204.24        1302.32         85.46
   4   3   4         77.55          70.63         22.63
   5   3   4        638.84         681.89        143.95
   6   3   4       2455.04        2309.53         70.78
   7   3   4         23.55          18.27          2.85
   8   3   4        119.73         122.41          9.91
   9   3   4          8.10           6.36          2.82
  10   3   4        383.07         412.33         20.60
 -11   4   4          2.20          -0.96          2.52
 -10   4   4         84.04          89.07          8.13
  -9   4   4         22.11          21.64          3.18
  -8   4   4        544.08         536.35         16.40
  -7   4   4        427.09         400.32         12.89
  -6   4   4       1011.02        1024.25         84.82
  -5   4   4        332.95         329.67         43.74
  -4   4   4        446.91         423.41         45.06
  -3   4   4        120.34         100.51         18.21
  -2   4   4      12368.81       12172.89        175.15
  -1   4   4        344.70         340.86         25.69
   0   4   4        909.60         969.86         46.67
   1   4   4       1674.68        1698.09         49.18
   2   4   4        140.58         142.11         23.48
   3   4   4       1380.69        1568.90         96.78
   4   4   4       1222.43        1225.79        114.53
   5   4   4          3.08          14.83         21.42
   6   4   4        270.60         258.41         23.95
   7   4   4         48.64          50.87          5.09
   8   4   4       1189.89        1194.44         30.85
   9   4   4         74.09          78.09          8.31
  10   4   4        678.45         710.64         29.31
 -11   5   4         96.21          91.80          9.14
 -10   5   4        281.51         301.02         14.88
  -9   5   4         30.66          27.59          3.44
  -8   5   4        246.11         254.89         10.78
  -7   5   4        103.98         106.94          7.10
  -6   5   4        246.12         277.23         43.81
  -5   5   4       1137.67        1181.25         83.25
  -4   5   4       1715.69        1660.57         90.47
  -3   5   4        104.43         107.81         18.01
  -2   5   4         59.03          38.52          8.77
  -1   5   4        505.84         510.81         34.70
   0   5   4       5836.12        5865.18         99.16
   1   5   4          3.57           3.30          5.73
   2   5   4       5872.00        5747.33        130.86
   3   5   4         10.65          11.52         13.97
   4   5   4        144.92         202.47         73.58
   5   5   4        111.32         116.98         60.45
   6   5   4       3376.30        3193.68         56.22
   7   5   4         78.85          79.71          6.07
   8   5   4        138.50         140.32          9.72
   9   5   4          2.77           2.17          3.43
  10   5   4        269.46         269.71         17.98
 -10   6   4         29.97          26.40          4.23
  -9   6   4         63.50          64.84          6.00
  -8   6   4        835.71         816.91         19.32
  -7   6   4        179.45         174.58          7.79
  -6   6   4        769.31         692.31         84.01
  -5   6   4        219.02         201.06         33.63
  -4   6   4       1102.94        1091.04         66.64
  -3   6   4        427.34         403.96         33.19
  -2   6   4       3370.46        3389.38         88.59
  -1   6   4       1156.52        1172.55         54.62
   0   6   4        258.43         273.83         18.45
   1   6   4       1401.93        1391.63         45.01
   2   6   4       2329.00        2321.52         99.62
   3   6   4       2274.15        2269.30        157.61
   4   6   4       3968.05        4247.36        353.11
   5   6   4        388.20         513.69        133.78
   6   6   4         23.09          26.53          4.23
   7   6   4        511.37         495.50         16.20
   8   6   4        795.91         800.17         25.21
   9   6   4         25.02          25.84          4.73
  10   6   4        265.52         295.17         19.05
 -10   7   4        169.47         178.88         12.76
  -9   7   4          2.19           3.25          1.64
  -8   7   4        115.83         124.85          7.55
  -7   7   4        202.25         198.10          8.30
  -6   7   4        777.77         756.22         29.22
  -5   7   4        879.02         848.67         75.20
  -4   7   4       3006.56        3073.77        112.91
  -3   7   4       1194.28        1207.64         59.97
  -2   7   4         15.46          10.37          3.97
  -1   7   4       2653.63        2755.02         87.11
   0   7   4       4722.16        4754.67         87.84
   1   7   4        484.63         497.74         35.64
   2   7   4       3200.65        3277.23        119.86
   3   7   4        502.54         470.47         57.08
   4   7   4       1696.12        1651.95        147.14
   5   7   4         92.95         135.05         71.07
   6   7   4       3138.84        2997.65         45.02
   7   7   4        102.89         101.98          7.85
   8   7   4        252.49         235.35         12.98
   9   7   4         12.04          14.16          2.97
  10   7   4        273.92         298.82         20.79
 -10   8   4         18.65           9.90          2.41
  -9   8   4          1.60           2.69          1.95
  -8   8   4        692.33         680.10         17.06
  -7   8   4         60.65          59.85          5.73
  -6   8   4        903.11         894.67         28.24
  -5   8   4        163.12         150.24         31.41
  -4   8   4        131.08         143.28         24.75
  -3   8   4        467.22         404.15         37.51
  -2   8   4       4267.28        4202.69        114.22
  -1   8   4        238.93         205.10         22.53
   0   8   4       1151.73        1180.27         47.25
   1   8   4        393.07         379.66         38.38
   2   8   4       2896.04        2870.93        235.21
   3   8   4       4837.29        4962.83        173.09
   4   8   4        351.70         406.50         57.63
   5   8   4       1570.62        1473.96        233.64
   6   8   4        130.98         128.36          9.32
   7   8   4        212.29         209.77         13.17
   8   8   4        167.57         167.08         12.72
   9   8   4          5.36           7.96          4.25
  10   8   4         78.41          88.07         11.32
 -10   9   4         46.03          48.36          6.48
  -9   9   4        142.53         151.69         11.24
  -8   9   4        179.69         194.02          9.69
  -7   9   4        553.02         558.53         14.40
  -6   9   4        799.68         785.78         20.73
  -5   9   4       1504.66        1494.24        101.90
  -4   9   4       4295.67        4210.44        174.14
  -3   9   4       1300.54        1335.54         70.62
  -2   9   4         62.85          54.55         12.60
  -1   9   4       1211.48        1183.08         57.27
   0   9   4       2050.48        2017.26         74.22
   1   9   4         14.97          23.02         11.84
   2   9   4       1160.96        1153.41        109.82
   3   9   4        842.24         748.89         68.82
   4   9   4       1753.76        1727.29        124.27
   5   9   4        219.04         208.78         20.14
   6   9   4       2087.36        2029.67         38.07
   7   9   4         24.37          15.63          4.74
   8   9   4        121.91         121.87         10.96
   9   9   4         72.72          71.65          9.94
 -10  10   4         73.19          77.95          8.44
  -9  10   4         44.64          48.81          6.38
  -8  10   4        826.39         822.37         20.93
  -7  10   4         92.01          93.92          6.24
  -6  10   4       1333.39        1321.47         24.30
  -5  10   4        378.65         379.71         57.85
  -4  10   4        116.47         111.37         29.04
  -3  10   4        146.83         110.82         20.05
  -2  10   4       1693.05        1646.04         76.42
  -1  10   4        610.90         602.04         42.47
   0  10   4        129.74         115.01         18.36
   1  10   4        159.30         165.89         34.83
   2  10   4        761.50         756.41         77.52
   3  10   4       1220.26        1224.79         91.23
   4  10   4       2263.06        2261.38        145.91
   5  10   4        223.97         229.06         12.89
   6  10   4        378.04         357.40         16.12
   7  10   4         29.72          37.11          5.82
   8  10   4          8.78          12.96          2.65
   9  10   4         32.83          22.72          5.65
 -10  11   4         66.59          63.65          8.32
  -9  11   4        228.52         232.04         13.21
  -8  11   4         46.70          54.79          5.68
  -7  11   4        127.39         131.15          7.45
  -6  11   4        512.74         514.30         14.36
  -5  11   4        679.92         725.99         81.06
  -4  11   4       3629.94        3562.82        168.16
  -3  11   4        782.41         869.02         62.85
  -2  11   4       1921.52        1871.12         84.38
  -1  11   4        268.08         233.21         27.17
   0  11   4       1351.79        1291.87         68.88
   1  11   4        552.19         602.16         70.31
   2  11   4       1157.08        1197.17        101.39
   3  11   4        348.87         358.19         58.82
   4  11   4        292.06         290.68         57.27
   5  11   4         77.77          81.33          7.26
   6  11   4       1965.88        1906.44         38.25
   7  11   4        154.01         154.69         11.69
   8  11   4        255.61         243.68         15.58
   9  11   4          2.57          -0.02          2.05
 -10  12   4         18.11          19.72          4.55
  -9  12   4          8.06           6.50          3.25
  -8  12   4        303.02         307.38         15.30
  -7  12   4        150.56         160.09          9.65
  -6  12   4        167.43         174.88          9.26
  -5  12   4         74.85          75.26          7.39
  -4  12   4         35.30          46.87         19.76
  -3  12   4        728.79         726.88         58.87
  -2  12   4       1858.46        1858.88         90.31
  -1  12   4       1662.47        1556.86         73.09
   0  12   4        464.82         477.75         41.19
   1  12   4        247.15         260.46         49.20
   2  12   4       1457.41        1465.62        116.91
   3  12   4       1305.58        1434.88        107.81
   4  12   4       3730.21        3766.72         81.06
   5  12   4          2.96          -0.37          1.19
   6  12   4        502.74         505.55         20.00
   7  12   4          4.01           4.30          2.75
   8  12   4         18.87          15.50          4.20
   9  12   4         42.51          47.46          7.52
 -10  13   4         60.84          55.57          7.63
  -9  13   4        183.44         188.70         14.10
  -8  13   4          5.34           4.88          1.97
  -7  13   4         31.78          28.03          4.24
  -6  13   4        601.82         608.19         17.62
  -5  13   4       1231.51        1264.00         30.69
  -4  13   4       2776.06        2781.52        155.83
  -3  13   4         28.07          53.04         24.21
  -2  13   4       5408.73        5372.57        150.25
  -1  13   4         23.35          19.07         10.71
   0  13   4        339.81         344.74         36.48
   1  13   4       1039.98        1142.00         91.44
   2  13   4       1137.14        1237.22         98.74
   3  13   4        175.25         186.79         47.54
   4  13   4        161.26         174.61         11.19
   5  13   4        483.11         475.96         17.24
   6  13   4        447.35         455.07         19.25
   7  13   4        287.71         291.85         16.52
   8  13   4         67.03          70.20          8.74
   9  13   4          6.50           3.07          3.51
  -9  14   4         10.35           9.70          2.62
  -8  14   4        150.67         155.81         12.05
  -7  14   4         47.45          53.74          6.19
  -6  14   4        173.83         198.96         10.55
  -5  14   4        159.21         172.43          9.42
  -4  14   4        355.05         362.61         20.70
  -3  14   4        874.87         803.39         66.55
  -2  14   4         30.14          14.30         10.88
  -1  14   4       2311.74        2309.65        112.22
   0  14   4         17.34           2.57          5.96
   1  14   4         32.47          38.70         15.37
   2  14   4       1293.30        1485.53        121.20
   3  14   4       1125.06        1110.18        125.19
   4  14   4       3805.76        3985.06         83.84
   5  14   4         39.97          46.92          5.68
   6  14   4        314.07         331.24         16.67
   7  14   4        311.23         321.51         17.50
   8  14   4         78.75          73.08          8.63
   9  14   4        368.17         371.10         21.16
  -9  15   4        201.54         216.17         14.07
  -8  15   4         51.55          57.84          6.94
  -7  15   4         25.16          25.57          4.36
  -6  15   4        481.85         515.73         17.31
  -5  15   4        111.73         113.83          7.90
  -4  15   4       1452.63        1492.30         33.31
  -3  15   4        103.36         132.12         27.32
  -2  15   4        577.38         538.53         56.95
  -1  15   4         43.88          41.90         15.01
   0  15   4        246.48         216.99         31.34
   1  15   4        915.50         926.92         80.88
   2  15   4        637.44         697.36         84.71
   3  15   4        300.01         323.86         15.40
   4  15   4        902.41         941.20         28.70
   5  15   4        452.68         469.24         28.57
   6  15   4        359.12         380.91         19.87
   7  15   4        232.10         246.26         16.74
   8  15   4          3.05           4.07          2.92
  -9  16   4         22.49          23.33          4.70
  -8  16   4        245.03         267.32         15.19
  -7  16   4          3.77           3.27          2.16
  -6  16   4        146.86         155.48          9.71
  -5  16   4         19.93          20.96          3.49
  -4  16   4        216.96         234.63         12.29
  -3  16   4        301.30         285.51         14.70
  -2  16   4        647.90         595.82         62.07
  -1  16   4       2356.20        2248.34        118.94
   0  16   4         50.09          42.13         13.95
   1  16   4         22.70          19.73         16.80
   2  16   4       1285.79        1382.56         44.25
   3  16   4        315.08         334.77         16.33
   4  16   4        298.91         317.33         16.38
   5  16   4         21.55          26.21          5.06
   6  16   4        103.21         113.41         11.02
   7  16   4        334.06         357.72         20.83
   8  16   4         35.83          33.89          6.36
  -9  17   4        355.34         385.25         19.55
  -8  17   4          2.73           7.18          2.93
  -7  17   4         55.75          62.39          6.66
  -6  17   4        303.23         309.05         13.83
  -5  17   4         54.96          65.29          7.20
  -4  17   4       1247.01        1274.08         38.33
  -3  17   4         20.70          22.71          4.72
  -2  17   4          1.41           5.52          3.93
  -1  17   4        891.74         871.77         27.53
   0  17   4       2586.30        2675.83         55.55
   1  17   4        479.38         487.78         21.00
   2  17   4        361.45         378.28         16.99
   3  17   4        364.58         374.58         20.75
   4  17   4        636.77         674.42         24.82
   5  17   4        302.34         319.44         18.34
   6  17   4        185.63         183.02         15.70
   7  17   4        428.73         444.47         23.56
   8  17   4          0.75          -0.38          2.04
  -8  18   4        666.80         717.36         28.01
  -7  18   4        352.37         375.28         17.65
  -6  18   4         97.63         101.32          9.87
  -5  18   4        158.41         156.24         12.71
  -4  18   4        116.86         122.95         10.77
  -3  18   4       1469.09        1458.78         31.82
  -2  18   4        515.93         519.15         20.37
  -1  18   4       1933.05        1902.49         41.93
   0  18   4          9.51          12.86          3.89
   1  18   4        739.69         784.44         26.55
   2  18   4        276.66         297.50         19.45
   3  18   4         11.04          17.38          5.62
   4  18   4        392.74         417.70         20.49
   5  18   4          5.52           8.73          2.87
   6  18   4         13.04          11.38          4.11
   7  18   4        328.17         356.88         23.48
   8  18   4         78.14          78.37         10.45
  -8  19   4         35.63          37.53          6.81
  -7  19   4         46.11          49.92          6.77
  -6  19   4         48.05          55.22          8.10
  -5  19   4        196.74         219.72         17.43
  -4  19   4        165.90         172.63         13.09
  -3  19   4         40.08          41.55          6.47
  -2  19   4          0.36           0.00          3.38
  -1  19   4       1363.20        1354.33         36.46
   0  19   4        821.07         846.24         28.05
   1  19   4       1929.93        1998.13         43.76
   2  19   4        756.61         791.61         28.60
   3  19   4         79.03          83.94          8.75
   4  19   4        136.19         135.55         12.02
   5  19   4        155.93         166.39         13.98
   6  19   4        372.08         413.51         24.69
   7  19   4        457.63         496.97         28.26
  -8  20   4        160.32         173.12         16.26
  -7  20   4        432.23         443.50         22.12
  -6  20   4         39.60          42.20          7.25
  -5  20   4        328.89         342.04         21.87
  -4  20   4        103.40         103.39         10.48
  -3  20   4        418.45         395.94         20.36
  -2  20   4         77.24          83.67         11.83
  -1  20   4       1251.07        1182.58         35.76
   0  20   4         87.27         104.45         10.04
   1  20   4         91.17          90.36          9.70
   2  20   4         22.97          22.03          4.83
   3  20   4        260.89         264.64         16.62
   4  20   4        389.51         401.89         20.92
   5  20   4         20.38          23.07          5.12
   6  20   4         61.37          77.88         10.63
   7  20   4        113.24         127.05         14.55
  -7  21   4         35.62          37.53          7.10
  -6  21   4         41.54          44.19          7.58
  -5  21   4        208.40         227.90         18.54
  -4  21   4         46.46          39.46          6.35
  -3  21   4         77.98          69.23          8.65
  -2  21   4        335.11         299.32         17.98
  -1  21   4        183.94         185.81         15.47
   0  21   4        600.78         597.06         31.23
   1  21   4        902.93         882.32         31.37
   2  21   4        457.45         473.23         23.61
   3  21   4        109.84         118.18         11.37
   4  21   4          3.54           4.09          2.84
   5  21   4         44.33          51.70          8.23
   6  21   4          2.73           2.61          3.85
   7  21   4        302.78         293.95         22.35
  -7  22   4        174.77         189.31         19.25
  -6  22   4        105.45          99.63         12.03
  -5  22   4         48.10          45.19          8.07
  -4  22   4         95.64          89.45          9.96
  -3  22   4        221.74         208.48         15.43
  -2  22   4         91.30          89.95         11.04
  -1  22   4        473.08         439.46         24.23
   0  22   4        187.83         217.69         24.19
   1  22   4         11.86          16.61          5.08
   2  22   4         13.89          12.10          3.17
   3  22   4        343.41         380.59         20.69
   4  22   4         52.12          56.21          8.51
   5  22   4        183.21         187.18         15.58
   6  22   4         24.05          15.80          5.05
  -7  23   4         35.55          36.73          9.06
  -6  23   4         57.13          62.25         10.05
  -5  23   4        285.16         285.42         21.46
  -4  23   4         17.72          11.99          3.56
  -3  23   4        262.46         271.77         18.40
  -2  23   4          0.40          -0.11          2.46
  -1  23   4         92.63          89.87         11.35
   0  23   4        512.70         511.33         38.04
   1  23   4        289.55         306.62         29.28
   2  23   4        438.72         425.34         23.41
   3  23   4        325.19         343.65         20.19
   4  23   4          0.46          -0.26          2.54
   5  23   4         87.25          89.96         10.78
   6  23   4         32.21          36.89          8.21
  -6  24   4         69.66          66.70          9.91
  -5  24   4         97.42          91.64         12.30
  -4  24   4         33.75          28.67          8.96
  -3  24   4        181.82         175.42         14.86
  -2  24   4        157.33         137.48         14.53
  -1  24   4        370.88         330.05         22.20
   0  24   4        161.67         190.24         23.72
   1  24   4        187.06         192.45         23.88
   2  24   4         20.98          20.05          5.73
   3  24   4        610.74         660.89         30.73
   4  24   4          3.19           2.84          3.13
   5  24   4        441.00         445.89         25.13
  -6  25   4          3.39           9.27          3.52
  -5  25   4        240.08         225.71         24.13
  -4  25   4         52.85          46.43         11.20
  -3  25   4        217.44         214.80         18.53
  -2  25   4         20.67          19.07          4.85
  -1  25   4        467.21         398.08         28.69
   0  25   4        258.18         240.71         22.32
   1  25   4        284.73         249.80         27.66
   2  25   4        184.91         155.28         17.91
   3  25   4         74.96          67.48         10.13
   4  25   4         33.77          27.89          6.52
   5  25   4        133.28         137.66         14.03
  -5  26   4         93.23          94.46         16.32
  -4  26   4          2.81           0.66          4.56
  -3  26   4        220.64         194.29         17.79
  -2  26   4         72.83          68.53         10.58
  -1  26   4        259.97         233.43         22.52
   0  26   4          5.40           9.31          5.69
   1  26   4         10.69           6.47          6.56
   2  26   4         10.07           5.67          7.48
   3  26   4        388.70         387.70         24.58
   4  26   4          1.50           5.78          3.85
  -4  27   4         33.35          31.56          9.44
  -3  27   4        139.75         131.60         17.32
  -2  27   4          9.47          10.35          5.16
  -1  27   4        147.88         132.02         20.93
   0  27   4         68.93          74.76         13.22
   1  27   4        488.94         455.28         39.45
   2  27   4          0.34           2.42          4.50
   3  27   4          6.88           3.72          5.27
  -3  28   4         57.12          43.37          9.84
  -2  28   4         62.55          66.44         13.77
  -1  28   4         45.62          37.60          9.42
   0  28   4         35.70          33.61          8.82
   1  28   4          0.74           1.89          7.53
   2  28   4         36.89          40.60         12.68
   3  28   4        604.96         595.92         47.90
  -2  29   4          8.39           6.97          5.59
  -1  29   4         52.61          42.49          9.92
   0  29   4         26.14          15.43          6.54
   1  29   4        240.33         207.20         22.94
 -11   0   5         43.50          47.46          7.73
  -9   0   5       1406.59        1404.70         41.12
  -7   0   5       1074.48        1017.98         32.80
  -5   0   5        361.62         304.75         68.85
  -3   0   5         51.26          77.06         29.06
  -1   0   5         13.18          13.16          5.90
   1   0   5       4162.33        4254.72        179.60
   3   0   5       5915.22        5641.13        400.47
   5   0   5         25.44           7.61         14.83
   7   0   5        287.03         242.82         20.15
   9   0   5         23.11          27.00          7.02
 -11   1   5         48.25          49.29          5.58
 -10   1   5        107.84         106.29          8.12
  -9   1   5         53.42          64.80          6.49
  -8   1   5          2.51           1.21          1.39
  -7   1   5       1736.91        1724.71         28.58
  -6   1   5        472.52         514.82         68.19
  -5   1   5       3813.12        3838.88        173.05
  -4   1   5        174.32         189.34         35.71
  -3   1   5        943.27         928.65         71.03
  -2   1   5          3.72          11.51          7.04
  -1   1   5       1887.98        1874.92         50.52
   0   1   5        145.72         165.78         20.75
   1   1   5       1572.02        1609.24         96.54
   2   1   5       1837.06        1825.88         87.28
   3   1   5       1612.44        1593.33        114.40
   4   1   5        202.79         173.62         45.99
   5   1   5       1044.22        1119.68        128.05
   6   1   5         12.27          11.49          3.78
   7   1   5        226.05         206.26         14.77
   8   1   5          7.43           6.61          3.62
   9   1   5        572.29         575.53         28.11
  10   1   5          0.87          -1.54          3.35
 -11   2   5         41.53          37.48          4.94
 -10   2   5         62.58          66.00          6.42
  -9   2   5        940.36         963.51         24.00
  -8   2   5          0.90           3.83          1.36
  -7   2   5        239.40         244.33         10.73
  -6   2   5        357.94         421.45         62.16
  -5   2   5        278.83         277.63         46.67
  -4   2   5        915.01         852.24         74.45
  -3   2   5        705.34         711.36         62.03
  -2   2   5       1235.95        1197.12         61.33
  -1   2   5        250.33         256.43         24.52
   0   2   5        269.32         282.91         24.51
   1   2   5       8519.37        8631.94        245.19
   2   2   5        524.19         528.51         61.61
   3   2   5       6069.47        5864.32        225.41
   4   2   5        210.86         165.98         44.93
   5   2   5         21.68           7.50          9.07
   6   2   5        400.49         371.78         20.56
   7   2   5        430.22         398.12         20.07
   8   2   5          2.71          13.10          4.69
   9   2   5         68.61          82.39         10.82
  10   2   5          8.11           6.00          4.67
 -11   3   5         32.33          28.52          4.49
 -10   3   5        137.99         145.17          8.97
  -9   3   5          1.15           3.42          2.08
  -8   3   5         26.96          23.74          3.23
  -7   3   5       1930.94        1896.01         28.94
  -6   3   5        165.47         155.95         40.26
  -5   3   5       3863.58        3844.49        173.95
  -4   3   5        707.94         731.22         69.40
  -3   3   5         29.12          50.89         17.41
  -2   3   5       4108.00        4154.01        115.40
  -1   3   5      17004.41       16507.20        239.19
   0   3   5        203.96         209.39         24.19
   1   3   5       1479.96        1493.47         43.60
   2   3   5        900.04         947.70         83.75
   3   3   5       1122.94        1033.45         95.94
   4   3   5         42.74          31.37         20.34
   5   3   5       1362.65        1546.29        226.14
   6   3   5        184.17         181.56         12.31
   7   3   5          6.95           5.99          2.78
   8   3   5         18.45          22.45          5.42
   9   3   5        659.18         677.76         30.36
  10   3   5          3.13           0.60          1.89
 -10   4   5         13.32          14.41          2.64
  -9   4   5        404.49         419.04         14.86
  -8   4   5         26.57          24.69          3.12
  -7   4   5        259.50         265.68         10.62
  -6   4   5        304.72         272.91         45.43
  -5   4   5        339.50         404.67         50.01
  -4   4   5       2613.60        2602.43        131.20
  -3   4   5        673.86         640.57         51.38
  -2   4   5       2009.04        1963.45         80.56
  -1   4   5       1509.92        1480.43         57.00
   0   4   5         71.70          77.10         13.18
   1   4   5       5859.96        6202.39        230.24
   2   4   5        137.58         124.55         30.60
   3   4   5       5788.96        5663.89        268.04
   4   4   5        585.69         693.76        142.11
   5   4   5        203.43         252.77         89.91
   6   4   5        849.09         820.89         22.19
   7   4   5       1309.62        1247.87         35.87
   8   4   5        282.46         281.04         18.38
   9   4   5         40.97          52.90          8.98
  10   4   5         29.49          22.56          5.71
 -10   5   5         60.05          61.11          5.98
  -9   5   5         44.58          49.88          5.04
  -8   5   5        206.58         213.55          9.95
  -7   5   5       1009.30         991.23         19.66
  -6   5   5          1.11           1.35          3.42
  -5   5   5       2153.76        2185.53        117.89
  -4   5   5        148.54         145.80         24.54
  -3   5   5        210.83         192.61         25.85
  -2   5   5       1999.04        1946.84         74.71
  -1   5   5       5757.51        5798.58        114.39
   0   5   5       1786.13        1827.06         67.67
   1   5   5        552.29         567.04         42.26
   2   5   5         38.92          47.78         13.74
   3   5   5       2520.82        2501.42        179.77
   4   5   5        397.74         386.22        107.90
   5   5   5       3059.56        2997.08        328.47
   6   5   5        494.83         469.31         15.50
   7   5   5         46.51          44.22          4.93
   8   5   5        154.61         161.75         14.01
   9   5   5        845.93         851.43         33.80
  10   5   5          8.45          18.28          5.51
 -10   6   5          2.99          -0.98          1.81
  -9   6   5        429.96         450.36         15.55
  -8   6   5        101.63         108.04          7.14
  -7   6   5          2.10           3.60          2.54
  -6   6   5         67.76          66.67          6.14
  -5   6   5       1766.15        1705.35        104.25
  -4   6   5        182.17         146.32         24.29
  -3   6   5       1442.14        1371.11         63.93
  -2   6   5       4470.28        4479.55        115.69
  -1   6   5        999.05        1035.47         58.65
   0   6   5        553.47         588.43         39.81
   1   6   5       1936.58        1893.28        114.85
   2   6   5          9.27           5.91         13.71
   3   6   5       3233.03        2953.83        313.38
   4   6   5       1706.57        1688.71        170.40
   5   6   5        659.08         595.76         57.71
   6   6   5        664.16         642.52         18.23
   7   6   5        909.91         867.02         23.08
   8   6   5        910.09         887.56         26.67
   9   6   5          1.97           6.74          3.90
 -10   7   5        150.38         147.07         10.44
  -9   7   5         57.44          56.41          5.28
  -8   7   5        341.85         344.18         12.70
  -7   7   5        539.48         543.47         14.09
  -6   7   5          2.43           2.38          3.34
  -5   7   5        882.19         954.58         70.81
  -4   7   5         14.55           4.17          4.66
  -3   7   5        942.16         912.74         53.02
  -2   7   5        574.84         553.02         41.87
  -1   7   5       3124.34        3150.61         99.35
   0   7   5        826.12         804.50         48.36
   1   7   5        273.22         260.35         43.33
   2   7   5        498.80         442.31         80.68
   3   7   5       5100.15        5188.19        285.43
   4   7   5          6.32          14.36         15.90
   5   7   5       1563.63        1536.63         47.33
   6   7   5        572.09         560.89         18.20
   7   7   5         14.29          17.54          3.05
   8   7   5         38.55          50.03          7.15
   9   7   5        631.20         641.97         32.19
 -10   8   5         13.51          10.87          3.11
  -9   8   5        598.65         611.67         18.25
  -8   8   5          6.94           9.17          1.61
  -7   8   5         10.98           9.72          1.69
  -6   8   5         45.19          41.47          4.33
  -5   8   5       2070.06        2007.83        118.58
  -4   8   5        449.51         447.34         45.18
  -3   8   5       3928.14        3840.83        112.25
  -2   8   5       3293.37        3250.09        105.52
  -1   8   5        148.46         127.14         19.77
   0   8   5       1594.72        1604.80         71.33
   1   8   5       3161.48        2928.22        146.55
   2   8   5        185.84         162.48         50.87
   3   8   5        640.77         695.67        106.52
   4   8   5        101.32         106.63         45.97
   5   8   5          5.30           9.20          3.94
   6   8   5        960.41         930.89         23.71
   7   8   5        767.54         711.88         24.61
   8   8   5        266.87         284.30         16.58
   9   8   5        251.23         239.55         17.66
 -10   9   5        202.40         217.48         14.27
  -9   9   5         71.67          76.82          6.82
  -8   9   5          8.67          12.41          2.06
  -7   9   5        378.67         380.04         12.14
  -6   9   5          5.43           6.97          1.91
  -5   9   5       1506.51        1537.07        105.24
  -4   9   5          5.63           3.85          5.46
  -3   9   5       1404.43        1432.73         75.88
  -2   9   5        752.62         661.15         49.15
  -1   9   5       4435.40        4342.57        124.41
   0   9   5        106.55          98.35         17.83
   1   9   5         61.08          72.20         32.26
   2   9   5         71.15          85.62         36.28
   3   9   5       2361.64        2398.69        204.60
   4   9   5        226.48         222.35         66.75
   5   9   5       1556.21        1534.70         35.29
   6   9   5        723.43         724.18         23.28
   7   9   5          0.01           3.42          1.50
   8   9   5          2.20           3.25          2.51
   9   9   5        158.88         150.27         14.00
 -10  10   5         86.47          97.75          9.56
  -9  10   5        290.12         299.23         14.75
  -8  10   5         86.98          84.57          6.33
  -7  10   5          4.11           3.38          1.54
  -6  10   5          1.06          -0.68          1.68
  -5  10   5       1119.81        1083.41         52.45
  -4  10   5        589.36         617.90         69.27
  -3  10   5       3547.66        3493.69        122.08
  -2  10   5       1517.61        1447.80         75.10
  -1  10   5        396.66         390.94         35.97
   0  10   5        129.00         140.94         25.63
   1  10   5        385.76         317.51         70.84
   2  10   5        436.58         477.76        137.28
   3  10   5        313.04         348.19         79.77
   4  10   5          1.18          -4.06          7.29
   5  10   5        203.38         203.13         11.52
   6  10   5        462.27         470.93         19.06
   7  10   5       1108.20        1078.32         31.09
   8  10   5        142.88         140.86         11.72
   9  10   5        244.16         223.48         15.89
 -10  11   5         26.90          27.33          4.99
  -9  11   5         57.97          61.44          6.13
  -8  11   5         86.44          89.14          7.13
  -7  11   5        230.14         232.19         10.86
  -6  11   5        245.77         238.12         10.10
  -5  11   5        956.48         970.68         25.88
  -4  11   5         72.05          54.96         21.23
  -3  11   5         24.60          23.27         10.05
  -2  11   5       2824.41        2814.70        108.09
  -1  11   5       4920.18        4814.35        130.52
   0  11   5        673.78         629.78         56.45
   1  11   5        568.77         563.64         95.76
   2  11   5        431.55         458.81        138.76
   3  11   5        270.01         280.60         72.82
   4  11   5        117.94         121.57         14.99
   5  11   5        859.48         892.01         27.25
   6  11   5        190.63         178.67         11.84
   7  11   5          1.35           3.76          1.72
   8  11   5          0.69           1.80          2.51
   9  11   5        100.50         102.75         10.84
 -10  12   5         72.94          78.17         10.08
  -9  12   5         79.23          90.13          8.90
  -8  12   5        154.95         160.58          9.95
  -7  12   5          1.87           0.90          1.52
  -6  12   5         51.42          48.28          4.52
  -5  12   5        212.56         222.22         11.91
  -4  12   5        490.62         486.09         65.20
  -3  12   5       1669.95        1692.37        101.94
  -2  12   5        178.78         204.13         29.79
  -1  12   5        167.95         161.36         26.60
   0  12   5        841.04         856.32         73.82
   1  12   5         69.04          53.60         31.67
   2  12   5       1046.96        1080.20        234.24
   3  12   5         77.87          92.42         42.75
   4  12   5         32.18          26.77          5.15
   5  12   5        158.96         160.65          9.96
   6  12   5        163.86         173.74         11.90
   7  12   5       1212.92        1191.44         33.55
   8  12   5         97.38          91.35          9.85
   9  12   5        229.74         218.33         16.13
  -9  13   5         51.96          54.06          6.80
  -8  13   5         44.56          49.36          7.11
  -7  13   5         36.87          35.70          4.97
  -6  13   5        775.37         785.04         22.74
  -5  13   5        270.79         270.59         12.62
  -4  13   5         16.37          17.45          8.49
  -3  13   5         89.41         104.72         23.04
  -2  13   5        291.32         263.05         39.12
  -1  13   5       3021.65        3052.14        123.85
   0  13   5        279.25         263.94         41.17
   1  13   5        670.56         760.68        116.54
   2  13   5         34.37           1.73         32.95
   3  13   5        702.18         739.80         37.73
   4  13   5        550.21         591.25         21.37
   5  13   5       1289.79        1300.02         33.86
   6  13   5         90.47          92.13          8.88
   7  13   5        146.35         152.72         12.20
   8  13   5         76.51          82.08          9.67
   9  13   5        148.56         162.41         13.96
  -9  14   5         41.13          47.01          7.80
  -8  14   5        120.26         138.45         11.78
  -7  14   5          0.90          -0.10          1.47
  -6  14   5          1.81           3.33          1.93
  -5  14   5        857.35         856.76         33.45
  -4  14   5         13.47          17.66          5.03
  -3  14   5       1194.45        1194.84         83.01
  -2  14   5          2.06           1.06          8.82
  -1  14   5        322.29         289.22         44.27
   0  14   5        678.33         643.97         67.91
   1  14   5         63.38          39.03         28.00
   2  14   5       2676.98        2725.86        235.00
   3  14   5        400.75         422.06         19.28
   4  14   5        103.59         117.37          9.80
   5  14   5        295.14         290.65         14.07
   6  14   5        228.98         242.31         14.67
   7  14   5       1217.31        1219.04         34.69
   8  14   5         23.41          24.31          5.32
  -9  15   5          3.12           6.23          2.87
  -8  15   5         62.80          82.64          9.32
  -7  15   5         82.98          94.43          8.61
  -6  15   5        566.76         604.97         20.83
  -5  15   5        307.31         305.09         16.25
  -4  15   5         75.44          72.40          7.14
  -3  15   5        460.09         437.17         19.59
  -2  15   5        427.78         416.52         54.57
  -1  15   5       2437.56        2362.65        120.56
   0  15   5        297.75         287.06         42.98
   1  15   5        735.21         736.29         87.88
   2  15   5          0.45           9.40          6.24
   3  15   5       1040.27        1090.38         29.42
   4  15   5        965.19        1046.86         29.99
   5  15   5        535.80         570.78         23.79
   6  15   5        449.58         464.14         22.36
   7  15   5          0.07           3.30          3.29
   8  15   5        105.31         100.98         10.80
  -9  16   5        222.05         236.84         16.82
  -8  16   5        120.79         127.40         10.73
  -7  16   5         75.25          84.41          8.91
  -6  16   5          0.83           5.03          2.94
  -5  16   5        345.71         345.05         18.20
  -4  16   5        173.43         174.73         12.12
  -3  16   5       1317.15        1269.45         30.54
  -2  16   5        690.17         669.10         24.51
  -1  16   5         85.77          92.22         10.17
   0  16   5       1096.10        1164.84         58.26
   1  16   5        793.93         833.99         35.35
   2  16   5       2082.80        2202.23         73.70
   3  16   5         17.93          19.69          5.51
   4  16   5        434.19         459.41         20.77
   5  16   5         11.55          14.12          4.32
   6  16   5         26.87          27.46          6.34
   7  16   5        721.86         759.74         30.75
   8  16   5         12.25           8.29          2.86
  -9  17   5          1.83           4.10          3.29
  -8  17   5        162.64         177.18         12.80
  -7  17   5         24.82          27.24          4.87
  -6  17   5        480.84         488.29         21.71
  -5  17   5        162.60         167.12         13.11
  -4  17   5        268.15         268.48         15.60
  -3  17   5        344.70         313.41         13.34
  -2  17   5        300.01         291.53         16.62
  -1  17   5       1937.71        1864.09         42.22
   0  17   5        316.94         352.99         17.58
   1  17   5         21.56          19.15          3.57
   2  17   5         41.05          41.75          7.72
   3  17   5        991.83        1049.68         36.49
   4  17   5        769.20         806.37         30.08
   5  17   5        162.45         163.92         13.30
   6  17   5        249.50         261.44         19.08
   7  17   5         40.36          55.06          9.57
   8  17   5         99.34         109.58         12.32
  -8  18   5        523.22         570.28         23.41
  -7  18   5          0.64          -0.02          2.47
  -6  18   5        151.32         156.63         12.97
  -5  18   5        124.21         123.36         13.15
  -4  18   5        239.05         235.89         17.72
  -3  18   5        585.74         549.65         20.15
  -2  18   5         17.44          17.75          3.70
  -1  18   5         17.51          21.49          4.49
   0  18   5        588.12         611.57         24.01
   1  18   5        383.18         388.27         17.50
   2  18   5       1892.48        1972.01         62.75
   3  18   5          3.16           4.01          2.82
   4  18   5        414.07         433.87         21.42
   5  18   5         15.63          14.02          3.76
   6  18   5         56.76          64.67          9.69
   7  18   5        347.43         357.62         23.89
  -8  19   5         72.88          87.31         10.39
  -7  19   5         55.60          60.05         10.28
  -6  19   5        615.17         624.73         28.85
  -5  19   5         13.53          18.72          5.74
  -4  19   5         92.83          95.52         11.55
  -3  19   5         84.42          81.31          9.01
  -2  19   5        197.48         188.24         11.78
  -1  19   5        848.91         845.17         26.37
   0  19   5        124.05         119.95         10.85
   1  19   5         92.44          93.09          9.89
   2  19   5         50.41          54.23          7.16
   3  19   5        292.94         298.99         17.58
   4  19   5        101.04         105.58         10.69
   5  19   5        526.58         533.43         25.12
   6  19   5         21.67          24.59          6.44
   7  19   5         91.80         107.52         13.56
  -8  20   5        308.33         332.21         20.24
  -7  20   5         25.19          27.05          5.92
  -6  20   5         20.39          23.51          6.92
  -5  20   5        218.96         224.22         18.98
  -4  20   5        539.79         536.58         28.19
  -3  20   5        325.14         306.62         18.32
  -2  20   5         57.45          54.59          7.40
  -1  20   5         30.71          33.02          5.82
   0  20   5        106.77         106.18         10.92
   1  20   5         20.33          13.01          3.40
   2  20   5       1171.14        1181.00         34.40
   3  20   5        268.83         297.69         17.85
   4  20   5        110.02         108.30         11.28
   5  20   5         27.66          24.86          4.82
   6  20   5          6.35           6.56          4.03
   7  20   5        131.58         151.56         15.84
  -7  21   5          2.79           7.49          4.77
  -6  21   5        419.55         396.42         26.96
  -5  21   5         79.49          85.18         11.86
  -4  21   5         21.32          21.32          6.16
  -3  21   5         16.42          10.45          3.09
  -2  21   5          9.78           8.75          3.39
  -1  21   5        686.34         642.96         29.18
   0  21   5        644.20         672.52         28.48
   1  21   5         95.08         103.94         12.89
   2  21   5          0.30           2.46          3.41
   3  21   5        326.45         358.99         20.05
   4  21   5        445.90         465.85         23.81
   5  21   5        374.87         371.32         21.66
   6  21   5         56.54          53.46          9.55
  -7  22   5         86.74          80.78         12.73
  -6  22   5         11.57          11.34          5.88
  -5  22   5          1.79           5.05          4.50
  -4  22   5        238.48         237.38         19.95
  -3  22   5         49.77          50.29          7.42
  -2  22   5         68.73          72.54         10.27
  -1  22   5         11.59          22.68          6.14
   0  22   5        144.33         140.18         12.17
   1  22   5        111.65         113.08         13.90
   2  22   5       1189.62        1212.23         47.07
   3  22   5        103.49         112.91         11.48
   4  22   5         65.61          61.04          8.69
   5  22   5          4.65           2.84          1.93
   6  22   5        197.70         220.18         19.41
  -6  23   5        427.51         409.11         28.74
  -5  23   5        133.66         120.71         16.83
  -4  23   5         20.26          19.25          6.79
  -3  23   5         33.10          30.63          5.65
  -2  23   5        289.49         264.30         19.81
  -1  23   5        186.05         178.98         16.28
   0  23   5        364.92         364.28         26.95
   1  23   5        246.23         242.24         20.71
   2  23   5        128.97         143.18         13.67
   3  23   5        117.48         125.59         12.49
   4  23   5        584.65         591.73         27.76
   5  23   5          1.32          -2.43          3.27
   6  23   5        129.63         128.71         14.83
  -6  24   5          0.06           6.38          3.25
  -5  24   5          0.93          -4.50          4.75
  -4  24   5        305.09         320.55         24.19
  -3  24   5          4.48           4.37          3.85
  -2  24   5        229.83         231.59         18.88
  -1  24   5         62.97          63.26          9.82
   0  24   5        337.87         303.31         25.19
   1  24   5         45.50          42.44          8.48
   2  24   5        227.18         218.20         17.46
   3  24   5         76.76          83.27         11.12
   4  24   5          0.75           1.06          2.93
   5  24   5         63.33          68.51          9.98
  -5  25   5         91.60          90.83         16.03
  -4  25   5         50.37          48.71         10.00
  -3  25   5         20.91          13.85          4.73
  -2  25   5        210.16         192.31         17.78
  -1  25   5         12.64          15.48          4.52
   0  25   5        582.66         600.68         36.48
   1  25   5          0.16          -3.70          4.10
   2  25   5         14.25          15.37          3.26
   3  25   5         38.87          41.04          8.68
   4  25   5        303.63         293.29         20.20
  -5  26   5         10.27           2.04          5.44
  -4  26   5        241.84         242.55         21.85
  -3  26   5          2.49          -0.96          3.05
  -2  26   5        113.17         118.21         14.18
  -1  26   5         54.43          49.34         12.80
   0  26   5        150.58         127.10         17.68
   1  26   5        174.76         158.45         26.02
   2  26   5        565.89         537.67         43.43
   3  26   5         85.66          79.73         11.24
   4  26   5          9.66           7.21          2.99
  -4  27   5         40.54          41.30         11.39
  -3  27   5          2.04           1.09          2.52
  -2  27   5        192.08         176.91         17.93
  -1  27   5         51.87          51.48         12.23
   0  27   5        295.87         254.79         24.71
   1  27   5          1.71           0.31          3.18
   2  27   5         12.34          16.53          8.75
   3  27   5         73.71          65.14         10.35
  -3  28   5          2.15           1.92          4.17
  -2  28   5        106.05          85.06         14.10
  -1  28   5         81.00          74.73         13.93
   0  28   5          1.75           6.86          7.38
   1  28   5         50.47          44.03         10.69
   2  28   5        274.16         208.08         28.01
 -10   0   6        266.68         279.38         17.81
  -8   0   6        423.05         422.35         21.23
  -6   0   6       3739.26        3615.36         68.43
  -4   0   6       1789.42        1675.41        154.56
  -2   0   6        246.80         230.83         33.73
   0   0   6         22.23          62.12         27.17
   2   0   6        240.03         184.27         70.98
   4   0   6       2537.51        2446.78        262.39
   6   0   6       3808.71        3609.33         95.02
   8   0   6        154.28         148.42         24.93
 -10   1   6          1.86           1.45          2.01
  -9   1   6         77.87          77.18          6.37
  -8   1   6        459.83         451.11         15.56
  -7   1   6         21.87          24.28          3.13
  -6   1   6        375.62         371.49         15.47
  -5   1   6         87.71          77.29         24.75
  -4   1   6       1913.50        1896.31        116.60
  -3   1   6        111.19         136.86         29.20
  -2   1   6       3432.83        3386.18        106.53
  -1   1   6        434.42         363.47         38.10
   0   1   6        290.91         309.44         31.25
   1   1   6        203.12         205.87         37.53
   2   1   6       6116.45        6221.07        216.78
   3   1   6        196.13         192.20         54.37
   4   1   6       1634.83        1454.33        141.64
   5   1   6         30.51          23.17          8.53
   6   1   6        146.77         150.24         13.41
   7   1   6         11.07          18.10          4.90
   8   1   6         32.88          33.15          9.29
   9   1   6          8.81          20.49          5.65
 -10   2   6        173.85         174.51         10.36
  -9   2   6         24.62          23.79          3.63
  -8   2   6        252.51         257.19         11.65
  -7   2   6        213.29         213.35          9.63
  -6   2   6       1681.11        1648.43         32.62
  -5   2   6         20.76          18.13         11.30
  -4   2   6       2441.46        2389.88        131.06
  -3   2   6        834.24         873.99         73.30
  -2   2   6        784.76         778.88         51.20
  -1   2   6       1437.90        1407.63         61.71
   0   2   6       1700.14        1686.29        101.24
   1   2   6        350.96         342.15         48.84
   2   2   6         37.48          34.96         15.53
   3   2   6        295.68         273.93         65.29
   4   2   6       2461.46        2270.75        177.51
   5   2   6        175.39         158.12         14.49
   6   2   6       1991.51        1854.29         41.90
   7   2   6          8.73           3.21          3.74
   8   2   6         96.61          90.88         12.62
   9   2   6          7.52          11.80          4.09
 -10   3   6          2.17           3.61          1.75
  -9   3   6         57.79          56.30          5.67
  -8   3   6        482.96         464.63         15.67
  -7   3   6         68.02          67.42          5.54
  -6   3   6        312.46         305.35         14.16
  -5   3   6          6.80           9.89          8.28
  -4   3   6        100.87          75.35         22.60
  -3   3   6         29.95          64.94         21.91
  -2   3   6       8082.19        8086.30        168.95
  -1   3   6       1051.02        1078.20         65.96
   0   3   6       1339.61        1385.69         83.39
   1   3   6        381.78         360.40         51.63
   2   3   6       9958.35        9798.57        288.38
   3   3   6          5.91          10.02         12.85
   4   3   6        874.17         801.38        104.17
   5   3   6         10.58           6.94          3.55
   6   3   6          1.98           2.18          2.59
   7   3   6        392.92         359.08         22.93
   8   3   6        207.39         184.41         17.60
   9   3   6         40.68          37.04          7.87
 -10   4   6         58.32          53.93          5.32
  -9   4   6         26.77          17.96          2.83
  -8   4   6        111.11         114.95          7.39
  -7   4   6          6.73           5.16          1.99
  -6   4   6       1824.70        1772.08         35.00
  -5   4   6        147.87         118.28         30.92
  -4   4   6       2246.81        2193.06        109.47
  -3   4   6        819.86         831.20         61.75
  -2   4   6         96.30         109.95         20.07
  -1   4   6       1131.17        1066.45         68.33
   0   4   6       1166.58        1222.93         56.48
   1   4   6        767.70         714.99         74.01
   2   4   6        945.69         873.71         87.62
   3   4   6        655.62         567.27         74.88
   4   4   6       1276.14        1453.17        215.44
   5   4   6          0.50           1.16          3.14
   6   4   6       2160.11        2038.80         44.39
   7   4   6        141.17         145.05         14.49
   8   4   6        114.10         118.57         14.13
   9   4   6        155.40         136.10         15.69
 -10   5   6          9.30           7.61          2.57
  -9   5   6          2.65           0.89          1.38
  -8   5   6        572.31         569.20         17.45
  -7   5   6        221.87         219.99          9.95
  -6   5   6        157.40         153.07          8.57
  -5   5   6        245.54         202.03         36.85
  -4   5   6       1757.04        1745.59         90.04
  -3   5   6        232.29         217.53         29.00
  -2   5   6       8203.22        8194.02        180.04
  -1   5   6         86.47         105.32         18.98
   0   5   6        484.71         475.71         36.25
   1   5   6         98.44          76.98         25.21
   2   5   6       7038.62        7086.88        252.20
   3   5   6         71.83          68.17         33.68
   4   5   6       1838.34        1985.87        256.21
   5   5   6        618.03         597.87         24.95
   6   5   6        203.16         189.78         12.25
   7   5   6        295.31         276.46         18.03
   8   5   6        962.67         897.33         45.33
   9   5   6        351.43         355.14         25.57
 -10   6   6        256.25         249.75         12.29
  -9   6   6         52.36          57.04          5.83
  -8   6   6         24.47          26.60          3.86
  -7   6   6         65.03          63.78          5.19
  -6   6   6       1061.83        1040.35         22.40
  -5   6   6          2.42           1.36          4.26
  -4   6   6        538.16         518.42         49.17
  -3   6   6         61.11         116.57         21.61
  -2   6   6        515.54         485.54         44.73
  -1   6   6        322.21         325.77         34.74
   0   6   6       4880.09        5045.91        147.53
   1   6   6       2861.58        2768.66        151.23
   2   6   6       1376.21        1340.72        110.92
   3   6   6        383.84         441.19         87.07
   4   6   6       1756.85        1811.81        181.59
   5   6   6        132.91         127.77         10.44
   6   6   6       2007.29        1963.88         39.61
   7   6   6         54.76          51.11          7.78
   8   6   6          0.55           8.79          4.47
   9   6   6        192.03         198.36         18.83
 -10   7   6         28.79          21.16          2.35
  -9   7   6         14.48          19.54          3.60
  -8   7   6        555.40         559.81         17.56
  -7   7   6        338.72         338.37         12.05
  -6   7   6        175.15         166.57          8.62
  -5   7   6         11.71          16.26         11.03
  -4   7   6       2193.87        2169.71        101.87
  -3   7   6        308.32         298.56         38.25
  -2   7   6       3158.50        3149.25        116.96
  -1   7   6        194.17         187.16         26.72
   0   7   6          7.28          27.09         11.20
   1   7   6         94.71         110.76         30.02
   2   7   6       4622.78        4479.94        271.19
   3   7   6       1033.39        1084.66        198.58
   4   7   6        230.55         297.57         74.34
   5   7   6          8.11           8.28          2.56
   6   7   6        484.07         477.99         19.16
   7   7   6        319.91         308.26         16.57
   8   7   6        651.66         623.30         27.76
   9   7   6        196.53         185.93         20.76
 -10   8   6        466.82         462.30         17.98
  -9   8   6        320.67         334.52         14.41
  -8   8   6          1.00           3.51          1.62
  -7   8   6         93.99          91.20          6.78
  -6   8   6        824.68         829.08         19.40
  -5   8   6         24.86          30.65          6.60
  -4   8   6        123.58         120.97         25.51
  -3   8   6        527.35         515.53         51.23
  -2   8   6        919.85         874.93         57.64
  -1   8   6        270.30         271.46         31.55
   0   8   6       3886.11        3896.39        138.33
   1   8   6        597.02         583.74         94.98
   2   8   6       1335.31        1296.00        149.34
   3   8   6        968.55        1037.79        200.77
   4   8   6        381.00         400.37         39.44
   5   8   6        433.57         425.04         16.79
   6   8   6        658.31         630.93         22.19
   7   8   6         17.04          16.81          3.86
   8   8   6          0.32           6.48          2.70
   9   8   6        132.13         138.05         17.95
 -10   9   6          2.31           8.52          2.79
  -9   9   6         67.95          77.12          7.00
  -8   9   6        430.79         440.02         15.07
  -7   9   6        162.99         168.83          9.21
  -6   9   6        668.35         665.11         18.78
  -5   9   6         40.34          38.02          5.83
  -4   9   6       1388.02        1382.88         91.25
  -3   9   6        764.26         725.10         62.26
  -2   9   6       1551.22        1534.26         78.38
  -1   9   6        624.97         691.21         52.59
   0   9   6          4.53           8.14          8.50
   1   9   6        104.14          86.37         35.27
   2   9   6        447.77         434.84         87.58
   3   9   6         98.16          87.71         36.17
   4   9   6         15.73          21.17          7.51
   5   9   6          0.09           0.85          2.70
   6   9   6       1170.89        1158.26         30.42
   7   9   6        258.88         255.40         17.15
   8   9   6        495.64         486.19         25.18
   9   9   6         17.82          17.47          3.11
 -10  10   6        289.46         304.67         17.24
  -9  10   6        232.39         251.31         12.65
  -8  10   6         74.65          79.28          6.40
  -7  10   6          0.69           2.48          1.68
  -6  10   6         68.32          73.08          6.05
  -5  10   6        107.17         106.98          7.35
  -4  10   6        198.91         178.85         38.37
  -3  10   6        177.13         182.97         31.40
  -2  10   6       1610.39        1502.41         80.29
  -1  10   6        608.02         603.66         50.25
   0  10   6       4779.18        4618.24        217.61
   1  10   6        268.69         242.06         65.63
   2  10   6       1129.36        1038.97        140.93
   3  10   6        103.26         109.37         47.75
   4  10   6          5.60           2.30          4.41
   5  10   6        339.21         340.99         17.12
   6  10   6        346.88         351.43         19.06
   7  10   6          0.85          -0.16          2.46
   8  10   6          7.40           7.35          3.55
   9  10   6         16.30          18.92          5.48
 -10  11   6         10.56          19.04          4.96
  -9  11   6         99.47         102.25          8.83
  -8  11   6        525.31         550.49         19.51
  -7  11   6        191.19         185.16         10.53
  -6  11   6        220.25         217.64         10.71
  -5  11   6         31.84          30.16          3.62
  -4  11   6        468.36         456.51         33.64
  -3  11   6        176.77         168.91         30.44
  -2  11   6       3175.99        3180.93        120.16
  -1  11   6        143.24         154.56         23.57
   0  11   6          1.66           1.03          9.69
   1  11   6        228.44         148.27         52.32
   2  11   6        636.20         758.71        122.80
   3  11   6          5.10          13.09          8.46
   4  11   6        170.44         173.39         10.69
   5  11   6         56.52          62.19          7.19
   6  11   6        594.97         590.97         24.95
   7  11   6         50.63          37.07          6.71
   8  11   6        725.45         728.45         31.47
   9  11   6         51.73          46.71          8.55
  -9  12   6         60.90          71.06          7.87
  -8  12   6        200.65         219.43         13.43
  -7  12   6         50.07          51.45          5.42
  -6  12   6          6.04           9.57          1.47
  -5  12   6        652.18         643.00         17.12
  -4  12   6          6.05           5.81          2.79
  -3  12   6        337.62         364.23         54.16
  -2  12   6        521.84         491.94         48.79
  -1  12   6        804.96         782.42         72.06
   0  12   6       2041.83        2050.68        131.75
   1  12   6        829.61         744.18        118.23
   2  12   6       2041.33        2050.73        308.72
   3  12   6         10.45          14.18          6.25
   4  12   6         75.99          83.20          6.84
   5  12   6        727.51         738.52         23.72
   6  12   6        522.98         543.26         21.59
   7  12   6         94.13          80.21         10.06
   8  12   6         39.51          50.19          8.24
  -9  13   6         48.03          43.87          7.00
  -8  13   6        621.02         643.89         24.23
  -7  13   6        188.96         188.89         11.07
  -6  13   6         81.09          73.18          6.46
  -5  13   6         42.21          44.40          5.01
  -4  13   6        929.69         955.49         29.35
  -3  13   6       1518.18        1502.60         48.66
  -2  13   6       2866.57        2783.26        151.21
  -1  13   6        288.76         273.21         43.87
   0  13   6        633.47         629.20         67.60
   1  13   6        292.94         240.93         67.86
   2  13   6        298.66         328.66         31.00
   3  13   6        906.87         944.00         30.22
   4  13   6        272.88         302.04         14.48
   5  13   6          9.22           9.57          2.73
   6  13   6        509.24         525.74         21.56
   7  13   6        211.45         209.51         14.35
   8  13   6        826.52         825.84         34.13
  -9  14   6         30.97          32.80          6.38
  -8  14   6        385.39         421.81         21.50
  -7  14   6        143.23         152.85         12.27
  -6  14   6         12.38          16.37          3.74
  -5  14   6        665.85         662.01         21.84
  -4  14   6          5.19           5.53          2.72
  -3  14   6         17.28          14.09          5.38
  -2  14   6        721.01         697.59         44.07
  -1  14   6        246.97         221.66         40.30
   0  14   6        981.97         911.94         84.02
   1  14   6        473.54         551.96         39.78
   2  14   6        769.20         789.97         35.39
   3  14   6         69.83          77.99          7.92
   4  14   6        422.92         453.03         18.25
   5  14   6        992.46        1023.51         29.18
   6  14   6        441.28         458.76         20.35
   7  14   6        234.61         244.76         15.79
   8  14   6         18.61          17.42          5.16
  -9  15   6         79.58          95.83         11.78
  -8  15   6        282.17         285.97         18.08
  -7  15   6        179.68         186.23         13.71
  -6  15   6        393.31         389.27         18.89
  -5  15   6         49.94          50.03          6.32
  -4  15   6        810.11         801.30         22.74
  -3  15   6        674.61         695.17         20.82
  -2  15   6        573.32         552.45         22.24
  -1  15   6        320.39         317.08         19.66
   0  15   6         17.37          23.99         10.82
   1  15   6        137.35         163.14         17.53
   2  15   6        514.70         533.95         24.35
   3  15   6       1884.07        1980.41         47.40
   4  15   6         94.77         102.70          9.73
   5  15   6         95.02         111.40         10.77
   6  15   6        429.31         428.57         20.13
   7  15   6        367.69         365.76         19.71
   8  15   6        347.18         343.92         20.05
  -9  16   6         84.36          83.91          9.82
  -8  16   6          0.02           2.75          3.12
  -7  16   6        134.88         140.21         12.16
  -6  16   6        233.99         243.77         15.30
  -5  16   6        256.31         255.02         14.64
  -4  16   6         94.98          93.62          7.99
  -3  16   6        368.64         358.20         15.29
  -2  16   6        791.91         767.22         21.92
  -1  16   6        178.30         183.18         11.69
   0  16   6       1732.07        1785.39         47.69
   1  16   6        190.47         201.31         11.26
   2  16   6        248.47         254.41         14.29
   3  16   6        231.75         242.13         14.66
   4  16   6        239.38         257.41         16.00
   5  16   6        888.82         942.15         31.79
   6  16   6        334.34         352.07         22.11
   7  16   6        188.49         193.21         15.72
   8  16   6          1.37           1.73          5.03
  -8  17   6        352.99         367.79         20.69
  -7  17   6         48.48          54.99          7.76
  -6  17   6        127.24         122.88         11.12
  -5  17   6         19.88          22.62          5.34
  -4  17   6        634.46         629.08         20.97
  -3  17   6        380.32         369.85         16.05
  -2  17   6        205.22         193.79         11.15
  -1  17   6        370.72         357.06         16.83
   0  17   6         61.12          66.67          8.04
   1  17   6        607.83         630.96         22.60
   2  17   6        545.51         572.60         28.19
   3  17   6        446.07         468.15         21.19
   4  17   6         84.12          89.59          9.68
   5  17   6         47.06          51.71          7.45
   6  17   6        436.32         470.90         26.07
   7  17   6        139.23         135.55         14.87
  -8  18   6        109.67         118.83         12.01
  -7  18   6        301.04         328.96         19.40
  -6  18   6        433.94         440.54         21.58
  -5  18   6       1387.26        1382.59         39.45
  -4  18   6        272.04         262.55         16.61
  -3  18   6        380.71         365.44         16.61
  -2  18   6        232.05         224.88         14.04
  -1  18   6        468.62         478.10         20.03
   0  18   6       1425.54        1427.98         34.68
   1  18   6        247.41         241.04         14.44
   2  18   6         28.39          32.73          5.55
   3  18   6         33.05          42.75          6.74
   4  18   6        119.15         134.46         12.33
   5  18   6        348.45         352.41         20.34
   6  18   6        321.39         350.27         23.25
   7  18   6         67.47          72.64         11.08
  -8  19   6        318.62         337.12         26.21
  -7  19   6         72.25          77.83          9.53
  -6  19   6         58.11          63.47          9.62
  -5  19   6          0.12           1.73          2.57
  -4  19   6        161.00         168.00         15.92
  -3  19   6        111.22          97.53          8.35
  -2  19   6         59.90          56.06          7.36
  -1  19   6         41.80          39.62          6.22
   0  19   6        302.95         319.48         17.33
   1  19   6        404.93         416.95         19.29
   2  19   6        406.37         429.32         20.80
   3  19   6        446.44         469.40         22.34
   4  19   6        597.38         606.02         26.24
   5  19   6        155.04         159.33         13.90
   6  19   6        127.75         140.79         14.84
   7  19   6         18.64          15.90          5.55
  -7  20   6        210.84         199.55         19.69
  -6  20   6        188.00         208.76         17.71
  -5  20   6        958.25         972.39         40.23
  -4  20   6        159.02         157.62         15.89
  -3  20   6         43.39          38.70          6.37
  -2  20   6          0.60           0.49          1.78
  -1  20   6         70.12          80.28          8.93
   0  20   6          7.50           8.22          3.39
   1  20   6        316.44         331.53         23.73
   2  20   6         65.55          65.16          8.16
   3  20   6        125.24         116.63         11.45
   4  20   6         95.23          92.91         10.40
   5  20   6        329.21         336.57         20.77
   6  20   6        279.07         276.58         21.12
  -7  21   6         36.42           9.71          6.70
  -6  21   6         54.39          56.68          9.43
  -5  21   6         35.69          36.75          7.97
  -4  21   6         42.34          37.34          7.72
  -3  21   6        148.78         155.68         13.89
  -2  21   6        107.26          95.53          9.39
  -1  21   6        285.83         294.16         17.80
   0  21   6          0.31          28.37          5.97
   1  21   6        179.10         185.37         19.74
   2  21   6        309.30         315.86         20.55
   3  21   6        574.08         599.33         26.42
   4  21   6        235.84         248.49         17.50
   5  21   6         28.30          23.79          6.28
   6  21   6          8.12          14.52          6.10
  -7  22   6         42.63          41.52          9.80
  -6  22   6         60.79          55.59          9.22
  -5  22   6        274.69         251.16         21.77
  -4  22   6        316.94         323.99         23.84
  -3  22   6        241.68         208.50         16.41
  -2  22   6        119.66         112.83         13.08
  -1  22   6         75.00          79.33          9.39
   0  22   6         38.88          36.32          6.54
   1  22   6         70.76          87.64         12.27
   2  22   6         23.01          20.78          4.77
   3  22   6        239.75         230.42         16.81
   4  22   6        133.82         143.37         13.56
   5  22   6        157.58         149.03         14.53
   6  22   6          3.38          11.17          4.87
  -6  23   6         81.32          80.33         13.36
  -5  23   6         30.88          31.34          7.52
  -4  23   6          2.27           3.13          4.52
  -3  23   6        458.77         453.81         24.74
  -2  23   6         23.29          15.50          5.94
  -1  23   6        211.47         192.13         17.26
   0  23   6         28.40          20.60          5.07
   1  23   6         47.09          44.58          8.76
   2  23   6        627.98         627.63         29.72
   3  23   6        821.12         830.38         32.46
   4  23   6        103.39         108.75         12.27
   5  23   6        211.60         198.97         16.60
  -6  24   6        125.77         117.02         15.92
  -5  24   6        153.53         141.81         17.05
  -4  24   6        150.03         147.13         16.89
  -3  24   6        183.52         166.10         15.29
  -2  24   6          4.57          -0.76          3.88
  -1  24   6        662.81         653.03         32.36
   0  24   6         21.03          31.02          7.21
   1  24   6        167.60         176.79         18.20
   2  24   6          4.33           2.90          4.43
   3  24   6        126.61         135.90         14.65
   4  24   6         31.33          24.63          5.32
  -5  25   6         10.36           8.76          6.73
  -4  25   6         92.63          90.87         14.00
  -3  25   6        375.75         340.32         24.26
  -2  25   6          1.22          -0.81          3.85
  -1  25   6        346.55         319.74         23.45
   0  25   6         15.17          27.87          8.43
   1  25   6        385.47         382.96         24.81
   2  25   6          4.22          -3.23          3.85
   3  25   6        671.71         644.95         32.16
   4  25   6         51.32          49.10          8.82
  -4  26   6         15.30           7.46          4.02
  -3  26   6         85.95          73.92         11.37
  -2  26   6         15.23          11.52          4.91
  -1  26   6        591.49         519.67         30.23
   0  26   6         27.09          30.79          7.93
   1  26   6        503.48         490.81         28.52
   2  26   6        100.17          79.87         13.05
   3  26   6        170.28         167.07         16.64
  -3  27   6        103.32         111.41         17.17
  -2  27   6         62.47          64.19         10.81
  -1  27   6         68.29          53.25         11.65
   0  27   6         20.85          41.57         10.73
   1  27   6         37.12          32.65          9.75
   2  27   6         51.95          40.27          8.51
  -1  28   6        219.08         204.90         22.85
   0  28   6          5.37          10.29          6.03
  -9   0   7          7.23           9.52          4.19
  -7   0   7         37.30          24.19          6.90
  -5   0   7         94.48         130.91         48.17
  -3   0   7       4692.02        4606.02        248.24
  -1   0   7       1928.16        1696.10        204.61
   1   0   7        169.42         232.04         78.41
   3   0   7        452.77         456.05        128.54
   5   0   7        735.85         713.74         39.15
   7   0   7        216.31         233.41         27.16
   9   0   7        853.00         795.49         55.34
 -10   1   7         79.53          75.11          6.81
  -9   1   7        375.86         401.05         15.90
  -8   1   7         90.70          89.66          7.85
  -7   1   7         22.52          19.36          4.11
  -6   1   7          9.40           9.00          5.92
  -5   1   7       2558.13        2605.21        153.79
  -4   1   7        419.30         385.45         54.99
  -3   1   7       1536.56        1483.60        100.11
  -2   1   7         66.59          67.22         21.67
  -1   1   7         24.16          20.65         11.13
   0   1   7        156.36         148.27         43.33
   1   1   7        223.45         197.21         50.55
   2   1   7         44.89          56.71         29.76
   3   1   7         49.57          14.95         48.32
   5   1   7       2240.57        2061.32         48.86
   6   1   7          2.54           3.64          3.90
   7   1   7        891.77         802.37         35.19
   8   1   7          0.00           2.65          4.42
   9   1   7         95.20         110.01         14.55
 -10   2   7         22.55          21.26          3.58
  -9   2   7         12.55          15.82          3.19
  -8   2   7        312.63         316.35         15.93
  -7   2   7        169.27         163.13         10.46
  -6   2   7         19.24          20.07          3.79
  -5   2   7         17.13          17.19         10.43
  -4   2   7        515.61         474.34         60.86
  -3   2   7       3728.13        3611.28        155.42
  -2   2   7         35.67          33.46         11.37
  -1   2   7       4799.00        4782.51        186.77
   0   2   7         51.88          65.99         21.01
   1   2   7        178.27         179.58         39.08
   2   2   7          4.14          18.72         17.54
   3   2   7        579.75         635.79        105.84
   5   2   7        719.92         690.45         24.55
   6   2   7          1.73           1.38          3.85
   7   2   7        276.76         268.02         20.42
   8   2   7         13.89          13.65          8.03
   9   2   7        863.93         806.51         39.52
 -10   3   7        150.59         157.14         10.01
  -9   3   7        272.41         272.02         13.03
  -8   3   7         48.77          49.43          5.85
  -7   3   7        114.26         106.93          8.47
  -6   3   7          0.81          -0.54          2.11
  -5   3   7       2017.29        2000.71        134.73
  -4   3   7        175.51         159.72         34.62
  -3   3   7       4284.69        4079.46        193.43
  -2   3   7          1.34           6.08         10.03
  -1   3   7        974.59         960.51         85.49
   0   3   7        874.63         933.67         83.52
   1   3   7       4650.16        4542.86        199.41
   2   3   7        229.73         207.01         55.44
   3   3   7         65.95          57.47         28.94
   4   3   7         37.37          49.84         40.25
   5   3   7       2201.81        2087.03         42.96
   6   3   7          0.43           0.27          1.92
   7   3   7       1402.12        1285.60         44.30
   8   3   7         17.37          18.73          5.55
   9   3   7         15.25          16.98          6.39
 -10   4   7         68.29          67.18          6.47
  -9   4   7         16.82          14.36          2.79
  -8   4   7        282.38         288.51         13.48
  -7   4   7        304.23         299.60         13.34
  -6   4   7        424.23         398.93         15.18
  -5   4   7        317.41         305.67         45.22
  -4   4   7          6.00          -4.76         15.75
  -3   4   7       1789.47        1782.77        128.25
  -2   4   7        404.06         381.02         56.55
  -1   4   7       5589.53        5225.00        203.92
   0   4   7          2.03          -1.72          5.39
   1   4   7         81.13         100.59         29.82
   2   4   7        257.09         223.95         46.19
   3   4   7       2610.81        2352.16        202.75
   4   4   7        143.15         128.57         19.25
   5   4   7       1942.20        1835.01         40.64
   6   4   7          3.20          -0.18          2.33
   7   4   7        408.05         366.03         21.08
   8   4   7         41.82          36.05          8.41
   9   4   7        471.61         457.92         29.36
 -10   5   7         19.99          17.84          3.44
  -9   5   7        448.03         438.21         17.57
  -8   5   7         35.09          34.91          4.93
  -7   5   7          0.04           2.58          1.65
  -6   5   7         49.18          49.08          6.18
  -5   5   7       1238.69        1188.15         31.85
  -4   5   7          3.78           8.60          9.85
  -3   5   7       1982.86        1926.55        116.32
  -2   5   7        535.24         509.42         55.85
  -1   5   7       1981.58        1941.22        103.80
   0   5   7       2559.59        2688.78        133.51
   1   5   7       3613.86        3503.19        181.17
   2   5   7       3295.56        3221.90        180.51
   3   5   7          1.83          19.85         27.82
   4   5   7          3.58           3.67          2.06
   5   5   7       2130.44        2001.48         42.72
   6   5   7         48.94          45.70          6.88
   7   5   7       1572.61        1470.04         42.46
   8   5   7         10.61           6.72          3.95
   9   5   7         38.18          30.69          8.89
 -10   6   7          0.00          -1.46          2.15
  -9   6   7         42.95          40.34          5.64
  -8   6   7        176.42         180.91         10.67
  -7   6   7        757.27         734.02         20.03
  -6   6   7        542.07         540.90         16.70
  -5   6   7        212.48         208.08         12.13
  -4   6   7        438.30         457.58         52.52
  -3   6   7       2550.77        2525.13        114.49
  -2   6   7         25.56          10.09         10.25
  -1   6   7       2733.09        2583.43        149.32
   0   6   7        298.70         269.63         42.68
   1   6   7        164.91         164.38         39.15
   2   6   7        370.35         362.50         78.12
   3   6   7       1482.78        1489.82        166.32
   4   6   7         40.47          38.66          6.00
   5   6   7       1348.08        1291.70         30.83
   6   6   7          1.59           1.30          2.27
   7   6   7        221.42         201.46         15.73
   8   6   7         22.35          28.48          6.98
   9   6   7        671.71         658.71         40.74
 -10   7   7         15.28          12.41          2.62
  -9   7   7        600.84         609.84         21.05
  -8   7   7         52.27          59.10          6.25
  -7   7   7         45.33          54.90          5.74
  -6   7   7         18.40          15.17          3.02
  -5   7   7       1517.13        1449.95         29.49
  -4   7   7        155.00         147.16         29.46
  -3   7   7        238.56         269.92         38.28
  -2   7   7          6.25          -0.28          6.85
  -1   7   7        554.22         457.04         63.60
   0   7   7        302.55         273.38         44.08
   1   7   7       2400.04        2375.17        152.52
   2   7   7       2961.85        2866.20        225.99
   3   7   7         66.46          66.80         33.71
   4   7   7         32.34          34.25          5.29
   5   7   7       1206.78        1175.40         33.50
   6   7   7          7.80          10.56          2.95
   7   7   7        267.41         271.93         20.65
   8   7   7        169.37         173.36         17.38
   9   7   7          0.87          12.89         10.35
 -10   8   7          7.20           3.60          3.59
  -9   8   7        363.28         377.95         16.69
  -8   8   7        272.17         277.25         12.93
  -7   8   7        794.09         764.92         20.11
  -6   8   7        437.72         439.96         14.59
  -5   8   7         41.03          42.28          4.92
  -4   8   7        131.95         148.66         30.20
  -3   8   7        840.47         788.15         66.36
  -2   8   7          3.42           9.20          4.73
  -1   8   7       1632.68        1608.91        122.68
   0   8   7          3.99           0.74          8.09
   1   8   7         54.34          26.28         19.59
   2   8   7          1.74           5.67          8.39
   3   8   7       3892.63        3854.54        395.33
   4   8   7          7.26           9.02          3.13
   5   8   7        969.32         989.03         30.11
   6   8   7          2.84           6.80          3.58
   7   8   7          7.13           6.62          3.27
   8   8   7        140.34         142.31         19.59
   9   8   7        440.25         466.44         45.68
 -10   9   7         51.20          57.67          6.73
  -9   9   7        310.77         317.08         15.42
  -8   9   7         35.19          41.50          5.03
  -7   9   7         14.33          15.53          3.13
  -6   9   7          1.66           4.25          2.36
  -5   9   7       1183.45        1169.44         23.93
  -4   9   7         24.00          22.44          5.31
  -3   9   7        179.39         196.57         33.47
  -2   9   7          4.61           0.34          6.82
  -1   9   7       1413.87        1414.95         98.63
   0   9   7       1107.52        1141.47        114.45
   1   9   7       3109.04        2993.33        233.83
   2   9   7        601.17         609.93        109.46
   3   9   7        547.44         523.52         47.87
   4   9   7        466.46         473.16         19.56
   5   9   7        103.73         111.20         10.22
   6   9   7          2.44           2.85          2.72
   7   9   7         11.17          14.59          4.90
   8   9   7         38.37          39.25          8.63
 -10  10   7          0.78           1.27          2.59
  -9  10   7        185.78         186.63         12.62
  -8  10   7        284.38         284.60         14.15
  -7  10   7        715.04         711.33         21.09
  -6  10   7        313.51         308.39         13.59
  -5  10   7        651.14         632.30         16.86
  -4  10   7         20.25          15.31          6.27
  -3  10   7         41.59          37.37         14.34
  -2  10   7         75.14          71.60         17.24
  -1  10   7        599.61         553.60         58.42
   0  10   7        138.44         115.04         36.77
   1  10   7        572.00         598.99        107.36
   2  10   7        504.35         402.02        141.86
   3  10   7       1178.18        1168.29         40.33
   4  10   7        273.24         274.53         16.77
   5  10   7        680.92         685.60         25.95
   6  10   7          7.91           3.02          2.47
   7  10   7         95.33          93.48         12.11
   8  10   7         54.61          46.31         10.28
  -9  11   7        261.02         261.57         14.38
  -8  11   7         43.07          43.36          5.61
  -7  11   7         14.90          15.80          2.98
  -6  11   7        336.21         336.96         14.40
  -5  11   7        503.06         498.22         15.98
  -4  11   7        108.19         109.39          8.31
  -3  11   7        434.31         417.96         51.49
  -2  11   7        742.87         794.37         62.78
  -1  11   7        916.87         943.09         89.79
   0  11   7        845.98         816.43         84.29
   1  11   7       2234.80        1946.79        195.97
   2  11   7       1261.43        1371.27        108.69
   3  11   7        294.32         303.77         20.50
   4  11   7          8.50           5.61          2.81
   5  11   7         11.23          16.43          4.87
   6  11   7         31.74          27.14          6.37
   7  11   7          5.04           5.27          3.29
   8  11   7          5.08           6.01          4.19
  -9  12   7         41.81          48.21          6.92
  -8  12   7        145.94         154.12         10.67
  -7  12   7        647.82         648.49         20.71
  -6  12   7        464.96         451.02         17.15
  -5  12   7        475.32         459.47         15.57
  -4  12   7         18.52          11.54          5.07
  -3  12   7        498.38         493.34         20.27
  -2  12   7         79.86          56.79         21.35
  -1  12   7        202.16         219.48         39.14
   0  12   7          2.40          -7.66         10.76
   1  12   7          2.00           3.43          5.11
   2  12   7        672.84         704.94         54.80
   3  12   7       2253.41        2241.61         42.83
   4  12   7        316.77         324.12         20.00
   5  12   7        367.99         365.11         22.59
   6  12   7         35.38          30.94          7.93
   7  12   7        167.57         162.07         17.05
   8  12   7         95.67          99.30         14.85
  -9  13   7        262.59         274.26         16.92
  -8  13   7          3.13           2.78          1.57
  -7  13   7         18.14          19.13          3.85
  -6  13   7        189.19         188.92         10.75
  -5  13   7        305.65         300.47         12.90
  -4  13   7        804.60         785.93         20.90
  -3  13   7         32.73          38.95          5.30
  -2  13   7         19.92          16.83          4.25
  -1  13   7        750.16         741.10         38.36
   0  13   7        289.14         339.59         32.23
   1  13   7       2966.52        3289.14        239.99
   2  13   7        723.18         763.10         41.04
   3  13   7        369.29         396.45         18.16
   4  13   7        109.83         111.75         10.28
   5  13   7         33.71          29.23          5.09
   6  13   7        213.59         228.41         16.31
   7  13   7         30.70          28.34          6.08
   8  13   7         24.96          27.89          7.94
  -9  14   7         73.90          80.13          9.72
  -8  14   7         46.93          46.07          7.25
  -7  14   7        532.62         552.67         19.74
  -6  14   7        264.83         274.09         13.85
  -5  14   7        416.88         400.16         16.26
  -4  14   7         47.06          61.01          6.45
  -3  14   7         70.25          72.57          6.86
  -2  14   7        801.88         793.09         24.14
  -1  14   7        284.92         290.93         16.15
   0  14   7         69.96          67.00         13.35
   1  14   7         13.59          16.25          4.92
   2  14   7        212.35         221.81         15.02
   3  14   7       1530.19        1587.38         37.39
   4  14   7        544.46         557.74         23.68
   5  14   7        380.94         385.90         21.07
   6  14   7        169.66         186.98         15.11
   7  14   7        125.58         143.87         13.78
   8  14   7        155.90         161.55         15.68
  -9  15   7         88.28         104.42         11.59
  -8  15   7          0.74           3.42          2.51
  -7  15   7          1.32           4.63          2.45
  -6  15   7        282.69         272.21         14.88
  -5  15   7       1060.54        1008.56         28.36
  -4  15   7        573.10         568.51         22.37
  -3  15   7        223.90         221.16         12.34
  -2  15   7        275.79         279.71         12.50
  -1  15   7        789.37         788.75         22.24
   0  15   7        115.03         113.59          9.22
   1  15   7       1738.46        1724.07         62.54
   2  15   7        745.10         782.43         28.81
   3  15   7        247.23         265.80         17.77
   4  15   7        666.50         669.40         29.37
   5  15   7         26.96          28.05          5.46
   6  15   7       1379.49        1403.69         53.19
   7  15   7         36.13          37.23          7.50
  -8  16   7        146.22         164.28         14.11
  -7  16   7        267.06         285.10         17.63
  -6  16   7         78.15          82.09          8.35
  -5  16   7         87.98          90.50          8.34
  -4  16   7         59.86          67.15          7.99
  -3  16   7          2.82           4.53          3.20
  -2  16   7       1646.25        1595.08         33.15
  -1  16   7        617.36         615.19         20.86
   0  16   7        932.48         954.51         36.78
   1  16   7         89.04          90.50          8.12
   2  16   7        168.38         183.47         12.61
   3  16   7       2023.16        2017.59         56.21
   4  16   7        402.75         449.03         24.57
   5  16   7         44.34          55.35          9.30
   6  16   7         69.09          83.73         13.79
   7  16   7        161.75         176.99         19.86
  -8  17   7         21.13          19.18          5.58
  -7  17   7         13.65          12.29          4.04
  -6  17   7         77.53          87.65          9.61
  -5  17   7        556.57         556.85         25.11
  -4  17   7        602.12         588.58         24.30
  -3  17   7         32.05          32.48          4.93
  -2  17   7        331.03         333.13         18.10
  -1  17   7        230.60         221.64         12.27
   0  17   7        332.60         351.18         17.49
   1  17   7       1116.95        1143.87         31.61
   2  17   7         46.38          44.55          6.24
   3  17   7         49.36          51.41          7.11
   4  17   7        132.95         137.68         13.93
   5  17   7         82.16          85.65         11.45
   6  17   7        982.95        1043.02         46.61
   7  17   7          2.74           7.50          5.25
  -8  18   7          4.84           8.63          3.41
  -7  18   7        128.44         146.81         13.15
  -6  18   7        119.72         132.20         12.02
  -5  18   7         18.13          17.62          5.16
  -4  18   7        103.73          94.17          9.93
  -3  18   7         39.99          35.45          5.23
  -2  18   7       1245.10        1191.19         30.24
  -1  18   7        588.57         599.32         23.92
   0  18   7         15.57          18.25          3.77
   1  18   7         42.74          44.66          6.45
   2  18   7        127.26         132.50         11.73
   3  18   7        384.80         403.98         20.73
   4  18   7        254.55         280.33         17.91
   5  18   7         48.44          49.95          7.64
   6  18   7         26.39          24.27          7.47
   7  18   7        153.16         164.26         19.67
  -7  19   7         12.85           9.23          3.40
  -6  19   7         23.70          23.01          4.92
  -5  19   7        431.81         447.65         27.53
  -4  19   7        393.76         361.92         18.56
  -3  19   7        109.06          98.81          9.05
  -2  19   7        319.37         306.94         17.99
  -1  19   7        239.79         231.26         15.53
   0  19   7         21.89          21.86          4.63
   1  19   7         26.53          22.81          4.76
   2  19   7          4.09           7.13          2.11
   3  19   7          1.73           4.09          2.23
   4  19   7         83.12          80.52          9.83
   5  19   7         97.08         104.62         11.33
   6  19   7        351.01         381.30         29.39
  -7  20   7         31.98          32.30          6.29
  -6  20   7         60.32          67.78         10.53
  -5  20   7          7.30          11.40          3.64
  -4  20   7        328.22         301.39         19.21
  -3  20   7        122.89         128.41         12.04
  -2  20   7        406.92         386.92         20.74
  -1  20   7        706.36         668.78         26.95
   0  20   7        152.14         154.12         12.75
   1  20   7        293.79         314.57         23.35
   2  20   7         19.80          23.19          4.80
   3  20   7        167.51         178.00         14.36
   4  20   7        163.48         183.41         14.94
   5  20   7        110.96         111.57         12.13
   6  20   7         15.79          14.80          5.38
  -7  21   7          0.38           1.24          3.27
  -6  21   7         60.97          47.84          8.43
  -5  21   7         65.49          75.58         11.64
  -4  21   7        304.07         307.41         23.16
  -3  21   7         38.93          41.27          5.88
  -2  21   7          1.74           6.43          2.75
  -1  21   7         79.30          81.20          9.64
   0  21   7         17.59          34.92          6.28
   1  21   7        232.05         231.07         18.94
   2  21   7        124.52         124.41         12.97
   3  21   7         66.57          76.86          9.91
   4  21   7         54.63          62.51          8.90
   5  21   7        282.39         282.05         19.74
  -6  22   7         82.61          89.10         12.49
  -5  22   7          8.85           7.12          2.85
  -4  22   7        110.58         115.68         14.59
  -3  22   7         58.72          52.15          7.84
  -2  22   7        891.27         826.15         31.75
  -1  22   7        370.64         370.99         21.10
   0  22   7        114.83         101.99         11.03
   1  22   7        343.67         358.62         23.21
   2  22   7         37.10          37.50          7.46
   3  22   7        172.06         172.74         14.74
   4  22   7        257.61         257.09         18.65
   5  22   7          8.51           4.13          3.24
  -6  23   7         15.11          10.65          5.14
  -5  23   7        110.63          92.70         13.10
  -4  23   7        391.68         410.94         28.09
  -3  23   7        135.65         132.61         13.29
  -2  23   7          0.29           2.50          3.82
  -1  23   7          2.10           8.70          2.93
   0  23   7        384.39         388.80         21.93
   1  23   7          6.80           7.63          3.81
   2  23   7        286.78         274.78         23.60
   3  23   7        102.30         101.27         11.60
   4  23   7         22.87          14.39          4.78
  -5  24   7          0.02           1.64          2.93
  -4  24   7         25.43          27.74          7.96
  -3  24   7          8.89           3.23          4.94
  -2  24   7        782.47         730.12         35.77
  -1  24   7         94.44          98.41         11.36
   0  24   7        196.75         200.08         18.20
   1  24   7          6.57          14.56          5.65
   2  24   7        156.59         144.26         17.02
   3  24   7         29.09          27.32          7.05
   4  24   7        144.22         158.11         15.08
  -4  25   7        289.54         270.55         23.99
  -3  25   7         13.64           8.46          3.91
  -2  25   7         11.32           9.50          4.04
  -1  25   7         18.30          16.00          6.23
   0  25   7        518.84         513.85         29.44
   1  25   7          5.48          10.56          6.88
   2  25   7        309.35         310.11         26.25
   3  25   7          0.01           0.56          3.32
  -3  26   7         57.30          40.66          9.96
  -2  26   7        350.13         293.23         23.51
  -1  26   7         69.21          52.00          9.41
   0  26   7         38.73          34.34          8.57
   1  26   7         40.35          36.00          7.62
   2  26   7        266.16         261.99         22.02
  -2  27   7          3.08           5.66          3.86
  -1  27   7         32.43          22.68         11.55
   0  27   7        225.59         205.49         23.39
   1  27   7          3.75          -4.39          4.39
 -10   0   8        247.17         265.90         22.00
  -8   0   8        470.64         470.16         25.80
  -6   0   8        128.01         122.54         13.65
  -4   0   8        765.66         728.37        150.79
  -2   0   8        421.32         368.27        103.80
   0   0   8        751.17         912.75        166.35
   2   0   8        718.71         628.20        151.00
   4   0   8        220.79         199.35         16.49
   6   0   8       1188.55        1104.66         55.60
   8   0   8        951.21         909.46        111.13
 -10   1   8        176.16         178.34         12.61
  -9   1   8         13.43          16.47          3.39
  -8   1   8        103.46         106.50          8.88
  -7   1   8        351.69         325.85         15.28
  -6   1   8       1021.96         965.39         24.45
  -5   1   8          0.93           1.72          2.21
  -4   1   8        790.78         782.97         93.29
  -3   1   8         12.96          15.74         14.74
  -2   1   8       3375.96        3240.91        216.19
  -1   1   8          4.54          -0.42         11.32
   0   1   8       2609.22        2469.48        193.39
   1   1   8          0.87           4.80         19.99
   2   1   8       1320.91        1250.93        150.78
   3   1   8          4.74           4.19         13.74
   4   1   8        550.44         509.05         18.71
   5   1   8        223.69         205.30         12.39
   6   1   8         28.73          28.06          5.91
   7   1   8         87.04          76.47         11.02
   8   1   8        107.18         101.34         13.57
   9   1   8          0.18           1.38          3.53
 -10   2   8        101.38         110.06          9.26
  -9   2   8          0.05           1.94          2.65
  -8   2   8        628.82         614.02         22.56
  -7   2   8         42.23          40.13          5.37
  -6   2   8         64.81          62.77          6.36
  -5   2   8        474.94         450.39         17.08
  -4   2   8        518.68         480.14         73.54
  -3   2   8         16.21          16.57         11.22
  -2   2   8        505.83         463.41         81.23
  -1   2   8         43.67          54.40         28.18
   0   2   8        369.60         374.39         74.79
   1   2   8         53.72          48.66         27.61
   2   2   8       3286.74        2999.11        233.16
   3   2   8         60.00          71.97         36.84
   4   2   8          0.68           0.25          2.06
   5   2   8         68.91          68.54          7.85
   6   2   8       1426.06        1270.56         37.38
   7   2   8          1.35          -0.55          2.68
   8   2   8        400.16         362.04         25.59
   9   2   8          2.16          -0.24          4.78
 -10   3   8        324.35         338.38         15.71
  -9   3   8         41.82          44.92          5.22
  -8   3   8         60.25          64.64          7.01
  -7   3   8        240.28         232.56         13.12
  -6   3   8        507.38         483.82         16.15
  -5   3   8        264.83         251.57         12.66
  -4   3   8         22.20          11.82         13.52
  -3   3   8        527.19         491.94         71.01
  -2   3   8       1292.06        1228.32        108.04
  -1   3   8         37.82          43.84         23.11
   0   3   8       3279.14        3378.90        226.53
   1   3   8        876.16         866.40        118.84
   2   3   8          3.78          11.89         14.44
   3   3   8        328.30         369.61         85.22
   4   3   8       1025.44         911.11         28.19
   5   3   8        582.99         532.74         22.61
   6   3   8         22.59          23.60          5.57
   7   3   8        480.01         423.93         26.12
   8   3   8        598.51         567.65         32.03
 -10   4   8         53.62          60.62          6.74
  -9   4   8         72.55          78.51          8.01
  -8   4   8        497.29         509.57         19.32
  -7   4   8        116.18         121.03          8.63
  -6   4   8         79.05          77.08          6.05
  -5   4   8        126.56         119.51          8.01
  -4   4   8       1783.52        1698.76        140.49
  -3   4   8       1036.13         933.82         99.46
  -2   4   8       3923.65        3781.23        191.42
  -1   4   8          0.43           6.61         22.84
   0   4   8        679.41         671.39        102.79
   1   4   8        516.34         465.56         68.96
   2   4   8       4238.39        3993.24        268.01
   3   4   8        114.05         110.43         16.11
   4   4   8         54.92          51.68          6.68
   5   4   8        242.73         224.17         14.67
   6   4   8       1256.49        1153.59         36.12
   7   4   8         58.06          42.45          6.94
   8   4   8        471.00         435.02         28.05
 -10   5   8        213.54         218.66         14.05
  -9   5   8         30.88          30.84          4.99
  -8   5   8        165.16         181.00         11.48
  -7   5   8        106.13         100.82          8.05
  -6   5   8        896.75         855.28         20.37
  -5   5   8       1018.21         975.76         23.34
  -4   5   8         30.46          25.33         17.81
  -3   5   8        982.99         970.31         87.24
  -2   5   8       2787.41        2738.36        138.17
  -1   5   8       1450.86        1323.69        111.49
   0   5   8       2737.76        2715.00        287.50
   1   5   8        445.77         392.84         64.49
   2   5   8         87.07         102.42         41.01
   3   5   8       1699.98        1607.73         46.24
   4   5   8       1228.09        1168.99         31.74
   5   5   8        920.12         859.19         29.42
   6   5   8        486.29         457.10         22.76
   7   5   8         14.75          10.34          3.66
   8   5   8        492.59         446.33         28.24
 -10   6   8        122.95         130.12         11.00
  -9   6   8         32.73          38.86          5.95
  -8   6   8        502.44         516.30         19.47
  -7   6   8         58.75          56.85          6.01
  -6   6   8          2.18           8.10          3.51
  -5   6   8        127.79         129.24          8.53
  -4   6   8       2091.66        1956.54         56.70
  -3   6   8       1573.70        1557.95        110.63
  -2   6   8        955.77         907.41         80.21
  -1   6   8        236.08         213.24         45.41
   0   6   8        681.92         730.25         86.38
   1   6   8        599.92         611.29         81.82
   2   6   8       4829.99        4346.17        282.09
   3   6   8        430.00         437.27         24.33
   4   6   8        584.72         573.23         21.87
   5   6   8        114.10         120.78         12.41
   6   6   8       1013.36         981.75         37.57
   7   6   8         93.72          84.13         11.66
   8   6   8        587.70         575.33         36.79
 -10   7   8        131.26         128.40         10.90
  -9   7   8         19.50          14.58          2.90
  -8   7   8        220.57         231.56         13.13
  -7   7   8         91.62          87.78          7.44
  -6   7   8       1731.21        1631.92         29.14
  -5   7   8        530.28         525.74         16.14
  -4   7   8         23.86          28.69          4.77
  -3   7   8        172.43         171.65         36.94
  -2   7   8       1509.94        1493.83        125.95
  -1   7   8        119.03         141.64         37.55
   0   7   8        996.98        1061.15         93.21
   1   7   8        179.98         166.98         44.59
   2   7   8         29.59          41.47         27.62
   3   7   8       1475.02        1458.67         44.76
   4   7   8       2251.69        2195.36         70.29
   5   7   8       1160.15        1178.38         33.96
   6   7   8        359.80         330.19         21.95
   7   7   8        105.15          99.65         12.68
   8   7   8         14.69           9.84          4.00
 -10   8   8        110.45         121.39         10.02
  -9   8   8          0.46           5.04          2.77
  -8   8   8         93.82         114.67          9.04
  -7   8   8          0.82           3.01          2.05
  -6   8   8          6.35           9.93          2.82
  -5   8   8         18.55          19.21          3.14
  -4   8   8        905.92         878.38         25.33
  -3   8   8        909.42         888.97         85.64
  -2   8   8        870.01         841.56         95.95
  -1   8   8         15.20          -5.55         13.01
   0   8   8        453.09         462.64         61.57
   1   8   8        404.70         438.77         74.08
   2   8   8       1772.45        1687.24         79.27
   3   8   8          1.67           3.46          2.47
   4   8   8          4.18           6.83          3.18
   5   8   8        248.43         258.99         16.02
   6   8   8        434.58         450.55         22.45
   7   8   8         14.48          13.24          2.93
   8   8   8        310.42         308.27         23.77
  -9   9   8         23.67          14.68          3.96
  -8   9   8        187.82         194.41         12.46
  -7   9   8        291.54         285.25         15.11
  -6   9   8       1274.38        1276.97         28.05
  -5   9   8        166.12         171.39          9.56
  -4   9   8        347.26         326.15         15.69
  -3   9   8        163.72         162.93         11.90
  -2   9   8        271.59         282.98         56.25
  -1   9   8         28.12          33.94         15.38
   0   9   8        109.02         120.06         39.62
   1   9   8        189.04         179.39         46.80
   2   9   8        240.14         237.73         17.56
   3   9   8         13.53          20.37          4.67
   4   9   8        875.17         864.13         27.99
   5   9   8        753.93         749.20         27.66
   6   9   8        197.56         191.05         14.58
   7   9   8        122.97         118.94         12.37
   8   9   8          4.40           4.76          4.72
  -9  10   8          1.89           0.38          1.91
  -8  10   8         16.11          17.65          4.99
  -7  10   8          2.78          -0.10          1.34
  -6  10   8         29.84          28.97          4.53
  -5  10   8         35.17          36.70          4.87
  -4  10   8        383.65         379.95         15.63
  -3  10   8        148.74         151.13         10.37
  -2  10   8        716.86         666.00         42.58
  -1  10   8          8.38           6.18         24.49
   0  10   8        807.96         786.29        103.17
   1  10   8         68.45          80.42         14.74
   2  10   8       1327.81        1361.44         36.12
   3  10   8        103.26         104.20         10.78
   4  10   8        238.13         230.44         14.63
   5  10   8         24.36          24.25          5.36
   6  10   8        187.18         189.55         14.96
   7  10   8         17.28          22.16          5.45
   8  10   8        133.49         125.09         19.23
  -9  11   8          7.07           7.78          2.61
  -8  11   8        208.03         212.72         12.73
  -7  11   8        102.56         112.49          8.57
  -6  11   8        592.56         588.34         19.61
  -5  11   8         51.63          48.38          5.51
  -4  11   8        206.50         212.00         12.06
  -3  11   8         85.96          84.51          8.05
  -2  11   8        279.67         285.42         15.48
  -1  11   8        434.98         408.34         35.38
   0  11   8        154.21         166.10         21.28
   1  11   8         57.06          61.74         10.78
   2  11   8        799.57         848.50         30.31
   3  11   8        157.37         159.38         13.60
   4  11   8        788.05         787.83         27.45
   5  11   8        156.47         171.30         13.50
   6  11   8        595.45         600.83         30.94
   7  11   8         40.27          47.91          9.64
   8  11   8         18.62          13.33          6.52
  -9  12   8         12.86          10.47          3.23
  -8  12   8        115.51         129.87         10.04
  -7  12   8          4.84           5.14          1.78
  -6  12   8          6.59           7.60          2.11
  -5  12   8        105.09         102.84          8.27
  -4  12   8        678.28         679.47         21.89
  -3  12   8        500.99         509.61         17.34
  -2  12   8       1108.65        1098.28         28.35
  -1  12   8         36.58          38.67          5.81
   0  12   8        128.10         122.47         11.60
   1  12   8        700.45         713.19         25.75
   2  12   8       1490.82        1571.57         40.03
   3  12   8        177.26         172.91         13.73
   4  12   8        107.91         118.10         12.11
   5  12   8         29.16          29.84          6.99
   6  12   8        406.73         397.46         25.54
   7  12   8         33.60          32.04          8.29
   8  12   8        118.85         117.14         15.48
  -9  13   8          0.07           0.92          2.00
  -8  13   8        190.49         201.80         12.55
  -7  13   8         45.40          52.32          6.08
  -6  13   8        550.73         538.64         20.56
  -5  13   8        139.83         142.35          9.27
  -4  13   8        226.03         230.55         12.99
  -3  13   8        365.22         363.98         15.01
  -2  13   8        496.39         487.56         17.79
  -1  13   8        714.09         742.12         21.61
   0  13   8        216.75         233.36         15.76
   1  13   8        602.80         597.16         20.11
   2  13   8        659.24         673.97         24.09
   3  13   8         56.85          68.61          8.93
   4  13   8        571.24         589.19         32.96
   5  13   8        426.78         459.42         30.58
   6  13   8        358.80         351.97         24.49
   7  13   8          1.52           2.31          3.84
  -8  14   8         93.47          95.43          8.99
  -7  14   8        151.87         144.82         10.86
  -6  14   8         53.38          62.17          7.09
  -5  14   8        106.52         103.81          8.02
  -4  14   8        528.56         533.39         20.28
  -3  14   8       1308.94        1304.28         31.13
  -2  14   8        264.42         263.50         13.43
  -1  14   8          6.90           8.53          3.37
   0  14   8         67.93          71.73          6.45
   1  14   8        462.10         459.83         18.76
   2  14   8        839.50         861.49         28.00
   3  14   8        227.18         242.67         17.98
   4  14   8        140.15         144.74         16.72
   5  14   8          6.49          10.15          5.37
   6  14   8        442.30         420.30         31.17
   7  14   8        485.18         490.80         30.61
  -8  15   8         55.56          59.97          8.49
  -7  15   8         10.39          11.62          2.34
  -6  15   8        447.78         435.06         18.08
  -5  15   8         41.27          34.96          6.50
  -4  15   8        234.86         244.99         14.30
  -3  15   8        449.96         437.61         18.58
  -2  15   8        658.69         653.98         21.72
  -1  15   8       1245.72        1243.94         29.37
   0  15   8        134.47         133.02          9.44
   1  15   8        885.05         877.76         38.88
   2  15   8        270.66         282.02         22.95
   3  15   8         72.18          80.00         10.65
   4  15   8        543.78         543.10         28.58
   5  15   8        224.63         240.71         19.72
   6  15   8        233.66         247.65         24.37
   7  15   8        126.63         134.97         16.18
  -8  16   8          5.47           6.98          2.86
  -7  16   8        179.29         176.03         12.95
  -6  16   8         35.67          35.45          5.54
  -5  16   8          8.58          12.47          4.56
  -4  16   8        391.23         379.34         19.83
  -3  16   8        416.52         436.30         18.97
  -2  16   8        578.10         576.60         21.17
  -1  16   8         41.05          48.37          5.82
   0  16   8        278.00         278.65         14.09
   1  16   8        891.98         872.62         34.61
   2  16   8        827.09         815.46         38.97
   3  16   8        144.71         157.29         17.46
   4  16   8          8.34           9.95          4.81
   5  16   8         28.36          23.64         10.01
   6  16   8        176.17         173.75         20.55
   7  16   8        305.75         295.23         45.76
  -8  17   8        102.49         107.73         11.71
  -7  17   8         22.85          15.60          4.95
  -6  17   8        498.41         517.21         21.73
  -5  17   8         13.52          15.95          4.72
  -4  17   8        132.16         122.41         11.39
  -3  17   8         68.88          73.96          8.77
  -2  17   8        245.21         240.15         15.37
  -1  17   8       1038.80        1048.30         28.83
   0  17   8        239.08         258.33         16.01
   1  17   8        543.21         520.08         23.42
   2  17   8        161.37         165.07         18.09
   3  17   8          2.87           2.96          2.62
   4  17   8        392.47         399.32         37.37
   5  17   8        147.03         155.99         18.98
   6  17   8        106.93         130.89         23.72
  -7  18   8         40.27          46.85          7.75
  -6  18   8        202.81         201.85         13.92
  -5  18   8        126.45         131.10         11.45
  -4  18   8        246.81         240.65         16.47
  -3  18   8        282.76         277.41         17.08
  -2  18   8        286.19         287.59         15.49
  -1  18   8          1.18           5.18          2.08
   0  18   8        169.79         177.20         15.15
   1  18   8        282.75         281.76         19.43
   2  18   8        511.08         495.50         27.02
   3  18   8         97.96         106.37         12.37
   4  18   8        238.88         252.33         19.80
   5  18   8         53.12          47.99         11.63
   6  18   8        128.58         144.70         23.82
  -7  19   8         28.01          33.20          6.74
  -6  19   8        136.12         143.12         14.82
  -5  19   8         53.15          49.94          8.26
  -4  19   8          3.40           1.81          1.70
  -3  19   8         45.78          40.82          6.28
  -2  19   8        412.06         392.11         18.77
  -1  19   8        880.88         843.66         30.58
   0  19   8         34.13          34.80          6.52
   1  19   8        279.90         263.83         19.14
   2  19   8        121.85         118.98         12.85
   3  19   8         14.04          14.41          5.14
   4  19   8         41.68          33.34          6.59
   5  19   8         48.80          41.83          8.52
   6  19   8        217.81         228.02         22.83
  -7  20   8         57.41          55.02          9.48
  -6  20   8          0.09           3.83          3.37
  -5  20   8        165.48         169.23         17.45
  -4  20   8        210.45         202.12         14.43
  -3  20   8         28.14          18.62          4.28
  -2  20   8        245.89         230.81         16.59
  -1  20   8         41.69          41.64          7.21
   0  20   8         23.43          23.81          5.21
   1  20   8        130.88         149.85         17.54
   2  20   8        141.51         147.94         14.68
   3  20   8        260.95         256.23         20.12
   4  20   8         63.93          60.37          9.87
   5  20   8        121.26         119.20         14.43
  -6  21   8          9.34           5.66          2.76
  -5  21   8         39.22          33.06          8.48
  -4  21   8         31.94          32.69          5.89
  -3  21   8        234.21         216.60         18.66
  -2  21   8        144.83         139.71         13.18
  -1  21   8        158.66         154.70         13.74
   0  21   8         69.67          86.48         10.16
   1  21   8        427.24         414.27         29.89
   2  21   8        155.27         133.30         15.95
   3  21   8         65.62          60.53          9.55
   4  21   8          6.86          10.16          4.22
   5  21   8        139.01         140.97         16.09
  -6  22   8          7.65           2.32          2.88
  -5  22   8         66.42          87.36         13.43
  -4  22   8        106.48         106.80         14.54
  -3  22   8        111.68         102.47         11.99
  -2  22   8         36.64          18.73          4.54
  -1  22   8          1.34           4.34          2.54
   0  22   8         38.81          52.88          8.49
   1  22   8         40.31          36.25          7.35
   2  22   8        434.91         434.95         31.32
   3  22   8        101.33         100.94         13.24
   4  22   8         20.35          18.56          5.50
  -5  23   8        182.52         179.60         19.22
  -4  23   8          0.04           6.40          4.01
  -3  23   8         37.97          31.01          8.20
  -2  23   8        146.04         130.97         13.07
  -1  23   8        577.56         555.82         27.06
   0  23   8         74.85          76.84          9.79
   1  23   8        124.72          99.65         12.78
   2  23   8         11.53           6.88          4.35
   3  23   8        198.22         191.42         18.79
   4  23   8         56.47          41.35          8.68
  -4  24   8         42.25          37.43          8.79
  -3  24   8        298.63         297.71         24.86
  -2  24   8         30.36          25.98          4.81
  -1  24   8         20.32          12.39          5.31
   0  24   8         48.67          42.53          8.92
   1  24   8        753.56         721.63         35.29
   2  24   8         63.68          56.64          9.49
   3  24   8        209.46         184.05         17.50
  -3  25   8          0.47          -1.53          7.23
  -2  25   8        125.14         112.74         14.75
  -1  25   8        451.54         408.29         24.15
   0  25   8         41.78          51.84          9.69
   1  25   8        182.07         178.40         17.79
   2  25   8          0.23           4.68          5.03
  -2  26   8          4.20           5.06          3.98
  -1  26   8         11.11          10.10          4.32
   0  26   8          4.52          11.53          5.72
   1  26   8        168.70         173.23         17.80
  -9   0   9         37.37          47.70         11.30
  -7   0   9         12.39          12.59          5.24
  -5   0   9        113.12         117.49         11.02
  -3   0   9          5.52           4.63         12.72
  -1   0   9       3246.96        3116.59        326.98
   1   0   9       1750.77        1711.47        256.41
   3   0   9         15.02          29.19          6.77
   5   0   9         12.19          13.06          4.81
   7   0   9         48.64          38.63         11.05
 -10   1   9          0.44           3.10          1.92
  -9   1   9        695.37         677.23         28.11
  -8   1   9         50.01          30.71          5.32
  -7   1   9        980.86         913.86         29.23
  -6   1   9          9.75          11.08          3.13
  -5   1   9          0.89          10.39          5.87
  -4   1   9          1.75           3.06          4.93
  -3   1   9        424.06         385.67         80.84
  -2   1   9          0.59          -1.13         15.41
  -1   1   9        224.29         223.52         62.04
   0   1   9         35.04          56.80         30.89
   1   1   9       1174.71        1179.06        150.27
   2   1   9         17.36          18.43          7.28
   3   1   9       1645.85        1561.35         34.33
   4   1   9          0.07           1.22          2.13
   5   1   9        266.18         250.28         14.34
   6   1   9          2.40           4.16          2.27
   7   1   9        110.83          80.27         11.27
   8   1   9         44.02          36.82          8.20
 -10   2   9          0.45           0.37          2.64
  -9   2   9         50.64          55.26          6.81
  -8   2   9         16.36          19.38          4.50
  -7   2   9        150.45         141.35         11.40
  -6   2   9         50.74          48.89          5.92
  -5   2   9        447.88         432.84         16.13
  -4   2   9        123.13         111.93         14.10
  -3   2   9        342.03         313.57         74.05
  -2   2   9          6.52           6.48         10.09
  -1   2   9       1812.92        1635.36        167.39
   0   2   9         25.58           8.65         12.17
   1   2   9       4482.67        4323.49        289.11
   2   2   9         26.25          29.63          6.10
   3   2   9         76.46          77.15          7.30
   4   2   9          2.34           3.26          1.61
   5   2   9        519.89         476.68         22.32
   6   2   9         81.32          77.44          9.46
   7   2   9         83.97          65.36         10.07
   8   2   9         24.27          12.64          5.11
 -10   3   9          0.23           1.60          2.65
  -9   3   9        474.05         495.75         20.45
  -8   3   9         32.84          32.71          5.23
  -7   3   9        615.84         606.02         22.01
  -6   3   9          4.31           5.62          3.57
  -5   3   9          2.17           8.73          3.32
  -4   3   9        244.77         227.45         14.58
  -3   3   9        568.63         661.20        106.23
  -2   3   9        700.87         704.82        108.79
  -1   3   9        349.95         325.45         74.34
   0   3   9         46.45          75.58         36.83
   1   3   9       2263.08        2176.22        204.52
   2   3   9        376.88         372.88         21.66
   3   3   9       2010.80        1895.96         36.23
   4   3   9         37.31          36.80          5.32
   5   3   9        337.14         316.37         18.26
   6   3   9          2.28           4.74          2.02
   7   3   9        309.01         265.32         21.24
   8   3   9        427.61         374.76         26.72
 -10   4   9          6.73           8.58          1.94
  -9   4   9        104.83         100.51          9.24
  -8   4   9          0.16           4.60          2.93
  -7   4   9        102.45         111.39          9.53
  -6   4   9         12.69          10.85          3.57
  -5   4   9       1217.08        1152.20         24.71
  -4   4   9        127.58         120.88          9.58
  -3   4   9        457.06         449.23         87.45
  -2   4   9          5.44          -7.69         16.57
  -1   4   9       3886.30        3720.36        254.08
   0   4   9        165.89         157.48         54.27
   1   4   9       5300.85        5153.57        315.08
   2   4   9         18.55          11.10          4.54
   3   4   9         75.33          74.03          7.11
   4   4   9        249.82         228.81         13.26
   5   4   9       1101.45        1013.16         32.87
   6   4   9        321.87         296.71         18.76
   7   4   9         53.10          44.64          7.65
   8   4   9        113.90          89.67         12.71
  -9   5   9        308.92         316.02         16.34
  -8   5   9         39.24          47.00          6.07
  -7   5   9        624.23         610.21         20.43
  -6   5   9          4.02           5.02          1.80
  -5   5   9         29.00          37.35          4.59
  -4   5   9        697.84         650.85         21.95
  -3   5   9        994.23         968.55         33.09
  -2   5   9        526.30         386.03         81.74
  -1   5   9        426.10         443.53         88.43
   0   5   9        593.19         557.99        100.62
   1   5   9       1558.78        1468.04        167.66
   2   5   9          2.73           0.11          5.61
   3   5   9        663.42         645.42         21.13
   4   5   9         42.20          35.58          5.72
   5   5   9        215.61         208.62         14.93
   6   5   9        316.91         307.12         19.21
   7   5   9        451.65         393.08         23.15
   8   5   9         34.68          26.52          6.24
  -9   6   9         47.00          56.42          7.15
  -8   6   9         14.28          14.07          3.21
  -7   6   9        155.14         158.64         10.47
  -6   6   9          7.62           3.70          1.56
  -5   6   9       1397.07        1334.87         26.68
  -4   6   9        168.80         174.69         11.56
  -3   6   9        376.36         423.60         22.19
  -2   6   9         15.52         -11.39         14.00
  -1   6   9       1444.94        1192.35        144.55
   0   6   9        107.34         119.42         45.44
   1   6   9       2823.28        2932.10         69.15
   2   6   9         66.64          62.82          9.11
   3   6   9        120.18         112.44          8.73
   4   6   9       1021.95         963.13         34.44
   5   6   9       1472.45        1363.21         43.14
   6   6   9        360.11         342.49         22.78
   7   6   9         98.92          96.39         13.03
   8   6   9         22.40          16.81          6.19
  -9   7   9        236.75         239.85         14.41
  -8   7   9          7.53          10.64          2.61
  -7   7   9        609.33         608.04         20.67
  -6   7   9         62.81          62.41          6.15
  -5   7   9         87.60          96.37          7.93
  -4   7   9        909.65         861.88         25.92
  -3   7   9       1474.12        1439.04         36.21
  -2   7   9        195.90         200.13         14.88
  -1   7   9        113.95          92.85         42.14
   0   7   9        229.44         210.10         62.45
   1   7   9         13.28          22.62          5.83
   2   7   9        449.02         454.98         18.79
   3   7   9       1015.05        1009.63         26.51
   4   7   9         33.68          45.14          6.59
   5   7   9          0.59           2.48          2.23
   6   7   9        452.05         422.47         25.56
   7   7   9        411.39         389.68         25.91
   8   7   9        101.16          95.08         12.61
  -9   8   9         10.43           9.35          2.97
  -8   8   9         35.34          30.86          5.02
  -7   8   9        129.11         128.02         10.37
  -6   8   9         20.17          20.88          3.46
  -5   8   9        863.39         854.61         21.73
  -4   8   9         65.21          75.30          7.89
  -3   8   9         98.05         101.45          8.08
  -2   8   9         15.46          18.20          3.76
  -1   8   9       1004.00        1047.76         40.31
   0   8   9         28.88          23.23          6.26
   1   8   9        819.79         861.28         28.54
   2   8   9        145.13         158.54         11.30
   3   8   9         72.05          72.62          7.69
   4   8   9        215.08         208.23         13.95
   5   8   9       1173.11        1162.99         41.92
   6   8   9        324.94         313.48         21.93
   7   8   9        292.83         274.19         21.79
   8   8   9          2.80           2.90          4.74
  -9   9   9         65.44          95.73          9.77
  -8   9   9         11.89          19.32          4.28
  -7   9   9         28.73          28.11          4.90
  -6   9   9         26.44          28.99          4.38
  -5   9   9        510.97         496.58         17.89
  -4   9   9        493.40         465.28         19.56
  -3   9   9       2053.17        2075.20         36.92
  -2   9   9        636.77         629.48         21.69
  -1   9   9        409.29         436.98         19.73
   0   9   9         10.07          16.96          3.40
   1   9   9         83.07          97.43          9.75
   2   9   9          2.48           4.01          2.68
   3   9   9        891.64         905.23         28.48
   4   9   9         15.34          16.57          3.69
   5   9   9         62.11          67.08          8.87
   6   9   9          4.25          14.44          4.84
   7   9   9        202.38         189.19         18.17
  -9  10   9         26.27          17.31          3.28
  -8  10   9         15.21          14.48          3.43
  -7  10   9        112.81         120.19         10.24
  -6  10   9         57.40          62.93          6.78
  -5  10   9        501.60         485.57         17.93
  -4  10   9          6.58           3.75          1.68
  -3  10   9        806.61         802.44         23.23
  -2  10   9          2.09           2.63          4.20
  -1  10   9        137.06         139.19         11.76
   0  10   9         19.33          23.04          4.46
   1  10   9        153.00         162.90         12.75
   2  10   9          2.03           0.94          2.88
   3  10   9        896.78         919.83         33.00
   4  10   9        361.84         357.04         18.87
   5  10   9       1336.58        1335.98         38.59
   6  10   9        180.54         175.02         14.29
   7  10   9        250.78         245.48         20.68
  -9  11   9          5.65           5.05          1.84
  -8  11   9         27.52          32.26          5.50
  -7  11   9          3.22           4.81          2.75
  -6  11   9         36.84          40.60          5.50
  -5  11   9        470.45         446.93         17.60
  -4  11   9        752.50         732.15         23.49
  -3  11   9       1035.50         994.46         25.11
  -2  11   9        630.00         621.38         20.40
  -1  11   9        777.69         788.76         24.89
   0  11   9          7.25           8.06          2.62
   1  11   9         36.95          36.32          5.48
   2  11   9        109.96         110.49         11.00
   3  11   9         89.81         106.48         11.43
   4  11   9        417.19         409.05         23.22
   5  11   9          0.50           6.02          3.20
   6  11   9          3.97           4.91          3.37
   7  11   9        349.76         348.63         25.44
  -9  12   9        179.30         180.34         13.05
  -8  12   9          9.84          10.99          2.10
  -7  12   9         10.21           6.56          3.36
  -6  12   9         68.67          74.28          7.51
  -5  12   9        931.70         922.38         28.35
  -4  12   9        195.34         190.33         12.23
  -3  12   9         27.25          53.68          5.91
  -2  12   9          9.55           8.99          2.45
  -1  12   9        163.01         169.95         10.77
   0  12   9          3.90           3.87          4.78
   1  12   9         75.40          61.69          8.42
   2  12   9         41.38          43.35          6.50
   3  12   9        391.34         420.91         22.83
   4  12   9        509.40         508.84         26.17
   5  12   9       1802.97        1768.46         45.85
   6  12   9        139.33         128.54         14.40
   7  12   9        165.03         163.71         17.60
  -8  13   9         43.72          43.87          6.31
  -7  13   9         21.00          19.50          3.78
  -6  13   9        101.40          95.60          9.04
  -5  13   9        258.29         264.29         15.49
  -4  13   9        205.79         205.27         12.08
  -3  13   9       1380.40        1335.30         29.99
  -2  13   9        308.33         315.63         14.00
  -1  13   9        345.19         355.18         15.59
   0  13   9          1.16           6.12          2.79
   1  13   9         20.54          25.17          5.04
   2  13   9        409.14         410.58         19.62
   3  13   9        102.89         116.65         12.21
   4  13   9        461.64         471.81         25.26
   5  13   9          2.43           4.37          4.29
   6  13   9          0.52           2.43          3.53
   7  13   9        251.20         245.95         21.85
  -8  14   9          0.05           1.22          2.62
  -7  14   9          6.29           6.66          2.90
  -6  14   9        117.42         128.74         10.33
  -5  14   9        965.48         943.79         30.32
  -4  14   9        232.60         225.78         13.92
  -3  14   9         33.27          42.48          5.71
  -2  14   9        133.07         130.46          9.31
  -1  14   9        389.08         390.44         15.61
   0  14   9        910.03         956.29         26.96
   1  14   9        282.92         296.88         16.58
   2  14   9        231.66         236.61         15.23
   3  14   9        227.71         243.63         17.74
   4  14   9        175.00         182.50         19.55
   5  14   9       1663.27        1656.36         85.20
   6  14   9        281.81         278.06         25.76
   7  14   9        186.51         200.56         21.03
  -8  15   9        240.68         255.11         16.51
  -7  15   9         19.08          19.05          4.58
  -6  15   9        478.10         477.56         22.12
  -5  15   9        148.02         155.96         12.45
  -4  15   9        138.64         134.31         10.80
  -3  15   9       1363.57        1354.49         33.87
  -2  15   9        135.59         133.52         10.37
  -1  15   9        455.83         454.22         18.69
   0  15   9         13.46          20.37          4.48
   1  15   9         11.25          14.45          2.89
   2  15   9        356.21         364.77         19.47
   3  15   9        548.12         565.83         33.33
   4  15   9        384.03         402.38         28.89
   5  15   9          4.35           7.62          6.85
   6  15   9         24.17          27.16          8.55
  -8  16   9          9.74          14.40          4.58
  -7  16   9          0.81           1.52          2.10
  -6  16   9        368.47         375.12         22.43
  -5  16   9        312.28         308.01         17.41
  -4  16   9        195.24         190.02         13.32
  -3  16   9         24.99          28.12          5.09
  -2  16   9         72.19          80.35          8.19
  -1  16   9        230.43         218.37         13.43
   0  16   9       1429.13        1476.28         34.76
   1  16   9        123.63         127.85         11.56
   2  16   9        264.13         250.84         19.06
   3  16   9         37.16          49.46         15.63
   4  16   9         53.26          53.08         11.07
   5  16   9        645.97         665.20         39.35
   6  16   9        276.66         266.32         25.76
  -7  17   9         54.45          48.26          7.10
  -6  17   9        192.52         182.24         16.21
  -5  17   9        217.17         224.26         16.52
  -4  17   9         10.47          13.32          3.88
  -3  17   9        502.19         488.79         21.18
  -2  17   9        216.79         217.84         13.78
  -1  17   9        117.48         108.98          9.73
   0  17   9         41.80          38.85          6.04
   1  17   9          1.70           1.55          2.17
   2  17   9        995.68         999.08         39.16
   3  17   9        692.18         674.48         41.10
   4  17   9        293.68         296.76         31.27
   5  17   9         29.60          19.77          9.58
   6  17   9         17.09          14.39          6.92
  -7  18   9          3.73           0.67          2.32
  -6  18   9         75.54          57.14          8.68
  -5  18   9         59.71          61.73          8.99
  -4  18   9         24.46          19.96          3.91
  -3  18   9          1.17          14.03          3.23
  -2  18   9          3.89           3.23          2.51
  -1  18   9        174.53         183.94         12.83
   0  18   9        605.90         611.05         26.22
   1  18   9        153.67         137.71         14.14
   2  18   9        102.66          93.99         14.78
   3  18   9          1.15           0.87          2.80
   4  18   9         17.97           7.28         11.80
   5  18   9        229.55         226.81         29.18
  -6  19   9         51.94          48.81          8.26
  -5  19   9         14.33           9.64          3.26
  -4  19   9          1.63           1.62          2.99
  -3  19   9         73.06          68.88          9.04
  -2  19   9        155.96         147.21         12.96
  -1  19   9         60.76          74.70         10.89
   0  19   9        119.52         107.84         12.68
   1  19   9         29.34          27.90          6.91
   2  19   9        477.50         463.04         27.89
   3  19   9         33.12          45.66          9.51
   4  19   9        111.61         109.87         16.24
   5  19   9         11.76          16.59          8.34
  -6  20   9        124.97         125.66         14.63
  -5  20   9        154.80         149.69         15.11
  -4  20   9         27.14          28.66          6.40
  -3  20   9         86.60         101.73         11.10
  -2  20   9         77.45          83.69          9.96
  -1  20   9        738.57         702.92         33.30
   0  20   9         23.57          25.10          5.20
   1  20   9        362.85         358.28         28.16
   2  20   9        118.68         128.58         14.73
   3  20   9         45.82          39.30          8.35
   4  20   9         21.21          10.32          7.10
  -6  21   9         75.51          74.35         11.35
  -5  21   9         36.97          33.18          8.75
  -4  21   9         21.50          16.35          3.44
  -3  21   9          9.34           8.36          2.49
  -2  21   9         61.34          57.26          9.85
  -1  21   9          2.43           5.15          3.24
   0  21   9          6.75          14.08          5.47
   1  21   9        107.91         109.36         16.12
   2  21   9        455.98         425.38         31.56
   3  21   9         71.68          88.09         12.79
   4  21   9        142.97         137.35         19.52
  -5  22   9        116.45         128.29         16.93
  -4  22   9         56.45          48.90          7.71
  -3  22   9         29.72          19.76          4.49
  -2  22   9        159.21         168.39         17.27
  -1  22   9        208.30         211.91         19.08
   0  22   9        650.03         654.02         35.74
   1  22   9        474.01         459.64         33.10
   2  22   9        132.10         115.95         20.34
   3  22   9          4.61           9.56          4.23
  -4  23   9         18.94          14.76          5.70
  -3  23   9          3.88           1.57          3.06
  -2  23   9        377.15         331.47         24.40
  -1  23   9          1.59           0.89          2.84
   0  23   9          5.54          10.23          5.38
   1  23   9         50.03          55.49         11.63
   2  23   9        535.35         501.86         35.30
   3  23   9        119.81         111.56         14.96
  -3  24   9          1.28          10.77          4.69
  -2  24   9          0.53           4.52          4.81
  -1  24   9         84.91          86.04         12.71
   0  24   9        707.96         695.24         42.13
   1  24   9          6.73          11.23          7.81
   2  24   9          1.27          -1.39          7.12
  -2  25   9        440.55         428.78         28.93
  -1  25   9         13.74          18.85          6.41
   0  25   9         31.64          37.98         10.46
  -8   0  10        434.30         409.13         30.13
  -6   0  10        998.15         976.93         41.90
  -4   0  10        180.35         173.72         13.23
  -2   0  10        378.41         400.74         31.60
   0   0  10        183.85         210.96         20.80
   2   0  10       1076.35        1065.16         38.56
   4   0  10       2121.95        1936.16         56.17
   6   0  10        256.93         236.85         27.61
  -9   1  10          3.54           1.96          2.24
  -8   1  10         98.95         106.72         10.84
  -7   1  10          6.60           5.30          2.71
  -6   1  10        775.57         738.99         23.47
  -5   1  10         12.00          14.75          3.26
  -4   1  10       2258.51        2142.73         32.97
  -3   1  10          2.04          13.21          5.06
  -2   1  10          5.95           6.31          2.80
  -1   1  10         32.20          32.57          6.57
   0   1  10        551.95         578.22         23.51
   1   1  10         16.50          14.14          3.38
   2   1  10        389.91         408.65         16.95
   3   1  10         14.23          17.77          3.84
   4   1  10         27.03          37.82          5.89
   5   1  10          7.11           8.35          3.38
   6   1  10        651.51         588.02         27.15
   7   1  10        116.46         101.22         13.12
  -9   2  10         10.79           7.79          3.17
  -8   2  10        174.74         167.89         12.51
  -7   2  10         45.69          50.43          6.53
  -6   2  10        726.08         686.47         21.23
  -5   2  10         53.92          50.36          5.30
  -4   2  10          9.81          14.78          3.15
  -3   2  10         46.15          36.60          6.05
  -2   2  10        698.76         751.11         26.76
  -1   2  10        121.67         127.31         10.83
   0   2  10          3.17           3.51          3.34
   1   2  10        522.00         533.18         18.84
   2   2  10       1876.34        1845.65         36.10
   3   2  10         94.54          99.75          8.94
   4   2  10       2661.84        2499.77         45.81
   5   2  10         14.14          16.27          3.35
   6   2  10        120.12         121.48         12.45
   7   2  10          5.87           2.93          2.74
  -9   3  10         68.91          63.51          7.83
  -8   3  10         13.99           9.44          2.88
  -7   3  10          0.12          -0.28          1.94
  -6   3  10        346.47         337.61         14.84
  -5   3  10         18.65          17.73          3.46
  -4   3  10       1673.53        1589.88         28.55
  -3   3  10          0.05          15.56          5.53
  -2   3  10        656.48         686.97         25.69
  -1   3  10         13.50          14.57          3.81
   0   3  10        580.21         619.88         22.08
   1   3  10        182.03         187.20         11.17
   2   3  10        242.54         248.13         13.30
   3   3  10          0.47           2.99          1.34
   4   3  10         23.50          32.54          5.75
   5   3  10          6.35           8.28          3.91
   6   3  10        626.13         571.50         26.87
   7   3  10        146.57         126.95         14.77
  -9   4  10          5.14           7.08          3.21
  -8   4  10        177.24         173.40         12.78
  -7   4  10         33.98          28.22          4.85
  -6   4  10        741.31         692.45         21.35
  -5   4  10        189.98         181.18         10.26
  -4   4  10         72.44          76.67          6.50
  -3   4  10        107.92         102.19          9.05
  -2   4  10       1111.58        1133.59         31.32
  -1   4  10        701.27         745.57         26.78
   0   4  10        328.98         353.98         16.76
   1   4  10        577.17         563.50         21.05
   2   4  10       1965.96        1951.04         37.69
   3   4  10          0.22           0.61          2.17
   4   4  10       2863.97        2662.10         47.46
   5   4  10         13.20           7.04          3.75
   6   4  10         33.91          25.55          6.60
   7   4  10         15.72           4.94          4.89
  -9   5  10        137.48         142.23         12.13
  -8   5  10         90.67          79.03          8.70
  -7   5  10        178.50         169.81         12.06
  -6   5  10        201.52         199.99         11.55
  -5   5  10          5.44           9.85          2.29
  -4   5  10       1637.28        1556.50         42.21
  -3   5  10        156.44         156.17         10.20
  -2   5  10        537.36         568.96         21.15
  -1   5  10         51.70          55.98          6.84
   0   5  10       1368.46        1461.28         31.00
   1   5  10         28.25          29.57          4.06
   2   5  10        412.99         417.32         15.92
   3   5  10         58.77          59.94          6.60
   4   5  10          1.07           6.49          3.23
   5   5  10        266.69         245.63         16.91
   6   5  10        502.13         448.94         24.23
   7   5  10          2.15           4.71          3.28
  -9   6  10          0.75           0.38          1.57
  -8   6  10        149.79         149.81         11.84
  -7   6  10          8.82          13.06          3.39
  -6   6  10        702.22         665.28         21.20
  -5   6  10        172.82         165.53         10.72
  -4   6  10        141.96         138.58         10.99
  -3   6  10        553.68         544.69         19.32
  -2   6  10       2979.04        2994.84         64.47
  -1   6  10        690.60         725.50         23.94
   0   6  10        552.43         592.02         21.82
   1   6  10        336.79         368.18         15.63
   2   6  10        731.36         758.94         23.02
   3   6  10         69.96          68.86          7.87
   4   6  10       1490.34        1451.48         43.88
   5   6  10         19.95          25.20          6.37
   6   6  10         28.94          27.07          5.90
   7   6  10        277.17         251.80         20.96
  -9   7  10        126.26         135.76         11.07
  -8   7  10         84.96          78.49          9.06
  -7   7  10        157.73         148.99         12.28
  -6   7  10        116.52         124.68          9.76
  -5   7  10         45.26          45.76          5.93
  -4   7  10        872.53         861.74         27.64
  -3   7  10          6.23           8.59          2.71
  -2   7  10        116.86         127.97          9.51
  -1   7  10        182.75         194.54         12.53
   0   7  10        703.47         756.64         25.22
   1   7  10        402.69         431.50         19.11
   2   7  10       1150.04        1169.19         29.01
   3   7  10         44.95          44.83          5.79
   4   7  10          1.02          -0.16          1.90
   5   7  10        177.49         166.57         15.74
   6   7  10        590.21         547.28         29.97
   7   7  10          2.44           3.84          3.80
  -9   8  10          5.03           2.78          3.98
  -8   8  10        129.55         139.52         11.58
  -7   8  10         74.45          72.84          8.71
  -6   8  10        252.88         253.47         14.18
  -5   8  10         96.00          92.85          8.64
  -4   8  10         48.74          44.30          6.61
  -3   8  10        202.57         196.56         11.84
  -2   8  10       1342.23        1327.95         27.92
  -1   8  10        675.15         687.89         21.71
   0   8  10        546.42         589.55         22.58
   1   8  10         83.02         100.21         10.45
   2   8  10          3.87           7.67          3.07
   3   8  10          1.66           6.86          4.37
   4   8  10        448.35         451.97         21.72
   5   8  10         66.67          57.90          9.57
   6   8  10         43.46          44.82          8.79
   7   8  10        175.79         174.77         17.95
  -9   9  10         50.78          51.36          7.43
  -8   9  10         69.39          62.69          7.29
  -7   9  10          2.69           1.12          2.24
  -6   9  10         33.05          27.83          4.48
  -5   9  10          0.89           5.82          2.73
  -4   9  10         56.39          56.47          7.22
  -3   9  10          6.97          10.84          3.39
  -2   9  10         29.98          32.92          5.19
  -1   9  10        380.52         401.04         17.06
   0   9  10        320.36         343.24         15.72
   1   9  10        760.16         791.08         29.70
   2   9  10        641.78         657.29         28.06
   3   9  10        238.45         229.90         16.97
   4   9  10         95.99          87.03          9.56
   5   9  10          7.46           8.23          2.99
   6   9  10        460.36         456.32         27.73
   7   9  10        114.29         116.22         14.35
  -8  10  10         55.35          53.89          6.71
  -7  10  10        147.12         129.78         10.83
  -6  10  10          6.10           9.06          3.30
  -5  10  10          9.35          12.37          3.35
  -4  10  10        110.07         110.30          9.63
  -3  10  10         28.86          28.60          4.85
  -2  10  10       1707.91        1709.75         35.40
  -1  10  10         87.98          96.90          8.45
   0  10  10       1099.43        1162.19         29.47
   1  10  10        299.57         316.58         19.12
   2  10  10        285.40         311.23         19.57
   3  10  10          1.89           1.44          2.30
   4  10  10         14.28          17.31          4.07
   5  10  10         52.49          60.80          8.23
   6  10  10         93.61          78.69         11.56
   7  10  10        177.31         150.50         16.53
  -8  11  10        125.19         120.97         10.61
  -7  11  10          4.38          11.54          4.05
  -6  11  10         38.76          42.46          6.06
  -5  11  10          1.60           2.20          1.92
  -4  11  10          5.67           7.03          2.88
  -3  11  10          2.63           2.21          2.51
  -2  11  10         14.47          21.05          4.32
  -1  11  10        147.17         163.48         11.09
   0  11  10       1193.03        1234.76         30.94
   1  11  10        582.84         614.57         26.98
   2  11  10        677.95         693.28         29.71
   3  11  10         42.29          41.34          7.19
   4  11  10          7.11           7.16          3.32
   5  11  10         76.80          76.21          9.64
   6  11  10        331.11         335.98         20.87
  -8  12  10        116.14         133.93         11.76
  -7  12  10        102.20         112.55         10.81
  -6  12  10        293.41         282.40         15.19
  -5  12  10          0.37           1.48          1.95
  -4  12  10        505.02         491.05         21.15
  -3  12  10         46.12          46.14          7.47
  -2  12  10       1302.70        1298.11         31.65
  -1  12  10         94.09          98.94          9.58
   0  12  10        628.02         677.19         23.47
   1  12  10        330.88         343.52         18.35
   2  12  10        124.61         123.84         12.58
   3  12  10        298.01         294.91         20.05
   4  12  10        115.03         116.33         12.45
   5  12  10        146.60         152.41         15.23
   6  12  10        410.95         404.10         23.17
  -8  13  10        161.53         167.53         13.29
  -7  13  10         10.42          14.85          3.76
  -6  13  10         23.33          24.62          6.28
  -5  13  10        114.19         110.95         10.34
  -4  13  10         43.91          43.57          5.82
  -3  13  10        391.74         379.48         18.11
  -2  13  10         67.81          60.11          7.13
  -1  13  10        154.44         158.04         12.34
   0  13  10        905.54         957.51         28.35
   1  13  10        733.07         760.42         27.78
   2  13  10        545.18         577.34         27.79
   3  13  10         36.95          45.29          8.08
   4  13  10          4.19           0.97          3.23
   5  13  10         77.36          68.70         10.79
   6  13  10        351.31         368.70         30.49
  -8  14  10         69.30          70.13          8.50
  -7  14  10        297.91         285.92         16.89
  -6  14  10        358.04         352.48         19.47
  -5  14  10        158.49         152.06         11.70
  -4  14  10         23.92          27.39          4.67
  -3  14  10         77.05          73.38          8.05
  -2  14  10       1252.57        1249.15         32.67
  -1  14  10        318.15         323.41         16.20
   0  14  10        331.36         371.51         17.88
   1  14  10         21.51          22.81          4.88
   2  14  10        194.58         205.60         16.72
   3  14  10        459.26         488.73         26.34
   4  14  10         13.09           7.73          1.79
   5  14  10        235.92         242.86         23.87
   6  14  10        405.44         391.31         31.15
  -7  15  10         80.45          86.36          9.41
  -6  15  10         16.31          12.69          5.91
  -5  15  10        327.86         310.74         17.92
  -4  15  10         20.55          24.16          4.87
  -3  15  10        215.70         215.20         14.07
  -2  15  10         13.33          18.22          4.62
  -1  15  10         71.57          77.02          8.17
   0  15  10        566.88         629.22         25.68
   1  15  10        508.69         530.43         22.01
   2  15  10        792.71         800.97         29.93
   3  15  10        157.84         172.15         15.69
   4  15  10         38.20          43.11          9.47
   5  15  10         81.35          79.52         14.23
   6  15  10        151.36         134.21         18.49
  -7  16  10        291.38         284.02         19.25
  -6  16  10         85.47          72.73          8.94
  -5  16  10         68.10          66.74          8.44
  -4  16  10          0.37           0.03          2.49
  -3  16  10         25.28          28.00          5.32
  -2  16  10        478.63         477.24         20.99
  -1  16  10        129.29         135.93         11.98
   0  16  10        402.57         415.91         23.68
   1  16  10         60.08          65.03          8.67
   2  16  10         61.35          58.35          8.73
   3  16  10        494.25         500.95         32.88
   4  16  10        166.66         154.20         18.66
   5  16  10        409.59         428.76         32.58
  -7  17  10          0.08           2.63          3.33
  -6  17  10        187.84         188.75         16.68
  -5  17  10        203.99         191.96         14.60
  -4  17  10         26.68          28.46          5.16
  -3  17  10        439.56         446.84         21.09
  -2  17  10          0.01          -1.23          2.63
  -1  17  10         13.44          12.08          3.23
   0  17  10          6.60           7.07          2.91
   1  17  10        369.14         384.72         21.25
   2  17  10        568.74         578.01         35.26
   3  17  10          9.94           8.76         12.10
   4  17  10         27.60          18.55         16.87
   5  17  10         73.25          66.09         15.11
  -6  18  10         73.84          67.98         10.31
  -5  18  10         21.98          17.69          4.67
  -4  18  10          0.90          -1.89          3.60
  -3  18  10          2.67           0.33          2.82
  -2  18  10        418.20         393.88         19.77
  -1  18  10        107.37         100.85          9.64
   0  18  10        199.16         220.42         16.24
   1  18  10         49.10          59.35         11.09
   2  18  10        249.29         279.30         25.04
   3  18  10        475.91         452.64         32.30
   4  18  10         83.32          82.79         17.89
  -6  19  10         92.71          79.21         10.99
  -5  19  10        145.35         123.52         13.53
  -4  19  10         17.23          13.55          4.61
  -3  19  10        220.44         219.63         16.66
  -2  19  10         32.44          26.31          5.41
  -1  19  10         40.15          38.77          7.05
   0  19  10        104.41         116.71         13.89
   1  19  10        169.88         178.89         16.65
   2  19  10         66.30          58.84         11.64
   3  19  10          1.77           3.52          3.32
   4  19  10          1.23           3.27          3.81
  -5  20  10         17.58          22.71          5.73
  -4  20  10          2.53          -0.11          3.31
  -3  20  10        192.72         187.01         16.03
  -2  20  10        139.53         132.86         13.02
  -1  20  10          6.05           8.74          4.37
   0  20  10          6.80           7.91          3.89
   1  20  10          1.50           0.42          4.10
   2  20  10        396.84         396.89         23.94
   3  20  10        292.83         307.02         27.61
   4  20  10        106.55         116.42         21.25
  -5  21  10        272.07         274.48         21.44
  -4  21  10         71.06          58.07          8.74
  -3  21  10        196.68         177.96         15.62
  -2  21  10         46.17          49.82          8.94
  -1  21  10        106.91         102.74         13.16
   0  21  10          3.81           8.26          2.93
   1  21  10         69.09          73.15         13.31
   2  21  10          4.08          13.22          5.67
   3  21  10         17.87          17.74          9.40
  -4  22  10          3.48           6.42          4.16
  -3  22  10         88.37          92.33         13.24
  -2  22  10        118.76         112.08         14.18
  -1  22  10         69.38          53.96          9.86
   0  22  10         13.40           7.53          2.92
   1  22  10         96.86         108.05         16.88
   2  22  10        334.77         325.92         28.86
  -3  23  10        247.28         212.10         20.38
  -2  23  10          8.69           9.04          4.60
  -1  23  10         13.77          20.87          5.94
   0  23  10          8.72          13.25          6.13
   1  23  10        330.52         317.56         28.92
  -1  24  10        384.65         365.55         26.65
  -9   0  11        172.28         179.19         18.37
  -7   0  11         11.63           3.65          3.84
  -5   0  11        633.95         614.64         32.56
  -3   0  11       1797.92        1816.69         44.99
  -1   0  11         91.09         106.02         10.61
   1   0  11        208.06         214.27         18.00
   3   0  11         60.39          61.99         10.16
   5   0  11        398.06         394.94         28.22
   7   0  11        496.40         418.56         39.78
  -9   1  11          0.97           4.34          2.22
  -8   1  11          0.02           1.97          1.81
  -7   1  11         73.37          67.86          7.63
  -6   1  11          7.59           7.88          2.35
  -5   1  11         44.05          47.26          5.82
  -4   1  11         12.76          11.29          2.28
  -3   1  11        211.78         231.86         11.46
  -2   1  11          0.02           1.43          1.39
  -1   1  11        459.03         505.91         16.39
   0   1  11          9.07           9.92          2.45
   1   1  11        305.10         318.05         14.20
   2   1  11          5.51           2.31          3.18
   3   1  11        977.80         930.72         28.37
   4   1  11        267.89         239.08         14.86
   5   1  11       1122.05        1081.44         32.70
   6   1  11          2.11           3.17          2.32
   7   1  11          0.30           4.05          4.11
  -9   2  11        182.72         175.62         13.49
  -8   2  11         40.71          44.29          6.61
  -7   2  11        106.67         104.17          9.52
  -6   2  11         66.73          61.27          6.45
  -5   2  11       1133.92        1081.02         26.09
  -4   2  11         29.50          31.23          4.36
  -3   2  11       1745.03        1689.34         32.83
  -2   2  11        143.62         146.24          8.89
  -1   2  11         60.22          74.64          5.98
   0   2  11         54.75          61.74          5.65
   1   2  11        108.10         121.56          8.81
   2   2  11        215.94         223.70         13.41
   3   2  11         84.22          90.32          8.85
   4   2  11        442.05         421.85         20.00
   5   2  11        437.32         415.33         20.42
   6   2  11        159.41         148.79         14.19
   7   2  11        917.92         823.63         39.46
  -9   3  11         10.77          10.94          2.82
  -8   3  11         61.34          58.79          7.72
  -7   3  11        203.27         198.41         12.26
  -6   3  11          6.50           5.13          2.36
  -5   3  11         78.66          87.32          7.71
  -4   3  11        175.35         163.70         10.44
  -3   3  11         63.90          73.45          7.01
  -2   3  11         93.41          96.79          7.69
  -1   3  11       1512.70        1617.21         31.56
   0   3  11        182.44         196.01         11.13
   1   3  11        711.83         724.90         23.48
   2   3  11          0.61           4.61          2.83
   3   3  11        892.25         850.56         27.16
   4   3  11        151.78         143.59         11.62
   5   3  11       1517.60        1418.53         41.86
   6   3  11         27.03          24.38          5.85
   7   3  11         47.74          34.25          7.38
  -9   4  11        166.72         143.76         12.39
  -8   4  11         61.96          56.49          7.41
  -7   4  11        173.50         158.57         11.10
  -6   4  11         89.70          85.54          7.90
  -5   4  11       1009.08         978.72         25.01
  -4   4  11        116.14         111.76          9.31
  -3   4  11       1051.17        1082.46         29.10
  -2   4  11         63.72          69.05          7.28
  -1   4  11        197.81         216.09         12.74
   0   4  11        388.70         406.92         15.00
   1   4  11       1059.12        1104.02         29.06
   2   4  11        785.21         768.00         25.09
   3   4  11        312.62         306.94         16.32
   4   4  11        517.28         483.49         21.12
   5   4  11        487.12         461.98         24.06
   6   4  11         91.62          82.54         10.31
   7   4  11        428.20         401.45         24.39
  -9   5  11         18.01          18.58          3.79
  -8   5  11         40.12          46.61          6.74
  -7   5  11        266.12         256.37         14.10
  -6   5  11         55.84          52.68          6.09
  -5   5  11        295.67         290.97         14.67
  -4   5  11         94.34          91.35          9.09
  -3   5  11         16.51          21.34          4.10
  -2   5  11        243.60         252.37         13.93
  -1   5  11       1524.54        1584.26         34.68
   0   5  11        308.33         324.26         15.79
   1   5  11        598.51         630.69         20.48
   2   5  11        216.21         220.15         13.43
   3   5  11        537.59         530.56         21.51
   4   5  11          0.42           0.42          2.56
   5   5  11        589.73         578.46         29.75
   6   5  11         52.26          53.44          9.10
   7   5  11         33.78          30.05          6.91
  -8   6  11         76.86          69.85          8.48
  -7   6  11        259.49         254.02         14.11
  -6   6  11        201.09         193.31         12.69
  -5   6  11        383.72         381.95         20.25
  -4   6  11         33.80          31.96          5.55
  -3   6  11       1134.97        1089.90         29.95
  -2   6  11        240.87         252.05         12.88
  -1   6  11         65.28          77.24          8.32
   0   6  11       1211.81        1285.23         34.51
   1   6  11        710.26         742.16         23.77
   2   6  11        280.71         285.13         16.67
   3   6  11        341.39         340.68         18.83
   4   6  11        394.29         391.29         23.68
   5   6  11         76.30          70.50         10.55
   6   6  11          0.29           0.75          3.48
   7   6  11        343.71         326.76         24.84
  -8   7  11         31.47          33.22          6.24
  -7   7  11        172.11         157.07         11.88
  -6   7  11        218.00         213.53         13.44
  -5   7  11        553.23         532.56         24.13
  -4   7  11        221.53         227.01         14.07
  -3   7  11         13.27          21.63          4.76
  -2   7  11        108.83         124.20          9.89
  -1   7  11        329.30         362.86         18.33
   0   7  11        167.93         185.83         13.41
   1   7  11        230.52         253.00         17.70
   2   7  11          0.44           3.85          2.09
   3   7  11         99.03         104.96         10.52
   4   7  11          9.15          11.19          4.67
   5   7  11        598.73         550.90         29.47
   6   7  11        187.24         177.30         17.44
  -8   8  11        105.45         109.63         11.72
  -7   8  11         40.32          32.27          5.52
  -6   8  11         90.85          93.21          9.41
  -5   8  11        102.46         123.78         11.77
  -4   8  11         34.68          30.96          5.48
  -3   8  11        865.14         847.16         26.53
  -2   8  11        102.06         101.08          9.06
  -1   8  11         58.82          66.05          8.03
   0   8  11       1100.10        1157.50         33.96
   1   8  11       1216.85        1293.76         40.24
   2   8  11        247.68         274.32         18.81
   3   8  11       1142.13        1154.74         35.56
   4   8  11         33.56          29.92          6.60
   5   8  11         10.72          13.82          4.64
   6   8  11         16.24          16.01          4.83
  -8   9  11         49.03          49.46          7.98
  -7   9  11        117.53         115.12         12.26
  -6   9  11         57.05          54.18          7.21
  -5   9  11         26.29          28.14          5.60
  -4   9  11         27.34          27.53          5.27
  -3   9  11         41.86          38.38          5.65
  -2   9  11        172.71         171.08         13.11
  -1   9  11        385.22         409.88         18.35
   0   9  11        347.45         380.61         19.69
   1   9  11        453.04         476.96         24.89
   2   9  11        145.04         140.46         13.57
   3   9  11        290.08         288.21         19.98
   4   9  11         25.09          22.66          5.35
   5   9  11        505.20         484.57         28.27
   6   9  11          1.27           2.32          3.03
  -8  10  11         64.34          67.16          9.48
  -7  10  11         76.71          78.53         10.29
  -6  10  11          0.83           1.70          3.55
  -5  10  11         53.72          64.33          8.64
  -4  10  11         59.99          64.70          7.89
  -3  10  11        286.10         266.98         15.35
  -2  10  11          0.64           2.26          2.17
  -1  10  11          6.64           8.57          3.13
   0  10  11        107.39         131.63         11.81
   1  10  11       1321.50        1400.79         42.99
   2  10  11        331.37         336.32         21.48
   3  10  11        235.50         235.49         18.13
   4  10  11        274.19         284.56         20.75
   5  10  11          1.39           3.81          2.93
   6  10  11          0.97           3.32          4.08
  -8  11  11         57.11          50.44          7.82
  -7  11  11        160.09         144.60         13.94
  -6  11  11          1.73           0.40          2.78
  -5  11  11         68.86          55.78          7.67
  -4  11  11         22.19          23.08          4.84
  -3  11  11         12.50           7.42          2.56
  -2  11  11         58.47          57.79          8.11
  -1  11  11        522.75         522.74         21.33
   0  11  11        230.97         247.90         16.19
   1  11  11         67.09          72.15         10.34
   2  11  11         51.92          50.39          8.28
   3  11  11        178.26         164.16         15.42
   4  11  11        210.52         208.63         17.87
   5  11  11        291.72         281.21         21.33
   6  11  11         87.07          63.54         10.34
  -7  12  11        247.55         218.66         17.52
  -6  12  11          3.15           4.52          2.43
  -5  12  11         43.70          47.36          7.57
  -4  12  11        154.66         144.32         12.25
  -3  12  11        111.51         114.51         10.44
  -2  12  11        139.99         135.16         11.97
  -1  12  11        239.72         246.91         16.34
   0  12  11         47.89          44.21          6.37
   1  12  11       1357.90        1410.41         40.02
   2  12  11         44.36          47.65          8.33
   3  12  11        146.19         162.12         15.54
   4  12  11         79.88          92.48         12.07
   5  12  11         90.83          96.11         12.58
   6  12  11        139.14         135.99         13.89
  -7  13  11        189.05         190.63         16.73
  -6  13  11         52.09          48.40          8.22
  -5  13  11        265.69         265.79         16.98
  -4  13  11        114.70         111.29         10.55
  -3  13  11         39.66          40.38          6.62
  -2  13  11        182.27         183.96         12.84
  -1  13  11       1007.85        1004.86         33.21
   0  13  11        201.86         203.77         13.70
   1  13  11         53.58          66.28          8.99
   2  13  11          1.66           5.22          2.80
   3  13  11         32.31          19.67          8.89
   4  13  11        239.84         218.66         22.48
   5  13  11        183.49         182.77         17.69
  -7  14  11        130.93         128.19         13.76
  -6  14  11          2.88           5.56          2.42
  -5  14  11         21.27          25.90          5.86
  -4  14  11        393.84         393.51         20.21
  -3  14  11        403.01         410.72         20.10
  -2  14  11        295.37         286.10         16.49
  -1  14  11        283.71         290.78         18.09
   0  14  11         51.37          56.99          7.21
   1  14  11       1110.67        1121.19         36.39
   2  14  11         19.10          22.85          6.34
   3  14  11        204.72         202.06         17.74
   4  14  11          8.09           8.99          3.86
   5  14  11         51.75          56.42         12.54
  -7  15  11        119.44         111.69         13.35
  -6  15  11        443.48         430.03         22.52
  -5  15  11        174.05         175.21         15.27
  -4  15  11        181.81         195.10         14.48
  -3  15  11          7.05          10.95          4.29
  -2  15  11        118.97         124.34         11.07
  -1  15  11        404.15         419.42         21.97
   0  15  11        292.81         312.00         19.06
   1  15  11         76.86          88.33          9.63
   2  15  11          8.01           3.61          2.39
   3  15  11         49.63          57.67          9.77
   4  15  11        411.29         371.78         30.03
   5  15  11        228.98         236.36         24.44
  -6  16  11         71.53          71.35          9.70
  -5  16  11          4.75           9.14          3.36
  -4  16  11        507.43         489.77         28.03
  -3  16  11        316.50         321.47         20.04
  -2  16  11        364.74         340.88         20.21
  -1  16  11          1.56           7.42          4.54
   0  16  11         17.69          30.41          6.60
   1  16  11        536.14         569.71         24.30
   2  16  11        105.75         101.87         12.22
   3  16  11        309.49         292.05         25.88
   4  16  11          0.28           2.34          2.80
  -6  17  11        169.07         179.05         14.69
  -5  17  11         18.61          16.37          4.62
  -4  17  11         13.71          14.04          4.04
  -3  17  11         23.84          22.86          4.93
  -2  17  11         71.61          64.66          9.01
  -1  17  11         46.43          35.38          6.69
   0  17  11        202.61         219.35         18.31
   1  17  11        145.85         163.35         14.36
   2  17  11         73.42          84.79         14.63
   3  17  11          1.86          11.02          5.64
   4  17  11        271.62         295.34         33.59
  -5  18  11          3.87           4.56          2.05
  -4  18  11        312.10         290.10         18.06
  -3  18  11        165.62         153.03         14.15
  -2  18  11        305.68         309.67         19.87
  -1  18  11          3.17           4.81          4.34
   0  18  11         41.32          49.84          8.92
   1  18  11        287.10         287.56         21.19
   2  18  11        159.08         162.00         16.65
   3  18  11         21.07           7.57          7.73
   4  18  11          0.23          -0.64          3.86
  -5  19  11        104.76          97.35         12.06
  -4  19  11          0.40           5.11          4.07
  -3  19  11          2.52          11.37          4.35
  -2  19  11         42.08          38.33          7.26
  -1  19  11         80.33          79.66          9.85
   0  19  11         75.33          79.25         11.24
   1  19  11          4.38           9.02          5.55
   2  19  11         81.32          91.51         13.00
   3  19  11          1.47           0.71          4.84
  -4  20  11        270.37         264.63         19.66
  -3  20  11         91.48          89.90         11.36
  -2  20  11         68.71          69.90         10.21
  -1  20  11         11.10          11.34          5.25
   0  20  11         44.36          38.00         10.24
   1  20  11        538.91         522.02         35.15
   2  20  11         79.11          79.69         12.31
  -3  21  11          1.51          -1.42          2.89
  -2  21  11        310.00         288.96         20.36
  -1  21  11        147.82         136.42         15.73
   0  21  11         39.71          43.27         13.38
   1  21  11          8.54          19.65          9.58
   2  21  11          0.10          -1.64          5.60
  -2  22  11         86.60          94.41         13.58
  -1  22  11         53.45          54.06         10.15
   0  22  11         74.19          84.32         15.29
  -8   0  12          0.41           4.62          3.43
  -6   0  12        102.39         120.52         13.45
  -4   0  12        395.76         391.85         23.07
  -2   0  12        617.21         706.68         34.21
   0   0  12       2488.44        2768.59         59.20
   2   0  12          3.52           8.18          4.44
   4   0  12        205.80         197.89         20.22
   6   0  12        220.45         234.66         28.98
  -8   1  12         40.76          29.88          5.11
  -7   1  12          0.88           1.41          2.35
  -6   1  12         11.79          11.77          2.72
  -5   1  12          6.53           8.26          2.21
  -4   1  12        300.89         267.50         14.87
  -3   1  12         11.77          13.22          3.37
  -2   1  12       1022.38        1108.70         28.15
  -1   1  12          4.06           6.30          2.14
   0   1  12        250.05         291.52         13.71
   1   1  12          0.61          -2.32          2.39
   2   1  12        381.37         383.80         18.75
   3   1  12          0.11           0.71          2.55
   4   1  12        139.85         125.41         11.04
   5   1  12        108.93         107.64         10.65
   6   1  12        602.15         577.35         28.79
  -8   2  12         39.68          29.93          5.64
  -7   2  12          7.36           5.66          2.13
  -6   2  12        116.71         104.62          8.69
  -5   2  12        215.82         200.81         11.69
  -4   2  12         67.22          56.81          6.34
  -3   2  12         23.20          22.36          4.31
  -2   2  12        657.41         692.70         20.65
  -1   2  12         49.55          53.25          5.54
   0   2  12       1698.33        1856.03         34.27
   1   2  12         19.57          13.81          2.66
   2   2  12         87.25          91.09          9.06
   3   2  12          0.01          -0.46          2.50
   4   2  12        133.98         119.13         11.07
   5   2  12         29.65          29.92          5.41
   6   2  12        217.13         204.99         17.25
  -8   3  12        235.67         247.02         15.95
  -7   3  12          0.38           1.02          1.61
  -6   3  12          3.65           8.36          2.35
  -5   3  12         16.26          13.68          3.16
  -4   3  12        236.09         228.20         13.72
  -3   3  12         25.02          26.32          4.93
  -2   3  12       1266.36        1322.70         34.78
  -1   3  12         42.70          41.78          5.14
   0   3  12        375.97         454.00         18.44
   1   3  12          5.05           3.54          2.38
   2   3  12        393.57         375.44         18.58
   3   3  12         20.78          14.80          2.51
   4   3  12         93.35          88.82          9.45
   5   3  12        127.46         118.15         12.51
   6   3  12        310.90         336.66         22.09
  -8   4  12        108.56          96.10          9.79
  -7   4  12         10.59           9.90          2.82
  -6   4  12        220.46         200.76         12.27
  -5   4  12         83.60          89.61          9.22
  -4   4  12         70.72          74.88          8.85
  -3   4  12         94.98          94.48         10.12
  -2   4  12        247.24         277.81         15.81
  -1   4  12        106.76         102.77          9.08
   0   4  12       1419.49        1561.99         34.25
   1   4  12          8.84           8.64          2.70
   2   4  12          2.36           2.51          1.71
   3   4  12         32.16          23.99          6.57
   4   4  12        387.25         366.41         19.23
   5   4  12        164.70         149.22         14.23
   6   4  12         75.28          73.18         10.44
  -8   5  12        335.56         318.93         18.27
  -7   5  12         62.10          59.25          6.96
  -6   5  12         54.77          57.56          7.09
  -5   5  12          0.00           0.97          2.98
  -4   5  12        128.45         137.98         10.73
  -3   5  12          7.18          14.68          3.98
  -2   5  12       1266.84        1308.31         34.49
  -1   5  12         26.55          25.90          4.60
   0   5  12        145.95         168.23         12.39
   1   5  12         32.98          31.64          4.94
   2   5  12        886.43         878.91         28.51
   3   5  12        431.47         421.51         21.81
   4   5  12        199.69         182.26         14.82
   5   5  12         70.15          55.37          9.85
   6   5  12         80.87          69.42         11.09
  -8   6  12          7.84           9.35          4.74
  -7   6  12         20.63          21.86          4.61
  -6   6  12        358.79         374.97         19.37
  -5   6  12        266.17         243.86         16.95
  -4   6  12        376.72         362.61         17.37
  -3   6  12        139.85         131.41         11.08
  -2   6  12        432.91         466.24         22.38
  -1   6  12          5.91           6.56          3.05
   0   6  12       1192.45        1266.10         36.89
   1   6  12        317.92         310.84         18.21
   2   6  12        134.81         138.00         12.33
   3   6  12         49.21          61.77          8.51
   4   6  12        151.29         143.67         14.98
   5   6  12        278.84         242.05         20.16
   6   6  12        183.44         170.85         17.73
  -8   7  12        125.98         115.48         11.69
  -7   7  12         55.36          53.23          6.90
  -6   7  12        171.26         168.22         14.62
  -5   7  12         44.08          44.13          6.84
  -4   7  12         50.63          57.83          7.65
  -3   7  12        316.74         299.41         18.29
  -2   7  12        421.57         454.41         22.15
  -1   7  12         42.35          37.64          5.99
   0   7  12          0.08           9.24          4.03
   1   7  12        241.57         247.58         16.52
   2   7  12        405.90         411.04         24.09
   3   7  12        736.57         757.75         29.61
   4   7  12        737.21         691.29         33.26
   5   7  12        100.72         101.14         13.00
   6   7  12         52.23          43.41          8.49
  -8   8  12         27.92          28.17          6.09
  -7   8  12         82.91          78.20          9.33
  -6   8  12        225.74         195.72         15.99
  -5   8  12        564.26         540.83         23.66
  -4   8  12        632.71         612.29         24.50
  -3   8  12        163.27         164.93         14.06
  -2   8  12        134.92         141.44         11.33
  -1   8  12         22.31          22.79          4.64
   0   8  12        561.11         626.24         26.48
   1   8  12          5.40           7.94          3.01
   2   8  12          1.93           7.53          4.27
   3   8  12        203.02         216.50         16.16
   4   8  12        161.83         150.71         15.39
   5   8  12         53.51          54.42          9.34
  -7   9  12         18.73          14.16          3.67
  -6   9  12        111.48         102.75         12.04
  -5   9  12         53.14          61.40          8.51
  -4   9  12          5.17           6.46          2.41
  -3   9  12          1.45           1.83          2.64
  -2   9  12         18.69          11.20          4.94
  -1   9  12         19.45          15.99          4.67
   0   9  12          9.68          48.67          8.13
   1   9  12        230.36         254.41         17.23
   2   9  12        615.05         640.75         30.99
   3   9  12        518.78         536.68         28.71
   4   9  12        547.72         555.46         30.26
   5   9  12         67.85          59.29         10.25
  -7  10  12         32.92          29.48          6.59
  -6  10  12        426.18         415.66         23.91
  -5  10  12        393.95         389.19         20.69
  -4  10  12         85.22          85.14          9.32
  -3  10  12         45.43          38.49          6.88
  -2  10  12         21.87          17.17          4.83
  -1  10  12         30.26          30.96          5.65
   0  10  12        423.55         470.48         23.45
   1  10  12         25.12          23.82          3.40
   2  10  12         44.58          56.97          9.48
   3  10  12         29.73          34.01          8.16
   4  10  12        328.76         330.35         27.96
   5  10  12        160.15         164.40         17.34
  -7  11  12          0.88          -2.91          3.13
  -6  11  12         58.30          62.03          9.09
  -5  11  12          3.09           8.14          3.80
  -4  11  12        112.51         120.87         11.30
  -3  11  12         18.72          16.54          3.97
  -2  11  12         95.07          95.56         10.59
  -1  11  12          7.37           1.34          3.08
   0  11  12         55.33          65.20          8.53
   1  11  12         13.52          13.99          4.59
   2  11  12       1203.43        1270.28         44.23
   3  11  12        166.82         174.27         16.68
   4  11  12        727.38         737.82         35.09
   5  11  12        122.80         130.97         17.72
  -7  12  12          4.77           7.51          4.22
  -6  12  12        768.38         744.49         29.94
  -5  12  12        125.95         135.07         12.41
  -4  12  12        476.04         454.79         21.96
  -3  12  12         15.81          15.94          4.15
  -2  12  12         65.31          58.53          8.46
  -1  12  12         86.53          90.87          9.97
   0  12  12        154.77         172.35         14.51
   1  12  12        189.36         213.22         16.08
   2  12  12         29.22          37.85          8.19
   3  12  12         63.42          76.76         11.55
   4  12  12        310.17         315.97         23.07
   5  12  12        156.72         177.45         17.64
  -6  13  12         91.52          99.23         11.45
  -5  13  12          9.49          10.51          3.47
  -4  13  12        110.31         113.51         11.26
  -3  13  12        158.61         167.32         13.10
  -2  13  12        265.48         244.58         17.37
  -1  13  12         63.65          69.38          9.17
   0  13  12        476.62         507.36         25.13
   1  13  12          1.73           6.76          4.36
   2  13  12       1148.54        1198.68         43.82
   3  13  12        422.26         438.70         27.05
   4  13  12        564.72         541.64         30.88
  -6  14  12        503.12         490.09         24.64
  -5  14  12        115.84         109.00         11.14
  -4  14  12        449.03         437.95         22.23
  -3  14  12         47.71          53.94          7.70
  -2  14  12          9.87           7.06          3.34
  -1  14  12        277.66         288.21         18.74
   0  14  12         15.74          17.88          5.21
   1  14  12        143.51         141.12         13.72
   2  14  12          5.70           6.67          5.85
   3  14  12          9.48          13.66          5.94
   4  14  12        267.69         276.02         22.20
  -6  15  12         12.23           9.23          5.45
  -5  15  12          8.21           3.38          2.85
  -4  15  12         73.75          78.34          9.48
  -3  15  12        389.76         402.33         20.98
  -2  15  12        107.18         103.84         11.60
  -1  15  12         85.48          99.75         11.09
   0  15  12         13.05          29.22          6.18
   1  15  12         35.91          32.44          7.06
   2  15  12        388.99         395.61         23.15
   3  15  12        150.60         141.21         15.27
   4  15  12        525.27         527.48         42.28
  -5  16  12         37.72          46.17          8.54
  -4  16  12        222.16         207.21         17.28
  -3  16  12          4.43           6.94          3.08
  -2  16  12          3.20           0.49          2.89
  -1  16  12        388.79         400.70         23.00
   0  16  12         37.00          34.25          6.40
   1  16  12        268.06         271.31         18.83
   2  16  12         25.01          19.92          4.18
   3  16  12          0.36           4.39          5.33
  -5  17  12         30.56          28.47          6.04
  -4  17  12         59.47          67.18         10.22
  -3  17  12        104.42         100.56         11.25
  -2  17  12         69.06          62.65         10.38
  -1  17  12        177.04         168.58         16.80
   0  17  12         45.61          42.22          8.31
   1  17  12          1.16           7.40          4.02
   2  17  12         46.61          47.84          8.94
   3  17  12         40.71          36.92          9.51
  -4  18  12         18.91          26.87          6.66
  -3  18  12         38.62          36.18          6.98
  -2  18  12         12.62          10.43          4.32
  -1  18  12        178.86         163.47         16.73
   0  18  12        117.78         116.01         14.27
   1  18  12        621.37         625.73         32.52
   2  18  12         42.26          39.01          9.45
  -4  19  12        101.34          95.15         11.84
  -3  19  12        131.47         121.36         13.18
  -2  19  12        146.94         139.89         14.05
  -1  19  12        158.23         165.90         17.23
   0  19  12         47.90          44.96          8.57
   1  19  12         11.08          10.08          7.61
  -2  20  12         25.17          25.20          6.51
  -1  20  12        399.95         383.91         26.43
   0  20  12         61.51          64.43         12.98
  -7   0  13        266.57         240.59         20.40
  -5   0  13        270.84         253.44         27.82
  -3   0  13        190.40         181.78         19.28
  -1   0  13        341.91         362.96         22.85
   1   0  13        219.16         234.94         18.74
   3   0  13        330.04         349.64         26.88
   5   0  13        134.56         125.65         16.97
  -7   1  13         82.12          64.28          7.72
  -6   1  13          2.00           3.14          2.30
  -5   1  13         75.70          87.35          9.35
  -4   1  13         18.20          19.18          4.77
  -3   1  13         46.24          35.32          6.36
  -2   1  13        191.10         191.58         13.58
  -1   1  13        779.91         850.28         24.49
   0   1  13         20.08          22.04          3.90
   1   1  13       1474.24        1572.02         33.78
   2   1  13         13.54           9.37          4.23
   3   1  13        970.96         972.57         31.99
   4   1  13          8.61           7.58          2.26
   5   1  13         68.42          52.78          7.36
  -7   2  13        480.13         479.22         20.40
  -6   2  13          2.27          -0.03          1.59
  -5   2  13        240.57         225.74         13.74
  -4   2  13          3.98           6.02          3.36
  -3   2  13        145.31         138.32         11.95
  -2   2  13         27.79          29.10          5.50
  -1   2  13        329.26         352.10         18.51
   0   2  13         23.31          30.23          4.94
   1   2  13         86.34         112.44         10.04
   2   2  13         84.87          93.23          9.74
   3   2  13        466.55         464.94         22.12
   4   2  13         22.40          17.39          4.17
   5   2  13        124.39         108.73         11.21
  -7   3  13         18.02          21.25          5.40
  -6   3  13         21.13          20.92          3.93
  -5   3  13        190.16         190.05         12.73
  -4   3  13         59.05          51.30          7.37
  -3   3  13         26.00          31.00          7.87
  -2   3  13        344.74         355.33         18.75
  -1   3  13        779.52         849.22         32.21
   0   3  13        211.55         239.73         14.21
   1   3  13       1619.54        1726.68         38.36
   2   3  13         32.00          36.78          6.18
   3   3  13        408.87         416.31         20.97
   4   3  13          0.18          -2.42          2.42
   5   3  13         65.70          63.96          9.33
  -7   4  13        606.40         605.84         22.83
  -6   4  13         12.87          11.93          3.37
  -5   4  13         91.36          95.77          9.69
  -4   4  13          8.14           6.32          2.39
  -3   4  13        312.13         311.82         19.88
  -2   4  13          2.58           4.01          2.66
  -1   4  13        259.52         302.13         19.20
   0   4  13        100.54         115.82         10.71
   1   4  13          8.17          18.58          4.53
   2   4  13         34.00          31.51          5.14
   3   4  13        315.81         319.30         18.34
   4   4  13        167.45         156.29         12.97
   5   4  13         42.51          40.69          7.17
  -7   5  13          4.28           7.79          3.40
  -6   5  13        164.50         149.81         14.02
  -5   5  13        316.33         302.13         17.06
  -4   5  13         94.86          85.56          9.64
  -3   5  13        236.90         220.54         16.99
  -2   5  13         57.18          52.33          7.33
  -1   5  13        198.44         221.90         14.87
   0   5  13         49.25          57.50          8.43
   1   5  13        863.84         924.92         30.13
   2   5  13          0.54           0.37          2.29
   3   5  13         90.92          92.01         10.67
   4   5  13         77.86          72.69          9.38
   5   5  13        122.43         122.18         14.86
  -7   6  13        155.90         143.86         12.82
  -6   6  13          4.65           8.60          3.40
  -5   6  13         88.00          82.55          8.98
  -4   6  13          3.28           9.42          3.51
  -3   6  13        162.58         179.01         16.91
  -2   6  13        226.94         223.51         16.33
  -1   6  13        220.37         235.38         16.75
   0   6  13         20.60          27.09          5.40
   1   6  13         68.32          82.06         11.42
   2   6  13         26.30          31.66          5.80
   3   6  13        443.11         439.88         23.41
   4   6  13         34.14          34.15          7.88
   5   6  13         81.72          74.75         11.60
  -7   7  13          3.12           2.16          3.30
  -6   7  13        185.70         156.79         13.79
  -5   7  13        305.03         283.13         17.72
  -4   7  13        228.27         222.66         16.83
  -3   7  13        840.27         807.03         35.53
  -2   7  13          0.95           4.13          2.96
  -1   7  13          3.59          12.44          4.66
   0   7  13          8.58          11.33          3.56
   1   7  13        162.94         183.57         17.03
   2   7  13         70.03          87.49         17.70
   3   7  13         60.00          74.90         10.02
   4   7  13        251.76         258.22         21.35
   5   7  13        265.93         255.81         21.73
  -7   8  13         17.98          14.19          4.61
  -6   8  13          0.74           1.76          2.57
  -5   8  13          3.08           3.48          2.37
  -4   8  13          6.67           5.05          3.87
  -3   8  13        497.12         494.83         24.75
  -2   8  13         97.55         111.17         11.28
  -1   8  13        479.62         520.29         25.20
   0   8  13         94.82         105.44         11.20
   1   8  13         59.60          57.58          8.73
   2   8  13        335.64         340.06         27.83
   3   8  13        250.74         234.09         23.36
   4   8  13         36.50          38.76          8.37
  -7   9  13          5.14           3.02          3.48
  -6   9  13        127.97         112.57         12.08
  -5   9  13        354.85         352.43         20.27
  -4   9  13         79.63          88.54         10.69
  -3   9  13        422.44         427.67         23.32
  -2   9  13         80.41          78.26         10.91
  -1   9  13         86.78         101.98         11.63
   0   9  13          5.71           9.08          3.23
   1   9  13        209.06         218.54         16.68
   2   9  13         32.61          36.09          8.67
   3   9  13         37.31          42.55         10.29
   4   9  13        158.17         164.87         20.59
  -6  10  13          0.52           5.69          5.66
  -5  10  13         70.13          69.42          9.24
  -4  10  13         93.18          91.62          9.88
  -3  10  13        254.58         252.07         18.05
  -2  10  13        119.46         125.36         13.94
  -1  10  13        421.32         457.90         24.12
   0  10  13        458.69         491.91         25.15
   1  10  13          6.74           4.96          3.12
   2  10  13        162.48         167.21         16.49
   3  10  13        560.11         577.57         37.33
   4  10  13        186.77         200.39         22.52
  -6  11  13          8.94           5.21          3.67
  -5  11  13        310.79         286.39         18.56
  -4  11  13         25.96          21.58          4.27
  -3  11  13        241.29         238.12         17.89
  -2  11  13         17.26          15.66          5.67
  -1  11  13         16.24           8.17          8.54
   0  11  13         11.24          15.13          3.44
   1  11  13        242.52         271.19         18.99
   2  11  13         11.52          10.39          3.95
   3  11  13        143.60         145.44         16.24
   4  11  13          4.44           0.02          4.35
  -6  12  13         10.77           9.27          3.59
  -5  12  13         10.95          12.71          4.78
  -4  12  13          0.38           0.00          2.65
  -3  12  13        492.56         467.22         25.31
  -2  12  13        130.25         124.65         12.44
  -1  12  13        262.35         270.98         21.12
   0  12  13        209.47         221.59         17.21
   1  12  13          0.47           6.52          3.98
   2  12  13          3.25           6.82          3.44
   3  12  13        140.90         164.21         17.03
   4  12  13        172.86         157.23         16.81
  -5  13  13        285.53         271.53         18.38
  -4  13  13         17.73          17.19          4.18
  -3  13  13        464.65         471.91         25.81
  -2  13  13          0.23          -1.22          2.49
  -1  13  13         56.10          67.72         11.30
   0  13  13         59.92          65.36          9.60
   1  13  13        269.77         282.51         19.90
   2  13  13        118.24         123.73         12.96
   3  13  13        146.97         143.83         16.56
  -5  14  13         10.29          13.00          4.78
  -4  14  13         25.90          25.92          6.04
  -3  14  13        286.89         272.54         19.72
  -2  14  13        237.04         243.68         18.30
  -1  14  13        236.46         244.11         18.25
   0  14  13        138.16         156.99         14.76
   1  14  13          0.42          -2.69          3.34
   2  14  13         21.18          21.12          5.00
   3  14  13        266.83         265.04         22.15
  -5  15  13         68.74          63.00          9.55
  -4  15  13        175.46         167.63         14.55
  -3  15  13        200.77         209.28         17.57
  -2  15  13         28.97          20.24          5.00
  -1  15  13          7.08           9.28          5.08
   0  15  13        174.57         172.75         17.44
   1  15  13        248.75         247.97         18.76
   2  15  13         94.42          89.78         11.69
  -4  16  13          1.04           4.76          3.48
  -3  16  13        154.54         166.97         16.15
  -2  16  13        198.14         210.22         17.30
  -1  16  13        121.54         130.17         13.58
   0  16  13         44.57          44.07          8.79
   1  16  13          6.73           8.87          3.15
   2  16  13        158.52         165.43         15.92
  -3  17  13         52.91          46.90          8.77
  -2  17  13          3.71           4.96          4.22
  -1  17  13         23.55          20.69          5.88
   0  17  13        181.50         182.30         17.77
   1  17  13        168.13         169.19         15.97
  -2  18  13         53.29          55.55          9.49
  -1  18  13         63.44          64.16         11.26
   0  18  13        147.03         146.64         16.63
  -6   0  14        114.68         114.01         15.05
  -4   0  14        301.52         296.64         33.40
  -2   0  14        209.07         232.05         24.08
   0   0  14         86.20         112.30         13.50
   2   0  14        808.02         881.25         37.97
   4   0  14        263.29         271.57         25.53
  -7   1  14         27.47          29.50          5.22
  -6   1  14        457.76         414.03         21.44
  -5   1  14          2.44           4.13          3.15
  -4   1  14        230.00         217.97         15.67
  -3   1  14          7.63          16.91          5.61
  -2   1  14        126.35         132.52         11.96
  -1   1  14         98.98         106.10          9.80
   0   1  14        218.02         258.73         15.36
   1   1  14          4.95           5.48          2.30
   2   1  14        163.96         184.51         13.46
   3   1  14          1.08           7.93          3.53
   4   1  14       1501.25        1475.93         42.39
  -6   2  14         70.74          80.55          9.14
  -5   2  14          1.02           5.07          3.02
  -4   2  14        336.86         354.53         20.33
  -3   2  14          0.07          -0.88          4.18
  -2   2  14        120.56         132.47         15.11
  -1   2  14         59.54          82.74          9.78
   0   2  14         63.39          73.64          8.43
   1   2  14          0.03           6.07          3.19
   2   2  14        608.27         627.83         24.65
   3   2  14          8.10           3.49          4.25
   4   2  14        103.01         105.59         11.31
  -6   3  14        459.24         414.87         19.58
  -5   3  14         10.12          11.66          4.06
  -4   3  14         94.11          88.72         11.62
  -3   3  14         13.87           1.84          3.63
  -2   3  14        114.46         122.99         14.73
  -1   3  14        174.02         180.32         15.76
   0   3  14        161.16         182.37         14.01
   1   3  14        286.99         297.71         16.81
   2   3  14        204.85         218.62         14.41
   3   3  14        156.12         152.81         13.18
   4   3  14        510.64         489.82         24.20
  -6   4  14         52.08          60.82          8.49
  -5   4  14          8.63           9.42          4.05
  -4   4  14        309.11         293.74         23.48
  -3   4  14          0.44           5.13          2.17
  -2   4  14          4.61           4.71          2.51
  -1   4  14         26.13          35.69          7.23
   0   4  14          2.99           4.80          2.35
   1   4  14         55.22          61.32          7.53
   2   4  14        772.68         796.53         27.81
   3   4  14         13.00          14.88          3.48
   4   4  14         63.83          69.00          9.85
  -6   5  14        343.35         317.97         18.28
  -5   5  14         19.22          14.24          3.60
  -4   5  14         61.16          66.47         10.19
  -3   5  14        136.96         134.39         13.54
  -2   5  14        197.20         199.58         15.05
  -1   5  14        311.84         359.46         22.18
   0   5  14        262.00         291.36         22.27
   1   5  14         24.58          32.82          7.99
   2   5  14         92.62         107.86         11.15
   3   5  14        148.15         151.97         14.13
   4   5  14        391.23         378.41         22.97
  -6   6  14         26.80          21.43          4.75
  -5   6  14          6.59           6.74          3.27
  -4   6  14        309.80         326.73         24.20
  -3   6  14        168.24         173.80         17.14
  -2   6  14        125.36         145.29         13.94
  -1   6  14          0.03           4.44          3.86
   0   6  14         99.01         126.97         15.03
   1   6  14          3.37           3.90          3.19
   2   6  14        398.42         385.00         26.45
   3   6  14         55.41          55.87          8.63
   4   6  14         60.26          63.97         12.79
  -6   7  14        138.11         133.57         13.02
  -5   7  14         17.26          10.96          4.35
  -4   7  14        169.51         177.96         15.81
  -3   7  14        353.06         340.13         24.29
  -2   7  14        350.49         362.99         22.75
  -1   7  14        539.59         559.25         27.55
   0   7  14        562.87         624.05         33.21
   1   7  14         41.73          37.93          8.09
   2   7  14          2.47           1.99          4.33
   3   7  14         11.85          10.07          6.27
  -6   8  14          4.72           4.58          3.35
  -5   8  14         34.31          30.86          7.10
  -4   8  14         42.82          41.94          7.80
  -3   8  14        206.75         201.10         18.71
  -2   8  14         84.59          88.18         10.99
  -1   8  14         57.51          69.46         10.00
   0   8  14        126.28         150.83         14.47
   1   8  14         56.00          62.73         10.47
   2   8  14        119.81         129.84         15.06
   3   8  14          0.73          -0.18          4.60
  -5   9  14          3.31           5.56          3.97
  -4   9  14         18.31          19.45          6.09
  -3   9  14         82.58          88.09         12.79
  -2   9  14        208.68         219.33         19.66
  -1   9  14        369.75         405.82         23.71
   0   9  14        613.57         652.93         30.39
   1   9  14         27.48          29.54          5.75
   2   9  14         64.87          60.47         10.83
   3   9  14         35.39          40.59          9.77
  -5  10  14          2.37           1.83          2.09
  -4  10  14        112.97         104.67         12.39
  -3  10  14         20.58          14.52          5.23
  -2  10  14         24.10          22.78          6.31
  -1  10  14         47.48          49.70          7.97
   0  10  14         64.60          73.87         10.52
   1  10  14         40.08          43.47          8.08
   2  10  14        221.64         238.58         21.28
   3  10  14         15.76           4.08          6.39
  -5  11  14         18.59          18.29          4.40
  -4  11  14          0.84           5.32          2.72
  -3  11  14          1.46           0.64          2.30
  -2  11  14        516.39         496.36         29.77
  -1  11  14        266.14         295.95         20.41
   0  11  14        742.29         769.69         33.31
   1  11  14         43.07          33.27          6.89
   2  11  14          0.56          -0.37          3.08
  -4  12  14        339.12         333.89         22.59
  -3  12  14         35.73          31.17          7.08
  -2  12  14         74.24          78.19         12.17
  -1  12  14          1.97           1.97          3.83
   0  12  14         80.04          91.16         11.80
   1  12  14         43.87          52.51          8.79
   2  12  14        217.06         218.59         18.23
  -4  13  14          1.77           4.62          2.65
  -3  13  14          1.51           6.73          4.47
  -2  13  14        506.89         503.56         30.45
  -1  13  14        114.53         105.61         13.65
   0  13  14        346.91         362.29         23.25
   1  13  14          1.15           3.51          4.24
   2  13  14        112.92         118.46         13.52
  -3  14  14        140.02         143.66         15.09
  -2  14  14        124.17         113.73         12.92
  -1  14  14          2.64           0.85          3.95
   0  14  14         51.45          60.67          9.92
   1  14  14        191.77         200.01         17.52
  -2  15  14        235.61         238.45         19.16
  -1  15  14          9.89           8.44          5.16
   0  15  14        285.81         309.29         23.98
  -5   0  15        140.47         148.70         25.69
  -3   0  15        373.57         381.16         41.29
  -1   0  15         42.47          58.60         12.04
   1   0  15         37.77          29.95          8.71
   3   0  15         68.10          92.47         15.76
  -5   1  15         14.51          11.10          4.14
  -4   1  15          3.52          -0.42          3.07
  -3   1  15        617.57         606.24         30.19
  -2   1  15         18.77          14.12          4.71
  -1   1  15        549.93         613.70         29.59
   0   1  15          4.63           6.66          3.02
   1   1  15        309.86         336.78         18.67
   2   1  15          4.02           3.14          2.70
   3   1  15        577.32         572.17         26.93
  -5   2  15        273.99         221.83         19.30
  -4   2  15          6.87          12.29          4.06
  -3   2  15         78.24          74.26         12.12
  -2   2  15          6.92           7.17          3.80
  -1   2  15         62.88          99.72         12.75
   0   2  15          2.75           4.18          4.18
   1   2  15         60.51          69.34          8.71
   2   2  15         30.00          35.27          6.33
   3   2  15         70.41          71.48          8.71
  -5   3  15         20.58          30.72          7.23
  -4   3  15         27.18          22.33          7.45
  -3   3  15        435.66         456.61         29.41
  -2   3  15          1.01           0.44          4.88
  -1   3  15        221.67         272.69         20.46
   0   3  15          0.02           1.83          3.06
   1   3  15        293.23         315.40         19.59
   2   3  15         74.26          84.52          9.32
   3   3  15        234.06         222.91         15.42
  -5   4  15        309.55         297.44         21.91
  -4   4  15          7.30          -0.33          5.33
  -3   4  15          5.46          10.20          4.21
  -2   4  15         69.09          57.51         10.19
  -1   4  15         33.92          44.20          8.73
   0   4  15         10.30           5.90          3.92
   1   4  15        234.83         250.05         17.51
   2   4  15        156.53         163.90         13.98
  -5   5  15          5.84           8.88          6.61
  -4   5  15          4.75           6.42          3.52
  -3   5  15        354.71         393.71         24.46
  -2   5  15         27.41          24.15          7.00
  -1   5  15        176.81         193.95         19.01
   0   5  15         75.35          78.25         12.78
   1   5  15        123.87         154.41         17.34
   2   5  15          6.48           6.71          3.50
  -5   6  15         50.98          40.60          8.40
  -4   6  15          6.03           2.34          5.09
  -3   6  15          1.11           2.94          3.22
  -2   6  15        178.72         187.87         16.50
  -1   6  15        113.78         122.72         15.27
   0   6  15        152.96         156.22         17.45
   1   6  15         46.98          50.99          9.87
   2   6  15         57.77          56.47         11.89
  -4   7  15         16.35           8.87          4.87
  -3   7  15        380.06         369.75         26.29
  -2   7  15         28.90          29.71          6.85
  -1   7  15        317.86         346.05         25.95
   0   7  15         70.26          84.20         12.59
   1   7  15        177.55         212.90         20.41
   2   7  15        138.25         139.02         16.22
  -4   8  15          7.02           4.57          4.14
  -3   8  15         12.73           7.75          4.25
  -2   8  15         90.19          91.86         12.08
  -1   8  15        318.44         345.86         22.90
   0   8  15        103.92         130.00         16.00
   1   8  15        208.68         222.98         21.36
   2   8  15        127.37         143.92         17.15
  -4   9  15         10.45          12.89          5.66
  -3   9  15        287.25         309.08         24.84
  -2   9  15          5.52           3.18          2.71
  -1   9  15        132.93         137.42         14.66
   0   9  15          2.40           6.37          4.05
   1   9  15         67.96          95.42         14.00
  -3  10  15         44.80          53.39         10.74
  -2  10  15         33.28          30.11          7.29
  -1  10  15        251.43         280.91         20.77
   0  10  15         69.61          67.56         10.10
   1  10  15        352.21         399.46         28.92
  -3  11  15        129.21         118.21         15.78
  -2  11  15         49.74          56.94         10.84
  -1  11  15          1.24           5.08          3.33
   0  11  15          2.00           3.86          4.68
  -1  12  15        271.72         279.29         23.26
  -2   0  16       1290.50        1380.35         59.40
   0   0  16        485.12         559.60         47.35
  -3   1  16          0.77           5.31          3.05
  -2   1  16          1.06          20.64          8.78
  -1   1  16          1.66          -2.83          2.83
   0   1  16        391.47         446.12         24.28
  -3   2  16         22.42          13.36          9.41
  -2   2  16        647.12         667.44         37.19
  -1   2  16          1.91           3.23          2.89
   0   2  16        352.37         399.70         23.10
  -3   3  16         13.22          10.12          6.99
  -2   3  16         11.41          16.44          6.25
  -1   3  16          1.24           4.24          4.60
   0   3  16        178.79         220.72         19.09
  -3   4  16         30.43          33.75          7.89
  -2   4  16        211.54         244.87         22.64
  -1   4  16         57.50          65.85         10.72
   0   4  16         34.02          55.79         10.94
  -2   5  16          6.10           0.63          7.68
  -1   5  16          7.03          11.25          4.65
   0   5  16        186.01         190.01         19.58
  -2   6  16        165.74         165.37         21.19
  -1   6  16          2.18          -1.50          3.00
