# Supplementary material for: Improving Polymeric Structures with Hirshfeld Atom Refinement: A Study on MOFs and COFs
Source: ACS Mater Au. 2025 Jul 31;5(5):767–71. doi: 10.1021/acsmaterialsau.5c00076 (PMC12426777; doi:10.1021/acsmaterialsau.5c00076)
Supplement: Supplementary file 1 [file mg5c00076_si_001.zip › CIFs/SZ7-125K_XHARPy-HAR.cif]

data_xharpy

_audit_creation_method             'XHARPY 0.2.0'
_chemical_name_systematic          ?
_chemical_name_common              ?
_chemical_melting_point            ?
_chemical_formula_moiety           '2(C6 H7 Br0.5 Cu0.5 N1.5 O0.5 S0.5)'
_chemical_formula_sum              'C12 H14 Br Cu N3 O S'
_chemical_formula_weight           391.77

loop_
 _atom_type_symbol
 _atom_type_description
 _atom_type_scat_dispersion_real
 _atom_type_scat_dispersion_imag
 _atom_type_scat_source
 'C' 'C' 0.0181 0.0091 'HAR in XHARPy 0.2.0'
 'H' 'H' 0.0000 0.0000 'HAR in XHARPy 0.2.0'
 'N' 'N' 0.0311 0.0180 'HAR in XHARPy 0.2.0'
 'O' 'O' 0.0492 0.0322 'HAR in XHARPy 0.2.0'
 'S' 'S' 0.3331 0.5567 'HAR in XHARPy 0.2.0'
 'Cu' 'Cu' -1.9646 0.5888 'HAR in XHARPy 0.2.0'
 'Br' 'Br' -0.6763 1.2805 'HAR in XHARPy 0.2.0'

_space_group_crystal_system        'orthorhombic'
_space_group_IT_number             29
_space_group_name_H-M_alt          'P c a 21'
_space_group_name_Hall             'P 2c -2ac'

loop_
 _space_group_symop_operation_xyz
 'x, y, z'
 '-x, -y, z+1/2'
 '-x+1/2, y, z+1/2'
 'x+1/2, -y, z'

_cell_length_a                     11.69284(15)
_cell_length_b                     7.32217(10)
_cell_length_c                     33.7855(4)
_cell_angle_alpha                  90
_cell_angle_beta                   90
_cell_angle_gamma                  90
_cell_volume                       2892.61(7)
_cell_formula_units_Z              8
_cell_measurement_temperature      125.06(10)
_cell_measurement_reflns_used      9372
_cell_measurement_theta_min        5.261
_cell_measurement_theta_max        72.805

_exptl_absorpt_coefficient_mu      6.679
_exptl_absorpt_correction_T_max    1.000
_exptl_absorpt_correction_T_min    0.190
_exptl_absorpt_correction_type     gaussian
_exptl_absorpt_process_details
;
CrysAlisPro 1.171.43.104a (Rigaku Oxford Diffraction, 2023)
Numerical absorption correction based on gaussian integration over
a multifaceted crystal model
Empirical absorption correction using spherical harmonics,
implemented in SCALE3 ABSPACK scaling algorithm.
;
_exptl_absorpt_special_details     ?
_exptl_crystal_colour              'dark green'
_exptl_crystal_density_diffrn      1.799
_exptl_crystal_density_meas        ?
_exptl_crystal_density_method      ?
_exptl_crystal_description         block
_exptl_crystal_F_000               1560
loop_
  _exptl_crystal_face_index_h
  _exptl_crystal_face_index_k
  _exptl_crystal_face_index_l
  _exptl_crystal_face_perp_dist
 0 -2 -19 0.0404
 0 2 19 0.0550
 -7 -1 -5 0.1701
 3 -2 -17 0.1407
 6 2 12 0.2073
 -8 0 2 0.1837
 0 -4 10 0.0062
 -2 1 -20 0.0778
 2 0 21 0.0958
 0 0 22 0.0371
 -2 -2 19 0.0710
 0 0 -22 0.0427
 -1 -1 -22 0.0446
 0 3 19 0.0550
 -7 0 -9 0.1690
 6 -2 -8 0.2148
 0 4 10 0.0703
 3 -3 11 0.1008
 4 -2 16 0.1243
 0 -5 -8 0.0364
 0 4 -12 0.0831
 -1 1 -21 0.0593

_exptl_crystal_size_max            0.45
_exptl_crystal_size_mid            0.11
_exptl_crystal_size_min            0.08
loop_
  _exptl_oxdiff_crystal_face_indexfrac_h
  _exptl_oxdiff_crystal_face_indexfrac_k
  _exptl_oxdiff_crystal_face_indexfrac_l
  _exptl_oxdiff_crystal_face_x
  _exptl_oxdiff_crystal_face_y
  _exptl_oxdiff_crystal_face_z
 -0.2335 -2.2726 -19.2562 0.2894 -0.1386 0.9471
 0.4161 2.2736 19.2284 -0.2687 0.1288 -0.9546
 -7.3027 -0.7485 -4.9012 -0.7289 0.3467 0.5904
 3.4524 -1.9573 -17.3129 0.6660 -0.3178 0.6749
 5.9915 1.5021 11.5631 0.4745 -0.2253 -0.8509
 -7.5467 0.0918 2.2846 -0.8735 0.4159 0.2529
 0.2343 -4.1922 10.2997 0.4300 0.9028 0.0090
 -2.0668 1.3783 -20.1209 -0.3014 -0.6341 0.7121
 2.4003 -0.2915 20.7660 0.2216 0.4669 -0.8561
 -0.0090 0.1488 21.9177 -0.1025 0.5472 -0.8307
 -2.3328 -1.6703 19.3774 -0.1632 0.8759 -0.4541
 -0.0462 -0.4138 -21.8307 0.1239 -0.5014 0.8555
 -0.5224 -0.7970 -22.1468 0.1118 -0.4271 0.9260
 -0.1408 2.8076 18.5751 -0.3858 0.0568 -0.9560
 -7.0151 -0.1169 -8.7563 -0.7481 0.1350 0.6600
 6.0947 -1.7455 -7.5874 0.9048 -0.2274 0.1706
 -0.0550 3.8930 9.7872 -0.4566 -0.3433 -0.7370
 3.2633 -3.0080 11.2736 0.6440 0.5967 -0.2805
 4.2084 -2.0335 16.4345 0.6277 0.5341 -0.6101
 0.3368 -4.8997 -7.9997 0.5881 0.5312 0.7544
 -0.3520 4.0981 -12.1668 -0.4261 -0.9310 0.0750
 -1.1633 1.1656 -20.7274 -0.1741 -0.6614 0.7137

_exptl_transmission_factor_max     ?
_exptl_transmission_factor_min     ?

_diffrn_reflns_av_R_equivalents    0.0236
_diffrn_reflns_av_unetI/netI       0.0260
_diffrn_reflns_Laue_measured_fraction_full  0.9955
_diffrn_reflns_Laue_measured_fraction_max  0.9833
_diffrn_reflns_limit_h_max         14
_diffrn_reflns_limit_h_min         -14
_diffrn_reflns_limit_k_max         8
_diffrn_reflns_limit_k_min         -8
_diffrn_reflns_limit_l_max         39
_diffrn_reflns_limit_l_min         -41
_diffrn_reflns_number              12063
_diffrn_reflns_point_group_measured_fraction_full  0.7772
_diffrn_reflns_point_group_measured_fraction_max  0.7621
_diffrn_reflns_theta_full          67.6840
_diffrn_reflns_theta_max           72.95
_diffrn_reflns_theta_min           5.24
_diffrn_ambient_temperature        125.15
_diffrn_detector_area_resol_mean   10.0000
_diffrn_detector_type              HyPix
_diffrn_measured_fraction_theta_full  0.9955
_diffrn_measured_fraction_theta_max  0.9833
_diffrn_measurement_details
;
List of Runs (angles in degrees, time in seconds):

  # Type    Start    End  Width  t~exp~   \w     \q     \k     \f   Frames
--------------------------------------------------------------------------
  1  \w   -129.00 -88.00   0.50    0.32    --  -54.00 -95.00 -87.00   82
  2  \w   -142.00-103.00   0.50    0.32    --  -54.00 -83.00 165.00   78
  3  \w     -2.00  50.00   0.50    0.32    --   55.96 -95.00 -87.00  104
  4  \w     71.00  99.00   0.50    0.32    --   55.96 -95.00 -87.00   56
  5  \w     30.00 103.00   0.50    1.20    --  111.93 -83.00 165.00  146
  6  \w     74.00 105.00   0.50    1.20    --  111.93  49.00 162.00   62
  7  \w    152.00 178.00   0.50    1.20    --  111.93  49.00 162.00   52
  8  \w     47.00 102.00   0.50    1.20    --  111.93 -95.00 -87.00  110
  9  \w    -93.00 -41.00   0.50    0.08    --    0.00-178.00  90.00  104
 10  \w    -87.00 -60.00   0.50    0.08    --    0.00-178.00 -30.00   54
 11  \w      8.00  33.00   0.50    0.08    --    0.00 -99.00   0.00   50
 12  \w    -86.00 -47.00   0.50    0.32    --  -54.00 125.00  30.00   78
 13  \w     94.00 122.00   0.50    0.32    --   55.96 125.00 -30.00   56
 14  \w    103.00 139.00   0.50    0.32    --   55.96  49.00 162.00   72
 15  \w     16.00  97.00   0.50    0.32    --   55.96  49.00 162.00  162
 16  \w     69.00 168.00   0.50    1.20    --  111.93  77.00 -30.00  198
 17  \w    110.00 136.00   0.50    1.20    --  111.93  95.00  22.00   52
 18  \w     79.00 145.00   0.50    1.20    --  111.93  61.00   0.00  132
 19  \w    153.00 178.00   0.50    1.20    --  111.93  61.00   0.00   50
 20  \w     24.00  93.00   0.50    1.20    --  111.93 -94.00  60.00  138
 21  \w     31.00 102.00   0.50    1.20    --  111.93-111.00-120.00  142
 22  \w     34.00 105.00   0.50    1.20    --  111.93 -94.00   0.00  142
;
_diffrn_measurement_device         'four-circle diffractometer'
_diffrn_measurement_device_type    'SuperNova, Dual, Cu at home/near, HyPix'
_diffrn_measurement_method         '\w scans'
_diffrn_radiation_type             'Cu K\a'
_diffrn_radiation_wavelength       1.54184

_reflns_number_total               4393
_reflns_number_gt                  4356
_reflns_threshold_expression       'I > 2\s(I)'
_reflns_Friedel_coverage           0.522
_reflns_Friedel_fraction_max       0.533
_reflns_Friedel_fraction_full      0.55
_reflns_special_details            
;
 _reflns_Friedel_fraction is defined as the number of unique
Friedel pairs measured divided by the number that would be
possible theoretically, ignoring centric projections and
systematic absences.
;

_computing_data_collection         ?
_computing_cell_refinement         'CrysAlisPro 1.171.43.104a (Rigaku OD, 2023)'
_computing_data_reduction          'CrysAlisPro 1.171.43.104a (Rigaku OD, 2023)'
_computing_structure_solution      'SHELXS  (Sheldrick, 2008)'
_computing_structure_refinement    'xHARPY 0.2.0'
_computing_molecular_graphics      ?
_computing_publication_material    'xHARPY 0.2.0'

_atom_sites_solution_hydrogens     difmap

_refine_special_details            
;
  - Structure optimisation was done using derivatives
    calculated with the python package JAX and
    BFGS minimisation in scipy.optimize.minimize
  - Frozen core density was integrated separately on a spherical
    grid and added to the partitioned valence density
  - Core density was always fully assigned to the respective atom
  - Refinement was done using structure factors
    derived from theoretically calculated densities
  - Density calculation was done with ASE/GPAW using the
    following settings
      xc: PBE
      txt: xharpy_output/gpaw.txt
      mode: fd
      h: 0.15
      gridinterpolation: 4
      symm_equiv: once
      convergence:
         density: 1e-07
      kpts:
         size: (1, 1, 1)
         gamma: True
      symmetry:
         symmorphic: False
      nbands: -2
      save_file: xharpy_output/gpaw_result.gpw
  - Afterwards density was interpolated on a rectangular grid and partitioned
    according to the Hirshfeld scheme, using GPAWs build-in routines.
  - Atomic form factors were calculated using FFT from the numpy package
;
_refine_ls_structure_factor_coef   Fsqd
_refine_ls_matrix_type             'full'
_refine_ls_weighting_scheme        sigma
_refine_ls_weighting_details       'w=1/[\s^2^(Fo^2^)]'
_refine_ls_hydrogen_treatment      refall
_refine_ls_extinction_coef         .
_refine_ls_extinction_method       none
_refine_ls_number_reflns           4393
_refine_ls_number_parameters       455
_refine_ls_number_restraints       0
_refine_ls_R_factor_all            0.016899999231100082
_refine_ls_R_factor_gt             0.016699999570846558
_refine_ls_wR_factor_ref           0.033900000154972076
_refine_ls_wR_factor_gt            0.033900000154972076
_refine_ls_goodness_of_fit_ref     1.334
_refine_ls_shift/su_max            0.0
_refine_ls_shift/su_mean           0.0

loop_
 _atom_site_label
 _atom_site_type_symbol
 _atom_site_fract_x
 _atom_site_fract_y
 _atom_site_fract_z
 _atom_site_U_iso_or_equiv
 _atom_site_adp_type
 _atom_site_occupancy
 _atom_site_site_symmetry_order
Br1B Br 0.314956(17) 1.04835(3) 0.3647969961166382 0.02534(5) Uani 1.0 1
Cu1A Cu 0.66893(2) 0.91019(4) 0.7067009806632996 0.01452(6) Uani 1.0 1
Cu1B Cu 0.56382(2) 0.42201(4) 0.513221025466919 0.01528(6) Uani 1.0 1
S1B S 0.93679(4) 0.37224(7) 0.5666300058364868 0.02135(10) Uani 1.0 1
S1A S 0.29486(4) 0.88626(7) 0.6528850197792053 0.02035(9) Uani 1.0 1
O1A O 0.63099(12) 1.1034(2) 0.7428569793701172 0.0210(3) Uani 1.0 1
N2A N 0.70407(14) 0.6710(2) 0.6759020090103149 0.0181(3) Uani 1.0 1
N3B N 0.42730(14) 0.3656(2) 0.482248991727829 0.0173(3) Uani 1.0 1
C12A C 0.42427(17) 0.9087(3) 0.6701419949531555 0.0172(4) Uani 1.0 1
N1A N 0.51664(15) 0.9265(3) 0.6826339960098267 0.0218(4) Uani 1.0 1
C3B C 0.35886(17) 0.7479(3) 0.41679200530052185 0.0193(4) Uani 1.0 1
H3B H 0.274(3) 0.703(5) 0.4096899926662445 0.035(8) Uiso 1.0 1
C1A C 0.69947(17) 1.1805(3) 0.7680990099906921 0.0175(4) Uani 1.0 1
C5B C 0.51706(18) 0.9549(3) 0.4066779911518097 0.0217(4) Uani 1.0 1
H5B H 0.549(3) 1.078(5) 0.3931190073490143 0.031(8) Uiso 1.0 1
C2A C 0.81299(16) 1.1212(3) 0.7760469913482666 0.0181(4) Uani 1.0 1
C11A C 0.67916(19) 0.6701(3) 0.633059024810791 0.0265(5) Uani 1.0 1
H11D H 0.723(3) 0.778(5) 0.6194109916687012 0.033(8) Uiso 1.0 1
H11E H 0.591(3) 0.694(5) 0.6282249689102173 0.032(7) Uiso 1.0 1
H11F H 0.696(4) 0.529(6) 0.6196190118789673 0.050(11) Uiso 1.0 1
O1B O 0.60669(12) 0.6141(2) 0.47723498940467834 0.0212(3) Uani 1.0 1
C3A C 0.88228(17) 1.2162(3) 0.803534984588623 0.0217(4) Uani 1.0 1
H3A H 0.965(3) 1.155(5) 0.8098139762878418 0.028(7) Uiso 1.0 1
C4A C 0.83923(18) 1.3645(3) 0.8236889839172363 0.0226(4) Uani 1.0 1
C7B C 0.37739(16) 0.4737(3) 0.45760101079940796 0.0181(4) Uani 1.0 1
H7B H 0.289(3) 0.440(5) 0.44734498858451843 0.026(8) Uiso 1.0 1
Br1A Br 0.929180(19) 1.48518(4) 0.862542986869812 0.03265(6) Uani 1.0 1
C1B C 0.53988(17) 0.6978(3) 0.4523940086364746 0.0181(4) Uani 1.0 1
N1B N 0.71556(15) 0.4313(3) 0.5375869870185852 0.0238(4) Uani 1.0 1
C4B C 0.40364(18) 0.9036(3) 0.3992759883403778 0.0195(4) Uani 1.0 1
C12B C 0.80817(17) 0.4044(3) 0.5493729710578918 0.0170(4) Uani 1.0 1
C9A C 0.82803(17) 0.6360(3) 0.6819459795951843 0.0195(4) Uani 1.0 1
H9AA H 0.875(3) 0.727(5) 0.6608399748802185 0.033(8) Uiso 1.0 1
H9AB H 0.853(3) 0.500(5) 0.6728259921073914 0.036(9) Uiso 1.0 1
C2B C 0.42561(17) 0.6432(3) 0.44318899512290955 0.0174(4) Uani 1.0 1
N2B N 0.52544(14) 0.1836(2) 0.5433080196380615 0.0178(3) Uani 1.0 1
C6A C 0.65858(17) 1.3317(3) 0.790332019329071 0.0225(4) Uani 1.0 1
H6A H 0.568(3) 1.363(5) 0.7847719788551331 0.037(8) Uiso 1.0 1
C5A C 0.72629(19) 1.4215(3) 0.8175719976425171 0.0242(4) Uani 1.0 1
H5A H 0.686(3) 1.526(4) 0.8368380069732666 0.025(7) Uiso 1.0 1
C10A C 0.63366(20) 0.5292(3) 0.6952090263366699 0.0298(5) Uani 1.0 1
H10D H 0.546(3) 0.566(5) 0.6836850047111511 0.045(10) Uiso 1.0 1
H10E H 0.642(4) 0.546(6) 0.7292479872703552 0.043(10) Uiso 1.0 1
H10F H 0.653(3) 0.395(6) 0.6850000023841858 0.048(10) Uiso 1.0 1
C11B C 0.54715(19) 0.1815(3) 0.5863080024719238 0.0254(4) Uani 1.0 1
H11A H 0.495(3) 0.289(6) 0.600767970085144 0.045(9) Uiso 1.0 1
H11B H 0.641(3) 0.210(5) 0.5919280052185059 0.037(9) Uiso 1.0 1
H11C H 0.518(3) 0.050(6) 0.5976840257644653 0.043(9) Uiso 1.0 1
C9B C 0.40185(17) 0.1522(3) 0.53609699010849 0.0201(4) Uani 1.0 1
H9BA H 0.357(3) 0.248(5) 0.555670976638794 0.030(7) Uiso 1.0 1
H9BB H 0.380(3) 0.012(5) 0.5427240133285522 0.030(8) Uiso 1.0 1
C10B C 0.59624(20) 0.0410(3) 0.5244759917259216 0.0303(5) Uani 1.0 1
H10A H 0.685(3) 0.056(5) 0.529774010181427 0.042(9) Uiso 1.0 1
H10B H 0.582(3) 0.022(6) 0.4946190118789673 0.047(10) Uiso 1.0 1
H10C H 0.575(4) -0.097(6) 0.5368199944496155 0.048(11) Uiso 1.0 1
C6B C 0.58290(18) 0.8541(3) 0.4323599934577942 0.0214(4) Uani 1.0 1
H6B H 0.667(3) 0.901(5) 0.4357619881629944 0.035(8) Uiso 1.0 1
N3A N 0.80618(14) 0.8467(2) 0.7364069819450378 0.0168(3) Uani 1.0 1
C7A C 0.85938(16) 0.9541(3) 0.7604280114173889 0.0177(4) Uani 1.0 1
H7A H 0.944(3) 0.911(5) 0.7702450156211853 0.026(7) Uiso 1.0 1
C8B C 0.37040(17) 0.1947(3) 0.49337899684906006 0.0203(4) Uani 1.0 1
H8BA H 0.402(3) 0.084(5) 0.47452598810195923 0.038(9) Uiso 1.0 1
H8BB H 0.275(3) 0.211(4) 0.490913987159729 0.025(7) Uiso 1.0 1
C8A C 0.86080(17) 0.6752(3) 0.7246040105819702 0.0217(4) Uani 1.0 1
H8AA H 0.829(3) 0.565(5) 0.7444339990615845 0.033(8) Uiso 1.0 1
H8AB H 0.947(3) 0.685(5) 0.7262899875640869 0.046(9) Uiso 1.0 1

loop_
 _atom_site_aniso_label
 _atom_site_aniso_U_11
 _atom_site_aniso_U_22
 _atom_site_aniso_U_33
 _atom_site_aniso_U_23
 _atom_site_aniso_U_13
 _atom_site_aniso_U_12
Br1B 0.02049(9) 0.03107(11) 0.02446(9) 0.00485(10) -0.00381(9) 0.00387(8)
Cu1A 0.01073(13) 0.01742(14) 0.01540(12) -0.00155(11) -0.00138(10) 0.00203(10)
Cu1B 0.01061(13) 0.01970(14) 0.01554(12) -0.00014(11) -0.00165(9) -0.00226(9)
S1B 0.0142(2) 0.0233(2) 0.0265(2) 0.00890(19) -0.00518(16) -0.00167(17)
S1A 0.0136(2) 0.0222(2) 0.0252(2) -0.00633(18) -0.00430(17) 0.00127(17)
O1A 0.0157(7) 0.0268(8) 0.0206(7) -0.0073(5) -0.0022(5) 0.0045(6)
N2A 0.0146(8) 0.0163(8) 0.0235(8) -0.0028(7) -0.0013(6) -0.0007(6)
N3B 0.0117(7) 0.0219(9) 0.0184(8) -0.0024(6) -0.0011(5) -0.0028(6)
C12A 0.0133(9) 0.0182(10) 0.0201(9) -0.0030(7) -0.0030(7) 0.0024(7)
N1A 0.0124(8) 0.0287(10) 0.0242(8) -0.0047(7) -0.0039(6) 0.0036(7)
C3B 0.0144(9) 0.0259(11) 0.0175(9) 0.0005(8) -0.0019(7) -0.0017(8)
C1A 0.0142(9) 0.0235(10) 0.0149(8) -0.0044(7) 0.0002(7) 0.0005(7)
C5B 0.0188(10) 0.0264(11) 0.0199(9) 0.0022(8) -0.0008(7) -0.0022(8)
C2A 0.0124(9) 0.0266(11) 0.0154(9) -0.0040(7) -0.0005(6) 0.0003(7)
C11A 0.0247(11) 0.0292(12) 0.0256(10) -0.0111(9) -0.0058(8) 0.0013(9)
O1B 0.0128(7) 0.0305(8) 0.0203(7) 0.0045(6) -0.0020(5) -0.0037(5)
C3A 0.0161(9) 0.0301(11) 0.0190(9) -0.0056(8) -0.0015(7) -0.0026(8)
C4A 0.0214(10) 0.0262(11) 0.0201(9) -0.0055(8) 0.0002(7) -0.0047(8)
C7B 0.0122(8) 0.0246(11) 0.0175(9) -0.0008(8) -0.0027(6) -0.0016(7)
Br1A 0.02862(11) 0.03944(14) 0.02990(12) -0.01495(11) -0.00213(10) -0.01035(9)
C1B 0.0114(9) 0.0271(11) 0.0158(8) 0.0008(7) -0.0010(7) -0.0025(7)
N1B 0.0135(9) 0.0314(10) 0.0265(9) 0.0069(7) -0.0055(7) -0.0047(7)
C4B 0.0171(9) 0.0260(11) 0.0153(9) -0.0002(7) -0.0014(7) 0.0012(8)
C12B 0.0123(9) 0.0197(9) 0.0191(9) 0.0017(7) -0.0024(7) -0.0036(7)
C9A 0.0151(9) 0.0182(10) 0.0251(10) -0.0053(8) 0.0000(7) 0.0014(7)
C2B 0.0129(9) 0.0227(11) 0.0166(9) -0.0023(7) -0.0007(6) -0.0001(8)
N2B 0.0138(7) 0.0153(8) 0.0244(8) 0.0005(6) -0.0028(6) -0.0002(6)
C6A 0.0188(10) 0.0280(12) 0.0208(10) -0.0073(8) 0.0011(7) 0.0036(8)
C5A 0.0229(11) 0.0280(12) 0.0216(9) -0.0086(8) 0.0009(8) -0.0014(8)
C10A 0.0189(10) 0.0200(12) 0.0505(15) 0.0057(9) 0.0003(9) -0.0023(8)
C11B 0.0224(10) 0.0282(12) 0.0257(10) 0.0089(9) -0.0045(8) -0.0046(8)
C9B 0.0157(9) 0.0159(10) 0.0286(11) 0.0020(8) -0.0014(7) -0.0029(7)
C10B 0.0190(10) 0.0223(12) 0.0496(15) -0.0101(10) -0.0041(9) 0.0044(8)
C6B 0.0150(9) 0.0293(13) 0.0200(10) 0.0030(8) -0.0016(7) -0.0036(8)
N3A 0.0125(7) 0.0221(9) 0.0157(7) -0.0010(6) -0.0008(5) 0.0022(6)
C7A 0.0110(8) 0.0249(10) 0.0173(8) -0.0022(7) -0.0012(6) 0.0020(7)
C8B 0.0144(9) 0.0205(10) 0.0261(10) -0.0034(8) -0.0046(7) -0.0034(7)
C8A 0.0146(9) 0.0240(11) 0.0263(10) -0.0026(8) -0.0033(7) 0.0051(8)


_geom_special_details              
;
All esds are estimated using the full variance-covariance matrix.
Correlations between cell parameters are taken into account in the
calculation of derivatives used for the error propagation to the esds
of U(iso), distances and angles. Otherwise, the esds of the cell
parameters are assumed to be independent.
;

loop_
 _geom_bond_atom_site_label_1
 _geom_bond_atom_site_label_2
 _geom_bond_distance
 _geom_bond_site_symmetry_2
Br1B C4B 1.886(2) .
Cu1A S1A 2.7740(6) 4_575
Cu1A O1A 1.9214(15) .
Cu1A N2A 2.0784(18) .
Cu1A N1A 1.9613(17) .
Cu1A N3A 1.9491(16) .
Cu1B S1B 2.7806(6) 4_465
Cu1B N3B 1.9529(16) .
Cu1B O1B 1.9255(15) .
Cu1B N1B 1.9571(18) .
Cu1B N2B 2.0694(18) .
S1B C12B 1.6302(20) .
S1A C12A 1.6300(20) .
O1A C1A 1.299(3) .
N2A C11A 1.476(3) .
N2A C9A 1.486(2) .
N2A C10A 1.477(3) .
N3B C7B 1.289(3) .
N3B C8B 1.466(3) .
C12A N1A 1.167(3) .
C3B H3B 1.07(3) .
C3B C4B 1.387(3) .
C3B C2B 1.411(3) .
C1A C2A 1.422(3) .
C1A C6A 1.421(3) .
C5B H5B 1.08(3) .
C5B C4B 1.401(3) .
C5B C6B 1.375(3) .
C2A C3A 1.415(3) .
C2A C7A 1.438(3) .
C11A H11D 1.05(3) .
C11A H11E 1.05(3) .
C11A H11F 1.15(5) .
O1B C1B 1.300(3) .
C3A H3A 1.09(3) .
C3A C4A 1.377(3) .
C4A Br1A 1.900(2) .
C4A C5A 1.400(3) .
C7B H7B 1.11(3) .
C7B C2B 1.448(3) .
C1B C2B 1.429(3) .
C1B C6B 1.422(3) .
N1B C12B 1.170(3) .
C9A H9AA 1.12(3) .
C9A H9AB 1.08(4) .
C9A C8A 1.519(3) .
N2B C11B 1.475(3) .
N2B C9B 1.483(2) .
N2B C10B 1.477(3) .
C6A H6A 1.10(3) .
C6A C5A 1.381(3) .
C5A H5A 1.11(3) .
C10A H10D 1.13(4) .
C10A H10E 1.16(4) .
C10A H10F 1.07(4) .
C11B H11A 1.11(4) .
C11B H11B 1.13(4) .
C11B H11C 1.09(4) .
C9B H9BA 1.10(3) .
C9B H9BB 1.08(3) .
C9B C8B 1.521(3) .
C10B H10A 1.06(4) .
C10B H10B 1.03(4) .
C10B H10C 1.12(4) .
C6B H6B 1.04(3) .
N3A C7A 1.290(3) .
N3A C8A 1.464(3) .
C7A H7A 1.09(3) .
C8B H8BA 1.09(4) .
C8B H8BB 1.13(3) .
C8A H8AA 1.12(4) .
C8A H8AB 1.01(4) .

loop_
 _geom_angle_atom_site_label_1
 _geom_angle_atom_site_label_2
 _geom_angle_atom_site_label_3
 _geom_angle
 _geom_angle_site_symmetry_1
 _geom_angle_site_symmetry_3
O1A Cu1A S1A 98.26(5) . 4_575
O1A Cu1A N2A 169.95(7) . .
O1A Cu1A N1A 90.52(7) . .
O1A Cu1A N3A 92.20(7) . .
N2A Cu1A S1A 91.13(5) . 4_575
N1A Cu1A S1A 100.22(6) . 4_575
N1A Cu1A N2A 91.33(7) . .
N3A Cu1A S1A 91.64(5) . 4_575
N3A Cu1A N2A 83.91(7) . .
N3A Cu1A N1A 167.31(8) . .
N3B Cu1B S1B 91.47(5) . 4_465
N3B Cu1B N1B 166.85(8) . .
N3B Cu1B N2B 84.69(7) . .
O1B Cu1B S1B 98.80(5) . 4_465
O1B Cu1B N3B 91.66(7) . .
O1B Cu1B N1B 90.24(7) . .
O1B Cu1B N2B 169.36(7) . .
N1B Cu1B S1B 101.09(6) . 4_465
N1B Cu1B N2B 91.11(7) . .
N2B Cu1B S1B 91.29(5) . 4_465
C12B S1B Cu1B 100.51(7) . 4_565
C12A S1A Cu1A 101.78(7) . 4_475
C1A O1A Cu1A 126.51(13) . .
C11A N2A Cu1A 117.08(14) . .
C11A N2A C9A 109.06(17) . .
C11A N2A C10A 108.67(18) . .
C9A N2A Cu1A 105.61(12) . .
C10A N2A Cu1A 105.14(14) . .
C10A N2A C9A 111.23(17) . .
C7B N3B Cu1B 125.91(15) . .
C7B N3B C8B 118.97(17) . .
C8B N3B Cu1B 114.46(13) . .
N1A C12A S1A 179.31(19) . .
C12A N1A Cu1A 169.60(19) . .
C4B C3B H3B 120(2) . .
C4B C3B C2B 120.48(18) . .
C2B C3B H3B 119(2) . .
O1A C1A C2A 124.54(19) . .
O1A C1A C6A 118.56(18) . .
C6A C1A C2A 116.88(18) . .
C4B C5B H5B 119(2) . .
C6B C5B H5B 121(2) . .
C6B C5B C4B 119.9(2) . .
C1A C2A C7A 122.84(18) . .
C3A C2A C1A 120.55(19) . .
C3A C2A C7A 116.28(18) . .
N2A C11A H11D 109(2) . .
N2A C11A H11E 110(2) . .
N2A C11A H11F 111(2) . .
H11D C11A H11E 106(2) . .
H11D C11A H11F 115(3) . .
H11E C11A H11F 105(3) . .
C1B O1B Cu1B 126.54(13) . .
C2A C3A H3A 116(2) . .
C4A C3A C2A 120.19(19) . .
C4A C3A H3A 124(2) . .
C3A C4A Br1A 120.40(16) . .
C3A C4A C5A 120.45(19) . .
C5A C4A Br1A 119.03(17) . .
N3B C7B H7B 119(2) . .
N3B C7B C2B 124.58(18) . .
C2B C7B H7B 117(2) . .
O1B C1B C2B 124.79(19) . .
O1B C1B C6B 118.30(18) . .
C6B C1B C2B 116.90(19) . .
C12B N1B Cu1B 167.42(19) . .
C3B C4B Br1B 121.20(16) . .
C3B C4B C5B 120.11(19) . .
C5B C4B Br1B 118.69(17) . .
N1B C12B S1B 178.3(2) . .
N2A C9A H9AA 107(2) . .
N2A C9A H9AB 112(2) . .
N2A C9A C8A 110.12(16) . .
H9AA C9A H9AB 103(2) . .
C8A C9A H9AA 111(2) . .
C8A C9A H9AB 112(2) . .
C3B C2B C7B 117.57(18) . .
C3B C2B C1B 120.18(20) . .
C1B C2B C7B 122.06(19) . .
C11B N2B Cu1B 117.07(14) . .
C11B N2B C9B 109.14(16) . .
C11B N2B C10B 108.71(18) . .
C9B N2B Cu1B 105.15(12) . .
C10B N2B Cu1B 105.27(14) . .
C10B N2B C9B 111.46(17) . .
C1A C6A H6A 113(2) . .
C5A C6A C1A 122.05(19) . .
C5A C6A H6A 125(2) . .
C4A C5A H5A 121(2) . .
C6A C5A C4A 119.8(2) . .
C6A C5A H5A 119(2) . .
N2A C10A H10D 101(2) . .
N2A C10A H10E 108(2) . .
N2A C10A H10F 113(2) . .
H10D C10A H10E 113(3) . .
H10D C10A H10F 108(3) . .
H10E C10A H10F 114(3) . .
N2B C11B H11A 109(2) . .
N2B C11B H11B 109(2) . .
N2B C11B H11C 108(2) . .
H11A C11B H11B 109(3) . .
H11A C11B H11C 107(3) . .
H11B C11B H11C 114(3) . .
N2B C9B H9BA 106(2) . .
N2B C9B H9BB 110(2) . .
N2B C9B C8B 111.07(16) . .
H9BA C9B H9BB 112(2) . .
C8B C9B H9BA 109(2) . .
C8B C9B H9BB 109(2) . .
N2B C10B H10A 114(2) . .
N2B C10B H10B 115(2) . .
N2B C10B H10C 111(2) . .
H10A C10B H10B 110(3) . .
H10A C10B H10C 104(3) . .
H10B C10B H10C 102(3) . .
C5B C6B C1B 122.32(19) . .
C5B C6B H6B 115(2) . .
C1B C6B H6B 123(2) . .
C7A N3A Cu1A 125.13(15) . .
C7A N3A C8A 118.94(16) . .
C8A N3A Cu1A 115.06(12) . .
C2A C7A H7A 119(2) . .
N3A C7A C2A 124.58(17) . .
N3A C7A H7A 117(2) . .
N3B C8B C9B 107.94(16) . .
N3B C8B H8BA 109(2) . .
N3B C8B H8BB 110(2) . .
C9B C8B H8BA 109(2) . .
C9B C8B H8BB 109(1) . .
H8BA C8B H8BB 112(2) . .
C9A C8A H8AA 110(2) . .
C9A C8A H8AB 109(2) . .
N3A C8A C9A 108.08(16) . .
N3A C8A H8AA 108(2) . .
N3A C8A H8AB 111(2) . .
H8AA C8A H8AB 110(3) . .

_refine_diff_density_max           0.3427
_refine_diff_density_min          -0.4518
_refine_diff_density_rms           0.0407

loop_
 _refln_index_h
 _refln_index_k
 _refln_index_l
 _refln_F_squared_calc
 _refln_F_squared_meas
 _refln_F_squared_sigma
   2   0 -41        174.23         169.13         15.20
   1   1 -41        146.37         148.80          8.13
   2   1 -41        899.22         890.89         24.38
   0   0 -40       5840.58        6072.19        156.44
   2   0 -40        880.96         905.81         26.91
   0   1 -40       1135.30        1181.27         61.42
   1   1 -40        850.60         883.38         22.13
   2   1 -40       1959.08        1992.25         31.40
   3   1 -40       1262.02        1280.81         31.37
   0   2 -40       3386.72        3550.33         68.67
   1   2 -40       2870.67        2960.34         48.02
   2   2 -40        110.08         112.55         11.31
   2   0 -39       2144.40        2165.29         69.71
   4   0 -39       4014.66        3879.57        110.80
   1   1 -39        809.23         823.30         22.73
   2   1 -39       2794.04        2910.18         43.65
   3   1 -39        679.79         659.48         18.27
   4   1 -39        406.27         374.80         21.07
   1   2 -39        260.91         246.93         11.69
   2   2 -39        271.63         278.57         11.50
   3   2 -39       1471.43        1523.33         35.78
   1   3 -39       1226.48        1286.11         26.89
   0   0 -38       6298.23        6634.74        176.93
   2   0 -38       5305.59        5469.39         84.03
   4   0 -38         52.83          58.08          9.64
   6   0 -38       4692.56        4875.90        118.36
   0   1 -38       4504.39        4776.97         95.80
   1   1 -38        642.43         656.88         21.45
   2   1 -38       2971.62        3142.39         48.12
   3   1 -38        358.57         370.49         12.45
   4   1 -38         64.64          64.59          5.31
   5   1 -38        683.18         696.63         24.10
   0   2 -38       3289.80        3426.27         72.45
   1   2 -38       1102.75        1134.91         27.83
   2   2 -38        357.16         364.09         17.02
   3   2 -38       1624.47        1630.77         32.50
   4   2 -38         30.35          37.95          9.18
   0   3 -38        305.57         298.00         24.76
   1   3 -38       1926.31        1906.84         31.29
   2   3 -38        742.60         813.68         24.49
   3   3 -38        253.24         277.37         18.29
   2   0 -37       1202.84        1215.52         30.09
   4   0 -37       3315.44        3424.16         69.58
   6   0 -37       1014.48        1004.74         36.67
   1   1 -37         12.73          21.63          6.87
   2   1 -37       1356.26        1346.89         25.11
   3   1 -37        419.93         410.35         12.39
   4   1 -37        630.78         639.05         16.05
   5   1 -37        529.46         511.58         21.40
   6   1 -37        251.41         273.36         12.20
   1   2 -37       1633.62        1646.69         36.81
   2   2 -37        236.72         213.89         12.28
   3   2 -37       2704.42        2701.00         48.60
   4   2 -37       2086.05        2205.14         39.73
   1   3 -37        488.64         505.87         15.05
   2   3 -37        862.76         879.17         22.34
   3   3 -37       1827.61        1812.92         41.88
   4   3 -37        564.86         518.99         25.26
   1   4 -37        961.13         873.66         35.34
   0   0 -36       6987.18        7326.36        199.13
   2   0 -36         38.10          46.36          8.42
   4   0 -36        354.50         370.49         18.56
   6   0 -36        355.40         367.09         22.40
   0   1 -36         75.28          90.82         12.38
   1   1 -36        398.77         384.01         18.89
   2   1 -36       1513.65        1563.28         28.51
   3   1 -36        137.84         138.68          8.20
   4   1 -36         74.66          78.20          5.48
   5   1 -36        799.58         773.13         15.59
   6   1 -36       1607.42        1647.30         26.45
   7   1 -36         59.01          60.28          6.11
   0   2 -36       1683.71        1753.04         68.90
   1   2 -36       1271.98        1235.85         32.31
   2   2 -36        535.23         553.54         20.85
   3   2 -36       1596.52        1609.85         30.77
   4   2 -36        176.79         183.24         10.54
   5   2 -36         49.35          48.16         12.90
   6   2 -36        113.48         102.64          7.76
   0   3 -36        622.92         668.29         29.15
   1   3 -36        929.29         899.70         24.02
   2   3 -36       1450.73        1489.99         32.94
   3   3 -36        450.94         416.05         15.43
   4   3 -36         29.26          24.33          6.04
   0   4 -36       8513.75        8525.66        205.45
   1   4 -36       1110.89        1141.62         47.89
   3   4 -36        331.89         297.00         19.37
   2   0 -35        238.42         237.12         14.14
   4   0 -35       2113.22        2045.83         51.44
   6   0 -35        243.53         240.42         13.47
   1   1 -35        146.33         155.11         12.57
   2   1 -35       1894.31        1908.34         33.37
   3   1 -35         15.53          16.52          3.76
   4   1 -35          9.15          15.32          4.11
   5   1 -35         45.61          51.77          4.68
   6   1 -35       1969.15        2073.56         32.44
   7   1 -35        241.15         257.94          8.57
   1   2 -35        715.70         699.63         32.02
   2   2 -35        103.93         113.65          8.94
   3   2 -35        281.06         282.28         12.58
   4   2 -35       2300.89        2347.73         38.23
   5   2 -35        373.65         389.42         11.70
   6   2 -35          6.59          15.02          4.10
   7   2 -35        860.93         829.91         21.66
   1   3 -35        822.95         832.31         25.25
   2   3 -35       1926.91        2005.27         41.75
   3   3 -35         24.29          30.24          5.18
   4   3 -35        194.55         175.23         13.32
   5   3 -35        430.23         427.27         15.47
   1   4 -35       1340.14        1389.85         29.24
   2   4 -35        117.77         107.44          8.76
   3   4 -35         95.46          78.81         16.15
   4   4 -35       3675.57        3646.56         95.84
   0   0 -34      16505.37       16815.21        407.68
   2   0 -34       2076.43        2068.66         45.82
   4   0 -34         22.24          32.14          8.83
   6   0 -34       2852.59        2915.59         61.38
   8   0 -34       6336.12        6123.96        146.17
   0   1 -34       3409.98        3431.87         65.34
   1   1 -34        276.52         295.89         21.96
   2   1 -34       7056.19        7303.43         74.25
   3   1 -34        236.35         250.03          8.61
   4   1 -34        411.65         412.55         11.91
   5   1 -34         91.48          99.33          6.11
   6   1 -34       5982.32        6069.89         88.55
   7   1 -34         34.71          35.75          4.53
   8   1 -34        790.77         804.87         15.13
   0   2 -34       4292.90        4186.78        104.19
   1   2 -34         85.63          88.22         10.14
   2   2 -34         35.46          29.94          5.94
   3   2 -34       1122.40        1158.24         23.53
   4   2 -34         44.85          49.57          5.64
   5   2 -34       2433.73        2480.00         38.14
   6   2 -34        461.61         456.41         14.27
   7   2 -34        151.41         163.42          6.74
   0   3 -34        287.00         232.51         25.21
   1   3 -34        492.83         488.55         60.53
   2   3 -34        634.24         636.55         18.15
   3   3 -34       2217.63        2282.34         43.80
   4   3 -34         64.78          72.90          7.09
   5   3 -34       1374.21        1384.04         34.05
   6   3 -34        560.47         535.71         23.75
   0   4 -34       1071.79        1080.24         32.09
   1   4 -34       1143.22        1146.33         23.24
   2   4 -34        684.77         648.36         21.07
   3   4 -34       1064.47        1135.61         41.71
   4   4 -34         85.71          85.81          8.04
   5   4 -34       1181.21        1131.31         37.51
   0   5 -34        978.47         880.97         32.67
   1   5 -34        215.23         202.87         10.58
   2   0 -33        259.08         266.05         15.74
   4   0 -33       9986.47       10228.13        181.65
   6   0 -33       1478.70        1476.47         39.23
   8   0 -33       1363.83        1374.13         43.65
   1   1 -33       1644.66        1647.80         35.87
   2   1 -33      10651.92       10837.34        103.72
   3   1 -33        191.65         182.64          7.72
   4   1 -33       1179.09        1220.23         25.94
   5   1 -33        137.32         135.58          7.30
   6   1 -33       1905.64        1937.28         37.46
   7   1 -33        537.42         536.51         14.00
   8   1 -33        333.37         335.15          9.74
   1   2 -33       1024.85        1042.29         37.92
   2   2 -33        522.87         514.89         17.70
   3   2 -33       2863.08        2874.53         38.79
   4   2 -33       5400.94        5378.47         54.93
   5   2 -33       6413.41        6460.81         73.39
   6   2 -33        159.54         153.70          6.84
   7   2 -33       1056.31        1068.32         17.36
   8   2 -33       1046.08        1076.84         36.65
   1   3 -33       4200.44        4294.22         73.56
   2   3 -33       1956.86        2010.08         42.68
   3   3 -33       1081.37        1087.95         28.25
   4   3 -33        649.99         659.28         20.14
   5   3 -33       1565.23        1545.36         32.12
   6   3 -33        732.08         708.04         21.06
   7   3 -33       2005.63        1960.91         39.11
   1   4 -33        149.81         168.93          9.31
   2   4 -33        678.09         700.33         22.27
   3   4 -33       3424.04        3547.73         98.54
   4   4 -33       1323.53        1341.29         46.89
   5   4 -33       2794.70        2767.19         54.48
   1   5 -33       1256.16        1299.53         39.99
   2   5 -33         82.74          99.33          7.92
   3   5 -33        462.45         438.78         22.06
   0   0 -32      18430.00       18861.23        454.45
   2   0 -32       3148.84        3247.23         63.48
   4   0 -32       1318.56        1339.18         42.65
   6   0 -32       2753.91        2727.84         60.95
   8   0 -32       7208.53        7263.98        119.78
   0   1 -32      12943.60       13197.59        190.23
   1   1 -32        952.81         981.21         21.37
   2   1 -32       5776.84        5848.09         63.35
   3   1 -32        295.60         290.09          9.69
   4   1 -32        198.13         197.46          8.97
   5   1 -32         49.49          50.77          5.20
   6   1 -32       5707.33        5634.21         85.48
   7   1 -32       1066.62        1084.75         24.14
   8   1 -32       2237.16        2288.45         32.82
   9   1 -32        174.56         176.23          8.81
   0   2 -32       7370.29        7446.22        146.44
   1   2 -32       2414.34        2550.90         78.58
   2   2 -32        331.70         344.86         13.09
   3   2 -32        470.25         452.80         12.02
   4   2 -32        894.41         854.14         19.08
   5   2 -32       2252.66        2266.92         37.36
   6   2 -32        919.23         926.33         17.81
   7   2 -32       2126.33        2128.14         32.69
   8   2 -32       3607.13        3533.11         40.70
   0   3 -32       2721.39        2645.02         65.27
   1   3 -32       2853.95        2887.85         56.46
   2   3 -32       2224.31        2259.41         41.02
   3   3 -32       1379.01        1413.58         34.31
   4   3 -32        793.72         805.77         20.54
   5   3 -32       2764.96        2883.14         60.87
   6   3 -32       1496.47        1454.14         29.37
   7   3 -32       2212.03        2176.50         44.79
   0   4 -32       1307.86        1282.61         67.40
   1   4 -32       2996.63        3003.10         47.86
   2   4 -32       1172.40        1213.62         28.51
   3   4 -32        630.09         656.68         19.84
   4   4 -32         35.54          41.25         10.17
   5   4 -32        376.20         366.09         22.13
   6   4 -32       2378.06        2435.35         68.12
   0   5 -32       3884.58        3894.29        106.34
   1   5 -32        626.12         607.41         21.29
   2   5 -32        124.64         107.84          9.13
   3   5 -32       1384.76        1446.23         70.65
   4   5 -32        320.71         326.13         19.23
   2   0 -31       6087.94        6226.70        102.65
   4   0 -31      17300.33       17642.11        295.81
   6   0 -31       2174.84        2114.62         52.13
   8   0 -31       1126.24        1080.24         30.06
   1   1 -31        283.43         292.79         12.66
   2   1 -31       3549.83        3467.72         46.51
   3   1 -31       2356.04        2352.84         30.56
   4   1 -31       7928.85        8015.38         85.56
   5   1 -31        833.13         826.70         17.65
   6   1 -31       3648.27        3580.67         51.61
   7   1 -31       1304.47        1275.40         26.36
   8   1 -31        204.67         203.77          7.41
   9   1 -31        539.18         550.53         13.93
   1   2 -31       1906.77        1939.28         44.35
   2   2 -31       1383.99        1428.80         30.37
   3   2 -31        485.70         467.82         12.46
   4   2 -31       4529.90        4534.24         57.52
   5   2 -31         64.38          68.29          5.50
   6   2 -31        116.04         117.56          6.74
   7   2 -31        628.90         648.56         14.02
   8   2 -31        305.42         289.39          8.31
   9   2 -31       4689.29        4772.66        114.65
   1   3 -31        903.52         941.45         24.26
   2   3 -31       1187.79        1208.01         28.46
   3   3 -31       3651.69        3714.65         66.81
   4   3 -31        116.62         116.66          7.83
   5   3 -31       3087.43        2959.74         51.91
   6   3 -31        360.63         348.66         19.52
   7   3 -31        289.31         283.08         11.12
   8   3 -31         52.05          52.67          5.98
   1   4 -31       1644.63        1631.37         32.74
   2   4 -31       1965.44        2034.61         37.23
   3   4 -31       2537.38        2562.61         47.98
   4   4 -31        149.16         171.63         12.50
   5   4 -31       2208.81        2316.39         70.39
   6   4 -31        308.42         294.49         19.05
   7   4 -31        223.95         193.76         14.13
   1   5 -31        912.92         952.47         29.31
   2   5 -31        287.30         260.05         14.47
   3   5 -31       1791.34        1811.51         42.25
   4   5 -31       3205.77        3198.96        118.30
   1   6 -31        526.89         518.19         16.89
   0   0 -30       3741.92        3556.74         83.41
   2   0 -30        531.11         462.72         40.05
   4   0 -30       1251.80        1246.36         42.09
   6   0 -30        339.31         319.33         18.39
   8   0 -30       1978.42        1856.77         48.42
  10   0 -30        538.53         516.59         21.51
   0   1 -30       4503.85        4486.28         65.72
   1   1 -30       1413.18        1412.98         26.81
   2   1 -30       1571.24        1549.77         24.35
   3   1 -30       1036.81        1016.96         19.51
   4   1 -30        710.08         737.28         17.26
   5   1 -30        899.23         903.20         17.01
   6   1 -30       1702.95        1663.82         28.46
   7   1 -30        791.66         796.66         16.96
   8   1 -30       1143.33        1094.26         22.49
   9   1 -30        195.04         186.55          6.60
   0   2 -30       3126.44        3048.86        117.65
   1   2 -30       3217.42        3330.64         54.83
   2   2 -30        110.54         119.56          8.62
   3   2 -30         75.48          74.60          6.16
   4   2 -30        237.09         226.90          9.15
   5   2 -30        239.50         229.81          8.89
   6   2 -30        608.83         611.62         14.97
   7   2 -30       1447.73        1386.65         22.96
   8   2 -30       1033.42        1046.59         17.88
   9   2 -30       1196.80        1178.57         31.46
   0   3 -30         62.10          64.29         10.69
   1   3 -30       3488.87        3462.31         50.41
   2   3 -30       1357.47        1420.39         27.96
   3   3 -30       1268.00        1296.03         29.53
   4   3 -30        424.52         412.95         13.98
   5   3 -30       1177.09        1183.88         25.53
   6   3 -30       3024.88        3070.49         46.22
   7   3 -30       1984.46        2075.27         38.05
   8   3 -30        161.40         161.31          9.99
   0   4 -30       7891.10        7904.63        147.95
   1   4 -30       1885.27        1880.41         36.72
   2   4 -30        268.83         254.64         12.53
   3   4 -30       1379.32        1354.51         25.96
   4   4 -30       1173.54        1164.05         27.16
   5   4 -30       1771.29        1812.72         60.78
   6   4 -30        104.37          88.52          9.04
   7   4 -30        756.02         701.53         20.31
   0   5 -30        983.40        1052.30         46.12
   1   5 -30       1631.51        1714.28         44.10
   2   5 -30       2129.02        2076.57         49.43
   3   5 -30         23.43          30.74          7.08
   4   5 -30        397.75         378.00         24.09
   6   5 -30       2815.54        2717.62         72.85
   0   6 -30       5218.24        5222.06        131.47
   1   6 -30        156.55         169.73         14.62
   2   6 -30        276.88         264.45         12.51
   3   6 -30        145.87         154.51         13.05
   2   0 -29       1051.67        1030.47         31.46
   4   0 -29       6468.87        6211.38        140.26
   6   0 -29        478.84         464.02         22.84
   8   0 -29         33.15          29.94          7.43
  10   0 -29        676.09         704.94         19.79
   1   1 -29       1278.62        1251.37         27.97
   2   1 -29       2033.19        1986.95         30.16
   3   1 -29        228.97         230.61          9.21
   4   1 -29          4.37          13.92          5.11
   5   1 -29        661.05         659.98         17.44
   6   1 -29       1665.37        1710.08         32.63
   7   1 -29         98.92          93.83          7.47
   8   1 -29       1980.98        2000.57         38.16
   9   1 -29       2222.00        2245.39         33.85
  10   1 -29       1025.36         984.21         19.51
   1   2 -29       1708.18        1714.79         29.64
   2   2 -29        148.76         142.09          7.14
   3   2 -29        210.21         199.67          8.59
   4   2 -29       2851.24        2869.42         38.47
   5   2 -29         87.62          86.72          6.29
   6   2 -29         52.64          64.79          6.17
   7   2 -29       2591.99        2595.96         36.22
   8   2 -29         26.34          29.34          4.09
   9   2 -29        268.78         256.84          7.49
   1   3 -29       1194.54        1174.26         25.56
   2   3 -29       1965.98        2059.85         35.88
   3   3 -29        345.90         336.85         14.74
   4   3 -29        305.29         281.17         11.85
   5   3 -29       1581.73        1543.96         32.23
   6   3 -29       1435.01        1502.20         29.06
   7   3 -29       1537.97        1575.10         28.27
   8   3 -29        211.70         197.16         12.48
   9   3 -29       3379.52        3233.11         60.66
   1   4 -29        737.33         798.76         22.80
   2   4 -29         39.47          33.74          5.92
   3   4 -29       2031.89        2023.00         34.19
   4   4 -29       9930.10       10015.05        124.01
   5   4 -29        572.19         628.14         31.11
   6   4 -29        199.44         185.55         12.75
   7   4 -29        596.06         562.05         24.19
   1   5 -29        758.36         769.02         28.11
   2   5 -29       5135.28        5309.08        178.11
   3   5 -29        921.06         965.99         31.53
   4   5 -29        427.28         392.22         19.02
   5   5 -29        366.32         361.18         16.25
   6   5 -29       1004.52        1039.39         37.19
   1   6 -29        277.54         322.43         21.59
   2   6 -29        190.71         177.94         11.34
   3   6 -29       1100.27        1120.49         28.80
   4   6 -29       4787.97        4768.25        117.24
   0   0 -28       9126.96        8827.06        148.43
   2   0 -28        836.16         818.09         26.57
   4   0 -28        470.95         529.51         56.47
   6   0 -28       1477.53        1465.65         46.78
   8   0 -28       3679.19        3537.91         74.12
  10   0 -28       1295.37        1297.73         30.72
   0   1 -28       1161.13        1128.30         26.84
   1   1 -28        832.51         828.70         23.62
   2   1 -28       2538.07        2462.18         34.40
   3   1 -28         28.72          38.55          6.01
   4   1 -28       2285.05        2282.14         33.07
   5   1 -28         88.62         100.13          7.52
   6   1 -28       2244.46        2261.91         39.62
   7   1 -28        722.31         687.52         18.73
   8   1 -28        399.75         383.41         14.73
   9   1 -28        201.87         216.69          9.02
  10   1 -28       1831.18        1817.12         26.88
   0   2 -28      10784.78       10655.30        145.81
   1   2 -28        737.35         723.46         15.75
   2   2 -28        113.07         115.85          6.71
   3   2 -28        870.69         915.72         19.44
   4   2 -28         35.52          44.86          5.28
   5   2 -28        615.44         628.64         15.03
   6   2 -28        246.61         236.72          9.98
   7   2 -28         14.39          14.82          4.22
   8   2 -28       3711.08        3670.99         51.59
   9   2 -28        249.22         253.44          7.88
  10   2 -28        112.03         120.16          7.73
   0   3 -28        109.20         109.95         13.34
   1   3 -28        286.56         325.33         12.29
   2   3 -28       5115.16        5224.86         68.88
   3   3 -28        350.51         352.77         13.57
   4   3 -28        617.61         615.72         17.57
   5   3 -28        147.71         150.60          9.54
   6   3 -28       5685.42        5719.32         77.56
   7   3 -28        723.06         708.24         17.98
   8   3 -28        659.05         618.42         17.67
   9   3 -28        342.66         333.24         17.66
   0   4 -28       1501.13        1539.35         47.73
   1   4 -28       1047.27        1043.99         24.01
   2   4 -28        196.81         176.94         10.18
   3   4 -28       3140.59        3191.65         47.26
   4   4 -28        128.28         136.18          8.39
   5   4 -28       1221.46        1240.25         36.76
   6   4 -28        664.56         616.52         29.52
   7   4 -28        361.00         369.89         16.41
   8   4 -28       2005.81        2030.11         34.47
   0   5 -28       2459.86        2421.83         83.13
   1   5 -28        602.52         611.01         25.78
   2   5 -28        639.02         648.56         26.70
   3   5 -28       2808.66        2926.00         85.12
   4   5 -28        300.74         283.58         17.51
   5   5 -28       1460.89        1470.46         31.22
   6   5 -28       1512.67        1633.08         52.01
   7   5 -28        522.36         511.88         16.82
   1   6 -28       3107.48        3178.44         92.17
   2   6 -28        500.28         459.01         18.90
   3   6 -28        368.97         408.34         19.39
   4   6 -28        580.74         598.10         26.99
   2   0 -27       5442.67        5314.78        129.27
   4   0 -27      36203.12       35757.15        567.93
   6   0 -27        490.78         452.80         22.49
   8   0 -27        679.13         692.42         26.12
  10   0 -27        451.61         439.49         16.68
   1   1 -27       2295.53        2261.31         53.75
   2   1 -27      20976.35       20816.04        168.40
   3   1 -27        684.27         660.78         14.98
   4   1 -27       2568.09        2628.60         37.06
   5   1 -27        613.09         643.46         21.63
   6   1 -27       3739.98        3680.50         56.33
   7   1 -27       1715.55        1716.09         32.77
   8   1 -27        449.03         461.62         16.55
   9   1 -27       3099.98        3098.73         45.11
  10   1 -27       5422.76        5333.01         65.89
   1   2 -27       1941.05        1947.30         26.16
   2   2 -27        588.29         590.49         16.80
   3   2 -27       2834.95        2782.61         34.31
   4   2 -27      10975.65       10840.55         95.35
   5   2 -27       3417.60        3443.09         48.05
   6   2 -27         41.95          48.66          5.66
   7   2 -27       2993.98        3044.66         42.28
   8   2 -27        561.53         574.07         15.53
   9   2 -27       2012.28        1940.09         35.99
  10   2 -27        124.74         124.37          6.81
   1   3 -27       3517.15        3590.48         45.54
   2   3 -27       4170.57        4147.23         51.62
   3   3 -27        797.90         859.85         26.27
   4   3 -27        287.51         297.70         10.41
   5   3 -27         40.40          52.07          6.93
   6   3 -27        709.18         721.36         19.78
   7   3 -27       3336.38        3374.60         50.48
   8   3 -27        134.12         134.68         11.83
   9   3 -27       4880.72        4979.24        128.58
  10   3 -27        535.13         519.39         22.52
   1   4 -27       1519.73        1570.39         28.52
   2   4 -27        990.80         970.29         23.28
   3   4 -27       4069.31        4125.50         48.42
   4   4 -27       1156.35        1186.08         24.54
   5   4 -27       1867.76        1858.28         50.04
   6   4 -27         78.39          74.40          9.84
   7   4 -27       1094.67        1098.56         25.58
   8   4 -27        128.45         131.17          7.94
   9   4 -27       1941.36        1919.56         54.01
   1   5 -27       1404.80        1359.51         29.83
   2   5 -27        725.62         770.43         21.11
   3   5 -27        539.00         552.14         15.44
   4   5 -27       2824.95        2817.55         44.83
   5   5 -27        286.97         299.50         11.68
   6   5 -27        378.27         388.62         23.32
   7   5 -27        730.76         756.41         22.34
   1   6 -27         97.14         116.46         15.29
   2   6 -27       1272.98        1156.74         38.55
   3   6 -27        896.59         891.69         21.91
   4   6 -27         16.66          17.82          4.11
   5   6 -27       1011.83        1040.39         44.40
   0   0 -26      36075.04       37410.75        977.02
   2   0 -26       1062.32        1145.33        107.30
   4   0 -26       2095.46        2108.81         53.84
   6   0 -26         90.30          92.02         15.91
   8   0 -26      17413.90       17205.43        280.30
  10   0 -26        522.27         520.09         19.08
   0   1 -26        323.27         383.81         63.84
   1   1 -26       2007.56        1858.58         97.42
   2   1 -26       8134.58        8277.33        229.57
   3   1 -26       2483.84        2456.47         31.60
   4   1 -26        498.88         506.27         13.49
   5   1 -26       1387.24        1362.52         26.18
   6   1 -26      13286.87       13216.81        159.65
   7   1 -26        988.26        1019.46         24.19
   8   1 -26        543.18         534.31         18.48
   9   1 -26        715.19         726.47         17.77
  10   1 -26        290.53         303.50          9.90
  11   1 -26       1029.90         993.82         23.10
   0   2 -26      20851.01       20873.62        258.72
   1   2 -26       7738.85        7795.99         80.32
   2   2 -26        250.27         262.05         10.25
   3   2 -26        359.72         348.26         10.49
   4   2 -26        894.97         917.52         17.99
   5   2 -26        374.54         369.09         14.61
   6   2 -26        269.08         283.48         11.17
   7   2 -26       7954.99        7791.58         89.16
   8   2 -26       6002.77        6015.02         78.40
   9   2 -26       1126.70        1120.69         24.17
  10   2 -26        534.48         503.27         13.76
   0   3 -26      10950.09       11252.20        145.93
   1   3 -26       2980.29        3044.86         36.89
   2   3 -26       4924.08        4852.77         57.59
   3   3 -26       6172.39        6126.26         65.12
   4   3 -26         32.28          33.85          5.10
   5   3 -26       4109.21        4128.60         51.11
   6   3 -26       2985.62        2907.57         47.90
   7   3 -26       2894.00        2941.62         43.84
   8   3 -26       1652.94        1610.65         32.65
   9   3 -26        611.47         613.02         30.73
  10   3 -26       1838.92        1843.46         38.36
   0   4 -26        253.47         286.48         17.52
   1   4 -26       5271.34        5358.74         60.54
   2   4 -26        719.53         713.85         19.92
   3   4 -26        123.14         137.68          7.87
   4   4 -26       1457.09        1474.46         24.64
   5   4 -26        183.95         183.74         12.40
   6   4 -26        940.03         916.82         25.16
   7   4 -26       4448.99        4574.60         72.17
   8   4 -26       1275.79        1247.06         38.11
   9   4 -26       1746.32        1762.05         37.49
   0   5 -26       1268.58        1233.94         41.51
   1   5 -26        630.83         642.96         20.54
   2   5 -26         49.50          66.39          7.64
   3   5 -26       1557.01        1600.53         29.11
   4   5 -26       1453.06        1410.58         26.34
   5   5 -26       3844.33        3987.51         57.49
   6   5 -26         27.07          46.06         14.49
   7   5 -26        752.81         801.67         23.97
   0   6 -26       1227.54        1374.83         40.05
   1   6 -26        489.07         519.49         15.57
   2   6 -26        141.25         142.09          9.64
   3   6 -26       1233.87        1320.96         26.59
   4   6 -26        462.74         500.87         13.78
   5   6 -26        510.47         528.70         20.66
   6   6 -26        510.95         478.64         22.92
   0   7 -26       3834.11        3832.91         99.12
   1   7 -26         89.93         101.03          7.95
   2   7 -26        249.03         236.92         16.01
   2   0 -25      21477.76       22148.02        793.12
   4   0 -25      11584.92       11449.66        174.54
   6   0 -25       3064.91        3156.21        149.02
   8   0 -25       2238.95        2286.95         70.56
  10   0 -25       3662.27        3767.12         73.33
   1   1 -25        289.83         286.18         38.08
   2   1 -25      12860.99       12700.12        445.21
   3   1 -25       5179.22        5110.21        129.08
   4   1 -25      15342.67       15325.82        129.44
   5   1 -25       1195.71        1168.76         22.06
   6   1 -25        462.18         461.21         25.81
   7   1 -25        397.01         374.70         14.44
   8   1 -25        311.74         323.73         13.00
   9   1 -25       1351.88        1353.70         26.56
  10   1 -25       3969.88        3962.48         53.25
  11   1 -25       1212.55        1238.85         23.30
   1   2 -25       3678.48        3810.28        144.25
   2   2 -25        204.65         231.01         35.45
   3   2 -25       3976.59        3884.98         42.86
   4   2 -25      17753.04       17341.11        136.88
   5   2 -25       2909.87        2865.52         39.69
   6   2 -25       1114.30        1127.50         23.17
   7   2 -25        707.16         699.53         17.36
   8   2 -25        425.41         420.56         14.05
   9   2 -25       5200.62        5260.21         78.55
  10   2 -25        728.40         732.18         17.75
  11   2 -25        661.80         621.93         26.14
   1   3 -25        920.97         915.72         17.01
   2   3 -25       5767.92        5716.22         60.01
   3   3 -25       7220.54        7151.53         64.57
   4   3 -25        623.43         613.42         13.63
   5   3 -25       2319.74        2275.03         34.12
   6   3 -25       1755.68        1726.40         34.87
   7   3 -25       1379.08        1357.81         28.20
   8   3 -25        420.52         410.05         15.14
   9   3 -25       3597.64        3518.39         56.16
  10   3 -25       3584.98        3509.88         65.66
   1   4 -25       1142.32        1141.12         22.25
   2   4 -25       5321.82        5336.21         76.97
   3   4 -25       6239.55        6214.18         62.42
   4   4 -25       4453.01        4413.78         51.50
   5   4 -25       1674.88        1673.63         33.63
   6   4 -25        892.20         923.53         20.63
   7   4 -25        549.61         584.88         22.59
   8   4 -25         64.14          69.19          6.96
   9   4 -25       2328.79        2348.73         40.54
   1   5 -25       2599.70        2637.61         41.89
   2   5 -25         61.21          57.98          6.23
   3   5 -25       1314.18        1358.01         26.87
   4   5 -25      11015.95       11278.23        124.62
   5   5 -25        567.73         523.50         16.64
   6   5 -25       1113.63        1107.18         27.17
   7   5 -25        977.55        1051.90         28.98
   8   5 -25        648.84         648.36         19.49
   1   6 -25        343.87         376.40         12.51
   2   6 -25       2093.89        2146.56         33.06
   3   6 -25       3099.56        3137.88         47.42
   4   6 -25        538.17         556.74         16.71
   5   6 -25       1744.21        1779.37         33.80
   6   6 -25        152.87         155.51          9.53
   1   7 -25        474.13         514.49         18.13
   2   7 -25        621.62         606.91         19.28
   0   0 -24      22501.76       21254.92        612.02
   2   0 -24       6930.06        7305.94        206.03
   4   0 -24        488.17         484.25         43.47
   6   0 -24       9357.96        9481.44        479.65
   8   0 -24       6631.52        6725.66        125.54
  10   0 -24       1715.88        1736.71         54.09
   0   1 -24      11407.09       11122.12        386.11
   1   1 -24        813.92         918.92         64.71
   2   1 -24       8894.66        9392.72        242.31
   3   1 -24        331.33         363.58         31.34
   4   1 -24        952.18         901.60         46.74
   5   1 -24         62.70          63.79          6.00
   6   1 -24       7070.34        6921.82         76.05
   7   1 -24        835.96         833.11         25.87
   8   1 -24       4429.78        4450.23         64.46
   9   1 -24        710.46         698.83         18.47
  10   1 -24       4162.26        4186.18         56.45
  11   1 -24         60.01          66.59          5.58
   0   2 -24      11692.03       11503.33        402.16
   1   2 -24       5389.09        5325.90        172.89
   2   2 -24       2555.79        2677.67        115.82
   3   2 -24       1956.22        1823.23         63.13
   4   2 -24        247.42         250.83          8.88
   5   2 -24       7926.97        7886.71         73.15
   6   2 -24        781.79         780.94         17.49
   7   2 -24       1197.35        1150.03         21.41
   8   2 -24       2419.05        2374.36         39.97
   9   2 -24        567.34         585.48         21.45
  10   2 -24       1104.31        1125.10         24.14
  11   2 -24        242.12         242.52         21.78
   0   3 -24        909.09         921.43         25.84
   1   3 -24       2997.22        2923.90         33.69
   2   3 -24        422.02         426.47         11.41
   3   3 -24         65.66          69.69          5.85
   4   3 -24        518.37         523.50         17.52
   5   3 -24        238.75         212.68          9.84
   6   3 -24        825.49         834.81         18.97
   7   3 -24       4176.35        4232.74         55.07
   8   3 -24        215.72         206.88         10.07
   9   3 -24       1167.21        1093.86         25.07
  10   3 -24        181.70         189.75         15.28
   0   4 -24        889.20         907.21         28.23
   1   4 -24        572.58         577.07         15.77
   2   4 -24       1331.31        1328.77         22.47
   3   4 -24       1228.05        1206.81         22.73
   4   4 -24         52.46          70.49          6.56
   5   4 -24        213.22         232.41         10.70
   6   4 -24       1174.53        1187.78         24.43
   7   4 -24       1666.22        1605.84         40.35
   8   4 -24        724.64         728.87         20.68
   9   4 -24        658.30         714.05         18.21
  10   4 -24        130.48         116.15         11.17
   0   5 -24       6535.62        6844.92        196.24
   1   5 -24       3774.96        3703.74         53.30
   2   5 -24        556.71         550.33         15.50
   3   5 -24        109.24         118.76          8.91
   4   5 -24        904.72         944.16         21.80
   5   5 -24        567.38         597.20         16.52
   6   5 -24        793.80         800.77         24.12
   7   5 -24       2204.93        2180.91         63.99
   8   5 -24       1649.44        1662.62         30.50
   0   6 -24       1473.14        1404.57         33.41
   1   6 -24       2182.48        2214.15         40.12
   2   6 -24       3184.32        3323.63         42.04
   3   6 -24        434.57         438.48         13.31
   4   6 -24        525.65         542.62         15.77
   5   6 -24        202.91         191.15         10.24
   6   6 -24       2613.78        2661.85         53.74
   7   6 -24        892.99         887.38         32.97
   0   7 -24       2134.81        2103.80         46.20
   1   7 -24        923.00         938.25         18.99
   2   7 -24       1246.61        1206.21         26.08
   3   7 -24        588.73         587.78         15.63
   2   0 -23       1265.30        1244.96         73.50
   4   0 -23       4324.72        4134.21        135.31
   6   0 -23       9987.58        9801.16        174.49
   8   0 -23       2586.59        2600.17         70.75
  10   0 -23        171.95         182.84         13.15
  12   0 -23        519.10         513.68         21.23
   1   1 -23       1472.32        1548.66         82.32
   2   1 -23       3325.61        3424.96         96.36
   3   1 -23         77.45          88.22         13.52
   4   1 -23        141.87         126.57         18.92
   5   1 -23        110.52         111.45          7.85
   6   1 -23        433.65         437.78         13.70
   7   1 -23        993.68         966.79         24.33
   8   1 -23        845.48         848.63         26.12
   9   1 -23        666.76         643.36         16.34
  10   1 -23       3136.71        3083.61         45.65
  11   1 -23         44.54          59.28          5.71
   1   2 -23        893.28         864.25         63.17
   2   2 -23       1145.89        1137.32        102.95
   3   2 -23       3281.59        3171.13         84.28
   4   2 -23       3005.93        2781.51        109.82
   5   2 -23       6355.27        6414.45         62.18
   6   2 -23        856.33         869.36         18.23
   7   2 -23       1751.90        1733.31         27.84
   8   2 -23        537.68         496.36         16.01
   9   2 -23          8.80          21.53          6.64
  10   2 -23         98.92          97.13          7.45
  11   2 -23        497.03         479.74         16.56
   1   3 -23       3124.22        3098.93         91.59
   2   3 -23       1786.82        1809.61         47.95
   3   3 -23       4007.86        3983.21         41.78
   4   3 -23       1968.77        1973.53         26.00
   5   3 -23       1785.61        1725.10         25.97
   6   3 -23       2369.75        2383.98         35.96
   7   3 -23        893.51         895.09         20.18
   8   3 -23        298.31         273.16         11.78
   9   3 -23       1616.91        1575.30         28.58
  10   3 -23       2332.23        2187.62         61.40
  11   3 -23        207.57         219.99         14.78
   1   4 -23        608.40         630.84         15.16
   2   4 -23       1092.11        1071.33         20.11
   3   4 -23       2055.39        2047.73         29.42
   4   4 -23      14847.91       14751.96        127.42
   5   4 -23       1255.76        1287.22         24.09
   6   4 -23       1185.46        1178.27         22.50
   7   4 -23       1092.52        1071.03         24.55
   8   4 -23       2239.33        2213.25         42.78
   9   4 -23        253.36         271.36         11.41
  10   4 -23         80.20          76.30          9.25
   1   5 -23         70.59          72.40          7.44
   2   5 -23       7680.70        7670.72        103.02
   3   5 -23       2162.06        2178.20         37.20
   4   5 -23        663.30         644.26         18.08
   5   5 -23       1566.81        1584.51         29.34
   6   5 -23        952.16         943.46         23.20
   7   5 -23          4.40          11.42          5.83
   8   5 -23        860.80         845.13         20.41
   1   6 -23        144.64         128.47          7.50
   2   6 -23       1304.68        1327.97         26.88
   3   6 -23       1123.10        1145.73         22.98
   4   6 -23       6406.54        6297.49         82.93
   5   6 -23        634.23         644.76         16.90
   6   6 -23        898.17         918.52         22.17
   7   6 -23        141.87         183.24         15.13
   1   7 -23       1479.76        1557.48         24.03
   2   7 -23       1216.11        1142.82         22.18
   3   7 -23        657.96         637.25         15.08
   4   7 -23       2517.80        2534.58         71.27
   0   0 -22      12752.05       12323.42        395.87
   2   0 -22        149.97         166.02         25.94
   4   0 -22       2071.80        2101.80         91.37
   6   0 -22        899.64         908.71         26.15
   8   0 -22       2894.01        2800.93         55.07
  10   0 -22       1361.74        1371.23         38.64
  12   0 -22        765.12         730.97         28.08
   0   1 -22       3710.23        3397.53        173.86
   1   1 -22       2378.17        2461.18        144.09
   2   1 -22       3407.40        3319.02         92.88
   3   1 -22        669.23         628.54         33.34
   4   1 -22       3037.13        2912.68         87.21
   5   1 -22        106.14         112.95         19.58
   6   1 -22       1645.99        1603.04         27.96
   7   1 -22        387.72         366.79         14.08
   8   1 -22         59.08          66.39          6.79
   9   1 -22         32.01          37.75          5.46
  10   1 -22       2371.17        2364.05         44.50
  11   1 -22        430.42         403.44         16.67
  12   1 -22        765.90         756.61         26.50
   0   2 -22       5784.23        5660.34        245.44
   1   2 -22         91.00          88.02         22.20
   2   2 -22        175.87         149.30         20.51
   3   2 -22       4491.44        4475.06        101.65
   4   2 -22          9.71          13.32         13.65
   5   2 -22       3354.07        3313.82         38.04
   6   2 -22        939.34         925.43         29.96
   7   2 -22       1653.22        1627.27         27.01
   8   2 -22       2680.17        2664.45         44.47
   9   2 -22        780.84         788.25         35.80
  10   2 -22        702.39         719.06         17.46
  11   2 -22       3895.63        3925.13         72.70
   0   3 -22        588.61         544.53         55.54
   1   3 -22       1403.82        1374.13         58.92
   2   3 -22       7549.64        7702.16        168.43
   3   3 -22       1547.66        1500.20         56.82
   4   3 -22        260.11         252.44          8.87
   5   3 -22       1152.17        1129.71         21.75
   6   3 -22       7930.09        7959.11         95.40
   7   3 -22       1006.21         948.36         23.84
   8   3 -22         71.06          71.90          7.19
   9   3 -22        460.42         437.88         14.09
  10   3 -22        654.09         635.95         24.19
  11   3 -22       1230.88        1186.78         28.60
   0   4 -22      17182.89       17211.24        261.53
   1   4 -22       3576.08        3590.28         41.51
   2   4 -22        851.35         837.72         19.05
   3   4 -22       2079.15        2081.07         27.27
   4   4 -22        899.81         870.16         17.24
   5   4 -22       2870.03        2804.34         36.59
   6   4 -22       1176.76        1155.84         22.70
   7   4 -22       1621.52        1570.39         28.52
   8   4 -22       4310.90        4348.59         61.62
   9   4 -22       1244.60        1275.30         24.31
  10   4 -22         86.26          91.62          7.82
   0   5 -22        460.40         411.75         19.06
   1   5 -22        105.59          95.93          7.59
   2   5 -22       6770.22        6880.07         94.82
   3   5 -22        619.18         659.08         18.97
   4   5 -22         91.73         106.54          8.30
   5   5 -22        613.02         652.57         18.96
   6   5 -22       6378.58        6306.20         76.44
   7   5 -22        193.37         172.83         12.48
   8   5 -22       1451.69        1435.31         28.91
   9   5 -22        110.57         106.74          6.37
   0   6 -22       7032.39        6954.87        108.23
   1   6 -22       1883.98        1900.03         29.85
   2   6 -22        550.84         509.08         14.14
   3   6 -22        324.37         358.78         12.81
   4   6 -22        666.37         653.47         20.07
   5   6 -22         76.07          90.32          7.39
   6   6 -22        582.74         546.93         22.24
   7   6 -22       1336.76        1310.85         31.59
   0   7 -22       1829.77        1802.60         36.02
   1   7 -22       1876.66        1874.80         25.95
   2   7 -22        533.90         512.08         14.51
   3   7 -22        536.94         578.07         14.92
   4   7 -22         49.92          45.16          5.43
   5   7 -22       3207.03        3085.11         82.85
   2   0 -21       4425.38        4382.94        139.77
   4   0 -21      45215.70       44911.35        770.95
   6   0 -21       2588.18        2336.61        140.68
   8   0 -21       1215.62        1210.11         32.40
  10   0 -21       6225.39        6191.75        116.59
  12   0 -21       8711.19        8378.87        194.74
   1   1 -21       1829.40        1785.08        117.44
   2   1 -21      12931.71       12955.17        190.81
   3   1 -21       2040.80        1908.84         57.52
   4   1 -21       3294.62        3147.69         94.35
   5   1 -21        319.37         300.40         28.85
   6   1 -21       9086.79        8965.95         93.92
   7   1 -21        386.65         380.11         14.42
   8   1 -21        593.32         585.68         16.98
   9   1 -21        503.56         486.35         20.60
  10   1 -21       9107.14        8933.41        110.49
  11   1 -21        477.03         491.25         19.11
  12   1 -21        167.11         159.11         12.05
   1   2 -21       3191.02        3231.01        121.58
   2   2 -21       1782.02        1767.76         65.56
   3   2 -21       2116.30        2165.19         98.07
   4   2 -21      13022.00       12958.87        226.01
   5   2 -21        863.38         788.65         49.14
   6   2 -21         48.22          56.98          5.83
   7   2 -21        999.35        1003.04         20.50
   8   2 -21        489.58         495.86         18.81
   9   2 -21       1661.38        1618.16         31.63
  10   2 -21        796.62         806.67         19.35
  11   2 -21        189.80         189.75         11.81
   1   3 -21       5396.11        5453.77        123.28
   2   3 -21       2485.70        2471.39         69.98
   3   3 -21       2647.97        2605.77         68.81
   4   3 -21        485.13         492.56         16.87
   5   3 -21       2156.43        2172.60         37.00
   6   3 -21        657.88         681.61         18.13
   7   3 -21        775.28         777.14         21.97
   8   3 -21        294.08         278.67         12.61
   9   3 -21       2530.08        2529.67         41.37
  10   3 -21       1884.59        1903.94         43.21
  11   3 -21        202.44         194.26         10.71
   1   4 -21        910.77         921.13         17.86
   2   4 -21       2842.20        2830.67         32.85
   3   4 -21       4748.31        4730.90         49.53
   4   4 -21       1120.04        1166.96         21.58
   5   4 -21       3897.57        3889.88         46.35
   6   4 -21        966.49         955.17         20.61
   7   4 -21        370.00         411.15         17.28
   8   4 -21       1410.06        1389.85         28.42
   9   4 -21       3256.33        3257.54         47.73
  10   4 -21        724.69         688.02         19.57
   1   5 -21       4056.78        4021.26         50.41
   2   5 -21       1266.80        1306.94         30.64
   3   5 -21        693.38         651.47         21.11
   4   5 -21       1088.34        1082.74         24.81
   5   5 -21        482.06         463.92         17.82
   6   5 -21        272.34         254.14         12.14
   7   5 -21       3002.44        3017.42         53.98
   8   5 -21        521.96         486.75         15.97
   9   5 -21       1394.63        1388.25         26.58
   1   6 -21        594.73         630.74         16.15
   2   6 -21       1644.66        1556.77         24.41
   3   6 -21       2641.03        2633.41         40.67
   4   6 -21        325.68         280.77         11.41
   5   6 -21       2942.05        3004.30         61.68
   6   6 -21        646.16         642.06         18.77
   7   6 -21        150.38         166.82         10.63
   1   7 -21        392.28         428.17         11.31
   2   7 -21        349.07         310.61         10.16
   3   7 -21       1919.34        1935.28         32.50
   4   7 -21       2537.67        2370.36         51.32
   5   7 -21       1900.15        1751.33         53.08
   0   0 -20      47065.57       44926.57       1086.57
   2   0 -20        275.71         174.53         26.52
   4   0 -20        694.64         673.10         49.49
   6   0 -20       2410.14        2373.86        135.81
   8   0 -20      23730.56       23087.17        277.11
  10   0 -20       1308.34        1293.02         39.40
  12   0 -20       1136.97        1195.89         42.49
   0   1 -20       4752.15        4526.93        195.36
   1   1 -20        826.57         980.11         85.52
   2   1 -20      32093.64       31440.50        448.66
   3   1 -20       2667.67        2445.56         65.48
   4   1 -20        332.47         334.65         36.82
   5   1 -20       3639.86        3676.00        101.43
   6   1 -20      28972.03       28267.77        522.45
   7   1 -20        933.24         907.11         20.41
   8   1 -20        201.97         180.04         10.07
   9   1 -20       1161.25        1165.15         24.30
  10   1 -20       2670.65        2667.96         44.13
  11   1 -20       1580.85        1567.29         37.10
  12   1 -20        117.18         124.77         11.47
   0   2 -20      37357.25       37369.20        943.58
   1   2 -20       8010.85        7723.79        313.59
   2   2 -20       1247.97        1202.10         73.26
   3   2 -20       5012.78        4958.31         82.39
   4   2 -20       1003.66        1049.00         38.89
   5   2 -20       2661.42        2496.43         70.94
   6   2 -20        589.35         567.96         14.50
   7   2 -20       7279.56        7204.50         82.51
   8   2 -20      11586.83       11479.70        200.43
   9   2 -20        525.65         507.78         16.90
  10   2 -20         70.95          72.10          6.72
  11   2 -20       5220.89        5265.82         78.41
  12   2 -20       1108.55        1117.29         35.89
   0   3 -20       4775.93        4799.50        284.00
   1   3 -20       2451.88        2526.17         95.93
   2   3 -20       1412.92        1391.95         51.00
   3   3 -20       8445.80        8115.11        148.34
   4   3 -20        808.88         751.10         32.79
   5   3 -20      19123.90       18913.51        152.55
   6   3 -20       2825.27        2803.64         41.50
   7   3 -20       1129.03        1110.88         31.82
   8   3 -20        132.99         141.19         14.33
   9   3 -20        289.83         289.79         21.22
  10   3 -20        230.28         226.90         11.35
  11   3 -20       3260.86        3157.11        157.15
   0   4 -20       3257.75        3378.90        135.91
   1   4 -20      11848.36       11673.26        185.35
   2   4 -20       1648.93        1639.38         24.54
   3   4 -20       1597.09        1587.12         24.27
   4   4 -20        702.14         732.38         17.95
   5   4 -20        204.94         220.89          9.70
   6   4 -20        974.46         930.04         28.96
   7   4 -20       3672.27        3756.31         82.80
   8   4 -20         47.30          59.58         10.31
   9   4 -20       2330.55        2344.12         38.26
  10   4 -20        886.83         869.36         18.03
   0   5 -20       4092.63        4020.66         70.06
   1   5 -20       4320.48        4335.28         48.62
   2   5 -20        207.37         204.97         10.73
   3   5 -20       2453.48        2512.55         53.38
   4   5 -20        394.61         379.11         18.47
   5   5 -20       2614.33        2622.09         83.33
   6   5 -20         77.89          82.81          7.86
   7   5 -20       1191.88        1196.69         25.36
   8   5 -20        590.15         557.04         15.25
   9   5 -20       1471.53        1420.09         41.85
   0   6 -20       3843.49        3971.89         71.92
   1   6 -20       1016.38        1038.18         21.52
   2   6 -20       1523.60        1489.48         24.19
   3   6 -20        224.58         231.51         12.08
   4   6 -20        401.00         422.26         15.14
   5   6 -20         73.42         100.63          8.28
   6   6 -20       1487.79        1449.03         27.70
   7   6 -20        998.38        1016.35         37.97
   8   6 -20       1010.77         987.92         37.77
   0   7 -20        983.84         978.00         26.03
   1   7 -20        236.45         234.01          8.83
   2   7 -20        239.61         224.20          9.15
   3   7 -20         66.81          79.21          6.77
   4   7 -20        475.23         437.48         15.25
   5   7 -20        104.71         101.13          8.32
   6   7 -20         66.62          64.09          9.26
   2   0 -19        946.53         808.68         72.30
   4   0 -19      37080.80       34927.55        612.33
   6   0 -19       3724.45        3593.69        168.91
   8   0 -19       8101.39        7932.47        111.25
  10   0 -19       2125.10        2134.34         43.77
  12   0 -19       3008.99        3057.57         85.88
   1   1 -19       2279.62        2143.86         77.92
   2   1 -19      23438.28       23225.55        281.26
   3   1 -19       4598.58        4589.82         93.97
   4   1 -19       6863.58        7048.59        146.07
   5   1 -19       1363.32        1333.58         56.23
   6   1 -19       7244.99        7223.93        185.25
   7   1 -19        553.45         558.64         15.57
   8   1 -19        463.86         435.48         13.96
   9   1 -19       2011.89        1975.43         33.83
  10   1 -19      17844.84       17568.31        237.08
  11   1 -19        734.03         721.06         20.77
  12   1 -19       1020.12        1036.58         37.60
   1   2 -19       1731.53        1930.67         88.72
   2   2 -19        124.35         127.47         13.76
   3   2 -19      16864.66       16456.93        187.47
   4   2 -19      24842.71       24347.95        288.39
   5   2 -19       7148.67        7027.77        131.15
   6   2 -19       1421.56        1363.02         60.00
   7   2 -19        391.60         373.70         12.79
   8   2 -19        700.42         717.36         29.15
   9   2 -19        104.43         107.34         10.44
  10   2 -19        911.79         958.48         26.51
  11   2 -19       1769.70        1730.71         34.87
  12   2 -19       2926.06        2875.03         79.43
   1   3 -19       7567.34        7420.69        129.07
   2   3 -19       4272.29        4451.53         86.56
   3   3 -19      17112.41       16940.78        202.83
   4   3 -19        897.34         908.61         35.96
   5   3 -19       5008.10        5050.03         87.76
   6   3 -19       1632.10        1657.21         38.45
   7   3 -19       1278.53        1307.44         32.59
   8   3 -19        465.70         464.22         19.41
   9   3 -19       5087.90        5048.23        100.52
  10   3 -19       2346.86        2286.85         43.55
  11   3 -19       2093.39        2128.54        104.87
   1   4 -19       2531.91        2523.96         72.88
   2   4 -19       1846.08        1819.22         76.26
   3   4 -19      10712.70       10495.89         89.63
   4   4 -19       3293.43        3336.85         43.24
   5   4 -19       4702.32        4668.92         57.47
   6   4 -19         85.07          82.11         13.36
   7   4 -19       1470.98        1443.62         37.15
   8   4 -19        282.20         257.94         31.91
   9   4 -19        559.02         597.00         19.38
  10   4 -19       2149.36        2180.21         34.27
   1   5 -19       3697.52        3704.84         42.65
   2   5 -19        494.86         532.41         16.29
   3   5 -19        783.12         742.49         22.25
   4   5 -19       1262.33        1258.48         34.74
   5   5 -19        474.70         431.17         32.96
   6   5 -19       1993.95        1991.55         34.28
   7   5 -19       1817.36        1831.14         33.79
   8   5 -19       2264.33        2271.73         42.46
   9   5 -19       2798.21        2748.96         39.53
  10   5 -19         72.92          81.41         10.26
   1   6 -19       1451.30        1448.83         26.42
   2   6 -19       2254.48        2298.76         34.93
   3   6 -19       1315.38        1349.60         24.45
   4   6 -19        449.95         483.54         16.99
   5   6 -19        763.28         757.31         20.77
   6   6 -19         98.04          95.93          8.81
   7   6 -19        198.56         190.05         13.91
   8   6 -19        454.41         423.16         33.00
   1   7 -19        202.44         208.18          9.88
   2   7 -19        579.71         588.58         15.07
   3   7 -19        605.87         616.42         14.89
   4   7 -19       2252.47        2334.21         43.26
   5   7 -19        614.62         613.72         17.67
   6   7 -19        363.15         340.45         14.38
   1   8 -19        525.04         539.82         18.01
   0   0 -18      31917.16       30477.21        759.69
   2   0 -18      22532.41       22816.41        423.63
   4   0 -18       2921.13        3019.42        176.72
   6   0 -18       7776.25        8062.34        271.88
   8   0 -18       3192.56        3194.16         56.20
  10   0 -18       3212.49        3274.96         63.88
  12   0 -18        624.84         631.64         31.42
   0   1 -18      28028.30       28284.99        508.28
   1   1 -18        702.71         728.17         42.61
   2   1 -18       7680.92        7640.08        113.80
   3   1 -18      11104.18       10819.02        274.76
   4   1 -18       1440.19        1434.71         48.04
   5   1 -18         62.70          72.30         15.68
   6   1 -18      12892.81       13125.19        275.08
   7   1 -18       1223.43        1223.83         33.95
   8   1 -18      11024.39       11050.13        111.14
   9   1 -18       2365.82        2360.45         43.80
  10   1 -18       1420.56        1380.44         34.22
  11   1 -18       4789.42        4912.05         77.46
  12   1 -18         98.12         113.35         12.61
   0   2 -18      24700.62       25475.55        673.94
   1   2 -18       3866.92        3778.03         83.15
   2   2 -18       8604.47        8631.60        128.33
   3   2 -18       4203.72        4193.49         67.80
   4   2 -18        353.01         350.37         20.58
   5   2 -18      15909.77       15973.29        254.82
   6   2 -18       2414.64        2327.70         98.34
   7   2 -18       1995.35        1976.93         35.16
   8   2 -18       6002.20        5814.45         94.98
   9   2 -18        772.01         769.12         21.67
  10   2 -18        284.05         283.88         12.63
  11   2 -18         69.98          74.70          7.99
  12   2 -18        359.28         364.09         12.07
   0   3 -18       5263.27        5228.17        155.91
   1   3 -18      11228.53       11385.77        153.91
   2   3 -18       6945.98        6990.92        116.52
   3   3 -18      11043.90       10820.52        194.73
   4   3 -18        709.86         639.25         29.90
   5   3 -18       1537.95        1511.71         57.72
   6   3 -18       5793.87        5677.77         80.57
   7   3 -18       3891.24        3805.47         55.76
   8   3 -18        628.11         599.20         23.14
   9   3 -18       1341.55        1323.96         40.00
  10   3 -18       1712.47        1662.01         36.67
  11   3 -18       5406.62        5322.69         96.10
  12   3 -18         10.62          20.63          6.46
   0   4 -18       9320.76        9562.34        249.31
   1   4 -18       6831.87        6866.15        116.45
   2   4 -18       2920.33        2998.90         88.19
   3   4 -18       1829.00        1829.34         68.28
   4   4 -18        183.60         176.84          9.08
   5   4 -18       3916.48        3996.73         52.29
   6   4 -18       2266.56        2262.82         56.45
   7   4 -18       3491.09        3459.31         66.49
   8   4 -18       3267.03        3308.51         62.94
   9   4 -18       1092.53        1089.55         35.45
  10   4 -18        575.35         559.35         14.94
  11   4 -18        365.88         362.38         11.47
   0   5 -18       3419.78        3461.91         68.90
   1   5 -18       2128.95        2123.03         33.93
   2   5 -18        358.67         369.49         13.49
   3   5 -18       2636.64        2613.88         44.91
   4   5 -18        196.99         210.58         12.56
   5   5 -18       2352.30        2376.37         61.33
   6   5 -18        182.97         189.15         18.39
   7   5 -18       3182.43        3256.24         51.23
   8   5 -18       4831.23        4885.01         67.53
   9   5 -18        403.75         367.69         13.21
  10   5 -18        459.99         454.31         21.64
   0   6 -18        335.01         305.11         16.74
   1   6 -18       3242.71        3223.60         44.55
   2   6 -18       7636.91        7819.02         88.65
   3   6 -18        119.51         123.16          7.92
   4   6 -18         25.16          20.43          6.88
   5   6 -18        484.13         500.67         17.20
   6   6 -18       6172.30        6071.39         93.78
   7   6 -18       1828.33        1840.15         68.97
   8   6 -18        679.93         646.56         21.48
   0   7 -18       2298.93        2317.09         46.60
   1   7 -18        304.48         290.39         10.37
   2   7 -18          9.38          15.72          4.63
   3   7 -18       3223.64        3183.74         48.08
   4   7 -18        296.37         299.00         10.23
   5   7 -18       1293.54        1308.04         28.63
   6   7 -18        328.06         303.20         17.76
   0   8 -18          7.92          11.52          4.94
   1   8 -18        367.01         356.78         13.70
   2   8 -18        458.90         450.50         16.98
   2   0 -17      10569.32       10141.82        222.22
   4   0 -17      14696.86       14783.20        291.92
   6   0 -17       4816.82        4805.70        187.35
   8   0 -17        947.39         923.13         25.66
  10   0 -17       2946.12        2938.92         54.98
  12   0 -17       1366.31        1325.97         51.41
   1   1 -17       1783.48        1718.89         51.50
   2   1 -17       9787.25       10109.87        137.08
   3   1 -17       8066.87        7978.03        117.73
   4   1 -17       5559.43        5485.71        102.63
   5   1 -17        898.11         826.80         36.08
   6   1 -17       2566.38        2671.46         79.60
   7   1 -17       3144.13        3054.67        105.27
   8   1 -17       3409.79        3403.74         44.73
   9   1 -17        152.50         161.42         10.40
  10   1 -17       1215.18        1241.96         32.44
  11   1 -17        101.10         109.35          9.35
  12   1 -17       1723.78        1592.52         53.69
   1   2 -17        702.73         653.97         27.99
   2   2 -17       1020.89        1067.32         31.44
   3   2 -17       2750.58        2819.86         52.33
   4   2 -17       5441.16        5473.09         87.40
   5   2 -17       4228.44        4077.83         81.65
   6   2 -17       1782.48        1914.25         88.13
   7   2 -17       1083.92         983.81         22.87
   8   2 -17        320.92         315.82         15.03
   9   2 -17        323.77         349.57         20.51
  10   2 -17        587.95         626.23         18.66
  11   2 -17        806.56         803.07         23.04
  12   2 -17       1785.34        1740.42         41.43
   1   3 -17        761.37         767.02         36.19
   2   3 -17       6546.64        6431.67        100.47
   3   3 -17       3904.12        3886.18         73.91
   4   3 -17        868.14         883.58         34.12
   5   3 -17       2725.42        2593.46         75.55
   6   3 -17       1864.57        1784.98         41.89
   7   3 -17        416.29         392.72         18.72
   8   3 -17        294.65         316.12         16.16
   9   3 -17        346.16         330.64         19.59
  10   3 -17       1367.20        1384.34         32.95
  11   3 -17       1612.90        1656.81         40.35
  12   3 -17        394.60         386.11         18.89
   1   4 -17       2263.82        2356.64         74.28
   2   4 -17       1094.65        1194.69         53.24
   3   4 -17       1992.64        1998.56         85.27
   4   4 -17       2862.21        2790.82         45.45
   5   4 -17       2227.91        2251.10         42.53
   6   4 -17        326.50         316.32         14.71
   7   4 -17        966.85         969.09         30.34
   8   4 -17       2065.55        2018.39         46.15
   9   4 -17       1883.24        1991.25         52.18
  10   4 -17        497.13         498.86         20.62
  11   4 -17        776.16         736.98         17.77
   1   5 -17         52.00          72.30          7.63
   2   5 -17        676.16         682.81         21.69
   3   5 -17       3658.97        3610.01         61.83
   4   5 -17       2683.42        2696.89         47.55
   5   5 -17       4305.35        4236.95         60.04
   6   5 -17        206.39         218.99         13.96
   7   5 -17        211.11         229.21         11.57
   8   5 -17       1302.31        1312.35         24.34
   9   5 -17         93.39          88.12          7.33
  10   5 -17       4639.14        4495.59         66.49
   1   6 -17       1353.19        1358.71         27.99
   2   6 -17       2589.69        2605.17         41.75
   3   6 -17       2586.46        2565.92         45.83
   4   6 -17       4129.32        4026.47         55.57
   5   6 -17       2183.28        2219.06         37.42
   6   6 -17       1730.91        1756.24         31.99
   7   6 -17        694.64         682.71         19.30
   8   6 -17        317.98         310.81         20.31
   9   6 -17        220.19         201.77         15.15
   1   7 -17       2940.18        2967.25         39.47
   2   7 -17       2994.66        2904.07         38.37
   3   7 -17       3860.22        3825.80         65.61
   4   7 -17       3857.27        3863.65         49.73
   5   7 -17       1923.28        2000.07         39.03
   6   7 -17        347.76         346.36         12.54
   1   8 -17        772.60         813.98         17.45
   2   8 -17       1685.96        1663.82         60.52
   3   8 -17       2950.87        2902.67         57.02
   0   0 -16      10613.14       10306.64        307.91
   2   0 -16       1313.72        1311.35         90.07
   4   0 -16        303.57         334.25         29.35
   6   0 -16        933.21         936.95         71.08
   8   0 -16       3038.47        2967.65         52.72
  10   0 -16       5140.49        4951.50         80.89
  12   0 -16        312.03         306.51         23.67
   0   1 -16       7723.88        7448.83        175.45
   1   1 -16       3151.77        3246.63         65.91
   2   1 -16       1325.32        1320.56         34.19
   3   1 -16       5072.10        5052.83         76.78
   4   1 -16        828.99         840.52         33.70
   5   1 -16       3072.18        3036.95         70.04
   6   1 -16       2255.75        2215.95         80.98
   7   1 -16        845.48         850.73         44.08
   8   1 -16       2798.66        2680.07         39.10
   9   1 -16       3721.08        3773.33         58.60
  10   1 -16        188.91         198.76         12.97
  11   1 -16       1499.50        1451.93         33.58
  12   1 -16        945.58         960.88         39.78
  13   1 -16        489.90         455.01         20.44
   0   2 -16       2523.19        2491.82         92.08
   1   2 -16       5698.95        5625.80         90.26
   2   2 -16         51.38          42.06          8.30
   3   2 -16      11375.23       11441.85        129.87
   4   2 -16       1041.53        1007.74         32.68
   5   2 -16       4920.45        4899.63         91.70
   6   2 -16        412.74         416.45         27.28
   7   2 -16        420.02         404.64         30.06
   8   2 -16       5910.51        5944.02        110.81
   9   2 -16       3189.08        3157.61         51.87
  10   2 -16        916.72         895.89         22.98
  11   2 -16       5638.75        5617.49         87.68
  12   2 -16        270.48         266.86         12.80
   0   3 -16       2244.15        2452.27         97.20
   1   3 -16        951.96         886.98         36.06
   2   3 -16       9137.26        9209.17        123.59
   3   3 -16       7428.44        7426.00        109.54
   4   3 -16        706.80         630.84         28.34
   5   3 -16       5186.91        5335.91        113.20
   6   3 -16       5912.96        5841.38        139.87
   7   3 -16        299.77         332.74         19.77
   8   3 -16       2634.68        2613.38         52.17
   9   3 -16       2394.87        2368.86         48.63
  10   3 -16        788.70         812.78         24.43
  11   3 -16       2581.41        2551.00         55.93
  12   3 -16        431.15         396.33         12.02
   0   4 -16      12127.83       12399.52        400.52
   1   4 -16       1292.47        1288.12         53.52
   2   4 -16       2169.16        2194.12         82.87
   3   4 -16       2001.94        1963.92         87.56
   4   4 -16        139.49         150.40         23.65
   5   4 -16        349.40         342.36         14.43
   6   4 -16        273.64         280.77         16.47
   7   4 -16        156.46         153.20         13.26
   8   4 -16       6393.50        6379.40        104.51
   9   4 -16       1901.20        1806.61         70.50
  10   4 -16       1505.59        1545.86         59.35
  11   4 -16       2353.53        2343.12         44.11
   0   5 -16       2379.88        2276.93         55.17
   1   5 -16        163.95         182.14         10.71
   2   5 -16       6193.23        6375.10         84.43
   3   5 -16        568.09         557.14         16.62
   4   5 -16         45.11          62.08          8.52
   5   5 -16         92.81         106.44          7.73
   6   5 -16       8478.42        8468.89        112.28
   7   5 -16        705.57         652.07         22.04
   8   5 -16       1999.55        1956.61         35.86
   9   5 -16        101.84         101.44          7.91
  10   5 -16        715.36         719.56         17.24
   0   6 -16       8565.55        8518.05        158.62
   1   6 -16       3097.38        2984.28         50.94
   2   6 -16        796.45         765.92         20.58
   3   6 -16        663.11         675.60         19.83
   4   6 -16        235.09         247.03         10.16
   5   6 -16        593.99         570.36         16.22
   6   6 -16        659.69         642.96         27.59
   7   6 -16        934.18         915.32         26.28
   8   6 -16       3275.13        3283.68         63.51
   9   6 -16        523.74         443.19         22.53
   0   7 -16       2786.25        2776.70         54.15
   1   7 -16       1039.11        1059.11         20.76
   2   7 -16       1779.85        1774.26         34.73
   3   7 -16       1553.67        1573.30         31.49
   4   7 -16         24.13          40.55          5.48
   5   7 -16       2556.50        2567.32         39.90
   6   7 -16       1732.99        1594.32         42.63
   7   7 -16        759.15         732.88         30.37
   0   8 -16        394.54         340.65         16.18
   1   8 -16       2348.12        2320.49         49.57
   2   8 -16       1552.28        1559.58         37.67
   3   8 -16       1074.11        1128.50         30.05
   4   8 -16        166.54         135.48         12.79
   2   0 -15       9967.45        9729.17        205.44
   4   0 -15       8261.91        8188.41        177.86
   6   0 -15        767.68         889.08         66.58
   8   0 -15       6639.64        6793.05        142.45
  10   0 -15       8938.25        8750.36        127.07
  12   0 -15       2108.06        2167.59         72.85
   1   1 -15       1574.81        1607.04         36.85
   2   1 -15       6277.42        6146.49         84.40
   3   1 -15       1256.22        1262.48         30.45
   4   1 -15       2074.44        2031.21         47.45
   5   1 -15       2111.81        2057.24         46.70
   6   1 -15       3807.87        3923.13        111.05
   7   1 -15        279.17         270.16         26.68
   8   1 -15         12.48          22.33          5.02
   9   1 -15       1299.33        1316.45         26.62
  10   1 -15        861.76         870.16         22.38
  11   1 -15        239.62         232.01         10.73
  12   1 -15        150.97         147.20         12.06
  13   1 -15        549.38         547.83         24.13
   1   2 -15       6481.40        6688.31         91.43
   2   2 -15        839.16         796.96         25.80
   3   2 -15      13017.15       13168.85        142.64
   4   2 -15      16791.02       16882.30        173.94
   5   2 -15       1214.18        1224.23         34.78
   6   2 -15        223.59         246.53         17.78
   7   2 -15        827.62         830.31         40.91
   8   2 -15         77.61         110.75         12.38
   9   2 -15        956.93         950.67         24.21
  10   2 -15       1681.77        1704.97         33.78
  11   2 -15         69.67          90.82          7.41
  12   2 -15       3809.91        3743.89         59.79
  13   2 -15        259.28         227.20         14.67
   1   3 -15       1380.07        1342.09         48.26
   2   3 -15      23918.81       23991.47        255.32
   3   3 -15      14335.82       13924.46        183.62
   4   3 -15        931.27         920.93         30.90
   5   3 -15       3839.90        3921.53         81.97
   6   3 -15       4532.80        4626.87        103.05
   7   3 -15       2530.91        2493.72         43.36
   8   3 -15       1394.82        1438.42         32.02
   9   3 -15         35.10          50.77          7.58
  10   3 -15       4749.57        4756.54         96.05
  11   3 -15        368.59         373.60         18.13
  12   3 -15         22.64          31.74          4.76
   1   4 -15       2797.72        2871.73         79.98
   2   4 -15        822.69         828.00         49.77
   3   4 -15       1014.68        1040.49         53.50
   4   4 -15      11801.80       11852.70        279.51
   5   4 -15       2662.01        2639.82         65.25
   6   4 -15         98.91         114.85         11.21
   7   4 -15       1203.37        1231.34         35.06
   8   4 -15        856.03         849.73         28.44
   9   4 -15       4108.95        4081.04         87.62
  10   4 -15       2691.11        2586.05         83.32
  11   4 -15        554.33         520.69         20.33
   1   5 -15       8667.05        8680.87        121.99
   2   5 -15       9731.64        9572.96        105.33
   3   5 -15       1235.14        1193.99         27.65
   4   5 -15       1252.48        1242.36         26.06
   5   5 -15        397.62         404.84         15.89
   6   5 -15       1692.21        1654.71         32.17
   7   5 -15       2537.31        2562.11         51.01
   8   5 -15        991.69         957.98         23.36
   9   5 -15       3038.40        3007.71         92.38
  10   5 -15       1626.13        1571.99         32.62
   1   6 -15         54.61          66.09          7.92
   2   6 -15       2181.47        2098.80         39.14
   3   6 -15       6300.64        6361.48         78.30
   4   6 -15       1102.61        1058.51         22.89
   5   6 -15       2609.49        2630.31         37.59
   6   6 -15        134.66         128.77          9.18
   7   6 -15       1859.43        1956.91         48.35
   8   6 -15        838.33         790.75         24.28
   9   6 -15        623.07         568.16         27.90
   1   7 -15       1018.14        1057.81         25.70
   2   7 -15        127.16          89.22          9.48
   3   7 -15       1590.25        1577.60         32.21
   4   7 -15       3661.26        3578.17         48.27
   5   7 -15       1406.00        1364.62         23.29
   6   7 -15        617.34         587.98         17.79
   7   7 -15        319.54         318.22         14.38
   1   8 -15        485.70         452.70         15.83
   2   8 -15        947.71         909.61         22.42
   3   8 -15       1663.39        1608.64         35.50
   4   8 -15        658.61         558.94         18.97
   0   0 -14      40288.67       38459.05        680.16
   2   0 -14       1844.64        1754.44         65.30
   4   0 -14       3116.01        3287.68         92.58
   6   0 -14       8219.46        8323.89        253.86
   8   0 -14      42970.03       43113.96       1031.84
  10   0 -14       1139.37        1194.09         30.29
  12   0 -14       3334.12        3332.44         99.13
   0   1 -14       1302.51        1244.06         38.06
   1   1 -14       1552.57        1569.29         30.36
   2   1 -14      69108.08       67463.30        616.87
   3   1 -14       5847.79        5814.45         94.33
   4   1 -14        162.95         184.45         11.79
   5   1 -14       4532.07        4281.41        110.40
   6   1 -14      29227.60       28178.55        494.80
   7   1 -14        289.30         334.55         38.90
   8   1 -14        232.68         190.45         22.71
   9   1 -14        432.54         418.86         11.40
  10   1 -14       6769.56        6748.69         90.79
  11   1 -14        601.66         601.70         17.52
  12   1 -14       1447.52        1446.53         30.61
  13   1 -14       1256.65        1282.81         43.22
   0   2 -14      17303.21       18531.70        485.96
   1   2 -14       7948.17        7872.49        109.32
   2   2 -14        109.74         125.07          9.71
   3   2 -14      14700.18       14524.56        160.94
   4   2 -14         43.43          42.56          6.63
   5   2 -14       3287.42        3294.29         59.40
   6   2 -14       1946.35        1920.66         44.85
   7   2 -14       3061.28        3067.09         71.81
   8   2 -14      18955.02       19039.57        325.09
   9   2 -14       3462.68        3433.48         55.72
  10   2 -14         97.12         108.64          7.59
  11   2 -14       4975.55        4984.74         68.95
  12   2 -14       1081.46        1077.04         21.54
  13   2 -14        111.17         123.76         12.42
   0   3 -14       2373.59        2219.46         87.19
   1   3 -14       8220.92        8197.62        139.18
   2   3 -14       2969.61        2836.78         70.95
   3   3 -14      13091.24       12924.92        181.99
   4   3 -14         46.24          45.76          9.36
   5   3 -14      11415.62       11245.39        160.77
   6   3 -14       4767.80        4606.34        101.04
   7   3 -14       1259.49        1242.96         28.43
   8   3 -14        548.66         544.23         17.26
   9   3 -14         72.54          73.10          9.66
  10   3 -14        142.37         145.59          8.48
  11   3 -14       1835.66        1755.84         35.88
  12   3 -14         99.09         107.24          7.36
   0   4 -14       1678.22        1699.56        115.58
   1   4 -14       4603.12        4390.25        100.68
   2   4 -14        357.02         351.17         31.96
   3   4 -14       4985.72        5025.10        145.67
   4   4 -14        657.40         586.38         50.65
   5   4 -14       3853.73        4050.30        144.38
   6   4 -14        780.83         786.05         26.15
   7   4 -14       2242.33        2209.34         61.97
   8   4 -14        519.14         562.25         23.09
   9   4 -14       2461.91        2401.60         59.95
  10   4 -14        234.84         239.72         16.99
  11   4 -14       2232.61        2221.56         50.49
  12   4 -14        817.02         795.46         30.74
   0   5 -14       3492.12        3589.38        189.81
   1   5 -14       4122.55        3988.62        206.39
   2   5 -14       1514.81        1602.44         46.08
   3   5 -14       5025.46        5009.78         62.56
   4   5 -14        111.96         112.55          7.55
   5   5 -14       2204.59        2231.17         40.27
   6   5 -14        784.79         806.07         21.66
   7   5 -14       1408.64        1389.15         30.45
   8   5 -14       1163.67        1148.63         31.96
   9   5 -14       2754.38        2801.23         63.00
  10   5 -14        677.10         635.85         22.66
   0   6 -14         14.56          35.85          9.25
   1   6 -14       2699.48        2725.43         42.64
   2   6 -14       1741.89        1677.84         33.98
   3   6 -14        712.42         700.43         18.63
   4   6 -14        293.47         294.99         14.06
   5   6 -14        130.49         135.58          8.87
   6   6 -14       3585.42        3468.92         54.88
   7   6 -14       2529.17        2497.83         48.36
   8   6 -14        513.80         510.08         20.12
   9   6 -14       1450.27        1475.67         33.76
   0   7 -14       3890.02        3735.78        143.36
   1   7 -14       1226.65        1228.24         38.78
   2   7 -14        505.34         482.04         20.75
   3   7 -14        863.80         937.35         27.05
   4   7 -14        145.89         145.09          8.32
   5   7 -14        150.74         150.50         10.51
   6   7 -14         44.65          42.76          4.91
   7   7 -14        571.01         555.64         18.16
   0   8 -14        908.08         893.09         42.50
   1   8 -14       1309.09        1338.68         27.53
   2   8 -14        810.96         778.84         21.03
   3   8 -14        393.95         339.05         12.86
   4   8 -14        451.99         463.92         19.05
   2   0 -13       4149.74        3890.58        103.38
   4   0 -13     121843.33      113993.31       1747.55
   6   0 -13       4267.76        4286.91        221.97
   8   0 -13       9426.81        9818.38        315.03
  10   0 -13       1133.66        1203.20         38.77
  12   0 -13      13364.36       13101.16        308.04
   1   1 -13       6658.62        6530.20         76.77
   2   1 -13      35426.14       34678.71        304.34
   3   1 -13       5863.93        5777.20         65.89
   4   1 -13        909.96         839.02         24.29
   5   1 -13        497.12         488.55         21.77
   6   1 -13      29372.99       27866.44        498.68
   7   1 -13       1021.28         996.53         58.94
   8   1 -13        232.73         207.08         29.27
   9   1 -13       3188.67        3169.62         37.47
  10   1 -13      19387.47       19103.36        222.00
  11   1 -13        390.76         376.20         14.05
  12   1 -13       1137.95        1118.59         26.61
  13   1 -13        198.44         226.70         17.33
   1   2 -13        616.46         589.59         23.87
   2   2 -13       3356.78        3310.71         49.96
   3   2 -13      24275.93       24706.93        230.38
   4   2 -13      33721.58       33606.18        268.03
   5   2 -13       9121.71        8912.78        104.86
   6   2 -13        133.16         120.26         12.94
   7   2 -13       7151.17        7078.33        140.49
   8   2 -13       2540.96        2486.81         57.82
   9   2 -13       1232.76        1205.11         32.70
  10   2 -13        491.69         493.66         16.83
  11   2 -13       2651.25        2653.04         43.49
  12   2 -13       4091.59        4050.00         55.83
  13   2 -13        539.93         526.10         17.34
   1   3 -13      26374.82       25772.15        330.20
   2   3 -13      11371.37       11197.82        170.92
   3   3 -13      14253.27       14227.66        164.29
   4   3 -13       6188.02        6133.77         85.49
   5   3 -13       2388.50        2467.29         54.79
   6   3 -13        594.94         593.09         29.43
   7   3 -13       3333.02        3345.76         49.21
   8   3 -13         58.25          68.89          7.33
   9   3 -13       8485.12        8471.49        126.92
  10   3 -13       3959.02        3963.88         59.04
  11   3 -13       1214.27        1164.55         40.34
  12   3 -13        422.38         403.74         11.66
   1   4 -13        820.59         869.66         40.90
   2   4 -13       1392.28        1382.34         61.85
   3   4 -13      13157.20       13050.99        484.14
   4   4 -13         85.10         211.98         47.80
   5   4 -13       6821.85        6910.41        160.44
   6   4 -13       2439.99        2446.96         51.89
   7   4 -13       4488.61        4497.99         74.05
   8   4 -13        273.21         296.50         17.05
   9   4 -13         81.27         124.47         13.64
  10   4 -13        835.59         823.20         24.04
  11   4 -13       4368.10        4368.32         92.69
  12   4 -13        141.71         128.57          8.92
   1   5 -13       8299.87        7819.62        312.81
   2   5 -13        419.93         475.03         71.72
   3   5 -13       3591.46        3643.16         56.65
   4   5 -13       2044.17        2013.08         40.23
   5   5 -13        830.03         853.04         23.05
   6   5 -13        824.67         908.01         39.09
   7   5 -13       2028.05        1969.22         45.73
   8   5 -13       1471.25        1447.53         37.03
   9   5 -13       2165.74        2175.70         54.19
  10   5 -13        972.64         958.68         29.12
   1   6 -13        441.44         449.40         16.57
   2   6 -13        825.47         827.30         20.54
   3   6 -13        995.86        1020.06         23.44
   4   6 -13        437.30         476.54         17.17
   5   6 -13       1364.69        1359.31         27.31
   6   6 -13         34.48          45.26          6.10
   7   6 -13        159.34         166.62         11.60
   8   6 -13         40.25          50.37          6.92
   9   6 -13        666.80         662.08         21.12
   1   7 -13          7.97          11.82          8.15
   2   7 -13       1362.06        1391.45         34.83
   3   7 -13        172.33         178.54         10.28
   4   7 -13       2389.31        2496.53         41.70
   5   7 -13        181.04         196.56          9.88
   6   7 -13        285.74         260.65         12.16
   7   7 -13        609.25         604.41         19.78
   1   8 -13          8.08           6.91          4.76
   2   8 -13        652.67         622.83         19.14
   3   8 -13         12.92           9.91          4.95
   4   8 -13        223.98         224.60         10.03
   0   0 -12      41357.45       40022.34       1525.41
   2   0 -12       9910.96        9800.26        194.55
   4   0 -12       1846.74        1890.52         60.78
   6   0 -12       8319.39        8570.72        192.33
   8   0 -12      19491.63       19497.48        535.86
  10   0 -12        845.24         833.51         44.29
  12   0 -12       5412.05        5606.57        148.27
   0   1 -12        616.34         713.85         30.42
   1   1 -12       6135.17        6203.87         68.53
   2   1 -12      15073.95       15208.77        149.68
   3   1 -12       2205.38        2193.42         32.92
   4   1 -12        104.51         104.14         10.90
   5   1 -12        680.86         692.92         27.90
   6   1 -12      19143.20       18901.89        382.25
   7   1 -12       1654.55        1563.58         58.52
   8   1 -12       6074.82        5854.10        168.58
   9   1 -12        227.98         233.21          9.47
  10   1 -12        957.72         968.99         21.43
  11   1 -12       1051.91        1085.45         28.44
  12   1 -12       2112.26        2084.58         40.61
  13   1 -12         49.45          45.66         11.75
   0   2 -12      49333.71       47918.56       1098.69
   1   2 -12      19097.28       18927.92        220.13
   2   2 -12       7945.04        7964.41         83.12
   3   2 -12       9613.04        9682.60         98.52
   4   2 -12       4554.41        4723.19         56.92
   5   2 -12       5348.63        5507.94         80.76
   6   2 -12       1312.17        1342.89         51.98
   7   2 -12       2881.18        2744.36         68.95
   8   2 -12       9842.29        9538.31        151.31
   9   2 -12       3278.86        3343.16         52.52
  10   2 -12        647.32         667.79         22.40
  11   2 -12         24.92          27.44          5.90
  12   2 -12        673.55         678.50         17.21
  13   2 -12        705.49         669.09         20.75
   0   3 -12       3162.46        3072.39        140.48
   1   3 -12      18093.36       17846.98        328.49
   2   3 -12      13305.76       13232.43        190.05
   3   3 -12       7543.54        7469.35        110.72
   4   3 -12        799.33         797.06         33.06
   5   3 -12       7522.45        7241.25        183.32
   6   3 -12       9083.07        9007.50        143.13
   7   3 -12       4916.82        4981.04         96.08
   8   3 -12       1072.58        1039.49         22.60
   9   3 -12       1638.71        1658.41         38.61
  10   3 -12       2030.49        1984.54         36.58
  11   3 -12       1867.92        1927.47         39.25
  12   3 -12        926.93         884.88         18.73
   0   4 -12      18612.14       18028.33        511.67
   1   4 -12      14973.46       14641.11        220.95
   2   4 -12        955.73        1005.64        105.05
   3   4 -12       1163.19        1159.55         73.04
   4   4 -12        365.41         401.23         40.35
   5   4 -12       3327.85        3406.04        103.98
   6   4 -12       5567.31        5885.84        100.04
   7   4 -12       9436.86        9491.55        145.79
   8   4 -12       3646.54        3749.80         84.71
   9   4 -12       2866.21        2840.99         68.61
  10   4 -12        306.32         306.61         15.28
  11   4 -12        174.28         168.42         10.07
  12   4 -12        438.09         420.36         15.98
   0   5 -12       7257.72        6929.03        280.49
   1   5 -12       3182.34        3090.22        176.82
   2   5 -12       1562.02        1477.27        121.35
   3   5 -12       3460.17        3195.56        187.21
   4   5 -12       1588.67        1602.64         39.40
   5   5 -12       6106.91        6214.88         99.24
   6   5 -12        515.12         478.34         23.14
   7   5 -12       1816.68        1834.04         50.52
   8   5 -12       2074.51        2097.70         60.47
   9   5 -12        408.71         390.42         20.51
  10   5 -12       2070.23        2121.23         39.85
  11   5 -12        947.71         880.07         22.93
   0   6 -12        170.27         188.35         16.17
   1   6 -12        646.86         659.08         19.56
   2   6 -12       4703.82        4872.59         72.28
   3   6 -12        301.91         273.66         19.44
   4   6 -12         54.67          62.28          6.86
   5   6 -12        199.09         204.97         10.70
   6   6 -12       4920.59        4981.24         64.42
   7   6 -12       3182.51        3345.36         78.39
   8   6 -12        169.05         164.12         13.73
   9   6 -12       1560.94        1589.92         50.94
  10   6 -12        856.76         745.89         30.86
   1   7 -12        799.11         821.19         32.21
   2   7 -12       1264.29        1319.76         38.03
   3   7 -12        946.09         975.80         23.86
   4   7 -12        206.59         222.20         11.21
   5   7 -12        427.06         438.48         14.70
   6   7 -12        882.23         922.73         20.18
   7   7 -12         19.97          19.33          5.61
   0   8 -12       2366.01        2477.40         57.73
   1   8 -12        137.86         131.38         12.13
   2   8 -12        806.36         853.34         23.27
   3   8 -12        262.44         275.47         15.44
   4   8 -12         52.68          44.66          5.75
   5   8 -12       1476.49        1375.43         44.76
   2   0 -11      54587.08       54689.58        700.06
   4   0 -11      17924.88       18147.38        893.70
   6   0 -11      18805.20       19256.26        357.67
   8   0 -11        459.65         488.95         58.14
  10   0 -11      10545.94       10695.75        176.97
  12   0 -11       6662.72        6794.15        173.29
   1   1 -11        265.25         269.76         13.01
   2   1 -11       4530.83        4642.99         54.85
   3   1 -11       3486.11        3527.50         47.85
   4   1 -11      21826.33       22456.03        395.99
   5   1 -11        738.56         707.14         27.96
   6   1 -11      13380.11       13349.19        189.65
   7   1 -11       4542.82        4544.66        109.06
   8   1 -11        840.44         905.01         60.19
   9   1 -11       1069.61        1102.07         28.79
  10   1 -11       2588.19        2657.84         40.52
  11   1 -11        436.36         435.38         17.55
  12   1 -11       5362.36        5454.47         84.33
  13   1 -11         30.37          34.45          6.89
   1   2 -11      27323.73       26891.64        322.03
   2   2 -11       8945.91        9059.57         93.58
   3   2 -11       5678.14        5812.45         70.55
   4   2 -11      10130.60       10018.65        134.08
   5   2 -11        600.60         610.91         22.67
   6   2 -11        617.34         625.13         35.13
   7   2 -11        184.61         222.20         23.45
   8   2 -11       2875.13        2772.59         88.34
   9   2 -11      11346.13       11564.31        158.81
  10   2 -11        834.72         927.04         32.43
  11   2 -11       3431.51        3510.18         54.07
  12   2 -11       3549.63        3540.22         51.49
  13   2 -11        369.62         368.99         12.34
   1   3 -11       3745.86        3568.36         76.79
   2   3 -11       7579.01        7366.72        164.68
   3   3 -11       5688.99        5735.04        104.74
   4   3 -11       1332.26        1316.75         35.67
   5   3 -11       4510.50        4523.93         91.95
   6   3 -11       2116.69        2223.06         57.37
   7   3 -11       9242.48        9385.01        165.16
   8   3 -11        321.64         300.60         12.10
   9   3 -11        857.61         878.77         26.27
  10   3 -11       2590.99        2571.13         43.88
  11   3 -11       1569.88        1638.78         42.26
  12   3 -11        195.18         186.95          9.48
  13   3 -11        756.88         721.46         29.07
   1   4 -11       3006.22        3020.83         77.85
   2   4 -11       6365.21        6446.29        177.56
   3   4 -11       2413.74        2334.21        122.22
   4   4 -11       6473.63        6722.86        186.23
   5   4 -11       1672.10        1608.24         70.07
   6   4 -11       5158.02        5323.19         91.27
   7   4 -11        183.78         212.88         15.58
   8   4 -11        653.73         673.50         25.65
   9   4 -11       2907.07        3020.63         72.49
  10   4 -11       3016.69        3050.16         70.23
  11   4 -11       1328.10        1326.17         26.78
  12   4 -11       1947.31        1891.72         65.00
   1   5 -11       3095.22        2779.10        167.21
   2   5 -11       5887.08        5333.01        249.93
   3   5 -11       4407.96        4101.87        146.44
   4   5 -11      10906.71       10885.11        149.54
   5   5 -11       2864.52        2984.58         56.32
   6   5 -11       1144.15        1173.26         37.77
   7   5 -11        999.22         975.70         30.38
   8   5 -11        348.51         333.64         21.61
   9   5 -11        864.44         910.91         36.70
  10   5 -11       4083.75        4062.31         81.37
  11   5 -11        672.69         673.30         28.77
   1   6 -11        759.51         745.19         23.13
   2   6 -11       2622.37        2746.16         46.46
   3   6 -11         91.26          94.13          7.93
   4   6 -11       2444.91        2440.45         45.14
   5   6 -11       4284.91        4370.82         67.50
   6   6 -11       2564.38        2638.42         53.66
   7   6 -11        154.07         169.93         12.32
   8   6 -11         47.12          50.57          7.29
   9   6 -11        464.99         450.80         23.99
  10   6 -11       2709.28        2455.37         73.08
   1   7 -11       1751.26        1813.02         73.93
   2   7 -11        667.60         628.14         28.11
   3   7 -11        935.77         887.08         22.90
   4   7 -11       2842.07        2901.87         47.11
   5   7 -11       1196.75        1213.22         29.48
   6   7 -11         53.39          71.70          6.42
   7   7 -11       2538.52        2458.98         73.63
   8   7 -11        839.84         881.47         30.82
   1   8 -11       1104.81        1126.10         47.85
   2   8 -11       1327.70        1316.25         36.44
   3   8 -11       1276.93        1259.78         34.21
   4   8 -11         39.09          25.93          5.29
   5   8 -11       1344.04        1309.95         25.39
   0   0 -10      26463.76       27874.55        666.51
   2   0 -10       2687.63        2665.95         58.79
   4   0 -10       1576.22        1529.74         44.11
   6   0 -10       2184.86        2190.22         78.63
   8   0 -10      12259.26       12232.60        463.08
  10   0 -10       5934.10        6169.12        106.80
  12   0 -10       2051.81        2056.14         50.07
  14   0 -10        429.78         460.91         22.12
   0   1 -10        406.99         457.21         15.14
   1   1 -10        956.87         990.32         26.81
   2   1 -10      16147.03       16410.17        137.66
   3   1 -10       1410.83        1437.62         29.34
   4   1 -10       5173.57        5147.56         87.47
   5   1 -10        123.17         169.73         20.38
   6   1 -10       6071.61        5964.95        106.59
   7   1 -10        750.13         821.39         41.67
   8   1 -10        781.93         883.58         46.67
   9   1 -10        179.65         181.54          9.52
  10   1 -10       1079.76        1086.45         22.98
  11   1 -10        231.57         234.91         14.38
  12   1 -10       2530.69        2634.61         52.74
  13   1 -10         35.62          27.94          6.87
   0   2 -10      15193.61       15268.55        545.21
   1   2 -10       8156.69        8412.61        106.14
   2   2 -10       1908.46        1882.21         31.48
   3   2 -10        698.20         683.71         18.71
   4   2 -10       3874.89        3939.05         59.07
   5   2 -10       1847.58        1875.80         50.80
   6   2 -10        596.64         602.00         34.35
   7   2 -10       1862.70        1735.01         86.03
   8   2 -10       1556.85        1738.52         81.15
   9   2 -10       1678.23        1680.84         48.93
  10   2 -10        675.76         710.65         23.34
  11   2 -10         89.79          99.13          8.29
  12   2 -10        271.23         287.38         11.63
  13   2 -10         18.93          27.44          4.95
   0   3 -10       2127.67        2093.19        108.36
   1   3 -10       6555.95        6460.91        158.34
   2   3 -10       2147.63        2153.57         50.65
   3   3 -10        398.95         425.37         24.78
   4   3 -10        410.92         424.77         21.20
   5   3 -10       1719.19        1813.12         65.05
   6   3 -10       2930.83        3042.45         96.93
   7   3 -10        942.43        1023.16         52.71
   8   3 -10        520.47         512.58         19.50
   9   3 -10        586.13         594.49         20.36
  10   3 -10        690.50         683.21         22.36
  11   3 -10        409.25         403.74         19.93
  12   3 -10         72.73          80.51          6.34
  13   3 -10          5.51          17.92          7.29
   0   4 -10       3949.40        3970.69        177.09
   1   4 -10        998.36        1004.64         58.60
   2   4 -10        817.37         737.88         75.09
   3   4 -10       2098.88        2140.95         91.04
   4   4 -10       1139.85        1128.90         55.82
   5   4 -10        568.44         664.09         56.41
   6   4 -10         12.51          28.84         13.90
   7   4 -10        883.62         911.61         25.11
   8   4 -10       2051.97        2091.69         56.18
   9   4 -10       1510.17        1589.62         47.78
  10   4 -10        668.46         683.21         27.93
  11   4 -10       1609.57        1633.88         40.27
  12   4 -10       2762.61        2718.12         44.42
   0   5 -10       2682.03        2762.08        157.94
   1   5 -10       6792.06        7284.81        288.13
   2   5 -10       3385.39        3425.26        188.16
   3   5 -10        146.73         148.40         29.06
   4   5 -10        457.57         453.10         20.13
   5   5 -10        108.00         108.85         11.09
   6   5 -10       8344.21        8360.94        116.91
   7   5 -10       1208.94        1241.75         35.41
   8   5 -10        720.60         803.37         33.58
   9   5 -10       1258.81        1223.73         38.65
  10   5 -10         10.31          15.92          7.50
  11   5 -10         97.66         100.63          7.32
   0   6 -10      11343.83       12058.47        295.51
   1   6 -10       6045.49        6172.02         99.58
   2   6 -10       1981.29        1927.87         46.75
   3   6 -10       1129.03        1099.87         40.65
   4   6 -10        302.19         310.51         14.88
   5   6 -10       1942.63        1925.27         38.93
   6   6 -10       1219.80        1222.73         33.54
   7   6 -10       1060.40        1051.50         29.66
   8   6 -10       3109.83        3170.22         57.10
   9   6 -10       1653.26        1721.79         56.33
  10   6 -10        889.40         909.31         24.27
   0   7 -10       7249.23        7569.99        204.22
   1   7 -10       3846.16        3987.71        125.78
   2   7 -10       2461.55        2470.09         64.35
   3   7 -10       1494.53        1620.76         46.90
   4   7 -10         21.69          41.76          7.57
   5   7 -10       1729.02        1731.51         32.58
   6   7 -10       3703.34        3713.15         48.13
   7   7 -10       1892.92        1858.08         30.20
   8   7 -10       2835.72        2757.57         74.98
   0   8 -10       2042.78        1996.66         69.89
   1   8 -10       3686.00        3666.89         75.93
   2   8 -10       1308.02        1346.09         53.51
   3   8 -10        653.42         678.70         24.10
   4   8 -10         23.95          16.62          5.03
   5   8 -10         91.54         108.85          7.06
   2   0  -9      17131.37       16248.65        282.03
   4   0  -9       3047.17        3011.41         66.10
   6   0  -9       2669.37        2553.60         86.48
   8   0  -9         88.11         143.69         24.45
  10   0  -9       4927.76        5011.18        122.33
  12   0  -9       2835.68        2892.15         64.15
  14   0  -9       1567.88        1489.18         47.62
   1   1  -9      11294.19       11331.40        145.28
   2   1  -9       4616.79        4682.74         52.33
   3   1  -9       1134.54        1098.96         26.32
   4   1  -9      12954.52       12589.28        150.00
   5   1  -9       1773.69        1729.91         45.40
   6   1  -9       1198.24        1231.44         58.19
   7   1  -9       7513.93        7471.46        171.58
   8   1  -9       2267.24        2378.67         78.59
   9   1  -9        134.15         134.78         10.18
  10   1  -9        890.64         924.53         22.67
  11   1  -9        550.07         568.56         20.04
  12   1  -9       1421.98        1432.21         28.02
  13   1  -9         28.24          41.86          5.93
  14   1  -9        816.46         801.67         31.22
   1   2  -9       8227.20        8100.50         88.48
   2   2  -9      10139.89       10030.67        118.41
   3   2  -9       4527.29        4576.70         62.85
   4   2  -9       9294.68        9611.51        123.17
   5   2  -9       1782.04        2022.19         65.48
   6   2  -9       1115.52        1160.25         47.81
   7   2  -9       9709.56        9931.13        189.46
   8   2  -9        426.08         470.53         36.39
   9   2  -9       4993.32        4879.70         95.30
  10   2  -9        124.18         139.89         14.44
  11   2  -9        166.19         171.23         10.32
  12   2  -9       1954.68        1962.62         40.25
  13   2  -9       1300.38        1293.92         30.21
   1   3  -9       8277.43        8389.98        132.16
   2   3  -9      13876.27       14192.91        175.55
   3   3  -9       2405.94        2379.37         78.42
   4   3  -9       2551.33        2674.26         55.74
   5   3  -9       4939.15        4934.08        116.83
   6   3  -9       6635.54        6413.45        143.54
   7   3  -9      12390.62       12038.74        226.33
   8   3  -9        600.10         629.74         21.22
   9   3  -9       1147.64        1191.59         36.33
  10   3  -9       7791.38        7817.92        116.91
  11   3  -9       1043.66        1040.69         33.54
  12   3  -9          5.51           9.11          4.23
  13   3  -9       1802.46        1789.89         39.08
   1   4  -9       1237.97        1270.89         65.45
   2   4  -9       3486.88        3482.54        171.20
   3   4  -9       1654.33        1687.05        134.19
   4   4  -9      20424.70       20505.13        339.28
   5   4  -9       2792.36        2823.16         95.23
   6   4  -9       2679.93        2439.35        153.56
   7   4  -9       1608.01        1681.44         37.16
   8   4  -9         14.42          21.83          7.59
   9   4  -9       2079.47        2071.66         56.45
  10   4  -9       2388.54        2406.41         85.75
  11   4  -9       1079.95        1081.74         27.74
  12   4  -9       5918.52        5936.41        120.24
   1   5  -9        384.46         350.17         57.11
   2   5  -9      11594.46       12170.22        412.87
   3   5  -9       1223.21        1203.60         75.42
   4   5  -9       6764.66        6574.06        277.26
   5   5  -9       1349.07        1417.29         48.03
   6   5  -9       4768.33        4902.53         79.83
   7   5  -9        343.60         340.25         25.07
   8   5  -9        144.19         139.39         15.40
   9   5  -9        196.93         237.22         17.09
  10   5  -9       3572.77        3744.89         82.42
  11   5  -9        579.52         585.88         16.79
   1   6  -9         89.36          89.52         11.71
   2   6  -9       4884.96        4917.45         76.26
   3   6  -9       1896.81        1947.70         60.14
   4   6  -9       6385.28        6632.04         92.79
   5   6  -9       3379.07        3361.48         56.87
   6   6  -9       1460.11        1527.64         38.42
   7   6  -9        537.64         544.63         21.04
   8   6  -9       1020.80        1006.14         33.02
   9   6  -9        535.84         544.83         27.87
  10   6  -9        984.70         941.45         25.43
   1   7  -9       2352.99        2428.84         64.37
   2   7  -9        214.83         225.60         17.22
   3   7  -9        523.12         550.53         20.87
   4   7  -9       1925.71        1884.91         41.10
   5   7  -9         79.15          83.91          7.69
   6   7  -9        107.77         102.14          6.90
   7   7  -9        582.06         567.06         16.94
   8   7  -9         56.74          57.18          9.26
   1   8  -9        273.78         294.89         17.11
   2   8  -9       1470.67        1504.51         57.65
   3   8  -9       1548.51        1532.34         39.82
   4   8  -9        442.67         427.47         17.88
   5   8  -9       1336.94        1272.90         27.43
   0   0  -8       4106.00        4661.41        110.42
   2   0  -8        138.79         161.92         19.46
   4   0  -8       9475.10        9604.30        149.62
   6   0  -8       6357.35        6192.75        323.99
   8   0  -8      10001.00       10715.98        339.10
  10   0  -8       3261.36        3667.49         98.69
  12   0  -8       2628.10        2653.54         60.38
  14   0  -8       1400.57        1323.66         44.05
   0   1  -8       6539.24        6979.80        134.26
   1   1  -8      30449.97       30051.55        450.88
   2   1  -8      57307.32       55432.77        762.60
   3   1  -8        305.20         323.83         14.38
   4   1  -8        513.42         478.74         20.46
   5   1  -8       1007.11        1025.17         53.78
   6   1  -8      26512.60       26942.10        777.60
   7   1  -8       2443.57        2374.26         73.34
   8   1  -8       3203.69        3080.81         92.33
   9   1  -8        775.42         792.96         33.20
  10   1  -8       3511.13        3570.26         77.24
  11   1  -8         61.67          66.89          7.11
  12   1  -8       3193.56        3286.18         49.38
  13   1  -8         50.95          58.78          6.55
  14   1  -8       2368.54        2233.98         64.19
   0   2  -8      36914.84       39590.16        688.90
   1   2  -8      11857.22       11593.25        144.16
   2   2  -8       6523.33        6682.31         72.96
   3   2  -8      11832.42       12042.65        163.87
   4   2  -8       3432.84        3434.48         59.70
   5   2  -8       5721.62        5748.26        116.67
   6   2  -8       3787.26        3877.57         94.78
   7   2  -8       7582.19        7633.37        173.16
   8   2  -8      11474.85       11900.06        223.35
   9   2  -8       3136.54        3001.00         69.32
  10   2  -8         68.37          66.39         11.86
  11   2  -8        298.12         332.94         15.91
  12   2  -8        761.09         747.80         28.25
  13   2  -8       1053.84        1055.71         24.10
   1   3  -8      24241.97       24995.41        357.74
   2   3  -8       3847.40        4040.99         78.77
   3   3  -8       8170.22        8428.93        178.81
   4   3  -8        530.15         503.67         32.03
   5   3  -8        579.46         620.13         37.10
   6   3  -8       4673.74        4621.76        117.29
   7   3  -8       4009.06        3961.58        109.65
   8   3  -8       2307.20        2248.20         59.14
   9   3  -8       7667.01        7977.33        116.40
  10   3  -8       1919.19        1896.93         40.90
  11   3  -8        876.26         899.50         31.32
  12   3  -8        347.99         339.95         16.74
  13   3  -8        301.49         276.07         11.91
   1   4  -8       3211.55        3193.86        148.99
   4   4  -8        856.04         894.99         50.97
   5   4  -8       3560.19        3600.80        109.81
   6   4  -8       2290.69        2262.31         87.38
   7   4  -8       2418.07        2543.19         47.41
   8   4  -8       9302.09        9283.67        126.54
   9   4  -8       3804.72        3752.50         84.60
  10   4  -8       1263.17        1321.96         41.40
  11   4  -8       2766.82        2777.80         51.77
  12   4  -8       2365.59        2428.84         58.55
   0   5  -8       3698.20        3582.07        182.43
   1   5  -8       2198.58        2136.15        140.74
   2   5  -8       1234.14        1303.44        111.13
   3   5  -8      10062.28       10211.81        259.52
   4   5  -8        633.65         683.11         84.01
   5   5  -8       5644.06        5560.21         85.65
   6   5  -8       1327.33        1409.78         37.03
   7   5  -8        224.82         241.22         21.10
   8   5  -8        528.15         522.60         27.38
   9   5  -8        690.14         711.25         28.70
  10   5  -8       1765.44        1911.05         59.09
  11   5  -8       2465.08        2486.41         43.67
   0   6  -8       1228.68        1200.00         37.88
   1   6  -8       7578.09        7792.99        133.58
   2   6  -8       2838.43        2931.71         65.90
   3   6  -8       3775.39        3899.30        105.55
   4   6  -8         42.56          58.18          7.87
   5   6  -8        178.32         187.35         12.10
   6   6  -8       4764.36        4531.24         79.78
   7   6  -8       1500.45        1486.48         47.78
   8   6  -8        432.63         420.16         20.82
   9   6  -8       1036.09         986.41         30.17
  10   6  -8        153.16         145.39         10.36
   0   7  -8       6410.88        6602.10        183.82
   1   7  -8       1505.46        1505.61         46.84
   2   7  -8        498.03         507.48         25.12
   3   7  -8        998.24        1040.69         29.46
   4   7  -8        327.24         332.44         16.13
   5   7  -8       2308.26        2415.42         41.59
   6   7  -8        148.91         143.69          9.09
   7   7  -8       1032.66        1043.09         24.59
   8   7  -8       2352.59        2252.20        107.31
   0   8  -8       1093.48        1089.15         48.26
   1   8  -8       1693.64        1715.09         45.16
   2   8  -8       1520.26        1514.12         41.12
   3   8  -8        488.50         460.21         28.11
   4   8  -8        233.38         216.79         13.12
   5   8  -8       1499.54        1433.01         28.06
   2   0  -7        160.90         184.65         50.32
   4   0  -7     115277.91      110619.62       1371.65
   6   0  -7       3235.94        3244.92        168.32
   8   0  -7       5774.24        6194.25        238.41
  10   0  -7       1313.73        1330.67         58.22
  12   0  -7      17244.08       17411.90        402.12
  14   0  -7        467.04         454.61         22.84
   1   1  -7      16416.96       16604.53        411.79
   2   1  -7     147129.95      141111.34       2154.62
   3   1  -7       5025.37        5165.28         71.03
   4   1  -7       2163.13        2125.93         53.78
   5   1  -7       1198.69        1184.28         40.84
   6   1  -7      27436.70       28181.05        421.95
   7   1  -7       1290.19        1297.83         52.84
   8   1  -7       4706.03        4561.28        116.53
   9   1  -7       7843.37        7951.80        171.41
  10   1  -7      22777.20       22452.52        272.29
  11   1  -7        196.93         208.88         15.14
  12   1  -7       1518.98        1479.57         29.09
  13   1  -7       1217.98        1240.05         27.74
  14   1  -7       1765.35        1790.69         54.82
   1   2  -7      16451.98       16878.59        186.57
   2   2  -7       7209.29        7004.23         83.99
   3   2  -7      19525.15       19329.56        237.32
   4   2  -7      69041.63       66924.79        667.33
   5   2  -7       3888.18        3895.59         89.43
   6   2  -7         52.77          68.29         16.14
   7   2  -7      17162.62       17220.35        500.18
   8   2  -7       3513.83        3863.75        107.16
   9   2  -7        163.72         152.70         15.34
  10   2  -7         77.69         105.34         17.00
  11   2  -7       4193.34        4376.73         94.95
  12   2  -7       5285.09        5566.52         87.03
  13   2  -7        488.90         496.66         16.11
   1   3  -7      29778.16       30004.99        375.49
   2   3  -7        386.99         400.03         21.93
   3   3  -7       2102.09        2026.20        103.79
   4   3  -7        877.53         813.48         65.41
   5   3  -7        565.46         566.35         35.14
   6   3  -7       2750.10        2837.38         86.74
   7   3  -7       5824.58        6004.00        239.96
   8   3  -7       1111.92        1078.54         28.05
   9   3  -7      16524.08       16504.19        220.77
  10   3  -7       2396.88        2437.85         58.54
  11   3  -7       1751.40        1739.52         51.46
  12   3  -7        161.62         156.61          8.95
  13   3  -7        484.37         443.39         17.79
   1   4  -7       4434.58        4629.17        204.48
   4   4  -7        253.10         311.52         37.83
   5   4  -7       8332.73        8418.92        218.27
   6   4  -7        776.59         686.92         48.26
   7   4  -7       3452.94        3400.53         57.63
   8   4  -7        451.66         478.14         22.96
   9   4  -7        307.93         302.40         21.95
  10   4  -7        395.23         381.31         21.59
  11   4  -7       3558.26        3649.46         71.22
  12   4  -7         82.05         109.15          9.55
   1   5  -7       5379.91        4687.55        209.09
   4   5  -7       5015.32        5356.74        256.57
   5   5  -7       5052.79        5132.44         81.35
   6   5  -7       2138.91        2098.80         71.17
   7   5  -7       4283.94        4405.67        104.49
   8   5  -7        627.53         584.68         36.32
   9   5  -7       1842.22        1894.62         50.67
  10   5  -7        786.31         813.78         29.02
  11   5  -7        637.99         610.41         18.30
   1   6  -7        392.69         407.24         18.00
   2   6  -7       3498.70        3481.44         74.28
   3   6  -7       4981.58        5057.84         90.96
   4   6  -7       4017.87        3987.61         61.92
   5   6  -7       3654.08        3634.44         59.04
   6   6  -7        566.97         568.96         29.52
   7   6  -7        889.37         916.12         50.13
   8   6  -7        343.64         367.79         31.08
   9   6  -7        268.35         242.62         14.86
  10   6  -7       1713.72        1651.00         38.19
   1   7  -7        516.03         526.10         47.24
   2   7  -7        412.29         392.02         18.18
   3   7  -7        664.53         641.25         27.75
   4   7  -7       2171.21        2287.05         56.09
   5   7  -7        769.22         763.72         20.52
   6   7  -7        251.43         241.42         12.88
   7   7  -7        778.08         781.34         20.97
   8   7  -7        989.41         931.84         37.59
   1   8  -7       1126.47        1149.33         53.50
   2   8  -7       1360.49        1321.26         37.89
   3   8  -7        310.51         323.33         24.00
   4   8  -7        120.43         103.44          9.86
   5   8  -7        348.57         304.31         20.64
   6   8  -7         50.60          36.45          7.54
   0   0  -6     170631.19      146196.03       3169.21
   2   0  -6       1406.04        1384.85        107.71
   4   0  -6        995.34         998.63         30.76
   6   0  -6       4538.62        4529.34        153.40
   8   0  -6      38576.64       38702.78       1077.40
  10   0  -6       1043.50        1078.34         47.57
  12   0  -6       5203.75        5453.57        107.25
  14   0  -6        210.80         196.36         15.25
   0   1  -6      25312.27       27007.99        650.76
   1   1  -6      11553.23       11675.36        220.57
   2   1  -6      21137.04       21112.44        364.67
   3   1  -6       8096.67        8286.74        120.08
   4   1  -6       3562.84        3753.90         70.88
   5   1  -6      15997.26       15540.71        488.81
   6   1  -6      36398.39       36551.51        502.49
   7   1  -6       1770.52        1927.27         65.26
   8   1  -6        602.43         608.71         45.11
   9   1  -6        406.19         381.51         32.56
  10   1  -6       4209.56        4179.27         70.03
  11   1  -6         91.51          89.22          9.69
  12   1  -6       1412.71        1372.03         27.50
  13   1  -6        910.82         933.94         23.23
  14   1  -6       9218.33        9103.73        211.00
   0   2  -6     114114.91      112653.92       1437.18
   1   2  -6      39328.18       39451.27        296.19
   2   2  -6       1413.90        1388.75         29.59
   3   2  -6        794.45         736.08         24.30
   4   2  -6       1626.24        1774.77        103.02
   5   2  -6        187.18         226.70         25.47
   6   2  -6       1793.94        1846.06         77.07
   7   2  -6      13720.27       12911.11        421.60
   8   2  -6      24304.31       24239.20        477.10
   9   2  -6       8883.39        9106.13        147.89
  10   2  -6        125.25         137.28         14.98
  11   2  -6        856.83         860.15         34.06
  12   2  -6       1719.36        1842.86         46.54
  13   2  -6         68.84          72.70          8.59
   1   3  -6       7687.91        7897.62        127.27
   2   3  -6      15841.36       15986.50        212.38
   3   3  -6      13868.61       13810.81        273.06
   4   3  -6        467.41         486.45         37.64
   5   3  -6      17107.81       17109.70        339.13
   6   3  -6       7134.47        7229.73        240.45
   7   3  -6      12060.17       12071.49        286.19
   8   3  -6         26.37          35.75          9.93
   9   3  -6        283.81         297.90         17.16
  10   3  -6       2442.77        2536.98         89.14
  11   3  -6        559.86         532.81         24.12
  12   3  -6       1015.74        1011.75         27.19
  13   3  -6       6644.44        6439.18        153.52
   1   4  -6      20031.68       20114.21        391.68
   2   4  -6       1319.07        1360.11        102.87
   3   4  -6        515.12         435.28         62.25
   4   4  -6        526.26         648.16         61.99
   5   4  -6       2065.22        2238.08        165.65
   6   4  -6       3361.77        3320.53        109.16
   7   4  -6      12664.99       12625.02        165.73
   8   4  -6       1375.65        1317.06         38.93
   9   4  -6       3897.82        3864.05         85.13
  10   4  -6       1193.12        1176.27         38.74
  11   4  -6       1585.82        1616.95         37.94
  12   4  -6         95.75         104.84          8.42
   4   5  -6       4365.00        4055.91        227.99
   5   5  -6       6392.89        6441.18         95.23
   6   5  -6         48.12          45.96         19.14
   7   5  -6       2115.33        2085.38         84.52
   8   5  -6       1030.33        1061.31         49.57
   9   5  -6         88.20         104.24         23.55
  10   5  -6        462.30         471.23         22.05
  11   5  -6       1226.57        1250.57         29.61
   0   6  -6       3230.28        3409.64         89.62
   1   6  -6       3110.61        3140.89        111.90
   2   6  -6       1463.62        1545.26         50.58
   3   6  -6        260.32         242.82         34.81
   4   6  -6        697.55         662.28         28.56
   5   6  -6       1578.62        1568.29         40.25
   6   6  -6       3732.22        3748.70         89.65
   7   6  -6       2240.91        2272.63         86.64
   8   6  -6       1887.23        1862.78         74.64
   9   6  -6       2286.78        2348.53         78.14
  10   6  -6        230.48         188.05         18.54
   0   7  -6       2851.43        2922.79        101.79
   1   7  -6        368.21         372.40         32.97
   2   7  -6        588.73         599.60         22.41
   3   7  -6       1411.04        1394.96         63.85
   4   7  -6        251.10         233.61         25.24
   5   7  -6         73.16          96.53         12.11
   6   7  -6       1527.18        1479.07         61.39
   7   7  -6        429.17         420.06         19.04
   8   7  -6       1176.22        1081.14         29.90
   0   8  -6       1063.98        1136.41         50.25
   1   8  -6        299.71         274.87         16.87
   2   8  -6        730.99         771.73         27.61
   3   8  -6        369.75         379.41         18.63
   4   8  -6         76.18          61.08         11.40
   5   8  -6        717.67         704.94         31.99
   6   8  -6        856.41         813.98         31.22
   2   0  -5      33636.43       33144.17        842.78
   4   0  -5      32487.59       31521.91        450.13
   6   0  -5        836.21         880.57         46.25
   8   0  -5       3718.91        3719.56        120.71
  10   0  -5       4043.70        4136.01        109.53
  14   0  -5        334.56         364.39         20.76
   1   1  -5      33875.29       33199.64        593.96
   2   1  -5      22691.61       22864.37        311.10
   3   1  -5       7445.43        7558.87        109.75
   4   1  -5      25306.81       25254.96        314.16
   5   1  -5       9775.08       10161.14        163.15
   6   1  -5       3017.22        3173.53         96.97
   7   1  -5       1626.96        1595.93         58.70
   8   1  -5       1340.89        1442.92         59.71
   9   1  -5        216.53         197.76         25.96
  10   1  -5      10069.17       10037.18        137.36
  11   1  -5        513.00         520.99         25.81
  12   1  -5       2486.27        2610.68         78.89
  13   1  -5        529.50         558.74         17.48
  14   1  -5       1322.68        1302.14         43.79
   1   2  -5      17633.72       18384.40        171.31
   2   2  -5      13937.70       13902.03        160.78
   3   2  -5       5331.89        5318.99         75.15
   4   2  -5      28642.10       29025.38        560.24
   5   2  -5       6716.50        6948.76        262.25
   6   2  -5        572.82         534.71         52.42
   7   2  -5       2456.21        2646.63        153.45
   8   2  -5       3340.87        3279.07        127.34
   9   2  -5      15269.01       15289.38        330.80
  10   2  -5       1871.73        1946.69        121.97
  11   2  -5        858.01         856.74         54.36
  12   2  -5       3665.72        3654.37         64.06
  13   2  -5       1874.43        2005.07         37.93
   1   3  -5       7633.18        7488.88        137.81
   2   3  -5      22645.89       23333.29        377.85
   3   3  -5      18667.16       18986.60        353.01
   4   3  -5        779.36         738.68         50.00
   5   3  -5       5850.81        6023.83        162.02
   6   3  -5       9196.22        9357.47        232.06
   7   3  -5       9187.94        9040.65        233.96
   9   3  -5          8.04          15.32          7.89
  10   3  -5        978.41         981.51         51.70
  11   3  -5       1122.73        1132.81         59.59
  12   3  -5        131.63         127.27          9.87
  13   3  -5        269.71         288.28         13.55
   1   4  -5       5199.33        5545.89        156.95
   2   4  -5       3723.11        3711.35        123.73
   3   4  -5      12644.33       12135.17        274.40
   4   4  -5      12831.85       13415.58        468.42
   5   4  -5       4999.80        5253.50        267.32
   6   4  -5        643.85         738.58         64.17
   7   4  -5       1123.86        1061.21         33.78
   8   4  -5        564.36         579.77         26.81
   9   4  -5       3458.57        3483.74         80.33
  10   4  -5       2315.96        2381.77         60.88
  11   4  -5       1318.11        1407.98         40.94
  12   4  -5        641.40         648.46         30.40
   1   5  -5       3127.46        3063.48        126.20
   2   5  -5       4135.58        4295.42        218.56
   3   5  -5       2301.84        2226.57        157.21
   4   5  -5      10603.22       11636.71        433.50
   5   5  -5       1138.53        1109.58         47.19
   6   5  -5        234.84         274.37         24.80
   7   5  -5        989.27        1023.56         50.75
   8   5  -5       3128.97        3087.21         98.98
   9   5  -5       3799.20        3902.10         85.14
  10   5  -5        718.02         719.46         27.72
  11   5  -5        812.00         836.51         23.11
   1   6  -5        982.48         993.32         36.26
   2   6  -5      11329.36       11691.48        300.48
   3   6  -5       1942.45        1902.64         70.79
   4   6  -5        648.00         613.82         27.08
   5   6  -5       1296.43        1297.03         45.35
   6   6  -5        353.91         417.46         35.76
   7   6  -5       2672.72        2826.77         97.53
   8   6  -5        658.77         603.80         39.40
   9   6  -5        187.92         206.27         22.43
  10   6  -5       2767.43        2721.23         76.26
   1   7  -5       2569.42        2668.36         67.45
   2   7  -5        218.99         217.59         19.83
   3   7  -5        281.51         270.46         19.17
   4   7  -5       3638.25        3587.68        116.48
   5   7  -5        732.87         707.24         29.36
   6   7  -5        420.30         396.13         19.74
   7   7  -5       1603.31        1633.18         55.86
   8   7  -5        297.67         276.27         11.37
   9   7  -5       1848.92        1882.11         84.87
   1   8  -5       1221.49        1226.83         37.13
   2   8  -5        925.63         850.53         29.49
   3   8  -5        226.52         229.01         14.72
   5   8  -5         31.35          35.65          9.96
   6   8  -5        511.01         515.49         24.92
   2   0  -4       5567.30        5928.90        229.41
   4   0  -4      15018.26       15088.61        234.60
   6   0  -4      10870.80       11075.06        220.18
  14   0  -4        275.27         255.64         17.32
   0   1  -4      27290.92       28925.05        854.44
   1   1  -4      28558.69       27493.54        640.65
   2   1  -4       2115.20        2300.57         79.83
   3   1  -4       6248.94        6103.33        131.22
   4   1  -4       6176.57        6320.12        137.48
   5   1  -4        449.87         459.71         29.75
   6   1  -4       1393.79        1486.28         94.08
   7   1  -4       7304.68        7654.70        393.64
   8   1  -4       8634.99        8475.79        212.47
   9   1  -4        320.00         411.65         42.56
  10   1  -4       2374.64        2274.83         81.63
  11   1  -4        769.22         771.03         42.92
  12   1  -4       2288.91        2424.53         55.37
  13   1  -4         91.33         108.44         14.15
  14   1  -4       1424.82        1412.18         32.29
   0   2  -4      14545.89       15246.52        596.78
   1   2  -4      12743.55       12922.52        134.32
   2   2  -4        763.56         800.17         21.52
   3   2  -4       1195.21        1206.11         31.29
   4   2  -4        630.28         649.47         37.94
   5   2  -4       5261.94        5558.11        207.98
   6   2  -4       3052.24        3141.69        210.22
   7   2  -4        594.43         492.36         66.21
   8   2  -4       8550.72        7536.04        308.79
   9   2  -4       2140.72        2109.31         62.49
  10   2  -4       1565.81        1597.93         79.94
  11   2  -4        531.43         577.57         37.07
  12   2  -4        250.68         247.03         24.93
  13   2  -4       4416.42        4575.90        113.26
  14   2  -4        435.54         424.17         20.45
   0   3  -4        571.55         582.68         67.16
   1   3  -4      11292.33       11384.27        499.76
   2   3  -4      15275.14       15860.34        347.36
   3   3  -4       1129.47        1096.96         79.59
   4   3  -4       2030.50        2171.69         88.34
   5   3  -4        431.66         425.47         62.15
   6   3  -4      13773.84       13638.78        453.62
   7   3  -4       4286.79        4106.97        224.99
   8   3  -4         37.82           9.81         27.59
   9   3  -4        280.98         273.16         18.19
  10   3  -4       1160.92        1211.31         58.49
  11   3  -4       2904.44        2813.05        113.02
  12   3  -4        378.61         396.83         20.92
  13   3  -4        173.95         178.14          9.75
   1   4  -4       1928.48        1941.69         84.82
   2   4  -4       2705.96        2654.64        134.24
   3   4  -4       1500.95        1611.25        113.99
   4   4  -4       2056.65        2134.74        103.23
   5   4  -4       5871.23        6107.24        307.58
   6   4  -4       1149.85        1168.06        132.27
   7   4  -4        987.51         963.38         30.55
   8   4  -4       5174.63        5239.18        123.88
   9   4  -4       1009.35         916.42         39.56
  10   4  -4       1259.25        1377.04         43.13
  11   4  -4       1212.41        1198.90         37.35
  12   4  -4       1866.57        1826.13         65.84
   0   5  -4      32117.74       31051.48        862.58
   1   5  -4       4058.10        4295.52        152.33
   2   5  -4       3119.37        3390.32        132.82
   3   5  -4         65.08          -7.91         32.66
   4   5  -4         15.73          24.13         21.28
   5   5  -4        176.51         187.45         59.73
   6   5  -4       8841.92        8730.23        176.64
   7   5  -4       1944.42        1836.55         63.95
   8   5  -4       4618.12        4846.86        138.89
   9   5  -4       2504.60        2519.56         62.81
  10   5  -4        332.62         323.73         19.00
  11   5  -4        687.11         685.21         24.43
   0   6  -4       5296.52        5529.67        157.57
   1   6  -4       3768.01        3682.21        119.78
   2   6  -4       2200.84        2256.81         85.82
   3   6  -4        645.59         653.17         43.83
   4   6  -4        590.80         585.68         22.17
   5   6  -4        651.39         638.75         24.37
   6   6  -4       2819.25        2864.22        103.96
   7   6  -4       2412.67        2589.55         93.51
   8   6  -4       2076.66        2229.37         83.56
   9   6  -4       2309.34        2170.19         78.42
   0   7  -4       4772.56        4811.31        147.53
   1   7  -4       1868.34        1863.88         43.14
   2   7  -4        970.34         966.89         29.08
   3   7  -4       2271.22        2259.11         58.13
   4   7  -4          7.78          42.36          9.85
   5   7  -4       1089.27        1133.61         36.07
   6   7  -4       1207.37        1218.52         54.85
   7   7  -4       1437.97        1414.28         42.07
   8   7  -4       3059.92        3135.58         63.68
   9   7  -4       1567.33        1615.65         34.63
   0   8  -4        832.80         795.56         40.93
   1   8  -4       2661.83        2664.85         60.52
   2   8  -4        940.41         930.54         31.07
   3   8  -4        575.76         627.24         23.90
   4   8  -4         12.67          14.52          8.82
   6   8  -4       1099.31        1066.42         38.98
   2   0  -3        974.79         950.37         80.13
   4   0  -3      12636.21       12814.38        437.40
   6   0  -3      10920.15       10968.02        305.14
  12   0  -3       2367.91        2358.74         85.28
  14   0  -3       1487.65        1607.14         51.59
   1   1  -3       7397.52        7518.52        277.57
   2   1  -3      13771.89       13261.17        316.27
   3   1  -3       3831.72        4083.84        106.18
   4   1  -3       2617.12        2681.97         91.62
   5   1  -3       2066.58        2012.08         76.44
   8   1  -3       5245.86        5326.80        151.67
   9   1  -3         64.28          87.02         28.35
  10   1  -3       3485.80        3514.68         71.47
  11   1  -3         49.54          43.36          9.87
  12   1  -3        889.07         860.15         34.08
  13   1  -3        384.38         378.60         17.80
  14   1  -3       1903.11        1878.50         39.81
   1   2  -3      12531.65       12585.67        156.56
   2   2  -3       1778.35        1830.14         58.95
   3   2  -3       1622.33        1731.51         57.38
   4   2  -3      11750.08       11649.42        436.54
   5   2  -3        502.25         465.52         53.83
   9   2  -3       3248.65        3281.87         77.29
  10   2  -3          8.71          27.14         11.18
  11   2  -3        306.66         245.23         25.23
  12   2  -3       1453.40        1428.00         58.82
  13   2  -3        838.37         889.59         31.53
  14   2  -3       1052.87         996.43         34.46
   1   3  -3       8614.46        9188.14        379.88
   2   3  -3      14936.33       15271.85        295.74
   3   3  -3        726.83         722.26         44.38
   4   3  -3       1417.53        1442.42         54.01
   5   3  -3        454.25         417.96         47.08
   6   3  -3       1481.75        1566.09         77.31
   7   3  -3       1796.08        1753.04         88.13
   8   3  -3        674.27         590.09         61.22
   9   3  -3         41.56          56.78         15.38
  10   3  -3       2804.84        2875.43        101.13
  12   3  -3         60.77          36.65          7.96
  13   3  -3       1892.21        1804.20         53.06
   1   4  -3       1186.13        1462.75         72.54
   2   4  -3       3999.72        3992.62        128.54
   3   4  -3        317.19         336.65         47.87
   4   4  -3       9040.38        8820.55        192.92
   5   4  -3        210.75         181.54         34.73
   6   4  -3        258.64         351.87         46.06
   7   4  -3       1034.86        1039.39         41.10
   8   4  -3       3305.02        3280.37         68.97
   9   4  -3        226.58         261.55         19.60
  10   4  -3        159.77         142.99         14.56
  11   4  -3        385.91         392.72         20.74
  12   4  -3       1007.35         968.09         28.98
   1   5  -3        355.14         318.52         90.05
   2   5  -3       8335.95        8431.64        232.34
   3   5  -3       1655.32        1622.06        130.64
   4   5  -3       1865.82        1845.36        179.88
   5   5  -3       2632.50        2693.09        217.67
   6   5  -3       1035.35        1092.16         57.21
   7   5  -3        463.92         392.02         29.62
   8   5  -3        684.16         676.80         40.56
   9   5  -3         13.50          24.13         10.68
  10   5  -3       2872.25        2915.19        133.54
  11   5  -3       1173.10        1187.88         48.77
  12   5  -3        337.74         368.89         23.27
   1   6  -3        701.32         736.38         28.99
   2   6  -3       3563.87        3729.57         76.64
   3   6  -3       8085.11        8231.97        250.04
   4   6  -3       8570.77        8486.41        129.99
   5   6  -3       3193.06        3122.36         92.77
   6   6  -3       1652.69        1682.14         73.59
   7   6  -3        552.14         553.14         39.76
   8   6  -3       4320.80        4372.33        131.80
   9   6  -3       1034.75        1053.60         49.51
  10   6  -3        765.44         766.02         31.90
   1   7  -3        949.46        1018.46         29.95
   2   7  -3       3892.62        3836.31         69.01
   3   7  -3       3447.52        3433.48         78.95
   4   7  -3       2983.51        2898.36         74.78
   5   7  -3       1331.85        1327.67         70.08
   6   7  -3       1403.54        1504.20        101.75
   7   7  -3       1762.84        1772.56         51.57
   8   7  -3         85.04          72.10          8.67
   9   7  -3       1701.33        1701.77         48.80
   1   8  -3        111.51         128.57         12.64
   2   8  -3       2338.95        2349.83         55.43
   3   8  -3       4390.57        4547.76        111.80
   4   8  -3       1840.68        1858.68         64.17
   6   8  -3        741.00         716.86         30.23
   2   0  -2      93560.60       90299.94       2030.86
   4   0  -2       6103.13        6578.97        306.77
   6   0  -2      58850.25       58159.40       1058.68
   8   0  -2       2106.70        1842.05        119.13
  10   0  -2        496.39         522.10         32.93
  12   0  -2       1839.84        1773.36         70.81
  14   0  -2       1042.33        1042.19         38.32
   1   1  -2       2217.98        2062.25        119.54
   2   1  -2      11897.14       11794.12        948.44
   4   1  -2        424.77         457.91         32.41
   5   1  -2       7869.50        8072.26        147.01
   6   1  -2      10360.65       10593.82        304.72
   7   1  -2       6766.58        6300.00        162.20
   8   1  -2      10069.42        9820.59        190.34
   9   1  -2        876.12         750.30         84.69
  10   1  -2       1378.34        1348.70         33.52
  11   1  -2       2518.66        2582.44         53.05
  12   1  -2        332.87         253.64         25.30
  13   1  -2        487.78         485.35         20.62
  14   1  -2       2135.33        2194.22         44.82
   0   2  -2      27828.58       30954.95        767.81
   1   2  -2      12679.57       12457.00        196.76
   2   2  -2        253.42         264.55         15.18
   3   2  -2       7906.21        8297.66        123.63
   4   2  -2        188.30         132.88         26.46
   9   2  -2       2851.61        2831.47         59.32
  10   2  -2        870.99         906.41         39.49
  11   2  -2        992.72        1018.56         80.77
  12   2  -2        616.65         653.27         29.17
  13   2  -2       6010.69        6086.61        130.71
  14   2  -2        125.66         104.94          8.74
   0   3  -2       1452.82        1566.59        121.88
   1   3  -2      15861.80       15902.99        257.02
   2   3  -2       6906.21        7150.73        135.10
   3   3  -2       3596.55        3584.58         85.14
   4   3  -2       1169.42        1132.51         55.26
   5   3  -2        362.93         417.86         46.05
   6   3  -2      12522.58       12192.15        367.30
   7   3  -2       7866.00        7382.04        260.83
   8   3  -2       2114.58        1966.72        123.42
   9   3  -2       3989.22        4036.28         80.55
  10   3  -2        764.42         842.82         48.21
  11   3  -2       5165.03        5171.49        147.15
  12   3  -2        654.51         643.96         25.30
  13   3  -2        656.30         619.23         18.18
   1   4  -2       3180.84        3202.07        124.05
   2   4  -2       9586.38        9889.18        241.22
   3   4  -2       1375.17        1392.06        109.18
   4   4  -2         21.51          47.76         20.01
   5   4  -2       9326.22        8888.65        320.57
   6   4  -2      11581.00       11120.92        380.48
   7   4  -2        652.16         765.32         86.39
   8   4  -2       9908.04        9886.98        197.21
   9   4  -2       1596.92        1476.17        111.15
  10   4  -2         91.90          94.83         13.00
  11   4  -2        318.58         315.02         19.61
  12   4  -2         12.92          11.21          7.42
   0   5  -2      29372.71       29088.06        801.60
   1   5  -2       4889.40        4704.47        162.07
   2   5  -2       8315.54        8334.51        341.96
   3   5  -2       4023.94        4001.53        147.40
   4   5  -2       1602.15        1499.90         99.85
   5   5  -2       3727.08        3400.13        265.97
   6   5  -2       5379.77        5320.99        145.65
   7   5  -2       1685.38        1633.28         61.40
   8   5  -2       3799.35        3700.53        114.75
   9   5  -2       1219.19        1210.31         69.10
  10   5  -2       1316.62        1397.46         62.91
  11   5  -2        649.53         652.37         24.40
  12   5  -2        653.57         593.79         25.89
   0   6  -2       2730.56        2839.68         84.97
   1   6  -2       2280.80        2218.56         52.25
   2   6  -2        776.85         813.08         51.84
   3   6  -2       1273.33        1183.88         38.29
   4   6  -2        165.81         135.88         14.57
   5   6  -2        415.43         422.16         23.08
   6   6  -2       2406.04        2396.29         91.28
   7   6  -2       2016.83        2054.14         80.91
   8   6  -2       2020.86        2016.69         78.19
   9   6  -2        777.92         708.64         40.35
  10   6  -2         25.99          43.26          9.19
   0   7  -2       4587.82        4585.21        134.19
   1   7  -2         72.40          68.09          9.52
   2   7  -2         35.50          39.15          9.88
   3   7  -2        523.11         499.97         24.44
   4   7  -2        389.84         405.44         29.91
   5   7  -2       1847.20        1834.64         65.19
   6   7  -2        383.39         388.42         19.62
   7   7  -2        799.54         824.00         28.20
   8   7  -2       1029.60         995.43         28.58
   9   7  -2        206.64         197.06         10.38
   0   8  -2         87.96          82.31         14.80
   1   8  -2       1996.23        2013.48         50.25
   2   8  -2       1166.61        1174.57         35.07
   3   8  -2        677.15         691.22         36.57
   4   8  -2        251.81         281.78         22.15
   5   8  -2        598.04         578.97         29.89
   2   0  -1       2518.60        2889.35        100.31
   4   0  -1      90198.95       83407.45       1840.24
   6   0  -1       2347.62        2304.97         74.81
   8   0  -1       7062.12        7513.61        268.54
  10   0  -1        303.72         277.37         24.22
  12   0  -1       5600.46        5423.73        153.11
  14   0  -1       1313.00        1335.28         45.28
   1   1  -1        261.12         267.36         19.47
   2   1  -1      36826.75       35421.80        620.67
   3   1  -1       3371.08        3665.69        125.14
   4   1  -1        159.25         166.92         20.00
   5   1  -1       4267.58        4347.79         94.55
   6   1  -1       6843.05        6498.06        157.99
   7   1  -1        970.62         996.73         75.39
   8   1  -1       5893.58        6041.35        155.10
   9   1  -1       1014.51        1024.06         66.48
  10   1  -1      15039.69       14657.73        174.73
  11   1  -1       1199.77        1193.29         32.58
  12   1  -1        399.14         424.87         22.41
  13   1  -1         74.47          85.41         11.63
  14   1  -1       1354.73        1370.33         43.86
   1   2  -1        878.24         955.07         35.25
   2   2  -1       6076.08        6483.34         93.00
   3   2  -1      13878.24       14088.88        191.25
   4   2  -1      36273.05       35378.45        930.43
   5   2  -1      11037.15       10411.97        324.23
   6   2  -1        285.22         225.80         41.36
   7   2  -1       1398.10        1329.47        106.44
   8   2  -1       1778.43        1721.29        131.13
   9   2  -1       1908.91        1919.56         79.35
  10   2  -1        816.76         742.89         35.49
  11   2  -1       2300.95        2315.79        124.81
  12   2  -1       6861.09        6862.55        133.54
  13   2  -1       1688.64        1760.05         36.73
  14   2  -1        106.64         112.95          8.95
   1   3  -1       9846.39        9296.99        201.25
   2   3  -1       8873.94        9084.81        160.26
   3   3  -1      10427.10       10435.61        177.47
   4   3  -1       5679.78        5462.68        140.86
   5   3  -1      12286.91       13153.53        352.00
   6   3  -1      11763.72       11789.31        267.71
   7   3  -1       3214.93        3147.09        120.95
   8   3  -1       3308.67        3232.81        128.88
   9   3  -1       9323.64        9257.84        141.83
  10   3  -1       8931.54        8967.85        235.61
  11   3  -1       2819.43        2818.76         93.22
  12   3  -1       1746.74        1753.24         51.35
  13   3  -1        109.21         115.95          9.03
   1   4  -1      14514.32       14547.79        304.96
   2   4  -1       1461.00        1340.99         70.61
   3   4  -1      12902.07       12728.86        372.25
   4   4  -1       9988.06        9705.03        367.46
   5   4  -1      16641.55       15320.52        468.94
   6   4  -1       2768.16        2856.81        161.33
   7   4  -1       2762.92        2831.67        166.99
   8   4  -1       1796.59        1733.21         48.09
   9   4  -1       2057.37        2154.57         58.44
  10   4  -1       1002.75        1034.18         37.41
  11   4  -1       5716.82        5949.23        114.31
  12   4  -1       1114.62        1048.80         27.84
  13   4  -1        903.61         919.63         40.29
   1   5  -1       8240.32        8165.78        226.02
   2   5  -1        365.27         363.38         46.79
   3   5  -1       3387.32        3271.76        132.74
   4   5  -1       4569.02        4177.47        221.60
   6   5  -1       2674.11        2594.46         96.67
   7   5  -1       6830.18        6754.20        227.65
   8   5  -1       4048.64        3914.72         87.29
   9   5  -1       3193.72        3251.13         74.40
  10   5  -1        673.24         704.24         28.04
  11   5  -1       1390.88        1387.95         38.94
  12   5  -1        259.12         243.52         12.87
   1   6  -1        171.83         147.90         21.32
   2   6  -1       4398.92        4367.42        105.22
   3   6  -1       3297.59        3124.76         92.11
   4   6  -1        602.77         601.80         30.64
   5   6  -1       2288.75        2327.30         60.78
   6   6  -1         11.71          27.44         14.46
   7   6  -1        320.88         332.94         30.98
   8   6  -1        535.18         523.20         37.30
   9   6  -1        137.12         105.34         18.39
  10   6  -1       1383.38        1377.94         46.32
   1   7  -1       2497.49        2579.24         52.68
   2   7  -1       1039.88        1087.25         37.51
   3   7  -1       1511.62        1530.84         62.69
   4   7  -1       5311.69        5467.09        146.40
   5   7  -1        376.89         416.45         22.61
   6   7  -1       1087.21        1089.75         34.35
   7   7  -1        564.95         577.27         22.77
   8   7  -1        426.65         405.84         17.24
   9   7  -1         30.42          38.15          5.69
   1   8  -1       1724.47        1747.03         45.56
   2   8  -1       2646.23        2611.98        128.18
   3   8  -1        520.58         541.12         31.73
   4   8  -1       1959.63        1912.85         65.79
   5   8  -1        113.89         112.75         14.28
   2   0   0          2.60          21.33         10.63
   4   0   0      39052.70       35849.88       2459.24
   6   0   0        200.00         168.42         19.39
   8   0   0      79658.91       76533.89       1758.21
  10   0   0         45.57          61.58         13.86
  12   0   0        912.32         998.13         49.86
  14   0   0       1273.95        1338.58         45.37
   0   1   0          2.46           5.81         13.03
   1   1   0         30.67          42.96         14.96
   2   1   0      38076.71       38077.54        644.40
   3   1   0       3470.01        3547.93        208.79
   4   1   0        140.61         122.56         13.75
   5   1   0      15457.99       14909.37        244.48
   6   1   0      68093.94       64597.48       3170.93
   7   1   0        263.97         247.03         28.15
   8   1   0       1282.16        1278.70         55.03
   9   1   0         11.02          22.23         15.50
  10   1   0      10273.63       10210.71        129.51
  11   1   0        206.33         214.59         14.19
  12   1   0         13.12          25.93         12.65
  13   1   0       4624.24        4727.90        290.30
  14   1   0       8754.11        8948.73        230.59
   0   2   0      83356.07       85116.03       1961.19
   1   2   0      10406.68       10304.33        193.30
   2   2   0        304.26         320.23         15.54
   3   2   0       3389.22        3243.32         80.69
   4   2   0       1207.50        1298.23         54.31
   5   2   0        736.25         644.36         62.31
   6   2   0        887.18        1012.45         85.75
   7   2   0      12235.33       13208.40        423.13
   8   2   0      18166.70       17243.88        536.18
   9   2   0       2118.21        2024.20         50.45
  10   2   0        106.42         105.94         32.62
  11   2   0      13814.43       13918.15        244.35
  12   2   0       2301.40        2491.52         63.61
  13   2   0        184.51         189.05         28.04
  14   2   0        209.98         206.58         11.40
   0   3   0       1103.33        1041.19        108.50
   1   3   0        721.85         730.87         39.58
   2   3   0       2699.41        2845.59        112.30
   3   3   0       6342.81        5873.93        116.74
   4   3   0         63.83          83.81         19.46
   5   3   0      40083.88       39040.43        681.58
   6   3   0       7035.58        7069.22        188.96
   7   3   0       4031.35        4068.42        140.35
   8   3   0        104.20         113.65         36.16
   9   3   0       1231.78        1217.32         63.15
  10   3   0         43.80          49.17         16.60
  11   3   0        648.92         629.24         39.07
  12   3   0        354.04         341.46         21.77
  13   3   0      11406.71       11068.55        205.31
   1   4   0      24689.64       24282.06        578.13
   2   4   0       1825.19        1933.88        155.53
   3   4   0        248.35         210.58         31.52
   4   4   0         46.01          52.87         19.52
   5   4   0       1329.93        1427.60        235.68
   6   4   0        462.28         483.14         55.67
   7   4   0      24058.42       23875.02        556.86
   8   4   0       3331.99        3317.22        119.19
   9   4   0       1868.47        1795.39         52.71
  10   4   0         27.26          26.03          9.89
  11   4   0       1202.36        1244.16         38.76
  12   4   0        168.77         178.34         12.16
  13   4   0         22.41          30.24         10.07
   0   5   0       4605.56        4858.07        231.46
   1   5   0       1843.11        1957.41         99.50
   2   5   0       1823.21        1797.09         95.50
   3   5   0       4053.65        3985.81        146.70
   4   5   0       1478.53        1446.33        127.77
   5   5   0       5088.33        5016.59        353.49
   6   5   0       2513.55        2520.06        280.17
   7   5   0       5259.53        5063.15        124.84
   8   5   0        245.57         246.43         19.72
   9   5   0          9.22          26.64         10.82
  10   5   0         98.34          63.48         10.80
  11   5   0        540.51         515.19         21.53
  12   5   0        738.88         758.41         71.28
   0   6   0       2103.98        2265.82         74.13
   1   6   0       3489.26        3447.89         69.04
   2   6   0       1144.72        1187.48         37.41
   3   6   0       1062.92         981.91         44.33
   4   6   0          0.40          13.52          8.40
   5   6   0         48.43          63.38         23.83
   6   6   0       1630.12        1563.78         69.79
   7   6   0       1436.23        1448.43         65.94
   8   6   0        377.57         414.05         32.83
   9   6   0       1583.69        1643.79         64.99
  10   6   0         97.48         101.84         12.08
   0   7   0       5776.90        5582.24        160.09
   1   7   0       3778.56        3715.65         83.60
   2   7   0          0.46           6.61          9.48
   3   7   0        296.92         342.26         28.33
   4   7   0       1776.54        1953.90         71.24
   5   7   0        262.34         286.58         24.11
   6   7   0       1090.68        1160.35         35.55
   7   7   0         87.44          97.63         13.52
   8   7   0        430.00         457.31         18.27
   9   7   0        610.06         619.23         18.65
   0   8   0        242.95         266.25         23.52
   1   8   0          1.89           5.91          6.84
   2   8   0        133.45         141.79         17.88
   3   8   0         88.21         119.16         15.90
   4   8   0        292.99         282.08         22.29
   5   8   0        339.26         393.02         24.13
   6   8   0       1714.74        1651.90         53.18
   4   0   1      90918.45       84581.02       1738.06
   6   0   1       2615.89        2357.44        112.30
   8   0   1       6636.83        7181.77        263.51
  10   0   1        283.01         327.34         26.27
  12   0   1       5511.27        5250.60        151.56
  14   0   1       1315.38        1364.62         45.72
   1   1   1        386.25         392.82         41.31
   2   1   1      37017.06       36536.09        596.52
   3   1   1       3095.28        3127.07        111.85
   4   1   1        167.08         152.00         15.37
   5   1   1       4161.61        4237.95        164.76
   6   1   1       7059.06        6936.24        160.62
   7   1   1        970.58         838.62         50.97
   8   1   1       5994.23        6194.35        168.88
   9   1   1       1024.16        1119.89        113.94
  10   1   1      14982.87       14787.21        174.72
  11   1   1       1103.14        1113.98         31.84
  12   1   1        374.81         330.14         25.98
  13   1   1         74.12         112.15         17.09
  14   1   1       1426.06        1404.37         54.92
   1   2   1        910.36         901.00         54.07
   2   2   1       6220.34        6136.58         88.11
   3   2   1      14355.93       14325.59        191.30
   4   2   1      36432.80       35922.87        516.85
   5   2   1      11144.85       10560.77        325.86
   6   2   1        273.59         247.53         43.73
   7   2   1       1354.07        1316.25        106.16
   8   2   1       1817.44        1676.63        129.40
   9   2   1       1781.16        1805.21         47.37
  10   2   1        761.05         800.97         36.80
  11   2   1       2260.81        2364.05         63.85
  12   2   1       6994.00        6965.78        133.89
  13   2   1       1923.47        1918.86         64.44
  14   2   1        114.18         116.76         13.16
   1   3   1       9760.44        9614.11        180.26
   2   3   1       8896.03        9233.40        145.78
   3   3   1      10385.09       10719.58        388.36
   4   3   1       5687.04        6030.74        126.25
   5   3   1      12151.71       12526.39        423.61
   6   3   1      11843.24       11808.44        647.12
   7   3   1       3510.61        3347.56        124.57
   8   3   1       3200.99        3334.34        131.00
   9   3   1       9297.10        9379.80        176.67
  10   3   1       8788.75        9130.47        237.13
  11   3   1       2605.10        2663.05         92.47
  12   3   1       1781.85        1780.87         51.78
  13   3   1         86.31          82.41         10.24
   1   4   1      14157.22       14551.29        305.98
   2   4   1       1396.86        1448.03         73.33
   3   4   1      13137.53       13096.85        229.76
   4   4   1      10071.57        9871.75        214.32
   5   4   1      15944.66       15878.76        380.49
   6   4   1       2746.65        2763.68        132.82
   7   4   1       3050.44        3143.09        344.83
   8   4   1       1767.59        1742.52         46.98
   9   4   1       2039.04        2072.76         58.06
  10   4   1       1141.43        1152.74         39.21
  11   4   1       5693.29        5942.32        114.56
  12   4   1       1038.27        1080.64         34.25
   1   5   1       7939.67        8177.70        303.33
   2   5   1        477.56         382.01         67.13
   3   5   1       3428.90        3533.41        136.57
   4   5   1       4052.33        4112.38        174.64
   5   5   1        723.68         699.03        135.75
   6   5   1       2722.28        2633.41         97.34
   7   5   1       6884.80        7094.05        156.50
   8   5   1       3931.21        3954.07         87.58
   9   5   1       3102.78        3104.44        100.65
  10   5   1        672.01         689.62         27.68
  11   5   1       1405.49        1395.16         39.61
  12   5   1        239.57         260.05         12.65
   1   6   1        136.17         148.40         34.30
   2   6   1       4238.29        4263.38        101.11
   3   6   1       3381.63        3422.66        177.13
   4   6   1        554.41         624.73         32.66
   5   6   1       2380.40        2352.03         60.59
   6   6   1         20.69          21.33         14.15
   7   6   1        330.96         290.59         29.22
   8   6   1        592.09         562.65         38.04
   9   6   1        124.44         132.18         19.59
  10   6   1       1350.71        1326.97         45.24
   1   7   1       2639.32        2512.65         63.66
   2   7   1       1026.85        1114.18         51.78
   3   7   1       1522.60        1624.36         63.68
   4   7   1       4985.69        5001.87        143.24
   6   7   1       1040.81        1093.86         86.99
   7   7   1        546.00         592.69         22.89
   8   7   1        392.86         385.91         25.86
   9   7   1         67.92          62.48         11.93
   1   8   1       1737.91        1735.01         44.84
   2   8   1       2493.57        2561.91         83.04
   3   8   1        596.93         522.30         31.57
   4   8   1       1891.44        1929.37         65.44
   5   8   1        157.53         153.40         15.57
   6   8   1       3437.76        3450.20         92.85
   4   0   2       6025.27        6298.69        152.24
   6   0   2      58304.11       56685.94       1309.78
   8   0   2       2296.14        2293.16        128.62
  10   0   2        557.87         582.58         34.23
  12   0   2       1773.58        1830.24         70.88
  14   0   2       1004.65        1067.52         39.00
   1   1   2       1794.82        1936.88        109.29
   2   1   2      11813.89       12275.06        718.37
   3   1   2        245.32         246.63         15.44
   4   1   2        437.88         499.57         42.47
   5   1   2       8037.29        8345.62        173.35
   6   1   2      10355.73       10523.22        219.98
   7   1   2       6448.68        6261.44        309.91
   8   1   2      10065.99       10431.80        237.69
   9   1   2        845.69         835.21         58.48
  10   1   2       1333.36        1300.23         31.97
  11   1   2       2521.12        2582.94         52.96
  12   1   2        288.19         305.91         19.62
  13   1   2        483.99         527.80         32.73
  14   1   2       2257.13        2215.55         44.86
   0   2   2      27900.23       29406.09        818.27
   1   2   2      13116.03       13087.64        329.26
   2   2   2        190.13         213.89         15.15
   3   2   2       7679.16        7980.23        156.93
   4   2   2        137.48         174.33         16.48
   5   2   2       9066.71        9113.04        293.26
   6   2   2       3705.75        3627.13        171.14
   7   2   2       2664.78        2613.28        151.99
   8   2   2       9948.54        9351.46        349.62
   9   2   2       3080.54        3019.42         91.63
  10   2   2        986.31         966.19         40.78
  11   2   2        971.55         999.73         38.28
  12   2   2        591.04         629.94         28.72
  13   2   2       5965.65        6140.98        114.34
  14   2   2        151.91         145.29          9.14
   0   3   2       1421.32        1402.17        134.97
   1   3   2      15235.53       15524.29        277.18
   2   3   2       6848.78        7267.89        128.76
   3   3   2       3738.79        3839.02         87.70
   4   3   2       1234.84        1251.37         65.83
   5   3   2        368.61         410.25         37.82
   6   3   2      12121.16       13056.10        477.14
   7   3   2       7258.92        7444.72        283.02
   8   3   2       2057.54        2192.02        104.64
   9   3   2       3861.20        4025.76        101.83
  10   3   2        965.68         936.25         50.86
  11   3   2       5188.15        5247.39        148.97
  12   3   2        648.45         693.82         29.68
  13   3   2        649.44         623.43         26.62
   1   4   2       2666.16        2703.50        104.85
   2   4   2       9402.76        9445.29        227.90
   3   4   2       1385.20        1507.01         60.26
   4   4   2         21.17          40.05         59.79
   5   4   2       9239.32        9607.40        270.95
   6   4   2      10822.75       11591.55        552.35
   7   4   2        887.84         801.87         72.23
   8   4   2       9920.58       10048.49        155.05
   9   4   2       1611.37        1547.16         48.15
  10   4   2         81.66          84.51         12.16
  11   4   2        296.09         320.73         29.92
  12   4   2          8.46          11.42          6.80
   0   5   2      28668.92       30162.20        807.84
   1   5   2       4784.13        4911.75        267.02
   2   5   2       8197.45        8220.75        227.46
   3   5   2       4442.89        4142.82        150.20
   4   5   2       1468.17        1527.84        104.29
   5   5   2       3726.78        4583.31        331.63
   6   5   2       5534.55        5405.10        161.10
   7   5   2       1760.90        1730.71         50.74
   8   5   2       3803.80        3816.59         87.27
   9   5   2       1224.50        1276.30         55.30
  10   5   2       1285.84        1432.11         41.93
  11   5   2        724.43         718.76         25.30
  12   5   2        587.88         596.60         19.49
   0   6   2       2669.85        2691.49         83.30
   1   6   2       2335.37        2220.66         51.65
   2   6   2        928.37         877.27         61.09
   3   6   2       1237.41        1187.68         72.81
   4   6   2        176.74         163.82         23.98
   5   6   2        405.44         394.83         22.47
   6   6   2       2408.48        2403.70         90.58
   7   6   2       1948.35        1933.28         78.99
   8   6   2       1923.63        2022.70         78.34
   9   6   2        778.08         740.89         26.39
  10   6   2         31.88          56.78          9.77
   0   7   2       4274.36        3999.13        127.26
   1   7   2         65.04          64.89         11.01
   2   7   2         42.40          70.79         15.40
   3   7   2        562.96         566.25         34.84
   4   7   2        399.27         418.56         29.41
   5   7   2       1882.12        1852.57         66.64
   6   7   2        390.65         356.68         18.94
   7   7   2        840.29         817.59         35.67
   8   7   2        967.83         994.12         28.06
   9   7   2        207.69         199.07         16.49
   0   8   2        130.56         109.25         15.43
   1   8   2       1949.18        1960.31         68.99
   2   8   2       1117.89        1071.63         47.22
   3   8   2        667.74         657.88         34.89
   4   8   2        271.00         249.63         20.92
   5   8   2        549.54         548.53         28.81
   6   8   2        608.78         603.30         27.69
   4   0   3      13642.44       13226.43        582.14
   6   0   3      11210.67       10986.84        316.27
   8   0   3       2152.25        2127.94        124.57
  10   0   3        979.78         984.11         45.07
  12   0   3       2428.72        2457.68         84.70
  14   0   3       1689.11        1684.75         52.70
   1   1   3       7874.97        7761.34        242.29
   2   1   3      13617.18       13893.72        423.18
   3   1   3       3666.18        3615.02         71.08
   4   1   3       2521.88        2503.84         59.25
   5   1   3       1988.07        2121.63        172.39
   6   1   3       6270.14        6453.80        153.97
   7   1   3       2749.68        2760.58         95.89
   8   1   3       5243.62        5486.81        155.92
   9   1   3         64.56          52.67         16.74
  10   1   3       3384.68        3393.42         57.50
  11   1   3         46.86          51.87          8.62
  12   1   3        949.62         944.36         63.61
  13   1   3        374.42         384.11         27.20
  14   1   3       1922.09        1923.56         51.43
   1   2   3      12218.33       11792.12        321.20
   2   2   3       1865.92        1969.93         55.47
   3   2   3       1756.97        1805.31         80.32
   4   2   3      11826.08       11757.37        172.59
   5   2   3        472.20         428.27         51.28
   6   2   3       1257.54        1382.64         99.93
   7   2   3       2966.15        3064.78        165.76
   8   2   3       1130.34        1107.88        103.44
   9   2   3       3202.11        3183.84         62.82
  10   2   3         12.51           6.61         10.84
  11   2   3        293.61         286.78         20.62
  12   2   3       1496.01        1449.23         90.48
  13   2   3        872.91         892.69         47.34
  14   2   3       1040.69        1001.94         25.33
   1   3   3       9144.45        9628.83        224.32
   2   3   3      14925.86       15825.49        351.03
   3   3   3        716.15         707.14         40.18
   4   3   3       1460.60        1344.29         53.02
   5   3   3        404.70         395.53         36.88
   6   3   3       1538.46        1495.59         75.63
   7   3   3       2125.87        2183.51         95.57
   8   3   3        696.89         705.64         57.16
   9   3   3         54.63          43.16         15.24
  10   3   3       3140.61        3166.32        106.01
  11   3   3       1191.41        1165.45         55.17
  12   3   3         32.60          29.54         10.04
  13   3   3       1877.08        1824.93        124.41
   1   4   3       1239.28        1323.56         71.20
   2   4   3       3847.46        3922.13        129.03
   3   4   3        392.68         327.24         40.86
   4   4   3       9079.41        9229.80        303.25
   5   4   3        119.65         164.32         36.27
   6   4   3        418.07         421.06         53.31
   7   4   3        936.27        1071.93        138.54
   8   4   3       3326.33        3396.33         70.92
   9   4   3        237.33         258.14         19.96
  10   4   3        142.03         136.88         17.15
  11   4   3        372.27         389.82         21.40
  12   4   3        970.82         994.83         42.40
   1   5   3        328.42         323.53         68.32
   2   5   3       8389.67        8719.62        235.12
   3   5   3       1494.09        1402.77         85.21
   4   5   3       1989.89        1891.22        113.78
   5   5   3       2352.26        2502.13        232.93
   6   5   3        989.71        1052.90         56.84
   7   5   3        529.58         476.23         56.05
   8   5   3        751.76         751.30         31.65
   9   5   3         11.11          13.42         12.38
  10   5   3       2805.06        2849.00         65.91
  11   5   3       1161.30        1228.34         53.23
  12   5   3        423.49         440.49         23.14
   1   6   3        659.40         708.14         39.89
   2   6   3       3428.86        3355.17         87.44
   3   6   3       8192.91        8309.57        160.17
   4   6   3       8494.49        8676.06        167.54
   5   6   3       3307.95        3305.51         75.16
   6   6   3       1577.30        1701.07         73.12
   7   6   3        604.32         615.62         41.12
   8   6   3       4327.97        4239.15        130.82
   9   6   3       1043.93        1034.58         38.00
  10   6   3        765.17         759.61         30.50
   1   7   3        991.86         915.32         48.39
   2   7   3       3674.05        3677.10        114.32
   4   7   3       2681.90        2743.56         89.91
   5   7   3       1339.82        1362.32         54.11
   6   7   3       1421.71        1523.63        126.58
   7   7   3       1707.00        1781.07         43.74
   8   7   3         66.21          70.09         13.75
   9   7   3       1662.15        1670.83         53.54
   1   8   3        132.03         183.74         19.04
   2   8   3       2288.20        2378.77         77.15
   3   8   3       4466.31        4442.42        123.27
   4   8   3       1875.91        1868.69         63.07
   5   8   3       3378.29        3313.32         93.13
   6   8   3        651.95         632.64         28.56
   0   0   4       5076.63        4404.67        155.32
   4   0   4      14946.80       14563.41        368.25
   6   0   4      10647.67       10121.69        306.83
   8   0   4      10142.57       10762.34        343.25
  10   0   4       4516.12        4583.51        115.75
  12   0   4        505.69         575.87         35.69
  14   0   4        209.57         249.73         18.02
   1   1   4      28560.32       27748.18        732.66
   2   1   4       2110.65        2280.14        145.03
   3   1   4       6790.83        6591.38        131.16
   4   1   4       6583.23        6622.12        187.06
   5   1   4        392.41         439.99         38.66
   6   1   4       1473.21        1469.66         61.24
   7   1   4       7333.59        7896.72        239.10
   8   1   4       8677.52        8526.86        208.52
   9   1   4        319.23         283.88         34.90
  10   1   4       2304.20        2288.65         44.15
  11   1   4        770.80         797.76         25.88
  12   1   4       2078.55        2252.60         57.98
  13   1   4        102.99         101.84         15.00
  14   1   4       1279.83        1400.87         47.68
   0   2   4      15118.04       15437.87        495.66
   1   2   4      12567.92       13250.26        266.51
   2   2   4        691.17         761.01         31.62
   3   2   4       1205.39        1241.05         90.35
   4   2   4        678.30         711.95         34.99
   5   2   4       5000.27        5373.66        204.40
   6   2   4       2948.16        3039.35        154.26
   7   2   4        614.02         690.72         75.51
   8   2   4       8039.65        8185.11        313.66
   9   2   4       1955.63        2086.28         58.28
  10   2   4       1566.87        1581.21         53.29
  11   2   4        542.40         594.59         28.76
  12   2   4        268.66         267.46         18.93
  13   2   4       4504.78        4539.35         88.98
  14   2   4        427.87         405.54         20.09
   0   3   4        450.16         563.75         87.67
   2   3   4      15055.78       16126.39        401.08
   3   3   4       1069.04        1048.30         42.93
   4   3   4       2121.64        2210.05         69.55
   5   3   4        403.73         462.42         48.36
   6   3   4      13764.76       13747.12        541.27
   7   3   4       4465.18        4228.33        140.18
   8   3   4         17.65          46.96         27.25
   9   3   4        287.68         333.54         19.22
  10   3   4       1207.29        1276.00         60.83
  11   3   4       2910.21        2948.93         97.86
  12   3   4        435.90         408.04         41.32
  13   3   4        207.86         201.67         20.35
   1   4   4       1815.89        1729.00         82.36
   2   4   4       2617.24        2464.89        100.04
   3   4   4       1560.68        1582.21         78.02
   4   4   4       1970.97        2035.91        138.65
   5   4   4       5912.21        6699.33        209.20
   6   4   4       1062.18        1083.54         80.04
   7   4   4       1209.49        1083.94         45.88
   8   4   4       4986.56        5198.53         95.01
   9   4   4        927.85         928.94         46.42
  10   4   4       1322.58        1387.45         44.21
  11   4   4       1222.10        1277.40         45.26
  12   4   4       1671.53        1721.29         66.06
   0   5   4      33249.88       33919.60        877.16
   1   5   4       3927.91        3977.70        148.15
   2   5   4       3206.49        3183.54        130.86
   3   5   4         70.24          27.04         19.96
   4   5   4         15.41           8.91         26.17
   5   5   4        128.53         187.65         65.33
   6   5   4       8845.00        8846.59        236.62
   7   5   4       1718.67        1720.49         49.40
   8   5   4       4571.64        4869.99        169.88
   9   5   4       2481.95        2611.68         87.38
  10   5   4        351.33         333.34         19.30
  11   5   4        750.75         729.37         25.23
   0   6   4       5281.23        5345.82        132.88
   1   6   4       3772.09        3719.26         91.93
   2   6   4       1980.59        2091.59        118.86
   3   6   4        638.12         668.69         38.40
   4   6   4        548.75         564.65         34.91
   5   6   4        609.88         650.07         28.35
   6   6   4       3029.29        3030.14         96.73
   7   6   4       2429.93        2452.97         91.71
   8   6   4       2191.13        2282.54         55.67
   9   6   4       2308.59        2307.17         89.01
  10   6   4        920.91         942.46         33.07
   0   7   4       5308.21        5186.11        145.35
   1   7   4       1978.82        1855.97         72.12
   2   7   4        951.01        1018.46         48.44
   3   7   4       2037.14        2156.37         76.83
   4   7   4         10.75          19.93         10.97
   5   7   4       1006.01        1055.11         46.54
   6   7   4       1243.86        1222.93         73.18
   7   7   4       1440.13        1423.00         45.12
   8   7   4       3245.82        3241.12         75.10
   9   7   4       1488.90        1475.77         49.95
   1   8   4       2549.57        2436.85         79.79
   2   8   4        945.66         950.17         42.15
   3   8   4        594.94         585.68         32.14
   4   8   4         20.25          21.73          9.03
   5   8   4       2205.66        2151.47         66.77
   6   8   4       1194.57        1052.80         38.35
   4   0   5      31932.05       32870.91        731.27
   6   0   5        743.35         844.53         63.24
   8   0   5       3857.02        4110.28        178.50
  10   0   5       4118.23        4237.35        150.96
  12   0   5       6741.89        6585.98        175.43
  14   0   5        325.63         357.08         21.19
   1   1   5      34069.71       32123.41       1071.18
   2   1   5      22864.82       22176.65        664.97
   3   1   5       6790.77        7205.90        120.23
   4   1   5      25149.12       25582.89        329.61
   5   1   5      10254.02        9803.26        295.39
   6   1   5       2869.93        2942.42        108.36
   7   1   5       1693.37        1658.01         71.21
   8   1   5       1344.41        1305.94         68.55
   9   1   5        201.66         201.37         29.11
  10   1   5      10256.53       10151.23        178.90
  11   1   5        557.10         560.35         27.84
  12   1   5       2627.51        2558.11         61.99
  13   1   5        529.79         564.95         31.35
   1   2   5      17288.94       17845.88        358.56
   2   2   5      13671.96       13714.58        455.56
   3   2   5       5225.80        5292.15        157.18
   4   2   5      28349.64       27568.84        416.45
   5   2   5       7152.68        7115.48        242.97
   6   2   5        577.16         667.39         67.55
   7   2   5       2575.36        2641.52        150.63
   8   2   5       3293.49        3218.79        178.97
   9   2   5      15524.26       15640.84        266.32
  10   2   5       1835.36        1947.60         59.87
  11   2   5        820.84         853.94         34.35
  12   2   5       3582.99        3684.81         80.64
  13   2   5       1735.31        1804.71         45.76
   1   3   5       7605.04        7161.14        375.31
   2   3   5      22418.38       21780.43        566.27
   3   3   5      19304.55       18991.61        705.03
   4   3   5        849.37         829.81         55.35
   5   3   5       6540.70        6290.28        163.66
   6   3   5       9334.69        9103.43        220.91
   7   3   5       8751.02        8883.14        225.22
   8   3   5       1892.46        1949.40         93.87
   9   3   5          1.34           1.40          8.56
  10   3   5       1125.81        1103.27         56.55
  11   3   5       1076.76        1039.99         36.99
  12   3   5        111.45         115.25         13.07
  13   3   5        333.57         317.92         15.75
   1   4   5       5008.78        5384.28        158.23
   2   4   5       3665.24        3656.97        125.39
   3   4   5      12625.60       12819.28        279.71
   4   4   5      12747.83       13299.02        497.72
   5   4   5       5214.78        5091.18        175.81
   6   4   5        634.72         623.93         59.32
   7   4   5       1182.78        1141.52         87.55
   8   4   5        589.02         555.44         25.57
   9   4   5       3426.82        3476.13         82.23
  10   4   5       2404.83        2485.91         63.36
  11   4   5       1398.48        1467.86         42.77
  12   4   5        658.40         679.41         20.21
   1   5   5       3210.72        3072.59        220.41
   2   5   5       3962.08        4143.32        150.82
   3   5   5       2480.19        2497.13        158.83
   4   5   5      10893.59       10602.03        294.82
   5   5   5       1166.04        1060.21        189.16
   6   5   5        338.64         284.58         30.46
   7   5   5        924.14         877.87         44.24
   8   5   5       3135.85        3033.14         73.60
   9   5   5       3913.76        4062.91        119.30
  10   5   5        737.57         759.01         28.76
  11   5   5        914.94         887.28         27.97
   1   6   5       1064.35        1064.22         66.91
   2   6   5      11775.87       11941.81        272.03
   3   6   5       1862.09        1894.42         82.19
   4   6   5        642.13         636.05         38.44
   5   6   5       1318.03        1267.49         40.82
   6   6   5        330.76         372.10         21.29
   7   6   5       2507.59        2548.30         62.65
   8   6   5        604.47         640.85         25.82
   9   6   5        176.95         172.63         12.95
  10   6   5       2903.42        2738.25         55.73
   2   7   5        257.89         229.91         22.94
   3   7   5        316.16         329.54         26.55
   4   7   5       3663.62        3704.44        108.29
   6   7   5        363.58         373.20         19.36
   7   7   5       1552.13        1579.71         41.77
   8   7   5        263.50         271.26         13.32
   2   8   5        864.37         897.00         39.85
   3   8   5        225.47         225.60         19.44
   4   8   5       1201.36        1186.68         46.10
   5   8   5         18.87          30.64          9.16
   6   8   5        589.49         547.13         25.21
   0   0   6     170190.56      145064.61       3188.23
   4   0   6       1012.19         907.11         52.44
   6   0   6       4531.16        4522.23        166.81
   8   0   6      37972.35       38099.88        941.16
  10   0   6       1063.62        1030.47         45.47
  12   0   6       4915.48        5058.64        144.93
   0   1   6      25056.47       24951.45        475.92
   1   1   6      10989.67       10912.04        378.77
   2   1   6      20971.14       20021.28        638.84
   3   1   6       8172.35        8249.39        132.47
   4   1   6       3502.18        3338.55         73.43
   5   1   6      15801.39       15510.27        434.35
   6   1   6      36496.46       36088.89        638.36
   7   1   6       1774.52        1858.68        110.05
   8   1   6        548.50         578.97         45.12
   9   1   6        412.22         390.52         39.19
  10   1   6       4221.64        4206.71         81.80
  11   1   6         46.15          58.88          8.22
  12   1   6       1277.49        1240.25         39.17
  13   1   6        949.65         952.57         40.74
   0   2   6     114204.09      111154.42       2586.93
   1   2   6      39114.39       38450.14        684.82
   2   2   6       1414.96        1451.93        120.98
   3   2   6        724.62         730.57         56.04
   4   2   6       1691.37        1699.26         73.36
   5   2   6        190.04         219.39         22.79
   6   2   6       1746.20        1890.02        116.18
   7   2   6      13638.59       13990.44        425.45
   8   2   6      24067.47       23755.16        455.02
   9   2   6       9243.62        9000.70        134.49
  10   2   6        135.92         136.38         16.55
  11   2   6        778.35         789.85         32.86
  12   2   6       1711.26        1782.18         92.78
  13   2   6        106.10          95.03         12.64
   1   3   6       8141.92        7490.48        389.52
   2   3   6      15647.50       15694.71        422.24
   3   3   6      13783.00       13434.70        376.88
   4   3   6        449.47         430.17         36.26
   5   3   6      16735.71       16963.71        337.35
   6   3   6       7106.59        7464.35        189.32
   7   3   6      12251.24       12395.82        279.32
   8   3   6         58.61          55.57          9.61
   9   3   6        318.37         366.29         22.95
  10   3   6       2355.62        2293.56         89.83
  11   3   6        424.30         462.62         20.40
  12   3   6       1045.72        1080.84         71.45
  13   3   6       6560.80        6660.28        113.84
   1   4   6      19903.43       19404.56        620.97
   2   4   6       1474.94        1430.21         92.45
   3   4   6        515.17         486.05         60.10
   4   4   6        521.14         510.28         49.84
   5   4   6       2119.54        2166.09        168.25
   6   4   6       3484.06        3420.46        140.45
   7   4   6      12760.78       12538.61        181.92
   8   4   6       1426.60        1412.48         51.28
   9   4   6       3570.05        3652.07         86.33
  10   4   6       1090.75        1098.36         39.21
  11   4   6       1614.58        1675.33         46.24
  12   4   6        123.00          99.83         12.09
   0   5   6       2841.15        2803.64        173.20
   1   5   6        635.32         617.32         73.16
   2   5   6        106.58         109.65         26.38
   3   5   6       6079.17        6128.27        271.55
   4   5   6       4535.78        4456.74        170.37
   5   5   6       6145.35        6257.04        286.27
   6   5   6         31.27          43.76         18.91
   7   5   6       2140.34        2063.55         57.05
   8   5   6        917.52         943.66         38.34
   9   5   6        142.11         135.28         19.21
  10   5   6        491.06         490.05         23.00
  11   5   6       1233.60        1234.04         34.07
   0   6   6       3364.06        3632.04        216.95
   1   6   6       3056.73        3147.90         91.02
   2   6   6       1612.58        1665.52         53.91
   3   6   6        258.65         271.36         53.50
   4   6   6        722.61         691.72         79.12
   5   6   6       1659.17        1671.33         47.31
   6   6   6       3993.93        3923.13        127.49
   7   6   6       2223.49        2259.91         56.72
   8   6   6       1957.06        1987.95         49.44
   9   6   6       2174.32        2130.54         49.67
  10   6   6        232.30         193.66         18.78
   3   7   6       1358.74        1430.91         57.08
   4   7   6        202.80         192.76         20.15
   5   7   6        111.10         118.56         15.65
   6   7   6       1563.54        1598.53         40.99
   7   7   6        379.85         378.80         33.55
   8   7   6       1140.87        1197.60         29.34
   2   8   6        752.24         748.20         35.72
   3   8   6        408.56         373.10         24.10
   4   8   6         75.52          75.20         12.08
   5   8   6        713.23         637.25         29.70
   6   8   6        914.64         712.85         29.45
   4   0   7     114899.65      107960.48       2369.04
   6   0   7       3194.90        3310.41        135.21
   8   0   7       5827.99        6717.75        236.84
  10   0   7       1178.81        1238.45         60.86
  12   0   7      17680.43       18089.01        408.41
   1   1   7      15994.28       17215.74        376.37
   3   1   7       4967.31        4980.14        109.58
   4   1   7       2213.56        2029.20         55.59
   5   1   7       1193.66        1263.78         50.53
   6   1   7      27117.48       27685.99        481.98
   7   1   7       1359.20        1416.49         64.54
   8   1   7       4991.40        5203.03        144.86
   9   1   7       7875.94        8077.97        344.45
  10   1   7      22436.64       22437.70        271.07
  11   1   7        208.81         231.81         13.59
  12   1   7       1646.96        1583.71         57.45
  13   1   7       1224.66        1360.51         48.79
   1   2   7      17178.53       17984.77        608.21
   2   2   7       7405.54        7740.62        160.08
   3   2   7      19311.99       19267.28        513.15
   4   2   7      68578.93       67485.73       1054.23
   5   2   7       3938.01        3952.87        115.56
   6   2   7         53.62          41.36         20.64
   7   2   7      17170.24       16209.70        490.03
   8   2   7       3434.23        3463.22        120.47
   9   2   7        148.74         146.09         13.11
  10   2   7         49.25          66.49         16.42
  11   2   7       4265.15        4423.60         95.34
  12   2   7       5399.11        5471.99        108.04
  13   2   7        510.61         520.99         37.33
   3   3   7       2192.57        1993.26        104.95
   4   3   7        737.27         901.50         51.74
   5   3   7        540.90         541.82         42.98
   6   3   7       2711.04        2791.12        103.30
   7   3   7       6052.60        5997.89        213.57
   8   3   7       1055.84        1051.00         33.61
   9   3   7      16182.34       16403.06        241.94
  10   3   7       2365.11        2428.64         92.07
  11   3   7       1673.67        1638.58         39.99
  12   3   7        181.22         166.42         13.84
  13   3   7        488.50         486.25         17.80
   1   4   7       4551.93        4773.86        209.26
   2   4   7       2987.26        2880.74        110.44
   3   4   7      10239.18       10181.17        244.73
   4   4   7        253.71         305.01         38.96
   5   4   7       8106.57        8973.36        259.86
   6   4   7        719.13         717.56         61.46
   7   4   7       3421.48        3446.99         99.43
   8   4   7        483.28         508.68         29.48
   9   4   7        364.07         381.41         24.68
  10   4   7        400.03         418.46         23.59
  11   4   7       3601.32        3603.50         78.42
  12   4   7         65.75          74.20          7.59
   1   5   7       4989.23        5166.79        173.26
   2   5   7       1869.96        1865.49         99.34
   3   5   7       6328.85        6225.90        196.07
   4   5   7       4573.57        4830.94        178.60
   5   5   7       5193.25        5091.49        153.09
   6   5   7       2136.10        2197.83         77.64
   7   5   7       4637.54        4410.88        147.77
   8   5   7        590.99         612.72         28.35
   9   5   7       1849.54        1726.50         67.96
  10   5   7        831.90         813.68         29.62
  11   5   7        589.93         595.59         18.09
   1   6   7        387.25         431.37         28.21
   2   6   7       3610.35        3483.64        120.31
   3   6   7       5041.81        5175.70        175.98
   4   6   7       3928.69        4109.88        263.68
   5   6   7       3380.42        3438.88         78.04
   6   6   7        500.38         544.83         25.11
   7   6   7        865.50         850.43         30.88
   8   6   7        365.24         370.79         18.95
   9   6   7        262.02         236.92         23.08
  10   6   7       1696.57        1637.28         57.69
   3   7   7        627.85         576.47         34.34
   4   7   7       2346.35        2326.30         75.35
   5   7   7        725.02         738.78         36.09
   6   7   7        240.71         227.40         14.22
   7   7   7        799.97         768.32         37.68
   8   7   7        930.70         908.31         38.55
   3   8   7        346.47         292.39         21.27
   4   8   7        148.36         111.55         13.23
   5   8   7        248.62         262.75         18.12
   6   8   7         40.42          37.05          7.66
   0   0   8       4955.38        4212.71        199.00
   4   0   8       9691.46        9781.94        254.62
   6   0   8       6196.63        6042.85        202.88
   8   0   8      10425.99       10689.25        329.67
  10   0   8       3493.88        3586.38        146.52
  12   0   8       2448.87        2578.24         83.62
   0   1   8       6390.34        6898.09        187.31
   1   1   8      30707.75       32316.57        395.45
   2   1   8      56761.59       53503.60        914.81
   3   1   8        267.35         266.86         25.46
   4   1   8        462.49         505.07         25.09
   5   1   8       1067.16        1047.10         45.37
   6   1   8      26266.29       26615.77        463.45
   7   1   8       2317.89        2330.81         84.85
   8   1   8       3119.91        3274.56        109.90
   9   1   8        711.52         663.88         50.55
  10   1   8       3734.13        3643.66         62.27
  11   1   8         62.86          66.29          8.29
  12   1   8       3021.26        3167.32         81.49
  13   1   8         49.54          53.77         10.35
   1   2   8      10934.42       11279.83        659.86
   2   2   8       6637.37        6711.14        174.38
   3   2   8      11771.98       11824.26        220.39
   4   2   8       3418.97        3452.20         91.16
   5   2   8       5499.97        5773.59        138.04
   6   2   8       3931.10        3916.02        207.27
   7   2   8       7572.48        8143.45        191.76
   8   2   8      11843.86       11933.10        695.16
   9   2   8       2957.67        2980.67         81.89
  10   2   8         48.81          69.29         11.57
  11   2   8        315.23         327.64         20.58
  12   2   8        761.30         785.15         29.20
  13   2   8        990.53         988.22         29.12
   3   3   8       8613.98        7728.90        257.00
   4   3   8        456.36         518.09         39.03
   5   3   8        524.73         508.68         42.68
   6   3   8       4938.14        5187.81        235.90
   7   3   8       3901.01        3991.02        132.19
   8   3   8       2317.66        2343.22         57.40
   9   3   8       7647.56        8185.81        140.88
  10   3   8       1851.46        1903.34         79.09
  11   3   8        950.10         937.75         28.43
  12   3   8        336.56         323.63         17.83
  13   3   8        268.74         251.94         13.67
   2   4   8        265.31         297.10         50.21
   3   4   8       2985.03        3244.02        186.60
   4   4   8        970.28        1004.54         68.72
   5   4   8       3615.03        3849.33        139.67
   6   4   8       2124.35        2226.17        108.35
   7   4   8       2384.91        2432.94         60.96
   8   4   8       9313.20        9379.20        158.75
   9   4   8       3861.42        3838.92         88.16
  10   4   8       1299.61        1341.19         43.55
  11   4   8       2635.69        2682.17         51.90
  12   4   8       2268.23        2235.78         55.04
   0   5   8       3367.02        3488.05        199.35
   1   5   8       2079.45        2096.99        106.72
   2   5   8       1140.45        1086.75         77.07
   3   5   8      10266.94       10289.41        269.05
   4   5   8        607.16         686.82         63.27
   5   5   8       5669.43        5563.31        172.52
   6   5   8       1528.55        1434.41         60.64
   7   5   8        205.22         207.48         17.62
   8   5   8        473.02         484.65         25.37
   9   5   8        661.43         683.71         39.01
  10   5   8       1712.02        1821.33         48.19
  11   5   8       2498.75        2507.84         43.80
   0   6   8       1207.11         997.73        116.14
   1   6   8       7697.69        7763.75        337.95
   2   6   8       2638.11        2652.94        132.22
   3   6   8       3802.07        3646.56        226.90
   4   6   8         59.51          33.24         27.98
   5   6   8        162.51         163.72         23.66
   6   6   8       4495.29        4434.11        137.81
   7   6   8       1725.47        1534.85         66.36
   8   6   8        434.64         387.22         31.17
   9   6   8        896.72         932.34         45.30
  10   6   8        166.42         165.32         16.56
   3   7   8        936.78        1024.67         46.06
   4   7   8        308.41         364.79         25.30
   6   7   8        186.66         185.15         19.87
   7   7   8       1050.44        1005.64         43.42
   8   7   8       2243.80        2139.85         67.40
   3   8   8        396.25         370.09         23.23
   4   8   8        200.02         184.05         15.70
   5   8   8       1447.85        1291.82         44.89
   2   0   9      17158.83       16865.88        355.68
   6   0   9       2901.48        2688.78        117.27
   8   0   9        131.45          92.62         26.58
  12   0   9       2916.41        2924.60         88.60
   1   1   9      11384.84       11506.93        336.13
   2   1   9       4683.40        4655.90         90.21
   3   1   9       1021.30        1035.58         51.18
   4   1   9      12739.73       12744.58        228.13
   5   1   9       1641.31        1654.71         59.03
   6   1   9       1432.68        1428.50         58.53
   7   1   9       7558.95        7785.48        180.65
   8   1   9       2353.72        2423.03         92.38
   9   1   9         94.58         101.74         16.42
  10   1   9       1035.16         986.11         35.98
  11   1   9        515.07         487.15         39.43
  12   1   9       1530.51        1449.63         47.03
   1   2   9       7723.64        7979.23        386.36
   2   2   9      10431.42       10362.91        397.00
   3   2   9       5064.04        4887.11        108.40
   4   2   9       9244.83        9317.82        188.45
   5   2   9       2098.71        2104.10         71.58
   6   2   9       1092.94        1112.88         61.78
   7   2   9       9400.90        9916.62        222.70
   8   2   9        353.98         360.58         56.60
   9   2   9       4828.54        4896.02         95.06
  10   2   9        116.08         118.86         11.53
  11   2   9        208.62         195.26         16.32
  12   2   9       2042.86        2111.31         67.55
  13   2   9       1299.08        1295.53         51.35
   3   3   9       1942.55        2083.38        110.67
   4   3   9       2508.11        2676.67        222.01
   5   3   9       4896.93        5237.88        143.06
   6   3   9       6477.97        6702.83        174.38
   7   3   9      12366.24       12593.48        414.98
   8   3   9        521.07         596.19         35.13
   9   3   9       1148.83        1181.47         64.22
  10   3   9       7771.97        7856.57        214.26
  11   3   9       1110.02        1088.25         30.48
  12   3   9          9.03          13.42          7.02
  13   3   9       1745.60        1727.60         58.31
   4   4   9      20454.77       21421.75        431.06
   5   4   9       2875.73        2980.07        176.32
   6   4   9       2670.25        2577.94        169.52
   7   4   9       1658.01        1705.27         55.80
   8   4   9          5.78          30.54         15.51
   9   4   9       2039.75        2114.12         59.33
  10   4   9       2294.92        2429.04         62.86
  11   4   9       1030.17        1107.28         28.69
  12   4   9       6064.10        5921.59         85.77
   1   5   9        374.65         362.98         78.03
   2   5   9      11696.75       12163.61        343.92
   3   5   9       1086.29        1026.27         76.13
   4   5   9       6586.71        6634.54        208.66
   5   5   9       1366.14        1367.92         57.27
   6   5   9       4642.44        4753.33        158.81
   7   5   9        323.11         339.05         21.70
   8   5   9        104.30         108.04         13.45
   9   5   9        274.77         236.11         23.24
  10   5   9       3634.96        3674.50         77.79
  11   5   9        593.79         588.78         16.86
   1   6   9        107.87          95.03         39.24
   2   6   9       4569.48        4491.49        177.27
   3   6   9       1897.06        1693.86        150.77
   5   6   9       3253.19        3277.27        110.65
   6   6   9       1400.43        1424.70         65.64
   7   6   9        522.08         532.41         37.15
   8   6   9       1036.80        1087.45         51.34
   9   6   9        443.83         481.74         31.47
  10   6   9        918.99         962.18         39.55
   6   7   9        121.74          91.92         15.38
   7   7   9        529.61         518.69         30.04
   8   7   9         48.68          69.79         11.46
   4   8   9        477.95         382.41         21.64
   2   0  10       2589.59        2515.45        111.22
   4   0  10       1649.48        1502.80         67.93
   6   0  10       2076.49        1853.77         96.54
   0   1  10        398.85         447.10         51.77
   1   1  10        892.81         877.47         39.09
   2   1  10      16358.62       16645.48        300.44
   3   1  10       1553.49        1503.30         67.16
   4   1  10       5619.49        5522.56        171.57
   5   1  10        162.20         163.22         27.15
   6   1  10       6535.70        6468.42        146.98
   7   1  10        815.38         778.54         69.55
   8   1  10        816.37         809.48         77.20
   9   1  10        206.86         213.78         25.32
  10   1  10       1040.56        1000.93         54.07
  11   1  10        238.22         213.58         24.77
  12   1  10       2564.13        2550.00         88.46
   3   2  10        589.79         655.17         50.20
   4   2  10       3811.58        3895.19        151.77
   5   2  10       1701.22        1696.16        100.56
   6   2  10        546.43         659.68         65.32
   7   2  10       2079.38        1895.93        120.63
   8   2  10       1606.39        1742.32        121.07
   9   2  10       1612.52        1599.53         50.95
  10   2  10        651.75         647.36         24.43
  11   2  10         81.94          91.52         11.94
  12   2  10        329.80         309.61         27.58
  13   2  10         17.48          27.04         10.56
   4   3  10        431.36         415.25         53.02
   5   3  10       1917.32        1974.53        120.98
   6   3  10       2888.16        2829.07        160.59
   7   3  10       1083.03        1193.19        103.74
   8   3  10        517.49         512.58         25.72
   9   3  10        530.30         600.20         29.97
  10   3  10        708.91         733.78         46.36
  11   3  10        429.54         430.87         18.65
  12   3  10         53.64          66.19         14.26
  13   3  10         10.42          11.01          8.36
   3   4  10       2057.00        2207.84        137.34
   4   4  10       1169.90        1055.41         70.06
   5   4  10        540.12         608.31         75.58
   6   4  10          8.61          23.63         25.12
   7   4  10        890.86         862.75         41.59
   8   4  10       1965.73        2186.51         84.11
   9   4  10       1615.35        1653.10         51.00
  10   4  10        738.43         631.64         37.22
  11   4  10       1626.61        1666.12         37.66
  12   4  10       2692.66        2594.96         55.76
   0   5  10       2768.06        2487.51        169.03
   1   5  10       7067.73        7274.79        356.19
   2   5  10       3304.76        3266.75        137.97
   3   5  10        170.07         192.66         35.11
   4   5  10        511.44         420.26         49.03
   5   5  10        112.98         134.98         19.88
   6   5  10       8292.60        8412.61        189.56
   7   5  10       1296.41        1282.51         42.48
   8   5  10        817.87         777.04         32.15
   9   5  10       1294.97        1262.68         40.17
  10   5  10         25.35          21.53          7.96
  11   5  10        118.19         118.76          7.62
   0   6  10      11195.85       11446.25        444.18
   1   6  10       6432.21        6020.82        294.87
   2   6  10       1756.19        1576.20        127.63
   3   6  10        959.99         941.76         97.06
   5   6  10       1885.84        1917.56         76.91
   6   6  10       1197.17        1247.26         59.49
   7   6  10       1128.17        1086.95         53.42
   8   6  10       3119.34        3135.48        102.05
   9   6  10       1821.76        1777.97         64.35
  10   6  10        990.57        1001.84         39.17
   7   7  10       1820.78        1767.26         61.09
   8   7  10       2880.54        2882.44         79.33
   5   8  10         91.43          74.70          9.54
   2   0  11      54550.46       52453.60        954.12
   1   1  11        182.24         229.51         25.31
   2   1  11       4959.00        4713.18        125.61
   9   1  11       1075.25        1033.08         54.82
  10   1  11       2799.68        2826.07         99.44
  11   1  11        420.78         457.61         35.29
  12   1  11       5315.84        5602.47        154.59
   3   2  11       6070.70        6144.99        188.85
   4   2  11       9993.05       10264.88        292.80
   5   2  11        761.72         753.20         64.01
   6   2  11        602.59         632.44         63.75
   9   2  11      10893.97       11351.13        206.08
  10   2  11        900.42         884.18         45.25
  11   2  11       3355.98        3487.45        115.80
  12   2  11       3471.51        3646.26        112.64
  13   2  11        390.48         360.48         25.99
   4   3  11       1343.85        1414.08         94.77
   5   3  11       4694.03        4939.78        202.68
   6   3  11       2060.07        2117.12        132.81
   7   3  11       9253.79        8925.09        332.24
   8   3  11        281.69         306.81         21.75
   9   3  11        999.28         993.42         38.86
  10   3  11       2669.60        2631.41         97.74
  11   3  11       1594.38        1583.41         47.88
  12   3  11        180.22         192.06         21.13
  13   3  11        724.07         758.11         33.03
   4   4  11       6378.16        6553.53        262.58
   5   4  11       1770.59        2014.48        135.02
   6   4  11       5152.51        5533.57        248.92
   7   4  11        187.08         203.37         18.51
   8   4  11        597.91         637.95         42.58
   9   4  11       3009.62        3191.05         77.14
  10   4  11       3143.91        3179.64         74.29
  11   4  11       1285.06        1327.67         39.23
  12   4  11       1969.56        1928.47         61.42
   1   5  11       2919.24        3064.98        133.71
   2   5  11       5785.81        5883.14        193.45
   3   5  11       4689.80        4536.45        165.86
   4   5  11      10884.45       11002.26        198.70
   5   5  11       2876.33        2731.84         87.45
   6   5  11       1214.45        1117.29         59.66
   7   5  11        761.41         879.27         52.12
   8   5  11        361.21         351.87         21.65
   9   5  11        816.97         859.45         70.78
  10   5  11       4000.41        4156.04         83.36
  11   5  11        588.98         587.38         20.70
   1   6  11        678.31         763.12         97.75
   2   6  11       2966.84        2967.85        138.82
   3   6  11        116.85         121.96         35.89
   5   6  11       4189.95        4271.09        132.71
   6   6  11       2662.15        2612.88         93.63
   7   6  11        155.98         143.99         20.77
   8   6  11         17.89          29.84         12.74
   9   6  11        469.39         448.90         29.07
  10   6  11       2806.07        2776.90         76.79
   7   7  11       2639.82        2526.87         76.12
   8   7  11        874.25         791.05         32.69
   0   0  12      40745.16       38829.25       1063.60
   2   0  12       9956.89        9794.35        335.76
   0   1  12        731.20         712.25         55.77
   1   1  12       6481.83        6210.98        229.95
   2   1  12      14989.83       15441.88        918.39
   9   1  12        298.41         260.45         28.22
  10   1  12        934.17         917.82         52.98
  11   1  12       1013.99        1007.44         54.30
  12   1  12       2095.74        2157.98         78.44
   8   2  12       9926.62       10326.46        259.68
   9   2  12       3496.71        3552.03         84.31
  10   2  12        682.61         684.61         31.96
  11   2  12         14.97          48.66         17.08
  12   2  12        623.94         707.14         41.57
  13   2  12        715.74         640.85         34.02
   3   3  12       7040.42        7327.46        243.37
   4   3  12        739.71         814.99         70.88
   8   3  12        965.85         971.19         54.97
   9   3  12       1852.58        1837.25         58.33
  10   3  12       1885.34        2001.07         82.62
  11   3  12       1765.16        1908.84        101.87
  12   3  12        891.02         915.42         44.29
   4   4  12        393.60         410.55         57.88
   6   4  12       5741.97        5703.00        165.42
   7   4  12       9334.07        9375.19        177.18
   8   4  12       3726.60        3707.34        121.72
   9   4  12       2857.22        2828.47         71.87
  10   4  12        309.31         298.30         20.21
  11   4  12        155.41         165.82         13.97
  12   4  12        422.10         416.05         24.35
   0   5  12       7169.69        7491.48        317.09
   1   5  12       3097.85        3225.00        162.43
   2   5  12       1536.30        1451.23        164.09
   3   5  12       3352.11        3263.05        243.56
   4   5  12       1680.34        1608.94         55.98
   5   5  12       6104.24        6277.67        179.20
   6   5  12        399.75         429.47         36.20
   7   5  12       1817.00        1774.97         52.23
   8   5  12       2186.70        2173.70         57.65
   9   5  12        424.21         417.46         21.82
  10   5  12       2248.57        2199.43         61.26
  11   5  12        877.77         868.56         25.28
   1   6  12        543.44         670.79         94.19
   5   6  12        265.73         242.12         25.89
   6   6  12       4828.78        4934.68        146.16
   7   6  12       3116.26        3250.83        106.52
   8   6  12        179.01         148.80         19.14
   9   6  12       1680.50        1631.37         59.13
  10   6  12        810.72         840.52         33.17
   7   7  12         15.33           9.01          8.21
   2   0  13       4212.61        4189.68        196.87
   1   1  13       6496.62        6381.10        235.41
   2   1  13      35678.99       33203.55        937.58
   9   1  13       2992.56        2897.46        108.36
  10   1  13      19094.33       19035.77        457.66
  11   1  13        423.87         410.65         34.34
  12   1  13       1173.18        1126.50         52.95
   8   2  13       2629.85        2702.30         98.83
   9   2  13       1356.51        1364.92         66.24
  10   2  13        551.07         507.78         36.77
  11   2  13       2591.91        2607.07         96.85
  12   2  13       4026.95        4110.68        124.76
   7   3  13       3359.54        3335.55        113.92
   8   3  13         37.65          36.15         15.26
   9   3  13       8434.12        8708.31        165.65
  10   3  13       3959.14        4126.00        131.27
  11   3  13       1160.32        1223.93         40.43
  12   3  13        449.36         414.75         28.91
   6   4  13       2376.10        2359.44         88.91
   7   4  13       4608.76        4384.34         99.42
   8   4  13        216.47         217.09         25.77
   9   4  13        104.48         128.37         18.16
  10   4  13        896.77         857.54         32.84
  11   4  13       4321.54        4428.80        144.35
  12   4  13        129.48         125.37         14.07
   1   5  13       8531.39        8583.64        247.74
   2   5  13        445.94         421.86         51.35
   3   5  13       3836.21        3762.41        152.59
   4   5  13       2137.82        2131.14         73.25
   5   5  13        823.54         834.91         49.58
   6   5  13        858.26         865.35         51.74
   7   5  13       2000.10        1963.02         87.28
   8   5  13       1359.27        1388.85         43.93
   9   5  13       2144.50        2237.88         55.90
  10   5  13        894.13         931.44         29.90
  11   5  13        518.11         485.75         21.56
   5   6  13       1477.37        1356.21         61.05
   6   6  13         43.62          32.54         14.03
   7   6  13        144.85         124.57         19.52
   8   6  13         39.15          50.07         14.01
   9   6  13        726.35         751.20         35.76
   7   7  13        668.75         643.16         29.47
   0   1  14       1338.74        1108.38         90.25
   1   1  14       1591.84        1450.83        106.91
   2   1  14      68384.70       66710.10       1672.70
   9   1  14        416.46         437.08         37.69
  10   1  14       6986.92        7174.46        198.42
  11   1  14        632.35         641.76         43.69
  12   1  14       1411.21        1426.30         61.10
   8   2  14      18774.97       19053.19        457.65
   9   2  14       3689.46        3671.69        124.13
  10   2  14        100.76         135.88         15.79
  11   2  14       5031.88        5006.47        152.44
  12   2  14       1115.11        1109.28         53.79
   7   3  14       1192.30        1243.86         62.26
   8   3  14        506.30         536.21         40.58
   9   3  14         88.07         120.86         15.55
  10   3  14        133.67         123.06         21.38
  11   3  14       1932.07        1870.29         92.50
  12   3  14        109.94         126.37         16.91
   6   4  14        760.07         706.84         44.31
   7   4  14       2051.74        2052.44         83.85
   8   4  14        557.46         580.87         40.64
   9   4  14       2204.99        2248.90         62.25
  10   4  14        303.83         305.41         19.62
  11   4  14       2203.49        2193.82         52.76
  12   4  14        844.78         816.19         33.20
   1   5  14       3844.19        4043.49        226.09
   2   5  14       1480.16        1451.13         94.55
   3   5  14       4750.39        4662.61        252.84
   4   5  14        108.76          97.43         31.10
   5   5  14       2238.20        2163.28         86.40
   6   5  14        875.49         854.64         50.44
   7   5  14       1323.56        1324.36         43.64
   8   5  14       1100.01        1151.53         45.48
   9   5  14       2706.77        2755.97         64.51
  10   5  14        702.07         687.52         32.76
  11   5  14        705.95         691.12         30.71
   5   6  14        144.40         132.08         19.95
   6   6  14       3445.29        3416.55        110.22
   7   6  14       2550.75        2517.96         86.68
   8   6  14        473.43         469.33         30.99
   9   6  14       1437.79        1533.04         54.25
   7   7  14        576.40         557.04         26.13
   1   1  15       1562.71        1624.87        165.02
   8   1  15          3.19           8.81         14.10
   9   1  15       1366.12        1428.20         70.08
  10   1  15        920.81        1020.46         58.08
  11   1  15        196.61         218.29         27.55
  12   1  15        139.55         146.40         20.51
   8   2  15         60.01         104.34         21.86
   9   2  15        919.63         983.71         58.41
  10   2  15       1792.20        1838.55         56.54
  11   2  15         51.26          86.72         19.40
  12   2  15       3813.48        3722.76        117.01
   7   3  15       2637.94        2640.52         97.57
   8   3  15       1543.92        1474.06         70.50
   9   3  15         36.37          49.27         18.02
  10   3  15       4676.43        4873.19        148.13
  11   3  15        406.50         362.18         21.59
  12   3  15         16.00          20.73         10.80
   5   4  15       2921.08        2884.84         97.03
   6   4  15         87.86          82.81         18.35
   7   4  15       1297.71        1211.41         60.40
   8   4  15        925.14         845.73         49.48
   9   4  15       4102.52        4144.12         92.36
  10   4  15       2400.54        2490.12         62.16
  11   4  15        580.71         594.69         23.39
   1   5  15       9050.53        9379.50        368.86
   2   5  15       9584.97        9602.50        304.71
   3   5  15       1151.46        1147.43         83.61
   4   5  15       1235.45        1178.97         53.33
   5   5  15        353.63         334.65         31.69
   6   5  15       1598.73        1603.94         72.62
   7   5  15       2616.29        2616.99         65.62
   8   5  15        940.96         961.98         34.71
   9   5  15       3110.57        3248.13         70.47
  10   5  15       1597.42        1661.51         55.03
   5   6  15       2740.73        2688.48         92.07
   6   6  15        125.19         118.66         19.28
   7   6  15       1900.57        2050.53         73.72
   8   6  15        824.96         793.96         39.24
   9   6  15        597.92         630.44         30.66
   8   0  16       3458.24        3191.45        111.14
   8   1  16       2649.02        2763.68        105.56
   9   1  16       3653.73        4059.31        136.02
  10   1  16        230.06         257.04         31.73
  11   1  16       1493.26        1498.50         70.52
  12   1  16       1032.00         940.75         47.49
   8   2  16       5733.43        5833.27        178.02
   9   2  16       3117.90        3282.07        118.68
  10   2  16        803.40         891.79         40.65
  11   2  16       5610.52        5738.05        168.78
  12   2  16        248.95         238.42         25.01
   7   3  16        337.37         335.75         32.62
   8   3  16       2529.58        2636.91        100.91
   9   3  16       2473.24        2488.42         68.00
  10   3  16        815.93         834.11         49.68
  11   3  16       2618.96        2585.25         63.60
  12   3  16        405.80         433.98         27.20
   5   4  16        344.44         318.02         29.68
   6   4  16        250.72         283.28         28.82
   7   4  16        227.52         170.83         23.08
   8   4  16       6309.49        6613.01        183.62
   9   4  16       2027.92        2046.43         56.45
  10   4  16       1621.64        1651.00         58.75
  11   4  16       2333.16        2408.11         53.92
   2   5  16       6378.28        6596.59        299.22
   3   5  16        510.06         522.60         56.76
   4   5  16         53.89          99.73         45.06
   5   5  16        148.06         155.91         22.65
   6   5  16       8505.43        8633.50        229.80
   7   5  16        592.12         595.59         43.13
   8   5  16       2010.62        2061.05         76.41
   9   5  16         94.54         111.25         16.39
  10   5  16        689.21         712.05         29.61
   5   6  16        587.75         533.81         35.63
   6   6  16        665.07         676.20         39.00
   7   6  16        932.31         950.57         45.37
   8   6  16       3396.87        3465.42         98.80
   9   6  16        443.25         433.98         24.10
   8   0  17        832.90         884.68         55.33
   8   1  17       3344.69        3621.73        127.36
  11   1  17        116.75         115.45         22.68
  12   1  17       1718.80        1536.95         61.90
   8   2  17        305.83         320.73         34.64
   9   2  17        405.86         337.95         35.70
  10   2  17        573.86         587.78         31.64
  11   2  17        793.21         708.24         47.37
  12   2  17       1812.73        1613.05         66.31
   6   3  17       1758.80        1802.60         77.68
   7   3  17        394.29         449.20         37.67
   8   3  17        319.29         303.40         32.11
   9   3  17        450.28         393.22         35.64
  10   3  17       1426.88        1525.23         68.04
  11   3  17       1693.12        1762.25         71.04
  12   3  17        424.87         363.08         24.34
   5   4  17       2375.71        2391.69         87.99
   6   4  17        380.49         344.16         31.54
   7   4  17        976.06         915.12         52.69
   8   4  17       2064.25        2046.73         58.92
   9   4  17       1908.71        2003.77         55.89
  10   4  17        494.61         511.08         23.91
  11   4  17        783.26         753.40         29.10
   2   5  17        732.59         727.37         97.12
   3   5  17       3404.41        3691.62        226.41
   5   5  17       4275.99        4088.75        132.60
   6   5  17        211.68         209.88         26.29
   7   5  17        252.35         243.72         17.98
   8   5  17       1249.01        1366.02         41.30
   9   5  17        116.59         110.95         11.30
  10   5  17       4598.55        4555.17        115.49
   5   6  17       2222.06        2112.42         77.72
   6   6  17       1823.20        1890.82         69.05
   7   6  17        689.77         680.81         36.75
   8   6  17        327.42         293.09         21.99
   9   6  17        216.54         212.68         16.02
   8   0  18       3220.89        3221.49        120.08
   8   1  18      11158.79       11852.50        304.25
   9   1  18       2329.06        2437.45        103.59
  10   1  18       1231.20        1409.68         74.63
  11   1  18       4704.65        4913.05        155.29
  12   1  18         91.97         100.53         15.39
   8   2  18       6239.40        6126.76        183.79
   9   2  18        805.08         738.68         52.08
  10   2  18        265.58         305.81         23.76
  11   2  18         70.62          72.60         19.31
  12   2  18        370.30         355.77         27.61
   6   3  18       5510.35        5690.18        170.14
   7   3  18       3837.09        4147.33        133.29
   8   3  18        672.46         631.44         45.17
   9   3  18       1410.19        1302.14         73.07
  10   3  18       1651.56        1666.72         72.65
  11   3  18       5357.95        5454.97        167.60
  12   3  18         12.97          29.04          9.37
   5   4  18       4023.97        3837.71        125.46
   6   4  18       2255.14        2159.68         86.25
   7   4  18       3492.58        3478.44        116.83
   8   4  18       3246.33        3336.25         80.42
   9   4  18       1115.86        1171.46         39.87
  10   4  18        571.69         585.68         26.54
  11   4  18        356.33         370.29         16.55
   2   5  18        342.47         316.52         65.45
   3   5  18       2653.13        2837.28        196.42
   5   5  18       2497.24        2386.78         90.44
   6   5  18        156.81         199.67         24.88
   7   5  18       3324.72        3399.73         76.32
   8   5  18       5009.78        5104.90         99.66
   9   5  18        493.59         464.32         20.04
   6   6  18       6331.99        6363.28        164.56
   7   6  18       1653.08        1725.20         63.29
   8   6  18        688.64         666.49         32.21
   8   0  19       7945.88        7856.97        231.82
   8   1  19        497.57         481.44         44.91
   9   1  19       2016.54        2125.53         97.17
  10   1  19      17318.72       17748.65        442.44
  11   1  19        739.00         757.51         49.35
   8   2  19        838.63         742.09         52.76
   9   2  19         68.99          67.79         20.34
  10   2  19        880.23         891.39         73.18
  11   2  19       1762.47        1659.81         80.60
   6   3  19       1789.86        1832.94         78.52
   7   3  19       1233.94        1247.66         65.74
   8   3  19        440.53         463.52         39.59
   9   3  19       5029.39        5332.91        112.97
  10   3  19       2200.81        2370.06         88.20
  11   3  19       2217.56        2125.53         78.51
   5   4  19       4445.80        4770.96        144.31
   6   4  19         80.49          74.00         17.38
   7   4  19       1471.81        1493.89         67.92
   8   4  19        262.67         299.30         21.25
   9   4  19        557.91         577.47         27.07
  10   4  19       2170.06        2262.92         54.12
  11   4  19       1602.24        1546.66         36.75
   5   5  19        521.15         443.19         35.11
   6   5  19       1900.96        1847.56         77.64
   7   5  19       1865.62        1807.61         67.67
   8   5  19       2380.97        2421.23         64.28
   9   5  19       2626.07        2673.46         58.53
   6   6  19        117.01         111.95         16.90
   7   6  19        183.99         205.67         19.36
   8   6  19        513.09         477.74         25.59
   8   0  20      24682.73       23600.15        567.20
   8   1  20        167.63         177.14         30.57
   9   1  20       1199.00        1204.10         73.26
  10   1  20       2805.99        2597.86        111.14
  11   1  20       1646.08        1501.20         68.81
   8   2  20      11488.88       11894.35        311.67
   9   2  20        365.69         451.70         41.96
  10   2  20         86.79          67.39         13.20
  11   2  20       5237.51        4962.31        151.34
  12   2  20       1123.88        1045.29         42.73
   6   3  20       2912.38        2901.17        106.57
   7   3  20       1033.06        1061.71         60.37
   8   3  20        209.38         186.65         26.94
   9   3  20        344.50         326.33         37.73
  10   3  20        224.63         255.64         27.36
  11   3  20       3216.12        3181.44         67.76
   5   4  20        249.39         223.80         26.68
   6   4  20        970.36         917.52         51.98
   7   4  20       3526.15        3822.39        123.51
   8   4  20         52.04          53.17         11.18
   9   4  20       2281.04        2374.86         82.89
  10   4  20        830.03         901.00         48.71
  11   4  20       1446.00        1461.95         47.10
   5   5  20       2587.37        2716.62         96.05
   6   5  20         88.69          71.40         17.07
   7   5  20       1233.14        1246.66         38.83
   8   5  20        615.37         609.11         24.37
   9   5  20       1453.44        1474.46         36.99
   6   6  20       1381.14        1401.27         54.62
   7   6  20       1048.91        1098.76         43.24
   8   6  20        971.86        1002.44         37.61
   8   0  21        943.88        1042.79         71.17
   8   1  21        533.04         583.88         52.53
   9   1  21        566.59         587.28         52.61
  11   1  21        500.67         422.86         33.48
   8   2  21        449.05         445.29         42.11
   9   2  21       1656.66        1516.92         77.93
  10   2  21        811.45         850.93         36.88
  11   2  21        181.51         187.25         22.74
   6   3  21        684.53         774.13         49.78
   7   3  21        783.10         745.79         49.90
   8   3  21        324.17         357.08         34.94
   9   3  21       2482.20        2558.61         67.78
  10   3  21       1916.35        1874.20         73.93
  11   3  21        182.91         173.13         13.08
   5   4  21       3905.95        3859.94        125.41
   6   4  21        929.66         903.30         51.42
   7   4  21        439.18         447.10         35.34
   8   4  21       1411.39        1440.92         45.32
   9   4  21       3233.83        3279.87        102.08
  10   4  21        672.04         697.13         24.76
   5   5  21        407.15         428.37         33.75
   6   5  21        275.66         232.21         25.55
   7   5  21       2906.23        3018.42         68.12
   8   5  21        530.86         497.46         21.31
   9   5  21       1332.78        1365.42         34.26
   6   6  21        581.33         569.36         31.48
   7   6  21        131.09         147.20         15.52
   8   0  22       2881.03        2754.17        121.14
   8   1  22         45.11          58.38         23.71
   9   1  22         53.13          49.77         22.48
  10   1  22       2361.57        2101.70         95.47
  11   1  22        445.90         421.16         30.24
   8   2  22       2769.09        2849.50        112.26
   9   2  22        905.88         836.61         54.96
  10   2  22        700.09         675.60         32.29
  11   2  22       3939.42        3846.73        115.65
   6   3  22       7937.76        8077.26        223.94
   7   3  22        927.14         998.83         57.48
   8   3  22         88.32          78.70         18.97
   9   3  22        402.60         457.21         25.68
  10   3  22        628.23         645.86         38.74
  11   3  22       1226.64        1278.70         46.71
   5   4  22       2792.43        2699.30         99.10
   6   4  22       1340.96        1234.14         59.57
   7   4  22       1526.63        1591.72         69.01
   8   4  22       4252.40        4372.83         93.56
   9   4  22       1395.39        1370.63         54.68
  10   4  22         81.91          97.13          9.61
   5   5  22        766.92         723.86         42.73
   6   5  22       6343.22        6144.19        172.18
   7   5  22        143.67         164.62         13.59
   8   5  22       1310.41        1317.96         53.82
   9   5  22        115.74         106.74          8.76
   7   6  22       1357.59        1293.72         44.80
   8   0  23       2936.91        2451.07        112.16
   8   1  23        903.78         879.07         63.69
   9   1  23        707.48         652.47         52.43
  10   1  23       3362.22        3056.57        112.21
  11   1  23         46.61          34.25         11.19
   8   2  23        519.52         512.58         44.79
   9   2  23         12.46          12.02         17.18
  10   2  23         98.70         122.26         21.70
   6   3  23       2378.17        2560.81         98.13
   7   3  23        984.64        1003.94         57.07
   8   3  23        258.75         267.36         29.79
   9   3  23       1736.23        1739.22         50.30
  10   3  23       2299.05        2511.45         80.99
  11   3  23        199.66         210.08         16.33
   5   4  23       1204.04        1202.20         60.00
   6   4  23       1203.80        1122.60         56.83
   7   4  23       1041.36        1084.55         53.98
   8   4  23       2324.70        2303.97         58.22
   9   4  23        263.56         258.44         22.18
  10   4  23         85.02          97.03          8.77
   5   5  23       1600.81        1525.03         64.52
   6   5  23        969.33        1054.61         49.69
   7   5  23          8.92          17.92          7.14
   8   5  23        914.47         940.05         27.35
   9   5  23         69.79          68.39         10.71
   6   6  23       1002.35         954.27         37.59
   8   1  24       4308.01        4135.21        155.08
  10   1  24       4084.01        3931.84        128.96
  11   1  24         86.20          66.19         11.25
   9   2  24        592.53         626.53         45.35
  10   2  24       1145.13        1103.57         37.78
  11   2  24        227.61         230.01         18.74
   6   3  24        918.38         848.63         52.70
   7   3  24       4107.95        4134.01        136.87
   8   3  24        213.36         259.95         28.52
   9   3  24       1072.34        1119.39         38.24
  10   3  24        211.95         231.01         21.23
   5   4  24        235.40         212.88         25.01
   6   4  24       1229.03        1150.83         56.69
   7   4  24       1810.14        1761.05         69.03
   8   4  24        719.68         779.14         29.58
  10   4  24        118.81         135.28         12.34
   5   5  24        552.49         574.07         36.37
   6   5  24        790.88         758.21         40.84
   7   5  24       2218.58        2203.74         50.48
   8   5  24       1726.33        1699.26         38.77
   8   0  25       2337.26        2260.91         97.87
   8   1  25        322.55         319.73         37.83
   9   1  25       1298.99        1291.12         69.34
  10   1  25       3894.22        3929.94        119.89
   8   2  25        448.51         436.38         39.35
   9   2  25       5375.22        5668.45        162.44
  10   2  25        691.01         732.18         28.65
   6   3  25       1739.76        1789.79         78.80
   7   3  25       1387.56        1436.61         67.44
   8   3  25        430.69         410.65         33.84
   9   3  25       3510.47        3650.46         78.46
  10   3  25       3580.11        3520.49         99.81
   5   4  25       1573.72        1593.92         69.26
   6   4  25        931.50         893.19         48.22
   7   4  25        530.72         600.90         36.97
   8   4  25         72.32          82.01         10.40
   9   4  25       2371.09        2463.38         72.88
   5   5  25        650.28         580.07         34.89
   6   5  25       1101.65        1092.86         48.02
   7   5  25        947.35         987.62         42.63
   8   5  25        642.34         623.13         29.70
   8   0  26      16707.74       16431.30        416.86
   8   1  26        606.88         513.68         45.26
   9   1  26        663.43         724.37         47.32
  10   1  26        291.63         296.70         24.49
   8   2  26       5911.66        5914.88        177.86
  10   2  26        530.14         546.03         22.53
   6   3  26       3123.30        3123.06        108.46
   7   3  26       2945.97        2866.92        103.13
   8   3  26       1608.27        1634.18         68.14
   9   3  26        610.20         592.99         25.01
  10   3  26       1860.38        1812.42         58.66
   5   4  26        189.09         193.36         23.16
   6   4  26        910.20         853.74         46.30
   7   4  26       4429.97        4528.23        130.35
   8   4  26       1273.29        1289.22         36.48
   9   4  26       1669.91        1824.53         56.56
   5   5  26       3747.59        3804.77        113.30
   6   5  26         24.77          24.73         10.80
   7   5  26        730.28         756.31         23.21
   8   5  26        166.68         168.72         14.09
   8   0  27        570.46         590.89         43.04
   8   1  27        476.49         430.87         39.13
   9   1  27       3035.54        3133.58        105.13
  10   1  27       5445.33        5312.78        138.25
   8   2  27        529.50         520.49         40.04
   9   2  27       2047.12        2133.94         76.76
  10   2  27        125.49         120.96         10.48
   6   3  27        629.02         757.51         46.92
   7   3  27       3336.56        3283.68        110.81
   8   3  27        147.05         160.01         19.79
   9   3  27       4791.69        5052.83         95.93
   4   4  27       1286.61        1312.15         57.91
   5   4  27       1813.88        1897.53         72.74
   6   4  27         74.61          69.79         14.73
   7   4  27       1092.09        1050.40         47.25
   8   4  27        156.50         150.10         14.12
   5   5  27        254.77         252.14         21.65
   6   5  27        391.39         364.19         24.28
   7   5  27        740.48         797.16         33.42
   8   0  28       3922.33        3745.59        116.73
   8   1  28        425.65         414.25         35.78
   9   1  28        211.48         244.23         23.98
  10   1  28       1847.26        1732.01         56.08
   8   2  28       3744.45        3887.98        120.75
   9   2  28        271.89         283.38         24.50
  10   2  28        105.42         101.03         11.86
   6   3  28       5424.93        5949.83        167.39
   7   3  28        702.46         691.22         41.62
   8   3  28        694.95         704.44         37.90
   9   3  28        330.44         350.87         16.72
   4   4  28        169.79         138.38         19.37
   5   4  28       1201.76        1235.65         54.43
   6   4  28        599.25         590.59         34.93
   7   4  28        364.58         335.95         17.67
   8   4  28       1923.92        2023.30         45.23
   5   5  28       1396.56        1419.69         52.65
   6   5  28       1505.40        1456.84         51.74
   8   0  29         26.86          48.46         14.98
   8   1  29       2013.80        2188.72         80.97
   9   1  29       2232.95        2305.87         75.38
   8   2  29         27.02          20.63         12.21
   9   2  29        250.33         247.13         21.98
   6   3  29       1457.05        1480.77         64.78
   7   3  29       1616.52        1593.32         63.65
   8   3  29        193.93         202.37         19.89
   9   3  29       3478.43        3502.47         65.08
   4   4  29       9806.33        9885.17        247.23
   5   4  29        635.58         631.84         35.74
   6   4  29        189.85         169.13         18.39
   7   4  29        594.11         596.09         26.77
   8   4  29        324.55         321.93         13.77
   5   5  29        336.78         339.45         21.75
   6   5  29        975.87         974.60         36.97
   7   1  30        815.15         817.39         48.21
   8   1  30       1094.23        1097.56         51.38
   9   1  30        227.34         198.16         17.75
   8   2  30       1090.11        1080.54         48.99
   9   2  30       1259.51        1215.52         32.07
   6   3  30       2982.05        2971.16         98.80
   7   3  30       2015.30        2114.52         73.20
   8   3  30        165.29         163.32         16.54
   4   4  30       1163.92        1183.48         50.00
   5   4  30       1812.52        1646.59         61.26
   6   4  30         92.79          92.22         13.49
   7   4  30        841.22         746.09         23.28
   8   0  31       1154.14        1027.87         43.46
   7   1  31       1276.30        1279.20         58.51
   8   1  31        172.75         185.65         19.58
   9   1  31        516.56         473.43         24.75
   8   2  31        325.23         305.71         23.84
   9   2  31       4714.40        4471.16        115.75
   6   3  31        330.84         345.56         27.24
   7   3  31        277.96         297.50         23.20
   8   3  31         53.04          64.59         10.69
   3   4  31       2511.34        2516.85         81.38
   4   4  31        185.98         176.64         18.53
   5   4  31       2180.10        2171.09         70.99
   6   4  31        227.97         231.31         18.38
   7   4  31        189.89         191.66         10.75
   7   1  32       1106.54        1097.16         49.99
   8   1  32       2220.33        2087.38         68.33
   6   2  32        915.62         938.05         47.37
   8   2  32       3537.77        3505.57         97.90
   5   3  32       2546.40        2662.45         90.04
   6   3  32       1513.55        1477.87         56.25
   7   3  32       2363.22        2274.03         69.72
   8   3  32        180.18         178.14         13.69
   4   4  32         28.18          44.56         11.44
   5   4  32        395.54         366.59         22.70
   6   4  32       2468.10        2395.89         65.09
   8   0  33       1321.69        1132.11         40.32
   7   1  33        490.09         531.21         31.19
   8   1  33        354.19         370.59         21.99
   6   2  33        186.58         168.12         19.41
   8   2  33       1028.47        1030.47         38.32
   5   3  33       1532.58        1669.73         60.29
   6   3  33        732.16         722.46         34.75
   7   3  33       1909.49        1932.38         59.87
   4   4  33       1308.58        1311.55         47.07
   5   4  33       2765.10        2760.78         77.11
   7   1  34         39.78          25.13          9.49
   6   2  34        480.71         418.56         27.59
   5   3  34       1333.64        1401.57         52.25
   6   3  34        635.42         591.29         28.58
   4   4  34        101.82          87.12         10.95
   6   0  35        210.20         213.28         19.21
   6   1  35       2071.05        2002.87         67.87
   7   1  35        233.26         230.81         17.39
   6   2  35          6.15          13.02          8.28
   4   3  35        164.36         174.43         17.81
   5   3  35        457.18         426.57         24.66
   6   3  35        445.12         431.58         22.27
   6   0  36        399.93         346.26         21.49
   6   1  36       1768.97        1583.11         54.79
   5   2  36         77.02          54.97         11.83
   6   2  36        121.16          99.93         12.34
   4   3  36         25.51          23.33          9.03
   5   3  36       2688.99        2518.16         71.23
   6   0  37        998.05         892.69         33.60
   5   2  37       1191.68        1090.15         41.22
   3   3  37       1761.07        1790.89         57.21
   4   3  37        561.36         529.71         25.03
   5   1  38        696.18         702.24         30.31
   5   2  38       2061.09        1866.29         55.51
   4   2  39       3339.28        3130.07         82.79
