# Supplementary material for: Improving Polymeric Structures with Hirshfeld Atom Refinement: A Study on MOFs and COFs
Source: ACS Mater Au. 2025 Jul 31;5(5):767–71. doi: 10.1021/acsmaterialsau.5c00076 (PMC12426777; doi:10.1021/acsmaterialsau.5c00076)
Supplement: Supplementary file 1 [file mg5c00076_si_001.zip › CIFs/HOYKUD_IAM-rerefined.cif]

data_shelx
_audit_creation_date               2024-04-22
_audit_creation_method
;
Olex2 1.3
(compiled 2020.11.12 svn.r5f609507 for OlexSys, GUI svn.r6408)
;
_audit_contact_author_address      ?
_audit_contact_author_email        ?
_audit_contact_author_name         ''
_audit_contact_author_phone        ?
_publ_contact_author_id_orcid      ?
_publ_section_references
;
Bourhis, L.J., Dolomanov, O.V., Gildea, R.J., Howard, J.A.K., Puschmann, H.
 (2015). Acta Cryst. A71, 59-75.

Dolomanov, O.V., Bourhis, L.J., Gildea, R.J, Howard, J.A.K. & Puschmann, H.
 (2009), J. Appl. Cryst. 42, 339-341.
;
_chemical_name_systematic
;
 ? 
;
_chemical_formula_moiety           'C13 H8 Cu N2 O4'
_chemical_formula_sum              'C13 H8 Cu N2 O4'
_chemical_formula_weight           319.765
loop_
  _atom_type_symbol
  _atom_type_scat_dispersion_real
  _atom_type_scat_dispersion_imag
  _atom_type_scat_Cromer_Mann_a1
  _atom_type_scat_Cromer_Mann_a2
  _atom_type_scat_Cromer_Mann_a3
  _atom_type_scat_Cromer_Mann_a4
  _atom_type_scat_Cromer_Mann_b1
  _atom_type_scat_Cromer_Mann_b2
  _atom_type_scat_Cromer_Mann_b3
  _atom_type_scat_Cromer_Mann_b4
  _atom_type_scat_Cromer_Mann_c
  _atom_type_scat_source
  _atom_type_scat_dispersion_source
 H 0.00000 0.00000 0.49300 0.32291 0.14019 0.04081 10.51090 26.12570 3.14236
 57.79970 0.0030380000826
 'International Tables Volume C Table 6.1.1.4 (pp. 500-502)' custom
 C 0.01810 0.00910 2.31000 1.02000 1.58860 0.86500 20.84390 10.20750 0.56870
 51.65120 0.215599998832
 'International Tables Volume C Table 6.1.1.4 (pp. 500-502)' custom
 Cu -1.96460 0.58880 13.33800 7.16760 5.61580 1.67350 3.58280 0.24700 11.39660
 64.81260 1.19099998474
 'International Tables Volume C Table 6.1.1.4 (pp. 500-502)' custom
 O 0.04920 0.03220 3.04850 2.28680 1.54630 0.86700 13.27710 5.70110 0.32390
 32.90890 0.250800013542
 'International Tables Volume C Table 6.1.1.4 (pp. 500-502)' custom
 N 0.03110 0.01800 12.21260 3.13220 2.01250 1.16630 0.00570 9.89330 28.99750
 0.58260 -11.5290002823
 'International Tables Volume C Table 6.1.1.4 (pp. 500-502)' custom

_space_group_crystal_system        'monoclinic'
_space_group_IT_number             14
_space_group_name_H-M_alt          'P 1 21/c 1'
_space_group_name_Hall             '-P 2ybc'
loop_
  _space_group_symop_id
  _space_group_symop_operation_xyz
 1 x,y,z
 2 -x,y+1/2,-z+1/2
 3 -x,-y,-z
 4 x,-y-1/2,z-1/2

_symmetry_Int_Tables_number        14
_cell_length_a                     11.5727(14)
_cell_length_b                     12.4292(16)
_cell_length_c                     14.4253(17)
_cell_angle_alpha                  90
_cell_angle_beta                   102.098(7)
_cell_angle_gamma                  90
_cell_volume                       2028.8(4)
_cell_formula_units_Z              4
_cell_measurement_reflns_used      765
_cell_measurement_temperature      150(2)
_exptl_absorpt_coefficient_mu      1.618
_exptl_absorpt_correction_T_max    0.7527
_exptl_absorpt_correction_T_min    0.6528
_exptl_absorpt_correction_type     multi-scan
_exptl_absorpt_process_details
;
(SADABS; Sheldrick, 1996)
;
_exptl_crystal_colour              blue
_exptl_crystal_colour_primary      blue
_exptl_crystal_density_diffrn      1.047
_exptl_crystal_density_method      'not measured'
_exptl_crystal_description         Fragment
_exptl_crystal_F_000               637.994
_exptl_crystal_size_max            0.08
_exptl_crystal_size_mid            0.05
_exptl_crystal_size_min            0.03
_exptl_special_details
;
 ? 
;
_diffrn_reflns_av_R_equivalents    0.0000
_diffrn_reflns_av_unetI/netI       0.0267
_diffrn_reflns_Laue_measured_fraction_full  0.9563
_diffrn_reflns_Laue_measured_fraction_max  0.9563
_diffrn_reflns_limit_h_max         13
_diffrn_reflns_limit_h_min         -13
_diffrn_reflns_limit_k_max         14
_diffrn_reflns_limit_k_min         0
_diffrn_reflns_limit_l_max         16
_diffrn_reflns_limit_l_min         0
_diffrn_reflns_number              3369
_diffrn_reflns_point_group_measured_fraction_full  0.9563
_diffrn_reflns_point_group_measured_fraction_max  0.9563
_diffrn_reflns_theta_full          65.8358
_diffrn_reflns_theta_max           65.84
_diffrn_reflns_theta_min           3.91
_diffrn_ambient_temperature        150(2)
_diffrn_measured_fraction_theta_full  0.9563
_diffrn_measured_fraction_theta_max  0.9563
_diffrn_measurement_device_type    ' BRUKER ApexII X8'
_diffrn_measurement_method         '\w scans'
_diffrn_radiation_type             'Cu K\a'
_diffrn_radiation_wavelength       1.54178
_reflns_Friedel_coverage           0.0
_reflns_limit_h_max                13
_reflns_limit_h_min                -13
_reflns_limit_k_max                14
_reflns_limit_k_min                0
_reflns_limit_l_max                16
_reflns_limit_l_min                0
_reflns_number_gt                  3044
_reflns_number_total               3369
_reflns_threshold_expression       I>=2u(I)
_computing_cell_refinement         'SAINT-Plus (Bruker, 2007)'
_computing_data_collection         'APEX2 (Bruker, 2007)'
_computing_data_reduction          'SAINT-Plus (Bruker, 2007)'
_computing_molecular_graphics      'Olex2 1.3 (Dolomanov et al., 2009)'
_computing_publication_material    'Olex2 1.3 (Dolomanov et al., 2009)'
_computing_structure_refinement    'olex2.refine 1.3 (Bourhis et al., 2015)'
_computing_structure_solution      'SHELXTL (Sheldrick, 2008)'
_refine_diff_density_max           0.8380
_refine_diff_density_min           -0.3610
_refine_diff_density_rms           0.0813
_refine_ls_d_res_high              0.8449
_refine_ls_d_res_low               11.3157
_refine_ls_goodness_of_fit_ref     1.0434
_refine_ls_hydrogen_treatment      refall
_refine_ls_matrix_type             full
_refine_ls_number_constraints      0
_refine_ls_number_parameters       213
_refine_ls_number_reflns           3369
_refine_ls_number_restraints       0
_refine_ls_R_factor_all            0.0450
_refine_ls_R_factor_gt             0.0420
_refine_ls_restrained_S_all        1.0434
_refine_ls_shift/su_max            0.0005
_refine_ls_shift/su_mean           0.0001
_refine_ls_structure_factor_coef   Fsqd
_refine_ls_weighting_details      
 'w=1/[\s^2^(Fo^2^)+(0.0713P)^2^+2.7554P] where P=(Fo^2^+2Fc^2^)/3'
_refine_ls_weighting_scheme        calc
_refine_ls_wR_factor_gt            0.1222
_refine_ls_wR_factor_ref           0.1242
_olex2_refinement_description
;
;
loop_
  _atom_site_label
  _atom_site_type_symbol
  _atom_site_fract_x
  _atom_site_fract_y
  _atom_site_fract_z
  _atom_site_U_iso_or_equiv
  _atom_site_adp_type
  _atom_site_occupancy
  _atom_site_refinement_flags_posn
 Cu1 Cu 0.09374(3) 1.06418(3) 1.00699(2) 0.01854(16) Uani 1.000000 .
 O1 O 0.15662(18) 0.94487(17) 0.94189(16) 0.0322(5) Uani 1.000000 .
 N2 N 0.24843(19) 1.16157(19) 1.02732(16) 0.0232(5) Uani 1.000000 .
 O2 O 0.00979(17) 1.12353(19) 0.88432(14) 0.0320(5) Uani 1.000000 .
 O3 O 0.14668(18) 0.98454(18) 1.12581(15) 0.0338(5) Uani 1.000000 .
 O4 O 0.00290(17) 1.16090(17) 1.07366(15) 0.0319(5) Uani 1.000000 .
 N1 N 0.4517(2) 0.6439(2) 0.89686(19) 0.0300(6) Uani 1.000000 .
 H1 H 0.460(5) 0.583(4) 0.881(4) 0.078(17) Uiso 1.000000 .
 C13 C 0.0996(2) 0.8608(2) 0.91530(18) 0.0233(6) Uani 1.000000 .
 C9 C 0.2777(2) 0.7547(3) 0.9017(2) 0.0249(6) Uani 1.000000 .
 H9 H 0.307(3) 0.789(3) 0.944(3) 0.028(9) Uiso 1.000000 .
 C6 C 0.5475(2) 0.7107(2) 0.92305(19) 0.0256(6) Uani 1.000000 .
 C10 C 0.1593(2) 0.7779(2) 0.8669(2) 0.0252(6) Uani 1.000000 .
 C17 C -0.0918(2) 1.0907(2) 0.84485(19) 0.0234(6) Uani 1.000000 .
 C8 C 0.3340(2) 0.6755(2) 0.8592(2) 0.0261(6) Uani 1.000000 .
 C11 C 0.0964(2) 0.7231(2) 0.7883(2) 0.0256(6) Uani 1.000000 .
 H11 H 0.009(3) 0.744(3) 0.759(3) 0.042(10) Uiso 1.000000 .
 C12 C 0.2718(2) 0.6217(2) 0.7805(2) 0.0257(6) Uani 1.000000 .
 H12 H 0.312(3) 0.568(3) 0.758(3) 0.033(9) Uiso 1.000000 .
 C18 C -0.1538(2) 1.1462(2) 0.7562(2) 0.0252(6) Uani 1.000000 .
 C16 C 0.2442(2) 1.2690(3) 1.0181(2) 0.0283(6) Uani 1.000000 .
 H16 H 0.156(3) 1.305(3) 0.994(2) 0.026(8) Uiso 1.000000 .
 C7 C 0.5427(2) 0.8229(3) 0.9136(2) 0.0295(6) Uani 1.000000 .
 H7 H 0.459(5) 0.862(4) 0.880(4) 0.090(17) Uiso 1.000000 .
 C14 C 0.3551(2) 1.1182(3) 1.0618(2) 0.0280(6) Uani 1.000000 .
 H14 H 0.360(3) 1.041(3) 1.064(2) 0.034(9) Uiso 1.000000 .
 C5 C 0.6578(2) 0.6653(3) 0.9579(2) 0.0277(6) Uani 1.000000 .
 H5 H 0.658(3) 0.590(3) 0.959(2) 0.030(9) Uiso 1.000000 .

loop_
  _atom_site_aniso_label
  _atom_site_aniso_U_11
  _atom_site_aniso_U_22
  _atom_site_aniso_U_33
  _atom_site_aniso_U_12
  _atom_site_aniso_U_13
  _atom_site_aniso_U_23
 Cu1 0.0111(2) 0.0265(3) 0.0178(2) -0.00078(14) 0.00254(15) 0.00016(15)
 O1 0.0192(10) 0.0372(12) 0.0422(12) -0.0036(9) 0.0112(9) -0.0103(9)
 N2 0.0154(11) 0.0304(13) 0.0246(12) -0.0029(9) 0.0059(9) 0.0006(10)
 O2 0.0163(10) 0.0498(13) 0.0281(11) -0.0062(9) 0.0003(8) 0.0108(9)
 O3 0.0266(11) 0.0401(12) 0.0304(11) -0.0075(9) -0.0036(8) 0.0106(9)
 O4 0.0164(10) 0.0391(12) 0.0425(12) -0.0042(8) 0.0116(8) -0.0112(10)
 N1 0.0145(12) 0.0332(15) 0.0408(15) 0.0006(10) 0.0025(10) -0.0095(12)
 C13 0.0186(14) 0.0319(15) 0.0186(13) -0.0005(11) 0.0023(10) -0.0017(11)
 C9 0.0157(13) 0.0347(16) 0.0227(14) -0.0048(12) 0.0001(11) -0.0080(13)
 C6 0.0143(13) 0.0383(17) 0.0242(14) -0.0025(11) 0.0041(10) -0.0055(12)
 C10 0.0180(14) 0.0320(15) 0.0276(14) -0.0021(11) 0.0091(11) -0.0032(12)
 C17 0.0191(14) 0.0304(15) 0.0223(13) 0.0018(11) 0.0080(11) 0.0006(11)
 C8 0.0129(13) 0.0363(16) 0.0281(14) -0.0028(11) 0.0017(10) -0.0022(12)
 C11 0.0150(13) 0.0356(16) 0.0257(14) 0.0001(11) 0.0035(10) -0.0027(12)
 C12 0.0184(14) 0.0329(16) 0.0264(14) -0.0017(12) 0.0065(11) -0.0055(12)
 C18 0.0155(13) 0.0350(15) 0.0248(14) 0.0022(11) 0.0037(10) 0.0029(12)
 C16 0.0163(14) 0.0359(16) 0.0320(15) 0.0002(12) 0.0034(11) 0.0007(13)
 C7 0.0154(14) 0.0359(17) 0.0366(16) 0.0007(12) 0.0040(11) -0.0006(13)
 C14 0.0158(14) 0.0341(17) 0.0337(16) 0.0003(11) 0.0047(11) 0.0002(13)
 C5 0.0200(14) 0.0303(17) 0.0319(15) -0.0022(12) 0.0034(11) -0.0001(12)

loop_
  _geom_bond_atom_site_label_1
  _geom_bond_atom_site_label_2
  _geom_bond_distance
  _geom_bond_site_symmetry_2
  _geom_bond_publ_flag
 Cu1 Cu1 2.6665(7) 3_577 ?
 Cu1 O1 1.974(2) . ?
 Cu1 N2 2.130(2) . ?
 Cu1 O2 1.974(2) . ?
 Cu1 O3 1.963(2) . ?
 Cu1 O4 1.975(2) . ?
 O1 C13 1.252(4) . ?
 N2 C16 1.341(4) . ?
 N2 C14 1.343(4) . ?
 O2 C17 1.262(3) . ?
 O3 C17 1.253(4) 3_577 ?
 O4 C13 1.259(3) 3_577 ?
 N1 H1 0.80(5) . ?
 N1 C6 1.373(4) . ?
 N1 C8 1.412(4) . ?
 C13 C10 1.492(4) . ?
 C9 H9 0.76(4) . ?
 C9 C10 1.388(4) . ?
 C9 C8 1.392(4) . ?
 C6 C7 1.401(4) . ?
 C6 C5 1.389(4) . ?
 C10 C11 1.391(4) . ?
 C17 C18 1.497(4) . ?
 C8 C12 1.383(4) . ?
 C11 H11 1.05(4) . ?
 C11 C18 1.396(4) 2_546 ?
 C12 H12 0.91(4) . ?
 C12 C18 1.390(4) 2_546 ?
 C16 H16 1.10(3) . ?
 C16 C5 1.381(4) 3_677 ?
 C7 H7 1.10(6) . ?
 C7 C14 1.373(4) 3_677 ?
 C14 H14 0.97(4) . ?
 C5 H5 0.94(4) . ?

loop_
  _geom_angle_atom_site_label_1
  _geom_angle_atom_site_label_2
  _geom_angle_atom_site_label_3
  _geom_angle
  _geom_angle_site_symmetry_1
  _geom_angle_site_symmetry_3
  _geom_angle_publ_flag
 N2 Cu1 O1 96.28(9) . . ?
 O2 Cu1 O1 90.89(10) . . ?
 O2 Cu1 N2 98.78(9) . . ?
 O3 Cu1 O1 87.58(10) . . ?
 O3 Cu1 N2 93.83(9) . . ?
 O3 Cu1 O2 167.39(8) . . ?
 O4 Cu1 O1 167.42(8) . . ?
 O4 Cu1 N2 96.02(9) . . ?
 O4 Cu1 O2 89.82(9) . . ?
 O4 Cu1 O3 88.99(10) . . ?
 C13 O1 Cu1 123.34(18) . . ?
 C16 N2 Cu1 122.69(18) . . ?
 C14 N2 Cu1 120.2(2) . . ?
 C14 N2 C16 116.6(2) . . ?
 C17 O2 Cu1 121.36(18) . . ?
 C17 O3 Cu1 125.72(18) 3_577 . ?
 C13 O4 Cu1 122.90(19) 3_577 . ?
 C6 N1 H1 120(4) . . ?
 C8 N1 H1 109(4) . . ?
 C8 N1 C6 126.5(3) . . ?
 O4 C13 O1 126.1(3) 3_577 . ?
 C10 C13 O1 117.0(2) . . ?
 C10 C13 O4 116.9(2) . 3_577 ?
 C10 C9 H9 115(3) . . ?
 C8 C9 H9 125(3) . . ?
 C8 C9 C10 120.4(3) . . ?
 C7 C6 N1 124.2(3) . . ?
 C5 C6 N1 118.8(3) . . ?
 C5 C6 C7 117.0(3) . . ?
 C9 C10 C13 119.5(3) . . ?
 C11 C10 C13 120.4(2) . . ?
 C11 C10 C9 120.1(3) . . ?
 O3 C17 O2 125.4(3) 3_577 . ?
 C18 C17 O2 118.1(2) . . ?
 C18 C17 O3 116.5(2) . 3_577 ?
 C9 C8 N1 122.0(3) . . ?
 C12 C8 N1 118.4(3) . . ?
 C12 C8 C9 119.5(3) . . ?
 H11 C11 C10 120(2) . . ?
 C18 C11 C10 119.5(3) 2_546 . ?
 C18 C11 H11 120(2) 2_546 . ?
 H12 C12 C8 115(2) . . ?
 C18 C12 C8 120.5(3) 2_546 . ?
 C18 C12 H12 124(2) 2_546 . ?
 C11 C18 C17 121.3(2) 2_556 . ?
 C12 C18 C17 118.8(3) 2_556 . ?
 C12 C18 C11 119.9(3) 2_556 2_556 ?
 H16 C16 N2 116.5(17) . . ?
 C5 C16 N2 123.6(3) 3_677 . ?
 C5 C16 H16 119.9(17) 3_677 . ?
 H7 C7 C6 120(3) . . ?
 C14 C7 C6 119.4(3) 3_677 . ?
 C14 C7 H7 121(3) 3_677 . ?
 C7 C14 N2 123.8(3) 3_677 . ?
 H14 C14 N2 117(2) . . ?
 H14 C14 C7 119(2) . 3_677 ?
 C16 C5 C6 119.6(3) 3_677 . ?
 H5 C5 C6 114(2) . . ?
 H5 C5 C16 126(2) . 3_677 ?

loop_
  _diffrn_refln_index_h
  _diffrn_refln_index_k
  _diffrn_refln_index_l
  _diffrn_refln_intensity_net
  _diffrn_refln_intensity_u
 1 0 0 24058.65 286.14
 2 0 0 1013.75 121.84
 3 0 0 1378.59 140.15
 4 0 0 3386.84 24.17
 5 0 0 11444.65 522.63
 6 0 0 561.31 21.27
 7 0 0 701.59 12.75
 8 0 0 1054.94 34.57
 9 0 0 4407.04 110.06
 10 0 0 37.11 15.47
 11 0 0 7862.63 329.72
 12 0 0 3096.61 144.56
 13 0 0 835.43 41.58
 1 1 0 570.74 11.04
 2 1 0 3842.35 125.94
 3 1 0 5.03 2.96
 4 1 0 48.8 8.06
 5 1 0 2705 102.56
 6 1 0 1328.06 28.69
 7 1 0 317.11 7.13
 8 1 0 1933.99 28.02
 9 1 0 149.09 6.22
 10 1 0 123.46 7.59
 11 1 0 10.73 9.98
 12 1 0 63.45 11.84
 13 1 0 106.61 30.94
 0 2 0 1561.82 23.37
 1 2 0 8979.9 205.04
 2 2 0 912.69 22.54
 3 2 0 2050.82 24.22
 4 2 0 10261.09 141.45
 5 2 0 1983.76 39.85
 6 2 0 527.95 22.72
 7 2 0 593.78 13.09
 8 2 0 18.86 3.39
 9 2 0 35.56 3.86
 10 2 0 1199.3 30.32
 11 2 0 44.34 9.87
 12 2 0 141.46 12.65
 13 2 0 9.67 11.12
 1 3 0 446.97 19.64
 2 3 0 1958.03 15.29
 3 3 0 4355.76 56.44
 4 3 0 9257.88 104.2
 5 3 0 51.34 17.69
 6 3 0 47.06 7.31
 7 3 0 1856.08 24.92
 8 3 0 2123.27 38.11
 9 3 0 1818.62 49.96
 10 3 0 112.83 11.01
 11 3 0 289.88 18.92
 12 3 0 968.13 34.36
 13 3 0 603.37 32.88
 0 4 0 4608.93 67.36
 1 4 0 2.62 3.69
 2 4 0 2680.25 45.46
 3 4 0 3512.76 19.96
 4 4 0 583.35 11.83
 5 4 0 122.97 4.96
 6 4 0 95.24 9.83
 7 4 0 28.67 5.65
 8 4 0 152.78 8.58
 9 4 0 955.49 35.13
 10 4 0 80.95 12.03
 11 4 0 566.48 23.69
 12 4 0 103.95 14.5
 1 5 0 13.67 4.42
 2 5 0 1573.44 20.4
 3 5 0 4831.25 81.48
 4 5 0 1141.02 16.3
 6 5 0 668.01 12.25
 7 5 0 1760.37 27.29
 8 5 0 3423.76 59.88
 9 5 0 1713.67 43.34
 10 5 0 71.07 17.89
 11 5 0 95.81 7.01
 12 5 0 232.74 25.87
 0 6 0 143.15 19.64
 1 6 0 2740.66 39.06
 2 6 0 0.7 5.92
 3 6 0 238.49 14.99
 4 6 0 1275.18 58.98
 5 6 0 2704.65 65.2
 6 6 0 3468.27 71.98
 7 6 0 738.65 10.84
 8 6 0 33.56 8.94
 9 6 0 72.98 5.77
 10 6 0 1490.8 37.53
 11 6 0 656.24 18.96
 12 6 0 101.04 12.57
 1 7 0 250.35 36.26
 2 7 0 112.61 12.51
 3 7 0 137.75 4.06
 4 7 0 336.12 27.07
 5 7 0 1337.18 31.67
 6 7 0 494.04 40.61
 7 7 0 600.33 13.57
 8 7 0 382.42 15.47
 9 7 0 306.35 11.75
 10 7 0 316.7 9.63
 11 7 0 82.12 5.96
 0 8 0 808.36 40.13
 1 8 0 705.18 15.4
 2 8 0 567.33 25.61
 3 8 0 374.59 18.42
 4 8 0 1854.77 65.75
 5 8 0 1734.2 59.57
 6 8 0 707.8 20.31
 7 8 0 1129.28 31.79
 8 8 0 251.49 17.16
 9 8 0 511.61 12.9
 10 8 0 480.75 11.4
 11 8 0 174.05 7.74
 1 9 0 665.81 14.25
 2 9 0 733.41 22.82
 3 9 0 858.92 20.35
 4 9 0 14.75 3.93
 5 9 0 69.29 4.82
 6 9 0 1032.8 17.39
 7 9 0 41.79 3.73
 8 9 0 42.74 5.13
 9 9 0 39.31 3.83
 10 9 0 216.2 7.27
 0 10 0 2625.71 148.42
 1 10 0 752.09 11.87
 2 10 0 8.06 6.7
 3 10 0 34.81 6.95
 4 10 0 46.64 4.05
 5 10 0 311.36 10.37
 6 10 0 198.48 7.01
 7 10 0 9.88 3.59
 8 10 0 57.3 4.79
 9 10 0 55.27 4.26
 1 11 0 487.68 19.48
 2 11 0 1290.01 79.77
 3 11 0 450.01 18.37
 4 11 0 646.66 42.3
 5 11 0 66.39 11.12
 6 11 0 71.48 5.56
 7 11 0 982.43 17.2
 8 11 0 500.39 19.82
 0 12 0 78.32 10.64
 1 12 0 33.62 6.5
 2 12 0 3.38 5.63
 3 12 0 51.72 8.22
 4 12 0 9.53 4.75
 5 12 0 42.07 4.79
 6 12 0 19.82 5.8
 7 12 0 25.62 5.32
 1 13 0 38.99 5.98
 2 13 0 185.66 9.57
 3 13 0 336.01 16.44
 4 13 0 524.56 22.24
 5 13 0 18.87 3.58
 1 14 0 391.17 11.62
 2 14 0 170.98 13.3
 -13 1 1 239.48 15.37
 -12 1 1 1502.04 55.21
 -11 1 1 1565.12 59.31
 -10 1 1 1113.87 24.45
 -9 1 1 819.71 16.89
 -8 1 1 534.48 8.87
 -7 1 1 172.22 4.6
 -6 1 1 3944.5 98.45
 -5 1 1 3354.74 94.03
 -4 1 1 5036.53 115.38
 -2 1 1 3151.56 24.44
 -1 1 1 52513.13 293.36
 0 1 1 40352.93 355.84
 1 1 1 13111.35 180.31
 2 1 1 1032.61 8.77
 3 1 1 2859.17 30.71
 4 1 1 5661.36 107.23
 5 1 1 2676.26 48
 6 1 1 197.72 19.25
 7 1 1 48.9 4.94
 8 1 1 875.81 18.14
 9 1 1 372.11 11.79
 10 1 1 2039.02 46.79
 11 1 1 2598.18 87
 12 1 1 1053.73 107.57
 13 1 1 329.22 14.5
 -13 2 1 308.94 22.72
 -12 2 1 903.13 35.9
 -11 2 1 162.93 21.76
 -10 2 1 201.43 13.49
 -9 2 1 92.63 7.33
 -8 2 1 2506.32 39.6
 -7 2 1 196.93 5.24
 -6 2 1 32.39 20.79
 -5 2 1 1860.98 43.78
 -4 2 1 1966.04 12.73
 -3 2 1 2922 55.97
 -2 2 1 36.77 6.17
 -1 2 1 1951.71 43.55
 0 2 1 4539.45 26.21
 1 2 1 1201.94 42.07
 2 2 1 49.05 9.08
 3 2 1 1435.99 15.67
 4 2 1 1139.15 19.38
 5 2 1 4534.3 52.67
 6 2 1 184.94 9.28
 7 2 1 1771.43 32.31
 8 2 1 1753 29.53
 9 2 1 192.4 9.46
 10 2 1 64.35 8.9
 11 2 1 16.83 14.99
 12 2 1 386.13 20
 13 2 1 241.25 19.34
 -13 3 1 12.57 10.64
 -12 3 1 2.9 11.6
 -11 3 1 19.44 9.15
 -10 3 1 12.38 9.52
 -9 3 1 2.96 4.32
 -8 3 1 439.61 15.15
 -7 3 1 443.5 9.93
 -6 3 1 3.97 4.59
 -5 3 1 3520.76 55.04
 -4 3 1 5851.94 102.19
 -3 3 1 1737.23 18.08
 -2 3 1 1.51 8.97
 -1 3 1 2390.55 43.78
 0 3 1 616.14 7.31
 1 3 1 2 3.65
 2 3 1 2262.26 40.66
 3 3 1 2093.32 41.28
 4 3 1 5566.04 65.52
 5 3 1 1289.06 27.74
 6 3 1 340.39 23.93
 7 3 1 105.61 5.11
 8 3 1 1089.18 37.36
 9 3 1 17.67 6
 10 3 1 183.37 23.67
 11 3 1 67.45 9.98
 12 3 1 14.99 11.12
 -12 4 1 659.93 36.26
 -11 4 1 263.01 24.66
 -10 4 1 48.84 9.29
 -9 4 1 2390.65 40.99
 -8 4 1 2500.31 43.43
 -7 4 1 1601.93 27.65
 -6 4 1 236 15.11
 -5 4 1 312 13.29
 -4 4 1 7440.95 99.18
 -3 4 1 5158.85 87.14
 -2 4 1 3392.25 34.16
 -1 4 1 1742.85 35.19
 0 4 1 64.5 18.95
 1 4 1 187.18 5.95
 2 4 1 1810.49 61.8
 3 4 1 4935.31 49.85
 4 4 1 1984.49 53.76
 5 4 1 5.17 5
 6 4 1 73.84 8.54
 7 4 1 3029.38 82.91
 8 4 1 3599.42 108.3
 9 4 1 1382.28 30.56
 10 4 1 379.85 9.64
 11 4 1 72.78 6.53
 12 4 1 851.39 45.93
 -12 5 1 299.63 20.79
 -11 5 1 320.06 25.14
 -10 5 1 40.13 12.09
 -9 5 1 465.85 15.44
 -8 5 1 38.77 5.12
 -7 5 1 1200.38 16.13
 -6 5 1 586.34 11.13
 -4 5 1 806.79 17.34
 -3 5 1 94.86 11.4
 -2 5 1 102.46 6.38
 -1 5 1 993.75 12.42
 0 5 1 2324.45 29.12
 1 5 1 303.49 9.75
 2 5 1 897.6 15.25
 3 5 1 848.31 32.88
 4 5 1 596.04 15.96
 5 5 1 1389.49 85.09
 6 5 1 411.09 11.38
 7 5 1 640.81 13.51
 8 5 1 5.44 6.28
 9 5 1 704.63 21
 10 5 1 929.24 20.89
 11 5 1 604.17 29.01
 12 5 1 109.75 13.05
 -12 6 1 117.74 7.25
 -11 6 1 168.9 8.94
 -10 6 1 1.45 10.64
 -9 6 1 968.94 26.22
 -8 6 1 2069.87 46.9
 -7 6 1 3772.25 54.59
 -6 6 1 366.81 9.25
 -4 6 1 1348.72 40.01
 -3 6 1 2152.38 57.53
 -2 6 1 1838.19 52.94
 -1 6 1 438.5 17.59
 0 6 1 396.46 34.14
 1 6 1 50.94 10.86
 2 6 1 1078.21 43.4
 3 6 1 1295.21 50.76
 4 6 1 4044.21 158.09
 7 6 1 406.29 10.06
 8 6 1 1730.79 56.08
 9 6 1 2989.74 49.06
 10 6 1 164.16 7.69
 11 6 1 385.42 11.43
 -11 7 1 1203.64 34.51
 -10 7 1 597.03 17.35
 -9 7 1 257.22 11.5
 -8 7 1 1785.5 50.39
 -7 7 1 1767.31 44.17
 -6 7 1 459.32 22.72
 -5 7 1 1689.37 26.8
 -4 7 1 680.74 22.19
 -3 7 1 175.58 4.59
 -2 7 1 279.96 4.71
 -1 7 1 48.93 12.59
 0 7 1 952.42 35.53
 1 7 1 2336.29 52.8
 2 7 1 91.05 5.05
 3 7 1 1122.66 41.58
 4 7 1 6880.18 143.53
 5 7 1 3464.71 82.78
 6 7 1 1666.75 39.26
 7 7 1 54.16 6.77
 8 7 1 8.94 4.1
 9 7 1 569.35 14.43
 10 7 1 300.69 9.3
 11 7 1 40.32 8.46
 -11 8 1 220.46 9.19
 -10 8 1 341.33 9.83
 -9 8 1 7.74 4.32
 -8 8 1 24.34 4.18
 -7 8 1 123.42 11.7
 -6 8 1 230.39 8.37
 -5 8 1 1474.52 37.72
 -4 8 1 646.61 24.74
 -3 8 1 574.23 12.59
 -2 8 1 857.88 25.14
 -1 8 1 2.57 3.48
 0 8 1 10.36 3.13
 1 8 1 490.25 19.03
 2 8 1 8.01 2.52
 3 8 1 24.57 2.97
 4 8 1 29.38 6.86
 5 8 1 430.65 17.58
 6 8 1 716.72 19.65
 7 8 1 38.06 3.66
 8 8 1 12.57 3.76
 9 8 1 421.21 10.52
 10 8 1 245.42 7.88
 -10 9 1 543.56 12.31
 -9 9 1 356.47 11.11
 -8 9 1 58.6 7.98
 -7 9 1 66.28 8.7
 -6 9 1 2062.6 47.3
 -5 9 1 629.88 14.75
 -4 9 1 133.7 10.53
 -3 9 1 621.57 21.12
 -2 9 1 69.87 3.84
 -1 9 1 1365.83 24.47
 0 9 1 2422.78 46.49
 1 9 1 1764.39 44.47
 2 9 1 628.79 10.87
 3 9 1 525.1 11.63
 4 9 1 57.8 3.48
 5 9 1 1098.9 18.57
 6 9 1 2156 55.49
 7 9 1 343.41 6.78
 8 9 1 30.83 4.1
 9 9 1 100.46 10.35
 10 9 1 207.58 6.25
 -9 10 1 151.29 9.67
 -8 10 1 709.77 21.03
 -7 10 1 1190.1 23.07
 -6 10 1 235.08 9.66
 -5 10 1 226.22 10.95
 -4 10 1 9.71 4.19
 -3 10 1 756.36 29.5
 -2 10 1 719.57 12.84
 -1 10 1 390.05 17.95
 0 10 1 166.71 13.67
 1 10 1 1318.26 20.83
 2 10 1 1985.41 50.79
 3 10 1 327.76 6.61
 4 10 1 462.54 13.98
 5 10 1 318.99 16.96
 6 10 1 645.95 15.89
 7 10 1 108.64 5.13
 8 10 1 181.6 11.36
 9 10 1 78.47 5.11
 -8 11 1 7.32 3.37
 -7 11 1 42.93 4.35
 -6 11 1 90.25 6.29
 -5 11 1 12.81 5.13
 -4 11 1 373.1 13.54
 -3 11 1 3.43 4.88
 -2 11 1 53.98 4.96
 -1 11 1 129.69 8.22
 0 11 1 155.62 8.71
 1 11 1 454.9 17.65
 2 11 1 2.49 4.41
 3 11 1 68.65 8.94
 4 11 1 324.02 12.05
 5 11 1 116.34 7.98
 6 11 1 32.01 4.53
 7 11 1 0 2.58
 8 11 1 1.02 3.23
 -7 12 1 453.56 15.14
 -6 12 1 166.31 12.09
 -5 12 1 119.61 7.69
 -4 12 1 447.69 19.58
 -3 12 1 810.69 33.36
 -2 12 1 916.73 21.87
 -1 12 1 5.08 5.92
 0 12 1 17.09 7.69
 1 12 1 236.18 11.97
 2 12 1 434.41 24.9
 3 12 1 1018.24 75.66
 4 12 1 249.3 13.54
 5 12 1 47.6 4.26
 6 12 1 54.3 4.88
 7 12 1 303.62 12.57
 -5 13 1 117.61 4.44
 -4 13 1 47.86 7.25
 -3 13 1 17.89 7.74
 -2 13 1 145.28 7.01
 -1 13 1 347.62 15.38
 0 13 1 120.08 7.34
 1 13 1 423.18 14.7
 2 13 1 11.84 5.47
 3 13 1 166.31 12.57
 4 13 1 6.29 5.8
 5 13 1 139.24 9.19
 -3 14 1 331.66 15.95
 -2 14 1 66.48 5.47
 -1 14 1 68.36 5.63
 0 14 1 17.05 5.8
 1 14 1 199.67 14.5
 2 14 1 87.43 7.01
 3 14 1 34.81 6.29
 -13 0 2 61.88 13.54
 -12 0 2 774.52 44
 -11 0 2 2109.37 106.36
 -10 0 2 420.17 22.99
 -9 0 2 3720.76 139
 -8 0 2 130.78 7.4
 -7 0 2 2942.91 62.26
 -6 0 2 1816.39 66.24
 -4 0 2 1634.89 73.5
 -3 0 2 460.76 5.81
 -2 0 2 1041.32 164.44
 -1 0 2 605.78 200.33
 0 0 2 45540.05 281.86
 1 0 2 3802.43 277.93
 2 0 2 1647.56 7.2
 3 0 2 591.2 10.82
 4 0 2 247.55 26.6
 5 0 2 2195.54 117.72
 6 0 2 3638.58 204.51
 7 0 2 428.99 23.51
 8 0 2 1533.85 64.78
 9 0 2 1777.23 47.4
 10 0 2 281.61 12.15
 11 0 2 2340.47 114.1
 12 0 2 1189.33 59.95
 -13 1 2 353.42 17.09
 -12 1 2 209.21 27.32
 -11 1 2 1608.1 60.33
 -10 1 2 346.21 14.11
 -9 1 2 147.95 8.92
 -8 1 2 1004.54 14.82
 -7 1 2 2241.01 32.15
 -6 1 2 590.04 25.23
 -5 1 2 2595.94 30.22
 -4 1 2 944.36 36.86
 -3 1 2 1752.28 20.62
 -2 1 2 1620.19 111.39
 -1 1 2 29863.83 79.94
 0 1 2 29086.42 73.3
 1 1 2 4633.95 50.82
 2 1 2 266.55 7.12
 3 1 2 496.5 22.24
 4 1 2 740.57 13.71
 5 1 2 72.69 8.61
 6 1 2 99.19 7.27
 7 1 2 302.96 7.18
 8 1 2 1809.49 41.13
 9 1 2 402.15 12.9
 10 1 2 821.69 19.06
 11 1 2 81.33 7.36
 12 1 2 204 13.66
 -13 2 2 37.71 12.09
 -12 2 2 449.86 23.25
 -11 2 2 469.95 25.43
 -10 2 2 1063.77 47.26
 -9 2 2 3.07 4.75
 -8 2 2 3.62 3.81
 -7 2 2 1175.17 18.47
 -6 2 2 1654.91 90.89
 -5 2 2 7571.95 252.13
 -4 2 2 4360.66 53.19
 -3 2 2 498.56 14.9
 -2 2 2 7020.32 89.71
 -1 2 2 22445.85 309.06
 0 2 2 1620.77 27.8
 1 2 2 1286.91 24.98
 2 2 2 2.31 2.14
 3 2 2 1707.26 18.17
 4 2 2 12736.78 168.18
 5 2 2 410.41 14.35
 6 2 2 142.36 10.85
 7 2 2 180.55 8.94
 8 2 2 233.63 10.49
 9 2 2 238.92 7.55
 10 2 2 1464.25 29.52
 11 2 2 544.25 116.03
 12 2 2 179.27 12.64
 -13 3 2 570.01 31.91
 -12 3 2 1005.13 53.18
 -11 3 2 269.58 17.65
 -10 3 2 227.52 10.57
 -9 3 2 1731.24 42.81
 -8 3 2 1646.88 21.83
 -7 3 2 670.97 17.26
 -6 3 2 227.39 6.35
 -5 3 2 7.53 4.62
 -4 3 2 9779.55 166.92
 -3 3 2 3899.71 21.28
 -2 3 2 1919.91 36.48
 -1 3 2 5752.47 108.1
 0 3 2 1794.79 76.77
 1 3 2 255.06 7.12
 2 3 2 1078.04 20.32
 3 3 2 2726.83 40.69
 4 3 2 3201.87 47.94
 5 3 2 33.53 10.4
 6 3 2 299.97 19.39
 7 3 2 3401.06 66.52
 8 3 2 1893.22 42.89
 9 3 2 1472.84 56.73
 10 3 2 611.48 21.79
 11 3 2 28.91 6.75
 12 3 2 524.56 30.46
 -12 4 2 32.88 12.57
 -11 4 2 8.7 11.6
 -10 4 2 6.97 5.8
 -9 4 2 218.87 9.77
 -8 4 2 42.97 4.89
 -7 4 2 764.75 11.28
 -6 4 2 371.63 13.94
 -5 4 2 155.44 7.32
 -4 4 2 92.49 4.87
 -3 4 2 7.6 2.51
 -2 4 2 937.56 9.1
 -1 4 2 262.19 12.32
 0 4 2 222.34 15.53
 1 4 2 20.37 3.22
 2 4 2 1812.58 11.78
 3 4 2 2036.96 38.06
 4 4 2 1081.06 19.46
 5 4 2 257.21 16.92
 6 4 2 84.04 5.31
 7 4 2 65.23 14.75
 8 4 2 1.45 5.66
 9 4 2 976.73 28.68
 10 4 2 422.74 11.57
 11 4 2 137.8 7.13
 12 4 2 11.6 9.67
 -12 5 2 393.81 18.13
 -11 5 2 635.76 35.29
 -10 5 2 240.72 10.08
 -9 5 2 635.32 20.26
 -8 5 2 3824.09 84.97
 -7 5 2 3408.35 44.88
 -6 5 2 255.47 7.33
 -5 5 2 688.46 20.79
 -4 5 2 2311.45 58.45
 -3 5 2 7946.1 196.05
 -2 5 2 6831.83 151.14
 -1 5 2 834.65 12.16
 0 5 2 585.65 24.53
 1 5 2 663.72 10.26
 2 5 2 1494.73 25.68
 3 5 2 4260.79 75.44
 4 5 2 2107.92 95.73
 5 5 2 950.16 19.98
 6 5 2 296.84 4.83
 7 5 2 1419.97 19.87
 8 5 2 3247.45 73.48
 9 5 2 4966.09 100.98
 10 5 2 1.21 3.23
 11 5 2 234.47 9.04
 12 5 2 410.95 22.72
 -12 6 2 216.95 9.43
 -11 6 2 198.71 17.4
 -10 6 2 478.34 24.27
 -9 6 2 283.39 8.7
 -8 6 2 1131.88 31.09
 -7 6 2 562.11 15.14
 -6 6 2 454.28 13.03
 -5 6 2 925.51 26.81
 -4 6 2 584.96 24.38
 -3 6 2 102.41 10.92
 -2 6 2 128.67 13.78
 -1 6 2 332.76 21.23
 0 6 2 639.57 13.61
 1 6 2 2488.66 62.43
 2 6 2 129.44 21.27
 3 6 2 1797.05 48.35
 4 6 2 3246.34 120.63
 5 6 2 1668.55 30.72
 6 6 2 1153.85 21.95
 7 6 2 49.15 2.55
 8 6 2 527.33 10.34
 9 6 2 226.65 6.66
 10 6 2 122.74 7.26
 11 6 2 83.74 7.01
 -11 7 2 0.48 3.53
 -10 7 2 18.01 8.46
 -9 7 2 959.74 24.62
 -8 7 2 276.21 9.59
 -6 7 2 382.77 8.17
 -3 7 2 3.7 3.09
 -2 7 2 666.98 16.12
 -1 7 2 0.24 9.57
 0 7 2 459.96 13.13
 1 7 2 187.62 11.8
 2 7 2 1030.26 24.05
 3 7 2 892.25 20.23
 4 7 2 314.54 14.06
 5 7 2 187.71 14.84
 6 7 2 29.33 8.47
 7 7 2 47.99 3.56
 8 7 2 299.08 9.44
 9 7 2 199.28 6.51
 10 7 2 24.27 3.11
 11 7 2 27.11 3.59
 -11 8 2 1447.99 44.96
 -10 8 2 196.54 8.2
 -9 8 2 35.58 10.88
 -8 8 2 50.08 3.76
 -7 8 2 201.76 8.9
 -6 8 2 1847.71 48
 -5 8 2 80.01 4.44
 -4 8 2 852.94 28.32
 -3 8 2 173.58 13.78
 -2 8 2 191.61 4.05
 -1 8 2 2320.82 47.35
 0 8 2 4173.85 75.98
 1 8 2 2081.68 44.7
 2 8 2 336.94 9.48
 3 8 2 818.89 16.78
 4 8 2 1369.95 27.58
 5 8 2 5521.88 113.09
 6 8 2 370.3 13.16
 7 8 2 21.84 5.02
 8 8 2 37.25 3.76
 9 8 2 239.53 8.25
 10 8 2 710.96 13.84
 -10 9 2 0 2.89
 -9 9 2 358.77 11.62
 -8 9 2 518.41 8.45
 -7 9 2 235.87 11.14
 -6 9 2 844.14 22.72
 -5 9 2 8.83 5.98
 -4 9 2 274.1 18.86
 -3 9 2 1188.89 44.48
 -2 9 2 212.35 14.16
 -1 9 2 15.28 4.11
 0 9 2 51.5 5.13
 1 9 2 43.48 4.69
 2 9 2 402.56 10.35
 3 9 2 779.36 24.73
 4 9 2 147.77 8.81
 5 9 2 377.02 13.18
 6 9 2 22.84 9.43
 7 9 2 35.42 3.23
 8 9 2 519.93 15.23
 9 9 2 310.78 9.02
 10 9 2 112.16 7.25
 -9 10 2 105.98 5.44
 -8 10 2 82.9 5.13
 -7 10 2 130.73 6.69
 -6 10 2 69.72 4.27
 -5 10 2 699.02 16.43
 -4 10 2 8.9 4.95
 -3 10 2 185.14 9.63
 -2 10 2 1.97 3.91
 -1 10 2 234.78 15.21
 0 10 2 1752.63 30.94
 1 10 2 1638.04 40.66
 2 10 2 102.22 17.5
 3 10 2 124.69 10.67
 4 10 2 307.37 11.17
 5 10 2 435 18.55
 6 10 2 1509.88 36.07
 7 10 2 31.35 3.18
 8 10 2 27.51 3.87
 9 10 2 133.49 5.34
 -8 11 2 956.3 29.01
 -7 11 2 1100.43 22.24
 -6 11 2 137.22 6.48
 -5 11 2 12.8 4.61
 -4 11 2 311.8 14.45
 -3 11 2 487.9 10.8
 -2 11 2 774.71 36.92
 -1 11 2 21.89 5.98
 0 11 2 527.49 29.73
 1 11 2 1058.03 50.04
 2 11 2 1153.75 19.46
 3 11 2 933.12 34.25
 4 11 2 764.71 24.42
 5 11 2 37.71 5.81
 6 11 2 2.42 3.83
 7 11 2 146.93 6.78
 8 11 2 358.25 13.54
 -7 12 2 2.82 3
 -6 12 2 73.97 7.25
 -5 12 2 11.1 7.01
 -4 12 2 57.73 6.04
 -3 12 2 159.06 12.09
 -2 12 2 82.25 7.15
 -1 12 2 90.13 7.34
 0 12 2 98.82 7.69
 1 12 2 6.53 6.15
 2 12 2 423.72 15.73
 3 12 2 3.47 4.88
 4 12 2 107.87 6.32
 5 12 2 16.52 3.92
 6 12 2 14.02 4.4
 7 12 2 7.74 4.83
 -5 13 2 111.07 4.44
 -4 13 2 847.04 33.36
 -3 13 2 1376.43 47.38
 -2 13 2 276.11 14.02
 -1 13 2 1.54 5.44
 0 13 2 70.67 11.6
 1 13 2 268.11 11.79
 2 13 2 467.27 33.36
 3 13 2 5.8 7.25
 4 13 2 0 5.8
 -3 14 2 67.2 6.77
 -2 14 2 36.7 4.61
 -1 14 2 175.19 8.71
 0 14 2 156.41 8.37
 1 14 2 152.05 14.26
 2 14 2 96.69 7.74
 3 14 2 15.95 5.32
 -13 1 3 10.64 10.64
 -12 1 3 640.93 29.97
 -11 1 3 1487.64 82.62
 -10 1 3 1072.6 27.68
 -9 1 3 545.91 11.99
 -8 1 3 957.18 13.82
 -7 1 3 1758.23 26.28
 -6 1 3 4313.41 88.37
 -5 1 3 2742.05 68.67
 -4 1 3 1385.62 7.73
 -3 1 3 188.75 11.71
 -2 1 3 527.53 6.51
 -1 1 3 537.87 12.76
 0 1 3 7697.09 210.2
 1 1 3 2503.14 29.86
 2 1 3 1542.19 63.77
 3 1 3 730.49 26.14
 4 1 3 943.2 19
 5 1 3 5342.67 148.34
 6 1 3 3481.78 70.13
 7 1 3 907.52 22.33
 8 1 3 414.93 16.91
 9 1 3 318.33 10.34
 10 1 3 796.77 18.56
 11 1 3 1092.09 28.05
 12 1 3 296.2 16.24
 -13 2 3 346.65 25.14
 -12 2 3 8.75 9.5
 -11 2 3 69.85 10.42
 -10 2 3 563 16.85
 -9 2 3 427.54 13.02
 -8 2 3 4150.19 70.38
 -7 2 3 4871.45 69.79
 -6 2 3 89.92 7.74
 -5 2 3 1159.55 24.77
 -4 2 3 2895.54 54.09
 -3 2 3 7360.03 126.91
 -2 2 3 16697.37 209.32
 -1 2 3 628.45 25.56
 0 2 3 6288.5 139.87
 1 2 3 6426.45 82.83
 2 2 3 3722.42 53.11
 3 2 3 1306.73 13.72
 4 2 3 210.57 8.34
 5 2 3 18.09 6.42
 6 2 3 383.61 9.66
 7 2 3 2344.8 46.68
 8 2 3 396.3 11.84
 9 2 3 1797.51 37.26
 10 2 3 252.51 9.91
 11 2 3 232.23 13.83
 12 2 3 374.21 27.07
 -13 3 3 90.89 13.54
 -12 3 3 89.92 16.92
 -11 3 3 265.59 13.93
 -10 3 3 411.14 18.14
 -9 3 3 11.1 5.15
 -8 3 3 41.47 5.2
 -7 3 3 732.26 14.53
 -6 3 3 326.34 18.37
 -5 3 3 1296.22 28.49
 -4 3 3 28.37 4.95
 -3 3 3 9.57 6
 -2 3 3 7482.49 147.37
 -1 3 3 4097.66 98.16
 0 3 3 9.89 11.03
 1 3 3 9.62 8.87
 2 3 3 423.68 10.6
 3 3 3 275.7 15.58
 4 3 3 1384.39 21.16
 5 3 3 157.97 7.76
 6 3 3 3.49 2.02
 7 3 3 8.26 2.83
 8 3 3 210.98 10.68
 9 3 3 99.25 7.05
 10 3 3 312.96 11.84
 11 3 3 134.45 8.88
 12 3 3 18.86 9.67
 -12 4 3 877.98 47.38
 -11 4 3 92.66 9.84
 -10 4 3 17.98 7.39
 -9 4 3 2060.73 40.86
 -8 4 3 3412.61 73.94
 -7 4 3 834.09 12.51
 -6 4 3 631.77 20.86
 -5 4 3 381.15 18.68
 -4 4 3 9569.91 179.82
 -3 4 3 9293.13 203.41
 -2 4 3 5121.48 47.8
 -1 4 3 7210.37 67.76
 0 4 3 12.24 3.89
 1 4 3 507.41 14.67
 2 4 3 1553.46 27.35
 3 4 3 7971.72 143.85
 4 4 3 2049.85 37.69
 5 4 3 27.49 5.13
 6 4 3 529.19 10.43
 7 4 3 2649.39 52.41
 8 4 3 6853.43 186.38
 9 4 3 1705.78 54.57
 10 4 3 303.86 9.64
 11 4 3 23.82 3.26
 12 4 3 605.78 31.91
 -12 5 3 75.42 13.05
 -11 5 3 33.36 11.6
 -10 5 3 66.63 8.66
 -9 5 3 199.24 8.63
 -8 5 3 256.19 15.65
 -7 5 3 11.77 2.9
 -6 5 3 56.79 3.06
 -5 5 3 332.7 12.87
 -4 5 3 546.45 10.64
 -3 5 3 316.93 24.9
 -2 5 3 618.67 17.4
 -1 5 3 156.64 5.23
 0 5 3 1311.68 21.03
 1 5 3 218.19 11.49
 2 5 3 3.77 8.83
 3 5 3 1960.76 53.52
 4 5 3 763.25 30.73
 5 5 3 240.05 10.91
 6 5 3 214.75 4.35
 7 5 3 24.05 2.37
 8 5 3 376.25 15.18
 9 5 3 0.87 2.61
 10 5 3 5.62 5.54
 11 5 3 133.59 6.6
 -12 6 3 82.67 5.32
 -11 6 3 40.61 11.12
 -10 6 3 315.76 9.15
 -9 6 3 479.41 9.99
 -8 6 3 55.23 5.24
 -7 6 3 507.18 10.58
 -6 6 3 467.43 12.28
 -5 6 3 0.57 3.37
 -4 6 3 294.21 6.53
 -3 6 3 1721.63 62.37
 -2 6 3 329.76 6.29
 -1 6 3 50.26 6.38
 0 6 3 6.27 5.08
 1 6 3 1049.34 49.07
 2 6 3 3036.66 92.34
 3 6 3 899.81 29.23
 4 6 3 441.14 29.56
 5 6 3 137.83 6.43
 6 6 3 103.57 6.61
 7 6 3 104.08 3.06
 8 6 3 270.77 14.48
 9 6 3 149.3 6.39
 10 6 3 3.13 3.46
 11 6 3 71.23 5.32
 -11 7 3 852.35 25.62
 -10 7 3 1169.45 27.07
 -9 7 3 42.24 6.67
 -7 7 3 1253.76 23.84
 -5 7 3 2529.66 54.74
 -4 7 3 614.84 15.45
 -3 7 3 156.99 9.87
 -2 7 3 1931.96 55.04
 -1 7 3 1581.42 33.84
 0 7 3 1588.67 115.07
 1 7 3 4092.65 269.53
 2 7 3 448.96 19.31
 3 7 3 85.99 8.94
 4 7 3 5191.19 85.38
 5 7 3 1466.01 35.31
 6 7 3 959.45 19.26
 7 7 3 10.56 2.28
 8 7 3 0.89 3.05
 9 7 3 918.63 18.57
 10 7 3 911.81 19.12
 11 7 3 156.64 13.54
 -11 8 3 3.38 3.87
 -10 8 3 0.48 4.07
 -9 8 3 23.85 6.77
 -8 8 3 0.96 3.29
 -7 8 3 438.59 15.76
 -6 8 3 7.54 3.85
 -5 8 3 17.69 4.51
 -4 8 3 613.64 16.1
 -3 8 3 321.02 13.73
 -2 8 3 102.91 3.95
 -1 8 3 83.97 8.1
 0 8 3 114.8 6.97
 1 8 3 184.41 8.14
 2 8 3 205.73 10.52
 3 8 3 426.19 12.59
 4 8 3 93.77 6.84
 5 8 3 454.74 24.57
 6 8 3 2.42 3.57
 7 8 3 1.38 2.75
 8 8 3 231.1 9.74
 9 8 3 161.69 5.82
 10 8 3 24.75 4.08
 -10 9 3 91.83 7.98
 -9 9 3 130.05 7.25
 -8 9 3 1.77 3.44
 -7 9 3 124.99 8.29
 -6 9 3 1401.27 39.27
 -5 9 3 58.02 17.4
 -4 9 3 244.58 5.78
 -3 9 3 213.83 17.2
 -2 9 3 51.38 8.04
 -1 9 3 2581.48 64.95
 0 9 3 4107.97 129.91
 1 9 3 1479.42 23.83
 2 9 3 82.2 12.94
 3 9 3 329.58 15.18
 4 9 3 397.97 8.51
 5 9 3 3196.06 70.64
 6 9 3 163.55 4.8
 7 9 3 2.31 2.8
 8 9 3 224.23 10.76
 9 9 3 195.34 6.15
 -9 10 3 699.12 26.59
 -8 10 3 661.3 23.69
 -7 10 3 2416.72 50.42
 -6 10 3 136.25 6.66
 -5 10 3 327.23 16.02
 -4 10 3 38.82 10.64
 -3 10 3 949.31 24.01
 -2 10 3 145.92 8.41
 -1 10 3 85.42 7.84
 0 10 3 21.27 6.84
 1 10 3 398.48 12.1
 2 10 3 2731.4 52.03
 3 10 3 222.46 10.19
 4 10 3 1683.68 43.47
 5 10 3 1720.29 35.41
 6 10 3 46.41 11.84
 7 10 3 475.48 9.4
 8 10 3 482.57 14.02
 -8 11 3 26.86 3.92
 -7 11 3 15.08 3.67
 -6 11 3 3.93 4.06
 -5 11 3 221.41 9.21
 -4 11 3 191.4 12.81
 -3 11 3 129.8 5.96
 -2 11 3 50.71 12.57
 -1 11 3 46 8.22
 0 11 3 132.96 17.65
 1 11 3 805.78 35.05
 2 11 3 731.29 17.5
 3 11 3 2.42 5.22
 4 11 3 325.94 30.22
 5 11 3 329.02 21.27
 6 11 3 520.05 17.89
 7 11 3 38.68 3.71
 -7 12 3 345.04 8.36
 -6 12 3 98.63 7.74
 -5 12 3 91.78 9.19
 -4 12 3 1215.53 59.95
 -3 12 3 895.59 41.58
 -2 12 3 660.92 22.96
 -1 12 3 108.88 9.21
 0 12 3 297.56 14.69
 1 12 3 1308.22 82.43
 2 12 3 250.79 10.39
 3 12 3 214.33 9.17
 4 12 3 31.07 4.95
 5 12 3 4.83 5.8
 6 12 3 14.5 3.76
 -5 13 3 5.32 4.83
 -4 13 3 21.76 6.29
 -3 13 3 6.77 6.77
 -2 13 3 128.96 10.58
 -1 13 3 42.29 7.49
 0 13 3 42.59 7.34
 1 13 3 239.58 12.09
 2 13 3 142.62 13.54
 3 13 3 0.97 6.77
 4 13 3 3.38 5.32
 -3 14 3 203.06 10.64
 -2 14 3 116.59 7.52
 -1 14 3 30.84 4.61
 0 14 3 13.31 6.53
 1 14 3 0.48 4.06
 2 14 3 26.11 6.29
 -13 0 4 0 10.15
 -12 0 4 2439.09 117
 -11 0 4 143.14 22.48
 -10 0 4 1428.98 35.47
 -9 0 4 444.77 18.88
 -8 0 4 898.06 36.31
 -7 0 4 5269.3 70.2
 -6 0 4 9042.78 504.74
 -5 0 4 2874.22 62.37
 -4 0 4 387.94 39.04
 -3 0 4 32.65 48.71
 -2 0 4 15774.09 791.52
 -1 0 4 12700.47 421.86
 0 0 4 873.01 14.61
 1 0 4 220.31 11.02
 2 0 4 973.39 16.4
 3 0 4 709.38 13.54
 4 0 4 4230 161.48
 5 0 4 6185.55 276.06
 6 0 4 8463.46 183.33
 7 0 4 2518.09 65.98
 8 0 4 1733.45 41.31
 9 0 4 37.87 6.07
 10 0 4 771.16 35.78
 11 0 4 623.67 36.26
 12 0 4 210.79 17.4
 -13 1 4 82.67 14.5
 -12 1 4 32.71 9.9
 -11 1 4 1528.06 31.68
 -10 1 4 88.12 6.62
 -9 1 4 1306.66 22.11
 -8 1 4 1792.04 30.24
 -7 1 4 1392.75 21.98
 -6 1 4 338.12 20.5
 -5 1 4 35.08 11.79
 -4 1 4 113.97 6.37
 -3 1 4 81.75 6.85
 -2 1 4 0.48 10.25
 -1 1 4 10778.41 394.81
 0 1 4 13602.09 374.05
 1 1 4 2786.42 25.91
 2 1 4 1207 54.34
 3 1 4 136.79 4.21
 4 1 4 1612.93 49.83
 5 1 4 29.59 3.14
 6 1 4 155.4 5.45
 7 1 4 357.46 10.21
 8 1 4 564.3 12.36
 9 1 4 86.96 5.18
 10 1 4 375.12 10.87
 11 1 4 15.5 6.85
 12 1 4 54.15 11.6
 -13 2 4 19.82 10.15
 -12 2 4 130.05 17.4
 -11 2 4 2505.23 58.03
 -10 2 4 806.48 16.77
 -9 2 4 4.75 5.03
 -8 2 4 214.57 11.13
 -7 2 4 820.53 16.23
 -6 2 4 310.54 9.58
 -5 2 4 2082.79 52.82
 -4 2 4 20.87 5.13
 -3 2 4 123.9 8.66
 -2 2 4 417.21 9.42
 -1 2 4 540.49 51.42
 0 2 4 2007.99 22.6
 1 2 4 1617.93 47.9
 2 2 4 1907.14 25.86
 3 2 4 419.37 10.73
 4 2 4 2046.25 69.64
 5 2 4 1834.99 59.88
 6 2 4 1064.93 19.09
 7 2 4 16.76 3.61
 8 2 4 530.84 10.64
 9 2 4 669.83 13.38
 10 2 4 885.17 29.39
 11 2 4 429.82 15.71
 12 2 4 6.29 9.19
 -13 3 4 384.36 22.72
 -12 3 4 50.28 14.99
 -11 3 4 7.87 8.12
 -10 3 4 470.71 12.21
 -9 3 4 3588.83 58.18
 -8 3 4 6521.46 110.19
 -7 3 4 805.75 13.13
 -6 3 4 1138.87 40.74
 -5 3 4 1058.78 27.01
 -4 3 4 11475.23 259.73
 -3 3 4 17482.1 296.76
 -2 3 4 2802.62 29.24
 -1 3 4 964.83 12.46
 0 3 4 2042.28 29.7
 1 3 4 2932.66 31.24
 2 3 4 6799.98 233.83
 3 3 4 8268.82 149.75
 4 3 4 123.42 5.65
 5 3 4 2.63 5.42
 6 3 4 523.75 9.98
 7 3 4 3500.62 93.58
 8 3 4 4825.86 95.48
 9 3 4 1223.24 26.92
 10 3 4 15.82 3.25
 11 3 4 330.71 12.61
 -12 4 4 2.9 12.09
 -11 4 4 312.49 15.42
 -10 4 4 609.18 18.49
 -9 4 4 543.94 16.12
 -8 4 4 180.73 9.08
 -7 4 4 407.61 9.72
 -6 4 4 349.22 8.97
 -5 4 4 778.31 25.14
 -4 4 4 212.24 25.62
 -3 4 4 5372.15 93.67
 -2 4 4 10120.92 94.09
 -1 4 4 174.95 13.41
 0 4 4 11.3 6.43
 1 4 4 389.13 12.26
 2 4 4 856.3 25.65
 3 4 4 6.94 6.15
 4 4 4 1449.61 72.04
 5 4 4 0.48 2.34
 6 4 4 4.28 2.12
 7 4 4 116.08 4.12
 8 4 4 180.78 9.91
 9 4 4 1866.67 39.27
 10 4 4 209.5 8.57
 11 4 4 17.22 3.19
 -11 5 4 153.29 9.51
 -10 5 4 466.03 12.77
 -8 5 4 8.98 7.06
 -7 5 4 1709.76 34.59
 -6 5 4 211.64 7.34
 -5 5 4 226.64 6.78
 -4 5 4 1392.19 74.45
 -3 5 4 3605.63 125.22
 -2 5 4 11357.4 257.25
 -1 5 4 1453.47 29.4
 0 5 4 88.12 6.77
 1 5 4 2293.07 37.01
 2 5 4 2849.94 64.82
 3 5 4 447.98 7.73
 4 5 4 416.51 11.09
 5 5 4 89.37 6.42
 6 5 4 648.49 12.96
 7 5 4 755.09 17.91
 8 5 4 160.8 7.57
 9 5 4 1467.27 36.86
 10 5 4 280.43 9.06
 11 5 4 0 2.74
 -11 6 4 716.02 38.68
 -10 6 4 413.98 11.39
 -9 6 4 447.73 12.7
 -8 6 4 72.32 3.47
 -7 6 4 844.86 23.87
 -6 6 4 610.72 14.3
 -5 6 4 1331.98 42.73
 -4 6 4 1034.06 25.05
 -3 6 4 15.5 5.22
 -2 6 4 2303.76 34
 -1 6 4 284.65 11.44
 0 6 4 2830.24 43.35
 1 6 4 1751.94 24.51
 2 6 4 326.74 11.27
 3 6 4 600.66 17.95
 4 6 4 977.76 15.25
 5 6 4 1314.27 24.79
 6 6 4 550.79 10.98
 7 6 4 24.14 2.4
 8 6 4 9.8 3.25
 9 6 4 1254.75 20.7
 10 6 4 321.66 7.71
 11 6 4 114.1 13.05
 -11 7 4 33.36 4.35
 -10 7 4 78.76 17.89
 -9 7 4 39.21 5.41
 -8 7 4 228.44 7.6
 -7 7 4 417 12.14
 -6 7 4 76.57 7.96
 -3 7 4 464.76 21.01
 -2 7 4 6.55 3.37
 -1 7 4 100.65 3.71
 0 7 4 512.98 15.83
 1 7 4 697.38 15.18
 2 7 4 484.91 15.03
 3 7 4 86.8 4.61
 4 7 4 656.89 22.37
 5 7 4 2.45 3.39
 6 7 4 36.17 4.91
 7 7 4 55.44 4.24
 8 7 4 27.95 7.61
 9 7 4 6.88 2.89
 10 7 4 13.66 2.77
 -11 8 4 1199.59 27.18
 -10 8 4 998.31 23.93
 -9 8 4 120.65 9.91
 -8 8 4 145.98 7.18
 -6 8 4 1807.96 37.89
 -5 8 4 348.77 7.86
 -4 8 4 684.75 14.31
 -3 8 4 61.45 7.31
 -2 8 4 714.92 12.81
 -1 8 4 2926.19 50.81
 0 8 4 3326.68 54.24
 1 8 4 2719.91 115.31
 2 8 4 731.6 12.29
 3 8 4 514.47 8.67
 4 8 4 1182.92 29.62
 5 8 4 2363.29 38.57
 6 8 4 287.14 10.48
 7 8 4 59.28 3.34
 8 8 4 368.57 11.45
 9 8 4 498.44 12.34
 10 8 4 629.54 17.86
 -10 9 4 20.99 3.23
 -9 9 4 253.51 9.65
 -8 9 4 55.11 4.33
 -7 9 4 121.33 6.53
 -6 9 4 51.74 6.04
 -5 9 4 16.46 4.13
 -4 9 4 580.7 24.15
 -3 9 4 603.23 16.96
 -2 9 4 223.07 7.27
 -1 9 4 16.46 4.61
 0 9 4 11.12 6.15
 1 9 4 41.56 6.18
 2 9 4 779.21 21.12
 3 9 4 191.96 5.75
 4 9 4 450.1 10.96
 5 9 4 47.39 5.66
 6 9 4 2.08 3.96
 7 9 4 175 5.47
 8 9 4 211.41 14.02
 9 9 4 198.84 7.06
 -9 10 4 6.51 4.83
 -8 10 4 1.76 3.33
 -7 10 4 381.26 12.08
 -6 10 4 38.23 5.8
 -5 10 4 298.99 17.89
 -4 10 4 145.75 10.67
 -3 10 4 251.53 7.89
 -2 10 4 5.55 7.34
 -1 10 4 576.43 20.55
 0 10 4 1017.79 20.34
 1 10 4 1119.42 22.15
 2 10 4 1.9 5.34
 3 10 4 81.65 7.25
 4 10 4 1111.71 29.12
 5 10 4 430.36 14.72
 6 10 4 526.07 12.17
 7 10 4 2.11 3.71
 8 10 4 98.5 7.49
 -8 11 4 1239.89 54.15
 -7 11 4 1055.78 31.25
 -6 11 4 67.74 8.22
 -5 11 4 674.86 40.61
 -4 11 4 580.85 28.04
 -3 11 4 420.3 14.69
 -2 11 4 271.5 9.21
 -1 11 4 70.12 12.64
 0 11 4 609.5 31.62
 1 11 4 1538.31 44.48
 2 11 4 140.22 13
 3 11 4 533.17 19.58
 4 11 4 1098.19 52.94
 5 11 4 272.57 27.49
 6 11 4 140.16 29.73
 7 11 4 268.32 11.6
 -7 12 4 0.15 2.91
 -6 12 4 8.7 5.32
 -5 12 4 13.98 4.61
 -4 12 4 2.9 4.4
 -3 12 4 3.16 5.09
 -2 12 4 26.53 11.12
 -1 12 4 34.88 7.34
 0 12 4 8.28 5.78
 1 12 4 39.68 7.3
 2 12 4 10.64 8.22
 3 12 4 1.11 4.64
 4 12 4 10.11 7.01
 5 12 4 73.97 6.77
 6 12 4 10.06 3.97
 -5 13 4 103.46 9.19
 -4 13 4 233.03 11.6
 -2 13 4 248.07 10.39
 -1 13 4 7.91 5.78
 0 13 4 6 5.44
 1 13 4 0 5.09
 2 13 4 419.17 22.72
 3 13 4 178.88 11.6
 -3 14 4 3.38 4.83
 -2 14 4 39.64 5.8
 -1 14 4 171.6 8.53
 0 14 4 270.56 14.75
 1 14 4 256.24 14.5
 -12 1 5 731.72 23.39
 -11 1 5 1359.18 47.9
 -10 1 5 621.59 15.64
 -9 1 5 556.2 14.42
 -8 1 5 697.8 11.63
 -7 1 5 4169.15 54.21
 -6 1 5 4504.56 112.98
 -5 1 5 1530.12 45.3
 -4 1 5 812.21 31.28
 -3 1 5 1575.86 18.16
 -2 1 5 16.25 4.46
 -1 1 5 137.77 4.19
 0 1 5 584.99 13.96
 1 1 5 891.82 31.63
 2 1 5 1657.74 25.13
 3 1 5 296.66 10.94
 4 1 5 2459.09 60.12
 5 1 5 6708.89 76.31
 6 1 5 5031.19 81.27
 7 1 5 781.83 15.16
 8 1 5 99.24 5.7
 9 1 5 430.74 9.4
 10 1 5 808.86 22.24
 11 1 5 245.42 11.9
 -13 2 5 304.58 20.79
 -12 2 5 6.41 7.77
 -11 2 5 267.44 12.22
 -10 2 5 1305.69 23.66
 -9 2 5 3988.67 73.54
 -8 2 5 1985.85 30.8
 -7 2 5 3553.56 42.18
 -6 2 5 539.4 12.37
 -5 2 5 73.6 5.13
 -4 2 5 2668.98 107.17
 -3 2 5 101.9 4.86
 -2 2 5 3141.79 69.35
 -1 2 5 43.64 4.32
 0 2 5 4073.02 54.99
 1 2 5 7158.83 123.56
 2 2 5 10901.1 158.45
 3 2 5 2229.36 65.29
 4 2 5 1952.24 88.96
 5 2 5 13.09 3.26
 6 2 5 549.21 13.77
 7 2 5 4111.79 60.07
 8 2 5 173.12 7.13
 9 2 5 151.98 4.78
 10 2 5 24.53 3.14
 11 2 5 265.68 11.18
 -12 3 5 632.55 23.12
 -11 3 5 1328.05 34.13
 -10 3 5 2267.62 53.24
 -9 3 5 22.81 3.79
 -8 3 5 523.73 11.62
 -7 3 5 55.13 3.04
 -6 3 5 20.9 2.88
 -5 3 5 99.14 13.11
 -4 3 5 1389.84 58.6
 -3 3 5 2223.35 74
 -2 3 5 42.36 4.5
 -1 3 5 915.76 14.97
 0 3 5 2168.04 19.88
 1 3 5 5920.48 133.5
 2 3 5 5657.51 104.95
 3 3 5 271.13 14.84
 4 3 5 937.31 18.59
 5 3 5 454.64 9.01
 6 3 5 384.19 9.22
 7 3 5 111.79 3.75
 8 3 5 1966.63 34.83
 9 3 5 1290.83 19.33
 10 3 5 586.34 14.09
 11 3 5 359.21 9.02
 -12 4 5 70.1 11.6
 -11 4 5 33.48 9.43
 -10 4 5 52.49 9.05
 -9 4 5 342.58 13.47
 -8 4 5 1394.87 18.13
 -7 4 5 570.12 9.88
 -6 4 5 470.13 6.44
 -5 4 5 467.25 20.69
 -4 4 5 5583.08 214.66
 -3 4 5 11430.14 244.15
 -2 4 5 2800.35 89.6
 -1 4 5 190.89 9.92
 0 4 5 1482.96 16.83
 1 4 5 4084.06 124.73
 2 4 5 2310.28 31.27
 3 4 5 442.33 25.76
 4 4 5 169.25 7.74
 5 4 5 120.42 6.84
 6 4 5 641.29 11.56
 7 4 5 576.21 13.96
 8 4 5 1697.03 33.53
 9 4 5 953.15 20.93
 10 4 5 196.14 6.93
 11 4 5 114.46 4.77
 -11 5 5 52.29 4.57
 -10 5 5 314.97 18.29
 -9 5 5 344.59 11.3
 -8 5 5 32.03 3.23
 -7 5 5 2.63 3.15
 -6 5 5 428.67 9.48
 -5 5 5 1479.3 23.75
 -4 5 5 623.05 16.9
 -3 5 5 843.34 38.19
 -2 5 5 155.19 18.86
 -1 5 5 1859.65 37.4
 0 5 5 1037.08 40.16
 1 5 5 154.48 9.7
 2 5 5 782.68 12.76
 3 5 5 832.98 15.56
 4 5 5 1521.1 28.05
 5 5 5 361.49 8.18
 6 5 5 361.7 6.85
 7 5 5 294.4 8.16
 8 5 5 9.12 3.13
 9 5 5 17.78 2.85
 10 5 5 10.62 3.31
 11 5 5 138.27 13.54
 -11 6 5 93.16 6.44
 -10 6 5 16.74 4.49
 -9 6 5 21.63 4.47
 -8 6 5 396.36 6.79
 -7 6 5 224.05 6.61
 -6 6 5 474.89 7.97
 -5 6 5 109.31 4.54
 -4 6 5 668.31 32.06
 -3 6 5 6095.26 73.23
 -2 6 5 2791.33 90.61
 -1 6 5 362.13 21.03
 0 6 5 0.48 13.54
 1 6 5 953.07 18.47
 2 6 5 641.23 11.96
 3 6 5 1601.32 55.02
 4 6 5 31.74 5.09
 5 6 5 86.18 8.27
 6 6 5 120.01 3.69
 7 6 5 12.11 2.57
 8 6 5 583.87 14.48
 9 6 5 482.2 9.82
 10 6 5 39.11 2.69
 -11 7 5 1192.04 54.39
 -10 7 5 1547.02 43.33
 -9 7 5 117.41 6.17
 -7 7 5 471.79 15.38
 -6 7 5 742.03 17.84
 -5 7 5 2331.6 61.75
 -4 7 5 234.5 7.41
 -3 7 5 485.85 11.69
 -2 7 5 2110.33 65.01
 -1 7 5 2136.34 69.43
 0 7 5 2624.77 42.29
 1 7 5 3172.33 59.7
 2 7 5 608.14 9.9
 3 7 5 120.26 4.83
 4 7 5 1714.61 45.98
 5 7 5 667.81 15.03
 6 7 5 392.46 10.81
 7 7 5 67.12 4.88
 8 7 5 230.99 9.71
 9 7 5 996.98 19.23
 10 7 5 835.73 21.08
 -10 8 5 141.71 9.88
 -9 8 5 14.81 12.09
 -8 8 5 3.76 3.71
 -7 8 5 729.36 62.61
 -6 8 5 76.65 5.6
 -5 8 5 210.7 9.23
 -4 8 5 105.14 5.47
 -3 8 5 138.09 5.39
 -2 8 5 104.05 13.65
 -1 8 5 1.93 6.77
 0 8 5 397.93 29.73
 1 8 5 20.15 4.75
 2 8 5 10.77 3.87
 3 8 5 608.73 16.9
 4 8 5 274.01 11.14
 5 8 5 2.98 3.67
 6 8 5 124.43 4.82
 7 8 5 2.66 4.1
 8 8 5 159.14 14.99
 9 8 5 39.14 3.7
 -10 9 5 323.44 14.02
 -9 9 5 10.79 5.3
 -8 9 5 10.1 3.43
 -7 9 5 1159.01 30.67
 -6 9 5 2129.04 46.45
 -5 9 5 142.46 8.48
 -4 9 5 613.92 20.98
 -3 9 5 8.2 3.99
 -2 9 5 83.54 5.66
 -1 9 5 1102.28 34.87
 0 9 5 2929.69 63.57
 1 9 5 1948.22 35.17
 2 9 5 257.9 13.56
 3 9 5 63.03 4.6
 4 9 5 357.73 10.21
 5 9 5 3206.42 57.26
 6 9 5 676.49 13.86
 7 9 5 9.95 4.06
 8 9 5 223.46 7.15
 9 9 5 126.19 12.09
 -9 10 5 163.41 6.81
 -8 10 5 276.77 6.97
 -7 10 5 613.21 41.34
 -6 10 5 297.71 11.3
 -5 10 5 247.3 5.07
 -4 10 5 172.4 10.97
 -3 10 5 663.34 13.96
 -2 10 5 383.35 15.46
 -1 10 5 16.43 5.65
 0 10 5 427.13 14.02
 1 10 5 188.85 14.84
 2 10 5 259.81 9.05
 3 10 5 31.46 8.59
 4 10 5 464.05 13.82
 5 10 5 1.25 3.66
 6 10 5 14.67 4.05
 7 10 5 215.94 7.3
 8 10 5 275.58 12.09
 -8 11 5 123.77 9.19
 -7 11 5 2.49 4.64
 -6 11 5 9.98 7.74
 -5 11 5 234.39 8.87
 -4 11 5 24.11 4.75
 -3 11 5 0.97 5.78
 -2 11 5 261.88 14.02
 -1 11 5 8.99 6.26
 0 11 5 12.48 6.26
 1 11 5 426.09 14.11
 2 11 5 63.1 6.04
 3 11 5 215.11 11.6
 4 11 5 172.78 9.5
 5 11 5 37.23 6.77
 6 11 5 1.23 2.76
 -7 12 5 334.02 9.81
 -6 12 5 5.8 5.32
 -5 12 5 40.59 4.26
 -4 12 5 490.72 22.72
 -3 12 5 816.17 41.58
 -2 12 5 548.82 18.97
 -1 12 5 173.75 8.37
 0 12 5 26.5 8.03
 1 12 5 382.9 13.62
 2 12 5 1106.17 38.19
 3 12 5 955.33 41.58
 4 12 5 577.26 24.66
 5 12 5 4.83 5.32
 -5 13 5 86.06 7.74
 -4 13 5 67.2 6.77
 -3 13 5 3.19 4.75
 -2 13 5 175.27 9.7
 -1 13 5 19.66 5.63
 0 13 5 129.03 11.6
 1 13 5 14.37 4.88
 2 13 5 10.15 7.25
 3 13 5 15.95 5.8
 0 14 5 6.77 6.29
 -12 0 6 2768.34 92.34
 -11 0 6 45.51 9.63
 -10 0 6 2832.48 64.8
 -9 0 6 825.05 17.96
 -8 0 6 1252.85 39.01
 -7 0 6 4713.87 91.21
 -6 0 6 5396.06 76.69
 -5 0 6 2622.81 156.64
 -4 0 6 1886.49 49.31
 -3 0 6 34.56 37.39
 -2 0 6 4594.22 20.59
 -1 0 6 9281.18 372.03
 0 0 6 42.8 14.87
 2 0 6 1005.13 84.61
 3 0 6 195.8 27.56
 4 0 6 4431.14 69.52
 5 0 6 5723.71 106.24
 6 0 6 6239.45 133.24
 7 0 6 3907.31 72.78
 8 0 6 655.86 22.65
 9 0 6 17.97 4.88
 10 0 6 645.3 20.31
 11 0 6 147.94 10.15
 -12 1 6 114.41 8.03
 -11 1 6 282.76 10.27
 -10 1 6 450.2 13.25
 -9 1 6 1128 22.52
 -8 1 6 871.8 16.76
 -7 1 6 1320.55 10.38
 -6 1 6 0.54 2.95
 -5 1 6 159.14 14.53
 -4 1 6 96.94 10.6
 -3 1 6 1481.49 17.07
 -2 1 6 2887.07 20.29
 -1 1 6 227.94 14.51
 0 1 6 3640.72 42.43
 1 1 6 5793.38 187.1
 2 1 6 3043.25 70.94
 3 1 6 520.75 15.55
 4 1 6 910.33 10.08
 5 1 6 58.99 4.62
 6 1 6 750.01 11.34
 7 1 6 1924.95 30.92
 8 1 6 385.9 8.34
 9 1 6 7.76 2.9
 10 1 6 3.8 2.79
 11 1 6 73.97 7.25
 -12 2 6 279.6 18.86
 -11 2 6 4640.73 83.59
 -10 2 6 1144.81 29.8
 -9 2 6 7.24 3.95
 -8 2 6 1286.85 17.53
 -7 2 6 767.38 11
 -6 2 6 1069.16 18.23
 -5 2 6 748.01 24.61
 -4 2 6 173.62 14.75
 -3 2 6 389.7 14.02
 -2 2 6 2519.25 27.26
 -1 2 6 110.86 9.86
 0 2 6 4417.36 84.61
 1 2 6 6135.23 124.27
 2 2 6 2900.4 82.56
 4 2 6 1864.29 27.22
 5 2 6 3909.5 54.47
 6 2 6 1927.26 22.9
 7 2 6 71.45 3.92
 8 2 6 322.67 8.7
 9 2 6 1901.89 29.47
 10 2 6 779 18.24
 11 2 6 226.03 9.74
 -12 3 6 0 9.67
 -11 3 6 170.26 10.73
 -10 3 6 252.02 15.8
 -9 3 6 388.9 9.58
 -8 3 6 2109.1 34.23
 -7 3 6 1105.19 13.72
 -6 3 6 2883.68 47.16
 -5 3 6 46.28 6.3
 -4 3 6 941.78 29.91
 -3 3 6 5410.46 110.42
 -2 3 6 5472.04 91.18
 -1 3 6 22.04 5.08
 0 3 6 3388.94 97.41
 1 3 6 4040.18 96.06
 2 3 6 2626.18 43.96
 3 3 6 5158.45 105.46
 4 3 6 2.17 2.14
 5 3 6 8.45 2.48
 6 3 6 315.49 8.31
 7 3 6 46.08 2.83
 8 3 6 866.48 18.34
 9 3 6 1009.87 19.34
 10 3 6 82.66 5.22
 11 3 6 194.35 11.6
 -12 4 6 1.45 9.19
 -11 4 6 52.7 5.19
 -10 4 6 341.69 15.53
 -8 4 6 645.12 10.12
 -7 4 6 0.11 3.19
 -6 4 6 218.08 6
 -5 4 6 1207.25 24.03
 -4 4 6 3.27 4.87
 -3 4 6 878.46 40.13
 -2 4 6 97.95 7.86
 -1 4 6 40.21 5.11
 0 4 6 910.49 24.43
 1 4 6 531.86 26.48
 2 4 6 287.45 11.57
 3 4 6 808.94 20.07
 4 4 6 2.63 2.61
 5 4 6 3.64 2.81
 6 4 6 229.45 5.72
 7 4 6 280.06 8.9
 8 4 6 0.48 2.95
 9 4 6 337.46 9.1
 10 4 6 35.93 2.69
 -12 5 6 266.87 15.95
 -11 5 6 49.85 5.14
 -10 5 6 141.49 8.17
 -9 5 6 887.39 23.54
 -8 5 6 236.92 7.78
 -7 5 6 382.45 8.72
 -6 5 6 15.13 2.7
 -5 5 6 761.97 17.53
 -4 5 6 6320.02 103.84
 -3 5 6 5509.87 107.97
 -2 5 6 461.71 9.19
 -1 5 6 516.83 11.6
 0 5 6 155.63 11.36
 1 5 6 1453.06 32.45
 2 5 6 2007.3 25.8
 3 5 6 14.94 4.19
 4 5 6 63.94 4.41
 5 5 6 237.41 12.36
 6 5 6 355.46 6.5
 7 5 6 899.75 17.07
 8 5 6 1368.61 29.26
 9 5 6 213.8 7.15
 10 5 6 30.84 2.7
 -11 6 6 1521.58 29.84
 -10 6 6 476.43 13.91
 -9 6 6 589.26 15.7
 -8 6 6 146.31 5.72
 -7 6 6 380.58 7.05
 -6 6 6 1247.51 18.21
 -5 6 6 846.46 14.12
 -4 6 6 775.58 14.32
 -3 6 6 117.36 6.71
 -2 6 6 4219.55 85.47
 -1 6 6 1769.71 35.72
 0 6 6 3289 103.76
 1 6 6 2493.69 37.6
 2 6 6 494.64 12.31
 3 6 6 440.36 14.6
 4 6 6 417.41 12.82
 5 6 6 694.03 13.38
 6 6 6 484.82 9.03
 7 6 6 18.15 3.59
 8 6 6 41.02 3.91
 9 6 6 637.58 13.41
 10 6 6 663.28 18.59
 -11 7 6 5.35 4.09
 -10 7 6 18.47 12.09
 -9 7 6 8.05 4.63
 -8 7 6 94.72 6
 -7 7 6 473.68 12.89
 -4 7 6 371.45 13.79
 -3 7 6 1630.65 25.25
 -2 7 6 1452.63 31.02
 -1 7 6 0 5.8
 0 7 6 21.51 8.25
 1 7 6 143.59 6.13
 2 7 6 380.56 14.69
 3 7 6 15.64 4.11
 4 7 6 4.31 4.06
 5 7 6 169.18 7.59
 6 7 6 44.91 3.59
 7 7 6 42.88 3.68
 8 7 6 65.62 4.24
 9 7 6 189.75 5.78
 -10 8 6 865.74 37.95
 -9 8 6 33.95 5.74
 -8 8 6 101.44 5.02
 -7 8 6 1263.41 30.97
 -6 8 6 2055.24 36.15
 -5 8 6 2197.46 53.45
 -4 8 6 260.1 6.93
 -3 8 6 178.74 14.85
 -2 8 6 324.61 11.01
 -1 8 6 2279.55 84.12
 0 8 6 2854.33 62.11
 1 8 6 930.14 24.55
 2 8 6 4.83 8.7
 3 8 6 9.19 5.92
 4 8 6 1839.08 30.56
 5 8 6 1695.03 42.42
 6 8 6 630.85 10.22
 7 8 6 30.93 7.01
 8 8 6 196.33 8.71
 9 8 6 389.96 14.75
 -10 9 6 14.5 4.83
 -9 9 6 166.84 12.09
 -8 9 6 7.48 3.7
 -7 9 6 32.34 4.1
 -6 9 6 596.69 15.08
 -5 9 6 5.15 4.19
 -4 9 6 387.86 15.48
 -3 9 6 208.11 6.5
 -2 9 6 4.87 6.15
 -1 9 6 60.92 10.15
 0 9 6 1.93 7.25
 1 9 6 154.27 13.62
 2 9 6 261.26 28.04
 3 9 6 9.19 4.88
 4 9 6 127.65 10.48
 5 9 6 177.85 11.64
 6 9 6 0 3.41
 7 9 6 154.19 14.99
 8 9 6 192.49 10.64
 -9 10 6 78.3 5.22
 -8 10 6 80.24 3.89
 -7 10 6 877.13 30.46
 -6 10 6 959.88 19.26
 -5 10 6 52.73 4.96
 -4 10 6 10.84 4.47
 -3 10 6 2.97 4.22
 -2 10 6 59.47 10.11
 -1 10 6 192.24 5.56
 0 10 6 1.16 7.64
 1 10 6 120.36 10.42
 2 10 6 1.45 6.39
 3 10 6 13.37 5.92
 4 10 6 169.48 7.34
 5 10 6 462.68 21.76
 6 10 6 147.47 4.79
 7 10 6 81.22 6.29
 -8 11 6 446.72 16.92
 -7 11 6 76.49 4.99
 -6 11 6 45.38 4.61
 -5 11 6 119.94 12.77
 -4 11 6 397.91 10.72
 -3 11 6 942.4 28.37
 -2 11 6 717.77 13.84
 -1 11 6 362.36 14.07
 0 11 6 0.66 5.92
 1 11 6 1142.89 89.92
 2 11 6 565.17 22.72
 3 11 6 549.44 34.81
 4 11 6 110.59 5.81
 5 11 6 11.6 6.29
 -6 12 6 78.32 6.29
 -5 12 6 21.76 5.8
 -4 12 6 1.93 5.8
 -3 12 6 119.62 10.05
 -2 12 6 28.54 5.57
 -1 12 6 146.86 6.81
 0 12 6 132.98 11.76
 1 12 6 57.27 6.95
 2 12 6 10.15 8.22
 3 12 6 24.66 6.77
 4 12 6 160.51 31.91
 -4 13 6 184.2 10.64
 -3 13 6 578.79 32.39
 -2 13 6 431.67 13.66
 -1 13 6 108.79 7.98
 0 13 6 12.18 5.09
 1 13 6 290.13 26.11
 2 13 6 643.5 24.17
 -12 1 7 1071.18 27.52
 -11 1 7 2068.27 47.03
 -10 1 7 1191.75 24.84
 -9 1 7 5.37 4.8
 -8 1 7 637.7 13.74
 -7 1 7 3033.99 30.99
 -6 1 7 3244.24 44.87
 -5 1 7 1633.59 26.94
 -4 1 7 31.92 6.32
 -3 1 7 99.84 13.16
 -2 1 7 901.06 15.7
 -1 1 7 2214.65 52.28
 0 1 7 3373.51 42.54
 1 1 7 3512.31 74.7
 2 1 7 95.57 23.45
 3 1 7 742.17 19.82
 4 1 7 3522.75 49.7
 5 1 7 5264.82 59.62
 6 1 7 3973.58 70.6
 7 1 7 110.58 5.37
 8 1 7 361.04 7.63
 9 1 7 715.57 13.67
 10 1 7 704.78 12.82
 -12 2 7 0 8.7
 -11 2 7 92.08 7.28
 -10 2 7 83.91 7.65
 -9 2 7 756.57 14.36
 -8 2 7 1791.01 27.05
 -7 2 7 1805.69 19.91
 -6 2 7 297.29 8.44
 -5 2 7 200.92 3.47
 -4 2 7 259.63 14.02
 -3 2 7 2850.84 106.66
 -2 2 7 1862.85 52.63
 -1 2 7 35.78 3.83
 0 2 7 2436.64 43.86
 1 2 7 1567.15 26.49
 2 2 7 2550.09 64.95
 3 2 7 1104.02 22.05
 4 2 7 1194.12 21.59
 5 2 7 10.56 1.83
 6 2 7 95.18 3.41
 7 2 7 17.33 2.98
 8 2 7 343.41 6.51
 9 2 7 377.42 8.64
 10 2 7 13.61 3.32
 -12 3 7 200.64 17.4
 -11 3 7 79.25 9.76
 -10 3 7 209.62 7.58
 -9 3 7 355.59 10.83
 -8 3 7 67.19 3.95
 -7 3 7 35.42 2.65
 -6 3 7 9.01 3.79
 -5 3 7 152.69 3.43
 -4 3 7 551.55 11.13
 -3 3 7 865.38 38.63
 -2 3 7 3.24 6.26
 -1 3 7 540.1 15.24
 0 3 7 1324.49 24.61
 1 3 7 843.75 13.88
 2 3 7 1441.95 37.26
 3 3 7 35.4 3.42
 4 3 7 417.18 8.11
 5 3 7 259.58 7.22
 6 3 7 93.23 4.8
 7 3 7 379.17 12.77
 8 3 7 325.6 8.88
 9 3 7 460.58 9.83
 10 3 7 160.46 4.69
 -12 4 7 32.88 8.7
 -11 4 7 4.08 8.01
 -10 4 7 668.14 15.43
 -9 4 7 1012.1 27.76
 -8 4 7 573.48 11.12
 -7 4 7 821.14 11.75
 -6 4 7 511.72 11.45
 -5 4 7 617.97 8.1
 -4 4 7 2090.81 30.1
 -3 4 7 3768.31 84.46
 -1 4 7 177.43 20.79
 0 4 7 760.56 29.03
 1 4 7 1910.71 33.84
 2 4 7 5470.45 113.12
 3 4 7 2040.12 42.76
 4 4 7 10.99 3.34
 5 4 7 52.04 4.53
 6 4 7 277.86 6.11
 7 4 7 1282.47 24.71
 8 4 7 533.36 10.32
 9 4 7 357.74 8.2
 10 4 7 89.67 9.97
 -12 5 7 336.98 18.37
 -11 5 7 332.04 16.14
 -10 5 7 702.8 18.88
 -9 5 7 161.78 8.99
 -8 5 7 115.5 4.45
 -7 5 7 206.56 6.16
 -6 5 7 555.99 11.61
 -5 5 7 523.75 8.64
 -4 5 7 609.38 8.9
 -3 5 7 1406.09 25.64
 -2 5 7 429.09 7.66
 -1 5 7 931.16 35.78
 0 5 7 432.74 28.77
 1 5 7 88.05 10.15
 2 5 7 1.71 3.27
 3 5 7 2.86 2.92
 4 5 7 9.66 3.83
 5 5 7 213.08 9.49
 6 5 7 449.95 8.59
 7 5 7 35.27 3.78
 8 5 7 101.17 5.02
 9 5 7 91.06 3.98
 -11 6 7 5.72 4.54
 -10 6 7 552.81 12.69
 -9 6 7 161.13 11.14
 -8 6 7 263.41 7.24
 -7 6 7 5.04 3.24
 -6 6 7 13.04 4.05
 -5 6 7 778.49 9.29
 -4 6 7 2064.51 29.58
 -3 6 7 1441.69 30.45
 -2 6 7 40.91 3.39
 -1 6 7 124.32 12.56
 0 6 7 22.28 5.8
 1 6 7 976.39 21.53
 2 6 7 33.78 7.84
 3 6 7 223.67 6.72
 4 6 7 11.47 6.92
 5 6 7 89.48 6
 6 6 7 403.5 7.71
 7 6 7 363.26 9.76
 8 6 7 577.52 10.76
 9 6 7 107.79 4.28
 -11 7 7 1215.05 28
 -10 7 7 825.09 28.28
 -9 7 7 505.41 18.39
 -8 7 7 190.03 7.92
 -7 7 7 466.27 12.78
 -6 7 7 2762.69 50.34
 -5 7 7 2390.76 35.84
 -4 7 7 1536.77 37.74
 -3 7 7 506.77 23.51
 -2 7 7 2622.98 43.83
 -1 7 7 3021.61 61.02
 0 7 7 2876.97 37.08
 1 7 7 966.98 22
 2 7 7 574.04 16.4
 3 7 7 871.85 19.14
 4 7 7 1202.57 32.29
 5 7 7 1219.08 24.97
 6 7 7 243.16 5.32
 7 7 7 600.66 14.6
 8 7 7 9.14 3.05
 9 7 7 724.32 18.14
 -10 8 7 65.59 5.3
 -9 8 7 36.47 7.26
 -8 8 7 88.58 5.6
 -7 8 7 490.03 12.72
 -6 8 7 72.27 4.58
 -5 8 7 163.22 8.44
 -4 8 7 47.84 4.91
 -3 8 7 244.29 10.35
 -2 8 7 666.7 30.94
 -1 8 7 114.58 9.19
 0 8 7 297.33 11.6
 1 8 7 547.91 15.63
 2 8 7 0.48 6.29
 3 8 7 239.76 10.15
 4 8 7 181.51 7.88
 5 8 7 69.19 4.13
 6 8 7 10.64 2.74
 7 8 7 1.84 3.58
 8 8 7 3.54 3.23
 -10 9 7 287.18 10.64
 -9 9 7 6.12 4.83
 -8 9 7 19.07 4.14
 -7 9 7 3294.6 76.86
 -6 9 7 1521.73 34.77
 -5 9 7 183.3 7.68
 -4 9 7 118.6 8.28
 -3 9 7 7.76 6.73
 -2 9 7 155.68 8.67
 -1 9 7 118.45 11.12
 0 9 7 2.9 12.09
 1 9 7 101.49 7.5
 2 9 7 131.02 14.5
 3 9 7 59.17 8.87
 4 9 7 545.51 18.61
 5 9 7 1088.36 36.26
 6 9 7 1013.34 19.25
 7 9 7 62.93 4.26
 -9 10 7 26.11 4.83
 -8 10 7 274.12 7.62
 -7 10 7 151.45 9.57
 -6 10 7 145.6 8.57
 -5 10 7 2.43 3.91
 -4 10 7 554.88 14.47
 -3 10 7 536.96 17.49
 -2 10 7 1059.94 28.3
 -1 10 7 569.94 21.35
 0 10 7 1.76 6.13
 1 10 7 1566.52 90.17
 2 10 7 172.83 12.33
 3 10 7 87.56 12.33
 4 10 7 362.68 14.75
 5 10 7 218.53 14.5
 6 10 7 415.78 14.5
 -7 11 7 4.98 5.32
 -6 11 7 13.9 9.26
 -5 11 7 98.71 6.4
 -4 11 7 59.44 6.48
 -3 11 7 35.77 5.15
 -2 11 7 38.63 5.8
 -1 11 7 11.72 5.56
 0 11 7 63.68 11.82
 1 11 7 1.84 5.11
 2 11 7 73.97 10.15
 3 11 7 8.05 4.88
 4 11 7 33.86 11.97
 5 11 7 12.33 3.76
 -5 12 7 60.43 6.29
 -4 12 7 337.94 14.5
 -3 12 7 1127.95 30.6
 -2 12 7 296.5 12.1
 -1 12 7 192.21 11.76
 0 12 7 93.86 7.64
 1 12 7 261.72 13.3
 2 12 7 1044.77 42.06
 3 12 7 337.94 14.99
 -3 13 7 29.97 5.32
 -2 13 7 55.67 4.75
 -1 13 7 56.74 5.22
 0 13 7 129.11 5.78
 1 13 7 36.74 7.25
 -12 0 8 3116.43 108.78
 -11 0 8 431.25 23.21
 -10 0 8 183.02 19.58
 -9 0 8 22.38 7.6
 -8 0 8 608.11 11.16
 -7 0 8 4490.87 75.57
 -6 0 8 3496.96 78.26
 -5 0 8 201.76 18.33
 -4 0 8 239.42 43.79
 -3 0 8 394.99 20.79
 -2 0 8 1644.76 68.17
 -1 0 8 13548.29 604.58
 0 0 8 5039.29 97.81
 1 0 8 140.88 9.05
 2 0 8 564.69 26.11
 3 0 8 1171.44 27.07
 4 0 8 4933.81 131.29
 5 0 8 4783.62 83.72
 6 0 8 323.2 18.37
 7 0 8 1689.79 39.77
 8 0 8 646.76 15.14
 9 0 8 333.03 12.09
 10 0 8 689.44 15.34
 -12 1 8 224.93 12.13
 -11 1 8 1551.08 31.81
 -10 1 8 201.85 10.94
 -9 1 8 420.79 12.76
 -8 1 8 648.33 8.09
 -7 1 8 552.36 11.85
 -6 1 8 190.41 3.41
 -5 1 8 25.67 2.37
 -4 1 8 1322.85 39.07
 -3 1 8 9.19 29.4
 -2 1 8 5599.38 371.95
 -1 1 8 212.27 23.19
 0 1 8 190.5 12.17
 1 1 8 61.05 5.44
 2 1 8 191.18 6.29
 3 1 8 428.37 17.78
 4 1 8 251.5 9.77
 5 1 8 968.19 13.47
 6 1 8 257.52 7.02
 7 1 8 2025.42 32.71
 8 1 8 4.93 3.03
 9 1 8 305.84 6.76
 10 1 8 94.52 4.16
 -12 2 8 30.19 5.98
 -11 2 8 926.71 22.94
 -10 2 8 972.28 25.85
 -9 2 8 410 13.82
 -8 2 8 176.92 5.13
 -7 2 8 15.84 2.73
 -6 2 8 1848.42 26.14
 -5 2 8 2399.48 34.61
 -4 2 8 944.23 22
 -3 2 8 955.5 47.07
 -2 2 8 2497.96 81.53
 -1 2 8 648.6 10.69
 0 2 8 1246.49 48.34
 1 2 8 1634.94 23.56
 2 2 8 776.17 12.99
 3 2 8 1090.91 28.89
 4 2 8 426.57 7.59
 5 2 8 791.41 9.82
 6 2 8 496.33 12.4
 7 2 8 445.03 8.39
 8 2 8 129.91 3.93
 9 2 8 745.68 15.6
 10 2 8 484.59 11.7
 -12 3 8 273.16 17.4
 -11 3 8 24.01 9.06
 -10 3 8 674.89 22.92
 -9 3 8 1213.86 29.66
 -8 3 8 475.68 7.98
 -7 3 8 502 8.42
 -6 3 8 440.03 6.05
 -5 3 8 513.2 9.6
 -4 3 8 1385.79 28.12
 -3 3 8 3049.91 50.08
 -2 3 8 2454.9 61.27
 -1 3 8 287.57 11.78
 0 3 8 234.64 9.15
 1 3 8 1735.33 29.39
 2 3 8 4543.41 82.56
 3 3 8 2316.71 62.73
 4 3 8 159.67 8.06
 5 3 8 13.31 2.98
 6 3 8 515.06 11.88
 7 3 8 333.34 11.09
 8 3 8 527.81 11.8
 9 3 8 374.37 8.49
 10 3 8 0 4.83
 -12 4 8 40.61 8.22
 -11 4 8 0.48 7.77
 -10 4 8 15.91 5.48
 -9 4 8 44.55 16.35
 -8 4 8 325.47 8.36
 -7 4 8 30.03 2.68
 -6 4 8 126.55 5.57
 -5 4 8 110.43 5.03
 -4 4 8 163.96 3.91
 -3 4 8 189 7.22
 -2 4 8 241.6 8.02
 -1 4 8 120.17 15.23
 0 4 8 34.61 4.4
 1 4 8 99.61 6.13
 2 4 8 318.29 12.82
 3 4 8 113.21 12.57
 4 4 8 161.76 6.22
 5 4 8 32.98 3.59
 6 4 8 2.83 2.7
 7 4 8 9.23 3.62
 8 4 8 3.98 3.01
 9 4 8 10.31 2.58
 -12 5 8 201.12 14.5
 -11 5 8 379.37 17.27
 -10 5 8 402.28 12.97
 -9 5 8 663.39 29.3
 -8 5 8 1130.77 17.48
 -7 5 8 535.71 9.35
 -6 5 8 5.2 3.02
 -5 5 8 27.69 4.56
 -4 5 8 1093.84 15.6
 -3 5 8 4505.47 55.1
 -2 5 8 159.57 7.3
 -1 5 8 689.53 17.44
 0 5 8 184.83 9.91
 1 5 8 2323.03 40.17
 2 5 8 3029.22 59.65
 3 5 8 535.63 11.96
 4 5 8 239.74 10.17
 5 5 8 78.2 4.49
 6 5 8 636.07 11.52
 7 5 8 350.67 10.74
 8 5 8 1072.38 23.92
 9 5 8 49.84 3.37
 -11 6 8 1138.71 31.8
 -10 6 8 545.04 14.77
 -9 6 8 37.1 6.3
 -8 6 8 42.89 4
 -7 6 8 731.74 15.78
 -6 6 8 1779.27 34.43
 -5 6 8 219.82 8.71
 -4 6 8 302.81 7.18
 -3 6 8 857.55 11.64
 -2 6 8 1457.78 37.96
 -1 6 8 1881.01 49.68
 0 6 8 936.35 15.07
 1 6 8 427.87 21.27
 2 6 8 97.37 4.59
 3 6 8 12.08 6.84
 4 6 8 394.83 11.03
 5 6 8 848.54 17.29
 6 6 8 363.26 6.65
 7 6 8 49.87 3.96
 8 6 8 104.53 4.69
 9 6 8 650.75 22.24
 -11 7 8 42.55 11.6
 -10 7 8 185.48 14.89
 -9 7 8 52.82 6.15
 -8 7 8 70.11 9.62
 -7 7 8 52.19 4.25
 -6 7 8 132.71 8.5
 -5 7 8 345.62 8.37
 -4 7 8 206.41 8.39
 -3 7 8 5.32 3.7
 -2 7 8 1086.61 27.35
 -1 7 8 2.6 4.88
 0 7 8 449.14 18.86
 1 7 8 107.67 18.37
 2 7 8 28.77 7
 3 7 8 274.01 12.85
 4 7 8 4.9 4.54
 5 7 8 400.81 7.05
 6 7 8 129.09 5.11
 7 7 8 248.79 7.81
 8 7 8 13.91 3.33
 -10 8 8 859.6 22.88
 -9 8 8 40.22 14.99
 -8 8 8 235.52 7.5
 -7 8 8 2445.8 72.71
 -6 8 8 973.33 23.39
 -5 8 8 2811.81 49.79
 -4 8 8 579.87 19.13
 -3 8 8 306.35 11.98
 -2 8 8 588.38 31.43
 -1 8 8 73 10.64
 0 8 8 283.8 25.14
 1 8 8 621.09 15.83
 2 8 8 20.79 7.74
 3 8 8 59 6.26
 4 8 8 1360.45 31
 5 8 8 770.99 17.42
 6 8 8 1773.38 30
 7 8 8 428.28 11.12
 -9 9 8 29.88 5.91
 -8 9 8 4.04 3.63
 -7 9 8 90.19 6.06
 -6 9 8 4.2 4.02
 -5 9 8 18.18 4.6
 -4 9 8 75.33 5.03
 -3 9 8 149.2 27.8
 -2 9 8 464.68 13.22
 -1 9 8 130.54 16.92
 0 9 8 100.08 9.19
 1 9 8 228.2 15.47
 2 9 8 253.82 13.54
 3 9 8 275.16 21.27
 4 9 8 6.29 4.79
 5 9 8 219.36 6.33
 6 9 8 101.61 6.26
 7 9 8 16.44 4.83
 -8 10 8 149.37 7.96
 -7 10 8 260.5 17.16
 -6 10 8 974.38 20.73
 -5 10 8 62.11 5.68
 -4 10 8 39.74 5.6
 -3 10 8 3.19 4.65
 -2 10 8 10.43 5.39
 -1 10 8 208.1 12.72
 0 10 8 273.76 29.25
 1 10 8 39.09 14.75
 2 10 8 57.53 9.19
 3 10 8 33.38 5.22
 4 10 8 104.84 15.82
 5 10 8 655.64 15.37
 -7 11 8 82.67 8.7
 -6 11 8 3.61 3.66
 -5 11 8 106.93 11.84
 -4 11 8 339.16 22.72
 -3 11 8 738.8 16.77
 -2 11 8 1027.36 29.59
 -1 11 8 166.98 10.3
 0 11 8 181.93 23.74
 1 11 8 514.04 34.57
 2 11 8 379.04 16.44
 3 11 8 413.85 23.69
 -5 12 8 87.51 8.22
 -4 12 8 65.27 7.25
 -3 12 8 72.35 6.47
 -2 12 8 1.93 4.75
 -1 12 8 3.23 4.88
 0 12 8 46.42 5.44
 1 12 8 99.11 9.19
 2 12 8 22.72 6.77
 -12 1 9 364.52 13.84
 -11 1 9 168.59 8.89
 -10 1 9 749.46 19.44
 -9 1 9 138.07 6.17
 -8 1 9 113.02 4.78
 -7 1 9 1842.29 24.77
 -6 1 9 2184.61 21.98
 -5 1 9 1727.44 28.7
 -4 1 9 219.87 7.57
 -3 1 9 462.09 13.73
 -2 1 9 4475.21 93.66
 -1 1 9 5595.71 109.52
 0 1 9 1223.29 35.18
 1 1 9 264.29 5.79
 2 1 9 202.49 5.29
 3 1 9 669.37 21.54
 4 1 9 1382.99 23.45
 5 1 9 606.96 11.46
 6 1 9 78.81 5.37
 7 1 9 44.7 3.36
 8 1 9 148.82 6.22
 9 1 9 586.5 17.1
 -12 2 9 667.67 26.59
 -11 2 9 13.8 5.72
 -10 2 9 168.05 9.86
 -9 2 9 180.98 14.79
 -8 2 9 584.06 9.4
 -7 2 9 174.91 6.1
 -6 2 9 110.49 4.89
 -5 2 9 1313.87 23.13
 -4 2 9 494.42 10.52
 -3 2 9 4377.54 53.78
 -2 2 9 2275.34 25.49
 -1 2 9 1538.25 30.75
 0 2 9 255.27 5.86
 1 2 9 774.8 10.94
 2 2 9 854.75 23.42
 3 2 9 577.77 13.67
 4 2 9 767.82 12.58
 5 2 9 180.92 3.71
 6 2 9 2326.92 32.79
 7 2 9 421.27 8.66
 8 2 9 625.4 14.52
 9 2 9 470.62 9.75
 -12 3 9 18.37 7.74
 -11 3 9 458.79 17.14
 -10 3 9 50.26 8.71
 -9 3 9 84.05 7.75
 -8 3 9 11.37 2.57
 -7 3 9 10.82 3.17
 -6 3 9 1006.67 14
 -5 3 9 757.83 12.27
 -4 3 9 253 4.38
 -3 3 9 114.1 4.55
 -2 3 9 146.42 6.33
 -1 3 9 143.36 3.88
 0 3 9 632.36 21.54
 1 3 9 136.59 6.6
 2 3 9 1.98 3.58
 3 3 9 439.78 13.78
 4 3 9 45.49 3.37
 5 3 9 237.35 7.19
 6 3 9 304.68 8.87
 7 3 9 122.84 6.72
 8 3 9 5.39 3.32
 9 3 9 12.77 2.78
 -12 4 9 12.09 7.25
 -11 4 9 72.8 10.88
 -10 4 9 923.67 41.34
 -9 4 9 2137.74 43.92
 -8 4 9 598.91 12.68
 -7 4 9 629.72 9.8
 -6 4 9 220.1 9.72
 -5 4 9 323.87 10.42
 -4 4 9 1832.83 26.66
 -3 4 9 786.57 16.92
 -2 4 9 2399.93 36.15
 -1 4 9 381.99 11.04
 0 4 9 472.18 15.91
 1 4 9 1901.31 32.89
 2 4 9 4591.06 98.46
 3 4 9 2408.87 48.71
 4 4 9 266.13 7.44
 5 4 9 118.41 4.12
 6 4 9 167.77 5.58
 7 4 9 1381.37 40.26
 8 4 9 341.75 8.98
 9 4 9 60.36 3
 -11 5 9 91.14 8.36
 -10 5 9 306.88 16.31
 -9 5 9 3.84 5.47
 -8 5 9 47.89 3.79
 -7 5 9 422.91 10.55
 -6 5 9 278.04 6.4
 -5 5 9 8.46 3.34
 -4 5 9 114.8 6.3
 -3 5 9 374.85 7.19
 -2 5 9 1400.34 23.49
 -1 5 9 953.56 20.09
 0 5 9 58.26 6.48
 1 5 9 677.1 13.5
 2 5 9 1.99 4.26
 3 5 9 40.07 4.58
 4 5 9 71.26 6.56
 5 5 9 85.13 5.23
 6 5 9 127.26 4.64
 7 5 9 25.75 3.45
 8 5 9 130.34 5.09
 -11 6 9 205.93 11.27
 -10 6 9 405.35 17.27
 -9 6 9 696.37 17.23
 -8 6 9 823.76 17.84
 -7 6 9 217.41 8.49
 -6 6 9 5.24 3.67
 -5 6 9 0.82 3.56
 -4 6 9 1399.85 17.27
 -3 6 9 1856.42 30.71
 -2 6 9 153.25 7.99
 -1 6 9 77.71 7.98
 0 6 9 540.03 27.56
 1 6 9 1089.97 30.88
 2 6 9 1701.77 37.09
 3 6 9 726.74 17.65
 4 6 9 1.26 4.43
 5 6 9 321.85 7.47
 6 6 9 76.56 3.35
 7 6 9 317.05 10.05
 8 6 9 569.07 11.1
 -10 7 9 168.7 9.12
 -9 7 9 5.5 4.57
 -8 7 9 650.74 14.07
 -7 7 9 194.21 6.45
 -6 7 9 1443.92 22.84
 -5 7 9 306.97 6.34
 -4 7 9 16.1 5.17
 -3 7 9 317.23 4.83
 -2 7 9 18.17 5.08
 -1 7 9 52.51 6.04
 0 7 9 611.79 23.59
 1 7 9 315.7 15.95
 2 7 9 472.28 21.87
 3 7 9 425.42 14.58
 4 7 9 437.49 12.49
 5 7 9 1475.68 24.76
 6 7 9 680.28 14.87
 7 7 9 193.19 9.39
 -9 8 9 166.08 28.52
 -8 8 9 13.32 4.01
 -7 8 9 338.45 8.75
 -6 8 9 649.16 13.71
 -5 8 9 11.26 4.91
 -4 8 9 584.77 19.54
 -3 8 9 320.15 16.57
 -2 8 9 22.16 5.88
 -1 8 9 38.68 10.64
 0 8 9 413.36 17.89
 1 8 9 44.48 7.25
 2 8 9 592.25 18.37
 3 8 9 3.38 7.25
 4 8 9 78.15 6.1
 5 8 9 13.57 7.41
 6 8 9 187.58 6.81
 7 8 9 3.38 4.35
 -9 9 9 96.21 6.77
 -8 9 9 8.48 3.41
 -7 9 9 1938.29 39.1
 -6 9 9 1030.88 23.87
 -5 9 9 1363.9 35.45
 -4 9 9 153.52 6.96
 -3 9 9 5.66 5.51
 -2 9 9 265.26 11.58
 -1 9 9 965.48 31.43
 0 9 9 654.13 32.39
 2 9 9 177.43 8.22
 3 9 9 3.58 4.88
 4 9 9 911.77 23.72
 5 9 9 881.83 23.06
 6 9 9 755.18 23.21
 -7 10 9 49.14 5.53
 -6 10 9 107.37 5.48
 -5 10 9 9.51 6.04
 -4 10 9 176.71 10.21
 -3 10 9 639.54 18.21
 -2 10 9 641.71 16.75
 -1 10 9 13.95 4.88
 0 10 9 3.75 5.82
 1 10 9 1100.86 40.13
 2 10 9 148.42 14.99
 3 10 9 258.8 13.3
 4 10 9 73.15 12.09
 5 10 9 112.31 6.04
 -6 11 9 50.76 4.83
 -5 11 9 1.29 4.76
 -4 11 9 7.36 5.47
 -3 11 9 77.01 5.68
 -2 11 9 65.72 5.98
 -1 11 9 77.7 9.31
 0 11 9 4.79 4.59
 1 11 9 227.23 15.95
 2 11 9 22.02 5.8
 3 11 9 11.6 5.32
 -4 12 9 345.2 15.47
 -3 12 9 871.69 31.91
 -2 12 9 170.21 10.88
 -1 12 9 91.62 6.29
 0 12 9 159.06 12.57
 1 12 9 222.88 13.54
 -12 0 10 68.17 9.67
 -11 0 10 1136.63 48.83
 -10 0 10 1933.87 60.43
 -9 0 10 347.05 18.23
 -8 0 10 62.93 9.78
 -7 0 10 2534.96 49.75
 -6 0 10 5865.56 143.26
 -5 0 10 3439.73 35.81
 -4 0 10 263.79 15.34
 -3 0 10 71.55 10.16
 -2 0 10 6608.46 116.45
 -1 0 10 2595.95 127.88
 0 0 10 1598.83 32.88
 1 0 10 177.43 14.99
 2 0 10 49.8 11.12
 3 0 10 192.42 11.12
 4 0 10 51.25 5.1
 5 0 10 1034.98 20.28
 6 0 10 2566.2 90.65
 7 0 10 467.41 15.14
 8 0 10 47.27 4.18
 9 0 10 566.62 18.86
 -12 1 10 484.37 14.53
 -11 1 10 9.3 6.32
 -10 1 10 39.11 8.99
 -9 1 10 10.91 5.05
 -8 1 10 60.64 2.99
 -7 1 10 343.08 7.87
 -6 1 10 630.53 11.21
 -5 1 10 264.99 6.41
 -4 1 10 54.24 6.4
 -3 1 10 780.44 21.44
 -2 1 10 4420.17 43.74
 -1 1 10 55.88 9.73
 0 1 10 94.97 9.05
 1 1 10 81.63 5.13
 2 1 10 11.6 3.58
 3 1 10 155.58 16.92
 4 1 10 48.71 3.86
 5 1 10 486.82 7.04
 6 1 10 466.9 11.14
 7 1 10 173.48 6.1
 8 1 10 9.29 2.65
 -12 2 10 341.81 17.89
 -11 2 10 53.59 9.19
 -10 2 10 89.12 7.18
 -9 2 10 78.49 8.3
 -8 2 10 65.22 3.25
 -7 2 10 165.06 6.57
 -6 2 10 1197.31 19.06
 -5 2 10 1042.33 17.79
 -4 2 10 1013.12 13.58
 -3 2 10 1762.15 28.62
 -2 2 10 1631.52 34.88
 -1 2 10 1665.75 34.8
 0 2 10 231.68 5.75
 1 2 10 27.39 3.58
 2 2 10 220.86 13.54
 3 2 10 917.61 17.38
 4 2 10 342.77 8.63
 5 2 10 37.41 2.74
 6 2 10 104.57 5.72
 7 2 10 458.8 12.42
 8 2 10 21.76 4.56
 -12 3 10 512.48 21.76
 -11 3 10 49.79 7.66
 -10 3 10 791.56 43.27
 -9 3 10 1498.75 31.5
 -8 3 10 184.66 5.12
 -7 3 10 583.63 12.37
 -6 3 10 106.08 5.2
 -5 3 10 1150.09 20.42
 -4 3 10 1764.36 22.16
 -3 3 10 2411.58 42.06
 -2 3 10 2651.72 52.2
 -1 3 10 1240.56 29.24
 0 3 10 6.9 3.53
 1 3 10 503.89 20.55
 2 3 10 3536.46 88.37
 3 3 10 1289.96 28.82
 4 3 10 798.49 18.05
 5 3 10 255.56 10.22
 6 3 10 1384.48 23.89
 7 3 10 1193.64 24.17
 8 3 10 678.23 13.46
 -11 4 10 0 6.26
 -10 4 10 9.38 9.91
 -9 4 10 44.59 6.68
 -8 4 10 217.61 6.95
 -7 4 10 43.17 4.06
 -6 4 10 2.88 3.45
 -5 4 10 71.18 5.66
 -4 4 10 58.52 5.66
 -3 4 10 6.45 3.64
 -2 4 10 714.21 12.89
 -1 4 10 26.66 4.49
 0 4 10 49.16 4.96
 1 4 10 101.02 8.53
 2 4 10 168.33 6.66
 3 4 10 178.67 7.68
 4 4 10 62.15 4.03
 5 4 10 56.42 4.16
 6 4 10 16.17 4.02
 7 4 10 87.38 4.63
 8 4 10 49.13 6.91
 -11 5 10 419.73 18.37
 -10 5 10 1174.19 32
 -9 5 10 1320.7 48.8
 -8 5 10 1890.38 31.76
 -7 5 10 364.64 8.02
 -6 5 10 17.54 3.6
 -5 5 10 178.21 4.32
 -4 5 10 822.91 15.09
 -3 5 10 1725.97 27.67
 -2 5 10 18.21 4.24
 -1 5 10 69.23 14.51
 0 5 10 533.61 18.24
 1 5 10 3060.83 94.76
 2 5 10 3212.36 94.03
 3 5 10 1664.05 38.45
 4 5 10 71.45 4.95
 5 5 10 7.04 3.2
 6 5 10 279.31 8.31
 7 5 10 602.7 12.82
 8 5 10 606.75 20.31
 -10 6 10 128.76 9.87
 -9 6 10 6.33 7.66
 -8 6 10 65.21 5.07
 -7 6 10 181.21 7.03
 -6 6 10 428.81 9.56
 -5 6 10 295.16 8.88
 -4 6 10 78.71 4.76
 -3 6 10 372.48 12.82
 -2 6 10 78.92 6.03
 -1 6 10 293.63 7.44
 0 6 10 1067.93 23.34
 1 6 10 621.87 15.47
 2 6 10 32.16 11.6
 3 6 10 4.98 4.13
 4 6 10 425.91 8.84
 5 6 10 1062.35 19.67
 6 6 10 147.27 5.67
 7 6 10 77.76 12.29
 -10 7 10 122.32 13.05
 -9 7 10 130.48 8.58
 -8 7 10 33.02 4.81
 -7 7 10 138.73 7.3
 -6 7 10 54.44 5.33
 -5 7 10 11.74 4.42
 -4 7 10 122.78 4.76
 -3 7 10 60.34 4.58
 -2 7 10 16.84 4.56
 -1 7 10 307.33 8.94
 0 7 10 20.34 6.04
 1 7 10 139.06 7.75
 2 7 10 21.36 5.57
 3 7 10 381.95 14.53
 4 7 10 18.9 4.19
 5 7 10 3.65 2.99
 6 7 10 117.63 6.58
 -9 8 10 17.89 12.09
 -8 8 10 40.1 5.5
 -7 8 10 1034.18 21.76
 -6 8 10 540.92 14.64
 -5 8 10 515.23 13.26
 -4 8 10 119.92 9.23
 -3 8 10 18.9 6.13
 -2 8 10 699.5 18.28
 -1 8 10 862.96 26.95
 0 8 10 170.9 13.78
 1 8 10 147.46 16.44
 2 8 10 21.76 6.29
 3 8 10 279.44 12.09
 4 8 10 1331.62 48.59
 5 8 10 434.79 10.07
 6 8 10 489.75 18.37
 -8 9 10 489.75 26.11
 -7 9 10 66.5 5.33
 -6 9 10 286.88 10.26
 -5 9 10 216.51 9.85
 -4 9 10 835.35 19.62
 -3 9 10 378.16 11.6
 -2 9 10 10.88 6.37
 -1 9 10 3.54 5.81
 0 9 10 162.08 7.77
 3 9 10 243.27 14.75
 4 9 10 5.76 5.8
 5 9 10 6.77 3.38
 -6 10 10 741.51 23.45
 -5 10 10 202.07 16.68
 -4 10 10 5.32 6.77
 -3 10 10 58.53 7.58
 -2 10 10 333.72 9.08
 -1 10 10 673.4 18.31
 0 10 10 392.01 10.77
 1 10 10 6.29 8.22
 2 10 10 0.48 6.77
 3 10 10 30.46 6.29
 -5 11 10 21.76 4.83
 -4 11 10 398.64 15.71
 -3 11 10 604.41 17.15
 -2 11 10 403.01 11.8
 -1 11 10 95.4 7.9
 0 11 10 288.9 13.28
 1 11 10 208.29 29.49
 2 11 10 602.88 25.62
 -11 1 11 657.52 19.65
 -10 1 11 594.67 21.71
 -9 1 11 234.85 10.56
 -8 1 11 81.15 3.74
 -7 1 11 1963.74 27.7
 -6 1 11 3702.68 58.87
 -5 1 11 1338.47 22.05
 -4 1 11 379.52 8.06
 -3 1 11 631.72 13.17
 -2 1 11 1769.09 32.29
 -1 1 11 1880.28 49.21
 0 1 11 1114.53 24.78
 1 1 11 72.94 5.13
 2 1 11 78.43 6.15
 3 1 11 25.2 4.32
 4 1 11 270.82 7.97
 5 1 11 1547.54 20.11
 6 1 11 212.5 6.67
 7 1 11 72.85 4
 8 1 11 32.92 2.88
 -11 2 11 3.38 7.74
 -10 2 11 143.59 13.05
 -9 2 11 88.75 6.89
 -8 2 11 100.37 3.29
 -7 2 11 185.78 6.75
 -6 2 11 347.64 10.46
 -5 2 11 776.81 13.54
 -4 2 11 585.54 8.73
 -3 2 11 3553.88 41.71
 -2 2 11 1869.53 30.61
 -1 2 11 72.09 10.05
 0 2 11 6.77 9.67
 1 2 11 325.42 11.84
 2 2 11 243.44 8.37
 3 2 11 205.36 17.03
 4 2 11 169.17 6.3
 5 2 11 462.19 7.2
 6 2 11 1016.56 24.44
 7 2 11 220.95 5.99
 8 2 11 410.77 12.24
 -11 3 11 7.74 7.74
 -10 3 11 51.94 10.64
 -9 3 11 0.79 5.95
 -8 3 11 17.29 3.13
 -7 3 11 3.82 3.77
 -6 3 11 271.11 6.37
 -5 3 11 795.25 13.46
 -4 3 11 8.85 4.32
 -3 3 11 1.71 3.53
 -2 3 11 455.5 10.08
 -1 3 11 286.5 17.95
 0 3 11 28.52 6.77
 1 3 11 5.8 6.29
 2 3 11 77.07 6.32
 3 3 11 360.42 23.59
 4 3 11 37.62 4.43
 5 3 11 332.62 9.64
 6 3 11 302.72 8.8
 7 3 11 58.35 4.07
 -11 4 11 347.13 19.82
 -10 4 11 1467.13 38.71
 -9 4 11 2242.45 78.2
 -8 4 11 1160.78 22
 -7 4 11 322.56 8.86
 -6 4 11 109.25 8.17
 -5 4 11 715.04 13.63
 -4 4 11 1745.82 33.86
 -3 4 11 825.52 16.8
 -2 4 11 449.31 11.64
 -1 4 11 59.72 4.54
 0 4 11 241.47 8.7
 1 4 11 2230.24 68.17
 2 4 11 3328.01 85.09
 3 4 11 1641.43 31.92
 4 4 11 318.62 9.32
 5 4 11 172.04 7.12
 6 4 11 882.9 18.31
 7 4 11 1446.23 34.67
 -10 5 11 27.6 6.8
 -9 5 11 104.11 9.63
 -8 5 11 12.85 3.51
 -7 5 11 7.61 3.99
 -6 5 11 324.13 11.53
 -5 5 11 131.41 6.68
 -4 5 11 35.1 5.32
 -3 5 11 540.62 13.58
 -2 5 11 5.04 4.63
 -1 5 11 325.67 7.67
 0 5 11 305.98 12.98
 1 5 11 425.94 18.37
 2 5 11 0 6.29
 3 5 11 49.87 5.21
 4 5 11 126.97 5.93
 5 5 11 210.06 5.88
 6 5 11 145.17 6.09
 7 5 11 64.68 3.89
 -10 6 11 390.18 15.07
 -9 6 11 616.75 21.41
 -8 6 11 63.93 6.66
 -7 6 11 230.65 7.96
 -6 6 11 14.2 3.84
 -5 6 11 1.04 3.96
 -4 6 11 148.68 8.89
 -3 6 11 36.35 4.24
 -2 6 11 185.67 8.4
 -1 6 11 382.95 10.6
 0 6 11 248.01 9.46
 1 6 11 419.17 23.21
 2 6 11 1831.7 58.5
 3 6 11 890.62 30.94
 4 6 11 303.76 9.74
 5 6 11 64.44 3.17
 6 6 11 93.5 4.73
 -9 7 11 7.47 5.71
 -8 7 11 72.31 4.68
 -7 7 11 221.69 8.24
 -6 7 11 989.23 18.05
 -5 7 11 1222.63 30.41
 -4 7 11 144.3 5.85
 -3 7 11 256.1 9.41
 -2 7 11 683.2 12.78
 -1 7 11 650.38 20.63
 0 7 11 323.88 11.81
 1 7 11 231.96 12.73
 2 7 11 21.85 5.16
 3 7 11 687.16 13.11
 4 7 11 570.77 18.11
 5 7 11 189.3 4.04
 -8 8 11 44.81 4.52
 -7 8 11 199.31 8.83
 -6 8 11 19.17 6.44
 -5 8 11 4.45 5.02
 -4 8 11 114.57 9.43
 -3 8 11 34.91 6.52
 -2 8 11 43.67 6.24
 -1 8 11 46.52 8.23
 0 8 11 59.78 7.01
 2 8 11 495.07 59.47
 3 8 11 19.82 5.8
 4 8 11 4.83 5.32
 -7 9 11 556.47 27.56
 -6 9 11 13.03 5.27
 -5 9 11 196.47 9.57
 -4 9 11 184.59 11.84
 -3 9 11 13.33 5.45
 -2 9 11 596.55 18.56
 -1 9 11 658.57 17.5
 0 9 11 1011.99 30.77
 2 9 11 7.74 7.74
 3 9 11 29.7 6.5
 -5 10 11 469.87 15.95
 -4 10 11 541.28 18.37
 -3 10 11 305.27 9.49
 -2 10 11 199.72 9.25
 -1 10 11 1.94 4.5
 0 10 11 446.16 27.32
 1 10 11 714.42 29.14
 2 10 11 121.34 6.07
 -3 11 11 252.37 13.54
 -2 11 11 55.78 7.01
 -1 11 11 309.9 16.92
 0 11 11 1.45 5.8
 -11 0 12 442.37 17.89
 -10 0 12 804.01 29.97
 -9 0 12 243.63 12.39
 -8 0 12 285 8.38
 -7 0 12 1646.93 37.09
 -6 0 12 2603.5 51.34
 -5 0 12 1590.29 34.03
 -4 0 12 33.85 5.51
 -3 0 12 217.67 24.86
 -2 0 12 3661.32 97.63
 -1 0 12 2111.34 97.42
 1 0 12 28.04 7.25
 2 0 12 13.54 11.6
 3 0 12 171.28 24.99
 4 0 12 599.32 15.45
 5 0 12 947.26 22.87
 6 0 12 970.83 21.01
 7 0 12 6.34 3.63
 -11 1 12 0.48 6.77
 -10 1 12 72.67 7.69
 -9 1 12 43.62 5.67
 -8 1 12 200.11 6.7
 -7 1 12 29.96 3.97
 -6 1 12 382.59 8.25
 -5 1 12 718.21 23.96
 -4 1 12 68.83 9.43
 -3 1 12 1118.92 30.55
 -2 1 12 430.46 8
 -1 1 12 84.5 4.49
 1 1 12 40.61 6.29
 2 1 12 9.44 5.8
 3 1 12 18.91 4.23
 4 1 12 3.88 2.51
 5 1 12 24.94 3.76
 6 1 12 1113.13 17.57
 7 1 12 19.05 3.05
 -11 2 12 402.73 18.37
 -10 2 12 177.92 15.95
 -9 2 12 10.98 6.66
 -8 2 12 12.19 3.47
 -7 2 12 924.25 19.71
 -6 2 12 1495.38 20.64
 -5 2 12 759.38 17.88
 -4 2 12 388.66 10.5
 -3 2 12 426.13 14.57
 -2 2 12 319.22 4.94
 -1 2 12 747.25 16.14
 1 2 12 393.06 18.37
 2 2 12 33.74 4.95
 3 2 12 108.67 6.59
 4 2 12 623.5 7.81
 5 2 12 527.64 11.76
 6 2 12 98.98 6.58
 7 2 12 290.54 7.3
 -11 3 12 43.51 7.25
 -10 3 12 747.44 31.91
 -9 3 12 1135.91 41.58
 -8 3 12 14.85 3.09
 -7 3 12 62.54 4.86
 -6 3 12 151.45 5.79
 -5 3 12 764.85 13.7
 -4 3 12 2219.12 40.66
 -3 3 12 821.59 15.17
 -2 3 12 12.43 4.18
 -1 3 12 11.27 3.91
 1 3 12 718.43 29.01
 2 3 12 1491.11 36.07
 3 3 12 21.64 4.81
 4 3 12 5.51 3.21
 5 3 12 235.19 5.29
 6 3 12 360.57 9.43
 -10 4 12 4.83 7.74
 -9 4 12 16.92 10.88
 -8 4 12 42.86 4.26
 -7 4 12 24.61 4.1
 -6 4 12 18.14 4.86
 -5 4 12 4.42 4.11
 -4 4 12 359.82 9.1
 -3 4 12 1418.56 28.98
 -2 4 12 29 4.74
 -1 4 12 326.82 12.77
 0 4 12 107.9 10.88
 2 4 12 83.16 9.67
 3 4 12 32.96 6.61
 4 4 12 649.7 10.61
 5 4 12 146.23 5.18
 6 4 12 22.99 3.11
 -10 5 12 789.5 28.52
 -9 5 12 661.96 47.86
 -8 5 12 1013.63 19.94
 -7 5 12 127.32 6.64
 -6 5 12 2.4 3.87
 -5 5 12 82.19 5.5
 -4 5 12 311.4 7.36
 -3 5 12 237.55 8.86
 -2 5 12 1538.56 27.07
 -1 5 12 184.92 6.18
 0 5 12 312.03 14.29
 2 5 12 1713.06 85.57
 3 5 12 2590.09 61.15
 4 5 12 161.07 4.81
 5 5 12 290.91 8.12
 6 5 12 367.49 11.84
 -9 6 12 14.76 6.26
 -8 6 12 19.71 4.23
 -7 6 12 479.78 11.14
 -6 6 12 827.35 17.81
 -5 6 12 870.7 13.82
 -4 6 12 519.4 11.49
 -3 6 12 368.48 11.03
 -2 6 12 223.29 8.61
 -1 6 12 187.05 8.21
 0 6 12 447.64 20.06
 1 6 12 96.69 13.05
 2 6 12 420.19 9.95
 3 6 12 140.43 14.5
 4 6 12 144.92 6.49
 5 6 12 397.15 10.92
 -8 7 12 106.99 5.01
 -7 7 12 37.64 4.22
 -6 7 12 6.86 4.43
 -5 7 12 37.98 7.2
 -4 7 12 13.05 4.89
 -3 7 12 257.37 8.03
 -2 7 12 57.42 4.35
 -1 7 12 20.46 5.1
 0 7 12 1.8 5.57
 1 7 12 16.2 5.69
 2 7 12 170.31 10.35
 3 7 12 146.55 6.07
 4 7 12 0.48 2.76
 -7 8 12 83.44 6.39
 -6 8 12 568.16 15.29
 -5 8 12 654.29 20.91
 -4 8 12 4.51 5.62
 -3 8 12 174.89 11.31
 -2 8 12 699.77 32.66
 -1 8 12 1289.28 36.21
 0 8 12 660.9 26.59
 -6 9 12 14.13 4.35
 -5 9 12 79.65 18.86
 -4 9 12 184.33 10.82
 -3 9 12 112.4 7.03
 -2 9 12 0.97 5.47
 -1 9 12 9.99 5.19
 0 9 12 10.32 9.43
 1 9 12 407.19 89.2
 2 9 12 205.47 13.05
 -4 10 12 8.7 4.83
 -3 10 12 20.59 9.19
 -2 10 12 277.38 10.46
 -1 10 12 651.07 18.2
 0 10 12 330.69 18.86
 -10 1 13 319.57 16.44
 -9 1 13 110.48 8.37
 -8 1 13 182.67 5.45
 -7 1 13 858.9 18.74
 -6 1 13 1482.05 23.78
 -5 1 13 799.58 15.76
 -4 1 13 929.56 20.43
 -3 1 13 183.06 7.99
 -2 1 13 1465.97 26.7
 -1 1 13 1064.92 20.1
 0 1 13 958.99 58.74
 2 1 13 5.32 4.79
 3 1 13 425.89 10.88
 4 1 13 631.81 10.41
 5 1 13 1052.84 17.09
 6 1 13 244.89 7.05
 -10 2 13 528.91 23.21
 -9 2 13 515.38 22.24
 -8 2 13 329.37 7.78
 -7 2 13 10.49 4.36
 -6 2 13 596.56 15.04
 -5 2 13 366.78 9.59
 -4 2 13 400.12 8.85
 -3 2 13 43.74 4.14
 -2 2 13 33.06 4.71
 -1 2 13 3.31 4.24
 0 2 13 256.59 49.8
 1 2 13 462.2 24.66
 2 2 13 55.74 6.26
 3 2 13 223.69 10.04
 4 2 13 187.84 5.4
 5 2 13 572.29 12.82
 6 2 13 439.31 12.81
 -10 3 13 17.4 6.77
 -9 3 13 196.77 15.95
 -8 3 13 169.66 5.76
 -7 3 13 299.66 8.08
 -6 3 13 184.41 7.69
 -5 3 13 128.21 5.4
 -4 3 13 755.29 20.62
 -3 3 13 51.39 4.99
 -2 3 13 11.48 4.33
 -1 3 13 52.08 5.6
 0 3 13 13.54 11.6
 2 3 13 10.09 5.45
 3 3 13 2.94 3.74
 4 3 13 163.05 6.32
 5 3 13 24.14 3.68
 -10 4 13 554.05 22.24
 -9 4 13 316.19 17.89
 -8 4 13 406.27 14.25
 -7 4 13 439.2 11.49
 -6 4 13 6.04 4.01
 -5 4 13 445.71 12.13
 -4 4 13 345.8 9.88
 -3 4 13 1107.43 18.62
 -2 4 13 413.49 13.69
 -1 4 13 9.21 6.53
 0 4 13 108.3 13.54
 1 4 13 1158.39 45.45
 2 4 13 1345.1 48.05
 3 4 13 278.79 10.04
 4 4 13 0.7 3.26
 5 4 13 3.38 3.71
 -9 5 13 2.42 7.25
 -8 5 13 163.05 5.82
 -7 5 13 343.86 9.37
 -6 5 13 542.24 13.17
 -5 5 13 489.42 11.25
 -4 5 13 158.1 6.09
 -3 5 13 1.44 4.02
 -2 5 13 252.66 7.27
 -1 5 13 159.03 9.32
 0 5 13 298.78 19.34
 1 5 13 5.32 10.64
 2 5 13 81.74 12.87
 3 5 13 339.51 34.57
 4 5 13 413.1 11.34
 -8 6 13 91.73 4.37
 -7 6 13 7.4 4.17
 -6 6 13 4.1 4.77
 -5 6 13 153.74 5.78
 -4 6 13 817.4 15.07
 -3 6 13 479.26 12.48
 -2 6 13 135.72 5.86
 -1 6 13 111.47 8.16
 0 6 13 84.61 11.6
 1 6 13 187.45 9.05
 2 6 13 1053.47 32.27
 3 6 13 335.74 17.89
 4 6 13 3.04 3.79
 -7 7 13 341.24 11.71
 -6 7 13 812.8 20.19
 -5 7 13 988.53 18.9
 -4 7 13 20.75 5.6
 -3 7 13 301.44 11.35
 -2 7 13 498.68 13.47
 -1 7 13 1135.58 24.42
 0 7 13 262.63 8.31
 1 7 13 226.36 9.63
 2 7 13 188.95 20.79
 -6 8 13 5.2 4.4
 -5 8 13 9.75 12.09
 -4 8 13 2.26 5.19
 -3 8 13 19.13 10.39
 -2 8 13 33.43 6.59
 -1 8 13 17.79 5.85
 0 8 13 2.42 10.64
 1 8 13 20.31 8.7
 -4 9 13 0.48 4.83
 -3 9 13 65.97 10.15
 -2 9 13 717.03 21.51
 0 9 13 744.54 25.14
 -9 0 14 129.09 10.15
 -8 0 14 236.83 7.33
 -7 0 14 678.33 28.6
 -6 0 14 879.73 19.3
 -5 0 14 468.4 32.57
 -4 0 14 822.6 33.68
 -3 0 14 210 27.8
 -2 0 14 1799.19 42.39
 -1 0 14 1966.35 72.76
 0 0 14 1239.13 55.12
 1 0 14 194.84 19.82
 2 0 14 55.12 11.6
 3 0 14 420.62 17.89
 4 0 14 694.48 15.37
 -9 1 14 195.8 15.47
 -8 1 14 108.06 4.04
 -7 1 14 3.92 3.1
 -6 1 14 155.36 6.47
 -5 1 14 266.43 8.07
 -4 1 14 473.42 6.18
 -3 1 14 125.17 4.13
 -2 1 14 2.18 4.26
 -1 1 14 52.85 5.45
 0 1 14 293.24 10.92
 1 1 14 8.33 9.43
 2 1 14 45.06 5.9
 3 1 14 109.55 4.74
 4 1 14 55.61 2.82
 -9 2 14 265.91 15.47
 -8 2 14 46.55 3.6
 -7 2 14 386.94 10.26
 -6 2 14 451.08 24.42
 -5 2 14 283.55 5.74
 -4 2 14 88.02 7.89
 -3 2 14 103.19 6.14
 -2 2 14 57.98 6.97
 -1 2 14 181.83 10.73
 0 2 14 234.97 16.92
 1 2 14 174.53 15.47
 2 2 14 68.79 16.9
 3 2 14 130.22 7.31
 4 2 14 545.88 13.44
 -9 3 14 685.07 28.52
 -8 3 14 635.27 13.29
 -7 3 14 148.53 8.68
 -6 3 14 24.31 5.4
 -5 3 14 43.15 5.09
 -4 3 14 693.96 31.68
 -3 3 14 1029.44 32.41
 -2 3 14 154.49 7.35
 -1 3 14 76.73 9.67
 0 3 14 129.09 12.57
 1 3 14 979.02 36.26
 2 3 14 1142.42 33.73
 3 3 14 594.18 26.59
 4 3 14 0.48 2.92
 -9 4 14 9.19 6.77
 -8 4 14 116.19 5.86
 -7 4 14 9.55 3.71
 -6 4 14 50.94 5.03
 -5 4 14 48.87 6.14
 -4 4 14 19.07 5.85
 -3 4 14 122.87 5.93
 -2 4 14 4.28 4.69
 -1 4 14 11.89 5.63
 0 4 14 15.95 10.15
 1 4 14 2.09 6.26
 2 4 14 116.77 10.15
 3 4 14 75.62 6.74
 4 4 14 2.66 4.29
 -8 5 14 350.51 17.4
 -7 5 14 88.6 11.12
 -6 5 14 28 3.97
 -5 5 14 614.03 15.14
 -4 5 14 1540.52 28.51
 -3 5 14 53.88 5.02
 -2 5 14 139.99 7.47
 -1 5 14 113.78 7.66
 0 5 14 84.73 13.78
 1 5 14 380.01 12.39
 2 5 14 54.86 6.04
 -7 6 14 562.48 14.59
 -6 6 14 647.41 26.22
 -5 6 14 636.88 17.92
 -4 6 14 62.52 4.79
 -3 6 14 75.79 7.2
 -2 6 14 648.02 12.34
 -1 6 14 581.86 15.98
 0 6 14 401.55 13.42
 1 6 14 19.8 7.33
 2 6 14 253.22 10.15
 -6 7 14 0.48 4.35
 -5 7 14 192.79 9.48
 -4 7 14 115.65 5.74
 -3 7 14 340.97 10.58
 -2 7 14 83.73 8.18
 -1 7 14 14.93 6.37
 0 7 14 8.8 7.01
 -4 8 14 2.42 4.83
 -3 8 14 207.89 11.12
 -2 8 14 787.09 31.43
 -8 1 15 147.79 8.13
 -7 1 15 343.05 10.08
 -6 1 15 202.34 7.34
 -5 1 15 51.95 4.59
 -4 1 15 9.42 4.02
 -3 1 15 75.31 5.23
 -2 1 15 511.23 10.89
 -1 1 15 886.88 18.41
 0 1 15 682.2 19.98
 1 1 15 29.21 4.07
 2 1 15 5.55 3.21
 3 1 15 245.8 6.78
 -8 2 15 685.07 23.21
 -7 2 15 188.35 7.82
 -6 2 15 5.99 4.16
 -5 2 15 49.81 5.67
 -4 2 15 812.68 19.05
 -3 2 15 509.36 15.12
 -2 2 15 2.17 4.36
 -1 2 15 79.53 11.12
 0 2 15 397.41 24.17
 1 2 15 665.64 19.98
 2 2 15 590.35 17.17
 3 2 15 204.79 5.78
 -8 3 15 10.15 6.77
 -7 3 15 59.3 3.41
 -6 3 15 199.27 7.65
 -5 3 15 203.59 14.14
 -4 3 15 108.87 6.34
 -3 3 15 0.48 4.36
 -2 3 15 85.4 5.78
 -1 3 15 60.06 6.61
 0 3 15 159.06 13.54
 1 3 15 90.6 10.15
 2 3 15 134.82 14.5
 3 3 15 249.28 9.21
 -7 4 15 66.34 4.19
 -6 4 15 43.95 6.14
 -5 4 15 1054.63 23.44
 -4 4 15 428.5 11.65
 -3 4 15 529.26 14.48
 -2 4 15 194.17 7.33
 -1 4 15 0 4.83
 0 4 15 102.98 11.6
 1 4 15 411.75 13.62
 2 4 15 441.89 13.97
 -6 5 15 320.54 12.57
 -5 5 15 16.43 5.01
 -4 5 15 2.43 4.07
 -3 5 15 83.27 6.07
 -2 5 15 182.96 7.53
 -1 5 15 13.44 4.74
 0 5 15 110.68 6.26
 1 5 15 55.06 5.34
 -5 6 15 641.56 27.56
 -4 6 15 500.87 19.34
 -3 6 15 81.73 6.04
 -2 6 15 97.66 6.81
 -1 6 15 4.35 7.25
 0 6 15 26.11 7.25
 -7 0 16 152.29 8.7
 -6 0 16 19.64 6.04
 -5 0 16 633.83 36.74
 -4 0 16 557.22 25.29
 -3 0 16 27.21 6.47
 -2 0 16 414.72 12.79
 -1 0 16 965.48 39.16
 0 0 16 141.02 7.25
 1 0 16 200.22 14.03
 -7 1 16 245.6 13.54
 -6 1 16 1.21 3.29
 -5 1 16 154.01 7.69
 -4 1 16 413.51 10.94
 -3 1 16 316.72 11.04
 -2 1 16 2.23 3.96
 -1 1 16 59.47 8.7
 0 1 16 526.99 12.44
 1 1 16 263.27 12.81
 -6 2 16 279.44 7.25
 -5 2 16 1041.96 32.14
 -4 2 16 10.15 4.76
 -3 2 16 111.4 6.32
 -2 2 16 303.63 8.59
 -1 2 16 323.92 16.44
 0 2 16 594.33 16.9
 1 2 16 13.24 4.4
 -6 3 16 35.08 3.21
 -5 3 16 406.05 13.5
 -4 3 16 572.61 15.89
 -3 3 16 265.61 7.65
 -2 3 16 72.61 4.87
 -1 3 16 23.69 7.74
 0 3 16 69.73 5.44
 1 3 16 647.85 24.17
 -5 4 16 33.35 4.22
 -4 4 16 0.17 3.45
 -3 4 16 120.74 6.02
 -2 4 16 11.25 5.56
 -1 4 16 6.77 7.25

_iucr_refine_fcf_details
;
data_shelx
_computing_structure_refinement   'olex2.refine 1.3 (Bourhis et al., 2015)'
_shelx_refln_list_code            4
loop_
  _space_group_symop_id
  _space_group_symop_operation_xyz
  1  x,y,z
  2  -x,y+1/2,-z+1/2
  3  -x,-y,-z
  4  x,-y-1/2,z-1/2

_space_group_crystal_system       monoclinic
_space_group_IT_number            14
_space_group_name_H-M_alt         'P 1 21/c 1'
_space_group_name_Hall            '-P 2ybc'
_symmetry_space_group_name_H-M    'P 1 21/c 1'
_symmetry_space_group_name_Hall   '-P 2ybc'
_symmetry_Int_Tables_number       14
_cell_length_a                    11.5727(14)
_cell_length_b                    12.4292(16)
_cell_length_c                    14.4253(17)
_cell_angle_alpha                 90
_cell_angle_beta                  102.098(7)
_cell_angle_gamma                 90
_cell_volume                      2028.8(4)
loop_
  _refln_index_h
  _refln_index_k
  _refln_index_l
  _refln_F_squared_calc
  _refln_F_squared_meas
  _refln_F_squared_sigma
  _refln_F_squared_weight
  _refln_observed_status
-13 0 2 34.396 62.602 13.698 57.202 o
-13 0 4 0.264 0.000 10.268 171.768 o
-13 1 1 251.074 242.272 15.549 14.688 o
-13 1 2 346.570 357.541 17.289 9.637 o
-13 1 3 16.063 10.764 10.764 116.409 o
-13 1 4 72.943 83.634 14.669 39.921 o
-13 2 1 358.842 312.542 22.985 8.771 o
-13 2 2 54.914 38.150 12.231 61.078 o
-13 2 3 326.210 350.692 25.433 8.514 o
-13 2 4 11.120 20.051 10.268 125.226 o
-13 2 5 336.141 308.131 21.032 9.646 o
-13 3 1 17.518 12.717 10.764 113.000 o
-13 3 2 658.800 576.656 32.282 3.783 o
-13 3 3 104.910 91.950 13.698 35.242 o
-13 3 4 395.034 388.842 22.985 7.591 o
-12 0 2 661.151 783.551 44.513 2.833 o
-12 0 4 2101.690 2467.530 118.364 0.402 o
-12 0 6 2546.350 2800.620 93.417 0.355 o
-12 0 8 3187.820 3152.770 110.048 0.252 o
-12 0 10 82.748 68.965 9.783 53.181 o
-12 1 1 1339.820 1519.550 55.854 1.074 o
-12 1 2 179.606 211.649 27.639 12.357 o
-12 1 3 571.556 648.403 30.320 4.155 o
-12 1 4 32.571 33.091 10.015 92.834 o
-12 1 5 685.519 740.252 23.663 3.625 o
-12 1 6 108.965 115.744 8.124 41.788 o
-12 1 7 1083.550 1083.670 27.841 1.869 o
-12 1 8 208.884 227.553 12.271 18.591 o
-12 1 9 355.751 368.770 14.001 9.846 o
-12 1 10 538.332 490.018 14.699 5.980 o
-12 2 1 877.689 913.661 36.319 2.333 o
-12 2 2 408.437 455.105 23.521 6.902 o
-12 2 3 3.083 8.852 9.611 171.180 o
-12 2 4 167.506 131.566 17.603 21.121 o
-12 2 5 0.648 6.485 7.861 263.801 o
-12 2 6 299.915 282.860 19.080 11.265 o
-12 2 7 1.224 0.000 8.801 228.238 o
-12 2 8 24.126 30.542 6.050 161.759 o
-12 2 9 710.030 675.455 26.900 3.546 o
-12 2 10 368.970 345.796 18.099 9.158 o
-12 3 1 3.531 2.934 11.735 123.810 o
-12 3 2 1008.170 1016.850 53.800 1.672 o
-12 3 3 93.490 90.969 17.117 30.736 o
-12 3 4 61.007 50.866 15.165 44.852 o
-12 3 5 657.259 639.926 23.390 4.042 o
-12 3 6 0.656 0.000 9.783 187.750 o
-12 3 7 193.617 202.980 17.603 17.347 o
-12 3 8 286.595 276.345 17.603 12.145 o
-12 3 9 23.231 18.584 7.830 147.386 o
-12 3 10 543.113 518.456 22.014 5.329 o
-12 4 1 682.497 667.625 36.683 3.280 o
-12 4 2 29.922 33.263 12.717 72.164 o
-12 4 3 941.400 888.217 47.932 1.981 o
-12 4 4 0.387 2.934 12.231 118.910 o
-12 4 5 74.692 70.917 11.735 49.510 o
-12 4 6 2.757 1.467 9.297 195.900 o
-12 4 7 49.698 33.263 8.801 86.948 o
-12 4 8 42.536 41.084 8.316 93.776 o
-12 4 9 9.655 12.231 7.335 218.348 o
-12 5 1 357.381 303.124 21.032 9.269 o
-12 5 2 374.279 398.402 18.341 8.528 o
-12 5 3 86.144 76.299 13.202 41.583 o
-12 5 6 313.320 269.982 16.136 11.828 o
-12 5 7 352.793 340.909 18.584 9.449 o
-12 5 8 237.249 203.465 14.669 16.575 o
-12 6 1 104.091 119.113 7.335 43.846 o
-12 6 2 259.359 219.480 9.540 16.893 o
-12 6 3 84.419 83.634 5.382 61.285 o
-11 0 2 1898.960 2133.970 107.600 0.493 o
-11 0 4 154.362 144.809 22.742 17.328 o
-11 0 6 43.301 46.041 9.742 80.263 o
-11 0 8 346.102 436.278 23.481 7.884 o
-11 0 10 1168.300 1149.880 49.399 1.454 o
-11 0 12 455.227 447.528 18.099 6.952 o
-11 1 1 1297.230 1583.370 60.002 1.052 o
-11 1 2 1413.550 1626.850 61.033 0.956 o
-11 1 3 1448.770 1504.990 83.583 0.828 o
-11 1 4 1435.310 1545.880 32.049 1.129 o
-11 1 5 1255.280 1375.030 48.459 1.259 o
-11 1 6 325.298 286.057 10.390 12.427 o
-11 1 7 1996.680 2092.390 47.578 0.632 o
-11 1 8 1625.840 1569.170 32.181 0.978 o
-11 1 9 170.975 170.556 8.994 25.989 o
-11 1 10 4.345 9.408 6.394 315.394 o
-11 1 11 665.218 665.187 19.879 4.062 o
-11 1 12 0.764 0.486 6.849 373.141 o
-11 2 1 183.199 164.830 22.014 16.072 o
-11 2 2 430.493 475.430 25.727 6.276 o
-11 2 3 67.818 70.665 10.541 56.041 o
-11 2 4 2415.170 2534.440 58.707 0.445 o
-11 2 5 277.213 270.558 12.363 14.047 o
-11 2 6 4597.660 4694.840 84.565 0.141 o
-11 2 7 82.412 93.154 7.365 55.335 o
-11 2 8 953.328 937.516 23.207 2.356 o
-11 2 9 17.819 13.961 5.787 226.208 o
-11 2 10 60.441 54.215 9.297 68.765 o
-11 2 11 7.955 3.419 7.830 229.501 o
-11 2 12 456.868 407.426 18.584 7.148 o
-11 3 1 22.190 19.667 9.257 123.915 o
-11 3 2 271.039 272.723 17.856 12.613 o
-11 3 3 233.311 268.687 14.092 15.425 o
-11 3 4 14.079 7.962 8.215 179.443 o
-11 3 5 1335.880 1343.540 34.528 1.300 o
-11 3 6 178.917 172.245 10.855 23.830 o
-11 3 7 80.721 80.174 9.874 51.629 o
-11 3 8 32.918 24.290 9.166 106.165 o
-11 3 9 484.664 464.140 17.340 6.548 o
-11 3 10 37.714 50.371 7.749 98.594 o
-11 3 11 5.061 7.830 7.830 233.312 o
-11 3 12 53.957 44.017 7.335 88.156 o
-11 4 1 208.367 266.077 24.948 12.025 o
-11 4 2 16.453 8.801 11.735 102.790 o
-11 4 3 88.668 93.740 9.955 46.699 o
-11 4 4 310.682 316.134 15.600 11.363 o
-11 4 5 27.014 33.870 9.540 103.312 o
-11 4 6 49.176 53.315 5.251 101.152 o
-11 4 7 3.398 4.128 8.103 240.144 o
-11 4 8 0.041 0.486 7.861 291.994 o
-11 4 9 84.091 73.649 11.007 48.348 o
-11 4 10 0.283 0.000 6.333 447.839 o
-11 4 11 369.477 351.178 20.051 8.768 o
-11 5 1 319.990 323.792 25.433 8.845 o
-11 5 2 643.498 643.173 35.702 3.531 o
-11 5 3 23.403 33.749 11.735 84.479 o
-11 5 4 151.119 155.077 9.621 28.843 o
-11 5 5 40.175 52.900 4.623 118.302 o
-11 5 6 51.832 50.431 5.200 99.972 o
-11 5 7 333.563 335.912 16.328 10.358 o
-11 5 8 407.615 383.794 17.471 8.199 o
-11 5 9 94.381 92.203 8.457 48.621 o
-11 5 10 489.404 424.624 18.584 6.622 o
-11 6 1 183.465 170.869 9.044 24.612 o
-11 6 2 208.195 201.027 17.603 16.655 o
-11 6 3 45.062 41.084 11.250 70.852 o
-11 6 4 807.654 724.369 39.131 2.686 o
-11 6 5 114.178 94.246 6.515 45.764 o
-11 6 6 1730.420 1539.320 30.188 0.927 o
-11 6 7 1.671 5.787 4.593 616.209 o
-11 6 8 1268.050 1151.990 32.171 1.502 o
-11 6 9 229.965 208.331 11.401 18.264 o
-11 7 1 1336.420 1217.670 34.912 1.363 o
-11 7 2 8.794 0.486 3.571 615.973 o
-11 7 3 959.498 862.289 25.919 2.394 o
-11 7 4 55.486 33.749 4.401 110.856 o
-11 7 5 1406.800 1205.940 55.024 1.148 o
-11 7 6 6.371 5.412 4.138 535.432 o
-11 7 7 1344.660 1229.220 28.326 1.391 o
-11 7 8 42.997 43.046 11.735 68.490 o
-11 8 1 278.676 223.031 9.297 15.857 o
-11 8 2 1546.230 1464.870 45.484 1.011 o
-11 8 3 3.196 3.419 3.915 745.835 o
-11 8 4 1209.260 1213.580 27.497 1.575 o
-10 0 2 330.323 425.069 23.258 8.254 o
-10 0 4 1271.670 1445.640 35.884 1.305 o
-10 0 6 2729.090 2865.510 65.556 0.356 o
-10 0 8 176.137 185.154 19.808 17.341 o
-10 0 10 2054.140 1956.420 61.135 0.605 o
-10 0 12 822.954 813.385 30.320 2.758 o
-10 1 1 1022.810 1126.860 24.735 1.975 o
-10 1 2 287.482 350.247 14.274 11.835 o
-10 1 3 990.187 1085.110 28.003 2.042 o
-10 1 4 86.771 89.147 6.697 55.960 o
-10 1 5 604.412 628.838 15.822 4.729 o
-10 1 6 410.454 455.449 13.405 8.005 o
-10 1 7 1167.430 1205.650 25.130 1.659 o
-10 1 8 161.035 204.204 11.068 23.864 o
-10 1 9 805.500 758.199 19.667 3.172 o
-10 1 10 36.982 39.566 9.095 93.653 o
-10 1 11 688.048 601.604 21.963 4.035 o
-10 1 12 83.357 73.517 7.780 57.983 o
-10 1 13 319.998 323.296 16.632 10.792 o
-10 2 1 158.226 203.779 13.647 22.269 o
-10 2 2 1034.170 1076.170 47.811 1.690 o
-10 2 3 502.360 569.565 17.047 5.799 o
-10 2 4 731.030 815.884 16.965 3.424 o
-10 2 5 1288.260 1320.910 23.936 1.428 o
-10 2 6 1109.880 1158.160 30.148 1.739 o
-10 2 7 82.560 84.888 7.739 56.008 o
-10 2 8 994.872 983.617 26.151 2.163 o
-10 2 9 176.416 170.009 9.975 24.780 o
-10 2 10 93.837 90.159 7.264 51.751 o
-10 2 11 142.938 145.264 13.202 26.940 o
-10 2 12 191.582 179.995 16.136 19.014 o
-10 2 13 544.096 535.077 23.481 5.152 o
-10 3 1 17.027 12.524 9.631 133.036 o
-10 3 2 243.055 230.173 10.693 17.128 o
-10 3 3 387.225 415.934 18.352 8.155 o
-10 3 4 480.895 476.199 12.352 6.886 o
-10 3 5 2225.800 2294.060 53.861 0.523 o
-10 3 6 237.816 254.959 15.984 14.814 o
-10 3 7 204.737 212.064 7.668 21.455 o
-10 3 8 676.276 682.759 23.187 3.832 o
-10 3 9 57.924 50.846 8.812 73.825 o
-10 3 10 855.284 800.790 43.775 2.336 o
-10 3 11 49.848 52.546 10.764 67.689 o
-10 3 12 803.091 756.155 32.282 2.858 o
-10 3 13 18.764 17.603 6.849 183.295 o
-10 4 1 41.073 49.410 9.398 83.102 o
-10 4 2 10.700 7.051 5.868 298.174 o
-10 4 3 1.064 18.190 7.476 243.279 o
-10 4 4 634.012 616.283 18.706 4.451 o
-10 4 5 58.162 53.102 9.156 71.166 o
-10 4 6 353.773 345.674 15.711 9.882 o
-10 4 7 688.788 675.931 15.610 4.031 o
-10 4 8 16.303 16.096 5.544 236.888 o
-10 4 9 920.652 934.440 41.822 2.103 o
-10 4 10 3.146 9.489 10.026 158.009 o
-10 4 11 1591.690 1484.240 39.161 1.003 o
-10 4 12 1.699 4.886 7.830 263.835 o
-10 4 13 583.055 560.510 22.499 4.817 o
-10 5 1 28.419 40.598 12.231 74.429 o
-10 5 2 251.154 243.527 10.197 16.489 o
-10 5 3 80.881 67.407 8.761 57.409 o
-10 5 4 481.814 471.464 12.919 6.868 o
-10 5 5 314.461 318.643 18.503 10.577 o
-10 5 6 158.742 143.140 8.265 29.763 o
-10 5 7 713.601 710.995 19.100 3.703 o
-10 5 8 392.527 406.971 13.121 8.789 o
-10 5 9 280.098 310.458 16.500 12.126 o
-10 5 10 1297.580 1187.880 32.373 1.443 o
-10 5 11 19.735 27.922 6.879 162.757 o
-10 5 12 864.016 798.706 28.852 2.691 o
-10 6 1 0.235 1.467 10.764 154.654 o
-10 6 2 480.973 483.918 24.553 5.846 o
-10 6 3 362.965 319.442 9.257 10.937 o
-10 6 4 445.034 418.807 11.523 7.899 o
-10 6 5 20.667 16.935 4.542 239.175 o
-10 6 6 479.421 481.985 14.072 6.752 o
-10 6 7 579.460 559.256 12.838 5.333 o
-10 6 8 578.155 551.395 14.942 5.289 o
-10 6 9 412.954 410.076 17.471 7.897 o
-10 6 10 135.924 130.261 9.985 32.465 o
-10 6 11 471.089 394.730 15.246 7.364 o
-10 7 1 704.362 603.991 17.552 4.092 o
-10 7 2 3.979 18.220 8.559 186.264 o
-10 7 3 1334.670 1183.090 27.386 1.435 o
-10 7 4 79.448 79.678 18.099 31.432 o
-10 7 5 1661.850 1565.060 43.835 0.913 o
-10 7 6 11.880 18.685 12.231 95.962 o
-10 7 7 854.138 834.711 28.610 2.672 o
-10 7 8 204.103 187.643 15.064 18.663 o
-10 7 9 184.256 170.667 9.226 24.433 o
-10 7 10 114.647 123.746 13.202 31.976 o
-10 8 1 348.209 345.310 9.945 10.901 o
-10 8 2 196.543 198.832 8.296 22.448 o
-10 8 3 2.784 0.486 4.117 807.430 o
-10 8 4 1130.420 1009.950 24.209 1.888 o
-10 8 5 166.257 143.362 9.995 27.361 o
-10 8 6 886.835 875.835 38.392 2.310 o
-10 8 7 84.861 66.355 5.362 65.664 o
-10 8 8 888.542 869.623 23.147 2.627 o
-10 9 1 592.224 549.898 12.454 5.276 o
-10 9 2 0.206 0.000 2.924 2038.200 o
-10 9 3 79.679 92.901 8.073 54.665 o
-10 9 4 28.743 21.235 3.268 210.379 o
-10 9 5 301.708 327.211 14.184 11.773 o
-10 9 6 12.722 14.669 4.886 295.225 o
-10 9 7 319.206 290.529 10.764 12.489 o
-9 0 2 3406.400 3764.140 140.621 0.196 o
-9 0 4 452.428 449.956 19.100 6.874 o
-9 0 6 721.974 834.670 18.169 3.396 o
-9 0 8 13.285 22.641 7.689 172.162 o
-9 0 10 318.651 351.097 18.443 10.107 o
-9 0 12 289.976 246.471 12.534 13.972 o
-9 0 14 130.667 130.595 10.268 32.947 o
-9 1 1 732.529 829.268 17.087 3.385 o
-9 1 2 109.632 149.675 9.024 36.591 o
-9 1 3 496.182 552.275 12.130 6.243 o
-9 1 4 1135.440 1321.900 22.368 1.640 o
-9 1 5 532.454 562.685 14.588 5.677 o
-9 1 6 1013.070 1141.150 22.783 2.000 o
-9 1 7 3.785 5.433 4.856 510.811 o
-9 1 8 407.043 425.696 12.909 8.368 o
-9 1 9 139.922 139.680 6.242 34.738 o
-9 1 10 10.850 11.037 5.109 320.472 o
-9 1 11 234.322 237.588 10.683 17.416 o
-9 1 12 44.698 44.129 5.736 109.857 o
-9 1 13 95.576 111.768 8.468 45.283 o
-9 1 14 207.711 198.083 15.650 17.817 o
-9 2 1 68.944 93.710 7.415 61.050 o
-9 2 2 0.372 3.106 4.805 683.067 o
-9 2 3 368.386 432.525 13.172 9.006 o
-9 2 4 1.093 4.805 5.089 562.524 o
-9 2 5 3985.830 4035.180 74.397 0.186 o
-9 2 6 3.177 7.324 3.996 635.344 o
-9 2 7 787.841 765.392 14.527 3.333 o
-9 2 8 411.677 414.781 13.981 8.273 o
-9 2 9 180.944 183.090 14.963 20.390 o
-9 2 10 79.230 79.405 8.397 56.688 o
-9 2 11 84.320 89.785 6.970 56.209 o
-9 2 12 0.239 11.108 6.738 324.249 o
-9 2 13 532.502 521.389 22.499 5.374 o
-9 2 14 324.869 269.011 15.650 11.619 o
-9 3 1 1.182 2.995 4.370 756.900 o
-9 3 2 1531.450 1751.430 43.309 0.938 o
-9 3 3 0.781 11.229 5.210 466.694 o
-9 3 4 3625.180 3630.680 58.858 0.226 o
-9 3 5 25.987 23.076 3.834 209.576 o
-9 3 6 409.262 393.435 9.692 8.931 o
-9 3 7 388.077 359.736 10.956 9.613 o
-9 3 8 1183.140 1228.010 30.006 1.582 o
-9 3 9 87.845 85.030 7.840 53.614 o
-9 3 10 1570.320 1516.230 31.867 1.037 o
-9 3 11 0.014 0.799 6.019 491.829 o
-9 3 12 1191.670 1149.150 42.065 1.508 o
-9 3 13 210.047 199.064 16.136 17.399 o
-9 3 14 655.702 693.058 28.852 3.680 o
-9 4 1 2340.900 2418.530 41.468 0.495 o
-9 4 2 215.686 221.422 9.884 19.394 o
-9 4 3 2144.140 2084.760 41.336 0.596 o
-9 4 4 548.207 550.282 16.308 5.495 o
-9 4 5 305.246 346.575 13.627 11.497 o
-9 4 7 1021.140 1023.900 28.084 2.040 o
-9 4 8 38.834 45.069 16.541 46.081 o
-9 4 9 2129.160 2162.670 44.432 0.584 o
-9 4 10 46.463 45.110 6.758 99.302 o
-9 4 11 2367.600 2268.600 79.112 0.450 o
-9 4 12 16.754 17.117 11.007 107.597 o
-9 4 13 313.678 319.877 18.099 10.673 o
-9 4 14 19.701 9.297 6.849 195.687 o
-9 5 1 476.238 471.282 15.620 6.745 o
-9 5 2 629.481 642.728 20.496 4.321 o
-9 5 3 171.695 201.563 8.731 24.435 o
-9 5 5 351.860 348.608 11.432 10.559 o
-9 5 6 889.648 897.737 23.814 2.571 o
-9 5 7 162.540 163.666 9.095 27.293 o
-9 5 8 678.861 671.125 29.642 3.590 o
-9 5 9 2.309 3.885 5.534 472.918 o
-9 5 10 1392.210 1336.100 49.369 1.150 o
-9 5 11 108.228 105.324 9.742 40.524 o
-9 5 12 655.207 669.679 48.418 2.852 o
-9 5 13 2.916 2.448 7.335 296.136 o
-9 6 1 1120.000 980.238 26.526 1.911 o
-9 6 2 363.353 286.694 8.801 11.452 o
-9 6 3 466.785 485.000 10.107 7.156 o
-9 6 4 475.658 452.951 12.848 7.081 o
-9 6 5 2.002 21.882 4.522 407.915 o
-9 6 6 664.563 596.131 15.883 4.421 o
-9 6 7 158.986 163.009 11.270 26.009 o
-9 6 8 33.492 37.533 6.373 127.421 o
-9 6 9 727.082 704.490 17.431 3.698 o
-9 6 10 4.621 6.404 7.749 244.024 o
-9 6 11 636.526 623.941 21.660 4.286 o
-9 6 12 16.180 14.932 6.333 214.540 o
-9 7 1 296.792 260.219 11.634 13.664 o
-9 7 2 1009.130 970.931 24.907 2.162 o
-9 7 3 26.202 42.733 6.748 131.816 o
-9 7 4 50.592 39.667 5.473 106.689 o
-9 7 5 103.522 118.779 6.242 45.689 o
-9 7 6 1.610 8.144 4.684 560.678 o
-9 7 7 546.052 511.303 18.604 5.561 o
-9 7 8 45.647 53.436 6.222 99.163 o
-9 7 9 0.187 5.564 4.623 677.677 o
-9 7 10 128.994 132.001 8.680 35.022 o
-9 7 11 7.406 7.557 5.777 335.712 o
-9 8 1 1.682 7.830 4.370 617.758 o
-9 8 2 30.968 35.995 11.007 84.031 o
-9 8 3 25.919 24.128 6.849 151.691 o
-9 8 4 113.323 122.057 10.026 37.168 o
-9 8 5 8.521 14.983 12.231 101.310 o
-9 8 6 44.446 34.346 5.807 117.010 o
-9 8 7 31.284 36.895 7.345 120.580 o
-9 8 8 35.329 40.689 15.165 53.632 o
-9 8 9 181.154 168.017 28.852 12.306 o
-9 8 10 12.815 18.099 12.231 95.338 o
-9 9 1 385.546 360.627 11.239 9.628 o
-9 9 2 393.732 362.953 11.755 9.365 o
-9 9 3 142.713 131.566 7.335 34.003 o
-9 9 4 261.946 256.466 9.763 15.736 o
-9 9 5 11.377 10.916 5.362 301.660 o
-9 9 6 173.699 168.785 12.231 23.498 o
-9 9 7 5.321 6.191 4.886 460.656 o
-9 9 8 26.209 30.228 5.979 157.506 o
-9 9 9 113.299 97.332 6.849 45.065 o
-9 10 1 163.971 153.054 9.783 27.227 o
-9 10 2 121.119 107.216 5.503 43.291 o
-9 10 3 762.214 707.272 26.900 3.256 o
-9 10 4 5.299 6.586 4.886 456.853 o
-9 10 5 183.768 165.315 6.889 26.090 o
-9 10 6 78.624 79.213 5.281 65.761 o
-9 10 7 18.535 26.414 4.886 215.413 o
-8 0 2 107.076 132.305 7.486 41.154 o
-8 0 4 785.851 908.532 36.733 2.561 o
-8 0 6 1149.090 1267.460 39.465 1.514 o
-8 0 8 596.224 615.201 11.290 5.006 o
-8 0 10 68.172 63.664 9.894 59.810 o
-8 0 12 272.384 288.323 8.478 14.800 o
-8 0 14 289.698 239.591 7.415 15.337 o
-8 1 1 501.576 540.712 8.973 6.393 o
-8 1 2 919.913 1016.250 14.993 2.439 o
-8 1 3 841.545 968.341 13.981 2.755 o
-8 1 4 1713.140 1812.940 30.593 0.856 o
-8 1 5 668.443 705.936 11.766 4.160 o
-8 1 6 881.704 881.965 16.955 2.727 o
-8 1 7 626.986 645.136 13.900 4.576 o
-8 1 8 641.327 655.890 8.184 4.581 o
-8 1 9 104.991 114.338 4.836 47.790 o
-8 1 10 54.725 61.347 3.025 99.689 o
-8 1 11 77.638 82.096 3.784 68.870 o
-8 1 12 194.184 202.443 6.778 23.151 o
-8 1 13 189.972 184.800 5.514 24.945 o
-8 1 14 119.976 109.320 4.087 44.764 o
-8 1 15 165.122 149.513 8.225 28.500 o
-8 2 1 2466.930 2535.540 40.062 0.455 o
-8 2 2 0.919 3.662 3.854 913.145 o
-8 2 3 4020.160 4198.580 71.201 0.180 o
-8 2 4 217.804 217.072 11.260 18.814 o
-8 2 5 2103.850 2009.010 31.159 0.638 o
-8 2 6 1277.080 1301.850 17.734 1.484 o
-8 2 7 1819.620 1811.890 27.365 0.807 o
-8 2 8 167.727 178.983 5.190 28.034 o
-8 2 9 572.237 590.870 9.510 5.373 o
-8 2 10 64.009 65.981 3.288 86.531 o
-8 2 11 110.611 101.540 3.328 49.656 o
-8 2 12 7.731 12.332 3.510 475.203 o
-8 2 13 339.392 333.211 7.871 11.586 o
-8 2 14 42.729 47.093 3.642 125.532 o
-8 2 15 766.991 693.058 23.481 3.369 o
-8 3 1 407.228 444.736 15.327 7.953 o
-8 3 2 1722.980 1666.080 22.084 0.912 o
-8 3 3 43.634 41.953 5.261 116.781 o
-8 3 4 6715.520 6597.500 111.475 0.071 o
-8 3 5 534.457 529.837 11.755 5.963 o
-8 3 6 2260.020 2133.690 34.629 0.563 o
-8 3 7 63.025 67.973 3.996 84.448 o
-8 3 8 510.912 481.227 8.073 6.683 o
-8 3 9 7.806 11.503 2.600 567.161 o
-8 3 10 182.349 186.813 5.180 25.797 o
-8 3 11 18.394 17.492 3.167 295.621 o
-8 3 12 10.475 15.023 3.126 417.843 o
-8 3 13 156.756 171.638 5.827 29.701 o
-8 3 14 659.614 642.677 13.445 4.375 o
-8 3 15 13.336 10.268 6.849 222.950 o
-8 4 1 2443.550 2529.460 43.936 0.457 o
-8 4 2 21.120 43.471 4.947 169.488 o
-8 4 3 3502.170 3452.400 74.802 0.236 o
-8 4 4 178.604 182.837 9.186 24.414 o
-8 4 5 1478.840 1411.130 18.341 1.202 o
-8 4 6 648.269 652.642 10.238 4.501 o
-8 4 7 603.140 580.167 11.250 5.095 o
-8 4 8 301.057 329.265 8.457 12.837 o
-8 4 9 560.637 605.893 12.828 5.294 o
-8 4 10 203.808 220.147 7.031 21.436 o
-8 4 11 1093.730 1174.310 22.256 1.825 o
-8 4 12 46.185 43.360 4.310 118.414 o
-8 4 13 413.120 411.007 14.416 8.235 o
-8 4 14 127.178 117.545 5.928 39.996 o
-8 5 1 0.551 39.222 5.180 280.844 o
-8 5 2 4198.860 3868.680 85.961 0.175 o
-8 5 3 300.888 259.177 15.832 12.458 o
-8 5 4 3.045 9.085 7.142 279.564 o
-8 5 5 35.501 32.404 3.268 162.891 o
-8 5 6 253.744 239.683 7.871 17.104 o
-8 5 7 108.953 116.847 4.502 46.525 o
-8 5 8 1164.820 1143.960 17.684 1.762 o
-8 5 9 41.109 48.448 3.834 126.029 o
-8 5 10 1938.970 1912.420 32.130 0.719 o
-8 5 11 19.702 13.000 3.551 292.077 o
-8 5 12 1033.970 1025.450 20.172 2.102 o
-8 5 13 172.348 164.951 5.888 28.009 o
-8 5 14 366.455 354.597 17.603 9.202 o
-8 6 1 2216.840 2094.010 47.447 0.563 o
-8 6 2 1206.630 1145.080 31.453 1.594 o
-8 6 3 66.357 55.874 5.301 82.172 o
-8 6 4 84.286 73.163 3.510 68.047 o
-8 6 5 371.324 400.982 6.869 9.905 o
-8 6 6 178.310 148.016 5.787 28.388 o
-8 6 7 297.287 266.481 7.324 14.399 o
-8 6 8 38.470 43.390 4.047 134.693 o
-8 6 9 878.791 833.365 18.048 2.799 o
-8 6 10 71.536 65.970 5.129 74.872 o
-8 6 11 64.871 64.675 6.738 74.163 o
-8 6 12 20.757 19.940 4.279 236.628 o
-8 6 13 94.023 92.800 4.421 56.491 o
-8 7 1 1905.350 1806.320 50.978 0.711 o
-8 7 2 289.555 279.431 9.702 14.003 o
-8 7 4 219.448 231.104 7.689 19.601 o
-8 7 6 93.867 95.825 6.070 53.086 o
-8 7 7 161.168 192.246 8.012 26.503 o
-8 7 8 56.630 70.927 9.732 64.277 o
-8 7 9 682.021 658.328 14.234 4.162 o
-8 7 10 21.567 33.405 4.866 187.013 o
-8 7 11 84.623 73.153 4.735 65.385 o
-8 7 12 107.062 108.238 5.068 47.816 o
-8 8 1 34.832 24.624 4.229 166.145 o
-8 8 2 61.438 50.664 3.804 95.317 o
-8 8 3 0.117 0.971 3.328 1493.190 o
-8 8 4 124.674 147.682 7.264 35.920 o
-8 8 5 3.238 3.804 3.753 771.333 o
-8 8 6 91.176 102.623 5.079 54.566 o
-8 8 7 95.234 89.613 5.665 54.526 o
-8 8 8 257.713 238.266 7.587 16.990 o
-8 8 9 5.989 13.475 4.057 452.570 o
-8 8 10 32.922 40.568 5.564 134.678 o
-8 8 11 48.746 45.333 4.573 111.200 o
-8 9 1 54.681 59.283 8.073 77.047 o
-8 9 2 543.904 524.455 8.549 6.018 o
-8 9 3 0.724 1.791 3.480 1205.650 o
-8 9 4 59.783 55.753 4.380 92.083 o
-8 9 5 11.797 10.218 3.470 415.950 o
-8 9 6 2.314 7.567 3.743 719.236 o
-8 9 7 20.943 19.292 4.188 239.879 o
-8 9 8 4.414 4.087 3.672 715.107 o
-8 9 9 16.043 8.579 3.450 362.551 o
-8 9 10 523.184 495.461 26.414 5.262 o
-8 10 1 683.795 718.046 21.275 3.769 o
-8 10 2 87.505 83.867 5.190 60.130 o
-8 10 3 671.378 669.011 23.966 3.863 o
-8 10 4 2.573 1.781 3.369 1025.740 o
-8 10 5 315.696 279.997 7.051 13.415 o
-8 10 6 104.223 81.176 3.935 55.317 o
-8 10 7 299.224 277.316 7.709 14.025 o
-8 10 8 158.945 151.112 8.053 29.348 o
-8 11 1 12.697 7.405 3.409 429.554 o
-8 11 2 1027.430 967.451 29.348 2.067 o
-8 11 3 34.284 27.173 3.966 167.161 o
-8 11 4 1344.540 1254.350 54.781 1.180 o
-8 11 5 135.279 125.213 9.297 33.788 o
-8 11 6 453.285 451.929 17.117 7.041 o
-7 0 2 2688.180 2977.220 62.986 0.356 o
-7 0 4 5363.610 5330.740 71.019 0.110 o
-7 0 6 4858.620 4768.830 92.273 0.130 o
-7 0 8 4370.670 4543.230 76.451 0.154 o
-7 0 10 2459.670 2564.520 50.330 0.443 o
-7 0 12 1608.780 1666.130 37.523 0.939 o
-7 0 14 704.247 686.239 28.933 3.471 o
-7 0 16 160.369 154.066 8.801 28.385 o
-7 1 1 166.267 174.228 4.654 28.777 o
-7 1 2 1987.490 2267.140 32.525 0.631 o
-7 1 3 1750.790 1778.730 26.586 0.854 o
-7 1 4 1441.010 1408.990 22.236 1.226 o
-7 1 5 4323.800 4217.760 54.842 0.168 o
-7 1 6 1290.760 1335.950 10.501 1.469 o
-7 1 7 3136.580 3069.370 31.351 0.309 o
-7 1 8 515.137 558.801 11.988 6.004 o
-7 1 9 1901.330 1863.770 25.059 0.759 o
-7 1 10 313.150 347.080 7.962 12.187 o
-7 1 11 1895.570 1986.640 28.023 0.729 o
-7 1 12 34.161 30.309 4.016 162.132 o
-7 1 13 899.985 868.915 18.959 2.661 o
-7 1 14 1.848 3.966 3.136 1076.200 o
-7 1 15 338.052 347.050 10.197 11.125 o
-7 1 16 221.489 248.464 13.698 16.647 o
-7 2 1 256.993 199.226 5.301 18.744 o
-7 2 2 1291.480 1188.870 18.685 1.535 o
-7 2 3 4973.560 4928.250 70.604 0.127 o
-7 2 4 903.748 830.098 16.419 2.747 o
-7 2 5 3787.230 3595.000 42.672 0.220 o
-7 2 6 842.420 776.328 11.128 3.133 o
-7 2 7 1838.480 1826.740 20.142 0.806 o
-7 2 8 28.980 16.025 2.762 231.259 o
-7 2 9 173.525 176.949 6.171 26.972 o
-7 2 10 158.438 166.985 6.647 29.302 o
-7 2 11 193.459 187.946 6.829 23.895 o
-7 2 12 881.742 935.027 19.940 2.602 o
-7 2 13 14.744 10.612 4.411 318.112 o
-7 2 14 409.991 391.452 10.380 8.876 o
-7 2 15 175.312 190.546 7.911 25.090 o
-7 3 1 510.809 448.671 10.046 6.806 o
-7 3 2 852.166 678.794 17.461 3.190 o
-7 3 3 809.643 740.798 14.699 3.289 o
-7 3 4 947.092 815.145 13.283 2.670 o
-7 3 5 68.168 55.773 3.075 87.996 o
-7 3 6 1222.940 1118.080 13.880 1.709 o
-7 3 7 34.161 35.833 2.681 166.949 o
-7 3 8 466.356 507.853 8.518 7.083 o
-7 3 9 1.691 10.946 3.207 772.240 o
-7 3 10 558.777 590.435 12.514 5.392 o
-7 3 11 2.970 3.865 3.814 770.785 o
-7 3 12 65.237 63.269 4.917 81.466 o
-7 3 13 290.357 303.154 8.174 13.781 o
-7 3 14 153.978 150.262 8.781 29.505 o
-7 3 15 74.502 59.992 3.450 79.609 o
-7 4 1 1881.080 1620.610 27.972 0.823 o
-7 4 2 819.861 773.667 11.412 3.226 o
-7 4 3 960.491 843.816 12.656 2.592 o
-7 4 4 418.210 412.363 9.833 8.562 o
-7 4 5 621.557 576.768 9.995 4.994 o
-7 4 6 0.145 0.111 3.227 1687.220 o
-7 4 7 825.378 830.715 11.887 3.083 o
-7 4 8 26.182 30.380 2.711 208.606 o
-7 4 9 585.787 637.063 9.914 5.042 o
-7 4 10 38.594 43.673 4.107 133.649 o
-7 4 11 316.031 326.321 8.963 12.296 o
-7 4 12 25.889 24.897 4.148 200.048 o
-7 4 13 440.891 444.321 11.624 7.752 o
-7 4 14 8.503 9.661 3.753 466.729 o
-7 4 15 73.228 67.114 4.239 75.839 o
-7 5 1 1326.240 1214.380 16.318 1.483 o
-7 5 2 3871.500 3448.090 45.403 0.219 o
-7 5 3 17.342 11.907 2.934 345.727 o
-7 5 4 1863.990 1729.700 34.993 0.789 o
-7 5 5 5.559 2.661 3.187 793.915 o
-7 5 6 399.794 386.909 8.822 9.267 o
-7 5 7 191.493 208.969 6.232 23.308 o
-7 5 8 528.937 541.956 9.459 6.054 o
-7 5 9 418.613 427.841 10.673 8.344 o
-7 5 10 355.187 368.892 8.114 10.606 o
-7 5 11 2.066 7.699 4.037 667.959 o
-7 5 12 128.184 128.805 6.717 37.689 o
-7 5 13 345.173 347.869 9.479 11.009 o
-7 5 14 99.889 89.633 11.250 41.378 o
-7 6 1 4128.450 3816.240 55.227 0.188 o
-7 6 2 588.087 568.664 15.316 5.114 o
-7 6 3 563.679 513.094 10.703 5.790 o
-7 6 4 830.044 854.711 24.148 2.813 o
-7 6 5 192.649 226.662 6.687 22.230 o
-7 6 6 412.481 385.018 7.132 9.144 o
-7 6 7 0.708 5.099 3.278 1086.150 o
-7 6 8 752.618 740.272 15.964 3.521 o
-7 6 9 235.447 219.945 8.589 18.603 o
-7 6 10 167.208 183.323 7.112 26.850 o
-7 6 11 239.240 233.339 8.053 18.103 o
-7 6 12 481.286 485.374 11.270 6.887 o
-7 6 13 3.220 7.486 4.219 592.689 o
-7 6 14 568.358 569.039 14.760 5.306 o
-7 7 1 1970.560 1787.920 44.685 0.705 o
-7 7 3 1291.630 1268.380 24.118 1.455 o
-7 7 4 428.176 421.862 12.282 8.092 o
-7 7 5 427.383 477.291 15.559 7.371 o
-7 7 6 460.451 479.203 13.040 7.096 o
-7 7 7 462.369 471.707 12.929 7.129 o
-7 7 8 61.346 52.798 4.300 92.322 o
-7 7 9 196.127 196.475 6.525 23.349 o
-7 7 10 137.725 140.348 7.385 34.062 o
-7 7 11 223.884 224.275 8.336 19.314 o
-7 7 12 32.161 38.079 4.269 153.921 o
-7 7 13 343.516 345.219 11.847 10.761 o
-7 8 1 101.389 124.859 11.836 36.265 o
-7 8 2 190.197 204.113 9.004 22.434 o
-7 8 3 463.434 443.704 15.944 7.066 o
-7 8 5 773.779 737.864 63.340 2.007 o
-7 8 6 1141.830 1278.140 31.331 1.593 o
-7 8 7 500.878 495.744 12.868 6.478 o
-7 8 8 2427.390 2474.320 73.558 0.428 o
-7 8 9 382.702 342.396 8.852 10.167 o
-7 8 10 1083.780 1046.240 22.014 1.962 o
-7 8 11 205.346 201.634 8.933 21.302 o
-7 8 12 63.374 84.413 6.465 69.727 o
-7 9 1 55.784 67.053 8.801 70.097 o
-7 9 2 212.673 238.620 11.270 18.452 o
-7 9 3 118.864 126.447 8.387 37.922 o
-7 9 4 112.254 122.745 6.606 42.240 o
-7 9 5 1117.650 1172.520 31.028 1.707 o
-7 9 6 23.299 32.717 4.148 194.367 o
-7 9 7 3370.440 3333.020 77.756 0.250 o
-7 9 8 101.497 91.242 6.131 50.998 o
-7 9 9 1986.180 1960.890 39.556 0.676 o
-7 9 10 84.676 67.275 5.392 65.433 o
-7 9 11 563.403 562.959 27.881 4.614 o
-7 10 1 1218.300 1203.980 23.339 1.599 o
-7 10 2 130.035 132.254 6.768 36.895 o
-7 10 3 2515.220 2444.900 51.008 0.443 o
-7 10 4 394.616 385.706 12.221 9.057 o
-7 10 5 631.768 620.360 41.822 3.317 o
-7 10 6 903.776 887.358 30.815 2.416 o
-7 10 7 154.281 153.216 9.682 28.500 o
-7 10 8 263.069 263.537 17.360 13.193 o
-7 10 9 49.796 49.713 5.594 100.505 o
-7 11 1 35.391 43.431 4.401 138.212 o
-7 11 2 1074.750 1113.260 22.499 1.911 o
-7 11 3 17.540 15.256 3.713 296.086 o
-7 11 4 1092.200 1068.090 31.614 1.826 o
-7 11 5 0.405 2.519 4.694 724.895 o
-7 11 6 93.448 77.382 5.048 59.132 o
-7 11 7 0.250 5.038 5.382 534.042 o
-7 11 8 89.558 83.634 8.801 50.848 o
-7 12 1 454.596 458.849 15.316 7.138 o
-7 12 2 7.170 2.853 3.035 722.879 o
-7 12 3 377.622 349.063 8.457 10.250 o
-7 12 4 1.206 0.152 2.944 1650.200 o
-7 12 5 340.280 337.915 9.924 11.229 o
-6 0 2 1760.940 1837.570 67.012 0.709 o
-6 0 4 8901.470 9148.220 510.625 0.026 o
-6 0 6 5336.310 5458.980 77.584 0.108 o
-6 0 8 3758.430 3537.740 79.172 0.213 o
-6 0 10 5840.520 5933.950 144.930 0.086 o
-6 0 12 2575.760 2633.860 51.939 0.412 o
-6 0 14 991.145 889.988 19.525 2.368 o
-6 0 16 6.204 19.869 6.110 269.263 o
-6 1 1 3619.110 3990.490 99.598 0.199 o
-6 1 2 367.650 596.920 25.524 6.321 o
-6 1 3 4510.780 4363.710 89.400 0.150 o
-6 1 4 330.026 342.063 20.739 9.485 o
-6 1 5 4649.880 4557.080 114.297 0.135 o
-6 1 6 4.573 0.546 2.984 1018.610 o
-6 1 7 3444.280 3282.070 45.393 0.260 o
-6 1 8 180.716 192.630 3.450 26.205 o
-6 1 9 2342.650 2210.080 22.236 0.540 o
-6 1 10 620.082 637.882 11.341 4.729 o
-6 1 11 3592.530 3745.850 59.556 0.224 o
-6 1 12 392.807 387.051 8.346 9.457 o
-6 1 13 1468.690 1499.330 24.057 1.153 o
-6 1 14 162.472 157.172 6.545 29.487 o
-6 1 15 213.449 204.699 7.426 21.138 o
-6 1 16 2.219 1.224 3.328 1116.520 o
-6 2 1 40.765 32.768 21.032 32.799 o
-6 2 2 1773.640 1674.210 91.950 0.635 o
-6 2 3 87.516 90.969 7.830 52.643 o
-6 2 4 393.810 314.161 9.692 10.153 o
-6 2 5 512.963 545.690 12.514 6.072 o
-6 2 6 1136.850 1081.630 18.443 1.859 o
-6 2 7 238.363 300.756 8.538 16.120 o
-6 2 8 1910.490 1869.970 26.445 0.751 o
-6 2 9 97.133 111.778 4.947 50.750 o
-6 2 10 1212.740 1211.270 19.282 1.626 o
-6 2 11 362.138 351.694 10.582 10.370 o
-6 2 12 1488.170 1512.820 20.881 1.141 o
-6 2 13 574.846 603.516 15.215 5.083 o
-6 2 14 448.546 456.340 24.705 6.298 o
-6 2 15 10.628 6.060 4.209 420.959 o
-6 2 16 278.894 282.698 7.335 14.852 o
-6 3 1 1.797 4.016 4.644 636.496 o
-6 3 2 237.865 230.041 6.424 18.737 o
-6 3 3 303.240 330.145 18.584 10.693 o
-6 3 4 1119.400 1152.150 41.215 1.608 o
-6 3 5 26.108 21.144 2.914 230.572 o
-6 3 6 2947.960 2917.300 47.710 0.335 o
-6 3 7 20.150 9.115 3.834 296.004 o
-6 3 8 375.315 445.161 6.121 9.359 o
-6 3 9 990.369 1018.410 14.163 2.263 o
-6 3 10 100.986 107.317 5.261 49.736 o
-6 3 11 242.433 274.271 6.444 17.092 o
-6 3 12 161.980 153.216 5.858 30.259 o
-6 3 13 177.290 186.560 7.780 25.163 o
-6 3 14 27.257 24.593 5.463 171.581 o
-6 3 15 201.643 201.594 7.739 22.127 o
-6 3 16 56.208 35.489 3.247 114.606 o
-6 4 1 272.731 238.752 15.286 13.979 o
-6 4 2 368.660 375.963 14.102 9.467 o
-6 4 3 720.141 639.137 21.103 3.791 o
-6 4 4 379.970 353.292 9.075 10.078 o
-6 4 5 588.057 475.612 6.515 5.866 o
-6 4 6 226.507 220.623 6.070 19.949 o
-6 4 7 530.680 517.687 11.584 6.077 o
-6 4 8 144.715 128.026 5.635 35.420 o
-6 4 9 217.259 222.666 9.833 19.265 o
-6 4 10 0.487 2.914 3.490 1154.430 o
-6 4 11 104.282 110.524 8.265 43.430 o
-6 4 12 23.377 18.352 4.917 210.662 o
-6 4 13 0.957 6.110 4.057 762.404 o
-6 4 14 66.972 51.534 5.089 84.352 o
-6 4 15 40.366 44.462 6.212 112.013 o
-6 5 1 761.034 593.177 11.260 3.957 o
-6 5 2 291.457 258.449 7.415 14.818 o
-6 5 3 79.149 57.452 3.096 77.736 o
-6 5 4 231.396 214.108 7.426 19.442 o
-6 5 5 483.459 433.668 9.591 7.315 o
-6 5 6 13.821 15.306 2.731 379.443 o
-6 5 7 558.666 562.473 11.745 5.554 o
-6 5 8 7.607 5.261 3.055 641.195 o
-6 5 9 281.848 281.282 6.475 14.894 o
-6 5 10 14.764 17.744 3.642 313.996 o
-6 5 11 299.026 327.909 11.664 12.367 o
-6 5 12 1.003 2.428 3.915 937.292 o
-6 5 13 492.379 548.563 13.324 6.242 o
-6 5 14 22.164 28.326 4.016 211.944 o
-6 5 15 292.477 324.278 12.717 12.427 o
-6 6 1 325.975 371.087 9.358 11.240 o
-6 6 2 492.951 459.577 13.182 6.783 o
-6 6 3 553.832 472.880 12.423 6.029 o
-6 6 4 672.833 617.841 14.467 4.340 o
-6 6 5 444.556 480.427 8.063 7.635 o
-6 6 6 1279.820 1262.060 18.422 1.503 o
-6 6 7 9.867 13.192 4.097 381.900 o
-6 6 8 1847.770 1800.020 34.831 0.780 o
-6 6 9 1.673 5.301 3.713 835.795 o
-6 6 10 401.608 433.810 9.671 8.686 o
-6 6 11 19.055 14.366 3.885 280.583 o
-6 6 12 781.409 836.997 18.018 3.146 o
-6 6 13 3.781 4.148 4.826 533.255 o
-6 6 14 613.081 654.959 26.526 4.106 o
-6 7 1 456.900 464.676 22.985 6.343 o
-6 7 2 391.969 387.233 8.265 9.480 o
-6 7 4 63.011 77.463 8.053 66.126 o
-6 7 5 783.881 750.682 18.048 3.312 o
-6 7 7 2780.890 2794.900 50.927 0.366 o
-6 7 8 118.739 134.257 8.599 36.869 o
-6 7 9 1370.550 1460.760 23.106 1.266 o
-6 7 10 62.609 55.075 5.392 85.403 o
-6 7 11 939.307 1000.760 18.261 2.374 o
-6 7 12 0.889 6.940 4.482 646.687 o
-6 7 13 800.170 822.277 20.425 3.053 o
-6 7 14 0.021 0.486 4.401 916.538 o
-6 8 1 198.412 233.076 8.468 20.805 o
-6 8 2 2015.130 1869.250 48.560 0.663 o
-6 8 3 8.133 7.628 3.895 485.977 o
-6 8 4 1766.750 1829.040 38.332 0.803 o
-6 8 5 86.537 77.544 5.665 61.099 o
-6 8 6 2002.750 2079.200 36.572 0.653 o
-6 8 7 46.556 73.113 4.633 95.881 o
-6 8 8 883.583 984.679 23.663 2.469 o
-6 8 9 601.952 656.729 13.870 4.716 o
-6 8 10 518.380 547.227 14.811 5.884 o
-6 8 11 15.532 19.393 6.515 201.646 o
-6 8 12 629.120 574.785 15.468 4.760 o
-6 8 13 1.079 5.261 4.451 682.503 o
-6 9 1 2069.960 2086.650 47.852 0.608 o
-6 9 2 874.600 853.983 22.985 2.696 o
-6 9 3 1395.880 1417.610 39.728 1.177 o
-6 9 4 59.515 52.343 6.110 86.091 o
-6 9 5 2067.050 2153.870 46.992 0.600 o
-6 9 6 617.426 603.648 15.256 4.748 o
-6 9 7 1493.960 1539.470 35.175 1.071 o
-6 9 8 3.008 4.249 4.067 699.080 o
-6 9 9 1100.540 1042.900 24.148 1.913 o
-6 9 10 300.851 290.225 10.380 13.217 o
-6 9 11 11.280 13.182 5.331 293.575 o
-6 9 12 22.696 14.295 4.401 238.770 o
-6 10 1 235.513 237.821 9.773 17.655 o
-6 10 2 72.918 70.533 4.320 74.612 o
-6 10 3 147.179 137.839 6.738 33.205 o
-6 10 4 26.156 38.676 5.868 148.310 o
-6 10 5 300.904 301.181 11.432 12.804 o
-6 10 6 975.054 971.072 19.485 2.307 o
-6 10 7 134.201 147.298 8.670 32.803 o
-6 10 8 949.318 985.741 20.972 2.335 o
-6 10 9 139.986 108.622 5.544 38.466 o
-6 10 10 768.203 750.156 23.723 3.238 o
-6 11 1 99.116 91.302 6.363 51.425 o
-6 11 2 153.807 138.820 6.556 32.164 o
-6 11 3 1.513 3.976 4.107 779.901 o
-6 11 4 55.784 68.530 8.316 71.943 o
-6 11 5 8.490 10.096 7.830 210.106 o
-6 11 6 48.765 45.909 4.664 110.186 o
-6 11 7 2.141 14.062 9.368 173.615 o
-6 11 8 2.236 3.652 3.703 857.873 o
-6 11 9 53.558 51.352 4.886 99.088 o
-6 12 1 150.816 168.249 12.231 25.772 o
-6 12 2 97.726 74.832 7.335 52.993 o
-6 12 3 118.204 99.780 7.830 41.925 o
-6 12 4 11.997 8.801 5.382 304.788 o
-6 12 5 0.522 5.868 5.382 514.811 o
-6 12 6 96.679 79.233 6.363 54.661 o
-5 0 4 3137.970 2907.730 63.097 0.303 o
-5 0 6 2812.070 2653.390 158.466 0.255 o
-5 0 8 238.839 204.113 18.544 14.758 o
-5 0 10 3371.040 3479.840 36.228 0.261 o
-5 0 12 1476.430 1608.830 34.427 1.062 o
-5 0 14 450.865 473.862 32.950 5.322 o
-5 0 16 617.392 641.221 37.168 3.572 o
-5 1 1 3525.610 3393.860 95.126 0.227 o
-5 1 2 2271.570 2626.210 30.572 0.497 o
-5 1 3 2893.100 2774.020 69.471 0.336 o
-5 1 4 37.394 35.489 11.928 72.654 o
-5 1 5 1559.860 1547.960 45.828 0.973 o
-5 1 6 185.690 160.996 14.699 21.028 o
-5 1 7 1852.680 1652.640 27.254 0.831 o
-5 1 8 12.018 25.969 2.398 342.707 o
-5 1 9 1835.610 1747.580 29.035 0.812 o
-5 1 10 243.230 268.080 6.485 17.215 o
-5 1 11 1405.820 1354.080 22.307 1.287 o
-5 1 12 683.628 726.584 24.239 3.647 o
-5 1 13 800.898 808.903 15.944 3.162 o
-5 1 14 287.212 269.537 8.164 14.621 o
-5 1 15 63.801 52.556 4.644 88.589 o
-5 1 16 152.887 155.806 7.780 30.078 o
-5 2 1 1708.930 1882.680 44.291 0.801 o
-5 2 2 7523.770 7660.240 255.070 0.048 o
-5 2 3 1137.430 1173.070 25.059 1.730 o
-5 2 4 2320.430 2107.080 53.436 0.523 o
-5 2 5 58.902 74.458 5.190 81.074 o
-5 2 6 854.840 756.732 24.897 2.877 o
-5 2 7 153.835 203.263 3.510 28.919 o
-5 2 8 2420.810 2427.460 35.014 0.482 o
-5 2 9 1375.610 1329.190 23.400 1.327 o
-5 2 10 1077.350 1054.480 17.997 2.001 o
-5 2 11 752.885 785.868 13.698 3.458 o
-5 2 12 720.475 768.235 18.088 3.557 o
-5 2 13 357.690 371.057 9.702 10.343 o
-5 2 14 289.556 286.856 5.807 14.521 o
-5 2 15 33.013 50.391 5.736 123.361 o
-5 2 16 977.953 1054.110 32.515 2.034 o
-5 3 1 3428.490 3561.810 55.682 0.246 o
-5 3 2 36.421 7.618 4.674 183.034 o
-5 3 3 1365.340 1311.330 28.822 1.321 o
-5 3 4 1010.480 1071.130 27.325 2.024 o
-5 3 5 110.485 100.296 13.263 34.373 o
-5 3 6 89.139 46.820 6.373 65.920 o
-5 3 7 159.228 154.470 3.470 31.762 o
-5 3 8 492.255 519.184 9.712 6.608 o
-5 3 9 740.407 766.666 12.413 3.586 o
-5 3 10 1185.910 1163.500 20.658 1.694 o
-5 3 11 731.133 804.523 13.617 3.518 o
-5 3 12 740.542 773.768 13.860 3.542 o
-5 3 13 100.313 129.705 5.463 46.071 o
-5 3 14 33.905 43.653 5.149 133.867 o
-5 3 15 198.447 205.964 14.305 18.878 o
-5 3 16 390.196 410.785 13.657 8.736 o
-5 4 1 326.735 315.638 13.445 11.359 o
-5 4 2 141.227 157.252 7.405 32.033 o
-5 4 3 351.512 385.594 18.898 8.977 o
-5 4 4 880.173 787.385 25.433 2.734 o
-5 4 5 563.093 472.698 20.931 5.428 o
-5 4 6 1157.300 1221.330 24.310 1.668 o
-5 4 7 612.689 625.176 8.194 4.914 o
-5 4 8 102.410 111.718 5.089 48.745 o
-5 4 9 303.745 327.646 10.541 12.425 o
-5 4 10 75.978 72.010 5.726 68.183 o
-5 4 11 744.036 723.378 13.789 3.649 o
-5 4 12 0.381 4.472 4.158 822.887 o
-5 4 13 395.150 450.907 12.271 8.418 o
-5 4 14 35.198 49.440 6.212 116.060 o
-5 4 15 980.455 1066.930 23.713 2.134 o
-5 4 16 45.760 33.739 4.269 128.003 o
-5 5 2 801.074 696.488 21.032 3.284 o
-5 5 3 360.619 336.579 13.020 10.258 o
-5 5 4 206.001 229.283 6.859 20.949 o
-5 5 5 1567.140 1496.550 24.027 1.073 o
-5 5 6 840.259 770.855 17.734 3.051 o
-5 5 7 580.846 529.857 8.741 5.603 o
-5 5 8 34.445 28.013 4.613 157.401 o
-5 5 9 7.995 8.559 3.379 530.361 o
-5 5 10 158.226 180.288 4.370 29.593 o
-5 5 11 106.240 132.942 6.758 42.276 o
-5 5 12 69.934 83.148 5.564 68.942 o
-5 5 13 402.539 495.127 11.381 7.982 o
-5 5 14 571.747 621.190 15.316 5.032 o
-5 5 15 7.094 16.622 5.068 333.698 o
-5 6 2 1046.540 936.302 27.123 2.090 o
-5 6 3 1.080 0.577 3.409 1286.560 o
-5 6 4 1394.280 1347.510 43.228 1.186 o
-5 6 5 105.221 110.585 4.593 48.622 o
-5 6 6 967.782 856.330 14.285 2.536 o
-5 6 7 740.395 787.567 9.398 3.581 o
-5 6 8 261.066 222.383 8.812 16.929 o
-5 6 9 1.210 0.830 3.602 1139.910 o
-5 6 10 293.128 298.602 8.984 13.619 o
-5 6 11 0.294 1.052 4.006 1036.240 o
-5 6 12 771.652 880.853 13.981 3.168 o
-5 6 13 130.383 155.533 5.847 35.363 o
-5 6 14 559.229 644.306 18.129 4.912 o
-5 6 15 565.576 649.041 27.881 4.328 o
-5 7 1 2096.080 1709.070 27.113 0.704 o
-5 7 3 2666.020 2559.160 55.378 0.400 o
-5 7 5 2316.020 2358.790 62.470 0.479 o
-5 7 7 2362.320 2418.640 36.258 0.496 o
-5 7 8 338.223 349.650 8.468 11.306 o
-5 7 9 269.532 310.549 6.414 14.798 o
-5 7 10 5.004 11.877 4.472 450.728 o
-5 7 11 1170.720 1236.890 30.765 1.586 o
-5 7 12 22.514 38.423 7.284 136.145 o
-5 7 13 1017.350 1000.060 19.120 2.177 o
-5 7 14 193.636 195.038 9.591 22.230 o
-5 8 1 1468.340 1491.710 38.160 1.096 o
-5 8 2 81.252 80.943 4.492 65.618 o
-5 8 3 12.943 17.896 4.563 292.923 o
-5 8 4 400.025 352.837 7.952 9.712 o
-5 8 5 212.925 213.157 9.338 20.106 o
-5 8 6 2119.360 2223.080 54.073 0.561 o
-5 8 7 146.516 165.123 8.538 29.712 o
-5 8 8 2721.190 2844.600 50.371 0.372 o
-5 8 9 3.071 11.391 4.967 444.296 o
-5 8 10 483.517 521.238 13.415 6.501 o
-5 8 11 10.687 4.502 5.079 364.360 o
-5 8 12 615.112 661.919 21.154 4.323 o
-5 8 13 9.882 9.864 12.231 102.616 o
-5 9 1 592.104 637.225 14.922 4.825 o
-5 9 2 6.877 8.933 6.050 315.175 o
-5 9 3 49.323 58.697 17.603 38.846 o
-5 9 4 15.472 16.652 4.178 291.330 o
-5 9 5 150.091 144.121 8.579 30.669 o
-5 9 6 5.374 5.210 4.239 555.221 o
-5 9 7 173.150 185.437 7.770 25.678 o
-5 9 8 12.040 18.392 4.654 294.950 o
-5 9 9 1381.720 1379.800 35.863 1.230 o
-5 9 10 202.891 219.035 9.965 20.355 o
-5 9 11 181.093 198.761 9.682 23.124 o
-5 9 12 65.422 80.579 19.080 31.182 o
-5 10 1 223.136 228.858 11.078 18.186 o
-5 10 2 671.284 707.171 16.622 4.013 o
-5 10 3 319.167 331.046 16.207 10.803 o
-5 10 4 295.750 302.476 18.099 11.369 o
-5 10 5 312.228 250.184 5.129 14.417 o
-5 10 6 42.879 53.345 5.018 111.024 o
-5 10 7 2.839 2.458 3.956 785.715 o
-5 10 8 60.249 62.834 5.746 82.551 o
-5 10 9 9.973 9.621 6.110 279.965 o
-5 10 10 218.676 204.426 16.875 16.436 o
-5 10 11 558.608 475.349 16.136 5.764 o
-5 11 1 9.129 12.959 5.190 323.985 o
-5 11 2 21.129 12.949 4.664 245.275 o
-5 11 3 194.787 223.992 9.317 21.079 o
-5 11 4 709.731 682.729 41.084 2.975 o
-5 11 5 218.583 237.123 8.973 19.015 o
-5 11 6 95.684 121.339 12.919 35.719 o
-5 11 7 83.692 99.861 6.475 55.514 o
-5 11 8 113.978 108.177 11.978 35.256 o
-5 11 9 0.476 1.305 4.816 720.128 o
-5 11 10 36.176 22.014 4.886 157.416 o
-5 12 1 104.311 121.005 7.780 42.842 o
-5 12 2 14.363 11.229 7.092 207.006 o
-5 12 3 79.880 92.850 9.297 51.321 o
-5 12 4 11.751 14.143 4.664 318.487 o
-5 12 5 30.969 41.063 4.310 152.671 o
-5 12 6 20.988 22.014 5.868 190.483 o
-5 12 7 63.702 61.135 6.363 77.837 o
-5 12 8 81.887 88.530 8.316 54.010 o
-5 13 1 135.096 118.981 4.492 39.277 o
-5 13 2 138.863 112.365 4.492 39.172 o
-5 13 3 4.899 5.382 4.886 479.447 o
-5 13 4 95.510 104.666 9.297 44.656 o
-5 13 5 87.528 87.064 7.830 53.372 o
-4 0 2 1231.700 1653.950 74.357 0.963 o
-4 0 4 536.343 392.463 39.495 4.417 o
-4 0 6 1778.420 1908.490 49.885 0.746 o
-4 0 8 307.702 242.212 44.301 5.747 o
-4 0 10 274.712 266.866 15.519 13.308 o
-4 0 12 33.513 34.245 5.574 140.083 o
-4 0 14 808.384 832.192 34.073 2.676 o
-4 0 16 573.916 563.717 25.585 4.686 o
-4 1 1 4536.210 5095.260 116.725 0.130 o
-4 1 2 886.636 955.371 37.290 2.245 o
-4 1 3 1534.070 1401.780 7.820 1.177 o
-4 1 4 96.760 115.299 6.444 47.997 o
-4 1 5 799.990 821.681 31.645 2.782 o
-4 1 6 96.106 98.070 10.724 42.387 o
-4 1 7 21.408 32.292 6.394 160.937 o
-4 1 8 1424.370 1338.270 39.526 1.188 o
-4 1 9 209.593 222.434 7.658 20.660 o
-4 1 10 78.705 54.872 6.475 69.347 o
-4 1 11 339.640 383.945 8.154 10.817 o
-4 1 12 58.477 69.633 9.540 64.505 o
-4 1 13 855.683 940.399 20.668 2.661 o
-4 1 14 578.427 478.940 6.252 5.958 o
-4 1 15 4.984 9.530 4.067 524.888 o
-4 1 16 391.382 418.332 11.068 8.914 o
-4 2 1 1875.840 1988.960 12.878 0.756 o
-4 2 2 3932.240 4411.510 53.810 0.183 o
-4 2 3 3120.960 2929.300 54.721 0.309 o
-4 2 4 0.819 21.113 5.190 378.073 o
-4 2 5 2848.370 2700.100 108.420 0.307 o
-4 2 6 137.249 175.644 14.922 24.238 o
-4 2 7 296.104 262.657 14.184 13.001 o
-4 2 8 830.743 955.240 22.256 2.688 o
-4 2 9 477.550 500.185 10.643 6.874 o
-4 2 10 973.105 1024.930 13.738 2.301 o
-4 2 11 553.159 592.368 8.832 5.565 o
-4 2 12 400.820 393.192 10.622 9.020 o
-4 2 13 400.099 404.785 8.953 9.063 o
-4 2 14 82.700 89.046 7.982 54.472 o
-4 2 15 812.487 822.156 19.272 3.030 o
-4 2 16 12.124 10.268 4.816 327.444 o
-4 3 1 5540.430 5920.170 103.382 0.096 o
-4 3 2 10178.600 9893.580 168.866 0.032 o
-4 3 3 14.764 28.701 5.008 226.088 o
-4 3 4 12278.800 11609.000 262.759 0.022 o
-4 3 5 1301.610 1406.050 59.283 1.117 o
-4 3 6 967.134 952.761 30.259 2.198 o
-4 3 7 570.564 557.981 11.260 5.482 o
-4 3 8 1384.720 1401.950 28.448 1.257 o
-4 3 9 221.948 255.950 4.431 19.371 o
-4 3 10 1642.360 1784.930 22.418 0.924 o
-4 3 11 8.708 8.953 4.370 416.227 o
-4 3 12 2102.790 2245.000 41.134 0.584 o
-4 3 13 711.790 764.097 20.860 3.533 o
-4 3 14 676.845 702.052 32.049 3.430 o
-4 3 15 112.743 110.139 6.414 44.047 o
-4 3 16 610.033 579.287 16.075 4.863 o
-4 4 1 7380.350 7527.710 100.336 0.058 o
-4 4 2 77.815 93.569 4.927 63.118 o
-4 4 3 10078.800 9681.500 181.917 0.032 o
-4 4 4 186.340 214.715 25.919 12.938 o
-4 4 5 7011.650 5648.180 217.163 0.064 o
-4 4 6 6.473 3.308 4.927 462.361 o
-4 4 7 2181.820 2115.190 30.451 0.595 o
-4 4 8 162.575 165.872 3.956 30.177 o
-4 4 9 1783.560 1854.200 26.971 0.815 o
-4 4 10 53.406 59.202 5.726 90.589 o
-4 4 11 1641.420 1766.180 34.255 0.900 o
-4 4 12 329.558 364.016 9.206 11.258 o
-4 4 13 330.059 349.832 9.995 11.343 o
-4 4 14 14.615 19.292 5.918 224.837 o
-4 4 15 408.621 433.496 11.786 8.377 o
-4 4 16 0.026 0.172 3.490 1468.710 o
-4 5 1 835.148 816.197 17.542 2.989 o
-4 5 2 2470.990 2338.400 59.132 0.453 o
-4 5 3 612.835 552.822 10.764 5.144 o
-4 5 4 1766.190 1408.420 75.318 0.758 o
-4 5 5 672.024 630.315 17.097 4.222 o
-4 5 6 6947.040 6393.710 105.051 0.069 o
-4 5 7 548.863 616.485 9.004 5.486 o
-4 5 8 1147.000 1106.590 15.782 1.836 o
-4 5 9 91.740 116.139 6.373 49.636 o
-4 5 10 795.722 832.505 15.266 3.148 o
-4 5 11 36.263 35.509 5.382 134.982 o
-4 5 12 276.217 315.031 7.446 14.242 o
-4 5 13 135.227 159.943 6.161 33.820 o
-4 5 14 1400.810 1558.480 28.842 1.168 o
-4 5 15 0.095 2.458 4.117 938.369 o
-4 6 1 1447.580 1364.450 40.477 1.151 o
-4 6 2 739.649 591.781 24.664 3.687 o
-4 6 3 344.149 297.641 6.606 12.140 o
-4 6 4 1050.380 1046.120 25.342 1.993 o
-4 6 5 719.660 676.103 32.434 3.293 o
-4 6 6 764.142 784.623 14.487 3.396 o
-4 6 7 2139.790 2088.580 29.925 0.613 o
-4 6 8 264.954 306.341 7.264 14.961 o
-4 6 9 1314.370 1416.170 17.471 1.371 o
-4 6 10 83.280 79.628 4.816 64.163 o
-4 6 11 122.543 150.414 8.994 34.164 o
-4 6 12 455.737 525.456 11.624 6.939 o
-4 6 13 788.932 826.931 15.246 3.186 o
-4 6 14 58.106 63.249 4.846 88.101 o
-4 6 15 470.523 506.710 19.566 6.280 o
-4 7 1 750.978 688.678 22.449 3.480 o
-4 7 3 637.300 622.009 15.630 4.527 o
-4 7 5 305.710 237.234 7.496 14.640 o
-4 7 6 323.339 375.781 13.951 10.550 o
-4 7 7 1546.900 1554.690 38.180 1.014 o
-4 7 8 226.150 208.817 8.488 19.642 o
-4 7 9 2.113 16.288 5.230 391.820 o
-4 7 10 105.249 124.212 4.816 46.186 o
-4 7 11 135.379 145.983 5.918 35.264 o
-4 7 12 14.749 13.202 4.947 281.114 o
-4 7 13 6.590 20.992 5.665 283.663 o
-4 7 14 106.050 116.999 5.807 45.806 o
-4 8 1 658.674 654.150 25.029 3.926 o
-4 8 2 884.379 862.885 28.650 2.544 o
-4 8 3 605.109 620.795 16.288 4.736 o
-4 8 4 680.320 692.734 14.477 4.062 o
-4 8 5 135.643 106.366 5.534 39.717 o
-4 8 6 298.825 263.133 7.011 14.456 o
-4 8 7 39.775 48.398 4.967 120.140 o
-4 8 8 560.969 586.631 19.353 5.063 o
-4 8 9 588.726 591.589 19.768 4.808 o
-4 8 10 124.410 121.318 9.338 36.058 o
-4 8 11 95.804 115.906 9.540 42.619 o
-4 8 12 0.559 4.563 5.686 484.401 o
-4 8 13 0.518 2.286 5.251 594.086 o
-4 8 14 0.646 2.448 4.886 665.991 o
-4 9 1 111.542 135.259 10.653 35.316 o
-4 9 2 279.686 277.296 19.080 11.906 o
-4 9 3 241.965 247.432 5.847 18.045 o
-4 9 4 552.877 587.471 24.432 4.823 o
-4 9 5 624.245 621.078 21.225 4.391 o
-4 9 6 389.238 392.383 15.661 8.682 o
-4 9 7 111.283 119.983 8.377 40.332 o
-4 9 8 73.834 76.208 5.089 70.019 o
-4 9 9 145.932 155.310 7.041 31.735 o
-4 9 10 851.700 845.090 19.849 2.840 o
-4 9 11 176.983 186.742 11.978 22.592 o
-4 9 12 153.289 186.479 10.946 25.623 o
-4 9 13 0.141 0.486 4.886 740.156 o
-4 10 1 7.782 9.823 4.239 436.853 o
-4 10 2 6.269 9.004 5.008 403.198 o
-4 10 3 34.773 39.273 10.764 81.771 o
-4 10 4 138.975 147.449 10.794 29.850 o
-4 10 5 168.741 174.410 11.098 24.539 o
-4 10 6 0.531 10.966 4.522 576.155 o
-4 10 7 519.924 561.350 14.639 5.805 o
-4 10 8 29.199 40.203 5.665 141.974 o
-4 10 9 177.686 178.770 10.329 23.986 o
-4 10 10 1.927 5.382 6.849 328.184 o
-4 10 11 541.117 547.591 18.584 5.441 o
-4 10 12 19.710 8.801 4.886 261.860 o
-4 11 1 388.072 377.450 13.698 9.100 o
-4 11 2 282.769 315.436 14.618 12.449 o
-4 11 3 196.360 193.632 12.959 20.198 o
-4 11 4 605.407 587.623 28.367 4.246 o
-4 11 5 26.545 24.391 4.805 186.323 o
-4 11 6 398.957 402.550 10.845 8.942 o
-4 11 7 53.654 60.133 6.556 85.575 o
-4 11 8 322.125 343.115 22.985 9.160 o
-4 11 9 7.820 7.446 5.534 349.030 o
-4 11 10 368.584 403.288 15.893 8.940 o
-4 12 1 437.982 452.910 19.808 6.968 o
-4 12 2 60.894 58.403 6.110 82.257 o
-4 12 3 1207.780 1229.700 60.649 1.252 o
-4 12 4 0.307 2.934 4.451 788.334 o
-4 12 5 446.166 496.442 22.985 6.287 o
-4 12 6 4.154 1.952 5.868 414.326 o
-4 12 7 311.736 341.880 14.669 11.172 o
-4 12 8 68.636 66.031 7.335 68.948 o
-4 12 9 326.064 349.225 15.650 10.508 o
-4 13 1 49.965 48.418 7.335 89.854 o
-4 13 2 791.778 856.917 33.749 2.697 o
-4 13 3 16.417 22.014 6.363 196.552 o
-4 13 4 250.108 235.747 11.735 16.247 o
-4 13 5 66.716 67.984 6.849 71.397 o
-4 13 6 182.020 186.348 10.764 22.955 o
-3 0 2 558.986 466.133 5.878 6.257 o
-3 0 4 44.853 33.031 49.278 7.136 o
-3 0 6 96.265 34.963 37.826 10.901 o
-3 0 8 359.227 399.596 21.032 8.362 o
-3 0 10 61.593 72.384 10.278 59.286 o
-3 0 12 211.824 220.208 25.150 12.477 o
-3 0 14 180.377 212.449 28.124 12.104 o
-3 0 16 7.811 27.527 6.545 217.827 o
-3 1 2 1580.880 1772.710 20.860 0.971 o
-3 1 3 196.003 190.951 11.847 20.965 o
-3 1 4 14.995 82.703 6.930 114.641 o
-3 1 5 1495.820 1594.230 18.372 1.107 o
-3 1 6 1417.220 1498.760 17.269 1.222 o
-3 1 7 79.712 101.004 13.313 40.007 o
-3 1 8 10.881 9.297 29.743 19.913 o
-3 1 9 401.710 467.478 13.890 8.004 o
-3 1 10 710.776 789.540 21.690 3.456 o
-3 1 11 660.229 639.086 13.324 4.387 o
-3 1 12 1203.320 1131.970 30.906 1.613 o
-3 1 13 156.194 185.195 8.083 27.471 o
-3 1 14 150.556 126.630 4.178 35.415 o
-3 1 15 72.082 76.188 5.291 70.568 o
-3 1 16 304.037 320.413 11.169 12.421 o
-3 2 1 3037.350 2956.070 56.623 0.316 o
-3 2 2 514.402 504.373 15.074 6.138 o
-3 2 3 6307.400 7445.850 128.390 0.069 o
-3 2 4 118.014 125.345 8.761 37.710 o
-3 2 5 76.035 103.088 4.917 61.607 o
-3 2 6 426.404 394.244 14.184 8.175 o
-3 2 7 3081.500 2884.080 107.904 0.275 o
-3 2 8 954.641 966.641 47.619 1.898 o
-3 2 9 4345.680 4428.580 54.407 0.162 o
-3 2 10 1790.780 1782.700 28.954 0.826 o
-3 2 11 3598.340 3595.320 42.196 0.235 o
-3 2 12 397.811 431.099 14.740 8.291 o
-3 2 13 50.783 44.250 4.188 111.289 o
-3 2 14 121.830 104.393 6.212 42.636 o
-3 2 15 542.332 515.299 15.296 5.775 o
-3 2 16 135.464 112.699 6.394 38.190 o
-3 3 1 1650.860 1757.490 18.291 0.935 o
-3 3 2 4215.770 3945.180 21.528 0.185 o
-3 3 3 25.936 9.682 6.070 190.473 o
-3 3 4 18983.000 17685.900 300.220 0.010 o
-3 3 5 2098.520 2249.270 74.863 0.520 o
-3 3 6 5444.300 5473.550 111.708 0.102 o
-3 3 7 816.260 875.471 39.080 2.463 o
-3 3 8 3283.990 3085.470 50.664 0.284 o
-3 3 9 96.311 115.430 4.603 50.856 o
-3 3 10 2300.350 2439.700 42.550 0.501 o
-3 3 11 0.409 1.730 3.571 1205.090 o
-3 3 12 801.297 831.170 15.347 3.127 o
-3 3 13 60.984 51.989 5.048 89.910 o
-3 3 14 989.944 1041.440 32.788 2.019 o
-3 3 15 0.552 0.486 4.411 869.880 o
-3 3 16 306.992 268.707 7.739 13.878 o
-3 4 1 5591.830 5219.000 88.156 0.104 o
-3 4 2 3.616 7.689 2.539 897.255 o
-3 4 3 9883.250 9401.490 205.782 0.033 o
-3 4 4 5061.720 5434.790 94.762 0.114 o
-3 4 5 12712.800 11563.400 246.997 0.021 o
-3 4 6 972.028 888.703 40.598 2.071 o
-3 4 7 3932.750 3812.250 85.445 0.191 o
-3 4 8 162.388 191.204 7.304 26.845 o
-3 4 9 753.692 795.742 17.117 3.365 o
-3 4 10 4.522 6.525 3.682 649.851 o
-3 4 11 795.438 835.146 16.996 3.113 o
-3 4 12 1303.100 1435.100 29.318 1.318 o
-3 4 13 1007.310 1120.340 18.837 2.070 o
-3 4 14 120.996 124.303 5.999 40.589 o
-3 4 15 492.497 535.431 14.649 6.236 o
-3 4 16 129.441 122.148 6.090 38.784 o
-3 5 1 111.310 95.966 11.533 37.670 o
-3 5 2 8679.070 8038.750 198.336 0.043 o
-3 5 3 265.064 320.625 25.190 9.969 o
-3 5 4 4115.590 3647.670 126.680 0.170 o
-3 5 5 1008.260 853.174 38.635 2.071 o
-3 5 6 6144.250 5574.120 109.229 0.087 o
-3 5 7 1449.950 1422.490 25.939 1.197 o
-3 5 8 4521.270 4558.000 55.742 0.151 o
-3 5 9 332.086 379.221 7.274 11.186 o
-3 5 10 1539.910 1746.100 27.993 0.990 o
-3 5 11 520.008 546.924 13.738 5.927 o
-3 5 12 214.848 240.320 8.963 19.163 o
-3 5 13 0.516 1.457 4.067 966.266 o
-3 5 14 55.452 54.508 5.079 94.182 o
-3 5 15 81.148 84.241 6.141 60.952 o
-3 6 1 2358.280 2177.480 58.201 0.497 o
-3 6 2 107.306 103.604 11.047 38.584 o
-3 6 3 1954.390 1741.700 63.097 0.668 o
-3 6 4 9.960 15.681 5.281 296.799 o
-3 6 5 6350.270 6166.330 74.084 0.081 o
-3 6 6 106.440 118.728 6.788 44.075 o
-3 6 7 1423.480 1458.500 30.805 1.183 o
-3 6 8 814.548 867.549 11.776 3.055 o
-3 6 9 1804.260 1878.070 31.068 0.790 o
-3 6 10 326.928 376.823 12.970 10.607 o
-3 6 11 15.811 36.774 4.289 216.955 o
-3 6 12 361.647 372.777 11.159 10.050 o
-3 6 13 422.154 484.848 12.626 7.649 o
-3 6 14 71.482 76.674 7.284 64.507 o
-3 6 15 81.037 82.683 6.110 61.468 o
-3 7 1 206.590 177.627 4.644 23.893 o
-3 7 2 0.545 3.743 3.126 1279.060 o
-3 7 3 146.243 158.821 9.985 28.910 o
-3 7 4 428.651 470.179 21.255 6.822 o
-3 7 5 526.478 491.515 11.826 6.259 o
-3 7 6 1620.450 1649.660 25.544 0.975 o
-3 7 7 472.741 512.679 23.784 5.856 o
-3 7 8 3.519 5.382 3.743 713.327 o
-3 7 9 292.448 320.929 4.886 13.787 o
-3 7 10 46.964 61.044 4.633 102.573 o
-3 7 11 260.880 259.086 9.520 15.788 o
-3 7 12 296.419 260.371 8.124 14.427 o
-3 7 13 237.032 304.955 11.482 15.285 o
-3 7 14 351.804 344.946 10.703 10.708 o
-3 8 1 552.921 580.926 12.737 5.481 o
-3 8 2 203.873 175.604 13.941 19.723 o
-3 8 3 312.464 324.763 13.890 11.552 o
-3 8 4 34.866 62.166 7.395 97.995 o
-3 8 5 130.557 139.700 5.453 37.232 o
-3 8 6 132.594 180.824 15.023 24.331 o
-3 8 7 235.725 247.138 10.471 17.140 o
-3 8 8 287.489 309.922 12.120 12.975 o
-3 8 9 296.034 323.883 16.763 11.396 o
-3 8 10 25.238 19.120 6.201 173.086 o
-3 8 11 1.105 35.317 6.596 230.977 o
-3 8 12 151.152 176.929 11.442 25.959 o
-3 8 13 23.257 19.353 10.511 104.907 o
-3 8 14 186.970 210.314 11.250 21.252 o
-3 9 1 592.759 628.818 21.366 4.567 o
-3 9 2 1244.590 1202.750 44.999 1.387 o
-3 9 3 214.454 216.323 17.401 16.091 o
-3 9 4 595.561 610.264 17.158 4.809 o
-3 9 5 9.063 8.296 4.037 444.253 o
-3 9 6 207.105 210.537 6.576 21.720 o
-3 9 7 3.743 7.850 6.808 300.363 o
-3 9 8 154.956 150.940 28.124 13.636 o
-3 9 9 4.810 5.726 5.574 401.634 o
-3 9 10 336.171 382.569 11.735 10.483 o
-3 9 11 8.912 13.485 5.514 304.716 o
-3 9 12 107.035 113.711 7.112 44.122 o
-3 9 13 62.122 66.739 10.268 60.352 o
-3 10 1 768.832 765.179 29.844 3.031 o
-3 10 2 166.940 187.299 9.742 25.022 o
-3 10 3 983.774 960.379 24.290 2.239 o
-3 10 4 246.799 254.463 7.982 17.050 o
-3 10 5 638.271 671.075 14.123 4.403 o
-3 10 6 4.834 3.005 4.269 607.350 o
-3 10 7 505.375 543.221 17.694 5.859 o
-3 10 8 5.001 3.227 4.704 529.229 o
-3 10 9 613.874 646.997 18.422 4.495 o
-3 10 10 63.124 59.212 7.668 73.191 o
-3 10 11 316.025 308.830 9.601 12.490 o
-3 10 12 25.860 20.830 9.297 116.596 o
-3 11 1 5.419 3.470 4.937 483.511 o
-3 11 2 488.369 493.589 10.926 6.759 o
-3 11 3 127.811 131.313 6.029 38.194 o
-3 11 4 418.679 425.201 14.861 7.975 o
-3 11 5 0.423 0.981 5.847 507.198 o
-3 11 6 893.639 953.389 28.701 2.398 o
-3 11 7 42.881 36.187 5.210 123.304 o
-3 11 8 736.602 747.415 16.965 3.557 o
-3 11 9 68.248 77.908 5.746 71.092 o
-3 11 10 602.622 611.458 17.350 4.744 o
-3 11 11 228.276 255.313 13.698 16.131 o
-3 12 1 765.062 820.143 33.749 2.834 o
-3 12 2 174.135 160.915 12.231 23.820 o
-3 12 3 846.793 906.033 42.065 2.281 o
-3 12 4 2.563 3.197 5.149 532.007 o
-3 12 5 850.916 825.687 42.065 2.362 o
-3 12 6 145.996 121.015 10.167 31.417 o
-3 12 7 1118.430 1141.100 30.957 1.731 o
-3 12 8 60.410 73.194 6.545 75.086 o
-3 12 9 859.257 881.854 32.282 2.509 o
-3 13 1 11.240 18.099 7.830 182.834 o
-3 13 2 1372.780 1392.480 47.932 1.153 o
-3 13 3 15.746 6.849 6.849 219.331 o
-3 13 5 4.174 3.227 4.805 538.312 o
-3 13 6 549.637 585.539 32.768 4.306 o
-3 13 7 50.333 30.320 5.382 114.451 o
-3 14 1 322.301 335.527 16.136 10.680 o
-3 14 2 85.306 67.984 6.849 61.008 o
-3 14 3 206.631 205.428 10.764 20.205 o
-3 14 4 0.090 3.419 4.886 669.157 o
-2 0 2 359.961 1053.460 166.357 0.585 o
-2 0 4 13860.500 15958.000 800.749 0.010 o
-2 0 6 5372.650 4647.790 20.830 0.123 o
-2 0 8 1561.330 1663.940 68.965 0.823 o
-2 0 10 6944.870 6685.520 117.808 0.067 o
-2 0 12 3645.120 3704.010 98.768 0.206 o
-2 0 14 1888.690 1820.170 42.884 0.737 o
-2 0 16 500.639 419.556 12.939 6.962 o
-2 1 1 2781.530 3188.310 24.725 0.350 o
-2 1 2 1434.910 1639.080 112.689 0.642 o
-2 1 3 473.557 533.681 6.586 6.884 o
-2 1 4 0.696 0.486 10.370 166.534 o
-2 1 5 7.775 16.439 4.512 361.592 o
-2 1 6 3043.520 2920.730 20.527 0.333 o
-2 1 7 1107.920 911.567 15.883 2.103 o
-2 1 8 5713.330 5664.670 376.287 0.056 o
-2 1 9 5034.340 4527.390 94.752 0.127 o
-2 1 10 4719.420 4471.710 44.250 0.147 o
-2 1 11 1834.520 1789.720 32.666 0.794 o
-2 1 12 431.008 435.479 8.093 8.237 o
-2 1 13 1545.930 1483.060 27.011 1.085 o
-2 1 14 1.089 2.205 4.310 804.707 o
-2 1 15 481.038 517.191 11.017 6.697 o
-2 1 16 2.368 2.256 4.006 808.679 o
-2 2 1 58.270 37.199 6.242 94.016 o
-2 2 2 6901.270 7102.180 90.756 0.066 o
-2 2 3 15397.400 16892.100 211.761 0.013 o
-2 2 4 474.102 422.075 9.530 7.547 o
-2 2 5 3077.660 3178.420 70.159 0.290 o
-2 2 6 2590.290 2548.620 27.578 0.437 o
-2 2 7 2012.500 1884.570 53.244 0.650 o
-2 2 8 2421.050 2527.090 82.481 0.411 o
-2 2 9 2336.720 2301.870 25.787 0.526 o
-2 2 10 1773.840 1650.540 35.287 0.854 o
-2 2 11 1851.920 1891.330 30.967 0.765 o
-2 2 12 318.915 322.942 4.998 12.731 o
-2 2 13 26.351 33.446 4.765 171.607 o
-2 2 14 55.882 58.656 7.051 81.713 o
-2 2 15 1.589 2.195 4.411 745.433 o
-2 2 16 305.458 307.170 8.690 13.041 o
-2 3 1 1.309 1.528 9.075 211.158 o
-2 3 2 2088.330 1942.300 36.905 0.646 o
-2 3 3 6795.080 7569.740 149.088 0.062 o
-2 3 4 3292.090 2835.300 29.581 0.305 o
-2 3 5 71.425 42.854 4.552 86.318 o
-2 3 6 5717.560 5535.850 92.243 0.097 o
-2 3 7 1.301 3.278 6.333 399.647 o
-2 3 8 2656.260 2483.520 61.984 0.401 o
-2 3 9 154.802 148.127 6.404 31.378 o
-2 3 10 2512.680 2682.640 52.809 0.419 o
-2 3 11 492.184 460.811 10.197 6.966 o
-2 3 12 0.917 12.575 4.229 582.524 o
-2 3 13 1.036 11.614 4.380 571.002 o
-2 3 14 167.958 156.291 7.436 28.239 o
-2 3 15 77.359 86.396 5.847 63.064 o
-2 3 16 57.039 73.457 4.927 84.079 o
-2 4 1 3722.920 3431.800 34.558 0.233 o
-2 4 2 982.410 948.492 9.206 2.407 o
-2 4 3 5617.660 5181.200 48.357 0.107 o
-2 4 4 10224.600 10238.900 95.187 0.032 o
-2 4 5 3249.630 2833.000 90.645 0.276 o
-2 4 6 96.735 99.092 7.952 47.840 o
-2 4 8 268.602 244.417 8.114 16.115 o
-2 4 9 2416.080 2427.910 36.572 0.481 o
-2 4 10 641.601 722.538 13.040 4.245 o
-2 4 11 388.981 454.549 11.776 8.545 o
-2 4 12 0.087 29.338 4.795 359.629 o
-2 4 13 410.573 418.311 13.850 8.276 o
-2 4 14 0.308 4.330 4.745 672.140 o
-2 4 15 220.776 196.434 7.415 20.888 o
-2 4 16 24.910 11.381 5.625 202.232 o
-2 5 1 111.660 103.655 6.454 45.214 o
-2 5 2 7543.660 6911.490 152.902 0.057 o
-2 5 3 544.177 625.884 17.603 5.132 o
-2 5 4 12510.300 11489.800 260.250 0.021 o
-2 5 5 179.752 157.000 19.080 18.392 o
-2 5 6 569.997 467.094 9.297 6.020 o
-2 5 7 444.663 434.093 7.749 8.031 o
-2 5 8 196.620 161.431 7.385 24.657 o
-2 5 9 1518.560 1416.670 23.764 1.147 o
-2 5 10 33.227 18.422 4.289 181.170 o
-2 5 11 4.269 5.099 4.684 526.297 o
-2 5 12 1366.480 1556.500 27.386 1.206 o
-2 5 13 241.405 255.606 7.355 17.486 o
-2 5 14 144.390 141.622 7.557 32.657 o
-2 5 15 198.037 185.093 7.618 23.245 o
-2 6 1 1987.910 1859.620 53.557 0.662 o
-2 6 2 94.030 130.170 13.941 33.453 o
-2 6 3 413.800 333.605 6.363 9.734 o
-2 6 4 2513.610 2330.620 34.396 0.472 o
-2 6 5 3284.490 2823.880 91.666 0.272 o
-2 6 6 4609.780 4268.750 86.467 0.148 o
-2 6 7 58.513 41.387 3.430 106.125 o
-2 6 8 1505.320 1474.780 38.403 1.072 o
-2 6 9 160.257 155.037 8.083 28.883 o
-2 6 10 80.646 79.840 6.100 62.405 o
-2 6 11 159.813 187.835 8.498 26.605 o
-2 6 12 233.162 225.894 8.710 18.518 o
-2 6 13 154.848 137.303 5.928 32.569 o
-2 6 14 679.049 655.576 12.484 4.234 o
-2 6 15 102.475 98.799 6.889 48.057 o
-2 7 1 196.737 283.224 4.765 20.147 o
-2 7 2 614.657 674.757 16.308 4.477 o
-2 7 3 1937.750 1954.490 55.682 0.658 o
-2 7 4 5.459 6.626 3.409 651.881 o
-2 7 5 2236.240 2134.940 65.768 0.519 o
-2 7 6 1434.210 1469.570 31.382 1.166 o
-2 7 7 2634.700 2653.560 44.341 0.407 o
-2 7 8 1100.820 1099.280 27.669 1.827 o
-2 7 9 21.822 18.382 5.139 212.664 o
-2 7 10 18.551 17.036 4.613 250.393 o
-2 7 11 691.978 691.166 12.929 4.037 o
-2 7 12 57.383 58.090 4.401 93.296 o
-2 7 13 462.397 504.495 13.627 6.858 o
-2 7 14 78.818 84.706 8.275 56.110 o
-2 8 1 894.627 867.883 25.433 2.571 o
-2 8 2 192.929 193.844 4.097 24.614 o
-2 8 3 110.292 104.110 3.996 48.676 o
-2 8 4 732.870 723.256 12.959 3.723 o
-2 8 5 91.328 105.263 13.809 36.244 o
-2 8 6 350.547 328.395 11.138 10.903 o
-2 8 7 603.860 674.474 31.301 3.862 o
-2 8 8 545.903 595.241 31.797 4.364 o
-2 8 9 25.691 22.418 5.949 171.247 o
-2 8 10 600.039 707.656 18.493 4.383 o
-2 8 11 71.059 44.179 6.313 78.908 o
-2 8 12 698.776 707.929 33.041 3.289 o
-2 8 13 26.134 33.820 6.667 142.472 o
-2 8 14 714.481 796.268 31.797 3.108 o
-2 9 1 77.035 70.685 3.885 72.755 o
-2 9 2 228.967 214.826 14.325 16.863 o
-2 9 3 47.786 51.979 8.134 85.026 o
-2 9 4 222.126 225.671 7.355 19.711 o
-2 9 5 83.198 84.514 5.726 60.886 o
-2 9 6 3.468 4.927 6.222 366.199 o
-2 9 7 139.609 157.495 8.771 31.057 o
-2 9 8 440.071 470.098 13.374 7.428 o
-2 9 9 276.885 268.353 11.715 14.277 o
-2 9 10 8.004 11.007 6.444 272.558 o
-2 9 11 563.740 603.506 18.776 5.004 o
-2 9 12 3.524 0.981 5.534 478.364 o
-2 9 13 727.108 725.391 21.761 3.526 o
-2 10 1 774.576 727.960 12.990 3.505 o
-2 10 2 0.734 1.993 3.956 966.114 o
-2 10 3 150.751 147.621 8.508 30.379 o
-2 10 4 7.719 5.615 7.426 243.482 o
-2 10 5 357.537 387.820 15.640 9.354 o
-2 10 6 46.707 60.163 10.228 70.249 o
-2 10 7 1017.500 1072.300 28.630 1.993 o
-2 10 8 8.905 10.552 5.453 323.527 o
-2 10 9 669.722 649.192 16.945 4.184 o
-2 10 10 334.393 337.611 9.186 11.507 o
-2 10 11 199.099 202.049 9.358 21.595 o
-2 10 12 236.470 280.614 10.582 16.172 o
-2 11 1 43.724 54.609 5.018 108.909 o
-2 11 2 700.184 783.743 37.350 2.984 o
-2 11 3 49.689 51.301 12.717 58.141 o
-2 11 4 311.182 274.666 9.317 13.324 o
-2 11 5 260.979 264.934 14.184 14.282 o
-2 11 6 725.794 726.139 14.001 3.731 o
-2 11 7 33.838 39.080 5.868 130.966 o
-2 11 8 1017.900 1039.340 29.935 2.007 o
-2 11 9 61.651 66.486 6.050 78.671 o
-2 11 10 430.213 407.709 11.938 8.210 o
-2 11 11 58.946 56.430 7.092 79.947 o
-2 12 1 926.240 927.419 22.125 2.455 o
-2 12 2 75.390 83.209 7.233 61.018 o
-2 12 3 610.052 668.626 23.228 4.240 o
-2 12 4 28.892 26.839 11.250 87.335 o
-2 12 5 532.799 555.219 19.191 5.444 o
-2 12 6 29.918 28.873 5.635 154.613 o
-2 12 7 296.308 299.957 12.241 12.813 o
-2 12 8 11.361 1.952 4.805 394.684 o
-2 12 9 186.931 172.195 11.007 22.995 o
-2 13 1 124.385 146.974 7.092 36.222 o
-2 13 2 267.532 279.330 14.184 13.741 o
-2 13 3 145.091 130.464 10.703 30.277 o
-2 13 4 207.157 250.963 10.511 18.724 o
-2 13 5 192.565 177.314 9.813 22.982 o
-2 13 6 450.344 436.703 13.819 7.486 o
-2 13 7 63.629 56.319 4.805 86.331 o
-2 14 1 57.723 67.255 5.534 83.731 o
-2 14 2 33.410 37.128 4.664 147.524 o
-2 14 3 99.334 117.949 7.608 44.886 o
-2 14 4 52.450 40.102 5.868 101.365 o
-1 0 2 465.502 612.844 202.666 0.415 o
-1 0 4 11521.700 12848.600 426.779 0.019 o
-1 0 6 10567.400 9389.400 376.368 0.026 o
-1 0 8 16396.800 13706.300 611.630 0.011 o
-1 0 10 3136.970 2626.220 129.371 0.261 o
-1 0 12 2242.550 2135.960 98.556 0.448 o
-1 0 14 1846.890 1989.280 73.608 0.630 o
-1 0 16 943.745 976.738 39.617 2.059 o
-1 1 1 50435.900 53125.400 296.781 0.001 o
-1 1 2 30198.300 30212.000 80.872 0.004 o
-1 1 3 562.304 544.142 12.909 5.558 o
-1 1 4 9776.870 10904.100 399.414 0.026 o
-1 1 5 114.094 139.376 4.239 42.123 o
-1 1 6 107.853 230.598 14.679 24.654 o
-1 1 7 2654.520 2240.470 52.890 0.434 o
-1 1 8 149.723 214.745 23.460 15.523 o
-1 1 9 6214.060 5660.960 110.797 0.085 o
-1 1 10 41.638 56.532 9.843 76.980 o
-1 1 11 1951.750 1902.200 49.784 0.677 o
-1 1 12 51.761 85.485 4.542 84.853 o
-1 1 13 1152.440 1077.340 20.334 1.822 o
-1 1 14 31.007 53.466 5.514 126.348 o
-1 1 15 952.169 897.221 18.625 2.473 o
-1 1 16 53.612 60.163 8.801 73.649 o
-1 2 1 1667.290 1974.470 44.058 0.800 o
-1 2 2 20379.000 22707.600 312.664 0.007 o
-1 2 3 520.082 635.778 25.858 4.794 o
-1 2 4 286.979 546.792 52.020 4.093 o
-1 2 5 36.041 44.149 4.370 136.297 o
-1 2 6 127.010 112.153 9.975 35.563 o
-1 2 7 8.519 36.197 3.875 277.736 o
-1 2 8 704.661 656.163 10.815 4.111 o
-1 2 9 1602.860 1556.190 31.109 1.002 o
-1 2 10 1637.090 1685.170 35.206 0.924 o
-1 2 11 53.551 72.931 10.167 63.385 o
-1 2 12 797.374 755.963 16.328 3.279 o
-1 2 13 0.282 3.349 4.289 826.934 o
-1 2 14 221.505 183.950 10.855 19.866 o
-1 2 15 60.379 80.457 11.250 54.433 o
-1 2 16 372.970 327.697 16.632 9.505 o
-1 3 1 2262.340 2418.420 44.291 0.511 o
-1 3 2 5516.210 5819.540 109.360 0.097 o
-1 3 3 3672.990 4145.440 99.305 0.191 o
-1 3 4 885.299 976.080 12.605 2.619 o
-1 3 5 1089.570 926.438 15.145 2.132 o
-1 3 6 1.327 22.297 5.139 366.232 o
-1 3 7 692.682 546.398 15.418 4.415 o
-1 3 8 265.359 290.923 11.917 14.234 o
-1 3 9 164.964 145.032 3.925 31.415 o
-1 3 10 1238.320 1255.030 29.581 1.495 o
-1 3 11 276.883 289.841 18.159 12.074 o
-1 3 12 16.294 11.401 3.956 318.394 o
-1 3 13 48.296 52.687 5.665 100.079 o
-1 3 14 65.113 77.625 9.783 58.498 o
-1 3 15 69.412 60.760 6.687 72.619 o
-1 3 16 35.307 23.966 7.830 118.732 o
-1 4 1 1904.100 1763.170 35.600 0.760 o
-1 4 2 268.581 265.247 12.464 14.483 o
-1 4 3 7511.160 7294.440 68.550 0.059 o
-1 4 4 161.987 176.990 13.566 23.147 o
-1 4 5 193.850 193.116 10.036 22.058 o
-1 4 6 18.226 40.679 5.170 180.267 o
-1 4 7 161.646 179.499 21.032 17.377 o
-1 4 8 69.636 121.571 15.408 35.300 o
-1 4 9 384.228 386.444 11.169 9.381 o
-1 4 10 17.467 26.971 4.542 228.411 o
-1 4 11 10.984 60.416 4.593 180.861 o
-1 4 12 276.645 330.631 12.919 12.809 o
-1 4 13 4.450 9.317 6.606 300.428 o
-1 4 14 6.604 12.029 5.696 325.017 o
-1 4 15 0.255 0.000 4.886 747.343 o
-1 4 16 24.908 6.849 7.335 169.005 o
-1 5 1 1088.510 1005.340 12.565 2.066 o
-1 5 2 713.604 844.382 12.302 3.530 o
-1 5 3 126.918 158.466 5.291 36.188 o
-1 5 4 1613.500 1470.420 29.743 1.030 o
-1 5 5 2266.280 1881.330 37.836 0.595 o
-1 5 6 512.727 522.856 11.735 6.242 o
-1 5 7 935.406 942.018 36.197 2.175 o
-1 5 8 717.302 697.570 17.643 3.760 o
-1 5 9 935.662 964.679 20.324 2.405 o
-1 5 10 57.841 70.037 14.679 44.863 o
-1 5 11 301.808 329.467 7.759 12.910 o
-1 5 12 186.680 187.076 6.252 24.877 o
-1 5 13 171.030 160.884 9.429 26.224 o
-1 5 14 129.655 115.107 7.749 37.655 o
-1 5 15 15.377 13.597 4.795 280.599 o
-1 6 1 383.521 443.613 17.795 8.061 o
-1 6 2 411.704 336.640 21.477 7.954 o
-1 6 3 0.531 50.846 6.454 200.252 o
-1 6 4 384.030 287.969 11.573 10.491 o
-1 6 5 398.602 366.353 21.275 7.957 o
-1 6 6 1969.330 1790.350 36.136 0.724 o
-1 6 7 104.051 125.770 12.707 34.257 o
-1 6 8 1891.930 1902.940 50.259 0.699 o
-1 6 9 78.227 78.616 8.073 58.257 o
-1 6 10 236.601 297.054 7.527 16.548 o
-1 6 11 417.676 387.415 10.724 8.734 o
-1 6 12 196.066 189.231 8.306 22.915 o
-1 6 13 88.056 112.770 8.255 47.798 o
-1 6 14 572.989 588.645 16.166 5.118 o
-1 6 15 5.030 4.401 7.335 270.765 o
-1 7 1 114.708 49.501 12.737 39.350 o
-1 7 2 2.558 0.243 9.682 184.395 o
-1 7 3 1878.390 1599.860 34.235 0.816 o
-1 7 4 72.129 101.824 3.753 66.322 o
-1 7 5 2500.040 2161.250 70.240 0.449 o
-1 7 6 0.218 0.000 5.868 522.372 o
-1 7 7 3128.720 3056.840 61.731 0.296 o
-1 7 8 0.274 2.630 4.937 666.511 o
-1 7 9 2.227 53.122 6.110 197.567 o
-1 7 10 284.634 310.914 9.044 13.699 o
-1 7 11 567.415 657.964 20.871 4.666 o
-1 7 12 19.481 20.699 5.159 218.085 o
-1 7 13 1084.190 1148.820 24.705 1.842 o
-1 7 14 11.932 15.104 6.444 232.732 o
-1 8 1 2.655 2.600 3.521 923.783 o
-1 8 2 2627.490 2347.880 47.902 0.434 o
-1 8 3 98.163 84.949 8.194 49.146 o
-1 8 4 3187.440 2960.310 51.403 0.301 o
-1 8 5 9.030 1.952 6.849 277.712 o
-1 8 6 2365.070 2306.130 85.101 0.436 o
-1 8 7 137.160 115.916 9.297 34.269 o
-1 8 8 66.067 73.851 10.764 55.295 o
-1 8 9 33.342 39.131 10.764 82.935 o
-1 8 10 821.926 873.022 27.264 2.742 o
-1 8 11 12.579 47.062 8.326 131.271 o
-1 8 12 1331.380 1304.310 36.632 1.311 o
-1 8 13 14.901 17.997 5.918 226.811 o
-1 9 1 1419.610 1381.760 24.755 1.250 o
-1 9 2 19.834 15.458 4.158 261.275 o
-1 9 3 2599.070 2611.580 65.707 0.396 o
-1 9 4 12.020 16.652 4.664 302.934 o
-1 9 5 1163.050 1115.130 35.277 1.639 o
-1 9 6 52.345 61.630 10.268 66.443 o
-1 9 7 149.511 119.831 11.250 29.806 o
-1 9 8 143.168 132.062 17.117 23.439 o
-1 9 9 963.819 976.738 31.797 2.154 o
-1 9 10 5.746 3.581 5.878 374.980 o
-1 9 11 659.823 666.249 17.704 4.167 o
-1 9 12 11.383 10.107 5.251 311.707 o
-1 10 1 386.555 394.598 18.159 8.373 o
-1 10 2 234.531 237.518 15.387 15.578 o
-1 10 3 98.522 86.416 7.931 49.351 o
-1 10 4 522.489 583.151 20.790 5.311 o
-1 10 5 11.663 16.622 5.716 258.941 o
-1 10 6 197.786 194.482 5.625 23.617 o
-1 10 7 532.275 576.586 21.599 5.204 o
-1 10 8 225.590 210.526 12.868 17.823 o
-1 10 9 11.205 14.113 4.937 310.106 o
-1 10 10 632.747 681.252 18.523 4.258 o
-1 10 11 0.495 1.963 4.552 776.149 o
-1 10 12 663.466 658.662 18.412 4.143 o
-1 11 1 147.562 131.202 8.316 32.291 o
-1 11 2 40.207 22.145 6.050 133.056 o
-1 11 3 52.043 46.536 8.316 82.582 o
-1 11 4 66.694 70.938 12.787 48.547 o
-1 11 5 0.409 9.095 6.333 369.297 o
-1 11 6 356.167 366.585 14.234 9.827 o
-1 11 7 10.498 11.857 5.625 291.468 o
-1 11 8 194.679 168.927 10.420 22.814 o
-1 11 9 64.879 78.606 9.419 59.727 o
-1 11 10 95.263 96.512 7.992 48.638 o
-1 11 11 266.227 313.513 17.117 12.339 o
-1 12 1 0.525 5.139 5.989 437.635 o
-1 12 2 84.715 91.181 7.426 54.655 o
-1 12 3 138.695 110.150 9.317 34.482 o
-1 12 4 24.509 35.287 7.426 133.207 o
-1 12 5 159.427 175.776 8.468 27.389 o
-1 12 6 142.897 148.572 6.889 32.898 o
-1 12 7 205.836 194.451 11.897 20.084 o
-1 12 8 2.549 3.268 4.937 566.864 o
-1 12 9 109.659 92.688 6.363 47.619 o
-1 13 1 320.890 351.673 15.559 10.625 o
-1 13 2 0.349 1.558 5.503 562.214 o
-1 13 3 46.300 42.783 7.577 94.703 o
-1 13 4 0.367 8.002 5.847 430.539 o
-1 13 5 10.331 19.889 5.696 257.655 o
-1 13 6 131.538 110.059 8.073 37.392 o
-1 13 7 52.044 57.402 5.281 95.283 o
-1 14 1 75.650 69.157 5.696 69.340 o
-1 14 2 148.693 177.233 8.812 28.389 o
-1 14 3 32.752 31.200 4.664 157.042 o
-1 14 4 144.340 173.601 8.629 29.353 o
0 0 2 41468.000 46071.100 285.147 0.002 o
0 0 4 392.933 883.189 14.780 5.470 o
0 0 6 81.300 43.299 15.043 41.409 o
0 0 8 5681.030 5098.050 98.951 0.102 o
0 0 10 1865.800 1617.470 33.263 0.820 o
0 0 14 1409.800 1253.580 55.763 1.121 o
0 0 16 211.990 142.664 7.335 24.075 o
0 1 1 39334.100 40823.500 359.989 0.002 o
0 1 2 31060.900 29425.600 74.155 0.004 o
0 1 3 6243.540 7786.840 212.651 0.061 o
0 1 4 12238.600 13760.700 378.412 0.018 o
0 1 5 563.706 591.811 14.123 5.275 o
0 1 6 3175.560 3683.170 42.925 0.268 o
0 1 7 3731.180 3412.850 43.036 0.231 o
0 1 8 132.625 192.721 12.312 26.339 o
0 1 9 1420.410 1237.550 35.590 1.262 o
0 1 10 64.656 96.077 9.156 56.937 o
0 1 11 1135.210 1127.530 25.069 1.771 o
0 1 13 967.792 970.172 59.425 1.658 o
0 1 14 305.961 296.659 11.047 12.784 o
0 1 15 735.623 690.155 20.213 3.614 o
0 1 16 591.604 533.135 12.585 5.351 o
0 2 0 1861.580 1580.030 23.642 0.853 o
0 2 1 4534.740 4592.380 26.516 0.153 o
0 2 2 1331.520 1639.670 28.124 1.196 o
0 2 3 5160.820 6361.830 141.501 0.094 o
0 2 4 2204.630 2031.400 22.863 0.609 o
0 2 5 4215.510 4120.510 55.631 0.175 o
0 2 6 4840.390 4468.870 85.597 0.136 o
0 2 7 2479.420 2465.050 44.371 0.456 o
0 2 8 1589.110 1261.020 48.904 1.033 o
0 2 9 245.070 258.247 5.928 17.510 o
0 2 10 236.526 234.381 5.817 18.826 o
0 2 11 6.051 6.849 9.783 160.570 o
0 2 13 231.359 259.582 50.381 5.204 o
0 2 14 231.522 237.710 17.117 14.985 o
0 2 15 388.581 402.044 24.452 7.375 o
0 2 16 590.538 601.260 17.097 4.884 o
0 3 1 560.715 623.324 7.395 5.386 o
0 3 2 1452.160 1815.720 77.665 0.792 o
0 3 3 31.707 10.005 11.159 93.307 o
0 3 4 2020.100 2066.090 30.046 0.660 o
0 3 5 2265.400 2193.320 20.112 0.566 o
0 3 6 3493.130 3428.460 98.546 0.226 o
0 3 7 1582.160 1339.930 24.897 1.121 o
0 3 8 287.956 237.376 9.257 15.080 o
0 3 9 599.958 639.733 21.791 4.462 o
0 3 10 1.476 6.980 3.571 829.619 o
0 3 11 22.057 28.852 6.849 155.595 o
0 3 13 7.714 13.698 11.735 110.305 o
0 3 14 129.932 130.595 12.717 29.998 o
0 3 15 190.672 160.915 13.698 21.358 o
0 3 16 92.316 70.543 5.503 60.353 o
0 4 0 4654.600 4662.670 68.145 0.142 o
0 4 1 25.511 65.252 19.171 37.751 o
0 4 2 152.156 224.933 15.711 20.414 o
0 4 3 11.097 12.383 3.935 379.678 o
0 4 4 8.799 11.432 6.505 261.963 o
0 4 5 1660.580 1500.250 17.026 1.019 o
0 4 6 844.971 921.107 24.715 2.651 o
0 4 7 806.956 769.428 29.369 2.905 o
0 4 8 42.356 35.014 4.451 131.957 o
0 4 9 453.245 477.686 16.096 6.962 o
0 4 10 36.375 49.733 5.018 124.487 o
0 4 11 266.071 244.286 8.801 16.082 o
0 4 12 95.123 109.158 11.007 40.720 o
0 4 13 96.894 109.563 13.698 35.106 o
0 4 14 23.450 16.136 10.268 109.882 o
0 4 15 97.377 104.181 11.735 39.315 o
0 4 16 14.956 33.749 7.335 158.824 o
0 5 1 2637.120 2351.550 29.459 0.447 o
0 5 2 493.272 592.479 24.816 5.235 o
0 5 3 1304.730 1326.970 21.275 1.418 o
0 5 4 127.586 89.147 6.849 42.296 o
0 5 5 1328.430 1049.170 40.628 1.419 o
0 5 6 189.883 157.445 11.492 23.071 o
0 5 7 493.547 437.786 29.105 5.508 o
0 5 8 196.198 186.985 10.026 22.123 o
0 5 9 36.045 58.939 6.556 105.153 o
0 5 10 554.678 539.832 18.453 5.363 o
0 5 11 272.849 309.548 13.131 13.267 o
0 5 12 303.572 315.668 14.457 11.831 o
0 5 13 300.444 302.264 19.566 10.873 o
0 5 14 82.441 85.718 13.941 39.552 o
0 5 15 91.094 111.971 6.333 50.654 o
0 6 0 233.270 144.819 19.869 15.583 o
0 6 1 381.709 401.083 34.538 6.007 o
0 6 2 816.070 647.028 13.769 3.486 o
0 6 3 15.264 6.343 5.139 298.044 o
0 6 4 3331.830 2863.240 43.855 0.294 o
0 6 5 3.155 0.486 13.698 93.834 o
0 6 6 3651.810 3327.350 104.970 0.215 o
0 6 7 28.586 22.540 5.868 163.569 o
0 6 8 902.544 947.268 15.246 2.584 o
0 6 9 534.145 546.327 27.881 4.873 o
0 6 10 1003.400 1080.380 23.612 2.072 o
0 6 11 226.967 250.902 9.570 17.842 o
0 6 12 455.426 452.860 20.294 6.700 o
0 6 13 95.588 85.597 11.735 41.805 o
0 6 14 413.581 406.232 13.576 8.357 o
0 6 15 5.334 26.414 7.335 205.282 o
0 7 1 1293.580 963.525 35.944 1.558 o
0 7 2 506.368 465.323 13.283 6.571 o
0 7 3 2258.900 1607.190 116.412 0.451 o
0 7 4 549.040 518.961 16.015 5.651 o
0 7 5 2940.170 2655.380 42.783 0.358 o
0 7 6 27.050 21.761 8.346 127.601 o
0 7 7 3063.090 2910.520 37.512 0.326 o
0 7 8 510.921 454.377 19.080 6.164 o
0 7 9 632.753 618.924 23.865 4.224 o
0 7 10 11.469 20.577 6.110 232.146 o
0 7 11 337.356 327.657 11.948 11.153 o
0 7 12 1.748 1.821 5.635 496.406 o
0 7 13 246.389 265.692 8.407 16.654 o
0 7 14 11.068 8.903 7.092 229.307 o
0 8 0 989.928 817.786 40.598 2.105 o
0 8 1 10.795 10.481 3.167 454.139 o
0 8 2 4576.060 4222.520 76.866 0.153 o
0 8 3 92.558 116.139 7.051 48.170 o
0 8 4 3828.010 3365.470 54.872 0.222 o
0 8 5 411.487 402.570 30.077 6.319 o
0 8 6 3184.230 2887.610 62.834 0.299 o
0 8 7 321.869 300.797 11.735 12.053 o
0 8 8 286.952 287.109 25.433 9.799 o
0 8 9 403.158 418.180 18.099 7.912 o
0 8 10 162.071 172.893 13.941 23.017 o
0 8 11 54.393 60.477 7.092 81.975 o
0 8 12 667.519 668.606 26.900 3.765 o
0 8 13 11.071 2.448 10.764 131.091 o
0 9 1 2565.370 2451.030 47.032 0.437 o
0 9 2 50.904 52.100 5.190 100.143 o
0 9 3 4154.580 4155.870 131.425 0.156 o
0 9 4 14.125 11.250 6.222 239.806 o
0 9 5 2918.540 2963.850 64.311 0.325 o
0 9 6 6.273 1.952 7.335 270.625 o
0 9 7 1.844 2.934 12.231 116.854 o
0 9 8 111.480 101.247 9.297 41.013 o
0 9 9 675.550 661.757 32.768 3.490 o
0 9 10 154.606 163.970 7.861 29.207 o
0 9 11 1059.270 1023.790 31.129 1.928 o
0 9 12 4.089 10.440 9.540 167.988 o
0 9 13 773.110 753.221 25.433 3.166 o
0 10 0 2442.540 2656.330 150.151 0.295 o
0 10 1 184.170 168.654 13.829 21.469 o
0 10 2 1689.810 1773.070 31.301 0.878 o
0 10 3 34.037 21.518 6.920 135.066 o
0 10 4 1007.840 1029.660 20.577 2.150 o
0 10 5 442.771 432.110 14.184 7.604 o
0 10 6 1.980 1.174 7.729 282.223 o
0 10 7 0.198 1.781 6.201 449.683 o
0 10 8 269.656 276.952 29.591 9.088 o
0 10 9 3.382 3.794 5.888 409.544 o
0 10 10 396.259 396.581 10.896 9.052 o
0 10 11 478.922 451.362 27.639 5.720 o
0 10 12 297.802 334.546 19.080 10.656 o
0 11 1 118.858 157.435 8.812 34.404 o
0 11 2 522.170 533.641 30.077 4.837 o
0 11 3 120.151 134.510 17.856 24.505 o
0 11 4 529.777 616.607 31.989 4.383 o
0 11 5 6.988 12.626 6.333 280.175 o
0 11 6 0.297 0.668 5.989 491.361 o
0 11 7 64.465 64.422 11.958 53.245 o
0 11 8 197.487 184.051 24.017 14.016 o
0 11 9 1.679 4.846 4.644 624.495 o
0 11 10 272.441 292.269 13.435 13.522 o
0 11 11 1.514 1.467 5.868 471.740 o
0 12 0 64.832 79.233 10.764 54.737 o
0 12 1 18.608 17.289 7.780 162.067 o
0 12 2 124.553 99.972 7.780 40.430 o
0 12 3 275.177 301.030 14.861 12.880 o
0 12 4 5.407 8.377 5.847 349.721 o
0 12 5 30.376 26.809 8.124 120.693 o
0 12 6 160.965 134.531 11.897 26.813 o
0 12 7 79.706 94.954 7.729 55.145 o
0 12 8 38.527 46.961 5.503 119.006 o
0 12 9 147.724 160.915 12.717 26.044 o
0 13 1 128.707 121.480 7.426 37.569 o
0 13 2 76.142 71.494 11.735 48.968 o
0 13 3 48.728 43.087 7.426 93.119 o
0 13 4 0.295 6.070 5.503 499.430 o
0 13 5 142.838 130.535 11.735 29.445 o
0 13 6 12.220 12.322 5.149 298.054 o
0 13 7 158.657 130.615 5.847 32.547 o
0 14 1 11.324 17.249 5.868 252.798 o
0 14 2 172.372 158.234 8.468 26.888 o
0 14 3 15.270 13.465 6.606 213.667 o
0 14 4 282.534 273.715 14.922 13.082 o
0 14 5 9.527 6.849 6.363 281.375 o
1 0 0 21470.500 24339.200 289.476 0.007 o
1 0 2 4114.810 3846.770 281.171 0.105 o
1 0 4 520.536 222.879 11.149 8.315 o
1 0 8 154.921 142.523 9.156 29.586 o
1 0 10 148.366 179.499 15.165 22.870 o
1 0 12 1.846 28.367 7.335 217.060 o
1 0 14 153.759 197.112 20.051 18.024 o
1 0 16 209.034 202.555 14.194 18.393 o
1 1 0 699.231 577.395 11.169 4.388 o
1 1 1 11336.000 13264.200 182.412 0.023 o
1 1 2 3757.860 4687.980 51.413 0.186 o
1 1 3 2197.290 2532.330 30.208 0.529 o
1 1 4 2972.610 2818.910 26.212 0.349 o
1 1 5 774.400 902.219 31.999 2.727 o
1 1 6 6194.620 5860.930 189.282 0.076 o
1 1 7 3687.780 3553.260 75.571 0.219 o
1 1 8 34.238 61.762 5.503 114.075 o
1 1 9 371.893 267.372 5.858 11.807 o
1 1 10 115.833 82.582 5.190 48.991 o
1 1 11 72.503 73.790 5.190 71.364 o
1 1 12 64.306 41.084 6.363 85.568 o
1 1 14 1.039 8.427 9.540 180.640 o
1 1 15 28.823 29.551 4.117 179.541 o
1 1 16 311.170 266.340 12.959 12.718 o
1 2 0 7986.410 9084.610 207.431 0.043 o
1 2 1 997.517 1215.950 42.560 1.718 o
1 2 2 1320.300 1301.920 25.271 1.395 o
1 2 3 5824.410 6501.380 83.796 0.087 o
1 2 4 1597.190 1636.800 48.459 0.911 o
1 2 5 7156.930 7242.300 125.001 0.061 o
1 2 6 6284.890 6206.770 125.719 0.078 o
1 2 7 1831.810 1585.420 26.799 0.862 o
1 2 8 1701.170 1654.000 23.835 0.925 o
1 2 9 867.618 783.834 11.068 3.021 o
1 2 10 40.329 27.709 3.622 152.525 o
1 2 11 356.352 329.214 11.978 10.615 o
1 2 12 366.148 397.643 18.584 8.644 o
1 2 13 469.918 467.589 24.948 5.995 o
1 2 14 163.700 176.565 15.650 21.371 o
1 2 15 746.546 673.402 20.213 3.602 o
1 2 16 16.503 13.394 4.451 285.854 o
1 3 0 586.954 452.182 19.869 5.378 o
1 3 1 1.784 2.023 3.693 968.444 o
1 3 2 234.963 258.034 7.203 17.837 o
1 3 3 33.432 9.732 8.973 118.000 o
1 3 4 3249.920 2966.860 31.604 0.301 o
1 3 5 5873.580 5989.510 135.057 0.086 o
1 3 6 4218.030 4087.290 97.180 0.166 o
1 3 7 942.947 853.588 14.042 2.616 o
1 3 8 1730.190 1755.560 29.733 0.864 o
1 3 9 144.962 138.183 6.677 33.607 o
1 3 10 556.223 509.765 20.790 5.336 o
1 3 11 2.881 5.868 6.363 355.014 o
1 3 12 726.490 726.807 29.348 3.279 o
1 3 14 902.989 990.436 36.683 2.183 o
1 3 15 121.323 91.656 10.268 38.251 o
1 3 16 697.268 655.404 24.452 3.747 o
1 4 0 6.573 2.651 3.733 636.491 o
1 4 1 198.075 189.363 6.019 23.697 o
1 4 2 7.387 20.608 3.258 415.246 o
1 4 3 589.812 513.327 14.841 5.359 o
1 4 4 488.003 393.667 12.403 7.359 o
1 4 5 4529.110 4131.680 126.184 0.144 o
1 4 6 593.007 538.062 26.789 4.570 o
1 4 7 2043.320 1932.990 34.235 0.669 o
1 4 8 89.182 100.771 6.201 53.690 o
1 4 9 1870.380 1923.480 33.273 0.744 o
1 4 10 84.364 102.198 8.629 49.876 o
1 4 11 2263.190 2256.250 68.965 0.492 o
1 4 13 1130.610 1171.900 45.980 1.525 o
1 4 14 0.400 2.114 6.333 425.224 o
1 4 15 412.964 416.551 13.779 8.257 o
1 5 0 26.686 13.829 4.472 215.908 o
1 5 1 382.442 307.029 9.864 10.509 o
1 5 2 734.235 671.459 10.380 3.903 o
1 5 3 213.881 220.734 11.624 18.787 o
1 5 4 2794.460 2319.810 37.441 0.413 o
1 5 5 151.501 156.281 9.813 28.546 o
1 5 6 1749.650 1470.000 32.828 0.928 o
1 5 7 102.183 89.077 10.268 42.949 o
1 5 8 2407.800 2350.120 40.638 0.488 o
1 5 9 604.846 684.995 13.657 4.599 o
1 5 10 2985.880 3096.520 95.865 0.284 o
1 5 11 409.789 430.907 18.584 7.652 o
1 5 13 11.822 5.382 10.764 127.232 o
1 5 14 448.369 384.441 12.534 8.045 o
1 5 15 52.963 55.702 5.402 94.565 o
1 6 0 2987.920 2772.620 39.515 0.344 o
1 6 1 22.638 51.534 10.987 84.656 o
1 6 2 2974.700 2517.680 63.158 0.348 o
1 6 3 1129.670 1061.580 49.642 1.549 o
1 6 4 2109.560 1772.370 24.796 0.689 o
1 6 5 1103.040 964.183 18.685 2.035 o
1 6 6 2671.460 2522.770 38.038 0.417 o
1 6 7 1015.370 987.775 21.781 2.167 o
1 6 8 396.463 432.859 21.518 7.462 o
1 6 9 1126.150 1102.680 31.240 1.746 o
1 6 10 593.624 629.121 15.650 4.816 o
1 6 11 420.505 424.058 23.481 6.950 o
1 6 12 89.001 97.817 13.202 38.660 o
1 6 13 211.910 189.636 9.156 21.157 o
1 6 14 6.265 20.031 7.415 212.813 o
1 7 0 306.338 253.269 36.683 7.094 o
1 7 1 2720.690 2363.530 53.416 0.409 o
1 7 2 218.077 189.808 11.938 19.378 o
1 7 3 4695.820 4140.370 272.673 0.096 o
1 7 4 782.833 705.512 15.357 3.474 o
1 7 5 3459.170 3209.320 60.396 0.257 o
1 7 6 129.515 145.264 6.201 36.231 o
1 7 7 1014.140 978.255 22.256 2.175 o
1 7 8 105.690 108.925 18.584 26.083 o
1 7 9 318.154 319.381 16.136 10.998 o
1 7 10 140.257 140.681 7.840 33.165 o
1 7 11 218.730 234.665 12.878 17.519 o
1 7 12 24.984 16.389 5.756 188.405 o
1 7 13 201.534 228.999 9.742 20.188 o
1 8 0 832.341 713.403 15.580 3.235 o
1 8 1 424.047 495.966 19.252 6.928 o
1 8 2 2319.950 2105.950 45.221 0.536 o
1 8 3 167.549 186.560 8.235 25.964 o
1 8 4 2824.710 2751.620 116.655 0.297 o
1 8 5 16.285 20.385 4.805 248.170 o
1 8 6 1003.390 940.986 24.836 2.209 o
1 8 7 552.523 554.299 15.812 5.463 o
1 8 8 691.251 628.332 16.015 4.146 o
1 8 9 55.827 44.999 7.335 86.007 o
1 8 10 153.301 149.179 16.632 22.389 o
1 8 13 14.763 20.547 8.801 145.704 o
1 9 0 675.099 673.573 14.416 4.152 o
1 9 1 1770.990 1784.960 44.989 0.793 o
1 9 2 49.825 43.987 4.745 109.538 o
1 9 3 1477.680 1496.670 24.108 1.146 o
1 9 4 38.070 42.045 6.252 116.981 o
1 9 5 1963.100 1970.940 35.580 0.691 o
1 9 6 161.922 156.069 13.779 23.914 o
1 9 7 107.800 102.673 7.587 44.687 o
1 9 8 222.294 230.861 15.650 16.199 o
1 9 12 426.497 411.938 90.240 1.782 o
1 10 0 728.603 760.860 12.008 3.667 o
1 10 1 1262.030 1333.630 21.073 1.467 o
1 10 2 1578.750 1657.140 41.134 0.947 o
1 10 3 367.195 403.126 12.241 9.447 o
1 10 4 1051.190 1132.470 22.408 1.938 o
1 10 5 196.581 191.052 15.013 19.054 o
1 10 6 120.799 121.763 10.541 35.023 o
1 10 7 1619.840 1584.790 91.221 0.702 o
1 10 8 71.674 39.546 14.922 44.425 o
1 10 9 1007.890 1113.700 40.598 1.809 o
1 10 10 7.986 6.363 8.316 202.275 o
1 10 11 637.008 722.750 29.480 3.671 o
1 11 0 472.728 493.366 19.707 6.317 o
1 11 1 463.252 460.204 17.856 6.790 o
1 11 2 992.632 1070.370 50.623 1.709 o
1 11 3 777.591 815.176 35.459 2.752 o
1 11 4 1481.770 1556.250 44.999 1.027 o
1 11 5 395.722 431.058 14.274 8.379 o
1 11 6 1050.970 1156.220 90.969 1.054 o
1 11 7 3.339 1.861 5.170 525.701 o
1 11 8 444.571 520.034 34.973 4.999 o
1 11 9 227.844 229.880 16.136 15.743 o
1 11 10 195.804 210.719 29.834 11.038 o
1 12 0 4.812 34.012 6.576 215.583 o
1 12 1 236.069 238.934 12.110 16.761 o
1 12 2 2.802 6.606 6.222 363.820 o
1 12 3 1272.930 1323.470 83.391 0.959 o
1 12 4 24.082 40.143 7.385 129.909 o
1 12 5 375.873 387.365 13.779 9.238 o
1 12 6 56.868 57.938 7.031 81.308 o
1 12 7 248.077 264.772 13.455 15.072 o
1 12 8 86.991 100.266 9.297 47.775 o
1 12 9 221.537 225.479 13.698 17.257 o
1 13 0 34.499 39.445 6.050 127.369 o
1 13 1 390.830 428.114 14.871 8.425 o
1 13 2 275.002 271.236 11.928 14.239 o
1 13 3 228.647 242.374 12.231 17.021 o
1 13 4 0.421 0.000 5.149 666.705 o
1 13 5 8.546 14.538 4.937 337.003 o
1 13 6 285.256 293.513 26.414 9.510 o
1 13 7 34.145 37.168 7.335 115.930 o
1 14 0 442.423 395.731 11.755 8.118 o
1 14 1 188.186 201.998 14.669 19.449 o
1 14 2 156.639 153.823 14.426 23.925 o
1 14 3 2.239 0.486 4.107 848.486 o
1 14 4 234.356 259.228 14.669 15.376 o
2 0 0 992.925 1025.570 123.261 0.788 o
2 0 2 1479.300 1666.770 7.284 1.110 o
2 0 4 131.552 984.740 16.591 7.905 o
2 0 6 661.867 1016.850 85.597 1.447 o
2 0 8 497.330 571.274 26.414 5.166 o
2 0 10 38.990 50.381 11.250 71.698 o
2 0 12 17.063 13.698 11.735 99.459 o
2 0 14 75.535 55.763 11.735 51.708 o
2 1 0 2953.690 3887.150 127.408 0.229 o
2 1 1 1050.280 1044.650 8.872 2.126 o
2 1 2 330.385 269.658 7.203 13.035 o
2 1 3 1173.250 1560.170 64.514 1.111 o
2 1 4 1169.290 1221.070 54.974 1.352 o
2 1 5 1449.490 1677.070 25.423 1.090 o
2 1 6 2541.430 3078.730 71.767 0.362 o
2 1 7 21.720 96.684 23.723 25.896 o
2 1 8 88.698 193.409 6.363 39.658 o
2 1 9 247.188 204.851 5.352 19.208 o
2 1 10 14.548 11.735 3.622 352.865 o
2 1 11 93.816 79.344 6.222 56.120 o
2 1 12 12.461 9.550 5.868 272.524 o
2 1 13 11.319 5.382 4.846 366.363 o
2 1 14 46.728 45.585 5.969 104.410 o
2 1 15 10.124 5.615 3.247 524.674 o
2 2 0 794.772 923.332 22.803 2.844 o
2 2 1 25.704 49.622 9.186 99.454 o
2 2 2 3.974 2.337 2.165 1281.990 o
2 2 3 3237.070 3765.820 53.729 0.254 o
2 2 4 1867.870 1929.380 26.162 0.757 o
2 2 5 11194.200 11028.200 160.298 0.026 o
2 2 6 2862.960 2934.220 83.523 0.317 o
2 2 7 2798.990 2579.820 65.707 0.367 o
2 2 8 706.237 785.220 13.142 3.697 o
2 2 9 853.564 864.717 23.693 2.731 o
2 2 10 196.220 223.435 13.698 18.802 o
2 2 11 268.124 246.279 8.468 16.008 o
2 2 12 36.820 34.133 5.008 139.283 o
2 2 13 33.450 56.390 6.333 112.355 o
2 2 14 94.191 69.592 17.097 32.096 o
2 2 15 648.041 597.234 17.370 4.474 o
2 3 0 1912.050 1980.860 15.468 0.739 o
2 3 1 1693.580 2288.640 41.134 0.724 o
2 3 2 1300.840 1090.610 20.557 1.579 o
2 3 3 388.014 428.620 10.724 8.911 o
2 3 4 7057.270 6879.270 236.557 0.056 o
2 3 5 5067.920 5723.480 106.174 0.108 o
2 3 6 2991.260 2656.800 44.473 0.349 o
2 3 7 1388.350 1458.760 37.694 1.178 o
2 3 8 4731.060 4596.390 83.523 0.138 o
2 3 9 0.109 2.003 3.622 1200.150 o
2 3 10 3620.100 3577.700 89.400 0.216 o
2 3 11 52.464 77.969 6.394 79.880 o
2 3 12 1476.990 1508.500 36.491 1.090 o
2 3 13 12.153 10.208 5.514 289.844 o
2 3 14 1260.290 1155.740 34.123 1.494 o
2 3 15 173.849 136.392 14.669 22.965 o
2 4 0 2527.700 2711.500 45.990 0.420 o
2 4 1 2003.370 1831.600 62.521 0.638 o
2 4 2 1816.060 1833.720 11.917 0.825 o
2 4 3 1831.010 1571.570 27.669 0.864 o
2 4 4 692.073 866.285 25.949 3.247 o
2 4 5 2798.060 2337.220 31.635 0.415 o
2 4 6 276.687 290.802 11.705 13.834 o
2 4 7 5552.580 5534.240 114.439 0.098 o
2 4 8 295.414 322.001 12.970 12.313 o
2 4 9 4514.190 4644.590 99.608 0.142 o
2 4 10 135.415 170.293 6.738 32.458 o
2 4 11 3515.520 3366.820 86.082 0.233 o
2 4 12 102.855 84.130 9.783 44.442 o
2 4 13 1362.350 1360.780 48.610 1.170 o
2 4 14 136.476 118.132 10.268 33.015 o
2 4 15 488.297 447.043 14.133 6.858 o
2 5 0 1887.670 1591.790 20.638 0.841 o
2 5 1 921.162 908.066 15.428 2.584 o
2 5 2 1827.400 1512.160 25.979 0.887 o
2 5 3 0.662 3.814 8.933 215.239 o
2 5 4 3126.140 2883.170 65.576 0.304 o
2 5 5 749.055 791.806 12.909 3.476 o
2 5 6 2139.950 2030.710 26.101 0.628 o
2 5 7 0.403 1.730 3.308 1370.460 o
2 5 8 3037.990 3064.540 60.346 0.307 o
2 5 9 1.761 2.013 4.310 768.539 o
2 5 10 3056.430 3249.820 95.126 0.271 o
2 5 11 0.367 0.000 6.363 441.966 o
2 5 12 1754.920 1733.030 86.568 0.653 o
2 5 13 111.265 82.693 13.020 36.206 o
2 5 14 53.693 55.500 6.110 90.098 o
2 6 0 0.380 0.708 5.989 488.847 o
2 6 1 1209.970 1090.780 43.906 1.501 o
2 6 2 138.445 130.949 21.518 19.530 o
2 6 3 3387.580 3072.070 93.417 0.251 o
2 6 4 368.027 330.550 11.401 10.381 o
2 6 5 666.868 648.707 12.100 4.344 o
2 6 6 485.465 500.408 12.454 6.664 o
2 6 7 37.215 34.174 7.931 107.453 o
2 6 8 83.974 98.505 4.644 59.377 o
2 6 9 1578.880 1721.610 37.523 0.940 o
2 6 10 8.397 32.535 11.735 98.668 o
2 6 11 1808.740 1853.060 59.182 0.715 o
2 6 12 399.517 425.090 10.066 8.778 o
2 6 13 1130.100 1065.750 32.646 1.754 o
2 6 14 260.799 256.173 10.268 15.662 o
2 7 0 114.574 113.923 12.656 33.581 o
2 7 1 92.229 92.112 5.109 56.267 o
2 7 2 1175.380 1042.270 24.330 1.781 o
2 7 3 457.951 454.195 19.535 6.736 o
2 7 4 535.997 490.564 15.205 5.972 o
2 7 5 590.747 615.231 10.015 5.089 o
2 7 6 372.055 384.997 14.861 9.196 o
2 7 7 537.525 580.733 16.591 5.438 o
2 7 8 15.935 29.105 7.082 168.070 o
2 7 9 547.618 477.787 22.125 5.459 o
2 7 10 15.611 21.609 5.635 222.281 o
2 7 11 4.473 22.105 5.220 323.090 o
2 7 12 161.453 172.296 10.471 25.878 o
2 7 13 170.527 191.153 21.032 16.672 o
2 8 0 564.292 573.945 25.909 4.697 o
2 8 1 10.301 8.103 2.549 545.892 o
2 8 2 396.967 340.869 9.591 9.771 o
2 8 3 186.062 208.129 10.643 21.750 o
2 8 4 760.217 740.131 12.433 3.554 o
2 8 5 24.559 10.896 3.915 251.008 o
2 8 6 8.500 4.886 8.801 185.966 o
2 8 7 0.358 0.486 6.363 437.396 o
2 8 8 29.761 21.032 7.830 130.925 o
2 8 9 596.438 599.156 18.584 4.780 o
2 8 10 27.273 22.014 6.363 159.429 o
2 8 11 462.977 500.843 60.163 2.992 o
2 9 0 736.669 741.962 23.086 3.406 o
2 9 1 599.238 636.122 10.997 4.906 o
2 9 2 414.160 407.254 10.471 8.634 o
2 9 3 77.911 83.159 13.091 42.998 o
2 9 4 787.172 788.296 21.366 3.147 o
2 9 5 254.952 260.907 13.718 14.768 o
2 9 6 258.377 264.306 28.367 9.746 o
2 9 7 121.223 132.548 14.669 28.469 o
2 9 8 263.801 256.780 13.698 14.488 o
2 9 9 183.794 179.499 8.316 24.560 o
2 9 11 3.147 7.830 7.830 244.556 o
2 9 12 196.537 207.866 13.202 19.556 o
2 10 0 4.207 8.154 6.778 296.735 o
2 10 1 1993.230 2008.560 51.382 0.639 o
2 10 2 69.609 103.412 17.704 31.945 o
2 10 3 2649.980 2763.250 52.637 0.388 o
2 10 4 0.038 1.922 5.402 586.509 o
2 10 5 241.548 262.839 9.156 16.793 o
2 10 6 0.386 1.467 6.465 414.924 o
2 10 7 155.242 174.845 12.474 24.771 o
2 10 8 58.330 58.201 9.297 68.833 o
2 10 9 145.808 150.151 15.165 24.388 o
2 10 10 1.605 0.486 6.849 361.644 o
2 10 11 113.571 122.755 6.141 42.483 o
2 11 0 1269.680 1305.050 80.700 0.989 o
2 11 1 1.158 2.519 4.461 746.966 o
2 11 2 1082.890 1167.200 19.687 1.870 o
2 11 3 697.098 739.817 17.704 3.753 o
2 11 4 132.629 141.855 13.152 28.403 o
2 11 5 61.975 63.836 6.110 79.194 o
2 11 6 517.870 571.760 22.985 5.250 o
2 11 7 53.541 74.832 10.268 62.475 o
2 11 8 347.625 383.460 16.632 9.451 o
2 11 9 27.504 22.277 5.868 167.246 o
2 11 10 530.790 609.910 25.919 4.805 o
2 12 0 13.329 3.419 5.696 300.353 o
2 12 1 431.092 439.475 25.190 6.526 o
2 12 2 420.736 428.661 15.913 7.803 o
2 12 3 227.496 253.714 10.511 17.406 o
2 12 4 11.937 10.764 8.316 178.998 o
2 12 5 978.572 1119.070 38.635 1.882 o
2 12 6 16.958 10.268 8.316 164.153 o
2 12 7 904.067 1056.950 42.550 2.003 o
2 12 8 25.603 22.985 6.849 153.978 o
2 13 0 211.881 187.825 9.682 20.988 o
2 13 1 19.759 11.978 5.534 229.090 o
2 13 2 505.328 472.718 33.749 4.858 o
2 13 3 132.994 144.283 13.698 27.584 o
2 13 4 351.264 424.058 22.985 7.978 o
2 13 5 13.333 10.268 7.335 205.612 o
2 13 6 547.018 651.003 24.452 4.639 o
2 14 0 155.325 172.974 13.455 24.021 o
2 14 1 87.737 88.450 7.092 54.791 o
2 14 2 116.102 97.817 7.830 42.711 o
2 14 3 30.254 26.414 6.363 146.023 o
3 0 0 842.982 1394.660 141.784 0.643 o
3 0 2 371.608 598.094 10.946 7.681 o
3 0 4 152.629 717.652 13.698 10.587 o
3 0 6 163.771 198.083 27.881 12.846 o
3 0 8 1275.410 1185.100 27.386 1.507 o
3 0 10 160.756 194.664 11.250 24.219 o
3 0 12 192.374 173.277 25.281 13.704 o
3 0 14 490.098 425.525 18.099 6.651 o
3 1 0 4.983 5.089 2.995 793.727 o
3 1 1 2219.980 2892.510 31.068 0.478 o
3 1 2 267.019 502.289 22.499 8.810 o
3 1 3 676.977 739.008 26.445 3.569 o
3 1 4 155.366 138.385 4.259 33.406 o
3 1 5 193.941 300.119 11.068 17.803 o
3 1 6 590.065 526.822 15.731 5.255 o
3 1 7 853.626 750.824 20.051 2.995 o
3 1 8 379.252 433.365 17.987 8.191 o
3 1 9 670.511 677.175 21.791 3.929 o
3 1 10 145.361 157.394 17.117 22.240 o
3 1 11 17.622 25.494 4.370 236.376 o
3 1 12 20.853 19.131 4.279 238.517 o
3 1 13 463.789 430.856 11.007 7.544 o
3 1 14 120.654 110.827 4.795 43.683 o
3 1 15 265.405 248.666 6.859 16.445 o
3 2 0 1767.780 2074.730 24.502 0.773 o
3 2 1 1440.590 1452.730 15.853 1.225 o
3 2 2 1552.840 1727.170 18.382 1.012 o
3 2 3 1426.680 1321.970 13.880 1.311 o
3 2 4 345.608 424.260 10.855 9.858 o
3 2 5 2178.000 2255.350 66.051 0.518 o
3 2 7 1038.500 1116.890 22.307 1.978 o
3 2 8 1082.950 1103.630 29.227 1.838 o
3 2 9 577.857 584.507 13.829 5.196 o
3 2 10 920.842 928.310 17.583 2.530 o
3 2 11 213.744 207.755 17.229 16.415 o
3 2 12 113.936 109.937 6.667 43.401 o
3 2 13 231.974 226.298 10.157 18.078 o
3 2 14 134.430 131.738 7.395 35.443 o
3 2 15 247.148 207.178 5.847 19.020 o
3 3 0 4151.880 4406.550 57.098 0.171 o
3 3 1 2037.400 2117.730 41.761 0.625 o
3 3 2 2849.380 2758.630 41.164 0.365 o
3 3 3 250.962 278.915 15.762 13.886 o
3 3 4 8556.790 8365.240 151.496 0.044 o
3 3 5 303.813 274.291 15.013 12.335 o
3 3 6 5351.460 5218.600 106.690 0.107 o
3 3 7 32.438 35.813 3.460 165.133 o
3 3 8 2357.280 2343.720 63.461 0.471 o
3 3 9 459.593 444.908 13.941 7.281 o
3 3 10 1320.080 1305.000 29.156 1.371 o
3 3 11 368.116 364.623 23.865 8.031 o
3 3 12 1.879 21.892 4.866 382.155 o
3 3 13 3.842 2.974 3.784 752.778 o
3 3 14 560.949 601.108 26.900 4.567 o
3 3 15 300.493 252.187 9.317 14.194 o
3 4 0 3521.200 3553.720 20.193 0.247 o
3 4 1 5291.640 4992.860 50.431 0.118 o
3 4 2 1993.210 2060.710 38.504 0.657 o
3 4 3 8218.480 8064.670 145.527 0.048 o
3 4 4 3.456 7.021 6.222 352.497 o
3 4 5 626.384 447.488 26.060 4.696 o
3 4 6 756.207 818.372 20.304 3.235 o
3 4 7 2177.610 2063.910 43.259 0.586 o
3 4 8 95.798 114.530 12.717 36.693 o
3 4 9 2324.390 2436.960 49.278 0.488 o
3 4 10 183.764 180.753 7.770 24.793 o
3 4 11 1420.960 1660.570 32.292 1.094 o
3 4 12 38.783 33.344 6.687 118.501 o
3 4 13 308.593 282.041 10.157 13.126 o
3 4 14 114.576 76.502 6.819 47.876 o
3 5 0 5036.260 4887.580 82.430 0.124 o
3 5 1 836.820 858.201 33.263 2.579 o
3 5 2 4645.610 4310.470 76.320 0.148 o
3 5 3 1884.720 1983.620 54.144 0.676 o
3 5 4 604.238 453.204 7.820 5.779 o
3 5 5 813.757 842.693 15.741 3.050 o
3 5 6 4.069 15.114 4.239 459.114 o
3 5 7 0.264 2.893 2.954 1532.130 o
3 5 8 562.385 541.876 12.100 5.603 o
3 5 9 41.398 40.537 4.633 126.928 o
3 5 10 1521.770 1683.450 38.898 0.984 o
3 5 11 41.026 50.452 5.271 114.139 o
3 5 12 2622.340 2620.290 61.863 0.395 o
3 5 13 360.813 343.469 34.973 6.401 o
3 6 0 244.608 241.271 15.165 15.130 o
3 6 1 1535.790 1310.310 51.352 1.039 o
3 6 2 1911.950 1818.000 48.914 0.712 o
3 6 3 1025.480 910.302 29.571 2.128 o
3 6 4 591.574 607.664 18.159 4.804 o
3 6 5 1570.270 1619.990 55.661 0.897 o
3 6 6 459.065 445.495 14.770 7.215 o
3 6 7 214.673 226.278 6.798 20.412 o
3 6 8 15.537 12.221 6.920 205.107 o
3 6 9 716.973 735.214 17.856 3.660 o
3 6 10 0.848 5.038 4.178 768.763 o
3 6 11 916.873 901.005 31.301 2.357 o
3 6 12 178.971 142.067 14.669 22.304 o
3 6 13 345.659 339.655 18.099 9.702 o
3 7 0 166.955 139.356 4.107 31.470 o
3 7 1 1221.750 1135.750 42.065 1.479 o
3 7 2 951.484 902.654 20.466 2.444 o
3 7 3 70.651 86.993 9.044 56.691 o
3 7 4 67.219 87.812 4.664 71.688 o
3 7 5 105.803 121.662 4.886 46.325 o
3 7 6 10.153 15.822 4.158 355.293 o
3 7 7 861.854 882.016 19.363 2.754 o
3 7 8 241.545 277.205 13.000 15.238 o
3 7 9 349.527 430.380 14.750 9.208 o
3 7 10 384.519 386.404 14.699 8.954 o
3 7 11 743.404 695.172 13.263 3.735 o
3 7 12 174.380 148.259 6.141 28.705 o
3 8 0 372.189 378.958 18.635 8.696 o
3 8 1 8.434 24.857 3.005 376.432 o
3 8 2 839.339 828.438 16.976 2.961 o
3 8 3 418.894 431.159 12.737 8.130 o
3 8 4 557.232 520.469 8.771 5.889 o
3 8 5 616.495 615.828 17.097 4.639 o
3 8 6 11.307 9.297 5.989 276.707 o
3 8 7 276.544 242.556 10.268 15.238 o
3 8 8 40.989 59.688 6.333 100.207 o
3 8 9 10.301 3.419 7.335 238.821 o
3 8 10 297.704 282.698 12.231 13.071 o
3 8 11 15.196 20.051 5.868 221.349 o
3 9 0 917.306 868.935 20.587 2.585 o
3 9 1 514.907 531.223 11.766 6.168 o
3 9 2 823.017 788.447 25.018 2.929 o
3 9 3 348.009 333.423 15.357 10.220 o
3 9 4 195.506 194.198 5.817 23.786 o
3 9 5 64.466 63.765 4.654 82.840 o
3 9 6 4.085 9.297 4.937 448.272 o
3 9 7 61.239 59.860 8.973 68.198 o
3 9 8 269.581 278.368 21.518 11.431 o
3 9 9 6.664 3.622 4.937 453.695 o
3 9 10 247.639 246.107 14.922 14.984 o
3 9 11 17.448 30.046 6.576 172.831 o
3 10 0 25.182 35.216 7.031 137.651 o
3 10 1 307.866 331.582 6.687 12.794 o
3 10 2 115.968 126.144 10.794 35.132 o
3 10 3 173.374 225.054 10.309 22.290 o
3 10 4 79.829 82.602 7.335 58.790 o
3 10 5 28.155 31.827 8.690 113.106 o
3 10 6 9.635 13.526 5.989 273.194 o
3 10 7 73.511 88.581 12.474 45.106 o
3 10 8 35.461 33.769 5.281 139.700 o
3 10 9 236.022 261.818 13.455 15.692 o
3 10 10 32.413 30.815 6.363 136.281 o
3 11 0 433.551 455.257 18.584 7.140 o
3 11 1 69.018 69.451 9.044 61.322 o
3 11 2 869.847 944.000 34.649 2.352 o
3 11 3 4.440 2.448 5.281 474.258 o
3 11 4 484.640 539.387 19.808 5.937 o
3 11 5 193.626 217.618 11.735 20.214 o
3 11 6 502.859 555.847 35.216 4.489 o
3 11 7 8.872 8.144 4.937 374.913 o
3 11 8 400.548 418.676 23.966 7.175 o
3 11 9 10.210 11.735 5.382 307.938 o
3 12 0 56.599 52.323 8.316 76.878 o
3 12 1 1010.280 1030.110 76.542 1.307 o
3 12 2 0.927 3.510 4.937 620.619 o
3 12 3 198.014 216.829 9.277 21.125 o
3 12 4 0.019 1.123 4.694 787.596 o
3 12 5 857.737 966.469 42.065 2.193 o
3 12 6 23.187 24.948 6.849 157.815 o
3 12 7 321.694 341.880 15.165 10.807 o
3 13 0 327.923 339.928 16.632 10.387 o
3 13 1 171.793 168.249 12.717 23.329 o
3 13 2 0.786 5.868 7.335 299.943 o
3 13 3 0.044 0.981 6.849 379.910 o
3 13 4 164.647 180.966 11.735 24.145 o
3 13 5 5.840 16.136 5.868 301.158 o
3 14 1 47.183 35.216 6.363 107.659 o
3 14 2 14.320 16.136 5.382 255.452 o
4 0 0 3600.200 3426.330 24.452 0.245 o
4 0 2 344.633 250.436 26.910 8.721 o
4 0 4 4049.080 4279.320 163.363 0.146 o
4 0 6 5125.910 4482.810 70.331 0.129 o
4 0 8 4996.490 4991.340 132.821 0.115 o
4 0 10 57.865 51.848 5.159 92.636 o
4 0 12 690.315 606.308 15.630 4.231 o
4 0 14 752.388 702.578 15.549 3.622 o
4 1 0 23.039 49.369 8.154 114.213 o
4 1 1 5037.600 5727.370 108.480 0.109 o
4 1 2 837.952 749.205 13.870 3.168 o
4 1 3 971.612 954.198 19.221 2.340 o
4 1 4 1461.560 1631.740 50.411 0.986 o
4 1 5 2834.900 2487.760 60.821 0.373 o
4 1 6 949.455 920.945 10.197 2.531 o
4 1 7 3721.460 3563.830 50.279 0.224 o
4 1 8 262.223 254.433 9.884 15.739 o
4 1 9 1405.740 1399.120 23.723 1.259 o
4 1 10 46.334 49.278 3.905 115.879 o
4 1 11 295.084 273.978 8.063 14.206 o
4 1 12 5.155 3.925 2.539 926.532 o
4 1 13 687.912 639.177 10.531 4.274 o
4 1 14 55.132 56.258 2.853 102.933 o
4 2 0 9445.240 10380.700 143.099 0.034 o
4 2 1 1106.060 1152.430 19.606 1.843 o
4 2 2 11634.600 12885.300 170.141 0.023 o
4 2 3 239.382 213.025 8.437 18.621 o
4 2 4 2130.220 2070.110 70.452 0.544 o
4 2 5 1936.810 1975.000 89.997 0.555 o
4 2 6 1903.970 1886.030 27.537 0.748 o
4 2 7 1168.510 1208.040 21.842 1.679 o
4 2 8 458.173 431.544 7.678 7.829 o
4 2 9 813.857 776.773 12.727 3.227 o
4 2 10 306.261 346.767 8.731 12.315 o
4 2 11 173.638 171.143 6.373 27.209 o
4 2 12 613.513 630.770 7.901 4.891 o
4 2 13 182.725 190.030 5.463 25.466 o
4 2 14 561.276 552.245 13.597 5.499 o
4 3 0 9076.520 9365.830 105.415 0.039 o
4 3 1 5130.330 5630.940 66.284 0.112 o
4 3 2 3010.090 3239.200 48.499 0.307 o
4 3 3 1435.300 1400.530 21.407 1.238 o
4 3 4 121.208 124.859 5.716 40.772 o
4 3 5 976.550 948.239 18.807 2.340 o
4 3 6 0.945 2.195 2.165 2153.560 o
4 3 7 337.332 422.044 8.205 10.370 o
4 3 8 183.680 161.532 8.154 25.612 o
4 3 9 33.545 46.020 3.409 148.231 o
4 3 10 749.469 807.801 18.261 3.332 o
4 3 11 16.075 38.059 4.482 208.277 o
4 3 12 1.297 5.574 3.247 1005.960 o
4 3 13 173.353 164.951 6.394 27.618 o
4 3 14 2.397 0.486 2.954 1338.750 o
4 4 0 479.201 590.152 11.968 6.229 o
4 4 1 2217.330 2007.630 54.387 0.563 o
4 4 2 1154.090 1093.670 19.687 1.810 o
4 4 3 2068.880 2073.750 38.130 0.628 o
4 4 4 1404.770 1466.510 72.880 0.930 o
4 4 5 137.834 171.223 7.830 31.120 o
4 4 6 1.818 2.661 2.640 1423.880 o
4 4 7 3.001 11.118 3.379 666.276 o
4 4 8 155.387 163.646 6.293 30.195 o
4 4 9 258.550 269.233 7.527 16.124 o
4 4 10 85.713 62.875 4.077 69.220 o
4 4 11 302.826 322.335 9.429 12.741 o
4 4 12 710.552 657.276 10.734 4.074 o
4 4 13 1.798 0.708 3.298 1226.020 o
4 4 14 4.233 2.691 4.340 624.091 o
4 5 0 1285.240 1154.320 16.490 1.577 o
4 5 1 771.055 602.990 16.146 3.766 o
4 5 2 2212.400 2132.500 96.846 0.458 o
4 5 3 781.636 772.150 31.088 2.937 o
4 5 4 427.546 421.367 11.219 8.198 o
4 5 5 1438.410 1538.840 28.377 1.146 o
4 5 6 48.291 64.686 4.461 99.573 o
4 5 7 6.816 9.773 3.875 494.167 o
4 5 8 237.082 242.535 10.289 17.255 o
4 5 9 49.463 72.091 6.636 83.596 o
4 5 10 45.566 72.283 5.008 95.627 o
4 5 11 133.023 128.450 5.999 37.415 o
4 5 12 178.329 162.948 4.866 27.840 o
4 5 13 435.738 417.917 11.472 8.066 o
4 6 0 1431.300 1290.050 59.668 1.063 o
4 6 1 4671.530 4091.370 159.933 0.130 o
4 6 2 3526.840 3284.190 122.037 0.215 o
4 6 3 503.690 446.284 29.905 5.314 o
4 6 4 1085.080 989.161 15.428 2.072 o
4 6 5 3.722 32.110 5.149 285.497 o
4 6 6 395.265 422.277 12.970 8.608 o
4 6 7 10.149 11.604 7.001 230.641 o
4 6 8 370.620 399.434 11.159 9.538 o
4 6 9 1.701 1.275 4.482 745.903 o
4 6 10 385.037 430.876 8.943 9.105 o
4 6 11 308.020 307.302 9.854 12.750 o
4 6 12 119.736 146.610 6.566 37.750 o
4 6 13 0.059 3.075 3.834 1031.420 o
4 7 0 387.055 340.039 27.386 7.351 o
4 7 1 7348.580 6960.400 145.204 0.059 o
4 7 2 354.583 318.208 14.224 10.441 o
4 7 3 5378.640 5251.720 86.376 0.109 o
4 7 4 698.326 664.549 22.631 3.785 o
4 7 5 1707.340 1734.600 46.516 0.832 o
4 7 6 0.405 4.360 4.107 840.982 o
4 7 7 1168.030 1216.590 32.666 1.587 o
4 7 8 3.880 4.957 4.593 553.592 o
4 7 9 412.156 442.591 12.636 8.157 o
4 7 10 20.546 19.120 4.239 241.558 o
4 7 11 542.246 577.425 18.321 5.315 o
4 7 12 0.218 0.486 2.792 2104.940 o
4 8 0 1958.050 1876.400 66.517 0.634 o
4 8 1 25.847 29.723 6.940 143.614 o
4 8 2 1370.570 1385.920 27.902 1.282 o
4 8 3 84.255 94.863 6.920 55.303 o
4 8 4 1187.910 1196.710 29.965 1.597 o
4 8 5 226.549 277.205 11.270 16.552 o
4 8 6 1787.400 1860.520 30.916 0.803 o
4 8 7 168.130 183.626 7.972 26.223 o
4 8 8 1200.460 1376.310 31.361 1.454 o
4 8 9 73.420 79.061 6.171 66.303 o
4 8 10 1322.760 1347.150 49.157 1.205 o
4 8 11 3.540 4.886 5.382 454.429 o
4 9 0 18.006 14.922 3.976 284.047 o
4 9 1 36.637 58.474 3.521 127.045 o
4 9 2 145.092 149.493 8.913 30.706 o
4 9 3 391.554 402.610 8.609 9.293 o
4 9 4 435.193 455.348 11.088 7.795 o
4 9 5 324.968 361.901 10.329 11.268 o
4 9 6 102.648 129.138 10.602 37.686 o
4 9 7 498.365 551.871 18.827 5.809 o
4 9 8 5.822 6.363 4.846 452.536 o
4 9 9 993.603 922.401 23.997 2.265 o
4 9 10 1.458 5.827 5.868 428.070 o
4 10 0 46.174 47.184 4.097 116.670 o
4 10 1 461.812 467.933 14.143 7.072 o
4 10 2 275.643 310.954 11.300 13.579 o
4 10 3 1590.090 1703.310 43.977 0.914 o
4 10 4 1062.230 1124.670 29.459 1.853 o
4 10 5 474.461 469.461 13.981 6.904 o
4 10 6 177.797 171.456 7.426 26.133 o
4 10 7 343.361 366.909 14.922 10.008 o
4 10 8 89.400 106.062 16.005 32.280 o
4 10 9 60.273 74.003 12.231 52.032 o
4 11 0 631.453 654.200 42.793 3.209 o
4 11 1 351.324 327.798 12.191 10.733 o
4 11 2 724.270 773.627 24.705 3.343 o
4 11 3 330.363 329.741 30.572 7.584 o
4 11 4 1117.090 1111.000 53.557 1.483 o
4 11 5 150.050 174.795 9.611 27.735 o
4 11 6 102.146 111.880 5.878 47.699 o
4 11 7 22.311 34.255 12.110 81.734 o
4 12 0 6.645 9.641 4.805 409.318 o
4 12 1 252.448 252.207 13.698 15.074 o
4 12 2 98.683 109.128 6.394 48.456 o
4 12 3 28.348 31.432 5.008 164.789 o
4 12 4 8.288 10.228 7.092 241.572 o
4 12 5 574.939 583.991 24.948 4.648 o
4 12 6 213.646 162.382 32.282 10.220 o
4 13 0 447.110 530.676 22.499 6.141 o
4 13 1 14.446 6.363 5.868 269.493 o
4 13 2 0.492 0.000 5.868 514.928 o
4 13 3 5.892 3.419 5.382 422.536 o
5 0 0 9382.520 11578.100 528.724 0.022 o
5 0 2 2063.850 2221.140 119.093 0.425 o
5 0 4 7141.840 6257.670 279.279 0.054 o
5 0 6 6108.940 5790.450 107.479 0.086 o
5 0 8 4813.070 4839.400 84.696 0.131 o
5 0 10 1065.150 1047.050 20.517 2.011 o
5 0 12 987.086 958.305 23.137 2.249 o
5 1 0 2098.790 2736.540 103.756 0.411 o
5 1 1 2613.050 2707.470 48.560 0.402 o
5 1 2 35.049 73.538 8.710 82.906 o
5 1 3 5466.210 5404.970 150.070 0.097 o
5 1 4 40.135 29.935 3.177 153.960 o
5 1 5 7053.830 6787.120 77.200 0.067 o
5 1 6 65.213 59.678 4.674 83.892 o
5 1 7 5497.220 5326.210 60.315 0.108 o
5 1 8 947.887 979.479 13.627 2.426 o
5 1 9 586.170 614.037 11.594 5.084 o
5 1 10 474.474 492.496 7.122 7.138 o
5 1 11 1613.140 1565.580 20.345 1.022 o
5 1 12 19.944 25.231 3.804 237.287 o
5 1 13 1124.400 1065.120 17.289 1.905 o
5 2 0 1755.120 2006.890 40.315 0.761 o
5 2 1 3913.240 4587.170 53.284 0.180 o
5 2 2 562.231 415.195 14.517 6.137 o
5 2 3 2.468 18.301 6.495 285.045 o
5 2 4 2018.610 1856.390 60.578 0.634 o
5 2 5 9.076 13.243 3.298 451.818 o
5 2 6 4040.010 3955.090 55.105 0.190 o
5 2 7 14.040 10.683 1.851 456.223 o
5 2 8 784.271 800.638 9.934 3.340 o
5 2 9 137.186 183.030 3.753 32.934 o
5 2 10 34.096 37.846 2.772 163.279 o
5 2 11 440.619 467.579 7.284 7.842 o
5 2 12 568.879 533.792 11.897 5.588 o
5 2 13 618.314 578.963 12.970 4.919 o
5 3 0 28.896 51.939 17.896 42.523 o
5 3 1 1228.580 1304.090 28.064 1.487 o
5 3 2 38.593 33.921 10.521 82.805 o
5 3 3 114.752 159.812 7.850 36.037 o
5 3 4 2.476 2.661 5.483 490.550 o
5 3 5 498.975 459.941 9.115 6.935 o
5 3 6 3.845 8.549 2.509 851.854 o
5 3 7 247.764 262.607 7.304 16.932 o
5 3 8 9.332 13.465 3.015 464.351 o
5 3 9 257.707 240.118 7.274 17.012 o
5 3 10 248.411 258.540 10.339 16.199 o
5 3 11 327.835 336.498 9.752 11.642 o
5 3 12 211.652 237.932 5.352 20.603 o
5 3 13 18.684 24.422 3.723 250.026 o
5 4 0 124.023 124.404 5.018 40.825 o
5 4 1 19.325 5.230 5.058 271.650 o
5 4 2 232.916 260.209 17.117 14.465 o
5 4 3 14.519 27.811 5.190 224.692 o
5 4 4 0.075 0.486 2.367 2940.480 o
5 4 5 104.066 121.824 6.920 44.110 o
5 4 6 2.762 3.682 2.843 1096.980 o
5 4 7 28.982 52.647 4.583 140.486 o
5 4 8 28.335 33.365 3.632 181.099 o
5 4 9 121.087 119.791 4.168 42.923 o
5 4 10 50.039 57.078 4.209 103.369 o
5 4 11 182.098 174.046 7.203 25.626 o
5 4 12 161.608 147.935 5.240 31.066 o
5 4 13 0.943 3.419 3.753 958.858 o
5 5 1 1486.710 1405.690 86.082 0.817 o
5 5 2 1045.750 961.239 20.213 2.146 o
5 5 3 364.899 242.849 11.037 11.739 o
5 5 4 67.063 90.412 6.495 65.704 o
5 5 5 346.239 365.705 8.275 10.873 o
5 5 6 200.449 240.178 12.504 18.614 o
5 5 7 208.516 215.565 9.601 20.230 o
5 5 8 82.126 79.112 4.542 65.534 o
5 5 9 80.706 86.123 5.291 62.743 o
5 5 10 8.111 7.122 3.237 564.535 o
5 5 11 198.392 212.509 5.949 22.606 o
5 5 12 340.677 294.302 8.215 12.116 o
5 6 0 3156.330 2736.190 65.960 0.309 o
5 6 2 1938.100 1688.010 31.078 0.772 o
5 6 3 134.629 139.437 6.505 35.529 o
5 6 4 1287.620 1329.590 25.079 1.418 o
5 6 5 92.121 87.185 8.366 50.409 o
5 6 6 683.318 702.123 13.536 4.041 o
5 6 7 76.657 90.523 6.070 61.800 o
5 6 8 737.858 858.434 17.492 3.290 o
5 6 9 346.576 325.603 7.557 11.520 o
5 6 10 1080.320 1074.740 19.899 1.960 o
5 6 11 57.073 65.191 3.207 94.184 o
5 6 12 393.167 401.781 11.047 9.047 o
5 7 0 1345.100 1352.770 32.039 1.302 o
5 7 1 3879.100 3505.110 83.745 0.204 o
5 7 2 219.610 189.899 15.013 17.717 o
5 7 3 1427.370 1483.100 35.722 1.145 o
5 7 4 2.993 2.479 3.430 929.407 o
5 7 5 656.516 675.597 15.205 4.238 o
5 7 6 137.848 171.153 7.678 31.249 o
5 7 7 1180.240 1233.290 25.261 1.619 o
5 7 8 448.144 405.484 7.132 8.254 o
5 7 9 1449.020 1492.890 25.049 1.169 o
5 7 10 4.587 3.693 3.025 863.879 o
5 7 11 195.864 191.507 4.087 24.433 o
5 8 0 1734.980 1754.420 60.265 0.763 o
5 8 1 473.469 435.671 17.785 6.823 o
5 8 2 5492.690 5586.270 114.409 0.099 o
5 8 3 483.886 460.042 24.857 5.904 o
5 8 4 2346.560 2390.850 39.020 0.500 o
5 8 5 0.055 3.015 3.713 1092.090 o
5 8 6 1657.440 1714.790 42.915 0.876 o
5 8 7 74.114 69.997 4.178 74.321 o
5 8 8 745.704 779.980 17.623 3.425 o
5 8 9 7.132 13.728 7.496 220.944 o
5 8 10 424.695 439.860 10.187 8.168 o
5 9 0 66.190 70.098 4.876 78.114 o
5 9 1 1084.070 1111.710 18.787 1.926 o
5 9 2 351.204 381.416 13.334 9.903 o
5 9 3 3168.820 3233.330 71.464 0.277 o
5 9 4 49.047 47.943 5.726 101.661 o
5 9 5 3116.360 3243.810 57.928 0.290 o
5 9 6 183.257 179.924 11.776 22.481 o
5 9 7 1041.940 1101.050 36.683 1.819 o
5 9 8 247.258 221.918 6.404 18.394 o
5 9 9 883.964 892.112 23.329 2.604 o
5 9 10 7.819 6.849 3.419 557.577 o
5 10 0 286.857 314.991 10.491 13.254 o
5 10 1 328.443 322.709 17.158 10.477 o
5 10 2 439.849 440.072 18.766 7.138 o
5 10 3 1669.950 1740.350 35.823 0.886 o
5 10 4 394.988 435.378 14.892 8.286 o
5 10 5 0.899 1.265 3.703 1100.860 o
5 10 6 410.852 468.075 22.014 6.972 o
5 10 7 219.691 221.078 14.669 17.030 o
5 10 8 656.861 663.285 15.549 4.264 o
5 10 9 106.149 113.620 6.110 45.862 o
5 11 0 69.677 67.164 11.250 53.459 o
5 11 1 104.051 117.697 8.073 42.870 o
5 11 2 41.461 38.150 5.878 118.118 o
5 11 3 328.715 332.856 21.518 9.442 o
5 11 4 249.295 275.748 27.811 9.977 o
5 11 5 52.602 37.664 6.849 95.928 o
5 11 6 12.605 11.735 6.363 241.960 o
5 11 7 7.089 12.474 3.804 462.369 o
5 12 0 42.072 42.560 4.846 122.166 o
5 12 1 57.101 48.155 4.310 99.645 o
5 12 2 15.181 16.713 3.966 302.147 o
5 12 3 6.598 4.886 5.868 355.204 o
5 12 4 78.496 74.832 6.849 62.694 o
5 12 5 0.002 4.886 5.382 543.594 o
5 13 0 14.241 19.090 3.622 313.211 o
5 13 1 139.472 140.864 9.297 31.829 o
6 0 0 545.186 567.855 21.518 5.139 o
6 0 2 3599.330 3681.010 206.895 0.152 o
6 0 4 8934.280 8562.150 185.468 0.040 o
6 0 6 6623.910 6312.200 134.794 0.072 o
6 0 8 337.335 326.969 18.584 9.929 o
6 0 10 2708.350 2596.120 91.707 0.349 o
6 0 12 1056.750 982.150 21.255 2.088 o
6 1 0 1097.030 1343.550 29.024 1.630 o
6 1 1 221.659 200.025 19.474 15.110 o
6 1 2 88.441 100.347 7.355 51.665 o
6 1 3 3592.100 3522.380 70.948 0.228 o
6 1 4 142.490 157.212 5.514 33.258 o
6 1 5 5374.430 5089.850 82.218 0.112 o
6 1 6 784.457 758.755 11.472 3.412 o
6 1 7 3877.990 4019.910 71.423 0.193 o
6 1 8 247.320 260.523 7.102 17.062 o
6 1 9 95.829 79.729 5.433 56.786 o
6 1 10 442.692 472.344 11.270 7.531 o
6 1 11 240.195 214.978 6.748 19.002 o
6 1 12 1270.150 1126.110 17.775 1.613 o
6 1 13 264.679 247.745 7.132 16.451 o
6 2 0 523.849 534.106 22.985 5.358 o
6 2 1 199.827 187.096 9.388 22.144 o
6 2 2 160.036 144.020 10.976 27.218 o
6 2 3 376.457 388.083 9.773 9.681 o
6 2 4 1101.870 1077.350 19.313 1.921 o
6 2 5 579.802 555.614 13.931 5.301 o
6 2 6 1989.920 1949.730 23.167 0.704 o
6 2 7 87.684 96.290 3.450 60.023 o
6 2 8 529.520 502.117 12.545 6.128 o
6 2 9 2328.620 2354.050 33.172 0.515 o
6 2 10 86.047 105.789 5.787 54.743 o
6 2 11 1008.080 1028.410 24.725 2.104 o
6 2 12 93.439 100.134 6.657 51.326 o
6 2 13 496.527 444.432 12.959 6.850 o
6 3 0 27.221 47.609 7.395 117.910 o
6 3 1 340.441 344.359 24.209 8.575 o
6 3 2 349.935 303.468 19.616 9.702 o
6 3 3 7.417 3.531 2.044 856.829 o
6 3 4 553.442 529.857 10.096 5.833 o
6 3 5 365.091 388.670 9.328 9.985 o
6 3 6 287.228 319.169 8.407 13.549 o
6 3 7 86.350 94.317 4.856 58.857 o
6 3 8 576.433 521.066 12.018 5.571 o
6 3 9 308.403 308.233 8.973 12.869 o
6 3 10 1469.530 1400.620 24.169 1.196 o
6 3 11 307.305 306.250 8.903 12.956 o
6 3 12 408.040 364.774 9.540 9.265 o
6 4 0 118.287 96.350 9.945 38.933 o
6 4 1 76.742 74.701 8.640 58.008 o
6 4 2 64.748 85.020 5.372 72.230 o
6 4 3 558.042 535.360 10.552 5.740 o
6 4 4 2.502 4.330 2.145 1376.130 o
6 4 5 623.464 648.768 11.695 4.654 o
6 4 6 233.906 232.125 5.787 19.086 o
6 4 7 263.732 281.100 6.181 15.816 o
6 4 8 1.942 2.863 2.731 1329.600 o
6 4 9 160.070 169.726 5.645 29.468 o
6 4 10 11.113 16.358 4.067 344.457 o
6 4 11 917.203 893.195 18.523 2.579 o
6 4 12 23.326 23.258 3.146 236.683 o
6 5 0 679.745 675.799 12.393 4.169 o
6 5 1 472.558 415.883 11.513 7.489 o
6 5 2 323.099 300.301 4.886 13.000 o
6 5 3 226.913 217.254 4.401 20.436 o
6 5 4 698.569 656.052 13.111 4.097 o
6 5 5 352.395 365.917 6.930 10.834 o
6 5 6 345.927 359.605 6.576 11.136 o
6 5 7 377.285 455.197 8.690 9.034 o
6 5 8 635.285 643.487 11.654 4.589 o
6 5 9 120.698 128.744 4.694 41.404 o
6 5 10 273.490 282.567 8.407 14.894 o
6 5 11 143.816 146.863 6.161 33.462 o
6 5 12 381.652 371.775 11.978 9.505 o
6 6 0 4064.040 3508.710 72.819 0.197 o
6 6 2 1286.540 1167.300 22.206 1.537 o
6 6 3 98.670 104.778 6.687 48.675 o
6 6 4 554.259 557.212 11.108 5.648 o
6 6 5 143.231 121.409 3.733 37.702 o
6 6 6 498.821 490.473 9.135 6.734 o
6 6 7 363.481 408.205 7.800 9.932 o
6 6 8 317.196 367.496 6.728 11.870 o
6 6 9 78.024 77.453 3.389 70.859 o
6 6 10 148.117 148.987 5.736 32.850 o
6 6 11 117.941 94.590 4.785 46.874 o
6 7 0 525.958 499.801 41.084 4.067 o
6 7 1 1894.260 1686.180 39.718 0.773 o
6 7 2 24.120 29.672 8.569 122.592 o
6 7 3 1021.740 970.637 19.485 2.197 o
6 7 4 37.511 36.592 4.967 135.548 o
6 7 5 392.051 397.036 10.936 9.129 o
6 7 6 39.659 45.434 3.632 133.226 o
6 7 7 244.685 245.995 5.382 18.014 o
6 7 8 125.393 130.595 5.170 39.619 o
6 7 9 689.003 688.212 15.043 4.010 o
6 7 10 129.573 119.002 6.657 38.510 o
6 8 0 842.149 716.053 20.547 3.092 o
6 8 1 724.990 725.077 19.879 3.591 o
6 8 2 342.139 374.618 13.313 10.201 o
6 8 3 0.029 2.448 3.612 1185.380 o
6 8 4 269.229 290.488 10.602 14.415 o
6 8 5 131.007 125.881 4.876 39.120 o
6 8 6 570.837 638.206 10.339 5.151 o
6 8 7 13.764 10.764 2.772 416.520 o
6 8 8 1818.900 1794.060 30.350 0.806 o
6 8 9 184.641 189.767 6.889 24.667 o
6 8 10 510.963 495.461 18.584 5.984 o
6 9 0 1025.110 1044.840 17.593 2.124 o
6 9 1 2132.070 2181.140 56.137 0.559 o
6 9 2 21.123 23.106 9.540 118.570 o
6 9 3 168.192 165.457 4.856 29.025 o
6 9 4 0.339 2.104 4.006 977.665 o
6 9 5 650.322 684.378 14.022 4.284 o
6 9 6 6.466 0.000 3.450 762.127 o
6 9 7 978.639 1025.160 19.474 2.233 o
6 9 8 106.087 102.795 6.333 47.200 o
6 9 9 822.183 763.986 23.481 3.011 o
6 10 0 196.871 200.794 7.092 22.853 o
6 10 1 632.898 653.482 16.075 4.434 o
6 10 2 1471.940 1527.490 36.491 1.087 o
6 10 3 51.581 46.951 11.978 61.868 o
6 10 4 494.819 532.204 12.312 6.365 o
6 10 5 15.956 14.841 4.097 298.447 o
6 10 6 147.988 149.190 4.846 33.423 o
6 10 7 449.031 420.628 14.669 7.552 o
6 11 0 72.352 72.314 5.625 70.635 o
6 11 1 42.915 32.383 4.583 132.346 o
6 11 2 0.687 2.448 3.875 981.803 o
6 11 3 520.116 526.114 18.099 5.771 o
6 11 4 152.343 141.794 30.077 12.747 o
6 11 5 0.107 1.244 2.792 1991.380 o
6 12 0 17.277 20.051 5.868 210.907 o
6 12 1 50.459 54.933 4.937 100.384 o
6 12 2 16.277 14.184 4.451 284.395 o
6 12 3 12.669 14.669 3.804 349.093 o
6 12 4 5.477 10.177 4.016 508.339 o
7 0 0 567.760 709.771 12.899 4.806 o
7 0 2 384.933 433.992 23.784 7.305 o
7 0 4 2680.690 2547.450 66.749 0.386 o
7 0 6 3927.710 3952.870 73.629 0.191 o
7 0 8 1591.940 1709.490 40.234 0.926 o
7 0 10 505.521 472.860 15.316 6.402 o
7 0 12 12.366 6.414 3.672 426.692 o
7 1 0 302.126 320.808 7.213 13.133 o
7 1 1 28.357 49.470 4.998 141.177 o
7 1 2 270.412 306.493 7.264 14.711 o
7 1 3 852.029 918.102 22.590 2.674 o
7 1 4 372.114 361.628 10.329 10.032 o
7 1 5 766.975 790.946 15.337 3.353 o
7 1 6 1947.110 1947.400 31.280 0.710 o
7 1 7 89.006 111.869 5.433 53.005 o
7 1 8 2114.910 2049.040 33.091 0.624 o
7 1 9 20.206 45.221 3.399 192.838 o
7 1 10 182.930 175.503 6.171 25.956 o
7 1 11 68.086 73.699 4.047 77.743 o
7 1 12 21.320 19.272 3.086 265.414 o
7 2 0 581.717 600.704 13.243 5.118 o
7 2 1 1692.070 1792.090 32.687 0.868 o
7 2 2 160.563 182.655 9.044 26.447 o
7 2 3 2300.200 2372.140 47.224 0.504 o
7 2 4 12.399 16.955 3.652 345.418 o
7 2 5 3949.740 4159.730 60.770 0.188 o
7 2 6 97.287 72.283 3.966 60.430 o
7 2 7 10.873 17.532 3.015 395.213 o
7 2 8 438.948 450.219 8.488 7.949 o
7 2 9 426.744 426.182 8.761 8.355 o
7 2 10 483.529 464.150 12.565 6.917 o
7 2 11 244.605 223.526 6.060 18.594 o
7 2 12 328.764 293.928 7.385 12.634 o
7 3 0 2011.560 1877.720 25.211 0.707 o
7 3 1 96.993 106.841 5.170 51.371 o
7 3 2 3522.520 3440.720 67.296 0.238 o
7 3 3 2.633 8.356 2.863 874.194 o
7 3 4 3558.740 3541.440 94.671 0.219 o
7 3 5 97.991 113.093 3.794 51.650 o
7 3 6 55.218 46.617 2.863 109.350 o
7 3 7 374.864 383.591 12.919 9.409 o
7 3 8 339.365 337.227 11.219 11.078 o
7 3 9 98.303 124.272 6.798 45.585 o
7 3 10 1166.860 1207.560 24.452 1.663 o
7 3 11 73.811 59.030 4.117 78.799 o
7 4 0 31.788 29.004 5.716 148.466 o
7 4 1 3195.900 3064.700 83.877 0.275 o
7 4 2 47.582 65.991 14.922 47.214 o
7 4 3 2759.590 2680.280 53.021 0.376 o
7 4 4 109.354 117.434 4.168 46.655 o
7 4 5 570.275 582.929 14.123 5.256 o
7 4 6 250.716 283.326 9.004 15.822 o
7 4 7 1292.030 1297.420 24.998 1.432 o
7 4 8 6.977 9.338 3.662 518.188 o
7 4 9 1386.880 1397.480 40.729 1.187 o
7 4 10 88.968 88.399 4.684 59.332 o
7 4 11 1478.650 1463.090 35.074 1.114 o
7 5 0 1931.160 1780.900 27.608 0.760 o
7 5 1 689.012 648.282 13.668 4.165 o
7 5 2 1560.270 1436.530 20.102 1.114 o
7 5 3 10.220 24.330 2.398 379.034 o
7 5 4 744.732 763.895 18.119 3.454 o
7 5 5 284.306 297.833 8.255 14.123 o
7 5 6 890.886 910.241 17.269 2.650 o
7 5 7 29.014 35.681 3.824 172.202 o
7 5 8 325.945 354.759 10.865 11.263 o
7 5 9 22.468 26.050 3.490 226.781 o
7 5 10 608.756 609.728 12.970 4.873 o
7 5 11 57.483 65.434 3.935 91.166 o
7 6 0 943.160 747.263 10.966 2.817 o
7 6 1 484.440 411.027 10.177 7.435 o
7 6 2 53.385 49.723 2.580 110.785 o
7 6 3 102.241 105.294 3.096 52.231 o
7 6 4 18.984 24.422 2.428 278.206 o
7 6 5 3.897 12.251 2.600 716.379 o
7 6 6 12.588 18.362 3.632 335.375 o
7 6 7 349.581 367.496 9.874 10.576 o
7 6 8 44.438 50.452 4.006 117.390 o
7 6 9 294.039 320.747 10.167 12.950 o
7 6 10 70.940 78.667 12.433 47.302 o
7 7 0 636.013 607.330 13.728 4.652 o
7 7 1 46.195 54.791 6.849 93.624 o
7 7 2 37.961 48.550 3.602 133.731 o
7 7 3 5.919 10.683 2.307 692.035 o
7 7 4 56.871 56.086 4.289 95.416 o
7 7 5 50.444 67.903 4.937 93.063 o
7 7 6 39.693 43.380 3.723 134.637 o
7 7 7 603.163 607.664 14.770 4.859 o
7 7 8 249.416 251.691 7.901 17.002 o
7 7 9 226.027 195.443 9.499 19.735 o
7 8 0 1097.510 1142.450 32.161 1.750 o
7 8 1 35.095 38.504 3.703 151.343 o
7 8 2 18.293 22.095 5.079 222.874 o
7 8 3 2.151 1.396 2.782 1400.400 o
7 8 4 54.460 59.971 3.379 99.606 o
7 8 5 0.676 2.691 4.148 869.429 o
7 8 6 37.672 31.291 7.092 117.641 o
7 8 7 0.338 1.861 3.622 1177.530 o
7 8 8 519.271 433.274 11.250 6.732 o
7 8 9 2.351 3.419 4.401 677.299 o
7 9 0 36.303 42.277 3.773 143.020 o
7 9 1 346.809 347.414 6.859 11.260 o
7 9 2 44.480 35.833 3.268 135.679 o
7 9 3 1.381 2.337 2.833 1430.100 o
7 9 4 156.773 177.041 5.534 29.476 o
7 9 5 5.452 10.066 4.107 500.122 o
7 9 6 142.677 155.988 15.165 24.408 o
7 9 7 76.365 63.664 4.310 74.630 o
7 9 8 12.818 16.632 4.886 285.588 o
7 10 0 2.164 9.995 3.632 687.552 o
7 10 1 99.254 109.907 5.190 49.989 o
7 10 2 45.718 31.715 3.217 137.802 o
7 10 3 460.910 481.024 9.510 7.303 o
7 10 4 2.929 2.135 3.753 847.643 o
7 10 5 196.559 218.458 7.385 21.983 o
7 10 6 89.231 82.167 6.363 57.167 o
7 11 0 980.128 993.885 17.401 2.289 o
7 11 1 0.350 0.000 2.610 2440.330 o
7 11 2 143.224 148.643 6.859 32.862 o
7 11 3 49.326 39.131 3.753 120.199 o
7 11 4 236.672 271.449 11.735 16.026 o
7 12 0 33.460 25.919 5.382 152.755 o
7 12 1 309.984 307.160 12.717 12.137 o
7 12 2 13.094 7.830 4.886 326.213 o
8 0 0 1070.050 1067.240 34.973 1.822 o
8 0 2 1538.790 1551.740 65.535 0.881 o
8 0 4 1847.440 1753.660 41.792 0.773 o
8 0 6 674.779 663.507 22.914 3.901 o
8 0 8 597.402 654.301 15.316 4.707 o
8 0 10 60.291 47.821 4.229 96.478 o
8 1 0 1827.140 1956.540 28.347 0.766 o
8 1 1 851.142 886.022 18.352 2.799 o
8 1 2 1723.660 1830.590 41.610 0.815 o
8 1 3 373.932 419.768 17.107 8.519 o
8 1 4 521.240 570.880 12.504 5.851 o
8 1 5 89.589 100.397 5.766 54.439 o
8 1 6 413.924 390.400 8.437 8.967 o
8 1 7 361.099 365.250 7.719 10.537 o
8 1 8 4.484 4.987 3.065 815.044 o
8 1 9 143.371 150.555 6.293 33.121 o
8 1 10 6.781 9.398 2.681 636.742 o
8 1 11 32.971 33.304 2.914 172.933 o
8 2 0 2.269 19.080 3.430 538.773 o
8 2 1 1652.420 1773.440 29.874 0.904 o
8 2 2 221.964 236.354 10.612 18.212 o
8 2 3 355.378 400.921 11.978 9.766 o
8 2 4 481.495 537.030 10.764 6.579 o
8 2 5 173.501 175.139 7.213 26.534 o
8 2 6 303.939 326.432 8.801 12.732 o
8 2 7 354.354 347.414 6.586 11.068 o
8 2 8 121.382 131.425 3.976 41.480 o
8 2 9 623.774 632.692 14.689 4.617 o
8 2 10 13.269 22.014 4.613 270.720 o
8 2 11 429.897 415.560 12.383 8.108 o
8 3 0 2066.660 2148.030 38.554 0.616 o
8 3 1 1049.690 1101.880 37.796 1.791 o
8 3 2 1762.930 1915.300 43.390 0.770 o
8 3 3 224.906 213.440 10.805 18.669 o
8 3 4 4457.830 4882.130 96.593 0.140 o
8 3 5 1926.840 1989.560 35.236 0.702 o
8 3 6 777.413 876.583 18.554 3.074 o
8 3 7 340.454 329.397 8.984 11.475 o
8 3 8 501.224 533.964 11.938 6.300 o
8 3 9 4.659 5.453 3.359 728.602 o
8 3 10 701.876 686.138 13.617 3.978 o
8 4 0 119.974 154.561 8.680 34.612 o
8 4 1 3740.320 3641.390 109.563 0.197 o
8 4 2 6.378 1.467 5.726 395.830 o
8 4 3 6525.810 6933.340 188.553 0.065 o
8 4 4 184.792 182.888 10.026 23.312 o
8 4 5 1671.470 1716.820 33.921 0.898 o
8 4 6 0.466 0.486 2.984 1781.900 o
8 4 7 521.510 539.579 10.440 6.109 o
8 4 8 0.966 4.026 3.045 1232.170 o
8 4 9 335.216 345.735 9.085 11.375 o
8 4 10 52.514 49.703 6.991 88.963 o
8 5 0 3544.050 3463.680 60.578 0.238 o
8 5 1 4.572 5.503 6.353 337.319 o
8 5 2 3172.660 3285.320 74.337 0.272 o
8 5 3 352.702 380.637 15.357 9.576 o
8 5 4 168.979 162.675 7.658 27.562 o
8 5 5 2.487 9.226 3.167 784.831 o
8 5 6 1423.180 1384.570 29.601 1.223 o
8 5 7 102.088 102.350 5.079 50.479 o
8 5 8 1083.130 1084.880 24.199 1.906 o
8 5 9 136.820 131.860 5.149 36.988 o
8 5 10 599.086 613.825 20.547 4.615 o
8 6 0 36.699 33.951 9.044 97.343 o
8 6 1 1682.950 1750.970 56.734 0.801 o
8 6 2 494.133 533.479 10.461 6.461 o
8 6 3 271.001 273.927 14.649 13.575 o
8 6 4 6.967 9.914 3.288 550.759 o
8 6 5 632.861 590.678 14.649 4.704 o
8 6 6 65.236 41.498 3.956 95.603 o
8 6 7 577.996 584.254 10.886 5.307 o
8 6 8 111.448 105.749 4.745 47.208 o
8 6 9 578.468 575.705 11.229 5.329 o
8 7 0 390.452 386.879 15.650 8.712 o
8 7 1 2.034 9.044 4.148 620.022 o
8 7 2 316.087 302.567 9.550 12.603 o
8 7 3 0.071 0.900 3.086 1736.280 o
8 7 4 39.311 28.276 7.699 111.001 o
8 7 5 235.661 233.683 9.823 17.751 o
8 7 6 61.479 66.385 4.289 85.592 o
8 7 7 8.919 9.247 3.086 522.644 o
8 7 8 9.825 14.072 3.369 423.483 o
8 8 0 269.555 254.422 17.360 13.126 o
8 8 1 8.735 12.717 3.804 426.003 o
8 8 2 22.982 37.684 3.804 191.012 o
8 8 3 245.140 233.795 9.854 17.189 o
8 8 4 386.359 372.868 11.584 9.436 o
8 8 5 177.101 160.996 15.165 21.325 o
8 8 6 206.782 198.619 8.812 21.361 o
8 8 7 2.156 3.581 3.268 1012.880 o
8 9 0 41.073 43.238 5.190 120.507 o
8 9 1 31.655 31.189 4.148 166.848 o
8 9 2 555.685 525.992 15.408 5.587 o
8 9 3 203.832 226.845 10.886 19.588 o
8 9 4 234.501 213.875 14.184 16.662 o
8 9 5 225.226 226.066 7.233 19.514 o
8 9 6 211.925 194.734 10.764 20.209 o
8 10 0 54.613 57.968 4.846 94.347 o
8 10 1 212.670 183.717 11.492 20.190 o
8 10 2 20.151 27.831 3.915 225.933 o
8 10 3 486.365 488.197 14.184 6.618 o
8 10 4 105.406 99.648 7.577 45.824 o
8 10 5 297.044 278.793 12.231 13.165 o
8 11 0 523.556 506.225 20.051 5.699 o
8 11 1 0.005 1.032 3.268 1563.620 o
8 11 2 376.262 362.427 13.698 9.504 o
9 0 0 3643.870 4458.430 111.343 0.180 o
9 0 2 1571.570 1797.950 47.953 0.882 o
9 0 4 29.984 38.312 6.141 136.354 o
9 0 6 14.271 18.180 4.937 265.536 o
9 0 8 331.037 336.913 12.231 11.154 o
9 0 10 575.686 573.227 19.080 5.013 o
9 1 0 175.365 150.828 6.293 28.320 o
9 1 1 329.039 376.449 11.928 10.719 o
9 1 2 381.339 406.839 13.050 9.018 o
9 1 3 371.452 322.042 10.461 10.526 o
9 1 4 72.394 87.974 5.240 66.923 o
9 1 5 439.179 435.763 9.510 8.003 o
9 1 6 8.973 7.850 2.934 556.785 o
9 1 7 733.428 723.914 13.829 3.701 o
9 1 8 308.022 309.406 6.839 13.176 o
9 1 9 640.733 593.339 17.299 4.540 o
9 2 0 13.040 35.975 3.905 244.477 o
9 2 1 168.333 194.643 9.570 24.615 o
9 2 2 202.685 241.706 7.638 20.459 o
9 2 3 1786.410 1818.470 37.694 0.798 o
9 2 4 667.914 677.640 13.536 4.208 o
9 2 5 152.181 153.752 4.836 32.330 o
9 2 6 1889.360 1924.070 29.814 0.742 o
9 2 7 395.998 381.821 8.741 9.411 o
9 2 8 760.257 754.375 15.782 3.457 o
9 2 9 504.836 476.108 9.864 6.714 o
9 3 0 1650.610 1839.830 50.542 0.819 o
9 3 1 24.138 17.876 6.070 181.804 o
9 3 2 1242.570 1490.010 57.392 1.146 o
9 3 3 99.256 100.407 7.132 48.399 o
9 3 4 1276.830 1237.500 27.234 1.473 o
9 3 5 1213.030 1305.880 19.555 1.557 o
9 3 6 1022.740 1021.650 19.566 2.136 o
9 3 7 471.348 465.950 9.945 7.236 o
9 3 8 395.710 378.735 8.589 9.464 o
9 3 9 10.634 12.919 2.812 455.208 o
9 4 0 860.987 966.631 35.540 2.327 o
9 4 1 1329.240 1398.400 30.916 1.301 o
9 4 2 839.144 988.119 29.014 2.489 o
9 4 3 1432.630 1725.670 55.206 0.949 o
9 4 4 1938.020 1888.440 39.728 0.709 o
9 4 5 894.208 964.264 21.174 2.506 o
9 4 6 325.285 341.395 9.206 11.723 o
9 4 7 333.439 361.911 8.296 11.287 o
9 4 8 9.300 10.430 2.610 535.871 o
9 4 9 70.964 61.064 3.035 83.101 o
9 5 0 1784.390 1733.650 43.845 0.802 o
9 5 1 709.771 712.846 21.245 3.653 o
9 5 2 4909.580 5024.000 102.157 0.122 o
9 5 3 0.522 0.880 2.640 2081.330 o
9 5 4 1423.540 1484.380 37.290 1.139 o
9 5 5 21.029 17.987 2.883 277.775 o
9 5 6 174.282 216.293 7.233 24.212 o
9 5 7 87.292 92.122 4.026 60.370 o
9 5 8 41.350 50.421 3.409 126.430 o
9 6 0 84.142 73.831 5.837 62.829 o
9 6 1 3143.870 3024.600 49.632 0.303 o
9 6 2 212.667 229.293 6.738 20.469 o
9 6 3 178.472 151.041 6.465 27.811 o
9 6 4 1337.730 1269.380 20.941 1.415 o
9 6 5 505.301 487.823 9.934 6.630 o
9 6 6 676.562 645.014 13.566 4.255 o
9 6 7 95.145 109.047 4.330 52.840 o
9 6 8 654.836 658.338 22.499 4.041 o
9 7 0 321.171 309.922 11.887 11.903 o
9 7 1 562.772 575.989 14.598 5.332 o
9 7 2 232.212 201.604 6.586 20.086 o
9 7 3 935.930 929.341 18.787 2.472 o
9 7 4 9.807 6.960 2.924 545.474 o
9 7 5 1031.550 1008.600 19.454 2.132 o
9 7 6 201.421 191.963 5.847 23.312 o
9 7 7 827.781 732.766 18.352 3.162 o
9 8 0 562.735 517.575 13.050 5.676 o
9 8 1 444.865 426.121 10.643 7.909 o
9 8 2 238.846 242.323 8.346 17.768 o
9 8 3 170.454 163.575 5.888 28.346 o
9 8 4 506.550 504.252 12.484 6.382 o
9 8 5 49.941 39.596 3.743 118.829 o
9 8 6 422.067 394.507 14.922 8.168 o
9 9 0 43.809 39.768 3.875 128.868 o
9 9 1 89.763 101.631 10.471 44.102 o
9 9 2 301.254 314.404 9.125 12.990 o
9 9 3 232.427 197.618 6.222 20.324 o
9 9 4 175.200 201.159 7.142 24.939 o
9 9 5 144.433 127.661 12.231 28.869 o
9 10 0 64.516 55.914 4.310 87.568 o
9 10 1 101.848 79.385 5.170 54.799 o
9 10 2 156.349 135.047 5.402 32.857 o
10 0 0 15.440 37.543 15.650 58.611 o
10 0 2 259.213 284.894 12.292 14.513 o
10 0 4 778.312 780.152 36.197 2.781 o
10 0 6 764.641 652.824 20.547 3.555 o
10 0 8 774.055 697.479 15.519 3.530 o
10 1 0 126.789 124.900 7.678 37.318 o
10 1 1 1874.350 2062.800 47.336 0.682 o
10 1 2 754.836 831.271 19.282 3.238 o
10 1 3 701.058 806.061 18.776 3.542 o
10 1 4 353.780 379.494 10.997 10.180 o
10 1 5 865.741 818.291 22.499 2.789 o
10 1 6 4.950 3.844 2.823 879.043 o
10 1 7 790.315 712.998 12.970 3.467 o
10 1 8 90.541 95.622 4.209 57.735 o
10 2 0 1112.350 1213.280 30.674 1.688 o
10 2 1 4.846 65.100 9.004 118.976 o
10 2 2 1495.180 1481.320 29.864 1.116 o
10 2 3 220.768 255.454 10.026 17.921 o
10 2 4 834.447 895.491 29.733 2.615 o
10 2 5 24.218 24.816 3.177 226.287 o
10 2 6 781.782 788.083 18.453 3.234 o
10 2 7 4.393 13.769 3.359 563.572 o
10 2 8 493.269 490.240 11.836 6.667 o
10 3 0 119.912 114.146 11.138 34.989 o
10 3 1 197.263 185.508 23.946 14.035 o
10 3 2 518.987 618.610 22.044 5.113 o
10 3 3 360.411 316.609 11.978 10.673 o
10 3 4 15.903 16.005 3.288 324.815 o
10 3 5 538.298 593.177 14.254 5.492 o
10 3 6 74.207 83.624 5.281 67.029 o
10 3 7 168.602 162.331 4.745 29.234 o
10 3 8 0.895 0.000 4.886 712.902 o
10 4 0 51.052 81.894 12.170 54.110 o
10 4 1 377.715 384.279 9.752 9.698 o
10 4 2 476.487 427.669 11.705 7.329 o
10 4 3 300.123 307.403 9.752 13.048 o
10 4 4 195.836 211.943 8.670 21.776 o
10 4 5 190.335 198.427 7.011 23.611 o
10 4 6 35.915 36.349 2.721 160.472 o
10 4 7 91.524 90.716 10.086 45.999 o
10 5 0 55.035 71.899 18.099 35.438 o
10 5 1 809.369 940.075 21.134 2.800 o
10 5 2 0.651 1.224 3.268 1399.370 o
10 5 3 0.425 5.686 5.605 485.973 o
10 5 4 289.781 283.700 9.166 14.016 o
10 5 5 5.485 10.744 3.349 579.028 o
10 5 6 38.837 31.200 2.731 159.378 o
10 6 0 1609.110 1508.180 37.968 0.988 o
10 6 1 140.201 166.074 7.780 31.194 o
10 6 2 127.247 124.171 7.345 37.686 o
10 6 3 0.308 3.167 3.500 1156.310 o
10 6 4 324.477 325.411 7.800 12.191 o
10 6 5 40.840 39.566 2.721 143.177 o
10 6 6 671.224 671.014 18.807 4.048 o
10 7 0 325.126 320.393 9.742 11.978 o
10 7 1 307.147 304.196 9.408 12.913 o
10 7 2 18.660 24.553 3.146 264.103 o
10 7 3 989.178 922.442 19.343 2.334 o
10 7 4 14.297 13.819 2.802 380.442 o
10 7 5 904.655 845.475 21.326 2.646 o
10 8 0 449.206 486.356 11.533 7.311 o
10 8 1 263.193 248.282 7.972 16.329 o
10 8 2 730.313 719.250 14.001 3.725 o
10 8 3 31.296 25.039 4.128 178.616 o
10 8 4 669.852 636.881 18.068 4.182 o
10 9 0 206.930 218.721 7.355 21.125 o
10 9 1 228.233 210.000 6.323 20.145 o
10 9 2 101.184 113.468 7.335 45.456 o
11 0 0 6968.580 7954.310 333.565 0.045 o
11 0 2 2211.510 2367.760 115.430 0.399 o
11 0 4 654.553 630.942 36.683 3.462 o
11 0 6 138.775 149.665 10.268 30.274 o
11 1 0 3.412 10.855 10.096 153.732 o
11 1 1 2331.230 2628.480 88.014 0.409 o
11 1 2 68.504 82.278 7.446 64.058 o
11 1 3 1023.600 1104.820 28.377 1.953 o
11 1 4 27.683 15.681 6.930 156.671 o
11 1 5 245.804 248.282 12.039 16.045 o
11 1 6 104.818 74.832 7.335 50.426 o
11 2 0 30.394 44.857 9.985 89.609 o
11 2 1 12.039 17.026 15.165 67.718 o
11 2 2 525.654 550.596 117.383 1.089 o
11 2 3 225.085 234.938 13.991 16.687 o
11 2 4 438.789 434.832 15.893 7.483 o
11 2 5 283.203 268.778 11.310 14.112 o
11 2 6 273.241 228.666 9.854 15.839 o
11 3 0 319.722 293.260 19.141 10.611 o
11 3 1 72.996 68.237 10.096 56.045 o
11 3 2 22.762 29.247 6.829 153.581 o
11 3 3 142.899 136.018 8.984 31.993 o
11 3 4 324.087 334.566 12.757 11.292 o
11 3 5 364.017 363.398 9.125 10.343 o
11 3 6 180.026 196.616 11.735 22.076 o
11 4 0 577.740 573.085 23.966 4.725 o
11 4 1 74.784 73.629 6.606 65.731 o
11 4 2 161.296 139.407 7.213 30.476 o
11 4 3 18.242 24.098 3.298 265.249 o
11 4 4 10.422 17.421 3.227 392.231 o
11 4 5 104.500 115.795 4.826 47.725 o
11 5 0 91.077 96.927 7.092 51.888 o
11 5 1 624.251 611.215 29.348 4.021 o
11 5 2 243.337 237.204 9.145 17.416 o
11 5 3 122.043 135.148 6.677 38.370 o
11 5 4 0.249 0.000 2.772 2234.740 o
11 5 5 154.151 139.882 13.698 25.525 o
11 6 0 652.512 663.892 19.181 4.166 o
11 6 1 420.886 389.914 11.563 8.572 o
11 6 2 88.953 84.716 7.092 55.053 o
11 6 3 76.638 72.061 5.382 68.753 o
11 6 4 127.406 115.430 13.202 30.742 o
11 7 0 71.053 83.078 6.029 66.930 o
11 7 1 55.984 40.790 8.559 80.242 o
11 7 2 27.839 27.426 3.632 194.754 o
11 7 3 161.197 158.466 13.698 23.940 o
11 8 0 211.968 176.079 7.830 22.299 o
12 0 0 3006.690 3132.720 146.246 0.236 o
12 0 2 1183.970 1203.200 60.649 1.284 o
12 0 4 213.235 213.248 17.603 16.119 o
12 1 0 67.502 64.190 11.978 52.154 o
12 1 1 1064.650 1066.020 108.824 0.885 o
12 1 2 211.816 206.379 13.819 18.305 o
12 1 3 302.551 299.654 16.429 11.636 o
12 1 4 59.190 54.781 11.735 57.998 o
12 2 0 114.545 143.109 12.797 31.158 o
12 2 1 371.425 390.632 20.233 8.359 o
12 2 2 197.735 181.360 12.787 20.643 o
12 2 3 398.751 378.573 27.386 6.966 o
12 2 4 10.659 6.363 9.297 162.023 o
12 3 0 988.683 979.419 34.761 2.052 o
12 3 1 12.907 15.165 11.250 110.174 o
12 3 2 510.659 530.676 30.815 4.869 o
12 3 3 16.580 19.080 9.783 125.284 o
12 4 0 105.350 105.162 14.669 32.393 o
12 4 1 833.507 861.317 46.466 2.248 o
12 4 2 5.445 11.735 9.783 155.812 o
12 4 3 593.953 612.844 32.282 4.017 o
12 5 0 254.083 235.454 26.172 10.827 o
12 5 1 109.016 111.030 13.202 33.835 o
12 5 2 444.310 415.742 22.985 6.769 o
12 6 0 115.250 102.218 12.717 34.337 o
13 0 0 810.175 845.171 42.065 2.436 o
13 1 0 88.213 107.853 31.301 14.142 o
13 1 1 328.595 333.059 14.669 10.837 o
13 2 0 5.380 9.783 11.250 124.909 o
13 2 1 288.167 244.063 19.566 11.996 o
13 3 0 670.475 610.405 33.263 3.602 o
;
_iucr_refine_instructions_details
;
TITL SHELX OLEX2: imported from CIF
CELL 1.54178 11.5727 12.4292 14.4253 90 102.098 90
ZERR 4 0.0014 0.0016 0.0017 0 0.007 0
LATT 1
SYMM -X,0.5+Y,0.5-Z
SFAC C H Cu N O
DISP C 0.0181 0.0091
DISP Cu -1.9646 0.5888
DISP H 0 0
DISP N 0.0311 0.018
DISP O 0.0492 0.0322
UNIT 52 32 4 8 16

SIZE 0.08 0.05 0.03
TEMP -123(2)
ACTA 
MORE -1
CONF 
BOND $H
WGHT 0.071324 2.755422
FVAR 0.99422
REM <olex2.extras>
REM <HklSrc "%.\\1036005.hkl">
REM </olex2.extras>

Cu1   3     0.09374  1.06418  1.00699  11.00000  0.01108  0.02655  0.01778 =
 0.00016  0.00254 -0.00078 
O1    5     0.15662  0.94487  0.94189  11.00000  0.01921  0.03720  0.04220 =
 -0.01032  0.01117 -0.00363 
N2    4     0.24843  1.16157  1.02732  11.00000  0.01539  0.03035  0.02465 =
 0.00058  0.00588 -0.00291 
O2    5     0.00979  1.12353  0.88432  11.00000  0.01627  0.04982  0.02808 =
 0.01081  0.00027 -0.00623 
O3    5     0.14668  0.98454  1.12581  11.00000  0.02665  0.04009  0.03043 =
 0.01064 -0.00356 -0.00750 
O4    5     0.00290  1.16090  1.07366  11.00000  0.01641  0.03909  0.04251 =
 -0.01121  0.01160 -0.00420 
N1    4     0.45169  0.64389  0.89686  11.00000  0.01452  0.03323  0.04085 =
 -0.00951  0.00246  0.00059 
H1    2     0.46049  0.58334  0.88068  11.00000  0.07755 
C13   1     0.09964  0.86080  0.91530  11.00000  0.01863  0.03191  0.01864 =
 -0.00170  0.00235 -0.00055 
C9    1     0.27769  0.75475  0.90169  11.00000  0.01571  0.03467  0.02266 =
 -0.00797  0.00008 -0.00483 
H9    2     0.30741  0.78864  0.94400  11.00000  0.02765 
C6    1     0.54750  0.71071  0.92305  11.00000  0.01431  0.03826  0.02423 =
 -0.00546  0.00407 -0.00251 
C10   1     0.15925  0.77795  0.86691  11.00000  0.01799  0.03202  0.02757 =
 -0.00316  0.00910 -0.00207 
C17   1    -0.09180  1.09068  0.84485  11.00000  0.01906  0.03044  0.02226 =
 0.00057  0.00798  0.00176 
C8    1     0.33403  0.67554  0.85921  11.00000  0.01288  0.03631  0.02810 =
 -0.00215  0.00172 -0.00277 
C11   1     0.09638  0.72308  0.78832  11.00000  0.01504  0.03562  0.02570 =
 -0.00266  0.00350  0.00013 
H11   2     0.00855  0.74383  0.75919  11.00000  0.04239 
C12   1     0.27176  0.62165  0.78052  11.00000  0.01842  0.03291  0.02641 =
 -0.00553  0.00648 -0.00168 
H12   2     0.31232  0.56845  0.75815  11.00000  0.03347 
C18   1    -0.15383  1.14618  0.75624  11.00000  0.01545  0.03500  0.02479 =
 0.00295  0.00369  0.00223 
C16   1     0.24424  1.26898  1.01812  11.00000  0.01633  0.03591  0.03203 =
 0.00066  0.00337  0.00016 
H16   2     0.15599  1.30482  0.99361  11.00000  0.02605 
C7    1     0.54273  0.82290  0.91361  11.00000  0.01537  0.03588  0.03659 =
 -0.00058  0.00397  0.00073 
H7    2     0.45878  0.86185  0.87956  11.00000  0.08987 
C14   1     0.35507  1.11816  1.06177  11.00000  0.01578  0.03415  0.03374 =
 0.00017  0.00474  0.00033 
H14   2     0.35952  1.04062  1.06376  11.00000  0.03389 
C5    1     0.65779  0.66534  0.95786  11.00000  0.01999  0.03025  0.03190 =
 -0.00013  0.00337 -0.00218 
H5    2     0.65771  0.58994  0.95865  11.00000  0.02970 
HKLF 4

END
Q1 1 0.083333 1.15 0.977778 11 0.05 0.84
Q2 1 0.083333 1 0.966667 11 0.05 0.66
Q3 1 0.111111 0.975 1.044444 11 0.05 0.62
Q4 1 0.555556 0.775 0.966667 11 0.05 0.49
Q5 1 0.194444 1.025 0.966667 11 0.05 0.42
Q7 1 0.111111 1.075 0.922222 11 0.05 0.33
Q8 1 -0.111111 1.15 0.733333 11 0.05 0.33
Q9 1 0.138889 1.075 1.111111 11 0.05 0.32
Q10 1 0 1 1 11 0.05 0.32
Q11 1 0 1.075 1.055556 11 0.05 0.29
Q6 1 0 1.15 1.011111 11 0.05 0.38
Q12 1 0.555556 0.625 0.944444 11 0.05 0.28

  REM The information below was added by Olex2.
  REM
  REM R1 = 0.0420 for 3044 Fo > 4sig(Fo) and 0.0450 for all 3369 data
  REM 213 parameters refined using 0 restraints
  REM Highest difference peak 0.8380, deepest hole -0.3610
  REM Mean Shift 0.0001, Max Shift 0.0005.

  REM +++ Tabular Listing of Refinement Information +++
  REM R1_all = 0.0450
  REM R1_gt = 0.0420
  REM wR_ref = 0.1242
  REM GOOF = 1.0434
  REM Shift_max = 0.0005
  REM Shift_mean = 0.0001
  REM Reflections_all = 3369
  REM Reflections_gt = 3044
  REM Parameters = 213
  REM Hole = -0.3610
  REM Peak = 0.8380
  REM Flack = n/a

  
;
_olex2_submission_special_instructions  'No special instructions were received'

# start Validation Reply Form
_vrf_CELL004_shelx
;
PROBLEM: _cell_measurement_theta_min is missing
RESPONSE: We did not collect the X-ray data, we used the following
data set to carry out our own refinement:
Zhijie Chen, Karim Adil, Lukasz J. Weselinski, Youssef Belmabkhout,
Mohamed Eddaoudi CCDC 1036005: Experimental Crystal Structure
Determination, 2015, DOI: 10.5517/cc13s1jg
This field was not found in the corresponding CIF file.
;
_vrf_CELL005_shelx
;
PROBLEM: _cell_measurement_theta_max is missing
RESPONSE: We did not collect the X-ray data, we used the following
data set to carry out our own refinement:
Zhijie Chen, Karim Adil, Lukasz J. Weselinski, Youssef Belmabkhout,
Mohamed Eddaoudi CCDC 1036005: Experimental Crystal Structure
Determination, 2015, DOI: 10.5517/cc13s1jg
This field was not found in the corresponding CIF file.
;
_vrf_DIFF019_shelx
;
PROBLEM: _diffrn_standards_number is missing
RESPONSE: We did not collect the X-ray data, we used the following
data set to carry out our own refinement:
Zhijie Chen, Karim Adil, Lukasz J. Weselinski, Youssef Belmabkhout,
Mohamed Eddaoudi CCDC 1036005: Experimental Crystal Structure
Determination, 2015, DOI: 10.5517/cc13s1jg
This field was not found in the corresponding CIF file.
;
_vrf_DIFF020_shelx
;
PROBLEM: _diffrn_standards_interval_count and
RESPONSE: We did not collect the X-ray data, we used the following
data set to carry out our own refinement:
Zhijie Chen, Karim Adil, Lukasz J. Weselinski, Youssef Belmabkhout,
Mohamed Eddaoudi CCDC 1036005: Experimental Crystal Structure
Determination, 2015, DOI: 10.5517/cc13s1jg
This field was not found in the corresponding CIF file.
;
_vrf_DIFF022_shelx
;
PROBLEM: _diffrn_standards_decay_% is missing
RESPONSE: We did not collect the X-ray data, we used the following
data set to carry out our own refinement:
Zhijie Chen, Karim Adil, Lukasz J. Weselinski, Youssef Belmabkhout,
Mohamed Eddaoudi CCDC 1036005: Experimental Crystal Structure
Determination, 2015, DOI: 10.5517/cc13s1jg
This field was not found in the corresponding CIF file.
;
_vrf_PLAT184_shelx
;
PROBLEM: Missing _cell_measurement_theta_min   Value ....     Please Do !  
RESPONSE: We did not collect the X-ray data, we used the following
data set to carry out our own refinement:
Zhijie Chen, Karim Adil, Lukasz J. Weselinski, Youssef Belmabkhout,
Mohamed Eddaoudi CCDC 1036005: Experimental Crystal Structure
Determination, 2015, DOI: 10.5517/cc13s1jg
This field was not found in the corresponding CIF file.
;
_vrf_PLAT185_shelx
;
PROBLEM: Missing _cell_measurement_theta_max   Value ....     Please Do !  
RESPONSE: We did not collect the X-ray data, we used the following
data set to carry out our own refinement:
Zhijie Chen, Karim Adil, Lukasz J. Weselinski, Youssef Belmabkhout,
Mohamed Eddaoudi CCDC 1036005: Experimental Crystal Structure
Determination, 2015, DOI: 10.5517/cc13s1jg
This field was not found in the corresponding CIF file.
;
_vrf_PLAT602_shelx
;
PROBLEM: Solvent Accessible VOID(S) in the Unit Cell ....          ! Check 
RESPONSE: The system considered is a metal-organic framework, therefore it is
a highly porous material. The disordered solvent molecules were removed from
the pores, leaving voids in the structure.
;
# end Validation Reply Form
