# Supplementary material for: Improving Polymeric Structures with Hirshfeld Atom Refinement: A Study on MOFs and COFs
Source: ACS Mater Au. 2025 Jul 31;5(5):767–71. doi: 10.1021/acsmaterialsau.5c00076 (PMC12426777; doi:10.1021/acsmaterialsau.5c00076)
Supplement: Supplementary file 1 [file mg5c00076_si_001.zip › CIFs/HOYKUD_DiSCaMB-HAR.cif]

data_shelx
_audit_creation_date               2024-06-21
_audit_creation_method
;
Olex2 1.3
(compiled 2020.11.12 svn.r5f609507 for OlexSys, GUI svn.r6408)
;
_audit_contact_author_address      ?
_audit_contact_author_email        ?
_audit_contact_author_name         ''
_audit_contact_author_phone        ?
_publ_contact_author_id_orcid      ?
_publ_section_references
;
Bourhis, L.J., Dolomanov, O.V., Gildea, R.J., Howard, J.A.K., Puschmann, H.
 (2015). Acta Cryst. A71, 59-75.

Dolomanov, O.V., Bourhis, L.J., Gildea, R.J, Howard, J.A.K. & Puschmann, H.
 (2009), J. Appl. Cryst. 42, 339-341.
;
_chemical_formula_moiety           'C13 H8 Cu N2 O4'
_chemical_formula_sum              'C13 H8 Cu N2 O4'
_chemical_formula_weight           319.765
loop_
  _atom_type_symbol
  _atom_type_scat_dispersion_real
  _atom_type_scat_dispersion_imag
  _atom_type_scat_Cromer_Mann_a1
  _atom_type_scat_Cromer_Mann_a2
  _atom_type_scat_Cromer_Mann_a3
  _atom_type_scat_Cromer_Mann_a4
  _atom_type_scat_Cromer_Mann_b1
  _atom_type_scat_Cromer_Mann_b2
  _atom_type_scat_Cromer_Mann_b3
  _atom_type_scat_Cromer_Mann_b4
  _atom_type_scat_Cromer_Mann_c
  _atom_type_scat_source
  _atom_type_scat_dispersion_source
 H 0.00000 0.00000 0.49300 0.32291 0.14019 0.04081 10.51090 26.12570 3.14236
 57.79970 0.0030380000826
 'International Tables Volume C Table 6.1.1.4 (pp. 500-502)' custom
 C 0.01810 0.00910 2.31000 1.02000 1.58860 0.86500 20.84390 10.20750 0.56870
 51.65120 0.215599998832
 'International Tables Volume C Table 6.1.1.4 (pp. 500-502)' custom
 Cu -1.96460 0.58880 13.33800 7.16760 5.61580 1.67350 3.58280 0.24700 11.39660
 64.81260 1.19099998474
 'International Tables Volume C Table 6.1.1.4 (pp. 500-502)' custom
 O 0.04920 0.03220 3.04850 2.28680 1.54630 0.86700 13.27710 5.70110 0.32390
 32.90890 0.250800013542
 'International Tables Volume C Table 6.1.1.4 (pp. 500-502)' custom
 N 0.03110 0.01800 12.21260 3.13220 2.01250 1.16630 0.00570 9.89330 28.99750
 0.58260 -11.5290002823
 'International Tables Volume C Table 6.1.1.4 (pp. 500-502)' custom

_space_group_crystal_system        'monoclinic'
_space_group_IT_number             14
_space_group_name_H-M_alt          'P 1 21/c 1'
_space_group_name_Hall             '-P 2ybc'
loop_
  _space_group_symop_id
  _space_group_symop_operation_xyz
 1 x,y,z
 2 -x,y+1/2,-z+1/2
 3 -x,-y,-z
 4 x,-y-1/2,z-1/2

_symmetry_Int_Tables_number        14
_cell_length_a                     11.5727(14)
_cell_length_b                     12.4292(16)
_cell_length_c                     14.4253(17)
_cell_angle_alpha                  90
_cell_angle_beta                   102.098(7)
_cell_angle_gamma                  90
_cell_volume                       2028.8(4)
_cell_formula_units_Z              4
_cell_measurement_reflns_used      765
_cell_measurement_temperature      150(2)
_exptl_absorpt_coefficient_mu      1.618
_exptl_absorpt_correction_T_max    0.7527
_exptl_absorpt_correction_T_min    0.6528
_exptl_absorpt_correction_type     multi-scan
_exptl_absorpt_process_details
;
(SADABS; Sheldrick, 1996)
;
_exptl_crystal_colour              blue
_exptl_crystal_colour_primary      blue
_exptl_crystal_density_diffrn      1.047
_exptl_crystal_density_method      'not measured'
_exptl_crystal_description         Fragment
_exptl_crystal_F_000               637.994
_exptl_crystal_size_max            0.08
_exptl_crystal_size_mid            0.05
_exptl_crystal_size_min            0.03
_diffrn_reflns_av_R_equivalents    0.0000
_diffrn_reflns_av_unetI/netI       0.0267
_diffrn_reflns_Laue_measured_fraction_full  0.9563
_diffrn_reflns_Laue_measured_fraction_max  0.9563
_diffrn_reflns_limit_h_max         13
_diffrn_reflns_limit_h_min         -13
_diffrn_reflns_limit_k_max         14
_diffrn_reflns_limit_k_min         0
_diffrn_reflns_limit_l_max         16
_diffrn_reflns_limit_l_min         0
_diffrn_reflns_number              3369
_diffrn_reflns_point_group_measured_fraction_full  0.9563
_diffrn_reflns_point_group_measured_fraction_max  0.9563
_diffrn_reflns_theta_full          65.8358
_diffrn_reflns_theta_max           65.84
_diffrn_reflns_theta_min           3.91
_diffrn_ambient_temperature        150(2)
_diffrn_measured_fraction_theta_full  0.9563
_diffrn_measured_fraction_theta_max  0.9563
_diffrn_measurement_device_type    ' BRUKER ApexII X8'
_diffrn_measurement_method         '\w scans'
_diffrn_radiation_type             'Cu K\a'
_diffrn_radiation_wavelength       1.54178
_reflns_Friedel_coverage           0.0
_reflns_limit_h_max                13
_reflns_limit_h_min                -13
_reflns_limit_k_max                14
_reflns_limit_k_min                0
_reflns_limit_l_max                16
_reflns_limit_l_min                0
_reflns_number_gt                  3044
_reflns_number_total               3369
_reflns_threshold_expression       I>=2u(I)
_computing_molecular_graphics      'Olex2 1.3 (Dolomanov et al., 2009)'
_computing_publication_material    'Olex2 1.3 (Dolomanov et al., 2009)'
_computing_structure_refinement    'olex2.refine 1.3 (Bourhis et al., 2015)'
_refine_diff_density_max           0.8585
_refine_diff_density_min           -0.3324
_refine_diff_density_rms           0.0795
_refine_ls_d_res_high              0.8449
_refine_ls_d_res_low               11.3157
_refine_ls_goodness_of_fit_ref     1.0294
_refine_ls_hydrogen_treatment      mixed
_refine_ls_matrix_type             full
_refine_ls_number_constraints      0
_refine_ls_number_parameters       205
_refine_ls_number_reflns           3369
_refine_ls_number_restraints       0
_refine_ls_R_factor_all            0.0427
_refine_ls_R_factor_gt             0.0398
_refine_ls_restrained_S_all        1.0294
_refine_ls_shift/su_max            0.0009
_refine_ls_shift/su_mean           0.0001
_refine_ls_structure_factor_coef   Fsqd
_refine_ls_weighting_details      
 'w=1/[\s^2^(Fo^2^)+(0.0665P)^2^+3.0467P] where P=(Fo^2^+2Fc^2^)/3'
_refine_ls_weighting_scheme        calc
_refine_ls_wR_factor_gt            0.1188
_refine_ls_wR_factor_ref           0.1203
_olex2_refinement_description
;
1. Others
 Fixed Uiso: H1(0.07755) H7(0.08987)
 Fixed X: H1(0.46049) H7(0.45878)
 Fixed Y: H1(0.58334) H7(0.86185)
 Fixed Z: H1(0.88068) H7(0.87956)
;
loop_
  _atom_site_label
  _atom_site_type_symbol
  _atom_site_fract_x
  _atom_site_fract_y
  _atom_site_fract_z
  _atom_site_U_iso_or_equiv
  _atom_site_adp_type
  _atom_site_occupancy
  _atom_site_refinement_flags_posn
 Cu1 Cu 0.09372(3) 1.06417(3) 1.00698(2) 0.01788(16) Uani 1.000000 .
 O1 O 0.15657(17) 0.94484(17) 0.94202(16) 0.0322(5) Uani 1.000000 .
 N2 N 0.24849(19) 1.16165(19) 1.02729(16) 0.0230(5) Uani 1.000000 .
 O2 O 0.00968(17) 1.12346(18) 0.88420(14) 0.0319(5) Uani 1.000000 .
 O3 O 0.14665(18) 0.98452(18) 1.12588(14) 0.0340(5) Uani 1.000000 .
 O4 O 0.00276(17) 1.16080(17) 1.07366(15) 0.0319(5) Uani 1.000000 .
 N1 N 0.4515(2) 0.6443(2) 0.89684(18) 0.0309(6) Uani 1.000000 .
 H1 H 0.460490 0.583340 0.880680 0.077550 Uiso 1.000000 .
 C13 C 0.0995(2) 0.8608(2) 0.91534(18) 0.0228(6) Uani 1.000000 .
 C9 C 0.2779(2) 0.7550(2) 0.9020(2) 0.0246(6) Uani 1.000000 .
 H9 H 0.315(4) 0.795(4) 0.960(3) 0.062(12) Uiso 1.000000 .
 C6 C 0.5473(2) 0.7106(2) 0.92311(19) 0.0251(6) Uani 1.000000 .
 C10 C 0.1593(2) 0.7780(2) 0.8670(2) 0.0247(6) Uani 1.000000 .
 C17 C -0.0916(2) 1.0907(2) 0.84502(19) 0.0227(6) Uani 1.000000 .
 C8 C 0.3347(2) 0.6754(2) 0.8596(2) 0.0260(6) Uani 1.000000 .
 C11 C 0.0959(2) 0.7232(2) 0.78805(19) 0.0251(6) Uani 1.000000 .
 H11 H -0.005(4) 0.744(3) 0.753(3) 0.039(10) Uiso 1.000000 .
 C12 C 0.2719(2) 0.6213(2) 0.7803(2) 0.0254(6) Uani 1.000000 .
 H12 H 0.318(4) 0.559(3) 0.753(3) 0.046(11) Uiso 1.000000 .
 C18 C -0.1537(2) 1.1461(2) 0.75636(19) 0.0248(6) Uani 1.000000 .
 C16 C 0.2437(2) 1.2690(2) 1.0179(2) 0.0279(6) Uani 1.000000 .
 H16 H 0.146(3) 1.307(3) 0.991(2) 0.025(9) Uiso 1.000000 .
 C7 C 0.5425(2) 0.8231(2) 0.9135(2) 0.0293(6) Uani 1.000000 .
 H7 H 0.458780 0.861850 0.879560 0.089870 Uiso 1.000000 .
 C14 C 0.3549(2) 1.1177(3) 1.0616(2) 0.0280(6) Uani 1.000000 .
 H14 H 0.360(3) 1.028(3) 1.063(3) 0.041(10) Uiso 1.000000 .
 C5 C 0.6579(2) 0.6649(3) 0.9580(2) 0.0276(6) Uani 1.000000 .
 H5 H 0.656(3) 0.577(3) 0.958(3) 0.036(9) Uiso 1.000000 .

loop_
  _atom_site_aniso_label
  _atom_site_aniso_U_11
  _atom_site_aniso_U_22
  _atom_site_aniso_U_33
  _atom_site_aniso_U_12
  _atom_site_aniso_U_13
  _atom_site_aniso_U_23
 Cu1 0.0102(2) 0.0258(3) 0.0174(2) -0.00118(14) 0.00240(14) 0.00015(15)
 O1 0.0180(10) 0.0374(12) 0.0434(12) -0.0042(8) 0.0119(9) -0.0110(9)
 N2 0.0127(11) 0.0290(13) 0.0273(12) -0.0040(9) 0.0044(8) 0.0007(10)
 O2 0.0167(10) 0.0491(13) 0.0281(11) -0.0066(9) 0.0004(8) 0.0117(9)
 O3 0.0260(11) 0.0411(12) 0.0304(11) -0.0079(9) -0.0043(8) 0.0113(10)
 O4 0.0162(10) 0.0386(12) 0.0433(12) -0.0048(8) 0.0116(8) -0.0118(10)
 N1 0.0151(12) 0.0329(14) 0.0430(14) 0.0005(10) 0.0021(10) -0.0112(11)
 C13 0.0162(13) 0.0304(15) 0.0222(13) -0.0016(11) 0.0048(10) -0.0050(11)
 C9 0.0125(13) 0.0356(16) 0.0240(14) -0.0018(11) -0.0002(10) -0.0096(12)
 C6 0.0116(13) 0.0339(16) 0.0289(14) -0.0018(11) 0.0021(10) -0.0048(12)
 C10 0.0152(13) 0.0329(15) 0.0269(14) -0.0010(11) 0.0063(10) -0.0066(12)
 C17 0.0166(13) 0.0308(15) 0.0211(13) -0.0004(11) 0.0049(10) 0.0039(11)
 C8 0.0129(13) 0.0362(16) 0.0274(14) -0.0023(11) 0.0009(10) -0.0063(12)
 C11 0.0146(13) 0.0349(15) 0.0250(14) 0.0008(11) 0.0026(10) -0.0072(12)
 C12 0.0149(14) 0.0350(16) 0.0257(14) -0.0014(11) 0.0030(11) -0.0081(12)
 C18 0.0136(13) 0.0361(16) 0.0240(14) 0.0006(11) 0.0022(10) 0.0061(12)
 C16 0.0143(14) 0.0320(16) 0.0360(15) -0.0010(11) 0.0024(11) 0.0007(13)
 C7 0.0123(13) 0.0333(17) 0.0406(16) -0.0009(11) 0.0020(11) 0.0003(13)
 C14 0.0125(13) 0.0334(17) 0.0371(16) -0.0005(11) 0.0028(11) -0.0002(13)
 C5 0.0147(14) 0.0308(16) 0.0353(15) -0.0032(11) 0.0010(11) -0.0000(12)

loop_
  _geom_bond_atom_site_label_1
  _geom_bond_atom_site_label_2
  _geom_bond_distance
  _geom_bond_site_symmetry_2
  _geom_bond_publ_flag
 Cu1 Cu1 2.6660(7) 3_577 ?
 Cu1 O1 1.973(2) . ?
 Cu1 N2 2.131(2) . ?
 Cu1 O2 1.976(2) . ?
 Cu1 O3 1.964(2) . ?
 Cu1 O4 1.975(2) . ?
 O1 C13 1.252(3) . ?
 N2 C16 1.341(4) . ?
 N2 C14 1.343(4) . ?
 O2 C17 1.257(3) . ?
 O3 C17 1.253(4) 3_577 ?
 O4 C13 1.256(3) 3_577 ?
 N1 H1 0.805(2) . ?
 N1 C6 1.369(4) . ?
 N1 C8 1.401(3) . ?
 C13 C10 1.493(4) . ?
 C9 H9 1.00(5) . ?
 C9 C10 1.390(4) . ?
 C9 C8 1.397(4) . ?
 C6 C7 1.405(4) . ?
 C6 C5 1.395(4) . ?
 C10 C11 1.396(4) . ?
 C17 C18 1.497(4) . ?
 C8 C12 1.393(4) . ?
 C11 H11 1.20(4) . ?
 C11 C18 1.398(4) 2_546 ?
 C12 H12 1.06(4) . ?
 C12 C18 1.393(4) 2_546 ?
 C16 H16 1.21(3) . ?
 C16 C5 1.387(4) 3_677 ?
 C7 H7 1.101(3) . ?
 C7 C14 1.379(4) 3_677 ?
 C14 H14 1.11(4) . ?
 C5 H5 1.09(4) . ?

loop_
  _geom_angle_atom_site_label_1
  _geom_angle_atom_site_label_2
  _geom_angle_atom_site_label_3
  _geom_angle
  _geom_angle_site_symmetry_1
  _geom_angle_site_symmetry_3
  _geom_angle_publ_flag
 N2 Cu1 O1 96.30(9) . . ?
 O2 Cu1 O1 90.91(9) . . ?
 O2 Cu1 N2 98.79(8) . . ?
 O3 Cu1 O1 87.55(10) . . ?
 O3 Cu1 N2 93.85(9) . . ?
 O3 Cu1 O2 167.35(8) . . ?
 O4 Cu1 O1 167.34(8) . . ?
 O4 Cu1 N2 96.07(8) . . ?
 O4 Cu1 O2 89.85(9) . . ?
 O4 Cu1 O3 88.95(10) . . ?
 C13 O1 Cu1 123.34(18) . . ?
 C16 N2 Cu1 122.42(18) . . ?
 C14 N2 Cu1 119.93(19) . . ?
 C14 N2 C16 117.2(2) . . ?
 C17 O2 Cu1 121.30(18) . . ?
 C17 O3 Cu1 125.57(18) 3_577 . ?
 C13 O4 Cu1 122.95(19) 3_577 . ?
 C6 N1 H1 120.0(3) . . ?
 C8 N1 H1 108.7(2) . . ?
 C8 N1 C6 126.9(3) . . ?
 O4 C13 O1 126.2(3) 3_577 . ?
 C10 C13 O1 116.9(2) . . ?
 C10 C13 O4 116.9(2) . 3_577 ?
 C10 C9 H9 115(3) . . ?
 C8 C9 H9 125(3) . . ?
 C8 C9 C10 120.4(3) . . ?
 C7 C6 N1 124.0(3) . . ?
 C5 C6 N1 118.9(3) . . ?
 C5 C6 C7 117.0(3) . . ?
 C9 C10 C13 119.5(2) . . ?
 C11 C10 C13 120.1(2) . . ?
 C11 C10 C9 120.4(3) . . ?
 O3 C17 O2 125.6(3) 3_577 . ?
 C18 C17 O2 118.1(2) . . ?
 C18 C17 O3 116.3(2) . 3_577 ?
 C9 C8 N1 122.1(2) . . ?
 C12 C8 N1 118.5(3) . . ?
 C12 C8 C9 119.3(2) . . ?
 H11 C11 C10 122(2) . . ?
 C18 C11 C10 119.2(2) 2_546 . ?
 C18 C11 H11 118(2) 2_546 . ?
 H12 C12 C8 116(2) . . ?
 C18 C12 C8 120.4(3) 2_546 . ?
 C18 C12 H12 123(2) 2_546 . ?
 C11 C18 C17 121.1(2) 2_556 . ?
 C12 C18 C17 118.7(2) 2_556 . ?
 C12 C18 C11 120.2(3) 2_556 2_556 ?
 H16 C16 N2 115.7(16) . . ?
 C5 C16 N2 123.3(3) 3_677 . ?
 C5 C16 H16 120.9(16) 3_677 . ?
 H7 C7 C6 119.5(3) . . ?
 C14 C7 C6 119.5(3) 3_677 . ?
 C14 C7 H7 120.8(3) 3_677 . ?
 C7 C14 N2 123.5(3) 3_677 . ?
 H14 C14 N2 117(2) . . ?
 H14 C14 C7 119(2) . 3_677 ?
 C16 C5 C6 119.5(3) 3_677 . ?
 H5 C5 C6 113(2) . . ?
 H5 C5 C16 127(2) . 3_677 ?

loop_
  _geom_torsion_atom_site_label_1
  _geom_torsion_atom_site_label_2
  _geom_torsion_atom_site_label_3
  _geom_torsion_atom_site_label_4
  _geom_torsion
  _geom_torsion_site_symmetry_1
  _geom_torsion_site_symmetry_2
  _geom_torsion_site_symmetry_3
  _geom_torsion_site_symmetry_4
  _geom_torsion_publ_flag
 Cu1 O1 C13 O4 -0.9(3) . . . 3_577 ?
 Cu1 O1 C13 C10 179.9(2) . . . . ?
 Cu1 N2 C16 C5 171.8(2) . . . 3_677 ?
 Cu1 N2 C14 C7 -172.7(2) . . . 3_677 ?
 Cu1 O2 C17 O3 -4.5(2) . . . 3_577 ?
 Cu1 O2 C17 C18 174.9(2) . . . . ?
 Cu1 O3 C17 O2 -4.5(3) . . 3_577 3_577 ?
 Cu1 O3 C17 C18 174.9(2) . . 3_577 3_577 ?
 Cu1 O4 C13 O1 1.6(2) . . 3_577 3_577 ?
 Cu1 O4 C13 C10 -177.5(2) . . 3_577 3_577 ?
 O1 C13 C10 C9 41.7(3) . . . . ?
 O1 C13 C10 C11 -139.2(3) . . . . ?
 N2 C16 C5 C6 0.7(3) . . 3_677 3_677 ?
 N2 C14 C7 C6 0.6(3) . . 3_677 3_677 ?
 O2 C17 C18 C11 7.5(3) . . . 2_556 ?
 O2 C17 C18 C12 -171.0(3) . . . 2_556 ?
 O3 C17 C18 C11 -173.1(3) 3_577 . . 2_556 ?
 O3 C17 C18 C12 8.5(3) 3_577 . . 2_556 ?
 O4 C13 C10 C9 -137.6(3) 3_577 . . . ?
 O4 C13 C10 C11 41.6(3) 3_577 . . . ?
 N1 C6 C7 C14 -177.2(3) . . . 3_677 ?
 N1 C6 C5 C16 178.0(3) . . . 3_677 ?
 N1 C8 C9 C10 -175.2(3) . . . . ?
 N1 C8 C12 C18 176.9(3) . . . 2_546 ?
 C13 C10 C9 C8 178.0(3) . . . . ?
 C13 C10 C11 C18 179.8(3) . . . 2_546 ?
 C9 C10 C11 C18 -1.1(3) . . . 2_546 ?
 C9 C8 C12 C18 -0.0(3) . . . 2_546 ?
 C10 C11 C18 C17 -175.8(3) . . 2_546 2_546 ?
 C10 C11 C18 C12 2.7(3) . . 2_546 . ?
 C17 C18 C12 C8 176.4(3) . . 2_556 2_556 ?
 C8 C12 C18 C11 -2.1(3) . . 2_546 . ?

loop_
  _diffrn_refln_index_h
  _diffrn_refln_index_k
  _diffrn_refln_index_l
  _diffrn_refln_intensity_net
  _diffrn_refln_intensity_u
 1 0 0 24058.65 286.14
 2 0 0 1013.75 121.84
 3 0 0 1378.59 140.15
 4 0 0 3386.84 24.17
 5 0 0 11444.65 522.63
 6 0 0 561.31 21.27
 7 0 0 701.59 12.75
 8 0 0 1054.94 34.57
 9 0 0 4407.04 110.06
 10 0 0 37.11 15.47
 11 0 0 7862.63 329.72
 12 0 0 3096.61 144.56
 13 0 0 835.43 41.58
 1 1 0 570.74 11.04
 2 1 0 3842.35 125.94
 3 1 0 5.03 2.96
 4 1 0 48.8 8.06
 5 1 0 2705 102.56
 6 1 0 1328.06 28.69
 7 1 0 317.11 7.13
 8 1 0 1933.99 28.02
 9 1 0 149.09 6.22
 10 1 0 123.46 7.59
 11 1 0 10.73 9.98
 12 1 0 63.45 11.84
 13 1 0 106.61 30.94
 0 2 0 1561.82 23.37
 1 2 0 8979.9 205.04
 2 2 0 912.69 22.54
 3 2 0 2050.82 24.22
 4 2 0 10261.09 141.45
 5 2 0 1983.76 39.85
 6 2 0 527.95 22.72
 7 2 0 593.78 13.09
 8 2 0 18.86 3.39
 9 2 0 35.56 3.86
 10 2 0 1199.3 30.32
 11 2 0 44.34 9.87
 12 2 0 141.46 12.65
 13 2 0 9.67 11.12
 1 3 0 446.97 19.64
 2 3 0 1958.03 15.29
 3 3 0 4355.76 56.44
 4 3 0 9257.88 104.2
 5 3 0 51.34 17.69
 6 3 0 47.06 7.31
 7 3 0 1856.08 24.92
 8 3 0 2123.27 38.11
 9 3 0 1818.62 49.96
 10 3 0 112.83 11.01
 11 3 0 289.88 18.92
 12 3 0 968.13 34.36
 13 3 0 603.37 32.88
 0 4 0 4608.93 67.36
 1 4 0 2.62 3.69
 2 4 0 2680.25 45.46
 3 4 0 3512.76 19.96
 4 4 0 583.35 11.83
 5 4 0 122.97 4.96
 6 4 0 95.24 9.83
 7 4 0 28.67 5.65
 8 4 0 152.78 8.58
 9 4 0 955.49 35.13
 10 4 0 80.95 12.03
 11 4 0 566.48 23.69
 12 4 0 103.95 14.5
 1 5 0 13.67 4.42
 2 5 0 1573.44 20.4
 3 5 0 4831.25 81.48
 4 5 0 1141.02 16.3
 6 5 0 668.01 12.25
 7 5 0 1760.37 27.29
 8 5 0 3423.76 59.88
 9 5 0 1713.67 43.34
 10 5 0 71.07 17.89
 11 5 0 95.81 7.01
 12 5 0 232.74 25.87
 0 6 0 143.15 19.64
 1 6 0 2740.66 39.06
 2 6 0 0.7 5.92
 3 6 0 238.49 14.99
 4 6 0 1275.18 58.98
 5 6 0 2704.65 65.2
 6 6 0 3468.27 71.98
 7 6 0 738.65 10.84
 8 6 0 33.56 8.94
 9 6 0 72.98 5.77
 10 6 0 1490.8 37.53
 11 6 0 656.24 18.96
 12 6 0 101.04 12.57
 1 7 0 250.35 36.26
 2 7 0 112.61 12.51
 3 7 0 137.75 4.06
 4 7 0 336.12 27.07
 5 7 0 1337.18 31.67
 6 7 0 494.04 40.61
 7 7 0 600.33 13.57
 8 7 0 382.42 15.47
 9 7 0 306.35 11.75
 10 7 0 316.7 9.63
 11 7 0 82.12 5.96
 0 8 0 808.36 40.13
 1 8 0 705.18 15.4
 2 8 0 567.33 25.61
 3 8 0 374.59 18.42
 4 8 0 1854.77 65.75
 5 8 0 1734.2 59.57
 6 8 0 707.8 20.31
 7 8 0 1129.28 31.79
 8 8 0 251.49 17.16
 9 8 0 511.61 12.9
 10 8 0 480.75 11.4
 11 8 0 174.05 7.74
 1 9 0 665.81 14.25
 2 9 0 733.41 22.82
 3 9 0 858.92 20.35
 4 9 0 14.75 3.93
 5 9 0 69.29 4.82
 6 9 0 1032.8 17.39
 7 9 0 41.79 3.73
 8 9 0 42.74 5.13
 9 9 0 39.31 3.83
 10 9 0 216.2 7.27
 0 10 0 2625.71 148.42
 1 10 0 752.09 11.87
 2 10 0 8.06 6.7
 3 10 0 34.81 6.95
 4 10 0 46.64 4.05
 5 10 0 311.36 10.37
 6 10 0 198.48 7.01
 7 10 0 9.88 3.59
 8 10 0 57.3 4.79
 9 10 0 55.27 4.26
 1 11 0 487.68 19.48
 2 11 0 1290.01 79.77
 3 11 0 450.01 18.37
 4 11 0 646.66 42.3
 5 11 0 66.39 11.12
 6 11 0 71.48 5.56
 7 11 0 982.43 17.2
 8 11 0 500.39 19.82
 0 12 0 78.32 10.64
 1 12 0 33.62 6.5
 2 12 0 3.38 5.63
 3 12 0 51.72 8.22
 4 12 0 9.53 4.75
 5 12 0 42.07 4.79
 6 12 0 19.82 5.8
 7 12 0 25.62 5.32
 1 13 0 38.99 5.98
 2 13 0 185.66 9.57
 3 13 0 336.01 16.44
 4 13 0 524.56 22.24
 5 13 0 18.87 3.58
 1 14 0 391.17 11.62
 2 14 0 170.98 13.3
 -13 1 1 239.48 15.37
 -12 1 1 1502.04 55.21
 -11 1 1 1565.12 59.31
 -10 1 1 1113.87 24.45
 -9 1 1 819.71 16.89
 -8 1 1 534.48 8.87
 -7 1 1 172.22 4.6
 -6 1 1 3944.5 98.45
 -5 1 1 3354.74 94.03
 -4 1 1 5036.53 115.38
 -2 1 1 3151.56 24.44
 -1 1 1 52513.13 293.36
 0 1 1 40352.93 355.84
 1 1 1 13111.35 180.31
 2 1 1 1032.61 8.77
 3 1 1 2859.17 30.71
 4 1 1 5661.36 107.23
 5 1 1 2676.26 48
 6 1 1 197.72 19.25
 7 1 1 48.9 4.94
 8 1 1 875.81 18.14
 9 1 1 372.11 11.79
 10 1 1 2039.02 46.79
 11 1 1 2598.18 87
 12 1 1 1053.73 107.57
 13 1 1 329.22 14.5
 -13 2 1 308.94 22.72
 -12 2 1 903.13 35.9
 -11 2 1 162.93 21.76
 -10 2 1 201.43 13.49
 -9 2 1 92.63 7.33
 -8 2 1 2506.32 39.6
 -7 2 1 196.93 5.24
 -6 2 1 32.39 20.79
 -5 2 1 1860.98 43.78
 -4 2 1 1966.04 12.73
 -3 2 1 2922 55.97
 -2 2 1 36.77 6.17
 -1 2 1 1951.71 43.55
 0 2 1 4539.45 26.21
 1 2 1 1201.94 42.07
 2 2 1 49.05 9.08
 3 2 1 1435.99 15.67
 4 2 1 1139.15 19.38
 5 2 1 4534.3 52.67
 6 2 1 184.94 9.28
 7 2 1 1771.43 32.31
 8 2 1 1753 29.53
 9 2 1 192.4 9.46
 10 2 1 64.35 8.9
 11 2 1 16.83 14.99
 12 2 1 386.13 20
 13 2 1 241.25 19.34
 -13 3 1 12.57 10.64
 -12 3 1 2.9 11.6
 -11 3 1 19.44 9.15
 -10 3 1 12.38 9.52
 -9 3 1 2.96 4.32
 -8 3 1 439.61 15.15
 -7 3 1 443.5 9.93
 -6 3 1 3.97 4.59
 -5 3 1 3520.76 55.04
 -4 3 1 5851.94 102.19
 -3 3 1 1737.23 18.08
 -2 3 1 1.51 8.97
 -1 3 1 2390.55 43.78
 0 3 1 616.14 7.31
 1 3 1 2 3.65
 2 3 1 2262.26 40.66
 3 3 1 2093.32 41.28
 4 3 1 5566.04 65.52
 5 3 1 1289.06 27.74
 6 3 1 340.39 23.93
 7 3 1 105.61 5.11
 8 3 1 1089.18 37.36
 9 3 1 17.67 6
 10 3 1 183.37 23.67
 11 3 1 67.45 9.98
 12 3 1 14.99 11.12
 -12 4 1 659.93 36.26
 -11 4 1 263.01 24.66
 -10 4 1 48.84 9.29
 -9 4 1 2390.65 40.99
 -8 4 1 2500.31 43.43
 -7 4 1 1601.93 27.65
 -6 4 1 236 15.11
 -5 4 1 312 13.29
 -4 4 1 7440.95 99.18
 -3 4 1 5158.85 87.14
 -2 4 1 3392.25 34.16
 -1 4 1 1742.85 35.19
 0 4 1 64.5 18.95
 1 4 1 187.18 5.95
 2 4 1 1810.49 61.8
 3 4 1 4935.31 49.85
 4 4 1 1984.49 53.76
 5 4 1 5.17 5
 6 4 1 73.84 8.54
 7 4 1 3029.38 82.91
 8 4 1 3599.42 108.3
 9 4 1 1382.28 30.56
 10 4 1 379.85 9.64
 11 4 1 72.78 6.53
 12 4 1 851.39 45.93
 -12 5 1 299.63 20.79
 -11 5 1 320.06 25.14
 -10 5 1 40.13 12.09
 -9 5 1 465.85 15.44
 -8 5 1 38.77 5.12
 -7 5 1 1200.38 16.13
 -6 5 1 586.34 11.13
 -4 5 1 806.79 17.34
 -3 5 1 94.86 11.4
 -2 5 1 102.46 6.38
 -1 5 1 993.75 12.42
 0 5 1 2324.45 29.12
 1 5 1 303.49 9.75
 2 5 1 897.6 15.25
 3 5 1 848.31 32.88
 4 5 1 596.04 15.96
 5 5 1 1389.49 85.09
 6 5 1 411.09 11.38
 7 5 1 640.81 13.51
 8 5 1 5.44 6.28
 9 5 1 704.63 21
 10 5 1 929.24 20.89
 11 5 1 604.17 29.01
 12 5 1 109.75 13.05
 -12 6 1 117.74 7.25
 -11 6 1 168.9 8.94
 -10 6 1 1.45 10.64
 -9 6 1 968.94 26.22
 -8 6 1 2069.87 46.9
 -7 6 1 3772.25 54.59
 -6 6 1 366.81 9.25
 -4 6 1 1348.72 40.01
 -3 6 1 2152.38 57.53
 -2 6 1 1838.19 52.94
 -1 6 1 438.5 17.59
 0 6 1 396.46 34.14
 1 6 1 50.94 10.86
 2 6 1 1078.21 43.4
 3 6 1 1295.21 50.76
 4 6 1 4044.21 158.09
 7 6 1 406.29 10.06
 8 6 1 1730.79 56.08
 9 6 1 2989.74 49.06
 10 6 1 164.16 7.69
 11 6 1 385.42 11.43
 -11 7 1 1203.64 34.51
 -10 7 1 597.03 17.35
 -9 7 1 257.22 11.5
 -8 7 1 1785.5 50.39
 -7 7 1 1767.31 44.17
 -6 7 1 459.32 22.72
 -5 7 1 1689.37 26.8
 -4 7 1 680.74 22.19
 -3 7 1 175.58 4.59
 -2 7 1 279.96 4.71
 -1 7 1 48.93 12.59
 0 7 1 952.42 35.53
 1 7 1 2336.29 52.8
 2 7 1 91.05 5.05
 3 7 1 1122.66 41.58
 4 7 1 6880.18 143.53
 5 7 1 3464.71 82.78
 6 7 1 1666.75 39.26
 7 7 1 54.16 6.77
 8 7 1 8.94 4.1
 9 7 1 569.35 14.43
 10 7 1 300.69 9.3
 11 7 1 40.32 8.46
 -11 8 1 220.46 9.19
 -10 8 1 341.33 9.83
 -9 8 1 7.74 4.32
 -8 8 1 24.34 4.18
 -7 8 1 123.42 11.7
 -6 8 1 230.39 8.37
 -5 8 1 1474.52 37.72
 -4 8 1 646.61 24.74
 -3 8 1 574.23 12.59
 -2 8 1 857.88 25.14
 -1 8 1 2.57 3.48
 0 8 1 10.36 3.13
 1 8 1 490.25 19.03
 2 8 1 8.01 2.52
 3 8 1 24.57 2.97
 4 8 1 29.38 6.86
 5 8 1 430.65 17.58
 6 8 1 716.72 19.65
 7 8 1 38.06 3.66
 8 8 1 12.57 3.76
 9 8 1 421.21 10.52
 10 8 1 245.42 7.88
 -10 9 1 543.56 12.31
 -9 9 1 356.47 11.11
 -8 9 1 58.6 7.98
 -7 9 1 66.28 8.7
 -6 9 1 2062.6 47.3
 -5 9 1 629.88 14.75
 -4 9 1 133.7 10.53
 -3 9 1 621.57 21.12
 -2 9 1 69.87 3.84
 -1 9 1 1365.83 24.47
 0 9 1 2422.78 46.49
 1 9 1 1764.39 44.47
 2 9 1 628.79 10.87
 3 9 1 525.1 11.63
 4 9 1 57.8 3.48
 5 9 1 1098.9 18.57
 6 9 1 2156 55.49
 7 9 1 343.41 6.78
 8 9 1 30.83 4.1
 9 9 1 100.46 10.35
 10 9 1 207.58 6.25
 -9 10 1 151.29 9.67
 -8 10 1 709.77 21.03
 -7 10 1 1190.1 23.07
 -6 10 1 235.08 9.66
 -5 10 1 226.22 10.95
 -4 10 1 9.71 4.19
 -3 10 1 756.36 29.5
 -2 10 1 719.57 12.84
 -1 10 1 390.05 17.95
 0 10 1 166.71 13.67
 1 10 1 1318.26 20.83
 2 10 1 1985.41 50.79
 3 10 1 327.76 6.61
 4 10 1 462.54 13.98
 5 10 1 318.99 16.96
 6 10 1 645.95 15.89
 7 10 1 108.64 5.13
 8 10 1 181.6 11.36
 9 10 1 78.47 5.11
 -8 11 1 7.32 3.37
 -7 11 1 42.93 4.35
 -6 11 1 90.25 6.29
 -5 11 1 12.81 5.13
 -4 11 1 373.1 13.54
 -3 11 1 3.43 4.88
 -2 11 1 53.98 4.96
 -1 11 1 129.69 8.22
 0 11 1 155.62 8.71
 1 11 1 454.9 17.65
 2 11 1 2.49 4.41
 3 11 1 68.65 8.94
 4 11 1 324.02 12.05
 5 11 1 116.34 7.98
 6 11 1 32.01 4.53
 7 11 1 0 2.58
 8 11 1 1.02 3.23
 -7 12 1 453.56 15.14
 -6 12 1 166.31 12.09
 -5 12 1 119.61 7.69
 -4 12 1 447.69 19.58
 -3 12 1 810.69 33.36
 -2 12 1 916.73 21.87
 -1 12 1 5.08 5.92
 0 12 1 17.09 7.69
 1 12 1 236.18 11.97
 2 12 1 434.41 24.9
 3 12 1 1018.24 75.66
 4 12 1 249.3 13.54
 5 12 1 47.6 4.26
 6 12 1 54.3 4.88
 7 12 1 303.62 12.57
 -5 13 1 117.61 4.44
 -4 13 1 47.86 7.25
 -3 13 1 17.89 7.74
 -2 13 1 145.28 7.01
 -1 13 1 347.62 15.38
 0 13 1 120.08 7.34
 1 13 1 423.18 14.7
 2 13 1 11.84 5.47
 3 13 1 166.31 12.57
 4 13 1 6.29 5.8
 5 13 1 139.24 9.19
 -3 14 1 331.66 15.95
 -2 14 1 66.48 5.47
 -1 14 1 68.36 5.63
 0 14 1 17.05 5.8
 1 14 1 199.67 14.5
 2 14 1 87.43 7.01
 3 14 1 34.81 6.29
 -13 0 2 61.88 13.54
 -12 0 2 774.52 44
 -11 0 2 2109.37 106.36
 -10 0 2 420.17 22.99
 -9 0 2 3720.76 139
 -8 0 2 130.78 7.4
 -7 0 2 2942.91 62.26
 -6 0 2 1816.39 66.24
 -4 0 2 1634.89 73.5
 -3 0 2 460.76 5.81
 -2 0 2 1041.32 164.44
 -1 0 2 605.78 200.33
 0 0 2 45540.05 281.86
 1 0 2 3802.43 277.93
 2 0 2 1647.56 7.2
 3 0 2 591.2 10.82
 4 0 2 247.55 26.6
 5 0 2 2195.54 117.72
 6 0 2 3638.58 204.51
 7 0 2 428.99 23.51
 8 0 2 1533.85 64.78
 9 0 2 1777.23 47.4
 10 0 2 281.61 12.15
 11 0 2 2340.47 114.1
 12 0 2 1189.33 59.95
 -13 1 2 353.42 17.09
 -12 1 2 209.21 27.32
 -11 1 2 1608.1 60.33
 -10 1 2 346.21 14.11
 -9 1 2 147.95 8.92
 -8 1 2 1004.54 14.82
 -7 1 2 2241.01 32.15
 -6 1 2 590.04 25.23
 -5 1 2 2595.94 30.22
 -4 1 2 944.36 36.86
 -3 1 2 1752.28 20.62
 -2 1 2 1620.19 111.39
 -1 1 2 29863.83 79.94
 0 1 2 29086.42 73.3
 1 1 2 4633.95 50.82
 2 1 2 266.55 7.12
 3 1 2 496.5 22.24
 4 1 2 740.57 13.71
 5 1 2 72.69 8.61
 6 1 2 99.19 7.27
 7 1 2 302.96 7.18
 8 1 2 1809.49 41.13
 9 1 2 402.15 12.9
 10 1 2 821.69 19.06
 11 1 2 81.33 7.36
 12 1 2 204 13.66
 -13 2 2 37.71 12.09
 -12 2 2 449.86 23.25
 -11 2 2 469.95 25.43
 -10 2 2 1063.77 47.26
 -9 2 2 3.07 4.75
 -8 2 2 3.62 3.81
 -7 2 2 1175.17 18.47
 -6 2 2 1654.91 90.89
 -5 2 2 7571.95 252.13
 -4 2 2 4360.66 53.19
 -3 2 2 498.56 14.9
 -2 2 2 7020.32 89.71
 -1 2 2 22445.85 309.06
 0 2 2 1620.77 27.8
 1 2 2 1286.91 24.98
 2 2 2 2.31 2.14
 3 2 2 1707.26 18.17
 4 2 2 12736.78 168.18
 5 2 2 410.41 14.35
 6 2 2 142.36 10.85
 7 2 2 180.55 8.94
 8 2 2 233.63 10.49
 9 2 2 238.92 7.55
 10 2 2 1464.25 29.52
 11 2 2 544.25 116.03
 12 2 2 179.27 12.64
 -13 3 2 570.01 31.91
 -12 3 2 1005.13 53.18
 -11 3 2 269.58 17.65
 -10 3 2 227.52 10.57
 -9 3 2 1731.24 42.81
 -8 3 2 1646.88 21.83
 -7 3 2 670.97 17.26
 -6 3 2 227.39 6.35
 -5 3 2 7.53 4.62
 -4 3 2 9779.55 166.92
 -3 3 2 3899.71 21.28
 -2 3 2 1919.91 36.48
 -1 3 2 5752.47 108.1
 0 3 2 1794.79 76.77
 1 3 2 255.06 7.12
 2 3 2 1078.04 20.32
 3 3 2 2726.83 40.69
 4 3 2 3201.87 47.94
 5 3 2 33.53 10.4
 6 3 2 299.97 19.39
 7 3 2 3401.06 66.52
 8 3 2 1893.22 42.89
 9 3 2 1472.84 56.73
 10 3 2 611.48 21.79
 11 3 2 28.91 6.75
 12 3 2 524.56 30.46
 -12 4 2 32.88 12.57
 -11 4 2 8.7 11.6
 -10 4 2 6.97 5.8
 -9 4 2 218.87 9.77
 -8 4 2 42.97 4.89
 -7 4 2 764.75 11.28
 -6 4 2 371.63 13.94
 -5 4 2 155.44 7.32
 -4 4 2 92.49 4.87
 -3 4 2 7.6 2.51
 -2 4 2 937.56 9.1
 -1 4 2 262.19 12.32
 0 4 2 222.34 15.53
 1 4 2 20.37 3.22
 2 4 2 1812.58 11.78
 3 4 2 2036.96 38.06
 4 4 2 1081.06 19.46
 5 4 2 257.21 16.92
 6 4 2 84.04 5.31
 7 4 2 65.23 14.75
 8 4 2 1.45 5.66
 9 4 2 976.73 28.68
 10 4 2 422.74 11.57
 11 4 2 137.8 7.13
 12 4 2 11.6 9.67
 -12 5 2 393.81 18.13
 -11 5 2 635.76 35.29
 -10 5 2 240.72 10.08
 -9 5 2 635.32 20.26
 -8 5 2 3824.09 84.97
 -7 5 2 3408.35 44.88
 -6 5 2 255.47 7.33
 -5 5 2 688.46 20.79
 -4 5 2 2311.45 58.45
 -3 5 2 7946.1 196.05
 -2 5 2 6831.83 151.14
 -1 5 2 834.65 12.16
 0 5 2 585.65 24.53
 1 5 2 663.72 10.26
 2 5 2 1494.73 25.68
 3 5 2 4260.79 75.44
 4 5 2 2107.92 95.73
 5 5 2 950.16 19.98
 6 5 2 296.84 4.83
 7 5 2 1419.97 19.87
 8 5 2 3247.45 73.48
 9 5 2 4966.09 100.98
 10 5 2 1.21 3.23
 11 5 2 234.47 9.04
 12 5 2 410.95 22.72
 -12 6 2 216.95 9.43
 -11 6 2 198.71 17.4
 -10 6 2 478.34 24.27
 -9 6 2 283.39 8.7
 -8 6 2 1131.88 31.09
 -7 6 2 562.11 15.14
 -6 6 2 454.28 13.03
 -5 6 2 925.51 26.81
 -4 6 2 584.96 24.38
 -3 6 2 102.41 10.92
 -2 6 2 128.67 13.78
 -1 6 2 332.76 21.23
 0 6 2 639.57 13.61
 1 6 2 2488.66 62.43
 2 6 2 129.44 21.27
 3 6 2 1797.05 48.35
 4 6 2 3246.34 120.63
 5 6 2 1668.55 30.72
 6 6 2 1153.85 21.95
 7 6 2 49.15 2.55
 8 6 2 527.33 10.34
 9 6 2 226.65 6.66
 10 6 2 122.74 7.26
 11 6 2 83.74 7.01
 -11 7 2 0.48 3.53
 -10 7 2 18.01 8.46
 -9 7 2 959.74 24.62
 -8 7 2 276.21 9.59
 -6 7 2 382.77 8.17
 -3 7 2 3.7 3.09
 -2 7 2 666.98 16.12
 -1 7 2 0.24 9.57
 0 7 2 459.96 13.13
 1 7 2 187.62 11.8
 2 7 2 1030.26 24.05
 3 7 2 892.25 20.23
 4 7 2 314.54 14.06
 5 7 2 187.71 14.84
 6 7 2 29.33 8.47
 7 7 2 47.99 3.56
 8 7 2 299.08 9.44
 9 7 2 199.28 6.51
 10 7 2 24.27 3.11
 11 7 2 27.11 3.59
 -11 8 2 1447.99 44.96
 -10 8 2 196.54 8.2
 -9 8 2 35.58 10.88
 -8 8 2 50.08 3.76
 -7 8 2 201.76 8.9
 -6 8 2 1847.71 48
 -5 8 2 80.01 4.44
 -4 8 2 852.94 28.32
 -3 8 2 173.58 13.78
 -2 8 2 191.61 4.05
 -1 8 2 2320.82 47.35
 0 8 2 4173.85 75.98
 1 8 2 2081.68 44.7
 2 8 2 336.94 9.48
 3 8 2 818.89 16.78
 4 8 2 1369.95 27.58
 5 8 2 5521.88 113.09
 6 8 2 370.3 13.16
 7 8 2 21.84 5.02
 8 8 2 37.25 3.76
 9 8 2 239.53 8.25
 10 8 2 710.96 13.84
 -10 9 2 0 2.89
 -9 9 2 358.77 11.62
 -8 9 2 518.41 8.45
 -7 9 2 235.87 11.14
 -6 9 2 844.14 22.72
 -5 9 2 8.83 5.98
 -4 9 2 274.1 18.86
 -3 9 2 1188.89 44.48
 -2 9 2 212.35 14.16
 -1 9 2 15.28 4.11
 0 9 2 51.5 5.13
 1 9 2 43.48 4.69
 2 9 2 402.56 10.35
 3 9 2 779.36 24.73
 4 9 2 147.77 8.81
 5 9 2 377.02 13.18
 6 9 2 22.84 9.43
 7 9 2 35.42 3.23
 8 9 2 519.93 15.23
 9 9 2 310.78 9.02
 10 9 2 112.16 7.25
 -9 10 2 105.98 5.44
 -8 10 2 82.9 5.13
 -7 10 2 130.73 6.69
 -6 10 2 69.72 4.27
 -5 10 2 699.02 16.43
 -4 10 2 8.9 4.95
 -3 10 2 185.14 9.63
 -2 10 2 1.97 3.91
 -1 10 2 234.78 15.21
 0 10 2 1752.63 30.94
 1 10 2 1638.04 40.66
 2 10 2 102.22 17.5
 3 10 2 124.69 10.67
 4 10 2 307.37 11.17
 5 10 2 435 18.55
 6 10 2 1509.88 36.07
 7 10 2 31.35 3.18
 8 10 2 27.51 3.87
 9 10 2 133.49 5.34
 -8 11 2 956.3 29.01
 -7 11 2 1100.43 22.24
 -6 11 2 137.22 6.48
 -5 11 2 12.8 4.61
 -4 11 2 311.8 14.45
 -3 11 2 487.9 10.8
 -2 11 2 774.71 36.92
 -1 11 2 21.89 5.98
 0 11 2 527.49 29.73
 1 11 2 1058.03 50.04
 2 11 2 1153.75 19.46
 3 11 2 933.12 34.25
 4 11 2 764.71 24.42
 5 11 2 37.71 5.81
 6 11 2 2.42 3.83
 7 11 2 146.93 6.78
 8 11 2 358.25 13.54
 -7 12 2 2.82 3
 -6 12 2 73.97 7.25
 -5 12 2 11.1 7.01
 -4 12 2 57.73 6.04
 -3 12 2 159.06 12.09
 -2 12 2 82.25 7.15
 -1 12 2 90.13 7.34
 0 12 2 98.82 7.69
 1 12 2 6.53 6.15
 2 12 2 423.72 15.73
 3 12 2 3.47 4.88
 4 12 2 107.87 6.32
 5 12 2 16.52 3.92
 6 12 2 14.02 4.4
 7 12 2 7.74 4.83
 -5 13 2 111.07 4.44
 -4 13 2 847.04 33.36
 -3 13 2 1376.43 47.38
 -2 13 2 276.11 14.02
 -1 13 2 1.54 5.44
 0 13 2 70.67 11.6
 1 13 2 268.11 11.79
 2 13 2 467.27 33.36
 3 13 2 5.8 7.25
 4 13 2 0 5.8
 -3 14 2 67.2 6.77
 -2 14 2 36.7 4.61
 -1 14 2 175.19 8.71
 0 14 2 156.41 8.37
 1 14 2 152.05 14.26
 2 14 2 96.69 7.74
 3 14 2 15.95 5.32
 -13 1 3 10.64 10.64
 -12 1 3 640.93 29.97
 -11 1 3 1487.64 82.62
 -10 1 3 1072.6 27.68
 -9 1 3 545.91 11.99
 -8 1 3 957.18 13.82
 -7 1 3 1758.23 26.28
 -6 1 3 4313.41 88.37
 -5 1 3 2742.05 68.67
 -4 1 3 1385.62 7.73
 -3 1 3 188.75 11.71
 -2 1 3 527.53 6.51
 -1 1 3 537.87 12.76
 0 1 3 7697.09 210.2
 1 1 3 2503.14 29.86
 2 1 3 1542.19 63.77
 3 1 3 730.49 26.14
 4 1 3 943.2 19
 5 1 3 5342.67 148.34
 6 1 3 3481.78 70.13
 7 1 3 907.52 22.33
 8 1 3 414.93 16.91
 9 1 3 318.33 10.34
 10 1 3 796.77 18.56
 11 1 3 1092.09 28.05
 12 1 3 296.2 16.24
 -13 2 3 346.65 25.14
 -12 2 3 8.75 9.5
 -11 2 3 69.85 10.42
 -10 2 3 563 16.85
 -9 2 3 427.54 13.02
 -8 2 3 4150.19 70.38
 -7 2 3 4871.45 69.79
 -6 2 3 89.92 7.74
 -5 2 3 1159.55 24.77
 -4 2 3 2895.54 54.09
 -3 2 3 7360.03 126.91
 -2 2 3 16697.37 209.32
 -1 2 3 628.45 25.56
 0 2 3 6288.5 139.87
 1 2 3 6426.45 82.83
 2 2 3 3722.42 53.11
 3 2 3 1306.73 13.72
 4 2 3 210.57 8.34
 5 2 3 18.09 6.42
 6 2 3 383.61 9.66
 7 2 3 2344.8 46.68
 8 2 3 396.3 11.84
 9 2 3 1797.51 37.26
 10 2 3 252.51 9.91
 11 2 3 232.23 13.83
 12 2 3 374.21 27.07
 -13 3 3 90.89 13.54
 -12 3 3 89.92 16.92
 -11 3 3 265.59 13.93
 -10 3 3 411.14 18.14
 -9 3 3 11.1 5.15
 -8 3 3 41.47 5.2
 -7 3 3 732.26 14.53
 -6 3 3 326.34 18.37
 -5 3 3 1296.22 28.49
 -4 3 3 28.37 4.95
 -3 3 3 9.57 6
 -2 3 3 7482.49 147.37
 -1 3 3 4097.66 98.16
 0 3 3 9.89 11.03
 1 3 3 9.62 8.87
 2 3 3 423.68 10.6
 3 3 3 275.7 15.58
 4 3 3 1384.39 21.16
 5 3 3 157.97 7.76
 6 3 3 3.49 2.02
 7 3 3 8.26 2.83
 8 3 3 210.98 10.68
 9 3 3 99.25 7.05
 10 3 3 312.96 11.84
 11 3 3 134.45 8.88
 12 3 3 18.86 9.67
 -12 4 3 877.98 47.38
 -11 4 3 92.66 9.84
 -10 4 3 17.98 7.39
 -9 4 3 2060.73 40.86
 -8 4 3 3412.61 73.94
 -7 4 3 834.09 12.51
 -6 4 3 631.77 20.86
 -5 4 3 381.15 18.68
 -4 4 3 9569.91 179.82
 -3 4 3 9293.13 203.41
 -2 4 3 5121.48 47.8
 -1 4 3 7210.37 67.76
 0 4 3 12.24 3.89
 1 4 3 507.41 14.67
 2 4 3 1553.46 27.35
 3 4 3 7971.72 143.85
 4 4 3 2049.85 37.69
 5 4 3 27.49 5.13
 6 4 3 529.19 10.43
 7 4 3 2649.39 52.41
 8 4 3 6853.43 186.38
 9 4 3 1705.78 54.57
 10 4 3 303.86 9.64
 11 4 3 23.82 3.26
 12 4 3 605.78 31.91
 -12 5 3 75.42 13.05
 -11 5 3 33.36 11.6
 -10 5 3 66.63 8.66
 -9 5 3 199.24 8.63
 -8 5 3 256.19 15.65
 -7 5 3 11.77 2.9
 -6 5 3 56.79 3.06
 -5 5 3 332.7 12.87
 -4 5 3 546.45 10.64
 -3 5 3 316.93 24.9
 -2 5 3 618.67 17.4
 -1 5 3 156.64 5.23
 0 5 3 1311.68 21.03
 1 5 3 218.19 11.49
 2 5 3 3.77 8.83
 3 5 3 1960.76 53.52
 4 5 3 763.25 30.73
 5 5 3 240.05 10.91
 6 5 3 214.75 4.35
 7 5 3 24.05 2.37
 8 5 3 376.25 15.18
 9 5 3 0.87 2.61
 10 5 3 5.62 5.54
 11 5 3 133.59 6.6
 -12 6 3 82.67 5.32
 -11 6 3 40.61 11.12
 -10 6 3 315.76 9.15
 -9 6 3 479.41 9.99
 -8 6 3 55.23 5.24
 -7 6 3 507.18 10.58
 -6 6 3 467.43 12.28
 -5 6 3 0.57 3.37
 -4 6 3 294.21 6.53
 -3 6 3 1721.63 62.37
 -2 6 3 329.76 6.29
 -1 6 3 50.26 6.38
 0 6 3 6.27 5.08
 1 6 3 1049.34 49.07
 2 6 3 3036.66 92.34
 3 6 3 899.81 29.23
 4 6 3 441.14 29.56
 5 6 3 137.83 6.43
 6 6 3 103.57 6.61
 7 6 3 104.08 3.06
 8 6 3 270.77 14.48
 9 6 3 149.3 6.39
 10 6 3 3.13 3.46
 11 6 3 71.23 5.32
 -11 7 3 852.35 25.62
 -10 7 3 1169.45 27.07
 -9 7 3 42.24 6.67
 -7 7 3 1253.76 23.84
 -5 7 3 2529.66 54.74
 -4 7 3 614.84 15.45
 -3 7 3 156.99 9.87
 -2 7 3 1931.96 55.04
 -1 7 3 1581.42 33.84
 0 7 3 1588.67 115.07
 1 7 3 4092.65 269.53
 2 7 3 448.96 19.31
 3 7 3 85.99 8.94
 4 7 3 5191.19 85.38
 5 7 3 1466.01 35.31
 6 7 3 959.45 19.26
 7 7 3 10.56 2.28
 8 7 3 0.89 3.05
 9 7 3 918.63 18.57
 10 7 3 911.81 19.12
 11 7 3 156.64 13.54
 -11 8 3 3.38 3.87
 -10 8 3 0.48 4.07
 -9 8 3 23.85 6.77
 -8 8 3 0.96 3.29
 -7 8 3 438.59 15.76
 -6 8 3 7.54 3.85
 -5 8 3 17.69 4.51
 -4 8 3 613.64 16.1
 -3 8 3 321.02 13.73
 -2 8 3 102.91 3.95
 -1 8 3 83.97 8.1
 0 8 3 114.8 6.97
 1 8 3 184.41 8.14
 2 8 3 205.73 10.52
 3 8 3 426.19 12.59
 4 8 3 93.77 6.84
 5 8 3 454.74 24.57
 6 8 3 2.42 3.57
 7 8 3 1.38 2.75
 8 8 3 231.1 9.74
 9 8 3 161.69 5.82
 10 8 3 24.75 4.08
 -10 9 3 91.83 7.98
 -9 9 3 130.05 7.25
 -8 9 3 1.77 3.44
 -7 9 3 124.99 8.29
 -6 9 3 1401.27 39.27
 -5 9 3 58.02 17.4
 -4 9 3 244.58 5.78
 -3 9 3 213.83 17.2
 -2 9 3 51.38 8.04
 -1 9 3 2581.48 64.95
 0 9 3 4107.97 129.91
 1 9 3 1479.42 23.83
 2 9 3 82.2 12.94
 3 9 3 329.58 15.18
 4 9 3 397.97 8.51
 5 9 3 3196.06 70.64
 6 9 3 163.55 4.8
 7 9 3 2.31 2.8
 8 9 3 224.23 10.76
 9 9 3 195.34 6.15
 -9 10 3 699.12 26.59
 -8 10 3 661.3 23.69
 -7 10 3 2416.72 50.42
 -6 10 3 136.25 6.66
 -5 10 3 327.23 16.02
 -4 10 3 38.82 10.64
 -3 10 3 949.31 24.01
 -2 10 3 145.92 8.41
 -1 10 3 85.42 7.84
 0 10 3 21.27 6.84
 1 10 3 398.48 12.1
 2 10 3 2731.4 52.03
 3 10 3 222.46 10.19
 4 10 3 1683.68 43.47
 5 10 3 1720.29 35.41
 6 10 3 46.41 11.84
 7 10 3 475.48 9.4
 8 10 3 482.57 14.02
 -8 11 3 26.86 3.92
 -7 11 3 15.08 3.67
 -6 11 3 3.93 4.06
 -5 11 3 221.41 9.21
 -4 11 3 191.4 12.81
 -3 11 3 129.8 5.96
 -2 11 3 50.71 12.57
 -1 11 3 46 8.22
 0 11 3 132.96 17.65
 1 11 3 805.78 35.05
 2 11 3 731.29 17.5
 3 11 3 2.42 5.22
 4 11 3 325.94 30.22
 5 11 3 329.02 21.27
 6 11 3 520.05 17.89
 7 11 3 38.68 3.71
 -7 12 3 345.04 8.36
 -6 12 3 98.63 7.74
 -5 12 3 91.78 9.19
 -4 12 3 1215.53 59.95
 -3 12 3 895.59 41.58
 -2 12 3 660.92 22.96
 -1 12 3 108.88 9.21
 0 12 3 297.56 14.69
 1 12 3 1308.22 82.43
 2 12 3 250.79 10.39
 3 12 3 214.33 9.17
 4 12 3 31.07 4.95
 5 12 3 4.83 5.8
 6 12 3 14.5 3.76
 -5 13 3 5.32 4.83
 -4 13 3 21.76 6.29
 -3 13 3 6.77 6.77
 -2 13 3 128.96 10.58
 -1 13 3 42.29 7.49
 0 13 3 42.59 7.34
 1 13 3 239.58 12.09
 2 13 3 142.62 13.54
 3 13 3 0.97 6.77
 4 13 3 3.38 5.32
 -3 14 3 203.06 10.64
 -2 14 3 116.59 7.52
 -1 14 3 30.84 4.61
 0 14 3 13.31 6.53
 1 14 3 0.48 4.06
 2 14 3 26.11 6.29
 -13 0 4 0 10.15
 -12 0 4 2439.09 117
 -11 0 4 143.14 22.48
 -10 0 4 1428.98 35.47
 -9 0 4 444.77 18.88
 -8 0 4 898.06 36.31
 -7 0 4 5269.3 70.2
 -6 0 4 9042.78 504.74
 -5 0 4 2874.22 62.37
 -4 0 4 387.94 39.04
 -3 0 4 32.65 48.71
 -2 0 4 15774.09 791.52
 -1 0 4 12700.47 421.86
 0 0 4 873.01 14.61
 1 0 4 220.31 11.02
 2 0 4 973.39 16.4
 3 0 4 709.38 13.54
 4 0 4 4230 161.48
 5 0 4 6185.55 276.06
 6 0 4 8463.46 183.33
 7 0 4 2518.09 65.98
 8 0 4 1733.45 41.31
 9 0 4 37.87 6.07
 10 0 4 771.16 35.78
 11 0 4 623.67 36.26
 12 0 4 210.79 17.4
 -13 1 4 82.67 14.5
 -12 1 4 32.71 9.9
 -11 1 4 1528.06 31.68
 -10 1 4 88.12 6.62
 -9 1 4 1306.66 22.11
 -8 1 4 1792.04 30.24
 -7 1 4 1392.75 21.98
 -6 1 4 338.12 20.5
 -5 1 4 35.08 11.79
 -4 1 4 113.97 6.37
 -3 1 4 81.75 6.85
 -2 1 4 0.48 10.25
 -1 1 4 10778.41 394.81
 0 1 4 13602.09 374.05
 1 1 4 2786.42 25.91
 2 1 4 1207 54.34
 3 1 4 136.79 4.21
 4 1 4 1612.93 49.83
 5 1 4 29.59 3.14
 6 1 4 155.4 5.45
 7 1 4 357.46 10.21
 8 1 4 564.3 12.36
 9 1 4 86.96 5.18
 10 1 4 375.12 10.87
 11 1 4 15.5 6.85
 12 1 4 54.15 11.6
 -13 2 4 19.82 10.15
 -12 2 4 130.05 17.4
 -11 2 4 2505.23 58.03
 -10 2 4 806.48 16.77
 -9 2 4 4.75 5.03
 -8 2 4 214.57 11.13
 -7 2 4 820.53 16.23
 -6 2 4 310.54 9.58
 -5 2 4 2082.79 52.82
 -4 2 4 20.87 5.13
 -3 2 4 123.9 8.66
 -2 2 4 417.21 9.42
 -1 2 4 540.49 51.42
 0 2 4 2007.99 22.6
 1 2 4 1617.93 47.9
 2 2 4 1907.14 25.86
 3 2 4 419.37 10.73
 4 2 4 2046.25 69.64
 5 2 4 1834.99 59.88
 6 2 4 1064.93 19.09
 7 2 4 16.76 3.61
 8 2 4 530.84 10.64
 9 2 4 669.83 13.38
 10 2 4 885.17 29.39
 11 2 4 429.82 15.71
 12 2 4 6.29 9.19
 -13 3 4 384.36 22.72
 -12 3 4 50.28 14.99
 -11 3 4 7.87 8.12
 -10 3 4 470.71 12.21
 -9 3 4 3588.83 58.18
 -8 3 4 6521.46 110.19
 -7 3 4 805.75 13.13
 -6 3 4 1138.87 40.74
 -5 3 4 1058.78 27.01
 -4 3 4 11475.23 259.73
 -3 3 4 17482.1 296.76
 -2 3 4 2802.62 29.24
 -1 3 4 964.83 12.46
 0 3 4 2042.28 29.7
 1 3 4 2932.66 31.24
 2 3 4 6799.98 233.83
 3 3 4 8268.82 149.75
 4 3 4 123.42 5.65
 5 3 4 2.63 5.42
 6 3 4 523.75 9.98
 7 3 4 3500.62 93.58
 8 3 4 4825.86 95.48
 9 3 4 1223.24 26.92
 10 3 4 15.82 3.25
 11 3 4 330.71 12.61
 -12 4 4 2.9 12.09
 -11 4 4 312.49 15.42
 -10 4 4 609.18 18.49
 -9 4 4 543.94 16.12
 -8 4 4 180.73 9.08
 -7 4 4 407.61 9.72
 -6 4 4 349.22 8.97
 -5 4 4 778.31 25.14
 -4 4 4 212.24 25.62
 -3 4 4 5372.15 93.67
 -2 4 4 10120.92 94.09
 -1 4 4 174.95 13.41
 0 4 4 11.3 6.43
 1 4 4 389.13 12.26
 2 4 4 856.3 25.65
 3 4 4 6.94 6.15
 4 4 4 1449.61 72.04
 5 4 4 0.48 2.34
 6 4 4 4.28 2.12
 7 4 4 116.08 4.12
 8 4 4 180.78 9.91
 9 4 4 1866.67 39.27
 10 4 4 209.5 8.57
 11 4 4 17.22 3.19
 -11 5 4 153.29 9.51
 -10 5 4 466.03 12.77
 -8 5 4 8.98 7.06
 -7 5 4 1709.76 34.59
 -6 5 4 211.64 7.34
 -5 5 4 226.64 6.78
 -4 5 4 1392.19 74.45
 -3 5 4 3605.63 125.22
 -2 5 4 11357.4 257.25
 -1 5 4 1453.47 29.4
 0 5 4 88.12 6.77
 1 5 4 2293.07 37.01
 2 5 4 2849.94 64.82
 3 5 4 447.98 7.73
 4 5 4 416.51 11.09
 5 5 4 89.37 6.42
 6 5 4 648.49 12.96
 7 5 4 755.09 17.91
 8 5 4 160.8 7.57
 9 5 4 1467.27 36.86
 10 5 4 280.43 9.06
 11 5 4 0 2.74
 -11 6 4 716.02 38.68
 -10 6 4 413.98 11.39
 -9 6 4 447.73 12.7
 -8 6 4 72.32 3.47
 -7 6 4 844.86 23.87
 -6 6 4 610.72 14.3
 -5 6 4 1331.98 42.73
 -4 6 4 1034.06 25.05
 -3 6 4 15.5 5.22
 -2 6 4 2303.76 34
 -1 6 4 284.65 11.44
 0 6 4 2830.24 43.35
 1 6 4 1751.94 24.51
 2 6 4 326.74 11.27
 3 6 4 600.66 17.95
 4 6 4 977.76 15.25
 5 6 4 1314.27 24.79
 6 6 4 550.79 10.98
 7 6 4 24.14 2.4
 8 6 4 9.8 3.25
 9 6 4 1254.75 20.7
 10 6 4 321.66 7.71
 11 6 4 114.1 13.05
 -11 7 4 33.36 4.35
 -10 7 4 78.76 17.89
 -9 7 4 39.21 5.41
 -8 7 4 228.44 7.6
 -7 7 4 417 12.14
 -6 7 4 76.57 7.96
 -3 7 4 464.76 21.01
 -2 7 4 6.55 3.37
 -1 7 4 100.65 3.71
 0 7 4 512.98 15.83
 1 7 4 697.38 15.18
 2 7 4 484.91 15.03
 3 7 4 86.8 4.61
 4 7 4 656.89 22.37
 5 7 4 2.45 3.39
 6 7 4 36.17 4.91
 7 7 4 55.44 4.24
 8 7 4 27.95 7.61
 9 7 4 6.88 2.89
 10 7 4 13.66 2.77
 -11 8 4 1199.59 27.18
 -10 8 4 998.31 23.93
 -9 8 4 120.65 9.91
 -8 8 4 145.98 7.18
 -6 8 4 1807.96 37.89
 -5 8 4 348.77 7.86
 -4 8 4 684.75 14.31
 -3 8 4 61.45 7.31
 -2 8 4 714.92 12.81
 -1 8 4 2926.19 50.81
 0 8 4 3326.68 54.24
 1 8 4 2719.91 115.31
 2 8 4 731.6 12.29
 3 8 4 514.47 8.67
 4 8 4 1182.92 29.62
 5 8 4 2363.29 38.57
 6 8 4 287.14 10.48
 7 8 4 59.28 3.34
 8 8 4 368.57 11.45
 9 8 4 498.44 12.34
 10 8 4 629.54 17.86
 -10 9 4 20.99 3.23
 -9 9 4 253.51 9.65
 -8 9 4 55.11 4.33
 -7 9 4 121.33 6.53
 -6 9 4 51.74 6.04
 -5 9 4 16.46 4.13
 -4 9 4 580.7 24.15
 -3 9 4 603.23 16.96
 -2 9 4 223.07 7.27
 -1 9 4 16.46 4.61
 0 9 4 11.12 6.15
 1 9 4 41.56 6.18
 2 9 4 779.21 21.12
 3 9 4 191.96 5.75
 4 9 4 450.1 10.96
 5 9 4 47.39 5.66
 6 9 4 2.08 3.96
 7 9 4 175 5.47
 8 9 4 211.41 14.02
 9 9 4 198.84 7.06
 -9 10 4 6.51 4.83
 -8 10 4 1.76 3.33
 -7 10 4 381.26 12.08
 -6 10 4 38.23 5.8
 -5 10 4 298.99 17.89
 -4 10 4 145.75 10.67
 -3 10 4 251.53 7.89
 -2 10 4 5.55 7.34
 -1 10 4 576.43 20.55
 0 10 4 1017.79 20.34
 1 10 4 1119.42 22.15
 2 10 4 1.9 5.34
 3 10 4 81.65 7.25
 4 10 4 1111.71 29.12
 5 10 4 430.36 14.72
 6 10 4 526.07 12.17
 7 10 4 2.11 3.71
 8 10 4 98.5 7.49
 -8 11 4 1239.89 54.15
 -7 11 4 1055.78 31.25
 -6 11 4 67.74 8.22
 -5 11 4 674.86 40.61
 -4 11 4 580.85 28.04
 -3 11 4 420.3 14.69
 -2 11 4 271.5 9.21
 -1 11 4 70.12 12.64
 0 11 4 609.5 31.62
 1 11 4 1538.31 44.48
 2 11 4 140.22 13
 3 11 4 533.17 19.58
 4 11 4 1098.19 52.94
 5 11 4 272.57 27.49
 6 11 4 140.16 29.73
 7 11 4 268.32 11.6
 -7 12 4 0.15 2.91
 -6 12 4 8.7 5.32
 -5 12 4 13.98 4.61
 -4 12 4 2.9 4.4
 -3 12 4 3.16 5.09
 -2 12 4 26.53 11.12
 -1 12 4 34.88 7.34
 0 12 4 8.28 5.78
 1 12 4 39.68 7.3
 2 12 4 10.64 8.22
 3 12 4 1.11 4.64
 4 12 4 10.11 7.01
 5 12 4 73.97 6.77
 6 12 4 10.06 3.97
 -5 13 4 103.46 9.19
 -4 13 4 233.03 11.6
 -2 13 4 248.07 10.39
 -1 13 4 7.91 5.78
 0 13 4 6 5.44
 1 13 4 0 5.09
 2 13 4 419.17 22.72
 3 13 4 178.88 11.6
 -3 14 4 3.38 4.83
 -2 14 4 39.64 5.8
 -1 14 4 171.6 8.53
 0 14 4 270.56 14.75
 1 14 4 256.24 14.5
 -12 1 5 731.72 23.39
 -11 1 5 1359.18 47.9
 -10 1 5 621.59 15.64
 -9 1 5 556.2 14.42
 -8 1 5 697.8 11.63
 -7 1 5 4169.15 54.21
 -6 1 5 4504.56 112.98
 -5 1 5 1530.12 45.3
 -4 1 5 812.21 31.28
 -3 1 5 1575.86 18.16
 -2 1 5 16.25 4.46
 -1 1 5 137.77 4.19
 0 1 5 584.99 13.96
 1 1 5 891.82 31.63
 2 1 5 1657.74 25.13
 3 1 5 296.66 10.94
 4 1 5 2459.09 60.12
 5 1 5 6708.89 76.31
 6 1 5 5031.19 81.27
 7 1 5 781.83 15.16
 8 1 5 99.24 5.7
 9 1 5 430.74 9.4
 10 1 5 808.86 22.24
 11 1 5 245.42 11.9
 -13 2 5 304.58 20.79
 -12 2 5 6.41 7.77
 -11 2 5 267.44 12.22
 -10 2 5 1305.69 23.66
 -9 2 5 3988.67 73.54
 -8 2 5 1985.85 30.8
 -7 2 5 3553.56 42.18
 -6 2 5 539.4 12.37
 -5 2 5 73.6 5.13
 -4 2 5 2668.98 107.17
 -3 2 5 101.9 4.86
 -2 2 5 3141.79 69.35
 -1 2 5 43.64 4.32
 0 2 5 4073.02 54.99
 1 2 5 7158.83 123.56
 2 2 5 10901.1 158.45
 3 2 5 2229.36 65.29
 4 2 5 1952.24 88.96
 5 2 5 13.09 3.26
 6 2 5 549.21 13.77
 7 2 5 4111.79 60.07
 8 2 5 173.12 7.13
 9 2 5 151.98 4.78
 10 2 5 24.53 3.14
 11 2 5 265.68 11.18
 -12 3 5 632.55 23.12
 -11 3 5 1328.05 34.13
 -10 3 5 2267.62 53.24
 -9 3 5 22.81 3.79
 -8 3 5 523.73 11.62
 -7 3 5 55.13 3.04
 -6 3 5 20.9 2.88
 -5 3 5 99.14 13.11
 -4 3 5 1389.84 58.6
 -3 3 5 2223.35 74
 -2 3 5 42.36 4.5
 -1 3 5 915.76 14.97
 0 3 5 2168.04 19.88
 1 3 5 5920.48 133.5
 2 3 5 5657.51 104.95
 3 3 5 271.13 14.84
 4 3 5 937.31 18.59
 5 3 5 454.64 9.01
 6 3 5 384.19 9.22
 7 3 5 111.79 3.75
 8 3 5 1966.63 34.83
 9 3 5 1290.83 19.33
 10 3 5 586.34 14.09
 11 3 5 359.21 9.02
 -12 4 5 70.1 11.6
 -11 4 5 33.48 9.43
 -10 4 5 52.49 9.05
 -9 4 5 342.58 13.47
 -8 4 5 1394.87 18.13
 -7 4 5 570.12 9.88
 -6 4 5 470.13 6.44
 -5 4 5 467.25 20.69
 -4 4 5 5583.08 214.66
 -3 4 5 11430.14 244.15
 -2 4 5 2800.35 89.6
 -1 4 5 190.89 9.92
 0 4 5 1482.96 16.83
 1 4 5 4084.06 124.73
 2 4 5 2310.28 31.27
 3 4 5 442.33 25.76
 4 4 5 169.25 7.74
 5 4 5 120.42 6.84
 6 4 5 641.29 11.56
 7 4 5 576.21 13.96
 8 4 5 1697.03 33.53
 9 4 5 953.15 20.93
 10 4 5 196.14 6.93
 11 4 5 114.46 4.77
 -11 5 5 52.29 4.57
 -10 5 5 314.97 18.29
 -9 5 5 344.59 11.3
 -8 5 5 32.03 3.23
 -7 5 5 2.63 3.15
 -6 5 5 428.67 9.48
 -5 5 5 1479.3 23.75
 -4 5 5 623.05 16.9
 -3 5 5 843.34 38.19
 -2 5 5 155.19 18.86
 -1 5 5 1859.65 37.4
 0 5 5 1037.08 40.16
 1 5 5 154.48 9.7
 2 5 5 782.68 12.76
 3 5 5 832.98 15.56
 4 5 5 1521.1 28.05
 5 5 5 361.49 8.18
 6 5 5 361.7 6.85
 7 5 5 294.4 8.16
 8 5 5 9.12 3.13
 9 5 5 17.78 2.85
 10 5 5 10.62 3.31
 11 5 5 138.27 13.54
 -11 6 5 93.16 6.44
 -10 6 5 16.74 4.49
 -9 6 5 21.63 4.47
 -8 6 5 396.36 6.79
 -7 6 5 224.05 6.61
 -6 6 5 474.89 7.97
 -5 6 5 109.31 4.54
 -4 6 5 668.31 32.06
 -3 6 5 6095.26 73.23
 -2 6 5 2791.33 90.61
 -1 6 5 362.13 21.03
 0 6 5 0.48 13.54
 1 6 5 953.07 18.47
 2 6 5 641.23 11.96
 3 6 5 1601.32 55.02
 4 6 5 31.74 5.09
 5 6 5 86.18 8.27
 6 6 5 120.01 3.69
 7 6 5 12.11 2.57
 8 6 5 583.87 14.48
 9 6 5 482.2 9.82
 10 6 5 39.11 2.69
 -11 7 5 1192.04 54.39
 -10 7 5 1547.02 43.33
 -9 7 5 117.41 6.17
 -7 7 5 471.79 15.38
 -6 7 5 742.03 17.84
 -5 7 5 2331.6 61.75
 -4 7 5 234.5 7.41
 -3 7 5 485.85 11.69
 -2 7 5 2110.33 65.01
 -1 7 5 2136.34 69.43
 0 7 5 2624.77 42.29
 1 7 5 3172.33 59.7
 2 7 5 608.14 9.9
 3 7 5 120.26 4.83
 4 7 5 1714.61 45.98
 5 7 5 667.81 15.03
 6 7 5 392.46 10.81
 7 7 5 67.12 4.88
 8 7 5 230.99 9.71
 9 7 5 996.98 19.23
 10 7 5 835.73 21.08
 -10 8 5 141.71 9.88
 -9 8 5 14.81 12.09
 -8 8 5 3.76 3.71
 -7 8 5 729.36 62.61
 -6 8 5 76.65 5.6
 -5 8 5 210.7 9.23
 -4 8 5 105.14 5.47
 -3 8 5 138.09 5.39
 -2 8 5 104.05 13.65
 -1 8 5 1.93 6.77
 0 8 5 397.93 29.73
 1 8 5 20.15 4.75
 2 8 5 10.77 3.87
 3 8 5 608.73 16.9
 4 8 5 274.01 11.14
 5 8 5 2.98 3.67
 6 8 5 124.43 4.82
 7 8 5 2.66 4.1
 8 8 5 159.14 14.99
 9 8 5 39.14 3.7
 -10 9 5 323.44 14.02
 -9 9 5 10.79 5.3
 -8 9 5 10.1 3.43
 -7 9 5 1159.01 30.67
 -6 9 5 2129.04 46.45
 -5 9 5 142.46 8.48
 -4 9 5 613.92 20.98
 -3 9 5 8.2 3.99
 -2 9 5 83.54 5.66
 -1 9 5 1102.28 34.87
 0 9 5 2929.69 63.57
 1 9 5 1948.22 35.17
 2 9 5 257.9 13.56
 3 9 5 63.03 4.6
 4 9 5 357.73 10.21
 5 9 5 3206.42 57.26
 6 9 5 676.49 13.86
 7 9 5 9.95 4.06
 8 9 5 223.46 7.15
 9 9 5 126.19 12.09
 -9 10 5 163.41 6.81
 -8 10 5 276.77 6.97
 -7 10 5 613.21 41.34
 -6 10 5 297.71 11.3
 -5 10 5 247.3 5.07
 -4 10 5 172.4 10.97
 -3 10 5 663.34 13.96
 -2 10 5 383.35 15.46
 -1 10 5 16.43 5.65
 0 10 5 427.13 14.02
 1 10 5 188.85 14.84
 2 10 5 259.81 9.05
 3 10 5 31.46 8.59
 4 10 5 464.05 13.82
 5 10 5 1.25 3.66
 6 10 5 14.67 4.05
 7 10 5 215.94 7.3
 8 10 5 275.58 12.09
 -8 11 5 123.77 9.19
 -7 11 5 2.49 4.64
 -6 11 5 9.98 7.74
 -5 11 5 234.39 8.87
 -4 11 5 24.11 4.75
 -3 11 5 0.97 5.78
 -2 11 5 261.88 14.02
 -1 11 5 8.99 6.26
 0 11 5 12.48 6.26
 1 11 5 426.09 14.11
 2 11 5 63.1 6.04
 3 11 5 215.11 11.6
 4 11 5 172.78 9.5
 5 11 5 37.23 6.77
 6 11 5 1.23 2.76
 -7 12 5 334.02 9.81
 -6 12 5 5.8 5.32
 -5 12 5 40.59 4.26
 -4 12 5 490.72 22.72
 -3 12 5 816.17 41.58
 -2 12 5 548.82 18.97
 -1 12 5 173.75 8.37
 0 12 5 26.5 8.03
 1 12 5 382.9 13.62
 2 12 5 1106.17 38.19
 3 12 5 955.33 41.58
 4 12 5 577.26 24.66
 5 12 5 4.83 5.32
 -5 13 5 86.06 7.74
 -4 13 5 67.2 6.77
 -3 13 5 3.19 4.75
 -2 13 5 175.27 9.7
 -1 13 5 19.66 5.63
 0 13 5 129.03 11.6
 1 13 5 14.37 4.88
 2 13 5 10.15 7.25
 3 13 5 15.95 5.8
 0 14 5 6.77 6.29
 -12 0 6 2768.34 92.34
 -11 0 6 45.51 9.63
 -10 0 6 2832.48 64.8
 -9 0 6 825.05 17.96
 -8 0 6 1252.85 39.01
 -7 0 6 4713.87 91.21
 -6 0 6 5396.06 76.69
 -5 0 6 2622.81 156.64
 -4 0 6 1886.49 49.31
 -3 0 6 34.56 37.39
 -2 0 6 4594.22 20.59
 -1 0 6 9281.18 372.03
 0 0 6 42.8 14.87
 2 0 6 1005.13 84.61
 3 0 6 195.8 27.56
 4 0 6 4431.14 69.52
 5 0 6 5723.71 106.24
 6 0 6 6239.45 133.24
 7 0 6 3907.31 72.78
 8 0 6 655.86 22.65
 9 0 6 17.97 4.88
 10 0 6 645.3 20.31
 11 0 6 147.94 10.15
 -12 1 6 114.41 8.03
 -11 1 6 282.76 10.27
 -10 1 6 450.2 13.25
 -9 1 6 1128 22.52
 -8 1 6 871.8 16.76
 -7 1 6 1320.55 10.38
 -6 1 6 0.54 2.95
 -5 1 6 159.14 14.53
 -4 1 6 96.94 10.6
 -3 1 6 1481.49 17.07
 -2 1 6 2887.07 20.29
 -1 1 6 227.94 14.51
 0 1 6 3640.72 42.43
 1 1 6 5793.38 187.1
 2 1 6 3043.25 70.94
 3 1 6 520.75 15.55
 4 1 6 910.33 10.08
 5 1 6 58.99 4.62
 6 1 6 750.01 11.34
 7 1 6 1924.95 30.92
 8 1 6 385.9 8.34
 9 1 6 7.76 2.9
 10 1 6 3.8 2.79
 11 1 6 73.97 7.25
 -12 2 6 279.6 18.86
 -11 2 6 4640.73 83.59
 -10 2 6 1144.81 29.8
 -9 2 6 7.24 3.95
 -8 2 6 1286.85 17.53
 -7 2 6 767.38 11
 -6 2 6 1069.16 18.23
 -5 2 6 748.01 24.61
 -4 2 6 173.62 14.75
 -3 2 6 389.7 14.02
 -2 2 6 2519.25 27.26
 -1 2 6 110.86 9.86
 0 2 6 4417.36 84.61
 1 2 6 6135.23 124.27
 2 2 6 2900.4 82.56
 4 2 6 1864.29 27.22
 5 2 6 3909.5 54.47
 6 2 6 1927.26 22.9
 7 2 6 71.45 3.92
 8 2 6 322.67 8.7
 9 2 6 1901.89 29.47
 10 2 6 779 18.24
 11 2 6 226.03 9.74
 -12 3 6 0 9.67
 -11 3 6 170.26 10.73
 -10 3 6 252.02 15.8
 -9 3 6 388.9 9.58
 -8 3 6 2109.1 34.23
 -7 3 6 1105.19 13.72
 -6 3 6 2883.68 47.16
 -5 3 6 46.28 6.3
 -4 3 6 941.78 29.91
 -3 3 6 5410.46 110.42
 -2 3 6 5472.04 91.18
 -1 3 6 22.04 5.08
 0 3 6 3388.94 97.41
 1 3 6 4040.18 96.06
 2 3 6 2626.18 43.96
 3 3 6 5158.45 105.46
 4 3 6 2.17 2.14
 5 3 6 8.45 2.48
 6 3 6 315.49 8.31
 7 3 6 46.08 2.83
 8 3 6 866.48 18.34
 9 3 6 1009.87 19.34
 10 3 6 82.66 5.22
 11 3 6 194.35 11.6
 -12 4 6 1.45 9.19
 -11 4 6 52.7 5.19
 -10 4 6 341.69 15.53
 -8 4 6 645.12 10.12
 -7 4 6 0.11 3.19
 -6 4 6 218.08 6
 -5 4 6 1207.25 24.03
 -4 4 6 3.27 4.87
 -3 4 6 878.46 40.13
 -2 4 6 97.95 7.86
 -1 4 6 40.21 5.11
 0 4 6 910.49 24.43
 1 4 6 531.86 26.48
 2 4 6 287.45 11.57
 3 4 6 808.94 20.07
 4 4 6 2.63 2.61
 5 4 6 3.64 2.81
 6 4 6 229.45 5.72
 7 4 6 280.06 8.9
 8 4 6 0.48 2.95
 9 4 6 337.46 9.1
 10 4 6 35.93 2.69
 -12 5 6 266.87 15.95
 -11 5 6 49.85 5.14
 -10 5 6 141.49 8.17
 -9 5 6 887.39 23.54
 -8 5 6 236.92 7.78
 -7 5 6 382.45 8.72
 -6 5 6 15.13 2.7
 -5 5 6 761.97 17.53
 -4 5 6 6320.02 103.84
 -3 5 6 5509.87 107.97
 -2 5 6 461.71 9.19
 -1 5 6 516.83 11.6
 0 5 6 155.63 11.36
 1 5 6 1453.06 32.45
 2 5 6 2007.3 25.8
 3 5 6 14.94 4.19
 4 5 6 63.94 4.41
 5 5 6 237.41 12.36
 6 5 6 355.46 6.5
 7 5 6 899.75 17.07
 8 5 6 1368.61 29.26
 9 5 6 213.8 7.15
 10 5 6 30.84 2.7
 -11 6 6 1521.58 29.84
 -10 6 6 476.43 13.91
 -9 6 6 589.26 15.7
 -8 6 6 146.31 5.72
 -7 6 6 380.58 7.05
 -6 6 6 1247.51 18.21
 -5 6 6 846.46 14.12
 -4 6 6 775.58 14.32
 -3 6 6 117.36 6.71
 -2 6 6 4219.55 85.47
 -1 6 6 1769.71 35.72
 0 6 6 3289 103.76
 1 6 6 2493.69 37.6
 2 6 6 494.64 12.31
 3 6 6 440.36 14.6
 4 6 6 417.41 12.82
 5 6 6 694.03 13.38
 6 6 6 484.82 9.03
 7 6 6 18.15 3.59
 8 6 6 41.02 3.91
 9 6 6 637.58 13.41
 10 6 6 663.28 18.59
 -11 7 6 5.35 4.09
 -10 7 6 18.47 12.09
 -9 7 6 8.05 4.63
 -8 7 6 94.72 6
 -7 7 6 473.68 12.89
 -4 7 6 371.45 13.79
 -3 7 6 1630.65 25.25
 -2 7 6 1452.63 31.02
 -1 7 6 0 5.8
 0 7 6 21.51 8.25
 1 7 6 143.59 6.13
 2 7 6 380.56 14.69
 3 7 6 15.64 4.11
 4 7 6 4.31 4.06
 5 7 6 169.18 7.59
 6 7 6 44.91 3.59
 7 7 6 42.88 3.68
 8 7 6 65.62 4.24
 9 7 6 189.75 5.78
 -10 8 6 865.74 37.95
 -9 8 6 33.95 5.74
 -8 8 6 101.44 5.02
 -7 8 6 1263.41 30.97
 -6 8 6 2055.24 36.15
 -5 8 6 2197.46 53.45
 -4 8 6 260.1 6.93
 -3 8 6 178.74 14.85
 -2 8 6 324.61 11.01
 -1 8 6 2279.55 84.12
 0 8 6 2854.33 62.11
 1 8 6 930.14 24.55
 2 8 6 4.83 8.7
 3 8 6 9.19 5.92
 4 8 6 1839.08 30.56
 5 8 6 1695.03 42.42
 6 8 6 630.85 10.22
 7 8 6 30.93 7.01
 8 8 6 196.33 8.71
 9 8 6 389.96 14.75
 -10 9 6 14.5 4.83
 -9 9 6 166.84 12.09
 -8 9 6 7.48 3.7
 -7 9 6 32.34 4.1
 -6 9 6 596.69 15.08
 -5 9 6 5.15 4.19
 -4 9 6 387.86 15.48
 -3 9 6 208.11 6.5
 -2 9 6 4.87 6.15
 -1 9 6 60.92 10.15
 0 9 6 1.93 7.25
 1 9 6 154.27 13.62
 2 9 6 261.26 28.04
 3 9 6 9.19 4.88
 4 9 6 127.65 10.48
 5 9 6 177.85 11.64
 6 9 6 0 3.41
 7 9 6 154.19 14.99
 8 9 6 192.49 10.64
 -9 10 6 78.3 5.22
 -8 10 6 80.24 3.89
 -7 10 6 877.13 30.46
 -6 10 6 959.88 19.26
 -5 10 6 52.73 4.96
 -4 10 6 10.84 4.47
 -3 10 6 2.97 4.22
 -2 10 6 59.47 10.11
 -1 10 6 192.24 5.56
 0 10 6 1.16 7.64
 1 10 6 120.36 10.42
 2 10 6 1.45 6.39
 3 10 6 13.37 5.92
 4 10 6 169.48 7.34
 5 10 6 462.68 21.76
 6 10 6 147.47 4.79
 7 10 6 81.22 6.29
 -8 11 6 446.72 16.92
 -7 11 6 76.49 4.99
 -6 11 6 45.38 4.61
 -5 11 6 119.94 12.77
 -4 11 6 397.91 10.72
 -3 11 6 942.4 28.37
 -2 11 6 717.77 13.84
 -1 11 6 362.36 14.07
 0 11 6 0.66 5.92
 1 11 6 1142.89 89.92
 2 11 6 565.17 22.72
 3 11 6 549.44 34.81
 4 11 6 110.59 5.81
 5 11 6 11.6 6.29
 -6 12 6 78.32 6.29
 -5 12 6 21.76 5.8
 -4 12 6 1.93 5.8
 -3 12 6 119.62 10.05
 -2 12 6 28.54 5.57
 -1 12 6 146.86 6.81
 0 12 6 132.98 11.76
 1 12 6 57.27 6.95
 2 12 6 10.15 8.22
 3 12 6 24.66 6.77
 4 12 6 160.51 31.91
 -4 13 6 184.2 10.64
 -3 13 6 578.79 32.39
 -2 13 6 431.67 13.66
 -1 13 6 108.79 7.98
 0 13 6 12.18 5.09
 1 13 6 290.13 26.11
 2 13 6 643.5 24.17
 -12 1 7 1071.18 27.52
 -11 1 7 2068.27 47.03
 -10 1 7 1191.75 24.84
 -9 1 7 5.37 4.8
 -8 1 7 637.7 13.74
 -7 1 7 3033.99 30.99
 -6 1 7 3244.24 44.87
 -5 1 7 1633.59 26.94
 -4 1 7 31.92 6.32
 -3 1 7 99.84 13.16
 -2 1 7 901.06 15.7
 -1 1 7 2214.65 52.28
 0 1 7 3373.51 42.54
 1 1 7 3512.31 74.7
 2 1 7 95.57 23.45
 3 1 7 742.17 19.82
 4 1 7 3522.75 49.7
 5 1 7 5264.82 59.62
 6 1 7 3973.58 70.6
 7 1 7 110.58 5.37
 8 1 7 361.04 7.63
 9 1 7 715.57 13.67
 10 1 7 704.78 12.82
 -12 2 7 0 8.7
 -11 2 7 92.08 7.28
 -10 2 7 83.91 7.65
 -9 2 7 756.57 14.36
 -8 2 7 1791.01 27.05
 -7 2 7 1805.69 19.91
 -6 2 7 297.29 8.44
 -5 2 7 200.92 3.47
 -4 2 7 259.63 14.02
 -3 2 7 2850.84 106.66
 -2 2 7 1862.85 52.63
 -1 2 7 35.78 3.83
 0 2 7 2436.64 43.86
 1 2 7 1567.15 26.49
 2 2 7 2550.09 64.95
 3 2 7 1104.02 22.05
 4 2 7 1194.12 21.59
 5 2 7 10.56 1.83
 6 2 7 95.18 3.41
 7 2 7 17.33 2.98
 8 2 7 343.41 6.51
 9 2 7 377.42 8.64
 10 2 7 13.61 3.32
 -12 3 7 200.64 17.4
 -11 3 7 79.25 9.76
 -10 3 7 209.62 7.58
 -9 3 7 355.59 10.83
 -8 3 7 67.19 3.95
 -7 3 7 35.42 2.65
 -6 3 7 9.01 3.79
 -5 3 7 152.69 3.43
 -4 3 7 551.55 11.13
 -3 3 7 865.38 38.63
 -2 3 7 3.24 6.26
 -1 3 7 540.1 15.24
 0 3 7 1324.49 24.61
 1 3 7 843.75 13.88
 2 3 7 1441.95 37.26
 3 3 7 35.4 3.42
 4 3 7 417.18 8.11
 5 3 7 259.58 7.22
 6 3 7 93.23 4.8
 7 3 7 379.17 12.77
 8 3 7 325.6 8.88
 9 3 7 460.58 9.83
 10 3 7 160.46 4.69
 -12 4 7 32.88 8.7
 -11 4 7 4.08 8.01
 -10 4 7 668.14 15.43
 -9 4 7 1012.1 27.76
 -8 4 7 573.48 11.12
 -7 4 7 821.14 11.75
 -6 4 7 511.72 11.45
 -5 4 7 617.97 8.1
 -4 4 7 2090.81 30.1
 -3 4 7 3768.31 84.46
 -1 4 7 177.43 20.79
 0 4 7 760.56 29.03
 1 4 7 1910.71 33.84
 2 4 7 5470.45 113.12
 3 4 7 2040.12 42.76
 4 4 7 10.99 3.34
 5 4 7 52.04 4.53
 6 4 7 277.86 6.11
 7 4 7 1282.47 24.71
 8 4 7 533.36 10.32
 9 4 7 357.74 8.2
 10 4 7 89.67 9.97
 -12 5 7 336.98 18.37
 -11 5 7 332.04 16.14
 -10 5 7 702.8 18.88
 -9 5 7 161.78 8.99
 -8 5 7 115.5 4.45
 -7 5 7 206.56 6.16
 -6 5 7 555.99 11.61
 -5 5 7 523.75 8.64
 -4 5 7 609.38 8.9
 -3 5 7 1406.09 25.64
 -2 5 7 429.09 7.66
 -1 5 7 931.16 35.78
 0 5 7 432.74 28.77
 1 5 7 88.05 10.15
 2 5 7 1.71 3.27
 3 5 7 2.86 2.92
 4 5 7 9.66 3.83
 5 5 7 213.08 9.49
 6 5 7 449.95 8.59
 7 5 7 35.27 3.78
 8 5 7 101.17 5.02
 9 5 7 91.06 3.98
 -11 6 7 5.72 4.54
 -10 6 7 552.81 12.69
 -9 6 7 161.13 11.14
 -8 6 7 263.41 7.24
 -7 6 7 5.04 3.24
 -6 6 7 13.04 4.05
 -5 6 7 778.49 9.29
 -4 6 7 2064.51 29.58
 -3 6 7 1441.69 30.45
 -2 6 7 40.91 3.39
 -1 6 7 124.32 12.56
 0 6 7 22.28 5.8
 1 6 7 976.39 21.53
 2 6 7 33.78 7.84
 3 6 7 223.67 6.72
 4 6 7 11.47 6.92
 5 6 7 89.48 6
 6 6 7 403.5 7.71
 7 6 7 363.26 9.76
 8 6 7 577.52 10.76
 9 6 7 107.79 4.28
 -11 7 7 1215.05 28
 -10 7 7 825.09 28.28
 -9 7 7 505.41 18.39
 -8 7 7 190.03 7.92
 -7 7 7 466.27 12.78
 -6 7 7 2762.69 50.34
 -5 7 7 2390.76 35.84
 -4 7 7 1536.77 37.74
 -3 7 7 506.77 23.51
 -2 7 7 2622.98 43.83
 -1 7 7 3021.61 61.02
 0 7 7 2876.97 37.08
 1 7 7 966.98 22
 2 7 7 574.04 16.4
 3 7 7 871.85 19.14
 4 7 7 1202.57 32.29
 5 7 7 1219.08 24.97
 6 7 7 243.16 5.32
 7 7 7 600.66 14.6
 8 7 7 9.14 3.05
 9 7 7 724.32 18.14
 -10 8 7 65.59 5.3
 -9 8 7 36.47 7.26
 -8 8 7 88.58 5.6
 -7 8 7 490.03 12.72
 -6 8 7 72.27 4.58
 -5 8 7 163.22 8.44
 -4 8 7 47.84 4.91
 -3 8 7 244.29 10.35
 -2 8 7 666.7 30.94
 -1 8 7 114.58 9.19
 0 8 7 297.33 11.6
 1 8 7 547.91 15.63
 2 8 7 0.48 6.29
 3 8 7 239.76 10.15
 4 8 7 181.51 7.88
 5 8 7 69.19 4.13
 6 8 7 10.64 2.74
 7 8 7 1.84 3.58
 8 8 7 3.54 3.23
 -10 9 7 287.18 10.64
 -9 9 7 6.12 4.83
 -8 9 7 19.07 4.14
 -7 9 7 3294.6 76.86
 -6 9 7 1521.73 34.77
 -5 9 7 183.3 7.68
 -4 9 7 118.6 8.28
 -3 9 7 7.76 6.73
 -2 9 7 155.68 8.67
 -1 9 7 118.45 11.12
 0 9 7 2.9 12.09
 1 9 7 101.49 7.5
 2 9 7 131.02 14.5
 3 9 7 59.17 8.87
 4 9 7 545.51 18.61
 5 9 7 1088.36 36.26
 6 9 7 1013.34 19.25
 7 9 7 62.93 4.26
 -9 10 7 26.11 4.83
 -8 10 7 274.12 7.62
 -7 10 7 151.45 9.57
 -6 10 7 145.6 8.57
 -5 10 7 2.43 3.91
 -4 10 7 554.88 14.47
 -3 10 7 536.96 17.49
 -2 10 7 1059.94 28.3
 -1 10 7 569.94 21.35
 0 10 7 1.76 6.13
 1 10 7 1566.52 90.17
 2 10 7 172.83 12.33
 3 10 7 87.56 12.33
 4 10 7 362.68 14.75
 5 10 7 218.53 14.5
 6 10 7 415.78 14.5
 -7 11 7 4.98 5.32
 -6 11 7 13.9 9.26
 -5 11 7 98.71 6.4
 -4 11 7 59.44 6.48
 -3 11 7 35.77 5.15
 -2 11 7 38.63 5.8
 -1 11 7 11.72 5.56
 0 11 7 63.68 11.82
 1 11 7 1.84 5.11
 2 11 7 73.97 10.15
 3 11 7 8.05 4.88
 4 11 7 33.86 11.97
 5 11 7 12.33 3.76
 -5 12 7 60.43 6.29
 -4 12 7 337.94 14.5
 -3 12 7 1127.95 30.6
 -2 12 7 296.5 12.1
 -1 12 7 192.21 11.76
 0 12 7 93.86 7.64
 1 12 7 261.72 13.3
 2 12 7 1044.77 42.06
 3 12 7 337.94 14.99
 -3 13 7 29.97 5.32
 -2 13 7 55.67 4.75
 -1 13 7 56.74 5.22
 0 13 7 129.11 5.78
 1 13 7 36.74 7.25
 -12 0 8 3116.43 108.78
 -11 0 8 431.25 23.21
 -10 0 8 183.02 19.58
 -9 0 8 22.38 7.6
 -8 0 8 608.11 11.16
 -7 0 8 4490.87 75.57
 -6 0 8 3496.96 78.26
 -5 0 8 201.76 18.33
 -4 0 8 239.42 43.79
 -3 0 8 394.99 20.79
 -2 0 8 1644.76 68.17
 -1 0 8 13548.29 604.58
 0 0 8 5039.29 97.81
 1 0 8 140.88 9.05
 2 0 8 564.69 26.11
 3 0 8 1171.44 27.07
 4 0 8 4933.81 131.29
 5 0 8 4783.62 83.72
 6 0 8 323.2 18.37
 7 0 8 1689.79 39.77
 8 0 8 646.76 15.14
 9 0 8 333.03 12.09
 10 0 8 689.44 15.34
 -12 1 8 224.93 12.13
 -11 1 8 1551.08 31.81
 -10 1 8 201.85 10.94
 -9 1 8 420.79 12.76
 -8 1 8 648.33 8.09
 -7 1 8 552.36 11.85
 -6 1 8 190.41 3.41
 -5 1 8 25.67 2.37
 -4 1 8 1322.85 39.07
 -3 1 8 9.19 29.4
 -2 1 8 5599.38 371.95
 -1 1 8 212.27 23.19
 0 1 8 190.5 12.17
 1 1 8 61.05 5.44
 2 1 8 191.18 6.29
 3 1 8 428.37 17.78
 4 1 8 251.5 9.77
 5 1 8 968.19 13.47
 6 1 8 257.52 7.02
 7 1 8 2025.42 32.71
 8 1 8 4.93 3.03
 9 1 8 305.84 6.76
 10 1 8 94.52 4.16
 -12 2 8 30.19 5.98
 -11 2 8 926.71 22.94
 -10 2 8 972.28 25.85
 -9 2 8 410 13.82
 -8 2 8 176.92 5.13
 -7 2 8 15.84 2.73
 -6 2 8 1848.42 26.14
 -5 2 8 2399.48 34.61
 -4 2 8 944.23 22
 -3 2 8 955.5 47.07
 -2 2 8 2497.96 81.53
 -1 2 8 648.6 10.69
 0 2 8 1246.49 48.34
 1 2 8 1634.94 23.56
 2 2 8 776.17 12.99
 3 2 8 1090.91 28.89
 4 2 8 426.57 7.59
 5 2 8 791.41 9.82
 6 2 8 496.33 12.4
 7 2 8 445.03 8.39
 8 2 8 129.91 3.93
 9 2 8 745.68 15.6
 10 2 8 484.59 11.7
 -12 3 8 273.16 17.4
 -11 3 8 24.01 9.06
 -10 3 8 674.89 22.92
 -9 3 8 1213.86 29.66
 -8 3 8 475.68 7.98
 -7 3 8 502 8.42
 -6 3 8 440.03 6.05
 -5 3 8 513.2 9.6
 -4 3 8 1385.79 28.12
 -3 3 8 3049.91 50.08
 -2 3 8 2454.9 61.27
 -1 3 8 287.57 11.78
 0 3 8 234.64 9.15
 1 3 8 1735.33 29.39
 2 3 8 4543.41 82.56
 3 3 8 2316.71 62.73
 4 3 8 159.67 8.06
 5 3 8 13.31 2.98
 6 3 8 515.06 11.88
 7 3 8 333.34 11.09
 8 3 8 527.81 11.8
 9 3 8 374.37 8.49
 10 3 8 0 4.83
 -12 4 8 40.61 8.22
 -11 4 8 0.48 7.77
 -10 4 8 15.91 5.48
 -9 4 8 44.55 16.35
 -8 4 8 325.47 8.36
 -7 4 8 30.03 2.68
 -6 4 8 126.55 5.57
 -5 4 8 110.43 5.03
 -4 4 8 163.96 3.91
 -3 4 8 189 7.22
 -2 4 8 241.6 8.02
 -1 4 8 120.17 15.23
 0 4 8 34.61 4.4
 1 4 8 99.61 6.13
 2 4 8 318.29 12.82
 3 4 8 113.21 12.57
 4 4 8 161.76 6.22
 5 4 8 32.98 3.59
 6 4 8 2.83 2.7
 7 4 8 9.23 3.62
 8 4 8 3.98 3.01
 9 4 8 10.31 2.58
 -12 5 8 201.12 14.5
 -11 5 8 379.37 17.27
 -10 5 8 402.28 12.97
 -9 5 8 663.39 29.3
 -8 5 8 1130.77 17.48
 -7 5 8 535.71 9.35
 -6 5 8 5.2 3.02
 -5 5 8 27.69 4.56
 -4 5 8 1093.84 15.6
 -3 5 8 4505.47 55.1
 -2 5 8 159.57 7.3
 -1 5 8 689.53 17.44
 0 5 8 184.83 9.91
 1 5 8 2323.03 40.17
 2 5 8 3029.22 59.65
 3 5 8 535.63 11.96
 4 5 8 239.74 10.17
 5 5 8 78.2 4.49
 6 5 8 636.07 11.52
 7 5 8 350.67 10.74
 8 5 8 1072.38 23.92
 9 5 8 49.84 3.37
 -11 6 8 1138.71 31.8
 -10 6 8 545.04 14.77
 -9 6 8 37.1 6.3
 -8 6 8 42.89 4
 -7 6 8 731.74 15.78
 -6 6 8 1779.27 34.43
 -5 6 8 219.82 8.71
 -4 6 8 302.81 7.18
 -3 6 8 857.55 11.64
 -2 6 8 1457.78 37.96
 -1 6 8 1881.01 49.68
 0 6 8 936.35 15.07
 1 6 8 427.87 21.27
 2 6 8 97.37 4.59
 3 6 8 12.08 6.84
 4 6 8 394.83 11.03
 5 6 8 848.54 17.29
 6 6 8 363.26 6.65
 7 6 8 49.87 3.96
 8 6 8 104.53 4.69
 9 6 8 650.75 22.24
 -11 7 8 42.55 11.6
 -10 7 8 185.48 14.89
 -9 7 8 52.82 6.15
 -8 7 8 70.11 9.62
 -7 7 8 52.19 4.25
 -6 7 8 132.71 8.5
 -5 7 8 345.62 8.37
 -4 7 8 206.41 8.39
 -3 7 8 5.32 3.7
 -2 7 8 1086.61 27.35
 -1 7 8 2.6 4.88
 0 7 8 449.14 18.86
 1 7 8 107.67 18.37
 2 7 8 28.77 7
 3 7 8 274.01 12.85
 4 7 8 4.9 4.54
 5 7 8 400.81 7.05
 6 7 8 129.09 5.11
 7 7 8 248.79 7.81
 8 7 8 13.91 3.33
 -10 8 8 859.6 22.88
 -9 8 8 40.22 14.99
 -8 8 8 235.52 7.5
 -7 8 8 2445.8 72.71
 -6 8 8 973.33 23.39
 -5 8 8 2811.81 49.79
 -4 8 8 579.87 19.13
 -3 8 8 306.35 11.98
 -2 8 8 588.38 31.43
 -1 8 8 73 10.64
 0 8 8 283.8 25.14
 1 8 8 621.09 15.83
 2 8 8 20.79 7.74
 3 8 8 59 6.26
 4 8 8 1360.45 31
 5 8 8 770.99 17.42
 6 8 8 1773.38 30
 7 8 8 428.28 11.12
 -9 9 8 29.88 5.91
 -8 9 8 4.04 3.63
 -7 9 8 90.19 6.06
 -6 9 8 4.2 4.02
 -5 9 8 18.18 4.6
 -4 9 8 75.33 5.03
 -3 9 8 149.2 27.8
 -2 9 8 464.68 13.22
 -1 9 8 130.54 16.92
 0 9 8 100.08 9.19
 1 9 8 228.2 15.47
 2 9 8 253.82 13.54
 3 9 8 275.16 21.27
 4 9 8 6.29 4.79
 5 9 8 219.36 6.33
 6 9 8 101.61 6.26
 7 9 8 16.44 4.83
 -8 10 8 149.37 7.96
 -7 10 8 260.5 17.16
 -6 10 8 974.38 20.73
 -5 10 8 62.11 5.68
 -4 10 8 39.74 5.6
 -3 10 8 3.19 4.65
 -2 10 8 10.43 5.39
 -1 10 8 208.1 12.72
 0 10 8 273.76 29.25
 1 10 8 39.09 14.75
 2 10 8 57.53 9.19
 3 10 8 33.38 5.22
 4 10 8 104.84 15.82
 5 10 8 655.64 15.37
 -7 11 8 82.67 8.7
 -6 11 8 3.61 3.66
 -5 11 8 106.93 11.84
 -4 11 8 339.16 22.72
 -3 11 8 738.8 16.77
 -2 11 8 1027.36 29.59
 -1 11 8 166.98 10.3
 0 11 8 181.93 23.74
 1 11 8 514.04 34.57
 2 11 8 379.04 16.44
 3 11 8 413.85 23.69
 -5 12 8 87.51 8.22
 -4 12 8 65.27 7.25
 -3 12 8 72.35 6.47
 -2 12 8 1.93 4.75
 -1 12 8 3.23 4.88
 0 12 8 46.42 5.44
 1 12 8 99.11 9.19
 2 12 8 22.72 6.77
 -12 1 9 364.52 13.84
 -11 1 9 168.59 8.89
 -10 1 9 749.46 19.44
 -9 1 9 138.07 6.17
 -8 1 9 113.02 4.78
 -7 1 9 1842.29 24.77
 -6 1 9 2184.61 21.98
 -5 1 9 1727.44 28.7
 -4 1 9 219.87 7.57
 -3 1 9 462.09 13.73
 -2 1 9 4475.21 93.66
 -1 1 9 5595.71 109.52
 0 1 9 1223.29 35.18
 1 1 9 264.29 5.79
 2 1 9 202.49 5.29
 3 1 9 669.37 21.54
 4 1 9 1382.99 23.45
 5 1 9 606.96 11.46
 6 1 9 78.81 5.37
 7 1 9 44.7 3.36
 8 1 9 148.82 6.22
 9 1 9 586.5 17.1
 -12 2 9 667.67 26.59
 -11 2 9 13.8 5.72
 -10 2 9 168.05 9.86
 -9 2 9 180.98 14.79
 -8 2 9 584.06 9.4
 -7 2 9 174.91 6.1
 -6 2 9 110.49 4.89
 -5 2 9 1313.87 23.13
 -4 2 9 494.42 10.52
 -3 2 9 4377.54 53.78
 -2 2 9 2275.34 25.49
 -1 2 9 1538.25 30.75
 0 2 9 255.27 5.86
 1 2 9 774.8 10.94
 2 2 9 854.75 23.42
 3 2 9 577.77 13.67
 4 2 9 767.82 12.58
 5 2 9 180.92 3.71
 6 2 9 2326.92 32.79
 7 2 9 421.27 8.66
 8 2 9 625.4 14.52
 9 2 9 470.62 9.75
 -12 3 9 18.37 7.74
 -11 3 9 458.79 17.14
 -10 3 9 50.26 8.71
 -9 3 9 84.05 7.75
 -8 3 9 11.37 2.57
 -7 3 9 10.82 3.17
 -6 3 9 1006.67 14
 -5 3 9 757.83 12.27
 -4 3 9 253 4.38
 -3 3 9 114.1 4.55
 -2 3 9 146.42 6.33
 -1 3 9 143.36 3.88
 0 3 9 632.36 21.54
 1 3 9 136.59 6.6
 2 3 9 1.98 3.58
 3 3 9 439.78 13.78
 4 3 9 45.49 3.37
 5 3 9 237.35 7.19
 6 3 9 304.68 8.87
 7 3 9 122.84 6.72
 8 3 9 5.39 3.32
 9 3 9 12.77 2.78
 -12 4 9 12.09 7.25
 -11 4 9 72.8 10.88
 -10 4 9 923.67 41.34
 -9 4 9 2137.74 43.92
 -8 4 9 598.91 12.68
 -7 4 9 629.72 9.8
 -6 4 9 220.1 9.72
 -5 4 9 323.87 10.42
 -4 4 9 1832.83 26.66
 -3 4 9 786.57 16.92
 -2 4 9 2399.93 36.15
 -1 4 9 381.99 11.04
 0 4 9 472.18 15.91
 1 4 9 1901.31 32.89
 2 4 9 4591.06 98.46
 3 4 9 2408.87 48.71
 4 4 9 266.13 7.44
 5 4 9 118.41 4.12
 6 4 9 167.77 5.58
 7 4 9 1381.37 40.26
 8 4 9 341.75 8.98
 9 4 9 60.36 3
 -11 5 9 91.14 8.36
 -10 5 9 306.88 16.31
 -9 5 9 3.84 5.47
 -8 5 9 47.89 3.79
 -7 5 9 422.91 10.55
 -6 5 9 278.04 6.4
 -5 5 9 8.46 3.34
 -4 5 9 114.8 6.3
 -3 5 9 374.85 7.19
 -2 5 9 1400.34 23.49
 -1 5 9 953.56 20.09
 0 5 9 58.26 6.48
 1 5 9 677.1 13.5
 2 5 9 1.99 4.26
 3 5 9 40.07 4.58
 4 5 9 71.26 6.56
 5 5 9 85.13 5.23
 6 5 9 127.26 4.64
 7 5 9 25.75 3.45
 8 5 9 130.34 5.09
 -11 6 9 205.93 11.27
 -10 6 9 405.35 17.27
 -9 6 9 696.37 17.23
 -8 6 9 823.76 17.84
 -7 6 9 217.41 8.49
 -6 6 9 5.24 3.67
 -5 6 9 0.82 3.56
 -4 6 9 1399.85 17.27
 -3 6 9 1856.42 30.71
 -2 6 9 153.25 7.99
 -1 6 9 77.71 7.98
 0 6 9 540.03 27.56
 1 6 9 1089.97 30.88
 2 6 9 1701.77 37.09
 3 6 9 726.74 17.65
 4 6 9 1.26 4.43
 5 6 9 321.85 7.47
 6 6 9 76.56 3.35
 7 6 9 317.05 10.05
 8 6 9 569.07 11.1
 -10 7 9 168.7 9.12
 -9 7 9 5.5 4.57
 -8 7 9 650.74 14.07
 -7 7 9 194.21 6.45
 -6 7 9 1443.92 22.84
 -5 7 9 306.97 6.34
 -4 7 9 16.1 5.17
 -3 7 9 317.23 4.83
 -2 7 9 18.17 5.08
 -1 7 9 52.51 6.04
 0 7 9 611.79 23.59
 1 7 9 315.7 15.95
 2 7 9 472.28 21.87
 3 7 9 425.42 14.58
 4 7 9 437.49 12.49
 5 7 9 1475.68 24.76
 6 7 9 680.28 14.87
 7 7 9 193.19 9.39
 -9 8 9 166.08 28.52
 -8 8 9 13.32 4.01
 -7 8 9 338.45 8.75
 -6 8 9 649.16 13.71
 -5 8 9 11.26 4.91
 -4 8 9 584.77 19.54
 -3 8 9 320.15 16.57
 -2 8 9 22.16 5.88
 -1 8 9 38.68 10.64
 0 8 9 413.36 17.89
 1 8 9 44.48 7.25
 2 8 9 592.25 18.37
 3 8 9 3.38 7.25
 4 8 9 78.15 6.1
 5 8 9 13.57 7.41
 6 8 9 187.58 6.81
 7 8 9 3.38 4.35
 -9 9 9 96.21 6.77
 -8 9 9 8.48 3.41
 -7 9 9 1938.29 39.1
 -6 9 9 1030.88 23.87
 -5 9 9 1363.9 35.45
 -4 9 9 153.52 6.96
 -3 9 9 5.66 5.51
 -2 9 9 265.26 11.58
 -1 9 9 965.48 31.43
 0 9 9 654.13 32.39
 2 9 9 177.43 8.22
 3 9 9 3.58 4.88
 4 9 9 911.77 23.72
 5 9 9 881.83 23.06
 6 9 9 755.18 23.21
 -7 10 9 49.14 5.53
 -6 10 9 107.37 5.48
 -5 10 9 9.51 6.04
 -4 10 9 176.71 10.21
 -3 10 9 639.54 18.21
 -2 10 9 641.71 16.75
 -1 10 9 13.95 4.88
 0 10 9 3.75 5.82
 1 10 9 1100.86 40.13
 2 10 9 148.42 14.99
 3 10 9 258.8 13.3
 4 10 9 73.15 12.09
 5 10 9 112.31 6.04
 -6 11 9 50.76 4.83
 -5 11 9 1.29 4.76
 -4 11 9 7.36 5.47
 -3 11 9 77.01 5.68
 -2 11 9 65.72 5.98
 -1 11 9 77.7 9.31
 0 11 9 4.79 4.59
 1 11 9 227.23 15.95
 2 11 9 22.02 5.8
 3 11 9 11.6 5.32
 -4 12 9 345.2 15.47
 -3 12 9 871.69 31.91
 -2 12 9 170.21 10.88
 -1 12 9 91.62 6.29
 0 12 9 159.06 12.57
 1 12 9 222.88 13.54
 -12 0 10 68.17 9.67
 -11 0 10 1136.63 48.83
 -10 0 10 1933.87 60.43
 -9 0 10 347.05 18.23
 -8 0 10 62.93 9.78
 -7 0 10 2534.96 49.75
 -6 0 10 5865.56 143.26
 -5 0 10 3439.73 35.81
 -4 0 10 263.79 15.34
 -3 0 10 71.55 10.16
 -2 0 10 6608.46 116.45
 -1 0 10 2595.95 127.88
 0 0 10 1598.83 32.88
 1 0 10 177.43 14.99
 2 0 10 49.8 11.12
 3 0 10 192.42 11.12
 4 0 10 51.25 5.1
 5 0 10 1034.98 20.28
 6 0 10 2566.2 90.65
 7 0 10 467.41 15.14
 8 0 10 47.27 4.18
 9 0 10 566.62 18.86
 -12 1 10 484.37 14.53
 -11 1 10 9.3 6.32
 -10 1 10 39.11 8.99
 -9 1 10 10.91 5.05
 -8 1 10 60.64 2.99
 -7 1 10 343.08 7.87
 -6 1 10 630.53 11.21
 -5 1 10 264.99 6.41
 -4 1 10 54.24 6.4
 -3 1 10 780.44 21.44
 -2 1 10 4420.17 43.74
 -1 1 10 55.88 9.73
 0 1 10 94.97 9.05
 1 1 10 81.63 5.13
 2 1 10 11.6 3.58
 3 1 10 155.58 16.92
 4 1 10 48.71 3.86
 5 1 10 486.82 7.04
 6 1 10 466.9 11.14
 7 1 10 173.48 6.1
 8 1 10 9.29 2.65
 -12 2 10 341.81 17.89
 -11 2 10 53.59 9.19
 -10 2 10 89.12 7.18
 -9 2 10 78.49 8.3
 -8 2 10 65.22 3.25
 -7 2 10 165.06 6.57
 -6 2 10 1197.31 19.06
 -5 2 10 1042.33 17.79
 -4 2 10 1013.12 13.58
 -3 2 10 1762.15 28.62
 -2 2 10 1631.52 34.88
 -1 2 10 1665.75 34.8
 0 2 10 231.68 5.75
 1 2 10 27.39 3.58
 2 2 10 220.86 13.54
 3 2 10 917.61 17.38
 4 2 10 342.77 8.63
 5 2 10 37.41 2.74
 6 2 10 104.57 5.72
 7 2 10 458.8 12.42
 8 2 10 21.76 4.56
 -12 3 10 512.48 21.76
 -11 3 10 49.79 7.66
 -10 3 10 791.56 43.27
 -9 3 10 1498.75 31.5
 -8 3 10 184.66 5.12
 -7 3 10 583.63 12.37
 -6 3 10 106.08 5.2
 -5 3 10 1150.09 20.42
 -4 3 10 1764.36 22.16
 -3 3 10 2411.58 42.06
 -2 3 10 2651.72 52.2
 -1 3 10 1240.56 29.24
 0 3 10 6.9 3.53
 1 3 10 503.89 20.55
 2 3 10 3536.46 88.37
 3 3 10 1289.96 28.82
 4 3 10 798.49 18.05
 5 3 10 255.56 10.22
 6 3 10 1384.48 23.89
 7 3 10 1193.64 24.17
 8 3 10 678.23 13.46
 -11 4 10 0 6.26
 -10 4 10 9.38 9.91
 -9 4 10 44.59 6.68
 -8 4 10 217.61 6.95
 -7 4 10 43.17 4.06
 -6 4 10 2.88 3.45
 -5 4 10 71.18 5.66
 -4 4 10 58.52 5.66
 -3 4 10 6.45 3.64
 -2 4 10 714.21 12.89
 -1 4 10 26.66 4.49
 0 4 10 49.16 4.96
 1 4 10 101.02 8.53
 2 4 10 168.33 6.66
 3 4 10 178.67 7.68
 4 4 10 62.15 4.03
 5 4 10 56.42 4.16
 6 4 10 16.17 4.02
 7 4 10 87.38 4.63
 8 4 10 49.13 6.91
 -11 5 10 419.73 18.37
 -10 5 10 1174.19 32
 -9 5 10 1320.7 48.8
 -8 5 10 1890.38 31.76
 -7 5 10 364.64 8.02
 -6 5 10 17.54 3.6
 -5 5 10 178.21 4.32
 -4 5 10 822.91 15.09
 -3 5 10 1725.97 27.67
 -2 5 10 18.21 4.24
 -1 5 10 69.23 14.51
 0 5 10 533.61 18.24
 1 5 10 3060.83 94.76
 2 5 10 3212.36 94.03
 3 5 10 1664.05 38.45
 4 5 10 71.45 4.95
 5 5 10 7.04 3.2
 6 5 10 279.31 8.31
 7 5 10 602.7 12.82
 8 5 10 606.75 20.31
 -10 6 10 128.76 9.87
 -9 6 10 6.33 7.66
 -8 6 10 65.21 5.07
 -7 6 10 181.21 7.03
 -6 6 10 428.81 9.56
 -5 6 10 295.16 8.88
 -4 6 10 78.71 4.76
 -3 6 10 372.48 12.82
 -2 6 10 78.92 6.03
 -1 6 10 293.63 7.44
 0 6 10 1067.93 23.34
 1 6 10 621.87 15.47
 2 6 10 32.16 11.6
 3 6 10 4.98 4.13
 4 6 10 425.91 8.84
 5 6 10 1062.35 19.67
 6 6 10 147.27 5.67
 7 6 10 77.76 12.29
 -10 7 10 122.32 13.05
 -9 7 10 130.48 8.58
 -8 7 10 33.02 4.81
 -7 7 10 138.73 7.3
 -6 7 10 54.44 5.33
 -5 7 10 11.74 4.42
 -4 7 10 122.78 4.76
 -3 7 10 60.34 4.58
 -2 7 10 16.84 4.56
 -1 7 10 307.33 8.94
 0 7 10 20.34 6.04
 1 7 10 139.06 7.75
 2 7 10 21.36 5.57
 3 7 10 381.95 14.53
 4 7 10 18.9 4.19
 5 7 10 3.65 2.99
 6 7 10 117.63 6.58
 -9 8 10 17.89 12.09
 -8 8 10 40.1 5.5
 -7 8 10 1034.18 21.76
 -6 8 10 540.92 14.64
 -5 8 10 515.23 13.26
 -4 8 10 119.92 9.23
 -3 8 10 18.9 6.13
 -2 8 10 699.5 18.28
 -1 8 10 862.96 26.95
 0 8 10 170.9 13.78
 1 8 10 147.46 16.44
 2 8 10 21.76 6.29
 3 8 10 279.44 12.09
 4 8 10 1331.62 48.59
 5 8 10 434.79 10.07
 6 8 10 489.75 18.37
 -8 9 10 489.75 26.11
 -7 9 10 66.5 5.33
 -6 9 10 286.88 10.26
 -5 9 10 216.51 9.85
 -4 9 10 835.35 19.62
 -3 9 10 378.16 11.6
 -2 9 10 10.88 6.37
 -1 9 10 3.54 5.81
 0 9 10 162.08 7.77
 3 9 10 243.27 14.75
 4 9 10 5.76 5.8
 5 9 10 6.77 3.38
 -6 10 10 741.51 23.45
 -5 10 10 202.07 16.68
 -4 10 10 5.32 6.77
 -3 10 10 58.53 7.58
 -2 10 10 333.72 9.08
 -1 10 10 673.4 18.31
 0 10 10 392.01 10.77
 1 10 10 6.29 8.22
 2 10 10 0.48 6.77
 3 10 10 30.46 6.29
 -5 11 10 21.76 4.83
 -4 11 10 398.64 15.71
 -3 11 10 604.41 17.15
 -2 11 10 403.01 11.8
 -1 11 10 95.4 7.9
 0 11 10 288.9 13.28
 1 11 10 208.29 29.49
 2 11 10 602.88 25.62
 -11 1 11 657.52 19.65
 -10 1 11 594.67 21.71
 -9 1 11 234.85 10.56
 -8 1 11 81.15 3.74
 -7 1 11 1963.74 27.7
 -6 1 11 3702.68 58.87
 -5 1 11 1338.47 22.05
 -4 1 11 379.52 8.06
 -3 1 11 631.72 13.17
 -2 1 11 1769.09 32.29
 -1 1 11 1880.28 49.21
 0 1 11 1114.53 24.78
 1 1 11 72.94 5.13
 2 1 11 78.43 6.15
 3 1 11 25.2 4.32
 4 1 11 270.82 7.97
 5 1 11 1547.54 20.11
 6 1 11 212.5 6.67
 7 1 11 72.85 4
 8 1 11 32.92 2.88
 -11 2 11 3.38 7.74
 -10 2 11 143.59 13.05
 -9 2 11 88.75 6.89
 -8 2 11 100.37 3.29
 -7 2 11 185.78 6.75
 -6 2 11 347.64 10.46
 -5 2 11 776.81 13.54
 -4 2 11 585.54 8.73
 -3 2 11 3553.88 41.71
 -2 2 11 1869.53 30.61
 -1 2 11 72.09 10.05
 0 2 11 6.77 9.67
 1 2 11 325.42 11.84
 2 2 11 243.44 8.37
 3 2 11 205.36 17.03
 4 2 11 169.17 6.3
 5 2 11 462.19 7.2
 6 2 11 1016.56 24.44
 7 2 11 220.95 5.99
 8 2 11 410.77 12.24
 -11 3 11 7.74 7.74
 -10 3 11 51.94 10.64
 -9 3 11 0.79 5.95
 -8 3 11 17.29 3.13
 -7 3 11 3.82 3.77
 -6 3 11 271.11 6.37
 -5 3 11 795.25 13.46
 -4 3 11 8.85 4.32
 -3 3 11 1.71 3.53
 -2 3 11 455.5 10.08
 -1 3 11 286.5 17.95
 0 3 11 28.52 6.77
 1 3 11 5.8 6.29
 2 3 11 77.07 6.32
 3 3 11 360.42 23.59
 4 3 11 37.62 4.43
 5 3 11 332.62 9.64
 6 3 11 302.72 8.8
 7 3 11 58.35 4.07
 -11 4 11 347.13 19.82
 -10 4 11 1467.13 38.71
 -9 4 11 2242.45 78.2
 -8 4 11 1160.78 22
 -7 4 11 322.56 8.86
 -6 4 11 109.25 8.17
 -5 4 11 715.04 13.63
 -4 4 11 1745.82 33.86
 -3 4 11 825.52 16.8
 -2 4 11 449.31 11.64
 -1 4 11 59.72 4.54
 0 4 11 241.47 8.7
 1 4 11 2230.24 68.17
 2 4 11 3328.01 85.09
 3 4 11 1641.43 31.92
 4 4 11 318.62 9.32
 5 4 11 172.04 7.12
 6 4 11 882.9 18.31
 7 4 11 1446.23 34.67
 -10 5 11 27.6 6.8
 -9 5 11 104.11 9.63
 -8 5 11 12.85 3.51
 -7 5 11 7.61 3.99
 -6 5 11 324.13 11.53
 -5 5 11 131.41 6.68
 -4 5 11 35.1 5.32
 -3 5 11 540.62 13.58
 -2 5 11 5.04 4.63
 -1 5 11 325.67 7.67
 0 5 11 305.98 12.98
 1 5 11 425.94 18.37
 2 5 11 0 6.29
 3 5 11 49.87 5.21
 4 5 11 126.97 5.93
 5 5 11 210.06 5.88
 6 5 11 145.17 6.09
 7 5 11 64.68 3.89
 -10 6 11 390.18 15.07
 -9 6 11 616.75 21.41
 -8 6 11 63.93 6.66
 -7 6 11 230.65 7.96
 -6 6 11 14.2 3.84
 -5 6 11 1.04 3.96
 -4 6 11 148.68 8.89
 -3 6 11 36.35 4.24
 -2 6 11 185.67 8.4
 -1 6 11 382.95 10.6
 0 6 11 248.01 9.46
 1 6 11 419.17 23.21
 2 6 11 1831.7 58.5
 3 6 11 890.62 30.94
 4 6 11 303.76 9.74
 5 6 11 64.44 3.17
 6 6 11 93.5 4.73
 -9 7 11 7.47 5.71
 -8 7 11 72.31 4.68
 -7 7 11 221.69 8.24
 -6 7 11 989.23 18.05
 -5 7 11 1222.63 30.41
 -4 7 11 144.3 5.85
 -3 7 11 256.1 9.41
 -2 7 11 683.2 12.78
 -1 7 11 650.38 20.63
 0 7 11 323.88 11.81
 1 7 11 231.96 12.73
 2 7 11 21.85 5.16
 3 7 11 687.16 13.11
 4 7 11 570.77 18.11
 5 7 11 189.3 4.04
 -8 8 11 44.81 4.52
 -7 8 11 199.31 8.83
 -6 8 11 19.17 6.44
 -5 8 11 4.45 5.02
 -4 8 11 114.57 9.43
 -3 8 11 34.91 6.52
 -2 8 11 43.67 6.24
 -1 8 11 46.52 8.23
 0 8 11 59.78 7.01
 2 8 11 495.07 59.47
 3 8 11 19.82 5.8
 4 8 11 4.83 5.32
 -7 9 11 556.47 27.56
 -6 9 11 13.03 5.27
 -5 9 11 196.47 9.57
 -4 9 11 184.59 11.84
 -3 9 11 13.33 5.45
 -2 9 11 596.55 18.56
 -1 9 11 658.57 17.5
 0 9 11 1011.99 30.77
 2 9 11 7.74 7.74
 3 9 11 29.7 6.5
 -5 10 11 469.87 15.95
 -4 10 11 541.28 18.37
 -3 10 11 305.27 9.49
 -2 10 11 199.72 9.25
 -1 10 11 1.94 4.5
 0 10 11 446.16 27.32
 1 10 11 714.42 29.14
 2 10 11 121.34 6.07
 -3 11 11 252.37 13.54
 -2 11 11 55.78 7.01
 -1 11 11 309.9 16.92
 0 11 11 1.45 5.8
 -11 0 12 442.37 17.89
 -10 0 12 804.01 29.97
 -9 0 12 243.63 12.39
 -8 0 12 285 8.38
 -7 0 12 1646.93 37.09
 -6 0 12 2603.5 51.34
 -5 0 12 1590.29 34.03
 -4 0 12 33.85 5.51
 -3 0 12 217.67 24.86
 -2 0 12 3661.32 97.63
 -1 0 12 2111.34 97.42
 1 0 12 28.04 7.25
 2 0 12 13.54 11.6
 3 0 12 171.28 24.99
 4 0 12 599.32 15.45
 5 0 12 947.26 22.87
 6 0 12 970.83 21.01
 7 0 12 6.34 3.63
 -11 1 12 0.48 6.77
 -10 1 12 72.67 7.69
 -9 1 12 43.62 5.67
 -8 1 12 200.11 6.7
 -7 1 12 29.96 3.97
 -6 1 12 382.59 8.25
 -5 1 12 718.21 23.96
 -4 1 12 68.83 9.43
 -3 1 12 1118.92 30.55
 -2 1 12 430.46 8
 -1 1 12 84.5 4.49
 1 1 12 40.61 6.29
 2 1 12 9.44 5.8
 3 1 12 18.91 4.23
 4 1 12 3.88 2.51
 5 1 12 24.94 3.76
 6 1 12 1113.13 17.57
 7 1 12 19.05 3.05
 -11 2 12 402.73 18.37
 -10 2 12 177.92 15.95
 -9 2 12 10.98 6.66
 -8 2 12 12.19 3.47
 -7 2 12 924.25 19.71
 -6 2 12 1495.38 20.64
 -5 2 12 759.38 17.88
 -4 2 12 388.66 10.5
 -3 2 12 426.13 14.57
 -2 2 12 319.22 4.94
 -1 2 12 747.25 16.14
 1 2 12 393.06 18.37
 2 2 12 33.74 4.95
 3 2 12 108.67 6.59
 4 2 12 623.5 7.81
 5 2 12 527.64 11.76
 6 2 12 98.98 6.58
 7 2 12 290.54 7.3
 -11 3 12 43.51 7.25
 -10 3 12 747.44 31.91
 -9 3 12 1135.91 41.58
 -8 3 12 14.85 3.09
 -7 3 12 62.54 4.86
 -6 3 12 151.45 5.79
 -5 3 12 764.85 13.7
 -4 3 12 2219.12 40.66
 -3 3 12 821.59 15.17
 -2 3 12 12.43 4.18
 -1 3 12 11.27 3.91
 1 3 12 718.43 29.01
 2 3 12 1491.11 36.07
 3 3 12 21.64 4.81
 4 3 12 5.51 3.21
 5 3 12 235.19 5.29
 6 3 12 360.57 9.43
 -10 4 12 4.83 7.74
 -9 4 12 16.92 10.88
 -8 4 12 42.86 4.26
 -7 4 12 24.61 4.1
 -6 4 12 18.14 4.86
 -5 4 12 4.42 4.11
 -4 4 12 359.82 9.1
 -3 4 12 1418.56 28.98
 -2 4 12 29 4.74
 -1 4 12 326.82 12.77
 0 4 12 107.9 10.88
 2 4 12 83.16 9.67
 3 4 12 32.96 6.61
 4 4 12 649.7 10.61
 5 4 12 146.23 5.18
 6 4 12 22.99 3.11
 -10 5 12 789.5 28.52
 -9 5 12 661.96 47.86
 -8 5 12 1013.63 19.94
 -7 5 12 127.32 6.64
 -6 5 12 2.4 3.87
 -5 5 12 82.19 5.5
 -4 5 12 311.4 7.36
 -3 5 12 237.55 8.86
 -2 5 12 1538.56 27.07
 -1 5 12 184.92 6.18
 0 5 12 312.03 14.29
 2 5 12 1713.06 85.57
 3 5 12 2590.09 61.15
 4 5 12 161.07 4.81
 5 5 12 290.91 8.12
 6 5 12 367.49 11.84
 -9 6 12 14.76 6.26
 -8 6 12 19.71 4.23
 -7 6 12 479.78 11.14
 -6 6 12 827.35 17.81
 -5 6 12 870.7 13.82
 -4 6 12 519.4 11.49
 -3 6 12 368.48 11.03
 -2 6 12 223.29 8.61
 -1 6 12 187.05 8.21
 0 6 12 447.64 20.06
 1 6 12 96.69 13.05
 2 6 12 420.19 9.95
 3 6 12 140.43 14.5
 4 6 12 144.92 6.49
 5 6 12 397.15 10.92
 -8 7 12 106.99 5.01
 -7 7 12 37.64 4.22
 -6 7 12 6.86 4.43
 -5 7 12 37.98 7.2
 -4 7 12 13.05 4.89
 -3 7 12 257.37 8.03
 -2 7 12 57.42 4.35
 -1 7 12 20.46 5.1
 0 7 12 1.8 5.57
 1 7 12 16.2 5.69
 2 7 12 170.31 10.35
 3 7 12 146.55 6.07
 4 7 12 0.48 2.76
 -7 8 12 83.44 6.39
 -6 8 12 568.16 15.29
 -5 8 12 654.29 20.91
 -4 8 12 4.51 5.62
 -3 8 12 174.89 11.31
 -2 8 12 699.77 32.66
 -1 8 12 1289.28 36.21
 0 8 12 660.9 26.59
 -6 9 12 14.13 4.35
 -5 9 12 79.65 18.86
 -4 9 12 184.33 10.82
 -3 9 12 112.4 7.03
 -2 9 12 0.97 5.47
 -1 9 12 9.99 5.19
 0 9 12 10.32 9.43
 1 9 12 407.19 89.2
 2 9 12 205.47 13.05
 -4 10 12 8.7 4.83
 -3 10 12 20.59 9.19
 -2 10 12 277.38 10.46
 -1 10 12 651.07 18.2
 0 10 12 330.69 18.86
 -10 1 13 319.57 16.44
 -9 1 13 110.48 8.37
 -8 1 13 182.67 5.45
 -7 1 13 858.9 18.74
 -6 1 13 1482.05 23.78
 -5 1 13 799.58 15.76
 -4 1 13 929.56 20.43
 -3 1 13 183.06 7.99
 -2 1 13 1465.97 26.7
 -1 1 13 1064.92 20.1
 0 1 13 958.99 58.74
 2 1 13 5.32 4.79
 3 1 13 425.89 10.88
 4 1 13 631.81 10.41
 5 1 13 1052.84 17.09
 6 1 13 244.89 7.05
 -10 2 13 528.91 23.21
 -9 2 13 515.38 22.24
 -8 2 13 329.37 7.78
 -7 2 13 10.49 4.36
 -6 2 13 596.56 15.04
 -5 2 13 366.78 9.59
 -4 2 13 400.12 8.85
 -3 2 13 43.74 4.14
 -2 2 13 33.06 4.71
 -1 2 13 3.31 4.24
 0 2 13 256.59 49.8
 1 2 13 462.2 24.66
 2 2 13 55.74 6.26
 3 2 13 223.69 10.04
 4 2 13 187.84 5.4
 5 2 13 572.29 12.82
 6 2 13 439.31 12.81
 -10 3 13 17.4 6.77
 -9 3 13 196.77 15.95
 -8 3 13 169.66 5.76
 -7 3 13 299.66 8.08
 -6 3 13 184.41 7.69
 -5 3 13 128.21 5.4
 -4 3 13 755.29 20.62
 -3 3 13 51.39 4.99
 -2 3 13 11.48 4.33
 -1 3 13 52.08 5.6
 0 3 13 13.54 11.6
 2 3 13 10.09 5.45
 3 3 13 2.94 3.74
 4 3 13 163.05 6.32
 5 3 13 24.14 3.68
 -10 4 13 554.05 22.24
 -9 4 13 316.19 17.89
 -8 4 13 406.27 14.25
 -7 4 13 439.2 11.49
 -6 4 13 6.04 4.01
 -5 4 13 445.71 12.13
 -4 4 13 345.8 9.88
 -3 4 13 1107.43 18.62
 -2 4 13 413.49 13.69
 -1 4 13 9.21 6.53
 0 4 13 108.3 13.54
 1 4 13 1158.39 45.45
 2 4 13 1345.1 48.05
 3 4 13 278.79 10.04
 4 4 13 0.7 3.26
 5 4 13 3.38 3.71
 -9 5 13 2.42 7.25
 -8 5 13 163.05 5.82
 -7 5 13 343.86 9.37
 -6 5 13 542.24 13.17
 -5 5 13 489.42 11.25
 -4 5 13 158.1 6.09
 -3 5 13 1.44 4.02
 -2 5 13 252.66 7.27
 -1 5 13 159.03 9.32
 0 5 13 298.78 19.34
 1 5 13 5.32 10.64
 2 5 13 81.74 12.87
 3 5 13 339.51 34.57
 4 5 13 413.1 11.34
 -8 6 13 91.73 4.37
 -7 6 13 7.4 4.17
 -6 6 13 4.1 4.77
 -5 6 13 153.74 5.78
 -4 6 13 817.4 15.07
 -3 6 13 479.26 12.48
 -2 6 13 135.72 5.86
 -1 6 13 111.47 8.16
 0 6 13 84.61 11.6
 1 6 13 187.45 9.05
 2 6 13 1053.47 32.27
 3 6 13 335.74 17.89
 4 6 13 3.04 3.79
 -7 7 13 341.24 11.71
 -6 7 13 812.8 20.19
 -5 7 13 988.53 18.9
 -4 7 13 20.75 5.6
 -3 7 13 301.44 11.35
 -2 7 13 498.68 13.47
 -1 7 13 1135.58 24.42
 0 7 13 262.63 8.31
 1 7 13 226.36 9.63
 2 7 13 188.95 20.79
 -6 8 13 5.2 4.4
 -5 8 13 9.75 12.09
 -4 8 13 2.26 5.19
 -3 8 13 19.13 10.39
 -2 8 13 33.43 6.59
 -1 8 13 17.79 5.85
 0 8 13 2.42 10.64
 1 8 13 20.31 8.7
 -4 9 13 0.48 4.83
 -3 9 13 65.97 10.15
 -2 9 13 717.03 21.51
 0 9 13 744.54 25.14
 -9 0 14 129.09 10.15
 -8 0 14 236.83 7.33
 -7 0 14 678.33 28.6
 -6 0 14 879.73 19.3
 -5 0 14 468.4 32.57
 -4 0 14 822.6 33.68
 -3 0 14 210 27.8
 -2 0 14 1799.19 42.39
 -1 0 14 1966.35 72.76
 0 0 14 1239.13 55.12
 1 0 14 194.84 19.82
 2 0 14 55.12 11.6
 3 0 14 420.62 17.89
 4 0 14 694.48 15.37
 -9 1 14 195.8 15.47
 -8 1 14 108.06 4.04
 -7 1 14 3.92 3.1
 -6 1 14 155.36 6.47
 -5 1 14 266.43 8.07
 -4 1 14 473.42 6.18
 -3 1 14 125.17 4.13
 -2 1 14 2.18 4.26
 -1 1 14 52.85 5.45
 0 1 14 293.24 10.92
 1 1 14 8.33 9.43
 2 1 14 45.06 5.9
 3 1 14 109.55 4.74
 4 1 14 55.61 2.82
 -9 2 14 265.91 15.47
 -8 2 14 46.55 3.6
 -7 2 14 386.94 10.26
 -6 2 14 451.08 24.42
 -5 2 14 283.55 5.74
 -4 2 14 88.02 7.89
 -3 2 14 103.19 6.14
 -2 2 14 57.98 6.97
 -1 2 14 181.83 10.73
 0 2 14 234.97 16.92
 1 2 14 174.53 15.47
 2 2 14 68.79 16.9
 3 2 14 130.22 7.31
 4 2 14 545.88 13.44
 -9 3 14 685.07 28.52
 -8 3 14 635.27 13.29
 -7 3 14 148.53 8.68
 -6 3 14 24.31 5.4
 -5 3 14 43.15 5.09
 -4 3 14 693.96 31.68
 -3 3 14 1029.44 32.41
 -2 3 14 154.49 7.35
 -1 3 14 76.73 9.67
 0 3 14 129.09 12.57
 1 3 14 979.02 36.26
 2 3 14 1142.42 33.73
 3 3 14 594.18 26.59
 4 3 14 0.48 2.92
 -9 4 14 9.19 6.77
 -8 4 14 116.19 5.86
 -7 4 14 9.55 3.71
 -6 4 14 50.94 5.03
 -5 4 14 48.87 6.14
 -4 4 14 19.07 5.85
 -3 4 14 122.87 5.93
 -2 4 14 4.28 4.69
 -1 4 14 11.89 5.63
 0 4 14 15.95 10.15
 1 4 14 2.09 6.26
 2 4 14 116.77 10.15
 3 4 14 75.62 6.74
 4 4 14 2.66 4.29
 -8 5 14 350.51 17.4
 -7 5 14 88.6 11.12
 -6 5 14 28 3.97
 -5 5 14 614.03 15.14
 -4 5 14 1540.52 28.51
 -3 5 14 53.88 5.02
 -2 5 14 139.99 7.47
 -1 5 14 113.78 7.66
 0 5 14 84.73 13.78
 1 5 14 380.01 12.39
 2 5 14 54.86 6.04
 -7 6 14 562.48 14.59
 -6 6 14 647.41 26.22
 -5 6 14 636.88 17.92
 -4 6 14 62.52 4.79
 -3 6 14 75.79 7.2
 -2 6 14 648.02 12.34
 -1 6 14 581.86 15.98
 0 6 14 401.55 13.42
 1 6 14 19.8 7.33
 2 6 14 253.22 10.15
 -6 7 14 0.48 4.35
 -5 7 14 192.79 9.48
 -4 7 14 115.65 5.74
 -3 7 14 340.97 10.58
 -2 7 14 83.73 8.18
 -1 7 14 14.93 6.37
 0 7 14 8.8 7.01
 -4 8 14 2.42 4.83
 -3 8 14 207.89 11.12
 -2 8 14 787.09 31.43
 -8 1 15 147.79 8.13
 -7 1 15 343.05 10.08
 -6 1 15 202.34 7.34
 -5 1 15 51.95 4.59
 -4 1 15 9.42 4.02
 -3 1 15 75.31 5.23
 -2 1 15 511.23 10.89
 -1 1 15 886.88 18.41
 0 1 15 682.2 19.98
 1 1 15 29.21 4.07
 2 1 15 5.55 3.21
 3 1 15 245.8 6.78
 -8 2 15 685.07 23.21
 -7 2 15 188.35 7.82
 -6 2 15 5.99 4.16
 -5 2 15 49.81 5.67
 -4 2 15 812.68 19.05
 -3 2 15 509.36 15.12
 -2 2 15 2.17 4.36
 -1 2 15 79.53 11.12
 0 2 15 397.41 24.17
 1 2 15 665.64 19.98
 2 2 15 590.35 17.17
 3 2 15 204.79 5.78
 -8 3 15 10.15 6.77
 -7 3 15 59.3 3.41
 -6 3 15 199.27 7.65
 -5 3 15 203.59 14.14
 -4 3 15 108.87 6.34
 -3 3 15 0.48 4.36
 -2 3 15 85.4 5.78
 -1 3 15 60.06 6.61
 0 3 15 159.06 13.54
 1 3 15 90.6 10.15
 2 3 15 134.82 14.5
 3 3 15 249.28 9.21
 -7 4 15 66.34 4.19
 -6 4 15 43.95 6.14
 -5 4 15 1054.63 23.44
 -4 4 15 428.5 11.65
 -3 4 15 529.26 14.48
 -2 4 15 194.17 7.33
 -1 4 15 0 4.83
 0 4 15 102.98 11.6
 1 4 15 411.75 13.62
 2 4 15 441.89 13.97
 -6 5 15 320.54 12.57
 -5 5 15 16.43 5.01
 -4 5 15 2.43 4.07
 -3 5 15 83.27 6.07
 -2 5 15 182.96 7.53
 -1 5 15 13.44 4.74
 0 5 15 110.68 6.26
 1 5 15 55.06 5.34
 -5 6 15 641.56 27.56
 -4 6 15 500.87 19.34
 -3 6 15 81.73 6.04
 -2 6 15 97.66 6.81
 -1 6 15 4.35 7.25
 0 6 15 26.11 7.25
 -7 0 16 152.29 8.7
 -6 0 16 19.64 6.04
 -5 0 16 633.83 36.74
 -4 0 16 557.22 25.29
 -3 0 16 27.21 6.47
 -2 0 16 414.72 12.79
 -1 0 16 965.48 39.16
 0 0 16 141.02 7.25
 1 0 16 200.22 14.03
 -7 1 16 245.6 13.54
 -6 1 16 1.21 3.29
 -5 1 16 154.01 7.69
 -4 1 16 413.51 10.94
 -3 1 16 316.72 11.04
 -2 1 16 2.23 3.96
 -1 1 16 59.47 8.7
 0 1 16 526.99 12.44
 1 1 16 263.27 12.81
 -6 2 16 279.44 7.25
 -5 2 16 1041.96 32.14
 -4 2 16 10.15 4.76
 -3 2 16 111.4 6.32
 -2 2 16 303.63 8.59
 -1 2 16 323.92 16.44
 0 2 16 594.33 16.9
 1 2 16 13.24 4.4
 -6 3 16 35.08 3.21
 -5 3 16 406.05 13.5
 -4 3 16 572.61 15.89
 -3 3 16 265.61 7.65
 -2 3 16 72.61 4.87
 -1 3 16 23.69 7.74
 0 3 16 69.73 5.44
 1 3 16 647.85 24.17
 -5 4 16 33.35 4.22
 -4 4 16 0.17 3.45
 -3 4 16 120.74 6.02
 -2 4 16 11.25 5.56
 -1 4 16 6.77 7.25

_iucr_refine_fcf_details
;
data_shelx
_computing_structure_refinement   'olex2.refine 1.3 (Bourhis et al., 2015)'
_shelx_refln_list_code            4
loop_
  _space_group_symop_id
  _space_group_symop_operation_xyz
  1  x,y,z
  2  -x,y+1/2,-z+1/2
  3  -x,-y,-z
  4  x,-y-1/2,z-1/2

_space_group_crystal_system       monoclinic
_space_group_IT_number            14
_space_group_name_H-M_alt         'P 1 21/c 1'
_space_group_name_Hall            '-P 2ybc'
_symmetry_space_group_name_H-M    'P 1 21/c 1'
_symmetry_space_group_name_Hall   '-P 2ybc'
_symmetry_Int_Tables_number       14
_cell_length_a                    11.5727(14)
_cell_length_b                    12.4292(16)
_cell_length_c                    14.4253(17)
_cell_angle_alpha                 90
_cell_angle_beta                  102.098(7)
_cell_angle_gamma                 90
_cell_volume                      2028.8(4)
loop_
  _refln_index_h
  _refln_index_k
  _refln_index_l
  _refln_F_squared_calc
  _refln_F_squared_meas
  _refln_F_squared_sigma
  _refln_F_squared_weight
  _refln_observed_status
-13 0 2 41.717 63.133 13.814 54.873 o
-13 0 4 0.335 0.000 10.355 178.079 o
-13 1 1 246.869 244.327 15.681 15.219 o
-13 1 2 343.233 360.574 17.436 10.086 o
-13 1 3 12.745 10.855 10.855 123.667 o
-13 1 4 81.049 84.343 14.793 38.518 o
-13 2 1 351.884 315.193 23.180 9.232 o
-13 2 2 50.159 38.473 12.335 63.519 o
-13 2 3 341.132 353.667 25.649 8.593 o
-13 2 4 12.581 20.221 10.355 124.518 o
-13 2 5 343.538 310.745 21.211 9.846 o
-13 3 1 18.723 12.824 10.855 112.957 o
-13 3 2 679.283 581.548 32.556 3.940 o
-13 3 3 96.905 92.730 13.814 36.807 o
-13 3 4 441.105 392.140 23.180 7.312 o
-12 0 2 712.342 790.197 44.891 2.880 o
-12 0 4 2140.950 2488.460 119.368 0.441 o
-12 0 6 2616.000 2824.380 94.209 0.393 o
-12 0 8 3222.830 3179.510 110.982 0.284 o
-12 0 10 69.928 69.550 9.866 57.969 o
-12 1 1 1359.250 1532.440 56.328 1.175 o
-12 1 2 187.769 213.445 27.873 12.436 o
-12 1 3 574.124 653.903 30.577 4.409 o
-12 1 4 33.793 33.372 10.100 91.709 o
-12 1 5 703.800 746.531 23.863 3.818 o
-12 1 6 109.472 116.726 8.193 41.480 o
-12 1 7 1115.340 1092.860 28.077 2.005 o
-12 1 8 211.111 229.483 12.376 18.778 o
-12 1 9 373.107 371.898 14.120 9.864 o
-12 1 10 531.677 494.174 14.824 6.423 o
-12 2 1 855.175 921.411 36.627 2.593 o
-12 2 2 417.821 458.966 23.721 7.118 o
-12 2 3 5.214 8.927 9.692 168.901 o
-12 2 4 171.303 132.682 17.752 21.149 o
-12 2 5 0.284 6.540 7.927 274.202 o
-12 2 6 301.744 285.260 19.242 11.574 o
-12 2 7 0.659 0.000 8.876 239.844 o
-12 2 8 27.142 30.801 6.101 151.099 o
-12 2 9 695.023 681.185 27.128 3.887 o
-12 2 10 373.942 348.729 18.252 9.435 o
-12 3 1 1.790 2.959 11.835 130.977 o
-12 3 2 1029.010 1025.480 54.256 1.789 o
-12 3 3 97.769 91.740 17.262 30.493 o
-12 3 4 61.968 51.298 15.293 45.015 o
-12 3 5 657.439 645.354 23.588 4.336 o
-12 3 6 1.190 0.000 9.866 192.652 o
-12 3 7 186.705 204.701 17.752 18.024 o
-12 3 8 293.520 278.689 17.752 12.302 o
-12 3 9 22.098 18.742 7.897 149.883 o
-12 3 10 531.837 522.853 22.201 5.755 o
-12 4 1 693.370 673.288 36.994 3.467 o
-12 4 2 34.701 33.545 12.824 70.082 o
-12 4 3 954.783 895.752 48.339 2.124 o
-12 4 4 0.235 2.959 12.335 123.480 o
-12 4 5 78.240 71.519 11.835 48.393 o
-12 4 6 2.930 1.479 9.376 201.464 o
-12 4 7 52.792 33.545 8.876 83.708 o
-12 4 8 44.790 41.432 8.386 90.733 o
-12 4 9 11.692 12.335 7.397 209.769 o
-12 5 1 365.370 305.695 21.211 9.469 o
-12 5 2 403.539 401.781 18.497 8.403 o
-12 5 3 78.847 76.947 13.314 43.422 o
-12 5 6 313.381 272.272 16.273 12.206 o
-12 5 7 353.843 343.801 18.742 9.797 o
-12 5 8 234.849 205.191 14.793 17.041 o
-12 6 1 121.048 120.123 7.397 39.465 o
-12 6 2 263.609 221.341 9.621 17.041 o
-12 6 3 82.894 84.343 5.428 61.167 o
-11 0 2 1893.080 2152.070 108.513 0.547 o
-11 0 4 149.458 146.037 22.935 17.876 o
-11 0 6 42.545 46.431 9.825 80.548 o
-11 0 8 355.242 439.979 23.680 8.080 o
-11 0 10 1179.600 1159.640 49.818 1.584 o
-11 0 12 468.010 451.324 18.252 7.153 o
-11 1 1 1338.140 1596.800 60.511 1.133 o
-11 1 2 1400.110 1640.650 61.551 1.069 o
-11 1 3 1457.810 1517.750 84.292 0.904 o
-11 1 4 1442.490 1558.990 32.321 1.260 o
-11 1 5 1276.490 1386.690 48.870 1.372 o
-11 1 6 320.574 288.483 10.478 13.003 o
-11 1 7 2031.410 2110.130 47.982 0.705 o
-11 1 8 1631.680 1582.480 32.454 1.098 o
-11 1 9 181.816 172.003 9.070 25.055 o
-11 1 10 3.750 9.488 6.448 325.885 o
-11 1 11 691.907 670.829 20.048 4.214 o
-11 1 12 0.927 0.490 6.907 383.659 o
-11 2 1 184.571 166.228 22.201 16.325 o
-11 2 2 437.209 479.462 25.945 6.520 o
-11 2 3 66.622 71.264 10.631 56.319 o
-11 2 4 2440.020 2555.940 59.205 0.503 o
-11 2 5 277.495 272.853 12.467 14.423 o
-11 2 6 4640.810 4734.670 85.282 0.163 o
-11 2 7 80.924 93.944 7.427 55.375 o
-11 2 8 974.687 945.468 23.404 2.529 o
-11 2 9 16.879 14.079 5.836 229.431 o
-11 2 10 68.485 54.675 9.376 63.939 o
-11 2 11 5.377 3.448 7.897 249.966 o
-11 2 12 470.185 410.882 18.742 7.336 o
-11 3 1 21.809 19.834 9.335 125.147 o
-11 3 2 275.671 275.037 18.007 12.824 o
-11 3 3 236.960 270.966 14.212 15.615 o
-11 3 4 16.266 8.029 8.284 173.709 o
-11 3 5 1335.040 1354.930 34.821 1.450 o
-11 3 6 174.649 173.706 10.947 24.475 o
-11 3 7 81.513 80.854 9.958 51.109 o
-11 3 8 33.314 24.496 9.243 105.558 o
-11 3 9 478.485 468.077 17.487 6.990 o
-11 3 10 41.385 50.798 7.815 93.527 o
-11 3 11 6.150 7.897 7.897 231.345 o
-11 3 12 57.899 44.391 7.397 83.560 o
-11 4 1 219.712 268.334 25.159 12.029 o
-11 4 2 13.464 8.876 11.835 108.542 o
-11 4 3 93.429 94.536 10.039 45.174 o
-11 4 4 304.511 318.815 15.732 11.920 o
-11 4 5 24.435 34.158 9.621 106.609 o
-11 4 6 43.735 53.767 5.295 106.021 o
-11 4 7 3.371 4.163 8.172 246.644 o
-11 4 8 0.008 0.490 7.927 303.331 o
-11 4 9 84.446 74.274 11.100 48.143 o
-11 4 10 0.443 0.000 6.387 460.957 o
-11 4 11 364.292 354.156 20.221 9.223 o
-11 5 1 326.645 326.538 25.649 9.048 o
-11 5 2 620.756 648.629 36.004 3.868 o
-11 5 3 25.640 34.035 11.835 83.454 o
-11 5 4 140.950 156.393 9.703 30.335 o
-11 5 5 45.301 53.348 4.662 107.905 o
-11 5 6 50.975 50.859 5.244 98.986 o
-11 5 7 338.905 338.761 16.467 10.614 o
-11 5 8 390.851 387.049 17.620 8.866 o
-11 5 9 94.480 92.985 8.529 48.275 o
-11 5 10 492.521 428.226 18.742 6.946 o
-11 6 1 174.204 172.319 9.121 25.793 o
-11 6 2 215.788 202.732 17.752 16.613 o
-11 6 3 40.833 41.432 11.345 73.585 o
-11 6 4 806.546 730.513 39.463 2.898 o
-11 6 5 109.812 95.046 6.570 46.722 o
-11 6 6 1704.860 1552.380 30.444 1.065 o
-11 6 7 1.681 5.836 4.632 623.198 o
-11 6 8 1260.320 1161.760 32.444 1.679 o
-11 6 9 240.590 210.098 11.498 17.982 o
-11 7 1 1349.620 1228.000 35.209 1.502 o
-11 7 2 6.069 0.490 3.601 742.780 o
-11 7 3 968.683 869.603 26.139 2.597 o
-11 7 4 51.221 34.035 4.438 114.775 o
-11 7 5 1408.880 1216.170 55.491 1.268 o
-11 7 6 6.286 5.458 4.173 535.562 o
-11 7 7 1357.940 1239.640 28.567 1.536 o
-11 7 8 51.512 43.411 11.835 64.209 o
-11 8 1 266.064 224.922 9.376 16.888 o
-11 8 2 1584.500 1477.300 45.870 1.103 o
-11 8 3 2.090 3.448 3.948 822.496 o
-11 8 4 1244.530 1223.870 27.730 1.700 o
-10 0 2 320.619 428.675 23.455 8.742 o
-10 0 4 1270.600 1457.900 36.188 1.454 o
-10 0 6 2766.300 2889.810 66.112 0.403 o
-10 0 8 178.977 186.725 19.976 17.506 o
-10 0 10 2117.730 1973.010 61.653 0.662 o
-10 0 12 854.497 820.284 30.577 2.893 o
-10 1 1 1045.510 1136.420 24.945 2.133 o
-10 1 2 297.924 353.218 14.396 11.914 o
-10 1 3 973.007 1094.310 28.240 2.282 o
-10 1 4 88.198 89.904 6.754 54.773 o
-10 1 5 598.275 634.172 15.957 5.113 o
-10 1 6 403.546 459.313 13.518 8.519 o
-10 1 7 1181.280 1215.870 25.343 1.820 o
-10 1 8 171.320 205.936 11.161 23.172 o
-10 1 9 813.744 764.630 19.834 3.413 o
-10 1 10 36.624 39.902 9.172 93.599 o
-10 1 11 701.511 606.707 22.149 4.258 o
-10 1 12 86.174 74.141 7.846 56.242 o
-10 1 13 325.811 326.039 16.773 11.024 o
-10 2 1 158.559 205.507 13.763 22.498 o
-10 2 2 1049.960 1085.300 48.217 1.824 o
-10 2 3 516.662 574.396 17.191 6.012 o
-10 2 4 726.245 822.804 17.109 3.736 o
-10 2 5 1298.180 1332.120 24.139 1.582 o
-10 2 6 1114.040 1167.980 30.403 1.916 o
-10 2 7 86.890 85.609 7.805 53.777 o
-10 2 8 999.418 991.960 26.373 2.366 o
-10 2 9 185.279 171.452 10.060 24.149 o
-10 2 10 96.380 90.924 7.325 50.407 o
-10 2 11 148.418 146.496 13.314 26.546 o
-10 2 12 189.778 181.521 16.273 19.430 o
-10 2 13 554.384 539.616 23.680 5.386 o
-10 3 1 16.387 12.631 9.713 135.851 o
-10 3 2 250.050 232.125 10.784 17.113 o
-10 3 3 395.255 419.462 18.507 8.393 o
-10 3 4 494.062 480.238 12.457 7.106 o
-10 3 5 2227.070 2313.520 54.318 0.595 o
-10 3 6 238.333 257.121 16.120 15.141 o
-10 3 7 205.926 213.863 7.733 21.657 o
-10 3 8 676.818 688.551 23.384 4.118 o
-10 3 9 62.774 51.277 8.886 70.166 o
-10 3 10 873.960 807.582 44.146 2.480 o
-10 3 11 54.355 52.991 10.855 65.169 o
-10 3 12 815.075 762.569 32.556 3.051 o
-10 3 13 18.284 17.752 6.907 184.215 o
-10 4 1 47.177 49.829 9.478 77.974 o
-10 4 2 7.665 7.111 5.917 331.036 o
-10 4 3 0.690 18.344 7.540 249.361 o
-10 4 4 634.756 621.511 18.864 4.768 o
-10 4 5 60.427 53.553 9.233 69.303 o
-10 4 6 351.414 348.606 15.844 10.325 o
-10 4 7 682.129 681.664 15.742 4.388 o
-10 4 8 16.856 16.232 5.591 230.970 o
-10 4 9 925.774 942.366 42.177 2.275 o
-10 4 10 3.267 9.570 10.111 161.891 o
-10 4 11 1590.730 1496.830 39.493 1.127 o
-10 4 12 1.506 4.928 7.897 272.779 o
-10 4 13 601.193 565.265 22.690 5.000 o
-10 5 1 36.644 40.942 12.335 69.995 o
-10 5 2 242.514 245.593 10.284 17.318 o
-10 5 3 75.274 67.979 8.835 59.419 o
-10 5 4 465.967 475.463 13.028 7.475 o
-10 5 5 313.145 321.345 18.660 10.974 o
-10 5 6 167.358 144.354 8.335 28.742 o
-10 5 7 714.788 717.026 19.262 3.994 o
-10 5 8 410.852 410.423 13.232 8.851 o
-10 5 9 281.353 313.092 16.640 12.457 o
-10 5 10 1290.120 1197.960 32.648 1.614 o
-10 5 11 23.928 28.159 6.938 149.946 o
-10 5 12 855.098 805.481 29.097 2.953 o
-10 6 1 0.540 1.479 10.855 159.559 o
-10 6 2 476.808 488.022 24.761 6.205 o
-10 6 3 345.476 322.151 9.335 11.865 o
-10 6 4 463.821 422.360 11.621 8.006 o
-10 6 5 19.878 17.079 4.581 239.352 o
-10 6 6 497.691 486.074 14.192 6.906 o
-10 6 7 580.136 564.000 12.947 5.690 o
-10 6 8 560.479 556.072 15.069 5.806 o
-10 6 9 430.579 413.555 17.620 8.000 o
-10 6 10 140.746 131.366 10.070 31.800 o
-10 6 11 473.234 398.078 15.375 7.721 o
-10 7 1 685.943 609.115 17.701 4.521 o
-10 7 2 4.785 18.375 8.631 186.105 o
-10 7 3 1344.720 1193.120 27.618 1.588 o
-10 7 4 73.579 80.354 18.252 32.595 o
-10 7 5 1667.570 1578.330 44.207 1.023 o
-10 7 6 13.135 18.844 12.335 96.590 o
-10 7 7 857.978 841.791 28.852 2.894 o
-10 7 8 199.010 189.234 15.191 19.287 o
-10 7 9 203.747 172.115 9.305 22.877 o
-10 7 10 117.072 124.796 13.314 31.764 o
-10 8 1 344.740 348.239 10.029 11.420 o
-10 8 2 204.942 200.518 8.366 22.020 o
-10 8 3 2.768 0.490 4.152 821.992 o
-10 8 4 1143.700 1018.520 24.414 2.063 o
-10 8 5 164.550 144.578 10.080 27.741 o
-10 8 6 888.153 883.264 38.718 2.505 o
-10 8 7 75.632 66.918 5.407 70.093 o
-10 8 8 908.216 877.000 23.343 2.810 o
-10 9 1 595.215 554.562 12.559 5.613 o
-10 9 2 0.122 0.000 2.949 2149.040 o
-10 9 3 83.995 93.689 8.142 52.559 o
-10 9 4 29.104 21.415 3.295 202.649 o
-10 9 5 322.858 329.987 14.304 11.559 o
-10 9 6 10.314 14.793 4.928 315.704 o
-10 9 7 336.457 292.993 10.855 12.346 o
-9 0 2 3396.570 3796.070 141.814 0.224 o
-9 0 4 454.390 453.773 19.262 7.209 o
-9 0 6 746.211 841.750 18.323 3.572 o
-9 0 8 15.950 22.833 7.754 164.006 o
-9 0 10 315.141 354.075 18.599 10.553 o
-9 0 12 282.909 248.561 12.641 14.645 o
-9 0 14 132.004 131.703 10.355 32.798 o
-9 1 1 735.438 836.302 17.232 3.659 o
-9 1 2 113.268 150.945 9.101 35.847 o
-9 1 3 488.530 556.960 12.233 6.714 o
-9 1 4 1162.360 1333.110 22.558 1.781 o
-9 1 5 541.504 567.458 14.712 5.951 o
-9 1 6 1020.560 1150.830 22.976 2.192 o
-9 1 7 5.642 5.479 4.897 467.095 o
-9 1 8 422.214 429.307 13.018 8.507 o
-9 1 9 138.234 140.865 6.295 35.010 o
-9 1 10 9.639 11.131 5.152 332.023 o
-9 1 11 236.544 239.604 10.774 17.646 o
-9 1 12 46.119 44.503 5.785 105.878 o
-9 1 13 96.410 112.716 8.539 44.794 o
-9 1 14 203.648 199.763 15.783 18.365 o
-9 2 1 64.343 94.505 7.478 62.591 o
-9 2 2 0.395 3.132 4.846 699.416 o
-9 2 3 371.383 436.194 13.284 9.348 o
-9 2 4 0.575 4.846 5.132 592.373 o
-9 2 5 4035.110 4069.410 75.029 0.213 o
-9 2 6 4.109 7.387 4.030 596.683 o
-9 2 7 774.094 771.884 14.651 3.687 o
-9 2 8 411.118 418.299 14.100 8.681 o
-9 2 9 181.844 184.643 15.089 20.618 o
-9 2 10 81.003 80.079 8.468 55.492 o
-9 2 11 87.594 90.546 7.029 54.297 o
-9 2 12 0.416 11.202 6.795 328.722 o
-9 2 13 542.898 525.812 22.690 5.609 o
-9 2 14 311.121 271.292 15.783 12.412 o
-9 3 1 1.561 3.020 4.407 748.298 o
-9 3 2 1560.150 1766.280 43.676 1.034 o
-9 3 3 0.543 11.325 5.254 477.014 o
-9 3 4 3690.670 3661.470 59.358 0.258 o
-9 3 5 27.638 23.272 3.867 196.603 o
-9 3 6 404.969 396.772 9.774 9.441 o
-9 3 7 393.141 362.788 11.049 9.922 o
-9 3 8 1198.260 1238.430 30.260 1.733 o
-9 3 9 85.722 85.751 7.907 53.955 o
-9 3 10 1583.190 1529.090 32.138 1.156 o
-9 3 11 0.026 0.806 6.070 509.440 o
-9 3 12 1195.080 1158.900 42.422 1.659 o
-9 3 13 207.100 200.753 16.273 17.879 o
-9 3 14 680.016 698.937 29.097 3.830 o
-9 4 1 2360.340 2439.040 41.820 0.562 o
-9 4 2 208.482 223.300 9.968 20.213 o
-9 4 3 2157.810 2102.440 41.687 0.675 o
-9 4 4 557.979 554.950 16.446 5.758 o
-9 4 5 326.205 349.514 13.743 11.312 o
-9 4 7 1059.830 1032.590 28.322 2.164 o
-9 4 8 35.695 45.452 16.681 47.614 o
-9 4 9 2158.370 2181.010 44.809 0.655 o
-9 4 10 48.601 45.493 6.815 95.442 o
-9 4 11 2346.950 2287.840 79.783 0.514 o
-9 4 12 15.087 17.262 11.100 111.410 o
-9 4 13 342.413 322.590 18.252 10.364 o
-9 4 14 14.268 9.376 6.907 221.110 o
-9 5 1 465.706 475.279 15.752 7.258 o
-9 5 2 635.015 648.180 20.670 4.597 o
-9 5 3 169.104 203.273 8.805 24.916 o
-9 5 5 362.384 351.565 11.529 10.710 o
-9 5 6 900.176 905.352 24.017 2.778 o
-9 5 7 155.062 165.055 9.172 28.366 o
-9 5 8 693.454 676.818 29.893 3.784 o
-9 5 9 1.028 3.918 5.581 516.197 o
-9 5 10 1408.030 1347.430 49.788 1.263 o
-9 5 11 102.132 106.217 9.825 41.855 o
-9 5 12 674.904 675.359 48.829 2.978 o
-9 5 13 2.239 2.469 7.397 311.006 o
-9 6 1 1102.060 988.553 26.751 2.145 o
-9 6 2 333.960 289.126 8.876 12.810 o
-9 6 3 470.938 489.114 10.192 7.501 o
-9 6 4 477.157 456.793 12.957 7.454 o
-9 6 5 2.122 22.068 4.560 401.550 o
-9 6 6 661.915 601.187 16.018 4.769 o
-9 6 7 157.481 164.392 11.366 26.371 o
-9 6 8 33.419 37.851 6.428 125.597 o
-9 6 9 732.350 710.466 17.579 3.971 o
-9 6 10 3.611 6.458 7.815 256.029 o
-9 6 11 655.695 629.234 21.843 4.474 o
-9 6 12 13.140 15.059 6.387 229.845 o
-9 7 1 276.863 262.427 11.733 14.859 o
-9 7 2 997.407 979.167 25.118 2.405 o
-9 7 3 34.184 43.095 6.805 116.046 o
-9 7 4 48.783 40.004 5.520 107.084 o
-9 7 5 106.913 119.787 6.295 44.378 o
-9 7 6 1.779 8.213 4.724 559.702 o
-9 7 7 526.486 515.640 18.762 6.096 o
-9 7 8 45.503 53.889 6.274 97.640 o
-9 7 9 0.192 5.611 4.662 690.146 o
-9 7 10 129.601 133.121 8.754 34.904 o
-9 7 11 6.574 7.621 5.826 347.877 o
-9 8 1 2.605 7.897 4.407 585.538 o
-9 8 2 30.716 36.300 11.100 84.601 o
-9 8 3 23.667 24.333 6.907 156.229 o
-9 8 4 113.995 123.092 10.111 37.010 o
-9 8 5 10.956 15.110 12.335 100.925 o
-9 8 6 42.742 34.637 5.856 117.635 o
-9 8 7 31.973 37.208 7.407 118.180 o
-9 8 8 39.948 41.034 15.293 52.813 o
-9 8 9 176.630 169.442 29.097 12.714 o
-9 8 10 16.166 18.252 12.335 93.848 o
-9 9 1 399.170 363.685 11.335 9.749 o
-9 9 2 404.124 366.032 11.855 9.562 o
-9 9 3 142.336 132.682 7.397 34.072 o
-9 9 4 264.326 258.641 9.845 16.006 o
-9 9 5 10.489 11.008 5.407 308.841 o
-9 9 6 165.769 170.217 12.335 24.474 o
-9 9 7 8.142 6.244 4.928 405.340 o
-9 9 8 30.237 30.485 6.030 144.720 o
-9 9 9 114.627 98.157 6.907 44.401 o
-9 10 1 172.656 154.352 9.866 26.424 o
-9 10 2 121.954 108.125 5.550 42.789 o
-9 10 3 786.875 713.271 27.128 3.416 o
-9 10 4 7.658 6.642 4.928 410.469 o
-9 10 5 179.745 166.718 6.948 26.745 o
-9 10 6 86.459 79.885 5.326 60.727 o
-9 10 7 23.649 26.639 4.928 188.310 o
-8 0 2 118.808 133.427 7.550 38.330 o
-8 0 4 795.976 916.238 37.045 2.743 o
-8 0 6 1210.090 1278.210 39.800 1.595 o
-8 0 8 618.708 620.419 11.386 5.180 o
-8 0 10 66.439 64.204 9.978 60.287 o
-8 0 12 281.971 290.769 8.550 14.788 o
-8 0 14 292.891 241.624 7.478 15.597 o
-8 1 1 535.649 545.299 9.050 6.393 o
-8 1 2 927.486 1024.870 15.120 2.661 o
-8 1 3 887.789 976.555 14.100 2.864 o
-8 1 4 1754.780 1828.310 30.852 0.944 o
-8 1 5 683.416 711.924 11.865 4.395 o
-8 1 6 865.798 889.446 17.099 3.038 o
-8 1 7 644.488 650.608 14.018 4.790 o
-8 1 8 636.098 661.453 8.254 4.970 o
-8 1 9 106.411 115.308 4.877 46.889 o
-8 1 10 56.919 61.867 3.051 94.717 o
-8 1 11 80.967 82.793 3.816 65.705 o
-8 1 12 197.788 204.161 6.836 23.090 o
-8 1 13 193.188 186.368 5.560 24.844 o
-8 1 14 114.083 110.247 4.122 46.100 o
-8 1 15 165.519 150.781 8.295 28.596 o
-8 2 1 2487.710 2557.050 40.402 0.518 o
-8 2 2 1.946 3.693 3.887 841.329 o
-8 2 3 4187.020 4234.200 71.805 0.200 o
-8 2 4 223.348 218.913 11.355 18.798 o
-8 2 5 2074.470 2026.050 31.423 0.740 o
-8 2 6 1311.660 1312.900 17.885 1.612 o
-8 2 7 1802.240 1827.260 27.598 0.926 o
-8 2 8 180.647 180.501 5.234 26.630 o
-8 2 9 581.310 595.882 9.590 5.660 o
-8 2 10 67.173 66.540 3.316 81.843 o
-8 2 11 113.281 102.402 3.357 48.231 o
-8 2 12 8.799 12.437 3.540 442.011 o
-8 2 13 339.288 336.037 7.937 12.022 o
-8 2 14 47.438 47.492 3.673 114.377 o
-8 2 15 766.248 698.937 23.680 3.647 o
-8 3 1 435.160 448.508 15.457 7.903 o
-8 3 2 1727.100 1680.220 22.272 1.031 o
-8 3 3 46.868 42.309 5.305 109.570 o
-8 3 4 6941.980 6653.460 112.420 0.080 o
-8 3 5 540.038 534.331 11.855 6.282 o
-8 3 6 2281.230 2151.790 34.923 0.637 o
-8 3 7 62.873 68.550 4.030 82.804 o
-8 3 8 511.788 485.308 8.142 7.076 o
-8 3 9 7.307 11.600 2.622 567.979 o
-8 3 10 183.616 188.398 5.224 25.863 o
-8 3 11 16.062 17.640 3.193 310.202 o
-8 3 12 13.306 15.151 3.153 361.191 o
-8 3 13 161.276 173.094 5.877 29.187 o
-8 3 14 677.901 648.129 13.559 4.587 o
-8 3 15 14.700 10.355 6.907 216.276 o
-8 4 1 2457.080 2550.920 44.309 0.521 o
-8 4 2 25.556 43.840 4.989 152.832 o
-8 4 3 3490.250 3481.690 75.437 0.274 o
-8 4 4 187.151 184.388 9.264 23.832 o
-8 4 5 1485.080 1423.100 18.497 1.346 o
-8 4 6 686.330 658.178 10.325 4.584 o
-8 4 7 611.911 585.088 11.345 5.381 o
-8 4 8 315.640 332.058 8.529 12.757 o
-8 4 9 589.824 611.033 12.937 5.399 o
-8 4 10 200.153 222.015 7.091 22.030 o
-8 4 11 1086.850 1184.280 22.445 2.034 o
-8 4 12 46.107 43.727 4.346 115.758 o
-8 4 13 427.760 414.493 14.538 8.383 o
-8 4 14 117.384 118.542 5.979 42.162 o
-8 5 1 0.800 39.555 5.224 274.882 o
-8 5 2 4221.510 3901.500 86.690 0.203 o
-8 5 3 312.285 261.376 15.967 12.480 o
-8 5 4 2.404 9.162 7.203 290.454 o
-8 5 5 35.480 32.678 3.295 158.325 o
-8 5 6 261.633 241.716 7.937 17.052 o
-8 5 7 109.974 117.838 4.540 45.795 o
-8 5 8 1201.020 1153.660 17.834 1.897 o
-8 5 9 44.979 48.859 3.867 116.198 o
-8 5 10 1924.110 1928.640 32.403 0.825 o
-8 5 11 15.483 13.110 3.581 328.286 o
-8 5 12 1029.520 1034.150 20.344 2.329 o
-8 5 13 161.611 166.350 5.938 29.563 o
-8 5 14 376.002 357.605 17.752 9.392 o
-8 6 1 2261.500 2111.770 47.849 0.627 o
-8 6 2 1215.780 1154.790 31.719 1.754 o
-8 6 3 65.830 56.348 5.346 81.135 o
-8 6 4 82.221 73.784 3.540 68.072 o
-8 6 5 381.730 404.383 6.927 10.097 o
-8 6 6 175.775 149.272 5.836 28.866 o
-8 6 7 304.941 268.742 7.387 14.497 o
-8 6 8 44.166 43.758 4.081 120.592 o
-8 6 9 859.626 840.434 18.201 3.127 o
-8 6 10 71.910 66.530 5.173 73.324 o
-8 6 11 74.917 65.224 6.795 66.898 o
-8 6 12 23.223 20.109 4.316 217.419 o
-8 6 13 100.547 93.587 4.458 53.123 o
-8 7 1 1908.250 1821.640 51.410 0.802 o
-8 7 2 295.811 281.801 9.784 14.161 o
-8 7 4 218.182 233.064 7.754 20.021 o
-8 7 6 91.425 96.637 6.121 53.436 o
-8 7 7 173.604 193.876 8.080 25.338 o
-8 7 8 57.469 71.529 9.815 63.475 o
-8 7 9 658.808 663.912 14.355 4.636 o
-8 7 10 26.541 33.688 4.907 165.815 o
-8 7 11 87.394 73.774 4.775 62.896 o
-8 7 12 101.361 109.156 5.111 49.202 o
-8 8 1 26.618 24.833 4.265 191.293 o
-8 8 2 58.755 51.094 3.836 96.139 o
-8 8 3 0.038 0.979 3.357 1557.450 o
-8 8 4 127.463 148.935 7.325 35.337 o
-8 8 5 3.318 3.836 3.785 768.185 o
-8 8 6 97.380 103.493 5.122 51.553 o
-8 8 7 90.651 90.373 5.713 55.742 o
-8 8 8 245.519 240.287 7.652 18.067 o
-8 8 9 7.770 13.590 4.091 411.186 o
-8 8 10 35.636 40.912 5.611 126.771 o
-8 8 11 46.277 45.717 4.611 112.338 o
-8 9 1 52.225 59.786 8.142 78.022 o
-8 9 2 544.439 528.903 8.621 6.403 o
-8 9 3 0.589 1.806 3.510 1251.770 o
-8 9 4 64.194 56.225 4.418 85.898 o
-8 9 5 9.394 10.304 3.499 455.330 o
-8 9 6 1.743 7.631 3.775 750.687 o
-8 9 7 17.900 19.456 4.224 254.690 o
-8 9 8 5.858 4.122 3.703 642.227 o
-8 9 9 15.565 8.652 3.479 360.689 o
-8 9 10 501.384 499.663 26.639 5.749 o
-8 10 1 711.637 724.137 21.456 3.919 o
-8 10 2 83.553 84.578 5.234 61.188 o
-8 10 3 684.454 674.686 24.169 4.081 o
-8 10 4 3.316 1.796 3.397 954.408 o
-8 10 5 312.741 282.372 7.111 13.957 o
-8 10 6 96.743 81.864 3.969 57.782 o
-8 10 7 305.859 279.669 7.774 14.177 o
-8 10 8 154.665 152.393 8.121 30.052 o
-8 11 1 12.748 7.468 3.438 419.316 o
-8 11 2 1065.210 975.657 29.597 2.193 o
-8 11 3 30.161 27.404 3.999 176.530 o
-8 11 4 1322.780 1264.990 55.246 1.323 o
-8 11 5 119.196 126.275 9.376 36.709 o
-8 11 6 470.007 455.762 17.262 7.194 o
-7 0 2 2807.410 3002.480 63.520 0.390 o
-7 0 4 5367.570 5375.960 71.621 0.129 o
-7 0 6 4910.010 4809.290 93.056 0.150 o
-7 0 8 4508.200 4581.770 77.100 0.174 o
-7 0 10 2494.590 2586.270 50.757 0.500 o
-7 0 12 1634.920 1680.270 37.841 1.040 o
-7 0 14 727.886 692.060 29.179 3.629 o
-7 0 16 172.798 155.373 8.876 27.041 o
-7 1 1 154.556 175.706 4.693 30.518 o
-7 1 2 2135.460 2286.370 32.801 0.667 o
-7 1 3 1687.760 1793.820 26.812 1.007 o
-7 1 4 1467.670 1420.940 22.425 1.350 o
-7 1 5 4329.210 4253.540 55.307 0.196 o
-7 1 6 1338.130 1347.280 10.590 1.583 o
-7 1 7 3210.350 3095.400 31.617 0.349 o
-7 1 8 537.391 563.541 12.090 6.146 o
-7 1 9 1912.660 1879.580 25.271 0.858 o
-7 1 10 327.105 350.024 8.029 12.169 o
-7 1 11 1934.910 2003.490 28.261 0.811 o
-7 1 12 31.775 30.566 4.050 165.195 o
-7 1 13 924.956 876.285 19.119 2.834 o
-7 1 14 1.952 3.999 3.163 1064.110 o
-7 1 15 346.690 349.994 10.284 11.307 o
-7 1 16 208.955 250.571 13.814 17.647 o
-7 2 1 206.324 200.916 5.346 22.976 o
-7 2 2 1321.850 1198.960 18.844 1.671 o
-7 2 3 5181.680 4970.060 71.203 0.141 o
-7 2 4 889.172 837.139 16.558 3.057 o
-7 2 5 3897.180 3625.490 43.034 0.248 o
-7 2 6 810.440 782.913 11.223 3.557 o
-7 2 7 1877.980 1842.240 20.313 0.895 o
-7 2 8 19.659 16.161 2.785 292.910 o
-7 2 9 181.799 178.450 6.223 26.204 o
-7 2 10 159.456 168.401 6.703 29.279 o
-7 2 11 188.863 189.540 6.887 24.593 o
-7 2 12 902.595 942.958 20.109 2.785 o
-7 2 13 13.501 10.702 4.448 326.969 o
-7 2 14 406.180 394.772 10.468 9.372 o
-7 2 15 170.686 192.162 7.978 25.790 o
-7 3 1 521.770 452.477 10.131 7.065 o
-7 3 2 780.513 684.551 17.609 3.794 o
-7 3 3 863.089 747.082 14.824 3.352 o
-7 3 4 875.786 822.060 13.396 3.180 o
-7 3 5 59.140 56.246 3.102 95.227 o
-7 3 6 1159.340 1127.560 13.998 2.018 o
-7 3 7 43.148 36.137 2.704 138.252 o
-7 3 8 485.008 512.161 8.590 7.233 o
-7 3 9 2.195 11.039 3.234 732.198 o
-7 3 10 569.050 595.444 12.620 5.662 o
-7 3 11 2.404 3.897 3.846 811.822 o
-7 3 12 62.456 63.806 4.958 82.226 o
-7 3 13 285.377 305.726 8.244 14.395 o
-7 3 14 153.575 151.536 8.856 29.680 o
-7 3 15 74.617 60.500 3.479 77.903 o
-7 4 1 1846.050 1634.360 28.210 0.955 o
-7 4 2 892.991 780.230 11.508 3.219 o
-7 4 3 901.622 850.973 12.763 3.043 o
-7 4 4 436.855 415.861 9.917 8.641 o
-7 4 5 593.405 581.660 10.080 5.599 o
-7 4 6 0.405 0.112 3.255 1666.920 o
-7 4 7 836.062 837.761 11.988 3.323 o
-7 4 8 26.729 30.638 2.734 199.455 o
-7 4 9 593.746 642.466 9.998 5.336 o
-7 4 10 38.356 44.044 4.142 130.778 o
-7 4 11 309.553 329.089 9.039 12.934 o
-7 4 12 25.669 25.108 4.183 196.098 o
-7 4 13 432.220 448.090 11.723 8.299 o
-7 4 14 7.364 9.743 3.785 486.857 o
-7 4 15 74.448 67.683 4.275 73.563 o
-7 5 1 1350.250 1224.680 16.456 1.626 o
-7 5 2 3891.670 3477.340 45.788 0.254 o
-7 5 3 13.465 12.008 2.959 391.859 o
-7 5 4 1898.920 1744.370 35.290 0.876 o
-7 5 5 3.497 2.683 3.214 951.312 o
-7 5 6 406.132 390.191 8.897 9.562 o
-7 5 7 199.896 210.741 6.285 22.812 o
-7 5 8 545.697 546.554 9.539 6.258 o
-7 5 9 417.548 431.470 10.764 8.778 o
-7 5 10 350.197 372.021 8.182 11.171 o
-7 5 11 4.214 7.764 4.071 579.834 o
-7 5 12 134.446 129.897 6.774 36.333 o
-7 5 13 341.752 350.820 9.560 11.530 o
-7 5 14 102.512 90.393 11.345 40.754 o
-7 6 1 4213.990 3848.610 55.695 0.215 o
-7 6 2 586.154 573.488 15.447 5.480 o
-7 6 3 576.791 517.446 10.794 6.036 o
-7 6 4 831.007 861.961 24.353 3.059 o
-7 6 5 194.486 228.585 6.744 22.352 o
-7 6 6 414.263 388.283 7.193 9.542 o
-7 6 7 1.041 5.142 3.306 1050.760 o
-7 6 8 760.007 746.551 16.099 3.782 o
-7 6 9 221.872 221.811 8.662 19.847 o
-7 6 10 183.755 184.878 7.172 25.215 o
-7 6 11 239.408 235.319 8.121 18.453 o
-7 6 12 488.101 489.491 11.366 7.193 o
-7 6 13 6.767 7.550 4.254 483.698 o
-7 6 14 558.895 573.865 14.885 5.747 o
-7 7 1 1967.510 1803.080 45.064 0.800 o
-7 7 3 1301.090 1279.140 24.323 1.612 o
-7 7 4 438.180 425.441 12.386 8.330 o
-7 7 5 440.368 481.340 15.691 7.566 o
-7 7 6 462.783 483.268 13.151 7.456 o
-7 7 7 484.908 475.708 13.039 7.216 o
-7 7 8 51.193 53.246 4.336 101.820 o
-7 7 9 197.356 198.141 6.581 23.498 o
-7 7 10 126.171 141.538 7.448 36.150 o
-7 7 11 219.276 226.177 8.407 19.965 o
-7 7 12 27.600 38.402 4.305 163.007 o
-7 7 13 343.961 348.147 11.947 11.162 o
-7 8 1 99.167 125.918 11.937 36.718 o
-7 8 2 193.507 205.844 9.080 22.424 o
-7 8 3 456.397 447.468 16.079 7.543 o
-7 8 5 761.823 744.123 63.877 2.158 o
-7 8 6 1191.970 1288.980 31.597 1.694 o
-7 8 7 485.578 499.949 12.977 7.054 o
-7 8 8 2391.820 2495.310 74.182 0.494 o
-7 8 9 343.398 345.301 8.927 11.643 o
-7 8 10 1051.650 1055.110 22.201 2.236 o
-7 8 11 203.318 203.344 9.009 21.759 o
-7 8 12 73.808 85.129 6.519 62.916 o
-7 9 1 53.167 67.622 8.876 71.098 o
-7 9 2 220.318 240.644 11.366 18.323 o
-7 9 3 127.102 127.520 8.458 36.212 o
-7 9 4 116.063 123.786 6.662 41.064 o
-7 9 5 1149.610 1182.470 31.291 1.837 o
-7 9 6 24.703 32.995 4.183 183.880 o
-7 9 7 3322.740 3361.290 78.416 0.294 o
-7 9 8 92.251 92.016 6.183 53.897 o
-7 9 9 1993.940 1977.520 39.891 0.765 o
-7 9 10 79.382 67.846 5.438 67.453 o
-7 9 11 574.875 567.734 28.118 4.826 o
-7 10 1 1221.010 1214.190 23.537 1.775 o
-7 10 2 131.370 133.376 6.825 36.545 o
-7 10 3 2510.870 2465.640 51.441 0.509 o
-7 10 4 404.290 388.977 12.325 9.276 o
-7 10 5 639.864 625.622 42.177 3.497 o
-7 10 6 877.703 894.884 31.077 2.705 o
-7 10 7 156.794 154.516 9.764 28.335 o
-7 10 8 271.254 265.773 17.507 13.272 o
-7 10 9 50.662 50.135 5.642 97.599 o
-7 11 1 36.366 43.799 4.438 132.806 o
-7 11 2 1084.260 1122.700 22.690 2.095 o
-7 11 3 18.989 15.385 3.744 276.072 o
-7 11 4 1072.190 1077.150 31.883 2.049 o
-7 11 5 0.121 2.540 4.734 761.391 o
-7 11 6 99.877 78.038 5.091 55.559 o
-7 11 7 0.238 5.081 5.428 547.232 o
-7 11 8 92.752 84.343 8.876 49.458 o
-7 12 1 477.502 462.741 15.447 7.212 o
-7 12 2 7.446 2.877 3.061 697.077 o
-7 12 3 374.442 352.024 8.529 10.763 o
-7 12 4 0.253 0.153 2.969 2026.170 o
-7 12 5 350.790 340.781 10.009 11.359 o
-6 0 2 1550.190 1853.160 67.581 0.888 o
-6 0 4 8910.070 9225.820 514.957 0.029 o
-6 0 6 5311.080 5505.280 78.242 0.128 o
-6 0 8 3670.700 3567.740 79.844 0.253 o
-6 0 10 5902.390 5984.290 146.160 0.099 o
-6 0 12 2581.710 2656.200 52.379 0.472 o
-6 0 14 1000.220 897.537 19.691 2.579 o
-6 0 16 4.235 20.038 6.162 285.449 o
-6 1 1 3624.510 4024.340 100.443 0.229 o
-6 1 2 430.291 601.983 25.741 6.010 o
-6 1 3 4433.920 4400.720 90.159 0.178 o
-6 1 4 336.746 344.964 20.915 9.702 o
-6 1 5 4594.710 4595.740 115.267 0.159 o
-6 1 6 1.590 0.551 3.010 1494.970 o
-6 1 7 3437.300 3309.910 45.778 0.303 o
-6 1 8 196.428 194.264 3.479 24.717 o
-6 1 9 2324.180 2228.830 22.425 0.626 o
-6 1 10 636.549 643.293 11.437 4.954 o
-6 1 11 3638.870 3777.630 60.062 0.257 o
-6 1 12 384.539 390.334 8.417 10.073 o
-6 1 13 1484.420 1512.050 24.261 1.282 o
-6 1 14 158.444 158.505 6.601 30.157 o
-6 1 15 232.298 206.436 7.489 20.050 o
-6 1 16 4.217 1.234 3.357 909.456 o
-6 2 1 34.923 33.046 21.211 34.342 o
-6 2 2 1704.590 1688.410 92.730 0.724 o
-6 2 3 78.474 91.740 7.897 55.661 o
-6 2 4 306.029 316.826 9.774 13.143 o
-6 2 5 492.880 550.318 12.620 6.680 o
-6 2 6 1118.150 1090.800 18.599 2.099 o
-6 2 7 249.877 303.308 8.611 15.933 o
-6 2 8 1925.660 1885.830 26.669 0.847 o
-6 2 9 103.116 112.726 4.989 48.197 o
-6 2 10 1236.210 1221.550 19.446 1.775 o
-6 2 11 364.571 354.677 10.672 10.730 o
-6 2 12 1524.750 1525.650 21.058 1.251 o
-6 2 13 563.400 608.635 15.344 5.529 o
-6 2 14 467.025 460.211 24.914 6.426 o
-6 2 15 9.291 6.111 4.244 442.892 o
-6 2 16 295.395 285.096 7.397 14.551 o
-6 3 1 0.637 4.050 4.683 702.640 o
-6 3 2 206.070 231.993 6.479 21.360 o
-6 3 3 288.274 332.946 18.742 11.434 o
-6 3 4 1176.340 1161.920 41.565 1.692 o
-6 3 5 20.743 21.323 2.938 258.453 o
-6 3 6 3128.720 2942.050 48.115 0.361 o
-6 3 7 13.052 9.192 3.867 373.825 o
-6 3 8 403.966 448.937 6.172 9.197 o
-6 3 9 1009.290 1027.050 14.283 2.449 o
-6 3 10 99.634 108.227 5.305 49.681 o
-6 3 11 250.693 276.598 6.499 17.017 o
-6 3 12 160.428 154.516 5.907 30.575 o
-6 3 13 183.223 188.143 7.846 24.775 o
-6 3 14 27.625 24.802 5.509 167.408 o
-6 3 15 190.979 203.304 7.805 23.340 o
-6 3 16 61.812 35.790 3.275 103.828 o
-6 4 1 263.484 240.777 15.416 14.709 o
-6 4 2 436.352 379.152 14.222 8.569 o
-6 4 3 734.223 644.558 21.282 4.012 o
-6 4 4 440.474 356.289 9.152 9.189 o
-6 4 5 580.425 479.646 6.570 6.343 o
-6 4 6 246.407 222.494 6.121 18.934 o
-6 4 7 570.340 522.078 11.682 6.040 o
-6 4 8 150.514 129.112 5.683 34.322 o
-6 4 9 226.397 224.555 9.917 19.002 o
-6 4 10 0.497 2.938 3.520 1172.570 o
-6 4 11 101.372 111.461 8.335 43.974 o
-6 4 12 25.293 18.507 4.958 197.921 o
-6 4 13 0.576 6.162 4.091 794.388 o
-6 4 14 67.507 51.971 5.132 82.342 o
-6 4 15 43.356 44.840 6.264 105.980 o
-6 5 1 748.008 598.208 11.355 4.360 o
-6 5 2 295.615 260.641 7.478 15.047 o
-6 5 3 73.628 57.940 3.122 80.477 o
-6 5 4 217.666 215.924 7.489 20.763 o
-6 5 5 469.351 437.347 9.672 7.941 o
-6 5 6 14.527 15.436 2.755 357.592 o
-6 5 7 558.649 567.244 11.845 5.925 o
-6 5 8 7.086 5.305 3.081 652.312 o
-6 5 9 276.503 283.668 6.530 15.550 o
-6 5 10 13.377 17.895 3.673 321.303 o
-6 5 11 312.328 330.691 11.763 12.347 o
-6 5 12 1.164 2.449 3.948 939.686 o
-6 5 13 500.811 553.216 13.437 6.524 o
-6 5 14 22.841 28.567 4.050 203.330 o
-6 5 15 289.001 327.028 12.824 12.937 o
-6 6 1 314.350 374.235 9.437 12.002 o
-6 6 2 482.773 463.475 13.294 7.307 o
-6 6 3 556.733 476.891 12.529 6.378 o
-6 6 4 664.635 623.082 14.589 4.727 o
-6 6 5 465.671 484.502 8.131 7.725 o
-6 6 6 1304.290 1272.760 18.579 1.645 o
-6 6 7 10.928 13.304 4.132 359.970 o
-6 6 8 1824.060 1815.280 35.127 0.897 o
-6 6 9 1.181 5.346 3.744 878.408 o
-6 6 10 426.551 437.490 9.754 8.645 o
-6 6 11 16.674 14.487 3.918 295.426 o
-6 6 12 798.891 844.097 18.171 3.350 o
-6 6 13 3.866 4.183 4.867 536.006 o
-6 6 14 625.687 660.515 26.751 4.318 o
-6 7 1 459.348 468.617 23.180 6.648 o
-6 7 2 393.543 390.518 8.335 9.876 o
-6 7 4 62.603 78.120 8.121 65.650 o
-6 7 5 783.963 757.050 18.201 3.596 o
-6 7 7 2776.360 2818.610 51.359 0.422 o
-6 7 8 126.042 135.396 8.672 35.431 o
-6 7 9 1424.260 1473.150 23.302 1.363 o
-6 7 10 55.946 55.542 5.438 90.069 o
-6 7 11 965.116 1009.250 18.415 2.541 o
-6 7 12 1.129 6.999 4.520 643.382 o
-6 7 13 800.176 829.252 20.599 3.320 o
-6 7 14 0.373 0.490 4.438 917.241 o
-6 8 1 210.459 235.053 8.539 20.224 o
-6 8 2 2030.310 1885.110 48.972 0.745 o
-6 8 3 7.392 7.693 3.928 499.120 o
-6 8 4 1785.720 1844.560 38.657 0.899 o
-6 8 5 86.672 78.201 5.713 60.215 o
-6 8 6 2037.280 2096.840 36.882 0.730 o
-6 8 7 63.897 73.733 4.673 77.986 o
-6 8 8 921.431 993.032 23.863 2.598 o
-6 8 9 585.772 662.300 13.988 5.182 o
-6 8 10 520.214 551.869 14.936 6.231 o
-6 8 11 14.461 19.558 6.570 205.408 o
-6 8 12 608.299 579.660 15.600 5.264 o
-6 8 13 2.176 5.305 4.489 640.470 o
-6 9 1 2078.070 2104.350 48.257 0.688 o
-6 9 2 882.685 861.227 23.180 2.916 o
-6 9 3 1417.230 1429.630 40.065 1.293 o
-6 9 4 54.650 52.787 6.162 89.188 o
-6 9 5 2146.560 2172.130 47.390 0.655 o
-6 9 6 577.165 608.768 15.385 5.410 o
-6 9 7 1502.060 1552.530 35.474 1.196 o
-6 9 8 1.502 4.285 4.101 792.460 o
-6 9 9 1055.740 1051.750 24.353 2.205 o
-6 9 10 266.954 292.687 10.468 14.963 o
-6 9 11 16.398 13.294 5.377 250.365 o
-6 9 12 19.815 14.416 4.438 252.809 o
-6 10 1 233.338 239.838 9.856 18.137 o
-6 10 2 80.090 71.131 4.356 68.599 o
-6 10 3 147.926 139.008 6.795 33.100 o
-6 10 4 32.093 39.004 5.917 132.503 o
-6 10 5 290.592 303.736 11.529 13.573 o
-6 10 6 954.876 979.309 19.650 2.591 o
-6 10 7 147.057 148.547 8.743 30.889 o
-6 10 8 940.235 994.103 21.150 2.590 o
-6 10 9 137.209 109.543 5.591 38.939 o
-6 10 10 743.545 756.519 23.925 3.612 o
-6 11 1 95.052 92.077 6.417 52.389 o
-6 11 2 152.591 139.998 6.611 32.404 o
-6 11 3 2.203 4.010 4.142 746.637 o
-6 11 4 58.038 69.111 8.386 69.824 o
-6 11 5 7.947 10.182 7.897 215.510 o
-6 11 6 47.304 46.299 4.703 109.838 o
-6 11 7 3.435 14.181 9.447 173.364 o
-6 11 8 2.144 3.683 3.734 870.755 o
-6 11 9 55.640 51.788 4.928 94.698 o
-6 12 1 158.214 169.676 12.335 25.228 o
-6 12 2 88.222 75.467 7.397 56.244 o
-6 12 3 119.219 100.626 7.897 41.497 o
-6 12 4 9.327 8.876 5.428 332.535 o
-6 12 5 1.142 5.917 5.428 508.118 o
-6 12 6 95.237 79.905 6.417 54.651 o
-5 0 4 2977.210 2932.400 63.633 0.371 o
-5 0 6 2821.450 2675.900 159.811 0.283 o
-5 0 8 199.959 205.844 18.701 16.784 o
-5 0 10 3455.530 3509.360 36.535 0.295 o
-5 0 12 1488.540 1622.480 34.719 1.182 o
-5 0 14 491.090 477.881 33.229 5.290 o
-5 0 16 549.004 646.660 37.484 4.115 o
-5 1 1 3290.940 3422.640 95.933 0.281 o
-5 1 2 2404.040 2648.490 30.832 0.537 o
-5 1 3 2677.910 2797.550 70.060 0.420 o
-5 1 4 26.008 35.790 12.029 80.867 o
-5 1 5 1454.020 1561.090 46.217 1.166 o
-5 1 6 180.754 162.361 14.824 21.680 o
-5 1 7 1775.420 1666.660 27.485 0.990 o
-5 1 8 10.254 26.190 2.418 353.645 o
-5 1 9 1833.990 1762.410 29.281 0.922 o
-5 1 10 249.590 270.354 6.540 17.238 o
-5 1 11 1408.740 1365.560 22.496 1.441 o
-5 1 12 686.119 732.748 24.445 3.914 o
-5 1 13 815.331 815.765 16.079 3.384 o
-5 1 14 286.740 271.823 8.233 15.051 o
-5 1 15 67.290 53.002 4.683 83.665 o
-5 1 16 161.490 157.127 7.846 29.019 o
-5 2 1 1856.470 1898.650 44.666 0.830 o
-5 2 2 7878.260 7725.220 257.233 0.053 o
-5 2 3 1155.250 1183.020 25.271 1.889 o
-5 2 4 2320.760 2124.950 53.889 0.596 o
-5 2 5 52.833 75.090 5.234 84.661 o
-5 2 6 804.051 763.151 25.108 3.315 o
-5 2 7 197.702 204.987 3.540 24.048 o
-5 2 8 2444.360 2448.050 35.311 0.547 o
-5 2 9 1418.010 1340.460 23.598 1.439 o
-5 2 10 1066.270 1063.430 18.150 2.238 o
-5 2 11 755.117 792.534 13.814 3.745 o
-5 2 12 730.761 774.751 18.242 3.800 o
-5 2 13 373.116 374.204 9.784 10.390 o
-5 2 14 278.253 289.289 5.856 15.445 o
-5 2 15 26.015 50.818 5.785 134.293 o
-5 2 16 942.454 1063.050 32.791 2.306 o
-5 3 1 3653.240 3592.030 56.154 0.265 o
-5 3 2 25.055 7.682 4.714 232.802 o
-5 3 3 1454.230 1322.460 29.067 1.380 o
-5 3 4 1060.210 1080.210 27.557 2.127 o
-5 3 5 112.845 101.147 13.375 34.120 o
-5 3 6 68.515 47.217 6.428 78.412 o
-5 3 7 153.467 155.781 3.499 32.726 o
-5 3 8 494.542 523.588 9.794 6.976 o
-5 3 9 749.720 773.170 12.518 3.844 o
-5 3 10 1184.150 1173.370 20.833 1.887 o
-5 3 11 734.458 811.347 13.732 3.801 o
-5 3 12 753.280 780.332 13.977 3.780 o
-5 3 13 101.626 130.805 5.509 45.285 o
-5 3 14 38.375 44.023 5.193 122.578 o
-5 3 15 201.534 207.711 14.426 19.000 o
-5 3 16 401.625 414.269 13.773 8.924 o
-5 4 1 313.099 318.315 13.559 12.157 o
-5 4 2 165.886 158.586 7.468 28.608 o
-5 4 3 339.222 388.865 19.058 9.580 o
-5 4 4 879.596 794.064 25.649 2.980 o
-5 4 5 537.513 476.708 21.109 6.000 o
-5 4 6 1227.040 1231.690 24.516 1.745 o
-5 4 7 604.991 630.479 8.264 5.339 o
-5 4 8 111.195 112.665 5.132 45.573 o
-5 4 9 297.567 330.426 10.631 13.044 o
-5 4 10 74.464 72.621 5.775 68.044 o
-5 4 11 743.583 729.513 13.906 3.958 o
-5 4 12 0.665 4.509 4.193 816.711 o
-5 4 13 390.812 454.732 12.376 8.902 o
-5 4 14 35.830 49.859 6.264 113.113 o
-5 4 15 985.057 1075.980 23.915 2.338 o
-5 4 16 44.734 34.025 4.305 126.903 o
-5 5 2 819.202 702.395 21.211 3.484 o
-5 5 3 322.051 339.434 13.130 11.676 o
-5 5 4 194.924 231.228 6.917 22.144 o
-5 5 5 1609.920 1509.240 24.231 1.174 o
-5 5 6 837.476 777.393 17.885 3.336 o
-5 5 7 569.523 534.351 8.815 6.099 o
-5 5 8 34.607 28.250 4.652 153.390 o
-5 5 9 7.362 8.631 3.408 539.862 o
-5 5 10 161.431 181.817 4.407 29.253 o
-5 5 11 113.303 134.070 6.815 40.325 o
-5 5 12 74.450 83.854 5.611 65.267 o
-5 5 13 419.625 499.327 11.478 8.108 o
-5 5 14 576.491 626.459 15.447 5.339 o
-5 5 15 9.548 16.763 5.111 304.196 o
-5 6 2 1000.730 944.244 27.353 2.403 o
-5 6 3 1.773 0.582 3.438 1199.520 o
-5 6 4 1375.110 1358.940 43.595 1.338 o
-5 6 5 98.832 111.523 4.632 50.261 o
-5 6 6 953.878 863.594 14.406 2.830 o
-5 6 7 775.918 794.248 9.478 3.715 o
-5 6 8 245.927 224.269 8.886 18.166 o
-5 6 9 2.106 0.837 3.632 1048.300 o
-5 6 10 298.161 301.134 9.060 13.838 o
-5 6 11 0.442 1.061 4.040 1050.110 o
-5 6 12 783.546 888.324 14.100 3.401 o
-5 6 13 132.225 156.852 5.897 34.958 o
-5 6 14 554.052 649.771 18.283 5.286 o
-5 6 15 554.792 654.546 28.118 4.677 o
-5 7 1 2048.570 1723.570 27.343 0.825 o
-5 7 3 2691.410 2580.860 55.848 0.454 o
-5 7 5 2374.710 2378.790 63.000 0.532 o
-5 7 7 2358.830 2439.150 36.566 0.570 o
-5 7 8 337.812 352.616 8.539 11.747 o
-5 7 9 285.537 313.184 6.468 14.520 o
-5 7 10 6.789 11.978 4.509 412.312 o
-5 7 11 1166.420 1247.380 31.026 1.765 o
-5 7 12 24.354 38.749 7.346 131.150 o
-5 7 13 1001.310 1008.540 19.283 2.439 o
-5 7 14 183.863 196.692 9.672 23.349 o
-5 8 1 1505.550 1504.370 38.483 1.196 o
-5 8 2 75.205 81.629 4.530 68.005 o
-5 8 3 16.319 18.048 4.601 260.021 o
-5 8 4 415.137 355.830 8.019 9.809 o
-5 8 5 222.177 214.965 9.417 19.780 o
-5 8 6 2106.870 2241.940 54.532 0.641 o
-5 8 7 147.234 166.524 8.611 29.721 o
-5 8 8 2769.940 2868.730 50.798 0.419 o
-5 8 9 3.354 11.488 5.009 439.394 o
-5 8 10 524.529 525.659 13.528 6.408 o
-5 8 11 8.874 4.540 5.122 391.312 o
-5 8 12 618.889 667.534 21.333 4.607 o
-5 8 13 11.345 9.947 12.335 103.424 o
-5 9 1 615.214 642.630 15.049 4.991 o
-5 9 2 7.087 9.009 6.101 314.882 o
-5 9 3 51.239 59.194 17.752 39.048 o
-5 9 4 14.750 16.793 4.214 291.974 o
-5 9 5 142.995 145.344 8.652 31.807 o
-5 9 6 3.216 5.254 4.275 636.170 o
-5 9 7 189.403 187.010 7.835 24.231 o
-5 9 8 10.725 18.548 4.693 302.966 o
-5 9 9 1349.660 1391.510 36.168 1.405 o
-5 9 10 198.645 220.892 10.049 20.973 o
-5 9 11 185.189 200.447 9.764 23.017 o
-5 9 12 80.858 81.262 19.242 29.750 o
-5 10 1 227.534 230.799 11.172 18.265 o
-5 10 2 682.783 713.169 16.763 4.259 o
-5 10 3 318.896 333.854 16.344 11.192 o
-5 10 4 309.735 305.042 18.252 11.362 o
-5 10 5 286.673 252.306 5.173 16.018 o
-5 10 6 48.279 53.797 5.060 101.467 o
-5 10 7 4.429 2.479 3.989 699.065 o
-5 10 8 59.285 63.367 5.795 81.919 o
-5 10 9 4.282 9.703 6.162 339.000 o
-5 10 10 199.502 206.160 17.018 17.730 o
-5 10 11 541.731 479.381 16.273 6.300 o
-5 11 1 11.868 13.069 5.234 293.687 o
-5 11 2 22.102 13.059 4.703 234.694 o
-5 11 3 205.985 225.892 9.396 20.538 o
-5 11 4 692.860 688.520 41.432 3.238 o
-5 11 5 207.933 239.134 9.050 20.068 o
-5 11 6 107.459 122.368 13.028 33.828 o
-5 11 7 76.589 100.708 6.530 57.867 o
-5 11 8 121.105 109.094 12.080 34.119 o
-5 11 9 0.943 1.316 4.856 715.962 o
-5 11 10 44.049 22.201 4.928 135.081 o
-5 12 1 107.398 122.031 7.846 41.842 o
-5 12 2 15.272 11.325 7.152 203.295 o
-5 12 3 86.767 93.638 9.376 48.743 o
-5 12 4 9.483 14.263 4.703 340.680 o
-5 12 5 34.245 41.412 4.346 140.862 o
-5 12 6 20.505 22.201 5.917 189.952 o
-5 12 7 59.330 61.653 6.417 79.989 o
-5 12 8 74.311 89.281 8.386 56.571 o
-5 13 1 138.704 119.991 4.530 38.313 o
-5 13 2 138.700 113.318 4.530 39.042 o
-5 13 3 3.078 5.428 4.928 532.148 o
-5 13 4 96.424 105.554 9.376 44.214 o
-5 13 5 82.162 87.802 7.897 54.971 o
-4 0 2 1142.230 1667.980 74.988 1.111 o
-4 0 4 486.654 395.792 39.830 4.932 o
-4 0 6 1786.090 1924.680 50.308 0.838 o
-4 0 8 364.142 244.266 44.676 5.574 o
-4 0 10 304.974 269.129 15.650 12.669 o
-4 0 12 33.629 34.535 5.622 137.207 o
-4 0 14 800.406 839.251 34.362 2.921 o
-4 0 16 520.111 568.499 25.802 5.384 o
-4 1 1 4461.430 5138.480 117.715 0.154 o
-4 1 2 848.952 963.475 37.606 2.531 o
-4 1 3 1481.920 1413.670 7.886 1.382 o
-4 1 4 66.042 116.277 6.499 59.180 o
-4 1 5 778.588 828.650 31.913 3.083 o
-4 1 6 77.108 98.902 10.815 47.398 o
-4 1 7 37.923 32.566 6.448 122.061 o
-4 1 8 1496.370 1349.630 39.861 1.260 o
-4 1 9 207.330 224.320 7.723 21.143 o
-4 1 10 72.679 55.338 6.530 72.187 o
-4 1 11 342.770 387.202 8.223 11.162 o
-4 1 12 57.394 70.223 9.621 64.652 o
-4 1 13 855.123 948.376 20.843 2.911 o
-4 1 14 545.088 483.003 6.305 6.739 o
-4 1 15 3.900 9.611 4.101 554.599 o
-4 1 16 409.999 421.880 11.161 8.970 o
-4 2 1 1765.250 2005.840 12.988 0.923 o
-4 2 2 4068.540 4448.930 54.267 0.206 o
-4 2 3 2941.710 2954.150 55.185 0.382 o
-4 2 4 5.576 21.292 5.234 315.768 o
-4 2 5 2760.250 2723.000 109.339 0.358 o
-4 2 6 204.598 177.134 15.049 19.400 o
-4 2 7 264.067 264.885 14.304 14.575 o
-4 2 8 856.976 963.343 22.445 2.851 o
-4 2 9 449.207 504.428 10.733 7.670 o
-4 2 10 979.635 1033.630 13.855 2.520 o
-4 2 11 550.774 597.392 8.907 5.966 o
-4 2 12 400.097 396.527 10.713 9.454 o
-4 2 13 407.152 408.219 9.029 9.345 o
-4 2 14 84.023 89.802 8.050 53.489 o
-4 2 15 802.215 829.130 19.436 3.339 o
-4 2 16 8.207 10.355 4.856 375.916 o
-4 3 1 5874.760 5970.390 104.258 0.105 o
-4 3 2 10388.500 9977.500 170.299 0.037 o
-4 3 3 10.360 28.944 5.050 249.086 o
-4 3 4 12710.100 11707.500 264.987 0.025 o
-4 3 5 1510.810 1417.970 59.786 1.082 o
-4 3 6 865.669 960.843 30.515 2.661 o
-4 3 7 613.639 562.714 11.355 5.461 o
-4 3 8 1365.620 1413.840 28.689 1.427 o
-4 3 9 214.308 258.121 4.469 20.255 o
-4 3 10 1651.370 1800.070 22.609 1.040 o
-4 3 11 9.474 9.029 4.407 398.528 o
-4 3 12 2117.670 2264.040 41.483 0.662 o
-4 3 13 708.987 770.578 21.037 3.832 o
-4 3 14 675.921 708.007 32.321 3.683 o
-4 3 15 116.599 111.074 6.468 42.741 o
-4 3 16 606.277 584.200 16.212 5.234 o
-4 4 1 7630.260 7591.570 101.188 0.066 o
-4 4 2 87.136 94.362 4.969 57.726 o
-4 4 3 10462.400 9763.620 183.460 0.036 o
-4 4 4 199.422 216.536 26.139 12.863 o
-4 4 5 6979.380 5696.090 219.005 0.075 o
-4 4 6 4.451 3.336 4.969 516.749 o
-4 4 7 2189.520 2133.130 30.709 0.678 o
-4 4 8 170.706 167.279 3.989 29.140 o
-4 4 9 1801.660 1869.930 27.200 0.915 o
-4 4 10 55.582 59.705 5.775 86.879 o
-4 4 11 1671.360 1781.160 34.545 0.997 o
-4 4 12 330.154 367.103 9.284 11.664 o
-4 4 13 341.443 352.799 10.080 11.441 o
-4 4 14 15.541 19.456 5.968 217.888 o
-4 4 15 439.538 437.173 11.886 8.255 o
-4 4 16 0.095 0.173 3.520 1506.170 o
-4 5 1 881.755 823.121 17.691 3.088 o
-4 5 2 2525.980 2358.240 59.633 0.505 o
-4 5 3 602.355 557.511 10.855 5.601 o
-4 5 4 1636.640 1420.370 75.957 0.900 o
-4 5 5 698.712 635.661 17.242 4.377 o
-4 5 6 7094.570 6447.950 105.942 0.080 o
-4 5 7 610.862 621.715 9.080 5.306 o
-4 5 8 1130.040 1115.980 15.916 2.072 o
-4 5 9 101.461 117.124 6.428 46.130 o
-4 5 10 816.049 839.567 15.395 3.345 o
-4 5 11 34.678 35.810 5.428 135.631 o
-4 5 12 279.658 317.703 7.509 14.510 o
-4 5 13 130.874 161.300 6.213 34.561 o
-4 5 14 1414.440 1571.700 29.087 1.297 o
-4 5 15 0.126 2.479 4.152 959.903 o
-4 6 1 1509.560 1376.020 40.820 1.231 o
-4 6 2 687.505 596.800 24.873 4.243 o
-4 6 3 305.608 300.165 6.662 13.951 o
-4 6 4 1080.130 1054.990 25.557 2.137 o
-4 6 5 664.059 681.838 32.709 3.773 o
-4 6 6 772.268 791.279 14.610 3.652 o
-4 6 7 2127.530 2106.300 30.179 0.706 o
-4 6 8 272.853 308.939 7.325 15.014 o
-4 6 9 1317.340 1428.180 17.620 1.533 o
-4 6 10 83.845 80.303 4.856 62.882 o
-4 6 11 129.796 151.689 9.070 32.966 o
-4 6 12 452.474 529.913 11.723 7.378 o
-4 6 13 798.265 833.945 15.375 3.430 o
-4 6 14 56.948 63.785 4.887 87.424 o
-4 6 15 485.526 511.008 19.732 6.466 o
-4 7 1 681.252 694.519 22.639 4.108 o
-4 7 3 615.700 627.285 15.763 5.016 o
-4 7 5 288.789 239.247 7.560 15.829 o
-4 7 6 340.250 378.969 14.069 10.532 o
-4 7 7 1575.530 1567.880 38.504 1.117 o
-4 7 8 232.708 210.588 8.560 19.529 o
-4 7 9 4.160 16.426 5.275 360.866 o
-4 7 10 106.570 125.265 4.856 45.383 o
-4 7 11 150.157 147.221 5.968 32.661 o
-4 7 12 17.307 13.314 4.989 257.292 o
-4 7 13 7.630 21.170 5.713 273.400 o
-4 7 14 111.442 117.991 5.856 43.927 o
-4 8 1 683.761 659.698 25.241 4.078 o
-4 8 2 892.235 870.205 28.893 2.750 o
-4 8 3 622.138 626.061 16.426 4.946 o
-4 8 4 680.850 698.610 14.600 4.379 o
-4 8 5 127.999 107.268 5.581 41.345 o
-4 8 6 294.711 265.365 7.070 15.054 o
-4 8 7 42.984 48.808 5.009 112.462 o
-4 8 8 563.146 591.607 19.517 5.378 o
-4 8 9 560.108 596.607 19.936 5.357 o
-4 8 10 129.618 122.347 9.417 35.091 o
-4 8 11 97.243 116.889 9.621 42.111 o
-4 8 12 1.645 4.601 5.734 469.631 o
-4 8 13 0.714 2.306 5.295 603.631 o
-4 8 14 0.410 2.469 4.928 695.549 o
-4 9 1 117.003 136.406 10.743 34.384 o
-4 9 2 291.890 279.648 19.242 11.915 o
-4 9 3 257.558 249.531 5.897 17.499 o
-4 9 4 554.451 592.454 24.639 5.118 o
-4 9 5 612.903 626.347 21.405 4.778 o
-4 9 6 396.040 395.711 15.793 8.947 o
-4 9 7 116.370 121.001 8.448 39.059 o
-4 9 8 80.819 76.855 5.132 64.826 o
-4 9 9 150.519 156.627 7.101 31.097 o
-4 9 10 811.229 852.259 20.017 3.247 o
-4 9 11 172.668 188.326 12.080 23.220 o
-4 9 12 157.075 188.061 11.039 25.432 o
-4 9 13 0.397 0.490 4.928 751.027 o
-4 10 1 7.636 9.907 4.275 435.218 o
-4 10 2 8.266 9.080 5.050 370.724 o
-4 10 3 39.409 39.606 10.855 78.443 o
-4 10 4 135.182 148.700 10.886 30.491 o
-4 10 5 169.076 175.890 11.192 24.734 o
-4 10 6 0.951 11.059 4.560 564.514 o
-4 10 7 506.631 566.112 14.763 6.309 o
-4 10 8 32.699 40.544 5.713 131.860 o
-4 10 9 183.565 180.287 10.417 23.682 o
-4 10 10 3.065 5.428 6.907 322.932 o
-4 10 11 542.000 552.236 18.742 5.777 o
-4 10 12 11.642 8.876 4.928 334.502 o
-4 11 1 373.750 380.652 13.814 9.800 o
-4 11 2 292.689 318.111 14.742 12.516 o
-4 11 3 202.543 195.274 13.069 20.073 o
-4 11 4 594.369 592.607 28.608 4.593 o
-4 11 5 19.866 24.598 4.846 211.540 o
-4 11 6 400.730 405.964 10.937 9.324 o
-4 11 7 46.710 60.643 6.611 90.728 o
-4 11 8 337.567 346.025 23.180 9.213 o
-4 11 9 5.379 7.509 5.581 385.441 o
-4 11 10 404.212 406.709 16.028 8.674 o
-4 12 1 436.843 456.752 19.976 7.339 o
-4 12 2 60.351 58.898 6.162 81.363 o
-4 12 3 1182.370 1240.130 61.163 1.395 o
-4 12 4 0.266 2.959 4.489 810.752 o
-4 12 5 467.499 500.653 23.180 6.392 o
-4 12 6 6.022 1.969 5.917 389.468 o
-4 12 7 338.482 344.780 14.793 10.865 o
-4 12 8 72.779 66.591 7.397 65.758 o
-4 12 9 353.602 352.187 15.783 10.246 o
-4 13 1 51.408 48.829 7.397 87.353 o
-4 13 2 794.287 864.185 34.035 2.911 o
-4 13 3 23.045 22.201 6.417 170.332 o
-4 13 4 264.842 237.747 11.835 15.903 o
-4 13 5 72.480 68.560 6.907 66.979 o
-4 13 6 193.137 187.928 10.855 22.275 o
-3 0 2 649.266 470.086 5.928 5.709 o
-3 0 4 32.053 33.311 49.696 7.468 o
-3 0 6 87.449 35.260 38.147 11.370 o
-3 0 8 402.151 402.985 21.211 8.037 o
-3 0 10 74.963 72.998 10.366 53.647 o
-3 0 12 213.468 222.076 25.363 12.735 o
-3 0 14 191.566 214.251 28.363 12.115 o
-3 0 16 8.377 27.761 6.601 214.115 o
-3 1 2 1614.610 1787.750 21.037 1.074 o
-3 1 3 225.011 192.571 11.947 19.257 o
-3 1 4 4.457 83.405 6.989 130.929 o
-3 1 5 1538.070 1607.760 18.528 1.211 o
-3 1 6 1668.080 1511.480 17.416 1.147 o
-3 1 7 93.608 101.861 13.426 37.327 o
-3 1 8 24.343 9.376 29.995 20.012 o
-3 1 9 409.109 471.443 14.008 8.276 o
-3 1 10 699.653 796.237 21.874 3.788 o
-3 1 11 664.699 644.507 13.437 4.691 o
-3 1 12 1195.350 1141.570 31.168 1.799 o
-3 1 13 151.928 186.765 8.152 28.145 o
-3 1 14 134.369 127.704 4.214 38.630 o
-3 1 15 73.090 76.834 5.336 68.791 o
-3 1 16 283.150 323.131 11.264 13.550 o
-3 2 1 3136.630 2981.150 57.103 0.351 o
-3 2 2 555.480 508.652 15.202 6.076 o
-3 2 3 6286.190 7509.010 129.479 0.082 o
-3 2 4 133.764 126.408 8.835 34.672 o
-3 2 5 29.906 103.963 4.958 94.171 o
-3 2 6 428.962 397.588 14.304 8.529 o
-3 2 7 3119.520 2908.550 108.819 0.309 o
-3 2 8 1000.520 974.841 48.023 1.987 o
-3 2 9 4384.410 4466.150 54.869 0.188 o
-3 2 10 1832.070 1797.820 29.199 0.913 o
-3 2 11 3606.010 3625.820 42.554 0.273 o
-3 2 12 385.719 434.755 14.865 8.898 o
-3 2 13 48.068 44.625 4.224 112.703 o
-3 2 14 120.930 105.279 6.264 42.619 o
-3 2 15 555.296 519.670 15.426 6.010 o
-3 2 16 141.829 113.655 6.448 36.778 o
-3 3 1 1783.540 1772.390 18.446 0.973 o
-3 3 2 4015.250 3978.650 21.711 0.230 o
-3 3 3 22.240 9.764 6.121 204.435 o
-3 3 4 19174.400 17836.000 302.767 0.011 o
-3 3 5 2290.870 2268.350 75.498 0.539 o
-3 3 6 5525.900 5519.980 112.655 0.117 o
-3 3 7 840.371 882.897 39.412 2.603 o
-3 3 8 3282.030 3111.640 51.094 0.329 o
-3 3 9 95.450 116.410 4.642 50.575 o
-3 3 10 2301.630 2460.390 42.911 0.574 o
-3 3 11 0.455 1.745 3.601 1226.330 o
-3 3 12 821.086 838.220 15.477 3.326 o
-3 3 13 67.684 52.430 5.091 82.145 o
-3 3 14 1024.300 1050.280 33.066 2.147 o
-3 3 15 1.164 0.490 4.448 848.359 o
-3 3 16 323.683 270.986 7.805 13.655 o
-3 4 1 5431.000 5263.270 88.904 0.127 o
-3 4 2 3.233 7.754 2.561 910.874 o
-3 4 3 9877.190 9481.240 207.527 0.039 o
-3 4 4 5682.060 5480.890 95.566 0.116 o
-3 4 5 12881.700 11661.500 249.092 0.024 o
-3 4 6 1094.390 896.241 40.942 2.027 o
-3 4 7 3865.820 3844.590 86.170 0.226 o
-3 4 8 167.995 192.826 7.366 26.379 o
-3 4 9 749.189 802.491 17.262 3.673 o
-3 4 10 4.385 6.581 3.714 651.542 o
-3 4 11 811.087 842.230 17.140 3.327 o
-3 4 12 1321.130 1447.270 29.567 1.452 o
-3 4 13 1036.900 1129.850 18.997 2.222 o
-3 4 14 120.180 125.357 6.050 40.574 o
-3 4 15 502.154 539.973 14.773 6.500 o
-3 4 16 122.918 123.184 6.142 40.095 o
-3 5 1 131.774 96.780 11.631 34.018 o
-3 5 2 8861.800 8106.940 200.018 0.049 o
-3 5 3 296.688 323.345 25.404 9.663 o
-3 5 4 3896.740 3678.610 127.755 0.208 o
-3 5 5 1064.910 860.410 38.963 2.149 o
-3 5 6 6165.510 5621.400 110.155 0.102 o
-3 5 7 1489.650 1434.550 26.159 1.305 o
-3 5 8 4574.370 4596.670 56.215 0.175 o
-3 5 9 330.461 382.438 7.336 11.664 o
-3 5 10 1564.320 1760.910 28.230 1.099 o
-3 5 11 525.800 551.563 13.855 6.237 o
-3 5 12 221.583 242.358 9.039 19.056 o
-3 5 13 0.297 1.469 4.101 1015.750 o
-3 5 14 67.722 54.971 5.122 80.950 o
-3 5 15 82.324 84.956 6.193 59.606 o
-3 6 1 2451.060 2195.950 58.694 0.543 o
-3 6 2 106.908 104.483 11.141 38.660 o
-3 6 3 1908.710 1756.480 63.633 0.770 o
-3 6 4 10.279 15.814 5.326 291.399 o
-3 6 5 6645.840 6218.640 74.712 0.091 o
-3 6 6 124.576 119.736 6.846 39.359 o
-3 6 7 1440.980 1470.870 31.066 1.309 o
-3 6 8 833.378 874.908 11.876 3.262 o
-3 6 9 1836.700 1894.000 31.332 0.880 o
-3 6 10 321.514 380.020 13.079 11.150 o
-3 6 11 17.186 37.086 4.326 204.902 o
-3 6 12 362.040 375.939 11.253 10.459 o
-3 6 13 432.938 488.961 12.733 7.880 o
-3 6 14 71.223 77.324 7.346 63.877 o
-3 6 15 92.569 83.384 6.162 55.533 o
-3 7 1 217.959 179.134 4.683 23.093 o
-3 7 2 0.233 3.775 3.153 1348.180 o
-3 7 3 171.906 160.168 10.070 26.045 o
-3 7 4 434.420 474.167 21.435 7.096 o
-3 7 5 549.288 495.684 11.927 6.388 o
-3 7 6 1633.710 1663.660 25.761 1.092 o
-3 7 7 491.830 517.028 23.986 5.997 o
-3 7 8 3.142 5.428 3.775 733.188 o
-3 7 9 309.819 323.651 4.928 13.544 o
-3 7 10 47.103 61.561 4.673 100.127 o
-3 7 11 263.123 261.284 9.600 16.064 o
-3 7 12 297.051 262.580 8.193 14.814 o
-3 7 13 242.905 307.542 11.580 15.391 o
-3 7 14 345.123 347.872 10.794 11.307 o
-3 8 1 567.494 585.853 12.845 5.710 o
-3 8 2 216.826 177.094 14.059 19.200 o
-3 8 3 328.683 327.518 14.008 11.491 o
-3 8 4 45.182 62.694 7.458 86.349 o
-3 8 5 141.951 140.885 5.499 34.930 o
-3 8 6 145.757 182.358 15.151 23.408 o
-3 8 7 223.920 249.235 10.559 18.167 o
-3 8 8 286.400 312.551 12.223 13.409 o
-3 8 9 295.814 326.630 16.905 11.775 o
-3 8 10 23.137 19.283 6.254 178.272 o
-3 8 11 0.873 35.617 6.652 231.881 o
-3 8 12 155.732 178.430 11.539 25.677 o
-3 8 13 21.403 19.517 10.600 108.228 o
-3 8 14 199.874 212.098 11.345 20.581 o
-3 9 1 625.357 634.151 21.547 4.662 o
-3 9 2 1288.460 1212.950 45.380 1.483 o
-3 9 3 218.126 218.158 17.548 16.249 o
-3 9 4 604.788 615.440 17.303 5.074 o
-3 9 5 8.408 8.366 4.071 452.637 o
-3 9 6 203.037 212.322 6.632 22.355 o
-3 9 7 4.089 7.917 6.866 302.082 o
-3 9 8 156.021 152.220 28.363 13.909 o
-3 9 9 2.881 5.775 5.622 442.979 o
-3 9 10 339.414 385.815 11.835 10.812 o
-3 9 11 9.847 13.600 5.560 294.419 o
-3 9 12 107.444 114.675 7.172 43.733 o
-3 9 13 68.488 67.305 10.355 57.336 o
-3 10 1 777.811 771.670 30.097 3.242 o
-3 10 2 177.132 188.888 9.825 24.237 o
-3 10 3 984.370 968.525 24.496 2.459 o
-3 10 4 249.019 256.621 8.050 17.303 o
-3 10 5 643.970 676.767 14.243 4.696 o
-3 10 6 4.369 3.030 4.305 628.932 o
-3 10 7 517.933 547.829 17.844 6.086 o
-3 10 8 4.192 3.255 4.744 558.764 o
-3 10 9 615.634 652.485 18.579 4.805 o
-3 10 10 55.603 59.715 7.733 77.577 o
-3 10 11 320.746 311.449 9.682 12.751 o
-3 10 12 28.982 21.007 9.376 112.272 o
-3 11 1 5.155 3.499 4.979 493.939 o
-3 11 2 504.848 497.776 11.019 6.944 o
-3 11 3 123.244 132.427 6.081 39.041 o
-3 11 4 444.101 428.807 14.987 7.963 o
-3 11 5 0.082 0.990 5.897 534.617 o
-3 11 6 911.175 961.476 28.944 2.573 o
-3 11 7 42.834 36.494 5.254 120.870 o
-3 11 8 737.809 753.754 17.109 3.847 o
-3 11 9 67.444 78.569 5.795 70.467 o
-3 11 10 607.563 616.644 17.497 5.040 o
-3 11 11 230.423 257.478 13.814 16.376 o
-3 12 1 799.927 827.100 34.035 2.951 o
-3 12 2 162.544 162.280 12.335 25.166 o
-3 12 3 867.338 913.718 42.422 2.423 o
-3 12 4 1.774 3.224 5.193 567.433 o
-3 12 5 869.363 832.690 42.422 2.510 o
-3 12 6 129.457 122.041 10.253 34.120 o
-3 12 7 1112.170 1150.780 31.219 1.923 o
-3 12 8 61.631 73.814 6.601 73.133 o
-3 12 9 889.539 889.334 32.556 2.646 o
-3 13 1 12.268 18.252 7.897 180.092 o
-3 13 2 1345.650 1404.290 48.339 1.305 o
-3 13 3 12.747 6.907 6.907 236.882 o
-3 13 5 2.866 3.255 4.846 588.586 o
-3 13 6 565.593 590.506 33.046 4.474 o
-3 13 7 48.395 30.577 5.428 115.235 o
-3 14 1 304.051 338.373 16.273 11.538 o
-3 14 2 85.513 68.560 6.907 60.208 o
-3 14 3 208.558 207.170 10.855 20.378 o
-3 14 4 0.001 3.448 4.928 691.477 o
-2 0 2 331.501 1062.400 167.769 0.613 o
-2 0 4 14829.900 16093.400 807.542 0.011 o
-2 0 6 6129.620 4687.210 21.007 0.121 o
-2 0 8 1494.910 1678.050 69.550 0.948 o
-2 0 10 7106.230 6742.220 118.807 0.077 o
-2 0 12 3660.370 3735.430 99.606 0.237 o
-2 0 14 1891.230 1835.610 43.248 0.833 o
-2 0 16 537.906 423.115 13.049 6.876 o
-2 1 1 2746.140 3215.350 24.935 0.412 o
-2 1 2 1465.770 1652.980 113.645 0.689 o
-2 1 3 550.812 538.208 6.642 6.345 o
-2 1 4 1.859 0.490 10.457 169.109 o
-2 1 5 1.514 16.579 4.550 470.953 o
-2 1 6 3202.600 2945.510 20.701 0.364 o
-2 1 7 1065.970 919.299 16.018 2.425 o
-2 1 8 6077.350 5712.720 379.479 0.060 o
-2 1 9 5120.140 4565.790 95.556 0.146 o
-2 1 10 4953.950 4509.640 44.625 0.162 o
-2 1 11 1822.810 1804.900 32.944 0.907 o
-2 1 12 429.065 439.173 8.162 8.696 o
-2 1 13 1568.500 1495.640 27.240 1.203 o
-2 1 14 0.542 2.224 4.346 863.568 o
-2 1 15 506.801 521.578 11.110 6.769 o
-2 1 16 1.157 2.275 4.040 915.427 o
-2 2 1 71.165 37.514 6.295 80.698 o
-2 2 2 6919.580 7162.420 91.526 0.078 o
-2 2 3 15511.100 17035.300 213.557 0.016 o
-2 2 4 482.769 425.655 9.611 7.828 o
-2 2 5 3043.360 3205.380 70.754 0.338 o
-2 2 6 2645.630 2570.240 27.812 0.492 o
-2 2 7 2050.680 1900.560 53.695 0.721 o
-2 2 8 2465.860 2548.520 83.180 0.458 o
-2 2 9 2379.580 2321.400 26.006 0.592 o
-2 2 10 1780.710 1664.540 35.586 0.962 o
-2 2 11 1898.430 1907.370 31.230 0.845 o
-2 2 12 312.718 325.681 5.040 13.390 o
-2 2 13 28.837 33.729 4.805 160.125 o
-2 2 14 61.365 59.154 7.111 76.407 o
-2 2 15 0.961 2.214 4.448 800.864 o
-2 2 16 311.550 309.776 8.764 13.242 o
-2 3 1 0.136 1.541 9.152 224.523 o
-2 3 2 2004.800 1958.770 37.218 0.771 o
-2 3 3 7219.210 7633.950 150.353 0.068 o
-2 3 4 3095.550 2859.350 29.832 0.382 o
-2 3 5 97.487 43.217 4.591 66.082 o
-2 3 6 5724.900 5582.800 93.026 0.114 o
-2 3 7 0.883 3.306 6.387 418.196 o
-2 3 8 2655.940 2504.590 62.510 0.459 o
-2 3 9 147.686 149.384 6.458 32.548 o
-2 3 10 2504.030 2705.390 53.257 0.482 o
-2 3 11 495.759 464.720 10.284 7.320 o
-2 3 12 0.952 12.682 4.265 580.538 o
-2 3 13 1.482 11.712 4.418 556.608 o
-2 3 14 175.815 157.617 7.499 27.428 o
-2 3 15 74.813 87.129 5.897 63.483 o
-2 3 16 61.857 74.080 4.969 78.518 o
-2 4 1 3584.490 3460.910 34.851 0.285 o
-2 4 2 1089.150 956.538 9.284 2.375 o
-2 4 3 5348.220 5225.150 48.767 0.134 o
-2 4 4 10958.300 10325.800 95.995 0.035 o
-2 4 5 3187.380 2857.030 91.414 0.323 o
-2 4 6 102.697 99.933 8.019 45.742 o
-2 4 8 282.075 246.490 8.182 15.848 o
-2 4 9 2412.480 2448.510 36.882 0.554 o
-2 4 10 666.967 728.667 13.151 4.413 o
-2 4 11 390.115 458.405 11.876 8.931 o
-2 4 12 0.003 29.587 4.836 356.746 o
-2 4 13 418.073 421.860 13.967 8.544 o
-2 4 14 0.362 4.367 4.785 684.434 o
-2 4 15 227.420 198.100 7.478 20.704 o
-2 4 16 24.839 11.478 5.673 199.933 o
-2 5 1 102.778 104.534 6.509 47.514 o
-2 5 2 7592.490 6970.120 154.199 0.067 o
-2 5 3 669.406 631.193 17.752 4.554 o
-2 5 4 13007.000 11587.300 262.457 0.024 o
-2 5 5 212.458 158.331 19.242 17.014 o
-2 5 6 488.963 471.056 9.376 7.421 o
-2 5 7 429.873 437.775 7.815 8.716 o
-2 5 8 177.432 162.800 7.448 26.965 o
-2 5 9 1500.080 1428.680 23.965 1.308 o
-2 5 10 34.605 18.579 4.326 172.124 o
-2 5 11 4.761 5.142 4.724 515.053 o
-2 5 12 1388.070 1569.700 27.618 1.331 o
-2 5 13 236.977 257.774 7.417 18.115 o
-2 5 14 147.375 142.824 7.621 32.222 o
-2 5 15 194.238 186.663 7.682 23.860 o
-2 6 1 2051.930 1875.400 54.012 0.724 o
-2 6 2 131.709 131.274 14.059 28.474 o
-2 6 3 366.764 336.435 6.417 11.374 o
-2 6 4 2715.620 2350.390 34.688 0.495 o
-2 6 5 3326.700 2847.830 92.444 0.308 o
-2 6 6 4728.900 4304.960 87.200 0.168 o
-2 6 7 47.451 41.738 3.459 120.193 o
-2 6 8 1491.720 1487.290 38.728 1.213 o
-2 6 9 152.829 156.352 8.152 30.009 o
-2 6 10 86.611 80.517 6.152 58.746 o
-2 6 11 156.886 189.428 8.570 27.116 o
-2 6 12 244.235 227.810 8.784 18.193 o
-2 6 13 158.697 138.467 5.979 31.994 o
-2 6 14 674.116 661.137 12.590 4.597 o
-2 6 15 103.343 99.637 6.948 47.403 o
-2 7 1 202.651 285.627 4.805 20.039 o
-2 7 2 751.621 680.481 16.446 3.980 o
-2 7 3 2109.000 1971.070 56.154 0.681 o
-2 7 4 4.451 6.683 3.438 692.106 o
-2 7 5 2329.280 2153.050 66.326 0.564 o
-2 7 6 1505.470 1482.030 31.648 1.242 o
-2 7 7 2686.650 2676.070 44.717 0.458 o
-2 7 8 1121.370 1108.600 27.904 1.983 o
-2 7 9 22.233 18.538 5.183 207.100 o
-2 7 10 17.935 17.181 4.652 249.898 o
-2 7 11 704.649 697.029 13.039 4.284 o
-2 7 12 56.830 58.582 4.438 91.873 o
-2 7 13 474.471 508.774 13.743 7.086 o
-2 7 14 78.729 85.425 8.346 55.662 o
-2 8 1 1000.670 875.245 25.649 2.516 o
-2 8 2 171.621 195.488 4.132 27.197 o
-2 8 3 111.028 104.993 4.030 47.940 o
-2 8 4 710.443 729.391 13.069 4.157 o
-2 8 5 104.665 106.156 13.926 34.123 o
-2 8 6 345.266 331.181 11.233 11.466 o
-2 8 7 639.778 680.195 31.566 3.945 o
-2 8 8 547.184 600.290 32.066 4.621 o
-2 8 9 26.775 22.609 5.999 165.415 o
-2 8 10 617.449 713.659 18.650 4.587 o
-2 8 11 71.950 44.554 6.366 77.073 o
-2 8 12 713.348 713.934 33.321 3.473 o
-2 8 13 26.289 34.107 6.723 140.351 o
-2 8 14 723.321 803.022 32.066 3.316 o
-2 9 1 62.535 71.284 3.918 82.240 o
-2 9 2 221.357 216.648 14.447 17.604 o
-2 9 3 43.086 52.420 8.203 88.373 o
-2 9 4 222.916 227.585 7.417 19.988 o
-2 9 5 83.735 85.231 5.775 59.809 o
-2 9 6 3.706 4.969 6.274 369.441 o
-2 9 7 146.297 158.831 8.845 30.184 o
-2 9 8 443.753 474.086 13.488 7.767 o
-2 9 9 274.964 270.629 11.814 14.745 o
-2 9 10 8.089 11.100 6.499 273.350 o
-2 9 11 566.029 608.625 18.936 5.319 o
-2 9 12 3.152 0.990 5.581 498.152 o
-2 9 13 743.689 731.544 21.945 3.731 o
-2 10 1 796.302 734.135 13.100 3.702 o
-2 10 2 0.602 2.010 3.989 1001.860 o
-2 10 3 167.893 148.874 8.580 28.216 o
-2 10 4 9.471 5.662 7.489 236.193 o
-2 10 5 369.252 391.110 15.773 9.504 o
-2 10 6 49.075 60.674 10.315 68.618 o
-2 10 7 1019.170 1081.390 28.873 2.189 o
-2 10 8 9.118 10.641 5.499 320.418 o
-2 10 9 660.779 654.699 17.089 4.559 o
-2 10 10 327.957 340.475 9.264 12.126 o
-2 10 11 203.180 203.763 9.437 21.561 o
-2 10 12 248.514 282.995 10.672 15.954 o
-2 11 1 38.309 55.073 5.060 114.487 o
-2 11 2 698.653 790.391 37.667 3.209 o
-2 11 3 52.094 51.736 12.824 57.409 o
-2 11 4 316.007 276.996 9.396 13.563 o
-2 11 5 245.099 267.181 14.304 15.310 o
-2 11 6 741.503 732.299 14.120 3.957 o
-2 11 7 33.808 39.412 5.917 128.692 o
-2 11 8 1019.670 1048.160 30.189 2.203 o
-2 11 9 62.252 67.050 6.101 76.943 o
-2 11 10 424.133 411.168 12.039 8.726 o
-2 11 11 60.422 56.909 7.152 77.750 o
-2 12 1 913.071 935.286 22.313 2.728 o
-2 12 2 83.102 83.915 7.295 56.870 o
-2 12 3 590.179 674.298 23.425 4.664 o
-2 12 4 28.690 27.067 11.345 88.166 o
-2 12 5 550.879 559.929 19.354 5.624 o
-2 12 6 26.233 29.118 5.683 162.292 o
-2 12 7 307.499 302.502 12.345 12.835 o
-2 12 8 8.379 1.969 4.846 450.306 o
-2 12 9 189.842 173.655 11.100 23.004 o
-2 13 1 126.372 148.221 7.152 35.771 o
-2 13 2 280.034 281.699 14.304 13.657 o
-2 13 3 138.795 131.570 10.794 31.289 o
-2 13 4 219.022 253.091 10.600 18.326 o
-2 13 5 190.094 178.818 9.896 23.465 o
-2 13 6 441.896 440.408 13.937 8.009 o
-2 13 7 66.847 56.797 4.846 81.866 o
-2 14 1 67.329 67.826 5.581 74.807 o
-2 14 2 30.193 37.443 4.703 152.317 o
-2 14 3 106.647 118.950 7.672 42.664 o
-2 14 4 53.626 40.442 5.917 98.193 o
-1 0 2 452.209 618.042 204.385 0.432 o
-1 0 4 11245.800 12957.500 430.399 0.023 o
-1 0 6 10726.100 9469.040 379.560 0.030 o
-1 0 8 16934.200 13822.500 616.818 0.012 o
-1 0 10 2997.840 2648.500 130.468 0.308 o
-1 0 12 2267.130 2154.080 99.392 0.498 o
-1 0 14 1892.820 2006.150 74.233 0.690 o
-1 0 16 951.374 985.023 39.953 2.229 o
-1 1 1 50518.500 53576.100 299.298 0.002 o
-1 1 2 30251.200 30468.300 81.558 0.005 o
-1 1 3 503.488 548.757 13.018 6.543 o
-1 1 4 9928.870 10996.600 402.802 0.029 o
-1 1 5 70.251 140.559 4.275 56.114 o
-1 1 6 108.488 232.554 14.804 24.802 o
-1 1 7 2555.090 2259.480 53.338 0.520 o
-1 1 8 199.314 216.567 23.659 14.025 o
-1 1 9 6310.360 5708.980 111.737 0.098 o
-1 1 10 44.472 57.011 9.927 74.711 o
-1 1 11 1926.080 1918.340 50.206 0.777 o
-1 1 12 56.591 86.210 4.581 79.088 o
-1 1 13 1160.660 1086.480 20.507 2.006 o
-1 1 14 32.601 53.920 5.560 120.976 o
-1 1 15 983.285 904.832 18.783 2.627 o
-1 1 16 52.379 60.674 8.876 73.851 o
-1 2 1 1712.420 1991.220 44.431 0.879 o
-1 2 2 20620.200 22900.200 315.316 0.009 o
-1 2 3 600.451 641.171 26.077 4.559 o
-1 2 4 398.056 551.430 52.461 3.835 o
-1 2 5 27.456 44.523 4.407 153.420 o
-1 2 6 191.512 113.104 10.060 26.477 o
-1 2 7 5.556 36.504 3.908 296.852 o
-1 2 8 673.621 661.729 10.906 4.642 o
-1 2 9 1673.330 1569.390 31.372 1.078 o
-1 2 10 1694.190 1699.470 35.504 1.005 o
-1 2 11 48.400 73.549 10.253 65.730 o
-1 2 12 796.320 762.375 16.467 3.569 o
-1 2 13 0.257 3.377 4.326 847.652 o
-1 2 14 231.275 185.511 10.947 19.529 o
-1 2 15 57.858 81.140 11.345 55.279 o
-1 2 16 390.795 330.477 16.773 9.525 o
-1 3 1 2450.810 2438.940 44.666 0.535 o
-1 3 2 5442.990 5868.910 110.288 0.115 o
-1 3 3 3758.170 4180.600 100.147 0.216 o
-1 3 4 1003.190 984.360 12.712 2.533 o
-1 3 5 1063.810 934.296 15.273 2.419 o
-1 3 6 2.413 22.486 5.183 349.628 o
-1 3 7 709.764 551.032 15.549 4.633 o
-1 3 8 280.321 293.391 12.018 14.031 o
-1 3 9 156.493 146.262 3.959 32.819 o
-1 3 10 1267.190 1265.670 29.832 1.624 o
-1 3 11 281.506 292.299 18.313 12.296 o
-1 3 12 18.958 11.498 3.989 285.576 o
-1 3 13 52.020 53.134 5.713 94.027 o
-1 3 14 66.125 78.283 9.866 57.729 o
-1 3 15 70.674 61.276 6.744 70.809 o
-1 3 16 31.929 24.169 7.897 123.541 o
-1 4 1 1815.220 1778.130 35.902 0.909 o
-1 4 2 257.444 267.497 12.569 15.338 o
-1 4 3 7726.190 7356.320 69.132 0.068 o
-1 4 4 188.581 178.491 13.681 21.282 o
-1 4 5 180.842 194.754 10.121 23.452 o
-1 4 6 17.694 41.024 5.213 178.525 o
-1 4 7 164.393 181.021 21.211 17.548 o
-1 4 8 70.157 122.602 15.538 35.433 o
-1 4 9 381.773 389.722 11.264 9.852 o
-1 4 10 15.795 27.200 4.581 233.266 o
-1 4 11 11.657 60.929 4.632 173.930 o
-1 4 12 281.191 333.435 13.028 13.044 o
-1 4 13 5.065 9.396 6.662 298.401 o
-1 4 14 5.820 12.131 5.744 334.735 o
-1 4 15 0.222 0.000 4.928 776.990 o
-1 4 16 19.087 6.907 7.397 189.349 o
-1 5 1 1046.290 1013.860 12.671 2.387 o
-1 5 2 994.862 851.545 12.406 2.745 o
-1 5 3 119.938 159.811 5.336 37.478 o
-1 5 4 1621.380 1482.890 29.995 1.154 o
-1 5 5 2325.930 1897.290 38.157 0.659 o
-1 5 6 518.958 527.291 11.835 6.555 o
-1 5 7 963.346 950.008 36.504 2.311 o
-1 5 8 722.646 703.487 17.793 4.034 o
-1 5 9 963.810 972.861 20.497 2.564 o
-1 5 10 60.594 70.631 14.804 44.484 o
-1 5 11 307.483 332.262 7.825 13.132 o
-1 5 12 186.103 188.663 6.305 25.163 o
-1 5 13 170.977 162.249 9.509 26.427 o
-1 5 14 125.870 116.083 7.815 38.358 o
-1 5 15 19.123 13.712 4.836 248.040 o
-1 6 1 557.343 447.376 17.946 6.188 o
-1 6 2 358.817 339.496 21.660 9.190 o
-1 6 3 2.024 51.277 6.509 192.066 o
-1 6 4 314.289 290.412 11.672 12.951 o
-1 6 5 370.414 369.460 21.456 8.764 o
-1 6 6 1917.460 1805.530 36.443 0.848 o
-1 6 7 91.374 126.836 12.814 36.561 o
-1 6 8 1880.430 1919.080 50.686 0.795 o
-1 6 9 78.236 79.283 8.142 57.714 o
-1 6 10 237.296 299.573 7.591 16.889 o
-1 6 11 420.195 390.701 10.815 9.104 o
-1 6 12 199.973 190.836 8.376 22.840 o
-1 6 13 86.329 113.726 8.325 47.997 o
-1 6 14 560.988 593.638 16.303 5.567 o
-1 6 15 6.191 4.438 7.397 267.159 o
-1 7 1 74.964 49.920 12.845 49.588 o
-1 7 2 1.456 0.245 9.764 195.020 o
-1 7 3 1809.520 1613.430 34.525 0.964 o
-1 7 4 79.748 102.687 3.785 61.140 o
-1 7 5 2393.080 2179.580 70.835 0.535 o
-1 7 6 0.275 0.000 5.917 540.200 o
-1 7 7 3049.600 3082.770 62.255 0.352 o
-1 7 8 0.693 2.653 4.979 665.030 o
-1 7 9 1.888 53.573 6.162 196.440 o
-1 7 10 280.626 313.551 9.121 14.266 o
-1 7 11 579.913 663.545 21.048 4.895 o
-1 7 12 19.966 20.874 5.203 212.022 o
-1 7 13 1081.900 1158.570 24.914 2.042 o
-1 7 14 9.977 15.232 6.499 244.570 o
-1 8 1 0.872 2.622 3.550 1127.220 o
-1 8 2 2636.120 2367.800 48.308 0.496 o
-1 8 3 86.299 85.670 8.264 52.896 o
-1 8 4 3202.450 2985.420 51.839 0.346 o
-1 8 5 5.822 1.969 6.907 311.858 o
-1 8 6 2379.870 2325.690 85.823 0.490 o
-1 8 7 146.635 116.899 9.376 32.738 o
-1 8 8 64.287 74.478 10.855 55.819 o
-1 8 9 32.099 39.463 10.855 84.145 o
-1 8 10 830.477 880.428 27.495 2.954 o
-1 8 11 12.768 47.462 8.397 130.509 o
-1 8 12 1332.810 1315.380 36.943 1.458 o
-1 8 13 14.021 18.150 5.968 229.933 o
-1 9 1 1423.280 1393.480 24.965 1.398 o
-1 9 2 19.856 15.589 4.193 255.395 o
-1 9 3 2633.130 2633.730 66.265 0.447 o
-1 9 4 12.063 16.793 4.703 297.955 o
-1 9 5 1168.240 1124.590 35.576 1.803 o
-1 9 6 58.270 62.153 10.355 63.137 o
-1 9 7 150.421 120.848 11.345 29.831 o
-1 9 8 139.656 133.182 17.262 24.010 o
-1 9 9 982.619 985.023 32.066 2.317 o
-1 9 10 5.972 3.612 5.928 376.429 o
-1 9 11 683.999 671.900 17.854 4.336 o
-1 9 12 10.723 10.192 5.295 316.816 o
-1 10 1 364.553 397.945 18.313 9.137 o
-1 10 2 229.513 239.532 15.518 16.154 o
-1 10 3 92.907 87.149 7.999 50.874 o
-1 10 4 527.814 588.098 20.966 5.595 o
-1 10 5 11.859 16.763 5.764 255.748 o
-1 10 6 201.997 196.131 5.673 23.483 o
-1 10 7 547.663 581.476 21.782 5.403 o
-1 10 8 232.793 212.312 12.977 17.755 o
-1 10 9 11.408 14.232 4.979 304.624 o
-1 10 10 636.060 687.031 18.681 4.552 o
-1 10 11 0.488 1.979 4.591 797.978 o
-1 10 12 683.113 664.249 18.568 4.338 o
-1 11 1 138.710 132.315 8.386 33.785 o
-1 11 2 39.754 22.333 6.101 131.865 o
-1 11 3 46.855 46.931 8.386 86.229 o
-1 11 4 69.398 71.539 12.896 47.850 o
-1 11 5 1.170 9.172 6.387 365.726 o
-1 11 6 358.439 369.695 14.355 10.174 o
-1 11 7 10.114 11.957 5.673 293.971 o
-1 11 8 189.318 170.360 10.508 23.555 o
-1 11 9 63.345 79.273 9.498 60.017 o
-1 11 10 92.570 97.331 8.060 49.152 o
-1 11 11 261.601 316.173 17.262 12.845 o
-1 12 1 0.479 5.183 6.040 449.687 o
-1 12 2 79.125 91.954 7.489 56.374 o
-1 12 3 127.178 111.084 9.396 36.609 o
-1 12 4 25.259 35.586 7.489 130.589 o
-1 12 5 160.758 177.267 8.539 27.393 o
-1 12 6 142.085 149.833 6.948 33.051 o
-1 12 7 202.169 196.101 11.998 20.650 o
-1 12 8 2.097 3.295 4.979 592.730 o
-1 12 9 106.724 93.475 6.417 48.152 o
-1 13 1 313.904 354.656 15.691 11.189 o
-1 13 2 0.566 1.571 5.550 572.751 o
-1 13 3 50.153 43.146 7.642 89.728 o
-1 13 4 0.160 8.070 5.897 443.509 o
-1 13 5 12.798 20.058 5.744 239.083 o
-1 13 6 136.720 110.992 8.142 36.313 o
-1 13 7 55.528 57.889 5.326 89.826 o
-1 14 1 73.246 69.744 5.744 69.746 o
-1 14 2 154.758 178.736 8.886 27.779 o
-1 14 3 34.578 31.464 4.703 148.657 o
-1 14 4 154.197 175.073 8.703 28.202 o
0 0 2 41615.500 46461.800 287.565 0.002 o
0 0 4 340.852 890.681 14.906 6.338 o
0 0 6 158.937 43.666 15.171 29.053 o
0 0 8 5967.570 5141.290 99.790 0.113 o
0 0 10 1821.940 1631.190 33.545 0.954 o
0 0 14 1417.020 1264.210 56.236 1.235 o
0 0 16 230.388 143.874 7.397 22.658 o
0 1 1 39764.600 41169.700 363.043 0.003 o
0 1 2 31068.600 29675.200 74.784 0.005 o
0 1 3 6096.930 7852.890 214.455 0.073 o
0 1 4 12737.900 13877.400 381.621 0.020 o
0 1 5 474.169 596.831 14.243 6.529 o
0 1 6 3278.180 3714.410 43.289 0.300 o
0 1 7 3740.390 3441.790 43.401 0.269 o
0 1 8 143.960 194.356 12.416 25.351 o
0 1 9 1369.640 1248.050 35.892 1.463 o
0 1 10 82.981 96.892 9.233 49.774 o
0 1 11 1138.790 1137.090 25.282 1.955 o
0 1 13 980.306 978.401 59.929 1.777 o
0 1 14 296.411 299.176 11.141 13.530 o
0 1 15 743.956 696.009 20.384 3.864 o
0 1 16 555.256 537.657 12.692 6.067 o
0 2 0 1925.810 1593.430 23.843 0.931 o
0 2 1 4631.430 4631.340 26.741 0.175 o
0 2 2 1303.210 1653.580 28.363 1.369 o
0 2 3 5303.420 6415.790 142.701 0.107 o
0 2 4 2160.840 2048.630 23.058 0.714 o
0 2 5 4313.190 4155.460 56.103 0.200 o
0 2 6 4870.380 4506.770 86.323 0.158 o
0 2 7 2667.220 2485.960 44.748 0.481 o
0 2 8 1472.050 1271.720 49.319 1.245 o
0 2 9 279.234 260.437 5.979 16.062 o
0 2 10 223.880 236.370 5.866 20.043 o
0 2 11 5.069 6.907 9.866 167.423 o
0 2 13 247.584 261.784 50.808 5.292 o
0 2 14 244.848 239.726 17.262 14.785 o
0 2 15 382.180 405.454 24.659 7.788 o
0 2 16 567.334 606.360 17.242 5.409 o
0 3 1 558.461 628.612 7.458 5.783 o
0 3 2 1559.910 1831.120 78.324 0.829 o
0 3 3 17.036 10.090 11.253 111.443 o
0 3 4 2068.780 2083.620 30.301 0.733 o
0 3 5 2228.230 2211.920 20.282 0.663 o
0 3 6 3740.410 3457.540 99.382 0.241 o
0 3 7 1572.910 1351.300 25.108 1.271 o
0 3 8 271.171 239.389 9.335 16.274 o
0 3 9 601.587 645.160 21.976 4.761 o
0 3 10 0.692 7.040 3.601 891.383 o
0 3 11 24.643 29.097 6.907 147.459 o
0 3 13 10.548 13.814 11.835 109.121 o
0 3 14 140.141 131.703 12.824 28.849 o
0 3 15 190.743 162.280 13.814 21.638 o
0 3 16 92.703 71.141 5.550 59.380 o
0 4 0 4797.300 4702.220 68.724 0.161 o
0 4 1 34.638 65.806 19.334 36.962 o
0 4 2 157.262 226.840 15.844 20.344 o
0 4 3 15.030 12.488 3.969 321.104 o
0 4 4 11.455 11.529 6.560 244.523 o
0 4 5 1727.020 1512.980 17.171 1.102 o
0 4 6 921.018 928.920 24.924 2.668 o
0 4 7 793.533 775.955 29.618 3.194 o
0 4 8 46.421 35.311 4.489 121.355 o
0 4 9 450.650 481.738 16.232 7.373 o
0 4 10 36.638 50.155 5.060 121.296 o
0 4 11 261.526 246.358 8.876 16.702 o
0 4 12 87.297 110.084 11.100 42.508 o
0 4 13 103.470 110.492 13.814 34.156 o
0 4 14 23.372 16.273 10.355 110.967 o
0 4 15 96.936 105.064 11.835 39.421 o
0 4 16 11.923 34.035 7.397 166.909 o
0 5 1 2652.450 2371.500 29.709 0.511 o
0 5 2 570.903 597.504 25.026 4.957 o
0 5 3 1353.150 1338.230 21.456 1.526 o
0 5 4 160.813 89.904 6.907 35.021 o
0 5 5 1344.800 1058.070 40.973 1.553 o
0 5 6 186.789 158.780 11.590 23.608 o
0 5 7 473.954 441.499 29.352 5.969 o
0 5 8 203.773 188.571 10.111 21.789 o
0 5 9 33.195 59.439 6.611 107.202 o
0 5 10 551.192 544.411 18.609 5.738 o
0 5 11 272.069 312.173 13.243 13.680 o
0 5 12 310.631 318.346 14.579 12.011 o
0 5 13 295.874 304.828 19.732 11.342 o
0 5 14 87.518 86.445 14.059 38.686 o
0 5 15 97.481 112.920 6.387 48.047 o
0 6 0 127.892 146.048 20.038 21.622 o
0 6 1 416.044 404.485 34.831 5.969 o
0 6 2 721.097 652.516 13.886 4.296 o
0 6 3 10.439 6.397 5.183 349.878 o
0 6 4 3354.890 2887.530 44.227 0.338 o
0 6 5 0.183 0.490 13.814 100.250 o
0 6 6 3741.870 3355.570 105.860 0.241 o
0 6 7 31.517 22.731 5.917 152.856 o
0 6 8 906.712 955.303 15.375 2.822 o
0 6 9 547.481 550.961 28.118 5.069 o
0 6 10 1012.360 1089.550 23.812 2.264 o
0 6 11 237.659 253.030 9.651 17.580 o
0 6 12 464.619 456.701 20.466 6.941 o
0 6 13 97.766 86.323 11.835 41.303 o
0 6 14 425.394 409.678 13.692 8.552 o
0 6 15 3.952 26.639 7.397 212.637 o
0 7 1 1126.360 971.698 36.249 1.983 o
0 7 2 572.216 469.270 13.396 6.207 o
0 7 3 2110.550 1620.830 117.399 0.527 o
0 7 4 585.704 523.363 16.150 5.667 o
0 7 5 2917.270 2677.900 43.146 0.417 o
0 7 6 28.147 21.945 8.417 125.353 o
0 7 7 3129.480 2935.200 37.831 0.368 o
0 7 8 515.382 458.231 19.242 6.470 o
0 7 9 644.493 624.174 24.067 4.450 o
0 7 10 10.287 20.752 6.162 237.901 o
0 7 11 343.272 330.436 12.049 11.402 o
0 7 12 0.965 1.836 5.683 531.972 o
0 7 13 254.972 267.946 8.478 16.584 o
0 7 14 8.005 8.978 7.152 250.122 o
0 8 0 938.113 824.722 40.942 2.403 o
0 8 1 13.373 10.570 3.193 393.978 o
0 8 2 4661.260 4258.330 77.518 0.174 o
0 8 3 108.810 117.124 7.111 43.137 o
0 8 4 3831.210 3394.020 55.338 0.259 o
0 8 5 433.336 405.985 30.332 6.391 o
0 8 6 3186.670 2912.110 63.367 0.345 o
0 8 7 322.922 303.348 11.835 12.430 o
0 8 8 293.085 289.545 25.649 9.991 o
0 8 9 404.028 421.727 18.252 8.269 o
0 8 10 176.693 174.359 14.059 22.082 o
0 8 11 55.299 60.990 7.152 80.122 o
0 8 12 671.812 674.278 27.128 4.018 o
0 8 13 8.120 2.469 10.855 140.262 o
0 9 1 2572.690 2471.820 47.431 0.500 o
0 9 2 57.181 52.542 5.234 91.267 o
0 9 3 4224.880 4191.120 132.540 0.177 o
0 9 4 15.278 11.345 6.274 232.142 o
0 9 5 2951.380 2988.990 64.857 0.369 o
0 9 6 6.150 1.969 7.397 277.298 o
0 9 7 1.713 2.959 12.335 121.132 o
0 9 8 109.457 102.106 9.376 41.373 o
0 9 9 690.339 667.371 33.046 3.674 o
0 9 10 151.361 165.361 7.927 29.762 o
0 9 11 1058.430 1032.470 31.393 2.123 o
0 9 12 5.878 10.529 9.621 166.478 o
0 9 13 804.832 759.611 25.649 3.303 o
0 10 0 2490.090 2678.860 151.424 0.323 o
0 10 1 184.643 170.084 13.947 21.714 o
0 10 2 1710.530 1788.110 31.566 0.980 o
0 10 3 25.729 21.701 6.978 152.978 o
0 10 4 1010.850 1038.390 20.752 2.363 o
0 10 5 444.004 435.776 14.304 7.978 o
0 10 6 1.555 1.183 7.795 295.085 o
0 10 7 0.285 1.796 6.254 462.875 o
0 10 8 279.145 279.301 29.842 9.215 o
0 10 9 4.689 3.826 5.938 394.188 o
0 10 10 397.138 399.945 10.988 9.451 o
0 10 11 456.692 455.191 27.873 6.228 o
0 10 12 302.665 337.384 19.242 10.896 o
0 11 1 137.279 158.770 8.886 31.444 o
0 11 2 543.145 538.167 30.332 4.973 o
0 11 3 123.500 135.651 18.007 24.490 o
0 11 4 541.533 621.837 32.260 4.577 o
0 11 5 8.705 12.733 6.387 267.475 o
0 11 6 0.126 0.673 6.040 513.573 o
0 11 7 63.343 64.969 12.059 53.667 o
0 11 8 194.065 185.613 24.221 14.440 o
0 11 9 2.577 4.887 4.683 597.264 o
0 11 10 281.555 294.748 13.549 13.573 o
0 11 11 3.003 1.479 5.917 450.649 o
0 12 0 65.260 79.905 10.855 54.400 o
0 12 1 21.518 17.436 7.846 154.033 o
0 12 2 119.786 100.820 7.846 41.408 o
0 12 3 295.499 303.583 14.987 12.595 o
0 12 4 2.984 8.448 5.897 388.103 o
0 12 5 28.093 27.036 8.193 123.958 o
0 12 6 150.020 135.672 11.998 28.278 o
0 12 7 80.091 95.760 7.795 54.468 o
0 12 8 39.337 47.360 5.550 115.356 o
0 12 9 144.638 162.280 12.824 26.577 o
0 13 1 138.182 122.511 7.489 35.639 o
0 13 2 72.915 72.100 11.835 49.956 o
0 13 3 52.038 43.452 7.489 88.731 o
0 13 4 0.422 6.121 5.550 507.035 o
0 13 5 141.143 131.642 11.835 29.818 o
0 13 6 15.649 12.427 5.193 265.767 o
0 13 7 147.758 131.723 5.897 34.426 o
0 14 1 11.322 17.395 5.917 251.330 o
0 14 2 190.076 159.576 8.539 25.154 o
0 14 3 11.798 13.579 6.662 232.049 o
0 14 4 297.981 276.037 15.049 12.940 o
0 14 5 7.354 6.907 6.417 303.295 o
1 0 0 21900.200 24545.600 291.932 0.008 o
1 0 2 3993.830 3879.400 283.556 0.119 o
1 0 4 419.035 224.769 11.243 10.919 o
1 0 8 140.492 143.732 9.233 31.760 o
1 0 10 159.223 181.021 15.293 22.255 o
1 0 12 3.686 28.608 7.397 209.143 o
1 0 14 166.364 198.784 20.221 17.675 o
1 0 16 204.056 204.273 14.314 19.012 o
1 1 0 703.385 582.293 11.264 4.701 o
1 1 1 11219.100 13376.700 183.960 0.027 o
1 1 2 3765.020 4727.750 51.849 0.216 o
1 1 3 2162.540 2553.810 30.464 0.617 o
1 1 4 2948.540 2842.820 26.434 0.408 o
1 1 5 690.106 909.872 32.270 3.235 o
1 1 6 6424.410 5910.650 190.887 0.084 o
1 1 7 3843.270 3583.400 76.212 0.242 o
1 1 8 16.050 62.286 5.550 146.664 o
1 1 9 358.843 269.640 5.907 12.677 o
1 1 10 109.268 83.282 5.234 50.759 o
1 1 11 72.703 74.416 5.234 70.048 o
1 1 12 70.327 41.432 6.417 79.290 o
1 1 14 2.291 8.499 9.621 181.417 o
1 1 15 31.455 29.801 4.152 166.223 o
1 1 16 306.216 268.599 13.069 13.286 o
1 2 0 7953.290 9161.670 209.190 0.051 o
1 2 1 977.990 1226.270 42.922 1.914 o
1 2 2 1264.560 1312.960 25.486 1.629 o
1 2 3 5785.870 6556.530 84.507 0.103 o
1 2 4 1557.930 1650.680 48.870 1.046 o
1 2 5 7181.600 7303.740 126.061 0.072 o
1 2 6 6657.920 6259.420 126.785 0.086 o
1 2 7 1792.730 1598.870 27.026 1.002 o
1 2 8 1678.660 1668.030 24.037 1.063 o
1 2 9 867.883 790.483 11.161 3.301 o
1 2 10 33.806 27.944 3.652 167.308 o
1 2 11 362.215 332.007 12.080 10.879 o
1 2 12 365.940 401.016 18.742 9.016 o
1 2 13 484.479 471.556 25.159 6.171 o
1 2 14 165.745 178.063 15.783 21.496 o
1 2 15 729.509 679.114 20.384 3.979 o
1 2 16 14.063 13.508 4.489 303.666 o
1 3 0 557.571 456.017 20.038 5.990 o
1 3 1 0.868 2.040 3.724 1085.100 o
1 3 2 201.357 260.223 7.264 20.408 o
1 3 3 37.761 9.815 9.050 111.644 o
1 3 4 3065.770 2992.020 31.872 0.376 o
1 3 5 6302.610 6040.320 136.202 0.092 o
1 3 6 4317.980 4121.960 98.004 0.188 o
1 3 7 894.034 860.829 14.161 3.034 o
1 3 8 1722.200 1770.460 29.985 0.984 o
1 3 9 144.665 139.355 6.734 33.664 o
1 3 10 541.407 514.089 20.966 5.801 o
1 3 11 1.899 5.917 6.417 376.117 o
1 3 12 745.222 732.972 29.597 3.457 o
1 3 14 905.844 998.837 36.994 2.373 o
1 3 15 106.804 92.434 10.355 41.417 o
1 3 16 685.149 660.963 24.659 4.093 o
1 4 0 2.827 2.673 3.765 847.963 o
1 4 1 151.111 190.969 6.070 29.247 o
1 4 2 4.503 20.782 3.285 463.306 o
1 4 3 502.919 517.681 14.967 6.604 o
1 4 4 502.029 397.007 12.508 7.559 o
1 4 5 4704.910 4166.730 127.255 0.160 o
1 4 6 592.466 542.626 27.016 4.867 o
1 4 7 2007.200 1949.390 34.525 0.778 o
1 4 8 101.769 101.626 6.254 48.686 o
1 4 9 1854.640 1939.800 33.556 0.853 o
1 4 10 81.375 103.065 8.703 50.525 o
1 4 11 2300.600 2275.380 69.550 0.549 o
1 4 13 1181.020 1181.840 46.370 1.613 o
1 4 14 0.287 2.132 6.387 441.354 o
1 4 15 420.171 420.084 13.896 8.531 o
1 5 0 9.891 13.947 4.509 348.478 o
1 5 1 346.517 309.633 9.947 11.932 o
1 5 2 712.430 677.155 10.468 4.355 o
1 5 3 198.070 222.606 11.723 20.152 o
1 5 4 2850.160 2339.490 37.759 0.465 o
1 5 5 146.935 157.607 9.896 29.275 o
1 5 6 1672.750 1482.470 33.107 1.102 o
1 5 7 94.826 89.832 10.355 44.755 o
1 5 8 2410.890 2370.050 40.983 0.559 o
1 5 9 620.315 690.805 13.773 4.827 o
1 5 10 3044.410 3122.790 96.678 0.319 o
1 5 11 403.061 434.562 18.742 8.121 o
1 5 13 13.453 5.428 10.855 127.109 o
1 5 14 449.948 387.702 12.641 8.425 o
1 5 15 50.097 56.175 5.448 95.857 o
1 6 0 3136.380 2796.130 39.851 0.376 o
1 6 1 57.695 51.971 11.080 62.706 o
1 6 2 3077.640 2539.030 63.694 0.385 o
1 6 3 1081.780 1070.580 50.063 1.759 o
1 6 4 2095.500 1787.400 25.006 0.793 o
1 6 5 1077.000 972.362 18.844 2.308 o
1 6 6 2731.080 2544.170 38.361 0.468 o
1 6 7 1013.860 996.154 21.966 2.390 o
1 6 8 413.262 436.531 21.701 7.577 o
1 6 9 1121.860 1112.030 31.505 1.936 o
1 6 10 598.654 634.458 15.783 5.117 o
1 6 11 436.390 427.655 23.680 7.088 o
1 6 12 89.343 98.647 13.314 38.694 o
1 6 13 206.615 191.244 9.233 21.877 o
1 6 14 9.968 20.201 7.478 197.148 o
1 7 0 326.217 255.417 36.994 7.131 o
1 7 1 2834.590 2383.580 53.869 0.448 o
1 7 2 211.016 191.418 12.039 20.174 o
1 7 3 4858.010 4175.490 274.986 0.104 o
1 7 4 761.175 711.496 15.487 3.877 o
1 7 5 3509.940 3236.540 60.908 0.292 o
1 7 6 129.653 146.496 6.254 36.121 o
1 7 7 1037.760 986.553 22.445 2.340 o
1 7 8 102.574 109.849 18.742 26.697 o
1 7 9 327.752 322.090 16.273 11.131 o
1 7 10 140.254 141.875 7.907 33.190 o
1 7 11 225.969 236.655 12.988 17.460 o
1 7 12 24.099 16.528 5.805 189.357 o
1 7 13 212.430 230.942 9.825 19.739 o
1 8 0 762.747 719.454 15.712 3.844 o
1 8 1 494.345 500.173 19.415 6.456 o
1 8 2 2304.710 2123.820 45.605 0.617 o
1 8 3 172.771 188.143 8.305 25.599 o
1 8 4 2820.840 2774.960 117.644 0.336 o
1 8 5 17.765 20.558 4.846 234.390 o
1 8 6 1012.900 948.967 25.047 2.405 o
1 8 7 574.982 559.000 15.946 5.614 o
1 8 8 700.133 633.662 16.150 4.411 o
1 8 9 49.690 45.380 7.397 90.646 o
1 8 10 153.198 150.445 16.773 22.671 o
1 8 13 19.668 20.721 8.876 135.769 o
1 9 0 706.570 679.287 14.538 4.285 o
1 9 1 1800.290 1800.100 45.370 0.879 o
1 9 2 45.165 44.360 4.785 113.994 o
1 9 3 1497.580 1509.370 24.312 1.271 o
1 9 4 37.001 42.401 6.305 116.741 o
1 9 5 1996.550 1987.650 35.882 0.771 o
1 9 6 165.419 157.393 13.896 23.847 o
1 9 7 113.828 103.544 7.652 42.827 o
1 9 8 224.380 232.819 15.783 16.436 o
1 9 12 441.042 415.432 91.005 1.843 o
1 10 0 724.218 767.313 12.110 3.999 o
1 10 1 1294.150 1344.940 21.252 1.597 o
1 10 2 1621.350 1671.200 41.483 1.035 o
1 10 3 373.459 406.546 12.345 9.722 o
1 10 4 1085.130 1142.080 22.598 2.076 o
1 10 5 202.511 192.673 15.140 18.999 o
1 10 6 120.075 122.796 10.631 35.181 o
1 10 7 1622.180 1598.230 91.995 0.772 o
1 10 8 68.083 39.881 15.049 45.707 o
1 10 9 1030.110 1123.140 40.942 1.945 o
1 10 10 7.501 6.417 8.386 208.187 o
1 10 11 662.527 728.881 29.730 3.813 o
1 11 0 460.287 497.551 19.874 6.810 o
1 11 1 437.858 464.108 18.007 7.490 o
1 11 2 957.659 1079.450 51.053 1.912 o
1 11 3 788.509 822.090 35.760 2.939 o
1 11 4 1486.470 1569.450 45.380 1.144 o
1 11 5 391.842 434.715 14.396 8.844 o
1 11 6 1075.060 1166.020 91.740 1.119 o
1 11 7 2.874 1.877 5.213 549.834 o
1 11 8 458.972 524.445 35.270 5.153 o
1 11 9 216.223 231.829 16.273 16.625 o
1 11 10 203.150 212.506 30.087 11.163 o
1 12 0 2.958 34.300 6.632 224.468 o
1 12 1 235.242 240.961 12.212 17.158 o
1 12 2 2.025 6.662 6.274 382.023 o
1 12 3 1264.930 1334.700 84.099 1.049 o
1 12 4 31.799 40.483 7.448 115.431 o
1 12 5 369.600 390.650 13.896 9.770 o
1 12 6 52.771 58.429 7.091 83.557 o
1 12 7 257.265 267.018 13.569 15.043 o
1 12 8 89.748 101.116 9.376 46.698 o
1 12 9 228.527 227.391 13.814 17.223 o
1 13 0 43.726 39.779 6.101 110.207 o
1 13 1 374.215 431.746 14.998 9.121 o
1 13 2 305.355 273.537 12.029 13.473 o
1 13 3 222.130 244.429 12.335 17.724 o
1 13 4 0.526 0.000 5.193 685.469 o
1 13 5 9.425 14.661 4.979 323.677 o
1 13 6 279.805 296.003 26.639 9.917 o
1 13 7 36.795 37.484 7.397 110.720 o
1 14 0 451.574 399.088 11.855 8.373 o
1 14 1 189.483 203.712 14.793 19.666 o
1 14 2 155.003 155.128 14.549 24.320 o
1 14 3 0.996 0.490 4.142 976.435 o
1 14 4 227.626 261.427 14.793 16.032 o
2 0 0 929.074 1034.270 124.306 0.854 o
2 0 2 1562.840 1680.910 7.346 1.181 o
2 0 4 111.927 993.093 16.732 8.570 o
2 0 6 654.887 1025.480 86.323 1.538 o
2 0 8 570.318 576.120 26.639 4.929 o
2 0 10 41.537 50.808 11.345 70.272 o
2 0 12 16.142 13.814 11.835 102.264 o
2 0 14 76.424 56.236 11.835 51.404 o
2 1 0 2956.540 3920.120 128.489 0.260 o
2 1 1 1032.950 1053.510 8.948 2.395 o
2 1 2 324.549 271.945 7.264 13.684 o
2 1 3 1176.480 1573.410 65.061 1.217 o
2 1 4 1193.360 1231.430 55.440 1.459 o
2 1 5 1447.280 1691.300 25.639 1.229 o
2 1 6 2693.970 3104.850 72.376 0.390 o
2 1 7 15.849 97.504 23.925 26.999 o
2 1 8 73.358 195.050 6.417 43.129 o
2 1 9 255.705 206.589 5.397 19.004 o
2 1 10 20.206 11.835 3.652 283.695 o
2 1 11 90.842 80.017 6.274 56.731 o
2 1 12 13.137 9.631 5.917 266.495 o
2 1 13 10.251 5.428 4.887 380.200 o
2 1 14 49.114 45.972 6.019 99.634 o
2 1 15 13.651 5.662 3.275 429.578 o
2 2 0 687.273 931.164 22.996 3.507 o
2 2 1 22.266 50.043 9.264 103.180 o
2 2 2 7.426 2.357 2.183 858.374 o
2 2 3 3190.460 3797.770 54.185 0.300 o
2 2 4 1979.140 1945.740 26.383 0.808 o
2 2 5 11705.000 11121.800 161.657 0.030 o
2 2 6 3121.650 2959.110 84.231 0.331 o
2 2 7 2694.150 2601.710 66.265 0.438 o
2 2 8 787.473 791.881 13.253 3.607 o
2 2 9 800.939 872.051 23.894 3.157 o
2 2 10 184.651 225.331 13.814 19.849 o
2 2 11 273.305 248.368 8.539 16.144 o
2 2 12 33.010 34.423 5.050 145.082 o
2 2 13 45.470 56.868 6.387 95.317 o
2 2 14 93.678 70.182 17.242 32.496 o
2 2 15 635.433 602.300 17.517 4.889 o
2 3 0 1835.550 1997.660 15.600 0.883 o
2 3 1 1869.220 2308.050 41.483 0.745 o
2 3 2 1155.910 1099.860 20.731 2.001 o
2 3 3 437.205 432.256 10.815 8.422 o
2 3 4 6875.720 6937.620 238.563 0.067 o
2 3 5 5716.160 5772.030 107.074 0.110 o
2 3 6 2766.420 2679.340 44.850 0.442 o
2 3 7 1505.280 1471.140 38.014 1.212 o
2 3 8 4729.870 4635.380 84.231 0.162 o
2 3 9 0.126 2.020 3.652 1227.940 o
2 3 10 3700.350 3608.040 90.159 0.244 o
2 3 11 56.654 78.630 6.448 75.488 o
2 3 12 1559.050 1521.290 36.800 1.156 o
2 3 13 9.595 10.294 5.560 313.570 o
2 3 14 1251.690 1165.540 34.413 1.669 o
2 3 15 165.406 137.549 14.793 23.958 o
2 4 0 2715.430 2734.500 46.380 0.445 o
2 4 1 1883.610 1847.140 63.051 0.764 o
2 4 2 1869.560 1849.270 12.018 0.909 o
2 4 3 1551.910 1584.900 27.904 1.177 o
2 4 4 845.736 873.633 26.169 2.948 o
2 4 5 2582.230 2357.040 31.903 0.528 o
2 4 6 273.056 293.268 11.804 14.368 o
2 4 7 5627.650 5581.180 115.410 0.113 o
2 4 8 338.770 324.733 13.079 11.426 o
2 4 9 4621.160 4683.990 100.453 0.161 o
2 4 10 144.321 171.737 6.795 31.111 o
2 4 11 3569.030 3395.370 86.812 0.264 o
2 4 12 95.636 84.843 9.866 46.290 o
2 4 13 1348.670 1372.330 49.023 1.311 o
2 4 14 125.301 119.134 10.355 34.953 o
2 4 15 517.558 450.834 14.253 6.874 o
2 5 0 1755.050 1605.290 20.813 1.041 o
2 5 1 884.065 915.769 15.559 2.956 o
2 5 2 1595.720 1524.990 26.200 1.172 o
2 5 3 4.859 3.846 9.009 202.242 o
2 5 4 3124.700 2907.630 66.132 0.351 o
2 5 5 852.868 798.523 13.018 3.319 o
2 5 6 2124.900 2047.930 26.322 0.724 o
2 5 7 1.172 1.745 3.336 1256.740 o
2 5 8 3050.670 3090.540 60.857 0.353 o
2 5 9 2.041 2.030 4.346 765.163 o
2 5 10 3068.060 3277.380 95.933 0.309 o
2 5 11 1.631 0.000 6.417 431.857 o
2 5 12 1769.010 1747.730 87.302 0.720 o
2 5 13 94.715 83.394 13.130 39.542 o
2 5 14 60.650 55.970 6.162 82.329 o
2 6 0 2.767 0.714 6.040 448.536 o
2 6 1 1202.450 1100.030 44.279 1.664 o
2 6 2 123.038 132.060 21.701 20.774 o
2 6 3 3508.210 3098.130 94.209 0.277 o
2 6 4 376.202 333.354 11.498 10.598 o
2 6 5 657.860 654.209 12.202 4.741 o
2 6 6 489.787 504.652 12.559 6.998 o
2 6 7 29.664 34.464 7.999 117.505 o
2 6 8 83.361 99.341 4.683 58.793 o
2 6 9 1578.620 1736.220 37.841 1.059 o
2 6 10 9.681 32.811 11.835 98.865 o
2 6 11 1819.920 1868.780 59.684 0.799 o
2 6 12 376.040 428.695 10.151 9.675 o
2 6 13 1097.340 1074.790 32.923 1.992 o
2 6 14 254.038 258.346 10.355 16.372 o
2 7 0 103.449 114.889 12.763 35.555 o
2 7 1 86.961 92.893 5.152 57.807 o
2 7 2 1162.850 1051.110 24.537 1.996 o
2 7 3 442.600 458.048 19.701 7.286 o
2 7 4 517.017 494.725 15.334 6.549 o
2 7 5 589.412 620.450 10.100 5.463 o
2 7 6 384.560 388.263 14.987 9.341 o
2 7 7 548.122 585.659 16.732 5.692 o
2 7 8 15.359 29.352 7.142 168.903 o
2 7 9 533.392 481.840 22.313 5.918 o
2 7 10 19.527 21.792 5.683 200.386 o
2 7 11 3.834 22.292 5.264 328.045 o
2 7 12 145.013 173.757 10.559 27.931 o
2 7 13 156.488 192.775 21.211 17.646 o
2 8 0 570.026 578.814 26.128 4.956 o
2 8 1 10.465 8.172 2.571 525.358 o
2 8 2 402.127 343.760 9.672 10.082 o
2 8 3 185.627 209.894 10.733 22.061 o
2 8 4 778.751 746.409 12.539 3.767 o
2 8 5 26.285 10.988 3.948 234.019 o
2 8 6 10.862 4.928 8.876 180.957 o
2 8 7 0.391 0.490 6.417 452.453 o
2 8 8 29.225 21.211 7.897 131.293 o
2 8 9 586.103 604.238 18.742 5.189 o
2 8 10 23.178 22.201 6.417 169.898 o
2 8 11 457.856 505.091 60.674 3.143 o
2 9 0 736.565 748.255 23.282 3.682 o
2 9 1 622.584 641.518 11.090 5.076 o
2 9 2 408.892 410.708 10.559 9.153 o
2 9 3 78.233 83.864 13.202 43.021 o
2 9 4 791.123 794.982 21.547 3.400 o
2 9 5 258.176 263.120 13.835 15.001 o
2 9 6 258.087 266.548 28.608 10.041 o
2 9 7 123.598 133.672 14.793 28.394 o
2 9 8 267.068 258.958 13.814 14.727 o
2 9 9 185.359 181.021 8.386 24.637 o
2 9 11 3.709 7.897 7.897 246.300 o
2 9 12 199.222 209.629 13.314 19.685 o
2 10 0 4.126 8.223 6.836 302.211 o
2 10 1 2006.800 2025.600 51.818 0.719 o
2 10 2 73.595 104.289 17.854 31.754 o
2 10 3 2671.760 2786.690 53.083 0.442 o
2 10 4 0.064 1.938 5.448 604.680 o
2 10 5 253.648 265.069 9.233 16.533 o
2 10 6 0.487 1.479 6.519 427.091 o
2 10 7 164.183 176.328 12.580 24.149 o
2 10 8 59.288 58.694 9.376 67.820 o
2 10 9 145.651 151.424 15.293 24.648 o
2 10 10 2.268 0.490 6.907 363.807 o
2 10 11 129.860 123.796 6.193 38.435 o
2 11 0 1305.580 1316.120 81.385 1.057 o
2 11 1 1.853 2.540 4.499 722.278 o
2 11 2 1111.010 1177.100 19.854 2.020 o
2 11 3 706.205 746.092 17.854 4.006 o
2 11 4 136.908 143.058 13.263 28.073 o
2 11 5 57.790 64.377 6.162 81.216 o
2 11 6 524.501 576.610 23.180 5.515 o
2 11 7 58.162 75.467 10.355 60.044 o
2 11 8 355.492 386.712 16.773 9.670 o
2 11 9 28.402 22.466 5.917 162.035 o
2 11 10 558.455 615.083 26.139 4.910 o
2 12 0 9.921 3.448 5.744 337.666 o
2 12 1 435.622 443.203 25.404 6.795 o
2 12 2 421.500 432.297 16.048 8.175 o
2 12 3 243.281 255.866 10.600 16.905 o
2 12 4 11.465 10.855 8.386 182.672 o
2 12 5 990.517 1128.560 38.963 2.040 o
2 12 6 16.736 10.355 8.386 165.978 o
2 12 7 906.054 1065.920 42.911 2.177 o
2 12 8 23.005 23.180 6.907 159.718 o
2 13 0 209.001 189.418 9.764 21.514 o
2 13 1 15.813 12.080 5.581 251.315 o
2 13 2 506.388 476.728 34.035 5.111 o
2 13 3 145.792 145.507 13.814 26.381 o
2 13 4 357.290 427.655 23.180 8.221 o
2 13 5 12.399 10.355 7.397 211.136 o
2 13 6 561.040 656.525 24.659 4.845 o
2 14 0 150.560 174.441 13.569 24.699 o
2 14 1 98.296 89.200 7.152 50.378 o
2 14 2 114.773 98.647 7.897 42.848 o
2 14 3 27.505 26.639 6.417 150.878 o
3 0 0 840.343 1406.490 142.987 0.680 o
3 0 2 347.772 603.167 11.039 8.472 o
3 0 4 133.242 723.739 13.814 11.456 o
3 0 6 123.583 199.763 28.118 14.315 o
3 0 8 1280.660 1195.150 27.618 1.671 o
3 0 10 168.804 196.315 11.345 23.701 o
3 0 12 197.500 174.747 25.496 13.846 o
3 0 14 500.968 429.134 18.252 6.885 o
3 1 0 7.108 5.132 3.020 663.754 o
3 1 1 2331.500 2917.040 31.332 0.521 o
3 1 2 218.178 506.550 22.690 10.069 o
3 1 3 678.142 745.276 26.669 3.834 o
3 1 4 116.552 139.559 4.295 41.323 o
3 1 5 176.098 302.665 11.161 19.217 o
3 1 6 594.122 531.291 15.865 5.572 o
3 1 7 852.855 757.193 20.221 3.265 o
3 1 8 399.687 437.041 18.140 8.231 o
3 1 9 677.450 682.919 21.976 4.187 o
3 1 10 146.259 158.729 17.262 22.446 o
3 1 11 18.940 25.710 4.407 223.486 o
3 1 12 23.792 19.293 4.316 216.570 o
3 1 13 458.254 434.511 11.100 8.038 o
3 1 14 120.134 111.767 4.836 43.507 o
3 1 15 280.096 250.775 6.917 16.093 o
3 2 0 1833.950 2092.330 24.710 0.845 o
3 2 1 1387.140 1465.060 15.987 1.436 o
3 2 2 1619.610 1741.820 18.538 1.093 o
3 2 3 1211.660 1333.180 13.998 1.757 o
3 2 4 403.723 427.859 10.947 9.052 o
3 2 5 2135.700 2274.490 66.612 0.598 o
3 2 7 1031.370 1126.370 22.496 2.200 o
3 2 8 1129.470 1112.990 29.475 1.947 o
3 2 9 570.731 589.465 13.947 5.615 o
3 2 10 939.305 936.184 17.732 2.722 o
3 2 11 212.801 209.517 17.375 16.787 o
3 2 12 104.490 110.870 6.723 45.731 o
3 2 13 239.666 228.218 10.243 17.975 o
3 2 14 143.335 132.856 7.458 33.832 o
3 2 15 255.378 208.935 5.897 18.844 o
3 3 0 4120.910 4443.930 57.582 0.202 o
3 3 1 2050.410 2135.690 42.116 0.707 o
3 3 2 2727.670 2782.020 41.514 0.443 o
3 3 3 252.661 281.281 15.895 14.181 o
3 3 4 8727.950 8436.190 152.781 0.051 o
3 3 5 305.891 276.618 15.140 12.654 o
3 3 6 5440.170 5262.860 107.595 0.123 o
3 3 7 35.033 36.117 3.489 153.077 o
3 3 8 2321.150 2363.600 64.000 0.544 o
3 3 9 444.779 448.682 14.059 7.891 o
3 3 10 1287.390 1316.070 29.403 1.570 o
3 3 11 355.227 367.715 24.067 8.562 o
3 3 12 2.980 22.078 4.907 362.986 o
3 3 13 6.027 3.000 3.816 641.449 o
3 3 14 563.753 606.207 27.128 4.839 o
3 3 15 288.187 254.326 9.396 15.126 o
3 4 0 3694.410 3583.860 20.364 0.272 o
3 4 1 5240.950 5035.210 50.859 0.141 o
3 4 2 2142.710 2078.190 38.830 0.690 o
3 4 3 8568.060 8133.080 146.762 0.053 o
3 4 4 3.456 7.080 6.274 358.028 o
3 4 5 513.235 451.283 26.281 5.890 o
3 4 6 817.377 825.314 20.476 3.264 o
3 4 7 2083.770 2081.410 43.626 0.701 o
3 4 8 113.314 115.502 12.824 33.753 o
3 4 9 2290.250 2457.630 49.696 0.567 o
3 4 10 192.003 182.287 7.835 24.208 o
3 4 11 1493.600 1674.650 32.566 1.168 o
3 4 12 34.230 33.627 6.744 124.572 o
3 4 13 292.678 284.433 10.243 14.136 o
3 4 14 106.068 77.151 6.876 50.290 o
3 5 0 5107.140 4929.040 83.129 0.143 o
3 5 1 943.096 865.481 33.545 2.517 o
3 5 2 4655.570 4347.030 76.967 0.173 o
3 5 3 2114.950 2000.450 54.603 0.678 o
3 5 4 535.725 457.048 7.886 6.961 o
3 5 5 886.045 849.841 15.875 3.056 o
3 5 6 12.975 15.242 4.275 315.356 o
3 5 7 0.290 2.918 2.979 1545.700 o
3 5 8 566.127 546.472 12.202 5.938 o
3 5 9 37.704 40.881 4.673 131.116 o
3 5 10 1574.220 1697.730 39.228 1.069 o
3 5 11 44.878 50.879 5.315 106.301 o
3 5 12 2541.250 2642.520 62.388 0.469 o
3 5 13 350.510 346.382 35.270 6.753 o
3 6 0 256.990 243.317 15.293 14.963 o
3 6 1 1418.770 1321.430 51.788 1.248 o
3 6 2 2088.200 1833.420 49.329 0.732 o
3 6 3 958.915 918.023 29.822 2.491 o
3 6 4 591.074 612.818 18.313 5.139 o
3 6 5 1616.220 1633.730 56.134 0.975 o
3 6 6 458.162 449.274 14.896 7.615 o
3 6 7 221.001 228.197 6.856 20.271 o
3 6 8 14.769 12.325 6.978 208.722 o
3 6 9 750.456 741.450 18.007 3.791 o
3 6 10 2.784 5.081 4.214 671.346 o
3 6 11 904.077 908.647 31.566 2.605 o
3 6 12 163.620 143.273 14.793 23.864 o
3 6 13 353.641 342.536 18.252 9.906 o
3 7 0 162.968 140.538 4.142 32.155 o
3 7 1 1295.910 1145.380 42.422 1.544 o
3 7 2 986.690 910.310 20.640 2.585 o
3 7 3 61.254 87.731 9.121 60.358 o
3 7 4 70.169 88.557 4.703 68.564 o
3 7 5 95.686 122.694 4.928 49.070 o
3 7 6 11.358 15.957 4.193 333.683 o
3 7 7 863.399 889.498 19.527 3.004 o
3 7 8 243.670 279.556 13.110 15.507 o
3 7 9 370.684 434.031 14.875 9.182 o
3 7 10 401.581 389.681 14.824 9.025 o
3 7 11 716.814 701.069 13.375 4.193 o
3 7 12 177.315 149.516 6.193 28.468 o
3 8 0 358.398 382.172 18.793 9.321 o
3 8 1 7.181 25.067 3.030 384.450 o
3 8 2 833.061 835.466 17.120 3.255 o
3 8 3 432.424 434.817 12.845 8.306 o
3 8 4 560.740 524.884 8.845 6.239 o
3 8 5 617.206 621.052 17.242 4.965 o
3 8 6 10.486 9.376 6.040 283.651 o
3 8 7 272.914 244.613 10.355 15.797 o
3 8 8 45.183 60.194 6.387 93.829 o
3 8 9 8.866 3.448 7.397 251.398 o
3 8 10 290.374 285.096 12.335 13.733 o
3 8 11 11.741 20.221 5.917 239.217 o
3 9 0 915.129 876.306 20.762 2.837 o
3 9 1 519.539 535.729 11.865 6.499 o
3 9 2 832.534 795.135 25.231 3.148 o
3 9 3 355.033 336.251 15.487 10.446 o
3 9 4 200.476 195.846 5.866 23.572 o
3 9 5 62.697 64.306 4.693 82.715 o
3 9 6 4.055 9.376 4.979 450.092 o
3 9 7 59.573 60.368 9.050 68.631 o
3 9 8 260.159 280.730 21.701 12.016 o
3 9 9 4.998 3.652 4.979 496.068 o
3 9 10 257.543 248.194 15.049 14.926 o
3 9 11 19.318 30.301 6.632 165.213 o
3 10 0 25.097 35.515 7.091 136.368 o
3 10 1 312.866 334.394 6.744 13.048 o
3 10 2 118.146 127.214 10.886 34.783 o
3 10 3 176.389 226.963 10.396 22.300 o
3 10 4 82.146 83.303 7.397 57.154 o
3 10 5 27.584 32.097 8.764 113.602 o
3 10 6 9.662 13.641 6.040 272.624 o
3 10 7 74.739 89.332 12.580 44.822 o
3 10 8 37.714 34.056 5.326 132.142 o
3 10 9 246.317 264.038 13.569 15.580 o
3 10 10 31.094 31.077 6.417 137.106 o
3 11 0 443.899 459.119 18.742 7.365 o
3 11 1 67.739 70.040 9.121 61.470 o
3 11 2 887.687 952.008 34.943 2.515 o
3 11 3 3.030 2.469 5.326 518.548 o
3 11 4 501.762 543.962 19.976 6.109 o
3 11 5 191.482 219.464 11.835 20.665 o
3 11 6 517.184 560.561 35.515 4.654 o
3 11 7 9.396 8.213 4.979 365.555 o
3 11 8 405.834 422.227 24.169 7.436 o
3 11 9 8.342 11.835 5.428 326.712 o
3 12 0 52.756 52.767 8.386 78.966 o
3 12 1 1034.430 1038.850 77.192 1.387 o
3 12 2 0.951 3.540 4.979 633.611 o
3 12 3 204.588 218.668 9.356 20.921 o
3 12 4 0.001 1.132 4.734 815.587 o
3 12 5 878.609 974.667 42.422 2.333 o
3 12 6 20.925 25.159 6.907 162.911 o
3 12 7 328.940 344.780 15.293 11.010 o
3 13 0 333.649 342.811 16.773 10.630 o
3 13 1 175.959 169.676 12.824 23.219 o
3 13 2 1.019 5.917 7.397 305.903 o
3 13 3 0.029 0.990 6.907 394.028 o
3 13 4 168.790 182.501 11.835 23.993 o
3 13 5 5.939 16.273 5.917 300.306 o
3 14 1 45.720 35.515 6.417 107.951 o
3 14 2 14.516 16.273 5.428 251.284 o
4 0 0 3494.310 3455.390 24.659 0.297 o
4 0 2 221.384 252.561 27.138 11.440 o
4 0 4 4078.000 4315.620 164.749 0.165 o
4 0 6 5065.630 4520.830 70.927 0.153 o
4 0 8 4936.020 5033.680 133.947 0.135 o
4 0 10 57.403 52.287 5.203 91.309 o
4 0 12 688.137 611.451 15.763 4.569 o
4 0 14 753.348 708.537 15.681 3.919 o
4 1 0 18.182 49.788 8.223 121.053 o
4 1 1 4903.200 5775.950 109.400 0.131 o
4 1 2 797.320 755.560 13.988 3.631 o
4 1 3 839.790 962.292 19.385 2.964 o
4 1 4 1529.350 1645.580 50.839 1.055 o
4 1 5 2737.240 2508.870 61.337 0.445 o
4 1 6 953.072 928.756 10.284 2.774 o
4 1 7 3682.690 3594.060 50.706 0.265 o
4 1 8 269.839 256.591 9.968 15.763 o
4 1 9 1413.140 1410.980 23.925 1.404 o
4 1 10 48.189 49.696 3.938 110.239 o
4 1 11 296.652 276.302 8.131 14.555 o
4 1 12 5.914 3.959 2.561 846.099 o
4 1 13 697.970 644.599 10.621 4.545 o
4 1 14 55.755 56.736 2.877 99.557 o
4 2 0 9742.670 10468.800 144.313 0.039 o
4 2 1 1040.850 1162.210 19.772 2.172 o
4 2 2 12238.300 12994.600 171.584 0.025 o
4 2 3 172.914 214.832 8.509 24.142 o
4 2 4 2153.250 2087.670 71.050 0.608 o
4 2 5 1993.380 1991.760 90.761 0.603 o
4 2 6 1921.300 1902.030 27.771 0.843 o
4 2 7 1205.340 1218.290 22.027 1.807 o
4 2 8 450.237 435.204 7.744 8.385 o
4 2 9 818.359 783.362 12.835 3.496 o
4 2 10 312.813 349.708 8.805 12.521 o
4 2 11 165.741 172.594 6.428 28.348 o
4 2 12 618.586 636.121 7.968 5.211 o
4 2 13 184.385 191.642 5.509 25.501 o
4 2 14 577.880 556.929 13.712 5.708 o
4 3 0 9361.800 9445.270 106.309 0.045 o
4 3 1 5494.710 5678.700 66.846 0.122 o
4 3 2 3119.430 3266.680 48.910 0.341 o
4 3 3 1507.680 1412.410 21.588 1.318 o
4 3 4 185.433 125.918 5.764 29.169 o
4 3 5 1059.060 956.283 18.966 2.367 o
4 3 6 3.355 2.214 2.183 1385.680 o
4 3 7 344.826 425.624 8.274 10.609 o
4 3 8 169.712 162.902 8.223 27.392 o
4 3 9 35.773 46.411 3.438 138.815 o
4 3 10 768.684 814.653 18.415 3.531 o
4 3 11 14.071 38.382 4.520 213.156 o
4 3 12 1.587 5.622 3.275 975.693 o
4 3 13 182.019 166.350 6.448 26.756 o
4 3 14 3.454 0.490 2.979 1170.700 o
4 4 0 549.875 595.158 12.069 5.865 o
4 4 1 2196.850 2024.660 54.848 0.646 o
4 4 2 1236.410 1102.940 19.854 1.866 o
4 4 3 2184.470 2091.340 38.453 0.674 o
4 4 4 1511.440 1478.950 73.498 0.965 o
4 4 5 167.105 172.676 7.897 27.329 o
4 4 6 1.351 2.683 2.663 1528.460 o
4 4 7 5.031 11.213 3.408 574.686 o
4 4 8 161.148 165.034 6.346 29.488 o
4 4 9 246.237 271.517 7.591 17.160 o
4 4 10 76.334 63.408 4.112 74.127 o
4 4 11 306.851 325.069 9.509 13.018 o
4 4 12 673.619 662.851 10.825 4.641 o
4 4 13 1.500 0.714 3.326 1294.970 o
4 4 14 3.894 2.714 4.377 643.241 o
4 5 0 1257.410 1164.120 16.630 1.804 o
4 5 1 750.950 608.105 16.283 4.185 o
4 5 2 2254.680 2150.590 97.668 0.505 o
4 5 3 742.860 778.699 31.352 3.314 o
4 5 4 430.785 424.941 11.315 8.554 o
4 5 5 1517.610 1551.890 28.618 1.216 o
4 5 6 42.687 65.234 4.499 104.259 o
4 5 7 9.136 9.856 3.908 434.570 o
4 5 8 229.471 244.593 10.376 18.044 o
4 5 9 57.041 72.702 6.693 76.380 o
4 5 10 56.200 72.896 5.050 83.362 o
4 5 11 118.602 129.540 6.050 40.454 o
4 5 12 168.922 164.330 4.907 29.215 o
4 5 13 435.572 421.462 11.569 8.479 o
4 6 0 1374.560 1300.990 60.174 1.218 o
4 6 1 4920.060 4126.070 161.290 0.141 o
4 6 2 3589.380 3312.050 123.072 0.241 o
4 6 3 471.404 450.069 30.158 5.866 o
4 6 4 1084.310 997.551 15.559 2.294 o
4 6 5 6.588 32.383 5.193 258.809 o
4 6 6 416.263 425.859 13.079 8.633 o
4 6 7 10.016 11.702 7.060 232.751 o
4 6 8 369.747 402.822 11.253 9.973 o
4 6 9 0.192 1.286 4.520 868.597 o
4 6 10 386.466 434.531 9.019 9.500 o
4 6 11 286.369 309.909 9.937 13.952 o
4 6 12 127.756 147.853 6.621 36.034 o
4 6 13 0.054 3.102 3.867 1054.980 o
4 7 0 395.717 342.924 27.618 7.548 o
4 7 1 7562.710 7019.440 146.435 0.068 o
4 7 2 331.532 320.907 14.345 11.438 o
4 7 3 5458.630 5296.270 87.108 0.126 o
4 7 4 703.549 670.186 22.823 4.048 o
4 7 5 1685.070 1749.320 46.911 0.949 o
4 7 6 0.997 4.397 4.142 811.964 o
4 7 7 1181.370 1226.910 32.944 1.739 o
4 7 8 1.502 4.999 4.632 648.931 o
4 7 9 452.747 446.345 12.743 7.902 o
4 7 10 16.108 19.283 4.275 267.376 o
4 7 11 548.522 582.323 18.477 5.602 o
4 7 12 0.394 0.490 2.816 2082.820 o
4 8 0 2023.040 1892.310 67.081 0.690 o
4 8 1 28.575 29.975 6.999 136.112 o
4 8 2 1385.650 1397.680 28.138 1.418 o
4 8 3 85.980 95.668 6.978 54.037 o
4 8 4 1174.110 1206.860 30.220 1.792 o
4 8 5 231.234 279.556 11.366 16.669 o
4 8 6 1777.730 1876.310 31.179 0.917 o
4 8 7 168.720 185.184 8.040 26.347 o
4 8 8 1261.950 1387.990 31.628 1.540 o
4 8 9 72.249 79.732 6.223 66.012 o
4 8 10 1321.420 1358.570 49.574 1.337 o
4 8 11 1.954 4.928 5.428 499.542 o
4 9 0 16.781 15.049 4.010 288.541 o
4 9 1 40.895 58.970 3.550 116.274 o
4 9 2 147.306 150.761 8.988 30.483 o
4 9 3 395.999 406.025 8.682 9.627 o
4 9 4 427.291 459.211 11.182 8.333 o
4 9 5 324.836 364.971 10.417 11.689 o
4 9 6 100.521 130.234 10.692 38.085 o
4 9 7 513.591 556.552 18.987 6.006 o
4 9 8 6.582 6.417 4.887 437.195 o
4 9 9 972.467 930.226 24.200 2.541 o
4 9 10 0.628 5.877 5.917 454.490 o
4 10 0 47.419 47.584 4.132 111.948 o
4 10 1 454.190 471.902 14.263 7.566 o
4 10 2 268.516 313.592 11.396 14.248 o
4 10 3 1591.530 1717.760 44.350 1.026 o
4 10 4 1060.360 1134.210 29.709 2.047 o
4 10 5 468.824 473.443 14.100 7.366 o
4 10 6 187.103 172.911 7.489 25.333 o
4 10 7 337.802 370.021 15.049 10.531 o
4 10 8 95.442 106.962 16.140 31.685 o
4 10 9 68.751 74.631 12.335 49.319 o
4 11 0 639.775 659.749 43.156 3.385 o
4 11 1 343.165 330.579 12.294 11.363 o
4 11 2 724.270 780.189 24.914 3.611 o
4 11 3 330.410 332.537 30.832 7.864 o
4 11 4 1121.910 1120.420 54.012 1.617 o
4 11 5 155.089 176.277 9.692 27.294 o
4 11 6 105.646 112.829 5.928 46.213 o
4 11 7 25.352 34.545 12.212 80.313 o
4 12 0 6.309 9.723 4.846 414.013 o
4 12 1 265.919 254.346 13.814 14.868 o
4 12 2 91.534 110.053 6.448 50.385 o
4 12 3 33.838 31.699 5.050 146.395 o
4 12 4 8.656 10.315 7.152 241.485 o
4 12 5 591.488 588.945 25.159 4.837 o
4 12 6 198.958 163.759 32.556 10.765 o
4 13 0 448.773 535.178 22.690 6.455 o
4 13 1 14.231 6.417 5.917 270.534 o
4 13 2 0.360 0.000 5.917 537.593 o
4 13 3 5.609 3.448 5.428 432.248 o
5 0 0 9408.110 11676.300 533.209 0.025 o
5 0 2 1878.790 2239.980 120.103 0.504 o
5 0 4 7046.470 6310.750 281.648 0.063 o
5 0 6 6126.980 5839.570 108.390 0.101 o
5 0 8 4873.680 4880.450 85.415 0.151 o
5 0 10 1086.190 1055.930 20.691 2.179 o
5 0 12 1016.710 966.434 23.333 2.400 o
5 1 0 2440.860 2759.750 104.636 0.406 o
5 1 1 2382.750 2730.430 48.972 0.511 o
5 1 2 52.837 74.161 8.784 69.713 o
5 1 3 5497.580 5450.810 151.343 0.112 o
5 1 4 50.241 30.189 3.204 126.979 o
5 1 5 7045.730 6844.690 77.855 0.079 o
5 1 6 72.606 60.184 4.714 76.409 o
5 1 7 5494.390 5371.390 60.827 0.127 o
5 1 8 969.768 987.788 13.743 2.609 o
5 1 9 606.487 619.246 11.692 5.273 o
5 1 10 472.300 496.674 7.183 7.582 o
5 1 11 1647.330 1578.860 20.517 1.129 o
5 1 12 18.604 25.445 3.836 239.410 o
5 1 13 1133.540 1074.150 17.436 2.095 o
5 2 0 1641.910 2023.910 40.657 0.921 o
5 2 1 4422.410 4626.080 53.736 0.182 o
5 2 2 438.844 418.717 14.640 8.158 o
5 2 3 2.211 18.456 6.550 289.448 o
5 2 4 1925.750 1872.130 61.092 0.750 o
5 2 5 9.623 13.355 3.326 430.008 o
5 2 6 3979.790 3988.630 55.573 0.225 o
5 2 7 18.103 10.774 1.867 367.587 o
5 2 8 795.953 807.429 10.019 3.584 o
5 2 9 145.675 184.582 3.785 31.566 o
5 2 10 35.476 38.167 2.795 154.389 o
5 2 11 444.355 471.545 7.346 8.201 o
5 2 12 571.896 538.320 11.998 5.930 o
5 2 13 614.216 583.874 13.079 5.304 o
5 3 0 63.435 52.379 18.048 36.707 o
5 3 1 1269.410 1315.150 28.302 1.601 o
5 3 2 32.925 34.209 10.611 87.707 o
5 3 3 169.768 161.168 7.917 27.683 o
5 3 4 2.572 2.683 5.530 498.424 o
5 3 5 496.646 463.843 9.192 7.374 o
5 3 6 1.052 8.621 2.530 1107.570 o
5 3 7 250.476 264.834 7.366 17.163 o
5 3 8 8.241 13.579 3.040 477.850 o
5 3 9 253.517 242.154 7.336 17.630 o
5 3 10 242.831 260.733 10.427 16.856 o
5 3 11 331.246 339.353 9.835 11.961 o
5 3 12 218.884 239.951 5.397 20.384 o
5 3 13 21.602 24.629 3.754 225.450 o
5 4 0 133.932 125.459 5.060 38.361 o
5 4 1 11.305 5.275 5.101 351.181 o
5 4 2 307.644 262.416 17.262 12.261 o
5 4 3 17.489 28.046 5.234 205.873 o
5 4 4 0.654 0.490 2.387 2553.340 o
5 4 5 102.319 122.857 6.978 44.289 o
5 4 6 4.514 3.714 2.867 904.866 o
5 4 7 29.834 53.093 4.622 135.225 o
5 4 8 29.256 33.648 3.663 172.856 o
5 4 9 113.069 120.807 4.203 44.788 o
5 4 10 46.024 57.562 4.244 106.213 o
5 4 11 186.494 175.522 7.264 25.372 o
5 4 12 152.738 149.190 5.285 32.511 o
5 4 13 0.557 3.448 3.785 1012.980 o
5 5 1 1519.590 1417.620 86.812 0.881 o
5 5 2 1132.250 969.393 20.384 2.176 o
5 5 3 319.819 244.909 11.131 13.667 o
5 5 4 70.298 91.179 6.550 63.082 o
5 5 5 338.252 368.807 8.346 11.526 o
5 5 6 213.237 242.216 12.610 18.172 o
5 5 7 202.389 217.393 9.682 20.991 o
5 5 8 82.092 79.783 4.581 64.498 o
5 5 9 92.927 86.853 5.336 56.206 o
5 5 10 8.419 7.183 3.265 543.846 o
5 5 11 188.383 214.312 5.999 23.793 o
5 5 12 340.587 296.798 8.284 12.551 o
5 6 0 3149.620 2759.400 66.520 0.357 o
5 6 2 1922.900 1702.320 31.342 0.885 o
5 6 3 153.872 140.620 6.560 32.189 o
5 6 4 1284.170 1340.870 25.292 1.587 o
5 6 5 97.905 87.924 8.437 48.183 o
5 6 6 706.092 708.078 13.651 4.228 o
5 6 7 83.379 91.291 6.121 57.847 o
5 6 8 791.483 865.716 17.640 3.348 o
5 6 9 330.718 328.365 7.621 12.447 o
5 6 10 1055.040 1083.850 20.068 2.221 o
5 6 11 57.201 65.744 3.234 91.803 o
5 6 12 402.311 405.189 11.141 9.280 o
5 7 0 1407.100 1364.250 32.311 1.387 o
5 7 1 3876.620 3534.840 84.456 0.237 o
5 7 2 218.403 191.510 15.140 18.112 o
5 7 3 1464.820 1495.680 36.025 1.248 o
5 7 4 3.474 2.500 3.459 889.658 o
5 7 5 682.478 681.327 15.334 4.400 o
5 7 6 148.345 172.604 7.744 29.812 o
5 7 7 1207.840 1243.760 25.475 1.757 o
5 7 8 420.235 408.923 7.193 9.210 o
5 7 9 1442.740 1505.550 25.261 1.320 o
5 7 10 4.871 3.724 3.051 833.042 o
5 7 11 218.662 193.132 4.122 22.548 o
5 8 0 1740.190 1769.300 60.776 0.852 o
5 8 1 443.888 439.367 17.936 7.585 o
5 8 2 5565.440 5633.650 115.379 0.114 o
5 8 3 477.763 463.945 25.067 6.283 o
5 8 4 2370.360 2411.130 39.351 0.567 o
5 8 5 0.384 3.040 3.744 1074.000 o
5 8 6 1681.680 1729.340 43.279 0.972 o
5 8 7 65.408 70.591 4.214 79.346 o
5 8 8 765.875 786.596 17.773 3.621 o
5 8 9 3.183 13.845 7.560 246.762 o
5 8 10 451.101 443.591 10.274 8.140 o
5 9 0 67.479 70.692 4.918 75.724 o
5 9 1 1084.390 1121.140 18.946 2.133 o
5 9 2 359.459 384.651 13.447 10.119 o
5 9 3 3141.870 3260.750 72.070 0.323 o
5 9 4 48.676 48.349 5.775 100.232 o
5 9 5 3116.580 3271.320 58.419 0.335 o
5 9 6 185.921 181.450 11.876 22.526 o
5 9 7 1090.900 1110.390 36.994 1.916 o
5 9 8 228.686 223.800 6.458 19.994 o
5 9 9 883.598 899.680 23.527 2.846 o
5 9 10 7.528 6.907 3.448 558.120 o
5 10 0 290.951 317.662 10.580 13.509 o
5 10 1 321.787 325.447 17.303 11.018 o
5 10 2 446.136 443.805 18.925 7.417 o
5 10 3 1666.400 1755.110 36.127 1.002 o
5 10 4 398.620 439.071 15.018 8.614 o
5 10 5 0.683 1.275 3.734 1155.610 o
5 10 6 419.657 472.045 22.201 7.202 o
5 10 7 212.332 222.953 14.793 17.756 o
5 10 8 638.695 668.911 15.681 4.709 o
5 10 9 104.571 114.583 6.162 45.958 o
5 11 0 67.802 67.734 11.345 54.058 o
5 11 1 107.193 118.695 8.142 41.870 o
5 11 2 39.794 38.473 5.928 118.719 o
5 11 3 331.017 335.680 21.701 9.742 o
5 11 4 239.982 278.087 28.046 10.453 o
5 11 5 46.225 37.984 6.907 101.940 o
5 11 6 11.025 11.835 6.417 252.336 o
5 11 7 7.803 12.580 3.836 439.462 o
5 12 0 43.062 42.922 4.887 117.822 o
5 12 1 55.267 48.563 4.346 99.634 o
5 12 2 15.500 16.854 3.999 292.427 o
5 12 3 7.409 4.928 5.917 347.763 o
5 12 4 77.967 75.467 6.907 62.196 o
5 12 5 0.001 4.928 5.428 557.371 o
5 13 0 16.040 19.252 3.652 287.844 o
5 13 1 155.359 142.058 9.376 29.642 o
6 0 0 405.380 572.672 21.701 6.827 o
6 0 2 3708.240 3712.230 208.650 0.166 o
6 0 4 9060.950 8634.770 187.041 0.046 o
6 0 6 6621.250 6365.750 135.937 0.085 o
6 0 8 341.456 329.742 18.742 10.207 o
6 0 10 2758.480 2618.140 92.485 0.390 o
6 0 12 1081.210 990.481 21.435 2.251 o
6 1 0 1325.700 1354.940 29.271 1.501 o
6 1 1 158.460 201.722 19.640 18.400 o
6 1 2 93.269 101.198 7.417 49.549 o
6 1 3 3606.870 3552.260 71.549 0.264 o
6 1 4 153.040 158.546 5.560 31.572 o
6 1 5 5451.140 5133.030 82.915 0.129 o
6 1 6 790.432 765.191 11.569 3.684 o
6 1 7 3927.460 4054.010 72.029 0.221 o
6 1 8 263.060 262.733 7.162 16.599 o
6 1 9 97.528 80.405 5.479 55.383 o
6 1 10 440.816 476.351 11.366 7.964 o
6 1 11 249.922 216.801 6.805 18.729 o
6 1 12 1238.230 1135.660 17.926 1.849 o
6 1 13 267.476 249.847 7.193 16.697 o
6 2 0 494.886 538.636 23.180 5.939 o
6 2 1 192.081 188.683 9.468 23.087 o
6 2 2 127.119 145.242 11.070 31.684 o
6 2 3 358.636 391.375 9.856 10.524 o
6 2 4 1127.880 1086.490 19.476 2.077 o
6 2 5 572.790 560.327 14.049 5.723 o
6 2 6 2032.230 1966.270 23.363 0.784 o
6 2 7 89.042 97.107 3.479 58.459 o
6 2 8 537.094 506.376 12.651 6.425 o
6 2 9 2334.270 2374.020 33.454 0.589 o
6 2 10 83.727 106.687 5.836 55.011 o
6 2 11 1014.470 1037.140 24.935 2.302 o
6 2 12 92.439 100.983 6.713 51.182 o
6 2 13 519.446 448.202 13.069 6.947 o
6 3 0 54.715 48.013 7.458 84.407 o
6 3 1 361.355 347.280 24.414 8.562 o
6 3 2 299.863 306.042 19.782 11.214 o
6 3 3 4.472 3.561 2.061 1128.870 o
6 3 4 542.006 534.351 10.182 6.338 o
6 3 5 366.700 391.967 9.407 10.372 o
6 3 6 290.956 321.876 8.478 13.820 o
6 3 7 82.021 95.117 4.897 60.031 o
6 3 8 575.388 525.486 12.120 5.953 o
6 3 9 313.084 310.847 9.050 13.124 o
6 3 10 1474.810 1412.500 24.374 1.338 o
6 3 11 299.448 308.847 8.978 13.661 o
6 3 12 434.834 367.868 9.621 9.148 o
6 4 0 126.640 97.168 10.029 37.190 o
6 4 1 61.263 75.335 8.713 64.910 o
6 4 2 70.871 85.741 5.417 67.249 o
6 4 3 545.542 539.902 10.641 6.250 o
6 4 4 5.411 4.367 2.163 950.593 o
6 4 5 612.191 654.271 11.794 5.086 o
6 4 6 224.429 234.094 5.836 20.091 o
6 4 7 267.686 283.484 6.234 16.022 o
6 4 8 2.384 2.887 2.755 1248.680 o
6 4 9 163.429 171.166 5.693 29.122 o
6 4 10 9.689 16.497 4.101 356.634 o
6 4 11 931.425 900.771 18.681 2.784 o
6 4 12 25.250 23.455 3.173 218.735 o
6 5 0 717.199 681.531 12.498 4.269 o
6 5 1 453.113 419.411 11.610 8.201 o
6 5 2 317.286 302.848 4.928 13.654 o
6 5 3 212.978 219.097 4.438 21.864 o
6 5 4 685.017 661.616 13.222 4.508 o
6 5 5 364.054 369.021 6.989 10.959 o
6 5 6 345.930 362.655 6.632 11.573 o
6 5 7 386.769 459.058 8.764 9.266 o
6 5 8 628.945 648.945 11.753 4.980 o
6 5 9 125.763 129.836 4.734 39.948 o
6 5 10 284.005 284.964 8.478 14.838 o
6 5 11 140.945 148.108 6.213 33.952 o
6 5 12 384.857 374.929 12.080 9.849 o
6 6 0 4092.430 3538.470 73.437 0.227 o
6 6 2 1257.180 1177.210 22.394 1.757 o
6 6 3 95.154 105.666 6.744 49.397 o
6 6 4 553.469 561.939 11.202 6.030 o
6 6 5 149.012 122.439 3.765 36.402 o
6 6 6 510.912 494.633 9.213 6.980 o
6 6 7 356.798 411.667 7.866 10.525 o
6 6 8 338.623 370.613 6.785 11.654 o
6 6 9 79.606 78.110 3.418 68.553 o
6 6 10 148.154 150.251 5.785 32.861 o
6 6 11 119.074 95.393 4.826 46.129 o
6 7 0 532.269 504.040 41.432 4.255 o
6 7 1 1887.910 1700.490 40.055 0.878 o
6 7 2 24.287 29.924 8.641 122.081 o
6 7 3 1013.380 978.871 19.650 2.442 o
6 7 4 36.596 36.902 5.009 134.531 o
6 7 5 404.547 400.404 11.029 9.294 o
6 7 6 37.083 45.819 3.663 135.019 o
6 7 7 274.155 248.082 5.428 16.719 o
6 7 8 128.935 131.703 5.213 38.645 o
6 7 9 672.121 694.050 15.171 4.429 o
6 7 10 124.887 120.011 6.713 39.404 o
6 8 0 840.666 722.127 20.721 3.369 o
6 8 1 724.890 731.227 20.048 3.882 o
6 8 2 349.851 377.795 13.426 10.421 o
6 8 3 0.204 2.469 3.642 1186.810 o
6 8 4 275.709 292.952 10.692 14.540 o
6 8 5 122.286 126.949 4.918 40.957 o
6 8 6 598.646 643.619 10.427 5.278 o
6 8 7 11.220 10.855 2.795 455.705 o
6 8 8 1778.430 1809.280 30.607 0.937 o
6 8 9 180.192 191.377 6.948 25.353 o
6 8 10 508.766 499.663 18.742 6.360 o
6 9 0 1019.030 1053.710 17.742 2.359 o
6 9 1 2173.650 2199.640 56.613 0.622 o
6 9 2 21.089 23.302 9.621 119.242 o
6 9 3 173.635 166.860 4.897 28.436 o
6 9 4 0.096 2.122 4.040 1029.020 o
6 9 5 649.355 690.183 14.140 4.619 o
6 9 6 3.303 0.000 3.479 1020.360 o
6 9 7 963.215 1033.850 19.640 2.498 o
6 9 8 103.538 103.667 6.387 47.598 o
6 9 9 843.928 770.466 23.680 3.191 o
6 10 0 203.039 202.498 7.152 22.584 o
6 10 1 638.866 659.025 16.212 4.721 o
6 10 2 1455.180 1540.440 36.800 1.232 o
6 10 3 55.593 47.349 12.080 60.195 o
6 10 4 494.787 536.718 12.416 6.749 o
6 10 5 19.616 14.967 4.132 261.261 o
6 10 6 154.059 150.455 4.887 32.420 o
6 10 7 426.276 424.196 14.793 8.300 o
6 11 0 75.204 72.927 5.673 67.796 o
6 11 1 41.267 32.658 4.622 132.668 o
6 11 2 0.443 2.469 3.908 1028.750 o
6 11 3 522.788 530.577 18.252 6.095 o
6 11 4 158.229 142.997 30.332 12.896 o
6 11 5 0.192 1.255 2.816 2002.910 o
6 12 0 17.702 20.221 5.917 206.587 o
6 12 1 53.983 55.399 4.979 94.300 o
6 12 2 18.440 14.304 4.489 261.760 o
6 12 3 18.394 14.793 3.836 280.936 o
6 12 4 7.128 10.264 4.050 461.941 o
7 0 0 706.244 715.791 13.008 4.221 o
7 0 2 367.169 437.673 23.986 7.877 o
7 0 4 2726.390 2569.060 67.316 0.434 o
7 0 6 4008.400 3986.400 74.253 0.217 o
7 0 8 1593.970 1723.990 40.575 1.040 o
7 0 10 505.197 476.871 15.447 6.780 o
7 0 12 14.079 6.468 3.703 388.483 o
7 1 0 293.977 323.529 7.274 13.863 o
7 1 1 25.195 49.890 5.040 145.392 o
7 1 2 262.759 309.092 7.325 15.460 o
7 1 3 868.245 925.890 22.782 2.868 o
7 1 4 362.946 364.696 10.417 10.678 o
7 1 5 766.541 797.655 15.467 3.645 o
7 1 6 1982.930 1963.910 31.546 0.792 o
7 1 7 91.349 112.818 5.479 51.524 o
7 1 8 2150.490 2066.420 33.372 0.699 o
7 1 9 20.697 45.605 3.428 185.110 o
7 1 10 196.719 176.991 6.223 24.711 o
7 1 11 66.692 74.325 4.081 77.252 o
7 1 12 22.599 19.436 3.112 248.381 o
7 2 0 649.043 605.799 13.355 4.940 o
7 2 1 1687.850 1807.290 32.964 0.984 o
7 2 2 157.677 184.205 9.121 26.954 o
7 2 3 2359.080 2392.260 47.625 0.560 o
7 2 4 12.380 17.099 3.683 337.538 o
7 2 5 4022.170 4195.020 61.286 0.214 o
7 2 6 96.988 72.896 3.999 59.688 o
7 2 7 11.396 17.681 3.040 375.705 o
7 2 8 443.844 454.038 8.560 8.286 o
7 2 9 438.569 429.797 8.835 8.566 o
7 2 10 487.255 468.087 12.671 7.261 o
7 2 11 244.333 225.422 6.111 18.976 o
7 2 12 339.088 296.421 7.448 12.716 o
7 3 0 1997.290 1893.650 25.424 0.813 o
7 3 1 99.532 107.748 5.213 49.921 o
7 3 2 3570.480 3469.900 67.867 0.272 o
7 3 3 5.226 8.427 2.887 694.174 o
7 3 4 3565.860 3571.480 95.474 0.252 o
7 3 5 102.561 114.053 3.826 49.432 o
7 3 6 51.851 47.013 2.887 111.378 o
7 3 7 379.030 386.845 13.028 9.727 o
7 3 8 343.391 340.087 11.315 11.383 o
7 3 9 104.276 125.326 6.856 43.599 o
7 3 10 1164.430 1217.800 24.659 1.851 o
7 3 11 75.735 59.531 4.152 75.847 o
7 4 0 35.762 29.250 5.764 136.727 o
7 4 1 3164.950 3090.700 84.588 0.319 o
7 4 2 43.508 66.550 15.049 48.777 o
7 4 3 2793.680 2703.020 53.471 0.427 o
7 4 4 110.231 118.430 4.203 45.955 o
7 4 5 562.639 587.873 14.243 5.681 o
7 4 6 252.384 285.729 9.080 16.124 o
7 4 7 1274.130 1308.430 25.210 1.622 o
7 4 8 6.270 9.417 3.693 531.229 o
7 4 9 1377.050 1409.330 41.075 1.333 o
7 4 10 80.900 89.149 4.724 62.381 o
7 4 11 1524.140 1475.500 35.372 1.210 o
7 5 0 1911.930 1796.000 27.842 0.874 o
7 5 1 704.926 653.781 13.784 4.392 o
7 5 2 1541.360 1448.710 20.272 1.274 o
7 5 3 12.662 24.537 2.418 333.041 o
7 5 4 780.740 770.374 18.273 3.579 o
7 5 5 273.921 300.359 8.325 14.970 o
7 5 6 917.691 917.962 17.416 2.818 o
7 5 7 27.746 35.984 3.857 171.771 o
7 5 8 336.703 357.768 10.957 11.378 o
7 5 9 17.635 26.271 3.520 250.406 o
7 5 10 625.543 614.900 13.079 5.091 o
7 5 11 56.425 65.989 3.969 90.195 o
7 6 0 946.187 753.601 11.059 3.077 o
7 6 1 482.599 414.514 10.264 7.874 o
7 6 2 53.479 50.145 2.602 107.706 o
7 6 3 102.626 106.187 3.122 51.435 o
7 6 4 21.476 24.629 2.449 250.008 o
7 6 5 1.646 12.355 2.622 839.732 o
7 6 6 13.953 18.517 3.663 311.877 o
7 6 7 369.615 370.613 9.958 10.498 o
7 6 8 43.241 50.879 4.040 116.413 o
7 6 9 306.940 323.468 10.253 12.913 o
7 6 10 64.969 79.334 12.539 49.120 o
7 7 0 639.923 612.482 13.845 4.965 o
7 7 1 48.693 55.256 6.907 89.735 o
7 7 2 39.206 48.961 3.632 127.683 o
7 7 3 8.621 10.774 2.326 561.135 o
7 7 4 53.414 56.562 4.326 97.183 o
7 7 5 55.927 68.479 4.979 85.837 o
7 7 6 39.373 43.748 3.754 131.754 o
7 7 7 593.092 612.818 14.896 5.284 o
7 7 8 249.145 253.826 7.968 17.393 o
7 7 9 206.807 197.100 9.580 21.472 o
7 8 0 1099.230 1152.140 32.434 1.929 o
7 8 1 35.586 38.830 3.734 146.035 o
7 8 2 18.561 22.282 5.122 217.663 o
7 8 3 1.204 1.408 2.806 1635.070 o
7 8 4 53.727 60.480 3.408 98.051 o
7 8 5 2.049 2.714 4.183 786.358 o
7 8 6 40.138 31.556 7.152 112.476 o
7 8 7 0.265 1.877 3.652 1217.270 o
7 8 8 489.825 436.949 11.345 7.530 o
7 8 9 2.347 3.448 4.438 686.374 o
7 9 0 41.724 42.636 3.805 127.837 o
7 9 1 345.563 350.361 6.917 11.734 o
7 9 2 47.276 36.137 3.295 126.463 o
7 9 3 1.576 2.357 2.857 1395.520 o
7 9 4 165.278 178.542 5.581 28.456 o
7 9 5 3.204 10.151 4.142 563.425 o
7 9 6 147.995 157.311 15.293 24.171 o
7 9 7 74.931 64.204 4.346 74.265 o
7 9 8 14.513 16.773 4.928 267.565 o
7 10 0 1.181 10.080 3.663 735.551 o
7 10 1 102.012 110.839 5.234 48.554 o
7 10 2 49.294 31.985 3.244 126.852 o
7 10 3 473.584 485.104 9.590 7.527 o
7 10 4 3.965 2.153 3.785 780.706 o
7 10 5 224.077 220.311 7.448 20.153 o
7 10 6 85.833 82.864 6.417 57.978 o
7 11 0 994.634 1002.320 17.548 2.484 o
7 11 1 0.036 0.000 2.632 2745.020 o
7 11 2 161.351 149.904 6.917 30.150 o
7 11 3 41.832 39.463 3.785 130.903 o
7 11 4 260.074 273.751 11.835 15.306 o
7 12 0 36.238 26.139 5.428 143.009 o
7 12 1 327.965 309.766 12.824 11.990 o
7 12 2 11.981 7.897 4.928 336.350 o
8 0 0 1145.990 1076.290 35.270 1.878 o
8 0 2 1518.390 1564.900 66.091 0.989 o
8 0 4 1843.450 1768.540 42.146 0.877 o
8 0 6 688.275 669.136 23.108 4.120 o
8 0 8 612.021 659.851 15.447 4.936 o
8 0 10 59.688 48.227 4.265 95.051 o
8 1 0 1806.660 1973.140 28.587 0.881 o
8 1 1 918.314 893.538 18.507 2.838 o
8 1 2 1732.210 1846.120 41.962 0.915 o
8 1 3 369.319 423.329 17.252 8.979 o
8 1 4 536.363 575.722 12.610 6.069 o
8 1 5 94.623 101.249 5.815 51.906 o
8 1 6 407.208 393.711 8.509 9.535 o
8 1 7 363.943 368.348 7.784 10.897 o
8 1 8 4.306 5.030 3.091 817.705 o
8 1 9 144.206 151.832 6.346 32.993 o
8 1 10 7.870 9.478 2.704 578.298 o
8 1 11 31.662 33.586 2.938 172.108 o
8 2 0 2.932 19.242 3.459 508.835 o
8 2 1 1641.440 1788.480 30.128 1.029 o
8 2 2 208.445 238.359 10.702 19.399 o
8 2 3 338.283 404.322 12.080 10.577 o
8 2 4 498.285 541.585 10.855 6.765 o
8 2 5 181.815 176.624 7.274 25.802 o
8 2 6 303.449 329.201 8.876 13.168 o
8 2 7 359.060 350.361 6.642 11.375 o
8 2 8 122.687 132.540 4.010 40.893 o
8 2 9 627.305 638.059 14.814 4.928 o
8 2 10 15.922 22.201 4.652 246.494 o
8 2 11 438.507 419.085 12.488 8.368 o
8 3 0 2037.430 2166.250 38.881 0.713 o
8 3 1 1096.100 1111.230 38.116 1.891 o
8 3 2 1780.300 1931.540 43.758 0.862 o
8 3 3 217.268 215.251 10.896 19.494 o
8 3 4 4513.190 4923.540 97.413 0.161 o
8 3 5 1911.150 2006.440 35.535 0.806 o
8 3 6 809.974 884.019 18.711 3.219 o
8 3 7 329.485 332.191 9.060 12.235 o
8 3 8 522.860 538.494 12.039 6.437 o
8 3 9 5.355 5.499 3.387 684.766 o
8 3 10 698.343 691.958 13.732 4.318 o
8 4 0 126.419 155.872 8.754 33.500 o
8 4 1 3716.800 3672.280 110.492 0.229 o
8 4 2 3.650 1.479 5.775 454.327 o
8 4 3 6612.970 6992.150 190.153 0.075 o
8 4 4 202.748 184.439 10.111 22.036 o
8 4 5 1649.360 1731.380 34.209 1.028 o
8 4 6 0.460 0.490 3.010 1831.660 o
8 4 7 550.584 544.156 10.529 6.179 o
8 4 8 1.907 4.061 3.071 1100.790 o
8 4 9 347.040 348.668 9.162 11.463 o
8 4 10 55.964 50.124 7.050 84.599 o
8 5 0 3629.680 3493.060 61.092 0.269 o
8 5 1 5.204 5.550 6.407 334.905 o
8 5 2 3249.800 3313.180 74.967 0.306 o
8 5 3 336.588 383.866 15.487 10.323 o
8 5 4 176.000 164.055 7.723 26.900 o
8 5 5 1.266 9.305 3.193 862.237 o
8 5 6 1385.490 1396.310 29.852 1.408 o
8 5 7 100.810 103.218 5.122 50.385 o
8 5 8 1066.600 1094.090 24.404 2.139 o
8 5 9 134.268 132.978 5.193 37.400 o
8 5 10 645.404 619.031 20.721 4.621 o
8 6 0 40.234 34.239 9.121 93.225 o
8 6 1 1744.300 1765.820 57.215 0.867 o
8 6 2 518.160 538.004 10.549 6.567 o
8 6 3 282.987 276.251 14.773 13.518 o
8 6 4 9.532 9.998 3.316 469.586 o
8 6 5 633.691 595.688 14.773 5.039 o
8 6 6 53.210 41.850 3.989 108.404 o
8 6 7 565.006 589.210 10.978 5.794 o
8 6 8 107.534 106.646 4.785 47.996 o
8 6 9 599.215 580.589 11.325 5.510 o
8 7 0 381.046 390.161 15.783 9.280 o
8 7 1 4.450 9.121 4.183 534.446 o
8 7 2 302.251 305.134 9.631 13.509 o
8 7 3 1.066 0.908 3.112 1504.270 o
8 7 4 37.692 28.516 7.764 112.322 o
8 7 5 239.992 235.666 9.907 17.856 o
8 7 6 64.546 66.948 4.326 81.203 o
8 7 7 9.590 9.325 3.112 492.368 o
8 7 8 13.297 14.192 3.397 357.346 o
8 8 0 259.393 256.581 17.507 13.836 o
8 8 1 11.529 12.824 3.836 371.074 o
8 8 2 23.502 38.004 3.836 183.739 o
8 8 3 237.983 235.778 9.937 17.958 o
8 8 4 374.385 376.030 11.682 10.117 o
8 8 5 161.700 162.361 15.293 22.797 o
8 8 6 190.188 200.304 8.886 23.039 o
8 8 7 1.927 3.612 3.295 1040.580 o
8 9 0 42.866 43.605 5.234 115.109 o
8 9 1 27.260 31.454 4.183 177.223 o
8 9 2 544.906 530.454 15.538 6.053 o
8 9 3 195.209 228.769 10.978 20.500 o
8 9 4 232.829 215.689 14.304 17.092 o
8 9 5 222.883 227.983 7.295 20.015 o
8 9 6 200.285 196.386 10.855 21.378 o
8 10 0 54.440 58.460 4.887 92.585 o
8 10 1 232.770 185.276 11.590 19.158 o
8 10 2 19.169 28.067 3.948 225.581 o
8 10 3 509.303 492.338 14.304 6.721 o
8 10 4 103.377 100.494 7.642 46.114 o
8 10 5 305.946 281.158 12.335 13.250 o
8 11 0 538.961 510.519 20.221 5.895 o
8 11 1 0.093 1.041 3.295 1587.510 o
8 11 2 384.756 365.501 13.814 9.727 o
9 0 0 3829.250 4496.240 112.288 0.197 o
9 0 2 1598.610 1813.200 48.359 0.973 o
9 0 4 29.230 38.636 6.193 135.731 o
9 0 6 14.534 18.334 4.979 259.589 o
9 0 8 346.243 339.771 12.335 11.152 o
9 0 10 572.302 578.089 19.242 5.374 o
9 1 0 170.266 152.108 6.346 29.132 o
9 1 1 344.725 379.642 12.029 10.729 o
9 1 2 401.345 410.290 13.161 9.035 o
9 1 3 372.831 324.773 10.549 10.915 o
9 1 4 73.708 88.720 5.285 65.122 o
9 1 5 439.594 439.459 9.590 8.413 o
9 1 6 8.870 7.917 2.959 546.989 o
9 1 7 738.187 730.054 13.947 3.984 o
9 1 8 305.871 312.031 6.897 13.684 o
9 1 9 655.260 598.372 17.446 4.768 o
9 2 0 15.069 36.280 3.938 225.760 o
9 2 1 180.802 196.294 9.651 23.654 o
9 2 2 212.562 243.756 7.703 20.057 o
9 2 3 1749.660 1833.890 38.014 0.923 o
9 2 4 674.450 683.388 13.651 4.493 o
9 2 5 152.573 155.056 4.877 32.295 o
9 2 6 1886.000 1940.390 30.067 0.846 o
9 2 7 404.404 385.060 8.815 9.659 o
9 2 8 755.116 760.774 15.916 3.775 o
9 2 9 527.244 480.146 9.947 6.832 o
9 3 0 1682.620 1855.430 50.971 0.903 o
9 3 1 21.254 18.028 6.121 190.747 o
9 3 2 1306.380 1502.650 57.878 1.213 o
9 3 3 89.853 101.259 7.193 51.137 o
9 3 4 1252.260 1248.000 27.465 1.675 o
9 3 5 1238.970 1316.960 19.721 1.699 o
9 3 6 1018.280 1030.310 19.732 2.367 o
9 3 7 481.528 469.903 10.029 7.497 o
9 3 8 407.101 381.948 8.662 9.648 o
9 3 9 12.921 13.028 2.836 398.200 o
9 4 0 864.480 974.830 35.841 2.523 o
9 4 1 1343.830 1410.260 31.179 1.437 o
9 4 2 865.711 996.500 29.261 2.641 o
9 4 3 1537.590 1740.310 55.675 0.992 o
9 4 4 1853.790 1904.450 40.065 0.844 o
9 4 5 922.386 972.443 21.354 2.665 o
9 4 6 322.117 344.291 9.284 12.244 o
9 4 7 346.144 364.981 8.366 11.357 o
9 4 8 7.106 10.519 2.632 594.169 o
9 4 9 75.304 61.582 3.061 77.819 o
9 5 0 1730.210 1748.360 44.217 0.935 o
9 5 1 691.964 718.893 21.425 4.034 o
9 5 2 4847.600 5066.610 103.024 0.145 o
9 5 3 0.248 0.888 2.663 2261.840 o
9 5 4 1422.170 1496.970 37.606 1.275 o
9 5 5 13.756 18.140 2.908 344.157 o
9 5 6 193.824 218.128 7.295 22.649 o
9 5 7 94.179 92.903 4.061 56.366 o
9 5 8 45.325 50.849 3.438 116.225 o
9 6 0 74.513 74.457 5.887 67.166 o
9 6 1 3097.440 3050.260 50.053 0.357 o
9 6 2 218.653 231.238 6.795 20.348 o
9 6 3 165.655 152.322 6.519 29.637 o
9 6 4 1276.620 1280.150 21.119 1.664 o
9 6 5 488.571 491.960 10.019 7.248 o
9 6 6 680.907 650.486 13.681 4.556 o
9 6 7 91.771 109.972 4.367 53.468 o
9 6 8 676.236 663.922 22.690 4.217 o
9 7 0 334.475 312.551 11.988 11.913 o
9 7 1 578.703 580.874 14.722 5.547 o
9 7 2 215.217 203.314 6.642 21.720 o
9 7 3 924.742 937.224 18.946 2.746 o
9 7 4 5.826 7.019 2.949 690.634 o
9 7 5 1023.340 1017.160 19.619 2.372 o
9 7 6 189.917 193.591 5.897 24.686 o
9 7 7 822.884 738.981 18.507 3.460 o
9 8 0 561.459 521.966 13.161 6.060 o
9 8 1 423.195 429.736 10.733 8.695 o
9 8 2 240.219 244.378 8.417 18.049 o
9 8 3 168.749 164.963 5.938 28.708 o
9 8 4 504.102 508.529 12.590 6.796 o
9 8 5 46.754 39.932 3.775 121.243 o
9 8 6 420.309 397.853 15.049 8.592 o
9 9 0 47.534 40.106 3.908 118.986 o
9 9 1 98.279 102.493 10.559 41.860 o
9 9 2 302.348 317.071 9.203 13.367 o
9 9 3 244.069 199.294 6.274 19.825 o
9 9 4 178.164 202.865 7.203 24.854 o
9 9 5 138.042 128.744 12.335 29.855 o
9 10 0 65.731 56.389 4.346 84.667 o
9 10 1 94.290 80.058 5.213 57.296 o
9 10 2 154.430 136.192 5.448 33.200 o
10 0 0 20.497 37.861 15.783 57.842 o
10 0 2 263.517 287.310 12.396 14.714 o
10 0 4 774.864 786.769 36.504 3.010 o
10 0 6 761.353 658.362 20.721 3.860 o
10 0 8 796.083 703.395 15.650 3.723 o
10 1 0 116.951 125.959 7.744 39.302 o
10 1 1 1899.900 2080.290 47.737 0.762 o
10 1 2 723.304 838.322 19.446 3.653 o
10 1 3 720.975 812.898 18.936 3.736 o
10 1 4 348.728 382.713 11.090 10.721 o
10 1 5 881.023 825.232 22.690 2.990 o
10 1 6 4.997 3.877 2.846 862.443 o
10 1 7 825.951 719.046 13.079 3.601 o
10 1 8 99.946 96.433 4.244 53.082 o
10 2 0 1128.900 1223.580 30.934 1.841 o
10 2 1 7.145 65.653 9.080 115.233 o
10 2 2 1467.270 1493.890 30.117 1.279 o
10 2 3 213.461 257.621 10.111 18.706 o
10 2 4 858.795 903.087 29.985 2.773 o
10 2 5 24.431 25.026 3.204 218.433 o
10 2 6 813.371 794.768 18.609 3.382 o
10 2 7 3.672 13.886 3.387 577.917 o
10 2 8 523.840 494.399 11.937 6.683 o
10 3 0 112.657 115.114 11.233 36.344 o
10 3 1 179.067 187.082 24.149 14.982 o
10 3 2 525.075 623.857 22.231 5.384 o
10 3 3 345.945 319.295 12.080 11.476 o
10 3 4 17.914 16.140 3.316 295.217 o
10 3 5 543.540 598.208 14.375 5.803 o
10 3 6 76.922 84.333 5.326 64.471 o
10 3 7 168.928 163.708 4.785 29.308 o
10 3 8 1.501 0.000 4.928 703.017 o
10 4 0 60.834 82.588 12.274 50.767 o
10 4 1 385.029 387.539 9.835 9.958 o
10 4 2 458.340 431.297 11.804 8.008 o
10 4 3 285.930 310.011 9.835 13.987 o
10 4 4 192.237 213.741 8.743 22.357 o
10 4 5 192.116 200.110 7.070 23.697 o
10 4 6 36.201 36.657 2.744 154.826 o
10 4 7 93.174 91.485 10.172 45.378 o
10 5 0 59.023 72.509 18.252 35.295 o
10 5 1 877.359 948.049 21.313 2.833 o
10 5 2 0.352 1.234 3.295 1497.960 o
10 5 3 0.402 5.734 5.652 497.777 o
10 5 4 286.545 286.106 9.243 14.556 o
10 5 5 7.454 10.835 3.377 507.412 o
10 5 6 38.813 31.464 2.755 154.710 o
10 6 0 1580.730 1520.980 38.290 1.132 o
10 6 1 146.651 167.483 7.846 30.326 o
10 6 2 123.881 125.224 7.407 38.288 o
10 6 3 1.698 3.193 3.530 1002.200 o
10 6 4 343.231 328.171 7.866 12.030 o
10 6 5 40.052 39.902 2.744 140.817 o
10 6 6 696.962 676.706 18.966 4.209 o
10 7 0 335.287 323.110 9.825 12.085 o
10 7 1 305.397 306.776 9.488 13.392 o
10 7 2 19.781 24.761 3.173 248.215 o
10 7 3 969.862 930.266 19.507 2.619 o
10 7 4 13.810 13.937 2.826 376.542 o
10 7 5 915.470 852.646 21.507 2.859 o
10 8 0 463.670 490.481 11.631 7.502 o
10 8 1 266.656 250.388 8.040 16.540 o
10 8 2 772.896 725.351 14.120 3.815 o
10 8 3 30.136 25.251 4.163 178.321 o
10 8 4 706.284 642.283 18.221 4.279 o
10 9 0 213.656 220.576 7.417 20.913 o
10 9 1 232.855 211.782 6.377 20.146 o
10 9 2 118.437 114.430 7.397 40.712 o
11 0 0 6955.460 8021.780 336.394 0.052 o
11 0 2 2293.020 2387.840 116.410 0.432 o
11 0 4 685.935 636.294 36.994 3.568 o
11 0 6 155.548 150.935 10.355 28.211 o
11 1 0 1.205 10.947 10.182 163.797 o
11 1 1 2319.930 2650.770 88.761 0.465 o
11 1 2 66.298 82.976 7.509 64.464 o
11 1 3 1053.100 1114.200 28.618 2.094 o
11 1 4 28.671 15.814 6.989 152.810 o
11 1 5 248.895 250.388 12.141 16.260 o
11 1 6 113.728 75.467 7.397 47.174 o
11 2 0 39.428 45.237 10.070 81.783 o
11 2 1 13.002 17.171 15.293 68.967 o
11 2 2 517.702 555.266 118.379 1.139 o
11 2 3 230.982 236.931 14.110 16.732 o
11 2 4 446.449 438.520 16.028 7.753 o
11 2 5 302.421 271.058 11.406 13.765 o
11 2 6 290.314 230.605 9.937 15.429 o
11 3 0 303.993 295.748 19.303 11.364 o
11 3 1 65.902 68.815 10.182 58.740 o
11 3 2 26.953 29.495 6.887 141.787 o
11 3 3 140.898 137.171 9.060 32.369 o
11 3 4 323.342 337.404 12.865 11.717 o
11 3 5 382.806 366.481 9.203 10.314 o
11 3 6 192.218 198.284 11.835 21.389 o
11 4 0 566.201 577.946 24.169 5.116 o
11 4 1 68.951 74.253 6.662 68.165 o
11 4 2 162.695 140.589 7.274 30.374 o
11 4 3 22.379 24.302 3.326 230.047 o
11 4 4 8.368 17.569 3.255 417.697 o
11 4 5 113.293 116.777 4.867 44.667 o
11 5 0 93.539 97.749 7.152 50.544 o
11 5 1 616.158 616.399 29.597 4.338 o
11 5 2 248.332 239.216 9.223 17.501 o
11 5 3 132.977 136.294 6.734 36.039 o
11 5 4 1.625 0.000 2.795 1728.240 o
11 5 5 156.108 141.069 13.814 25.556 o
11 6 0 706.476 669.523 19.344 4.162 o
11 6 1 400.793 393.221 11.661 9.375 o
11 6 2 98.128 85.435 7.152 51.089 o
11 6 3 71.043 72.672 5.428 71.126 o
11 6 4 136.544 116.410 13.314 29.690 o
11 7 0 81.014 83.782 6.081 60.765 o
11 7 1 67.685 41.136 8.631 71.430 o
11 7 2 24.673 27.659 3.663 203.299 o
11 7 3 179.372 159.811 13.814 22.625 o
11 8 0 232.213 177.573 7.897 20.966 o
12 0 0 2944.630 3159.290 147.486 0.270 o
12 0 2 1201.020 1213.400 61.163 1.390 o
12 0 4 225.660 215.057 17.752 15.885 o
12 1 0 71.359 64.734 12.080 50.878 o
12 1 1 1053.930 1075.060 109.747 0.949 o
12 1 2 200.596 208.129 13.937 19.310 o
12 1 3 301.785 302.196 16.569 12.034 o
12 1 4 55.208 55.246 11.835 59.725 o
12 2 0 126.389 144.323 12.906 29.692 o
12 2 1 382.808 393.946 20.405 8.527 o
12 2 2 201.739 182.899 12.896 20.652 o
12 2 3 377.705 381.785 27.618 7.530 o
12 2 4 7.380 6.417 9.376 175.284 o
12 3 0 992.549 987.726 35.056 2.239 o
12 3 1 14.858 15.293 11.345 109.555 o
12 3 2 568.537 535.178 31.077 4.761 o
12 3 3 15.885 19.242 9.866 127.764 o
12 4 0 108.776 106.054 14.793 32.090 o
12 4 1 870.737 868.623 46.860 2.347 o
12 4 2 9.382 11.835 9.866 149.128 o
12 4 3 652.009 618.042 32.556 3.983 o
12 5 0 256.246 237.451 26.394 11.082 o
12 5 1 107.084 111.971 13.314 34.276 o
12 5 2 423.309 419.268 23.180 7.365 o
12 6 0 106.849 103.085 12.824 35.893 o
13 0 0 807.703 852.340 42.422 2.635 o
13 1 0 105.778 108.768 31.566 14.006 o
13 1 1 341.870 335.884 14.793 10.892 o
13 2 0 2.818 9.866 11.345 132.927 o
13 2 1 300.178 246.133 19.732 12.007 o
13 3 0 667.477 615.583 33.545 3.864 o
;
_iucr_refine_instructions_details
;
TITL SHELX OLEX2: imported from CIF
CELL 1.54178 11.5727 12.4292 14.4253 90 102.098 90
ZERR 4 0.0014 0.0016 0.0017 0 0.007 0
LATT 1
SYMM -X,0.5+Y,0.5-Z
SFAC C H Cu N O
DISP C 0.0181 0.0091
DISP Cu -1.9646 0.5888
DISP H 0 0
DISP N 0.0311 0.018
DISP O 0.0492 0.0322
UNIT 52 32 4 8 16

SIZE 0.08 0.05 0.03
TEMP -123(2)
CONF
ACTA 
MORE -1
BOND $H
WGHT 0.066454 3.046685
FVAR 0.990031
REM <olex2.extras>
REM <HklSrc "%.\\shelx.hkl">
REM </olex2.extras>

Cu1   3     0.09372  1.06417  1.00698  11.00000  0.01015  0.02585  0.01743 =
 0.00015  0.00240 -0.00118 
O1    5     0.15657  0.94484  0.94202  11.00000  0.01803  0.03741  0.04340 =
 -0.01098  0.01188 -0.00420 
N2    4     0.24849  1.16165  1.02729  11.00000  0.01267  0.02901  0.02729 =
 0.00071  0.00443 -0.00400 
O2    5     0.00968  1.12346  0.88420  11.00000  0.01674  0.04907  0.02808 =
 0.01168  0.00042 -0.00660 
O3    5     0.14665  0.98452  1.12588  11.00000  0.02602  0.04112  0.03039 =
 0.01129 -0.00430 -0.00788 
O4    5     0.00276  1.16080  1.07366  11.00000  0.01622  0.03858  0.04334 =
 -0.01181  0.01161 -0.00484 
N1    4     0.45153  0.64427  0.89684  11.00000  0.01509  0.03291  0.04297 =
 -0.01121  0.00209  0.00046 
H1    2     10.46049  10.58334  10.88068  11.00000  10.07755 
C13   1     0.09950  0.86084  0.91534  11.00000  0.01621  0.03044  0.02221 =
 -0.00502  0.00483 -0.00162 
C9    1     0.27795  0.75498  0.90197  11.00000  0.01252  0.03555  0.02400 =
 -0.00955 -0.00021 -0.00182 
H9    2     0.31463  0.79542  0.96032  11.00000  0.06161 
C6    1     0.54725  0.71057  0.92311  11.00000  0.01158  0.03386  0.02890 =
 -0.00477  0.00213 -0.00184 
C10   1     0.15931  0.77801  0.86700  11.00000  0.01522  0.03288  0.02688 =
 -0.00662  0.00628 -0.00102 
C17   1    -0.09159  1.09072  0.84502  11.00000  0.01659  0.03082  0.02115 =
 0.00392  0.00486 -0.00041 
C8    1     0.33470  0.67541  0.85955  11.00000  0.01290  0.03621  0.02739 =
 -0.00631  0.00087 -0.00234 
C11   1     0.09590  0.72316  0.78805  11.00000  0.01460  0.03494  0.02497 =
 -0.00725  0.00264  0.00084 
H11   2    -0.00476  0.74437  0.75269  11.00000  0.03900 
C12   1     0.27187  0.62131  0.78028  11.00000  0.01492  0.03498  0.02568 =
 -0.00813  0.00303 -0.00145 
H12   2     0.31767  0.55883  0.75291  11.00000  0.04628 
C18   1    -0.15372  1.14609  0.75636  11.00000  0.01360  0.03615  0.02399 =
 0.00612  0.00216  0.00058 
C16   1     0.24373  1.26901  1.01791  11.00000  0.01428  0.03199  0.03602 =
 0.00071  0.00238 -0.00098 
H16   2     0.14602  1.30667  0.99106  11.00000  0.02530 
C7    1     0.54253  0.82305  0.91353  11.00000  0.01227  0.03331  0.04065 =
 0.00033  0.00204 -0.00091 
H7    2     10.45878  10.86185  10.87956  11.00000  10.08987 
C14   1     0.35488  1.11775  1.06160  11.00000  0.01249  0.03344  0.03712 =
 -0.00020  0.00275 -0.00045 
H14   2     0.35975  1.02835  1.06299  11.00000  0.04076 
C5    1     0.65791  0.66495  0.95801  11.00000  0.01473  0.03081  0.03533 =
 -0.00001  0.00102 -0.00317 
H5    2     0.65604  0.57710  0.95820  11.00000  0.03602 
HKLF 4

END
Q1 1 0.08333 1.15 0.97778 11 0.05 0.86
Q2 1 0.08333 1 0.96667 11 0.05 0.67
Q3 1 0.11111 0.975 1.04444 11 0.05 0.6
Q7 1 0.11111 1.075 0.91111 11 0.05 0.33
Q10 1 0 1.15 1.01111 11 0.05 0.29
Q5 1 0.194444 1.025 0.966667 11 0.05 0.38
Q4 1 0.555556 0.775 0.966667 11 0.05 0.42
Q6 1 0.638889 0.775 0.944444 11 0.05 0.38
Q8 1 0.555556 0.625 0.955556 11 0.05 0.33
Q9 1 0.138889 1.075 1.111111 11 0.05 0.31
Q11 1 -0.111111 1.025 0.8 11 0.05 0.29
Q12 1 0 1 1 11 0.05 0.29

  REM The information below was added by Olex2.
  REM
  REM R1 = 0.0398 for 3044 Fo > 4sig(Fo) and 0.0427 for all 3369 data
  REM 205 parameters refined using 0 restraints
  REM Highest difference peak 0.8585, deepest hole -0.3324
  REM Mean Shift 0.0001, Max Shift 0.0009.

  REM +++ Tabular Listing of Refinement Information +++
  REM R1_all = 0.0427
  REM R1_gt = 0.0398
  REM wR_ref = 0.1203
  REM GOOF = 1.0294
  REM Shift_max = 0.0009
  REM Shift_mean = 0.0001
  REM Reflections_all = 3369
  REM Reflections_gt = 3044
  REM Parameters = 205
  REM Hole = -0.3324
  REM Peak = 0.8585
  REM Flack = n/a

  
;
_olex2_submission_special_instructions  'No special instructions were received'

# start Validation Reply Form
_vrf_CELL004_shelx
;
PROBLEM: _cell_measurement_theta_min is missing
RESPONSE: We did not collect the X-ray data, we used the following
data set to carry out our own refinement:
Zhijie Chen, Karim Adil, Lukasz J. Weselinski, Youssef Belmabkhout,
Mohamed Eddaoudi CCDC 1036005: Experimental Crystal Structure
Determination, 2015, DOI: 10.5517/cc13s1jg
This field was not found in the corresponding CIF file.
;
_vrf_CELL005_shelx
;
PROBLEM: _cell_measurement_theta_max is missing
RESPONSE: We did not collect the X-ray data, we used the following
data set to carry out our own refinement:
Zhijie Chen, Karim Adil, Lukasz J. Weselinski, Youssef Belmabkhout,
Mohamed Eddaoudi CCDC 1036005: Experimental Crystal Structure
Determination, 2015, DOI: 10.5517/cc13s1jg
This field was not found in the corresponding CIF file.
;
_vrf_DIFF019_shelx
;
PROBLEM: _diffrn_standards_number is missing
RESPONSE: We did not collect the X-ray data, we used the following
data set to carry out our own refinement:
Zhijie Chen, Karim Adil, Lukasz J. Weselinski, Youssef Belmabkhout,
Mohamed Eddaoudi CCDC 1036005: Experimental Crystal Structure
Determination, 2015, DOI: 10.5517/cc13s1jg
This field was not found in the corresponding CIF file.
;
_vrf_DIFF020_shelx
;
PROBLEM: _diffrn_standards_interval_count and
RESPONSE: We did not collect the X-ray data, we used the following
data set to carry out our own refinement:
Zhijie Chen, Karim Adil, Lukasz J. Weselinski, Youssef Belmabkhout,
Mohamed Eddaoudi CCDC 1036005: Experimental Crystal Structure
Determination, 2015, DOI: 10.5517/cc13s1jg
This field was not found in the corresponding CIF file.
;
_vrf_DIFF022_shelx
;
PROBLEM: _diffrn_standards_decay_% is missing
RESPONSE: We did not collect the X-ray data, we used the following
data set to carry out our own refinement:
Zhijie Chen, Karim Adil, Lukasz J. Weselinski, Youssef Belmabkhout,
Mohamed Eddaoudi CCDC 1036005: Experimental Crystal Structure
Determination, 2015, DOI: 10.5517/cc13s1jg
This field was not found in the corresponding CIF file.
;
_vrf_PLAT184_shelx
;
PROBLEM: Missing _cell_measurement_theta_min   Value ....     Please Do !  
RESPONSE: We did not collect the X-ray data, we used the following
data set to carry out our own refinement:
Zhijie Chen, Karim Adil, Lukasz J. Weselinski, Youssef Belmabkhout,
Mohamed Eddaoudi CCDC 1036005: Experimental Crystal Structure
Determination, 2015, DOI: 10.5517/cc13s1jg
This field was not found in the corresponding CIF file.
;
_vrf_PLAT185_shelx
;
PROBLEM: Missing _cell_measurement_theta_max   Value ....     Please Do !  
RESPONSE: We did not collect the X-ray data, we used the following
data set to carry out our own refinement:
Zhijie Chen, Karim Adil, Lukasz J. Weselinski, Youssef Belmabkhout,
Mohamed Eddaoudi CCDC 1036005: Experimental Crystal Structure
Determination, 2015, DOI: 10.5517/cc13s1jg
This field was not found in the corresponding CIF file.
;
_vrf_PLAT602_shelx
;
PROBLEM: Solvent Accessible VOID(S) in the Unit Cell ....          ! Check 
RESPONSE: The system considered is a metal-organic framework, therefore it is
a highly porous material. The disordered solvent molecules were removed from
the pores, leaving voids in the structure.
;
# end Validation Reply Form
