# Supplementary material for: Improving Polymeric Structures with Hirshfeld Atom Refinement: A Study on MOFs and COFs
Source: ACS Mater Au. 2025 Jul 31;5(5):767–71. doi: 10.1021/acsmaterialsau.5c00076 (PMC12426777; doi:10.1021/acsmaterialsau.5c00076)
Supplement: Supplementary file 1 [file mg5c00076_si_001.zip › CIFs/QOXVEH_IAM-rerefined.cif]

data_delta-MOF-520
_audit_creation_date               2024-04-17
_audit_creation_method
;
Olex2 1.3
(compiled 2020.11.12 svn.r5f609507 for OlexSys, GUI svn.r6408)
;
_audit_contact_author_address      ?
_audit_contact_author_email        ?
_audit_contact_author_name         ''
_audit_contact_author_phone        ?
_publ_contact_author_id_orcid      ?
_publ_section_references
;
Bourhis, L.J., Dolomanov, O.V., Gildea, R.J., Howard, J.A.K., Puschmann, H.
 (2015). Acta Cryst. A71, 59-75.

Dolomanov, O.V., Bourhis, L.J., Gildea, R.J, Howard, J.A.K. & Puschmann, H.
 (2009), J. Appl. Cryst. 42, 339-341.
;
_chemical_formula_moiety           'C28 H17 Al2 O10, 0.581(C3 H7 N1 O1)'
_chemical_formula_sum              'C29.743 H21.066 Al2 N0.581 O10.581'
_chemical_formula_weight           608.748
_chemical_absolute_configuration   unk
loop_
  _atom_type_symbol
  _atom_type_scat_dispersion_real
  _atom_type_scat_dispersion_imag
  _atom_type_scat_Cromer_Mann_a1
  _atom_type_scat_Cromer_Mann_a2
  _atom_type_scat_Cromer_Mann_a3
  _atom_type_scat_Cromer_Mann_a4
  _atom_type_scat_Cromer_Mann_b1
  _atom_type_scat_Cromer_Mann_b2
  _atom_type_scat_Cromer_Mann_b3
  _atom_type_scat_Cromer_Mann_b4
  _atom_type_scat_Cromer_Mann_c
  _atom_type_scat_source
  _atom_type_scat_dispersion_source
 H -0.00000 0.00000 0.49300 0.32291 0.14019 0.04081 10.51090 26.12570 3.14236
 57.79970 0.0030380000826
 'International Tables Volume C Table 6.1.1.4 (pp. 500-502)' custom
 C 0.00370 0.00170 2.31000 1.02000 1.58860 0.86500 20.84390 10.20750 0.56870
 51.65120 0.215599998832
 'International Tables Volume C Table 6.1.1.4 (pp. 500-502)' custom
 Al 0.06740 0.05450 6.42020 1.90020 1.59360 1.96460 3.03870 0.74260 31.54720
 85.08860 1.11510002613
 'International Tables Volume C Table 6.1.1.4 (pp. 500-502)' custom
 O 0.01230 0.00650 3.04850 2.28680 1.54630 0.86700 13.27710 5.70110 0.32390
 32.90890 0.250800013542
 'International Tables Volume C Table 6.1.1.4 (pp. 500-502)' custom
 N 0.00460 0.00350 12.21260 3.13220 2.01250 1.16630 0.00570 9.89330 28.99750
 0.58260 -11.5290002823
 'International Tables Volume C Table 6.1.1.4 (pp. 500-502)' custom

_space_group_crystal_system        'tetragonal'
_space_group_IT_number             94
_space_group_name_H-M_alt          'P 42 21 2'
_space_group_name_Hall             ' P 4n 2n'
loop_
  _space_group_symop_id
  _space_group_symop_operation_xyz
 1 x,y,z
 2 -y+1/2,x+1/2,z+1/2
 3 y+1/2,-x+1/2,z+1/2
 4 x+1/2,-y+1/2,-z+1/2
 5 -x+1/2,y+1/2,-z+1/2
 6 -x,-y,z
 7 y,x,-z
 8 -y,-x,-z

_symmetry_Int_Tables_number        94
_cell_length_a                     18.5778(6)
_cell_length_b                     18.5778(6)
_cell_length_c                     37.2977(13)
_cell_angle_alpha                  90
_cell_angle_beta                   90
_cell_angle_gamma                  90
_cell_volume                       12872.7(7)
_cell_formula_units_Z              8
_cell_measurement_reflns_used      9782
_cell_measurement_temperature      100
_cell_measurement_theta_max        27.80
_cell_measurement_theta_min        2.32
_exptl_absorpt_coefficient_mu      0.077
_exptl_absorpt_correction_T_max    0.7456
_exptl_absorpt_correction_T_min    0.7102
_exptl_absorpt_correction_type     multi-scan
_exptl_absorpt_process_details    
 'SADABS-2016/2 (Bruker,2016/2) was used for absorption correction. wR2(int) was 0.1205 before and 0.0588 after correction. The Ratio of minimum to maximum transmission is 0.9525. The \l/2 correction factor is Not present.'
_exptl_crystal_colour              'clear colourless'
_exptl_crystal_density_diffrn      0.628
_exptl_crystal_description         block
_exptl_crystal_F_000               2495.925
_exptl_crystal_size_max            0.073
_exptl_crystal_size_mid            0.068
_exptl_crystal_size_min            0.059
_diffrn_reflns_av_R_equivalents    0.0579
_diffrn_reflns_av_unetI/netI       0.0448
_diffrn_reflns_Laue_measured_fraction_full  0.9678
_diffrn_reflns_Laue_measured_fraction_max  0.9656
_diffrn_reflns_limit_h_max         20
_diffrn_reflns_limit_h_min         -20
_diffrn_reflns_limit_k_max         23
_diffrn_reflns_limit_k_min         -23
_diffrn_reflns_limit_l_max         46
_diffrn_reflns_limit_l_min         -45
_diffrn_reflns_number              65542
_diffrn_reflns_point_group_measured_fraction_full  0.9719
_diffrn_reflns_point_group_measured_fraction_max  0.9677
_diffrn_reflns_theta_full          25.9305
_diffrn_reflns_theta_max           27.85
_diffrn_reflns_theta_min           3.56
_diffrn_ambient_temperature        100.0
_diffrn_detector_area_resol_mean   7.39
_diffrn_measured_fraction_theta_full  0.9678
_diffrn_measured_fraction_theta_max  0.9656
_diffrn_measurement_device_type    'Bruker D8 with PHOTON II detector'
_diffrn_measurement_method         '\f and \w shutterless scans'
_diffrn_radiation_type             synchrotron
_diffrn_radiation_wavelength       0.7288
_reflns_Friedel_coverage           0.970
_reflns_limit_h_max                23
_reflns_limit_h_min                -23
_reflns_limit_k_max                16
_reflns_limit_k_min                -16
_reflns_limit_l_max                46
_reflns_limit_l_min                -46
_reflns_number_gt                  11558
_reflns_number_total               13771
_reflns_threshold_expression       I>=2u(I)
_computing_cell_refinement         'SAINT V8.38A Bruker-AXS, Madison WI'
_computing_data_collection         'Bruker APEX3 Bruker-AXS, Madison WI'
_computing_data_reduction          'SAINT V8.38A Bruker-AXS, Madison WI'
_computing_molecular_graphics      'Olex2 1.3 (Dolomanov et al., 2009)'
_computing_publication_material    'Olex2 1.3 (Dolomanov et al., 2009)'
_computing_structure_refinement    'olex2.refine 1.3 (Bourhis et al., 2015)'
_computing_structure_solution      'SHELXT 2014/5 (Sheldrick, 2014)'
_refine_diff_density_max           0.8604
_refine_diff_density_min           -0.2493
_refine_diff_density_rms           0.0625
_refine_ls_abs_structure_details  
 'Flack, H. D. (1983). Acta Cryst. A39, 876-881.'
_refine_ls_abs_structure_Flack     0.02(16)
_refine_ls_d_res_high              0.7800
_refine_ls_d_res_low               5.8748
_refine_ls_goodness_of_fit_ref     1.0501
_refine_ls_hydrogen_treatment      mixed
_refine_ls_matrix_type             full
_refine_ls_number_constraints      14
_refine_ls_number_parameters       469
_refine_ls_number_reflns           13771
_refine_ls_number_restraints       0
_refine_ls_R_factor_all            0.0803
_refine_ls_R_factor_gt             0.0671
_refine_ls_restrained_S_all        1.0501
_refine_ls_shift/su_max            0.0000
_refine_ls_shift/su_mean           0.0000
_refine_ls_structure_factor_coef   Fsqd
_refine_ls_weighting_details      
 'w=1/[\s^2^(Fo^2^)+(0.1689P)^2^+0.2505P] where P=(Fo^2^+2Fc^2^)/3'
_refine_ls_weighting_scheme        calc
_refine_ls_wR_factor_gt            0.2009
_refine_ls_wR_factor_ref           0.2172
_olex2_refinement_description
;
1. Fixed Uiso
 At 1.2 times of:
  All C(H) groups
 At 1.5 times of:
  All C(H,H,H) groups
2. Rigid body (RIGU) restrains
 O1S, C1S, N1S, C3S, C2S
 with sigma for 1-2 distances of 0.004 and sigma for 1-3 distances of 0.004
3. Others
 Fixed Sof: O1S(0.5809) C1S(0.5809) H1S(0.5809) N1S(0.5809) C3S(0.5809)
 H3Sa(0.5809) H3Sb(0.5809) H3Sc(0.5809) C2S(0.5809) H2Sa(0.5809) H2Sb(0.5809)
 H2Sc(0.5809)
4.a Me refined with riding coordinates:
 C3S(H3Sa,H3Sb,H3Sc), C2S(H2Sa,H2Sb,H2Sc)
4.b Aromatic/amide H refined with riding coordinates:
 C20(H20), C1S(H1S)
;
loop_
  _atom_site_label
  _atom_site_type_symbol
  _atom_site_fract_x
  _atom_site_fract_y
  _atom_site_fract_z
  _atom_site_U_iso_or_equiv
  _atom_site_adp_type
  _atom_site_occupancy
  _atom_site_site_symmetry_order
  _atom_site_refinement_flags_posn
  _atom_site_refinement_flags_adp
  _atom_site_refinement_flags_occupancy
 Al2 Al 0.36563(4) 0.40859(4) 0.579700(16) 0.03430(17) Uani 1.000000 1 . . .
 Al3 Al 0.5 0.5 0.61459(2) 0.0358(2) Uani 1.000000 2 S T P
 Al1 Al 0.33635(4) 0.33635(4) 0.5 0.0356(2) Uani 1.000000 2 S T P
 O8 O 0.43140(11) 0.48118(10) 0.58025(4) 0.0364(4) Uani 1.000000 1 . . .
 H8 H 0.4310(18) 0.5022(19) 0.5690(8) 0.033(9) Uiso 1.000000 1 . . .
 O7 O 0.39362(9) 0.37497(9) 0.53538(4) 0.0357(4) Uani 1.000000 1 . . .
 O5 O -0.06916(10) 0.15949(9) 0.89721(4) 0.0384(4) Uani 1.000000 1 . . .
 O6 O 0.02941(10) 0.09658(10) 0.88241(5) 0.0439(4) Uani 1.000000 1 . . .
 O2 O 0.43222(12) 0.48099(11) 0.65195(4) 0.0482(5) Uani 1.000000 1 . . .
 O3 O 0.20404(10) 0.83503(9) 0.91717(4) 0.0402(4) Uani 1.000000 1 . . .
 O4 O 0.20230(11) 0.76785(10) 0.96689(4) 0.0430(4) Uani 1.000000 1 . . .
 O10 O 0.29388(11) 0.47004(10) 0.55960(5) 0.0451(4) Uani 1.000000 1 . . .
 O1 O 0.33290(11) 0.43529(10) 0.62609(4) 0.0446(4) Uani 1.000000 1 . . .
 O9 O 0.26218(10) 0.40535(11) 0.51027(5) 0.0453(4) Uani 1.000000 1 . . .
 C25 C -0.00642(15) 0.15407(13) 0.88485(5) 0.0386(5) Uani 1.000000 1 . . .
 C24 C 0.03050(17) 0.21979(14) 0.87142(6) 0.0474(6) Uani 1.000000 1 . . .
 C18 C 0.20531(13) 0.77520(13) 0.93361(6) 0.0377(5) Uani 1.000000 1 . . .
 C17 C 0.20904(16) 0.70935(14) 0.91084(6) 0.0425(5) Uani 1.000000 1 . . .
 C1 C 0.36846(16) 0.45867(13) 0.65259(6) 0.0417(5) Uani 1.000000 1 . . .
 C26 C 0.0949(2) 0.21197(16) 0.85301(9) 0.0601(8) Uani 1.000000 1 . . .
 H26 H 0.1188(16) 0.1664(17) 0.8499(8) 0.038(7) Uiso 1.000000 1 . . .
 C2 C 0.33049(17) 0.45938(14) 0.68774(7) 0.0478(6) Uani 1.000000 1 . . .
 C15 C 0.2036(2) 0.65604(16) 0.85218(7) 0.0532(7) Uani 1.000000 1 . . .
 H15 H 0.1983(19) 0.6596(19) 0.8280(10) 0.053(9) Uiso 1.000000 1 . . .
 C27 C 0.1307(2) 0.27243(19) 0.83999(10) 0.0716(11) Uani 1.000000 1 . . .
 H27 H 0.178(2) 0.257(2) 0.8260(10) 0.060(10) Uiso 1.000000 1 . . .
 C22 C 0.0372(2) 0.34815(16) 0.86355(9) 0.0632(9) Uani 1.000000 1 . . .
 H22 H 0.0159(18) 0.4026(19) 0.8693(9) 0.050(8) Uiso 1.000000 1 . . .
 C16 C 0.20829(18) 0.71663(16) 0.87365(6) 0.0476(6) Uani 1.000000 1 . . .
 H16 H 0.2109(15) 0.7589(18) 0.8619(8) 0.039(7) Uiso 1.000000 1 . . .
 C21 C 0.1031(2) 0.34079(16) 0.84547(8) 0.0649(9) Uani 1.000000 1 . . .
 C28 C 0.25480(16) 0.45870(19) 0.53146(9) 0.0564(7) Uani 1.000000 1 . . .
 H28 H 0.193(2) 0.504(2) 0.5256(9) 0.0677(9) Uiso 1.000000 1 . . .
 C23 C 0.0006(2) 0.28815(15) 0.87615(7) 0.0556(7) Uani 1.000000 1 . . .
 H23 H -0.0467(18) 0.3021(17) 0.8895(9) 0.046(8) Uiso 1.000000 1 . . .
 C12 C 0.1444(2) 0.40451(18) 0.83303(9) 0.0714(11) Uani 1.000000 1 . . .
 C14 C 0.1996(2) 0.58804(16) 0.86752(7) 0.0586(8) Uani 1.000000 1 . . .
 C7 C 0.2635(2) 0.42753(17) 0.69140(8) 0.0578(8) Uani 1.000000 1 . . .
 H7 H 0.2311(19) 0.4067(19) 0.6673(9) 0.055(9) Uiso 1.000000 1 . . .
 C4 C 0.3269(2) 0.4915(2) 0.75026(8) 0.0707(11) Uani 1.000000 1 . . .
 H4 H 0.353(2) 0.511(2) 0.7735(9) 0.064(10) Uiso 1.000000 1 . . .
 C19 C 0.2059(2) 0.64211(16) 0.92627(7) 0.0593(8) Uani 1.000000 1 . . .
 H19 H 0.2127(18) 0.6371(18) 0.9544(9) 0.054(9) Uiso 1.000000 1 . . .
 C3 C 0.3626(2) 0.49185(18) 0.71719(7) 0.0592(8) Uani 1.000000 1 . . .
 H3 H 0.4096(17) 0.5145(16) 0.7144(7) 0.038(7) Uiso 1.000000 1 . . .
 O1S O 0.5461(2) 0.3957(3) 0.53099(11) 0.0717(13) Uani 0.580900 1 . U .
 C9 C 0.2283(2) 0.52073(18) 0.81108(8) 0.0694(11) Uani 1.000000 1 . . .
 H9 H 0.2585(16) 0.5616(17) 0.8021(8) 0.041(7) Uiso 1.000000 1 . . .
 C5 C 0.2606(2) 0.45983(17) 0.75389(8) 0.0660(10) Uani 1.000000 1 . . .
 C10 C 0.1923(2) 0.52381(17) 0.84428(8) 0.0667(10) Uani 1.000000 1 . . .
 C11 C 0.1501(3) 0.46485(18) 0.85448(8) 0.0726(12) Uani 1.000000 1 . . .
 H11 H 0.1205(18) 0.4688(17) 0.8757(9) 0.050(8) Uiso 1.000000 1 . . .
 C6 C 0.2288(2) 0.42700(18) 0.72414(8) 0.0641(9) Uani 1.000000 1 . . .
 H6 H 0.186(2) 0.406(2) 0.7256(9) 0.052(9) Uiso 1.000000 1 . . .
 C20 C 0.2011(3) 0.58094(17) 0.90456(8) 0.0713(11) Uani 1.000000 1 . . .
 H20 H 0.1989(3) 0.53450(17) 0.91516(8) 0.0855(13) Uiso 1.000000 1 R . .
 C8 C 0.2220(2) 0.46109(17) 0.78899(8) 0.0638(9) Uani 1.000000 1 . . .
 C13 C 0.1803(3) 0.40302(18) 0.80002(9) 0.0749(12) Uani 1.000000 1 . . .
 H13 H 0.171(3) 0.366(3) 0.7812(13) 0.0899(14) Uiso 1.000000 1 . . .
 C1S C 0.5578(6) 0.3206(8) 0.5373(2) 0.125(4) Uani 0.580900 1 . U .
 H1S H 0.5201(6) 0.2864(8) 0.5345(2) 0.150(5) Uiso 0.580900 1 R . .
 N1S N 0.6306(6) 0.2987(5) 0.54816(18) 0.128(4) Uani 0.580900 1 . U .
 C3S C 0.6821(5) 0.3529(8) 0.5621(7) 0.225(12) Uani 0.580900 1 . U .
 H3Sa H 0.7277(5) 0.3292(8) 0.5680(7) 0.337(18) Uiso 0.580900 1 R . .
 H3Sb H 0.6905(5) 0.3897(8) 0.5437(7) 0.337(18) Uiso 0.580900 1 R . .
 H3Sc H 0.6622(5) 0.3755(8) 0.5836(7) 0.337(18) Uiso 0.580900 1 R . .
 C2S C 0.655(2) 0.2209(14) 0.5554(5) 0.43(3) Uani 0.580900 1 . U .
 H2Sa H 0.706(2) 0.2209(14) 0.5623(5) 0.65(5) Uiso 0.580900 1 R . .
 H2Sb H 0.626(2) 0.2004(14) 0.5749(5) 0.65(5) Uiso 0.580900 1 R . .
 H2Sc H 0.649(2) 0.1920(14) 0.5337(5) 0.65(5) Uiso 0.580900 1 R . .

loop_
  _atom_site_aniso_label
  _atom_site_aniso_U_11
  _atom_site_aniso_U_22
  _atom_site_aniso_U_33
  _atom_site_aniso_U_12
  _atom_site_aniso_U_13
  _atom_site_aniso_U_23
 Al2 0.0459(4) 0.0361(3) 0.0209(3) -0.0011(3) 0.0011(3) 0.0015(2)
 Al3 0.0513(6) 0.0345(5) 0.0215(4) -0.0041(4) -0.000000 0.000000
 Al1 0.0440(3) 0.0440(3) 0.0186(4) -0.0048(4) -0.0039(3) 0.0039(3)
 O8 0.0540(10) 0.0340(9) 0.0213(7) -0.0019(7) 0.0004(7) 0.0060(7)
 O7 0.0451(9) 0.0412(9) 0.0207(6) -0.0029(7) -0.0041(6) 0.0005(6)
 O5 0.0548(10) 0.0346(8) 0.0257(7) 0.0004(7) 0.0075(7) 0.0028(6)
 O6 0.0546(11) 0.0391(9) 0.0379(8) 0.0028(8) 0.0099(7) 0.0055(7)
 O2 0.0671(13) 0.0535(11) 0.0239(7) -0.0120(9) 0.0057(7) -0.0012(7)
 O3 0.0503(10) 0.0413(9) 0.0291(7) 0.0050(7) 0.0018(7) -0.0029(6)
 O4 0.0600(11) 0.0461(9) 0.0230(7) 0.0114(8) -0.0043(7) -0.0034(6)
 O10 0.0502(10) 0.0440(10) 0.0412(9) 0.0041(8) 0.0000(7) 0.0040(7)
 O1 0.0596(11) 0.0447(9) 0.0297(8) -0.0060(8) 0.0096(7) -0.0051(7)
 O9 0.0426(9) 0.0596(11) 0.0336(8) 0.0040(8) -0.0002(7) 0.0042(7)
 C25 0.0600(15) 0.0349(12) 0.0209(8) -0.0006(11) 0.0050(9) 0.0006(8)
 C24 0.0725(18) 0.0397(13) 0.0299(10) -0.0046(12) 0.0172(11) -0.0011(9)
 C18 0.0442(13) 0.0436(13) 0.0252(9) 0.0044(10) -0.0005(8) -0.0030(9)
 C17 0.0582(15) 0.0417(13) 0.0277(11) 0.0032(11) 0.0040(10) -0.0045(9)
 C1 0.0632(16) 0.0333(11) 0.0287(10) -0.0070(11) 0.0085(10) -0.0037(8)
 C26 0.080(2) 0.0401(15) 0.0597(17) -0.0050(15) 0.0317(16) -0.0044(12)
 C2 0.0706(18) 0.0407(13) 0.0322(11) -0.0137(12) 0.0151(11) -0.0080(9)
 C15 0.085(2) 0.0476(15) 0.0269(11) -0.0098(14) 0.0137(12) -0.0057(10)
 C27 0.097(3) 0.0500(17) 0.068(2) -0.0166(17) 0.048(2) -0.0095(14)
 C22 0.098(3) 0.0402(15) 0.0511(15) -0.0090(15) 0.0372(17) -0.0044(12)
 C16 0.0723(18) 0.0425(14) 0.0279(11) -0.0013(12) 0.0071(11) -0.0045(10)
 C21 0.100(3) 0.0424(15) 0.0525(15) -0.0193(16) 0.0397(17) -0.0111(12)
 C28 0.0438(15) 0.0705(19) 0.0551(16) 0.0073(13) -0.0076(12) -0.0127(14)
 C23 0.084(2) 0.0384(14) 0.0441(13) -0.0025(13) 0.0272(14) 0.0003(10)
 C12 0.117(3) 0.0485(16) 0.0486(15) -0.0192(18) 0.0433(18) -0.0079(13)
 C14 0.095(2) 0.0445(15) 0.0359(12) -0.0162(15) 0.0250(14) -0.0106(11)
 C7 0.082(2) 0.0529(16) 0.0385(13) -0.0225(15) 0.0188(14) -0.0143(11)
 C4 0.113(3) 0.0643(19) 0.0349(12) -0.040(2) 0.0302(16) -0.0175(13)
 C19 0.105(3) 0.0457(15) 0.0269(11) 0.0018(15) 0.0155(13) -0.0021(10)
 C3 0.087(2) 0.0581(17) 0.0327(12) -0.0260(16) 0.0198(13) -0.0110(11)
 O1S 0.048(2) 0.111(4) 0.056(2) -0.003(2) 0.0104(16) -0.047(2)
 C9 0.112(3) 0.0535(18) 0.0432(14) -0.0316(18) 0.0365(17) -0.0148(12)
 C5 0.112(3) 0.0474(15) 0.0384(13) -0.0331(17) 0.0341(16) -0.0168(11)
 C10 0.112(3) 0.0479(16) 0.0402(13) -0.0229(17) 0.0334(16) -0.0137(12)
 C11 0.122(3) 0.0490(16) 0.0466(15) -0.0248(18) 0.0462(19) -0.0120(12)
 C6 0.087(2) 0.0567(18) 0.0482(16) -0.0316(17) 0.0259(15) -0.0162(13)
 C20 0.136(3) 0.0386(15) 0.0388(14) -0.0088(17) 0.0291(17) -0.0018(11)
 C8 0.102(3) 0.0507(16) 0.0392(13) -0.0251(16) 0.0336(15) -0.0124(12)
 C13 0.121(3) 0.0502(17) 0.0536(16) -0.0326(19) 0.0469(19) -0.0222(14)
 C1S 0.104(7) 0.191(13) 0.080(5) -0.031(8) 0.028(5) -0.045(7)
 N1S 0.181(10) 0.141(7) 0.061(3) 0.107(7) 0.036(5) 0.030(4)
 C3S 0.055(5) 0.144(10) 0.48(3) 0.026(6) 0.013(10) 0.189(16)
 C2S 0.87(8) 0.29(3) 0.132(12) 0.40(4) 0.22(3) 0.111(15)

loop_
  _geom_bond_atom_site_label_1
  _geom_bond_atom_site_label_2
  _geom_bond_distance
  _geom_bond_site_symmetry_2
  _geom_bond_publ_flag
 Al2 O8 1.820(2) . ?
 Al2 O7 1.8420(16) . ?
 Al2 O5 1.9517(18) 4_556 ?
 Al2 O3 1.8858(19) 5_546 ?
 Al2 O10 1.908(2) . ?
 Al2 O1 1.8999(17) . ?
 Al3 O8 1.8404(19) 6_665 ?
 Al3 O8 1.8404(19) . ?
 Al3 O6 1.8789(18) 4_556 ?
 Al3 O6 1.8789(18) 5_556 ?
 Al3 O2 1.9110(19) . ?
 Al3 O2 1.9110(19) 6_665 ?
 Al1 O7 1.8407(16) . ?
 Al1 O7 1.8407(16) 7_556 ?
 Al1 O4 1.9131(19) 5_546 ?
 Al1 O4 1.9131(19) 3_454 ?
 Al1 O9 1.9206(19) 7_556 ?
 Al1 O9 1.9206(19) . ?
 O8 H8 0.57(3) . ?
 O5 C25 1.257(3) . ?
 O6 C25 1.262(3) . ?
 O2 C1 1.255(4) . ?
 O3 C18 1.270(3) . ?
 O4 C18 1.250(3) . ?
 O10 C28 1.293(3) . ?
 O1 C1 1.266(3) . ?
 O9 C28 1.275(4) . ?
 C25 C24 1.487(4) . ?
 C24 C26 1.387(4) . ?
 C24 C23 1.397(4) . ?
 C18 C17 1.491(3) . ?
 C17 C16 1.394(3) . ?
 C17 C19 1.377(4) . ?
 C1 C2 1.489(3) . ?
 C26 H26 0.96(3) . ?
 C26 C27 1.393(4) . ?
 C2 C7 1.384(4) . ?
 C2 C3 1.388(4) . ?
 C15 H15 0.91(4) . ?
 C15 C16 1.384(4) . ?
 C15 C14 1.389(4) . ?
 C27 H27 1.06(4) . ?
 C27 C21 1.384(5) . ?
 C22 H22 1.11(3) . ?
 C22 C21 1.405(5) . ?
 C22 C23 1.387(4) . ?
 C16 H16 0.90(3) . ?
 C21 C12 1.485(4) . ?
 C28 H28 1.45(4) . ?
 C23 H23 1.04(3) . ?
 C12 C11 1.381(4) . ?
 C12 C13 1.400(4) . ?
 C14 C10 1.481(4) . ?
 C14 C20 1.388(4) . ?
 C7 H7 1.15(3) . ?
 C7 C6 1.381(4) . ?
 C4 H4 1.06(4) . ?
 C4 C3 1.401(4) . ?
 C4 C5 1.372(5) . ?
 C19 H19 1.06(4) . ?
 C19 C20 1.398(4) . ?
 C3 H3 0.97(3) . ?
 O1S C1S 1.432(16) . ?
 C9 H9 1.00(3) . ?
 C9 C10 1.409(4) . ?
 C9 C8 1.386(4) . ?
 C5 C6 1.397(5) . ?
 C5 C8 1.493(3) . ?
 C10 C11 1.400(4) . ?
 C11 H11 0.97(3) . ?
 C6 H6 0.89(4) . ?
 C20 H20 0.9500 . ?
 C8 C13 1.390(4) . ?
 C13 H13 0.99(5) . ?
 C1S H1S 0.9500 . ?
 C1S N1S 1.470(16) . ?
 N1S C3S 1.48(2) . ?
 N1S C2S 1.540(18) . ?
 C3S H3Sa 0.9800 . ?
 C3S H3Sb 0.9800 . ?
 C3S H3Sc 0.9800 . ?
 C2S H2Sa 0.9800 . ?
 C2S H2Sb 0.9800 . ?
 C2S H2Sc 0.9800 . ?

loop_
  _geom_angle_atom_site_label_1
  _geom_angle_atom_site_label_2
  _geom_angle_atom_site_label_3
  _geom_angle
  _geom_angle_site_symmetry_1
  _geom_angle_site_symmetry_3
  _geom_angle_publ_flag
 O7 Al2 O8 94.12(8) . . ?
 O5 Al2 O8 93.35(9) 4_556 . ?
 O5 Al2 O7 90.06(8) 4_556 . ?
 O3 Al2 O8 175.62(8) 5_546 . ?
 O3 Al2 O7 90.21(8) 5_546 . ?
 O3 Al2 O5 85.93(8) 5_546 4_556 ?
 O10 Al2 O8 91.72(9) . . ?
 O10 Al2 O7 92.72(8) . . ?
 O10 Al2 O5 174.02(9) . 4_556 ?
 O10 Al2 O3 88.76(8) . 5_546 ?
 O1 Al2 O8 90.64(8) . . ?
 O1 Al2 O7 174.98(9) . . ?
 O1 Al2 O5 88.05(8) . 4_556 ?
 O1 Al2 O3 85.02(8) . 5_546 ?
 O1 Al2 O10 88.74(9) . . ?
 O8 Al3 O8 91.79(12) 6_665 . ?
 O6 Al3 O8 93.52(8) 4_556 . ?
 O6 Al3 O8 93.52(8) 5_556 6_665 ?
 O6 Al3 O8 91.23(8) 5_556 . ?
 O6 Al3 O8 91.23(8) 4_556 6_665 ?
 O6 Al3 O6 173.17(12) 5_556 4_556 ?
 O2 Al3 O8 177.28(9) 6_665 . ?
 O2 Al3 O8 90.92(8) 6_665 6_665 ?
 O2 Al3 O8 177.28(9) . 6_665 ?
 O2 Al3 O8 90.92(8) . . ?
 O2 Al3 O6 88.38(9) . 4_556 ?
 O2 Al3 O6 86.64(8) . 5_556 ?
 O2 Al3 O6 86.64(8) 6_665 4_556 ?
 O2 Al3 O6 88.38(9) 6_665 5_556 ?
 O2 Al3 O2 86.37(12) 6_665 . ?
 O7 Al1 O7 93.63(10) . 7_556 ?
 O4 Al1 O7 173.49(8) 3_454 . ?
 O4 Al1 O7 90.77(7) 3_454 7_556 ?
 O4 Al1 O7 90.77(7) 5_546 . ?
 O4 Al1 O7 173.49(8) 5_546 7_556 ?
 O4 Al1 O4 85.26(11) 5_546 3_454 ?
 O9 Al1 O7 92.11(8) 7_556 . ?
 O9 Al1 O7 90.66(8) . . ?
 O9 Al1 O7 90.66(8) 7_556 7_556 ?
 O9 Al1 O7 92.11(8) . 7_556 ?
 O9 Al1 O4 92.63(9) . 5_546 ?
 O9 Al1 O4 84.38(8) . 3_454 ?
 O9 Al1 O4 92.63(9) 7_556 3_454 ?
 O9 Al1 O4 84.38(8) 7_556 5_546 ?
 O9 Al1 O9 175.95(13) . 7_556 ?
 Al3 O8 Al2 127.85(10) . . ?
 H8 O8 Al2 119(3) . . ?
 H8 O8 Al3 113(3) . . ?
 Al1 O7 Al2 127.76(10) 7_556 . ?
 C25 O5 Al2 133.26(16) . 4_456 ?
 C25 O6 Al3 130.59(18) . 4_456 ?
 C1 O2 Al3 134.16(16) . . ?
 C18 O3 Al2 128.12(16) . 5_556 ?
 C18 O4 Al1 125.81(16) . 2 ?
 C28 O10 Al2 127.83(19) . . ?
 C1 O1 Al2 129.33(18) . . ?
 C28 O9 Al1 136.02(18) . 7_556 ?
 O6 C25 O5 125.7(2) . . ?
 C24 C25 O5 119.0(2) . . ?
 C24 C25 O6 115.3(2) . . ?
 C26 C24 C25 118.6(3) . . ?
 C23 C24 C25 121.4(3) . . ?
 C23 C24 C26 120.0(3) . . ?
 O4 C18 O3 125.1(2) . . ?
 C17 C18 O3 116.37(19) . . ?
 C17 C18 O4 118.6(2) . . ?
 C16 C17 C18 119.1(2) . . ?
 C19 C17 C18 120.3(2) . . ?
 C19 C17 C16 120.2(2) . . ?
 O1 C1 O2 126.2(2) . . ?
 C2 C1 O2 117.4(2) . . ?
 C2 C1 O1 116.3(2) . . ?
 H26 C26 C24 123.4(18) . . ?
 C27 C26 C24 120.0(3) . . ?
 C27 C26 H26 116.5(18) . . ?
 C7 C2 C1 120.6(2) . . ?
 C3 C2 C1 119.8(3) . . ?
 C3 C2 C7 119.6(2) . . ?
 C16 C15 H15 121(2) . . ?
 C14 C15 H15 118(2) . . ?
 C14 C15 C16 120.3(2) . . ?
 H27 C27 C26 110(2) . . ?
 C21 C27 C26 120.8(3) . . ?
 C21 C27 H27 129(2) . . ?
 C21 C22 H22 119.6(17) . . ?
 C23 C22 H22 119.6(17) . . ?
 C23 C22 C21 120.7(3) . . ?
 C15 C16 C17 119.8(3) . . ?
 H16 C16 C17 124.6(19) . . ?
 H16 C16 C15 116(2) . . ?
 C22 C21 C27 118.8(3) . . ?
 C12 C21 C27 119.6(3) . . ?
 C12 C21 C22 121.5(3) . . ?
 O9 C28 O10 124.7(3) . . ?
 H28 C28 O10 118.2(15) . . ?
 H28 C28 O9 116.6(15) . . ?
 C22 C23 C24 119.6(3) . . ?
 H23 C23 C24 128.4(18) . . ?
 H23 C23 C22 112.0(18) . . ?
 C11 C12 C21 120.4(2) . . ?
 C13 C12 C21 120.3(3) . . ?
 C13 C12 C11 119.3(3) . . ?
 C10 C14 C15 119.8(3) . . ?
 C20 C14 C15 119.7(3) . . ?
 C20 C14 C10 120.5(3) . . ?
 H7 C7 C2 122.5(17) . . ?
 C6 C7 C2 120.7(3) . . ?
 C6 C7 H7 116.3(17) . . ?
 C3 C4 H4 120(2) . . ?
 C5 C4 H4 119(2) . . ?
 C5 C4 C3 120.9(3) . . ?
 H19 C19 C17 119.2(19) . . ?
 C20 C19 C17 119.9(2) . . ?
 C20 C19 H19 120.6(19) . . ?
 C4 C3 C2 119.4(3) . . ?
 H3 C3 C2 119.1(17) . . ?
 H3 C3 C4 121.5(17) . . ?
 C10 C9 H9 121.9(18) . . ?
 C8 C9 H9 117.1(18) . . ?
 C8 C9 C10 121.0(3) . . ?
 C6 C5 C4 119.2(3) . . ?
 C8 C5 C4 120.7(3) . . ?
 C8 C5 C6 120.0(3) . . ?
 C9 C10 C14 120.2(3) . . ?
 C11 C10 C14 121.5(2) . . ?
 C11 C10 C9 118.2(3) . . ?
 C10 C11 C12 121.4(2) . . ?
 H11 C11 C12 120(2) . . ?
 H11 C11 C10 119(2) . . ?
 C5 C6 C7 120.1(3) . . ?
 H6 C6 C7 118(2) . . ?
 H6 C6 C5 122(2) . . ?
 C19 C20 C14 120.0(3) . . ?
 H20 C20 C14 119.99(18) . . ?
 H20 C20 C19 119.99(17) . . ?
 C5 C8 C9 119.5(3) . . ?
 C13 C8 C9 119.5(2) . . ?
 C13 C8 C5 121.0(3) . . ?
 C8 C13 C12 120.7(3) . . ?
 H13 C13 C12 123(3) . . ?
 H13 C13 C8 115(3) . . ?
 H1S C1S O1S 121.5(5) . . ?
 N1S C1S O1S 116.9(9) . . ?
 N1S C1S H1S 121.5(8) . . ?
 C3S N1S C1S 120.3(9) . . ?
 C2S N1S C1S 125(2) . . ?
 C2S N1S C3S 112.6(19) . . ?
 H3Sa C3S N1S 109.5 . . ?
 H3Sb C3S N1S 109.5 . . ?
 H3Sb C3S H3Sa 109.5 . . ?
 H3Sc C3S N1S 109.5 . . ?
 H3Sc C3S H3Sa 109.5 . . ?
 H3Sc C3S H3Sb 109.5 . . ?
 H2Sa C2S N1S 109.5 . . ?
 H2Sb C2S N1S 109.5 . . ?
 H2Sb C2S H2Sa 109.5 . . ?
 H2Sc C2S N1S 109.5 . . ?
 H2Sc C2S H2Sa 109.5 . . ?
 H2Sc C2S H2Sb 109.5 . . ?

loop_
  _geom_torsion_atom_site_label_1
  _geom_torsion_atom_site_label_2
  _geom_torsion_atom_site_label_3
  _geom_torsion_atom_site_label_4
  _geom_torsion
  _geom_torsion_site_symmetry_1
  _geom_torsion_site_symmetry_2
  _geom_torsion_site_symmetry_3
  _geom_torsion_site_symmetry_4
  _geom_torsion_publ_flag
 Al2 O5 C25 O6 5.5(2) 4_456 . . . ?
 Al2 O5 C25 C24 -175.0(2) 4_456 . . . ?
 Al2 O3 C18 O4 -55.2(2) 5_556 . . . ?
 Al2 O3 C18 C17 123.4(2) 5_556 . . . ?
 Al2 O10 C28 O9 -6.1(2) . . . . ?
 Al2 O1 C1 O2 13.1(2) . . . . ?
 Al2 O1 C1 C2 -166.8(2) . . . . ?
 Al3 O6 C25 O5 15.5(2) 5_546 . . . ?
 Al3 O6 C25 O5 15.5(2) 4_456 . . . ?
 Al3 O6 C25 C24 -164.0(2) 5_546 . . . ?
 Al3 O6 C25 C24 -164.0(2) 4_456 . . . ?
 Al3 O2 C1 O1 7.4(3) . . . . ?
 Al3 O2 C1 O1 7.4(3) 6_665 . . . ?
 Al3 O2 C1 C2 -172.7(2) . . . . ?
 Al3 O2 C1 C2 -172.7(2) 6_665 . . . ?
 Al1 O4 C18 O3 22.4(2) 2 . . . ?
 Al1 O4 C18 O3 22.4(2) 5_556 . . . ?
 Al1 O4 C18 C17 -156.1(2) 5_556 . . . ?
 Al1 O4 C18 C17 -156.1(2) 2 . . . ?
 Al1 O9 C28 O10 -18.4(3) 7_556 . . . ?
 Al1 O9 C28 O10 -18.4(3) . . . . ?
 O5 C25 C24 C26 -170.5(3) . . . . ?
 O5 C25 C24 C23 7.8(3) . . . . ?
 O6 C25 C24 C26 9.1(3) . . . . ?
 O6 C25 C24 C23 -172.7(2) . . . . ?
 O2 C1 C2 C7 -172.0(3) . . . . ?
 O2 C1 C2 C3 7.6(3) . . . . ?
 O3 C18 C17 C16 -2.3(3) . . . . ?
 O3 C18 C17 C19 -175.7(3) . . . . ?
 O4 C18 C17 C16 176.4(3) . . . . ?
 O4 C18 C17 C19 2.9(3) . . . . ?
 O1 C1 C2 C7 7.9(3) . . . . ?
 O1 C1 C2 C3 -172.5(3) . . . . ?
 C25 C24 C26 C27 179.8(3) . . . . ?
 C25 C24 C23 C22 179.3(3) . . . . ?
 C24 C26 C27 C21 0.6(4) . . . . ?
 C24 C23 C22 C21 1.3(4) . . . . ?
 C18 C17 C16 C15 -172.8(3) . . . . ?
 C18 C17 C19 C20 172.7(3) . . . . ?
 C17 C16 C15 C14 0.0(4) . . . . ?
 C17 C19 C20 C14 0.0(5) . . . . ?
 C1 C2 C7 C6 178.8(3) . . . . ?
 C1 C2 C3 C4 -179.2(3) . . . . ?
 C26 C27 C21 C22 -1.8(5) . . . . ?
 C26 C27 C21 C12 176.7(4) . . . . ?
 C2 C7 C6 C5 1.0(4) . . . . ?
 C2 C3 C4 C5 -0.3(4) . . . . ?
 C15 C14 C10 C9 36.7(5) . . . . ?
 C15 C14 C10 C11 -143.4(4) . . . . ?
 C15 C14 C20 C19 0.7(4) . . . . ?
 C27 C21 C22 C23 0.9(5) . . . . ?
 C27 C21 C12 C11 -137.4(4) . . . . ?
 C27 C21 C12 C13 40.2(5) . . . . ?
 C22 C21 C12 C11 41.0(5) . . . . ?
 C22 C21 C12 C13 -141.4(4) . . . . ?
 C21 C12 C11 C10 176.1(4) . . . . ?
 C21 C12 C13 C8 -176.8(4) . . . . ?
 C12 C11 C10 C14 -178.8(4) . . . . ?
 C12 C11 C10 C9 1.0(6) . . . . ?
 C12 C13 C8 C9 0.5(6) . . . . ?
 C12 C13 C8 C5 179.8(4) . . . . ?
 C14 C10 C9 C8 -179.9(4) . . . . ?
 C7 C6 C5 C4 -0.9(5) . . . . ?
 C7 C6 C5 C8 178.2(4) . . . . ?
 C4 C5 C8 C9 35.0(5) . . . . ?
 C4 C5 C8 C13 -144.4(4) . . . . ?
 O1S C1S N1S C3S 17.2(13) . . . . ?
 O1S C1S N1S C2S -178.6(8) . . . . ?
 C9 C8 C5 C6 -144.1(4) . . . . ?

loop_
  _diffrn_refln_index_h
  _diffrn_refln_index_k
  _diffrn_refln_index_l
  _diffrn_refln_intensity_net
  _diffrn_refln_intensity_u
 0 3 0 13.1 10.2
 -3 0 0 -1.8 6.2
 0 -3 0 6.3 9.8
 3 1 0 780.12 40
 1 -3 0 752.32 41.1
 -1 3 0 805.62 41.4
 -1 -3 0 834.82 43.5
 1 3 0 845.02 44.6
 -3 3 0 905.81 44.4
 -3 -3 0 902.31 50.49
 3 -3 0 900.21 43.6
 -4 0 0 3617.14 162.58
 4 1 0 2671.83 128.39
 -4 -1 0 2932.61 128.19
 -2 4 0 1422.26 66.89
 4 2 0 1335.27 66.59
 -4 -2 0 1395.96 66.09
 2 4 0 1271.37 67.29
 -2 -4 0 1322.47 66.29
 2 -4 0 1285.07 65.09
 -4 4 0 1603.24 73.09
 4 4 0 1544.15 78.89
 -4 -4 0 1482.15 77.69
 0 -5 0 -13.3 19.7
 -5 0 0 6.2 8.5
 0 5 0 2.4 21.5
 5 0 0 0.4 10.2
 -1 5 0 1646.84 86.49
 -5 -1 0 1957.8 84.99
 -1 -5 0 1775.22 86.99
 1 5 0 1929.01 91.09
 1 -5 0 1744.83 87.39
 5 1 0 1807.92 85.49
 5 2 0 134.89 18.6
 -5 -2 0 162.08 21.8
 2 -5 0 179.48 23.1
 2 5 0 126.79 20.5
 -2 5 0 171.78 23.8
 -2 -5 0 131.69 19
 -3 5 0 496.15 34.8
 -5 3 0 477.25 24.6
 -3 -5 0 474.65 39.4
 3 5 0 499.75 34.9
 5 3 0 561.04 36.7
 3 -5 0 559.64 32.5
 -5 -3 0 514.55 34.9
 5 4 0 5070.49 232.68
 5 5 0 1123.79 64.99
 -5 -5 0 1191.48 60.69
 -5 5 0 1165.68 57.29
 6 0 0 3793.62 171.48
 4 -6 0 164.78 19.9
 -4 -6 0 219.78 25.7
 -6 -4 0 196.88 21.9
 4 6 0 212.88 28.3
 -6 4 0 168.48 14
 -4 6 0 202.68 25.6
 6 4 0 202.78 23.2
 -6 5 0 1181.18 54.09
 -5 -6 0 1095.79 59.29
 -6 -5 0 1050.19 60.89
 6 5 0 1056.09 59.29
 5 6 0 1059.39 60.49
 -5 6 0 1157.58 56.79
 -6 -6 0 231.08 26.2
 -6 6 0 244.98 23.8
 6 6 0 230.38 28.8
 7 0 0 4.4 10.3
 0 -7 0 -2.1 14.7
 0 7 0 6.8 16.8
 1 7 0 4908.21 230.78
 7 1 0 5115.49 227.48
 2 -7 0 409.26 33.3
 2 7 0 488.85 35.6
 7 2 0 431.76 31.1
 -7 -2 0 429.26 31
 -2 7 0 536.05 37.6
 3 -7 0 327.07 27.6
 -7 -3 0 344.07 27.5
 3 7 0 308.97 40.3
 -3 7 0 309.57 31.3
 -3 -7 0 326.97 36.9
 7 3 0 343.67 30.8
 4 7 0 2648.33 122.19
 4 -7 0 2319.77 114.69
 -4 7 0 2627.14 116.89
 -7 -4 0 2479.85 116.89
 -4 -7 0 2253.07 117.79
 7 4 0 2435.96 118.29
 -5 7 0 1701.83 83.59
 5 7 0 1614.84 89.69
 7 5 0 1668.03 87.69
 -7 5 0 1616.54 77.89
 -7 -5 0 1797.02 85.69
 -5 -7 0 1783.02 88.49
 -7 -6 0 8439.66 383.26
 7 7 0 -8.8 18.6
 -7 -7 0 20.2 21.6
 -7 7 0 13.5 13.8
 0 -8 0 263.67 26.2
 0 8 0 156.78 23
 8 0 0 198.28 19.8
 1 8 0 2235.18 109.89
 1 -8 0 2415.86 107.79
 -1 -8 0 2052.79 110.09
 8 1 0 2169.78 105.29
 -1 8 0 2326.07 110.99
 -8 -2 0 5131.19 233.28
 8 2 0 5144.49 234.18
 8 3 0 3361.56 156.58
 -8 -3 0 3398.06 155.28
 -3 8 0 3284.07 157.58
 -3 -8 0 3349.66 159.78
 3 8 0 3367.86 161.18
 -4 -8 0 458.85 35.7
 4 8 0 422.66 46.1
 4 -8 0 456.45 32.7
 -4 8 0 477.65 36.3
 -8 -4 0 463.85 34.7
 8 4 0 467.85 40.1
 8 5 0 4679.03 219.48
 5 8 0 4645.54 220.28
 -8 -5 0 4651.23 218.18
 -5 8 0 4982 218.18
 -5 -8 0 4675.03 220.28
 -8 -6 0 2223.98 112.19
 8 6 0 2302.07 114.49
 -8 6 0 2364.26 104.99
 6 8 0 2163.48 113.29
 -6 8 0 2319.17 110.49
 -6 -8 0 2370.56 114.29
 8 7 0 5083.69 245.18
 -7 8 0 5100.19 240.28
 -8 7 0 5231.88 238.18
 -7 -8 0 5121.59 244.18
 7 8 0 6087.19 247.78
 -8 -7 0 5037.5 242.48
 -8 -8 0 328.57 37.4
 -8 8 0 401.36 28.3
 8 8 0 322.87 41.9
 0 -9 0 -4.7 20.7
 0 9 0 9.7 25.2
 9 0 0 -0.5 10.8
 1 9 0 61.19 26.6
 -1 9 0 80.09 24.4
 1 -9 0 31.3 16.3
 9 1 0 68.29 15.7
 -1 -9 0 72.39 18.5
 9 2 0 6865.01 311.37
 -9 -3 0 1903.81 90.59
 3 -9 0 1853.31 92.49
 9 3 0 1952.7 93.99
 -3 -9 0 1872.41 96.39
 3 9 0 1848.22 99.19
 -3 9 0 1811.32 95.09
 4 9 0 5675.83 253.97
 9 4 0 5232.48 249.88
 -9 -4 0 5411.46 248.48
 5 9 0 4461.05 213.88
 -5 -9 0 4760.52 213.98
 -5 9 0 4504.75 211.18
 9 5 0 4636.74 212.98
 -9 -5 0 4464.05 210.78
 -9 -6 0 2854.01 138.29
 6 9 0 3034.7 141.59
 9 6 0 2700.33 140.19
 -6 9 0 2897.81 137.39
 -6 -9 0 2908.01 140.79
 -9 6 0 2963.8 129.69
 -9 -7 0 103.89 23
 7 9 0 140.39 24.7
 -9 7 0 117.49 14.1
 9 7 0 104.69 21.5
 -7 -9 0 99.19 19.9
 -7 9 0 102.69 19.9
 -8 9 0 1717.73 82.19
 9 8 0 1568.04 90.39
 -9 8 0 1727.13 79.69
 -9 -8 0 1625.04 86.99
 8 9 0 1832.12 88.69
 -8 -9 0 1503.85 84.69
 9 9 0 3123.69 153.58
 -9 -9 0 3103.19 150.18
 -9 9 0 3076.09 144.49
 0 10 0 3912.61 176.88
 0 -10 0 3644.64 174.38
 10 0 0 3546.75 167.88
 -1 -10 0 39 17.8
 1 -10 0 20.1 20.4
 10 -1 0 33.7 8
 10 1 0 43.4 14.2
 -1 10 0 34.1 19.2
 1 10 0 37.5 27
 2 -10 0 701.93 47.1
 -2 10 0 775.02 51.79
 2 10 0 639.14 54.69
 10 2 0 678.73 43.3
 -2 -10 0 754.72 45.9
 -3 -10 0 1164.68 63.09
 -3 10 0 1155.38 65.19
 3 -10 0 1086.79 62.19
 10 3 0 1163.08 61.69
 3 10 0 1104.29 65.09
 10 4 0 306.57 33.2
 -4 10 0 329.07 35.8
 -4 -10 0 333.17 31.7
 4 10 0 303.57 36.6
 -5 -10 0 14.6 23.2
 -5 10 0 3.5 19.9
 10 5 0 10 21.6
 -10 -5 0 21.7 17.5
 5 10 0 22.3 21.3
 6 10 0 2270.97 114.29
 -6 -10 0 2227.58 108.69
 10 6 0 2071.69 107.89
 -6 10 0 2190.68 108.89
 -10 -6 0 2175.28 107.39
 7 10 0 1606.14 87.29
 -7 10 0 1427.56 78.99
 10 7 0 1563.24 84.19
 -7 -10 0 1514.65 79.99
 -10 -7 0 1518.95 77.99
 -10 -8 0 3492.85 169.98
 -8 -10 0 3506.55 169.58
 -8 10 0 3401.56 166.68
 -10 8 0 3953.1 162.18
 8 10 0 3474.85 173.98
 10 8 0 3519.55 173.08
 9 10 0 1389.46 76.89
 10 9 0 1406.86 76.89
 -9 -10 0 1420.26 74.19
 -10 9 0 1273.27 66.39
 -10 -9 0 1389.06 76.29
 -9 10 0 1330.87 70.19
 -10 -10 0 41.7 19
 -10 10 0 26.1 15.1
 10 10 0 19.9 30.4
 0 -11 0 21.9 21.9
 0 11 0 -15.1 19
 11 0 0 -9.1 10.4
 -1 11 0 476.95 46.9
 11 1 0 524.35 34.5
 -1 -11 0 641.14 45
 1 11 0 645.84 50.39
 11 -1 0 508.35 28.1
 1 -11 0 542.65 42.7
 -2 11 0 2648.73 123.59
 2 -11 0 2337.57 122.49
 2 11 0 2611.24 128.19
 11 2 0 2469.25 119.89
 -2 -11 0 2535.05 122.79
 -3 -11 0 254.77 29.5
 3 11 0 247.08 30.2
 11 3 0 248.48 31.4
 3 -11 0 225.88 30.6
 -3 11 0 233.98 28.7
 11 4 0 180.58 26.3
 -4 11 0 140.79 27.1
 -4 -11 0 192.48 24.9
 4 11 0 201.78 33.4
 5 11 0 1464.65 84.09
 11 5 0 1582.74 82.79
 -5 -11 0 1600.54 85.19
 -5 11 0 1583.94 83.19
 -6 -11 0 616.24 43.5
 6 11 0 639.94 54.69
 -6 11 0 628.24 45.2
 11 6 0 646.64 48.4
 11 7 0 4060.19 187.88
 7 11 0 3700.13 188.78
 -7 -11 0 3871.01 184.48
 -7 11 0 3946.41 183.58
 8 11 0 1352.86 75.39
 -8 11 0 1031.3 63.09
 -8 -11 0 1102.79 67.79
 11 8 0 1058.49 71.39
 -11 9 0 10.8 8.9
 11 9 0 -6.8 29.1
 -9 11 0 14.8 18.8
 9 11 0 53.29 32.3
 -9 -11 0 -5.8 24.5
 -11 10 0 247.48 24.2
 10 11 0 264.57 40.1
 11 10 0 304.07 40.2
 -10 11 0 327.17 32
 11 11 0 2377.56 127.89
 -11 11 0 2408.56 113.99
 0 -12 0 228.08 27.8
 12 0 0 252.97 20
 0 12 0 223.78 31.9
 1 12 0 157.98 25.9
 12 1 0 158.78 18.5
 -1 -12 0 153.48 27.1
 -1 12 0 163.98 31
 1 -12 0 134.79 26.6
 2 -12 0 1568.54 91.89
 2 12 0 1724.73 94.09
 -2 -12 0 1916.51 95.29
 12 2 0 1800.02 88.89
 -2 12 0 2016.7 96.99
 -3 12 0 161.78 29.1
 -3 -12 0 174.18 24
 12 3 0 138.59 22.7
 3 12 0 181.08 28
 -4 12 0 130.19 27.9
 -4 -12 0 130.79 28.1
 4 12 0 126.39 32.1
 12 4 0 154.98 25.3
 5 12 0 176.78 28.3
 12 5 0 220.88 28.6
 -5 12 0 216.18 29.9
 -5 -12 0 197.28 31.1
 6 12 0 3950.7 189.18
 -6 -12 0 3696.53 183.48
 -6 12 0 3977 184.28
 12 6 0 3863.41 184.98
 -7 -12 0 374.56 43.8
 7 12 0 450.65 51.29
 12 7 0 411.96 45
 -7 12 0 480.25 43.4
 -8 -12 0 83.89 29
 -8 12 0 119.99 24.7
 8 12 0 72.29 25.9
 12 8 0 131.09 30.9
 -9 12 0 100.29 23.2
 9 12 0 85.09 34.7
 12 9 0 81.49 31.1
 -12 10 0 550.04 27.8
 12 10 0 524.25 54.99
 -10 12 0 484.85 39.5
 10 12 0 425.36 58.19
 11 12 0 323.87 43.9
 -12 11 0 295.27 23.5
 -11 12 0 290.27 31.7
 12 11 0 321.87 42.3
 12 12 0 324.27 42.8
 -12 12 0 364.46 29.3
 0 -13 0 14.8 22.3
 13 0 0 -15.3 9.9
 0 13 0 -5.5 27.7
 1 13 0 2299.47 119.09
 -1 13 0 2266.07 121.49
 -1 -13 0 2241.88 118.99
 1 -13 0 2557.34 116.99
 13 1 0 2415.26 111.99
 2 13 0 875.91 56.09
 -2 13 0 730.93 59.49
 13 2 0 863.41 49.6
 -2 -13 0 907.91 58.19
 -3 -13 0 288.97 40.6
 -3 13 0 304.07 42.7
 3 13 0 348.57 37.8
 13 3 0 288.37 34
 4 13 0 46 31
 -4 13 0 23.3 26.2
 -4 -13 0 18.9 25.4
 13 4 0 46.6 20
 13 5 0 1677.83 88.89
 -5 -13 0 1628.14 87.99
 5 13 0 1773.52 92.39
 -5 13 0 1641.44 91.99
 6 13 0 142.59 36.2
 -6 -13 0 185.78 25.8
 13 6 0 163.18 29.6
 -6 13 0 129.39 28.7
 7 13 0 1480.55 85.69
 -7 -13 0 1418.46 85.29
 13 7 0 1492.15 86.19
 -7 13 0 1637.84 83.89
 -8 13 0 -9.3 20.9
 8 13 0 24.3 25.2
 13 8 0 -26.8 27
 13 9 0 454.65 49.6
 -9 13 0 324.17 40.8
 9 13 0 451.85 46.2
 13 10 0 151.08 29.1
 -10 13 0 212.18 28
 10 13 0 174.48 33.5
 -11 13 0 963.3 55.79
 -13 11 0 943.91 41.9
 11 13 0 912.41 71.49
 -13 11 0 827.72 42.1
 13 11 0 1006.9 71.29
 -12 13 0 1051.39 61.29
 12 13 0 961 78.99
 -13 12 0 1213.18 54.69
 13 12 0 1023.8 78.89
 13 13 0 1408.76 85.99
 -13 13 0 1442.86 71.79
 14 0 0 2936.81 134.99
 0 14 0 2953 148.79
 1 14 0 399.36 52.69
 -1 14 0 522.05 43.6
 14 1 0 521.05 33.5
 -1 -14 0 549.35 39.9
 14 -1 0 470.65 22.9
 -2 -14 0 553.24 50.09
 14 2 0 646.84 41.7
 -2 14 0 666.33 54.89
 2 14 0 543.75 56.69
 -3 14 0 1127.59 70.59
 14 3 0 1020.9 61.09
 -3 -14 0 996.8 66.49
 3 14 0 983.9 72.29
 -4 14 0 3159.78 158.28
 4 14 0 3350.66 161.78
 14 4 0 3308.87 153.38
 -4 -14 0 2926.41 156.18
 5 14 0 602.04 50.39
 -5 -14 0 604.44 45.4
 -5 14 0 632.44 53.19
 14 5 0 621.24 46.3
 14 6 0 905.61 65.59
 -6 14 0 1047.1 65.59
 6 14 0 997.5 73.69
 -7 14 0 27.7 25.9
 7 14 0 79.29 28.3
 14 7 0 36.5 29.5
 8 14 0 106.29 30.5
 -8 14 0 145.09 30.2
 14 8 0 131.79 32.3
 9 14 0 -3 34.3
 -9 14 0 20.2 24.6
 14 9 0 29.1 28.1
 10 14 0 1341.97 89.69
 -10 14 0 1350.36 77.89
 14 10 0 1428.26 86.69
 11 14 0 464.95 49.5
 -11 14 0 444.16 41
 14 11 0 529.55 55.49
 12 14 0 325.77 44.2
 -12 14 0 280.77 34.6
 14 12 0 308.37 42.1
 -13 14 0 1203.28 58.39
 14 13 0 999.4 78.09
 13 14 0 1032.1 79.79
 -14 13 0 925.91 48.6
 -14 13 0 1042.9 48.3
 -14 14 0 302.57 23.8
 14 14 0 261.77 43.5
 -14 14 0 277.07 20.5
 15 0 0 6.8 9.6
 0 15 0 -24.1 23.5
 -1 15 0 3.4 31.6
 1 15 0 65.69 34.4
 15 1 0 -4.5 14.4
 15 2 0 503.05 37.6
 2 15 0 520.45 57.89
 -2 15 0 507.95 46.4
 -3 15 0 589.64 56.79
 3 15 0 586.14 61.39
 15 3 0 648.34 44.7
 15 4 0 741.13 53.89
 -4 15 0 856.31 60.99
 4 15 0 854.21 66.89
 15 5 0 -20.1 23.8
 -5 15 0 -15.8 28.3
 5 15 0 -8.3 24.7
 -6 15 0 630.04 56.39
 15 6 0 759.12 53.49
 6 15 0 674.33 66.09
 -7 15 0 1960.2 108.39
 15 7 0 2155.68 108.79
 7 15 0 1978.4 110.79
 -8 15 0 78.99 29.9
 8 15 0 128.39 31.2
 15 8 0 80.59 30.9
 -9 15 0 2.5 25.6
 9 15 0 -37.3 34.9
 15 9 0 -11.5 29.9
 10 15 0 44.7 36.8
 15 10 0 27.7 31.1
 -10 15 0 19.5 24.7
 11 15 0 710.73 69.79
 15 11 0 785.22 65.49
 -11 15 0 766.42 55.39
 12 15 0 393.46 50.59
 15 12 0 334.57 46.8
 -12 15 0 409.46 40.2
 15 13 0 314.67 41.6
 13 15 0 180.08 35.3
 -13 15 0 167.98 25
 15 14 0 50.19 36.6
 14 15 0 -9.2 36
 15 15 0 238.98 44.5
 16 0 0 5591.44 250.47
 0 16 0 5515.85 264.17
 16 1 0 269.87 25.9
 -1 16 0 218.88 43
 1 16 0 284.37 43.7
 16 2 0 1655.63 86.79
 -2 16 0 1845.52 102.19
 3 16 0 624.54 64.79
 -3 16 0 618.04 59.39
 16 3 0 714.73 48.1
 4 16 0 73.39 29.8
 16 4 0 49.4 23.6
 -4 16 0 70.19 33.2
 5 16 0 60.69 29.2
 16 5 0 46.8 27
 -5 16 0 62.69 32.2
 16 6 0 31.2 27.5
 6 16 0 61.39 39.2
 -6 16 0 -18.5 27.7
 16 7 0 -23.8 25.4
 7 16 0 6.1 27.5
 -7 16 0 -18.6 26.4
 8 16 0 200.78 42.3
 -8 16 0 253.77 35.8
 16 8 0 204.88 35.6
 16 9 0 146.49 32.3
 9 16 0 79.99 39
 -9 16 0 57.29 27.1
 16 10 0 130.59 34.1
 10 16 0 47.5 39.2
 -10 16 0 95.49 29.2
 11 16 0 316.07 47.6
 16 11 0 266.27 40.7
 -11 16 0 271.47 34.3
 12 16 0 946.91 80.39
 -12 16 0 1022.5 65.59
 16 12 0 1084.89 76.69
 13 16 0 113.69 40.7
 16 13 0 155.78 39
 14 16 0 204.58 35.2
 16 14 0 217.18 39
 16 15 0 286.47 45.1
 15 16 0 229.68 45.5
 16 16 0 -18.9 35.3
 0 17 0 -3.3 34.7
 17 1 0 446.06 30.2
 -1 17 0 455.65 46.8
 1 17 0 439.86 48.4
 2 17 0 192.18 35.9
 -2 17 0 330.87 43.4
 17 2 0 234.68 27.6
 -3 17 0 43.5 34.4
 17 3 0 19 19.7
 3 17 0 58.59 29.1
 17 4 0 1021.9 63.69
 -4 17 0 998.8 74.39
 4 17 0 1060.79 70.89
 5 17 0 1034.6 80.09
 -5 17 0 1023.6 73.09
 17 5 0 1062.29 67.59
 -6 17 0 30.6 30.7
 17 6 0 60.89 29.6
 6 17 0 41.1 37.6
 17 7 0 -12.6 26.2
 -7 17 0 5.6 27.9
 7 17 0 40.9 28.9
 -8 17 0 20.2 29.3
 17 8 0 58.89 28.9
 8 17 0 53.19 29.9
 9 17 0 -23.5 36.5
 17 9 0 9.5 29.5
 -9 17 0 24.5 30.2
 17 10 0 32.2 31.4
 -10 17 0 43.4 29.2
 10 17 0 -29.9 36.9
 11 17 0 423.46 51.69
 17 11 0 197.08 41
 -11 17 0 368.76 44.8
 17 12 0 224.98 42.3
 12 17 0 270.87 45.8
 -12 17 0 189.68 32.5
 13 17 0 0.4 36.5
 17 13 0 -40.8 33.7
 14 17 0 257.17 45.5
 17 14 0 209.78 43.2
 15 17 0 14.1 27.2
 17 15 0 -23 32.6
 17 16 0 15.3 37
 16 17 0 -7.9 37.4
 0 18 0 12 34.6
 -1 18 0 60.79 35.6
 1 18 0 66.69 37.6
 18 1 0 84.09 13.2
 2 18 0 230.68 35.5
 -2 18 0 168.68 38.7
 18 2 0 198.68 26.5
 -3 18 0 604.84 60.69
 18 3 0 558.84 42.4
 3 18 0 414.86 50.49
 18 4 0 43.8 22.7
 -4 18 0 28.3 32.5
 4 18 0 32.6 36.2
 18 5 0 138.89 28.6
 5 18 0 124.59 41.4
 -5 18 0 123.79 33.4
 18 6 0 866.11 61.49
 -6 18 0 720.23 63.99
 6 18 0 785.22 63.09
 18 7 0 27.8 30.8
 -7 18 0 155.78 34.6
 7 18 0 134.29 41
 18 8 0 -40.2 29
 -8 18 0 15.2 29.3
 8 18 0 3.3 27.9
 9 18 0 303.77 49.5
 -9 18 0 376.26 52.89
 18 9 0 363.76 50.19
 18 10 0 -0.8 33.3
 -10 18 0 38.4 30.9
 10 18 0 47.1 38.2
 18 11 0 79.99 35.2
 -11 18 0 25.5 29.4
 11 18 0 173.38 34.5
 18 12 0 21.5 33.4
 12 18 0 34.1 29.3
 13 18 0 91.49 39
 18 13 0 54.09 35.8
 14 18 0 -56.59 34.1
 18 14 0 -5 34.7
 15 18 0 -60.89 35.5
 18 15 0 1.7 35.6
 0 19 0 14.5 26.6
 1 19 0 2.1 35.9
 19 1 0 4.3 8.9
 -1 19 0 47.4 36.9
 19 2 0 172.48 23.6
 -2 19 0 139.39 38.5
 2 19 0 141.09 41.8
 3 19 0 23.7 37.6
 19 3 0 16.6 18.4
 -3 19 0 -25.8 23.4
 4 19 0 -24.9 36.1
 19 4 0 2.9 21.4
 -4 19 0 -12.9 23.5
 -5 19 0 298.77 43.4
 19 5 0 348.77 41.9
 5 19 0 282.37 47.7
 -6 19 0 210.48 38.8
 19 6 0 207.08 34.6
 6 19 0 244.98 38.7
 -7 19 0 610.54 60.09
 7 19 0 508.45 67.99
 19 7 0 616.84 57.09
 8 19 0 7.5 28.9
 -8 19 0 22.4 31
 19 8 0 17.2 28.6
 9 19 0 -30.7 36.9
 -9 19 0 51.89 34
 19 9 0 29 30.9
 10 19 0 178.08 44.1
 -10 19 0 181.18 37.1
 19 10 0 211.18 38
 19 11 0 26.3 34.6
 11 19 0 37.5 29.4
 19 12 0 54.19 35.1
 12 19 0 -10.5 26.9
 13 19 0 43.5 29.5
 19 13 0 95.79 37.6
 19 14 0 -8.3 35.4
 0 20 0 59.99 38.1
 1 20 0 7.4 28.2
 -1 20 0 29.4 36.1
 -2 20 0 53.59 37.2
 2 20 0 -0.3 37.9
 -3 20 0 -17.8 33.5
 3 20 0 5.5 38
 -4 20 0 75.19 35.9
 20 4 0 34.7 27.8
 4 20 0 36.1 38.9
 -5 20 0 17.7 33.8
 5 20 0 -17.7 27.1
 20 5 0 -42.6 22.7
 20 6 0 340.87 44.3
 -6 20 0 385.26 48.8
 6 20 0 305.57 43.3
 -7 20 0 430.56 53.89
 7 20 0 286.07 50.19
 20 7 0 429.96 50.09
 20 8 0 385.36 50.69
 -8 20 0 216.48 41.1
 8 20 0 219.68 38.8
 20 9 0 -18.7 32.5
 -9 20 0 3.4 33.7
 9 20 0 24.6 38.8
 10 20 0 26.6 38.6
 20 10 0 70.39 36.6
 20 11 0 52.29 33.6
 11 20 0 7.4 28.7
 20 12 0 11.9 33.2
 0 21 0 -25.9 35.6
 -1 21 0 -19.5 32.5
 1 21 0 -46 35
 2 21 0 -31.2 25.5
 -2 21 0 19.4 35.3
 3 21 0 22.2 28.1
 -3 21 0 3.6 35.4
 -4 21 0 -37.3 32.4
 4 21 0 19.2 28.5
 5 21 0 14.8 28.5
 -5 21 0 -24.8 31.6
 6 21 0 -38.6 36.2
 -6 21 0 9.9 33.3
 -7 21 0 45.2 37.3
 7 21 0 135.59 43.1
 -8 21 0 216.98 42.8
 8 21 0 186.18 38.2
 0 22 0 -2.2 26.4
 -1 22 0 22.3 36.7
 1 22 0 -28.1 36.2
 2 22 0 -0.3 37.4
 -2 22 0 18.5 33
 -3 22 0 50.29 33.6
 3 22 0 101.29 40.1
 -4 22 0 53.29 34.8
 4 22 0 7.3 36.4
 -5 22 0 -2.2 32.5
 5 22 0 -11.8 36.8
 6 22 0 16.4 41
 -6 22 0 33.6 35.1
 -7 22 0 -49.4 34.3
 0 23 0 56.79 38.2
 1 23 0 20.5 28.2
 -1 23 0 28.2 36.1
 2 23 0 30.1 37.9
 -2 23 0 -24.2 36.5
 -3 23 0 75.49 39.5
 -4 23 0 13 35.5
 -5 23 0 -6.2 34.4
 -6 23 0 134.39 40.9
 -1 -1 1 4.5 3.5
 1 1 -1 -6 4.1
 0 2 1 349.17 18.3
 -1 3 1 104.39 13.8
 1 -3 1 75.89 14.1
 -1 -3 -1 66.49 15.3
 1 3 -1 102.99 18.4
 -3 -1 1 94.59 13.1
 -3 1 1 103.59 7
 1 3 1 91.39 16.9
 3 1 -1 111.89 13.8
 -1 3 -1 112.99 14
 1 -3 -1 97.19 12.2
 -1 -3 1 109.09 18.6
 2 3 -1 1410.16 69.59
 3 2 1 1367.36 66.79
 2 -3 1 1387.16 65.39
 -2 -3 -1 1290.67 65.99
 -3 2 -1 1406.36 62.59
 -3 -2 1 1409.56 67.89
 -2 3 1 1366.66 65.09
 -3 -2 -1 1363.26 65.39
 -2 3 -1 1311.17 64.59
 -2 -3 1 1337.57 66.49
 3 2 -1 1413.56 67.19
 2 3 1 1392.36 68.19
 3 3 -1 382.16 34.4
 -3 3 -1 429.06 26
 -3 -3 -1 426.26 27.3
 3 3 1 432.16 33.1
 3 -3 1 422.56 25.8
 -3 3 1 401.16 23.9
 -2 -4 -1 2206.28 107.69
 -4 -2 1 2276.87 105.99
 2 4 -1 2446.66 109.69
 4 2 1 2162.58 105.69
 -2 -4 1 2178.08 106.19
 2 4 1 2145.29 103.89
 -4 -2 -1 2250.47 102.39
 4 2 -1 2168.88 103.69
 -2 4 -1 2265.77 103.19
 -4 -3 1 3481.25 159.68
 -3 -4 1 3558.94 165.08
 -4 4 1 3744.83 169.88
 4 4 1 3829.22 173.08
 -4 -4 1 3694.23 172.68
 4 -5 1 1267.57 61.59
 4 5 -1 1291.17 69.09
 -5 4 -1 1202.08 59.49
 5 4 1 1303.17 64.39
 -5 -4 1 1325.27 66.19
 -4 -5 -1 1216.38 63.69
 -4 5 1 1250.67 61.69
 -4 -5 1 1261.27 67.49
 5 4 -1 1261.87 67.19
 5 -4 1 1255.67 58.89
 -5 -4 -1 1409.66 64.89
 -5 4 1 1243.58 59.49
 -4 5 -1 1146.59 62.19
 5 5 1 1789.02 85.79
 -5 -5 -1 1708.33 85.99
 5 5 -1 1785.72 88.19
 -5 5 -1 1727.73 81.39
 -5 -5 1 1762.12 87.09
 -5 5 1 1662.73 80.99
 5 -5 1 1671.33 80.59
 6 0 -1 198.68 17.6
 6 0 1 182.28 18
 0 -6 1 112.79 22.9
 -6 0 1 167.98 16.8
 0 -6 -1 156.08 22.2
 0 6 -1 184.18 24.4
 0 6 1 189.68 25.2
 -6 -1 1 184.88 21.2
 1 -6 1 163.68 22.5
 1 6 -1 223.08 27.7
 6 1 1 176.98 21.8
 -1 -6 -1 261.47 23.9
 -1 6 1 233.38 29.3
 -6 1 1 230.08 14.1
 1 6 1 167.58 22
 6 1 -1 212.08 23
 1 -6 -1 236.08 21.5
 -1 6 -1 197.18 24.9
 6 2 1 3792.22 170.68
 -6 -2 1 3620.94 169.48
 -2 6 -1 3489.75 169.28
 6 2 -1 3682.93 169.78
 -2 -6 1 3884.71 172.18
 6 3 1 1885.31 96.49
 3 6 -1 2098.79 97.99
 -6 -3 1 1979.1 95.79
 3 -6 1 1896.71 94.79
 -3 -6 -1 2148.69 98.69
 -3 6 1 1980.6 95.59
 -6 -3 -1 2007 93.09
 -3 6 -1 1975.4 95.19
 3 6 1 1928.51 98.29
 -3 -6 1 1903.51 95.19
 6 3 -1 1964.9 94.89
 -5 6 1 324.07 26.4
 6 5 1 304.27 36
 -5 -6 -1 299.57 33.4
 -6 5 -1 334.87 21.5
 5 6 -1 320.57 37.3
 5 -6 1 256.47 23
 -6 -5 1 266.57 32.8
 5 6 1 352.66 32.2
 -5 -6 1 347.97 30.2
 -6 -5 -1 318.67 32.1
 -6 5 1 371.46 22.8
 6 5 -1 299.77 29.2
 -5 6 -1 343.17 27.5
 0 7 1 3983.5 177.98
 0 -7 -1 3745.13 175.38
 7 0 1 3693.93 171.88
 0 7 -1 4172.18 178.48
 7 0 -1 3464.85 171.88
 -7 0 1 3809.42 171.98
 -1 7 1 310.87 34.3
 1 7 -1 382.16 31.3
 7 1 1 299.37 25.8
 1 -7 1 349.96 32.5
 -7 -1 1 312.47 24.4
 -7 1 1 294.17 17.2
 -1 7 -1 310.27 28.4
 1 -7 -1 309.57 29.6
 7 1 -1 330.57 24.9
 -1 -7 1 275.17 35
 1 7 1 254.07 28.5
 3 -7 1 3027.9 142.89
 -3 7 1 3046.6 143.89
 -3 -7 -1 3008.5 143.69
 -7 -3 1 3053.39 142.69
 7 3 1 3133.59 143.59
 3 7 -1 3093.69 147.29
 -3 -7 1 3067.09 148.69
 -3 7 -1 3132.49 147.79
 7 3 -1 3129.09 147.79
 3 7 1 3309.67 149.99
 -7 -3 -1 3150.18 146.19
 7 4 1 703.63 47.3
 4 7 -1 764.62 46.8
 -4 7 1 726.63 43.2
 4 -7 1 721.23 41.7
 -7 -4 1 761.92 45.3
 -4 -7 -1 667.03 47.9
 4 7 1 807.32 46.4
 -7 4 1 639.54 32.1
 -7 -4 -1 730.83 42.1
 -4 7 -1 668.33 42.2
 -4 -7 1 694.33 49.1
 7 4 -1 738.73 46.1
 -7 4 1 678.83 31.5
 7 5 1 2717.53 132.39
 5 -7 1 2675.53 126.99
 5 7 -1 2820.52 132.09
 -5 7 1 2892.91 128.99
 -7 -5 1 2772.02 130.79
 -7 5 -1 2716.13 124.09
 -5 -7 -1 2586.54 129.89
 -5 -7 1 2547.55 130.59
 7 5 -1 2769.62 130.49
 -5 7 -1 2728.43 126.69
 5 7 1 2580.24 129.29
 -7 -5 -1 2695.73 127.69
 -7 5 1 2788.02 122.39
 -6 7 1 2348.86 114.79
 -7 -6 1 2485.45 119.49
 6 7 -1 2445.66 118.99
 -6 -7 -1 2383.76 117.19
 7 6 1 2433.96 120.89
 -7 6 -1 2528.55 112.59
 6 7 1 2356.86 121.49
 -6 -7 1 2454.85 120.29
 7 6 -1 2430.16 120.39
 -7 -6 -1 2508.55 117.99
 -7 6 1 2395.46 112.49
 -6 7 -1 2452.75 114.59
 7 7 1 9988 454.25
 0 8 1 52.79 25.9
 8 0 -1 73.39 12
 0 -8 -1 82.99 17.1
 -8 0 1 65.89 11.1
 0 8 -1 71.19 19.8
 0 -8 1 44.6 22.6
 8 0 1 85.29 12.9
 -8 -1 1 5451.15 244.98
 8 1 1 5381.36 245.28
 -1 -8 1 5164.58 237.68
 2 -8 1 1831.22 90.79
 -2 8 1 1795.52 93.79
 8 2 1 1673.13 89.19
 2 8 -1 1976 97.19
 -8 -2 1 1850.71 88.89
 -2 -8 -1 2053.79 92.19
 -2 -8 1 1747.83 91.49
 8 2 -1 1863.21 89.69
 2 8 1 1770.42 92.99
 2 -8 -1 1928.91 90.89
 -2 8 -1 1882.61 92.79
 3 -8 1 2475.05 115.59
 -8 -3 1 2411.16 113.99
 -3 -8 -1 2516.65 115.99
 8 3 1 2448.46 114.79
 3 8 -1 2259.97 117.39
 -3 8 1 2295.57 115.89
 3 8 1 2458.65 119.59
 -3 -8 1 2250.27 117.39
 8 3 -1 2269.27 113.59
 -3 8 -1 2531.55 115.79
 -4 -8 -1 2102.59 102.49
 -4 8 1 2182.28 102.69
 -8 -4 1 2053.19 102.19
 4 8 -1 2075.49 107.69
 8 4 1 2090.19 102.99
 4 -8 1 2061.69 100.69
 -4 8 -1 2063.39 100.09
 -4 -8 1 1962.6 100.79
 4 8 1 2027.9 102.19
 8 4 -1 2112.09 101.79
 8 5 1 8496.75 379.86
 -8 -5 1 8201.08 379.06
 8 5 -1 8067.09 370.76
 -8 -5 -1 8207.98 369.16
 -8 -6 1 5734.83 265.57
 8 6 1 5635.44 265.37
 -6 -8 -1 5929.41 266.17
 -8 -6 -1 5780.92 261.57
 -6 -8 1 5957 264.77
 -8 6 1 5234.08 256.37
 8 6 -1 5770.12 264.17
 6 8 1 5856.61 265.77
 8 7 1 1449.76 79.79
 -8 7 -1 1401.46 68.59
 -7 -8 -1 1454.45 76.99
 -7 8 1 1383.16 71.69
 -8 -7 1 1408.26 74.59
 7 8 -1 1525.05 81.29
 -7 8 -1 1429.16 73.99
 8 7 -1 1474.35 82.19
 -8 7 1 1526.85 71.69
 -8 -7 -1 1402.86 75.79
 7 8 1 1546.15 83.59
 -7 -8 1 1576.94 81.69
 -8 -8 -1 49.3 22.1
 -8 -8 1 42.3 22.9
 -8 8 -1 44.5 14.3
 8 8 -1 15.6 25.9
 8 8 1 29.6 19.7
 9 0 1 2190.48 104.99
 9 0 -1 2301.27 104.79
 0 9 -1 2046 112.89
 0 -9 1 2048.79 109.99
 0 -9 -1 2398.56 111.69
 0 9 1 2644.64 112.49
 -9 -1 1 4152.78 188.28
 -1 9 1 4459.25 194.98
 1 9 -1 3809.62 194.98
 9 -1 -1 4038.2 185.68
 9 1 1 4218.18 189.48
 9 1 -1 4139.69 183.88
 -1 9 -1 3737.83 188.68
 1 9 1 4000 188.48
 -1 -9 1 4175.28 189.58
 2 9 -1 401.96 44.3
 9 2 1 378.16 31.7
 -9 -2 1 406.26 29.2
 -2 9 1 341.57 32.3
 2 -9 1 348.07 36.5
 -2 -9 -1 351.86 31.7
 2 -9 -1 349.87 33.4
 9 2 -1 390.76 31.9
 2 9 1 361.06 43.1
 -2 -9 1 413.46 42.6
 -2 9 -1 424.36 39.2
 3 -9 1 5226.28 238.48
 -9 -3 1 5201.58 237.28
 3 9 -1 5173.18 242.38
 9 3 1 5157.28 238.28
 3 9 1 5287.97 241.88
 -3 9 -1 5022.8 238.88
 9 3 -1 5200.18 237.38
 4 -9 1 642.24 41.5
 -9 -4 1 756.12 42.9
 4 9 -1 628.94 45.9
 -4 -9 -1 673.83 43.1
 -4 9 1 605.04 44.9
 9 4 1 616.54 45
 9 4 -1 695.03 45.6
 -4 9 -1 641.84 46.4
 -4 -9 1 686.13 45.5
 4 9 1 714.33 54.49
 -5 -9 -1 1030.1 60.79
 -5 9 1 946.11 56.39
 -9 -5 1 1011.6 57.39
 9 5 1 1016.4 59.59
 5 9 -1 1056.09 59.79
 5 -9 1 963.7 53.69
 9 5 -1 1026.9 59.99
 -5 9 -1 1026 58.79
 -5 -9 1 1007.5 62.59
 5 9 1 934.71 59.49
 9 6 1 1520.15 83.09
 -6 9 1 1564.44 79.39
 6 9 -1 1533.35 86.59
 -9 6 -1 1559.34 69.89
 -9 -6 1 1469.85 78.19
 -6 -9 -1 1630.14 80.09
 -9 6 1 1615.14 71.19
 -9 6 1 1529.95 70.59
 6 9 1 1525.25 86.59
 -6 -9 1 1526.35 84.79
 -6 9 -1 1629.14 80.59
 9 6 -1 1517.45 84.29
 -7 -9 -1 13.9 21.7
 -7 9 1 59.49 18.8
 9 7 1 49.6 24.1
 7 9 -1 73.39 28
 -9 -7 1 32.3 21.9
 -9 7 -1 42.9 9.1
 -9 7 1 33 10.4
 9 7 -1 33 19.2
 -7 9 -1 66.19 17.9
 7 9 1 53.49 28.3
 -7 -9 1 69.59 25.2
 8 9 -1 1234.18 77.49
 -9 -8 1 1343.67 70.19
 -8 -9 -1 1331.37 73.09
 -9 8 -1 1330.47 63.69
 -8 9 1 1297.17 67.99
 9 8 1 1279.77 76.59
 -8 9 -1 1203.28 63.59
 -8 -9 1 1318.47 71.49
 -9 8 1 1195.58 61.19
 9 8 -1 1130.29 72.59
 8 9 1 1340.37 75.39
 -9 9 1 3460.65 168.38
 -9 9 -1 3848.31 168.58
 -9 -9 1 3734.83 174.68
 9 9 1 3555.94 174.98
 9 9 -1 3670.53 176.08
 10 0 -1 46.4 11.3
 10 0 1 57.09 12.3
 0 10 -1 48.3 26.6
 0 -10 -1 55.49 22.3
 0 -10 1 36.1 24.3
 0 10 1 47 27.3
 10 -1 -1 124.69 11.2
 1 -10 1 131.09 20.7
 1 10 -1 58.09 27.9
 -1 10 1 107.69 22.9
 10 1 1 143.69 18
 -1 -10 -1 103.09 19.9
 1 10 1 139.49 30.2
 -1 -10 1 116.29 22.6
 10 1 -1 148.19 17.4
 1 -10 -1 153.18 25
 -1 10 -1 156.78 28.2
 10 -1 1 98.59 12
 10 2 1 5103.39 233.98
 -10 -2 1 5113.59 232.38
 2 -10 1 4881.71 234.88
 -2 -10 -1 5318.97 237.28
 -2 10 -1 5619.74 242.28
 10 2 -1 5065.59 237.28
 -2 -10 1 4966.5 240.68
 2 10 1 5140.99 243.38
 -3 -10 -1 1670.23 88.79
 3 10 -1 1661.43 92.19
 3 -10 1 1651.83 86.09
 10 3 1 1714.63 86.09
 -10 -3 1 1730.53 83.09
 -3 10 1 1702.23 88.69
 3 10 1 1829.62 89.99
 -3 -10 1 1818.92 88.39
 -3 10 -1 1595.04 88.69
 10 3 -1 1581.94 85.69
 10 4 1 764.12 46.6
 -4 -10 -1 668.73 44.8
 -10 -4 1 723.33 45.4
 4 -10 1 685.03 44
 -4 10 1 693.33 47.7
 4 10 -1 736.13 48.6
 -4 10 -1 668.13 47.1
 10 4 -1 713.23 46.2
 -4 -10 1 708.63 51.89
 4 10 1 642.14 54.49
 5 10 -1 401.16 45.8
 5 -10 1 365.56 31.4
 -10 -5 1 338.27 33.5
 -5 -10 -1 419.86 33.4
 10 5 1 407.36 37.1
 5 10 1 324.87 44.2
 -5 -10 1 398.16 34.4
 -5 10 -1 330.97 34.5
 10 5 -1 341.27 40
 -6 10 1 28.2 21.1
 -6 -10 -1 35.6 23.1
 10 6 1 43.7 22.2
 -10 -6 1 27.2 19.5
 6 10 -1 47.4 22.4
 -6 10 -1 12.1 21
 -6 -10 1 28.5 24.7
 6 10 1 43.1 27.1
 10 6 -1 82.79 23.1
 -7 -10 -1 2498.25 125.99
 7 10 -1 2485.65 126.49
 -10 -7 1 2659.73 124.39
 10 7 1 2390.06 123.89
 -7 10 1 2636.14 123.59
 -10 7 1 2022.1 104.59
 7 10 1 2539.65 121.09
 -7 10 -1 2470.55 113.39
 -7 -10 1 2366.66 117.69
 10 7 -1 2369.26 118.49
 8 10 -1 2315.97 119.59
 -8 10 1 2344.87 114.79
 -10 8 -1 2388.76 108.39
 10 8 1 2285.87 120.19
 -10 -8 1 2490.55 118.39
 -8 -10 1 2397.66 120.39
 -8 10 -1 2304.57 114.99
 -10 8 1 2416.66 109.69
 10 8 -1 2449.35 122.69
 8 10 1 2336.27 123.59
 9 10 -1 1029 67.99
 -10 -9 1 1077.69 61.29
 10 9 1 930.01 65.39
 -10 9 -1 862.01 49.1
 -9 10 1 980.2 54.19
 9 10 1 1027 66.89
 10 9 -1 961.9 66.89
 -10 9 1 960 51.29
 -9 10 -1 1019.9 54.09
 -9 -10 1 977.4 62.49
 10 10 -1 54.09 31.1
 -10 10 -1 -9.4 13.8
 -10 -10 1 -1.8 17.4
 10 10 1 13.7 22.6
 -10 10 1 1.1 15.6
 11 0 -1 8.4 10.3
 0 -11 1 50.09 18.4
 0 11 1 20.2 19.4
 11 0 1 14.7 11.7
 0 11 -1 15.3 26.7
 0 -11 -1 34.4 22.2
 -1 11 1 548.45 47
 11 1 1 460.25 33.4
 -1 -11 -1 584.54 37.6
 1 -11 1 496.85 42.3
 1 11 -1 543.85 48.1
 11 -1 -1 480.05 25.5
 -1 -11 1 612.54 44.6
 -1 11 -1 469.65 44.9
 11 -1 1 384.16 25.7
 1 11 1 523.75 40.1
 11 1 -1 560.44 32.3
 2 11 -1 1535.15 85.09
 -2 -11 -1 1574.84 81.99
 2 -11 1 1389.86 79.89
 11 2 1 1558.94 77.39
 -2 11 1 1496.65 79.49
 2 11 1 1404.86 79.89
 -2 11 -1 1450.55 78.19
 -2 -11 1 1560.64 82.29
 11 2 -1 1513.55 74.79
 -3 -11 -1 471.15 41.8
 3 -11 1 456.45 37.7
 11 3 1 453.95 38.3
 -3 11 1 375.76 34.6
 -11 -3 1 443.06 31.4
 3 11 -1 433.16 47.4
 3 11 1 398.86 46.9
 -3 -11 1 409.56 42.7
 11 3 -1 449.16 33.1
 -3 11 -1 415.86 41.3
 4 11 -1 1232.48 78.19
 11 4 1 1402.36 71.49
 -11 -4 1 1320.47 68.09
 -4 11 1 1300.47 73.39
 -4 -11 -1 1275.47 73.89
 4 -11 1 1304.47 69.99
 4 11 1 1351.96 72.99
 11 4 -1 1273.07 70.99
 -4 11 -1 1228.18 72.79
 -4 -11 1 1286.67 70.39
 5 11 -1 817.52 56.89
 -5 11 1 945.71 58.29
 -11 -5 1 989.7 54.69
 -5 -11 -1 891.21 53.99
 11 5 1 874.61 56.39
 -5 -11 1 973.5 61.39
 5 11 1 946.71 65.79
 -5 11 -1 968.3 58.29
 11 5 -1 928.81 57.89
 -6 -11 -1 2539.35 130.89
 11 6 1 2558.34 130.09
 -11 -6 1 2701.43 128.09
 6 11 -1 2760.42 132.39
 -6 11 1 2651.93 129.79
 11 6 -1 2777.52 134.69
 -6 11 -1 2824.62 133.99
 6 11 1 2732.43 138.39
 -6 -11 1 2581.64 132.79
 -7 -11 -1 1600.64 84.19
 7 11 -1 1623.84 92.79
 11 7 1 1556.94 87.59
 -7 11 1 1651.83 85.69
 -11 -7 1 1597.14 84.19
 -7 -11 1 1538.25 86.49
 -7 11 -1 1561.44 82.59
 7 11 1 1609.64 90.69
 11 7 -1 1548.05 86.49
 11 8 1 1093.19 64.29
 8 11 -1 1156.38 74.19
 -11 -8 1 1040 64.09
 -8 11 1 1092.49 62.99
 11 8 -1 1145.99 67.49
 -8 11 -1 1068.19 64.69
 8 11 1 1294.67 75.69
 -11 8 1 1041.5 52.69
 -11 8 1 1317.07 52.99
 -8 -11 1 1140.89 70.39
 9 11 -1 51.39 32.5
 -11 -9 1 67.69 25.2
 11 9 1 63.19 29.7
 -9 11 1 87.99 21.2
 -11 9 -1 97.09 12.8
 9 11 1 40.1 31.5
 -9 11 -1 49.5 19.6
 -9 -11 1 21.1 25.8
 -11 9 1 53.39 10.5
 11 9 -1 55.99 28.7
 -10 11 1 1769.42 88.09
 -11 10 -1 1775.82 83.29
 10 11 -1 1697.73 94.99
 11 10 1 1690.23 98.69
 -11 -10 1 1761.32 94.39
 11 10 -1 1700.53 92.99
 -10 11 -1 1710.03 85.39
 -10 -11 1 1748.33 93.69
 10 11 1 1826.92 98.99
 -11 10 1 1613.64 82.09
 11 11 -1 107.89 34.2
 -11 -11 1 151.38 25.1
 -11 11 -1 135.49 18.3
 11 11 1 83.99 34.3
 -11 11 1 122.39 19.4
 0 12 -1 928.81 61.09
 0 -12 1 842.12 56.89
 0 12 1 1075.59 62.39
 12 0 1 867.31 44.9
 12 0 -1 776.22 43.7
 12 1 1 1503.05 72.29
 1 12 -1 1413.66 83.39
 1 -12 1 1443.76 75.99
 -1 12 1 1472.75 78.59
 12 -1 -1 1268.07 66.49
 -1 -12 -1 1666.13 77.49
 -1 12 -1 1347.17 79.29
 12 1 -1 1383.96 68.79
 -1 -12 1 1510.45 74.99
 1 12 1 1275.37 80.59
 -2 12 1 871.61 54.49
 12 2 1 689.53 42.8
 2 -12 1 593.14 42.8
 2 12 -1 640.04 54.99
 -2 -12 -1 647.44 49.99
 2 12 1 642.34 56.09
 -2 -12 1 685.43 46.3
 12 2 -1 747.53 43.2
 -2 12 -1 694.73 47.5
 12 3 1 385.16 37.4
 -3 -12 -1 531.25 43.5
 3 -12 1 465.35 38.1
 3 12 -1 380.56 48.6
 -3 12 1 412.06 43.8
 3 12 1 447.16 47.9
 12 3 -1 432.76 36.1
 -3 12 -1 421.76 42.4
 -3 -12 1 317.07 35
 -4 -12 -1 600.74 48.2
 12 4 1 543.35 44.6
 -4 12 1 625.44 47
 4 12 -1 471.45 52.59
 4 -12 1 592.94 42.5
 12 4 -1 553.94 40.8
 -4 12 -1 613.44 48.1
 -4 -12 1 585.74 42.5
 4 12 1 547.15 45.2
 -5 12 1 858.31 57.09
 12 5 1 900.51 59.29
 5 12 -1 888.21 57.79
 -5 -12 -1 864.21 53.79
 -5 12 -1 947.91 58.39
 12 5 -1 856.51 56.09
 -5 -12 1 816.42 60.59
 5 12 1 1054.19 66.89
 6 12 -1 441.86 50.79
 12 6 1 444.56 44
 -6 12 1 403.26 40.5
 6 12 1 480.75 52.39
 -6 -12 1 463.65 39.1
 -6 12 -1 473.35 41.6
 12 6 -1 465.55 42.1
 -7 12 1 1287.67 71.09
 7 12 -1 1309.47 79.99
 12 7 1 1198.58 77.59
 -12 -7 1 1237.38 70.29
 -7 -12 1 1338.27 75.49
 12 7 -1 1226.98 74.39
 -7 12 -1 1291.87 71.99
 7 12 1 1176.18 73.29
 8 12 -1 -18.2 30.8
 -12 -8 1 25.9 17.5
 12 8 1 46 27
 -8 12 1 10.5 22.5
 -8 12 -1 13.7 21.4
 8 12 1 47.1 24.1
 -8 -12 1 26.9 26.5
 12 8 -1 35.8 28.3
 9 12 -1 799.22 69.39
 12 9 1 1058.69 62.59
 -9 12 1 947.91 59.09
 9 12 1 985.6 72.09
 -9 -12 1 933.91 65.29
 -9 12 -1 1030.6 60.39
 12 9 -1 1033.9 69.59
 10 12 -1 64.79 34.3
 -12 10 -1 67.19 8.8
 -10 12 1 64.29 20.6
 12 10 1 89.39 34.3
 -10 12 -1 77.19 21
 12 10 -1 104.69 34.2
 -12 10 1 69.39 10.1
 -10 -12 1 101.99 30.1
 10 12 1 4.1 33.3
 -12 10 1 71.79 9.9
 12 11 1 1.8 32.9
 -12 11 -1 -2.7 11.2
 -11 12 1 18.9 18.7
 11 12 -1 -34.8 32.2
 -12 11 1 4.1 12.2
 11 12 1 9.7 33.1
 12 11 -1 57.59 33.6
 -11 12 -1 25.3 17.3
 12 12 1 682.43 65.69
 -12 12 1 801.72 44.5
 12 12 -1 715.03 64.89
 -12 12 -1 725.03 43.4
 0 -13 1 685.23 43.5
 13 0 1 620.24 34.4
 0 13 1 578.94 46.5
 0 13 -1 619.44 53.79
 13 0 -1 590.54 33.4
 13 1 1 26.1 15.5
 1 -13 1 48.2 24.4
 1 13 -1 45.7 30.2
 -1 13 1 45 28.9
 13 1 -1 40.4 14.3
 -1 -13 1 24.6 25.1
 13 -1 1 40.3 5.3
 -1 13 -1 18.1 28.4
 1 13 1 59.29 24.3
 -2 13 1 1054.39 66.39
 2 -13 1 1167.98 67.89
 2 13 -1 1336.47 75.69
 13 2 1 1137.99 63.09
 -2 13 -1 1120.09 69.09
 13 2 -1 1168.38 63.59
 -2 -13 1 1339.07 72.39
 2 13 1 1168.78 70.39
 13 3 1 133.09 23
 3 -13 1 160.98 26.6
 3 13 -1 133.39 32.6
 -3 13 1 123.09 28.5
 -3 -13 1 140.39 28.5
 -3 13 -1 188.38 27.1
 13 3 -1 148.29 23.5
 3 13 1 133.99 27.9
 4 13 -1 840.42 64.19
 13 4 1 835.62 55.59
 -4 13 1 845.42 57.69
 4 13 1 832.32 63.79
 13 4 -1 834.02 53.79
 -4 13 -1 780.82 57.59
 -4 -13 1 779.32 57.59
 5 13 -1 266.07 36.8
 13 5 1 233.28 29.7
 -5 13 1 191.88 31.2
 5 13 1 193.58 30.2
 -5 13 -1 264.87 34.8
 -5 -13 1 228.48 32.2
 13 5 -1 244.58 29.8
 -6 13 1 2411.06 118.79
 13 6 1 2257.97 117.19
 6 13 -1 2247.58 123.69
 -6 -13 1 2130.39 108.89
 13 6 -1 2211.18 110.29
 6 13 1 2052.69 115.99
 -6 13 -1 2150.98 111.59
 7 13 -1 50.79 26.9
 -7 13 1 37.8 23.8
 13 7 1 65.99 27.9
 13 7 -1 61.89 27.2
 -7 -13 1 40.1 21.6
 7 13 1 7.5 31.4
 -7 13 -1 13.1 22.5
 13 8 1 266.37 35.2
 -8 13 1 217.58 30.2
 8 13 -1 240.38 34.1
 -8 -13 1 249.68 36.3
 -8 13 -1 246.48 34.4
 13 8 -1 299.47 36.6
 8 13 1 177.38 32.7
 -9 13 1 1.3 22.7
 13 9 1 -6.1 28.7
 9 13 -1 27 26
 13 9 -1 50.69 30.4
 -9 13 -1 41.9 23.3
 9 13 1 -1.3 24.8
 -9 -13 1 9.5 28
 10 13 -1 46.5 26.5
 -10 13 1 58.69 23
 13 10 1 39.2 24.4
 13 10 -1 88.89 31.5
 -10 13 -1 76.79 23.1
 10 13 1 35.8 35.4
 -13 11 -1 301.77 16
 -11 13 1 272.57 35.5
 11 13 -1 329.07 43.1
 13 11 1 316.47 43.1
 -13 11 -1 309.37 15.7
 -13 11 1 293.57 16.6
 -11 13 -1 276.07 33.4
 -13 11 1 314.67 16.4
 13 11 -1 309.37 41.4
 11 13 1 415.86 57.49
 -12 13 1 548.25 40.8
 12 13 -1 553.74 62.09
 13 12 1 591.74 60.99
 -13 12 -1 565.64 31.6
 -13 12 1 568.54 31.8
 13 12 -1 599.64 61.09
 -13 12 1 607.24 34.4
 -12 13 -1 646.54 40.6
 12 13 1 643.24 63.49
 13 13 1 506.15 59.49
 -13 13 1 460.15 33
 -13 13 -1 433.46 32.4
 13 13 -1 516.25 59.79
 0 -14 1 31.9 25.6
 0 14 1 46.7 30.4
 14 0 1 51.09 11.8
 0 14 -1 40 30.6
 14 0 -1 37.3 10.8
 14 1 1 1083.09 60.39
 1 -14 1 1232.98 66.29
 -1 14 1 1069.39 73.09
 1 14 -1 1346.57 78.59
 1 14 1 863.31 65.09
 -1 -14 1 1163.48 64.19
 14 1 -1 1261.27 57.29
 14 -1 1 1089.99 49.8
 -1 14 -1 1032.3 72.99
 14 2 1 2120.19 106.69
 2 14 -1 2056.89 117.09
 -2 14 1 2354.66 116.29
 2 -14 1 2194.88 111.49
 2 14 1 2311.07 119.99
 -2 -14 1 2409.76 120.49
 14 2 -1 2313.37 112.89
 -2 14 -1 2346.97 119.79
 -3 14 1 1899.41 107.59
 3 14 -1 2196.88 111.89
 14 3 1 1932.41 100.29
 3 14 1 1929.31 107.99
 -3 -14 1 1806.92 103.29
 14 3 -1 1916.71 97.89
 -3 14 -1 2126.69 102.69
 4 14 -1 44.6 35.4
 14 4 1 20 22.6
 -4 14 1 66.59 30
 14 4 -1 52.89 23.3
 4 14 1 53.19 33.9
 -4 14 -1 47.9 28.5
 -4 -14 1 86.89 28.9
 -5 14 1 1034.9 68.79
 5 14 -1 1175.98 70.29
 14 5 1 1027.9 64.59
 -5 14 -1 1063.19 66.49
 -5 -14 1 1000.1 60.99
 14 5 -1 950.4 61.39
 5 14 1 988.9 65.19
 14 6 1 156.88 30.2
 -6 14 1 179.78 32.6
 6 14 -1 124.99 39.7
 14 6 -1 164.68 29.5
 -6 14 -1 122.69 29.4
 6 14 1 174.18 38.4
 -6 -14 1 145.39 32.9
 -7 14 1 309.27 41.4
 14 7 1 400.96 45.2
 7 14 -1 271.57 38.8
 -7 -14 1 306.87 36.9
 7 14 1 323.27 44.6
 14 7 -1 312.97 42.3
 -7 14 -1 350.66 45.1
 -8 14 1 57.89 27.7
 14 8 1 79.09 32.8
 8 14 -1 82.49 36.1
 -8 14 -1 63.99 27.8
 14 8 -1 47.4 28.8
 8 14 1 72.19 28.8
 -8 -14 1 56.69 29.8
 14 9 1 166.38 34.9
 -9 14 1 137.09 28.4
 9 14 -1 121.39 38.4
 9 14 1 167.68 33
 -9 14 -1 168.68 29.7
 14 9 -1 167.88 33.5
 14 10 1 220.58 37.4
 -10 14 1 183.98 29.1
 10 14 -1 165.08 41.1
 14 10 -1 183.28 35.9
 -10 14 -1 164.28 27.9
 10 14 1 203.48 35.1
 -11 14 1 725.23 51.89
 11 14 -1 640.54 67.39
 14 11 1 731.33 55.99
 11 14 1 717.63 67.49
 14 11 -1 584.04 60.89
 -11 14 -1 706.03 48.8
 -12 14 1 642.54 46.7
 14 12 1 659.93 64.99
 12 14 -1 825.52 67.19
 12 14 1 786.72 68.69
 -12 14 -1 725.13 47.5
 14 12 -1 641.34 62.99
 -13 14 1 273.57 30.4
 -14 13 -1 257.37 16.9
 14 13 1 306.07 45.7
 13 14 -1 263.67 37.8
 -14 13 -1 299.07 16.4
 -13 14 -1 275.77 29.7
 14 13 -1 305.57 38.7
 13 14 1 261.67 44.5
 -14 13 1 266.77 16.2
 -14 13 1 248.08 16.7
 -14 14 -1 241.28 21.6
 14 14 1 247.58 44.2
 -14 14 1 242.68 19.4
 14 14 -1 282.17 44.5
 0 15 1 61.09 32.8
 15 0 -1 40.6 10.8
 0 -15 1 49.99 28.2
 15 0 1 33.6 11
 0 15 -1 12.5 24.8
 -1 15 1 1627.54 95.89
 15 1 1 1598.04 80.79
 1 15 -1 1749.32 99.19
 1 15 1 1706.73 97.89
 -1 15 -1 1401.46 95.39
 -1 -15 1 1818.72 92.69
 15 1 -1 1658.13 80.49
 15 2 1 493.45 38.3
 2 15 -1 531.15 57.99
 -2 15 1 483.05 52.29
 -2 -15 1 506.15 42.6
 15 2 -1 560.34 38.6
 -2 15 -1 493.55 53.29
 2 15 1 558.34 58.79
 3 15 -1 835.62 70.29
 -3 15 1 884.11 65.49
 15 3 1 910.11 55.49
 -3 -15 1 825.42 55.29
 -3 15 -1 814.12 62.49
 15 3 -1 896.51 52.39
 3 15 1 747.93 67.59
 -4 15 1 376.06 50.19
 15 4 1 420.76 41.9
 4 15 -1 431.66 57.79
 -4 -15 1 368.36 38.6
 4 15 1 396.66 45.4
 15 4 -1 472.95 40.5
 -4 15 -1 368.66 48.6
 5 15 -1 28.9 28.3
 -5 15 1 23.5 29
 15 5 1 30.4 25.3
 -5 -15 1 68.39 29.8
 -5 15 -1 22.1 29.1
 15 5 -1 38.7 26.5
 5 15 1 39.6 34.9
 6 15 -1 427.36 58.79
 -6 15 1 400.56 47.3
 15 6 1 343.17 40
 6 15 1 455.95 57.59
 15 6 -1 444.46 47.9
 -6 15 -1 381.16 46.4
 -6 -15 1 474.85 50.49
 15 7 1 259.27 38.3
 7 15 -1 225.28 35.6
 -7 15 1 296.17 39.1
 -7 15 -1 280.07 34.6
 -7 -15 1 229.48 30.8
 7 15 1 246.28 44
 15 7 -1 230.18 34.6
 -8 15 1 667.13 57.09
 8 15 -1 659.73 65.49
 15 8 1 695.43 57.79
 8 15 1 674.13 56.69
 15 8 -1 630.24 56.49
 -8 15 -1 754.92 53.59
 15 9 1 134.89 36.7
 9 15 -1 80.89 38.5
 -9 15 1 183.58 31.3
 -9 15 -1 141.99 28.4
 9 15 1 98.29 31.3
 15 9 -1 165.28 32.4
 15 10 1 151.58 36.2
 10 15 -1 181.58 40.6
 -10 15 1 156.18 29.9
 10 15 1 197.28 36.4
 15 10 -1 150.38 35.4
 -10 15 -1 176.08 30
 11 15 -1 45.8 36.9
 15 11 1 86.89 34.6
 -11 15 1 69.39 25.6
 11 15 1 31.8 28.3
 15 11 -1 48.6 32.9
 -11 15 -1 41.9 24.1
 -12 15 1 563.34 45.9
 15 12 1 511.95 58.49
 12 15 -1 609.64 63.39
 12 15 1 600.14 64.69
 -12 15 -1 600.54 46.4
 15 12 -1 588.14 60.09
 13 15 -1 496.65 60.79
 -13 15 1 377.76 37.6
 15 13 1 375.36 49.3
 13 15 1 280.77 48.8
 15 13 -1 512.15 56.59
 -13 15 -1 439.66 37.5
 15 14 1 108.09 39
 14 15 -1 100.09 37.2
 14 15 1 82.79 38.3
 15 14 -1 195.28 38.6
 15 15 1 282.17 46.5
 15 15 -1 254.17 44.3
 16 0 -1 4267.67 185.78
 0 16 1 4212.78 202.38
 0 16 -1 4230.98 199.58
 16 0 1 3741.73 185.68
 -1 16 1 1619.64 95.79
 1 16 -1 1439.16 95.09
 16 1 1 1585.24 77.09
 -1 16 -1 1719.63 94.69
 16 1 -1 1407.56 74.49
 1 16 1 1520.15 88.19
 16 2 1 245.68 30.3
 -2 16 1 351.86 42.7
 2 16 -1 163.88 41.9
 16 2 -1 296.87 29.8
 3 16 -1 1932.51 107.19
 -3 16 1 1749.12 102.89
 16 3 1 1740.23 92.49
 16 3 -1 2025.3 95.39
 -3 16 -1 1768.12 104.69
 3 16 1 1728.83 101.39
 16 4 1 1007.4 62.69
 4 16 -1 954.6 76.39
 -4 16 1 1030 72.09
 16 4 -1 985.8 61.79
 4 16 1 1008.1 66.69
 -4 16 -1 907.81 70.19
 16 5 1 446.26 46.4
 -5 16 1 363.46 51.29
 5 16 -1 473.15 47.3
 5 16 1 338.47 48.4
 -5 16 -1 498.25 49.9
 16 5 -1 374.86 43.6
 6 16 -1 174.68 40.9
 -6 16 1 93.09 35.3
 16 6 1 113.59 28.6
 16 6 -1 159.98 29.4
 6 16 1 100.99 30.9
 -6 16 -1 141.89 32.6
 16 7 1 512.55 47.9
 -7 16 1 459.05 55.39
 7 16 -1 429.36 50.69
 -7 16 -1 448.56 48.6
 16 7 -1 419.36 51.89
 7 16 1 442.86 60.99
 8 16 -1 79.09 39.1
 16 8 1 77.79 31.1
 -8 16 1 131.59 30.6
 16 8 -1 99.69 32.7
 8 16 1 79.49 31.1
 -8 16 -1 72.69 31.7
 16 9 1 56.19 30.2
 9 16 -1 129.59 31.5
 -9 16 1 108.29 31.7
 -9 16 -1 120.39 31.4
 16 9 -1 35.8 29.9
 9 16 1 68.19 31
 10 16 -1 44.2 29.6
 16 10 1 -45.5 28.3
 -10 16 1 26.5 27.7
 16 10 -1 0.5 31.1
 10 16 1 17.6 28.3
 -10 16 -1 81.39 28.2
 16 11 1 502.15 56.89
 -11 16 1 554.84 49.5
 11 16 -1 488.35 52.09
 -11 16 -1 547.45 49.99
 11 16 1 505.75 52.89
 16 11 -1 651.53 60.09
 -12 16 1 17.1 24.7
 12 16 -1 18.4 27.7
 16 12 1 74.69 34.9
 16 12 -1 68.59 35.5
 -12 16 -1 46.2 25
 12 16 1 63.39 30.2
 16 13 1 50.59 33.8
 13 16 -1 66.69 29.4
 13 16 1 25.7 37.4
 16 13 -1 1.1 33.5
 16 14 1 263.57 45.1
 14 16 -1 276.57 45.8
 14 16 1 279.87 47.2
 16 14 -1 237.78 44.8
 15 16 -1 120.59 40.5
 16 15 1 183.28 40.1
 15 16 1 179.88 41.2
 16 15 -1 248.58 44.3
 16 16 -1 12.1 33.5
 16 16 1 21.3 36
 0 17 -1 -33.3 31.7
 17 0 1 20.5 5.9
 0 17 1 -26.8 34.1
 -1 17 1 16 26.2
 1 17 -1 48.5 27.4
 17 1 1 46.7 13.7
 -1 17 -1 56.49 34.6
 17 1 -1 22.3 13.1
 1 17 1 -25.7 34.7
 -2 17 1 77.89 36.8
 17 2 1 65.49 18.6
 2 17 -1 95.69 37.9
 -2 17 -1 80.69 36.2
 2 17 1 88.89 36.9
 17 2 -1 88.89 18.8
 3 17 -1 970.3 79.99
 17 3 1 1168.88 65.19
 -3 17 1 1180.48 79.79
 17 3 -1 1127.79 66.29
 -3 17 -1 1222.58 81.29
 3 17 1 1271.27 83.69
 -4 17 1 132.59 37.6
 17 4 1 179.68 28.5
 4 17 -1 155.18 39.9
 17 4 -1 136.39 25.7
 4 17 1 182.28 42.7
 -4 17 -1 185.88 37.8
 17 5 1 648.44 52.19
 -5 17 1 632.34 59.49
 5 17 -1 601.34 54.49
 17 5 -1 522.55 48.4
 5 17 1 625.04 65.49
 -5 17 -1 573.74 55.49
 6 17 -1 370.96 49.9
 -6 17 1 468.65 52.19
 17 6 1 343.37 43
 17 6 -1 396.06 47.9
 6 17 1 519.05 50.89
 -6 17 -1 419.26 50.69
 17 7 1 115.29 33.9
 7 17 -1 201.78 42.4
 -7 17 1 174.18 34.7
 17 7 -1 142.19 32
 7 17 1 235.68 45.9
 -7 17 -1 221.08 36.9
 17 8 1 228.68 38.2
 -8 17 1 191.98 34.2
 8 17 -1 144.09 41.7
 17 8 -1 200.08 34.9
 -8 17 -1 191.08 34.5
 8 17 1 174.18 43.1
 9 17 -1 59.79 30
 -9 17 1 10 31.4
 17 9 1 71.59 31.6
 9 17 1 46.6 29.4
 17 9 -1 80.39 32.4
 -9 17 -1 44.3 27.5
 17 10 1 390.46 46.4
 -10 17 1 388.46 50.89
 10 17 -1 354.06 47.4
 17 10 -1 378.56 52.39
 -10 17 -1 441.76 48.4
 10 17 1 388.66 49.3
 17 11 1 110.69 34.4
 11 17 -1 70.09 38.5
 -11 17 1 67.29 29.9
 17 11 -1 55.19 34.1
 -11 17 -1 87.79 29
 11 17 1 110.09 33.1
 12 17 -1 -14.4 36.3
 17 12 1 45.9 32.8
 -12 17 1 23.8 24.6
 17 12 -1 24.1 31.5
 12 17 1 45.4 30.3
 -12 17 -1 47 27
 13 17 -1 421.36 58.39
 17 13 1 333.27 45.4
 13 17 1 338.77 43.6
 17 13 -1 307.77 43.6
 14 17 -1 -14.2 25.2
 17 14 1 14.2 34
 17 14 -1 45.9 34.4
 14 17 1 16.4 37.6
 15 17 -1 39.5 38
 17 15 1 -11.5 35.5
 15 17 1 -2.4 36.9
 17 15 -1 10.8 35.5
 17 16 1 108.39 37.2
 16 17 -1 38.9 38.5
 17 16 -1 -17.2 35.7
 16 17 1 43.5 28.6
 0 18 1 56.69 28.7
 0 18 -1 22.2 36.2
 18 1 1 70.69 13.2
 -1 18 1 44.3 37
 1 18 -1 2.8 26.4
 18 1 -1 32 12
 1 18 1 44.8 37.7
 -1 18 -1 64.19 28.1
 2 18 -1 144.29 37.9
 18 2 1 115.59 19.5
 -2 18 1 117.39 30
 2 18 1 102.89 41
 -2 18 -1 82.19 37.5
 18 2 -1 147.09 19.3
 3 18 -1 115.09 38.4
 -3 18 1 85.39 35.1
 18 3 1 56.19 21
 3 18 1 64.09 39.7
 -3 18 -1 76.19 35.3
 18 3 -1 98.59 21.5
 4 18 -1 90.79 31
 18 4 1 165.48 27.6
 -4 18 1 170.68 36.8
 -4 18 -1 151.18 37.1
 18 4 -1 149.19 25.1
 4 18 1 62.39 39.9
 5 18 -1 78.99 31.1
 -5 18 1 127.09 36.3
 18 5 1 112.99 28.2
 18 5 -1 118.59 27.5
 5 18 1 148.69 34.3
 -5 18 -1 167.18 35
 18 6 1 107.09 28.9
 6 18 -1 152.98 43.2
 -6 18 1 164.08 37.1
 6 18 1 162.88 42.4
 18 6 -1 139.89 31
 -6 18 -1 115.69 35.7
 -7 18 1 262.87 41.5
 7 18 -1 445.36 60.49
 18 7 1 378.86 50.99
 -7 18 -1 296.67 41.2
 18 7 -1 283.27 38.9
 7 18 1 393.56 48.5
 8 18 -1 314.17 47.3
 18 8 1 236.68 37.6
 -8 18 1 275.77 40.2
 8 18 1 274.97 47.6
 18 8 -1 262.07 40.6
 -8 18 -1 321.17 41.3
 9 18 -1 217.48 37.6
 18 9 1 266.27 40.9
 -9 18 1 205.28 39
 18 9 -1 242.08 38.1
 -9 18 -1 204.68 38.1
 9 18 1 277.77 39.2
 18 10 1 259.37 40.5
 -10 18 1 200.08 36.7
 10 18 -1 188.48 43.6
 18 10 -1 135.69 38.1
 -10 18 -1 182.48 35.2
 10 18 1 179.88 35.8
 -11 18 1 9.1 29
 18 11 1 7.1 35.4
 11 18 -1 51.19 39
 18 11 -1 -5.4 32.1
 -11 18 -1 36.3 27.7
 11 18 1 27.1 38.3
 12 18 -1 228.78 46.3
 18 12 1 277.57 44
 18 12 -1 232.38 44.8
 12 18 1 343.47 48.3
 18 13 1 18.2 34.2
 13 18 -1 61.79 37.9
 13 18 1 4.6 28.1
 18 13 -1 61.09 34.3
 14 18 -1 -29.9 35.9
 18 14 1 10.8 35.7
 14 18 1 -13.5 26.9
 18 14 -1 -17.5 32.1
 15 18 -1 -28.7 34
 18 15 1 -10.2 34.8
 18 15 -1 -1 32
 15 18 1 -46.1 34.2
 0 19 -1 63.99 38.3
 0 19 1 89.69 38.3
 -1 19 1 68.19 36.2
 1 19 -1 124.49 38.9
 19 1 1 95.59 12.3
 19 1 1 94.19 12.7
 1 19 1 73.79 30
 -1 19 -1 44.1 33.6
 19 1 -1 113.99 15.2
 2 19 -1 45.9 29.7
 19 2 1 27.4 15
 -2 19 1 42.5 36.5
 -2 19 -1 32.3 33.8
 19 2 -1 3.7 14.4
 2 19 1 29.9 28.5
 19 3 1 23.9 19
 3 19 -1 8.8 28
 -3 19 1 15.2 34.4
 -3 19 -1 34.9 34.7
 3 19 1 48.2 29.1
 19 3 -1 45.3 19.2
 19 4 1 36.9 22.7
 -4 19 1 19.3 34.4
 4 19 -1 94.59 31.4
 19 4 -1 74.19 22.3
 -4 19 -1 74.69 34.5
 4 19 1 40.5 29.1
 -5 19 1 -7.6 33.7
 19 5 1 -3.8 22.7
 5 19 -1 2.3 27.8
 19 5 -1 -23.8 22
 5 19 1 -11.8 34.8
 -5 19 -1 -32.3 28.4
 -6 19 1 576.24 64.69
 19 6 1 544.95 52.29
 6 19 -1 603.24 67.99
 -6 19 -1 674.73 61.59
 19 6 -1 590.04 52.39
 6 19 1 574.34 67.69
 -7 19 1 179.58 37.2
 7 19 -1 147.39 34.4
 19 7 1 183.18 35.7
 -7 19 -1 181.28 37.3
 19 7 -1 214.68 35.9
 7 19 1 213.18 37.2
 -8 19 1 48.8 32.7
 8 19 -1 89.99 40
 19 8 1 26 29.2
 8 19 1 127.79 43.1
 -8 19 -1 35 31.5
 19 8 -1 42.5 28.7
 -9 19 1 52.59 35.2
 9 19 -1 66.49 31
 19 9 1 109.19 34
 -9 19 -1 28 32.7
 19 9 -1 101.19 35.9
 9 19 1 68.09 39.5
 10 19 -1 108.39 41.6
 19 10 1 183.58 37.9
 -10 19 1 109.99 34.5
 10 19 1 200.28 37.1
 -10 19 -1 147.29 35.2
 19 10 -1 108.19 34.8
 11 19 -1 11.7 37.1
 19 11 1 21.2 32.9
 19 11 -1 1.4 32.2
 11 19 1 20.2 37.6
 12 19 -1 40.4 38
 19 12 1 -16.3 35.1
 12 19 1 74.99 39.8
 19 12 -1 -19.2 30.9
 13 19 -1 46 37.3
 19 13 1 13 33.2
 19 13 -1 9.8 32.6
 13 19 1 39.8 38.7
 19 14 1 -9.7 36.4
 19 14 -1 49.1 36.1
 0 20 -1 36.4 35.6
 0 20 1 31.5 37.5
 -1 20 1 232.98 44.6
 1 20 -1 163.08 42.5
 1 20 1 181.28 43.7
 -1 20 -1 258.67 44.2
 2 20 -1 160.88 41.2
 -2 20 1 211.88 41.7
 2 20 1 262.97 45.4
 -2 20 -1 172.88 34
 3 20 -1 213.78 36.9
 -3 20 1 185.18 42
 3 20 1 131.49 41.6
 -3 20 -1 201.78 39.4
 20 4 1 -22.1 22.4
 4 20 -1 -11.3 26.2
 -4 20 1 36.5 35
 4 20 1 -16.8 37.1
 -4 20 -1 17 30.9
 20 4 -1 11.4 21.1
 20 5 1 92.69 25.9
 -5 20 1 69.89 35.7
 5 20 -1 70.09 39.3
 20 5 -1 42.8 24.1
 -5 20 -1 1.1 33.8
 5 20 1 49.4 39.8
 -6 20 1 127.19 36.7
 20 6 1 105.69 30.2
 6 20 -1 167.08 43.1
 20 6 -1 54.09 27.7
 -6 20 -1 72.39 34.6
 6 20 1 132.49 40.7
 -7 20 1 315.47 48
 7 20 -1 342.77 43.8
 20 7 1 356.16 49.3
 20 7 -1 267.27 38.5
 -7 20 -1 274.37 43.7
 7 20 1 372.46 49.99
 -8 20 1 205.78 42.4
 8 20 -1 256.27 45.9
 20 8 1 117.89 35.3
 8 20 1 132.39 43.7
 20 8 -1 89.29 33.1
 -8 20 -1 154.18 37.3
 -9 20 1 148.19 39.9
 9 20 -1 141.99 34.7
 20 9 1 165.98 38.6
 -9 20 -1 104.79 36.9
 9 20 1 135.09 42.9
 20 9 -1 155.58 36.8
 20 10 1 12.4 34.8
 10 20 -1 61.39 39.9
 20 10 -1 122.29 34.2
 10 20 1 94.59 33.3
 20 11 1 -14.1 31.5
 11 20 -1 37 38
 11 20 1 -8.1 36.7
 20 11 -1 26.4 35.4
 20 12 1 -3.7 32.3
 20 12 -1 53.99 34
 0 21 1 16.3 35.3
 0 21 -1 -18.5 26.1
 -1 21 1 63.19 38.6
 1 21 -1 40.3 37.3
 1 21 1 24.3 36.8
 -1 21 -1 101.19 38
 -2 21 1 27.8 36.1
 2 21 -1 38.6 37.6
 2 21 1 24.7 39.6
 -2 21 -1 -8.3 33.7
 -3 21 1 1.2 32.8
 3 21 -1 17.7 36.6
 3 21 1 15.8 38.4
 -3 21 -1 -6.3 33.2
 4 21 -1 17.9 38.2
 -4 21 1 16.7 31.9
 -4 21 -1 63.19 35.8
 4 21 1 27.6 39.5
 -5 21 1 57.09 35.2
 5 21 -1 50.39 39.3
 5 21 1 123.19 41.6
 -5 21 -1 0.5 33.8
 6 21 -1 17.5 37.7
 -6 21 1 6.3 33.8
 6 21 1 -9.3 28.7
 -6 21 -1 -20.6 31.6
 -7 21 1 79.29 35.6
 7 21 -1 67.79 31.2
 -7 21 -1 68.69 36
 7 21 1 105.19 44.1
 8 21 -1 229.58 47.2
 -8 21 1 339.77 48.2
 8 21 1 283.27 42.3
 -8 21 -1 303.37 43.1
 0 22 1 -31.3 36.1
 0 22 -1 -12.4 35
 -1 22 1 1.2 27.6
 1 22 -1 14.5 27.7
 -1 22 -1 -9.2 32.5
 1 22 1 -21.2 35.8
 -2 22 1 -8.5 36.1
 2 22 -1 61.29 38.5
 2 22 1 4 27.7
 -2 22 -1 73.19 38.5
 3 22 -1 5.2 37.5
 -3 22 1 -8.2 35.7
 3 22 1 73.89 32.1
 -3 22 -1 25.1 37.9
 -4 22 1 26.3 36.2
 4 22 -1 44.1 38.7
 -4 22 -1 29 35.7
 4 22 1 -1.6 28.8
 5 22 -1 -1.6 36.9
 -5 22 1 14.3 36
 5 22 1 -1.2 29.2
 -5 22 -1 22 35.1
 -6 22 1 121.69 42
 6 22 -1 101.89 35
 -6 22 -1 181.88 42.5
 6 22 1 102.69 52.99
 -7 22 1 165.38 41
 -7 22 -1 43.9 35.9
 0 23 1 17.6 27.7
 0 23 -1 46.4 37.1
 1 23 -1 96.99 39.9
 -1 23 1 106.49 41.2
 -1 23 -1 91.89 39.4
 1 23 1 91.59 41.6
 2 23 -1 -3.4 26.1
 -2 23 1 -50.09 31.2
 2 23 1 34.1 39.3
 -2 23 -1 12 36.1
 -3 23 1 14.4 33.5
 -3 23 -1 46.2 36.5
 -4 23 1 2.7 34.2
 -4 23 -1 36.3 36
 -5 23 1 14.4 36.4
 -5 23 -1 0.7 33.6
 -6 23 1 -14 34.4
 -6 23 -1 18.5 34.8
 1 1 -2 -3.2 3.7
 -1 1 -2 -4.5 2.7
 -1 -1 2 -9.5 3.6
 2 3 -2 2530.05 119.39
 3 2 -2 2447.06 115.59
 -2 -3 2 2586.14 115.59
 2 3 2 2409.86 114.49
 -4 -3 2 1109.79 62.49
 3 4 -2 1181.98 61.29
 4 3 2 1229.78 61.79
 -3 4 2 1209.48 57.49
 -4 3 -2 1189.98 55.49
 4 -3 2 1235.28 57.59
 -3 4 -2 1185.78 59.89
 -3 -4 2 1233.08 62.89
 3 4 2 1242.08 64.89
 4 3 -2 1230.18 64.19
 -5 -1 2 3617.44 160.98
 5 1 2 3433.66 160.38
 -5 1 2 3347.36 142.79
 -1 -5 2 2974.8 147.59
 5 2 2 4096.19 188.98
 -5 -2 2 4182.58 189.18
 -2 -5 2 4030.7 187.18
 5 3 2 1924.81 95.99
 -3 -5 -2 1926.61 97.19
 -5 3 -2 2100.49 90.69
 3 -5 2 1867.21 94.69
 -5 -3 2 2021.6 97.29
 3 5 -2 2115.79 97.69
 -3 5 2 2086.19 94.59
 5 3 -2 2009.6 95.89
 -3 5 -2 1867.61 93.79
 -3 -5 2 2003.6 98.09
 3 5 2 2021 95.49
 5 -3 2 1881.41 89.79
 -5 3 2 2094.29 89.29
 -5 4 -2 947.21 46.8
 -4 5 2 962.3 49.5
 5 4 2 960 51.69
 4 -5 2 950.5 49.9
 -5 -4 2 1059.79 55.69
 4 5 -2 1110.69 58.69
 -4 -5 -2 906.21 53.89
 5 4 -2 1006.2 56.19
 -5 4 2 976.1 46.9
 -4 5 -2 955.4 49.7
 5 -4 2 973.9 47.1
 -4 -5 2 985 53.19
 4 5 2 913.41 52.29
 -5 -5 2 3876.41 178.38
 5 5 2 3784.12 178.18
 5 5 -2 3879.71 179.18
 -5 5 -2 3887.31 174.18
 -5 -5 -2 3706.93 176.18
 0 6 2 1002.4 52.19
 6 0 -2 977.9 47.8
 6 0 2 952.2 47.9
 0 6 -2 892.41 53.09
 0 -6 2 1046.9 57.09
 -6 0 2 1026.8 48.8
 1 -6 2 3159.78 145.29
 -6 -1 2 3209.88 143.49
 6 1 2 3010.6 142.79
 1 6 -2 3119.79 147.99
 -1 -6 2 2763.22 135.19
 -6 1 2 2996.5 130.19
 6 1 -2 3015.4 132.79
 1 6 2 2930.01 136.59
 -1 6 -2 2676.33 134.49
 6 3 2 5860.71 266.27
 -4 -6 -2 191.18 23.7
 -4 6 2 162.98 23.3
 6 4 2 228.48 30.1
 4 6 -2 192.68 24.4
 -6 -4 2 208.08 29
 4 -6 2 217.28 22.3
 -6 4 2 207.18 15.4
 -4 6 -2 196.28 22.8
 6 4 -2 176.18 25.2
 4 6 2 299.27 33.1
 6 -4 2 205.78 14.8
 -4 -6 2 161.78 21.6
 -6 5 -2 2912.01 135.49
 6 5 2 3154.58 142.29
 5 6 -2 3066.19 143.79
 5 -6 2 2966.8 137.79
 -6 -5 2 2916.71 140.09
 -5 -6 -2 2930.01 140.89
 -5 6 2 2950 137.49
 6 -5 2 2929.91 138.39
 -5 6 -2 3025.5 140.59
 -5 -6 2 3102.89 145.09
 -6 5 2 3059.99 138.59
 5 6 2 3078.19 145.49
 6 5 -2 3076.39 145.59
 -6 -6 2 1339.27 69.19
 6 -6 2 1207.58 60.29
 6 6 2 1219.28 66.19
 -6 6 2 1227.58 61.29
 -6 6 -2 1228.38 61.19
 6 6 -2 1236.58 71.49
 7 0 -2 4425.96 209.38
 -7 0 2 4805.92 209.98
 7 0 2 4711.83 209.78
 7 1 -2 5933.51 272.97
 -7 1 2 6158.68 271.07
 7 3 2 1316.27 65.39
 3 -7 2 1250.57 64.99
 -7 -3 2 1238.38 64.49
 -3 7 2 1200.88 65.19
 3 7 -2 1273.47 67.79
 -3 -7 -2 1276.77 65.09
 3 7 2 1322.27 72.49
 7 3 -2 1287.77 67.79
 -3 -7 2 1326.47 68.59
 -3 7 -2 1288.27 67.79
 -4 -7 -2 2654.83 125.79
 -7 -4 2 2655.93 125.99
 7 4 2 2629.44 126.19
 4 7 -2 2704.43 129.99
 -4 7 2 2668.23 124.59
 4 -7 2 2572.64 124.69
 4 7 2 2783.62 126.49
 -4 7 -2 2648.33 122.79
 -4 -7 2 2480.45 123.29
 -7 4 2 2515.05 115.49
 7 4 -2 2573.94 122.19
 -7 4 2 2494.05 116.09
 -5 7 2 3274.57 154.58
 -7 5 -2 3337.87 150.28
 -7 -5 2 3192.48 155.58
 -5 -7 -2 3555.74 157.88
 7 5 2 3286.87 157.98
 5 -7 2 3375.16 153.88
 5 7 -2 3297.57 159.78
 -5 7 -2 3259.67 150.38
 5 7 2 3292.47 155.98
 7 5 -2 3207.68 154.68
 -7 5 2 3188.68 147.09
 -5 -7 2 3285.07 153.38
 7 6 -2 9435.16 426.26
 6 7 2 9291.57 425.76
 -7 -7 2 956.8 64.49
 -7 7 -2 1157.78 55.89
 7 7 -2 1067.19 66.99
 7 7 2 1173.58 67.09
 -7 7 2 1109.19 56.29
 8 0 -2 43 11.4
 -8 0 2 66.09 12.2
 0 8 2 81.99 24.6
 0 8 -2 70.29 19.4
 0 -8 2 82.19 23.8
 1 8 -2 1631.44 87.39
 -8 -1 2 1657.93 78.79
 8 -1 -2 1579.24 74.89
 8 1 2 1628.74 79.09
 1 -8 2 1575.84 81.59
 -1 8 2 1744.13 85.29
 -1 -8 -2 1689.33 81.69
 -1 8 -2 1914.71 87.79
 8 -1 2 1494.45 77.09
 -8 1 2 1650.13 77.19
 -1 -8 2 1779.92 87.59
 8 1 -2 1715.33 80.79
 1 8 2 1604.24 84.79
 -2 -8 -2 1932.51 92.79
 8 2 2 1787.92 88.09
 -2 8 2 1720.23 91.39
 2 8 -2 1897.91 92.49
 -8 -2 2 1878.61 87.69
 2 -8 2 1720.83 90.99
 -8 2 2 1931.21 81.09
 -2 8 -2 1840.32 92.09
 2 8 2 1786.42 93.69
 -2 -8 2 1693.53 92.79
 8 2 -2 1711.53 88.09
 3 8 -2 3339.07 160.88
 3 -8 2 3239.18 156.18
 -3 8 2 3333.17 156.68
 8 3 2 3392.46 156.18
 -3 -8 -2 3283.27 157.98
 -8 -3 2 3436.46 155.98
 3 8 2 3239.18 156.78
 8 3 -2 3351.46 155.48
 -3 -8 2 3182.68 156.18
 -3 8 -2 3470.25 156.58
 -8 -4 2 2986.2 140.99
 -4 8 2 2969 140.99
 -4 -8 -2 2980.1 143.19
 4 8 -2 3123.49 146.09
 8 4 2 2890.91 141.79
 4 -8 2 2971.2 140.99
 4 8 2 3111.59 142.69
 -4 -8 2 2883.51 143.69
 8 4 -2 3039.1 141.69
 -4 8 -2 2843.52 141.19
 5 -8 2 3223.48 159.48
 -5 -8 -2 3586.44 162.18
 8 5 2 3270.97 161.28
 -8 -5 2 3500.15 162.38
 -5 8 2 3621.74 161.78
 -8 5 -2 3372.56 154.08
 5 8 -2 3552.04 166.18
 -8 5 2 3515.15 158.88
 5 8 2 3524.95 167.98
 -5 8 -2 4032.9 165.58
 -5 -8 2 3340.07 168.28
 8 5 -2 3221.18 165.18
 6 8 -2 5385.96 252.27
 8 6 2 5636.64 252.47
 -8 -6 2 5291.77 250.97
 -8 6 2 5441.16 243.68
 -6 8 -2 5500.75 247.28
 -6 -8 2 5474.55 251.57
 8 6 -2 5259.47 249.78
 6 8 2 5363.16 252.47
 7 8 -2 462.85 38.5
 -8 -7 2 441.76 34.6
 -7 8 2 422.66 31.8
 -8 7 -2 418.56 26.9
 8 7 2 343.47 43.1
 7 8 2 400.36 44.9
 -8 7 2 456.65 28.7
 8 7 -2 435.56 44.1
 -7 8 -2 422.46 30.9
 -7 -8 2 465.55 42.3
 8 8 2 23.8 26.4
 8 8 -2 15.4 26.3
 -8 -8 2 -3.6 17.1
 -8 8 -2 26.1 13.1
 -8 8 2 24 14.7
 9 0 2 540.35 31.1
 0 9 2 476.55 43.9
 -9 0 2 492.05 30.6
 9 0 -2 516.45 29.4
 0 9 -2 493.75 44.9
 0 -9 2 476.55 43.1
 9 1 2 7281.77 323.07
 -9 -1 2 7026.2 322.67
 -9 1 2 7297.57 313.17
 9 -1 2 6687.53 313.17
 -9 -2 2 7708.73 348.47
 3 -9 2 1459.75 80.59
 -9 -3 2 1581.04 80.09
 -3 9 2 1561.04 82.69
 -3 -9 -2 1557.04 80.29
 9 3 2 1571.34 79.69
 3 9 -2 1756.32 87.79
 3 9 2 1555.74 81.39
 -3 9 -2 1625.34 81.59
 -3 -9 2 1404.46 79.39
 9 3 -2 1531.05 78.39
 -4 -9 -2 1172.48 64.29
 -4 9 2 1173.28 66.19
 4 -9 2 1191.48 64.59
 4 9 -2 1270.67 67.79
 -9 -4 2 1190.78 64.59
 9 4 2 1196.98 65.69
 9 4 -2 1170.88 62.99
 -4 -9 2 1103.19 68.19
 -4 9 -2 1084.39 63.29
 4 9 2 1206.58 71.49
 5 -9 2 1343.17 70.59
 5 9 -2 1249.07 78.29
 -9 -5 2 1356.86 72.19
 -5 9 2 1385.86 73.49
 -5 -9 -2 1431.76 71.99
 9 5 2 1385.66 74.59
 -5 -9 2 1485.15 75.89
 5 9 2 1444.66 81.29
 -5 9 -2 1336.17 72.99
 9 5 -2 1391.16 76.69
 6 9 -2 980.5 65.79
 -6 9 2 1000.6 55.59
 -9 6 -2 987.2 46
 -9 -6 2 1028.4 59.79
 6 -9 2 997 54.49
 9 6 2 1038 61.89
 -6 9 -2 1051.79 55.29
 -6 -9 2 1060.69 58.99
 -9 6 2 1009.5 46.5
 6 9 2 995.6 65.69
 9 6 -2 1118.79 62.69
 -9 6 2 914.61 47.6
 7 9 -2 1006.3 67.19
 -9 7 -2 1050.89 50.19
 -9 -7 2 1051.69 62.79
 -7 9 2 1082.59 57.89
 9 7 2 1031.9 64.49
 -9 7 2 972.5 49.4
 7 9 2 959.8 59.89
 -7 9 -2 1064.19 55.19
 9 7 -2 1002.1 62.29
 -7 -9 2 998.2 58.49
 9 8 2 1028.5 60.79
 -9 8 -2 1042.4 51.89
 -8 9 2 1035.2 56.99
 8 9 -2 1130.19 68.29
 -9 -8 2 960.7 63.09
 -9 8 2 1005.3 54.59
 -8 9 -2 1014.8 55.79
 9 8 -2 1091.69 67.09
 -8 -9 2 1144.89 61.59
 8 9 2 1084.59 67.59
 -9 9 2 1681.83 81.59
 9 9 -2 1543.35 91.49
 -9 -9 2 1662.63 89.29
 9 9 2 1598.44 91.59
 -9 9 -2 1704.23 80.19
 10 0 -2 850.91 45.1
 0 10 2 887.01 60.89
 0 10 -2 899.31 59.49
 10 0 2 895.21 46.1
 -10 0 2 915.91 45.1
 0 -10 2 915.31 57.69
 10 -1 -2 3183.18 147.69
 10 1 2 3324.17 151.78
 -1 10 2 3378.76 158.48
 1 -10 2 2894.21 154.38
 -10 -1 2 3267.27 150.88
 1 10 -2 3675.63 159.98
 -1 -10 2 3349.36 162.28
 10 -1 2 3320.27 152.88
 10 1 -2 3191.48 155.38
 1 10 2 3613.84 164.38
 -1 10 -2 3487.45 163.18
 2 -10 2 184.88 26.1
 2 10 -2 125.99 24.5
 -2 10 2 147.69 28.2
 -10 -2 2 160.68 19.3
 10 2 2 148.79 20.6
 -2 -10 2 200.78 29.8
 -2 10 -2 162.98 29.1
 10 2 -2 229.18 26
 2 10 2 186.18 26.9
 -3 10 2 536.05 44.3
 3 10 -2 612.84 51.09
 10 3 2 532.25 39.7
 3 -10 2 598.14 38.8
 -10 -3 2 676.83 41.2
 10 3 -2 627.24 42.5
 3 10 2 580.54 51.89
 -3 10 -2 596.04 45.8
 -3 -10 2 604.44 49.3
 10 4 2 1681.23 83.79
 -4 10 2 1524.45 83.19
 4 10 -2 1657.53 89.19
 -10 -4 2 1568.44 81.69
 4 -10 2 1513.65 80.99
 10 4 -2 1560.24 79.99
 4 10 2 1477.15 82.19
 -4 10 -2 1585.64 81.79
 -4 -10 2 1555.74 81.39
 -10 -5 2 2663.63 126.09
 10 5 2 2553.64 126.89
 5 -10 2 2460.45 124.09
 5 10 -2 2662.83 128.99
 -5 10 2 2689.23 127.49
 -5 -10 2 2513.45 125.79
 5 10 2 2432.66 124.39
 -5 10 -2 2507.55 122.79
 10 5 -2 2570.84 123.09
 6 -10 2 759.92 43.8
 -6 10 2 608.84 46.8
 10 6 2 696.63 49.4
 -10 -6 2 666.53 47
 6 10 -2 700.13 56.59
 10 6 -2 701.03 50.69
 6 10 2 615.64 49.3
 -6 -10 2 715.73 53.59
 -6 10 -2 861.31 48.5
 10 7 2 832.52 56.99
 7 10 -2 860.41 62.49
 -10 -7 2 817.72 53.89
 -7 10 2 831.22 51.19
 10 7 -2 781.92 53.79
 -7 10 -2 815.52 46.4
 -10 7 2 685.13 34.5
 -7 -10 2 753.62 47.8
 -10 7 2 619.14 33.2
 7 10 2 829.92 50.99
 -10 -8 2 1768.32 92.79
 -10 8 -2 1940.41 84.79
 10 8 2 1748.43 98.09
 -8 10 2 1842.92 91.79
 8 10 -2 1774.52 100.89
 -8 10 -2 1762.42 87.79
 -10 8 2 1698.83 82.99
 -8 -10 2 1943.11 95.29
 10 8 -2 1773.82 92.59
 8 10 2 1664.23 92.79
 -10 -9 2 626.34 48.9
 10 9 2 568.54 53.59
 -10 9 -2 695.93 36.1
 9 10 -2 691.23 56.29
 -9 10 2 602.14 42.7
 -9 10 -2 654.63 42.4
 -9 -10 2 760.32 53.19
 9 10 2 633.74 57.29
 -10 9 2 731.73 40.6
 10 9 -2 709.33 56.39
 10 10 2 407.26 40.3
 -10 -10 2 363.06 42.6
 -10 10 2 403.06 31.6
 -10 10 -2 428.26 30.5
 10 10 -2 532.35 50.59
 11 0 2 1940.31 91.39
 0 -11 2 2140.89 101.39
 11 0 -2 1883.21 90.29
 0 11 2 1759.52 101.29
 0 11 -2 1996.1 102.69
 1 -11 2 957.5 60.99
 -11 -1 2 979.3 50.79
 1 11 -2 978.9 59.59
 11 -1 -2 993 46.8
 -1 11 2 1014.4 63.69
 11 1 2 1034.5 53.59
 1 11 2 1044 63.79
 -1 -11 2 896.71 55.99
 11 1 -2 997.4 49.9
 -1 11 -2 833.42 56.39
 11 -1 2 950.6 45.3
 11 2 2 1104.19 61.59
 2 11 -2 1078.39 65.49
 -11 -2 2 1120.29 59.19
 2 -11 2 1159.38 66.09
 -2 11 2 1280.57 68.89
 -2 11 -2 1252.77 65.19
 2 11 2 1227.48 71.79
 -2 -11 2 1019.2 63.69
 11 2 -2 1093.29 60.09
 -3 11 2 873.31 54.59
 3 -11 2 766.82 51.49
 3 11 -2 834.72 53.29
 -11 -3 2 790.42 48
 11 3 2 821.12 50.49
 11 3 -2 840.32 47.8
 -3 -11 2 808.72 51.19
 3 11 2 832.72 53.59
 -3 11 -2 728.43 53.89
 4 -11 2 230.68 30.1
 -4 11 2 216.38 27.2
 4 11 -2 183.88 28.4
 11 4 2 170.28 24.2
 -11 -4 2 179.18 22.5
 4 11 2 185.58 33.5
 -4 -11 2 232.28 31.8
 -4 11 -2 179.68 26.3
 11 4 -2 151.18 23.9
 -5 11 2 444.46 39.2
 5 11 -2 403.46 48.7
 11 5 2 415.46 38.4
 -11 -5 2 383.76 35.2
 5 -11 2 460.35 34.8
 -5 -11 2 440.36 37.4
 5 11 2 424.76 39.4
 -5 11 -2 401.86 41.1
 11 5 -2 385.96 37.4
 6 11 -2 502.95 44.1
 -6 11 2 514.15 41
 -11 -6 2 505.35 40.2
 11 6 2 462.45 43.3
 6 -11 2 561.14 37.3
 11 6 -2 503.15 46.4
 -6 11 -2 495.85 39.2
 -6 -11 2 496.45 47.7
 6 11 2 493.75 42.8
 -7 11 2 1658.53 83.49
 7 11 -2 1447.96 85.49
 11 7 2 1532.65 85.59
 -11 -7 2 1556.74 82.99
 -7 11 -2 1563.04 80.19
 -7 -11 2 1569.14 85.09
 11 7 -2 1500.65 83.09
 7 11 2 1395.86 82.29
 8 11 -2 686.23 53.29
 11 8 2 763.52 56.89
 -8 11 2 830.92 51.79
 -11 -8 2 738.33 52.79
 -11 8 -2 801.82 35.7
 -11 8 2 708.73 36.4
 -11 8 2 870.91 37.4
 8 11 2 786.22 54.49
 11 8 -2 800.72 58.09
 -8 -11 2 783.12 56.69
 -8 11 -2 758.82 49.1
 -9 11 2 379.96 36.6
 11 9 2 441.56 39.7
 9 11 -2 411.76 49.7
 -11 -9 2 368.96 42.2
 -11 9 -2 424.06 23.6
 -9 11 -2 359.06 34.7
 -11 9 2 421.26 22.5
 -9 -11 2 411.46 44.4
 9 11 2 319.87 42.4
 -11 9 2 416.36 25.6
 11 9 -2 450.95 48.8
 -11 -10 2 394.16 42.9
 -11 10 -2 402.46 27
 10 11 -2 432.86 41.9
 -10 11 2 350.06 34.7
 11 10 2 414.56 51.09
 11 10 -2 400.76 41.5
 -11 10 2 387.96 30.4
 10 11 2 427.86 51.29
 -10 11 -2 425.56 33.4
 -10 -11 2 432.46 45.8
 -11 11 2 683.73 44.1
 11 11 -2 640.54 60.89
 -11 -11 2 696.43 48.3
 -11 11 -2 768.72 41.8
 11 11 2 674.73 61.39
 12 0 -2 224.98 19.6
 0 -12 2 264.57 30.4
 12 0 2 263.57 22.9
 0 12 -2 186.68 33.7
 0 12 2 300.47 33.9
 12 1 2 185.08 25.3
 12 -1 -2 186.88 12.7
 1 12 -2 141.99 27.2
 -1 12 2 156.78 31.6
 1 -12 2 146.19 27.5
 12 -1 2 157.18 11.2
 -1 12 -2 186.58 31
 1 12 2 162.98 28
 12 1 -2 180.08 21.5
 -1 -12 2 181.88 29.9
 2 12 -2 1309.67 78.29
 2 -12 2 1416.56 72.49
 -2 12 2 1128.59 73.39
 12 2 2 1222.48 67.09
 -2 12 -2 1131.29 71.59
 12 2 -2 1157.88 62.99
 2 12 2 1159.58 69.39
 -2 -12 2 1366.56 72.99
 3 12 -2 626.94 54.99
 12 3 2 615.04 44.5
 3 -12 2 615.74 45.7
 -3 12 2 600.44 48.8
 -12 -3 2 607.44 39.8
 3 12 2 621.54 54.99
 -3 -12 2 583.84 50.89
 -3 12 -2 658.73 49.7
 12 3 -2 659.23 43.4
 -12 -4 2 801.42 47.3
 -4 12 2 754.12 54.29
 4 12 -2 816.62 55.09
 4 -12 2 822.02 51.09
 12 4 2 779.52 50.39
 -4 12 -2 757.72 55.49
 12 4 -2 867.01 52.39
 4 12 2 825.42 55.39
 -4 -12 2 794.12 52.29
 5 12 -2 148.79 34.9
 -5 12 2 189.58 28.6
 12 5 2 159.48 28
 -12 -5 2 191.18 25.7
 5 -12 2 184.78 25.2
 -5 12 -2 165.58 27.9
 -5 -12 2 195.78 30.9
 12 5 -2 138.89 25.5
 5 12 2 88.69 32.5
 -12 -6 2 1153.88 67.59
 6 12 -2 1125.59 70.99
 12 6 2 1226.88 69.79
 -6 12 2 1189.18 69.99
 -6 -12 2 1186.88 67.49
 6 12 2 1204.28 76.29
 12 6 -2 1261.87 71.79
 -6 12 -2 1118.69 67.59
 -12 -7 2 708.23 48.9
 -7 12 2 618.34 47.9
 7 12 -2 733.73 60.69
 12 7 2 720.13 53.29
 12 7 -2 603.14 48.8
 7 12 2 568.54 48
 -7 -12 2 722.83 52.79
 -7 12 -2 546.95 44.2
 8 12 -2 498.65 53.39
 -8 12 2 436.86 43
 -12 -8 2 420.06 41.7
 12 8 2 519.95 48.7
 12 8 -2 516.45 48
 -8 12 -2 379.86 41.1
 -8 -12 2 515.95 47.5
 8 12 2 530.25 46
 -9 12 2 595.04 46.7
 12 9 2 554.74 54.89
 -12 -9 2 652.03 48.5
 9 12 -2 610.44 58.49
 -9 12 -2 544.85 43.2
 12 9 -2 640.84 54.59
 9 12 2 606.74 57.69
 -9 -12 2 581.84 51.99
 12 10 2 479.45 54.19
 10 12 -2 539.15 57.39
 -12 -10 2 615.04 48.7
 -12 10 -2 519.05 27.4
 -10 12 2 497.55 42.2
 -10 -12 2 484.65 49.7
 12 10 -2 623.94 55.39
 -10 12 -2 596.14 40.4
 10 12 2 455.35 57.09
 -12 10 2 529.35 29.5
 -12 10 2 503.35 27.3
 -12 11 -2 27.1 11.3
 -11 12 2 58.19 20.9
 -12 -11 2 33.5 27.2
 12 11 2 9.9 32.2
 11 12 -2 5.2 33.6
 12 11 -2 49.7 32.9
 -11 -12 2 36.9 26.8
 -12 11 2 15.7 13.2
 11 12 2 31.8 25
 -11 12 -2 58.19 17.6
 -12 12 -2 99.59 16.7
 12 12 2 96.99 37.1
 12 12 -2 63.99 34.7
 -12 12 2 111.79 18.9
 0 -13 2 285.77 39.5
 13 0 -2 253.47 19.7
 13 0 2 212.58 21.2
 0 13 -2 270.07 35.4
 0 13 2 225.48 34.5
 1 -13 2 2772.32 133.39
 -1 13 2 2622.64 134.49
 13 -1 -2 2725.53 123.59
 13 1 2 2749.43 128.59
 1 13 -2 2787.32 140.29
 13 -1 2 3002.7 129.79
 -1 -13 2 2787.32 142.19
 -1 13 -2 3137.89 145.89
 13 1 -2 2616.44 133.89
 1 13 2 2910.91 145.39
 2 -13 2 360.36 33
 13 2 2 362.56 34
 2 13 -2 381.96 49.99
 -2 13 2 401.46 45.5
 2 13 2 411.16 48.9
 13 2 -2 420.46 32.5
 -2 13 -2 332.17 45.1
 -2 -13 2 384.76 36.2
 3 -13 2 623.84 43.1
 13 3 2 738.13 47.8
 -3 13 2 728.53 53.99
 3 13 -2 530.65 57.79
 13 3 -2 794.12 46.1
 3 13 2 599.04 49.99
 -3 -13 2 694.53 47.4
 -3 13 -2 669.53 53.69
 13 4 2 389.86 40
 4 13 -2 390.16 52.09
 4 -13 2 373.96 37.8
 -4 13 2 361.46 44
 4 13 2 355.46 43.9
 -4 13 -2 381.76 42.7
 -4 -13 2 394.06 45.6
 13 4 -2 491.55 40.4
 -13 -5 2 237.58 29.8
 5 13 -2 152.88 30.7
 13 5 2 184.48 29.2
 -5 13 2 193.68 30.8
 13 5 -2 197.38 29.2
 5 13 2 236.08 32.4
 -5 13 -2 171.88 29.3
 -5 -13 2 190.18 32.9
 13 6 2 265.07 34.2
 -6 13 2 197.98 30.7
 -13 -6 2 197.18 26.9
 6 13 -2 159.38 37.9
 13 6 -2 162.48 31
 -6 -13 2 219.98 32.9
 -6 13 -2 183.18 31.1
 6 13 2 172.98 37.1
 -13 -7 2 111.99 24.6
 -7 13 2 96.79 26.8
 7 13 -2 86.09 28.1
 13 7 2 134.79 30.2
 -7 13 -2 41.2 23.2
 13 7 -2 114.29 26.6
 -7 -13 2 65.49 22.7
 7 13 2 52.39 34.8
 -13 -8 2 281.17 38.1
 8 13 -2 235.48 33.5
 13 8 2 306.57 38.8
 -8 13 2 224.38 31.1
 -8 -13 2 305.37 37.3
 -8 13 -2 242.88 31.8
 8 13 2 262.07 41.1
 13 8 -2 257.77 35
 -9 13 2 258.27 31.8
 -13 -9 2 264.67 32.1
 13 9 2 263.07 38.8
 9 13 -2 221.28 41.6
 9 13 2 197.58 40
 -9 -13 2 242.38 35.3
 -9 13 -2 314.77 36.2
 13 9 -2 271.57 37.8
 -10 13 2 15.2 22.3
 10 13 -2 -3.5 33.1
 13 10 2 22.2 24.4
 -10 -13 2 16 27.8
 -10 13 -2 -9.5 18.9
 13 10 -2 -10.4 27.9
 10 13 2 35.7 34.7
 -13 11 -2 183.88 11.4
 -11 13 2 163.48 26.6
 13 11 2 166.98 39.5
 11 13 -2 141.79 37.8
 -13 11 2 218.08 15
 -11 13 -2 221.48 30.6
 13 11 -2 203.48 31.8
 -11 -13 2 195.68 33.8
 -13 11 2 165.38 12.6
 11 13 2 163.78 39.1
 12 13 -2 95.19 30
 -13 12 -2 192.48 17.4
 13 12 2 154.28 32.2
 -12 13 2 160.58 23.5
 13 12 -2 162.48 36
 -13 12 2 151.68 19.6
 -13 12 2 192.28 16.2
 -12 13 -2 149.79 21.6
 12 13 2 245.88 35.4
 13 13 -2 50.29 34.6
 -13 13 2 15 16.1
 13 13 2 49.7 37.5
 -13 13 -2 38.4 14.4
 14 0 2 -0.8 11
 14 0 -2 8.4 10
 0 -14 2 16.4 19.4
 0 14 -2 4.1 21.7
 0 14 2 4.2 29.6
 -1 14 2 665.63 61.19
 1 14 -2 1012.6 65.89
 1 -14 2 758.72 56.29
 14 1 2 804.52 46.3
 14 -1 2 716.83 35.4
 14 1 -2 848.52 43.3
 -1 -14 2 782.82 56.49
 -1 14 -2 774.42 61.19
 -2 14 2 1316.97 76.99
 2 14 -2 1084.09 79.29
 14 2 2 1270.77 65.99
 2 -14 2 1181.28 72.09
 14 2 -2 1208.88 64.39
 -2 -14 2 1081.09 73.39
 -2 14 -2 1270.07 77.19
 2 14 2 1317.77 73.49
 3 -14 2 161.18 28.7
 -3 14 2 175.78 26.9
 14 3 2 100.09 24
 3 14 -2 152.08 36.1
 -3 -14 2 154.48 32.8
 -3 14 -2 190.18 34
 14 3 -2 145.39 23.3
 3 14 2 163.78 36.6
 4 -14 2 386.96 40
 4 14 -2 368.76 46
 14 4 2 354.26 41.6
 -4 14 2 428.86 37.7
 -4 -14 2 303.07 36.5
 -4 14 -2 371.16 45.1
 4 14 2 461.35 54.39
 14 4 -2 378.66 38.6
 5 14 -2 91.39 28.6
 14 5 2 89.79 25.8
 -5 14 2 96.79 29.7
 5 14 2 120.59 29.7
 -5 14 -2 70.69 28.5
 14 5 -2 96.69 27.2
 -5 -14 2 70.49 23.2
 14 6 2 52.89 27.3
 6 14 -2 114.69 35.2
 -6 14 2 63.49 30.7
 14 6 -2 86.69 26.1
 6 14 2 89.59 34.6
 -6 -14 2 72.49 30.2
 -6 14 -2 91.09 27.3
 -7 14 2 1120.69 75.89
 7 14 -2 1236.98 74.69
 14 7 2 1202.88 77.39
 14 7 -2 1317.77 74.09
 -7 -14 2 1202.18 69.89
 7 14 2 1085.29 80.39
 -7 14 -2 1130.69 73.59
 14 8 2 181.28 35.4
 8 14 -2 185.28 40.6
 -8 14 2 208.38 31
 -8 -14 2 214.98 29.6
 14 8 -2 245.58 33.3
 -8 14 -2 141.49 28.9
 8 14 2 181.48 40
 14 9 2 554.24 56.29
 9 14 -2 649.74 62.79
 -9 14 2 543.65 46.7
 14 9 -2 551.44 53.59
 -9 -14 2 675.53 54.89
 -9 14 -2 673.23 50.19
 9 14 2 506.55 60.79
 14 10 2 226.28 39
 10 14 -2 211.28 40.8
 -10 14 2 213.98 30.4
 -10 14 -2 263.97 35.2
 -10 -14 2 190.88 35.4
 14 10 -2 191.48 35.5
 10 14 2 269.57 42.8
 -11 14 2 62.99 25
 14 11 2 35.1 32.5
 11 14 -2 41.7 35.3
 14 11 -2 77.09 33
 11 14 2 48 38.1
 -11 14 -2 15.8 20.8
 12 14 -2 146.39 38.6
 14 12 2 120.79 38.9
 -12 14 2 105.29 24
 12 14 2 123.99 32.5
 -12 14 -2 113.99 21.2
 14 12 -2 52.09 33.6
 -14 13 -2 173.58 13.4
 14 13 2 207.98 40
 -14 13 -2 171.38 12.6
 13 14 -2 134.49 39.5
 -13 14 2 148.89 22.6
 -14 13 2 191.08 14.1
 -13 14 -2 149.39 21.4
 13 14 2 209.28 41.8
 -14 13 2 190.08 15.5
 14 13 -2 173.68 38.8
 14 14 -2 12.9 24.9
 -14 14 2 10.3 10
 -14 14 2 19.5 13.6
 14 14 2 22 36.9
 -14 14 -2 16 11.6
 0 -15 2 3058.39 141.59
 0 15 -2 3191.08 142.89
 0 15 2 2607.14 143.59
 15 0 2 2496.95 128.49
 15 0 -2 2768.72 128.49
 15 1 2 1014.6 55.89
 1 15 -2 1061.39 74.79
 -1 15 2 1034.3 71.49
 1 -15 2 1060.19 66.99
 -1 -15 2 896.71 66.29
 1 15 2 1101.59 73.89
 -1 15 -2 1045.3 72.59
 15 1 -2 1020.9 53.29
 15 2 2 263.47 32.2
 2 15 -2 297.27 41.4
 -2 15 2 263.37 38.3
 2 -15 2 222.08 28.2
 -2 15 -2 265.67 39.7
 2 15 2 284.67 42.7
 -2 -15 2 257.87 33.9
 15 2 -2 271.77 29.3
 3 15 -2 1705.03 104.59
 3 -15 2 1829.92 94.79
 15 3 2 1910.11 95.29
 -3 15 2 1843.12 102.59
 3 15 2 2163.18 111.19
 -3 15 -2 1914.91 108.29
 15 3 -2 1977.5 98.79
 -3 -15 2 1831.72 101.79
 15 4 2 706.73 50.79
 -4 15 2 692.83 58.19
 4 15 -2 583.94 62.59
 -4 15 -2 603.44 54.49
 -4 -15 2 539.55 51.79
 4 15 2 591.44 50.39
 15 4 -2 573.34 44.9
 5 15 -2 595.14 61.59
 -5 15 2 568.94 53.69
 15 5 2 581.34 47.3
 -5 15 -2 585.94 52.69
 -5 -15 2 572.84 54.29
 15 5 -2 657.83 50.09
 5 15 2 563.04 61.19
 6 15 -2 178.88 32.6
 15 6 2 144.69 29.7
 -6 15 2 45.7 31.4
 -6 15 -2 131.89 31.8
 15 6 -2 148.89 29
 6 15 2 80.39 29
 -6 -15 2 77.79 25.4
 15 7 2 -1.5 28
 -7 15 2 38.7 28.3
 7 15 -2 39.4 35.9
 -7 15 -2 14 25.7
 -7 -15 2 -17.6 28.6
 7 15 2 -44.4 34
 15 7 -2 14.9 28.8
 -8 15 2 -32.3 25.6
 8 15 -2 -16 34.3
 15 8 2 0.4 31.6
 8 15 2 31.1 36.6
 -8 15 -2 -21.2 26.6
 -8 -15 2 -11.1 21.3
 15 8 -2 17.8 30.1
 15 9 2 330.07 42.4
 -9 15 2 403.56 42.9
 -9 -15 2 358.46 39.2
 15 9 -2 337.87 48.3
 9 15 2 422.56 58.39
 -9 15 -2 469.85 46.2
 10 15 -2 64.89 28.3
 15 10 2 30 31.7
 -10 15 2 76.99 28.2
 -10 15 -2 61.09 25.4
 15 10 -2 85.49 33.6
 10 15 2 60.89 38.4
 11 15 -2 100.69 29.9
 15 11 2 13.8 31.6
 -11 15 2 0.6 24.8
 11 15 2 74.69 40.1
 -11 15 -2 43.3 23.5
 15 11 -2 24.1 32.6
 -12 15 2 74.29 25.8
 15 12 2 95.49 37.2
 12 15 -2 105.69 29.9
 -12 15 -2 42 22.5
 15 12 -2 51.89 35.3
 12 15 2 58.99 38
 -13 15 2 447.16 39.7
 15 13 2 505.65 60.89
 13 15 -2 465.75 48.5
 -13 15 -2 516.85 39.3
 15 13 -2 441.16 58.49
 13 15 2 424.86 50.49
 14 15 -2 129.19 38.7
 15 14 2 101.09 39.8
 14 15 2 160.58 42.2
 15 14 -2 110.49 38.6
 15 15 -2 194.68 41.8
 15 15 2 120.69 39.7
 16 0 2 27.5 8.1
 16 0 2 43.6 10.9
 0 16 -2 8.6 25.7
 0 -16 2 3.9 28.6
 16 0 -2 28 9.9
 0 16 2 38.5 35.8
 1 -16 2 4558.04 201.48
 16 1 2 4031.9 191.58
 1 16 -2 4247.38 205.68
 -1 16 2 3827.92 203.68
 16 1 -2 4338.67 186.58
 1 16 2 3993 196.58
 -1 -16 2 3791.62 193.58
 -1 16 -2 4030.8 199.98
 2 16 -2 768.12 67.99
 16 2 2 877.91 51.09
 -2 16 2 768.02 66.49
 16 2 -2 837.02 48.2
 -2 -16 2 731.03 60.69
 -2 16 -2 830.42 65.89
 3 16 -2 363.36 47
 -3 16 2 306.97 40.9
 16 3 2 391.86 39.9
 -3 -16 2 337.77 40.6
 16 3 -2 437.26 37.2
 3 16 2 385.96 44.4
 -3 16 -2 273.97 41.8
 16 4 2 1008.4 64.09
 4 16 -2 897.51 74.89
 -4 16 2 988.2 68.89
 4 16 2 774.82 72.39
 -4 16 -2 916.91 67.29
 16 4 -2 1007.4 59.59
 -4 -16 2 937.01 66.29
 16 5 2 829.22 54.59
 5 16 -2 818.52 69.99
 -5 16 2 695.03 63.69
 5 16 2 696.33 68.29
 -5 -16 2 848.12 55.39
 16 5 -2 783.62 55.99
 -5 16 -2 827.62 64.69
 16 6 2 219.98 34.5
 -6 16 2 167.28 35.1
 6 16 -2 165.18 33.3
 16 6 -2 254.07 34.3
 6 16 2 221.28 41.7
 -6 16 -2 203.88 34.9
 -6 -16 2 141.09 33.8
 7 16 -2 38.5 37.8
 16 7 2 71.89 32.6
 -7 16 2 36.9 30.4
 -7 16 -2 76.09 31.7
 16 7 -2 77.99 28.7
 -7 -16 2 32.4 30.2
 7 16 2 46.1 29
 16 8 2 33.5 30.1
 8 16 -2 99.79 31.9
 -8 16 2 85.69 32.6
 16 8 -2 91.99 33.1
 -8 16 -2 91.29 28.9
 8 16 2 109.89 40.5
 16 9 2 99.69 32.7
 9 16 -2 68.69 38.1
 -9 16 2 79.39 28
 16 9 -2 59.69 31
 9 16 2 2.1 38.6
 -9 16 -2 43.7 28.3
 -10 16 2 193.48 34.1
 16 10 2 224.08 40.4
 10 16 -2 130.39 41
 10 16 2 230.08 45.8
 16 10 -2 88.79 34.8
 -10 16 -2 182.88 30.9
 11 16 -2 79.19 39
 16 11 2 81.09 32.3
 -11 16 2 45.6 28.6
 16 11 -2 119.69 34.3
 11 16 2 29.5 39.6
 -11 16 -2 166.38 29.4
 16 12 2 265.67 43.1
 -12 16 2 198.48 31.8
 12 16 -2 263.27 44.8
 12 16 2 267.47 46.1
 -12 16 -2 298.77 37.7
 16 12 -2 207.18 38.8
 16 13 2 -36.7 34.1
 13 16 -2 65.59 36.8
 13 16 2 7.4 36.5
 16 13 -2 39.9 32.8
 16 14 2 165.98 39.2
 14 16 -2 166.08 40.2
 16 14 -2 113.89 30.5
 14 16 2 169.48 35.8
 16 15 2 164.88 42.4
 15 16 -2 159.68 39.6
 15 16 2 129.49 42.2
 16 15 -2 109.49 38.2
 16 16 -2 -13.6 34.8
 16 16 2 -31.2 25.1
 0 17 -2 589.54 52.19
 0 17 2 618.34 61.39
 17 0 2 598.34 30.6
 17 0 -2 656.43 31.5
 -1 17 2 23.7 33.4
 17 1 2 40.5 14
 1 17 -2 -8.1 34.7
 1 17 2 47.8 36.6
 -1 17 -2 91.69 36.2
 17 1 -2 4.3 12.6
 -2 17 2 925.91 71.59
 17 2 2 1005.1 55.09
 2 17 -2 872.01 73.79
 17 2 -2 885.31 50.59
 -2 17 -2 886.81 68.69
 -2 -17 2 856.01 57.39
 2 17 2 792.12 71.09
 3 17 -2 12.5 35.7
 -3 17 2 11.8 34.1
 17 3 2 20.4 21.4
 3 17 2 37.2 36.7
 -3 17 -2 36 31.8
 17 3 -2 10.9 18.3
 -3 -17 2 23.7 22.4
 4 17 -2 785.32 72.89
 17 4 2 868.51 58.79
 -4 17 2 954.5 70.59
 4 17 2 811.52 71.09
 17 4 -2 828.82 55.99
 -4 -17 2 894.01 57.89
 -4 17 -2 833.92 65.89
 -5 17 2 134.49 36.2
 17 5 2 113.19 28.8
 5 17 -2 126.89 41.7
 5 17 2 170.28 33.8
 -5 17 -2 121.09 32.4
 17 5 -2 165.18 28.8
 6 17 -2 32.3 28.9
 17 6 2 -20.8 28.3
 -6 17 2 57.29 32.3
 -6 17 -2 31.2 30.6
 17 6 -2 -3 25.6
 6 17 2 28 38.3
 7 17 -2 46.9 36.8
 17 7 2 47.3 30.4
 -7 17 2 16.4 32.5
 7 17 2 -18.2 26.3
 -7 17 -2 26.6 29.3
 17 7 -2 2.3 29
 17 8 2 280.47 40.2
 -8 17 2 287.97 40.8
 8 17 -2 251.47 37.5
 8 17 2 301.87 46.8
 17 8 -2 264.17 37
 -8 17 -2 251.47 38.6
 9 17 -2 27.8 37.9
 -9 17 2 32.9 30.4
 17 9 2 5.1 30.4
 -9 17 -2 17.3 28.4
 9 17 2 50.99 40.8
 17 9 -2 60.29 30.6
 10 17 -2 328.77 48.7
 17 10 2 349.07 44.6
 -10 17 2 350.26 47.9
 10 17 2 266.07 49.1
 -10 17 -2 327.67 46.4
 17 10 -2 390.36 51.39
 -11 17 2 231.38 36.5
 11 17 -2 217.98 42.2
 17 11 2 208.28 39.1
 11 17 2 208.28 44.6
 17 11 -2 242.38 38.7
 -11 17 -2 200.78 32.2
 12 17 -2 59.49 29.1
 17 12 2 15.8 32.3
 -12 17 2 20.6 27.2
 12 17 2 11.6 38.3
 17 12 -2 23.7 33.8
 -12 17 -2 -10.1 23.9
 17 13 2 50.69 36.7
 13 17 -2 78.89 37.6
 17 13 -2 0.8 34.4
 13 17 2 32.8 39.1
 17 14 2 -1.1 34.9
 14 17 -2 -23.9 35.8
 17 14 -2 31.3 36.2
 14 17 2 24.7 28.5
 15 17 -2 123.29 40.5
 17 15 2 84.79 36.6
 17 15 -2 118.49 39.2
 15 17 2 75.79 40.8
 17 16 2 163.58 42.4
 16 17 -2 138.59 34.1
 17 16 -2 103.09 32
 16 17 2 104.29 41.1
 0 18 2 -24.6 34.4
 0 18 -2 -10.1 24.7
 1 18 -2 116.69 38
 -1 18 2 47.4 36.1
 18 1 2 50.79 13
 1 18 2 82.99 30.2
 -1 18 -2 67.49 36.5
 18 1 -2 68.79 12.5
 18 2 2 269.97 30.9
 2 18 -2 251.87 45.1
 -2 18 2 333.17 46
 -2 18 -2 255.77 42.2
 18 2 -2 275.17 28.4
 2 18 2 308.87 40.3
 18 3 2 181.68 25.8
 3 18 -2 233.38 44.5
 -3 18 2 218.08 39.3
 3 18 2 87.29 31.1
 18 3 -2 222.28 30.1
 -3 18 -2 192.58 38.8
 18 4 2 1.4 22.6
 4 18 -2 14.1 36.5
 -4 18 2 11.6 31.2
 18 4 -2 5.3 21.1
 -4 18 -2 -7.7 30.1
 4 18 2 51.49 29.1
 -5 18 2 42.4 33.5
 5 18 -2 26.8 37.5
 18 5 2 14.2 25.9
 18 5 -2 6.5 23.2
 -5 18 -2 26.7 31
 5 18 2 22 38.6
 6 18 -2 328.27 45.2
 -6 18 2 212.48 41.3
 18 6 2 301.27 38.8
 18 6 -2 283.87 38.6
 -6 18 -2 297.57 41.6
 6 18 2 372.96 48.5
 7 18 -2 40.4 38.6
 -7 18 2 82.69 34.3
 18 7 2 103.69 32.4
 18 7 -2 65.49 27.8
 -7 18 -2 71.09 33
 7 18 2 125.69 42.4
 -8 18 2 49.7 30.7
 18 8 2 -10.6 28.3
 8 18 -2 8.2 35.3
 18 8 -2 -2.1 29.1
 8 18 2 38.7 30
 -8 18 -2 2.8 28.3
 18 9 2 474.85 58.99
 -9 18 2 412.46 55.99
 9 18 -2 456.75 62.49
 -9 18 -2 316.97 43.2
 9 18 2 486.85 64.09
 18 9 -2 454.05 51.39
 10 18 -2 -12.2 26.4
 -10 18 2 113.49 32.9
 18 10 2 42.1 32.4
 18 10 -2 57.39 32.4
 10 18 2 28.8 39.9
 -10 18 -2 57.29 29.8
 -11 18 2 164.08 35.5
 18 11 2 177.58 38.3
 11 18 -2 146.39 33
 -11 18 -2 180.98 33.5
 11 18 2 131.99 43.3
 18 11 -2 157.88 39.3
 18 12 2 -17.4 33.2
 12 18 -2 56.59 28.9
 18 12 -2 42.1 33.5
 12 18 2 57.99 40.8
 18 13 2 63.99 37.5
 13 18 -2 43.2 29.8
 13 18 2 64.39 40.9
 18 13 -2 19.6 33.8
 18 14 2 -20.3 34.8
 14 18 -2 -11.4 26.4
 14 18 2 13.4 38.7
 18 14 -2 -6 33.2
 18 15 2 39.7 35.4
 15 18 -2 56.49 37.5
 15 18 2 57.59 31.4
 18 15 -2 27.6 36.4
 0 19 2 41.7 36.6
 0 19 -2 21.1 34.2
 19 1 2 6.3 9.7
 1 19 -2 31.4 34.8
 19 1 2 2.3 7.6
 -1 19 2 -33.1 34.4
 19 1 -2 1.2 9.6
 -1 19 -2 -21.5 32.9
 1 19 2 -59.09 35.9
 2 19 -2 165.98 42.2
 -2 19 2 229.98 42.4
 19 2 2 251.97 27.5
 2 19 2 228.68 45
 19 2 -2 190.48 24.1
 -2 19 -2 168.98 39.6
 3 19 -2 66.19 38.2
 19 3 2 28.2 19.8
 -3 19 2 23.2 35.8
 -3 19 -2 49.6 34.4
 19 3 -2 34.4 18
 3 19 2 5.1 38.6
 -4 19 2 18.3 35.1
 4 19 -2 14.7 36.7
 19 4 2 30.1 22.8
 -4 19 -2 -6.1 31.9
 19 4 -2 45.7 21.5
 4 19 2 -21.9 38.9
 -5 19 2 203.78 41.9
 5 19 -2 240.18 45.9
 19 5 2 328.97 43.3
 -5 19 -2 287.87 42.7
 5 19 2 279.57 47.4
 19 5 -2 262.77 33
 19 6 2 30 27.3
 -6 19 2 42.4 33.5
 6 19 -2 80.89 30.8
 19 6 -2 32.3 26
 6 19 2 69.09 32
 -6 19 -2 66.79 33.8
 7 19 -2 171.28 42.2
 -7 19 2 182.58 38.3
 19 7 2 140.39 34.3
 -7 19 -2 224.78 38.1
 7 19 2 189.18 44.6
 19 7 -2 123.49 32
 8 19 -2 -32.6 36.1
 -8 19 2 5.6 29.7
 19 8 2 28.9 29.9
 8 19 2 5.2 28.4
 19 8 -2 14.7 26.5
 -8 19 -2 -33.8 27.1
 -9 19 2 286.17 43.6
 19 9 2 238.18 39.2
 9 19 -2 222.08 44.7
 9 19 2 234.98 38.6
 -9 19 -2 256.47 40.6
 19 9 -2 213.58 39.5
 19 10 2 68.29 36.9
 10 19 -2 75.39 30.5
 -10 19 2 88.79 34.7
 10 19 2 86.09 42.5
 19 10 -2 62.29 35.2
 -10 19 -2 42.6 30.5
 19 11 2 80.59 35
 11 19 -2 121.89 39.3
 19 11 -2 33.6 31.6
 11 19 2 53.09 42.3
 12 19 -2 96.19 41
 19 12 2 134.59 38.8
 19 12 -2 133.59 37.6
 12 19 2 118.69 44
 19 13 2 19.4 33.5
 13 19 -2 7.5 37.7
 19 13 -2 7.5 33.6
 13 19 2 9.9 38.5
 19 14 2 30.7 36.4
 19 14 -2 -6.7 33.7
 0 20 -2 105.79 38.3
 0 20 2 45.4 38.2
 -1 20 2 148.59 42.3
 1 20 -2 226.18 36.9
 1 20 2 250.27 39.2
 -1 20 -2 308.07 42.9
 -2 20 2 11.2 35.9
 2 20 -2 9.4 36.2
 -2 20 -2 43.1 33.9
 2 20 2 25.6 37
 -3 20 2 121.29 37
 3 20 -2 94.69 39.5
 3 20 2 73.69 39.4
 -3 20 -2 81.19 36.9
 -4 20 2 192.98 38.9
 4 20 -2 229.58 44.6
 20 4 -2 225.68 36.9
 4 20 2 253.57 39
 -4 20 -2 186.58 40.9
 -5 20 2 -44.7 32.5
 5 20 -2 90.09 39.1
 20 5 2 20.4 25.4
 -5 20 -2 18.4 31.4
 5 20 2 -28.4 27.2
 20 5 -2 17.6 22.2
 6 20 -2 114.39 32.4
 20 6 2 77.99 29.6
 -6 20 2 97.99 36.7
 20 6 -2 103.09 28.8
 -6 20 -2 90.09 36.6
 6 20 2 103.79 42.7
 7 20 -2 273.87 46.2
 -7 20 2 230.58 40.7
 20 7 2 289.97 39.7
 -7 20 -2 227.38 40.3
 7 20 2 238.38 38.8
 20 7 -2 227.88 35.8
 8 20 -2 173.08 43.9
 -8 20 2 293.47 46
 20 8 2 193.18 37.8
 -8 20 -2 251.57 40
 20 8 -2 259.17 39.2
 8 20 2 213.38 47.5
 9 20 -2 42.1 36.8
 -9 20 2 58.69 35.4
 20 9 2 32 33.5
 20 9 -2 86.89 30.9
 9 20 2 17.4 30.6
 -9 20 -2 69.89 33.5
 10 20 -2 326.27 45.2
 20 10 2 244.58 41.7
 10 20 2 348.47 51.39
 20 10 -2 247.48 40.6
 11 20 -2 69.29 39
 20 11 2 59.19 39.1
 11 20 2 48.9 40.6
 20 11 -2 50.69 32.8
 20 12 2 37.1 35.9
 20 12 -2 -18.4 34.1
 0 21 2 0.5 37.2
 0 21 -2 50.29 36.4
 -1 21 2 174.98 42.1
 1 21 -2 208.88 40.6
 -1 21 -2 213.28 40.1
 1 21 2 217.58 45.6
 -2 21 2 -36.4 34
 2 21 -2 -28.6 26
 -2 21 -2 -26.6 32.9
 2 21 2 -38.9 35.4
 -3 21 2 96.99 40.2
 3 21 -2 42.2 37.3
 3 21 2 19.1 37.3
 -3 21 -2 109.39 38.8
 4 21 -2 -7.1 36.6
 -4 21 2 -13.3 35.1
 4 21 2 73.09 40.9
 -4 21 -2 47.3 35.6
 5 21 -2 173.98 41.2
 -5 21 2 190.78 41.7
 -5 21 -2 222.48 43.4
 5 21 2 171.08 45.6
 6 21 -2 102.49 32.8
 -6 21 2 174.78 42.8
 6 21 2 182.48 45.1
 -6 21 -2 199.28 41.1
 -7 21 2 -2.9 33.3
 7 21 -2 21.5 37
 7 21 2 20.9 30.3
 -7 21 -2 4.3 31.1
 8 21 -2 242.58 44.9
 -8 21 2 163.68 39.9
 8 21 2 194.58 46.8
 -8 21 -2 186.18 39.1
 0 22 2 62.79 38.3
 0 22 -2 54.39 36.7
 -1 22 2 -13.6 36.8
 1 22 -2 -52.19 34.1
 -1 22 -2 7.4 35.9
 1 22 2 -9.5 28.6
 -2 22 2 -3.8 36
 2 22 -2 -7.7 25.7
 2 22 2 11.2 39.1
 -2 22 -2 39.6 28.3
 3 22 -2 38 27.8
 -3 22 2 14.7 34.1
 3 22 2 36.6 39.8
 -3 22 -2 25.1 33.9
 -4 22 2 -6.2 31.9
 4 22 -2 39.5 28.4
 -4 22 -2 27.1 33.3
 4 22 2 87.59 41.7
 5 22 -2 108.69 31.8
 -5 22 2 109.89 37.7
 5 22 2 139.09 41.9
 -5 22 -2 27.8 34.1
 6 22 -2 118.09 39.2
 -6 22 2 89.59 38.5
 -6 22 -2 91.19 37.1
 6 22 2 106.09 42.3
 -7 22 2 306.77 49.99
 -7 22 -2 407.46 56.19
 0 23 2 43.9 39.5
 0 23 -2 25 28.5
 1 23 -2 7 38
 -1 23 2 39.3 36.4
 1 23 2 1.2 38.1
 -1 23 -2 41 37.8
 2 23 -2 83.19 39.6
 -2 23 2 46.5 38.5
 -2 23 -2 11 36.1
 2 23 2 16.6 36.5
 -3 23 2 -0.5 36.9
 -3 23 -2 -25.9 32.6
 -4 23 2 86.79 39.5
 -4 23 -2 45.4 35.6
 -5 23 2 40.4 37.5
 -5 23 -2 17.6 34.7
 -6 23 2 25.6 35.5
 -6 23 -2 27.3 34.5
 -1 0 3 -4.2 3.7
 1 0 -3 -4.1 4
 0 -1 3 21.7 5.9
 -1 0 -3 -2.4 3
 0 1 -3 -3.1 3.4
 2 0 -3 460.25 24
 -2 0 3 486.85 24.1
 0 2 -3 508.95 25.6
 2 0 3 464.85 23.3
 0 -2 3 500.45 27.9
 3 -1 -3 507.15 28.4
 -3 1 -3 595.24 28.1
 1 -3 3 613.14 35.4
 1 3 -3 638.64 34
 -3 -1 3 648.94 33.5
 3 -1 3 584.44 28.9
 -1 3 -3 626.84 35.1
 -3 1 3 603.84 29.2
 -3 3 -3 160.18 18.1
 3 -3 3 185.98 18.7
 -3 -3 3 177.18 23.2
 3 3 -3 163.98 22.3
 0 -4 3 2187.88 101.89
 0 4 3 1877.21 98.39
 4 0 -3 2167.58 96.79
 -4 0 3 2228.28 97.09
 3 -5 3 2783.32 131.99
 3 5 -3 2857.11 135.89
 5 3 3 2888.61 133.09
 -5 -3 3 2864.21 133.89
 5 3 -3 2787.02 129.99
 -3 5 -3 2753.62 128.39
 3 5 3 2813.12 131.69
 5 -3 3 2713.13 125.29
 -3 -5 3 2784.62 130.89
 5 -5 3 1185.78 60.69
 -5 -5 3 1274.27 68.49
 -5 5 3 1225.68 59.89
 -5 5 -3 1230.08 59.69
 5 5 -3 1235.38 68.59
 5 5 3 1298.07 67.29
 -6 0 3 298.67 22.5
 0 -6 3 269.97 26.9
 0 6 3 274.87 26.7
 6 0 3 306.57 20.7
 0 6 -3 309.77 28.2
 -6 -2 3 1048.1 55.69
 2 -6 3 1038 56.59
 2 6 -3 970.6 61.59
 6 2 3 1108.19 53.79
 -2 6 3 982.9 55.29
 -6 2 3 980.3 48.3
 -2 6 -3 1029.6 56.79
 2 6 3 1069.79 56.19
 6 2 -3 1128.19 56.09
 -2 -6 3 1008.1 56.99
 3 6 -3 3826.92 175.88
 6 3 3 3766.62 172.08
 3 -6 3 3594.54 171.98
 -6 -3 3 3731.43 172.68
 3 6 3 3780.92 176.28
 -3 -6 3 3608.34 175.68
 6 3 -3 3941.31 174.48
 6 -3 3 3753.82 169.38
 -6 -4 3 3114.49 140.69
 4 -6 3 2891.81 137.79
 4 6 -3 2839.02 140.29
 6 4 3 2999 139.39
 4 6 3 2976.3 139.59
 -4 6 -3 2712.83 137.09
 -4 -6 3 3034.3 140.19
 6 -4 3 2880.21 134.19
 6 4 -3 3221.68 140.49
 -6 5 -3 1657.53 75.99
 -6 -5 3 1560.94 81.39
 5 -6 3 1593.84 79.29
 6 5 3 1756.32 83.89
 -5 6 3 1544.85 78.19
 5 6 -3 1686.93 86.59
 5 6 3 1706.13 85.89
 6 5 -3 1679.13 86.29
 -5 6 -3 1621.94 79.69
 6 -5 3 1616.04 77.89
 -6 5 3 1613.54 77.59
 -5 -6 3 1711.23 86.59
 -7 0 3 732.13 38.1
 0 7 -3 596.04 42.8
 7 0 3 684.13 37.1
 0 -7 3 749.92 48
 0 7 3 739.13 47
 7 0 -3 725.13 36.6
 7 1 3 6482.05 292.27
 2 7 -3 896.41 51.79
 -7 -2 3 976.6 49.6
 7 2 3 800.92 46.3
 2 -7 3 788.02 49.8
 7 -2 3 931.21 40.6
 2 7 3 821.32 54.39
 -2 -7 3 807.12 50.49
 7 2 -3 940.01 49.9
 -7 2 3 854.21 41.5
 7 3 -3 6555.64 297.87
 7 4 3 3385.86 155.08
 4 7 -3 3179.18 156.78
 -7 -4 3 3291.87 155.08
 -4 7 3 3332.87 153.48
 4 -7 3 3325.57 153.48
 -7 4 3 3252.87 147.49
 -4 -7 3 3316.67 157.08
 4 7 3 3410.76 155.08
 -7 4 3 3253.47 147.89
 7 -4 3 3126.09 147.59
 7 4 -3 3376.36 154.78
 -7 6 -3 2255.07 101.19
 6 -7 3 2114.59 103.59
 6 7 -3 2127.69 111.39
 -6 7 3 2159.08 103.69
 7 6 3 2186.08 109.79
 -7 -6 3 2285.17 109.39
 7 -6 3 2085.39 98.99
 7 6 -3 2287.07 108.39
 -6 7 -3 2115.79 101.19
 6 7 3 2044.4 105.29
 -6 -7 3 2149.78 105.19
 -7 6 3 2135.09 99.29
 -7 -7 3 943.61 59.29
 7 7 3 855.91 60.49
 7 7 -3 965.2 62.09
 -7 7 -3 1001.8 50.09
 7 -7 3 982.5 50.29
 -7 7 3 977.6 50.79
 -8 0 3 4147.19 194.58
 8 0 3 4195.58 194.18
 0 8 -3 4553.54 201.48
 -8 -2 3 5643.94 256.57
 -2 -8 3 5896.01 260.97
 -8 2 3 5457.45 252.67
 8 2 -3 5606.64 256.67
 3 8 -3 1537.95 85.09
 -8 -3 3 1597.34 78.09
 3 -8 3 1533.45 78.89
 -3 8 3 1530.95 79.29
 8 3 3 1528.55 77.69
 3 8 3 1686.03 81.79
 8 3 -3 1664.03 81.19
 -3 -8 3 1632.94 81.69
 -3 8 -3 1486.05 80.79
 -8 3 3 1494.85 71.39
 -8 -4 3 9055.69 409.86
 -8 -5 3 6979.7 318.67
 8 5 -3 6850.21 314.87
 5 8 3 6908.31 315.57
 8 6 3 2574.44 128.69
 -8 6 -3 2745.03 119.39
 6 8 -3 2477.25 127.89
 -8 -6 3 2540.65 127.49
 -6 8 3 2625.54 123.69
 6 -8 3 2719.73 123.39
 8 6 -3 2710.33 128.89
 -6 -8 3 2646.24 128.89
 6 8 3 2499.35 129.59
 -8 6 3 2518.75 119.89
 -6 8 -3 2688.53 123.79
 -8 -7 3 2378.36 118.39
 8 7 3 2275.17 121.79
 -7 8 3 2414.56 115.69
 -8 7 -3 2461.85 112.29
 7 -8 3 2494.75 114.49
 7 8 -3 2541.95 120.69
 -7 8 -3 2313.37 109.59
 8 7 -3 2444.66 117.69
 -7 -8 3 2342.27 114.29
 7 8 3 2162.78 114.89
 -8 7 3 2323.97 108.29
 -8 8 3 298.67 27.4
 8 8 3 359.16 42.2
 8 8 -3 366.36 35.1
 -8 -8 3 311.17 38.9
 -8 8 -3 320.17 25.7
 0 -9 3 885.61 55.89
 0 9 -3 787.42 56.99
 9 0 3 841.02 45.6
 9 0 -3 910.11 43.4
 -9 0 3 849.61 45.1
 0 9 3 821.62 55.29
 -9 -1 3 1255.47 65.09
 9 1 3 1370.76 65.59
 9 -1 -3 1267.07 60.09
 -1 9 3 1245.38 71.59
 1 9 -3 1341.07 71.29
 -9 1 3 1251.77 59.59
 9 1 -3 1283.47 62.19
 9 -1 3 1301.37 59.59
 9 -1 3 1274.87 57.69
 1 9 3 1332.57 72.09
 -1 -9 3 1037.4 70.69
 -1 9 -3 1207.18 71.49
 9 2 3 274.67 27
 2 -9 3 242.38 34.3
 -2 9 3 248.08 29.1
 2 9 -3 210.28 28.1
 -9 -2 3 265.17 25.5
 -9 2 3 284.27 16.6
 -2 9 -3 304.77 36.6
 -2 -9 3 290.27 39.2
 9 2 -3 285.57 28.7
 2 9 3 221.68 31.2
 9 3 3 128.39 21.4
 3 9 -3 145.89 25.4
 3 -9 3 185.28 24.7
 -9 -3 3 150.58 20.9
 -3 9 3 157.38 25.4
 -3 -9 3 135.79 23
 9 3 -3 131.29 21.1
 -3 9 -3 141.39 25.4
 3 9 3 184.28 25.6
 4 -9 3 858.51 51.79
 -9 -4 3 827.22 49.4
 9 4 3 804.12 50.99
 4 9 -3 662.73 51.69
 -4 9 3 892.91 50.89
 -4 9 -3 851.21 51.69
 4 9 3 886.91 58.59
 -4 -9 3 834.52 57.79
 9 4 -3 866.31 51.59
 5 -9 3 1211.28 66.29
 -9 -5 3 1206.88 67.79
 5 9 -3 1295.77 74.99
 -5 9 3 1196.98 67.59
 9 5 3 1266.37 69.59
 -9 5 3 989.2 52.79
 9 5 -3 1168.38 65.69
 5 9 3 1207.38 66.19
 -5 9 -3 1190.68 62.99
 -5 -9 3 1313.27 70.09
 -9 5 3 1248.88 53.39
 -6 9 3 3939.11 179.68
 6 -9 3 3727.13 177.58
 9 6 3 3893.91 181.98
 -9 -6 3 3806.32 181.08
 -9 6 -3 3765.32 172.08
 6 9 -3 3907.11 182.68
 -6 9 -3 3662.53 170.48
 -6 -9 3 3490.85 174.38
 -9 6 3 3782.92 164.78
 9 6 -3 3619.84 173.58
 6 9 3 3632.24 174.18
 7 -9 3 97.09 17.3
 7 9 -3 73.49 22.9
 -7 9 3 72.89 19.5
 9 7 3 78.29 26.7
 -9 7 -3 88.49 10.1
 -9 -7 3 53.89 24
 -9 7 3 80.69 12.6
 -7 9 -3 80.79 18.4
 -7 -9 3 64.59 27.2
 9 7 -3 92.29 26.4
 7 9 3 74.09 28
 8 9 -3 177.58 30.9
 -9 -8 3 145.89 27
 -9 8 -3 171.88 18.3
 -8 9 3 166.18 21.1
 9 8 3 141.49 30.4
 9 8 -3 156.78 30.1
 8 9 3 213.28 32.4
 -9 8 3 172.98 22.4
 -8 -9 3 124.99 29.1
 -8 9 -3 167.58 19.5
 -9 -9 3 116.89 22.1
 9 9 -3 50.69 22.4
 9 9 3 86.99 29.5
 -9 9 3 94.79 17.6
 -9 9 -3 82.59 14.9
 10 0 3 1559.14 85.99
 10 0 -3 1848.42 85.29
 0 -10 3 2041.5 96.09
 0 10 3 1741.93 95.59
 -10 0 3 1845.72 86.59
 0 10 -3 1984.9 94.09
 -10 -1 3 45.3 14.9
 10 -1 -3 29.9 7.6
 10 1 3 44.3 15.6
 1 10 -3 36.1 27.8
 1 -10 3 53.99 18.7
 -1 10 3 27.3 23.9
 10 -1 3 40.7 6.6
 1 10 3 43.5 20.6
 10 1 -3 49.99 14
 -1 10 -3 42.7 26.4
 10 -1 3 40.3 10.1
 -10 1 3 40.9 10.5
 -1 -10 3 46.1 25.5
 -2 10 3 2365.36 114.59
 10 2 3 2341.57 110.39
 2 -10 3 2236.88 113.89
 2 10 -3 2252.17 114.99
 -10 -2 3 2279.57 109.79
 2 10 3 2115.99 110.39
 10 2 -3 2178.48 106.29
 -2 -10 3 2309.37 113.39
 -2 10 -3 2307.77 112.49
 10 3 3 251.67 32.5
 3 -10 3 200.98 27.4
 -3 10 3 248.98 29.7
 3 10 -3 239.48 33.3
 -10 -3 3 214.88 27.4
 -3 -10 3 208.58 26.9
 -3 10 -3 194.18 28.8
 3 10 3 235.58 32.9
 10 3 -3 264.87 27.5
 -10 -4 3 772.62 49.4
 -4 10 3 739.13 50.29
 10 4 3 736.93 50.59
 4 10 -3 793.92 57.79
 4 -10 3 727.43 47.6
 10 4 -3 790.42 49.3
 4 10 3 709.23 56.59
 -4 -10 3 732.03 54.19
 -4 10 -3 676.73 48.3
 10 5 3 646.24 46.6
 -5 10 3 612.64 44.5
 5 10 -3 591.04 53.09
 5 -10 3 630.14 44.7
 -10 -5 3 637.64 43.7
 -5 10 -3 587.24 41.3
 -5 -10 3 637.54 43.8
 5 10 3 580.44 52.69
 10 5 -3 593.54 43.1
 10 6 3 1105.59 65.59
 6 10 -3 947.31 64.19
 -10 -6 3 1169.68 64.19
 -6 10 3 1185.68 64.09
 6 -10 3 1103.39 59.49
 -6 -10 3 1083.29 64.49
 10 6 -3 1128.09 66.09
 6 10 3 1059.29 71.29
 -6 10 -3 1227.78 62.39
 10 7 3 163.28 29.5
 7 -10 3 229.88 25.7
 -10 7 -3 141.39 11
 -10 -7 3 232.98 29.3
 7 10 -3 153.58 26.5
 -7 10 3 229.28 30.1
 -7 10 -3 208.88 28.2
 7 10 3 229.08 34.8
 -7 -10 3 172.58 24.6
 10 7 -3 241.68 30.8
 -10 7 3 137.39 11.4
 -10 7 3 146.59 15
 -10 8 -3 1980.3 90.29
 10 8 3 2051.79 103.89
 -8 10 3 1903.01 96.99
 -10 -8 3 1998.3 102.19
 8 10 -3 1846.72 101.79
 -8 -10 3 2100.89 102.29
 -10 8 3 2086.09 93.69
 -8 10 -3 1882.31 96.99
 8 10 3 1931.91 102.99
 10 8 -3 1897.61 104.49
 -10 8 3 1993 91.19
 10 9 3 67.29 23.6
 9 10 -3 61.99 24.4
 -10 9 -3 93.29 13.3
 -10 -9 3 114.49 28.8
 -9 10 3 140.89 20.9
 -9 10 -3 96.89 17.3
 -10 9 3 90.79 16.3
 10 9 -3 91.29 28.6
 -9 -10 3 84.29 27.3
 9 10 3 112.39 31
 -10 10 3 180.18 21.8
 -10 -10 3 157.28 30.6
 -10 10 -3 167.88 22.4
 10 10 3 105.09 31.9
 10 10 -3 150.38 27.4
 -11 0 3 463.05 29.2
 0 11 3 477.65 46.6
 11 0 3 441.46 30.4
 11 0 -3 484.95 27.3
 0 -11 3 416.06 43.5
 0 11 -3 474.85 45.8
 1 11 -3 2484.75 116.09
 -1 11 3 2006.7 110.79
 -11 -1 3 2211.98 105.49
 11 -1 -3 2417.26 101.89
 11 1 3 2214.18 106.19
 1 -11 3 2045 109.69
 -1 -11 3 2140.29 111.79
 11 -1 3 2014.5 100.19
 -1 11 -3 2251.77 109.79
 11 1 -3 2348.86 103.79
 1 11 3 2217.88 113.59
 11 -1 3 2183.28 99.19
 2 -11 3 193.88 28.6
 11 2 3 232.38 28.2
 -2 11 3 205.38 31.1
 -11 -2 3 259.37 27.2
 2 11 -3 178.48 33.6
 -2 -11 3 266.07 33.6
 11 2 -3 258.07 26.7
 2 11 3 348.97 35.3
 -2 11 -3 255.07 30.8
 -11 -3 3 555.84 40.1
 3 11 -3 560.74 51.89
 -3 11 3 630.64 41.2
 3 -11 3 565.04 43.9
 11 3 3 526.25 38.8
 3 11 3 645.54 52.99
 -3 11 -3 541.55 45.8
 11 3 -3 577.24 38.3
 -3 -11 3 523.45 48.4
 -4 11 3 523.55 42.4
 11 4 3 501.85 42
 4 -11 3 473.05 40
 -11 -4 3 543.05 40.9
 4 11 -3 460.05 50.19
 -4 -11 3 495.55 40.2
 11 4 -3 506.65 41.2
 -4 11 -3 446.66 41.3
 4 11 3 550.34 43.4
 11 5 3 1198.58 69.49
 5 -11 3 1202.38 64.99
 -11 -5 3 1179.68 66.29
 5 11 -3 1204.38 69.29
 -5 11 3 1177.78 68.19
 11 5 -3 1259.47 66.59
 -5 11 -3 988.1 64.79
 5 11 3 1207.38 68.19
 -5 -11 3 1222.68 71.49
 11 6 3 190.88 27.9
 -11 -6 3 166.28 25.4
 6 11 -3 152.98 33.1
 6 -11 3 181.18 23.7
 -6 11 3 120.69 26.3
 6 11 3 188.48 29
 -6 -11 3 150.28 30.6
 11 6 -3 145.39 25.5
 -6 11 -3 142.39 25.4
 -7 11 3 369.16 34.4
 7 11 -3 295.27 37.6
 -11 -7 3 239.48 32.2
 7 -11 3 367.86 32.6
 11 7 3 375.56 41.4
 11 7 -3 326.87 39.4
 7 11 3 339.47 37.8
 -7 11 -3 305.57 35.3
 -7 -11 3 349.96 42.5
 -11 -8 3 564.64 47.9
 -8 11 3 665.33 45.3
 11 8 3 645.74 51.79
 8 11 -3 488.15 46.9
 -11 8 -3 659.23 29.6
 -8 -11 3 626.44 52.69
 11 8 -3 654.53 45.6
 -11 8 3 593.44 31.4
 -8 11 -3 712.03 43.4
 8 11 3 643.44 49
 -11 8 3 580.24 29.8
 9 11 -3 245.78 31.8
 11 9 3 260.67 36.4
 -9 11 3 210.68 27.2
 -11 -9 3 234.68 31.6
 -11 9 -3 229.38 16.9
 11 9 -3 184.18 34.4
 -9 -11 3 226.88 34
 -9 11 -3 221.88 27.4
 -11 9 3 222.28 16.1
 -11 9 3 213.48 21.4
 9 11 3 251.37 37.5
 10 11 -3 1070.19 67.59
 11 10 3 1059.99 73.69
 -10 11 3 1125.89 62.59
 -11 -10 3 1054.19 63.79
 -11 10 -3 1142.89 55.19
 -11 10 3 1049.3 57.49
 -10 11 -3 1138.99 59.39
 -10 -11 3 1082.09 70.29
 11 10 -3 1221.08 73.49
 10 11 3 1004.1 74.19
 -11 11 3 77.89 20.2
 11 11 3 133.79 34.5
 -11 -11 3 50.59 21.9
 11 11 -3 63.69 32.8
 -11 11 -3 129.09 17
 0 12 -3 6045.9 289.77
 12 0 -3 6275.17 280.87
 0 12 3 6943.6 291.17
 12 0 3 6005.4 281.47
 0 -12 3 5892.71 288.37
 12 1 3 994.4 55.39
 12 -1 -3 1011.9 48.3
 1 -12 3 1122.39 60.39
 -12 -1 3 985.3 53.39
 1 12 -3 922.91 66.69
 -1 12 3 1121.49 65.99
 12 -1 3 732.83 35.7
 1 12 3 1002.2 59.59
 -1 12 -3 945.81 57.99
 12 -1 3 632.54 36.9
 -2 12 3 132.59 28.5
 12 2 3 101.19 20.5
 2 12 -3 131.29 25.2
 -12 -2 3 118.79 18.9
 2 -12 3 101.29 26.4
 12 2 -3 97.89 17.4
 2 12 3 80.89 24.1
 -2 12 -3 82.19 28.1
 -2 -12 3 114.29 28.1
 3 12 -3 460.55 40.7
 -3 12 3 409.66 37.3
 12 3 3 463.85 38
 3 -12 3 429.06 41.1
 -12 -3 3 464.75 35.3
 -3 12 -3 450.35 43
 3 12 3 366.76 38.8
 -3 -12 3 384.16 45
 12 3 -3 498.15 35.7
 12 4 3 74.09 22.9
 4 -12 3 67.09 23.7
 -12 -4 3 60.69 20.4
 -4 12 3 16.3 23.3
 4 12 -3 77.99 24.7
 12 4 -3 73.89 21.9
 -4 -12 3 44.3 28.7
 -4 12 -3 122.19 26.2
 4 12 3 29.1 29.6
 -5 12 3 202.28 29
 12 5 3 220.78 28.1
 5 -12 3 209.98 26.5
 -12 -5 3 240.58 27.6
 5 12 -3 184.18 35.4
 -5 12 -3 220.18 28.7
 -5 -12 3 239.18 31.5
 5 12 3 165.58 36.3
 12 5 -3 192.58 27.5
 6 12 -3 455.55 42.2
 12 6 3 415.16 42.2
 6 -12 3 423.56 35.9
 -6 12 3 451.15 44.4
 -12 -6 3 438.86 38.6
 12 6 -3 497.65 42
 -6 12 -3 365.96 39.2
 6 12 3 452.15 42.8
 -6 -12 3 455.55 39.6
 12 7 3 663.53 51.09
 -12 -7 3 610.84 48
 7 12 -3 659.43 58.89
 -7 12 3 694.93 50.79
 7 12 3 552.64 48.4
 12 7 -3 700.43 49.9
 -7 -12 3 634.44 53.39
 -7 12 -3 562.04 44
 -8 12 3 -24.4 22.8
 -12 -8 3 19.4 22.9
 12 8 3 2.5 25.8
 8 12 -3 36 32.8
 12 8 -3 -6.3 25.8
 -8 -12 3 -44.5 26.8
 8 12 3 6.9 30.6
 -8 12 -3 -2.7 20.5
 -12 -9 3 772.82 53.19
 -9 12 3 668.23 51.09
 12 9 3 680.83 58.29
 9 12 -3 705.53 61.59
 -9 12 -3 802.72 50.19
 -9 -12 3 694.43 57.99
 -12 9 3 771.62 35.3
 -12 9 3 762.82 36
 9 12 3 623.94 63.19
 12 9 -3 788.42 52.99
 -10 12 3 709.03 49.6
 10 12 -3 706.53 61.09
 12 10 3 668.83 58.69
 -12 -10 3 726.53 54.19
 -12 10 -3 637.94 34
 -12 10 3 692.93 34
 -10 -12 3 744.13 56.09
 10 12 3 626.94 61.39
 12 10 -3 713.73 58.79
 -10 12 -3 613.84 43.6
 -12 10 3 657.23 36.8
 12 11 3 22.1 30.7
 -11 12 3 15 19.5
 -12 -11 3 8.2 27
 11 12 -3 -0.1 31.5
 -12 11 -3 11.8 10.9
 11 12 3 16 24.7
 -12 11 3 13.5 9.4
 -12 11 3 11.2 14.7
 12 11 -3 -16.6 30.3
 -11 12 -3 18.2 16
 -11 -12 3 -8.5 19.9
 -12 12 -3 63.69 15.4
 12 12 -3 36.1 33
 -12 12 3 58.39 18.4
 12 12 3 16.3 34.1
 -12 -12 3 42.3 29.2
 0 13 3 59.79 30.3
 0 13 -3 53.59 29.8
 13 0 -3 42.4 10.8
 13 0 3 48.9 13.6
 0 -13 3 25.6 25.9
 13 -1 -3 998.9 46.9
 13 1 3 998.4 54.39
 -1 13 3 1093.59 68.09
 1 13 -3 884.11 61.49
 1 -13 3 1014.9 63.79
 13 -1 3 1011.8 45.4
 -1 -13 3 1050.59 60.19
 13 -1 3 809.92 50.29
 13 1 -3 1014.5 51.59
 -1 13 -3 1021.1 60.59
 1 13 3 965.8 67.99
 -13 -2 3 2623.24 118.09
 -2 13 3 2471.45 126.59
 2 -13 3 2251.37 123.59
 13 2 3 2393.56 119.59
 2 13 -3 2645.74 128.89
 -2 13 -3 2412.16 119.59
 2 13 3 2323.87 124.29
 13 2 -3 2253.67 113.09
 -2 -13 3 2515.95 119.89
 3 13 -3 27.5 30.4
 -3 13 3 18.8 25.9
 13 3 3 -6.1 19.5
 3 -13 3 2.5 22.6
 -13 -3 3 40.8 17.2
 -3 13 -3 45.7 26.2
 13 3 -3 25.7 18.6
 3 13 3 28.1 23.6
 -3 -13 3 -19.1 18.9
 -4 13 3 1527.15 86.49
 4 13 -3 1492.25 86.59
 -13 -4 3 1609.94 81.49
 4 -13 3 1617.84 84.09
 13 4 3 1539.05 83.89
 -4 -13 3 1587.74 90.79
 4 13 3 1644.44 94.09
 13 4 -3 1531.05 83.09
 -4 13 -3 1669.33 88.29
 13 5 3 1472.25 79.19
 5 -13 3 1298.57 76.99
 -5 13 3 1443.86 80.99
 5 13 -3 1457.95 82.19
 -13 -5 3 1480.85 75.99
 -5 13 -3 1460.25 80.49
 5 13 3 1525.65 83.29
 -5 -13 3 1439.16 84.49
 13 5 -3 1375.86 78.29
 6 13 -3 82.29 34.3
 -13 -6 3 76.79 22.8
 6 -13 3 87.99 22.4
 13 6 3 100.69 27.2
 -6 13 3 73.29 25.6
 6 13 3 118.59 34.7
 -6 -13 3 67.09 30.5
 -6 13 -3 72.59 25.2
 13 6 -3 74.99 25.2
 7 13 -3 100.79 29
 -13 -7 3 122.19 25.4
 13 7 3 113.59 29.6
 -7 13 3 82.09 28.5
 7 13 3 122.39 36.1
 -7 -13 3 88.89 23.3
 -7 13 -3 31.4 23.1
 13 7 -3 97.79 28.5
 8 13 -3 761.62 66.29
 -13 -8 3 768.12 54.69
 -8 13 3 848.82 57.59
 13 8 3 826.62 61.39
 -8 -13 3 834.42 53.49
 13 8 -3 774.92 58.79
 -8 13 -3 693.63 52.79
 8 13 3 750.82 65.19
 -9 13 3 461.45 43.8
 -13 -9 3 498.55 44.6
 13 9 3 397.16 50.79
 9 13 -3 347.47 47
 13 9 -3 419.26 49.3
 -9 -13 3 434.36 47.6
 -9 13 -3 442.86 41.5
 9 13 3 394.26 47.6
 13 10 3 0.8 22.9
 -10 13 3 28.7 22.6
 10 13 -3 -9.4 32.8
 -13 -10 3 36.5 26.5
 -10 13 -3 2.6 19.1
 13 10 -3 26.5 29
 10 13 3 -1 33
 -10 -13 3 -0.7 20.6
 11 13 -3 51.09 34.6
 -13 11 -3 27.2 6.2
 -13 -11 3 57.79 21.7
 -11 13 3 22.9 22.2
 13 11 3 57.09 34.1
 -13 11 3 27.1 9.3
 13 11 -3 -8.6 22.1
 -11 -13 3 31.9 22.1
 11 13 3 19.7 25.9
 -13 11 3 25.4 7
 -11 13 -3 19.4 18.9
 -12 13 3 35.1 20.7
 12 13 -3 53.59 34.6
 -13 12 -3 26.6 10.7
 13 12 3 10.7 33.9
 -13 -12 3 69.19 28.3
 13 12 -3 29.5 24.4
 -12 13 -3 50.19 16.7
 -13 12 3 24.3 9.5
 -12 -13 3 19 29.4
 12 13 3 43.1 35.8
 -13 12 3 58.49 14.8
 13 13 -3 43.7 26
 -13 13 3 61.19 12.9
 -13 13 3 94.89 18.2
 13 13 3 28.1 28.4
 -13 13 -3 98.59 15.7
 0 -14 3 429.76 36.9
 14 0 -3 336.77 24
 14 0 3 358.16 26.9
 0 14 3 365.86 40.1
 0 14 -3 323.87 40.5
 1 14 -3 4038.4 173.78
 -1 14 3 3557.84 171.18
 14 1 3 3299.87 160.78
 14 -1 -3 3152.38 155.88
 1 -14 3 3441.06 168.18
 14 1 -3 3221.18 153.48
 14 -1 3 3303.07 149.09
 -1 -14 3 3389.86 162.98
 -1 14 -3 3399.26 165.28
 2 14 -3 68.19 33.2
 -2 14 3 79.89 23.9
 2 -14 3 86.99 27
 14 2 3 94.29 20.2
 14 2 -3 55.59 17
 2 14 3 129.19 26.4
 -2 -14 3 51.49 29.1
 -2 14 -3 62.09 30.4
 14 3 3 755.32 48.1
 3 -14 3 562.84 49.4
 3 14 -3 651.03 59.69
 -3 14 3 667.93 55.19
 14 3 -3 598.34 40.4
 -3 14 -3 547.75 50.69
 3 14 3 520.65 56.99
 -3 -14 3 557.74 51.59
 14 4 3 2014.1 105.09
 4 14 -3 1989.1 112.99
 -4 14 3 1950.8 109.19
 4 -14 3 2198.08 106.19
 -4 14 -3 2084.69 111.99
 4 14 3 2317.27 116.99
 14 4 -3 2174.28 107.89
 -4 -14 3 1988.8 108.89
 5 -14 3 205.08 30.4
 -5 14 3 240.98 34.4
 5 14 -3 200.48 39.7
 14 5 3 250.07 31.8
 -14 -5 3 244.28 31.5
 -5 -14 3 241.78 36.1
 5 14 3 221.08 38.4
 -5 14 -3 258.67 34.2
 14 5 -3 177.68 29.6
 14 6 3 530.45 54.89
 -6 14 3 572.34 50.89
 6 14 -3 608.14 50.59
 -14 -6 3 644.84 48.6
 6 14 3 539.85 49.8
 -6 14 -3 565.04 52.59
 -6 -14 3 575.54 52.89
 14 6 -3 614.64 51.19
 14 7 3 787.62 57.79
 7 14 -3 666.93 64.39
 -14 -7 3 623.34 49.7
 -7 14 3 686.03 54.09
 14 7 -3 850.31 59.59
 7 14 3 855.71 68.59
 -7 -14 3 731.53 61.19
 -7 14 -3 816.52 56.89
 -8 14 3 45.7 28.7
 8 14 -3 37.9 35.3
 -14 -8 3 35.5 24.6
 14 8 3 27.1 29.9
 -8 -14 3 -9.8 21.7
 8 14 3 32.7 35.2
 14 8 -3 8.6 26.6
 -8 14 -3 43 23.7
 14 9 3 77.69 32.7
 9 14 -3 60.99 27.1
 -9 14 3 59.79 27.7
 -14 -9 3 50.09 26
 14 9 -3 61.49 30.9
 -9 -14 3 55.69 24
 -9 14 -3 29.3 24.5
 9 14 3 94.59 36.3
 14 10 3 43.6 30.9
 10 14 -3 63.79 28.1
 -10 14 3 99.19 28
 10 14 3 111.79 37.5
 14 10 -3 71.19 31.8
 -10 -14 3 56.69 23.9
 -10 14 -3 101.19 24.1
 14 11 3 245.78 41.8
 11 14 -3 216.78 34
 -11 14 3 132.29 29
 -11 14 -3 179.88 25.7
 -11 -14 3 186.38 29
 14 11 -3 179.58 37.9
 11 14 3 152.18 32.9
 12 14 -3 162.28 31.4
 -12 14 3 115.19 25
 14 12 3 149.59 38.8
 -12 14 -3 180.38 23.5
 12 14 3 96.59 39.5
 14 12 -3 148.39 38.6
 -13 14 3 307.67 32.8
 14 13 3 211.58 44.6
 13 14 -3 309.07 44.9
 -14 13 -3 293.07 18.1
 13 14 3 213.78 45.9
 -14 13 3 272.47 20.3
 14 13 -3 165.78 41.3
 -13 14 -3 301.27 28.6
 -14 13 3 255.87 18.1
 14 14 3 30.2 35.6
 -14 14 3 41.6 10.9
 -14 14 3 29.5 14.3
 -14 14 -3 16.6 12.2
 14 14 -3 57.09 36.4
 0 15 -3 4016.5 208.08
 15 0 -3 4605.24 196.88
 0 -15 3 4059.59 207.18
 15 0 3 4264.97 197.18
 0 15 3 4701.23 209.28
 1 15 -3 1757.12 100.29
 1 -15 3 1574.54 93.49
 15 1 3 1735.93 85.19
 -1 15 3 1758.42 97.99
 15 1 -3 1617.24 80.49
 -1 -15 3 1461.55 92.29
 -1 15 -3 1920.51 97.89
 1 15 3 1633.84 98.19
 -2 15 3 1048.6 71.59
 2 15 -3 941.71 72.59
 15 2 3 975.2 56.99
 2 -15 3 964.9 59.39
 -2 -15 3 1097.39 70.19
 15 2 -3 1021.4 57.69
 -2 15 -3 1016.4 71.89
 2 15 3 1121.99 75.09
 -3 15 3 544.35 55.89
 3 -15 3 570.94 48.5
 15 3 3 598.84 45.6
 3 15 -3 635.34 60.29
 15 3 -3 586.94 44.7
 -3 -15 3 750.12 55.79
 3 15 3 589.54 51.59
 -3 15 -3 578.54 55.49
 -4 15 3 199.38 36
 4 15 -3 175.28 40.6
 15 4 3 202.98 30.9
 4 -15 3 293.97 37.1
 4 15 3 271.67 42
 15 4 -3 252.57 33.7
 -4 -15 3 222.18 37.1
 -4 15 -3 220.08 34.2
 15 5 3 965.4 60.19
 -5 15 3 871.91 64.59
 5 15 -3 769.12 70.79
 5 15 3 769.72 70.19
 -5 -15 3 880.61 64.59
 15 5 -3 916.21 56.39
 -5 15 -3 912.61 63.29
 6 15 -3 1030.9 71.99
 -6 15 3 1242.58 76.79
 15 6 3 1149.48 71.19
 -6 15 -3 1061.59 69.09
 15 6 -3 1081.89 69.49
 -6 -15 3 998.3 64.99
 6 15 3 1138.19 79.19
 7 15 -3 35.2 37.7
 15 7 3 95.29 32.7
 -7 15 3 68.19 32.9
 -7 -15 3 47.7 31.8
 7 15 3 67.69 28.9
 -7 15 -3 55.59 27.9
 15 7 -3 89.19 28.8
 -8 15 3 377.16 49.9
 15 8 3 479.35 54.99
 8 15 -3 348.37 45.3
 8 15 3 387.36 46.6
 -8 15 -3 495.15 45.1
 -8 -15 3 448.76 51.39
 15 8 -3 521.05 49.6
 9 15 -3 76.09 36.9
 15 9 3 127.69 34.9
 -9 15 3 153.08 32.8
 -9 15 -3 186.08 29.8
 -9 -15 3 87.89 31.4
 15 9 -3 116.19 32.8
 9 15 3 169.98 39.7
 15 10 3 28.5 33.7
 10 15 -3 9.9 34.8
 -10 15 3 35.1 27.7
 10 15 3 12.4 35.3
 -10 -15 3 26.8 22.3
 -10 15 -3 10.8 23.4
 15 10 -3 32.6 31
 -11 15 3 22.6 26.1
 15 11 3 32.6 33.6
 11 15 -3 -12.2 34.2
 -11 -15 3 34.3 23
 -11 15 -3 10.5 22.3
 15 11 -3 60.59 32
 11 15 3 3.2 26.7
 12 15 -3 360.26 47.1
 -12 15 3 389.36 42.5
 15 12 3 357.86 47.4
 12 15 3 391.96 50.49
 -12 15 -3 389.66 37.3
 15 12 -3 294.37 41.1
 -13 15 3 70.89 22.7
 15 13 3 84.09 37.7
 13 15 -3 94.49 38.4
 13 15 3 106.59 42
 -13 15 -3 89.49 21.3
 15 13 -3 60.69 33
 15 14 3 269.87 46.1
 14 15 -3 245.18 42.3
 14 15 3 286.67 41.3
 15 14 -3 360.36 42.5
 15 15 -3 -11.1 33.7
 15 15 3 -13.6 37.1
 0 -16 3 4917.21 217.68
 16 0 3 4353.26 203.78
 0 16 3 4789.22 220.98
 16 0 3 4292.97 204.78
 16 0 -3 4711.03 204.78
 0 16 -3 4118.89 216.28
 16 1 3 2526.15 115.49
 -1 16 3 2231.78 128.19
 1 16 -3 2424.46 130.99
 1 -16 3 2429.56 121.89
 1 16 3 2317.17 123.89
 -1 16 -3 2272.17 122.29
 16 1 -3 2259.07 105.69
 -1 -16 3 2087.69 113.99
 2 16 -3 -47.9 31.9
 16 2 3 41.6 20.4
 -2 16 3 64.19 33.1
 2 -16 3 27.9 27.6
 -2 16 -3 101.19 33.8
 2 16 3 -9.6 34.1
 -2 -16 3 51.89 23.1
 16 2 -3 46.3 17.1
 16 3 3 186.88 28.7
 -3 16 3 254.07 33.8
 3 -16 3 273.07 34.6
 3 16 -3 217.58 34.9
 -3 -16 3 198.38 29.9
 -3 16 -3 254.87 38.4
 16 3 -3 246.28 31.8
 3 16 3 261.27 43
 16 4 3 -3.4 24.2
 -4 16 3 8.9 23.6
 4 16 -3 29.2 27.1
 4 16 3 18.2 35.9
 16 4 -3 18.8 21.3
 -4 16 -3 22.5 29.7
 -4 -16 3 34 23.3
 16 5 3 146.49 30.5
 -5 16 3 145.99 34.4
 5 16 -3 73.69 38.6
 16 5 -3 161.78 28
 5 16 3 91.69 29.8
 -5 16 -3 94.49 31.8
 -5 -16 3 97.49 26.1
 16 6 3 164.78 30.7
 -6 16 3 103.19 33.6
 6 16 -3 106.99 38.6
 -6 16 -3 112.69 33.5
 -6 -16 3 97.69 32.3
 16 6 -3 80.69 26.4
 6 16 3 78.29 37.9
 7 16 -3 740.73 57.79
 -7 16 3 707.93 60.69
 16 7 3 712.33 62.49
 -7 16 -3 694.43 60.99
 -7 -16 3 664.03 51.99
 7 16 3 754.32 67.79
 16 7 -3 765.62 56.79
 -8 16 3 105.79 31.5
 8 16 -3 139.39 39.7
 16 8 3 129.49 33.6
 -8 -16 3 105.59 32.9
 -8 16 -3 93.09 29.1
 16 8 -3 168.48 32.9
 8 16 3 149.99 33.2
 9 16 -3 341.37 47.4
 -9 16 3 345.97 41.3
 16 9 3 297.57 41.8
 9 16 3 280.07 38.6
 -9 -16 3 250.67 38.9
 16 9 -3 282.47 38.8
 -9 16 -3 333.27 43
 10 16 -3 -10.8 26
 -10 16 3 18.9 28.2
 16 10 3 35.3 32
 10 16 3 106.29 29.9
 16 10 -3 -1.2 30.2
 -10 16 -3 5.9 24.7
 -11 16 3 119.99 30.6
 16 11 3 166.98 39.4
 11 16 -3 187.28 34.1
 16 11 -3 147.39 35.6
 -11 16 -3 202.38 31.4
 11 16 3 170.78 35.6
 12 16 -3 196.78 33.1
 -12 16 3 123.79 30.6
 16 12 3 158.18 41
 -12 16 -3 135.29 26.9
 16 12 -3 116.99 38
 12 16 3 185.68 36.3
 13 16 -3 192.38 35.6
 16 13 3 193.08 40.1
 16 13 -3 93.49 38.5
 13 16 3 213.38 44.8
 16 14 3 117.19 41
 14 16 -3 236.38 43.1
 14 16 3 124.39 42.6
 16 14 -3 161.68 40.3
 16 15 3 221.48 37.8
 15 16 -3 248.28 45.1
 15 16 3 250.27 45.9
 16 15 -3 255.97 45.1
 16 16 -3 32.1 27.6
 16 16 3 8.5 37.3
 0 -17 3 138.19 26.4
 17 0 3 117.19 13.7
 17 0 -3 129.29 13.4
 17 0 3 130.69 11.7
 0 17 3 113.79 29.7
 0 17 -3 167.88 36.4
 1 -17 3 901.61 65.59
 1 17 -3 798.02 71.49
 17 1 3 950.9 50.99
 -1 17 3 1083.19 73.49
 -1 17 -3 1086.49 70.99
 1 17 3 802.22 61.29
 17 1 -3 874.41 46.5
 -1 -17 3 757.02 63.29
 2 17 -3 311.97 38.1
 -2 17 3 265.77 36.6
 17 2 3 262.77 31.7
 -2 17 -3 266.47 40.1
 17 2 -3 250.47 28.7
 2 17 3 281.17 36.6
 -2 -17 3 214.28 37.1
 17 3 3 30.9 22.9
 -3 17 3 -13.6 32
 3 17 -3 6.9 25.2
 -3 -17 3 26.6 30.2
 -3 17 -3 41.4 31.2
 3 17 3 13.9 27
 17 3 -3 38.4 19.3
 4 17 -3 652.03 53.39
 -4 17 3 469.85 57.99
 17 4 3 597.84 49
 -4 -17 3 560.34 55.99
 -4 17 -3 683.93 57.69
 17 4 -3 567.74 45.9
 4 17 3 609.24 53.59
 5 17 -3 357.56 47.3
 -5 17 3 419.96 54.19
 17 5 3 422.36 46.2
 17 5 -3 411.96 42.8
 5 17 3 405.26 50.49
 -5 17 -3 446.06 50.59
 -5 -17 3 347.77 43.4
 -6 17 3 124.49 36
 6 17 -3 159.68 41.3
 17 6 3 205.88 32.2
 -6 17 -3 194.18 35.7
 6 17 3 148.49 33.7
 -6 -17 3 169.18 29.9
 17 6 -3 187.68 32.2
 7 17 -3 506.55 52.09
 -7 17 3 588.14 60.69
 17 7 3 582.84 52.59
 -7 17 -3 562.74 53.19
 17 7 -3 654.93 54.99
 7 17 3 620.44 64.69
 -7 -17 3 456.05 54.79
 -8 17 3 113.29 36.2
 8 17 -3 103.09 40.2
 17 8 3 104.49 35.5
 -8 -17 3 118.69 28
 8 17 3 171.68 42.7
 -8 17 -3 174.68 34.9
 17 8 -3 140.79 31.7
 17 9 3 251.27 41.2
 -9 17 3 307.07 39.6
 9 17 -3 343.77 44.8
 9 17 3 309.07 40.3
 17 9 -3 315.07 40.3
 -9 17 -3 300.87 38.7
 17 10 3 83.39 34.6
 -10 17 3 12.3 28.9
 10 17 -3 19.3 34.4
 -10 17 -3 10.5 26
 10 17 3 42.3 31.1
 17 10 -3 7.8 30
 11 17 -3 116.69 38.9
 17 11 3 141.19 38.2
 -11 17 3 151.48 33
 -11 17 -3 179.58 31.5
 11 17 3 191.18 37
 17 11 -3 153.58 36.7
 17 12 3 16.8 34.3
 -12 17 3 -2.5 26.3
 12 17 -3 47.3 37.2
 12 17 3 -12.6 27.2
 -12 17 -3 4.4 22.5
 17 12 -3 0.3 32.6
 13 17 -3 75.59 38.4
 17 13 3 42.9 35.7
 17 13 -3 73.79 35.7
 13 17 3 61.29 40.1
 17 14 3 60.99 37.4
 14 17 -3 48 37.1
 17 14 -3 143.49 37.4
 14 17 3 23.4 40.6
 17 15 3 128.69 41.6
 15 17 -3 113.19 32.9
 17 15 -3 120.19 38.7
 15 17 3 102.79 33.5
 17 16 3 90.99 40.1
 16 17 -3 115.79 40
 17 16 -3 121.79 40.1
 16 17 3 98.19 41.6
 0 18 -3 238.48 40.1
 0 18 3 257.57 43.5
 -1 18 3 186.08 33.2
 1 18 -3 216.28 40.8
 18 1 3 131.09 16.7
 18 1 3 144.89 16
 18 1 -3 172.58 18.9
 1 18 3 178.78 41.8
 -1 18 -3 137.89 37.9
 -2 18 3 107.69 37.4
 18 2 3 54.99 17.8
 2 18 -3 62.19 28.6
 2 18 3 70.49 38.5
 -2 18 -3 151.78 35.3
 -2 -18 3 94.09 24.8
 18 2 -3 47.5 16.6
 18 3 3 898.41 55.79
 3 18 -3 880.41 64.39
 -3 18 3 788.12 70.29
 3 18 3 631.94 69.69
 -3 -18 3 843.62 55.99
 -3 18 -3 772.72 63.39
 18 3 -3 786.72 49.5
 -4 18 3 109.39 38.8
 4 18 -3 98.49 31.5
 18 4 3 129.49 27.8
 -4 18 -3 112.09 36.1
 4 18 3 145.89 41.3
 -4 -18 3 118.19 27.2
 18 4 -3 124.29 25
 18 5 3 112.49 30.3
 -5 18 3 160.48 38.8
 5 18 -3 166.98 33.9
 5 18 3 206.08 34.3
 -5 -18 3 113.69 27
 -5 18 -3 114.69 34.1
 18 5 -3 112.39 26.8
 18 6 3 409.56 49.6
 6 18 -3 451.55 60.09
 -6 18 3 375.46 46.8
 18 6 -3 312.27 37.1
 6 18 3 350.56 49.7
 -6 18 -3 283.17 41.8
 18 7 3 57.39 29.3
 7 18 -3 77.69 37.8
 -7 18 3 102.39 35
 7 18 3 95.29 32.5
 -7 18 -3 136.29 33.8
 18 7 -3 94.49 27.7
 18 8 3 30.4 29.6
 8 18 -3 62.09 37.4
 -8 18 3 5.4 30.3
 18 8 -3 18.8 29.2
 -8 18 -3 -51.49 25.8
 8 18 3 -18.2 37.9
 -9 18 3 241.88 39.2
 18 9 3 137.99 38
 9 18 -3 166.48 34.3
 -9 18 -3 165.28 33
 18 9 -3 136.49 33.5
 9 18 3 161.08 45.4
 10 18 -3 144.09 39.7
 18 10 3 133.09 35.7
 -10 18 3 79.39 31.7
 18 10 -3 130.39 33.5
 10 18 3 62.49 32
 -10 18 -3 101.39 28.8
 -11 18 3 0.9 30.1
 18 11 3 0.3 33.1
 11 18 -3 -13 35.1
 11 18 3 4.4 28.5
 18 11 -3 77.69 33.6
 -11 18 -3 7.3 26.9
 18 12 3 226.18 42.2
 12 18 -3 191.38 42.7
 18 12 -3 137.79 37.5
 12 18 3 184.88 37.7
 18 13 3 -17.4 33.3
 13 18 -3 34.1 36.1
 13 18 3 -15.7 38.2
 18 13 -3 1.7 34
 14 18 -3 84.79 38.9
 18 14 3 33.6 34.6
 18 14 -3 36.9 33.8
 14 18 3 -52.39 38.5
 15 18 -3 -18.1 36.3
 18 15 3 -64.19 33.6
 15 18 3 22.9 37.8
 18 15 -3 32.4 34.9
 0 19 3 21.9 36.5
 0 19 -3 35.9 33.5
 -1 19 3 119.19 40.6
 1 19 -3 187.88 40.1
 19 1 3 114.39 14
 19 1 3 89.89 13
 19 1 -3 103.29 12.8
 1 19 3 144.49 32.9
 -1 19 -3 105.59 37.3
 2 19 -3 118.09 30.5
 19 2 3 81.99 18
 -2 19 3 104.29 38.7
 2 19 3 115.59 31.7
 -2 19 -3 125.99 36.8
 19 2 -3 81.99 16.5
 -3 19 3 37.8 34.4
 19 3 3 66.89 21.5
 3 19 -3 93.09 30.3
 19 3 -3 66.59 20
 -3 19 -3 84.09 34.9
 3 19 3 72.59 31.1
 19 4 3 53.69 24.1
 4 19 -3 43.6 28.5
 -4 19 3 70.39 35.8
 4 19 3 60.49 30.2
 19 4 -3 40.1 21.1
 -4 19 -3 20.3 33
 -5 19 3 470.75 56.49
 19 5 3 499.35 47.9
 5 19 -3 342.07 47.6
 5 19 3 510.15 65.49
 -5 19 -3 526.35 57.59
 19 5 -3 482.45 44.6
 19 6 3 253.87 38.2
 -6 19 3 307.87 44.7
 6 19 -3 323.67 47.2
 19 6 -3 198.18 32.3
 6 19 3 259.57 47.2
 -6 19 -3 251.47 40.5
 19 7 3 14.9 29.6
 7 19 -3 30.5 37
 -7 19 3 -6 35.1
 7 19 3 -0.3 39.2
 19 7 -3 12.7 26.8
 -7 19 -3 38.5 33
 19 8 3 53.99 31.1
 -8 19 3 77.99 37
 8 19 -3 80.59 30.7
 8 19 3 100.99 33.8
 -8 19 -3 80.99 31.8
 19 8 -3 144.59 32.3
 19 9 3 92.09 34.3
 9 19 -3 22.7 36.1
 -9 19 3 121.49 36.7
 9 19 3 39 41.5
 19 9 -3 37.5 32
 -9 19 -3 75.99 33.7
 -10 19 3 170.98 38
 19 10 3 201.98 39.2
 10 19 -3 268.07 44.9
 -10 19 -3 141.29 34.2
 10 19 3 156.18 44.3
 19 10 -3 190.58 36.3
 11 19 -3 189.18 36.9
 19 11 3 180.48 41.5
 19 11 -3 138.39 37.9
 11 19 3 151.68 42.4
 19 12 3 3.4 32.4
 12 19 -3 -27.4 26.3
 12 19 3 59.39 39.4
 19 12 -3 -5.1 30.8
 19 13 3 -0.1 36.6
 13 19 -3 37.6 28.5
 13 19 3 3.9 37.7
 19 13 -3 -5.6 30.7
 19 14 3 22.7 35.2
 19 14 -3 26.2 34.2
 0 20 -3 21.6 25.7
 0 20 3 -3 37
 -1 20 3 21.9 37.1
 1 20 -3 -4.2 35
 -1 20 -3 22.3 34.9
 1 20 3 21.2 38.9
 2 20 -3 111.99 38.2
 -2 20 3 274.57 44.8
 -2 20 -3 270.17 43.4
 2 20 3 240.68 47.5
 -3 20 3 68.49 38.2
 3 20 -3 48.3 28.5
 3 20 3 6.3 39.3
 -3 20 -3 -10.5 31.6
 -4 20 3 199.28 42.5
 4 20 -3 163.08 33.8
 20 4 -3 248.48 37.8
 4 20 3 149.79 45
 -4 20 -3 213.18 40.5
 5 20 -3 250.57 38.2
 20 5 3 227.18 33.3
 -5 20 3 284.17 45.7
 -5 20 -3 208.08 41.2
 5 20 3 237.78 47.2
 20 5 -3 230.48 30.9
 -6 20 3 24.3 34.5
 20 6 3 59.19 29.2
 6 20 -3 -0.3 35.4
 -6 20 -3 9.8 31.2
 20 6 -3 38.8 25.2
 6 20 3 38.9 30.5
 20 7 3 58.69 32.5
 7 20 -3 45.9 38.1
 -7 20 3 115.69 37.7
 20 7 -3 33.4 28.3
 -7 20 -3 77.69 35.5
 7 20 3 31.8 41
 8 20 -3 179.18 34.7
 -8 20 3 146.09 37.9
 20 8 3 204.38 36.6
 -8 20 -3 237.58 41.2
 20 8 -3 203.28 36.9
 8 20 3 210.38 38.7
 -9 20 3 363.36 47.3
 9 20 -3 325.97 49.9
 20 9 3 457.95 54.09
 20 9 -3 350.46 46.9
 -9 20 -3 260.07 40.1
 9 20 3 324.27 49.9
 20 10 3 52.69 37.1
 10 20 -3 49.5 38.4
 10 20 3 40.1 40.8
 20 10 -3 56.59 33.2
 20 11 3 143.89 38.4
 11 20 -3 119.79 33.4
 11 20 3 93.49 45.4
 20 11 -3 77.39 36.2
 20 12 3 9.2 34
 20 12 -3 18.4 31.7
 0 21 3 -15.5 36.4
 0 21 -3 8.9 27.1
 -1 21 3 66.69 38.6
 1 21 -3 26.7 36.4
 1 21 3 17.7 28.5
 -1 21 -3 59.59 37.1
 -2 21 3 76.99 39.5
 2 21 -3 56.59 37.5
 2 21 3 60.49 30.7
 -2 21 -3 69.69 37
 -3 21 3 58.59 35.5
 3 21 -3 25.8 26.7
 3 21 3 58.19 30.1
 -3 21 -3 5.7 33.8
 -4 21 3 182.08 41.3
 4 21 -3 184.28 34.8
 4 21 3 180.68 37.2
 -4 21 -3 219.68 42
 -5 21 3 30.1 33.9
 5 21 -3 23.2 27.2
 -5 21 -3 50.99 34.9
 5 21 3 7.1 28.7
 -6 21 3 289.77 46
 6 21 -3 239.08 44.8
 6 21 3 150.68 46.1
 -6 21 -3 275.57 42.3
 7 21 -3 345.87 50.79
 -7 21 3 365.86 49.99
 -7 21 -3 317.27 47.1
 7 21 3 371.06 50.09
 8 21 -3 43.9 30.3
 -8 21 3 6 33.7
 -8 21 -3 -14.7 33.2
 8 21 3 70.79 42.1
 0 22 3 88.99 39.8
 0 22 -3 44.2 36.2
 -1 22 3 -24.6 36.6
 1 22 -3 -68.89 34.1
 1 22 3 6.9 38.7
 -1 22 -3 -24 33.4
 -2 22 3 -22.6 35
 2 22 -3 29.2 38.6
 2 22 3 14.7 40
 -2 22 -3 -9.8 34.1
 -3 22 3 49.99 39.2
 3 22 -3 42.7 38.4
 -3 22 -3 6.3 35.5
 3 22 3 45.7 40.1
 -4 22 3 34.5 38.3
 4 22 -3 4.6 34.8
 4 22 3 -8.2 39.2
 -4 22 -3 41.2 36.4
 -5 22 3 79.29 38.4
 5 22 -3 33.6 38.3
 5 22 3 60.69 41.7
 -5 22 -3 105.79 37.5
 -6 22 3 57.59 39.2
 -6 22 -3 75.09 36.6
 -7 22 3 238.78 45
 -7 22 -3 180.38 42.3
 0 23 3 69.89 41.3
 0 23 -3 82.99 39.3
 -1 23 3 44.2 38.4
 1 23 -3 -0.6 26.4
 1 23 3 -37.4 27.2
 -1 23 -3 38.8 28.8
 2 23 -3 -9.1 36.5
 -2 23 3 7.6 39.1
 2 23 3 25.9 29.8
 -2 23 -3 34.1 37.5
 -3 23 3 -21.5 35
 -3 23 -3 36.5 36.8
 -4 23 3 11.7 33.5
 -4 23 -3 22.8 35.7
 -5 23 3 10.8 35.6
 -5 23 -3 24 33.7
 -6 23 3 68.99 38.7
 -6 23 -3 -38.3 31.4
 0 3 -4 1169.88 60.19
 0 -3 4 1197.38 60.99
 3 0 4 1177.98 55.19
 -3 0 4 1224.08 56.09
 3 -3 4 429.36 29.1
 -3 -3 4 521.15 32.5
 2 4 -4 2387.06 113.99
 -4 -2 4 2440.36 113.59
 -2 -4 4 2470.95 117.79
 4 2 -4 2422.86 114.39
 4 -4 4 261.37 23.8
 -4 4 -4 316.67 22.2
 4 4 4 253.47 29.7
 -4 -4 4 323.17 34
 4 4 -4 326.77 26.4
 -5 -1 4 1721.33 81.29
 1 -5 4 1712.13 81.99
 1 5 -4 1633.14 85.39
 -1 -5 4 1409.66 78.59
 5 -1 4 1580.94 73.09
 -5 1 4 1692.93 74.19
 1 5 4 1711.23 79.89
 5 1 -4 1656.43 76.19
 -1 5 -4 1524.55 79.89
 -5 -2 4 535.05 34.8
 2 -5 4 530.75 36.2
 2 5 -4 500.35 35.4
 -5 2 -4 496.85 25.5
 -2 -5 4 444.06 34.6
 -5 2 4 521.65 25.4
 2 5 4 494.95 31.8
 5 -2 4 466.95 25.2
 5 2 -4 494.75 32.8
 5 5 4 2514.15 114.99
 5 -5 4 2305.87 110.19
 -5 -5 4 2385.36 115.79
 5 5 -4 2239.18 114.79
 -5 5 -4 2373.86 109.19
 6 -1 -4 1230.58 57.49
 -6 -1 4 1265.07 62.39
 1 6 -4 1169.68 67.89
 -1 6 4 1209.98 61.89
 1 -6 4 1286.87 65.99
 1 6 4 1298.07 66.19
 -6 1 4 1209.58 58.69
 6 1 -4 1203.38 61.49
 6 -1 4 1293.17 57.49
 -1 -6 4 1213.98 64.89
 -1 6 -4 1236.38 66.09
 3 -6 4 3364.76 163.98
 -6 -3 4 3629.74 165.18
 3 6 -4 3548.34 167.68
 6 3 4 3654.33 163.98
 -3 -6 4 3656.03 169.08
 6 -3 4 3591.54 162.88
 -3 6 -4 3863.41 167.38
 6 3 -4 3345.27 167.28
 6 4 4 2524.35 120.59
 -4 6 4 2534.95 117.79
 -6 -4 4 2566.34 121.59
 -6 4 -4 2579.14 114.59
 4 -6 4 2380.36 119.19
 4 6 -4 2562.94 123.49
 -4 -6 4 2411.36 120.89
 6 -4 4 2424.16 112.89
 -4 6 -4 2435.16 117.49
 6 4 -4 2711.73 119.49
 -6 4 4 2453.95 111.79
 4 6 4 2367.96 117.59
 5 6 -4 4430.66 213.38
 6 5 4 4909.21 213.78
 5 -6 4 4585.04 210.48
 -5 6 4 4503.15 209.58
 -6 -5 4 4637.14 214.08
 6 -5 4 4561.44 208.48
 -5 -6 4 4577.84 213.58
 6 5 -4 4702.73 213.78
 5 6 4 4578.04 212.68
 -1 7 4 1088.39 58.19
 7 1 4 1087.69 55.49
 1 7 -4 1232.28 65.09
 -7 -1 4 1075.49 57.39
 7 -1 -4 1095.99 52.29
 1 -7 4 1149.29 62.99
 -1 -7 4 1043.8 64.49
 7 1 -4 1058.99 54.89
 -7 1 4 1113.49 53.69
 -1 7 -4 1235.48 62.89
 7 -1 4 1079.09 51.39
 1 7 4 1147.99 59.49
 2 7 -4 2147.39 107.69
 -7 -2 4 2176.38 104.79
 -2 7 4 2384.86 106.99
 7 2 4 2078.59 103.69
 7 -2 -4 2264.67 99.49
 2 -7 4 2142.99 107.29
 2 7 4 2394.06 106.49
 7 -2 4 2202.18 98.79
 7 2 -4 2074.99 103.29
 -2 -7 4 2237.68 108.99
 -7 2 4 2052.19 99.59
 -7 -3 4 818.82 49
 3 7 -4 832.62 55.69
 7 3 4 832.82 48.8
 -3 7 4 855.11 49.5
 3 -7 4 756.62 48.4
 -3 7 -4 888.71 49.1
 7 -3 4 753.22 39.3
 -7 3 4 806.22 39.3
 -3 -7 4 863.71 50.49
 7 3 -4 920.01 48.6
 3 7 4 799.42 53.39
 -7 -4 4 5326.07 246.68
 7 4 4 5418.76 246.38
 -4 -7 4 5092.79 235.88
 7 5 4 3575.14 165.38
 -7 5 -4 3555.24 158.68
 5 -7 4 3341.27 162.38
 5 7 -4 3446.06 166.28
 -7 -5 4 3653.63 166.78
 -5 7 -4 3326.27 164.48
 7 5 -4 3746.03 168.18
 -7 5 4 3572.34 161.48
 7 -5 4 3424.96 161.58
 5 7 4 3617.84 167.48
 -5 -7 4 3712.23 170.18
 6 -7 4 1726.53 83.89
 -7 -6 4 1705.83 89.99
 7 6 4 1741.83 86.69
 -7 6 -4 1729.13 80.79
 6 7 -4 1700.93 91.29
 -6 7 4 1717.03 83.49
 -7 6 4 1722.53 81.99
 6 7 4 1687.13 87.49
 -6 -7 4 1759.42 88.29
 7 6 -4 1710.23 90.09
 -6 7 -4 1761.52 83.29
 7 -6 4 1709.43 82.09
 7 7 4 4104.89 188.48
 -7 7 4 3966.3 181.68
 7 7 -4 3764.52 187.88
 -7 -7 4 4085.69 187.68
 -7 7 -4 3827.72 180.98
 7 -7 4 4060.59 181.48
 8 0 -4 1845.02 89.59
 0 8 4 1876.81 97.39
 0 -8 4 1939.41 98.79
 8 0 4 1975.1 90.09
 -8 0 4 1948.51 91.09
 0 8 -4 1972.3 98.79
 -8 -1 4 570.24 36.9
 8 1 4 604.44 35.7
 8 -1 -4 597.64 29.9
 1 -8 4 555.44 45.5
 1 8 -4 463.55 47.2
 -1 8 4 694.73 44.4
 8 -1 4 573.94 28.4
 -1 8 -4 578.44 44.6
 -1 -8 4 576.34 46.5
 8 1 -4 580.74 34.6
 -8 1 4 536.95 32.2
 1 8 4 587.64 39.1
 8 -1 4 557.54 30
 -2 8 4 1176.68 66.59
 2 8 -4 1188.88 66.99
 8 2 4 1292.57 63.69
 -8 -2 4 1221.08 64.39
 2 -8 4 1209.08 64.29
 8 -2 -4 1225.48 56.19
 -2 -8 4 1315.27 66.79
 -2 8 -4 1260.07 66.39
 8 2 -4 1260.27 61.89
 -8 2 4 1149.48 56.99
 8 -2 4 1173.18 55.69
 2 8 4 1168.58 65.09
 8 3 4 2227.08 108.89
 3 8 -4 2411.26 113.09
 -8 -3 4 2249.57 110.09
 3 -8 4 2186.78 110.69
 -3 8 4 2312.17 110.69
 -3 -8 4 2298.77 111.49
 -8 3 4 2196.58 100.19
 3 8 4 2150.58 108.29
 8 3 -4 2243.18 106.59
 -3 8 -4 2267.87 107.59
 8 -3 4 2121.19 99.59
 -8 -4 4 4171.98 191.98
 8 4 4 4108.99 191.08
 4 8 -4 4351.26 194.18
 -4 8 4 3859.41 190.38
 8 -4 4 3926.11 178.48
 -4 -8 4 3934.11 188.48
 4 8 4 3905.11 186.08
 8 4 -4 4148.19 185.58
 5 8 -4 8307.67 380.66
 6 -8 4 5540.75 253.37
 -8 -6 4 5499.65 256.87
 8 6 4 5612.84 257.07
 6 8 -4 5587.64 258.17
 8 6 -4 5818.62 265.27
 -8 6 4 5537.85 258.37
 -6 -8 4 5686.53 264.67
 6 8 4 5910.81 266.07
 -7 8 4 301.77 27.1
 -8 7 -4 272.97 22.5
 -8 -7 4 310.47 31
 8 7 4 348.47 39.8
 7 8 -4 340.47 34.3
 7 -8 4 366.26 28
 8 -7 4 281.47 24.1
 -8 7 4 338.07 24.5
 -7 -8 4 388.36 39.6
 8 7 -4 315.67 39.7
 -7 8 -4 309.87 26.8
 -8 8 4 1334.67 67.89
 -8 8 -4 1486.45 66.59
 8 8 4 1236.68 72.39
 8 8 -4 1363.06 77.49
 -8 -8 4 1306.57 75.59
 8 -8 4 1288.67 66.69
 9 0 -4 9.6 10.4
 -9 0 4 8.2 13.3
 0 -9 4 29.6 24.2
 9 0 4 19.2 12.2
 0 9 -4 9.5 19.3
 0 9 4 -14.5 22.9
 9 -1 -4 1879.11 83.79
 -9 -1 4 1847.72 88.19
 -1 9 4 1945.91 93.79
 1 9 -4 1677.03 95.69
 9 1 4 1825.52 87.19
 1 -9 4 1701.63 93.79
 9 1 -4 1685.53 85.19
 -9 1 4 1770.02 83.99
 -1 -9 4 1912.41 94.59
 9 -1 4 1790.92 82.99
 1 9 4 1915.71 93.59
 -1 9 -4 1650.73 89.79
 9 -1 4 1831.72 81.79
 2 9 -4 382.86 36.8
 -9 -2 4 424.06 35.2
 -2 9 4 393.96 38.6
 9 2 4 384.96 32.1
 9 -2 -4 419.96 20.9
 2 -9 4 405.86 32.8
 9 -2 4 393.26 20.4
 -2 -9 4 408.46 43.5
 -2 9 -4 433.76 40
 9 2 -4 421.36 31.7
 2 9 4 377.96 42.5
 -9 2 4 405.76 23.6
 -9 -3 4 5033.6 217.08
 9 3 4 4711.53 215.88
 3 -9 4 4577.74 217.28
 3 9 -4 4370.86 218.98
 -3 9 4 4770.52 217.58
 -3 9 -4 5151.78 221.88
 -3 -9 4 4461.25 221.88
 9 3 -4 4920.21 219.88
 -9 3 4 4475.65 213.88
 3 9 4 4907.01 222.38
 4 -9 4 1718.33 85.79
 4 9 -4 1775.72 89.09
 -4 9 4 1611.24 85.59
 9 4 4 1713.33 85.79
 -9 -4 4 1631.14 85.79
 4 9 4 1620.24 86.29
 -4 9 -4 1615.04 85.39
 9 4 -4 1883.41 86.09
 -4 -9 4 1610.64 86.29
 -9 4 4 1648.83 75.99
 9 5 4 2766.22 135.49
 5 -9 4 2781.22 133.99
 -5 9 4 2887.21 134.39
 5 9 -4 2902.71 139.99
 -9 -5 4 2709.03 134.59
 -5 -9 4 2736.23 132.69
 9 5 -4 2809.52 130.49
 -5 9 -4 2606.44 127.89
 5 9 4 2600.94 130.19
 -9 5 4 2537.25 120.99
 -9 5 4 2775.32 120.59
 -6 9 4 982.3 54.79
 6 -9 4 935.91 55.39
 -9 6 -4 1002.3 46
 -9 -6 4 944.21 58.89
 6 9 -4 1022.4 64.99
 9 6 4 984.1 60.29
 -6 -9 4 917.11 62.39
 -6 9 -4 1042.4 56.69
 -9 6 4 927.51 48.8
 9 6 -4 1085.29 60.19
 -9 6 4 990.9 47.2
 6 9 4 1135.19 65.69
 -9 7 -4 2625.84 123.59
 9 7 4 2654.13 134.19
 -9 -7 4 2714.33 131.19
 -7 9 4 2724.03 129.09
 7 9 -4 2786.42 136.39
 7 -9 4 2782.52 128.59
 -7 -9 4 2666.13 131.19
 -7 9 -4 2766.62 127.19
 -9 7 4 2661.13 123.99
 7 9 4 2631.64 131.59
 9 7 -4 2726.93 132.99
 -9 7 4 2671.73 122.39
 9 8 4 854.51 60.89
 -8 9 4 899.61 50.59
 -9 -8 4 844.02 59.09
 -9 8 -4 921.71 46.2
 8 -9 4 907.61 49.7
 8 9 -4 939.21 61.99
 -9 8 4 855.91 47.6
 -8 -9 4 820.12 59.09
 8 9 4 899.91 62.19
 -8 9 -4 985.8 49.5
 9 8 -4 858.61 59.29
 -9 9 4 673.23 43.2
 9 9 4 703.73 49.5
 -9 -9 4 793.62 54.49
 9 9 -4 717.73 56.19
 -9 9 -4 748.23 40.8
 0 10 -4 3871.41 186.18
 0 -10 4 3594.04 186.08
 10 0 -4 4095.69 179.58
 0 10 4 4060.09 185.58
 10 0 4 4069.19 180.18
 -10 0 4 3938.81 180.28
 10 1 4 1688.73 81.09
 10 -1 -4 1743.93 76.39
 1 10 -4 1718.23 90.49
 1 -10 4 1544.65 83.99
 -10 -1 4 1621.74 80.69
 -1 10 4 1551.64 86.69
 10 -1 4 1639.04 76.09
 1 10 4 1529.55 85.19
 -1 -10 4 1799.72 89.69
 -1 10 -4 1574.94 88.39
 -10 1 4 1622.64 78.29
 10 -1 4 1703.93 78.09
 10 1 -4 1749.92 80.29
 -2 10 4 337.97 30.5
 -10 -2 4 307.37 30.2
 2 10 -4 323.17 34.7
 2 -10 4 318.17 37.2
 10 -2 -4 316.77 16.9
 10 2 -4 312.37 26
 -10 2 4 299.77 20.1
 2 10 4 367.86 42
 -2 -10 4 356.86 33.4
 10 -2 4 304.77 16.3
 -2 10 -4 392.06 31.7
 -10 -3 4 523.25 36
 3 -10 4 488.95 40.5
 3 10 -4 459.15 40.5
 10 3 4 530.25 39.1
 -3 10 4 448.46 40.9
 -10 3 4 501.35 23.5
 -3 -10 4 574.74 46.8
 10 3 -4 449.16 35.1
 -3 10 -4 484.55 41.4
 3 10 4 456.05 39
 -10 -4 4 983.2 55.29
 4 10 -4 924.11 58.39
 -4 10 4 966.1 57.29
 4 -10 4 946.21 56.59
 10 4 4 945.61 56.19
 10 4 -4 974.7 57.99
 -4 -10 4 1041.7 59.99
 4 10 4 1009.1 60.49
 -4 10 -4 1083.59 60.49
 -5 10 4 2361.56 120.69
 5 -10 4 2583.54 120.89
 -10 -5 4 2520.95 121.59
 5 10 -4 2465.45 124.29
 10 5 4 2510.15 122.39
 -5 10 -4 2522.35 119.09
 5 10 4 2402.96 121.29
 10 5 -4 2421.36 119.79
 -5 -10 4 2423.76 123.29
 -10 -6 4 2684.63 132.29
 10 6 4 2851.71 133.99
 -6 10 4 2699.23 130.69
 6 10 -4 2705.63 136.99
 6 -10 4 2631.14 129.49
 -10 6 4 2695.63 127.19
 -6 -10 4 2887.51 140.59
 6 10 4 2778.02 138.59
 -10 6 4 2818.62 127.99
 -6 10 -4 2901.91 135.39
 10 6 -4 2945.21 138.79
 7 -10 4 151.28 20.1
 -10 7 -4 142.99 11.3
 7 10 -4 157.18 31.8
 -10 -7 4 189.48 27.4
 10 7 4 136.59 28.5
 -7 10 4 174.18 22.8
 -7 10 -4 183.58 22.7
 7 10 4 142.59 32.8
 10 7 -4 150.78 23.2
 -10 7 4 133.09 16
 -7 -10 4 179.28 31.3
 -8 10 4 161.78 24.2
 8 10 -4 189.88 28.5
 -10 8 -4 192.38 15.7
 10 8 4 128.89 30
 -10 -8 4 188.58 25.4
 8 -10 4 134.59 19.7
 -8 10 -4 142.99 20.8
 -10 8 4 199.38 20.5
 10 8 -4 139.39 24.5
 -8 -10 4 181.48 31.1
 8 10 4 227.48 34.2
 -10 8 4 173.78 14.7
 9 10 -4 54.59 23.2
 10 9 4 78.19 29.8
 -10 9 -4 58.69 11.8
 -10 -9 4 76.29 27.6
 -9 10 4 32.3 18.9
 9 10 4 32.6 22.5
 -9 -10 4 57.19 21.3
 10 9 -4 55.89 28
 -9 10 -4 56.79 16
 -10 9 4 45.2 15.8
 -10 -10 4 529.95 51.49
 -10 10 -4 580.04 35.3
 -10 10 4 559.24 39.8
 10 10 -4 672.83 53.69
 10 10 4 566.04 54.49
 -11 0 4 1368.76 65.89
 11 0 4 1353.76 66.09
 0 -11 4 1501.65 73.09
 11 0 -4 1279.47 64.39
 0 11 4 1224.58 72.39
 0 11 -4 1293.97 73.39
 -1 11 4 1859.41 107.79
 -11 -1 4 2121.39 101.39
 11 -1 -4 2184.38 97.59
 1 -11 4 2028.7 108.09
 1 11 -4 2309.57 111.99
 11 1 4 2241.08 102.59
 11 -1 4 2053.19 97.09
 -11 1 4 2058.49 97.39
 1 11 4 2096.79 108.99
 11 -1 4 2137.19 95.69
 11 1 -4 2155.48 99.59
 -1 -11 4 2113.79 105.49
 -1 11 -4 2089.09 105.69
 2 -11 4 957.2 58.79
 -2 11 4 980.3 63.89
 2 11 -4 1126.29 63.29
 11 2 4 1077.09 58.29
 -11 -2 4 1100.89 57.29
 2 11 4 1105.29 69.39
 -11 2 4 1121.59 51.89
 -2 -11 4 982.7 62.59
 11 2 -4 1093.69 58.19
 11 -2 4 1156.58 50.29
 -2 11 -4 1121.69 62.59
 -3 11 4 580.04 41.7
 3 11 -4 616.34 46.1
 11 3 4 652.13 41.9
 -11 -3 4 646.34 40.8
 3 -11 4 637.94 46.2
 3 11 4 579.14 45.4
 -3 11 -4 588.94 47.5
 -3 -11 4 626.94 51.09
 11 3 -4 730.03 42.8
 -4 11 4 2138.89 107.79
 -11 -4 4 2138.99 105.39
 4 11 -4 2030.7 108.89
 4 -11 4 2164.48 106.89
 11 4 4 2207.38 106.39
 -4 -11 4 2078.69 105.79
 -4 11 -4 1950.7 104.69
 4 11 4 2146.79 106.79
 11 4 -4 2170.68 103.69
 11 5 4 603.24 45.9
 5 11 -4 621.44 54.89
 -11 -5 4 662.63 43.9
 -5 11 4 620.04 46.6
 5 -11 4 560.14 43.7
 5 11 4 680.43 55.09
 -5 11 -4 604.54 44.4
 11 5 -4 632.94 45
 -5 -11 4 581.64 51.79
 6 11 -4 140.89 26.8
 -6 11 4 176.48 25.9
 11 6 4 186.18 29.1
 -11 -6 4 135.69 24.3
 6 -11 4 175.88 24.2
 -6 -11 4 172.68 25.5
 6 11 4 128.79 32.8
 -6 11 -4 146.59 24.1
 11 6 -4 156.98 26.8
 -11 -7 4 460.15 42
 11 7 4 475.55 39
 -7 11 4 519.55 43
 7 11 -4 484.85 51.29
 7 -11 4 430.86 35
 11 7 -4 516.95 43.9
 -11 7 4 421.96 20
 -7 -11 4 413.26 37.7
 -11 7 4 337.87 18.8
 7 11 4 465.15 47.9
 -7 11 -4 397.66 36.5
 -11 8 -4 460.05 23.2
 11 8 4 433.56 47.6
 -8 11 4 453.95 39.6
 8 -11 4 471.05 35.2
 -11 -8 4 479.15 44.2
 -11 8 4 433.76 22.3
 -8 11 -4 446.26 35.8
 -11 8 4 392.96 25
 11 8 -4 370.16 44.2
 -8 -11 4 395.06 38.8
 8 11 4 407.86 41.8
 -11 -9 4 595.84 41.9
 -9 11 4 520.05 40.5
 -11 9 -4 499.65 28.3
 9 11 -4 507.95 43.9
 11 9 4 472.45 51.29
 -11 9 4 546.35 33.1
 -9 11 -4 514.55 37.8
 -9 -11 4 488.15 50.69
 9 11 4 531.55 54.09
 11 9 -4 467.95 47.9
 -11 9 4 520.95 28.2
 -11 -10 4 688.53 49
 -11 10 -4 700.73 37.8
 11 10 4 615.24 58.79
 -10 11 4 689.63 47.9
 10 11 -4 699.83 51.39
 11 10 -4 631.84 56.09
 -10 -11 4 636.24 55.59
 -11 10 4 689.93 35.3
 -10 11 -4 573.44 40.6
 -11 10 4 700.03 41.3
 10 11 4 669.83 58.79
 11 11 4 1.8 32.3
 -11 11 -4 23.6 14.5
 -11 -11 4 63.79 22.3
 -11 11 4 30.6 19.5
 11 11 -4 43.8 30.8
 0 12 -4 -1.3 26.3
 0 12 4 0.8 26.4
 12 0 4 -5.7 13.1
 0 -12 4 -4.3 18
 12 0 -4 -0.4 10.1
 -12 0 4 -1.2 12.2
 12 1 4 1765.42 82.59
 -1 12 4 1797.22 91.99
 1 -12 4 1779.52 91.09
 -12 -1 4 1664.93 81.69
 12 -1 -4 1502.05 76.79
 1 12 -4 1587.14 88.59
 12 -1 4 1454.95 75.79
 -1 -12 4 1628.44 85.59
 12 1 -4 1698.53 78.79
 -1 12 -4 1767.02 86.59
 -12 1 4 1651.23 75.99
 1 12 4 1544.25 89.89
 2 -12 4 1023.9 60.39
 2 12 -4 853.81 64.89
 -12 -2 4 959.9 53.39
 12 2 4 953.3 54.59
 -2 12 4 963.8 63.49
 -2 12 -4 819.92 61.49
 -2 -12 4 971.2 58.79
 12 2 -4 980.8 53.99
 2 12 4 1134.19 67.39
 -12 -3 4 137.19 22.1
 3 -12 4 121.29 21.2
 3 12 -4 146.59 32.6
 12 3 4 121.49 23.3
 -3 12 4 134.79 28.9
 -3 12 -4 150.68 28.7
 3 12 4 168.08 28.5
 12 3 -4 163.88 22
 -3 -12 4 224.58 30.9
 4 12 -4 1471.65 84.59
 4 -12 4 1386.06 77.19
 -4 12 4 1325.97 78.69
 -12 -4 4 1384.26 73.89
 12 4 4 1438.36 76.59
 4 12 4 1371.86 82.89
 -4 -12 4 1293.77 80.29
 12 4 -4 1340.57 72.39
 -4 12 -4 1457.65 76.39
 -5 12 4 -1.2 23.2
 -12 -5 4 -1.5 19.4
 5 12 -4 -18.3 29
 5 -12 4 -1.1 20.2
 12 5 4 -27.1 20.5
 12 5 -4 -13 19.6
 -5 -12 4 2.1 20.1
 5 12 4 1.9 29.5
 -5 12 -4 16 21.9
 -12 -6 4 379.16 39.8
 -6 12 4 477.05 45.5
 6 -12 4 447.16 37.1
 6 12 -4 458.65 41.6
 12 6 4 367.26 40.9
 12 6 -4 425.66 41.3
 6 12 4 435.66 41.4
 -6 -12 4 411.36 38.7
 -6 12 -4 366.76 38
 7 12 -4 20.9 30.4
 12 7 4 -16.6 24.4
 -7 12 4 13.6 24.6
 -12 -7 4 17.5 21.8
 7 -12 4 41.5 20
 7 12 4 1.1 23.1
 -7 12 -4 33.8 22.3
 -7 -12 4 36.4 29.4
 12 7 -4 18 23.5
 12 8 4 631.44 53.39
 8 12 -4 612.24 58.79
 -8 12 4 641.34 47.2
 -12 -8 4 738.63 51.69
 8 12 4 598.84 57.59
 -8 -12 4 690.73 54.79
 -8 12 -4 574.14 41.2
 12 8 -4 532.25 44.4
 12 9 4 213.58 37.5
 -12 9 -4 256.77 13.1
 -9 12 4 235.68 29.6
 -12 -9 4 260.07 33.3
 9 12 -4 193.58 37.9
 -9 12 -4 259.77 32.1
 9 12 4 267.07 40.8
 12 9 -4 302.67 38
 -12 9 4 243.18 15.4
 -9 -12 4 259.07 37.1
 -12 9 4 260.07 18.2
 -12 -10 4 154.08 31.9
 -10 12 4 187.38 27.9
 10 12 -4 206.48 36.8
 -12 10 -4 187.18 15.8
 12 10 4 187.68 36.6
 -12 10 4 163.98 15.2
 -10 -12 4 183.68 28.3
 10 12 4 221.98 32
 -10 12 -4 181.18 23.1
 -12 10 4 194.78 21.3
 12 10 -4 201.58 35.3
 -12 -11 4 66.29 29.3
 12 11 4 59.69 26.3
 11 12 -4 15.5 31
 -11 12 4 50.99 21.7
 -12 11 -4 50.39 11.9
 -12 11 4 27.5 16.4
 11 12 4 -3 33
 12 11 -4 31.8 31.2
 -11 12 -4 17 16.2
 -12 11 4 36.3 10.5
 -11 -12 4 27.1 27.4
 12 12 -4 115.39 35.4
 -12 12 -4 92.39 16.2
 -12 -12 4 65.39 30.4
 12 12 4 132.39 35.2
 -12 12 4 94.79 20.3
 0 -13 4 719.03 48.4
 0 13 -4 711.53 56.69
 13 0 -4 712.23 37.7
 0 13 4 768.92 57.99
 13 0 4 680.43 40.7
 13 1 4 2209.58 104.49
 -1 13 4 2103.59 113.59
 1 -13 4 2017.2 110.99
 13 -1 -4 2180.88 98.59
 1 13 -4 2123.99 114.19
 -13 -1 4 2241.78 103.09
 13 1 -4 2269.87 107.29
 13 -1 4 2305.07 104.49
 -1 -13 4 2365.56 114.99
 -1 13 -4 2385.26 118.69
 1 13 4 2110.39 118.99
 13 -1 4 2202.08 103.09
 -2 13 4 475.05 49
 2 13 -4 436.46 43.3
 2 -13 4 529.75 46.1
 -13 -2 4 559.44 37.2
 13 2 4 477.25 39.5
 -2 -13 4 573.94 42.1
 -2 13 -4 464.05 48
 2 13 4 516.15 53.39
 13 2 -4 501.75 35.1
 13 3 4 1522.95 84.59
 3 13 -4 1645.34 89.99
 3 -13 4 1538.15 85.49
 -3 13 4 1664.53 91.09
 -13 -3 4 1814.92 84.19
 3 13 4 1757.52 95.69
 -3 -13 4 1658.53 89.99
 -3 13 -4 1669.13 91.89
 13 3 -4 1684.33 84.99
 -4 13 4 575.94 52.29
 13 4 4 690.63 49.4
 -13 -4 4 687.73 44.4
 4 13 -4 673.53 51.09
 4 -13 4 657.63 49.2
 4 13 4 619.14 55.79
 -4 13 -4 613.84 49.5
 13 4 -4 574.34 42
 -4 -13 4 643.94 53.99
 13 5 4 179.08 27.7
 5 -13 4 145.79 26
 5 13 -4 161.68 29.4
 -5 13 4 174.18 30.4
 -13 -5 4 91.89 23.1
 -5 -13 4 125.39 25.9
 5 13 4 143.29 28.6
 13 5 -4 148.19 25.9
 -5 13 -4 163.18 28.9
 13 6 4 68.79 26.5
 6 -13 4 23.7 20.9
 -6 13 4 58.89 28.1
 6 13 -4 90.99 34.8
 -13 -6 4 29.7 21.7
 13 6 -4 36.4 24.4
 -6 -13 4 3.7 30
 6 13 4 24 32.5
 -6 13 -4 66.89 24.7
 7 -13 4 1070.89 61.99
 7 13 -4 1058.39 66.59
 -13 -7 4 949.8 62.79
 13 7 4 1034.5 67.09
 -7 13 4 1021.5 67.59
 -7 13 -4 860.31 57.79
 -7 -13 4 914.71 59.29
 7 13 4 1013.2 70.89
 13 7 -4 934.51 61.89
 -8 13 4 210.08 32.2
 13 8 4 245.08 37.4
 8 13 -4 252.37 41.3
 -13 -8 4 317.57 38.6
 -8 -13 4 240.98 31.8
 8 13 4 276.97 41.6
 13 8 -4 257.97 35.8
 -8 13 -4 293.87 33.2
 -9 13 4 94.89 27.4
 -13 -9 4 106.89 27.8
 9 13 -4 93.19 36.2
 13 9 4 44.2 31.2
 13 9 -4 105.09 30.7
 -9 -13 4 60.49 23.5
 -9 13 -4 77.39 21.9
 9 13 4 79.99 34.8
 13 10 4 138.79 33.5
 -13 -10 4 170.38 31.6
 10 13 -4 135.99 36.4
 -10 13 4 158.18 27.8
 -10 13 -4 169.28 25.3
 13 10 -4 181.78 34.8
 -10 -13 4 119.49 26.6
 10 13 4 122.39 31
 -13 -11 4 111.99 29.7
 11 13 -4 120.39 35.7
 -11 13 4 73.69 24.9
 13 11 4 105.39 35.7
 -13 11 -4 117.19 11.4
 -13 11 4 121.09 16.5
 -13 11 4 112.79 13.1
 -11 13 -4 137.99 21.6
 -11 -13 4 82.19 31.1
 13 11 -4 101.89 31.8
 11 13 4 145.79 37.8
 -12 13 4 342.37 37
 -13 -12 4 347.97 37.2
 -13 12 -4 310.07 22.7
 13 12 4 324.57 45.4
 12 13 -4 335.57 45.3
 12 13 4 323.67 45.9
 -12 -13 4 436.46 47.9
 -13 12 4 328.27 28.7
 -12 13 -4 339.17 31.1
 -13 12 4 382.56 23.7
 13 12 -4 357.66 45.2
 -13 -13 4 765.62 55.99
 13 13 -4 864.01 69.39
 13 13 4 788.22 70.29
 -13 13 4 800.02 44.3
 -13 13 4 891.61 50.29
 -13 13 -4 815.42 45.6
 0 14 4 5712.33 272.67
 14 0 4 5573.94 263.57
 0 -14 4 6098.99 271.87
 14 0 -4 6230.68 262.77
 0 14 -4 5410.86 273.37
 -1 14 4 1450.05 85.79
 14 1 4 1434.06 73.29
 1 -14 4 1410.86 82.59
 1 14 -4 1458.15 80.79
 14 -1 -4 1344.47 65.29
 -1 -14 4 1315.77 83.29
 -1 14 -4 1341.67 79.99
 14 -1 4 1466.85 65.59
 14 1 -4 1493.95 71.29
 14 2 4 1276.87 68.29
 2 -14 4 1233.68 70.29
 -14 -2 4 1247.08 65.69
 2 14 -4 1160.08 78.89
 -2 14 4 1245.58 78.29
 -2 -14 4 1353.96 77.89
 14 2 -4 1188.18 65.29
 -2 14 -4 1273.57 71.99
 2 14 4 1208.18 74.19
 -3 14 4 690.53 58.39
 -14 -3 4 720.53 46.4
 3 14 -4 673.93 62.19
 3 -14 4 730.13 48.1
 14 3 4 807.32 50.79
 -3 14 -4 785.52 57.99
 -3 -14 4 763.82 59.29
 3 14 4 744.43 64.89
 14 3 -4 774.72 49
 14 4 4 1299.77 75.29
 4 14 -4 1371.96 84.39
 4 -14 4 1272.37 75.49
 -14 -4 4 1321.87 72.49
 -4 14 4 1412.56 80.49
 14 4 -4 1177.88 68.39
 -4 14 -4 1170.78 74.79
 -4 -14 4 1290.07 72.29
 4 14 4 1266.07 74.89
 5 -14 4 322.47 38.6
 -14 -5 4 363.06 35.6
 -5 14 4 277.17 36.4
 5 14 -4 345.67 43.3
 14 5 4 336.87 38.8
 14 5 -4 271.17 39
 -5 -14 4 288.07 39.9
 5 14 4 453.55 54.19
 -5 14 -4 459.35 44.1
 -6 14 4 727.53 59.19
 14 6 4 687.13 53.49
 6 -14 4 674.73 49.4
 6 14 -4 631.04 52.49
 -14 -6 4 720.93 49.5
 -6 -14 4 680.33 51.29
 6 14 4 657.93 54.19
 14 6 -4 662.13 51.49
 -6 14 -4 806.02 54.49
 -14 -7 4 814.42 56.09
 -7 14 4 772.12 57.89
 7 14 -4 916.61 69.09
 14 7 4 823.62 60.89
 7 14 4 745.83 57.69
 -7 -14 4 806.22 61.79
 -7 14 -4 741.43 57.99
 14 7 -4 836.22 57.69
 8 14 -4 525.25 47.6
 -8 14 4 410.46 49.6
 -14 -8 4 443.96 43.1
 8 14 4 357.16 43.4
 -8 14 -4 292.17 41.6
 -8 -14 4 357.16 48.4
 14 8 -4 472.95 47.7
 -14 -9 4 -35.1 23.6
 9 14 -4 24.2 25.4
 14 9 4 -2.4 30.2
 -9 14 4 -20.8 26.5
 14 9 -4 -7.5 28.7
 -9 -14 4 -16.1 28.8
 9 14 4 21 27
 -9 14 -4 -5.7 21.6
 -10 14 4 378.76 45.6
 -14 -10 4 400.06 45.8
 14 10 4 457.15 51.69
 10 14 -4 518.35 55.59
 10 14 4 339.07 44.5
 14 10 -4 365.06 49.5
 -10 -14 4 343.37 41.9
 -10 14 -4 418.96 39.6
 14 11 4 60.99 35.1
 -11 14 4 68.99 26.6
 -14 -11 4 82.79 27.8
 11 14 -4 70.29 35
 -11 14 -4 111.29 23
 14 11 -4 133.69 34.9
 11 14 4 112.19 38.3
 -11 -14 4 80.59 32.2
 -14 -12 4 457.25 49.5
 12 14 -4 465.75 57.89
 -12 14 4 475.35 43.3
 14 12 4 434.66 50.79
 -12 -14 4 469.75 51.59
 12 14 4 426.96 51.69
 -12 14 -4 489.75 37.6
 14 12 -4 435.76 53.69
 13 14 -4 631.24 54.59
 -13 14 4 715.53 46.9
 14 13 4 585.64 65.49
 -13 14 4 626.04 38.9
 -14 13 -4 668.73 33.6
 -14 13 4 613.74 37.2
 -14 13 4 683.83 34.9
 13 14 4 691.83 65.69
 14 13 -4 593.54 61.59
 -13 14 -4 699.03 42.4
 -13 -14 4 701.83 51.39
 14 14 4 63.39 39.7
 14 14 -4 15.4 33.7
 -14 14 -4 20.8 12.6
 -14 14 4 48.4 16.7
 -14 14 4 54.39 12
 0 15 -4 7867.81 395.76
 0 15 4 8241.78 396.46
 0 -15 4 9265.17 396.96
 15 0 4 8644.24 387.16
 15 0 4 8927.81 385.66
 1 -15 4 483.45 48.7
 1 15 -4 457.75 55.39
 15 1 4 442.76 35.5
 -1 15 4 532.75 54.59
 1 15 4 460.85 46.2
 -1 15 -4 498.25 52.69
 15 -1 4 447.46 22
 -1 -15 4 461.35 51.09
 15 1 -4 441.86 32.2
 2 15 -4 1370.56 89.49
 2 -15 4 1441.76 80.39
 15 2 4 1594.24 78.49
 -2 15 4 1430.16 88.69
 2 15 4 1416.96 85.29
 15 2 -4 1589.34 76.29
 -2 15 -4 1518.35 88.09
 -2 -15 4 1368.96 87.29
 3 -15 4 577.54 49.2
 15 3 4 570.64 47.5
 3 15 -4 578.34 49.8
 -3 15 4 536.55 54.59
 -3 -15 4 672.63 55.09
 15 3 -4 506.25 41.1
 -3 15 -4 533.65 51.99
 3 15 4 490.75 49.1
 4 15 -4 86.59 27.6
 -4 15 4 102.89 32
 15 4 4 140.79 28.7
 4 -15 4 96.89 25.8
 4 15 4 138.59 37.8
 -4 -15 4 55.79 31.8
 -4 15 -4 149.09 31.7
 15 4 -4 93.39 23.5
 5 -15 4 333.57 40.7
 -5 15 4 355.66 48.2
 -15 -5 4 401.96 36.7
 5 15 -4 354.96 46
 15 5 4 380.66 46.7
 -5 -15 4 315.57 38.2
 -5 15 -4 338.27 44.1
 5 15 4 357.96 43.2
 15 5 -4 413.76 41.5
 6 15 -4 38.9 35.4
 -6 15 4 55.49 29.3
 -15 -6 4 49.2 25.2
 15 6 4 29.7 30.4
 6 15 4 77.69 36.9
 15 6 -4 88.29 25.7
 -6 15 -4 78.09 28.7
 -6 -15 4 41.4 31.8
 -15 -7 4 1804.72 94.69
 -7 15 4 1890.31 99.39
 7 15 -4 1627.44 98.19
 15 7 4 1750.32 99.49
 -7 15 -4 1917.01 103.19
 15 7 -4 2010.5 101.99
 7 15 4 1775.12 109.09
 -7 -15 4 1743.03 99.49
 8 15 -4 237.18 42.8
 15 8 4 287.37 38.6
 -8 15 4 230.08 35.3
 -15 -8 4 232.48 32.3
 15 8 -4 250.47 35.1
 -8 15 -4 248.88 34.1
 8 15 4 202.88 43
 -8 -15 4 216.18 31.2
 -9 15 4 202.18 34.5
 -15 -9 4 196.58 31.5
 15 9 4 130.09 34.4
 9 15 -4 81.69 37.1
 9 15 4 171.28 33.5
 15 9 -4 176.58 34.9
 -9 -15 4 197.88 36.4
 -9 15 -4 245.88 31.7
 -10 15 4 20.5 27.4
 15 10 4 39.5 32.8
 10 15 -4 89.89 29
 15 10 -4 28.5 31.4
 10 15 4 48.7 36.6
 -10 -15 4 25.3 30.2
 -10 15 -4 49.2 24.4
 11 15 -4 362.46 44.4
 -11 15 4 419.76 44.5
 15 11 4 355.16 47.9
 -11 15 -4 356.96 38.5
 -11 -15 4 326.77 42
 11 15 4 328.37 47.8
 15 11 -4 435.56 43.3
 -12 15 4 24.4 25.5
 12 15 -4 63.29 29.1
 15 12 4 55.59 28.8
 -12 15 -4 83.59 22.6
 15 12 -4 69.49 34.6
 -12 -15 4 95.59 33
 12 15 4 48.5 38.8
 15 13 4 356.16 49.3
 13 15 -4 311.17 45.1
 -13 15 -4 333.67 33.2
 15 13 -4 291.37 44.7
 13 15 4 300.67 42.1
 15 14 4 247.98 45.9
 14 15 -4 292.17 45
 15 14 -4 314.17 46
 14 15 4 280.07 47.6
 15 15 4 127.49 33.2
 15 15 -4 126.09 40.1
 0 16 4 1170.18 77.09
 16 0 4 1081.79 52.19
 16 0 4 992.4 53.89
 0 -16 4 1054.19 71.49
 0 16 -4 1191.68 69.69
 16 0 -4 1102.99 53.39
 1 -16 4 183.28 28.8
 -1 16 4 266.67 34.9
 16 1 4 262.47 29.2
 1 16 -4 203.98 39.8
 -1 -16 4 276.17 37.7
 16 1 -4 248.28 23.8
 -1 16 -4 241.78 39.8
 1 16 4 278.77 42.8
 2 -16 4 222.08 34.2
 -2 16 4 221.48 39.6
 2 16 -4 193.38 32.2
 16 2 4 189.08 25.7
 2 16 4 109.19 37.2
 -2 16 -4 202.28 36.6
 16 2 -4 163.38 20.7
 -2 -16 4 136.39 27.8
 16 3 4 184.78 28.8
 3 -16 4 222.88 33.3
 -3 16 4 271.27 38.8
 3 16 -4 238.28 34.2
 3 16 4 227.78 40.1
 -3 16 -4 199.68 36.9
 -3 -16 4 200.68 30.9
 16 3 -4 231.68 31
 4 -16 4 327.37 40.7
 16 4 4 161.68 30.2
 -4 16 4 214.68 35.5
 4 16 -4 227.78 34.4
 16 4 -4 158.58 27.1
 4 16 4 238.48 35
 -4 -16 4 226.48 36.4
 -4 16 -4 220.08 36.6
 16 5 4 29 28.4
 5 16 -4 45.9 27.3
 -5 16 4 73.89 30.5
 -5 -16 4 75.19 33.5
 -5 16 -4 39.9 29.9
 16 5 -4 58.19 22.2
 5 16 4 68.09 38
 -6 16 4 724.53 61.09
 6 16 -4 787.92 67.69
 16 6 4 703.13 60.59
 -6 -16 4 628.04 51.29
 16 6 -4 723.43 55.19
 6 16 4 776.32 58.99
 -6 16 -4 645.64 56.79
 7 16 -4 147.49 38.7
 -7 16 4 195.68 35.5
 16 7 4 75.19 31.1
 -7 16 -4 175.18 33
 -7 -16 4 142.39 35.2
 7 16 4 222.48 42.9
 16 7 -4 143.79 32.4
 8 16 -4 249.68 42.8
 -8 16 4 179.08 37.5
 16 8 4 232.08 36.8
 -8 16 -4 213.38 34.4
 16 8 -4 210.08 34.1
 -8 -16 4 156.28 29.1
 8 16 4 207.58 42.1
 -9 16 4 63.59 31.8
 16 9 4 119.19 34.4
 9 16 -4 110.29 30.5
 -9 16 -4 111.39 29.1
 16 9 -4 103.19 31.1
 -9 -16 4 137.99 27.1
 9 16 4 72.99 39.8
 16 10 4 23 32.8
 10 16 -4 121.09 37.5
 -10 16 4 107.79 31.7
 -10 -16 4 131.79 27.5
 16 10 -4 89.29 33.3
 10 16 4 92.59 40.7
 -10 16 -4 121.09 27.6
 11 16 -4 67.79 37.7
 -11 16 4 119.39 30
 16 11 4 72.09 37.1
 11 16 4 177.88 43.4
 -11 16 -4 111.69 27.2
 -11 -16 4 154.98 34.2
 16 11 -4 134.79 35.8
 12 16 -4 816.22 73.69
 -12 16 4 915.61 63.89
 16 12 4 855.31 71.09
 -12 16 -4 942.01 58.99
 12 16 4 784.02 77.09
 16 12 -4 896.51 70.79
 13 16 -4 151.48 40.7
 16 13 4 151.88 41.7
 16 13 -4 165.58 37.3
 13 16 4 125.69 35.5
 14 16 -4 66.49 37.8
 16 14 4 72.29 31
 16 14 -4 111.29 35.6
 14 16 4 49.8 40.3
 16 15 4 211.48 45.5
 15 16 -4 202.08 36.4
 16 15 -4 178.28 40
 15 16 4 226.88 43.6
 16 16 4 4.1 38.4
 16 16 -4 -33.6 33.3
 17 0 -4 -4.4 8.1
 0 17 4 -32.9 33.1
 0 17 -4 -38.4 31.4
 0 -17 4 -12.2 27.6
 17 0 4 -6.6 8.7
 17 0 4 3.1 6.8
 17 1 4 687.63 42.9
 1 -17 4 785.82 57.89
 -1 17 4 801.72 66.19
 1 17 -4 607.74 62.49
 -1 -17 4 724.13 51.79
 -1 17 -4 680.23 61.99
 17 1 -4 683.43 39.6
 1 17 4 718.63 65.59
 2 -17 4 315.47 44.5
 17 2 4 327.27 34.5
 -2 17 4 366.96 51.29
 2 17 -4 277.37 38.2
 -2 -17 4 339.67 46.7
 17 2 -4 312.07 30
 -2 17 -4 297.47 40.2
 2 17 4 281.87 43.8
 17 3 4 103.39 25.9
 3 17 -4 56.19 35.6
 -3 17 4 111.49 34.1
 3 -17 4 90.39 28.5
 -3 17 -4 74.49 33
 -3 -17 4 109.29 33.2
 3 17 4 76.59 38.7
 17 3 -4 67.79 20.2
 4 17 -4 243.48 42.9
 -4 17 4 251.17 41.2
 17 4 4 331.27 40.2
 -4 17 -4 330.47 42.8
 4 17 4 325.67 46.8
 -4 -17 4 282.17 37.9
 17 4 -4 364.56 36.7
 5 17 -4 1247.98 78.99
 17 5 4 1338.97 77.69
 -5 17 4 1208.08 81.99
 17 5 -4 1312.97 74.09
 -5 -17 4 1228.78 73.59
 -5 17 -4 1169.28 78.29
 5 17 4 1183.78 77.69
 17 6 4 149.88 33.5
 6 17 -4 134.59 31.3
 -6 17 4 134.89 35.6
 6 17 4 135.09 40.4
 -6 17 -4 154.68 33.5
 17 6 -4 140.49 28.9
 -6 -17 4 39.4 32.3
 17 7 4 238.98 36.8
 -7 17 4 290.87 43.9
 7 17 -4 271.47 44.8
 -7 17 -4 264.17 36.7
 7 17 4 171.48 35.6
 -7 -17 4 246.48 33.1
 17 7 -4 238.28 34.4
 -8 17 4 305.67 44
 8 17 -4 382.66 45.4
 17 8 4 396.46 47
 -8 17 -4 325.17 43.3
 8 17 4 306.27 41.8
 17 8 -4 415.36 46
 -8 -17 4 325.07 42.5
 17 9 4 10.2 32.1
 9 17 -4 49 35.9
 -9 17 4 3.3 31.5
 9 17 4 -2.3 36.9
 -9 17 -4 10.4 26.8
 17 9 -4 27 28.4
 -9 -17 4 14.2 30.4
 10 17 -4 96.99 38.4
 -10 17 4 91.59 34
 17 10 4 37.1 34.5
 10 17 4 75.39 40.4
 -10 -17 4 77.49 26.3
 -10 17 -4 51.19 26.1
 17 10 -4 112.59 32.4
 11 17 -4 35 28
 17 11 4 -19.3 32.9
 -11 17 4 11.7 28.9
 17 11 -4 7.6 30.9
 -11 17 -4 31.3 25.6
 11 17 4 29.8 38.9
 -12 17 4 25.4 29.5
 12 17 -4 42.4 28.5
 17 12 4 -6.6 32.4
 17 12 -4 -2.8 29
 12 17 4 15.9 38.5
 -12 17 -4 41.3 30.6
 17 13 4 127.79 40.5
 13 17 -4 149.39 32.4
 17 13 -4 55.59 35.7
 13 17 4 152.58 34.7
 17 14 4 337.37 49.3
 14 17 -4 321.57 47.1
 17 14 -4 349.67 47.4
 14 17 4 342.27 51.29
 17 15 4 80.19 40
 15 17 -4 86.59 39.9
 17 15 -4 130.79 39.3
 15 17 4 87.79 42
 16 17 -4 12.7 36.8
 17 16 4 85.29 31.8
 17 16 -4 58.59 37
 16 17 4 91.39 39.6
 0 18 4 -12.7 24.4
 18 0 4 4.9 3.9
 0 -18 4 -25.9 20.6
 0 18 -4 42.2 34.1
 -1 18 4 145.49 38.6
 1 18 -4 107.79 29.1
 18 1 4 70.09 15.7
 1 -18 4 136.99 33
 18 1 4 85.19 11.7
 -1 18 -4 112.19 35.9
 -1 -18 4 121.29 33.6
 18 1 -4 141.39 19.1
 1 18 4 97.69 30.5
 18 2 4 340.47 33.7
 2 18 -4 325.97 44.3
 -2 18 4 319.97 44.3
 18 2 -4 294.97 27.6
 2 18 4 328.97 44.4
 -2 -18 4 222.48 38
 -2 18 -4 284.77 37.7
 18 3 4 170.78 27.5
 3 18 -4 201.78 41.3
 -3 18 4 173.08 40.1
 -3 18 -4 155.68 31
 3 18 4 115.09 31.8
 -3 -18 4 220.18 37.3
 18 3 -4 203.88 24.5
 -4 18 4 996.2 75.89
 4 18 -4 986.4 77.79
 18 4 4 1078.49 65.29
 -4 18 -4 1061.39 75.49
 -4 -18 4 1020.4 73.49
 4 18 4 1185.68 73.59
 18 4 -4 1095.79 64.49
 5 18 -4 26.4 36.2
 -5 18 4 66.79 37
 18 5 4 84.39 29.2
 18 5 -4 118.29 26.3
 -5 18 -4 126.29 35
 -5 -18 4 92.99 33.3
 5 18 4 -10.2 37.8
 6 18 -4 268.27 38.1
 18 6 4 272.57 36.9
 -6 18 4 289.47 42.9
 -6 18 -4 257.37 40.1
 -6 -18 4 206.18 32.5
 6 18 4 321.57 40.9
 18 6 -4 267.37 35.3
 7 18 -4 385.16 48.5
 18 7 4 273.67 40.9
 -7 18 4 434.46 53.29
 18 7 -4 388.46 43.3
 -7 18 -4 437.46 49.2
 -7 -18 4 302.07 42.5
 7 18 4 327.87 49.7
 18 8 4 154.68 34.7
 -8 18 4 154.78 36.7
 8 18 -4 159.68 40
 -8 -18 4 81.09 26.5
 8 18 4 97.69 32.9
 -8 18 -4 113.79 30.8
 18 8 -4 73.39 29.7
 -9 18 4 -2.7 29.2
 18 9 4 -4.9 32.6
 9 18 -4 9.4 35
 9 18 4 -21.3 27.2
 -9 18 -4 34.2 26.8
 18 9 -4 10.5 27.4
 18 10 4 21.5 35.4
 -10 18 4 0.9 31
 10 18 -4 79.49 30.1
 18 10 -4 53.99 30.5
 10 18 4 69.49 31.8
 -10 18 -4 48.3 27.6
 -11 18 4 85.09 33.8
 11 18 -4 19.8 36.8
 18 11 4 45.4 38.1
 18 11 -4 79.19 33.3
 -11 18 -4 118.39 28.9
 11 18 4 27.6 39.1
 18 12 4 23.1 33.4
 12 18 -4 13.7 36.3
 18 12 -4 32.6 29.9
 12 18 4 -37.4 26.5
 18 13 4 90.99 38.5
 13 18 -4 90.19 39.7
 18 13 -4 111.19 36.5
 13 18 4 3.9 28.3
 18 14 4 9.7 36.4
 14 18 -4 33.8 37.6
 14 18 4 32.4 39.8
 18 14 -4 41.1 34.9
 18 15 4 56.39 38.2
 15 18 -4 62.99 38.2
 15 18 4 33 40.6
 18 15 -4 110.89 37.7
 0 19 4 18.6 36.2
 0 19 -4 19.7 34.7
 1 19 -4 36.5 26
 -1 19 4 34 27.2
 19 1 4 34.9 12.1
 19 1 4 36.9 9.1
 1 19 4 35.6 38.1
 -1 19 -4 93.59 35
 19 1 -4 25.4 10.4
 2 19 -4 17 34.1
 19 2 4 49.99 18
 -2 19 -4 85.09 33.9
 2 19 4 53.29 38.4
 19 2 -4 57.19 15.4
 -2 -19 4 37.5 23.8
 3 19 -4 373.26 48.6
 -3 19 4 476.45 58.39
 19 3 4 414.86 41.5
 -3 -19 4 385.86 42.2
 -3 19 -4 375.66 52.19
 3 19 4 516.55 62.49
 -4 19 4 44.7 35.4
 4 19 -4 118.19 37.2
 19 4 4 -5.9 23.9
 4 19 4 -3.7 36.5
 -4 -19 4 29.7 23.8
 -4 19 -4 47.5 31.6
 19 4 -4 25.3 20.5
 19 5 4 94.19 29.7
 -5 19 4 105.09 37.2
 5 19 -4 69.19 37.8
 19 5 -4 81.19 25.1
 -5 -19 4 101.19 27.9
 5 19 4 29 28.9
 -5 19 -4 130.49 36.3
 -6 19 4 408.06 55.89
 6 19 -4 337.37 44.8
 19 6 4 386.66 48.8
 19 6 -4 346.07 42.9
 6 19 4 421.66 51.99
 -6 19 -4 380.56 50.29
 -7 19 4 144.59 40.3
 7 19 -4 85.39 29.5
 19 7 4 113.59 31
 -7 19 -4 115.69 35.5
 7 19 4 113.19 33.8
 19 7 -4 103.29 30.7
 8 19 -4 68.49 38
 -8 19 4 46.8 36.5
 19 8 4 66.39 30.3
 -8 19 -4 30.2 29
 19 8 -4 63.19 30.4
 8 19 4 10.2 39.7
 19 9 4 132.89 37.9
 9 19 -4 175.18 35.8
 -9 19 4 278.07 42.2
 9 19 4 275.17 48.7
 19 9 -4 242.98 35.9
 -9 19 -4 148.39 36.3
 -10 19 4 28.9 33.1
 10 19 -4 120.49 39.7
 19 10 4 -12.6 30.8
 10 19 4 46.3 31.4
 -10 19 -4 -9.2 27.5
 19 10 -4 -8.6 28
 11 19 -4 83.29 39.4
 19 11 4 99.39 36.1
 19 11 -4 58.79 31.7
 11 19 4 91.19 32.4
 19 12 4 137.99 39.6
 12 19 -4 159.98 42
 12 19 4 150.48 36.1
 19 12 -4 123.39 35.8
 19 13 4 2.3 35.3
 13 19 -4 2.4 35.1
 13 19 4 47.7 31.2
 19 13 -4 11.2 33
 19 14 4 9.2 36.5
 19 14 -4 41.2 33.4
 0 20 -4 73.99 37.8
 0 20 4 22.9 38.6
 -1 20 4 57.99 38.2
 1 20 -4 37 27.8
 -1 20 -4 58.09 27.8
 1 20 4 53.29 31
 -2 20 4 129.89 40.7
 2 20 -4 76.29 37.2
 -2 20 -4 124.59 36.6
 2 20 4 140.19 33.5
 3 20 -4 105.49 38.7
 -3 20 4 64.79 36.2
 -3 20 -4 81.59 35.4
 3 20 4 86.89 31.8
 4 20 -4 24.6 37.2
 -4 20 4 36.3 36.7
 -4 20 -4 33.1 31.2
 20 4 -4 85.99 31.7
 4 20 4 50.69 31
 -5 20 4 533.05 60.59
 20 5 4 476.45 52.89
 5 20 -4 573.84 63.69
 -5 20 -4 549.85 57.09
 5 20 4 404.86 55.29
 20 5 -4 415.66 43.9
 6 20 -4 198.28 42.6
 -6 20 4 180.48 40.5
 20 6 4 176.88 35.6
 20 6 -4 240.38 32.8
 6 20 4 276.97 47.4
 -6 20 -4 257.47 42.6
 20 7 4 -3.9 30.3
 -7 20 4 6 34.6
 7 20 -4 -14.8 26.7
 20 7 -4 16.3 27
 -7 20 -4 -24.9 28.7
 7 20 4 -3.1 39.6
 -8 20 4 142.99 37.7
 8 20 -4 113.79 41.9
 20 8 4 115.89 33.7
 -8 20 -4 126.29 36.2
 20 8 -4 101.49 33.4
 8 20 4 90.39 34.9
 20 9 4 52.49 34.8
 -9 20 4 -43.7 29.6
 9 20 -4 36.2 28.9
 -9 20 -4 73.49 30.8
 9 20 4 44.1 42.8
 20 9 -4 32.9 31.8
 10 20 -4 188.38 42.6
 20 10 4 140.39 40.9
 10 20 4 185.48 46.6
 20 10 -4 228.48 39.1
 20 11 4 -22.8 35.9
 20 11 -4 -49.3 27.3
 11 20 4 48.5 32
 20 12 4 -22.1 32.7
 20 12 -4 39.1 33.6
 0 21 -4 15.4 35.3
 0 21 4 25.8 29.6
 1 21 -4 217.58 37.1
 -1 21 4 183.38 44.6
 1 21 4 215.08 47
 -1 21 -4 225.38 40.9
 2 21 -4 23.7 37.1
 -2 21 4 25.8 35.6
 -2 21 -4 56.19 33.7
 2 21 4 39.4 40.7
 -3 21 4 139.89 41.3
 3 21 -4 -2.9 37.3
 3 21 4 55.69 41
 -3 21 -4 87.09 35.7
 -4 21 4 -52.79 34.9
 4 21 -4 -9 36.5
 -4 21 -4 33.4 32.1
 4 21 4 20.7 40.7
 -5 21 4 162.28 42.7
 5 21 -4 75.99 39.4
 5 21 4 87.69 34.3
 -5 21 -4 77.79 35.8
 6 21 -4 48.1 38.8
 -6 21 4 62.59 37.4
 6 21 4 45.1 40.2
 -6 21 -4 35.5 34.1
 -7 21 4 292.57 47
 7 21 -4 345.97 43.9
 7 21 4 368.26 52.59
 -7 21 -4 251.67 42
 -8 21 4 120.09 40.3
 8 21 -4 85.69 39.8
 -8 21 -4 117.29 33.8
 8 21 4 94.59 42.1
 0 22 4 25.9 38.7
 0 22 -4 -27 35.4
 -1 22 4 30.6 30.3
 1 22 -4 36.1 33.8
 -1 22 -4 9 35
 1 22 4 121.19 41.6
 2 22 -4 21.1 35.3
 -2 22 4 -14.6 37.8
 -2 22 -4 47.6 28.5
 2 22 4 32.5 30
 3 22 -4 -29.2 35.2
 -3 22 4 26.4 37.3
 -3 22 -4 12.2 33.1
 3 22 4 9.3 29.8
 -4 22 4 27.2 35.1
 4 22 -4 0.2 36.4
 -4 22 -4 -20.4 29.4
 4 22 4 3.5 36.1
 -5 22 4 116.89 39.1
 5 22 -4 40.1 38.2
 5 22 4 55.59 41.3
 -5 22 -4 81.09 35.7
 -6 22 4 127.99 41.2
 -6 22 -4 85.69 35.9
 -7 22 4 44.1 38.6
 -7 22 -4 16.4 32.3
 0 23 -4 31.1 37.4
 0 23 4 2.1 36.3
 1 23 -4 132.19 41.3
 -1 23 4 139.19 44.1
 -1 23 -4 177.48 42.2
 1 23 4 44.5 40.1
 -2 23 4 23.5 36.4
 2 23 -4 2.4 27.8
 -2 23 -4 -1.1 32.5
 2 23 4 40.2 40
 -3 23 4 -9 36.6
 -3 23 -4 50.59 28.3
 -4 23 4 -70.39 34.5
 -4 23 -4 5.9 30.3
 -5 23 4 70.19 38.4
 -5 23 -4 94.29 37.3
 0 0 5 -5.2 5.6
 0 0 -5 5.2 5.6
 1 3 -5 2088.79 99.29
 -1 -3 5 1952 96.09
 3 -1 5 2014.8 90.99
 0 -4 5 2627.44 124.19
 -4 1 -5 479.25 24.2
 4 -1 -5 445.46 25.1
 -4 -1 5 419.66 29.9
 -1 -4 5 535.45 38.7
 4 -1 5 496.55 25.5
 -1 4 -5 440.96 29.2
 -4 1 5 433.96 25.8
 -4 -4 5 154.58 24.7
 4 -4 5 152.68 17.2
 4 4 -5 94.49 23.2
 -4 4 -5 151.58 16.6
 5 -1 -5 1489.65 71.49
 1 -5 5 1399.06 75.79
 -5 -1 5 1630.54 75.79
 1 5 -5 1720.43 81.59
 5 -1 5 1421.76 67.69
 -1 5 -5 1344.87 74.19
 5 1 -5 1547.65 70.49
 -5 1 5 1490.45 68.69
 -1 -5 5 1532.95 77.79
 6 0 -5 3029.6 135.39
 -6 0 5 3027.4 136.19
 0 6 -5 2821.82 140.39
 1 -6 5 5021.3 230.88
 6 -2 -5 412.46 22.1
 2 6 -5 418.76 32.3
 2 -6 5 373.96 35.3
 -6 -2 5 397.06 31.7
 -2 6 -5 370.96 33.4
 6 -2 5 371.56 22
 2 6 5 425.96 30.1
 6 2 -5 394.26 29.1
 -2 -6 5 426.36 32.2
 -6 2 5 386.46 22.8
 -6 -3 5 2570.14 117.39
 -6 3 -5 2570.44 110.99
 6 3 5 2438.56 115.19
 3 6 -5 2295.77 118.89
 3 -6 5 2332.87 116.39
 -3 -6 5 2262.07 118.89
 6 3 -5 2626.94 115.89
 6 -3 5 2314.77 110.69
 -3 6 -5 2251.17 114.19
 -6 3 5 2562.34 110.39
 3 6 5 2526.35 115.79
 4 6 -5 1909.41 95.39
 -6 -4 5 1881.71 93.89
 6 4 5 1884.21 91.89
 -6 4 -5 1787.22 86.09
 4 -6 5 1943.81 90.99
 -6 4 5 2001.9 90.29
 -4 -6 5 2003.3 97.29
 6 4 -5 2020.2 97.49
 6 -4 5 1909.01 91.59
 -4 6 -5 1913.61 94.29
 4 6 5 1986.1 98.59
 -6 -5 5 4505.15 215.58
 5 6 -5 4446.75 215.48
 6 5 5 4968 214.18
 -5 6 -5 4798.32 209.48
 -5 -6 5 4584.14 214.18
 6 5 -5 4378.16 212.78
 -6 6 -5 114.69 14.9
 6 6 -5 113.39 26.1
 6 -6 5 125.99 18.2
 6 6 5 145.89 25.9
 -6 -6 5 126.59 27.7
 -7 0 5 967.8 51.59
 7 0 -5 965.5 49.6
 0 -7 5 1006.3 59.69
 0 7 5 1032 56.79
 0 7 -5 1064.59 58.99
 -1 7 5 1934.11 93.79
 1 -7 5 1933.71 97.59
 7 -1 -5 1885.11 89.59
 -7 -1 5 1875.11 93.49
 1 7 -5 2160.58 96.79
 -1 7 -5 1817.02 92.59
 -1 -7 5 1867.71 91.89
 1 7 5 1846.82 92.69
 7 1 -5 1900.51 87.19
 -7 1 5 1822.72 85.89
 7 -1 5 1819.52 84.39
 2 7 -5 361.76 39.1
 7 2 5 304.07 27.7
 2 -7 5 301.57 34.4
 7 -2 -5 310.17 18.4
 -7 -2 5 376.46 31.7
 -7 2 5 307.47 20.3
 2 7 5 337.17 35.9
 7 2 -5 296.47 26.6
 -2 -7 5 283.27 30.6
 3 -7 5 711.73 45
 3 7 -5 747.23 45.1
 -3 7 5 668.13 42.6
 -7 -3 5 682.23 46.6
 7 3 5 738.23 42.6
 -3 7 -5 742.43 44
 3 7 5 691.83 43.5
 7 3 -5 726.63 42.9
 7 -3 5 667.53 34.7
 -7 3 5 684.43 34.3
 -3 -7 5 656.03 44.9
 -7 -5 5 7964.2 362.36
 -5 -7 5 8129.49 371.56
 -7 -6 5 8063.39 368.66
 6 7 5 7710.63 351.76
 -7 7 -5 164.48 19.1
 7 -7 5 141.89 18.9
 -7 -7 5 101.79 28.3
 7 7 5 158.08 26.9
 7 7 -5 82.39 26.8
 -7 7 5 182.18 23
 0 8 5 1858.71 96.99
 0 -8 5 1941.51 95.99
 -8 0 5 1920.11 91.69
 8 0 -5 1833.52 89.49
 0 8 -5 2071.29 95.89
 -1 8 5 169.08 21.4
 -8 -1 5 133.59 17.9
 1 -8 5 146.69 22.8
 8 1 5 136.79 15.9
 1 8 -5 171.78 23.6
 8 -1 -5 137.49 14.2
 8 1 -5 179.08 21.3
 -1 8 -5 161.68 25.7
 -8 1 5 142.99 18.5
 1 8 5 170.38 22.6
 8 -1 5 150.48 12.9
 -1 -8 5 154.98 29.1
 2 -8 5 3785.12 173.18
 2 8 -5 3527.75 174.38
 -2 8 5 3621.44 171.88
 8 2 5 3731.03 168.98
 -8 -2 5 3664.83 169.88
 8 2 -5 3894.71 176.98
 -8 2 5 3933.61 173.58
 -2 8 -5 3713.13 178.48
 2 8 5 3656.13 179.18
 -2 -8 5 3966.4 180.48
 3 -8 5 5474.35 252.87
 -8 -3 5 5686.33 252.37
 -3 8 5 5465.05 252.37
 3 8 -5 5382.96 255.47
 -3 -8 5 6048.69 269.37
 -8 3 5 5632.44 261.47
 -8 4 -5 1434.76 67.89
 4 8 -5 1440.76 82.69
 -8 -4 5 1539.45 78.29
 8 4 5 1469.05 76.89
 4 -8 5 1583.44 79.39
 -4 8 5 1476.05 76.19
 4 8 5 1509.05 77.99
 -4 -8 5 1569.64 83.99
 8 -4 5 1538.65 69.49
 -4 8 -5 1345.87 76.89
 -8 4 5 1450.25 68.79
 8 4 -5 1531.45 77.49
 -8 5 -5 0.5 6.8
 5 -8 5 -5.1 18
 8 5 5 -42.2 19.4
 -5 8 5 -4.4 15.7
 5 8 -5 -2.1 25.6
 -8 -5 5 32.6 23.9
 8 -5 5 11.2 10.2
 5 8 5 -3.2 24.5
 -8 5 5 -9.8 7.1
 -5 -8 5 -14.1 19.5
 -5 8 -5 0.2 15.6
 8 5 -5 8.2 20
 -8 -6 5 8814.32 393.66
 6 8 -5 8444.66 393.66
 6 8 5 8263.17 376.96
 7 8 -5 72.79 27.8
 7 -8 5 74.69 16.5
 -8 7 -5 50.09 11.6
 8 7 5 34.4 23.1
 -7 8 5 84.59 16.6
 -8 -7 5 75.69 25.9
 -7 8 -5 64.39 15.9
 8 -7 5 49.1 14.3
 -8 7 5 79.69 14.6
 7 8 5 32.9 25.5
 -7 -8 5 90.29 27.4
 8 7 -5 29.8 24.8
 8 8 5 3992.2 191.68
 -8 -8 5 3898.01 189.48
 8 -8 5 4143.39 185.18
 8 8 -5 4070.09 191.88
 -8 8 5 4139.79 185.08
 -8 8 -5 3904.11 184.18
 9 0 -5 264.27 20.2
 0 9 -5 172.28 29.1
 0 -9 5 281.57 39.2
 0 9 5 286.87 37
 -9 0 5 193.08 23.5
 9 0 5 237.08 22.3
 -9 -1 5 4909.61 224.38
 -9 1 5 5674.23 254.07
 9 1 -5 5461.95 254.77
 9 -1 5 5725.83 253.07
 2 -9 5 941.21 58.39
 9 -2 -5 960.5 44.2
 -9 -2 5 937.71 51.99
 9 2 5 1008.4 52.39
 -2 9 5 907.11 52.79
 2 9 -5 801.52 55.29
 9 -2 5 892.81 44.6
 2 9 5 986.3 60.79
 9 2 -5 921.11 51.59
 -2 9 -5 950.1 57.49
 -2 -9 5 1011.3 57.19
 -9 2 5 968.2 46.8
 -9 -3 5 2536.45 124.69
 3 9 -5 2550.54 127.39
 -3 9 5 2819.72 126.69
 3 -9 5 2519.15 126.59
 9 3 5 2607.24 124.69
 -3 -9 5 2642.24 128.49
 -9 3 5 2486.95 116.99
 -3 9 -5 2560.14 124.79
 3 9 5 2720.13 128.19
 9 -3 5 2532.25 116.09
 9 3 -5 2549.54 122.39
 9 4 5 2225.38 109.79
 -4 9 5 2240.08 109.99
 4 -9 5 2279.47 110.59
 4 9 -5 2239.88 112.49
 -9 -4 5 2274.07 111.09
 9 -4 5 2345.67 106.29
 -9 4 5 2375.66 106.79
 -4 9 -5 2272.47 114.59
 -4 -9 5 2261.77 115.99
 9 4 -5 2328.17 114.29
 4 9 5 2525.25 118.79
 5 -9 5 4252.07 196.08
 -9 -5 5 4304.47 197.28
 -5 9 5 4200.08 195.88
 9 5 5 4145.29 196.38
 5 9 -5 4136.49 198.48
 5 9 5 4476.65 199.78
 -9 5 5 4227.88 189.18
 -5 9 -5 4104.99 195.18
 9 -5 5 4074.69 189.18
 -5 -9 5 4272.47 198.28
 9 5 -5 4111.19 196.88
 6 9 -5 3306.57 157.48
 -9 -6 5 3277.07 154.68
 -9 6 -5 3236.88 145.29
 9 6 5 3130.29 153.98
 6 -9 5 3348.76 151.88
 -6 9 5 3013 150.58
 -6 9 -5 3438.76 149.99
 -9 6 5 3226.28 143.89
 6 9 5 3090.09 152.38
 9 6 -5 3233.18 151.48
 9 -6 5 3070.29 144.39
 -9 6 5 3048.9 144.89
 -6 -9 5 3157.68 154.58
 7 9 -5 2324.07 113.29
 -9 -7 5 2260.47 113.19
 -7 9 5 2316.57 108.59
 7 -9 5 2298.47 108.69
 9 7 5 2021.1 110.69
 -9 7 -5 2241.08 103.29
 -7 9 -5 2152.78 104.59
 7 9 5 2097.79 111.99
 -9 7 5 2165.88 101.79
 9 7 -5 2302.87 111.89
 -9 7 5 2299.87 100.19
 9 -7 5 2069.89 100.99
 -7 -9 5 2117.29 111.79
 8 9 -5 182.68 25.9
 9 8 5 150.08 29.7
 -9 8 -5 179.28 18.9
 -8 9 5 126.39 20.3
 8 -9 5 173.68 20.4
 -9 -8 5 171.98 28.6
 9 8 -5 105.59 28.5
 9 -8 5 133.09 16.6
 -8 -9 5 176.48 25.2
 8 9 5 151.98 25.1
 -8 9 -5 166.58 19
 -9 8 5 162.58 22.5
 -9 9 5 184.98 26
 -9 9 -5 156.08 21.2
 9 9 5 193.98 33.3
 9 9 -5 200.68 31.1
 -9 -9 5 197.48 31.5
 9 -9 5 235.58 23.5
 10 0 5 41 13.5
 0 10 5 20.3 18
 0 10 -5 49.8 20
 -10 0 5 35.6 15.3
 0 -10 5 31.7 19.5
 10 0 -5 36.5 11.1
 -1 10 5 1177.88 67.09
 10 1 5 1387.46 63.59
 1 10 -5 1144.99 68.49
 10 -1 -5 1257.27 58.99
 1 -10 5 1117.39 67.29
 -10 -1 5 1355.56 65.49
 10 -1 5 1301.47 59.49
 1 10 5 1330.37 73.69
 -1 -10 5 1142.69 69.19
 -1 10 -5 1347.37 69.29
 -10 1 5 1127.09 62.39
 10 -1 5 1267.47 61.39
 10 1 -5 1410.76 63.79
 2 -10 5 1520.15 80.69
 2 10 -5 1617.84 84.19
 -10 -2 5 1501.65 75.69
 10 2 5 1492.65 74.89
 -2 10 5 1374.16 76.49
 10 -2 -5 1457.35 68.29
 -2 10 -5 1545.55 77.49
 2 10 5 1437.56 75.69
 10 2 -5 1459.05 70.99
 -2 -10 5 1334.07 79.99
 10 -2 5 1455.35 65.99
 10 -2 5 1354.16 64.99
 -10 2 5 1357.26 67.09
 3 -10 5 1586.94 79.19
 10 3 5 1440.76 74.79
 -3 10 5 1377.36 77.89
 3 10 -5 1577.24 84.29
 -10 -3 5 1389.96 76.59
 10 3 -5 1417.06 73.29
 -3 10 -5 1443.26 76.69
 -3 -10 5 1449.55 76.39
 3 10 5 1460.05 80.09
 -10 3 5 1347.77 65.49
 -4 10 5 3689.03 176.78
 4 10 -5 3776.82 181.48
 10 4 5 3759.42 176.18
 -10 -4 5 3829.52 176.78
 4 -10 5 3747.02 176.98
 -10 4 5 3927.31 174.58
 -4 10 -5 4053.79 183.18
 10 4 -5 3775.72 181.58
 -4 -10 5 3901.41 185.78
 4 10 5 3754.22 185.38
 5 -10 5 945.31 54.89
 5 10 -5 875.21 55.69
 10 5 5 889.11 54.49
 -10 -5 5 933.31 54.79
 -5 10 5 766.72 52.49
 -5 10 -5 816.12 52.59
 -10 5 5 906.81 41.6
 -10 5 5 846.22 41.9
 10 5 -5 932.61 54.99
 -5 -10 5 856.31 59.39
 5 10 5 962.1 60.99
 6 10 -5 393.26 37.8
 -10 -6 5 394.06 38.5
 10 6 5 411.16 39
 -6 10 5 374.66 34.2
 6 -10 5 418.66 37.2
 -10 6 5 409.96 23.9
 -6 10 -5 376.56 36.1
 10 6 -5 417.76 40.1
 -6 -10 5 455.25 37.8
 6 10 5 428.36 45.3
 -10 6 5 422.46 22.1
 -10 -7 5 3928.91 186.68
 -7 10 5 3902.31 184.08
 -10 7 -5 4261.37 177.38
 7 -10 5 3795.72 182.98
 10 7 5 3881.21 187.28
 7 10 -5 3765.92 187.38
 10 7 -5 3901.01 183.68
 -7 10 -5 3815.92 179.18
 7 10 5 3722.83 183.08
 -7 -10 5 3929.41 184.88
 -10 -8 5 33 26
 -10 8 -5 57.99 10.3
 10 8 5 75.89 29.1
 8 -10 5 68.59 18.2
 8 10 -5 87.19 30.5
 -8 10 5 73.19 21.1
 8 10 5 78.29 31.6
 -8 10 -5 82.39 18.1
 -10 8 5 54.69 13.6
 -10 8 5 55.49 9.6
 10 8 -5 20.5 26.7
 -8 -10 5 93.59 29
 10 9 5 422.36 48
 9 10 -5 374.96 47.6
 -9 10 5 407.26 36.5
 9 -10 5 420.86 31.4
 -10 9 -5 439.86 27.6
 -10 -9 5 449.16 38.4
 -9 10 -5 402.26 31.6
 -9 -10 5 411.56 38.7
 10 9 -5 399.16 38.1
 9 10 5 453.55 41.6
 -10 9 5 365.76 31.1
 -10 9 5 448.16 25.4
 10 10 5 583.54 53.79
 -10 -10 5 536.65 50.69
 10 10 -5 450.25 50.29
 -10 10 5 527.35 38.5
 -10 10 -5 530.25 34.5
 0 11 5 1658.33 92.89
 -11 0 5 1710.03 84.19
 0 11 -5 1687.43 93.29
 11 0 5 1747.53 83.79
 11 0 -5 1700.23 82.29
 0 -11 5 2004.8 94.29
 1 -11 5 945.01 61.59
 -11 -1 5 975.5 54.39
 1 11 -5 1003 59.59
 11 -1 -5 991 47.8
 -1 11 5 995.2 62.09
 11 1 5 1019 53.29
 1 11 5 1015.1 58.09
 -11 1 5 977.1 49.9
 -1 -11 5 861.01 62.39
 11 -1 5 1037.9 49.4
 11 -1 5 986 46.5
 11 1 -5 924.61 50.89
 -1 11 -5 979.7 62.09
 2 11 -5 2603.04 124.79
 2 -11 5 2366.96 120.89
 -11 -2 5 2464.35 116.59
 11 -2 -5 2378.96 110.09
 11 2 5 2487.05 116.79
 -2 11 5 2320.07 120.69
 -11 2 5 2492.75 107.49
 -2 11 -5 2257.47 114.39
 2 11 5 2356.16 118.59
 11 -2 5 2407.86 105.49
 11 2 -5 2298.37 111.19
 -2 -11 5 2104.49 117.89
 11 3 5 445.36 35.4
 3 11 -5 464.45 48.2
 -3 11 5 472.15 41.1
 3 -11 5 482.15 35.5
 -11 -3 5 435.36 37.2
 -11 3 5 441.96 22.3
 -3 11 -5 420.96 41
 -3 -11 5 432.26 37.6
 3 11 5 376.86 37.4
 11 3 -5 417.96 34.3
 -4 11 5 237.68 27.9
 4 -11 5 288.97 33.5
 4 11 -5 249.28 35
 -11 -4 5 291.07 34.3
 11 4 5 220.08 28.7
 4 11 5 250.97 34.5
 11 4 -5 302.97 32.8
 -4 11 -5 206.58 28.2
 -4 -11 5 199.38 32.9
 5 -11 5 575.24 41.7
 -11 -5 5 456.95 43.4
 -5 11 5 512.95 45.7
 11 5 5 567.24 43.5
 5 11 -5 543.75 43.8
 -5 11 -5 571.24 42
 5 11 5 511.25 50.99
 11 5 -5 557.74 41.6
 -5 -11 5 524.55 41.8
 -6 11 5 2426.26 123.69
 11 6 5 2648.33 126.99
 6 -11 5 2567.14 123.09
 6 11 -5 2552.34 126.89
 -11 -6 5 2436.96 124.39
 -6 -11 5 2475.15 119.99
 11 6 -5 2397.56 119.59
 -6 11 -5 2330.77 116.89
 -11 6 5 2183.68 107.09
 -11 6 5 2507.95 107.39
 6 11 5 2478.35 123.79
 7 -11 5 331.17 35.4
 7 11 -5 337.47 46.2
 -11 -7 5 374.36 40
 -7 11 5 298.17 35.1
 11 7 5 314.27 36.7
 -7 -11 5 235.28 33.7
 -7 11 -5 283.87 33
 -11 7 5 287.87 16.3
 11 7 -5 371.76 38.8
 -11 7 5 281.47 18.5
 7 11 5 328.67 39.4
 8 -11 5 612.34 41
 11 8 5 571.04 51.09
 -11 8 -5 581.04 29
 -8 11 5 519.95 44.6
 -11 -8 5 592.04 49.7
 11 8 -5 544.85 41.7
 -11 8 5 556.24 31.4
 -8 11 -5 442.16 39
 -8 -11 5 542.55 44.2
 8 11 5 528.45 46.2
 -11 8 5 582.74 28.5
 9 -11 5 130.29 20.6
 11 9 5 151.08 33.7
 -11 -9 5 109.69 29.4
 9 11 -5 120.69 32.1
 -9 11 5 142.59 24
 -11 9 -5 137.29 15.4
 -9 11 -5 109.49 20.4
 -11 9 5 145.89 14.4
 9 11 5 93.39 33.3
 11 9 -5 179.98 31.4
 -9 -11 5 102.99 31.9
 -11 9 5 155.48 21.6
 11 10 5 165.28 36.1
 10 11 -5 173.98 33.6
 -10 11 5 242.28 32.1
 -11 10 -5 174.68 19.4
 -11 -10 5 202.78 28.3
 11 10 -5 184.18 35.8
 10 11 5 196.38 30.6
 -10 11 -5 154.58 20.7
 -11 10 5 234.28 28.3
 -11 10 5 207.68 18.6
 -10 -11 5 203.58 34.9
 11 11 -5 207.08 36.8
 -11 11 5 176.88 24.4
 -11 -11 5 198.18 33.5
 11 11 5 132.79 36.9
 -11 11 -5 212.78 22.6
 -12 0 5 708.03 41.6
 0 -12 5 761.02 53.89
 12 0 5 737.63 42.1
 0 12 -5 686.13 48.8
 0 12 5 777.62 49.8
 12 0 -5 720.63 38.4
 1 -12 5 752.12 47.9
 1 12 -5 639.24 55.39
 -1 12 5 786.82 48.9
 12 1 5 735.43 44.6
 -12 -1 5 682.93 43
 -1 -12 5 698.83 54.19
 -1 12 -5 783.72 54.39
 1 12 5 759.42 49.99
 -12 1 5 723.13 39.4
 12 1 -5 673.23 41.1
 12 -1 5 777.12 39
 -12 -2 5 172.38 22.2
 12 -2 -5 202.98 12.5
 2 -12 5 158.78 29.5
 12 2 5 188.38 24
 -2 12 5 201.78 30.4
 2 12 -5 184.88 27.2
 -2 12 -5 194.68 28.8
 12 2 -5 182.38 24.8
 2 12 5 213.58 32.7
 12 -2 5 188.98 11.5
 -12 2 5 162.88 15.3
 -2 -12 5 191.08 25.8
 12 3 5 526.95 39.8
 3 -12 5 427.76 43.5
 3 12 -5 593.64 50.89
 -3 12 5 434.56 44.4
 -12 -3 5 468.15 38.1
 -3 -12 5 549.45 41.8
 12 3 -5 503.55 36.9
 3 12 5 479.15 42
 -3 12 -5 498.35 45.5
 4 12 -5 524.25 50.89
 12 4 5 486.55 39.8
 -4 12 5 520.85 45
 -12 -4 5 493.95 42.1
 4 -12 5 518.95 43.6
 -4 12 -5 530.65 42.7
 -4 -12 5 503.15 49.1
 12 4 -5 489.25 37.8
 4 12 5 529.65 51.39
 5 -12 5 249.97 31
 12 5 5 225.88 29.7
 -12 -5 5 361.96 34.6
 -5 12 5 229.98 31.2
 5 12 -5 233.18 30.8
 -5 -12 5 217.78 29.2
 -5 12 -5 264.27 34.8
 12 5 -5 262.47 32.5
 5 12 5 290.07 37.1
 -12 -6 5 171.18 27.6
 -6 12 5 104.39 28.7
 6 12 -5 108.39 32.4
 12 6 5 174.08 28.8
 12 6 -5 139.19 26.2
 6 12 5 101.19 27.2
 -6 -12 5 158.78 26.3
 -6 12 -5 98.99 23.3
 12 7 5 317.77 36.4
 -7 12 5 297.97 34.4
 -12 -7 5 297.97 34.2
 7 12 -5 412.26 38.9
 7 -12 5 275.27 35.2
 12 7 -5 391.06 40.9
 -7 -12 5 330.87 38.9
 -7 12 -5 306.27 37.4
 7 12 5 314.27 42.4
 -8 12 5 -18.8 22.5
 12 8 5 36.9 29.5
 -12 -8 5 25.5 25.9
 8 -12 5 -6.5 18.6
 8 12 -5 23.6 31
 -8 12 -5 -3 18.7
 -12 8 5 -3.8 6
 -8 -12 5 30.5 30
 -12 8 5 -2.2 4.2
 12 8 -5 -5.4 26.4
 8 12 5 6.2 32
 12 9 5 415.86 49.4
 -12 9 -5 383.66 20
 -12 -9 5 366.76 45.8
 9 12 -5 306.37 42.1
 -9 12 5 468.15 42
 12 9 -5 441.36 47.6
 -9 -12 5 374.56 39.4
 -12 9 5 394.46 25.1
 -9 12 -5 360.06 35.7
 -12 9 5 364.76 21.5
 9 12 5 389.96 53.49
 -10 12 5 33.8 22.5
 -12 -10 5 63.29 29.7
 10 12 -5 26.2 23.9
 12 10 5 14.9 31
 -12 10 -5 63.99 10.1
 -12 10 5 45.4 15
 10 12 5 44.8 25.6
 -12 10 5 49.1 9.8
 12 10 -5 41.3 29.3
 -10 12 -5 41.6 18.5
 -10 -12 5 62.29 24.3
 -11 12 5 -15.9 20.5
 11 12 -5 28.8 31
 12 11 5 8.2 31.2
 -12 11 -5 15.8 11.6
 -12 -11 5 -19.3 27.6
 -12 11 5 18 17
 -11 12 -5 17.2 15.9
 12 11 -5 17.9 30.8
 11 12 5 -17.7 32.3
 -12 11 5 16.6 10.1
 -11 -12 5 10.4 29.8
 -12 -12 5 187.08 34
 12 12 -5 140.29 36.7
 -12 12 5 179.48 20.1
 -12 12 -5 181.58 22.6
 12 12 5 143.69 31.6
 -12 12 5 172.48 23.2
 -13 0 5 30.7 14.5
 0 13 5 27 21.2
 13 0 5 41.3 14.5
 13 0 5 25.5 8.4
 0 13 -5 28.2 26.7
 13 0 -5 29 10.6
 0 -13 5 3.8 19.9
 -13 -1 5 1805.82 91.09
 13 1 5 1866.11 91.49
 1 13 -5 1829.52 101.79
 -1 13 5 1858.71 97.59
 1 -13 5 1982.1 100.19
 13 -1 -5 1830.12 85.79
 13 -1 5 1824.92 84.79
 13 -1 5 1895.61 86.69
 -1 13 -5 1610.74 95.19
 13 1 -5 1910.21 89.29
 -13 1 5 1858.21 86.69
 -1 -13 5 2050.19 100.99
 1 13 5 1764.02 96.79
 2 -13 5 1922.91 106.09
 2 13 -5 2042.7 110.09
 13 2 5 2040.3 101.29
 -2 13 5 1932.21 108.29
 -13 -2 5 2252.97 101.09
 2 13 5 2053.39 107.09
 13 2 -5 2003 95.09
 -2 -13 5 1703.73 100.19
 -2 13 -5 2045 100.49
 3 13 -5 1029.3 65.79
 -3 13 5 1002.4 63.89
 3 -13 5 1117.49 66.79
 -13 -3 5 1161.18 62.09
 -3 13 -5 1015.7 67.39
 3 13 5 1011.4 71.89
 13 3 -5 1191.28 61.09
 -3 -13 5 1055.09 64.79
 4 -13 5 269.97 33
 -4 13 5 264.37 34.8
 -13 -4 5 250.27 35
 13 4 5 253.97 30.5
 4 13 -5 280.97 36.3
 4 13 5 286.27 39.4
 13 4 -5 290.17 30.2
 -4 13 -5 278.37 36.8
 -4 -13 5 205.08 35.8
 5 -13 5 130.69 25.7
 13 5 5 108.79 25.4
 5 13 -5 133.89 33.5
 -5 13 5 83.39 26.7
 -13 -5 5 102.19 24.2
 -5 -13 5 104.89 25.7
 -5 13 -5 91.29 25.2
 5 13 5 141.69 27.8
 13 5 -5 99.09 23.1
 13 6 5 773.02 58.19
 -6 13 5 731.23 55.39
 6 -13 5 788.02 53.79
 6 13 -5 753.12 62.79
 -13 -6 5 765.22 52.89
 13 6 -5 711.83 56.09
 6 13 5 776.32 56.29
 -6 13 -5 838.52 53.99
 -6 -13 5 797.32 61.39
 7 -13 5 30.2 22.3
 -7 13 5 48.1 28.6
 -13 -7 5 34.6 24.9
 7 13 -5 46.3 25.2
 13 7 5 64.09 28.1
 13 7 -5 9.1 24.8
 7 13 5 46 26
 -7 -13 5 41.9 30.9
 -7 13 -5 19.8 23.9
 8 -13 5 794.62 51.19
 8 13 -5 712.53 63.39
 13 8 5 758.82 59.19
 -8 13 5 798.82 56.99
 -13 -8 5 726.03 56.19
 -8 -13 5 883.41 63.79
 8 13 5 830.82 59.19
 -8 13 -5 773.92 51.39
 13 8 -5 777.22 57.99
 -13 -9 5 19.5 26.7
 9 13 -5 3.3 32.3
 13 9 5 17.7 30.5
 -9 13 5 25.2 25.8
 9 13 5 -13.1 25.1
 13 9 -5 16.2 21
 -9 13 -5 27.9 21.3
 -9 -13 5 -65.79 27.7
 -10 13 5 30.6 25.7
 -13 -10 5 -20 26.4
 13 10 5 -5.8 29.6
 10 13 -5 -4.9 31.5
 10 13 5 10.9 33.4
 -10 13 -5 -25.2 18.2
 13 10 -5 -16.2 29
 -10 -13 5 -44.1 29.2
 -13 10 5 12 7.8
 -13 10 5 -3.8 5.2
 -13 11 -5 89.89 12.2
 13 11 5 69.29 32.2
 -13 -11 5 16.5 29.1
 11 13 -5 53.09 34.4
 -11 13 5 93.29 25.9
 13 11 -5 53.29 31.7
 -11 13 -5 74.49 19.4
 -11 -13 5 54.59 31.4
 11 13 5 95.09 38
 -13 11 5 74.99 14.7
 -13 11 5 71.69 10.1
 -12 13 5 309.17 38.7
 -13 -12 5 350.56 47.7
 13 12 5 342.27 45.6
 -13 12 -5 348.27 24.5
 12 13 -5 446.86 54.69
 13 12 -5 270.27 42.8
 -13 12 5 375.06 31.2
 12 13 5 324.97 44.2
 -13 12 5 321.37 23.9
 -12 -13 5 357.46 39.1
 -12 13 -5 421.56 31.3
 -13 13 5 630.04 45
 -13 -13 5 674.33 58.59
 13 13 5 795.62 67.49
 -13 13 5 688.13 39.3
 -13 13 -5 654.63 39.8
 13 13 -5 707.33 64.39
 14 0 -5 336.37 24.2
 14 0 5 312.67 21.7
 -14 0 5 345.67 27.1
 0 -14 5 444.66 38.5
 14 0 5 308.67 28.6
 0 14 5 358.26 40.5
 0 14 -5 359.96 48.1
 -1 14 5 4173.58 194.38
 1 -14 5 3929.71 191.88
 14 -1 -5 3798.32 179.48
 -14 -1 5 4069.39 183.88
 1 14 -5 3898.71 191.18
 14 1 5 4024.7 185.28
 -1 -14 5 4376.36 193.88
 -1 14 -5 3859.51 192.68
 14 1 -5 3799.12 183.28
 14 -1 5 3935.91 179.58
 14 -1 5 4009.9 180.58
 -2 14 5 98.89 32.4
 2 14 -5 44.9 32.6
 2 -14 5 106.59 24.1
 -14 -2 5 96.89 20.3
 14 2 5 77.69 22.4
 -2 -14 5 107.09 30.9
 14 2 -5 114.29 19.2
 -2 14 -5 150.28 31.9
 2 14 5 108.29 34.9
 3 -14 5 847.42 60.19
 14 3 5 884.81 55.59
 -3 14 5 856.31 62.79
 3 14 -5 897.91 66.69
 -14 -3 5 884.61 52.99
 14 3 -5 842.62 49.6
 -3 -14 5 762.42 54.79
 -3 14 -5 764.32 59.59
 3 14 5 848.02 66.39
 -14 -4 5 813.32 51.39
 4 14 -5 861.91 66.39
 -4 14 5 830.02 60.09
 4 -14 5 818.32 57.59
 14 4 5 810.92 56.19
 -4 14 -5 856.11 58.49
 4 14 5 852.61 57.99
 14 4 -5 794.62 52.09
 -4 -14 5 752.72 55.09
 5 14 -5 1105.29 78.39
 14 5 5 1201.48 72.79
 -5 14 5 1197.28 74.19
 -14 -5 5 1235.78 68.49
 5 -14 5 1221.08 70.89
 -5 14 -5 1051.29 71.19
 5 14 5 1266.77 80.99
 14 5 -5 1235.88 68.19
 -5 -14 5 1207.98 77.39
 -14 -6 5 461.15 45.7
 6 14 -5 523.75 46.4
 14 6 5 449.86 46.1
 6 -14 5 439.56 45.5
 -6 14 5 439.16 47.8
 6 14 5 429.16 57.19
 -6 -14 5 506.15 52.89
 -6 14 -5 375.46 43.4
 14 6 -5 480.95 46.3
 -7 14 5 545.75 54.39
 -14 -7 5 550.14 47.6
 14 7 5 562.34 51.69
 7 14 -5 536.05 58.49
 7 -14 5 606.34 48
 14 7 -5 598.54 52.99
 -7 -14 5 573.54 47.6
 -7 14 -5 500.35 45.4
 7 14 5 528.95 60.19
 14 8 5 258.67 37.1
 8 14 -5 239.88 35.1
 -14 -8 5 223.88 32.1
 -8 14 5 231.58 34.4
 8 14 5 236.78 41.6
 14 8 -5 338.87 43.2
 -8 -14 5 279.07 39.4
 -8 14 -5 214.78 31.3
 9 14 -5 29.3 33.3
 -14 -9 5 21.5 26.6
 -9 14 5 46.1 28.8
 14 9 5 25.5 30.9
 14 9 -5 73.29 30.2
 9 14 5 48.5 35.7
 -9 14 -5 27.7 22.4
 -9 -14 5 24.7 30.7
 14 10 5 393.46 49.7
 10 14 -5 234.28 41.6
 -10 14 5 261.17 36.1
 -14 -10 5 292.47 36.9
 -10 -14 5 280.17 38.6
 -10 14 -5 264.37 33.8
 10 14 5 133.89 40.8
 14 10 -5 221.88 37.1
 -14 -11 5 394.46 46
 11 14 -5 395.46 48.2
 14 11 5 350.26 45.8
 -11 14 5 372.26 43.9
 -11 -14 5 364.56 39.8
 14 11 -5 419.76 47
 11 14 5 407.96 48.9
 -11 14 -5 368.26 35.6
 12 14 -5 378.46 48.2
 -14 -12 5 467.95 41.1
 14 12 5 399.16 49.7
 -12 14 5 454.65 42.4
 14 12 -5 463.45 46.1
 12 14 5 382.76 47.7
 -12 14 -5 472.65 37.8
 -12 -14 5 392.66 42.1
 -14 12 5 462.85 23.1
 -14 12 5 412.96 24.3
 -14 -13 5 372.16 38.7
 14 13 5 264.87 45.2
 -13 14 5 332.67 37.8
 -14 13 -5 308.77 20.9
 13 14 -5 278.87 45.6
 -13 14 5 297.17 27.4
 -13 14 -5 242.18 28.1
 -14 13 5 250.67 20.7
 -14 13 5 287.17 24.6
 14 13 -5 289.07 43.5
 -13 -14 5 392.56 48.5
 13 14 5 281.07 46.4
 -14 14 -5 616.84 45.7
 -14 -14 5 508.95 46.3
 14 14 -5 421.76 60.19
 -14 14 5 533.05 34.4
 -14 14 5 590.04 39.4
 14 14 5 476.05 62.89
 0 15 -5 884.21 56.19
 15 0 -5 745.03 41.1
 0 15 5 689.73 56.19
 0 -15 5 714.43 53.89
 15 0 5 782.92 44
 15 0 5 781.72 39.8
 1 -15 5 1065.59 73.69
 -1 15 5 1248.68 78.19
 15 1 5 1105.69 62.59
 15 -1 -5 1214.28 54.49
 1 15 -5 1094.09 77.09
 15 1 -5 1155.88 59.59
 15 -1 5 1124.59 52.99
 -1 -15 5 1216.08 75.59
 -1 15 -5 1093.79 68.39
 1 15 5 1158.48 72.09
 -2 15 5 359.36 44.7
 15 2 5 380.76 38.2
 2 -15 5 365.36 38.4
 -15 -2 5 434.66 35.4
 2 15 -5 410.36 52.09
 15 2 -5 337.27 30.9
 -2 15 -5 342.97 47.2
 2 15 5 352.76 43
 -2 -15 5 306.07 40.9
 -3 15 5 2046 108.69
 15 3 5 1992.9 101.79
 -15 -3 5 2024.7 98.99
 3 15 -5 1755.02 103.89
 3 -15 5 1972.5 104.99
 -3 -15 5 1759.72 106.59
 -3 15 -5 1837.72 101.69
 3 15 5 2090.89 111.99
 15 3 -5 2054.29 97.99
 -4 15 5 293.37 38.4
 4 -15 5 333.67 41.7
 15 4 5 320.67 41.2
 4 15 -5 353.96 41.1
 -15 -4 5 308.97 36.4
 -4 15 -5 287.77 38.6
 15 4 -5 352.26 37.7
 -4 -15 5 393.56 40.6
 4 15 5 341.17 42.9
 5 15 -5 602.84 59.49
 -5 15 5 639.54 54.29
 15 5 5 561.54 53.49
 5 -15 5 621.44 49.5
 -15 -5 5 663.33 45.9
 -5 15 -5 681.23 54.09
 5 15 5 636.24 63.29
 -5 -15 5 689.43 59.19
 15 5 -5 603.14 46.8
 6 -15 5 1040.4 63.29
 -6 15 5 919.61 67.89
 6 15 -5 957.9 73.19
 -15 -6 5 974.9 61.49
 15 6 5 1061.89 65.99
 15 6 -5 1019.7 65.19
 -6 15 -5 989.4 65.49
 6 15 5 854.91 66.39
 -6 -15 5 1088.49 64.59
 15 7 5 1676.03 95.39
 7 -15 5 1632.24 90.29
 -15 -7 5 1605.54 90.79
 -7 15 5 1758.72 97.79
 7 15 -5 1768.52 95.79
 7 15 5 1682.63 104.29
 -7 15 -5 1790.62 96.19
 -7 -15 5 1846.02 101.69
 15 7 -5 1744.93 98.59
 -15 -8 5 280.77 39
 8 15 -5 190.48 40.7
 15 8 5 292.77 39.2
 -8 15 5 258.07 38.3
 -8 15 -5 278.17 37.6
 15 8 -5 237.08 35.5
 8 15 5 275.57 43.7
 -8 -15 5 283.07 38.6
 15 9 5 378.96 48.1
 -15 -9 5 335.67 42.7
 -9 15 5 321.27 39.4
 9 15 -5 203.68 34
 15 9 -5 400.76 46.8
 9 15 5 267.57 46.1
 -9 -15 5 346.47 40
 -9 15 -5 355.76 42.1
 15 10 5 55.69 34.2
 -15 -10 5 82.09 28.8
 10 15 -5 79.59 29.6
 -10 15 5 66.09 29.3
 -10 15 -5 31.4 23.6
 15 10 -5 49.8 32
 10 15 5 120.99 39.5
 -10 -15 5 68.49 25.3
 -15 -11 5 8.1 20.6
 -11 15 5 51.89 27.4
 11 15 -5 41.6 35.3
 15 11 5 47.5 34.8
 -11 15 -5 28.5 22.2
 11 15 5 15.2 27.1
 -11 -15 5 6.6 22.8
 15 11 -5 2.5 30.3
 12 15 -5 1482.75 93.39
 -15 -12 5 1341.37 85.79
 -12 15 5 1495.85 84.19
 15 12 5 1434.16 93.69
 -12 15 -5 1338.97 74.79
 12 15 5 1262.07 90.69
 15 12 -5 1456.55 88.49
 -12 -15 5 1352.96 84.49
 13 15 -5 334.77 46.8
 15 13 5 375.46 48.3
 -13 15 5 375.36 40.3
 -13 15 -5 310.07 32.2
 15 13 -5 286.47 44.7
 13 15 5 322.07 48.8
 -13 -15 5 393.66 50.69
 15 14 5 81.59 39.4
 14 15 -5 100.19 30.9
 15 14 -5 87.79 35.7
 14 15 5 41.9 30.7
 15 15 5 46.7 40.4
 15 15 -5 63.49 36.4
 16 0 5 114.99 15.9
 16 0 5 109.79 14.6
 0 -16 5 166.38 33.3
 16 0 -5 119.19 13.3
 0 16 -5 148.29 34.2
 0 16 5 117.69 29.5
 -1 16 5 95.39 29
 16 1 5 129.29 21.3
 1 16 -5 125.39 35.4
 1 -16 5 131.79 31.7
 -1 -16 5 119.39 34.5
 1 16 5 127.49 37.1
 16 1 -5 137.89 16.8
 -1 16 -5 96.39 34.8
 -2 16 5 1139.79 75.29
 2 -16 5 1018 68.69
 2 16 -5 1222.28 69.09
 16 2 5 893.41 60.59
 2 16 5 952 65.59
 16 2 -5 1066.19 55.39
 -2 16 -5 954.6 70.19
 -2 -16 5 818.72 68.09
 -3 16 5 330.67 40.6
 3 -16 5 210.88 34.3
 16 3 5 249.08 31.3
 3 16 -5 320.87 42
 16 3 -5 302.17 31.3
 -3 -16 5 217.18 38.5
 3 16 5 400.86 43.6
 -3 16 -5 225.38 38
 4 16 -5 71.99 34.5
 4 -16 5 13.5 26.5
 16 4 5 53.59 25.4
 -4 16 5 -11.2 27.5
 -4 -16 5 -3.2 30.1
 -4 16 -5 9.7 28.5
 16 4 -5 6.2 20
 4 16 5 15.2 35.4
 5 -16 5 836.42 67.19
 -5 16 5 1009.2 70.89
 5 16 -5 1146.29 69.09
 16 5 5 1133.39 69.69
 -5 -16 5 864.31 64.39
 5 16 5 1072.29 70.19
 16 5 -5 1120.79 65.99
 -5 16 -5 1181.58 71.59
 16 6 5 210.38 34.7
 -6 16 5 269.77 38
 -16 -6 5 200.28 29.2
 6 -16 5 195.98 31.4
 6 16 -5 229.28 34.5
 -6 -16 5 218.98 38.9
 16 6 -5 284.57 34.1
 -6 16 -5 250.87 36.1
 6 16 5 242.48 43.5
 -16 -7 5 361.46 39.8
 -7 16 5 287.37 41.6
 16 7 5 273.37 38
 7 16 -5 223.48 43.3
 -7 16 -5 301.77 36.9
 7 16 5 235.28 43.8
 16 7 -5 314.27 37.3
 -7 -16 5 292.07 36
 16 8 5 291.87 41.2
 -8 16 5 324.37 42.3
 -16 -8 5 339.77 41.5
 8 16 -5 354.76 42.9
 -8 16 -5 327.77 41.2
 -8 -16 5 331.37 41.7
 8 16 5 329.97 45
 16 8 -5 338.77 43.6
 -9 16 5 170.58 36.2
 16 9 5 140.09 37
 9 16 -5 195.48 41.2
 16 9 -5 169.88 32.7
 9 16 5 136.29 33.2
 -9 16 -5 151.18 28.4
 -9 -16 5 143.79 35.8
 -10 16 5 117.49 33.7
 16 10 5 82.99 37.3
 10 16 -5 154.18 39.9
 10 16 5 133.29 32
 16 10 -5 124.09 33.2
 -10 16 -5 149.29 29.7
 -10 -16 5 118.79 34
 16 11 5 462.25 57.49
 11 16 -5 440.46 47.6
 -11 16 5 393.86 51.09
 -11 -16 5 264.97 41.3
 11 16 5 414.76 47.4
 16 11 -5 368.86 51.49
 -11 16 -5 387.56 41.7
 16 12 5 6 36.1
 12 16 -5 3.8 25.7
 -12 16 5 37.9 28.8
 12 16 5 27.4 38.1
 -12 -16 5 60.79 33.2
 16 12 -5 -6.1 28.7
 -12 16 -5 4 21.9
 16 13 5 363.06 47.7
 13 16 -5 322.27 45.8
 16 13 -5 348.77 46.4
 13 16 5 411.96 52.89
 14 16 -5 310.87 46.4
 16 14 5 342.67 49.1
 16 14 -5 259.37 44.4
 14 16 5 293.57 42.6
 15 16 -5 128.99 40.6
 16 15 5 173.78 43.2
 15 16 5 106.49 42.5
 16 15 -5 172.68 40.6
 16 16 5 42.6 30.3
 16 16 -5 79.89 37.4
 0 17 5 403.96 56.19
 0 -17 5 340.27 48.3
 17 0 -5 377.16 23.1
 17 0 5 370.16 21.8
 0 17 -5 408.26 54.19
 17 0 5 343.57 24.5
 -1 17 5 29.2 26.5
 17 1 5 24.8 10.6
 1 17 -5 17.2 24.5
 1 -17 5 23.1 21.8
 17 1 5 5.9 16.3
 -1 -17 5 -11.6 29.1
 -1 17 -5 67.29 33
 1 17 5 2.8 34.6
 17 1 -5 1.4 12.2
 17 2 5 224.68 27.3
 2 17 -5 221.78 39.3
 2 -17 5 194.18 34.2
 -2 17 5 156.48 39
 17 2 -5 222.98 26.4
 2 17 5 163.08 40.7
 -2 17 -5 172.78 30.8
 -2 -17 5 224.48 31.4
 -3 17 5 298.17 37.4
 3 17 -5 281.57 43.5
 17 3 5 330.27 39.2
 3 -17 5 274.77 37.1
 3 17 5 233.98 43.3
 -3 -17 5 329.17 38.7
 -3 17 -5 365.36 47.8
 17 3 -5 326.97 32.2
 -4 17 5 1127.19 75.49
 4 -17 5 1033.1 69.79
 17 4 5 1019.9 68.09
 4 17 -5 1205.48 78.79
 4 17 5 1004 70.39
 -4 17 -5 1165.38 74.19
 17 4 -5 982.2 62.39
 -4 -17 5 1099.79 73.79
 5 17 -5 224.68 41.4
 17 5 5 218.38 35.1
 5 -17 5 244.98 34.1
 -5 17 5 182.88 36.8
 -5 -17 5 218.88 37.9
 5 17 5 183.48 42.7
 17 5 -5 203.48 27.5
 -5 17 -5 192.58 34.8
 6 17 -5 318.67 43.5
 -6 17 5 323.37 41.9
 17 6 5 272.57 38.5
 -6 17 -5 253.47 37.2
 17 6 -5 239.18 31.8
 6 17 5 260.37 38.1
 -6 -17 5 212.38 31.9
 17 7 5 291.47 41.2
 7 17 -5 311.97 42.3
 -7 17 5 318.07 42
 17 7 -5 330.97 40.4
 7 17 5 275.47 46.5
 -7 17 -5 300.47 39.6
 -7 -17 5 257.87 41.1
 17 8 5 93.69 34.9
 8 17 -5 13.9 35.8
 -8 17 5 50.59 32.6
 8 17 5 78.89 39.1
 -8 -17 5 20.6 24
 17 8 -5 16.4 26.2
 -8 17 -5 -3.5 25
 9 17 -5 33.4 27.4
 17 9 5 30.4 32.3
 -9 17 5 68.39 33.5
 -9 17 -5 -13.6 23.8
 -9 -17 5 21.6 22.7
 9 17 5 23.4 37.6
 17 9 -5 64.49 28.7
 17 10 5 53.69 34.2
 -10 17 5 43.2 31.4
 10 17 -5 68.49 35.8
 -10 -17 5 65.29 32.7
 -10 17 -5 83.49 28.6
 17 10 -5 106.79 34.5
 10 17 5 21.6 37.8
 17 11 5 164.08 41.5
 -11 17 5 124.89 34.3
 11 17 -5 193.88 40.7
 11 17 5 191.48 44.1
 17 11 -5 186.28 36.9
 -11 17 -5 125.19 28.8
 -11 -17 5 191.28 37.5
 -12 17 5 84.09 31.1
 12 17 -5 64.19 37.7
 17 12 5 54.09 37
 12 17 5 5.3 39.4
 17 12 -5 41.1 32.4
 -12 17 -5 37 37
 17 13 5 471.35 59.99
 13 17 -5 372.96 50.99
 17 13 -5 308.87 45.3
 13 17 5 382.76 53.29
 14 17 -5 66.89 38.4
 17 14 5 102.39 41.9
 17 14 -5 130.59 36.8
 14 17 5 78.69 32.8
 17 15 5 98.49 33.1
 15 17 -5 112.19 39.4
 15 17 5 49.1 41.5
 17 15 -5 97.09 35.3
 17 16 5 65.29 41.5
 16 17 -5 80.79 31
 16 17 5 87.19 40.7
 17 16 -5 58.69 35.2
 0 -18 5 25.7 29.4
 0 18 -5 -30.9 32.6
 18 0 -5 30.4 7.6
 0 18 5 10.3 35.9
 18 0 5 25.7 6.1
 1 18 -5 56.59 34.2
 -1 18 5 80.39 36.3
 18 1 5 55.79 11.4
 18 1 5 23.9 14.9
 1 -18 5 69.79 30
 1 18 5 10 35.8
 18 1 -5 72.69 13.3
 -1 18 -5 40.7 26.3
 -1 -18 5 47.9 24.3
 18 2 5 33.9 20.1
 2 -18 5 29.5 29
 2 18 -5 29.4 34.7
 -2 18 5 -7.4 32.9
 18 2 -5 20.7 15.3
 -2 -18 5 51.89 24.5
 2 18 5 34.5 36.8
 -2 18 -5 48.3 32.9
 3 18 -5 943.01 73.79
 18 3 5 938.01 61.39
 -3 18 5 1026.7 73.49
 3 -18 5 1007.7 68.29
 18 3 -5 979.4 55.59
 -3 -18 5 965.4 61.29
 -3 18 -5 891.51 69.09
 3 18 5 655.53 74.09
 18 4 5 312.97 43
 4 18 -5 305.27 44.7
 -4 18 5 332.47 45.1
 18 4 -5 342.87 37
 4 18 5 350.06 49
 -4 18 -5 391.86 49.8
 -4 -18 5 348.17 40.6
 -5 18 5 596.24 59.49
 5 18 -5 484.85 59.69
 18 5 5 555.64 51.39
 18 5 -5 448.46 43.5
 -5 -18 5 534.95 54.19
 5 18 5 451.05 50.49
 -5 18 -5 516.75 54.39
 18 6 5 268.47 38.1
 6 18 -5 212.08 42.9
 -6 18 5 259.97 43.3
 18 6 -5 192.98 31.8
 6 18 5 103.69 41.2
 -6 -18 5 303.67 39.7
 -6 18 -5 253.57 38.1
 -7 18 5 102.69 36.7
 7 18 -5 119.79 32.4
 18 7 5 124.29 35.1
 18 7 -5 60.09 28.5
 7 18 5 79.99 31.5
 -7 -18 5 109.79 26.4
 -7 18 -5 38.4 30.3
 8 18 -5 242.78 43.1
 -8 18 5 192.78 38.1
 18 8 5 150.18 35.7
 18 8 -5 223.38 35.3
 -8 18 -5 140.39 32.8
 8 18 5 175.28 35.1
 -8 -18 5 170.48 36.9
 -9 18 5 67.49 33
 9 18 -5 126.79 38.6
 18 9 5 103.49 35.3
 -9 -18 5 95.89 33.8
 -9 18 -5 90.29 28.7
 9 18 5 58.99 39.8
 18 9 -5 56.89 29
 18 10 5 15 32.3
 10 18 -5 43.2 37.4
 -10 18 5 20.8 32.3
 -10 18 -5 -11.2 27
 18 10 -5 37.4 30.5
 10 18 5 18.8 39
 -10 -18 5 54.39 25.7
 -11 18 5 32.1 30.9
 18 11 5 -0.1 34.3
 11 18 -5 58.39 35.5
 11 18 5 3.6 39.2
 -11 18 -5 15.8 26.8
 18 11 -5 31.8 30
 12 18 -5 6.8 27.2
 18 12 5 8.2 35.3
 18 12 -5 50.49 32.7
 12 18 5 4.6 40.3
 13 18 -5 16.9 28.2
 18 13 5 -5.8 34.4
 13 18 5 -2.5 39.6
 18 13 -5 28.4 32
 18 14 5 121.89 40.4
 14 18 -5 78.09 31.4
 18 14 -5 83.59 36.1
 14 18 5 125.19 34.6
 18 15 5 84.19 39.2
 15 18 -5 105.89 63.99
 18 15 -5 54.09 35.5
 15 18 5 -1.7 41.3
 0 19 5 93.09 37.1
 0 19 -5 93.69 34.9
 0 -19 5 43 25.1
 19 1 5 113.19 15.1
 19 1 5 110.09 15.5
 -1 19 5 81.29 38.6
 1 -19 5 82.79 32.6
 1 19 -5 80.39 37.5
 -1 -19 5 115.59 33.9
 19 1 -5 143.29 17.7
 -1 19 -5 196.68 38.4
 1 19 5 136.59 32.9
 2 19 -5 65.79 37.5
 19 2 5 88.69 20.1
 19 2 5 82.79 13.9
 -2 19 5 69.09 29.7
 -2 19 -5 81.49 36
 -2 -19 5 44.4 32.2
 19 2 -5 77.19 16
 2 19 5 141.29 32
 3 19 -5 67.79 29.5
 19 3 5 56.79 23.6
 -3 19 5 82.09 37.7
 19 3 -5 59.09 18.7
 -3 19 -5 61.89 34.7
 3 19 5 59.89 28.9
 -3 -19 5 2.4 31
 19 4 5 396.36 45.1
 -4 19 5 368.76 48.4
 4 19 -5 409.96 48.2
 4 19 5 312.77 48.3
 -4 -19 5 360.66 44.2
 19 4 -5 386.76 38.2
 -4 19 -5 397.26 46.6
 -5 19 5 178.28 41.1
 5 19 -5 115.69 32.6
 19 5 5 168.48 32
 19 5 -5 146.69 27.6
 -5 -19 5 144.59 35.2
 -5 19 -5 174.28 36.6
 5 19 5 161.08 43.1
 19 6 5 84.89 31.7
 -6 19 5 120.79 38
 6 19 -5 54.39 37.2
 -6 19 -5 23 33.1
 19 6 -5 45.5 25.5
 -6 -19 5 43 24.9
 6 19 5 79.29 31.6
 7 19 -5 126.19 40.4
 19 7 5 50.59 30.8
 -7 19 5 81.59 35.8
 -7 -19 5 36.5 32.8
 -7 19 -5 80.69 33.2
 7 19 5 26.4 38.9
 19 7 -5 22.1 26.7
 19 8 5 36.4 30.9
 -8 19 5 49.7 36.8
 8 19 -5 59.19 29.8
 -8 19 -5 57.39 31.9
 19 8 -5 49.8 30
 8 19 5 36.3 38
 -8 -19 5 41.9 24.7
 19 9 5 37.6 34.9
 9 19 -5 92.49 39
 -9 19 5 23.2 34.4
 9 19 5 65.39 31.4
 19 9 -5 9.8 27.3
 -9 19 -5 -7.2 29
 19 10 5 25.8 32.8
 -10 19 5 20.3 33.5
 10 19 -5 9.7 27.2
 19 10 -5 -7.8 27.4
 10 19 5 52.19 40.2
 -10 19 -5 74.09 31.9
 19 11 5 0 33.8
 11 19 -5 77.49 36.7
 19 11 -5 24.1 29.2
 11 19 5 66.79 42.6
 12 19 -5 18 37.3
 19 12 5 54.89 35.5
 12 19 5 53.39 41.6
 19 12 -5 -13.6 30
 19 13 5 60.69 39.1
 13 19 -5 83.79 40.5
 19 13 -5 51.09 34.6
 13 19 5 18.3 37.8
 19 14 5 25.8 38
 19 14 -5 16.4 33.2
 0 20 -5 262.27 36.5
 0 20 5 200.88 36.9
 1 20 -5 65.59 37
 -1 20 5 4.9 36.2
 1 20 5 34 38.3
 -1 20 -5 15 34.2
 -2 20 5 -36 34.7
 2 20 -5 3.3 33.9
 2 20 5 -8.2 37
 -2 20 -5 3.8 34.8
 -3 20 5 195.38 43
 3 20 -5 209.98 35.9
 3 20 5 187.88 44.3
 -3 -20 5 153.98 29.7
 -3 20 -5 131.99 38.5
 4 20 -5 33 28.3
 -4 20 5 42.5 37
 -4 20 -5 17.2 32.7
 4 20 5 59.79 30.5
 20 4 -5 40 38
 5 20 -5 39.7 28.1
 -5 20 5 -9.1 35.5
 -5 20 -5 55.79 31.8
 20 5 -5 59.89 25.4
 5 20 5 16.3 29
 -6 20 5 269.67 45.4
 20 6 5 178.38 36.9
 6 20 -5 395.46 46.4
 -6 20 -5 323.47 42.7
 6 20 5 215.48 47.8
 20 6 -5 325.07 40.8
 20 7 5 187.08 36.3
 7 20 -5 176.78 42.5
 -7 20 5 147.19 42.4
 20 7 -5 201.38 34.6
 -7 20 -5 241.98 39.3
 7 20 5 195.08 37.2
 8 20 -5 15.7 35.7
 -8 20 5 13.5 32.8
 20 8 5 19.1 32.7
 20 8 -5 7.2 27
 -8 20 -5 93.49 32.4
 8 20 5 46.4 41.6
 9 20 -5 113.89 39.5
 -9 20 5 66.49 37.1
 20 9 5 77.89 37.5
 9 20 5 -59.39 39.6
 20 9 -5 65.39 33.8
 -9 20 -5 55.49 31.8
 20 10 5 -4.6 31.6
 10 20 -5 31.6 29
 20 10 -5 42.9 30.2
 10 20 5 45.2 32.1
 20 11 5 -14.9 31.8
 20 11 -5 -21.3 28.2
 20 12 5 51.39 40.8
 20 12 -5 44.3 31.3
 0 21 -5 28.7 27.9
 0 21 5 -12.7 38.5
 1 21 -5 47.9 37
 -1 21 5 114.29 33.3
 -1 21 -5 58.69 37.3
 1 21 5 -6.8 39.4
 2 21 -5 19.5 34.6
 -2 21 5 110.39 42.2
 2 21 5 18.1 38.3
 -2 21 -5 45.2 36.6
 -3 21 5 -4.8 33.7
 3 21 -5 -9.3 25.2
 -3 21 -5 49.6 34.7
 3 21 5 27.4 39.2
 -4 21 5 96.49 37.6
 4 21 -5 53.39 28.8
 4 21 5 7.5 40.1
 -4 21 -5 35.4 35
 5 21 -5 24.1 27.5
 -5 21 5 15.4 37.6
 -5 21 -5 9.1 30.7
 5 21 5 17.8 40.3
 -6 21 5 266.27 45.3
 6 21 -5 220.08 36.9
 -6 21 -5 228.38 40.9
 6 21 5 269.77 41.9
 -7 21 5 106.89 39.1
 7 21 -5 122.39 40.3
 -7 21 -5 121.39 35.2
 7 21 5 66.29 44.5
 8 21 -5 226.68 43.9
 -8 21 5 228.88 43.1
 -8 21 -5 173.98 37
 8 21 5 191.88 39.2
 0 22 5 145.29 43.4
 0 22 -5 161.78 35
 1 22 -5 67.79 39.4
 -1 22 5 54.69 40.7
 1 22 5 32.3 31.2
 -1 22 -5 13 36.5
 2 22 -5 18.5 35.1
 -2 22 5 -21.4 34.5
 -2 22 -5 40.6 36.3
 2 22 5 23.7 38.4
 -3 22 5 -33.8 35.5
 3 22 -5 1.7 26.2
 -3 22 -5 6.2 33.9
 3 22 5 -48.2 36.9
 4 22 -5 62.29 30.8
 -4 22 5 71.69 38.9
 4 22 5 84.39 33.9
 -4 22 -5 53.29 36.4
 5 22 -5 59.09 29.5
 -5 22 5 49.5 38.5
 5 22 5 33.7 32.2
 -5 22 -5 37.8 34.2
 -6 22 5 66.99 40.4
 -6 22 -5 -35.7 30.5
 -7 22 5 130.89 40
 -7 22 -5 92.59 33.1
 0 23 5 -35.5 35.8
 0 23 -5 27.4 27.8
 1 23 -5 33.2 37.5
 -1 23 5 28.7 39.8
 1 23 5 -33.6 38.6
 -1 23 -5 56.89 37.4
 2 23 -5 20.5 38
 -2 23 5 6.9 37.4
 -2 23 -5 20 35.8
 2 23 5 49.6 42.4
 -3 23 5 104.89 42.3
 -3 23 -5 14.8 35.2
 -4 23 5 51.89 40.1
 -4 23 -5 74.29 36.4
 -5 23 5 72.89 40.4
 -5 23 -5 70.39 36.8
 0 2 -6 2837.32 129.89
 3 0 6 2012.9 94.09
 0 -3 6 2059.49 98.19
 3 0 -6 2086.29 94.89
 1 -4 6 1102.99 58.09
 1 4 -6 1031.2 55.79
 4 -1 -6 1119.89 52.09
 -4 -1 6 1070.39 55.69
 -4 1 -6 1080.19 51.59
 4 -1 6 1281.17 57.59
 -1 -4 6 1095.19 62.19
 -4 1 6 1240.78 57.89
 -4 3 -6 527.25 30.2
 3 4 -6 588.54 35.2
 -4 -3 6 520.15 39
 4 -3 6 465.35 29.8
 -3 -4 6 539.75 41
 -4 3 6 518.05 27
 4 -4 6 2957.5 139.69
 4 4 -6 3268.47 143.49
 -4 -4 6 2874.81 141.89
 1 5 -6 1212.08 69.79
 -5 -1 6 1408.36 65.89
 1 -5 6 1305.57 69.29
 5 -1 -6 1351.66 62.49
 -1 5 -6 1293.87 68.69
 5 1 -6 1469.55 65.49
 -1 -5 6 1404.16 69.29
 5 -1 6 1307.87 62.79
 -5 1 6 1255.07 63.59
 -5 2 -6 789.92 39.7
 5 -2 -6 839.62 40.1
 2 5 -6 780.12 46.7
 2 -5 6 882.01 47.6
 -5 -2 6 805.32 47
 -2 -5 6 893.61 47.9
 -2 5 -6 769.12 46
 5 2 -6 758.32 44.4
 -5 2 6 772.62 40.1
 5 -2 6 862.51 40.4
 4 5 -6 4059.99 192.08
 4 -5 6 4103.59 188.98
 -5 -4 6 4209.18 191.08
 -5 -5 6 5612.94 257.57
 0 -6 6 3007.1 147.39
 0 6 -6 3160.88 146.29
 -6 0 6 3103.39 141.59
 1 -6 6 875.61 51.09
 6 -1 -6 748.23 39.2
 -6 -1 6 807.22 44.2
 1 6 -6 784.22 46.6
 -6 1 6 698.33 37.9
 6 -1 6 763.22 36.6
 -1 -6 6 899.31 52.29
 -1 6 -6 639.54 46.2
 -6 -2 6 593.94 38.2
 2 6 -6 607.54 40
 2 -6 6 624.04 41.9
 6 -2 -6 596.94 30.8
 -2 -6 6 578.34 46.1
 6 -2 6 583.94 30.6
 6 2 -6 607.44 36.8
 -6 2 6 616.14 31.2
 -2 6 -6 571.84 39.4
 3 6 -6 2440.56 128.49
 -6 3 -6 2725.23 120.79
 -6 -3 6 2758.92 126.99
 3 -6 6 2695.03 126.19
 -3 6 -6 2777.82 129.69
 6 3 -6 2787.32 130.39
 -3 -6 6 2804.52 132.29
 6 -3 6 2659.03 126.19
 3 6 6 2831.32 131.99
 -6 4 -6 1655.23 81.09
 -6 -4 6 1711.13 89.09
 4 6 -6 1742.23 90.49
 6 4 6 1830.82 86.79
 4 -6 6 1844.92 86.49
 -6 4 6 1728.03 80.89
 4 6 6 1634.74 88.09
 6 -4 6 1789.92 82.69
 -4 6 -6 1765.02 84.79
 -4 -6 6 1795.22 91.19
 6 4 -6 1794.42 88.09
 -6 5 -6 1864.91 91.29
 6 5 6 2261.47 98.19
 5 6 -6 2028.5 100.39
 5 -6 6 1880.31 95.39
 -6 -5 6 1841.62 99.39
 6 -5 6 2044.1 92.69
 5 6 6 1921.61 97.39
 6 5 -6 1950.8 95.79
 -5 -6 6 1968.1 100.09
 -5 6 -6 1776.72 92.39
 -6 5 6 2009.4 90.09
 -6 6 -6 1927.31 87.49
 -6 -6 6 1872.11 95.89
 6 -6 6 1835.22 88.79
 6 6 -6 1829.82 94.79
 6 6 6 1687.33 93.39
 7 0 -6 616.74 32.8
 0 7 -6 638.04 39.5
 -7 0 6 566.94 35.1
 0 -7 6 571.84 39.6
 0 7 6 581.74 40.8
 -1 7 6 2437.76 113.49
 -7 -1 6 2238.48 111.19
 1 -7 6 2291.47 115.29
 1 7 -6 2472.35 114.29
 1 7 6 2153.28 113.19
 -1 7 -6 2467.15 114.29
 7 1 -6 2368.06 109.59
 -7 1 6 2195.28 108.09
 -1 -7 6 2639.84 116.69
 7 -1 6 2307.67 106.99
 2 7 -6 1679.43 90.19
 -7 -2 6 1868.61 88.99
 2 -7 6 1810.52 91.09
 7 -2 -6 1852.91 83.19
 7 -2 6 1688.73 83.09
 -7 2 6 1842.32 83.99
 -2 -7 6 1729.63 93.89
 2 7 6 1811.02 91.29
 7 2 -6 1964 88.19
 7 3 6 696.43 43.2
 -7 3 -6 780.92 36.6
 -7 -3 6 714.13 47.3
 3 -7 6 759.02 47.6
 3 7 -6 819.42 53.19
 -3 -7 6 703.93 53.09
 3 7 6 779.72 45.9
 7 3 -6 706.33 44.2
 -3 7 -6 867.71 46.9
 -7 3 6 799.62 38.3
 7 -3 6 719.13 38.3
 -7 4 -6 2418.76 111.59
 4 -7 6 2452.05 117.29
 7 4 6 2491.95 117.49
 -7 -4 6 2435.36 119.09
 4 7 -6 2455.25 122.09
 -7 4 6 2340.77 110.09
 -4 -7 6 2341.67 117.49
 4 7 6 2465.05 118.69
 7 4 -6 2383.96 116.39
 -4 7 -6 2393.26 114.39
 7 -4 6 2531.35 111.39
 -7 -5 6 1113.99 64.59
 5 -7 6 1078.89 59.19
 5 7 -6 1105.69 66.69
 -5 7 6 1109.09 56.69
 7 5 6 1168.18 62.69
 -7 5 -6 1068.79 53.09
 -5 -7 6 1051.09 67.29
 5 7 6 1065.89 61.39
 7 5 -6 1131.59 64.29
 7 -5 6 1137.49 56.19
 -5 7 -6 1130.39 58.19
 -7 5 6 1122.39 53.39
 -7 -6 6 1721.43 89.59
 6 -7 6 1696.83 83.19
 -7 6 -6 1691.13 79.19
 6 7 -6 1568.34 85.99
 7 6 6 1761.62 87.79
 -6 7 6 1622.74 80.69
 7 -6 6 1581.24 79.49
 7 6 -6 1735.53 87.19
 -6 7 -6 1539.85 79.29
 6 7 6 1663.83 83.69
 -7 6 6 1639.94 76.39
 -6 -7 6 1666.93 85.09
 -8 0 6 955.3 49
 0 -8 6 918.61 53.39
 0 8 -6 848.72 57.29
 8 0 -6 905.71 46.1
 0 8 6 917.51 51.39
 1 -8 6 632.64 48
 1 8 -6 705.33 50.09
 -1 8 6 671.33 44.9
 8 -1 -6 629.84 33.6
 -8 -1 6 653.43 41.4
 -1 -8 6 701.03 49.4
 1 8 6 669.53 40.3
 8 -1 6 589.64 31.1
 -8 1 6 606.04 34.6
 -1 8 -6 593.74 40.1
 8 1 -6 570.24 35.6
 -8 -2 6 2001.9 97.49
 2 8 -6 1995.2 99.99
 8 -2 -6 1981.1 91.69
 2 -8 6 2019.8 100.69
 -2 8 6 1983.2 98.79
 8 2 6 2023.3 96.09
 -8 2 6 1965.9 89.19
 8 -2 6 1943.51 87.79
 8 2 -6 1818.32 91.79
 2 8 6 1920.91 95.19
 -2 8 -6 1936.81 96.09
 -2 -8 6 1881.01 96.49
 -8 -3 6 3721.63 174.38
 -3 8 6 3739.73 173.98
 3 8 -6 3660.53 177.88
 8 3 6 3695.43 173.48
 3 -8 6 3867.01 175.68
 8 3 -6 3924.81 174.28
 3 8 6 3928.11 176.68
 -3 8 -6 3890.51 175.68
 -8 3 6 3652.93 169.78
 -3 -8 6 3435.46 176.88
 8 -3 6 3691.23 169.38
 4 8 -6 319.07 41.1
 4 -8 6 356.46 37.6
 -8 -4 6 365.96 35.8
 8 4 6 316.57 33.1
 -4 8 6 294.17 29.8
 -8 4 -6 293.67 18.1
 -4 -8 6 381.36 35.3
 8 4 -6 385.26 33.7
 -4 8 -6 275.87 33
 4 8 6 324.57 40.6
 -8 4 6 321.47 20.5
 8 -4 6 315.37 22.6
 -8 -5 6 8019.2 365.46
 5 8 6 7923.01 361.76
 6 8 -6 243.88 31.4
 -6 8 6 228.18 24.7
 6 -8 6 262.57 30.9
 -8 6 -6 241.38 19.1
 8 6 6 260.97 34.8
 -8 -6 6 249.38 31.4
 -6 -8 6 212.78 34.7
 8 -6 6 265.57 22.8
 -8 6 6 211.48 17.5
 6 8 6 198.98 30.5
 8 6 -6 205.28 28.3
 -6 8 -6 280.07 27.8
 8 7 6 914.11 53.99
 7 -8 6 908.91 51.89
 7 8 -6 1010.3 61.89
 -8 7 -6 914.01 46.9
 -8 -7 6 887.51 60.29
 -7 8 6 923.31 50.59
 -8 7 6 885.21 45.2
 -7 -8 6 886.61 55.19
 -7 8 -6 950.9 49.9
 8 7 -6 952 59.39
 8 -7 6 917.71 49.99
 -8 7 6 906.01 48.4
 8 -8 6 140.69 18.6
 8 8 -6 142.99 28.8
 -8 8 6 112.29 17.2
 -8 8 -6 132.89 16.4
 -8 -8 6 113.49 28.5
 8 8 6 131.29 22.6
 0 -9 6 211.68 31
 9 0 -6 251.07 20.8
 -9 0 6 267.27 25.6
 0 9 -6 240.18 31.5
 0 9 6 289.27 37.6
 1 -9 6 336.67 39.5
 9 -1 -6 244.78 18.8
 1 9 -6 308.07 40
 -1 9 6 255.87 28.8
 -9 -1 6 308.07 29.1
 9 1 6 280.47 24.9
 -1 -9 6 342.97 41.9
 -9 1 6 263.57 23.5
 1 9 6 247.28 29.8
 9 1 -6 264.57 23.7
 9 -1 6 261.47 17.9
 -1 9 -6 285.97 37.1
 2 9 -6 4888.71 216.68
 9 2 6 4551.84 212.28
 -9 -2 6 4493.75 213.68
 -2 -9 6 4725.53 211.78
 9 2 -6 4697.93 207.38
 9 -2 6 4379.06 203.18
 2 9 6 4493.75 210.48
 -9 2 6 4481.95 204.38
 -2 9 -6 4334.97 210.78
 3 9 -6 4581.34 227.68
 -9 -3 6 4928.51 224.78
 9 3 6 5009.8 224.18
 3 -9 6 4952.8 226.18
 9 3 -6 4774.22 226.48
 -3 -9 6 5182.98 230.88
 3 9 6 4964.3 229.38
 -9 3 6 4943.91 222.48
 9 -3 6 4825.52 221.58
 4 -9 6 1672.23 86.39
 9 4 6 1625.64 84.49
 -9 -4 6 1665.53 86.39
 -4 9 6 1654.73 85.29
 4 9 -6 1732.03 90.49
 -4 -9 6 1671.53 89.29
 4 9 6 1520.65 82.69
 9 -4 6 1495.25 73.69
 -4 9 -6 1549.45 81.19
 9 4 -6 1679.53 81.69
 -9 4 6 1638.74 73.99
 -5 9 6 1545.25 80.79
 -9 5 -6 1576.74 72.89
 -9 -5 6 1680.93 84.99
 5 9 -6 1462.95 82.79
 5 -9 6 1694.03 82.79
 9 5 6 1577.14 82.59
 5 9 6 1522.65 81.99
 -9 5 6 1531.25 72.59
 -5 9 -6 1658.83 80.79
 -5 -9 6 1562.74 86.99
 9 5 -6 1603.94 82.29
 9 -5 6 1514.75 73.19
 9 6 6 73.39 23.4
 6 -9 6 99.49 21.5
 6 9 -6 46.6 20.9
 -9 6 -6 77.39 9.7
 -6 9 6 98.39 18.4
 -9 -6 6 64.49 24.6
 9 6 -6 57.59 18.6
 9 -6 6 95.89 13.4
 -6 9 -6 70.09 18.7
 6 9 6 37.8 26.5
 -9 6 6 97.79 12.8
 -9 6 6 71.59 9.8
 -6 -9 6 54.59 21.9
 -9 -7 6 4743.33 221.88
 7 9 -6 4422.46 222.68
 -9 7 -6 4765.02 213.48
 7 -9 6 4749.92 217.58
 -7 9 6 4773.12 217.38
 9 7 6 4844.12 221.48
 9 -7 6 4627.84 213.98
 -7 -9 6 4488.75 220.68
 9 7 -6 5009.2 222.38
 -9 7 6 4756.92 212.88
 7 9 6 4538.55 220.28
 -7 9 -6 4945.21 216.78
 -9 7 6 4614.34 214.48
 8 -9 6 2013.9 97.19
 -8 9 6 2011.8 97.29
 -9 8 -6 2007 93.89
 -9 -8 6 1964.5 104.19
 9 8 6 1940.61 101.29
 8 9 -6 2049.4 106.29
 -8 9 -6 1918.61 96.99
 9 8 -6 2004.9 102.79
 -9 8 6 2118.69 94.59
 -8 -9 6 2052.09 106.29
 9 -8 6 2060.09 96.79
 8 9 6 2027.6 106.19
 -9 8 6 1980.7 96.69
 9 9 6 1469.05 82.79
 9 9 -6 1312.37 80.89
 -9 -9 6 1383.96 80.29
 9 -9 6 1434.56 71.49
 -9 9 6 1439.26 71.99
 -10 0 6 3863.31 182.08
 10 0 6 3892.61 181.08
 10 0 -6 3824.12 180.18
 0 10 6 3970.8 187.88
 0 10 -6 4232.28 187.58
 0 -10 6 4030.6 189.18
 -1 10 6 799.92 51.59
 10 -1 -6 727.73 37.2
 10 1 6 724.03 42.4
 1 -10 6 755.52 53.89
 1 10 -6 796.12 47.9
 -10 -1 6 628.24 44.8
 10 -1 6 715.73 37.8
 1 10 6 704.13 46.9
 -10 1 6 661.43 40.5
 10 1 -6 752.52 40.6
 -1 10 -6 791.92 47.3
 10 -1 6 731.63 35.8
 -1 -10 6 685.13 54.89
 10 -2 -6 353.26 20.2
 -10 -2 6 310.77 34.2
 2 -10 6 351.16 39.7
 10 2 6 351.96 31.7
 -2 10 6 375.46 38.1
 2 10 -6 385.46 42.4
 2 10 6 410.96 42.7
 -10 2 6 383.16 24.4
 -2 10 -6 315.67 38.1
 -2 -10 6 297.17 34.8
 10 2 -6 351.06 29.2
 10 -2 6 341.97 20.3
 -10 -3 6 372.46 34.3
 -3 10 6 401.16 38.4
 3 -10 6 389.06 39.1
 3 10 -6 397.96 43.1
 10 3 6 348.67 32
 -3 -10 6 472.15 46.1
 -10 3 6 409.46 23.7
 3 10 6 388.96 43.5
 -3 10 -6 315.47 37.3
 10 -3 6 398.46 21.5
 10 3 -6 386.76 31.4
 4 10 -6 2038.3 111.79
 -10 -4 6 2294.07 111.69
 -4 10 6 2257.07 111.09
 4 -10 6 2337.17 111.99
 10 4 6 2300.27 110.09
 -4 10 -6 2473.85 115.89
 -4 -10 6 2301.07 116.69
 10 -4 6 2397.66 106.19
 10 4 -6 2385.26 113.99
 4 10 6 2219.18 115.79
 -10 4 6 2275.07 106.99
 5 -10 6 2043.9 101.49
 10 5 6 2068.89 101.89
 -10 -5 6 1905.91 102.29
 5 10 -6 2144.59 107.19
 -5 10 6 1996.4 102.19
 10 -5 6 1803.82 87.79
 -10 5 6 1851.31 88.29
 -5 -10 6 1941.61 98.99
 10 5 -6 1890.51 97.39
 -5 10 -6 2188.58 98.19
 5 10 6 1957.7 101.59
 6 -10 6 2090.29 105.79
 -6 10 6 2131.49 105.99
 10 6 6 2161.78 108.59
 -10 6 -6 2187.68 97.99
 6 10 -6 2186.68 112.09
 -10 -6 6 2183.78 107.19
 -6 10 -6 2200.58 107.09
 10 -6 6 2058.79 100.29
 6 10 6 2366.46 114.39
 10 6 -6 2173.88 110.59
 -10 6 6 2455.15 100.79
 -6 -10 6 2061.09 110.19
 -10 6 6 2066.09 101.19
 7 10 -6 979.2 61.29
 -10 -7 6 977.6 63.29
 10 7 6 986.5 63.89
 -7 10 6 1041.8 59.29
 7 -10 6 1028.5 58.79
 -10 7 -6 1101.29 49.6
 10 7 -6 1046.7 63.59
 -7 -10 6 1062.49 60.49
 10 -7 6 931.91 49.3
 7 10 6 1008.8 60.29
 -7 10 -6 992.4 54.79
 -10 -8 6 87.39 27.4
 8 -10 6 81.49 19.5
 10 8 6 108.59 22.9
 -10 8 -6 87.29 11.6
 8 10 -6 71.19 23.4
 -8 10 6 112.09 20.2
 -8 -10 6 85.59 28.6
 -10 8 6 56.49 14.9
 10 -8 6 79.39 13.6
 10 8 -6 98.29 27.3
 -10 8 6 75.29 10.8
 8 10 6 26.6 28.7
 -8 10 -6 99.59 18.7
 -10 -9 6 1007.3 67.99
 -10 9 -6 1112.39 54.99
 10 9 6 1155.48 71.09
 9 10 -6 1123.39 71.79
 9 -10 6 1102.09 60.29
 -9 10 6 1092.69 61.79
 -10 9 6 1168.78 54.19
 -9 -10 6 1029.6 64.09
 10 -9 6 1027.3 55.99
 -10 9 6 1043.6 58.39
 -9 10 -6 1167.28 57.89
 9 10 6 1127.09 65.89
 10 9 -6 1010.5 68.99
 10 10 6 192.38 37
 -10 -10 6 227.28 35.6
 10 10 -6 206.08 34.8
 10 -10 6 240.38 25.8
 -10 10 -6 265.47 24.1
 -10 10 6 208.38 24.4
 11 0 -6 10.5 10.4
 0 -11 6 15.9 19.2
 -11 0 6 2.9 15.1
 0 11 6 49.3 19.9
 11 0 6 5.8 13.3
 0 11 -6 53.49 26.2
 11 1 6 1107.99 57.29
 -1 11 6 1093.79 61.79
 11 -1 -6 1091.39 52.89
 1 -11 6 1190.98 67.19
 1 11 -6 908.81 66.09
 -11 -1 6 1154.48 59.99
 -11 1 6 1063.89 55.49
 11 1 -6 1098.49 55.99
 11 -1 6 1080.09 54.19
 1 11 6 1138.39 67.59
 11 -1 6 1084.59 51.99
 -1 11 -6 1032.3 66.69
 -1 -11 6 1181.08 63.99
 -11 -2 6 570.14 40.4
 -2 11 6 621.84 44.7
 2 11 -6 506.15 47.9
 11 2 6 479.45 37.2
 2 -11 6 596.24 46.2
 11 -2 -6 528.65 27.7
 11 -2 6 465.75 25.8
 2 11 6 516.25 39.7
 -11 2 6 510.85 30.1
 11 2 -6 576.64 34.8
 -2 11 -6 520.55 43.9
 -2 -11 6 386.36 46.6
 11 -2 6 518.15 27.7
 3 -11 6 575.34 44.9
 11 3 6 522.85 38.5
 -3 11 6 548.15 44.5
 3 11 -6 606.84 43.5
 -11 -3 6 566.84 42.8
 -3 11 -6 577.44 45.5
 -11 3 6 508.15 29.9
 3 11 6 558.24 49
 11 -3 6 569.04 27
 11 3 -6 589.34 39.9
 -3 -11 6 600.74 49.8
 4 11 -6 178.98 26.7
 -11 -4 6 192.68 25.3
 4 -11 6 191.58 26.3
 -4 11 6 135.29 24.4
 11 4 6 137.99 23.2
 -4 11 -6 127.19 25.1
 11 4 -6 158.68 23.5
 -4 -11 6 199.08 32.8
 4 11 6 166.58 30.6
 -11 4 6 145.29 12.4
 5 11 -6 46.6 21.4
 -5 11 6 29.9 20.4
 -11 -5 6 30.7 22.7
 5 -11 6 44.5 21.7
 11 5 6 52.89 22.3
 11 5 -6 35.2 19.6
 -5 -11 6 48.5 21.8
 -5 11 -6 39.5 21.2
 5 11 6 25.5 28.3
 -11 5 6 38.7 7.1
 -11 5 6 28.3 6.6
 -11 -6 6 -1.5 21.9
 -6 11 6 44.1 21
 6 11 -6 10.6 28.4
 11 6 6 45.7 23.4
 6 -11 6 15.1 19.7
 -11 6 6 27.2 7.1
 -6 -11 6 4.3 20.4
 11 6 -6 33.8 22.7
 -6 11 -6 47.9 19.8
 6 11 6 15.7 29.2
 -11 6 6 23.5 8.5
 -11 -7 6 2052.49 103.79
 7 11 -6 2045.7 104.19
 -7 11 6 1953.2 102.19
 11 7 6 2046.9 104.69
 7 -11 6 1949.41 100.19
 11 7 -6 2082.39 104.39
 7 11 6 2095.19 107.69
 -11 7 6 2093.49 91.29
 -7 -11 6 1805.42 101.79
 -11 7 6 1887.11 92.49
 -7 11 -6 1979.6 99.59
 -8 11 6 433.26 40.1
 8 -11 6 402.66 36.9
 -11 8 -6 442.86 23.3
 -11 -8 6 350.76 42.8
 11 8 6 387.86 45.6
 11 8 -6 448.86 46.1
 -11 8 6 403.96 28.7
 -8 -11 6 411.46 40
 8 11 6 421.36 41.3
 -11 8 6 461.95 25
 9 11 -6 132.29 34.4
 9 -11 6 202.38 27.7
 -11 9 -6 191.88 17.2
 -9 11 6 161.48 25.1
 -11 -9 6 168.98 32.7
 11 9 6 212.98 34.9
 -9 -11 6 175.98 34.3
 -9 11 -6 180.68 22.4
 11 9 -6 174.98 33.4
 -11 9 6 204.38 22.9
 9 11 6 156.28 36.8
 -11 9 6 158.48 16.4
 -10 11 6 194.78 25.1
 -11 -10 6 195.58 28.5
 -11 10 -6 188.98 20.4
 10 11 -6 187.88 35.7
 11 10 6 181.08 36.6
 11 10 -6 133.79 33.5
 -11 10 6 181.88 19
 -11 10 6 187.78 26.4
 10 11 6 149.09 29.2
 -10 -11 6 177.18 34.2
 -10 11 -6 206.48 25.4
 -11 11 -6 98.99 16
 -11 11 6 121.89 14.8
 -11 -11 6 129.09 33
 -11 11 6 118.79 22.2
 11 11 -6 94.39 33.5
 11 11 6 96.19 36.2
 0 12 -6 157.18 30.3
 12 0 6 188.38 23.1
 -12 0 6 179.88 24.4
 0 -12 6 139.69 29.9
 12 0 6 179.68 15.9
 0 12 6 183.38 31.7
 12 0 -6 178.18 18.9
 1 12 -6 437.46 45
 -1 12 6 414.46 43.5
 12 1 6 446.16 33.4
 -12 -1 6 401.86 34
 1 -12 6 326.17 42.7
 -1 -12 6 552.14 47.2
 12 -1 6 442.96 24
 1 12 6 398.86 37.4
 12 -1 6 448.16 28.8
 -12 1 6 408.76 29.6
 -1 12 -6 415.16 45.6
 12 1 -6 390.76 29.3
 12 2 6 738.23 47.6
 12 -2 -6 790.12 37.7
 2 -12 6 869.11 54.89
 2 12 -6 722.33 56.69
 -12 -2 6 803.82 47.7
 -2 12 6 707.93 53.99
 -2 12 -6 847.02 54.99
 -2 -12 6 693.23 56.09
 2 12 6 754.12 50.39
 12 -2 6 760.92 37.3
 12 -2 6 685.83 35.7
 -12 2 6 769.32 39.3
 12 2 -6 737.43 43.3
 3 12 -6 167.58 26.4
 3 -12 6 121.89 25.5
 -12 -3 6 149.09 21.8
 -3 12 6 115.49 26.8
 12 3 6 161.68 22.6
 12 3 -6 143.29 21.7
 -3 12 -6 162.38 23.6
 3 12 6 139.49 30.2
 -12 3 6 175.48 14
 -3 -12 6 159.48 25.8
 -4 12 6 41.6 22.9
 12 4 6 8.5 22.4
 4 -12 6 17.6 21.5
 4 12 -6 26.3 21.3
 -12 -4 6 23.7 19.9
 12 4 -6 27.8 18.4
 4 12 6 13.6 29.3
 -4 12 -6 30.2 23.4
 -4 -12 6 2.7 27.6
 5 -12 6 371.06 38.4
 -5 12 6 421.86 40.4
 5 12 -6 389.26 38.9
 12 5 6 318.37 38.4
 -12 -5 6 350.26 36.6
 5 12 6 350.96 47.2
 12 5 -6 324.27 34.6
 -5 -12 6 302.57 35.4
 -5 12 -6 404.26 41
 -12 -6 6 609.54 48.6
 6 -12 6 559.54 46.3
 -6 12 6 532.05 44.5
 6 12 -6 523.75 52.79
 12 6 6 548.85 48.1
 6 12 6 601.14 54.99
 -6 -12 6 538.45 44.4
 -6 12 -6 565.94 43.2
 12 6 -6 563.34 47.5
 -7 12 6 394.26 43.3
 -12 -7 6 355.16 40.4
 7 12 -6 309.47 37
 12 7 6 343.37 43.7
 7 -12 6 339.57 39.3
 -7 -12 6 398.56 39.6
 7 12 6 359.66 50.49
 -12 7 6 401.46 19.6
 -12 7 6 350.86 19.1
 12 7 -6 531.35 42.8
 -7 12 -6 345.77 37.7
 -12 -8 6 1044.8 66.79
 8 12 -6 928.51 70.69
 -8 12 6 974.2 64.29
 12 8 6 1054.79 68.49
 8 -12 6 1149.78 61.59
 -8 12 -6 1150.18 61.89
 -8 -12 6 934.31 63.79
 12 8 -6 1145.29 68.39
 8 12 6 1186.48 75.59
 -12 8 6 1031 51.09
 -12 8 6 991.4 49.2
 9 -12 6 19.6 19.1
 12 9 6 -26.7 29.3
 -12 -9 6 16 27.9
 -12 9 -6 17.8 6.9
 -9 12 6 21.9 23.2
 9 12 -6 28 31.8
 12 9 -6 -12.8 27.1
 -12 9 6 7.3 12.8
 -12 9 6 16.5 8.5
 -9 12 -6 22.1 19.5
 -9 -12 6 11 22.1
 9 12 6 -2 23.7
 -10 12 6 201.58 29.1
 12 10 6 243.28 38.6
 10 12 -6 206.88 31.6
 -12 -10 6 185.78 35
 -12 10 -6 234.18 18.3
 -10 -12 6 219.38 36.7
 10 12 6 261.37 40.6
 12 10 -6 194.08 30.6
 -10 12 -6 184.98 23.9
 -12 10 6 227.88 25.2
 -12 10 6 210.68 18.7
 12 11 6 66.59 34.4
 -12 -11 6 10.1 22
 11 12 -6 65.79 25.8
 -11 12 6 40.3 22.5
 -11 12 -6 40.7 16.6
 12 11 -6 36.9 31.7
 -12 11 6 28.5 11.3
 -11 -12 6 58.39 32.3
 11 12 6 34.9 33.5
 -12 11 6 16.3 18.3
 12 12 -6 179.08 36.3
 -12 12 6 142.59 24.8
 12 12 6 185.28 38.9
 -12 12 -6 129.59 17.3
 -12 12 6 123.79 15.7
 -12 -12 6 141.09 28.2
 13 0 -6 171.68 18.5
 0 -13 6 120.99 29.1
 0 13 6 145.99 25.8
 13 0 6 149.69 18.5
 -13 0 6 156.48 18.9
 13 0 6 115.89 15.4
 0 13 -6 138.39 31.6
 13 -1 -6 481.55 27.2
 13 1 6 487.95 37.3
 1 13 -6 562.44 42.3
 1 -13 6 457.15 39.9
 -1 13 6 453.35 41.2
 -13 -1 6 519.65 36.5
 13 -1 6 434.56 29.1
 -13 1 6 490.85 30.1
 -1 13 -6 469.15 48.2
 13 -1 6 461.35 25.2
 -1 -13 6 414.66 47.7
 1 13 6 465.05 41.1
 13 1 -6 439.46 31
 2 13 -6 1569.44 97.29
 -2 13 6 1805.22 96.89
 -13 -2 6 1701.83 89.09
 13 -2 -6 1823.12 81.19
 2 -13 6 1915.21 96.49
 13 2 6 1806.22 90.09
 2 13 6 1791.72 98.69
 13 2 -6 1802.32 87.09
 13 -2 6 1849.61 80.49
 -2 13 -6 1614.94 95.29
 -13 2 6 1867.81 82.59
 -2 -13 6 1563.04 92.39
 13 3 6 426.56 37.2
 3 -13 6 465.55 45.6
 3 13 -6 468.75 49.4
 -3 13 6 489.25 46.7
 -13 -3 6 491.45 39.3
 13 3 -6 569.94 37.7
 -3 -13 6 481.25 41.2
 3 13 6 468.85 42.4
 -3 13 -6 338.67 44.3
 13 4 6 68.09 23
 -13 -4 6 70.19 23.8
 4 -13 6 83.09 26.3
 4 13 -6 42.3 22.8
 -4 13 6 65.09 27.1
 -4 -13 6 67.89 30.1
 13 4 -6 62.39 19.7
 4 13 6 106.29 33.3
 -4 13 -6 83.39 26.9
 5 -13 6 45.8 25
 -5 13 6 49.1 27.6
 5 13 -6 57.59 30.6
 13 5 6 58.99 26.6
 -13 -5 6 64.99 23.3
 -5 -13 6 56.09 23.1
 5 13 6 80.09 26.7
 -5 13 -6 64.19 25.2
 13 5 -6 88.89 22.1
 -6 13 6 201.48 32.4
 -13 -6 6 210.88 30.4
 6 -13 6 191.98 29.3
 6 13 -6 222.28 36.8
 13 6 6 203.68 31.7
 13 6 -6 226.48 29.9
 -6 13 -6 173.88 29.9
 6 13 6 238.88 32.7
 -6 -13 6 184.68 35.7
 7 -13 6 273.87 34.8
 7 13 -6 267.27 36.9
 -13 -7 6 244.58 33
 13 7 6 267.17 34.8
 -7 13 6 221.38 32
 7 13 6 224.28 34.2
 13 7 -6 273.17 33.5
 -7 13 -6 312.27 38.6
 -7 -13 6 277.97 39.2
 13 8 6 24.9 29.5
 -8 13 6 24.5 24.1
 8 -13 6 2 21.3
 -13 -8 6 25 27.6
 8 13 -6 -2.1 31.6
 -8 13 -6 16.6 21.7
 -8 -13 6 67.99 32.9
 13 8 -6 0.5 25.5
 8 13 6 8.6 24.6
 9 -13 6 380.76 37.8
 -13 -9 6 429.56 47.9
 13 9 6 398.96 50.89
 -9 13 6 391.86 44.9
 -9 13 -6 347.57 37.1
 -13 9 6 390.56 18.7
 9 13 6 394.16 55.69
 13 9 -6 466.55 47.5
 13 10 6 506.85 55.09
 -13 -10 6 456.95 51.19
 10 13 -6 499.45 47.3
 -10 13 6 554.64 46.4
 10 13 6 494.65 59.69
 -13 10 6 599.94 28.7
 13 10 -6 549.05 54.99
 -13 10 6 490.75 31.2
 -10 13 -6 534.85 40.9
 -10 -13 6 569.44 55.99
 -13 11 -6 75.09 10.3
 13 11 6 110.79 34.8
 11 13 -6 47.7 26.2
 -11 13 6 111.39 27.5
 -13 -11 6 121.09 32.2
 -11 -13 6 73.99 26.1
 -13 11 6 63.69 10.9
 -13 11 6 88.39 16.3
 13 11 -6 82.99 32.8
 -11 13 -6 81.79 19.8
 11 13 6 76.29 28.7
 12 13 -6 721.13 56.49
 -12 13 6 691.33 51.49
 -13 12 -6 781.42 39.9
 -12 13 6 725.73 42.3
 13 12 6 605.64 64.59
 -13 -12 6 723.43 59.79
 -13 12 6 738.03 40
 -13 12 6 750.42 46.4
 -12 13 -6 748.43 45.7
 13 12 -6 710.83 64.49
 12 13 6 624.84 66.89
 -12 -13 6 769.22 60.99
 13 13 6 56.39 27.9
 -13 13 6 104.29 22.8
 -13 13 -6 102.29 16.6
 -13 -13 6 113.69 32.7
 13 13 -6 94.99 35.5
 -13 13 6 102.19 15.6
 0 14 -6 4211.28 210.58
 -14 0 6 4345.06 200.98
 0 14 6 3974.5 207.88
 14 0 6 4393.46 198.58
 14 0 -6 4711.03 199.58
 14 0 6 4180.68 200.68
 0 -14 6 4790.22 209.28
 -14 -1 6 173.68 22.3
 14 -1 -6 173.88 16.1
 14 1 6 197.08 23.6
 -1 14 6 192.88 34.6
 1 14 -6 213.48 34.5
 1 -14 6 219.08 33.8
 14 -1 6 160.78 19.5
 1 14 6 62.29 25.9
 -1 14 -6 184.38 34.5
 -14 1 6 202.98 20.4
 14 1 -6 169.38 22.3
 14 -1 6 178.38 14.3
 -1 -14 6 180.38 28.9
 2 -14 6 102.99 29.6
 -2 14 6 95.39 32.9
 14 2 6 107.09 23.5
 2 14 -6 122.89 26.1
 -14 -2 6 122.09 21.8
 -2 14 -6 177.38 32.9
 14 2 -6 121.89 19.2
 2 14 6 98.99 34.4
 -2 -14 6 176.38 28.1
 -14 -3 6 192.98 25.9
 -3 14 6 169.28 28.5
 3 -14 6 189.68 32.4
 14 3 6 156.18 27.2
 3 14 -6 213.38 35.9
 14 3 -6 205.68 28.9
 3 14 6 222.18 37.8
 -3 -14 6 193.58 30.4
 -3 14 -6 192.58 27.8
 14 4 6 1275.57 73.69
 4 14 -6 1266.77 80.49
 -4 14 6 1357.86 79.19
 -14 -4 6 1198.48 71.29
 4 -14 6 1208.18 75.19
 -4 14 -6 1173.48 73.69
 4 14 6 1238.98 80.29
 -4 -14 6 1121.79 77.09
 14 4 -6 1225.98 66.29
 5 -14 6 1307.47 75.29
 -5 14 6 1260.37 77.69
 5 14 -6 1284.27 80.99
 -14 -5 6 1245.68 72.29
 14 5 6 1265.57 76.19
 -5 -14 6 1212.78 74.59
 5 14 6 1321.77 78.09
 -5 14 -6 1336.47 76.29
 14 5 -6 1253.37 73.59
 6 14 -6 1115.49 69.99
 14 6 6 1111.09 69.79
 -6 14 6 1084.09 74.79
 -14 -6 6 1235.48 69.69
 6 -14 6 1123.59 68.79
 -6 14 -6 1222.38 71.69
 -6 -14 6 1201.88 78.39
 14 6 -6 1206.78 70.39
 6 14 6 1169.78 81.09
 7 14 -6 1812.42 105.69
 -7 14 6 1790.62 100.49
 -14 -7 6 2017.6 102.39
 7 -14 6 1832.62 96.89
 14 7 6 1810.52 101.29
 -7 -14 6 1793.52 103.59
 7 14 6 1829.22 107.39
 14 7 -6 1909.01 98.99
 -7 14 -6 1797.02 96.59
 -14 -8 6 52.99 27.9
 14 8 6 78.69 32.7
 -8 14 6 67.69 27.3
 8 -14 6 62.49 23.7
 8 14 -6 54.49 27.2
 -8 14 -6 67.59 23.2
 -8 -14 6 80.39 26.7
 8 14 6 79.19 37.1
 14 8 -6 37 26.8
 14 9 6 536.05 57.59
 9 14 -6 665.13 63.19
 -9 14 6 612.54 53.89
 -14 -9 6 663.23 53.89
 -9 14 -6 707.63 49.99
 -9 -14 6 608.64 50.09
 14 9 -6 574.54 54.89
 9 14 6 580.34 63.09
 -14 -10 6 72.79 30
 14 10 6 90.09 34.7
 -10 14 6 83.99 28.5
 10 14 -6 62.39 34.7
 -10 -14 6 78.99 26.7
 14 10 -6 65.59 31.4
 10 14 6 102.89 30.2
 -10 14 -6 88.49 24
 -11 14 6 363.46 43.8
 -14 -11 6 401.46 47.8
 14 11 6 450.35 52.29
 11 14 -6 300.27 38.4
 14 11 -6 369.36 44.3
 -11 -14 6 422.76 51.69
 11 14 6 428.06 57.49
 -11 14 -6 412.26 37.6
 -14 12 -6 152.98 9.9
 -14 -12 6 178.08 34.4
 -12 14 6 118.19 28
 12 14 -6 58.99 28.7
 14 12 6 180.18 37.3
 -12 14 -6 150.58 22.5
 -12 -14 6 119.49 35
 -14 12 6 179.68 15.2
 12 14 6 110.69 40.3
 14 12 -6 148.69 37.3
 -14 12 6 143.19 17.4
 13 14 -6 1213.78 82.89
 14 13 6 1100.69 83.69
 -14 -13 6 1013 75.99
 -14 13 -6 1203.78 57.29
 -13 14 6 1182.38 61.59
 -13 14 6 1235.88 69.49
 14 13 -6 1235.28 81.09
 -13 14 -6 1101.79 61.79
 13 14 6 1157.38 75.09
 -13 -14 6 1116.69 70.59
 -14 13 6 1125.29 57.39
 -14 13 6 1194.98 60.19
 14 14 6 100.69 40.8
 14 14 -6 103.69 37.4
 -14 -14 6 102.29 34.5
 -14 14 6 97.79 22.8
 -14 14 6 87.69 17.6
 15 0 6 -1.1 15.5
 15 0 6 -7.9 8.8
 0 15 -6 -26.1 29.6
 0 15 6 -8.9 23.9
 0 -15 6 8 22.3
 15 0 -6 -4.7 10.5
 15 1 6 201.38 25.1
 -15 -1 6 220.08 29.1
 1 15 -6 206.88 37.7
 1 -15 6 212.48 35.8
 -1 15 6 192.08 39
 15 -1 -6 249.88 16.8
 15 -1 6 201.88 15.4
 15 1 -6 267.87 25.1
 -1 15 -6 224.08 31.6
 1 15 6 291.47 35.9
 15 -1 6 230.78 19.4
 -1 -15 6 275.17 33.6
 15 2 6 1940.81 100.59
 -2 15 6 2096.09 111.39
 -15 -2 6 1971.1 99.99
 2 15 -6 2152.98 111.29
 2 -15 6 1921.61 104.49
 -2 -15 6 2189.78 106.69
 15 2 -6 2050.99 98.69
 -2 15 -6 1887.71 104.59
 2 15 6 1878.41 112.19
 3 -15 6 53.29 29.5
 -3 15 6 70.59 31.9
 15 3 6 81.99 26.1
 -15 -3 6 60.19 22.3
 3 15 -6 63.09 25.2
 15 3 -6 82.29 20
 -3 -15 6 61.49 25.4
 -3 15 -6 101.19 30.8
 3 15 6 82.99 37
 4 15 -6 42.8 24.9
 15 4 6 42.1 25
 -15 -4 6 49.7 23.6
 -4 15 6 36.1 28.7
 4 -15 6 26.9 27
 4 15 6 17.8 25.7
 -4 15 -6 31.9 28.9
 15 4 -6 57.09 21.7
 -4 -15 6 15.9 31.3
 -15 -5 6 55.09 25.1
 5 -15 6 75.49 28.2
 15 5 6 24.1 26.9
 5 15 -6 64.79 26.8
 -5 15 6 38.3 29.3
 15 5 -6 19.5 23.7
 -5 15 -6 46.1 28
 -5 -15 6 59.39 33.7
 5 15 6 72.89 35.6
 -15 -6 6 143.59 29.4
 -6 15 6 106.99 31.9
 15 6 6 138.59 32.4
 6 15 -6 120.49 36.3
 6 -15 6 152.88 29.3
 6 15 6 124.99 40.7
 -6 15 -6 111.89 30.1
 -6 -15 6 167.98 36.7
 15 6 -6 150.08 27.1
 7 15 -6 102.29 36.7
 -7 15 6 78.09 30.5
 -15 -7 6 137.19 28.4
 15 7 6 117.39 30.5
 7 -15 6 94.89 25.6
 -7 -15 6 75.09 26.5
 15 7 -6 116.89 27.9
 -7 15 -6 37.1 27.6
 7 15 6 86.89 30.4
 -8 15 6 151.38 32
 8 -15 6 121.19 25.8
 15 8 6 130.09 32.7
 -15 -8 6 116.49 31.3
 8 15 -6 165.98 31.8
 -8 -15 6 145.99 35.9
 8 15 6 222.08 34
 -8 15 -6 124.19 29.1
 15 8 -6 121.59 30.2
 9 15 -6 459.55 59.79
 -15 -9 6 563.24 50.49
 15 9 6 551.84 54.39
 -9 15 6 658.73 56.59
 -9 15 -6 470.15 47.3
 9 15 6 602.24 51.69
 -9 -15 6 576.44 56.19
 15 9 -6 468.35 51.29
 -10 15 6 94.49 32.2
 -15 -10 6 82.99 29.6
 10 15 -6 64.19 36.1
 15 10 6 81.59 35.2
 10 15 6 112.49 39.5
 15 10 -6 102.19 32.9
 -10 15 -6 102.29 25.3
 -10 -15 6 72.49 33.5
 11 15 -6 658.53 65.09
 -11 15 6 773.32 59.29
 -15 -11 6 738.03 57.99
 15 11 6 606.04 63.29
 -11 -15 6 754.12 61.99
 -11 15 -6 692.13 50.39
 15 11 -6 746.13 62.19
 11 15 6 746.33 69.09
 -12 15 6 58.19 27.9
 -15 -12 6 63.79 29.3
 12 15 -6 -4.7 34.4
 15 12 6 46.5 36.1
 -12 15 -6 27 21.9
 -12 -15 6 44 31.3
 15 12 -6 66.89 32.5
 12 15 6 73.49 38
 15 13 6 377.96 50.69
 -15 -13 6 503.25 44.1
 -13 15 6 427.96 45.6
 13 15 -6 456.25 58.69
 -13 15 -6 448.96 38
 15 13 -6 442.06 56.39
 -13 -15 6 498.55 44.6
 13 15 6 485.55 61.69
 14 15 -6 83.89 37.2
 15 14 6 7.4 38.1
 -15 -14 6 29.1 23.6
 15 14 -6 1.3 33.5
 14 15 6 11.7 38.2
 -14 -15 6 69.79 33.3
 15 15 -6 744.53 66.79
 15 15 6 617.34 70.89
 0 16 -6 147.69 36.8
 16 0 6 128.49 15.2
 16 0 -6 169.88 17.9
 16 0 6 135.69 17.7
 0 16 6 152.58 31.1
 0 -16 6 95.09 26.6
 1 16 -6 1199.88 77.49
 16 1 6 1358.56 63.69
 16 1 6 1259.77 68.99
 -1 16 6 1368.96 85.59
 1 -16 6 1225.78 80.79
 16 -1 -6 1287.97 60.19
 16 1 -6 1458.65 68.49
 -1 -16 6 1335.57 83.59
 1 16 6 1474.85 81.99
 -1 16 -6 1360.36 85.19
 16 -1 6 1228.48 62.09
 2 -16 6 -4.7 21.5
 2 16 -6 49.99 32.6
 16 2 6 -34.3 20.9
 -2 16 6 65.59 34.3
 2 16 6 19.2 34.1
 -2 -16 6 -4.5 31
 -2 16 -6 30.6 31.2
 16 2 -6 5.8 16
 -16 -3 6 1257.57 68.09
 16 3 6 1178.68 71.69
 3 16 -6 1219.18 82.49
 3 -16 6 1141.49 75.39
 -3 16 6 1326.37 81.89
 -3 -16 6 1357.76 77.59
 16 3 -6 1254.77 69.59
 -3 16 -6 1217.58 81.79
 3 16 6 1406.26 88.29
 4 -16 6 201.38 32.5
 16 4 6 146.59 30.9
 -4 16 6 151.58 29
 4 16 -6 162.78 39.2
 -16 -4 6 159.78 25.9
 4 16 6 177.78 32.9
 16 4 -6 166.28 25.9
 -4 16 -6 126.49 31.2
 -4 -16 6 159.28 29.7
 -16 -5 6 306.37 40.1
 -5 16 6 346.37 43.3
 5 -16 6 375.56 46.5
 16 5 6 298.47 37.2
 5 16 -6 323.67 44.4
 -5 -16 6 386.26 52.39
 -5 16 -6 350.26 46.5
 16 5 -6 323.57 35.7
 5 16 6 394.76 49.9
 -16 -6 6 785.02 54.89
 6 -16 6 671.33 53.39
 16 6 6 651.83 59.39
 6 16 -6 622.54 55.09
 -6 16 6 759.62 60.19
 16 6 -6 753.72 52.79
 6 16 6 736.23 57.99
 -6 -16 6 584.44 52.89
 -6 16 -6 789.72 57.09
 -16 -7 6 309.07 39.4
 -7 16 6 346.17 47.5
 7 -16 6 346.37 40.3
 7 16 -6 317.67 43.2
 16 7 6 289.77 41.3
 7 16 6 299.77 44.2
 -7 -16 6 269.27 40.8
 -7 16 -6 292.77 38
 16 7 -6 275.57 34.8
 16 8 6 101.59 35
 -8 16 6 56.99 30.5
 -16 -8 6 50.29 26.8
 8 16 -6 29.1 35.9
 16 8 -6 66.19 28.5
 8 16 6 41.1 37.7
 -8 16 -6 43.8 25.9
 -8 -16 6 120.19 33.8
 16 9 6 18.9 32.2
 -9 16 6 65.89 32.8
 9 16 -6 106.19 29.6
 -16 -9 6 4.1 27.4
 -9 -16 6 61.09 25.3
 9 16 6 91.29 39.2
 16 9 -6 50.99 28.3
 -9 16 -6 66.89 27.5
 -16 -10 6 4 26.7
 16 10 6 -15.5 32.1
 10 16 -6 -36.8 24
 -10 16 6 -13.9 28.4
 -10 16 -6 -4.6 22.6
 -10 -16 6 8.4 23
 10 16 6 -38 36.1
 16 10 -6 0 26.6
 16 11 6 113.89 37.8
 -16 -11 6 146.09 32.7
 -11 16 6 187.38 35.7
 11 16 -6 168.88 40.4
 16 11 -6 215.58 37.3
 11 16 6 170.28 42.3
 -11 -16 6 184.08 29.9
 -11 16 -6 148.79 27.4
 12 16 -6 523.55 63.19
 -12 16 6 575.14 50.59
 -16 -12 6 479.45 44.4
 16 12 6 490.65 62.39
 -12 16 -6 568.04 45
 12 16 6 583.04 53.99
 -12 -16 6 473.05 46
 16 12 -6 537.25 56.99
 16 13 6 82.29 41
 13 16 -6 180.88 41.7
 16 13 -6 173.58 38.5
 13 16 6 185.58 44.3
 -13 -16 6 178.88 36.9
 16 14 6 176.68 42.6
 14 16 -6 206.18 42.5
 16 14 -6 198.68 39.3
 14 16 6 153.28 45.1
 16 15 6 87.39 39.6
 15 16 -6 123.69 37.5
 16 15 -6 128.69 36.2
 15 16 6 98.49 41.3
 16 16 -6 58.09 34.7
 16 16 6 8.2 38.8
 0 17 -6 41.5 33.7
 17 0 -6 58.99 11
 0 17 6 55.09 27
 0 -17 6 65.29 24.2
 17 0 6 43.9 9.2
 17 0 6 51.49 13
 1 -17 6 432.86 49.5
 17 1 6 419.56 34.8
 1 17 -6 382.06 54.39
 17 1 6 426.56 27.9
 -1 17 6 439.96 49.7
 17 1 -6 409.86 29.8
 -1 -17 6 366.76 49.9
 -1 17 -6 431.06 43.3
 1 17 6 461.25 47.4
 17 2 6 88.89 23
 -2 17 6 68.59 35.6
 2 -17 6 85.99 24.7
 2 17 -6 75.29 36
 17 2 -6 81.29 18.1
 2 17 6 90.09 29.9
 -2 -17 6 115.39 34.7
 -2 17 -6 102.59 27.8
 17 3 6 163.88 28.7
 3 17 -6 169.38 38.2
 -3 17 6 178.18 37.5
 3 -17 6 192.68 34.1
 3 17 6 204.68 40.6
 -3 17 -6 131.29 28.9
 17 3 -6 117.19 22.2
 -3 -17 6 211.68 37.3
 4 17 -6 116.49 30.4
 17 4 6 136.39 29.6
 4 -17 6 107.69 30.7
 -4 17 6 41.9 26.2
 17 4 -6 87.89 22.6
 -4 17 -6 133.79 34.1
 4 17 6 48.4 38.6
 -4 -17 6 78.99 26.3
 5 -17 6 559.54 48.8
 17 5 6 606.04 53.49
 5 17 -6 537.05 51.89
 -5 17 6 427.76 51.59
 -5 17 -6 545.15 57.09
 -5 -17 6 501.15 46.2
 17 5 -6 447.26 44.9
 5 17 6 535.15 51.09
 6 -17 6 78.89 28.2
 6 17 -6 19.4 36.3
 17 6 6 77.89 29.9
 -6 17 6 55.79 32.2
 -6 -17 6 59.89 33.7
 -6 17 -6 72.39 29.9
 17 6 -6 54.99 26.3
 6 17 6 78.59 39.7
 -7 17 6 181.68 37.2
 7 17 -6 98.99 38.7
 17 7 6 226.08 39.5
 -7 17 -6 122.59 33.7
 17 7 -6 210.68 31.1
 -7 -17 6 169.68 30.1
 7 17 6 187.88 42
 8 17 -6 221.58 35.8
 -8 17 6 228.98 37.8
 17 8 6 212.88 41.1
 -8 -17 6 257.37 39.2
 17 8 -6 200.28 33.5
 -8 17 -6 215.38 33.3
 8 17 6 314.17 39.8
 -9 17 6 87.69 35.6
 9 17 -6 22.9 35.3
 17 9 6 28.5 36.7
 -9 -17 6 37.2 32.8
 -9 17 -6 59.29 26.1
 9 17 6 64.69 29.7
 17 9 -6 71.39 30.5
 17 10 6 337.67 47.3
 -10 17 6 306.97 41.9
 10 17 -6 275.47 45.2
 17 10 -6 279.17 39.3
 10 17 6 336.57 46.2
 -10 -17 6 277.87 41.7
 -10 17 -6 390.06 44.5
 17 11 6 -23.1 34.4
 11 17 -6 6.7 26.8
 -11 17 6 55.79 32.5
 11 17 6 54.19 30.4
 -11 -17 6 52.79 32.4
 -11 17 -6 57.49 25.7
 17 11 -6 79.59 33.5
 -12 17 6 21.2 36.3
 17 12 6 -12.9 33.5
 12 17 -6 28.3 27.3
 -12 -17 6 12.4 31.2
 17 12 -6 71.79 32.8
 12 17 6 5.7 28.3
 13 17 -6 6.4 26.8
 17 13 6 37.8 37.3
 13 17 6 27 40.6
 17 13 -6 44.6 32
 14 17 -6 167.78 33.8
 17 14 6 210.18 37.7
 14 17 6 223.98 48.1
 17 14 -6 148.89 39.3
 15 17 -6 22.3 33.2
 17 15 6 68.19 39.7
 17 15 -6 -59.29 32
 15 17 6 36.9 37.8
 17 16 6 28.2 40.4
 16 17 -6 16.4 35.6
 16 17 6 -41.7 37.5
 17 16 -6 -9.5 34.6
 18 0 6 253.37 16.4
 0 18 6 265.17 37.4
 0 -18 6 271.27 38.4
 18 0 -6 236.28 18.1
 0 18 -6 236.18 34.9
 1 -18 6 2 28.7
 1 18 -6 -4.2 33.7
 18 1 6 12.1 10.2
 -1 18 6 42.9 34.3
 18 1 6 18.2 15.8
 -1 -18 6 -10.9 31.2
 1 18 6 -5.2 34.6
 -1 18 -6 -24.3 32.1
 18 1 -6 26.9 12.4
 2 -18 6 27.4 28.8
 18 2 6 16.4 19.4
 2 18 -6 49.7 27.6
 -2 18 6 38.9 36
 -2 18 -6 26 33.7
 2 18 6 43.2 35.6
 -2 -18 6 10.5 31
 18 2 -6 27.3 14.8
 -3 18 6 64.59 34.9
 3 -18 6 52.69 30.2
 3 18 -6 17.4 26.4
 18 3 6 40.3 24.3
 -3 -18 6 78.39 34.3
 3 18 6 83.39 29.9
 18 3 -6 63.79 19.7
 -3 18 -6 94.99 35.1
 4 18 -6 623.24 54.99
 18 4 6 659.83 54.59
 4 -18 6 727.53 56.29
 -4 18 6 620.24 60.69
 -4 -18 6 552.74 58.89
 18 4 -6 642.84 46.8
 -4 18 -6 675.73 56.99
 4 18 6 529.05 64.89
 5 -18 6 58.39 28.6
 -5 18 6 -3.6 29.8
 18 5 6 -16.5 27.5
 5 18 -6 -0.6 26.1
 5 18 6 4.8 36.8
 18 5 -6 -13.8 21.9
 -5 -18 6 -8.8 30.3
 -5 18 -6 -3.9 29.8
 6 18 -6 25.8 27.8
 18 6 6 6.8 30
 -6 18 6 21.4 32.4
 6 18 6 10.3 28.1
 -6 -18 6 20.3 23.8
 18 6 -6 24.1 24.3
 -6 18 -6 -46.7 26.4
 18 7 6 46.4 33.2
 7 18 -6 50.39 37.2
 -7 18 6 81.89 34
 18 7 -6 34.1 26
 7 18 6 64.89 39.9
 -7 -18 6 8.8 31.7
 -7 18 -6 39.8 28.5
 18 8 6 8.8 30.6
 8 18 -6 18.6 34.9
 -8 18 6 31 33.8
 8 18 6 40.3 39
 -8 18 -6 35.7 27.3
 -8 -18 6 46.2 32.1
 18 8 -6 15.2 25.9
 9 18 -6 85.59 37.6
 18 9 6 60.59 33.5
 -9 18 6 93.39 33.7
 -9 18 -6 59.69 28.1
 18 9 -6 108.99 33.1
 -9 -18 6 89.09 26.8
 9 18 6 117.89 40.9
 10 18 -6 77.19 30.1
 -10 18 6 57.99 34.8
 18 10 6 112.99 37
 10 18 6 -11.9 37
 -10 18 -6 88.79 29.8
 18 10 -6 39.5 28.6
 -10 -18 6 82.99 33.4
 -11 18 6 49.7 33.6
 11 18 -6 75.99 38.4
 18 11 6 25.6 34.7
 18 11 -6 84.09 31.3
 -11 18 -6 49.4 27.8
 -11 -18 6 40.5 33.3
 11 18 6 57.29 38.6
 12 18 -6 -42.3 34.2
 18 12 6 -1 37.3
 18 12 -6 1.8 28.7
 12 18 6 70.29 41.1
 13 18 -6 68.19 38.8
 18 13 6 117.79 40.8
 18 13 -6 117.99 35.7
 13 18 6 47.1 42.9
 18 14 6 26.6 36
 14 18 -6 -8.8 36.5
 18 14 -6 26.7 32.4
 14 18 6 4.4 39
 18 15 6 58.99 40.1
 18 15 -6 -21.4 29.3
 0 19 -6 216.98 40.8
 0 19 6 228.58 44
 0 -19 6 167.58 36.2
 1 -19 6 90.79 25.8
 -1 19 6 63.89 29.4
 19 1 6 87.09 15.8
 1 19 -6 144.09 37.5
 19 1 6 90.89 12.3
 19 1 -6 87.39 13.4
 -1 19 -6 90.39 36.9
 -1 -19 6 99.49 33
 1 19 6 81.59 40.2
 19 2 6 86.69 14.6
 2 19 -6 80.49 29.1
 -2 19 6 86.99 38.5
 19 2 6 78.89 21
 2 -19 6 58.19 31.4
 19 2 -6 53.39 15.4
 -2 -19 6 66.09 25.8
 2 19 6 58.19 39.4
 -2 19 -6 58.59 34.4
 3 -19 6 156.38 33.2
 3 19 -6 138.59 38.9
 19 3 6 149.99 27.6
 -3 19 6 145.39 31.7
 -3 -19 6 88.39 26.9
 3 19 6 136.19 41.1
 19 3 -6 139.79 21.9
 -3 19 -6 60.29 34.4
 19 4 6 -15.8 24.5
 -4 19 6 47.8 34.8
 4 19 -6 82.09 37.5
 -4 -19 6 67.39 31.9
 4 19 6 24.1 28.1
 19 4 -6 32.5 21.1
 -4 19 -6 32.7 32.4
 -5 19 6 122.39 38.2
 19 5 6 116.49 30.4
 5 19 -6 122.09 39.1
 -5 19 -6 121.39 33
 5 19 6 147.89 41.3
 -5 -19 6 51.89 33.9
 19 5 -6 108.59 25
 -6 19 6 63.39 38.1
 6 19 -6 60.79 35.8
 19 6 6 32.9 29.7
 -6 -19 6 49.2 32.5
 6 19 6 52.59 39.3
 -6 19 -6 24.3 30.6
 19 6 -6 54.39 26.2
 19 7 6 11.4 31.2
 -7 19 6 5.2 34.7
 7 19 -6 37.3 26.8
 19 7 -6 16.4 26.3
 7 19 6 51.59 39.1
 -7 19 -6 70.29 30.3
 -7 -19 6 0.3 30.1
 8 19 -6 33.7 36.7
 19 8 6 68.49 32
 -8 19 6 70.39 34.7
 8 19 6 8.1 28.7
 19 8 -6 15.2 27.4
 -8 19 -6 38.8 31
 -8 -19 6 -2.1 31.4
 9 19 -6 -0.3 26.3
 19 9 6 44.6 35.1
 -9 19 6 -25.9 30.7
 -9 19 -6 26.5 29.2
 19 9 -6 -12.3 26.9
 9 19 6 16.7 38.9
 -9 -19 6 -1.1 31.9
 -10 19 6 -23.1 33.2
 19 10 6 20.4 35.8
 10 19 -6 5.3 37.6
 -10 19 -6 55.09 29.4
 19 10 -6 11.4 30.2
 10 19 6 -12.4 39.3
 -10 -19 6 39.1 25.1
 19 11 6 3.2 37.3
 11 19 -6 0.4 34
 11 19 6 74.19 43.4
 19 11 -6 18.3 28.9
 19 12 6 -11.3 33.9
 12 19 -6 25.7 27.4
 12 19 6 16.1 41.7
 19 12 -6 -7 31.9
 19 13 6 23.4 36.5
 19 13 -6 -0.3 30.1
 13 19 6 -78.19 46.4
 19 14 6 24.2 39.2
 19 14 -6 46.2 33.5
 0 20 -6 -3.3 34.4
 0 -20 6 -30.9 29
 0 20 6 17.6 37
 -1 20 6 456.25 60.39
 1 20 -6 390.46 47.3
 1 20 6 323.97 48.1
 -1 20 -6 328.37 46.5
 -1 -20 6 314.37 39.5
 -2 20 6 11.3 36.3
 2 20 -6 17 34.9
 2 20 6 -18.4 36.2
 -2 20 -6 33.6 32.7
 -2 -20 6 -14.1 22.3
 3 20 -6 46.1 37.3
 -3 20 6 14.7 34.9
 3 20 6 58.79 39.6
 -3 -20 6 12.3 30.2
 -3 20 -6 52.19 32.9
 4 20 -6 76.09 38
 -4 20 6 99.09 38.7
 -4 20 -6 71.49 34.1
 -4 -20 6 79.79 26.5
 4 20 6 89.09 40.8
 5 20 -6 64.19 37
 -5 20 6 55.79 37.5
 20 5 -6 62.89 27.8
 -5 -20 6 87.89 27.7
 5 20 6 86.59 32.9
 -5 20 -6 75.59 33.8
 20 6 6 105.19 33.8
 -6 20 6 84.59 38.2
 6 20 -6 161.48 41.1
 6 20 6 175.08 43.1
 -6 -20 6 129.49 36.9
 -6 20 -6 105.49 34.7
 20 6 -6 96.59 26.7
 7 20 -6 106.99 38
 -7 20 6 54.09 37.1
 20 7 6 109.99 34.6
 20 7 -6 135.19 31.3
 -7 20 -6 142.99 34.4
 -7 -20 6 142.29 36.6
 7 20 6 92.39 42.4
 -8 20 6 10.3 36.7
 20 8 6 30.2 32.3
 8 20 -6 77.69 30
 8 20 6 35.1 40.1
 20 8 -6 21 26.2
 -8 20 -6 27.8 29.4
 9 20 -6 161.28 42.4
 20 9 6 126.19 39.7
 -9 20 6 150.48 42
 20 9 -6 141.69 32.2
 -9 20 -6 171.18 37.5
 9 20 6 164.58 36.9
 20 10 6 -13 35.7
 10 20 -6 31.2 35.5
 20 10 -6 29.6 31.1
 10 20 6 -9.2 30.4
 20 11 6 73.99 36.1
 20 11 -6 23.8 33.3
 20 12 6 20.1 40.1
 20 12 -6 14.9 33.9
 0 21 6 191.68 42.3
 0 21 -6 141.09 40
 -1 21 6 84.89 41.2
 1 21 -6 139.29 32.3
 -1 21 -6 116.69 36.9
 1 21 6 127.79 33.8
 2 21 -6 -11.6 35.5
 -2 21 6 24.3 28.4
 2 21 6 35.2 29.6
 -2 21 -6 6.5 26.1
 -3 21 6 74.29 39.4
 3 21 -6 48 36.8
 -3 21 -6 23.6 25.4
 3 21 6 -33 27
 -4 21 6 36 39.6
 4 21 -6 -16.5 35.2
 -4 21 -6 -4.4 31.4
 4 21 6 57.19 31.3
 5 21 -6 50.59 37
 -5 21 6 -21.8 35.9
 5 21 6 42 39.9
 -5 21 -6 6 32
 -6 21 6 16.7 37.1
 6 21 -6 93.39 39.2
 6 21 6 31.1 39.2
 -6 21 -6 56.39 31.5
 7 21 -6 178.58 43.6
 -7 21 6 207.08 46
 7 21 6 229.48 49.2
 -7 21 -6 253.77 42.2
 8 21 -6 53.99 30
 -8 21 6 64.29 40
 -8 21 -6 27.3 33
 8 21 6 24.3 31.9
 0 22 -6 37.4 36.5
 0 22 6 8.2 29.8
 1 22 -6 9.5 27
 -1 22 6 36.8 40.1
 1 22 6 36.2 39.9
 -1 22 -6 31.2 32.9
 2 22 -6 75.09 38.2
 -2 22 6 50.09 39.6
 2 22 6 90.59 42.5
 -2 22 -6 78.19 34.8
 -3 22 6 43.5 39.6
 3 22 -6 -27.5 36
 3 22 6 18.7 40.8
 -3 22 -6 11 31.7
 4 22 -6 57.39 37.1
 -4 22 6 24.7 38.5
 -4 22 -6 73.59 33.1
 4 22 6 67.29 42.7
 -5 22 6 89.39 40.1
 5 22 -6 64.39 37
 -5 22 -6 61.09 34.2
 5 22 6 82.89 35
 -6 22 6 71.99 40.3
 -6 22 -6 22.4 34.1
 -7 22 6 13 38.3
 -7 22 -6 18.4 32.6
 0 23 6 69.79 42.2
 0 23 -6 -5 35.8
 -1 23 6 29.7 30.1
 1 23 -6 -15.2 25.9
 1 23 6 -38.1 38.8
 -1 23 -6 56.79 34.3
 -2 23 6 95.19 42.8
 2 23 -6 112.59 48.5
 -2 23 -6 100.99 37.4
 -3 23 6 17.7 37.5
 -3 23 -6 8.6 32.5
 -4 23 6 -31.9 32.7
 -4 23 -6 90.19 37.3
 -5 23 6 43.4 41.5
 -5 23 -6 137.39 37.8
 0 0 7 5.3 8.2
 0 0 -7 -4.3 8.2
 0 1 7 1263.07 56.99
 -1 0 7 1238.68 57.29
 -1 0 -7 1208.38 56.79
 1 0 7 1235.28 57.99
 1 0 -7 1152.48 57.99
 0 -1 -7 1142.69 56.69
 0 1 -7 1186.08 57.19
 2 -2 7 239.28 18.6
 2 2 -7 268.47 21.4
 -2 2 -7 272.67 21.5
 -2 -2 7 254.17 28.6
 -3 -3 7 935.81 50.99
 3 3 -7 908.21 49.7
 -3 3 7 1025.7 46.8
 3 -3 7 871.61 48.6
 -3 3 -7 1001.9 47.5
 -4 -3 7 673.43 42.3
 3 4 -7 562.24 41.5
 -4 3 -7 561.74 33.7
 3 -4 7 701.93 37.2
 4 -3 7 537.45 34.5
 -3 -4 7 657.33 38.4
 -3 4 -7 563.74 35.1
 -4 3 7 664.23 32
 4 -4 7 548.15 34.9
 -4 4 7 528.15 30
 -4 4 -7 569.84 31.4
 4 4 -7 582.74 40.3
 -4 -4 7 563.74 42.6
 -5 0 7 1449.15 72.29
 5 0 7 1524.25 71.19
 0 5 -7 1573.04 77.19
 0 -5 7 1487.55 75.29
 5 0 -7 1544.95 71.79
 -5 -1 7 4079.49 186.48
 -1 -5 7 3981.9 185.38
 -5 2 -7 1953.3 85.79
 2 -5 7 1837.32 91.29
 -5 -2 7 1936.31 90.89
 2 5 -7 1702.13 90.39
 -2 -5 7 1943.01 95.79
 5 2 -7 1955.7 90.99
 5 -2 7 1833.92 87.99
 -2 5 -7 1952.1 91.59
 -5 2 7 1825.32 87.99
 -5 -3 7 124.59 17.2
 -5 3 -7 129.89 15.4
 3 -5 7 150.68 20.7
 3 5 -7 181.48 23.8
 -5 3 7 108.09 13.2
 5 3 -7 115.59 17
 5 -3 7 110.89 13.5
 -3 5 -7 108.79 17.2
 -3 -5 7 100.99 25.1
 4 -5 7 2979.2 146.19
 -5 -4 7 3223.58 149.49
 4 5 -7 3239.78 149.29
 -4 -5 7 3360.66 152.58
 -5 4 7 3339.37 145.39
 5 4 -7 3039.7 148.79
 5 -4 7 3047.7 146.59
 -5 -5 7 1864.31 95.99
 -5 5 -7 1952.6 88.19
 5 5 -7 1792.32 93.99
 5 -5 7 1823.82 89.79
 0 -6 7 1608.64 83.59
 -6 0 7 1694.03 77.19
 0 6 -7 1590.64 82.19
 6 0 7 1525.35 75.19
 6 0 -7 1617.54 76.19
 -6 -1 7 269.07 27.9
 1 6 -7 216.48 26.1
 1 -6 7 266.37 26.6
 6 -1 -7 212.98 18.5
 6 -1 7 192.88 16.5
 -1 6 -7 169.08 23.1
 6 1 -7 223.68 21.6
 -6 1 7 215.38 18.7
 -1 -6 7 189.88 26.6
 2 -6 7 486.35 37.6
 6 -2 -7 459.65 26
 2 6 -7 411.76 34
 -6 -2 7 545.75 35
 6 -2 7 451.25 26.2
 6 2 -7 445.56 31.4
 -2 -6 7 490.35 43.7
 -6 2 7 452.05 26.9
 -2 6 -7 494.75 35.3
 -6 -3 7 366.76 33.3
 3 -6 7 342.87 31.7
 3 6 -7 345.87 31.2
 -6 3 -7 336.67 20.6
 -6 3 7 362.26 22.9
 -3 -6 7 351.26 33.2
 -3 6 -7 346.97 29.9
 6 -3 7 342.07 23.4
 6 3 -7 395.76 32.1
 -6 -4 7 1068.79 58.89
 4 -6 7 1152.38 60.29
 4 6 -7 1031.1 59.89
 -6 4 -7 1106.09 52.89
 -4 6 -7 1057.39 59.39
 -6 4 7 1123.89 54.99
 4 6 7 1099.59 60.19
 6 4 -7 1246.28 60.39
 -4 -6 7 1174.98 67.59
 6 -4 7 1194.98 56.79
 5 6 -7 2434.66 111.99
 -6 -5 7 2129.09 108.59
 5 -6 7 2318.97 106.89
 6 5 7 2031.7 108.39
 -6 5 -7 2270.77 103.59
 -5 6 -7 2435.26 109.89
 6 5 -7 2272.97 114.39
 5 6 7 2511.45 114.09
 -6 5 7 2261.37 107.39
 -5 -6 7 2238.58 116.39
 6 -5 7 2276.37 109.49
 -6 -6 7 9999 454.25
 -7 0 7 731.83 41.2
 7 0 -7 726.63 38.7
 0 -7 7 780.52 51.09
 7 0 7 707.03 37.1
 0 7 -7 716.83 44.3
 -7 -1 7 152.68 19.5
 1 -7 7 114.99 20.6
 7 -1 -7 150.88 16.6
 1 7 -7 197.98 27.1
 -1 -7 7 122.79 28.4
 -1 7 -7 158.08 23.8
 7 1 -7 145.39 17.6
 7 -1 7 139.19 14.7
 -7 1 7 153.98 17.5
 2 -7 7 870.91 52.89
 2 7 -7 828.72 54.99
 7 -2 -7 848.82 41.1
 -7 -2 7 763.62 47.4
 7 2 -7 865.91 48.9
 -2 -7 7 846.12 57.09
 -7 2 7 872.71 44.4
 7 -2 7 814.32 42.9
 -2 7 -7 966.4 48.6
 2 7 7 867.21 53.19
 -7 -3 7 775.62 49
 -7 3 -7 789.12 39.6
 3 7 -7 876.31 49.8
 3 -7 7 805.12 50.59
 -7 3 7 813.12 40
 -3 -7 7 837.82 49.7
 7 3 -7 735.43 46.1
 3 7 7 793.32 46.2
 -3 7 -7 764.42 46.9
 7 -3 7 775.12 40.2
 -7 -4 7 2598.74 130.49
 4 7 -7 2866.11 132.89
 7 4 7 2772.82 130.09
 4 -7 7 2724.13 131.09
 -7 4 -7 2767.62 125.09
 4 7 7 2660.93 134.09
 7 -4 7 2755.12 128.19
 7 4 -7 2922.11 133.19
 -4 -7 7 2825.32 134.69
 -4 7 -7 2782.22 131.49
 -7 -5 7 9449.85 429.16
 6 -7 7 5002 229.28
 7 6 7 5118.49 231.48
 -7 -6 7 5254.87 233.88
 -7 6 -7 4885.01 226.48
 6 7 -7 4785.62 232.38
 -6 -7 7 5416.76 238.28
 7 6 -7 5015.4 236.58
 6 7 7 4993 236.38
 -6 7 -7 4949 231.68
 7 7 -7 34.9 25
 -7 -7 7 28 20.2
 7 -7 7 8.3 16.8
 7 7 7 29 23.5
 -7 7 -7 6.1 12.2
 8 0 7 1260.97 62.29
 0 -8 7 1366.86 70.29
 8 0 -7 1429.36 63.79
 0 8 -7 1354.06 69.69
 -8 0 7 1202.78 65.69
 0 8 7 1275.77 67.79
 -8 -1 7 4257.07 191.38
 1 -8 7 4216.48 195.38
 1 8 -7 4006.2 194.38
 -1 8 -7 4303.67 206.68
 8 1 -7 4523.35 202.68
 -1 -8 7 4584.64 208.68
 -8 1 7 4342.97 201.78
 2 8 -7 6034 273.47
 -8 -2 7 5836.02 270.97
 -2 8 -7 6111.09 280.27
 -3 8 7 3917.71 188.58
 -8 -3 7 4032.6 189.78
 3 8 -7 4324.87 193.48
 8 3 7 4095.39 188.38
 3 -8 7 4011.7 190.28
 -8 3 7 3757.72 176.38
 -3 -8 7 4076.29 183.78
 8 3 -7 3754.72 180.38
 -3 8 -7 3762.52 181.18
 3 8 7 4136.89 183.78
 -4 8 7 153.18 20.1
 -8 -4 7 151.28 23.8
 -8 4 -7 153.48 14.1
 4 8 -7 127.49 29
 4 -8 7 161.78 24.1
 8 4 7 146.19 22
 8 4 -7 139.79 21.9
 -4 -8 7 109.59 30.8
 4 8 7 152.38 27.2
 -8 4 7 175.48 16.5
 8 -4 7 134.99 18.1
 -4 8 -7 164.08 22.1
 -8 5 -7 1470.35 68.39
 5 8 -7 1564.54 82.09
 -5 8 7 1398.46 73.09
 5 -8 7 1437.46 75.79
 8 5 7 1471.15 76.89
 -8 -5 7 1435.26 75.99
 -8 5 7 1390.86 67.79
 5 8 7 1466.25 76.09
 -5 8 -7 1550.44 73.59
 8 -5 7 1319.47 69.09
 8 5 -7 1426.66 76.69
 -5 -8 7 1527.95 81.99
 6 -8 7 135.29 22.6
 -8 -6 7 130.89 28.1
 6 8 -7 156.48 28.9
 8 6 7 125.89 25.6
 -6 8 7 130.19 17.8
 -8 6 -7 129.69 16.1
 -8 6 7 137.09 15.6
 8 6 -7 144.49 22.1
 6 8 7 159.68 24.1
 -6 -8 7 180.68 26
 -6 8 -7 120.69 19.5
 8 -6 7 148.89 18
 -8 -7 7 2175.28 114.99
 7 -8 7 2222.88 112.39
 8 7 7 2358.36 117.19
 -7 8 7 2374.06 111.09
 7 8 -7 2467.75 116.69
 -8 7 -7 2390.86 108.59
 7 8 7 2126.69 117.59
 -7 8 -7 2511.35 111.39
 -7 -8 7 2404.86 119.99
 -8 7 7 2300.67 108.59
 8 7 -7 2374.36 118.09
 8 -7 7 2345.87 111.29
 8 -8 7 7290.77 331.67
 -8 -8 7 7321.37 337.37
 8 8 7 7264.77 336.27
 8 8 -7 7353.16 337.17
 0 9 7 254.07 35.2
 0 9 -7 297.27 38.4
 -9 0 7 259.27 26.6
 0 -9 7 300.67 40.7
 9 0 -7 315.97 22.5
 9 0 7 259.87 19.1
 1 -9 7 28.5 25.1
 -9 -1 7 70.39 19.2
 -1 9 7 77.29 23
 1 9 -7 18.2 25.4
 9 -1 -7 49.99 10.4
 9 -1 7 51.29 9.4
 1 9 7 40.1 23.6
 -9 1 7 45.7 14.2
 -1 -9 7 31.8 20.3
 9 1 -7 45.4 14.3
 -1 9 -7 47 18.3
 2 9 -7 1644.54 87.59
 -2 9 7 1820.72 85.49
 -9 -2 7 1599.34 86.09
 2 -9 7 1627.74 89.19
 9 2 7 1769.82 83.79
 9 -2 -7 1717.03 78.89
 9 -2 7 1698.33 78.89
 -2 9 -7 1696.63 88.59
 -2 -9 7 1854.91 93.19
 -9 2 7 1692.73 80.49
 9 2 -7 1603.24 83.39
 2 9 7 1706.43 87.19
 3 -9 7 403.46 39.7
 -3 9 7 405.86 36.3
 3 9 -7 466.25 45.3
 -9 -3 7 442.46 36.5
 9 3 7 491.35 36
 -9 3 7 431.36 27
 3 9 7 539.05 44.6
 9 -3 7 441.76 25.7
 -3 9 -7 499.05 38.5
 -3 -9 7 398.96 46.9
 9 3 -7 427.96 36.1
 4 -9 7 3850.41 185.28
 -4 9 7 3954.7 183.88
 9 4 7 3831.72 183.78
 4 9 -7 4293.27 189.08
 -9 -4 7 3804.22 184.78
 -4 9 -7 3844.62 184.88
 -9 4 7 3729.23 179.28
 9 4 -7 4086.99 185.08
 9 -4 7 4241.28 179.68
 -4 -9 7 3700.83 187.28
 4 9 7 4170.58 188.98
 9 5 7 274.17 33.2
 -9 -5 7 317.47 37.4
 -5 9 7 319.57 32.6
 5 9 -7 365.36 42.6
 -9 5 -7 295.67 18.5
 5 -9 7 256.57 33.1
 9 5 -7 315.27 34.5
 -9 5 7 313.97 20.9
 9 -5 7 321.97 23.8
 5 9 7 224.18 32.7
 -5 -9 7 365.06 43.4
 -5 9 -7 363.66 30.6
 -6 9 7 1160.08 61.49
 6 9 -7 1115.29 68.89
 9 6 7 1105.09 64.99
 -9 6 -7 1180.28 53.99
 -9 -6 7 1063.09 62.39
 6 -9 7 1079.29 61.69
 -6 -9 7 1221.28 72.29
 -6 9 -7 1150.68 60.79
 6 9 7 1098.09 68.59
 9 6 -7 1063.29 62.09
 -9 6 7 1115.19 54.79
 9 -6 7 1173.28 56.89
 -7 9 7 635.04 41.7
 7 9 -7 638.54 51.09
 -9 -7 7 625.74 44.9
 9 7 7 658.73 48.6
 7 -9 7 657.83 42.4
 -9 7 -7 624.24 34.8
 -7 9 -7 597.54 40.1
 -9 7 7 623.04 33.8
 9 -7 7 600.94 38.1
 7 9 7 642.34 50.69
 -7 -9 7 656.73 46.3
 -9 7 7 653.93 37.5
 9 7 -7 690.23 44.1
 9 8 7 704.53 51.39
 8 9 -7 572.64 45.4
 -9 -8 7 626.14 45.3
 -8 9 7 634.84 40.8
 -9 8 -7 670.53 36
 8 -9 7 632.34 42.2
 9 8 -7 792.82 52.69
 9 -8 7 701.83 41.2
 -8 -9 7 623.34 53.49
 -9 8 7 638.04 35.8
 -9 8 7 609.94 39.9
 -8 9 -7 634.84 40.2
 -9 9 -7 1577.94 73.39
 9 -9 7 1424.36 74.19
 9 9 7 1494.65 84.29
 -9 -9 7 1445.46 79.99
 9 9 -7 1342.67 84.29
 -9 9 7 1535.95 75.29
 10 0 7 483.05 27.7
 10 0 7 486.55 30.4
 10 0 -7 531.25 29.2
 0 10 -7 539.55 45.3
 -10 0 7 466.05 34.1
 0 -10 7 370.46 44.9
 1 10 -7 1194.78 70.59
 10 -1 -7 1401.96 62.39
 1 -10 7 1232.68 74.39
 -1 10 7 1322.27 73.69
 -10 -1 7 1264.47 68.09
 10 1 7 1350.76 65.89
 1 10 7 1268.07 73.79
 -1 10 -7 1210.58 69.09
 10 1 -7 1173.58 63.99
 -1 -10 7 1443.96 71.59
 10 -1 7 1405.56 60.79
 -10 1 7 1172.28 63.79
 -2 10 7 943.91 56.49
 2 10 -7 847.62 59.09
 10 2 7 913.51 49.99
 2 -10 7 805.92 51.89
 -10 -2 7 905.11 52.29
 10 -2 -7 839.62 42.6
 -2 -10 7 815.82 60.19
 2 10 7 873.81 53.09
 -10 2 7 901.81 45.2
 -2 10 -7 861.41 55.69
 10 2 -7 846.22 48.5
 10 -2 7 872.21 42.5
 3 10 -7 3223.68 153.38
 10 3 7 3334.67 150.38
 -3 10 7 3051.19 151.68
 3 -10 7 3184.08 152.98
 -10 -3 7 3055.89 150.08
 10 -3 7 3085.39 143.19
 10 3 -7 3369.96 149.29
 -3 10 -7 3100.79 151.38
 -3 -10 7 3096.39 152.98
 3 10 7 3092.79 151.68
 -10 3 7 3196.48 144.29
 -4 10 7 33.9 20.4
 4 10 -7 18.3 20.6
 10 4 7 49.2 21.3
 4 -10 7 44 23
 -10 -4 7 62.49 22.3
 10 4 -7 56.89 18.9
 4 10 7 61.39 20.7
 -4 10 -7 18.2 20
 -10 4 7 43.1 10.2
 -4 -10 7 47.7 22.2
 10 -4 7 53.29 9.7
 -10 -5 7 270.37 36
 -5 10 7 270.17 31.6
 5 -10 7 278.67 35.2
 10 5 7 260.87 33.4
 5 10 -7 277.77 33.6
 -5 -10 7 290.17 33.6
 -5 10 -7 231.98 29.9
 10 5 -7 262.07 32.6
 5 10 7 267.97 32.4
 -10 5 7 256.27 18.9
 10 -5 7 278.37 20.1
 10 6 7 825.22 55.59
 -6 10 7 943.01 54.49
 -10 -6 7 857.41 58.09
 -10 6 -7 904.41 42.3
 6 -10 7 810.72 55.09
 6 10 -7 870.91 55.59
 10 6 -7 901.61 52.69
 10 -6 7 889.31 45.7
 -6 -10 7 952 57.09
 6 10 7 792.32 60.29
 -6 10 -7 893.31 51.89
 -10 6 7 932.31 44.5
 10 7 7 1243.08 70.29
 -7 10 7 1133.09 64.59
 7 10 -7 1304.17 74.69
 -10 -7 7 1165.78 71.09
 -10 7 -7 1257.27 57.59
 7 -10 7 1130.69 66.49
 7 10 7 1189.38 69.39
 10 7 -7 1200.88 67.69
 -10 7 7 1179.78 58.59
 -7 10 -7 1379.06 65.99
 -7 -10 7 1245.38 70.19
 10 -7 7 1157.58 60.09
 -10 8 -7 790.82 39.9
 8 10 -7 717.13 51.49
 -10 -8 7 727.23 49.6
 8 -10 7 762.12 47.9
 10 8 7 782.02 55.49
 -8 10 7 758.62 46.9
 8 10 7 779.72 58.09
 -8 -10 7 866.51 57.99
 -8 10 -7 682.13 45.7
 -10 8 7 769.32 43.1
 -10 8 7 799.02 39.7
 10 -8 7 748.13 42.4
 10 8 -7 697.83 55.29
 9 -10 7 1397.86 72.69
 9 10 -7 1327.07 77.49
 -9 10 7 1397.46 72.59
 -10 -9 7 1345.07 80.19
 -10 9 -7 1365.96 67.29
 10 9 7 1406.06 81.99
 -9 10 -7 1519.75 73.19
 -9 -10 7 1348.97 78.79
 10 -9 7 1388.66 71.89
 10 9 -7 1317.17 82.69
 9 10 7 1460.55 80.29
 -10 9 7 1400.06 72.39
 -10 9 7 1522.75 69.39
 10 10 -7 326.57 47.1
 -10 10 7 385.66 34.9
 -10 10 -7 455.25 30
 10 -10 7 415.86 33
 -10 10 7 392.96 26.7
 -10 -10 7 385.36 47.4
 10 10 7 426.26 49.9
 -11 0 7 3.1 15.4
 11 0 7 18 9.2
 11 0 7 25.2 13.4
 0 11 -7 34 18.8
 11 0 -7 6 10.4
 0 11 7 2.7 24.9
 0 -11 7 14 26.7
 11 1 7 2773.82 130.59
 11 -1 -7 2902.11 127.49
 -1 11 7 2764.62 136.89
 -11 -1 7 2756.32 131.89
 1 -11 7 2644.64 137.49
 1 11 -7 2804.92 138.29
 -11 1 7 2747.72 128.29
 11 1 -7 2621.04 127.89
 11 -1 7 2746.93 126.59
 -1 11 -7 2762.72 135.89
 -1 -11 7 2946.11 137.69
 1 11 7 2697.03 133.79
 11 -1 7 2719.23 125.29
 2 -11 7 105.19 21
 2 11 -7 59.09 22.1
 11 -2 -7 91.99 10.2
 -11 -2 7 89.99 21.5
 -2 11 7 90.19 25.9
 11 2 7 105.99 19.4
 -11 2 7 103.09 14.7
 11 -2 7 88.49 11.4
 11 2 -7 129.89 18.6
 2 11 7 76.89 27.6
 11 -2 7 98.29 12.5
 -2 11 -7 88.29 26
 -2 -11 7 101.29 23.4
 3 -11 7 1038.9 63.19
 -11 -3 7 1064.19 58.59
 3 11 -7 1010.4 66.49
 -3 11 7 990.6 61.09
 11 3 7 963.1 57.99
 11 -3 7 907.61 46.1
 -3 -11 7 1052.29 65.29
 3 11 7 979.5 63.89
 -3 11 -7 1003 60.19
 -11 3 7 1000.6 48.1
 11 3 -7 957.6 53.69
 4 -11 7 1439.06 79.49
 4 11 -7 1532.15 85.19
 -11 -4 7 1435.96 78.39
 11 4 7 1397.06 76.19
 -4 11 7 1484.45 79.09
 11 4 -7 1330.47 72.99
 -11 4 7 1282.07 64.29
 -4 -11 7 1404.66 80.39
 11 -4 7 1363.06 62.99
 4 11 7 1448.76 79.69
 -4 11 -7 1421.46 75.09
 -5 11 7 865.21 54.09
 -11 -5 7 834.52 54.29
 11 5 7 894.61 53.89
 5 11 -7 753.32 60.59
 5 -11 7 891.31 54.39
 11 5 -7 869.51 52.29
 5 11 7 833.52 59.39
 -11 5 7 898.41 41.8
 11 -5 7 748.13 39.7
 -5 11 -7 834.62 51.99
 -5 -11 7 921.01 55.69
 6 11 -7 118.69 30.5
 -11 -6 7 41 23.6
 11 6 7 67.49 23.6
 6 -11 7 94.09 22.1
 -6 11 7 74.79 22.4
 -6 11 -7 72.99 21.5
 -11 6 7 55.19 9.7
 11 6 -7 99.79 23.7
 -11 6 7 71.69 11
 11 -6 7 82.39 11.3
 -6 -11 7 93.29 24.3
 6 11 7 62.79 29.6
 11 7 7 558.84 46.8
 -11 -7 7 495.45 45.2
 7 -11 7 490.95 39.2
 7 11 -7 479.45 42.3
 -11 7 -7 517.65 26.3
 -7 11 7 487.65 42.3
 11 -7 7 498.35 29.4
 -7 11 -7 592.84 39.5
 11 7 -7 563.24 46.1
 -11 7 7 553.34 29.1
 -11 7 7 517.05 31.8
 7 11 7 539.85 50.79
 -7 -11 7 536.15 43.6
 -8 11 7 484.85 40.1
 -11 -8 7 412.16 37.6
 8 -11 7 364.86 38
 -11 8 -7 436.16 24.6
 11 8 7 400.36 45
 11 -8 7 424.26 26.5
 -11 8 7 403.76 25.2
 11 8 -7 467.45 44.9
 8 11 7 377.66 41.1
 -11 8 7 436.66 29.6
 -8 11 -7 466.05 35.4
 -8 -11 7 459.35 48.3
 -11 9 -7 331.67 22.8
 9 11 -7 338.17 47.4
 -11 -9 7 266.97 36.9
 9 -11 7 358.46 34.4
 11 9 7 418.26 46.3
 -9 11 7 327.97 37.7
 11 -9 7 297.17 24.6
 -11 9 7 350.26 29.9
 11 9 -7 387.56 45.1
 9 11 7 271.27 39.5
 -11 9 7 304.47 21.6
 -9 11 -7 306.77 29.6
 -9 -11 7 300.67 39.2
 -10 11 7 834.52 52.79
 10 11 -7 735.13 63.99
 11 10 7 918.31 67.09
 10 -11 7 853.01 50.89
 -11 -10 7 854.91 56.39
 -11 10 -7 882.11 46
 10 11 7 845.82 59.39
 -11 10 7 909.61 44.8
 -11 10 7 868.31 50.19
 -10 -11 7 706.53 55.99
 11 10 -7 860.01 62.19
 11 11 7 211.18 36.7
 -11 11 -7 122.09 17.6
 -11 -11 7 91.69 33.4
 -11 11 7 169.28 23.8
 11 11 -7 142.49 34.9
 -11 11 7 145.59 19.9
 0 12 -7 743.23 49.8
 0 -12 7 826.02 57.29
 -12 0 7 768.82 45.4
 12 0 -7 722.93 40.3
 0 12 7 759.92 55.69
 12 0 7 706.83 38.7
 12 0 7 775.12 42.9
 12 -1 -7 1407.66 78.59
 1 12 -7 1552.74 88.79
 1 -12 7 1776.02 92.79
 12 1 7 1795.22 84.09
 -1 12 7 1914.91 92.29
 -12 -1 7 1786.02 84.89
 12 -1 7 2045.5 86.69
 1 12 7 1791.42 98.99
 -1 12 -7 1637.24 95.29
 12 1 -7 1898.81 89.59
 -12 1 7 1913.71 89.69
 -1 -12 7 1764.42 99.89
 12 -1 7 1856.81 88.19
 2 -12 7 1520.25 86.49
 12 -2 -7 1622.24 73.59
 -12 -2 7 1631.14 82.39
 -2 12 7 1657.03 86.89
 12 2 7 1528.15 80.39
 2 12 -7 1498.85 88.99
 12 -2 7 1570.74 74.19
 -12 2 7 1523.35 76.09
 12 -2 7 1467.15 72.99
 12 2 -7 1623.44 78.69
 -2 12 -7 1727.63 87.49
 -2 -12 7 1674.03 89.69
 2 12 7 1550.04 84.19
 12 3 7 121.29 22.5
 3 -12 7 99.89 27.1
 -12 -3 7 132.59 24.4
 -3 12 7 102.49 26.4
 3 12 -7 81.49 30.3
 -12 3 7 143.99 16.9
 -3 12 -7 153.68 28.2
 -3 -12 7 124.99 25.2
 12 -3 7 120.79 10.9
 12 3 -7 141.09 21.3
 3 12 7 129.99 30.3
 4 -12 7 1026.1 62.89
 -12 -4 7 1031 60.19
 12 4 7 1051.59 61.49
 4 12 -7 950.1 68.29
 -4 12 7 1008.8 62.99
 4 12 7 1182.38 68.49
 -12 4 7 959 48.3
 -4 -12 7 1033.3 67.79
 -4 12 -7 1067.39 62.39
 12 4 -7 912.31 57.39
 12 5 7 534.05 47.8
 5 12 -7 575.44 53.89
 -12 -5 7 587.24 47.6
 5 -12 7 530.15 45.1
 -5 12 7 618.34 45.8
 12 5 -7 628.34 42.8
 -5 -12 7 528.35 44.5
 -5 12 -7 564.64 44
 5 12 7 570.64 52.49
 -12 5 7 551.14 27.9
 12 6 7 254.67 30.8
 -6 12 7 281.97 36.1
 6 12 -7 186.08 37
 6 -12 7 282.27 38.7
 -12 -6 7 252.17 31
 6 12 7 274.17 38.5
 12 6 -7 235.48 29.6
 -6 -12 7 301.57 35.9
 -12 6 7 222.28 15.1
 -12 6 7 233.08 15.7
 -6 12 -7 203.78 27.3
 -12 -7 7 1036.2 64.79
 7 12 -7 1024.6 64.49
 12 7 7 1050.19 65.09
 7 -12 7 997.2 63.59
 -7 12 7 1048.9 65.49
 7 12 7 1013.4 69.39
 -7 -12 7 931.11 60.99
 -12 7 7 933.01 47.8
 12 7 -7 926.31 61.99
 -7 12 -7 1011.5 57.49
 -12 7 7 1014.9 46.7
 12 8 7 115.39 30.9
 -12 -8 7 154.88 29.4
 8 12 -7 140.29 33.8
 -8 12 7 134.49 28.1
 8 -12 7 154.48 24.3
 8 12 7 159.78 35
 -8 -12 7 148.89 28
 -12 8 7 170.88 18.7
 -8 12 -7 168.78 23.4
 12 8 -7 139.39 28.4
 -12 8 7 166.88 14.9
 9 -12 7 33.1 20
 -12 -9 7 7 28.4
 12 9 7 54.99 31
 9 12 -7 66.89 31.4
 -9 12 7 66.59 24.2
 -9 -12 7 -12.1 29.5
 12 9 -7 11.6 26.2
 -12 9 7 23.1 9.2
 9 12 7 28.5 25.2
 -9 12 -7 -1.2 18.8
 -12 9 7 21.8 13.7
 -12 -10 7 259.77 36.4
 -10 12 7 187.58 29.2
 12 10 7 210.78 38.3
 -12 10 -7 212.38 18.6
 10 12 -7 222.28 31.9
 10 -12 7 218.78 25.5
 -12 10 7 219.88 19.7
 -12 10 7 237.58 26.6
 10 12 7 248.48 41
 -10 12 -7 229.28 30.2
 12 10 -7 231.08 31.5
 -10 -12 7 297.67 40.2
 12 11 7 845.02 69.89
 -11 12 7 950 57.79
 11 12 -7 808.32 60.79
 -12 -11 7 838.42 63.69
 -12 11 -7 928.31 47.3
 12 11 -7 894.21 66.69
 11 12 7 948.41 62.69
 -11 -12 7 832.32 58.89
 -11 12 -7 902.11 51.89
 -12 11 7 889.51 46.7
 -12 11 7 883.41 53.19
 -12 12 7 120.09 16
 -12 -12 7 138.79 35.7
 -12 12 7 134.19 24.4
 12 12 7 103.19 37.2
 12 12 -7 116.49 28.3
 -12 12 -7 100.29 17.5
 0 -13 7 20.8 27.1
 13 0 7 74.99 11.3
 13 0 -7 65.79 12.9
 13 0 7 69.89 17.1
 0 13 -7 54.89 22.3
 -13 0 7 66.59 17.5
 0 13 7 62.69 22.1
 1 13 -7 793.52 55.99
 -1 13 7 867.41 55.49
 -13 -1 7 811.12 50.69
 1 -13 7 969.3 56.19
 13 1 7 895.61 51.29
 13 -1 -7 878.61 43.8
 1 13 7 915.01 56.69
 -13 1 7 904.21 48.5
 13 1 -7 893.21 48.4
 -1 -13 7 842.02 61.99
 13 -1 7 897.71 43.9
 13 -1 7 866.51 47.4
 -1 13 -7 861.71 61.49
 2 -13 7 1334.07 77.19
 13 -2 -7 1241.58 60.69
 2 13 -7 1379.36 80.09
 -2 13 7 1348.86 72.79
 13 2 7 1249.68 69.39
 2 13 7 1264.17 78.19
 -2 13 -7 1258.07 72.39
 -13 2 7 1275.27 62.59
 13 2 -7 1246.08 66.09
 13 -2 7 1311.07 61.19
 13 -2 7 1247.48 59.59
 -2 -13 7 1352.86 73.19
 -13 -3 7 122.89 24.1
 -3 13 7 152.38 30.3
 13 3 7 127.39 24.7
 3 13 -7 94.59 32.8
 3 -13 7 142.79 26.8
 -3 13 -7 127.89 28.9
 3 13 7 93.39 26.1
 -13 3 7 138.79 14.3
 13 3 -7 115.39 20.5
 -3 -13 7 124.99 25.5
 4 13 -7 275.37 39.3
 -4 13 7 239.98 31.3
 4 -13 7 244.18 30.8
 13 4 7 250.47 29.6
 -13 -4 7 233.38 29.8
 -4 -13 7 287.57 38.4
 4 13 7 293.27 39.5
 -4 13 -7 255.47 31.1
 13 4 -7 207.68 29.1
 5 13 -7 544.15 54.69
 13 5 7 555.04 49.99
 5 -13 7 507.55 45.5
 -5 13 7 515.15 46.8
 -13 -5 7 507.35 46.4
 -5 -13 7 528.45 53.49
 -5 13 -7 644.64 46.6
 5 13 7 576.04 56.49
 13 5 -7 580.44 45.9
 13 6 7 2210.18 116.09
 6 -13 7 2160.68 114.09
 -13 -6 7 2422.46 116.19
 6 13 -7 2290.37 121.19
 -6 13 7 2163.28 114.89
 -6 13 -7 2173.28 108.59
 -6 -13 7 2080.49 109.99
 13 6 -7 2167.38 108.59
 6 13 7 2068.69 115.39
 -13 -7 7 2.8 24.9
 -7 13 7 10.1 25.8
 7 13 -7 45.5 25.2
 13 7 7 28 28.5
 7 -13 7 3.7 22.4
 13 7 -7 58.69 24.1
 -7 13 -7 15.2 21.4
 7 13 7 20 33.2
 -7 -13 7 -10 22.8
 13 8 7 208.68 36.3
 -13 -8 7 200.18 34.4
 8 13 -7 321.77 41.7
 -8 13 7 240.18 31.9
 8 -13 7 278.07 31.8
 13 8 -7 261.57 34.9
 -8 13 -7 239.18 31
 -8 -13 7 258.27 33.1
 8 13 7 262.87 43.3
 13 9 7 542.95 56.19
 9 -13 7 580.84 44.4
 9 13 -7 538.25 47.3
 -13 -9 7 596.14 52.99
 -9 13 7 545.55 51.19
 -13 9 7 477.15 28.2
 -9 13 -7 552.14 43.1
 -9 -13 7 646.64 48.6
 9 13 7 533.75 59.69
 13 9 -7 581.64 52.39
 -13 9 7 638.34 30.8
 10 13 -7 237.78 34.3
 -13 10 -7 268.07 16.4
 -13 -10 7 269.37 38.5
 13 10 7 266.67 41
 -10 13 7 282.27 33.9
 -10 -13 7 288.37 38
 -13 10 7 255.97 24
 13 10 -7 218.68 37.1
 10 13 7 253.87 35.9
 -10 13 -7 241.48 31.2
 -13 10 7 248.98 18.4
 -11 13 7 393.76 43.4
 13 11 7 326.37 44.6
 11 13 -7 452.75 53.29
 -13 11 -7 359.56 23.1
 -13 -11 7 326.57 41.3
 -11 -13 7 286.17 41.7
 -13 11 7 299.47 29.5
 13 11 -7 367.76 42.8
 11 13 7 324.17 45.8
 -13 11 7 323.17 23.4
 -13 -12 7 530.95 49
 13 12 7 654.13 62.99
 -12 13 7 629.84 39.1
 12 13 -7 741.93 61.79
 -13 12 -7 642.04 36.7
 -12 13 7 655.53 50.09
 -13 12 7 615.04 37.9
 12 13 7 694.13 55.09
 -12 13 -7 684.43 42.4
 -13 12 7 688.33 45.7
 13 12 -7 759.42 61.69
 -12 -13 7 598.64 59.39
 13 13 -7 1221.78 76.09
 -13 13 7 1364.46 69.09
 13 13 7 1069.09 84.29
 -13 -13 7 1195.48 79.39
 -13 13 7 1199.18 62.39
 -13 13 -7 1220.28 63.49
 0 14 7 94.99 26.5
 0 -14 7 117.29 25.4
 0 14 -7 60.19 24.5
 14 0 -7 126.59 14.9
 -14 0 7 114.89 18.9
 14 0 7 101.19 12.9
 14 0 7 140.99 19.4
 -1 14 7 275.17 36.9
 -14 -1 7 273.57 31.1
 14 -1 -7 241.68 19.3
 1 -14 7 277.47 37.1
 14 1 7 305.57 32.4
 1 14 -7 283.17 38.4
 -1 -14 7 283.17 35.2
 14 1 -7 280.97 25.1
 14 -1 7 246.48 23.7
 14 -1 7 260.57 18.4
 1 14 7 169.48 36
 -14 1 7 265.37 25
 -1 14 -7 281.17 36.1
 14 2 7 57.69 22.1
 2 -14 7 -0.6 26.4
 2 14 -7 69.19 24
 -2 14 7 24.1 30.1
 -14 -2 7 39.1 19.7
 14 2 -7 46.9 16.9
 -14 2 7 47.5 11.9
 -2 -14 7 10.7 22.2
 14 -2 7 54.79 7
 2 14 7 30.9 31.6
 -2 14 -7 45.1 23
 14 3 7 943.61 62.29
 3 -14 7 1095.79 67.49
 -3 14 7 1044.3 67.79
 -14 -3 7 979.2 60.59
 3 14 -7 1067.59 71.59
 -3 -14 7 1006.7 68.19
 14 3 -7 907.11 55.79
 3 14 7 1021.8 63.19
 -3 14 -7 1033.5 65.99
 14 4 7 1213.78 75.09
 4 14 -7 1328.17 83.09
 -14 -4 7 1347.97 73.99
 4 -14 7 1262.97 77.09
 -4 14 7 1278.57 78.19
 4 14 7 1224.08 80.99
 14 4 -7 1253.57 69.39
 -4 -14 7 1352.96 79.49
 -4 14 -7 1089.99 73.09
 14 5 7 270.87 32.9
 5 -14 7 239.48 33.7
 5 14 -7 223.58 39.8
 -5 14 7 258.47 37
 -14 -5 7 207.88 31.6
 -5 -14 7 205.38 32.5
 14 5 -7 287.67 34.6
 5 14 7 237.08 40
 -5 14 -7 285.47 39.2
 6 14 -7 296.37 37.5
 -14 -6 7 300.87 39.9
 14 6 7 310.67 43.3
 -6 14 7 274.27 37.6
 6 -14 7 343.67 40.7
 -6 14 -7 349.07 43.1
 14 6 -7 291.17 41
 6 14 7 301.17 38.8
 -6 -14 7 290.87 39.9
 14 7 7 427.06 50.29
 7 -14 7 504.15 49
 -14 -7 7 491.25 47.8
 -7 14 7 585.44 53.49
 7 14 -7 480.45 47.6
 14 7 -7 530.75 46.4
 7 14 7 492.95 49.5
 -7 -14 7 504.35 55.69
 -7 14 -7 465.95 43.3
 -14 -8 7 136.29 31.1
 8 14 -7 139.19 37.7
 -8 14 7 163.08 33.5
 8 -14 7 132.29 27.3
 14 8 7 172.28 32.7
 14 8 -7 128.69 30.7
 8 14 7 141.29 31.1
 -8 14 -7 161.48 28.9
 -8 -14 7 160.48 36.3
 14 9 7 221.78 37.4
 -14 -9 7 250.77 36.4
 9 -14 7 212.58 29.5
 -9 14 7 220.58 33.5
 9 14 -7 229.18 39
 9 14 7 181.68 33.7
 -9 14 -7 184.18 28.2
 -9 -14 7 206.28 38.6
 14 9 -7 229.78 34.6
 -14 -10 7 723.43 58.29
 14 10 7 715.93 62.49
 -10 14 7 663.13 55.09
 10 14 -7 659.53 55.19
 10 14 7 669.23 66.29
 -10 -14 7 720.63 61.79
 -10 14 -7 649.64 47.3
 14 10 -7 616.44 56.79
 11 14 -7 53.89 27.7
 14 11 7 11.7 33.8
 -11 14 7 33.9 27.2
 -14 -11 7 34 30
 14 11 -7 17.9 22.5
 -14 11 7 39.3 10
 11 14 7 36.2 36.6
 -11 14 -7 39.4 20.7
 -11 -14 7 74.39 33.5
 -14 11 7 30 6.9
 14 12 7 52.19 35.7
 -12 14 7 35.3 25.7
 -14 12 -7 22.8 7.5
 -14 -12 7 34.4 29.7
 12 14 -7 -10.9 31.9
 14 12 -7 10.6 32.2
 -12 14 -7 38.2 18.9
 -14 12 7 15.8 10
 -12 -14 7 33.3 24.6
 12 14 7 64.49 36.2
 -14 12 7 42.4 13.7
 -13 14 7 44 24
 14 13 7 62.19 35.9
 13 14 -7 33.6 33.1
 -13 14 7 53.59 15.9
 -14 -13 7 78.09 31.9
 -14 13 -7 51.49 11.5
 -14 13 7 29 12.3
 14 13 -7 44.2 33.1
 -14 13 7 28.5 17.7
 -13 14 -7 43.9 17.5
 13 14 7 13.3 37
 -13 -14 7 59.99 33.2
 14 14 -7 1496.45 88.99
 -14 14 7 1607.94 84.99
 14 14 7 1465.55 97.19
 -14 -14 7 1480.25 86.69
 15 0 7 397.36 25.7
 15 0 -7 413.76 27.5
 0 15 -7 467.55 51.09
 0 15 7 458.25 53.89
 15 0 7 413.06 33.3
 0 -15 7 447.86 50.79
 -15 0 7 351.66 32.7
 1 -15 7 1463.85 85.79
 15 -1 -7 1413.26 67.89
 15 1 7 1434.36 75.79
 -15 -1 7 1403.26 75.09
 15 1 7 1414.96 70.29
 1 15 -7 1542.15 87.99
 -1 15 7 1433.26 88.59
 1 15 7 1341.17 88.59
 15 1 -7 1489.55 71.39
 -15 1 7 1464.35 69.59
 15 -1 7 1424.06 66.69
 15 -1 7 1354.46 68.99
 -1 -15 7 1383.06 80.79
 -1 15 -7 1445.36 80.99
 15 2 7 404.76 40.1
 -15 -2 7 362.16 36.4
 2 15 -7 366.86 50.89
 -2 15 7 413.56 52.79
 2 -15 7 355.86 38.9
 -2 -15 7 407.86 42.6
 15 2 -7 412.96 34.3
 2 15 7 547.55 57.49
 -2 15 -7 452.85 42
 -3 15 7 647.84 58.29
 3 15 -7 623.54 50.39
 -15 -3 7 621.84 46.3
 3 -15 7 508.15 52.19
 15 3 7 583.54 47.9
 -3 -15 7 499.45 56.39
 -3 15 -7 602.54 53.89
 3 15 7 592.74 51.79
 15 3 -7 636.94 42.1
 -4 15 7 29.9 30.3
 4 -15 7 42.2 29
 -15 -4 7 72.79 25.4
 4 15 -7 13.1 25.4
 15 4 7 22.7 25.8
 -4 -15 7 35.3 33.4
 -4 15 -7 28.2 27
 4 15 7 49.4 37.5
 15 4 -7 15.8 20.2
 5 -15 7 752.92 55.09
 15 5 7 704.73 52.99
 -5 15 7 632.04 57.89
 5 15 -7 698.63 54.19
 -15 -5 7 681.23 53.79
 15 5 -7 699.43 47.9
 -5 -15 7 713.43 53.09
 -5 15 -7 679.83 54.89
 5 15 7 661.93 55.89
 6 -15 7 360.46 43
 -6 15 7 375.56 53.29
 15 6 7 400.56 44.7
 -15 -6 7 341.37 41.9
 6 15 -7 410.66 44.4
 -6 -15 7 368.56 51.79
 15 6 -7 350.36 38.9
 6 15 7 418.66 45.3
 -6 15 -7 258.77 35.5
 -7 15 7 523.75 51.59
 -15 -7 7 462.65 47.1
 15 7 7 544.25 56.19
 7 15 -7 467.95 57.89
 7 -15 7 433.16 47.4
 7 15 7 493.25 60.99
 15 7 -7 545.35 47.6
 -7 -15 7 557.74 56.89
 -7 15 -7 502.25 46
 15 8 7 53.89 31.4
 -15 -8 7 65.69 29.7
 8 -15 7 84.99 23.9
 -8 15 7 54.99 28.3
 8 15 -7 63.89 26.9
 -8 -15 7 75.19 26.6
 15 8 -7 78.69 27.7
 8 15 7 68.19 39.2
 -8 15 -7 81.19 27.1
 15 9 7 235.38 37
 9 15 -7 109.29 37.3
 -15 -9 7 143.49 31.8
 -9 15 7 212.28 33.4
 9 15 7 133.39 41.2
 -9 15 -7 193.28 29.3
 15 9 -7 192.48 33.7
 -9 -15 7 154.28 30.6
 -10 15 7 67.59 30.2
 10 15 -7 94.59 29.4
 15 10 7 74.59 35.4
 -15 -10 7 72.49 30.3
 15 10 -7 86.99 31.4
 -10 -15 7 78.59 27.5
 -10 15 -7 76.99 23.8
 10 15 7 49.9 36.5
 -11 15 7 223.38 36.2
 15 11 7 118.19 37.7
 -15 -11 7 227.78 35.9
 11 15 -7 210.78 35
 -11 15 -7 194.28 27.7
 -11 -15 7 221.88 37.5
 15 11 -7 206.98 37.7
 11 15 7 153.38 33.2
 -12 15 7 609.34 55.59
 12 15 -7 626.24 54.79
 -15 -12 7 606.04 57.69
 15 12 7 716.93 64.39
 -12 -15 7 706.03 62.19
 -12 15 -7 703.33 48.8
 15 12 -7 800.92 61.89
 12 15 7 585.24 68.39
 -13 15 7 76.49 17.7
 15 13 7 51.89 29.8
 -13 15 7 69.29 26
 13 15 -7 143.99 31
 -15 -13 7 63.09 32.1
 -13 15 -7 45.1 19.1
 13 15 7 117.89 39.7
 15 13 -7 104.49 35.7
 -13 -15 7 78.69 33.5
 -15 -14 7 46.7 32
 15 14 7 55.19 30
 14 15 -7 76.29 28.8
 -14 -15 7 7.7 29.1
 14 15 7 68.09 39.5
 15 14 -7 9.7 33.2
 15 15 7 76.19 37.5
 -15 -15 7 35.4 32.8
 15 15 -7 66.09 35.4
 16 0 7 18.9 15.9
 0 -16 7 31.1 31.8
 16 0 7 84.29 11.4
 0 16 -7 100.39 33.7
 0 16 7 70.49 35.9
 16 0 -7 81.29 12.6
 16 -1 -7 239.48 16.4
 1 -16 7 246.98 37.5
 16 1 7 179.38 24.4
 16 1 7 194.98 21.4
 -1 16 7 237.68 40.6
 -16 -1 7 235.18 30.1
 1 16 -7 188.28 31.1
 16 1 -7 229.98 23.5
 -1 -16 7 208.18 31.9
 1 16 7 226.38 41.3
 -1 16 -7 207.98 37.6
 16 -1 7 181.58 14.6
 16 2 7 1540.25 85.79
 2 -16 7 1776.02 94.59
 -2 16 7 1481.15 95.39
 2 16 -7 1689.03 96.79
 -16 -2 7 1611.54 84.09
 -2 -16 7 1431.76 84.09
 16 2 -7 1544.85 76.49
 2 16 7 1429.46 93.09
 -2 16 -7 1455.75 89.29
 3 16 -7 78.79 35.3
 -3 16 7 175.78 37.1
 3 -16 7 83.29 30.7
 -16 -3 7 126.09 24.2
 16 3 7 148.09 28.2
 -3 -16 7 121.89 35.5
 -3 16 -7 125.29 33.3
 3 16 7 112.29 29.4
 16 3 -7 123.39 21.7
 4 16 -7 19.5 33.4
 16 4 7 57.69 26.3
 4 -16 7 111.79 30
 -4 16 7 36 31
 -16 -4 7 21.4 22.6
 -4 -16 7 21.1 34.2
 4 16 7 50.59 35.7
 16 4 -7 43.9 19.3
 -4 16 -7 70.29 28.3
 5 -16 7 11 24.1
 -5 16 7 12.6 28.6
 16 5 7 -11.9 26.8
 -16 -5 7 -10.2 21.2
 5 16 -7 -8.2 34.2
 -5 -16 7 24.6 24.9
 -5 16 -7 -1.9 26.7
 16 5 -7 21.8 22.6
 5 16 7 4.2 26.3
 6 -16 7 432.16 45.2
 -6 16 7 359.96 43.9
 16 6 7 457.85 50.59
 -16 -6 7 351.96 41.4
 6 16 -7 406.56 55.89
 -6 16 -7 372.66 44.9
 6 16 7 451.65 61.19
 16 6 -7 381.46 43.8
 -6 -16 7 431.06 54.99
 -16 -7 7 3.3 26.8
 -7 16 7 0.7 29.2
 16 7 7 -13.8 29.9
 7 16 -7 12.4 25
 7 -16 7 15.3 22.7
 -7 -16 7 68.19 27
 -7 16 -7 4.3 26.5
 7 16 7 10.8 36.1
 16 7 -7 11.4 24.4
 -8 16 7 81.99 32.3
 -16 -8 7 186.18 31.6
 8 -16 7 139.59 27.9
 16 8 7 90.29 35
 8 16 -7 137.79 37.2
 8 16 7 168.58 33.5
 -8 -16 7 137.29 36.2
 16 8 -7 113.39 30.2
 -8 16 -7 167.78 31.6
 16 9 7 73.59 34.2
 -16 -9 7 107.19 29.7
 9 16 -7 148.39 37.1
 -9 16 7 138.59 32.9
 9 16 7 120.09 32.3
 -9 16 -7 125.39 28.9
 16 9 -7 132.99 32.4
 -9 -16 7 113.69 35.8
 -10 16 7 -28.6 29.4
 16 10 7 99.29 37.1
 -16 -10 7 60.69 28.7
 10 16 -7 9.8 36.1
 10 16 7 119.19 38.9
 -10 16 -7 32.7 24.3
 16 10 -7 70.99 28.9
 -10 -16 7 11.2 32.4
 -16 -11 7 51.19 30.2
 16 11 7 87.29 36.9
 -11 16 7 109.19 32.8
 11 16 -7 72.49 36.8
 -11 -16 7 56.59 34.1
 16 11 -7 117.09 31.3
 11 16 7 73.99 39.9
 -11 16 -7 87.59 24.8
 16 12 7 38.5 35.6
 -16 -12 7 12.5 30.1
 12 16 -7 7.8 25.9
 -12 16 7 65.09 29.9
 -12 16 -7 25.2 22.3
 16 12 -7 6 30.4
 -12 -16 7 51.49 32.3
 12 16 7 45.8 38.7
 13 16 -7 20 26
 -16 -13 7 29.3 30.1
 16 13 7 16.8 33
 16 13 -7 13.6 28.8
 13 16 7 16.9 28.8
 -13 -16 7 -18.9 21.6
 16 14 7 293.57 49.1
 14 16 -7 326.27 45.1
 -14 -16 7 275.17 42.3
 14 16 7 309.27 49.4
 16 14 -7 320.87 44.7
 15 16 -7 268.17 44.1
 16 15 7 252.17 49.2
 16 15 -7 218.38 41.8
 15 16 7 184.28 43.6
 16 16 7 -31.6 38.8
 16 16 -7 61.69 36.1
 0 17 -7 776.22 64.49
 0 17 7 742.33 68.89
 17 0 7 797.92 44.2
 17 0 -7 776.32 41.3
 17 0 7 768.52 40.3
 0 -17 7 798.72 63.99
 1 17 -7 100.89 36.2
 -1 17 7 54.09 37.2
 17 -1 -7 83.49 10.7
 17 1 7 96.29 13.9
 17 1 7 131.79 21.2
 1 -17 7 172.48 34.9
 1 17 7 134.79 39.4
 17 1 -7 105.09 16.2
 -1 -17 7 116.49 28
 -1 17 -7 79.59 27.3
 17 2 7 222.08 28.2
 -2 17 7 173.28 32.8
 2 17 -7 266.17 39.6
 2 -17 7 213.88 36.4
 17 2 -7 282.07 28.4
 -2 -17 7 259.87 34.9
 -2 17 -7 297.67 39.8
 2 17 7 229.88 44.2
 17 3 7 168.18 27.9
 3 17 -7 170.88 30.8
 -3 17 7 114.59 37.9
 -17 -3 7 102.29 23.7
 3 -17 7 101.89 25.7
 -3 17 -7 136.39 28.5
 17 3 -7 137.09 22.1
 3 17 7 162.48 40.7
 -3 -17 7 100.49 27.8
 4 -17 7 108.99 29.9
 4 17 -7 147.79 31
 -17 -4 7 135.09 25.8
 17 4 7 150.18 31.6
 -4 17 7 183.78 37.3
 4 17 7 114.69 32.4
 17 4 -7 145.49 25
 -4 17 -7 77.29 32.5
 -4 -17 7 115.69 36.5
 5 17 -7 -32.5 23.1
 17 5 7 23.4 27.8
 5 -17 7 14.7 24.7
 -5 17 7 35.2 31.9
 -17 -5 7 1 23.7
 17 5 -7 -0.1 22.5
 5 17 7 8.5 37.7
 -5 -17 7 4 33.7
 -5 17 -7 4.7 29.4
 -17 -6 7 246.68 34
 17 6 7 296.87 40.1
 6 -17 7 257.47 35.5
 -6 17 7 322.07 42.3
 6 17 -7 312.77 38.9
 6 17 7 272.07 38.6
 -6 17 -7 293.67 37.5
 17 6 -7 186.88 32.3
 -6 -17 7 321.37 40.9
 17 7 7 70.89 34
 -7 17 7 106.89 34.6
 7 17 -7 85.79 36.8
 7 -17 7 120.79 28.5
 -17 -7 7 103.59 28.7
 -7 -17 7 61.39 33.5
 17 7 -7 31 25.6
 7 17 7 72.19 29.8
 -7 17 -7 123.29 31.6
 8 17 -7 118.39 38.3
 17 8 7 143.99 37.8
 -8 17 7 151.28 35.3
 -17 -8 7 126.29 31.7
 -8 17 -7 148.29 31
 -8 -17 7 168.88 37.3
 17 8 -7 144.69 30.8
 8 17 7 134.69 41.4
 17 9 7 62.79 36.4
 -17 -9 7 54.29 28.4
 -9 17 7 19.7 29.7
 9 17 -7 3.7 33.5
 -9 -17 7 41.2 25.7
 17 9 -7 -9 28.8
 -9 17 -7 -15.8 25.7
 9 17 7 55.29 39.6
 -17 -10 7 -26.2 24.9
 -10 17 7 -7.7 32
 10 17 -7 28 27
 17 10 7 -2.8 33.4
 -10 -17 7 55.49 25
 17 10 -7 6.1 27.1
 10 17 7 46.6 39.2
 -10 17 -7 31.5 26
 11 17 -7 186.28 42.7
 -11 17 7 220.28 39.3
 17 11 7 254.77 43.9
 -17 -11 7 264.17 36.8
 -11 -17 7 295.37 39.3
 17 11 -7 245.68 38.5
 -11 17 -7 239.48 33.7
 11 17 7 251.67 46.1
 17 12 7 -30.3 34.6
 -12 17 7 32.1 35.4
 12 17 -7 -17.5 34.4
 17 12 -7 52.99 32.3
 12 17 7 -5.5 36.1
 -12 -17 7 2.3 23.4
 17 13 7 131.69 39.9
 13 17 -7 110.59 38.9
 13 17 7 79.29 32
 17 13 -7 91.99 35.6
 -13 -17 7 60.29 33.4
 17 14 7 50.99 40
 14 17 -7 -12.6 34.9
 14 17 7 3.8 40.4
 17 14 -7 -19.5 30.9
 15 17 -7 8.3 34.9
 17 15 7 29.9 38.2
 15 17 7 -5.3 38.1
 17 15 -7 30.2 26.5
 17 16 7 54.59 39.1
 16 17 -7 8.6 35.2
 17 16 -7 13.3 31.4
 16 17 7 49.2 41
 18 0 7 76.69 12.3
 0 18 -7 100.69 35.9
 18 0 7 72.99 9.8
 0 -18 7 43.1 31.5
 0 18 7 87.09 38.2
 18 0 -7 72.59 11.1
 18 1 7 654.93 38.8
 1 -18 7 720.43 60.79
 18 1 7 772.42 46.3
 -1 18 7 804.82 67.89
 1 18 -7 647.14 64.39
 -1 18 -7 566.64 61.69
 1 18 7 626.44 65.69
 -1 -18 7 567.24 49.8
 18 1 -7 713.53 38.5
 2 -18 7 90.59 31.2
 2 18 -7 132.19 36.9
 18 2 7 90.99 22.1
 -2 18 7 123.59 29.9
 18 2 7 70.19 14.6
 -2 -18 7 66.29 26.6
 2 18 7 129.09 39.3
 18 2 -7 116.79 17.9
 -2 18 -7 98.19 35.2
 3 -18 7 136.09 26.3
 -3 18 7 85.89 37.1
 3 18 -7 166.78 39.3
 18 3 7 136.99 27.8
 3 18 7 57.49 37.6
 -3 -18 7 128.89 28.5
 -3 18 -7 102.49 35
 18 3 -7 99.79 20.9
 4 -18 7 116.49 30.2
 18 4 7 85.09 29.9
 4 18 -7 67.89 36.4
 -4 18 7 147.59 38.5
 18 4 -7 103.89 23.8
 -4 -18 7 105.29 28.5
 4 18 7 87.09 30.4
 -4 18 -7 137.49 33.5
 -5 18 7 -37 30.8
 5 -18 7 -29.9 23.6
 18 5 7 -27.4 26.9
 5 18 -7 5.8 34.9
 -5 18 -7 15 29.9
 -5 -18 7 15.5 32.5
 5 18 7 -32.6 34.2
 18 5 -7 -13.3 20.9
 -6 18 7 19.6 32.4
 6 18 -7 34.6 35.5
 18 6 7 49.99 30.5
 6 -18 7 13 27.2
 -6 18 -7 71.19 29.2
 6 18 7 -10.2 34.6
 -6 -18 7 44.5 26
 18 6 -7 47 24.5
 18 7 7 164.68 37.6
 -7 18 7 137.69 36.5
 7 18 -7 177.08 34.7
 -7 -18 7 146.19 37.7
 -7 18 -7 202.38 33.3
 7 18 7 102.19 41.9
 18 7 -7 121.19 30.4
 18 8 7 -4.4 30
 -8 18 7 10.9 31.2
 8 18 -7 3.1 34.4
 8 18 7 20.8 29.3
 18 8 -7 22.4 25.9
 -8 18 -7 6.7 25.6
 -8 -18 7 14.1 24
 18 9 7 72.29 34.4
 9 18 -7 14.5 35.3
 -9 18 7 35.6 33.8
 -9 18 -7 7.4 25.5
 -9 -18 7 28.5 33.3
 9 18 7 4 28.4
 18 9 -7 2.3 29.5
 10 18 -7 75.59 39
 18 10 7 96.99 36.3
 -10 18 7 126.09 37.9
 18 10 -7 90.19 31.3
 -10 -18 7 161.08 36.8
 -10 18 -7 98.49 29.6
 10 18 7 107.59 32.4
 11 18 -7 30.1 28
 18 11 7 68.79 38.5
 -11 18 7 32 33.2
 -11 -18 7 78.09 34.3
 -11 18 -7 26.8 26
 11 18 7 93.89 32.8
 18 11 -7 69.79 31.5
 18 12 7 1.3 35.6
 12 18 -7 37.7 34.6
 -12 -18 7 -4.3 31.8
 12 18 7 27.2 30.4
 18 12 -7 -46 27.9
 13 18 -7 68.79 38.2
 18 13 7 66.69 39.7
 18 13 -7 85.59 32.7
 13 18 7 82.99 42.6
 14 18 -7 -34.1 34.9
 18 14 7 3.9 36.9
 14 18 7 -2.9 41.2
 18 14 -7 21.9 32.3
 18 15 7 35 39.2
 18 15 -7 -71.19 29.1
 19 0 7 76.89 7.6
 0 19 -7 82.69 36.7
 0 -19 7 108.99 31.7
 0 19 7 71.19 37.5
 19 0 -7 76.59 9.3
 19 1 7 371.06 30.2
 1 19 -7 374.86 45.3
 19 1 7 367.76 25.3
 1 -19 7 344.57 43.2
 -1 19 7 497.45 60.19
 19 1 -7 431.36 29.1
 -1 19 -7 518.35 55.19
 -1 -19 7 384.16 42.7
 1 19 7 380.06 48.5
 2 19 -7 -19.8 34.4
 19 2 7 5.3 12.7
 2 -19 7 30.2 28.3
 -2 19 7 -0.5 33.6
 19 2 7 2.4 19.8
 2 19 7 59.29 29.5
 -2 19 -7 50.49 26.1
 19 2 -7 51.39 15.6
 -2 -19 7 54.09 33.1
 -3 19 7 181.38 41.3
 3 -19 7 166.88 33
 3 19 -7 123.09 38
 19 3 7 100.49 26.5
 19 3 -7 149.79 22.1
 -3 19 -7 145.69 34.7
 3 19 7 164.38 41.1
 -3 -19 7 157.58 36.5
 -4 19 7 13.2 33.8
 19 4 7 42.6 26
 4 19 -7 22 26.4
 4 -19 7 37.9 28.4
 -4 -19 7 53.49 26.3
 -4 19 -7 55.19 32.8
 4 19 7 58.09 39.7
 19 4 -7 18.9 20.3
 19 5 7 257.57 37.2
 5 19 -7 296.77 39.4
 -5 19 7 248.08 42.7
 19 5 -7 207.48 29.6
 5 19 7 316.77 41.1
 -5 -19 7 294.27 39
 -5 19 -7 312.17 41.2
 19 6 7 20.5 31.2
 -6 19 7 19.3 34.3
 6 19 -7 -1.9 34.1
 19 6 -7 6.9 24.5
 6 19 7 34.3 39.6
 -6 -19 7 16.6 32.7
 -6 19 -7 16.1 29.5
 19 7 7 232.38 39.9
 -7 19 7 167.38 39.4
 7 19 -7 180.78 41.9
 7 19 7 220.18 37.2
 -7 -19 7 150.78 31.5
 -7 19 -7 161.98 33.9
 19 7 -7 182.08 33.2
 8 19 -7 -23.3 25.8
 -8 19 7 -9.8 34.5
 19 8 7 56.79 35.1
 -8 19 -7 9.5 29.6
 8 19 7 28.5 39.5
 -8 -19 7 -25.9 32.4
 19 8 -7 -31.4 25.8
 -9 19 7 185.68 39.5
 19 9 7 130.99 37.7
 9 19 -7 194.58 42.8
 19 9 -7 231.78 37
 -9 -19 7 183.78 31.2
 9 19 7 131.59 43.8
 -9 19 -7 107.69 31.1
 -10 19 7 38 37
 19 10 7 -5.3 33.6
 10 19 -7 49.3 28.6
 19 10 -7 -34.5 27.6
 10 19 7 85.59 41.8
 -10 -19 7 29 25.7
 -10 19 -7 18.5 28.1
 19 11 7 31.4 35.9
 11 19 -7 66.19 38.9
 11 19 7 85.19 42.4
 19 11 -7 77.49 32.6
 -11 -19 7 82.99 34.4
 19 12 7 184.88 42.3
 12 19 -7 138.69 42.1
 12 19 7 147.29 45.5
 19 12 -7 128.89 35.2
 19 13 7 2.5 35.4
 19 13 -7 13.8 33.9
 0 -20 7 351.26 40.5
 0 20 7 336.07 42.8
 0 20 -7 353.26 46.5
 -1 20 7 121.09 38.9
 1 -20 7 76.59 33.3
 1 20 -7 144.39 38.9
 -1 -20 7 150.08 35.4
 1 20 7 54.59 30.6
 -1 20 -7 56.19 27.6
 2 -20 7 176.28 30.1
 2 20 -7 160.18 41
 -2 20 7 134.99 39.5
 2 20 7 158.28 35.4
 -2 -20 7 179.88 37.2
 -2 20 -7 156.28 38.6
 3 20 -7 121.69 31.6
 3 -20 7 94.59 32.6
 -3 20 7 81.89 39
 -3 20 -7 113.89 36.4
 -3 -20 7 119.19 35.4
 3 20 7 71.89 31.9
 4 20 -7 35.9 28.3
 -4 20 7 9.4 33.9
 -4 20 -7 57.69 30.8
 4 20 7 6.1 36.6
 -4 -20 7 -53.89 30.9
 5 20 -7 -24.1 24.9
 -5 20 7 1.8 32.9
 -5 -20 7 28.6 31.6
 20 5 -7 -14.9 35.6
 -5 20 -7 -26.4 29.6
 5 20 7 -14.4 37.7
 6 20 -7 78.89 30.4
 -6 20 7 84.19 38.3
 6 20 7 35.1 30.3
 20 6 -7 14.6 23.7
 -6 -20 7 49.6 26.1
 -6 20 -7 39.1 30.2
 -7 20 7 25.2 36.6
 7 20 -7 72.19 37
 20 7 7 36.4 36.1
 -7 -20 7 -1.1 32.7
 -7 20 -7 43.7 32.7
 7 20 7 64.69 41.5
 20 7 -7 30 26.7
 8 20 -7 25.6 37.6
 20 8 7 48.3 35.8
 -8 20 7 1 34
 -8 -20 7 52.69 26.4
 -8 20 -7 -5.5 28.1
 20 8 -7 47.7 28.3
 8 20 7 14.2 36.9
 20 9 7 44 34.3
 9 20 -7 4.6 27
 -9 20 7 71.59 35.6
 -9 -20 7 22 33.7
 -9 20 -7 79.79 35
 9 20 7 93.59 33.7
 20 9 -7 80.59 29.9
 20 10 7 120.89 41.5
 10 20 -7 52.49 39.2
 20 10 -7 65.69 32.8
 10 20 7 8.6 40.2
 20 11 7 52.19 48.9
 20 11 -7 -5.4 28.9
 20 12 -7 -19.5 29.6
 0 21 7 52.09 36.4
 0 -21 7 52.99 31.7
 0 21 -7 10.1 26
 -1 21 7 103.59 40.3
 1 21 -7 133.49 39.6
 -1 21 -7 75.29 36.9
 -1 -21 7 99.49 35.3
 1 21 7 158.08 42.7
 -2 21 7 111.69 41.7
 2 21 -7 126.69 32.2
 -2 -21 7 166.58 36.8
 2 21 7 53.59 41.1
 -2 21 -7 124.39 38
 3 21 -7 -4.1 32.7
 -3 21 7 -10.3 35.6
 -3 -21 7 7.7 31.6
 3 21 7 3.7 38.8
 -3 21 -7 71.09 35.9
 -4 21 7 415.36 50.49
 4 21 -7 376.96 50.79
 4 21 7 441.46 52.59
 -4 21 -7 439.66 55.19
 -4 -21 7 458.15 55.79
 5 21 -7 35.3 37.3
 -5 21 7 72.59 41.2
 5 21 7 59.59 40.4
 -5 -21 7 99.09 36.6
 -5 21 -7 67.09 33.5
 -6 21 7 79.89 38.1
 6 21 -7 138.79 39.6
 -6 21 -7 70.99 32.5
 -6 -21 7 80.29 35.3
 6 21 7 51.39 41
 7 21 -7 24.9 27.9
 -7 21 7 40.5 37
 -7 -21 7 -7.2 24.2
 7 21 7 26.9 30.2
 -7 21 -7 -5.8 29.9
 8 21 -7 -20.5 43.8
 -8 21 7 7.5 39.2
 8 21 7 19.3 41.7
 -8 21 -7 -11 31.6
 0 22 7 -12.8 38
 0 22 -7 8.7 25.1
 1 22 -7 156.78 40.5
 -1 22 7 130.89 35.5
 -1 22 -7 54.99 36.9
 1 22 7 155.48 44.1
 -2 22 7 -17 37.9
 2 22 -7 -10.3 26.1
 -2 22 -7 35 34.5
 2 22 7 -16 39
 3 22 -7 169.68 42.8
 -3 22 7 211.18 44.3
 -3 22 -7 201.38 40.5
 3 22 7 75.09 43.3
 -4 22 7 -18.4 35.9
 4 22 -7 -28.6 34.6
 4 22 7 10.7 40.7
 -4 22 -7 11.5 33.7
 -5 22 7 92.09 40.4
 5 22 -7 46.2 38.3
 -5 22 -7 22.7 34.7
 5 22 7 57.29 38.6
 -6 22 7 92.89 43.5
 -6 22 -7 70.49 33.9
 -7 22 7 -7 36.2
 -7 22 -7 -19.6 30.2
 0 23 -7 -8.8 34.1
 0 23 7 -63.89 38.7
 1 23 -7 15.6 35.8
 -1 23 7 31 40.6
 -1 23 -7 72.99 37.3
 1 23 7 16.3 40.5
 -2 23 7 8.2 39.3
 -2 23 -7 15.3 34.2
 -3 23 7 104.89 41.1
 -3 23 -7 0.9 33.1
 -4 23 7 68.09 41.6
 -4 23 -7 72.49 35.2
 -5 23 7 56.49 40
 -5 23 -7 54.29 34.7
 1 1 -8 1971.6 91.79
 1 -1 8 2049.89 92.79
 1 -1 -8 1894.91 91.69
 -2 1 -8 753.42 39.5
 2 -1 -8 759.62 39.3
 -1 2 8 794.82 40.2
 2 1 8 758.12 38.2
 -2 -1 8 694.83 42.7
 2 -1 8 736.53 40.2
 -2 1 8 761.02 40
 -1 2 -8 765.92 41.3
 -1 -2 8 778.82 44.2
 -2 3 8 1836.32 88.09
 2 3 -8 1868.91 89.99
 -3 -2 8 2027.3 91.99
 2 -3 8 1840.02 89.99
 3 2 -8 1889.91 92.19
 3 -2 8 1956.9 89.89
 -2 -3 8 1935.41 93.99
 -3 2 8 2001 89.49
 -2 3 -8 1827.92 89.59
 -3 3 8 581.94 32.5
 3 -3 8 599.54 35.3
 -3 -3 8 615.74 41.4
 3 3 -8 682.83 36.4
 -3 3 -8 577.84 34.2
 -4 -2 8 3541.55 163.78
 -2 -4 8 3501.15 161.68
 4 2 -8 3452.35 160.18
 4 4 -8 3044.3 150.58
 -4 -4 8 3390.36 150.68
 -4 4 -8 3195.78 146.89
 -5 0 8 2374.66 113.09
 5 0 8 2413.66 111.89
 0 5 -8 2584.14 117.09
 0 -5 8 2379.86 117.69
 1 -5 8 1153.98 59.59
 5 -1 -8 1151.48 55.59
 -5 -1 8 1092.79 58.69
 1 5 -8 1154.88 62.29
 5 1 -8 1074.79 54.99
 -5 1 8 1072.59 53.09
 -1 5 -8 1122.59 58.39
 5 -1 8 1127.19 53.29
 -1 -5 8 1021.2 58.19
 -5 2 -8 891.61 45
 2 5 -8 837.32 49.6
 5 -2 -8 960.3 45
 2 -5 8 950.4 51.99
 -5 -2 8 894.21 48.5
 5 2 -8 923.81 48.9
 -5 2 8 912.91 44.6
 5 -2 8 856.71 45.1
 -5 3 -8 1157.38 55.89
 -5 -3 8 1314.97 63.69
 3 -5 8 1175.48 60.79
 3 5 -8 993.7 59.79
 -3 5 -8 1085.19 57.29
 -3 -5 8 1117.99 60.29
 5 3 -8 1101.39 57.29
 5 -3 8 1151.18 54.99
 -5 3 8 1133.99 54.59
 -5 4 -8 714.23 39.5
 -5 -4 8 799.52 45.6
 4 -5 8 753.12 45.9
 4 5 -8 838.42 49.9
 5 -4 8 834.02 44.5
 -4 5 -8 883.81 44.2
 5 4 -8 847.72 49.2
 -4 -5 8 760.02 52.39
 -5 4 8 749.03 41.6
 -5 -5 8 3666.63 181.58
 5 -5 8 3955.2 177.78
 5 5 -8 3938.91 179.58
 0 -6 8 5929.01 272.07
 1 6 -8 4564.04 210.38
 -6 -2 8 3820.82 184.58
 2 6 -8 4193.98 187.18
 2 -6 8 3989 185.68
 -2 6 -8 3668.43 171.78
 -2 -6 8 3540.35 173.18
 6 2 -8 3883.31 170.58
 -6 -3 8 1271.07 65.69
 3 6 -8 1275.17 67.59
 3 -6 8 1310.87 67.39
 -6 3 -8 1296.57 61.19
 6 3 -8 1238.38 66.09
 -3 6 -8 1221.28 64.89
 -3 -6 8 1389.16 68.99
 6 -3 8 1293.87 62.09
 -6 3 8 1240.08 60.89
 -6 -4 8 4373.16 196.68
 -6 4 -8 4278.27 191.68
 4 -6 8 4100.99 195.28
 4 6 -8 4174.48 197.78
 -4 6 -8 4134.29 196.08
 -4 -6 8 4437.76 201.58
 5 6 -8 3707.03 177.88
 -6 5 -8 4018.3 173.58
 5 -6 8 3738.33 175.58
 -6 -5 8 3731.23 178.48
 -5 -6 8 4149.08 191.28
 -5 6 -8 4028.1 185.28
 6 -5 8 4002.5 185.18
 6 5 -8 3982.1 187.68
 -6 -6 8 4588.94 213.38
 6 6 8 4639.44 210.98
 6 -6 8 4635.54 208.48
 6 6 -8 4300.57 210.58
 0 7 -8 3532.15 163.28
 0 -7 8 3268.07 164.08
 -7 0 8 3420.26 159.28
 7 0 8 3586.54 157.48
 7 -1 -8 1805.52 84.39
 1 -7 8 1663.33 89.49
 1 7 -8 1903.71 90.19
 -7 -1 8 1830.62 87.99
 7 -1 8 1806.22 84.59
 -7 1 8 1911.61 86.19
 -1 -7 8 1874.21 95.09
 7 1 -8 1662.43 86.29
 -1 7 -8 1840.82 91.09
 2 7 -8 472.35 35.8
 7 -2 -8 462.15 26.7
 -7 -2 8 470.45 36.3
 2 -7 8 499.95 41.1
 -2 7 -8 510.55 37.2
 -7 2 8 432.66 27.5
 7 2 -8 447.16 31.5
 -2 -7 8 500.25 45.8
 7 -2 8 426.36 26.1
 3 7 -8 273.17 36.7
 3 -7 8 253.97 32.9
 -7 3 -8 212.18 17.2
 -7 -3 8 176.08 25.4
 7 -3 8 327.27 22.3
 -3 7 -8 245.88 29.8
 -3 -7 8 253.47 31.5
 7 3 -8 261.37 28.6
 -7 3 8 245.18 20.8
 4 7 -8 1794.72 92.89
 4 -7 8 1862.01 92.39
 -7 -4 8 1807.42 94.09
 -7 4 -8 1899.51 85.99
 -4 -7 8 1929.91 99.79
 -7 4 8 1806.12 88.49
 7 -4 8 1916.31 89.79
 -4 7 -8 2071.09 94.09
 4 7 8 1815.22 93.79
 7 4 -8 1899.81 94.29
 5 7 -8 6333.27 288.17
 -7 -5 8 6048.9 288.17
 5 -7 8 6406.56 286.47
 7 5 -8 5971.5 277.87
 -5 -7 8 6138.39 279.07
 -7 6 -8 2220.58 101.99
 6 -7 8 2216.88 106.39
 7 6 8 2110.39 105.99
 6 7 -8 2125.69 107.99
 -7 -6 8 2233.98 110.69
 7 -6 8 2400.66 107.99
 6 7 8 2197.38 111.99
 -6 7 -8 2222.18 106.99
 -7 6 8 2253.97 104.79
 7 6 -8 2200.58 112.59
 -7 7 -8 332.27 25.7
 7 7 8 332.47 31.6
 -7 -7 8 395.56 42.3
 7 -7 8 366.26 32.1
 7 7 -8 333.57 39.9
 8 0 8 23.5 9.8
 0 8 -8 19.9 23.2
 0 -8 8 20.9 18.6
 8 0 -8 16.1 11.8
 -8 0 8 20.9 15.8
 -8 -1 8 5767.62 264.77
 1 -8 8 6125.79 268.87
 1 8 -8 5548.45 267.17
 -1 -8 8 5376.16 262.37
 -8 1 8 5930.21 256.67
 2 8 -8 1001.3 58.89
 8 -2 -8 1022.7 50.39
 -8 -2 8 1114.19 57.89
 2 -8 8 1001.6 61.89
 8 -2 8 953 48.5
 8 2 -8 903.91 52.19
 -2 8 -8 1023.5 57.49
 2 8 8 961.4 59.19
 -2 -8 8 1185.28 65.19
 -8 2 8 1006.7 50.09
 3 -8 8 341.97 37.3
 3 8 -8 372.96 42.1
 -8 -3 8 352.76 34.6
 -3 8 -8 257.97 31.7
 -8 3 8 289.07 22.3
 3 8 8 299.87 36.4
 -3 -8 8 300.27 35.6
 8 3 -8 360.36 29.9
 8 4 8 4531.15 211.88
 4 -8 8 4593.44 213.18
 4 8 -8 4656.63 216.08
 -8 -4 8 4599.04 213.98
 -8 4 8 5083.69 211.58
 -4 -8 8 4620.04 218.38
 8 -4 8 4468.45 211.68
 8 4 -8 4565.14 215.78
 -4 8 -8 4591.44 215.48
 8 5 8 547.65 41.1
 5 -8 8 544.95 41.5
 5 8 -8 577.44 48.3
 -8 -5 8 609.24 45
 -8 5 -8 616.34 31.5
 -5 -8 8 556.44 42.9
 8 5 -8 668.23 43.3
 5 8 8 587.04 45.8
 -8 5 8 542.85 31.5
 8 -5 8 538.05 34.6
 -5 8 -8 616.54 39.9
 -8 -6 8 6158.08 291.97
 8 6 8 6524.95 292.07
 6 8 -8 6553.24 294.17
 6 -8 8 6161.48 289.97
 6 8 8 6345.17 295.27
 -6 -8 8 6130.49 296.07
 8 6 -8 6415.46 293.87
 8 -6 8 6671.43 290.27
 -8 -7 8 5418.76 252.07
 8 7 8 5167.48 249.38
 7 -8 8 5501.75 247.58
 7 8 -8 5459.55 250.77
 7 8 8 5852.01 255.27
 8 7 -8 5350.16 253.17
 -7 -8 8 5319.87 255.67
 8 -7 8 5343.27 249.28
 -8 -8 8 1441.66 79.89
 8 8 -8 1390.36 82.99
 -8 8 -8 1554.64 73.19
 8 8 8 1403.86 82.39
 8 -8 8 1578.04 76.69
 -8 8 8 1514.65 74.29
 0 9 8 1090.09 62.29
 0 9 -8 1087.39 67.59
 0 -9 8 1256.77 66.09
 -9 0 8 1197.88 60.69
 9 0 8 1180.88 56.49
 9 0 -8 1161.28 57.79
 1 -9 8 4414.06 223.58
 1 9 -8 5122.99 224.78
 -9 -1 8 4825.92 220.18
 9 1 -8 4659.13 222.08
 -9 1 8 4999.9 222.28
 1 9 8 4717.83 225.58
 -1 -9 8 5156.98 229.38
 -9 -2 8 361.16 34.9
 2 9 -8 231.48 31.1
 9 -2 -8 302.87 19.9
 -2 9 8 258.77 32.2
 2 -9 8 305.37 39.2
 9 -2 8 301.77 21.4
 -9 2 8 305.47 22.7
 -2 -9 8 306.77 34
 -2 9 -8 341.67 34.9
 9 2 -8 326.87 28.5
 2 9 8 353.56 31
 9 3 8 2622.94 121.99
 -3 9 8 2609.04 123.59
 -9 -3 8 2480.55 123.89
 3 -9 8 2609.84 126.09
 3 9 -8 2483.25 127.99
 -3 9 -8 2204.58 119.39
 -3 -9 8 2668.03 123.99
 -9 3 8 2650.33 115.89
 3 9 8 2448.66 121.59
 9 3 -8 2468.75 119.49
 9 -3 8 2562.54 115.29
 4 -9 8 1863.21 96.09
 -9 -4 8 1888.01 96.79
 4 9 -8 1855.11 96.39
 9 4 8 1911.31 93.59
 -4 9 8 1885.11 93.49
 -9 4 8 1946.31 88.79
 9 4 -8 1718.73 94.19
 -4 9 -8 2028.9 95.29
 9 -4 8 1833.02 88.59
 -4 -9 8 1963.7 98.19
 4 9 8 1907.61 96.19
 5 -9 8 715.03 47
 9 5 8 672.63 46.5
 5 9 -8 685.03 47.6
 -9 -5 8 682.53 49.2
 -5 9 8 736.93 43.6
 -9 5 -8 710.03 35.5
 -5 -9 8 670.93 48.2
 -5 9 -8 732.43 44.1
 9 5 -8 739.83 46.5
 -9 5 8 697.23 36.3
 9 -5 8 647.64 37.8
 5 9 8 674.13 52.39
 6 -9 8 395.36 37.9
 -9 -6 8 334.77 40.9
 9 6 8 434.26 38.8
 -6 9 8 356.46 30
 6 9 -8 410.26 44.3
 -9 6 -8 386.26 23.8
 9 6 -8 392.56 38.3
 -9 6 8 412.26 24.5
 9 -6 8 373.06 29
 6 9 8 338.47 34.9
 -6 9 -8 414.16 30.9
 -6 -9 8 372.96 46.1
 -7 9 8 3182.28 147.79
 7 -9 8 3145.89 149.29
 9 7 8 3143.39 152.18
 -9 -7 8 3156.78 153.18
 -9 7 -8 3115.39 143.69
 7 9 -8 3057.99 153.88
 9 7 -8 3198.98 151.08
 -9 7 8 3036 142.19
 -7 -9 8 3113.69 153.68
 7 9 8 3098.09 152.18
 9 -7 8 3101.39 144.39
 -7 9 -8 3085.09 145.79
 -8 9 8 3580.34 173.28
 8 -9 8 3855.91 174.78
 -9 -8 8 3546.45 177.88
 8 9 -8 3818.82 180.08
 -9 8 -8 3832.02 170.68
 9 8 8 3663.13 178.58
 -8 -9 8 3839.12 181.98
 8 9 8 3709.43 180.38
 -9 8 8 3784.32 171.18
 -9 8 8 3655.73 172.78
 -8 9 -8 3707.43 173.38
 9 -8 8 3789.82 173.58
 9 8 -8 3700.93 179.78
 9 9 -8 260.57 31.8
 -9 9 8 276.37 28.7
 -9 9 8 142.99 20.4
 9 -9 8 194.78 23.4
 -9 9 -8 252.67 22.4
 9 9 8 191.28 30.9
 -9 -9 8 190.18 27.8
 -10 0 8 30.7 16.9
 0 10 8 19.9 23.8
 0 10 -8 28.1 24.6
 10 0 8 10.3 9.4
 10 0 -8 5.8 10.7
 0 -10 8 6.2 25.7
 1 -10 8 3160.58 147.09
 -1 10 8 2795.72 142.49
 -10 -1 8 2858.41 141.39
 1 10 -8 3254.57 147.59
 10 -1 -8 2965.6 137.29
 -1 -10 8 2866.21 146.79
 -10 1 8 3138.89 139.19
 1 10 8 2932.61 143.29
 10 -1 8 3026.6 136.39
 -1 10 -8 2916.21 144.69
 10 1 -8 2978.8 138.79
 10 2 8 362.76 30.2
 -10 -2 8 328.47 31.8
 10 -2 -8 308.67 20.9
 -2 10 8 361.16 30.2
 2 -10 8 353.86 40.4
 2 10 -8 316.97 34
 -10 2 8 281.17 23.7
 -2 10 -8 366.76 37
 10 -2 8 300.17 20.5
 10 2 -8 323.07 28.5
 2 10 8 306.07 32.3
 -2 -10 8 295.07 34.7
 3 -10 8 2744.23 131.19
 3 10 -8 2811.32 133.59
 -3 10 8 2542.05 126.89
 10 3 8 2681.63 126.29
 -10 -3 8 2499.65 127.49
 3 10 8 2667.03 128.19
 -3 10 -8 2590.14 125.09
 10 3 -8 2470.65 121.79
 -10 3 8 2616.74 118.09
 -3 -10 8 2397.16 126.29
 10 -3 8 2573.14 117.09
 4 -10 8 4247.18 205.58
 10 4 8 4260.07 203.58
 4 10 -8 4621.94 208.88
 -10 -4 8 4397.66 204.88
 10 4 -8 4560.94 202.88
 10 -4 8 4163.28 196.78
 -4 -10 8 4534.95 207.78
 4 10 8 4215.38 204.38
 -10 4 8 4304.87 197.28
 -4 10 -8 4351.56 202.98
 -5 10 8 107.39 23.3
 10 5 8 88.39 22.5
 5 10 -8 101.99 29.4
 5 -10 8 98.59 24.6
 -10 -5 8 90.39 25.1
 -10 5 8 113.49 15.3
 5 10 8 49.1 21.3
 10 5 -8 81.99 22
 10 -5 8 92.79 13.1
 -5 10 -8 111.19 21.9
 -5 -10 8 89.39 30.7
 -10 -6 8 275.17 38
 6 10 -8 244.98 35.2
 -10 6 -8 275.27 18.2
 10 6 8 272.77 35.5
 -6 10 8 289.67 33.6
 6 -10 8 245.18 30.5
 10 -6 8 245.98 22.9
 -6 10 -8 278.57 31.7
 10 6 -8 295.17 35.1
 6 10 8 304.87 41.1
 -6 -10 8 229.28 31.7
 -10 6 8 252.37 19
 -7 10 8 302.77 33.1
 -10 -7 8 350.16 41.9
 7 10 -8 249.38 34.5
 7 -10 8 302.97 36.1
 10 7 8 342.97 39.4
 -10 7 -8 296.47 20.3
 -10 7 8 334.47 21.6
 10 7 -8 268.37 37.7
 -7 -10 8 271.17 35.2
 10 -7 8 307.17 26.5
 7 10 8 310.47 42.2
 -7 10 -8 274.87 30.9
 8 -10 8 109.99 22.2
 -10 8 -8 81.79 12.8
 -10 -8 8 52.99 27.1
 8 10 -8 78.79 30.8
 -8 10 8 110.29 21.4
 10 8 8 99.79 27.5
 -10 8 8 82.69 16.8
 -8 -10 8 67.49 29.8
 -8 10 -8 77.69 18.2
 10 -8 8 110.39 17
 10 8 -8 109.69 21.7
 -10 8 8 115.19 13.3
 8 10 8 99.69 29.3
 -10 9 -8 2468.05 118.79
 -9 10 8 2511.75 122.99
 9 -10 8 2500.75 122.89
 9 10 -8 2603.44 128.09
 -10 -9 8 2691.43 130.49
 10 9 8 2510.15 126.59
 10 9 -8 2778.42 135.69
 -9 -10 8 2428.56 132.29
 9 10 8 2556.54 132.59
 -10 9 8 2828.12 124.69
 -9 10 -8 2737.33 127.29
 10 -9 8 2720.83 126.99
 -10 9 8 2662.53 127.39
 10 10 -8 2556.24 132.29
 -10 10 -8 2705.33 124.59
 10 10 8 2673.23 135.79
 -10 10 8 2681.03 126.99
 10 -10 8 2648.73 126.69
 -10 10 8 2644.44 123.59
 -10 -10 8 2564.24 134.79
 -11 0 8 2457.85 121.39
 11 0 8 2508.55 119.09
 0 11 -8 2565.24 125.49
 0 11 8 2502.95 127.09
 11 0 8 2490.15 117.39
 11 0 -8 2721.83 118.79
 11 -1 -8 1459.45 68.09
 1 11 -8 1247.98 76.59
 -11 -1 8 1439.06 73.99
 1 -11 8 1330.87 80.79
 -1 11 8 1468.05 79.69
 11 1 8 1524.15 71.79
 1 11 8 1404.96 77.99
 -11 1 8 1420.96 73.09
 11 -1 8 1471.85 69.29
 -1 -11 8 1513.05 84.69
 11 1 -8 1393.06 72.09
 -1 11 -8 1585.54 78.59
 2 -11 8 6368.66 271.97
 11 2 8 5635.44 265.67
 2 11 -8 5447.46 271.37
 -11 -2 8 5796.22 266.97
 11 -2 -8 5855.21 261.97
 -11 2 8 6162.48 269.17
 -2 -11 8 5707.43 276.27
 11 2 -8 6206.48 271.27
 11 -2 8 5679.43 267.27
 -3 11 8 33.6 23.5
 -11 -3 8 77.19 22.9
 11 3 8 33.6 17.8
 3 -11 8 38.2 24
 3 11 -8 39.9 21.3
 -3 11 -8 52.39 21.7
 -3 -11 8 63.09 30.2
 11 3 -8 57.09 17
 -11 3 8 39 11.5
 3 11 8 52.89 26.9
 11 -3 8 54.59 9.5
 -4 11 8 391.56 37.3
 4 -11 8 289.17 39
 11 4 8 272.47 33.1
 4 11 -8 328.57 35.7
 -11 -4 8 348.57 37
 4 11 8 336.97 43.7
 -4 -11 8 310.07 36.4
 -11 4 8 342.57 22.4
 11 4 -8 368.66 35.1
 11 -4 8 309.77 21.2
 -4 11 -8 371.86 35.6
 -5 11 8 1369.26 73.29
 5 11 -8 1280.07 73.99
 11 5 8 1380.76 74.89
 5 -11 8 1232.58 72.79
 -11 -5 8 1317.37 74.49
 5 11 8 1441.76 79.79
 11 5 -8 1432.86 73.49
 11 -5 8 1310.77 63.89
 -11 5 8 1278.97 64.39
 -5 -11 8 1434.66 76.39
 -5 11 -8 1275.17 72.49
 6 -11 8 616.24 47
 11 6 8 645.34 48.7
 -6 11 8 673.93 47.1
 -11 -6 8 676.23 52.09
 6 11 -8 713.43 49.2
 -11 6 8 638.84 34.5
 -6 11 -8 693.43 44.6
 11 6 -8 619.04 46.6
 6 11 8 698.73 53.99
 -6 -11 8 731.93 49
 11 -6 8 604.64 34.8
 -11 7 -8 262.47 17.8
 -11 -7 8 282.27 33.1
 7 11 -8 239.18 36.2
 -7 11 8 270.87 36
 7 -11 8 284.87 36.5
 11 7 8 273.27 38.1
 -11 7 8 268.27 23.4
 -11 7 8 257.07 19.7
 -7 -11 8 273.47 35.5
 7 11 8 269.27 34.7
 11 -7 8 278.87 21.7
 11 7 -8 267.67 32
 -7 11 -8 208.58 28.4
 11 8 8 505.15 47.3
 -11 -8 8 410.86 45.2
 8 -11 8 453.85 39.3
 -8 11 8 476.15 39.7
 -11 8 -8 453.75 26.5
 -11 8 8 454.35 27.5
 11 -8 8 459.15 30.4
 11 8 -8 444.46 43.9
 8 11 8 451.95 49.6
 -8 11 -8 419.46 33.6
 -8 -11 8 489.35 50.19
 -11 8 8 470.95 32.1
 -11 9 -8 430.16 27.3
 -9 11 8 429.76 38.1
 -11 -9 8 409.46 47.5
 9 -11 8 427.86 39.9
 9 11 -8 490.75 50.49
 11 9 8 395.16 48.9
 -11 9 8 435.66 33.1
 11 -9 8 425.86 31.2
 -9 11 -8 383.46 33.1
 -9 -11 8 434.86 49.7
 -11 9 8 436.56 27.4
 11 9 -8 452.05 46.1
 9 11 8 358.86 50.99
 11 10 8 285.57 39.8
 10 -11 8 328.57 34.5
 -11 -10 8 339.37 45.1
 -11 10 -8 290.87 25.3
 -10 11 8 307.97 34.2
 10 11 -8 299.37 40.5
 -11 10 8 274.77 31.2
 -11 10 8 327.27 23.8
 10 11 8 320.47 41.2
 11 10 -8 291.17 36.7
 -10 11 -8 302.77 29.5
 -10 -11 8 249.18 37.8
 11 -10 8 284.37 28.9
 -11 11 8 1093.99 56.79
 11 -11 8 1176.18 60.19
 -11 11 -8 1098.29 57.89
 11 11 8 1099.19 69.89
 -11 11 8 1091.59 63.49
 11 11 -8 1019.2 73.69
 -11 -11 8 1085.49 73.79
 0 12 8 6661.23 294.97
 12 0 -8 6220.78 286.37
 12 0 8 6226.18 285.67
 12 0 8 6348.66 287.57
 -12 0 8 6227.88 288.57
 -1 12 8 2635.64 125.59
 12 1 8 2630.34 120.89
 12 -1 -8 2694.73 117.29
 1 -12 8 2375.16 127.89
 1 12 -8 2398.36 128.69
 -12 -1 8 2416.06 121.69
 12 -1 8 2609.44 114.89
 1 12 8 2448.85 126.49
 -1 12 -8 2204.98 125.19
 12 -1 8 2549.94 116.79
 -1 -12 8 2589.24 127.89
 12 1 -8 2433.36 117.49
 -12 1 8 2563.54 118.19
 -2 12 8 1069.49 70.49
 12 -2 -8 1265.07 57.79
 -12 -2 8 1125.09 66.89
 12 2 8 1217.98 65.49
 2 -12 8 1201.98 72.69
 2 12 -8 1316.67 70.49
 12 -2 8 1193.98 57.39
 -12 2 8 1211.18 60.19
 12 2 -8 1139.59 61.79
 12 -2 8 1155.88 56.29
 -2 12 -8 1129.49 69.99
 -2 -12 8 1265.17 74.39
 2 12 8 1138.29 67.69
 -3 12 8 592.24 47.5
 3 -12 8 572.04 46.9
 3 12 -8 472.95 50.29
 -12 -3 8 593.14 44.8
 12 3 8 529.75 39.4
 12 -3 8 586.74 29.2
 3 12 8 564.74 43.2
 -12 3 8 491.35 32.8
 12 -3 8 569.74 29.5
 -3 12 -8 549.95 46.3
 -3 -12 8 599.44 44.9
 12 3 -8 545.95 39.1
 -4 12 8 696.03 50.79
 -12 -4 8 689.33 49.7
 4 -12 8 651.33 51.29
 4 12 -8 849.91 57.89
 12 4 8 678.73 49.1
 12 -4 8 661.83 32.1
 -4 -12 8 672.83 56.39
 -12 4 8 636.14 34.6
 -4 12 -8 666.93 48
 12 4 -8 603.74 42.9
 4 12 8 667.73 54.49
 -5 12 8 1176.78 67.99
 5 -12 8 1168.98 69.79
 5 12 -8 1084.59 73.99
 12 5 8 1159.98 68.39
 -12 -5 8 1139.09 67.79
 12 -5 8 1035.4 50.89
 5 12 8 1197.48 72.59
 -5 12 -8 1153.28 64.99
 -5 -12 8 1163.38 72.79
 12 5 -8 1105.99 63.79
 -12 5 8 1111.09 53.49
 -6 12 8 1270.97 74.19
 -12 -6 8 1296.87 75.89
 6 -12 8 1311.37 74.39
 6 12 -8 1405.86 81.99
 12 6 8 1393.26 76.09
 6 12 8 1280.57 77.49
 12 -6 8 1134.29 56.29
 12 6 -8 1340.37 70.79
 -6 12 -8 1278.27 69.59
 -12 6 8 1286.47 58.89
 -12 6 8 1233.38 58.89
 -6 -12 8 1129.39 71.09
 7 12 -8 855.71 58.69
 -12 -7 8 891.71 60.09
 7 -12 8 929.41 56.09
 12 7 8 885.71 60.49
 -7 12 8 842.02 58.49
 -12 7 8 791.62 41.5
 -7 -12 8 725.83 53.69
 12 7 -8 840.42 50.39
 12 -7 8 780.72 37.8
 -12 7 8 799.32 40.4
 -7 12 -8 749.03 50.09
 7 12 8 744.33 61.59
 12 8 8 164.98 27.9
 8 -12 8 158.28 25.5
 -12 8 -8 169.18 13.4
 -8 12 8 144.79 28.4
 8 12 -8 131.69 34.5
 -12 -8 8 198.48 27
 -8 -12 8 150.38 34.5
 -12 8 8 163.88 21.8
 8 12 8 144.69 30.2
 -12 8 8 171.08 16.6
 -8 12 -8 172.08 24.9
 12 8 -8 186.28 31.7
 9 12 -8 11.3 29.8
 -12 9 -8 4 8.6
 9 -12 8 -9.2 20.2
 -9 12 8 -0.6 23
 -12 -9 8 -20 27.2
 12 9 -8 17.3 20.9
 -9 12 -8 7.4 17.8
 -9 -12 8 24.7 30.6
 -12 9 8 7.4 9.9
 -12 9 8 14 15.4
 9 12 8 23.6 33.2
 10 12 -8 114.79 28
 12 10 8 174.88 38.1
 10 -12 8 185.28 24.7
 -12 -10 8 167.08 28.2
 -10 12 8 153.38 27.8
 -12 10 -8 168.08 18.9
 10 12 8 134.09 30.2
 -12 10 8 146.99 18.9
 -12 10 8 158.18 21.2
 -10 -12 8 149.19 28.7
 12 10 -8 164.38 27.9
 -10 12 -8 140.89 22.2
 11 -12 8 132.09 21.9
 -12 11 -8 176.58 20.6
 -11 12 8 142.49 26.5
 11 12 -8 177.38 30
 -11 12 8 138.89 18
 -12 -11 8 106.89 34.2
 12 11 8 199.08 36.2
 -12 11 8 151.18 22.8
 -11 -12 8 190.68 36.7
 -11 12 -8 128.29 19.9
 11 12 8 168.98 39.3
 12 11 -8 144.09 34.8
 -12 11 8 157.08 19.8
 -12 12 -8 576.34 34.8
 -12 12 8 481.35 32.2
 -12 -12 8 444.16 52.59
 -12 12 8 490.05 41.7
 12 12 8 393.66 47.3
 12 12 -8 422.16 44.8
 0 13 -8 1552.84 84.99
 13 0 -8 1598.94 75.99
 0 13 8 1463.15 84.09
 -13 0 8 1578.54 79.99
 13 0 8 1575.84 78.49
 0 -13 8 1541.15 89.09
 13 0 8 1618.24 74.99
 -1 13 8 2714.23 131.39
 13 -1 -8 2513.25 119.29
 1 -13 8 2420.56 127.99
 -13 -1 8 2598.54 124.99
 13 1 8 2646.54 123.99
 1 13 -8 2663.43 133.19
 -1 13 -8 2513.75 130.69
 -13 1 8 2600.94 124.99
 13 -1 8 2622.34 123.29
 13 -1 8 2590.74 121.49
 -1 -13 8 3146.09 136.29
 13 1 -8 2625.24 124.39
 1 13 8 2489.55 130.69
 2 -13 8 455.75 45.9
 13 2 8 425.66 36
 -13 -2 8 291.67 37.6
 2 13 -8 413.76 40.1
 -2 13 8 439.66 37.5
 13 -2 -8 417.96 23.9
 13 2 -8 385.86 33
 2 13 8 403.96 48
 13 -2 8 428.46 26.5
 13 -2 8 389.26 23.6
 -2 13 -8 460.85 45.5
 -13 2 8 428.66 30.1
 -2 -13 8 417.26 40.1
 -13 -3 8 2648.44 123.39
 13 3 8 2639.84 123.39
 3 13 -8 2112.39 128.69
 3 -13 8 2546.35 126.89
 -3 13 8 2579.94 127.29
 13 3 -8 2618.94 119.09
 -3 13 -8 2251.37 124.19
 -3 -13 8 2497.45 127.79
 13 -3 8 2620.84 111.79
 3 13 8 2671.43 125.09
 -13 3 8 2144.19 113.89
 13 4 8 14.6 21.1
 -4 13 8 35.4 25.5
 4 -13 8 -12.5 24.7
 -13 -4 8 49 24.4
 4 13 -8 35.1 31.4
 -13 4 8 39.1 9.3
 4 13 8 32.5 28.7
 -4 13 -8 29.7 24.5
 -4 -13 8 24.9 22.2
 13 4 -8 24.5 20.1
 13 5 8 687.63 49.99
 5 -13 8 571.44 49.7
 -13 -5 8 612.44 48.2
 5 13 -8 761.12 59.19
 -5 13 8 693.73 51.49
 13 5 -8 730.53 46.7
 -5 13 -8 642.74 48.4
 -5 -13 8 766.62 58.19
 -13 5 8 577.84 31.3
 5 13 8 629.44 56.79
 13 6 8 781.52 56.69
 -6 13 8 774.12 55.89
 6 13 -8 793.32 62.99
 -13 -6 8 786.02 55.49
 6 -13 8 762.12 54.69
 6 13 8 758.92 62.59
 -13 6 8 705.63 33.2
 -6 -13 8 697.03 59.79
 -6 13 -8 781.62 50.19
 13 6 -8 789.42 50.89
 -13 6 8 624.84 32.9
 7 -13 8 2549.65 126.99
 -13 -7 8 2463.25 126.39
 13 7 8 2535.95 128.59
 7 13 -8 2458.85 128.09
 -7 -13 8 2405.76 122.09
 -7 13 -8 2315.67 120.29
 -13 7 8 2434.86 107.89
 7 13 8 2362.36 127.59
 -13 7 8 2230.98 107.89
 13 7 -8 2559.04 121.69
 8 13 -8 99.19 36.2
 -13 -8 8 82.09 29.6
 -8 13 8 119.39 30.7
 8 -13 8 137.49 27.6
 13 8 8 163.78 34.5
 8 13 8 113.79 35.3
 -8 13 -8 133.99 24.1
 -13 8 8 127.39 15.3
 13 8 -8 158.28 29.8
 -13 8 8 104.49 13.1
 -8 -13 8 122.19 27.7
 9 13 -8 437.16 44.3
 13 9 8 397.96 51.09
 -9 13 8 377.76 46
 9 -13 8 407.16 41.6
 -13 -9 8 378.76 48.3
 -9 -13 8 421.76 51.39
 9 13 8 333.77 43.6
 13 9 -8 353.06 45.3
 -13 9 8 354.86 25.4
 -9 13 -8 388.96 36
 -13 9 8 313.87 21.7
 -13 10 -8 334.27 20.4
 10 -13 8 358.46 36.1
 10 13 -8 290.27 41.4
 -13 -10 8 300.47 39.1
 13 10 8 339.97 43.7
 -10 13 8 342.27 42.9
 -10 -13 8 354.56 44
 13 10 -8 333.97 40.6
 -13 10 8 368.96 24.1
 -10 13 -8 333.97 35.9
 10 13 8 371.36 46.5
 -13 10 8 324.77 28.3
 -11 13 8 615.24 49.2
 13 11 8 511.25 58.59
 -13 11 -8 509.45 30.2
 11 13 -8 506.35 57.29
 -13 -11 8 450.65 52.99
 -13 11 8 499.95 30.8
 -11 -13 8 481.85 54.49
 -13 11 8 518.85 37.4
 -11 13 -8 501.75 38.6
 13 11 -8 437.76 52.09
 11 13 8 434.96 48.5
 12 13 -8 124.39 34.9
 -13 -12 8 80.99 34.3
 13 12 8 58.39 33.7
 -12 13 8 43.2 24.7
 -13 12 -8 45.7 13
 -12 13 8 26 14.6
 -12 -13 8 40.9 33.2
 -13 12 8 46.4 20.3
 13 12 -8 32.3 24.4
 -12 13 -8 40.2 17.2
 12 13 8 22.1 36.1
 -13 12 8 29.7 12.8
 -13 13 8 418.86 30.9
 -13 13 8 410.06 40.5
 13 13 -8 528.35 55.69
 -13 13 -8 452.75 32.1
 -13 -13 8 421.16 53.59
 13 13 8 378.46 46.7
 14 0 8 106.69 19.8
 0 14 8 129.89 32.6
 0 -14 8 140.49 32.1
 14 0 -8 98.19 14.5
 0 14 -8 101.19 25.7
 -14 0 8 129.39 20.4
 14 0 8 116.89 13.7
 1 14 -8 215.88 37.4
 -14 -1 8 268.07 31.1
 14 1 8 289.67 33.4
 14 -1 -8 273.97 20.7
 -1 14 8 212.38 35.7
 1 -14 8 325.37 45.2
 14 1 8 267.47 21.8
 -1 14 -8 264.87 35.2
 14 1 -8 278.27 25.6
 -14 1 8 264.67 26.4
 1 14 8 137.79 34.9
 -1 -14 8 250.37 32.3
 14 -1 8 331.47 27.3
 14 -1 8 271.67 19.5
 -14 -2 8 1626.14 82.09
 14 2 8 1617.24 83.59
 2 -14 8 1597.64 89.09
 2 14 -8 1334.97 85.69
 14 -2 -8 1620.54 72.89
 -2 14 8 1506.75 89.49
 14 -2 8 1321.17 72.49
 14 2 -8 1446.96 77.49
 14 -2 8 1653.13 71.69
 2 14 8 1651.53 90.49
 -14 2 8 1501.65 74.39
 -2 14 -8 1613.34 88.39
 -2 -14 8 1704.13 90.99
 14 3 8 130.99 26.3
 3 -14 8 109.29 30.5
 -14 -3 8 96.09 22
 -3 14 8 101.09 29.5
 3 14 -8 77.19 32.9
 3 14 8 170.28 34.8
 -14 3 8 105.69 12
 -3 -14 8 60.49 32.4
 14 3 -8 74.69 20
 -3 14 -8 43.4 28.6
 4 14 -8 233.18 37.9
 14 4 8 168.58 30.9
 4 -14 8 221.88 32.4
 -4 14 8 142.29 32.6
 -14 -4 8 201.28 27.7
 14 4 -8 184.78 25.7
 -4 14 -8 141.59 30
 4 14 8 168.28 30.6
 -4 -14 8 190.88 29.6
 5 14 -8 397.36 54.39
 14 5 8 500.75 46.2
 -14 -5 8 507.35 43.4
 5 -14 8 472.55 48.1
 -5 14 8 525.65 49.7
 -5 -14 8 550.34 55.59
 5 14 8 508.85 57.19
 -5 14 -8 527.85 46
 14 5 -8 519.15 44.5
 -14 -6 8 1898.31 104.99
 -6 14 8 1963.3 107.09
 14 6 8 2167.98 107.89
 6 -14 8 2078.29 106.19
 6 14 -8 1930.71 111.79
 6 14 8 1990.4 109.59
 14 6 -8 1975.9 101.29
 -6 14 -8 1927.31 101.19
 -6 -14 8 1788.72 106.19
 7 14 -8 16.2 25.7
 -14 -7 8 23.8 26.8
 -7 14 8 11.7 27.5
 7 -14 8 -21.7 23.1
 14 7 8 32.1 30.8
 7 14 8 26.8 34.7
 14 7 -8 40.7 27
 -7 14 -8 0.4 21.8
 -7 -14 8 -15.7 22.9
 -14 -8 8 13.5 28
 -8 14 8 18.2 26.5
 8 14 -8 37.9 34.4
 8 -14 8 21.6 25.2
 14 8 8 20.3 28.6
 8 14 8 27.4 36.4
 14 8 -8 2.2 24.3
 -8 -14 8 6.7 24
 -8 14 -8 11.5 20.8
 -9 14 8 158.78 31.8
 9 -14 8 88.19 25.2
 14 9 8 70.69 32.9
 9 14 -8 84.49 27.8
 -14 -9 8 64.29 30.1
 9 14 8 56.59 37.6
 14 9 -8 60.59 28.7
 -9 -14 8 68.19 26.5
 -9 14 -8 81.09 24.1
 10 14 -8 315.67 41.9
 10 -14 8 305.97 38
 14 10 8 244.28 40.4
 -10 14 8 272.77 35.1
 -14 -10 8 232.48 37.1
 -14 10 8 251.97 17.4
 -10 14 -8 279.47 30.6
 14 10 -8 285.17 38.9
 -10 -14 8 250.47 34.4
 -14 10 8 257.37 15.7
 10 14 8 286.07 38
 -11 14 8 1002.2 64.09
 14 11 8 1049.3 73.79
 11 14 -8 919.91 73.39
 -14 -11 8 884.81 62.59
 -11 -14 8 819.02 70.19
 11 14 8 1051.39 76.09
 -14 11 8 892.71 45.6
 -14 11 8 923.51 48.3
 14 11 -8 1075.69 69.49
 12 14 -8 93.99 36.4
 14 12 8 35.6 35.1
 -14 12 -8 78.89 10.4
 -12 14 8 85.39 17.3
 -12 14 8 71.39 28.2
 -14 -12 8 79.79 31.8
 -12 -14 8 105.09 35.3
 -14 12 8 62.49 17.8
 -12 14 -8 93.09 20
 -14 12 8 74.29 12.8
 14 12 -8 16.5 30.8
 12 14 8 46.4 37.2
 14 13 8 802.12 67.29
 -13 14 8 764.22 54.89
 -13 14 8 698.73 42.7
 -14 13 -8 664.53 37.9
 -14 -13 8 691.53 60.69
 13 14 -8 508.95 62.79
 14 13 -8 630.84 60.19
 -13 14 -8 683.63 43.7
 -13 -14 8 635.74 51.59
 -14 13 8 679.43 38.8
 13 14 8 723.53 67.09
 -14 13 8 610.74 45
 -14 -14 8 127.49 36.5
 14 14 8 189.08 40.3
 14 14 -8 174.08 39.1
 0 15 -8 2275.37 131.79
 15 0 8 2589.64 117.69
 -15 0 8 2623.54 121.79
 15 0 8 2327.47 120.59
 0 15 8 2542.15 133.09
 0 -15 8 2883.51 133.39
 15 0 -8 2519.95 118.29
 -1 15 8 713.43 62.19
 15 1 8 756.02 49.2
 1 15 -8 810.22 63.39
 1 -15 8 713.63 60.69
 -15 -1 8 789.62 49.1
 15 -1 -8 702.83 38.6
 15 1 8 750.72 41.5
 15 -1 8 754.12 39.3
 -1 15 -8 728.33 60.29
 -1 -15 8 878.71 63.69
 15 1 -8 760.72 44.5
 -15 1 8 757.02 44.7
 1 15 8 741.53 64.29
 15 -1 8 789.82 43.9
 -15 -2 8 199.38 26.7
 15 2 8 216.28 28.6
 2 -15 8 197.58 34.9
 2 15 -8 182.18 30.5
 -2 15 8 228.08 35.3
 2 15 8 273.77 33.4
 15 2 -8 184.98 22.7
 -2 15 -8 171.08 34.6
 -15 2 8 219.28 20.7
 15 -2 8 217.48 13.5
 -2 -15 8 196.18 37.5
 3 -15 8 172.78 33
 3 15 -8 177.68 31.4
 15 3 8 188.08 29.8
 -3 15 8 86.99 33.9
 -15 -3 8 192.88 28.5
 3 15 8 234.98 39.5
 -3 -15 8 150.18 37
 -3 15 -8 176.58 34.1
 15 3 -8 157.58 23.6
 15 4 8 2308.37 116.39
 4 15 -8 2372.56 122.49
 -15 -4 8 2152.18 114.79
 -4 15 8 2247.88 118.89
 4 -15 8 2134.19 117.49
 4 15 8 2301.57 118.89
 -4 -15 8 2063.69 116.29
 -4 15 -8 2363.96 117.79
 15 4 -8 2268.87 112.59
 5 15 -8 237.58 38.6
 5 -15 8 199.78 32.5
 -5 15 8 231.08 36.3
 -15 -5 8 165.18 29.3
 15 5 8 130.99 32.8
 -5 -15 8 93.99 35.9
 5 15 8 172.68 41.5
 15 5 -8 207.48 29.3
 -5 15 -8 214.28 31.6
 -15 -6 8 216.08 32
 15 6 8 210.38 34.7
 6 15 -8 264.07 35.3
 6 -15 8 223.28 33.5
 -6 15 8 271.47 37.6
 15 6 -8 301.37 39.7
 6 15 8 233.08 42.8
 -6 -15 8 285.77 40
 -6 15 -8 261.97 33
 15 7 8 860.91 66.79
 -7 15 8 798.32 61.39
 7 15 -8 802.62 67.19
 7 -15 8 763.62 60.89
 -15 -7 8 871.71 63.29
 -7 15 -8 692.13 54.29
 15 7 -8 851.91 56.59
 -7 -15 8 747.23 56.49
 7 15 8 754.92 59.89
 -15 -8 8 75.39 31
 -8 15 8 39.4 31.6
 15 8 8 63.99 31.4
 8 15 -8 54.59 35.2
 8 -15 8 52.89 26.5
 15 8 -8 20.2 25.8
 -8 15 -8 26.7 23.1
 -8 -15 8 77.49 34.3
 8 15 8 34.1 26.9
 -15 -9 8 64.79 28.9
 -9 15 8 32.4 30.1
 9 15 -8 23.5 25.9
 15 9 8 26.7 31.6
 9 -15 8 30 21.9
 -9 -15 8 73.29 35.3
 9 15 8 -7.9 26.6
 -9 15 -8 76.89 25.7
 15 9 -8 18.8 27.1
 15 10 8 571.84 55.49
 -10 15 8 432.26 51.09
 -15 -10 8 539.55 51.99
 10 15 -8 450.95 48.5
 15 10 -8 435.16 49.4
 -10 15 -8 451.95 42.8
 10 15 8 473.45 61.89
 -10 -15 8 499.15 56.69
 -11 15 8 35.2 28.6
 11 15 -8 54.19 35
 15 11 8 24.7 33.5
 -15 -11 8 8.9 27.9
 11 15 8 32.7 37.5
 15 11 -8 48.6 30.5
 -11 15 -8 42.6 21.5
 -11 -15 8 0.7 32.3
 15 12 8 7.4 34.5
 -15 -12 8 28.4 23.3
 12 15 -8 41.8 35.9
 -12 15 8 31 28.6
 15 12 -8 74.89 32.3
 -12 15 -8 16.3 20
 -12 -15 8 53.99 25.1
 12 15 8 46.1 29.3
 -13 15 8 119.29 28.9
 -13 15 8 78.69 17.8
 15 13 8 48 36.4
 13 15 -8 146.09 38.7
 -15 -13 8 117.79 27.1
 -13 15 -8 90.89 20.8
 13 15 8 99.69 41
 15 13 -8 128.39 34.1
 -13 -15 8 53.09 33.5
 15 14 8 71.69 39.8
 14 15 -8 23.8 34
 -15 -14 8 45.8 31.2
 14 15 8 82.49 31
 15 14 -8 106.09 34.5
 -14 -15 8 79.29 33.2
 -15 -15 8 667.83 62.49
 15 15 -8 798.62 66.59
 15 15 8 686.83 72.09
 0 16 -8 92.69 34.3
 16 0 8 117.09 13.4
 0 -16 8 49.3 32.6
 -16 0 8 85.89 17.9
 16 0 -8 74.29 13
 0 16 8 92.59 36
 16 0 8 98.39 20.2
 16 1 8 108.29 15
 -1 16 8 125.29 35.1
 1 -16 8 181.98 29
 16 -1 -8 104.09 14.5
 16 1 8 116.59 22.6
 -16 -1 8 111.29 21.9
 1 16 -8 107.39 28.8
 -1 16 -8 101.49 33.3
 16 -1 8 100.79 13.6
 -1 -16 8 82.59 34.2
 16 -1 8 85.59 14.4
 16 1 -8 91.89 16.2
 1 16 8 93.09 35.9
 16 2 8 165.18 26.9
 2 16 -8 243.38 40.9
 -2 16 8 208.28 38.6
 2 -16 8 135.19 34.3
 -16 -2 8 159.48 25.5
 -2 16 -8 127.69 34
 16 2 -8 131.09 20
 -2 -16 8 89.59 35.1
 2 16 8 88.89 29.7
 3 16 -8 279.37 41.9
 -3 16 8 286.27 42.6
 3 -16 8 257.47 36.8
 -16 -3 8 277.47 39.2
 16 3 8 298.87 34
 -3 -16 8 313.27 42
 3 16 8 325.17 45.5
 -3 16 -8 300.57 39.7
 4 16 -8 54.99 26.9
 16 4 8 79.19 28
 -16 -4 8 58.29 25.5
 -4 16 8 51.59 33.2
 4 -16 8 95.79 25.1
 16 4 -8 45.2 21.4
 -4 16 -8 129.19 30.1
 -4 -16 8 65.69 26.4
 4 16 8 81.19 38.4
 5 16 -8 2.8 25
 -5 16 8 66.79 31.5
 5 -16 8 31.5 27
 16 5 8 66.39 26.8
 -16 -5 8 33.1 27.3
 -5 -16 8 72.19 34.7
 5 16 8 39.1 36.6
 16 5 -8 -5.9 22.3
 -5 16 -8 28.9 26.9
 6 16 -8 644.04 61.99
 -16 -6 8 628.24 51.79
 -6 16 8 647.14 58.69
 6 -16 8 638.84 53.79
 16 6 8 591.24 53.49
 6 16 8 635.34 54.69
 -6 -16 8 637.64 51.69
 16 6 -8 659.73 52.39
 -6 16 -8 580.74 51.69
 -7 16 8 70.69 32.3
 7 -16 8 67.19 25.7
 7 16 -8 58.29 36.3
 16 7 8 98.79 31.6
 -16 -7 8 62.99 29.9
 16 7 -8 48.5 25.8
 -7 16 -8 34.6 25.6
 -7 -16 8 61.99 34.7
 7 16 8 93.99 30.4
 16 8 8 9.4 29.3
 8 16 -8 -15.5 24
 -8 16 8 -15 27.7
 -16 -8 8 25.5 27.8
 8 -16 8 21.1 25.4
 8 16 8 43.5 37.7
 16 8 -8 0.3 25.3
 -8 -16 8 -3.3 33.2
 -8 16 -8 -10 26.1
 9 16 -8 121.09 38.7
 -9 16 8 131.39 33.3
 -16 -9 8 148.79 31.9
 9 -16 8 152.28 27.8
 16 9 8 161.38 36.4
 -9 -16 8 174.08 37.4
 16 9 -8 126.59 33
 9 16 8 114.69 40
 -9 16 -8 135.69 29.9
 -16 -10 8 175.18 33.5
 10 16 -8 203.88 34.1
 -10 16 8 223.28 38.3
 16 10 8 222.18 39.8
 10 16 8 227.48 37.2
 16 10 -8 191.28 35.2
 -10 16 -8 256.67 32.4
 -10 -16 8 241.38 39.1
 16 11 8 65.39 33.4
 -11 16 8 -16.5 30
 11 16 -8 21.9 34
 -16 -11 8 16.8 27.1
 11 16 8 36.1 28.5
 16 11 -8 20.3 29.1
 -11 16 -8 49.5 22.7
 -11 -16 8 42 32.8
 12 16 -8 92.09 37.5
 -16 -12 8 99.69 31.1
 16 12 8 77.99 37.6
 -12 16 8 58.29 31.4
 -12 16 -8 62.59 23.4
 -12 -16 8 144.99 36.8
 16 12 -8 57.99 29.2
 12 16 8 20.8 38.2
 16 13 8 -19.6 35.1
 13 16 -8 64.99 36
 -16 -13 8 37.4 29.3
 13 16 8 114.69 40.9
 -13 -16 8 42.9 33.7
 16 13 -8 52.89 32.7
 -16 -14 8 157.18 35.2
 14 16 -8 200.58 41.7
 16 14 8 155.28 43.2
 16 14 -8 222.18 40.1
 14 16 8 181.08 37.7
 -14 -16 8 215.38 32.8
 15 16 -8 30 32.9
 -16 -15 8 0.1 29.5
 16 15 8 39.2 39.4
 15 16 8 -13.8 38.5
 16 15 -8 19.8 25.1
 -15 -16 8 41 33.4
 16 16 8 49.1 40.9
 16 16 -8 47.1 27
 0 17 -8 35.1 24.5
 17 0 8 8.8 9.3
 0 -17 8 46.2 32.4
 0 17 8 -9.6 32.3
 17 0 -8 11.2 10.6
 17 0 8 15.1 15.6
 17 1 8 776.42 40.7
 -1 17 8 704.73 56.29
 17 1 8 667.33 48.1
 -17 -1 8 740.53 46
 17 -1 -8 724.03 36.4
 1 -17 8 733.03 54.49
 1 17 -8 573.84 63.19
 -1 -17 8 749.53 63.49
 17 -1 8 739.43 35.7
 1 17 8 729.23 57.49
 17 1 -8 736.83 42.4
 -1 17 -8 655.83 61.69
 -17 -2 8 74.79 21.6
 -2 17 8 66.09 35.3
 2 -17 8 64.49 32.8
 2 17 -8 62.29 28
 17 2 8 69.39 25
 17 2 8 57.59 14.8
 17 2 -8 89.09 18.1
 -2 -17 8 94.79 35.6
 -2 17 -8 65.39 32.8
 2 17 8 64.79 28.8
 17 3 8 801.82 55.59
 -17 -3 8 767.72 50.49
 3 17 -8 673.43 65.09
 3 -17 8 684.13 59.89
 -3 17 8 618.14 63.59
 -3 17 -8 805.42 60.39
 17 3 -8 688.33 47.2
 3 17 8 759.52 67.99
 -3 -17 8 722.63 63.99
 4 -17 8 42.7 28.1
 4 17 -8 9.9 34.2
 -17 -4 8 44.1 23.1
 -4 17 8 30.9 34.5
 17 4 8 6.8 26.3
 -4 17 -8 45.6 30.5
 17 4 -8 32.7 21.3
 -4 -17 8 16.1 25.8
 4 17 8 20.8 37.1
 5 17 -8 335.97 45.9
 -17 -5 8 308.27 41.6
 5 -17 8 321.77 44.4
 -5 17 8 325.67 44.6
 17 5 8 348.67 47.8
 -5 17 -8 378.76 50.69
 17 5 -8 318.17 39.4
 -5 -17 8 427.76 54.09
 5 17 8 406.86 48.2
 -6 17 8 23.7 32.1
 6 -17 8 23.4 26.5
 6 17 -8 9.9 33.5
 17 6 8 34.2 31.1
 -17 -6 8 31.8 24.5
 -6 17 -8 21 28.9
 -6 -17 8 3.2 32.9
 6 17 8 54.59 37.1
 17 6 -8 21.4 24.6
 7 -17 8 291.87 41.6
 17 7 8 283.17 39.6
 -17 -7 8 355.46 42.3
 -7 17 8 327.37 42.6
 7 17 -8 359.16 44.6
 -7 -17 8 305.87 44
 -7 17 -8 340.47 43.2
 17 7 -8 311.37 40.1
 7 17 8 307.17 48
 -8 17 8 272.27 40
 8 17 -8 211.98 41.7
 -17 -8 8 275.67 35.4
 8 -17 8 254.17 33.2
 17 8 8 244.48 41.4
 8 17 8 238.38 45.2
 17 8 -8 285.57 36.4
 -8 -17 8 296.57 40.8
 -8 17 -8 298.77 38.5
 -9 17 8 85.89 33.2
 -17 -9 8 107.39 30.3
 17 9 8 117.49 34.9
 9 17 -8 97.79 36.1
 -9 -17 8 97.19 28.5
 9 17 8 86.49 39.4
 -9 17 -8 57.49 27.9
 17 9 -8 109.39 31
 -10 17 8 109.59 36.6
 10 17 -8 78.49 38.5
 -17 -10 8 151.58 32.6
 17 10 8 174.58 38.6
 17 10 -8 56.79 30.2
 -10 -17 8 90.29 35.1
 -10 17 -8 153.98 29.6
 10 17 8 127.49 41.2
 -11 17 8 1.9 32.1
 11 17 -8 60.99 28.1
 17 11 8 20.5 33.8
 -17 -11 8 57.59 28.7
 11 17 8 -22.3 38.2
 -11 17 -8 50.69 24.7
 17 11 -8 4 29.3
 -11 -17 8 50.59 33.5
 -17 -12 8 64.49 29.7
 12 17 -8 21.3 26.6
 17 12 8 88.09 37.9
 -12 -17 8 52.19 33.1
 12 17 8 -1.6 38.1
 17 12 -8 65.29 31
 -17 -13 8 66.39 32.5
 13 17 -8 73.89 36.9
 17 13 8 131.49 41.7
 17 13 -8 91.39 32.2
 -13 -17 8 102.29 28.4
 13 17 8 88.59 39.5
 17 14 8 92.69 42
 14 17 -8 175.48 40.2
 17 14 -8 93.19 35.5
 -14 -17 8 86.09 35.6
 14 17 8 163.38 43.6
 17 15 8 0.3 36.6
 15 17 -8 50.59 33.9
 17 15 -8 9.1 33.7
 15 17 8 3.4 40.1
 16 17 -8 28.5 31.2
 17 16 8 9.5 35.7
 16 17 8 11.8 39.7
 17 16 -8 44.4 33.9
 0 18 8 1566.94 93.29
 0 18 -8 1365.26 90.29
 18 0 -8 1443.76 69.09
 18 0 8 1480.05 68.29
 0 -18 8 1352.66 87.69
 18 0 8 1359.76 70.39
 -1 18 8 353.46 45
 18 1 8 317.27 25.1
 18 1 8 346.07 33
 1 -18 8 311.37 40.5
 1 18 -8 431.56 44
 1 18 8 345.57 47.5
 -1 18 -8 338.87 43.9
 -1 -18 8 307.47 43.8
 18 1 -8 318.27 26.6
 18 2 8 194.48 22.5
 -2 18 8 206.28 42
 2 -18 8 243.28 37.9
 2 18 -8 124.69 38.8
 18 2 8 181.28 28
 2 18 8 247.88 37.1
 18 2 -8 187.58 26.1
 -2 -18 8 247.18 40.8
 -2 18 -8 177.28 36.9
 18 3 8 13.8 25.1
 3 -18 8 16.2 29.3
 3 18 -8 -5.1 31.9
 -3 18 8 -35.9 31
 -3 18 -8 42.5 31.1
 3 18 8 -15.5 25.9
 -3 -18 8 -21.2 32.2
 18 3 -8 -9.6 16.3
 18 4 8 52.39 27.9
 -4 18 8 55.29 35.3
 4 18 -8 73.89 28.9
 4 -18 8 56.59 29.5
 4 18 8 23 37.1
 -4 -18 8 33.2 34.2
 18 4 -8 -4.3 18.7
 -4 18 -8 16.7 30.2
 5 18 -8 312.37 42
 -18 -5 8 241.08 32.6
 5 -18 8 243.28 36.2
 -5 18 8 218.98 41.5
 18 5 8 211.88 36.9
 18 5 -8 318.57 36.5
 5 18 8 187.48 36.2
 -5 18 -8 275.77 39
 -5 -18 8 245.68 35.5
 6 18 -8 301.67 38.8
 -18 -6 8 304.37 42.1
 6 -18 8 262.87 36.4
 -6 18 8 261.87 42.5
 18 6 8 278.17 40.7
 -6 18 -8 329.97 44.4
 6 18 8 327.27 48.1
 18 6 -8 289.37 40.5
 -6 -18 8 295.17 43.4
 7 18 -8 61.39 37.5
 -7 18 8 62.99 36.5
 7 -18 8 123.69 30.2
 18 7 8 70.49 35.8
 -18 -7 8 38.5 28
 18 7 -8 49.9 24.9
 7 18 8 48.6 29.8
 -7 18 -8 76.09 29.3
 -7 -18 8 64.19 27
 8 18 -8 13.1 35.4
 18 8 8 17 34.8
 -8 18 8 90.09 35.1
 -18 -8 8 94.99 30.7
 -8 18 -8 62.99 29
 8 18 8 86.89 31.2
 -8 -18 8 128.49 36.5
 18 8 -8 78.79 28.3
 18 9 8 38.5 36.7
 -9 18 8 4.1 30.8
 -18 -9 8 -24 25.4
 9 18 -8 80.49 36.1
 18 9 -8 34 27.9
 -9 18 -8 -4 24.6
 -9 -18 8 -3.5 32.9
 9 18 8 10.7 38.1
 10 18 -8 -4.3 33
 18 10 8 -60.39 31.6
 -10 18 8 19.9 35.5
 -18 -10 8 22.1 28.4
 -10 18 -8 3.6 25.8
 18 10 -8 -55.49 25.7
 10 18 8 -10.9 37.3
 -10 -18 8 2.3 31.6
 -11 18 8 96.29 35.9
 18 11 8 69.59 38.7
 11 18 -8 109.79 38.6
 18 11 -8 100.49 31.7
 11 18 8 116.79 41.3
 -11 -18 8 142.69 34.9
 -11 18 -8 68.89 27.5
 12 18 -8 167.68 40.8
 18 12 8 157.98 43.5
 18 12 -8 196.58 37.6
 -12 -18 8 119.89 35.3
 12 18 8 275.07 39.3
 18 13 8 46.6 38.4
 13 18 -8 76.29 29.4
 -13 -18 8 16.2 32.5
 18 13 -8 8 31.5
 13 18 8 -6.4 28.3
 14 18 -8 92.29 30.5
 18 14 8 114.99 40.3
 18 14 -8 88.09 34.5
 14 18 8 157.58 46.2
 18 15 8 24.7 35.9
 18 15 -8 -1 29.3
 19 0 -8 203.18 16.8
 0 19 -8 205.58 33.6
 19 0 8 192.48 14.3
 0 -19 8 202.68 37.8
 0 19 8 184.08 41.7
 1 19 -8 166.18 39
 19 1 8 119.59 20.5
 19 1 8 145.89 18.3
 1 -19 8 221.48 31.8
 -1 19 8 137.59 32
 19 1 -8 151.18 21
 1 19 8 209.98 43.3
 -1 19 -8 168.48 37.5
 -1 -19 8 180.08 38.2
 19 2 8 564.84 43
 2 -19 8 347.67 44.9
 2 19 -8 448.56 48
 19 2 8 495.25 32.6
 -2 19 8 400.86 51.09
 -2 -19 8 566.04 56.39
 2 19 8 427.06 52.69
 19 2 -8 464.25 35.1
 -2 19 -8 522.05 56.69
 19 3 8 36.6 14.8
 19 3 8 36.1 24.3
 -3 19 8 7.4 25.6
 3 19 -8 9 25.4
 3 -19 8 21.3 29.6
 3 19 8 -6.2 26.6
 19 3 -8 5.6 16.2
 -3 -19 8 29.3 32.9
 -3 19 -8 1.2 29.5
 19 4 8 112.59 30
 4 -19 8 118.99 32.2
 4 19 -8 108.49 38.7
 -4 19 8 233.98 41.9
 -4 -19 8 115.19 36.9
 -4 19 -8 136.19 34.1
 4 19 8 81.99 38.8
 19 4 -8 115.79 23.7
 -5 19 8 73.59 37.5
 5 19 -8 73.09 38
 19 5 8 81.99 30.8
 5 -19 8 94.19 30.6
 -5 19 -8 37.7 31.3
 5 19 8 139.79 41.8
 19 5 -8 76.19 24.7
 -5 -19 8 52.19 26.2
 -6 19 8 31.6 34.9
 6 -19 8 77.39 29.7
 6 19 -8 48.4 36.1
 19 6 8 61.79 31.6
 19 6 -8 -3 23.1
 6 19 8 11.9 28.7
 -6 19 -8 32.1 29.6
 -6 -19 8 59.89 32.9
 -7 19 8 34.7 37.6
 19 7 8 47.8 34.4
 7 19 -8 50.99 28.4
 -7 -19 8 40.8 34.3
 19 7 -8 74.59 28.8
 -7 19 -8 61.89 30.7
 7 19 8 22.1 39.1
 19 8 8 132.69 38.8
 8 19 -8 73.89 38.1
 -8 19 8 178.78 39
 8 19 8 155.78 44.3
 -8 -19 8 162.18 37.7
 -8 19 -8 137.99 35.9
 19 8 -8 118.69 29.7
 19 9 8 57.29 35
 -9 19 8 82.79 36.7
 9 19 -8 66.39 37.1
 19 9 -8 39.6 30
 -9 19 -8 48.2 27.6
 9 19 8 71.19 40.1
 -9 -19 8 32.9 25.7
 -10 19 8 239.48 43.5
 19 10 8 210.18 41
 10 19 -8 246.58 44.8
 -10 19 -8 148.49 32.5
 19 10 -8 132.09 32.4
 10 19 8 125.19 34.7
 -10 -19 8 213.78 38.9
 19 11 8 130.89 41.1
 11 19 -8 146.79 34
 19 11 -8 137.79 37.1
 11 19 8 89.99 33.5
 -11 -19 8 149.79 36.8
 19 12 8 22.9 36.2
 12 19 -8 13.1 36
 12 19 8 60.49 40.7
 -12 -19 8 1.9 33.7
 19 12 -8 -17.6 29.4
 19 13 8 78.49 39.1
 19 13 -8 20.7 32.1
 0 20 8 170.28 43.2
 0 -20 8 178.88 37.4
 0 20 -8 131.19 37.8
 1 20 -8 359.56 46.3
 1 -20 8 273.77 38.5
 -1 20 8 339.07 43.4
 1 20 8 433.76 52.49
 -1 -20 8 290.37 43
 -1 20 -8 366.36 47.2
 2 -20 8 170.88 35.4
 2 20 -8 85.19 36.9
 -2 20 8 159.48 42.1
 -2 -20 8 106.29 34.6
 -2 20 -8 82.99 35.7
 2 20 8 106.19 41
 3 20 -8 81.29 37.7
 3 -20 8 48.9 30.8
 -3 20 8 94.79 36.8
 -3 20 -8 37.1 33.6
 3 20 8 83.59 40.7
 -3 -20 8 67.19 33.6
 4 20 -8 396.16 49.8
 -4 20 8 450.15 58.69
 4 -20 8 365.96 49.1
 -4 20 -8 287.67 43.1
 -4 -20 8 351.06 44.3
 4 20 8 293.27 41
 -5 20 8 475.25 58.99
 5 20 -8 303.97 47.6
 20 5 -8 298.97 48.9
 5 20 8 336.57 50.79
 -5 -20 8 299.47 43.8
 -5 20 -8 407.96 50.29
 -6 20 8 21.2 35.6
 6 20 -8 13.9 35.9
 -6 -20 8 -4.4 24.3
 20 6 -8 -12.9 29.7
 6 20 8 -2.4 37.9
 -6 20 -8 4.1 28.3
 -7 20 8 51.59 39.4
 7 20 -8 116.09 38.9
 -7 20 -8 42.2 32.9
 7 20 8 66.19 40.8
 20 7 -8 28 23.6
 -7 -20 8 54.19 34.7
 8 20 -8 67.59 30.5
 20 8 8 138.89 47.2
 -8 20 8 167.78 41.3
 -8 20 -8 111.69 36
 -8 -20 8 91.49 29.2
 8 20 8 120.29 33.9
 20 8 -8 147.99 33.1
 20 9 8 123.89 35.8
 -9 20 8 38.7 35.6
 9 20 -8 81.39 39.3
 -9 20 -8 27.3 30.7
 9 20 8 104.39 42.7
 -9 -20 8 63.19 35.7
 20 9 -8 19.7 30.2
 10 20 -8 111.69 32.5
 20 10 8 159.48 41.3
 20 10 -8 75.09 31.1
 10 20 8 89.69 43.2
 -10 -20 8 205.88 39.2
 20 11 8 133.09 64.89
 20 11 -8 177.48 37.8
 -11 -20 8 73.09 28.4
 0 -21 8 92.79 34.5
 0 21 8 49.6 38.8
 0 21 -8 39.3 36
 1 -21 8 66.69 26.2
 1 21 -8 19.7 26.6
 -1 21 8 150.78 39.3
 -1 -21 8 76.89 32.6
 1 21 8 85.59 41
 -1 21 -8 69.69 35.7
 -2 21 8 223.68 44.5
 2 21 -8 237.38 42.7
 2 -21 8 166.78 37.6
 2 21 8 128.19 43.4
 -2 -21 8 244.98 33.4
 -2 21 -8 162.18 36.7
 3 21 -8 280.37 45.6
 -3 21 8 423.66 57.99
 3 21 8 250.17 47.9
 -3 21 -8 304.27 42.2
 -3 -21 8 268.77 35.7
 4 21 -8 114.99 32.1
 -4 21 8 95.59 40.5
 4 21 8 74.29 42.3
 -4 21 -8 130.39 37.5
 -4 -21 8 186.98 31.2
 5 21 -8 336.77 47.1
 -5 21 8 363.36 50.69
 -5 -21 8 521.95 55.69
 -5 21 -8 280.37 42.9
 5 21 8 336.47 44
 6 21 -8 14.8 27.3
 -6 21 8 34.9 38.2
 6 21 8 15.4 40.2
 -6 21 -8 40.2 33.2
 -6 -21 8 55.49 34.8
 7 21 -8 83.49 38.9
 -7 21 8 83.39 42.8
 7 21 8 79.79 33.5
 -7 21 -8 50.79 32.3
 -7 -21 8 61.29 27.9
 -8 21 8 22.5 37.3
 -8 21 -8 66.19 32.3
 -8 -21 8 16.1 35
 -9 -21 8 297.57 42
 0 22 8 16.2 39.3
 0 22 -8 50.69 35.2
 -1 22 8 24.4 39.2
 1 22 -8 65.19 35.5
 1 22 8 61.39 40.1
 -1 22 -8 34.9 26.8
 -1 -22 8 46.5 26.3
 2 22 -8 21.8 35.1
 -2 22 8 38.7 38.6
 2 22 8 -2.8 36.8
 -2 -22 8 49.6 32.9
 -2 22 -8 16.4 30.9
 3 22 -8 41.1 27.8
 -3 22 8 65.39 39.7
 3 22 8 88.79 41
 -3 -22 8 25.5 33.5
 -3 22 -8 17.6 31.2
 -4 22 8 563.24 69.79
 4 22 -8 629.24 56.29
 -4 -22 8 443.26 57.29
 -4 22 -8 534.75 57.79
 4 22 8 510.35 68.39
 -5 22 8 31.1 40.8
 5 22 -8 65.39 36.7
 -5 22 -8 -1.7 31.6
 -5 -22 8 63.69 27
 -6 22 8 41.8 39.4
 -6 22 -8 125.29 34.4
 -7 22 8 60.19 41
 -7 22 -8 13.3 34.5
 0 23 -8 224.68 41.8
 0 23 8 149.99 44.5
 -1 23 8 15.2 41.4
 1 23 -8 16 34.3
 1 23 8 37.5 29.9
 -1 23 -8 11.5 25.8
 -2 23 8 72.79 33.6
 -2 23 -8 14.9 33.5
 -3 23 8 170.08 47.3
 -3 23 -8 100.59 37.2
 -4 23 8 -70.79 37.2
 -4 23 -8 31.9 32.1
 0 0 -9 1.5 9.8
 0 0 9 13 10
 2 -2 9 1111.79 56.49
 2 2 -9 1155.58 58.29
 -2 2 -9 1072.09 54.19
 2 -2 -9 1211.48 55.29
 -2 -2 9 1054.29 56.39
 -1 3 9 1924.41 88.99
 -3 1 -9 1951.8 88.99
 3 1 9 1802.72 88.69
 1 -3 9 1973.6 92.29
 -3 -1 9 1930.61 91.49
 1 3 -9 1879.11 90.89
 3 -1 9 2013.4 91.09
 -1 3 -9 1821.62 92.29
 -1 -3 9 2004.7 94.99
 3 1 -9 1918.61 91.89
 -3 1 9 1957.4 90.89
 -3 -2 9 1396.86 64.79
 2 3 -9 1169.18 64.29
 2 -3 9 1156.18 62.39
 -3 2 -9 1246.28 60.69
 3 -2 -9 1234.58 60.29
 -2 3 9 1286.87 60.89
 3 -2 9 1185.58 59.49
 -3 2 9 1241.28 58.89
 3 2 -9 1200.68 60.09
 -2 3 -9 1161.18 58.79
 -2 -3 9 1291.87 64.69
 -4 0 9 2341.37 107.99
 0 -4 9 2366.16 109.49
 0 4 -9 2213.58 108.39
 4 0 9 2310.07 106.69
 -4 3 -9 991.4 49.8
 3 4 -9 1030.5 53.89
 -4 -3 9 965.8 53.29
 -3 4 9 999.4 49.6
 3 -4 9 1020 53.59
 4 -3 9 1060.29 53.19
 -3 -4 9 986.5 60.19
 -3 4 -9 1105.89 53.39
 -4 3 9 1022.5 50.99
 4 3 -9 1018.1 56.59
 4 -4 9 1115.69 56.09
 -4 4 9 1080.29 53.49
 -4 -4 9 1014.1 57.99
 -4 4 -9 1115.79 54.59
 4 4 -9 1122.49 57.49
 5 0 9 113.29 15.5
 -5 0 9 110.39 15.6
 0 5 -9 92.19 20.9
 5 0 -9 114.09 14.8
 0 -5 9 133.49 24.2
 -5 -2 9 879.01 47.7
 2 -5 9 869.91 51.79
 2 5 -9 899.61 53.49
 5 -2 -9 923.71 44.9
 -5 2 -9 891.11 45.1
 -2 5 -9 841.92 46
 -5 2 9 819.22 42.1
 5 -2 9 828.02 42.5
 -2 -5 9 852.41 48.5
 5 2 -9 804.92 44
 -5 -3 9 1741.93 93.49
 -5 3 -9 1896.51 88.29
 3 5 -9 1903.91 94.69
 3 -5 9 1990.7 92.39
 -3 5 -9 1895.21 93.49
 5 -3 9 1991.1 92.49
 5 3 -9 1984.3 95.19
 -3 -5 9 1946.01 96.39
 4 -5 9 4228.48 194.58
 4 5 -9 4410.36 197.08
 -5 -4 9 4068.19 196.18
 5 4 -9 4202.78 196.98
 -4 -5 9 4312.97 199.08
 5 -5 9 2862.71 134.79
 5 5 -9 3157.28 138.99
 -5 -5 9 2870.91 137.99
 -5 5 -9 2706.93 133.19
 6 0 -9 122.39 15.5
 0 -6 9 74.19 24.1
 0 6 -9 135.09 19.8
 6 0 9 141.59 15.9
 -6 0 9 133.59 16.3
 1 -6 9 4423.26 205.48
 -1 -6 9 4285.07 209.28
 -1 6 -9 4776.62 209.18
 -6 2 -9 28 9.1
 2 -6 9 -9.5 20.5
 6 -2 -9 18.2 10.7
 -6 -2 9 42.1 17.9
 2 6 -9 33.9 16.8
 -2 6 -9 8.3 13.1
 -6 2 9 18.5 9.8
 6 -2 9 32.5 11.3
 -2 -6 9 25.7 24.6
 6 2 -9 12 15.3
 3 -6 9 2486.45 114.39
 -6 3 -9 2386.36 109.09
 3 6 -9 2374.76 114.29
 -6 -3 9 2242.78 112.99
 -3 -6 9 2274.47 112.59
 -3 6 -9 2237.68 109.69
 6 -3 9 2370.76 107.39
 6 3 -9 2328.17 109.39
 -6 5 -9 3482.85 161.18
 -6 -5 9 3703.93 168.58
 5 -6 9 3502.45 163.98
 5 6 -9 3440.06 165.68
 6 5 -9 3552.84 169.68
 -5 -6 9 3614.94 171.38
 6 -5 9 3632.74 167.48
 -5 6 -9 3710.43 167.08
 -6 -6 9 6064.69 279.77
 1 -7 9 2416.36 122.99
 1 7 -9 2663.53 124.99
 -7 -1 9 2620.54 121.49
 7 -1 9 2518.55 111.69
 -1 7 -9 2404.96 116.99
 -7 1 9 2476.25 112.59
 7 1 -9 2411.56 113.19
 -1 -7 9 2241.18 117.49
 2 7 -9 585.04 45.5
 7 -2 -9 590.54 32.5
 2 -7 9 566.74 44.9
 -7 -2 9 615.74 41.2
 -7 2 9 625.34 34.6
 7 2 -9 599.34 37.6
 -2 -7 9 570.74 42.4
 7 -2 9 596.74 33.3
 -2 7 -9 677.93 42.1
 -7 -3 9 3496.35 169.78
 -7 3 -9 3593.14 164.58
 3 7 -9 3761.02 172.28
 3 -7 9 3661.13 170.48
 -3 -7 9 3230.68 167.78
 7 -3 9 3418.46 160.18
 -7 3 9 3700.83 160.38
 7 3 -9 3504.05 163.38
 -3 7 -9 3652.53 163.28
 4 -7 9 6198.18 274.17
 -7 -4 9 5763.02 274.27
 5 7 -9 2597.94 120.69
 5 -7 9 2421.16 118.69
 -7 -5 9 2396.66 122.39
 -7 5 -9 2453.45 113.99
 -5 -7 9 2356.76 125.49
 7 5 -9 2630.14 122.79
 7 -5 9 2490.65 117.89
 -7 5 9 2599.74 116.19
 -5 7 -9 2440.16 118.39
 5 7 9 2538.65 122.89
 6 7 -9 6659.83 305.77
 7 6 -9 6543.54 300.77
 7 -6 9 6623.04 297.47
 -6 -7 9 6418.86 302.37
 6 7 9 6593.34 300.47
 7 7 9 937.61 57.89
 7 -7 9 877.71 52.99
 7 7 -9 904.11 54.39
 -7 -7 9 888.21 60.99
 -7 7 9 960.5 47.9
 -7 7 -9 972.8 49.3
 8 0 9 19.9 10.7
 0 -8 9 34.5 26.3
 0 8 -9 -5.2 22.2
 -8 0 9 4 15.2
 8 0 -9 9.6 11
 -8 -1 9 3678.03 156.08
 8 -1 -9 3332.47 151.68
 1 -8 9 3128.39 157.28
 1 8 -9 3114.59 156.48
 -1 8 -9 3186.28 157.28
 -1 -8 9 3232.58 159.78
 -8 1 9 3556.34 154.78
 8 -1 9 3408.26 152.98
 2 8 -9 2543.85 117.99
 8 -2 -9 2442.96 111.09
 -8 -2 9 2315.37 115.99
 2 -8 9 2330.67 119.39
 -2 8 -9 2568.44 121.39
 -8 2 9 2507.05 115.99
 8 -2 9 2495.15 115.09
 8 2 -9 2466.35 117.89
 -2 -8 9 2444.36 122.39
 3 8 -9 6002.7 285.47
 3 -8 9 6371.96 285.07
 3 8 9 6279.67 278.87
 8 3 -9 6141.39 276.37
 -3 -8 9 5735.13 279.07
 4 8 -9 2504.25 126.09
 4 -8 9 2533.45 126.09
 -8 4 -9 2664.83 119.09
 -8 -4 9 2652.03 125.09
 4 8 9 2570.74 127.79
 -4 8 -9 2696.23 127.09
 -8 4 9 2749.23 122.89
 -4 -8 9 2654.13 132.89
 8 4 -9 2372.46 126.99
 8 -4 9 2896.41 123.59
 -8 5 -9 158.78 17
 -8 -5 9 147.09 27.4
 5 -8 9 160.48 24.8
 8 5 9 139.79 21.9
 5 8 -9 144.09 24.3
 -5 8 -9 140.39 19.4
 -5 -8 9 105.09 23.4
 -8 5 9 152.08 16.5
 8 -5 9 129.79 16.7
 5 8 9 163.58 26.3
 8 5 -9 130.69 24.4
 6 -8 9 3047.4 145.69
 8 6 9 2846.52 145.09
 -8 6 -9 3161.38 140.89
 -8 -6 9 3162.48 149.49
 6 8 -9 3118.69 147.89
 -8 6 9 2971.7 138.59
 8 -6 9 3134.29 140.69
 6 8 9 2933.31 144.39
 -6 8 -9 3073.19 141.29
 8 6 -9 2936.41 145.09
 -6 -8 9 3052.89 149.09
 -8 7 -9 2974.3 135.59
 -8 -7 9 3070.19 144.59
 7 -8 9 2917.21 139.39
 8 7 9 2786.02 142.09
 7 8 -9 2888.21 143.79
 -7 8 -9 2954.4 141.09
 7 8 9 3110.59 145.69
 8 7 -9 2829.52 146.49
 8 -7 9 3037.6 141.89
 -8 7 9 3254.97 139.39
 -7 -8 9 2898.11 146.29
 -8 8 9 1738.03 78.49
 8 -8 9 1598.94 82.09
 8 8 9 1565.54 85.19
 -8 -8 9 1604.24 86.59
 -8 8 -9 1556.94 78.89
 8 8 -9 1675.53 85.39
 9 0 9 996.7 50.49
 0 9 -9 1039.1 61.59
 9 0 -9 1073.39 51.79
 0 9 9 955.8 59.49
 0 -9 9 942.71 63.89
 -9 0 9 1023 54.99
 1 9 -9 5365.46 242.88
 1 -9 9 4957.9 241.38
 -9 -1 9 5304.47 239.48
 9 1 -9 4869.01 225.88
 -1 -9 9 4923.51 230.88
 -9 1 9 4975.1 226.08
 1 9 9 5075.39 230.58
 9 -2 -9 894.61 45.2
 2 9 -9 937.21 59.59
 2 -9 9 841.62 53.49
 -9 -2 9 974.5 53.19
 -2 -9 9 910.71 60.39
 9 -2 9 894.91 44.6
 2 9 9 831.02 55.89
 -2 9 -9 940.01 51.19
 -9 2 9 834.82 46.5
 9 2 -9 931.31 49
 3 -9 9 1758.12 91.39
 -9 -3 9 1754.02 89.79
 3 9 -9 1757.92 90.59
 9 3 -9 1894.01 89.79
 -3 -9 9 1890.11 98.29
 -3 9 -9 1971.9 92.39
 3 9 9 1675.63 93.69
 9 -3 9 1758.62 85.19
 -9 3 9 1735.53 85.89
 4 -9 9 1839.12 97.69
 4 9 -9 1966 98.29
 9 4 9 1902.61 95.19
 -9 -4 9 1983.4 97.89
 4 9 9 1792.92 95.89
 -4 -9 9 1890.81 101.99
 9 -4 9 2022.5 90.29
 -4 9 -9 2006.1 96.09
 9 4 -9 1880.31 94.89
 -9 4 9 1865.61 89.49
 5 9 -9 -22.4 25.3
 -9 5 -9 15.1 9
 9 5 9 13.3 18.5
 -9 -5 9 -9.3 21.5
 5 -9 9 28.3 20.5
 5 9 9 26 24.2
 9 -5 9 9.6 13
 -9 5 9 4.5 9.8
 -5 -9 9 -4.7 19.9
 9 5 -9 11.6 19.7
 -5 9 -9 5.2 18.4
 -6 9 9 2125.99 102.69
 -9 6 -9 2147.49 98.29
 6 9 -9 2096.89 106.79
 -9 -6 9 2079.99 108.09
 6 -9 9 2051.89 104.59
 9 6 9 2167.88 106.69
 9 6 -9 2103.29 105.19
 -6 -9 9 1990.8 105.99
 -9 6 9 2102.19 97.29
 -6 9 -9 1982.4 100.79
 6 9 9 1995.4 104.69
 9 -6 9 2281.17 99.59
 7 -9 9 2657.43 129.39
 -7 9 9 2793.42 127.59
 -9 7 -9 2611.64 123.59
 7 9 -9 2637.44 131.59
 9 7 9 2693.93 130.39
 -9 -7 9 2639.04 133.69
 -9 7 9 2651.14 121.59
 -7 -9 9 2843.22 134.19
 9 -7 9 2695.73 124.39
 -7 9 -9 2388.66 124.29
 7 9 9 2668.93 131.79
 9 7 -9 2531.75 129.39
 -9 -8 9 6754.42 320.57
 8 -9 9 7054.49 316.37
 9 8 9 6781.32 319.57
 8 9 -9 7084.39 321.07
 -8 9 -9 6926.31 307.27
 -8 -9 9 6676.03 314.17
 8 9 9 6661.13 313.17
 9 -8 9 6832.52 307.57
 9 8 -9 6675.83 312.87
 9 -9 9 1874.41 94.89
 -9 -9 9 1946.81 100.59
 -9 9 -9 1913.91 91.59
 -9 9 9 1842.12 93.49
 9 9 -9 1858.51 101.49
 9 9 9 1959.5 101.69
 -10 0 9 152.68 21.3
 0 10 9 203.18 24
 10 0 -9 214.38 20.6
 0 10 -9 263.07 36.2
 10 0 9 189.28 18.1
 0 -10 9 212.78 27.6
 1 -10 9 4304.17 205.18
 1 10 -9 4599.64 205.78
 -10 -1 9 4330.57 201.08
 10 -1 -9 4194.48 196.88
 -1 10 9 4279.17 203.08
 1 10 9 4219.98 200.28
 -10 1 9 4331.87 196.58
 -1 -10 9 4023.8 203.08
 10 1 -9 4271.87 196.18
 -1 10 -9 4549.54 202.28
 -10 -2 9 5940.41 267.37
 2 10 -9 5574.44 270.17
 2 -10 9 5906.81 269.87
 10 2 -9 6078.89 274.17
 -10 2 9 5812.92 272.07
 -2 10 -9 6060.49 277.37
 2 10 9 6083.89 278.17
 -10 -3 9 507.15 39.5
 10 3 9 470.85 37.1
 3 10 -9 443.86 38.8
 3 -10 9 466.15 42.3
 -3 10 9 535.25 40.2
 10 3 -9 502.35 34.8
 -3 -10 9 494.75 48.9
 10 -3 9 484.25 28.2
 -10 3 9 474.75 30
 -3 10 -9 489.95 39.8
 3 10 9 468.75 45
 -10 -4 9 845.62 55.29
 4 -10 9 882.41 56.69
 -4 10 9 882.01 54.19
 4 10 -9 961.4 55.99
 10 4 9 915.71 52.79
 -4 -10 9 1103.79 65.69
 10 4 -9 981.9 54.29
 10 -4 9 944.41 47.5
 -4 10 -9 844.82 54.59
 4 10 9 808.92 60.19
 -10 4 9 920.01 47.4
 5 -10 9 1655.83 82.99
 -5 10 9 1481.05 79.89
 5 10 -9 1449.26 82.79
 -10 -5 9 1637.44 83.89
 10 5 9 1529.65 81.59
 10 5 -9 1574.24 81.39
 10 -5 9 1506.25 74.49
 -10 5 9 1579.14 73.59
 -5 -10 9 1458.65 87.89
 -5 10 -9 1446.46 79.69
 5 10 9 1685.83 83.19
 -10 6 -9 303.97 20.5
 6 10 -9 335.77 34.7
 10 6 9 287.87 36.7
 -6 10 9 258.87 33
 6 -10 9 318.97 35.2
 -10 -6 9 344.77 40.5
 -6 10 -9 265.97 28.9
 10 -6 9 201.48 25.1
 10 6 -9 292.27 34.7
 -6 -10 9 295.27 35.5
 -10 6 9 320.97 21.9
 6 10 9 381.76 42.3
 7 -10 9 2535.15 124.89
 7 10 -9 2608.94 130.19
 10 7 9 2602.94 127.89
 -10 -7 9 2559.54 129.39
 -7 10 9 2554.04 123.89
 -10 7 -9 2499.65 117.89
 -7 10 -9 2509.35 120.69
 10 -7 9 2534.05 117.79
 -10 7 9 2714.43 116.39
 -7 -10 9 2362.56 125.79
 7 10 9 2411.86 124.39
 10 7 -9 2401.96 124.29
 10 8 9 1211.28 75.29
 8 10 -9 1369.26 78.09
 -8 10 9 1239.18 69.09
 -10 -8 9 1343.07 78.19
 -10 8 -9 1263.07 62.69
 8 -10 9 1252.27 71.09
 -8 -10 9 1425.16 79.89
 -10 8 9 1256.37 62.29
 10 8 -9 1312.07 74.79
 8 10 9 1196.08 76.49
 -10 8 9 1235.78 64.69
 10 -8 9 1233.08 66.39
 -8 10 -9 1249.68 65.59
 10 9 9 403.26 45.4
 -9 10 9 384.36 35.3
 9 10 -9 375.06 46.8
 -10 -9 9 428.16 47.5
 9 -10 9 429.56 38.6
 -10 9 -9 391.56 28.2
 10 -9 9 454.95 34.6
 -10 9 9 390.96 27.9
 10 9 -9 372.16 37.3
 -9 10 -9 449.26 32.2
 9 10 9 398.66 39.3
 -9 -10 9 422.16 40.1
 -10 9 9 403.46 34.4
 -10 10 9 531.25 33.8
 10 10 -9 522.65 44.1
 10 -10 9 548.05 40.6
 -10 10 9 544.25 40.9
 -10 10 -9 551.64 35.5
 -10 -10 9 561.34 53.69
 10 10 9 502.65 44.7
 0 -11 9 5153.08 268.87
 -11 0 9 5989.7 265.57
 0 11 -9 6266.17 271.07
 1 -11 9 5475.95 259.27
 11 1 9 5540.25 253.97
 -11 -1 9 5569.44 256.27
 11 -1 -9 5702.23 251.97
 1 11 -9 5406.76 260.17
 -1 11 9 5697.23 258.27
 -11 1 9 5352.16 244.78
 11 1 -9 5541.75 244.68
 -1 -11 9 5179.68 252.17
 -2 11 9 114.99 21.8
 2 -11 9 52.49 27.3
 2 11 -9 85.39 23.8
 11 -2 -9 99.09 12.1
 -11 -2 9 136.39 23.6
 11 2 9 143.49 20.2
 11 2 -9 107.89 18.9
 2 11 9 156.28 30.1
 11 -2 9 115.49 12.4
 -2 -11 9 87.59 24.9
 -11 2 9 71.29 15.7
 -2 11 -9 120.59 21.2
 3 -11 9 2210.88 110.49
 -3 11 9 2025.9 105.49
 3 11 -9 2073.99 111.29
 -11 -3 9 2190.88 107.39
 11 3 9 2153.28 104.99
 -11 3 9 2175.48 103.09
 11 3 -9 2258.87 106.59
 3 11 9 2282.87 113.99
 -3 11 -9 2208.38 110.29
 11 -3 9 2063.89 101.49
 -3 -11 9 2217.88 115.59
 4 -11 9 1745.63 92.39
 -11 -4 9 1700.93 90.39
 11 4 9 1662.93 88.79
 -4 11 9 1882.81 91.69
 4 11 -9 1695.83 91.39
 11 4 -9 1689.23 86.49
 -11 4 9 1740.43 81.39
 4 11 9 1755.32 93.69
 -4 11 -9 1689.83 86.29
 -4 -11 9 1678.03 94.59
 11 -4 9 1667.73 80.19
 -11 -5 9 989.5 62.99
 11 5 9 1013.2 60.79
 5 11 -9 1110.89 62.69
 -5 11 9 1097.89 61.19
 5 -11 9 889.31 61.49
 -5 -11 9 1050.59 64.69
 5 11 9 993.6 67.79
 -5 11 -9 1113.19 61.49
 11 5 -9 994.7 60.69
 11 -5 9 1086.19 52.59
 -11 5 9 1019.3 52.19
 -6 11 9 225.38 28.3
 6 11 -9 256.07 34.5
 11 6 9 260.77 36.4
 -11 -6 9 309.57 38.6
 6 -11 9 262.47 37
 -6 11 -9 323.57 31.6
 -6 -11 9 273.07 33.6
 -11 6 9 283.67 21.6
 11 -6 9 261.77 23.7
 6 11 9 357.06 44.7
 11 6 -9 287.97 35.7
 7 -11 9 552.54 41.7
 -7 11 9 475.85 42.6
 -11 7 -9 469.05 27.6
 -11 -7 9 520.15 47.7
 7 11 -9 540.85 50.69
 11 7 9 505.25 44.9
 -7 11 -9 437.36 39.8
 11 7 -9 491.05 44.3
 7 11 9 597.84 44
 -11 7 9 573.04 30.7
 -7 -11 9 460.15 52.19
 11 -7 9 553.04 34.2
 8 11 -9 271.17 34.6
 -8 11 9 300.27 35.1
 8 -11 9 232.08 32.4
 -11 8 -9 267.87 20.5
 11 8 9 271.97 34.8
 -11 -8 9 309.27 42.5
 11 8 -9 254.47 33.7
 -11 8 9 299.07 26.2
 11 -8 9 272.97 26.2
 -11 8 9 257.27 21.5
 8 11 9 276.77 38
 -8 -11 9 214.38 37.3
 -8 11 -9 255.37 30
 -9 11 9 1071.99 63.59
 9 11 -9 1143.19 73.49
 -11 9 -9 1153.78 55.99
 -11 -9 9 1132.39 72.39
 9 -11 9 1071.79 63.99
 11 9 9 1064.19 70.99
 -11 9 9 1108.49 60.89
 9 11 9 1073.09 67.59
 -9 -11 9 1003.7 66.89
 -11 9 9 1194.18 56.69
 11 -9 9 1080.19 58.69
 -9 11 -9 1156.18 61.69
 11 9 -9 1177.08 66.79
 10 -11 9 35 21.1
 -11 10 -9 42.9 14.2
 -11 -10 9 40.7 30.5
 11 10 9 5.1 30.9
 -10 11 9 47.1 21.3
 10 11 -9 31.1 30.9
 -10 11 9 52.19 14.1
 11 -10 9 40.1 18.2
 -11 10 9 41.6 18.5
 -10 -11 9 20.9 31.6
 -10 11 -9 21.1 15.6
 11 10 -9 60.99 23.5
 -11 10 9 55.09 13.1
 10 11 9 44.3 33
 11 11 9 178.28 37.7
 11 -11 9 194.28 24.8
 -11 -11 9 166.78 29.2
 -11 11 9 151.08 24.6
 11 11 -9 158.38 34.5
 -11 11 9 177.28 22.1
 -11 11 -9 149.69 19.9
 12 0 9 3428.26 148.39
 12 0 -9 3121.59 146.79
 12 0 9 3070.49 146.09
 0 12 -9 2985.7 155.58
 0 12 9 3452.65 156.68
 0 -12 9 3105.29 155.08
 -12 0 9 3101.69 149.59
 -1 12 9 4397.86 211.18
 1 12 -9 4537.85 212.48
 12 -1 -9 4773.42 204.28
 12 1 9 4517.75 207.08
 1 -12 9 4142.79 211.88
 12 1 9 4545.04 204.68
 -12 -1 9 4457.75 208.18
 1 12 9 4538.65 210.48
 12 -1 9 4493.75 200.58
 -1 12 -9 4443.56 208.48
 12 1 -9 4275.87 202.48
 12 -1 9 4229.18 201.38
 -1 -12 9 4761.72 212.88
 -12 1 9 4240.08 203.28
 12 -2 -9 867.61 43
 12 2 9 832.12 49.7
 2 -12 9 873.01 61.39
 2 12 -9 933.71 61.09
 -12 -2 9 728.53 50.99
 -2 12 9 892.61 52.99
 -2 12 -9 778.92 54.79
 12 2 -9 750.82 46.5
 -2 -12 9 749.53 61.09
 2 12 9 850.51 52.69
 -12 2 9 829.02 45.3
 12 -2 9 792.82 40.8
 3 -12 9 1141.99 71.89
 3 12 -9 1149.29 68.59
 12 3 9 1111.69 65.59
 -12 -3 9 1213.28 68.39
 -3 12 9 1261.27 70.39
 -3 12 -9 1178.38 69.09
 12 3 -9 1259.47 63.49
 12 -3 9 1190.98 57.09
 3 12 9 1162.78 68.39
 -12 3 9 1180.08 59.59
 -3 -12 9 1104.89 69.99
 4 12 -9 753.32 58.09
 4 -12 9 794.02 55.49
 -12 -4 9 741.23 51.59
 -4 12 9 764.12 53.59
 12 4 9 685.73 51.49
 -4 12 -9 699.93 49.4
 4 12 9 742.63 56.49
 12 4 -9 734.73 47.8
 12 -4 9 761.52 37.1
 -4 -12 9 711.03 57.89
 -12 4 9 636.34 38.5
 12 5 9 821.42 53.69
 5 -12 9 817.62 55.89
 -5 12 9 795.62 54.99
 5 12 -9 822.52 61.29
 -12 -5 9 778.92 55.49
 5 12 9 712.03 58.19
 12 5 -9 717.23 48.7
 -12 5 9 743.23 39.6
 -5 12 -9 683.93 49.8
 12 -5 9 814.92 38.4
 -5 -12 9 686.03 59.39
 12 6 9 234.28 32.3
 6 -12 9 242.98 32.7
 -6 12 9 257.47 35.9
 6 12 -9 322.27 36.4
 -12 -6 9 242.88 33.9
 -6 12 -9 238.28 29.7
 6 12 9 222.28 29.7
 -12 6 9 205.28 19.4
 12 -6 9 235.88 18.7
 12 6 -9 225.88 29.2
 -6 -12 9 258.67 37.7
 12 7 9 244.98 33.5
 -12 -7 9 200.48 33.6
 7 12 -9 288.27 36.3
 -7 12 9 291.97 36.1
 7 -12 9 259.87 35.9
 -7 12 -9 277.67 35
 -12 7 9 224.58 22.5
 -12 7 9 240.18 19.9
 12 -7 9 240.98 19.3
 -7 -12 9 189.28 37.9
 12 7 -9 217.08 30.9
 7 12 9 264.27 36.4
 8 -12 9 581.94 46.1
 -12 8 -9 540.65 29.7
 -8 12 9 532.85 46.6
 -12 -8 9 611.94 44.3
 8 12 -9 531.45 54.49
 12 8 9 524.25 49.99
 -12 8 9 574.04 31.7
 12 -8 9 503.25 32
 -12 8 9 522.15 35.6
 -8 12 -9 578.34 42.4
 12 8 -9 582.24 48.5
 8 12 9 401.86 53.99
 -8 -12 9 639.74 56.09
 -12 9 -9 87.49 11.7
 9 -12 9 62.99 23.3
 12 9 9 68.99 32
 9 12 -9 81.39 25.9
 -9 12 9 86.39 24.6
 -12 -9 9 93.29 31.1
 -12 9 9 64.29 12.7
 12 9 -9 57.29 27.2
 12 -9 9 69.49 14.9
 -9 12 -9 68.39 19.9
 9 12 9 45.6 33.4
 -12 9 9 74.89 17.5
 -9 -12 9 60.89 25.3
 -12 -10 9 273.97 37.7
 10 12 -9 297.97 38.8
 -12 10 -9 293.37 23.4
 12 10 9 324.67 41.2
 10 -12 9 289.57 37.6
 -10 12 9 265.37 37.6
 -12 10 9 291.97 24.7
 10 12 9 275.37 42.8
 -12 10 9 298.37 32.4
 -10 -12 9 271.57 39.1
 -10 12 -9 315.97 30.4
 12 10 -9 334.07 36.8
 12 -10 9 303.87 27.1
 -12 -11 9 210.28 37.1
 -12 11 -9 195.08 22.5
 -11 12 9 124.19 27.1
 12 11 9 229.68 39.1
 11 12 -9 219.58 37.3
 11 -12 9 180.78 24.8
 -11 12 9 213.88 23.4
 12 11 -9 186.68 35.4
 -12 11 9 204.28 25.2
 -11 12 -9 185.68 26.7
 -11 -12 9 205.08 37.3
 12 -11 9 255.67 27
 -12 11 9 239.48 23.4
 11 12 9 184.98 38.2
 -12 -12 9 34 31.1
 -12 12 9 -1 12.9
 -12 12 -9 28.6 15.5
 -12 12 9 35.6 21.3
 12 12 9 -16.2 33.5
 12 12 -9 33.7 31.5
 0 13 -9 8021.4 341.77
 0 13 9 7336.67 339.27
 13 0 9 7663.03 333.47
 0 -13 9 6346.06 338.07
 -13 0 9 7373.46 334.37
 -1 13 9 281.67 33.9
 13 -1 -9 295.27 21.8
 13 1 9 275.07 23.4
 1 13 -9 292.47 38.5
 13 1 9 288.27 30.6
 1 -13 9 241.98 34.6
 -13 -1 9 248.88 33.2
 -13 1 9 263.17 30.4
 13 -1 9 285.77 21.9
 1 13 9 295.07 36.9
 13 -1 9 311.87 26.9
 -1 -13 9 339.37 37.3
 -1 13 -9 342.27 43.4
 13 1 -9 294.47 25.5
 2 -13 9 2782.82 135.69
 -2 13 9 2704.13 132.49
 -13 -2 9 2270.77 129.79
 2 13 -9 2617.54 133.69
 13 -2 -9 2817.72 123.09
 13 2 9 2838.52 129.49
 13 -2 9 2730.03 128.29
 13 2 -9 2800.22 132.79
 -2 13 -9 2788.22 139.79
 13 -2 9 2834.72 129.59
 -2 -13 9 3008.7 140.09
 -13 2 9 2641.24 130.99
 2 13 9 2848.92 141.39
 13 3 9 38.8 19.4
 3 13 -9 19.5 28.5
 -3 13 9 17.6 24.8
 3 -13 9 17.3 26.4
 -13 -3 9 20.3 21.3
 3 13 9 11.1 27.8
 13 3 -9 37.6 18.6
 13 -3 9 28.3 8.9
 -3 13 -9 1.5 23.7
 -13 3 9 36.4 14.4
 13 -3 9 44.4 10.8
 -3 -13 9 9.8 30.3
 -13 -4 9 435.56 44.7
 -4 13 9 409.66 43.7
 4 -13 9 372.56 45.3
 13 4 9 456.05 38.7
 4 13 -9 392.96 49.6
 4 13 9 385.06 38.8
 -13 4 9 356.26 25.4
 13 -4 9 390.66 21.4
 13 4 -9 399.66 33.9
 -4 13 -9 398.86 34.3
 -4 -13 9 310.47 38.8
 5 13 -9 98.79 34.2
 5 -13 9 45.7 26.4
 -5 13 9 86.59 27.1
 -13 -5 9 115.59 26.9
 13 5 9 87.49 24.9
 -5 -13 9 57.49 24.8
 5 13 9 88.19 25.1
 13 5 -9 151.48 25.8
 -13 5 9 93.89 12.2
 -5 13 -9 95.69 24.8
 6 -13 9 2033.8 107.29
 13 6 9 2028 107.49
 -13 -6 9 2127.79 107.19
 6 13 -9 1935.11 110.79
 -6 13 9 2001 106.09
 13 6 -9 1963.3 102.09
 6 13 9 1903.31 102.09
 -6 13 -9 1949.8 100.09
 -13 6 9 1896.01 88.99
 -13 6 9 1921.11 88.69
 -6 -13 9 1864.61 106.49
 -13 -7 9 17.8 26.1
 -7 13 9 37.1 25.2
 13 7 9 -7.3 26.9
 7 13 -9 14.1 23.3
 7 -13 9 42.4 24.2
 13 7 -9 42.5 25
 -7 -13 9 42.9 33.4
 7 13 9 17.5 24.3
 -13 7 9 23.6 10
 -7 13 -9 33.9 21.3
 -13 7 9 14.9 11.2
 -8 13 9 723.63 53.59
 -13 -8 9 655.93 56.79
 8 13 -9 695.43 62.79
 8 -13 9 735.93 51.99
 13 8 9 916.21 61.39
 -8 -13 9 755.22 60.89
 8 13 9 722.63 55.09
 13 8 -9 740.33 53.99
 -13 8 9 704.63 38.7
 -8 13 -9 651.93 49.6
 -13 8 9 682.43 37.1
 -9 13 9 481.85 47
 13 9 9 460.65 53.69
 -13 -9 9 444.66 49.9
 9 13 -9 506.25 45.2
 9 -13 9 411.46 43.5
 -9 13 -9 408.66 39.3
 -13 9 9 452.15 32.3
 13 9 -9 500.15 48.4
 -13 9 9 474.65 28.2
 9 13 9 438.66 57.89
 -9 -13 9 503.65 54.09
 -13 10 -9 50.39 10
 -13 -10 9 10.8 28.6
 13 10 9 117.99 35.4
 -10 13 9 68.79 28.2
 10 13 -9 32.8 33
 10 -13 9 41.9 22.4
 -13 10 9 37.3 12.1
 13 10 -9 73.29 30
 -10 13 -9 68.19 21.9
 -13 10 9 64.09 16.8
 10 13 9 68.29 28.7
 -10 -13 9 44.9 25.6
 -11 13 9 475.25 34.3
 -11 13 9 511.75 46.6
 11 13 -9 506.85 56.39
 11 -13 9 468.55 41.4
 -13 -11 9 566.34 55.19
 13 11 9 459.35 47
 -13 11 -9 505.85 30.6
 -11 13 -9 537.15 39.6
 13 11 -9 600.04 54.59
 -11 -13 9 543.75 57.19
 11 13 9 542.85 61.69
 -13 11 9 514.25 32.8
 -13 11 9 462.55 37.8
 -13 12 -9 359.56 26.8
 -12 13 9 294.37 28.6
 -13 -12 9 254.17 39.4
 12 13 -9 279.77 41.8
 13 12 9 339.17 46.3
 -12 13 9 304.47 40.9
 -13 12 9 325.87 26.8
 12 13 9 260.77 38.8
 -13 12 9 336.27 36.3
 13 12 -9 376.86 49.5
 -12 -13 9 308.17 42.6
 -12 13 -9 305.57 31.6
 -13 13 -9 65.49 16.2
 13 13 -9 74.69 34
 13 13 9 66.39 37.6
 -13 13 9 71.79 15.8
 -13 13 9 48.7 23.8
 -13 -13 9 51.09 33.5
 14 0 -9 2497.25 117.99
 0 -14 9 2790.72 131.69
 0 14 9 2396.66 129.99
 -14 0 9 2531.35 122.29
 14 0 9 2529.35 120.39
 0 14 -9 2329.97 129.69
 14 0 9 2563.34 117.39
 14 -1 -9 1514.95 72.09
 1 -14 9 1424.16 87.49
 14 1 9 1447.06 73.29
 -1 14 9 1648.14 88.39
 14 1 9 1434.46 77.89
 1 14 -9 1438.46 87.59
 -14 -1 9 1587.74 79.99
 -1 14 -9 1570.74 86.99
 -1 -14 9 1554.44 88.59
 14 1 -9 1533.65 74.79
 -14 1 9 1440.66 75.89
 14 -1 9 1445.46 70.99
 14 -1 9 1442.16 73.89
 2 14 -9 574.74 47
 14 2 9 511.05 42.8
 -2 14 9 553.44 52.99
 14 -2 -9 579.44 31.5
 2 -14 9 639.04 46.2
 -14 -2 9 586.94 45.2
 -14 2 9 579.14 37
 14 -2 9 557.24 31
 14 2 -9 561.34 38.5
 -2 -14 9 553.84 55.59
 2 14 9 517.85 45.8
 14 -2 9 567.44 33.6
 -2 14 -9 570.24 51.69
 -3 14 9 776.32 58.69
 14 3 9 826.22 53.99
 3 14 -9 774.82 63.19
 -14 -3 9 768.42 52.09
 3 -14 9 816.22 59.59
 -3 -14 9 906.61 59.09
 -3 14 -9 853.31 60.09
 14 -3 9 841.72 41.7
 14 3 -9 873.81 52.59
 3 14 9 841.82 65.59
 -14 3 9 905.61 46.5
 14 4 9 426.26 44.3
 -14 -4 9 402.56 40.5
 4 -14 9 463.45 47.1
 4 14 -9 404.16 52.59
 -4 14 9 545.45 48.9
 4 14 9 419.56 43.6
 -14 4 9 448.86 26.4
 -4 14 -9 424.76 44.7
 14 4 -9 450.75 39.3
 -4 -14 9 401.06 52.39
 14 5 9 562.64 50.89
 -14 -5 9 547.75 49.99
 -5 14 9 546.35 50.69
 5 -14 9 513.95 49.9
 5 14 -9 584.94 57.89
 5 14 9 549.25 49.1
 -5 -14 9 513.05 48.6
 14 5 -9 670.63 45.4
 -14 5 9 623.34 29.7
 -5 14 -9 614.54 49.4
 14 6 9 430.46 49.5
 6 -14 9 410.36 45.3
 6 14 -9 470.65 53.69
 -14 -6 9 354.56 47
 -6 14 9 353.66 45.2
 14 6 -9 415.06 41.4
 -6 14 -9 441.96 41.8
 6 14 9 430.86 45.1
 -6 -14 9 524.75 54.39
 7 14 -9 1618.24 90.79
 -7 14 9 1529.25 89.89
 14 7 9 1627.34 93.99
 7 -14 9 1625.14 88.79
 -7 -14 9 1545.95 91.99
 7 14 9 1461.45 87.39
 14 7 -9 1507.25 85.29
 -7 14 -9 1529.65 83.49
 -8 14 9 44.3 30.4
 8 14 -9 75.09 35.1
 8 -14 9 62.79 25
 14 8 9 68.29 30.9
 -14 -8 9 39.4 29.7
 8 14 9 34.8 26.8
 -8 14 -9 47.3 24
 -8 -14 9 88.09 34.3
 14 8 -9 39.5 25.7
 -9 14 9 200.88 34.1
 9 14 -9 206.68 31.9
 14 9 9 241.88 36.1
 -14 -9 9 141.59 33.4
 9 -14 9 120.99 28.2
 -14 9 9 181.08 15
 9 14 9 167.48 33
 14 9 -9 192.48 32.3
 -14 9 9 131.99 13.1
 -9 14 -9 192.58 25.9
 -9 -14 9 174.08 38.5
 -14 -10 9 398.36 49.4
 10 14 -9 427.36 54.69
 -10 14 9 407.76 48.6
 10 -14 9 450.25 41.8
 14 10 9 467.05 45.6
 -10 14 -9 432.36 39.7
 10 14 9 425.66 51.19
 -10 -14 9 463.55 54.99
 14 10 -9 443.86 49.2
 -14 10 9 441.96 28.8
 -14 -11 9 209.48 37.7
 11 14 -9 232.28 40.6
 -11 14 9 197.18 32.4
 14 11 9 241.38 40.4
 14 11 -9 239.38 38
 11 14 9 196.18 41.4
 -14 11 9 222.28 25.8
 -14 11 9 176.08 18.9
 -11 -14 9 223.88 32.8
 -11 14 -9 256.37 31.4
 14 12 9 97.79 36.8
 -12 14 9 42 16.4
 -12 14 9 97.89 28.3
 12 14 -9 53.99 26.7
 -14 12 -9 60.49 11
 -14 -12 9 68.39 34
 -14 12 9 82.49 19.6
 -12 -14 9 19.8 32.5
 12 14 9 41.4 37.4
 -14 12 9 77.89 14
 14 12 -9 146.89 28.3
 -12 14 -9 73.09 20.2
 14 13 9 164.78 41.3
 -14 13 -9 254.37 22.3
 13 14 -9 191.48 37.9
 -13 14 9 192.58 31.7
 -14 -13 9 259.17 38.9
 -13 14 9 221.38 26.2
 13 14 9 194.38 41.3
 -14 13 9 264.57 34.4
 -13 -14 9 216.08 40.2
 -14 13 9 222.68 23.9
 14 13 -9 229.28 39.6
 -13 14 -9 239.18 29.4
 14 14 9 220.88 44
 -14 -14 9 188.88 36.9
 14 14 -9 196.28 38.8
 15 0 9 373.46 33.8
 0 15 -9 370.36 49.6
 0 -15 9 363.46 43
 0 15 9 316.17 40.5
 15 0 -9 378.16 27.8
 -15 0 9 388.86 35.6
 15 0 9 388.46 26.3
 15 -1 -9 2488.95 113.09
 -1 15 9 2263.57 123.79
 1 -15 9 2559.74 124.89
 15 1 9 2458.25 119.99
 1 15 -9 2481.95 129.19
 15 1 9 2387.96 114.59
 -15 -1 9 2406.36 119.29
 15 -1 9 2402.06 113.39
 15 1 -9 2686.73 117.39
 -15 1 9 2575.14 117.19
 1 15 9 2505.45 125.89
 -1 -15 9 2226.28 127.89
 -1 15 -9 2260.77 127.39
 15 -1 9 2420.96 116.29
 2 -15 9 565.84 53.59
 -15 -2 9 515.45 42.8
 2 15 -9 543.05 47.2
 -2 15 9 516.15 45.4
 15 2 9 499.75 44
 15 -2 9 623.44 29.6
 15 2 -9 539.25 38.9
 15 -2 9 538.85 31.5
 2 15 9 491.95 57.09
 -2 15 -9 534.95 52.39
 -2 -15 9 527.55 47.5
 -15 2 9 518.35 34.8
 -3 15 9 978.7 67.19
 15 3 9 886.51 60.39
 3 -15 9 982.9 59.49
 -15 -3 9 911.81 58.19
 3 15 -9 784.42 60.39
 3 15 9 989.2 70.19
 15 3 -9 710.53 53.09
 -15 3 9 969.1 46.1
 -3 15 -9 982.4 64.99
 -3 -15 9 978.5 61.79
 4 15 -9 300.17 42
 -4 15 9 291.07 37.9
 15 4 9 399.46 45.8
 4 -15 9 320.77 39
 -15 -4 9 307.37 40.9
 4 15 9 344.97 43.9
 -4 15 -9 356.66 43.5
 15 4 -9 327.17 36.1
 -4 -15 9 251.27 40.9
 -5 15 9 345.87 46.4
 15 5 9 275.47 34.3
 5 -15 9 220.58 34.7
 -15 -5 9 221.28 33.8
 5 15 -9 290.97 41.3
 15 5 -9 258.37 36.4
 -5 15 -9 246.78 32.8
 -5 -15 9 272.27 34.4
 5 15 9 228.08 34.5
 15 6 9 420.86 51.79
 6 -15 9 475.05 47.8
 -6 15 9 438.56 49.8
 -15 -6 9 501.15 51.39
 6 15 -9 504.75 55.69
 -6 -15 9 358.76 46
 15 6 -9 510.45 41.8
 -6 15 -9 392.16 44.1
 6 15 9 472.45 56.99
 -7 15 9 99.59 35.6
 -15 -7 9 166.28 33
 7 -15 9 120.19 29.5
 7 15 -9 161.88 29.5
 15 7 9 117.89 31.8
 -7 -15 9 102.19 36.4
 -7 15 -9 136.59 30.5
 7 15 9 169.88 39.7
 15 7 -9 156.38 29
 -8 15 9 122.79 34
 8 -15 9 124.79 30
 15 8 9 182.78 36.1
 -15 -8 9 107.79 32.2
 8 15 -9 148.59 37.3
 -8 15 -9 126.19 28.4
 -8 -15 9 165.08 37
 15 8 -9 122.49 29.5
 8 15 9 177.98 41.6
 15 9 9 173.08 36.9
 -15 -9 9 153.78 32.2
 9 15 -9 57.99 27.2
 -9 15 9 140.29 34.4
 9 -15 9 107.19 27.4
 -9 -15 9 163.08 30.8
 -9 15 -9 100.39 26.5
 9 15 9 68.99 37.9
 15 9 -9 147.79 31.9
 10 15 -9 363.76 47.3
 15 10 9 399.56 55.29
 -15 -10 9 405.56 51.29
 -10 15 9 513.85 51.99
 10 -15 9 418.36 42.8
 10 15 9 340.27 47.3
 -10 -15 9 430.66 55.29
 15 10 -9 460.15 47.7
 -10 15 -9 464.85 41.5
 -11 15 9 274.87 36.7
 15 11 9 203.08 40.3
 11 15 -9 287.67 41.5
 -15 -11 9 227.08 38.3
 11 15 9 279.17 45.9
 -11 15 -9 296.77 35.8
 -11 -15 9 269.77 42.6
 15 11 -9 321.17 44.2
 12 15 -9 41.9 26.1
 -12 15 9 22.7 16.1
 -15 -12 9 37.5 31.9
 -12 15 9 31.5 28
 15 12 9 17 34.3
 12 15 9 17.3 36.8
 -12 15 -9 9.5 19.2
 -15 12 9 18 6.5
 -15 12 9 30.1 9.2
 15 12 -9 10.6 29.6
 -12 -15 9 7.6 33.4
 13 15 -9 4.9 24.7
 15 13 9 -36.1 32.6
 -13 15 9 21.2 15.9
 -15 -13 9 35.6 31.8
 -13 15 9 -8.9 26.4
 -13 15 -9 -12 17.5
 15 13 -9 -10.7 29.5
 13 15 9 10.2 27.7
 -13 -15 9 5.4 23.8
 -15 -14 9 452.85 54.19
 14 15 -9 496.45 48.3
 15 14 9 454.75 61.19
 15 14 -9 544.15 56.69
 14 15 9 437.06 53.79
 -14 -15 9 372.86 47.2
 15 15 9 56.89 38.5
 15 15 -9 41.6 33.5
 -15 -15 9 11.9 24.2
 0 -16 9 124.39 27.8
 0 16 -9 73.29 33.9
 16 0 9 137.19 18
 16 0 9 103.69 20.3
 0 16 9 97.29 28.5
 16 0 -9 146.79 19.6
 -16 0 9 104.59 20.2
 1 16 -9 117.89 27.2
 -16 -1 9 127.99 23.4
 16 1 9 87.89 23.3
 -1 16 9 150.28 35.3
 1 -16 9 81.59 33
 16 -1 -9 87.49 12
 16 1 9 126.89 15.8
 16 -1 9 122.29 15.1
 -16 1 9 95.09 18.1
 16 -1 9 92.19 16.7
 16 1 -9 111.39 17.2
 -1 16 -9 68.49 32.8
 1 16 9 160.58 36.8
 -1 -16 9 77.49 27.5
 2 16 -9 103.09 35.8
 2 -16 9 161.98 35.8
 16 2 9 179.18 27.4
 16 2 9 215.48 23.7
 -16 -2 9 210.68 27.9
 -2 16 9 163.08 38.3
 2 16 9 160.28 38.4
 16 -2 9 193.88 11.8
 -2 16 -9 172.48 35.5
 -2 -16 9 171.48 31.1
 16 2 -9 199.08 27
 -16 2 9 186.88 19.2
 -3 16 9 311.27 40.7
 16 3 9 285.07 40.3
 3 -16 9 249.28 38.8
 -16 -3 9 281.97 33.3
 3 16 -9 299.57 40.2
 16 3 -9 310.67 32.1
 3 16 9 283.37 37.1
 -3 -16 9 335.17 41.1
 -3 16 -9 291.27 39
 4 -16 9 1574.54 89.09
 -16 -4 9 1565.94 85.29
 -4 16 9 1544.35 92.19
 16 4 9 1510.45 86.89
 4 16 -9 1343.97 86.29
 -4 16 -9 1552.44 88.99
 4 16 9 1625.14 97.19
 -4 -16 9 1391.26 92.89
 16 4 -9 1591.04 83.29
 5 -16 9 30.5 29.1
 5 16 -9 17.7 24.9
 16 5 9 43 30.2
 -16 -5 9 19 24.4
 -5 16 9 62.09 33.7
 -5 -16 9 61.59 26.8
 -5 16 -9 54.49 26.6
 5 16 9 88.89 29.4
 16 5 -9 81.89 24.1
 16 6 9 423.36 45.7
 6 -16 9 277.47 37.8
 -16 -6 9 287.77 37.5
 6 16 -9 283.97 36.8
 -6 16 9 259.47 40.3
 -6 16 -9 345.17 39.5
 16 6 -9 249.48 33.2
 -6 -16 9 235.78 42.1
 6 16 9 332.17 47.5
 7 16 -9 415.16 45.6
 7 -16 9 459.45 46.5
 -7 16 9 389.86 51.59
 16 7 9 431.96 49.99
 -16 -7 9 415.76 47
 -7 -16 9 406.36 44.6
 -7 16 -9 414.86 45.6
 16 7 -9 430.56 43.6
 7 16 9 411.56 50.59
 -16 -8 9 91.49 31
 -8 16 9 88.19 32.2
 8 16 -9 81.59 36.4
 16 8 9 84.69 32.4
 8 -16 9 126.39 30
 -8 -16 9 63.89 27.6
 16 8 -9 82.69 28.3
 8 16 9 49.9 38.1
 -8 16 -9 91.09 28.2
 16 9 9 252.37 39.1
 -9 16 9 225.48 38.3
 -16 -9 9 153.08 34.9
 9 16 -9 238.38 35.4
 9 -16 9 268.37 32
 16 9 -9 182.18 33.2
 -9 16 -9 194.28 29.5
 -9 -16 9 193.98 33.4
 9 16 9 274.37 45.4
 -10 16 9 46.4 31.3
 -16 -10 9 63.79 31.3
 10 16 -9 103.59 36.7
 16 10 9 26.8 34.1
 -10 -16 9 73.49 28.3
 10 16 9 132.29 41.5
 -10 16 -9 117.49 27
 16 10 -9 101.19 31.8
 -11 16 9 15 30.4
 16 11 9 34.8 34.4
 11 16 -9 64.79 35.5
 -16 -11 9 -9.2 29.8
 -11 16 -9 -18.9 22.4
 11 16 9 48.1 38.4
 16 11 -9 10.4 29
 -11 -16 9 11.9 25.6
 12 16 -9 51.89 33
 -16 -12 9 -41.1 28.7
 16 12 9 47.2 34.4
 -12 16 9 -13.4 30
 -12 -16 9 -6.9 23.5
 -12 16 -9 -11.3 20.3
 16 12 -9 49.1 31
 12 16 9 -25.1 26.4
 13 16 -9 19.4 25.1
 -16 -13 9 38 31.5
 16 13 9 8.7 33.2
 16 13 -9 29.3 29.8
 -13 -16 9 21 32.9
 13 16 9 43.6 39.8
 14 16 -9 342.47 43.1
 -16 -14 9 247.28 40.8
 16 14 9 290.17 41.4
 16 14 -9 254.37 40.5
 -14 -16 9 223.18 40.4
 14 16 9 202.68 44.7
 -16 -15 9 132.99 37.1
 15 16 -9 155.78 39
 16 15 9 199.28 36.7
 -15 -16 9 220.18 38.4
 16 15 -9 150.08 38
 15 16 9 166.78 45
 -16 -16 9 -2.6 31.5
 16 16 9 19.7 28.7
 16 16 -9 66.49 34.2
 17 0 -9 629.54 36.6
 -17 0 9 716.43 42
 0 17 -9 657.73 59.49
 17 0 9 615.74 42
 17 0 9 623.44 35.7
 0 -17 9 601.14 58.79
 0 17 9 595.34 64.29
 17 1 9 22.5 20.9
 17 1 9 10.4 11.8
 1 17 -9 50.99 32.1
 17 -1 -9 10.7 9.1
 -17 -1 9 33.5 19.4
 1 -17 9 19.2 31.8
 -1 17 9 36.2 36.6
 17 -1 9 19.4 8.3
 -1 17 -9 9.4 31.3
 17 -1 9 19.3 11.8
 -1 -17 9 49.99 25
 1 17 9 30.8 36.4
 17 1 -9 28.8 13.8
 17 2 9 801.72 47
 2 -17 9 881.61 58.19
 -17 -2 9 893.81 55.29
 2 17 -9 834.92 67.59
 -2 17 9 753.42 69.29
 17 2 9 799.32 57.39
 2 17 9 838.12 73.39
 -2 17 -9 793.42 65.39
 17 2 -9 882.91 51.19
 -2 -17 9 935.91 61.79
 17 3 9 272.77 33.6
 3 17 -9 195.18 40.7
 3 -17 9 311.67 40.6
 -17 -3 9 279.77 37.7
 -3 17 9 359.76 44.4
 -3 -17 9 284.17 41
 17 3 -9 292.97 32.1
 3 17 9 277.57 44.6
 -3 17 -9 291.67 39.4
 -17 -4 9 92.79 27.6
 -4 17 9 83.09 35.5
 4 17 -9 97.79 36
 4 -17 9 113.79 33.7
 17 4 9 152.68 31.3
 -4 17 -9 71.99 30.4
 4 17 9 78.19 38
 17 4 -9 89.99 23.7
 -4 -17 9 72.39 35.8
 5 17 -9 14.2 25.3
 5 -17 9 -37.7 27.3
 17 5 9 -33.8 26.3
 -17 -5 9 -35.7 25.2
 -5 17 9 32.8 33.7
 -5 -17 9 28.7 25.1
 -5 17 -9 9.5 25.2
 5 17 9 42.7 36.6
 17 5 -9 16.1 21.6
 6 -17 9 487.25 49.1
 17 6 9 517.45 50.89
 -17 -6 9 491.95 50.69
 -6 17 9 495.75 57.19
 6 17 -9 511.55 58.89
 6 17 9 529.95 64.09
 -6 -17 9 533.55 58.99
 -6 17 -9 500.75 50.19
 17 6 -9 513.05 47.5
 7 17 -9 3 34
 7 -17 9 28 26.9
 -7 17 9 -35.6 32.6
 17 7 9 -26.6 27.9
 -17 -7 9 2.2 26.2
 -7 -17 9 -2.2 25.2
 17 7 -9 4.7 23.7
 -7 17 -9 -16.4 25.2
 7 17 9 -13.3 26.8
 -17 -8 9 14.3 27.1
 17 8 9 -15 33.2
 -8 17 9 60.49 32.1
 8 -17 9 55.89 25.7
 8 17 -9 26 26
 8 17 9 28.9 29.5
 -8 -17 9 -1.4 33.8
 -8 17 -9 -1.7 26.6
 17 8 -9 60.79 27
 17 9 9 87.19 34.6
 9 -17 9 93.29 26.9
 9 17 -9 89.89 37.3
 -9 17 9 89.49 33.3
 -17 -9 9 64.29 31.7
 -9 17 -9 44.3 27.6
 9 17 9 80.19 31.6
 17 9 -9 69.29 29.6
 -9 -17 9 105.79 37.1
 17 10 9 61.19 36.5
 -17 -10 9 34.2 29.6
 10 17 -9 50.69 28.3
 -10 17 9 74.59 34.2
 17 10 -9 43.2 30
 -10 -17 9 68.19 35.8
 10 17 9 45.3 30.3
 -10 17 -9 116.79 28
 17 11 9 200.68 41
 -17 -11 9 231.68 37.4
 -11 17 9 156.08 37.7
 11 17 -9 242.68 42.7
 -11 17 -9 181.28 29.9
 11 17 9 167.58 35.5
 -11 -17 9 197.68 39.3
 17 11 -9 162.08 34.3
 17 12 9 151.38 40.8
 12 17 -9 116.09 38.3
 -17 -12 9 134.59 34.8
 17 12 -9 182.58 37.1
 -12 -17 9 158.68 38.5
 12 17 9 108.99 41.8
 17 13 9 11.1 34.6
 13 17 -9 44.2 34.3
 -17 -13 9 43.5 31.6
 -13 -17 9 31.3 33.3
 13 17 9 69.49 40.1
 17 13 -9 103.59 34.7
 17 14 9 128.89 39.4
 -17 -14 9 150.08 36.2
 14 17 -9 128.09 37.9
 17 14 -9 168.38 36.7
 -14 -17 9 135.29 29.8
 14 17 9 142.99 36.2
 17 15 9 6.1 38.8
 15 17 -9 31.4 34.6
 -15 -17 9 76.69 35.7
 15 17 9 84.39 42
 17 15 -9 64.99 33.1
 17 16 9 11.2 40.2
 16 17 -9 2.8 33.6
 16 17 9 79.19 40.7
 17 16 -9 -2.2 31.7
 18 0 9 105.29 18.1
 0 18 -9 145.29 36.7
 0 -18 9 166.78 37.4
 18 0 -9 100.59 13.8
 18 0 9 97.19 12.7
 0 18 9 177.48 40.8
 18 1 9 464.05 39.5
 18 1 9 420.96 30
 -1 18 9 639.04 62.39
 1 -18 9 483.35 55.79
 1 18 -9 459.65 56.29
 1 18 9 380.66 49.99
 18 1 -9 454.45 30.8
 -1 -18 9 371.16 44.7
 -1 18 -9 405.06 44.2
 2 18 -9 99.79 29.5
 -2 18 9 121.59 36.7
 2 -18 9 91.79 32.2
 18 2 9 109.09 16.7
 -18 -2 9 117.89 23.3
 18 2 9 110.29 25.3
 18 2 -9 127.99 19.6
 2 18 9 98.09 39.6
 -2 18 -9 89.59 27
 -2 -18 9 93.09 29
 -18 -3 9 98.59 25.1
 3 -18 9 134.89 34
 18 3 9 53.79 27.9
 -3 18 9 88.59 37.6
 3 18 -9 80.59 28.4
 3 18 9 33.9 36.7
 18 3 -9 100.79 19.9
 -3 18 -9 36.9 29.9
 -3 -18 9 72.09 28.7
 4 18 -9 127.49 36.9
 4 -18 9 69.39 31.7
 -18 -4 9 82.59 25.6
 18 4 9 105.29 30.1
 -4 18 9 144.49 31.2
 -4 18 -9 101.89 32.9
 -4 -18 9 35.4 35.8
 4 18 9 145.49 33.5
 18 4 -9 115.69 23
 -5 18 9 418.56 56.49
 5 18 -9 419.16 57.39
 18 5 9 446.36 50.99
 -18 -5 9 464.35 46.1
 5 -18 9 463.55 49.8
 5 18 9 423.06 52.99
 18 5 -9 457.95 43.4
 -5 -18 9 416.66 57.49
 -5 18 -9 525.85 49.6
 18 6 9 114.79 34.5
 -18 -6 9 86.49 27.5
 -6 18 9 118.19 34.9
 6 18 -9 90.49 37.3
 6 -18 9 165.48 33.5
 -6 18 -9 158.28 34.5
 18 6 -9 105.49 26.5
 6 18 9 91.39 31.4
 -6 -18 9 83.49 29
 -7 18 9 75.79 34.7
 -18 -7 9 78.59 27.9
 7 18 -9 86.09 29.1
 18 7 9 93.89 35.3
 7 -18 9 64.79 29.1
 7 18 9 80.09 32.4
 18 7 -9 103.59 26.8
 -7 -18 9 126.79 37.6
 -7 18 -9 74.39 30.1
 8 18 -9 44 35.8
 -8 18 9 47.6 35.9
 -18 -8 9 49.5 30
 8 -18 9 112.39 29.5
 18 8 9 114.09 37.6
 -8 -18 9 19.8 34.3
 18 8 -9 38.3 26.1
 -8 18 -9 -6.7 25.8
 8 18 9 86.09 40.2
 9 18 -9 147.19 39.8
 -18 -9 9 167.98 32.9
 18 9 9 136.09 39.8
 -9 18 9 165.68 37.4
 18 9 -9 177.28 32
 -9 18 -9 114.09 29.2
 9 18 9 159.38 43.9
 -9 -18 9 106.99 29.5
 -18 -10 9 17.7 28.7
 10 18 -9 120.79 37.9
 18 10 9 76.79 36.5
 -10 18 9 101.49 37.7
 -10 18 -9 40.1 27.7
 18 10 -9 53.19 31.3
 10 18 9 66.99 41.5
 -10 -18 9 77.99 27.8
 -11 18 9 54.39 35.9
 18 11 9 75.99 39.2
 11 18 -9 81.99 29.7
 -18 -11 9 79.39 31.4
 -11 -18 9 21.2 25.1
 -11 18 -9 15.6 33.6
 11 18 9 62.09 41
 18 11 -9 54.99 30.8
 -18 -12 9 56.39 31.9
 18 12 9 82.99 40.2
 12 18 -9 93.19 38
 -12 -18 9 120.99 28.9
 18 12 -9 54.69 30.9
 12 18 9 75.79 40.8
 18 13 9 217.68 45.4
 13 18 -9 152.78 40.2
 18 13 -9 156.18 36
 13 18 9 212.68 38.3
 -13 -18 9 177.18 37
 14 18 -9 9.1 34.6
 18 14 9 -19.2 35.5
 18 14 -9 -12.7 31.2
 14 18 9 19.5 39.6
 -14 -18 9 19.7 34.2
 0 -19 9 508.45 56.09
 19 0 -9 532.05 29.3
 0 19 -9 519.95 58.09
 19 0 9 480.05 27.7
 19 0 9 470.05 29.4
 0 19 9 528.65 63.69
 -1 19 9 296.07 47
 19 1 9 324.37 32.8
 1 -19 9 270.17 40.9
 19 1 9 303.67 24.6
 1 19 -9 304.07 42.5
 -1 -19 9 283.57 39.8
 1 19 9 221.28 44.9
 19 1 -9 257.27 24.4
 -1 19 -9 265.27 42.5
 19 2 9 118.99 25.5
 19 2 9 100.09 16.7
 -2 19 9 121.69 31.7
 2 -19 9 113.39 32.9
 2 19 -9 106.19 37.4
 -2 19 -9 144.09 36.6
 2 19 9 135.29 42
 -2 -19 9 162.58 31.2
 19 2 -9 90.59 19
 19 3 9 32.1 25.6
 -3 19 9 -2.4 34.9
 19 3 9 -3.1 14
 3 19 -9 -16.2 33.6
 3 -19 9 9.2 28.1
 19 3 -9 42.2 18
 -3 19 -9 26.1 31.8
 -3 -19 9 4.3 25.3
 3 19 9 39.6 37.8
 -4 19 9 75.69 36
 19 4 9 67.59 29.8
 4 -19 9 93.79 32.7
 4 19 -9 136.59 37.2
 -4 -19 9 91.99 35.9
 19 4 -9 96.29 22.7
 -4 19 -9 102.89 32.5
 4 19 9 147.29 33.7
 19 5 9 124.19 33.3
 -5 19 9 153.08 41.3
 5 -19 9 174.68 34.7
 5 19 -9 199.18 39.4
 -5 19 -9 180.98 35.6
 5 19 9 122.39 42.9
 19 5 -9 172.58 28.6
 -5 -19 9 156.18 38.9
 -6 19 9 283.27 46.2
 6 19 -9 249.28 43
 6 -19 9 242.88 35.4
 19 6 9 183.08 36.5
 6 19 9 260.47 38.9
 -6 -19 9 228.08 33.8
 -6 19 -9 223.78 36.9
 19 6 -9 173.28 30.2
 19 7 9 68.29 36.4
 7 19 -9 68.09 37.5
 -7 19 9 23.2 34.1
 7 -19 9 70.59 29.6
 -7 -19 9 46.5 34.8
 19 7 -9 77.79 28.2
 7 19 9 95.09 41.3
 -7 19 -9 82.99 31.6
 19 8 9 243.88 44
 -8 19 9 201.68 43.8
 8 19 -9 205.38 42
 -8 -19 9 219.78 34.3
 8 19 9 294.97 46.7
 -8 19 -9 217.08 35.5
 19 8 -9 186.78 32.3
 19 9 9 70.29 39.9
 -9 19 9 142.49 40.1
 9 19 -9 30.2 34.6
 9 19 9 35.8 31.4
 19 9 -9 72.19 29.2
 -9 19 -9 66.29 28.7
 -9 -19 9 76.49 35.3
 19 10 9 22.1 37.3
 -10 19 9 60.39 38.3
 10 19 -9 11.7 34.8
 19 10 -9 32.1 31.1
 -10 19 -9 26.8 24.8
 10 19 9 33.5 30.2
 -10 -19 9 -35.7 32.8
 11 19 -9 66.99 37.1
 19 11 9 34 38
 -11 -19 9 114.99 37.1
 11 19 9 115.59 33.4
 19 11 -9 76.09 31.4
 19 12 9 99.99 42.8
 12 19 -9 44.1 27.9
 -12 -19 9 39.7 35
 12 19 9 52.49 32.4
 19 12 -9 38.8 31.5
 19 13 9 -27.9 34.8
 19 13 -9 -0.9 33.6
 -13 -19 9 -33.6 33.4
 0 20 9 123.29 41
 0 -20 9 51.19 33.8
 0 20 -9 115.29 36.9
 1 20 -9 206.08 40
 1 -20 9 255.97 39.4
 -1 20 9 85.49 40.1
 1 20 9 341.97 46.6
 -1 20 -9 184.88 37.5
 -1 -20 9 196.08 32.8
 2 20 -9 339.97 46.2
 -2 20 9 249.97 39.1
 2 -20 9 318.07 41.3
 2 20 9 375.86 49.8
 -2 -20 9 255.17 36
 -2 20 -9 365.56 42.3
 -3 20 9 171.78 43
 3 20 -9 203.58 35.2
 3 -20 9 206.38 35.7
 -3 20 -9 128.49 34.6
 -3 -20 9 166.18 31.8
 3 20 9 155.18 43.3
 4 20 -9 178.58 35.3
 -4 20 9 249.97 44.5
 4 -20 9 201.08 36.2
 4 20 9 177.78 43.6
 -4 -20 9 197.58 33.6
 -4 20 -9 225.08 38.8
 5 -20 9 463.95 48.9
 -5 20 9 351.06 46.9
 5 20 -9 260.57 45.5
 -5 20 -9 438.06 51.19
 5 20 9 293.17 42.1
 -5 -20 9 333.57 45.8
 -6 20 9 85.69 37.1
 6 20 -9 78.49 29.7
 -6 -20 9 -21 33.7
 6 20 9 79.59 42.3
 -6 20 -9 76.59 32.5
 20 6 -9 25.5 28.7
 7 20 -9 198.58 35.9
 -7 20 9 206.08 43.5
 20 7 -9 150.98 31.6
 7 20 9 162.28 43.4
 -7 20 -9 139.09 35.6
 -7 -20 9 171.98 32.3
 8 20 -9 149.69 40.9
 -8 20 9 124.29 42.4
 -8 -20 9 105.89 37.9
 -8 20 -9 134.59 35.7
 8 20 9 182.68 37.1
 20 8 -9 177.68 33.6
 9 20 -9 232.98 43.2
 -9 20 9 131.89 44.7
 -9 -20 9 228.78 41.5
 9 20 9 212.38 46.7
 -9 20 -9 198.38 34.9
 20 9 -9 157.68 35.8
 10 20 -9 97.49 44.2
 20 10 -9 128.19 35.2
 -10 -20 9 75.49 28.4
 10 20 9 120.09 45.3
 20 11 -9 28.2 30.5
 -11 -20 9 2.5 25.5
 0 21 9 29.6 38.7
 0 21 -9 57.99 27
 0 -21 9 -16.9 29.9
 1 21 -9 49.3 35.5
 1 -21 9 68.09 33.6
 -1 21 9 79.89 40.3
 -1 21 -9 48.6 34.2
 -1 -21 9 104.49 27.9
 1 21 9 4.1 37.2
 2 21 -9 228.18 36.5
 2 -21 9 236.08 38.2
 -2 21 9 203.28 37.2
 2 21 9 243.18 45.2
 -2 21 -9 245.48 40.9
 -2 -21 9 138.79 36.4
 -3 21 9 28.8 38.1
 3 -21 9 40.3 29.8
 3 21 -9 64.89 37.2
 3 21 9 -0.6 39
 -3 21 -9 48.3 33.7
 -3 -21 9 76.09 34.5
 4 21 -9 492.75 61.29
 4 -21 9 488.85 54.69
 -4 21 9 538.75 63.59
 4 21 9 536.05 68.69
 -4 21 -9 553.44 56.09
 -4 -21 9 467.15 48.1
 5 21 -9 72.49 38.3
 -5 21 9 109.39 38.4
 5 21 9 137.49 34.7
 -5 -21 9 69.29 27.7
 -5 21 -9 130.19 36.1
 -6 21 9 34.2 36.7
 6 21 -9 33.9 36.3
 -6 -21 9 29.8 35.2
 -6 21 -9 11 29
 6 21 9 -26.3 38.3
 -7 21 9 253.87 47.5
 7 21 -9 265.37 45.5
 -7 21 -9 254.57 42.8
 -7 -21 9 249.68 36.9
 7 21 9 309.57 49.5
 -8 21 9 316.27 51.89
 -8 21 -9 328.37 44.4
 -8 -21 9 306.77 45.1
 -9 -21 9 50.39 28.5
 0 -22 9 -3 29
 0 22 -9 46 33.4
 0 22 9 -27.3 36.2
 1 -22 9 -7.8 32.2
 1 22 -9 26.7 33.7
 -1 22 9 63.89 39.8
 -1 -22 9 52.89 33
 1 22 9 -6.2 28
 -1 22 -9 -28.7 32.2
 -2 22 9 -20.5 34.5
 2 22 -9 -0.8 32.6
 2 22 9 -5.6 28.7
 -2 -22 9 -29.7 31.8
 -2 22 -9 55.89 35
 3 22 -9 149.59 41.3
 -3 22 9 276.57 48.1
 3 22 9 205.08 38.7
 -3 22 -9 198.38 40.4
 -3 -22 9 263.27 42.2
 -4 22 9 84.99 40.2
 4 22 -9 109.69 39.2
 4 22 9 157.48 44.1
 -4 -22 9 104.59 37.4
 -4 22 -9 45.1 34.2
 -5 22 9 85.09 40.2
 -5 22 -9 75.29 32.7
 -5 -22 9 139.29 31.3
 -6 22 9 471.25 65.69
 -6 22 -9 297.77 42.8
 -6 -22 9 181.58 35.4
 -7 22 9 110.49 43.4
 -7 22 -9 73.29 33.4
 0 23 -9 56.59 36.2
 0 23 9 42.8 31.3
 1 23 -9 16.5 32.7
 -1 23 9 -13.2 39.1
 -1 23 -9 6.2 33.4
 -2 23 9 41.7 40.7
 -2 23 -9 71.29 34.6
 -3 23 9 27.4 40.1
 -3 23 -9 48.5 33.9
 -4 23 9 -20.9 38.5
 -4 23 -9 28.4 34.1
 0 -1 10 1881.31 92.19
 -1 0 10 1798.32 90.59
 1 0 10 1861.01 90.39
 0 1 10 1958.3 90.59
 0 1 -10 2083.89 90.89
 -1 0 -10 2043.4 90.39
 0 2 10 874.91 47.4
 0 2 -10 949.4 49
 0 -2 10 891.01 47
 -2 0 10 844.52 48
 -2 0 -10 960.4 46.9
 2 -2 -10 5.7 12.5
 -2 2 -10 20.6 10.2
 -2 2 10 17.9 9.7
 2 2 -10 -12.7 15.5
 2 2 10 2.9 9.5
 2 -2 10 26.1 15
 -2 -2 10 8.5 13.2
 1 -3 10 700.73 44.2
 -3 1 -10 752.12 39.7
 -1 3 10 730.63 38.7
 -3 -1 10 807.02 41.1
 1 3 -10 738.63 41.2
 3 -1 -10 722.13 40
 3 1 10 754.32 40.6
 3 -1 10 708.13 39.8
 -1 3 -10 726.43 41.7
 3 1 -10 653.23 41.3
 -1 -3 10 817.72 42.4
 -3 1 10 769.32 38.3
 -3 -3 10 3227.28 144.39
 3 -3 10 2949.7 142.09
 -4 0 10 69.79 15.8
 4 0 10 61.79 12.6
 0 4 -10 80.79 19.2
 4 0 -10 82.59 14.6
 0 -4 10 74.79 21.3
 -1 -4 10 4880.31 224.88
 -2 -4 10 3296.07 151.98
 -2 4 -10 3146.99 148.19
 -4 4 -10 72.89 13.9
 -4 4 10 65.99 11.7
 -4 -4 10 95.29 24.2
 4 4 -10 38.1 19.7
 4 -4 10 88.99 16.2
 5 -1 -10 2219.98 103.29
 5 1 10 2172.68 103.39
 1 -5 10 2079.09 106.29
 -5 -1 10 2441.46 105.19
 -5 1 -10 2253.77 103.19
 1 5 -10 2150.18 107.69
 5 1 -10 2207.58 100.09
 -1 -5 10 2034.7 105.79
 -5 1 10 2147.29 99.99
 5 -1 10 2136.29 99.49
 -1 5 -10 2138.59 102.89
 -5 2 -10 1276.67 60.99
 -5 -2 10 1284.77 66.19
 5 -2 -10 1226.48 60.59
 2 5 -10 1267.47 64.89
 2 -5 10 1211.58 66.39
 5 -2 10 1266.07 62.49
 -5 2 10 1223.78 61.49
 -2 5 -10 1274.27 65.09
 5 2 -10 1235.18 64.19
 -2 -5 10 1354.26 70.69
 3 -5 10 2078.59 106.29
 3 5 -10 2297.27 107.09
 -5 -3 10 2290.67 108.69
 -5 3 -10 2223.08 103.59
 5 3 -10 2323.17 107.29
 -3 -5 10 2261.67 110.89
 5 -3 10 2225.38 104.39
 -5 3 10 2217.58 103.99
 -3 5 -10 2134.59 105.79
 4 5 -10 2444.36 116.89
 -5 4 -10 2437.16 113.59
 4 -5 10 2472.75 115.89
 -5 -4 10 2404.66 119.49
 5 4 -10 2683.53 123.29
 -4 5 -10 2492.65 119.69
 -4 -5 10 2479.85 123.59
 5 -4 10 2679.63 120.19
 -5 4 10 2495.25 118.29
 5 5 -10 759.72 48
 -5 -5 10 654.13 49.99
 -5 5 -10 751.12 40.4
 -5 5 10 727.23 38.1
 5 -5 10 628.44 41.4
 0 -6 10 67.09 18.4
 6 0 10 89.29 12.9
 6 0 -10 86.79 13.6
 0 6 -10 82.09 22
 -6 0 10 89.89 15.4
 -6 -1 10 4818.52 220.88
 -1 -6 10 5498.15 253.97
 6 -2 -10 958 48.7
 2 -6 10 925.71 56.69
 -6 2 -10 980.6 47.8
 2 6 -10 984.5 58.19
 -6 -2 10 955.6 54.29
 6 -2 10 935.01 48.6
 -6 2 10 930.51 49.4
 -2 -6 10 1071.59 55.49
 -2 6 -10 961.1 53.89
 6 2 -10 984.5 52.59
 -6 -3 10 2319.87 110.09
 -6 3 -10 2264.77 103.99
 3 6 -10 2314.27 110.79
 3 -6 10 2077.49 107.29
 -3 -6 10 2074.29 108.49
 6 3 -10 2231.18 102.79
 6 -3 10 2105.89 100.79
 -3 6 -10 2158.48 103.29
 -6 3 10 2179.18 100.29
 4 -6 10 586.14 40.1
 4 6 -10 572.14 43.7
 -6 -4 10 564.74 44.5
 -6 4 -10 542.65 32.5
 -4 6 -10 646.94 36.9
 6 4 -10 571.54 36
 6 -4 10 579.04 35.6
 -6 4 10 513.85 31.6
 -4 -6 10 480.35 47.2
 -6 -5 10 7932.01 362.36
 -5 -6 10 7449.56 342.07
 -6 6 -10 1967.2 90.59
 6 6 -10 1795.62 94.79
 -6 6 10 1887.51 90.29
 6 -6 10 1958.5 93.79
 -6 -6 10 1898.41 99.69
 7 0 -10 1717.13 78.89
 0 -7 10 1573.34 86.59
 -7 0 10 1639.94 80.39
 0 7 -10 1566.94 82.59
 7 0 10 1692.63 77.99
 2 -7 10 2803.22 141.29
 2 7 -10 2885.71 141.89
 -7 -2 10 3169.18 140.59
 7 -2 -10 2944.71 135.59
 -7 2 10 3043.5 141.79
 -2 -7 10 3121.59 149.69
 -2 7 -10 3020.6 145.39
 7 2 -10 3015.4 143.49
 7 -2 10 3175.88 141.09
 3 -7 10 4872.71 233.58
 3 7 -10 5506.25 235.68
 -7 -3 10 4824.72 233.58
 7 -3 10 5113.29 229.08
 -3 -7 10 4867.81 234.38
 7 3 -10 5149.79 231.58
 4 -7 10 2023.6 99.39
 4 7 -10 1967.5 99.49
 -7 4 -10 2096.69 93.89
 -7 -4 10 1926.91 101.09
 -4 7 -10 2107.19 101.19
 -4 -7 10 2088.09 108.39
 -7 4 10 2091.79 98.09
 7 4 -10 2024.3 101.19
 7 -4 10 2158.78 99.29
 -7 5 -10 5408.26 243.78
 5 7 -10 5560.64 250.07
 5 -7 10 5038.6 246.88
 -7 -5 10 5546.94 250.57
 -5 7 -10 5406.26 242.38
 7 5 -10 5124.39 244.68
 -5 -7 10 5359.36 248.08
 6 7 -10 3095.19 147.69
 -7 -6 10 2813.82 146.59
 -7 6 -10 3179.88 140.79
 6 -7 10 3089.99 144.69
 -7 6 10 2976.9 140.79
 7 -6 10 3064.39 143.29
 -6 -7 10 3007 147.29
 -6 7 -10 2923.61 141.99
 7 6 -10 3369.56 147.89
 6 7 10 3020.9 145.19
 7 7 -10 893.01 53.39
 7 7 10 904.01 52.49
 -7 7 -10 848.42 48.4
 7 -7 10 998.6 53.09
 -7 -7 10 947.11 55.99
 -7 7 10 918.31 47.8
 0 8 -10 315.47 36.5
 0 -8 10 317.27 32.4
 -8 0 10 274.87 28.5
 8 0 -10 317.57 24.7
 8 0 10 300.57 22.7
 1 -8 10 352.16 41.6
 8 -1 -10 394.96 25.8
 -8 -1 10 365.26 34.3
 1 8 -10 349.96 31.9
 8 1 10 379.36 24.9
 -1 -8 10 352.46 43.3
 -1 8 -10 338.57 30
 8 -1 10 386.16 24.9
 8 1 -10 382.96 28.9
 -8 1 10 349.27 27.7
 3 -8 10 302.97 37
 -8 -3 10 274.77 33.2
 3 8 -10 282.77 38
 8 3 -10 227.28 26.3
 -8 3 10 241.18 21.7
 -3 8 -10 270.07 30.5
 8 -3 10 284.07 22.4
 -3 -8 10 236.08 32.9
 -8 4 -10 851.81 43.5
 4 8 -10 793.02 51.29
 -8 -4 10 884.71 55.29
 4 -8 10 892.61 53.59
 8 4 -10 864.51 50.49
 8 -4 10 865.01 44.8
 -4 -8 10 811.22 58.79
 -8 4 10 834.42 43.7
 -4 8 -10 800.52 49
 -8 -5 10 1824.72 94.59
 5 8 -10 1941.01 97.59
 -8 5 -10 1892.01 87.49
 5 -8 10 1791.12 93.99
 -5 -8 10 1871.11 100.49
 -5 8 -10 2087.19 92.69
 5 8 10 1892.11 96.69
 8 -5 10 1806.42 90.09
 -8 5 10 1842.62 88.69
 8 5 -10 1800.12 95.19
 8 6 10 1207.38 68.99
 -8 6 -10 1275.77 61.59
 6 8 -10 1355.66 72.59
 -8 -6 10 1277.57 72.69
 6 -8 10 1137.19 68.79
 8 6 -10 1267.37 68.29
 8 -6 10 1130.89 62.09
 -8 6 10 1288.87 59.49
 -6 8 -10 1174.18 62.19
 -6 -8 10 1165.78 72.09
 6 8 10 1125.39 64.79
 -8 7 -10 4811.32 224.78
 7 -8 10 4970.6 228.28
 7 8 -10 5007.6 230.68
 8 7 10 5034.2 230.58
 -8 -7 10 4881.71 230.88
 -7 8 -10 4891.41 221.78
 8 -7 10 4693.93 222.48
 -7 -8 10 4676.93 227.08
 7 8 10 4777.72 225.48
 8 7 -10 5177.08 227.18
 -8 -8 10 2640.44 131.49
 8 8 10 2514.05 127.39
 8 8 -10 2611.14 129.99
 -8 8 10 2689.03 121.99
 -8 8 -10 2568.94 122.39
 8 -8 10 2614.94 125.69
 -9 0 10 1171.28 61.69
 0 9 -10 1211.48 68.19
 9 0 10 1179.68 58.69
 0 -9 10 1208.38 66.99
 9 0 -10 1181.38 59.49
 9 -1 -10 1681.73 81.59
 1 9 -10 1756.72 90.69
 -9 -1 10 1708.93 87.19
 9 1 10 1761.02 81.99
 1 -9 10 1674.93 92.09
 9 1 -10 1602.34 81.89
 9 -1 10 1747.63 79.99
 -9 1 10 1590.04 82.09
 -1 -9 10 1844.42 92.39
 2 -9 10 1576.64 92.29
 9 -2 -10 1732.53 82.39
 -9 -2 10 1786.32 88.19
 2 9 -10 1910.11 93.19
 9 -2 10 1693.93 83.89
 -2 9 -10 1827.92 91.19
 -9 2 10 1702.13 85.09
 9 2 -10 1737.33 87.69
 2 9 10 1784.82 92.39
 -2 -9 10 2049.09 97.49
 3 9 -10 3203.08 149.59
 -9 -3 10 3032.4 148.39
 3 -9 10 3090.49 150.38
 -9 3 10 3115.59 146.19
 -3 -9 10 3341.97 155.68
 9 3 -10 3106.89 148.59
 9 -3 10 3057.79 145.39
 -3 9 -10 3142.49 150.78
 3 9 10 3279.37 152.68
 4 -9 10 1453.95 78.49
 -9 -4 10 1462.45 79.09
 4 9 -10 1438.96 80.99
 4 9 10 1446.16 76.49
 9 4 -10 1609.54 76.39
 -4 9 -10 1364.36 75.49
 9 -4 10 1369.56 70.69
 -9 4 10 1445.56 70.39
 -4 -9 10 1584.04 84.09
 -9 5 -10 601.74 33.5
 5 -9 10 653.43 45.5
 5 9 -10 532.35 48.6
 9 5 10 675.53 43.6
 -9 -5 10 656.53 48.2
 9 5 -10 722.43 44.9
 -5 9 -10 649.74 44.2
 -9 5 10 683.93 36.3
 5 9 10 638.44 48.5
 -5 -9 10 581.04 46.9
 9 -5 10 679.93 38.7
 6 -9 10 514.25 40.6
 9 6 10 549.45 42.2
 -9 6 -10 526.05 30.8
 6 9 -10 545.05 46.8
 -9 -6 10 517.85 46.2
 -9 6 10 538.65 32.5
 -6 9 -10 593.74 37.4
 9 6 -10 499.75 41.8
 9 -6 10 591.54 36.6
 -6 -9 10 547.75 43.4
 6 9 10 533.35 40.3
 9 7 10 5961.6 280.87
 -9 -7 10 6100.39 282.67
 7 9 -10 5755.12 282.17
 -9 7 -10 6162.88 274.67
 7 -9 10 6345.36 279.47
 -7 -9 10 5884.91 282.77
 -7 9 -10 5969.3 276.97
 7 9 10 5865.01 281.47
 9 7 -10 6442.46 281.07
 9 -7 10 6104.99 276.27
 -9 8 -10 549.65 35.1
 9 8 10 616.14 43.4
 8 -9 10 550.04 43.3
 8 9 -10 599.14 43.5
 -9 -8 10 563.84 51.79
 -9 8 10 619.64 36
 -8 9 -10 636.84 38.8
 9 -8 10 590.94 41.2
 9 8 -10 567.14 43
 -8 -9 10 574.54 54.49
 8 9 10 653.33 52.39
 -9 9 -10 983.3 53.19
 -9 9 10 1040.7 52.39
 9 9 -10 1034.2 65.59
 9 -9 10 982 58.49
 9 9 10 950.4 65.19
 -9 -9 10 987.3 62.09
 0 10 -10 14.8 17.1
 0 -10 10 2.9 24.8
 -10 0 10 2.2 17
 10 0 10 2.4 9.7
 0 10 10 0.8 15.9
 10 0 -10 2.3 11.9
 10 1 10 4074.79 188.78
 1 -10 10 4585.14 197.48
 1 10 -10 4024 194.58
 -10 -1 10 4017.2 192.08
 -1 10 10 4010.3 194.28
 -10 1 10 4066.99 189.28
 1 10 10 4259.57 194.08
 10 1 -10 4036.8 188.38
 -1 -10 10 3742.23 193.48
 10 -1 10 4219.08 186.98
 -1 10 -10 4302.47 194.08
 2 -10 10 1650.13 91.29
 -2 10 10 1717.53 88.49
 10 -2 -10 1707.63 80.79
 2 10 -10 1679.93 88.49
 -10 -2 10 1786.32 89.09
 -10 2 10 1626.04 81.39
 2 10 10 1617.44 89.19
 -2 10 -10 1691.23 85.59
 -2 -10 10 1630.34 88.89
 10 2 -10 1769.02 83.19
 10 -2 10 1725.33 79.79
 3 -10 10 716.33 51.49
 -3 10 10 748.93 43.8
 3 10 -10 726.63 53.09
 -10 -3 10 653.13 47.9
 -3 -10 10 630.14 55.29
 10 -3 10 692.73 38.1
 -3 10 -10 684.83 43.4
 10 3 -10 745.33 45.1
 -10 3 10 727.23 39.7
 3 10 10 751.12 51.89
 4 10 -10 1164.98 70.09
 -4 10 10 1133.29 64.19
 10 4 10 1142.09 64.39
 -10 -4 10 1172.98 66.79
 4 -10 10 1165.48 66.99
 -10 4 10 1276.67 60.79
 10 4 -10 1168.08 65.49
 -4 -10 10 1233.48 75.19
 10 -4 10 1263.37 60.19
 4 10 10 1179.38 70.99
 -4 10 -10 1129.59 66.89
 5 10 -10 921.91 58.09
 10 5 10 964.4 57.29
 -10 -5 10 982.5 60.79
 5 -10 10 975.5 59.49
 -5 10 10 996.7 56.29
 10 5 -10 884.11 54.59
 -5 10 -10 870.51 53.79
 5 10 10 935.01 55.89
 10 -5 10 913.71 48.5
 -5 -10 10 954.2 64.49
 -10 5 10 932.31 47.2
 -10 6 -10 178.88 17.4
 6 10 -10 174.68 30.6
 6 -10 10 155.08 27.2
 10 6 10 155.08 22.2
 -6 10 10 234.08 27.4
 -10 -6 10 168.68 27.8
 -6 -10 10 186.08 29
 6 10 10 125.39 29.7
 10 6 -10 198.88 26.1
 -10 6 10 200.98 18.8
 10 -6 10 134.89 17.9
 -6 10 -10 130.29 21.4
 7 10 -10 2053.19 109.09
 -10 7 -10 1945.01 96.69
 10 7 10 2133.69 107.09
 -10 -7 10 2118.99 109.39
 7 -10 10 2094.99 104.09
 -7 10 10 2105.69 101.99
 7 10 10 2044.8 105.39
 -10 7 10 2045.1 97.09
 -7 10 -10 2130.59 101.19
 -7 -10 10 2076.99 110.89
 10 -7 10 2073.09 99.99
 10 7 -10 1986.8 105.99
 -10 8 -10 3541.75 159.18
 10 8 10 3446.26 168.18
 -10 -8 10 3395.26 169.28
 8 -10 10 3400.16 164.28
 8 10 -10 3508.05 167.38
 -8 10 10 3442.76 163.38
 10 8 -10 3674.03 178.08
 10 -8 10 3849.61 172.58
 -8 10 -10 3735.73 172.98
 8 10 10 3512.75 179.58
 -10 8 10 3453.25 169.58
 -8 -10 10 4003 182.08
 -9 10 10 404.26 28.8
 10 9 10 418.56 46.7
 9 -10 10 422.86 39.2
 -10 -9 10 361.16 48.5
 9 10 -10 342.77 45.8
 -9 10 10 443.66 35.5
 -10 9 -10 382.36 28.1
 -10 9 10 447.66 28.7
 10 -9 10 389.16 36
 -10 9 10 395.26 33.8
 -9 -10 10 437.86 50.69
 -9 10 -10 393.56 32.5
 10 9 -10 388.86 44.9
 9 10 10 402.86 47.6
 -10 10 10 155.58 23.1
 -10 -10 10 147.89 27.5
 10 10 10 131.39 26
 10 10 -10 133.29 31.2
 -10 10 10 104.99 16.6
 10 -10 10 109.99 23.3
 -10 10 -10 128.89 18.4
 11 0 -10 1064.99 53.79
 0 -11 10 1138.59 62.79
 0 11 -10 1012.1 60.29
 0 11 10 1028.1 63.99
 11 0 10 1056.59 52.59
 -11 0 10 955 57.39
 1 -11 10 480.45 38.9
 11 1 10 458.15 29
 1 11 -10 481.25 38
 -1 11 10 436.86 36
 -11 -1 10 426.46 38.1
 11 -1 -10 483.45 28.5
 -11 1 10 486.75 33.7
 11 -1 10 482.45 28.6
 -1 -11 10 430.16 48.5
 11 1 -10 469.95 31.6
 1 11 10 429.26 37.2
 -1 11 -10 464.85 37
 -2 11 10 3135.99 149.49
 11 -2 -10 3134.89 141.59
 2 -11 10 2918.71 148.79
 -11 -2 10 3030.4 148.29
 11 2 10 3040.4 144.89
 2 11 -10 3254.77 151.98
 2 11 10 3108.69 150.98
 -2 11 -10 3357.16 150.18
 11 2 -10 3020.2 144.39
 11 -2 10 3019.9 141.49
 -2 -11 10 2854.21 149.88
 -11 2 10 3153.18 143.89
 -11 -3 10 232.58 32.5
 3 11 -10 200.48 33.5
 3 -11 10 254.47 32.2
 -3 11 10 217.88 29.1
 11 3 10 255.37 31.3
 3 11 10 310.37 41.4
 -11 3 10 202.68 22.4
 11 3 -10 210.58 28.7
 -3 -11 10 240.38 36
 -3 11 -10 204.18 28.2
 11 -3 10 212.78 19.9
 4 11 -10 1615.84 93.39
 4 -11 10 1676.73 91.19
 11 4 10 1771.22 87.49
 -4 11 10 1734.93 86.99
 -11 -4 10 1709.63 91.09
 -4 11 -10 1833.52 92.79
 -4 -11 10 1909.71 99.89
 11 4 -10 1828.92 90.39
 -11 4 10 1756.52 85.29
 4 11 10 1720.63 96.79
 11 -4 10 1713.83 84.49
 5 -11 10 1297.27 75.59
 -11 -5 10 1330.17 75.69
 5 11 -10 1282.37 78.99
 11 5 10 1396.66 74.09
 -5 11 10 1338.47 73.29
 5 11 10 1356.56 78.89
 -5 11 -10 1237.58 71.09
 11 5 -10 1379.96 72.19
 -11 5 10 1351.96 64.59
 -5 -11 10 1244.88 80.39
 11 -5 10 1302.17 64.79
 6 -11 10 720.03 53.49
 6 11 -10 556.74 54.79
 11 6 10 667.33 49.6
 -11 -6 10 777.62 53.69
 -6 11 10 674.53 46.5
 6 11 10 638.74 47.1
 -6 11 -10 702.63 44.3
 11 -6 10 669.33 38.6
 -11 6 10 619.74 36.1
 -6 -11 10 650.73 57.29
 11 6 -10 597.44 46.6
 7 -11 10 264.67 35
 -11 7 -10 225.68 19.3
 -7 11 10 259.27 31.7
 -11 -7 10 236.28 33.4
 11 7 10 250.67 32.5
 7 11 -10 252.27 35.6
 11 7 -10 318.07 37.5
 11 -7 10 246.58 25.9
 -7 11 -10 261.97 32.1
 7 11 10 274.37 34.8
 -11 7 10 220.58 22
 -7 -11 10 233.88 39.3
 8 11 -10 2.5 20.7
 -11 -8 10 14.3 28.2
 8 -11 10 -1.6 20
 -8 11 10 -5.6 20.3
 -11 8 -10 3.4 10
 11 8 10 -6.6 26
 11 8 -10 20.6 24.8
 -11 8 10 -11.7 14.2
 8 11 10 3.5 28.6
 -8 -11 10 0.5 22.7
 -11 8 10 6.9 11.2
 -8 11 -10 -0.9 18.1
 11 -8 10 33.3 16.9
 11 9 10 198.78 34.3
 9 11 -10 207.28 36.3
 -11 -9 10 211.98 36.1
 9 -11 10 242.28 29.7
 -9 11 10 227.68 27.5
 -11 9 -10 208.08 21.6
 9 11 10 201.78 35.8
 -11 9 10 236.98 28.9
 11 9 -10 181.58 31.7
 11 -9 10 236.88 28.3
 -9 -11 10 178.08 36.5
 -9 11 -10 185.68 23.3
 -11 9 10 192.18 21.7
 10 -11 10 381.96 38.5
 -11 -10 10 476.15 51.59
 -10 11 10 441.86 38.4
 11 10 10 390.06 41.2
 -10 11 10 435.16 31.7
 10 11 -10 473.35 49.9
 -11 10 -10 404.46 30.7
 -10 -11 10 396.06 50.99
 11 10 -10 436.86 40
 -11 10 10 439.16 29.7
 10 11 10 386.16 41.8
 -10 11 -10 432.36 33.8
 11 -10 10 406.16 35.7
 -11 10 10 430.96 37.3
 -11 11 -10 781.92 44.5
 -11 -11 10 828.52 62.39
 -11 11 10 703.93 49.7
 11 11 -10 739.73 59.69
 11 11 10 800.82 64.09
 -11 11 10 706.53 42.3
 11 -11 10 689.03 48.9
 -12 0 10 8030.8 365.16
 1 -12 10 1228.18 71.39
 12 1 10 1290.17 65.19
 -1 12 10 1241.28 69.99
 -12 -1 10 1273.77 68.69
 12 1 10 1244.58 62.39
 1 12 -10 1180.88 74.09
 12 -1 -10 1232.18 61.49
 -12 1 10 1270.17 66.79
 -1 12 -10 1204.68 74.09
 12 1 -10 1191.28 64.19
 1 12 10 1283.27 75.79
 -1 -12 10 1454.95 79.39
 12 -1 10 1266.57 61.99
 -2 12 10 1727.43 95.09
 2 -12 10 2094.39 101.39
 12 -2 -10 1833.82 87.19
 12 2 10 1780.92 92.59
 -12 -2 10 1867.41 94.19
 2 12 -10 1890.41 100.79
 -12 2 10 1680.33 86.19
 12 -2 10 1749.92 83.29
 2 12 10 1821.12 96.99
 12 2 -10 1803.62 86.89
 -2 -12 10 1793.82 98.09
 -2 12 -10 1738.43 93.59
 12 3 10 773.52 48.8
 3 12 -10 672.23 49.7
 -12 -3 10 886.51 53.49
 3 -12 10 659.43 54.19
 -3 12 10 603.84 50.89
 -3 12 -10 664.03 48.9
 12 3 -10 676.53 44.2
 3 12 10 664.43 48.1
 -3 -12 10 669.73 57.19
 -12 3 10 662.73 39
 12 4 10 214.48 28.8
 4 -12 10 293.97 39.9
 4 12 -10 236.38 33.4
 -4 12 10 271.37 37.9
 -12 -4 10 194.98 28.8
 -12 4 10 200.38 20.7
 12 -4 10 165.68 18.6
 12 4 -10 201.38 28.4
 4 12 10 166.08 27.3
 -4 12 -10 228.08 29.1
 -4 -12 10 261.57 32.3
 -5 12 10 789.62 56.09
 5 12 -10 868.71 56.69
 5 -12 10 827.22 59.29
 12 5 10 888.21 57.99
 -12 -5 10 917.51 58.69
 -5 12 -10 838.32 52.49
 5 12 10 798.02 53.29
 -5 -12 10 776.42 55.39
 12 -5 10 756.52 41.5
 12 5 -10 736.83 49.5
 -12 5 10 755.22 41.7
 -12 -6 10 203.58 32.3
 6 -12 10 214.78 31.6
 6 12 -10 250.67 31.8
 12 6 10 211.08 31.2
 -6 12 10 197.78 28.7
 -6 -12 10 154.88 35.7
 12 -6 10 189.78 21.3
 6 12 10 174.48 29.8
 -6 12 -10 250.97 32.3
 12 6 -10 243.28 30.6
 -12 6 10 220.48 20.6
 7 12 -10 192.78 29.3
 -7 12 10 182.88 30
 12 7 10 219.78 32
 7 -12 10 207.28 30.9
 -12 -7 10 186.98 33.3
 -12 7 10 179.78 19.6
 12 7 -10 169.68 29.1
 -7 -12 10 150.78 28.9
 7 12 10 201.18 35
 12 -7 10 168.38 21.5
 -7 12 -10 140.29 24.1
 8 12 -10 812.32 65.99
 -8 12 10 889.91 57.09
 8 -12 10 932.71 59.99
 -12 8 -10 907.91 44.8
 12 8 10 891.41 61.39
 -12 -8 10 870.61 57.19
 -12 8 10 895.41 46.2
 -8 -12 10 953.8 60.49
 -8 12 -10 933.51 52.89
 12 8 -10 956.5 61.19
 12 -8 10 915.01 48.4
 8 12 10 606.74 64.39
 -12 8 10 825.92 48.7
 9 12 -10 164.98 28.3
 -9 12 10 84.99 22.9
 9 -12 10 146.99 26.4
 -12 -9 10 74.89 31.3
 12 9 10 126.29 33.5
 -12 9 -10 126.39 16.7
 -12 9 10 122.39 20.2
 9 12 10 144.19 28.5
 -9 12 -10 144.79 23.8
 -9 -12 10 93.89 34.2
 12 9 -10 138.19 30.4
 12 -9 10 109.19 17.6
 -12 9 10 116.19 15.3
 -10 12 10 654.53 47.2
 12 10 10 533.35 49
 -12 10 -10 653.23 36.2
 10 12 -10 657.43 56.49
 -12 -10 10 561.64 55.99
 10 -12 10 525.85 47.9
 12 10 -10 562.14 45.8
 -10 -12 10 555.34 56.89
 -10 12 -10 548.35 40.3
 -12 10 10 575.94 40.8
 10 12 10 532.05 59.59
 -12 10 10 612.94 36
 12 -10 10 583.14 38.8
 -11 12 10 38.3 23
 12 11 10 52.29 33.1
 -12 11 -10 36 14.4
 11 -12 10 43.3 22
 -12 -11 10 -2.5 22.8
 -11 12 10 12.5 14.2
 11 12 -10 16.5 30.9
 -12 11 10 11 13.3
 12 11 -10 18.2 27.9
 -11 -12 10 27.4 23.9
 -12 11 10 6.4 19.7
 12 -11 10 7.4 16.7
 -11 12 -10 23.5 16.3
 11 12 10 -4.9 33.2
 -12 12 -10 222.18 27.2
 12 -12 10 203.08 23.9
 -12 12 10 212.08 23.7
 -12 12 10 173.88 26.6
 12 12 -10 199.88 37
 -12 -12 10 116.19 36.2
 12 12 10 198.18 34.3
 0 -13 10 485.65 43.7
 13 0 10 447.46 29
 0 13 -10 538.35 48.4
 13 0 10 483.55 34.7
 -13 0 10 424.36 37.2
 13 0 -10 448.26 30.7
 0 13 10 446.66 40.3
 1 13 -10 3808.82 182.28
 13 1 10 3946.61 174.48
 13 -1 -10 3725.23 173.58
 1 -13 10 3487.55 182.08
 -13 -1 10 3846.32 179.18
 13 1 10 3926.71 177.38
 -1 13 10 3766.22 181.68
 13 1 -10 3860.81 176.28
 13 -1 10 3853.01 173.98
 -1 -13 10 3363.36 182.78
 -13 1 10 3789.62 177.68
 -1 13 -10 3999 184.38
 13 -1 10 3938.01 175.48
 1 13 10 3810.52 184.98
 13 -2 -10 2.4 9.6
 2 -13 10 29.4 29.1
 13 2 10 17.6 19.7
 -13 -2 10 2.2 21.4
 2 13 -10 -7 26.1
 -2 13 10 37.9 21.2
 13 2 -10 4.1 16
 -2 13 -10 9.9 18.9
 13 -2 10 18.8 10.4
 -13 2 10 -3.8 16.2
 2 13 10 1.2 21
 -2 -13 10 26.1 31.7
 13 -2 10 15.5 12.1
 -13 -3 10 2656.33 133.59
 13 3 10 2656.53 132.09
 3 -13 10 2742.33 138.09
 3 13 -10 2957.8 137.29
 -3 13 10 2635.94 136.49
 13 -3 10 2624.04 117.79
 -13 3 10 2446.56 120.09
 -3 13 -10 2678.53 128.79
 3 13 10 2842.82 132.79
 -3 -13 10 2592.34 129.59
 13 3 -10 2227.68 122.49
 13 4 10 54.59 24.4
 4 -13 10 4 26.4
 -4 13 10 52.29 26.8
 4 13 -10 65.89 30.8
 -13 -4 10 26.7 23.6
 -13 4 10 4.3 12.4
 4 13 10 -0.3 29.5
 -4 13 -10 -3.7 23.4
 -4 -13 10 -8.2 30.2
 13 4 -10 16 19.6
 13 -4 10 10.6 9.6
 5 -13 10 35 26.9
 -5 13 10 42.5 26
 -13 -5 10 40.3 26.8
 13 5 10 4.8 22
 5 13 -10 -6.6 29.5
 -5 -13 10 69.49 25.8
 5 13 10 79.19 32
 -13 5 10 39 12
 13 5 -10 55.69 20.9
 -5 13 -10 50.39 24.3
 13 -5 10 38.2 10.2
 6 -13 10 125.69 29.1
 13 6 10 122.99 28.7
 6 13 -10 126.29 33.7
 -6 13 10 136.19 28.8
 -13 -6 10 157.68 32.6
 -13 6 10 120.19 14.8
 -6 -13 10 194.18 31.4
 6 13 10 149.39 34.3
 -6 13 -10 127.09 25.6
 13 6 -10 144.59 26.1
 13 -6 10 133.69 14.4
 7 13 -10 69.09 25.5
 -7 13 10 51.59 26
 13 7 10 34.8 25.9
 7 -13 10 47.3 27.2
 -13 -7 10 84.69 29.9
 13 -7 10 55.09 9.8
 7 13 10 71.89 33.2
 -7 -13 10 44 26
 -13 7 10 50.99 11.9
 13 7 -10 73.09 25.5
 -7 13 -10 73.59 24.1
 -13 7 10 76.19 13.6
 -8 13 10 101.19 28.9
 13 8 10 66.29 31.3
 -13 -8 10 89.09 30.3
 8 13 -10 38.7 32.3
 8 -13 10 101.89 27.8
 -13 8 10 62.59 15.2
 13 -8 10 52.29 10.9
 8 13 10 66.39 34.6
 13 8 -10 55.39 25.1
 -8 13 -10 71.89 21.6
 -13 8 10 11.6 11.9
 -8 -13 10 90.09 26.9
 -9 13 10 375.56 44.5
 13 9 10 390.56 50.99
 9 -13 10 396.76 39.8
 -13 -9 10 455.95 48.7
 9 13 -10 418.66 51.79
 -13 9 10 384.06 27
 -13 9 10 436.86 32.4
 9 13 10 340.07 44.4
 13 -9 10 395.16 26.7
 -9 -13 10 531.45 44.1
 13 9 -10 424.56 46.4
 -9 13 -10 417.56 37.9
 10 -13 10 512.55 45.9
 10 13 -10 406.86 53.19
 -13 10 -10 489.45 28
 -13 -10 10 463.55 51.59
 -10 13 10 420.46 46
 13 10 10 388.56 46.1
 -10 -13 10 468.55 54.79
 13 10 -10 478.35 49.3
 -10 13 -10 505.05 39.4
 -13 10 10 431.96 37.3
 10 13 10 500.15 58.69
 -13 10 10 513.25 31.6
 -11 13 10 55.19 16.2
 -13 -11 10 99.19 32.2
 11 -13 10 79.89 22.5
 11 13 -10 62.19 32.1
 13 11 10 59.79 36.2
 -13 11 -10 54.09 12.7
 -11 13 10 23.9 25.2
 -11 -13 10 49.9 32.9
 -13 11 10 35.3 13.6
 11 13 10 41.3 34.8
 13 11 -10 97.19 31.3
 -13 11 10 49 19.6
 -11 13 -10 55.39 19.4
 12 13 -10 374.96 41.4
 13 12 10 302.77 44.5
 -12 13 10 276.37 33.8
 -13 -12 10 375.16 51.99
 -12 13 10 342.17 29
 12 -13 10 305.47 33.9
 -13 12 -10 243.18 26.2
 12 13 10 433.96 57.09
 -13 12 10 300.77 27.9
 -13 12 10 330.27 37
 -12 13 -10 338.27 31.8
 13 12 -10 283.17 41.4
 -12 -13 10 340.17 44.4
 -13 -13 10 273.67 40.5
 -13 13 10 280.47 27.7
 -13 13 -10 267.27 28.2
 13 13 10 260.27 43
 -13 13 10 300.37 37.7
 13 13 -10 264.27 35.1
 14 0 10 385.06 26.9
 14 0 -10 338.87 28.2
 0 -14 10 357.56 50.99
 0 14 -10 387.56 47.3
 14 0 10 427.76 35.3
 -14 0 10 435.66 38
 0 14 10 472.55 49.7
 14 -1 -10 2811.12 133.19
 1 14 -10 3036.6 146.89
 14 1 10 2938.51 137.99
 -1 14 10 2935.71 145.69
 1 -14 10 2574.04 145.19
 -14 -1 10 2930.71 140.19
 14 1 10 2913.11 134.39
 -1 -14 10 3238.28 153.68
 -14 1 10 2886.41 142.89
 14 1 -10 3154.78 142.09
 14 -1 10 2960 140.89
 -1 14 -10 2982.8 150.78
 14 -1 10 2913.11 138.79
 -14 -2 10 2951.1 143.49
 14 -2 -10 2966.4 135.39
 -2 14 10 3192.48 148.89
 14 2 10 2944.71 141.69
 2 14 -10 2786.42 146.19
 2 -14 10 2835.92 145.49
 14 -2 10 2837.32 138.79
 -14 2 10 3004.9 142.09
 -2 -14 10 3240.38 151.38
 2 14 10 3038.5 152.98
 14 -2 10 3082.29 140.39
 14 2 -10 3069.29 143.39
 -2 14 -10 2974.7 150.78
 -14 -3 10 3.8 23
 3 -14 10 -4.1 28.2
 3 14 -10 32.6 30.7
 -3 14 10 5.8 20.7
 14 3 10 13.9 21.8
 14 -3 10 10.7 9.3
 14 3 -10 15 18.6
 -3 14 -10 7.8 19.1
 14 -3 10 17.7 10.9
 -14 3 10 10.8 14.7
 -3 -14 10 14.4 31.8
 3 14 10 23.7 22.5
 -4 14 10 38.3 28.4
 4 14 -10 104.99 34.7
 4 -14 10 74.19 29.3
 14 4 10 109.09 24.7
 -14 -4 10 56.99 27.6
 14 4 -10 77.69 20.9
 -4 14 -10 74.89 26.8
 4 14 10 148.09 35.1
 14 -4 10 87.69 10.9
 -14 4 10 72.29 14.4
 -4 -14 10 78.99 34.4
 -14 -5 10 17.5 25.1
 14 5 10 12.2 24.4
 -5 14 10 7.1 26
 5 14 -10 9.5 30.9
 5 -14 10 -37.2 25.2
 -5 14 -10 21.4 24.4
 5 14 10 57.59 34.2
 -14 5 10 12.9 10.4
 -5 -14 10 -34.8 31.6
 14 5 -10 2.3 19.6
 6 -14 10 196.28 33.1
 -14 -6 10 427.46 47.3
 -6 14 10 335.37 42.5
 6 14 -10 257.87 40.7
 14 6 10 368.56 43.4
 -14 6 10 368.76 22.4
 -6 -14 10 370.56 41.1
 14 6 -10 350.46 38.7
 -14 6 10 340.77 22.1
 -6 14 -10 436.26 41.4
 6 14 10 375.66 45.9
 7 -14 10 60.49 28.7
 -7 14 10 93.19 29
 14 7 10 65.59 29.9
 -14 -7 10 69.59 28.8
 7 14 -10 113.89 35.7
 -7 14 -10 38.2 25.8
 14 7 -10 48 25
 -14 7 10 43.7 10.1
 7 14 10 55.99 34.9
 -7 -14 10 62.39 25.8
 -14 7 10 53.29 10
 14 8 10 192.78 37.4
 8 14 -10 291.47 39.1
 -14 -8 10 214.88 35.7
 -8 14 10 261.17 36.1
 8 -14 10 272.57 35.4
 -14 8 10 246.88 20.9
 -8 -14 10 340.57 39.3
 -14 8 10 244.58 18.5
 8 14 10 241.08 42.5
 -8 14 -10 262.37 31.8
 14 8 -10 238.88 34.3
 9 -14 10 136.69 29
 -14 -9 10 158.18 31.8
 -9 14 10 163.68 32.5
 14 9 10 81.19 33.5
 9 14 -10 114.89 35.4
 9 14 10 155.18 38.5
 14 9 -10 87.89 29.9
 -14 9 10 143.29 16.5
 -14 9 10 155.28 19.3
 -9 14 -10 132.89 25.8
 -9 -14 10 190.28 31.5
 -10 14 10 8.7 27.9
 -14 -10 10 1.1 30.8
 10 -14 10 17.5 23.7
 14 10 10 0.3 32.1
 10 14 -10 26.6 31.1
 -10 -14 10 17.5 25.4
 10 14 10 8 27.3
 -10 14 -10 40.2 22.5
 -14 10 10 11.1 14.2
 -14 10 10 31.7 11.2
 14 10 -10 44.4 29
 14 11 10 218.98 40.1
 11 14 -10 187.88 31.3
 11 -14 10 154.38 26.9
 -14 -11 10 108.09 35.3
 -11 14 10 187.08 33.6
 -11 14 -10 291.97 31.2
 14 11 -10 216.28 35.9
 -14 11 10 210.78 20.2
 -11 -14 10 203.98 39
 11 14 10 119.09 41
 -14 11 10 171.08 21.7
 -14 12 -10 58.29 12.1
 12 14 -10 34.1 32.1
 -14 -12 10 77.69 32.5
 -12 14 10 53.39 27.7
 -12 14 10 44.3 16.9
 14 12 10 56.99 36.8
 -12 -14 10 94.89 34.1
 -14 12 10 60.89 20.6
 12 14 10 60.29 30.3
 -14 12 10 94.29 15.1
 -12 14 -10 43.2 18.7
 14 12 -10 63.09 31.4
 -13 14 10 7.6 25
 13 14 -10 8.9 31.4
 14 13 10 34.1 33.7
 -14 13 -10 30.1 13.4
 -13 14 10 47.2 16.7
 -14 -13 10 37.3 34.2
 -13 14 -10 35.2 18.4
 13 14 10 53.09 38.3
 -14 13 10 69.19 22.5
 -14 13 10 54.99 15.1
 -13 -14 10 55.39 34.7
 14 13 -10 37.7 30.6
 14 14 10 284.57 45.2
 -14 -14 10 337.87 43.9
 14 14 -10 364.56 50.89
 0 -15 10 3295.17 166.28
 -15 0 10 3502.45 161.38
 0 15 -10 3350.06 169.08
 15 0 10 3420.66 159.88
 15 0 -10 3310.57 157.28
 0 15 10 3464.75 169.78
 15 0 10 3438.26 156.98
 -1 15 10 357.16 48.7
 1 -15 10 320.47 41
 1 15 -10 286.87 40.1
 15 1 10 282.27 25.9
 15 -1 -10 308.97 23.7
 -15 -1 10 386.76 38.2
 15 1 10 318.77 36.4
 15 -1 10 293.17 23.6
 -15 1 10 326.37 35
 15 1 -10 321.07 29.2
 -1 -15 10 388.16 40.7
 -1 15 -10 365.36 46.6
 15 -1 10 353.06 31.7
 1 15 10 367.36 43.8
 15 -2 -10 268.17 19.9
 2 15 -10 338.47 38.2
 -2 15 10 377.06 47.3
 15 2 10 301.07 38.7
 15 2 10 253.07 25.9
 2 -15 10 211.38 37.2
 -15 -2 10 239.38 31.4
 2 15 10 250.47 39.8
 15 -2 10 278.27 21
 15 -2 10 268.67 25.6
 -15 2 10 293.47 29.9
 -2 -15 10 371.66 49.6
 -2 15 -10 245.78 36.6
 15 2 -10 302.17 30.2
 3 -15 10 304.07 37.8
 -15 -3 10 307.17 39.3
 15 3 10 314.27 39.7
 3 15 -10 211.38 39
 -3 15 10 253.97 37.8
 -3 -15 10 262.87 39.4
 3 15 10 281.87 34.8
 -15 3 10 268.67 26.5
 -3 15 -10 269.37 36.2
 15 3 -10 242.58 31.2
 15 -3 10 257.27 16.2
 -15 -4 10 1065.29 63.79
 4 15 -10 940.41 73.39
 -4 15 10 996.8 69.79
 15 4 10 1053.69 64.29
 4 -15 10 1106.39 69.09
 15 4 -10 1056.59 62.19
 -15 4 10 1050.49 51.29
 4 15 10 1103.99 74.79
 -4 -15 10 975.2 67.19
 -4 15 -10 1039.6 67.99
 -5 15 10 132.39 31.5
 5 -15 10 147.79 30.2
 -15 -5 10 127.29 28.3
 5 15 -10 120.69 37.1
 15 5 10 179.78 32.7
 5 15 10 172.68 38.6
 -5 -15 10 158.28 38
 -5 15 -10 115.39 29.7
 15 5 -10 158.98 24.9
 6 15 -10 111.09 35.8
 -15 -6 10 88.79 30.7
 -6 15 10 154.88 32.7
 15 6 10 130.39 34.5
 6 -15 10 96.89 29.6
 15 6 -10 125.49 25.8
 6 15 10 118.59 39
 -6 15 -10 76.39 28.6
 -6 -15 10 119.29 28.3
 15 7 10 -4.1 29.3
 7 15 -10 31.2 32.5
 7 -15 10 24.3 26.6
 -15 -7 10 41.6 29.9
 -7 15 10 43.5 31.9
 -7 15 -10 6 25.4
 -7 -15 10 57.69 26.9
 15 7 -10 45.7 24
 7 15 10 82.59 36.9
 15 8 10 24.6 30.7
 -8 15 10 86.89 31.3
 8 -15 10 -3.7 25
 8 15 -10 38.6 24.9
 -15 -8 10 23.5 28.4
 -8 -15 10 8.4 25.5
 8 15 10 10.7 34.8
 15 8 -10 5.9 24.8
 -8 15 -10 19 24.2
 15 9 10 295.57 41.1
 9 -15 10 317.17 42.6
 -15 -9 10 214.98 37.7
 -9 15 10 298.77 37.9
 9 15 -10 137.09 38.6
 -9 -15 10 243.18 41.5
 -9 15 -10 266.17 35.3
 9 15 10 308.77 46.2
 15 9 -10 282.67 37.4
 10 -15 10 307.07 40.4
 15 10 10 272.17 43.8
 -15 -10 10 331.07 41.7
 10 15 -10 330.77 42.3
 -10 15 10 390.36 50.39
 -10 -15 10 448.56 44.3
 -10 15 -10 399.06 40.3
 10 15 10 345.27 48.6
 15 10 -10 387.86 46.7
 15 11 10 16.7 33.9
 -11 15 10 7.3 27.4
 -15 -11 10 25.4 31.5
 11 15 -10 31.8 24.8
 11 -15 10 13.1 22.7
 -11 15 -10 -17.1 19.6
 -11 -15 10 0.1 24.9
 15 11 -10 22 28.7
 -15 11 10 2.3 9
 11 15 10 -17 26.6
 -12 15 10 79.49 19.3
 -15 -12 10 89.99 27.1
 -12 15 10 84.09 29.4
 12 15 -10 50.19 34.5
 15 12 10 76.39 36.8
 15 12 -10 88.49 25.5
 12 15 10 57.89 39
 -15 12 10 72.89 16.5
 -12 -15 10 83.49 36.2
 -12 15 -10 91.69 21.5
 -13 15 10 80.99 30.6
 -15 -13 10 79.29 34
 15 13 10 63.89 36.7
 13 15 -10 28.1 34
 -13 15 10 92.99 19.2
 -13 -15 10 93.39 36.1
 -13 15 -10 77.99 22.1
 13 15 10 72.09 38.5
 15 13 -10 76.99 33.2
 15 14 10 1.8 34.5
 -15 -14 10 42.6 33.8
 14 15 -10 9.4 32.5
 14 15 10 -2.4 38.5
 -14 -15 10 56.89 32.4
 15 14 -10 3.7 23.6
 15 15 -10 164.78 37.8
 -15 -15 10 186.48 38.5
 15 15 10 155.18 34
 16 0 10 -11.9 11.1
 -16 0 10 24 19.9
 0 16 -10 52.29 30.9
 16 0 10 16.3 18.9
 0 16 10 52.39 34.1
 16 0 -10 18.9 12.7
 0 -16 10 12.6 31.8
 1 16 -10 188.28 36.7
 16 1 10 152.58 25.7
 1 -16 10 158.78 35.7
 16 -1 -10 140.29 17.2
 16 1 10 135.09 17
 -1 16 10 192.88 37.8
 -16 -1 10 155.68 25.2
 -1 16 -10 117.09 33.4
 -1 -16 10 222.88 37.3
 1 16 10 199.58 37.9
 16 -1 10 115.39 14
 16 -1 10 118.39 18.8
 16 1 -10 145.99 19
 -16 1 10 174.18 21
 -16 -2 10 399.26 40.9
 -2 16 10 369.36 45.3
 16 2 10 493.75 44.4
 2 16 -10 376.76 51.89
 2 -16 10 528.95 43.8
 16 2 10 419.16 31.9
 -16 2 10 434.46 30.4
 -2 16 -10 420.36 49.1
 16 2 -10 399.96 32.7
 16 -2 10 368.26 25.4
 -2 -16 10 404.26 54.09
 2 16 10 369.86 44.6
 -3 16 10 1329.77 86.79
 3 16 -10 1498.65 83.29
 3 -16 10 1462.15 86.39
 -16 -3 10 1330.97 79.09
 16 3 10 1443.06 80.69
 -16 3 10 1414.26 66.49
 -3 -16 10 1300.47 86.59
 -3 16 -10 1500.85 84.49
 16 3 -10 1372.66 74.69
 3 16 10 1363.56 89.39
 -16 -4 10 7.8 25.5
 4 -16 10 28.1 30.5
 -4 16 10 -11.6 30.9
 4 16 -10 28.8 32.9
 16 4 10 25.9 26.7
 16 4 -10 6.5 21.2
 -4 16 -10 46.7 27.7
 -4 -16 10 36.2 25.9
 4 16 10 28.3 26.8
 5 16 -10 676.63 64.09
 -5 16 10 714.73 62.29
 16 5 10 711.83 56.49
 5 -16 10 747.23 60.09
 -16 -5 10 816.52 59.19
 16 5 -10 717.73 52.39
 5 16 10 718.33 67.89
 -5 -16 10 754.02 65.79
 -5 16 -10 872.11 62.19
 16 6 10 -24.5 29.9
 6 16 -10 20.4 34.1
 -6 16 10 28.1 32
 6 -16 10 25.6 28.1
 -16 -6 10 -13.3 28.4
 6 16 10 27.5 35.6
 16 6 -10 44.6 24.5
 -6 16 -10 10.3 24.8
 -6 -16 10 2.8 25.7
 7 -16 10 382.96 45.3
 16 7 10 397.16 48.4
 -7 16 10 266.67 40.8
 7 16 -10 297.17 37.4
 -16 -7 10 256.17 36.9
 -7 16 -10 301.77 40.7
 7 16 10 325.87 45.2
 -7 -16 10 312.27 37.8
 16 7 -10 252.97 33.7
 8 -16 10 157.58 32.7
 -8 16 10 207.88 36.2
 8 16 -10 186.78 37.8
 16 8 10 157.88 36.2
 -16 -8 10 143.29 32.9
 -8 16 -10 159.28 29.5
 16 8 -10 177.98 31.4
 -8 -16 10 143.79 39.2
 8 16 10 208.88 36.7
 -9 16 10 53.99 33.5
 16 9 10 -20.3 29.2
 9 -16 10 58.29 27.1
 -16 -9 10 31.3 30.3
 9 16 -10 26.4 34.1
 16 9 -10 17.3 27.1
 -9 16 -10 31.5 23
 9 16 10 5.8 27
 -9 -16 10 49.8 35.3
 16 10 10 8.3 30.6
 10 16 -10 31.9 33.5
 -10 16 10 108.49 32.9
 -16 -10 10 78.59 32.6
 10 -16 10 46.1 26.1
 -10 16 -10 37.7 24.9
 -10 -16 10 113.09 37.4
 16 10 -10 65.89 30.2
 10 16 10 23.6 36.7
 -16 -11 10 94.99 33
 11 16 -10 57.19 27.5
 16 11 10 29.4 34
 -11 16 10 26.3 31
 -11 16 -10 71.09 24.8
 16 11 -10 98.49 31.7
 11 16 10 44.5 39.3
 -11 -16 10 39.1 35.5
 16 12 10 131.59 39.3
 12 16 -10 106.89 37.4
 -16 -12 10 146.99 34
 -12 16 10 142.69 22.4
 -12 16 10 186.98 35.7
 -12 -16 10 166.88 32.6
 12 16 10 214.58 43.7
 -12 16 -10 123.89 25.4
 16 12 -10 217.28 37.4
 16 13 10 66.69 38.2
 13 16 -10 43.8 34.5
 -16 -13 10 58.29 30.3
 13 16 10 41.9 30.3
 16 13 -10 84.39 33.7
 -13 -16 10 65.89 33.1
 -16 -14 10 134.99 35.5
 14 16 -10 146.39 38.7
 16 14 10 120.89 40.1
 16 14 -10 96.69 34.2
 -14 -16 10 90.19 36.3
 14 16 10 128.89 42.6
 15 16 -10 123.09 37.2
 -16 -15 10 76.49 34.8
 16 15 10 114.89 41.4
 16 15 -10 115.29 29.3
 15 16 10 26.8 38.4
 -15 -16 10 140.99 30.2
 16 16 -10 2.4 30.6
 -16 -16 10 0.6 32.8
 16 16 10 8.1 38.2
 17 0 -10 243.58 23.2
 0 17 10 202.98 40.2
 0 -17 10 271.87 41.1
 -17 0 10 238.98 31.7
 0 17 -10 211.68 38.7
 17 0 10 254.07 22.1
 17 0 10 261.87 31.9
 1 -17 10 87.29 27.1
 17 1 10 65.49 22.6
 17 -1 -10 59.59 11.4
 17 1 10 65.79 14.1
 -17 -1 10 90.19 22.9
 -1 17 10 92.79 28.8
 1 17 -10 44.8 25.6
 -1 -17 10 58.89 35.2
 1 17 10 37.2 27.8
 17 1 -10 67.29 15.6
 17 -1 10 70.39 11
 -17 1 10 43.6 15.7
 17 -1 10 54.79 14.8
 -1 17 -10 70.59 32.4
 -17 -2 10 115.79 25.5
 2 17 -10 91.99 36.3
 2 -17 10 154.28 36.6
 17 2 10 109.59 26.9
 17 2 10 132.99 18
 -2 17 10 142.19 36.1
 -2 17 -10 94.89 33.1
 17 2 -10 146.09 20.8
 2 17 10 141.59 31.6
 -2 -17 10 163.28 37.8
 -3 17 10 304.57 44.1
 3 17 -10 258.17 36
 -17 -3 10 293.57 39.4
 3 -17 10 254.77 33.6
 17 3 10 236.28 32.5
 3 17 10 240.08 43.4
 17 3 -10 278.17 30.9
 -3 -17 10 221.38 34.2
 -3 17 -10 172.48 35.6
 4 -17 10 84.89 31.8
 17 4 10 130.49 30
 4 17 -10 111.49 28.8
 -4 17 10 104.79 35.5
 -17 -4 10 122.39 29.4
 4 17 10 89.19 30.4
 -4 17 -10 70.59 30.1
 -4 -17 10 89.39 29.5
 17 4 -10 151.68 24.6
 5 -17 10 134.59 33.2
 -5 17 10 79.59 34.2
 5 17 -10 94.89 28.9
 17 5 10 69.19 30.8
 -17 -5 10 87.89 27.4
 5 17 10 174.38 42.1
 17 5 -10 95.09 25.1
 -5 17 -10 134.89 31.1
 -5 -17 10 74.09 37
 -17 -6 10 72.29 30.4
 -6 17 10 37.4 32.3
 6 -17 10 55.99 28.3
 6 17 -10 45.4 27.2
 17 6 10 36 28.5
 17 6 -10 33.2 25.2
 6 17 10 26.1 29.1
 -6 17 -10 52.69 27.5
 -6 -17 10 67.89 27.7
 -17 -7 10 18.8 28.1
 7 17 -10 40.5 26.6
 17 7 10 61.39 30.9
 7 -17 10 73.79 29.4
 -7 17 10 9.8 31.4
 17 7 -10 28.4 23.9
 -7 -17 10 59.89 35.8
 -7 17 -10 55.59 26.8
 7 17 10 32.3 28.9
 8 17 -10 108.19 37.8
 -8 17 10 143.09 36
 8 -17 10 152.48 30.3
 17 8 10 75.19 33.1
 -17 -8 10 144.99 33
 -8 17 -10 166.08 31.9
 17 8 -10 158.68 30.4
 -8 -17 10 160.78 39.4
 8 17 10 166.88 41.7
 9 17 -10 42.2 27.2
 -17 -9 10 57.59 29.9
 -9 17 10 26.3 31.1
 9 -17 10 4.6 24.4
 17 9 10 2.7 32.2
 -9 17 -10 35.7 27.1
 -9 -17 10 37.5 35
 17 9 -10 60.49 28.3
 9 17 10 50.49 39.3
 -17 -10 10 141.59 32.3
 10 17 -10 128.89 38.6
 -10 17 10 82.49 35.4
 17 10 10 121.09 38
 17 10 -10 124.49 33.7
 10 17 10 153.38 42.4
 -10 -17 10 151.08 37.6
 -10 17 -10 120.99 28.7
 -17 -11 10 92.69 34.1
 17 11 10 119.99 36.4
 11 17 -10 75.19 28.1
 -11 17 10 82.89 34.8
 -11 -17 10 41 34.6
 11 17 10 68.69 31.5
 17 11 -10 53.39 31.5
 -11 17 -10 95.99 26.4
 17 12 10 85.89 36.1
 12 17 -10 40.3 33.2
 -17 -12 10 38.3 28.8
 12 17 10 13.4 29.1
 17 12 -10 -4 28.7
 -12 -17 10 6.6 33.3
 17 13 10 71.49 38
 -17 -13 10 45.8 29.6
 13 17 -10 105.49 36.9
 17 13 -10 80.79 32.4
 -13 -17 10 34.7 35
 13 17 10 39.9 40.4
 14 17 -10 67.69 35.6
 17 14 10 4.5 38.3
 -17 -14 10 29.5 24.6
 14 17 10 62.49 37.9
 17 14 -10 18.2 32.2
 -14 -17 10 59.69 33
 17 15 10 8.9 38.3
 -17 -15 10 -42.5 28.2
 15 17 -10 -0.5 33.3
 17 15 -10 5 31.3
 15 17 10 32.6 40.1
 -15 -17 10 14.1 33.2
 18 0 -10 211.08 21.2
 0 18 -10 242.68 33.8
 18 0 10 260.67 29.1
 0 -18 10 237.08 34.2
 18 0 10 223.28 21.1
 0 18 10 229.18 37
 18 1 10 66.69 14.5
 18 1 10 83.89 23.6
 1 18 -10 47.3 33.7
 1 -18 10 116.59 33.8
 -18 -1 10 105.29 21.7
 -1 18 10 101.39 31.3
 -1 18 -10 107.39 33.8
 18 1 -10 67.89 15.8
 1 18 10 102.69 31.5
 -1 -18 10 66.99 34.8
 -18 -2 10 302.87 37.2
 18 2 10 291.87 27
 18 2 10 300.97 40.8
 2 -18 10 250.67 41.4
 -2 18 10 276.87 45.2
 2 18 -10 351.16 41.6
 2 18 10 275.27 39.8
 -2 18 -10 225.08 39.4
 -2 -18 10 233.48 41.3
 18 2 -10 291.67 28.9
 3 18 -10 25.3 34
 18 3 10 32.9 26.2
 -3 18 10 46 34.7
 18 3 10 8.2 14.9
 3 -18 10 0 30.3
 -18 -3 10 51.99 24.5
 18 3 -10 15.7 17.1
 -3 18 -10 4 21.8
 3 18 10 2.7 36.2
 -3 -18 10 29.4 25.8
 18 4 10 171.68 32.6
 4 -18 10 243.38 36.1
 4 18 -10 167.88 39
 -18 -4 10 159.38 30.3
 -4 18 10 215.28 40.9
 4 18 10 202.78 43.1
 -4 18 -10 144.89 34.5
 18 4 -10 190.98 26.2
 -4 -18 10 225.18 33.8
 18 5 10 236.18 36.9
 5 18 -10 207.78 40.4
 5 -18 10 187.48 34.3
 -5 18 10 171.68 40.4
 -18 -5 10 191.68 32.5
 -5 18 -10 215.28 37.1
 -5 -18 10 144.89 39.4
 18 5 -10 139.89 26.6
 5 18 10 215.78 43.5
 -18 -6 10 445.86 46.7
 -6 18 10 293.57 45.1
 6 -18 10 357.06 46.6
 18 6 10 330.67 42.6
 6 18 -10 351.96 46.4
 18 6 -10 324.57 41.8
 -6 18 -10 326.57 46.5
 6 18 10 346.37 48.1
 -6 -18 10 424.06 44.9
 -18 -7 10 128.99 30.1
 18 7 10 118.19 35.8
 -7 18 10 174.08 38.4
 7 18 -10 74.79 37.3
 7 -18 10 109.19 29.6
 18 7 -10 75.39 25.9
 -7 18 -10 95.19 31.3
 -7 -18 10 109.59 37.5
 7 18 10 61.69 40.5
 -18 -8 10 32.7 30.2
 8 -18 10 44.6 27.4
 8 18 -10 34.1 33.7
 18 8 10 53.79 35.4
 -8 18 10 37 35.1
 18 8 -10 71.59 29.7
 -8 18 -10 28.6 26.7
 8 18 10 -3.3 37.9
 -8 -18 10 21.7 26.5
 -9 18 10 94.79 37.7
 18 9 10 124.39 36.3
 -18 -9 10 110.49 31.3
 9 18 -10 108.19 36
 9 18 10 54.49 40
 -9 -18 10 99.29 29.9
 -9 18 -10 39.4 26.4
 18 9 -10 90.89 29
 10 18 -10 182.58 39.8
 -18 -10 10 123.49 34.3
 -10 18 10 84.89 38.4
 18 10 10 212.38 42.8
 10 18 10 94.79 41.5
 -10 -18 10 145.89 30.3
 -10 18 -10 123.09 29.4
 18 10 -10 106.49 31.5
 18 11 10 -26.9 33.9
 11 18 -10 52.59 35.9
 -18 -11 10 70.29 32.1
 -11 18 10 74.69 36.7
 -11 -18 10 89.99 35.7
 11 18 10 35.2 39.9
 18 11 -10 23.7 29.6
 18 12 10 81.49 38.9
 -18 -12 10 71.19 31.7
 12 18 -10 68.49 29
 12 18 10 72.19 42.7
 18 12 -10 89.39 33.8
 -12 -18 10 77.29 28.5
 -18 -13 10 12.1 32.3
 18 13 10 22.8 35.9
 13 18 -10 16.3 25.5
 18 13 -10 -4.5 30.9
 13 18 10 28 38.6
 -13 -18 10 23.6 25
 18 14 10 80.69 41.9
 14 18 -10 79.49 35.8
 -18 -14 10 42.9 30.6
 -14 -18 10 33.7 33.8
 14 18 10 52.69 38.4
 18 14 -10 26.3 32.6
 19 0 -10 0 10.1
 19 0 10 20.6 14.2
 0 19 -10 -36.1 30.7
 19 0 10 10.7 9.3
 0 19 10 -4.1 28
 0 -19 10 13.9 24.7
 19 1 10 120.29 16.1
 19 1 10 112.69 21.8
 1 -19 10 94.09 36.2
 1 19 -10 81.69 35.7
 -1 19 10 136.49 40
 19 1 -10 119.69 17.3
 -1 19 -10 119.89 34.6
 -1 -19 10 221.68 40
 1 19 10 80.59 32.3
 2 19 -10 38.6 33.6
 19 2 10 39.9 24.1
 -2 19 10 81.39 39
 19 2 10 57.09 15.2
 2 -19 10 60.29 33.8
 2 19 10 35.6 29.3
 -2 19 -10 96.49 32.3
 19 2 -10 63.39 16.8
 -2 -19 10 40.9 35.9
 19 3 10 24.1 15.5
 3 19 -10 32.2 25.8
 -19 -3 10 25.3 22.6
 3 -19 10 36.6 31.7
 -3 19 10 11.1 27
 19 3 10 -6.4 25
 19 3 -10 23 18.1
 -3 -19 10 61.29 34.4
 -3 19 -10 39.2 31.4
 3 19 10 33.3 39.2
 4 19 -10 -0.1 32.5
 -4 19 10 52.79 36.1
 4 -19 10 16.6 29.1
 19 4 10 32.1 28.7
 -19 -4 10 29.5 23.8
 4 19 10 11 37.8
 -4 -19 10 29.9 27
 19 4 -10 2 19.4
 -4 19 -10 23 30.2
 5 -19 10 365.16 48.5
 -5 19 10 339.07 48.3
 19 5 10 308.57 42.1
 -19 -5 10 376.36 43.7
 5 19 -10 298.07 45.8
 5 19 10 267.77 41.2
 19 5 -10 293.47 37.6
 -5 -19 10 278.37 43.1
 -5 19 -10 289.97 40.3
 19 6 10 72.29 33.3
 -19 -6 10 116.19 29.7
 -6 19 10 49 36.2
 6 -19 10 32.9 29.8
 6 19 -10 68.49 35.8
 -6 -19 10 93.09 37.3
 -6 19 -10 72.49 32.9
 6 19 10 68.39 40.9
 19 6 -10 71.59 24.9
 -7 19 10 35.7 35.2
 19 7 10 8.8 33.1
 7 -19 10 4.9 29.3
 -19 -7 10 44.3 29.4
 7 19 -10 33.4 27.1
 19 7 -10 30 24.1
 -7 -19 10 43.6 35.2
 -7 19 -10 103.99 32.7
 7 19 10 40.6 39.1
 -19 -8 10 24.4 29.6
 19 8 10 16.4 35.4
 8 19 -10 -7.8 32.4
 -8 19 10 20 32.9
 8 -19 10 65.29 29.1
 19 8 -10 -12.6 25.5
 -8 19 -10 21.9 26.9
 -8 -19 10 35.8 26.3
 8 19 10 32.4 28.9
 -9 19 10 203.98 45.2
 -19 -9 10 277.17 37.1
 9 19 -10 199.48 41.5
 19 9 10 182.18 40.3
 -9 19 -10 192.68 36.4
 9 19 10 200.88 37.5
 -9 -19 10 202.58 41.1
 19 9 -10 260.87 35.6
 -19 -10 10 92.19 33.6
 -10 19 10 54.39 38.8
 10 19 -10 78.09 29.5
 19 10 10 86.49 38.5
 19 10 -10 -11.5 27.7
 -10 19 -10 30.5 27.8
 -10 -19 10 67.59 35.8
 10 19 10 10.8 31.4
 -19 -11 10 99.69 32.8
 19 11 10 96.79 42.2
 11 19 -10 77.99 37.7
 -11 -19 10 82.09 37.3
 19 11 -10 141.09 34
 11 19 10 112.49 35.4
 12 19 -10 69.29 37.3
 19 12 10 18.5 38.9
 19 12 -10 49.5 30.4
 12 19 10 50.39 31.1
 -12 -19 10 -7 33.5
 19 13 10 21.7 36.8
 19 13 -10 -17 29.7
 -13 -19 10 8.2 34.4
 0 -20 10 -18.8 22.9
 0 20 10 16.7 28.2
 0 20 -10 14.2 24.4
 -1 20 10 122.09 40.5
 1 -20 10 38.6 33.2
 1 20 -10 85.09 35.2
 -1 20 -10 130.69 36.2
 -1 -20 10 40.6 34.1
 1 20 10 124.19 32.2
 2 20 -10 58.89 27.5
 2 -20 10 3.7 29.6
 -2 20 10 24.8 37.3
 -2 20 -10 21.2 32.2
 2 20 10 7.6 28.3
 -2 -20 10 34.8 34.7
 -3 20 10 30.9 34.4
 3 20 -10 34.4 35.3
 3 -20 10 39 32.3
 3 20 10 122.99 41
 -3 20 -10 80.09 33.6
 -3 -20 10 34.7 34.6
 4 20 -10 32.2 35.2
 4 -20 10 47.8 31.7
 -4 20 10 70.99 37.8
 -4 20 -10 85.69 31.5
 4 20 10 31.3 40.1
 -4 -20 10 56.69 27.6
 5 -20 10 176.98 35.9
 -5 20 10 116.39 40.9
 5 20 -10 205.78 41.6
 5 20 10 177.38 35.1
 -5 -20 10 154.78 31.7
 -5 20 -10 144.39 35.3
 6 -20 10 103.29 33.2
 6 20 -10 123.89 38.6
 -6 20 10 181.48 40.7
 6 20 10 160.38 44.6
 -6 20 -10 117.89 34.9
 -6 -20 10 92.29 37.9
 -7 20 10 187.38 43.6
 7 20 -10 199.58 42.3
 20 7 -10 135.19 46.8
 7 20 10 152.28 36.1
 -7 20 -10 166.18 35
 -7 -20 10 160.98 32.4
 -8 20 10 603.74 64.09
 8 20 -10 553.04 62.89
 -8 -20 10 450.35 59.69
 -8 20 -10 448.16 51.49
 8 20 10 538.15 68.79
 -9 20 10 -42.9 37.2
 9 20 -10 12 26.4
 -9 -20 10 -11.3 33.8
 9 20 10 9.8 41.1
 -9 20 -10 -4.6 28.4
 20 9 -10 -39.4 24.1
 20 10 -10 95.79 32.2
 -10 -20 10 117.89 29.8
 -11 -20 10 4.7 25.3
 0 -21 10 31.4 24.8
 0 21 -10 72.39 34.5
 0 21 10 40.5 29.7
 -1 21 10 88.49 40.8
 1 21 -10 87.69 29
 1 -21 10 111.39 34.8
 -1 -21 10 79.79 34.9
 -1 21 -10 95.49 35.3
 1 21 10 36.2 30.3
 2 21 -10 -21.9 32.4
 -2 21 10 50.99 38.9
 2 -21 10 45.5 30.4
 -2 21 -10 22 31.4
 -2 -21 10 25 34.2
 2 21 10 -0.5 27.7
 -3 21 10 196.38 43.7
 3 21 -10 138.19 37.9
 3 -21 10 213.98 38.3
 -3 -21 10 148.49 39.6
 -3 21 -10 190.28 39.2
 3 21 10 272.87 39.7
 4 21 -10 70.49 28.6
 -4 21 10 34.9 37.8
 4 -21 10 51.99 32.4
 -4 -21 10 105.09 37.4
 -4 21 -10 125.29 37.6
 4 21 10 82.59 42
 5 -21 10 42.6 32
 -5 21 10 47.9 38.1
 5 21 -10 88.39 29.1
 5 21 10 11.7 40.3
 -5 -21 10 140.59 30.8
 -5 21 -10 117.19 32.8
 6 21 -10 8.5 25.5
 -6 21 10 44.9 37.7
 6 21 10 24.5 38.7
 -6 -21 10 -10.3 34.3
 -6 21 -10 7.1 30.7
 -7 21 10 106.79 43.5
 7 21 -10 159.78 33.7
 -7 21 -10 154.08 35.6
 -7 -21 10 250.97 42.3
 7 21 10 186.88 46.3
 -8 21 10 53.39 38.9
 -8 -21 10 49.99 35.7
 -8 21 -10 24 32.6
 0 22 10 13.8 28.2
 0 22 -10 16.5 33.2
 0 -22 10 -7.3 23.9
 1 22 -10 2.4 33.2
 1 -22 10 -21 30.7
 -1 22 10 -25.9 36.1
 1 22 10 -12.3 35.7
 -1 22 -10 -17.9 23.2
 -1 -22 10 46.2 34.7
 2 -22 10 8.9 31
 -2 22 10 148.09 41.4
 2 22 -10 69.59 35.7
 -2 -22 10 27.5 34.4
 2 22 10 81.89 39.6
 -2 22 -10 86.79 34
 -3 22 10 72.49 38.7
 3 22 -10 -19.2 25.6
 3 -22 10 41.7 32.8
 3 22 10 34.5 30.5
 -3 22 -10 -13.5 29.3
 -3 -22 10 -13.8 33.8
 4 22 -10 50.19 37.2
 -4 22 10 62.99 38.5
 -4 22 -10 100.79 34.3
 -4 -22 10 62.79 36.5
 4 22 10 31 29.6
 -5 22 10 22.5 37.5
 -5 -22 10 19.7 34.4
 -5 22 -10 -16.2 31.2
 -6 22 10 114.79 40.8
 -6 -22 10 134.09 36.1
 -6 22 -10 45.2 33.1
 -7 22 10 437.16 57.79
 -7 22 -10 352.86 46.5
 0 -23 10 -12.9 31.4
 0 23 -10 -29.4 23.5
 0 23 10 13.3 37.3
 -1 23 10 2 37.3
 -1 -23 10 -13.1 33.2
 -1 23 -10 -14.5 31.9
 -2 23 10 91.09 43.1
 -2 23 -10 113.49 37.2
 -2 -23 10 155.78 39.5
 -3 23 10 45.4 39.2
 -3 23 -10 13.3 33.6
 0 0 11 6.6 10.7
 0 0 -11 -7.7 9.9
 2 -1 -11 2313.07 106.29
 2 1 11 2266.27 106.29
 1 -2 11 2161.18 107.49
 -2 -1 11 2447.06 108.29
 -1 2 11 2182.88 106.29
 -2 1 -11 2285.87 106.39
 2 -1 11 2317.37 106.49
 2 1 -11 2146.39 106.69
 1 2 11 2454.05 106.49
 -2 1 11 2302.67 106.19
 -1 -2 11 2174.78 106.79
 -1 2 -11 2189.68 106.29
 2 -3 11 3119.29 144.39
 3 2 11 3009.1 142.79
 -3 -2 11 3172.58 145.09
 -3 2 11 3204.48 144.59
 -2 -3 11 3020 146.19
 3 2 -11 3190.88 145.09
 3 -3 11 2544.95 117.69
 -3 -3 11 2347.17 118.19
 3 3 -11 2497.75 117.49
 -3 3 -11 2586.14 116.49
 1 4 -11 1257.07 59.59
 -4 1 -11 1166.68 56.79
 -4 -1 11 1033.2 59.49
 1 -4 11 1064.89 61.49
 4 1 11 1103.99 57.29
 4 -1 -11 1244.98 57.49
 -1 4 -11 1185.68 60.49
 -1 -4 11 1071.09 63.19
 -4 1 11 1094.69 57.59
 4 1 -11 1229.98 57.49
 3 -4 11 3113.09 152.98
 3 4 -11 3422.96 154.88
 -4 -3 11 3370.36 154.08
 4 3 -11 3306.47 153.28
 -3 -4 11 3049.4 154.38
 -3 4 -11 3451.05 151.48
 4 -4 11 598.04 39.5
 -4 -4 11 726.23 46.4
 4 4 -11 698.23 43.8
 -4 4 11 662.43 36.2
 -4 4 -11 635.74 37.4
 5 0 11 513.85 30.4
 0 -5 11 510.95 40.4
 5 0 -11 484.65 31.2
 0 5 -11 483.05 32.1
 -5 0 11 521.95 33.6
 1 -5 11 2457.15 124.79
 -5 1 -11 2579.94 120.39
 1 5 -11 2584.44 123.39
 -5 -1 11 2948.21 122.79
 5 1 11 2483.95 120.69
 5 -1 -11 2600.04 121.19
 -5 1 11 2674.33 117.29
 -1 -5 11 2456.95 120.09
 5 1 -11 2444.36 117.79
 5 -1 11 2464.15 116.49
 -1 5 -11 2529.65 119.89
 -5 2 -11 1850.21 88.09
 5 -2 -11 1912.31 88.09
 2 5 -11 1865.51 91.29
 2 -5 11 1840.52 92.39
 -5 -2 11 1858.61 92.29
 -5 2 11 1838.12 86.49
 5 -2 11 1745.03 86.49
 -2 -5 11 1898.01 90.99
 -2 5 -11 1847.42 89.19
 5 2 -11 1808.92 87.39
 3 5 -11 1656.33 80.89
 -5 -3 11 1628.84 83.39
 3 -5 11 1570.44 81.49
 -5 3 -11 1629.54 77.79
 -3 5 -11 1689.13 81.09
 5 3 -11 1654.43 82.79
 -5 3 11 1711.83 79.39
 -3 -5 11 1722.13 87.49
 5 -3 11 1533.65 79.79
 4 -5 11 3261.67 151.48
 -5 -4 11 3257.67 152.98
 4 5 -11 3139.39 151.98
 -4 5 11 3297.67 149.19
 -4 -5 11 3609.54 159.58
 5 4 -11 3262.67 156.18
 5 -4 11 3135.19 153.68
 -5 -5 11 5.6 18
 5 5 -11 -12.8 20.3
 -5 5 11 -15.7 10.5
 -5 5 -11 16.3 12.9
 5 -5 11 -0.5 15.5
 1 6 -11 145.19 23.9
 1 -6 11 122.09 24.9
 -6 -1 11 110.79 19.5
 6 1 11 101.89 13.7
 6 -1 -11 158.48 18.4
 -1 6 -11 132.59 21.6
 -1 -6 11 148.49 22.4
 6 -1 11 124.29 15.7
 -6 1 11 118.49 16.1
 6 1 -11 142.89 17.4
 2 6 -11 1833.72 88.69
 -6 -2 11 1615.54 84.39
 6 -2 -11 1695.63 82.19
 -6 2 -11 1784.62 82.19
 -2 6 -11 1774.52 86.69
 6 2 -11 1774.62 84.19
 6 -2 11 1709.33 82.89
 -6 2 11 1673.23 82.79
 -2 -6 11 1805.72 91.39
 -6 3 -11 48.8 12.4
 3 6 -11 26.4 21.4
 -6 -3 11 63.59 21.7
 3 -6 11 30.4 20.4
 -3 -6 11 48 25.1
 6 3 -11 59.49 14.7
 -3 6 -11 52.59 18.2
 6 -3 11 25.3 12.6
 -6 3 11 48.2 12.7
 5 -6 11 2184.68 105.19
 -5 6 11 2205.18 101.99
 5 6 -11 2081.89 106.09
 -6 5 -11 2127.39 101.49
 -6 -5 11 2227.48 109.49
 -5 -6 11 2203.68 109.89
 -6 5 11 2224.98 100.99
 6 5 -11 2022.4 104.19
 6 -5 11 2156.18 102.79
 -5 6 -11 2112.89 101.79
 6 6 -11 1141.99 64.29
 -6 -6 11 1203.18 71.19
 6 -6 11 1076.89 63.69
 -6 6 11 1238.18 59.29
 -6 6 -11 1264.07 60.89
 0 -7 11 171.58 22.4
 7 0 11 150.18 17.3
 0 7 -11 131.09 20.4
 7 0 -11 154.78 17.8
 -7 0 11 150.28 19.1
 1 -7 11 3581.14 173.58
 7 1 11 3794.42 169.28
 7 -1 -11 3684.23 169.08
 1 7 -11 3957.3 174.98
 -7 -1 11 3465.35 172.08
 -7 1 11 3812.32 171.28
 -1 -7 11 3499.15 174.88
 -1 7 -11 3719.93 173.38
 7 -1 11 3841.62 170.28
 2 7 -11 143.99 26.7
 7 -2 -11 128.89 15.2
 2 -7 11 174.38 25.9
 -7 -2 11 126.89 21.4
 -2 -7 11 75.79 27.7
 7 -2 11 155.68 17.5
 -7 2 11 118.59 14.5
 7 2 -11 149.19 19.2
 -2 7 -11 102.89 21.4
 -7 -3 11 2778.92 135.09
 3 7 -11 2860.61 136.39
 -7 3 -11 2775.22 129.09
 3 -7 11 2804.22 135.09
 -3 7 -11 2637.04 132.09
 7 -3 11 2842.52 129.69
 7 3 -11 2702.73 132.19
 -3 -7 11 2646.04 134.99
 -7 3 11 3107.29 130.19
 -7 4 -11 2124.99 95.79
 4 -7 11 2048.9 101.49
 -7 -4 11 2044.9 102.59
 4 7 -11 1929.01 100.79
 -4 -7 11 2057.99 106.89
 7 -4 11 1948.41 97.29
 -4 7 -11 2077.39 99.79
 -7 4 11 2125.19 96.79
 7 4 -11 2040.1 99.39
 5 7 -11 5033.7 228.98
 -7 5 -11 4941.71 222.78
 5 -7 11 4770.62 226.28
 -7 -5 11 4868.11 227.88
 -5 -7 11 4694.13 222.38
 7 5 -11 4624.64 219.88
 7 -5 11 4857.41 217.88
 -5 7 -11 4834.82 218.28
 -7 -6 11 1044.5 67.39
 -7 6 -11 1121.79 55.89
 -6 7 11 1123.99 56.79
 6 -7 11 1093.29 62.19
 6 7 -11 1139.99 65.79
 -6 7 -11 1113.69 56.99
 -6 -7 11 1062.39 63.09
 7 6 -11 1111.79 60.19
 -7 6 11 1034.9 54.29
 7 -6 11 1050.69 56.89
 7 7 -11 2055.39 101.49
 7 -7 11 2094.59 98.29
 -7 7 -11 2012.9 94.49
 -7 7 11 1993.7 93.79
 7 7 11 1971.9 97.79
 -7 -7 11 1654.13 99.09
 -8 0 11 1189.78 61.99
 0 -8 11 1027.7 69.99
 8 0 11 1251.47 59.09
 8 0 -11 1184.28 59.49
 0 8 -11 1263.17 68.29
 8 -1 -11 1657.73 78.89
 1 -8 11 1542.85 84.09
 1 8 -11 1539.35 82.99
 -8 -1 11 1775.62 82.89
 8 1 11 1667.23 78.59
 -1 -8 11 1530.45 90.69
 -1 8 -11 1658.63 84.29
 -8 1 11 1685.63 81.49
 8 -1 11 1707.93 80.29
 8 1 -11 1775.72 81.69
 2 -8 11 552.44 46.3
 -8 -2 11 555.24 40.1
 2 8 -11 604.54 40
 8 -2 -11 550.94 31.5
 -2 -8 11 655.63 49.99
 -2 8 -11 552.24 40.4
 8 2 -11 480.55 35.3
 8 -2 11 525.65 31.9
 -8 -3 11 967.8 59.89
 3 -8 11 975.7 61.29
 8 -3 -11 1074.09 51.39
 3 8 -11 1048 58.49
 -3 -8 11 1074.29 62.19
 -3 8 -11 1054.19 58.99
 8 3 -11 1045.9 57.49
 8 -3 11 1026.8 53.29
 -8 3 11 1087.39 53.99
 -8 -4 11 2462.65 121.09
 4 8 -11 2601.04 122.59
 -8 4 -11 2393.46 113.59
 4 -8 11 2379.26 120.09
 -8 4 11 2534.15 112.09
 8 4 -11 2394.06 114.79
 -4 -8 11 2374.26 119.69
 -4 8 -11 2317.17 115.09
 8 -4 11 2336.67 112.29
 -8 -5 11 2126.09 111.49
 5 -8 11 2326.77 109.19
 5 8 -11 2136.99 111.19
 -8 5 -11 2193.18 102.59
 -5 -8 11 2274.67 115.59
 8 -5 11 2244.08 106.19
 -5 8 -11 2127.69 107.59
 -8 5 11 2251.07 104.69
 8 5 -11 2290.27 110.49
 6 8 -11 3736.63 174.98
 6 -8 11 3736.83 172.18
 -8 -6 11 3522.85 174.08
 -8 6 -11 3622.14 167.58
 -6 -8 11 3948.51 179.48
 -8 6 11 3816.32 169.98
 6 8 11 3537.55 174.38
 -6 8 -11 3847.52 172.18
 8 6 -11 3491.15 175.58
 8 -6 11 3579.24 171.98
 -8 7 -11 1081.09 58.19
 -7 8 11 1153.38 58.59
 7 8 -11 1202.68 68.49
 -8 -7 11 1111.89 65.29
 7 -8 11 1151.08 64.69
 8 7 11 1163.08 66.19
 -8 7 11 1181.58 55.99
 8 7 -11 1140.19 65.69
 -7 -8 11 1054.39 63.89
 7 8 11 1044.3 61.29
 -7 8 -11 1080.29 58.29
 8 -7 11 1070.39 59.49
 -8 8 -11 129.09 17.7
 -8 8 11 144.89 20.6
 -8 -8 11 206.98 27.9
 8 -8 11 141.39 23.2
 8 8 11 194.28 24.6
 8 8 -11 129.19 27
 0 -9 11 5664.43 264.97
 0 9 -11 5908.01 264.47
 -9 0 11 5558.04 260.77
 1 -9 11 372.16 41.9
 9 -1 -11 269.07 22.9
 -9 -1 11 265.07 29.5
 9 1 11 283.67 21.9
 1 9 -11 269.47 29.6
 -9 1 11 240.18 23
 9 -1 11 244.18 20.7
 -1 -9 11 215.18 33.9
 9 1 -11 276.67 23.1
 -1 9 -11 127.69 26.1
 2 9 -11 1053.49 63.99
 2 -9 11 1253.17 65.79
 -9 -2 11 1226.58 66.79
 9 -2 -11 1160.78 57.69
 -2 -9 11 1122.69 71.99
 9 -2 11 1144.79 58.19
 9 2 -11 1154.58 61.29
 -2 9 -11 1257.87 66.59
 -9 2 11 1195.98 59.59
 -9 -3 11 341.47 35.9
 3 9 -11 344.17 39.9
 9 -3 -11 370.26 23.5
 3 -9 11 335.67 32.2
 -3 9 -11 335.47 33.3
 -3 -9 11 346.07 45
 9 3 -11 400.16 33
 9 -3 11 355.06 25.7
 -9 3 11 359.26 26.9
 -9 -4 11 855.31 50.69
 4 9 -11 850.61 51.99
 4 -9 11 817.12 54.49
 9 -4 11 864.31 46.1
 9 4 -11 847.32 50.99
 4 9 11 825.32 50.99
 -4 9 -11 839.72 50.89
 -9 4 11 818.82 45
 -4 -9 11 1028 62.39
 5 9 -11 406.26 42.5
 -9 5 -11 412.46 26.3
 -9 -5 11 410.36 42.7
 5 -9 11 453.95 40
 5 9 11 396.76 40.6
 9 5 -11 401.66 36.6
 -5 -9 11 400.46 38
 -5 9 -11 426.46 33.4
 9 -5 11 451.65 31
 -9 5 11 420.36 27.5
 6 9 -11 3465.05 163.98
 9 6 11 3181.78 159.38
 -9 6 -11 3482.65 155.28
 6 -9 11 3471.85 161.68
 -9 -6 11 3291.97 163.78
 -6 -9 11 3497.65 165.58
 9 -6 11 3189.08 156.58
 9 6 -11 3287.97 161.08
 -6 9 -11 3400.86 158.28
 -9 6 11 3569.44 155.28
 6 9 11 3276.37 160.68
 7 9 -11 743.43 49
 7 -9 11 866.31 52.09
 -9 -7 11 741.13 55.99
 9 7 11 694.73 51.99
 -9 7 -11 712.73 40.8
 -7 9 -11 782.62 43.7
 9 -7 11 705.53 44.5
 -9 7 11 705.23 40.3
 7 9 11 774.42 54.09
 9 7 -11 741.33 51.79
 -7 -9 11 650.53 50.49
 8 -9 11 -2.6 18
 -9 8 -11 15.6 13.4
 -9 -8 11 -17.8 26.4
 -8 9 11 34.4 12.4
 8 9 -11 22.9 25.6
 9 8 11 11.3 18.6
 -9 8 11 0.9 11.8
 8 9 11 3.3 26.4
 9 -8 11 -4.4 19
 -8 -9 11 16.1 29.3
 -8 9 -11 -2 14.5
 9 8 -11 14.1 24.4
 -9 9 11 547.85 33.4
 -9 -9 11 589.04 52.49
 -9 9 -11 461.15 33.7
 9 9 -11 534.65 46.9
 9 9 11 412.56 47.7
 9 -9 11 507.45 40.2
 0 10 11 348.77 32.3
 10 0 11 425.56 26.3
 -10 0 11 362.46 33.8
 0 -10 11 498.65 45.5
 0 10 -11 344.47 39.3
 10 0 -11 419.16 28.2
 1 -10 11 320.27 43.2
 1 10 -11 321.67 39.6
 10 -1 -11 386.96 25.9
 -10 -1 11 420.06 36.2
 10 1 11 370.36 26.6
 10 1 -11 295.67 27.6
 1 10 11 376.86 38.6
 -10 1 11 369.46 29.1
 10 -1 11 343.37 24.3
 -1 10 -11 336.27 32
 -1 -10 11 421.66 36.7
 2 -10 11 1043.5 66.09
 -10 -2 11 1062.29 62.59
 2 10 -11 1098.29 65.99
 10 -2 -11 1094.99 53.99
 10 -2 11 1121.49 55.19
 2 10 11 1085.29 65.19
 -10 2 11 1067.29 56.99
 -2 10 -11 1183.58 64.99
 -2 -10 11 1142.69 64.49
 10 2 -11 1026.1 58.99
 3 -10 11 432.06 42.9
 3 10 -11 345.77 35.1
 -10 -3 11 501.05 39.2
 3 10 11 448.86 42.3
 10 -3 11 444.26 28.3
 -10 3 11 435.06 29.9
 10 3 -11 425.26 33.6
 -3 -10 11 409.76 46.7
 -3 10 -11 420.36 37.7
 4 10 -11 3801.62 188.98
 4 -10 11 4131.39 188.58
 -10 -4 11 3933.41 187.88
 10 -4 11 4136.49 189.28
 10 4 -11 4207.58 193.28
 4 10 11 4011.2 194.78
 -4 -10 11 4016.8 198.78
 -4 10 -11 4318.47 194.38
 5 -10 11 336.57 36.8
 10 5 11 278.87 32.7
 -10 -5 11 285.57 38.2
 5 10 -11 253.57 33.7
 10 5 -11 292.77 32.8
 -5 -10 11 359.66 36.3
 -5 10 -11 339.87 34.4
 5 10 11 340.07 33.3
 10 -5 11 257.17 25.4
 -10 5 11 299.97 24.2
 -10 -6 11 372.16 35.8
 6 -10 11 406.16 38.5
 6 10 -11 378.06 44.3
 10 6 11 374.16 38.7
 -10 6 -11 447.46 26.2
 -10 6 11 412.26 26.6
 -6 -10 11 369.76 38.9
 10 -6 11 403.16 30.9
 10 6 -11 327.47 37.2
 -6 10 -11 432.36 33.1
 6 10 11 323.47 43.2
 7 -10 11 201.18 27.1
 10 7 11 170.48 28.4
 7 10 -11 203.18 31.9
 -10 7 -11 178.48 19.4
 -7 10 11 184.48 22.8
 -10 -7 11 188.68 32.1
 10 -7 11 220.68 28.1
 7 10 11 165.98 27.6
 10 7 -11 160.78 23.8
 -10 7 11 220.88 21.3
 -7 -10 11 219.88 37.2
 -7 10 -11 191.58 24.4
 -8 10 11 1176.48 62.89
 8 10 -11 1108.69 65.89
 8 -10 11 1173.78 64.29
 10 8 11 1071.29 69.79
 -10 8 -11 1170.48 57.39
 -10 -8 11 948.21 71.39
 8 10 11 1200.68 71.69
 10 -8 11 1187.48 62.49
 10 8 -11 1066.39 64.79
 -8 -10 11 1193.18 68.79
 -10 8 11 1129.19 57.59
 -8 10 -11 1042.3 61.19
 -9 10 11 297.17 30.9
 9 -10 11 278.87 35.9
 -10 -9 11 267.57 35.9
 -9 10 11 258.27 25.1
 9 10 -11 241.18 35
 -10 9 -11 238.18 24.6
 10 9 11 243.18 34.9
 -10 9 11 240.58 28.7
 -10 9 11 272.57 24.6
 10 9 -11 359.56 41.9
 10 -9 11 290.67 33.8
 -9 10 -11 271.87 27.1
 -9 -10 11 285.47 40.2
 9 10 11 212.48 36.3
 10 10 -11 1395.46 79.29
 10 -10 11 1307.57 72.99
 -10 10 11 1319.67 66.49
 -10 10 -11 1245.18 67.29
 -10 10 11 1342.47 70.19
 10 10 11 1262.87 79.89
 -10 -10 11 1201.88 76.39
 0 -11 11 22.1 21
 0 11 11 20.1 23.1
 11 0 11 49.7 12.1
 0 11 -11 47 24.3
 -11 0 11 51.29 17.7
 11 0 -11 36 12
 -11 -1 11 637.24 45.4
 11 1 11 664.93 37.8
 1 11 -11 630.54 51.19
 1 -11 11 695.73 47.8
 11 -1 -11 669.53 37.2
 -1 11 11 676.53 44.1
 -1 -11 11 669.23 56.09
 -11 1 11 668.43 42.1
 -1 11 -11 686.73 49.8
 11 1 -11 677.83 39.2
 1 11 11 620.04 44.9
 11 -1 11 722.93 37.5
 2 11 -11 382.76 43.3
 2 -11 11 403.66 37.6
 -2 11 11 433.26 39.9
 11 -2 -11 404.36 26.8
 -11 -2 11 462.95 37.6
 2 11 11 383.86 41.6
 11 2 -11 419.96 31.8
 -2 11 -11 377.86 38.6
 11 -2 11 369.96 25.7
 -11 2 11 389.76 29.8
 -2 -11 11 343.97 37.9
 -11 -3 11 950.9 59.09
 3 11 -11 916.61 57.89
 -3 11 11 980.2 59.09
 3 -11 11 953.4 62.19
 11 3 11 992.5 54.69
 11 3 -11 862.41 54.09
 -3 -11 11 917.61 65.19
 -11 3 11 961.4 50.99
 -3 11 -11 1006.1 56.39
 11 -3 11 1044.7 49.9
 3 11 11 963.6 63.09
 4 11 -11 105.49 27.8
 -11 -4 11 106.79 26.3
 -4 11 11 90.19 22.6
 11 4 11 117.79 23
 4 -11 11 97.09 27.8
 11 4 -11 121.69 20.3
 -4 -11 11 141.69 33.3
 -11 4 11 86.39 15.1
 11 -4 11 86.19 14.2
 -4 11 -11 102.29 23
 4 11 11 71.69 27.7
 5 -11 11 251.17 31.4
 -5 11 11 206.58 27
 5 11 -11 219.38 35
 11 5 11 308.47 33.9
 -11 -5 11 292.47 37
 11 5 -11 230.28 30.9
 5 11 11 219.28 28.6
 -5 11 -11 254.27 31.1
 -11 5 11 248.38 23.3
 11 -5 11 186.08 23.4
 -5 -11 11 347.27 47.1
 -6 11 11 628.04 44.2
 11 6 11 595.54 47.6
 6 11 -11 583.94 53.19
 -11 -6 11 700.73 52.09
 6 -11 11 594.24 48
 -11 6 11 647.74 36.6
 11 6 -11 675.73 46.8
 6 11 11 614.04 46.7
 -6 -11 11 679.33 58.09
 -6 11 -11 617.94 43.1
 11 -6 11 609.44 38.8
 7 -11 11 355.86 41.8
 -11 7 -11 338.87 23.2
 -11 -7 11 309.77 37.7
 7 11 -11 313.07 35.4
 -7 11 11 280.77 35.8
 11 7 11 260.37 34
 -11 7 11 321.57 25.3
 -7 11 -11 274.97 30.5
 7 11 11 276.17 37.5
 -7 -11 11 302.27 38.3
 11 -7 11 330.07 29.4
 11 7 -11 296.67 38.3
 8 11 -11 828.82 59.79
 -11 -8 11 791.02 53.39
 -8 11 11 661.83 50.49
 11 8 11 822.12 58.59
 -11 8 -11 809.22 41.8
 8 -11 11 770.62 52.39
 -11 8 11 771.12 44.1
 8 11 11 763.92 55.19
 11 8 -11 811.82 56.69
 -8 -11 11 785.42 64.89
 11 -8 11 819.82 49.4
 -8 11 -11 919.41 50.09
 -11 -9 11 1181.38 71.49
 11 9 11 1220.18 74.99
 -11 9 -11 1266.17 60.29
 9 -11 11 1188.48 70.39
 -9 11 11 1044.8 67.29
 9 11 -11 1105.89 74.19
 -11 9 11 1234.38 63.79
 9 11 11 1303.77 79.99
 11 9 -11 1251.37 75.89
 -9 -11 11 1342.97 82.29
 -9 11 -11 1359.86 67.99
 11 -9 11 1182.58 67.59
 -11 9 11 1185.68 66.59
 -10 11 11 85.39 22.9
 -11 -10 11 130.99 27.4
 -10 11 11 107.99 17.4
 10 11 -11 102.09 32.3
 11 10 11 135.39 34
 10 -11 11 87.89 24.5
 -11 10 -11 124.89 17.4
[truncated: 1,601,390 more chars]
