# Supplementary material for: Improving Polymeric Structures with Hirshfeld Atom Refinement: A Study on MOFs and COFs
Source: ACS Mater Au. 2025 Jul 31;5(5):767–71. doi: 10.1021/acsmaterialsau.5c00076 (PMC12426777; doi:10.1021/acsmaterialsau.5c00076)
Supplement: Supplementary file 1 [file mg5c00076_si_001.zip › CIFs/SZ3-150K_DiSCaMB-HAR.cif]

data_sz133
_audit_creation_date               2024-08-16
_audit_creation_method
;
Olex2 1.3
(compiled 2020.11.12 svn.r5f609507 for OlexSys, GUI svn.r6408)
;
_audit_contact_author_address      ?
_audit_contact_author_email        ?
_audit_contact_author_name         ''
_audit_contact_author_phone        ?
_publ_contact_author_id_orcid      ?
_publ_section_references
;
Bourhis, L.J., Dolomanov, O.V., Gildea, R.J., Howard, J.A.K., Puschmann, H.
 (2015). Acta Cryst. A71, 59-75.

Dolomanov, O.V., Bourhis, L.J., Gildea, R.J, Howard, J.A.K. & Puschmann, H.
 (2009), J. Appl. Cryst. 42, 339-341.
;
_chemical_formula_moiety           'C12 H15 Cu N3 O S'
_chemical_formula_sum              'C12 H15 Cu N3 O S'
_chemical_formula_weight           312.884
loop_
  _atom_type_symbol
  _atom_type_scat_dispersion_real
  _atom_type_scat_dispersion_imag
  _atom_type_scat_Cromer_Mann_a1
  _atom_type_scat_Cromer_Mann_a2
  _atom_type_scat_Cromer_Mann_a3
  _atom_type_scat_Cromer_Mann_a4
  _atom_type_scat_Cromer_Mann_b1
  _atom_type_scat_Cromer_Mann_b2
  _atom_type_scat_Cromer_Mann_b3
  _atom_type_scat_Cromer_Mann_b4
  _atom_type_scat_Cromer_Mann_c
  _atom_type_scat_source
  _atom_type_scat_dispersion_source
 C 0.00346 0.00161 2.31000 1.02000 1.58860 0.86500 20.84390 10.20750 0.56870
 51.65120 0.215599998832
 'International Tables Volume C Table 6.1.1.4 (pp. 500-502)'
 'Henke, Gullikson and Davis, At. Data and Nucl. Data Tables, 1993, 54, 2'
 H 0.00000 0.00000 0.49300 0.32291 0.14019 0.04081 10.51090 26.12570 3.14236
 57.79970 0.0030380000826
 'International Tables Volume C Table 6.1.1.4 (pp. 500-502)'
 'Henke, Gullikson and Davis, At. Data and Nucl. Data Tables, 1993, 54, 2'
 O 0.01155 0.00610 3.04850 2.28680 1.54630 0.86700 13.27710 5.70110 0.32390
 32.90890 0.250800013542
 'International Tables Volume C Table 6.1.1.4 (pp. 500-502)'
 'Henke, Gullikson and Davis, At. Data and Nucl. Data Tables, 1993, 54, 2'
 N 0.00652 0.00322 12.21260 3.13220 2.01250 1.16630 0.00570 9.89330 28.99750
 0.58260 -11.5290002823
 'International Tables Volume C Table 6.1.1.4 (pp. 500-502)'
 'Henke, Gullikson and Davis, At. Data and Nucl. Data Tables, 1993, 54, 2'
 S 0.12403 0.12418 6.90530 5.20340 1.43790 1.58630 1.46790 22.21510 0.25360
 56.17200 0.866900026798
 'International Tables Volume C Table 6.1.1.4 (pp. 500-502)'
 'Henke, Gullikson and Davis, At. Data and Nucl. Data Tables, 1993, 54, 2'
 Cu 0.34151 1.28713 13.33800 7.16760 5.61580 1.67350 3.58280 0.24700 11.39660
 64.81260 1.19099998474
 'International Tables Volume C Table 6.1.1.4 (pp. 500-502)'
 'Henke, Gullikson and Davis, At. Data and Nucl. Data Tables, 1993, 54, 2'

_space_group_crystal_system        'monoclinic'
_space_group_IT_number             14
_space_group_name_H-M_alt          'P 1 21/n 1'
_space_group_name_Hall             '-P 2ybc (x-z,y,z)'
loop_
  _space_group_symop_id
  _space_group_symop_operation_xyz
 1 x,y,z
 2 -x+1/2,y+1/2,-z+1/2
 3 -x,-y,-z
 4 x-1/2,-y-1/2,z-1/2

_symmetry_Int_Tables_number        14
_cell_length_a                     6.98066(9)
_cell_length_b                     18.8024(3)
_cell_length_c                     10.12710(17)
_cell_angle_alpha                  90
_cell_angle_beta                   97.3016(14)
_cell_angle_gamma                  90
_cell_volume                       1318.43(4)
_cell_formula_units_Z              4
_cell_measurement_reflns_used      15836
_cell_measurement_temperature      150
_cell_measurement_theta_max        50.5130
_cell_measurement_theta_min        2.1510
_exptl_absorpt_coefficient_mu      1.805
_exptl_absorpt_correction_T_max    1.00000
_exptl_absorpt_correction_T_min    0.42561
_exptl_absorpt_correction_type     multi-scan
_exptl_absorpt_process_details
;
CrysAlisPro 1.171.38.43c (Rigaku Oxford Diffraction, 2015)
Empirical absorption correction using spherical harmonics,
 implemented in SCALE3 ABSPACK scaling algorithm.
;
_exptl_absorpt_special_details     ?
_exptl_crystal_colour              'clear dark green'
_exptl_crystal_colour_lustre       clear
_exptl_crystal_colour_modifier     dark
_exptl_crystal_colour_primary      green
_exptl_crystal_density_diffrn      1.576
_exptl_crystal_density_meas        ?
_exptl_crystal_density_method      ?
_exptl_crystal_description         plate
_exptl_crystal_F_000               644
_exptl_crystal_preparation         ?
_exptl_crystal_size_max            0.37
_exptl_crystal_size_mid            0.22
_exptl_crystal_size_min            0.08
_exptl_special_details
;
 ?
;
_exptl_transmission_factor_max     ?
_exptl_transmission_factor_min     ?
_diffrn_reflns_av_R_equivalents    0.0544
_diffrn_reflns_av_unetI/netI       0.0484
_diffrn_reflns_Laue_measured_fraction_full  0.999
_diffrn_reflns_Laue_measured_fraction_max  1.000
_diffrn_reflns_limit_h_max         11
_diffrn_reflns_limit_h_min         -11
_diffrn_reflns_limit_k_max         30
_diffrn_reflns_limit_k_min         -29
_diffrn_reflns_limit_l_max         16
_diffrn_reflns_limit_l_min         -16
_diffrn_reflns_number              34131
_diffrn_reflns_point_group_measured_fraction_full  0.999
_diffrn_reflns_point_group_measured_fraction_max  1.000
_diffrn_reflns_theta_full          25.214
_diffrn_reflns_theta_max           34.999
_diffrn_reflns_theta_min           2.164
_diffrn_ambient_temperature        150
_diffrn_detector_area_resol_mean   16.0026
_diffrn_detector_type              Eos
_diffrn_measured_fraction_theta_full  0.999
_diffrn_measured_fraction_theta_max  1.000
_diffrn_measurement_details
;
List of Runs (angles in degrees, time in seconds):

  # Type    Start    End  Width  t~exp~   \w     \q     \k     \f   Frames
--------------------------------------------------------------------------
  1  \w   -101.00  18.00   1.00    2.00    --  -23.69 -57.00 -90.00  119
  2  \w    -69.00 -21.00   1.00    2.00    --   23.69 160.00 -60.00   48
  3  \w    -69.00 -21.00   1.00    2.00    --   23.69 160.00 -90.00   48
  4  \w    -69.00 -21.00   1.00    2.00    --   23.69 160.00  30.00   48
  5  \w   -141.00 -21.00   1.00   20.00    --  -64.51 160.00-180.00  120
  6  \w   -148.00  24.00   1.00   20.00    --  -64.51  25.00  90.00  172
  7  \w    -16.00 105.00   1.00   20.00    --   64.51 -63.00 -90.00  121
  8  \w    -16.00 111.00   1.00   20.00    --   64.51 -50.00 120.00  127
  9  \w     65.00 158.00   1.00   30.00    --  105.34  65.00  60.00   93
 10  \w     65.00 158.00   1.00   30.00    --  105.34 138.00-120.00   93
 11  \w     23.00 146.00   1.00   30.00    --  105.34 -65.00 120.00  123
 12  \w     65.00 158.00   1.00   30.00    --  105.34 138.00  60.00   93
 13  \w     27.00 158.00   1.00   30.00    --  105.34  32.00  90.00  131
 14  \w     62.00 158.00   1.00   30.00    --  105.34  54.00  30.00   96
 15  \w     16.00 113.00   1.00   30.00    --  105.34-104.00   0.00   97
 16  \w     19.00 158.00   1.00   30.00    --  105.34 -32.00  90.00  139
 17  \w     23.00 146.00   1.00   30.00    --  105.34 -65.00 -30.00  123
 18  \w   -118.00 -49.00   1.00    2.00    --  -23.69-160.00-180.00   69
 19  \w    -65.00 113.00   1.00    2.00    --   23.69  19.00-180.00  178
 20  \w     49.00 118.00   1.00    2.00    --   23.69 160.00-180.00   69
 21  \w   -145.00 -18.00   1.00   20.00    --  -64.51 -50.00-180.00  127
 22  \w   -145.00 -18.00   1.00   20.00    --  -64.51 -50.00  30.00  127
 23  \w   -145.00 -18.00   1.00   20.00    --  -64.51 -50.00 -60.00  127
 24  \w   -153.00 -19.00   1.00   20.00    --  -64.51 -77.00 -90.00  134
 25  \w   -152.00 -79.00   1.00   20.00    --  -64.51-111.00 -30.00   73
 26  \w   -145.00 -24.00   1.00   20.00    --  -64.51 -63.00 120.00  121
 27  \w     65.00 158.00   1.00   30.00    --  105.34  65.00-150.00   93
 28  \w     52.00 158.00   1.00   30.00    --  105.34  43.00 150.00  106
 29  \w     52.00 158.00   1.00   30.00    --  105.34  43.00 -30.00  106
 30  \w     62.00  87.00   1.00   30.00    --  105.34  54.00-120.00   25
;
_diffrn_measurement_device         'four-circle diffractometer'
_diffrn_measurement_device_type    'SuperNova, Single source at offset, Eos'
_diffrn_measurement_method         '\w scans'
_diffrn_radiation_type             MoK\a
_diffrn_radiation_wavelength       0.710
_diffrn_source                     ?
_reflns_Friedel_coverage           0.0
_reflns_limit_h_max                8
_reflns_limit_h_min                -11
_reflns_limit_k_max                30
_reflns_limit_k_min                0
_reflns_limit_l_max                16
_reflns_limit_l_min                -8
_reflns_number_gt                  5194
_reflns_number_total               5825
_reflns_threshold_expression       I>=2u(I)
_computing_molecular_graphics      'Olex2 1.3 (Dolomanov et al., 2009)'
_computing_publication_material    'Olex2 1.3 (Dolomanov et al., 2009)'
_computing_structure_refinement    'olex2.refine 1.3 (Bourhis et al., 2015)'
_refine_diff_density_max           0.6144
_refine_diff_density_min           -0.7693
_refine_diff_density_rms           0.0830
_refine_ls_d_res_high              0.6189
_refine_ls_d_res_low               9.4012
_refine_ls_goodness_of_fit_ref     0.9057
_refine_ls_hydrogen_treatment      refall
_refine_ls_matrix_type             full
_refine_ls_number_constraints      0
_refine_ls_number_parameters       298
_refine_ls_number_reflns           5825
_refine_ls_number_restraints       0
_refine_ls_R_factor_all            0.0314
_refine_ls_R_factor_gt             0.0263
_refine_ls_restrained_S_all        0.9057
_refine_ls_shift/su_max            0.0002
_refine_ls_shift/su_mean           0.0000
_refine_ls_structure_factor_coef   Fsqd
_refine_ls_weighting_details      
 'w=1/[\s^2^(Fo^2^)+(0.0269P)^2^] where P=(Fo^2^+2Fc^2^)/3'
_refine_ls_weighting_scheme        calc
_refine_ls_wR_factor_gt            0.0610
_refine_ls_wR_factor_ref           0.0648
_olex2_refinement_description
;
;
loop_
  _atom_site_label
  _atom_site_type_symbol
  _atom_site_fract_x
  _atom_site_fract_y
  _atom_site_fract_z
  _atom_site_U_iso_or_equiv
  _atom_site_adp_type
  _atom_site_occupancy
  _atom_site_refinement_flags_posn
 Cu2 Cu 0.344678(16) 0.257558(6) 0.416656(12) 0.01446(4) Uani 1.000000 .
 S5 S -0.26545(4) 0.290461(18) 0.15651(3) 0.02402(6) Uani 1.000000 .
 O3 O 0.33714(11) 0.16184(4) 0.35231(9) 0.02027(13) Uani 1.000000 .
 N6 N 0.61947(11) 0.25441(4) 0.47783(9) 0.01522(13) Uani 1.000000 .
 N2 N 0.37282(12) 0.36461(5) 0.47060(9) 0.01716(13) Uani 1.000000 .
 C5 C 0.40722(17) 0.40367(6) 0.34914(12) 0.02361(19) Uani 1.000000 .
 H5A H 0.523(4) 0.3781(14) 0.301(3) 0.039(7) Uani 1.000000 .
 H5B H 0.276(4) 0.4004(16) 0.277(3) 0.041(7) Uani 1.000000 .
 H5C H 0.440(4) 0.4587(14) 0.372(3) 0.050(8) Uani 1.000000 .
 N10 N 0.08830(13) 0.27529(6) 0.31790(10) 0.02150(16) Uani 1.000000 .
 C14 C 0.47778(15) 0.11603(5) 0.36424(10) 0.01850(15) Uani 1.000000 .
 C17 C 0.20709(16) 0.39682(7) 0.52586(14) 0.0253(2) Uani 1.000000 .
 H17A H 0.082(4) 0.3949(14) 0.452(3) 0.041(7) Uani 1.000000 .
 H17B H 0.173(4) 0.3678(16) 0.612(3) 0.050(8) Uani 1.000000 .
 H17C H 0.236(4) 0.4500(14) 0.557(3) 0.051(9) Uani 1.000000 .
 C20 C 0.73098(13) 0.20026(6) 0.47060(10) 0.01789(15) Uani 1.000000 .
 H20 H 0.885(3) 0.2070(14) 0.508(3) 0.037(6) Uani 1.000000 .
 C24 C 0.43784(19) 0.04492(6) 0.32069(13) 0.0266(2) Uani 1.000000 .
 H24 H 0.292(5) 0.0309(17) 0.284(4) 0.068(11) Uani 1.000000 .
 C34 C 0.5819(2) -0.00558(7) 0.32474(15) 0.0317(3) Uani 1.000000 .
 H34 H 0.542(5) -0.0598(14) 0.296(4) 0.069(12) Uani 1.000000 .
 C43 C 0.70522(14) 0.32167(6) 0.52908(11) 0.01929(16) Uani 1.000000 .
 H43A H 0.813(3) 0.3106(13) 0.612(3) 0.039(7) Uani 1.000000 .
 H43B H 0.770(3) 0.3496(13) 0.449(3) 0.033(6) Uani 1.000000 .
 C46 C 0.7754(2) 0.01152(7) 0.37091(15) 0.0322(3) Uani 1.000000 .
 H46 H 0.886(4) -0.0257(14) 0.372(3) 0.057(9) Uani 1.000000 .
 C48 C 0.67203(14) 0.13188(6) 0.41689(11) 0.01907(16) Uani 1.000000 .
 C49 C 0.81781(18) 0.07948(7) 0.41660(13) 0.0268(2) Uani 1.000000 .
 H49 H 0.966(4) 0.0939(14) 0.453(3) 0.048(8) Uani 1.000000 .
 C51 C -0.05890(13) 0.28177(6) 0.24967(10) 0.01747(15) Uani 1.000000 .
 C53 C 0.54552(15) 0.36725(6) 0.57254(11) 0.01963(16) Uani 1.000000 .
 H53A H 0.592(4) 0.4218(11) 0.590(3) 0.041(7) Uani 1.000000 .
 H53B H 0.504(4) 0.3468(13) 0.665(2) 0.031(6) Uani 1.000000 .

loop_
  _atom_site_aniso_label
  _atom_site_aniso_U_11
  _atom_site_aniso_U_22
  _atom_site_aniso_U_33
  _atom_site_aniso_U_12
  _atom_site_aniso_U_13
  _atom_site_aniso_U_23
 Cu2 0.01364(5) 0.01392(6) 0.01459(5) -0.00007(3) -0.00292(3) -0.00147(4)
 S5 0.01690(9) 0.03781(15) 0.01595(10) 0.00866(9) -0.00337(7) -0.00353(9)
 O3 0.0190(3) 0.0158(3) 0.0238(3) 0.0001(2) -0.0061(2) -0.0044(3)
 N6 0.0138(3) 0.0156(3) 0.0155(3) -0.0013(2) -0.0012(2) -0.0010(2)
 N2 0.0186(3) 0.0151(3) 0.0176(3) -0.0001(2) 0.0016(3) -0.0021(3)
 C5 0.0298(5) 0.0184(4) 0.0225(4) 0.0022(3) 0.0028(4) 0.0046(3)
 H5A 0.035(15) 0.046(17) 0.034(16) 0.008(13) 0.001(13) 0.005(13)
 H5B 0.029(13) 0.06(2) 0.027(14) 0.005(13) -0.009(11) 0.005(14)
 H5C 0.06(2) 0.042(17) 0.045(19) -0.004(15) 0.007(16) 0.014(15)
 N10 0.0179(3) 0.0241(4) 0.0202(4) 0.0036(3) -0.0065(3) -0.0044(3)
 C14 0.0223(4) 0.0152(4) 0.0162(4) 0.0021(3) -0.0042(3) -0.0002(3)
 C17 0.0229(4) 0.0244(5) 0.0291(5) 0.0021(4) 0.0053(4) -0.0074(4)
 H17A 0.027(12) 0.053(18) 0.043(17) -0.009(12) 0.001(12) -0.018(14)
 H17B 0.05(2) 0.042(18) 0.06(2) 0.003(14) 0.010(17) 0.004(16)
 H17C 0.029(13) 0.041(16) 0.08(2) -0.014(12) 0.002(15) -0.041(16)
 C20 0.0151(3) 0.0187(4) 0.0188(4) 0.0011(3) -0.0025(3) 0.0007(3)
 H20 0.021(11) 0.050(17) 0.038(16) -0.008(11) -0.001(11) -0.008(14)
 C24 0.0336(5) 0.0163(4) 0.0268(5) 0.0019(4) -0.0079(4) -0.0036(4)
 H24 0.06(2) 0.06(2) 0.08(3) -0.012(17) -0.01(2) -0.04(2)
 C34 0.0444(7) 0.0171(5) 0.0302(6) 0.0083(4) -0.0080(5) -0.0037(4)
 H34 0.08(3) 0.025(15) 0.09(3) 0.013(15) -0.02(2) -0.015(17)
 C43 0.0164(3) 0.0201(4) 0.0206(4) -0.0045(3) -0.0007(3) -0.0026(3)
 H43A 0.026(12) 0.036(15) 0.052(18) -0.010(10) -0.013(12) -0.020(13)
 H43B 0.027(12) 0.038(14) 0.033(14) -0.005(11) 0.001(11) 0.007(12)
 C46 0.0397(6) 0.0225(5) 0.0321(6) 0.0144(5) -0.0045(5) -0.0024(4)
 H46 0.07(2) 0.035(16) 0.06(2) 0.030(15) -0.008(18) -0.020(15)
 C48 0.0202(3) 0.0173(4) 0.0184(4) 0.0038(3) -0.0026(3) 0.0009(3)
 C49 0.0263(4) 0.0236(5) 0.0289(5) 0.0098(4) -0.0032(4) -0.0005(4)
 H49 0.038(15) 0.035(16) 0.07(2) 0.010(12) 0.003(15) -0.018(15)
 C51 0.0159(3) 0.0204(4) 0.0148(3) 0.0035(3) -0.0032(3) -0.0025(3)
 C53 0.0221(4) 0.0177(4) 0.0184(4) -0.0033(3) 0.0000(3) -0.0045(3)
 H53A 0.060(18) 0.007(10) 0.049(17) -0.010(10) -0.020(14) 0.005(10)
 H53B 0.047(15) 0.039(14) 0.010(10) -0.020(12) 0.010(10) -0.011(10)

loop_
  _geom_bond_atom_site_label_1
  _geom_bond_atom_site_label_2
  _geom_bond_distance
  _geom_bond_site_symmetry_2
  _geom_bond_publ_flag
 Cu2 S5 2.7894(3) 4_666 ?
 Cu2 O3 1.9125(8) . ?
 Cu2 N6 1.9403(8) . ?
 Cu2 N2 2.0883(9) . ?
 Cu2 N10 1.9645(9) . ?
 S5 C51 1.6279(10) . ?
 O3 C14 1.3001(12) . ?
 N6 C20 1.2893(12) . ?
 N6 C43 1.4655(13) . ?
 N2 C5 1.4782(14) . ?
 N2 C17 1.4775(13) . ?
 N2 C53 1.4850(13) . ?
 C5 H5A 1.10(3) . ?
 C5 H5B 1.10(3) . ?
 C5 H5C 1.08(3) . ?
 N10 C51 1.1695(13) . ?
 C14 C24 1.4243(15) . ?
 C14 C48 1.4241(14) . ?
 C17 H17A 1.07(3) . ?
 C17 H17B 1.08(3) . ?
 C17 H17C 1.06(2) . ?
 C20 H20 1.10(2) . ?
 C20 C48 1.4359(15) . ?
 C24 H24 1.07(3) . ?
 C24 C34 1.3801(17) . ?
 C34 H34 1.09(3) . ?
 C34 C46 1.409(2) . ?
 C43 H43A 1.07(3) . ?
 C43 H43B 1.11(2) . ?
 C43 C53 1.5152(15) . ?
 C46 H46 1.04(2) . ?
 C46 C49 1.3783(19) . ?
 C48 C49 1.4167(14) . ?
 C49 H49 1.09(3) . ?
 C53 H53A 1.08(2) . ?
 C53 H53B 1.08(2) . ?

loop_
  _geom_angle_atom_site_label_1
  _geom_angle_atom_site_label_2
  _geom_angle_atom_site_label_3
  _geom_angle
  _geom_angle_site_symmetry_1
  _geom_angle_site_symmetry_3
  _geom_angle_publ_flag
 O3 Cu2 S5 89.62(3) . 4_666 ?
 N6 Cu2 S5 94.75(3) . 4_666 ?
 N6 Cu2 O3 93.64(3) . . ?
 N2 Cu2 S5 96.39(3) . 4_666 ?
 N2 Cu2 O3 173.58(4) . . ?
 N2 Cu2 N6 83.66(3) . . ?
 N10 Cu2 S5 99.45(3) . 4_666 ?
 N10 Cu2 O3 90.14(4) . . ?
 N10 Cu2 N6 165.33(4) . . ?
 N10 Cu2 N2 91.09(4) . . ?
 C51 S5 Cu2 98.65(3) . 4_565 ?
 C14 O3 Cu2 127.16(7) . . ?
 C20 N6 Cu2 125.83(7) . . ?
 C43 N6 Cu2 115.43(6) . . ?
 C43 N6 C20 118.63(8) . . ?
 C5 N2 Cu2 106.32(7) . . ?
 C17 N2 Cu2 116.23(7) . . ?
 C17 N2 C5 109.23(9) . . ?
 C53 N2 Cu2 104.79(6) . . ?
 C53 N2 C5 111.01(8) . . ?
 C53 N2 C17 109.18(9) . . ?
 H5A C5 N2 110.8(14) . . ?
 H5B C5 N2 108.6(14) . . ?
 H5B C5 H5A 106(2) . . ?
 H5C C5 N2 110.4(16) . . ?
 H5C C5 H5A 112(2) . . ?
 H5C C5 H5B 110(2) . . ?
 C51 N10 Cu2 173.54(9) . . ?
 C24 C14 O3 118.51(10) . . ?
 C48 C14 O3 124.61(9) . . ?
 C48 C14 C24 116.87(9) . . ?
 H17A C17 N2 109.3(14) . . ?
 H17B C17 N2 111.2(15) . . ?
 H17B C17 H17A 107(2) . . ?
 H17C C17 N2 111.7(14) . . ?
 H17C C17 H17A 110(2) . . ?
 H17C C17 H17B 107(2) . . ?
 H20 C20 N6 117.3(14) . . ?
 C48 C20 N6 125.64(9) . . ?
 C48 C20 H20 117.0(14) . . ?
 H24 C24 C14 118.5(16) . . ?
 C34 C24 C14 121.56(12) . . ?
 C34 C24 H24 119.9(16) . . ?
 H34 C34 C24 118.3(17) . . ?
 C46 C34 C24 121.14(12) . . ?
 C46 C34 H34 120.5(17) . . ?
 H43A C43 N6 108.9(13) . . ?
 H43B C43 N6 109.5(13) . . ?
 H43B C43 H43A 110.7(18) . . ?
 C53 C43 N6 107.97(8) . . ?
 C53 C43 H43A 110.6(14) . . ?
 C53 C43 H43B 109.1(13) . . ?
 H46 C46 C34 121.8(17) . . ?
 C49 C46 C34 118.61(11) . . ?
 C49 C46 H46 119.6(17) . . ?
 C20 C48 C14 122.86(9) . . ?
 C49 C48 C14 120.25(10) . . ?
 C49 C48 C20 116.88(10) . . ?
 C48 C49 C46 121.45(12) . . ?
 H49 C49 C46 120.0(13) . . ?
 H49 C49 C48 118.6(13) . . ?
 N10 C51 S5 179.17(10) . . ?
 C43 C53 N2 109.96(8) . . ?
 H53A C53 N2 110.0(14) . . ?
 H53A C53 C43 111.5(16) . . ?
 H53B C53 N2 107.8(13) . . ?
 H53B C53 C43 109.7(14) . . ?
 H53B C53 H53A 107.8(19) . . ?

loop_
  _geom_torsion_atom_site_label_1
  _geom_torsion_atom_site_label_2
  _geom_torsion_atom_site_label_3
  _geom_torsion_atom_site_label_4
  _geom_torsion
  _geom_torsion_site_symmetry_1
  _geom_torsion_site_symmetry_2
  _geom_torsion_site_symmetry_3
  _geom_torsion_site_symmetry_4
  _geom_torsion_publ_flag
 Cu2 O3 C14 C24 173.92(10) . . . . ?
 Cu2 O3 C14 C48 -6.83(11) . . . . ?
 Cu2 N6 C20 C48 -0.60(10) . . . . ?
 Cu2 N6 C43 C53 22.96(7) . . . . ?
 Cu2 N2 C53 C43 43.42(6) . . . . ?
 O3 C14 C24 C34 176.97(12) . . . . ?
 O3 C14 C48 C20 3.97(13) . . . . ?
 O3 C14 C48 C49 -175.30(11) . . . . ?
 N6 C20 C48 C14 -0.04(13) . . . . ?
 N6 C20 C48 C49 179.25(12) . . . . ?
 N6 C43 C53 N2 -44.35(9) . . . . ?
 C14 C24 C34 C46 -0.72(16) . . . . ?
 C14 C48 C49 C46 -2.64(13) . . . . ?
 C20 C48 C49 C46 178.05(12) . . . . ?
 C24 C34 C46 C49 2.18(18) . . . . ?
 C34 C46 C49 C48 -0.49(18) . . . . ?

loop_
  _diffrn_refln_index_h
  _diffrn_refln_index_k
  _diffrn_refln_index_l
  _diffrn_refln_intensity_net
  _diffrn_refln_intensity_u
  _diffrn_refln_scale_group_code
 0 0 1 1.84 3.75 19
 0 0 2 22019.6 600 19
 0 0 -2 25185.97 468.31 1
 0 0 -3 6.38 9.04 1
 0 0 3 19.68 21.61 19
 0 0 4 18430.63 789.97 19
 0 0 -4 20190.12 586.67 1
 0 0 5 6.43 35.76 19
 0 0 -5 13.11 23.16 1
 0 0 6 87.78 81.78 19
 0 0 -6 229.22 75.57 1
 0 0 7 74.5 68.8 19
 0 0 8 2375.62 432.97 19
 0 0 9 20.67 43.44 19
 0 0 -10 496.65 80.18 8
 0 0 -10 580.87 76.58 22
 0 0 10 626.48 258.04 19
 0 0 -11 63.32 33.17 8
 0 0 11 22.28 14.44 21
 0 0 11 58.91 31.45 26
 0 0 -11 45.41 27.77 22
 0 0 -12 7220.17 345.62 8
 0 0 -12 7237.74 307.53 22
 0 0 12 7125.63 298.2 26
 0 0 12 7241.89 289.52 21
 0 0 -13 43.33 32.62 8
 0 0 13 56.63 28.32 21
 0 0 13 37.84 24.12 26
 0 0 -13 79.18 39.08 22
 0 0 14 252.95 63.22 26
 0 0 -14 331.26 75.1 22
 0 0 -14 355.95 86.09 8
 0 0 14 245.33 63.51 21
 0 0 15 0.62 7.93 21
 0 0 -15 24.2 35.85 8
 0 0 15 42.19 32.67 26
 0 0 -15 46.55 36.67 22
 0 0 16 1388.41 157.12 21
 0 0 -16 1553.69 198.67 8
 0 0 17 -5.15 24.45 21
 0 0 -17 6.22 31.04 8
 0 0 -18 1619.8 218.26 8
 0 0 18 1917.53 197.95 21
 0 0 19 33.82 29.5 28
 0 0 -19 85.84 39.93 16
 0 0 -19 30.19 49.84 8
 0 0 20 87.85 38.76 28
 0 0 -20 163.88 54.92 16
 0 0 -21 33.32 25.56 16
 0 0 -22 25.45 21.82 16
 0 0 -23 -28.91 22.06 16
 0 0 -24 10.83 13.36 16
 0 0 -25 -16.5 14.54 16
 0 -1 1 678.24 85.63 4
 0 -1 1 646.57 67.66 19
 0 1 -1 749.39 71.37 20
 0 1 1 683.23 81.66 19
 0 1 2 41774.72 855.22 19
 0 -1 2 42547.22 807.65 19
 0 1 -2 43460.91 601.54 20
 0 -1 3 23856.69 755.43 4
 0 1 3 21632.61 752.35 19
 0 -1 3 21903.1 718.54 19
 0 -1 -3 24349.18 684.93 1
 0 1 -3 22449.6 429.19 1
 0 1 -3 23051.49 471.32 20
 0 1 -4 21343.81 506.42 1
 0 1 4 19501.82 836.03 19
 0 -1 -4 22128.5 712 1
 0 -1 4 20372.82 825.29 19
 0 -1 5 303.03 115.18 19
 0 1 -5 452.04 84.67 1
 0 1 5 446.95 142.61 19
 0 -1 -5 476.86 112.57 1
 0 -1 -6 810.28 156.2 1
 0 1 6 754.42 203.04 19
 0 -1 6 664.26 188.61 19
 0 1 -6 872.75 131.46 1
 0 -1 7 360.83 150.44 19
 0 1 7 414.33 170.43 19
 0 -1 8 6308.4 700.69 19
 0 1 8 6549.46 723.53 19
 0 1 9 179.51 126.34 19
 0 -1 9 121.7 104.22 19
 0 1 -10 1432.06 135.86 8
 0 1 10 1259.11 367.51 19
 0 -1 -10 1516.54 126.15 22
 0 -1 10 1343.41 385.46 19
 0 1 -10 1432.69 121.13 22
 0 1 10 1642.48 121.33 21
 0 -1 -11 23.61 15.73 22
 0 -1 11 -36.38 67.32 19
 0 1 -11 10.65 18.66 8
 0 1 -11 39.56 25.17 22
 0 -1 11 34.79 17.81 26
 0 1 11 3.05 20.66 19
 0 1 11 20.45 16.53 26
 0 -1 -11 46.98 28.85 8
 0 -1 11 47.69 22.91 21
 0 1 11 35.37 16.78 21
 0 1 12 744.32 96.36 26
 0 1 -12 774.93 113.98 8
 0 -1 12 744.7 98.81 26
 0 -1 -12 673.91 94.48 22
 0 -1 12 817.82 97.81 21
 0 1 -12 763.78 101.79 22
 0 -1 -12 769.63 112.16 8
 0 1 12 778 97.46 21
 0 -1 -13 50.08 32.47 22
 0 1 -13 71.03 43.47 8
 0 -1 13 33.42 17.01 21
 0 1 -13 54.93 34.49 22
 0 -1 -13 63.7 31.64 8
 0 1 13 95.59 36.95 21
 0 -1 13 53.49 34.31 26
 0 1 13 64.64 27.41 26
 0 -1 -14 676.97 105.98 22
 0 -1 14 656 102.4 26
 0 1 14 627.96 95.8 21
 0 -1 -14 718.7 122.37 8
 0 -1 14 766.96 106.18 21
 0 1 -14 639.98 100.76 22
 0 1 -14 623.02 113.02 8
 0 -1 15 16.34 24.71 26
 0 -1 15 38.95 38.12 21
 0 -1 -15 46.46 31.58 8
 0 1 -15 3.04 17.81 8
 0 -1 -15 5.72 13.36 22
 0 1 15 33.58 34.13 21
 0 1 -15 12.88 17.42 22
 0 1 16 1170.11 144.86 21
 0 -1 16 1064.46 144.42 26
 0 -1 -16 1210.07 158.45 22
 0 -1 -16 1233.66 176.5 8
 0 -1 16 1196.93 144.56 21
 0 1 -16 1086.09 169.03 8
 0 1 17 22.83 23.46 21
 0 1 -17 -4.43 9.46 8
 0 -1 17 7.01 14.9 21
 0 -1 -17 37.24 39.09 8
 0 1 18 111.35 54.22 21
 0 1 -18 98.12 53.67 8
 0 -1 -18 132.52 72.57 8
 0 1 19 -6.29 9.23 28
 0 -1 -19 8.72 14.6 16
 0 -1 -19 0.92 10.26 29
 0 1 -19 16.88 28.47 8
 0 1 19 11.89 26.96 21
 0 1 -19 23.99 22.24 16
 0 -1 -19 24.62 37.62 8
 0 1 20 474.52 98.19 28
 0 1 -20 489.43 94.34 16
 0 -1 -20 480.76 92.88 16
 0 -1 -20 441.61 89.18 29
 0 1 -21 6.96 13.41 16
 0 1 21 8.82 9.89 28
 0 1 -22 55.3 31.28 16
 0 1 22 103.83 48.86 28
 0 -1 -22 83.34 37.77 16
 0 -1 -23 -10.05 14.01 16
 0 1 -23 -5.19 11.05 16
 0 -1 -24 11.01 13.25 16
 0 1 -24 10.82 13.41 16
 0 1 -25 1.7 6.52 16
 0 -1 -25 41.22 21.77 16
 0 -2 0 92608.67 1000.13 3
 0 -2 0 88034.91 993.32 2
 0 2 -1 934.84 103.54 20
 0 -2 1 1109.21 88.31 19
 0 -2 1 1019.34 128.38 4
 0 2 1 1142.21 93.15 18
 0 2 1 1055.93 87.95 20
 0 2 1 1119.8 118.02 19
 0 -2 2 14055.27 455.25 19
 0 2 2 12917.28 505.63 19
 0 2 2 13485.88 355.95 18
 0 -2 2 13794.88 544.65 4
 0 2 -2 12949.48 419.83 20
 0 -2 3 12675.59 600.1 4
 0 2 3 12519.49 591.53 19
 0 -2 3 12376.39 542.35 19
 0 2 -3 13550.88 448.81 20
 0 2 -4 275.42 67.97 20
 0 -2 -4 316.04 97.79 1
 0 2 4 269.99 101.65 19
 0 -2 4 247.85 93.8 4
 0 -2 4 283.91 94.76 19
 0 -2 5 808.51 188.32 4
 0 -2 5 589.15 158.04 19
 0 2 -5 709.18 93.54 1
 0 2 5 782.28 189.32 19
 0 -2 -5 838.45 168.27 1
 0 -2 6 4815.76 506.72 19
 0 -2 -6 4249.91 400.68 1
 0 2 6 4145.01 483.41 19
 0 2 7 142.49 93.86 19
 0 -2 -7 156.93 78.82 1
 0 -2 7 236.24 129.13 19
 0 2 8 974.56 278.34 19
 0 -2 8 974.29 272.33 19
 0 -2 9 29.34 51.65 19
 0 2 9 17.24 40.07 19
 0 -2 -10 4.5 8.92 22
 0 2 -10 30.42 18.51 22
 0 -2 10 -25.99 52.18 19
 0 2 10 -33.97 60.77 19
 0 2 10 12.62 12.55 21
 0 2 -10 18.41 19.38 8
 0 2 -11 163.86 42.55 22
 0 2 11 176.92 40.92 21
 0 -2 -11 181.49 51.75 8
 0 -2 11 175.7 44.62 26
 0 2 11 162.18 40.64 26
 0 -2 11 231.5 167.41 19
 0 2 -11 121.38 38.79 8
 0 -2 -11 152.31 43.26 22
 0 -2 11 166.84 39.08 21
 0 2 11 69.13 92.6 19
 0 2 12 4679.03 235.07 26
 0 -2 12 4871.82 234.21 21
 0 -2 12 4843.96 251.98 26
 0 -2 -12 4465.15 246.85 22
 0 2 -12 4756.16 281.18 8
 0 2 12 5128.1 245.92 21
 0 2 -12 4960.71 254.57 22
 0 -2 -12 4900.44 282.44 8
 0 2 -13 90.27 42.5 8
 0 2 13 81.43 38.93 21
 0 -2 -13 77.55 41.83 8
 0 -2 13 56.11 23.79 26
 0 -2 13 94.79 33.21 21
 0 -2 -13 90.61 38.5 22
 0 2 -13 73.23 32.94 22
 0 -2 14 175.44 52.48 21
 0 2 14 188.24 52.98 21
 0 2 -14 252.04 67.27 22
 0 -2 14 122.63 48.09 26
 0 -2 -14 173.22 61.59 8
 0 -2 -14 215.2 62.78 22
 0 2 -14 234.02 73.73 8
 0 2 -15 -29.5 34.79 8
 0 -2 -15 51.98 37 22
 0 -2 15 39.04 25.58 26
 0 -2 15 0.76 18.51 21
 0 2 15 14.13 20.44 21
 0 -2 -15 -11.86 34.27 8
 0 -2 16 1104.57 138.75 21
 0 -2 16 1036.06 145.35 26
 0 -2 -16 1036.31 146.65 22
 0 2 16 957.5 132.28 21
 0 -2 -16 1081.41 165.66 8
 0 2 -16 1030.54 163.7 8
 0 -2 -17 120.07 55.28 8
 0 2 17 89.92 43.46 21
 0 2 -17 51.9 42.37 8
 0 -2 17 113.14 48.91 26
 0 -2 -18 777 149.44 8
 0 2 18 820.08 129.07 21
 0 2 -18 760.78 151.9 8
 0 2 19 5.78 11.08 21
 0 2 -19 34.92 26.2 16
 0 -2 -19 -0.86 19.54 8
 0 -2 -19 14.26 25.09 29
 0 -2 -19 -22.31 21.1 16
 0 2 19 26.27 27.31 28
 0 2 -19 27.7 25.44 8
 0 2 -20 50.01 30.99 16
 0 -2 -20 35.82 26.22 29
 0 -2 -20 -0.75 9.1 16
 0 2 20 12.08 35.34 28
 0 2 21 -5.41 14.17 28
 0 2 -21 44.85 29.15 16
 0 -2 -21 17.6 26.29 29
 0 -2 -22 15.1 19.65 29
 0 -2 -22 -13.7 16.57 16
 0 2 22 20.56 35.63 28
 0 2 -22 18.39 19.08 16
 0 -2 -23 -23.49 19.8 16
 0 2 23 50.91 37.74 28
 0 2 -23 24.57 20.51 16
 0 2 -24 -25.99 19.58 16
 0 -2 -24 59.21 28.29 16
 0 -2 -25 -1.67 6.76 16
 0 2 -25 38.61 21.38 16
 0 -3 0 5.21 5.9 19
 0 -3 0 18.38 16.7 4
 0 3 0 6.97 10.17 18
 0 3 0 0.49 17.52 20
 0 -3 0 32.69 24.71 3
 0 -3 0 7.52 15.58 2
 0 -3 1 5776.71 211.61 19
 0 3 1 6247.82 310.8 19
 0 -3 1 6176.14 364.59 4
 0 3 -1 5403.94 295.79 20
 0 3 1 5705.97 266.04 20
 0 3 1 6038.68 274.66 18
 0 -3 2 487.93 85.78 19
 0 3 -2 501.66 95.26 20
 0 3 2 450.09 72.53 18
 0 -3 2 536.49 121.07 4
 0 3 2 470.99 104.21 19
 0 3 2 523.25 71.32 20
 0 3 3 2290.02 126.51 20
 0 -3 3 2188.71 268.97 4
 0 3 -3 2073.21 204.58 20
 0 -3 3 2192.38 223.42 19
 0 3 3 2004.63 248.15 19
 0 3 3 2139.84 174.36 18
 0 3 4 29800.03 738.03 18
 0 -3 -4 31408.62 1058.88 1
 0 3 4 27942.65 1036.08 19
 0 3 -4 28882.54 797.27 20
 0 -3 4 29807.83 1088.67 4
 0 -3 4 28856.14 961.57 19
 0 -3 -5 543.15 149.28 1
 0 3 -5 597.09 115.75 20
 0 -3 5 568.44 162.6 4
 0 3 5 468.09 146.13 19
 0 -3 5 499.25 144.38 19
 0 -3 -6 3737.42 404.07 1
 0 -3 6 3784.57 460.94 4
 0 -3 6 3392.58 426.04 19
 0 3 6 3478.87 452.51 19
 0 -3 -7 2511.06 345.59 1
 0 3 7 2067.89 381.09 19
 0 -3 7 2650.86 411.66 19
 0 -3 8 9215.55 842.25 19
 0 3 8 8347.35 825.62 19
 0 -3 9 248.32 157.3 19
 0 3 9 157.03 120.86 19
 0 -3 -10 1539.68 129.85 22
 0 3 10 1642.77 122.68 21
 0 -3 10 1468.7 401.8 19
 0 -3 10 1619.22 132.54 26
 0 3 -10 1684.89 130.61 22
 0 3 10 1609.02 423.01 19
 0 3 -10 1578.7 141.62 8
 0 3 -11 462.14 81.76 8
 0 -3 11 585.31 265.23 19
 0 -3 -11 494.91 77.18 22
 0 -3 11 498.29 77.91 26
 0 -3 11 487.06 69.16 21
 0 3 -11 554.65 80.16 22
 0 3 11 521.1 73.7 21
 0 3 11 488.22 247.97 19
 0 -3 -11 544.58 87.75 8
 0 -3 12 1219.36 116.92 21
 0 -3 -12 1130.47 127.11 22
 0 3 12 1277.44 123 21
 0 -3 -12 1268.54 143.74 8
 0 3 -12 1136.51 122.65 22
 0 3 -12 1044.68 134.67 8
 0 -3 12 1155.41 125.69 26
 0 -3 13 677.51 94.21 21
 0 -3 13 617.87 96.19 26
 0 3 -13 623.6 95.84 22
 0 -3 -13 583.79 96.03 22
 0 3 13 609.88 89.69 21
 0 -3 -13 681.26 112.86 8
 0 3 -13 562.31 105.39 8
 0 3 14 487.13 87.08 21
 0 3 -14 459.78 97.84 8
 0 -3 14 465.34 79.34 21
 0 -3 -14 493.46 91.19 22
 0 -3 -14 511.76 99.59 8
 0 -3 14 433.4 85.81 26
 0 -3 -15 6.31 30.1 22
 0 3 -15 -35.88 37.53 8
 0 3 15 -7.63 22.83 21
 0 -3 15 6.59 12.42 21
 0 -3 15 24.43 30.28 26
 0 -3 -15 16.3 14.84 8
 0 -3 -16 633.07 125.39 8
 0 3 -16 464.26 112.1 8
 0 -3 16 577.52 105.94 26
 0 -3 -16 540.71 109.14 22
 0 3 16 629.88 106.27 21
 0 -3 -17 26.05 28.86 8
 0 -3 -17 54.04 41.61 22
 0 3 -17 107.24 58.96 8
 0 3 17 44.18 36.17 21
 0 -3 17 33.03 36 26
 0 3 18 153.26 58.29 21
 0 3 -18 151.48 65.55 8
 0 -3 18 147.13 57.82 26
 0 -3 -19 235.85 64.36 16
 0 -3 -19 92.26 39.72 29
 0 3 19 172.06 60.8 28
 0 3 19 177.65 70.89 21
 0 3 -19 216.63 76.52 8
 0 3 -19 206.65 61.55 16
 0 -3 -20 138.2 49.66 16
 0 3 20 118.59 50.8 28
 0 -3 -20 138.4 57.57 29
 0 3 -20 212.65 62.66 16
 0 -3 -21 39.14 25.55 29
 0 -3 -21 -10.11 15.07 16
 0 3 21 13.45 14.12 28
 0 3 -21 29.82 24.36 16
 0 3 -22 61.04 32.72 16
 0 3 22 101.56 44.87 28
 0 -3 -22 70.51 39.28 29
 0 -3 -22 43.39 27.35 16
 0 3 23 14.1 22.41 28
 0 -3 -23 11.09 19.21 29
 0 -3 -23 6.71 11.88 16
 0 3 -23 -5.8 11.48 16
 0 3 -24 -26.98 19.85 16
 0 -3 -24 -4.24 9.31 16
 0 -3 -25 15.76 13.77 16
 0 3 -25 2.3 7.31 16
 0 -4 0 21377.51 681.93 4
 0 -4 0 21652.01 696.37 3
 0 -4 0 20526.32 693.21 2
 0 4 0 22360.7 678.83 18
 0 4 0 21022.71 629.44 20
 0 -4 0 22397.8 450.31 19
 0 -4 -1 10324.01 512.59 3
 0 -4 -1 10893.8 553.4 2
 0 4 1 10638.2 439.9 19
 0 -4 1 10788.4 307.91 19
 0 4 1 10742.3 432.17 18
 0 4 -1 10255.31 460.1 20
 0 -4 1 10545.21 533.07 4
 0 4 1 9815.5 408.95 20
 0 -4 1 10497.61 484.97 2
 0 -4 2 1609.65 229.13 4
 0 4 2 1834.14 214.9 19
 0 4 2 1761.82 160.68 20
 0 -4 2 1970.7 171.6 19
 0 4 2 1907.23 170.09 18
 0 4 -2 1770.06 201.64 20
 0 4 3 44.93 22.66 20
 0 4 3 66.2 31.72 18
 0 4 -3 59.79 41.76 20
 0 -4 3 52.13 37.08 19
 0 4 3 30.49 30.08 19
 0 -4 3 54.65 42.65 4
 0 -4 4 2883.25 356.42 4
 0 4 4 2555.47 322.85 19
 0 -4 4 2441.67 276.57 19
 0 4 4 2410.94 210.29 18
 0 4 -4 2521.57 261.38 20
 0 4 5 174.79 60.18 18
 0 -4 5 218.84 105.91 4
 0 -4 5 219.29 98.84 19
 0 4 -5 179.13 70.4 20
 0 4 5 222.51 106.74 19
 0 -4 -5 218.63 104.01 1
 0 -4 -6 3455.52 417.08 1
 0 -4 6 2983.93 396.61 19
 0 4 6 2728.56 402.6 19
 0 -4 6 3283.3 442.82 4
 0 4 6 3199.34 288.39 18
 0 4 -6 3286.35 303.27 20
 0 -4 -7 -33.81 42.71 1
 0 4 7 19.14 36.42 19
 0 -4 7 -3.83 16.24 19
 0 4 8 1890.85 405.08 19
 0 -4 8 1617.71 356.32 19
 0 4 9 399.84 197.49 19
 0 -4 9 420.16 202.08 19
 0 -4 10 954.37 101.97 26
 0 4 10 912.18 92.35 21
 0 4 -10 938.13 109.77 8
 0 4 -10 939.99 97.91 22
 0 -4 -10 913.43 100.8 22
 0 4 10 578.23 256.29 19
 0 -4 10 872.89 302.32 19
 0 -4 11 993.49 110.83 26
 0 -4 -11 1072.76 115.8 22
 0 -4 11 1166.41 106.38 21
 0 4 -11 1062.49 112.87 22
 0 4 11 979.08 100.64 6
 0 4 -11 1049.75 124.4 8
 0 -4 11 915.79 331.3 19
 0 4 11 987.53 354.11 19
 0 -4 -11 1101.34 124.7 8
 0 4 11 1060.77 106.62 21
 0 -4 12 4028.97 238.56 26
 0 4 12 4223.91 227 21
 0 4 -12 4094.41 231.94 22
 0 -4 -12 3878.89 233.37 22
 0 -4 -12 4092.96 255.83 8
 0 -4 12 4125.34 214.35 21
 0 4 -12 3956.14 258.94 8
 0 -4 -13 239.65 64.73 8
 0 4 -13 281.56 74.82 8
 0 -4 -13 284.45 67.75 22
 0 4 13 309.3 65.78 21
 0 -4 13 353.6 66.84 21
 0 -4 13 315.88 71.04 26
 0 4 14 25.09 29.27 21
 0 -4 -14 38.27 14.59 8
 0 -4 14 -2.14 12.1 26
 0 -4 -14 4.98 7.45 22
 0 4 -14 13.08 21.56 8
 0 -4 -15 24.33 15.79 22
 0 -4 15 24.96 22.31 26
 0 4 15 43.98 28.19 21
 0 4 -15 -30.34 29.77 8
 0 -4 -15 6.3 19.09 8
 0 -4 16 132.26 53.55 26
 0 4 -16 159.72 66.34 8
 0 4 16 129.54 49.85 21
 0 -4 -16 166.23 62.39 22
 0 4 17 27.73 32.35 21
 0 -4 17 1.89 32.24 26
 0 4 -17 6.65 30.1 8
 0 -4 -17 8.58 29.4 22
 0 4 -18 174.38 77.23 8
 0 4 18 165.4 60.42 21
 0 -4 18 149.75 55.96 26
 0 -4 19 8.81 15.42 26
 0 4 19 23.06 28.7 28
 0 -4 -19 10.85 23.49 29
 0 4 -19 25.49 44.23 8
 0 4 -19 17.87 19.87 16
 0 4 19 -1.13 15.15 21
 0 -4 -19 18.75 19.52 16
 0 -4 -20 27.72 24.71 29
 0 4 -20 26.49 23.42 16
 0 4 20 37.51 26.51 28
 0 -4 -20 66.72 34.7 16
 0 4 -21 55.32 32.23 16
 0 -4 -21 26.76 30.42 29
 0 -4 -21 7.29 13.41 16
 0 4 21 -16.02 19.12 28
 0 4 -22 55.39 31.26 16
 0 -4 -22 13.96 16.5 16
 0 -4 -22 18.79 14.55 29
 0 4 22 17.13 30.64 28
 0 -4 -23 -32.98 22.72 16
 0 -4 -23 25.57 17.04 29
 0 4 23 10.28 23.73 28
 0 4 -23 20.11 18.65 16
 0 -4 -24 17.42 20.16 29
 0 4 -24 -3.55 8.87 16
 0 4 24 19.56 20.62 28
 0 -4 -24 36.02 21.84 16
 0 4 -25 17.86 14.99 16
 0 -4 -25 13.84 12.76 16
 0 5 0 75.41 47.12 20
 0 -5 0 98.71 55.61 4
 0 -5 0 94.38 57 2
 0 -5 0 118.46 58.26 3
 0 5 0 85.29 52.08 18
 0 -5 0 96.25 35.54 19
 0 -5 -1 5578.83 417.77 3
 0 5 1 5822.12 351.07 19
 0 -5 1 5893.28 405.66 2
 0 -5 1 5845.77 434.83 4
 0 5 1 5739.45 350.98 20
 0 5 1 6109.2 369.85 18
 0 -5 1 6159.75 250.38 19
 0 5 -1 5878.35 388.12 20
 0 -5 -1 5956.68 446.71 2
 0 -5 2 17509.34 518.34 19
 0 5 2 16328.85 680.54 19
 0 5 -2 16329.95 673.18 20
 0 5 2 16386.75 563.52 20
 0 5 2 17431.44 588.2 18
 0 -5 2 17270.24 802.96 4
 0 5 3 4686.69 408.14 19
 0 5 -3 4966.57 384.85 20
 0 5 3 5101.71 292.44 20
 0 -5 3 5132.79 339.34 19
 0 5 3 5007.52 309.88 18
 0 -5 3 5467.08 489.65 4
 0 5 4 15318.06 815.49 19
 0 5 4 14824.87 448.87 20
 0 -5 4 15631.76 704.44 19
 0 5 4 15498.56 558.99 18
 0 -5 4 15936.06 894.61 4
 0 5 -4 15097.36 693.48 20
 0 5 5 4487.99 485.07 19
 0 5 5 4696.48 325.4 18
 0 -5 -5 5012.44 521.13 1
 0 -5 5 5132.96 540.12 4
 0 -5 5 4790.1 444.31 19
 0 5 -5 4600.8 396.32 20
 0 -5 6 1263.58 283.84 4
 0 -5 6 1030.51 233.12 19
 0 -5 -6 1767.08 319 1
 0 5 -6 1383.83 218.88 20
 0 5 6 1059.97 164.29 18
 0 5 6 1058.13 258.02 19
 0 -5 7 6317.97 632.08 19
 0 -5 -7 7856.92 702.14 1
 0 -5 7 7327.05 737.17 4
 0 5 7 6458.64 687.67 19
 0 5 8 6276.99 730.96 19
 0 -5 8 7773.53 769.96 19
 0 5 9 1424.54 373.76 19
 0 -5 9 1478.09 367.05 19
 0 -5 -10 3555.35 201.14 22
 0 5 10 4067.34 196.73 21
 0 5 -10 3841.77 199.17 22
 0 5 10 3735.61 183.98 6
 0 -5 10 3756.09 207.6 26
 0 5 -10 3929.44 225.13 8
 0 5 10 3239.65 609.54 19
 0 -5 10 3485.35 611.06 19
 0 -5 11 630 263.92 19
 0 5 -11 824.15 113.6 8
 0 -5 -11 931.33 113.5 8
 0 5 11 834.11 95.03 21
 0 -5 -11 798.9 102.21 22
 0 5 11 770.1 324.21 19
 0 -5 11 947.51 109.87 26
 0 5 11 785.17 89.86 6
 0 -5 -12 479.76 88.02 8
 0 -5 12 395.47 76.3 26
 0 -5 -12 402.07 77.16 22
 0 5 -12 438.38 85.45 8
 0 5 12 431.32 71.87 6
 0 5 12 479.16 78.52 21
 0 -5 13 148.49 50.62 26
 0 5 -13 122.41 47.65 8
 0 -5 -13 155.3 48.35 22
 0 -5 -13 148.23 49.6 8
 0 5 13 170.9 49.35 21
 0 5 14 780.69 107.08 21
 0 5 -14 791.96 129.52 8
 0 -5 -14 736.23 116.69 22
 0 -5 14 724.17 113.57 26
 0 -5 -15 226.92 74.18 22
 0 5 15 193.52 62.86 21
 0 -5 15 180.23 59.12 26
 0 5 -15 222.12 74.1 8
 0 -5 -16 619.95 117 22
 0 -5 16 387.66 90.49 26
 0 5 -16 516.1 114.76 8
 0 5 16 466.99 93.7 21
 0 -5 -17 25.09 39.3 22
 0 5 17 28.22 28.92 21
 0 -5 17 8.99 30.6 26
 0 5 -17 -10.47 20.9 8
 0 5 18 123.82 53.72 21
 0 -5 18 108.05 50.22 26
 0 5 -18 168.32 65.35 8
 0 5 -19 120.41 47.17 16
 0 -5 -19 166.84 53.39 16
 0 5 -19 126.46 59.67 11
 0 -5 -19 98.37 44.41 29
 0 5 19 144.19 52.95 21
 0 5 -19 110.55 52.99 8
 0 5 19 98.57 45.18 28
 0 -5 19 159.91 65.66 26
 0 5 20 125.57 54.05 28
 0 5 -20 163.16 54.74 16
 0 -5 -20 118 51.42 29
 0 -5 -20 106.12 42.94 16
 0 -5 -21 1.88 9.01 16
 0 5 21 -17.18 26.83 28
 0 5 -21 -2.57 10.29 16
 0 -5 -21 30.72 26.15 29
 0 5 -22 25.3 21.76 16
 0 5 22 65.89 37.23 28
 0 -5 -22 10.84 14.84 16
 0 -5 -22 76.98 40.59 29
 0 -5 -23 48.36 24.86 29
 0 5 23 33.96 34.21 28
 0 -5 -23 24.76 19.66 16
 0 5 -23 21.1 18.95 16
 0 -5 -24 24.29 21.51 29
 0 -5 -24 26.2 18.72 16
 0 5 -24 9.46 12.39 16
 0 5 24 19.16 9.6 28
 0 -5 -25 -5.55 8.76 16
 0 5 -25 17.9 14.89 16
 0 5 25 8.73 14.47 28
 0 -6 0 22987.39 902.35 2
 0 6 0 23673.39 818.22 20
 0 -6 0 23005.19 871.62 4
 0 -6 0 24352.78 587.62 19
 0 -6 0 23455.99 890.96 3
 0 6 0 24960.68 869.31 18
 0 -6 1 18033.54 467.6 19
 0 -6 1 16633.45 798.28 4
 0 6 1 17464.84 678.44 20
 0 6 1 17393.34 640.37 19
 0 6 1 19027.53 718.7 18
 0 6 -1 17022.25 717.38 20
 0 -6 -1 17828.44 819.37 3
 0 -6 1 18279.04 788.22 2
 0 -6 1 17699.34 758.31 3
 0 -6 -1 18023.24 844.18 2
 0 6 2 6240.84 390.38 20
 0 -6 2 6424.8 525.88 4
 0 6 2 6172.11 437.71 19
 0 6 -2 6070.25 445.22 20
 0 6 2 6923.72 409.6 18
 0 -6 2 6642.96 326.01 19
 0 -6 3 3704 427.76 4
 0 6 -3 3071.74 328.09 20
 0 6 3 3298.41 270.36 20
 0 -6 3 3620.73 291.83 19
 0 6 3 3190.81 271.32 18
 0 6 3 3189.98 347.68 19
 0 6 4 666.95 110.54 20
 0 6 4 733.21 129.7 18
 0 -6 4 505.55 127.25 19
 0 -6 4 748.93 83.47 1
 0 6 -4 749.9 166.53 20
 0 -6 4 769.16 203.95 4
 0 6 4 809.69 192.01 19
 0 6 -5 1383.22 234.23 20
 0 -6 5 1565.79 315.22 4
 0 6 5 1487.51 188.99 18
 0 -6 5 1660.6 263.27 19
 0 6 5 1470.13 283.79 19
 0 -6 -5 1710.67 316.52 1
 0 6 6 12803.38 907.64 19
 0 6 -6 12734.89 717.71 20
 0 -6 6 13554.08 979.28 4
 0 -6 -6 14166.37 965.13 1
 0 -6 6 12786.08 813.53 19
 0 -6 7 591.05 195.29 19
 0 6 7 789.08 241.89 19
 0 -6 7 801.55 249.14 4
 0 -6 -7 648.27 215.15 1
 0 6 8 1775.54 395.16 19
 0 -6 8 1896.53 381.08 19
 0 -6 -8 2013.51 392.49 1
 0 -6 9 349.75 167.63 19
 0 6 9 272.02 166.86 19
 0 6 10 1257.19 381.78 19
 0 -6 -10 1523.62 133.42 22
 0 6 10 1637.78 126.37 21
 0 -6 10 1355.54 372.06 19
 0 6 -10 1410.54 134.95 8
 0 6 10 1611.7 123.35 6
 0 -6 10 1522.02 133.1 26
 0 -6 11 3431.06 212.14 26
 0 -6 -11 3358.39 209.19 22
 0 -6 11 2712.41 583.02 19
 0 6 11 3253.97 186.54 6
 0 6 -11 3270.12 219.76 8
 0 6 11 3465.78 194.46 21
 0 -6 -12 3307.86 220.56 22
 0 -6 12 3467.84 224.95 26
 0 6 -12 3317.88 236.29 8
 0 6 12 3315.63 204.79 21
 0 6 12 3104.15 194.82 6
 0 6 -13 87.59 44.07 8
 0 6 13 94.79 36.21 6
 0 -6 -13 45.24 23.05 22
 0 6 13 57.56 28.54 21
 0 -6 13 89.39 38.54 26
 0 -6 -14 291.33 74.35 22
 0 -6 14 263.37 71.32 26
 0 6 14 392.95 80.36 21
 0 6 -14 369.4 91.14 8
 0 6 -15 395.2 98.4 8
 0 -6 15 360.42 87.14 26
 0 -6 -15 413.51 92.43 22
 0 6 15 445.74 86.67 21
 0 -6 16 102.46 43.25 26
 0 6 16 129.94 46.93 21
 0 6 -16 121.76 52.39 8
 0 -6 -16 191.5 68.34 22
 0 -6 17 40.24 42.51 26
 0 6 -17 2.05 13.8 8
 0 6 17 39.72 24.55 21
 0 -6 -17 53.17 40.79 22
 0 6 -18 420.46 110.94 8
 0 6 18 458.29 99.9 21
 0 -6 -18 491.71 112.79 22
 0 -6 18 386.63 98.4 26
 0 -6 -19 -21.05 20.18 16
 0 -6 -19 -3.39 16.89 29
 0 -6 19 2.03 21.68 26
 0 6 19 33.81 31.66 21
 0 6 -19 27.55 23.65 16
 0 6 -19 19.61 17.58 11
 0 6 19 13.85 19.24 28
 0 -6 -20 49.3 29.51 16
 0 -6 -20 83.66 44.19 29
 0 6 20 51.72 38.64 28
 0 6 -20 34.86 38.69 11
 0 6 -20 88.56 40.47 16
 0 -6 -21 30.39 23.33 16
 0 6 -21 8.98 14.68 16
 0 -6 -21 0.95 15.68 29
 0 6 21 23.72 18.88 28
 0 6 -22 23.69 20.98 16
 0 6 22 34.68 28.03 28
 0 -6 -22 11.52 23.95 29
 0 -6 -22 52.39 28.96 16
 0 -6 -23 25.88 28.15 29
 0 -6 -23 -23.86 19.02 16
 0 6 23 35.08 26.55 28
 0 6 -23 42.69 25.94 16
 0 6 -24 8.79 12.07 16
 0 -6 -24 16.22 7.63 29
 0 6 24 40.83 28.48 28
 0 -6 -24 6.15 10.23 16
 0 6 -25 -15.06 13.64 16
 0 7 0 116.2 72.32 20
 0 7 0 200.67 89.78 18
 0 -7 0 100.72 41.95 19
 0 -7 0 219.25 99.45 3
 0 -7 0 68.84 62.04 2
 0 -7 0 91.47 60.98 4
 0 7 1 41.85 35.85 18
 0 -7 1 4.65 14.33 4
 0 7 1 10.28 17.6 20
 0 7 -1 16.94 28.19 20
 0 -7 -1 17.68 28.18 2
 0 -7 1 54.34 44.56 3
 0 -7 -1 11.46 22.24 3
 0 -7 1 20.14 16.61 19
 0 -7 1 5.35 14.65 2
 0 7 2 23882.99 833.25 18
 0 -7 2 24375.38 1090.53 4
 0 7 2 23637.59 825.33 20
 0 7 2 23649.39 887.45 19
 0 -7 2 24675.88 649.21 19
 0 7 -2 23655.79 934.44 20
 0 -7 2 23810.19 992 2
 0 -7 3 3052.5 410.23 4
 0 7 3 2763.38 272.65 20
 0 7 3 2822.74 338.85 19
 0 -7 3 3151.66 273.93 19
 0 7 -3 2705.37 326.53 20
 0 7 3 2922.71 282.78 18
 0 -7 4 12683.59 436.47 1
 0 7 4 11602.5 753.22 19
 0 7 -4 12086.49 711.13 20
 0 7 4 12204.69 542.9 20
 0 7 4 12479.99 581.4 18
 0 -7 4 12572.69 636.35 19
 0 -7 4 12325.29 869.56 4
 0 -7 5 1977.12 366.42 4
 0 7 -5 2064.97 301.42 20
 0 -7 -5 2433.52 402.09 1
 0 7 5 2143.42 240.9 18
 0 7 5 1966.58 331.45 19
 0 -7 5 1999.86 286.68 19
 0 -7 6 75.68 67.45 19
 0 7 6 84.02 83.34 19
 0 -7 6 57.94 65.16 4
 0 -7 -6 96.08 81.53 1
 0 7 -6 53.12 48.37 20
 0 -7 -7 800.07 256.22 1
 0 -7 7 854.29 271.94 4
 0 7 7 690.32 226.3 19
 0 -7 7 556.87 190.01 19
 0 -7 -8 3030.19 507.75 1
 0 -7 8 2745.14 513.08 4
 0 7 8 2714.48 487.84 19
 0 -7 8 2576.7 442.29 19
 0 7 9 520.2 240.62 19
 0 -7 9 571.24 220.42 19
 0 7 10 1999.77 491.42 19
 0 7 10 1960.4 139.52 6
 0 -7 10 1851.86 149.54 26
 0 7 10 2137.7 144.11 21
 0 -7 -10 1983.8 154.85 22
 0 7 -10 1864.67 154.6 8
 0 -7 -11 485.37 82.65 22
 0 7 11 506.1 75.01 21
 0 7 -11 410.55 77.34 8
 0 7 11 570.1 80.68 6
 0 -7 11 420.55 75.24 26
 0 7 12 29.13 24.12 6
 0 7 -12 19.39 26.18 8
 0 -7 -12 33.02 18.92 22
 0 7 12 17.26 25.27 21
 0 -7 12 17.97 25.3 26
 0 7 13 20.18 8.26 6
 0 -7 13 73.58 37.9 26
 0 7 13 14.13 16.74 21
 0 -7 -13 34.84 24.58 22
 0 7 -13 48.06 27.99 8
 0 -7 14 1619.41 173.57 26
 0 -7 -14 1695.34 178.63 22
 0 7 -14 1592.79 183.25 8
 0 7 14 1591.98 159.08 21
 0 -7 -15 310.7 80.52 22
 0 7 15 243.86 66.2 21
 0 7 -15 196.89 68.07 8
 0 -7 15 131.69 54.88 26
 0 7 -16 888.43 152.08 8
 0 -7 16 766.38 129.83 26
 0 -7 -16 971.08 146.5 22
 0 7 16 813.01 125.04 21
 0 -7 17 63.3 41.61 26
 0 7 -17 82.06 50.43 8
 0 -7 -17 48.04 40.42 22
 0 7 17 39.71 30.67 21
 0 -7 -18 48.02 54.32 22
 0 7 18 45.01 38.97 21
 0 -7 18 13.89 27.69 26
 0 7 -18 28.34 40.69 8
 0 -7 19 133.05 61.33 26
 0 7 19 138.1 59.77 21
 0 7 19 113.31 50.22 28
 0 -7 -19 83.37 37.53 16
 0 7 -19 93.35 60.18 8
 0 7 -19 77.69 37.89 16
 0 7 -19 49.44 45.77 11
 0 -7 -19 85.47 44.86 29
 0 7 20 120.94 50.11 28
 0 -7 -20 204.28 58.03 16
 0 7 -20 214.27 61.93 16
 0 7 -20 141.78 66.22 11
 0 -7 -20 149.89 58.2 29
 0 7 -21 25.35 35.52 11
 0 7 -21 59.58 32.83 16
 0 -7 -21 51.63 29.36 16
 0 -7 -21 17.36 24.7 29
 0 7 21 35.89 36.99 28
 0 -7 -22 64.46 31.52 16
 0 7 -22 47.36 40.18 11
 0 -7 -22 116.58 51.41 29
 0 7 -22 15.41 17.21 16
 0 7 22 47.75 39.42 28
 0 7 -23 36.86 23.93 16
 0 -7 -23 -18.01 16.58 16
 0 7 23 54.32 29.16 28
 0 -7 -23 11.62 16.66 29
 0 7 -24 -8.42 11.83 16
 0 7 24 -18.61 17.33 28
 0 -7 -24 27.12 23.48 29
 0 -7 -24 -1.67 6.77 16
 0 7 -25 -16.13 13.75 16
 0 -8 0 40188.64 880.12 19
 0 -8 0 39231.35 1349.21 3
 0 -8 0 37242.26 1275.55 4
 0 8 0 39349.45 1208.05 20
 0 -8 0 38139.26 1343.28 2
 0 -8 1 29441.94 691.56 19
 0 -8 -1 27985.05 1190.45 3
 0 -8 -1 27209.46 1204.52 2
 0 8 1 27603.95 992.32 20
 0 -8 -1 30843.82 854.86 19
 0 8 -1 27718.55 1049.07 20
 0 -8 1 28229.95 1140.74 2
 0 -8 1 26646.16 1144.74 4
 0 -8 -1 27567.85 1029.19 4
 0 -8 1 28013.25 1112.04 3
 0 8 1 28462.14 1032.01 18
 0 8 2 9310.77 575.06 19
 0 -8 2 9674.85 731.89 4
 0 -8 2 10026.01 426.44 19
 0 -8 2 10009.51 686.23 2
 0 8 -2 9559.76 632.78 20
 0 8 2 10241.91 587.82 20
 0 8 2 9582.69 569.01 18
 0 8 -3 589.08 163.74 20
 0 8 3 694.68 149.23 20
 0 -8 3 729.95 208.94 4
 0 -8 3 655 127.09 19
 0 8 3 544.55 155.01 19
 0 8 3 738.24 153.68 18
 0 8 4 3021.89 294.94 20
 0 -8 4 2852.18 436.37 4
 0 -8 4 3344.04 260.89 1
 0 -8 4 3086.13 316.07 19
 0 8 4 2732.51 373.61 19
 0 8 -4 2919.74 371 20
 0 8 4 3106.01 312.48 18
 0 8 5 4009.24 487.85 19
 0 8 -5 3969.31 443.45 20
 0 -8 -5 4761.62 587.26 1
 0 -8 5 3784.92 530.94 4
 0 8 5 4102.35 357.29 18
 0 -8 5 4448.61 428.28 19
 0 8 6 9724.44 823.64 19
 0 -8 6 9939.28 711.95 19
 0 -8 6 10541.31 926.27 4
 0 -8 -6 10917.3 934.73 1
 0 8 -6 9899.46 714.65 20
 0 -8 7 5.54 19.41 19
 0 -8 -7 9.4 70.91 1
 0 -8 7 -88.68 88.29 4
 0 8 7 46.01 60.01 19
 0 8 8 1120.14 321.31 19
 0 -8 8 1672.67 413.28 4
 0 -8 8 887.14 259.59 19
 0 -8 -8 1250.43 341.8 1
 0 -8 9 85.8 30.87 26
 0 8 9 72.51 25.64 21
 0 8 9 6.29 26.8 19
 0 8 9 81.83 29.2 6
 0 8 10 1093.52 363.23 19
 0 -8 -10 1521.18 138.19 22
 0 8 10 1618.17 128.62 6
 0 8 10 1572.68 126.68 21
 0 8 -10 1498.04 140.07 8
 0 -8 10 1480.59 133.78 26
 0 -8 -11 3053.57 206.73 22
 0 8 11 3092.75 188.22 21
 0 8 11 2867.82 181.59 6
 0 8 -11 3016.44 211.64 8
 0 -8 11 3046.19 205.34 26
 0 8 12 1786.89 152.11 21
 0 -8 -12 1654 163.28 22
 0 8 -12 1674.3 166.34 8
 0 8 12 1471.82 138.07 6
 0 -8 12 1566.54 155.58 26
 0 8 13 283.31 62.67 21
 0 -8 -13 254.29 65.11 22
 0 -8 13 268.07 65.88 26
 0 8 13 273.38 61.14 6
 0 8 -13 293.35 73.04 8
 0 8 -14 402 92.51 8
 0 8 14 370.51 75.58 6
 0 -8 -14 380.46 86.28 22
 0 -8 14 353.63 83.29 26
 0 8 14 451.44 86.04 21
 0 -8 15 304.6 81.56 26
 0 -8 -15 334.27 86.18 22
 0 8 15 340.35 74.33 21
 0 8 -15 376.94 95.09 8
 0 8 -16 38.85 35.37 8
 0 -8 16 13.9 25.54 26
 0 8 16 15.89 31.44 21
 0 -8 -16 6.46 28.01 22
 0 -8 17 -1.32 17.44 26
 0 8 17 -2.47 27.24 21
 0 8 -17 17.41 38.99 8
 0 -8 -17 21.99 36.6 22
 0 -8 -18 720.26 138.15 22
 0 8 -18 494.29 106.92 11
 0 -8 18 602.41 123.01 26
 0 8 -18 575.43 98.83 16
 0 8 18 584.35 110.49 21
 0 -8 -18 451.72 94.96 29
 0 8 -18 572.89 131.48 8
 0 8 18 600.32 109.37 28
 0 8 -19 -27.75 39.71 11
 0 8 19 114.84 51.02 21
 0 8 19 44.78 31.45 28
 0 8 -19 95.03 47.48 8
 0 -8 -19 57.01 35.66 29
 0 8 -19 95.87 41.56 16
 0 -8 19 40.81 34.01 26
 0 8 -20 106.92 56.14 11
 0 8 -20 258.04 67.33 16
 0 8 20 139.53 54.57 28
 0 -8 -20 188.04 69.04 29
 0 -8 -21 14.43 28.4 29
 0 8 21 -0.45 14.87 28
 0 8 -21 18.85 24.12 11
 0 8 -21 62.73 33.31 16
 0 8 22 37.18 32.03 28
 0 -8 -22 27.1 22.62 29
 0 8 -22 58.36 36.9 11
 0 8 -22 1.33 8.33 16
 0 8 -23 2.35 22.98 11
 0 -8 -23 -7.67 23.27 29
 0 8 23 6.89 11.52 28
 0 8 -23 -22.32 18.79 16
 0 -8 -24 29.55 24.75 29
 0 8 -24 52.28 25.86 16
 0 8 24 -2.26 12.76 28
 0 8 -25 17.94 14.11 16
 0 -9 0 1.76 10.6 3
 0 -9 0 5.36 16.31 4
 0 -9 0 93.21 76.8 2
 0 9 0 30.23 34.95 20
 0 -9 0 31.73 25.68 19
 0 -9 1 1454.55 280.25 4
 0 9 -1 1266.1 237.68 20
 0 -9 1 1089.82 235.84 3
 0 -9 -1 1293.73 275.36 3
 0 -9 -1 1495.63 195.64 19
 0 9 1 1429.91 246.14 18
 0 -9 -1 1476.05 253.11 4
 0 9 1 1426.78 238.88 20
 0 -9 1 1272.92 258.28 2
 0 -9 1 1483.26 167.59 19
 0 -9 -1 1370.53 284.31 2
 0 -9 2 23528.19 674.34 19
 0 9 2 22110.7 927.22 18
 0 -9 2 23790.59 1127 2
 0 -9 2 22700.2 1180.26 4
 0 -9 2 22058.7 1072.82 3
 0 9 2 23679.89 957.22 20
 0 9 -2 22917.09 1033.87 20
 0 9 2 21582.31 903.39 19
 0 9 3 125.58 75.68 19
 0 -9 3 100.93 52.41 19
 0 -9 3 192.11 109.25 2
 0 -9 3 82.64 72.64 4
 0 9 3 139.64 73.52 18
 0 9 -3 73.69 58.53 20
 0 9 3 112.57 62.87 20
 0 -9 4 5230.02 618.65 4
 0 9 4 5027.39 413.35 20
 0 9 4 4916.71 513.27 19
 0 9 -4 5237.07 519.86 20
 0 -9 4 5778.93 433.33 19
 0 9 4 5146.41 425.93 18
 0 9 5 225.29 86.35 18
 0 -9 5 316.2 159.27 4
 0 9 5 269.43 127.86 19
 0 9 -5 159.52 98.35 20
 0 -9 5 288.86 106.93 19
 0 -9 -5 343.78 161.24 1
 0 9 -6 -11.9 25.72 20
 0 -9 6 5.02 22.61 4
 0 -9 -6 108.39 112.59 1
 0 9 6 24.88 41.88 19
 0 -9 6 102.34 71.39 19
 0 -9 -7 3163.81 546.57 1
 0 -9 7 3323.26 568.18 4
 0 9 7 2501.02 455.26 19
 0 -9 8 432.05 215.09 4
 0 -9 -8 217.37 150.21 1
 0 9 8 327.03 188.61 19
 0 -9 9 16.42 12.41 26
 0 -9 -9 61.6 29.17 22
 0 9 9 37.75 63.02 19
 0 9 9 55.68 22.74 6
 0 9 -9 54.8 26.27 8
 0 9 9 65.64 26.13 21
 0 -9 10 925.29 108.18 26
 0 9 10 945.63 98.31 21
 0 9 -10 929.41 109.59 8
 0 9 10 928.59 99.15 6
 0 -9 -10 823.04 90.96 23
 0 9 10 764.18 306.2 19
 0 -9 -10 820.45 104.39 22
 0 9 -11 943.96 118.83 8
 0 -9 -11 986.12 120.17 22
 0 -9 11 1040.12 120.95 26
 0 9 11 929.72 105.27 6
 0 9 11 1048.6 110.19 21
 0 9 12 114.13 43.92 21
 0 9 -12 153.85 53.68 8
 0 -9 12 122.16 49.12 26
 0 9 12 111.15 41.86 6
 0 -9 -12 139.08 50.94 22
 0 9 -13 43.6 31.28 8
 0 -9 -13 23.31 16.67 22
 0 9 13 7.94 11.93 6
 0 9 13 50.87 32.1 21
 0 -9 13 19.6 26.1 26
 0 9 14 1595.92 162.18 6
 0 -9 -14 1759.56 186.59 22
 0 -9 14 1740.14 183.42 26
 0 9 14 1739.06 169.06 21
 0 9 -14 1672.31 187.8 8
 0 -9 15 35.72 36.51 26
 0 9 15 -18.54 27.22 6
 0 9 -15 14.02 12.73 8
 0 9 15 11.6 31.25 21
 0 -9 -15 60.06 38.62 22
 0 -9 -16 683.3 126.97 22
 0 9 16 618.84 108.76 21
 0 -9 16 568.91 114.72 26
 0 9 -16 529.96 116.77 8
 0 -9 -17 37.6 47.62 22
 0 -9 17 76.91 41.68 26
 0 9 -17 14.75 16.06 8
 0 9 17 45.5 35.62 21
 0 9 18 38.92 22.03 28
 0 -9 18 4.16 21.51 26
 0 9 -18 24.4 21.49 16
 0 9 -18 5.37 30.98 11
 0 9 -18 9.43 18.81 8
 0 -9 -18 49.97 52.21 22
 0 9 18 -3.81 19.34 21
 0 -9 -18 2.66 13.81 29
 0 9 -19 158.59 70.41 8
 0 9 19 91.33 48.2 21
 0 9 19 55.8 40.74 28
 0 9 -19 78.14 37.25 16
 0 9 -19 37.37 45.95 11
 0 -9 19 50.47 41.23 26
 0 -9 -19 70.4 41.35 29
 0 9 20 97.25 52.03 28
 0 9 -20 134.43 48.34 16
 0 -9 -20 103.8 54.31 29
 0 9 -20 89.61 48.34 11
 0 9 -21 -48.66 29.19 16
 0 -9 -21 1.95 9.61 29
 0 9 -21 21.21 30.6 11
 0 9 21 16.63 31.81 28
 0 9 -22 34 23.8 16
 0 9 22 47.38 27.44 28
 0 -9 -22 23.2 26.71 29
 0 9 -22 56.19 30.13 11
 0 9 -23 25.46 19.62 16
 0 9 23 10.38 18.62 28
 0 9 -23 -14.69 19.46 11
 0 -9 -23 3.91 11.17 29
 0 -9 -24 -2.06 15.44 29
 0 9 24 19 10.15 28
 0 9 -24 4.49 8.93 16
 0 10 0 3204.04 388.06 20
 0 -10 0 3327.12 455.74 2
 0 -10 0 3440.53 290.51 19
 0 -10 0 3223.95 416.48 4
 0 -10 0 3068.61 429.15 3
 0 -10 -1 7275.13 687.21 3
 0 -10 -1 7060.94 686.08 2
 0 -10 1 6504.97 611.88 3
 0 -10 1 6901.54 639.09 2
 0 10 1 6871.23 564.81 18
 0 10 1 6727.15 548.99 20
 0 -10 -1 7460.78 467.02 19
 0 -10 1 7371.75 397.58 19
 0 10 -1 7079.93 587.83 20
 0 -10 1 6727.88 634.98 4
 0 -10 -1 7347.37 602.61 4
 0 10 2 6493.15 533.39 20
 0 -10 2 6613.98 617.92 3
 0 -10 2 6472.52 623.86 2
 0 10 2 6252.98 524.49 18
 0 -10 2 6270.73 645.04 4
 0 -10 2 6344.9 367.46 19
 0 10 -2 6278.71 567.22 20
 0 -10 -2 6028.19 655.19 3
 0 10 3 1373.7 256.24 19
 0 -10 3 1456.38 194.61 19
 0 10 -3 1174.4 250.43 20
 0 10 3 1333.43 234.67 18
 0 10 3 1287.69 230.28 20
 0 -10 3 1368.3 317.22 4
 0 -10 3 1605.99 316.09 2
 0 -10 4 161.53 105.34 4
 0 10 -4 341.62 144.28 20
 0 10 4 288.42 106.27 20
 0 10 4 396.08 126.06 18
 0 -10 4 317.83 103.22 19
 0 10 4 317 135.69 19
 0 -10 -5 323.51 158.12 1
 0 10 5 415.51 126.93 18
 0 -10 5 324.46 168.72 4
 0 10 5 394.83 158.16 19
 0 10 -5 356.53 145.03 20
 0 10 -6 11665.3 853.68 20
 0 10 6 10672.5 892.64 19
 0 -10 -6 13783.98 1133.4 1
 0 -10 6 12477.69 1091.5 4
 0 -10 7 340.82 188.51 4
 0 -10 -7 221.23 146.8 1
 0 10 7 352.58 169.88 19
 0 10 8 1785.16 416.27 19
 0 -10 8 2075.44 491.09 4
 0 -10 -8 2313.71 503.08 1
 0 10 9 35.03 15.52 21
 0 -10 9 62.29 23.13 26
 0 -10 -9 144.98 122.28 1
 0 10 9 64.93 23.51 6
 0 -10 -9 39.64 26.85 22
 0 -10 9 114.19 118.06 4
 0 10 9 101.49 90.38 19
 0 10 -9 71.89 27.15 8
 0 10 -10 3027.01 199.28 8
 0 10 10 3055.02 183.64 6
 0 -10 -10 2716.98 172.39 23
 0 10 10 2421.95 551.34 19
 0 -10 -10 3244.22 209.92 22
 0 10 10 3147.6 181.56 21
 0 -10 10 3052.99 199.18 26
 0 -10 11 344.96 69.52 26
 0 10 -11 328.59 69.82 8
 0 10 11 319.58 64.48 6
 0 -10 -11 363.34 74.61 22
 0 10 11 357.25 66.33 21
 0 -10 -12 1259.94 146.31 22
 0 10 12 1228.87 128.29 21
 0 -10 12 1327.34 144.8 26
 0 10 12 1178 128.66 6
 0 10 -12 1130.57 137.6 8
 0 10 13 1284.92 140.04 6
 0 10 13 1231.66 135.93 21
 0 10 -13 1127.63 144.31 8
 0 -10 -13 1370.43 158.07 22
 0 -10 13 1391.98 157.49 26
 0 10 -14 156.08 59.6 8
 0 10 14 203.99 58.26 21
 0 -10 14 176.02 60.88 26
 0 -10 -14 193.71 65.18 22
 0 10 14 224.86 63 6
 0 -10 15 194.16 68.44 26
 0 10 15 209.16 59.69 21
 0 -10 -15 192.97 66.17 22
 0 10 -15 159.18 59.06 8
 0 10 15 132.92 47.79 6
 0 10 -16 -1.61 22.47 8
 0 -10 -16 -1.54 23.21 22
 0 -10 16 0.33 14.79 26
 0 10 16 48.17 33.66 21
 0 -10 17 44.49 34.99 26
 0 -10 -17 28.92 9.23 22
 0 10 -17 38.42 33.54 8
 0 10 17 -12.43 21.24 21
 0 10 18 298.16 76.08 28
 0 -10 -18 325.41 85.87 29
 0 10 -18 250.32 79.9 11
 0 10 -18 269.79 85.3 8
 0 10 -18 277.1 67.89 16
 0 -10 18 337.93 98.12 26
 0 10 18 333.11 83.61 21
 0 -10 -18 418.09 111.26 22
 0 10 -19 57.53 38.38 11
 0 10 19 54.06 36.74 28
 0 10 -19 94.74 40.49 16
 0 -10 -19 -4.03 19.56 29
 0 -10 -20 88.95 48.62 29
 0 10 -20 136.79 62.63 11
 0 10 20 120.85 47.15 28
 0 10 -20 147.21 50.02 16
 0 10 -21 18.66 29.05 11
 0 10 21 5.18 19.37 28
 0 -10 -21 -18.21 24.75 29
 0 10 -21 60.06 31.8 16
 0 -10 -22 29.58 25.69 29
 0 10 22 21 23.93 28
 0 10 -22 37.86 29.82 11
 0 10 -22 -29.62 22.06 16
 0 10 -23 15.42 15.55 16
 0 10 -23 16.29 19.4 11
 0 10 23 5.11 9.68 28
 0 -10 -23 16.07 26.36 29
 0 10 -24 -14.09 13.8 16
 0 -10 -24 8.59 9.65 29
 0 10 -24 29.32 12.52 11
 0 10 24 43.55 28.9 28
 0 11 0 27.42 36.99 20
 0 -11 0 21.34 37.41 3
 0 -11 0 144.99 102.67 2
 0 -11 0 66.7 41.5 19
 0 -11 0 46.05 51.52 4
 0 -11 1 4273.08 521.46 3
 0 -11 -1 3801.86 531.47 2
 0 -11 -1 4078.13 535.38 3
 0 11 1 4373.56 479.17 18
 0 11 1 4440.09 472.5 20
 0 -11 1 4021.48 513.42 4
 0 -11 1 4734.56 329.59 19
 0 -11 -1 4616.43 499.89 4
 0 11 -1 4320.2 479.48 20
 0 -11 1 3976.09 511.94 2
 0 -11 -1 4839.43 386.63 19
 0 -11 -2 15603.66 876.44 4
 0 11 -2 14709.27 908.98 20
 0 -11 2 16871.45 1054.97 2
 0 -11 -2 16774.55 798.95 19
 0 11 2 14424.67 835.47 18
 0 -11 -2 14716.47 1075.25 3
 0 -11 2 15828.66 1012.57 3
 0 11 2 16195.05 884.64 20
 0 -11 2 16182.75 610.24 19
 0 -11 2 16507.55 1091.03 4
 0 -11 3 28.88 44.11 2
 0 11 3 47.1 47.67 19
 0 11 3 72.77 56.7 18
 0 11 3 114.16 71.27 20
 0 -11 3 -30.04 47.62 4
 0 11 -3 104.73 78.03 20
 0 11 4 3165.96 374.59 20
 0 11 4 3539.82 396.01 18
 0 -11 4 3992.22 544.33 2
 0 11 4 2812.97 405.87 19
 0 11 -4 3345.82 453.09 20
 0 -11 4 3499.94 550.73 4
 0 -11 5 1830.02 414.44 4
 0 -11 -5 1825.46 407.52 1
 0 11 5 1471.4 312.32 19
 0 11 5 1658.48 266.17 18
 0 11 -5 1507.61 314.46 20
 0 11 6 -0.18 38.07 19
 0 11 -6 42.91 52.83 20
 0 -11 6 21.49 46.5 4
 0 -11 -6 -110.01 103.35 1
 0 -11 -7 2299.18 500.4 1
 0 -11 7 2308.52 503.87 4
 0 11 -7 1934.59 366.79 20
 0 11 7 2077.58 429.87 19
 0 11 8 407.97 60.64 6
 0 -11 8 552.37 265.58 4
 0 11 8 387.43 198.62 19
 0 -11 -8 608.33 260.74 1
 0 -11 -9 44.98 74.5 1
 0 11 9 46.19 20.19 21
 0 11 9 -41.78 68.63 19
 0 -11 -9 7.49 13.03 22
 0 -11 9 29.09 23.47 26
 0 -11 -9 17.04 11.42 23
 0 11 9 20.9 7.18 6
 0 11 -9 27.45 16.91 8
 0 11 10 3050.08 622.07 19
 0 11 10 3148.12 190.03 6
 0 11 10 3359.77 189.26 21
 0 11 -10 3282.44 209.11 8
 0 -11 -10 3021.73 189.21 23
 0 -11 -10 3308.28 215.72 22
 0 -11 10 3182.26 205.49 26
 0 11 11 584.78 86.64 6
 0 11 -11 628.06 97.06 8
 0 -11 11 654.67 98.62 26
 0 11 11 693.52 90.42 21
 0 -11 -11 662.4 100.76 22
 0 11 -12 200.2 60.42 8
 0 11 12 176.05 48.93 6
 0 -11 -12 151.22 47.61 22
 0 11 12 206.33 55.59 21
 0 -11 12 122.87 41.8 26
 0 -11 -13 44.85 28.45 22
 0 -11 13 61.19 38.57 26
 0 11 13 78.47 36.74 21
 0 11 -13 23.48 10.49 8
 0 11 13 31.95 24.2 6
 0 11 -14 1894.83 201.29 8
 0 11 14 2233.04 191.25 21
 0 11 14 1835.85 176.02 6
 0 -11 14 1887.21 194.94 26
 0 -11 -14 2143.11 211.08 22
 0 -11 15 -30.39 34.22 26
 0 11 -15 -1.13 22.82 8
 0 11 15 15.74 18.49 6
 0 11 15 10.88 26.46 21
 0 -11 -15 73.7 47.82 22
 0 11 16 471.12 94.3 21
 0 11 16 293.24 74.03 6
 0 -11 -16 498.07 108.33 22
 0 -11 16 401.11 98.77 26
 0 11 -16 509.27 116.86 8
 0 11 17 51.97 26.01 21
 0 11 -17 66.42 43.61 8
 0 -11 17 61.23 46.26 26
 0 -11 -17 86.97 53.5 22
 0 11 -18 38.21 25.79 16
 0 -11 -18 81.11 54.1 22
 0 -11 -18 28.78 12.81 29
 0 11 -18 -18.19 21.76 11
 0 -11 18 9.14 13.98 26
 0 11 -18 19.96 26.56 8
 0 11 18 49.47 31.51 21
 0 11 18 43.37 35.85 28
 0 -11 -19 132.84 51.1 29
 0 11 -19 56.05 37.6 11
 0 11 -19 165.47 52.65 16
 0 11 19 69.22 41.28 28
 0 11 20 15.94 17.25 28
 0 11 -20 77.93 36.36 16
 0 11 -20 46.49 37.53 11
 0 -11 -20 -2.79 13 29
 0 11 21 22.61 23 28
 0 -11 -21 -18.72 25.09 29
 0 11 -21 44.23 27.13 16
 0 11 -21 9.71 18.82 11
 0 11 -22 7.94 22.88 11
 0 11 22 32.35 22.84 28
 0 11 -22 8.03 12.59 16
 0 -11 -22 45.02 29.03 29
 0 11 -23 3.35 10.39 11
 0 -11 -23 7.3 20.4 29
 0 11 23 32.19 26.93 28
 0 11 -23 -3.37 8.68 16
 0 11 -24 21.36 15.98 16
 0 11 -24 7.51 15.68 11
 0 -11 -24 12.11 14.48 29
 0 11 24 0.15 15.45 28
 0 -12 0 2569.5 442.48 2
 0 -12 0 2445.63 400.01 4
 0 -12 0 2765.44 285.59 19
 0 -12 0 2773.6 453.26 3
 0 12 0 2600.35 385.63 20
 0 -12 -1 2532.97 292.46 19
 0 -12 1 2306.93 405.37 3
 0 -12 1 1795.44 365.59 2
 0 -12 1 1834.71 361.77 4
 0 12 1 2376.34 362.43 20
 0 -12 -1 2421.21 439.71 3
 0 12 -1 2173.6 355.99 20
 0 -12 -1 2137.3 422.53 2
 0 -12 -1 2288.55 368.64 4
 0 12 -2 4310.87 512.91 20
 0 12 2 4285.16 478.93 20
 0 -12 -2 5076 453.6 19
 0 -12 2 4668.12 603.35 4
 0 -12 2 4670.16 579.63 3
 0 12 2 4278.49 477.04 18
 0 -12 -2 4511.57 626.93 3
 0 -12 -2 4276.98 481.47 4
 0 -12 2 4397.77 569.11 2
 0 -12 3 2776.79 485.29 4
 0 -12 3 2915.91 471.11 3
 0 12 3 2713.51 370.76 18
 0 12 3 2896.02 389.52 20
 0 12 3 2577.98 364.85 19
 0 -12 3 2751.19 454.65 2
 0 -12 -3 3015.89 385.43 4
 0 12 -3 2822.19 421.55 20
 0 12 4 1071.06 253.3 19
 0 -12 4 1441.8 338.85 2
 0 12 4 1082.85 230.55 18
 0 12 4 1269.33 249.89 20
 0 -12 -4 1358.25 349.8 1
 0 12 -4 1311.49 292.37 20
 0 -12 4 1320.54 353.74 4
 0 -12 5 2469.86 470.74 2
 0 -12 -5 2512.84 498.39 1
 0 12 5 1927.81 369.48 19
 0 12 -5 2127.76 384.94 20
 0 -12 5 2242.38 472.37 4
 0 -12 6 5290.38 753.6 4
 0 12 6 4951.91 631.44 19
 0 12 -6 4998.97 598.89 20
 0 -12 -6 6408.52 831.04 1
 0 -12 7 -39.33 67.39 4
 0 12 -7 -24.26 42.6 20
 0 -12 -7 30.38 59.31 1
 0 12 7 -50.86 67.28 19
 0 -12 8 323.66 57.76 26
 0 -12 -8 282.89 54.53 23
 0 12 8 364.41 57.5 6
 0 12 8 386.62 57.31 21
 0 -12 -8 328.63 199.34 1
 0 -12 8 284.36 187.52 4
 0 12 8 -0.25 98.89 19
 0 -12 -9 8.24 7.57 22
 0 -12 9 3.38 10.87 26
 0 -12 -9 13.17 10.54 23
 0 12 9 88.07 116.22 19
 0 12 9 -0.08 7.69 6
 0 -12 -9 117.3 124.02 1
 0 -12 9 96.01 114.57 4
 0 12 -9 24.58 14.51 8
 0 12 9 0.44 6.86 21
 0 -12 -10 1756.9 160.17 22
 0 12 10 1848.55 148 6
 0 -12 -10 1642.5 144.33 23
 0 12 10 1905.67 144.54 21
 0 12 -10 1629.94 148.96 8
 0 -12 10 1752.67 153.61 26
 0 12 -11 125.79 43.56 8
 0 -12 11 110.52 40.07 26
 0 -12 -11 111.37 40.16 23
 0 12 11 94.16 34.04 21
 0 12 11 120.85 42.82 6
 0 -12 -11 135.29 46.41 22
 0 12 12 416.09 79.88 6
 0 12 -12 427.48 87.02 8
 0 12 12 526.65 84.32 21
 0 -12 -12 406.58 84.02 22
 0 -12 12 447.54 87.75 26
 0 -12 13 509.05 98.92 26
 0 12 -13 566.21 102.61 8
 0 12 13 565.82 93.5 6
 0 12 13 673.01 102.29 21
 0 -12 -13 548.83 104.54 22
 0 12 -14 242.05 74.37 8
 0 12 14 248.54 66.21 21
 0 -12 14 287.9 80.29 26
 0 -12 -14 186.39 63.02 22
 0 12 14 224.84 63.92 6
 0 12 15 136.21 51.24 21
 0 12 15 58.92 36.48 6
 0 -12 -15 106.14 60.88 22
 0 12 -15 81.08 41.65 8
 0 -12 15 91.71 47.51 26
 0 -12 16 89.09 50.49 26
 0 12 -16 4.48 17.69 8
 0 12 16 2.95 12.83 6
 0 12 16 33.65 30.09 21
 0 -12 -16 86.77 51.7 22
 0 12 17 79.11 44.88 21
 0 12 -17 77.76 52.72 8
 0 -12 17 -3.55 14.25 26
 0 -12 -17 86.41 49.56 22
 0 12 -18 219.9 75.74 8
 0 12 18 153.09 57.47 28
 0 12 18 255.09 73.27 21
 0 -12 -18 108.54 42.78 29
 0 -12 18 256.43 83.47 26
 0 12 -18 190.12 67.19 11
 0 -12 -18 154.66 70.17 22
 0 12 -18 62.84 32.42 16
 0 12 -19 28.91 22.57 16
 0 12 19 23.51 31.12 28
 0 12 -19 -6.99 30.92 11
 0 -12 -19 0.85 18.77 29
 0 12 -20 63.19 32.42 16
 0 12 -20 47.35 41.09 11
 0 -12 -20 96.63 44.77 29
 0 12 20 68.47 42.73 28
 0 -12 -21 55.24 37.95 29
 0 12 -21 72.36 41.84 11
 0 12 21 39.57 34.9 28
 0 12 -21 38.01 24.85 16
 0 12 -22 34.64 23.99 11
 0 -12 -22 43.09 34.86 29
 0 12 22 -0.16 16.4 28
 0 12 -22 -10.35 13.56 16
 0 12 -23 -38.84 22.5 16
 0 12 23 16.44 23.33 28
 0 -12 -23 14.89 12.6 29
 0 12 -23 -5.62 14.92 11
 0 12 -24 3.86 5.59 11
 0 12 -24 25.68 16.97 16
 0 12 24 -7 14.37 28
 0 -12 -24 22.35 19.81 29
 0 -13 0 65.76 66.83 4
 0 13 0 112.26 85.64 20
 0 -13 0 55.47 41.92 2
 0 -13 0 38.23 59.28 3
 0 -13 1 2621 453.96 3
 0 -13 1 2646.13 462.52 2
 0 13 1 2653.11 399.26 20
 0 -13 -1 2457.44 470.83 2
 0 -13 -1 2323.65 443.98 3
 0 -13 1 2593.48 449.56 4
 0 -13 -1 3013.55 331.22 19
 0 13 -1 2212.23 376.33 20
 0 -13 -1 2704.95 420.49 4
 0 -13 -2 13305.98 889.15 4
 0 13 -2 12865.78 919.13 20
 0 -13 2 13457.08 1027.73 3
 0 -13 2 12573.89 1009.98 2
 0 13 2 13307.78 883.58 20
 0 -13 2 13820.28 1078.98 4
 0 -13 -2 14382.17 791.41 19
 0 13 2 12886.88 866.28 18
 0 -13 -2 13023.48 1104.39 3
 0 13 3 -9.68 23.43 18
 0 13 3 13.44 27.81 20
 0 -13 3 87.08 83.51 2
 0 -13 3 34.49 54.9 4
 0 -13 3 -53.02 65 3
 0 13 -3 50.08 57.2 20
 0 13 4 912.44 237.45 19
 0 13 4 783.57 206.95 20
 0 -13 -4 916.2 300.37 1
 0 -13 4 1114.51 310.96 2
 0 -13 4 895.76 296.98 4
 0 13 -4 882.27 254.53 20
 0 13 4 862.91 214.77 18
 0 13 -5 520.99 198.57 20
 0 13 5 630.82 210.67 19
 0 -13 5 536.73 233.89 4
 0 -13 5 1057.77 321.55 2
 0 -13 -5 830.02 297.99 1
 0 13 6 1683.93 362 19
 0 -13 6 2023.09 461.41 2
 0 -13 6 1380.89 406.49 4
 0 13 -6 1562.47 351.06 20
 0 -13 -6 1505.1 414.69 1
 0 -13 -7 725.77 289.31 1
 0 -13 7 687.2 291.34 4
 0 13 7 964.2 93.36 6
 0 13 7 741.08 258.38 19
 0 13 -7 622.85 219.52 20
 0 13 8 628.68 73.41 21
 0 13 8 610.59 78.26 6
 0 -13 -8 574.57 82.23 23
 0 -13 -8 361.34 216.11 1
 0 -13 8 685.01 85.54 26
 0 13 8 324.3 199.87 19
 0 -13 8 646.33 307.5 4
 0 -13 9 19.55 21.4 26
 0 -13 9 26.71 67.84 4
 0 13 9 95.78 104.98 19
 0 13 9 20.64 20.59 21
 0 -13 -9 -1.72 16.34 22
 0 -13 -9 12.12 16.96 23
 0 13 -9 25.28 16.51 8
 0 13 9 5.83 17.43 6
 0 -13 -10 2679.83 202.71 22
 0 13 -10 2505.31 183.49 8
 0 -13 -10 2206.08 172.92 23
 0 13 10 2620.05 170.66 21
 0 13 10 2391.94 172.58 6
 0 -13 10 2553.33 188.21 26
 0 -13 11 523.67 88.47 26
 0 -13 -11 488.31 84.25 23
 0 13 11 542.35 87.41 6
 0 -13 -11 533.45 94.39 22
 0 13 11 557.48 82.99 21
 0 13 -11 531.91 88.2 8
 0 13 12 1363.27 144.92 6
 0 -13 -12 1388.25 160.36 22
 0 13 -12 1150.73 139.46 8
 0 -13 12 1342.75 151.45 26
 0 13 12 1353.15 138.2 21
 0 13 -13 215.15 68.46 8
 0 13 13 159.7 51.49 6
 0 -13 -13 159.16 52.23 22
 0 -13 13 158.26 58.42 26
 0 13 13 166.87 53.33 21
 0 13 14 845.05 123.05 6
 0 -13 -14 1009.09 147.84 22
 0 13 -14 946.25 141.39 8
 0 -13 14 992.58 144.57 26
 0 13 14 941.14 125.6 21
 0 13 15 2.32 12.21 6
 0 13 15 -0.84 21.14 21
 0 -13 15 8.8 10.89 26
 0 13 -15 27.06 36.82 8
 0 -13 -15 36.79 33.72 22
 0 13 16 312.96 81.3 6
 0 -13 16 455.57 103.39 26
 0 -13 -16 501.45 109.67 22
 0 13 16 509.71 101.39 21
 0 13 -16 370.64 95.61 8
 0 13 17 65.96 29.86 6
 0 13 -17 160.77 67.31 8
 0 -13 17 110.2 61.8 26
 0 -13 -17 89.34 47.29 22
 0 13 17 118.43 53.7 21
 0 -13 18 35.52 38.14 26
 0 13 18 16.54 19.7 28
 0 -13 -18 54.1 46.5 22
 0 -13 -18 24.85 8.85 29
 0 13 -18 32.15 15.56 8
 0 13 -18 33.33 23.75 16
 0 13 18 29.19 27.4 21
 0 13 -18 17.27 19.62 11
 0 -13 -19 86.19 38.67 29
 0 13 -19 93.09 48.91 11
 0 13 -19 78.2 35.65 16
 0 13 19 116.29 51.07 28
 0 -13 -20 -14.84 15.18 29
 0 13 -20 8.5 13.25 16
 0 13 20 -6.11 16.82 28
 0 13 -21 41.58 31.04 11
 0 13 -21 21.81 19 16
 0 -13 -21 36.72 45.81 29
 0 13 21 15.52 26.13 28
 0 -13 -22 16.13 11.17 29
 0 13 -22 36.92 26.41 11
 0 13 -22 -28.4 20.36 16
 0 13 22 17.93 22.1 28
 0 13 -23 8.65 11.24 11
 0 13 23 -2.31 8.78 28
 0 13 -23 -16.02 14.86 16
 0 13 24 27.61 19.35 28
 0 13 -24 8.12 14.56 11
 0 -13 -24 -9.99 12.64 29
 0 13 -24 15.43 13.14 16
 0 -14 0 1397.87 355.68 3
 0 -14 0 1405.41 366.56 2
 0 14 0 1397.84 308.38 20
 0 -14 0 1231.79 308.23 4
 0 -14 1 1446.12 354.54 3
 0 -14 -1 1547.25 383.69 3
 0 14 1 1550.2 316.84 20
 0 -14 1 1456.53 348.27 4
 0 -14 -1 1257.27 351.91 2
 0 -14 -1 1439.82 319.37 4
 0 -14 1 1361.67 346.4 2
 0 14 -1 1714.28 343.29 20
 0 -14 2 4135.21 604.32 2
 0 -14 -2 4568.83 545.04 4
 0 14 -2 4628.11 573.36 20
 0 -14 2 4577.25 641.03 4
 0 14 2 4661.73 543.56 20
 0 -14 2 4610.08 632.02 3
 0 -14 -2 4144.15 651.29 3
 0 14 3 2662.05 408.5 20
 0 -14 3 2989.93 537.59 4
 0 -14 3 2656.74 488.07 2
 0 -14 -3 2919.27 397.74 19
 0 14 3 2671.85 402.2 18
 0 -14 3 2817.47 501.41 3
 0 14 -3 2748.68 449.76 20
 0 -14 -3 2892.95 532.59 1
 0 -14 4 42.73 62.87 2
 0 14 4 -6.93 21.52 19
 0 14 -4 -27.4 45.09 20
 0 -14 4 -83.41 87.88 3
 0 14 4 39.51 47.68 20
 0 14 4 41.6 48.47 18
 0 -14 4 31.16 56.44 4
 0 -14 5 1694.69 441.61 4
 0 14 -5 1624.87 361.12 20
 0 -14 -5 1934.3 472.84 1
 0 14 5 1401 321.65 19
 0 -14 5 1882.18 444.11 2
 0 14 -6 2482.88 450.25 20
 0 14 6 1973.97 409.04 19
 0 -14 6 2259.06 529.67 4
 0 -14 6 2622.99 547.8 2
 0 -14 -6 2632.29 567.38 1
 0 -14 7 39.31 71.89 4
 0 14 7 179.02 40.79 6
 0 -14 -7 221.96 50.07 23
 0 14 7 99.05 95.87 19
 0 14 -7 140.32 114.18 20
 0 -14 7 271.38 181.16 2
 0 -14 -7 376.3 235.87 1
 0 -14 -8 170.2 46.98 22
 0 14 8 176.59 41.76 6
 0 -14 8 192.79 163.94 4
 0 -14 -8 179.91 158.06 1
 0 -14 8 200.56 45.23 26
 0 -14 -8 150.61 45.35 23
 0 14 8 193.06 43.47 21
 0 14 8 197.35 51.95 7
 0 14 -8 200.39 43.79 25
 0 14 8 223.4 152.66 19
 0 -14 -9 2493.16 191.73 22
 0 -14 -9 2317.81 176.77 23
 0 -14 -9 2760.17 642.45 1
 0 14 -9 2564.97 176.46 8
 0 14 9 2658.88 563.56 19
 0 14 9 2424.72 166.95 6
 0 -14 9 2603.98 180.87 26
 0 14 9 2482.2 158.58 21
 0 -14 -10 860.29 110.48 23
 0 14 10 911.42 108.43 6
 0 14 10 1085.87 110.6 21
 0 14 -10 940.3 113.45 8
 0 -14 10 936.61 114.85 26
 0 -14 -10 1052.43 129.58 22
 0 14 -11 112.81 40.18 8
 0 -14 -11 167.83 56.11 22
 0 14 11 155.67 46.53 6
 0 -14 11 128.44 39.81 26
 0 -14 -11 179.68 52.9 23
 0 14 11 157.86 47.16 21
 0 -14 -12 35.89 22.41 23
 0 -14 12 81.69 42.47 26
 0 -14 -12 50.26 40.85 22
 0 14 12 103.34 41.84 6
 0 14 -12 8.42 13.73 8
 0 14 12 83.85 38.3 21
 0 -14 -13 419.27 89.83 22
 0 -14 13 459.22 95 26
 0 14 13 385.33 81.04 6
 0 14 13 428.71 82.73 21
 0 14 -13 348.73 83.03 8
 0 -14 -14 180.72 65.63 22
 0 14 -14 133.11 53.04 8
 0 -14 14 156.82 61.01 26
 0 14 14 146.02 53.97 21
 0 14 14 178.01 57.79 6
 0 14 15 70.92 32.77 21
 0 14 -15 103.05 49.6 8
 0 -14 15 123.42 49.41 26
 0 14 15 60.62 22.92 6
 0 -14 -15 96.69 43.13 22
 0 -14 16 68.18 47.8 26
 0 -14 -16 50.24 39.16 22
 0 14 16 49.04 38.51 21
 0 14 16 40.54 21.35 6
 0 14 -16 61.2 45.5 8
 0 -14 17 210.41 77.89 26
 0 14 -17 147.55 61.07 8
 0 14 17 123.43 48.12 21
 0 -14 -17 124.93 50.01 29
 0 14 17 157.68 60.43 28
 0 14 17 114.65 45.34 6
 0 14 -17 120.58 56.83 11
 0 14 -18 178.91 75.02 8
 0 14 18 183.35 59.95 21
 0 -14 18 169.91 68.27 26
 0 14 18 86.66 39.57 28
 0 14 -18 241.67 74.11 11
 0 -14 -18 131.57 61.52 29
 0 -14 -19 10.44 16.95 29
 0 14 19 33.97 36.38 28
 0 14 -19 52.41 40.22 11
 0 14 20 39.43 38.61 28
 0 14 -20 -0.24 28.57 11
 0 14 -20 42.11 25.95 16
 0 -14 -20 50.61 40.55 29
 0 14 -21 40.75 37.37 11
 0 -14 -21 24.28 35.46 29
 0 14 -21 36.32 23.43 16
 0 14 21 46.01 35.74 28
 0 14 -22 -3.41 8.85 16
 0 14 22 40.41 27.56 28
 0 14 -22 10.43 18.34 11
 0 -14 -22 40.44 25.83 29
 0 14 23 28.68 22.43 28
 0 14 -23 32.24 23.47 11
 0 -14 -23 24.46 29.52 29
 0 14 -23 -20.63 16.08 16
 0 14 24 6.64 11.28 28
 0 14 -24 19.49 19.82 11
 0 -14 -24 14.08 13.43 29
 0 15 0 42.53 78.94 20
 0 -15 0 2.89 19.06 2
 0 -15 0 36.06 76.44 3
 0 -15 0 14.82 34.32 4
 0 -15 -1 6698.98 847.91 2
 0 -15 -1 7716.59 895.39 3
 0 -15 1 6737.39 796.72 3
 0 -15 -1 7200.27 735.52 4
 0 -15 1 6942.02 784.16 4
 0 -15 1 7346.19 846.68 2
 0 15 -1 6995.57 720.11 20
 0 15 1 7420.02 725.5 20
 0 -15 2 4632.68 667.38 4
 0 -15 2 4890.45 687.7 2
 0 15 -2 5207.89 627.76 20
 0 -15 2 4617.55 656.32 3
 0 -15 -2 5587.57 792.53 3
 0 -15 -2 4582.38 569.37 4
 0 15 2 4780.63 569.69 20
 0 -15 2 5353.85 606.46 1
 0 -15 -2 5218.76 708.25 1
 0 -15 3 291.91 174.38 4
 0 -15 3 272.5 168.11 2
 0 -15 -3 360.81 196.73 1
 0 15 3 287.35 135.94 20
 0 15 -3 257.83 135.73 20
 0 -15 3 286.37 163.58 3
 0 15 4 536.54 182.47 20
 0 -15 4 552.11 240.31 2
 0 -15 -4 708.09 277.25 1
 0 15 -4 428.02 179.88 20
 0 -15 4 608.93 249.49 3
 0 -15 4 670.84 277.05 4
 0 15 4 544.78 182.7 18
 0 15 -5 727.21 242.36 20
 0 15 5 718.79 236.77 19
 0 -15 5 975.39 336.87 2
 0 -15 5 555.17 253.93 3
 0 -15 5 712.6 294.66 4
 0 -15 -5 878.48 329.45 1
 0 15 6 71.19 77.28 19
 0 -15 6 180.23 163.04 2
 0 -15 6 -40.05 71.3 4
 0 15 -6 89.75 87.38 20
 0 15 6 102.2 31.74 6
 0 -15 -6 -111.53 118.56 1
 0 -15 -6 74.99 30.45 23
 0 15 -7 425.05 193.33 20
 0 -15 -7 226.29 175.71 1
 0 -15 7 472.56 246.13 2
 0 15 7 310.6 171.5 19
 0 15 -7 270.47 51.63 25
 0 15 7 313.16 54.57 6
 0 -15 -7 303.69 62.07 23
 0 15 7 302.88 62.63 7
 0 -15 7 224.42 174.48 4
 0 -15 7 270.53 52.15 26
 0 -15 8 177.69 161.95 4
 0 15 8 358.25 70.9 7
 0 15 8 269.55 169.93 19
 0 15 8 351.56 61.37 6
 0 -15 8 331.57 217.18 2
 0 -15 -8 400.27 245.62 1
 0 15 -8 334.85 59.57 25
 0 -15 8 303.36 56.52 26
 0 -15 -8 355.53 67.07 23
 0 15 8 411.16 61.45 21
 0 15 -9 54.78 24.92 25
 0 15 9 59.96 32.83 7
 0 -15 9 46.57 24.87 26
 0 15 9 -22.98 54.38 19
 0 -15 -9 85.52 38.33 23
 0 15 9 64.35 27.95 21
 0 15 9 57.03 32.84 6
 0 15 10 1632.51 137.88 21
 0 -15 -10 1626.3 157.97 23
 0 15 -10 1614.21 150.35 8
 0 15 10 1646.64 148.73 6
 0 -15 10 1669.13 154.74 26
 0 -15 -11 759.22 112.81 23
 0 -15 11 843.63 117.18 26
 0 15 11 777.9 101.43 21
 0 15 11 841.98 111.2 6
 0 15 -11 839.28 114.2 8
 0 -15 12 73.08 34.57 26
 0 15 12 81.89 34.12 21
 0 15 12 62.08 38.35 6
 0 15 -12 72.41 32.35 8
 0 -15 -12 93.16 43.42 23
 0 15 13 362.13 81.8 6
 0 -15 13 555.26 107.85 26
 0 15 13 478.9 87.23 21
 0 15 -13 404.83 91.81 8
 0 15 14 724.42 118.57 6
 0 15 -14 855.71 134.7 8
 0 15 14 758.07 113.26 21
 0 -15 14 901.03 138.24 26
 0 15 15 128.68 47.6 21
 0 15 15 76.23 42.21 6
 0 15 -15 157.02 61.56 8
 0 -15 15 210.44 75.61 26
 0 15 -16 240.45 76.75 8
 0 15 16 185.05 57.96 21
 0 -15 16 252.42 79.49 26
 0 15 16 152.92 58.81 6
 0 15 -17 215.19 63.11 11
 0 15 -17 204.93 76.24 8
 0 15 17 292.73 80.69 28
 0 -15 17 390.21 99.13 26
 0 15 17 154.25 49.24 6
 0 -15 -17 225.03 66.82 29
 0 15 17 199.58 66.42 21
 0 15 18 17.79 22.95 28
 0 15 -18 -1.41 16.19 11
 0 15 -18 -3.71 27.12 8
 0 -15 -18 -10.59 33.8 29
 0 15 19 50.67 31.75 28
 0 -15 -19 29.5 32.34 29
 0 15 -19 12.56 30.84 11
 0 15 -20 65.48 40.25 11
 0 15 20 18.2 14.48 28
 0 -15 -20 15.39 26.68 29
 0 15 -21 -4.16 16.07 11
 0 -15 -21 43.53 43.26 29
 0 15 21 -7.96 24.3 28
 0 -15 -22 61.39 38.12 29
 0 15 -22 9.39 25.54 11
 0 15 22 23.32 18.88 28
 0 -15 -23 19.44 27.41 29
 0 15 -23 15.8 20.19 11
 0 15 23 2.53 12.13 28
 0 -15 -24 15.24 22.9 29
 0 15 -24 16.88 17.07 11
 0 15 24 2.14 5.12 28
 0 -16 0 2329.12 492.48 3
 0 -16 0 2878.35 499.63 4
 0 -16 0 2332.33 507.32 2
 0 -16 0 2670.65 481.05 1
 0 16 0 3061.88 486.97 20
 0 -16 1 177.64 115.48 1
 0 -16 1 56.17 81.24 3
 0 -16 -1 55.83 106.71 1
 0 -16 -1 39.9 77.66 2
 0 -16 -1 109.67 92.36 4
 0 -16 1 96.23 93.27 4
 0 16 -1 163.09 110.7 20
 0 -16 -1 43.09 68.86 3
 0 -16 1 173.54 133.22 2
 0 16 1 80.72 72.28 20
 0 -16 2 6368.69 808.67 3
 0 -16 2 5657.77 772.73 2
 0 -16 -2 6538.43 889.62 3
 0 16 2 5943.79 662.78 20
 0 16 -2 5691.51 675.4 20
 0 -16 -2 6482.36 812.01 1
 0 -16 2 6018.95 784.06 4
 0 -16 2 5604.15 647.88 1
 0 -16 3 4221.08 674.3 2
 0 -16 3 4246.09 683.6 4
 0 16 -3 4202.69 593.86 20
 0 16 3 3972.16 535.35 20
 0 -16 3 4802.37 713.11 3
 0 -16 -3 4529.68 706.54 1
 0 -16 -4 180.32 143.3 1
 0 -16 4 105.41 109.61 4
 0 16 4 87.76 57.89 20
 0 -16 4 52.16 74.16 3
 0 -16 4 205.29 153.29 2
 0 16 -4 117.08 98.42 20
 0 -16 -5 3285.7 646.87 1
 0 -16 5 2840.92 602.49 4
 0 -16 5 3568.55 652.92 2
 0 16 5 3045.11 186.34 7
 0 16 -5 2666.6 487.13 20
 0 -16 5 2782.92 578.97 3
 0 -16 -6 4507.11 231.83 23
 0 16 -6 3720.34 589.48 20
 0 -16 -6 5226.81 856.35 1
 0 -16 6 4650.83 801.77 4
 0 16 -6 4236.79 210.13 25
 0 -16 6 4941.66 820.41 3
 0 16 6 5157.61 219.27 6
 0 16 6 4418.44 235.34 7
 0 16 -6 4786.71 216.86 5
 0 -16 6 5136.72 809.7 2
 0 -16 7 2390.24 595.02 4
 0 16 7 1842.87 423.53 19
 0 16 7 2813.46 169.78 6
 0 -16 -7 2399.73 176.02 23
 0 -16 7 2176.67 557.47 2
 0 16 7 2563.56 184.63 7
 0 -16 7 2443.25 158.24 26
 0 16 -7 2199.38 157.29 25
 0 16 -7 1932.25 439.59 20
 0 -16 -7 3325.94 708.12 1
 0 16 -7 2557.98 162.79 5
 0 -16 8 672.31 88.81 26
 0 -16 -8 666.68 94.78 23
 0 16 -8 640.62 85.63 25
 0 16 8 838.35 110.15 7
 0 16 8 727.05 82.95 21
 0 -16 -8 819.44 356.77 1
 0 16 8 803.05 94.2 6
 0 16 8 603.01 261.39 19
 0 -16 8 961.85 390.7 2
 0 16 -9 3634.26 206.88 25
 0 -16 -9 3715.3 235.52 23
 0 16 9 4045.99 224.11 6
 0 16 9 3985.07 205.78 21
 0 -16 9 4019.19 230.07 26
 0 16 9 3582.37 233.33 7
 0 -16 -10 1036.03 129.46 23
 0 16 10 1033.33 121.37 6
 0 16 10 1093.39 113.65 21
 0 -16 10 1162.18 130.99 26
 0 16 11 74.96 31.54 21
 0 16 11 89.89 42.76 6
 0 -16 -11 56.97 29.24 23
 0 -16 11 103.86 38.59 26
 0 -16 -12 90.55 37.98 23
 0 16 12 56.17 31.09 21
 0 -16 12 91.27 35.34 26
 0 16 12 114.88 48.63 6
 0 16 -12 106.09 39.1 8
 0 16 13 116.38 41.95 21
 0 16 13 105.68 46.25 6
 0 -16 13 119.33 51.08 26
 0 16 -13 117.58 45.17 8
 0 16 14 162.86 57.41 21
 0 -16 14 99.26 54.28 26
 0 16 -14 173.87 60.92 8
 0 16 14 99.91 48.28 6
 0 16 -15 239.64 79.49 8
 0 -16 15 214.52 70.75 26
 0 16 15 262.4 72.3 21
 0 16 15 208.68 63.9 6
 0 16 16 42.23 12.97 6
 0 -16 16 74.95 56.1 26
 0 16 16 39.71 29.55 21
 0 16 -16 26.42 21.33 8
 0 -16 -17 89.23 39.54 29
 0 16 17 170.62 51.95 21
 0 -16 17 190 70.68 26
 0 16 -17 130.61 58.39 11
 0 16 17 117.31 48.99 6
 0 16 -17 69.76 45.29 8
 0 16 17 94.33 46.37 28
 0 -16 -18 181.66 61.72 29
 0 16 -18 214.39 69.13 11
 0 16 18 197.42 64.89 28
 0 -16 -19 -0.84 25.75 29
 0 16 19 36.4 33.99 28
 0 16 -19 -13.58 20.85 11
 0 16 20 64.84 38.36 28
 0 -16 -20 164.59 60.67 29
 0 16 -20 177.8 67.6 11
 0 16 21 52.11 32.64 28
 0 16 -21 17.05 15.79 11
 0 -16 -22 -9.19 11.27 29
 0 16 22 12.02 17.93 28
 0 16 -22 15.14 29.48 11
 0 16 -23 -1.11 13.85 11
 0 16 23 29.66 20.04 28
 0 -16 -23 8.41 6.67 29
 0 -17 0 7.55 27.4 1
 0 -17 0 112.51 112.91 4
 0 -17 0 58.69 89.99 3
 0 -17 0 137.57 126.04 2
 0 17 0 73.24 76.27 20
 0 -17 1 4739.75 693.07 4
 0 17 1 5230.08 649.45 20
 0 -17 1 5421.32 794.64 2
 0 -17 1 4567.71 709.3 3
 0 -17 -1 5218.62 798.03 3
 0 -17 -1 5119.25 717.36 1
 0 -17 1 5838.23 712.09 1
 0 -17 -1 4923.45 654.5 4
 0 17 -1 5103.2 654.83 20
 0 -17 -1 4966.92 794.02 2
 0 17 -2 1285.26 331.32 20
 0 -17 -2 1373.84 382.97 1
 0 -17 2 1443.62 394.27 4
 0 17 2 1315.72 324.78 20
 0 -17 -2 1390.7 425.47 3
 0 -17 2 1378.86 392.99 3
 0 -17 2 1478.72 404.01 2
 0 17 -3 76.23 80.93 20
 0 -17 3 36.91 48.84 2
 0 -17 3 25.43 66.67 3
 0 -17 -3 157.51 161.92 1
 0 17 3 44.56 57.97 20
 0 -17 3 106.89 131.78 4
 0 17 -4 6594.88 261.43 25
 0 17 -4 6503.91 769.52 20
 0 17 -4 7351.65 263.12 5
 0 -17 4 6282.32 891.43 4
 0 -17 4 6480.74 887.77 3
 0 17 4 7038.72 285.51 7
 0 -17 4 6863.53 913.49 2
 0 -17 -4 7385.36 960.16 1
 0 17 -5 892.64 96.19 25
 0 -17 -5 982.89 357.42 1
 0 17 5 1020.59 94.38 6
 0 17 -5 895.95 94.48 5
 0 -17 5 700.72 288 2
 0 17 -5 796.35 269.35 20
 0 -17 5 1087.77 375.5 3
 0 -17 5 910.46 354.39 4
 0 17 5 857.54 101.91 7
 0 -17 -6 154.23 45.58 23
 0 17 6 185.89 43.6 6
 0 17 -6 270.55 160.09 20
 0 -17 -6 -125.83 133.68 1
 0 -17 6 196.76 128.49 3
 0 17 -6 219.67 48.78 25
 0 17 -6 162.8 42.13 5
 0 -17 6 173.26 155.56 4
 0 17 6 164.31 50.21 7
 0 -17 6 283.85 173.1 2
 0 17 7 908.97 113.86 7
 0 17 -7 942.46 102.36 5
 0 -17 -7 833.06 106.97 23
 0 17 7 1003.68 102.6 6
 0 -17 7 896.09 364.77 2
 0 17 -7 893.55 101.29 25
 0 17 -7 716.33 265.04 20
 0 -17 -7 833.57 348.72 1
 0 17 -8 655.48 90.04 25
 0 17 8 625.66 85.84 6
 0 17 8 694.5 101.62 7
 0 -17 -8 635.34 97.15 23
 0 -17 8 746.65 93.58 26
 0 17 9 86.3 39.6 7
 0 17 9 76.66 29.78 21
 0 -17 -9 90.7 43.59 23
 0 17 -9 108.36 39.68 25
 0 -17 9 117.1 40.65 26
 0 17 9 137.68 44.24 6
 0 -17 10 45.54 27.23 26
 0 17 10 29.25 26.31 6
 0 17 10 6.78 7.07 21
 0 -17 -10 21.11 11.73 23
 0 -17 -11 494.78 95.65 23
 0 17 11 540.29 92.83 6
 0 -17 11 604.52 101.55 26
 0 17 11 625.87 91.94 21
 0 -17 12 66.46 38.06 26
 0 17 12 102 38.41 21
 0 17 12 131.68 45.54 6
 0 -17 -12 161.07 58.92 23
 0 17 13 468.26 85.36 21
 0 17 13 452.66 91.6 6
 0 -17 -13 500.23 100.1 23
 0 -17 13 479.93 94.96 26
 0 17 14 593.03 108.99 6
 0 17 -14 622.65 114.85 8
 0 -17 14 694.98 125.06 26
 0 17 14 614.55 103.97 21
 0 17 15 108.81 45.84 21
 0 17 15 144.58 56.46 6
 0 -17 15 172.22 70.06 26
 0 17 -15 164.03 56.85 8
 0 17 16 334.61 81.23 21
 0 17 -16 303.68 85.75 8
 0 -17 16 289.46 91.18 26
 0 17 16 187.77 61.57 6
 0 -17 -17 253.44 76.38 29
 0 -17 17 259.34 83.87 26
 0 17 17 289.54 79.84 21
 0 17 -17 288.46 82.28 8
 0 17 -17 249.39 77.47 11
 0 17 17 207.71 59.52 6
 0 17 17 194.17 65.75 28
 0 17 18 26.63 26.13 28
 0 17 -18 12.78 13.37 11
 0 -17 -18 -32.09 37.28 29
 0 -17 -19 -10.56 24.4 29
 0 17 -19 10.68 20.3 11
 0 17 19 16.15 19.93 28
 0 17 -20 47.17 38.59 11
 0 17 20 23.63 19.61 28
 0 -17 -20 26.47 40.78 29
 0 -17 -21 46.69 38.26 29
 0 17 21 61.43 44.38 28
 0 17 -21 -33.78 27.7 11
 0 17 22 30.49 19.67 28
 0 -17 -22 21.35 15.93 29
 0 17 23 27.93 28.64 28
 0 17 -23 22.09 19.1 11
 0 -17 -23 2.08 8.9 29
 0 -18 0 1735.94 463.25 3
 0 -18 0 1263.05 404.27 2
 0 -18 0 1380.91 369.93 1
 0 18 0 1512.79 363.81 20
 0 -18 0 1351.34 364.03 4
 0 18 -1 59.39 71.87 20
 0 -18 1 19.86 49.36 3
 0 -18 -1 -30.38 56.9 1
 0 -18 1 -10.79 36.98 2
 0 -18 -1 96.72 152.68 2
 0 -18 -1 -36.7 68.95 3
 0 -18 1 100.45 94.96 1
 0 18 1 -60.2 71.09 20
 0 -18 1 50.62 71.98 4
 0 -18 -2 5340.3 868.88 3
 0 18 -2 5401.1 225.31 5
 0 -18 2 4676.24 737.59 4
 0 18 -2 5113.84 227.51 25
 0 18 2 5278.71 670.23 20
 0 18 -2 4542.95 645.9 20
 0 -18 -2 5527.24 793.83 1
 0 -18 2 4480.64 733.38 3
 0 -18 2 5927.14 858.69 2
 0 18 3 1200.35 117.31 7
 0 -18 3 1288.17 401.14 4
 0 18 -3 931.05 292.89 20
 0 18 -3 1146.52 107.93 25
 0 -18 -3 1335.35 409.61 1
 0 -18 3 1072.29 361.76 2
 0 -18 3 1299.81 395.49 3
 0 18 -3 1214.63 108.6 5
 0 18 3 1120.41 307.89 20
 0 18 -4 36.37 18.45 25
 0 18 -4 26.31 15.57 5
 0 18 -4 42.87 63.62 20
 0 18 4 62.28 35.68 7
 0 -18 4 66.74 40.12 3
 0 -18 4 40.46 71.79 4
 0 -18 4 -35.94 68.84 2
 0 -18 -4 11.13 39.35 1
 0 -18 -5 1884.99 527.01 1
 0 18 -5 1470.71 131.41 25
 0 18 5 1528.18 142.16 7
 0 -18 5 1439.57 444.47 2
 0 18 -5 1496.15 125.16 5
 0 -18 5 1370.54 447.39 4
 0 18 5 1796.8 127.83 6
 0 -18 5 1819.76 504.69 3
 0 18 -5 1660.95 407.57 20
 0 -18 -6 3377.3 213.06 23
 0 18 -6 3366.68 201.35 25
 0 18 6 4053.07 202.96 6
 0 18 6 3704.16 228.25 7
 0 18 -6 3726.64 626.4 20
 0 -18 6 3760.83 744.74 4
 0 -18 -6 4109.45 796.82 1
 0 -18 6 4064.33 785.26 3
 0 18 -6 3899.57 207.58 5
 0 -18 6 3761.41 748.23 2
 0 -18 -7 29.82 16.68 23
 0 18 7 98.67 41.45 7
 0 18 7 37.13 12.71 6
 0 18 -7 59.1 30.88 25
 0 18 -7 54.86 28.05 5
 0 18 8 460.69 73.83 6
 0 -18 -8 480.07 86.73 23
 0 18 -8 428.44 70.89 25
 0 18 8 487.46 88.56 7
 0 18 9 1562.7 146.44 6
 0 -18 -9 1597.33 164.38 23
 0 -18 9 1716.78 152.89 26
 0 18 -9 1485.64 139.32 25
 0 18 9 1596.28 164.95 7
 0 18 10 526.64 80.51 21
 0 -18 -10 608.75 105.73 23
 0 18 10 567.54 93.33 6
 0 -18 10 600.2 96.94 26
 0 18 10 585.05 103 7
 0 18 11 102.48 38.74 21
 0 -18 11 129.76 48.61 26
 0 -18 -11 115.65 48.13 23
 0 18 11 179.48 54.67 6
 0 18 12 275.04 74.6 6
 0 -18 -12 246.18 73.27 23
 0 -18 12 339.76 78.48 26
 0 18 12 329.73 71.27 21
 0 18 13 400.33 89.66 6
 0 -18 13 338.52 83.89 26
 0 18 13 392.66 79.28 21
 0 -18 -13 392.45 96.14 23
 0 -18 14 209.92 70.67 26
 0 18 14 173.28 63.03 6
 0 18 14 208.86 56.21 21
 0 18 15 39.05 16.7 21
 0 18 15 15.87 18.19 6
 0 18 -16 219.17 66.95 11
 0 -18 16 243.35 79.39 26
 0 18 16 244.34 72.96 21
 0 -18 -16 204.45 62.91 29
 0 18 16 145.34 54.97 28
 0 18 16 106.67 41.58 6
 0 -18 17 70.58 39.09 26
 0 -18 -17 -2.91 26.81 29
 0 18 17 33.95 24.74 21
 0 18 -17 9.05 13.15 11
 0 18 17 31.73 35.31 28
 0 18 17 33.84 14.99 6
 0 18 18 126.18 51.72 28
 0 -18 -18 118.38 49.11 29
 0 18 -18 187.6 63.9 11
 0 18 19 29.8 30.3 28
 0 -18 -19 -5.23 14.56 29
 0 18 -19 17.86 21.66 11
 0 -18 -20 25.7 33.1 29
 0 18 -20 69.71 35.32 11
 0 18 20 61.35 39.92 28
 0 18 21 95.12 42.48 28
 0 18 -21 48.36 31.97 11
 0 -18 -21 117.82 49.78 29
 0 18 22 -0.68 8.91 28
 0 -18 -22 -21.79 22.13 29
 0 18 -22 18.72 27.36 11
 0 18 -23 -0.97 9.81 11
 0 -18 -23 -5.37 10.84 29
 0 18 23 12.03 16.6 28
 0 19 0 47.81 65.79 20
 0 -19 0 0.25 58.92 4
 0 -19 0 56.19 76.44 1
 0 -19 0 10.21 38.15 3
 0 19 0 85.8 28.62 5
 0 -19 0 46.32 79.77 2
 0 -19 -1 5646.04 801.49 1
 0 -19 -1 5422.92 900.26 2
 0 19 -1 5329.14 711.73 20
 0 -19 1 6323.81 925.53 2
 0 19 1 5938.49 236.02 5
 0 19 1 5460.73 709.62 20
 0 -19 1 5691.09 801.92 4
 0 -19 1 5866.15 761.03 1
 0 19 -1 5905.19 240.03 5
 0 -19 1 6056.63 890.87 3
 0 -19 -1 5685.13 890.7 3
 0 19 1 5867.94 256.91 7
 0 -19 2 798.43 320.87 2
 0 -19 -2 772.33 338.36 3
 0 19 2 872.58 101.95 7
 0 19 -2 611.66 243.51 20
 0 -19 2 764.69 309.21 3
 0 19 -2 838.38 93.51 25
 0 19 2 846.87 278.06 20
 0 -19 2 909.27 334.31 4
 0 19 -2 881.46 93.57 5
 0 -19 -2 1104.96 376.47 1
 0 -19 3 584.83 268.16 3
 0 -19 3 412.27 241.11 2
 0 -19 3 769.39 316.06 4
 0 19 3 716.94 95.7 7
 0 19 -3 627.08 82.88 25
 0 19 -3 600.16 78.29 5
 0 19 3 631.9 232.05 20
 0 19 -3 578.68 235.62 20
 0 -19 -3 981.05 355.73 1
 0 19 4 2390.01 143.56 6
 0 19 -4 1851.96 432.31 20
 0 -19 4 2286.44 563.48 4
 0 19 4 2098.94 165.26 7
 0 -19 4 2125.44 545.06 2
 0 19 -4 2201.6 151.89 5
 0 19 -4 2083.76 156.45 25
 0 -19 4 2036.82 542.82 3
 0 -19 -4 2339.84 573.17 1
 0 19 -5 304.36 60.34 25
 0 19 -5 323.38 59.04 5
 0 19 -5 212.01 146.83 20
 0 -19 5 419.94 246.52 3
 0 -19 -5 401.37 234.29 1
 0 -19 5 345.08 222.88 4
 0 -19 5 272.74 197.22 2
 0 19 5 302.41 67.7 7
 0 19 5 312.31 53.67 6
 0 19 -6 806.63 96.25 5
 0 19 6 801.85 110.01 7
 0 -19 -6 847.86 110.07 23
 0 19 -6 764.44 287.06 20
 0 19 6 949.38 100.5 6
 0 19 -6 738.29 96.47 25
 0 19 -7 52.88 24.79 5
 0 19 7 92.6 37.28 7
 0 19 -7 36.84 22.9 25
 0 -19 -7 49.85 26.42 23
 0 19 7 66.85 28.84 6
 0 -19 -8 84.52 34.48 23
 0 19 -8 98.37 37.64 25
 0 19 8 76.06 32.54 7
 0 19 8 102.86 31.9 6
 0 19 -9 235.72 57.19 25
 0 19 9 329.72 78.86 7
 0 19 9 330.65 69.92 6
 0 -19 -9 233.07 63.61 23
 0 19 10 328.88 72.88 6
 0 -19 10 300.68 68.99 26
 0 -19 -10 299.32 75.65 23
 0 19 10 282.95 72.18 7
 0 19 11 210.46 59.4 6
 0 -19 11 216.14 61.16 26
 0 19 11 232.63 57.64 21
 0 -19 -11 156.16 56.27 23
 0 19 12 80.3 33.5 21
 0 -19 -12 143.53 60.18 23
 0 -19 12 112.33 43.37 26
 0 19 12 160.57 56.99 6
 0 -19 13 397.56 92.98 26
 0 19 13 370.1 82.96 6
 0 -19 -13 417.96 102.07 23
 0 19 13 364.8 75.59 21
 0 19 14 424.04 85.81 21
 0 19 14 413.64 93.43 6
 0 -19 14 443.53 98.01 26
 0 19 15 32.42 16.66 21
 0 19 15 57.23 41.34 6
 0 -19 15 49.35 47.81 26
 0 -19 -16 80.62 44.26 29
 0 19 16 132.94 55.49 28
 0 19 -16 74.63 34.89 11
 0 19 16 110.34 44.41 21
 0 -19 16 47.26 36.21 26
 0 19 16 101.97 49.69 6
 0 19 17 211.77 70.06 28
 0 19 -17 195.54 66.02 11
 0 -19 -17 162.04 54.24 29
 0 19 18 1.73 16.48 28
 0 -19 -18 0.62 25.19 29
 0 19 -18 57.21 35.32 11
 0 19 -19 46.62 34.45 11
 0 -19 -19 42.7 30.62 29
 0 19 19 67.47 44.11 28
 0 19 20 42.46 33.12 28
 0 -19 -20 0.52 24.11 29
 0 19 -20 26.7 15.44 11
 0 19 -21 -7.09 11.15 11
 0 -19 -21 -9.89 12.4 29
 0 19 -22 31.56 25.09 11
 0 19 22 7.56 11.01 28
 0 -19 -22 7.36 18.38 29
 0 19 23 18.37 19.7 28
 0 -19 -23 13.19 20.17 29
 0 19 -23 18.16 19.51 11
 0 -20 0 1684.18 511.28 2
 0 20 0 2205.27 159.57 7
 0 20 0 2182.46 148.07 5
 0 20 0 1889.13 428.21 20
 0 -20 0 2105.06 486.87 1
 0 -20 0 2029.55 545.06 3
 0 20 1 245.05 151.61 20
 0 20 1 163.15 46.06 7
 0 20 1 155.24 40.7 5
 0 -20 1 120.82 117.58 4
 0 -20 -1 58.89 95.38 2
 0 20 -1 326.05 177.42 20
 0 -20 -1 127.77 122.33 1
 0 20 -1 168.02 46.73 7
 0 -20 -1 -7.58 36.2 3
 0 -20 1 365.14 222.37 3
 0 20 -1 136.78 36.38 5
 0 -20 1 271.89 196.22 2
 0 20 -2 263.11 164.04 20
 0 -20 2 446.48 236.95 4
 0 20 2 374.98 59.98 5
 0 -20 2 338.92 215.43 3
 0 -20 -2 498.08 249.14 1
 0 20 2 447.96 193.83 20
 0 20 2 406.44 70.79 7
 0 20 -2 355.5 60.43 5
 0 -20 2 372.73 232.73 2
 0 -20 3 3087.18 650.14 4
 0 -20 3 3174.87 679.2 3
 0 20 3 3158.45 174.74 5
 0 20 3 2297.36 467.11 20
 0 -20 -3 3062.44 652.52 1
 0 20 -3 2909.92 183.08 25
 0 -20 3 3047.8 669.62 2
 0 20 -3 3094.17 183.03 5
 0 20 3 2914.88 194.85 7
 0 20 -3 2511.17 518.89 20
 0 20 4 300.65 51.84 6
 0 -20 4 148.37 144.88 4
 0 20 -4 184.96 139 20
 0 20 -4 239.43 51.93 5
 0 -20 4 471.4 262.58 3
 0 -20 4 272.34 182.15 2
 0 -20 -4 259.17 208.17 1
 0 20 -4 237.45 54.21 25
 0 20 4 338.06 68.51 7
 0 20 5 301.76 55.92 6
 0 20 -5 250.85 51.75 5
 0 20 5 299.72 67.75 7
 0 20 -5 257.63 55.16 25
 0 20 6 27.25 16.77 6
 0 -20 -6 5.02 18.61 23
 0 20 -6 49.06 28.15 5
 0 20 -6 7.19 12.22 25
 0 20 6 45.74 34.25 7
 0 20 -7 341.46 67.16 25
 0 20 -7 460.06 75.49 5
 0 20 7 391.96 67.83 6
 0 20 7 459.22 87.32 7
 0 -20 -7 348.92 78.47 23
 0 20 -8 56.28 28.64 5
 0 20 8 68.93 28.74 6
 0 -20 -8 46.71 35.52 23
 0 20 -8 41.26 23.16 25
 0 20 8 129.75 52.97 7
 0 20 9 68.82 34.83 7
 0 20 9 102.97 40.15 6
 0 -20 -9 61.28 32.4 23
 0 20 -9 48.78 18.07 25
 0 20 10 30.59 28.17 6
 0 -20 -10 7.56 7.14 23
 0 20 10 52.14 43.27 7
 0 20 -10 36.06 20.96 25
 0 -20 11 51.95 34.4 26
 0 -20 -11 138.55 46.32 23
 0 20 11 125.38 52.04 6
 0 -20 12 160.01 54.51 26
 0 20 12 220.43 67.81 6
 0 -20 -12 128.58 55.73 23
 0 -20 -13 20.65 33.72 23
 0 20 13 27.99 25.16 21
 0 -20 13 -1.59 20.64 26
 0 20 13 43.33 27.63 6
 0 20 14 43.82 27.9 21
 0 -20 14 51.82 34.69 26
 0 20 14 60.52 36.43 6
 0 -20 15 266.13 79.3 26
 0 20 15 236.15 73.21 6
 0 20 15 234.04 63.21 21
 0 20 16 124.36 51.17 21
 0 20 16 139.48 57.62 28
 0 20 16 85.14 39.76 6
 0 -20 -16 128.82 47.33 29
 0 -20 16 82.41 51.32 26
 0 20 -16 94.97 46.07 11
 0 20 -17 94.95 45.32 11
 0 20 17 59.48 38.75 28
 0 -20 -17 43.26 42.52 29
 0 20 -18 1.5 13.74 11
 0 20 18 30.3 39.28 28
 0 -20 -18 -3.97 16.15 29
 0 -20 -19 83.36 40.49 29
 0 20 -19 -15.83 8.09 11
 0 20 19 35.55 30.34 28
 0 20 -20 25.55 30.39 11
 0 -20 -20 7.74 20.96 29
 0 20 20 6.88 16.39 28
 0 20 21 52.44 31.26 28
 0 20 -21 72.1 34.2 11
 0 -20 -21 53.56 34.54 29
 0 20 22 -7.8 10.05 28
 0 -20 -22 -6.49 6.81 29
 0 20 -22 -9.16 12.34 11
 0 20 -23 17.16 19.64 11
 0 20 23 0.89 9.58 28
 0 -20 -23 9.85 18.72 29
 0 21 0 83.38 35.15 7
 0 -21 0 60.34 98.27 2
 0 21 0 86.13 90.23 20
 0 21 0 52.3 24.85 5
 0 -21 0 51.07 77.82 1
 0 -21 0 142.33 146.23 3
 0 21 -1 4654.42 225.12 5
 0 -21 1 4456.54 843.2 2
 0 -21 -1 5403.02 937.15 3
 0 21 1 4578.79 240.04 7
 0 -21 1 4203.7 803.56 3
 0 21 1 4807.37 226.05 5
 0 21 -1 4663.76 237.38 7
 0 -21 -1 4674.77 776.7 1
 0 21 -1 4244.89 675.19 20
 0 -21 -1 4485.63 883.65 2
 0 21 1 4023.5 652.23 20
 0 -21 1 4319.03 741.74 4
 0 21 -2 257.18 164.12 20
 0 -21 2 390.53 241.22 3
 0 21 2 276.22 59.53 7
 0 -21 -2 452.19 245.08 1
 0 21 2 368.12 190.31 20
 0 21 2 370.39 61.93 5
 0 -21 2 418.32 251.77 2
 0 -21 2 575.04 272.68 4
 0 21 -2 312.66 56.71 5
 0 21 3 191.71 136.2 20
 0 21 -3 141.89 40.8 5
 0 21 3 120.31 42.61 7
 0 21 3 177.73 44.41 5
 0 -21 3 69.46 98.68 4
 0 21 4 1711.73 156.21 7
 0 21 -4 1450.37 130.11 5
 0 21 -4 1526.03 139.61 25
 0 21 -5 1611.22 147.11 25
 0 21 -5 1795.91 148.11 5
 0 21 5 1809.76 137.19 6
 0 21 5 1764.4 164.19 7
 0 21 -6 54.68 32.44 25
 0 21 6 104.5 43.71 7
 0 -21 -6 54.48 35.18 23
 0 21 -6 104.83 42.03 5
 0 21 6 65.54 27.89 6
 0 21 7 93.42 44.4 7
 0 -21 -7 105.7 44.09 23
 0 21 -7 77.23 33.86 25
 0 21 -7 123.58 43.75 5
 0 21 7 70.64 27.46 6
 0 21 8 246.47 59.08 6
 0 -21 -8 184.75 58.08 23
 0 21 -8 209.62 51.85 25
 0 21 -8 251.17 61.65 5
 0 21 8 228.89 68.95 7
 0 21 -9 39.23 27.98 25
 0 21 9 54.1 34.55 7
 0 -21 -9 28.26 25.35 23
 0 21 9 29.21 28.06 6
 0 21 10 50.17 34.2 6
 0 -21 -10 19.36 20.42 23
 0 21 10 26.17 10.88 7
 0 21 -10 5.78 13.48 25
 0 21 11 111.42 46.25 6
 0 -21 -11 113.98 52.9 23
 0 21 12 66.64 38.27 6
 0 -21 -12 66.04 39.03 23
 0 -21 -13 924.07 151.82 23
 0 -21 13 937.98 143.8 26
 0 21 13 872.26 134.43 6
 0 21 14 34.48 24.93 6
 0 -21 14 79.6 49.92 26
 0 -21 -14 36.1 35.7 23
 0 -21 15 2.74 19.82 26
 0 21 15 8.02 16.12 6
 0 21 -15 38.46 28.11 11
 0 21 15 16.45 25.1 28
 0 21 -15 9.15 15.71 10
 0 21 15 56.82 43.09 21
 0 -21 16 103.44 51.12 26
 0 21 16 162.44 53.95 28
 0 21 -16 217.94 66.4 11
 0 -21 -16 128.76 56.23 29
 0 21 16 158.76 58.03 21
 0 21 16 138.21 52.86 6
 0 -21 -17 320.64 86.45 29
 0 21 -17 312.76 80.82 11
 0 21 17 228.7 69.19 28
 0 -21 -18 2.95 23.09 29
 0 21 -18 25.3 23.98 11
 0 21 18 -18.85 31.6 28
 0 -21 -19 76.34 45.93 29
 0 21 -19 21.08 21.12 11
 0 21 19 35.63 34.29 28
 0 21 -20 4.41 11.03 11
 0 21 20 1.09 8.95 28
 0 -21 -20 12.06 27.37 29
 0 21 -21 -2.32 15.13 11
 0 -21 -21 0.61 6.91 29
 0 -21 -22 10.86 21.55 29
 0 21 22 3.5 11.7 28
 0 21 -22 5.31 20.39 11
 0 -22 0 406.52 226.19 1
 0 22 0 478.75 80.55 7
 0 22 0 421.91 69.17 5
 0 22 -1 423.54 69.73 5
 0 22 1 496.38 228.91 20
 0 22 1 511.32 83.86 7
 0 22 1 461.19 71.75 5
 0 22 -1 452.54 76.01 7
 0 -22 -1 607.24 281.17 1
 0 22 2 203.03 48.96 5
 0 -22 2 141.64 139.22 4
 0 22 2 150.21 125.42 20
 0 22 -2 169.68 42.65 5
 0 22 2 149.97 47.2 7
 0 22 3 3397.43 194.87 5
 0 22 -3 3394.02 202.81 5
 0 22 3 3164.58 214.92 7
 0 22 -4 569.19 84.22 5
 0 22 4 563.24 94.85 7
 0 22 -5 349.66 68.42 5
 0 -22 -5 367.71 76.62 23
 0 22 5 438.75 69.98 6
 0 22 -5 344.85 69.81 25
 0 22 5 294.04 69.92 7
 0 22 6 100.58 45.74 7
 0 22 -6 103.44 38.73 5
 0 22 -6 97.12 37.86 25
 0 22 6 94 33.84 6
 0 -22 -6 79.3 36.77 23
 0 22 -7 237.25 60.49 25
 0 22 7 274.08 71.66 7
 0 -22 -7 234.64 68 23
 0 22 -7 295.27 66.46 5
 0 22 7 276.76 57.65 6
 0 22 -8 93.44 40.58 25
 0 -22 -8 163.12 57.09 23
 0 22 -8 138.43 46.62 5
 0 22 8 145.01 50.33 6
 0 22 8 166.59 60.31 7
 0 22 9 1908.35 170.56 6
 0 22 9 1700.03 184.64 7
 0 22 -9 1389.96 149.1 25
 0 -22 -9 1826.25 192.57 23
 0 22 -10 1.68 15.44 25
 0 -22 -10 39.62 29.96 23
 0 22 10 21.66 9.47 7
 0 22 10 28.52 32.72 6
 0 22 11 171.4 62.7 7
 0 -22 -11 237.61 78.02 23
 0 22 11 249.41 68.52 6
 0 -22 -12 43.96 36.47 23
 0 22 12 64.08 42.7 6
 0 -22 -13 105.77 53.07 23
 0 22 13 113.46 55.61 6
 0 -22 -14 228.85 81.48 23
 0 -22 14 261.58 78.29 26
 0 22 14 292.47 84.29 6
 0 22 -15 406.51 92.75 10
 0 22 -15 427.18 89.85 11
 0 22 15 314.14 78.89 28
 0 22 15 462.4 100.37 6
 0 -22 15 508.9 114.48 26
 0 22 16 53.64 37.93 28
 0 22 -16 18.54 15.79 11
 0 22 17 34.04 30.74 28
 0 22 -17 55.1 31.96 11
 0 -22 -17 -30.11 29.06 29
 0 22 18 48.53 32.36 28
 0 -22 -18 20 15.75 29
 0 22 -18 33.44 23.46 11
 0 -22 -19 56.04 37.84 29
 0 22 19 10.85 17.73 28
 0 22 -19 23.58 21.64 11
 0 -22 -20 30.17 25.97 29
 0 22 20 19.87 9.51 28
 0 22 -20 14.44 17.59 11
 0 22 -21 65.22 32.94 11
 0 -22 -21 52.89 34.66 29
 0 22 21 40.72 24.16 28
 0 -22 -22 -1.63 8.72 29
 0 22 -22 20.14 15.49 11
 0 22 22 19.07 17.78 28
 0 23 0 187.15 55.76 7
 0 23 0 150.01 47.6 5
 0 23 1 1261.17 134.8 7
 0 23 -1 1239.78 131.26 7
 0 23 -1 1359.39 127.05 5
 0 23 1 1224.55 121.62 5
 0 23 -2 280.32 56.87 5
 0 23 2 326.58 64.5 5
 0 23 2 270.03 64.48 7
 0 23 3 242.55 64.25 7
 0 23 -3 158.89 45.88 5
 0 23 3 218.02 52.32 5
 0 23 4 1358.59 148.88 7
 0 23 -4 1308.01 132.56 5
 0 23 5 942.47 124.8 7
 0 -23 -5 1006.91 128.61 23
 0 23 -5 902.49 112.79 5
 0 -23 -6 40.69 37.11 23
 0 23 6 69.78 32.01 6
 0 23 -6 24.07 15.68 25
 0 23 -6 71.4 33.21 5
 0 23 6 109.15 46.66 7
 0 23 -7 974.14 123.06 5
 0 23 7 1036.87 140.98 7
 0 -23 -7 944.38 132.46 23
 0 23 -7 920.48 120.59 25
 0 23 7 1153.22 124.22 6
 0 23 -8 183.77 54.53 5
 0 23 8 206.82 64.01 7
 0 23 -8 137.56 47.12 25
 0 -23 -8 196.84 62.99 23
 0 23 8 269.64 62.66 6
 0 23 -9 4.99 11.41 25
 0 -23 -9 48.95 36.87 23
 0 23 9 72.44 43.65 6
 0 23 9 33.76 29.56 7
 0 23 -10 68.08 38.25 25
 0 23 10 32.26 32.12 6
 0 23 10 34.96 32.21 7
 0 -23 -10 11.68 27.66 23
 0 23 11 1124.7 143.46 6
 0 23 11 1164.75 162.34 7
 0 -23 -11 994.13 156.12 23
 0 23 12 -7.62 28.1 6
 0 -23 -12 -28.98 44.32 23
 0 -23 -13 445.54 109.57 23
 0 23 13 405.67 96.53 6
 0 23 -14 45.02 25.68 11
 0 23 14 72.11 42.01 6
 0 23 14 37.69 25.27 28
 0 23 -14 49.65 35.45 10
 0 -23 -14 80.64 57.7 23
 0 23 -15 45.39 33.89 11
 0 23 15 13.11 12.43 28
 0 23 15 -0.05 9.18 6
 0 23 -15 27.19 18.43 10
 0 23 -16 130.64 52.23 11
 0 23 16 105.85 40.07 28
 0 23 -16 119.88 47.46 10
 0 23 17 27.51 29.51 28
 0 23 -17 22.49 12.96 11
 0 -23 -18 9.48 22.32 29
 0 23 -18 26.53 26.96 11
 0 23 18 18.05 13.39 28
 0 -23 -19 34.31 33.42 29
 0 23 19 -7.01 15.88 28
 0 23 -19 14.77 19.52 11
 0 23 20 10.38 18.74 28
 0 -23 -20 9.76 16.35 29
 0 23 -20 2.43 14.85 11
 0 -23 -21 24.85 22.63 29
 0 23 21 11.58 13.29 28
 0 23 -21 22.59 13.94 11
 0 23 -22 -1.71 13.83 11
 0 -23 -22 0.89 15.98 29
 0 23 22 7.08 10.33 28
 0 24 0 2650.75 182.62 5
 0 24 0 2526.2 192.42 7
 0 24 -1 46.07 30.05 5
 0 24 1 35.22 24.71 7
 0 24 1 52.58 30.27 5
 0 24 -2 79.54 37.61 5
 0 24 2 62.13 30.16 7
 0 24 2 53.29 26.44 5
 0 24 -3 2229.62 172.99 5
 0 24 3 2238.3 167.03 5
 0 24 3 2338.33 194.26 7
 0 24 4 474.06 87.76 7
 0 24 -4 514.18 86.84 5
 0 24 5 842.62 121.13 7
 0 -24 -5 770.2 116.88 23
 0 24 -5 761.14 104.57 5
 0 24 6 78.08 42.46 7
 0 -24 -6 99.76 45.21 23
 0 24 6 48.03 26.86 6
 0 24 -6 123.52 49.84 5
 0 24 -7 460.93 85.31 5
 0 -24 -7 512.88 103.43 23
 0 24 7 507.38 102.12 7
 0 24 7 589.62 91.79 6
 0 24 -8 103.11 42.87 5
 0 24 8 104.72 43.82 6
 0 -24 -8 112.65 51.86 23
 0 24 8 124.21 48.88 7
 0 -24 -9 1812.16 200.28 23
 0 24 9 1803.71 197.71 7
 0 24 9 1812.02 175.05 6
 0 -24 -10 -18.34 28.01 23
 0 24 10 -21.54 16.31 7
 0 24 10 16.34 17.84 6
 0 -24 -11 19.38 17.66 23
 0 24 11 32.3 31.2 6
 0 24 11 13.23 27.09 7
 0 -24 -12 314.11 94.36 23
 0 24 12 355.6 84.01 6
 0 24 13 74.47 41.74 6
 0 -24 -13 62.63 40.66 23
 0 24 14 41.32 34.96 28
 0 -24 -14 60.87 41.82 23
 0 24 -14 92.88 41.5 10
 0 24 14 103.42 50.15 6
 0 24 -15 254.9 73.16 10
 0 24 15 175.59 56.99 28
 0 24 -15 258.75 70.75 11
 0 24 -16 22.27 26.88 11
 0 24 16 53.16 30.63 28
 0 24 -16 51.74 39.86 10
 0 24 17 24.13 27.29 28
 0 24 -17 49.11 34.98 11
 0 24 -18 76.61 41.58 11
 0 24 18 5.24 13.58 28
 0 24 19 7.05 12.96 28
 0 24 -19 17.61 23.59 11
 0 24 20 19.07 17.01 28
 0 24 -20 11.53 19.29 11
 0 -24 -20 1.03 7.77 29
 0 -24 -20 -12.06 11.62 13
 0 -24 -21 70.82 31.39 13
 0 -24 -21 53.14 30.82 29
 0 24 21 15.17 19.64 28
 0 24 -21 33.91 23.61 11
 0 25 0 128.49 44.82 5
 0 25 0 156.07 56.14 7
 0 25 1 50.63 28.35 5
 0 25 -1 60.21 33.54 5
 0 25 1 22.84 15.99 7
 0 25 -2 146.24 46.87 5
 0 25 2 78.53 39.52 7
 0 25 2 107.34 39.38 5
 0 25 -3 125.11 44.19 5
 0 25 3 125.89 44.76 5
 0 25 3 162.85 56.46 7
 0 -25 -4 572.22 98.45 23
 0 25 -4 627.5 95.07 5
 0 25 4 682.04 109.99 7
 0 -25 -5 1590.81 171.61 23
 0 25 5 1618.43 175.91 7
 0 25 -5 1498.29 149.6 5
 0 25 -6 77.38 37.53 5
 0 25 6 67.14 36.3 7
 0 -25 -6 73.34 40.68 23
 0 -25 -7 1326.16 164.96 23
 0 25 7 1393.05 142.36 6
 0 25 -7 1297.58 146.45 5
 0 25 7 1319.93 163.13 7
 0 25 8 95.36 46.19 7
 0 25 -8 111.23 43.55 5
 0 25 8 174.78 56.12 6
 0 -25 -8 176.18 62.21 23
 0 25 9 81.09 40.39 6
 0 25 9 131.48 53.81 7
 0 -25 -9 90.36 50.57 23
 0 -25 -10 5.2 19.41 23
 0 25 10 37.93 31.91 6
 0 25 10 -15.8 27.19 7
 0 25 11 404.43 97.86 7
 0 -25 -11 541.77 119.48 23
 0 25 11 461.49 93.45 6
 0 25 12 23.68 24.88 6
 0 -25 -12 120.59 63.68 23
 0 25 -13 201.85 60.11 10
 0 25 -13 125.5 51.11 15
 0 25 13 160.9 55.77 6
 0 25 13 132.36 41.09 17
 0 25 13 132.92 44.44 28
 0 -25 -13 183.94 72.05 23
 0 -25 -14 20.01 37.1 23
 0 25 14 66.58 29.43 17
 0 25 14 23.81 11.24 6
 0 25 -14 24.7 17.79 10
 0 25 14 7.37 17.62 28
 0 25 15 -12.96 15.32 28
 0 25 15 18.57 16.11 17
 0 25 -15 6.75 10.35 10
 0 25 -16 36.38 29.84 10
 0 25 16 24.06 20.61 28
 0 25 -16 40.35 30.79 11
 0 -25 -16 55.32 44.54 14
 0 25 17 1.41 22.45 28
 0 25 -17 36.47 24.74 11
 0 25 -17 7.83 8.11 10
 0 25 18 7.98 21 28
 0 25 -18 17.12 26.36 11
 0 25 -19 8.81 11 11
 0 25 19 19.54 21.83 28
 0 25 -20 18.69 22.29 11
 0 -25 -20 51.46 32.3 13
 0 25 20 6.05 13.93 28
 0 25 -21 -2.78 17.54 11
 0 -25 -21 -3.34 6.71 13
 0 25 21 6.29 14.7 28
 0 26 0 1091.05 124.17 5
 0 26 0 1114.58 135.76 7
 0 26 1 25.49 28.83 5
 0 26 1 38.23 28.53 7
 0 26 -1 65.97 34.91 5
 0 26 2 436.29 76.87 5
 0 26 -2 367.18 72.68 5
 0 26 2 420.85 85.68 7
 0 26 3 1131.15 142.69 7
 0 26 -3 1062.99 125.49 5
 0 26 -4 23.68 20.29 5
 0 26 4 19.77 29.13 7
 0 -26 -4 29.99 32.26 23
 0 26 -5 319.13 72.3 5
 0 26 5 349.84 85.39 7
 0 -26 -5 326.48 83.45 23
 0 26 -6 62.73 26.59 5
 0 -26 -6 80.56 42.42 23
 0 26 6 113.34 51.55 7
 0 26 -7 84.51 42.44 5
 0 -26 -7 87.3 46.07 23
 0 26 7 117.21 47.35 6
 0 26 7 70.91 43.23 7
 0 -26 -8 11.57 27.49 23
 0 26 8 32.76 27.86 6
 0 26 8 39.51 37.42 7
 0 26 -8 39.19 28.9 5
 0 26 9 453.12 102.81 7
 0 26 9 475.79 92.36 6
 0 -26 -9 428.79 100.49 23
 0 26 10 49.91 35.22 6
 0 -26 -10 -8.05 20.78 23
 0 26 10 16.12 22.7 7
 0 26 11 -0.18 21.49 7
 0 26 11 51.79 38.02 6
 0 -26 -11 -7.57 20.86 23
 0 26 12 139.71 56.61 6
 0 -26 -12 171.05 68.32 23
 0 26 13 64.75 35.89 6
 0 -26 -13 81.77 53.61 23
 0 26 13 78.89 32.05 17
 0 26 -13 102.3 48.3 10
 0 26 13 51.82 25.45 28
 0 26 -13 28.4 24.72 15
 0 26 14 7.54 15.44 28
 0 26 14 46.56 24.81 17
 0 26 -14 66.15 44.73 10
 0 26 -15 317.28 87.96 10
 0 26 15 223.76 52.89 17
 0 26 15 197.04 61.6 28
 0 26 16 -14.74 8.14 28
 0 26 -16 59.09 36.73 10
 0 -26 -16 73.67 44.11 14
 0 26 -17 -8.92 16.94 11
 0 26 -17 -2.01 12.3 10
 0 26 17 39.15 30.28 28
 0 26 18 8.56 17.13 28
 0 26 -18 -5.89 16.65 11
 0 26 -19 -14.74 8.63 11
 0 26 19 13.44 27.61 28
 0 26 20 19.56 22.89 28
 0 -26 -20 33.23 29.63 13
 0 26 -20 7.2 16.6 11
 0 26 21 11.56 13.37 28
 0 -26 -21 28.41 22.96 13
 0 26 -21 46.77 23.15 11
 0 27 0 32.29 30.99 7
 0 27 0 97.79 47.95 5
 0 27 -1 981.74 120.58 5
 0 27 1 865.01 113.41 5
 0 27 1 683.82 108.6 7
 0 27 2 109.14 39.05 7
 0 27 -2 139.12 49.67 5
 0 27 2 106.97 35.48 5
 0 27 -3 24.84 29.6 5
 0 -27 -3 24.52 29.98 23
 0 27 3 68.47 43.63 7
 0 27 -4 159.34 53.08 5
 0 -27 -4 195.41 60.98 23
 0 27 4 232.54 67.28 7
 0 -27 -5 684.93 116.91 23
 0 27 -5 686.06 106.72 5
 0 27 5 613.26 111.26 7
 0 -27 -6 96.81 43.85 23
 0 27 -6 114.26 48.97 5
 0 27 6 115.49 53.81 7
 0 27 7 551.25 110.5 7
 0 27 -7 466.35 92.55 5
 0 -27 -7 604.17 118.45 23
 0 27 -8 103.15 45.98 5
 0 -27 -8 101.91 47.01 23
 0 27 8 127.83 50.47 6
 0 27 8 134.74 59.45 7
 0 27 9 11.58 9.63 7
 0 -27 -9 -5.17 27.07 23
 0 27 9 4.59 18.43 6
 0 -27 -10 -6.56 30.62 23
 0 27 10 61.19 42.51 6
 0 27 10 -7.39 31.2 7
 0 27 11 228.96 76.45 7
 0 27 11 301.3 77.79 6
 0 -27 -11 312.49 92.86 23
 0 27 -12 44.14 29.81 10
 0 27 -12 4.16 13.9 15
 0 27 12 39.79 23.08 17
 0 -27 -12 -24.52 11.68 23
 0 27 12 6.21 21.29 6
 0 27 13 129.77 41.01 17
 0 27 -13 186.51 58.09 10
 0 27 -13 101.6 45.17 15
 0 27 13 154.98 60 6
 0 -27 -13 132.84 63.31 23
 0 27 13 104.31 45.65 28
 0 27 14 34.36 27.82 28
 0 27 -14 13.19 23.26 10
 0 27 14 -4.31 9.21 17
 0 27 15 -13.55 29.39 28
 0 27 -15 29.52 34.77 10
 0 27 15 27.33 19.07 17
 0 -27 -15 -0.68 24.44 14
 0 27 -16 17.31 16.71 10
 0 -27 -16 14.82 25.35 14
 0 27 16 8.33 16.02 28
 0 27 17 57.34 33.37 28
 0 27 -17 70.37 39.08 10
 0 27 18 9.89 21.4 28
 0 27 -18 -1.93 9.52 11
 0 27 19 58.59 31.7 28
 0 27 -19 95.79 37.9 11
 0 -27 -19 62.82 35.43 13
 0 -27 -20 19.67 23.53 13
 0 27 20 3.63 21.27 28
 0 27 -20 16.01 18.14 11
 0 28 0 252.68 65.11 7
 0 28 0 254.63 64.11 5
 0 28 -1 485.14 88.79 5
 0 28 1 444 82.54 5
 0 28 1 519.45 98.39 7
 0 28 2 90.43 39.14 5
 0 -28 -2 63.68 35.25 23
 0 28 -2 32.67 22.66 5
 0 28 2 47.41 38.78 7
 0 -28 -3 1200.18 149.93 23
 0 28 3 1273.8 156.48 7
 0 28 -3 1272.55 143.88 5
 0 28 -4 106.06 44.4 5
 0 28 4 92.41 42.63 7
 0 -28 -4 69.02 34.55 23
 0 -28 -5 1.18 33.92 23
 0 28 -5 32.45 32.97 5
 0 28 5 19.41 33.02 7
 0 28 6 54.08 38.89 7
 0 -28 -6 8.02 24.93 23
 0 28 -6 28.01 23.66 5
 0 -28 -7 97.94 46.32 23
 0 28 -7 122.04 51.24 5
 0 28 7 100.06 54.44 7
 0 28 8 56.34 41.07 7
 0 28 -8 2.78 11.09 5
 0 -28 -8 11.94 18.26 23
 0 28 9 103.54 43.97 6
 0 28 9 131.62 55.22 7
 0 -28 -9 81.16 50.84 23
 0 28 10 -12.99 20.67 6
 0 -28 -10 -7.34 24.41 23
 0 28 10 29.38 28.27 7
 0 28 11 8.95 11.88 17
 0 -28 -11 29.91 11.26 23
 0 28 11 -0.25 24.36 7
 0 28 -11 30.68 19.97 15
 0 28 11 17.83 19.9 6
 0 28 -11 43.22 38.89 10
 0 28 12 5.22 26.24 7
 0 28 -12 27.06 26.01 10
 0 28 12 46.68 24.99 17
 0 28 12 33.42 21.22 6
 0 28 -12 38.46 29.5 15
 0 -28 -12 20.56 25.13 23
 0 28 -13 37.43 34.15 10
 0 28 13 23.93 18.27 17
 0 28 -13 14.13 22.36 15
 0 28 14 -2.09 7.28 17
 0 28 -14 -0.05 15.16 10
 0 28 14 23.58 19.04 28
 0 28 -15 186.08 63.96 10
 0 28 15 195.17 48.85 17
 0 28 15 199.77 57.9 28
 0 -28 -15 204.86 72.81 14
 0 -28 -16 2.57 21.54 14
 0 28 -16 -27.07 32.45 10
 0 28 16 4.91 8.82 17
 0 28 16 9.85 14.81 28
 0 28 -17 -7.35 8.37 10
 0 28 17 -9 23.55 28
 0 -28 -17 -10.9 7.88 14
 0 -28 -18 29.41 27.51 13
 0 28 18 14.43 20.68 28
 0 28 19 26.32 22.57 28
 0 -28 -19 50.69 30.93 13
 0 28 -20 9.45 18.04 11
 0 -28 -20 11.13 19.32 13
 0 28 20 12.42 21.52 28
 0 29 0 90.01 40.24 5
 0 29 -1 1200 139.84 5
 0 29 1 1109.49 146.61 7
 0 29 1 1291.33 143.64 5
 0 29 -2 16.09 19.33 5
 0 29 2 2.28 18.83 5
 0 29 2 -6.06 24.06 7
 0 -29 -2 36.68 41.03 23
 0 -29 -3 143.29 57.67 23
 0 29 -3 119.1 49.9 5
 0 29 3 68.44 39.94 7
 0 29 -4 19.85 21.38 5
 0 -29 -4 62.14 39.69 23
 0 29 4 55.98 39.83 7
 0 -29 -5 580.02 113.03 23
 0 29 -5 512.13 95.13 5
 0 29 5 475.27 106.21 7
 0 29 6 -15.1 21.11 7
 0 29 -6 -14.08 24.83 5
 0 -29 -6 19.35 33.62 23
 0 29 7 239.76 75.57 7
 0 -29 -7 266.68 85.29 23
 0 29 -7 200.9 61.51 5
 0 29 -8 182.53 60.84 5
 0 29 8 161.01 62.2 7
 0 -29 -8 207.46 75.59 23
 0 29 9 -4.03 32.69 7
 0 -29 -9 19.29 17.98 23
 0 29 9 54.57 39.51 6
 0 29 10 8.36 16.7 6
 0 -29 -10 21.95 32.21 23
 0 29 10 10.41 19.97 7
 0 29 11 106.37 43.92 7
 0 29 -11 115.36 50.45 10
 0 -29 -11 113.28 59.81 23
 0 29 11 96.53 35.45 17
 0 29 11 133.25 55.75 6
 0 29 -11 55.3 30.42 15
 0 29 -12 -0.64 5.73 15
 0 29 -12 29.74 32.15 10
 0 -29 -12 65.22 52.52 23
 0 29 12 10.41 12.67 6
 0 29 12 9.1 12.14 17
 0 29 -13 71.61 39.19 10
 0 29 -13 50.95 31.3 15
 0 29 13 117.51 39 17
 0 29 14 21.75 17.27 17
 0 29 -14 20.46 26.78 10
 0 29 -15 -9.83 15.01 10
 0 -29 -15 42.54 40.24 14
 0 29 15 30.32 19.64 17
 0 29 15 39.73 29.26 28
 0 29 16 5.49 9.23 17
 0 -29 -16 46.55 38.79 14
 0 29 -16 38.05 32.2 10
 0 29 16 20.95 23.2 28
 0 -29 -17 47.72 38.46 14
 0 29 17 122.93 46.28 28
 0 29 -17 113.62 40.34 10
 0 29 -18 49.32 28.35 10
 0 -29 -18 18.88 25.1 13
 0 29 18 47.65 27.26 28
 0 -29 -19 73.79 36.18 13
 0 29 19 76.08 35.2 28
 0 -29 -20 -12.88 14.38 13
 0 30 0 42.69 30.52 5
 0 30 1 168.61 54.76 5
 0 30 -1 248.66 64.75 5
 0 30 1 158.3 56.31 7
 0 30 2 67.45 35.93 7
 0 30 -2 46.59 27.6 5
 0 30 2 77.39 39.27 5
 0 -30 -3 805.03 127.26 23
 0 30 3 683.68 120.5 7
 0 30 -3 741.98 115.5 5
 0 -30 -4 23.61 31.71 23
 0 30 -4 10.94 16.34 5
 0 30 4 11.76 28.82 7
 0 -30 -5 119.22 55.32 23
 0 30 5 138.93 59.34 7
 0 30 -5 66.64 36.63 5
 0 -30 -6 17.66 16.42 23
 0 30 -6 38.83 21.11 5
 0 30 6 26.1 26 7
 0 30 7 52.06 37.23 7
 0 -30 -7 82.28 51.02 23
 0 30 -7 128.43 52.75 5
 0 30 8 17.17 20.65 7
 0 -30 -8 17.55 24.07 23
 0 30 -8 24.14 28.56 5
 0 -30 -9 228.67 83.94 23
 0 30 9 173.17 61.04 7
 0 30 -9 256.6 71.31 5
 0 30 -10 37.23 34.18 10
 0 30 10 -9.18 16.28 7
 0 30 10 30 20.21 17
 0 30 10 11.95 22.06 6
 0 30 -10 -17.49 7.42 15
 0 -30 -10 -20.52 24.16 23
 0 -30 -11 45.84 32.42 23
 0 30 11 68.72 30.11 17
 0 30 -11 95.59 44.59 10
 0 30 -11 55.38 28.83 15
 0 30 11 93.82 43.45 6
 0 30 11 65.19 28.97 7
 0 30 -12 9.76 24.31 10
 0 30 -12 10.6 15.96 15
 0 30 12 48.78 25.57 17
 0 30 13 18.58 16.25 17
 0 30 -13 10.14 16.61 15
 0 -30 -14 -15.46 18.09 14
 0 30 -14 -24.47 22.38 10
 0 30 14 33.55 20.87 17
 0 30 15 103.91 35.07 17
 0 30 -15 145.86 49.97 10
 0 -30 -15 201.42 64.8 14
 0 30 -16 30.2 26.29 10
 0 30 16 82.84 33.3 28
 0 -30 -16 72.8 39.78 14
 0 30 16 22.62 16.22 17
 0 -30 -17 20.77 28.05 14
 0 30 17 22.81 20.35 28
 0 30 -17 -1.18 13.23 10
 0 -30 -17 41.02 30.27 13
 0 30 18 28.36 24.04 28
 0 30 -18 -4.39 17.27 10
 0 -30 -18 3.02 8.16 13
 0 -30 -19 16.21 23.65 13
 0 30 19 4.73 12.87 28
 0 31 0 71.36 38.06 5
 0 31 1 346.66 83.79 7
 0 31 1 277.64 68.63 5
 0 31 -1 395.76 84.94 5
 0 31 2 27.98 31.7 7
 0 31 2 -4.51 17.39 5
 0 31 -2 14.9 9.54 5
 0 -31 -3 147.97 58.35 23
 0 31 -3 156.48 54.74 5
 0 31 3 127.81 51.63 7
 0 31 -4 34.99 27.27 5
 0 31 4 8.99 11.76 7
 0 -31 -4 -8.21 15.61 23
 0 -31 -5 392.67 96.08 23
 0 31 -5 312.62 77.84 5
 0 31 5 253.61 69.83 7
 0 -31 -6 16.36 35.31 23
 0 31 6 19.58 32.86 7
 0 31 -6 15.18 10.49 5
 0 -31 -7 387.73 99.83 23
 0 31 7 315.01 88.03 7
 0 31 -7 275.49 78.7 5
 0 31 -8 -28.39 30.46 5
 0 -31 -8 -18.36 39.36 23
 0 31 8 9.95 33.53 7
 0 31 9 -19.64 15.22 7
 0 31 9 4.22 8.97 17
 0 31 -9 13.58 17.76 15
 0 -31 -9 23.73 19.47 23
 0 31 -9 20.94 15.32 5
 0 31 -9 -3.45 14.8 10
 0 31 -10 -28.01 23.92 10
 0 31 10 -12.26 24.06 7
 0 31 -10 2.33 12.89 15
 0 31 10 -2.73 7.91 17
 0 31 -11 77.74 37.11 15
 0 31 -11 166.07 57.42 10
 0 31 11 104.24 36.95 17
 0 31 -12 29.88 24.66 15
 0 31 -12 57.57 41.79 10
 0 31 12 13.57 14.2 17
 0 31 -13 46.88 42.19 10
 0 31 -13 22.67 20.56 15
 0 31 13 70.75 30.12 17
 0 -31 -14 22.93 30.22 14
 0 31 14 5.01 9.25 17
 0 31 -14 25.03 21.94 10
 0 31 -15 -6.31 13.35 10
 0 31 15 22.23 16.48 17
 0 -31 -15 27.69 31.85 14
 0 31 16 -3.77 7.65 17
 0 31 -16 -5.88 17.14 10
 0 -31 -16 4.27 16.15 14
 0 -31 -17 75.33 37.7 13
 0 -31 -17 2.34 16.49 14
 0 31 -17 97.68 39.53 10
 0 -31 -18 -4.64 15.52 14
 0 -31 -18 11.04 13.95 13
 0 31 -18 15.6 17.04 10
 0 -31 -19 27.63 22.08 13
 0 32 0 27.09 16.61 5
 0 32 1 201.04 61.93 5
 0 32 -1 246.49 69.77 5
 0 32 1 74.81 37.17 7
 0 32 2 14.06 31.87 7
 0 32 -2 47.45 27.72 5
 0 32 2 17.6 7.56 5
 0 32 -3 649.72 112.66 5
 0 32 3 811.02 135.59 7
 0 -32 -3 730.67 129.74 23
 0 -32 -4 2.7 10.87 23
 0 32 -4 -9.54 22.28 5
 0 32 4 33.04 30.97 7
 0 -32 -5 212.48 74.57 23
 0 32 5 202.46 74.28 7
 0 32 -5 124.5 52.22 5
 0 32 6 17.07 24.27 7
 0 32 -6 6.31 30.99 5
 0 -32 -6 35.53 29.03 23
 0 32 -7 169.57 57.47 10
 0 -32 -7 157.62 67.46 23
 0 32 7 128.57 39.89 17
 0 32 -7 111.52 41.69 15
 0 32 -7 166.99 61.04 5
 0 32 7 147.7 62.7 7
 0 32 -8 18.54 17.16 15
 0 32 8 -2.91 7.97 17
 0 32 8 6.05 10.86 15
 0 32 8 -27.12 26.91 7
 0 -32 -8 -19.66 26.36 23
 0 32 -8 36.86 28.79 10
 0 32 -8 -2.72 22.22 5
 0 32 9 200.73 50.66 17
 0 -32 -9 324.2 104.07 23
 0 32 -9 340.35 80.57 10
 0 32 -9 245.9 68.24 5
 0 32 9 263.46 82.1 7
 0 32 -9 217.61 58.13 15
 0 32 10 16.25 15.32 17
 0 32 -10 15.46 20.69 10
 0 32 -10 11.49 18.51 15
 0 32 -11 87.97 49.92 10
 0 32 11 66.06 29.47 17
 0 32 -11 63.39 32.67 15
 0 32 -12 9.9 14.56 15
 0 32 -12 2.78 19.77 10
 0 32 12 36.19 21.96 17
 0 32 -13 60.69 40.17 10
 0 32 13 60.45 27.65 17
 0 -32 -13 87.19 47.29 14
 0 32 -13 1.48 9.34 15
 0 32 -14 -0.24 17.1 10
 0 -32 -14 48.23 38.49 14
 0 -32 -14 30.98 36.88 13
 0 32 14 8.98 11.3 17
 0 32 15 112.33 35.16 17
 0 32 -15 165.22 55.39 10
 0 -32 -15 198.96 69.16 13
 0 -32 -15 102.53 49.26 14
 0 32 -16 40.49 27.34 10
 0 -32 -16 66.18 37.57 13
 0 32 16 29.11 17.39 17
 0 -32 -16 8.27 16.57 14
 0 32 -17 20.9 18.91 10
 0 -32 -17 -18.25 23.64 14
 0 -32 -18 13.38 12.05 13
 0 -32 -18 5.48 9.83 14
 0 32 -18 -9.12 12.69 10
 0 33 0 52.89 34.4 5
 0 33 -1 436.36 89.99 5
 0 33 1 413.5 85.01 5
 0 33 2 -4.55 16.48 7
 0 33 2 1.85 9.65 5
 0 33 3 20.2 32.44 7
 0 33 -3 -11.09 15.46 5
 0 33 4 1.04 28.59 7
 0 -33 -4 -17.73 22.57 23
 0 33 -4 -3.59 13.77 5
 0 33 5 241.31 75.18 7
 0 33 -5 244.03 68.64 5
 0 -33 -5 331.18 90.6 23
 0 33 -6 57.52 35.62 5
 0 33 6 16.09 14.79 17
 0 -33 -6 33.22 43.44 23
 0 33 -6 45.75 31.21 10
 0 33 -6 10.45 16.12 15
 0 33 6 6.68 13.89 15
 0 33 6 29.44 40.77 7
 0 33 -7 144.78 55.84 5
 0 -33 -7 195.58 77.49 23
 0 33 7 192.53 63.59 7
 0 33 7 137.94 41.48 17
 0 33 -7 183.81 59.93 10
 0 33 -7 111.39 41.5 15
 0 33 7 113.43 40.84 15
 0 33 8 35.08 21.55 17
 0 33 8 -10.4 37.44 7
 0 33 -8 56.92 35.09 10
 0 33 -8 8.02 15.99 15
 0 -33 -8 -8.78 28.75 23
 0 33 8 7.49 15.13 15
 0 33 -8 -18.04 30.9 5
 0 33 9 -21.96 17.5 17
 0 33 -9 21.49 27.76 10
 0 33 -9 -0.87 19.65 15
 0 33 -10 -1.45 7.75 15
 0 -33 -10 13.06 20.4 13
 0 33 10 16.09 15.21 17
 0 33 -10 -9.41 25.01 10
 0 33 -11 113.36 48.09 10
 0 -33 -11 206.41 75.05 13
 0 33 -11 54.19 29 15
 0 33 11 101.68 36.2 17
 0 33 -12 23.46 19.29 10
 0 33 12 14.28 14.2 17
 0 33 -12 -4.66 7.84 15
 0 33 -13 54.98 29.19 15
 0 -33 -13 111.87 57.71 13
 0 33 13 97.94 34.5 17
 0 33 -13 51.35 29.55 10
 0 -33 -13 139.63 57.06 14
 0 -33 -14 44.44 34.66 14
 0 33 14 41.06 21.99 17
 0 33 -14 5.41 17.06 10
 0 -33 -14 18.11 21.98 13
 0 33 -15 45.01 27.6 10
 0 -33 -15 22.13 17.33 14
 0 33 15 14.3 12.9 17
 0 -33 -15 31.18 27.44 13
 0 -33 -16 25.9 18.86 13
 0 -33 -16 -2.31 17.1 14
 0 33 16 16.32 12.91 17
 0 -33 -17 38.19 28.61 13
 0 -33 -17 21.78 31.5 14
 0 33 -17 18.11 17.95 10
 0 -33 -18 -9.97 12.12 13
 0 34 0 124.47 48.81 5
 0 34 1 249.94 68.6 5
 0 34 -1 208.42 63.4 5
 0 34 -2 14.64 25.92 5
 0 34 2 35.42 37.86 7
 0 34 -3 384.8 87.47 5
 0 34 3 350.05 92.29 7
 0 34 -4 1.61 19.39 5
 0 34 -4 3.9 9.04 15
 0 34 4 8.39 11.03 17
 0 -34 -4 11.91 28.72 23
 0 34 4 11.99 14.49 7
 0 34 4 20.33 19.12 15
 0 34 -5 50.32 27.93 15
 0 34 5 36.58 23.48 15
 0 34 -5 34.82 23.81 10
 0 34 5 99.82 47.73 7
 0 34 -5 35.28 19.64 5
 0 -34 -5 79.18 50.43 23
 0 34 5 -2.46 7.43 17
 0 34 -6 4.39 8.22 10
 0 -34 -6 6.23 14.15 23
 0 34 -6 15.59 11.81 5
 0 34 -6 14.3 14.47 15
 0 34 6 0.94 9.91 15
 0 34 6 -19.13 35.09 7
 0 34 6 -11.7 12.9 17
 0 -34 -7 43.01 31.21 23
 0 34 7 61.74 35.34 7
 0 34 -7 37.29 35.71 10
 0 34 -7 17.19 21.25 5
 0 34 7 5.1 9.27 15
 0 34 7 44.67 24.06 17
 0 34 -7 30.85 24.59 15
 0 34 -8 -13.3 13.27 15
 0 34 8 -1.72 7.06 17
 0 34 8 16.32 17.51 15
 0 34 -8 17.62 23.62 10
 0 34 -9 60.22 32.35 15
 0 34 9 124.97 40.05 17
 0 34 -9 128.46 48.64 10
 0 -34 -10 40.34 39.83 13
 0 34 -10 5.97 8.6 15
 0 34 10 11.09 12.98 17
 0 34 -10 18.37 25.12 10
 0 34 11 34.94 21.5 17
 0 34 -11 37.91 26.08 15
 0 -34 -11 110.66 63.16 13
 0 34 -11 45.92 24.53 10
 0 34 12 21.2 16.7 17
 0 -34 -12 27.3 30.27 14
 0 -34 -12 22.77 28.35 13
 0 34 -12 42.34 33.46 10
 0 34 -12 0.1 13.77 15
 0 -34 -13 70.55 37.5 14
 0 34 13 40.27 22.06 17
 0 -34 -13 28.67 34.35 13
 0 34 -13 77.9 44.53 10
 0 34 -13 28.36 21.6 15
 0 -34 -14 3.93 22.09 13
 0 34 -14 5.82 20.8 10
 0 -34 -14 30.71 32.28 14
 0 34 14 -2.01 6.62 17
 0 34 -15 106.65 41.38 10
 0 -34 -15 75.81 43.85 14
 0 34 15 62.51 25.14 17
 0 -34 -15 118.56 51.37 13
 0 -34 -16 -2.34 9.45 14
 0 -34 -16 7.84 13.95 13
 0 34 16 -12.3 11.01 17
 0 34 -16 21.38 22.5 10
 0 -34 -17 20.81 22.43 13
 0 -34 -17 9.59 14.75 14
 0 35 0 26.83 25.2 15
 0 35 0 -14.45 25.21 5
 0 35 0 14.88 13.76 17
 0 35 1 395.52 86.49 5
 0 35 1 276.38 58.87 15
 0 35 -1 245.69 57.77 15
 0 35 1 260.94 54.26 17
 0 35 -1 377.31 83.74 5
 0 35 2 20.6 19.63 15
 0 35 -2 -22.86 31.56 5
 0 35 2 -22.62 37.45 7
 0 35 -2 7.89 11.26 15
 0 35 2 22.78 16.78 17
 0 35 -3 33.83 26.55 15
 0 35 3 6.89 26.42 7
 0 35 3 44.42 23.1 17
 0 35 3 11.11 11.41 15
 0 35 -3 47.86 22.01 5
 0 35 -4 15.94 18.4 15
 0 35 4 3.48 7.96 17
 0 35 4 3.42 6.21 15
 0 35 -4 3.48 25.41 5
 0 35 4 5.43 28.9 7
 0 -35 -5 154.73 67.17 23
 0 35 -5 139.82 52.23 5
 0 35 5 174.61 66 7
 0 35 -5 100.89 38.16 15
 0 35 5 71.33 29.65 17
 0 35 5 100.22 37.5 15
 0 35 6 51.5 25.56 17
 0 -35 -6 75.12 48.68 23
 0 35 -6 21.55 10.38 10
 0 35 -6 15.6 15.81 5
 0 35 6 -8.27 10.59 15
 0 35 -6 19.72 8.22 15
 0 35 6 74.95 36.83 7
 0 35 -7 97.79 37.57 15
 0 35 7 76.69 33.74 15
 0 35 -7 85 40.68 10
 0 35 7 80.78 32.01 17
 0 35 -8 45.71 23.47 15
 0 35 -8 49.63 30.85 10
 0 35 8 25.51 18.68 15
 0 35 8 26.64 19 17
 0 35 -9 -5.23 11.67 10
 0 35 -9 -4.07 16.5 15
 0 35 -10 -17.26 21.87 15
 0 35 10 1.82 7.08 17
 0 35 -10 11.44 12.75 10
 0 -35 -11 68.7 39.25 14
 0 35 11 33.46 20.76 17
 0 35 -11 66.23 37.06 10
 0 -35 -11 100.07 55.36 13
 0 35 -11 24.62 16.74 15
 0 35 -12 -4.41 14.97 15
 0 35 12 21.26 16.49 17
 0 35 -12 21.06 28.75 10
 0 -35 -12 27.71 31.2 14
 0 -35 -12 15.02 30.62 13
 0 -35 -13 31.13 33.3 13
 0 35 13 5.57 9.15 17
 0 -35 -13 40.63 35.16 14
 0 35 -13 40.58 29.35 10
 0 -35 -14 9.93 22.12 14
 0 -35 -14 12.1 27.51 13
 0 35 14 10.35 11.21 17
 0 35 -14 -4.81 11.3 10
 0 35 -15 -4.43 7.87 10
 0 35 15 9.66 10.29 17
 0 -35 -15 23.79 23.81 14
 0 -35 -15 1.8 7.28 13
 0 -35 -16 -11.01 15.83 13
 0 35 16 -6.57 8.08 17
 0 -35 -16 18.47 9.01 14
 0 -35 -17 49.28 31.26 13
 0 36 0 6.09 11.32 15
 0 36 0 11.84 19.7 5
 0 36 0 2.94 7.34 17
 0 36 -1 19.07 11.78 15
 0 36 1 -3.34 7.62 17
 0 36 1 10.27 19.76 5
 0 36 -1 -24.56 29.14 5
 0 36 1 9.6 16.93 15
 0 36 2 -18.15 15.16 17
 0 36 -2 -4.36 11.95 5
 0 36 -2 2.91 7.86 15
 0 36 2 4.52 11.93 15
 0 36 3 134.54 56.85 7
 0 36 -3 97.74 35.52 5
 0 36 3 117.93 39.55 15
 0 36 -3 122.25 42.42 15
 0 36 3 103.63 35 17
 0 36 4 20.97 18.84 15
 0 36 -4 22.74 14.05 5
 0 36 4 26.77 18.39 17
 0 36 4 -11.27 16.37 7
 0 36 -4 9.12 14.79 15
 0 36 5 100.19 34.94 17
 0 36 5 83.11 33.95 15
 0 36 -5 131.56 44.5 15
 0 36 -6 16.17 13.62 15
 0 36 6 0.46 7.2 15
 0 36 6 12.09 13.17 17
 0 36 -7 21.29 21.44 15
 0 36 7 16.59 15.18 17
 0 36 7 15.36 19.16 15
 0 36 -7 15.18 10.17 10
 0 36 -8 15.22 18.26 10
 0 36 8 6.62 13.06 15
 0 36 -8 17.9 19.71 15
 0 36 8 -7.47 10.86 17
 0 36 -9 4.36 22.95 10
 0 36 9 24.57 18.06 17
 0 36 -9 5.23 5.56 15
 0 36 10 -24.23 17.81 17
 0 -36 -10 27.54 31.97 14
 0 36 -10 3.78 11.38 15
 0 36 -10 22.73 23.3 10
 0 36 -11 -2.77 5.29 15
 0 36 -11 -5.45 8.86 10
 0 36 11 0.03 4.89 17
 0 -36 -11 1.61 21.98 14
 0 -36 -11 -16.01 20.09 13
 0 36 -12 -1.53 6.77 15
 0 -36 -12 16.86 25.53 14
 0 36 12 -36.87 20.82 17
 0 36 -12 -1.93 11.94 10
 0 -36 -12 10.88 34.21 13
 0 -36 -13 26.12 27.34 13
 0 -36 -13 70.78 40.95 14
 0 36 -13 12.27 20.29 10
 0 36 13 50.26 23.44 17
 0 -36 -14 3.22 25.41 14
 0 -36 -14 18.7 25.03 13
 0 36 -14 15.4 20.59 10
 0 36 14 -31.8 18 17
 0 -36 -15 45.01 27.47 14
 0 -36 -15 64.38 40.48 13
 0 36 15 24.7 15.08 17
 0 36 16 7.99 8.35 17
 0 -36 -16 -6.47 8.21 13
 0 -36 -16 -2.7 11.65 14
 0 37 0 -6.35 8.49 15
 0 37 0 36.76 20.73 17
 0 37 1 101.9 34.16 17
 0 37 -1 149.45 44.59 15
 0 37 1 193.75 51.36 15
 0 37 2 -18.08 15.11 17
 0 37 -2 -12.33 19.85 15
 0 37 2 -6.83 12.26 15
 0 37 3 56.75 26.04 17
 0 37 3 28.61 18.89 15
 0 37 -3 17.22 18.1 15
 0 37 4 12.53 13.1 17
 0 37 -4 -7.16 14.17 15
 0 37 4 4.34 10.64 15
 0 37 5 38.23 23.97 15
 0 37 5 63.97 27.99 17
 0 37 -5 46.89 26.36 15
 0 37 -6 -18.35 16.55 15
 0 37 6 -11.26 14.02 15
 0 37 7 65.69 30.71 15
 0 37 -7 78.51 36.72 15
 0 37 7 54.54 26.12 17
 0 37 -8 7.89 11.91 15
 0 37 8 -2.91 7.89 17
 0 37 -9 3.07 9.28 15
 0 37 9 5.31 9.4 17
 0 -37 -9 37.95 37.65 14
 0 37 10 4.04 8.41 17
 0 -37 -10 28.58 24.22 14
 0 37 -10 29.07 20.03 15
 0 37 -11 55.25 30.11 15
 0 -37 -11 41.24 33.14 14
 0 37 11 -4.71 8.69 17
 0 37 12 15.21 13.52 17
 0 -37 -12 41.46 26.74 14
 0 37 -12 22.43 19.04 15
 0 -37 -12 8.63 14.33 13
 0 -37 -13 23.7 28.76 13
 0 -37 -13 27.57 25.29 14
 0 37 13 0.67 4.89 17
 0 -37 -14 37.11 28.98 13
 0 37 14 -3.5 6.81 17
 0 -37 -14 13.12 22.13 14
 0 -37 -15 -14.66 17.67 14
 0 37 15 -3.37 6.18 17
 0 38 0 17.11 19.72 15
 0 38 1 21.48 16.15 17
 0 38 1 32.28 24.95 15
 0 38 -1 54.96 28.88 15
 0 38 -2 17.09 14.11 15
 0 38 2 -3.46 7.79 17
 0 38 2 28.96 20.73 15
 0 38 -3 65.15 28.23 15
 0 38 3 91.05 32.59 17
 0 38 3 62.22 28.82 15
 0 38 4 4.1 11.84 15
 0 38 -4 0.68 7.85 15
 0 38 -5 71.06 31.35 15
 0 38 5 99.64 34.45 17
 0 38 5 103.29 38.24 15
 0 38 6 31.35 21.7 15
 0 38 -6 21.51 16.44 15
 0 38 6 47.14 24.06 17
 0 38 7 -1.07 5.29 15
 0 38 7 20.03 16.08 17
 0 38 -7 -4.33 11.25 15
 0 -38 -7 -18.94 24.82 14
 0 -38 -8 27 29.29 14
 0 38 8 14.33 13.82 17
 0 38 -8 3.68 15.19 15
 0 38 9 24.62 17.46 17
 0 38 -9 41.41 24.72 15
 0 38 -10 -7.03 16.29 15
 0 -38 -10 28.11 31.42 14
 0 38 10 5.69 9.26 17
 0 38 -11 -29.49 18.27 15
 0 -38 -11 23.23 17.74 14
 0 38 11 17.13 14.29 17
 0 -38 -12 7.18 18.88 14
 0 38 -12 28.34 19.77 15
 0 -38 -12 34.9 32.14 13
 0 38 12 14.75 12.89 17
 0 38 13 22.65 15.05 17
 0 -38 -13 12.8 24.72 14
 0 -38 -13 55.01 37.58 13
 0 38 14 -10.12 9.85 17
 0 -38 -14 -7.18 10.17 13
 0 38 15 10.48 9.26 17
 0 -38 -15 -9.49 12.59 14
 0 -38 -15 27.66 17.71 13
 0 39 0 -2.83 6.83 15
 0 39 1 52.39 24.32 17
 0 39 1 51.74 26.22 15
 0 39 -1 50.16 26.99 15
 0 39 -2 -10.9 11.8 15
 0 39 2 2.37 10.9 15
 0 39 3 39.55 21.53 17
 0 39 -3 4.74 4.31 15
 0 39 3 12.19 16.81 15
 0 39 4 34.12 20.29 15
 0 39 4 36.68 20.93 17
 0 39 -4 25.35 21.73 15
 0 39 5 47.88 23.82 17
 0 39 -5 49.22 30.81 15
 0 39 5 54.17 26.89 15
 0 39 6 25.65 21.43 15
 0 39 6 16.57 14.61 17
 0 39 -6 6.31 17.15 15
 0 39 7 107.58 35.33 17
 0 39 -7 88.26 35.66 15
 0 39 7 38.44 25.04 15
 0 39 8 -15.59 14.04 17
 0 39 -8 -1.3 4.8 15
 0 39 9 -13.25 12.89 17
 0 39 -9 15.79 15.73 15
 0 39 10 7.55 10.06 17
 0 -39 -10 38.87 32.05 14
 0 39 -10 0.4 11.38 15
 0 -39 -11 75.07 42.11 14
 0 39 11 56.58 24.31 17
 0 39 -11 67.05 27.8 15
 0 -39 -12 -6.43 20.53 14
 0 39 12 9.89 10.42 17
 0 -39 -13 56.51 31.35 14
 0 39 13 12.92 11.19 17
 0 -39 -13 15.41 17.97 13
 0 39 14 10.87 9.68 17
 0 -39 -14 10.37 16.6 13
 0 -39 -14 3.81 15.33 14
 0 40 0 11.06 16.14 15
 0 40 1 -19.03 14.86 17
 0 40 1 6.85 19.28 15
 0 40 -1 20.18 21.43 15
 0 40 2 12.73 14.27 15
 0 40 -2 9.63 17.08 15
 0 40 2 20.69 15.57 17
 0 40 3 93.47 35.19 15
 0 40 3 85.8 30.87 17
 0 40 -3 69.22 34.64 15
 0 40 -4 16.05 13.18 15
 0 40 4 30.5 18.86 17
 0 40 4 18.36 17.72 15
 0 40 -5 30.32 23.03 15
 0 40 5 52.56 25.61 15
 0 40 5 50.12 23.93 17
 0 40 -6 0.03 13.74 15
 0 40 6 32.55 19.48 17
 0 40 6 13.71 16.31 15
 0 40 7 27.69 17.99 17
 0 40 7 10.13 13.42 15
 0 40 -7 24.66 21.65 15
 0 40 -8 -2.26 11.11 15
 0 -40 -8 36.03 37.21 14
 0 40 8 7.01 9.75 17
 0 40 9 40.05 20.9 17
 0 40 -9 16.58 16.18 15
 0 40 10 16.07 13.29 17
 0 -40 -10 32.67 29.12 14
 0 40 -10 -0.59 10.3 15
 0 40 -11 6.74 12.75 15
 0 -40 -11 -11.7 17.73 14
 0 40 12 17.51 12.88 17
 0 -40 -12 13.71 19.42 14
 0 -40 -13 30.11 30.06 14
 0 40 13 16.88 12.01 17
 0 41 0 5.05 10.28 15
 0 41 -1 21.28 19.99 15
 0 41 1 64.67 26.02 17
 0 41 1 42.64 28.49 15
 0 41 2 30.75 18.32 17
 0 41 2 6.83 13.87 15
 0 41 -2 28.65 24.85 15
 0 41 3 13 12.4 17
 0 41 -3 -0.14 10.51 15
 0 41 3 5.87 12.04 15
 0 41 4 -4.31 7.47 15
 0 41 4 -3.33 7.42 17
 0 41 -4 -14.78 17.12 15
 0 41 -5 33.03 18.83 15
 0 41 5 25.43 20.69 15
 0 41 5 56.09 24.71 17
 0 41 6 7.01 9.66 17
 0 41 6 6.1 10.75 15
 0 41 -6 -4.58 12.56 15
 0 41 7 13.19 11.99 15
 0 41 -7 9.92 12.06 15
 0 41 7 14.64 13.01 17
 0 41 -8 -0.53 7.68 15
 0 41 8 11.84 11.73 17
 0 41 9 30.57 17.77 17
 0 41 -9 -1.28 10.35 15
 0 -41 -9 -2.28 16.03 14
 0 -41 -10 30.16 23.3 14
 0 41 10 -20.01 14.22 17
 0 41 -10 18.16 14.61 15
 0 41 -11 3.65 9.97 15
 0 -41 -11 23.28 24.55 14
 0 41 11 8.94 9.56 17
 0 41 12 6.64 8.03 17
 0 -41 -12 14.63 14.47 14
 0 42 0 2.62 11.73 15
 0 42 -1 22.91 17.39 15
 0 42 1 8.07 11.17 15
 0 42 1 40.37 20.19 17
 0 42 2 15.49 12.98 17
 0 42 2 -4.19 7.73 15
 0 42 -2 0.24 8.44 15
 0 42 3 32.63 18.44 17
 0 42 3 43.69 26.39 15
 0 42 -3 5.63 6.19 15
 0 42 4 17.19 15.76 15
 0 42 -4 24.07 20.81 15
 0 42 4 -8.68 10.21 17
 0 42 5 -4.99 8.22 17
 0 42 -5 5.51 9.43 15
 0 42 5 -1.47 10.61 15
 0 42 6 8.44 7 15
 0 42 -6 14.15 12.86 15
 0 42 6 -5.99 8.69 17
 0 42 7 1.79 5.82 17
 0 42 -7 -3.9 8.84 15
 0 42 -8 8.45 7.72 15
 0 42 8 12.89 11.71 17
 0 -42 -9 9.89 13.39 14
 0 42 9 44.07 20.34 17
 0 42 -9 9.31 11.6 15
 0 42 10 30.15 16.48 17
 0 42 -10 7 11.21 15
 0 -42 -10 13.13 18.86 14
 0 42 11 10.35 9.68 17
 0 -42 -11 15.35 16.66 14
 0 42 12 -3.6 5.93 17
 0 43 0 1.79 3.81 15
 0 43 -1 42.45 25.44 15
 0 43 1 37.13 23.43 15
 0 43 2 10.82 10.82 15
 0 43 -2 5.41 5.65 15
 0 43 2 7.76 9.33 17
 0 43 3 3.79 7.18 15
 0 43 -3 7.07 5.96 15
 0 43 4 28.5 16.76 17
 0 43 4 13.28 15.95 15
 0 43 -4 12.04 15.44 15
 0 43 -5 10.33 8.41 15
 0 43 5 9.97 10.36 17
 0 43 5 10.49 12.43 15
 0 43 6 -16.53 12.98 17
 0 43 -6 -0.66 4.02 15
 0 43 6 6.43 10.03 15
 0 43 -7 6.65 8.51 15
 0 43 7 28.7 16.51 17
 0 43 -8 13.35 15.07 15
 0 43 8 23.85 14.89 17
 0 43 -9 -0.52 5.34 15
 0 43 9 -9.14 9.39 17
 0 43 10 14.52 11.12 17
 0 43 -10 -0.98 3.85 15
 0 -43 -10 -14.11 16.98 14
 0 43 11 20.76 12.56 17
 0 44 0 5.06 8.39 15
 0 44 -1 1.14 6.45 15
 0 44 1 2.23 7.5 15
 0 44 -2 -8.34 10.31 15
 0 44 2 -5.07 5.44 15
 0 44 2 4.16 6.96 17
 0 44 -3 20.93 15.17 15
 0 44 3 8.01 10.45 15
 0 44 3 15.62 12.2 17
 0 44 -4 4.55 8.88 15
 0 44 4 -8.33 9.26 17
 0 44 4 -0.71 4.16 15
 0 44 -5 5.19 8.99 15
 0 44 5 24.82 15.05 17
 0 44 5 5.03 7.12 15
 0 44 -6 18.38 10.79 15
 0 44 6 21.45 13.4 15
 0 44 6 26.4 15.39 17
 0 44 -7 4.73 7.37 15
 0 44 7 23.59 14.38 17
 0 44 -8 10.08 11.29 15
 0 44 8 21.63 13.53 17
 0 44 -9 20.32 15.65 15
 0 44 9 24.32 13.86 17
 0 45 0 2.49 3.98 15
 0 45 1 18.54 15.26 15
 0 45 -1 -1.83 6.57 15
 0 45 -2 -12.22 12.57 15
 0 45 2 5.44 6.87 15
 0 45 2 0.82 4.29 17
 0 45 -3 9.2 13.72 15
 0 45 3 -12.08 10.35 17
 0 45 3 -2.3 7.8 15
 0 45 4 -4.03 7.19 15
 0 45 -4 9.25 10.59 15
 0 45 4 16.91 12.02 17
 0 45 5 11.21 10.24 15
 0 45 -5 6.85 10.61 15
 0 45 5 -14.25 11.08 17
 0 45 6 15.12 11.23 17
 0 45 6 -4.13 3.47 15
 0 45 -6 -0.39 8.39 15
 0 45 -7 7.01 10.01 15
 0 45 7 20.17 12.65 17
 0 45 8 11.1 9.36 17
 0 45 -8 4.87 9.86 15
 0 46 0 -6.55 8.23 15
 0 46 1 4.77 7.65 15
 0 46 -1 -2.32 9.34 15
 0 46 -2 3.28 9.22 15
 0 46 2 3.86 10.53 15
 0 46 -3 14.71 12.43 15
 0 46 3 31.76 19.16 15
 0 46 3 12.86 10.02 17
 0 46 4 22.47 12.96 17
 0 46 -4 9.84 10.09 15
 0 46 4 1.31 3.5 15
 0 46 -5 -2.59 3.72 15
 0 46 5 3.18 5.52 17
 0 46 -6 18.12 13.95 15
 0 46 6 -4.23 6.11 17
 0 47 0 0.02 3.26 15
 0 47 -1 5.71 7.51 15
 0 47 1 14.46 12.58 15
 0 47 2 -0.48 3.02 15
 0 47 -2 8.52 8.5 15
 0 47 -3 5.01 3.26 15
 0 47 -4 6.87 9.36 15
 1 0 -25 34.51 20.55 16
 1 0 -24 -65.83 30.58 16
 -1 0 24 16.05 22.93 28
 -1 0 23 13.55 24.27 28
 1 0 -23 8.93 13.49 16
 -1 0 22 2.09 21.82 28
 1 0 -22 38.04 26.37 16
 1 0 -21 247.25 66.42 16
 -1 0 21 266.17 74.29 28
 -1 0 20 -41.69 31.28 28
 1 0 -20 22.39 21.45 16
 -1 0 19 374.86 88.33 28
 1 0 -19 510.82 95.1 16
 1 0 -19 456.09 119.69 8
 1 0 -18 47.62 45.91 8
 -1 0 17 23.07 31.95 21
 1 0 -17 78.74 42.47 8
 -1 0 16 15.82 17.95 21
 1 0 -16 -55.09 41.32 8
 1 0 -15 203.72 74.46 8
 -1 0 15 117.4 44.02 26
 -1 0 15 158.61 55.68 21
 1 0 -14 -0.7 14.04 8
 -1 0 14 -7.63 10.1 26
 1 0 -14 -0.43 9.69 22
 -1 0 14 -4.45 11.94 21
 1 0 -13 1017.44 123.39 22
 -1 0 13 948.45 117.19 26
 1 0 -13 813.77 123.43 8
 -1 0 13 969.29 112.84 21
 -1 0 12 3.89 5.38 26
 -1 0 12 11.25 12.27 21
 1 0 -12 -15.26 13.57 22
 1 0 -12 -4.7 14.09 8
 -1 0 11 303.85 187.81 19
 -1 0 11 268.51 51.54 21
 1 0 -11 273.63 57.1 22
 -1 0 11 295.33 57.18 26
 1 0 -11 259.49 58.37 8
 1 0 -10 4.17 6.56 22
 -1 0 10 56.35 75.33 19
 -1 0 9 8111.54 851.02 19
 -1 0 8 -14.87 33.38 19
 -1 0 7 4414.44 532.54 19
 1 0 -6 26.93 30.37 1
 -1 0 6 8.01 20.6 19
 1 0 -5 38.2 33.92 1
 1 0 -5 34.25 19.75 20
 -1 0 5 30.12 35.3 19
 -1 0 4 15.47 22.2 19
 1 0 -4 17.02 14.31 20
 1 0 -4 17.46 23.96 1
 -1 0 3 718.92 134.4 19
 1 0 -3 506.63 110.54 1
 1 0 -2 6.46 17.58 1
 -1 0 2 -13.55 15.21 19
 -1 0 1 54755.61 786.82 19
 1 0 -1 55168.3 1044.97 1
 -1 0 0 -0.48 4.21 19
 1 0 0 17.01 17.28 1
 1 0 1 52545.63 960.32 1
 -1 0 -1 51460.14 586.85 18
 1 0 1 50428.55 953.49 19
 1 0 2 0.42 4.03 19
 1 0 3 10866.9 474.82 4
 1 0 3 10382.11 585.4 19
 1 0 4 -4.88 10.98 4
 1 0 4 -19.74 27.96 19
 1 0 5 11324.5 606.78 4
 1 0 5 10685.9 733.14 19
 1 0 6 38.77 38.3 4
 1 0 6 13.13 34.31 19
 1 0 7 603.94 204.08 19
 1 0 8 -38.89 57.01 19
 1 0 9 4454.44 667.36 19
 -1 0 -10 -3.52 13.94 8
 -1 0 -10 -2.02 4.58 22
 1 0 11 365.36 217.08 19
 -1 0 -11 550.13 81.33 22
 -1 0 -11 557.99 90.79 8
 1 0 11 591.82 78.66 21
 1 0 12 -16.04 21.56 26
 -1 0 -12 -20.04 31.77 8
 -1 0 -12 35.43 24.05 22
 1 0 12 -9.33 16.86 21
 1 0 13 566.17 90.55 26
 1 0 13 659.66 96.39 21
 -1 0 -13 629.51 97.29 22
 -1 0 -13 581.32 108.37 8
 1 0 14 -6.9 6.44 21
 -1 0 -14 8.89 13.2 22
 -1 0 -14 -6.56 17.99 8
 1 0 14 -19.05 23.11 26
 -1 0 -15 83.33 39.92 8
 1 0 15 82.11 36.4 21
 -1 0 -15 67.41 42.13 22
 -1 0 -16 20.36 40.44 8
 1 0 16 3.87 10.87 21
 -1 0 -16 22.74 25.17 22
 -1 0 -17 1311.58 193.27 8
 1 0 17 1336.4 160.77 21
 1 0 18 7.18 17.99 21
 -1 0 -18 33.75 43.28 8
 -1 0 -19 81.15 33.04 29
 1 0 19 105.39 48.09 21
 -1 0 -19 81.47 39.19 16
 -1 0 -19 84.49 54.35 8
 -1 0 -20 41.8 28.47 16
 -1 0 -21 127 47.71 16
 -1 0 -22 79.02 36.68 16
 -1 0 -23 44.23 26.29 16
 -1 0 -24 -17.39 16.06 16
 -1 0 -25 -2.9 7.58 16
 -1 1 25 28.21 21.14 28
 1 -1 -25 17.53 14.86 16
 1 1 -25 55.49 25.81 16
 -1 1 24 2.34 8 28
 1 1 -24 18.18 16.89 16
 1 -1 -23 -2.05 8.75 16
 1 1 -23 51.55 29.01 16
 -1 1 23 34.1 27.71 28
 -1 -1 23 49.32 32.81 28
 -1 -1 22 22.95 31.09 28
 1 1 -22 -38.37 26.42 16
 -1 1 22 4.77 21.05 28
 1 -1 -22 33.63 24.78 16
 -1 -1 21 77.3 45.86 28
 -1 1 21 44.81 27.47 28
 1 -1 -21 150.3 51.74 16
 1 1 -21 103.12 43.43 16
 1 1 -20 8.24 14.64 16
 -1 1 20 14.55 11.84 28
 -1 -1 20 -8.72 21.21 28
 -1 1 19 36.76 32.1 28
 1 1 -19 21.18 21.03 16
 1 1 -19 35.81 43.99 8
 -1 -1 19 101.15 56.32 28
 1 -1 -19 54.47 45.35 8
 1 -1 -19 -16.26 18.78 16
 -1 1 18 7.26 12.26 21
 1 -1 -18 9.63 15.57 8
 1 -1 -17 321.78 93.13 8
 1 1 -17 485.93 114.19 8
 -1 1 17 441.97 91.5 21
 1 1 -16 -11.98 30.98 8
 -1 -1 16 -17.91 8.81 26
 -1 1 16 -12.32 28.69 21
 -1 -1 16 -23.6 19.1 21
 1 -1 -16 25.09 41.03 8
 -1 -1 15 1585.98 157.61 21
 -1 -1 15 1536.07 165.43 26
 1 1 -15 1572.16 191.4 8
 -1 1 15 1681.97 163.99 21
 1 -1 -15 1595.86 191.19 8
 -1 -1 14 206.27 56.68 26
 -1 -1 14 275.33 63.02 21
 -1 1 14 295.72 66.47 21
 1 -1 -14 244.27 73.17 8
 -1 1 14 312.8 67.83 26
 1 1 -14 261.9 77.29 8
 1 -1 -14 326.05 75.92 22
 -1 1 13 2332.45 174.44 21
 1 1 -13 2242.74 203.7 8
 -1 -1 13 2129.38 174.01 26
 1 -1 -13 1942.43 190.15 8
 1 1 -13 2385.53 186.44 22
 -1 -1 13 2295.79 170.26 21
 -1 1 13 2062.62 169.08 26
 1 -1 -13 2244.17 181.76 22
 -1 -1 12 22.86 21.93 21
 -1 1 12 50.96 27.76 26
 1 1 -12 28.02 19.26 22
 1 1 -12 1.29 10.77 8
 -1 1 12 12.98 13.03 21
 -1 -1 12 22.09 18.71 26
 1 -1 -12 4.02 12.59 22
 1 -1 -12 20.73 21 8
 1 -1 -11 1357.35 136.56 8
 -1 1 11 1209.12 375.15 19
 1 1 -11 1278.7 133.48 8
 -1 1 11 1224.34 114.57 26
 -1 1 11 1346.03 116.31 21
 -1 -1 11 1369.6 114.73 21
 1 1 -11 1336.16 124.13 22
 1 -1 -11 1273.73 120.26 22
 -1 -1 11 1373.43 124.87 26
 -1 -1 11 1089.14 352.72 19
 -1 -1 10 13.4 37.46 19
 -1 1 10 110.9 116.97 19
 1 1 -10 100.23 35.48 8
 1 1 -10 94.48 31.86 22
 1 -1 -10 113.69 34.14 22
 -1 1 9 564.82 225.65 19
 -1 -1 9 599.12 231.19 19
 -1 1 8 21.43 40.11 19
 -1 -1 8 -25.47 43.4 19
 -1 1 7 69.14 65.09 19
 1 -1 -7 19.31 34.68 1
 -1 -1 7 121.77 89.95 19
 1 -1 -6 899.86 186.31 1
 -1 -1 6 870.04 210.59 19
 1 1 -6 1020.71 181.68 1
 -1 1 6 965.37 223.33 19
 1 1 -5 5203.27 283.74 20
 1 -1 -5 4729.33 212 20
 -1 -1 5 5389.12 475.91 19
 -1 1 5 4603.95 443.48 19
 1 1 -5 4777.71 372.81 1
 1 -1 -5 4640.23 392.79 1
 1 -1 -4 1179.87 184.7 1
 -1 1 4 1025.72 183.07 19
 -1 -1 4 1127.33 194.14 19
 1 1 -4 1239.49 134.32 20
 1 1 -4 1295.43 184.51 1
 -1 1 3 93766.96 1544.41 19
 1 1 -3 92649.47 1163.63 20
 1 1 -3 96089.54 1491.14 1
 -1 -1 3 95158.84 1546.98 19
 -1 1 2 30889.92 736.47 19
 1 -1 -2 29937.73 809.65 1
 1 1 -2 30735.92 811.36 1
 -1 -1 2 31367.12 754.67 19
 -1 -1 1 6052.57 275.2 19
 1 1 -1 5920.43 343.23 1
 -1 1 1 6124.63 255.43 19
 1 -1 -1 5958.86 340.96 1
 1 1 0 516.45 100.33 1
 -1 1 0 543.38 64.16 19
 1 -1 0 623.42 106.07 1
 -1 1 0 560.67 79.6 18
 -1 -1 0 596.38 84.59 19
 1 -1 0 544.39 61.9 3
 1 1 1 31505.42 796.48 1
 1 -1 1 29286.64 674.87 19
 -1 1 -1 31593.22 573.53 18
 1 -1 1 29984.43 702.84 1
 1 -1 2 1157.41 133.6 1
 -1 1 -2 1142.83 123.16 18
 1 -1 2 1087.26 155.42 19
 1 1 2 1118.84 178.66 19
 1 -1 3 759.74 151.69 19
 1 -1 3 767.97 143.26 4
 1 1 3 771.23 106.74 4
 1 1 3 729.37 161.96 19
 1 1 4 295.54 75.98 4
 1 1 4 240.25 101.58 19
 1 -1 4 289.99 94.38 4
 1 -1 4 384.4 124.35 19
 1 -1 5 4162.82 396.13 4
 1 1 5 4310.02 474.8 19
 1 -1 5 4108.63 445.93 19
 1 -1 6 430.75 161.19 19
 1 -1 6 599.64 162.2 4
 1 1 6 566.96 187.97 19
 1 1 7 416.27 171.42 19
 1 -1 7 627.31 205.22 19
 1 -1 8 77.47 79.42 19
 1 1 8 -26.57 47.75 19
 1 -1 9 3032.62 544.62 19
 1 1 9 3106.27 561.99 19
 -1 -1 -10 28.1 16.63 8
 1 1 10 10.41 10.68 21
 1 -1 10 47.82 73.63 19
 1 1 10 111.8 112.47 19
 -1 1 -10 59.59 28.44 8
 1 -1 10 33.34 16.55 21
 -1 -1 -10 61.99 27.6 22
 -1 1 -10 50.78 20.8 22
 -1 -1 -11 778.11 96.81 22
 1 1 11 834.98 94.63 21
 -1 -1 -11 856.57 111.47 8
 -1 1 -11 836.88 111.74 8
 1 1 11 866.36 97.45 26
 1 1 11 551.7 268.04 19
 -1 1 -11 751.22 93.64 22
 1 -1 11 882.32 94.46 21
 1 -1 11 1022.79 366.45 19
 -1 1 -12 -7.21 25.99 8
 -1 -1 -12 -13.98 16.49 8
 1 1 12 6.39 16.21 21
 1 1 12 -34.72 29.38 26
 -1 -1 -12 -10.14 17.61 22
 1 -1 12 -7.84 15.85 26
 1 -1 12 3.59 14.36 21
 -1 1 -12 0.66 16.38 22
 -1 -1 -13 4172.15 283.3 8
 1 1 13 4214.05 241.55 26
 -1 -1 -13 3962.91 245.3 22
 1 -1 13 4298.83 237.02 21
 -1 1 -13 3858.26 273.9 8
 -1 1 -13 3808.31 239.08 22
 1 -1 13 4072.25 244.17 26
 1 1 13 4246.92 237.1 21
 -1 -1 -14 27.32 24.82 8
 -1 1 -14 9.44 14.04 22
 -1 -1 -14 17.36 17.55 22
 1 -1 14 20.33 17.22 21
 -1 1 -14 6.93 13.05 8
 1 -1 14 3.72 12.57 26
 1 1 14 28.61 20.8 21
 1 1 15 884.66 119.69 21
 1 -1 15 964 125.23 21
 -1 1 -15 849.34 140.8 8
 -1 -1 -15 861.51 129.17 22
 1 -1 15 801.67 118.35 26
 -1 1 -15 809.59 123.3 22
 -1 -1 -15 971.07 153.08 8
 1 -1 16 101.27 47.6 21
 -1 -1 -16 162.39 58.68 22
 -1 -1 -16 158.36 64.26 8
 1 1 16 120.77 55.51 21
 -1 1 -16 112.12 51.23 22
 -1 1 -16 85.89 44.49 8
 -1 1 -17 257.36 86.87 8
 -1 -1 -17 306.32 85.39 22
 -1 -1 -17 251.33 87.29 8
 1 1 17 323.04 82.97 21
 1 -1 17 274.29 77.9 21
 1 -1 18 -11.9 27.26 21
 -1 1 -18 48.21 50.3 8
 1 1 18 -23.71 23.2 21
 -1 -1 -18 40.16 49.74 8
 -1 1 -19 27 23.33 16
 -1 -1 -19 33.46 25.18 29
 -1 1 -19 65.97 41.74 8
 -1 -1 -19 -0.43 22.2 8
 1 -1 19 71.43 41.31 21
 -1 -1 -19 47.36 30.05 16
 1 1 19 77.18 41.83 21
 -1 -1 -20 -17.17 19.35 16
 -1 -1 -20 12.28 9.05 29
 -1 1 -20 -14.83 18.09 16
 -1 -1 -21 9.15 24 29
 -1 -1 -21 34.38 25.69 16
 -1 1 -21 46.79 29.78 16
 -1 1 -22 40.4 26.85 16
 -1 -1 -22 -26.78 22.18 16
 -1 -1 -23 33.66 23.02 16
 -1 1 -23 -40.88 25.53 16
 -1 -1 -24 73.2 30.95 16
 -1 1 -24 -26.64 19.35 16
 -1 -1 -25 -0.55 5.21 16
 -1 1 -25 16.34 13.91 16
 -1 2 25 40.59 30.83 28
 1 2 -25 34.6 20.62 16
 1 -2 -25 30 18.9 16
 -1 2 24 13.11 22.37 28
 1 2 -24 -33.18 22.14 16
 1 -2 -24 -36.48 22.84 16
 1 2 -23 0.39 7.52 16
 1 -2 -23 15.84 16.73 16
 -1 2 23 -23.61 18.73 28
 1 2 -22 41.7 27.59 16
 -1 -2 22 19.31 28.57 28
 1 -2 -22 69.49 34.56 16
 -1 2 22 2.67 30.28 28
 -1 -2 21 339.28 83.53 28
 -1 2 21 285.94 76.28 28
 1 2 -21 380.48 82.64 16
 1 -2 -21 332.09 76.12 16
 1 2 -20 25.23 23.11 16
 -1 2 20 43.7 29.9 28
 1 -2 -20 40.34 27.79 16
 -1 -2 20 7.38 11.14 28
 1 -2 -20 57.78 29.21 29
 1 -2 -19 247.25 81.9 8
 -1 2 19 319.32 86 21
 1 2 -19 223.21 63.56 16
 -1 2 19 257.95 71.42 28
 -1 -2 19 304.29 80.16 28
 1 2 -19 320.63 102.08 8
 1 -2 -19 291.26 71.41 16
 1 -2 -19 158.43 55.68 29
 1 2 -18 -11.58 21.73 8
 1 -2 -18 15.5 43.1 8
 -1 2 18 6.8 27.88 21
 -1 2 17 12.3 20.93 21
 1 2 -17 -37.39 42.56 8
 1 -2 -17 -14.61 24.87 8
 -1 -2 17 29.61 22.35 26
 1 2 -16 27.3 29.16 8
 -1 2 16 12.19 21.55 21
 1 -2 -16 4.75 9.94 8
 -1 -2 16 1.37 15.25 26
 1 -2 -15 287.34 80.96 8
 1 -2 -15 205.39 66.54 22
 -1 -2 15 233.02 69.18 26
 -1 2 15 298.53 75.85 21
 1 2 -15 273.55 82.56 8
 -1 -2 14 234.56 58.41 21
 -1 2 14 234.36 62.91 21
 -1 -2 14 224.37 63.86 26
 1 -2 -14 267.5 68.59 22
 1 -2 -14 163.76 59.31 8
 1 2 -14 146.58 62.57 8
 1 -2 -13 958.33 133.03 8
 -1 -2 13 911.32 117.2 26
 1 2 -13 779.66 121.57 8
 -1 2 13 999.65 115.65 21
 1 -2 -13 881.24 116.24 22
 -1 -2 13 933.31 108.23 21
 1 -2 -12 204.87 52.32 22
 -1 2 12 170.17 44.84 21
 -1 -2 12 110.72 36.38 26
 1 2 -12 139.97 43.1 22
 1 2 -12 141.29 51.23 8
 -1 -2 12 140.42 40.52 21
 -1 2 12 145.68 43.02 26
 1 -2 -12 76.44 29.7 8
 1 -2 -11 190.85 46.89 22
 -1 -2 11 219.16 46.66 21
 -1 2 11 136.18 36.48 6
 -1 -2 11 150.9 152.21 19
 1 -2 -11 137.78 47.65 8
 -1 2 11 98.87 128.14 19
 1 2 -11 238 53.83 22
 -1 2 11 199.13 47.5 26
 1 2 -11 258.12 59.83 8
 -1 -2 11 186.48 48.01 26
 -1 2 11 220.38 49.07 21
 -1 2 10 319.33 50.75 21
 -1 2 10 351.85 185.51 19
 1 2 -10 324.63 65.27 8
 1 2 -10 331.56 58.55 22
 -1 -2 10 356.34 187.79 19
 1 -2 -10 343.95 58.97 22
 -1 2 9 4448.6 635.52 19
 -1 -2 9 4070.04 598.45 19
 -1 2 8 164.87 110.02 19
 -1 -2 8 120.73 98.43 19
 -1 -2 7 12756.29 899.61 19
 1 -2 -7 12247.99 757.08 1
 -1 2 7 12408.49 893.7 19
 1 2 -6 3893.5 293.52 20
 1 -2 -6 3417.86 375.03 1
 -1 2 6 4024.01 464.48 19
 -1 -2 6 3373.77 415.72 19
 1 2 -6 3501.05 322.37 1
 1 -2 -5 611.78 150.61 1
 1 2 -5 677.05 115.07 20
 1 2 -5 738.22 140.72 1
 -1 2 5 582.02 158.27 19
 -1 -2 5 681.8 167.83 19
 -1 -2 4 734.98 158.41 19
 -1 2 4 682.01 150.69 19
 1 2 -4 639.81 124.15 1
 1 2 -4 703.52 111.3 20
 1 -2 -4 594.79 136.37 1
 1 -2 -3 60667.95 1295.41 1
 1 2 -3 60976.45 1010.04 20
 -1 2 3 62710.64 1266.3 19
 1 2 -3 63547.43 1194.02 1
 -1 -2 2 23052.09 647.76 19
 1 2 -2 22279.6 685.9 1
 -1 2 2 23427.19 638.06 19
 1 -2 -2 21862.8 723.4 1
 1 2 -2 22148.5 597.47 20
 1 -2 -1 21907.1 474.77 2
 -1 -2 1 19761.22 499.24 2
 1 2 -1 21772.7 676.28 1
 1 -2 -1 19892.32 642.15 1
 -1 -2 1 20633.61 546.37 19
 -1 2 1 20836.51 581.33 18
 -1 2 1 22571.9 481.96 19
 1 -2 0 2178.39 166.72 3
 -1 2 0 2241.54 176.82 18
 1 2 0 2304.88 224.37 1
 -1 -2 0 2230.98 144.32 3
 1 -2 0 2295.13 203.85 1
 -1 2 0 2189.34 109.02 19
 -1 -2 0 2313.46 180.83 19
 1 -2 1 1797.61 147.1 19
 -1 -2 -1 1723.02 175.47 19
 1 -2 1 1529.85 159.32 1
 -1 2 -1 1851.53 169 18
 1 -2 2 1777.54 160.21 1
 -1 2 -2 1934.65 188.32 18
 1 -2 2 1678.68 184.33 19
 1 2 2 2016.23 250.69 19
 1 2 3 2168.88 144.2 4
 1 2 3 1857.05 266.15 19
 1 -2 3 2228.15 271.85 4
 1 -2 3 2029.19 238.4 19
 1 -2 4 2692.33 316.83 19
 1 2 4 2823.21 358.12 19
 1 -2 4 3175.96 344.54 4
 1 -2 5 23686.49 995.77 4
 1 2 5 21650.41 1089.17 19
 1 -2 5 21795 1013.16 19
 1 -2 6 705.81 202.32 19
 1 2 6 874.2 236.91 19
 1 -2 6 1056.27 225.62 4
 1 -2 7 422.89 167.55 19
 1 2 7 555.45 206.87 19
 1 -2 7 441.34 162.89 4
 1 -2 8 124.37 99.98 19
 1 2 8 129 103.32 19
 1 -2 9 11291.3 1052.65 19
 1 2 9 11212.2 1076.03 19
 1 -2 10 1038.01 338.25 19
 1 2 10 1560.68 433.06 19
 -1 -2 -10 1424.36 123.85 22
 1 2 10 1422.67 114.9 21
 -1 2 -10 1440.2 138.55 8
 -1 2 -10 1312.5 116.77 22
 1 -2 10 1376 111.7 21
 -1 -2 -10 1376.47 134.75 8
 -1 -2 -11 329.59 62.56 22
 -1 -2 -11 410.19 79.92 8
 -1 2 -11 272.92 66.77 8
 1 -2 11 291.36 55.29 21
 1 2 11 288.25 55.45 26
 1 2 11 351.01 60.36 21
 -1 2 -11 286.8 59.05 22
 1 2 11 234.97 175.54 19
 1 -2 11 393.12 223.87 19
 1 -2 12 53.68 19.91 21
 -1 -2 -12 23.84 9.88 22
 -1 2 -12 21.5 13.35 8
 -1 2 -12 27.46 18.98 22
 1 2 12 73.22 29.99 21
 1 -2 12 59.2 27.72 26
 -1 -2 -12 30.67 24.78 8
 -1 -2 -13 286.46 67.72 22
 -1 2 -13 263.35 74.29 8
 -1 2 -13 268.13 64.87 22
 1 2 13 299.23 65.72 21
 -1 -2 -13 356.93 85.5 8
 1 -2 13 285.22 64.26 21
 1 -2 13 296.77 68.08 26
 1 -2 14 32.18 31.05 21
 -1 2 -14 42.19 34.46 8
 1 -2 14 -22.5 20.57 26
 1 2 14 23.11 17.54 21
 -1 2 -14 20.77 24.3 22
 -1 -2 -14 30.99 32.91 22
 -1 -2 -14 8.1 14.95 8
 1 2 15 136.56 55.88 21
 -1 -2 -15 138.14 52.19 22
 -1 -2 -15 191.6 66.63 8
 -1 2 -15 221.7 66.43 22
 -1 2 -15 174.09 60.66 8
 1 -2 15 186.04 58.08 21
 1 -2 15 222.64 64.83 26
 -1 -2 -16 30.66 33.82 22
 -1 2 -16 57.74 43.14 8
 -1 -2 -16 69.85 44.14 8
 1 -2 16 50.03 38.59 26
 1 2 16 37.42 35.33 21
 1 -2 16 2.31 16.95 21
 1 -2 17 1529.28 169.35 21
 1 -2 17 1360.63 166.85 26
 -1 -2 -17 1629.35 213.81 8
 1 2 17 1489.8 170.35 21
 -1 2 -17 1377.74 200.81 8
 -1 -2 -17 1441.46 180.2 22
 1 2 18 150.67 58.74 21
 -1 2 -18 140.08 62.52 8
 -1 -2 -18 252.58 87 8
 -1 2 -19 0.75 25.6 8
 -1 2 -19 -52.43 31.81 16
 1 2 19 67.14 45.04 21
 -1 -2 -19 -22.43 23.48 29
 -1 -2 -19 24.46 22.48 16
 -1 -2 -20 -2.07 9.62 16
 -1 2 -20 20.78 21.21 16
 -1 -2 -20 10.42 15.92 29
 -1 -2 -21 130.81 51.16 29
 -1 -2 -21 142.21 49.92 16
 -1 2 -21 151.82 52.19 16
 -1 -2 -22 56.41 30.88 16
 -1 2 -22 31.18 23.74 16
 -1 -2 -22 16.9 16.18 29
 -1 -2 -23 7.56 12.15 16
 -1 2 -23 -11.92 14.79 16
 -1 2 -24 -21.93 17.64 16
 -1 -2 -24 37.2 22.35 16
 -1 -2 -25 1.39 6.39 16
 -1 2 -25 -0.34 4.89 16
 1 -3 -25 2.28 7.31 16
 -1 3 25 14.69 20.14 28
 1 3 -25 33.57 20.39 16
 -1 3 24 12.7 11.75 28
 1 3 -24 -9.68 13.1 16
 1 -3 -24 -18.44 16.55 16
 1 3 -23 88.28 37.61 16
 -1 3 23 56.77 34.91 28
 1 -3 -23 25.89 20.69 16
 1 3 -22 34.61 25.37 16
 1 -3 -22 13.92 16.77 16
 1 -3 -22 11.86 24.88 29
 -1 3 22 25.47 22.2 28
 -1 -3 21 47.81 35.43 28
 -1 3 21 44.65 34.19 28
 1 -3 -21 4.99 23.32 29
 1 3 -21 44.14 29.13 16
 1 -3 -20 34.87 25.76 16
 -1 -3 20 52.81 35.67 28
 -1 3 20 33.72 28.1 28
 1 -3 -20 -13 33.64 29
 1 3 -20 75.28 37.7 16
 1 3 -19 81.21 52.37 8
 -1 3 19 8.15 21.48 28
 1 3 -19 -3.15 10.64 16
 1 -3 -19 64.62 34.12 16
 -1 -3 19 71.07 43.52 28
 1 -3 -19 22.25 20.31 29
 -1 3 19 37.95 30.95 21
 1 3 -18 4.73 19.64 8
 -1 3 18 -11.78 31.5 21
 1 -3 -18 66.75 48.53 8
 -1 -3 18 68.35 53.11 26
 -1 3 17 362.31 82.84 21
 -1 -3 17 345.64 85.44 26
 1 -3 -17 341.29 93.28 8
 1 3 -17 243.64 81.6 8
 -1 3 16 27.6 19.44 21
 -1 -3 16 -17.82 21.79 26
 1 3 -16 3.27 14.18 8
 1 -3 -16 40.96 29.33 8
 -1 -3 15 700.78 114.23 26
 1 3 -15 632.16 120.89 8
 1 -3 -15 758.29 122.29 22
 -1 3 15 735.96 110.79 21
 1 -3 -15 704.91 130.03 8
 1 -3 -14 390.42 90.81 8
 -1 -3 14 455.17 91.67 26
 1 3 -14 394.32 91.38 8
 1 -3 -14 513.35 94.95 22
 -1 3 14 550.61 89.9 21
 1 -3 -13 2253.92 204.31 8
 1 3 -13 2012.79 191.31 8
 -1 3 13 2223.76 172.56 21
 -1 -3 13 2189.94 183.72 26
 1 -3 -13 2345.33 189.6 22
 1 3 -12 113.7 40.91 8
 -1 -3 12 128.43 35.39 21
 -1 3 12 82.41 27.58 6
 1 -3 -12 83.62 37.52 8
 -1 3 12 145.18 39.71 21
 1 -3 -12 121.56 39.75 22
 -1 -3 12 88.13 33.17 26
 -1 3 11 3913.53 200.25 6
 -1 -3 11 3698.62 661.65 19
 -1 3 11 4328.13 212.42 21
 1 -3 -11 4002.43 219.76 22
 -1 -3 11 4372.1 228.53 26
 1 3 -11 4174.26 247.51 8
 -1 3 11 4082.87 708.37 19
 1 -3 -11 4478.02 248.89 8
 -1 -3 11 4296.23 201.75 21
 1 -3 -10 49.49 21.21 22
 -1 -3 10 71.83 22.8 26
 -1 3 10 52.45 22.23 21
 1 3 -10 23.72 15.09 8
 -1 -3 10 12.07 36.08 19
 -1 3 10 -29.63 55.44 19
 1 3 -10 40.5 23.36 22
 -1 -3 9 967.72 298.34 19
 -1 3 9 735.9 254.19 19
 -1 3 8 153.6 108.48 19
 -1 -3 8 87.81 72.26 19
 1 -3 -7 2373.76 351.06 1
 -1 -3 7 2534.23 398.25 19
 -1 3 7 2624.02 415.98 19
 -1 3 6 2825.53 393.09 19
 1 3 -6 2797.59 278.19 20
 -1 -3 6 2761.49 380.28 19
 1 -3 -6 2843.7 362.13 1
 -1 -3 5 44238.5 1369.02 19
 1 3 -5 42228.62 1024.4 1
 -1 3 5 43180.71 1386.26 19
 1 -3 -5 42742.32 1320.54 1
 1 -3 -4 3047.39 332.73 1
 1 3 -4 3474.47 281.69 1
 -1 3 4 3507.44 348.26 19
 -1 -3 4 3256.95 332.41 19
 1 3 -4 3475.91 273.84 20
 1 3 -3 51523.64 1069.69 1
 1 -3 -3 51748.03 1277.62 1
 1 3 -3 50498.25 993.11 20
 -1 -3 3 53521.52 1171.42 19
 1 3 -2 7181.17 401.7 1
 -1 3 2 6758.1 347.92 19
 -1 -3 2 6901.12 362.94 19
 -1 3 2 6823.83 379.54 18
 1 -3 -2 7041.84 436.61 1
 1 3 -2 7126.47 358.5 20
 1 3 -1 17964.04 559.47 20
 1 -3 -1 17092.45 537.97 2
 1 -3 -1 18054.64 644.16 1
 1 -3 -1 17499.84 602.4 3
 -1 3 1 17473.34 561.68 18
 -1 3 1 18171.74 439.77 19
 -1 -3 1 16947.45 559.59 2
 -1 -3 1 18153.64 543.99 19
 1 -3 0 1182.47 152.63 1
 -1 -3 0 1287.23 139.11 3
 -1 -3 0 1222.42 143.33 19
 1 3 0 1261.34 145.65 20
 1 -3 0 1399.85 159.87 3
 -1 3 0 1352.21 154.05 18
 1 -3 1 2195.05 141.43 19
 -1 3 -1 2193.17 209.66 18
 1 -3 1 2203.39 194.12 1
 -1 -3 -1 2270.76 214.64 19
 1 -3 2 208.38 56.63 1
 1 3 2 218.42 85.78 19
 1 -3 2 206.43 60.98 19
 -1 3 -2 214.38 71.48 18
 1 -3 3 275 55.66 1
 1 -3 3 265.1 82.51 19
 1 3 3 270.27 105.04 19
 1 -3 3 271.49 106.05 4
 1 -3 4 506.04 147.69 4
 1 -3 4 424.79 119.36 19
 1 3 4 432.27 71.78 20
 1 3 4 367.43 131 19
 1 3 5 3808.98 465.49 19
 1 3 5 3952.05 190.9 20
 1 -3 5 4157.52 443.73 4
 1 -3 5 3845.69 419.37 19
 1 3 5 3807.93 169.49 18
 1 -3 6 1010.31 238.57 19
 1 -3 6 880.31 217.21 4
 1 3 6 924.58 245.36 19
 1 -3 7 11732.49 846.48 4
 1 3 7 11678.19 947.4 19
 1 -3 7 12057.29 911.79 19
 1 3 8 2251.06 446.49 19
 1 -3 8 2258.57 428.87 19
 1 3 9 5594.42 759.95 19
 1 -3 9 5729.58 745.84 19
 1 3 10 480.95 67.7 21
 1 -3 10 528.89 69.67 21
 -1 3 -10 516.29 84.18 8
 1 3 10 306.29 180.67 19
 -1 -3 -10 477.11 73.41 22
 -1 -3 -10 532.41 80.38 8
 -1 3 -10 472.43 69.75 22
 1 -3 10 258.7 156.26 19
 1 3 11 1894.7 142.99 21
 1 -3 11 1818.59 136.38 21
 -1 3 -11 1956.58 151.89 22
 -1 3 -11 1907.63 171.43 8
 -1 -3 -11 2061.33 173.09 8
 1 -3 11 1651.73 470.1 19
 -1 -3 -11 1784.65 149.75 22
 1 3 11 1422.24 434.52 19
 -1 -3 -12 -13.35 23.11 8
 -1 3 -12 38 29.71 8
 1 -3 12 -0.67 7.63 21
 1 -3 12 4.2 11.95 26
 -1 3 -12 29.81 21.2 22
 1 3 12 27.48 19.84 21
 -1 -3 -12 7.86 8.12 22
 1 -3 13 4421.7 241.24 21
 1 -3 13 4591.26 265.3 26
 -1 -3 -13 4773.62 297.89 8
 -1 -3 -13 4347.69 262.78 22
 1 3 13 4636.51 252.13 21
 -1 3 -13 4384.03 294.12 8
 -1 3 -13 4326.82 250.96 22
 -1 -3 -14 725.32 112.34 22
 -1 3 -14 730.61 110.25 22
 1 -3 14 755.8 113.98 26
 -1 -3 -14 856.8 134.5 8
 1 -3 14 807.3 107.78 21
 1 3 14 779.11 109.21 21
 -1 3 -14 779.06 130.2 8
 -1 -3 -15 843.53 139.18 8
 1 -3 15 722.71 115.93 26
 1 -3 15 890.3 117.32 21
 -1 3 -15 774.94 135.83 8
 1 3 15 833.1 117.95 21
 -1 -3 -15 840.89 129.28 22
 -1 -3 -16 91.79 39.39 22
 1 3 16 116.45 49.49 21
 1 -3 16 112.93 50.48 26
 -1 3 -16 88.83 49.69 8
 1 -3 16 114.19 50.52 21
 -1 -3 -16 50.01 31.58 8
 -1 3 -17 82.89 56.27 8
 -1 -3 -17 139.3 65.05 22
 1 3 17 229.41 72.81 21
 -1 -3 -17 216.23 81.71 8
 1 -3 17 166.57 62.25 26
 1 -3 18 100.55 53.23 26
 -1 -3 -18 135.36 67.28 22
 -1 3 -18 98.34 61.13 8
 1 3 18 92.68 49.29 21
 -1 -3 -19 25.8 22.54 16
 -1 3 -19 115.65 66.88 8
 -1 -3 -19 17.86 28.67 29
 1 3 19 23.35 29.45 21
 1 3 19 23.6 36.68 28
 -1 3 -19 3.12 11.28 16
 -1 3 -20 -10.55 15.9 16
 1 3 20 12.98 16.08 28
 -1 -3 -20 18.28 19.35 16
 -1 -3 -20 12.87 12.94 29
 -1 -3 -21 -42.86 28.05 16
 -1 3 -21 38.18 26.98 16
 -1 -3 -21 24.58 31.84 29
 -1 3 -22 -40.59 26.82 16
 -1 -3 -22 19.83 19.18 16
 -1 -3 -22 -3.12 21.05 29
 -1 3 -23 25.87 20.67 16
 -1 -3 -23 31.29 22.1 16
 -1 -3 -23 43.68 27.19 29
 -1 -3 -24 2.39 7.7 16
 -1 -3 -24 -3.22 9.63 29
 -1 3 -24 2.93 8.41 16
 -1 -3 -25 -23.68 16.21 16
 -1 3 -25 13.08 12.68 16
 1 -4 -25 54.78 24.65 16
 1 4 -25 38.53 21.67 16
 -1 4 25 0.7 9.71 28
 1 -4 -24 39.89 23.24 16
 1 4 -24 25.46 19.59 16
 -1 4 24 1.8 10.49 28
 -1 4 23 40.3 33.05 28
 1 4 -23 35.8 24.51 16
 1 -4 -23 21.01 28.7 29
 1 -4 -23 2.96 9.14 16
 -1 4 22 35.09 35.2 28
 1 -4 -22 -2.93 9.95 16
 1 4 -22 -6.47 13.07 16
 -1 4 21 145.21 54.01 28
 1 4 -21 173.26 55.98 16
 1 -4 -21 214.8 65.46 29
 1 -4 -21 215.52 60.5 16
 -1 4 20 14.63 18.8 28
 1 -4 -20 -8.61 14.5 29
 1 4 -20 19.16 20.21 16
 1 -4 -20 27.02 22.91 16
 1 4 -19 114.61 45.8 16
 -1 -4 19 96.7 54.4 26
 1 -4 -19 105.18 49.65 29
 -1 4 19 80.33 34.94 28
 1 -4 -19 159.04 52.35 16
 -1 4 19 136.54 53.76 21
 -1 -4 19 166.55 57.57 28
 1 4 -19 117.21 67.06 8
 -1 -4 18 47.03 40.72 26
 1 4 -18 39.46 42.43 8
 -1 4 18 -4.42 31.03 21
 1 4 -17 51.34 39.41 8
 -1 4 17 65.72 39.9 21
 -1 -4 17 45.37 41.11 26
 1 4 -16 179.14 65.69 8
 -1 4 16 163.93 52.65 21
 1 -4 -16 193.61 70.22 22
 1 -4 -16 182.66 70.69 8
 -1 -4 16 145.09 58.77 26
 -1 4 15 91.06 42.86 21
 -1 -4 15 139.43 53.78 26
 1 -4 -15 115.4 52.22 8
 1 -4 -15 129.96 55.22 22
 1 4 -15 105.86 53.26 8
 -1 -4 14 69.86 37.45 26
 -1 4 14 82.07 38.8 21
 1 4 -14 74.85 44.41 8
 1 -4 -14 139.66 50.88 22
 1 -4 -14 109.21 42.77 8
 -1 4 13 893.08 108.92 21
 1 -4 -13 754.44 116.33 8
 1 -4 -13 768.97 110.02 22
 1 4 -13 796.87 120.31 8
 -1 -4 13 695.25 105.19 26
 -1 -4 12 198.9 50.65 26
 1 -4 -12 400.9 77.45 8
 1 -4 -12 290.62 62.96 22
 1 4 -12 243.6 62.21 8
 -1 4 12 220.77 49.3 6
 -1 4 12 272.84 56.79 21
 -1 4 11 569.34 76.54 6
 1 -4 -11 592.1 85.49 22
 -1 4 11 293.06 186.75 19
 -1 4 11 559.36 77.89 21
 1 4 -11 505.86 86.45 8
 -1 -4 11 531.05 81.95 26
 1 -4 -11 671.35 95.41 8
 -1 -4 11 546.3 251.06 19
 -1 4 10 1978.56 133.8 21
 -1 4 10 1727.2 431.19 19
 -1 -4 10 1726.02 423.45 19
 1 -4 -10 2028.11 146.84 22
 -1 -4 10 1782.06 138.38 26
 1 4 -10 2018.24 157.26 8
 -1 4 9 9424.7 932.94 19
 -1 -4 9 9930.51 937.51 19
 -1 -4 8 -18.1 36.89 19
 -1 4 8 100.82 87.41 19
 -1 -4 7 13778.88 934.94 19
 -1 4 7 13362.08 945.29 19
 1 -4 -7 13639.58 881.48 1
 -1 4 6 2365.76 361.11 19
 1 4 -6 2992.97 314.33 20
 -1 -4 6 2657.78 372 19
 1 -4 -6 2936.4 389.21 1
 1 4 -5 3836.16 333.62 20
 1 -4 -5 3659.54 408.87 1
 -1 -4 5 3919.31 410.95 19
 -1 4 5 3952.49 371.55 18
 1 4 -5 3932.06 295.39 1
 -1 4 5 3709.31 413.58 19
 1 4 -4 813.65 145.12 20
 -1 -4 4 942.66 179.62 19
 -1 4 4 830.44 157.65 18
 1 4 -4 969.52 148.38 1
 1 -4 -4 942.15 197.64 1
 -1 4 4 821.16 171.59 19
 -1 4 3 23088.99 773.78 18
 -1 -4 3 22728.8 776.2 19
 1 -4 -3 23263.79 915.3 1
 1 4 -3 23927.98 739.67 20
 1 4 -3 24572.78 755.79 1
 -1 4 3 22249.8 783.5 19
 1 4 -2 2849.66 261.28 1
 1 4 -2 2586.62 234.04 20
 -1 -4 2 2582.44 228.67 19
 -1 4 2 2406.47 211.52 19
 -1 -4 2 2526.09 246.73 2
 -1 -4 2 2803.35 296.52 4
 1 -4 -2 2690.67 292.23 1
 -1 4 2 2606.94 241.29 18
 1 4 -1 80.56 39.74 20
 -1 4 1 88.88 43.01 18
 -1 -4 1 100.56 48.35 4
 1 -4 -1 91 46.94 1
 1 -4 -1 91.27 48.1 2
 -1 -4 1 32.79 27.59 2
 1 -4 -1 77.27 44.17 3
 -1 -4 1 108.9 44.24 19
 -1 4 1 77.55 29.74 19
 1 -4 0 14709.67 559.78 2
 1 4 0 13265.58 498.15 20
 -1 4 0 14737.17 567.04 18
 -1 -4 0 14379.27 497.58 4
 -1 -4 0 13387.28 616.92 2
 -1 -4 0 14195.57 539.08 3
 1 -4 0 13691.48 575.63 3
 -1 -4 0 13185.48 504.03 19
 1 -4 0 13469.38 556.95 1
 -1 -4 -1 1031.42 153.18 19
 -1 4 -1 1200.85 174.53 18
 1 -4 1 1060.39 142.8 1
 1 4 1 1099.38 139.89 20
 1 4 2 195.49 57.2 20
 1 -4 2 192.46 53.59 19
 1 4 2 325.13 106.96 19
 1 -4 2 242.28 63.12 1
 -1 4 -2 241.14 83.88 18
 1 -4 2 244.69 94.12 4
 1 -4 3 2455.27 330.9 4
 1 4 3 2641.94 337.88 19
 1 4 3 2697.7 201.95 20
 1 -4 3 2473.48 177.93 1
 1 -4 3 2588.01 248.34 19
 1 -4 4 4224.92 452.64 4
 1 -4 4 4308.83 381.34 19
 1 4 4 4654.67 251.42 20
 1 4 4 4090 455.44 19
 1 4 4 4391.74 186.83 18
 1 -4 5 15625.26 923.08 4
 1 4 5 14472.77 925.24 19
 1 4 5 16890.85 438.25 20
 1 -4 5 14927.07 804.53 19
 1 -4 6 1724.69 305.6 19
 1 -4 6 2034.5 349.18 4
 1 4 6 1835.1 352.66 19
 1 4 7 233.14 135.54 19
 1 -4 7 223.9 123.94 19
 1 -4 7 337.72 146.65 4
 1 4 8 1342.96 344.28 19
 1 -4 8 1142.45 290.13 4
 1 -4 8 1168.07 305.29 19
 1 4 9 12837.98 1163.31 19
 1 -4 9 13936.67 1156.25 19
 1 4 10 1495.41 119.45 21
 -1 -4 -10 1457.78 130.29 22
 1 -4 10 1454.24 114.3 21
 -1 4 -10 1467.67 142.14 8
 1 4 10 1310.12 389.76 19
 -1 4 -10 1475.54 124.03 22
 1 -4 10 1417.19 390.7 19
 1 -4 11 2534.57 571.24 19
 -1 -4 -11 2805.36 189.81 22
 -1 -4 -11 2992.07 205.23 8
 1 -4 11 2790.96 170.32 21
 -1 4 -11 2741.29 206.17 8
 1 4 11 2964.65 180.04 21
 -1 4 -11 2966.73 186.39 22
 1 4 11 2826.79 614.73 19
 1 -4 12 34.02 19.75 21
 -1 4 -12 29.2 20.92 8
 -1 -4 -12 30.07 17.05 22
 1 -4 12 5.93 20.04 26
 -1 -4 -12 13.83 17.37 8
 1 4 12 33.15 27.81 21
 -1 4 -12 16.66 14.31 22
 1 -4 13 37.94 23.99 21
 1 -4 13 59.84 36.95 26
 1 4 13 94.77 41.23 21
 -1 4 -13 64.52 38.23 22
 -1 -4 -13 38.24 27.49 8
 -1 4 -13 19.64 29.61 8
 -1 -4 -13 45.56 32.15 22
 -1 4 -14 121.74 50.03 8
 -1 4 -14 178.91 54.99 22
 1 -4 14 188.66 53.27 21
 1 4 14 187.41 54.94 21
 -1 -4 -14 125.15 45.04 8
 -1 -4 -14 138.92 53.84 22
 1 -4 14 174.51 53.58 26
 1 -4 15 634.83 108.53 26
 -1 -4 -15 584.91 108.29 22
 -1 -4 -15 703.79 125.09 8
 1 4 15 672.66 106.77 21
 1 -4 15 626.46 100.96 21
 -1 4 -15 696.76 127.64 8
 -1 4 -16 73.18 37.07 8
 1 4 16 187.75 61.44 21
 -1 -4 -16 178.61 65.29 22
 1 -4 16 183.26 64.98 26
 1 4 17 490.54 99.35 21
 -1 -4 -17 487.16 108.19 22
 -1 4 -17 423.47 109.95 8
 1 -4 17 490.29 105.68 26
 -1 -4 -18 69.89 46.6 22
 1 4 18 2.87 10.52 21
 1 -4 18 21.82 31.32 26
 -1 4 -18 -7.33 19.97 8
 1 4 19 30.62 41.87 28
 -1 4 -19 -43.42 29.24 16
 1 -4 19 14.02 16.59 26
 -1 4 -19 39 46.08 8
 -1 -4 -19 25.85 22.36 16
 1 4 19 36.73 27.36 21
 -1 -4 -19 14.21 31 29
 -1 -4 -20 45.78 36.21 29
 1 4 20 98.21 44.75 28
 -1 4 -20 120.82 47.27 16
 -1 -4 -20 68.12 35.16 16
 -1 4 -21 130.92 48.34 16
 -1 -4 -21 157.16 57.64 29
 -1 -4 -21 103.85 42.25 16
 1 4 21 152.76 58.75 28
 -1 -4 -22 39.11 25.6 16
 -1 -4 -22 -18.8 21.85 29
 -1 4 -22 7.21 13 16
 -1 4 -23 -19.83 18.13 16
 -1 -4 -23 40.73 24.66 16
 -1 -4 -23 26.42 27.87 29
 -1 -4 -24 7.1 10.6 16
 -1 4 -24 16.39 15.59 16
 -1 -4 -24 -3.96 18.85 29
 -1 4 -25 -8.12 10.44 16
 1 -5 -25 49.02 22.98 16
 -1 5 25 2.11 7.58 28
 1 5 -25 31.29 19.54 16
 -1 5 24 5.94 7.69 28
 1 -5 -24 -7.15 10.94 16
 1 5 -24 10.74 13.35 16
 1 -5 -24 -2.5 8.91 29
 -1 5 23 74.18 42 28
 1 5 -23 76.66 34.95 16
 1 -5 -23 38.07 24.13 16
 1 -5 -23 65.28 40 29
 1 -5 -22 2.55 12.96 29
 -1 5 22 -2.21 21.06 28
 1 -5 -22 1.59 8.79 16
 1 -5 -21 27.44 24.31 29
 1 -5 -21 -11.06 15.46 16
 -1 5 21 29.79 32.95 28
 1 -5 -20 -9.55 22.46 29
 1 5 -20 -15.72 18.47 16
 -1 5 20 45.94 36.49 28
 1 -5 -20 -5.85 12.95 16
 1 -5 -19 127.49 46.77 16
 1 5 -19 54.23 43.95 11
 1 -5 -19 89.31 42.91 29
 1 5 -19 168.97 55.32 16
 -1 -5 19 22.87 14.64 26
 -1 5 19 90.34 37.41 28
 -1 5 19 104.95 46.07 21
 1 5 -19 153.27 65.06 8
 1 5 -18 104.29 55.08 8
 -1 5 18 94.49 50.08 21
 -1 -5 18 66.26 42.53 26
 1 5 -17 316.35 88.05 8
 -1 5 17 432.75 91.83 21
 -1 -5 17 275.63 85.44 26
 1 -5 -16 53.17 40.37 22
 -1 -5 16 25.48 29.89 26
 1 5 -16 25.37 18.95 8
 -1 5 16 23.96 20.86 21
 1 -5 -15 519.78 99.21 22
 -1 5 15 464.26 88.69 21
 -1 -5 15 508.51 99.96 26
 1 5 -15 537.87 112.18 8
 1 5 -14 920.12 136.54 8
 -1 5 14 998.92 121.7 21
 -1 -5 14 843.87 122.65 26
 1 -5 -14 952.57 136.95 8
 1 -5 -14 949.19 129.93 22
 1 -5 -13 613.51 103.19 8
 1 5 -13 536.52 99.41 8
 -1 -5 13 567.22 95.91 26
 1 -5 -13 629.78 100.08 22
 -1 5 13 488.9 82.46 6
 -1 5 13 630.56 92.8 21
 1 -5 -12 90.58 34.45 22
 -1 -5 12 76.02 32.89 26
 1 -5 -12 64.29 32.38 8
 -1 5 12 47.67 24.8 21
 1 5 -12 83.56 31.3 8
 -1 5 12 53.47 25.01 6
 1 -5 -11 4456.26 232.54 22
 -1 -5 11 4052.93 695.86 19
 -1 5 11 4154.29 211.09 21
 1 -5 -11 4123.94 237.22 8
 -1 5 11 3708.79 200.37 6
 1 5 -11 4244.01 248.4 8
 -1 5 11 3639.16 676.67 19
 -1 -5 11 4175.72 231.56 26
 -1 5 10 165.87 41.5 21
 -1 -5 10 126.99 40.08 26
 1 5 -10 162.4 43.98 8
 1 -5 -10 162.56 42.69 22
 -1 5 10 37.64 83.05 19
 -1 -5 10 147.37 122.73 19
 -1 5 10 150.47 38.45 6
 -1 -5 9 1154.23 319.86 19
 -1 5 9 1154.51 331.41 19
 -1 5 8 3075.47 493.27 19
 -1 -5 8 3967.6 541.15 19
 1 -5 -8 3276.53 479.3 1
 -1 5 7 5022.32 469.1 18
 1 -5 -7 5318.59 578.92 1
 -1 5 7 4711.12 571.31 19
 -1 -5 7 5139.33 567.11 19
 1 -5 -6 316.07 132.02 1
 -1 5 6 269.62 101.33 18
 -1 5 6 356.3 144.82 19
 1 5 -6 319.94 106.76 20
 -1 -5 6 157.87 91.45 19
 1 -5 -5 15337.86 891.51 1
 1 5 -5 15558.76 722.85 20
 -1 5 5 14194.07 817.21 19
 -1 -5 5 14263.67 785.28 19
 -1 5 5 14530.17 707.14 18
 1 5 -5 15849.76 578.22 1
 -1 -5 4 1256.48 208.77 19
 -1 5 4 1259.46 195.35 18
 -1 -5 4 1212.39 251.02 4
 -1 5 4 1446.84 232.93 19
 1 -5 -4 1437.21 256.36 1
 1 5 -4 1365.7 204.44 20
 1 -5 -3 13695.08 750.65 1
 -1 5 3 13212.88 614.31 19
 1 5 -3 14141.57 619.65 20
 -1 -5 3 13382.38 606.55 19
 -1 5 3 13343.08 600.59 18
 -1 -5 3 14437.97 787.2 4
 -1 -5 2 24265.78 853.38 2
 1 5 -2 24495.28 781.04 20
 -1 5 2 24012.38 774.89 18
 1 -5 -2 24936.98 956.91 1
 -1 -5 2 24606.78 738.16 19
 -1 -5 2 26391.36 966.62 4
 -1 5 2 23926.78 698.08 19
 1 -5 -1 6792.11 440.77 2
 1 -5 -1 7029.28 472.69 1
 -1 -5 1 7040.75 464.25 2
 -1 5 1 7360.71 300.58 19
 -1 -5 1 7021.73 416.57 3
 1 -5 -1 7358.48 490.97 3
 -1 5 1 7415.21 428.93 18
 1 5 -1 7305.94 411.86 20
 -1 -5 1 7165.98 448.33 4
 -1 -5 1 7200.77 383.73 19
 1 -5 0 3873.17 325.5 1
 1 -5 0 3762.87 317.81 2
 -1 -5 0 3416.96 301.37 3
 -1 -5 0 4115.69 293.62 4
 -1 5 0 3750.27 318.36 18
 1 5 0 3748.58 288.52 20
 1 -5 0 3805.77 338.16 3
 -1 -5 0 3645.2 281.09 19
 -1 -5 0 3546.27 347.56 2
 1 -5 1 11203.4 507.23 1
 1 5 1 11251.6 485.07 20
 -1 -5 -1 11543.4 404.42 4
 -1 5 -1 12154.49 609.72 18
 -1 -5 -1 11523.1 537.99 19
 1 -5 2 1648.19 275.15 4
 1 -5 2 1692.27 181.64 1
 1 5 2 1966.93 278.06 19
 1 -5 2 1956.66 157.73 19
 1 5 2 1863.56 190.02 20
 -1 5 -2 1934.04 254.59 18
 1 5 3 3077.7 374.24 19
 1 -5 3 3167.16 401.18 4
 1 5 3 3071.36 237.93 20
 1 -5 3 3027.9 215.18 1
 1 -5 3 2987.7 259.5 19
 1 5 4 14.68 9.2 18
 1 5 4 29.11 21.89 20
 1 5 4 -50.8 51.01 19
 1 -5 4 25.42 28.06 19
 1 -5 4 -37.57 44.65 4
 1 5 5 1537.33 153.51 20
 1 5 5 1302.71 281.29 19
 1 -5 5 1559.25 261.65 19
 1 -5 5 1293.32 277.79 4
 1 -5 6 182.72 107.06 4
 1 -5 6 187.52 107.42 19
 1 5 6 237.59 130.97 19
 1 -5 7 8988.21 803.67 4
 1 -5 7 9301.65 792.85 19
 1 5 7 9042.99 857.98 19
 1 5 8 1113.36 324.41 19
 1 -5 8 840.94 257.61 19
 1 -5 8 1130.82 302.59 4
 1 -5 9 3694.04 590.39 19
 1 5 9 3963.23 647.89 19
 1 5 10 83.61 27.76 21
 -1 5 -10 84.38 35.4 8
 -1 -5 -10 82.15 29.47 22
 -1 5 -10 119.71 36.9 22
 1 5 10 55.7 110.33 19
 1 -5 10 61.64 90.64 19
 1 -5 10 39.72 16.52 21
 1 5 10 97.15 29.72 6
 -1 5 -11 1644.29 139.34 22
 1 5 11 1666.49 130.91 6
 1 -5 11 1590.68 128.39 21
 1 5 11 1650.23 136.81 21
 -1 -5 -11 1658.07 148.61 22
 -1 -5 -11 1650.64 151.56 8
 -1 5 -11 1634.84 159.64 8
 1 -5 12 62.55 28.41 21
 -1 5 -12 115.87 41.37 22
 -1 -5 -12 80.53 39.62 8
 -1 5 -12 92.46 40.36 8
 1 -5 12 61.98 32.98 26
 -1 -5 -12 75.51 27.87 22
 1 5 12 101.94 36.19 21
 1 -5 13 2381.99 196.13 26
 -1 5 -13 2557.79 192.47 22
 1 -5 13 2369.61 174.54 21
 -1 5 -13 2349.68 216.98 8
 -1 -5 -13 2370.17 197.88 22
 1 5 13 2396.7 182.48 21
 1 -5 14 116.1 49.27 26
 1 5 14 87.91 40.32 21
 -1 -5 -14 65.2 35.39 22
 -1 5 -14 80.24 45.21 8
 1 -5 15 387.89 90.99 26
 -1 5 -15 426.23 100.44 8
 -1 -5 -15 365.48 86.81 22
 1 5 15 425.51 84.97 21
 1 -5 16 75.7 44.59 26
 -1 5 -16 42.92 24.65 8
 -1 -5 -16 86.58 52.34 22
 1 5 16 51.52 42.16 21
 1 -5 17 58.23 41.51 26
 -1 5 -17 87.89 56.78 8
 -1 -5 -17 29.15 33.94 22
 1 5 17 56.89 41.41 21
 1 -5 18 58.95 36.35 26
 -1 -5 -18 48.47 40.63 22
 -1 5 -18 93.86 58.47 8
 1 5 18 -0.05 26.94 21
 1 5 19 135.46 54.18 28
 -1 5 -19 103.11 75.99 8
 -1 5 -19 65.99 35.35 16
 1 5 19 69.61 43.45 21
 -1 -5 -19 62.41 33.34 16
 1 -5 19 73.86 47.56 26
 -1 -5 -19 90.28 51.74 29
 -1 5 -20 25.9 22.82 16
 -1 -5 -20 -21.99 24.91 29
 1 5 20 31.09 33.69 28
 -1 -5 -20 38.87 26.81 16
 -1 5 -21 48.89 29.94 16
 -1 -5 -21 20.8 26.75 29
 1 5 21 4.64 11.63 28
 -1 -5 -21 24.28 21.19 16
 -1 -5 -22 31.15 26.27 29
 -1 5 -22 24.92 21.23 16
 -1 -5 -22 22.57 19.77 16
 1 5 22 10.1 13.86 28
 -1 -5 -23 16.38 16.21 16
 -1 5 -23 -22.79 19.17 16
 -1 -5 -23 -15.09 12.99 29
 -1 5 -24 -8.39 11.66 16
 -1 -5 -24 -18.64 15.79 16
 -1 5 -25 61.05 25.49 16
 1 6 -25 -1.88 6.89 16
 1 -6 -25 15.01 16.14 29
 -1 6 25 12.55 19.26 28
 -1 6 24 -5.19 13.24 28
 1 -6 -24 21.87 18.77 29
 1 6 -24 -9.79 12.77 16
 1 6 -23 13.73 15.92 16
 1 -6 -23 -7.56 12.02 16
 1 -6 -23 31.45 30.79 29
 -1 6 23 13.82 20.43 28
 -1 6 22 90.14 43.88 28
 1 -6 -22 49.32 28.31 16
 1 6 -22 88.94 39.12 16
 1 -6 -22 55.26 34.74 29
 1 -6 -21 154.19 50.41 16
 -1 6 21 108.44 44.92 28
 1 -6 -21 77.56 42.45 29
 1 6 -21 187.63 57.82 16
 1 6 -21 55.59 35.23 11
 -1 6 20 -7.6 15.4 28
 1 6 -20 20.97 20.39 11
 1 -6 -20 -2.8 18.81 29
 1 -6 -20 24.62 21.77 16
 -1 -6 19 110.8 46.79 26
 1 -6 -19 204.25 58.37 16
 1 6 -19 194.26 79.71 8
 -1 6 19 171.51 60.98 28
 1 6 -19 127.06 61.6 11
 1 -6 -19 160.73 61.56 29
 1 6 -19 157.35 53.25 16
 -1 6 19 152.76 53.58 21
 -1 6 18 26.59 25.29 21
 -1 -6 18 28.28 33.69 26
 1 6 -18 57.42 51.8 8
 -1 6 17 19.59 12.35 21
 1 6 -17 55.5 49.71 8
 -1 -6 17 7.1 12.3 26
 1 6 -16 -25.96 37.23 8
 -1 6 16 4.56 9.3 21
 1 -6 -16 -6.48 8.18 22
 1 6 -15 330.94 87.42 8
 -1 6 15 327.99 74.49 21
 -1 -6 15 342.45 83.12 26
 1 -6 -15 275.32 75.11 22
 -1 6 14 13.38 20.66 6
 -1 -6 14 18.69 29.8 26
 1 -6 -14 8.46 23.36 22
 -1 6 14 8.81 19.21 21
 1 6 -14 10.28 23.11 8
 -1 6 13 525.55 85.19 21
 -1 -6 13 572.53 99.17 26
 -1 6 13 573.79 89.78 6
 1 6 -13 730.01 115.5 8
 1 -6 -13 694.67 106.99 22
 1 -6 -12 24.16 19.34 22
 -1 6 12 28.3 19.3 21
 -1 6 12 -5.91 12.24 6
 -1 -6 12 18.12 18.48 26
 1 6 -12 45.11 32.11 8
 -1 6 11 314.41 219.04 19
 1 6 -11 223.62 57.94 8
 1 -6 -11 186.89 45.84 22
 -1 -6 11 208.12 51.32 26
 -1 -6 11 204.29 153.02 19
 -1 6 11 176.97 45.34 6
 -1 6 11 196.96 48.19 21
 -1 6 10 2042.37 139.77 21
 1 6 -10 1917.11 153.2 8
 -1 6 10 1757.25 131.57 6
 -1 -6 10 1717.93 419.89 19
 -1 6 10 1461.08 394.7 19
 1 -6 -10 1963.7 147.57 22
 -1 -6 10 1815.77 144.45 26
 -1 6 9 2848.67 521.22 19
 -1 -6 9 3339.62 543.61 19
 -1 -6 8 740.64 236.19 19
 1 -6 -8 482.06 188.52 1
 -1 6 8 468.99 197.88 19
 -1 6 7 6172.82 655.9 19
 1 -6 -7 7171.15 708.46 1
 -1 -6 7 6820.46 658.83 19
 -1 6 6 746.97 209.42 19
 1 6 -6 870.89 192.19 20
 1 -6 -6 629.75 199.93 1
 -1 -6 6 1007.09 230.6 19
 -1 6 6 909.3 187.01 18
 -1 6 5 2895.47 374.27 19
 1 6 -5 2733.44 323.5 20
 -1 6 5 2454.24 294.58 18
 -1 -6 5 2800.66 350.3 19
 1 -6 -5 2651.95 390.73 1
 -1 -6 4 3306.46 426.91 4
 -1 6 4 2907.21 338.03 19
 -1 6 4 3129.88 316.37 18
 1 6 -4 3036.14 324.04 20
 1 -6 -4 2851.74 385.47 1
 -1 -6 4 3084.44 333.16 19
 -1 -6 3 9953.86 609.54 2
 -1 -6 3 9213.76 512.78 19
 1 -6 -3 9343.76 661.65 1
 -1 6 3 9180.23 522.05 18
 -1 6 3 9197.22 531.41 19
 -1 -6 3 10046.31 691.6 4
 1 6 -3 9945.85 560.64 20
 -1 -6 2 17.6 24.65 2
 1 6 -2 28.25 30.27 20
 -1 6 2 -2.02 6.99 19
 1 -6 -2 53.77 48.34 1
 -1 -6 2 23.81 23.4 19
 -1 6 2 41.55 37.44 18
 1 -6 -2 28.97 36.66 2
 -1 -6 2 18.63 26.77 4
 1 -6 -1 11089.2 656.82 3
 -1 -6 1 10922.7 577.32 3
 -1 6 1 11136.2 574.98 18
 -1 -6 1 11181.7 504.05 19
 -1 -6 1 9700.69 595.15 2
 1 -6 -1 10697.3 625.46 1
 1 6 -1 10987 546.27 20
 1 -6 -1 11201.3 624.34 2
 -1 6 1 10991 401.16 19
 -1 -6 1 11489.9 610.53 4
 1 -6 0 5705.23 433.99 2
 -1 6 0 5754.2 429.87 18
 -1 -6 0 5639.02 367.98 19
 -1 -6 0 5307.2 465.29 2
 -1 -6 0 5352.99 370.78 4
 1 6 0 5882 388.27 20
 -1 -6 0 5103.77 409.27 3
 1 -6 0 5633.49 449.54 3
 1 -6 0 5430.92 419.99 1
 -1 6 -1 194.67 80.38 18
 -1 -6 -1 162.32 66.5 19
 1 -6 1 131.04 64.51 3
 -1 -6 -1 83.39 51.43 3
 1 6 1 111.69 51.51 20
 -1 -6 -1 103.39 44.51 4
 1 -6 1 121.68 60.81 1
 1 -6 2 2633.31 171.25 19
 1 6 2 2553.43 326.82 19
 -1 6 -2 2708.59 325.68 18
 1 6 2 2907.68 260.3 20
 1 -6 2 2753 253.23 1
 -1 -6 -2 2597.79 172.74 4
 1 -6 2 2737.3 375.43 4
 1 -6 3 3055.79 415.77 4
 1 6 3 3380.54 276.28 20
 1 -6 3 3226.03 245.08 1
 1 -6 3 3360 264.5 19
 1 6 3 3038.27 383.75 19
 1 6 4 3924.97 287.53 20
 1 -6 4 3335.24 193.93 1
 1 -6 4 4029.7 495.07 4
 1 6 4 3615.66 244.73 18
 1 6 4 3833.2 464.47 19
 1 -6 4 3652.38 337.64 19
 1 -6 5 4801.71 443.09 19
 1 -6 5 5081.58 579.98 4
 1 6 5 4976.24 565.77 19
 1 -6 6 6960.85 605.04 19
 1 -6 6 7632.47 739 4
 1 6 6 7109.47 726.96 19
 1 6 7 410.02 187.54 19
 1 -6 7 488.95 173.59 19
 1 -6 7 384.18 169.68 4
 1 -6 8 1710.84 365.62 19
 1 6 8 1442.83 373.01 19
 1 -6 8 1591.27 367.92 4
 1 6 9 7781.96 259.59 21
 1 -6 9 6775.57 795.16 19
 1 6 9 7022.73 878.71 19
 -1 -6 -9 7404.09 285.13 22
 1 -6 9 8039.41 876.08 4
 -1 6 -9 7795.52 305.16 8
 1 -6 10 833.32 87.27 21
 1 6 10 1009.82 97.24 6
 1 6 10 973.8 97.68 21
 -1 6 -10 1016.09 103.5 22
 -1 -6 -10 993.47 110.77 22
 1 6 10 758.68 303.62 19
 -1 6 -10 961.18 114.18 8
 -1 6 -11 1891.83 172.33 8
 1 6 11 1936.26 147.24 21
 -1 -6 -11 1857.55 160.53 22
 1 6 11 1955.6 144.27 6
 1 -6 11 1825.83 136.14 21
 -1 6 -11 2113.25 156.75 22
 -1 6 -12 802.26 115.78 8
 1 6 12 858.11 104.03 21
 -1 -6 -12 710.69 103.9 22
 1 -6 12 781.98 107.61 26
 1 6 12 865.19 100.51 6
 -1 -6 -13 208.97 57.04 22
 1 6 13 243.74 59.92 21
 1 -6 13 174.8 53.98 26
 -1 6 -13 226.08 70.36 8
 1 -6 14 3.15 13.45 26
 -1 -6 -14 8.26 25.06 22
 -1 6 -14 13.54 15.95 8
 1 6 14 16.66 16.85 21
 -1 6 -15 147.13 60.57 8
 1 -6 15 161.54 57.19 26
 1 6 15 143.29 50.26 21
 -1 -6 -15 91.69 43.03 22
 -1 6 -16 620.02 128 8
 1 -6 16 648.6 117.36 26
 1 6 16 642.07 109.35 21
 -1 -6 -16 740.26 128.59 22
 -1 -6 -17 511.8 112.47 22
 -1 6 -17 493.35 121.02 8
 1 -6 17 441.34 99.64 26
 1 6 17 447.17 94.8 21
 1 6 18 3.63 8.44 28
 -1 -6 -18 0.63 16.76 29
 1 -6 18 26.42 41.63 26
 -1 6 -18 21.84 23.69 11
 -1 6 -18 24.79 13.39 8
 -1 6 -18 42.37 28.11 16
 1 6 18 31.68 35.93 21
 -1 -6 -18 48.85 42.7 22
 -1 -6 -18 31.1 23.81 16
 -1 -6 -19 22.66 28.96 29
 -1 6 -19 92.8 46.36 11
 1 6 19 -9.72 28.29 21
 -1 6 -19 -9.41 18.4 8
 -1 -6 -19 2.57 10.2 16
 1 6 19 4.56 17.74 28
 1 -6 19 35.99 25.21 26
 -1 6 -19 97.47 42.32 16
 -1 6 -20 -14.52 17.72 16
 -1 -6 -20 5.98 12.58 16
 -1 -6 -20 62.28 36.5 29
 -1 6 -20 32.72 28.56 11
 1 6 20 28.42 22.06 28
 -1 6 -21 81.95 38.06 16
 1 6 21 125.7 53.32 28
 -1 -6 -21 58.11 36.56 29
 -1 -6 -21 55.51 30.63 16
 -1 -6 -22 29.82 22.19 16
 -1 -6 -22 25.79 23.91 29
 1 6 22 26.64 20.81 28
 -1 6 -22 -7.5 12.95 16
 -1 -6 -23 12.15 14.09 16
 -1 -6 -23 25.43 22.97 29
 -1 6 -23 6.76 11.61 16
 1 6 23 -11.5 13.19 28
 -1 -6 -24 -27.02 18.35 16
 -1 6 -24 34.05 21.17 16
 -1 -6 -24 5.22 12.67 29
 -1 6 -25 3.4 7.16 16
 -1 7 25 -5.45 11.46 28
 1 -7 -25 15.7 18.3 29
 1 7 -25 -0.89 5.58 16
 1 -7 -24 18.51 20.47 29
 -1 7 24 -11.18 16.04 28
 1 7 -24 35.62 22.31 16
 1 -7 -23 42.55 32.38 29
 1 7 -23 85.15 36.21 16
 -1 7 23 95.57 47.17 28
 1 -7 -22 21.4 14.77 29
 1 7 -22 10.39 14.96 16
 1 -7 -22 36.62 24.34 16
 -1 7 22 34.64 36.23 28
 1 7 -22 -4.33 18.83 11
 1 -7 -21 -7.04 12.97 16
 1 -7 -21 6.98 15.77 29
 1 7 -21 -40.61 27.52 16
 -1 7 21 33.05 27.76 28
 1 7 -21 18.71 28.54 11
 1 7 -20 21.23 34.77 11
 1 7 -20 -15.2 18.16 16
 1 -7 -20 -33.66 29.98 29
 1 -7 -20 -33.82 24.71 16
 -1 7 20 -5.64 17.9 28
 1 7 -19 68.93 35.55 16
 -1 -7 19 77.41 44.8 26
 1 -7 -19 92.03 49.3 29
 1 7 -19 104.9 54.81 11
 -1 7 19 86.97 40.84 21
 -1 7 19 70.34 36.53 28
 1 -7 -19 -32.35 24.15 16
 1 7 -19 42.8 27.23 8
 -1 7 18 86.58 42.53 21
 -1 -7 18 124.4 65.42 26
 1 7 -18 206.99 79.74 8
 -1 -7 17 517.5 112.68 26
 1 7 -17 631.58 131.93 8
 -1 7 17 561.67 103.19 21
 1 -7 -17 745.85 137.38 22
 -1 7 16 49.93 33.34 21
 -1 -7 16 49.1 34.34 26
 1 -7 -16 71.99 27.85 22
 1 7 -16 105.93 51.87 8
 -1 -7 15 818.85 133.53 26
 -1 7 15 877.8 121.4 21
 1 -7 -15 1024.21 143.99 22
 1 7 -15 876.79 145.86 8
 -1 7 14 1445.93 150.58 6
 -1 7 14 1348.98 147.01 21
 1 -7 -14 1495.62 166.82 22
 1 7 -14 1458.43 171.4 8
 -1 -7 14 1549.43 171 26
 -1 7 13 25.24 23.95 6
 -1 -7 13 26.59 24.29 26
 1 7 -13 21.82 24.34 8
 -1 7 13 34.01 29.77 21
 1 -7 -13 72.02 43.19 22
 1 7 -12 140.19 43.8 8
 -1 7 12 54.43 27.7 6
 -1 7 12 122.4 39.75 21
 1 -7 -12 117.04 38.11 22
 -1 -7 12 78.62 32.26 26
 1 7 -11 956.38 116.86 8
 -1 -7 11 752.14 292.65 19
 -1 7 11 962.36 102.84 21
 1 -7 -11 913.96 107.43 22
 -1 7 11 901.44 100.41 6
 -1 -7 11 1020.45 116.09 26
 -1 -7 10 593.73 242.44 19
 -1 7 10 438.41 67.54 6
 -1 7 10 533.06 72.14 21
 -1 -7 10 528.89 79.34 26
 1 -7 -10 563.1 80.42 22
 -1 7 10 432.73 228.86 19
 1 7 -10 468.65 74.78 8
 -1 -7 9 273.05 158.25 19
 -1 7 9 211.48 152.19 19
 1 -7 -8 341.06 163.98 1
 -1 -7 8 436.77 178.12 19
 -1 7 8 332.98 166.7 19
 -1 -7 7 1343.39 293.16 19
 -1 7 7 1163.24 287.97 19
 1 -7 -7 1036.18 279.42 1
 1 7 -6 348.96 125.53 20
 -1 7 6 545.75 147.3 18
 -1 7 6 570.85 184.31 19
 -1 -7 6 448.91 155.6 19
 1 -7 -6 562.12 194.47 1
 -1 -7 5 8345.57 604.51 19
 1 7 -5 8206.21 598.6 20
 -1 -7 5 9049.6 795.9 4
 -1 7 5 8090.07 547.02 18
 1 -7 -5 8228.5 726.67 1
 -1 7 5 7536.82 618.47 19
 1 -7 -4 7403.1 655.81 1
 -1 -7 4 7338.33 667.66 4
 -1 7 4 7260.95 498.41 18
 1 7 -4 7036.69 530.41 20
 -1 -7 4 7012.96 506.44 19
 -1 7 4 7097.89 541.54 19
 -1 -7 3 1782.05 229.49 19
 -1 7 3 1816.83 244.14 19
 -1 -7 3 2045.24 296.29 2
 1 -7 -3 1933.01 318.75 1
 -1 7 3 1997.68 256.66 18
 -1 -7 3 1845.11 310.22 4
 1 7 -3 1995.47 270.74 20
 -1 -7 2 12642.39 726.73 2
 1 -7 -2 12381.29 759.72 2
 -1 -7 2 12500.59 568.05 19
 1 7 -2 13733.88 677.82 20
 -1 7 2 12635.19 639.48 18
 -1 7 2 12790.88 559.13 19
 1 -7 -2 13295.08 792.96 1
 -1 -7 2 12525.29 744.94 4
 1 -7 -1 6492.25 519.32 2
 1 -7 -1 6950.87 563.86 3
 -1 -7 1 7118.42 426.85 19
 1 -7 -1 6938.64 540.91 1
 -1 7 1 7245.41 492.94 18
 1 7 -1 7344.81 482.66 20
 -1 7 1 7128.19 346.12 19
 -1 -7 1 6349.31 521.43 2
 -1 -7 1 6738.23 494.13 3
 -1 -7 1 6646.8 497.84 4
 1 -7 0 87.15 56.87 2
 1 -7 0 76.61 55.61 3
 -1 -7 0 67.09 44.13 4
 1 -7 0 52.89 38.94 1
 1 7 0 42.69 34.98 20
 -1 7 0 80.64 58.02 18
 -1 -7 0 37.26 28.24 3
 -1 -7 0 75.23 48.35 19
 -1 -7 0 85.36 61.59 2
 1 -7 0 52.6 20.35 19
 1 -7 1 23930.88 975.58 2
 1 -7 1 23347.39 872.59 1
 -1 -7 -1 22815.19 986.07 3
 -1 -7 -1 23096.19 835.67 19
 -1 7 -1 23501.29 972.59 18
 1 -7 1 22202.5 947.58 3
 1 7 1 22785.89 810.37 20
 -1 -7 -1 21892.8 722.79 4
 1 -7 2 5541 392.56 1
 1 7 2 5834.47 402.02 20
 -1 7 -2 5677.73 505.49 18
 -1 -7 -2 5338.46 300.1 4
 1 -7 2 5247.87 551.96 4
 1 -7 2 5125.66 228.95 19
 1 7 3 17605.74 945.12 19
 1 -7 3 16101.16 1008.04 4
 1 -7 3 17173.25 580.4 19
 1 -7 3 17359.74 629.56 1
 1 7 3 18848.33 707.77 20
 -1 -7 -3 16699.55 396.52 4
 1 -7 4 1273.06 195.47 19
 1 7 4 1410.32 289.19 19
 1 7 4 1323.98 185.22 20
 1 -7 4 1292.73 295.95 4
 1 7 4 1247.36 163.28 18
 1 7 5 577.64 198.58 19
 1 -7 5 716.89 170.65 19
 1 -7 5 717.63 229.96 4
 1 -7 6 250.44 138.74 4
 1 -7 6 255.09 112.78 19
 1 7 6 386.54 173.34 19
 1 -7 7 6542.77 745.13 4
 1 7 7 5703.88 700.19 19
 1 -7 7 6265.25 631.81 19
 1 7 8 401.45 202.36 19
 1 -7 8 560.42 229.69 4
 -1 -7 -8 365.48 179.89 1
 1 7 9 51.64 25.65 21
 1 -7 9 127.82 103.26 4
 1 7 9 98.13 102.8 19
 -1 -7 -9 61.58 27.85 22
 -1 7 -9 35.11 27.38 8
 -1 -7 -10 1048.4 116.76 22
 -1 7 -10 1148.21 124.35 8
 -1 7 -10 1072.28 106.96 22
 1 7 10 1190.13 107.98 6
 1 7 10 1033.41 368.51 19
 1 7 10 1148.69 108.17 21
 1 7 11 712.97 91.34 21
 1 7 11 643.59 84.96 6
 -1 7 -11 675.85 102.56 8
 -1 -7 -11 594.83 92.32 22
 -1 -7 -12 543.92 90.53 22
 1 -7 12 626.72 98.76 26
 1 7 12 727.52 94.12 6
 1 7 12 667.79 94.36 21
 -1 7 -12 630.8 104.89 8
 -1 7 -13 414.9 87.98 8
 1 -7 13 489.59 89.95 26
 1 7 13 540.94 89.09 21
 -1 -7 -13 449.7 87.53 22
 -1 -7 -14 82.05 40.58 22
 -1 7 -14 78.04 42.04 8
 1 -7 14 114.59 41.46 26
 1 7 14 121.86 44.66 21
 1 -7 15 502.6 101.76 26
 1 7 15 597.83 101.48 21
 -1 -7 -15 601.42 111.27 22
 -1 7 -15 495.06 111.9 8
 -1 7 -16 231.26 78.81 8
 1 -7 16 247.96 78.02 26
 1 7 16 229.93 72.95 21
 -1 -7 -16 379.34 94.8 22
 1 -7 17 82.29 41.7 26
 -1 -7 -17 96.11 53.69 22
 -1 7 -17 96.99 53.38 8
 1 7 17 60.05 40.05 21
 -1 7 -18 132.64 62.72 8
 1 -7 18 100.53 51.04 26
 -1 -7 -18 98.82 43.34 29
 -1 -7 -18 132 57.38 22
 -1 7 -18 85.79 51.21 11
 1 7 18 113.74 45.39 28
 1 7 18 114.04 53.03 21
 -1 7 -18 80.98 37.93 16
 -1 -7 -18 97.46 40.21 16
 1 7 19 433.12 95.98 28
 1 7 19 475.71 105.22 21
 1 -7 19 401.22 102.19 26
 -1 -7 -19 501.08 120.58 22
 -1 -7 -19 320.7 72.73 16
 -1 -7 -19 471.44 97.68 29
 -1 7 -19 312.41 86.75 11
 -1 7 -19 313.23 74.52 16
 -1 7 -19 299.94 94.99 8
 1 7 20 -0.7 20.6 28
 -1 7 -20 -6.8 13.1 16
 -1 -7 -20 0.99 25.75 29
 -1 7 -20 7.26 11.48 11
 -1 7 -21 49.9 27.16 11
 -1 7 -21 -10.25 14.93 16
 -1 -7 -21 46.37 27.92 16
 1 7 21 59.89 36.21 28
 -1 -7 -21 35.59 23.81 29
 -1 -7 -22 28.13 21.24 16
 -1 7 -22 -52.82 29.43 16
 -1 -7 -22 -22.77 27.76 29
 1 7 22 -11.68 9.27 28
 -1 7 -23 20.55 17.97 16
 -1 -7 -23 32.74 21.39 16
 -1 -7 -23 17.71 26.09 29
 1 7 23 18.52 17.98 28
 -1 -7 -24 -15.04 13.87 16
 -1 7 -24 -32.47 20.34 16
 1 7 24 3.79 6.84 28
 -1 -7 -24 19.66 23.49 29
 1 8 -25 -3.76 7.69 16
 -1 8 25 -4.67 13.04 28
 1 -8 -25 6.33 14.56 29
 -1 8 24 -18.42 23.49 28
 1 8 -24 16.82 15.66 16
 1 -8 -24 -14.51 17.36 29
 -1 8 23 -7.6 8.47 28
 1 8 -23 27.31 23.56 11
 1 -8 -23 19.81 24.42 29
 1 8 -23 1.27 7.53 16
 1 8 -22 72.08 38.15 11
 1 -8 -22 43.42 34.64 29
 -1 8 22 14.97 27.61 28
 1 8 -22 101.47 41.01 16
 -1 8 21 70.86 43.66 28
 1 8 -21 133.38 48.24 16
 1 8 -21 64.3 45.46 11
 1 -8 -21 75.62 43.08 29
 1 8 -20 19.11 13.18 11
 1 -8 -20 1.34 21.01 29
 1 8 -20 -0.04 7.88 16
 -1 8 20 12.92 28.6 28
 -1 8 19 414.05 95.05 21
 1 8 -19 491.46 118.79 8
 1 8 -19 371.12 80.61 16
 -1 8 19 236.13 71.54 28
 -1 -8 19 425.73 106.08 26
 1 8 -19 270.61 85.42 11
 1 -8 -19 329.86 85.27 29
 -1 -8 18 56.77 34.9 26
 -1 8 18 11.92 21.86 21
 1 8 -18 6.38 14.94 8
 -1 8 17 129.5 57.55 21
 1 -8 -17 197.59 77.43 22
 1 8 -17 118.41 59.54 8
 -1 -8 17 178.37 68.57 26
 1 8 -16 35.95 32.49 8
 1 -8 -16 90 44.69 22
 -1 -8 16 68.22 41.23 26
 -1 8 16 40.1 32.38 21
 -1 8 15 847.67 122.56 6
 1 -8 -15 951.92 142.34 22
 -1 -8 15 813.83 129.14 26
 1 8 -15 950.78 146.83 8
 -1 8 15 945.18 130.05 21
 -1 -8 14 195.83 64.4 26
 -1 8 14 195.29 57.39 21
 1 -8 -14 157.82 55.87 22
 1 8 -14 209.56 68.53 8
 -1 8 14 154.26 50.23 6
 -1 8 13 1186.62 131.01 6
 -1 -8 13 1348.2 152.9 26
 -1 8 13 1421.22 140.44 21
 1 -8 -13 1456.57 157.7 22
 1 8 -13 1373.85 157.06 8
 -1 8 12 71.2 30.32 6
 -1 8 12 68.45 29.75 21
 1 8 -12 64.89 29.78 8
 1 -8 -12 58.47 24.24 22
 -1 -8 12 39.24 23.62 26
 1 -8 -11 172.03 48.54 22
 -1 8 11 187.45 46.94 21
 1 8 -11 154.1 46.86 8
 -1 -8 11 158.23 44.78 26
 -1 8 11 183.84 46.84 6
 -1 8 10 1918.02 463.53 19
 -1 8 10 1717.53 134.13 6
 1 -8 -10 1713.6 131.85 23
 -1 8 10 1854.44 136.08 21
 1 8 -10 1771.75 150.62 8
 -1 -8 10 1521.03 394.37 19
 -1 -8 10 1800.51 146.97 26
 1 -8 -10 1910.08 149.64 22
 -1 -8 9 2195.39 441.07 19
 -1 8 9 2495.41 495.71 19
 -1 -8 9 2676.05 168.56 26
 -1 8 9 2665.15 156.91 6
 -1 8 9 2900.05 159 21
 -1 -8 8 -46.34 58.66 19
 -1 8 8 41.02 58.76 19
 1 -8 -8 -37.82 58.49 1
 1 -8 -7 4250.8 600.49 1
 -1 -8 7 3900.59 497.96 19
 -1 8 7 4468.36 577.15 19
 -1 -8 6 851.02 263.33 4
 -1 -8 6 665.49 190.33 19
 1 8 -6 498.8 166.17 20
 -1 8 6 775.67 179.07 18
 1 -8 -6 785.57 247.47 1
 -1 8 6 709.43 210.47 19
 -1 8 5 174.97 94.68 19
 -1 8 5 335.01 115.13 18
 1 8 -5 424.03 141.1 20
 1 -8 -5 416.24 175.31 1
 -1 -8 5 288.54 110.98 19
 -1 -8 5 494.43 193.62 4
 -1 8 4 683.76 158.76 18
 -1 -8 4 466.62 173 4
 1 -8 -4 267.46 131 1
 -1 -8 4 581.3 147.44 19
 1 8 -4 571.34 160.1 20
 -1 -8 4 432.98 154.74 2
 -1 8 4 671.95 174.59 19
 -1 -8 3 10516.61 574.06 19
 -1 8 3 9766.5 597 18
 -1 -8 3 9861.94 698.19 2
 1 8 -3 10431.21 657.21 20
 -1 -8 3 10721 781.32 4
 1 -8 -3 10636.2 786.71 1
 -1 8 3 10016.31 592.21 19
 -1 -8 2 -10.12 22.32 4
 -1 -8 2 16.79 29.14 3
 1 -8 -2 25.68 33.71 1
 1 8 -2 10.57 19.98 20
 -1 8 2 19.69 22.82 19
 -1 -8 2 -7.71 19.3 2
 -1 8 2 30.61 34.21 18
 -1 -8 2 25.76 26.27 19
 1 -8 -2 19.65 69.12 3
 1 -8 -2 70.8 60.28 2
 -1 8 1 27015.36 720.86 19
 -1 -8 1 26101.27 1133.89 2
 -1 -8 1 28603.64 886.69 19
 -1 8 1 29096.44 1060.8 18
 1 -8 -1 26949.36 1137.77 2
 1 8 -1 28254.05 1019.88 20
 -1 -8 1 28612.94 1096.77 4
 1 -8 -1 26860.16 1140.95 1
 -1 -8 1 27799.35 1089.7 3
 1 -8 -1 27416.55 1194.58 3
 -1 -8 0 5670.75 409.94 19
 1 -8 0 5354.22 480.23 1
 -1 -8 0 5078.1 520.55 2
 -1 -8 0 5748.69 507.67 3
 -1 -8 0 5132.99 425.93 4
 1 -8 0 5863.87 515.11 2
 1 -8 0 4961.51 216.78 19
 1 -8 0 5413.78 512.26 3
 1 8 0 5375.32 431.76 20
 -1 8 0 5774.83 489.19 18
 1 -8 1 5621.32 511.3 3
 -1 8 -1 6326.57 539.47 18
 -1 -8 -1 5572.34 402.42 4
 -1 -8 -1 6070.4 446.4 19
 -1 -8 -1 5854.63 536.27 3
 1 -8 1 5881.95 521.89 2
 1 8 1 5945.99 445.58 20
 1 -8 1 6114.66 482.82 1
 1 -8 2 8035.48 716.2 4
 1 -8 2 8603.24 538.62 1
 1 -8 2 8231.52 280.82 19
 -1 -8 -2 9243.77 593.1 19
 1 8 2 9406.89 551.6 20
 -1 -8 -2 8592.9 435.01 4
 1 -8 3 5227.82 381.75 1
 -1 -8 -3 4952.74 272.82 4
 1 -8 3 5008.12 304.89 19
 1 -8 3 5194.57 598.95 4
 1 8 3 5577.12 418.2 20
 1 8 3 4825.41 508.5 19
 1 8 4 1142.28 186.67 20
 1 -8 4 987.28 268.82 4
 1 8 4 830.25 225.87 19
 1 -8 4 917.42 162.05 19
 1 8 5 7248.15 706.94 19
 1 -8 5 8021.11 798.9 4
 1 -8 5 7636.58 550.01 19
 1 -8 6 1558.52 361.72 4
 1 8 6 1483.2 338.59 19
 1 8 7 114.15 97.21 19
 1 -8 7 40.22 59.88 4
 -1 -8 -8 1269.98 347.75 1
 1 -8 8 974.49 314.41 4
 1 8 8 1172.71 342.68 19
 1 8 9 2240.85 142.08 21
 1 8 9 2461.6 148.72 6
 -1 -8 -9 2075.76 159.07 22
 1 8 9 1906.9 461.55 19
 1 -8 9 2043.64 475.14 4
 -1 8 -9 2168.58 162.55 8
 1 8 10 302.93 55.74 21
 1 8 10 174.88 147.27 19
 1 8 10 238.03 49.4 6
 -1 -8 -10 247.56 56.86 22
 -1 8 -10 273.08 61.45 8
 -1 -8 -11 3195.14 216.97 22
 -1 8 -11 3449.18 232.02 8
 1 8 11 3295.7 194.01 6
 1 8 11 3513.2 200.88 21
 -1 -8 -12 29.83 26.29 22
 1 8 12 29.03 24.97 6
 1 -8 12 17.07 15.52 26
 1 8 12 5.88 11.3 21
 -1 8 -12 43.96 27.28 8
 1 -8 13 160.34 54.08 26
 -1 -8 -13 139.36 51.56 22
 1 8 13 140.23 47 6
 -1 8 -13 157.42 54.12 8
 1 8 13 153.41 48.63 21
 -1 8 -14 141.63 59.89 8
 1 8 14 221.24 59.74 21
 1 -8 14 129.88 47.61 26
 -1 -8 -14 156.03 53.78 22
 -1 -8 -15 606.86 115.63 22
 -1 8 -15 596.34 120.21 8
 1 -8 15 554.04 109.02 26
 1 8 15 568.6 102.48 21
 -1 -8 -16 68.94 48.03 22
 -1 8 -16 99.65 44.33 8
 1 8 16 123.49 49.64 21
 1 -8 16 86.57 45.52 26
 -1 8 -17 426.7 106.07 8
 1 -8 17 408.11 100.28 26
 1 8 17 373.4 86.38 21
 -1 -8 -17 380.44 99.5 22
 -1 -8 -18 97.21 38.97 29
 -1 -8 -18 255.1 87.38 22
 -1 -8 -18 142.58 47.97 16
 -1 8 -18 151.87 66.56 8
 1 8 18 161.58 55.87 21
 -1 8 -18 188.51 56.88 16
 -1 8 -18 139.53 64.25 11
 1 -8 18 227.34 79.67 26
 1 8 18 184.04 62.09 28
 -1 -8 -19 69.96 34.26 16
 -1 -8 -19 2.74 14.55 29
 -1 8 -19 42.12 28.07 16
 1 8 19 86.14 51.11 28
 -1 8 -19 17.27 12.79 11
 -1 8 -20 41.42 34.87 11
 -1 -8 -20 88.71 38.27 16
 -1 -8 -20 37.73 29.35 29
 1 8 20 23.65 36.93 28
 -1 8 -20 30.8 24.14 16
 -1 8 -21 45.7 33.89 11
 1 8 21 41.3 33.37 28
 -1 8 -21 27.32 22.3 16
 -1 -8 -21 31.56 23.04 16
 -1 -8 -21 10.66 9.89 29
 -1 -8 -22 -6.24 11.39 16
 1 8 22 16.62 19.23 28
 -1 8 -22 1.06 15.41 11
 -1 -8 -22 11.3 23.8 29
 -1 8 -22 -7.91 12.83 16
 -1 -8 -23 22.66 25.32 29
 -1 8 -23 18.14 16.76 16
 -1 -8 -23 7.94 11.5 16
 1 8 23 29.62 26.32 28
 -1 -8 -24 2.52 17.73 29
 1 8 24 -7.39 9.83 28
 -1 8 -24 -0.32 5.43 16
 -1 9 25 -12.7 7.69 28
 1 9 -25 38.24 20.34 16
 1 -9 -24 10.84 15.64 29
 1 9 -24 1.02 6.5 16
 -1 9 24 -8.9 8.81 28
 1 -9 -23 76.75 47.25 29
 -1 9 23 31.53 28.51 28
 1 9 -23 88.53 36.04 16
 1 9 -23 61.63 39.25 11
 1 -9 -22 -20.93 20.1 29
 -1 9 22 11.56 24.25 28
 1 9 -22 0.44 8.95 11
 1 9 -22 25.64 21.25 16
 1 -9 -21 37.29 26.01 29
 1 9 -21 109.66 43.55 16
 -1 9 21 29.85 34.06 28
 1 9 -21 17.11 25.5 11
 -1 9 20 4.72 21.23 28
 1 9 -20 2.01 21.54 11
 1 -9 -20 -60.44 47.15 29
 1 9 -20 -66.68 34.82 16
 -1 -9 19 80.73 48.9 26
 1 9 -19 47.63 46 11
 1 -9 -19 124.43 60.43 29
 1 9 -19 80.98 38.02 16
 1 9 -19 125.31 55.03 8
 -1 9 19 60 38.91 21
 -1 9 19 30.87 25.9 28
 1 9 -18 23.85 21.2 16
 1 9 -18 24.89 27.66 8
 -1 -9 18 -13.04 18.3 26
 1 9 -18 51.44 41.85 11
 -1 9 18 7.86 15.8 21
 1 -9 -18 13.96 11.81 29
 1 9 -17 512.12 120.87 8
 -1 9 17 483.8 98.37 21
 -1 -9 17 370.56 95.17 26
 1 -9 -17 509.69 112.79 22
 1 9 -16 81.32 41.88 8
 1 -9 -16 65.63 39.45 22
 -1 -9 16 65.43 46.68 26
 -1 9 16 44.79 35.65 21
 -1 9 16 43.42 35.81 6
 -1 9 15 291.88 73.57 6
 -1 9 15 326.18 77.41 21
 -1 -9 15 361.58 88.9 26
 1 9 -15 404.15 97.15 8
 1 -9 -15 427.67 98.46 22
 -1 9 14 1066.47 130.55 21
 1 9 -14 1078.73 148.92 8
 -1 9 14 961.04 123.87 6
 1 -9 -14 1169.14 151.4 22
 -1 -9 14 1026.4 141.37 26
 -1 9 13 262.32 63.39 6
 -1 -9 13 226.44 66.68 26
 -1 9 13 252.24 62.66 21
 1 -9 -13 253.88 70.44 22
 1 9 -13 332.76 78.63 8
 -1 -9 12 45.48 26.13 26
 -1 9 12 57.85 23.98 6
 -1 9 12 74.13 32.58 21
 1 -9 -12 48.12 30.02 22
 1 9 -12 -11.1 25.81 8
 -1 -9 11 1034.4 120.23 26
 1 9 -11 1062.19 125.23 8
 1 -9 -11 1233.73 130.36 22
 -1 9 11 1091.88 112.3 21
 -1 9 11 1035.85 112.67 6
 1 -9 -11 959.49 106.15 23
 1 -9 -10 1172.42 118.86 22
 1 -9 -10 973.54 101.98 23
 -1 -9 10 1027.58 112.55 26
 1 9 -10 1017.92 112.81 8
 -1 9 10 969.17 103.47 6
 -1 9 10 1104.81 105.72 21
 1 -9 -9 1165.03 347.02 1
 -1 -9 9 1171.07 113.17 26
 -1 9 9 1086.65 102.82 6
 1 9 -9 1127.86 109.75 8
 -1 9 9 1189.68 103.36 21
 -1 9 9 955.73 311.33 19
 -1 -9 9 1025.7 297.69 19
 -1 -9 8 133.75 98.63 19
 -1 9 8 111.27 97.34 19
 1 -9 -8 54.19 49.07 1
 -1 -9 7 3628.27 484.44 19
 1 9 -7 3651.09 471.55 20
 -1 9 7 3871.86 542.43 19
 1 -9 -7 3578.26 575.42 1
 -1 -9 6 1864.89 409.82 4
 1 9 -6 1838.13 328.09 20
 -1 -9 6 1700.23 308.25 19
 -1 9 6 1774.95 341.5 19
 1 -9 -6 1642.5 374.05 1
 -1 9 6 1912.31 290.15 18
 1 -9 -5 12217.19 973.04 1
 -1 9 5 10728.9 674.37 18
 -1 -9 5 11385.1 957.93 4
 -1 -9 5 11654.5 733.37 19
 -1 9 5 10897 772.8 19
 1 9 -5 11327.3 776.15 20
 -1 9 4 3035.21 374 19
 1 -9 -4 3392.62 488.75 1
 -1 -9 4 3209.74 349.38 19
 -1 9 4 2755.24 335.55 18
 1 9 -4 3081.17 392.08 20
 -1 -9 4 3082.87 467.76 4
 -1 -9 4 3131.55 425.04 2
 -1 -9 3 846.45 218.81 2
 -1 9 3 847.46 177.76 19
 1 -9 -3 771.16 224.19 1
 -1 -9 3 825.95 165.23 19
 1 9 -3 759.87 187.67 20
 -1 -9 3 850.7 230.75 4
 -1 9 3 1018.77 203.79 18
 -1 9 2 24809.58 846.45 19
 1 9 -2 25093.47 1050.2 20
 -1 -9 2 24147.68 1145.75 2
 -1 -9 2 25481.37 1179.57 4
 -1 -9 2 24773.08 1101.88 3
 -1 -9 2 25155.47 863.94 19
 1 -9 -2 23338.69 1195.85 2
 1 -9 -2 26083.97 1296.84 3
 -1 9 2 24425.48 1007.8 18
 1 -9 -2 24767.78 1205.08 1
 1 -9 -1 1774.36 304.2 1
 1 9 -1 1726.96 267.34 20
 1 -9 -1 1660.61 302.41 2
 1 -9 -1 1679.55 319.09 3
 -1 9 1 1590.15 264.97 18
 -1 9 1 1636.55 184.42 19
 -1 -9 1 1893.09 239.26 19
 -1 -9 1 1835.09 296.37 4
 -1 -9 1 1774.18 317.96 2
 -1 -9 1 1748.65 291.03 3
 1 9 0 91.57 61.5 20
 -1 9 0 97.68 71.71 20
 -1 -9 0 86.99 51.22 19
 1 -9 0 65.99 50.3 3
 1 -9 0 173.64 92.59 2
 -1 -9 0 51.33 54.44 2
 1 -9 0 100.1 31.96 19
 1 -9 0 103.09 60.03 1
 -1 -9 0 103.66 78.05 3
 -1 9 0 85.64 70.5 18
 -1 -9 0 34.83 37.3 4
 -1 -9 -1 15392.66 729.73 4
 -1 -9 -1 15874.46 946.13 3
 -1 9 -1 13733.38 780.48 20
 1 9 1 16845.05 805.27 20
 -1 -9 -1 16330.15 766.43 19
 -1 9 -1 17408.14 934.07 18
 1 -9 1 15736.96 913.41 3
 1 -9 1 16024.16 913.98 2
 1 -9 1 16315.25 838.35 1
 1 -9 2 10364.51 759.42 2
 1 -9 2 9191.95 593.45 1
 -1 -9 -2 8560.67 481.98 4
 1 9 2 9518.2 595.23 20
 -1 9 -2 8278.43 621.41 20
 1 -9 2 9431.29 718.57 3
 1 -9 2 8494.57 283.27 19
 1 -9 2 9207.56 800.41 4
 -1 -9 -2 8986.07 610.26 19
 1 9 3 13632.48 705.96 20
 1 -9 3 13115.38 664.17 1
 -1 -9 -3 11771.59 488.95 4
 1 -9 3 13687.18 1011.86 4
 1 9 3 12384.79 830.35 19
 1 -9 3 12463.39 470.87 19
 1 -9 4 56.15 65.96 4
 1 9 4 114.1 93.5 19
 1 9 4 40.32 37.54 20
 1 9 5 184.13 112.57 19
 1 -9 5 192.14 126.03 4
 1 -9 6 267.55 135.82 4
 1 9 6 185.61 124.52 19
 1 -9 7 7831.91 881.18 4
 1 9 7 7752.83 841.55 19
 -1 -9 -8 409.23 190.33 1
 1 -9 8 550.11 238.75 4
 1 9 8 457.3 211.95 19
 1 9 9 217.55 45.93 6
 1 -9 9 184.98 143.19 4
 -1 -9 -9 249.64 56.61 22
 1 9 9 256.44 177.58 19
 -1 9 -9 258.73 55.3 8
 1 9 9 299.9 52.86 21
 1 9 10 2112.03 149.9 6
 -1 -9 -10 1957.69 164.48 22
 -1 9 -10 1934.5 162.37 8
 1 9 10 2175.85 150.25 21
 1 9 10 2085.13 519.82 19
 1 9 11 1221.24 120.98 6
 1 9 11 1331.32 126.86 21
 -1 -9 -11 1270.06 139.1 22
 -1 9 -11 1120.01 133.35 8
 -1 9 -12 648.19 105.33 8
 -1 -9 -12 589.58 102.15 22
 1 9 12 687.81 95.33 6
 1 9 12 708.22 97.41 21
 1 -9 12 654.79 101.94 26
 1 9 13 638.74 96.53 21
 1 9 13 596.84 91.98 6
 -1 -9 -13 519.12 98.8 22
 -1 9 -13 494.77 98.51 8
 1 -9 13 562.38 100.34 26
 -1 -9 -14 57.13 25.58 22
 1 9 14 77.42 31.62 21
 -1 9 -14 57.7 33.78 8
 1 -9 14 87.77 46.5 26
 1 9 14 121.38 40.87 6
 -1 9 -15 294.16 85.59 8
 -1 -9 -15 268.94 76.63 22
 1 9 15 235.45 65.24 21
 1 -9 15 200.92 68.76 26
 -1 9 -16 324.68 91.77 8
 1 9 16 246.63 72.21 21
 1 -9 16 290.85 83.37 26
 -1 -9 -16 382.83 94.33 22
 -1 -9 -17 58.32 49.14 22
 1 -9 17 9.75 29.28 26
 1 9 17 36.1 38.54 21
 -1 9 -17 72.81 49.5 8
 -1 9 -18 43.97 40.22 11
 -1 9 -18 32.06 24.27 16
 -1 -9 -18 10.28 9.34 29
 1 9 18 77.6 40.98 28
 1 9 18 55.95 33.03 21
 1 -9 18 48.8 39.08 26
 -1 9 -18 80.56 47.34 8
 -1 -9 -18 -3.24 20.29 22
 -1 -9 -19 350.15 89.55 29
 -1 9 -19 374.97 79.93 16
 -1 9 -19 384.99 92 11
 1 9 19 383.17 86.73 28
 -1 -9 -20 35.17 27.44 29
 -1 9 -20 22.03 27.55 11
 1 9 20 22.25 30.29 28
 -1 9 -20 27.4 22.69 16
 -1 -9 -21 85.15 50.46 29
 1 9 21 53.33 34.17 28
 -1 9 -21 80 36.5 16
 -1 9 -21 71.74 39.42 11
 1 9 22 24.79 23.1 28
 -1 9 -22 -2.69 9.07 16
 -1 -9 -22 13.76 8.29 29
 -1 9 -22 13.72 12.6 11
 -1 -9 -23 -19.17 20.21 29
 -1 9 -23 15.26 17.35 11
 1 9 23 21.07 22.09 28
 -1 9 -23 -5.93 10.57 16
 -1 -9 -24 29.52 20.18 29
 1 9 24 -8.58 8.51 28
 -1 9 -24 28.23 18.54 16
 1 10 -24 -9.57 12.04 16
 1 10 -24 8.76 15.44 11
 1 -10 -24 26.43 24.99 29
 -1 10 24 12.22 24.51 28
 1 10 -23 21.04 26.26 11
 1 -10 -23 24.78 25.19 29
 1 10 -23 19.67 17.64 16
 -1 10 23 16.06 18.03 28
 -1 10 22 38.1 32.46 28
 1 10 -22 42.12 42.95 11
 1 10 -22 76.12 34.81 16
 1 -10 -22 36.06 22.82 29
 -1 10 21 56.07 39.25 28
 1 10 -21 87.56 38.57 16
 1 10 -21 35.13 33.75 11
 1 -10 -21 41.4 30.63 29
 1 10 -20 -20.67 30.16 11
 -1 10 20 7.7 19.28 28
 1 10 -20 -17.23 18.93 16
 1 -10 -20 27.62 28.24 29
 1 10 -19 313.12 73.21 16
 -1 10 19 295.22 79.62 21
 1 10 -19 451.08 114.95 8
 1 10 -19 321.38 87 11
 -1 -10 19 411.02 111.18 26
 1 -10 -19 205.65 69.93 29
 -1 10 19 309.7 79.63 28
 1 -10 -18 2.77 17.15 29
 -1 -10 18 56.83 28.38 26
 -1 10 18 61.36 32.72 21
 1 10 -18 42.27 38.31 11
 -1 10 18 30.48 17.52 28
 1 10 -18 125.29 46.05 16
 1 10 -18 19.4 29.63 8
 -1 -10 17 140.69 68.09 26
 -1 10 17 80.61 40.81 21
 1 -10 -17 96.33 58.77 22
 1 10 -17 51.47 40.24 8
 -1 10 16 23.98 27.76 6
 1 -10 -16 106.12 54.27 22
 -1 10 16 36.68 32.15 21
 1 10 -16 58.89 39.53 8
 -1 -10 16 39.13 31.66 26
 -1 10 15 624.52 107.45 6
 -1 -10 15 750.57 130.27 26
 -1 10 15 676.61 106.99 21
 1 -10 -15 948.97 144.77 22
 1 10 -15 690.27 127.49 8
 -1 10 14 173.26 53.14 21
 1 10 -14 121.03 50.86 8
 -1 -10 14 128.7 57.73 26
 1 -10 -14 197.82 64.47 22
 -1 10 14 73.3 30.95 6
 -1 -10 13 1206.95 145.02 26
 -1 10 13 1053.51 126.07 6
 1 -10 -13 1349.42 155.11 22
 -1 10 13 1166.7 132.66 21
 1 10 -13 1212.18 149.21 8
 1 -10 -12 63.46 28.52 22
 -1 -10 12 86.95 42.95 26
 -1 10 12 61.52 27.81 6
 -1 10 12 98.46 32.28 21
 1 10 -12 103.93 40.79 8
 1 -10 -11 26.83 22.54 22
 -1 -10 11 39.36 24.7 26
 1 -10 -11 14.39 14.98 23
 -1 10 11 13.69 17.27 6
 -1 10 11 22.73 26.28 21
 1 10 -11 24.87 20.98 8
 -1 -10 10 253.23 56.55 26
 1 -10 -10 245.59 55.89 22
 -1 10 10 270.01 52.19 21
 -1 10 10 249.55 53.99 6
 1 -10 -10 219.49 51.11 23
 1 10 -10 269.02 56.92 8
 -1 10 10 266.7 175.01 19
 1 -10 -9 334.5 60.22 23
 -1 -10 9 375.76 67.19 26
 1 -10 -9 145.59 129 1
 -1 10 9 195.63 127.83 19
 -1 10 9 418.83 60.78 21
 1 10 -9 405.62 66.39 8
 -1 10 9 362.15 61.75 6
 -1 10 8 -4.36 21.74 19
 1 -10 -8 123.1 113.75 1
 -1 10 7 1229.51 309.96 19
 -1 -10 7 1524.82 406.76 4
 1 10 -7 1467.45 315.49 20
 -1 -10 7 1415.44 306.09 19
 1 -10 -7 1633.93 405.18 1
 -1 -10 6 1636.96 398.83 4
 1 -10 -6 1476.16 368.67 1
 -1 10 6 1457.33 310.83 19
 -1 10 6 1705.85 282.82 18
 -1 -10 6 1615.38 299.06 19
 1 10 -6 1470.03 304.67 20
 -1 10 5 1062.29 221.33 18
 -1 -10 5 1084.77 303.46 4
 -1 10 5 1042.19 247.92 19
 -1 -10 5 879.67 247.53 2
 1 -10 -5 992.67 287.98 1
 -1 -10 5 1072.06 223.51 19
 1 10 -5 955.22 234.71 20
 1 10 -4 1622.86 297.03 20
 1 -10 -4 1718.89 361.12 1
 -1 -10 4 1506.17 243.87 19
 -1 -10 4 1641.47 323.58 2
 -1 -10 4 1705.23 363.48 4
 -1 10 4 1423.17 264.51 19
 -1 10 4 1497.28 261.77 18
 1 -10 -3 17285.14 1111.62 1
 -1 10 3 16230.65 801.44 19
 -1 -10 3 15384.56 970.3 2
 -1 -10 3 16173.05 1050.93 4
 1 10 -3 16296.55 920.38 20
 -1 10 3 16214.85 852.66 18
 -1 -10 3 16056.36 746.47 19
 1 -10 -2 3277.53 455.72 1
 -1 -10 2 3447.43 454.34 4
 1 -10 -2 3190.53 483.56 3
 -1 10 2 3551 331.01 19
 -1 -10 2 3520.21 464.03 2
 -1 -10 2 3843.94 354.33 19
 -1 -10 2 3796.46 457.48 3
 1 -10 -2 3679.69 496.85 2
 1 10 -2 3204.63 393.92 20
 -1 10 2 3849.36 421.49 18
 1 -10 -1 38753.45 1509.85 1
 -1 -10 1 36241.97 1381.93 4
 -1 -10 1 39321.45 1147.6 19
 1 10 -1 39756.74 1371.25 20
 1 -10 -1 39446.44 1615.16 3
 -1 -10 1 36026.28 1511.33 2
 -1 10 1 38196.06 1361.19 18
 1 -10 -1 37346.56 1527.73 2
 -1 -10 1 37115.77 1432.4 3
 -1 -10 0 3598.36 491.51 2
 -1 -10 0 4416.19 395.63 19
 -1 -10 0 4109.63 436.92 4
 1 -10 0 4825.96 508.48 1
 -1 10 0 4666.87 491.41 18
 -1 10 0 3644.2 414.15 20
 1 -10 0 4762.55 247.69 19
 1 -10 0 4458.41 527.18 3
 1 -10 0 4629.64 520.04 2
 1 10 0 4699.59 462.15 20
 -1 -10 0 4255.76 498.17 3
 -1 -10 -1 239.91 95.19 4
 1 -10 1 235.75 114.92 2
 -1 10 -1 200.85 98.48 20
 1 -10 1 228.33 118.92 4
 1 -10 1 228.16 103.37 1
 -1 10 -1 168.04 95.94 18
 1 -10 1 136.32 94.27 3
 1 10 1 127.84 80.47 20
 -1 -10 -1 186.05 105.71 3
 -1 -10 -1 167.53 77.6 19
 1 -10 2 1809.76 286.61 1
 1 -10 2 2208.73 368.13 2
 1 -10 2 1871.86 379.11 4
 -1 10 -2 1740.93 296.25 20
 -1 -10 -2 2364.92 321.18 19
 -1 -10 -2 1879.53 248.97 4
 1 10 2 2388.99 318.4 20
 1 -10 2 2167.92 365.74 3
 1 -10 3 6011.07 694.6 4
 1 10 3 6431.92 519.7 20
 1 -10 3 6174.34 488.25 1
 1 10 4 455.91 173.63 19
 1 -10 4 467.44 202.7 4
 1 10 4 394.37 124.83 20
 1 -10 5 871.16 287.78 4
 1 10 5 792.11 240.14 19
 1 10 6 658.9 236.58 19
 1 -10 6 599.85 246.93 4
 1 -10 7 1573.55 408.36 4
 1 10 7 1545.92 383.15 19
 -1 -10 -8 122.16 116.04 1
 1 -10 8 229.51 162.54 4
 1 10 8 299.59 164.49 19
 1 10 8 211.38 43.4 6
 1 -10 9 527.76 249.33 4
 1 10 9 422.66 63.04 21
 -1 -10 -9 407.49 72.85 22
 1 10 9 261.75 172.37 19
 1 10 9 461.19 68.17 6
 -1 10 -9 415.54 70.29 8
 1 10 10 861.07 95.83 21
 1 -10 10 751.59 304.32 4
 1 10 10 856.55 97.97 6
 -1 10 -10 792.18 105.23 8
 -1 -10 -10 774.94 105.77 22
 1 10 11 3820.74 214.23 21
 -1 10 -11 3475.19 233.86 8
 1 10 11 3596.83 210.67 6
 -1 -10 -11 3649.9 240.65 22
 -1 10 -12 63.92 33.62 8
 1 10 12 82.37 37.63 21
 1 -10 12 58.14 9.95 26
 1 10 12 41.06 27.51 6
 -1 -10 -12 103.51 45.35 22
 1 10 13 31.12 23.06 6
 1 -10 13 13.26 15.77 26
 -1 10 -13 -2.95 17.19 8
 1 10 13 25.81 16.91 21
 -1 -10 -13 -0.18 20.21 22
 1 -10 14 148.42 49.39 26
 1 10 14 110.05 43.76 6
 -1 -10 -14 104.22 47.82 22
 -1 10 -14 72.82 42.77 8
 1 10 14 139.14 53.57 21
 1 -10 15 1056.49 151.49 26
 -1 -10 -15 1099.57 158.32 22
 1 10 15 1043.17 140.09 21
 -1 10 -15 950.01 154.09 8
 -1 -10 -16 3.33 25.07 22
 -1 10 -16 -0.82 16.31 8
 1 10 16 25.92 30.9 21
 1 -10 16 -9.44 22.83 26
 -1 -10 -17 268.44 84.81 22
 1 -10 17 297.06 87.02 26
 1 10 17 336.98 88.42 21
 -1 10 -17 252.25 90.3 8
 1 10 18 299.4 83.43 21
 -1 10 -18 270.39 85.55 8
 -1 -10 -18 231.02 68.79 29
 1 -10 18 275.63 88.13 26
 -1 10 -18 243.46 63.46 16
 -1 -10 -18 406.17 106.02 22
 -1 10 -18 247.09 74.11 11
 1 10 18 318.82 78.21 28
 -1 10 -19 53.17 30.53 16
 -1 10 -19 36.02 30.91 11
 -1 -10 -19 -3.5 27.42 29
 1 10 19 26.21 25.81 28
 1 10 20 1.29 14.69 28
 -1 10 -20 11.13 15.28 16
 -1 -10 -20 25.75 21.46 29
 -1 10 -20 37.11 28.53 11
 1 10 21 15.17 14.48 28
 -1 10 -21 25.44 21.05 16
 -1 10 -21 15.13 19.61 11
 -1 -10 -21 41.78 27.02 29
 -1 10 -22 65.94 31.39 16
 1 10 22 27.71 19.5 28
 -1 10 -22 -1.91 26.02 11
 -1 -10 -22 18.75 17.86 29
 1 10 23 85.9 36.86 28
 -1 10 -23 44.71 29.93 11
 -1 -10 -23 71.78 37.07 29
 -1 10 -23 21.71 17.58 16
 -1 -10 -24 6.07 16.78 29
 -1 10 -24 15.28 17.29 11
 -1 10 -24 -35.78 20.19 16
 1 10 24 27.92 21.71 28
 1 -11 -24 6.67 14.53 29
 1 11 -24 -4.85 8.99 11
 -1 11 24 19.47 15.26 28
 1 11 -24 -10.79 12.25 16
 1 11 -23 62.69 29.58 16
 1 11 -23 68.07 40.29 11
 -1 11 23 47.86 34.84 28
 1 -11 -23 22.79 19.74 29
 1 11 -22 -12.04 8.64 11
 -1 11 22 13.79 20.46 28
 1 -11 -22 -1.49 12.39 29
 -1 11 21 19 28.48 28
 1 11 -21 23.26 25.18 11
 1 11 -21 6.74 12.51 16
 1 -11 -21 -12.36 21.24 29
 1 -11 -20 59.13 31.91 29
 1 11 -20 58.69 32.09 16
 1 11 -20 23.05 24.66 11
 -1 11 20 84.39 44.89 28
 -1 11 19 111.07 54.72 28
 1 11 -19 151.66 50.72 16
 1 -11 -19 63.88 32.84 29
 1 11 -19 135.12 58.46 11
 1 -11 -18 -13.05 34.22 29
 -1 -11 18 43.39 34.62 26
 1 11 -18 74.71 35.52 16
 1 11 -18 55.03 36.68 11
 -1 11 18 50.18 38.26 28
 -1 11 18 2.77 25.79 21
 1 11 -18 21.6 25 8
 -1 -11 17 272.57 87.33 26
 -1 11 17 263.89 78.7 6
 1 11 -17 247.67 82.87 8
 -1 11 17 271.29 75.4 21
 1 11 -16 -12.84 21.64 8
 -1 11 16 18.26 28.67 21
 -1 -11 16 20.77 30.62 26
 1 -11 -16 37.48 38.58 22
 -1 11 16 -3.21 13.45 6
 -1 11 15 12.71 15.14 21
 1 -11 -15 48.68 51.21 22
 -1 11 15 13.06 24.81 6
 -1 -11 15 -3 14.52 26
 1 11 -15 23.28 21.51 8
 1 11 -14 725.26 120.99 8
 -1 -11 14 754.2 123.29 26
 -1 11 14 786.22 111.45 21
 1 -11 -14 842.94 128.35 22
 -1 11 14 741.32 112.45 6
 -1 -11 13 91.88 42.7 26
 -1 11 13 7.39 16.22 6
 1 -11 -13 70.51 38.39 22
 1 11 -13 82.37 47.04 8
 -1 11 13 -6.27 8.14 21
 -1 -11 12 -3.57 6.95 26
 1 -11 -12 -15.27 13.16 23
 -1 11 12 17.65 23.07 21
 -1 11 12 17.91 13.7 6
 1 -11 -12 -8.33 27.46 22
 1 11 -12 44.66 34.11 8
 -1 -11 11 1260.96 135.54 26
 -1 11 11 1281.99 128.56 6
 1 11 -11 1292.66 140.03 8
 -1 11 11 1381.65 127.78 21
 1 -11 -11 1377.75 136.5 23
 1 -11 -11 1569.62 151.29 22
 -1 -11 10 462.35 76.21 26
 1 11 -10 442.29 73.77 8
 -1 11 10 343.47 62.77 6
 1 -11 -10 337.87 65.93 23
 1 -11 -10 495.6 80.87 22
 -1 11 10 470.06 69.46 21
 -1 11 9 2168.38 141.33 21
 -1 11 9 1954.46 142.09 6
 -1 -11 9 2204.49 159 26
 1 -11 -9 1964.3 149.74 23
 1 11 -9 2010.51 149.24 8
 -1 11 9 1775.1 433.5 19
 1 -11 -9 1793.01 480.55 1
 -1 11 8 1069.3 100.49 6
 1 -11 -8 969.11 336.04 1
 -1 11 8 1076.39 315.02 19
 -1 11 7 2156.59 416.35 19
 -1 -11 7 2590.34 541.07 4
 1 -11 -7 2723.07 540.78 1
 1 11 -7 2455.07 418.55 20
 -1 11 6 259.46 112.48 18
 -1 -11 6 426.12 213.15 4
 1 11 -6 520.88 194.29 20
 1 -11 -6 536.55 234.29 1
 -1 -11 6 527.15 204.76 2
 -1 11 6 414.59 168.41 19
 -1 -11 6 311.5 128.14 19
 -1 -11 5 12936.88 990.91 2
 -1 -11 5 13055.98 1089.85 4
 -1 11 5 12491.79 785.63 18
 1 11 -5 12817.48 901.55 20
 1 -11 -5 13487.88 1112.97 1
 -1 -11 5 11795.69 752.97 19
 -1 11 5 11922.59 850.17 19
 -1 -11 4 522.71 204.12 4
 -1 11 4 650.35 183.95 19
 -1 -11 4 645.98 164.02 19
 -1 11 4 499.18 154.71 18
 -1 -11 4 645.28 216.69 2
 1 -11 -4 695.76 235.88 1
 1 11 -4 610.15 188.41 20
 1 -11 -3 690.86 235.83 1
 -1 -11 3 572.97 201.07 2
 -1 -11 3 565.43 210.92 4
 -1 11 3 491.38 143.41 19
 -1 -11 3 499.41 134.86 19
 -1 -11 3 572.04 195.37 3
 -1 11 3 634.29 172.99 18
 1 11 -3 292.66 130.88 20
 -1 -11 2 8577.65 728.12 3
 -1 -11 2 8609.19 766.09 2
 1 -11 -2 8743.86 835.79 3
 -1 11 2 8018.79 518.63 19
 1 -11 -2 9107.7 802.66 1
 -1 -11 2 9280.33 573.76 19
 1 11 -2 9170.37 702.37 20
 -1 -11 2 8986.97 768.36 4
 -1 11 2 8907.83 675.93 18
 1 -11 -2 9007.29 822.83 2
 1 -11 -1 249.17 76.47 19
 -1 -11 1 197.19 115.85 3
 -1 -11 1 270.02 101.26 19
 -1 -11 1 294.7 132.63 4
 1 -11 -1 214.15 129.89 3
 1 11 -1 248.94 109.98 20
 1 -11 -1 241.58 133.13 2
 -1 11 1 195.07 102.1 18
 -1 -11 1 252.49 126.15 2
 1 -11 -1 122.17 78.4 1
 -1 -11 0 172.3 75.59 19
 1 -11 0 166.07 102.82 1
 1 -11 0 63.61 65.39 2
 1 -11 0 138.55 81.27 3
 -1 -11 0 145.97 92.89 4
 -1 11 0 276.76 118.59 20
 1 11 0 214.18 103.95 20
 -1 -11 0 112.69 96.16 2
 -1 11 0 125.76 82.42 18
 -1 -11 0 161.52 100.1 3
 -1 -11 -1 5131.09 598.51 3
 1 -11 1 5134.07 581.48 2
 -1 -11 -1 4530.17 449.07 4
 1 -11 1 5662.41 614.78 3
 1 11 1 5721.04 527.61 20
 1 -11 1 4934.02 614.45 4
 -1 -11 -1 5377.99 478.7 19
 -1 11 -1 5225.73 562.96 18
 1 -11 1 5117.35 526.92 1
 -1 11 -1 4088.03 469.05 20
 -1 -11 -2 205.84 102.39 19
 1 -11 2 196.49 123.83 4
 1 -11 2 240.23 127.32 3
 1 -11 2 275.24 138.15 2
 1 -11 2 219.9 102.45 1
 1 11 2 288.87 122.06 20
 -1 -11 -2 265.55 98.26 4
 -1 11 -2 233.42 114.95 20
 1 -11 3 2906.76 506.09 4
 -1 -11 -3 3210.96 413.66 19
 1 11 3 2747.53 363.16 20
 1 -11 3 3329.18 493.08 2
 1 -11 3 2993.06 360.95 1
 1 -11 4 1754.32 398.71 4
 1 11 4 1539.41 271.87 20
 1 11 4 1466.45 315.49 19
 1 -11 5 1494.05 381.08 4
 1 11 5 1446.09 329.45 19
 1 11 6 393.76 189.72 19
 1 -11 6 377.83 195.53 4
 1 11 7 4715.62 670.43 19
 1 -11 7 5482.2 785.96 4
 1 11 8 194.51 41.26 6
 -1 -11 -8 67.31 89.65 1
 1 11 8 106.9 117.19 19
 1 -11 8 150.96 132.78 4
 -1 -11 -8 172.31 48.3 22
 1 -11 9 132.96 129.14 4
 1 11 9 112.3 114.41 19
 1 11 9 100.42 33.35 6
 -1 -11 -9 89.94 30.2 23
 1 11 9 99.04 30.07 21
 -1 -11 -9 109.65 40.03 22
 -1 11 -9 62.97 30.87 8
 -1 11 -10 1520.87 146.75 8
 1 -11 10 1236.82 413.7 4
 1 11 10 1660.88 137.97 6
 1 11 10 1691.12 135.85 21
 -1 -11 -10 1515.84 151.03 22
 -1 -11 -11 177.77 57.29 22
 1 11 11 197.81 53.13 6
 1 11 11 187.33 49.79 21
 -1 11 -11 185.69 56 8
 1 -11 12 62.06 31.41 26
 1 11 12 34.7 12.71 6
 1 11 12 83.13 36.96 21
 -1 -11 -12 31.06 22.24 22
 -1 11 -12 -3.76 23.6 8
 -1 -11 -13 679.55 117.34 22
 -1 11 -13 680.7 116.05 8
 1 -11 13 624.74 107.4 26
 1 11 13 790.99 109.86 21
 1 11 13 726.34 103.84 6
 1 11 14 141.18 49.68 21
 -1 11 -14 89.18 42.67 8
 1 -11 14 82.57 41.04 26
 1 11 14 92.57 43.31 6
 -1 -11 -14 49.25 31.18 22
 1 11 15 380.53 83.49 6
 1 -11 15 418.43 97.59 26
 -1 11 -15 476.01 105.06 8
 -1 -11 -15 455.81 106.84 22
 1 11 15 555.83 100.13 21
 1 11 16 376.04 87.23 21
 1 -11 16 386.45 94.16 26
 -1 11 -16 424.14 101.7 8
 -1 -11 -16 367.35 96.52 22
 -1 -11 -17 -10.28 37.25 22
 -1 11 -17 52.53 51.81 8
 1 -11 17 19.79 27.12 26
 1 11 17 5.5 20.21 21
 -1 11 -18 12.21 21.67 8
 -1 11 -18 58.44 31.3 16
 -1 11 -18 20.29 21.77 11
 1 -11 18 33.01 28.85 26
 1 11 18 -45.2 30.85 28
 -1 -11 -18 -7.85 26.81 22
 1 11 18 14.24 15.8 21
 -1 -11 -18 22.72 10.33 29
 -1 -11 -19 254.38 76.71 29
 -1 11 -19 217.53 59.72 16
 -1 11 -19 253.65 73.82 11
 1 11 19 222.75 65.94 28
 -1 11 -20 -4.93 15.92 11
 -1 -11 -20 4.65 24.59 29
 1 11 20 36.91 26.9 28
 -1 11 -20 -27.78 22.22 16
 -1 11 -21 -10.94 11.92 11
 1 11 21 -14.48 7.73 28
 -1 -11 -21 4.63 14.09 29
 -1 11 -21 -23.34 19.99 16
 1 11 22 -6.82 16.65 28
 -1 11 -22 -15.76 16.03 16
 -1 11 -22 0.81 8.55 11
 1 11 23 34.59 22.78 28
 -1 -11 -23 33.02 26.4 29
 -1 11 -23 39.34 31.98 11
 -1 11 -23 67.35 29.2 16
 1 11 24 -1.37 11.13 28
 -1 11 -24 0.37 7.15 11
 -1 11 -24 6.25 9.34 16
 -1 -11 -24 15.42 13.65 29
 1 12 -24 19.16 15.28 16
 1 12 -24 16.61 9.93 11
 -1 12 24 -1.54 12.94 28
 1 -12 -24 5.64 14.83 29
 -1 12 23 -6.71 14.26 28
 1 12 -23 30.71 27.29 11
 1 -12 -23 28.44 27.9 29
 1 12 -23 2.47 8.17 16
 -1 12 22 25.87 25.13 28
 1 -12 -22 50.83 40.26 29
 1 12 -22 11.77 20.98 11
 1 12 -22 17.91 17.29 16
 1 12 -21 76.97 35.24 16
 1 12 -21 -32.94 34 11
 -1 12 21 35.53 27.24 28
 1 -12 -21 -10.35 18.66 29
 1 12 -20 36.79 26.05 11
 1 -12 -20 6.43 20.8 29
 1 12 -20 23.02 20.75 16
 -1 12 20 -18.46 28.75 28
 1 -12 -19 155.74 56.23 29
 1 12 -19 119.32 44.77 16
 -1 12 19 143.29 55.35 28
 1 12 -19 113.34 56.96 11
 1 -12 -18 10.94 19.35 29
 1 12 -18 21.62 13.23 8
 1 12 -18 -5.12 12.03 16
 -1 12 18 50.34 28.84 28
 -1 -12 18 70.09 44.5 26
 1 12 -18 59.43 40.39 11
 -1 12 18 49.82 34.4 21
 -1 12 17 109.6 45.84 6
 -1 12 17 126.64 49.68 21
 -1 -12 17 200.83 79.38 26
 1 12 -17 95.61 55.49 8
 -1 12 16 183.05 59.81 21
 1 12 -16 206.56 69.29 8
 -1 -12 16 88.92 40.91 26
 -1 12 16 172.73 59.27 6
 -1 12 15 610.54 108.13 6
 1 12 -15 811.77 136.5 8
 -1 -12 15 714.61 126.58 26
 -1 12 15 779.59 118.42 21
 -1 12 14 -2.94 14.83 21
 -1 12 14 16 20.98 6
 1 12 -14 16.5 21.36 8
 -1 -12 14 -10.38 30.82 26
 -1 12 13 770.36 108.02 21
 1 12 -13 797.66 122.42 8
 -1 12 13 588.48 100.56 6
 -1 -12 13 659.45 111.92 26
 -1 12 12 200.19 56.4 6
 -1 12 12 302.32 62.55 21
 1 12 -12 285.26 66.56 8
 1 -12 -12 163.85 47.45 23
 -1 -12 12 224.64 64 26
 -1 -12 11 639.67 98.88 26
 -1 12 11 642.86 93.99 6
 -1 12 11 693.5 92.23 21
 1 -12 -11 639.76 97.04 23
 1 12 -11 585.62 94.02 8
 -1 -12 10 278.97 61.66 26
 1 12 -10 235.92 54.11 8
 -1 12 10 268.66 54.27 21
 1 -12 -10 223.41 53.8 23
 -1 12 10 357.99 219.59 19
 -1 12 10 262.78 57.87 6
 -1 12 9 491.19 73.76 6
 -1 12 9 559.81 245.05 19
 1 12 -9 395.3 60.42 25
 1 12 -9 385.06 66.61 8
 1 -12 -9 377.85 69.06 23
 -1 -12 9 492.95 76.91 26
 -1 12 9 495.25 71.69 21
 1 -12 -8 90.92 31.01 23
 -1 12 8 90.38 28.4 21
 1 -12 -8 138.49 138.1 1
 -1 12 8 110.56 87.42 19
 -1 -12 8 87.85 30.12 26
 -1 12 8 122.6 34.93 6
 1 -12 -7 697.93 279.91 1
 1 12 -7 540.26 198.82 20
 -1 12 7 525.05 206.4 19
 -1 -12 7 707.17 288.66 4
 -1 -12 7 457.49 209.17 2
 -1 12 6 2297.8 409.93 19
 -1 -12 6 2167.19 439.4 2
 -1 -12 6 1819.59 449 4
 1 12 -6 1730.81 353.99 20
 1 -12 -6 2157.25 479.1 1
 -1 -12 5 578.27 234.13 4
 1 -12 -5 274.65 156.67 1
 -1 12 5 448.42 151.81 18
 -1 -12 5 460.13 197.06 2
 -1 12 5 346.99 138.65 19
 1 12 -5 492.58 187.69 20
 -1 -12 4 4093.12 563.56 2
 -1 12 4 3865.02 451.89 19
 -1 -12 4 4398.27 623.36 4
 -1 12 4 4166.26 473.38 18
 1 -12 -4 3909.45 592.45 1
 -1 -12 4 4126.84 419.41 19
 1 12 -4 3844.76 498.97 20
 -1 12 3 4819.65 510.95 18
 -1 -12 3 4601.52 589.04 2
 -1 -12 3 4714.59 427.25 19
 -1 -12 3 4207.09 579.4 4
 -1 -12 3 4964.08 595.46 3
 1 -12 -3 4906.36 639.24 1
 -1 12 3 4829.22 460.31 19
 1 12 -3 4810.13 546.4 20
 -1 -12 2 467.29 187.84 4
 1 -12 -2 537.03 215.5 2
 1 -12 -2 524.48 201.65 1
 -1 -12 2 389.35 119.16 19
 1 -12 -2 413.86 186 3
 -1 -12 2 395.82 166.54 3
 -1 12 2 424.42 152.33 18
 -1 -12 2 377.57 167.06 2
 1 12 -2 375.98 152.62 20
 -1 12 2 348.67 111.66 19
 -1 -12 1 11470.4 857.82 4
 -1 -12 1 11569.6 894.67 3
 -1 -12 1 10939.6 918.97 2
 1 -12 -1 11525.1 900.41 1
 -1 12 1 11523.5 822.25 18
 1 -12 -1 12183.89 992 3
 -1 -12 1 12549.69 695.43 19
 1 12 -1 12495.79 849.77 20
 1 -12 -1 10836.8 918.64 2
 -1 12 0 906.89 238.42 18
 -1 -12 0 877.76 251.86 3
 1 -12 0 1040.08 277.34 4
 1 -12 0 1175.94 298.86 3
 -1 12 0 958.87 236.87 20
 1 -12 0 968.61 268.22 2
 -1 -12 0 1056.19 242.39 4
 -1 -12 0 914.66 263.39 2
 1 -12 0 1088.16 266.41 1
 1 12 0 1093.38 246.5 20
 -1 -12 0 1039.74 209.33 19
 1 12 1 1300.72 264.18 20
 1 -12 1 1231.73 317.81 4
 1 -12 1 1206.38 267.81 1
 -1 -12 -1 1267.76 238.23 19
 -1 12 -1 875.37 226.11 20
 -1 -12 -1 1049.72 230.53 4
 1 -12 1 1027.44 276.28 3
 1 -12 1 1459.99 324.09 2
 -1 -12 -1 885.51 269.37 3
 -1 12 -1 1103.89 270.3 18
 -1 -12 -2 835.38 206.03 19
 -1 12 -2 670.83 209.08 20
 -1 -12 -2 759.5 178.19 4
 1 -12 2 912.25 224.39 1
 1 -12 2 780.56 238.34 2
 1 -12 2 841.29 248.96 3
 1 -12 2 1028.27 293.79 4
 1 12 2 1016.03 231.56 20
 1 -12 3 7485.44 776.18 2
 1 -12 3 7059.55 813.18 4
 -1 12 -3 5939.86 619.84 20
 1 12 3 7370.31 622.02 20
 1 -12 3 7579.33 773.14 3
 -1 -12 -3 7368.4 648.8 19
 1 -12 4 549.38 229.37 4
 1 -12 4 823.98 267.24 2
 1 12 4 677.69 189.09 20
 1 12 5 205.75 127.67 19
 1 -12 5 83.5 107.92 4
 1 -12 6 2151.29 494.64 4
 1 12 6 1772.64 393.01 19
 1 12 7 -18.41 42.74 19
 1 12 7 11.57 11.47 6
 1 -12 7 35.36 64.4 4
 1 12 8 1860.95 127.29 21
 -1 -12 -8 1874.45 156.98 22
 1 12 8 1933.6 137.05 6
 -1 -12 -8 1892.08 504.76 1
 1 12 8 1609.58 421.49 19
 -1 -12 -8 1776.88 137.03 23
 1 -12 8 1801.87 484.73 4
 -1 -12 -9 194.11 51.56 22
 1 12 9 244.4 49.94 21
 1 -12 9 109.7 121.6 4
 1 12 9 6.79 21.21 19
 -1 -12 -9 170.65 151.28 1
 -1 -12 -9 216.24 49.08 23
 1 12 9 222.16 48.28 6
 -1 12 -9 175.3 45.12 8
 -1 -12 -10 897.95 119.58 22
 1 12 10 995.39 105.1 21
 1 12 10 902.03 102.28 6
 -1 12 -10 864.27 111.22 8
 -1 -12 -10 795.34 99.23 23
 -1 -12 -11 3670.44 252.66 22
 1 -12 11 3994.12 249.8 26
 1 12 11 3551.32 217.25 6
 -1 12 -11 3521.19 238.02 8
 1 12 11 3640.85 214.92 21
 1 -12 12 601.71 100.29 26
 -1 -12 -12 559.2 102.87 22
 -1 12 -12 505.91 91.99 8
 1 12 12 491.24 83.18 6
 1 12 12 617.64 93.5 21
 1 12 13 7.81 24.72 6
 -1 -12 -13 10.42 14.9 22
 1 -12 13 38.94 32.12 26
 1 12 13 21.33 31.38 21
 -1 12 -13 16.54 28.81 8
 1 12 14 93.13 41.44 6
 1 -12 14 164.22 61.21 26
 1 12 14 199.13 57.76 21
 -1 -12 -14 108.26 49.41 22
 -1 12 -14 133.07 53.4 8
 1 -12 15 1570.28 190.03 26
 -1 -12 -15 1524.42 190.01 22
 1 12 15 1231.47 151.05 6
 -1 12 -15 1320.66 176.49 8
 1 12 15 1380.96 159.85 21
 1 12 16 0.52 11.21 21
 1 -12 16 29.53 31.05 26
 -1 12 -16 13.7 28.34 8
 -1 -12 -16 19.88 33.06 22
 -1 12 -17 40.25 26.79 8
 -1 -12 -17 105.46 45.27 22
 1 12 17 86.79 41.71 21
 1 -12 17 55.04 35.45 26
 -1 -12 -18 88.5 40.01 29
 1 12 18 101.36 44.66 28
 1 -12 18 170.14 66.15 26
 -1 -12 -18 142.87 67.79 22
 1 12 18 115.92 50.59 21
 -1 12 -18 28.74 26.57 11
 -1 12 -18 81.09 54.75 8
 -1 12 -18 122.89 44.34 16
 -1 12 -19 -6.28 19.31 11
 -1 12 -19 97.69 39.74 16
 1 12 19 38.29 36.16 28
 -1 -12 -19 73.03 46.7 29
 -1 12 -20 -13.8 16.17 16
 -1 12 -20 35.55 33.94 11
 -1 -12 -20 32.77 29.79 29
 1 12 20 29.05 30.07 28
 1 12 21 -15.5 24.32 28
 -1 -12 -21 31.52 22.4 29
 -1 12 -21 -14.76 22.98 11
 -1 12 -21 16.7 16.97 16
 -1 12 -22 4.06 21.43 11
 -1 12 -22 23.81 18.71 16
 1 12 22 20.13 24.02 28
 -1 -12 -22 36.89 33.97 29
 1 12 23 46.06 29.86 28
 -1 -12 -23 37.01 25.16 29
 -1 12 -23 19.64 15.05 11
 -1 12 -23 8.08 11.08 16
 1 12 24 18.87 17.88 28
 -1 12 -24 -4.43 9.36 11
 -1 12 -24 -8.66 10.31 16
 -1 13 24 0.75 9.09 28
 1 -13 -24 22.22 23.68 29
 1 13 -24 6.12 9.46 16
 1 13 -24 -6.74 7.66 11
 1 -13 -23 27.13 28.76 29
 -1 13 23 23.65 22.92 28
 1 13 -23 35.96 22.88 11
 1 13 -23 37.03 22.06 16
 1 -13 -22 -27.33 11.56 29
 -1 13 22 9.99 24.64 28
 1 13 -22 -11.55 7.97 11
 1 -13 -21 -9.57 18.85 29
 -1 13 21 3.71 20.47 28
 1 13 -21 -14.69 16.5 16
 1 13 -21 -8.46 22.45 11
 1 13 -20 30.35 28.91 11
 -1 13 20 44.53 30.78 28
 1 -13 -20 26.32 21.42 29
 1 13 -20 124.78 44.9 16
 1 13 -19 0.1 18.97 11
 1 13 -19 96.55 39.91 16
 -1 13 19 46.58 35.19 28
 1 -13 -19 101.66 54.03 29
 1 13 -18 35.99 22.8 8
 1 13 -18 16.07 17.37 16
 -1 13 18 59.78 46.98 28
 1 -13 -18 9.25 13.46 29
 -1 13 18 -15.67 24.27 6
 1 13 -18 11.2 27.81 11
 -1 13 18 3.65 24.69 21
 -1 -13 18 60.45 51.54 26
 1 13 -17 361.85 99.99 8
 -1 13 17 290.99 74.65 21
 -1 -13 17 378.1 100.75 26
 -1 13 17 287.81 86.06 6
 -1 13 16 1.51 23.92 21
 1 13 -16 -1.46 20.66 8
 -1 -13 16 -21.26 12.56 26
 -1 13 16 -28.43 37.76 6
 -1 -13 15 36.89 26.43 26
 1 13 -15 92.4 48.64 8
 -1 13 15 25.61 18.16 6
 -1 13 15 31.13 15.86 21
 -1 -13 14 278.21 79.71 26
 -1 13 14 263.52 68.26 6
 1 13 -14 286.4 74.4 8
 -1 13 14 273.35 64.6 21
 -1 -13 13 172.71 61.31 26
 -1 13 13 167.5 56.5 6
 -1 13 13 172.12 54.94 21
 1 13 -13 194.61 63.94 8
 1 -13 -12 257.73 63.21 23
 -1 13 12 135.46 46.66 6
 1 13 -12 112.3 40.69 8
 -1 -13 12 197.1 64.18 26
 -1 13 12 212.09 55.51 21
 1 13 -11 2588.2 196.47 8
 -1 -13 11 2599.06 200.07 26
 -1 13 11 2858.92 188.02 21
 1 -13 -11 2508.4 197.27 23
 -1 13 11 2476.71 185.93 6
 1 13 -10 414.46 74.1 8
 1 -13 -10 427.83 77.79 23
 -1 -13 10 463.6 79.12 26
 1 -13 -10 520.92 282.18 1
 -1 13 10 393.41 65.44 21
 -1 13 10 347.41 68.07 6
 -1 13 9 893.14 99.96 6
 -1 13 9 720.16 281.51 19
 1 13 -9 1005.94 107.77 8
 -1 -13 9 999.01 110.32 26
 -1 13 9 904.24 93.04 21
 1 13 -9 878.95 94.15 25
 1 -13 -9 900.25 109.6 23
 1 -13 -9 872.28 358.31 1
 -1 -13 9 1006.01 367.02 2
 -1 -13 8 2004.81 478.63 2
 1 -13 -8 1825.87 146.55 23
 -1 13 8 1903.14 434.46 19
 1 13 -8 1889.3 135.29 25
 1 -13 -8 1970.77 512.81 1
 -1 -13 8 2022.89 146.55 26
 -1 13 8 1950.38 130.88 21
 -1 13 8 1935.49 148.81 7
 -1 13 8 1947.46 139.84 6
 -1 13 7 1989.05 414.73 19
 1 13 -7 2094.83 412.55 20
 -1 13 7 2049.04 135.97 6
 1 -13 -7 1788.87 138.98 23
 -1 -13 7 1826.23 445.24 2
 1 -13 -7 2337.49 539.13 1
 -1 -13 7 1214.22 399.52 4
 1 13 -6 681.53 225.93 20
 -1 -13 6 681.18 255.38 2
 -1 -13 6 831.97 308.42 4
 -1 13 6 619.74 222.36 19
 1 -13 -6 791.6 301.1 1
 -1 13 5 7468.17 693.71 19
 -1 13 5 7719.96 673.28 18
 1 -13 -5 8728.34 955.07 1
 -1 -13 5 8363.66 935.6 4
 1 13 -5 7821.19 763.38 20
 -1 -13 5 8061.95 849.5 2
 -1 -13 4 171.41 124.57 4
 1 13 -4 -3.99 17.85 20
 -1 -13 4 167.53 116.36 3
 -1 13 4 61.87 59.06 18
 -1 13 4 28.25 39.04 19
 -1 -13 4 87.76 91.97 2
 1 -13 -4 162.5 120.17 1
 1 -13 -3 222.97 147.09 1
 -1 13 3 189.92 110.91 18
 -1 -13 3 354.32 171.53 2
 -1 -13 3 223.21 142.42 4
 -1 -13 3 362.1 164.68 3
 1 13 -3 382.01 155.12 20
 -1 -13 2 6039.54 683.1 4
 -1 -13 2 6160.81 716.55 2
 -1 -13 2 6990.94 524.28 19
 1 -13 -2 5956.34 741.46 2
 1 -13 -2 6768.45 807.34 3
 -1 13 2 6234.01 617.47 18
 -1 -13 2 6158.22 680.56 3
 1 -13 -2 6753.98 744.16 1
 1 13 -2 6799.98 660.45 20
 -1 -13 1 17.32 38.73 2
 -1 -13 1 39.9 51.89 4
 -1 -13 1 8.17 42.68 19
 1 -13 -1 107.76 95.72 3
 -1 -13 1 55.56 43.05 3
 -1 13 1 34.15 45.44 18
 1 13 -1 -24.99 39.06 20
 1 -13 -1 4.85 21.51 2
 1 -13 -1 22.24 40.73 1
 1 -13 0 1096.39 282.7 1
 -1 -13 0 848.7 267.71 2
 1 -13 0 1107.87 298.93 2
 -1 13 0 721.01 211.1 20
 -1 -13 0 832.87 255.54 3
 1 -13 0 1171.96 314.14 4
 -1 13 0 1048.82 262.04 18
 -1 -13 0 1110.23 262.74 4
 1 13 0 1173.14 266.36 20
 -1 -13 0 1008 207.37 19
 1 -13 0 1170.98 310.79 3
 -1 -13 -1 4906.46 522.45 4
 -1 -13 -1 5797.45 701.5 3
 1 13 1 5721.17 584.37 20
 1 -13 1 5636.68 680.54 3
 -1 13 -1 5053.25 572.02 20
 1 -13 1 5660.44 673.18 2
 -1 -13 -1 5730 522.98 19
 1 -13 1 5504.15 597.05 1
 1 -13 1 5527.78 700.55 4
 1 -13 2 44.52 22.28 1
 -1 13 -2 98.47 76.16 20
 1 -13 2 87.63 89.14 4
 1 -13 2 -60.26 69.06 2
 1 13 2 62.69 60.09 20
 1 -13 2 30.65 14.73 3
 -1 -13 -2 39.92 45.25 19
 -1 -13 -3 3584.24 464.81 19
 1 13 3 2936.39 412.02 20
 1 -13 3 3487.63 590.66 4
 1 -13 3 2924.94 499.79 3
 1 -13 3 3444.01 547.91 2
 -1 -13 -4 3102.5 461.48 19
 1 -13 4 3225.71 550.15 2
 1 13 4 3017.79 416.89 20
 1 -13 4 2395.62 506.41 4
 1 13 5 2144.49 414.09 19
 1 -13 5 1745.65 445.56 4
 1 -13 6 598.79 270.08 4
 1 13 6 651.48 233.47 19
 1 13 7 8774.51 285.27 6
 1 -13 7 8055.5 1018.81 4
 1 13 7 6629.59 817.87 19
 -1 -13 -8 1685.37 485.97 1
 -1 13 -8 1517.97 131.69 8
 1 13 8 1220.76 123.31 7
 1 13 8 1709 123.62 21
 -1 -13 -8 1474.65 130.1 23
 1 13 8 1525.51 414.22 19
 1 -13 8 1632.56 474.63 4
 1 13 8 1668.27 130.4 6
 -1 -13 -8 1653.18 151.41 22
 -1 -13 -9 68.72 28.22 23
 1 13 9 72.04 28.38 21
 -1 13 -9 106.48 36.3 8
 1 -13 9 80.51 158.52 4
 -1 -13 -9 -7.82 39.02 1
 -1 -13 -9 50.1 32.13 22
 1 13 9 91.84 33.41 6
 -1 -13 -10 2101.57 186.3 22
 -1 -13 -10 1803.69 154.6 23
 -1 13 -10 1938.09 165.31 8
 1 13 10 2035.15 150.91 21
 1 13 10 2025.05 157.78 6
 -1 -13 -11 141.46 50.73 22
 -1 13 -11 192 56.03 8
 1 13 11 185.7 53.98 6
 1 -13 11 145.77 48.71 26
 1 13 11 193.47 52.99 21
 1 -13 12 26.33 16.94 26
 -1 -13 -12 4.81 16.5 22
 1 13 12 37.63 24.35 6
 -1 13 -12 62.58 34.86 8
 1 13 12 -9.15 14.42 21
 1 13 13 721.69 107.18 6
 -1 -13 -13 754.88 125.91 22
 1 -13 13 743.14 121.53 26
 -1 13 -13 718.38 118.59 8
 1 13 13 741.59 109.04 21
 1 13 14 -29.63 26.31 21
 -1 -13 -14 13.03 26.53 22
 1 13 14 21.71 23.65 6
 1 -13 14 -1.73 15.99 26
 -1 13 -14 53.37 29.92 8
 -1 -13 -15 547.97 115.99 22
 -1 13 -15 566.01 116.04 8
 1 13 15 498.33 100.99 6
 1 13 15 570.02 106.03 21
 1 -13 15 584.59 114.92 26
 -1 13 -16 199.64 71.91 8
 1 -13 16 149.3 58.91 26
 1 13 16 141.55 54.29 6
 1 13 16 120.92 45.41 21
 -1 -13 -16 201.24 71.35 22
 1 -13 17 18.53 22.93 26
 -1 13 -17 -0.72 14.13 11
 1 13 17 -5.34 31.12 21
 -1 13 -17 47.68 38.57 8
 1 13 17 24.79 29.92 28
 -1 -13 -17 14.62 26.49 29
 -1 -13 -17 -4.87 13.49 22
 -1 -13 -18 99.79 43.27 29
 -1 -13 -18 209.64 76.81 22
 -1 13 -18 129.72 53.58 11
 1 -13 18 150.24 70.39 26
 -1 13 -18 103.79 56.41 8
 1 13 18 111.53 49.93 28
 1 13 18 116.21 48.44 21
 -1 13 -19 139.53 46.63 16
 -1 13 -19 213.17 68.09 11
 1 13 19 220.58 67.37 28
 -1 -13 -19 202.77 69.17 29
 1 13 20 24.73 31.7 28
 -1 -13 -20 -6.37 21.29 29
 -1 13 -20 -5.77 18.53 11
 -1 13 -20 15.93 16.85 16
 -1 13 -21 5.37 11.64 11
 1 13 21 3.53 13.25 28
 -1 13 -21 8.59 12.6 16
 -1 -13 -21 13.82 17.69 29
 -1 -13 -22 39.8 35.27 29
 1 13 22 23.16 23.13 28
 -1 13 -22 14.09 14.62 16
 -1 13 -22 52.96 26.35 11
 -1 -13 -23 31.92 30.71 29
 -1 13 -23 38.97 26.64 11
 1 13 23 26.98 19.9 28
 -1 13 -23 24.48 17.21 16
 -1 13 -24 -1.83 13.03 11
 -1 -13 -24 20.96 21.6 29
 1 13 24 15.18 7.89 28
 1 14 -24 -2.52 6.89 16
 1 14 -24 -5.54 12.21 11
 1 -14 -24 3.89 17.3 29
 -1 14 24 13.14 16.57 28
 1 14 -23 -9.67 16.88 11
 1 -14 -23 34.32 28.71 29
 -1 14 23 12.81 22.45 28
 1 14 -23 30.24 19.47 16
 -1 14 22 -4.79 6.75 28
 1 14 -22 -5.18 11.16 11
 1 -14 -21 22.17 28.99 29
 1 14 -21 32.73 34.49 11
 1 14 -21 22.11 19.08 16
 -1 14 21 -6.63 20.95 28
 1 -14 -20 -9.75 26.86 29
 1 14 -20 38.68 32.53 11
 1 14 -20 36.96 24.72 16
 -1 14 20 18.03 21.98 28
 -1 14 19 127.98 50.01 28
 1 14 -19 103.44 50 11
 1 14 -19 142.46 47.66 16
 1 -14 -19 69.95 43.51 29
 -1 14 18 23.21 27.04 6
 -1 -14 18 18.88 12.94 26
 1 14 -18 1.24 17.79 11
 -1 14 18 23.04 22.33 21
 -1 14 18 -15.49 29.94 28
 1 14 -18 70.13 53.58 8
 1 -14 -18 54.35 32.83 29
 1 14 -18 73.87 34.52 16
 1 14 -17 77.16 45.33 8
 -1 14 17 58.18 29.88 21
 -1 14 17 55.87 43.81 6
 1 14 -17 50.2 40.7 11
 -1 -14 17 37.51 47.43 26
 1 -14 -17 85.84 39.31 29
 -1 14 17 50.57 33.19 28
 -1 14 16 76.32 42.68 21
 -1 -14 16 205.43 76.7 26
 -1 14 16 178.16 54.29 6
 1 14 -16 179.86 64.57 8
 -1 -14 15 494.12 109.22 26
 -1 14 15 494.54 100.49 6
 1 14 -15 605.31 116.08 8
 -1 14 15 537.08 95.75 21
 -1 -14 14 -31.8 29.14 26
 -1 14 14 0.12 9.7 21
 1 14 -14 27.43 27.86 8
 -1 14 14 12.14 20.62 6
 1 -14 -13 621.93 107.9 23
 -1 14 13 617.52 97.02 21
 -1 -14 13 632.83 111.48 26
 1 14 -13 675.54 112.31 8
 -1 14 13 633.01 104.49 6
 -1 14 12 814.77 113.05 6
 -1 -14 12 842.31 119.92 26
 -1 14 12 743.68 101.79 21
 1 14 -12 755.06 113.35 8
 1 -14 -12 589.37 100.69 23
 1 -14 -11 765.81 112.48 23
 -1 14 11 689.35 100.24 6
 -1 14 11 696.05 93.52 21
 1 14 -11 848.33 112.66 8
 -1 -14 11 800.81 112.14 26
 -1 -14 10 931.97 113.27 26
 1 14 -10 794.53 95.65 25
 1 14 -10 899.38 108.32 8
 -1 14 10 835.31 95.96 21
 -1 14 10 766.38 100.92 6
 1 -14 -10 832.69 109.9 23
 1 14 -9 1044.12 108.62 8
 -1 -14 9 1225.02 408.06 2
 1 -14 -9 1028.43 118.93 23
 -1 14 9 1039.19 346.96 19
 1 -14 -9 1110.08 417.69 1
 1 14 -9 965.71 103.23 25
 -1 -14 9 1001.81 111.33 26
 -1 14 9 1024.49 101.85 21
 -1 14 9 1061.7 112.33 6
 -1 14 9 955.17 111.64 7
 1 -14 -8 14.07 21.67 23
 -1 -14 8 120.55 123.49 2
 -1 14 8 9.66 3.96 21
 1 14 -8 37 22.94 25
 -1 14 8 39.29 62.65 19
 -1 14 8 22.93 19.6 7
 -1 -14 8 56.02 24.7 26
 -1 14 8 36.63 22.71 6
 1 -14 -8 -1.37 113.22 1
 -1 14 7 774.74 92.97 7
 -1 -14 7 951.35 359.94 4
 -1 14 7 666.31 237.47 19
 1 -14 -7 696.38 90.05 23
 1 -14 -7 930.56 346.93 1
 1 14 -7 765.21 262.46 20
 1 14 -7 788.5 87.93 25
 -1 -14 7 828.99 299.09 2
 -1 14 7 734.38 84.93 6
 -1 -14 6 418.71 221.71 4
 1 -14 -6 687.48 293.92 1
 1 14 -6 629.32 222.6 20
 -1 14 6 599.66 207.09 19
 -1 -14 6 574.91 254.04 2
 1 -14 -5 948.84 325.09 1
 -1 -14 5 659.2 265.81 4
 1 14 -5 787.69 253.92 20
 -1 -14 5 822.77 289.89 2
 -1 14 5 627.91 202.9 18
 -1 -14 4 6027.29 743.9 2
 -1 -14 4 6009.69 778.97 4
 1 14 -4 6120.33 681.67 20
 -1 -14 4 6319.61 762.18 3
 -1 14 4 5491.24 590.74 18
 1 -14 -4 6345.36 809.07 1
 -1 14 3 2297.1 382.95 18
 -1 -14 3 2320.89 445.59 3
 -1 -14 3 2071.77 433.31 2
 1 14 -3 2479.88 424.88 20
 -1 -14 3 2521.41 480.26 4
 1 -14 -3 2543.03 491.51 1
 -1 -14 2 1751.06 382.96 4
 1 -14 -2 2223.28 479.65 3
 1 14 -2 1671.88 341.27 20
 1 -14 -2 1841.11 435.38 2
 -1 -14 2 1977.55 422.89 2
 -1 -14 2 1833.13 389.87 3
 1 -14 -2 1783.03 403.27 1
 -1 14 2 1779.01 345.85 18
 -1 -14 1 14006.87 1079.32 3
 -1 -14 1 13020.18 993.35 4
 1 -14 -1 14561.47 1095.65 1
 1 14 -1 13689.18 965.57 20
 1 -14 -1 14613.57 1116.96 4
 1 -14 -1 13866.68 1143.06 2
 1 -14 -1 13673.78 1156.72 3
 -1 -14 1 13257.68 1117.27 2
 -1 14 1 13898.57 976.68 18
 -1 14 0 1768.95 345.49 20
 1 14 0 2717.47 426.21 20
 1 -14 0 2385.4 462.51 4
 -1 14 0 2040.44 384.88 18
 -1 -14 0 2092.32 376.96 4
 1 -14 0 2699 497.62 3
 1 -14 0 2086.39 431.68 2
 1 -14 0 2327.16 420.49 1
 -1 -14 0 1841.91 399.28 3
 -1 -14 0 1933.43 441.01 2
 -1 -14 0 2519.53 346.18 19
 1 -14 1 999.75 306.68 4
 1 -14 1 1017.65 301.94 2
 -1 -14 -1 1050.73 310.5 3
 -1 -14 -1 1174.5 243.8 19
 1 14 1 1103.1 268.62 20
 1 -14 1 1109.33 312.45 3
 -1 14 -1 923.84 255.72 20
 -1 -14 -1 1078.49 250.88 4
 1 -14 1 1022.69 269.15 1
 1 14 2 2175.7 373.83 20
 1 -14 2 1815.6 345.98 1
 1 -14 2 2362.87 460.82 2
 -1 -14 -2 2297.53 358.4 19
 -1 14 -2 2030.02 380.25 20
 1 -14 2 2071.44 452.85 4
 1 -14 2 2521.83 475.1 3
 1 -14 3 7437.3 890.35 4
 1 -14 3 8796.84 916.62 2
 -1 -14 -3 8322.62 730.79 19
 1 -14 3 7956.07 862.46 3
 1 14 3 7771.66 703.12 20
 1 -14 4 46.51 71.13 4
 1 -14 4 139.34 113.84 2
 -1 -14 -4 97.46 81.87 19
 1 -14 4 185.54 133.81 3
 1 14 4 86.57 82.98 20
 1 -14 5 135.2 116.81 2
 1 -14 5 74.74 93.29 4
 1 -14 6 1348.68 413.56 4
 1 14 6 1155.36 330.26 19
 1 14 6 1468.55 113.05 6
 1 -14 7 14.31 44.88 4
 1 14 7 80.62 28.79 6
 -1 -14 -7 74.42 32.32 22
 1 14 7 5.73 25.83 19
 -1 -14 -7 19.11 48.1 1
 1 14 7 47.36 25.77 7
 -1 -14 -8 937.08 384.3 1
 1 14 8 1250.36 116.29 6
 -1 -14 -8 1136.77 118.5 23
 1 14 8 1021.05 115.7 7
 -1 14 -8 1249.52 119.75 8
 1 14 8 1272 107.29 21
 1 -14 8 954.6 377.87 4
 1 14 8 965.42 335.07 19
 -1 -14 -8 1289.68 136.37 22
 -1 -14 -9 710.55 105.8 22
 -1 -14 -9 719.92 96.51 23
 1 14 9 748.19 87.75 21
 -1 -14 -9 965.07 382.25 1
 1 14 9 897.74 100.77 6
 -1 14 -9 745.13 97.52 8
 1 14 10 48.06 22.19 6
 -1 14 -10 72.34 33.91 8
 1 14 10 76.76 31.27 21
 -1 -14 -10 68.91 35 23
 -1 -14 -10 41 26.18 22
 -1 14 -11 2781.74 210.77 8
 1 14 11 2991.05 197.41 21
 1 14 11 2861.68 201.32 6
 -1 -14 -11 3023.6 238.66 22
 1 -14 11 2939.53 217.74 26
 1 14 12 370.64 74.81 6
 1 -14 12 350.22 80.41 26
 -1 14 -12 341.25 79.91 8
 -1 -14 -12 399.74 92.79 22
 1 14 12 376.14 75.05 21
 1 14 13 -0.2 9.61 6
 1 -14 13 -31.7 34.19 26
 1 14 13 -8.56 10.06 21
 -1 14 -13 -21.26 18.6 8
 -1 -14 -13 32.7 42.25 22
 1 -14 14 551.93 110.46 26
 -1 -14 -14 461.17 104.03 22
 1 14 14 575.11 97.43 21
 -1 14 -14 458.66 100.49 8
 1 14 14 532.06 99.03 6
 1 -14 15 536.51 112.22 26
 -1 14 -15 557.75 117.06 8
 1 14 15 466.85 95.12 6
 -1 -14 -15 510.09 110.36 22
 1 14 15 611.73 107.84 21
 1 -14 16 90.27 49.05 26
 1 14 16 53.01 40 21
 -1 14 -16 140.72 61.29 8
 -1 -14 -16 118.27 58.48 22
 1 14 16 61.99 37.1 6
 -1 14 -17 106.03 45.52 8
 -1 14 -17 65.94 41.93 11
 1 14 17 12.73 11.61 28
 1 14 17 57.53 34.6 21
 1 -14 17 68.98 50.55 26
 -1 -14 -17 74.05 49.58 22
 -1 -14 -17 118.82 51.19 29
 1 14 17 44.03 9.61 6
 -1 14 -18 -6.05 21.64 8
 -1 -14 -18 -42.55 38.86 29
 1 14 18 26.87 23.75 28
 -1 14 -18 24.49 23.72 11
 1 14 19 17.59 27.14 28
 -1 -14 -19 50.91 40.21 29
 -1 14 -19 -4.27 8.73 11
 1 14 20 5.81 27.41 28
 -1 14 -20 39.49 28.32 11
 -1 -14 -20 12.01 26.17 29
 1 14 21 17.7 23.75 28
 -1 -14 -21 42.48 30.13 29
 -1 14 -21 25.91 31.88 11
 -1 14 -22 -23.73 21.92 11
 -1 -14 -22 5.96 19.29 29
 1 14 22 33.22 26.26 28
 1 14 23 31.91 22.01 28
 -1 -14 -23 38.74 26.61 29
 -1 14 -23 27.83 23.37 11
 1 14 24 1.07 7.94 28
 -1 -14 -24 28.6 23.72 29
 -1 15 24 23.28 21.38 28
 1 -15 -24 9.34 24.51 29
 1 15 -24 -1.51 9.32 11
 -1 15 23 26.98 24.42 28
 1 -15 -23 73.7 37.83 29
 1 15 -23 49.37 31.18 11
 1 -15 -22 29.88 31.35 29
 1 15 -22 22.46 21.05 11
 -1 15 22 11.41 25.18 28
 -1 15 21 3.17 10.12 28
 1 -15 -21 33.52 34.27 29
 1 15 -21 25.29 39.62 11
 1 15 -20 1.97 13.79 11
 1 -15 -20 0.05 25.06 29
 -1 15 20 11.56 21.89 28
 1 15 -19 31.36 27.39 11
 1 -15 -19 6.54 18.91 29
 -1 15 19 41.92 37.72 28
 -1 15 18 27.65 24.03 6
 -1 -15 18 -38 31.65 26
 1 -15 -18 14.25 15.9 29
 -1 15 18 0.72 23.47 21
 1 15 -18 -32.53 26.46 11
 -1 15 18 -12.95 19 28
 1 15 -18 43.78 22.28 8
 1 -15 -17 210.36 70.97 29
 -1 15 17 219.76 64.46 21
 1 15 -17 311.22 91.33 8
 -1 -15 17 324.82 101.23 26
 -1 15 17 155.89 52.69 28
 1 15 -17 261.14 74.97 11
 -1 15 17 194.47 66.69 6
 1 15 -16 38.31 24.14 8
 -1 15 16 -22.07 27.6 21
 -1 -15 16 64.23 52.1 26
 -1 15 16 -15.32 30.75 6
 1 15 -15 39.34 24.46 8
 -1 15 15 -14.11 29.69 6
 -1 -15 15 57.61 37.93 26
 -1 15 15 40.81 22.12 21
 -1 -15 14 70.78 40.44 26
 1 15 -14 26.41 20.7 8
 -1 15 14 17.59 19.45 21
 -1 15 14 -13.52 29.67 6
 1 -15 -13 49.17 35.34 23
 -1 -15 13 49.25 33.51 26
 -1 15 13 -4.81 9.81 21
 1 15 -13 55.73 41.7 8
 -1 15 13 45.82 29.39 6
 1 -15 -12 262.49 71.11 23
 -1 15 12 290.53 63.68 21
 -1 15 12 254.29 62.19 6
 -1 -15 12 258.03 67.66 26
 1 15 -12 229.47 59.93 8
 -1 15 11 1032.55 116.33 21
 1 -15 -11 1077.52 135.38 23
 -1 -15 11 1216.6 138.23 26
 1 15 -11 1051.59 125.57 8
 -1 15 11 1092.32 127.33 6
 -1 -15 10 252.54 60.18 26
 1 15 -10 171.14 48.16 25
 1 -15 -10 203.11 57.66 23
 1 15 -10 198.95 50.77 8
 -1 15 10 217.16 55.39 6
 -1 15 10 167.57 45.22 21
 -1 -15 9 1344.84 442.46 2
 1 -15 -9 1180.33 131.03 23
 -1 15 9 1202.32 121.18 6
 -1 -15 9 1172.58 122.02 26
 -1 15 9 1172.48 110.42 21
 -1 15 9 840.85 310.31 19
 -1 15 9 1156.64 126.7 7
 1 15 -9 1231.06 119.83 25
 -1 15 8 3225.66 186.93 6
 -1 -15 8 2809.34 608.56 2
 1 15 -8 3243.94 188.32 25
 -1 15 8 3291.61 203.82 7
 -1 -15 8 3301.55 192.68 26
 -1 -15 8 3377.81 729.92 4
 1 -15 -8 3937.28 771.9 1
 1 -15 -8 3081.85 203.35 23
 -1 15 8 3236.59 174.41 21
 -1 15 7 2136.84 160.46 7
 -1 15 7 1951.02 128.15 21
 1 15 -7 2086.73 147.41 25
 -1 -15 7 2319.59 526.42 2
 -1 15 7 2105.29 144.54 6
 1 15 -7 2087.24 437.87 20
 -1 -15 7 2157.41 554.14 4
 -1 -15 7 2023.08 142.74 26
 1 -15 -7 1991.88 157.18 23
 1 -15 -7 2214.74 563.6 1
 -1 -15 6 900.76 310.64 2
 -1 15 6 787.17 93.75 7
 1 -15 -6 719.75 306.74 1
 -1 -15 6 905.47 338.45 4
 1 15 -6 845.47 91.88 25
 1 -15 -6 849.3 97.92 23
 1 15 -6 728.98 251.6 20
 -1 -15 5 6086.59 852.77 4
 -1 -15 5 6941.14 853.97 2
 -1 -15 5 5733.01 789.48 3
 1 15 -5 5829.75 703.12 20
 -1 15 5 5660.27 620.86 18
 1 -15 -5 7072.17 916.8 1
 -1 -15 4 50.02 69.51 3
 -1 -15 4 62.04 80.2 4
 1 15 -4 218.24 135.72 20
 1 -15 -4 156.89 129.18 1
 -1 15 4 95.37 93.92 18
 -1 -15 4 159.55 124.36 2
 -1 15 3 213.16 124.24 18
 -1 -15 3 259.43 156.37 2
 -1 -15 3 276.49 159.83 3
 -1 -15 3 207.63 139.83 4
 1 -15 -3 165.85 114.28 1
 1 15 -3 426.57 184.2 20
 -1 -15 2 167.68 119.85 4
 -1 -15 2 35.79 59.21 2
 1 -15 -2 19.71 36.85 3
 -1 15 2 229.24 126.33 18
 -1 -15 2 -18.61 41.14 3
 1 15 -2 27.72 19.64 20
 1 -15 -2 7.89 30.5 2
 1 -15 -2 20.25 43.87 1
 1 -15 -1 345.32 186.73 3
 -1 15 1 301.76 148.11 18
 1 -15 -1 459.21 197.8 4
 1 -15 -1 430.92 197.03 1
 -1 -15 1 560.93 233.4 2
 -1 -15 1 479.71 196.08 4
 1 15 -1 562.66 205.83 20
 -1 -15 1 555.61 224.99 3
 1 -15 -1 463.93 215.85 2
 1 -15 0 331.85 170.48 1
 -1 -15 0 276.44 158.77 3
 1 -15 0 280.25 160.16 4
 1 -15 0 275.18 168.1 2
 1 -15 0 168.24 109.38 3
 -1 -15 0 151.54 111.86 4
 1 15 0 231.74 124.14 20
 -1 -15 0 289.11 180.54 2
 -1 15 0 182.39 116.1 18
 -1 15 0 224.19 126.19 20
 -1 -15 -1 6019.39 631.28 4
 1 -15 1 6341.41 797.15 4
 -1 -15 -1 5761.05 768.17 3
 1 15 1 6541.19 682.45 20
 1 -15 1 6700.15 804.64 2
 -1 15 -1 5629.64 650.98 20
 1 -15 1 5870.31 753.84 3
 1 -15 1 6435.98 705.61 1
 1 -15 2 549.4 235.01 4
 1 -15 2 273.9 138.03 1
 -1 15 -2 312.6 154.62 20
 -1 -15 -2 368.02 152.46 19
 1 -15 2 263.61 156.25 3
 1 -15 2 172.85 127.49 2
 1 15 2 402.54 161.14 20
 1 15 3 2451.6 412.26 20
 -1 -15 -3 2456.93 406.3 19
 1 -15 3 2267.3 476.66 3
 1 -15 3 2750.55 532.05 2
 1 -15 3 2741.24 560.67 4
 1 -15 4 2404.52 516.81 2
 1 -15 4 2371.81 507.98 3
 -1 -15 -4 2600 446.88 19
 1 -15 4 2625.63 558.54 4
 1 15 4 2150.66 385.46 20
 1 -15 5 1984.04 503.21 4
 1 -15 5 1844.32 469.57 2
 1 -15 5 1826.59 465.97 3
 -1 -15 -5 1985.51 407.43 19
 1 15 6 422.64 63.21 6
 1 -15 6 571.45 271.35 2
 1 -15 6 526.37 257.99 4
 1 15 6 391.66 70.45 7
 -1 15 -7 4026.29 200.94 25
 1 15 7 4489.3 195.05 24
 1 15 7 4255.32 238.42 7
 1 15 7 4047.67 659.78 19
 1 15 7 4941.22 221.29 6
 -1 -15 -7 4661.79 256.77 22
 -1 -15 -7 5224.89 872.71 1
 1 -15 7 5611.56 918.73 2
 1 -15 7 3969.22 764.39 4
 1 15 8 2360.32 148.27 21
 1 15 8 2486.4 164.78 6
 -1 -15 -8 2845 665.4 1
 -1 -15 -8 2470.45 195.36 22
 1 15 8 1945.54 481.02 19
 -1 -15 -8 2041.24 163.72 23
 1 -15 8 2023.98 556.87 4
 1 15 8 2009.39 169.81 7
 -1 -15 -9 38.14 25.75 22
 1 15 9 23.92 9.79 21
 1 15 9 45.17 17.58 6
 -1 -15 -9 48.02 26.4 23
 -1 15 -9 54.45 30.33 8
 -1 -15 -10 1414.7 158.56 22
 -1 -15 -10 1430.02 145.84 23
 -1 15 -10 1242.24 134.33 8
 1 15 10 1417.21 136.35 6
 1 -15 10 1409.14 145.68 26
 1 15 10 1375.62 127.35 21
 1 15 11 211.59 58.45 6
 -1 -15 -11 197.83 62.83 22
 1 -15 11 287.56 70.15 26
 1 15 11 232.08 55.96 21
 -1 -15 -11 230.56 61.86 23
 -1 15 -11 215.24 61.44 8
 1 15 12 91.28 42.13 6
 1 15 12 81.85 38.53 21
 -1 15 -12 80.91 40 8
 -1 -15 -12 75.39 41.87 22
 1 -15 12 93.5 43.46 26
 1 -15 13 703.65 115.89 26
 1 15 13 649.15 105.42 6
 1 15 13 676.36 105.35 21
 -1 15 -13 508.22 99.71 8
 -1 -15 -13 687.6 125.05 22
 1 -15 14 53.5 39.86 26
 1 15 14 19.53 18.98 21
 1 15 14 38.99 32.24 6
 -1 15 -14 66.64 45.02 8
 -1 -15 -14 -15.68 40.07 22
 1 -15 15 238.27 73.78 26
 -1 15 -15 275.98 88.3 8
 1 15 15 222.71 64.14 21
 1 15 15 204.84 61.18 6
 -1 -15 -15 201.21 70.52 22
 1 15 16 89.99 43.65 21
 1 -15 16 167.24 65.35 26
 -1 -15 -16 159.23 66.82 22
 1 15 16 120.5 49.61 6
 -1 15 -16 143.23 55.56 8
 1 15 17 34.75 38.24 21
 1 15 17 -14.28 18.75 28
 -1 -15 -17 66.04 42.81 22
 1 15 17 48.43 17.27 6
 -1 15 -17 44.44 32.42 8
 1 -15 17 70.59 47.56 26
 -1 15 -17 51.79 40.7 11
 -1 -15 -17 13.22 18.82 29
 -1 -15 -18 -15.18 28.29 29
 -1 15 -18 16.05 16.02 11
 -1 15 -19 155.68 61.75 11
 -1 -15 -19 88.97 48.06 29
 1 15 19 106.6 44.29 28
 1 15 20 13.79 17.56 28
 -1 -15 -20 47.48 40.76 29
 -1 15 -20 8.39 11.38 11
 -1 15 -21 12.97 13.52 11
 -1 -15 -21 64.58 40.99 29
 1 15 21 31.97 32.95 28
 -1 15 -22 16.9 8.62 11
 -1 -15 -22 26.05 25.62 29
 1 15 22 -1.38 23.52 28
 1 15 23 23.13 17.87 28
 -1 -15 -23 4.32 7.13 29
 -1 15 -23 34.92 23.57 11
 -1 16 24 17.67 15.1 28
 1 16 -24 11.95 13.01 11
 1 -16 -24 14.34 16.17 29
 1 -16 -23 11.68 16.92 29
 -1 16 23 9.38 13.92 28
 1 16 -23 1.81 11.83 11
 1 -16 -22 28.91 28.78 29
 1 16 -22 21.02 25.15 11
 -1 16 22 -11.7 16.39 28
 -1 16 21 12.82 28.95 28
 1 16 -21 21.47 29.41 11
 1 -16 -21 -0.85 10.11 29
 1 -16 -20 -40.26 41.05 29
 -1 16 20 22.43 28.17 28
 1 16 -20 45.99 39.71 11
 1 -16 -19 98.85 47.83 29
 1 16 -19 83.13 52.34 11
 -1 16 19 152.39 60.37 28
 1 16 -18 51.03 36.48 11
 -1 16 18 2.14 16.87 28
 1 -16 -18 8.59 29.48 29
 -1 16 17 -11.48 23.45 28
 -1 16 17 53.93 40.28 6
 -1 16 17 -26.61 29.37 21
 -1 -16 17 50.98 32.33 26
 1 16 -17 -22.27 30.23 11
 1 16 -17 30.69 28.46 8
 1 -16 -17 53.05 41.69 29
 -1 -16 16 257.38 81.19 26
 -1 16 16 241.87 67.73 21
 -1 16 16 95.35 39.76 6
 1 16 -16 202.85 72.38 8
 -1 16 15 169.7 55.33 21
 -1 -16 15 155.24 68.83 26
 -1 16 15 152.48 54.84 6
 1 16 -15 237.1 71.12 8
 -1 16 14 -31.31 20.1 21
 -1 16 14 -20.83 35.52 6
 -1 -16 14 0.78 28.52 26
 1 16 -14 -4.75 10.4 8
 -1 16 13 288.42 74.52 6
 1 -16 -13 419.61 92.69 23
 1 16 -13 321.99 76.32 8
 -1 -16 13 350.23 84.01 26
 -1 16 13 322.99 72.56 21
 1 -16 -12 1038.57 141.8 23
 1 16 -12 1091.13 138.23 8
 -1 16 12 982.35 120.21 21
 -1 16 12 1036.22 133.84 6
 -1 -16 12 1078.16 138.87 26
 -1 -16 11 11.4 23.02 26
 -1 16 11 32.11 21.84 6
 1 -16 -11 9.46 25.14 23
 -1 16 11 23.06 25.15 21
 -1 16 10 321.44 60.64 21
 -1 -16 10 392.54 76.78 26
 -1 16 10 356.31 71.3 6
 1 16 -10 387.71 70.87 25
 1 -16 -10 311.23 72.09 23
 -1 16 9 605.55 92.15 7
 -1 16 9 586.35 86.35 6
 -1 -16 9 567.22 85.72 26
 -1 16 9 565.51 77.76 21
 1 16 -9 549.43 82.98 25
 1 -16 -9 534.1 91 23
 1 16 -8 144.71 41.22 25
 -1 16 8 145.81 43.24 6
 -1 -16 8 116.42 37.06 26
 -1 16 8 79.63 32.04 7
 -1 16 8 131.15 34.15 21
 1 -16 -8 118.98 41.12 23
 1 -16 -8 188.48 167.18 1
 -1 -16 8 163.6 149.48 2
 1 16 -7 1710.58 136.56 25
 -1 16 7 1633.65 130.23 6
 -1 -16 7 1592.98 489.46 4
 -1 -16 7 1992.93 498.96 2
 1 -16 -7 1497.15 139.04 23
 -1 16 7 1597.96 118.37 21
 1 -16 -7 2335.03 587.73 1
 1 16 -7 1457.34 124.4 5
 1 16 -7 1519.5 379.44 20
 -1 16 7 1621.37 142.58 7
 1 16 -6 468.19 67.83 5
 -1 -16 6 541.13 270.65 2
 -1 16 6 483.5 75.22 7
 -1 -16 6 363.09 204.61 3
 -1 16 6 466.92 65.09 6
 -1 -16 6 276.92 190.94 4
 1 16 -6 533.81 76.08 25
 1 16 -6 504.39 212.85 20
 1 -16 -6 481.17 75.74 23
 1 -16 -6 430.97 256.51 1
 -1 16 5 289.32 141.9 18
 -1 -16 5 228.34 147.03 2
 -1 16 5 203.65 48.16 7
 1 16 -5 233.79 49.63 25
 -1 -16 5 211.44 159.55 4
 -1 -16 5 455.25 225.04 3
 1 16 -5 178.61 126.92 20
 1 -16 -5 224.04 165.55 1
 1 -16 -5 266.71 54.59 23
 -1 16 4 5488.66 633.09 18
 -1 -16 4 5841.56 801.81 2
 -1 -16 4 6034.51 802.15 3
 1 -16 -4 6351.06 864.64 1
 -1 -16 4 6008.93 827.55 4
 1 16 -4 5654.27 701.37 20
 1 16 -3 2179.7 424.9 20
 -1 -16 3 2172.38 485.29 2
 -1 -16 3 2236.42 478.21 3
 -1 16 3 2387.29 420.76 18
 1 -16 -3 2686.12 539.51 1
 -1 -16 3 1900.45 445.26 4
 -1 -16 2 294.6 167.2 2
 1 -16 -2 299.33 173.73 3
 -1 -16 2 282.4 160.62 4
 1 -16 -2 338.5 175.11 4
 -1 -16 2 374.23 188.52 3
 1 16 -2 321.85 160.6 20
 1 -16 -2 362.42 216.02 2
 -1 16 2 335.28 164.11 18
 1 -16 -2 349 202.13 1
 -1 -16 1 4977.1 747.64 2
 -1 -16 1 5030.62 707.44 3
 1 -16 -1 5750.35 736.35 1
 -1 16 1 5040.15 633.66 18
 1 -16 -1 5532.25 732.7 4
 1 16 -1 5239.59 648.53 20
 1 -16 -1 5631.33 795.32 2
 -1 -16 1 4807.54 650.76 4
 1 -16 -1 5200.12 775.1 3
 -1 -16 0 974.91 342.51 2
 1 -16 0 774.44 284.94 4
 1 -16 0 1247.54 371.03 3
 -1 -16 0 830.18 296.2 3
 -1 -16 0 1062.88 292.18 4
 1 -16 0 977.54 296.42 1
 1 16 0 970.88 275.05 20
 1 -16 0 999.04 322.57 2
 1 -16 1 1505.86 350.48 1
 1 -16 1 1349.94 373.19 3
 1 -16 1 1583.03 407.53 2
 -1 -16 -1 1285.63 373.34 3
 1 16 1 1289.93 314.02 20
 1 -16 1 1421.66 392.42 4
 1 16 2 66.62 69.96 20
 1 -16 2 -32.88 58.53 2
 1 -16 2 25.95 53.65 4
 1 -16 2 -36.09 61.64 3
 1 -16 3 1155.7 374.81 4
 1 16 3 1201.08 296.97 20
 1 -16 3 1110.97 348.27 2
 1 -16 3 1332.35 381.83 3
 1 -16 4 21.56 74.69 2
 -1 -16 -4 155.9 105.29 19
 1 -16 4 7.56 30.26 3
 1 -16 4 176.22 146.51 4
 -1 16 -5 1952.44 138.12 25
 -1 -16 -5 2086.55 432.88 19
 1 -16 5 1898.24 504.33 4
 1 -16 5 2842.57 598.75 3
 1 16 5 2279.17 141.64 6
 1 -16 5 2550.9 580.97 2
 1 16 5 2067 160.7 7
 1 16 5 2278.91 137.47 24
 1 -16 6 684.03 318.68 2
 -1 16 -6 556.55 73.33 5
 1 16 6 640.59 78.04 6
 -1 -16 -6 506.2 84.17 22
 -1 16 -6 459.98 68.67 25
 1 16 6 470.45 63.67 24
 1 16 6 486.73 80.24 7
 1 -16 6 504.13 278.3 4
 1 -16 6 473 251.97 3
 -1 -16 -6 539.23 226.36 19
 1 16 7 276.95 50.15 24
 1 -16 7 335.76 205.73 4
 1 -16 7 111.13 130.71 2
 1 16 7 236.47 52.71 6
 -1 16 -7 250.72 52.37 5
 -1 -16 -7 89.79 116.14 1
 -1 16 -7 232.59 52.1 25
 -1 -16 -7 237.07 58.72 22
 1 16 7 224.99 57.59 7
 -1 -16 -8 2337.75 180.43 23
 -1 16 -8 2005.1 147.33 25
 -1 -16 -8 2517.79 200.62 22
 1 16 8 2152.59 178.69 7
 1 16 8 2446.07 167.72 6
 1 16 8 1935.15 478.29 19
 -1 -16 -9 294.41 66.15 23
 1 16 9 318.08 58.1 21
 -1 -16 -9 384.75 80.57 22
 1 16 9 361.77 68.25 6
 1 16 9 311.9 68.75 7
 1 16 10 149.21 45.55 21
 1 -16 10 211.48 57.66 26
 -1 -16 -10 115.27 42.7 23
 1 16 10 186.66 51.12 6
 -1 -16 -10 195.89 63.24 22
 -1 -16 -11 1389.28 154.61 23
 1 16 11 1454.45 147.55 6
 -1 -16 -11 1630.73 179.22 22
 1 16 11 1526.01 143.48 21
 1 -16 11 1466.31 157.81 26
 -1 16 -11 1443.28 153.78 8
 -1 -16 -12 785.86 128.31 22
 1 16 12 636.27 101.23 6
 -1 16 -12 595.77 101.52 8
 1 -16 12 744.72 116.68 26
 1 16 12 777.03 107.1 21
 -1 16 -13 65.7 39.48 8
 1 -16 13 22.14 11.18 26
 1 16 13 11.49 16.59 21
 1 16 13 8.62 22.34 6
 -1 -16 -13 35.31 34.64 22
 1 16 14 472.23 94.91 6
 -1 -16 -14 664.37 127.79 22
 1 16 14 587.97 102.01 21
 1 -16 14 624.05 116.73 26
 -1 16 -14 450.83 99.64 8
 -1 -16 -15 150.42 60.12 22
 1 16 15 172.54 58.98 21
 1 -16 15 137.28 57.95 26
 1 16 15 105.06 44.6 6
 -1 16 -15 162.15 65.36 8
 1 16 16 -11.25 23.2 6
 -1 -16 -16 18.42 23.05 22
 1 16 16 5.79 30.91 21
 -1 16 -16 -11.05 25.95 8
 1 -16 16 76.93 50.18 26
 -1 16 -17 36.08 20.61 11
 1 16 17 62.21 32.14 21
 -1 -16 -17 91.72 48.98 29
 1 16 17 33.99 33.08 6
 -1 -16 -17 67.97 56.02 22
 1 -16 17 40.82 37.33 26
 -1 16 -17 63.28 40.15 8
 1 16 17 57.77 34.43 28
 -1 16 -18 28.63 35.78 11
 1 16 18 9.24 21.4 28
 -1 -16 -18 4.92 18.63 29
 1 16 19 51.13 32.82 28
 -1 -16 -19 35.87 42.16 29
 -1 16 -19 24.45 31.18 11
 -1 -16 -20 3.43 26.82 29
 1 16 20 1.03 16.44 28
 -1 16 -20 34.93 28.06 11
 -1 -16 -21 1.11 28.18 29
 -1 16 -21 27.52 24.33 11
 1 16 21 -4.8 16.33 28
 1 16 22 -7.04 12.29 28
 -1 -16 -22 -11.42 10.77 29
 -1 -16 -23 43.75 29.48 29
 -1 16 -23 5.88 12.64 11
 1 16 23 21.82 18.05 28
 1 17 -23 40.45 28.45 11
 -1 17 23 9.12 7.35 28
 1 -17 -23 73.52 35.74 29
 -1 17 22 30.11 24.29 28
 1 -17 -22 37.35 30.16 29
 1 17 -22 21.39 26.69 11
 1 17 -21 44.28 35.82 11
 -1 17 21 27.73 15.37 28
 1 -17 -21 51.1 43.43 29
 1 -17 -20 0.19 10.51 29
 -1 17 20 51.21 26.66 28
 1 17 -20 42.8 38.74 11
 -1 17 19 40.35 38.96 28
 1 -17 -19 30.8 27.56 29
 1 17 -19 -1.44 9.22 11
 1 17 -18 16.56 24 11
 1 -17 -18 -5.83 15.38 29
 -1 17 18 10.9 21.71 28
 1 -17 -17 32.19 21.23 29
 -1 17 17 75.58 45.78 6
 -1 17 17 137.5 57.05 21
 -1 -17 17 80.79 55.95 26
 -1 17 17 54.37 32.49 28
 1 17 -17 43.23 41.41 11
 1 17 -17 56.02 33.15 8
 -1 -17 16 -10.09 11.19 26
 -1 17 16 -36.7 41.44 6
 -1 17 16 -6.87 18.12 21
 1 17 -16 -18.27 13.98 8
 -1 -17 15 -0.97 21.67 26
 1 17 -15 41.8 27.46 8
 -1 17 15 -15.61 33.44 6
 -1 17 15 0.36 28.49 21
 -1 -17 14 -2.9 12.3 26
 1 17 -14 37.67 29.17 8
 1 -17 -14 62.66 45.91 23
 -1 17 14 52.07 29.54 21
 -1 17 14 -23 33.29 6
 -1 17 13 29.31 20.8 21
 1 -17 -13 118.07 52.92 23
 -1 -17 13 63.11 38.15 26
 -1 17 13 45.77 29.1 6
 1 -17 -12 503.67 102.53 23
 -1 17 12 439.07 81.99 21
 -1 17 12 353.22 79.19 6
 -1 -17 12 468.84 91.48 26
 -1 17 11 73.2 35 6
 -1 17 11 79.55 27.96 21
 1 -17 -11 84.25 35.15 23
 -1 -17 11 152.53 50.4 26
 -1 17 10 26.98 9 21
 1 17 -10 17.29 12.38 25
 -1 17 10 34.25 18.16 6
 -1 -17 10 19.86 21.28 26
 1 -17 -10 72.41 38.02 23
 -1 17 10 70 40.88 7
 -1 17 9 249.87 52.75 21
 1 -17 -9 280.59 69.13 23
 -1 17 9 285.34 67.65 7
 -1 17 9 352.18 69.22 6
 1 17 -9 255.54 59.55 25
 -1 -17 9 284.84 59.87 26
 -1 17 8 2823.2 183.97 6
 1 -17 -8 2603 199.3 23
 1 17 -8 2612.28 178.7 25
 -1 -17 8 2884.77 185.28 26
 -1 17 8 2610.28 162.18 21
 -1 17 8 2849.04 202.39 7
 -1 17 7 522.38 83.44 7
 -1 -17 7 1001.26 380.96 3
 -1 17 7 618.13 82.33 6
 1 17 -7 539.16 77.75 5
 1 17 -7 566.08 238.17 20
 -1 -17 7 813.09 350.56 2
 1 17 -7 619.37 84.49 25
 -1 -17 7 529.15 284.11 4
 -1 17 7 548.67 70.75 21
 1 -17 -7 465.62 260.48 1
 1 -17 -7 571.73 89.6 23
 1 17 -6 924.12 99.58 5
 -1 17 6 911.92 107.78 7
 1 -17 -6 1322.87 437.37 1
 1 17 -6 949.56 308.47 20
 -1 -17 6 741.54 309.47 2
 -1 -17 6 1002.25 371.03 4
 -1 17 6 1007.25 97.5 6
 1 -17 -6 857.03 105.01 23
 -1 -17 6 1107.78 388.25 3
 1 17 -6 884.96 100.79 25
 -1 -17 5 4492.02 748.36 3
 1 17 -5 4811.6 230.03 25
 1 17 -5 4626.89 667.36 20
 1 17 -5 4927.45 223.38 5
 -1 -17 5 4511.38 773.85 4
 1 -17 -5 4613.09 234.26 23
 1 -17 -5 5149.16 827.94 1
 -1 17 5 5105.19 244.03 7
 -1 -17 5 4854.74 771.09 2
 -1 -17 4 2026.82 483.34 3
 -1 17 4 2327.13 158.6 7
 1 17 -4 2375.94 152.75 5
 1 -17 -4 2073.5 149.28 23
 1 17 -4 2321.52 155.23 25
 1 -17 -4 2616.33 573.32 1
 -1 17 4 2014.47 399.07 18
 -1 -17 4 2117.57 506.69 4
 -1 -17 4 2177.59 509.38 2
 1 17 -4 2400.39 472.86 20
 1 -17 -3 110.09 127.02 1
 1 17 -3 110.85 102.03 20
 -1 -17 3 -18.04 44.69 4
 -1 -17 3 190.42 146.24 2
 -1 -17 3 -67.52 85.27 3
 -1 17 3 11.58 30.65 18
 -1 -17 2 1496.21 389.81 4
 -1 -17 2 1539.78 407.4 3
 1 17 -2 1463.82 356.58 20
 -1 17 2 1226.53 317.51 18
 1 -17 -2 1777.45 433.62 1
 1 -17 -2 1536.75 448.89 2
 1 -17 -2 1646.07 401.09 4
 -1 -17 2 1665.57 444.68 2
 1 -17 -2 1710.91 478.38 3
 -1 -17 1 214.61 156.5 2
 1 -17 -1 229.39 190.23 3
 1 -17 -1 148.32 119.88 1
 -1 -17 1 272.25 162.32 3
 -1 -17 1 122.46 104.59 4
 1 -17 -1 244.84 155.39 4
 1 -17 -1 106.26 111.66 2
 1 17 -1 127.06 101.89 20
 1 17 0 98.26 71.62 20
 1 -17 0 118.43 115.69 3
 -1 -17 0 134.99 112.73 3
 -1 -17 0 86.04 83.89 4
 1 -17 0 122.86 105.79 1
 1 -17 0 25.26 51.74 4
 1 -17 0 28.02 56.81 2
 -1 -17 0 28.8 71.22 2
 1 -17 1 27.67 55.43 4
 1 -17 1 18 45.5 2
 1 17 1 38.63 37.92 20
 -1 -17 -1 59.84 83.34 3
 1 -17 1 27.71 55.87 3
 1 -17 1 -0.21 62.92 1
 1 -17 2 40.6 68.85 4
 1 -17 2 -21.25 49.01 3
 1 -17 2 77.66 93.18 2
 1 17 2 98.77 77.14 20
 1 -17 3 1345.39 405.48 2
 1 -17 3 1600.67 438.34 3
 1 17 3 1531.57 352.64 20
 1 -17 3 1566.92 448.83 4
 1 -17 4 1370.4 420.92 4
 1 17 4 1271.54 103.16 24
 -1 17 -4 1133.89 109.06 25
 1 17 4 1278.33 126.23 7
 1 -17 4 1467.5 435.28 3
 1 -17 4 1435.55 430.94 2
 -1 17 -4 1349.44 113.37 5
 1 -17 5 93.99 112.46 2
 -1 17 -5 51.73 22.65 5
 1 -17 5 -2.61 22.56 3
 -1 17 -5 70.19 25.33 25
 1 17 5 75.57 27.8 6
 1 17 5 38.44 16.33 24
 1 -17 5 75.13 101.78 4
 1 17 5 65.51 27.44 7
 1 17 6 1832.82 135.07 6
 -1 -17 -6 1894.1 544.35 1
 1 -17 6 2084.4 556.1 3
 -1 17 -6 1522.2 127.4 25
 -1 -17 -6 1553.03 148.68 22
 1 17 6 1574.26 150.84 7
 -1 17 -6 1743.3 134.35 5
 1 -17 6 1701.76 503.05 4
 1 -17 6 1958.57 548.55 2
 1 17 6 1516.67 117.69 24
 1 17 7 2946.86 167.4 24
 -1 17 -7 3190.66 186.54 5
 1 17 7 2818.21 205.82 7
 -1 -17 -7 2796.36 570.19 19
 -1 17 -7 2538.43 170.03 25
 1 17 7 3318.98 190.49 6
 -1 -17 -7 3023.69 216.84 22
 1 17 8 1519.11 133.33 6
 -1 17 -8 1211.52 118.6 25
 -1 -17 -8 1324.82 139.05 23
 1 17 8 1246.81 141.94 7
 -1 -17 -8 1465.91 157.01 22
 1 -17 9 5.3 9.4 26
 -1 -17 -9 26.98 20.68 22
 1 17 9 -11.31 23.64 7
 1 17 9 3.92 12.54 6
 -1 -17 -9 -1.97 10.26 23
 1 17 10 1018.1 112.03 21
 1 17 10 980.41 116.89 6
 1 -17 10 1012.6 126.29 26
 -1 -17 -10 1002.38 130.34 23
 -1 -17 -10 989.05 137.76 22
 1 -17 11 379.72 81.01 26
 1 17 11 451.41 77.26 21
 -1 -17 -11 362.39 87 22
 -1 -17 -11 388.07 83.3 23
 1 17 11 517.13 91.17 6
 1 -17 12 40.56 30.36 26
 -1 -17 -12 15.49 23.61 23
 1 17 12 34.59 33.76 6
 -1 -17 -12 -0.16 17.19 22
 1 17 12 22.28 22.31 21
 1 -17 13 470.91 101.88 26
 1 17 13 378.48 78.66 21
 -1 17 -13 485.41 97.08 8
 -1 -17 -13 488.43 109.2 22
 1 17 13 404.82 87.25 6
 -1 17 -14 14.05 31.97 8
 1 -17 14 18.83 32.22 26
 1 17 14 0.51 17.22 6
 1 17 14 -17.62 23.25 21
 -1 -17 -14 21.4 16.98 22
 -1 17 -15 49.2 30.91 8
 -1 -17 -15 54.9 35.07 22
 1 -17 15 131.94 55.21 26
 1 17 15 44.01 31.72 6
 1 17 15 74.73 38.13 21
 1 17 16 134.64 51.23 28
 -1 -17 -16 97.87 40.37 29
 1 17 16 120.1 48.9 6
 -1 17 -16 123.43 60.44 8
 -1 17 -16 162.97 55.86 11
 1 -17 16 156.75 60.7 26
 1 17 16 93.59 45.94 21
 -1 17 -17 26.8 23.21 8
 1 17 17 -7.32 24.41 21
 1 -17 17 -0.57 12.23 26
 1 17 17 39.22 24.91 28
 -1 -17 -17 -7.16 17.61 29
 1 17 17 -3.7 31.3 6
 -1 17 -17 23.6 25.79 11
 -1 -17 -18 34.01 19.41 29
 1 17 18 27.2 18.07 28
 -1 -17 -19 113.7 53.52 29
 1 17 19 54.04 34.01 28
 -1 17 -19 158.67 64.62 11
 1 17 20 14.23 10.8 28
 -1 -17 -20 83.16 46.38 29
 -1 17 -20 29.2 30.92 11
 -1 -17 -21 -17.85 31.06 29
 1 17 21 13.98 24.85 28
 -1 17 -21 15.84 25.37 11
 1 17 22 22.15 16.08 28
 -1 -17 -22 13.37 7.7 29
 -1 17 -22 18.68 29.15 11
 -1 -17 -23 11.75 23.43 29
 1 17 23 22.92 19.23 28
 -1 17 -23 27.21 25.39 11
 -1 18 23 9.23 11.66 28
 1 18 -23 5.61 9.71 11
 1 -18 -23 21.73 23.02 29
 1 -18 -22 40.07 31.42 29
 -1 18 22 34.04 27.26 28
 1 18 -22 -5.75 19.46 11
 -1 18 21 44.27 31.07 28
 1 18 -21 35.61 29.66 11
 1 -18 -21 58.25 34.15 29
 1 18 -20 27 30.98 11
 1 -18 -20 31 29.67 29
 -1 18 20 14.03 12.09 28
 1 18 -19 39.71 34.51 11
 -1 18 19 32.92 32.41 28
 1 -18 -19 40.57 30.92 29
 -1 18 18 27.36 27.84 28
 1 18 -18 53.4 39.72 11
 1 -18 -18 18.88 14.88 29
 -1 18 17 34.81 31.76 28
 -1 18 17 27.54 27.45 6
 -1 -18 17 17.86 15.56 26
 -1 18 17 31.95 32.42 21
 1 18 -17 7.5 17.78 11
 1 -18 -17 29.17 13.46 29
 -1 18 16 129.02 50.69 28
 -1 18 16 67.36 30.15 6
 -1 18 16 136.3 55.16 21
 -1 -18 16 71.9 40.36 26
 1 -18 -16 133.21 51.95 29
 1 18 -16 181.31 59.61 11
 -1 18 15 -25.3 27.19 21
 -1 -18 15 34.76 31.36 26
 -1 18 15 -27.41 35.31 6
 1 -18 -14 0.64 18.46 23
 -1 18 14 -22.96 8.85 21
 -1 18 14 -23.52 27.04 6
 1 -18 -13 156.73 60.16 23
 -1 18 13 196.66 67.52 6
 -1 18 13 139.38 47.69 21
 -1 -18 13 187.55 66.09 26
 -1 -18 12 428.38 89.08 26
 -1 18 12 410.21 77.18 21
 1 -18 -12 398.43 93.33 23
 -1 18 12 464.01 91.72 6
 -1 18 11 27.2 25.65 6
 -1 -18 11 26.01 31.38 26
 1 -18 -11 12.64 18.65 23
 -1 18 11 -7.81 20.19 21
 1 -18 -10 271.69 72.1 23
 1 18 -10 190.39 52.76 25
 -1 -18 10 230.66 56.78 26
 -1 18 10 225.12 50.52 21
 -1 18 10 318.26 72.55 6
 -1 18 10 381.89 82.79 7
 -1 18 9 458.82 81.13 6
 1 18 -9 443.32 78.12 25
 -1 18 9 413.82 67.51 21
 -1 -18 9 550.39 85.69 26
 -1 18 9 501.35 91.65 7
 1 -18 -9 533.9 96.94 23
 -1 18 8 12.05 11.58 21
 1 18 -8 24.55 22.98 25
 -1 18 8 6.13 22.16 6
 1 -18 -8 18.93 29.63 23
 -1 18 8 12.06 6.83 7
 1 18 -7 1611.93 424.18 20
 -1 18 7 1605.02 134.43 6
 1 -18 -7 1621.62 155.08 23
 -1 18 7 1631.76 151.22 7
 1 18 -7 1450.17 131.88 5
 1 18 -7 1503.07 135.83 25
 1 -18 -6 1227.37 127.59 23
 -1 -18 6 1330.05 423.5 2
 -1 -18 6 1419.28 449.66 3
 1 -18 -6 1271.55 445.26 1
 -1 18 6 1305.91 114.73 6
 -1 -18 6 1119.1 405.14 4
 1 18 -6 1271.48 121.29 5
 1 18 -6 1107.36 115.46 25
 1 18 -6 1130.01 347.11 20
 -1 18 6 1299.96 131.81 7
 1 18 -5 68.37 27.23 5
 1 -18 -5 109.53 123.02 1
 -1 18 5 82.43 26.3 6
 -1 -18 5 21.15 53.56 2
 1 -18 -5 59.69 26.75 23
 -1 -18 5 130.59 132.57 4
 -1 -18 5 -69.68 95.45 3
 1 18 -5 51.18 70.89 20
 1 18 -5 45.15 23.23 25
 -1 18 5 52.58 22.59 7
 -1 -18 4 4562.92 760.55 3
 1 -18 -4 5563.42 858.08 1
 -1 18 4 5219.98 244.33 7
 1 18 -4 4835.87 224.46 5
 1 -18 -4 4830.08 235.38 23
 1 18 -4 5009.61 234.6 25
 -1 -18 4 4208.41 739.82 4
 -1 -18 4 4708.39 772.24 2
 1 18 -4 5266.54 713.73 20
 -1 18 4 4598.69 620.62 18
 -1 18 3 1849.19 396.47 18
 1 18 -3 2230.58 148.66 5
 1 18 -3 2222.41 153.99 25
 -1 18 3 2333 158.8 7
 -1 -18 3 2081.35 496.59 3
 -1 -18 3 2058.1 509.49 2
 1 18 -3 2183.86 453.86 20
 1 -18 -3 2607.07 564.3 1
 -1 -18 3 2255.56 514.82 4
 1 18 -2 843.52 276.88 20
 1 -18 -2 383.74 227.9 2
 1 18 -2 661.01 82.52 25
 1 -18 -2 701.98 309.76 3
 -1 -18 2 703.66 270.06 4
 -1 -18 2 609.4 273.15 2
 1 18 -2 722.39 84.51 5
 1 -18 -2 642.56 264.2 1
 -1 18 2 777.04 255.27 18
 -1 -18 2 535.17 244.66 3
 1 -18 -1 2432.57 510.01 1
 -1 -18 1 2328.12 520.69 3
 1 -18 -1 2350.67 562.41 3
 -1 -18 1 2275.9 476.01 4
 -1 -18 1 2013.97 509.8 2
 1 18 -1 1923.47 416.35 20
 1 -18 -1 2397.21 563.96 2
 1 -18 -1 2249.3 495.54 4
 -1 -18 0 4347.34 769.84 2
 1 -18 0 4650.63 683.12 1
 1 -18 0 4932.58 796.3 3
 1 -18 0 5111.42 766.35 4
 1 18 0 4514.84 635.77 20
 -1 -18 0 4333.79 724.69 3
 1 -18 0 4477.47 753.3 2
 1 18 1 552.43 216.16 20
 1 -18 1 465.49 236.18 2
 1 -18 1 404.87 220.45 3
 -1 18 -1 468.52 65 5
 1 -18 1 463.49 216.17 1
 -1 -18 -1 372.82 214.36 3
 1 -18 1 427.75 222.22 4
 1 18 2 527.89 208.18 20
 1 18 2 467.13 74.46 7
 1 -18 2 252.05 172.19 3
 1 -18 2 468.02 241.14 4
 1 18 2 443.05 59.08 24
 1 -18 2 747.5 300.44 2
 -1 18 -2 501.5 68.13 5
 -1 18 -3 18.42 11.12 5
 1 18 3 12.14 15.53 7
 1 -18 3 69.49 93.84 2
 1 -18 3 -39.8 70.42 3
 1 -18 3 72.16 96.26 4
 1 18 3 133.26 104.69 20
 1 18 3 28.47 17.99 24
 1 18 4 1896.82 157.24 7
 1 18 4 1985.96 132.57 24
 -1 18 -4 2068.55 144.07 5
 1 -18 4 2412.33 579.78 2
 1 -18 4 1664.65 478.86 3
 1 -18 4 2021.51 524.1 4
 1 18 4 2171.79 137.46 6
 1 -18 5 1127.93 404.42 3
 -1 18 -5 1025.59 104.95 5
 1 -18 5 1138.04 404.98 4
 1 18 5 1078.6 101.79 6
 -1 18 -5 920.96 101.49 25
 1 -18 5 1462.54 468.02 2
 1 18 5 1011.6 97.75 24
 1 18 5 933.99 114.86 7
 1 18 6 642.58 80.5 6
 1 18 6 679.8 98.92 7
 1 18 6 595.56 76.57 24
 -1 18 -6 684.67 88.78 5
 -1 18 -6 545.37 80.43 25
 -1 18 -7 123.33 40.96 25
 1 18 7 106.45 31.4 24
 -1 18 -7 116.03 38.08 5
 1 18 7 120.36 38.79 6
 1 18 7 119.35 41.58 7
 1 18 8 763.63 99.56 6
 -1 18 -8 700.74 90.36 25
 1 18 8 721.84 110.37 7
 -1 -18 -8 751.13 108.19 23
 1 18 9 380.64 70.77 6
 1 -18 9 391.77 76.12 26
 1 18 9 285.68 70.67 7
 -1 -18 -9 362.06 77.59 23
 1 -18 10 163.22 52.44 26
 -1 -18 -10 118.78 47.01 23
 1 18 10 179.92 51.06 6
 1 18 11 769.28 112.63 6
 1 18 11 732.59 99.46 21
 -1 -18 -11 677.28 113.33 23
 1 -18 11 811.89 118.64 26
 1 18 12 1589.3 164.72 6
 1 18 12 1640.78 157.84 21
 -1 -18 -12 1548.44 175.19 23
 1 -18 12 1735.02 182.5 26
 1 18 13 -5.74 21.68 21
 1 -18 13 29.31 36.18 26
 1 18 13 55.24 42.48 6
 1 18 14 653.71 107.49 21
 1 18 14 530.57 102.95 6
 1 -18 14 677.25 123.39 26
 1 -18 15 92.67 51.88 26
 1 18 15 99.68 47.83 21
 1 18 15 22.27 11 6
 -1 -18 -16 -20.79 40.75 29
 1 -18 16 47.67 33.52 26
 1 18 16 21.22 30.86 6
 1 18 16 61.19 44.44 28
 -1 18 -16 32.11 37.01 11
 1 18 16 -18.93 24.83 21
 -1 18 -17 87.48 40.89 11
 1 18 17 68.32 43.42 28
 -1 -18 -17 54.22 33.29 29
 1 18 18 42.09 38.25 28
 -1 -18 -18 90 46.01 29
 -1 18 -18 73.46 42.86 11
 -1 -18 -19 64.6 44.16 29
 -1 18 -19 17.8 13.74 11
 1 18 19 17.39 15.45 28
 -1 18 -20 -20.23 20.42 11
 -1 -18 -20 2.02 19.18 29
 1 18 20 12.85 15.2 28
 1 18 21 -0.87 7.78 28
 -1 18 -21 1.54 10.8 11
 -1 -18 -21 5.62 16.51 29
 -1 -18 -22 -6.87 19.13 29
 1 18 22 21.31 23.48 28
 -1 18 -22 21.37 25.99 11
 -1 18 -23 19.25 14.34 11
 -1 -18 -23 14.58 22.71 29
 1 18 23 29.2 18.44 28
 1 -19 -23 32.4 20.36 29
 1 19 -23 6.54 21.77 11
 -1 19 23 27.85 21.09 28
 -1 19 22 25.11 20.77 28
 1 -19 -22 3.65 13.45 29
 1 19 -22 0.78 21.72 11
 1 19 -21 -11.73 17.48 11
 -1 19 21 16.54 25.23 28
 1 -19 -21 6.56 10.49 29
 -1 19 20 141.68 54.22 28
 1 19 -20 170.01 64.67 11
 1 -19 -20 88.71 48.01 29
 1 -19 -19 3.46 10.4 29
 -1 19 19 40.99 30.91 28
 1 19 -19 10.84 24.98 11
 1 19 -18 82.56 50.94 11
 -1 19 18 44.46 35.68 28
 1 -19 -18 106.38 55.84 29
 1 19 -17 135.73 60.45 11
 1 -19 -17 223.33 72.78 29
 -1 19 17 44.04 36.01 28
 -1 19 16 80.32 46.18 21
 1 19 -16 116.85 52.57 10
 1 -19 -16 142.93 50.35 29
 -1 19 16 120.95 50.56 28
 -1 19 16 67.92 39.33 6
 1 19 -16 105.52 54.63 11
 -1 -19 16 216.71 76.74 26
 -1 19 15 -3.47 20.26 6
 -1 19 15 -14.45 8.55 21
 -1 -19 15 -9.44 25.87 26
 1 -19 -14 181.32 71.31 23
 -1 19 14 200.73 62.13 6
 -1 19 14 211.54 65.77 21
 -1 -19 14 161.84 62.36 26
 -1 19 13 32.6 33.18 6
 -1 19 13 59.41 36.92 21
 1 -19 -13 20.11 24.2 23
 -1 -19 13 6.4 20.55 26
 -1 19 12 424.79 91.96 6
 -1 19 12 398.85 78.86 21
 -1 -19 12 418.93 87.77 26
 1 -19 -12 502.96 106.41 23
 -1 19 11 210.21 59.91 6
 -1 19 11 238.39 56.81 21
 1 -19 -11 159.48 58.07 23
 -1 -19 11 263.49 66.02 26
 1 19 -11 152.63 49.68 25
 1 -19 -10 95.44 46.55 23
 1 19 -10 83.28 36.65 25
 -1 19 10 131.11 53.93 7
 -1 19 10 77.6 31.82 21
 -1 19 10 137.88 48.01 6
 -1 19 9 221.37 59.22 6
 1 19 -9 191.19 50.97 25
 -1 19 9 176.41 58.22 7
 1 -19 -9 184.24 59.74 23
 -1 19 8 2093.13 183.16 7
 -1 19 8 2343.83 173.74 6
 1 -19 -8 2215.11 195.36 23
 1 19 -8 2041.86 164.04 5
 1 19 -8 2272.26 178.16 25
 1 -19 -7 570.07 95.48 23
 1 19 -7 647.25 91.64 5
 -1 19 7 616 85.34 6
 -1 19 7 617.83 96.18 7
 1 19 -7 552.59 85.08 25
 1 19 -6 100.63 38.09 25
 -1 19 6 115.97 38.12 7
 1 -19 -6 90.36 35.45 23
 -1 19 6 92.6 33.69 6
 1 19 -6 81.04 93.33 20
 1 19 -6 126.58 39.52 5
 1 19 -5 2281.74 162.36 5
 -1 19 5 2190.92 142.87 6
 -1 19 5 2246.28 169.53 7
 1 -19 -5 2044.02 163.86 23
 1 19 -5 2214.86 164.76 25
 -1 -19 5 2280.24 564.14 2
 1 19 -5 2338.2 499.92 20
 -1 -19 5 2279.32 574.62 3
 -1 -19 5 2251.99 576.14 4
 1 -19 -5 1901.4 539.49 1
 1 19 -4 3248.29 586.33 20
 1 19 -4 3406.85 199.78 25
 -1 -19 4 3631.45 705.33 3
 -1 -19 4 3101.72 657.25 2
 1 -19 -4 3370.15 202.05 23
 -1 -19 4 3683.1 705.68 4
 1 -19 -4 3405.82 689.02 1
 -1 19 4 3911.57 219.21 7
 -1 19 4 3089.2 522.69 18
 1 19 -4 3534.51 197.29 5
 1 -19 -3 354.53 63.71 23
 -1 -19 3 160.73 138.65 4
 1 19 -3 197.75 138.76 20
 1 19 -3 339.22 60.24 5
 -1 -19 3 201.24 158.23 3
 -1 -19 3 363.43 218.56 2
 1 19 -3 400.8 68.02 25
 -1 19 3 286.53 157.78 18
 -1 19 3 376.58 65.61 7
 1 -19 -3 311.24 183.24 1
 1 19 -2 3383.38 190.71 25
 1 -19 -2 3434.97 720.46 2
 1 -19 -2 3082.55 614.93 1
 -1 19 2 3404.33 193.59 7
 1 19 -2 3360.11 187.16 5
 -1 -19 2 3384.45 626.03 4
 -1 -19 2 4029.25 743.44 2
 1 19 -2 2862.38 530.77 20
 -1 -19 2 3460.79 662.23 3
 1 -19 -2 3952.8 783.53 3
 -1 19 2 3667.81 183.7 5
 1 -19 -1 -10.18 33.76 4
 1 -19 -1 -39.07 74.56 3
 1 19 -1 10.94 3.62 25
 1 19 -1 16.7 14.06 24
 1 19 -1 33.26 56.08 20
 -1 19 1 6.84 3.93 7
 -1 -19 1 -7.58 32.99 3
 -1 19 1 4.75 5.03 5
 -1 -19 1 -74.75 101.8 2
 1 19 -1 34.27 24.8 5
 -1 -19 1 13.35 36.86 4
 1 -19 -1 -58.33 80.65 1
 1 -19 -1 -33.42 68.5 2
 1 -19 0 3762.99 719.76 3
 1 19 0 3753.11 194.02 5
 -1 -19 0 3683.74 741.32 2
 1 19 0 3999.9 178.22 24
 1 -19 0 3655.46 667.59 4
 1 -19 0 3843.87 637.59 1
 1 -19 0 3445.99 688.45 2
 -1 19 0 4102.33 195.9 5
 1 19 0 3060.45 543.14 20
 -1 -19 0 3030.19 631.1 3
 1 -19 1 3289.08 666.5 2
 -1 19 -1 3531.61 184.12 5
 1 19 1 3262.53 164.75 24
 1 19 1 3734.55 592.2 20
 1 -19 1 3389.08 656.84 4
 1 19 1 3038.38 173.96 5
 1 -19 1 3638.85 701.27 3
 1 19 1 3337.34 203.65 7
 -1 -19 -1 3405.91 682.82 3
 1 19 2 339.21 178.36 20
 1 -19 2 586.25 274.45 4
 1 19 2 339.99 57.73 5
 1 19 2 303.81 62.07 7
 -1 19 -2 328.9 58.11 5
 1 -19 2 106.36 118.2 3
 1 -19 2 321.06 199.44 2
 1 19 2 321.12 51.67 24
 1 -19 3 10.99 40.46 3
 1 19 3 36.31 57.22 20
 1 19 3 87.78 27.47 24
 1 -19 3 155.17 100.76 2
 -1 19 -3 92.84 32.03 5
 1 -19 3 200.6 164.89 4
 1 19 3 77.98 27.98 7
 1 19 3 63.69 24.53 6
 -1 19 -4 5496.86 241.41 5
 1 19 4 4934 215.11 24
 1 19 4 5036.81 267.01 7
 1 -19 4 4830.25 843.32 3
 1 -19 4 4919.22 859.52 4
 1 -19 4 5256.83 881.39 2
 1 19 4 5348.76 222.28 6
 1 19 5 233.79 48.97 6
 1 19 5 231.6 58.29 7
 -1 19 -5 224.95 49.37 5
 1 19 5 272.3 50.89 24
 1 19 6 1017.46 102.63 24
 -1 19 -6 983.39 106.36 25
 1 19 6 1210.92 113.97 6
 1 19 6 1013.49 126.72 7
 -1 19 -6 1179.2 116.27 5
 1 19 7 87.06 34.1 6
 -1 19 -7 42.95 20.53 25
 1 19 7 49.16 22.42 7
 -1 19 -7 71.74 27.89 5
 -1 -19 -8 696.01 105.96 23
 1 19 8 738.26 97.23 6
 -1 19 -8 595.42 87.26 25
 1 19 8 731.67 114.17 7
 1 19 9 73.4 29.04 7
 -1 -19 -9 62.72 35.86 23
 1 19 9 80.01 29.69 6
 1 -19 10 584.03 96.75 26
 -1 -19 -10 393.34 85.55 23
 1 19 10 405.43 86.41 7
 1 19 10 462.27 80.32 6
 -1 -19 -11 9.86 27.42 23
 1 -19 11 19.06 19.26 26
 1 19 11 49.78 36.18 6
 1 -19 12 68.56 42.99 26
 -1 -19 -12 10.45 9.91 23
 1 19 12 52.21 42.67 6
 1 19 13 1031.74 130.85 21
 1 19 13 982.54 136.37 6
 1 -19 13 1059.53 154.89 26
 1 19 14 86.23 35.94 6
 1 19 14 152.8 52.06 21
 1 -19 14 184.47 69.32 26
 1 19 15 31.96 14.47 21
 1 19 15 57.69 25.01 6
 1 -19 15 49.2 31.9 26
 -1 -19 -16 320.63 79.68 29
 1 19 16 162.48 55.26 21
 1 19 16 195.97 63.05 28
 1 -19 16 294.92 88.73 26
 -1 19 -16 264.97 68.32 11
 1 19 16 186.31 62.96 6
 1 19 17 22.64 20.07 28
 -1 -19 -17 9.97 10.59 29
 -1 19 -17 -0.05 15.31 11
 -1 19 -18 165.66 58.47 11
 -1 -19 -18 126.46 58.52 29
 1 19 18 136.81 59.8 28
 1 19 19 61.76 42.09 28
 -1 -19 -19 25.23 27.75 29
 -1 19 -19 37.92 29.59 11
 -1 19 -20 38.26 25.94 11
 -1 -19 -20 22.42 14.16 29
 1 19 20 9.31 15.2 28
 -1 -19 -21 -12.83 21.53 29
 1 19 21 -2.48 11.05 28
 -1 19 -21 -1.97 20.84 11
 -1 -19 -22 60.61 32.08 29
 1 19 22 55.49 31.19 28
 -1 19 -22 54.32 27.41 11
 -1 19 -23 1.11 9.28 11
 -1 -19 -23 2.92 6.58 29
 1 19 23 -2.72 7.34 28
 -1 20 23 14.41 9.79 28
 1 20 -23 -20.21 20.69 11
 1 -20 -23 8.19 12.31 29
 1 20 -22 4.41 6.97 11
 1 -20 -22 13.72 16.52 29
 -1 20 22 5.76 7.72 28
 1 20 -21 15.42 20.7 11
 1 -20 -21 61.77 40.97 29
 -1 20 21 16.57 16.24 28
 1 20 -20 -7.45 15.55 11
 1 -20 -20 -14.69 28.76 29
 -1 20 20 22.61 22.56 28
 1 -20 -19 63.3 34.92 29
 -1 20 19 23.69 27.88 28
 1 20 -19 19.58 24.75 11
 -1 20 18 -30.02 26.72 28
 1 20 -18 42.09 27.65 11
 1 -20 -18 57.46 39.85 29
 -1 20 17 17.52 13.73 28
 1 -20 -17 -6.96 21.17 29
 1 20 -17 -5.49 20.62 11
 -1 -20 16 580.69 125.28 26
 -1 20 16 478.09 106.41 6
 -1 20 16 590.98 109.73 21
 1 20 -16 536.09 110.28 10
 -1 20 16 451.54 91.41 28
 1 -20 -16 545.84 104.3 29
 1 20 -16 551.59 105.96 11
 -1 -20 15 6.52 33.13 26
 -1 20 15 56.92 34.07 21
 -1 20 15 17.63 18.2 6
 -1 20 14 -11.39 16.61 21
 1 -20 -14 18.22 14.97 23
 -1 20 14 2.36 26.4 6
 -1 -20 14 24.03 25.52 26
 1 -20 -13 -15.95 19.64 23
 -1 20 13 26.77 35.49 6
 -1 -20 13 18.75 34 26
 -1 20 13 28.16 20.62 21
 -1 20 12 941.66 132.93 6
 -1 20 12 930.62 121.2 21
 1 -20 -12 1059.76 161.82 23
 -1 -20 12 1092.69 143.53 26
 1 20 -11 27.78 29.8 25
 -1 20 11 30.63 29.99 21
 -1 20 11 55.85 32.77 6
 1 -20 -11 12.84 21.34 23
 -1 20 10 49.99 39.03 7
 1 20 -10 18.63 14.34 25
 1 -20 -10 6.9 25.09 23
 -1 20 10 31.4 39.25 6
 1 20 -9 1660.47 159.19 25
 -1 20 9 1765.68 160.18 6
 1 -20 -9 1987.56 196.51 23
 -1 20 9 1959.43 186.32 7
 1 20 -8 85.37 38.16 25
 1 20 -8 88.47 36.3 5
 -1 20 8 159.95 56.34 7
 1 -20 -8 100.63 41.96 23
 -1 20 8 127.09 44.53 6
 1 20 -7 1680.27 154.97 25
 -1 20 7 1718.15 162.43 7
 1 20 -7 1729.52 153.02 5
 1 -20 -7 1829.25 172.42 23
 -1 20 7 1753.33 145.44 6
 -1 20 6 235.96 51.28 6
 1 -20 -6 205.15 54.29 23
 -1 20 6 207.6 51.8 7
 1 20 -6 191.88 52.26 25
 1 20 -6 197.91 50.4 5
 1 20 -5 70.33 30.04 25
 1 20 -5 83.54 33.84 5
 -1 20 5 98.62 37.14 7
 -1 20 5 83.57 31.33 6
 1 -20 -5 99.09 40.03 23
 -1 20 4 3323.38 208.05 7
 -1 -20 4 2938.57 665.43 2
 -1 -20 4 3851.13 749.75 3
 1 20 -4 3019.31 189.13 5
 -1 -20 4 2987.5 653.83 4
 1 20 -4 2974.25 572.65 20
 1 -20 -4 3021.52 197.7 23
 1 -20 -4 2807.01 652.13 1
 1 20 -4 2945.22 192.39 25
 1 -20 -3 34.33 68.25 1
 1 20 -3 40.16 65.35 20
 -1 20 3 33.65 11.54 5
 -1 -20 3 -74.17 103.5 2
 1 20 -3 24.5 16.97 5
 -1 -20 3 137.48 135.89 3
 1 20 -3 16.25 14.57 25
 1 -20 -3 38.49 23.41 23
 -1 -20 3 -72.58 95.88 4
 -1 20 3 31.81 18.41 7
 1 -20 -2 338.06 231.11 3
 1 20 -2 400.96 69.44 25
 -1 20 2 446.67 73.19 7
 1 20 -2 412.65 68.11 5
 -1 -20 2 407.57 231.34 3
 -1 -20 2 512.17 261.56 2
 -1 20 2 362.96 58.65 5
 -1 -20 2 374.59 209.02 4
 1 20 -2 453.94 199.55 20
 1 -20 -2 327.06 201.4 1
 1 20 -2 340.62 50.99 24
 1 20 -1 988.87 103.32 5
 -1 20 1 1155.26 106.15 5
 1 -20 -1 991.97 383.53 3
 -1 -20 1 837.67 350.65 2
 -1 -20 1 667.89 297.78 3
 1 20 -1 908.55 86.87 24
 1 20 -1 894.95 296.66 20
 1 -20 -1 827.49 310.73 1
 1 20 -1 1064.67 115.84 7
 1 20 -1 909.85 100.06 25
 -1 20 1 999.34 105.38 7
 1 -20 -1 822.35 353.19 2
 -1 -20 0 4598.9 809.63 3
 1 -20 0 4716.18 836.32 3
 1 -20 0 4572.68 722.99 1
 1 -20 0 4698.35 775.32 4
 -1 -20 0 3707.32 769.18 2
 1 -20 0 4051.53 780.17 2
 1 20 0 4600.29 241.38 7
 -1 20 0 5003.53 223.55 5
 -1 20 0 4734.97 225.38 7
 1 20 0 4587.17 221.63 5
 1 20 0 4713.14 695.49 20
 1 20 0 4451.63 195.13 24
 1 -20 1 455.51 252.06 4
 -1 -20 -1 224.52 169.13 3
 -1 20 -1 241.61 51.74 7
 1 20 1 228.26 55.3 7
 1 20 1 189.76 42.16 24
 -1 20 -1 223.14 47.97 5
 1 -20 1 512.96 268.48 2
 1 20 1 210.03 48.44 5
 1 -20 1 336.26 216.72 3
 1 20 1 247.46 162.81 20
 1 -20 2 1520.85 462.54 4
 1 -20 2 1518.59 462.61 2
 1 -20 2 1810.21 503.5 3
 1 20 2 1642.38 401.63 20
 1 20 2 1456.25 115.35 24
 1 20 2 1558.67 145.8 7
 1 20 2 1369.08 118.8 5
 -1 20 -2 1589.16 129.92 5
 -1 20 -3 1539.97 130.47 5
 1 -20 3 1800.38 511.3 3
 1 20 3 1472 143.47 7
 1 20 3 1534.09 125.89 5
 1 20 3 1710.18 122.79 6
 1 -20 3 1639.89 490.43 4
 1 20 3 1526.29 120.76 24
 1 20 3 1649.86 397.79 20
 1 -20 3 1191.35 432.49 2
 1 20 4 269.67 52.53 6
 1 20 4 200.05 54.38 7
 1 20 4 183.54 44.29 24
 1 -20 4 260.43 198.19 4
 -1 20 -4 273.29 54.93 5
 -1 20 -5 54.97 24.09 5
 1 20 5 39.08 17.67 6
 1 20 5 47.11 19.97 24
 1 20 5 12 11.9 7
 1 20 6 871.32 101.09 6
 -1 20 -6 871.56 103.69 5
 1 20 6 839.01 118.4 7
 -1 20 -7 889.88 106.24 5
 1 20 7 785.86 96.64 6
 1 20 7 769.57 115.34 7
 1 20 8 314.64 77.16 7
 1 20 8 417.08 74.58 6
 -1 -20 -8 424.86 87.04 23
 1 20 9 965.45 119.34 6
 -1 -20 -9 833.05 124.64 23
 1 20 9 992.93 139.2 7
 1 20 10 31.05 32.82 7
 1 20 10 -8.73 24.89 6
 -1 -20 -10 -4.43 10.65 23
 -1 -20 -11 1300.88 162.87 23
 1 -20 11 1374.64 159.56 26
 1 20 11 1391.97 153.32 6
 1 20 12 968.65 135.54 6
 1 -20 12 1017.31 145.4 26
 -1 -20 -12 850.09 139.13 23
 1 -20 13 52.22 35.14 26
 1 20 13 2.57 10.06 6
 1 -20 14 509.01 111.78 26
 1 20 14 390.42 89.51 6
 1 20 15 65.47 35.24 28
 1 20 15 46.31 30.15 6
 1 -20 15 109.22 56.01 26
 -1 20 -15 27.73 20.93 11
 1 20 15 74.69 40.8 21
 1 -20 16 74.66 55.86 26
 -1 -20 -16 63.45 27.95 29
 1 20 16 30.24 26.23 28
 -1 20 -16 31.89 34.37 11
 1 20 16 -38.68 34.22 21
 1 20 16 4.01 13.93 6
 1 20 17 89.31 49.53 28
 -1 20 -17 16.46 23.22 11
 -1 -20 -17 17.65 26.22 29
 1 20 18 96.31 46.01 28
 -1 -20 -18 171.13 66.91 29
 -1 20 -18 176.47 59.97 11
 -1 20 -19 -10.74 10.84 11
 1 20 19 -4.21 19.82 28
 -1 -20 -20 31.07 28.88 29
 1 20 20 14.16 18.06 28
 -1 20 -20 23.51 16.73 11
 -1 20 -21 21.14 16.98 11
 1 20 21 21.03 23.36 28
 -1 -20 -21 12.81 12.74 29
 -1 -20 -22 50.76 29.79 29
 1 20 22 5.62 13.83 28
 -1 20 -22 5.8 17.94 11
 1 21 -22 4.91 10.18 11
 -1 21 22 -5.05 8.99 28
 1 -21 -22 -7 19.38 29
 1 -21 -21 4.93 9.84 29
 -1 21 21 -8.55 25.26 28
 1 21 -21 -2.04 11.04 11
 -1 21 20 48.83 30.04 28
 1 -21 -20 23.78 18.58 29
 1 21 -20 66.9 41.91 11
 1 21 -19 -26.43 32.19 11
 1 -21 -19 13.45 21.85 29
 -1 21 19 -14.22 21 28
 -1 21 18 93.59 47.3 28
 1 21 -18 116.24 51.89 11
 1 -21 -18 153.89 52.48 29
 -1 21 17 177.64 61.2 28
 1 21 -17 265.45 77.03 11
 1 21 -17 229.39 71.79 10
 1 -21 -17 205.5 71.11 29
 -1 21 16 53.37 37.57 21
 1 -21 -16 74.11 44.82 29
 -1 -21 16 51.28 35.34 26
 1 21 -16 17.49 21.82 10
 -1 21 16 13.77 12.05 6
 1 21 -16 5.06 35.55 11
 -1 21 16 13.06 13.39 28
 -1 21 15 -42.92 43.34 6
 -1 -21 15 8.4 10.21 26
 1 21 -15 -29.11 39.44 10
 1 -21 -15 6.04 18.04 29
 1 21 -15 53.82 34.94 11
 -1 21 15 51.61 42.77 21
 -1 21 15 -8.61 17.76 28
 1 -21 -15 28.41 10.99 23
 -1 -21 14 338.62 88.14 26
 1 -21 -14 295.73 90.72 23
 -1 21 14 278.13 71.51 21
 -1 21 14 222.69 69.6 6
 1 -21 -13 339.83 92.12 23
 -1 21 13 324.46 76.14 21
 -1 21 13 339.57 82.67 6
 -1 -21 13 455.26 100.36 26
 -1 21 12 101.13 45.31 6
 1 -21 -12 55.11 39.17 23
 1 -21 -11 362.16 91.59 23
 -1 21 11 373.28 80.9 6
 1 21 -11 368.91 77.07 25
 -1 21 11 309.64 79.89 7
 1 21 -10 264.19 62.76 25
 1 -21 -10 278.75 75.49 23
 -1 21 10 300.69 77.44 7
 -1 21 10 233.92 62.44 6
 1 -21 -9 9.7 12.47 23
 1 21 -9 4.66 18.2 25
 -1 21 9 36.88 26.17 7
 -1 21 9 11.23 18.02 6
 -1 21 8 456.53 90.91 7
 1 -21 -8 423.98 89.17 23
 1 21 -8 365.28 76.24 25
 1 21 -8 346.77 71.05 5
 -1 21 8 431.76 77.95 6
 1 -21 -7 236.74 64.47 23
 1 21 -7 158.37 48.02 25
 -1 21 7 256.44 58.72 6
 1 21 -7 193.14 52.91 5
 -1 21 7 212.93 60.91 7
 -1 21 6 821.6 97.15 6
 1 21 -6 691.07 98.31 5
 1 21 -6 720.1 101.16 25
 1 -21 -6 785.42 113.86 23
 -1 21 6 803.28 110.76 7
 1 -21 -5 1630.29 153.91 23
 -1 21 5 1674.66 155.96 7
 1 21 -5 1643.85 148.52 25
 1 21 -5 1738.92 149.63 5
 1 -21 -4 508.74 83.38 23
 -1 21 4 487.17 83.44 7
 1 21 -4 502.35 79.54 5
 1 21 -4 435.79 76.33 25
 1 21 -3 1013.01 113.55 25
 -1 -21 3 910.45 355.31 3
 -1 -21 3 923.23 350.68 4
 -1 21 3 992.82 113.74 7
 1 -21 -3 1030.55 114.25 23
 1 21 -3 983.44 108.86 5
 -1 21 3 1062.35 102.32 5
 -1 21 2 2089.83 161.47 7
 1 -21 -2 2263.47 551.01 1
 -1 -21 2 1733.67 533.11 2
 1 21 -2 1973.6 154.69 25
 -1 21 2 2427.31 158.08 5
 1 21 -2 1960.09 150.79 5
 -1 -21 2 1850.86 487.13 4
 -1 -21 2 2128.16 560.28 3
 1 21 -1 223.52 44.05 24
 1 -21 -1 106.75 115.32 1
 -1 21 1 289.58 59.18 7
 1 21 -1 234.49 54.02 7
 -1 -21 1 206.02 171.52 3
 1 -21 -1 141.07 150.89 3
 1 21 -1 193.93 45.18 25
 -1 -21 1 120.47 145.35 2
 -1 21 1 241.33 49.78 5
 1 21 -1 207.59 50.15 5
 1 -21 -1 133.12 146.69 2
 1 21 -1 175.01 135.84 20
 1 -21 0 1970.15 558.33 2
 -1 21 0 1689.8 140.32 7
 -1 21 0 2005.3 145.09 5
 1 -21 0 2086.77 572 3
 1 -21 0 1976.03 490.38 1
 -1 -21 0 1720.46 514.18 3
 1 21 0 1627.22 427.3 20
 1 -21 0 1987.14 519.71 4
 -1 -21 0 1730.55 531.86 2
 1 21 0 1706.97 139.53 5
 1 21 0 1625.55 121.02 24
 1 21 0 1809.69 157.47 7
 -1 21 -1 2456.43 165.5 7
 1 21 1 2397.89 163.97 5
 -1 21 -1 2739.89 171.24 5
 1 -21 1 2813.17 674.59 2
 1 -21 1 2620.54 609.69 4
 1 21 1 2545.59 154.72 24
 1 21 1 2500.98 185.22 7
 -1 -21 -1 2650.4 647.51 3
 1 -21 1 2750.7 655.6 3
 1 21 1 2841.73 549.04 20
 1 21 2 260.64 55.28 5
 1 21 2 309.39 67.39 7
 1 21 2 378.59 189.42 20
 1 -21 2 399.35 238.6 4
 1 21 2 232.57 47.68 24
 -1 21 -2 263.88 56.4 5
 1 21 3 68.67 24.27 24
 1 21 3 91.19 31.72 5
 1 21 3 119.21 44.31 7
 -1 21 -3 106.87 31.88 5
 1 21 3 57.23 76.23 20
 1 21 4 2368.91 154.39 6
 -1 21 -4 2359.9 166.66 5
 1 21 4 2194.73 184.4 7
 1 21 4 2233.13 153.11 24
 -1 21 -5 254.65 55.61 5
 1 21 5 265.34 52.18 6
 1 21 5 300.91 71.06 7
 1 21 6 505.99 77.69 6
 1 21 6 354.97 77.91 7
 -1 21 -6 549.39 81.91 5
 -1 -21 -7 501.34 91.69 23
 1 21 7 501.12 98.73 7
 -1 21 -7 653.84 92.59 5
 1 21 7 690.18 92.75 6
 1 21 8 1091.27 122.15 6
 1 21 8 1070.29 144.69 7
 -1 -21 -8 1068.05 140.8 23
 -1 -21 -9 284.62 78.01 23
 1 21 9 298.1 65.3 6
 1 21 9 263.6 76.86 7
 1 21 10 182.26 56.52 6
 1 21 10 172.12 59.35 7
 -1 -21 -10 217.45 65.05 23
 -1 -21 -11 35.35 31.71 23
 1 21 11 71.23 40.35 6
 1 21 12 164.24 58.83 6
 1 -21 12 158.03 58.05 26
 -1 -21 -12 191.99 66.26 23
 -1 -21 -13 730.05 133.5 23
 1 -21 13 755.6 128.81 26
 1 21 13 598.38 110.86 6
 1 21 14 20.98 25.88 6
 1 -21 14 28.25 32.88 26
 1 -21 15 32.47 28.07 26
 -1 21 -15 111.28 44.97 11
 1 21 15 92.72 52.06 6
 1 21 15 86.59 39.48 28
 -1 21 -16 210.73 65.56 11
 1 21 16 147.01 54.81 28
 -1 -21 -17 -28.2 25.35 29
 -1 21 -17 32.24 25.35 11
 1 21 17 21.35 27 28
 1 21 18 45.38 30.43 28
 -1 -21 -18 113.39 48.96 29
 -1 21 -18 126.02 52.51 11
 1 21 19 10.3 21.41 28
 -1 -21 -19 -2.45 17.53 29
 -1 21 -19 16.16 22.66 11
 -1 -21 -20 57.65 31.37 29
 1 21 20 22.1 19.26 28
 -1 21 -20 56.84 29.72 11
 -1 -21 -21 -7.33 14.06 29
 -1 21 -21 10.89 17.46 11
 1 21 21 -3.55 10.84 28
 -1 -21 -22 35.57 23.57 29
 1 21 22 25.07 22.11 28
 -1 21 -22 32.76 23.35 11
 1 22 -22 0.48 7.47 11
 1 -22 -22 19.79 20.11 29
 -1 22 22 22.25 18.72 28
 -1 22 21 21.15 16.81 28
 1 -22 -21 2.45 9.37 29
 1 22 -21 12.27 10.64 11
 1 22 -20 3.07 12.11 11
 -1 22 20 28.96 23.3 28
 1 -22 -20 17.54 15.09 29
 1 -22 -19 18.31 22.74 29
 1 22 -19 3.99 9.59 11
 -1 22 19 3.23 10.16 28
 1 -22 -18 45.55 25.66 29
 1 22 -18 12.32 17.27 11
 -1 22 18 11.03 26.72 28
 1 22 -17 8.42 8.62 11
 1 -22 -17 16.72 16.05 29
 -1 22 17 12.06 29.46 28
 1 22 -17 19.7 19.34 10
 1 22 -16 275.6 77.75 10
 1 -22 -16 340.15 81.05 29
 -1 22 16 189.95 64.19 28
 1 22 -16 336.45 83.77 11
 1 22 -15 43.72 30.04 11
 -1 22 15 46.78 13.91 6
 -1 -22 15 79.6 42.82 26
 -1 22 15 29.59 41.32 21
 1 -22 -15 34.11 43.9 23
 -1 22 15 40.19 17.94 28
 1 22 -15 43.69 30.62 10
 1 -22 -14 7.84 15.66 23
 -1 22 14 12.19 18.51 6
 -1 22 13 -33.69 33.5 6
 1 -22 -13 11.38 17.71 23
 -1 22 12 207.33 63.11 6
 1 -22 -12 341.07 94.07 23
 1 -22 -11 156.42 61.6 23
 1 22 -11 116.37 46.01 25
 -1 22 11 123.29 52.64 7
 -1 22 11 172.07 54.56 6
 -1 22 10 164.61 56.79 7
 1 -22 -10 179.16 61.14 23
 -1 22 10 126.72 51.28 6
 1 22 -10 107.08 42.23 25
 1 22 -9 566.4 98.29 25
 -1 22 9 520.36 90.82 6
 -1 22 9 628.66 110.5 7
 1 -22 -9 492.35 100.7 23
 1 -22 -8 -6.02 16.45 23
 -1 22 8 26.52 26.44 6
 1 22 -8 7.49 6.6 25
 1 22 -8 17.94 15.78 5
 -1 22 8 34.37 36.82 7
 -1 22 7 996.74 114.41 6
 -1 22 7 919.41 127.71 7
 1 22 -7 953.84 120.91 25
 1 -22 -7 904.73 130.64 23
 1 22 -7 1026.99 122.19 5
 -1 22 6 201.77 51.03 6
 1 22 -6 223.96 55.05 5
 1 22 -6 218.81 55.37 25
 -1 22 6 193.83 55.76 7
 1 -22 -6 189.03 56.63 23
 1 22 -5 72.64 35.03 25
 1 -22 -5 53.57 31.67 23
 -1 22 5 51.99 29.22 7
 1 22 -5 59.85 32.73 5
 1 -22 -4 1113.52 126.61 23
 1 22 -4 1188.57 124.56 5
 1 22 -4 1088.51 123.13 25
 -1 22 4 1181.99 130.74 7
 -1 22 3 121.58 38.47 7
 1 22 -3 144.43 43 25
 -1 22 3 179.57 44.28 5
 1 -22 -3 141.89 46.29 23
 1 22 -3 145.43 46.51 5
 1 22 -2 591.21 85.08 5
 1 22 -2 499.99 77.47 25
 1 -22 -2 491.82 77.66 23
 -1 22 2 434.61 77.93 7
 -1 22 2 574.56 78.26 5
 1 22 -1 84.69 32.07 5
 1 -22 -1 103.07 116.86 1
 1 22 -1 38.1 23.83 7
 -1 22 1 63.65 25.28 5
 -1 22 1 9.4 12.84 7
 1 22 0 3308.08 198.53 5
 -1 22 0 3177.63 189.98 5
 -1 22 0 3237.58 201.49 7
 1 22 0 2909.98 204.98 7
 -1 -22 0 3381.52 670.86 1
 1 22 1 -5.99 12.64 24
 1 22 1 40.89 20.54 5
 -1 22 -1 37.07 18.85 5
 1 22 2 2662.14 176.97 5
 1 22 2 2896.15 209.09 7
 1 22 2 2419.35 520.47 20
 1 22 2 2787.91 168.95 24
 -1 22 -2 2887.24 184.09 5
 1 22 3 212.92 56.09 7
 1 22 3 187.03 46.42 5
 1 22 3 222.71 49.09 24
 -1 22 -3 198.92 52.6 5
 1 22 4 60.06 37.4 7
 1 22 4 53.89 22.85 6
 -1 22 -4 26.77 17.98 5
 -1 22 -5 260.35 57.12 5
 1 22 5 312.25 60.74 6
 1 22 5 314.68 73.36 7
 -1 22 -6 198.71 48.62 5
 1 22 6 268.01 57.01 6
 1 22 6 212.78 63.17 7
 1 22 7 988.15 113.84 6
 1 22 7 845.14 128.5 7
 -1 -22 -7 919.79 127.99 23
 -1 22 -7 948.74 115.23 5
 1 22 8 93.3 41.74 7
 -1 -22 -8 58.29 34.5 23
 1 22 8 111.14 36.75 6
 -1 22 -8 119.74 41.6 5
 -1 -22 -9 1153.83 155.85 23
 1 22 9 1162.37 132.87 6
 1 22 9 1285.91 164.6 7
 1 22 10 295.57 81.82 7
 1 22 10 277.16 71.14 6
 -1 -22 -10 272.45 76.46 23
 1 22 11 234.8 71.02 6
 -1 -22 -11 146.74 59.03 23
 -1 -22 -12 244.47 73.75 23
 1 22 12 329.09 81.21 6
 -1 -22 -13 112.73 52.74 23
 1 22 13 115.8 50.84 6
 1 -22 14 242.25 76.9 26
 1 22 14 282.56 74.67 6
 1 22 14 194.71 61.77 28
 1 -22 15 -3.16 18.23 26
 -1 22 -15 -17 15.39 11
 1 22 15 30.3 32.7 28
 1 22 15 -20.49 25.26 6
 -1 22 -16 8.88 16.5 11
 1 22 16 -20.07 23.22 28
 -1 22 -17 48.4 36.21 11
 1 22 17 44.33 31.82 28
 1 22 18 52.72 34.56 28
 -1 -22 -18 65.95 48.32 29
 -1 22 -18 56.32 29.3 11
 -1 22 -19 14.99 16.21 11
 1 22 19 6.58 27.45 28
 -1 -22 -19 22.54 28.66 29
 -1 -22 -20 50.02 29.87 29
 -1 22 -20 40.6 29.16 11
 1 22 20 28.29 24.21 28
 1 22 21 20.79 10.74 28
 -1 22 -21 17.55 22.22 11
 -1 -22 -21 40.29 25.12 29
 -1 22 -22 13.68 14.77 11
 1 22 22 17.56 21.75 28
 -1 -22 -22 11.19 13.27 29
 1 23 -22 24.87 16.79 11
 1 -23 -22 -4.05 12.24 29
 -1 23 22 -3.91 6.1 28
 -1 23 21 42.91 30.72 28
 1 23 -21 34.33 25.93 11
 1 -23 -21 17.96 23.34 29
 -1 23 20 54.67 32.5 28
 1 23 -20 16.54 24.28 11
 1 -23 -20 38.7 28.56 29
 -1 23 19 -26.57 23.57 28
 1 -23 -19 -34.59 35.5 29
 1 23 -19 -37.93 31.79 11
 -1 23 18 25.72 25.09 28
 1 23 -18 29.72 27.04 11
 1 -23 -18 -0.6 15.33 29
 1 23 -17 98.88 49.22 10
 1 23 -17 105.23 50.71 11
 1 -23 -17 80.08 43.56 29
 -1 23 17 29.62 35.59 28
 -1 23 16 36.39 31.8 28
 1 23 -16 65.97 48.41 10
 1 23 -16 50.29 40.38 11
 -1 23 15 -5.81 22.97 28
 1 -23 -15 -26.67 49.65 23
 1 23 -15 18.27 8.98 11
 -1 23 15 -15.67 33.56 6
 1 23 -15 30.7 30.12 10
 1 23 -14 46.51 34.59 10
 -1 23 14 42.26 25.31 28
 1 -23 -14 32.65 25.03 23
 -1 23 14 -5.61 12.83 6
 -1 23 13 112.86 54.53 6
 1 -23 -13 185.51 76.53 23
 1 -23 -12 250 80.04 23
 -1 23 12 238.99 72.4 6
 1 -23 -11 1.51 20.6 23
 1 23 -11 37.52 26.39 25
 -1 23 11 62.58 37.16 6
 -1 23 11 26.48 16.22 7
 1 23 -10 19.87 24.57 25
 1 -23 -10 76.06 32.3 23
 -1 23 10 68.39 37.03 6
 -1 23 10 66.41 34.67 7
 -1 23 9 15.2 28.9 7
 1 -23 -9 14.42 25.7 23
 -1 23 9 7.31 14.07 6
 1 23 -9 -10.01 9.7 25
 1 23 -8 1395.33 149.98 25
 -1 23 8 1464.01 146.27 6
 1 23 -8 1470.01 154.2 5
 -1 23 8 1472.14 169 7
 1 -23 -8 1430.61 173.33 23
 1 23 -7 9.77 9.56 25
 -1 23 7 40.05 29.37 6
 -1 23 7 49.93 34.72 7
 1 -23 -7 33.15 30.1 23
 1 23 -7 15.9 17.71 5
 1 -23 -6 491.15 92.48 23
 -1 23 6 592.12 102.27 7
 1 23 -6 449.01 80.68 5
 1 23 -6 481.21 87.9 25
 1 23 -5 421.33 78.64 5
 1 23 -5 435.07 82.58 25
 1 -23 -5 403.53 82.55 23
 -1 23 5 606.77 99.24 7
 1 23 -4 246.08 58.79 5
 1 -23 -4 214.52 59 23
 -1 23 4 218.66 58.89 7
 1 23 -4 252.09 59.6 25
 -1 23 3 1342.35 139.97 7
 1 23 -3 1341.15 136.92 25
 1 23 -3 1205.18 126.16 5
 1 -23 -3 1306.19 135.51 23
 -1 23 3 1404.04 125.25 5
 1 -23 -2 88.32 34.9 23
 1 23 -2 98.48 37.17 5
 -1 23 2 100.06 34.06 5
 -1 23 2 108.57 36.38 7
 1 23 -1 13.94 12.22 5
 1 23 -1 -19.92 21.88 7
 -1 23 1 33.31 17.65 5
 -1 23 1 23.02 11.86 7
 -1 23 0 734.3 92.53 5
 1 23 0 746.49 96.74 5
 1 23 0 874.58 115.85 7
 -1 23 0 836.69 106.36 7
 1 23 1 943.33 108.69 5
 1 23 1 1080.33 129.38 7
 -1 23 -1 937.82 105.33 5
 1 23 2 337.63 74.41 7
 1 23 2 306.19 61.41 5
 -1 23 -2 380.82 68.44 5
 -1 23 -3 61.47 22.83 5
 1 23 3 63.69 25.62 5
 1 23 3 16.51 12.71 7
 1 23 4 820.67 116.51 7
 -1 23 -4 780.21 100.79 5
 1 23 5 520.32 95.72 7
 1 23 5 701.58 91.02 6
 -1 23 -5 633.68 93.55 5
 1 23 6 131.02 40.15 6
 -1 23 -6 132.05 41.73 5
 1 23 6 85.92 37.04 7
 1 23 7 11.59 16.1 6
 -1 23 -7 42.1 25.88 5
 1 23 7 6.12 16.56 7
 -1 -23 -7 34.16 29.42 23
 -1 -23 -8 222.64 67.18 23
 1 23 8 263.94 73.21 7
 1 23 8 257.13 61.04 6
 -1 23 -8 286.17 66.41 5
 1 23 9 147.05 47.61 6
 -1 -23 -9 162.82 58.58 23
 1 23 9 124.84 52.74 7
 1 23 10 760.19 131.37 7
 -1 -23 -10 854.19 136.82 23
 1 23 10 856.26 123.9 6
 1 23 11 52.12 31.72 6
 -1 -23 -11 34.99 26.74 23
 -1 -23 -12 505.46 113.65 23
 1 23 12 388.6 88.51 6
 -1 -23 -13 332.52 92.57 23
 1 23 13 336.94 84.91 6
 1 23 14 94.87 49.14 6
 -1 -23 -14 95.99 52.32 14
 -1 23 -14 109.93 45.96 10
 1 23 14 71.73 45.48 28
 -1 23 -14 53.89 22.71 11
 1 23 15 62.31 23.6 6
 -1 -23 -15 40.32 35.99 14
 1 -23 15 59.21 41.56 26
 1 23 15 43.48 32.69 28
 -1 23 -15 8.78 17.96 11
 1 23 16 63.32 33.89 28
 -1 23 -16 78.1 44.53 11
 -1 23 -17 10.28 16.09 11
 1 23 17 8.22 13.35 28
 -1 23 -18 0.89 8.4 11
 1 23 18 23.73 23.52 28
 -1 23 -19 15.41 14.25 11
 -1 -23 -19 30.9 26.45 13
 1 23 19 -5.9 14.77 28
 -1 -23 -19 -4.98 13.77 29
 -1 23 -20 42.11 25.04 11
 -1 -23 -20 43.59 30.58 13
 1 23 20 15.4 21.66 28
 -1 -23 -20 -27.88 24.89 29
 -1 -23 -21 16.39 17.31 29
 -1 23 -21 10.73 7.63 11
 1 23 21 26.26 18.55 28
 1 23 22 8.48 9.03 28
 -1 23 -22 29.89 24.11 11
 -1 24 22 34.32 23.31 28
 1 24 -22 35.43 21.67 11
 1 -24 -21 6.55 17.82 29
 1 24 -21 20.4 12.8 11
 -1 24 21 -11.93 15.16 28
 1 -24 -20 26.34 30.04 29
 1 24 -20 -0.28 10.01 11
 -1 24 20 23.78 24.97 28
 1 24 -19 38.63 27.86 11
 1 -24 -19 34.51 27.71 29
 -1 24 19 34.1 26.35 28
 1 24 -18 22.69 24.67 10
 -1 24 18 21.14 25.11 28
 1 -24 -18 11.89 20.98 29
 1 24 -18 64.38 38.43 11
 1 24 -17 -13.33 20.43 11
 1 24 -17 13.94 15.93 10
 -1 24 17 25.29 25.92 28
 1 24 -16 89.73 47.8 10
 1 24 -16 136.67 55.11 11
 -1 24 16 83.11 44.64 28
 1 -24 -15 -47.23 42.99 23
 1 24 -15 0.64 12.51 11
 -1 24 15 -71.86 52.1 6
 1 24 -15 -18.65 16.35 10
 -1 24 15 -12.92 21.06 28
 -1 24 14 91.97 42.75 6
 -1 24 14 78.41 40.56 28
 1 -24 -14 115.69 56.09 23
 1 24 -14 89.09 45.73 10
 -1 24 13 -12.95 29.18 6
 1 -24 -13 4.62 17.24 23
 -1 24 12 167.46 60.25 6
 1 -24 -12 189.66 74.74 23
 1 24 -11 22.76 23.84 25
 -1 24 11 24.03 17.4 6
 -1 24 11 24.94 23.53 7
 1 -24 -11 4.24 22.18 23
 1 24 -10 883.54 129.8 25
 1 -24 -10 941.17 149.59 23
 -1 24 10 1018.24 135.13 6
 -1 24 10 957.08 142.77 7
 1 -24 -9 227.18 74.68 23
 1 24 -9 210.63 63.39 25
 -1 24 9 235.53 63.99 6
 -1 24 9 222.1 64.33 7
 1 24 -8 53.61 32.88 5
 -1 24 8 46.95 31.92 6
 1 24 -8 0.66 11.14 25
 1 -24 -8 55.6 38.46 23
 -1 24 8 79.42 42.13 7
 1 24 -7 282.1 68.23 25
 1 24 -7 240.55 58.59 5
 -1 24 7 234.73 59.42 6
 1 -24 -7 270.99 75.2 23
 -1 24 7 261.12 75.1 7
 1 -24 -6 1821.29 181.64 23
 -1 24 6 1853.95 180.57 7
 1 24 -6 1637.41 158.66 5
 1 24 -6 1511.87 157.53 25
 1 24 -5 179.23 49.84 5
 1 24 -5 172.17 51.57 25
 1 -24 -5 155.58 53.7 23
 -1 24 5 147.52 49.69 7
 1 24 -4 835.37 113.5 25
 -1 24 4 882.61 120.3 7
 1 24 -4 814.2 108.83 5
 1 -24 -4 909.96 120.86 23
 -1 24 3 27.39 26.1 7
 1 -24 -3 16.67 15.68 23
 -1 24 3 -10.97 14.22 5
 1 24 -3 15.39 19.01 5
 -1 24 2 8.78 14.39 7
 1 24 -2 23.87 21.28 5
 1 -24 -2 5.15 20.65 23
 -1 24 2 -9.43 14.06 5
 -1 24 1 325.33 62.47 5
 1 24 -1 347.33 72.63 7
 -1 24 1 288.47 67.16 7
 1 24 -1 363.27 67.81 5
 -1 24 0 747.97 102.95 7
 1 24 0 671.28 94.16 5
 -1 24 0 834.58 101.83 5
 1 24 0 645.26 102.43 7
 1 24 1 562.18 95.57 7
 -1 24 -1 569.96 83.84 5
 1 24 1 579.67 88.38 5
 1 24 2 943.89 111.17 5
 1 24 2 907.47 125.67 7
 -1 24 -2 1069.82 118.51 5
 1 24 3 271.17 66.94 7
 -1 24 -3 264.33 57.11 5
 1 24 4 476.53 91.95 7
 -1 24 -4 519.64 84.28 5
 1 24 5 128.33 37.4 6
 -1 24 -5 76.55 32.48 5
 1 24 5 135.8 50.92 7
 1 24 6 403.15 86.23 7
 -1 24 -6 436.99 78.2 5
 1 24 6 521.75 82.32 6
 -1 -24 -7 36.67 35.52 23
 -1 24 -7 23.81 24.48 5
 1 24 7 45.61 25.65 6
 1 24 7 49.95 39.32 7
 1 24 8 1807.46 198.29 7
 -1 24 -8 1870.86 173.18 5
 -1 -24 -8 1790.1 192.95 23
 1 24 8 1999.01 174.36 6
 -1 -24 -9 15.12 31.16 23
 1 24 9 85.46 40.3 6
 1 24 9 13.33 16.86 7
 1 24 10 96.6 49.41 7
 1 24 10 126.14 51.05 6
 -1 -24 -10 107.56 48.87 23
 -1 -24 -11 20.45 25.41 23
 1 24 11 34.41 31.79 7
 1 24 11 96.66 46.99 6
 -1 -24 -12 575.45 121.67 23
 1 24 12 628.83 110.77 6
 -1 -24 -13 4.5 22.24 23
 1 24 13 60.64 34.06 6
 1 24 14 78.51 36.76 28
 1 24 14 77.15 48.21 6
 -1 24 -14 128.26 52.97 10
 -1 -24 -14 107.36 55.89 14
 -1 -24 -15 0.19 15.18 14
 1 24 15 30.01 26.99 28
 -1 24 -15 12.69 15.45 11
 -1 24 -16 -1.15 21.08 11
 1 24 16 25.35 29.82 28
 1 24 17 1.71 10.15 28
 -1 24 -17 13.62 23.37 11
 1 24 18 24.1 31.43 28
 -1 24 -18 -24.16 20.18 11
 1 24 19 -3.5 8.85 28
 -1 -24 -19 2.27 11.99 13
 -1 24 -19 19.6 22.2 11
 -1 -24 -20 63.61 36.37 13
 -1 24 -20 24.04 22.16 11
 1 24 20 0.87 12.95 28
 1 24 21 9.64 17.89 28
 -1 24 -21 52.09 25.37 11
 1 -25 -21 14.24 18.92 29
 1 25 -21 -9.74 7.18 11
 1 -25 -21 26.36 19.93 13
 -1 25 21 -2.46 13.39 28
 1 -25 -20 18.22 23.23 29
 -1 25 20 31 24.97 28
 1 25 -20 26.22 24.82 11
 1 25 -19 15.52 12.46 11
 -1 25 19 -22.53 21.38 28
 1 25 -18 -0.08 8.02 11
 -1 25 18 -9.92 9.48 28
 1 25 -18 -8.45 19.87 10
 -1 25 17 33.61 20.72 17
 1 25 -17 -11.17 17.68 11
 1 25 -17 27.82 31.01 10
 -1 25 17 8.79 18.37 28
 1 25 -16 33.99 33.97 11
 -1 25 16 -5.97 19.76 28
 1 25 -16 41.09 33.22 10
 1 25 -15 55.45 37.19 10
 -1 25 15 15.16 20.8 28
 -1 25 14 62.61 39.45 6
 1 25 -14 122.24 53.82 10
 1 -25 -14 101.97 58.46 23
 1 -25 -13 22.02 23.44 23
 1 25 -13 12.25 15.64 15
 -1 25 13 -5.77 27.94 6
 1 25 -13 19.48 12.74 10
 1 -25 -12 218.37 78.14 23
 -1 25 12 167.96 62.13 6
 1 25 -11 -4.07 11.71 25
 -1 25 11 15.77 31.38 7
 -1 25 11 3.03 24.93 6
 1 -25 -11 -29.76 27.44 23
 -1 25 10 -9.78 21.87 7
 1 -25 -10 35.43 33.94 23
 1 25 -10 76.4 44.75 25
 -1 25 10 25.6 26.67 6
 -1 25 9 47.9 27.06 6
 -1 25 9 49.35 37.68 7
 1 25 -9 53.24 35.86 25
 1 -25 -9 46.08 36.76 23
 -1 25 8 1200.48 137.81 6
 -1 25 8 1119.41 153.57 7
 1 -25 -8 946.92 145.58 23
 1 25 -8 1034.16 133.79 5
 1 25 -8 977.19 134.88 25
 1 -25 -7 32.64 34.02 23
 -1 25 7 64.16 47.29 7
 1 25 -7 33.5 29.92 5
 1 25 -7 43.24 26.96 25
 1 25 -6 816.51 114.61 5
 1 -25 -6 887.04 131.5 23
 1 25 -6 833.38 119.25 25
 -1 25 6 794.79 124.78 7
 1 25 -5 34.36 23.16 25
 1 -25 -5 69.62 37.32 23
 -1 25 5 54.27 35.55 7
 1 25 -5 25.46 16.07 5
 1 -25 -4 1051.94 132.76 23
 1 25 -4 955.75 119.75 5
 -1 25 4 1111.13 137.56 7
 -1 25 3 468.23 75.97 5
 1 25 -3 449.5 81.08 5
 1 -25 -3 401.4 79.27 23
 -1 25 3 489.97 91.21 7
 -1 25 2 849.09 103.97 5
 -1 25 2 777.25 111.57 7
 1 25 -2 745.73 102.86 5
 1 -25 -2 836.72 109.47 23
 -1 25 1 -3.22 10.95 7
 -1 25 1 -2.71 18.73 5
 1 25 -1 28.85 22.68 5
 1 25 -1 -16.69 8.16 7
 -1 25 0 81.85 29.58 5
 1 25 0 91.13 38.48 5
 1 25 0 81.45 38.98 7
 -1 25 0 138.56 48.18 7
 1 25 1 222.14 59.81 5
 1 25 1 182.7 57.52 7
 -1 25 -1 180.07 48.3 5
 -1 25 -2 88.91 31.61 5
 1 25 2 121.49 41.07 5
 1 25 2 86.46 44.15 7
 1 25 3 41.77 30.03 7
 -1 25 -3 -11.68 18.55 5
 1 25 4 686.05 110.58 7
 -1 25 -4 621 94.8 5
 1 25 5 -10.15 12.93 7
 -1 25 -5 -8.91 18.91 5
 -1 25 -6 962.21 123.06 5
 1 25 6 1081.9 121.58 6
 -1 -25 -6 951.62 135.94 23
 1 25 6 962.51 138.53 7
 1 25 7 -9.77 19.03 6
 -1 25 -7 68.79 44.65 5
 -1 -25 -7 65.17 46.66 23
 1 25 7 35.15 34.15 7
 1 25 8 480.48 102.53 7
 1 25 8 441.5 82.05 6
 -1 -25 -8 442.37 99.38 23
 -1 25 -8 493.4 90.82 5
 -1 -25 -9 279.51 84.36 23
 1 25 9 289.69 71.33 6
 1 25 9 302.55 86.01 7
 1 25 10 987.51 156.78 7
 -1 -25 -10 1039.96 158.96 23
 1 25 10 897.42 127.72 6
 1 25 11 21.09 20.86 6
 1 25 11 19 25.21 7
 -1 -25 -11 33.04 13.9 23
 1 25 12 151.47 58.28 6
 -1 -25 -12 163.33 60.2 23
 -1 25 -13 86.2 41.74 15
 1 25 13 304.65 82.52 6
 -1 25 -13 221.16 64.86 10
 -1 -25 -13 168.22 73.91 23
 1 25 13 215.04 57.39 28
 1 25 14 88.56 46.93 6
 -1 25 -14 66.06 35.09 10
 1 25 14 73.26 36.12 28
 -1 -25 -14 125.88 58.44 14
 -1 -25 -14 69.5 48.28 23
 1 25 15 2.87 14.42 28
 -1 25 -15 12.47 21.32 11
 -1 25 -15 12.85 19.75 10
 -1 -25 -15 21.83 27.32 14
 -1 -25 -16 71.64 40.39 14
 -1 25 -16 76.78 41.72 11
 1 25 16 27.9 21.98 28
 -1 25 -17 15.44 17.85 11
 1 25 17 30.85 28.88 28
 -1 25 -18 -14.55 7 11
 1 25 18 16.32 22.1 28
 1 25 19 -39.21 31.7 28
 -1 -25 -19 17.73 21.82 13
 -1 25 -19 18.23 23.3 11
 -1 -25 -20 13.19 18.08 13
 1 25 20 -2.07 18.14 28
 -1 25 -20 32.48 24.74 11
 1 25 21 -0.19 4.9 28
 -1 25 -21 -3.2 6.28 11
 -1 26 21 5.39 7.53 28
 1 26 -21 12.01 18.5 11
 1 -26 -21 35.42 24.29 13
 -1 26 20 11.49 9.01 28
 1 26 -20 3.28 16.63 11
 -1 26 19 9.96 7.61 28
 1 26 -19 26.08 15.83 11
 1 26 -18 90.23 44.43 10
 -1 26 18 64.56 32.96 28
 1 26 -18 72.9 38.14 11
 1 26 -17 -11 11.85 11
 -1 26 17 14.84 17.52 28
 1 26 -17 21.54 27.59 10
 -1 26 17 21.71 16.72 17
 -1 26 16 70.39 30.11 17
 -1 26 16 23.07 31.9 28
 1 26 -16 46.49 33.17 10
 -1 26 15 6.65 10.79 17
 -1 26 15 25.18 29.58 28
 1 26 -15 -3.39 16.08 10
 1 26 -14 -60.03 43.66 10
 -1 26 14 -18.74 39.89 6
 1 -26 -14 15.19 47.84 23
 1 26 -13 30.33 19.42 15
 -1 26 13 36.02 26.69 6
 1 -26 -13 33.03 36.04 23
 1 26 -13 31.1 9.66 10
 1 -26 -12 79.96 58.39 23
 -1 26 12 104.28 51.91 7
 -1 26 12 83.71 43.74 6
 -1 26 11 24.03 9.39 6
 1 -26 -11 39.84 30.61 23
 -1 26 10 583.31 116.11 7
 1 -26 -10 447.11 110.95 23
 1 26 -10 409.57 90.5 25
 -1 26 10 505.83 98.59 6
 -1 26 9 166.59 58.86 7
 1 26 -9 78.03 39.52 25
 -1 26 9 123.57 48.54 6
 1 -26 -9 103.63 53.56 23
 -1 26 8 40.28 31.71 6
 1 26 -8 37.93 21.11 25
 1 26 -8 -3.02 25.86 5
 1 -26 -8 22.29 20.94 23
 -1 26 8 37.37 33.3 7
 1 26 -7 115.02 41.89 25
 1 -26 -7 187.52 65.86 23
 1 26 -7 106.87 41.84 5
 -1 26 7 156.99 58.11 7
 1 -26 -6 1364.95 167.56 23
 1 26 -6 1407.41 154.93 25
 -1 26 6 1450.98 167.71 7
 1 26 -6 1200.49 143.23 5
 1 26 -5 106.82 44.7 5
 -1 26 5 211.33 66.01 7
 1 -26 -5 91.54 43.03 23
 1 -26 -4 632.17 104.84 23
 -1 26 4 683.67 111.18 7
 1 26 -4 516.22 91.55 5
 -1 26 3 557.44 87.1 5
 1 -26 -3 507.6 90.74 23
 -1 26 3 512.73 93.79 7
 1 26 -3 496.37 86.23 5
 1 -26 -2 41.95 28.53 23
 -1 26 2 38.29 26.59 5
 1 26 -2 92.04 43.22 5
 -1 26 2 53.08 34.26 7
 -1 26 1 230.65 65.21 7
 1 26 -1 219.91 54.44 5
 -1 26 1 239.98 56.64 5
 1 26 0 720.16 110.9 7
 1 26 0 631.19 95.94 5
 -1 26 0 652.8 100.97 7
 -1 26 0 587.35 90.09 5
 -1 26 -1 292.07 62.04 5
 1 26 1 290.78 67.13 5
 1 26 1 320.88 75.61 7
 1 26 2 1229.05 148.62 7
 1 26 2 1282.72 135.25 5
 -1 26 -2 1330.88 137.58 5
 -1 26 -3 3.81 11.66 5
 1 26 3 3.98 21.43 7
 -1 26 -4 29.4 27.34 5
 1 26 4 6.8 21.84 7
 -1 26 -5 472.7 88.28 5
 1 26 5 337.26 83.26 7
 -1 -26 -6 1313.73 163.42 23
 1 26 6 1352.25 135.57 6
 -1 26 -6 1242 141.74 5
 1 26 6 1167.91 158.36 7
 -1 -26 -7 158.68 58.87 23
 1 26 7 82.13 31.53 6
 1 26 7 72.73 38.12 7
 -1 26 -7 85.82 42.17 5
 1 26 8 410.89 80.71 6
 1 26 8 363.93 92.31 7
 -1 -26 -8 487.91 108.1 23
 -1 26 -8 531.33 95.52 5
 -1 -26 -9 71.03 48.4 23
 1 26 9 58.47 38.77 6
 1 26 9 20.02 29.46 7
 -1 -26 -10 -3.89 12.82 23
 1 26 10 -22.52 42.19 7
 1 26 10 49.37 36.14 6
 1 26 11 1.87 18.42 7
 1 26 11 68.76 40.08 6
 -1 -26 -11 47.94 41.98 23
 1 26 12 286.45 80.17 6
 -1 26 -12 109.42 45.46 15
 -1 -26 -12 326.24 91.42 23
 1 26 12 224.33 52.39 17
 -1 26 -12 267.68 71.76 10
 1 26 12 189.82 51.75 28
 -1 26 -13 4.7 14.59 15
 -1 26 -13 10.28 14.71 10
 1 26 13 8.56 11.48 17
 1 26 13 10.17 25 28
 -1 -26 -13 36.84 25.14 23
 1 26 13 49.49 38.59 6
 -1 -26 -14 152.9 65.11 14
 1 26 14 78.98 37.75 28
 -1 26 -14 129.36 50.1 10
 -1 -26 -15 38.03 30.86 14
 1 26 15 33.52 30.32 28
 -1 26 -15 6.99 13.4 10
 -1 -26 -16 23.53 22.31 14
 1 26 16 1.01 21.85 28
 -1 26 -16 -1.97 12.6 11
 -1 26 -17 16.96 18.71 11
 1 26 17 23.54 31.1 28
 1 26 18 40.28 28.11 28
 -1 -26 -18 82.24 42.04 13
 -1 26 -18 47.88 24.26 11
 -1 -26 -19 27.4 29.08 13
 -1 26 -19 19.56 16.27 11
 1 26 19 11.92 25.26 28
 -1 26 -20 26.52 20.58 11
 1 26 20 17.8 12.09 28
 -1 -26 -20 26.09 20.25 13
 1 26 21 8.22 10.95 28
 1 27 -20 29.52 22.1 11
 1 -27 -20 71.08 35.34 13
 -1 27 20 29.95 19.78 28
 1 27 -19 -9.02 13.7 11
 -1 27 19 -8.98 8.51 28
 1 27 -19 -6.3 11.28 10
 -1 27 18 66.05 32.5 28
 1 27 -18 87.2 40.11 10
 1 27 -17 14.2 28.05 10
 -1 27 17 -3.73 17.34 28
 -1 27 17 18.21 15.24 17
 1 27 -16 45.74 42.22 10
 -1 27 16 59.12 27.41 17
 -1 27 16 33.96 30.25 28
 1 27 -15 -63.78 35.65 10
 -1 27 15 35 21.9 17
 1 27 -14 116.94 52.81 10
 -1 27 14 139.12 43.04 17
 1 27 -13 -3.52 5.29 15
 -1 27 13 -26.83 31.77 6
 1 27 -13 -7.87 26.8 10
 -1 27 13 40.38 23.63 17
 1 -27 -13 -6.14 10.89 23
 -1 27 12 68.14 39.43 6
 -1 27 12 63.66 29.29 17
 1 27 -12 55.64 34.71 15
 1 -27 -12 24.93 22.04 23
 -1 27 12 35.95 24.76 7
 1 27 -12 14.11 20.04 10
 -1 27 11 29.85 30.33 6
 -1 27 11 8.6 18.31 7
 1 -27 -11 15.06 20.83 23
 -1 27 10 91.91 42.53 6
 -1 27 10 171.15 65.95 7
 1 -27 -10 66.48 43.16 23
 1 27 -9 -4.59 33.88 5
 -1 27 9 26.74 23.54 6
 -1 27 9 25.54 22.62 7
 1 -27 -9 11.1 27.55 23
 -1 27 8 458.18 102.79 7
 1 -27 -8 529.48 114.33 23
 1 27 -8 421.67 89.25 5
 1 27 -7 27.95 16.29 5
 -1 27 7 106.84 48.14 7
 1 -27 -7 107.69 53.2 23
 -1 27 6 139.49 54.97 7
 1 -27 -6 137.07 51.31 23
 1 27 -6 139.3 51.57 5
 -1 27 5 194.64 61.82 7
 1 -27 -5 153.38 54.29 23
 1 27 -5 79.06 39.62 5
 1 27 -4 236.12 62.34 5
 1 -27 -4 389.46 88.06 23
 -1 27 4 421.32 88 7
 1 27 -3 61.98 23.59 5
 -1 27 3 123.65 45 5
 -1 27 3 47.4 33.6 7
 1 -27 -3 29.2 20.92 23
 -1 27 2 1390.93 141.62 5
 -1 27 2 1332.59 155.04 7
 1 27 -2 1283.13 143.5 5
 1 27 -1 160.65 50.58 5
 -1 27 1 126.21 43.39 7
 -1 27 1 235.89 57.98 5
 -1 27 0 1242.38 134.04 5
 -1 27 0 1280.34 144.46 7
 1 27 0 1410.5 158.94 7
 1 27 0 1231.78 137.54 5
 1 27 1 144.17 48.92 5
 1 27 1 97.28 39.59 7
 -1 27 -1 135.81 48.83 5
 1 27 2 537.22 101.24 7
 1 27 2 482.94 85.65 5
 -1 27 -2 547.24 91.21 5
 -1 27 -3 106.17 41.14 5
 1 27 3 85.5 50.53 7
 -1 27 -4 1203.69 137.97 5
 1 27 4 1160.86 153.72 7
 -1 -27 -5 -1.15 13.52 23
 1 27 5 2.31 10.43 7
 -1 27 -6 122.54 46.78 5
 -1 -27 -6 65.4 43.05 23
 1 27 6 70.15 42.43 7
 -1 -27 -7 1.69 20.17 23
 -1 27 -7 -0.2 18.94 5
 1 27 7 -35.59 24.49 6
 1 27 7 -32.18 36.63 7
 -1 -27 -8 123.83 45.91 23
 -1 27 -8 93.58 47.41 5
 1 27 8 18.66 19.83 7
 1 27 8 183.29 59.79 6
 1 27 9 71.02 42.71 6
 -1 -27 -9 47.98 44.74 23
 1 27 9 -12.11 28.11 7
 -1 -27 -10 324.74 91.37 23
 1 27 10 276.5 75.38 6
 1 27 10 214.57 74.62 7
 -1 -27 -11 29.66 25.95 23
 1 27 11 -0.89 11.39 6
 -1 27 -12 63.1 34.21 15
 -1 27 -12 156.7 55.28 10
 1 27 12 127.28 48.39 28
 1 27 12 174.79 61.67 6
 -1 -27 -12 156.8 70.01 23
 1 27 12 167.94 45.67 17
 1 27 13 49.63 25.22 17
 -1 27 -13 113.32 51.8 10
 1 27 13 105.55 50.22 6
 1 27 13 66.5 30.13 28
 -1 27 -13 53.94 34.33 15
 -1 -27 -13 71.43 46.75 23
 -1 -27 -13 149.42 63.58 14
 1 27 14 91.72 43.71 28
 -1 -27 -14 149.22 62.76 14
 -1 27 -14 129.48 47.51 10
 1 27 15 81.05 43.27 28
 -1 27 -15 54.33 32.77 10
 -1 -27 -15 44.93 33.66 14
 1 27 16 88.22 40.38 28
 -1 27 -16 84.58 39.09 10
 -1 -27 -16 49.55 39.69 14
 1 27 17 16.76 20.27 28
 -1 -27 -17 35.72 25.46 13
 -1 -27 -18 26.59 27.03 13
 -1 27 -18 33.25 16.89 11
 1 27 18 34.62 19.71 28
 1 27 19 1.78 6.02 28
 -1 -27 -19 8.06 14.65 13
 -1 27 -19 32.79 22.48 11
 -1 -27 -20 -5.56 14.82 13
 1 27 20 -3.17 7.88 28
 -1 27 -20 19.89 17.43 11
 1 -28 -20 13.02 23.98 13
 -1 28 20 9.2 15.06 28
 1 28 -19 19.52 16.2 10
 -1 28 19 17.3 22.94 28
 -1 28 18 47.88 31.33 28
 1 28 -18 60.87 28.41 10
 1 -28 -17 10.05 19.73 14
 -1 28 17 14.5 23.35 28
 1 28 -17 31.06 27.74 10
 -1 28 17 16.42 14.25 17
 -1 28 16 89.52 33.15 17
 1 -28 -16 141.7 60.57 14
 1 28 -16 146.64 56.09 10
 1 28 -15 3.68 10.32 10
 -1 28 15 17.68 15.84 17
 -1 28 14 48.66 25.79 17
 1 28 -14 50.87 34.85 10
 1 28 -13 12.6 18.83 15
 1 28 -13 -7.45 23.7 10
 -1 28 13 14.89 15.05 17
 1 28 -12 32.18 21.68 15
 -1 28 12 56.55 27.78 17
 1 28 -12 28.87 20.59 10
 -1 28 12 60.97 38.17 6
 1 -28 -12 89.33 57.28 23
 -1 28 12 70.57 39.41 7
 1 28 -11 13.43 15.41 15
 -1 28 11 -1.51 14 7
 -1 28 11 64.61 31.09 6
 1 28 -11 41.95 17.98 10
 -1 28 11 1.63 7.12 17
 1 -28 -11 14.24 36.92 23
 -1 28 10 97.39 46.02 6
 1 -28 -10 114.51 51.46 23
 -1 28 10 102.84 53.44 7
 1 28 -9 13.7 10.27 5
 -1 28 9 48.15 43.22 7
 1 -28 -9 6.59 34.47 23
 1 -28 -8 51 35.38 23
 -1 28 8 84.69 40.46 7
 1 28 -8 50.01 33.61 5
 -1 28 7 38.84 29.03 7
 1 -28 -7 95.35 49.62 23
 1 28 -7 31.76 31.43 5
 -1 28 6 514.02 102.33 7
 1 -28 -6 620.27 117.64 23
 1 28 -6 479.82 93.25 5
 1 28 -5 180.92 58.9 5
 1 -28 -5 207.52 66.29 23
 -1 28 5 196.44 63.9 7
 1 -28 -4 85.85 39.72 23
 1 28 -4 121.88 46.33 5
 -1 28 4 88.76 42.1 7
 -1 28 3 116.8 45.5 7
 1 28 -3 137.56 48.7 5
 1 -28 -3 172.81 54.12 23
 -1 28 2 22.22 23.62 7
 1 28 -2 18.71 20.67 5
 -1 28 2 26.2 25.04 5
 -1 28 1 27.43 30.23 5
 -1 28 1 -12.18 9 7
 1 28 -1 13.96 22.84 5
 1 28 0 718.43 106.38 5
 -1 28 0 664.45 101.87 5
 1 28 0 671.96 114.2 7
 -1 28 -1 101.24 42.49 5
 1 28 1 87.39 40.3 5
 1 28 1 67.32 34.85 7
 1 28 2 1384.66 167.07 7
 -1 28 -2 1292.13 142.92 5
 1 28 2 1303.36 144.43 5
 1 28 3 29.47 25.85 7
 -1 28 -3 39.87 36.36 5
 -1 28 -4 23.03 21.22 5
 1 28 4 -16.17 24.7 7
 -1 28 -5 110.59 48.76 5
 1 28 5 91.07 41.68 7
 -1 -28 -5 152.12 58.02 23
 -1 -28 -6 455.15 103.14 23
 -1 28 -6 414.03 86.39 5
 1 28 6 432.97 98.2 7
 1 28 7 13.35 26.32 7
 -1 -28 -7 13.68 19.54 23
 -1 28 -7 13.89 25.89 5
 1 28 8 70.51 42.25 7
 -1 28 -8 159.92 55.63 5
 1 28 8 159.28 57.76 6
 -1 -28 -8 139.34 59.98 23
 1 28 9 41.97 27.45 7
 -1 -28 -9 65.14 40.71 23
 1 28 9 85.53 44.57 6
 1 28 10 62.34 43.52 6
 1 28 10 -6.55 17.57 7
 -1 -28 -10 36.47 27.82 23
 1 28 11 25.33 24.57 6
 1 28 11 58.4 48.89 7
 1 28 11 45.62 27.5 28
 -1 28 -11 -20.16 23.59 10
 1 28 11 17.69 15.59 17
 -1 28 -11 21.08 16.67 15
 -1 -28 -11 -51.34 45.88 23
 -1 28 -12 147.33 53.96 15
 1 28 12 188.79 48.6 17
 1 28 12 189.72 62.37 6
 1 28 12 167.61 54.71 28
 -1 28 -12 275.48 73.77 10
 -1 -28 -12 192.46 70.11 23
 -1 28 -13 -1.77 11.56 10
 1 28 13 -25.49 18.41 17
 1 28 13 -5.96 15.69 28
 -1 28 -13 -6.56 9.19 15
 -1 -28 -13 16.79 44.12 14
 1 28 14 86.84 38.78 28
 -1 28 -14 101.18 47.32 10
 -1 -28 -14 100.13 50.23 14
 1 28 14 48.88 24.74 17
 -1 28 -15 6.06 19.64 10
 1 28 15 15.1 17.23 28
 -1 -28 -15 -5.93 7.26 14
 -1 -28 -16 19.41 20.26 14
 -1 28 -16 -3.43 9.25 10
 -1 -28 -16 4.13 16.9 13
 1 28 16 40.41 31.41 28
 -1 -28 -17 16.93 24.24 13
 -1 -28 -17 -27.87 29.02 14
 1 28 17 6.54 18.8 28
 -1 -28 -18 56.16 33.55 13
 1 28 18 73.84 36.22 28
 -1 -28 -19 22.1 18.88 13
 1 28 19 9.37 9.26 28
 -1 28 -19 12.34 15.03 11
 -1 -28 -20 47.39 24.48 13
 1 28 20 44.89 23.65 28
 1 -29 -20 53.85 31.79 13
 1 -29 -19 43.64 32.85 13
 1 29 -19 -27.64 18.79 10
 1 29 -18 59.75 33.01 10
 -1 29 18 60.96 24.33 17
 1 -29 -17 5.51 18.61 14
 1 29 -17 9.23 18.91 10
 -1 29 17 6.96 9.71 17
 -1 29 16 30.87 19.62 17
 1 29 -16 22.17 19.84 10
 -1 29 15 -29.21 19.71 17
 1 29 -15 30.45 35.08 10
 1 29 -14 146.93 56.21 10
 -1 29 14 154.86 44.99 17
 -1 29 13 40.48 23.7 17
 1 29 -13 10.38 17.13 15
 1 29 -13 62.1 36.69 10
 1 29 -12 23.71 26.12 10
 1 29 -12 37.57 27.86 15
 -1 29 12 9.94 17.46 7
 -1 29 12 72.3 31.27 17
 1 -29 -12 101 61.42 23
 -1 29 12 -20.38 31.35 6
 -1 29 11 39.29 23.25 17
 -1 29 11 -2.95 8.32 15
 1 29 -11 25.1 20.5 15
 -1 29 11 2.45 25.78 6
 1 -29 -11 26.29 20.02 23
 -1 29 11 28.8 25.85 7
 1 29 -11 37.02 31.28 10
 1 -29 -10 131.51 60.37 23
 -1 29 10 87.45 46.51 7
 1 -29 -9 -9.06 28.45 23
 -1 29 9 0.36 18.18 7
 1 29 -9 -1.52 8.37 5
 1 -29 -8 277.57 86.74 23
 1 29 -8 191.56 64.06 5
 -1 29 8 268.14 82.94 7
 -1 29 7 139.72 55.9 7
 1 29 -7 156.5 55.88 5
 1 -29 -7 225.47 74.05 23
 1 -29 -6 116.16 52.4 23
 1 29 -6 135.81 52.28 5
 -1 29 6 91.07 46.57 7
 1 29 -5 21.64 26.47 5
 1 -29 -5 27.01 36.41 23
 -1 29 5 41.12 26.31 7
 1 -29 -4 96.46 41.5 23
 1 29 -4 101.35 40.39 5
 -1 29 4 143.25 57.33 7
 1 29 -3 36.35 20.19 5
 1 -29 -3 2.3 11.58 23
 -1 29 3 22.51 35.16 7
 1 29 -2 1087.19 136.6 5
 -1 29 2 1320.96 143.98 5
 -1 29 2 1348.01 161.96 7
 1 29 -1 12.71 18.33 5
 -1 29 1 22.21 22.52 7
 -1 29 1 31.51 37.26 5
 -1 29 0 835.15 116.58 5
 1 29 0 712 110.06 5
 1 29 0 829.04 127.52 7
 1 29 1 -33.53 38.22 7
 1 29 1 0.2 10.75 5
 -1 29 -1 41.98 32.85 5
 1 29 2 359.31 87.05 7
 1 29 2 324.69 75.2 5
 -1 29 -2 336.97 77.55 5
 1 29 3 11.06 18.77 7
 -1 29 -3 42.27 27.96 5
 -1 29 -4 572.47 99.59 5
 -1 -29 -4 493.71 103.28 23
 1 29 4 543.39 107.94 7
 1 29 5 20.41 31.48 7
 -1 29 -5 20.58 24.14 5
 -1 -29 -5 8.95 29.06 23
 1 29 6 66.99 40.06 7
 -1 -29 -6 79.89 35.27 23
 -1 29 -6 96.8 44.76 5
 -1 29 -7 103.78 45.35 5
 1 29 7 45.82 22.49 7
 -1 -29 -7 121.32 60.71 23
 1 29 8 40.35 34.71 6
 1 29 8 -23.6 27.11 7
 -1 29 -8 49.35 33.77 5
 -1 -29 -8 67.99 37.4 23
 1 29 9 82.67 46.8 7
 1 29 9 153.11 54.19 6
 -1 -29 -9 104.44 53.16 23
 -1 -29 -10 198.79 72.88 23
 -1 29 -10 158.31 51.8 15
 1 29 10 325.69 90.56 7
 -1 29 -10 322.37 79.78 10
 1 29 10 302.95 79.34 6
 1 29 10 257.26 56.52 17
 -1 29 -11 31.33 25.07 15
 1 29 11 24.96 18.35 17
 -1 -29 -11 19.39 28.57 23
 1 29 11 8.97 16.85 6
 -1 29 -11 56.14 33.7 10
 1 29 11 -12.79 25.29 28
 -1 29 -12 145.89 55.21 10
 -1 29 -12 52.86 30.27 15
 1 29 12 55.5 27.61 28
 1 29 12 115.99 38.31 17
 1 29 13 -7.14 17.53 28
 -1 29 -13 5.42 9.14 15
 -1 29 -13 -1.57 10.05 10
 -1 -29 -13 -1.8 23.09 14
 1 29 13 16.17 15.01 17
 1 29 14 72.98 39.33 28
 -1 -29 -14 120.38 57.66 14
 -1 29 -14 92.75 43.5 10
 1 29 14 50.21 24.86 17
 -1 -29 -15 28.11 29.12 13
 -1 -29 -15 26.42 24.53 14
 1 29 15 3.07 10.36 28
 -1 29 -15 -26.75 24.98 10
 -1 -29 -16 138.99 54.76 13
 -1 29 -16 122.64 45.13 10
 1 29 16 96.35 41.53 28
 -1 -29 -16 121.94 54.52 14
 -1 -29 -17 -4.27 11.5 14
 -1 -29 -17 4.94 23.28 13
 1 29 17 32.54 25.66 28
 -1 -29 -18 41.12 27.4 13
 1 29 18 21.8 19.59 28
 1 29 19 10.53 17.87 28
 -1 -29 -19 -12.84 15.1 13
 1 30 -19 19.97 17.48 10
 1 -30 -19 29.83 28.75 13
 -1 30 18 36.58 18.46 17
 1 30 -18 3.45 18.79 10
 -1 30 17 1.12 5.41 17
 1 30 -17 -7.6 18.06 10
 1 -30 -17 19.67 28.81 14
 -1 30 16 52.06 24.7 17
 1 -30 -16 47.46 36.34 14
 1 30 -16 33.79 17.54 10
 1 30 -15 29.51 24.14 10
 -1 30 15 -20.65 16.61 17
 1 30 -14 25.94 28.73 10
 -1 30 14 6.91 10.77 17
 1 30 -13 -4.68 13.64 15
 1 30 -13 -7.04 21.72 10
 -1 30 13 30.46 20.64 17
 -1 30 12 4.47 9.42 17
 1 30 -12 40.56 29.73 15
 1 -30 -11 -32.78 50.34 23
 -1 30 11 -27.24 36.18 6
 1 30 -11 -3.48 16 15
 -1 30 11 8.62 20.2 7
 1 30 -11 36.29 26.58 10
 -1 30 11 -7.66 9.12 15
 -1 30 11 27.46 19.71 17
 -1 30 10 190.57 49.64 17
 1 30 -10 170.88 54.2 15
 -1 30 10 190.01 71.02 7
 -1 30 10 82.02 39.72 15
 1 30 -10 286.15 77.27 10
 1 -30 -10 229.94 78.52 23
 -1 30 9 39.85 36.53 7
 1 -30 -9 -15.49 32.02 23
 1 30 -9 15.9 31.98 5
 1 30 -8 7.99 19.79 5
 1 -30 -8 42.98 35.61 23
 -1 30 8 48.53 36.06 7
 1 -30 -7 -29.92 33.1 23
 1 30 -7 -20.47 18 5
 -1 30 7 10.71 15.49 7
 -1 30 6 876.39 142.6 7
 1 30 -6 821.98 127.11 5
 1 -30 -6 853.26 143.04 23
 1 30 -5 44.62 25.73 5
 -1 30 5 85.02 41.76 7
 1 -30 -5 64.42 45.18 23
 -1 30 4 568.33 109.11 7
 1 -30 -4 684.81 120.4 23
 1 30 -4 553.79 101.15 5
 1 30 -3 18.24 9.8 5
 -1 30 3 9.85 19.61 7
 1 30 -2 40.8 31.28 5
 -1 30 2 37.47 32.5 7
 -1 30 2 47.34 31.27 5
 -1 30 1 26.15 24.87 7
 1 30 -1 19.08 20.49 5
 -1 30 1 55.2 34.91 5
 -1 30 0 304.36 75.25 5
 1 30 0 258.16 67.97 5
 1 30 1 26.41 26.91 5
 1 30 1 -16.44 23.61 7
 1 30 2 673.9 106.72 5
 -1 30 -2 827.97 120.3 5
 1 30 2 843.38 135.75 7
 1 30 3 -21.82 20.84 7
 -1 30 -3 48.36 37.45 5
 -1 30 -4 71.23 43 5
 -1 -30 -4 32.37 35.43 23
 1 30 4 -22.11 23.99 7
 -1 30 -5 35.65 31.42 5
 -1 -30 -5 32.82 29.17 23
 1 30 5 -7.82 21.11 7
 -1 30 -6 561.55 102.36 5
 -1 -30 -6 595.89 124.35 23
 1 30 6 428.18 99.62 7
 -1 30 -7 4.21 20.68 5
 1 30 7 -17.33 42.67 7
 -1 -30 -7 -0.6 17.43 23
 1 30 8 242.72 76.92 7
 -1 30 -8 229.23 67.66 5
 -1 -30 -8 188.61 74.63 23
 -1 -30 -9 12.16 18.09 23
 1 30 9 55.17 38.28 6
 1 30 9 34.14 27.92 7
 1 30 9 41.26 23.14 17
 -1 30 -9 82.79 40.9 10
 -1 30 -9 42.84 30.33 15
 -1 -30 -10 -2.04 28.83 23
 -1 30 -10 8.62 18.27 10
 1 30 10 -13.57 14.02 17
 1 30 10 -14.97 29.78 7
 1 30 10 28.06 32.59 6
 -1 30 -10 -9.2 18.81 15
 -1 30 -11 16.33 24.16 10
 -1 30 -11 1.15 14.51 15
 1 30 11 -4.69 29.51 6
 1 30 11 9.84 12.3 17
 -1 -30 -11 -0.94 21.89 23
 1 30 11 10.37 17.46 7
 1 30 12 95.63 44.84 28
 -1 30 -12 151.68 59.05 10
 -1 -30 -12 148.08 62 14
 1 30 12 140.1 42 17
 -1 30 -12 86.05 36.69 15
 1 30 13 -14.24 10.39 28
 -1 30 -13 11.19 22.68 10
 1 30 13 38.36 22.12 17
 -1 30 -13 -1.97 14.36 15
 -1 -30 -13 40.32 40.4 14
 1 30 14 114.58 46.75 28
 1 30 14 73.73 29.7 17
 -1 -30 -14 158.86 60.88 13
 -1 -30 -14 151.04 62.36 14
 -1 30 -14 127.7 47.28 10
 -1 -30 -15 24.73 25.23 14
 -1 -30 -15 32.24 32.6 13
 -1 30 -15 -1.09 19.49 10
 1 30 15 -0.75 8.66 28
 1 30 16 26.66 24.77 28
 -1 -30 -16 13.78 16.19 14
 -1 30 -16 31.78 24.18 10
 -1 -30 -16 24.29 24.36 13
 -1 -30 -17 16.05 7.6 14
 -1 -30 -17 10.97 22.84 13
 1 30 17 -1.4 13.52 28
 1 30 18 25.5 18.42 28
 -1 -30 -18 38.52 25.13 13
 -1 -30 -19 -3.32 6.67 13
 1 -31 -19 17.25 14.4 13
 1 31 -19 -8.21 9.39 10
 1 31 -18 26.08 18.64 10
 1 -31 -18 21.48 22.47 14
 1 -31 -18 31.35 26.14 13
 -1 31 18 26.7 15.43 17
 1 -31 -17 -12.97 9.19 14
 -1 31 17 -11.9 11.5 17
 1 31 -16 19.83 25.73 10
 -1 31 16 -5.26 8.79 17
 1 -31 -16 23.39 33.27 14
 1 31 -15 12.04 16.31 10
 1 -31 -15 7.14 25.86 14
 -1 31 15 12.16 12.94 17
 -1 31 14 69.74 29.86 17
 1 31 -14 69.53 40.74 10
 -1 31 13 26.22 19.15 17
 1 31 -13 29.78 27.88 15
 1 31 -13 18.22 24.41 10
 1 31 -12 29.32 24.98 15
 1 31 -12 72.67 46.35 10
 -1 31 12 -25.36 18.97 17
 -1 31 11 -16.23 15.54 17
 -1 31 11 -8.71 14.02 15
 1 31 -11 -8.44 13.16 15
 1 31 -11 -4.9 13.97 10
 1 31 -10 7.52 13.19 10
 -1 31 10 -12.43 31.4 7
 -1 31 10 14.5 14.67 17
 -1 31 10 1.09 5.52 15
 1 -31 -10 17.66 21.31 23
 1 31 -10 12.89 13.75 15
 -1 31 9 3.88 8.92 17
 -1 31 9 18.81 18.82 15
 1 31 -9 0.63 13.27 10
 -1 31 9 8.23 17.96 7
 1 -31 -9 -9.94 29.5 23
 1 31 -9 -27.48 29.88 5
 1 31 -9 16.72 17.27 15
 1 31 -8 148.74 48.86 5
 1 -31 -8 321.97 96.26 23
 -1 31 8 288.79 85.05 7
 1 31 -7 -20.36 29.85 5
 1 -31 -7 35.05 22.08 23
 -1 31 7 52.78 41.34 7
 1 31 -6 184.49 62.7 5
 1 -31 -6 229.29 75.22 23
 -1 31 6 224.55 71.66 7
 1 -31 -5 36.83 30.09 23
 -1 31 5 14.42 10.96 7
 1 31 -5 22.78 8.03 5
 1 31 -4 57.81 42.79 5
 1 -31 -4 158.61 59.5 23
 -1 31 4 106.32 53.42 7
 -1 31 3 11.42 32.19 7
 1 31 -3 54.17 33.23 5
 1 31 -2 728.21 115.98 5
 -1 31 2 716.27 108.97 5
 -1 31 2 711.42 120.01 7
 1 31 -1 -17.8 25.46 5
 -1 31 1 36.54 31.33 5
 -1 31 1 -10.41 11.44 7
 -1 31 0 227.53 64.7 5
 1 31 0 142.98 52.16 5
 1 31 1 -30.25 19.47 5
 -1 31 -1 -18.83 25.26 5
 1 31 1 -26.1 39.29 7
 1 31 2 199.08 56.99 5
 -1 31 -2 130.81 48.63 5
 1 31 2 105.57 49.35 7
 -1 -31 -3 30.94 33.88 23
 -1 31 -3 22.21 27.31 5
 1 31 3 43.39 36.26 7
 -1 31 -4 289.89 74.68 5
 1 31 4 229.59 73.64 7
 -1 -31 -4 372.72 97.11 23
 -1 -31 -5 150.69 57.85 23
 -1 31 -5 221.29 69.02 5
 1 31 5 105.08 50.29 7
 -1 31 -6 12.34 18 5
 -1 -31 -6 42.46 34.91 23
 1 31 6 11.07 24.49 7
 -1 31 -7 22.34 16.77 5
 -1 -31 -7 54.96 43.73 23
 1 31 7 3.23 20.45 7
 -1 31 -8 28.74 21.71 15
 -1 31 -8 18.42 27.8 5
 1 31 8 10.44 37.9 7
 -1 -31 -8 25.84 37.71 23
 1 31 8 56.18 26.79 17
 -1 -31 -8 31.35 33.32 13
 -1 31 -8 20.68 18.23 10
 1 31 9 -20.35 22.97 7
 1 31 9 -8.14 11.26 17
 -1 -31 -9 -5.58 9.8 23
 -1 31 -9 38.57 34.38 10
 -1 -31 -9 32.45 35.94 13
 -1 31 -9 19.05 19.72 15
 1 31 10 200.48 50.43 17
 -1 -31 -10 382.49 89.76 13
 1 31 10 356.79 101.54 7
 -1 31 -10 260.06 69.27 10
 1 31 10 271.54 78.03 6
 -1 -31 -10 312.54 99.36 23
 -1 31 -10 224.35 58.25 15
 -1 31 -11 4.14 14.91 15
 -1 31 -11 -9.75 14.1 10
 1 31 11 9.38 12.03 17
 -1 31 -12 138.15 48.48 10
 -1 31 -12 120.96 45.64 15
 -1 -31 -12 194.93 65.16 14
 -1 -31 -12 167.4 62.93 13
 1 31 12 125.85 39.7 17
 -1 31 -13 37.9 30.27 10
 1 31 13 7.27 8.04 28
 1 31 13 16.56 14.95 17
 -1 31 -13 -4.57 4.64 15
 -1 -31 -13 70.34 41.1 13
 -1 -31 -13 22.98 30.84 14
 1 31 14 57.12 25.94 17
 1 31 14 49.86 33 28
 -1 -31 -14 47.05 34.98 13
 -1 31 -14 47.23 31.33 10
 -1 -31 -14 74.17 45.9 14
 -1 -31 -15 28.96 24.5 13
 -1 -31 -15 28.16 30.08 14
 1 31 15 49.08 27.9 28
 -1 31 -15 17.32 8.23 10
 -1 -31 -16 24.65 23.31 14
 -1 -31 -16 138.11 52.96 13
 1 31 16 89.55 37.18 28
 -1 31 -16 119.05 41.19 10
 -1 31 -17 3.77 19.57 10
 -1 -31 -17 25.11 19.23 14
 -1 -31 -17 9.61 7.41 13
 -1 -31 -18 -18.81 18 14
 -1 -31 -18 14.94 14.17 13
 -1 -31 -19 5.24 10.14 13
 1 -32 -19 10.65 17.03 13
 -1 32 18 22.85 13.8 17
 1 -32 -18 -11.62 19.3 14
 1 -32 -18 18.77 23.32 13
 1 32 -18 36.68 23.53 10
 1 -32 -17 2.72 17.07 13
 -1 32 17 16.67 12.95 17
 1 -32 -17 -3.78 16.66 14
 1 32 -17 4.05 10.66 10
 1 -32 -16 16.8 28.49 14
 1 32 -16 22.29 18.15 10
 -1 32 16 27.06 17.3 17
 -1 32 15 2.59 7.24 17
 1 -32 -15 1.16 14 14
 1 32 -15 27.74 24.18 10
 1 32 -14 6.93 21.62 10
 -1 32 14 32.56 20.42 17
 1 32 -13 8.03 8.2 15
 -1 32 13 13.06 13.85 17
 -1 32 12 122.42 39.99 17
 1 32 -12 67.39 43.13 10
 1 32 -12 55.73 30.01 15
 1 32 -11 21.09 25.96 10
 -1 32 11 12.16 23.08 15
 -1 32 11 30.26 20.49 17
 1 32 -11 14.33 15.25 15
 -1 32 10 276.68 59.86 17
 1 32 -10 208.09 57.19 15
 1 32 -10 311.08 80.72 10
 -1 32 10 113.73 46.09 15
 1 -32 -9 -25.44 33.51 23
 1 32 -9 -8.9 26.6 5
 1 32 -9 9.99 18.57 15
 -1 32 9 16.97 26.24 7
 1 32 -9 8.03 17.09 10
 -1 32 9 9.7 12.3 17
 -1 32 9 7.38 11.18 15
 -1 32 8 -1.56 4.3 15
 1 32 -8 -9.23 31.85 5
 1 32 -8 7.56 19.2 10
 1 32 -8 11.09 14.74 15
 1 -32 -8 -18.03 20.39 23
 -1 32 8 20.31 16.7 17
 -1 32 7 -17.13 15.3 17
 1 32 -7 -39.25 40.03 5
 -1 32 7 18.15 31.49 7
 1 32 -7 -12.52 21.75 15
 1 -32 -7 -1.65 16.3 23
 1 32 -6 394.34 87.77 5
 1 -32 -6 549.58 119.13 23
 -1 32 6 483.23 110.72 7
 1 32 -5 16.85 20.1 5
 -1 32 5 17.87 32.7 7
 1 -32 -5 34.82 33.15 23
 -1 32 4 693.17 125.27 7
 1 -32 -4 696.42 125.31 23
 1 32 -4 684.94 116.12 5
 1 32 -3 34.15 26.38 5
 -1 32 3 71.86 39.61 7
 1 32 -2 80.6 40.39 5
 -1 32 2 196.75 63.71 7
 -1 32 2 119.15 45.74 5
 -1 32 1 24.33 23.03 5
 1 32 -1 10.98 14.72 5
 1 32 0 10.82 8.51 5
 -1 32 0 36.01 28.16 5
 1 32 1 38.15 34.77 7
 -1 32 -1 -12.16 16.87 5
 1 32 1 -14.77 31.68 5
 1 32 2 81.15 48.05 7
 -1 -32 -2 169.93 62.51 23
 1 32 2 96.59 39.09 5
 -1 32 -2 134.67 48.19 5
 1 32 3 3.36 15.75 7
 -1 -32 -3 47.91 31.77 23
 -1 32 -3 3.82 20.52 5
 -1 -32 -4 6.58 16.02 23
 -1 32 -4 30.51 37.44 5
 1 32 4 -4.67 25.89 7
 1 32 5 -26.71 30.09 7
 -1 -32 -5 38.92 33.51 23
 -1 32 -5 32.32 30.63 5
 1 32 6 295.44 89.44 7
 -1 32 -6 251.34 72.33 5
 -1 -32 -6 311.2 91.09 23
 -1 32 -7 -7.38 6.31 15
 1 32 7 -7.98 11.16 17
 -1 32 -7 19.57 21.37 5
 -1 -32 -7 -42.31 37.52 23
 -1 32 -7 20.28 26.52 10
 1 32 7 4.79 8.71 7
 -1 32 -8 331.33 70.52 15
 -1 32 -8 506.91 97.39 10
 -1 32 -8 491.5 99.76 5
 -1 -32 -8 558.99 107.73 13
 1 32 8 281.32 59.4 17
 -1 -32 -8 515.34 121.49 23
 1 32 8 491.39 110.44 7
 -1 32 -9 -0.57 19.16 10
 -1 -32 -9 74.3 55.36 23
 -1 32 -9 13.72 19.6 15
 1 32 9 -8.14 37.81 7
 -1 -32 -9 23.37 32.55 13
 1 32 9 28.68 19.62 17
 1 32 10 4.51 9.18 17
 -1 32 -10 1.98 12.86 10
 -1 -32 -10 29.75 32.96 13
 -1 32 -10 17.94 21.67 15
 -1 32 -11 2.52 9.82 15
 -1 -32 -11 36.46 34.85 14
 -1 32 -11 13.17 14.87 10
 -1 -32 -11 47.12 42.06 13
 1 32 11 40.64 23.09 17
 -1 -32 -12 197.68 66.23 14
 -1 32 -12 78.38 38.37 15
 -1 -32 -12 172.94 66.35 13
 1 32 12 87.79 33.1 17
 -1 32 -12 111.68 53.06 10
 1 32 13 16.23 14.67 17
 -1 32 -13 40.12 31.57 10
 -1 -32 -13 52.24 41.39 14
 -1 -32 -13 53.16 41.57 13
 -1 32 -13 26.88 21.7 15
 1 32 14 37.92 20.95 17
 -1 32 -14 138.25 52.55 10
 -1 -32 -14 146.13 60.88 13
 -1 -32 -14 144.92 58.96 14
 -1 32 -15 8.54 19.49 10
 1 32 15 13.62 12.57 17
 -1 -32 -15 14.07 12.69 14
 -1 -32 -15 29.42 27.07 13
 -1 -32 -16 18.23 19.54 13
 -1 -32 -16 5.54 12.07 14
 -1 32 -16 -20.52 19.87 10
 -1 -32 -17 8.67 17.2 14
 -1 -32 -17 15.22 17.78 13
 -1 -32 -18 12.05 10.01 13
 -1 -32 -18 1.16 10.16 14
 1 -33 -18 27.87 21.33 13
 1 33 -18 7.87 11.32 10
 -1 33 18 -4.31 6.4 17
 1 33 -17 18.06 20.35 10
 1 -33 -17 27.17 27.04 13
 1 -33 -17 10.73 9.8 14
 -1 33 17 18.29 13.05 17
 -1 33 16 -15.32 12.93 17
 1 -33 -16 47.61 33.38 14
 1 -33 -16 40.9 29.32 13
 1 33 -16 0.75 13.21 10
 1 33 -15 30.78 23.4 10
 -1 33 15 6.65 9.63 17
 1 -33 -15 14.79 21.04 14
 1 33 -14 36.29 27.68 10
 1 -33 -14 41.16 37.29 14
 -1 33 14 74.67 29.87 17
 1 33 -13 11.22 16.18 15
 -1 33 13 13.56 13.85 17
 1 33 -13 27.88 24.51 10
 -1 33 12 38.02 22.51 17
 1 33 -12 17.84 20.82 15
 1 33 -12 34.62 27.91 10
 -1 33 11 25.53 18.8 17
 1 33 -11 12 16.34 15
 1 33 -11 4.73 15.4 10
 -1 33 11 -6.54 11.96 15
 -1 33 10 63.91 29.05 17
 1 33 -10 74 46.28 10
 -1 33 10 17.27 21.01 15
 1 33 -10 50.43 30.49 15
 -1 33 9 27.96 19.57 17
 1 33 -9 25.91 22.37 15
 1 33 -9 25.13 18.19 10
 -1 33 9 -2.72 14.21 15
 1 33 -8 137.41 46.32 15
 -1 33 8 199.83 50.07 17
 -1 33 8 203.31 65.35 7
 1 33 -8 211.69 64.96 5
 -1 33 8 96.19 41.45 15
 1 -33 -8 283.62 94.13 23
 1 33 -8 251.64 69.33 10
 1 33 -7 4.78 5.31 15
 -1 33 7 -2.36 5.72 15
 -1 33 7 27.35 18.94 17
 -1 33 7 8.54 9.41 7
 1 -33 -7 16.31 28.14 23
 1 33 -7 2.97 14.11 5
 1 33 -7 29.3 29.16 10
 1 -33 -6 83.3 54.07 23
 1 33 -6 16.85 17.61 15
 1 33 -6 81.84 39.92 10
 -1 33 6 18.57 20.02 15
 1 33 -6 12.86 14.98 5
 -1 33 6 0.82 5.96 17
 -1 33 6 65.35 39.5 7
 1 33 -5 -8.16 24.69 5
 1 -33 -5 2.29 17.81 23
 -1 33 5 26.79 24.29 7
 -1 33 4 -4.77 10.74 7
 1 33 -4 -20.4 33.94 5
 -1 33 3 28.8 19.96 7
 1 33 -3 -16.67 32.28 5
 1 33 -2 266.85 72.64 5
 -1 33 2 347.84 79.47 5
 -1 33 2 295.63 81.15 7
 1 33 -1 -9.27 29.3 5
 -1 33 1 56.61 35.35 5
 -1 33 0 177.28 56.15 5
 1 33 0 114.17 44.72 5
 1 33 1 12.31 28.77 7
 1 33 1 -13.75 30.62 5
 -1 33 -1 -6.65 10.83 5
 -1 33 -2 156.83 58.57 5
 1 33 2 92.93 49.92 7
 -1 33 -3 40.55 35.14 5
 1 33 3 -24.53 24.03 7
 -1 -33 -3 19.87 25.9 23
 1 33 4 154.97 66.12 7
 -1 -33 -4 139.09 54.98 23
 -1 33 -4 149.3 56.66 5
 1 33 5 4.52 28.81 7
 -1 33 -5 21.86 24.65 5
 -1 33 -6 24.13 19.68 10
 -1 -33 -6 44.04 37.51 23
 -1 33 -6 -6.06 29.29 5
 -1 33 -6 -4.31 8.32 15
 1 33 6 26.37 33.08 7
 1 33 6 18.77 15.93 17
 -1 33 -7 2.26 15.53 10
 -1 33 -7 10.47 10.97 15
 1 33 7 15.95 37.65 7
 -1 -33 -7 43.11 34.5 23
 1 33 7 10.97 12.76 17
 -1 33 -7 -7.43 14.86 5
 -1 33 -8 31.48 22.16 5
 1 33 8 45.25 29.94 7
 1 33 8 20.1 16.62 17
 -1 33 -8 20.42 21.12 15
 -1 -33 -8 -44.73 29.19 23
 -1 33 -8 20.94 18.91 10
 -1 -33 -9 40.37 30.11 13
 -1 33 -9 -14.82 16.57 10
 1 33 9 -27.16 19.23 17
 -1 33 -9 11.68 18.22 15
 1 33 10 122.27 39.47 17
 -1 -33 -10 412.19 92.51 14
 -1 33 -10 305.43 76.41 10
 -1 -33 -10 381.62 93.48 13
 -1 33 -10 184.24 54.71 15
 1 33 11 35.5 21.51 17
 -1 33 -11 -6.72 13.43 15
 -1 -33 -11 4.62 12.83 13
 -1 -33 -11 30.25 28.22 14
 -1 33 -11 25.84 31.52 10
 -1 33 -12 96.4 45.05 10
 1 33 12 18.91 15.84 17
 -1 33 -12 17.21 18.11 15
 -1 -33 -12 117.92 54.41 13
 -1 -33 -12 180.38 64.53 14
 -1 33 -13 1.46 13.79 10
 1 33 13 12.22 12.71 17
 -1 33 -13 15.39 16.55 15
 -1 -33 -13 9.6 16.12 13
 -1 -33 -13 32.82 32.75 14
 -1 -33 -14 52.8 31.93 14
 -1 -33 -14 125.49 53.54 13
 -1 33 -14 76.57 40.96 10
 1 33 14 14.8 13.35 17
 1 33 15 0.53 4.82 17
 -1 -33 -15 23.36 24.93 14
 -1 -33 -15 29.49 29.67 13
 -1 33 -15 12.76 19.69 10
 -1 -33 -16 67.67 31.44 13
 -1 -33 -16 32.11 27.76 14
 -1 -33 -17 10.79 13.42 14
 -1 -33 -17 -14.44 22.06 13
 -1 -33 -18 5.87 13.87 13
 1 34 -17 7.57 8.3 10
 -1 34 17 16.08 11.82 17
 1 -34 -17 5.13 10.36 14
 1 -34 -17 -4.17 11.35 13
 1 34 -16 46.93 32.97 10
 1 -34 -16 28.36 30.04 14
 1 -34 -16 44.26 30.8 13
 -1 34 16 20.04 14.12 17
 1 -34 -15 26.91 37.74 13
 1 -34 -15 10.86 21.71 14
 -1 34 15 7.65 9.82 17
 1 34 -15 -10.86 11.33 10
 1 -34 -14 17.39 26.93 14
 1 34 -14 6.96 15.09 10
 1 -34 -14 26.7 32.95 13
 -1 34 14 -0.47 5.14 17
 -1 34 13 -15.28 14.33 17
 1 34 -13 -4.17 25.42 10
 -1 34 12 54.35 26.33 17
 1 34 -12 26.08 23.44 15
 1 34 -12 18.4 24.63 10
 -1 34 11 25.45 18.55 17
 -1 34 11 -0.79 5.55 15
 1 34 -11 19.17 24.92 10
 1 34 -11 0.33 8.45 15
 -1 34 10 131.24 41.02 17
 1 34 -10 137.29 45.5 15
 1 34 -10 209.31 64.72 10
 -1 34 10 131.35 46.48 15
 -1 34 9 -4.95 14.52 15
 -1 34 9 10.83 12.8 17
 1 34 -9 11.02 18.3 15
 1 34 -9 43.46 32.41 10
 1 34 -8 -13.27 16.68 15
 -1 34 8 1.64 6.86 17
 -1 34 8 3.96 11.66 15
 1 34 -8 29.34 24.22 10
 -1 34 7 24.27 17.92 17
 1 -34 -7 4.58 20.82 23
 1 34 -7 4.25 10.2 15
 -1 34 7 22.1 19.39 15
 1 34 -7 35.41 36.96 10
 -1 34 7 18.15 25.53 7
 1 34 -7 -9.63 17.68 5
 1 -34 -6 174.39 67.84 23
 1 34 -6 235.77 66.17 10
 -1 34 6 159.59 43.83 17
 -1 34 6 156.11 49.45 15
 1 34 -6 188.56 53.69 15
 -1 34 6 183.94 69.44 7
 1 34 -6 213.92 64.23 5
 -1 34 5 16.34 11.75 15
 1 34 -5 2.79 10.03 15
 1 34 -5 10.72 14.47 5
 -1 34 5 12.18 12.87 17
 -1 34 5 38.04 31.97 7
 1 -34 -5 23.41 24.74 23
 1 34 -5 26.5 23.08 10
 -1 34 4 212.51 49.24 17
 1 34 -4 161.33 48.8 15
 1 34 -4 211.93 66.18 5
 -1 34 4 263.91 79.88 7
 -1 34 4 152.89 47.32 15
 -1 34 3 6.9 15.48 7
 1 34 -3 -21.52 34.68 5
 1 34 -2 19.16 22.84 5
 -1 34 2 73.63 30.49 5
 -1 34 1 63.2 46.52 5
 1 34 -1 39.12 28.72 5
 -1 34 0 56.38 33.79 5
 1 34 0 64.07 37.9 5
 1 34 1 -3.53 9.58 5
 -1 34 -1 -2.56 25.47 5
 1 34 2 431.55 104.51 7
 -1 34 -2 323.02 81.14 5
 1 34 3 43.4 23.18 17
 1 34 3 30.19 36.48 7
 -1 34 -3 -11.93 10.96 5
 -1 -34 -3 42.62 31.51 23
 -1 34 -3 8.59 9.22 15
 1 34 4 46.84 25.57 15
 1 34 4 59.5 44.92 7
 1 34 4 41.6 22.86 17
 -1 34 -4 98.19 42.36 5
 -1 34 -4 43.94 22.88 15
 -1 -34 -4 64.15 37.96 23
 -1 34 -5 83.47 41.88 5
 1 34 5 36.86 21.78 17
 -1 34 -5 5.83 7.64 15
 -1 -34 -5 97.1 57.06 23
 1 34 5 83.96 47.12 7
 -1 -34 -6 306.22 100.49 23
 1 34 6 238.05 79.4 7
 -1 34 -6 206.8 53.05 15
 1 34 6 149.39 43.26 17
 -1 34 -6 252.29 74.11 5
 -1 34 -7 42.25 26.27 15
 1 34 7 5.59 9.88 17
 1 34 7 80.83 52.71 7
 -1 -34 -7 83.75 53.2 23
 -1 34 -7 49.3 23.7 5
 -1 34 -7 34.28 27.97 10
 -1 34 -8 58.41 27.53 10
 -1 34 -8 65.72 31.49 15
 1 34 8 70.37 30.16 17
 -1 34 -9 11.65 14.53 15
 -1 -34 -9 33.4 26.06 14
 -1 -34 -9 20 21.44 13
 -1 34 -9 -4.57 11.28 10
 1 34 9 12.5 13.58 17
 -1 -34 -10 -7.22 13.61 14
 -1 34 -10 8.99 10.09 15
 1 34 10 -7.65 11.02 17
 -1 -34 -10 5.81 24.92 13
 -1 34 -10 -9.67 19.59 10
 1 34 11 23.19 17.48 17
 -1 34 -11 -4.03 12.61 15
 -1 34 -11 12.54 15.56 10
 -1 -34 -11 28.31 36.67 13
 -1 -34 -11 9.18 24.1 14
 -1 -34 -12 140.36 56.55 14
 1 34 12 56.9 26.22 17
 -1 34 -12 41.3 26.37 15
 -1 -34 -12 141.87 53.83 13
 -1 34 -12 74.36 40.13 10
 -1 -34 -13 56.75 42.34 13
 -1 -34 -13 -9.66 13.95 14
 1 34 13 16.82 14.41 17
 -1 34 -13 28.93 24.39 10
 -1 -34 -14 140.35 57.17 13
 1 34 14 36.61 19.84 17
 -1 34 -14 142.45 46.31 10
 -1 -34 -14 119.36 51.48 14
 -1 -34 -15 -7.07 16.04 13
 1 34 15 9.09 9.93 17
 -1 -34 -15 -6.73 14.88 14
 -1 -34 -16 -0.93 10.26 14
 -1 -34 -16 37.3 29.7 13
 -1 -34 -17 3.96 17.53 13
 -1 -34 -17 10.56 11.83 14
 -1 35 17 -11.64 9.78 17
 1 35 -17 18.63 18.03 10
 1 -35 -17 0.6 8.42 13
 1 -35 -17 9.41 12.71 14
 1 35 -16 31.79 21.79 10
 -1 35 16 -2.33 5.75 17
 1 -35 -16 8.84 14.41 13
 1 -35 -16 29.93 27 14
 -1 35 15 -13.42 12.08 17
 1 -35 -15 37.6 37.68 13
 1 -35 -15 5.71 19.55 14
 1 35 -15 0.84 10.35 10
 1 -35 -14 60.67 42.17 14
 -1 35 14 22.64 16.13 17
 1 -35 -14 88.92 49.23 13
 1 35 -14 68.08 31.79 10
 -1 35 13 21.63 16.38 17
 1 -35 -13 25.43 34.15 14
 1 -35 -13 72.68 50.32 13
 1 35 -13 10.26 21.27 10
 1 35 -12 -2.75 12.73 15
 1 35 -12 11.88 12.13 10
 -1 35 12 19.99 16.23 17
 1 35 -11 42.54 32.36 10
 1 35 -11 54.56 31.85 15
 -1 35 11 -14.71 14.29 17
 -1 35 11 19.34 17.05 15
 -1 35 10 29.02 27.35 15
 1 35 -10 43.29 25.24 15
 -1 35 10 82.48 32.37 17
 -1 35 9 3.8 11.91 15
 1 35 -9 4.32 15.11 15
 1 35 -9 7.03 19.04 10
 -1 35 9 -2.44 7.53 17
 -1 35 8 135.77 47.85 15
 -1 35 8 196.57 49.46 17
 1 35 -8 217.62 64.28 10
 1 35 -8 193.14 52.83 15
 -1 35 7 -6.59 10.26 17
 -1 35 7 -0.17 11.74 15
 1 35 -7 41.1 27.1 10
 1 35 -7 27.42 23.83 15
 1 35 -6 -1.34 32.49 5
 -1 35 6 80.54 31.36 17
 -1 35 6 8.4 10.73 15
 1 35 -6 40.85 27.19 15
 -1 35 6 63.24 40.66 7
 1 -35 -6 84.22 55.94 23
 1 35 -6 111.35 42.4 10
 -1 35 5 53.31 39.98 7
 1 35 -5 11.88 20.2 15
 -1 35 5 15.78 12.51 15
 -1 35 5 -5.34 9.33 17
 1 35 -5 25.55 13.27 10
 1 35 -5 -25.46 32.41 5
 1 35 -4 -22.95 25.15 5
 -1 35 4 11.08 12.34 15
 -1 35 4 17.25 14.81 17
 1 35 -4 9.57 7.64 15
 -1 35 4 27.42 17.59 7
 -1 35 3 12.44 12.69 17
 -1 35 3 -14.79 22.91 7
 -1 35 3 -4.12 7.69 15
 1 35 -3 3.66 28.53 5
 1 35 -3 15.42 14.96 15
 1 35 -2 227.37 54.94 15
 -1 35 2 205.5 52.52 15
 -1 35 2 296.72 79.09 7
 1 35 -2 308.58 78.76 5
 -1 35 2 269.43 54.47 17
 1 35 -2 237.04 52.33 17
 1 35 -1 -12.93 13.49 15
 1 35 -1 -35.16 34.79 5
 1 35 -1 -12.71 13 17
 -1 35 1 -6.12 23.2 5
 -1 35 1 15.88 15.66 15
 1 35 0 120.71 37.71 17
 -1 35 0 174.03 55.06 5
 1 35 0 147.63 44.39 15
 -1 35 0 111.84 37.34 15
 1 35 0 184.77 63.95 5
 1 35 1 10.65 16.98 15
 1 35 1 38.8 21.82 17
 -1 35 -1 -2.37 14.83 5
 -1 35 -1 9.64 19.54 15
 1 35 1 -23.6 36.92 5
 1 35 2 22.05 18.35 15
 1 35 2 -0.32 5.32 17
 -1 35 -2 7.54 12.76 15
 -1 35 -2 47.09 29.4 5
 1 35 2 11.17 26.32 7
 -1 -35 -3 12.38 24.21 23
 -1 35 -3 41.16 36.09 5
 1 35 3 24.23 17.72 17
 -1 35 -3 8.72 13.5 15
 1 35 3 -10.25 15.72 15
 1 35 3 16.52 27.41 7
 1 35 4 276.59 58.05 17
 1 35 4 174.84 48.31 15
 -1 35 -4 186.52 51.47 15
 1 35 4 343.15 92.11 7
 -1 -35 -4 420.45 104.79 23
 -1 35 -4 358.74 87.29 5
 -1 35 -5 15.43 17.59 5
 -1 35 -5 51.45 27.37 15
 1 35 5 23.77 17.82 17
 -1 -35 -5 73.74 50.21 23
 1 35 5 22.85 39.68 7
 -1 35 -6 -5.71 9 15
 1 35 6 -12.92 13.66 17
 -1 35 -7 20.37 16.74 15
 1 35 7 48.28 25.08 17
 -1 35 -8 58.57 32.42 15
 1 35 8 72.57 30.54 17
 -1 -35 -8 122.03 51.41 14
 -1 35 -8 106.18 43.79 10
 -1 35 -9 -11.35 18.75 15
 -1 -35 -9 12.57 31.02 14
 -1 35 -9 22.51 27.89 10
 1 35 9 -3.7 8.45 17
 -1 -35 -10 200.07 74.35 13
 -1 35 -10 95.74 38.61 15
 -1 35 -10 148.54 52.9 10
 -1 -35 -10 248.51 71.46 14
 1 35 10 94.75 34.35 17
 -1 35 -11 -9.1 5.17 15
 1 35 11 -10.56 12.35 17
 -1 -35 -11 52.57 40.85 14
 -1 35 -11 22.89 19.19 10
 -1 -35 -11 50.65 33.08 13
 1 35 12 6.02 9.52 17
 -1 35 -12 6.58 16.63 15
 -1 35 -12 21.32 18.15 10
 -1 -35 -12 37.32 33.58 13
 -1 -35 -13 13.63 26.17 14
 1 35 13 -2.19 6.57 17
 -1 -35 -13 13.29 28.17 13
 1 35 14 -13.43 12.14 17
 -1 -35 -14 7.61 20.39 14
 -1 -35 -15 -10.23 15.79 14
 1 35 15 -4.77 7.45 17
 -1 -35 -15 8.01 18.89 13
 -1 -35 -16 26.43 25.01 13
 -1 -35 -16 27.7 25.56 14
 -1 -35 -17 -0.82 10.25 13
 1 -36 -16 20.01 21.1 14
 1 36 -16 6.29 5.11 10
 1 -36 -16 30.16 22.54 13
 -1 36 16 2.39 5.46 17
 1 -36 -15 5.67 15.47 14
 -1 36 15 -17.91 13.27 17
 1 36 -15 8.91 17.06 10
 1 -36 -15 13.09 25.02 13
 1 -36 -14 21.7 22 14
 1 36 -14 -3.35 8.33 10
 -1 36 14 7.22 9.46 17
 1 -36 -14 -1.65 24.07 13
 1 -36 -13 52.4 44.14 13
 1 -36 -13 0.33 9.11 14
 1 36 -13 28.27 29.46 10
 -1 36 13 -25.88 17.3 17
 1 36 -12 35.06 24.63 15
 -1 36 12 24.07 17.26 17
 1 36 -12 35.32 31.53 10
 1 -36 -12 40.06 34.75 13
 -1 36 11 -10.2 12.04 17
 -1 36 11 17.08 16.93 15
 1 36 -11 7.8 12.43 15
 1 36 -11 26.09 18.97 10
 -1 36 10 18.28 19.55 15
 1 36 -10 13.51 18.2 10
 -1 36 10 71.35 29.77 17
 1 36 -10 20.78 16.53 15
 -1 36 9 -9.47 11.92 17
 1 36 -9 -1.85 10.02 15
 -1 36 9 -5.6 11.64 15
 1 36 -9 15.71 10.81 10
 1 36 -8 21.22 17.94 10
 1 36 -8 -0.2 15.99 15
 -1 36 8 5.71 9.74 17
 -1 36 8 11.22 14.38 15
 1 36 -7 14.41 16.06 15
 -1 36 7 -15.84 14.68 17
 1 36 -7 17.43 7.94 10
 -1 36 7 -5.32 5.57 15
 -1 36 6 108.03 39.92 15
 1 36 -6 168.77 52.75 10
 1 36 -6 123.53 44.16 15
 -1 36 6 97.22 34.28 17
 1 36 -5 -8.39 19.39 15
 -1 36 5 3.7 9.68 15
 -1 36 5 -24.95 17.73 17
 1 36 -4 102.03 35.43 15
 -1 36 4 108 39.2 15
 -1 36 4 177.14 65.41 7
 -1 36 4 132.2 39.11 17
 1 36 -3 11.88 17.41 15
 -1 36 3 17.62 14.76 17
 -1 36 3 8.31 39.88 7
 -1 36 3 -7.73 18.43 15
 1 36 -3 1.27 13.05 5
 -1 36 2 17.71 16.23 15
 1 36 -2 33.4 22.94 5
 -1 36 2 19.46 15.29 17
 1 36 -2 5.03 9.16 15
 1 36 -2 26.98 18.19 17
 -1 36 1 -8.97 12.65 15
 1 36 -1 5.34 9.17 17
 -1 36 1 -23.21 29.03 5
 1 36 -1 -1.62 13.65 15
 1 36 -1 -12.04 25.79 5
 1 36 0 120.86 50.77 5
 -1 36 0 187.94 63.08 5
 1 36 0 110.63 40.86 15
 1 36 0 98.64 34.19 17
 -1 36 0 94.52 38.52 15
 1 36 1 -30.42 19.5 17
 1 36 1 5.31 16.55 5
 -1 36 -1 7.71 12.88 15
 -1 36 -1 -8.1 13.15 5
 1 36 1 12 14.27 15
 -1 36 -2 129.19 42.2 15
 1 36 2 147.55 45.29 15
 1 36 2 218.73 76.26 7
 -1 36 -2 192.46 70.92 5
 1 36 2 96.49 34.15 17
 -1 36 -3 -10.83 19.07 5
 1 36 3 9.11 14.86 15
 1 36 3 41.23 22.78 17
 1 36 3 20.81 23.11 7
 -1 36 -3 24.48 23.21 15
 1 36 4 32.82 19.73 15
 -1 36 -4 7.4 16.05 15
 1 36 4 9.21 11.57 17
 -1 36 -5 0.42 8.78 15
 1 36 5 16.83 15.19 17
 -1 36 -6 132.53 42.08 15
 1 36 6 120.03 38.79 17
 -1 36 -7 7.89 12.9 15
 1 36 7 -31.76 20.42 17
 -1 -36 -7 28.81 30.65 14
 1 36 8 34.17 21.1 17
 -1 36 -8 130.16 44.03 15
 -1 -36 -8 115.92 55.8 14
 1 36 9 24.33 17.95 17
 -1 36 -9 0.41 9.67 15
 -1 -36 -9 12.22 20.16 14
 1 36 10 42.3 22.93 17
 -1 36 -10 5.32 15.55 15
 -1 -36 -10 38.03 28.62 14
 -1 -36 -10 31.26 33.65 13
 -1 -36 -11 20.27 27.82 13
 1 36 11 -2.05 6.85 17
 -1 36 -11 5.07 5.48 15
 -1 36 -12 63.66 30.51 15
 -1 -36 -12 57.63 34.24 14
 -1 -36 -12 122.69 49.8 13
 1 36 12 50.3 23.77 17
 1 36 13 5.63 8.66 17
 -1 -36 -13 16.53 28.32 13
 -1 -36 -13 18.26 25.71 14
 -1 -36 -14 36.6 25.26 14
 -1 -36 -14 65.19 39.87 13
 1 36 14 13.77 11.86 17
 -1 -36 -15 28.9 24.66 13
 -1 -36 -15 13.72 17.5 14
 1 36 15 7.57 8.54 17
 -1 -36 -16 2.27 7.1 13
 -1 -36 -16 3 11.67 14
 1 -37 -16 14.38 15.11 13
 -1 37 16 -4.64 6.55 17
 1 -37 -16 -17.8 14.69 14
 1 -37 -15 7.45 16.8 14
 -1 37 15 -10.16 9.86 17
 1 -37 -15 12.64 17.15 13
 1 -37 -14 72.32 42.54 13
 1 -37 -14 69.83 37.32 14
 1 37 -14 29.47 18.52 10
 -1 37 14 1.14 5.08 17
 1 37 -13 -3.75 14.09 10
 1 -37 -13 34.15 39.46 13
 1 -37 -13 44.34 35.06 14
 -1 37 13 11.05 11.44 17
 -1 37 12 -7.61 10.15 17
 1 37 -12 31.95 21.29 10
 1 -37 -12 25.25 28.56 14
 1 37 -12 -3.63 5.81 15
 1 37 -11 -8.8 15.74 10
 1 37 -11 2.3 13.04 15
 -1 37 11 20.65 16.44 15
 -1 37 11 -34.79 20.43 17
 -1 37 10 35.17 24 15
 1 37 -10 39.5 25.21 15
 -1 37 10 6.96 10.29 17
 1 37 -10 12.56 10.95 10
 1 37 -9 -0.93 10.73 10
 1 37 -9 14.98 15.05 15
 -1 37 9 17.1 15.07 17
 -1 37 9 17.33 17.5 15
 -1 37 8 189.67 53.48 15
 1 37 -8 289.37 71.81 10
 1 37 -8 177.06 50.33 15
 -1 37 8 187.89 47.48 17
 -1 37 7 9.15 11.58 17
 -1 37 7 0.29 5.3 15
 1 37 -7 -12.64 13.45 15
 1 37 -7 23.88 28.5 10
 -1 37 6 2.05 14.26 15
 1 37 -6 30.92 20.99 15
 -1 37 6 41.43 22.55 17
 -1 37 5 -16.57 14.53 17
 1 37 -5 7.36 14.04 15
 -1 37 5 -0.29 10.49 15
 1 37 -4 64.3 31.88 15
 -1 37 4 36.3 25.7 15
 -1 37 4 12.66 12.84 17
 -1 37 3 -20.1 15.93 15
 1 37 -3 -1.57 5.54 15
 1 37 -2 140.87 44.84 15
 -1 37 2 176.88 50.18 15
 -1 37 2 145.09 40.13 17
 1 37 -1 -15.28 14.12 17
 1 37 -1 -2.59 10.13 15
 -1 37 1 16.9 18.45 15
 -1 37 0 65.71 31.24 15
 1 37 0 44 22.86 15
 1 37 0 64.44 27.73 17
 1 37 1 18.58 10.78 15
 -1 37 -1 50.92 30.9 15
 1 37 1 24.12 17.46 17
 1 37 2 20.13 16.14 17
 1 37 2 11.21 11.51 15
 -1 37 -2 10.99 16.94 15
 1 37 3 -29.29 19.36 17
 -1 37 -3 2.41 11.79 15
 1 37 3 -2.33 9.03 15
 -1 37 -4 140.7 44.35 15
 1 37 4 156.98 43.75 17
 1 37 4 119 38.93 15
 1 37 5 41.09 22.9 17
 -1 37 -5 12.98 8.43 15
 1 37 6 -11.86 12.94 17
 -1 37 -6 37.83 24.8 15
 1 37 7 28.9 19.37 17
 -1 -37 -7 14.11 21.87 14
 -1 37 -7 11.75 12.04 15
 -1 37 -8 45.01 27.43 15
 -1 -37 -8 123.87 51.61 14
 1 37 8 46.32 24.13 17
 1 37 9 9.87 11.87 17
 -1 37 -9 2.45 7.84 15
 -1 -37 -9 38.82 36.27 14
 -1 37 -10 98.05 35.93 15
 1 37 10 114.87 36.62 17
 -1 -37 -11 -17.71 33.52 13
 -1 37 -11 6.17 10.81 15
 -1 -37 -11 39.81 30.62 14
 1 37 11 -0.63 5.21 17
 -1 -37 -12 -11.01 20.22 14
 -1 37 -12 31.01 21.39 15
 1 37 12 19.87 14.93 17
 -1 -37 -12 42 29.24 13
 -1 -37 -13 33.52 32.04 13
 1 37 13 -3.11 6.72 17
 -1 -37 -13 -13.15 24.13 14
 -1 -37 -14 6.8 19.98 14
 -1 -37 -14 36.5 28.91 13
 1 37 14 15.71 12.14 17
 -1 -37 -15 -5.68 16.84 14
 1 37 15 3.59 6.04 17
 -1 -37 -15 -7.31 13.54 13
 -1 38 15 -0.15 3.21 17
 1 -38 -15 5.72 14.67 14
 1 -38 -15 -20.96 24.44 13
 1 -38 -14 16.67 21.46 14
 1 -38 -14 12.76 29.64 13
 -1 38 14 -5.82 7.99 17
 1 -38 -13 8.22 20.98 13
 -1 38 13 -1.49 5.47 17
 1 -38 -13 11.24 20.69 14
 1 -38 -12 27.41 29.23 14
 -1 38 12 -17.52 14.04 17
 1 38 -12 8.87 15.16 15
 -1 38 11 8.57 14.47 15
 -1 38 11 11.07 11.87 17
 1 38 -11 11.89 12.93 15
 1 -38 -11 25.87 27.9 14
 1 38 -11 -16.24 11.45 10
 -1 38 10 66.14 27.56 17
 1 38 -10 46.78 28.59 10
 1 38 -10 23.5 15.78 15
 -1 38 10 26.23 20.8 15
 -1 38 9 1.28 10.28 15
 -1 38 9 17.68 15 17
 1 38 -9 10.08 18.76 15
 -1 38 8 18.63 15.41 17
 -1 38 8 3.01 10.37 15
 1 38 -8 0.61 7.6 15
 -1 38 7 21.92 17.94 15
 -1 38 7 21.96 16.63 17
 1 38 -7 16.07 17.24 15
 1 38 -6 127.01 42.98 15
 -1 38 6 81.35 34.3 15
 -1 38 6 140.69 40.43 17
 -1 38 5 -5.2 8.89 17
 1 38 -5 -0.87 7.9 15
 -1 38 5 0.55 11.85 15
 -1 38 4 80.83 33.38 15
 1 38 -4 47.9 25.62 15
 -1 38 4 108.85 35.18 17
 -1 38 3 12.81 13.28 15
 1 38 -3 0.89 12.42 15
 -1 38 3 1.78 6.4 17
 1 38 -2 10.51 9.28 15
 -1 38 2 25.88 17.33 17
 -1 38 2 1.79 11.56 15
 1 38 -1 1.15 5.7 15
 1 38 -1 -9.12 11.19 17
 -1 38 1 6.11 16.62 15
 -1 38 0 23.39 19.86 15
 1 38 0 48.95 25.36 15
 1 38 0 57.97 26.16 17
 1 38 1 24.71 17.53 17
 -1 38 -1 3.06 7.83 15
 1 38 1 -4.26 18.72 15
 1 38 2 119.06 37.59 17
 -1 38 -2 119.67 38.81 15
 1 38 2 108.46 39.47 15
 1 38 3 23.06 17.2 17
 -1 38 -3 0.34 9.74 15
 1 38 3 5.77 13.04 15
 1 38 4 -3.6 13.28 15
 -1 38 -4 -6.3 10.48 15
 1 38 5 9.31 11.57 17
 -1 38 -5 24.97 17.46 15
 1 38 6 42.72 23.12 17
 -1 38 -6 -2.32 10.28 15
 -1 -38 -7 24.77 30.91 14
 -1 38 -7 12.79 13.47 15
 1 38 7 6.86 10.33 17
 -1 38 -8 30.39 17.91 15
 1 38 8 21.55 16.54 17
 -1 -38 -9 6.17 16.6 14
 -1 38 -9 0.79 11.93 15
 1 38 9 16.14 14.36 17
 -1 38 -10 15.67 14.37 15
 1 38 10 -11.63 12.18 17
 1 38 11 10.68 11.42 17
 -1 -38 -11 2.84 8.58 14
 -1 -38 -11 0.63 7.88 13
 -1 38 -11 11.24 16.7 15
 -1 38 -12 35.37 22.84 15
 1 38 12 67.32 25.92 17
 -1 -38 -12 63.07 40.35 13
 -1 -38 -12 42.52 32.77 14
 -1 -38 -13 -15.54 18.17 14
 1 38 13 3.88 6.94 17
 -1 -38 -13 -21.45 19.02 13
 1 38 14 5.21 7.21 17
 -1 -38 -14 -10.6 6.66 13
 -1 -38 -15 21.68 16.38 14
 -1 39 14 5.06 7.07 17
 1 -39 -14 31.21 28.6 13
 1 -39 -14 -0.3 13.94 14
 -1 39 13 15.13 12.08 17
 1 -39 -13 16.01 23.79 14
 -1 39 12 12.19 11.52 17
 1 -39 -12 0.48 16.59 14
 -1 39 11 -13.06 12.26 17
 1 -39 -11 -7.37 9.86 14
 1 39 -10 -3.6 10.23 15
 -1 39 10 -15.9 13.68 17
 -1 39 10 -3.66 10.11 15
 -1 39 9 10.75 12.19 15
 1 39 -9 1.15 14.03 15
 1 -39 -9 22.58 20.1 14
 -1 39 9 12.12 12.41 17
 -1 39 8 85.73 35.61 15
 -1 39 8 110.23 35.22 17
 1 39 -8 53.02 24.84 15
 -1 39 7 -2.04 11.49 15
 1 39 -7 4.83 13.29 15
 -1 39 7 9.85 11.46 17
 -1 39 6 15.18 13.79 17
 -1 39 6 26.06 19.37 15
 1 39 -6 24.47 19.04 15
 1 39 -5 5.77 5.47 15
 -1 39 5 22.35 16.33 17
 -1 39 5 10.04 10.92 15
 -1 39 4 37.52 20.75 17
 1 39 -4 13.21 18.89 15
 -1 39 4 27.75 22.67 15
 -1 39 3 7.5 10.02 17
 -1 39 3 1.32 12.88 15
 1 39 -3 -9.13 13.7 15
 -1 39 2 75 33.18 15
 1 39 -2 59.61 28.67 15
 1 39 -1 -4.84 8.61 17
 1 39 -1 7.7 7.55 15
 -1 39 1 26.06 23.57 15
 1 39 0 19.92 15.6 17
 1 39 0 11.45 17.83 15
 -1 39 0 16.54 18.05 15
 -1 39 -1 18.2 19.09 15
 1 39 1 14.83 15.66 15
 1 39 1 -18.86 15.36 17
 1 39 2 30.16 19.11 17
 1 39 2 7.64 13.86 15
 -1 39 -2 11.97 11.63 15
 1 39 3 -9.99 11.73 17
 1 39 3 -3.96 9.67 15
 -1 39 -3 -5.46 10.64 15
 -1 39 -4 42.13 26.14 15
 1 39 4 47.79 24.02 17
 1 39 4 41.8 23.35 15
 -1 39 -5 -7.2 12.21 15
 1 39 5 -6.5 9.98 17
 -1 39 -6 7.7 4.59 15
 1 39 6 36.08 21 17
 -1 39 -7 -3.37 9.1 15
 1 39 7 10.79 12.08 17
 -1 39 -8 8 7.44 15
 1 39 8 -19.82 15.63 17
 -1 39 -9 7.45 8.49 15
 -1 -39 -9 -1.21 12.89 14
 1 39 9 5.01 8.6 17
 -1 39 -10 57.26 27.49 15
 1 39 10 87.1 30.48 17
 -1 -39 -10 108.77 46.54 14
 -1 -39 -11 14.36 23.73 14
 1 39 11 -12.09 11.66 17
 -1 39 -11 6.5 10.81 15
 1 39 12 2.04 5.72 17
 -1 -39 -12 34.69 26.83 14
 -1 -39 -12 26.73 26.51 13
 -1 -39 -13 -12.01 17.92 14
 1 39 13 12.62 10.77 17
 -1 -39 -13 -1.36 11.51 13
 1 39 14 0.07 3.09 17
 -1 -39 -14 -5.45 9.27 13
 -1 -39 -14 0.41 11.78 14
 -1 40 13 26.08 14.89 17
 1 -40 -13 19.52 20.04 14
 1 -40 -12 32.43 28.98 14
 -1 40 12 4.36 7.15 17
 -1 40 11 3.94 7.27 17
 1 40 -11 11.54 17.47 15
 1 -40 -11 -10.49 10.18 14
 -1 40 10 7.71 9.74 17
 -1 40 10 10.89 8.72 15
 1 40 -10 30.76 19.82 15
 -1 40 9 16.35 13.66 17
 1 40 -9 15.26 18.26 15
 1 -40 -9 6.88 10.95 14
 -1 40 9 2.08 5.9 15
 -1 40 8 -19.26 14.86 17
 1 40 -8 1.83 18.23 15
 -1 40 8 12.21 14.47 15
 1 40 -7 6.4 4.91 15
 -1 40 7 0.34 7.07 15
 -1 40 7 14.92 13.35 17
 1 40 -6 2.32 6.91 15
 -1 40 6 10.52 11.51 17
 -1 40 6 4.1 10.29 15
 -1 40 5 -1.37 8.23 15
 1 40 -5 2.93 5.8 15
 -1 40 4 56.8 27.28 15
 1 40 -4 109.13 40 15
 -1 40 4 88.62 30.94 17
 -1 40 3 -22.78 16.05 17
 1 40 -3 15.24 15.47 15
 -1 40 3 15.36 17.18 15
 1 40 -2 -2.23 6.03 15
 -1 40 2 12.86 17.5 15
 1 40 -1 1.38 6.69 15
 1 40 -1 16.89 14.17 17
 -1 40 1 14.32 10.68 15
 1 40 0 34.78 19.95 17
 -1 40 0 22.83 19.4 15
 1 40 0 23.29 19.61 15
 -1 40 -1 6.19 6.96 15
 1 40 1 2.51 11.41 15
 1 40 1 -1.56 6.04 17
 1 40 2 10.03 5.43 15
 -1 40 -2 11.87 7.85 15
 1 40 3 25.36 17.14 15
 1 40 3 13.35 13.08 17
 -1 40 -3 11.01 12.06 15
 -1 40 -4 4.63 17.11 15
 1 40 4 16.62 15.08 15
 1 40 4 4.91 8.83 17
 -1 40 -5 9.16 8.81 15
 1 40 5 1.18 5.86 17
 1 40 6 28.74 18.53 17
 -1 40 -6 12.62 9.53 15
 1 40 7 3.15 7.44 17
 -1 40 -7 -8.35 13.12 15
 -1 -40 -8 91.81 44.88 14
 1 40 8 29.06 18.19 17
 -1 40 -8 43.89 23.25 15
 -1 40 -9 4.83 6.37 15
 -1 -40 -9 -2.44 17.42 14
 1 40 10 -20.64 14.82 17
 -1 -40 -10 11.14 21.19 14
 -1 40 -10 5.78 5.09 15
 -1 -40 -11 31.23 27.93 14
 -1 40 -11 12.86 13.19 15
 1 40 11 6.9 8.78 17
 1 40 12 13.69 11.24 17
 -1 -40 -12 3.8 11.7 14
 -1 -40 -13 -10.97 23.49 13
 -1 -40 -13 5.04 14.71 14
 1 40 13 22.51 13.39 17
 -1 41 13 30.45 15.2 17
 -1 41 12 -8.84 9.04 17
 1 -41 -12 24.86 23.84 14
 1 41 -11 18.39 15.74 15
 -1 41 11 5.46 7.83 17
 1 -41 -11 12.01 29.04 14
 -1 41 10 12.15 11.27 17
 1 -41 -10 36.78 26.68 14
 -1 41 10 8.29 11.7 15
 1 41 -10 9.19 14.76 15
 -1 41 9 -0.07 4.21 17
 1 -41 -9 22.23 27.46 14
 -1 41 9 8.8 6.89 15
 1 41 -9 -0.12 6.26 15
 -1 41 8 27.27 16.97 17
 -1 41 8 24.06 17.21 15
 1 41 -8 37.07 20.37 15
 -1 41 7 -11.62 11.56 17
 -1 41 7 -7.27 8.62 15
 1 41 -7 15.75 12.39 15
 -1 41 6 3.5 7.34 17
 -1 41 6 14.5 14.25 15
 1 41 -6 12.05 13.36 15
 -1 41 5 -0.18 6.78 15
 1 41 -5 -6.21 11.06 15
 -1 41 4 3.02 11.37 15
 -1 41 4 23.08 15.88 17
 1 41 -4 -5.67 9.87 15
 1 41 -3 8.31 13.91 15
 -1 41 3 -1.93 8.17 15
 -1 41 3 13.23 12.3 17
 1 41 -2 27.14 17.05 15
 -1 41 2 36.31 22.92 15
 -1 41 1 9.27 11.18 15
 1 41 -1 -8.83 10.46 17
 1 41 -1 -8.83 13.21 15
 1 41 0 8.29 10.33 17
 -1 41 0 2.32 10.69 15
 1 41 0 11.92 19.27 15
 1 41 1 66.86 26.98 17
 1 41 1 44.66 23.33 15
 -1 41 -1 51.52 27.02 15
 1 41 2 17.02 14.2 17
 1 41 2 0.59 9.86 15
 -1 41 -2 20.49 17.89 15
 -1 41 -3 -2.33 14.92 15
 1 41 3 19.87 18.56 15
 1 41 3 17.09 14.24 17
 1 41 4 24.01 16.5 15
 -1 41 -4 17.26 21.02 15
 1 41 4 13.98 13.02 17
 -1 41 -5 9.89 14.93 15
 1 41 5 -6.97 9.75 17
 -1 41 -6 4.47 9.62 15
 1 41 6 -0.66 5.2 17
 1 41 7 9.11 10.61 17
 -1 41 -7 -4.7 5.21 15
 -1 41 -8 16.49 13.71 15
 1 41 8 24.8 16.41 17
 -1 41 -9 -7.6 9.41 15
 -1 -41 -9 12.19 12.25 14
 1 41 9 8.57 9.98 17
 1 41 10 12.13 11.2 17
 -1 -41 -10 34.44 25.3 14
 -1 41 -10 26.53 16.91 15
 1 41 11 8.51 9.21 17
 -1 -41 -11 -10.24 9.74 14
 -1 41 -11 8.7 13.69 15
 1 41 12 12.28 10.23 17
 -1 -41 -12 -8.51 10.59 14
 -1 42 12 5.54 7.08 17
 -1 42 11 11.07 9.97 17
 1 -42 -11 5.43 14.93 14
 -1 42 10 40.36 18.86 17
 1 -42 -10 63.59 34.33 14
 1 42 -10 17 14.66 15
 1 42 -9 -3.78 10.06 15
 -1 42 9 6.61 8.51 17
 1 -42 -9 -14.12 12.29 14
 -1 42 9 10.53 8.34 15
 -1 42 8 -1.98 5.78 17
 -1 42 8 6.06 14.48 15
 1 42 -8 6.05 5.72 15
 -1 42 7 14.74 15.53 15
 -1 42 7 -15.13 12.56 17
 1 42 -7 -3.67 5.8 15
 -1 42 6 14.73 12.5 17
 1 42 -6 13.33 7.88 15
 -1 42 6 20.04 19.38 15
 -1 42 5 -5.68 8.4 17
 1 42 -5 3.33 6.05 15
 -1 42 4 -16.81 13.28 17
 1 42 -4 38.31 23.11 15
 -1 42 4 23.3 20.02 15
 -1 42 3 15.49 15 15
 1 42 -3 -3.15 8.07 15
 -1 42 3 25.16 15.97 17
 1 42 -2 2.97 6.37 15
 -1 42 2 0.37 8.18 15
 1 42 -1 -1.69 5.11 15
 -1 42 1 21.54 19.26 15
 1 42 0 45.5 21.59 17
 1 42 0 23.44 15.9 15
 -1 42 0 31.36 20.64 15
 1 42 1 5.66 7.43 15
 -1 42 -1 -0.03 7.27 15
 1 42 1 13.03 12.21 17
 1 42 2 40.73 22.56 15
 -1 42 -2 33.49 22.12 15
 1 42 2 75.25 27.97 17
 -1 42 -3 33.05 21.95 15
 1 42 3 40.17 24.77 15
 1 42 3 56.72 24.45 17
 -1 42 -4 13.19 14.34 15
 1 42 4 2.31 8.89 15
 1 42 4 19.43 14.73 17
 1 42 5 20.86 15.19 17
 -1 42 -5 -1.58 4.7 15
 1 42 6 2.48 6.5 17
 -1 42 -6 14.62 14.03 15
 -1 42 -7 2.64 5.92 15
 1 42 7 36.31 19.29 17
 1 42 8 19.61 14.18 17
 -1 42 -8 39.04 21.7 15
 1 42 9 31.36 17.23 17
 -1 42 -9 12.52 11.88 15
 -1 -42 -9 -19.84 25.58 14
 -1 42 -10 -1.54 10.02 15
 -1 -42 -10 2.86 8.81 14
 1 42 10 13.62 11.28 17
 1 42 11 -11.53 9.95 17
 -1 -42 -11 7.24 9.74 14
 -1 43 11 24.17 13.47 17
 1 -43 -10 40.22 29.84 14
 1 43 -10 20.24 12.78 15
 -1 43 10 20.54 13 17
 -1 43 9 -5.17 7.36 17
 1 43 -9 8.92 11.62 15
 -1 43 9 -6.12 5.56 15
 1 43 -8 14.63 13.54 15
 -1 43 8 7.51 8.74 17
 -1 43 8 14.78 12.99 15
 -1 43 7 -2.98 5.16 15
 1 43 -7 3.46 4.39 15
 -1 43 6 2.77 6.25 17
 1 43 -6 8.23 6.84 15
 -1 43 6 9.92 12.09 15
 -1 43 5 1.97 8.13 15
 -1 43 5 0.11 3.97 17
 1 43 -5 6.67 3.64 15
 -1 43 4 15.37 12.34 17
 1 43 -4 0.1 6.89 15
 -1 43 4 9.11 10.19 15
 -1 43 3 1.43 6.29 15
 1 43 -3 4.91 8.44 15
 -1 43 2 43.63 26.4 15
 1 43 -2 47.65 25.78 15
 -1 43 1 12.76 6.73 15
 1 43 -1 -5.44 7.94 15
 -1 43 0 47.73 26.3 15
 1 43 0 7.41 9.13 17
 1 43 0 15.87 16.4 15
 1 43 1 -4.07 13.07 15
 -1 43 -1 20.63 16.49 15
 1 43 1 26.46 16.29 17
 -1 43 -2 4.07 7.81 15
 1 43 2 3.49 6.7 15
 1 43 3 -1.95 6.08 15
 1 43 3 2.61 6.43 17
 -1 43 -3 8.63 10.35 15
 -1 43 -4 33.17 19.94 15
 1 43 4 3.99 7.37 17
 -1 43 -5 -1.51 7.65 15
 1 43 5 20.51 14.55 17
 1 43 6 3.68 7.03 17
 -1 43 -6 17.24 16.97 15
 1 43 7 -10.17 10.31 17
 -1 43 -7 13.14 13.31 15
 1 43 8 1.43 5.04 17
 -1 43 -8 -23.51 14.4 15
 1 43 9 -0.45 3.93 17
 -1 43 -9 -5.11 7.17 15
 1 43 10 0.93 4.18 17
 -1 43 -10 25.49 16.85 15
 -1 44 9 24.89 13.88 17
 -1 44 9 2 5.8 15
 1 44 -9 9.92 11.64 15
 -1 44 8 4.18 7.23 15
 1 44 -8 2.75 9.98 15
 -1 44 8 1.25 4.52 17
 -1 44 7 8.4 9.78 15
 -1 44 7 13.7 11.01 17
 1 44 -7 16.01 13.72 15
 1 44 -6 0.92 6.59 15
 -1 44 6 3.22 6.18 17
 -1 44 6 -0.94 6.17 15
 -1 44 5 17.77 15.54 15
 -1 44 5 22.98 14.2 17
 1 44 -5 -6.37 8.53 15
 -1 44 4 23.14 14.27 17
 -1 44 4 14 17.53 15
 1 44 -4 11.88 12.25 15
 1 44 -3 -2.64 5.06 15
 -1 44 3 0.23 9.88 15
 -1 44 2 9.93 15.18 15
 1 44 -2 13.25 13.85 15
 -1 44 1 3.42 7.65 15
 1 44 -1 -3.76 11.64 15
 -1 44 0 10.89 6.19 15
 1 44 0 33.45 17.34 17
 1 44 0 27.91 21.15 15
 1 44 1 -2.97 6.31 17
 -1 44 -1 7.71 7.7 15
 1 44 1 -10.85 13.96 15
 1 44 2 13.08 11.41 17
 1 44 2 -1.7 8 15
 -1 44 -2 2.87 10.64 15
 -1 44 -3 -3.32 3.86 15
 1 44 3 -11.57 10.81 17
 1 44 3 -7.56 10.28 15
 -1 44 -4 10.72 14.87 15
 1 44 4 -2.41 5.98 17
 -1 44 -5 12.89 13.83 15
 1 44 5 -1.18 4.93 17
 1 44 6 -4.65 7.27 17
 -1 44 -6 18.96 17.78 15
 -1 44 -7 13.57 11.54 15
 1 44 7 1.1 4.65 17
 -1 44 -8 6.04 7.25 15
 1 44 8 22.58 13.78 17
 1 44 9 3.04 5.66 17
 -1 44 -9 16.71 15.19 15
 1 45 -8 3.66 9.1 15
 -1 45 8 36.59 16.14 17
 -1 45 7 2.72 5.39 17
 -1 45 7 11.99 9.97 15
 1 45 -7 13.25 12.74 15
 1 45 -6 2.94 7.44 15
 -1 45 6 -2.59 4.08 15
 -1 45 6 12.22 10.02 17
 -1 45 5 9.84 9.58 15
 1 45 -5 -2.44 4.18 15
 -1 45 5 4.53 6.61 17
 1 45 -4 18.49 15.64 15
 -1 45 4 9.63 10.49 15
 -1 45 4 -1.57 4.7 17
 -1 45 3 2.14 7.35 15
 1 45 -3 -4.32 8.2 15
 1 45 -2 26.78 18.08 15
 -1 45 2 13.91 14.13 15
 -1 45 1 1.24 3.59 15
 1 45 -1 -2.84 7.76 15
 1 45 0 0.06 6.14 15
 -1 45 0 -5.35 7.2 15
 1 45 1 -3.4 4.16 15
 -1 45 -1 2.28 6.04 15
 1 45 2 -11.99 10.42 17
 1 45 2 -7.57 8.62 15
 -1 45 -2 8.65 10.57 15
 1 45 3 3.39 6.3 17
 1 45 3 10.1 5.38 15
 -1 45 -3 -4.05 6.9 15
 1 45 4 12.26 10.48 17
 -1 45 -4 9.08 10.59 15
 1 45 5 0.32 3.67 17
 -1 45 -5 -0.7 9.13 15
 -1 45 -6 6.4 8.37 15
 1 45 6 -3.87 6.42 17
 1 45 7 13.14 10.41 17
 -1 45 -7 2.6 7.22 15
 -1 45 -8 7.59 9.6 15
 1 45 8 1.33 4.27 17
 1 46 -6 8.02 11.11 15
 -1 46 5 0.96 3.89 17
 1 46 -5 12 12.77 15
 -1 46 5 -1.38 4.97 15
 -1 46 4 4.71 9.42 15
 1 46 -4 5.06 7.25 15
 -1 46 3 6.46 10.41 15
 1 46 -3 5.18 8.64 15
 -1 46 2 9.36 10.91 15
 1 46 -2 5.41 7.13 15
 1 46 -1 0.44 5.77 15
 -1 46 1 -4.88 11.15 15
 1 46 0 4.59 9.22 15
 -1 46 0 7.69 12.33 15
 1 46 1 17.08 11.51 17
 1 46 1 4.78 9.93 15
 -1 46 -1 0.6 3.82 15
 1 46 2 0.4 3.52 17
 -1 46 -2 -3.87 9.96 15
 1 46 2 -2.5 9.28 15
 -1 46 -3 5.61 6.15 15
 1 46 3 -2.34 5.15 17
 1 46 4 27.56 14.51 17
 -1 46 -4 8.54 9.69 15
 1 46 5 17.19 11.51 17
 -1 46 -5 -5.65 9.22 15
 -1 46 -6 3.28 6.46 15
 1 46 6 -0.85 3.82 17
 -1 47 3 32.44 16.15 15
 1 47 -3 -7.33 7.23 15
 1 47 -2 8.61 8.08 15
 -1 47 2 9.33 10.75 15
 1 47 -1 2.69 5.41 15
 -1 47 1 0.75 4.96 15
 1 47 0 1.74 3.73 15
 -1 47 0 8.17 10.03 15
 -1 47 -1 -4.01 8.64 15
 1 47 1 5.41 9.93 15
 -1 47 -2 -1.76 6.95 15
 -1 47 -3 6.97 8.63 15
 -2 0 25 31.59 24.33 28
 2 0 -25 -36.15 21.16 16
 2 0 -24 -1.3 7.54 16
 -2 0 24 15.94 25.15 28
 2 0 -23 23.46 20.39 16
 -2 0 23 2.49 9.14 28
 2 0 -22 69.41 34.94 16
 -2 0 22 -4.34 22.56 28
 2 0 -21 -21.87 21.34 16
 -2 0 21 21.33 25.13 28
 2 0 -20 79.47 38.39 16
 -2 0 20 140.19 58.77 28
 -2 0 19 17.54 24.71 28
 2 0 -19 -22.58 21.13 16
 2 0 -19 -10.13 32.17 8
 2 0 -18 -30.73 37.03 8
 2 0 -17 28.02 13.96 8
 2 0 -16 3781.16 304.95 8
 -2 0 16 3296.23 253.54 26
 -2 0 16 3722.98 253.79 21
 -2 0 15 34.99 26.06 26
 2 0 -15 -9.04 18.22 8
 -2 0 15 -30.63 26.23 21
 2 0 -14 443.16 100.97 8
 -2 0 14 650.92 95.35 21
 -2 0 14 662.12 102.98 26
 -2 0 13 -4.53 20.87 26
 2 0 -13 5.98 23.77 8
 -2 0 13 3.47 21.94 21
 -2 0 12 2001.46 149.56 21
 2 0 -12 1828.76 169.19 8
 -2 0 12 1659.99 146.64 26
 -2 0 11 -1.89 10.77 26
 -2 0 11 -1.49 8.69 21
 2 0 -11 18.73 15.93 8
 -2 0 10 899.85 299.57 19
 2 0 -10 1139.07 107.25 22
 2 0 -10 933.28 112.58 8
 -2 0 9 -21.54 43.09 19
 -2 0 8 958.49 270.15 19
 2 0 -7 27.93 66.33 1
 -2 0 7 49.22 54.78 19
 -2 0 6 583.25 176.45 19
 2 0 -6 584.82 176.84 1
 2 0 -6 616.29 123.44 20
 -2 0 5 24.09 32.34 19
 2 0 -5 -35.17 5.96 1
 2 0 -4 26143.16 1098.56 1
 -2 0 4 26678.96 985.25 19
 -2 0 3 3.01 9.4 19
 2 0 -3 -6.56 16.61 1
 2 0 -2 8697.13 590.41 1
 -2 0 2 9069.87 456.74 19
 2 0 -1 -14.63 23.45 1
 -2 0 1 19.6 19.29 19
 2 0 0 26537.96 986.88 1
 -2 0 0 26381.16 710.38 19
 -2 0 -1 7.51 11.41 18
 2 0 1 12.65 22.89 1
 -2 0 -1 -20.87 20.87 19
 -2 0 -2 99999 1142.07 18
 2 0 2 99326.31 1855.18 1
 2 0 3 15.18 25.85 19
 -2 0 -3 12.42 12.89 18
 2 0 4 4586.3 491.84 19
 2 0 4 4668.28 395.47 4
 2 0 5 8.34 16.92 4
 2 0 5 23.21 37.29 19
 2 0 6 479.6 184.73 19
 2 0 7 1.76 14.68 19
 2 0 8 1635.01 393.01 19
 2 0 9 -16.64 42.39 19
 2 0 10 2891.97 597.27 19
 -2 0 -10 2696.17 171.66 22
 -2 0 -10 2906.16 198.62 8
 2 0 10 2734.24 163.99 21
 -2 0 -11 -5.19 7.74 22
 2 0 11 10.27 5.11 21
 -2 0 -11 1 13.94 8
 -2 0 -12 33.1 34.55 8
 -2 0 -12 9.04 14.69 22
 2 0 12 32.22 22.22 21
 2 0 13 17.04 15.45 21
 -2 0 -13 2.69 29.97 8
 -2 0 -13 -9.18 11.21 22
 2 0 13 -4.46 17.15 26
 -2 0 -14 2241.97 194.39 22
 -2 0 -14 2280.06 224.74 8
 2 0 14 2218.92 186.97 26
 2 0 14 2419.87 190.48 21
 2 0 15 55.83 33.9 21
 -2 0 -15 -12.31 18.63 8
 -2 0 -15 17.52 29.15 22
 -2 0 -16 25.83 32.12 8
 2 0 16 98.58 45.23 21
 -2 0 -16 104.6 52.93 22
 -2 0 -17 51.24 44.79 22
 2 0 17 32.41 40.29 21
 -2 0 -17 -20.24 42.66 8
 -2 0 -18 193.07 72.63 8
 -2 0 -18 223.37 63.37 16
 -2 0 -18 210.08 61.78 29
 2 0 18 218.63 70.67 21
 -2 0 -19 -18.05 34.94 8
 2 0 19 45.39 41.21 21
 -2 0 -19 -47.41 30.54 16
 -2 0 -19 22.74 25.88 29
 -2 0 -20 76.09 37.76 16
 -2 0 -20 119.65 48.66 29
 -2 0 -21 -9.26 14.85 16
 -2 0 -21 5.38 14.49 29
 -2 0 -22 66.83 33.45 16
 -2 0 -23 -21.46 18.45 16
 -2 0 -24 -37.35 21.96 16
 -2 1 25 -11.78 21.95 28
 -2 -1 25 -4.19 14.61 28
 2 1 -25 -32.4 20.13 16
 2 -1 -25 -7.84 10.83 16
 -2 -1 24 81.66 35.82 28
 -2 1 24 45 31.62 28
 2 1 -24 53.12 27.9 16
 2 -1 -24 89.06 35.36 16
 2 1 -23 -31.16 23.2 16
 -2 -1 23 29.05 28.34 28
 -2 1 23 -3.91 13.31 28
 2 -1 -23 24.9 20.73 16
 2 1 -22 62.14 33.33 16
 -2 -1 22 -3.75 11.05 28
 2 -1 -22 61.22 32.83 16
 -2 1 22 25.95 21.06 28
 2 1 -21 -44.03 29 16
 -2 -1 21 13.51 26.42 28
 2 -1 -21 -26.56 22.88 16
 -2 1 21 15.72 23.08 28
 -2 1 20 110.44 47.16 28
 2 1 -20 105.2 44.19 16
 2 -1 -20 125.93 47.84 16
 -2 -1 20 133.47 57.95 28
 2 -1 -19 -33.34 25.47 16
 2 1 -19 14.7 24.49 8
 -2 -1 19 11.59 29.85 28
 2 1 -19 33.88 25.8 16
 2 -1 -19 -23.35 40.75 8
 -2 1 19 33.7 27.76 28
 2 -1 -18 114.32 59.14 8
 2 1 -18 61.35 45.83 8
 -2 -1 17 62.22 39.69 26
 2 -1 -17 29.34 23.93 8
 -2 1 17 35.77 23.55 21
 2 1 -17 26.03 22.29 8
 2 1 -16 92.67 59.8 8
 2 -1 -16 92.73 60.9 8
 -2 -1 16 24.14 42.03 26
 -2 1 16 32.95 35.38 21
 2 1 -15 13.22 23.42 8
 2 -1 -15 46.45 23.16 8
 -2 -1 15 47.04 23.4 26
 -2 1 15 41.14 29.64 21
 2 -1 -14 337.3 87.35 8
 -2 1 14 384.22 77.77 26
 -2 -1 14 276.78 68.81 26
 2 1 -14 254.22 74.87 8
 -2 1 14 394.24 76.83 21
 -2 -1 14 383.78 75.05 21
 -2 1 13 483.22 83.09 26
 -2 -1 13 457.45 83.22 26
 -2 -1 13 635 88.55 21
 -2 1 13 508.4 80.67 21
 2 -1 -13 355.17 91.28 8
 2 1 -13 461.13 95.37 8
 -2 -1 12 3020.56 182.73 21
 -2 -1 12 2744 190.12 26
 2 -1 -12 2883.88 211.09 8
 -2 1 12 2689.68 185.02 26
 -2 1 12 3007.88 184.79 21
 2 1 -12 2791.01 209.27 8
 2 -1 -12 3009.9 200.41 22
 -2 1 11 4.22 14.19 26
 2 1 -11 -16.75 18.19 8
 -2 -1 11 4.19 21.75 19
 -2 1 11 21.48 49.68 19
 -2 -1 11 -8.73 18.31 26
 -2 1 11 -0.7 6.02 6
 2 -1 -11 12.16 14.49 8
 -2 1 11 6.42 10.81 21
 2 -1 -11 6.66 7.31 22
 -2 -1 11 20.22 18.38 21
 -2 1 10 -7.81 29.19 19
 2 -1 -10 23.27 26.64 8
 2 1 -10 11.65 9.65 8
 2 -1 -10 25.49 18.05 22
 -2 -1 10 27.82 20.21 19
 -2 1 9 -44.9 61.97 19
 -2 -1 9 32.67 52.62 19
 -2 -1 8 8527.77 801.31 19
 -2 1 8 8343.02 790.25 19
 2 -1 -7 194.48 104.59 1
 -2 1 7 100.05 78.15 19
 -2 -1 7 275.17 129.9 19
 2 -1 -6 8248.63 664.75 1
 2 1 -6 8390.68 653.43 1
 -2 1 6 9127.54 700.64 19
 -2 -1 6 9192.87 701.1 19
 2 1 -6 8965.09 480.46 20
 2 1 -5 26.39 34.78 1
 -2 -1 5 26.23 33.48 19
 -2 1 5 43.75 45.32 19
 2 -1 -5 26.75 35.82 1
 2 1 -4 1039.86 215.9 1
 -2 -1 4 907.3 182.72 19
 2 -1 -4 1022.74 218.81 1
 -2 1 4 748.62 164.56 19
 -2 1 3 89.32 49.14 19
 -2 -1 3 61.2 46.18 19
 2 1 -3 84.91 59.14 1
 2 -1 -3 35.55 38.26 1
 -2 -1 2 96.98 49.46 19
 2 -1 -2 119.57 65.7 1
 2 1 -2 80.97 59.04 1
 -2 1 2 69.93 40.4 19
 -2 1 1 823.74 121.83 19
 2 1 -1 1016.81 197.85 1
 2 -1 -1 908.19 186.1 1
 -2 -1 1 903.3 140.63 19
 -2 -1 0 15832.06 587.66 19
 2 1 0 15903.36 769.6 1
 -2 1 0 16069.46 520.63 19
 2 -1 0 16103.06 771.26 1
 2 -1 0 16811.65 390.05 3
 -2 1 0 15942.06 586.38 18
 -2 1 -1 228.11 65.65 19
 -2 1 -1 290.56 72.3 18
 2 1 1 327.92 114.02 1
 2 -1 1 321.1 106.69 1
 -2 -1 -1 295.54 82.87 19
 -2 -1 -2 1429.19 208.58 19
 -2 1 -2 1200.05 172.57 19
 -2 -1 -2 1155.57 111.9 18
 -2 1 -2 1325.64 151.85 18
 2 1 2 1248.63 214.75 1
 2 -1 2 1068.67 187.57 1
 -2 1 -3 2436.26 212.55 18
 2 -1 3 2271.65 269.41 1
 -2 -1 -3 2415.96 145.07 18
 2 -1 3 1996.11 290.24 19
 2 1 3 2267.3 329.88 19
 2 1 4 36963.77 1433.35 19
 2 -1 4 36615.27 1196.5 4
 2 -1 4 37166.87 1366.75 19
 2 1 4 37084.77 984.6 4
 2 -1 5 4928.97 454.16 4
 2 -1 5 4407 510.08 19
 2 1 5 4184.28 516.51 19
 2 1 5 5052.7 379.65 4
 2 1 6 16037.76 1082.46 19
 2 -1 6 15200.66 1021.99 19
 2 -1 6 16925.65 867.03 4
 2 -1 7 123.55 97.54 19
 2 1 7 179.05 127.48 19
 2 1 8 3356.07 567.32 19
 2 -1 8 3158.03 543.48 19
 2 -1 9 62.1 80.37 19
 2 1 9 67.97 59.17 19
 2 1 9 37.34 20.65 21
 2 -1 10 1109.2 104.39 21
 2 1 10 798.5 318.81 19
 -2 1 -10 1086.06 123.33 8
 -2 -1 -10 1125.67 124.63 8
 -2 1 -10 1007.64 103.57 22
 -2 -1 -10 1017.76 106.85 22
 2 -1 10 1122.19 364.73 19
 2 1 10 1069.52 103.33 21
 -2 1 -11 3.5 21.54 8
 -2 1 -11 30.95 20.56 22
 2 1 11 35.84 19.27 21
 2 1 11 -36.91 73.16 19
 2 -1 11 25.31 19.75 21
 -2 -1 -11 10.58 12.14 22
 -2 -1 -11 -11.52 5.14 8
 -2 -1 -12 1044.62 136.66 8
 2 1 12 993.04 112.28 21
 2 -1 12 1038.13 113.24 21
 -2 1 -12 941.07 113.06 22
 -2 -1 -12 911.83 112.19 22
 -2 1 -12 1093.62 139.85 8
 -2 1 -13 42.87 36.09 8
 -2 -1 -13 101.4 48.51 8
 -2 1 -13 7.29 14.87 22
 2 -1 13 36.42 25.87 21
 2 1 13 16.38 19.67 21
 -2 -1 -13 9.48 14.72 22
 -2 -1 -14 544.09 99.81 22
 2 -1 14 478.83 86.12 21
 -2 -1 -14 445.73 102.88 8
 -2 1 -14 592.76 116.37 8
 2 -1 14 431.86 84.55 26
 -2 1 -14 439.54 87.09 22
 2 1 14 455.14 84.64 21
 2 -1 15 -8.26 17.78 26
 -2 -1 -15 2.01 16.04 8
 2 1 15 29.89 33.48 21
 -2 1 -15 13.43 23.94 22
 -2 1 -15 -11.54 20.04 8
 2 -1 15 25.03 11.97 21
 -2 -1 -15 8.58 30.87 22
 -2 1 -16 495.19 118.64 8
 -2 -1 -16 486.86 103.31 22
 -2 1 -16 525.7 104.32 22
 -2 -1 -16 478.97 113.53 8
 2 -1 16 522.7 97.61 21
 2 1 16 467.47 91.86 21
 2 1 17 49 34.97 21
 -2 1 -17 16.63 28.77 8
 -2 -1 -17 52.95 41.45 22
 -2 1 -17 52.38 42.95 22
 2 -1 17 -10.55 22 21
 -2 -1 -17 3.54 28.32 8
 -2 1 -18 508.74 95.47 16
 -2 -1 -18 504.38 94.51 16
 2 1 18 829.56 128.96 21
 -2 -1 -18 565.09 100.65 29
 -2 1 -18 605.87 132.68 8
 -2 -1 -18 813.82 154.61 8
 -2 1 -18 576.24 97.6 29
 2 -1 18 683.61 119.19 21
 -2 1 -19 18.2 10.26 29
 2 1 19 44.38 30.35 21
 -2 -1 -19 35.15 26.12 29
 -2 1 -19 24.35 22.31 16
 -2 -1 -19 12.79 44.33 8
 -2 1 -19 -24.1 30.51 8
 2 -1 19 26.49 46.99 21
 -2 -1 -19 -12.08 16.56 16
 -2 -1 -20 78.74 38.39 16
 -2 1 -20 -29.92 24.64 16
 -2 -1 -20 72.16 36.46 29
 -2 -1 -21 3.6 9.04 29
 -2 -1 -21 -0.43 8.03 16
 -2 1 -21 -2.62 10.26 16
 -2 1 -22 126.26 45.41 16
 -2 -1 -22 98.31 45.19 29
 -2 -1 -22 44.6 27.47 16
 -2 1 -23 2.09 8.28 16
 -2 -1 -23 40.01 24.54 16
 -2 1 -24 27.01 19.07 16
 -2 -1 -24 14.49 14.32 16
 -2 2 25 27.23 20.78 28
 2 2 -25 -0.03 5.61 16
 -2 -2 25 -9.8 15.89 28
 2 -2 -25 17.4 15.03 16
 -2 -2 24 44.08 32.09 28
 2 2 -24 39.25 24.18 16
 2 -2 -24 24.5 19.1 16
 -2 2 24 24.25 16.65 28
 2 -2 -23 -22.52 19.75 16
 -2 2 23 8.46 28.39 28
 -2 -2 23 -7.24 15.53 28
 2 2 -23 55.17 30.17 16
 -2 -2 22 27.7 30.58 28
 2 -2 -22 -7.29 13.39 16
 2 2 -22 35.71 25.79 16
 -2 2 22 23.51 16.58 28
 2 -2 -21 43.91 28.75 16
 2 2 -21 -16.01 18.88 16
 -2 -2 21 -18.33 31.01 28
 -2 2 21 29.94 34.64 28
 2 2 -20 114.65 46.06 16
 -2 2 20 50.16 29.43 28
 2 -2 -20 38.38 26.97 16
 -2 -2 20 99.32 49.11 28
 2 -2 -19 -6.75 24.79 8
 -2 -2 19 36.52 33.52 28
 -2 2 19 41.06 40.22 28
 2 -2 -19 -20.61 20.26 16
 2 2 -19 22.26 39.64 8
 2 2 -19 31.02 24.49 16
 -2 -2 18 -7.49 18.83 26
 2 2 -18 -63.23 55.89 8
 -2 2 18 -0.05 21.73 21
 2 -2 -18 -34.31 48.35 8
 -2 2 17 9.59 17.73 21
 -2 -2 17 122.1 53.16 26
 2 2 -17 69.55 52.79 8
 2 -2 -17 33.2 37.22 8
 -2 2 16 1702.05 173.22 21
 2 -2 -16 1784.29 211.31 8
 -2 -2 16 1612.99 182.47 26
 2 2 -16 1891.59 218.52 8
 2 2 -15 22 29.27 8
 2 -2 -15 54.81 35.36 8
 -2 2 15 16.96 15.58 21
 -2 -2 15 2.79 15.51 26
 2 2 -14 306.39 83.89 8
 2 -2 -14 382.81 90.37 8
 -2 2 14 399.41 77.2 21
 -2 -2 14 282.39 68.34 26
 -2 -2 13 93.3 37.01 26
 -2 2 13 123.18 40.61 21
 2 -2 -13 68.19 37.32 22
 -2 2 13 62.89 26.76 26
 2 2 -13 60.19 38.49 8
 2 -2 -13 54.96 36.51 8
 2 -2 -12 1986.92 161.56 22
 -2 2 12 1900.97 148.87 21
 2 2 -12 1810.85 168.27 8
 2 -2 -12 1801.08 165.73 8
 -2 -2 12 1804.29 141.41 21
 -2 2 12 1624.58 140.28 6
 -2 -2 12 1787.26 154.65 26
 -2 2 12 1718.37 143.56 26
 2 -2 -11 317.44 74.8 8
 -2 2 11 337.63 59.76 26
 -2 2 11 373.59 62.24 6
 -2 -2 11 257.17 169.25 19
 -2 2 11 600.4 265.39 19
 2 -2 -11 392.07 67.66 22
 -2 -2 11 400.19 67.44 26
 -2 2 11 418.59 67.63 21
 2 2 -11 347.43 72.3 8
 -2 -2 11 419.01 62.93 21
 2 -2 -10 1949.74 139.07 22
 -2 -2 10 1885.45 140.83 26
 -2 -2 10 1860.98 433.14 19
 -2 2 10 1892.75 440.13 19
 2 2 -10 1895.68 160.14 8
 -2 2 10 2070.56 135.52 21
 -2 -2 9 11.13 31.63 19
 -2 2 9 25.39 47.12 19
 -2 -2 8 1177.55 296.96 19
 -2 2 8 1234.16 301.06 19
 2 -2 -7 157.66 96.3 1
 -2 2 7 64.75 34.72 19
 -2 -2 7 80.82 70.05 19
 -2 -2 6 2255.05 347.81 19
 2 2 -6 1992.72 307.65 1
 -2 2 6 1888.18 319.37 19
 2 2 -6 2187.71 244.48 20
 2 -2 -6 1649.23 302.24 1
 -2 2 5 3279.12 382.38 19
 2 -2 -5 3049.51 395.22 1
 2 2 -5 3018.13 293.16 20
 2 2 -5 2778.14 352.38 1
 -2 -2 5 3504.65 397.86 19
 2 -2 -4 21392.21 999.41 1
 -2 -2 4 22861.59 920.69 19
 -2 2 4 22796.99 907.51 19
 2 2 -4 21297.01 966.58 1
 -2 -2 3 221.64 84.07 19
 -2 2 3 280.44 89.92 19
 2 -2 -3 295.26 114.07 1
 2 2 -3 326.7 110.82 1
 -2 -2 3 240.54 60.2 2
 2 -2 -2 3585.98 379.56 1
 -2 -2 2 3630.22 224.31 2
 2 2 -2 3580.3 376.29 1
 -2 -2 2 3564.31 302.21 19
 -2 2 2 3765.1 287.24 19
 2 -2 -1 27.82 43.62 1
 -2 -2 1 7.64 17.92 19
 2 2 -1 -11.94 21.37 1
 -2 2 1 10.79 15.85 19
 -2 2 1 40.73 32.14 18
 2 -2 0 16711.85 513.04 3
 -2 2 0 17307.74 621.97 18
 -2 -2 0 18122.24 657.89 19
 2 2 0 18073.94 830.85 1
 2 -2 0 17807.74 811.18 1
 -2 2 0 17571.84 510.6 19
 -2 2 -1 368.97 85.5 18
 2 -2 1 354.29 111.82 1
 -2 2 -1 363.68 79.14 19
 2 2 1 434.88 127.33 1
 -2 -2 -1 405.17 106.13 19
 2 -2 2 14065.37 677.9 1
 -2 -2 -2 14987.17 691.46 19
 -2 2 -2 15503.16 586.2 18
 2 -2 3 1138.83 186.14 1
 2 -2 3 1077.71 205.5 19
 -2 2 -3 1260.34 173.79 18
 2 2 3 930.76 216.69 19
 2 -2 4 1239.09 237.49 4
 2 2 4 1529.75 298.71 19
 2 -2 4 1424.42 260.6 19
 2 2 4 1336.84 163.09 4
 2 -2 5 1270.3 271.33 19
 2 2 5 1332.26 295.97 19
 2 -2 5 1494.77 268.37 4
 2 -2 6 59.5 54.08 4
 2 2 6 77.85 75.16 19
 2 -2 6 169.33 103.44 19
 2 -2 7 51.08 75.14 19
 2 2 7 46.89 57.52 19
 2 2 8 8110.22 891.62 19
 2 -2 8 7522.55 828.25 19
 2 -2 9 71.35 85.57 19
 -2 2 -9 81.21 29.28 8
 -2 -2 -9 90.13 31.72 22
 2 2 9 42.33 68.17 19
 2 2 9 77.85 26.28 21
 -2 2 -10 4838.28 225.95 22
 2 2 10 4809.78 219.08 21
 2 -2 10 4590.24 751.54 19
 -2 2 -10 4591.14 255.42 8
 -2 -2 -10 5267.95 265.64 8
 2 -2 10 4791.92 218.23 21
 -2 -2 -10 4586.53 230.41 22
 2 2 10 4560.71 760.92 19
 -2 2 -11 571.78 99.94 8
 -2 -2 -11 644.88 100.47 8
 2 -2 11 716.27 309.72 19
 2 2 11 577.4 80.65 21
 2 -2 11 527.15 75.21 21
 -2 2 -11 615.09 85.57 22
 -2 -2 -11 558.63 83.18 22
 2 -2 12 276.14 57.03 21
 2 2 12 257.05 56.82 21
 -2 2 -12 224.83 64.56 8
 -2 -2 -12 195.67 52.22 22
 -2 2 -12 192.91 52.23 22
 -2 -2 -12 269.91 69.32 8
 -2 -2 -13 232.95 67.57 8
 2 2 13 219.09 57.49 21
 -2 -2 -13 249.98 62.03 22
 2 -2 13 238.56 54.69 21
 -2 2 -13 295.87 79.92 8
 -2 2 -13 234.27 59.42 22
 -2 -2 -14 1710.66 191.42 8
 2 2 14 1616.76 158.08 21
 2 -2 14 1627.43 164.04 26
 -2 2 -14 1729.45 200.2 8
 -2 2 -14 1742.43 169.83 22
 2 -2 14 1498.63 152.64 21
 -2 -2 -14 1562.78 166.76 22
 2 -2 15 73.98 37.68 26
 -2 -2 -15 89.6 45.93 8
 2 2 15 99.81 44.82 21
 -2 -2 -15 75.9 47.76 22
 -2 2 -15 71.86 39.97 8
 2 -2 15 152.43 53 21
 -2 2 -15 92.92 41.16 22
 2 -2 16 89.66 46.9 26
 -2 2 -16 35.7 50.77 8
 -2 -2 -16 65.78 36.36 22
 2 2 16 6.55 24.43 21
 -2 -2 -16 25.93 38.29 8
 -2 2 -16 72.37 43.86 22
 2 -2 16 101.46 51.66 21
 -2 2 -17 -1.34 25.42 8
 2 2 17 9 21.12 21
 -2 -2 -17 23.48 25.59 22
 -2 -2 -17 37.5 41.11 8
 2 -2 17 19.43 18.78 21
 -2 2 -18 55.41 47.18 8
 -2 -2 -18 65.99 34.75 16
 -2 -2 -18 127.88 50.58 29
 2 -2 18 130.8 51.75 21
 -2 -2 -18 85.12 57.26 8
 -2 -2 -18 183.64 67.29 22
 2 2 18 129.6 53.67 21
 -2 2 -18 107.67 44.62 16
 2 2 19 6.53 14.08 21
 -2 2 -19 19.35 20.22 16
 -2 -2 -19 6.11 13.35 16
 -2 -2 -19 -4.16 13.76 29
 -2 2 -19 17.08 30.91 8
 -2 -2 -20 -2.33 10.11 16
 -2 -2 -20 85.13 38.92 29
 -2 2 -20 99.57 43.11 16
 -2 -2 -21 -11.04 15.71 16
 -2 -2 -21 -15.77 21.26 29
 -2 2 -21 28.43 23.46 16
 -2 2 -22 91.28 38.82 16
 -2 -2 -22 31.87 23.45 16
 -2 -2 -22 60.08 34.66 29
 -2 -2 -23 6.93 15.68 29
 -2 -2 -23 44.49 25.63 16
 -2 2 -23 28.04 20.93 16
 -2 2 -24 2.24 7.48 16
 -2 -2 -24 9.53 11.84 16
 2 3 -25 42.31 22.89 16
 2 -3 -25 21.43 16.13 16
 -2 3 25 1.52 18.95 28
 2 -3 -24 68.88 30.64 16
 -2 3 24 68.65 39.66 28
 2 3 -24 141.61 44.82 16
 -2 -3 24 82.95 38.6 28
 2 3 -23 80.9 36.34 16
 -2 -3 23 25.54 16.17 28
 2 -3 -23 68.55 32.58 16
 -2 3 23 53 31.51 28
 -2 3 22 23.35 18.43 28
 2 3 -22 7.76 13.57 16
 -2 -3 22 23.61 21.51 28
 -2 3 21 2.41 11.88 28
 -2 -3 21 30.87 26.27 28
 2 -3 -21 36.43 25.95 16
 2 -3 -21 15.76 21.31 29
 2 3 -21 53.03 31.8 16
 -2 -3 20 149.99 56.78 28
 2 -3 -20 138 49.29 16
 2 -3 -20 81.91 31.37 29
 -2 3 20 136.49 45.87 28
 2 3 -20 213.77 62.46 16
 2 -3 -19 10.21 16.93 29
 -2 -3 19 -14.24 20.21 26
 2 3 -19 22.82 21.57 16
 -2 -3 19 28.97 17.41 28
 2 3 -19 62.59 57.66 8
 -2 3 19 18.76 8.58 28
 -2 3 19 10.49 11.69 21
 2 -3 -19 -17.82 19.13 16
 -2 -3 18 116.34 52.19 26
 -2 3 18 67.79 22.93 21
 2 -3 -18 100.87 57.43 8
 2 3 -18 190.5 71.86 8
 2 -3 -17 -7.33 26.47 8
 2 3 -17 67.65 45.55 8
 -2 3 17 20.4 9.65 21
 -2 -3 17 20.28 31.34 26
 -2 -3 16 37.42 28.33 26
 -2 3 16 23.91 24.32 21
 2 3 -16 60.78 45.95 8
 2 -3 -16 72.87 52.44 8
 2 3 -15 33.44 31.47 8
 -2 -3 15 -14.43 26.29 26
 2 -3 -15 16.43 22.56 8
 -2 3 15 -23.76 22.37 21
 -2 -3 14 305.04 74.77 26
 -2 3 14 310.59 67.66 21
 2 -3 -14 365.97 87.12 8
 2 3 -14 303.94 81.21 8
 2 -3 -13 1068.52 125.74 22
 2 3 -13 832.67 127.39 8
 2 -3 -13 886.39 129.4 8
 -2 -3 13 865.84 116.8 26
 -2 3 13 904.16 110.72 6
 -2 3 13 955.08 111.64 21
 -2 3 12 3194.25 197.82 6
 -2 3 12 3585.65 205.32 21
 2 3 -12 3288.52 237.78 8
 -2 -3 12 3222.84 211.39 26
 2 -3 -12 3825.6 225.28 22
 2 -3 -12 3508.73 239.62 8
 -2 3 11 232.48 49.64 6
 -2 -3 11 241.9 55.56 26
 -2 3 11 216.87 165.45 19
 2 -3 -11 315.23 60.75 22
 -2 3 11 216.68 46.7 26
 -2 -3 11 315.55 187.81 19
 2 -3 -11 278.73 64.38 8
 -2 3 11 273.19 52.83 21
 2 3 -11 204.97 52.05 8
 -2 -3 10 1747.19 138.21 26
 2 -3 -10 1886.33 135.94 22
 -2 3 10 1609.57 403.66 19
 -2 3 10 1842.59 130.87 21
 2 3 -10 1689.82 147.38 8
 -2 -3 10 1508.28 388.97 19
 -2 -3 9 1640.85 380.11 19
 -2 3 9 2029.51 424.36 19
 2 -3 -8 3170.45 475.1 1
 -2 -3 8 3426.46 506.54 19
 -2 3 8 2988.23 481.24 19
 -2 3 7 31.66 53.72 19
 -2 -3 7 57.35 59.5 19
 2 -3 -7 -18.45 34.54 1
 2 3 -6 19950.52 948.45 1
 2 -3 -6 20786.11 1090.23 1
 -2 3 6 20966.61 1067.19 19
 -2 -3 6 20897.71 1063.12 19
 2 3 -6 22074.9 828.74 20
 2 -3 -5 10957.6 756.25 1
 -2 3 5 10634.5 691.06 19
 -2 -3 5 10875.2 708.79 19
 2 3 -5 11067.3 576.24 20
 2 3 -5 10437.81 667.94 1
 -2 -3 4 149.67 81.46 19
 2 3 -4 105.37 76.84 1
 -2 3 4 124.58 65.37 19
 2 3 -4 146.62 71.11 20
 2 -3 -4 104.04 77.97 1
 -2 -3 3 210.24 65.47 2
 2 -3 -3 151.18 80.19 1
 2 3 -3 244 100.94 1
 -2 -3 3 197.49 81.54 19
 -2 3 3 238.67 84.33 19
 -2 3 2 4382.23 306.83 19
 -2 3 2 4499.01 378.92 18
 -2 -3 2 3778.73 277.4 2
 2 3 -2 4458.93 421.13 1
 2 -3 -2 4469.78 261.55 2
 2 -3 -2 4167 413.13 1
 -2 -3 2 4101.5 334.73 19
 2 -3 -1 846.49 114.62 2
 -2 -3 1 907.75 153.56 19
 -2 -3 1 909.75 106.42 3
 2 -3 -1 820.47 132.83 3
 2 -3 -1 913.49 188.3 1
 2 3 -1 871.15 188.23 1
 -2 3 1 936.96 119.77 19
 -2 3 1 764.61 144.55 18
 2 3 0 1463.46 241.23 1
 -2 -3 0 1258.24 183.05 19
 -2 3 0 1265.72 125.16 19
 2 -3 0 1038.49 195.69 1
 2 -3 0 1337.01 166.22 3
 -2 3 0 1136.33 166.59 18
 -2 3 -1 1356.33 136.45 19
 2 3 1 1499.72 247.06 1
 2 -3 1 1264.56 212.28 1
 -2 3 -1 1424.67 183.73 18
 -2 -3 -1 1416.15 203.43 19
 -2 3 -2 3777.99 273.3 19
 2 -3 2 4020.54 367.38 1
 -2 3 -2 4037.48 324.1 18
 -2 -3 -2 4068.4 373.69 19
 2 -3 3 12411.49 609.68 1
 -2 3 -3 13641.08 634.62 18
 2 3 3 12157.49 804.7 19
 2 -3 3 13376.18 695.61 19
 2 -3 4 11190.7 710.17 19
 2 -3 4 10359.31 730.64 4
 2 3 4 11095.9 822.17 19
 2 -3 4 11024.9 542.21 1
 2 3 4 10950.8 370.47 4
 2 -3 5 2147.17 344.3 19
 2 -3 5 2401.33 361.71 4
 2 3 5 2944.28 448.8 19
 2 -3 6 25942.27 1232.42 4
 2 -3 6 25496.27 1286.68 19
 2 3 6 24923.08 1396.67 19
 2 -3 7 605.71 209.36 19
 2 3 7 475.12 199.18 19
 2 3 8 25.49 50.17 19
 2 -3 8 37.1 56.75 19
 2 3 9 1003.5 95.39 21
 2 3 9 1023.07 339.57 19
 -2 -3 -9 989.68 102.08 22
 2 -3 9 912.86 303.68 19
 -2 3 -9 903.89 105.95 8
 2 -3 10 594.87 262.14 19
 -2 3 -10 684.05 97.49 8
 2 -3 10 671.99 82.55 21
 2 3 10 547.05 260.42 19
 -2 3 -10 632.04 80.31 22
 -2 -3 -10 659.04 93.01 8
 -2 -3 -10 625.33 87.2 22
 2 3 10 629.17 81.3 21
 -2 3 -11 17.11 26.25 8
 2 -3 11 0.48 14.02 21
 -2 3 -11 18.42 22.34 22
 -2 -3 -11 13.94 19.08 22
 2 3 11 14.77 14.06 21
 -2 -3 -11 12.97 21.72 8
 -2 3 -12 1024.74 137.92 8
 -2 -3 -12 920.6 114.79 22
 -2 -3 -12 1069.84 134.79 8
 2 -3 12 939.05 106.88 21
 2 3 12 955.93 109.91 21
 -2 3 -12 987.21 116.21 22
 -2 -3 -13 103.7 41.6 22
 -2 -3 -13 95.88 40.22 8
 2 3 13 79.24 33.15 21
 -2 3 -13 137.82 55.18 8
 -2 3 -13 76.09 35.6 22
 2 -3 13 99.25 39.73 21
 2 3 14 639.01 99.3 21
 2 -3 14 550.76 97.31 26
 -2 -3 -14 673 109.58 22
 -2 3 -14 469.36 100.6 8
 -2 -3 -14 542.15 107.49 8
 2 -3 14 530.66 87.98 21
 -2 3 -14 555.54 96.92 22
 2 -3 15 193.33 58.83 26
 -2 -3 -15 247.55 68.21 22
 -2 3 -15 162.14 55.7 22
 -2 -3 -15 241.63 76.45 8
 2 3 15 249.64 63.09 21
 2 -3 15 169.04 56.63 21
 -2 3 -15 295.25 84.98 8
 -2 -3 -16 268.22 78.7 22
 2 -3 16 146.03 55.23 26
 2 -3 16 282.78 71.38 21
 -2 -3 -16 217.32 71 8
 2 3 16 292.51 72.54 21
 -2 3 -16 230.21 74.01 8
 2 -3 17 115.05 48.77 26
 2 -3 17 78.67 36.61 21
 -2 -3 -17 108.64 52.78 22
 2 3 17 59.67 38.88 21
 -2 3 -17 52.08 38.48 8
 -2 -3 -18 498.84 115.36 22
 -2 -3 -18 482.7 94.1 29
 -2 3 -18 282.7 71.42 16
 2 3 18 460.62 96.68 21
 -2 3 -18 435.97 117.09 8
 -2 -3 -18 290.41 71.02 16
 -2 -3 -19 5.74 8.11 29
 -2 -3 -19 28.8 23.69 16
 -2 3 -19 6.46 13.7 16
 2 3 19 54.08 35.35 21
 -2 -3 -20 21.38 25.15 29
 -2 -3 -20 100.69 42.65 16
 -2 3 -20 50.62 31.09 16
 -2 -3 -21 -2.78 9.81 16
 -2 -3 -21 2.56 18.92 29
 -2 3 -21 21.67 20.54 16
 -2 3 -22 3.13 9.72 16
 -2 -3 -22 45.69 29.4 29
 -2 -3 -22 66.76 32.86 16
 -2 3 -23 4.3 10.05 16
 -2 -3 -23 -10.13 13.18 29
 -2 3 -24 -8.1 11.25 16
 -2 -3 -24 -16.73 15.17 16
 2 4 -25 6.07 9.78 16
 -2 4 25 1.6 10.97 28
 2 -4 -25 -17.53 14.55 16
 2 4 -24 31.72 21.73 16
 2 -4 -24 -24.78 18.85 16
 -2 4 24 7.55 19.85 28
 2 4 -23 26.87 21.6 16
 2 -4 -23 60.97 30.58 16
 -2 -4 23 12.49 25.54 28
 -2 4 23 3.45 9.42 28
 2 -4 -22 6.62 12.79 16
 -2 -4 22 10.87 8.97 28
 -2 4 22 31.99 34.69 28
 2 4 -22 82.31 38.12 16
 2 -4 -22 63.42 41.39 29
 2 -4 -21 22.43 20.8 16
 -2 4 21 -0.71 10.35 28
 2 -4 -21 10.5 20.76 29
 2 4 -21 0.89 8.63 16
 -2 -4 21 0.05 9 28
 -2 -4 20 38.93 30.89 28
 2 4 -20 80.86 38.85 16
 2 -4 -20 74.92 36.58 16
 -2 4 20 61.39 32.45 28
 2 -4 -20 18.2 19.19 29
 -2 4 19 -1.18 20.99 28
 2 4 -19 31.47 44.1 8
 -2 -4 19 25.01 26.52 28
 2 4 -19 46.37 29.79 16
 2 -4 -19 0.35 20.94 29
 -2 4 19 67.48 41.43 21
 2 -4 -19 -21.72 20.82 16
 -2 -4 19 -3.15 13.09 26
 2 4 -18 11.92 15.38 8
 -2 4 18 -2.47 18.05 21
 -2 -4 18 -7.41 16.93 26
 -2 4 17 90.1 43.83 21
 -2 -4 17 191.6 66.71 26
 2 4 -17 157.08 68.51 8
 2 -4 -16 687.01 129.12 8
 -2 -4 16 585.01 112.2 26
 -2 4 16 638.56 109.08 21
 2 4 -16 644.95 124.64 8
 2 -4 -15 138.78 52.33 8
 -2 -4 15 142.51 51.7 26
 2 4 -15 132.58 55.84 8
 -2 4 15 179.87 52.68 21
 2 4 -14 36.98 29.56 8
 -2 4 14 7.95 12.17 21
 2 -4 -14 15.54 13.78 8
 2 -4 -14 24.05 24.61 22
 -2 4 14 12.34 19.48 6
 -2 -4 14 -3.23 12.9 26
 -2 4 13 6.13 5.85 21
 -2 -4 13 22.93 23.09 26
 -2 4 13 17.9 19.64 6
 2 -4 -13 5.94 14.61 22
 2 -4 -13 -12.32 21.67 8
 2 4 -13 51.8 35.21 8
 -2 4 12 759.98 96.38 21
 2 -4 -12 686.74 104.56 8
 -2 4 12 692.17 93.59 6
 2 4 -12 718.72 108.42 8
 2 -4 -12 759.91 102.56 22
 -2 -4 12 713.01 101.18 26
 -2 4 11 149.69 132.06 19
 -2 4 11 169.96 42.02 21
 -2 -4 11 194.19 49.31 26
 2 -4 -11 197.11 52.42 8
 2 -4 -11 202.06 49.33 22
 -2 4 11 160.21 43.03 6
 2 4 -11 158.7 50.83 8
 -2 -4 11 196.2 148.5 19
 -2 4 10 2537.81 514.42 19
 -2 4 10 2758.31 162.12 6
 2 -4 -10 3235.73 181.83 22
 2 4 -10 3091.82 198.67 8
 -2 -4 10 2927.01 181.45 26
 -2 -4 10 2706.51 528.35 19
 -2 4 10 2851.37 164.4 21
 -2 4 9 -38.33 58.22 19
 -2 -4 9 0.21 64.24 19
 -2 4 8 10404.81 892.89 19
 2 -4 -8 9318.37 831.77 1
 -2 -4 8 9817.76 867.37 19
 2 -4 -7 1064.77 269.33 1
 -2 4 7 866.91 241.36 19
 -2 -4 7 1041.18 256.4 19
 -2 4 6 228.26 111.9 19
 2 -4 -6 259.62 128.99 1
 2 4 -6 312.75 113.82 1
 -2 -4 6 366.25 143.73 19
 2 4 -6 279.4 99.62 20
 2 -4 -5 4673.92 509.64 1
 -2 4 5 4935.55 473.61 19
 2 4 -5 5213.69 470.6 1
 -2 -4 5 5406.99 499.83 19
 2 4 -5 5202.49 410.89 20
 2 4 -4 29696.83 1110.03 1
 -2 -4 4 32647.61 1131.26 19
 -2 4 4 31929.91 1076.08 19
 -2 4 4 32528.91 1156.41 18
 2 -4 -4 31615.32 1272.88 1
 2 4 -4 31590.52 1004.85 20
 -2 -4 3 2992.31 282.73 2
 -2 4 3 3182.53 338.34 18
 -2 -4 3 3227.37 326.77 19
 2 4 -3 3011.04 309.06 20
 2 -4 -3 3067.6 378.42 1
 -2 4 3 2969.15 289.53 19
 2 4 -3 3142.45 359.51 1
 2 -4 -2 337.39 121.03 1
 -2 -4 2 310.28 95.66 19
 -2 4 2 358.45 108.53 18
 -2 4 2 435.68 94.84 19
 2 4 -2 390.56 125.72 1
 2 -4 -2 357.55 90 2
 -2 -4 2 358.1 96.99 2
 -2 -4 1 3044.52 293.68 19
 2 -4 -1 2805.51 279.01 3
 2 -4 -1 3176.63 256.93 2
 -2 4 1 2968.5 208.74 19
 2 4 -1 3039.3 356.58 1
 2 -4 -1 2871.2 338.22 1
 -2 -4 1 2949.9 230.08 3
 -2 4 1 2830.42 285.96 18
 -2 4 0 5698.57 391.72 18
 -2 -4 0 6120.69 341.95 3
 2 -4 0 6355.15 406.59 3
 -2 -4 0 5457.78 398.87 19
 2 4 0 6559.56 528.53 1
 -2 4 0 5760.99 248.38 19
 2 -4 0 5944.48 478.75 1
 -2 -4 -1 3.87 10.56 19
 -2 4 -1 41.53 33.25 18
 -2 4 -1 37.87 21.8 19
 2 -4 1 39.87 48.47 1
 2 -4 2 4386.06 388.48 1
 -2 4 -2 5131.94 398.4 18
 -2 -4 -2 5054.58 433.44 19
 -2 4 -2 4848.34 286.24 19
 2 4 3 61.5 55.92 19
 2 -4 3 94.37 55.35 19
 -2 4 -3 105.32 60.79 18
 2 -4 3 110.81 59.5 1
 2 -4 4 377.87 144.6 4
 2 -4 4 379.69 124.84 19
 2 4 4 348.62 141.42 19
 2 -4 4 371.07 97.26 1
 2 4 5 362.77 167.29 19
 2 -4 5 377.82 150.06 4
 2 -4 5 257.31 113.59 19
 2 4 6 2167.47 416.71 19
 2 -4 6 2325.8 388.88 4
 2 -4 6 2307.71 381.96 19
 2 -4 7 624.66 202.32 4
 2 4 7 655.79 245.46 19
 2 -4 7 486.83 188.44 19
 2 4 8 10683 1039.65 19
 2 -4 8 10143.31 940.68 19
 -2 4 -9 27.37 23.5 8
 2 4 9 -11.55 36.84 19
 2 -4 9 77.26 86.93 19
 -2 -4 -9 52.21 21.96 22
 2 4 9 24.33 10 21
 -2 4 -10 4938.6 269.49 8
 -2 -4 -10 5171.06 257.85 8
 2 4 10 5193.8 231.36 21
 -2 -4 -10 4924.59 245.44 22
 -2 4 -10 5309.57 236.19 22
 2 -4 10 4951.42 223.14 21
 2 4 10 4315.59 745.27 19
 -2 4 -11 1970.7 178.83 8
 2 4 11 2006.55 150.99 21
 -2 -4 -11 1966.74 162.25 22
 2 -4 11 2000.98 147.61 21
 -2 -4 -11 2003.77 170.81 8
 -2 4 -11 2033.74 155.57 22
 2 4 12 25.92 27.97 21
 -2 4 -12 -1.88 11.12 8
 2 -4 12 6.21 6.22 21
 -2 -4 -12 2.99 11.33 22
 -2 -4 -12 4.96 12.41 8
 -2 4 -12 22.31 28.43 22
 2 -4 13 87.89 37.74 21
 -2 4 -13 134.6 46.64 22
 2 4 13 91.67 37.33 21
 -2 4 -13 40.34 17.37 8
 -2 -4 -13 137.47 44.39 8
 -2 -4 -13 67.84 32.74 22
 -2 -4 -14 2208.31 212.72 8
 -2 4 -14 2018.38 182.46 22
 -2 4 -14 1947.58 211.94 8
 2 -4 14 2048.79 175.63 21
 2 4 14 2153.74 182.41 21
 -2 -4 -14 1960.38 188.41 22
 2 -4 14 2159 196.78 26
 -2 -4 -15 438.08 92.89 22
 -2 4 -15 456.49 87.76 22
 2 4 15 470.49 89.47 21
 2 -4 15 398.9 82.78 21
 -2 4 -15 393.02 98.5 8
 2 -4 15 389.21 86.02 26
 2 4 16 119.12 47.51 21
 -2 -4 -16 62.8 42.41 22
 -2 4 -16 78.17 47.78 8
 2 -4 16 69.87 40.91 26
 2 -4 16 97.06 47.45 21
 -2 4 -17 34.01 33.46 8
 -2 -4 -17 92.39 52.55 22
 2 -4 17 13.8 25.64 26
 2 4 17 97.57 51.13 21
 -2 -4 -18 31.03 24.33 16
 -2 4 -18 68.52 42.68 8
 -2 -4 -18 141.2 67 22
 2 -4 18 70.36 49.15 26
 -2 -4 -18 44.49 34.73 29
 -2 4 -18 118.76 46.44 16
 2 4 18 61.26 36.81 21
 -2 4 -19 21.52 22.02 8
 -2 -4 -19 14.07 29.54 29
 -2 -4 -19 35.01 25.67 16
 -2 4 -19 -16.45 19.18 16
 -2 4 -20 114.69 45.82 16
 -2 -4 -20 111.63 44.39 16
 -2 -4 -20 129.45 53.49 29
 -2 -4 -21 -2.25 9.62 16
 -2 4 -21 -2.08 9.55 16
 -2 4 -22 -4.82 11.12 16
 -2 -4 -22 85 43.94 29
 -2 -4 -22 43.3 26.47 16
 -2 -4 -23 10.55 12.88 29
 -2 4 -23 19.32 17.59 16
 -2 -4 -23 -22.6 18.58 16
 -2 -4 -24 4.36 11.78 29
 -2 -4 -24 20.23 16.1 16
 2 -5 -25 7.65 10.09 16
 -2 5 25 4.87 14.65 28
 2 5 -25 -15.48 14.31 16
 2 5 -24 51.5 27.28 16
 -2 5 24 76.07 36.75 28
 2 -5 -24 89.51 33.95 16
 -2 5 23 -9.18 16.49 28
 -2 -5 23 13.29 19.04 28
 2 -5 -23 26.73 20.67 16
 2 5 -23 27.65 21.67 16
 2 -5 -23 12.66 15.58 29
 -2 5 22 1.65 14.56 28
 2 -5 -22 -4.12 10.81 16
 -2 -5 22 -11.02 14.59 28
 2 -5 -22 -12.03 21.64 29
 2 -5 -21 5.45 22.01 29
 -2 -5 21 40.63 41.88 28
 2 -5 -21 55.45 31.08 16
 -2 5 21 13.7 17.34 28
 2 5 -21 13.84 17.5 16
 2 -5 -20 66.55 37.09 29
 -2 -5 20 130.51 54.58 28
 2 -5 -20 94.92 40.7 16
 -2 5 20 21.88 22.34 28
 2 5 -20 29.9 30.93 11
 2 -5 -19 -0.23 25.93 29
 -2 -5 19 30.45 32.03 28
 -2 5 19 29.18 27.89 28
 -2 5 19 30.38 31.85 21
 2 5 -19 -12.87 22.38 8
 2 5 -19 -13.02 17.67 11
 2 -5 -19 -26.81 22.56 16
 2 5 -19 8.03 14.64 16
 -2 -5 19 40.19 33.52 26
 -2 -5 18 283.26 86.66 26
 -2 5 18 173.19 59.93 21
 2 5 -18 167.97 67.91 8
 2 5 -17 40.68 43.08 8
 -2 -5 17 16 26.29 26
 -2 5 17 11.36 20.85 21
 -2 -5 16 -10.24 11.62 26
 -2 5 16 29.75 27.51 21
 -2 -5 15 89.99 39.42 26
 -2 5 15 40.69 26.71 21
 2 5 -15 67.45 32.14 8
 2 -5 -14 493.52 98.2 8
 -2 -5 14 486.31 93.31 26
 2 5 -14 530.55 108.07 8
 2 -5 -14 575.6 101.66 22
 -2 5 14 480.24 86.55 6
 -2 5 14 551.36 92.45 21
 -2 -5 13 103.04 39.43 26
 -2 5 13 198.22 55.18 6
 -2 5 13 156.37 45.92 21
 2 -5 -13 146.69 50.41 22
 2 5 -13 79.58 42.48 8
 2 -5 -13 142.59 53.1 8
 2 5 -12 3179.58 234.08 8
 -2 5 12 3199.45 201.61 6
 2 -5 -12 3606.27 223.19 22
 -2 5 12 3663.68 211.36 21
 -2 -5 12 3308.13 219.15 26
 2 -5 -12 3408.27 235.97 8
 2 5 -11 702.24 99.89 8
 -2 5 11 695.65 285.48 19
 2 -5 -11 547.94 90.72 8
 -2 -5 11 704.39 97.48 26
 -2 5 11 566.57 79.26 6
 -2 -5 11 851.46 316.86 19
 -2 5 11 723.56 86.93 21
 2 -5 -11 657.31 91.52 22
 2 5 -10 1503.14 137.2 8
 2 -5 -10 1611.89 128.76 22
 -2 5 10 1475.65 120.91 6
 -2 -5 10 1439.42 129.33 26
 -2 5 10 1430.84 117.71 21
 -2 -5 10 1422.31 380.25 19
 -2 5 10 977.25 323.43 19
 -2 -5 9 940.86 289.51 19
 -2 5 9 1070.63 313.64 19
 -2 5 8 7335.46 674.58 18
 2 -5 -8 7510.66 773.63 1
 -2 -5 8 6675.65 705.73 19
 -2 5 8 6963.19 733.9 19
 -2 5 7 1048.22 265.1 19
 -2 -5 7 1467.5 308.66 19
 -2 5 7 1467.22 289.43 18
 2 -5 -7 1288.28 306.17 1
 -2 5 6 21948.8 1064.07 18
 2 -5 -6 21257.81 1175.12 1
 2 5 -6 21589.31 904.16 20
 -2 -5 6 21539.11 1087.73 19
 -2 5 6 20090.82 1066.91 19
 -2 -5 5 5202.67 493.44 19
 2 5 -5 5116.69 426.78 20
 -2 5 5 4834.5 471.42 19
 2 5 -5 5283.8 465.78 1
 2 -5 -5 4816.06 538.91 1
 -2 5 5 5050.88 482.27 18
 2 5 -4 61.15 44.54 20
 -2 -5 4 152.72 79.22 19
 -2 5 4 101.69 59.62 18
 2 -5 -4 121.28 78.61 1
 2 5 -4 125.99 71.06 1
 -2 5 4 89.37 62.21 19
 -2 -5 4 86.33 53.16 2
 2 5 -3 2708.47 302.27 20
 -2 -5 3 2939.87 320.31 19
 2 -5 -3 2876.05 380.66 1
 2 5 -3 2900.74 351.72 1
 -2 5 3 3036.8 294.89 19
 -2 -5 3 2925.84 306.54 2
 -2 5 3 2761.29 319.29 18
 -2 5 2 1446.68 221.16 18
 -2 -5 2 1430.42 212.52 19
 2 -5 -2 1497.7 205.98 2
 -2 -5 2 1437.3 215.9 2
 2 5 -2 1342.57 241.86 1
 2 5 -2 1445.81 219.66 20
 2 -5 -2 1433.78 257.11 1
 -2 5 2 1605.64 182.03 19
 -2 5 1 825.3 160.76 18
 2 -5 -1 758.83 178.36 1
 2 5 -1 850.2 194.95 1
 2 -5 -1 839.04 151.11 2
 -2 -5 1 772.56 167 2
 2 5 -1 876.81 168.9 20
 -2 -5 1 829.05 137.74 3
 -2 5 1 985.31 116.68 19
 2 -5 -1 723.79 156.93 3
 -2 -5 1 852.77 162 19
 -2 -5 0 10510.01 583.54 19
 -2 5 0 10414.31 567.23 18
 2 -5 0 11063 595.37 3
 -2 5 0 11303.1 312.98 19
 -2 -5 0 11037.9 528.54 3
 2 -5 0 9761.45 629.11 1
 -2 -5 -1 4231.83 383.96 19
 -2 5 -1 4226.94 368.91 18
 2 -5 1 3747.6 374.78 1
 -2 5 -1 3968.73 184.91 19
 -2 5 -2 1676.44 245.95 18
 -2 -5 -2 1687.76 259.01 19
 -2 5 -2 1614.19 150.21 19
 2 -5 2 1493.68 230.05 1
 2 -5 3 3484.19 329.15 19
 2 -5 3 3435.29 332.17 1
 -2 5 -3 3965.85 397.04 18
 2 -5 4 15360.66 995.32 4
 2 5 4 14813.47 983.15 19
 2 -5 4 15660.36 791.81 19
 2 -5 4 14405.77 619.18 1
 2 5 4 14936.87 649.01 20
 2 -5 5 133.97 80.27 19
 2 5 5 122.42 54.24 20
 2 -5 5 84.27 69.51 4
 2 5 5 179.67 112.29 19
 2 -5 6 18685.33 1061.01 19
 2 -5 6 18826.73 1155.33 4
 2 5 6 17668.94 1209.63 19
 2 -5 7 8059.77 767.35 19
 2 -5 7 9131.3 826 4
 2 5 7 7872.71 855.43 19
 2 -5 8 264.92 140.84 19
 2 5 8 268.47 163.67 19
 -2 -5 -9 17.7 18.96 22
 2 5 9 -4.86 5.69 21
 -2 5 -9 16.32 22.01 8
 2 5 9 -62.17 84.41 19
 -2 -5 -10 1092.1 118.3 22
 2 5 10 1117.19 101.3 6
 2 -5 10 1043.02 102.04 21
 -2 5 -10 1071.9 107.06 22
 -2 -5 -10 1094.98 117.1 8
 2 5 10 1152.78 384.45 19
 2 5 10 1032.72 104.4 21
 -2 5 -10 1167.81 129.83 8
 2 -5 11 500.46 74.3 21
 -2 -5 -11 697.73 99.27 8
 -2 5 -11 572.96 97.31 8
 2 5 11 593.29 83.05 21
 -2 -5 -11 585.82 90.66 22
 -2 5 -11 514.76 78.05 22
 2 5 12 2351.42 174.45 21
 -2 5 -12 2223.44 171.99 22
 -2 -5 -12 2129.49 181.71 22
 -2 5 -12 2325.28 206.91 8
 -2 -5 -12 2443.18 197.94 8
 2 -5 12 2266.9 167.11 21
 2 5 13 -3.88 15.89 21
 -2 -5 -13 -14.61 21.44 22
 2 -5 13 2.65 7.55 21
 -2 5 -13 1.51 17.77 8
 -2 5 -13 22.34 27.53 22
 2 -5 14 282.76 64.15 21
 -2 5 -14 276.16 77.71 8
 2 5 14 290.29 70.52 21
 -2 5 -14 256.59 65.87 22
 -2 -5 -14 282.09 74.47 22
 2 -5 14 298.18 77.71 26
 2 5 15 45.44 30.16 21
 2 -5 15 -4.03 16.51 26
 -2 5 -15 15.09 32.09 8
 2 -5 15 29.2 17.8 21
 -2 -5 -15 13.71 17.86 22
 2 5 16 214.39 61.43 21
 2 -5 16 200.89 62.07 26
 -2 -5 -16 217.25 70.03 22
 -2 5 -16 199.91 71.71 8
 -2 -5 -17 73.9 44.08 22
 2 -5 17 68.44 34.91 26
 2 5 17 77.98 47.24 21
 -2 5 -17 108.07 59.72 8
 2 5 18 327.91 88.29 21
 -2 -5 -18 196.07 57.79 16
 -2 5 -18 211.77 61.45 16
 2 -5 18 242.76 78.57 26
 -2 5 -18 268.88 90.65 8
 -2 -5 -18 209.28 62.48 29
 -2 -5 -18 433.77 108.2 22
 -2 -5 -19 43.8 32.66 29
 -2 5 -19 34.9 26.3 16
 -2 -5 -19 79.41 37.63 16
 -2 -5 -20 20.53 20.14 16
 -2 5 -20 -5.84 12.63 16
 -2 -5 -20 8.02 18.41 29
 -2 5 -21 -5.96 12.46 16
 -2 -5 -21 -5.19 13.4 29
 -2 -5 -22 30.17 22.23 16
 -2 -5 -22 71.79 37.36 29
 -2 5 -22 31.1 23.01 16
 -2 -5 -23 -1.74 10.85 29
 -2 5 -23 5.22 10.47 16
 -2 5 -24 37 21.49 16
 -2 -5 -24 61.15 27.64 29
 -2 -5 -24 -15.29 14.09 16
 2 6 -25 -4.83 8.89 16
 -2 6 25 16.08 17.37 28
 2 -6 -24 10.75 12.84 16
 -2 6 24 35.86 28.83 28
 2 -6 -24 4.01 8.91 29
 2 6 -24 -5.4 10.43 16
 2 6 -23 14.87 16.4 16
 -2 6 23 32.49 30.14 28
 2 -6 -23 32.29 22.15 16
 2 -6 -23 -12.8 13.6 29
 2 -6 -22 64.88 36.95 29
 -2 6 22 49.39 32.72 28
 2 -6 -22 27.87 21.78 16
 2 6 -22 81.82 37.76 16
 2 6 -21 17.05 23.06 11
 -2 6 21 3.83 20.39 28
 2 6 -21 -32.02 25 16
 2 -6 -21 3.29 8.52 29
 2 -6 -21 43.44 27.4 16
 -2 6 20 63.72 40.57 28
 2 6 -20 3.78 17.88 11
 2 -6 -20 70.6 35.06 16
 2 -6 -20 66.98 43.84 29
 -2 -6 20 20.96 11.41 28
 -2 -6 19 -4.14 12.49 28
 2 6 -19 -20.86 20.94 16
 -2 6 19 -20.82 33.72 28
 2 6 -19 54.96 43.59 11
 2 6 -19 -37.67 43.77 8
 -2 6 19 -10.42 23.48 21
 -2 -6 19 50.9 45.76 26
 2 -6 -19 -64.62 33.41 16
 2 -6 -19 27.36 24.45 29
 2 6 -18 33.35 42.46 8
 -2 -6 18 7.11 21.52 26
 -2 6 18 21.26 22.5 21
 -2 6 17 341.79 82.08 21
 2 6 -17 328.38 91.29 8
 -2 -6 17 327.43 94.19 26
 -2 6 16 491.97 95.19 21
 -2 -6 16 392.76 96.44 26
 2 6 -16 389.89 94.94 8
 -2 6 15 579.44 97.69 21
 -2 6 15 418.72 85.78 6
 -2 -6 15 447.91 96.55 26
 2 6 -15 479.36 104.12 8
 2 -6 -15 506.46 99.05 22
 -2 6 14 403.57 81.39 6
 2 -6 -14 409.8 87.07 22
 -2 -6 14 411.13 87.79 26
 2 6 -14 350.8 83.3 8
 -2 6 14 322.38 70.29 21
 -2 6 13 544.99 85.78 21
 2 -6 -13 705.89 106.68 22
 2 6 -13 507.76 96.96 8
 -2 -6 13 589.44 99.28 26
 -2 6 13 560.58 90.54 6
 2 -6 -12 1338.46 135.12 22
 -2 -6 12 1067.3 126.86 26
 -2 6 12 1111.3 121.63 6
 -2 6 12 1253.55 124.87 21
 2 6 -12 1296.74 147.15 8
 -2 -6 11 685.15 277.12 19
 -2 -6 11 643.85 93.04 26
 2 6 -11 662.34 100.66 8
 2 -6 -11 740 94.58 22
 -2 6 11 689.75 89.49 6
 -2 6 11 681.33 85.9 21
 -2 6 11 696.52 293.98 19
 2 -6 -11 648.01 98.16 8
 2 -6 -11 527.46 75.49 23
 2 -6 -10 6816.41 260.32 23
 -2 6 10 7694.35 281.48 6
 2 6 -10 8144.16 318.3 8
 -2 6 10 8051.1 281.08 21
 -2 -6 10 7592.54 299.69 26
 -2 6 10 8133.61 935.6 19
 -2 -6 10 7235.53 854.81 19
 2 -6 -10 8561.51 299.07 22
 -2 6 9 -28.01 50.7 19
 -2 -6 9 -31.37 52.42 19
 -2 6 8 2528.37 448.97 19
 -2 6 8 2287.54 371.27 18
 2 -6 -8 2461.37 455.62 1
 -2 -6 8 2205.27 411.19 19
 -2 6 7 -40.86 51.99 19
 2 -6 -7 58.2 59.43 1
 -2 6 7 55.3 54.7 18
 -2 -6 7 37.23 48.99 19
 -2 6 6 1329.94 261.04 18
 -2 6 6 1220.14 261.04 19
 2 6 -6 1272.98 234 20
 2 -6 -6 1200.63 286.55 1
 -2 -6 6 1274.76 267.5 19
 2 -6 -5 11366.5 857.07 1
 -2 -6 5 11637.4 745.2 19
 -2 6 5 11223.4 719.81 18
 2 6 -5 12271.29 716.15 1
 -2 6 5 11261.3 726.25 19
 2 6 -5 11988.19 691.66 20
 -2 6 4 8406.9 564.01 19
 -2 6 4 8837.22 611.84 18
 2 6 -4 9441.64 636.59 1
 -2 -6 4 8980.33 611.66 19
 2 6 -4 8794.48 577.04 20
 -2 -6 4 8761.72 591.76 2
 2 -6 -4 8499.53 707.93 1
 2 6 -3 118.32 66.53 20
 -2 6 3 135.91 70.19 18
 -2 6 3 76.34 47.11 19
 2 6 -3 188.4 89.44 1
 -2 -6 3 128.46 68.35 19
 2 -6 -3 193.15 105.47 1
 -2 -6 3 123.02 72.02 2
 2 -6 -2 5138.52 428.72 2
 -2 -6 2 5047.8 413.07 19
 2 -6 -2 5176.36 511.43 1
 -2 -6 2 4743.98 429.53 2
 -2 6 2 4929.13 420.17 18
 -2 6 2 4946.64 327.05 19
 2 6 -2 5144.85 423.91 20
 2 -6 -1 195.78 91.23 3
 -2 6 1 231.67 89.02 18
 -2 6 1 229.01 55.95 19
 -2 -6 1 310.54 96.57 3
 2 6 -1 227.09 90.16 20
 2 -6 -1 291.85 116.23 1
 -2 -6 1 250.16 89.77 19
 2 -6 -1 301.36 98.75 2
 -2 -6 1 193.13 94.82 2
 2 -6 0 -14.02 21.62 2
 2 -6 0 29.78 33.17 3
 -2 -6 0 40.21 36.89 3
 2 6 0 11.99 22.31 20
 -2 6 0 4.64 5.69 19
 -2 -6 0 -15.57 22.93 19
 2 -6 0 5.15 15.43 1
 -2 6 0 20.09 25.95 18
 -2 -6 -1 413.3 122.86 19
 -2 6 -1 480.9 133.19 18
 2 6 1 496.42 127.12 20
 2 -6 1 558.12 146.87 3
 2 -6 1 441.28 135.06 1
 2 6 2 15914.36 706.05 20
 2 -6 2 15695.46 768.55 1
 -2 -6 -2 16688.55 841.7 19
 -2 6 -2 15109.26 410.07 19
 -2 6 -2 16575.25 827.88 18
 2 -6 3 7.36 14.3 19
 2 6 3 22.13 25.49 20
 -2 6 -3 -16.56 26.87 18
 2 -6 3 53.95 42.37 1
 2 -6 4 5932.43 475.88 19
 2 -6 4 5756.95 637.66 4
 2 6 4 5986.44 636.8 19
 2 6 4 6265.48 425.14 20
 2 -6 5 -35.9 40.61 19
 2 -6 5 25.42 42.99 4
 2 6 5 105.49 87.46 19
 2 -6 6 3743.41 539.99 4
 2 6 6 3449.82 538.42 19
 2 -6 6 3325.76 441.99 19
 2 -6 7 1021.53 286.01 4
 2 6 7 849.55 289.09 19
 2 6 8 10859.2 1071.92 19
 2 -6 8 11683.49 1007.63 4
 2 6 9 255.29 165.54 19
 -2 -6 -9 151.65 42.03 22
 -2 6 -9 175.48 46.15 8
 2 6 9 147.94 37.57 21
 2 6 10 1870.79 496.99 19
 -2 -6 -10 1793.66 153 22
 2 6 10 2158.36 144.6 6
 -2 6 -10 2054.94 146.17 22
 -2 6 -10 1998.23 171.36 8
 2 6 10 2016.9 145 21
 2 -6 10 1801.44 134.14 21
 2 -6 11 762.57 91.15 21
 -2 6 -11 757.67 109.89 8
 -2 -6 -11 778.63 104.59 22
 -2 6 -11 693.72 91.76 22
 2 6 11 725.02 92.17 21
 2 -6 12 329.48 63.07 21
 -2 6 -12 323.24 77.39 8
 -2 -6 -12 379.81 79.65 22
 2 6 12 396.8 72.22 21
 -2 6 -12 363.34 70.26 22
 -2 6 -13 63.86 37.24 8
 -2 6 -13 130.63 47.4 22
 2 -6 13 79.02 32.2 21
 2 6 13 80.09 29.54 21
 -2 -6 -13 72.33 29.81 22
 2 -6 14 1173.26 148.59 26
 2 6 14 978.58 126.36 21
 -2 -6 -14 893.94 130.7 22
 -2 6 -14 955.02 149.66 8
 2 -6 15 102.79 43.74 26
 -2 -6 -15 224.3 66.84 22
 -2 6 -15 94.72 49.53 8
 2 6 15 187.66 57.43 21
 2 -6 16 129.62 51.35 26
 -2 6 -16 191.8 76.44 8
 -2 -6 -16 195.91 68.54 22
 2 6 16 205.29 64.55 21
 -2 6 -17 91.18 56.81 8
 2 -6 17 114.32 50.12 26
 -2 -6 -17 118.32 59.98 22
 2 6 17 107.91 54.43 21
 -2 -6 -18 84.24 54.8 22
 -2 6 -18 70.88 35.83 16
 2 6 18 9.57 17.08 28
 2 -6 18 58.13 40.49 26
 -2 6 -18 -19.2 16.57 11
 -2 -6 -18 -2.92 16.65 29
 -2 -6 -18 63.5 33.18 16
 -2 6 -18 42.63 37.46 8
 2 6 18 73.14 43.71 21
 -2 6 -19 -5.03 19.1 11
 -2 -6 -19 -27.87 23.08 16
 -2 -6 -19 2.04 22.92 29
 2 6 19 36.9 36.66 28
 -2 6 -19 -67.36 35.4 16
 2 6 20 214.2 65.05 28
 -2 -6 -20 175.39 62.17 29
 -2 6 -20 130.02 48.07 16
 -2 -6 -20 115.92 44.35 16
 -2 6 -21 -34.17 24.86 16
 -2 -6 -21 -10.01 14.64 16
 -2 -6 -21 34.09 26.65 29
 -2 -6 -22 -7.85 12.64 16
 -2 -6 -22 47.15 27.18 29
 -2 6 -22 27.58 21.49 16
 -2 -6 -23 7.77 11.65 16
 -2 6 -23 22.86 18.63 16
 -2 -6 -23 6.04 11.74 29
 -2 6 -24 -3.06 7.68 16
 -2 -6 -24 23.8 16.83 16
 -2 -6 -24 23.55 17.97 29
 -2 7 25 21.45 17.86 28
 2 -7 -25 0.81 11.18 29
 2 7 -25 5.81 9.4 16
 2 -7 -24 32.95 33.37 29
 2 7 -24 57.81 28.34 16
 -2 7 24 26.75 26.46 28
 2 7 -23 31.08 22.69 16
 2 -7 -23 26.11 26.79 29
 -2 7 23 16.79 21.35 28
 2 7 -22 52.06 30.31 16
 2 -7 -22 1.18 20.35 29
 2 7 -22 -5.49 18.25 11
 -2 7 22 21.16 28 28
 2 7 -21 -16.19 11.42 11
 2 7 -21 9.07 14.8 16
 -2 7 21 2.37 15.76 28
 2 -7 -21 -20.2 34.59 29
 2 -7 -20 9.98 21.49 29
 -2 -7 20 21.94 16.32 28
 2 7 -20 -3.5 15.29 11
 2 7 -20 -13.98 17.74 16
 2 7 -19 43.6 35.22 11
 -2 -7 19 11.15 13.87 26
 -2 -7 19 -4.14 8.32 28
 2 -7 -19 2.24 31.22 29
 2 7 -19 64.71 34.64 16
 -2 7 19 8.59 21.99 21
 -2 7 19 2.93 28.04 28
 2 7 -19 22.44 21.53 8
 -2 7 18 276.08 78.09 21
 -2 -7 18 295.02 85.33 26
 2 7 -18 299.67 94.11 8
 2 7 -17 -23.31 29.73 8
 -2 -7 17 42.97 35.51 26
 -2 7 17 -0.19 20.98 21
 -2 7 16 13.36 19.41 21
 2 7 -16 -10.54 24.73 8
 -2 -7 15 74.67 43.54 26
 -2 7 15 63.43 40.7 21
 -2 7 15 33.34 24.99 6
 2 7 -15 141.84 57.09 8
 2 -7 -15 130.57 51.51 22
 -2 -7 14 842.44 129.05 26
 -2 7 14 761.77 112.19 6
 2 7 -14 1112.72 149.01 8
 -2 7 14 972.63 122.42 21
 2 -7 -14 1055.73 139.43 22
 -2 -7 13 8.11 12.75 26
 -2 7 13 4.21 16.16 6
 -2 7 13 13.63 21.82 21
 2 7 -13 0.13 16.49 8
 2 -7 -13 44.27 29.82 22
 -2 -7 12 1103.9 129.46 26
 -2 7 12 1016.41 116.21 6
 2 -7 -12 1382.32 140.3 22
 -2 7 12 1258.72 124.85 21
 2 7 -12 1141.53 138.5 8
 -2 -7 11 310.24 66.06 26
 2 -7 -11 278.38 56.51 23
 2 7 -11 305.12 68.13 8
 2 -7 -11 315.92 65.8 22
 -2 -7 11 428.6 228.59 19
 -2 7 11 337.84 63.28 6
 -2 7 11 366.44 63.27 21
 2 -7 -10 327.26 61 22
 -2 -7 10 333.51 64.47 26
 -2 7 10 363.7 61.95 21
 2 7 -10 351.34 69.37 8
 2 -7 -10 309.71 56.8 23
 -2 7 10 319.45 59.56 6
 -2 7 10 397.57 213.4 19
 -2 -7 10 269.88 157.41 19
 -2 7 9 516.1 69.17 6
 -2 7 9 469.54 215.72 19
 -2 7 9 556.54 69.57 21
 2 -7 -9 551.01 230.61 1
 -2 -7 9 417.8 194.44 19
 -2 -7 9 502.8 73.77 26
 -2 7 8 3997.21 568.68 19
 -2 -7 8 3918.77 551.17 19
 2 -7 -8 3727.64 585 1
 -2 -7 7 14.1 30.59 19
 2 -7 -7 29.26 49.28 1
 -2 7 7 -24.41 36.69 18
 -2 7 7 -15.41 32.83 19
 -2 7 6 7573.11 662.64 19
 -2 -7 6 8411.67 697.34 19
 2 7 -6 8827.99 647.01 20
 2 -7 -6 7993.87 782.34 1
 -2 7 6 8010.01 640.85 18
 2 -7 -5 1101.18 281.37 1
 -2 7 5 1448.11 261.08 18
 2 7 -5 1611.27 265.3 20
 -2 7 5 1238.23 244.37 19
 -2 -7 5 1634.02 286.05 19
 -2 -7 5 1481.77 269.74 2
 -2 -7 4 36.28 55.86 19
 2 -7 -4 45.13 52.86 1
 2 7 -4 63.33 49.9 20
 -2 7 4 13.96 13.86 18
 -2 7 4 11.83 14.57 19
 -2 -7 4 73.76 63.19 2
 -2 7 3 1348.11 202.06 19
 -2 7 3 1517.51 248.43 18
 2 -7 -3 1336.73 282.91 1
 -2 -7 3 1421.98 232.66 19
 2 7 -3 1522.29 245.25 20
 -2 -7 3 1283 237.15 2
 -2 7 2 4968.34 438.23 18
 -2 -7 2 5527.71 440.64 3
 -2 -7 2 4863.21 471.02 2
 -2 -7 2 5018.66 426.89 19
 2 -7 -2 5004.02 459.37 2
 2 7 -2 5310.52 448.69 20
 -2 7 2 5309.16 338.39 19
 2 -7 -2 5079.19 527 1
 -2 7 1 11.59 12.53 19
 -2 -7 1 64.55 54.85 2
 2 -7 -1 122.08 80.9 1
 2 -7 -1 -0.37 17.75 2
 -2 7 1 34.18 34.54 18
 -2 -7 1 8.92 17.55 3
 2 7 -1 28.71 35.03 20
 -2 -7 1 27.35 30.78 19
 2 -7 -1 29.18 36.51 3
 -2 -7 0 3849.41 379.79 3
 -2 7 0 4115.84 401.67 18
 2 -7 0 4120.83 439.69 1
 -2 -7 0 4310.21 403.97 19
 2 -7 0 4544.15 423.4 2
 2 -7 0 3829.28 413.28 3
 2 7 0 3900.09 375.42 20
 2 -7 1 430.27 134.11 1
 2 -7 1 469.12 145.56 3
 -2 -7 -1 489.75 142.86 19
 2 7 1 394.15 114.79 20
 -2 7 -1 358.61 123.42 18
 2 7 2 882.91 172.28 20
 -2 7 -2 717.54 75.88 19
 -2 7 -2 1011.23 213.11 18
 -2 -7 -2 937 205.65 19
 2 -7 2 674.44 164.43 1
 2 -7 3 1735.5 204.3 19
 -2 7 -3 2014.65 316.97 18
 2 7 3 1772.11 238.62 20
 2 -7 3 1574.81 238.83 1
 -2 -7 -3 1756.29 300.24 19
 2 -7 4 8455.36 808 4
 2 7 4 9065.98 530.29 20
 2 7 4 7762.3 742.01 19
 2 -7 4 8333.44 544.69 19
 2 -7 5 1186.61 305.25 4
 2 7 5 1117.42 289.31 19
 2 7 6 11188.8 983.51 19
 2 -7 6 12121.79 1013.54 4
 2 -7 7 7621.68 829.08 4
 2 7 7 7288.36 834.56 19
 2 -7 8 93.79 92.35 4
 2 7 8 125.48 114.47 19
 -2 7 -9 1188.17 105.24 22
 -2 7 -9 1121.56 121.75 8
 2 7 9 1361.64 110.45 6
 2 7 9 1165.22 104.87 21
 2 7 9 988.83 346.21 19
 -2 -7 -9 1040.31 112.64 22
 -2 7 -10 3072.94 181.09 22
 -2 7 -10 2980.87 209.58 8
 2 -7 10 2699.68 165.27 21
 -2 -7 -10 2935.97 198.96 22
 2 7 10 3358.39 182.56 6
 2 7 10 3163.34 181.64 21
 2 7 11 24.33 10.94 21
 -2 7 -11 2.98 11.78 22
 -2 -7 -11 6 21.1 22
 2 -7 11 21.69 26.17 21
 -2 7 -11 13.18 18.49 8
 2 7 11 -0.55 9.28 6
 -2 7 -12 1169.42 123.92 22
 -2 -7 -12 861.25 118.83 22
 -2 7 -12 1171.66 147.84 8
 2 7 12 1065.59 117.4 21
 -2 -7 -13 148.01 52.01 22
 -2 7 -13 334.52 82.96 8
 2 7 13 218.74 57.54 21
 2 -7 14 29.58 32.87 26
 2 7 14 35.56 31.48 21
 -2 7 -14 -2.27 13.39 8
 -2 -7 -14 -10.6 13.74 22
 2 -7 15 427.41 93.16 26
 -2 7 -15 303.91 87.62 8
 2 7 15 367.68 77.94 21
 -2 -7 -15 336.41 81.37 22
 -2 -7 -16 353.12 88.81 22
 -2 7 -16 355.75 98.32 8
 2 7 16 376.47 86.35 21
 2 -7 16 334.82 84.9 26
 2 7 17 68.31 40.96 21
 -2 7 -17 17.63 27.62 8
 2 -7 17 15.85 11.25 26
 -2 -7 -17 37.75 29.57 22
 -2 -7 -18 178.82 54.27 16
 2 -7 18 245.54 76.57 26
 2 7 18 215.83 62.55 28
 -2 -7 -18 390.16 101.72 22
 -2 7 -18 268.39 92.89 8
 -2 7 -18 192.71 57.9 16
 -2 7 -18 317.48 86.13 11
 -2 -7 -18 172.84 64.33 29
 2 7 18 269.68 75.53 21
 -2 7 -19 182.2 59.27 11
 -2 -7 -19 116.24 44.42 16
 -2 -7 -19 108.45 49.87 29
 -2 7 -19 187.65 57.6 16
 2 7 19 174.84 61.82 28
 -2 -7 -20 40.2 26.53 16
 2 7 20 6.77 9.34 28
 -2 7 -20 -2 9.41 16
 -2 -7 -20 -28.03 29.1 29
 -2 7 -20 21.18 30.63 11
 -2 7 -21 3.1 8.03 11
 -2 7 -21 -47.93 28.81 16
 -2 -7 -21 8.63 13.69 16
 -2 -7 -21 14.5 18.38 29
 2 7 21 62.12 34.14 28
 -2 -7 -22 30.04 21.64 16
 -2 -7 -22 66.69 35.63 29
 -2 7 -22 17.84 17.61 16
 -2 -7 -23 -9.75 12.49 16
 -2 7 -23 11.27 13.49 16
 -2 -7 -23 9.11 19.38 29
 -2 7 -24 73.16 29.08 16
 -2 -7 -24 50.42 23.47 16
 -2 -7 -24 70.82 32.08 29
 2 8 -25 11.9 12.46 16
 2 -8 -25 -6.14 17.77 29
 -2 8 25 -8.17 20.65 28
 2 8 -24 0.19 5.97 16
 2 -8 -24 30.2 28.02 29
 -2 8 24 25.87 22.16 28
 -2 8 23 -0.79 6.74 28
 2 8 -23 -1.37 7.65 11
 2 -8 -23 -9.98 14.76 29
 -2 8 22 81.8 43.08 28
 2 8 -22 47.58 41.34 11
 2 8 -22 157.44 51.1 16
 2 -8 -22 59.37 38.75 29
 2 8 -21 -24.98 22.13 16
 -2 8 21 10.44 10.16 28
 2 8 -21 -21.61 30.83 11
 2 -8 -21 -6.83 12.7 29
 -2 8 20 34.68 38.93 28
 2 -8 -20 4.26 15.56 29
 2 8 -20 78.22 37.8 16
 2 8 -20 74.01 45.22 11
 -2 8 19 26.04 27.31 28
 2 -8 -19 22.86 22.05 29
 2 8 -19 5.46 21.84 8
 2 8 -19 38.89 27.28 16
 -2 -8 19 19.58 18.87 26
 -2 8 19 -7.83 30.25 21
 2 8 -19 1.53 22.38 11
 -2 -8 18 10.5 38.11 26
 -2 8 18 -16.32 27.23 21
 2 8 -18 30.52 46.61 8
 -2 -8 17 134.79 52.67 26
 -2 8 17 253.42 68.23 21
 2 8 -17 367.81 99.96 8
 -2 8 16 184.32 57.52 21
 -2 8 16 227.96 67.47 6
 2 8 -16 278.63 83.25 8
 -2 -8 16 135.42 62.28 26
 2 -8 -15 280.42 75.83 22
 -2 -8 15 271.56 77.35 26
 -2 8 15 189.76 61.91 6
 2 8 -15 221.15 72.83 8
 -2 8 15 233.33 67.18 21
 -2 8 14 157.34 52.98 21
 2 8 -14 182.15 56.98 8
 -2 -8 14 233.85 73.01 26
 -2 8 14 259.52 66.36 6
 2 -8 -14 331.37 84.03 22
 2 -8 -13 378.81 76.67 22
 -2 8 13 271.47 63.53 6
 -2 -8 13 226.55 58.88 26
 2 8 -13 307.16 71.28 8
 -2 8 13 266.85 62.53 21
 2 -8 -12 306.25 63.59 23
 2 -8 -12 427.36 78.18 22
 -2 -8 12 416.96 82.08 26
 2 8 -12 326.9 79.59 8
 -2 8 12 413.57 72.89 21
 -2 8 12 317.97 64.02 6
 -2 8 11 240.14 53.04 6
 -2 -8 11 313.77 67.79 26
 -2 -8 11 75.27 92.77 19
 2 -8 -11 281.54 58.69 23
 2 8 -11 246.83 63.08 8
 2 -8 -11 295.28 62.23 22
 -2 8 11 281.48 56.74 21
 2 -8 -10 3912.95 206.78 22
 -2 -8 10 3282.31 202.74 26
 2 8 -10 3399.62 178.27 25
 2 -8 -10 3277.07 190.73 23
 -2 -8 10 3350.77 588.41 19
 -2 8 10 3231.11 187.73 6
 -2 8 10 3268.65 602.16 19
 2 8 -10 3405.37 215.25 8
 -2 8 10 3671.88 192.41 21
 -2 -8 9 61.88 29.65 26
 2 -8 -9 105.13 104.69 1
 2 8 -9 29.41 14.48 8
 -2 8 9 33.85 21.62 6
 -2 8 9 54.86 43.7 19
 -2 8 9 64.71 25.77 21
 -2 -8 9 46.01 63.68 19
 2 -8 -8 2237.74 471.24 1
 -2 8 8 2244.99 430.13 19
 -2 -8 8 2101.71 404.02 19
 -2 8 7 6.48 20.39 19
 -2 8 7 53.23 54.17 18
 2 -8 -7 12.51 34.37 1
 2 8 -7 21.97 10.36 20
 -2 -8 7 87.02 75.42 19
 -2 -8 6 1943.15 342.78 2
 2 -8 -6 2333.83 441.21 1
 -2 8 6 2110.77 355.15 19
 -2 -8 6 2508.09 381.21 19
 -2 8 6 2396.62 358.22 18
 2 8 -6 2350.75 349.8 20
 -2 8 5 8004.24 632.15 19
 2 -8 -5 8698.53 813.82 1
 -2 8 5 8288.47 638.21 18
 -2 -8 5 8502.78 680.61 2
 2 8 -5 8386.44 638.01 20
 -2 -8 5 8977.43 677.98 19
 -2 -8 4 10858.5 696.79 19
 -2 8 4 10635.5 702.41 18
 -2 -8 4 10965.1 755.94 2
 -2 8 4 10829.3 663.37 19
 2 -8 -4 11101.5 885.66 1
 2 8 -4 11312.2 719.32 20
 2 -8 -3 406.83 158.33 1
 -2 -8 3 501.75 141.85 19
 -2 8 3 424.64 132.5 18
 -2 -8 3 431.71 145.07 2
 2 8 -3 409.14 131.45 20
 -2 8 3 385.95 111.57 19
 -2 -8 2 3205.8 363.12 3
 2 -8 -2 3279.28 445.77 1
 -2 8 2 3004.76 263.52 19
 -2 -8 2 3156.57 348.54 19
 -2 8 2 3387.03 377.82 18
 2 -8 -2 3095.34 424.59 3
 2 -8 -2 2882.71 374.92 2
 -2 -8 2 2890.72 389.39 2
 2 8 -2 3353.92 370.19 20
 2 8 -1 4323.53 415.64 20
 -2 8 1 4198.84 420 18
 2 -8 -1 4325.27 482.75 3
 -2 -8 1 4167.88 477.71 2
 2 -8 -1 4133.81 433.1 2
 -2 -8 1 4249.09 407.35 19
 -2 8 1 4206.83 243.93 19
 2 -8 -1 4122.64 476.5 1
 -2 -8 1 4194.32 414.62 3
 -2 8 0 491.24 149.18 18
 2 -8 0 777.67 187.97 2
 -2 -8 0 579.59 151.94 19
 -2 -8 0 602.83 160.69 3
 2 -8 0 526.09 166.61 3
 2 8 0 585.42 151.25 20
 2 -8 0 519.47 164.26 1
 2 8 1 8.29 8.75 20
 -2 8 -1 -22.77 31.99 18
 -2 -8 -1 54.58 47.48 19
 2 -8 1 -3.43 13.46 1
 2 -8 1 -11.48 23.62 3
 -2 -8 -2 5077.92 492.2 19
 2 8 2 4995.91 426.89 20
 2 -8 2 5021.87 470.07 1
 -2 8 -2 5006.43 504.75 18
 2 -8 3 6925.14 523.24 1
 -2 -8 -3 7613.98 641.7 19
 2 -8 3 6500.9 719.83 4
 -2 8 -3 7795.92 654.98 18
 2 8 3 7367.56 516.27 20
 2 8 4 7829.3 517.23 20
 2 -8 4 6604.94 740.31 4
 2 -8 5 379.9 183.11 4
 2 8 5 467.89 191.66 19
 2 8 6 3197.95 533.67 19
 2 -8 6 3551.37 567.31 4
 2 8 7 5.43 24.04 19
 2 -8 7 34.92 52.02 4
 -2 -8 -8 4434.1 229.48 22
 2 8 8 4151.39 673.81 19
 2 -8 8 4248.06 658.95 4
 2 8 9 372.7 58.94 21
 -2 8 -9 398.38 62.64 22
 -2 8 -9 431.94 76.08 8
 2 8 9 463.65 227.04 19
 2 8 9 449.27 65.29 6
 -2 -8 -9 409.48 73.39 22
 2 8 10 14.86 14.01 21
 -2 -8 -10 13.84 17.88 22
 -2 8 -10 46.11 29.53 8
 2 8 10 19.52 17.76 6
 -2 8 -10 17.21 17.82 22
 2 8 11 728.49 91.7 6
 2 8 11 750 94.04 21
 -2 8 -11 735.74 109.02 8
 -2 -8 -11 624.27 99.45 22
 -2 -8 -12 3.93 18.49 22
 -2 8 -12 8.67 19 8
 2 8 12 35.79 29.41 6
 2 8 12 44.08 28.06 21
 2 8 13 851.58 112.26 21
 -2 8 -13 906.05 135.99 8
 -2 -8 -13 908.86 132.32 22
 2 8 14 396.07 79.48 21
 -2 -8 -14 274.76 73.94 22
 -2 8 -14 286.66 79.42 8
 2 -8 14 371.2 81.48 26
 2 8 15 335.68 79.63 21
 2 -8 15 415.07 93.84 26
 -2 8 -15 397.77 96.54 8
 -2 -8 -15 355.37 90.05 22
 2 8 16 557.67 101.91 21
 2 -8 16 503.64 107.83 26
 -2 -8 -16 726.71 137.2 22
 -2 8 -16 496.57 114.29 8
 2 8 17 42.15 37.8 21
 -2 8 -17 -16.16 25.93 8
 -2 -8 -17 -21.67 16.27 22
 2 -8 17 -14.86 34.1 26
 2 -8 18 23.68 9.57 26
 -2 8 -18 -7.54 9.42 11
 -2 -8 -18 77.64 53.21 29
 -2 -8 -18 47.46 40.03 22
 -2 8 -18 7.22 13.49 16
 2 8 18 36.33 29.52 21
 2 8 18 17.57 16.6 28
 -2 8 -18 19.56 28.99 8
 -2 -8 -18 -35.27 24.93 16
 -2 8 -19 0.24 17.69 11
 -2 -8 -19 21.17 32.52 29
 2 8 19 -21.51 24.98 28
 -2 8 -19 36.28 25.85 16
 -2 -8 -19 39.13 26.32 16
 -2 8 -20 115.89 55.61 11
 -2 -8 -20 90.02 38.39 16
 2 8 20 149.31 50.04 28
 -2 -8 -20 213.09 67.25 29
 -2 8 -20 43.21 27.84 16
 -2 8 -21 -37.8 25.5 16
 -2 -8 -21 13.35 15.85 16
 -2 -8 -21 -18.3 17.26 29
 -2 8 -21 5.33 20.07 11
 2 8 21 7.61 21.15 28
 -2 8 -22 2.39 21.16 11
 -2 -8 -22 12.76 14.73 16
 2 8 22 16.91 19.56 28
 -2 8 -22 18.82 17.75 16
 -2 -8 -22 3.67 14.24 29
 -2 -8 -23 -38.07 22.23 16
 -2 8 -23 -8.14 11.68 16
 -2 -8 -23 5.88 15.26 29
 -2 8 -24 -5.71 9.16 16
 -2 -8 -24 38.24 26.93 29
 -2 9 25 25.55 18.8 28
 2 9 -25 19.12 14.83 16
 2 9 -24 8.79 13.82 11
 2 9 -24 20.43 17.08 16
 2 -9 -24 35.47 23.68 29
 -2 9 24 30.17 26.04 28
 2 9 -23 54.61 28.83 16
 -2 9 23 60.14 37.23 28
 2 -9 -23 28.97 26.7 29
 2 9 -23 6.73 13.95 11
 2 -9 -22 -17.85 21.91 29
 2 9 -22 -12.97 20.7 11
 -2 9 22 1.55 7.27 28
 2 9 -21 -18.73 19.75 16
 2 -9 -21 -18.47 22.98 29
 -2 9 21 29.94 21.28 28
 2 9 -21 57.93 38.9 11
 2 9 -20 40.2 27.47 16
 2 -9 -20 -2.13 17.52 29
 -2 9 20 27.75 30.86 28
 2 9 -20 38.02 43.68 11
 2 9 -19 -44.66 42.11 8
 2 9 -19 24.88 22.01 16
 2 9 -19 65.81 42.54 11
 -2 -9 19 20.24 22.48 26
 -2 9 19 22.25 22.44 21
 -2 9 19 -23.33 28.49 28
 2 -9 -19 12.2 16.79 29
 -2 -9 18 295.54 88.86 26
 2 9 -18 329.15 97.9 8
 -2 9 18 285.18 78.46 21
 -2 9 18 208.15 63.47 28
 2 -9 -18 274.15 73 29
 2 9 -18 264.19 66.66 16
 2 9 -18 306.17 84.86 11
 -2 9 17 28.91 36.15 6
 -2 -9 17 51.29 43.45 26
 2 9 -17 50.05 37.5 8
 -2 9 17 55.18 35.08 21
 -2 -9 16 28.14 38.01 26
 -2 9 16 -7.71 8.63 6
 2 9 -16 19.94 21.93 8
 -2 9 16 0.5 19.02 21
 -2 9 15 -0.31 10.67 6
 2 9 -15 14.39 18.17 8
 -2 -9 15 12.98 17.45 26
 -2 9 15 11.01 14.14 21
 -2 9 14 510.01 93.59 6
 -2 -9 14 591.43 108.37 26
 -2 9 14 657.92 105.06 21
 2 9 -14 514.33 104.12 8
 -2 -9 13 224.05 67.23 26
 -2 9 13 203.93 53.85 21
 -2 9 13 208.06 53.94 6
 2 9 -13 181.59 54.86 8
 -2 9 12 34.33 21.22 6
 2 -9 -12 39.01 27.29 23
 -2 9 12 66.18 28.64 21
 2 9 -12 7.68 6.48 8
 -2 -9 12 84.29 38.88 26
 -2 -9 11 539.74 248.97 19
 -2 -9 11 420.38 78.21 26
 -2 9 11 470.48 74.69 21
 -2 9 11 432.05 73.83 6
 2 -9 -11 408.01 72.28 23
 2 9 -11 484.91 89.47 8
 2 9 -10 92.35 32.47 25
 -2 -9 10 -27.77 53.98 19
 2 -9 -10 75.95 34.29 23
 -2 9 10 72.84 29.64 21
 2 9 -10 122.94 39.16 8
 -2 9 10 55.86 81.27 19
 -2 -9 10 160.08 44.85 26
 -2 9 10 85.96 33.31 6
 2 -9 -9 1535.2 427.71 1
 -2 9 9 1596.99 394.34 19
 -2 -9 9 1607.75 135.82 26
 -2 9 9 1719.4 125.54 21
 2 9 -9 1757.61 137.7 8
 2 -9 -9 1474.62 125.13 23
 -2 9 9 1658.34 129.16 6
 -2 -9 9 1406.91 360.55 19
 -2 -9 8 728.05 241.7 19
 -2 9 8 652.44 233.26 19
 2 -9 -8 854.99 299.4 1
 -2 9 7 -34.9 49.9 19
 -2 9 7 25.51 38.17 18
 2 -9 -7 1.17 14.26 1
 -2 -9 7 -57.54 62.25 19
 2 9 -7 59.23 59 20
 -2 9 6 4110.62 503.25 19
 -2 9 6 4179.41 476.56 18
 2 -9 -6 3531.24 561.79 1
 -2 -9 6 4109.23 494.57 19
 -2 -9 6 4261.25 524.56 2
 2 9 -6 3633.11 457.1 20
 -2 -9 5 1767.43 304.28 19
 -2 9 5 1665.18 295.5 18
 -2 -9 5 1618.67 312.95 2
 -2 9 5 1739.41 299.35 19
 2 -9 -5 1810.85 386.4 1
 2 9 -5 1742.35 304.54 20
 -2 9 4 81.77 57.69 19
 2 9 -4 218.64 103.74 20
 2 -9 -4 141.27 93.59 1
 -2 9 4 213.04 93.57 18
 -2 -9 4 150.87 87.87 19
 -2 -9 4 100.83 74.95 2
 2 9 -3 395.49 136.72 20
 -2 -9 3 421.83 132.4 19
 -2 -9 3 455.53 166.68 2
 -2 9 3 297.37 119.51 18
 -2 9 3 391.86 111.24 19
 2 -9 -3 375.92 161.16 1
 2 -9 -2 13527.78 879.48 2
 -2 -9 2 14539.07 823.27 3
 2 -9 -2 14339.97 970.96 1
 -2 9 2 14403.47 586.06 19
 2 9 -2 14635.17 818.86 20
 -2 -9 2 13238.48 887.97 2
 -2 -9 2 13761.98 757.18 19
 -2 9 2 13958.77 805.2 18
 2 -9 -2 14704.17 982.61 3
 -2 -9 1 4389.16 429.08 19
 2 -9 -1 4870.67 545.32 3
 2 -9 -1 4903.76 505.11 2
 2 -9 -1 4323.17 511.97 1
 -2 -9 1 4116.78 440.06 3
 -2 9 1 4338.65 255.63 19
 -2 9 1 4345.28 452.65 18
 2 9 -1 4545.91 446.34 20
 -2 -9 1 4244.84 515.53 2
 -2 -9 0 8437.6 605.39 19
 2 -9 0 8589.8 671.78 2
 2 -9 0 7913.2 667.5 1
 -2 -9 0 7690.64 619.44 3
 -2 9 0 8463.15 640.85 18
 2 9 0 8503.13 599.51 20
 2 -9 0 8034.56 685.84 3
 -2 -9 -1 1579.57 297.38 3
 2 -9 1 1753.89 317.72 3
 2 -9 1 1960.4 328.72 2
 2 -9 1 1561.51 286.39 1
 2 9 1 1645.79 262.67 20
 -2 9 -1 1509.16 278.45 18
 -2 -9 -1 1597.64 273.25 19
 -2 9 -2 1524.57 291.17 18
 2 9 2 1505.86 247.06 20
 2 -9 2 1594.58 303.55 3
 -2 -9 -2 1705.79 297.28 19
 2 -9 2 1588.3 282.36 1
 -2 9 -3 4844.84 538.62 18
 2 9 3 5657.65 471.45 20
 2 -9 3 4814 638.29 4
 2 -9 3 5153.13 474.75 1
 -2 -9 -3 5126.5 543.52 19
 2 -9 4 3012.99 517.28 4
 2 9 4 2997.1 342.96 20
 2 9 5 319.22 159.1 19
 2 -9 5 151.77 117.31 4
 2 -9 6 1333.95 360.52 4
 2 9 6 940.79 294.24 19
 2 9 7 1445.95 381.56 19
 2 -9 7 1735.99 428.33 4
 -2 -9 -8 603.93 86.66 22
 2 -9 8 714.54 279.6 4
 2 9 8 428.88 209.28 19
 2 9 8 684.02 78.7 6
 -2 9 -8 567.43 82.08 8
 2 -9 9 -3.89 23.27 4
 -2 9 -9 17.14 14.47 8
 2 9 9 28.01 19.78 6
 -2 -9 -9 17.53 10.69 22
 2 9 9 -13.63 17.14 21
 2 9 10 1690.97 135.68 21
 -2 9 -10 1615.44 155.43 8
 2 9 10 1820.95 139.11 6
 -2 -9 -10 1678.32 157.88 22
 2 9 11 403.38 67.83 6
 -2 -9 -11 319.38 72.7 22
 -2 9 -11 366.5 76.8 8
 2 9 11 358.4 66.71 21
 -2 9 -12 1576.36 171.27 8
 -2 -9 -12 1591.74 169.43 22
 2 9 12 1703.56 155.17 21
 2 9 12 1754.47 152.11 6
 2 9 13 114.93 46.1 6
 -2 -9 -13 82.37 47 22
 -2 9 -13 85.58 49.18 8
 2 9 13 92.32 39.97 21
 -2 9 -14 142.98 56.53 8
 2 -9 14 160.28 57.27 26
 -2 -9 -14 129.24 52.31 22
 2 9 14 198.2 60.22 21
 -2 9 -15 470.82 111.08 8
 2 -9 15 563.16 111.25 26
 -2 -9 -15 368.91 89.15 22
 2 9 15 521.85 99.24 21
 2 -9 16 516.61 110.13 26
 -2 -9 -16 702.97 129.33 22
 -2 9 -16 637.28 131.07 8
 2 9 16 686.36 114.49 21
 2 -9 17 24.55 15.81 26
 -2 -9 -17 -23.31 31.32 22
 2 9 17 3.49 16.92 21
 -2 9 -17 0.14 35.64 8
 -2 9 -18 105.95 47.44 11
 2 -9 18 83.94 46.92 26
 2 9 18 133.54 57.15 21
 2 9 18 64.4 31.7 28
 -2 -9 -18 203.95 72.57 22
 -2 -9 -18 82.01 39.7 29
 -2 9 -18 70.38 34.92 16
 -2 9 -18 121.16 59.25 8
 -2 9 -19 158.98 61.04 11
 2 9 19 98.75 44.33 28
 -2 9 -19 56.68 31.52 16
 -2 -9 -19 70.1 34.04 16
 -2 -9 -19 115.33 41.07 29
 -2 9 -20 -40.92 26.86 16
 -2 -9 -20 36.35 24.79 16
 2 9 20 16.49 23.09 28
 -2 9 -20 18.03 17.02 11
 -2 -9 -20 30.4 35.37 29
 -2 9 -21 -8.49 13.39 16
 -2 9 -21 1.99 21.04 11
 -2 -9 -21 18.09 17.57 16
 -2 -9 -21 -3.76 17.61 29
 2 9 21 13.04 17.26 28
 -2 9 -22 30.6 18.32 11
 2 9 22 52.55 26.23 28
 -2 9 -22 51.27 27.63 16
 -2 -9 -22 24.95 22.04 29
 -2 9 -23 -22.58 13.6 11
 -2 -9 -23 1.68 7.2 29
 -2 9 -23 37.19 22.2 16
 2 9 23 13.33 17.3 28
 -2 -9 -24 59.06 30.63 29
 -2 9 -24 12.91 12.51 16
 -2 10 25 -2.95 18.79 28
 2 10 -25 -5.28 8.72 16
 2 10 -24 7.61 11.05 16
 2 -10 -24 14.44 10.03 29
 2 10 -24 -2.33 13.15 11
 -2 10 24 -7.69 14.29 28
 2 -10 -23 6.59 13.02 29
 -2 10 23 16.51 21.52 28
 2 10 -23 31.56 22.04 16
 2 10 -23 14.11 7.74 11
 -2 10 22 48.69 35.01 28
 2 -10 -22 100.92 47.8 29
 2 10 -22 61.49 45.63 11
 2 10 -22 111.76 42.39 16
 2 -10 -21 9.27 7.9 29
 2 10 -21 -15.32 17.56 16
 2 10 -21 -10.39 15.71 11
 2 10 -20 57.68 49.11 11
 -2 10 20 52.46 34.89 28
 2 10 -20 40.79 27.66 16
 2 -10 -20 22.4 9.31 29
 2 10 -19 52.23 30.71 16
 2 10 -19 6.16 14.76 11
 2 -10 -19 33.16 23.81 29
 -2 10 19 40.25 35.28 28
 -2 10 19 69.52 48.15 21
 2 10 -19 9.39 25.49 8
 -2 -10 19 38.42 43.24 26
 2 10 -18 69 34.42 16
 2 -10 -18 12.01 25.81 29
 -2 10 18 35.26 26.69 28
 2 10 -18 75.24 55.65 11
 2 10 -18 89.5 55.38 8
 -2 -10 18 115.4 63.67 26
 -2 10 18 7.63 11.04 21
 -2 10 17 348.91 84.93 6
 -2 -10 17 365.08 98.16 26
 -2 10 17 292.15 78.95 21
 2 10 -17 449.09 111.42 8
 -2 10 16 10.39 14.4 6
 -2 -10 16 17.53 9.38 26
 -2 10 15 83.53 41.75 6
 -2 -10 15 74.34 37.26 26
 -2 10 15 61.57 28.92 21
 2 10 -15 111.69 59.15 8
 -2 -10 14 62.65 38.78 26
 -2 10 14 61.96 28.64 6
 2 10 -14 59.35 34.28 8
 -2 10 14 53.45 32.17 21
 -2 -10 13 317.4 76.91 26
 2 10 -13 364.69 81.63 8
 -2 10 13 281.55 65.02 6
 -2 10 13 345.49 70.05 21
 2 10 -12 89.19 44.66 8
 2 -10 -12 62.93 33.98 23
 -2 10 12 44.73 22.85 6
 -2 -10 12 78.98 44.64 26
 -2 10 12 15.9 12.49 21
 -2 -10 11 29.96 22.83 26
 2 -10 -11 -10.51 18.22 23
 -2 10 11 8.33 14.37 6
 -2 10 11 1.76 8.19 21
 2 10 -11 8.11 12.33 8
 -2 10 10 3991.88 681.41 19
 -2 10 10 4604.85 219.02 21
 2 -10 -10 4419.29 234.54 23
 2 10 -10 4386.63 210.7 25
 2 10 -10 4761.14 244.84 8
 -2 -10 10 4358.95 239.26 26
 -2 10 10 4212.35 223.78 6
 -2 10 9 -93.15 95.77 19
 -2 -10 9 10.26 8.29 26
 2 -10 -9 24.84 55.72 1
 2 10 -9 9.35 10.22 25
 -2 -10 9 126.54 105.64 19
 -2 10 9 4.55 10.14 6
 2 10 -9 21.12 18.72 8
 -2 10 9 0.18 12.2 21
 2 -10 -9 -4.41 10.69 23
 -2 10 8 1621.3 377.04 19
 2 -10 -8 1931.11 468.73 1
 -2 10 8 1757.53 127.77 6
 -2 -10 8 1495.06 341.41 19
 2 10 -7 128.98 90.97 20
 2 -10 -7 191.77 139.5 1
 -2 10 7 111.72 80.64 18
 -2 10 7 200.44 130.99 19
 -2 -10 7 214.29 113.53 19
 -2 -10 7 382.61 168.67 2
 2 -10 -6 4188.75 636.93 1
 -2 -10 6 3868.77 489.91 19
 2 10 -6 3802.74 489.74 20
 -2 -10 6 4000.36 532.18 2
 -2 10 6 3979.89 505.77 19
 -2 10 6 3746.93 463.22 18
 -2 10 5 3617.06 444.27 18
 2 10 -5 3917.26 478.1 20
 -2 10 5 3593.85 440.91 19
 2 -10 -5 3746.11 578.36 1
 -2 -10 5 3568.48 442.51 19
 -2 -10 5 4260.43 535.1 2
 -2 10 4 4064.52 421.75 19
 2 -10 -4 4431.51 602.91 1
 -2 -10 4 4500.39 469.63 19
 2 10 -4 4259.73 482.93 20
 -2 10 4 4274.02 473.3 18
 -2 -10 4 4248.28 525.79 2
 -2 10 3 4196.72 381.14 19
 2 -10 -3 4492.84 586.6 1
 -2 -10 3 4172.26 521.39 2
 -2 -10 3 4397.28 493.87 3
 2 10 -3 4501.39 487.16 20
 -2 -10 3 4396.43 447.27 19
 -2 10 3 4792.62 492.54 18
 2 10 -2 7234.74 601.33 20
 2 -10 -2 6777.14 707.52 3
 2 -10 -2 6891.36 663.54 2
 2 -10 -2 6472.96 679.44 1
 -2 10 2 6803.57 416.02 19
 -2 -10 2 6063.49 632.08 2
 -2 -10 2 6079.39 568.06 3
 -2 -10 2 6653.03 542.29 19
 -2 10 2 6290.08 561.62 18
 -2 10 1 9059.88 683.74 18
 2 -10 -1 8610.11 756.41 1
 -2 -10 1 7811.81 742.74 2
 2 -10 -1 8903.9 730.17 2
 2 -10 -1 8246.76 750.21 3
 -2 -10 1 9207.86 640.92 19
 -2 -10 1 8232.89 663.77 3
 2 10 -1 8960.37 654.57 20
 2 -10 0 309.55 140.64 1
 2 10 0 436.35 141.89 20
 -2 -10 0 448.93 143.66 19
 2 -10 0 454.48 159.52 2
 -2 -10 0 396.11 153.25 3
 2 -10 0 333.98 150.19 3
 -2 10 0 298.79 123.59 18
 -2 -10 -1 1361.32 293.72 3
 -2 -10 -1 1215.47 246.32 19
 2 -10 1 1485.64 292.48 1
 2 -10 1 1528.48 304.45 2
 2 10 1 1422.55 254.37 20
 2 -10 1 943.42 237.28 3
 -2 10 -1 1359.26 281.32 18
 2 -10 2 8258.59 665.69 1
 2 10 2 7714.86 588.73 20
 -2 -10 -2 8453.84 680.57 19
 2 -10 2 7869.34 719.74 3
 -2 10 -2 8035.9 705.23 18
 -2 -10 -3 1509.18 302 19
 2 -10 3 1134.43 323.27 4
 2 10 3 1233.14 233.7 20
 -2 10 -3 951.88 251.73 18
 -2 -10 -4 2110.87 376.09 19
 2 -10 4 2129.93 452.62 4
 2 10 4 1801.54 281.59 20
 2 -10 5 1243.47 357.3 4
 2 -10 6 2786.8 546.21 4
 2 10 6 2632.24 495.04 19
 2 -10 7 1457.5 403.84 4
 2 10 7 719.05 267.2 19
 2 -10 8 3240.71 619.07 4
 -2 10 -8 3333.07 200.71 8
 -2 -10 -8 3585.41 215.64 22
 2 10 8 3110.25 594.41 19
 2 10 8 3671.51 184.51 6
 2 10 8 3601.72 176.75 21
 2 -10 9 14.26 42.11 4
 -2 -10 -9 2.63 17.46 22
 2 10 9 21.16 21.8 6
 2 10 9 5.81 12.6 21
 -2 10 -9 -16.59 13.46 8
 -2 -10 -10 817.13 112.79 22
 2 10 10 897.64 99.2 21
 -2 10 -10 683.02 100.77 8
 2 10 10 811.21 96.68 6
 -2 10 -11 887.51 121.12 8
 2 10 11 957.34 109.13 21
 -2 -10 -11 847.88 121.04 22
 2 10 11 803.53 100.27 6
 2 10 12 232.76 57.93 21
 -2 10 -12 73.46 39.51 8
 2 10 12 141.62 46.52 6
 -2 -10 -12 153.19 58.26 22
 -2 10 -13 412.16 92.42 8
 -2 -10 -13 380.49 86.08 22
 2 10 13 454.43 81.06 6
 2 10 13 474.6 84.99 21
 -2 10 -14 618.85 116.32 8
 2 -10 14 644.92 114.9 26
 -2 -10 -14 524.46 104.74 22
 2 10 14 681.89 108.3 21
 2 -10 15 592.15 113.14 26
 2 10 15 805.41 121.3 21
 -2 10 -15 653.31 127.68 8
 -2 -10 -15 605.31 120.44 22
 2 10 16 448.79 95.36 21
 -2 -10 -16 398.55 101.68 22
 -2 10 -16 414.05 100.57 8
 2 -10 16 464.8 106.8 26
 -2 10 -17 176.43 73.54 8
 -2 -10 -17 318.64 88.58 22
 2 10 17 203.13 66.12 21
 2 -10 17 239.74 81.23 26
 -2 10 -18 35.61 29.02 11
 2 10 18 7.9 15.42 28
 -2 10 -18 40.54 26.52 16
 2 -10 18 30.77 30.7 26
 -2 10 -18 90.58 53.97 8
 2 10 18 72.29 40.5 21
 -2 -10 -18 49.5 47.27 22
 -2 -10 -18 46.5 29.93 29
 -2 10 -19 23.44 8.55 11
 -2 -10 -19 58.03 46.07 29
 -2 10 -19 38.33 26 16
 2 10 19 7.64 25.75 28
 -2 10 -20 155.3 56.71 11
 -2 -10 -20 104.75 51.39 29
 -2 10 -20 36.66 25.05 16
 2 10 20 148.62 57.28 28
 2 10 21 -18.61 14.33 28
 -2 -10 -21 28.88 28.75 29
 -2 10 -21 -10.16 13.96 16
 -2 10 -21 5.92 9.48 11
 -2 10 -22 24.93 19.47 16
 -2 -10 -22 9.3 19.8 29
 2 10 22 33.57 31.03 28
 -2 10 -22 10.25 14.13 11
 2 10 23 -0.03 7.34 28
 -2 -10 -23 25.16 21.72 29
 -2 10 -23 3.03 8.46 11
 -2 10 -23 -23.46 17.52 16
 -2 -10 -24 18.33 18.91 29
 -2 10 -24 -1.93 6.22 16
 2 11 -24 18.93 22.89 11
 2 11 -24 19.49 16.09 16
 -2 11 24 12.23 20.71 28
 2 -11 -24 1.67 8.36 29
 2 -11 -23 29.44 31.16 29
 2 11 -23 68.8 31.29 16
 -2 11 23 10.9 20.19 28
 2 11 -23 15.76 18.96 11
 -2 11 22 34.59 31.95 28
 2 11 -22 31.72 22.91 16
 2 -11 -22 55.39 40.66 29
 2 11 -22 2.56 28.55 11
 2 -11 -21 27.6 26.39 29
 -2 11 21 13.22 29.14 28
 2 11 -21 10.87 16.05 11
 2 11 -21 41.04 26.82 16
 2 11 -20 54.51 42.14 11
 2 11 -20 12.57 16.33 16
 -2 11 20 12.49 18.48 28
 2 -11 -20 4.89 17.37 29
 -2 11 19 45.75 35.08 28
 2 11 -19 -5.33 16.94 11
 2 -11 -19 20.17 29.69 29
 2 11 -19 8.42 14.49 16
 2 -11 -18 263.93 81.05 29
 2 11 -18 287.94 80.62 11
 2 11 -18 419.37 111.35 8
 2 11 -18 398.74 80.83 16
 -2 -11 18 282.52 89.78 26
 -2 11 18 404.46 97.3 21
 -2 11 18 342.25 89.69 6
 -2 11 18 355.28 86.76 28
 -2 -11 17 17.65 31.28 26
 2 11 -17 81.94 46.15 8
 -2 11 17 107.43 49.03 6
 -2 11 17 57.25 30.21 21
 -2 -11 16 -38.43 39.2 26
 -2 11 16 24.12 13.85 21
 2 11 -16 57.6 39.4 8
 -2 11 16 -13.99 11.41 6
 -2 11 15 173.66 59.76 21
 2 11 -15 199.46 70.06 8
 -2 11 15 120.51 52.93 6
 -2 -11 15 117.02 49.06 26
 -2 11 14 1388.41 150.52 21
 -2 11 14 1203.68 147.66 6
 -2 -11 14 1175.23 156.81 26
 2 11 -14 1382.99 166.84 8
 -2 11 13 67.7 34.4 21
 2 -11 -13 88.09 39.18 23
 2 11 -13 48.48 24.4 8
 -2 11 13 -2.66 28.83 6
 -2 -11 13 18.75 27.38 26
 2 -11 -12 245.28 60.55 23
 2 11 -12 249.38 69.56 8
 -2 -11 12 221.15 64.16 26
 -2 11 12 315.96 64.01 21
 -2 11 12 198.02 53.51 6
 -2 11 11 149.69 46.47 21
 2 11 -11 147.41 48.77 8
 -2 -11 11 132.01 45.11 26
 2 -11 -11 143.42 46.54 23
 -2 11 11 177.04 49.44 6
 -2 11 10 73.72 32.15 6
 -2 -11 10 69.63 34.05 26
 2 11 -10 54.92 29.37 8
 -2 11 10 38.37 20.72 21
 2 -11 -10 60.83 33.46 23
 2 11 -10 44.64 24.26 25
 -2 11 9 1626.86 414.96 19
 2 -11 -9 1546.31 136.49 23
 2 11 -9 1610.28 135.13 8
 -2 11 9 1533.6 128.86 6
 -2 -11 9 1640.17 140.26 26
 2 11 -9 1715.9 128.82 25
 2 -11 -9 1248.67 404.75 1
 -2 11 9 1663.49 125.99 21
 -2 11 8 727.53 84.08 6
 2 -11 -8 724.95 87.41 23
 -2 -11 8 762.1 262.42 2
 -2 11 8 644.16 237.03 19
 2 -11 -8 845.66 316.48 1
 -2 11 8 793.04 81.9 21
 -2 -11 8 757.84 88.76 26
 -2 -11 8 474.49 199.59 19
 2 11 -7 1890.27 369.39 20
 2 -11 -7 2046.6 477.4 1
 -2 -11 7 2079.95 387.99 19
 -2 -11 7 2371.22 445.1 2
 -2 11 7 1961.92 393.17 19
 -2 11 7 2078.81 363.42 18
 -2 11 6 7770.62 717.47 19
 2 11 -6 8883.35 776.43 20
 -2 -11 6 8029.64 790.34 2
 -2 11 6 8321.25 709.55 18
 2 -11 -6 8240.18 926.78 1
 -2 -11 6 8384.16 731 19
 -2 -11 5 7246.43 641.54 19
 -2 11 5 6896.93 620.19 19
 2 -11 -5 7254.95 835.89 1
 -2 11 5 7188.16 645.52 18
 -2 -11 5 7340.66 737.55 2
 2 11 -5 8091.71 718.63 20
 2 -11 -4 4890.47 660.32 1
 -2 -11 4 4773.41 582.83 2
 -2 11 4 4548.29 506.31 18
 -2 11 4 4712.34 464.68 19
 2 11 -4 5078.08 555.22 20
 -2 -11 4 5222.06 518.22 19
 2 -11 -3 5017.23 640.01 1
 2 11 -3 6525.97 611.26 20
 -2 11 3 5695.43 454.96 19
 -2 -11 3 5913.8 655.44 2
 -2 -11 3 5675.73 524.59 19
 -2 -11 3 5888.12 602.83 3
 -2 11 3 5506.29 550.79 18
 -2 -11 2 13924.67 813.01 19
 -2 11 2 14254.57 882.99 18
 -2 -11 2 13058.78 881.69 3
 2 -11 -2 12741.29 990.02 1
 -2 -11 2 12870.88 979.03 2
 2 -11 -2 13986.67 1004.86 2
 2 11 -2 14075.97 882.37 20
 2 -11 -2 13760.88 1061.33 3
 -2 -11 2 14160.07 974.33 4
 -2 -11 1 200.73 125.09 2
 2 -11 -1 189.11 122.26 3
 2 11 -1 207.13 106.48 20
 -2 -11 1 106.54 69.74 19
 -2 -11 1 206.07 107.43 4
 2 -11 -1 209.08 115.84 2
 -2 11 1 232.98 117.86 18
 2 -11 -1 98.85 83.05 1
 -2 -11 1 229.04 122.86 3
 2 -11 0 9982.77 848.62 3
 -2 -11 0 9370.26 682.25 19
 2 11 0 9453.28 697.17 20
 -2 11 0 8597.42 707.78 18
 -2 -11 0 9288.62 682.56 4
 2 -11 0 8758.55 755.83 2
 2 -11 0 8560.33 762.29 1
 -2 -11 0 9790.2 794.28 3
 2 -11 1 20.34 29.56 3
 2 -11 1 45.73 53.24 1
 -2 -11 -1 -24.74 41.03 3
 2 11 1 -2.27 11.5 20
 -2 11 -1 -5.28 18.1 18
 -2 -11 -1 -55.94 53.17 19
 2 -11 1 -8.73 49.86 2
 -2 11 -2 1712.32 334.6 18
 2 -11 2 2200.61 404.78 2
 -2 -11 -2 2145.03 348.36 19
 2 -11 2 1697.26 347.39 3
 2 -11 2 1693.34 316.21 1
 2 11 2 2114.8 325.97 20
 2 -11 3 3690.57 600.2 4
 -2 -11 -3 4342.99 523.23 19
 2 -11 3 3811.06 537.55 3
 2 11 3 3686.05 426.43 20
 2 11 4 3181.65 392.28 20
 -2 -11 -4 2875.48 447.35 19
 2 -11 4 3335.02 590.78 4
 2 -11 5 1194.14 361.15 4
 2 11 6 1828.72 420.75 19
 2 -11 6 2144.56 491.47 4
 2 11 7 2907.68 554.94 19
 2 11 7 3657.3 179.55 6
 2 -11 7 3118.47 610.38 4
 2 -11 8 1747.54 470.46 4
 2 11 8 1847.23 467.66 19
 -2 -11 -8 2210.74 174.78 22
 -2 11 -8 2112.03 160.59 8
 2 11 8 2318.13 150.33 6
 2 11 8 2236.21 140.48 21
 2 11 9 194.19 154.71 19
 2 11 9 279.4 53.98 6
 2 -11 9 178.93 151.49 4
 -2 11 -9 275.82 61.12 8
 2 11 9 320.94 56.25 21
 -2 -11 -9 321.11 69.58 22
 -2 11 -10 1642.98 159.51 8
 2 11 10 1864.23 144.74 21
 -2 -11 -10 1697.05 165.84 22
 2 11 10 1942.18 151.08 6
 -2 -11 -11 107 44.66 22
 2 11 11 175.04 46.65 21
 -2 11 -11 86.96 37.08 8
 2 11 11 154.23 46.21 6
 2 11 12 3422.37 217.26 21
 -2 -11 -12 3352.94 254.76 22
 -2 11 -12 3032.63 239.82 8
 2 11 12 3355.84 215.71 6
 -2 -11 -13 39.4 32.87 22
 2 -11 13 14.36 14.91 26
 2 11 13 37.99 26.49 6
 2 11 13 35.99 30.93 21
 -2 11 -13 21.34 25.27 8
 2 11 14 6.84 18.34 21
 -2 -11 -14 1.83 26.96 22
 -2 11 -14 47.76 36.59 8
 2 11 14 -9.61 6.86 6
 2 -11 14 -13.05 20.19 26
 2 11 15 611.36 108.84 21
 -2 11 -15 513.93 113.94 8
 2 -11 15 533.08 110.05 26
 -2 -11 -15 542.58 114.5 22
 2 11 16 574.36 106.95 21
 -2 -11 -16 533.91 115.31 22
 -2 11 -16 517.17 115.32 8
 2 -11 16 602.95 121.52 26
 2 11 17 21.46 31.55 28
 -2 11 -17 66.97 32.73 16
 2 11 17 95.65 49.14 21
 2 -11 17 17.45 35.73 26
 -2 -11 -17 -14.59 27.05 29
 -2 11 -17 11.09 22.38 11
 -2 -11 -17 57.3 47.64 22
 -2 11 -17 52.11 54.62 8
 2 11 18 90.5 37.78 21
 -2 11 -18 3.18 18.45 8
 -2 11 -18 28.78 35.95 11
 -2 11 -18 22.68 20.32 16
 -2 -11 -18 67.15 39.45 29
 -2 -11 -18 112.63 64.82 22
 2 11 18 35.62 30.09 28
 2 -11 18 78.23 40.78 26
 -2 11 -19 105.29 52.85 11
 2 11 19 116.55 50.98 28
 -2 11 -19 40.55 26.22 16
 -2 -11 -19 51.97 29.62 29
 -2 11 -20 6.12 15.37 11
 2 11 20 3.44 25.77 28
 -2 11 -20 -25.28 20.97 16
 -2 -11 -20 -25.81 24.22 29
 2 11 21 16.22 15.93 28
 -2 -11 -21 11.02 19.75 29
 -2 11 -21 -31.53 22.36 16
 -2 11 -21 18.81 18.74 11
 2 11 22 39.49 28.43 28
 -2 -11 -22 42.39 26.57 29
 -2 11 -22 22.61 18.18 16
 -2 11 -22 18.53 13.8 11
 -2 11 -23 19.03 20.18 11
 2 11 23 4.51 16.11 28
 -2 -11 -23 11.68 21.42 29
 -2 11 -23 36.91 21.21 16
 -2 -11 -24 8.15 16.13 29
 2 12 -24 12.15 20.28 11
 -2 12 24 -10.64 14.82 28
 2 -12 -24 24.37 19.03 29
 2 12 -24 12.88 13.01 16
 -2 12 23 -10.59 20.07 28
 2 -12 -23 1.69 15.97 29
 2 12 -23 -8.1 10.08 11
 2 12 -23 36.87 22.84 16
 2 12 -22 132.32 44.7 16
 2 -12 -22 63.75 37.1 29
 2 12 -22 25.5 36.74 11
 -2 12 22 33.26 19.91 28
 2 12 -21 -6.81 25.16 11
 -2 12 21 39.15 37.68 28
 2 12 -21 17.42 18.16 16
 2 -12 -21 -16.39 21.85 29
 2 -12 -20 -2.21 14.06 29
 -2 12 20 14.12 12.78 28
 2 12 -20 23.52 39.04 11
 2 12 -20 50.71 29.82 16
 2 -12 -19 63.79 39.18 29
 -2 12 19 69.77 43.52 28
 2 12 -19 50.1 43.55 11
 2 12 -19 118.92 44.86 16
 2 -12 -18 71.67 43.99 29
 2 12 -18 32.45 24.01 16
 -2 -12 18 51.98 42.93 26
 -2 12 18 120.47 57.71 21
 -2 12 18 104.25 48.66 28
 2 12 -18 75.27 46.63 8
 2 12 -18 73.39 48.18 11
 -2 12 18 40.45 31.84 6
 -2 -12 17 183.68 74.71 26
 -2 12 17 161.05 55.3 21
 2 12 -17 150.25 63.81 8
 -2 12 17 193.63 67.71 6
 -2 12 16 5.47 14.23 6
 -2 12 16 -24.19 35.88 21
 -2 -12 16 30.15 29.17 26
 2 12 -16 78.1 49.97 8
 -2 12 15 30.82 23.87 21
 2 12 -15 70.1 44.34 8
 -2 12 15 51.17 32.7 6
 -2 -12 15 34.11 43.98 26
 -2 12 14 166.85 54.79 6
 -2 -12 14 205.85 69.32 26
 -2 12 14 222.3 62.82 21
 2 12 -14 222.94 70.32 8
 2 -12 -13 402.59 84.1 23
 -2 12 13 240.35 58.25 21
 -2 12 13 343.84 74.05 6
 -2 -12 13 296.64 76.04 26
 2 12 -13 354.2 78.48 8
 -2 12 12 168.93 52.87 6
 2 -12 -12 156.16 53.34 23
 -2 -12 12 151.72 48.53 26
 2 12 -12 119.66 46.94 8
 -2 12 12 164.04 45.9 21
 2 12 -11 401.52 78.88 8
 -2 12 11 371.68 66.01 21
 2 -12 -11 292.27 68.27 23
 -2 -12 11 379.59 74.87 26
 -2 12 11 312.25 63.56 6
 2 -12 -10 3555.06 744.27 1
 2 12 -10 3555.02 215.19 8
 2 12 -10 3518.94 197.59 25
 -2 -12 10 3438.22 216.97 26
 -2 12 10 2942.51 600.21 19
 -2 12 10 3316.45 191.37 21
 2 -12 -10 3270.84 214.07 23
 -2 12 10 3194.92 199.06 6
 2 12 -9 16.47 17.04 8
 -2 12 9 56.02 33.27 7
 2 -12 -9 21.06 15.21 23
 2 12 -9 18.88 11.72 25
 -2 12 9 -8.18 31.24 19
 -2 12 9 44.55 23.49 6
 -2 12 9 14.82 14.89 21
 -2 -12 9 41.5 27.92 26
 -2 12 8 2669.87 498.51 19
 -2 -12 8 2868.87 176.74 26
 2 -12 -8 3404.28 674.34 1
 2 12 -8 2860.2 166.22 25
 2 -12 -8 2734.13 177.92 23
 -2 -12 8 3033.19 545.21 2
 -2 12 8 2882.49 169.19 6
 -2 12 8 2888.01 159.31 21
 -2 12 7 100.05 88.34 19
 2 12 -7 130.39 98.88 20
 2 -12 -7 167.9 143.79 1
 -2 -12 7 233.85 149.03 2
 -2 12 6 1237.66 286.54 18
 2 12 -6 1230.72 303.02 20
 2 -12 -6 1466.46 404.68 1
 -2 -12 6 1339.98 296.04 19
 -2 12 6 1167.81 283.66 19
 -2 -12 6 1311.46 333.66 2
 -2 12 5 553.29 177.64 19
 2 -12 -5 704.27 267.63 1
 -2 -12 5 513.27 175.99 19
 -2 -12 5 441.2 183.11 2
 -2 12 5 597.05 194.4 18
 2 12 -5 438.28 176.53 20
 -2 12 4 4660.9 529.93 18
 -2 -12 4 4800.15 616.79 2
 2 -12 -4 4852.72 677.87 1
 -2 -12 4 4903.89 508.89 19
 -2 -12 4 5068.46 612.18 3
 2 12 -4 4766.36 558.79 20
 2 -12 -3 3913.84 590.43 1
 2 12 -3 4159.2 509.65 20
 -2 -12 3 4473.94 606 4
 -2 -12 3 3700.88 539.65 2
 -2 -12 3 3872.66 513.34 3
 -2 12 3 3769.53 475.23 18
 -2 -12 3 4250.01 468.55 19
 2 -12 -2 2961.52 512.42 3
 -2 12 2 2981.28 422.47 18
 -2 -12 2 2992.37 445.75 3
 2 -12 -2 2820 489.36 1
 -2 -12 2 3102.65 504.28 2
 -2 -12 2 3071.81 390.7 19
 -2 -12 2 3156.6 478.3 4
 2 -12 -2 3703.64 541.03 2
 2 12 -2 3177.93 435.64 20
 -2 -12 1 3411.33 541.47 2
 -2 12 1 3420.94 458.64 18
 2 -12 -1 3461.79 539.31 3
 2 -12 -1 3137.8 501.41 1
 -2 -12 1 3820.95 440.2 19
 2 -12 -1 3519.58 516.52 2
 -2 -12 1 3348.6 473.94 3
 -2 -12 1 3639.52 480.64 4
 2 12 -1 3502.4 449.98 20
 2 -12 0 942.12 271.84 3
 2 -12 0 985.63 265.79 2
 2 12 0 1241.44 262.98 20
 -2 12 0 1019.93 252.99 18
 -2 -12 0 1088.17 249.03 4
 -2 -12 0 910.78 219.55 19
 -2 -12 0 669.72 218.23 3
 2 -12 0 873.53 252.36 1
 2 -12 1 1337.23 304.59 1
 -2 12 -1 1272.69 292.29 18
 2 -12 1 1489.72 339.2 3
 -2 -12 -1 1850.1 324.18 19
 2 -12 1 1607.32 351.21 2
 2 12 1 1539.71 290.52 20
 -2 -12 -1 1521.02 340.25 3
 -2 -12 -1 1426.21 257.84 4
 -2 12 -2 8087.65 758.28 18
 2 -12 2 7902.99 889.84 4
 2 -12 2 8504.57 820.35 3
 2 12 2 8744.38 693.51 20
 -2 -12 -2 9441.05 757.72 19
 2 -12 2 9934.98 891.92 2
 2 -12 2 9137.2 771.12 1
 2 -12 3 97.27 70.94 2
 -2 -12 -3 238.56 123.16 19
 2 12 3 66.36 64.36 20
 2 -12 3 222.8 150.08 4
 2 -12 3 201.92 130.34 3
 2 12 4 3942.05 460.29 20
 2 -12 4 3719.85 646.65 4
 -2 -12 -4 3702.65 520.57 19
 -2 -12 -5 3320.21 519.48 19
 2 -12 5 2100.91 488.35 4
 2 -12 6 5337.45 803.52 4
 -2 -12 -7 1872.66 158.74 22
 2 12 7 1883.74 133.08 6
 2 12 7 1162.49 351.86 19
 2 -12 7 1605.86 462.79 4
 2 12 8 4362.53 211.2 6
 2 12 8 4099.11 191.7 21
 2 -12 8 3976.9 724.55 4
 -2 12 -8 3898.45 218.72 8
 2 12 8 3500.48 649.45 19
 -2 -12 -8 4000.7 240.25 22
 -2 12 -9 153.5 48.32 8
 2 12 9 117.51 38.72 6
 -2 -12 -9 67.89 33.56 22
 -2 -12 -9 113.8 35.74 23
 2 12 9 122.81 36.99 21
 2 12 10 347.95 64.39 6
 2 12 10 366.01 65.7 21
 -2 -12 -10 302.05 73.2 22
 -2 12 -10 254.31 60.59 8
 -2 12 -11 103.52 43.29 8
 2 12 11 120.6 39.87 6
 -2 -12 -11 127.69 48.58 22
 2 12 11 142.87 43 21
 2 12 12 72.33 37.29 21
 -2 12 -12 94.35 40.31 8
 2 12 12 140.9 47.19 6
 -2 -12 -12 93.9 48.89 22
 2 12 13 16.77 15.39 6
 -2 12 -13 43.88 33.18 8
 2 -12 13 4.75 15.71 26
 -2 -12 -13 16.81 23.13 22
 2 12 13 21.55 26.92 21
 2 12 14 551.74 96.46 6
 -2 -12 -14 600.13 121.22 22
 -2 12 -14 522.45 105.32 8
 2 -12 14 594.5 111.44 26
 2 12 14 581.31 101.01 21
 2 -12 15 244.98 75.18 26
 -2 -12 -15 206.35 68.74 22
 2 12 15 207.99 69.03 21
 2 12 15 139.98 54.48 6
 -2 12 -15 183.27 66.68 8
 -2 12 -16 840.44 144.74 8
 -2 -12 -16 1096.06 168.3 22
 2 12 16 1155.1 150.1 21
 2 -12 16 1057.81 159.84 26
 2 12 17 105.15 45.96 28
 -2 -12 -17 124.37 57.58 29
 -2 12 -17 49.65 45.87 8
 2 -12 17 136.96 60.98 26
 -2 12 -17 105.03 48.37 11
 2 12 17 108.55 53.66 21
 -2 -12 -17 128.99 59.54 22
 -2 12 -18 183.27 64.57 11
 -2 12 -18 100.44 39.78 16
 2 12 18 157.3 53.63 28
 -2 12 -18 126.04 65.23 8
 -2 -12 -18 228.4 69.05 29
 -2 12 -19 40.86 24.79 11
 -2 -12 -19 56.73 38.66 29
 -2 12 -19 12.9 15.79 16
 2 12 19 60.57 39.75 28
 -2 12 -20 31.47 22.61 16
 -2 12 -20 184.13 65.07 11
 -2 -12 -20 154.27 63.47 29
 2 12 20 210.58 64.77 28
 -2 12 -21 3.56 9.41 16
 2 12 21 29.37 25.49 28
 -2 -12 -21 -3.06 13.83 29
 -2 12 -21 6.65 23.82 11
 -2 12 -22 7.92 19.02 11
 -2 12 -22 9.43 12.26 16
 2 12 22 4.15 17.23 28
 -2 -12 -22 -6.45 12.08 29
 2 12 23 13.32 18.04 28
 -2 -12 -23 16.59 16.7 29
 -2 12 -23 46.74 29.18 11
 -2 12 -23 39.4 21.23 16
 -2 -12 -24 -18.08 21.98 29
 2 13 -24 -2.35 7.07 16
 -2 13 24 2.46 7.1 28
 2 13 -24 11.82 18.6 11
 2 -13 -24 23.02 24.88 29
 2 13 -23 14.28 22.4 11
 2 -13 -23 23.19 27.41 29
 -2 13 23 -13.82 20.47 28
 2 13 -23 59.09 27.93 16
 -2 13 22 22.25 20.81 28
 2 -13 -22 10.21 24.02 29
 2 13 -22 8.57 20.97 11
 2 13 -22 75.91 33.54 16
 2 -13 -21 -32.85 30.15 29
 2 13 -21 -21.6 19.59 16
 2 13 -21 -10.17 20.89 11
 -2 13 21 3.24 22.85 28
 -2 13 20 42.7 35.52 28
 2 -13 -20 -6.7 23.25 29
 2 13 -20 -15.86 19.43 11
 2 13 -20 -6.43 12.54 16
 2 13 -19 33.79 29.29 11
 2 -13 -19 47.48 35.42 29
 -2 13 19 -0.28 18.87 28
 2 13 -19 55.76 31.03 16
 2 13 -18 188.94 70.64 8
 -2 13 18 73.97 47.05 6
 -2 -13 18 230.71 78.38 26
 2 13 -18 232.57 61.11 16
 -2 13 18 216.24 71.18 21
 2 13 -18 182.58 68.91 11
 2 -13 -18 151.84 53.41 29
 -2 13 18 171.02 63.67 28
 -2 -13 17 89.37 52.59 26
 -2 13 17 88.67 46.68 6
 2 13 -17 113.48 58.5 8
 -2 13 17 83.45 37.43 21
 -2 -13 16 -3.81 11.09 26
 -2 13 16 40.32 38.8 6
 -2 13 16 32.88 21.7 21
 2 13 -16 35.83 25.19 8
 -2 -13 15 98.42 55.31 26
 -2 13 15 134.05 56.73 6
 2 13 -15 85.88 44.1 8
 -2 13 15 91.8 45.63 21
 -2 -13 14 1372.15 169.95 26
 -2 13 14 1168.49 147.97 6
 -2 13 14 1292.17 148.73 21
 2 13 -14 1429.84 172.32 8
 2 -13 -13 5.57 12.67 23
 2 13 -13 10.12 15.66 8
 -2 13 13 -14.59 10.34 6
 -2 13 13 -9.97 15.68 21
 2 13 -12 720.72 110.95 8
 -2 13 12 525.35 91.87 6
 -2 13 12 595.35 90.04 21
 2 -13 -12 720.49 112.69 23
 -2 -13 12 641.14 106.82 26
 -2 13 11 543.66 81.34 21
 2 -13 -11 506.82 90.47 23
 -2 -13 11 450.79 82.87 26
 -2 13 11 438.65 79.45 6
 2 13 -11 495.1 78.53 25
 2 13 -11 421.79 80.09 8
 2 13 -10 133.1 41.29 8
 -2 13 10 147.53 40.18 21
 2 13 -10 206.13 49.74 25
 2 -13 -10 183.71 53.68 23
 -2 -13 10 157.54 51.03 26
 2 -13 -10 46.03 88.14 1
 -2 13 10 163 48.34 6
 -2 13 9 923.23 312.37 19
 2 -13 -9 688.74 319.21 1
 2 13 -9 787.61 91.84 25
 2 13 -9 798.76 97.07 8
 -2 -13 9 890.99 105.24 26
 -2 13 9 774.62 86.98 21
 2 -13 -9 884.49 110.18 23
 -2 13 9 771.48 95.26 6
 -2 13 9 873.17 103.36 7
 -2 13 8 923.15 298.57 19
 -2 13 8 1198.36 112.77 6
 -2 13 8 1333.51 122.01 7
 2 -13 -8 1223.01 122.14 23
 2 13 -8 1206 112.12 25
 2 -13 -8 1222.52 414.41 1
 -2 -13 8 1404.13 125.2 26
 -2 13 8 1286.71 108.03 21
 -2 -13 8 1324.62 369.14 2
 -2 13 7 95.99 87.64 19
 2 13 -7 42.5 81.22 20
 2 13 -7 50.02 23.33 25
 2 -13 -7 79.52 31.52 23
 -2 -13 7 2.09 16.5 2
 -2 13 7 45.73 22.17 6
 2 -13 -7 94.08 108.63 1
 2 13 -6 7524.6 767.87 20
 2 -13 -6 6767.25 905.18 1
 -2 -13 6 7111.08 805.39 2
 -2 13 6 7367.16 707.43 18
 -2 -13 5 554.96 219.92 2
 -2 13 5 753.27 219.49 18
 2 13 -5 722.73 237.44 20
 -2 -13 5 738.37 207.43 19
 2 -13 -5 621.24 266.64 1
 2 13 -4 14492.27 1015.49 20
 -2 13 4 13718.68 944.16 18
 -2 -13 4 13594.18 1042.97 3
 -2 -13 4 13600.88 1096.56 2
 2 -13 -4 13222.68 1167.96 1
 -2 -13 4 14106.47 883.06 19
 -2 -13 4 15077.36 1211.17 4
 -2 13 3 233.65 127.96 18
 -2 -13 3 41.48 46.24 19
 2 -13 -3 170.55 125.18 1
 -2 -13 3 249.95 148.54 4
 -2 -13 3 122.8 101.73 2
 2 13 -3 80.83 72.84 20
 -2 -13 3 105.35 87.95 3
 2 13 -2 3584.2 484.04 20
 -2 -13 2 3034.36 400.29 19
 -2 -13 2 3263.5 489.62 3
 -2 -13 2 3154.85 532.77 2
 2 -13 -2 2954.65 515.44 2
 2 -13 -2 3189.51 556.64 3
 -2 13 2 2853.51 428.63 18
 -2 -13 2 3822.74 546.02 4
 2 -13 -2 3296.18 546.09 1
 2 -13 -1 380.7 169.55 2
 -2 -13 1 369.85 174.27 3
 -2 13 1 357.61 150.14 18
 2 -13 -1 433.33 191.45 3
 -2 -13 1 332.24 172.68 2
 -2 -13 1 346.31 137.37 19
 2 -13 -1 99.93 75.23 1
 2 13 -1 345.36 145.46 20
 -2 -13 1 491.67 181.91 4
 2 -13 0 6685.21 735.6 2
 2 -13 0 6280.12 708.54 1
 2 -13 0 7171.75 787.73 3
 -2 -13 0 6452.14 709.45 3
 -2 -13 0 6364.08 622.58 4
 -2 13 0 6111.44 646.79 18
 -2 -13 0 6986.5 623.93 19
 2 13 0 7398.33 683.34 20
 2 -13 1 427.38 189.74 2
 -2 -13 -1 353.82 141.55 19
 2 -13 1 497.47 205.4 3
 -2 13 -1 210.45 120.45 18
 -2 -13 -1 276.95 147.88 3
 2 13 1 354.2 143.99 20
 2 -13 1 231.76 137.03 1
 2 -13 2 1945.38 457.75 4
 2 -13 2 2326.34 405.97 1
 2 -13 2 2143.98 430.93 3
 2 13 2 2243.61 369.54 20
 2 -13 2 2485.38 465.01 2
 -2 -13 -2 2493.52 400.53 19
 -2 13 -2 1900.18 380.43 18
 2 -13 3 2118.55 432.4 3
 2 -13 3 2539.84 492.21 2
 2 13 3 2311 373.65 20
 2 -13 3 2447.17 524.96 4
 -2 -13 -3 2470.45 416.85 19
 2 -13 4 3027.37 597.43 4
 2 -13 4 2922.84 533.69 3
 2 13 4 3311.09 445.28 20
 -2 -13 -4 3461.77 514.01 19
 2 -13 5 110.29 114.28 4
 -2 -13 -5 -61.21 70.99 19
 2 -13 6 704.21 299.46 4
 2 13 6 868.16 87.79 6
 -2 -13 -6 862.39 280.64 19
 2 13 7 1661 140.7 7
 -2 -13 -7 1994.6 166.6 22
 2 13 7 2234.76 147.59 6
 2 -13 7 2143.94 539.81 4
 2 13 8 1481.09 422.57 19
 2 -13 8 1754.22 496.18 4
 -2 -13 -8 1605.91 157.39 22
 2 13 8 1910.12 141.06 6
 -2 13 -8 1771.8 147.99 8
 2 13 8 1536.45 142.12 7
 2 13 8 1863.66 130.3 21
 2 -13 9 855.04 354.75 4
 2 13 9 1092.88 112.12 6
 2 13 9 1203.92 111.21 21
 -2 13 -9 1091.54 123.59 8
 -2 -13 -9 1027.81 128.21 22
 -2 -13 -9 914.1 106.06 23
 2 13 10 1439.27 130.86 21
 -2 -13 -10 1641.37 170.76 22
 -2 13 -10 1410.23 145.85 8
 2 13 10 1548.35 139.35 6
 2 13 11 27.96 25.75 21
 -2 -13 -11 8.96 15.46 22
 -2 13 -11 14.69 20.57 8
 2 13 11 10.58 9.65 6
 -2 13 -12 2878.56 231.67 8
 2 13 12 3003.14 210.58 6
 -2 -13 -12 3331.85 262.63 22
 2 13 12 3272.66 217.27 21
 2 -13 13 327.7 80.49 26
 -2 13 -13 192.68 64.78 8
 2 13 13 350.09 74.33 6
 -2 -13 -13 342.8 85.84 22
 2 13 13 369.32 76.82 21
 2 13 14 270.46 71.36 6
 -2 -13 -14 308.01 86.35 22
 2 13 14 349.81 80.78 21
 -2 13 -14 253.61 72 8
 2 -13 14 360.55 87.2 26
 2 13 15 70.26 42.94 21
 2 13 15 2.1 12.39 6
 -2 13 -15 35.56 39.98 8
 -2 -13 -15 -3.66 31.05 22
 2 -13 15 22.17 20.62 26
 -2 -13 -16 262.84 91.2 22
 -2 13 -16 86.89 56.38 8
 2 -13 16 146.24 68.24 26
 2 13 16 111.61 47.86 21
 2 -13 17 12.99 35.16 26
 -2 13 -17 18.43 30.71 8
 -2 -13 -17 -41.6 34.55 22
 -2 -13 -17 -4.11 23.87 29
 2 13 17 16.21 40.57 21
 2 13 17 -8.9 10.83 28
 -2 13 -17 27.09 34.55 11
 -2 13 -18 -5.97 19.8 11
 -2 -13 -18 -5.41 15.29 29
 -2 13 -19 24.04 35.87 11
 -2 -13 -19 1.93 35.09 29
 2 13 19 40.36 35.68 28
 -2 -13 -20 -8.8 10.55 29
 -2 13 -20 30.04 23.05 11
 2 13 20 49.45 39.65 28
 -2 13 -20 -5.18 10.73 16
 -2 13 -21 36.95 30.45 11
 2 13 21 27.2 24.27 28
 -2 -13 -21 6.48 13.66 29
 -2 13 -21 31.35 21.22 16
 -2 13 -22 22.3 12.6 11
 -2 -13 -22 71.88 34.93 29
 2 13 22 40.36 25.95 28
 -2 13 -22 7.47 11 16
 -2 13 -23 -14.53 20.17 11
 2 13 23 11.01 13.1 28
 -2 -13 -23 8.22 13.43 29
 2 14 -24 -4.32 8.29 16
 2 14 -24 -9.06 11.56 11
 -2 14 24 9.86 13.14 28
 2 -14 -24 4.01 12.82 29
 2 14 -23 -1.99 16.34 11
 -2 14 23 11.35 11.37 28
 2 -14 -23 3.37 15.44 29
 2 14 -23 32.57 20.51 16
 2 14 -22 81.27 33.87 16
[truncated: 2,421,311 more chars]
