# Supplementary material for: Improving Polymeric Structures with Hirshfeld Atom Refinement: A Study on MOFs and COFs
Source: ACS Mater Au. 2025 Jul 31;5(5):767–71. doi: 10.1021/acsmaterialsau.5c00076 (PMC12426777; doi:10.1021/acsmaterialsau.5c00076)
Supplement: Supplementary file 1 [file mg5c00076_si_001.zip › CIFs/HACNIL_IAM-rerefined.cif]

data_nr2-098d_a_sq
_audit_creation_date               2024-12-03
_audit_creation_method
;
Olex2 1.3
(compiled 2020.11.12 svn.r5f609507 for OlexSys, GUI svn.r6408)
;
_shelx_SHELXL_version_number       '2018/3'
_audit_contact_author_address      ?
_audit_contact_author_email        ?
_audit_contact_author_name         ''
_audit_contact_author_phone        ?
_publ_contact_author_id_orcid      ?
_publ_section_references
;
Dolomanov, O.V., Bourhis, L.J., Gildea, R.J, Howard, J.A.K. & Puschmann, H.
 (2009), J. Appl. Cryst. 42, 339-341.

Sheldrick, G.M. (2015). Acta Cryst. C71, 3-8.
;
_chemical_name_common              ?
_chemical_name_systematic          LMOF-261
_chemical_formula_moiety           'C38 H22 N2 O5 Zn'
_chemical_formula_sum              'C38 H22 N2 O5 Zn'
_chemical_formula_weight           651.94
_chemical_melting_point            ?
loop_
  _atom_type_symbol
  _atom_type_description
  _atom_type_scat_dispersion_real
  _atom_type_scat_dispersion_imag
  _atom_type_scat_source
 'C' 'C' 0.0040 0.0020 'International Tables Vol C Tables 4.2.6.8 and 6.1.1.4'
 'H' 'H' 0.0000 0.0000 'International Tables Vol C Tables 4.2.6.8 and 6.1.1.4'
 'N' 'N' 0.0076 0.0040 'International Tables Vol C Tables 4.2.6.8 and 6.1.1.4'
 'O' 'O' 0.0132 0.0074 'International Tables Vol C Tables 4.2.6.8 and 6.1.1.4'
 'Zn' 'Zn' 0.2282 1.6718 'International Tables Vol C Tables 4.2.6.8 and 6.1.1.4'

_shelx_space_group_comment
;
The symmetry employed for this shelxl refinement is uniquely defined
by the following loop, which should always be used as a source of
symmetry information in preference to the above space-group names.
They are only intended as comments.
;
_space_group_crystal_system        'tetragonal'
_space_group_IT_number             88
_space_group_name_H-M_alt          'I 41/a'
_space_group_name_Hall             '-I 4ad'
loop_
  _space_group_symop_operation_xyz
 'x, y, z'
 '-x+1/2, -y, z+1/2'
 '-y+3/4, x+1/4, z+1/4'
 'y+3/4, -x+3/4, z+3/4'
 'x+1/2, y+1/2, z+1/2'
 '-x+1, -y+1/2, z+1'
 '-y+5/4, x+3/4, z+3/4'
 'y+5/4, -x+5/4, z+5/4'
 '-x, -y, -z'
 'x-1/2, y, -z-1/2'
 'y-3/4, -x-1/4, -z-1/4'
 '-y-3/4, x-3/4, -z-3/4'
 '-x+1/2, -y+1/2, -z+1/2'
 'x, y+1/2, -z'
 'y-1/4, -x+1/4, -z+1/4'
 '-y-1/4, x-1/4, -z-1/4'

_cell_length_a                     33.9529(14)
_cell_length_b                     33.9529(14)
_cell_length_c                     17.1833(8)
_cell_angle_alpha                  90
_cell_angle_beta                   90
_cell_angle_gamma                  90
_cell_volume                       19808.9(19)
_cell_formula_units_Z              16
_cell_measurement_reflns_used      9139
_cell_measurement_temperature      100(2)
_cell_measurement_theta_max        24.62
_cell_measurement_theta_min        2.62
_shelx_estimated_absorpt_T_max     0.961
_shelx_estimated_absorpt_T_min     0.907
_exptl_absorpt_coefficient_mu      0.662
_exptl_absorpt_correction_T_max    0.961
_exptl_absorpt_correction_T_min    0.831
_exptl_absorpt_correction_type     multi-scan
_exptl_absorpt_process_details     'SADABS 2014/4 Bruker AXS Madison WI USA'
_exptl_absorpt_special_details     ?
_exptl_crystal_colour              yellow
_exptl_crystal_colour_primary      yellow
_exptl_crystal_density_diffrn      0.874
_exptl_crystal_density_meas        ?
_exptl_crystal_density_method      ?
_exptl_crystal_description         rod
_exptl_crystal_F_000               5344
_exptl_crystal_preparation         Luminescent
_exptl_crystal_recrystallization_method  Solvothermal
_exptl_crystal_size_max            0.15
_exptl_crystal_size_mid            0.06
_exptl_crystal_size_min            0.06
_exptl_transmission_factor_max     ?
_exptl_transmission_factor_min     ?
_diffrn_reflns_av_R_equivalents    0.0551
_diffrn_reflns_av_unetI/netI       0.0187
_diffrn_reflns_Laue_measured_fraction_full  0.996
_diffrn_reflns_Laue_measured_fraction_max  0.996
_diffrn_reflns_limit_h_max         36
_diffrn_reflns_limit_h_min         -36
_diffrn_reflns_limit_k_max         36
_diffrn_reflns_limit_k_min         -36
_diffrn_reflns_limit_l_max         18
_diffrn_reflns_limit_l_min         -18
_diffrn_reflns_number              126056
_diffrn_reflns_point_group_measured_fraction_full  0.996
_diffrn_reflns_point_group_measured_fraction_max  0.996
_diffrn_reflns_theta_full          24.686
_diffrn_reflns_theta_max           24.686
_diffrn_reflns_theta_min           2.349
_diffrn_ambient_temperature        100.15
_diffrn_detector_area_resol_mean   10.42
_diffrn_measured_fraction_theta_full  0.996
_diffrn_measured_fraction_theta_max  0.996
_diffrn_measurement_device_type    'Bruker D8 with PHOTON 100 detector'
_diffrn_measurement_method         '\w/\q shutterless scans'
_diffrn_radiation_type             synchrotron
_diffrn_radiation_wavelength       0.7749
_diffrn_source                     ?
_reflns_Friedel_coverage           0.000
_reflns_Friedel_fraction_full      .
_reflns_Friedel_fraction_max       .
_reflns_number_gt                  5230
_reflns_number_total               6477
_reflns_special_details
;
 Reflections were merged by SHELXL according to the crystal
 class for the calculation of statistics and refinement.
 
 Structure factors included contributions from the .fab file.
 
 _reflns_Friedel_fraction is defined as the number of unique
 Friedel pairs measured divided by the number that would be
 possible theoretically, ignoring centric projections and
 systematic absences.
;
_reflns_threshold_expression       'I > 2\s(I)'
_computing_cell_refinement         'Bruker SAINT v8.34a'
_computing_data_collection         'Bruker APEX 2'
_computing_data_reduction          'Bruker SAINT v8.34a'
_computing_molecular_graphics      'Olex2 1.3 (Dolomanov et al., 2009)'
_computing_publication_material    'Olex2 1.3 (Dolomanov et al., 2009)'
_computing_structure_refinement    'SHELXL 2018/3 (Sheldrick, 2015)'
_computing_structure_solution      'Bruker SHELXTL 2014/4'
_refine_diff_density_max           0.571
_refine_diff_density_min           -0.381
_refine_diff_density_rms           0.049
_refine_ls_extinction_coef         .
_refine_ls_extinction_method       none
_refine_ls_goodness_of_fit_ref     1.067
_refine_ls_hydrogen_treatment      mixed
_refine_ls_matrix_type             full
_refine_ls_number_parameters       441
_refine_ls_number_reflns           6477
_refine_ls_number_restraints       0
_refine_ls_R_factor_all            0.0733
_refine_ls_R_factor_gt             0.0584
_refine_ls_restrained_S_all        1.067
_refine_ls_shift/su_max            0.000
_refine_ls_shift/su_mean           0.000
_refine_ls_structure_factor_coef   Fsqd
_refine_ls_weighting_details      
 'w=1/[\s^2^(Fo^2^)+(0.0672P)^2^+70.7274P] where P=(Fo^2^+2Fc^2^)/3'
_refine_ls_weighting_scheme        calc
_refine_ls_wR_factor_gt            0.1514
_refine_ls_wR_factor_ref           0.1679
_refine_special_details            ?
_olex2_refinement_description
;
1. Fixed Uiso
 At 1.2 times of:
  All C(H) groups
2.a Aromatic/amide H refined with riding coordinates:
 C3(H3A), C7(H7A), C11(H11A), C12(H12A), C17(H17A), C18(H18A), C19(H19A),
 C20(H20A), C22(H22A), C23(H23A), C26(H26A), C27(H27A), C30(H30A), C31(H31A),
 C37(H37A)
;
_atom_sites_solution_hydrogens     mixed
_atom_sites_solution_primary       ?
_atom_sites_solution_secondary     ?
loop_
  _atom_site_label
  _atom_site_type_symbol
  _atom_site_fract_x
  _atom_site_fract_y
  _atom_site_fract_z
  _atom_site_U_iso_or_equiv
  _atom_site_adp_type
  _atom_site_occupancy
  _atom_site_site_symmetry_order
  _atom_site_calc_flag
  _atom_site_refinement_flags_posn
  _atom_site_refinement_flags_adp
  _atom_site_refinement_flags_occupancy
  _atom_site_disorder_assembly
  _atom_site_disorder_group
 Zn1 Zn 0.50450(2) 0.54840(2) -0.10838(3) 0.0554(2) Uani 1 1 d . . . . .
 C1 C 0.49993(14) 0.73060(13) 0.3901(3) 0.0600(11) Uani 1 1 d . . . . .
 C2 C 0.50152(14) 0.70664(12) 0.3171(3) 0.0611(12) Uani 1 1 d . . . . .
 C3 C 0.53255(19) 0.70893(16) 0.2645(3) 0.095(2) Uani 1 1 d . . . . .
 H3A H 0.552568 0.728045 0.272622 0.113 Uiso 1 1 calc R U . . .
 C4 C 0.53516(19) 0.68430(17) 0.2010(3) 0.0898(19) Uani 1 1 d . . . . .
 H4A H 0.5556(17) 0.6841(17) 0.163(4) 0.108 Uiso 1 1 d . U . . .
 C5 C 0.50475(13) 0.65730(11) 0.1865(2) 0.0558(11) Uani 1 1 d . . . . .
 C6 C 0.47468(13) 0.65444(13) 0.2396(3) 0.0569(12) Uani 1 1 d . . . . .
 H6A H 0.4564(12) 0.6382(12) 0.231(2) 0.051(12) Uiso 1 1 d . . . . .
 C7 C 0.47331(12) 0.67844(12) 0.3036(3) 0.0571(11) Uani 1 1 d . . . . .
 H7A H 0.452293 0.675522 0.339605 0.068 Uiso 1 1 calc R U . . .
 N1 N 0.50879(10) 0.58154(9) -0.0124(2) 0.0544(9) Uani 1 1 d . . . . .
 C8 C 0.48952(17) 0.57128(15) 0.0516(3) 0.0792(16) Uani 1 1 d . . . . .
 H8A H 0.4770(11) 0.5457(12) 0.053(2) 0.052(11) Uiso 1 1 d . . . . .
 C9 C 0.48837(19) 0.59443(16) 0.1157(3) 0.0874(18) Uani 1 1 d . . . . .
 H9A H 0.4762(15) 0.5838(16) 0.162(3) 0.096(17) Uiso 1 1 d . . . . .
 C10 C 0.50698(13) 0.63084(12) 0.1177(2) 0.0528(10) Uani 1 1 d . . . . .
 C11 C 0.52992(12) 0.63869(12) 0.0545(3) 0.0605(12) Uani 1 1 d . . . . .
 H11A H 0.545890 0.661658 0.054098 0.073 Uiso 1 1 calc R U . . .
 C12 C 0.53030(13) 0.61404(13) -0.0083(3) 0.0625(12) Uani 1 1 d . . . . .
 H12A H 0.546784 0.620505 -0.051133 0.075 Uiso 1 1 calc R U . . .
 C13 C 0.49881(13) 0.70518(12) 0.4616(3) 0.0578(11) Uani 1 1 d . . . . .
 C14 C 0.47137(15) 0.71024(14) 0.5198(3) 0.0629(12) Uani 1 1 d . . . . .
 H14A H 0.4519(12) 0.7303(13) 0.522(2) 0.061(12) Uiso 1 1 d . . . . .
 C15 C 0.46964(14) 0.68515(13) 0.5824(3) 0.0622(12) Uani 1 1 d . . . . .
 H15A H 0.4484(16) 0.6910(16) 0.622(3) 0.100(18) Uiso 1 1 d . . . . .
 C16 C 0.49611(13) 0.65375(12) 0.5890(2) 0.0543(10) Uani 1 1 d . . . . .
 C17 C 0.52292(14) 0.64847(13) 0.5300(3) 0.0651(12) Uani 1 1 d . . . . .
 H17A H 0.540936 0.627113 0.532832 0.078 Uiso 1 1 calc R U . . .
 C18 C 0.52423(14) 0.67348(14) 0.4670(3) 0.0660(12) Uani 1 1 d . . . . .
 H18A H 0.542828 0.668894 0.426685 0.079 Uiso 1 1 calc R U . . .
 N2 N 0.49980(11) 0.58221(10) 0.7942(2) 0.0617(10) Uani 1 1 d . . . . .
 C19 C 0.5284(2) 0.5828(3) 0.7430(4) 0.151(4) Uani 1 1 d . . . . .
 H19A H 0.550782 0.566809 0.752443 0.181 Uiso 1 1 calc R U . . .
 C20 C 0.5279(2) 0.6054(2) 0.6759(4) 0.140(3) Uani 1 1 d . . . . .
 H20A H 0.549908 0.604762 0.641743 0.168 Uiso 1 1 calc R U . . .
 C21 C 0.49673(13) 0.62821(12) 0.6586(3) 0.0582(11) Uani 1 1 d . . . . .
 C22 C 0.46752(16) 0.62811(16) 0.7131(3) 0.0897(18) Uani 1 1 d . . . . .
 H22A H 0.444891 0.644078 0.705162 0.108 Uiso 1 1 calc R U . . .
 C23 C 0.47006(16) 0.60544(15) 0.7791(3) 0.0800(15) Uani 1 1 d . . . . .
 H23A H 0.449115 0.606704 0.815630 0.096 Uiso 1 1 calc R U . . .
 O1 O 0.54912(9) 0.51337(9) -0.12467(19) 0.0658(8) Uani 1 1 d . . . . .
 O2 O 0.58625(10) 0.56721(9) -0.1160(2) 0.0794(10) Uani 1 1 d . . . . .
 C24 C 0.58215(16) 0.53094(14) -0.1228(3) 0.0681(13) Uani 1 1 d . . . . .
 C25 C 0.61746(14) 0.50510(14) -0.1309(3) 0.0733(14) Uani 1 1 d . . . . .
 C26 C 0.65492(17) 0.52158(17) -0.1308(5) 0.126(3) Uani 1 1 d . . . . .
 H26A H 0.657563 0.549272 -0.124817 0.151 Uiso 1 1 calc R U . . .
 C27 C 0.68841(18) 0.49888(18) -0.1391(6) 0.151(4) Uani 1 1 d . . . . .
 H27A H 0.713866 0.510497 -0.138507 0.181 Uiso 1 1 calc R U . . .
 C28 C 0.68365(16) 0.45854(15) -0.1482(4) 0.097(2) Uani 1 1 d . . . . .
 C29 C 0.71293(15) 0.42669(16) -0.1568(4) 0.099(2) Uani 1 1 d . . . . .
 C30 C 0.75355(18) 0.4285(2) -0.1606(6) 0.153(4) Uani 1 1 d . . . . .
 H30A H 0.767052 0.453006 -0.160598 0.184 Uiso 1 1 calc R U . . .
 C31 C 0.77385(17) 0.39294(18) -0.1644(5) 0.120(3) Uani 1 1 d . . . . .
 H31A H 0.801763 0.393370 -0.168014 0.144 Uiso 1 1 calc R U . . .
 C32 C 0.75460(15) 0.35685(15) -0.1631(3) 0.0751(14) Uani 1 1 d . . . . .
 C33 C 0.71395(15) 0.35591(15) -0.1631(3) 0.0690(13) Uani 1 1 d . . . . .
 H33A H 0.6985(14) 0.3317(15) -0.163(3) 0.083 Uiso 1 1 d . U . . .
 C34 C 0.69317(14) 0.39076(13) -0.1599(3) 0.0692(13) Uani 1 1 d . . . . .
 C35 C 0.65052(14) 0.39852(14) -0.1566(4) 0.0776(15) Uani 1 1 d . . . . .
 O3 O 0.62446(11) 0.37489(11) -0.1586(3) 0.1116(16) Uani 1 1 d . . . . .
 C36 C 0.64626(13) 0.44183(13) -0.1483(3) 0.0673(13) Uani 1 1 d . . . . .
 C37 C 0.61328(14) 0.46496(13) -0.1407(3) 0.0682(13) Uani 1 1 d . . . . .
 H37A H 0.587801 0.453429 -0.142267 0.082 Uiso 1 1 calc R U . . .
 C38 C 0.77816(15) 0.32017(16) -0.1601(3) 0.0702(13) Uani 1 1 d . . . . .
 O4 O 0.75989(9) 0.28826(10) -0.15461(19) 0.0680(8) Uani 1 1 d . . . . .
 O5 O 0.81519(10) 0.32292(10) -0.1629(2) 0.0841(10) Uani 1 1 d . . . . .

loop_
  _atom_site_aniso_label
  _atom_site_aniso_U_11
  _atom_site_aniso_U_22
  _atom_site_aniso_U_33
  _atom_site_aniso_U_23
  _atom_site_aniso_U_13
  _atom_site_aniso_U_12
 Zn1 0.0596(3) 0.0433(3) 0.0633(4) -0.0014(2) 0.0014(2) 0.0002(2)
 C1 0.064(3) 0.058(2) 0.058(3) -0.003(2) 0.002(2) -0.012(2)
 C2 0.079(3) 0.053(3) 0.051(3) 0.003(2) 0.002(2) -0.019(2)
 C3 0.129(5) 0.087(4) 0.068(3) -0.016(3) 0.019(3) -0.068(4)
 C4 0.118(5) 0.084(4) 0.068(3) -0.015(3) 0.024(3) -0.057(3)
 C5 0.073(3) 0.041(2) 0.053(3) 0.0004(19) -0.004(2) -0.014(2)
 C6 0.048(3) 0.045(2) 0.078(3) 0.000(2) 0.000(2) -0.011(2)
 C7 0.056(3) 0.049(2) 0.066(3) -0.004(2) 0.003(2) -0.007(2)
 N1 0.061(2) 0.0391(19) 0.063(2) 0.0070(16) -0.0017(18) -0.0080(16)
 C8 0.107(4) 0.056(3) 0.074(4) -0.005(3) 0.014(3) -0.033(3)
 C9 0.126(5) 0.073(3) 0.063(3) -0.008(3) 0.019(3) -0.050(3)
 C10 0.066(3) 0.044(2) 0.049(2) 0.0047(19) -0.006(2) -0.015(2)
 C11 0.051(2) 0.048(2) 0.083(3) -0.011(2) 0.003(2) -0.0101(19)
 C12 0.053(3) 0.055(3) 0.079(3) -0.003(2) 0.011(2) -0.006(2)
 C13 0.069(3) 0.052(3) 0.053(3) -0.004(2) 0.001(2) -0.010(2)
 C14 0.071(3) 0.054(3) 0.063(3) 0.002(2) 0.010(2) 0.005(2)
 C15 0.069(3) 0.058(3) 0.060(3) 0.004(2) 0.009(2) 0.002(2)
 C16 0.060(3) 0.046(2) 0.057(3) -0.005(2) 0.000(2) 0.001(2)
 C17 0.077(3) 0.057(3) 0.061(3) 0.000(2) 0.004(2) 0.012(2)
 C18 0.066(3) 0.070(3) 0.062(3) -0.002(2) 0.011(2) 0.005(2)
 N2 0.064(2) 0.056(2) 0.065(2) -0.0017(18) 0.008(2) 0.0108(19)
 C19 0.145(6) 0.197(8) 0.111(5) 0.077(5) 0.063(5) 0.118(6)
 C20 0.139(6) 0.184(7) 0.096(5) 0.067(5) 0.057(4) 0.101(6)
 C21 0.064(3) 0.047(2) 0.063(3) -0.006(2) 0.003(2) 0.005(2)
 C22 0.078(3) 0.085(4) 0.107(4) 0.039(3) 0.028(3) 0.031(3)
 C23 0.082(4) 0.070(3) 0.088(4) 0.022(3) 0.031(3) 0.016(3)
 O1 0.061(2) 0.0515(17) 0.085(2) 0.0052(15) 0.0054(16) 0.0050(15)
 O2 0.078(2) 0.0467(19) 0.114(3) 0.0043(18) 0.019(2) 0.0094(16)
 C24 0.075(3) 0.055(3) 0.074(3) 0.005(2) 0.014(3) 0.013(3)
 C25 0.060(3) 0.055(3) 0.105(4) 0.001(3) 0.007(3) 0.011(2)
 C26 0.068(4) 0.054(3) 0.256(10) -0.014(4) 0.003(5) 0.002(3)
 C27 0.064(4) 0.062(4) 0.327(13) -0.013(5) -0.005(5) -0.001(3)
 C28 0.066(3) 0.056(3) 0.170(6) -0.007(3) -0.005(4) 0.007(3)
 C29 0.057(3) 0.064(3) 0.174(6) -0.014(4) -0.010(4) 0.010(3)
 C30 0.065(4) 0.075(4) 0.319(12) -0.017(6) -0.015(6) 0.006(3)
 C31 0.059(3) 0.081(4) 0.219(8) -0.011(5) -0.009(4) 0.013(3)
 C32 0.064(3) 0.065(3) 0.096(4) -0.001(3) -0.011(3) 0.014(3)
 C33 0.064(3) 0.060(3) 0.083(3) -0.007(3) 0.003(3) 0.001(2)
 C34 0.060(3) 0.051(3) 0.097(4) -0.006(2) 0.002(3) 0.010(2)
 C35 0.055(3) 0.056(3) 0.121(5) -0.011(3) 0.001(3) 0.005(2)
 O3 0.059(2) 0.061(2) 0.215(5) -0.026(3) 0.010(3) 0.0020(19)
 C36 0.055(3) 0.052(3) 0.095(4) -0.004(2) 0.001(2) 0.006(2)
 C37 0.057(3) 0.055(3) 0.092(4) -0.002(2) 0.001(2) 0.001(2)
 C38 0.060(3) 0.083(4) 0.067(3) 0.000(3) -0.001(2) 0.020(3)
 O4 0.0599(19) 0.067(2) 0.077(2) 0.0006(17) 0.0047(16) 0.0100(17)
 O5 0.064(2) 0.083(2) 0.106(3) 0.009(2) -0.0113(19) 0.0169(18)

_geom_special_details
;
 All esds (except the esd in the dihedral angle between two l.s. planes)
 are estimated using the full covariance matrix.  The cell esds are taken
 into account individually in the estimation of esds in distances, angles
 and torsion angles; correlations between esds in cell parameters are only
 used when they are defined by crystal symmetry.  An approximate (isotropic)
 treatment of cell esds is used for estimating esds involving l.s. planes.
;
loop_
  _geom_bond_atom_site_label_1
  _geom_bond_atom_site_label_2
  _geom_bond_distance
  _geom_bond_site_symmetry_2
  _geom_bond_publ_flag
 Zn1 N1 2.002(4) . ?
 Zn1 N2 2.035(4) 1_554 ?
 Zn1 O1 1.946(3) . ?
 Zn1 O4 1.967(3) 16_655 ?
 C1 C1 1.317(9) 6_564 ?
 C1 C2 1.497(6) . ?
 C1 C13 1.502(6) . ?
 C2 C3 1.390(7) . ?
 C2 C7 1.374(6) . ?
 C3 H3A 0.9500 . ?
 C3 C4 1.377(7) . ?
 C4 H4A 0.95(6) . ?
 C4 C5 1.403(6) . ?
 C5 C6 1.373(6) . ?
 C5 C10 1.488(6) . ?
 C6 H6A 0.84(4) . ?
 C6 C7 1.369(6) . ?
 C7 H7A 0.9500 . ?
 N1 C8 1.325(6) . ?
 N1 C12 1.325(5) . ?
 C8 H8A 0.97(4) . ?
 C8 C9 1.354(7) . ?
 C9 H9A 0.97(6) . ?
 C9 C10 1.389(6) . ?
 C10 C11 1.363(6) . ?
 C11 H11A 0.9500 . ?
 C11 C12 1.365(6) . ?
 C12 H12A 0.9500 . ?
 C13 C14 1.377(6) . ?
 C13 C18 1.383(6) . ?
 C14 H14A 0.95(4) . ?
 C14 C15 1.374(6) . ?
 C15 H15A 1.01(6) . ?
 C15 C16 1.399(6) . ?
 C16 C17 1.373(6) . ?
 C16 C21 1.478(6) . ?
 C17 H17A 0.9500 . ?
 C17 C18 1.377(6) . ?
 C18 H18A 0.9500 . ?
 N2 C19 1.310(7) . ?
 N2 C23 1.307(6) . ?
 C19 H19A 0.9500 . ?
 C19 C20 1.383(8) . ?
 C20 H20A 0.9500 . ?
 C20 C21 1.346(7) . ?
 C21 C22 1.363(7) . ?
 C22 H22A 0.9500 . ?
 C22 C23 1.373(7) . ?
 C23 H23A 0.9500 . ?
 O1 C24 1.271(6) . ?
 O2 C24 1.245(6) . ?
 C24 C25 1.492(7) . ?
 C25 C26 1.389(7) . ?
 C25 C37 1.381(6) . ?
 C26 H26A 0.9500 . ?
 C26 C27 1.381(8) . ?
 C27 H27A 0.9500 . ?
 C27 C28 1.388(8) . ?
 C28 C29 1.476(7) . ?
 C28 C36 1.390(7) . ?
 C29 C30 1.382(8) . ?
 C29 C34 1.393(7) . ?
 C30 H30A 0.9500 . ?
 C30 C31 1.392(8) . ?
 C31 H31A 0.9500 . ?
 C31 C32 1.389(8) . ?
 C32 C33 1.381(7) . ?
 C32 C38 1.481(7) . ?
 C33 H33A 0.97(5) . ?
 C33 C34 1.379(6) . ?
 C34 C35 1.473(6) . ?
 C35 O3 1.195(6) . ?
 C35 C36 1.484(6) . ?
 C36 C37 1.374(6) . ?
 C37 H37A 0.9500 . ?
 C38 O4 1.252(6) . ?
 C38 O5 1.262(6) . ?

loop_
  _geom_angle_atom_site_label_1
  _geom_angle_atom_site_label_2
  _geom_angle_atom_site_label_3
  _geom_angle
  _geom_angle_site_symmetry_1
  _geom_angle_site_symmetry_3
  _geom_angle_publ_flag
 N1 Zn1 N2 111.49(14) . 1_554 ?
 O1 Zn1 N1 113.91(14) . . ?
 O1 Zn1 N2 106.70(14) . 1_554 ?
 O1 Zn1 O4 100.62(14) . 16_655 ?
 O4 Zn1 N1 109.51(14) 16_655 . ?
 O4 Zn1 N2 114.23(14) 16_655 1_554 ?
 C1 C1 C2 122.9(2) 6_564 . ?
 C1 C1 C13 125.1(2) 6_564 . ?
 C2 C1 C13 112.0(4) . . ?
 C3 C2 C1 122.8(4) . . ?
 C7 C2 C1 119.7(4) . . ?
 C7 C2 C3 117.2(4) . . ?
 C2 C3 H3A 119.0 . . ?
 C4 C3 C2 122.0(4) . . ?
 C4 C3 H3A 119.0 . . ?
 C3 C4 H4A 126(4) . . ?
 C3 C4 C5 119.3(5) . . ?
 C5 C4 H4A 114(4) . . ?
 C4 C5 C10 119.9(4) . . ?
 C6 C5 C4 118.4(4) . . ?
 C6 C5 C10 121.6(4) . . ?
 C5 C6 H6A 118(3) . . ?
 C7 C6 C5 121.1(4) . . ?
 C7 C6 H6A 121(3) . . ?
 C2 C7 H7A 119.1 . . ?
 C6 C7 C2 121.8(4) . . ?
 C6 C7 H7A 119.1 . . ?
 C8 N1 Zn1 120.0(3) . . ?
 C12 N1 Zn1 123.5(3) . . ?
 C12 N1 C8 116.6(4) . . ?
 N1 C8 H8A 118(2) . . ?
 N1 C8 C9 122.4(4) . . ?
 C9 C8 H8A 119(2) . . ?
 C8 C9 H9A 118(3) . . ?
 C8 C9 C10 121.6(5) . . ?
 C10 C9 H9A 120(3) . . ?
 C9 C10 C5 122.3(4) . . ?
 C11 C10 C5 123.0(4) . . ?
 C11 C10 C9 114.5(4) . . ?
 C10 C11 H11A 119.5 . . ?
 C10 C11 C12 121.0(4) . . ?
 C12 C11 H11A 119.5 . . ?
 N1 C12 C11 123.1(4) . . ?
 N1 C12 H12A 118.4 . . ?
 C11 C12 H12A 118.4 . . ?
 C14 C13 C1 122.6(4) . . ?
 C14 C13 C18 118.1(4) . . ?
 C18 C13 C1 119.1(4) . . ?
 C13 C14 H14A 126(3) . . ?
 C15 C14 C13 121.3(5) . . ?
 C15 C14 H14A 112(3) . . ?
 C14 C15 H15A 116(3) . . ?
 C14 C15 C16 120.5(5) . . ?
 C16 C15 H15A 124(3) . . ?
 C15 C16 C21 121.4(4) . . ?
 C17 C16 C15 117.8(4) . . ?
 C17 C16 C21 120.7(4) . . ?
 C16 C17 H17A 119.3 . . ?
 C16 C17 C18 121.4(4) . . ?
 C18 C17 H17A 119.3 . . ?
 C13 C18 H18A 119.6 . . ?
 C17 C18 C13 120.8(4) . . ?
 C17 C18 H18A 119.6 . . ?
 C19 N2 Zn1 120.3(3) . 1_556 ?
 C23 N2 Zn1 124.4(3) . 1_556 ?
 C23 N2 C19 115.3(4) . . ?
 N2 C19 H19A 117.9 . . ?
 N2 C19 C20 124.1(5) . . ?
 C20 C19 H19A 117.9 . . ?
 C19 C20 H20A 119.6 . . ?
 C21 C20 C19 120.7(6) . . ?
 C21 C20 H20A 119.6 . . ?
 C20 C21 C16 121.9(4) . . ?
 C20 C21 C22 114.8(5) . . ?
 C22 C21 C16 123.1(4) . . ?
 C21 C22 H22A 119.3 . . ?
 C21 C22 C23 121.5(5) . . ?
 C23 C22 H22A 119.3 . . ?
 N2 C23 C22 123.5(5) . . ?
 N2 C23 H23A 118.3 . . ?
 C22 C23 H23A 118.3 . . ?
 C24 O1 Zn1 113.4(3) . . ?
 O1 C24 C25 115.5(4) . . ?
 O2 C24 O1 124.4(4) . . ?
 O2 C24 C25 120.0(5) . . ?
 C26 C25 C24 119.9(5) . . ?
 C37 C25 C24 120.6(5) . . ?
 C37 C25 C26 119.5(5) . . ?
 C25 C26 H26A 119.0 . . ?
 C27 C26 C25 121.9(5) . . ?
 C27 C26 H26A 119.0 . . ?
 C26 C27 H27A 121.1 . . ?
 C26 C27 C28 117.8(6) . . ?
 C28 C27 H27A 121.1 . . ?
 C27 C28 C29 131.0(5) . . ?
 C27 C28 C36 120.6(5) . . ?
 C36 C28 C29 108.4(4) . . ?
 C30 C29 C28 130.1(5) . . ?
 C30 C29 C34 121.2(5) . . ?
 C34 C29 C28 108.7(4) . . ?
 C29 C30 H30A 121.4 . . ?
 C29 C30 C31 117.2(6) . . ?
 C31 C30 H30A 121.4 . . ?
 C30 C31 H31A 118.9 . . ?
 C32 C31 C30 122.1(5) . . ?
 C32 C31 H31A 118.9 . . ?
 C31 C32 C38 119.2(5) . . ?
 C33 C32 C31 119.4(5) . . ?
 C33 C32 C38 121.4(5) . . ?
 C32 C33 H33A 124(3) . . ?
 C34 C33 C32 119.5(5) . . ?
 C34 C33 H33A 117(3) . . ?
 C29 C34 C35 108.4(4) . . ?
 C33 C34 C29 120.4(5) . . ?
 C33 C34 C35 131.2(5) . . ?
 C34 C35 C36 106.0(4) . . ?
 O3 C35 C34 127.4(4) . . ?
 O3 C35 C36 126.6(4) . . ?
 C28 C36 C35 108.4(4) . . ?
 C37 C36 C28 120.7(4) . . ?
 C37 C36 C35 130.9(4) . . ?
 C25 C37 H37A 120.3 . . ?
 C36 C37 C25 119.5(4) . . ?
 C36 C37 H37A 120.3 . . ?
 O4 C38 C32 117.6(4) . . ?
 O4 C38 O5 124.1(5) . . ?
 O5 C38 C32 118.3(5) . . ?
 C38 O4 Zn1 108.5(3) . 11_665 ?

loop_
  _geom_torsion_atom_site_label_1
  _geom_torsion_atom_site_label_2
  _geom_torsion_atom_site_label_3
  _geom_torsion_atom_site_label_4
  _geom_torsion
  _geom_torsion_site_symmetry_1
  _geom_torsion_site_symmetry_2
  _geom_torsion_site_symmetry_3
  _geom_torsion_site_symmetry_4
  _geom_torsion_publ_flag
 Zn1 N1 C8 C9 -173.7(5) . . . . ?
 Zn1 N1 C12 C11 173.0(3) . . . . ?
 Zn1 N2 C19 C20 -178.9(8) 1_556 . . . ?
 Zn1 N2 C23 C22 179.8(5) 1_556 . . . ?
 Zn1 O1 C24 O2 -4.0(6) . . . . ?
 Zn1 O1 C24 C25 176.9(3) . . . . ?
 C1 C1 C2 C3 60.0(9) 6_564 . . . ?
 C1 C1 C2 C7 -126.2(6) 6_564 . . . ?
 C1 C1 C13 C14 51.2(8) 6_564 . . . ?
 C1 C1 C13 C18 -134.0(6) 6_564 . . . ?
 C1 C2 C3 C4 174.4(6) . . . . ?
 C1 C2 C7 C6 -176.6(4) . . . . ?
 C1 C13 C14 C15 176.3(4) . . . . ?
 C1 C13 C18 C17 -177.2(4) . . . . ?
 C2 C1 C13 C14 -129.7(5) . . . . ?
 C2 C1 C13 C18 45.1(6) . . . . ?
 C2 C3 C4 C5 3.1(10) . . . . ?
 C3 C2 C7 C6 -2.4(7) . . . . ?
 C3 C4 C5 C6 -4.6(9) . . . . ?
 C3 C4 C5 C10 179.3(5) . . . . ?
 C4 C5 C6 C7 2.8(7) . . . . ?
 C4 C5 C10 C9 153.3(6) . . . . ?
 C4 C5 C10 C11 -21.0(7) . . . . ?
 C5 C6 C7 C2 0.8(7) . . . . ?
 C5 C10 C11 C12 -178.3(4) . . . . ?
 C6 C5 C10 C9 -22.6(7) . . . . ?
 C6 C5 C10 C11 163.0(4) . . . . ?
 C7 C2 C3 C4 0.4(9) . . . . ?
 N1 C8 C9 C10 1.0(10) . . . . ?
 C8 N1 C12 C11 -7.1(7) . . . . ?
 C8 C9 C10 C5 177.6(5) . . . . ?
 C8 C9 C10 C11 -7.6(9) . . . . ?
 C9 C10 C11 C12 6.9(7) . . . . ?
 C10 C5 C6 C7 178.8(4) . . . . ?
 C10 C11 C12 N1 0.3(7) . . . . ?
 C12 N1 C8 C9 6.4(8) . . . . ?
 C13 C1 C2 C3 -119.2(5) . . . . ?
 C13 C1 C2 C7 54.7(6) . . . . ?
 C13 C14 C15 C16 0.5(7) . . . . ?
 C14 C13 C18 C17 -2.1(7) . . . . ?
 C14 C15 C16 C17 -1.6(7) . . . . ?
 C14 C15 C16 C21 175.4(4) . . . . ?
 C15 C16 C17 C18 0.9(7) . . . . ?
 C15 C16 C21 C20 -161.4(6) . . . . ?
 C15 C16 C21 C22 13.3(7) . . . . ?
 C16 C17 C18 C13 0.9(7) . . . . ?
 C16 C21 C22 C23 -176.6(5) . . . . ?
 C17 C16 C21 C20 15.5(8) . . . . ?
 C17 C16 C21 C22 -169.8(5) . . . . ?
 C18 C13 C14 C15 1.4(7) . . . . ?
 N2 C19 C20 C21 -1.1(16) . . . . ?
 C19 N2 C23 C22 2.4(9) . . . . ?
 C19 C20 C21 C16 177.6(7) . . . . ?
 C19 C20 C21 C22 2.5(12) . . . . ?
 C20 C21 C22 C23 -1.5(9) . . . . ?
 C21 C16 C17 C18 -176.1(4) . . . . ?
 C21 C22 C23 N2 -1.0(10) . . . . ?
 C23 N2 C19 C20 -1.4(13) . . . . ?
 O1 C24 C25 C26 179.0(6) . . . . ?
 O1 C24 C25 C37 0.9(7) . . . . ?
 O2 C24 C25 C26 0.0(9) . . . . ?
 O2 C24 C25 C37 -178.1(5) . . . . ?
 C24 C25 C26 C27 -179.2(8) . . . . ?
 C24 C25 C37 C36 179.7(5) . . . . ?
 C25 C26 C27 C28 0.4(14) . . . . ?
 C26 C25 C37 C36 1.6(9) . . . . ?
 C26 C27 C28 C29 -178.7(8) . . . . ?
 C26 C27 C28 C36 -0.5(13) . . . . ?
 C27 C28 C29 C30 -2.4(15) . . . . ?
 C27 C28 C29 C34 176.8(9) . . . . ?
 C27 C28 C36 C35 -178.3(7) . . . . ?
 C27 C28 C36 C37 1.1(11) . . . . ?
 C28 C29 C30 C31 176.4(8) . . . . ?
 C28 C29 C34 C33 -176.1(6) . . . . ?
 C28 C29 C34 C35 2.2(8) . . . . ?
 C28 C36 C37 C25 -1.7(8) . . . . ?
 C29 C28 C36 C35 0.3(7) . . . . ?
 C29 C28 C36 C37 179.7(5) . . . . ?
 C29 C30 C31 C32 -1.1(14) . . . . ?
 C29 C34 C35 O3 179.3(7) . . . . ?
 C29 C34 C35 C36 -2.0(7) . . . . ?
 C30 C29 C34 C33 3.1(11) . . . . ?
 C30 C29 C34 C35 -178.5(8) . . . . ?
 C30 C31 C32 C33 4.3(12) . . . . ?
 C30 C31 C32 C38 -174.4(8) . . . . ?
 C31 C32 C33 C34 -3.7(9) . . . . ?
 C31 C32 C38 O4 176.1(6) . . . . ?
 C31 C32 C38 O5 -3.6(8) . . . . ?
 C32 C33 C34 C29 0.1(9) . . . . ?
 C32 C33 C34 C35 -177.8(6) . . . . ?
 C32 C38 O4 Zn1 -174.6(4) . . . 11_665 ?
 C33 C32 C38 O4 -2.6(8) . . . . ?
 C33 C32 C38 O5 177.7(5) . . . . ?
 C33 C34 C35 O3 -2.6(11) . . . . ?
 C33 C34 C35 C36 176.1(6) . . . . ?
 C34 C29 C30 C31 -2.6(14) . . . . ?
 C34 C35 C36 C28 1.0(7) . . . . ?
 C34 C35 C36 C37 -178.3(6) . . . . ?
 C35 C36 C37 C25 177.5(6) . . . . ?
 O3 C35 C36 C28 179.7(7) . . . . ?
 O3 C35 C36 C37 0.4(11) . . . . ?
 C36 C28 C29 C30 179.3(9) . . . . ?
 C36 C28 C29 C34 -1.6(8) . . . . ?
 C37 C25 C26 C27 -1.0(12) . . . . ?
 C38 C32 C33 C34 175.0(5) . . . . ?
 O5 C38 O4 Zn1 5.1(6) . . . 11_665 ?

_shelx_res_file
;
TITL nr2-098d_a.res in I4(1)/a
    nr2-098d_a_sq.res
    created by SHELXL-2018/3 at 15:24:31 on 03-Dec-2024
REM yellow rod
REM Data cut at 0.93 Angstrom as R(int) > 25%
REM Structure solved by SHELXT 2014/4
REM Cell refinement by SAINT v8.34a
REM 9139 input reflections Min.2Th 5.232 Max.2Th 49.249
CELL 0.7749 33.9529 33.9529 17.1833 90 90 90
ZERR 16 0.0014 0.0014 0.0008 0 0 0
LATT 2
SYMM 0.5-X,-Y,0.5+Z
SYMM 0.75-Y,0.25+X,0.25+Z
SYMM 0.75+Y,0.75-X,0.75+Z
SFAC C H N O Zn
DISP C 0.004 0.002 13.6
DISP H 0 0 0.67
DISP N 0.0076 0.004 23.92
DISP O 0.0132 0.0074 40.17
DISP Zn 0.2282 1.6718 7410.08
UNIT 608 352 32 80 16

L.S. 10 0 152
PLAN  32
SIZE 0.15 0.06 0.06
TEMP -173
CONF
BOND $H
ABIN
MORE -1
fmap 2
acta
REM <olex2.extras>
REM <HklSrc "%.\\nr2-098d_a_sq.hkl">
REM </olex2.extras>

WGHT    0.067200   70.727394
FVAR       0.11885
ZN1   5    0.504497    0.548405   -0.108383    11.00000    0.05960    0.04332 =
         0.06325   -0.00135    0.00143    0.00023
C1    1    0.499927    0.730600    0.390128    11.00000    0.06403    0.05750 =
         0.05845   -0.00297    0.00209   -0.01232
C2    1    0.501518    0.706644    0.317082    11.00000    0.07898    0.05332 =
         0.05101    0.00251    0.00195   -0.01913
C3    1    0.532554    0.708927    0.264513    11.00000    0.12867    0.08686 =
         0.06803   -0.01632    0.01853   -0.06799
AFIX  43
H3A   2    0.552568    0.728045    0.272622    11.00000   -1.20000
AFIX   0
C4    1    0.535159    0.684301    0.201015    11.00000    0.11796    0.08353 =
         0.06782   -0.01510    0.02437   -0.05732
H4A   2    0.555615    0.684099    0.162909    11.00000   -1.20000
C5    1    0.504754    0.657301    0.186541    11.00000    0.07291    0.04123 =
         0.05322    0.00040   -0.00382   -0.01394
C6    1    0.474676    0.654439    0.239636    11.00000    0.04823    0.04489 =
         0.07762    0.00027   -0.00032   -0.01081
H6A   2    0.456386    0.638240    0.230805    11.00000    0.05071
C7    1    0.473315    0.678442    0.303577    11.00000    0.05612    0.04873 =
         0.06637   -0.00444    0.00255   -0.00701
AFIX  43
H7A   2    0.452293    0.675522    0.339605    11.00000   -1.20000
AFIX   0
N1    3    0.508786    0.581538   -0.012386    11.00000    0.06143    0.03905 =
         0.06261    0.00695   -0.00169   -0.00798
C8    1    0.489521    0.571279    0.051566    11.00000    0.10739    0.05648 =
         0.07361   -0.00530    0.01437   -0.03289
H8A   2    0.477012    0.545744    0.052738    11.00000    0.05233
C9    1    0.488372    0.594429    0.115707    11.00000    0.12580    0.07339 =
         0.06306   -0.00842    0.01895   -0.05027
H9A   2    0.476228    0.583839    0.162326    11.00000    0.09619
C10   1    0.506978    0.630837    0.117683    11.00000    0.06557    0.04395 =
         0.04874    0.00467   -0.00639   -0.01470
C11   1    0.529919    0.638685    0.054476    11.00000    0.05061    0.04759 =
         0.08317   -0.01061    0.00303   -0.01015
AFIX  43
H11A  2    0.545890    0.661658    0.054098    11.00000   -1.20000
AFIX   0
C12   1    0.530305    0.614043   -0.008316    11.00000    0.05328    0.05490 =
         0.07921   -0.00333    0.01113   -0.00598
AFIX  43
H12A  2    0.546784    0.620505   -0.051133    11.00000   -1.20000
AFIX   0
C13   1    0.498807    0.705176    0.461605    11.00000    0.06853    0.05238 =
         0.05252   -0.00359    0.00138   -0.00997
C14   1    0.471373    0.710240    0.519781    11.00000    0.07094    0.05443 =
         0.06343    0.00213    0.01050    0.00535
H14A  2    0.451874    0.730294    0.522107    11.00000    0.06051
C15   1    0.469641    0.685147    0.582427    11.00000    0.06859    0.05794 =
         0.06005    0.00379    0.00890    0.00221
H15A  2    0.448399    0.690986    0.621689    11.00000    0.09957
C16   1    0.496114    0.653753    0.588994    11.00000    0.05993    0.04606 =
         0.05698   -0.00471   -0.00037    0.00092
C17   1    0.522916    0.648472    0.530050    11.00000    0.07723    0.05706 =
         0.06109   -0.00027    0.00399    0.01250
AFIX  43
H17A  2    0.540936    0.627113    0.532832    11.00000   -1.20000
AFIX   0
C18   1    0.524228    0.673480    0.466980    11.00000    0.06649    0.06970 =
         0.06176   -0.00239    0.01082    0.00473
AFIX  43
H18A  2    0.542828    0.668894    0.426685    11.00000   -1.20000
AFIX   0
N2    3    0.499798    0.582207    0.794234    11.00000    0.06427    0.05574 =
         0.06498   -0.00171    0.00801    0.01079
C19   1    0.528361    0.582846    0.742968    11.00000    0.14519    0.19687 =
         0.11146    0.07741    0.06269    0.11754
AFIX  43
H19A  2    0.550782    0.566809    0.752443    11.00000   -1.20000
AFIX   0
C20   1    0.527933    0.605389    0.675942    11.00000    0.13920    0.18361 =
         0.09637    0.06697    0.05680    0.10083
AFIX  43
H20A  2    0.549908    0.604762    0.641743    11.00000   -1.20000
AFIX   0
C21   1    0.496727    0.628208    0.658629    11.00000    0.06388    0.04735 =
         0.06328   -0.00557    0.00258    0.00515
C22   1    0.467516    0.628108    0.713062    11.00000    0.07766    0.08479 =
         0.10667    0.03910    0.02787    0.03102
AFIX  43
H22A  2    0.444891    0.644078    0.705162    11.00000   -1.20000
AFIX   0
C23   1    0.470063    0.605438    0.779067    11.00000    0.08188    0.07047 =
         0.08765    0.02165    0.03133    0.01603
AFIX  43
H23A  2    0.449115    0.606704    0.815630    11.00000   -1.20000
AFIX   0
O1    4    0.549116    0.513366   -0.124667    11.00000    0.06110    0.05153 =
         0.08488    0.00515    0.00542    0.00499
O2    4    0.586245    0.567207   -0.116009    11.00000    0.07784    0.04673 =
         0.11373    0.00431    0.01898    0.00941
C24   1    0.582145    0.530938   -0.122840    11.00000    0.07492    0.05513 =
         0.07417    0.00497    0.01373    0.01256
C25   1    0.617462    0.505099   -0.130881    11.00000    0.05978    0.05516 =
         0.10507    0.00106    0.00653    0.01098
C26   1    0.654916    0.521581   -0.130767    11.00000    0.06783    0.05393 =
         0.25631   -0.01443    0.00331    0.00190
AFIX  43
H26A  2    0.657563    0.549272   -0.124817    11.00000   -1.20000
AFIX   0
C27   1    0.688411    0.498884   -0.139050    11.00000    0.06400    0.06154 =
         0.32728   -0.01313   -0.00512   -0.00109
AFIX  43
H27A  2    0.713866    0.510497   -0.138507    11.00000   -1.20000
AFIX   0
C28   1    0.683650    0.458542   -0.148197    11.00000    0.06568    0.05571 =
         0.17024   -0.00723   -0.00458    0.00653
C29   1    0.712932    0.426686   -0.156774    11.00000    0.05733    0.06401 =
         0.17437   -0.01421   -0.00979    0.01040
C30   1    0.753547    0.428501   -0.160589    11.00000    0.06500    0.07550 =
         0.31947   -0.01708   -0.01474    0.00647
AFIX  43
H30A  2    0.767052    0.453006   -0.160598    11.00000   -1.20000
AFIX   0
C31   1    0.773846    0.392943   -0.164416    11.00000    0.05860    0.08091 =
         0.21930   -0.01146   -0.00913    0.01276
AFIX  43
H31A  2    0.801763    0.393370   -0.168014    11.00000   -1.20000
AFIX   0
C32   1    0.754597    0.356853   -0.163145    11.00000    0.06424    0.06527 =
         0.09565   -0.00067   -0.01147    0.01366
C33   1    0.713948    0.355912   -0.163148    11.00000    0.06382    0.05995 =
         0.08332   -0.00697    0.00326    0.00110
H33A  2    0.698500    0.331710   -0.163086    11.00000   -1.20000
C34   1    0.693166    0.390765   -0.159901    11.00000    0.06002    0.05097 =
         0.09652   -0.00556    0.00153    0.00966
C35   1    0.650517    0.398521   -0.156617    11.00000    0.05535    0.05623 =
         0.12119   -0.01080    0.00096    0.00458
O3    4    0.624458    0.374892   -0.158650    11.00000    0.05866    0.06090 =
         0.21515   -0.02619    0.01005    0.00203
C36   1    0.646264    0.441827   -0.148334    11.00000    0.05456    0.05178 =
         0.09549   -0.00351    0.00065    0.00620
C37   1    0.613281    0.464962   -0.140742    11.00000    0.05748    0.05474 =
         0.09247   -0.00202    0.00119    0.00090
AFIX  43
H37A  2    0.587801    0.453429   -0.142267    11.00000   -1.20000
AFIX   0
C38   1    0.778160    0.320173   -0.160112    11.00000    0.06003    0.08341 =
         0.06727   -0.00029   -0.00147    0.01974
O4    4    0.759886    0.288258   -0.154606    11.00000    0.05987    0.06704 =
         0.07696    0.00059    0.00473    0.00998
O5    4    0.815189    0.322919   -0.162874    11.00000    0.06409    0.08261 =
         0.10562    0.00862   -0.01125    0.01691
HKLF 4


REM  nr2-098d_a.res in I4(1)/a
REM wR2 = 0.1679, GooF = S = 1.067, Restrained GooF = 1.067 for all data
REM R1 = 0.0584 for 5230 Fo > 4sig(Fo) and 0.0733 for all 6477 data
REM 441 parameters refined using 0 restraints

END

WGHT      0.0670     70.8046

REM Highest difference peak  0.571,  deepest hole -0.381,  1-sigma level  0.049
Q1    1   0.4644  0.6165  0.0943  11.00000  0.05    0.57
Q2    1   0.4640  0.5902  0.0337  11.00000  0.05    0.55
Q3    1   0.5039  0.5493 -0.1707  11.00000  0.05    0.52
Q4    1   0.5090  0.6976  0.1733  11.00000  0.05    0.32
Q5    1   0.5020  0.5890  0.6593  11.00000  0.05    0.32
Q6    1   0.7870  0.2959 -0.1095  11.00000  0.05    0.31
Q7    1   0.5075  0.5241 -0.0420  11.00000  0.05    0.28
Q8    1   0.5192  0.5712 -0.1317  11.00000  0.05    0.27
Q9    1   0.5075  0.5594  0.7401  11.00000  0.05    0.27
Q10   1   0.7415  0.2772 -0.2104  11.00000  0.05    0.24
Q11   1   0.5070  0.7247  0.2296  11.00000  0.05    0.24
Q12   1   0.5702  0.5651 -0.1741  11.00000  0.05    0.21
Q13   1   0.4787  0.5566 -0.1177  11.00000  0.05    0.21
Q14   1   0.5599  0.6056 -0.0059  11.00000  0.05    0.21
Q15   1   0.6216  0.3813 -0.2313  11.00000  0.05    0.21
Q16   1   0.5425  0.5836  0.7515  11.00000  0.05    0.20
Q17   1   0.7416  0.4080 -0.0826  11.00000  0.05    0.20
Q18   1   0.5307  0.6082  0.7049  11.00000  0.05    0.20
Q19   1   0.6843  0.4787 -0.0646  11.00000  0.05    0.19
Q20   1   0.6361  0.3793 -0.0754  11.00000  0.05    0.19
Q21   1   0.5416  0.6099  0.6727  11.00000  0.05    0.19
Q22   1   0.7604  0.3682 -0.1105  11.00000  0.05    0.19
Q23   1   0.5000  0.7500  0.3308  10.50000  0.05    0.18
Q24   1   0.7027  0.4102 -0.0988  11.00000  0.05    0.18
Q25   1   0.5008  0.5861  0.8475  11.00000  0.05    0.18
Q26   1   0.5006  0.5911 -0.0727  11.00000  0.05    0.18
Q27   1   0.5553  0.5774 -0.0487  11.00000  0.05    0.18
Q28   1   0.5202  0.6727  0.5242  11.00000  0.05    0.17
Q29   1   0.5619  0.6188  0.6641  11.00000  0.05    0.17
Q30   1   0.5313  0.5512 -0.0363  11.00000  0.05    0.17
Q31   1   0.7113  0.5114 -0.0628  11.00000  0.05    0.17
Q32   1   0.5114  0.6220  0.1540  11.00000  0.05    0.16
;
_shelx_res_checksum                84470
_shelx_hkl_file
;
  -1   3   0    0.40    0.60
   1  -3   0    0.50    0.60
   3   1   0    0.50    0.50
  -3  -1   0    0.60    0.60
   1   3   0    1.80    0.50
  -1  -3   0    1.40    0.50
   3  -1   0    0.70    0.60
  -3  -3   0    1.30    0.60
  -3  -3   0    1.80    0.60
  -3   3   0    0.70    0.40
  -3   3   0    2.80    0.80
  -3   3   0    4.20    1.20
   3  -3   0    2.20    0.50
   3  -3   0    0.80    0.50
   3   3   0    0.30    0.40
   3   3   0    1.30    0.50
   3   3   0    1.30    0.50
  -4  -2   0  884.11   33.80
  -2   4   0  877.11   33.50
   4   0   0 2895.11  111.59
   4   0   0 2620.34  105.09
  -4   0   0 2764.62  110.79
   0  -4   0 2660.13  105.09
   0   4   0 2788.22  105.19
  -4   0   0 2635.14  105.09
   0   4   0 2890.41  109.09
   0  -4   0 2874.71  109.19
  -4   2   0   83.69    3.60
  -2  -4   0   91.19    3.90
   4  -2   0   86.79    3.60
   2   4   0   89.49    3.60
  -4   2   0   88.59    3.90
  -4   2   0   87.49    4.30
  -2  -4   0   84.29    3.80
   4  -2   0   90.29    3.60
   2   4   0   89.89    3.70
   2   4   0   82.99    3.60
  -2  -4   0   91.29    3.70
   4  -2   0   89.39    3.60
  -4  -4   0  690.53   25.50
  -4  -4   0  691.43   25.60
  -4  -4   0  645.54   25.50
  -4   4   0  654.63   25.30
  -4   4   0  664.63   25.50
  -4   4   0  650.13   25.60
   4  -4   0  652.73   25.30
  -3   5   0   -0.30    0.70
  -3   5   0    0.10    1.30
  -3   5   0    2.40    1.10
   3  -5   0    0.50    0.70
   3  -5   0    0.60    0.70
  -5  -3   0    3.20    2.10
  -5  -3   0    1.90    1.00
   5   3   0    1.40    0.60
   5   3   0    0.20    0.60
   5   3   0    0.00    0.60
  -5  -3   0    0.40    0.90
   3  -5   0    3.00    0.90
  -5  -1   0    1.00    0.80
  -5  -1   0    6.50    2.00
   1  -5   0    0.70    0.60
  -1   5   0    0.40    0.80
  -1   5   0    2.00    0.80
   5   1   0    2.80    0.60
   5   1   0    1.00    0.60
  -5  -1   0    2.10    0.80
   1   5   0    0.70    0.70
   1   5   0    1.30    0.60
  -5   1   0    1.00    1.20
  -5   1   0    1.30    0.70
   5  -1   0    0.70    0.60
  -5   1   0    4.10    2.10
  -1  -5   0    2.80    0.80
   5  -1   0    2.40    0.60
  -1  -5   0    0.60    0.60
   1   5   0    2.00    0.80
   5  -3   0    0.00    0.70
  -3  -5   0    1.00    1.00
   3   5   0    0.40    0.60
   5  -3   0    1.30    0.70
  -5   3   0    0.10    0.70
  -5   3   0   -0.50    1.30
   3   5   0    0.30    0.80
  -3  -5   0    2.70    1.10
   3   5   0   -0.10    0.80
  -3  -5   0    0.60    0.80
   5   5   0    0.00    0.90
  -5  -5   0    1.90    1.40
  -5  -5   0   -1.80    1.10
  -5   5   0   -0.40    0.80
   5  -5   0    0.80    1.00
   5  -5   0    1.50    0.80
   5  -5   0    0.70    0.80
   5   5   0    0.70    0.70
  -5   5   0   -0.90    1.50
  -6  -4   0  249.28   10.50
   6   4   0  242.48    9.50
  -6  -4   0  234.48    9.70
   6   4   0  245.08    9.50
  -4   6   0  245.48    9.40
   4  -6   0  239.98    9.50
   4  -6   0  243.08    9.50
   4  -6   0  260.67    9.80
   6   4   0  223.48    9.40
  -4   6   0  234.48    9.80
  -6  -4   0  247.28    9.90
  -4   6   0  225.58    9.70
   2  -6   0   21.90    1.70
   6   2   0   20.50    1.60
  -6  -2   0   25.30    2.20
  -6  -2   0   29.50    3.60
   6   2   0   22.20    1.60
  -6  -2   0   25.50    2.50
   6   2   0   21.20    1.60
   2  -6   0   22.50    2.10
   2  -6   0   23.70    1.70
  -2   6   0   26.30    2.00
  -2   6   0   26.50    1.70
  -6   0   0 9235.88  370.86
   0  -6   0 9590.04  368.96
   0   6   0 9506.85  368.56
   6   0   0 9999.00  371.86
  -6   2   0  145.19    5.20
   2   6   0  124.29    5.30
   6  -2   0  123.29    5.10
   6  -2   0  120.79    5.20
  -2  -6   0  124.49    5.20
   2   6   0  123.19    5.10
  -6   2   0  144.79    6.40
   6  -2   0  108.49    5.20
   2   6   0  132.89    5.10
  -2  -6   0  123.49    5.40
  -2  -6   0  118.89    5.60
   6  -4   0   56.99    2.80
  -6   4   0   46.50    3.70
   4   6   0   51.79    2.60
  -4  -6   0   48.60    2.90
  -4  -6   0   59.49    3.20
  -6   4   0   45.60    2.60
   4   6   0   45.30    2.50
   4   6   0   49.99    2.70
   6  -4   0   50.69    2.70
  -4  -6   0   52.09    3.40
   6  -6   0  108.69    4.70
  -6  -6   0  102.49    5.10
  -6  -6   0   95.79    4.80
  -6   6   0  105.99    5.30
   6   6   0   95.39    4.40
   6  -6   0  105.19    4.60
  -6   6   0   98.49    4.30
   6   6   0  100.99    4.40
  -6   6   0   98.29    5.10
   6  -6   0   96.09    4.40
   5  -7   0   -1.60    0.90
  -7  -5   0    1.90    1.40
  -5   7   0    0.60    1.40
   5  -7   0    0.20    1.10
   5  -7   0    1.10    1.20
   7   5   0   -0.70    0.80
   7   5   0    0.20    0.90
  -5   7   0    2.30    2.00
  -7  -5   0   -0.20    2.70
  -5   7   0    1.30    1.00
  -7  -5   0   -0.60    1.30
   7   5   0    0.30    0.90
  -7  -3   0    3.40    2.90
  -3   7   0    0.00    1.50
  -7  -3   0    3.10    1.40
   3  -7   0    0.10    0.90
   7   3   0    1.70    0.90
   7   3   0    0.10    0.80
  -7  -3   0   -1.10    1.20
   3  -7   0    0.40    0.90
  -3   7   0    1.60    0.90
  -3   7   0    1.60    1.30
  -7  -1   0    6.60    2.90
  -1   7   0    4.50    1.20
   7   1   0    2.70    0.90
  -7  -1   0    2.60    1.30
   7   1   0    1.20    0.80
  -1   7   0    0.90    1.50
   1  -7   0    1.20    0.90
   7   1   0    7.10    1.50
  -7  -1   0    4.30    1.30
   1  -7   0    4.00    1.20
  -1   7   0    1.50    1.20
  -7   1   0    2.70    1.70
   7  -1   0    2.10    0.80
  -1  -7   0    2.60    1.20
   7  -1   0    3.00    0.90
   1   7   0    1.80    1.20
   1   7   0    2.60    1.10
  -1  -7   0    1.20    0.90
   3   7   0    1.90    0.90
  -7   3   0    2.40    1.70
  -7   3   0   -0.10    1.00
   3   7   0    2.70    1.10
   7  -3   0    3.20    0.90
   7  -3   0    3.20    1.00
  -3  -7   0    0.90    0.90
   3   7   0    1.30    1.20
  -3  -7   0    2.20    1.20
   7  -5   0    0.20    0.90
   7  -5   0    0.00    1.00
  -5  -7   0   -0.80    1.40
  -5  -7   0   -1.30    1.10
   5   7   0    0.20    0.80
   7  -5   0   -0.10    1.00
  -5  -7   0    1.70    1.40
   5   7   0    0.20    1.10
   5   7   0   -1.50    1.10
  -7  -7   0    1.50    1.50
   7  -7   0    1.00    1.00
   7   7   0    0.30    0.90
  -7   7   0    0.50    0.90
   7   7   0    0.60    1.00
   7  -7   0    0.80    1.10
   7  -7   0    1.20    1.10
  -7   7   0    1.20    1.70
  -7  -7   0    0.50    1.40
  -6   8   0  229.68    9.80
  -8  -6   0  243.28   10.00
  -6   8   0  232.18    9.80
  -6   8   0  241.98    9.30
  -8  -6   0  227.28    9.60
  -8  -6   0  228.48   10.60
   6  -8   0  234.08    9.50
   8   6   0  235.68    9.30
   8   6   0  228.48    9.30
   8   6   0  226.08    9.30
   6  -8   0  240.78    9.40
   6  -8   0  231.98    9.70
  -4   8   0 4750.42  180.18
  -4   8   0 4905.91  188.28
   4  -8   0 4632.14  180.18
  -8  -4   0 4473.15  180.78
   8   4   0 4997.90  193.28
  -8  -4   0 4731.63  193.38
   4  -8   0 4807.02  187.78
   8   4   0 4617.84  181.08
   8   2   0  377.16   15.10
   8   2   0  384.36   15.20
   2  -8   0  387.16   15.20
   2  -8   0  406.96   15.50
  -8  -2   0  382.96   15.30
   8   2   0  382.06   15.10
   2  -8   0  393.56   15.20
  -2   8   0  379.66   15.20
  -8  -2   0  401.36   16.30
  -8  -2   0  418.46   15.60
  -2   8   0  390.76   15.30
   0  -8   0 5425.86  212.68
   0  -8   0 5788.92  220.98
   0   8   0 5673.13  212.78
  -8   0   0 5410.56  212.58
   8   0   0 5379.76  212.58
   8   0   0 5784.72  224.68
  -8   0   0 5610.34  223.88
   0   8   0 5665.73  220.08
  -8   2   0 1732.93   66.39
   8  -4   0 3811.72  154.18
  -8   4   0 3661.43  141.09
  -4  -8   0 3778.62  141.99
   4   8   0 3649.14  141.89
   8  -4   0 3560.84  140.89
  -8   4   0 3733.23  153.88
  -4  -8   0 3587.34  152.18
   4   8   0 3792.72  151.28
  -8   6   0   25.10    3.20
   6   8   0   26.50    2.10
  -8   6   0   27.10    2.10
   8  -6   0   28.70    2.40
  -8   6   0   36.90    3.90
  -6  -8   0   27.00    3.20
  -6  -8   0   25.80    2.60
   6   8   0   22.20    2.10
   8  -6   0   31.50    2.50
   6   8   0   28.00    2.10
  -6  -8   0   30.20    3.00
   8  -6   0   27.50    2.20
   8  -8   0  699.33   26.90
  -8   8   0  695.63   27.10
   8   8   0  644.04   26.60
  -8  -8   0  668.33   26.80
   8  -8   0  699.23   26.70
   8  -8   0  685.83   26.60
  -8   8   0  719.93   27.00
  -8  -8   0  692.73   27.50
  -8  -8   0  723.03   27.20
  -8   8   0  718.23   26.50
   8   8   0  667.53   26.60
  -9  -7   0    1.20    3.00
   7  -9   0   -0.20    1.20
  -7   9   0    0.70    1.10
  -9  -7   0   -0.30    1.40
   7  -9   0    0.60    1.10
   7  -9   0    0.90    1.20
  -9  -7   0    0.80    1.60
   9   7   0    0.30    0.90
   9   7   0    0.90    1.10
  -7   9   0    0.70    1.70
  -7   9   0    0.30    2.10
   9   7   0    0.80    1.00
  -5   9   0    0.80    1.80
   9   5   0    0.60    0.90
  -9  -5   0    2.70    1.50
  -5   9   0    1.80    1.50
  -9  -5   0   -0.50    3.10
   5  -9   0   -0.10    1.00
   9   5   0    0.30    1.00
   5  -9   0    0.60    1.00
  -9  -5   0   -0.10    1.40
   9   5   0    0.20    0.90
  -5   9   0    1.00    1.00
   5  -9   0    0.60    1.30
   3  -9   0    1.70    1.30
   9   3   0    2.00    1.00
  -9  -3   0    0.90    1.40
   9   3   0    0.80    0.90
  -9  -3   0    2.70    1.50
  -9  -3   0    3.70    3.10
   3  -9   0    1.40    1.00
  -3   9   0    1.70    1.30
   9   3   0    2.10    1.10
   3  -9   0    1.20    1.00
  -3   9   0    1.10    1.60
   1  -9   0    1.40    1.00
  -9  -1   0    3.70    3.10
   9   1   0    1.70    0.90
  -9  -1   0    2.20    1.30
   1  -9   0    2.20    1.40
   9   1   0    1.70    1.00
  -1   9   0    1.60    1.20
  -1   9   0    0.70    1.30
  -1   9   0    0.40    1.60
   9   1   0    0.30    0.90
   1  -9   0    1.50    1.20
  -9  -1   0    1.50    1.50
   9  -1   0    1.90    1.00
   1   9   0    0.40    1.20
  -9   1   0    2.10    1.30
   9  -1   0    2.60    1.00
   9  -1   0    1.60    0.90
   1   9   0    1.10    1.30
   1   9   0    2.30    1.10
  -1  -9   0    1.40    1.00
  -1  -9   0    0.70    1.30
  -9   1   0    5.20    3.30
  -1  -9   0    3.00    1.30
  -9   1   0    2.10    1.90
  -3  -9   0    0.00    1.50
   9  -3   0    0.40    0.80
  -9   3   0   -1.80    1.20
   3   9   0    0.40    0.90
  -3  -9   0    0.50    1.00
  -3  -9   0   -0.40    1.30
   3   9   0   -1.00    1.20
   9  -3   0   -0.80    1.00
  -9   3   0    0.10    1.80
  -9   3   0    1.50    3.10
   3   9   0   -0.10    1.20
   9  -3   0   -0.20    1.00
  -9   5   0    6.30    3.10
   5   9   0    0.70    1.10
  -5  -9   0    0.20    1.10
   9  -5   0   -0.60    1.10
   5   9   0   -1.00    1.20
   9  -5   0   -0.20    1.10
   9  -5   0    0.60    0.90
  -5  -9   0   -0.30    1.40
  -9   5   0   -1.60    1.80
  -5  -9   0    1.40    1.60
   5   9   0    0.20    0.90
  -9   5   0   -1.30    1.10
   9  -7   0   -0.40    1.00
  -7  -9   0   -0.10    1.40
  -9   7   0   -1.30    1.00
   9  -7   0    0.10    1.10
  -7  -9   0   -0.40    1.70
  -9   7   0    2.90    2.90
  -7  -9   0   -0.60    1.30
   7   9   0    0.90    1.20
   7   9   0   -1.10    1.20
   9  -7   0    0.00    1.00
   7   9   0    0.30    1.00
  -9   7   0   -0.90    1.70
   9   9   0   -0.50    1.00
  -9  -9   0    0.60    1.70
  -9   9   0   -2.10    1.00
   9   9   0    0.50    1.00
  -9   9   0    0.90    2.50
  -9  -9   0   -3.00    2.90
   9   9   0    0.20    1.20
   9  -9   0   -1.10    1.20
   9  -9   0    0.00    1.10
  -9   9   0   -1.30    1.80
  -9  -9   0   -0.70    1.50
   9  -9   0   -0.40    1.20
  -8  10   0   16.30    2.80
  -8  10   0   10.20    1.90
   8 -10   0   10.50    2.10
   8 -10   0   11.00    2.10
  10   8   0   10.60    2.10
  10   8   0   12.40    2.00
  10   8   0   10.10    2.00
 -10  -8   0   12.70    3.50
  -8  10   0   11.00    2.00
 -10  -8   0   11.40    1.90
   8 -10   0   10.30    1.70
 -10  -8   0   13.60    2.00
  -6  10   0  785.12   31.00
   6 -10   0  801.72   30.70
  10   6   0  802.72   30.80
 -10  -6   0  810.22   31.90
  -6  10   0  808.22   30.70
   6 -10   0  829.52   31.10
  10   6   0  772.42   30.70
  -6  10   0  770.92   31.00
  10   6   0  815.02   30.80
   6 -10   0  810.02   30.90
 -10  -6   0  765.42   31.00
 -10  -6   0  848.52   31.30
  -4  10   0  164.78    7.10
   4 -10   0  172.58    7.10
 -10  -4   0  163.48    7.70
  -4  10   0  177.18    6.90
 -10  -4   0  170.98    8.60
  10   4   0  172.88    7.00
   4 -10   0  164.98    7.50
   4 -10   0  164.08    7.00
  -4  10   0  168.08    7.20
  10   4   0  167.28    7.00
  10   4   0  160.98    7.00
 -10  -4   0  175.78    7.30
  10   2   0   62.09    3.10
  10   2   0   61.89    3.20
 -10  -2   0   62.19    4.20
  -2  10   0   59.19    3.30
   2 -10   0   60.59    3.30
  -2  10   0   66.19    3.60
  -2  10   0   57.39    4.20
 -10  -2   0   60.19    5.70
   2 -10   0   60.69    3.40
   2 -10   0   58.29    4.10
  10   2   0   61.39    3.30
 -10  -2   0   66.39    3.60
 -10   0   0 2835.22  108.29
 -10   2   0  137.39    7.50
  -2 -10   0  142.59    5.90
 -10   2   0  139.39    5.90
   2  10   0  134.99    5.90
  -2 -10   0  137.49    6.20
  10  -2   0  132.29    5.80
   2  10   0  132.59    6.00
  10  -2   0  135.79    5.70
  10  -2   0  138.99    6.00
  -2 -10   0  139.19    6.40
   2  10   0  138.99    5.80
  -4 -10   0  280.77   11.30
 -10   4   0  267.47   11.50
   4  10   0  271.87   11.00
 -10   4   0  269.27   11.90
 -10   4   0  295.47   11.10
  10  -4   0  275.57   11.10
  10  -4   0  264.87   11.10
  -4 -10   0  282.57   11.10
   4  10   0  271.67   11.10
   4  10   0  288.87   11.00
  10  -4   0  282.27   11.10
  -4 -10   0  278.57   11.70
 -10   6   0 1072.69   39.90
   6  10   0  971.50   39.80
  -6 -10   0 1074.99   40.40
 -10   6   0 1057.29   40.30
 -10   6   0  999.30   40.50
  -6 -10   0 1072.49   40.10
  -6 -10   0 1019.20   40.10
  10  -6   0 1082.59   40.00
 -10   8   0  190.28    8.60
   8  10   0  173.78    7.50
 -10   8   0  190.48    7.50
  10  -8   0  182.28    7.60
  10  -8   0  165.48    7.80
   8  10   0  183.38    7.50
  -8 -10   0  179.78    8.10
  -8 -10   0  176.78    8.30
  10  -8   0  185.28    7.80
  -8 -10   0  182.68    7.90
 -10   8   0  186.48    8.20
 -10 -10   0 1854.31   68.39
 -10  10   0 1800.02   68.09
  10 -10   0 1774.12   67.79
 -10 -10   0 1760.72   68.69
 -10  10   0 1756.32   67.69
  10  10   0 1727.53   67.79
 -10 -10   0 1746.03   67.99
 -10  10   0 1819.92   68.19
 -11  -9   0    0.50    3.40
  11   9   0    4.20    1.40
  -9  11   0    3.20    2.80
 -11  -9   0    4.00    1.90
 -11  -9   0    2.10    1.70
   9 -11   0    3.70    1.50
  -9  11   0    2.90    2.00
   9 -11   0    2.90    1.50
   7 -11   0    0.10    1.20
 -11  -7   0    2.00    3.40
 -11  -7   0    0.10    1.60
 -11  -7   0    1.70    1.70
  -7  11   0    0.60    2.20
  -7  11   0    0.80    1.10
  11   7   0    1.40    1.10
  11   7   0    1.00    1.20
   7 -11   0    1.30    1.10
  -7  11   0    0.20    1.60
   7 -11   0    0.80    1.40
  11   7   0    1.40    1.00
 -11  -5   0    0.80    1.50
   5 -11   0   -0.90    1.40
  11   5   0    0.20    1.00
  -5  11   0    0.60    1.10
   5 -11   0    0.10    1.10
  11   5   0    0.50    1.10
  -5  11   0   -1.50    1.50
   5 -11   0   -0.50    1.10
  -5  11   0   -1.60    1.70
 -11  -5   0    0.10    3.40
 -11  -5   0   -0.30    1.70
  11   5   0    1.00    1.00
   3 -11   0   -0.30    1.40
   3 -11   0   -0.30    1.00
 -11  -3   0   -0.20    1.40
 -11  -3   0    1.30    1.50
  11   3   0    0.00    1.00
  11   3   0   -0.20    0.90
  -3  11   0    0.00    1.30
  11   3   0    0.30    1.10
  -3  11   0   -0.40    1.50
 -11  -3   0    1.90    3.40
   3 -11   0   -0.40    1.20
  -1  11   0    0.90    1.70
 -11  -1   0    0.80    1.40
   1 -11   0    0.60    1.50
  11   1   0    0.10    0.90
  -1  11   0   -0.50    1.40
  11   1   0    0.80    1.10
  -1  11   0   -0.50    1.20
 -11  -1   0    0.00    1.70
   1 -11   0    0.40    1.10
  11   1   0    0.50    0.90
   1 -11   0   -0.20    1.30
 -11  -1   0    2.90    3.40
 -11   1   0    3.50    3.20
  11  -1   0    2.10    0.90
 -11   1   0    1.50    1.40
 -11   1   0    2.70    2.00
   1  11   0    1.40    1.40
  -1 -11   0    1.10    1.60
  11  -1   0    1.50    1.10
   1  11   0    0.80    1.30
  11  -1   0    0.30    1.10
  -1 -11   0    1.10    1.40
   1  11   0    1.50    1.20
  -1 -11   0    1.00    1.00
  -3 -11   0    1.50    1.50
   3  11   0    2.50    1.10
   3  11   0    2.30    1.30
  11  -3   0    1.10    1.10
   3  11   0    1.30    1.40
  -3 -11   0    2.20    1.60
 -11   3   0    5.70    3.50
  11  -3   0    2.80    0.90
  11  -3   0    2.70    1.10
 -11   3   0    3.50    1.30
  -3 -11   0    2.10    1.10
   5  11   0   -1.10    1.30
   5  11   0   -1.20    1.00
  11  -5   0   -0.70    1.10
 -11   5   0   -1.30    1.20
  -5 -11   0   -0.40    1.50
   5  11   0   -1.80    1.30
  -5 -11   0    0.10    1.60
  11  -5   0   -0.70    0.90
  -5 -11   0   -0.20    1.10
 -11   5   0    1.90    3.10
 -11   5   0   -3.20    1.90
  11  -5   0   -0.90    1.10
 -11   7   0   -0.90    1.20
  -7 -11   0    0.80    1.30
  -7 -11   0    1.00    1.80
   7  11   0    0.40    1.20
 -11   7   0   -0.50    1.90
  11  -7   0    0.10    1.20
  -7 -11   0   -0.50    1.60
  11  -7   0   -0.70    1.30
   7  11   0    0.70    1.10
  11  -7   0   -0.10    1.10
   7  11   0   -0.40    1.40
 -11   7   0    0.50    3.20
  11  -9   0    2.00    1.40
   9  11   0    2.60    1.20
   9  11   0    3.00    1.40
  11  -9   0    2.70    1.50
  -9 -11   0    2.80    2.00
  -9 -11   0    0.80    1.60
 -11   9   0    0.00    1.30
  -9 -11   0    1.40    1.80
 -11   9   0    2.70    2.00
 -11  11   0    0.50    2.20
 -11 -11   0   -1.00    1.80
 -11 -11   0    1.90    2.10
  11  11   0   -0.10    1.20
 -11 -11   0    0.80    3.30
  11 -11   0    0.30    1.60
  11 -11   0   -0.20    1.60
 -11  11   0    2.00    2.80
  11  11   0   -0.40    1.20
  11  11   0    1.60    1.40
  11 -11   0   -1.70    1.40
  12  10   0  179.28    7.50
 -12 -10   0  178.28    9.60
 -12 -10   0  184.88    8.70
 -10  12   0  168.28    7.40
  10 -12   0  175.38    7.60
  10 -12   0  185.48    7.90
  10 -12   0  197.58    8.20
  12  10   0  168.78    7.60
 -12 -10   0  171.08    8.20
 -10  12   0  168.58    8.30
 -10  12   0  166.78    8.30
  12  10   0  174.78    7.50
 -12  -8   0 3989.30  152.28
 -12  -6   0  171.28    8.00
  -6  12   0  170.98    7.00
  12   6   0  164.68    7.10
  12   6   0  170.38    7.10
 -12  -6   0  163.68    7.50
   6 -12   0  170.68    7.30
  12   6   0  170.88    7.10
 -12  -6   0  165.78    9.10
  -6  12   0  158.98    7.40
   6 -12   0  177.88    7.80
  -6  12   0  162.48    7.50
   6 -12   0  164.98    7.10
  -4  12   0    3.20    1.70
 -12  -4   0    4.00    1.70
   4 -12   0    1.90    1.60
  12   4   0    3.10    1.10
 -12  -4   0    3.10    1.60
  12   4   0    3.80    1.20
   4 -12   0    3.00    1.30
 -12  -4   0    2.20    3.50
   4 -12   0    4.00    1.20
  12   4   0    4.70    1.10
  -4  12   0    2.10    1.40
 -12  -2   0  299.07   12.60
  12   2   0  299.47   12.50
 -12  -2   0  349.47   13.30
  -2  12   0  300.07   12.60
  -2  12   0  315.17   12.60
  -2  12   0  336.27   13.00
  12   2   0  314.77   12.40
  12   2   0  302.17   12.50
 -12  -2   0  317.67   14.10
   2 -12   0  321.47   12.60
   2 -12   0  312.57   12.60
   2 -12   0  320.57   13.10
 -12   0   0  290.07   11.70
   0 -12   0  289.27   12.30
   0  12   0  283.67   11.90
  12   0   0  281.97   11.60
   0 -12   0  296.87   11.70
 -12   0   0  272.17   12.90
  12   0   0  295.17   11.50
   0 -12   0  290.77   11.60
 -12   0   0  300.17   12.50
   0  12   0  292.97   11.60
   0  12   0  289.97   11.60
  12   0   0  292.97   11.60
  -2 -12   0 1247.48   48.50
  12  -2   0 1247.58   48.50
  12  -2   0 1261.47   48.30
  -2 -12   0 1278.57   48.90
   2  12   0 1304.87   48.40
   2  12   0 1258.27   48.50
 -12   2   0 1274.77   48.40
 -12   2   0 1270.47   49.40
   4  12   0  449.26   16.80
  12  -4   0  418.16   16.90
  -4 -12   0  437.76   17.00
 -12   4   0  440.96   17.40
   4  12   0  427.16   17.00
  -4 -12   0  430.46   17.20
 -12   4   0  423.96   17.90
  -4 -12   0  433.16   17.50
  12  -4   0  424.76   17.00
  12  -4   0  421.16   16.90
   4  12   0  421.56   16.80
 -12   4   0  443.06   16.90
   6  12   0  109.59    5.30
 -12   6   0  102.79    6.80
  12  -6   0  118.99    5.30
  -6 -12   0  114.09    5.40
  -6 -12   0  116.69    6.20
   6  12   0  122.49    5.10
  -6 -12   0  108.99    5.70
  12  -6   0  128.19    5.40
   6  12   0  109.59    5.20
  12  -6   0  112.79    5.30
 -12   6   0  107.19    6.20
 -12   6   0  110.39    5.20
 -12   8   0 2477.75   94.89
  -8 -12   0 2407.26   94.59
 -12   8   0 2555.34   94.59
  10  12   0  774.42   30.50
 -12  10   0  761.32   31.00
 -10 -12   0  811.12   31.30
 -10 -12   0  803.22   30.80
  10  12   0  749.62   30.40
  12 -10   0  793.92   30.60
  12 -10   0  775.62   30.50
 -12  10   0  784.72   31.10
  12 -10   0  826.02   30.80
 -12  10   0  808.12   30.40
 -12  12   0  467.05   18.70
  12  12   0  445.66   18.20
  12 -12   0  469.35   18.20
  12 -12   0  464.75   18.40
 -12 -12   0  474.75   19.10
 -12 -12   0  462.25   18.60
 -12  12   0  479.25   18.80
 -12  12   0  484.35   18.10
  12  12   0  438.76   18.10
 -12 -12   0  444.26   19.50
  12 -12   0  452.35   18.60
  12  12   0  435.56   18.10
 -11  13   0    0.00    3.10
  13  11   0   -0.60    1.30
  11 -13   0   -0.90    1.80
 -13 -11   0   -0.60    2.00
 -13 -11   0   -1.80    3.70
  11 -13   0   -1.10    1.50
 -13 -11   0   -1.20    2.20
 -11  13   0   -2.80    1.40
  13  11   0    1.90    1.60
  13  11   0   -1.60    1.30
 -11  13   0    1.00    2.10
  11 -13   0   -2.50    1.50
 -13  -9   0   12.00    4.10
  13   9   0   13.60    2.50
  -9  13   0   17.90    3.70
   9 -13   0   18.90    3.00
  -9  13   0   14.40    2.40
 -13  -9   0   24.20    3.70
  -7  13   0   35.50    3.80
  13   7   0   39.20    3.10
  -7  13   0   34.70    3.50
 -13  -5   0   -0.70    3.60
  13   5   0    1.00    1.00
 -13  -5   0    1.90    1.90
  13   5   0    0.10    1.00
 -13  -5   0   -0.40    1.60
  13   5   0    0.10    1.40
   5 -13   0    0.00    1.20
  -5  13   0   -0.10    1.80
   5 -13   0   -0.80    1.20
 -13  -3   0    0.40    1.60
   3 -13   0    0.40    1.30
 -13  -3   0    0.60    3.60
  -3  13   0    0.90    1.40
  -3  13   0    0.10    1.60
  13   3   0    0.20    1.10
   3 -13   0   -1.00    1.50
 -13  -3   0   -0.90    1.60
   3 -13   0   -0.80    1.10
  13   3   0   -0.10    0.90
  13   3   0    0.10    1.10
  -3  13   0    1.70    1.90
  13   1   0    0.60    0.90
 -13  -1   0    0.60    1.60
  -1  13   0    0.10    1.50
   1 -13   0   -0.90    1.60
   1 -13   0    0.20    1.40
  -1  13   0   -0.90    1.30
  13   1   0   -0.30    1.00
 -13  -1   0    0.30    1.80
  -1  13   0    1.00    1.80
 -13  -1   0    1.80    3.30
   1 -13   0    0.00    1.10
  13   1   0    0.70    1.20
  -1 -13   0   -1.80    1.60
  -1 -13   0    0.70    1.10
   1  13   0   -1.60    1.50
   1  13   0   -1.10    1.10
 -13   1   0    0.10    2.00
  13  -1   0   -0.60    0.90
  13  -1   0   -0.50    1.20
  -1 -13   0   -0.80    1.50
 -13   1   0   -1.30    1.40
 -13   1   0   -0.50    3.30
   1  13   0   -0.10    1.40
  13  -1   0   -0.20    1.20
   3  13   0    2.70    1.40
  -3 -13   0    0.90    1.60
   3  13   0    1.40    1.10
   3  13   0    1.50    1.50
 -13   3   0    1.70    1.50
  13  -3   0    1.20    1.10
  -3 -13   0    2.00    1.10
 -13   3   0    2.70    3.60
  13  -3   0    2.20    1.30
  -3 -13   0    1.50    1.60
  13  -3   0    1.10    1.00
  13  -5   0   -1.90    1.30
   5  13   0   -1.80    1.40
   5  13   0   -0.80    1.10
  -5 -13   0   -0.70    1.60
 -13   5   0    5.40    3.70
  13  -5   0   -0.30    1.00
  -5 -13   0   -0.80    1.20
   5  13   0   -1.30    1.30
  -5 -13   0    0.40    1.80
 -13   5   0   -1.00    1.40
  13  -5   0   -0.30    1.20
 -13   5   0   -0.50    2.10
   7  13   0    4.20    1.50
  -7 -13   0    2.00    1.80
 -13   7   0    1.60    1.50
   7  13   0    4.00    1.40
  -7 -13   0    5.00    2.10
  13  -7   0    2.70    1.20
  13  -7   0    3.80    1.50
  -7 -13   0    2.70    1.40
 -13   7   0   10.80    3.70
   7  13   0    2.30    1.20
  13  -7   0    3.00    1.40
 -13   7   0    3.30    2.20
  -9 -13   0   -0.80    2.00
 -13   9   0    4.80    3.70
   9  13   0    2.50    1.30
  13  -9   0   -1.10    1.40
   9  13   0    2.80    1.60
  13  -9   0    1.00    1.40
 -13   9   0    1.00    2.20
   9  13   0    2.40    1.50
  -9 -13   0    2.40    2.30
 -13   9   0   -1.30    1.40
  13  -9   0    1.30    1.60
  -9 -13   0    2.30    1.60
 -13  11   0   -2.10    1.40
 -13  11   0    5.00    3.50
 -11 -13   0   -1.10    3.50
 -11 -13   0   -0.10    2.20
 -13  11   0   -0.20    2.20
  11  13   0    0.60    1.50
  13 -11   0   -0.80    1.50
  13 -11   0   -1.50    1.60
  11  13   0    0.80    1.50
  13 -11   0   -0.60    1.50
  13  13   0    0.90    1.40
 -13  13   0   -1.70    1.50
 -13 -13   0    4.60    2.40
  13  13   0   -0.30    1.30
  13 -13   0    0.30    1.50
  13  13   0    2.60    1.60
 -13  13   0    4.40    3.20
 -13 -13   0    0.00    2.00
  13 -13   0    2.00    1.70
 -13 -13   0    0.40    3.70
 -13  13   0    0.70    2.30
  14  12   0    8.30    1.70
  14  12   0   11.00    1.90
 -12  14   0    5.60    1.70
  12 -14   0    9.50    2.10
 -14 -12   0   14.00    4.30
  12 -14   0    8.90    2.10
 -14 -12   0    7.60    2.30
 -12  14   0    6.60    3.30
 -12  14   0    6.70    2.30
  14  12   0    8.40    1.50
  12 -14   0    9.80    1.80
  10 -14   0 1351.96   51.49
 -10  14   0 1419.96   51.39
  10 -14   0 1303.87   51.69
  14  10   0 1263.77   51.49
 -14 -10   0 1380.66   52.99
  10 -14   0 1335.67   51.99
 -10  14   0 1369.96   51.89
  14  10   0 1328.27   51.49
  14  10   0 1302.27   51.49
 -14 -10   0 1319.27   51.79
 -10  14   0 1360.36   51.79
 -14 -10   0 1412.96   52.39
  -8  14   0 2256.27   86.39
 -14  -8   0 2199.98   86.79
 -14  -8   0 2351.76   87.99
  -8  14   0 2219.08   86.79
 -14  -8   0 2350.06   87.29
   6 -14   0 1636.74   62.89
  -6  14   0 1590.74   62.49
  -6  14   0 1649.23   62.49
 -14  -6   0 1592.74   62.49
   6 -14   0 1633.74   62.49
 -14  -6   0 1676.53   63.09
 -14  -6   0 1670.83   63.79
   4 -14   0  252.87   10.50
   4 -14   0  260.07   11.00
  14   4   0  262.27   10.30
 -14  -4   0  242.98   12.30
   4 -14   0  269.47   10.40
  -4  14   0  250.97   10.60
  14   4   0  271.47   10.50
  -4  14   0  237.98   10.50
 -14  -4   0  254.77   11.30
  14   4   0  221.78   10.50
  -4  14   0  278.57   11.20
   2 -14   0   99.79    5.40
   2 -14   0   97.29    4.70
  -2  14   0   93.79    5.20
 -14  -2   0   82.39    6.80
  -2  14   0   86.89    4.60
  14   2   0   91.79    4.50
  14   2   0   94.69    4.50
  14   2   0   86.79    4.30
   2 -14   0   98.09    4.60
 -14  -2   0   96.59    5.80
  -2  14   0   82.69    4.50
 -14  -2   0   77.89    4.70
  14   0   0    4.20    1.40
 -14   0   0    7.10    3.90
   0 -14   0    4.20    1.30
   0  14   0    2.00    1.40
   0 -14   0    4.60    1.60
  14   0   0    3.80    1.10
 -14   0   0    4.40    1.70
   0 -14   0    2.80    1.90
   0  14   0    3.60    1.70
   0  14   0    3.40    1.80
 -14   0   0    4.00    2.10
  14   0   0    3.20    1.30
  14  -2   0  930.41   37.50
  -2 -14   0 1015.30   37.60
   2  14   0  995.70   37.60
  -2 -14   0  905.11   38.50
   2  14   0 1021.10   37.50
 -14   2   0  937.81   38.60
  14  -2   0  975.60   37.30
 -14   2   0  988.70   37.50
  -2 -14   0 1011.70   37.70
  14  -4   0  109.89    5.30
  14  -4   0  111.79    5.30
 -14   4   0  119.59    6.40
  -4 -14   0  111.39    5.80
 -14   4   0  127.19    7.40
  14  -4   0   96.59    5.10
   4  14   0  110.29    5.10
  -4 -14   0  111.89    5.30
   4  14   0  104.89    5.40
  -6 -14   0  347.17   15.00
 -14   6   0  354.66   15.80
 -14   6   0  367.86   14.50
  14  -6   0  370.26   14.60
   6  14   0  354.26   14.60
 -14   6   0  365.76   15.30
  14  -6   0  360.26   14.70
  -6 -14   0  371.56   14.70
  14  -6   0  374.16   14.70
   6  14   0  385.26   14.50
  -6 -14   0  359.46   15.40
   8  14   0  739.13   30.70
 -14   8   0  807.92   30.60
  14  -8   0  800.92   30.70
  14  -8   0  840.52   30.80
 -14   8   0  796.72   31.10
 -14   8   0  748.33   31.40
  -8 -14   0  784.62   30.90
  -8 -14   0  812.62   31.40
  -8 -14   0  784.92   30.80
  14  -8   0  787.82   30.70
   8  14   0  779.02   30.60
   8  14   0  815.82   30.50
 -14  10   0  150.98    8.10
 -10 -14   0  152.58    7.10
 -14  10   0  139.99    6.50
  14 -10   0  154.98    6.70
 -10 -14   0  133.29    7.30
  10  14   0  140.79    6.50
  14 -10   0  145.09    6.90
  10  14   0  141.29    6.50
 -10 -14   0  148.09    8.00
 -14  10   0  141.29    7.50
 -12 -14   0  876.21   34.00
  12  14   0  806.02   32.60
 -14  12   0  833.32   35.30
 -14  12   0  857.41   33.20
  14 -12   0  860.11   32.90
  12  14   0  815.72   32.70
 -14  12   0  859.41   32.60
  12  14   0  858.01   32.70
 -12 -14   0  865.11   33.70
  14 -12   0  842.22   32.70
  14 -12   0  838.32   33.00
 -12 -14   0  818.92   33.00
 -14  14   0  118.19    8.70
  14 -14   0  140.69    6.90
 -14 -14   0  127.29    7.70
  14 -14   0  132.29    6.60
  14  14   0  133.09    6.00
 -14  14   0  120.59    6.00
  14  14   0  130.79    6.20
  14 -14   0  125.69    6.20
 -14  14   0  113.29    7.20
 -14 -14   0  140.69    8.60
  14  14   0  124.49    6.10
 -14 -14   0  124.19    7.00
 -15 -13   0   -1.70    2.40
  13 -15   0   -1.60    1.60
 -13  15   0   -1.90    2.30
  15  13   0   -1.30    1.30
  13 -15   0   -1.30    3.20
 -15 -13   0   -1.80    2.10
  13 -15   0   -2.40    1.80
  15  13   0   -0.20    1.40
 -13  15   0    0.70    3.00
 -13  15   0   -1.60    1.60
  15  13   0    0.30    1.60
  11 -15   0   -2.30    1.90
  11 -15   0   -1.70    1.60
 -15 -11   0    0.80    4.50
 -11  15   0   -1.40    1.50
  15  11   0   -0.20    1.30
 -15 -11   0   -0.70    2.10
  15  11   0    0.50    1.50
 -15 -11   0    0.30    2.40
  11 -15   0    0.40    1.40
 -11  15   0   -2.00    3.50
 -11  15   0    1.50    2.90
 -15  -9   0    0.50    2.10
   9 -15   0    1.40    2.00
  15   9   0    3.30    1.80
 -15  -9   0    0.60    2.70
  15   9   0    1.50    1.30
   9 -15   0    1.70    1.70
 -15  -9   0    2.50    4.10
   9 -15   0    1.90    1.50
  -9  15   0    4.10    1.50
  15   9   0    1.20    1.30
  -9  15   0    2.00    2.60
  -9  15   0    1.10    1.90
  15   7   0    0.30    1.30
 -15  -7   0   -0.30    2.00
 -15  -7   0    4.70    2.20
   7 -15   0   -0.20    1.40
  15   7   0    4.40    1.50
  -7  15   0    2.70    1.80
  15   7   0    3.70    1.30
  -7  15   0    1.10    2.60
   7 -15   0    1.10    1.60
   7 -15   0    1.70    2.00
 -15  -7   0    1.40    4.20
  -5  15   0    1.80    2.00
 -15  -5   0    1.40    1.90
  15   5   0    2.50    1.20
 -15  -5   0    2.80    2.00
  -5  15   0    1.90    1.80
  15   5   0   -0.50    1.30
   5 -15   0    2.80    1.50
  15   5   0    1.70    1.40
   5 -15   0    0.40    1.40
   5 -15   0   -0.30    1.90
  15   3   0   -1.60    1.30
   3 -15   0   -2.70    1.70
 -15  -3   0   -3.90    4.40
   3 -15   0   -2.20    1.30
  -3  15   0   -1.80    1.80
 -15  -3   0   -1.70    1.80
   3 -15   0   -1.90    1.50
  15   3   0   -1.10    1.10
 -15  -3   0   -3.10    1.70
  -3  15   0   -2.60    1.90
  -3  15   0   -1.80    1.40
   1 -15   0    0.60    1.80
  -1  15   0    0.90    1.70
  15   1   0    0.90    1.30
   1 -15   0    0.10    1.20
 -15  -1   0    0.40    2.10
  -1  15   0    1.60    1.50
  -1  15   0   -0.50    1.80
 -15  -1   0    3.10    3.80
   1 -15   0    1.00    1.60
  15   1   0    1.40    1.60
  15   1   0    0.40    1.10
 -15  -1   0    0.00    1.70
  15  -1   0    2.10    1.40
   1  15   0    1.50    1.70
  15  -1   0    1.30    1.40
  -1 -15   0    1.30    1.70
  -1 -15   0    1.90    1.30
  15  -1   0    2.00    1.10
 -15   1   0    1.50    1.70
   1  15   0    2.00    1.30
  -1 -15   0    0.60    1.90
 -15   1   0    3.00    2.30
   1  15   0    3.30    1.70
 -15   1   0    2.40    3.60
  -3 -15   0    0.30    1.20
 -15   3   0   -0.70    1.60
   3  15   0    0.80    1.60
   3  15   0   -2.60    1.60
 -15   3   0    5.10    4.00
  -3 -15   0    1.60    1.90
  -3 -15   0   -1.10    1.90
   3  15   0   -0.70    1.30
  15  -3   0   -0.40    1.10
  15  -3   0    0.60    1.30
  15  -3   0    0.70    1.40
  15  -5   0   -0.40    1.40
  -5 -15   0   -0.30    1.30
  -5 -15   0   -2.00    2.00
 -15   5   0    2.20    4.10
 -15   5   0   -2.40    2.30
  -5 -15   0   -0.40    2.00
 -15   5   0   -1.00    1.50
  15  -5   0   -1.40    1.40
   5  15   0   -1.50    1.30
  15  -5   0   -0.50    1.10
   5  15   0   -3.60    1.60
   5  15   0   -0.60    1.50
   7  15   0   -2.70    1.50
  15  -7   0   -1.50    1.50
  -7 -15   0   -3.20    1.90
  15  -7   0   -1.90    1.40
  -7 -15   0   -1.10    1.40
   7  15   0   -0.20    1.50
  -7 -15   0   -2.40    2.10
  15  -7   0    0.60    1.20
 -15   7   0    5.60    4.20
   7  15   0   -1.20    1.30
 -15   7   0   -1.30    1.50
  15  -9   0   -1.00    1.30
 -15   9   0    6.90    4.30
   9  15   0   -2.90    1.70
  -9 -15   0   -2.80    2.10
 -15   9   0   -3.60    2.30
  15  -9   0    0.90    1.50
  -9 -15   0   -2.60    2.30
  -9 -15   0    1.00    1.60
   9  15   0    1.60    1.50
 -15   9   0   -1.00    1.50
  15  -9   0   -1.40    1.80
   9  15   0   -0.80    1.40
  11  15   0    2.40    1.50
  15 -11   0    1.60    1.60
 -11 -15   0    3.80    2.40
 -15  11   0    0.40    1.60
  15 -11   0    1.00    1.60
  11  15   0    3.20    1.80
 -15  11   0   10.10    4.10
  15 -11   0    3.40    1.80
 -15  11   0    3.90    2.70
 -11 -15   0    0.50    2.10
  13  15   0   -1.20    1.30
  15 -13   0    0.00    1.70
 -15  13   0   -1.30    3.60
  13  15   0   -0.30    1.60
 -15  13   0   -1.00    2.60
 -13 -15   0   -0.20    2.30
 -13 -15   0    1.00    2.50
 -13 -15   0   -5.70    3.60
  15 -13   0   -1.50    1.90
  13  15   0   -0.80    1.50
 -15  15   0   -2.20    3.40
  15 -15   0   -2.30    1.80
 -15 -15   0   -0.30    4.00
  15 -15   0   -2.60    2.00
 -15 -15   0   -1.00    2.60
  15 -15   0   -0.40    1.70
  15  15   0   -1.70    1.50
 -15  15   0   -3.70    1.50
 -15  15   0   -3.90    2.50
  15  15   0   -1.40    1.80
  15  15   0   -1.70    1.30
 -15 -15   0   -3.50    2.30
  16  14   0  274.47   11.40
  14 -16   0  282.57   11.60
 -16 -14   0  276.77   12.10
  14 -16   0  276.97   11.90
  16  14   0  267.77   11.50
  14 -16   0  273.17   12.30
  16  14   0  273.97   11.50
 -16 -14   0  272.07   13.80
 -14  16   0  279.47   11.40
 -16 -14   0  279.87   13.00
 -14  16   0  268.57   12.10
 -14  16   0  280.17   12.40
  12 -16   0  252.37   11.90
 -12  16   0  261.27   11.80
 -12  16   0  277.67   11.10
  12 -16   0  270.97   11.60
  16  12   0  249.68   11.20
  16  12   0  271.67   11.30
  12 -16   0  281.47   11.30
 -16 -12   0  278.27   12.60
 -12  16   0  280.07   11.90
  16  12   0  275.17   11.30
 -16 -12   0  270.57   13.60
 -16 -12   0  279.47   11.80
  10 -16   0   57.29    3.70
  10 -16   0   50.19    4.10
 -16 -10   0   49.30    4.70
 -10  16   0   57.49    4.70
 -10  16   0   54.99    4.50
 -10  16   0   51.09    3.50
 -16 -10   0   58.09    6.70
  16  10   0   57.09    3.70
  16  10   0   59.69    3.70
  16  10   0   57.49    3.80
 -16 -10   0   57.09    5.50
   8 -16   0  115.89    6.10
   8 -16   0  125.99    5.80
  16   8   0  108.39    5.70
  -8  16   0  132.59    6.90
  -8  16   0  126.39    6.30
 -16  -8   0  132.89    7.30
 -16  -8   0  127.99    8.60
  16   8   0  127.09    5.80
   8 -16   0  113.99    6.90
 -16  -6   0   70.89    4.70
   6 -16   0   79.99    4.20
  16   6   0   70.39    4.20
  -6  16   0   60.49    4.40
   6 -16   0   68.89    5.00
 -16  -6   0   61.49    5.40
  -6  16   0   64.29    4.60
  16   6   0   71.49    4.00
   6 -16   0   69.79    4.20
 -16  -6   0   62.19    7.00
  16   6   0   75.39    3.90
   4 -16   0   33.40    4.60
 -16  -4   0   56.89    6.50
  16   4   0   48.20    3.10
  -4  16   0   41.60    4.40
 -16  -4   0   39.40    4.70
  -4  16   0   46.50    3.60
   4 -16   0   40.50    3.50
  -4  16   0   48.00    3.70
   4 -16   0   43.80    3.40
 -16  -4   0   48.30    3.80
  16   4   0   38.60    3.10
  16   4   0   44.80    3.30
  16   2   0  140.59    6.70
   2 -16   0  148.49    6.90
  -2  16   0  151.68    6.70
 -16  -2   0  159.68    8.20
 -16  -2   0  149.99    7.00
   2 -16   0  147.99    6.90
   2 -16   0  142.19    7.60
  -2  16   0  149.79    7.30
  16   2   0  149.99    6.80
  16   2   0  157.68    6.60
  -2  16   0  156.48    6.80
 -16  -2   0  148.29    9.00
   0  16   0  437.86   17.50
  16   0   0  415.16   17.30
   0 -16   0  443.96   17.40
 -16   0   0  449.36   18.50
   0 -16   0  444.56   17.40
 -16   0   0  425.86   18.80
  16   0   0  445.66   17.10
   0  16   0  434.46   17.30
   0  16   0  442.36   17.30
   0 -16   0  422.66   18.00
  16   0   0  430.06   17.30
 -16   2   0  226.88   11.40
   2  16   0  210.08    9.30
  16  -2   0  228.48    9.50
  16  -2   0  213.48    9.10
   2  16   0  232.98    9.40
  -2 -16   0  225.18    9.70
  -2 -16   0  228.28   10.40
  -2 -16   0  233.68    9.50
  16  -2   0  219.38    9.50
 -16   2   0  220.78    9.40
  16  -4   0   49.60    3.60
  -4 -16   0   45.00    4.50
 -16   4   0   39.50    5.00
  -4 -16   0   49.60    3.50
  16  -4   0   52.49    3.30
 -16   4   0   50.59    6.10
  -4 -16   0   49.50    4.00
   4  16   0   44.60    3.10
  16  -4   0   47.10    3.60
   4  16   0   40.80    3.70
 -16   4   0   42.60    3.60
   4  16   0   52.49    3.30
  16  -6   0   -2.70    1.50
 -16   6   0    5.10    4.40
   6  16   0   -1.80    1.40
  -6 -16   0   -1.70    1.90
  16  -6   0   -1.40    1.50
  -6 -16   0    0.00    1.40
   6  16   0    0.70    1.60
  16  -6   0   -0.70    1.20
 -16   6   0   -3.20    1.60
  -6 -16   0   -0.90    2.10
 -16   6   0   -5.30    2.30
  -8 -16   0   60.59    4.10
  -8 -16   0   57.09    4.70
  16  -8   0   62.19    3.90
  16  -8   0   55.79    3.90
 -16   8   0   71.69    6.50
   8  16   0   52.69    3.70
  -8 -16   0   50.69    5.30
  16  -8   0   51.29    3.90
   8  16   0   54.79    3.70
 -16   8   0   61.49    3.80
   8  16   0   61.09    3.50
 -16  10   0  469.85   19.70
 -10 -16   0  466.25   19.60
 -10 -16   0  480.85   19.00
 -10 -16   0  471.05   19.00
  16 -10   0  463.45   18.80
  10  16   0  443.46   18.50
  10  16   0  464.85   18.50
 -16  10   0  453.45   19.10
  16 -10   0  458.85   18.60
  16 -10   0  478.25   18.70
  10  16   0  463.15   18.40
 -16  10   0  488.35   18.50
 -16  12   0  624.44   24.20
  16 -12   0  588.54   23.40
 -16  12   0  614.74   23.10
 -12 -16   0  581.04   24.60
  12  16   0  575.24   23.20
  12  16   0  555.64   23.10
  16 -12   0  555.34   23.50
 -12 -16   0  590.84   24.30
 -16  12   0  609.44   23.80
 -12 -16   0  602.04   23.70
  16 -12   0  590.54   23.30
 -16  14   0   11.50    4.00
 -16  14   0    3.90    2.60
  14  16   0    8.90    2.00
 -14 -16   0    6.40    2.70
  16 -14   0    5.40    2.10
  14  16   0    6.90    1.80
  16 -14   0    6.70    2.10
 -14 -16   0    6.90    2.70
 -14 -16   0    8.20    4.10
 -16  14   0    6.00    1.80
  14  16   0    6.90    1.80
  16 -16   0   10.20    2.40
  16 -16   0    8.10    2.10
  16  16   0   10.80    2.30
  16 -16   0    7.00    2.20
  16  16   0   10.80    1.80
 -16 -16   0   11.70    3.10
 -16  16   0    8.60    2.00
 -16 -16   0   13.00    4.50
  16  16   0    9.20    1.90
 -16  16   0    6.30    2.70
 -16  16   0    9.80    3.80
 -15  17   0   -0.20    3.50
  15 -17   0   -2.60    1.70
 -15  17   0   -1.20    2.50
  17  15   0   -0.60    1.50
  17  15   0    0.10    1.60
 -15  17   0   -1.50    1.80
  15 -17   0   -2.70    1.80
 -17 -15   0   -2.20    2.70
 -17 -15   0   -0.30    4.50
  15 -17   0   -2.10    2.10
  17  15   0    0.40    1.90
 -17 -15   0    0.30    2.50
  13 -17   0   -0.20    1.70
  13 -17   0   -1.50    1.90
  17  13   0    0.20    1.80
 -13  17   0   -1.00    2.20
 -17 -13   0    1.40    2.30
  17  13   0    0.60    1.40
 -13  17   0    0.00    3.00
 -17 -13   0   -0.10    4.30
  17  13   0    0.50    1.50
 -17 -13   0   -0.50    2.60
  13 -17   0   -2.20    2.10
 -13  17   0    0.90    1.60
 -17 -11   0   -1.90    4.20
 -11  17   0    0.90    3.90
  11 -17   0    0.00    1.60
  17  11   0    0.60    1.40
  17  11   0    0.10    1.70
 -17 -11   0    0.60    2.50
 -11  17   0   -1.80    2.10
  11 -17   0   -1.20    1.70
 -17 -11   0   -0.90    2.50
 -11  17   0   -0.10    1.50
  11 -17   0   -0.80    2.10
  17   9   0    1.00    1.30
  17   9   0    0.70    1.60
   9 -17   0   -1.10    2.10
   9 -17   0   -1.90    1.70
  -9  17   0   -1.30    2.60
  -9  17   0   -1.80    1.90
  17   9   0   -0.60    1.30
 -17  -9   0   -0.80    2.40
   9 -17   0    0.50    1.50
  -9  17   0   -0.40    1.50
 -17  -9   0   -0.80    2.00
 -17  -9   0    0.00    4.20
  -7  17   0   -1.50    2.00
  17   7   0   -0.80    1.30
  17   7   0   -0.10    1.50
   7 -17   0   -1.80    1.60
   7 -17   0    0.50    1.60
   7 -17   0   -1.50    1.90
  17   7   0    0.10    1.20
 -17  -7   0   -1.20    1.90
  -7  17   0   -0.20    2.30
 -17  -7   0    0.00    4.10
 -17  -7   0    0.40    2.10
  17   5   0   -0.10    1.20
   5 -17   0   -0.80    1.50
 -17  -5   0   -1.90    2.10
 -17  -5   0   -1.20    4.20
   5 -17   0   -2.00    1.40
  -5  17   0   -1.30    2.10
  -5  17   0   -2.00    2.30
  17   5   0   -1.70    1.30
  17   5   0   -1.00    1.50
 -17  -5   0   -1.00    2.00
 -17  -3   0   -2.00    2.00
 -17  -3   0    2.30    4.00
   3 -17   0    0.50    1.40
  -3  17   0    3.60    2.10
  17   3   0    0.30    1.40
  -3  17   0    0.50    1.50
   3 -17   0   -1.80    1.90
  17   3   0    0.80    1.40
  -3  17   0    0.60    2.10
   3 -17   0    1.50    1.70
 -17  -3   0   -0.20    2.10
  17   3   0    1.00    1.20
 -17  -1   0   -2.20    1.90
  17   1   0   -0.40    1.40
  17   1   0   -2.00    1.50
   1 -17   0   -1.70    1.40
  17   1   0   -0.40    1.10
  -1  17   0   -1.80    1.90
  -1  17   0   -1.00    1.50
 -17  -1   0   -1.20    2.20
   1 -17   0   -1.10    1.60
 -17  -1   0    4.60    4.50
  -1  17   0   -2.60    1.80
  17  -1   0   -1.70    1.50
  17  -1   0   -0.80    1.50
 -17   1   0    4.60    4.20
  -1 -17   0   -2.60    2.00
   1  17   0   -3.00    1.70
  17  -1   0    0.20    1.20
 -17   1   0   -0.60    1.70
   1  17   0   -1.60    1.40
  -1 -17   0   -2.40    1.90
  -1 -17   0   -0.80    1.40
   1  17   0    0.00    1.90
 -17   1   0    0.30    2.50
  -3 -17   0    1.20    1.40
  -3 -17   0   -0.40    1.90
 -17   3   0   10.50    4.30
  17  -3   0    2.50    1.50
  -3 -17   0    1.20    2.00
   3  17   0    0.40    1.90
   3  17   0    0.90    1.40
   3  17   0    2.10    1.80
  17  -3   0    1.80    1.60
  17  -3   0    1.10    1.10
 -17   5   0   -3.30    2.50
   5  17   0   -2.50    1.40
   5  17   0   -1.00    1.70
  -5 -17   0   -1.00    1.40
 -17   5   0    9.60    6.20
   5  17   0   -3.10    1.70
  -5 -17   0    0.40    2.10
  17  -5   0   -0.50    1.20
 -17   5   0    0.40    1.80
  -5 -17   0   -3.00    2.10
  17  -7   0   -0.60    1.70
   7  17   0    0.20    1.40
   7  17   0   -2.70    1.70
  -7 -17   0   -0.50    1.50
 -17   7   0    8.70    4.40
  17  -7   0   -0.20    1.60
 -17   7   0   -2.90    4.20
  17  -7   0    0.20    1.30
   7  17   0   -1.40    1.60
  -7 -17   0    0.90    2.30
  -7 -17   0    0.20    2.20
 -17   7   0   -0.50    1.70
 -17   9   0   -2.30    2.50
 -17   9   0    4.90    4.10
  17  -9   0    1.50    1.50
  -9 -17   0   -0.90    2.10
   9  17   0   -0.60    1.70
  17  -9   0   -0.60    1.70
   9  17   0   -0.80    1.40
 -17   9   0    0.90    1.70
  -9 -17   0   -0.50    2.30
  17  -9   0   -1.30    1.80
   9  17   0    0.20    1.60
  -9 -17   0   -0.30    1.60
 -17  11   0   -0.40    1.70
 -11 -17   0    0.40    1.80
 -17  11   0    0.20    2.60
  17 -11   0    0.50    1.60
  17 -11   0    0.90    1.90
 -17  11   0    5.90    4.20
  11  17   0    1.70    1.80
  11  17   0    1.30    1.50
 -11 -17   0    3.80    2.50
  13  17   0   -0.10    1.60
 -17  13   0    1.70    3.80
  13  17   0    2.30    2.60
 -17  13   0   -3.10    2.60
  13  17   0    0.40    1.80
  17 -13   0    1.40    3.20
  17 -13   0    0.80    2.00
 -17  13   0    0.30    1.70
 -13 -17   0    3.60    3.80
 -13 -17   0    0.10    2.50
  17 -13   0   -0.50    1.80
 -13 -17   0   -0.20    2.50
  15  17   0    0.40    1.60
 -15 -17   0    0.00    2.60
  17 -15   0   -1.60    1.90
  15  17   0    0.70    1.40
 -17  15   0   -1.30    1.80
  17 -15   0   -1.30    1.90
 -17  15   0   -2.40    2.60
 -17  15   0    1.90    4.00
 -15 -17   0   -2.00    3.90
 -15 -17   0   -4.40    2.40
  17 -15   0   -0.60    1.80
  15  17   0   -0.10    1.90
  17 -17   0   -0.10    2.00
  17 -17   0   -0.50    2.20
 -17 -17   0    0.10    2.60
  17  17   0    0.40    1.50
  17  17   0    0.90    1.80
  17 -17   0    0.50    2.30
 -17  17   0    0.80    3.80
 -17 -17   0    0.90    2.90
 -17  17   0   -3.10    1.90
  17  17   0    0.50    2.10
 -17  17   0   -3.30    2.70
 -17 -17   0   -0.80    4.60
  16 -18   0    2.90    2.10
 -16  18   0   10.60    4.00
  18  16   0    6.30    1.90
 -18 -16   0    3.90    2.90
 -16  18   0    6.70    2.80
 -18 -16   0    9.50    5.00
  16 -18   0    0.10    2.30
 -16  18   0    4.50    2.10
  16 -18   0    6.30    2.10
  18  16   0    8.20    2.40
  18  16   0    3.90    1.70
 -18 -16   0    6.10    3.00
  18  14   0   15.00    3.00
  18  14   0   12.80    2.00
 -14  18   0    8.30    2.70
  14 -18   0   11.20    2.60
 -14  18   0   12.90    2.00
  14 -18   0   14.40    2.20
 -18 -14   0   12.10    3.10
 -14  18   0   12.90    3.70
  14 -18   0    9.60    2.20
 -18 -14   0   11.50    2.90
  18  14   0   19.10    2.90
 -18 -14   0   15.30    5.00
 -18 -12   0   11.30    4.70
  12 -18   0    7.10    2.30
  18  12   0   11.00    2.10
 -12  18   0   10.20    1.80
 -12  18   0   11.70    3.20
 -18 -12   0    8.20    2.70
  12 -18   0    6.00    2.30
 -18 -12   0    6.60    2.70
  18  12   0    8.00    1.60
 -12  18   0    8.20    2.60
  18  12   0    8.80    1.80
  18  10   0   64.89    4.20
 -18 -10   0   79.29    5.30
 -18 -10   0   73.99    7.60
 -10  18   0   87.59    7.60
 -18 -10   0   69.09    7.10
 -10  18   0   74.89    5.20
  18  10   0   73.29    4.30
  10 -18   0   76.49    4.40
  18  10   0   68.09    4.60
  10 -18   0   64.59    5.60
 -10  18   0   75.29    4.10
  10 -18   0   70.59    4.80
 -18  -8   0    3.80    4.30
 -18  -8   0    6.60    2.30
   8 -18   0    4.60    2.20
  18   8   0    5.70    1.60
   8 -18   0    7.20    1.80
  -8  18   0    4.60    2.20
  18   8   0    6.20    1.50
  18   8   0    4.60    1.80
  -8  18   0    4.90    2.60
   8 -18   0    3.10    1.80
 -18  -8   0    4.50    2.30
  -6  18   0    2.10    2.30
   6 -18   0    2.40    1.60
  -6  18   0    6.00    2.70
  18   6   0    2.30    1.60
   6 -18   0    0.10    1.60
 -18  -6   0    0.70    2.20
 -18  -6   0    0.40    4.30
  18   6   0    3.40    1.40
  -6  18   0    2.60    2.00
 -18  -6   0    3.10    2.10
   6 -18   0   -2.30    2.20
  18   6   0    0.40    1.30
 -18  -4   0   31.80    6.20
  -4  18   0   23.70    3.90
  18   4   0   20.90    2.90
 -18  -4   0   26.10    3.60
 -18  -4   0   30.30    4.70
  -4  18   0   27.20    3.40
   4 -18   0   20.10    3.30
  18   4   0   28.20    3.30
   4 -18   0   18.20    3.30
  18   4   0   29.00    2.80
   4 -18   0   18.10    2.90
  -4  18   0   24.90    3.30
 -18  -2   0  106.49    7.10
 -18  -2   0   96.49    5.60
   2 -18   0   99.69    6.70
  18   2   0   98.99    5.30
  18   2   0  106.99    5.00
  -2  18   0  100.59    5.30
  18   2   0  103.19    5.30
   2 -18   0   98.09    5.30
   2 -18   0  106.69    5.50
  -2  18   0   99.99    5.30
 -18  -2   0  101.89    7.80
   0  18   0    8.60    1.90
   0 -18   0    2.80    2.30
 -18   0   0    9.90    2.80
  18   0   0    5.80    1.70
   0  18   0   14.80    2.30
   0 -18   0   10.50    1.80
 -18   0   0    7.80    2.20
   0  18   0    6.90    2.10
  18   0   0    8.70    1.80
  18   0   0   10.00    1.50
 -18   0   0    9.30    4.50
  18  -2   0  271.27   11.40
 -18   2   0  258.07   13.90
   2  18   0  271.27   11.50
  -2 -18   0  285.57   11.50
 -18   2   0  269.07   11.40
  -2 -18   0  281.87   11.70
   2  18   0  278.27   11.30
  18  -2   0  264.87   11.00
  -2 -18   0  272.07   12.40
 -18   4   0  108.99    7.50
 -18   4   0  106.29    5.20
   4  18   0   84.79    5.10
 -18   4   0   91.99    6.40
  18  -4   0   84.69    4.80
  18  -4   0   92.49    5.10
   4  18   0   94.19    4.90
  -4 -18   0   84.49    6.90
  18  -4   0   86.99    4.90
  -4 -18   0   95.49    5.60
  -4 -18   0   96.89    5.10
  -6 -18   0  130.79    8.00
 -18   6   0  122.29    8.20
  -6 -18   0  141.89    6.70
   6  18   0  133.09    6.60
  18  -6   0  131.89    6.60
 -18   6   0  147.29    8.80
  18  -6   0  138.69    6.60
  -6 -18   0  144.19    7.20
   6  18   0  145.49    6.40
  18  -6   0  140.29    6.40
  -8 -18   0   26.00    5.10
   8  18   0   26.20    3.40
   8  18   0   26.60    4.00
  18  -8   0   27.60    3.30
  18  -8   0   30.00    3.30
 -18   8   0   40.30    5.90
  -8 -18   0   31.00    4.30
  -8 -18   0   27.90    3.40
  18  -8   0   32.30    3.60
   8  18   0   30.40    2.90
 -18   8   0   20.40    3.20
 -18   8   0   24.00    3.30
 -10 -18   0   14.30    2.30
 -10 -18   0   13.70    2.90
  18 -10   0   14.10    2.20
  10  18   0   14.00    3.10
 -18  10   0   13.10    2.90
 -18  10   0   23.70    5.00
  10  18   0   15.90    3.00
  10  18   0   12.00    2.60
  18 -10   0   12.50    2.30
  18 -10   0    8.00    1.80
 -18  10   0   16.40    3.10
 -10 -18   0    9.30    2.70
 -12 -18   0  249.88   12.30
 -18  12   0  261.37   10.70
  12  18   0  255.17   10.90
 -18  12   0  264.77   12.20
  18 -12   0  253.37   11.00
  18 -12   0  260.27   11.30
 -18  12   0  254.97   11.90
  12  18   0  240.78   10.70
 -12 -18   0  258.77   11.50
  18 -12   0  250.57   11.00
  18 -14   0    8.00    2.40
 -14 -18   0    6.40    2.80
  18 -14   0    6.80    2.00
 -14 -18   0    3.40    2.60
 -18  14   0    7.50    4.30
  14  18   0    6.60    1.80
 -18  14   0    5.00    1.90
 -18  14   0    3.40    2.70
  14  18   0    8.70    2.10
  18 -14   0    6.40    2.20
  14  18   0   13.70    2.80
 -14 -18   0   12.00    7.10
  16  18   0  224.58   10.10
  18 -16   0  237.88   10.20
 -16 -18   0  239.88   10.80
  18 -16   0  221.78   10.70
 -16 -18   0  220.68   12.40
 -18  16   0  225.38   10.80
 -16 -18   0  238.88   11.90
  16  18   0  227.48    9.90
  16  18   0  227.58   10.00
  18 -16   0  229.08   10.30
 -18  16   0  242.08   11.30
 -18  16   0  202.58   10.10
  18  18   0    4.80    2.00
 -18 -18   0    6.20    3.20
  18 -18   0    5.10    2.70
  18 -18   0    5.70    2.60
 -18  18   0    3.40    2.90
  18 -18   0    6.60    2.30
 -18  18   0    8.50    4.30
  18  18   0    8.10    1.80
 -18 -18   0    8.20    5.00
 -18 -18   0    2.70    3.10
  18  18   0    8.20    2.40
 -19 -17   0   -0.90    2.80
 -17  19   0    3.20    4.00
  19  17   0    0.20    1.60
  19  17   0    0.00    2.20
 -17  19   0   -1.80    2.80
  17 -19   0   -0.10    2.10
  19  17   0   -1.60    1.80
  17 -19   0   -1.50    2.40
  17 -19   0   -1.10    2.20
 -19 -17   0   -0.40    2.90
  15 -19   0   -0.80    1.90
 -15  19   0   -0.50    2.60
 -15  19   0   -1.80    1.90
  15 -19   0   -1.20    2.20
 -15  19   0    0.00    3.80
  19  15   0    1.40    2.10
 -19 -15   0   -0.20    2.70
  19  15   0   -0.30    1.80
  15 -19   0   -2.60    2.40
 -19 -15   0   -3.00    4.70
 -19 -13   0   -0.50    2.40
 -13  19   0   -1.10    1.70
 -13  19   0   -1.90    3.20
 -19 -13   0   -2.50    2.70
 -19 -13   0   -5.60    4.30
 -13  19   0   -0.90    2.20
  19  13   0   -0.70    1.60
  19  13   0   -0.90    1.40
  13 -19   0   -3.50    1.80
  19  13   0    0.40    1.90
  13 -19   0   -2.70    2.30
  13 -19   0   -0.70    1.70
 -19 -11   0   -0.60    4.50
  11 -19   0   -1.00    1.90
  19  11   0    2.30    1.90
 -11  19   0    1.70    3.00
 -19 -11   0    1.60    2.40
  11 -19   0    1.00    1.80
  19  11   0    0.00    1.50
  11 -19   0   -0.20    2.20
  19  11   0    0.60    1.50
 -19 -11   0   -1.00    2.30
 -11  19   0   -0.70    2.30
  19   9   0    2.40    1.50
   9 -19   0   -2.60    2.20
   9 -19   0    1.20    1.90
  19   9   0    1.30    1.50
 -19  -9   0    0.80    2.40
  19   9   0    2.30    1.90
 -19  -9   0   -0.70    4.50
  -9  19   0    2.10    2.80
 -19  -9   0    2.30    2.30
  -9  19   0    1.80    2.20
  -7  19   0   -0.40    1.90
  19   7   0    2.40    1.80
 -19  -7   0   -0.90    4.40
 -19  -7   0   -1.40    2.30
  -7  19   0    1.20    3.10
   7 -19   0    2.70    1.70
  19   7   0    0.70    1.40
  19   7   0    0.10    1.50
 -19  -7   0   -0.50    2.20
   7 -19   0   -1.30    1.70
   7 -19   0   -3.10    2.30
  -7  19   0   -0.50    2.40
   5 -19   0   -2.90    1.70
  -5  19   0   -1.50    2.20
 -19  -5   0    0.20    2.10
  -5  19   0    0.60    1.70
  19   5   0    0.90    1.70
 -19  -5   0   -0.20    2.20
  19   5   0   -0.90    1.30
  19   5   0    0.20    1.40
   5 -19   0   -1.80    2.10
 -19  -5   0    2.20    4.90
   5 -19   0    0.80    1.80
   3 -19   0    0.10    1.80
  -3  19   0    0.30    2.20
   3 -19   0   -0.80    1.50
  19   3   0    0.80    1.20
 -19  -3   0    5.50    7.10
   3 -19   0   -3.00    2.10
  -3  19   0    0.00    1.60
  -3  19   0   -1.50    2.20
 -19  -3   0    1.00    2.40
  19   3   0    0.10    1.80
 -19  -1   0   -2.10    2.00
  19   1   0   -0.30    1.60
  19   1   0   -0.90    1.50
  -1  19   0    0.20    2.10
  -1  19   0   -0.30    1.70
  19   1   0    1.20    1.30
  -1  19   0   -1.10    2.00
   1 -19   0   -0.60    1.90
 -19  -1   0    1.20    2.50
 -19  -1   0    2.10    4.30
   1 -19   0   -0.20    1.50
   1  19   0   -0.40    1.50
  -1 -19   0    0.00    2.00
  19  -1   0    0.60    1.20
  -1 -19   0   -1.40    1.40
 -19   1   0   -0.20    2.80
   1  19   0   -2.00    2.00
  -1 -19   0   -2.80    2.20
   1  19   0    0.00    2.00
 -19   1   0    2.70    4.70
  19  -1   0   -0.60    1.60
 -19   1   0   -0.40    2.00
  19  -1   0   -1.10    1.50
   3  19   0   -1.10    1.80
   3  19   0   -1.00    1.80
  19  -3   0   -0.30    1.20
   3  19   0   -1.00    1.50
 -19   3   0    3.70    4.40
  -3 -19   0   -0.40    2.10
  19  -3   0    0.80    1.60
 -19   3   0   -0.40    2.00
  -3 -19   0   -2.10    2.30
  -3 -19   0    0.00    1.50
  19  -3   0   -1.00    1.60
  -5 -19   0    0.80    1.60
   5  19   0   -0.90    3.10
  19  -5   0   -0.10    1.80
 -19   5   0    6.30    4.40
  -5 -19   0   -0.60    2.30
  -5 -19   0    1.30    2.10
  19  -5   0    0.00    1.30
 -19   5   0    0.10    2.90
   5  19   0   -0.40    1.80
  19  -5   0    0.70    1.60
 -19   5   0    1.70    2.00
   5  19   0    0.40    1.50
   7  19   0   -0.80    1.80
  -7 -19   0    0.50    2.20
   7  19   0   -0.20    1.50
  -7 -19   0    1.80    2.40
   7  19   0   -0.80    1.80
 -19   7   0    2.00    1.90
  19  -7   0    0.60    2.00
 -19   7   0    1.10    2.60
  19  -7   0    1.10    1.70
  19  -7   0    0.10    1.70
 -19   7   0    6.30    4.60
  -7 -19   0    0.10    1.60
  -9 -19   0   -3.50    2.50
  19  -9   0   -1.00    1.90
   9  19   0    0.70    1.60
 -19   9   0   -1.10    4.60
  -9 -19   0   -3.20    2.40
   9  19   0   -0.80    1.80
   9  19   0   -1.40    1.80
  -9 -19   0   -0.30    1.70
 -19   9   0   -0.90    1.90
 -19   9   0   -2.10    2.50
  19  -9   0    0.30    1.70
  19  -9   0   -1.60    1.50
  19 -11   0   -0.40    1.90
 -11 -19   0   -1.20    3.20
 -19  11   0   -1.00    2.20
  11  19   0    0.80    1.70
  19 -11   0    0.10    1.60
  11  19   0   -0.30    1.70
  11  19   0   -1.40    1.70
 -11 -19   0   -1.00    2.60
  19 -11   0    0.60    1.80
 -11 -19   0   -0.80    2.40
 -19  11   0    3.10    4.00
 -13 -19   0    3.40    4.50
 -13 -19   0   -0.20    2.70
  13  19   0   -0.50    1.90
  19 -13   0   -0.80    2.10
  13  19   0    0.10    1.70
 -19  13   0   -2.50    2.70
 -19  13   0   -1.70    3.10
 -19  13   0    2.00    4.50
 -13 -19   0   -0.90    2.50
  19 -13   0    0.10    1.90
  19 -13   0   -1.50    1.80
  19 -15   0    0.50    2.10
 -19  15   0   -1.30    2.90
 -15 -19   0    2.20    2.70
  19 -15   0   -0.40    2.00
 -15 -19   0   -1.10    2.70
  15  19   0    0.70    1.90
 -19  15   0   -2.40    2.40
  15  19   0   -1.20    1.60
  15  19   0   -0.10    2.00
 -15 -19   0    0.00    4.20
 -19  15   0    4.00    4.30
  19 -15   0    1.00    2.10
 -17 -19   0   -0.10    4.30
  17  19   0   -0.40    2.10
 -19  17   0    1.30    4.10
  19 -17   0   -0.50    2.10
 -17 -19   0   -1.10    2.90
 -19  17   0   -1.00    2.00
 -19  17   0   -2.20    2.90
  17  19   0   -1.60    1.90
 -17 -19   0   -2.60    2.80
  19 -17   0   -1.50    2.30
  19 -17   0   -0.80    2.30
  17  19   0   -0.60    1.50
  19 -19   0   -1.90    2.20
  19  19   0   -0.70    2.30
 -19  19   0    1.20    4.30
  19  19   0   -1.60    1.90
 -19 -19   0    0.50    6.10
  19 -19   0   -1.00    2.60
 -19 -19   0    0.50    3.30
  19 -19   0   -1.50    2.50
  19  19   0   -0.40    1.70
 -19 -19   0    0.50    3.20
 -19  19   0   -1.20    3.00
 -20 -18   0    1.20    3.00
  20  18   0    2.70    1.80
  20  18   0    1.20    2.00
 -20 -18   0    5.40    5.40
 -18  20   0   -1.00    2.20
  18 -20   0    0.40    2.20
  20  18   0    2.40    2.30
  18 -20   0   -2.00    2.70
 -18  20   0    5.10    4.30
  18 -20   0   -2.00    2.50
 -18  20   0    1.80    3.00
 -20 -18   0    0.50    3.10
 -20 -16   0   28.80    6.40
  20  16   0   45.40    3.70
  16 -20   0   37.60    5.60
  16 -20   0   33.40    4.20
 -16  20   0   34.50    5.30
  16 -20   0   36.50    4.70
 -16  20   0   23.20    5.00
  20  16   0   31.30    4.10
 -20 -16   0   35.20    5.20
  20  16   0   42.70    4.30
 -20 -16   0   34.00    7.80
 -20 -14   0    2.00    2.70
  20  14   0    4.00    1.80
 -20 -14   0    3.50    5.00
 -14  20   0    2.90    1.90
 -20 -14   0    2.90    2.70
  20  14   0    5.70    2.20
  14 -20   0    5.10    2.00
 -14  20   0    5.80    2.80
  14 -20   0   -0.50    2.50
  14 -20   0    1.50    2.40
 -14  20   0    5.50    3.60
  20  14   0    3.00    1.70
 -20 -12   0   -1.60    2.40
 -20 -12   0   -3.30    4.70
  20  12   0    0.10    1.50
 -12  20   0   -2.20    2.30
  20  12   0    0.00    2.00
  12 -20   0   -1.60    2.00
 -20 -12   0    1.40    2.80
  12 -20   0    1.50    1.80
 -12  20   0    1.60    3.10
  12 -20   0   -3.60    2.30
  20  12   0   -0.90    1.60
  20  10   0  523.45   21.10
  10 -20   0  543.45   21.40
  10 -20   0  542.85   21.10
 -10  20   0  515.25   21.30
 -20 -10   0  530.75   21.40
  10 -20   0  537.95   22.00
  20  10   0  521.95   21.10
  20  10   0  520.65   21.00
 -10  20   0  511.65   21.30
 -20 -10   0  524.85   23.30
 -20 -10   0  552.74   22.40
   8 -20   0   19.60    3.30
  -8  20   0   23.80    3.80
   8 -20   0   19.00    3.60
  20   8   0   23.60    3.10
   8 -20   0   17.30    3.10
  -8  20   0   23.80    5.20
  20   8   0   22.30    3.10
  20   8   0   22.60    3.50
 -20  -8   0   24.30    4.20
  -8  20   0   21.50    3.90
 -20  -8   0   22.20    5.20
 -20  -8   0   22.70    5.30
  -6  20   0  736.93   28.30
  20   6   0  737.33   27.80
 -20  -6   0  690.73   29.60
   6 -20   0  714.43   28.00
   6 -20   0  724.83   28.70
  -6  20   0  689.53   27.90
  20   6   0  713.63   27.80
  -6  20   0  705.33   28.00
 -20  -6   0  722.63   29.00
   6 -20   0  728.03   27.80
  20   6   0  687.73   27.80
 -20  -6   0  677.13   28.00
  -4  20   0  410.06   16.80
  20   4   0  421.36   16.50
   4 -20   0  433.66   17.80
  20   4   0  397.96   16.60
 -20  -4   0  422.96   18.00
   4 -20   0  420.96   16.90
   4 -20   0  400.96   17.60
 -20  -4   0  397.66   18.70
 -20  -4   0  402.36   16.90
  -4  20   0  434.96   17.20
  -4  20   0  403.76   16.70
  20   4   0  417.36   16.70
  20   2   0    1.40    1.40
  20   2   0    1.60    1.70
 -20  -2   0    0.60    2.20
  -2  20   0    2.80    1.90
   2 -20   0    1.50    1.90
 -20  -2   0    0.80    2.60
 -20  -2   0    4.10    4.80
   2 -20   0   -1.60    2.40
  -2  20   0    1.00    2.20
   2 -20   0    1.60    1.60
  -2  20   0    2.60    2.50
  20   2   0    1.30    1.60
   0 -20   0  340.87   14.00
  20   0   0  326.37   13.50
   0 -20   0  339.97   14.90
 -20   0   0  348.97   14.00
   0  20   0  346.27   13.80
   0 -20   0  326.77   14.40
   0  20   0  341.77   14.00
  20   0   0  330.07   13.90
 -20   0   0  329.17   15.80
   0  20   0  326.17   13.70
 -20   0   0  335.97   15.50
 -20   2   0   44.50    6.80
  -2 -20   0   46.90    3.80
  -2 -20   0   43.40    4.40
   2  20   0   47.00    3.60
   2  20   0   42.00    4.00
 -20   2   0   43.30    3.90
   2  20   0   40.90    3.70
  -2 -20   0   36.70    4.80
  20  -2   0   46.10    3.50
  20  -2   0   41.10    3.80
  20  -4   0  729.23   29.30
  -4 -20   0  774.42   30.20
 -20   4   0  772.52   29.30
 -20   4   0  757.82   30.60
  -4 -20   0  751.62   29.40
   4  20   0  716.43   29.10
  20  -4   0  766.62   29.20
   4  20   0  700.23   29.70
 -20   4   0  731.13   30.60
   4  20   0  761.22   29.20
  20  -4   0  739.33   29.30
  -4 -20   0  776.12   29.60
   6  20   0  570.64   23.50
 -20   6   0  595.54   23.60
   6  20   0  612.14   23.50
  -6 -20   0  615.14   24.70
 -20   6   0  587.94   25.00
  20  -6   0  593.84   23.70
  20  -6   0  602.94   23.80
 -20   6   0  599.94   24.30
  -6 -20   0  595.24   23.80
   6  20   0  584.24   23.60
  -6 -20   0  615.34   24.00
   8  20   0  149.09    7.30
   8  20   0  156.08    7.10
  -8 -20   0  153.78    7.60
  20  -8   0  158.78    7.60
 -20   8   0  152.58    9.30
  20  -8   0  154.58    7.50
 -20   8   0  159.98    7.40
  -8 -20   0  162.28    8.10
  -8 -20   0  150.68    8.90
  20  -8   0  150.28    7.30
   8  20   0  150.38    7.20
 -20   8   0  155.68    8.50
 -20  10   0  179.68    9.70
 -10 -20   0  196.38   10.30
 -20  10   0  186.78    8.50
  10  20   0  183.58    8.50
  20 -10   0  194.88    8.80
  20 -10   0  192.48    8.70
 -10 -20   0  186.88    9.40
  10  20   0  189.18    8.30
 -20  10   0  191.98   10.60
  10  20   0  187.98    8.60
  20 -10   0  193.18    8.80
  12  20   0   59.29    4.40
 -20  12   0   58.79    6.80
  12  20   0   58.89    4.40
  20 -12   0   58.39    4.60
  20 -12   0   58.69    4.80
 -12 -20   0   53.29    5.00
  20 -12   0   53.89    4.90
 -20  12   0   62.59    5.60
 -12 -20   0   60.69    5.50
 -12 -20   0   59.99    6.40
 -20  12   0   61.49    4.30
  20 -14   0  153.48    7.90
  14  20   0  167.48    7.60
  20 -14   0  165.78    8.20
  20 -14   0  153.98    8.30
 -20  14   0  160.98    7.60
  14  20   0  161.38    7.80
 -14 -20   0  163.98   10.00
 -20  14   0  161.58    8.90
 -20  14   0  164.78    9.40
 -14 -20   0  165.18    8.60
  14  20   0  158.18    7.60
 -14 -20   0  160.08    9.60
  20 -16   0   13.30    2.90
  20 -16   0   17.00    3.80
  16  20   0   20.40    3.30
 -16 -20   0   12.90    3.60
  20 -16   0   21.70    4.10
  16  20   0   18.40    3.70
 -20  16   0   12.30    3.30
 -20  16   0   14.60    4.70
  16  20   0   17.80    3.90
 -20  16   0   12.50    2.50
 -16 -20   0   27.00    5.50
 -16 -20   0   13.70    3.30
 -18 -20   0   35.20    7.90
 -20  18   0   47.80    6.30
 -20  18   0   30.00    5.40
  18  20   0   31.60    4.40
  18  20   0   37.70    4.30
  20 -18   0   43.70    4.90
  20 -18   0   33.40    4.90
 -20  18   0   32.50    4.10
  18  20   0   27.90    4.30
  20 -18   0   27.90    5.40
 -18 -20   0   36.90    6.80
 -18 -20   0   36.10    5.50
 -20  20   0  264.97   12.70
  20  20   0  285.57   12.10
  20 -20   0  269.67   12.30
 -20 -20   0  282.17   15.50
  20 -20   0  274.77   12.60
 -20  20   0  274.77   13.20
  20  20   0  265.17   12.20
  20 -20   0  284.87   13.30
 -20  20   0  273.67   11.90
 -20 -20   0  278.87   13.00
 -20 -20   0  277.07   14.70
  20  20   0  273.87   11.90
  21  19   0    4.50    2.40
  19 -21   0   -0.20    2.80
  21  19   0   -1.10    1.90
  21  19   0   -0.10    2.20
 -21 -19   0    0.20    3.30
 -19  21   0    5.20    4.70
  19 -21   0   -0.80    3.00
 -19  21   0    2.50    3.20
 -21 -19   0    1.90    3.20
 -21 -19   0   -4.30    5.40
  19 -21   0   -4.90    2.60
 -19  21   0   -1.60    2.40
 -17  21   0   -1.00    2.10
  17 -21   0   -4.50    2.30
 -21 -17   0   -0.70    3.10
 -21 -17   0    1.50    5.20
 -21 -17   0   -0.10    3.20
  21  17   0   -0.10    1.70
  21  17   0   -2.00    2.00
  17 -21   0   -4.00    2.50
  21  17   0    0.20    2.10
 -17  21   0    0.30    3.80
  17 -21   0   -1.70    2.20
 -17  21   0   -2.10    2.80
  21  15   0    0.50    2.30
  15 -21   0   -2.00    2.40
  21  15   0   -1.00    1.60
  15 -21   0   -0.30    2.10
 -21 -15   0   -0.80    3.00
 -15  21   0   -3.50    2.70
 -15  21   0    1.20    3.50
 -21 -15   0   -1.10    2.80
  21  15   0   -2.10    1.80
 -21 -15   0   -0.90    5.20
  15 -21   0   -2.20    2.20
  13 -21   0    1.90    2.00
  21  13   0   -1.70    1.60
 -13  21   0   -1.30    3.60
 -21 -13   0   -0.40    2.60
 -21 -13   0   -2.50    5.10
 -21 -13   0   -2.20    2.60
  13 -21   0   -4.20    2.30
 -13  21   0   -4.00    2.60
  21  13   0   -0.80    1.70
  13 -21   0   -5.10    2.50
  21  13   0    1.40    2.00
  11 -21   0    0.60    1.90
  11 -21   0   -1.80    2.30
 -11  21   0   -0.80    3.00
  21  11   0   -1.80    1.50
 -21 -11   0   -3.90    2.40
 -21 -11   0   -1.50    2.70
 -21 -11   0   -4.80    4.80
  21  11   0   -1.00    1.60
  21  11   0   -1.10    1.90
 -11  21   0   -2.10    2.40
  11 -21   0   -3.20    2.10
 -21  -9   0    1.70    2.60
   9 -21   0   -0.10    1.80
  -9  21   0    3.10    2.80
  21   9   0    4.40    2.10
   9 -21   0   -1.20    2.50
 -21  -9   0    5.20    2.70
  21   9   0    2.70    1.60
   9 -21   0    0.70    2.00
  -9  21   0    3.60    2.30
 -21  -9   0    0.00    4.90
  21   9   0    1.20    1.60
  -7  21   0   -0.50    2.20
 -21  -7   0    1.50    2.40
  -7  21   0    1.60    2.80
   7 -21   0   -1.00    2.50
  21   7   0    1.60    2.00
  -7  21   0    0.40    2.60
  21   7   0    0.40    1.60
   7 -21   0   -0.20    1.90
 -21  -7   0    1.00    2.40
 -21  -7   0   -1.90    4.80
  21   7   0    1.40    1.60
   7 -21   0    1.30    2.10
  -5  21   0    0.50    2.60
 -21  -5   0    3.10    4.70
   5 -21   0   -2.00    2.30
   5 -21   0    0.20    2.00
 -21  -5   0    0.80    2.50
  -5  21   0    0.10    1.90
  -5  21   0   -1.90    2.50
  21   5   0    0.30    1.90
   5 -21   0   -2.50    1.70
  21   5   0    0.80    1.60
  21   5   0   -0.50    1.40
 -21  -5   0   -1.20    2.40
 -21  -3   0    1.50    2.40
   3 -21   0   -3.50    2.30
  -3  21   0    0.90    2.30
 -21  -3   0   -3.50    2.60
  21   3   0   -0.30    1.90
   3 -21   0   -0.70    2.00
  -3  21   0    1.50    2.40
 -21  -3   0    2.00    4.70
  21   3   0    0.10    1.40
   3 -21   0   -0.40    1.70
  21   3   0   -0.80    1.70
  -3  21   0    1.10    1.90
  21   1   0   -0.80    1.70
  -1  21   0   -1.70    2.10
   1 -21   0   -2.10    2.40
  21   1   0   -0.50    1.70
 -21  -1   0   -2.30    4.70
 -21  -1   0    0.10    2.20
 -21  -1   0   -2.20    2.80
   1 -21   0   -0.40    2.10
  -1  21   0    1.00    4.30
   1 -21   0   -0.60    1.70
  21   1   0   -0.20    1.30
  -1  21   0   -0.50    1.70
   1  21   0   -0.80    1.80
  -1 -21   0   -1.00    1.60
 -21   1   0    4.50    5.10
  -1 -21   0   -2.90    2.20
   1  21   0   -1.20    2.30
   1  21   0   -2.40    2.00
  -1 -21   0   -0.30    2.20
 -21   1   0   -1.40    2.30
  21  -1   0   -0.20    1.60
  21  -1   0    1.00    1.30
  21  -1   0    1.10    1.80
   3  21   0    0.60    2.10
 -21   3   0    3.00    2.20
  21  -3   0    1.90    1.40
  -3 -21   0    3.00    4.20
 -21   3   0    9.70    5.00
   3  21   0    2.20    2.00
   3  21   0    2.20    1.70
  -3 -21   0    0.20    2.50
  21  -3   0    2.60    1.90
 -21   5   0   -0.10    2.80
 -21   5   0    3.80    5.10
  21  -5   0   -1.50    1.90
  -5 -21   0   -3.70    2.30
   5  21   0   -0.80    1.60
  -5 -21   0   -1.20    2.40
   5  21   0   -2.30    1.90
   5  21   0   -2.00    2.10
  -5 -21   0   -0.70    2.10
  21  -5   0   -1.90    1.80
 -21   5   0   -0.70    2.10
  -7 -21   0   -0.30    2.40
  -7 -21   0   -1.80    2.50
   7  21   0   -1.20    1.70
  21  -7   0   -0.90    1.90
 -21   7   0    3.90    5.10
   7  21   0   -2.90    2.00
 -21   7   0   -1.60    2.10
  21  -7   0   -0.40    2.00
 -21   7   0   -0.80    2.80
  21  -7   0   -0.90    1.50
   7  21   0   -1.20    1.80
  -9 -21   0   -1.20    2.50
 -21   9   0    0.30    2.10
  21  -9   0    1.40    1.90
   9  21   0   -0.50    2.00
  21  -9   0    0.40    2.00
  21  -9   0   -1.90    1.60
 -21   9   0   -1.60    2.80
   9  21   0   -0.40    1.70
 -21   9   0    2.50    4.90
  -9 -21   0   -0.70    1.90
  -9 -21   0   -0.60    2.70
   9  21   0   -0.90    2.00
 -11 -21   0   -4.40    2.70
 -21  11   0   -2.30    2.00
  21 -11   0   -0.40    2.00
  11  21   0   -1.40    1.90
 -11 -21   0   -3.90    2.80
 -21  11   0   -1.50    2.80
  11  21   0   -0.10    1.90
  21 -11   0   -2.90    2.10
 -21  11   0   -1.30    4.60
 -11 -21   0   -0.50    2.00
 -21  13   0    3.90    4.70
 -21  13   0   -1.50    3.10
 -13 -21   0   -1.40    2.80
  21 -13   0   -0.60    2.10
 -21  13   0   -0.60    2.10
  21 -13   0   -1.00    1.90
  13  21   0    1.10    1.90
  13  21   0    0.40    1.80
  21 -13   0   -0.80    2.10
 -13 -21   0    0.40    2.80
  21 -15   0   -2.90    2.10
  21 -15   0    0.00    2.30
  21 -15   0    0.20    2.20
 -21  15   0   -1.00    3.00
 -15 -21   0   -0.70    4.20
 -15 -21   0   -2.80    3.00
 -21  15   0   -1.20    2.10
  15  21   0    0.50    1.90
 -15 -21   0   -0.70    2.80
 -21  15   0    0.30    4.20
  15  21   0    0.50    1.90
  15  21   0   -0.30    1.70
  17  21   0    0.10    2.10
 -17 -21   0    0.20    3.20
 -17 -21   0   -1.60    3.00
  21 -17   0   -0.50    2.30
  17  21   0    1.90    2.10
 -17 -21   0    1.10    5.00
 -21  17   0   -2.40    2.20
  17  21   0    0.30    2.10
 -21  17   0   -1.50    3.00
  21 -17   0   -1.20    2.50
 -21  17   0    1.50    4.60
 -19 -21   0   -0.20    3.50
 -21  19   0   -5.20    2.40
  21 -19   0   -0.30    2.80
 -21  19   0    5.80    5.00
 -19 -21   0   -2.70    5.60
  19  21   0    0.70    2.30
  21 -19   0    0.40    2.70
  21 -19   0   -5.70    2.60
 -21  19   0    2.30    3.20
  19  21   0   -1.50    1.90
 -19 -21   0    2.70    3.30
  19  21   0    2.40    2.50
  21  21   0   -1.30    1.90
  21 -21   0   -3.70    2.90
 -21  21   0   -3.00    3.10
  21  21   0   -0.60    2.30
 -21  21   0   -1.60    4.80
 -21 -21   0   -2.80    5.70
  21  21   0    1.40    2.60
  21 -21   0   -4.20    3.00
 -21 -21   0   -2.20    3.50
 -21 -21   0   -3.70    3.70
 -22 -20   0   -2.40    3.50
 -20  22   0   -2.30    4.80
  20 -22   0   -3.60    3.00
 -22 -20   0   -2.50    5.90
 -20  22   0   -3.00    2.50
  22  20   0    1.00    2.40
 -20  22   0   -2.80    3.20
  22  20   0   -0.80    1.90
 -22 -20   0   -4.20    3.40
  20 -22   0   -4.60    2.80
  22  20   0    1.40    2.40
 -22 -18   0  288.07   12.80
 -22 -18   0  266.97   14.40
  18 -22   0  262.87   12.20
  22  18   0  270.67   11.80
  18 -22   0  261.07   12.20
 -18  22   0  269.67   12.50
 -22 -18   0  275.47   15.50
 -18  22   0  262.27   11.70
 -18  22   0  280.67   13.10
  22  18   0  273.77   11.90
  22  18   0  267.47   12.20
  18 -22   0  262.77   13.10
  16 -22   0   11.10    3.00
  16 -22   0   18.40    4.10
 -22 -16   0   16.80    3.60
  22  16   0   13.80    2.40
 -16  22   0   16.70    2.50
 -22 -16   0   11.80    3.40
  22  16   0   18.90    3.50
 -16  22   0   21.70    4.60
  16 -22   0   11.00    2.90
 -16  22   0   10.50    3.00
  22  16   0   16.80    3.70
 -22 -16   0   23.00    6.30
 -22 -14   0    9.70    3.30
 -22 -14   0    7.40    3.10
 -14  22   0    8.80    3.90
 -14  22   0    3.90    2.90
  22  14   0    8.60    1.90
  22  14   0    6.70    2.70
  22  14   0    8.40    2.50
 -22 -14   0    8.90    5.80
  14 -22   0    4.80    2.70
  14 -22   0    4.40    2.40
  14 -22   0    7.90    2.30
 -22 -12   0   55.49    5.40
  12 -22   0   63.59    4.60
  22  12   0   56.09    4.60
  12 -22   0   54.79    6.30
 -22 -12   0   60.29    6.90
 -22 -12   0   55.19    8.40
  12 -22   0   52.49    5.10
 -12  22   0   49.70    5.30
  22  12   0   64.49    4.80
 -12  22   0   58.69    5.50
  22  12   0   59.69    4.30
 -10  22   0   19.40    2.90
  10 -22   0   15.70    3.00
  22  10   0   19.70    3.30
 -22 -10   0   17.20    3.00
  10 -22   0   15.00    2.60
 -22 -10   0   29.40    6.30
  22  10   0   23.10    3.80
 -10  22   0   22.60    4.40
  22  10   0   21.00    3.60
 -22 -10   0   19.40    3.50
   8 -22   0  609.44   25.20
  22   8   0  582.04   24.20
  -8  22   0  632.94   24.90
  -8  22   0  614.64   24.40
   8 -22   0  592.44   24.30
  22   8   0  591.64   24.20
  22   8   0  612.94   24.10
   8 -22   0  624.44   24.60
 -22  -8   0  606.84   25.60
 -22  -8   0  613.24   26.40
 -22  -8   0  622.04   24.50
  -8  22   0  628.84   24.50
  -6  22   0   14.30    3.10
  -6  22   0    6.80    2.30
  22   6   0    7.00    2.10
  22   6   0    6.80    1.80
   6 -22   0    7.60    2.20
   6 -22   0    3.90    2.60
   6 -22   0    7.90    2.30
  -6  22   0    9.70    2.80
 -22  -6   0    7.00    2.70
 -22  -6   0    7.40    2.80
 -22  -6   0    9.50    5.00
   4 -22   0   32.30    4.10
  -4  22   0   37.50    4.10
  -4  22   0   36.10    4.20
 -22  -4   0   39.30    6.50
  -4  22   0   32.60    4.50
 -22  -4   0   35.00    4.50
  22   4   0   33.70    3.40
   4 -22   0   33.30    3.90
  22   4   0   37.80    3.30
 -22  -4   0   37.10    6.00
   4 -22   0   23.70    5.80
  22   4   0   35.80    4.00
 -22  -2   0  169.18    9.80
   2 -22   0  156.28    8.70
  22   2   0  148.79    7.30
 -22  -2   0  159.48    7.80
  -2  22   0  161.58    7.60
  22   2   0  159.68    7.10
   2 -22   0  154.08    7.80
  -2  22   0  162.08    7.90
 -22  -2   0  155.48   10.10
  -2  22   0  151.68    7.50
   2 -22   0  152.28    7.70
  22   2   0  160.18    7.60
   0  22   0   -1.10    1.80
 -22   0   0    3.50    5.10
  22   0   0   -0.30    1.70
 -22   0   0    1.00    3.10
  22   0   0   -0.40    2.00
   0 -22   0    1.10    1.80
   0 -22   0   -3.00    2.30
 -22   0   0   -0.80    2.30
   0  22   0   -0.40    3.00
   0 -22   0   -1.10    2.30
 -22   2   0  504.65   19.80
  -2 -22   0  499.05   19.80
  22  -2   0  495.65   19.80
  -2 -22   0  491.65   20.80
  22  -2   0  485.95   19.70
   2  22   0  509.25   19.60
   2  22   0  475.05   19.70
   2  22   0  480.95   19.60
  -2 -22   0  437.76   21.70
  22  -2   0  504.65   19.60
 -22   2   0  492.15   21.40
  22  -4   0    4.40    2.10
  22  -4   0    4.60    2.10
  -4 -22   0    7.20    2.60
 -22   4   0   11.10    5.30
   4  22   0    5.60    2.40
 -22   4   0    6.80    3.10
  -4 -22   0    2.90    2.80
   4  22   0    3.30    2.20
  -4 -22   0    5.90    2.00
   4  22   0    6.80    2.00
 -22   6   0  342.47   15.20
  -6 -22   0  349.17   14.60
  -6 -22   0  338.87   14.90
  22  -6   0  348.77   14.50
   6  22   0  339.47   14.30
  22  -6   0  339.87   14.60
 -22   6   0  362.36   16.30
  -6 -22   0  340.77   15.80
   6  22   0  356.36   14.30
  22  -6   0  333.27   14.30
   6  22   0  345.47   14.30
 -22   6   0  363.96   14.40
   8  22   0  226.08    9.90
 -22   8   0  218.28   11.00
 -22   8   0  221.48   12.00
  22  -8   0  219.18   10.00
  22  -8   0  235.08   10.00
  -8 -22   0  226.78   10.70
   8  22   0  235.58    9.80
  22  -8   0  202.38   11.00
  -8 -22   0  227.48   11.60
   8  22   0  215.48    9.90
  -8 -22   0  228.08   10.30
 -22   8   0  227.78   10.00
  10  22   0    3.80    2.30
  10  22   0    2.40    1.90
 -22  10   0    3.70    3.00
 -10 -22   0    1.40    2.80
 -22  10   0   13.30    5.40
  22 -10   0    1.30    2.10
 -10 -22   0    4.70    2.20
 -10 -22   0   -1.90    2.70
  10  22   0    2.80    2.20
  22 -10   0   -0.60    1.80
 -22  10   0    4.90    2.30
  22 -12   0  242.08   10.80
  22 -12   0  226.68   11.10
 -12 -22   0  233.88   12.50
 -22  12   0  238.08   12.30
 -12 -22   0  247.48   11.40
  12  22   0  240.98   10.60
 -22  12   0  238.58   11.70
  12  22   0  246.28   10.70
 -22  12   0  248.38   10.70
 -12 -22   0  248.88   11.50
  22 -14   0    0.10    2.30
 -14 -22   0    1.70    3.20
  14  22   0    1.70    1.90
  22 -14   0   -1.50    2.40
 -22  14   0    3.50    5.00
 -22  14   0   -0.40    3.10
 -14 -22   0    0.60    4.40
  14  22   0    1.20    2.20
 -22  14   0   -1.50    2.20
 -14 -22   0   -2.50    3.10
  22 -14   0   -1.70    2.10
  22 -16   0   81.49    5.70
 -22  16   0   75.29    5.20
  22 -16   0   70.19    5.80
 -22  16   0   78.29    6.80
 -16 -22   0   76.89    6.40
  16  22   0   74.69    5.20
  16  22   0   68.49    4.90
  22 -16   0   69.79    6.40
 -22  16   0   88.69    7.30
  16  22   0   73.89    5.40
 -16 -22   0   71.89    8.10
 -16 -22   0   78.79    8.40
  22 -18   0   93.79    7.10
  18  22   0   87.69    6.10
  18  22   0   84.59    5.50
 -18 -22   0   92.29    7.20
  18  22   0   97.49    5.80
 -18 -22   0   90.19    8.70
 -22  18   0   94.19    7.80
 -22  18   0   86.09    7.00
  22 -18   0   83.49    6.40
 -22  18   0   89.29    5.90
  22 -18   0   92.49    6.60
  22 -20   0    2.00    2.90
 -22  20   0   -2.10    5.20
 -22  20   0    0.40    3.30
  22 -20   0    1.00    2.80
 -20 -22   0    1.50    3.70
 -22  20   0    0.80    2.70
  22 -20   0   -0.40    2.90
 -20 -22   0   -0.60    3.40
  20  22   0    5.60    2.10
 -20 -22   0    2.40    6.10
  20  22   0    4.10    2.60
  20  22   0    4.50    2.50
  22  22   0  100.79    6.40
 -22 -22   0  114.09    8.00
 -22  22   0  120.79    8.40
 -22 -22   0  102.89   10.90
  22  22   0  115.79    6.70
 -22 -22   0  109.19   10.20
 -22  22   0  100.19    6.70
  22 -22   0  104.99    7.20
 -22  22   0  107.59    7.90
  22 -22   0  108.29    8.50
  22  22   0  106.69    7.10
  22 -22   0  107.69    7.50
  21 -23   0   -0.40    3.10
 -21  23   0    1.40    2.70
 -23 -21   0   -1.20    6.30
  21 -23   0    1.60    3.30
 -21  23   0    8.90    5.10
  21 -23   0    0.70    3.10
 -21  23   0    5.00    3.50
  23  21   0    5.10    2.60
  23  21   0   -0.20    2.10
 -23 -21   0    5.30    3.70
 -23 -21   0    1.90    3.90
  23  21   0    5.00    2.60
  19 -23   0   -3.10    2.80
  19 -23   0   -4.40    2.70
  19 -23   0   -3.60    2.60
 -19  23   0   -0.80    4.50
 -23 -19   0   -3.00    6.10
 -19  23   0   -1.90    3.00
 -23 -19   0    2.10    3.50
  23  19   0   -2.10    2.30
 -19  23   0   -1.40    2.50
  23  19   0   -3.20    1.90
  23  19   0    2.20    2.60
 -23 -19   0   -0.50    3.60
  23  17   0    3.50    2.30
  17 -23   0    5.50    3.00
 -23 -17   0    2.20    6.20
 -17  23   0    8.70    3.10
 -17  23   0   10.60    4.60
 -23 -17   0    2.00    3.60
  17 -23   0   -1.00    2.60
 -23 -17   0    9.10    3.20
  23  17   0    1.70    2.00
  17 -23   0    4.30    3.20
 -17  23   0    1.30    2.40
  15 -23   0   -3.80    2.80
 -15  23   0   -3.30    2.70
  15 -23   0   -0.20    3.50
 -15  23   0    1.40    4.00
 -23 -15   0   -1.80    5.60
  23  15   0    0.20    1.70
  23  15   0    0.20    2.00
 -23 -15   0   -0.90    3.00
  15 -23   0   -2.50    2.60
  23  15   0    0.00    2.20
 -23 -15   0    1.70    2.90
  13 -23   0   -0.80    2.30
 -23 -13   0   -2.10    3.10
  13 -23   0   -1.60    2.10
 -13  23   0   -0.40    3.40
 -23 -13   0    1.00    5.50
 -13  23   0   -2.20    2.60
  23  13   0   -1.30    2.30
  13 -23   0   -3.30    2.70
  23  13   0    0.10    1.70
  11 -23   0   -1.70    2.00
  11 -23   0   -0.10    2.20
 -23 -11   0    3.50    2.80
  23  11   0    1.50    1.70
 -11  23   0    2.00    3.30
  23  11   0   -0.20    1.90
  11 -23   0   -0.70    2.80
  23  11   0    3.80    2.30
 -11  23   0    2.90    2.50
 -23 -11   0   -0.40    2.90
 -23 -11   0    0.10    5.20
   9 -23   0   -1.70    2.00
 -23  -9   0   -1.50    5.00
  -9  23   0   -1.70    3.10
  23   9   0   -0.40    2.00
  -9  23   0   -1.80    2.30
  23   9   0   -1.80    1.70
  -9  23   0   -2.90    3.00
   9 -23   0   -3.50    2.20
 -23  -9   0    0.80    2.60
 -23  -9   0   -3.00    2.70
  23   7   0    5.30    2.20
   7 -23   0    2.00    2.60
 -23  -7   0    8.40    5.20
  -7  23   0    5.50    3.00
  23   7   0    2.70    1.80
 -23  -7   0    5.70    2.90
  -7  23   0    6.80    2.40
  23   7   0    3.20    1.70
  -7  23   0    3.70    2.90
   7 -23   0    1.70    2.00
   7 -23   0    2.40    2.20
 -23  -7   0    0.50    2.80
  23   5   0   -1.20    1.60
 -23  -5   0   -0.70    2.70
  -5  23   0   -0.20    2.60
 -23  -5   0   -2.60    4.90
  23   5   0   -0.50    1.80
 -23  -5   0    1.30    3.40
  -5  23   0   -0.80    2.00
   5 -23   0   -1.20    2.10
   5 -23   0   -3.70    2.60
  -5  23   0   -3.20    2.80
   5 -23   0   -0.50    1.90
  23   5   0    0.30    2.00
  -3  23   0    0.80    2.90
  23   3   0    1.80    2.10
  -3  23   0   -1.00    2.60
 -23  -3   0    1.30    3.00
   3 -23   0   -1.90    2.20
  -3  23   0   -0.90    2.10
  23   3   0   -1.80    1.80
 -23  -3   0   -1.10    2.50
   3 -23   0   -1.40    1.80
 -23  -3   0    1.20    5.30
   3 -23   0   -4.80    2.70
  23   3   0   -0.40    1.70
  23   1   0    0.00    1.50
   1 -23   0   -3.30    2.60
  -1  23   0   -0.90    2.00
 -23  -1   0    0.60    5.10
  23   1   0   -0.10    1.90
 -23  -1   0   -1.80    2.50
   1 -23   0   -0.40    1.90
  23   1   0   -0.20    2.00
  -1  23   0   -0.60    2.50
  -1  23   0   -1.10    2.30
   1 -23   0   -2.90    2.20
 -23  -1   0   -0.30    3.10
   1  23   0    0.60    2.40
  -1 -23   0    0.30    2.40
  23  -1   0    0.90    1.90
 -23   1   0    8.40    5.20
  23  -1   0    0.70    2.10
 -23   1   0    1.50    2.40
  -1 -23   0    0.50    1.80
  -1 -23   0   -0.80    2.60
   1  23   0    2.00    2.00
   1  23   0    0.80    2.30
 -23   3   0   10.60    5.60
  23  -3   0   -0.20    1.70
 -23   3   0    0.10    3.00
  -3 -23   0   -1.30    2.40
   3  23   0    0.80    2.20
   3  23   0    1.00    1.70
  23  -3   0    0.30    2.00
  -3 -23   0   -1.70    2.70
 -23   3   0   -0.30    2.30
   3  23   0   -2.00    3.20
  23  -3   0    0.30    2.10
  -3 -23   0    0.00    1.80
  -5 -23   0   -0.90    1.90
  23  -5   0   -1.00    2.20
  -5 -23   0   -3.30    2.70
  23  -5   0   -0.60    1.50
   5  23   0   -0.60    2.10
   5  23   0    0.70    1.90
  23  -5   0    0.20    2.00
  -5 -23   0   -0.20    2.60
   5  23   0   -3.20    2.20
 -23   5   0    1.30    3.00
 -23   5   0    0.10    2.30
 -23   5   0    6.40    5.30
  23  -7   0    0.70    1.60
 -23   7   0    4.60    5.00
 -23   7   0    0.50    2.70
  -7 -23   0   -0.10    2.90
   7  23   0   -1.60    2.20
  -7 -23   0    0.60    2.70
   7  23   0   -0.80    2.20
   7  23   0    2.60    1.90
  23  -7   0    1.90    2.20
  -7 -23   0   -1.30    1.90
 -23   7   0    0.50    3.10
  23  -7   0    0.50    2.20
  23  -9   0   -3.20    1.70
 -23   9   0   -2.70    3.00
  23  -9   0   -2.00    2.10
  -9 -23   0   -1.90    2.00
 -23   9   0    3.10    5.10
 -23   9   0   -2.70    2.80
   9  23   0   -1.40    2.10
  -9 -23   0   -4.70    2.70
  23  -9   0   -3.40    2.20
   9  23   0   -1.10    2.00
  -9 -23   0   -5.50    2.90
 -23  11   0    4.10    3.30
  23 -11   0    3.20    2.00
  11  23   0    6.80    2.20
 -11 -23   0    4.50    3.20
 -23  11   0    4.40    2.40
  23 -11   0    6.80    2.50
 -23  11   0   15.40    5.30
 -11 -23   0    2.90    2.40
 -11 -23   0    0.90    2.90
  11  23   0    2.00    2.30
  23 -11   0    4.30    2.50
  23 -13   0   -1.10    2.40
 -13 -23   0   -3.10    3.00
 -23  13   0    2.90    5.40
 -23  13   0   -2.50    2.30
 -23  13   0   -4.30    3.20
 -13 -23   0   -2.60    3.00
  23 -13   0   -1.40    2.30
  23 -13   0   -2.90    2.00
  13  23   0   -1.50    2.00
  13  23   0   -2.40    2.10
 -23  15   0   -1.60    2.40
  23 -15   0   -0.60    2.40
 -23  15   0    6.70    5.10
  15  23   0   -1.40    1.80
 -15 -23   0    3.30    4.90
 -15 -23   0   -0.20    3.20
  15  23   0   -0.90    2.10
  23 -15   0   -2.10    2.30
 -23  15   0   -2.00    3.30
  23 -15   0   -1.20    2.60
 -15 -23   0   -3.50    3.20
  15  23   0   -0.40    2.10
  23 -17   0    2.80    2.60
 -17 -23   0    3.40    3.70
  23 -17   0    0.10    2.70
 -23  17   0    2.20    2.60
 -23  17   0    8.30    5.40
 -17 -23   0   -4.30    5.00
  17  23   0    5.30    2.60
  17  23   0    3.40    2.50
 -17 -23   0    8.70    3.60
 -23  17   0    0.30    3.40
  23 -17   0    3.80    2.90
  17  23   0    2.50    2.00
  19  23   0   -2.00    1.90
 -19 -23   0   -2.00    3.70
 -23  19   0   -2.70    5.20
  19  23   0   -0.80    2.40
  23 -19   0   -4.40    2.80
 -19 -23   0   -4.30    3.60
  23 -19   0   -3.50    2.80
  23 -19   0   -1.20    2.80
 -23  19   0   -4.70    3.30
 -19 -23   0    0.80    5.60
 -23  19   0   -4.60    2.60
  19  23   0    0.80    2.60
 -21 -23   0   -5.20    4.00
 -23  21   0   -1.80    3.50
  23 -21   0   -3.30    3.20
 -23  21   0   -4.70    2.90
  23 -21   0   -5.30    2.90
 -21 -23   0   -7.30    6.10
  21  23   0    0.30    2.60
  21  23   0   -0.20    2.50
  23 -21   0   -5.00    2.90
 -21 -23   0   -3.10    3.40
 -23  21   0   -4.40    5.00
  21  23   0   -2.70    2.00
 -23  23   0   -2.50    3.20
  23 -23   0   -1.40    3.10
 -23 -23   0   -2.30    6.50
 -23 -23   0    1.40    4.00
  23  23   0    1.10    2.70
 -23  23   0   -2.90    3.30
  23  23   0   -1.10    2.20
 -23  23   0    4.50    5.30
  23 -23   0   -4.30    3.10
 -23 -23   0    0.50    3.70
  23 -23   0   -1.30    3.10
  23  23   0    2.80    2.90
 -22  24   0   66.49    5.80
 -24 -22   0   75.19   10.80
 -22  24   0   77.19    7.30
  24  22   0   72.99    6.40
 -24 -22   0   79.09    7.30
 -24 -22   0   74.39    9.20
 -22  24   0   68.29    6.90
  24  22   0   79.99    5.90
  24  22   0   70.09    5.50
  22 -24   0   67.69    6.60
  22 -24   0   75.29    6.50
  22 -24   0   64.19    7.60
  24  20   0   94.19    6.50
 -24 -20   0  109.79    7.40
  20 -24   0   84.49    8.20
  24  20   0  106.59    6.50
 -20  24   0   88.29    6.20
  20 -24   0   89.69    6.90
 -20  24   0   99.29    7.50
  20 -24   0   92.89    7.20
 -24 -20   0   80.49   11.20
 -24 -20   0  100.09   10.00
  24  20   0   86.29    6.00
 -20  24   0  105.79    7.90
  24  18   0  154.78    7.90
 -24 -18   0  162.48    8.80
  24  18   0  130.79    7.40
  18 -24   0  135.49    9.40
  18 -24   0  133.39    8.40
  24  18   0  141.89    8.00
 -24 -18   0  149.29   10.90
  18 -24   0  150.38    8.00
 -24 -18   0  137.59   12.10
 -18  24   0  163.88    9.30
 -18  24   0  153.18    8.60
 -24 -16   0  527.25   21.00
 -24 -16   0  517.65   23.80
 -16  24   0  497.25   20.70
  16 -24   0  518.35   20.50
  24  16   0  498.05   20.40
 -16  24   0  516.85   21.20
 -24 -16   0  500.55   22.60
  24  16   0  486.05   20.50
  16 -24   0  485.85   20.90
  24  16   0  472.75   20.30
  16 -24   0  491.85   21.60
  24  14   0   67.49    5.20
 -24 -14   0   69.89    9.60
  24  14   0   62.79    5.20
  14 -24   0   72.19    5.20
  14 -24   0   58.79    7.00
 -14  24   0   69.69    6.10
 -14  24   0   61.69    5.80
  14 -24   0   62.49    5.70
 -24 -14   0   59.49    7.70
 -24 -14   0   67.99    6.00
  24  14   0   61.09    4.80
  12 -24   0   -2.00    2.30
  24  12   0    2.00    1.90
 -24 -12   0    1.30    3.20
  12 -24   0    1.00    2.10
 -24 -12   0    0.70    5.70
  24  12   0    2.50    2.20
 -12  24   0   -0.60    3.50
  24  12   0    0.80    2.10
 -12  24   0   -0.10    2.50
  12 -24   0   -3.00    2.90
 -24 -12   0    2.60    3.20
  10 -24   0  525.05   21.50
 -10  24   0  537.75   21.60
 -10  24   0  536.35   22.30
  24  10   0  539.25   21.50
 -24 -10   0  542.75   21.80
  10 -24   0  540.45   21.90
  10 -24   0  536.05   22.70
 -24 -10   0  537.75   24.10
 -10  24   0  542.95   21.90
 -24 -10   0  546.85   23.20
  24  10   0  506.65   21.40
  24  10   0  509.65   21.40
   8 -24   0   27.20    4.30
  -8  24   0   22.60    3.80
 -24  -8   0   33.00    5.00
  -8  24   0   33.30    4.70
  -8  24   0   29.50    4.50
  24   8   0   19.30    3.80
 -24  -8   0   27.90    6.30
 -24  -8   0   23.60    3.90
  24   8   0   25.50    3.80
   8 -24   0   28.50    4.40
  24   8   0   29.80    4.30
   6 -24   0  741.83   30.00
  24   6   0  775.02   29.50
  -6  24   0  755.12   29.80
   6 -24   0  730.93   30.70
   6 -24   0  756.42   29.80
 -24  -6   0  764.42   29.90
  24   6   0  754.92   29.80
 -24  -6   0  750.32   31.20
  -6  24   0  770.12   29.70
 -24  -6   0  759.72   31.70
  24   6   0  730.23   29.70
  24   4   0    8.60    2.10
   4 -24   0   12.90    2.70
  -4  24   0   14.00    3.00
  -4  24   0   19.30    3.40
  -4  24   0   12.20    2.40
 -24  -4   0   13.30    2.90
   4 -24   0   13.80    2.50
  24   4   0   11.60    2.00
 -24  -4   0   21.50    6.30
   4 -24   0    7.90    3.00
  24   4   0   12.00    2.50
  24   2   0  105.29    5.50
  -2  24   0  100.49    6.40
   2 -24   0  112.99    7.10
  24   2   0  110.19    6.20
   2 -24   0   94.89    7.80
  24   2   0  102.59    6.00
 -24  -2   0  111.69    6.40
 -24  -2   0  113.79    9.30
 -24  -2   0   93.19   13.60
  -2  24   0  104.09    6.20
  -2  24   0  103.89    6.00
   0  24   0  417.56   17.20
   0 -24   0  420.46   17.40
  24   0   0  399.86   17.00
   0 -24   0  416.56   17.20
 -24   0   0  414.26   17.10
 -24   0   0  410.96   19.20
   0 -24   0  422.06   18.40
  24   0   0  412.46   17.10
  24   0   0  402.06   16.60
   0  24   0  419.76   17.00
   0  24   0  427.56   17.10
  -2 -24   0    0.00    1.90
   2  24   0   -1.70    2.60
  24  -2   0    0.80    2.30
   2  24   0    0.40    1.90
 -24   2   0    2.60    5.40
  -2 -24   0   -1.90    2.80
  -2 -24   0    3.10    2.70
  24  -2   0    1.50    1.60
   2  24   0   -2.00    2.10
  24  -2   0   -0.70    2.10
 -24   2   0   -2.10    2.50
   4  24   0  345.57   14.80
 -24   4   0  350.36   15.60
  24  -4   0  350.46   14.90
   4  24   0  350.46   14.60
  -4 -24   0  354.86   16.30
  -4 -24   0  355.26   15.00
  24  -4   0  340.47   14.80
 -24   4   0  371.46   16.70
  -4 -24   0  367.36   15.20
   4  24   0  341.17   14.70
  24  -4   0  328.77   14.50
 -24   4   0  371.76   14.80
  24  -6   0   26.80    4.30
 -24   6   0   18.90    3.00
  -6 -24   0   18.40    2.70
  24  -6   0   20.60    4.00
  -6 -24   0   13.90    3.40
 -24   6   0   36.70    7.00
   6  24   0   23.10    4.00
  -6 -24   0   23.20    3.60
  24  -6   0   16.10    3.70
 -24   6   0   20.80    3.80
   6  24   0   22.50    3.80
  -8 -24   0  158.78    7.90
 -24   8   0  170.98   10.20
 -24   8   0  156.28    8.90
  -8 -24   0  152.38    8.40
  24  -8   0  124.49    7.40
   8  24   0  147.19    7.50
 -24   8   0  159.58    7.70
  24  -8   0  138.19    7.50
  24  -8   0  152.38    7.80
   8  24   0  127.09    8.40
   8  24   0  151.68    7.40
  -8 -24   0  141.39    9.70
 -10 -24   0  449.16   18.50
  24 -10   0  433.56   18.20
  24 -10   0  418.66   18.10
 -24  10   0  449.66   18.10
  24 -10   0  418.46   18.20
  10  24   0  433.86   17.80
 -24  10   0  446.06   18.80
  10  24   0  430.96   17.90
 -24  10   0  466.85   19.90
 -10 -24   0  453.95   18.70
  10  24   0  439.36   18.00
 -10 -24   0  432.56   19.60
 -12 -24   0    1.40    3.10
 -24  12   0    4.10    3.20
  12  24   0    3.30    2.10
 -24  12   0    9.80    5.60
  12  24   0    6.10    2.50
 -12 -24   0    1.60    2.70
  24 -12   0    6.30    2.50
 -12 -24   0    2.30    3.10
  24 -12   0    4.80    2.40
  24 -12   0    2.60    2.20
 -24  12   0   -0.10    3.50
 -14 -24   0   -0.50    3.30
 -24  14   0    5.10    5.20
  24 -14   0   -2.00    2.30
 -24  14   0   -2.20    3.40
  24 -14   0   -0.30    2.50
  24 -14   0   -1.60    2.40
  14  24   0    0.50    2.30
 -14 -24   0   -1.90    3.30
  14  24   0    0.60    2.20
 -14 -24   0    2.80    4.90
 -16 -24   0   41.70    8.00
  24 -16   0   49.90    5.40
  16  24   0   49.20    4.70
  24 -16   0   40.80    4.90
 -16 -24   0   42.40    7.70
  16  24   0   39.00    4.60
 -16 -24   0   41.90    6.00
 -24  16   0   46.90    7.00
  24 -16   0   40.30    6.00
 -24  16   0   58.09    7.70
  16  24   0   46.00    5.10
 -24  16   0   37.60    6.70
  18  24   0   46.00    5.40
  18  24   0   38.90    4.50
 -18 -24   0   53.19    6.40
  18  24   0   50.79    4.90
 -24  18   0   68.09    7.80
 -18 -24   0   51.59    8.20
  24 -18   0   52.59    5.50
  24 -18   0   39.30    5.00
 -18 -24   0   46.80    8.70
 -24  18   0   47.30    6.60
 -24  18   0   58.99    7.90
  24 -18   0   36.30    6.30
 -20 -24   0    4.70    6.40
  24 -20   0   -0.80    2.80
  20  24   0    1.20    2.20
  20  24   0    2.20    2.70
  20  24   0    1.60    2.70
  24 -20   0    0.20    2.90
 -24  20   0   -1.00    3.40
  24 -20   0   -3.40    3.00
 -20 -24   0    0.50    3.70
 -20 -24   0    0.20    4.00
 -24  20   0    2.20    5.30
  24 -22   0   -2.40    3.20
  24 -22   0    1.90    3.30
  22  24   0    5.00    2.70
 -24  22   0    3.20    3.60
 -22 -24   0    3.80    4.20
 -22 -24   0   -2.60    6.60
  22  24   0    0.10    2.20
  22  24   0    4.80    2.80
 -24  22   0    7.10    5.40
 -22 -24   0    2.60    3.50
  24 -22   0    0.50    3.10
  24  24   0  104.19    6.70
 -24 -24   0  103.69    7.90
 -24  24   0   92.49    7.50
 -24 -24   0   84.19   12.00
  24  24   0   80.39    6.30
 -24 -24   0  108.59   10.80
  24 -24   0   97.69    7.60
  24 -24   0   92.09    8.60
 -24  24   0  118.19    8.50
  24  24   0   94.09    7.30
  25  23   0    1.00    2.90
  23 -25   0    0.00    4.70
 -25 -23   0    1.40    4.40
  25  23   0    3.90    2.80
  25  23   0    0.10    2.30
 -23  25   0    5.60    5.50
 -25 -23   0    1.70    3.90
  23 -25   0   -3.90    3.30
  23 -25   0   -1.30    3.50
 -23  25   0   -2.30    3.60
 -25 -23   0   -3.40    7.00
 -25 -21   0    4.90    7.10
 -25 -21   0    5.30    4.20
  25  21   0    4.50    3.90
 -21  25   0   -5.30    2.70
  25  21   0   -1.10    2.20
  21 -25   0    0.40    3.20
  21 -25   0   -1.00    3.20
 -21  25   0    0.00    3.20
 -25 -21   0   -1.00    4.70
  25  21   0    2.80    2.80
 -21  25   0    5.70    5.20
  21 -25   0    2.70    3.20
  25  19   0    0.70    2.20
  19 -25   0    1.60    3.10
 -25 -19   0    1.90    6.80
  19 -25   0    1.70    2.90
 -19  25   0    5.10    3.30
 -25 -19   0    5.40    4.00
 -19  25   0    6.60    4.80
  19 -25   0   -1.10    3.30
  25  19   0    3.20    2.60
 -25 -19   0    2.70    3.70
  17 -25   0    0.30    3.20
  25  17   0    1.80    2.40
  17 -25   0   -0.60    2.90
 -25 -17   0    2.40    3.60
  25  17   0    4.40    2.80
 -25 -17   0   -1.40    3.60
  25  17   0    0.80    2.10
 -25 -17   0   -0.60    6.50
 -17  25   0    4.40    4.60
  17 -25   0    3.40    2.70
 -17  25   0    2.20    3.10
 -25 -15   0   -0.10    3.50
 -15  25   0    0.70    3.00
  25  15   0   -0.30    2.00
 -25 -15   0    1.10    6.10
 -15  25   0    1.10    4.30
  15 -25   0    2.70    2.50
 -25 -15   0   -2.00    3.50
  25  15   0    4.20    2.70
  25  15   0   -0.60    2.30
  15 -25   0   -0.90    2.80
  15 -25   0   -0.50    3.00
 -25 -13   0   -4.30    5.70
 -13  25   0   -2.40    2.70
 -13  25   0    1.50    4.20
  13 -25   0   -1.30    2.30
  25  13   0    1.30    2.50
 -25 -13   0   -0.30    3.10
 -13  25   0    1.60    4.00
  25  13   0   -2.30    1.90
 -25 -13   0   -6.30    3.20
  13 -25   0   -3.30    2.60
  13 -25   0   -4.40    2.90
  25  13   0   -1.30    2.10
  11 -25   0   -0.20    2.20
  25  11   0    0.60    2.40
 -11  25   0   -5.70    3.60
  11 -25   0   -1.90    2.50
 -11  25   0   -0.30    2.40
 -25 -11   0    3.80    3.30
 -11  25   0    1.80    3.60
  11 -25   0   -2.40    3.10
 -25 -11   0    4.50    5.80
  25  11   0   -3.10    1.90
 -25 -11   0    1.80    3.20
  25  11   0    0.00    1.80
  -9  25   0    7.50    3.60
  25   9   0    6.30    2.60
   9 -25   0    1.50    2.40
 -25  -9   0    4.70    3.30
 -25  -9   0    1.10    3.10
 -25  -9   0    6.00    6.00
   9 -25   0   -0.10    2.90
  25   9   0    1.20    1.90
  25   9   0    0.00    2.00
  -9  25   0    4.40    2.60
   9 -25   0   -0.20    2.40
  -9  25   0   -0.70    3.30
  25   7   0   -0.90    1.90
 -25  -7   0   -1.40    3.10
   7 -25   0   -1.10    2.40
  -7  25   0   -4.00    3.00
  -7  25   0   -2.30    2.40
  -7  25   0    0.70    3.30
  25   7   0    1.30    2.30
   7 -25   0   -4.10    2.90
 -25  -7   0   -0.10    5.50
  25   7   0    2.00    2.10
   7 -25   0   -1.20    2.20
 -25  -7   0    1.60    2.90
   5 -25   0    7.10    2.50
 -25  -5   0   14.90    6.00
 -25  -5   0    6.90    3.60
  -5  25   0   24.20    4.90
   5 -25   0    6.80    3.00
  25   3   0   -2.30    1.70
  25   3   0   -0.20    2.30
 -25  -3   0   -2.00    2.70
  -3  25   0    2.60    2.70
   3 -25   0   -5.70    2.90
  25   3   0   -0.90    2.10
  -3  25   0    0.80    2.90
   3 -25   0   -0.10    2.10
 -25  -3   0   -0.90    3.50
   3 -25   0    0.50    3.10
  -3  25   0    1.50    2.40
 -25  -3   0    0.70    6.00
  -1  25   0    1.30    2.60
   1 -25   0    0.50    2.70
 -25  -1   0   -4.30    3.60
  25   1   0    4.40    2.50
   1 -25   0   -0.10    2.90
   1 -25   0   -0.50    2.30
 -25  -1   0    6.60    5.90
  25   1   0    0.90    1.90
  25   1   0   -1.10    1.70
 -25  -1   0    1.70    2.70
  -1  25   0    1.70    2.90
  -1  25   0    4.60    2.10
 -25   1   0    3.30    2.90
  -1 -25   0    2.60    2.10
  25  -1   0    2.80    1.60
  25  -1   0    5.20    2.20
   1  25   0    2.00    2.40
  25  -1   0    3.50    2.30
   1  25   0    5.20    2.70
   1  25   0    2.40    2.00
  -1 -25   0    1.50    2.70
  -1 -25   0   -0.10    3.10
 -25   1   0   10.80    5.40
   3  25   0   -1.20    2.60
  -3 -25   0    2.30    2.10
   3  25   0    2.10    2.00
  -3 -25   0    1.20    2.70
 -25   3   0   10.90    5.90
 -25   3   0    3.70    2.70
  -3 -25   0   -3.90    2.90
  25  -3   0    0.80    2.20
 -25   3   0    2.10    3.40
  25  -3   0    0.10    2.50
   3  25   0    1.00    2.50
  25  -3   0    0.20    1.60
  -5 -25   0    4.30    2.90
   5  25   0    5.90    2.30
  25  -5   0    4.30    2.20
   5  25   0    4.00    2.60
 -25   5   0    4.20    2.70
  -5 -25   0    1.20    3.30
  25  -5   0    2.90    1.70
 -25   5   0   12.70    5.50
  25  -5   0    4.60    2.40
 -25   5   0   10.80    3.50
  -5 -25   0    1.30    2.20
   5  25   0    6.30    2.20
   7  25   0    0.80    1.90
  -7 -25   0   -2.00    2.10
  25  -7   0   -1.50    2.30
  -7 -25   0   -3.60    3.00
 -25   7   0   -1.90    2.70
   7  25   0   -0.60    2.60
 -25   7   0    8.60    5.90
  -7 -25   0   -3.40    3.10
   7  25   0   -1.70    2.30
 -25   7   0    1.80    3.40
  25  -7   0   -0.10    2.50
  25  -7   0   -0.90    1.80
 -25   9   0    9.70    6.00
  -9 -25   0   -1.60    3.20
 -25   9   0    2.80    3.40
  25  -9   0    1.50    2.40
  -9 -25   0   -1.60    2.30
   9  25   0    1.90    2.10
  -9 -25   0   -3.20    3.30
  25  -9   0   -0.40    1.90
 -25   9   0   -0.30    2.60
  25  -9   0    2.40    2.50
   9  25   0   -2.30    2.40
   9  25   0    2.40    2.30
  25 -11   0   -5.20    2.40
  11  25   0    0.10    2.10
 -11 -25   0   -0.90    2.50
  25 -11   0   -2.00    2.00
  25 -11   0    0.90    2.40
 -11 -25   0   -4.30    3.00
  11  25   0   -3.00    2.30
 -11 -25   0   -3.30    3.00
 -25  11   0   -1.90    2.50
 -25  11   0   -0.40    3.40
 -25  11   0    6.50    5.30
  11  25   0   -0.10    2.20
 -13 -25   0   -2.40    3.50
  25 -13   0   -1.40    2.60
  13  25   0    0.60    2.10
  25 -13   0   -1.80    2.60
 -25  13   0   -5.80    3.50
 -25  13   0    0.80    2.60
  25 -13   0    1.10    2.30
 -13 -25   0   -0.30    2.90
 -13 -25   0   -0.20    3.30
 -25  13   0    7.30    5.70
  13  25   0   -1.20    2.20
  15  25   0   -1.40    2.40
 -15 -25   0   -0.90    5.30
  25 -15   0   -3.20    2.70
 -15 -25   0   -1.10    3.20
 -25  15   0    1.40    2.70
  15  25   0   -0.80    2.30
  25 -15   0   -4.10    2.70
  15  25   0   -1.80    3.20
  25 -15   0    0.50    2.60
 -15 -25   0   -0.30    3.70
 -25  15   0    5.10    5.50
  17  25   0    0.10    2.00
  25 -17   0    0.10    2.80
  25 -17   0   -2.60    2.80
  17  25   0    2.50    2.60
 -25  17   0    5.10    5.50
 -17 -25   0   -1.50    3.60
 -25  17   0   -2.50    3.50
  25 -17   0   -1.70    2.70
 -17 -25   0   -1.30    3.50
  17  25   0    0.90    2.50
 -25  17   0   -2.20    2.70
  25 -19   0   -0.70    3.00
  25 -19   0   -1.60    2.90
  19  25   0    0.40    2.40
 -25  19   0    0.70    3.00
 -25  19   0   -3.90    3.50
 -19 -25   0    0.50    3.80
 -19 -25   0    0.50    6.00
  19  25   0    1.90    2.10
 -19 -25   0    5.00    3.80
  19  25   0    0.00    2.60
 -25  19   0    3.70    5.20
  25 -19   0   -2.30    2.90
 -21 -25   0    1.70    4.20
  25 -21   0    0.40    3.30
 -21 -25   0    2.60    3.80
 -25  21   0    5.00    5.10
 -21 -25   0   -6.10    6.30
  25 -21   0    0.10    2.80
 -25  21   0   -5.70    3.10
  25 -21   0   -4.60    3.20
  21  25   0   -0.30    2.70
 -25  21   0    0.20    3.60
  21  25   0    6.30    3.00
  21  25   0   -1.60    2.20
  25 -23   0   -2.70    3.40
  25 -23   0   -2.20    3.00
 -25  23   0   -3.10    3.40
  23  25   0    0.80    2.90
  23  25   0   -2.50    2.30
 -23 -25   0    0.60    4.40
 -23 -25   0   -0.80    3.60
 -23 -25   0  -11.40    6.80
  23  25   0    1.60    2.70
  25 -23   0   -6.10    3.40
 -25  23   0    1.10    8.90
 -25 -25   0    1.30    3.80
  25  25   0    2.60    3.10
 -25  25   0    5.70    5.40
  25  25   0   -2.00    2.40
 -25 -25   0   -4.70    7.40
 -25 -25   0    1.60    4.50
  25 -25   0   -1.50    3.80
  25  25   0    4.00    3.00
  25 -25   0    0.80    3.30
 -25  25   0    0.70    3.80
  25 -25   0   -1.90    3.60
 -26 -24   0    0.40    7.70
  26  24   0    2.80    2.50
  26  24   0    9.20    3.10
  24 -26   0    3.10    3.70
 -26 -24   0    0.50    4.50
 -26 -24   0    9.80    4.30
 -24  26   0   11.30    5.70
  24 -26   0    4.20    3.90
  26  24   0    7.30    3.30
  24 -26   0    5.00    3.60
 -26 -22   0   48.30    9.20
  26  22   0   37.90    5.90
  22 -26   0   36.80    6.40
 -22  26   0   51.89    7.30
  22 -26   0   37.20    7.70
 -22  26   0   45.00    6.60
  26  22   0   32.30    4.90
  22 -26   0   41.10    6.30
 -26 -22   0   39.10    9.50
 -26 -22   0   50.99    6.60
  26  22   0   47.30    5.40
  20 -26   0    0.20    3.20
 -26 -20   0    1.90    4.20
 -26 -20   0    1.20    7.30
 -20  26   0    9.60    5.20
  20 -26   0    7.70    3.30
  26  20   0    3.80    2.80
 -20  26   0    6.40    3.50
  20 -26   0    2.10    3.60
  26  20   0    3.30    2.30
 -26 -18   0  130.49   10.90
  26  18   0  134.59    7.90
 -18  26   0  140.09    8.70
 -26 -18   0  149.88    8.50
  18 -26   0  143.69    8.00
  26  18   0  124.39    7.40
  26  18   0  132.69    7.30
 -26 -18   0  143.29   12.10
  18 -26   0  116.09    9.20
 -18  26   0  149.09    8.20
  18 -26   0  129.49    8.40
 -26 -16   0   24.60    7.30
 -26 -16   0   17.20    4.40
  26  16   0   14.20    2.60
  16 -26   0   25.40    4.50
  16 -26   0   14.20    3.50
 -16  26   0   23.20    4.60
  26  16   0   22.90    4.80
  16 -26   0   11.20    3.70
 -16  26   0   26.00    5.70
 -26 -16   0   16.20    3.60
 -14  26   0   13.10    4.40
 -26 -14   0   12.00    4.10
 -26 -14   0   13.60    3.70
 -26 -14   0   13.80    6.70
  26  14   0   11.00    2.40
 -14  26   0   10.10    2.90
  14 -26   0    8.40    3.60
 -14  26   0   15.40    4.60
  26  14   0   12.20    2.70
  14 -26   0   15.00    2.90
  14 -26   0    9.00    3.20
  26  14   0   21.50    4.60
 -12  26   0   50.99    6.60
 -12  26   0   52.39    6.00
 -26 -12   0   51.79    9.40
  26  12   0   45.00    4.80
  26  12   0   36.90    4.40
  12 -26   0   40.60    4.80
  12 -26   0   39.40    6.40
 -26 -12   0   48.50    7.90
 -26 -12   0   51.49    5.90
  26  12   0   53.89    5.10
  12 -26   0   36.10    5.50
 -12  26   0   44.70    5.30
 -10  26   0  157.98    8.10
  10 -26   0  157.68    8.70
 -26 -10   0  169.98   12.00
  26  10   0  159.78    8.30
  26  10   0  154.08    7.90
  10 -26   0  158.08   10.10
 -10  26   0  167.08    8.80
 -10  26   0  154.38    9.30
  10 -26   0  157.68    8.30
 -26 -10   0  161.98   10.70
 -26 -10   0  175.38    8.90
  26  10   0  165.88    8.20
 -26  -8   0  143.39    7.60
  26   8   0  121.19    7.00
   8 -26   0  117.79    7.30
  -8  26   0  131.19    7.20
   8 -26   0  119.29    7.00
  26   8   0  120.79    6.70
   8 -26   0   99.99    8.30
 -26  -8   0  135.69   10.40
  -8  26   0  129.09    7.50
  26   8   0  114.09    6.70
  -8  26   0  112.59    8.00
 -26  -8   0  128.69    9.60
 -26  -6   0  131.09   10.10
  26   6   0  145.79    7.30
  26   6   0  134.29    7.00
  26   6   0  129.29    7.50
 -26  -6   0  134.99    7.80
 -26  -6   0  132.39   10.70
   6 -26   0  159.18   10.40
  -6  26   0  135.39    8.20
   6 -26   0  139.09    7.80
  -6  26   0  129.69    7.40
  -6  26   0  133.09    7.70
   6 -26   0  133.49    8.90
 -26  -4   0   96.59    6.40
  26   4   0   69.29    5.10
  26   4   0   81.19    5.10
 -26  -4   0   85.39    9.10
  26   4   0   74.79    5.60
 -26  -4   0   78.69    8.70
   4 -26   0   74.49    6.10
  -4  26   0   74.39    6.20
   4 -26   0   69.89    5.80
  -4  26   0   80.69    5.30
  -4  26   0   78.69    5.80
  26   2   0    8.00    2.80
  26   2   0    2.40    2.30
  26   2   0    3.40    1.90
  -2  26   0    3.50    2.90
   2 -26   0   -0.10    3.10
 -26  -2   0    0.90    3.10
   2 -26   0    2.70    2.90
  -2  26   0    6.90    2.50
 -26  -2   0    4.40    3.90
  -2  26   0    7.70    3.50
   2 -26   0    3.00    2.40
 -26  -2   0   10.00    6.60
   0  26   0  377.16   16.00
   0  26   0  376.96   15.70
 -26   0   0  363.96   16.00
  26   0   0  376.06   16.00
  26   0   0  368.06   15.70
 -26   0   0  366.06   18.00
   0 -26   0  391.26   16.30
   0 -26   0  396.46   17.40
   0  26   0  376.36   15.90
   0 -26   0  386.66   16.10
 -26   2   0  170.18   10.00
   2  26   0  156.38    8.00
  -2 -26   0  159.68   10.20
  -2 -26   0  165.18    8.70
 -26   2   0  164.98    8.30
  26  -2   0  157.18    8.40
  26  -2   0  158.48    8.10
 -26   2   0  180.78   11.10
  26  -2   0  143.49    7.70
  -2 -26   0  144.49   11.00
   2  26   0  156.58    8.10
   2  26   0  159.18    7.70
  -4 -26   0  144.09    8.40
   4  26   0  141.39    7.40
 -26   4   0  136.29   10.20
  -4 -26   0  137.19    7.70
  -4 -26   0  132.39    9.70
 -26   4   0  131.39    7.80
   4  26   0  139.69    7.30
 -26   4   0  146.79    8.90
  26  -4   0  136.29    7.70
  26  -4   0  141.09    7.50
  26  -4   0  148.19    7.30
   4  26   0  136.79    7.30
  -6 -26   0   69.69    8.00
   6  26   0   89.49    5.60
  -6 -26   0   86.39    7.00
   6  26   0   82.39    5.70
  26  -6   0   62.39    5.40
   6  26   0   75.09    5.40
 -26   6   0   95.69    6.00
  -6 -26   0   76.19    5.90
  26  -6   0   76.69    6.20
  26  -6   0   73.19    5.30
 -26   6   0   92.09    7.50
  26  -8   0   76.39    5.90
  26  -8   0   73.79    5.60
   8  26   0   78.69    5.50
 -26   8   0   81.69    7.30
   8  26   0   69.69    5.20
  -8 -26   0   63.99    8.10
 -26   8   0   87.09    8.70
  -8 -26   0   77.29    6.10
  26  -8   0   78.79    5.90
  -8 -26   0   77.59    6.80
 -26   8   0   77.39    5.90
   8  26   0   77.39    5.30
 -10 -26   0    2.80    3.50
  10  26   0   10.20    2.50
 -26  10   0   14.00    3.10
  26 -10   0   13.70    3.10
  26 -10   0    9.20    2.90
  10  26   0   10.80    2.80
 -26  10   0   25.60    6.20
 -10 -26   0    9.30    2.80
  10  26   0   10.80    2.50
 -26  10   0    7.40    3.70
 -10 -26   0    4.30    3.40
 -12 -26   0  142.39    8.20
  12  26   0  120.29    6.80
 -12 -26   0  114.39    9.50
  12  26   0  114.39    6.50
  26 -12   0  113.69    7.40
  12  26   0  119.89    7.10
  26 -12   0  116.49    7.50
  26 -12   0  112.69    7.20
 -26  12   0  134.39    7.20
 -26  12   0  146.09    9.80
 -26  12   0  120.89    8.30
 -26  14   0  148.39    9.70
  26 -14   0  126.59    7.40
  26 -14   0  131.09    7.90
  14  26   0  131.79    7.20
 -14 -26   0  141.59   10.40
 -26  14   0  128.29    7.50
 -14 -26   0  142.19    8.60
 -14 -26   0  128.29   10.30
  14  26   0  125.89    7.50
  26 -14   0  135.39    8.20
 -26  14   0  119.49    8.90
  16  26   0   -0.10    2.40
  16  26   0    1.50    2.10
 -16 -26   0    0.30    3.90
 -26  16   0    4.70    5.30
 -26  16   0   -2.00    2.80
  26 -16   0    0.90    3.00
  26 -16   0   -1.20    2.70
 -16 -26   0   -0.20    3.60
 -16 -26   0   -1.10    5.20
 -26  16   0   -2.80    3.70
  16  26   0   -0.90    2.40
  26 -16   0   -1.50    2.80
 -18 -26   0   -0.50    5.70
  26 -18   0    1.00    3.00
  26 -18   0    0.80    3.10
 -26  18   0    0.50    3.00
 -26  18   0    9.10    5.80
  18  26   0    4.90    2.70
  18  26   0    0.80    2.20
 -18 -26   0    1.10    3.80
  18  26   0    2.20    2.70
  26 -18   0   -1.10    3.00
 -26  18   0    1.90    3.80
 -18 -26   0    0.40    4.10
  26 -20   0  203.08   10.50
  26 -20   0  198.38   10.40
  20  26   0  209.78    9.80
 -20 -26   0  197.48   13.10
 -20 -26   0  209.78   11.00
 -26  20   0  193.78   11.40
 -20 -26   0  216.58   14.50
 -26  20   0  198.88   11.00
  20  26   0  206.18    9.80
  26 -20   0  193.68   11.20
  20  26   0  196.58   10.30
 -26  20   0  191.38   10.00
 -22 -26   0   -3.70    4.40
 -22 -26   0   -1.80    7.00
 -26  22   0    1.20    3.70
  26 -22   0   -2.00    3.30
 -22 -26   0   -2.80    3.50
  22  26   0   -2.00    2.30
  22  26   0    1.90    2.90
  26 -22   0   -1.90    3.10
  22  26   0    0.60    2.90
  26 -22   0   -2.70    3.40
 -26  22   0    1.40    6.20
 -26  22   0   -7.00    3.30
 -24 -26   0   99.29    8.00
 -26  24   0   92.79    8.00
  24  26   0   84.29    6.40
  26 -24   0   73.69    6.70
 -24 -26   0   91.99   12.50
 -24 -26   0   98.99   11.30
  26 -24   0   86.29    8.50
  24  26   0   91.89    7.40
  26 -24   0   84.09    7.80
  24  26   0   93.39    6.10
 -26  24   0   98.19    8.70
  27  23   0    1.30    3.00
  23 -27   0   -2.20    3.80
 -27 -23   0    2.40    3.80
 -27 -23   0    2.40    4.80
  23 -27   0   -0.20    3.50
  27  23   0   -1.60    2.40
 -23  27   0    6.80    5.80
  23 -27   0   -0.40    3.80
 -23  27   0   -0.80    3.20
 -27 -23   0   -2.90    7.50
  27  23   0    3.80    3.00
 -27 -21   0    2.80    4.50
  27  21   0    3.80    2.90
 -21  27   0   -0.60    3.40
  27  21   0    2.50    2.90
  21 -27   0   -2.30    3.30
 -21  27   0    6.30    5.40
  21 -27   0   -2.50    3.60
  27  21   0   -1.10    2.30
 -27 -21   0    3.00    3.60
 -27 -21   0   -1.60    7.10
  21 -27   0    2.90    3.40
 -27 -19   0   -2.10    7.10
 -19  27   0    7.60    4.90
  19 -27   0    0.30    3.10
  19 -27   0    3.30    3.50
  27  19   0    4.00    2.80
  27  19   0    1.70    2.30
  27  19   0    9.30    4.10
 -19  27   0    5.50    3.10
 -27 -19   0    3.60    4.10
 -27 -19   0    6.30    5.50
  17 -27   0   -1.80    3.50
 -17  27   0    1.40    3.10
 -27 -17   0   -5.70    6.40
  17 -27   0    2.90    2.60
  27  17   0    1.70    2.60
  17 -27   0   -1.00    3.00
  27  17   0    1.30    2.20
 -27 -17   0    1.00    3.60
 -27 -17   0   -0.90    4.00
 -17  27   0    3.40    4.50
 -27 -15   0   -1.50    3.30
 -15  27   0    8.50    4.60
  27  15   0    2.80    2.60
 -27 -15   0   -2.20    3.80
 -27 -15   0   -3.90    6.30
  27  15   0   -3.70    2.10
  15 -27   0   -4.10    2.80
  15 -27   0   -3.90    3.40
  27  15   0   -0.60    2.40
  15 -27   0   -0.20    2.60
 -15  27   0    2.30    4.30
 -15  27   0   -1.50    3.00
 -27 -13   0    1.40    3.70
  27  13   0    4.50    2.80
 -13  27   0    2.60    4.10
 -27 -13   0    0.70    6.40
  13 -27   0    0.50    2.70
 -13  27   0    1.40    4.10
 -13  27   0    3.40    2.80
  27  13   0    0.80    2.10
  13 -27   0   -0.50    3.00
  13 -27   0   -2.20    3.50
  27  13   0   -1.20    2.30
 -27 -13   0    3.00    3.30
  27  11   0    3.30    2.80
  27  11   0    0.10    2.30
  11 -27   0    1.10    2.60
 -27 -11   0   -0.10    4.00
 -11  27   0    0.40    3.90
  11 -27   0   -2.60    2.80
 -27 -11   0    2.40    3.40
  11 -27   0   -2.90    3.40
 -11  27   0    1.30    2.70
  27  11   0    0.20    2.20
 -11  27   0    2.30    3.70
 -27 -11   0   -1.10    6.20
   9 -27   0   -1.70    2.50
  27   9   0    0.80    2.50
 -27  -9   0    0.10    3.30
  27   9   0   -0.90    2.20
  -9  27   0    2.80    3.40
   9 -27   0   -0.10    3.00
  -9  27   0    0.00    2.60
 -27  -9   0    2.20    6.10
  27   9   0    2.10    2.70
  -9  27   0    0.50    3.90
   9 -27   0   -2.90    3.20
 -27  -9   0   -0.30    3.50
  -7  27   0    1.30    3.20
   7 -27   0   -2.80    3.10
  -7  27   0    3.50    2.70
 -27  -7   0    0.20    3.00
   7 -27   0    1.50    2.70
 -27  -7   0    4.80    6.40
  -7  27   0    4.50    3.70
  27   7   0   -0.10    2.70
   7 -27   0    1.20    2.50
  27   7   0    2.90    2.20
 -27  -7   0    2.50    3.60
  27   7   0   -1.90    1.90
   5 -27   0   -0.70    2.40
  -5  27   0   -4.30    3.00
 -27  -5   0    3.70    3.80
  -5  27   0   -1.30    3.40
 -27  -5   0    0.20    3.20
   5 -27   0    1.30    2.80
 -27  -5   0   -0.20    6.00
  -5  27   0   -2.30    2.60
  27   5   0   -1.10    2.20
  27   5   0   -2.90    2.60
  27   5   0   -1.80    2.00
  27   3   0    1.20    2.20
   3 -27   0    0.90    2.40
  -3  27   0    0.10    2.80
 -27  -3   0    5.00    6.30
   3 -27   0   -1.00    3.10
   3 -27   0    3.10    2.90
  27   3   0    2.10    2.70
  -3  27   0    4.30    3.40
 -27  -3   0    1.90    3.90
 -27  -3   0    4.50    3.20
  27   3   0    1.20    1.90
  -3  27   0    3.30    2.30
 -27  -1   0    2.70    3.10
  27   1   0    3.70    2.30
  -1  27   0    4.30    2.60
  27   1   0    4.10    2.80
 -27  -1   0   14.50    6.40
   1 -27   0   -0.20    3.20
  27   1   0    3.10    1.90
  -1  27   0    3.40    2.90
   1 -27   0    2.70    2.40
  -1  27   0    3.10    5.90
   1 -27   0   -0.10    3.00
   1  27   0   11.70    3.30
  -1 -27   0    6.60    3.50
   1  27   0    8.20    2.90
  -1 -27   0    6.40    3.20
  -1 -27   0    6.00    2.50
 -27   3   0    5.60    3.90
  -3 -27   0   -4.10    3.50
  -3 -27   0   -1.20    3.20
   3  27   0   -3.70    3.00
 -27   3   0   -0.40    3.10
  27  -3   0    1.50    2.50
   3  27   0    4.60    2.60
  27  -3   0    4.20    2.80
 -27   3   0   19.20    6.60
   3  27   0    4.20    2.20
  -3 -27   0   -1.50    2.30
  27  -3   0    1.40    1.80
  27  -5   0   -1.50    2.30
   5  27   0   -2.00    2.90
  27  -5   0   -0.40    2.70
   5  27   0    1.70    2.30
  27  -5   0   -1.70    1.80
  -5 -27   0   -4.10    3.20
 -27   5   0    7.10    6.00
  -5 -27   0   -5.90    3.40
 -27   5   0    4.60    3.60
   5  27   0   -0.30    2.40
 -27   5   0   -4.50    2.90
 -27   7   0    4.80    3.70
 -27   7   0   -0.80    2.90
   7  27   0    1.30    2.30
 -27   7   0   17.00    6.60
  27  -7   0    0.00    2.00
   7  27   0    1.50    2.30
  -7 -27   0   -3.20    3.50
  27  -7   0   -1.20    2.50
  27  -7   0    2.50    2.60
  -7 -27   0   -0.30    3.40
   7  27   0   -2.00    2.70
  -7 -27   0   -1.30    3.40
 -27   9   0    0.00    3.50
   9  27   0   -3.10    2.70
 -27   9   0    6.80    6.10
  27  -9   0   -3.30    2.70
  27  -9   0   -1.20    2.60
 -27   9   0   -0.50    2.90
   9  27   0   -0.10    2.40
  -9 -27   0   -2.00    3.50
   9  27   0   -0.90    2.20
  -9 -27   0   -4.40    3.40
  27  -9   0   -0.10    2.10
 -27  11   0    2.10    2.90
  27 -11   0    1.20    2.90
  27 -11   0    0.60    2.60
  11  27   0    2.70    2.60
 -27  11   0    2.50    3.80
 -11 -27   0   -3.70    3.30
 -11 -27   0   -0.10    3.20
  27 -11   0    1.10    2.30
 -11 -27   0   -1.20    3.40
 -27  11   0   13.30    6.40
  11  27   0   -2.90    2.60
  11  27   0   -0.70    2.30
  27 -13   0    1.00    2.70
  13  27   0    1.20    2.50
  27 -13   0   -1.50    2.50
 -13 -27   0    0.00    3.30
 -27  13   0    9.20    5.70
 -27  13   0   -0.80    3.60
  13  27   0    1.10    2.50
 -13 -27   0   -0.30    2.80
 -13 -27   0   -3.40    3.80
  27 -13   0    1.70    2.80
 -27  13   0    0.90    2.90
 -15 -27   0   -2.40    3.50
 -27  15   0   10.30    5.70
 -15 -27   0    5.50    5.70
 -27  15   0   -2.30    3.00
  27 -15   0   -2.10    2.60
  15  27   0   -1.70    2.30
  15  27   0   -2.50    2.60
 -27  15   0   -5.60    3.60
  27 -15   0   -1.80    2.90
  27 -15   0   -0.80    2.90
 -15 -27   0   -4.80    3.80
 -17 -27   0    2.60    6.20
 -27  17   0    6.70    5.70
 -17 -27   0    2.20    3.90
  27 -17   0    0.10    2.90
  17  27   0    0.50    2.70
 -17 -27   0    1.60    4.00
  27 -17   0   -0.10    3.20
 -27  17   0    0.10    3.10
  27 -17   0   -0.70    2.80
 -27  17   0    0.60    3.80
  17  27   0    0.60    2.20
  17  27   0    3.40    2.80
 -27  19   0    4.80    3.80
  27 -19   0    0.10    3.40
  27 -19   0    6.80    3.20
 -27  19   0    1.50    3.40
 -27  19   0   15.90    5.80
 -19 -27   0    1.50    6.60
 -19 -27   0    5.40    4.30
  19  27   0    2.40    2.40
 -19 -27   0    5.10    3.90
  21  27   0    3.70    3.00
  21  27   0    0.60    2.40
 -21 -27   0    0.00    4.40
  27 -21   0    1.80    3.50
 -27  21   0    1.40    3.70
  21  27   0    1.20    2.90
 -21 -27   0   -0.80    3.70
 -21 -27   0   -7.40    6.90
  27 -21   0   -0.60    3.50
 -27  21   0   -6.20    3.20
  27 -21   0   -1.90    3.20
 -27  21   0    4.60    5.70
 -23 -27   0    1.10    7.50
  23  27   0    4.20    3.20
 -23 -27   0    9.10    3.90
  27 -23   0    7.10    3.50
 -27  23   0    5.70    3.80
 -23 -27   0    6.90    4.90
  27 -23   0    1.00    3.70
  23  27   0    1.00    2.60
 -27  23   0   18.30    5.90
  27 -23   0   -3.00    3.80
  22 -28   0   14.30    3.90
  28  22   0   26.70    5.20
 -28 -22   0   16.20    5.20
 -28 -22   0   18.80    8.20
 -28 -22   0   10.60    3.70
  28  22   0   12.10    3.40
 -22  28   0   26.30    8.30
  22 -28   0   13.30    4.00
  22 -28   0   10.10    6.20
  28  22   0   10.70    2.80
 -22  28   0    9.40    3.60
  28  20   0    1.30    3.00
 -28 -20   0    3.10    4.50
 -20  28   0    5.10    5.20
  20 -28   0    2.60    3.90
  20 -28   0   -1.10    3.30
  28  20   0    4.80    3.10
 -28 -20   0    6.40    4.00
 -28 -20   0   -2.90    7.40
  28  20   0   -0.80    2.40
 -18  28   0   60.59    7.00
 -28 -18   0   62.69    9.80
  28  18   0   69.79    5.80
  18 -28   0   78.49    6.20
 -28 -18   0   73.69    7.10
 -18  28   0   68.29    6.40
  18 -28   0   64.19    6.90
  18 -28   0   65.09    8.30
  28  18   0   64.99    6.40
  28  18   0   84.39    6.10
 -28 -18   0   47.50   10.40
  28  16   0    4.80    2.90
  28  16   0    1.30    2.60
 -28 -16   0    0.20    7.00
 -28 -16   0    3.90    4.20
  16 -28   0   -3.60    3.30
 -16  28   0    2.90    4.70
  28  16   0    1.30    2.40
  16 -28   0    0.00    3.30
  16 -28   0    2.90    2.90
 -16  28   0    0.80    2.90
 -28 -16   0   -1.00    3.60
  28  14   0  117.39    6.90
  14 -28   0  116.29    8.80
  14 -28   0  114.09    7.90
 -28 -14   0  114.09   11.40
 -14  28   0  134.99    9.00
 -14  28   0  119.39    7.50
 -14  28   0  117.29    8.30
 -28 -14   0  115.89   10.60
 -28 -14   0  126.09    8.10
  28  14   0  124.89    7.40
  28  14   0  123.59    7.20
  14 -28   0  116.39    7.50
  28  12   0  160.38    8.50
  28  12   0  158.98    8.50
 -12  28   0  158.68    8.60
  28  12   0  158.38    8.10
  12 -28   0  193.88   12.30
 -12  28   0  155.28    9.20
 -28 -12   0  152.88   11.30
 -28 -12   0  152.28    8.90
  12 -28   0  149.79    9.90
 -12  28   0  163.18    9.80
  12 -28   0  160.88    9.00
 -28 -12   0  152.38   12.20
  28  10   0    7.90    2.50
 -10  28   0   21.50    4.40
 -10  28   0   17.20    4.10
 -28 -10   0   10.50    6.60
  10 -28   0    9.60    3.10
  10 -28   0   13.50    3.60
 -28 -10   0   20.70    3.70
  28  10   0   15.60    3.20
  10 -28   0    6.70    4.00
 -10  28   0   24.50    4.80
  28  10   0   15.30    2.70
 -28 -10   0    6.60    6.00
  28   8   0  210.98   10.40
  -8  28   0  230.08   11.10
  28   8   0  222.38   10.20
  -8  28   0  214.98   10.80
 -28  -8   0  206.98   13.70
 -28  -8   0  218.48   13.20
   8 -28   0  221.68   11.90
   8 -28   0  219.88   10.50
   8 -28   0  218.88   10.80
 -28  -8   0  214.78   10.70
  -8  28   0  213.88   10.40
  28   6   0    4.20    2.40
   6 -28   0    2.30    2.60
  28   6   0    3.60    2.70
  -6  28   0    2.50    2.70
  -6  28   0    3.10    3.20
   6 -28   0    5.70    3.00
 -28  -6   0    5.20    3.30
   6 -28   0   -0.80    3.40
  28   6   0    0.20    2.10
  -6  28   0    6.20    3.70
 -28  -6   0    1.40    6.50
 -28  -6   0    4.10    3.90
   4 -28   0    5.90    2.70
  -4  28   0    5.20    2.70
  -4  28   0    4.30    3.20
  28   4   0    5.40    2.70
   4 -28   0   12.10    3.20
 -28  -4   0    8.60    6.40
  28   4   0    8.90    2.20
   4 -28   0    4.90    3.60
  28   4   0    7.00    2.40
 -28  -4   0    8.80    4.30
 -28  -4   0    3.60    3.20
  -4  28   0    7.60    3.80
  28   2   0   88.59    5.80
   2 -28   0   82.69    8.20
   2 -28   0   83.79    6.70
  -2  28   0   85.19    6.50
 -28  -2   0   90.29   10.10
  -2  28   0   81.69    5.50
  28   2   0   77.59    5.20
 -28  -2   0   80.59   10.00
 -28  -2   0   73.59    6.40
  -2  28   0   86.49    6.40
  28   2   0   80.99    6.30
   2 -28   0   86.39    6.40
  28   0   0  267.57   12.50
   0 -28   0  265.27   13.80
   0  28   0  267.87   12.30
 -28   0   0  284.57   12.60
   0 -28   0  279.87   12.80
 -28   0   0  289.67   15.10
   0 -28   0  261.47   12.50
   0  28   0  286.47   12.10
  28   0   0  259.97   12.00
  28   0   0  260.17   12.10
  28  -2   0  290.27   12.30
  -2 -28   0  295.97   13.10
 -28   2   0  268.37   12.70
 -28   2   0  270.37   14.90
   2  28   0  279.17   12.30
   2  28   0  282.17   12.50
   2  28   0  275.37   12.50
  28  -2   0  280.27   12.50
  -2 -28   0  276.37   12.80
  28  -2   0  272.57   12.70
  -2 -28   0  277.37   14.50
 -28   4   0    0.30    3.20
   4  28   0    1.20    2.50
 -28   4   0    5.50    3.80
  28  -4   0    1.50    2.60
  28  -4   0    3.90    2.10
  -4 -28   0    2.10    2.60
   4  28   0   -0.90    3.10
  28  -4   0    3.40    3.00
  -4 -28   0   -3.60    3.70
 -28   4   0   14.40    6.70
   4  28   0    4.60    2.40
  -4 -28   0    3.70    3.50
  28  -6   0  199.78   10.20
  -6 -28   0  206.98   10.40
   6  28   0  202.48    9.80
  -6 -28   0  212.98   10.90
   6  28   0  206.68    9.80
 -28   6   0  204.58   10.20
 -28   6   0  228.88   11.40
  28  -6   0  203.98    9.90
  28  -6   0  204.78   10.10
  -6 -28   0  202.98   12.20
 -28   6   0  208.38   12.60
   6  28   0  206.78    9.80
 -28   8   0  189.68   10.70
  -8 -28   0  191.88   10.00
   8  28   0  185.28    9.20
 -28   8   0  184.18   11.70
  28  -8   0  186.18    9.50
   8  28   0  178.48    9.00
  -8 -28   0  197.28   11.90
  -8 -28   0  195.38   10.30
  28  -8   0  180.58    9.80
   8  28   0  186.18    9.10
 -28   8   0  188.88    9.60
  28  -8   0  198.38    9.40
 -28  10   0    3.00    3.10
  10  28   0    2.20    2.80
  28 -10   0    2.30    2.30
 -28  10   0    4.10    3.80
  28 -10   0    1.50    2.60
 -10 -28   0    4.40    2.90
  10  28   0    7.10    2.70
 -10 -28   0    4.60    3.60
 -28  10   0   14.40    6.60
  28 -10   0    3.50    3.10
 -10 -28   0    0.30    3.90
  10  28   0    3.00    2.50
 -12 -28   0  107.49    8.10
  28 -12   0  117.79    7.50
 -28  12   0  102.29    7.10
  28 -12   0  109.69    7.50
  12  28   0  110.69    7.00
 -28  12   0  119.69    9.70
 -12 -28   0  117.59    8.00
 -12 -28   0  101.79    9.40
 -28  12   0  108.09    8.70
  12  28   0  110.39    6.50
  28 -12   0  110.39    7.20
  14  28   0   64.69    5.80
  28 -14   0   67.69    6.50
  28 -14   0   63.69    6.40
 -28  14   0   69.79    8.10
  28 -14   0   63.09    5.90
 -28  14   0   59.99    7.30
 -14 -28   0   70.99    6.90
  14  28   0   66.39    5.30
 -14 -28   0   65.89    8.90
 -28  14   0   61.79    6.00
  28 -16   0  190.48   10.70
 -28  16   0  198.38   11.00
  16  28   0  210.28   10.40
  28 -16   0  210.98   11.10
 -28  16   0  223.48   12.10
 -16 -28   0  212.38   11.10
  28 -16   0  203.68   10.20
  16  28   0  210.08    9.80
  16  28   0  200.88    9.90
 -16 -28   0  204.28   13.00
 -28  16   0  206.28   10.30
  28 -18   0  153.98    9.60
  28 -18   0  177.58   10.30
 -18 -28   0  186.88   13.10
 -18 -28   0  167.28   12.50
  18  28   0  171.48    8.70
  28 -18   0  167.08    9.80
  18  28   0  168.28    8.70
 -28  18   0  159.58    9.10
 -28  18   0  158.48    9.70
  18  28   0  170.58    9.30
 -20 -28   0   81.59   10.80
 -28  20   0   93.19    8.30
  28 -20   0   72.69    6.80
  28 -20   0   75.09    7.40
 -28  20   0   87.79    8.00
  28 -20   0   71.49    7.60
 -20 -28   0   91.19    8.00
  20  28   0   79.29    6.10
 -20 -28   0   95.49   15.10
  20  28   0   73.79    5.90
 -28  20   0   72.29    6.60
  20  28   0   85.79    7.00
  22  28   0  219.88   10.90
 -22 -28   0  231.28   15.20
  28 -22   0  221.08   12.00
 -28  22   0  231.08   12.70
 -28  22   0  221.88   12.30
 -22 -28   0  243.58   12.10
 -22 -28   0  263.77   22.00
 -28  22   0  215.28   12.00
  28 -22   0  232.08   13.00
  22  28   0  230.18   11.80
  22  28   0  237.58   10.90
  29  21   0    4.90    3.00
 -29 -21   0    1.00    4.00
  29  21   0   -2.60    2.50
 -21  29   0    2.00    3.30
  21 -29   0   -0.80    4.10
 -29 -21   0  -13.00    7.30
  21 -29   0   -1.90    3.60
 -29 -21   0    1.90    4.90
  29  21   0    1.20    3.20
  29  19   0    3.00    2.80
 -29 -19   0   -8.00    7.20
  29  19   0    0.60    3.00
 -19  29   0    1.30    5.10
  29  19   0   -1.70    2.50
 -29 -19   0    0.20    3.40
 -29 -19   0   -0.90    4.60
 -19  29   0   -2.00    3.00
  19 -29   0   -1.60    3.20
 -17  29   0    5.40    4.20
 -29 -17   0    3.90    3.60
  29  17   0    6.00    2.90
  29  17   0    0.60    2.90
 -17  29   0    2.00    4.90
 -29 -17   0    6.60    4.70
  17 -29   0   -1.10    3.20
 -29 -17   0   -7.50    7.40
  29  17   0    0.70    2.50
  17 -29   0   -1.90    3.80
  29  15   0    1.90    3.10
 -15  29   0   -2.00    4.70
 -15  29   0    8.50    4.60
 -15  29   0   -1.30    2.90
  29  15   0   -1.10    2.40
  29  15   0   -0.40    2.60
 -29 -15   0   -3.80    6.80
  15 -29   0   -5.20    3.70
  15 -29   0   -2.40    3.10
 -29 -15   0   -0.40    3.40
 -29 -15   0    1.10    4.30
 -13  29   0    0.00    2.60
 -29 -13   0    1.70    3.80
 -29 -13   0   -1.90    4.10
  13 -29   0   -1.90    3.80
  13 -29   0   -1.20    3.10
  29  13   0    0.20    2.40
 -29 -13   0    0.30    6.70
 -13  29   0   11.50    4.20
  29  13   0    1.30    2.60
 -13  29   0    1.80    4.40
  13 -29   0    2.00    3.20
  29  13   0    3.10    2.70
  29  11   0   -1.20    2.30
 -11  29   0    2.20    4.50
  11 -29   0   -4.90    3.50
 -29 -11   0   -2.60    6.70
 -29 -11   0    0.50    3.20
  11 -29   0   -1.30    2.80
  29  11   0    1.70    2.80
  29  11   0   -2.80    2.30
 -29 -11   0   -1.70    3.90
 -11  29   0    2.90    3.90
  11 -29   0   -1.70    2.90
 -11  29   0   -0.30    2.80
  29   9   0   -4.50    2.30
   9 -29   0   -5.20    3.40
 -29  -9   0    2.80    6.10
   9 -29   0   -1.90    2.80
 -29  -9   0    2.30    3.30
  -9  29   0    1.90    3.50
  29   9   0   -1.90    2.20
  29   9   0    0.90    2.70
  -9  29   0    1.00    2.70
  -9  29   0   -1.80    4.10
 -29  -9   0   -3.00    6.20
   9 -29   0   -1.00    2.80
  -7  29   0    9.00    2.90
  -7  29   0    6.00    4.10
  29   7   0    2.80    2.40
 -29  -7   0    7.90    7.20
 -29  -7   0    2.70    4.20
   7 -29   0    4.60    3.10
   7 -29   0    1.80    2.80
  29   7   0    3.00    2.50
  -7  29   0    4.00    3.40
   7 -29   0    2.50    3.60
 -29  -7   0    6.30    3.30
  29   7   0    5.10    3.00
 -29  -5   0   -3.40    3.30
  -5  29   0   -3.60    3.70
  -5  29   0   -0.80    2.70
  -5  29   0   -4.90    3.10
   5 -29   0   -4.60    2.50
 -29  -5   0   -2.30    6.40
  29   5   0   -4.10    2.30
  29   5   0   -2.10    2.90
   5 -29   0   -5.20    2.90
   5 -29   0   -6.10    3.50
 -29  -5   0   -3.80    4.20
  -3  29   0    1.70    3.60
   3 -29   0   -1.10    2.60
  -3  29   0   -0.50    2.60
  -3  29   0   -2.60    3.00
  29   3   0   -0.70    2.20
 -29  -3   0    7.60    6.30
 -29  -3   0   -1.70    4.40
  29   3   0   -0.30    3.00
   3 -29   0   -0.50    3.10
   3 -29   0   -2.20    3.60
 -29  -3   0    0.50    3.40
  -1  29   0    3.80    3.60
  -1  29   0    6.70    2.40
   1 -29   0    2.10    2.60
 -29  -1   0   12.90    6.50
   1 -29   0   -0.90    3.10
  -1  29   0    4.60    3.00
 -29  -1   0    5.80    3.50
  29   1   0    1.90    2.80
   1 -29   0    0.40    3.60
  29   1   0    3.00    2.30
 -29   1   0    3.70    3.50
 -29   1   0   12.70    5.30
   1  29   0    4.70    3.00
  29  -1   0    5.90    3.00
   1  29   0    8.60    2.70
  29  -1   0    2.90    2.50
  -1 -29   0   -1.10    3.40
  -1 -29   0    3.00    2.70
 -29   1   0   20.70    6.70
  29  -1   0    3.70    2.00
  -1 -29   0    2.40    3.20
   1  29   0    3.70    3.60
  -3 -29   0   -0.90    2.50
  -3 -29   0   -0.50    3.30
  29  -3   0   -0.90    2.60
 -29   3   0   14.90    6.60
   3  29   0    1.00    2.70
 -29   3   0   -1.90    3.20
   3  29   0    2.00    2.40
  29  -3   0    0.60    2.90
 -29   3   0    4.20    3.90
  29  -3   0   -0.90    1.90
   3  29   0   -0.80    3.30
  -3 -29   0   -5.20    3.70
  -5 -29   0   -4.80    3.60
 -29   5   0   15.30    6.50
  -5 -29   0   -0.40    2.60
   5  29   0   -1.60    2.30
 -29   5   0    1.90    4.10
 -29   5   0   -3.00    3.10
  -5 -29   0   -2.10    3.50
  29  -5   0   -0.50    3.00
  29  -5   0   -1.00    2.00
   5  29   0   -0.40    2.50
   5  29   0   -4.20    3.00
  29  -5   0   -0.30    2.40
   7  29   0   -0.50    2.40
   7  29   0   -0.70    2.50
  29  -7   0    0.10    2.70
 -29   7   0    2.70    3.90
  -7 -29   0   -2.00    2.60
  -7 -29   0   -2.20    3.60
  29  -7   0   -1.70    2.90
 -29   7   0   -0.90    3.20
  29  -7   0   -0.60    2.10
   7  29   0   -5.50    3.00
 -29   7   0    7.20    6.40
  -7 -29   0   -3.50    3.60
   9  29   0    1.40    2.60
  -9 -29   0   -0.40    2.80
  -9 -29   0    2.70    3.50
   9  29   0   -0.20    2.60
 -29   9   0   -0.10    3.30
  29  -9   0   -2.50    2.20
  29  -9   0   -0.50    3.00
  29  -9   0   -2.60    2.50
 -29   9   0   -5.10    3.70
 -29   9   0    9.90    6.70
   9  29   0   -2.30    3.00
  -9 -29   0   -3.30    3.60
 -11 -29   0   -4.20    3.80
  11  29   0   -5.70    2.90
 -29  11   0    1.00    3.20
 -11 -29   0    0.80    3.00
  29 -11   0   -2.20    2.40
  11  29   0    0.80    2.40
 -29  11   0    1.50    3.90
  11  29   0    1.30    2.50
 -11 -29   0   -1.30    3.60
  29 -11   0   -2.00    2.90
  29 -11   0    4.30    3.20
 -29  11   0    6.10    6.10
 -13 -29   0   -2.50    3.70
 -13 -29   0   -1.00    3.10
  13  29   0   -0.40    2.50
 -13 -29   0   -4.80    3.90
  29 -13   0   -0.30    3.10
 -29  13   0   -0.40    3.10
 -29  13   0   -3.90    4.00
  29 -13   0   -2.40    2.50
  29 -13   0    0.30    2.70
 -29  13   0    4.90    6.20
  13  29   0   -1.50    2.70
 -15 -29   0    5.40    3.80
 -15 -29   0    1.20    4.20
  29 -15   0    6.90    4.20
  15  29   0    5.70    3.00
 -29  15   0    6.90    4.20
 -29  15   0    5.80    3.40
 -29  15   0   14.00    6.00
  29 -15   0    0.40    2.90
  15  29   0    7.40    2.80
  29 -15   0    3.20    3.40
 -29  17   0   -3.60    4.00
  17  29   0    1.10    2.90
 -17 -29   0   -0.20    3.60
  17  29   0   -2.90    2.30
  29 -17   0   -0.20    3.10
 -29  17   0    5.00    5.90
 -29  17   0   -4.00    3.40
  17  29   0    2.50    3.90
  29 -17   0   -2.90    3.10
  29 -17   0   -2.70    3.40
 -17 -29   0   -2.90    4.10
 -17 -29   0   -4.20    8.10
  29 -19   0   -0.80    3.60
  29 -19   0    0.90    3.20
  29 -19   0    0.40    3.40
 -19 -29   0   -1.20    3.80
 -29  19   0    4.00    5.80
  19  29   0   -1.00    2.40
  19  29   0    2.10    3.10
  19  29   0    5.70    2.70
 -29  19   0   -2.30    3.50
 -29  19   0    1.20    3.90
 -19 -29   0   -0.80    4.60
  29 -21   0    4.70    3.40
 -29  21   0   16.70    6.10
  21  29   0    4.40    3.40
 -21 -29   0    4.60    5.00
  29 -21   0    4.80    3.70
  29 -21   0    5.20    4.00
 -29  21   0    1.60    3.80
 -21 -29   0    6.10    4.00
  21  29   0    2.30    2.70
 -29  21   0    6.10    4.10
  30  20   0   72.59    6.20
 -30 -20   0   64.19    7.10
 -20  30   0   67.49    6.60
  20 -30   0   63.69    7.40
 -20  30   0   64.99    9.80
 -30 -20   0   51.39   11.70
 -30 -20   0   67.69   10.90
  20 -30   0   55.79    8.50
  30  20   0   67.29    6.90
  30  20   0   62.89    6.70
 -30 -18   0   13.90    8.10
  18 -30   0    2.40    4.10
 -18  30   0   21.30    5.70
  30  18   0    6.10    2.70
  30  18   0   10.60    3.30
 -30 -18   0   16.60    4.30
 -18  30   0   13.10    3.40
  18 -30   0    8.80    3.90
  30  18   0   24.50    5.30
 -30 -18   0    9.40    5.10
 -30 -16   0   53.29    9.90
 -30 -16   0   58.09    6.90
 -30 -16   0   44.00    8.60
 -16  30   0   47.30    7.40
 -16  30   0   56.99    6.00
  30  16   0   58.09    5.50
  16 -30   0   45.50    6.80
  30  16   0   52.39    5.60
  30  16   0   56.89    6.20
  30  14   0   -0.90    2.50
 -14  30   0    0.80    3.60
  14 -30   0   -0.90    3.10
  14 -30   0   -5.60    3.40
  30  14   0    1.70    2.80
  30  14   0    2.30    5.50
  14 -30   0   -1.50    3.00
 -30 -14   0   -3.60    6.80
 -14  30   0   10.60    4.20
 -14  30   0    8.00    5.00
 -30 -14   0   -1.60    4.40
 -30 -12   0    2.70    4.30
 -12  30   0    8.00    4.10
  30  12   0   -1.00    2.50
  12 -30   0    1.80    3.10
  12 -30   0   -2.20    3.60
 -30 -12   0   -0.50    6.80
  12 -30   0   -2.60    3.00
 -12  30   0    3.40    3.00
 -30 -12   0    1.60    3.60
  30  12   0    3.90    2.90
  30  12   0   -0.10    2.50
 -12  30   0    3.50    4.80
 -30 -10   0    5.10    4.40
  10 -30   0    3.00    3.80
 -30 -10   0    4.80    7.00
  30  10   0    2.60    2.50
 -10  30   0    3.80    2.70
  10 -30   0    1.40    2.80
 -10  30   0    3.90    3.70
  30  10   0    1.70    2.40
  30  10   0    2.60    2.90
 -30 -10   0    4.50    3.40
 -10  30   0    5.20    4.50
  10 -30   0    1.90    3.10
   8 -30   0   -2.80    3.30
  -8  30   0    3.90    3.50
 -30  -8   0   -0.50    3.30
  30   8   0   -0.20    2.40
 -30  -8   0   -2.90    6.30
   8 -30   0   -1.70    3.10
  30   8   0    2.10    2.40
  30   8   0    1.70    3.10
  -8  30   0    3.90    4.30
   8 -30   0    1.60    2.90
  -8  30   0    3.70    2.90
 -30  -8   0   -1.00    6.80
  -6  30   0  244.28   11.60
  30   6   0  229.88   11.20
 -30  -6   0  226.68   14.50
   6 -30   0  247.88   11.60
  30   6   0  236.18   11.00
   6 -30   0  235.88   11.70
  30   6   0  231.08   10.70
 -30  -6   0  218.78   15.00
   6 -30   0  229.78   13.10
  -6  30   0  232.18   11.60
 -30  -6   0  237.18   11.50
  -6  30   0  248.88   11.10
 -30  -4   0   28.20    7.20
 -30  -4   0   20.20    5.40
  -4  30   0   31.10    5.00
 -30  -4   0   21.10    3.90
  -4  30   0   29.40    5.60
  -4  30   0   25.40    5.60
   4 -30   0   20.70    4.00
  30   4   0   26.20    5.20
   4 -30   0   20.90    4.40
   4 -30   0   27.00    5.60
  30   4   0   23.00    4.70
  30   4   0   21.10    4.30
  -2  30   0  235.78   11.20
 -30  -2   0  221.58   13.70
  -2  30   0  244.58   10.90
 -30  -2   0  236.08   11.50
   2 -30   0  230.48   11.50
   2 -30   0  237.88   13.10
   2 -30   0  240.38   11.70
  30   2   0  237.78   10.90
  -2  30   0  226.38   11.40
  30   2   0  222.98   11.20
   0 -30   0  131.99    8.50
  30   0   0  129.59    7.20
 -30   0   0  155.38   10.10
   0 -30   0  127.49    8.20
   0  30   0  128.69    7.80
 -30   0   0  147.99   11.00
  30   0   0  131.59    7.40
 -30   0   0  137.89    8.10
  30   0   0  131.39    8.10
   0  30   0  135.39    7.40
   0  30   0  126.19    7.90
   0 -30   0  130.89   10.10
  -2 -30   0  122.29    8.30
  30  -2   0  120.49    7.60
   2  30   0  122.19    7.20
  -2 -30   0  121.69    7.90
  30  -2   0  124.69    7.90
  30  -2   0  124.09    7.00
  -2 -30   0  117.19    9.30
 -30   2   0  120.39    7.90
 -30   2   0  144.29    9.50
 -30   2   0  137.49   10.80
   2  30   0  114.09    7.50
   2  30   0  121.09    7.20
  -4 -30   0  198.68   10.40
  -4 -30   0  187.78   12.10
  -4 -30   0  198.98   10.70
  30  -4   0  182.68    9.60
   4  30   0  195.18    9.60
  30  -4   0  193.78   10.40
 -30   4   0  215.18   12.70
 -30   4   0  207.98   10.00
 -30   4   0  209.88   11.50
  30  -4   0  191.78    9.70
   4  30   0  195.18    9.60
   6  30   0   88.79    6.40
  30  -6   0   85.99    6.20
   6  30   0   81.79    6.10
 -30   6   0   83.09    7.00
 -30   6   0  102.69    9.70
  30  -6   0   87.49    6.50
 -30   6   0  100.39    8.60
  30  -6   0   87.99    6.90
  -6 -30   0   95.39    7.90
  -6 -30   0   81.99    8.90
   6  30   0   87.09    6.30
  -6 -30   0   94.29    7.00
  -8 -30   0   74.89    6.90
 -30   8   0   81.09    8.00
  -8 -30   0   64.49    8.00
   8  30   0   67.29    5.60
  30  -8   0   56.39    6.00
   8  30   0   74.09    5.80
  30  -8   0   68.19    5.70
  30  -8   0   71.69    6.60
 -30   8   0   72.99    6.60
 -30   8   0   94.49    9.40
   8  30   0   68.59    5.60
  -8 -30   0   65.29    6.90
 -10 -30   0   36.00    6.50
 -30  10   0   47.30    8.10
  30 -10   0   31.80    5.50
  10  30   0   36.90    5.20
  10  30   0   33.70    4.80
  30 -10   0   38.20    5.90
 -10 -30   0   37.10    6.20
 -30  10   0   39.50    7.20
 -30  10   0   36.60    6.00
  30 -10   0   33.00    5.50
  10  30   0   41.00    4.90
 -12 -30   0   13.40    4.60
 -12 -30   0   23.50    4.30
 -30  12   0   48.10    8.20
  30 -12   0   24.80    5.60
 -30  12   0   25.90    3.90
  30 -12   0   21.50    4.00
  12  30   0   30.80    5.30
 -12 -30   0   35.30    6.60
  12  30   0   31.00    4.60
 -30  12   0   31.60    6.90
  30 -12   0   23.80    4.70
  14  30   0  130.89    7.30
  14  30   0  135.29    7.90
  30 -14   0  111.79    8.30
 -30  14   0  126.19    8.10
 -14 -30   0  131.09   11.10
 -14 -30   0  138.09    9.10
 -30  14   0  136.69    9.40
  30 -14   0  121.19    8.50
 -30  14   0  137.19   11.60
  30 -14   0  120.99    8.40
  30 -16   0   -1.80    3.10
 -30  16   0    3.70    3.50
  16  30   0    1.40    2.50
  30 -16   0    2.10    3.50
 -30  16   0    2.00    4.20
 -16 -30   0   -0.30    4.20
 -30  16   0    8.50    5.80
  16  30   0    4.60    3.00
  30 -16   0    0.80    2.90
 -16 -30   0    2.30    3.90
  18  30   0   26.40    4.90
  18  30   0   32.60    6.20
  30 -18   0   31.80    6.60
 -18 -30   0   19.20    5.40
 -30  18   0   30.90    6.10
 -30  18   0   39.60    7.60
 -18 -30   0   33.90    6.70
  30 -18   0   29.50    7.00
  18  30   0   38.60    4.80
  30 -18   0   27.70    5.80
 -30  18   0   33.20    7.20
 -20 -30   0   19.10    4.70
  30 -20   0   13.80    3.50
  30 -20   0   11.30    3.90
 -20 -30   0   19.80    5.70
 -30  20   0   16.60    4.40
  20  30   0   15.80    3.60
  30 -20   0   17.90    4.50
  20  30   0   15.70    3.50
 -30  20   0   24.20    6.20
 -30  20   0   14.60    4.20
  19 -31   0    3.90    3.70
 -31 -19   0   -0.80    7.90
 -31 -19   0    5.80    4.00
 -19  31   0   15.40    6.20
  19 -31   0    0.70    4.20
  31  19   0    2.50    2.80
 -31 -19   0    2.60    5.40
  31  19   0    4.70    3.50
 -19  31   0   10.80    3.50
 -31 -17   0    3.10    5.00
  31  17   0    4.80    3.30
  17 -31   0   -4.60    3.70
 -17  31   0    2.00    5.50
  17 -31   0   -2.10    3.40
 -31 -17   0    2.20    3.70
  31  17   0   -0.80    2.60
  31  17   0    3.50    3.10
 -31 -17   0   -8.10    7.30
 -17  31   0    2.30    3.00
 -15  31   0   -0.20    5.10
  15 -31   0   -1.30    3.40
  31  15   0    2.20    3.00
 -31 -15   0   -7.60    7.30
 -31 -15   0    2.20    3.80
  31  15   0   -0.70    2.60
  15 -31   0   -2.90    3.90
 -15  31   0    3.30    2.90
 -31 -15   0    1.90    4.90
 -15  31   0   13.90    4.70
  31  15   0    7.00    3.00
 -13  31   0    4.10    5.10
 -31 -13   0   -8.80    7.10
 -13  31   0   11.80    4.40
  31  13   0    2.10    3.40
  13 -31   0   -4.10    3.20
  13 -31   0   -1.90    3.20
 -31 -13   0   -0.10    5.00
  31  13   0   -3.10    2.50
  31  13   0    0.00    2.80
 -13  31   0    2.30    2.90
 -31 -13   0   -2.40    4.50
 -11  31   0   -1.90    4.60
  31  11   0   -2.20    2.60
  31  11   0    0.10    2.50
  11 -31   0   -5.70    3.00
 -31 -11   0   -7.50    6.60
  31  11   0    0.40    3.10
 -11  31   0    3.60    5.40
 -11  31   0    6.10    3.90
  11 -31   0   -2.30    3.30
 -31 -11   0   -0.30    3.60
  11 -31   0   -6.70    3.60
 -31 -11   0    0.70    4.60
   9 -31   0   -0.80    3.00
   9 -31   0   -2.30    3.40
   9 -31   0   -4.70    3.10
  -9  31   0    1.70    3.70
  31   9   0   -1.20    2.60
  31   9   0    0.90    3.10
  -9  31   0    2.40    2.90
  -9  31   0   -1.60    4.30
  31   9   0   -0.50    2.60
 -31  -9   0   -2.20    3.30
 -31  -9   0   -5.30    6.60
 -31  -9   0   -1.60    4.60
   7 -31   0   -2.80    3.20
  31   7   0   -3.00    2.30
   7 -31   0   -6.70    3.70
 -31  -7   0    0.80    5.40
 -31  -7   0   -2.80    3.50
  -7  31   0   -1.90    2.80
 -31  -7   0    3.00    7.50
  -7  31   0    0.40    4.30
   7 -31   0   -0.70    3.00
  31   7   0   -1.60    2.40
  31   7   0    1.80    3.10
  -7  31   0   -0.40    3.40
 -31  -5   0    4.90    3.60
  31   5   0    3.30    2.30
  -5  31   0    6.10    2.80
  -5  31   0    1.30    3.20
  31   5   0    4.10    3.40
  31   5   0    2.50    2.60
   5 -31   0   -1.50    3.60
   5 -31   0    2.60    3.00
 -31  -5   0    7.80    6.60
   5 -31   0    3.30    3.40
  -5  31   0    7.80    4.30
   3 -31   0    2.50    2.90
   3 -31   0   -2.60    3.40
  31   3   0    0.40    2.10
  -3  31   0    0.50    3.20
  -3  31   0   -0.10    4.10
 -31  -3   0    0.60    3.60
  31   3   0    4.40    3.40
  31   3   0    1.70    2.60
 -31  -3   0    8.40    6.90
   3 -31   0   -0.20    3.30
  31   1   0   -1.40    3.30
 -31  -1   0   13.10    6.80
  -1  31   0    3.30    2.70
  31   1   0    0.00    2.10
 -31  -1   0    0.60    3.60
   1 -31   0   -0.50    2.80
  -1  31   0    0.90    3.80
   1 -31   0   -3.30    3.30
  31   1   0    2.30    2.70
  -1  31   0    0.60    3.10
   1 -31   0   -3.00    3.50
  31  -1   0   -0.30    2.60
  -1 -31   0   -1.00    3.90
  31  -1   0    2.10    3.40
 -31   1   0   16.40    6.60
   1  31   0   -0.30    2.90
   1  31   0    3.20    3.80
  -1 -31   0    0.00    3.50
  -1 -31   0    1.20    2.80
 -31   1   0    9.00    4.40
   1  31   0    3.70    2.50
 -31   1   0   -1.00    3.40
   3  31   0    2.90    2.70
 -31   3   0    7.30    4.40
  -3 -31   0    0.00    3.70
 -31   3   0   13.40    6.60
  -3 -31   0   -7.40    3.70
 -31   3   0   -0.40    3.50
  31  -3   0    0.20    2.10
   3  31   0   -1.20    3.50
  -3 -31   0    0.90    2.90
  31  -3   0    0.90    2.60
   3  31   0   -0.20    2.80
  31  -3   0    4.20    3.40
   5  31   0    0.10    3.70
 -31   5   0   11.80    4.40
 -31   5   0   11.90    6.40
  -5 -31   0    0.30    2.80
  31  -5   0    2.30    3.30
   5  31   0    1.00    2.80
  31  -5   0   -1.80    2.20
  31  -5   0    2.60    2.70
  -5 -31   0    2.00    3.90
  -5 -31   0   -3.40    3.90
 -31   5   0    1.30    3.50
   5  31   0    3.10    2.50
 -31   7   0   -2.50    3.40
  31  -7   0   -0.60    2.40
  31  -7   0    1.00    3.30
   7  31   0    0.70    2.40
   7  31   0    0.50    2.60
  31  -7   0   -2.70    2.80
 -31   7   0    5.80    4.00
 -31   7   0    7.50    6.70
  -7 -31   0   -3.00    2.90
  -7 -31   0   -2.20    3.70
  -7 -31   0   -2.50    3.70
  -9 -31   0   -6.20    3.70
  31  -9   0   -3.50    2.80
 -31   9   0    0.60    4.10
  31  -9   0   -2.40    2.40
 -31   9   0   -2.30    3.50
  -9 -31   0   -6.60    3.70
   9  31   0    0.60    2.70
   9  31   0   -0.80    2.80
  31  -9   0   -1.00    3.30
  -9 -31   0   -3.10    3.00
 -31   9   0    4.50    6.70
 -31  11   0    0.90    4.10
 -11 -31   0   -4.40    3.90
 -11 -31   0    0.00    3.80
  11  31   0   -1.80    2.50
 -11 -31   0   -0.60    3.10
  11  31   0   -0.90    2.80
  31 -11   0   -1.00    3.40
 -31  11   0   -0.50    3.50
  31 -11   0   -2.90    2.60
 -13 -31   0    2.70    4.00
  31 -13   0   -1.70    2.80
  31 -13   0    1.40    3.50
 -31  13   0    2.50    4.20
 -13 -31   0    3.80    3.50
  13  31   0    1.60    2.70
  31 -13   0    2.00    3.10
  13  31   0    3.60    2.80
 -31  13   0   12.40    6.30
 -31  13   0    2.80    3.40
 -13 -31   0   -4.00    4.00
 -15 -31   0   -3.40    4.60
  31 -15   0   -1.20    3.10
 -15 -31   0   -0.10    4.60
 -31  15   0   -4.00    4.10
 -31  15   0   -0.10    3.50
  31 -15   0   -2.40    3.50
  15  31   0    1.20    3.10
 -31  15   0    9.10    5.80
  31 -15   0   -1.10    2.90
  31 -17   0    0.90    3.70
 -31  17   0    6.00    6.10
 -17 -31   0   -2.50    4.60
  31 -17   0   -1.80    3.20
 -31  17   0   -1.00    3.60
 -31  17   0    2.10    4.20
  17  31   0   -0.60    2.60
  31 -17   0    2.40    3.30
 -17 -31   0   -2.00    4.10
  17  31   0    3.60    2.70
  17  31   0    2.60    3.00
 -19 -31   0    1.10    4.30
  19  31   0    1.90    3.30
  19  31   0    5.40    3.10
 -31  19   0   -5.70    3.90
 -31  19   0    4.20    5.70
  31 -19   0   -0.40    3.00
  31 -19   0   -2.20    3.50
 -19 -31   0   -0.10    6.40
  31 -19   0   -0.50    4.00
 -31  19   0   -1.10    4.20
 -16  32   0    3.70    3.30
 -32 -16   0    7.30    5.30
 -32 -16   0    2.80    3.80
  32  16   0    0.70    2.80
 -32 -16   0   -1.80    7.70
  16 -32   0    0.70    3.70
  16 -32   0   -2.30    4.00
 -16  32   0   10.00    5.40
  32  16   0    3.60    3.20
  32  16   0    4.50    3.20
  32  14   0   80.39    6.70
  32  14   0   70.89    6.20
  14 -32   0   60.49    8.70
  32  14   0   74.19    6.80
 -14  32   0   72.19    8.00
 -32 -14   0   77.89    7.40
 -32 -14   0   65.59   10.80
 -14  32   0   74.49    6.50
  14 -32   0   69.19    7.40
 -32 -14   0   76.59   11.10
  32  12   0   37.20    5.20
 -32 -12   0   43.30    6.50
 -12  32   0   45.90    5.70
  32  12   0   40.50    5.80
  12 -32   0   36.80    6.30
  12 -32   0   35.70    6.60
 -32 -12   0   58.59   10.50
 -12  32   0   37.20    6.90
  32  12   0   45.60    5.90
 -32 -12   0   37.70    8.60
 -10  32   0   34.60    6.40
 -32 -10   0   21.40    8.00
 -32 -10   0   14.10    4.00
  32  10   0   19.20    4.20
 -32 -10   0   14.40    5.40
  10 -32   0   19.60    4.00
 -10  32   0   22.90    4.60
  32  10   0   19.20    3.30
  32  10   0   22.60    4.90
  10 -32   0   13.30    3.50
  10 -32   0    9.00    4.30
 -10  32   0   25.20    5.20
 -32  -8   0  119.19   11.70
   8 -32   0  117.29    8.10
  -8  32   0  115.99    8.40
  -8  32   0  126.59    8.20
  -8  32   0  110.19   10.10
 -32  -8   0  114.39    7.90
   8 -32   0  112.79    8.20
  32   8   0  108.19    7.10
 -32  -8   0  117.79   12.20
  32   8   0  125.59    7.90
  32   8   0  112.29    7.10
   6 -32   0   18.80    4.70
  32   6   0   36.90    5.80
  -6  32   0   35.60    6.20
  32   6   0   27.10    4.80
  -6  32   0   29.80    6.10
   6 -32   0   36.50    6.10
 -32  -6   0   23.90    5.80
   6 -32   0   30.80    6.30
 -32  -6   0   32.90    7.60
  -6  32   0   34.50    5.80
 -32  -6   0   34.20    6.10
  32   6   0   31.90    4.90
   4 -32   0  257.97   14.20
  -4  32   0  267.07   12.20
  -4  32   0  284.57   12.90
   4 -32   0  274.87   13.20
 -32  -4   0  275.37   13.10
  -4  32   0  275.77   13.20
   4 -32   0  295.07   13.30
  32   4   0  280.27   13.00
  32   4   0  268.47   12.50
 -32  -4   0  274.47   15.50
  32   4   0  267.67   12.10
 -32  -2   0   17.40    6.90
  32   2   0   10.00    3.40
   2 -32   0   11.90    3.80
  -2  32   0   12.50    4.60
   2 -32   0    5.00    3.80
  -2  32   0   10.00    3.40
  32   2   0   12.10    3.00
 -32  -2   0    9.20    3.70
   2 -32   0    9.80    3.20
  -2  32   0   11.00    2.80
   0 -32   0   23.90    4.40
   0  32   0   28.10    5.00
  32   0   0   29.40    6.10
  32   0   0   30.20    5.00
   0  32   0   30.40    5.60
 -32   0   0   31.00    6.10
   0  32   0   37.00    5.10
   0 -32   0   28.30    5.90
 -32   0   0   47.60    9.60
  32   0   0   30.20    7.40
  32  -2   0   62.99    6.90
  -2 -32   0   63.49    7.30
 -32   2   0   79.39    9.60
 -32   2   0   63.39    6.60
   2  32   0   65.69    5.70
   2  32   0   55.89    5.80
  -2 -32   0   59.79    6.60
  32  -2   0   58.39    5.80
  -2 -32   0   46.00    8.60
   2  32   0   52.49    6.10
  32  -2   0   48.80    5.60
  32  -4   0  143.09    8.50
  32  -4   0  153.18    9.30
  32  -4   0  148.49    8.60
   4  32   0  154.78    8.40
 -32   4   0  176.48   10.60
  -4 -32   0  159.58    9.60
  -4 -32   0  145.39   11.20
   4  32   0  144.59    8.60
 -32   4   0  150.28    9.10
 -32   4   0  172.08   11.90
   4  32   0  156.48    8.30
  -4 -32   0  145.79    9.30
  32  -6   0  125.49    7.90
  -6 -32   0  125.39    8.60
  32  -6   0  108.29    7.70
  -6 -32   0  126.59   10.50
 -32   6   0  159.88   11.10
  -6 -32   0  137.49    8.90
   6  32   0  120.39    7.40
  32  -6   0  130.99    8.50
   6  32   0  124.49    7.40
   6  32   0  122.19    7.90
 -32   6   0  140.99    8.50
 -32   6   0  150.58    9.80
 -32   8   0    8.20    4.30
  -8 -32   0    3.80    3.30
 -32   8   0    6.00    3.80
   8  32   0    5.10    2.90
  32  -8   0    6.30    3.60
   8  32   0    0.00    3.70
   8  32   0    3.50    2.70
  -8 -32   0    2.50    4.00
  32  -8   0   -0.20    2.60
  -8 -32   0   -2.00    3.90
  10  32   0    0.80    2.70
  10  32   0   -0.80    3.70
 -10 -32   0    0.30    4.00
  32 -10   0    0.10    3.60
 -32  10   0    0.80    3.70
  10  32   0    0.90    2.80
 -10 -32   0   -3.40    4.20
 -10 -32   0    8.20    3.60
 -32  10   0    8.30    6.40
  32 -10   0   -3.20    2.60
 -32  10   0    2.50    4.20
  32 -10   0   -3.00    2.90
 -32  12   0   57.89    6.60
 -12 -32   0   65.49    7.10
 -12 -32   0   46.80    9.40
  12  32   0   59.39    5.50
 -32  12   0   80.39    9.40
  32 -12   0   51.59    6.50
  32 -12   0   57.09    7.10
  12  32   0   56.99    6.00
 -32  12   0   61.29    7.60
 -12 -32   0   63.79    7.80
  32 -12   0   52.89    6.10
  32 -14   0    0.20    3.00
  14  32   0    1.90    3.00
 -32  14   0   -2.20    4.30
  32 -14   0   -1.10    2.90
  32 -14   0    0.20    3.70
 -32  14   0    5.10    3.70
 -32  14   0    4.00    5.80
  14  32   0   -0.10    2.70
 -14 -32   0   -5.70    6.30
  16  32   0   50.49    5.40
  16  32   0   57.99    7.20
 -32  16   0   46.40    7.70
  32 -16   0   44.50    6.10
 -32  16   0   61.89    6.90
  32 -16   0   52.69    7.10
  32 -16   0   41.00    7.10
 -16 -32   0   55.19    7.60
 -32  16   0   65.69    8.00
  15 -33   0   -1.80    3.50
 -33 -15   0   -2.10    4.00
 -33 -15   0  -11.00    7.40
 -15  33   0   -2.60    5.40
  15 -33   0   -5.60    3.90
  33  15   0   -3.10    2.80
 -33 -15   0    1.00    5.40
  33  15   0    0.40    3.20
  33  15   0    2.10    3.10
 -15  33   0   -3.20    2.90
 -33 -13   0   -1.10    3.70
  33  13   0    3.10    3.40
  33  13   0   -2.50    2.70
 -13  33   0    1.40    2.90
  13 -33   0   -4.90    4.00
  13 -33   0   -1.00    3.40
 -13  33   0   -1.90    5.40
 -33 -13   0   -7.30    7.00
  33  13   0   -2.20    3.00
 -33 -13   0    2.70    5.20
  33  11   0    1.10    3.40
 -11  33   0    4.20    4.00
  11 -33   0   -6.70    3.80
  11 -33   0   -7.30    3.60
 -33 -11   0   -5.60    7.10
  11 -33   0   -3.00    3.20
 -11  33   0    0.50    5.00
 -33 -11   0   -4.50    5.20
 -11  33   0    1.10    3.00
 -33 -11   0   -0.50    3.90
  33  11   0   -2.10    2.60
  33  11   0   -1.40    2.90
  33   9   0   -1.20    2.70
 -33  -9   0   -8.80    7.20
  -9  33   0   -0.10    4.80
  -9  33   0    2.20    3.80
 -33  -9   0    1.70    5.20
  33   9   0    2.20    4.10
  33   9   0   -0.10    2.70
   9 -33   0   -3.10    3.20
   9 -33   0   -5.00    3.60
  -9  33   0    1.70    2.90
   9 -33   0   -4.80    3.50
  -7  33   0    4.20    4.80
  -7  33   0    4.10    2.90
 -33  -7   0    2.30    3.90
 -33  -7   0    5.40    5.20
  33   7   0    1.10    2.60
   7 -33   0    0.60    4.00
   7 -33   0    1.40    3.70
  -7  33   0    3.20    3.70
  33   7   0    0.30    2.50
 -33  -7   0    0.40    7.20
  33   7   0    3.90    3.30
   7 -33   0    2.50    3.30
   5 -33   0    0.60    3.20
  33   5   0    1.70    3.60
 -33  -5   0    8.60    7.00
  33   5   0    1.40    2.50
 -33  -5   0    2.50    3.80
 -33  -5   0   -3.40    5.40
  -5  33   0    4.20    4.60
  -5  33   0    2.40    3.50
   5 -33   0   -3.00    3.60
  -5  33   0    3.90    2.70
  33   5   0    0.40    2.80
   5 -33   0    0.80    3.70
  -3  33   0    3.80    2.90
  -3  33   0    0.10    4.40
   3 -33   0    2.10    3.20
 -33  -3   0   15.00    7.20
  33   3   0    1.10    2.70
 -33  -3   0    3.30    3.90
   3 -33   0   -2.40    3.60
  -3  33   0    3.50    3.30
   3 -33   0   -2.00    4.10
  33   3   0    3.70    3.50
  -1  33   0   -4.50    4.00
 -33  -1   0   16.70    7.30
  33   1   0    1.80    2.70
 -33  -1   0    2.70    3.90
  -1  33   0    3.50    3.20
   1 -33   0    1.00    3.20
  33   1   0    2.40    2.30
   1 -33   0   -1.40    3.80
  33   1   0    2.40    3.70
   1 -33   0   -0.60    5.60
  33  -1   0    0.50    2.20
  33  -1   0    4.80    2.80
   1  33   0    2.20    4.10
  33  -1   0    2.20    3.40
   1  33   0    1.90    3.10
 -33   1   0    6.30    3.90
  -1 -33   0    0.90    3.10
 -33   1   0   10.90    7.40
  -1 -33   0   -4.80    3.80
  33  -3   0   -1.20    2.70
   3  33   0   -0.90    4.00
 -33   3   0   -1.60    3.70
  -3 -33   0    0.00    3.90
   3  33   0   -2.40    3.00
  33  -3   0    0.00    3.50
   3  33   0    0.20    3.70
  -3 -33   0   -2.70    3.20
 -33   3   0    9.00    8.00
 -33   3   0   13.40    4.90
  33  -3   0   -1.70    2.30
  33  -5   0   -2.10    2.40
 -33   5   0    0.80    3.80
   5  33   0    1.40    2.90
  -5 -33   0   -0.50    4.20
   5  33   0   -4.00    3.80
 -33   5   0   11.30    4.60
 -33   5   0   14.00   10.20
  33  -5   0    2.60    3.40
   5  33   0    1.00    3.00
  -5 -33   0   -0.60    3.10
   7  33   0    3.90    2.80
  33  -7   0   -1.10    2.60
  -7 -33   0    0.90    3.20
   7  33   0    0.60    2.90
  -7 -33   0    1.80    4.10
 -33   7   0   11.50    6.80
   7  33   0   -2.50    3.60
 -33   7   0    4.90    3.80
 -33   7   0   12.90    4.50
  33  -7   0    2.40    3.00
  33  -7   0    2.50    3.70
   9  33   0   -5.80    3.70
  33  -9   0   -2.00    3.00
 -33   9   0    0.30    4.30
  -9 -33   0   -9.20    5.40
  33  -9   0   -3.60    2.70
  -9 -33   0   -7.80    3.80
  -9 -33   0    3.70    3.50
   9  33   0    0.40    2.90
 -33   9   0    3.10    6.40
 -33   9   0   -3.80    3.80
  33  -9   0   -2.20    3.60
 -11 -33   0   -1.80    3.90
  33 -11   0   -0.90    3.70
 -11 -33   0    2.70    3.70
  33 -11   0   -3.20    2.80
 -33  11   0   -0.70    4.30
  33 -11   0   -2.70    2.90
 -33  11   0    0.90    3.80
 -33  11   0    4.00    6.60
  11  33   0    0.00    2.70
 -11 -33   0   -5.10    4.30
  33 -13   0   -0.60    3.10
  13  33   0    2.70    3.20
  33 -13   0   -1.80    2.80
 -33  13   0    2.70    3.90
  33 -13   0    1.50    3.80
 -13 -33   0    3.70    3.90
  13  33   0    3.10    2.70
 -33  13   0    0.30    4.50
 -33  13   0    7.40    6.40
 -13 -33   0   -6.20    4.50
  15  33   0    0.20    2.90
 -15 -33   0   -4.80    4.60
  33 -15   0   -3.10    3.80
 -33  15   0    3.60    3.90
 -15 -33   0   -1.50    4.00
  33 -15   0   -2.70    3.20
 -33  15   0   -3.40    4.40
  15  33   0   -1.20    3.20
 -33  15   0    7.80    6.10
  33 -15   0   -4.20    3.30
  34  12   0   16.30    3.80
  34  12   0   16.00    3.30
 -34 -12   0   26.20    8.60
  34  12   0   15.40    3.60
  12 -34   0   10.30    3.80
 -12  34   0   17.20    5.70
 -12  34   0   16.20    3.50
  12 -34   0    5.80    4.00
 -34 -12   0   22.90    4.50
 -34 -12   0   13.20    7.10
  10 -34   0   48.30    7.20
 -34 -10   0   51.19   10.70
 -34 -10   0   58.99   11.70
 -10  34   0   58.69    5.80
 -34 -10   0   60.79    6.80
  10 -34   0   41.90    8.50
  34  10   0   46.40    5.60
 -10  34   0   55.09    7.60
  34  10   0   58.89    6.60
  10 -34   0   52.59    7.30
  34  10   0   64.89    6.10
  -8  34   0   27.50    5.30
  34   8   0   30.40    6.00
  34   8   0   11.30    3.00
 -34  -8   0   19.50    7.70
   8 -34   0    6.40    4.40
  -8  34   0   18.40    4.20
  34   8   0   21.10    3.40
 -34  -8   0   30.90    6.30
   8 -34   0   14.00    4.30
  -8  34   0   22.40    5.30
   8 -34   0   15.80    3.90
 -34  -8   0   18.70    6.20
   6 -34   0  104.09    9.50
 -34  -6   0  119.99   13.40
  -6  34   0  129.99    7.60
 -34  -6   0  135.19   12.10
   6 -34   0  134.09    8.90
 -34  -6   0  145.79    8.90
  34   6   0  130.59    7.60
  -6  34   0  137.99    8.50
  34   6   0  120.69    7.70
   6 -34   0  126.09    8.90
  -6  34   0  128.09    8.90
 -34  -4   0    9.80    4.10
  34   4   0    7.60    3.00
  -4  34   0   11.20    3.10
   4 -34   0    8.30    3.60
 -34  -4   0   17.80    7.50
   4 -34   0    6.40    4.00
  -4  34   0   14.10    3.70
  -4  34   0    9.00    5.10
  34   4   0   10.60    3.80
   4 -34   0    4.50    4.30
  34   2   0    9.60    2.90
  -2  34   0   21.50    4.90
  34   2   0   12.10    2.80
 -34  -2   0   36.50   10.90
   2 -34   0   10.30    4.40
   2 -34   0   13.30    3.70
  -2  34   0   14.10    3.60
  34   2   0   19.20    4.10
   2 -34   0   12.40    4.30
 -34  -2   0   19.70    4.50
 -34   0   0  132.99    8.80
  34   0   0  120.89    8.80
   0 -34   0  124.29    8.80
   0 -34   0  127.09    9.30
 -34   0   0  150.88   17.40
 -34   0   0  156.18   10.20
   0  34   0  127.99    7.70
   0 -34   0  116.69   10.80
  34   0   0  119.39    7.70
   0  34   0  113.89    8.50
   0  34   0  125.89    7.60
  34  -2   0   -1.40    2.40
 -34   2   0    9.10    7.00
  -2 -34   0   -5.80    4.00
   2  34   0    1.60    2.60
   2  34   0   -3.30    4.20
  -2 -34   0   -3.70    4.10
  -2 -34   0    0.10    3.30
   2  34   0   -4.00    3.00
  34  -2   0    2.40    3.90
 -34   2   0    1.60    4.00
  34  -2   0    0.50    3.00
   4  34   0    1.50    3.10
 -34   4   0   13.50    7.00
 -34   4   0    3.40    3.80
  -4 -34   0    4.00    3.40
   4  34   0    3.80    3.00
  -4 -34   0    0.00    4.20
  34  -4   0    0.10    2.60
  34  -4   0    0.60    2.90
 -34   4   0   16.30    4.90
   4  34   0   -0.30    4.10
  -4 -34   0   -3.60    4.10
  34  -4   0    0.80    3.90
 -34   6   0   22.60    7.60
  34  -6   0   14.00    4.20
   6  34   0   11.40    4.40
   6  34   0   10.80    3.30
   6  34   0    6.50    2.70
  -6 -34   0    2.80    4.20
  34  -6   0    8.50    3.10
 -34   6   0   16.80    4.70
  -6 -34   0   10.60    3.90
 -34   6   0   13.00    4.20
  -6 -34   0    6.30    4.20
  34  -6   0    7.20    2.90
  -8 -34   0    7.10    3.70
  34  -8   0    7.00    3.00
 -34   8   0    9.40    4.50
   8  34   0    7.00    3.00
  34  -8   0    6.20    4.00
  34  -8   0    5.20    2.90
 -34   8   0    8.50    4.20
  -8 -34   0    2.30    4.50
 -34   8   0   13.20    6.90
  -8 -34   0    6.10    4.20
   8  34   0    5.70    2.90
  10  34   0   -0.70    2.80
  34 -10   0    1.00    4.00
  10  34   0    1.00    3.50
  34 -10   0   -1.50    2.80
 -10 -34   0   -1.90    3.90
 -34  10   0    4.00    6.80
 -10 -34   0    1.90    3.70
 -10 -34   0   -5.10    4.40
  34 -10   0   -0.50    3.00
 -34  10   0   -0.20    4.00
 -34  10   0    1.20    4.70
  12  34   0   35.80    5.10
 -12 -34   0   16.40    5.30
 -34  12   0   41.70    7.80
 -12 -34   0   29.20    5.30
 -34  12   0   23.00    4.60
  34 -12   0   26.40    4.80
 -34  12   0   47.00    8.70
  12  34   0   30.90    5.90
  34 -12   0   20.90    3.90
 -12 -34   0   37.70    7.60
  34 -12   0   24.30    5.50
  -9  35   0    1.70    5.20
  -9  35   0    5.40    3.20
   9 -35   0   -3.90    3.90
   9 -35   0   -0.80    3.60
  35   9   0    1.90    3.70
 -35  -9   0    1.30    4.10
  35   9   0    1.90    3.00
   9 -35   0   -3.80    4.10
   7 -35   0   -2.50    3.90
  35   7   0   -0.40    2.90
 -35  -7   0    1.20    4.00
   7 -35   0    0.00    3.50
   7 -35   0   -4.50    3.70
  35   7   0    2.90    3.40
  -7  35   0    4.90    2.80
  -7  35   0    3.40    5.10
 -35  -7   0    5.90    8.60
  -7  35   0    6.20    3.70
  35   5   0   -0.50    4.70
   5 -35   0   -3.50    3.90
   5 -35   0    2.70    3.50
 -35  -5   0    1.10    5.40
  -5  35   0    1.50    5.00
 -35  -5   0    1.90    7.50
  -5  35   0    2.90    2.90
  35   5   0    1.70    3.80
   5 -35   0   -5.90    4.00
  -5  35   0    2.80    3.60
  35   3   0   -0.60    2.70
   3 -35   0   -3.30    4.10
   3 -35   0    3.20    3.40
  -3  35   0    1.40    4.50
   3 -35   0   -2.20    4.00
  -3  35   0    5.20    3.00
  -3  35   0    1.40    3.40
 -35  -3   0    0.50    4.00
 -35  -3   0    6.20    7.30
  35   3   0    1.50    4.30
  -1  35   0    0.20    4.60
  35   1   0   -1.30    2.90
   1 -35   0   -0.50    3.50
  -1  35   0    3.40    2.90
 -35  -1   0    0.60    4.00
  35   1   0    1.50    3.80
   1 -35   0   -2.50    4.20
 -35  -1   0    9.70    7.50
   1 -35   0   -2.20    3.90
  -1  35   0   -0.70    3.30
 -35   1   0   -0.70    4.00
  35  -1   0    1.20    4.00
  -1 -35   0    4.30    3.50
   1  35   0    2.70    4.50
   1  35   0    5.40    3.00
  -1 -35   0   -2.40    3.80
 -35   1   0    8.30    7.10
  35  -1   0    2.20    3.00
  -1 -35   0    0.20    4.20
   1  35   0    1.10    3.20
  35  -1   0    0.00    4.20
 -35   3   0   -1.70    3.90
  35  -3   0   -2.50    3.70
  35  -3   0   -1.90    2.60
  35  -3   0   -5.00    3.00
  -3 -35   0   -4.60    4.00
  -3 -35   0    0.10    3.50
   3  35   0    2.40    2.70
   3  35   0   -1.80    3.10
 -35   3   0    9.80    7.30
   3  35   0   -5.90    4.10
 -35   3   0   15.10    5.00
  -3 -35   0   -1.10    4.40
  -5 -35   0   -6.00    4.30
  35  -5   0    1.10    3.70
   5  35   0   -7.80    4.60
   5  35   0    1.20    2.90
 -35   5   0    1.30    4.10
  35  -5   0   -1.40    3.00
 -35   5   0    9.00    7.40
  -5 -35   0   -4.80    4.10
  35  -5   0   -3.20    2.70
   5  35   0   -0.10    2.90
  -5 -35   0   -0.40    3.50
   7  35   0   -1.00    2.70
 -35   7   0    3.80    6.90
  35  -7   0   -2.50    2.80
  35  -7   0    2.50    4.10
  -7 -35   0   -2.50    4.20
  35  -7   0   -1.00    3.10
 -35   7   0    8.10    4.80
   7  35   0    0.60    3.00
  -7 -35   0   -4.20    4.00
  -7 -35   0    1.60    3.70
 -35   7   0    2.30    4.10
  -9 -35   0   -0.50    4.30
 -35   9   0    1.90    4.20
   9  35   0    1.10    2.90
  35  -9   0   -2.50    3.10
  35  -9   0    1.80    4.10
 -35   9   0   11.20    6.50
  35  -9   0    0.30    3.20
 -35   9   0    7.40    4.70
  -9 -35   0    5.20    3.90
  -9 -35   0   -4.70    4.40
   9  35   0    3.10    4.20
 -36  -6   0   -4.00    7.20
  -6  36   0    5.80    5.30
 -36  -6   0    5.00    4.40
  36   4   0   48.90    7.00
  36   4   0   33.80    5.40
   4 -36   0   31.40    5.20
   4 -36   0   47.40    7.20
  -4  36   0   47.80    6.70
  -4  36   0   44.00    7.30
 -36  -4   0   47.00    7.20
  -4  36   0   52.79    5.80
 -36  -4   0   58.79   10.60
 -36  -2   0   10.80    7.70
  -2  36   0    7.40    3.60
   2 -36   0   -0.90    4.00
   2 -36   0   -3.90    4.30
  36   2   0    2.10    3.00
  -2  36   0    6.90    5.20
  36   2   0    5.90    4.20
   2 -36   0    4.60    3.70
  -2  36   0    7.30    2.90
   0 -36   0    3.80    3.70
 -36   0   0    8.70    7.30
  36   0   0    4.10    5.60
  36   0   0    4.90    3.20
   0  36   0    5.20    2.90
   0 -36   0   -1.60    4.20
   0 -36   0   -1.90    4.50
   0  36   0    2.70    3.40
 -36   0   0    2.80    4.20
   0  36   0    0.00    4.80
  -2 -36   0   39.40    7.50
 -36   2   0   47.90    7.20
  36  -2   0   41.80    5.90
   2  36   0   44.90    5.70
   2  36   0   37.70    6.70
 -36   2   0   63.99    9.80
  -2 -36   0   44.10    8.00
   2  36   0   45.20    5.70
  36  -2   0   44.50    7.50
 -36   4   0   14.90    7.20
  -4 -36   0    2.50    4.40
 -36   4   0    5.50    4.30
  -4 -36   0    2.40    3.70
   4  36   0    2.40    3.20
   4  36   0    5.90    3.00
   4  36   0   -2.40    7.40
  36  -4   0    1.80    2.90
  36  -4   0    4.10    4.00
  -4 -36   0   -0.80    4.00
 -36   6   0   38.40    7.00
 -36   6   0   44.40    9.20
  -2   3  -1   14.20    1.00
  -3  -2  -1   16.30    1.70
  -2   3  -1   11.90    1.30
   2  -3  -1   18.00    1.30
   3   2  -1   16.00    0.90
  -2   3  -1   14.40    1.30
   2  -3  -1   15.90    1.20
  -3  -2  -1   13.20    1.40
   2  -3  -1   16.80    1.30
   3   2  -1   15.90    1.00
   3   2  -1   15.50    1.20
  -3  -2  -1   17.90    1.80
   3   2  -1   15.60    1.20
  -3  -2  -1   13.70    1.30
   3   2   1   16.70    1.30
   2  -3   1   15.10    1.00
   2  -3   1   16.10    1.20
  -3  -2   1   16.50    1.40
  -3  -2   1   17.50    1.00
  -2   3   1   17.50    1.80
   3   2   1   12.90    0.80
  -3   0  -1  720.03   26.40
   0   3   1  694.53   26.20
   0   3   1  652.43   26.00
  -3   0   1  644.64   26.00
  -3   0   1  717.43   26.50
  -2  -3  -1   13.60    1.20
  -2  -3  -1   17.90    1.90
   2   3  -1   14.80    1.20
  -3   2  -1   14.20    1.00
  -3   2  -1   11.70    1.40
  -3   2  -1   12.60    1.20
   2   3  -1   15.90    1.30
   3  -2  -1   15.60    1.10
   3  -2  -1   17.20    1.30
  -3   2  -1   21.60    2.60
  -2  -3  -1   16.10    1.50
   2   3  -1   14.20    0.90
   3  -2  -1   17.50    1.10
   3  -2  -1   14.00    1.10
   3  -2   1   14.90    0.70
  -2  -3   1   13.90    1.50
   2   3   1   16.40    1.00
  -2  -3   1   17.00    1.20
  -3   2   1   14.60    0.80
   2   3   1   17.70    1.50
  -3   2   1   14.80    2.40
   3  -2   1   14.70    1.10
  -4  -3  -1 1116.59   41.10
  -4  -3   1 1029.60   40.90
  -3   4   1 1078.99   41.10
  -3   4   1 1076.89   41.10
  -1   4  -1  323.47   12.50
   1  -4  -1  329.67   12.60
  -4  -1  -1  317.17   12.50
   4   1  -1  316.87   12.50
  -4  -1  -1  343.47   12.90
   4   1  -1  315.27   12.50
   1  -4  -1  323.07   12.40
  -4  -1  -1  316.37   12.60
   1  -4  -1  334.97   12.50
   4   1  -1  321.97   12.40
  -1   4  -1  322.97   12.50
   1  -4  -1  335.67   12.60
  -1   4  -1  316.17   12.30
  -1   4  -1  313.57   12.40
   1  -4   1  323.27   12.60
  -4  -1   1  327.47   13.10
   4   1   1  338.77   12.50
  -1   4   1  321.07   12.50
  -4  -1   1  304.37   12.50
   4   1   1  324.67   12.40
  -1   4   1  335.07   12.70
   4  -1  -1   95.49    3.90
  -4   1  -1   99.79    4.20
   4  -1  -1  100.59    4.00
   1   4  -1   97.19    3.90
  -1  -4  -1   90.69    4.20
  -1  -4  -1   94.09    4.10
   4  -1  -1   93.09    4.00
  -4   1  -1  101.99    4.00
  -4   1  -1   95.09    3.80
  -4   1  -1   98.49    4.70
  -1  -4  -1   92.79    3.90
   1   4  -1   90.79    3.80
   1   4  -1   93.79    4.00
  -4   1   1   90.69    3.80
  -1  -4   1   94.39    3.70
   4  -1   1   90.79    3.70
  -1  -4   1   99.49    4.00
  -4   1   1   91.39    5.00
   1   4   1  100.39    4.00
   1   4   1   98.89    4.30
   4  -1   1   94.69    3.90
  -1  -4   1   96.79    4.10
   3   4  -1  267.37   10.60
   4  -3  -1  271.87   10.60
  -4   3  -1  270.27   10.60
  -4   3  -1  276.07   10.60
  -3  -4  -1  280.47   10.80
   3   4  -1  270.37   10.40
  -3  -4  -1  245.38   10.60
   3   4  -1  283.17   10.70
  -3  -4  -1  264.17   10.70
  -3  -4  -1  284.67   11.00
   3   4  -1  271.77   10.50
   4  -3  -1  266.27   10.60
  -4   3  -1  268.57   10.80
   4  -3  -1  278.77   10.60
   4  -3   1  274.67   10.60
   4  -3   1  281.07   10.70
  -4   3   1  279.07   11.20
  -3  -4   1  277.47   10.80
   4  -3   1  274.67   10.40
  -4   3   1  271.67   10.40
   3   4   1  276.07   10.70
  -3  -4   1  281.37   10.70
   3   4   1  264.47   10.50
  -5  -4  -1 1839.22   68.99
  -4   5   1 1784.72   68.99
  -5  -2   1 1636.74   62.69
   5   0  -1   70.29    3.30
   0  -5  -1   74.99    3.40
   0  -5  -1   72.79    3.70
   5   0  -1   73.19    3.20
   0   5  -1   73.69    3.20
  -5   0  -1   87.69    3.90
   0  -5  -1   70.49    3.10
   0   5  -1   72.29    3.10
   0   5  -1   70.79    3.30
   0  -5  -1   76.79    3.40
  -5   0  -1   80.29    4.20
   5   0  -1   71.59    3.30
  -5   0  -1   76.09    3.40
   5   0   1   73.89    3.00
   5   0   1   77.49    3.30
   0   5   1   77.19    3.50
   0  -5   1   72.59    3.00
  -5   0   1   68.59    3.20
   0   5   1   68.79    3.00
  -5   0   1   68.69    4.70
   0  -5   1   76.79    3.50
   2   5  -1 3419.56  131.99
   2   5  -1 3237.38  126.69
  -2  -5  -1 3191.58  126.39
   5  -2  -1 3082.09  125.89
   5  -2  -1 3493.65  134.89
  -5   2  -1 3298.57  126.49
   5  -2   1 3569.54  134.69
  -5   2   1 3096.39  125.79
   2   5   1 3423.26  131.99
  -2  -5   1 3334.27  126.89
   5  -2   1 3352.16  126.49
  -2  -5   1 3337.27  132.29
   2   5   1 3245.18  126.39
  -5   2   1 3421.46  133.89
  -5   4   1 1947.01   74.29
  -6  -5  -1 1456.45   55.59
  -6  -5  -1 1435.66   55.59
  -5   6  -1 1433.36   55.29
  -6  -5  -1 1490.85   55.79
  -5   6   1 1432.96   55.59
  -5   6   1 1481.25   55.69
   3  -6  -1 3479.85  136.89
   6   3  -1 3371.26  131.99
  -3   6  -1 3427.66  131.59
  -3   6  -1 3486.65  136.79
  -6  -3  -1 3474.15  141.29
  -6  -3  -1 3255.77  131.69
   6   3  -1 3527.85  140.79
   6   3   1 3523.25  141.89
  -3   6   1 3580.74  136.89
   3  -6   1 3309.57  131.49
   3  -6   1 3570.44  137.09
  -6  -3   1 3492.05  132.09
  -3   6   1 3370.06  130.69
   6   3   1 3391.96  131.79
  -6  -3   1 3457.75  141.99
   1  -6  -1  203.68    8.10
   6   1  -1  192.68    7.70
   6   1  -1  189.58    7.70
  -1   6  -1  195.08    7.60
  -1   6  -1  186.68    7.60
  -1   6  -1  193.18    7.70
  -1   6  -1  188.68    7.80
   1  -6  -1  192.98    7.60
   1  -6  -1  185.68    7.80
  -6  -1  -1  183.58    7.80
   1  -6  -1  202.68    7.80
   6   1  -1  199.68    7.60
  -6  -1  -1  203.38    8.40
  -6  -1  -1  195.18    8.40
   1  -6   1  195.48    7.50
   6   1   1  186.38    7.60
   6   1   1  198.48    7.80
   1  -6   1  210.18    7.90
  -6  -1   1  190.58    7.70
  -1   6   1  175.98    7.60
  -6  -1   1  204.58    9.20
  -1   6   1  190.38    8.00
   6   1   1  190.38    7.40
  -6  -1   1  183.38    7.70
   6  -1  -1  223.18    8.50
  -6   1  -1  197.28    8.40
   6  -1  -1  210.48    8.50
  -6   1  -1  211.08    9.40
  -6   1  -1  195.48    8.50
   1   6  -1  209.78    8.40
   1   6  -1  208.78    8.30
   6  -1  -1  226.58    8.50
   1   6  -1  211.58    8.50
   6  -1  -1  240.78    8.30
  -1  -6  -1  214.78    8.60
  -6   1  -1  210.78    9.00
  -1  -6  -1  219.78    8.90
  -1  -6  -1  210.28    8.50
  -1  -6   1  214.58    8.30
   1   6   1  196.08    8.20
  -6   1   1  209.28    8.40
   1   6   1  216.58    8.80
   1   6   1  204.38    8.50
  -6   1   1  225.88    9.70
  -1  -6   1  221.88    8.70
   6  -1   1  199.88    8.30
   6  -1   1  211.88    8.50
  -1  -6   1  232.18    8.60
   3   6  -1 3377.36  133.89
  -3  -6  -1 3266.17  134.79
  -3  -6  -1 3289.07  126.69
   3   6  -1 3367.36  127.09
   6  -3  -1 3556.84  137.59
  -6   3  -1 3371.46  136.09
   6  -3  -1 3081.49  125.79
  -6   3  -1 3213.18  126.49
  -3  -6   1 3493.45  127.29
  -3  -6   1 3302.07  134.09
  -6   3   1 3205.08  125.79
   6  -3   1 3332.27  136.09
  -6   3   1 3355.76  135.69
   3   6   1 3262.67  126.79
   3   6   1 3359.86  133.99
   6  -3   1 3207.18  126.49
   5   6  -1  272.67   11.20
   6  -5  -1  286.77   11.30
   5   6  -1  287.17   11.30
   6  -5  -1  304.97   11.40
  -5  -6  -1  299.77   12.00
  -6   5  -1  275.67   11.60
  -5  -6  -1  283.47   11.60
  -6   5  -1  285.97   11.30
  -5  -6  -1  273.67   11.40
  -6   5  -1  284.47   11.30
   5   6  -1  278.57   11.30
   5   6  -1  288.67   11.10
  -5  -6  -1  295.27   11.70
   6  -5  -1  279.77   11.40
  -6   5   1  289.37   12.00
   5   6   1  269.87   11.10
  -5  -6   1  293.07   11.50
   5   6   1  287.47   11.40
  -6   5   1  289.17   12.20
   6  -5   1  298.57   11.30
  -5  -6   1  285.07   11.50
   6  -5   1  281.97   11.10
  -6   5   1  270.77   11.00
   6  -5   1  315.07   11.40
  -6   7  -1  102.69    5.40
   7   6  -1  112.69    4.80
   7   6  -1  117.39    5.00
  -6   7  -1  110.29    5.00
   6  -7  -1  128.59    5.30
  -7  -6  -1  106.49    5.60
   6  -7  -1  107.09    5.00
  -6   7  -1  108.89    5.10
  -7  -6  -1  103.89    5.30
   7   6  -1  116.19    5.00
   6  -7  -1  115.09    5.10
  -7  -6  -1  112.49    5.90
  -7  -6  -1  114.69    6.00
   7   6  -1  125.79    4.70
   7   6   1  108.49    5.00
  -6   7   1  101.49    5.90
  -6   7   1  108.39    4.60
   6  -7   1  122.69    5.30
  -6   7   1  112.69    6.10
   6  -7   1  111.89    4.70
  -7  -6   1  118.09    5.50
  -7  -6   1  117.09    5.30
   6  -7   1  116.99    5.00
   7   6   1  101.49    4.70
   4  -7  -1   82.69    3.90
  -4   7  -1   72.79    3.80
  -4   7  -1   69.89    3.90
   7   4  -1   92.59    3.60
   7   4  -1   86.99    3.80
   7   4  -1   82.49    3.70
  -7  -4  -1   78.69    4.80
   4  -7  -1   76.19    3.80
  -7  -4  -1   73.49    4.10
  -7  -4  -1   79.59    5.00
   7   4   1   70.89    3.40
  -7  -4   1   80.89    4.20
   7   4   1   70.79    3.70
   4  -7   1   81.49    3.70
   7   4   1   79.79    3.90
  -7  -4   1   85.19    4.00
   4  -7   1   94.09    4.20
  -7  -4   1   95.19    5.80
   4  -7   1   72.99    3.40
  -4   7   1   80.89    4.70
  -4   7   1   88.79    4.60
  -4   7   1   75.69    3.30
  -7  -2  -1 1054.89   41.60
  -7  -2  -1 1128.29   42.00
  -7  -2  -1 1060.69   41.90
   2  -7  -1 1158.58   41.60
  -7  -2   1 1134.39   42.40
  -2   7   1 1037.10   41.50
  -2   7   1 1099.59   41.70
  -7  -2   1 1048.60   41.60
   0   7  -1   62.29    3.00
  -7   0  -1   58.29    3.20
   0  -7  -1   63.39    3.30
   7   0  -1   66.69    2.90
   0  -7  -1   65.59    3.10
   0   7  -1   63.59    2.90
  -7   0  -1   61.09    4.50
   0   7  -1   62.89    3.20
   7   0  -1   69.29    3.20
   0  -7  -1   63.99    3.70
  -7   0  -1   69.69    4.30
   7   0  -1   67.19    3.20
   0  -7   1   60.89    2.80
   0   7   1   56.99    3.40
   7   0   1   56.89    2.80
  -7   0   1   62.69    3.20
   7   0   1   56.19    2.70
  -7   0   1   66.29    5.40
   0  -7   1   57.39    3.40
   0   7   1   54.49    2.80
   0  -7   1   61.19    3.40
   7   0   1   57.99    3.20
  -7   0   1   66.49    3.50
  -7   2  -1 1519.35   56.79
  -7   2  -1 1389.66   56.39
  -7   2   1 1518.75   56.89
  -7   4  -1 1046.90   40.50
  -4  -7  -1 1089.09   41.00
  -7   4  -1 1043.80   40.80
  -7   4  -1 1071.69   40.60
  -4  -7  -1 1024.50   40.60
  -7   4   1 1076.79   41.30
   4   7   1 1018.10   40.40
  -4  -7   1 1049.00   40.70
  -7   4   1 1153.68   41.10
   6   7  -1   43.00    2.70
   7  -6  -1   46.20    2.80
   6   7  -1   44.10    2.30
  -7   6  -1   36.80    3.10
  -6  -7  -1   36.80    3.20
   7  -6  -1   42.50    2.80
   7  -6  -1   42.50    2.90
  -7   6  -1   36.50    3.50
  -6  -7  -1   39.10    3.70
  -7   6  -1   41.70    2.70
   6   7  -1   41.40    2.70
  -6  -7  -1   39.10    2.90
   6   7  -1   36.80    2.40
  -6  -7  -1   42.10    3.90
  -6  -7   1   47.20    3.30
  -7   6   1   37.60    4.10
  -6  -7   1   47.00    3.10
  -7   6   1   47.00    4.40
  -7   6   1   38.30    2.20
   7  -6   1   47.90    2.70
   7  -6   1   45.00    2.30
   6   7   1   42.90    2.90
   7  -6   1   49.80    3.00
   6   7   1   40.90    2.30
  -8  -7  -1    7.70    1.90
   8   7  -1    5.90    1.20
  -8  -7  -1   12.00    2.80
   8   7  -1    7.50    1.50
   8   7  -1    7.30    1.30
   7  -8  -1    9.80    1.50
  -8  -7  -1    7.90    1.80
   7  -8  -1    6.80    1.30
  -7   8  -1    3.50    2.20
   7  -8  -1   10.80    2.50
  -7   8  -1    4.00    1.50
  -7   8  -1    4.70    1.30
  -7   8   1    6.20    1.00
  -7   8   1    8.60    2.70
   8   7   1    6.20    0.90
   7  -8   1    5.60    1.20
  -8  -7   1    6.10    1.40
   8   7   1    6.90    1.40
   7  -8   1    7.80    1.00
  -7   8   1    5.60    2.10
   7  -8   1    7.40    1.50
  -8  -7   1    3.20    1.80
   5  -8  -1   10.80    2.60
   5  -8  -1    5.80    1.30
   8   5  -1    6.30    1.20
  -8  -5  -1    8.70    2.80
  -5   8  -1    6.90    1.40
  -5   8  -1    6.80    1.30
  -8  -5  -1    9.00    1.70
  -8  -5  -1    6.80    1.80
  -5   8  -1    5.80    1.90
   5  -8  -1    7.20    1.30
   8   5  -1    8.70    1.70
   8   5  -1    6.00    1.40
  -5   8   1   14.50    2.90
   8   5   1    6.90    1.30
   8   5   1    9.30    1.30
   5  -8   1    9.40    1.50
   5  -8   1   11.00    1.80
  -8  -5   1    8.50    1.70
  -8  -5   1    8.70    1.30
  -8  -5   1    7.60    3.40
   8   5   1    7.60    1.40
   5  -8   1    9.20    1.40
  -5   8   1    5.90    2.10
  -5   8   1    9.10    1.30
  -3   8  -1    1.70    1.10
   3  -8  -1    2.10    1.20
  -3   8  -1    2.10    1.40
  -8  -3  -1    2.20    1.50
  -8  -3  -1    1.00    1.60
   8   3  -1    1.50    1.00
   3  -8  -1    1.60    1.10
  -8  -3  -1    2.90    2.60
   8   3  -1    2.30    1.10
  -3   8  -1   -0.10    1.60
   3  -8  -1    3.20    0.90
  -3   8  -1    3.70    1.20
   8   3  -1    1.50    0.80
   3  -8  -1    0.40    1.30
   8   3   1    2.20    0.70
  -3   8   1    4.10    1.70
   8   3   1    1.80    0.90
  -3   8   1    3.20    1.60
   8   3   1    2.70    1.10
  -8  -3   1    1.20    1.10
   3  -8   1    2.10    0.90
  -8  -3   1    4.40    1.50
  -8  -3   1   -2.20    3.30
   3  -8   1    1.90    1.20
  -1   8  -1   76.09    3.70
  -8  -1  -1   74.89    4.80
  -1   8  -1   75.89    3.50
   8   1  -1   75.19    3.50
   8   1  -1   76.59    3.60
   1  -8  -1   68.89    3.70
   8   1  -1   76.09    3.50
   1  -8  -1   68.99    3.70
   1  -8  -1   69.99    4.30
  -8  -1  -1   76.89    4.90
   1  -8  -1   67.29    3.50
  -8  -1  -1   70.19    3.70
  -1   8  -1   75.19    3.50
   1  -8   1   74.39    4.10
   8   1   1   73.99    3.10
  -8  -1   1   80.99    3.80
  -1   8   1   64.19    3.40
  -8  -1   1   77.59    6.00
   8   1   1   65.49    3.50
  -1   8   1   68.09    4.00
   8   1   1   68.89    3.30
   1  -8   1   74.59    3.30
  -8  -1   1   76.59    3.70
   8  -1  -1  195.28    7.60
  -1  -8  -1  186.28    8.30
  -8   1  -1  189.98    7.90
   1   8  -1  191.18    7.90
  -1  -8  -1  195.28    8.00
  -1  -8  -1  191.38    7.90
   1   8  -1  192.38    7.80
  -8   1  -1  196.38    9.00
   8  -1  -1  191.88    7.90
   8  -1  -1  203.88    7.80
   8  -1  -1  196.88    7.80
   1   8  -1  185.58    7.70
  -8   1  -1  196.78    8.70
   1   8   1  191.88    7.90
  -1  -8   1  194.38    7.60
  -8   1   1  191.68    9.50
  -8   1   1  196.58    7.70
  -1  -8   1  193.08    8.20
   1   8   1  188.78    7.50
   8  -1   1  185.68    7.80
  -1  -8   1  189.68    8.00
   8  -1   1  181.98    7.60
   1   8   1  190.38    8.30
  -3  -8  -1   11.90    1.90
   3   8  -1   17.00    1.80
  -3  -8  -1   17.40    2.40
   8  -3  -1   18.00    1.90
   3   8  -1   17.10    1.90
  -8   3  -1   10.90    2.20
   3   8  -1   16.10    2.10
   8  -3  -1   16.50    2.00
   8  -3  -1   15.00    2.20
   8  -3  -1   17.60    1.70
  -3  -8  -1   12.60    2.20
  -8   3  -1   17.10    2.50
   3   8   1   16.40    1.90
  -3  -8   1   17.30    1.60
   3   8   1   16.60    2.00
   8  -3   1   18.70    1.90
   3   8   1   16.00    1.40
  -8   3   1   22.90    4.50
   8  -3   1   15.20    1.60
  -8   3   1   16.90    1.80
  -3  -8   1   17.90    2.60
  -3  -8   1   19.30    2.70
  -8   5  -1  275.77   11.60
   5   8  -1  262.37   11.00
  -5  -8  -1  282.17   11.70
  -8   5  -1  275.17   11.20
   5   8  -1  258.37   10.90
  -5  -8  -1  281.67   11.30
   8  -5  -1  285.17   11.10
  -8   5  -1  279.67   11.10
   8  -5  -1  274.67   11.10
  -5  -8  -1  268.07   11.20
   5   8  -1  285.57   11.10
   8  -5  -1  282.47   11.10
   8  -5   1  283.87   10.90
   5   8   1  279.27   11.20
  -8   5   1  284.77   11.80
   5   8   1  264.87   10.90
   8  -5   1  295.07   11.20
  -8   5   1  278.97   10.80
  -5  -8   1  286.47   11.00
   8  -5   1  280.57   11.10
  -5  -8   1  277.27   11.30
  -8   5   1  267.07   12.10
  -5  -8   1  280.97   11.40
  -7  -8  -1    1.80    1.50
  -7  -8  -1    2.90    1.50
   7   8  -1    1.00    1.00
   7   8  -1    2.40    1.40
   7   8  -1    1.00    0.80
   8  -7  -1    2.80    1.30
  -8   7  -1    1.90    1.20
  -8   7  -1    0.40    1.40
   7   8  -1    2.40    1.10
  -7  -8  -1    1.70    1.60
  -7  -8  -1    2.60    2.40
   8  -7  -1    3.40    1.10
  -8   7  -1    3.40    2.30
   8  -7  -1    2.30    1.30
  -8   7   1    0.70    2.10
  -8   7   1    0.80    0.90
  -7  -8   1    2.40    1.70
   8  -7   1    2.30    0.90
   7   8   1    1.60    0.80
   8  -7   1    1.50    1.10
   7   8   1    1.60    1.20
  -7  -8   1    0.30    1.20
   8  -7   1    0.40    1.00
  -8   7   1    6.00    3.00
   9   8  -1  414.76   16.80
   9   8  -1  408.56   16.60
   9   8  -1  431.66   16.60
  -9  -8  -1  426.26   17.50
  -9  -8  -1  439.76   17.50
   8  -9  -1  420.86   16.90
  -8   9  -1  438.66   16.70
  -8   9  -1  418.46   16.80
   8  -9  -1  435.76   16.80
   8  -9  -1  422.66   17.00
  -8   9  -1  430.16   17.10
  -9  -8  -1  416.36   16.90
   9   8   1  404.76   16.50
   8  -9   1  426.46   16.70
   8  -9   1  434.06   16.60
  -8   9   1  435.96   16.50
   9   8   1  407.06   16.70
  -8   9   1  439.66   17.30
  -8   9   1  433.26   17.40
  -9  -8   1  457.15   17.20
  -9  -8   1  424.26   17.00
   8  -9   1  427.46   17.00
  -9  -6  -1    1.00    1.60
  -9  -6  -1    5.30    1.70
  -6   9  -1    3.50    1.30
   9   6  -1    2.10    1.10
   6  -9  -1    1.30    1.20
   6  -9  -1    2.90    1.30
  -6   9  -1    2.70    1.30
  -6   9  -1    3.50    1.90
  -9  -6  -1    3.90    2.90
   6  -9  -1    1.50    1.20
   9   6  -1    1.80    0.80
   9   6  -1    2.80    1.10
  -9  -6   1    3.70    3.40
  -9  -6   1    0.80    1.20
  -6   9   1    3.30    0.90
  -6   9   1    2.60    2.00
   9   6   1    1.60    1.10
   6  -9   1    2.90    1.00
   9   6   1    3.70    1.30
  -6   9   1    6.70    2.40
  -9  -6   1    2.10    1.70
   6  -9   1    1.90    1.40
   9   6   1    3.30    0.90
   6  -9   1    2.90    0.90
   4  -9  -1    2.90    1.40
   9   4  -1    2.00    1.00
  -4   9  -1    0.00    1.60
  -4   9  -1    2.10    1.20
  -4   9  -1    2.20    1.20
  -9  -4  -1    1.60    1.70
   9   4  -1    2.40    1.10
   9   4  -1    1.70    0.80
   4  -9  -1    1.10    1.20
   4  -9  -1    2.60    0.90
   4  -9  -1    2.40    1.20
  -9  -4  -1    4.30    2.90
  -9  -4  -1    1.40    1.40
  -4   9   1    1.70    1.70
  -9  -4   1    3.20    1.50
   4  -9   1    1.00    1.20
  -9  -4   1   -0.10    3.30
  -9  -4   1    0.70    1.10
   9   4   1    1.20    1.00
   4  -9   1    1.20    1.00
  -4   9   1    2.20    1.90
   9   4   1    1.70    1.00
   9   4   1    0.90    0.80
   9   2  -1  341.57   13.90
   9   2  -1  342.87   14.00
  -2   9  -1  346.67   14.00
  -9  -2  -1  388.66   14.80
   9   2  -1  344.67   13.90
  -2   9  -1  347.77   14.00
   2  -9  -1  367.26   14.10
   2  -9  -1  342.17   14.00
  -2   9  -1  354.86   14.00
  -9  -2  -1  364.36   14.80
  -9  -2  -1  353.76   14.00
  -2   9  -1  366.66   13.90
   2  -9  -1  355.16   14.40
   2  -9  -1  351.56   13.80
   2  -9   1  358.76   13.90
   2  -9   1  363.16   14.30
  -2   9   1  356.96   13.90
  -2   9   1  361.96   14.20
  -9  -2   1  368.26   14.10
   9   2   1  356.66   13.80
  -9  -2   1  358.66   15.50
  -9  -2   1  336.17   14.00
   9   2   1  357.46   14.00
   9   2   1  360.26   13.70
  -9   0  -1  370.16   14.70
   9   0  -1  353.46   13.90
   0   9  -1  353.16   14.00
   0   9  -1  351.36   13.90
   9   0  -1  334.97   13.90
   9   0  -1  336.07   14.00
  -9   0  -1  378.26   14.90
   0  -9  -1  350.86   14.50
  -9   0  -1  362.26   14.00
   0   9  -1  351.26   13.90
   0  -9  -1  347.77   13.90
   0  -9  -1  354.36   14.10
   0   9   1  351.16   13.80
  -9   0   1  356.76   15.40
   0  -9   1  365.16   14.30
  -9   0   1  359.76   14.30
   9   0   1  354.16   14.00
   0   9   1  364.26   14.50
   0  -9   1  366.76   13.80
   0  -9   1  359.06   14.10
   9   0   1  367.56   13.70
  -9   0   1  350.06   13.90
   9   0   1  355.86   13.80
   0   9   1  352.36   14.10
  -9   2  -1  529.25   20.60
   9  -2  -1  522.85   20.30
   2   9  -1  525.95   20.40
  -2  -9  -1  534.75   21.00
   9  -2  -1  523.95   20.50
   2   9  -1  531.45   20.50
  -9   2  -1  568.34   21.60
  -2  -9  -1  543.35   20.60
  -9   2  -1  517.75   20.50
  -9   2  -1  523.65   21.10
   9  -2  -1  544.45   20.50
   2   9  -1  514.65   20.50
   9  -2  -1  534.05   20.60
  -2  -9  -1  514.95   20.60
   2   9   1  534.05   20.30
   2   9   1  513.95   20.50
  -9   2   1  526.95   21.50
  -9   2   1  533.75   20.40
   9  -2   1  527.35   20.50
  -2  -9   1  532.55   20.70
   2   9   1  551.54   20.90
   9  -2   1  524.95   20.40
  -2  -9   1  532.75   20.40
  -2  -9   1  527.65   20.80
  -4  -9  -1   12.40    1.90
   4   9  -1   15.50    1.90
   9  -4  -1   17.20    2.20
   4   9  -1   16.20    2.10
   4   9  -1   14.60    2.10
   9  -4  -1   18.70    1.90
  -9   4  -1   11.80    2.20
  -4  -9  -1   12.50    2.40
   9  -4  -1   16.70    2.20
  -9   4  -1   15.70    2.60
  -4  -9  -1   13.50    2.50
  -9   4  -1   23.00    3.80
   4   9   1   14.70    1.40
   9  -4   1   15.30    1.90
  -4  -9   1   17.80    1.80
   4   9   1   12.50    1.80
  -4  -9   1   17.00    2.90
  -9   4   1   23.10    4.70
   9  -4   1   15.60    1.70
   4   9   1   13.30    1.80
   9  -4   1   14.50    2.20
  -9   4   1   14.30    1.80
  -4  -9   1   18.60    2.70
  -9   6  -1  164.68    7.90
   6   9  -1  175.68    7.20
   6   9  -1  170.38    7.20
  -6  -9  -1  183.88    8.20
   9  -6  -1  182.78    7.30
  -9   6  -1  167.08    7.50
   9  -6  -1  169.48    7.30
   6   9  -1  156.28    7.10
   9  -6  -1  177.18    7.30
  -6  -9  -1  163.28    7.40
  -6  -9  -1  175.48    7.50
  -9   6  -1  176.28    7.20
   9  -6   1  176.48    7.30
  -6  -9   1  171.18    7.60
   9  -6   1  186.78    7.40
   6   9   1  167.78    7.00
   6   9   1  173.08    7.40
   9  -6   1  172.98    7.00
  -9   6   1  173.98    7.00
  -9   6   1  164.58    8.10
  -9   6   1  164.18    8.50
  -6  -9   1  176.18    7.20
  -6  -9   1  177.58    7.70
   9  -8  -1  162.68    7.30
   8   9  -1  160.58    7.10
  -9   8  -1  170.98    7.50
   8   9  -1  171.38    7.00
  -9   8  -1  170.78    7.80
   8   9  -1  167.48    7.20
  -8  -9  -1  173.38    7.80
   9  -8  -1  165.28    7.40
   9  -8  -1  172.78    7.30
  -9   8  -1  176.48    7.20
  -8  -9  -1  171.18    8.20
   8   9  -1  168.78    7.30
  -8  -9  -1  166.78    8.10
  -8  -9  -1  169.48    7.50
  -8  -9   1  174.28    7.80
  -8  -9   1  169.68    7.70
   8   9   1  171.58    7.30
   9  -8   1  181.68    7.30
   8   9   1  180.28    7.10
   9  -8   1  172.98    7.00
  -9   8   1  173.58    8.40
   9  -8   1  175.58    7.50
  -9   8   1  171.78    6.90
  -9   8   1  178.18    8.30
 -10  -9  -1  699.83   31.70
  10   9  -1  807.52   31.40
   9 -10  -1  830.32   31.70
   9 -10  -1  807.92   31.40
 -10  -9  -1  832.42   32.20
  10   9  -1  819.82   31.20
  -9  10  -1  812.02   31.50
  10   9  -1  751.32   31.30
   9 -10  -1  804.92   31.50
 -10  -9  -1  861.91   32.20
  -9  10  -1  805.22   31.70
  -9  10  -1  845.42   31.30
   9 -10   1  836.32   31.40
  -9  10   1  827.32   31.80
 -10  -9   1  851.01   31.80
  -9  10   1  832.52   31.10
  -9  10   1  788.92   32.00
   9 -10   1  839.62   31.20
   9 -10   1  827.02   31.70
  10   9   1  800.72   31.20
  10   7  -1  135.59    6.10
 -10  -7  -1  135.99    6.50
   7 -10  -1  145.09    6.20
  10   7  -1  131.19    6.00
  -7  10  -1  137.19    6.10
   7 -10  -1  145.19    6.60
   7 -10  -1  144.39    6.30
 -10  -7  -1  151.38    7.30
 -10  -7  -1  140.49    7.40
  -7  10  -1  134.69    6.30
  -7  10  -1  131.69    6.40
  10   7  -1  136.09    5.90
 -10  -7   1  141.29    8.00
   7 -10   1  138.39    5.80
  10   7   1  144.89    6.10
  10   7   1  141.79    5.90
 -10  -7   1  146.59    6.60
  -7  10   1  137.09    5.70
  -7  10   1  137.49    7.00
   7 -10   1  139.89    6.10
   7 -10   1  154.28    6.70
  -7  10   1  139.79    6.90
  10   7   1  143.29    6.20
 -10  -7   1  130.89    6.60
   5 -10  -1   47.50    3.60
  10   5  -1   54.59    3.00
  10   5  -1   48.50    2.80
  10   5  -1   54.39    3.20
 -10  -5  -1   50.39    5.00
 -10  -5  -1   60.39    4.60
  -5  10  -1   57.39    3.60
 -10  -5  -1   54.19    3.60
  -5  10  -1   56.79    3.20
  -5  10  -1   59.19    3.20
   5 -10  -1   49.90    3.20
   5 -10  -1   56.69    3.20
 -10  -5   1   52.49    5.80
  10   5   1   57.69    3.00
  -5  10   1   58.49    4.20
   5 -10   1   55.69    3.10
 -10  -5   1   56.19    3.70
  10   5   1   51.59    3.00
 -10  -5   1   51.79    3.70
  -5  10   1   55.79    3.70
   5 -10   1   54.09    3.80
  10   5   1   56.29    2.80
   5 -10   1   57.29    2.80
  -3  10  -1  791.12   30.10
 -10  -3  -1  796.22   30.80
 -10  -3  -1  759.92   30.10
  10   3  -1  757.32   30.00
  10   3  -1  745.23   30.00
   3 -10  -1  766.32   30.00
   3 -10  -1  791.22   29.90
  -3  10  -1  747.23   29.90
  -3  10  -1  767.42   30.00
 -10  -3  -1  822.52   30.70
   3 -10  -1  812.22   30.20
  -3  10  -1  789.92   30.00
  10   3  -1  761.42   30.00
   3 -10  -1  792.92   30.40
  10   3   1  785.12   30.10
  -3  10   1  766.22   30.00
   3 -10   1  818.92   30.40
  10   3   1  762.62   29.90
 -10  -3   1  823.22   30.20
 -10  -3   1  766.02   30.10
  10   3   1  781.32   29.80
 -10  -3   1  795.72   31.40
  -3  10   1  776.52   30.20
   3 -10   1  793.92   30.00
  10   1  -1  457.95   18.20
   1 -10  -1  459.95   18.60
   1 -10  -1  473.35   18.30
 -10  -1  -1  462.55   19.00
  -1  10  -1  475.55   18.10
  -1  10  -1  480.05   18.20
  -1  10  -1  462.05   18.10
  10   1  -1  472.55   18.10
 -10  -1  -1  448.96   18.20
 -10  -1  -1  492.15   19.00
   1 -10  -1  466.45   18.10
  10   1  -1  467.15   18.20
 -10  -1   1  463.05   18.20
  -1  10   1  451.25   18.00
  -1  10   1  450.25   18.20
  10   1   1  467.35   17.90
   1 -10   1  460.65   18.50
   1 -10   1  475.25   18.30
 -10  -1   1  500.85   18.40
 -10  -1   1  469.45   19.50
  10   1   1  443.76   18.00
  10   1   1  460.05   18.20
   1 -10   1  475.05   18.10
   1  10  -1  405.06   16.30
  10  -1  -1  414.16   16.30
   1  10  -1  414.86   16.20
 -10   1  -1  414.46   16.40
   1  10  -1  431.96   16.40
 -10   1  -1  437.86   17.30
  10  -1  -1  399.36   16.30
  10  -1  -1  428.86   16.30
  -1 -10  -1  412.16   16.30
  -1 -10  -1  416.26   16.90
  -1 -10  -1  425.36   16.50
 -10   1  -1  414.56   17.10
 -10   1   1  409.86   16.20
 -10   1   1  411.86   17.80
  10  -1   1  410.16   16.20
  -1 -10   1  417.26   16.60
  10  -1   1  420.66   16.40
   1  10   1  410.56   16.30
   1  10   1  403.76   16.10
  -1 -10   1  419.86   16.50
  -1 -10   1  442.16   16.20
   1  10   1  429.56   16.70
  -3 -10  -1  424.86   16.60
  10  -3  -1  413.36   16.40
  -3 -10  -1  407.16   16.50
 -10   3  -1  424.06   16.40
 -10   3  -1  441.46   17.80
  -3 -10  -1  426.56   17.00
  10  -3  -1  420.06   16.50
   3  10  -1  439.86   16.50
 -10   3  -1  434.16   16.60
   3  10  -1  416.66   16.30
  10  -3  -1  418.46   16.30
   3  10  -1  402.06   16.40
  10  -3  -1  430.26   16.50
 -10   3  -1  422.26   17.10
  10  -3   1  413.06   16.50
   3  10   1  424.86   16.70
  10  -3   1  404.26   16.30
  -3 -10   1  414.16   16.60
   3  10   1  404.36   16.30
 -10   3   1  419.26   17.70
 -10   3   1  419.66   16.30
   3  10   1  422.36   16.20
  -3 -10   1  417.46   16.30
  -3 -10   1  427.56   16.80
  -5 -10  -1  112.09    5.50
 -10   5  -1  115.09    5.30
  -5 -10  -1  111.69    6.00
 -10   5  -1  112.49    6.30
  10  -5  -1  115.39    5.30
  -5 -10  -1  116.59    5.50
   5  10  -1  110.49    5.10
  10  -5  -1  113.59    5.30
   5  10  -1  117.69    5.20
  10  -5  -1  117.59    5.10
   5  10  -1  110.49    5.20
 -10   5  -1  112.49    5.50
  10  -5   1  123.19    5.30
 -10   5   1  112.19    7.10
   5  10   1  119.09    5.50
   5  10   1  116.29    4.80
   5  10   1  113.59    5.00
  -5 -10   1  116.59    5.10
  -5 -10   1  118.59    5.70
  10  -5   1  116.89    5.00
  -5 -10   1  116.39    5.70
 -10   5   1  113.99    6.50
 -10   5   1  116.09    5.00
  10  -5   1  118.39    5.30
 -10   7  -1 1223.78   47.40
  10  -7  -1 1225.48   47.10
 -10   7  -1 1232.68   47.20
  10  -7  -1 1200.08   47.10
  -7 -10  -1 1235.58   47.70
  -7 -10  -1 1178.58   47.20
  -7 -10  -1 1267.07   47.30
  10  -7  -1 1211.28   47.10
 -10   7  -1 1259.87   47.00
  -7 -10   1 1219.68   47.30
  -7 -10   1 1270.37   47.50
   7  10   1 1181.38   47.10
 -10   7   1 1264.27   46.80
 -10   7   1 1256.37   47.60
  10  -7   1 1251.27   47.10
 -10   7   1 1225.28   47.70
  -9 -10  -1  444.26   18.80
 -10   9  -1  465.15   18.70
  10  -9  -1  485.95   18.80
  -9 -10  -1  483.05   19.30
   9  10  -1  478.65   18.60
  10  -9  -1  466.35   18.60
 -10   9  -1  451.95   19.00
   9  10  -1  458.65   18.60
   9  10  -1  470.15   18.40
  -9 -10  -1  495.85   19.40
  10  -9  -1  493.35   18.80
   9  10  -1  466.45   18.50
  -9 -10  -1  475.75   19.00
 -10   9  -1  467.05   18.50
   9  10   1  442.46   18.40
 -10   9   1  484.25   19.20
  10  -9   1  502.65   18.90
  10  -9   1  474.45   18.40
 -10   9   1  478.85   18.30
 -10   9   1  461.05   19.30
  10  -9   1  473.75   18.60
  -9 -10   1  503.45   19.10
  10 -11  -1    8.50    1.80
 -11 -10  -1   10.30    3.40
  11  10  -1    9.00    1.50
  10 -11  -1    6.70    1.70
 -10  11  -1    3.90    1.50
  10 -11  -1    5.50    1.60
 -11 -10  -1    4.90    2.10
  11  10  -1   10.70    1.90
 -10  11  -1    7.60    2.80
 -11 -10  -1    7.40    2.20
 -10  11  -1    5.90    1.80
  11  10  -1    6.70    1.40
 -11 -10   1    1.90    3.80
  11  10   1    4.80    1.50
 -11 -10   1    9.00    2.40
  10 -11   1    5.70    1.30
 -11 -10   1    6.20    1.80
 -10  11   1   10.30    3.30
 -10  11   1    2.30    2.30
  11  10   1    3.00    1.50
 -10  11   1    5.90    1.20
  11  10   1    5.30    1.20
  -8  11  -1 1179.78   48.10
   8 -11  -1 1234.88   48.20
 -11  -8  -1 1285.67   48.80
   8 -11  -1 1258.47   48.10
  -8  11  -1 1200.68   48.30
   8 -11  -1 1330.67   48.50
  -8  11  -1 1242.18   48.00
 -11  -8  -1 1241.48   48.90
   8 -11   1 1232.28   48.10
   8 -11   1 1293.37   48.40
  -8  11   1 1279.67   48.50
 -11  -8   1 1277.37   49.30
  -8  11   1 1252.27   47.80
  11   8   1 1252.97   48.10
  -8  11   1 1247.68   48.40
 -11  -8   1 1297.07   48.40
 -11  -6  -1  300.67   12.50
   6 -11  -1  310.77   12.80
  -6  11  -1  322.37   12.30
  11   6  -1  308.87   12.20
 -11  -6  -1  304.57   13.20
  -6  11  -1  308.17   12.60
  -6  11  -1  306.47   12.40
 -11  -6  -1  302.37   13.50
   6 -11  -1  317.77   12.50
  11   6  -1  319.17   12.40
   6 -11  -1  310.67   12.40
  11   6  -1  296.47   12.30
 -11  -6   1  309.67   12.60
   6 -11   1  311.47   12.40
  -6  11   1  309.17   12.90
  11   6   1  300.77   12.10
  11   6   1  290.47   12.20
 -11  -6   1  321.77   14.10
   6 -11   1  309.57   12.70
   6 -11   1  307.07   12.10
  -6  11   1  305.37   12.60
  11   6   1  309.47   12.40
 -11  -6   1  328.67   12.80
   4 -11  -1   40.00    2.80
 -11  -4  -1   39.10    3.00
   4 -11  -1   43.50    3.80
 -11  -4  -1   45.40    4.30
 -11  -4  -1   42.40    4.60
  11   4  -1   41.60    2.80
  -4  11  -1   40.80    3.10
   4 -11  -1   39.30    2.60
  -4  11  -1   41.10    2.90
  -4  11  -1   43.30    2.80
  11   4  -1   42.90    2.80
   4 -11  -1   46.30    2.90
  -4  11  -1   43.40    3.30
  11   4  -1   39.10    2.50
 -11  -4   1   46.80    3.40
  11   4   1   39.30    2.80
   4 -11   1   43.10    2.70
   4 -11   1   38.80    3.40
  -4  11   1   43.10    3.10
  11   4   1   42.00    2.40
  -4  11   1   41.00    3.40
  11   4   1   41.50    2.60
 -11  -4   1   39.60    3.20
 -11  -4   1   36.30    5.80
   2 -11  -1  502.65   19.60
   2 -11  -1  518.85   20.30
  11   2  -1  509.65   19.70
  11   2  -1  506.05   19.70
 -11  -2  -1  510.75   20.70
  11   2  -1  488.75   19.70
  -2  11  -1  491.75   19.70
 -11  -2  -1  500.65   19.80
  -2  11  -1  508.85   19.70
 -11  -2  -1  514.75   20.50
  -2  11  -1  499.85   19.80
   2 -11  -1  525.85   19.90
  11   2   1  506.15   19.50
  -2  11   1  509.75   19.90
  11   2   1  492.85   19.60
   2 -11   1  504.55   19.60
 -11  -2   1  522.45   21.20
  11   2   1  493.35   19.80
 -11  -2   1  528.15   20.00
  -2  11   1  500.25   19.60
   2 -11   1  517.15   20.10
 -11  -2   1  500.15   19.80
 -11   0  -1  567.54   23.10
   0  11  -1  576.04   22.40
   0 -11  -1  586.14   22.80
   0  11  -1  564.54   22.30
  11   0  -1  595.94   22.30
   0  11  -1  567.44   22.30
   0 -11  -1  591.24   22.50
 -11   0  -1  597.94   23.30
  11   0  -1  566.24   22.30
 -11   0  -1  583.04   22.40
   0 -11  -1  587.84   22.40
  11   0  -1  566.24   22.40
   0  11   1  562.64   22.20
  11   0   1  576.14   22.10
 -11   0   1  582.04   22.30
  11   0   1  559.44   22.40
 -11   0   1  588.34   22.70
   0  11   1  588.74   22.70
   0 -11   1  582.74   22.50
   0 -11   1  577.84   22.20
 -11   0   1  584.94   23.80
  11   0   1  546.45   22.20
   0 -11   1  568.44   22.70
   0  11   1  574.64   22.40
 -11   2  -1  850.51   34.20
  -2 -11  -1  888.01   33.60
 -11   2  -1  872.91   33.60
  11  -2  -1  865.41   33.50
  -2 -11  -1  907.41   34.10
 -11   2  -1  908.51   34.70
   2  11  -1  831.22   33.50
  11  -2  -1  880.91   33.60
  11  -2  -1  883.11   33.40
  -2 -11  -1  899.61   33.70
   2  11  -1  881.61   33.60
  11  -2  -1  876.21   33.60
 -11   2  -1  911.21   33.70
   2  11  -1  846.12   33.50
   2  11   1  864.11   33.50
  -2 -11   1  869.71   33.40
  11  -2   1  829.72   33.40
   2  11   1  878.41   33.40
  11  -2   1  830.12   33.60
  -2 -11   1  879.31   33.70
 -11   2   1  881.01   34.70
  -2 -11   1  871.81   33.90
 -11   2   1  873.71   33.50
   2  11   1  912.21   33.90
  11  -4  -1  164.48    7.20
 -11   4  -1  169.68    8.10
  -4 -11  -1  159.08    7.90
 -11   4  -1  177.78    7.10
  -4 -11  -1  172.28    7.20
   4  11  -1  164.88    7.10
  11  -4  -1  171.28    7.10
   4  11  -1  163.08    6.90
  -4 -11  -1  167.18    7.30
   4  11  -1  169.88    7.00
  11  -4  -1  152.88    6.90
 -11   4  -1  169.28    7.40
   4  11   1  160.88    7.30
  -4 -11   1  159.28    7.60
  -4 -11   1  163.28    7.40
   4  11   1  167.38    6.90
  11  -4   1  166.88    7.20
  11  -4   1  162.28    6.90
  -4 -11   1  173.48    6.90
 -11   4   1  164.78    8.90
   4  11   1  171.58    6.70
 -11   4   1  177.58    6.90
  11  -4   1  151.68    7.10
  -6 -11  -1   75.59    5.10
 -11   6  -1   73.39    4.40
  11  -6  -1   70.49    3.90
   6  11  -1   70.99    3.80
  11  -6  -1   75.59    3.90
  -6 -11  -1   70.79    4.30
   6  11  -1   71.99    3.80
  -6 -11  -1   73.19    4.30
 -11   6  -1   73.79    3.90
  11  -6  -1   71.89    4.00
 -11   6  -1   71.29    5.20
   6  11  -1   76.59    3.90
 -11   6   1   71.79    3.60
  -6 -11   1   74.79    3.80
 -11   6   1   71.19    6.00
   6  11   1   72.69    3.60
  -6 -11   1   71.59    4.50
   6  11   1   74.89    3.40
   6  11   1   75.89    4.20
  11  -6   1   83.49    4.10
 -11   6   1   64.69    5.10
  -6 -11   1   76.79    4.60
  11  -6   1   78.89    4.00
  11  -6   1   77.89    3.70
   8  11  -1 1206.68   48.70
 -11   8  -1 1265.57   48.80
   8  11  -1 1248.58   48.70
   8  11  -1 1186.18   48.60
 -11   8  -1 1310.37   48.70
  -8 -11  -1 1212.08   48.80
  11  -8  -1 1305.17   48.80
  11  -8  -1 1249.07   48.70
  -8 -11  -1 1316.27   49.00
  -8 -11  -1 1324.67   49.20
  -8 -11   1 1304.47   49.10
 -11   8   1 1255.87   49.40
  11  -8   1 1282.17   48.80
 -11   8   1 1329.17   49.30
 -11   8   1 1297.67   48.50
 -11  10  -1   30.60    3.50
  10  11  -1   28.90    2.20
  11 -10  -1   24.60    2.90
 -10 -11  -1   27.20    3.60
 -10 -11  -1   25.70    4.50
  11 -10  -1   20.20    3.30
 -11  10  -1   28.80    3.80
 -10 -11  -1   23.30    3.60
  10  11  -1   26.80    2.40
 -11  10  -1   21.20    2.70
  10  11  -1   27.70    2.80
  10  11  -1   22.40    2.60
 -10 -11  -1   20.20    4.40
  11 -10  -1   19.10    2.90
  11 -10   1   20.50    3.10
  11 -10   1   25.10    2.40
  10  11   1   24.40    2.30
  11 -10   1   27.30    2.60
 -10 -11   1   26.40    3.70
 -11  10   1   33.40    4.80
  10  11   1   24.20    2.90
 -11  10   1   23.60    2.20
 -10 -11   1   29.70    3.80
 -11  12  -1  523.75   21.30
  11 -12  -1  519.25   20.90
  11 -12  -1  526.35   20.90
 -12 -11  -1  539.95   22.00
  12  11  -1  523.75   20.90
 -12 -11  -1  532.35   21.10
 -11  12  -1  533.15   21.00
  12  11  -1  512.35   20.60
 -12 -11  -1  535.95   21.90
  12  11  -1  513.45   20.70
 -11  12  -1  546.85   20.80
  11 -12   1  539.75   20.90
 -11  12   1  554.74   21.50
 -11  12   1  540.85   21.50
  11 -12   1  545.25   20.70
  11 -12   1  515.85   21.20
  12  11   1  523.55   20.70
 -12 -11   1  533.45   21.20
 -11  12   1  537.55   20.50
  12  11   1  502.05   20.80
 -12 -11   1  536.65   21.50
  12  11   1  520.05   20.80
 -12 -11   1  523.15   22.40
  12   9  -1   24.70    2.20
   9 -12  -1   20.70    2.20
   9 -12  -1   23.90    3.00
 -12  -9  -1   24.30    4.30
  -9  12  -1   19.80    2.70
  12   9  -1   22.20    2.70
  -9  12  -1   19.90    3.50
  12   9  -1   20.20    2.70
 -12  -9  -1   25.70    4.70
 -12  -9  -1   24.90    3.30
   9 -12  -1   21.60    3.60
   9 -12   1   22.70    2.70
   9 -12   1   22.40    3.40
 -12  -9   1   26.20    4.70
 -12  -9   1   23.30    3.60
  12   9   1   16.00    2.30
 -12  -9   1   23.20    3.70
   9 -12   1   16.90    2.20
  12   9   1   14.20    2.70
  -9  12   1   19.20    3.80
  12   9   1   16.60    2.70
  -9  12   1   14.70    2.80
  -9  12   1   21.90    2.10
   7 -12  -1    3.00    1.50
 -12  -7  -1    0.10    2.00
   7 -12  -1    3.40    1.40
 -12  -7  -1    2.80    2.00
  -7  12  -1    4.00    2.20
  -7  12  -1    1.40    1.40
 -12  -7  -1    0.70    3.20
  12   7  -1    2.90    1.20
  12   7  -1    1.20    1.00
  -7  12  -1    3.30    1.50
  12   7  -1    4.00    1.30
   7 -12  -1   -0.10    1.50
  12   7   1    3.20    1.00
  12   7   1    2.80    1.30
  -7  12   1    5.40    2.40
 -12  -7   1    3.70    3.70
   7 -12   1    1.90    1.10
   7 -12   1    2.50    1.30
  -7  12   1    0.40    1.00
 -12  -7   1    3.40    3.10
 -12  -7   1    2.50    1.50
  12   5  -1  104.39    5.00
   5 -12  -1  106.89    5.00
  -5  12  -1  108.09    5.00
  -5  12  -1  103.69    5.30
  12   5  -1   99.69    4.80
   5 -12  -1  101.29    5.60
 -12  -5  -1  116.99    6.30
 -12  -5  -1  109.79    6.80
  12   5  -1   99.99    5.00
   5 -12  -1  107.89    5.20
 -12  -5  -1  106.39    5.30
   5 -12  -1  101.69    4.70
  -5  12  -1  104.59    5.10
 -12  -5   1   96.49    5.30
   5 -12   1  114.29    5.60
 -12  -5   1  100.19    7.50
  -5  12   1  107.89    5.20
 -12  -5   1  107.89    5.50
  12   5   1  113.19    4.70
  -5  12   1  107.79    5.50
   5 -12   1  111.49    5.00
  12   5   1  116.59    4.90
  12   5   1  118.99    5.10
   3 -12  -1  509.65   19.90
  12   3  -1  469.75   19.20
  -3  12  -1  479.55   19.20
  12   3  -1  496.15   19.30
   3 -12  -1  474.75   19.30
   3 -12  -1  492.15   19.10
  12   3  -1  483.85   19.20
   3 -12  -1  500.75   19.40
 -12  -3  -1  485.55   20.20
  -3  12  -1  504.65   19.30
  -3  12  -1  494.05   19.40
 -12  -3  -1  518.15   20.20
 -12  -3  -1  494.85   19.40
   3 -12   1  500.95   19.70
  -3  12   1  493.35   19.20
   3 -12   1  508.05   19.20
 -12  -3   1  513.25   19.60
  12   3   1  475.35   19.30
 -12  -3   1  500.45   20.80
  -3  12   1  502.55   19.50
 -12  -3   1  476.65   19.40
  12   3   1  499.25   19.00
  12   3   1  479.85   19.10
 -12  -1  -1  255.47   11.30
 -12  -1  -1  246.58   11.40
   1 -12  -1  247.48   10.30
  12   1  -1  250.87   10.20
 -12  -1  -1  242.08   10.20
  12   1  -1  246.18   10.20
   1 -12  -1  246.48   10.90
  -1  12  -1  248.58   10.20
  -1  12  -1  248.08   10.20
   1 -12  -1  242.68   10.20
  12   1  -1  261.87   10.20
  -1  12  -1  253.57   10.30
  12   1   1  257.67    9.90
  12   1   1  249.48   10.20
   1 -12   1  242.38   10.30
 -12  -1   1  255.07   12.10
  -1  12   1  258.67   10.80
 -12  -1   1  266.67   10.70
   1 -12   1  251.37   10.60
  12   1   1  250.47   10.00
  -1  12   1  252.67   10.40
 -12  -1   1  241.18   10.20
   1 -12   1  256.77   10.10
  -1  12   1  248.38   10.00
   1  12  -1   21.40    2.20
 -12   1  -1   20.80    2.60
   1  12  -1   21.30    2.50
  12  -1  -1   19.90    2.50
 -12   1  -1   27.30    4.70
  -1 -12  -1   21.00    2.60
  12  -1  -1   18.90    2.20
 -12   1  -1   23.00    4.30
   1  12  -1   20.20    2.10
  12  -1  -1   21.50    2.30
  -1 -12  -1   19.80    2.60
  -1 -12  -1   19.20    3.30
  12  -1   1   15.50    2.40
  -1 -12   1   19.10    2.90
   1  12   1   18.80    2.40
  -1 -12   1   20.20    2.10
 -12   1   1   21.80    2.50
 -12   1   1   20.90    4.20
   1  12   1   20.60    2.00
   1  12   1   22.60    3.50
  12  -1   1   19.60    2.00
  -1 -12   1   20.00    3.30
  12  -3  -1   84.69    4.30
 -12   3  -1   77.19    4.60
   3  12  -1   88.09    4.20
 -12   3  -1   78.59    4.20
  12  -3  -1   89.19    4.20
  -3 -12  -1   87.99    5.40
  -3 -12  -1   78.59    4.30
  -3 -12  -1   83.59    4.40
 -12   3  -1   73.19    6.50
 -12   3  -1   79.09    5.70
   3  12  -1   82.69    4.00
  12  -3  -1   78.69    4.00
   3  12  -1   79.59    4.10
  -3 -12   1   85.39    3.90
  -3 -12   1   86.79    5.00
  12  -3   1   76.89    3.90
  12  -3   1   85.99    4.30
 -12   3   1   74.09    4.00
   3  12   1   75.29    4.00
 -12   3   1   77.69    6.40
  -3 -12   1   84.99    4.60
   3  12   1   81.69    4.60
   3  12   1   80.39    3.70
  12  -5  -1  441.06   18.10
  -5 -12  -1  463.55   18.80
   5  12  -1  440.16   18.00
 -12   5  -1  477.05   18.00
   5  12  -1  466.55   18.00
  -5 -12  -1  430.96   18.10
   5  12  -1  436.76   17.90
  -5 -12  -1  469.05   18.20
  12  -5  -1  454.15   18.10
 -12   5  -1  464.35   18.80
 -12   5  -1  470.85   18.20
  12  -5  -1  453.05   17.90
  -5 -12   1  476.25   18.50
  12  -5   1  466.15   18.10
   5  12   1  464.15   18.10
  12  -5   1  447.16   18.20
   5  12   1  440.26   17.90
 -12   5   1  450.55   19.20
  12  -5   1  466.65   17.90
 -12   5   1  463.05   17.80
   5  12   1  468.05   17.70
  -5 -12   1  461.65   18.30
  -5 -12   1  483.75   17.90
 -12   5   1  456.85   18.70
 -12   7  -1  218.48    9.20
  12  -7  -1  209.98    8.90
  12  -7  -1  208.68    8.80
 -12   7  -1  210.28    9.70
   7  12  -1  205.68    8.70
  -7 -12  -1  218.08    9.20
  -7 -12  -1  204.38    9.80
   7  12  -1  206.08    8.70
   7  12  -1  213.58    8.80
 -12   7  -1  221.58    8.80
  12  -7  -1  205.48    8.90
  -7 -12  -1  216.98    9.10
   7  12   1  210.38    8.40
  12  -7   1  203.38    8.90
 -12   7   1  203.58    9.80
  12  -7   1  204.08    8.60
  12  -7   1  175.78    9.20
 -12   7   1  218.08    8.50
  -7 -12   1  221.68    8.80
   7  12   1  215.78    8.60
  -7 -12   1  210.78    9.40
  -9 -12  -1  260.37   10.80
 -12   9  -1  261.97   10.40
 -12   9  -1  269.77   11.20
  12  -9  -1  257.87   10.70
  12  -9  -1  255.37   10.60
   9  12  -1  243.98   10.30
   9  12  -1  254.67   10.40
 -12   9  -1  255.57   10.70
  -9 -12  -1  243.08   11.20
  12  -9  -1  236.68   10.60
  -9 -12  -1  241.18   11.40
   9  12  -1  245.98   10.30
  12  -9   1  249.88   10.30
 -12   9   1  258.87   11.60
   9  12   1  256.17   10.50
  12  -9   1  229.38   10.60
 -12   9   1  280.57   11.80
  12  -9   1  248.68   10.50
   9  12   1  259.97   10.30
  -9 -12   1  248.58   11.10
  -9 -12   1  246.48   10.90
 -12   9   1  266.57   10.20
 -11 -12  -1  134.99    8.70
  12 -11  -1  154.18    7.00
  11  12  -1  146.99    6.60
  12 -11  -1  143.79    6.80
 -12  11  -1  143.69    7.50
 -11 -12  -1  141.29    8.10
  11  12  -1  146.59    6.30
 -11 -12  -1  134.69    6.90
 -12  11  -1  141.29    6.60
  12 -11  -1  154.68    7.10
  12 -11   1  148.59    7.00
 -11 -12   1  156.48    7.70
  11  12   1  147.09    6.70
 -12  11   1  136.79    7.70
  12 -11   1  153.58    6.80
 -12  11   1  159.08    8.20
  11  12   1  141.89    6.40
  12 -11   1  145.89    6.50
 -12  11   1  142.69    6.20
 -11 -12   1  141.09    7.30
 -12  13  -1   95.09    6.00
 -12  13  -1   98.79    5.70
  12 -13  -1  108.19    5.90
  13  12  -1  116.19    5.00
  12 -13  -1  102.39    5.40
  13  12  -1  106.19    5.40
  12 -13  -1  112.59    5.70
 -13 -12  -1  105.79    6.90
 -12  13  -1  106.19    5.30
 -13 -12  -1  105.19    7.20
  12 -13   1  105.09    5.00
  12 -13   1  104.19    5.90
 -13 -12   1  101.29    6.50
 -12  13   1   98.69    6.80
 -13 -12   1  109.49    7.80
  12 -13   1  105.59    5.50
 -13 -12   1  106.39    6.30
  13  12   1  103.69    5.00
 -12  13   1  104.59    4.80
  13  12   1  101.89    5.30
  13  12   1  100.09    5.60
 -12  13   1   95.49    6.50
  13  10  -1 1518.35   60.39
 -10  13  -1 1546.95   60.79
  10 -13  -1 1638.84   60.79
  10 -13  -1 1646.44   60.99
  10 -13  -1 1627.44   60.59
 -13 -10  -1 1623.64   61.59
 -13 -10  -1 1636.24   61.49
 -10  13  -1 1621.04   60.49
  13  10  -1 1552.64   60.59
 -10  13  -1 1531.25   60.69
 -13 -10  -1 1501.05   60.69
  13  10   1 1512.85   60.39
 -10  13   1 1607.44   60.99
 -13 -10   1 1533.55   60.79
 -10  13   1 1568.14   60.89
 -10  13   1 1612.04   60.19
  10 -13   1 1612.74   60.59
 -13 -10   1 1598.64   61.89
 -13 -10   1 1644.24   61.09
  10 -13   1 1556.84   60.89
 -13  -8  -1  506.65   20.80
  13   8  -1  493.55   19.50
   8 -13  -1  496.95   19.60
 -13  -8  -1  526.45   20.60
   8 -13  -1  497.85   19.70
 -13  -8  -1  484.45   19.70
  -8  13  -1  429.26   20.00
  13   8  -1  489.65   19.40
  -8  13  -1  505.85   19.50
  13   8  -1  508.75   19.60
  -8  13  -1  498.15   19.70
   8 -13  -1  498.85   20.10
  13   8   1  474.05   19.60
  -8  13   1  500.05   19.20
  13   8   1  486.95   19.40
  -8  13   1  501.55   20.00
 -13  -8   1  495.15   19.80
   8 -13   1  504.65   20.00
 -13  -8   1  512.95   21.30
  -8  13   1  512.55   19.90
   8 -13   1  502.95   19.60
  13   8   1  464.95   19.40
 -13  -8   1  538.65   20.10
   8 -13   1  505.35   19.30
 -13  -6  -1 1507.15   58.69
  -6  13  -1 1544.25   57.69
   6 -13  -1 1542.35   57.99
   6 -13  -1 1485.75   57.79
 -13  -6  -1 1568.64   58.59
  -6  13  -1 1459.35   57.89
  -6  13  -1 1437.86   57.99
 -13  -6  -1 1420.56   57.89
  -6  13   1 1534.55   58.09
 -13  -6   1 1587.94   59.29
 -13  -6   1 1613.24   58.19
  -6  13   1 1468.35   57.89
   6 -13   1 1546.55   58.19
 -13  -6   1 1475.75   57.89
   4 -13  -1   12.90    3.10
   4 -13  -1   13.80    2.50
  -4  13  -1   10.70    2.00
  13   4  -1   11.90    2.00
 -13  -4  -1   17.60    3.70
  13   4  -1   13.70    2.40
  -4  13  -1   12.50    2.70
   4 -13  -1   14.50    2.20
  -4  13  -1   16.10    2.30
 -13  -4  -1   15.40    2.50
   4 -13  -1   12.20    2.60
  13   4  -1   13.00    2.30
 -13  -4  -1   10.70    2.20
  13   4   1   15.00    1.80
 -13  -4   1   14.10    3.00
   4 -13   1   12.80    2.10
 -13  -4   1   12.50    2.00
  -4  13   1   12.70    2.50
  13   4   1   12.60    2.10
 -13  -4   1   12.70    4.40
  13   4   1   13.20    2.40
  -2  13  -1   41.10    3.10
   2 -13  -1   40.30    3.00
  13   2  -1   38.50    3.00
  13   2  -1   42.00    2.90
   2 -13  -1   35.20    4.10
   2 -13  -1   38.20    3.10
  -2  13  -1   40.10    2.80
 -13  -2  -1   43.10    5.20
 -13  -2  -1   41.10    3.30
  13   2  -1   42.50    2.80
  -2  13  -1   40.40    3.10
 -13  -2  -1   34.70    4.40
  -2  13   1   44.70    4.40
  13   2   1   39.20    2.90
  -2  13   1   37.20    2.70
   2 -13   1   42.80    3.20
 -13  -2   1   38.40    5.90
  13   2   1   41.30    2.70
  -2  13   1   41.60    3.40
   2 -13   1   38.70    3.60
 -13  -2   1   36.70    3.70
  13   2   1   43.50    2.40
 -13  -2   1   40.70    3.30
   2 -13   1   40.20    2.70
 -13   0  -1  201.28    9.80
  13   0  -1  202.08    8.40
   0 -13  -1  197.98    8.40
   0  13  -1  202.68    8.40
   0 -13  -1  198.38    9.00
   0 -13  -1  199.58    8.50
 -13   0  -1  187.38    9.60
  13   0  -1  203.38    8.30
   0  13  -1  194.68    8.30
  13   0  -1  201.28    8.30
   0  13  -1  204.08    8.30
 -13   0  -1  193.58    8.40
 -13   0   1  193.08    8.30
   0  13   1  194.68    8.40
   0 -13   1  209.98    8.20
   0  13   1  198.08    8.10
   0 -13   1  199.78    8.80
  13   0   1  192.28    7.90
 -13   0   1  195.58   10.50
   0 -13   1  191.28    8.50
  13   0   1  198.48    8.30
 -13   0   1  197.28    9.00
  13   0   1  197.58    8.10
   0  13   1  202.58    8.90
  -2 -13  -1  413.36   17.10
  -2 -13  -1  428.76   16.50
 -13   2  -1  395.16   17.20
 -13   2  -1  424.26   16.40
 -13   2  -1  417.46   17.70
  13  -2  -1  398.66   16.10
 -13   2  -1  428.76   16.60
   2  13  -1  398.26   16.30
   2  13  -1  398.96   16.60
  -2 -13  -1  420.36   16.40
  13  -2  -1  423.66   16.40
  13  -2  -1  434.76   16.30
  13  -2  -1  406.56   16.40
   2  13  -1  424.96   16.40
  13  -2   1  402.26   16.40
  -2 -13   1  403.06   16.80
   2  13   1  414.46   16.30
   2  13   1  433.56   16.10
  -2 -13   1  410.56   16.60
  13  -2   1  394.66   16.20
 -13   2   1  431.56   16.30
  -2 -13   1  414.36   16.20
   2  13   1  408.06   16.70
 -13   2   1  416.86   17.90
  -4 -13  -1   11.50    2.50
  -4 -13  -1    6.20    2.00
   4  13  -1    9.00    1.80
  13  -4  -1    9.20    2.00
  13  -4  -1    6.90    1.60
 -13   4  -1    8.60    1.90
   4  13  -1    9.10    1.50
  13  -4  -1    9.40    1.80
  -4 -13  -1   10.40    1.90
   4  13  -1   10.90    2.30
 -13   4  -1    9.00    1.70
   4  13   1    7.50    1.80
   4  13   1    9.20    1.80
  -4 -13   1    5.70    1.80
   4  13   1   11.90    2.10
  -4 -13   1   10.30    2.20
  13  -4   1   10.30    2.10
 -13   4   1   11.40    2.30
  -4 -13   1    9.70    2.00
  13  -6  -1   70.29    4.20
 -13   6  -1   75.49    5.70
  13  -6  -1   84.19    3.90
 -13   6  -1   69.39    4.60
   6  13  -1   59.99    3.90
  13  -6  -1   73.39    4.00
   6  13  -1   69.59    3.90
   6  13  -1   73.89    4.00
  -6 -13  -1   69.59    4.50
  -6 -13  -1   72.99    4.30
 -13   6  -1   69.09    4.10
   6  13   1   71.49    4.20
   6  13   1   66.69    3.70
  -6 -13   1   67.89    3.80
  13  -6   1   82.39    4.20
 -13   6   1   67.89    6.40
  13  -6   1   67.99    3.80
  13  -6   1   81.59    4.20
 -13   6   1   64.69    5.50
  -6 -13   1   77.19    5.00
 -13   6   1   64.49    3.70
   6  13   1   73.89    3.50
 -13   8  -1  816.02   30.90
  13  -8  -1  808.62   31.00
   8  13  -1  752.82   30.80
  13  -8  -1  813.02   31.00
  -8 -13  -1  767.02   31.10
  -8 -13  -1  816.52   31.90
   8  13  -1  807.92   30.90
 -13   8  -1  816.52   31.10
 -13   8  -1  811.82   31.60
  13  -8  -1  793.92   31.00
  -8 -13  -1  813.52   31.20
  -8 -13   1  778.42   31.20
  -8 -13   1  818.02   31.00
   8  13   1  756.42   30.70
  -8 -13   1  818.02   31.50
  13  -8   1  791.72   30.80
  13  -8   1  801.42   31.10
   8  13   1  780.82   30.90
 -13   8   1  829.52   31.70
 -13   8   1  805.22   30.70
 -13   8   1  783.92   31.80
  13  -8   1  795.92   31.00
 -13  10  -1  568.14   22.60
  13 -10  -1  560.04   22.50
  13 -10  -1  581.44   22.50
  13 -10  -1  548.05   22.40
  10  13  -1  526.45   22.30
 -13  10  -1  581.84   22.30
  10  13  -1  539.05   22.20
  10  13  -1  571.44   22.10
  10  13  -1  551.84   22.30
 -10 -13  -1  583.84   22.70
 -13  10  -1  547.05   22.90
 -10 -13  -1  597.54   23.40
 -10 -13  -1  586.74   23.10
 -10 -13  -1  599.24   22.90
  13 -10   1  585.04   22.60
 -13  10   1  567.44   22.10
 -13  10   1  565.74   23.10
  13 -10   1  573.74   22.20
 -10 -13   1  582.84   23.10
  13 -10   1  574.64   22.50
 -10 -13   1  577.54   22.80
 -13  10   1  565.44   23.30
  10  13   1  561.44   22.20
  10  13   1  590.04   22.40
  12  13  -1    0.10    2.30
 -12 -13  -1   -0.10    2.20
  13 -12  -1   -2.50    1.60
  12  13  -1    0.30    1.40
 -13  12  -1   -2.20    1.50
  13 -12  -1   -0.30    1.60
 -12 -13  -1    3.50    3.20
  12  13  -1    0.60    1.10
 -13  12  -1   -2.30    2.00
  13 -12  -1   -0.60    2.90
 -13  12  -1    0.10    3.00
 -12 -13   1   -1.90    2.80
 -12 -13   1   -2.70    1.80
 -13  12   1   -2.90    2.60
  13 -12   1   -1.40    1.70
 -13  12   1    1.00    3.80
  13 -12   1   -0.30    1.30
  12  13   1    0.20    1.20
 -13  12   1   -1.50    1.20
  13 -12   1   -1.00    1.60
  12  13   1   -2.90    1.80
  13 -14  -1  458.35   19.10
 -14 -13  -1  494.75   19.40
  13 -14  -1  460.05   19.40
  14  13  -1  450.45   18.70
 -14 -13  -1  490.65   20.40
 -13  14  -1  475.75   19.50
  14  13  -1  460.45   18.90
 -14 -13  -1  480.45   20.20
  14  13  -1  457.75   19.00
 -13  14  -1  487.05   18.90
 -13  14  -1  478.75   19.20
  14  13   1  479.05   19.00
  13 -14   1  497.65   18.80
 -14 -13   1  462.15   20.70
 -13  14   1  486.05   19.60
 -13  14   1  489.75   18.60
 -14 -13   1  479.15   19.40
  13 -14   1  476.75   19.10
 -14 -13   1  416.46   20.40
  14  13   1  470.25   18.90
 -13  14   1  554.44   22.00
  14  13   1  471.45   18.80
  11 -14  -1  139.99    6.50
 -14 -11  -1  138.19    8.30
  14  11  -1  141.59    6.50
  14  11  -1  128.69    6.50
  11 -14  -1  136.79    7.20
 -14 -11  -1  142.09    8.00
 -11  14  -1  136.09    6.80
 -11  14  -1  144.89    7.10
  11 -14  -1  136.39    6.60
  14  11  -1  128.39    6.10
 -11  14  -1  143.69    6.40
 -14 -11  -1  141.09    7.00
  14  11   1  128.09    6.30
  11 -14   1  137.29    6.10
 -14 -11   1  116.09    9.80
  14  11   1  138.49    6.20
 -14 -11   1  145.99    7.50
 -11  14   1  142.19    7.50
 -11  14   1  144.99    6.00
  11 -14   1  134.79    6.50
  14  11   1  136.39    6.40
  11 -14   1  129.89    6.90
 -14 -11   1  135.89    7.20
 -11  14   1  145.49    7.30
 -14  -9  -1  381.76   15.50
 -14  -9  -1  383.06   16.70
   9 -14  -1  378.26   15.80
  -9  14  -1  382.36   15.10
   9 -14  -1  383.06   15.40
  14   9  -1  387.56   15.20
  14   9  -1  379.16   15.20
 -14  -9  -1  386.56   16.30
  -9  14  -1  372.16   15.30
  14   9  -1  365.56   15.00
  -9  14  -1  369.46   15.50
   9 -14  -1  380.86   15.20
  -9  14   1  380.06   14.80
  14   9   1  382.16   15.00
  14   9   1  372.76   15.10
   9 -14   1  384.26   15.20
 -14  -9   1  381.06   15.80
 -14  -9   1  372.36   15.50
  -9  14   1  368.96   15.50
  -9  14   1  390.66   15.80
   9 -14   1  359.86   15.50
   9 -14   1  365.76   14.90
  14   7  -1  750.32   30.00
  -7  14  -1  767.02   30.20
   7 -14  -1  755.02   30.30
   7 -14  -1  784.32   30.70
  14   7  -1  781.32   30.20
   7 -14  -1  781.22   30.10
 -14  -7  -1  831.62   31.20
 -14  -7  -1  791.12   31.40
  -7  14  -1  791.72   30.00
 -14  -7  -1  750.12   30.30
  14   7  -1  753.72   30.10
  14   7   1  764.72   29.90
 -14  -7   1  783.42   32.10
   7 -14   1  787.12   30.60
  14   7   1  715.83   30.20
 -14  -7   1  841.12   30.70
   7 -14   1  782.92   30.20
   7 -14   1  788.72   30.00
  14   7   1  769.62   30.00
  -7  14   1  796.62   30.30
 -14  -7   1  756.92   30.30
  -7  14   1  798.12   30.50
   5 -14  -1   60.09    3.50
  14   5  -1   64.29    3.80
 -14  -5  -1   58.09    4.20
 -14  -5  -1   49.70    6.00
  14   5  -1   56.69    3.40
   5 -14  -1   56.89    4.00
  -5  14  -1   58.79    3.60
   5 -14  -1   50.49    4.50
  -5  14  -1   63.19    3.90
 -14  -5  -1   49.90    5.30
  -5  14  -1   63.29    4.20
  -5  14  -1   53.19    3.90
   5 -14  -1   57.09    3.70
  14   5  -1   65.29    3.70
 -14  -5   1   58.79    6.50
  -5  14   1   68.89    4.40
 -14  -5   1   73.59    4.30
  -5  14   1   60.19    3.80
  14   5   1   62.99    3.20
  14   5   1   64.99    3.60
 -14  -5   1   61.79    4.40
   5 -14   1   61.49    3.60
  14   5   1   59.09    3.70
   5 -14   1   63.79    4.40
  -3  14  -1  515.35   20.30
 -14  -3  -1  507.65   21.30
  -3  14  -1  499.35   20.20
   3 -14  -1  515.25   20.40
 -14  -3  -1  548.25   21.20
  14   3  -1  481.55   20.10
  14   3  -1  497.85   20.30
  14   3  -1  516.15   20.20
   3 -14  -1  520.15   20.10
  -3  14  -1  514.65   20.20
   3 -14  -1  515.15   20.90
   3 -14   1  522.25   20.80
   3 -14   1  512.75   20.10
 -14  -3   1  522.05   20.70
  14   3   1  536.35   19.90
  -3  14   1  507.75   20.10
  -3  14   1  504.45   20.40
 -14  -3   1  541.05   20.60
  14   3   1  549.74   20.50
   3 -14   1  506.45   20.30
  14   3   1  488.55   20.30
  -1  14  -1   76.49    4.00
   1 -14  -1   77.59    4.20
   1 -14  -1   78.19    4.30
   1 -14  -1   66.19    4.90
 -14  -1  -1   66.29    5.90
  14   1  -1   74.79    4.20
  -1  14  -1   75.39    4.30
  14   1  -1   77.59    4.00
 -14  -1  -1   75.29    4.40
 -14  -1  -1   72.99    6.10
  14   1  -1   79.69    4.00
  -1  14  -1   80.09    4.20
  14   1   1   78.19    3.90
 -14  -1   1   75.19    5.10
   1 -14   1   79.59    4.80
 -14  -1   1   75.29    4.20
  -1  14   1   71.29    5.00
   1 -14   1   77.49    4.00
  14   1   1   82.29    3.60
  -1  14   1   73.69    4.10
  -1  14   1   74.79    3.90
   1 -14   1   81.59    4.40
  14  -1  -1    1.50    1.50
  -1 -14  -1    1.90    1.60
   1  14  -1    1.60    1.20
 -14   1  -1    5.00    1.70
 -14   1  -1    2.20    2.50
  14  -1  -1    1.30    1.20
 -14   1  -1    6.10    3.90
   1  14  -1    0.50    1.30
  14  -1  -1    2.80    1.20
  -1 -14  -1    1.90    1.40
   1  14  -1    2.00    1.70
  -1 -14  -1    1.60    1.90
 -14   1   1    1.90    3.80
 -14   1   1    1.80    1.50
  -1 -14   1    1.50    1.10
  14  -1   1    0.60    1.30
  -1 -14   1    1.60    2.20
   1  14   1    1.70    2.10
   1  14   1    3.40    1.40
  14  -1   1    1.00    1.10
  -1 -14   1    3.30    1.80
 -14   3  -1  114.69    7.70
 -14   3  -1  112.19    5.60
 -14   3  -1  117.19    5.90
   3  14  -1  116.69    5.40
  -3 -14  -1  112.29    5.60
 -14   3  -1  114.09    7.10
  14  -3  -1  120.39    5.60
  14  -3  -1  109.39    5.50
  -3 -14  -1  112.89    6.70
   3  14  -1  121.99    5.50
  14  -3  -1  117.59    5.10
  -3 -14  -1  113.09    5.60
   3  14  -1  115.79    5.30
  14  -3  -1  111.89    5.30
  -3 -14   1  115.09    5.90
   3  14   1  110.39    5.80
   3  14   1  112.79    5.00
  -3 -14   1  116.69    5.20
  14  -3   1  113.09    5.20
 -14   3   1  117.09    5.40
  14  -3   1  111.39    5.50
   3  14   1  110.29    5.30
 -14   3   1  117.79    7.80
   5  14  -1  371.26   14.40
  -5 -14  -1  360.76   15.30
   5  14  -1  350.46   14.30
   5  14  -1  348.37   14.30
  14  -5  -1  366.06   14.30
  14  -5  -1  354.76   14.40
  -5 -14  -1  363.16   14.60
 -14   5  -1  354.96   15.30
  -5 -14  -1  349.57   14.60
  14  -5  -1  346.97   14.50
 -14   5  -1  363.76   14.70
 -14   5  -1  371.46   14.40
 -14   5   1  351.26   14.20
  -5 -14   1  368.96   14.30
   5  14   1  374.46   14.10
   5  14   1  345.97   14.20
  14  -5   1  363.86   14.40
  -5 -14   1  360.06   14.80
  14  -5   1  348.57   14.20
   5  14   1  358.96   14.60
 -14   5   1  334.47   15.90
 -14   5   1  356.26   15.30
  14  -5   1  379.26   14.50
 -14   7  -1 1014.80   38.00
 -14   7  -1 1006.80   38.30
  14  -7  -1 1007.20   38.10
   7  14  -1  952.00   37.90
   7  14  -1  978.20   38.10
   7  14  -1 1009.40   38.10
 -14   7  -1 1001.30   38.70
  -7 -14  -1  980.00   38.80
  -7 -14  -1  974.00   38.20
  14  -7  -1  989.20   38.20
  -7 -14  -1  999.60   38.30
  14  -7  -1  995.50   38.20
   7  14   1  958.90   37.90
   7  14   1  963.70   37.80
 -14   7   1 1005.00   39.10
 -14   7   1 1026.10   38.70
  14  -7   1  940.21   38.10
 -14   7   1 1034.00   37.90
  14  -7   1  966.50   38.20
  14  -7   1  964.10   38.00
   7  14   1  980.80   38.20
  -7 -14   1  950.30   38.30
  -7 -14   1 1034.10   38.10
 -14   9  -1  797.32   30.40
  -9 -14  -1  759.22   30.30
  -9 -14  -1  803.92   30.50
  -9 -14  -1  800.72   31.10
 -14   9  -1  797.52   30.10
   9  14  -1  774.42   30.20
  14  -9  -1  743.93   30.20
  14  -9  -1  772.32   30.30
   9  14  -1  751.42   30.00
   9  14  -1  781.12   30.10
  14  -9  -1  767.32   30.30
 -14   9  -1  791.82   30.80
  14  -9   1  783.52   30.20
 -14   9   1  814.22   29.90
  14  -9   1  706.43   30.50
 -14   9   1  781.52   31.10
 -14   9   1  818.12   31.00
   9  14   1  755.72   30.20
   9  14   1  752.02   30.00
  -9 -14   1  799.12   30.50
  14  -9   1  766.92   30.00
  11  14  -1   30.80    3.00
 -11 -14  -1   30.20    4.80
  14 -11  -1   32.60    3.30
 -11 -14  -1   26.30    3.90
 -11 -14  -1   36.70    4.80
  14 -11  -1   28.20    4.20
 -11 -14  -1   25.90    4.00
  14 -11  -1   41.00    4.40
 -14  11  -1   25.90    3.90
 -14  11  -1   28.20    3.10
  11  14  -1   28.90    3.20
  11  14  -1   30.40    3.20
 -14  11   1   25.20    4.70
 -11 -14   1   32.40    4.30
  14 -11   1   32.70    3.40
  11  14   1   22.10    4.20
  11  14   1   32.40    3.30
  14 -11   1   37.70    3.70
 -14  11   1   26.10    2.70
  14 -11   1   33.90    2.80
 -14  11   1   36.00    5.90
 -11 -14   1   25.40    4.90
  13  14  -1   16.30    3.20
  13  14  -1   12.40    2.50
  14 -13  -1   19.40    3.80
 -13 -14  -1   17.60    2.80
 -13 -14  -1   17.20    3.00
 -14  13  -1   22.40    4.70
 -13 -14  -1   25.40    4.40
 -14  13  -1   13.60    2.10
  13  14  -1   21.60    3.10
 -14  13  -1   15.10    2.50
  14 -13  -1   21.60    3.20
  14 -13   1   22.90    3.00
 -13 -14   1   20.50    4.60
  13  14   1   17.40    2.90
  14 -13   1   14.90    2.80
  13  14   1   20.00    2.90
 -14  13   1   16.20    1.90
 -14  13   1   26.80    5.00
  13  14   1   24.10    3.20
 -13 -14   1   22.10    4.10
  14 -13   1   18.40    3.80
 -15 -14  -1   45.90    5.70
  14 -15  -1   47.40    4.20
  15  14  -1   50.69    3.20
 -14  15  -1   41.70    4.80
  15  14  -1   46.70    3.80
 -14  15  -1   43.40    3.60
 -15 -14  -1   44.40    4.70
  15  14  -1   45.60    3.70
 -15 -14  -1   43.20    6.10
 -14  15  -1   40.70    4.30
  14 -15  -1   43.80    4.00
  15  14   1   41.10    3.40
  15  14   1   45.00    3.50
 -15 -14   1   53.19    6.70
  15  14   1   48.30    3.50
  14 -15   1   41.40    4.00
 -14  15   1   43.00    3.20
  14 -15   1   43.20    3.40
 -14  15   1   40.60    5.00
 -14  15   1   41.90    5.20
 -15 -14   1   42.50    5.00
 -15 -14   1   44.80    4.80
  14 -15   1   41.00    4.50
 -12  15  -1  112.89    6.40
  15  12  -1  101.79    5.60
  12 -15  -1  109.39    6.40
 -15 -12  -1  102.89    7.50
 -15 -12  -1  104.89    7.40
 -15 -12  -1  106.99    6.20
 -12  15  -1  103.79    5.40
  15  12  -1  104.09    5.10
  15  12  -1  115.59    5.50
  12 -15  -1  107.19    5.70
 -12  15  -1  105.79    6.50
 -12  15   1  108.89    6.50
  15  12   1  100.09    5.20
 -15 -12   1  102.09    6.30
 -12  15   1  106.59    6.70
  12 -15   1  106.09    5.20
 -15 -12   1  109.49    6.70
  15  12   1  102.49    5.40
  15  12   1  109.09    5.50
  12 -15   1  103.29    6.00
 -12  15   1  108.39    5.00
 -15 -12   1   99.79    8.30
  10 -15  -1   89.79    5.90
  10 -15  -1   96.59    5.00
  15  10  -1   86.79    4.60
  10 -15  -1   89.59    5.30
 -10  15  -1   93.39    5.40
  15  10  -1   97.39    5.00
 -10  15  -1   96.99    4.90
 -15 -10  -1   90.79    7.20
 -15 -10  -1  101.99    5.70
 -10  15  -1   95.89    5.60
 -15 -10   1   89.49    7.90
  15  10   1   92.59    4.90
 -15 -10   1   97.79    6.10
 -15 -10   1   94.39    5.70
  10 -15   1   91.29    4.60
  10 -15   1   90.09    5.00
 -10  15   1   92.59    4.40
 -10  15   1   98.29    5.70
  15  10   1   89.79    4.60
  15  10   1   84.19    4.90
  10 -15   1   94.59    5.60
  -8  15  -1  648.94   25.90
  15   8  -1  663.73   25.70
   8 -15  -1  658.23   25.70
   8 -15  -1  655.23   26.20
  -8  15  -1  666.13   25.80
 -15  -8  -1  654.73   25.90
 -15  -8  -1  668.63   27.10
  15   8  -1  651.33   25.70
  -8  15  -1  680.43   25.60
 -15  -8  -1  671.83   26.80
  15   8  -1  642.24   25.60
   8 -15  -1  669.33   25.90
   8 -15   1  645.74   26.20
  15   8   1  636.84   25.70
 -15  -8   1  686.93   26.30
 -15  -8   1  663.73   27.60
   8 -15   1  650.03   25.70
  15   8   1  654.03   25.50
 -15  -8   1  660.13   25.90
   8 -15   1  643.04   25.50
  -8  15   1  670.33   26.00
  15   8   1  632.24   25.50
 -15  -6  -1   30.90    4.70
 -15  -6  -1   26.20    3.80
  15   6  -1   31.90    3.10
   6 -15  -1   32.70    2.80
   6 -15  -1   22.30    3.90
  15   6  -1   28.90    2.80
  -6  15  -1   31.60    3.00
  15   6  -1   37.20    3.10
   6 -15  -1   30.00    3.10
 -15  -6  -1   22.50    4.90
  -6  15  -1   32.30    3.40
  -6  15  -1   39.80    4.00
  15   6   1   37.40    3.00
   6 -15   1   34.00    3.10
  -6  15   1   31.30    3.40
  -6  15   1   33.50    3.60
  15   6   1   36.90    3.00
   6 -15   1   35.40    3.90
 -15  -6   1   39.60    3.90
  15   6   1   35.50    2.60
 -15  -6   1   35.10    4.00
 -15  -6   1   33.30    6.50
 -15  -4  -1  814.72   31.80
  15   4  -1  806.82   30.90
  15   4  -1  756.12   30.80
   4 -15  -1  814.72   31.10
 -15  -4  -1  796.82   31.00
   4 -15  -1  824.92   31.60
  -4  15  -1  780.12   30.80
  15   4  -1  799.92   30.80
  -4  15  -1  776.62   31.00
   4 -15  -1  833.22   30.80
  -4  15  -1  823.22   31.00
 -15  -4  -1  777.52   32.00
   4 -15   1  793.52   31.40
 -15  -4   1  800.12   32.60
   4 -15   1  778.02   30.80
  15   4   1  780.22   30.90
  15   4   1  803.82   30.60
  15   4   1  763.42   30.70
 -15  -4   1  793.02   31.00
 -15  -4   1  839.72   31.30
   4 -15   1  815.72   30.90
  -4  15   1  793.92   31.10
  -4  15   1  780.42   30.80
  -2  15  -1  234.88   10.10
  -2  15  -1  245.08   10.20
  -2  15  -1  244.98   10.10
 -15  -2  -1  240.98   10.20
   2 -15  -1  245.58   11.00
   2 -15  -1  249.38   10.10
  15   2  -1  240.18   10.00
 -15  -2  -1  248.58   11.40
  15   2  -1  249.97   10.20
  15   2  -1  235.38   10.10
   2 -15  -1  252.47   10.30
   2 -15   1  233.48   10.20
   2 -15   1  254.87   10.00
   2 -15   1  239.88   10.60
  -2  15   1  239.68   10.70
 -15  -2   1  237.68   12.30
  15   2   1  235.88   10.10
 -15  -2   1  236.18   10.20
 -15  -2   1  248.48   10.70
  15   2   1  253.57    9.70
  -2  15   1  247.58   10.00
  15   2   1  225.28    9.90
  -2  15   1  246.68   10.30
   0 -15  -1  352.76   13.90
  15   0  -1  337.07   13.70
   0  15  -1  350.06   13.80
   0 -15  -1  349.47   13.90
   0  15  -1  333.77   13.70
  15   0  -1  353.06   13.70
 -15   0  -1  343.47   15.10
 -15   0  -1  325.27   15.00
  15   0  -1  335.47   14.10
   0  15  -1  345.87   13.70
   0 -15  -1  351.96   14.60
 -15   0   1  337.47   13.80
   0 -15   1  357.96   13.70
   0  15   1  333.17   13.80
   0 -15   1  340.87   14.00
  15   0   1  336.27   13.40
   0 -15   1  344.07   14.30
  15   0   1  328.47   13.70
  15   0   1  325.17   13.60
   0  15   1  347.27   13.60
   0  15   1  347.87   14.30
 -15   0   1  350.66   14.60
 -15   0   1  341.47   15.70
  -2 -15  -1 1003.80   37.80
  15  -2  -1  965.70   36.90
   2  15  -1  943.71   37.00
  15  -2  -1  903.01   37.20
  15  -2  -1  979.90   37.10
 -15   2  -1  981.80   38.50
   2  15  -1  940.71   37.00
  15  -2  -1  946.31   37.00
  -2 -15  -1  972.00   37.20
 -15   2  -1  994.70   37.10
  -2 -15  -1  978.90   37.20
 -15   2  -1  947.81   37.90
 -15   2  -1 1009.10   37.30
   2  15  -1  992.60   37.20
 -15   2   1  980.40   37.00
  15  -2   1  947.31   37.10
   2  15   1  930.51   37.00
  -2 -15   1  957.90   37.60
  15  -2   1  916.11   37.00
  -2 -15   1  968.30   37.30
  -2 -15   1  976.60   37.00
 -15   2   1  944.51   38.30
   2  15   1  968.60   36.90
  -4 -15  -1  575.94   22.20
  15  -4  -1  559.54   22.20
 -15   4  -1  559.84   22.00
   4  15  -1  575.14   22.10
   4  15  -1  535.75   21.90
  15  -4  -1  553.44   22.10
  -4 -15  -1  561.54   22.20
 -15   4  -1  544.15   23.00
  15  -4  -1  577.24   21.90
 -15   4  -1  586.34   22.40
  -4 -15  -1  566.04   22.90
   4  15  -1  529.65   22.00
  15  -4   1  565.84   22.10
  -4 -15   1  573.04   22.60
   4  15   1  554.54   21.90
 -15   4   1  561.84   21.90
   4  15   1  575.14   22.30
  15  -4   1  544.15   21.90
 -15   4   1  543.85   23.50
  -4 -15   1  575.44   22.00
  -4 -15   1  568.94   22.30
   4  15   1  581.04   21.80
  15  -4   1  574.14   22.10
  15  -6  -1  161.08    7.00
  15  -6  -1  150.78    7.30
 -15   6  -1  155.78    7.60
  -6 -15  -1  166.68    7.40
 -15   6  -1  168.08    7.20
  -6 -15  -1  159.78    8.50
  -6 -15  -1  161.48    7.60
   6  15  -1  150.28    6.90
   6  15  -1  158.78    7.10
 -15   6  -1  166.48    8.70
   6  15  -1  154.38    7.00
  15  -6  -1  163.98    7.30
  15  -6   1  154.48    7.20
  -6 -15   1  163.18    7.00
 -15   6   1  166.98    9.40
 -15   6   1  152.28    8.60
  15  -6   1  155.78    7.20
   6  15   1  159.58    6.70
  -6 -15   1  154.08    8.00
  15  -6   1  151.88    7.00
  -6 -15   1  146.69    7.70
 -15   6   1  164.98    7.00
   6  15   1  148.19    7.20
   8  15  -1 1063.29   42.60
  15  -8  -1 1131.59   42.80
  15  -8  -1 1102.69   42.80
 -15   8  -1 1127.79   42.90
  -8 -15  -1 1124.59   43.50
  -8 -15  -1 1147.19   43.00
  15  -8  -1 1142.59   42.80
 -15   8  -1 1140.49   42.70
   8  15  -1 1076.39   42.50
  -8 -15  -1 1093.29   42.80
 -15   8  -1 1115.79   43.30
   8  15  -1 1106.39   42.60
   8  15   1 1074.19   42.50
  15  -8   1 1102.79   42.60
 -15   8   1 1123.79   42.50
  -8 -15   1 1116.29   42.70
  15  -8   1 1110.39   42.70
   8  15   1 1092.29   42.70
  -8 -15   1 1032.30   42.90
  -8 -15   1 1141.69   43.30
   8  15   1 1087.59   42.30
 -15   8   1 1103.29   43.60
 -15   8   1 1140.29   43.30
 -10 -15  -1  161.48    7.60
 -15  10  -1  152.08    7.60
  15 -10  -1  162.18    7.40
  10  15  -1  152.38    7.00
  10  15  -1  151.68    7.10
  15 -10  -1  163.68    7.40
 -10 -15  -1  159.38    7.60
  15 -10  -1  147.89    7.50
 -10 -15  -1  148.89    8.30
 -10 -15  -1  154.88    8.20
 -15  10  -1  166.78    7.10
  10  15  -1  158.98    7.00
 -15  10  -1  157.78    8.40
  15 -10   1  155.58    6.90
 -10 -15   1  151.68    8.20
  10  15   1  155.58    7.00
 -15  10   1  160.88    6.80
 -15  10   1  150.88    8.40
  15 -10   1  156.58    7.40
  15 -10   1  155.18    7.80
  10  15   1  151.68    7.30
 -10 -15   1  156.58    8.10
 -12 -15  -1  705.23   28.00
 -12 -15  -1  731.73   28.40
 -12 -15  -1  715.23   28.80
  12  15  -1  678.83   27.50
  15 -12  -1  689.53   27.80
 -12 -15  -1  712.13   28.70
 -15  12  -1  729.63   27.60
  15 -12  -1  721.53   27.90
 -15  12  -1  735.73   28.30
  15 -12  -1  680.03   27.90
  12  15  -1  686.43   27.40
 -15  12  -1  708.33   27.90
  12  15  -1  682.53   27.70
 -15  12   1  720.03   27.40
 -12 -15   1  718.03   28.50
 -15  12   1  721.83   28.30
  15 -12   1  717.83   27.70
 -12 -15   1  714.43   28.10
  12  15   1  679.03   27.60
  15 -12   1  717.03   27.60
  15 -12   1  684.53   27.90
  12  15   1  699.03   27.50
 -15  12   1  733.13   28.70
  14  15  -1    0.40    1.80
  15 -14  -1   -0.60    1.80
 -14 -15  -1    2.00    2.30
 -15  14  -1    1.90    3.50
 -14 -15  -1   -0.20    3.50
  15 -14  -1   -2.10    1.70
 -15  14  -1   -0.10    1.80
 -14 -15  -1   -1.20    2.40
  15 -14  -1   -0.50    1.90
  14  15  -1    1.20    1.60
  14  15  -1    0.70    1.20
 -14 -15   1    0.20    3.90
  15 -14   1   -0.70    1.80
  14  15   1    0.30    1.50
 -15  14   1   -0.70    2.80
 -14 -15   1   -1.00    2.20
  15 -14   1    0.50    1.50
  15 -14   1   -1.40    1.70
  14  15   1    1.40    1.80
 -14 -15   1   -1.90    2.60
 -15  14   1    0.60    4.00
  14  15   1    0.20    1.40
 -15  14   1   -0.20    1.50
  16  15  -1   50.49    4.00
 -16 -15  -1   52.19    5.00
  15 -16  -1   46.90    4.10
  15 -16  -1   45.40    4.40
  15 -16  -1   38.10    5.00
 -15  16  -1   58.59    5.10
 -16 -15  -1   41.90    6.80
 -16 -15  -1   45.60    6.70
 -15  16  -1   47.50    4.70
 -16 -15   1   46.30    5.70
 -16 -15   1   47.90    5.00
 -15  16   1   54.69    5.70
  15 -16   1   54.89    3.70
  16  15   1   52.49    3.70
  16  15   1   46.40    3.80
 -16 -15   1   49.80    7.10
 -15  16   1   46.00    3.40
 -15  16   1   46.70    5.50
  15 -16   1   46.00    4.30
  15 -16   1   42.70    4.80
  16  15   1   42.00    3.70
 -13  16  -1    3.00    2.20
  13 -16  -1    5.80    2.20
  16  13  -1    5.40    1.80
  16  13  -1    5.20    1.80
 -16 -13  -1    6.80    2.70
 -16 -13  -1    7.70    4.10
  13 -16  -1    6.50    2.10
 -16 -13  -1    5.00    2.30
 -13  16  -1    8.10    3.30
  16  13  -1    6.90    1.60
  13 -16  -1    3.90    2.00
 -13  16  -1    4.50    1.90
 -13  16   1    2.90    2.70
  13 -16   1    3.90    2.00
 -16 -13   1    9.00    4.60
 -13  16   1    4.30    1.50
 -13  16   1    9.00    3.70
  13 -16   1    5.50    2.00
 -16 -13   1    5.20    2.30
 -16 -13   1    6.70    2.70
  16  13   1    8.00    1.70
  13 -16   1    5.60    1.60
  16  13   1   10.10    2.10
  16  11  -1   71.09    4.40
 -11  16  -1   69.69    4.90
  16  11  -1   73.59    4.50
  11 -16  -1   65.89    4.80
 -16 -11  -1   67.59    6.10
  11 -16  -1   64.19    5.00
 -16 -11  -1   75.09    6.80
  16  11  -1   65.89    3.90
 -11  16  -1   69.69    5.30
 -16 -11  -1   78.29    5.20
 -11  16  -1   73.59    4.30
 -16 -11   1   73.69    5.20
  16  11   1   67.99    4.30
 -11  16   1   80.59    5.50
 -11  16   1   71.59    3.80
 -16 -11   1   68.59    5.70
 -16 -11   1   67.39    7.60
  11 -16   1   73.69    4.00
  11 -16   1   70.79    4.60
  16  11   1   72.89    4.30
  16  11   1   73.79    4.10
  11 -16   1   63.59    5.40
 -11  16   1   73.49    5.60
   9 -16  -1   92.89    5.80
  16   9  -1   84.39    4.60
  16   9  -1   88.59    4.40
   9 -16  -1   83.29    5.10
 -16  -9  -1   68.39    7.90
 -16  -9  -1   83.49    6.50
  -9  16  -1   75.49    6.30
 -16  -9  -1   78.49    5.30
   9 -16  -1   82.49    4.70
  16   9  -1   78.29    4.90
  -9  16  -1   78.39    5.10
  -9  16  -1   85.19    4.60
  16   9   1   94.09    4.70
  -9  16   1   78.99    5.60
  16   9   1   95.49    4.70
  16   9   1   84.39    4.30
  -9  16   1   74.59    5.10
   9 -16   1   84.39    4.80
 -16  -9   1   76.49    5.10
   9 -16   1   87.79    5.80
   9 -16   1   83.49    4.30
 -16  -9   1   89.59    5.80
 -16  -9   1   97.49    8.20
  -7  16  -1   92.39    4.90
   7 -16  -1   99.79    6.30
  -7  16  -1   91.79    5.50
  -7  16  -1   95.19    5.20
 -16  -7  -1  103.79    6.10
   7 -16  -1   92.19    5.30
   7 -16  -1   90.99    5.10
   7 -16  -1  100.69    4.80
 -16  -7  -1   98.99    6.80
  16   7  -1  111.39    5.70
  16   7  -1   95.29    5.20
  16   7  -1   99.89    5.10
 -16  -7   1   97.49    8.10
 -16  -7   1   93.59    5.70
  -7  16   1   99.29    6.30
   7 -16   1  103.89    6.20
  16   7   1   98.99    5.00
 -16  -7   1   95.69    5.90
  16   7   1   98.69    5.00
   7 -16   1  100.19    5.10
  -7  16   1   89.39    5.40
  16   7   1   97.59    4.70
  16   5  -1    3.50    1.80
   5 -16  -1    5.60    1.60
 -16  -5  -1    3.00    3.60
 -16  -5  -1    2.60    2.20
   5 -16  -1    1.70    1.70
  -5  16  -1    2.20    1.60
 -16  -5  -1    1.40    2.30
   5 -16  -1    1.10    1.70
  16   5  -1    5.00    1.50
   5 -16  -1    1.10    2.20
  -5  16  -1    3.10    1.90
   5 -16   1    3.60    2.00
   5 -16   1    4.30    1.50
  16   5   1    4.10    1.20
 -16  -5   1    3.10    1.80
  16   5   1    3.90    1.50
  -5  16   1    3.80    1.90
  -5  16   1    1.90    2.00
 -16  -5   1    5.80    4.40
  16   5   1    4.40    1.40
 -16  -5   1    3.00    2.10
  16   3  -1  103.09    5.10
  -3  16  -1  102.09    5.30
   3 -16  -1   94.79    5.50
 -16  -3  -1  100.49    7.40
  16   3  -1  104.59    5.10
   3 -16  -1  103.49    5.10
  -3  16  -1  100.89    5.40
  16   3  -1  104.19    5.20
   3 -16  -1  106.59    6.20
 -16  -3  -1   94.19    5.40
 -16  -3  -1  103.49    7.00
  -3  16  -1  109.89    5.40
  16   3   1  108.49    4.70
  16   3   1  103.69    5.00
  -3  16   1   90.69    5.10
   3 -16   1  115.69    5.30
 -16  -3   1   89.99    8.10
 -16  -3   1   88.59    5.40
   3 -16   1  110.39    6.30
  -3  16   1   94.89    5.60
   3 -16   1  103.19    5.20
 -16  -3   1  103.49    6.10
  16   3   1  107.39    5.30
  -3  16   1  110.09    6.40
   1 -16  -1   22.20    3.10
   1 -16  -1   18.20    3.90
  16   1  -1   22.00    2.50
  16   1  -1   26.40    3.00
 -16  -1  -1   19.90    3.10
  -1  16  -1   24.40    2.90
 -16  -1  -1   18.80    3.40
   1 -16  -1   21.50    3.10
  -1  16  -1   22.90    3.10
 -16  -1  -1   29.10    5.60
  -1  16  -1   23.80    2.80
  16   1  -1   22.00    2.60
 -16  -1   1   33.50    5.40
   1 -16   1   24.80    2.70
   1 -16   1   20.80    3.70
  -1  16   1   19.00    2.60
  16   1   1   18.60    2.50
  16   1   1   21.80    2.20
   1 -16   1   26.80    3.40
  16   1   1   18.40    2.90
  -1  16   1   23.60    3.20
  -1  16   1   18.30    2.90
 -16  -1   1   24.50    4.40
 -16   1  -1  271.17   13.00
 -16   1  -1  273.37   12.70
 -16   1  -1  280.37   11.40
  16  -1  -1  256.97   11.30
   1  16  -1  266.67   11.20
  -1 -16  -1  284.47   11.50
   1  16  -1  282.27   11.40
  16  -1  -1  289.97   11.20
  -1 -16  -1  280.87   11.40
   1  16  -1  266.27   11.20
  16  -1  -1  270.37   11.30
  -1 -16  -1  276.87   12.20
  16  -1   1  267.67   11.30
   1  16   1  272.27   11.20
 -16   1   1  285.17   11.30
 -16   1   1  279.77   13.40
  16  -1   1  264.37   11.10
  -1 -16   1  268.07   12.10
   1  16   1  284.77   11.10
   1  16   1  263.07   11.70
  -1 -16   1  282.57   11.20
  -1 -16   1  255.27   12.00
  16  -3  -1   81.09    4.50
   3  16  -1   68.69    4.30
   3  16  -1   72.79    4.20
  -3 -16  -1   80.99    4.70
 -16   3  -1   66.79    5.10
  -3 -16  -1   80.29    4.70
  16  -3  -1   70.89    4.60
 -16   3  -1   87.59    6.60
  -3 -16  -1   80.89    5.90
  16  -3  -1   84.49    4.00
  16  -3  -1   77.39    4.20
   3  16  -1   79.49    4.40
  -3 -16   1   76.69    5.20
  -3 -16   1   84.09    5.00
   3  16   1   81.79    4.00
  -3 -16   1   80.29    4.20
  16  -3   1   78.69    4.20
  16  -3   1   79.89    4.30
   3  16   1   78.69    5.00
   3  16   1   71.29    4.10
 -16   3   1   79.59    7.40
 -16   3   1   70.89    4.30
  16  -5  -1    7.80    1.30
   5  16  -1    7.30    1.80
 -16   5  -1    6.30    2.30
 -16   5  -1    6.80    1.90
  16  -5  -1    6.00    1.80
  -5 -16  -1   10.50    2.30
  -5 -16  -1    7.30    2.30
  -5 -16  -1    6.30    1.80
  16  -5  -1    6.20    1.80
   5  16  -1    9.00    2.20
   5  16  -1    5.70    1.50
  -5 -16   1    5.70    2.30
   5  16   1    5.20    2.10
  16  -5   1    6.60    1.50
  -5 -16   1    6.90    1.50
   5  16   1    7.10    1.50
 -16   5   1    8.00    1.80
  16  -5   1    6.30    1.70
 -16   5   1   10.40    4.30
  16  -5   1    8.00    1.70
  -5 -16   1    3.90    1.90
 -16   5   1    2.00    2.90
   7  16  -1  473.85   18.10
  -7 -16  -1  469.45   18.50
  -7 -16  -1  458.05   19.20
  16  -7  -1  425.96   18.30
  -7 -16  -1  468.55   18.40
 -16   7  -1  447.46   18.40
   7  16  -1  434.26   18.00
  16  -7  -1  468.05   18.10
 -16   7  -1  459.55   18.10
   7  16  -1  444.16   18.00
 -16   7   1  460.15   19.00
  -7 -16   1  456.35   18.50
  -7 -16   1  471.35   18.10
  -7 -16   1  476.55   19.00
 -16   7   1  467.55   17.90
   7  16   1  456.55   18.30
  16  -7   1  448.56   18.00
   7  16   1  446.76   17.80
 -16   7   1  471.75   21.70
  16  -7   1  424.76   18.60
   7  16   1  431.36   17.90
 -16   9  -1    0.10    1.70
  -9 -16  -1    2.60    1.80
   9  16  -1    1.60    1.60
  16  -9  -1    0.70    1.60
   9  16  -1    1.40    1.50
  -9 -16  -1   -0.30    2.30
  16  -9  -1    0.90    1.60
  16  -9  -1    2.30    1.40
   9  16  -1    1.90    1.90
  -9 -16  -1    1.70    2.20
 -16   9  -1    8.70    3.90
  16  -9   1   -0.30    1.60
   9  16   1    1.10    1.30
  -9 -16   1   -0.70    2.20
  16  -9   1   -0.30    1.50
   9  16   1   -0.80    1.80
  -9 -16   1   -0.30    2.00
 -16   9   1    9.20    4.40
  16  -9   1   -1.20    1.40
  -9 -16   1    1.80    1.50
 -16   9   1   -3.40    2.80
 -16   9   1    0.60    1.50
 -11 -16  -1   38.30    5.30
 -11 -16  -1   37.50    5.10
  11  16  -1   36.90    3.60
 -16  11  -1   35.40    3.50
  16 -11  -1   45.50    4.00
 -11 -16  -1   39.80    4.40
  11  16  -1   37.70    3.40
 -16  11  -1   42.80    5.10
 -16  11  -1   35.10    4.40
  11  16  -1   37.40    3.10
 -11 -16  -1   33.50    5.00
  16 -11  -1   38.50    3.80
  16 -11  -1   39.70    4.00
  11  16   1   38.60    3.20
 -16  11   1   34.60    5.20
 -11 -16   1   37.40    4.60
 -16  11   1   44.00    6.00
  16 -11   1   38.60    3.30
  11  16   1   36.40    3.70
  16 -11   1   38.40    3.80
 -11 -16   1   30.00    4.90
 -16  11   1   38.40    3.10
  16 -11   1   40.10    4.00
  16 -13  -1   21.20    3.70
 -16  13  -1   19.50    3.90
 -13 -16  -1   21.50    3.80
 -16  13  -1   14.50    2.60
  13  16  -1   23.70    2.50
  16 -13  -1   18.60    3.40
 -13 -16  -1   15.80    2.70
  13  16  -1   20.20    3.10
 -16  13  -1   17.20    2.70
 -13 -16  -1   25.90    4.40
  16 -13  -1   15.90    3.30
  16 -13   1   24.60    3.80
 -13 -16   1   21.00    4.70
  16 -13   1   21.20    3.00
 -16  13   1   14.50    3.00
  13  16   1   18.50    3.30
  13  16   1   20.00    2.90
 -13 -16   1   22.30    4.40
  16 -13   1   22.10    3.60
 -16  13   1   18.10    4.50
 -16  13   1   21.10    2.70
  16 -15  -1    0.60    2.10
  16 -15  -1    0.50    1.90
 -16  15  -1   -1.40    2.20
  15  16  -1    1.80    1.70
 -15 -16  -1   -2.00    3.90
 -16  15  -1   -1.70    2.20
 -15 -16  -1    1.30    2.60
  15  16  -1   -0.30    1.30
 -16  15  -1    1.50    3.60
  16 -15  -1   -2.40    1.80
 -15 -16  -1    1.20    2.60
  15  16  -1    1.40    1.80
  16 -15   1   -0.90    1.60
  16 -15   1    0.10    2.00
  15  16   1    2.40    1.90
  15  16   1   -0.40    1.60
 -15 -16   1    1.70    4.30
  15  16   1    0.50    1.50
 -16  15   1    1.60    3.90
 -15 -16   1    0.00    2.40
  16 -15   1   -0.60    2.00
 -16  15   1   -0.30    2.70
 -15 -16   1   -2.10    2.70
 -16  15   1   -2.40    1.50
 -16  17  -1  130.39    6.60
  16 -17  -1  130.39    6.90
 -16  17  -1  123.89    7.10
  16 -17  -1  130.49    6.90
 -17 -16  -1  124.49    8.90
 -17 -16  -1  129.79    8.70
  16 -17  -1  130.69    7.60
  17  16  -1  127.79    6.40
 -17 -16  -1  129.89    7.30
  17  16  -1  131.39    6.20
 -16  17  -1  131.39    7.50
  17  16  -1  133.09    6.70
 -17 -16   1  132.49    7.50
 -16  17   1  130.19    8.10
  17  16   1  128.99    6.50
  16 -17   1  130.39    7.00
 -17 -16   1  134.79    9.80
 -16  17   1  127.59    6.10
 -16  17   1  130.29    7.80
  16 -17   1  130.59    6.40
  16 -17   1  126.19    7.30
 -17 -16   1  129.09    8.10
  17  16   1  136.09    7.20
  17  16   1  135.79    6.60
  17  14  -1    7.20    1.90
  17  14  -1    7.70    1.50
 -14  17  -1    5.80    2.30
 -14  17  -1   11.80    3.40
  14 -17  -1    4.40    2.20
  17  14  -1   12.30    2.30
  14 -17  -1    6.80    2.10
  14 -17  -1    9.00    2.10
 -17 -14  -1   10.40    2.90
 -17 -14  -1    8.90    4.40
 -17 -14  -1    6.40    2.80
  14 -17   1   10.00    1.90
 -14  17   1   15.00    3.90
  14 -17   1    4.40    2.30
 -14  17   1    9.30    2.90
  17  14   1    7.70    1.70
  17  14   1    9.30    1.70
 -17 -14   1    5.80    2.50
 -17 -14   1   12.00    5.00
  17  14   1   13.60    2.20
 -17 -14   1    9.80    3.00
  14 -17   1    8.20    2.20
 -14  17   1   10.00    1.70
  12 -17  -1   14.10    2.40
 -17 -12  -1   11.80    2.90
  17  12  -1   16.30    3.30
  12 -17  -1   11.80    2.10
  12 -17  -1   11.30    2.40
  17  12  -1   11.70    2.00
 -17 -12  -1   13.50    4.60
 -12  17  -1   10.50    2.30
 -12  17  -1   15.00    2.10
  17  12  -1   14.10    2.50
 -12  17  -1   17.70    3.50
 -17 -12  -1   10.80    2.50
  17  12   1   14.10    2.80
  12 -17   1   13.10    2.60
  12 -17   1   15.60    2.30
 -12  17   1   11.90    1.70
 -12  17   1   11.10    2.90
  17  12   1   12.50    2.70
 -17 -12   1   15.70    5.00
 -17 -12   1    9.20    2.50
 -12  17   1   12.40    3.40
 -17 -12   1   14.40    2.70
  12 -17   1   10.30    2.40
  17  12   1   18.00    2.80
 -10  17  -1  244.58   10.80
  10 -17  -1  253.87   10.90
 -10  17  -1  255.47   10.60
  17  10  -1  246.88   10.50
  17  10  -1  253.87   10.70
 -17 -10  -1  259.87   12.80
  10 -17  -1  257.37   11.60
  17  10  -1  244.98   10.60
 -17 -10  -1  263.17   12.30
  10 -17  -1  262.37   10.70
 -17 -10  -1  242.28   11.10
 -10  17   1  255.27   11.20
 -17 -10   1  256.67   13.40
  17  10   1  249.97   10.50
  10 -17   1  257.27   11.60
 -17 -10   1  243.18   11.10
 -10  17   1  249.28   11.20
 -17 -10   1  265.67   11.70
  10 -17   1  253.97   10.80
  17  10   1  247.58   10.50
  17  10   1  247.48   10.70
  10 -17   1  245.88   10.40
  17   8  -1    0.70    1.50
  17   8  -1   -0.50    1.20
   8 -17  -1   -0.40    1.90
  -8  17  -1   -0.20    1.60
  -8  17  -1    0.20    1.90
   8 -17  -1   -3.10    1.60
   8 -17  -1   -2.60    2.00
  -8  17  -1   -2.60    2.30
  17   8  -1    0.60    1.60
 -17  -8  -1   -1.60    3.70
 -17  -8  -1   -1.70    2.30
 -17  -8  -1   -1.30    2.20
   8 -17  -1    1.60    1.40
 -17  -8   1   -2.40    4.40
  17   8   1    0.00    1.10
   8 -17   1   -1.50    2.10
  -8  17   1   -0.90    2.50
  -8  17   1   -2.50    2.30
  17   8   1    0.10    1.40
 -17  -8   1   -1.30    1.80
   8 -17   1   -0.40    1.60
 -17  -8   1   -2.50    2.30
  17   8   1    0.60    1.60
 -17  -6  -1   12.40    4.10
  -6  17  -1    7.10    2.50
  -6  17  -1    6.90    2.00
  17   6  -1    7.20    1.60
   6 -17  -1    4.70    1.80
 -17  -6  -1    5.50    2.40
  17   6  -1    8.00    2.10
 -17  -6  -1    7.80    2.50
  -6  17  -1    6.10    2.10
   6 -17  -1    6.70    1.70
  17   6  -1    5.40    1.40
 -17  -6   1    9.70    4.70
   6 -17   1    3.40    2.10
  17   6   1    6.60    1.60
 -17  -6   1    5.30    2.30
 -17  -6   1    5.50    2.00
  17   6   1    5.10    1.50
  -6  17   1    7.00    2.30
   6 -17   1    5.70    1.70
  17   6   1    7.00    1.30
  -6  17   1    7.00    2.10
   4 -17  -1  262.17   12.00
   4 -17  -1  262.67   10.90
  17   4  -1  255.97   11.00
   4 -17  -1  268.77   11.30
 -17  -4  -1  282.27   12.50
  -4  17  -1  296.67   12.40
 -17  -4  -1  264.27   11.30
  -4  17  -1  237.98   12.10
  -4  17  -1  269.77   11.20
  17   4  -1  264.67   11.10
  17   4  -1  280.27   11.00
 -17  -4  -1  253.07   12.60
 -17  -4   1  255.07   11.20
   4 -17   1  266.07   11.00
  -4  17   1  258.27   11.00
 -17  -4   1  253.07   13.40
  17   4   1  279.17   10.70
   4 -17   1  259.17   11.10
  17   4   1  259.87   11.00
  17   4   1  262.87   10.90
 -17  -4   1  271.07   11.80
  17   2  -1   50.09    3.50
   2 -17  -1   49.80    5.10
 -17  -2  -1   47.80    4.00
  -2  17  -1   50.49    3.90
  -2  17  -1   50.29    3.70
  17   2  -1   51.29    3.60
  -2  17  -1   51.99    3.70
   2 -17  -1   53.69    3.80
  17   2  -1   50.19    3.70
 -17  -2  -1   50.09    5.80
 -17  -2  -1   51.09    6.40
  -2  17   1   45.20    3.50
 -17  -2   1   43.80    3.90
  -2  17   1   47.60    3.90
 -17  -2   1   43.40    6.90
 -17  -2   1   52.59    4.80
  17   2   1   51.79    3.40
   2 -17   1   45.30    3.50
  17   2   1   50.89    3.00
   2 -17   1   51.19    3.90
   2 -17   1   45.90    5.00
  17   2   1   48.20    3.40
  -2  17   1   51.79    4.60
   0 -17  -1    2.10    1.80
   0  17  -1    2.30    1.70
  17   0  -1    1.20    1.60
   0  17  -1    2.70    2.10
 -17   0  -1    4.70    4.10
  17   0  -1    2.30    1.50
 -17   0  -1    0.00    2.60
   0 -17  -1    2.40    1.60
   0 -17  -1   -0.40    2.00
   0  17  -1    1.90    1.50
  17   0  -1    2.70    1.40
 -17   0  -1    1.50    1.90
   0 -17   1    0.10    2.00
   0  17   1    2.50    1.80
  17   0   1    1.20    1.40
   0 -17   1    1.90    1.40
  17   0   1    3.10    1.10
   0  17   1    1.50    1.60
 -17   0   1    2.80    1.90
 -17   0   1    1.10    2.30
 -17   0   1    4.20    4.60
  17   0   1    3.20    1.50
   0  17   1   -0.20    2.40
   0 -17   1    0.60    2.20
 -17   2  -1   86.19    6.80
  17  -2  -1   88.39    4.30
  17  -2  -1   86.79    5.00
 -17   2  -1   80.49    5.50
  17  -2  -1   86.69    4.50
  -2 -17  -1   88.29    5.00
   2  17  -1   79.69    4.70
  17  -2  -1   84.09    4.80
  -2 -17  -1   93.09    5.10
 -17   2  -1   84.79    5.00
  -2 -17  -1   83.59    5.90
 -17   2  -1   87.49    7.40
   2  17  -1   87.39    4.80
 -17   2   1   83.59    4.80
  17  -2   1   88.89    4.90
   2  17   1   88.89    5.30
 -17   2   1   82.09    7.60
  -2 -17   1   91.49    4.60
   2  17   1   81.99    4.70
  -2 -17   1   87.09    5.20
  -2 -17   1   88.89    6.00
   2  17   1   91.69    4.40
  -4 -17  -1  500.95   19.50
  17  -4  -1  484.05   19.10
  -4 -17  -1  487.35   20.30
  17  -4  -1  465.75   19.40
  -4 -17  -1  493.75   19.50
 -17   4  -1  505.85   20.80
   4  17  -1  475.15   19.20
   4  17  -1  468.25   19.20
 -17   4  -1  496.65   19.60
 -17   4  -1  509.15   19.30
  17  -4  -1  473.05   19.30
   4  17  -1  485.25   19.30
  -4 -17   1  467.55   19.90
  17  -4   1  465.75   19.20
   4  17   1  470.55   19.10
  -4 -17   1  489.35   19.20
   4  17   1  484.15   19.50
  -4 -17   1  491.65   19.60
 -17   4   1  498.15   19.20
  17  -4   1  489.05   19.30
   4  17   1  500.45   19.00
   6  17  -1    5.40    1.70
  17  -6  -1    6.30    2.00
   6  17  -1    7.10    2.10
  17  -6  -1    5.50    1.70
  17  -6  -1    6.10    1.40
 -17   6  -1   11.30    4.30
 -17   6  -1    4.30    2.20
 -17   6  -1    5.80    2.00
  -6 -17  -1    5.70    2.20
   6  17  -1    3.80    1.50
  -6 -17  -1    3.90    2.70
  -6 -17  -1    4.50    1.80
  17  -6   1    5.10    1.70
  -6 -17   1    6.50    1.50
   6  17   1    3.80    2.10
 -17   6   1   14.90    4.90
   6  17   1    7.60    1.70
 -17   6   1    4.70    2.90
  17  -6   1    4.30    1.60
  17  -6   1    8.30    1.80
  -6 -17   1    3.70    2.20
  -6 -17   1    3.80    2.20
   6  17   1    5.90    1.50
 -17   6   1    7.80    1.80
  -8 -17  -1    0.60    2.30
  17  -8  -1   -0.90    1.70
  17  -8  -1   -0.20    1.30
 -17   8  -1   -0.50    2.00
 -17   8  -1    3.40    3.80
   8  17  -1   -1.20    1.60
   8  17  -1    1.20    1.80
 -17   8  -1   -1.30    2.10
  -8 -17  -1    1.20    1.80
  17  -8  -1    0.10    1.70
   8  17  -1    0.60    1.60
  -8 -17   1   -0.60    2.20
  17  -8   1    1.50    1.50
  -8 -17   1   -0.70    2.00
   8  17   1   -1.50    1.30
 -17   8   1   -3.90    2.80
  17  -8   1    0.20    1.60
 -17   8   1    0.10    1.60
  17  -8   1   -0.20    1.40
  -8 -17   1    2.10    1.50
 -17   8   1    9.30    4.50
   8  17   1    0.70    1.40
   8  17   1   -1.10    1.80
  17 -10  -1  112.49    6.10
  10  17  -1  123.99    5.80
  17 -10  -1  116.39    6.20
  17 -10  -1  116.59    6.10
 -17  10  -1  135.19    7.60
 -17  10  -1  116.19    6.70
  10  17  -1  108.29    6.70
 -10 -17  -1  116.99    6.50
 -10 -17  -1  104.09    7.10
  10  17  -1  118.69    5.80
 -17  10  -1  109.09    6.40
 -10 -17   1  119.79    7.30
  17 -10   1  125.29    5.90
  17 -10   1  118.79    6.20
 -17  10   1  113.99    7.50
 -10 -17   1  121.59    6.80
 -17  10   1  129.99    8.30
 -17  10   1  119.49    5.60
 -10 -17   1  123.19    6.20
  17 -10   1  122.89    6.20
  10  17   1  116.19    5.80
  10  17   1  113.39    5.90
  12  17  -1   16.70    2.80
  12  17  -1   16.00    2.90
 -12 -17  -1   24.60    4.10
  12  17  -1   18.60    3.20
  17 -12  -1   14.10    2.40
 -12 -17  -1   15.60    2.60
  12  17  -1   19.80    2.50
  17 -12  -1   16.90    3.50
 -17  12  -1   17.20    2.40
 -17  12  -1   19.70    4.00
 -12 -17  -1   20.60    4.00
 -12 -17  -1   13.30    2.80
 -17  12  -1   11.00    2.60
  17 -12  -1   15.50    3.80
 -12 -17   1   18.40    3.30
 -12 -17   1   18.90    4.70
  12  17   1   17.30    3.00
  17 -12   1   15.30    3.50
  17 -12   1   15.80    3.00
 -17  12   1   16.10    3.30
 -17  12   1   19.10    2.70
  12  17   1   17.90    2.90
 -17  12   1   21.70    4.80
 -14 -17  -1  245.78   12.50
  17 -14  -1  246.18   11.20
 -17  14  -1  261.17   10.90
  14  17  -1  246.28   10.80
 -17  14  -1  242.58   11.30
  14  17  -1  255.27   11.10
  14  17  -1  246.48   10.60
 -17  14  -1  264.07   11.90
 -14 -17  -1  261.47   11.50
  17 -14  -1  259.57   11.20
 -14 -17  -1  255.97   12.60
  17 -14   1  265.27   10.90
  17 -14   1  258.27   11.20
 -17  14   1  258.37   10.60
 -14 -17   1  264.77   11.70
  14  17   1  258.37   11.00
 -17  14   1  274.17   12.40
 -17  14   1  255.57   12.10
  17 -14   1  252.47   11.50
 -14 -17   1  262.57   12.50
 -14 -17   1  258.47   13.20
  14  17   1  253.37   10.90
  16  17  -1    1.60    1.40
 -17  16  -1   -1.20    2.00
 -17  16  -1   -1.10    2.30
 -17  16  -1    3.60    3.80
  17 -16  -1   -0.20    2.20
  17 -16  -1    0.20    2.10
  16  17  -1    2.20    1.90
  17 -16  -1   -0.30    2.10
 -16 -17  -1    1.40    2.90
  16  17  -1    2.40    1.90
 -16 -17  -1   -0.80    2.80
  17 -16   1   -0.40    1.80
  17 -16   1   -0.70    2.00
 -17  16   1   -1.00    3.10
  16  17   1    0.80    1.60
 -17  16   1    3.20    4.20
  16  17   1    1.10    1.70
 -17  16   1   -2.90    1.70
 -16 -17   1    0.80    4.40
  16  17   1    2.30    1.80
 -16 -17   1   -0.60    2.50
  17 -16   1    0.20    2.00
  17 -18  -1   -1.70    2.30
  17 -18  -1   -1.70    2.40
 -17  18  -1    4.40    4.00
 -18 -17  -1   -2.40    2.80
  18  17  -1   -0.90    2.10
 -18 -17  -1   -3.50    4.40
  18  17  -1   -0.10    1.40
 -17  18  -1   -2.40    2.20
 -18 -17  -1   -4.10    2.90
 -17  18  -1   -2.20    2.50
  17 -18  -1   -2.60    2.20
  18  17  -1   -0.10    1.90
 -18 -17   1   -2.60    4.80
 -18 -17   1   -0.90    2.60
 -17  18   1    0.80    4.20
 -17  18   1   -2.40    2.90
  17 -18   1   -4.40    3.20
  18  17   1    0.00    1.70
 -17  18   1   -2.80    1.80
  17 -18   1   -1.30    2.20
  17 -18   1   -2.40    2.30
 -18 -17   1   -1.30    2.80
  18  17   1    0.60    2.00
  15 -18  -1   52.39    5.40
 -18 -15  -1   49.10    7.10
 -15  18  -1   42.60    4.10
 -15  18  -1   48.90    5.20
 -18 -15  -1   54.19    6.60
  15 -18  -1   51.29    4.30
  18  15  -1   47.00    3.90
  18  15  -1   46.80    3.60
  18  15  -1   46.30    4.30
 -18 -15  -1   45.20    5.00
 -15  18  -1   44.10    4.80
  15 -18  -1   49.00    4.80
 -15  18   1   45.50    5.80
 -18 -15   1   46.10    5.30
  18  15   1   46.80    3.90
  15 -18   1   53.29    5.40
  15 -18   1   47.60    4.50
  18  15   1   53.19    4.00
 -15  18   1   41.90    3.50
 -15  18   1   43.80    5.40
  15 -18   1   48.70    3.80
  18  15   1   54.59    4.20
 -18 -15   1   50.29    6.10
  18  13  -1   61.99    4.00
 -18 -13  -1   73.69    5.30
  18  13  -1   64.39    4.60
 -18 -13  -1   67.59    6.70
  18  13  -1   68.59    4.50
 -13  18  -1   68.39    5.10
 -13  18  -1   63.89    6.60
  13 -18  -1   68.29    4.60
 -13  18  -1   69.39    5.50
  13 -18  -1   56.19    5.60
  13 -18  -1   58.89    4.60
 -18 -13  -1   70.89    7.20
 -18 -13   1   62.49    6.00
  13 -18   1   69.99    4.10
  13 -18   1   61.49    5.60
  13 -18   1   60.59    4.70
 -13  18   1   73.59    5.80
  18  13   1   67.69    4.20
 -13  18   1   66.89    5.60
 -18 -13   1   65.29    5.50
 -13  18   1   64.39    3.80
  18  13   1   68.09    4.40
 -18 -13   1   60.79    8.40
  11 -18  -1   94.29    5.40
 -18 -11  -1  103.39    7.40
  11 -18  -1   99.59    6.20
  18  11  -1   96.59    5.00
  18  11  -1   96.19    5.20
 -18 -11  -1   95.29    8.00
  18  11  -1  100.39    5.40
 -18 -11  -1   94.49    6.00
 -11  18  -1   92.19    5.20
 -11  18  -1   92.19    5.70
  11 -18  -1   98.29    5.60
 -11  18  -1   97.09    6.00
 -11  18   1   95.59    7.60
 -18 -11   1   97.19    6.20
  18  11   1  101.89    5.10
  11 -18   1   97.69    5.00
  18  11   1  106.29    5.30
 -18 -11   1  101.39    6.80
 -18 -11   1   95.39    8.50
 -11  18   1   96.49    6.20
  11 -18   1  100.79    5.60
  18  11   1  100.09    5.40
  11 -18   1  101.19    6.60
  18   9  -1   24.90    3.40
   9 -18  -1   23.30    4.20
 -18  -9  -1   16.00    4.40
   9 -18  -1   21.90    2.80
   9 -18  -1   22.60    3.30
   9 -18  -1   21.10    3.70
 -18  -9  -1   17.10    2.90
  -9  18  -1   18.70    3.00
  18   9  -1   18.80    3.20
  18   9  -1   21.00    2.80
  -9  18  -1   20.80    3.60
 -18  -9   1   15.80    5.10
 -18  -9   1   13.80    2.60
  -9  18   1   17.30    3.90
   9 -18   1   18.80    4.00
   9 -18   1   17.60    3.30
  18   9   1   19.00    2.70
 -18  -9   1   13.90    2.90
  -9  18   1   21.20    4.20
  18   9   1   21.50    3.00
  18   9   1   22.70    2.90
   7 -18  -1    5.50    1.90
  -7  18  -1    9.90    1.90
   7 -18  -1    4.40    2.50
   7 -18  -1    9.90    2.00
  18   7  -1    9.20    1.90
  -7  18  -1   12.80    2.40
 -18  -7  -1    5.70    2.50
 -18  -7  -1   11.70    4.30
   7 -18  -1    8.90    1.80
  18   7  -1    6.90    1.50
  18   7  -1   12.80    2.00
 -18  -7  -1   11.80    2.60
  -7  18  -1   13.30    2.90
  18   7   1   13.00    2.80
  -7  18   1    7.90    2.30
  18   7   1    5.40    1.60
 -18  -7   1   13.10    4.90
   7 -18   1    5.60    1.80
   7 -18   1    4.20    2.40
 -18  -7   1    8.80    2.20
  -7  18   1   10.90    2.70
  18   7   1   12.40    2.40
 -18  -7   1   12.70    2.60
  18   5  -1  297.77   12.40
  18   5  -1  309.97   12.30
   5 -18  -1  297.57   13.40
 -18  -5  -1  292.87   14.10
   5 -18  -1  307.17   12.70
  18   5  -1  309.77   12.40
  -5  18  -1  299.97   12.60
  -5  18  -1  286.87   12.30
 -18  -5  -1  289.17   12.60
   5 -18  -1  302.17   12.30
  -5  18  -1  310.37   12.60
 -18  -5  -1  295.27   13.70
  18   5   1  297.07   12.40
   5 -18   1  291.47   12.50
   5 -18   1  315.77   12.50
  -5  18   1  290.47   12.50
 -18  -5   1  281.67   14.90
  18   5   1  317.37   12.10
 -18  -5   1  297.97   13.10
  -5  18   1  292.37   12.40
   5 -18   1  299.67   13.10
   3 -18  -1    8.50    2.60
 -18  -3  -1   13.60    2.90
  18   3  -1   19.20    4.20
  -3  18  -1   18.70    3.20
   3 -18  -1   17.80    3.10
  18   3  -1   11.50    1.90
   3 -18  -1   11.00    2.00
  -3  18  -1   15.10    3.30
  18   3  -1   20.90    2.90
  -3  18  -1   19.80    3.10
 -18  -3  -1   19.70    4.40
 -18  -3  -1   23.80    3.60
  18   3   1   20.30    2.20
  18   3   1   19.50    2.80
  -3  18   1   14.50    2.90
  -3  18   1   22.00    3.40
 -18  -3   1   22.30    5.60
  -3  18   1   12.40    2.80
 -18  -3   1   18.10    3.40
   3 -18   1   13.70    2.90
  18   3   1   12.50    2.90
 -18  -3   1   20.80    4.40
   1 -18  -1  143.39    7.00
  -1  18  -1  146.19    6.90
  -1  18  -1  146.69    6.70
  18   1  -1  138.09    6.50
 -18  -1  -1  144.29    8.80
   1 -18  -1  135.89    8.00
 -18  -1  -1  143.79    8.70
 -18  -1  -1  145.09    7.00
  18   1  -1  147.69    6.60
  -1  18  -1  144.59    6.80
   1 -18  -1  141.89    6.90
  18   1  -1  138.59    6.80
  18   1   1  147.69    6.20
  -1  18   1  141.09    6.60
 -18  -1   1  141.39    7.00
   1 -18   1  142.99    6.70
  18   1   1  145.69    6.60
  -1  18   1  143.29    7.50
   1 -18   1  137.79    7.80
  -1  18   1  142.49    6.80
   1 -18   1  148.79    7.10
  18   1   1  162.08    7.20
 -18  -1   1  142.09    8.00
  18  -1  -1    4.60    1.90
 -18   1  -1    4.60    3.00
  18  -1  -1    3.00    1.40
   1  18  -1    3.20    1.60
  -1 -18  -1    4.80    2.00
  18  -1  -1    3.90    1.50
 -18   1  -1    3.20    2.10
 -18   1  -1    8.60    4.40
  -1 -18  -1    1.90    1.80
   1  18  -1    3.60    1.80
   1  18  -1    5.40    2.30
  -1 -18  -1    0.50    2.30
  -1 -18   1    2.70    2.00
  -1 -18   1    1.00    2.30
 -18   1   1    3.70    1.90
  18  -1   1    3.80    1.60
 -18   1   1    4.30    4.80
   1  18   1    1.70    2.20
   1  18   1    5.60    2.00
  -1 -18   1    3.80    1.40
  18  -1   1    2.60    1.80
  18  -3  -1   -0.40    1.80
   3  18  -1    1.40    2.00
  -3 -18  -1    0.60    1.60
 -18   3  -1    6.40    4.30
   3  18  -1    0.80    1.50
  18  -3  -1    0.60    1.30
  -3 -18  -1   -0.90    2.30
  18  -3  -1    1.10    1.10
   3  18  -1    0.60    1.40
  -3 -18  -1    0.40    2.00
 -18   3  -1    1.90    2.00
 -18   3  -1    2.20    2.20
  18  -3  -1    0.70    1.80
  -3 -18   1    0.80    1.30
  -3 -18   1   -1.40    2.20
   3  18   1   -2.60    2.10
 -18   3   1    3.70    4.30
  18  -3   1    0.50    1.50
   3  18   1   -1.20    1.60
  18  -3   1    0.30    1.50
   3  18   1    0.00    1.70
  18  -5  -1   40.90    3.90
   5  18  -1   36.20    3.50
   5  18  -1   45.20    3.60
  -5 -18  -1   41.30    3.90
  -5 -18  -1   40.30    4.20
  18  -5  -1   49.50    3.30
 -18   5  -1   43.70    5.90
  -5 -18  -1   39.40    5.40
 -18   5  -1   39.10    3.90
   5  18  -1   39.90    3.40
  18  -5  -1   43.10    3.50
 -18   5  -1   36.80    4.60
  18  -5   1   45.30    3.40
   5  18   1   43.20    3.00
  18  -5   1   42.00    4.10
 -18   5   1   45.20    7.00
   5  18   1   39.50    3.30
 -18   5   1   38.30    3.50
 -18   5   1   36.20    5.70
   5  18   1   38.90    4.20
  -5 -18   1   45.70    3.40
  -5 -18   1   45.90    4.40
  18  -7  -1   54.69    4.30
 -18   7  -1   65.69    6.50
 -18   7  -1   50.39    4.80
   7  18  -1   59.39    4.00
  18  -7  -1   57.99    3.90
  -7 -18  -1   53.19    5.80
  -7 -18  -1   57.59    4.50
   7  18  -1   53.59    3.80
  18  -7  -1   57.29    4.30
 -18   7  -1   61.59    4.20
   7  18  -1   58.19    4.10
  -7 -18  -1   60.59    4.80
  18  -7   1   55.09    3.90
  -7 -18   1   60.59    4.00
 -18   7   1   50.29    6.00
  18  -7   1   54.39    4.10
   7  18   1   60.39    3.40
 -18   7   1   59.89    3.90
  18  -7   1   55.39    4.00
 -18   7   1   71.39    7.10
  -7 -18   1   56.39    4.90
   7  18   1   51.29    4.40
   7  18   1   55.09    3.80
  -9 -18  -1   48.30    4.60
 -18   9  -1   49.20    4.00
 -18   9  -1   51.79    6.00
  18  -9  -1   43.50    4.00
  -9 -18  -1   46.20    4.30
  -9 -18  -1   39.70    5.50
   9  18  -1   44.10    3.70
 -18   9  -1   38.70    4.60
   9  18  -1   47.70    3.90
   9  18  -1   49.00    3.70
  18  -9  -1   46.80    3.80
  -9 -18   1   48.30    4.70
  -9 -18   1   50.89    3.90
   9  18   1   43.10    3.70
 -18   9   1   54.69    6.70
 -18   9   1   52.79    3.60
   9  18   1   40.20    3.00
  18  -9   1   46.70    3.70
  18  -9   1   43.30    3.70
   9  18   1   46.60    3.50
  18  -9   1   48.10    4.00
 -18   9   1   38.40    5.50
 -11 -18  -1   57.99    5.10
  11  18  -1   63.89    4.20
 -18  11  -1   60.59    5.00
 -18  11  -1   60.39    4.30
  11  18  -1   65.49    4.40
 -11 -18  -1   64.29    6.40
  18 -11  -1   66.59    4.70
 -18  11  -1   70.59    6.10
  18 -11  -1   66.99    4.80
  11  18  -1   64.09    3.90
 -11 -18  -1   62.99    5.10
 -11 -18  -1   64.49    5.90
  18 -11  -1   64.49    4.70
  11  18   1   62.19    4.60
  18 -11   1   66.39    4.80
  18 -11   1   65.09    4.40
 -11 -18   1   59.09    5.40
 -18  11   1   60.99    4.00
 -18  11   1   56.59    5.90
  11  18   1   62.99    4.20
 -18  11   1   61.69    6.70
 -11 -18   1   63.59    5.90
  18 -11   1   68.79    4.20
 -18  13  -1   23.20    5.00
 -13 -18  -1   25.00    4.40
 -13 -18  -1   20.50    4.50
  13  18  -1   18.80    2.90
  13  18  -1   19.30    2.80
  13  18  -1   22.60    3.50
 -18  13  -1   15.00    2.40
 -13 -18  -1   21.40    4.30
 -13 -18  -1   18.60    3.40
  18 -13  -1   18.70    3.70
 -18  13  -1   16.50    2.90
  18 -13  -1   21.40    3.50
  18 -13  -1   17.80    3.80
  18 -13   1   21.70    3.40
 -18  13   1   13.60    3.30
 -18  13   1   25.50    5.10
 -13 -18   1   22.50    4.60
  13  18   1   20.30    3.50
 -18  13   1   20.20    3.00
  18 -13   1   18.00    3.90
  18 -13   1   21.90    3.20
 -13 -18   1   14.50    3.00
 -15 -18  -1   74.69    5.80
  18 -15  -1   80.59    5.60
  18 -15  -1   71.09    5.10
  18 -15  -1   75.79    5.00
 -15 -18  -1   69.09    7.30
  15  18  -1   74.09    4.50
 -18  15  -1   75.79    6.20
 -18  15  -1   68.59    4.80
 -18  15  -1   65.59    5.30
 -15 -18  -1   74.99    6.90
  15  18  -1   67.49    5.70
  15  18  -1   77.39    5.00
  18 -15   1   74.89    5.10
 -15 -18   1   78.09    7.90
 -15 -18   1   71.79    5.90
  18 -15   1   76.69    5.50
 -18  15   1   66.09    6.30
 -15 -18   1   70.49    6.50
  15  18   1   74.29    4.80
 -18  15   1   67.69    4.30
  18 -15   1   69.29    5.20
  15  18   1   71.99    4.50
 -18  15   1   68.69    6.80
  15  18   1   68.59    4.60
  18 -17  -1   -2.30    3.80
 -18  17  -1    3.60    3.80
 -17 -18  -1   -2.10    4.20
 -17 -18  -1    1.30    2.90
  18 -17  -1    0.20    2.40
  18 -17  -1   -0.20    2.20
 -18  17  -1   -1.70    2.50
  17  18  -1    1.20    1.40
  17  18  -1    1.70    2.10
  17  18  -1   -0.10    2.00
 -18  17  -1   -2.00    2.00
 -17 -18  -1    1.10    2.80
 -17 -18   1    0.20    2.60
 -18  17   1    4.60    4.20
 -17 -18   1    2.50    2.90
  17  18   1    0.70    1.70
  17  18   1    2.20    2.10
  17  18   1    0.70    1.80
  18 -17   1    0.10    2.30
 -18  17   1   -0.60    1.80
  18 -17   1   -0.70    2.00
 -18  17   1    0.30    3.10
  18 -17   1    0.60    2.30
  19  18  -1  118.69    6.40
  18 -19  -1  116.59    6.90
  18 -19  -1  110.29    7.50
 -19 -18  -1  120.99    7.30
  19  18  -1  115.39    6.50
  19  18  -1  113.79    5.90
 -18  19  -1  101.19    6.30
 -19 -18  -1  110.49    8.90
 -18  19  -1  119.09    6.90
  18 -19  -1  114.69    6.70
 -19 -18  -1  115.89    9.30
 -18  19  -1  119.59    7.50
  19  18   1  109.99    6.20
 -19 -18   1  113.59    8.50
 -18  19   1  105.29    7.40
  19  18   1  116.69    6.30
 -18  19   1  110.29    5.80
  19  18   1  110.49    6.10
 -19 -18   1  124.79   10.10
 -19 -18   1  112.29    7.30
 -18  19   1  113.39    7.70
  18 -19   1  109.59    6.50
  18 -19   1  108.99    7.40
  18 -19   1  112.29    6.20
  16 -19  -1   39.00    4.30
  19  16  -1   38.00    3.50
 -16  19  -1   39.60    4.80
  19  16  -1   46.90    4.30
  16 -19  -1   37.40    4.30
  16 -19  -1   36.00    5.40
 -16  19  -1   47.90    5.60
 -16  19  -1   39.50    4.20
 -19 -16  -1   40.90    5.10
 -19 -16  -1   45.90    7.30
  19  16  -1   41.50    4.30
 -19 -16  -1   44.70    6.60
  16 -19   1   35.40    4.50
  19  16   1   40.30    3.80
  16 -19   1   34.40    5.40
 -16  19   1   32.80    5.20
 -16  19   1   38.80    3.40
  19  16   1   40.90    3.90
 -19 -16   1   40.00    7.60
 -19 -16   1   46.50    8.00
 -16  19   1   46.80    5.90
  19  16   1   45.70    4.20
 -19 -16   1   40.90    5.40
 -14  19  -1   16.40    3.60
  19  14  -1   13.80    2.30
  19  14  -1   18.50    3.60
  14 -19  -1    9.90    2.50
  14 -19  -1   12.90    2.40
 -19 -14  -1    9.80    3.20
 -14  19  -1   10.90    2.60
 -19 -14  -1   12.80    3.00
 -14  19  -1   12.80    2.30
  19  14  -1   13.20    2.80
 -19 -14  -1   22.10    5.20
  14 -19  -1   11.50    2.70
  19  14   1   11.00    1.90
  14 -19   1   12.10    2.10
  19  14   1   11.90    2.30
 -19 -14   1   10.60    3.10
 -19 -14   1   19.00    5.80
 -14  19   1    9.20    2.90
  14 -19   1   10.10    2.40
 -14  19   1   17.40    4.00
 -19 -14   1   14.90    3.00
  14 -19   1   11.70    2.80
  19  14   1   13.70    3.10
 -14  19   1   12.90    1.90
  12 -19  -1   20.60    3.50
 -19 -12  -1   28.30    5.30
  19  12  -1   22.00    3.00
 -12  19  -1   22.70    3.30
  12 -19  -1   22.00    3.60
 -12  19  -1   18.70    4.00
  19  12  -1   26.80    3.60
 -19 -12  -1   24.80    4.40
  19  12  -1   21.70    3.50
 -12  19  -1   27.60    4.40
 -19 -12  -1   17.60    3.30
  12 -19  -1   16.80    2.90
  19  12   1   22.80    3.50
 -19 -12   1   20.40    3.10
 -12  19   1   16.90    3.20
 -19 -12   1   18.30    3.10
  19  12   1   19.60    3.10
  12 -19   1   19.80    2.70
  12 -19   1   26.60    3.10
 -19 -12   1   24.60    6.00
 -12  19   1   23.50    4.60
 -19 -10  -1   -1.20    4.00
  10 -19  -1   -0.50    2.10
  19  10  -1    2.20    2.00
  19  10  -1    0.20    1.60
  10 -19  -1    1.70    1.90
  10 -19  -1    1.50    1.50
 -10  19  -1    0.00    3.10
 -10  19  -1   -1.30    2.00
 -19 -10  -1   -3.20    2.50
  19  10  -1    2.00    1.40
 -19 -10  -1    1.40    2.50
 -10  19  -1    0.20    2.80
  10 -19  -1    0.40    2.00
  19  10   1   -0.50    1.30
  10 -19   1   -0.50    2.30
 -10  19   1   -3.00    2.40
 -19 -10   1    0.90    4.70
  19  10   1    1.70    1.90
 -19 -10   1    0.90    2.20
  19  10   1    0.30    1.50
 -10  19   1   -3.30    3.30
 -19 -10   1   -2.50    2.50
  10 -19   1   -0.90    1.70
   8 -19  -1  795.82   30.50
 -19  -8  -1  798.72   31.70
  -8  19  -1  784.12   30.70
  19   8  -1  759.52   30.30
  -8  19  -1  777.22   30.50
   8 -19  -1  778.82   30.20
 -19  -8  -1  770.32   30.60
   8 -19  -1  783.92   30.70
   8 -19  -1  796.72   31.30
 -19  -8  -1  792.02   32.00
  -8  19  -1  801.92   31.90
  19   8  -1  790.32   30.50
  19   8  -1  771.82   30.40
 -19  -8   1  799.92   31.20
  -8  19   1  789.22   30.60
   8 -19   1  783.12   30.60
 -19  -8   1  780.22   32.60
  19   8   1  749.53   30.30
  19   8   1  737.43   30.40
  19   8   1  760.52   30.20
  -8  19   1  790.42   30.70
 -19  -8   1  768.02   30.60
   8 -19   1  782.22   31.20
   6 -19  -1   53.89    3.90
   6 -19  -1   56.79    4.40
  -6  19  -1   57.29    4.30
  -6  19  -1   65.99    4.60
   6 -19  -1   43.40    5.60
  -6  19  -1   60.99    4.50
 -19  -6  -1   53.29    4.70
  19   6  -1   53.39    3.90
 -19  -6  -1   58.39    6.20
  19   6  -1   58.29    4.20
 -19  -6  -1   57.99    6.50
   6 -19   1   53.39    5.00
  -6  19   1   56.99    4.40
 -19  -6   1   57.59    4.60
  19   6   1   60.49    3.50
 -19  -6   1   57.59    5.20
  -6  19   1   57.49    4.20
 -19  -6   1   54.39    7.90
  19   6   1   62.29    4.00
   6 -19   1   56.19    4.10
  19   6   1   49.70    3.90
  19   4  -1   11.50    1.90
  -4  19  -1   12.80    2.70
  19   4  -1   13.40    2.20
   4 -19  -1    8.90    1.90
  -4  19  -1   15.40    3.30
   4 -19  -1   14.70    2.10
 -19  -4  -1   10.30    2.80
 -19  -4  -1   15.30    2.60
  19   4  -1   13.70    1.90
   4 -19  -1    6.50    2.70
  -4  19  -1   16.10    3.40
 -19  -4  -1   14.60    4.50
 -19  -4   1    9.00    2.30
   4 -19   1    6.20    2.50
  -4  19   1   10.60    2.20
 -19  -4   1   10.70    2.40
  19   4   1    9.80    1.90
   4 -19   1   10.60    1.90
 -19  -4   1   10.70    5.00
  19   4   1   14.10    2.40
  -4  19   1   10.00    2.90
  -4  19   1   15.50    2.50
   4 -19   1   13.60    2.20
  19   4   1   15.80    2.70
   2 -19  -1  154.08    7.10
   2 -19  -1  142.99    8.30
  -2  19  -1  146.89    7.20
  19   2  -1  158.88    6.90
  19   2  -1  146.19    6.90
  -2  19  -1  151.98    7.00
  19   2  -1  145.89    7.00
 -19  -2  -1  149.39    9.00
  -2  19  -1  149.59    7.00
 -19  -2  -1  139.09    7.50
   2 -19  -1  147.79    7.30
 -19  -2   1  148.59    9.80
  19   2   1  152.08    6.50
  -2  19   1  152.28    6.90
  19   2   1  148.79    6.80
  -2  19   1  145.49    7.70
   2 -19   1  144.69    7.90
  -2  19   1  149.39    6.90
   2 -19   1  151.98    7.00
 -19  -2   1  154.08    8.30
   2 -19   1  148.19    7.20
 -19  -2   1  153.68    7.30
  19   2   1  144.19    7.00
 -19   0  -1  149.29    9.30
   0  19  -1  150.38    6.90
   0 -19  -1  142.09    8.00
   0  19  -1  138.19    6.70
 -19   0  -1  137.59    8.80
   0  19  -1  149.88    7.20
   0 -19  -1  146.29    7.50
  19   0  -1  145.69    6.70
   0 -19  -1  154.88    7.20
 -19   0  -1  142.59    7.10
  19   0  -1  159.28    7.60
  19   0  -1  149.39    7.40
   0 -19   1  147.39    7.90
   0  19   1  147.79    7.60
  19   0   1  147.59    6.90
   0 -19   1  156.48    7.30
   0  19   1  153.38    6.80
  19   0   1  141.79    6.40
 -19   0   1  141.79    9.70
  19   0   1  149.09    6.80
   0  19   1  146.39    7.00
   0 -19   1  154.08    6.90
 -19   0   1  146.89    7.00
  19  -2  -1   55.39    4.00
 -19   2  -1   61.29    5.00
 -19   2  -1   51.29    7.10
  -2 -19  -1   55.89    4.20
  19  -2  -1   53.89    4.20
 -19   2  -1   68.09    6.50
   2  19  -1   53.59    3.90
   2  19  -1   51.79    3.70
   2  19  -1   55.79    4.00
  -2 -19  -1   50.89    5.70
  19  -2  -1   55.39    3.40
  -2 -19  -1   57.89    4.50
 -19   2  -1   53.49    4.30
 -19   2   1   56.89    4.20
  -2 -19   1   53.19    3.70
   2  19   1   56.69    3.60
  19  -2   1   51.49    3.80
  -2 -19   1   55.89    4.70
 -19   2   1   58.09    7.10
   2  19   1   52.99    3.90
  -2 -19   1   49.10    4.90
  19  -2   1   57.19    3.80
   2  19   1   53.79    4.60
  -4 -19  -1    4.70    2.10
  -4 -19  -1    3.60    2.50
 -19   4  -1    3.20    2.40
 -19   4  -1    3.50    2.10
  19  -4  -1    3.90    1.80
   4  19  -1    2.10    1.70
 -19   4  -1    9.40    4.50
   4  19  -1    6.20    2.30
  19  -4  -1    2.90    2.00
   4  19  -1    2.40    1.60
  19  -4  -1    5.00    1.30
  -4 -19  -1    4.20    2.30
  -4 -19   1    6.30    2.50
  19  -4   1    4.60    1.80
 -19   4   1    2.60    1.90
  19  -4   1    3.80    1.80
  -4 -19   1    5.30    1.50
   4  19   1    4.00    1.50
   4  19   1    5.60    1.80
 -19   4   1    7.50    5.30
  -4 -19   1    1.50    2.10
   6  19  -1   46.70    3.70
 -19   6  -1   50.59    4.10
  -6 -19  -1   42.20    5.80
 -19   6  -1   48.90    4.70
  19  -6  -1   37.90    3.40
  19  -6  -1   44.10    4.00
   6  19  -1   43.00    3.70
  -6 -19  -1   47.00    4.00
  19  -6  -1   43.40    4.10
  -6 -19  -1   46.60    4.70
 -19   6  -1   62.89    6.40
   6  19   1   40.40    4.10
  19  -6   1   46.20    3.90
  -6 -19   1   44.90    4.70
  19  -6   1   39.60    3.80
  -6 -19   1   48.00    3.60
 -19   6   1   54.09    6.70
 -19   6   1   43.00    5.90
 -19   6   1   53.29    4.60
   6  19   1   50.09    3.60
  19  -6   1   50.29    3.80
  -6 -19   1   40.10    5.30
   6  19   1   48.50    3.30
 -19   8  -1  158.88    9.20
  19  -8  -1  148.09    7.50
  19  -8  -1  155.68    7.70
 -19   8  -1  167.48    7.60
 -19   8  -1  160.88    8.00
   8  19  -1  164.98    7.50
   8  19  -1  150.58    7.30
  -8 -19  -1  162.48    7.90
  -8 -19  -1  161.18    8.10
  -8 -19  -1  159.88    9.20
   8  19  -1  152.78    7.40
  19  -8  -1  152.28    7.50
   8  19   1  160.98    7.30
  -8 -19   1  165.28    8.80
  -8 -19   1  160.28    7.50
  -8 -19   1  164.18    8.20
 -19   8   1  164.08    7.30
  19  -8   1  165.18    7.70
 -19   8   1  158.58    9.00
   8  19   1  159.18    7.50
 -19   8   1  171.28    9.80
  19  -8   1  156.78    7.40
   8  19   1  164.68    7.00
  19  -8   1  166.08    7.70
 -19  10  -1    4.40    2.50
 -19  10  -1    7.70    4.40
  19 -10  -1    5.60    2.20
 -10 -19  -1    4.00    2.70
  10  19  -1    5.30    1.70
 -10 -19  -1    3.70    2.50
 -10 -19  -1    3.20    2.10
  10  19  -1    6.20    1.90
  10  19  -1    7.60    2.50
  19 -10  -1    6.00    2.20
 -19  10  -1    4.40    2.10
  19 -10  -1    7.70    1.80
 -10 -19   1    5.30    2.60
 -19  10   1    2.20    3.30
  10  19   1    4.60    1.90
  19 -10   1    7.40    1.90
  19 -10   1    6.60    2.40
 -10 -19   1    3.50    1.90
 -10 -19   1    6.50    2.70
  19 -10   1    5.20    2.00
  10  19   1    4.90    1.70
 -19  10   1    9.60    4.80
 -19  10   1    6.90    1.80
 -12 -19  -1    4.00    2.70
  12  19  -1    0.80    1.80
  12  19  -1    1.50    1.80
 -12 -19  -1    1.60    2.70
  19 -12  -1    0.80    1.80
 -12 -19  -1    4.50    3.50
 -12 -19  -1    3.00    2.30
  19 -12  -1    3.50    2.10
  12  19  -1    3.90    2.10
 -19  12  -1    1.90    2.00
  19 -12  -1    1.70    2.20
 -19  12  -1    5.60    3.90
  19 -12   1    1.80    1.70
  19 -12   1    3.60    2.30
 -19  12   1    2.40    5.00
  12  19   1    3.00    2.10
 -12 -19   1    3.30    2.60
 -12 -19   1    0.80    3.00
  12  19   1    3.50    1.60
  19 -12   1    1.40    1.90
 -19  12   1    1.90    1.70
 -19  12   1    1.00    2.90
 -19  14  -1   -2.20    2.00
  14  19  -1   -0.60    1.70
 -14 -19  -1    2.80    3.70
  14  19  -1    0.00    1.80
 -19  14  -1   -2.60    2.40
 -14 -19  -1   -1.90    2.70
  14  19  -1   -0.60    1.80
  19 -14  -1   -0.80    2.10
  19 -14  -1   -0.70    2.00
 -14 -19  -1   -1.50    2.50
 -19  14  -1   -1.30    3.90
  19 -14  -1   -2.40    2.10
 -14 -19   1   -1.00    2.90
  19 -14   1   -1.40    2.10
 -19  14   1   -0.80    1.80
 -19  14   1   -3.70    3.00
 -19  14   1    3.60    4.60
  14  19   1    0.10    1.70
 -14 -19   1   -2.00    2.50
  19 -14   1   -1.70    2.00
  19 -14   1   -0.70    1.80
  14  19   1   -1.30    1.90
 -19  16  -1   32.10    4.70
 -16 -19  -1   32.80    5.20
  19 -16  -1   29.30    5.60
  16  19  -1   29.30    4.30
 -16 -19  -1   33.30    8.80
 -16 -19  -1   29.80    6.60
  16  19  -1   29.90    3.20
  16  19  -1   30.60    3.80
 -19  16  -1   38.60    5.60
  19 -16  -1   25.00    4.00
 -19  16  -1   29.30    4.00
  19 -16  -1   23.90    4.90
 -16 -19   1   29.20    6.20
  16  19   1   34.50    3.80
 -19  16   1   29.90    5.70
  19 -16   1   32.90    3.80
  19 -16   1   28.60    4.70
  16  19   1   34.20    4.00
 -19  16   1   32.20    3.60
  19 -16   1   32.10    4.00
 -19  16   1   46.80    6.30
  16  19   1   29.00    6.50
 -16 -19   1   33.10    7.30
 -16 -19   1   38.70    5.30
  18  19  -1    9.40    2.30
 -19  18  -1   10.30    2.60
  19 -18  -1    5.80    2.50
  19 -18  -1    7.50    2.60
 -18 -19  -1   11.80    3.10
 -18 -19  -1    8.10    3.40
  19 -18  -1    8.40    2.80
 -19  18  -1    8.10    2.90
  18  19  -1   12.50    2.60
 -19  18  -1   14.50    4.10
  18  19  -1    8.60    1.80
 -18 -19  -1   18.50    5.30
  19 -18   1    6.50    2.60
 -19  18   1   15.60    4.80
 -19  18   1    8.10    3.40
  18  19   1   19.10    3.80
 -18 -19   1   15.90    3.60
 -18 -19   1   15.00    5.70
  18  19   1    9.50    2.20
 -18 -19   1    8.00    3.20
  19 -18   1    8.10    2.80
  19 -18   1    8.30    2.40
 -19  18   1   11.00    2.30
  18  19   1    9.00    2.10
 -20 -19  -1   15.00    5.70
 -19  20  -1   12.10    4.20
 -19  20  -1   10.90    2.80
 -20 -19  -1   14.80    4.00
  20  19  -1   11.60    2.60
  19 -20  -1    9.10    2.80
 -19  20  -1    9.60    3.00
  20  19  -1   11.90    2.60
 -20 -19  -1   13.30    3.50
  19 -20  -1    9.80    3.10
  19 -20  -1    7.30    2.80
  19 -20   1   10.10    2.60
  20  19   1   11.00    2.20
 -20 -19   1    8.40    3.40
  20  19   1   13.70    2.70
  20  19   1   12.90    2.40
  19 -20   1    8.60    2.90
 -19  20   1   11.60    5.00
  19 -20   1    8.90    2.70
 -20 -19   1   13.80    6.30
 -19  20   1   10.40    3.60
 -19  20   1    8.60    2.30
 -20 -19   1   10.80    3.50
 -20 -17  -1   28.20    6.00
 -20 -17  -1   27.90    4.90
  20  17  -1   23.80    3.30
 -17  20  -1   21.60    4.00
  17 -20  -1   24.50    4.70
  20  17  -1   18.00    2.70
  20  17  -1   31.80    4.20
 -20 -17  -1   26.60    6.60
  17 -20  -1   22.80    5.40
 -17  20  -1   32.50    5.30
 -17  20  -1   22.10    4.90
  17 -20  -1   24.60    4.30
 -17  20   1   19.20    3.30
  17 -20   1   18.80    3.80
  20  17   1   31.90    4.20
  20  17   1   22.80    3.90
 -17  20   1   30.60    6.00
  17 -20   1   26.80    4.50
 -17  20   1   16.00    3.30
 -20 -17   1   20.60    3.70
 -20 -17   1   27.80    5.30
 -20 -17   1   28.30    6.40
  17 -20   1   18.00    3.30
  20  17   1   24.30    3.80
 -15  20  -1    6.70    2.60
 -20 -15  -1   10.50    3.00
  15 -20  -1    5.70    2.50
  20  15  -1    5.50    2.00
  20  15  -1    4.80    1.60
 -20 -15  -1    7.00    4.90
 -15  20  -1   10.30    2.40
 -15  20  -1   16.10    4.00
  15 -20  -1    5.50    4.30
  20  15  -1    9.30    2.40
  15 -20  -1    3.60    2.60
 -20 -15  -1    4.60    3.10
  15 -20   1    8.60    2.40
 -15  20   1   13.70    4.10
 -20 -15   1   11.00    3.30
  20  15   1   10.90    2.50
 -20 -15   1    7.80    2.90
 -15  20   1    5.20    2.80
  20  15   1    6.50    1.90
 -20 -15   1   11.10    5.80
 -15  20   1    8.70    1.80
  15 -20   1    2.60    2.70
  20  15   1    5.90    1.90
  15 -20   1    4.70    2.30
  13 -20  -1    1.20    2.30
 -13  20  -1    4.20    2.40
  13 -20  -1    4.70    2.10
  13 -20  -1    2.80    2.60
 -13  20  -1    6.00    2.10
  20  13  -1    6.50    1.70
  20  13  -1    8.20    2.40
 -20 -13  -1    6.50    2.90
 -20 -13  -1    4.00    3.20
 -20 -13  -1    7.50    4.90
 -13  20  -1    6.60    3.30
 -20 -13   1    4.60    2.60
 -13  20   1    2.90    2.90
 -20 -13   1    4.10    2.90
 -13  20   1    6.20    3.50
  20  13   1    5.70    1.80
 -20 -13   1    4.70    5.30
  13 -20   1    3.30    2.60
  13 -20   1    4.20    2.30
  13 -20   1    7.00    2.00
  20  13   1    8.30    2.10
  20  13   1    5.40    1.70
  11 -20  -1   14.00    2.30
  20  11  -1   11.10    2.10
 -20 -11  -1   11.00    3.00
 -11  20  -1   13.20    2.50
  11 -20  -1   10.40    2.40
  20  11  -1   18.50    3.50
 -20 -11  -1   14.80    3.00
  11 -20  -1   12.70    1.90
  11 -20  -1    9.40    2.70
  20  11  -1   15.20    2.90
 -20 -11  -1   15.50    4.80
 -11  20  -1   17.50    3.40
 -11  20  -1   12.80    2.20
  11 -20   1    8.20    2.80
 -11  20   1   17.30    3.50
  20  11   1   11.70    1.90
 -11  20   1    6.50    2.60
 -20 -11   1   13.90    5.50
 -20 -11   1    9.10    3.20
 -20 -11   1    8.90    2.90
  20  11   1   13.60    3.00
  20  11   1   16.30    3.10
  11 -20   1    9.80    2.20
  20   9  -1    2.50    1.70
 -20  -9  -1    1.20    4.50
   9 -20  -1    4.90    1.70
   9 -20  -1    3.10    2.00
  -9  20  -1    1.10    2.10
 -20  -9  -1    1.50    2.50
  -9  20  -1    3.60    2.60
   9 -20  -1    0.50    2.00
  20   9  -1    2.40    1.90
 -20  -9  -1    1.30    2.60
  -9  20  -1    3.10    2.70
   9 -20  -1    0.70    2.50
  20   9  -1    2.50    1.50
  20   9   1    2.40    1.50
   9 -20   1    1.60    1.90
  -9  20   1    3.80    2.80
  20   9   1    4.10    2.00
 -20  -9   1    1.90    2.20
 -20  -9   1    4.20    5.10
  20   9   1    3.80    1.70
 -20  -9   1    2.70    2.60
   9 -20   1    1.80    2.30
  -9  20   1    0.60    2.40
 -20  -7  -1  134.59    7.40
  -7  20  -1  150.88    7.30
  20   7  -1  138.59    6.90
   7 -20  -1  142.99    6.80
  20   7  -1  146.29    6.80
  -7  20  -1  135.09    8.10
   7 -20  -1  148.69    8.40
   7 -20  -1  142.39    7.30
  -7  20  -1  146.09    7.00
 -20  -7  -1  145.99    8.80
  20   7  -1  139.49    6.80
 -20  -7   1  136.19    7.30
   7 -20   1  143.49    7.00
  20   7   1  142.69    6.50
  -7  20   1  129.29    7.00
 -20  -7   1  139.29   10.00
 -20  -7   1  143.69    8.00
  20   7   1  143.79    6.80
   7 -20   1  144.79    7.90
  20   7   1  143.99    6.70
   7 -20   1  157.58    7.10
  -7  20   1  129.99    7.20
 -20  -5  -1   11.30    4.90
  -5  20  -1   12.10    2.30
  -5  20  -1   16.00    3.60
  20   5  -1   14.30    3.10
   5 -20  -1    7.70    2.70
   5 -20  -1   15.40    2.20
  -5  20  -1   17.60    3.00
 -20  -5  -1   10.30    2.70
  20   5  -1   16.50    2.50
   5 -20  -1   14.70    2.40
   5 -20   1   18.90    2.50
  -5  20   1   13.20    2.70
  -5  20   1   13.80    3.20
  -5  20   1   10.00    2.50
   5 -20   1   11.30    2.80
 -20  -5   1   12.80    2.60
  20   5   1   14.20    3.10
 -20  -5   1   10.60    5.10
  20   5   1   11.20    2.00
   5 -20   1   16.80    3.30
 -20  -5   1   16.70    2.80
  20   5   1   14.90    2.50
  -3  20  -1  156.98    8.70
   3 -20  -1  184.28    9.60
  20   3  -1  178.98    8.30
  -3  20  -1  185.88    8.50
  -3  20  -1  185.38    8.20
  20   3  -1  149.59    8.50
  20   3  -1  175.88    8.10
   3 -20  -1  183.98    8.20
 -20  -3  -1  181.38   10.20
 -20  -3  -1  179.28    8.40
 -20  -3  -1  177.38   10.30
   3 -20  -1  187.28    8.50
 -20  -3   1  172.68   10.90
  -3  20   1  180.68    9.00
  -3  20   1  177.38    8.10
   3 -20   1  187.08    8.40
  20   3   1  181.58    8.20
  20   3   1  190.28    7.70
  20   3   1  186.28    8.10
 -20  -3   1  183.28    9.30
   3 -20   1  183.78    8.20
  -3  20   1  185.48    8.30
 -20  -3   1  178.08    8.40
   3 -20   1  184.88    9.40
  20   1  -1    2.70    1.90
  -1  20  -1    4.70    1.80
 -20  -1  -1    6.00    2.40
 -20  -1  -1    2.40    2.90
   1 -20  -1   -0.50    2.40
 -20  -1  -1    7.20    4.20
  20   1  -1    2.80    1.90
   1 -20  -1    2.20    1.90
  20   1  -1    3.70    1.60
  -1  20  -1    5.20    1.90
  -1  20  -1    6.20    2.50
   1 -20   1    2.80    2.10
 -20  -1   1    2.40    2.50
  20   1   1    1.90    1.70
 -20  -1   1    4.30    4.80
  -1  20   1    1.40    2.50
  20   1   1    4.20    1.20
 -20  -1   1    2.20    2.20
  -1  20   1    6.20    2.20
  20   1   1    4.20    1.80
  -1  20   1    4.30    1.90
   1 -20   1    3.40    1.60
   1 -20   1    0.40    2.40
  20  -1  -1  153.88    7.20
  20  -1  -1  154.68    6.80
  -1 -20  -1  156.98    7.60
  -1 -20  -1  159.58    7.50
   1  20  -1  141.19    9.30
  20  -1  -1  155.88    7.00
 -20   1  -1  160.78    9.50
  -1 -20  -1  150.08    8.40
  20  -1  -1  149.99    7.40
   1  20  -1  150.08    7.20
   1  20  -1  151.48    7.20
 -20   1  -1  136.09   10.10
  -1 -20   1  151.48    8.20
   1  20   1  156.68    7.30
  -1 -20   1  160.28    7.20
 -20   1   1  166.78    7.40
  20  -1   1  153.48    7.10
 -20   1   1  152.18    9.90
  20  -1   1  152.38    7.30
  -1 -20   1  155.98    7.70
   1  20   1  161.18    7.10
   1  20   1  152.28    7.80
  -3 -20  -1   78.39    5.30
  20  -3  -1   73.59    4.30
  -3 -20  -1   84.89    5.00
   3  20  -1   75.69    4.60
 -20   3  -1   80.39    5.60
   3  20  -1   74.89    4.50
   3  20  -1   71.89    4.80
  20  -3  -1   84.69    4.30
  -3 -20  -1   72.59    6.50
 -20   3  -1   82.89    7.40
 -20   3  -1   80.79    5.00
  20  -3  -1   80.99    4.80
   3  20   1   74.59    5.20
 -20   3   1   78.09    8.00
   3  20   1   72.09    4.60
  -3 -20   1   80.69    4.60
  20  -3   1   77.59    4.90
  20  -3   1   75.29    4.60
   3  20   1   80.09    4.30
 -20   3   1   68.69    4.80
  -3 -20   1   72.69    6.20
   5  20  -1  112.69    6.10
 -20   5  -1  122.09    8.20
  20  -5  -1  121.49    6.70
  -5 -20  -1  126.19    6.70
   5  20  -1  124.69    6.20
  -5 -20  -1  122.79    6.50
 -20   5  -1  119.59    6.40
  -5 -20  -1  115.49    7.90
  20  -5  -1  121.79    6.20
  20  -5  -1  126.69    5.90
 -20   5  -1  122.19    7.00
  20  -5   1  110.69    6.00
   5  20   1  125.19    5.70
  -5 -20   1  127.69    6.10
   5  20   1  115.89    6.40
  -5 -20   1  121.59    6.80
  20  -5   1  122.99    6.20
  20  -5   1  119.99    6.10
 -20   5   1  117.09    9.00
 -20   5   1  120.49    7.80
   5  20   1  116.59    6.00
 -20   5   1  123.39    6.20
  -5 -20   1  122.89    7.60
   7  20  -1  534.35   24.80
  20  -7  -1  627.54   24.50
  -7 -20  -1  617.94   24.60
   7  20  -1  607.24   24.30
   7  20  -1  602.24   24.20
  20  -7  -1  618.64   24.50
  -7 -20  -1  613.84   25.50
 -20   7  -1  596.74   25.30
 -20   7  -1  638.44   24.40
  20  -7  -1  631.24   24.30
  -7 -20  -1  613.54   24.60
 -20   7  -1  621.14   24.60
  20  -7   1  597.84   24.30
  20  -7   1  623.44   24.40
   7  20   1  599.04   24.40
   7  20   1  628.04   24.00
  -7 -20   1  629.14   24.80
 -20   7   1  641.84   24.20
   7  20   1  606.14   24.20
  -7 -20   1  633.74   25.40
 -20   7   1  625.24   25.20
  20  -7   1  620.84   24.50
 -20   7   1  600.44   25.80
  -7 -20   1  647.84   24.40
  20  -9  -1   -1.40    1.90
  -9 -20  -1   -2.40    2.50
   9  20  -1   -2.10    1.70
  -9 -20  -1   -2.30    2.50
 -20   9  -1    0.10    2.10
   9  20  -1   -1.10    1.70
  20  -9  -1   -1.00    1.50
 -20   9  -1    1.30    3.90
  -9 -20  -1   -1.00    1.90
  20  -9  -1   -1.50    2.00
   9  20  -1   -1.00    2.10
 -20   9  -1   -2.60    2.30
  -9 -20   1   -0.20    1.60
 -20   9   1  -10.30    5.20
  -9 -20   1   -1.10    2.40
  20  -9   1    0.00    1.70
   9  20   1   -3.00    2.00
 -20   9   1    0.70    5.30
  20  -9   1   -0.70    1.60
  20  -9   1   -2.20    1.90
   9  20   1   -2.40    1.60
  -9 -20   1   -1.20    2.70
   9  20   1   -0.70    1.50
  11  20  -1   52.19    4.00
  11  20  -1   53.29    4.30
 -11 -20  -1   50.59    4.90
 -20  11  -1   51.89    4.30
 -11 -20  -1   47.50    6.40
  20 -11  -1   55.59    4.70
 -20  11  -1   52.69    6.10
  11  20  -1   48.40    4.00
  20 -11  -1   51.89    4.60
 -11 -20  -1   51.69    5.10
  20 -11  -1   49.60    4.50
 -20  11  -1   45.80    5.20
  20 -11   1   53.69    4.20
  20 -11   1   51.89    4.50
  11  20   1   53.89    4.00
  11  20   1   50.89    4.30
 -11 -20   1   45.90    5.80
 -20  11   1   58.79    7.00
 -11 -20   1   55.39    4.70
 -11 -20   1   49.50    5.30
 -20  11   1   49.00    5.80
 -20  11   1   56.19    4.00
  20 -11   1   53.39    4.20
 -13 -20  -1    2.00    2.90
 -20  13  -1   -0.80    2.60
 -13 -20  -1    5.10    3.80
  20 -13  -1    1.80    2.20
  13  20  -1    2.60    1.90
 -20  13  -1    4.50    3.90
 -13 -20  -1    1.80    2.40
  13  20  -1    4.30    1.50
 -13 -20  -1    3.00    2.80
 -20  13  -1    3.10    2.20
  20 -13  -1    3.50    2.10
  13  20  -1    3.80    2.00
  20 -13   1    3.30    2.00
  20 -13   1    5.00    2.00
 -13 -20   1    3.50    2.80
  13  20   1    1.70    2.20
  20 -13   1    4.50    2.30
  13  20   1    2.80    1.80
 -20  13   1   -0.30    3.10
 -20  13   1    2.70    1.90
 -20  13   1    4.00    5.00
 -13 -20   1    2.50    2.70
  15  20  -1    1.80    2.00
  20 -15  -1   -0.10    2.30
  15  20  -1   -0.10    1.40
 -15 -20  -1   -1.40    2.90
 -20  15  -1    2.70    4.00
  20 -15  -1    0.20    2.20
  20 -15  -1   -3.10    2.10
 -20  15  -1   -0.20    2.20
 -20  15  -1   -0.70    2.60
  15  20  -1   -0.20    2.00
 -15 -20  -1    3.70    4.20
 -15 -20  -1   -0.70    2.70
  20 -15   1    0.10    2.10
 -20  15   1   -1.20    3.20
  20 -15   1    0.60    2.00
 -20  15   1    5.40    5.10
 -15 -20   1    1.20    4.70
 -15 -20   1    1.60    2.80
 -15 -20   1   -0.60    2.80
  15  20   1    0.80    1.80
  20 -15   1   -0.90    2.10
 -20  15   1   -1.60    1.90
  15  20   1    1.60    2.10
  20 -17  -1   62.09    5.30
 -17 -20  -1   66.79    6.20
 -20  17  -1   64.39    5.10
  17  20  -1   62.19    5.10
  20 -17  -1   64.29    6.20
 -17 -20  -1   66.59    7.90
 -20  17  -1   75.59    6.80
  17  20  -1   63.09    4.40
 -17 -20  -1   61.09    7.60
  20 -17  -1   63.39    5.20
 -20  17  -1   63.49    5.60
  17  20  -1   67.29    4.90
  20 -17   1   66.09    5.00
 -20  17   1   70.59    6.80
  17  20   1   67.59    4.90
  17  20   1   64.49    4.90
 -20  17   1   63.29    4.40
  20 -17   1   62.59    5.90
 -17 -20   1   73.09    8.30
  17  20   1   67.09    4.90
 -17 -20   1   65.59    6.10
 -20  17   1   64.89    6.60
  20 -17   1   63.39    5.40
 -17 -20   1   62.69    7.40
  19  20  -1    3.40    1.80
  19  20  -1    7.60    2.60
 -19 -20  -1    1.80    5.10
 -19 -20  -1    5.30    3.30
  20 -19  -1    3.40    2.60
 -20  19  -1    2.40    2.90
 -20  19  -1    1.60    2.60
 -20  19  -1    6.70    4.30
  20 -19  -1    2.50    2.70
  20 -19  -1    2.40    2.80
  19  20  -1    3.80    2.30
 -19 -20  -1    2.90    3.50
 -20  19   1    0.80    2.30
  19  20   1    5.00    2.00
 -20  19   1    2.20    3.60
  19  20   1    3.60    2.20
 -19 -20   1    8.10    5.90
  20 -19   1    2.70    2.40
  20 -19   1    0.00    2.50
  19  20   1    4.40    2.40
  20 -19   1    3.60    2.60
 -19 -20   1    4.60    3.40
 -20  19   1    9.00    5.10
 -19 -20   1    3.30    3.30
 -21 -20  -1  111.59   10.30
  20 -21  -1  102.39    6.90
  21  20  -1  103.79    6.00
  20 -21  -1  103.69    8.00
 -21 -20  -1  103.89    9.50
  20 -21  -1  107.79    7.10
  21  20  -1  124.09    6.60
 -20  21  -1  123.69    8.30
  21  20  -1  112.09    7.00
 -20  21  -1  116.59    7.40
 -21 -20  -1  122.59    7.20
 -20  21   1  129.09    8.70
 -21 -20   1  112.09    9.40
 -20  21   1  106.29    7.70
 -20  21   1  101.99    6.10
  21  20   1  116.99    6.70
  21  20   1  106.69    6.60
  21  20   1   98.99    6.50
 -21 -20   1   97.79   11.30
 -21 -20   1  124.19    7.90
  20 -21   1  107.39    6.70
  20 -21   1  101.79    7.00
  20 -21   1  103.09    8.00
  21  18  -1   25.80    3.50
  18 -21  -1   23.20    3.50
 -21 -18  -1   19.60    4.20
 -21 -18  -1   28.40    6.40
 -21 -18  -1   29.20    5.40
  21  18  -1   20.90    4.20
  18 -21  -1   24.40    4.70
 -18  21  -1   19.00    3.00
 -18  21  -1   15.70    3.20
 -18  21  -1   25.90    5.60
  18 -21  -1   27.00    5.60
  21  18  -1   30.20    4.30
  18 -21   1   22.80    4.10
 -18  21   1   31.20    6.10
  21  18   1   23.50    4.10
 -18  21   1   16.80    3.50
  21  18   1   29.20    4.30
  18 -21   1   24.40    5.80
 -21 -18   1   15.80    3.70
  21  18   1   25.60    4.00
 -21 -18   1   20.90    3.80
 -18  21   1   20.00    3.50
  18 -21   1   23.00    4.80
 -21 -18   1   28.00    7.10
 -21 -16  -1   36.10    6.30
 -21 -16  -1   22.30    4.20
 -16  21  -1   31.90    4.20
  16 -21  -1   28.90    4.90
  16 -21  -1   33.20    5.80
 -16  21  -1   33.80    4.80
  16 -21  -1   34.50    4.60
 -21 -16  -1   40.10    5.40
  21  16  -1   35.80    4.30
  21  16  -1   30.90    3.50
  21  16  -1   32.60    4.30
 -16  21  -1   42.90    5.50
  16 -21   1   29.90    5.70
  16 -21   1   31.60    4.00
  16 -21   1   31.50    4.20
 -16  21   1   35.70    5.50
 -21 -16   1   39.10    7.30
 -21 -16   1   35.80    5.60
  21  16   1   41.80    4.40
 -21 -16   1   30.30    6.40
  21  16   1   30.40    4.00
 -16  21   1   27.30    4.80
  21  14  -1  126.99    7.10
  21  14  -1  138.99    7.10
  14 -21  -1  128.79    8.20
 -14  21  -1  139.89    7.80
 -14  21  -1  129.79    6.80
 -21 -14  -1  138.39    9.80
  21  14  -1  125.69    6.60
 -21 -14  -1  143.49    9.30
  14 -21  -1  135.39    7.60
 -21 -14  -1  143.99    7.60
 -14  21  -1  132.89    7.30
  21  14   1  135.39    7.00
 -21 -14   1  132.39   10.80
 -14  21   1  145.39    7.80
  21  14   1  136.99    6.80
  21  14   1  135.09    6.90
  14 -21   1  126.49    7.20
 -21 -14   1  146.59    8.00
 -14  21   1  134.49    7.80
 -21 -14   1  133.79    8.70
  14 -21   1  120.19    8.20
  14 -21   1  141.09    6.70
  21  12  -1   89.29    5.00
 -12  21  -1   91.09    5.70
 -21 -12  -1   90.39    6.20
  12 -21  -1   90.49    5.00
 -12  21  -1   85.29    5.20
 -21 -12  -1   91.19    8.20
 -12  21  -1   93.19    6.00
  12 -21  -1   93.19    5.60
  12 -21  -1   84.69    6.00
  21  12  -1   96.89    5.50
  12 -21  -1   81.39    7.00
  21  12   1   96.19    5.40
 -21 -12   1   91.69    7.20
 -12  21   1   94.49    6.40
 -21 -12   1   79.99    9.20
  12 -21   1   77.39    6.40
  12 -21   1   86.49    5.70
  21  12   1   84.19    5.20
  21  12   1   86.59    5.10
 -12  21   1   95.19    6.20
 -21 -12   1   91.59    6.20
 -21 -10  -1   86.99    5.80
 -21 -10  -1   81.49    7.20
  21  10  -1   80.79    4.90
 -10  21  -1   78.59    6.10
 -10  21  -1   84.19    5.30
 -10  21  -1   85.09    5.70
  21  10  -1   77.09    4.60
  10 -21  -1   79.89    6.70
  10 -21  -1   82.89    5.60
  10 -21  -1   81.09    4.70
 -21 -10  -1   84.19    7.80
  21  10  -1   80.19    5.10
  10 -21  -1   86.29    5.20
 -10  21   1   86.39    5.60
  21  10   1   81.09    4.70
 -21 -10   1   80.99    5.90
 -21 -10   1   79.29    6.50
  10 -21   1   77.49    5.40
 -10  21   1   75.19    5.90
 -21 -10   1   77.89    9.00
  21  10   1   80.19    5.10
  21  10   1   71.39    4.80
  10 -21   1   71.89    6.50
  -8  21  -1   79.89    6.10
   8 -21  -1   73.79    6.60
   8 -21  -1   76.19    5.40
  -8  21  -1   71.49    5.10
  -8  21  -1   74.89    5.40
  21   8  -1   79.49    4.90
  21   8  -1   79.29    4.60
  21   8  -1   76.19    5.10
 -21  -8  -1   61.69    7.50
   8 -21  -1   85.19    4.80
 -21  -8  -1   67.29    5.40
 -21  -8  -1   71.09    7.00
  21   8   1   72.19    4.60
   8 -21   1   73.29    6.30
 -21  -8   1   76.09    6.30
 -21  -8   1   77.19    5.50
   8 -21   1   75.79    5.10
  21   8   1   75.69    4.70
  21   8   1   74.69    4.40
  -8  21   1   74.59    5.10
 -21  -8   1   75.29    8.50
  -8  21   1   70.19    5.50
   8 -21   1   82.89    5.10
   6 -21  -1  150.58    7.10
 -21  -6  -1  164.88    9.90
  -6  21  -1  118.49    9.90
  -6  21  -1  159.78    9.50
  21   6  -1  159.78    7.30
   6 -21  -1  145.39    8.80
  -6  21  -1  154.08    7.20
  21   6  -1  152.58    7.50
   6 -21  -1  150.18    7.60
 -21  -6  -1  147.09    9.20
 -21  -6  -1  163.18    7.80
   6 -21   1  146.09    7.40
 -21  -6   1  148.49   10.80
   6 -21   1  139.89    7.40
  21   6   1  147.59    7.10
 -21  -6   1  151.48    8.50
  -6  21   1  157.08    7.70
  -6  21   1  158.88    7.40
  21   6   1  141.09    7.20
  -6  21   1  150.48    8.40
   6 -21   1  140.79    8.50
 -21  -6   1  159.68    7.70
  21   6   1  161.98    6.90
   4 -21  -1   -3.60    2.30
   4 -21  -1   -0.20    2.00
  -4  21  -1   -2.00    2.00
  -4  21  -1   -2.20    1.90
  21   4  -1   -2.30    1.50
 -21  -4  -1   -0.70    4.40
  -4  21  -1   -2.00    2.60
 -21  -4  -1   -1.30    2.80
  21   4  -1   -0.70    1.60
   4 -21  -1   -0.70    2.30
 -21  -4  -1   -1.20    2.30
  21   4  -1   -0.20    2.00
 -21  -4   1    0.00    2.40
  -4  21   1    0.10    2.80
  -4  21   1    0.90    2.50
  21   4   1   -1.00    1.60
   4 -21   1   -1.50    2.00
   4 -21   1   -1.50    2.20
   4 -21   1   -1.30    1.60
  -4  21   1   -1.10    2.00
  21   4   1    1.60    1.80
  21   4   1    1.00    1.30
 -21  -4   1    2.30    5.20
 -21  -4   1   -0.20    2.30
  -2  21  -1  135.29    7.00
 -21  -2  -1  130.89    9.10
  21   2  -1  145.79    7.10
  21   2  -1  138.29    6.70
  21   2  -1  137.69    6.60
  -2  21  -1  137.69    6.80
   2 -21  -1  141.19    8.40
   2 -21  -1  126.79    7.00
   2 -21  -1  135.69    7.10
 -21  -2  -1  131.09    7.20
  -2  21  -1  137.19    6.80
 -21  -2   1  135.09    9.80
  -2  21   1  139.09    7.60
   2 -21   1  137.69    7.10
 -21  -2   1  134.39    6.90
  21   2   1  136.69    6.20
  21   2   1  138.09    6.70
  -2  21   1  142.79    6.70
   2 -21   1  142.49    6.80
  21   2   1  140.59    6.80
   2 -21   1  144.99    7.90
  -2  21   1  136.09    6.80
 -21  -2   1  133.49    8.30
   0 -21  -1   17.80    3.20
   0 -21  -1   22.10    3.80
   0  21  -1   28.00    3.40
 -21   0  -1   26.60    3.90
  21   0  -1   27.70    3.40
   0  21  -1   25.90    3.80
 -21   0  -1   21.10    5.60
  21   0  -1   25.20    3.80
   0  21  -1   28.50    3.20
   0 -21  -1   24.40    3.80
  21   0  -1   27.10    3.10
 -21   0  -1   40.80    6.50
   0 -21   1   22.70    4.00
   0  21   1   23.30    3.70
   0 -21   1   16.30    3.00
   0 -21   1   26.60    3.40
  21   0   1   20.60    3.20
 -21   0   1   34.70    6.30
   0  21   1   25.90    3.20
   0  21   1   24.70    3.60
  21   0   1   25.50    3.30
  21  -2  -1  147.79    7.20
 -21   2  -1  152.68    7.80
  -2 -21  -1  150.08    7.30
   2  21  -1  142.79    7.00
  -2 -21  -1  145.19    8.30
   2  21  -1  138.19    6.80
  -2 -21  -1  152.48    7.40
 -21   2  -1  139.39    7.10
  21  -2  -1  151.18    7.10
  21  -2  -1  142.69    6.60
 -21   2  -1  141.69    9.10
   2  21  -1  139.49    6.90
  21  -2  -1  153.68    6.60
   2  21   1  139.89    7.40
  21  -2   1  144.79    7.10
 -21   2   1  138.19    7.10
   2  21   1  138.89    6.90
  -2 -21   1  146.29    8.40
  21  -2   1  139.89    7.00
 -21   2   1  140.69    9.90
   2  21   1  143.19    6.70
  -2 -21   1  137.89    6.90
  -2 -21   1  125.19    8.00
  -4 -21  -1  186.78    8.70
 -21   4  -1  186.98    9.30
 -21   4  -1  190.58    9.00
 -21   4  -1  189.78   10.40
  -4 -21  -1  200.78    9.50
  21  -4  -1  177.08    8.10
  -4 -21  -1  178.08    9.90
   4  21  -1  172.78    8.10
  21  -4  -1  175.98    8.40
   4  21  -1  185.98    8.50
   4  21  -1  175.68    8.30
  21  -4  -1  172.68    8.60
   4  21   1  187.98    8.00
 -21   4   1  190.78   11.30
  -4 -21   1  185.98    8.30
   4  21   1  183.48    8.20
  -4 -21   1  177.78    9.00
 -21   4   1  189.38    8.40
  21  -4   1  179.08    8.40
  21  -4   1  174.98    8.40
  21  -4   1  183.78    8.30
   4  21   1  177.88    8.70
  -4 -21   1  168.78    9.30
 -21   6  -1    8.60    2.80
  21  -6  -1    9.20    2.20
 -21   6  -1    7.90    2.40
   6  21  -1    7.70    1.90
  -6 -21  -1    6.80    2.90
   6  21  -1    9.40    2.60
  -6 -21  -1    8.10    2.20
  -6 -21  -1    9.40    2.70
  21  -6  -1    7.70    1.60
  21  -6  -1    8.40    2.20
 -21   6  -1   15.40    5.10
   6  21  -1    8.20    1.90
   6  21   1    8.50    2.50
 -21   6   1    8.80    2.20
  -6 -21   1    6.50    2.50
   6  21   1   15.10    3.10
  -6 -21   1    7.20    1.80
 -21   6   1   13.80    5.20
   6  21   1   12.00    2.20
  -6 -21   1   10.30    2.90
  21  -6   1    7.90    1.80
  21  -6   1    8.20    2.10
 -21   6   1    8.30    3.20
  21  -6   1    9.20    2.10
   8  21  -1   13.40    2.70
 -21   8  -1    7.10    2.70
  21  -8  -1    8.90    1.80
  -8 -21  -1    9.20    2.70
   8  21  -1    9.80    2.20
 -21   8  -1    7.30    2.40
  -8 -21  -1    8.10    2.30
  -8 -21  -1    4.20    2.70
   8  21  -1    9.40    2.10
  21  -8  -1    7.70    2.20
 -21   8  -1   11.70    4.90
  21  -8  -1   10.50    2.50
  -8 -21   1    7.90    1.90
  21  -8   1   10.20    2.10
  21  -8   1   10.60    2.20
  -8 -21   1    8.60    2.80
   8  21   1   10.50    2.00
   8  21   1    9.90    2.40
 -21   8   1   12.00    5.10
   8  21   1    7.50    1.90
 -21   8   1    9.80    2.20
  21  -8   1    7.70    1.90
  -8 -21   1    6.00    2.60
  21 -10  -1    1.00    1.70
 -10 -21  -1    2.40    2.70
 -21  10  -1    1.10    2.60
  21 -10  -1    1.20    2.00
  10  21  -1    2.10    1.90
  21 -10  -1    2.70    2.20
 -21  10  -1    7.50    4.70
 -10 -21  -1    2.80    2.20
  10  21  -1    0.50    2.30
  10  21  -1    2.00    1.90
 -10 -21  -1   -1.00    2.50
 -21  10  -1    1.90    2.20
  21 -10   1    2.90    2.10
  10  21   1    4.10    2.10
  10  21   1    2.30    1.80
 -21  10   1    9.10    5.40
  21 -10   1    1.60    1.80
 -21  10   1    0.40    3.20
 -10 -21   1    0.40    2.80
 -10 -21   1    1.80    3.00
 -10 -21   1    1.80    1.90
  21 -10   1    3.20    2.00
 -21  10   1    2.10    2.00
 -12 -21  -1   -1.70    2.80
 -12 -21  -1    1.10    3.60
  21 -12  -1    0.00    2.20
  12  21  -1    1.20    2.00
  12  21  -1   -0.50    2.30
 -12 -21  -1    1.10    2.70
 -21  12  -1   -0.90    2.60
  12  21  -1    0.70    1.80
  21 -12  -1   -0.30    2.10
 -12 -21  -1   -1.00    2.30
  21 -12  -1   -0.60    2.20
 -21  12  -1   -1.40    2.10
 -21  12  -1    2.70    4.40
  21 -12   1   -0.20    1.80
  21 -12   1    0.60    1.90
  21 -12   1    0.50    2.20
 -21  12   1   -0.20    3.20
  12  21   1    0.40    2.20
 -21  12   1    8.00    5.50
 -12 -21   1   -3.60    3.00
  12  21   1    0.80    1.80
 -21  12   1    1.10    2.70
 -12 -21   1   -0.70    2.50
  21 -14  -1   64.19    5.80
  14  21  -1   82.69    5.40
 -21  14  -1   76.79    5.40
  21 -14  -1   81.79    5.70
 -14 -21  -1   80.89    7.80
  21 -14  -1   72.69    5.30
 -21  14  -1   83.79    7.00
 -21  14  -1   77.39    6.20
 -14 -21  -1   76.89    7.20
  14  21  -1   81.49    5.10
 -14 -21  -1   84.19    6.30
  14  21  -1   64.29    6.40
 -14 -21   1   79.29    6.50
  14  21   1   83.29    5.20
  14  21   1   82.69    5.10
 -14 -21   1   77.29    7.40
 -21  14   1   96.89    7.70
  21 -14   1   76.39    5.20
 -21  14   1   68.99    6.70
  21 -14   1   83.69    5.20
  21 -14   1   68.69    5.90
  21 -16  -1   25.00    4.90
 -16 -21  -1   29.30    6.80
 -21  16  -1   16.90    2.90
  16  21  -1   26.00    4.00
 -21  16  -1   30.10    5.80
  16  21  -1   22.70    4.40
 -16 -21  -1   20.40    3.50
  21 -16  -1   22.80    4.20
  16  21  -1   21.60    3.20
  21 -16  -1   23.80    4.40
 -16 -21  -1   29.40    5.50
 -21  16  -1   16.50    3.20
 -16 -21   1   20.20    3.80
  16  21   1   24.40    3.80
 -16 -21   1   22.30    3.80
  16  21   1   26.60    4.10
 -21  16   1   22.10    4.00
  21 -16   1   19.40    4.70
  21 -16   1   21.60    4.50
 -21  16   1   18.80    3.10
 -21  16   1   29.70    6.50
  16  21   1   27.40    3.60
  21 -16   1   21.80    4.10
  18  21  -1   61.99    5.40
  18  21  -1   69.99    4.50
  21 -18  -1   64.99    6.60
  21 -18  -1   61.19    5.70
 -21  18  -1   56.89    6.00
  18  21  -1   69.79    5.10
 -18 -21  -1   64.89    8.30
 -18 -21  -1   66.29    8.40
 -21  18  -1   63.99    6.80
 -21  18  -1   57.09    7.10
  21 -18  -1   65.99    5.30
 -18 -21  -1   69.99    6.30
  18  21   1   77.29    5.10
  21 -18   1   65.09    5.60
 -18 -21   1   77.99    9.20
  18  21   1   63.99    5.30
  21 -18   1   68.99    6.20
 -21  18   1   55.89    5.40
 -21  18   1   65.29    7.20
 -21  18   1   53.79    6.60
  18  21   1   69.99    4.80
  21 -18   1   62.89    5.20
 -18 -21   1   69.39    6.40
 -18 -21   1   63.89    7.40
 -20 -21  -1    9.60    4.10
  21 -20  -1    6.40    2.80
  21 -20  -1    7.90    3.10
 -21  20  -1   17.90    4.80
 -21  20  -1    6.50    3.80
 -21  20  -1    7.30    3.20
  20  21  -1    9.70    2.70
  20  21  -1    8.70    2.10
 -20 -21  -1   11.10    6.80
 -20 -21  -1   12.50    3.80
  21 -20  -1    5.20    3.10
 -21  20   1   -0.70    3.60
 -20 -21   1   15.30    6.60
  21 -20   1    2.20    2.70
  21 -20   1    9.80    3.20
  20  21   1    8.50    2.50
 -20 -21   1    7.60    3.70
  20  21   1    8.00    2.50
  20  21   1    5.10    2.40
 -21  20   1    3.50    3.60
 -21  20   1   14.80    5.50
 -20 -21   1    8.90    3.80
  21 -20   1    6.00    2.90
 -22 -21  -1   84.39    9.80
 -21  22  -1   79.69    6.00
  22  21  -1   73.29    6.30
  21 -22  -1   83.69    7.50
 -22 -21  -1   85.79    9.60
  21 -22  -1   78.79    6.60
  21 -22  -1   79.39    6.50
 -21  22  -1   78.89    6.80
  22  21  -1   84.29    5.40
 -21  22  -1   81.89    7.50
  22  21  -1   82.59    5.90
 -22 -21  -1   86.89    7.00
  21 -22   1   91.79    7.80
 -22 -21   1   91.79   11.20
 -22 -21   1   77.49    7.30
  21 -22   1   81.19    6.60
 -21  22   1   82.59    7.10
  22  21   1   88.49    5.80
  22  21   1   76.89    6.10
  22  21   1   93.99    6.00
  21 -22   1   78.49    7.50
 -22 -21   1   77.09    9.10
 -21  22   1   83.89    7.90
 -22 -19  -1   20.30    4.60
 -19  22  -1   31.70    5.20
 -22 -19  -1   32.80    7.00
  19 -22  -1   24.70    5.20
 -19  22  -1   33.80    5.90
  19 -22  -1   23.90    5.10
 -22 -19  -1   29.30    5.80
  22  19  -1   27.50    3.80
  22  19  -1   28.70    4.70
  19 -22  -1   27.30    6.30
  22  19  -1   38.30    4.70
  19 -22   1   30.30    5.20
  22  19   1   36.10    4.60
 -19  22   1   18.80    3.90
  22  19   1   26.50    4.60
 -22 -19   1   33.50    7.40
  19 -22   1   19.80    4.50
 -19  22   1   16.20    2.80
  22  19   1   23.10    4.10
 -19  22   1   36.40    6.60
  19 -22   1   24.60    6.00
 -22 -19   1   36.90    7.80
 -22 -19   1   24.80    4.20
 -22 -17  -1  122.19    9.60
 -22 -17  -1  121.79   10.10
  22  17  -1  109.89    6.80
 -17  22  -1  119.19    8.00
  17 -22  -1  116.39    7.40
  17 -22  -1  119.29    7.00
 -17  22  -1  114.99    6.60
 -22 -17  -1  124.19    7.60
  17 -22  -1  116.29    8.40
 -17  22  -1  117.69    7.20
  22  17  -1  113.39    6.20
  22  17  -1  119.69    6.80
 -17  22   1  123.89    7.90
  22  17   1  110.29    6.60
  17 -22   1  116.09    7.10
  22  17   1  120.69    6.60
 -17  22   1  108.49    7.50
  17 -22   1  112.89    8.20
  17 -22   1  122.19    6.60
 -22 -17   1  125.49   11.10
 -22 -17   1  122.89    7.90
 -22 -17   1  117.39    9.10
  22  17   1  124.69    6.70
 -15  22  -1   38.90    4.20
  15 -22  -1   32.40    6.00
  22  15  -1   40.50    3.70
 -22 -15  -1   44.00    6.70
  15 -22  -1   40.20    4.70
 -22 -15  -1   38.80    7.20
  22  15  -1   35.90    4.50
 -15  22  -1   34.00    4.80
  22  15  -1   37.80    4.20
 -15  22  -1   40.30    5.70
  15 -22  -1   34.00    4.90
 -22 -15  -1   44.20    5.30
  15 -22   1   36.70    6.20
  15 -22   1   36.30    4.80
  22  15   1   40.10    4.20
  22  15   1   38.80    4.20
 -22 -15   1   46.00    8.80
 -15  22   1   32.50    4.80
 -15  22   1   37.80    5.50
 -22 -15   1   36.00    5.50
  22  15   1   40.70    4.40
  15 -22   1   38.90    4.10
 -22 -15   1   37.90    6.70
 -22 -13  -1   10.10    3.40
 -13  22  -1   18.00    3.60
  22  13  -1   12.90    2.40
  22  13  -1   13.30    3.00
 -13  22  -1   11.70    2.50
  13 -22  -1   21.70    4.00
  22  13  -1   21.10    3.90
  13 -22  -1   12.90    2.20
 -13  22  -1   23.30    4.10
 -22 -13  -1   23.80    4.30
  13 -22  -1   10.30    3.00
 -22 -13  -1   18.50    5.40
  13 -22  -1   12.30    2.80
 -22 -13   1   16.50    6.00
 -13  22   1   18.80    4.00
 -22 -13   1   12.80    3.10
  22  13   1   10.70    2.10
  22  13   1   15.00    2.20
 -22 -13   1   17.60    3.50
  13 -22   1   10.30    2.50
  13 -22   1    8.10    3.00
 -13  22   1   10.80    3.10
  22  13   1   17.30    3.50
 -22 -11  -1  177.58    9.00
  22  11  -1  177.58    8.20
 -11  22  -1  179.28    8.60
 -22 -11  -1  179.28   11.20
 -22 -11  -1  177.48   10.80
 -11  22  -1  172.98    8.80
 -11  22  -1  179.28    9.40
  11 -22  -1  175.58    8.10
  22  11  -1  189.68    8.90
  11 -22  -1  170.58    9.90
  11 -22  -1  178.98    9.00
  22  11  -1  178.58    8.30
  11 -22   1  185.68    8.70
  22  11   1  175.28    8.30
  22  11   1  176.68    8.20
  11 -22   1  176.08    9.40
 -22 -11   1  186.88    9.10
 -11  22   1  176.68    9.00
 -22 -11   1  185.08   10.00
 -11  22   1  174.78    8.90
 -22 -11   1  177.08   12.00
   9 -22  -1  175.08    8.80
   9 -22  -1  172.28    9.60
  22   9  -1  183.28    8.60
  22   9  -1  184.38    8.50
  22   9  -1  172.08    8.20
 -22  -9  -1  175.28    8.90
 -22  -9  -1  180.08   11.00
  -9  22  -1  185.78    8.60
  -9  22  -1  187.78    9.00
   9 -22  -1  181.18    8.30
  -9  22  -1  188.48    8.90
 -22  -9  -1  179.08   10.60
 -22  -9   1  190.48   12.10
   9 -22   1  186.78    8.70
   9 -22   1  179.78    9.70
   9 -22   1  187.18    8.60
  -9  22   1  177.48    9.00
  -9  22   1  181.98    8.70
  22   9   1  187.08    8.20
  22   9   1  185.08    8.50
 -22  -9   1  192.38   10.00
 -22  -9   1  181.78    8.90
  22   9   1  174.28    8.40
   7 -22  -1  135.99    6.70
  22   7  -1  131.79    6.60
 -22  -7  -1  134.09    9.00
  -7  22  -1  129.39    7.20
  22   7  -1  135.19    7.00
 -22  -7  -1  129.09    9.70
  -7  22  -1  136.29    7.20
 -22  -7  -1  134.29    7.30
  22   7  -1  135.29    6.80
  -7  22  -1  124.79    6.90
   7 -22  -1  126.69    8.30
   7 -22  -1  138.29    7.30
 -22  -7   1  135.59    7.20
   7 -22   1  141.39    6.90
   7 -22   1  139.89    7.00
  -7  22   1  133.69    7.30
   7 -22   1  129.09    8.10
  22   7   1  139.59    6.40
 -22  -7   1  131.69    8.10
  -7  22   1  132.49    7.00
  22   7   1  133.39    6.60
 -22  -7   1  135.39   10.60
  -7  22   1  138.59    8.40
  22   7   1  132.39    6.70
  22   5  -1  348.17   14.70
 -22  -5  -1  362.66   16.60
   5 -22  -1  347.67   14.80
  -5  22  -1  356.26   14.70
 -22  -5  -1  344.57   16.60
  22   5  -1  356.66   14.90
   5 -22  -1  358.06   15.10
   5 -22  -1  355.16   16.00
  -5  22  -1  360.46   14.80
  22   5  -1  352.96   14.70
 -22  -5  -1  365.56   15.00
  -5  22   1  368.46   16.20
 -22  -5   1  346.57   17.30
  -5  22   1  352.96   14.80
 -22  -5   1  344.27   14.90
 -22  -5   1  361.96   15.90
  22   5   1  356.16   14.70
   5 -22   1  366.96   14.90
  22   5   1  355.76   14.70
  22   5   1  368.96   14.40
   5 -22   1  353.66   15.60
  -5  22   1  349.07   14.70
   5 -22   1  365.36   14.90
   3 -22  -1   15.50    2.50
  22   3  -1   11.60    1.90
   3 -22  -1   11.60    3.50
  -3  22  -1   19.90    3.20
  -3  22  -1   11.30    2.10
   3 -22  -1    7.30    2.80
  22   3  -1   10.70    2.10
 -22  -3  -1   16.70    5.30
  -3  22  -1   14.60    2.40
 -22  -3  -1   12.10    3.50
  22   3  -1   14.00    2.50
 -22  -3  -1   15.40    2.80
  -3  22   1   10.00    3.60
 -22  -3   1   12.50    3.00
  22   3   1   15.10    3.30
 -22  -3   1   15.40    5.60
  22   3   1   15.20    2.90
  22   3   1   15.50    1.80
 -22  -3   1   16.60    2.90
  -3  22   1   21.50    3.00
   3 -22   1   16.00    2.80
   3 -22   1   10.30    3.10
   3 -22   1   10.50    2.10
  -3  22   1   12.70    2.40
  22   1  -1  252.27   11.10
  22   1  -1  255.87   10.70
 -22  -1  -1  258.27   11.10
   1 -22  -1  242.48   12.20
  -1  22  -1  249.28   10.70
 -22  -1  -1  247.68   12.80
  22   1  -1  248.38   10.90
  -1  22  -1  260.37   11.10
   1 -22  -1  258.17   11.10
 -22  -1  -1  253.97   13.30
   1 -22  -1  256.57   11.20
  -1  22  -1  250.87   10.90
   1 -22   1  260.77   10.90
 -22  -1   1  250.07   13.40
  22   1   1  247.78   10.40
  -1  22   1  250.77   10.90
   1 -22   1  265.67   11.40
  22   1   1  248.68   10.90
 -22  -1   1  260.47   11.00
  -1  22   1  244.38   11.40
   1 -22   1  240.98   12.20
  22   1   1  252.17   10.90
  -1  22   1  248.78   10.80
   1  22  -1   31.80    3.40
 -22   1  -1   36.30    6.50
 -22   1  -1   32.40    4.20
  -1 -22  -1   28.00    5.70
  -1 -22  -1   30.00    4.10
  22  -1  -1   34.60    4.10
  -1 -22  -1   29.40    3.80
 -22   1  -1   21.20    4.20
  22  -1  -1   31.70    3.80
   1  22  -1   35.50    3.80
  22  -1  -1   30.00    3.40
   1  22  -1   28.90    3.90
 -22   1  -1   38.50    5.00
  22  -1  -1   33.30    3.10
   1  22   1   31.70    3.50
 -22   1   1   25.10    4.20
  -1 -22   1   29.20    3.80
  -1 -22   1   28.50    4.50
 -22   1   1   34.00    6.40
  -1 -22   1   24.60    5.40
   1  22   1   31.50    4.60
  22  -1   1   32.00    3.70
  22  -1   1   26.10    3.90
   1  22   1   29.80    3.50
   3  22  -1   42.30    4.00
  22  -3  -1   49.50    4.60
   3  22  -1   48.90    4.30
 -22   3  -1   59.89    7.00
  -3 -22  -1   48.60    4.50
  -3 -22  -1   38.40    5.70
   3  22  -1   51.79    4.20
 -22   3  -1   55.39    5.30
  22  -3  -1   48.40    4.20
 -22   3  -1   49.30    4.40
  22  -3  -1   47.60    3.60
  22  -3   1   52.09    4.30
   3  22   1   52.79    3.90
 -22   3   1   59.29    7.90
  -3 -22   1   45.50    5.70
  -3 -22   1   49.90    4.90
  -3 -22   1   51.99    4.00
  22  -3   1   44.20    5.10
   3  22   1   46.60    4.80
   3  22   1   53.29    4.10
 -22   3   1   56.29    4.30
  -5 -22  -1  273.87   13.40
   5  22  -1  273.27   11.70
 -22   5  -1  277.97   12.00
  -5 -22  -1  273.57   12.20
  22  -5  -1  267.47   12.10
  -5 -22  -1  274.27   12.20
  22  -5  -1  281.17   12.00
   5  22  -1  286.27   11.90
   5  22  -1  277.07   11.60
 -22   5  -1  274.47   13.50
  22  -5  -1  278.17   11.60
 -22   5  -1  229.68   13.20
  22  -5   1  275.87   11.80
  -5 -22   1  276.87   12.30
  22  -5   1  277.37   11.90
 -22   5   1  282.87   11.80
 -22   5   1  267.27   14.10
  22  -5   1  279.77   11.80
   5  22   1  270.07   12.00
  -5 -22   1  288.77   11.80
 -22   5   1  285.87   13.20
   5  22   1  271.17   11.70
  -5 -22   1  291.57   13.20
   5  22   1  276.17   11.50
  22  -7  -1   25.70    4.20
  -7 -22  -1   16.20    3.20
   7  22  -1   24.50    3.70
   7  22  -1   24.70    3.40
  -7 -22  -1   24.70    4.10
 -22   7  -1   27.60    4.20
  -7 -22  -1   27.80    3.50
  22  -7  -1   18.50    3.40
 -22   7  -1   33.30    6.40
 -22   7  -1   23.60    4.60
  22  -7  -1   22.40    3.90
   7  22  -1   22.10    3.60
  22  -7   1   21.50    3.80
  -7 -22   1   26.70    3.60
 -22   7   1   38.70    7.20
  22  -7   1   20.60    3.90
   7  22   1   25.00    3.50
 -22   7   1   18.80    6.90
  -7 -22   1   18.30    3.40
   7  22   1   18.20    3.80
   7  22   1   26.80    3.00
  22  -7   1   23.00    3.80
  -7 -22   1   24.20    4.70
 -22   7   1   28.50    3.80
  22  -9  -1  249.88   11.40
  22  -9  -1  246.68   11.10
 -22   9  -1  252.77   11.80
   9  22  -1  255.97   11.00
   9  22  -1  251.87   10.90
  22  -9  -1  256.77   11.30
  -9 -22  -1  251.27   12.80
 -22   9  -1  266.27   12.70
   9  22  -1  254.07   11.10
  -9 -22  -1  262.87   11.60
 -22   9  -1  249.38   11.60
  -9 -22  -1  258.67   11.60
 -22   9   1  262.27   13.20
  22  -9   1  237.98   11.20
  -9 -22   1  255.67   11.20
   9  22   1  243.58   10.90
  22  -9   1  249.28   11.10
  -9 -22   1  255.87   12.60
 -22   9   1  271.87   11.00
  -9 -22   1  258.27   11.70
   9  22   1  243.28   10.50
   9  22   1  248.08   11.20
  22  -9   1  245.68   11.20
 -22   9   1  252.57   12.40
 -22  11  -1  176.98    9.10
  22 -11  -1  174.68    8.70
 -22  11  -1  189.18   10.20
  11  22  -1  178.88    8.20
 -11 -22  -1  184.48    9.30
  11  22  -1  179.18    8.40
  22 -11  -1  179.58    8.70
  11  22  -1  185.48    8.60
  22 -11  -1  175.68    8.80
 -11 -22  -1  180.08   10.80
 -11 -22  -1  179.48    9.20
 -22  11   1  188.48   10.80
 -22  11   1  177.18    9.80
 -11 -22   1  181.78    8.90
  22 -11   1  180.78    8.50
 -11 -22   1  181.08   10.20
 -11 -22   1  189.78    9.40
  22 -11   1  179.68    8.90
  11  22   1  170.88    8.30
  11  22   1  181.38    8.50
 -22  11   1  184.38    8.40
  22 -11   1  177.18    8.50
 -13 -22  -1   53.69    5.70
  22 -13  -1   55.49    5.20
  22 -13  -1   53.39    5.10
  22 -13  -1   44.50    5.30
 -22  13  -1   58.39    6.60
 -13 -22  -1   60.49    6.40
  13  22  -1   54.29    4.80
 -22  13  -1   54.19    5.80
 -13 -22  -1   50.69    7.10
  13  22  -1   46.70    4.40
  13  22  -1   55.99    4.40
  22 -13   1   49.80    5.40
 -13 -22   1   55.39    6.70
  13  22   1   57.39    4.70
  13  22   1   59.59    4.60
  22 -13   1   51.89    5.00
 -22  13   1   52.49    6.20
 -22  13   1   65.29    7.40
 -13 -22   1   60.59    6.00
 -22  13   1   58.79    4.40
  22 -13   1   62.79    4.80
 -22  15  -1   61.09    6.00
  15  22  -1   71.59    5.50
  15  22  -1   68.69    4.40
 -15 -22  -1   68.59    6.10
  22 -15  -1   69.99    5.60
 -15 -22  -1   69.99    7.70
  15  22  -1   71.09    5.00
  22 -15  -1   67.29    5.90
  22 -15  -1   68.79    5.40
 -22  15  -1   66.69    8.10
 -22  15  -1   70.99    6.90
 -15 -22   1   69.09    7.50
  15  22   1   67.89    5.00
  22 -15   1   66.09    5.50
  15  22   1   68.39    5.00
  22 -15   1   73.79    5.20
 -22  15   1   77.39    7.80
 -22  15   1   59.69    6.80
 -22  15   1   66.69    4.80
  22 -15   1   65.99    6.00
 -15 -22   1   70.19    6.20
  17  22  -1   41.20    4.50
  22 -17  -1   34.60    5.00
 -22  17  -1   43.50    6.60
 -17 -22  -1   45.00    5.70
  22 -17  -1   33.70    4.60
 -17 -22  -1   35.20    7.70
 -17 -22  -1   42.80    7.80
  17  22  -1   28.20    3.60
 -22  17  -1   32.90    5.50
 -22  17  -1   31.10    5.30
  22 -17  -1   28.30    5.40
  17  22  -1   38.50    4.90
 -22  17   1   35.00    6.20
 -22  17   1   29.30    4.60
  22 -17   1   33.90    5.50
  17  22   1   42.30    4.40
  17  22   1   26.60    4.30
  22 -17   1   32.70    4.50
 -17 -22   1   42.10    6.80
  22 -17   1   33.10    4.40
 -17 -22   1   34.50    7.00
 -22  17   1   48.20    6.70
  17  22   1   35.70    4.60
 -17 -22   1   37.30    5.80
  19  22  -1  111.19    6.60
 -19 -22  -1  120.49    7.80
  22 -19  -1  103.79    6.80
 -19 -22  -1  115.39    9.70
 -19 -22  -1  104.79    9.70
 -22  19  -1  108.09    6.70
  22 -19  -1  105.09    7.80
  19  22  -1  104.79    6.90
 -22  19  -1  101.79    7.40
 -22  19  -1  125.59    8.30
  19  22  -1  104.79    6.40
  22 -19  -1  108.69    7.30
  22 -19   1  103.69    6.80
 -19 -22   1  107.39    9.10
 -19 -22   1   99.99   10.80
  22 -19   1   96.09    6.90
 -22  19   1  125.49    9.00
  22 -19   1  102.29    7.70
 -22  19   1  103.99    8.20
  19  22   1   86.09    6.30
 -22  19   1   89.59    7.00
  19  22   1  111.69    6.80
  19  22   1  118.09    6.50
 -19 -22   1  116.99    7.80
 -22  21  -1    0.80    2.90
  22 -21  -1   -0.10    2.90
 -21 -22  -1    0.70    4.00
  21  22  -1    0.70    1.80
 -21 -22  -1    7.00    3.80
  21  22  -1    3.90    2.60
  21  22  -1    4.80    2.60
 -22  21  -1   -0.50    3.20
 -22  21  -1    6.90    4.80
  22 -21  -1    0.90    2.90
  22 -21  -1    2.00    3.00
 -21 -22  -1   -1.30    5.70
  21  22   1   -0.60    2.20
 -22  21   1    4.70    5.20
 -21 -22   1    2.40    6.50
 -21 -22   1    2.40    3.40
  21  22   1    1.30    2.30
 -22  21   1   -6.00    3.60
  22 -21   1   -1.80    2.90
 -22  21   1   -1.50    3.50
  21  22   1    2.10    2.50
 -21 -22   1    2.20    3.70
  22 -21   1    0.80    2.90
 -22  23  -1   19.30    3.40
 -23 -22  -1   15.90    4.50
  22 -23  -1   27.90    5.60
  22 -23  -1   11.70    3.60
 -22  23  -1   18.00    3.50
 -23 -22  -1   21.30    7.20
 -22  23  -1   30.10    5.70
  22 -23  -1   14.60    3.60
 -23 -22  -1   33.30    6.10
  23  22  -1   11.30    2.30
  23  22  -1   26.20    5.20
  22 -23   1   10.40    3.50
  23  22   1   28.30    5.00
 -23 -22   1   27.00    7.90
 -22  23   1   15.30    4.20
  22 -23   1   16.40    3.60
  23  22   1   24.20    4.50
  22 -23   1   20.30    3.40
 -22  23   1   17.30    3.80
 -22  23   1   31.40    6.40
 -23 -22   1   28.30    4.70
 -23 -22   1   18.40    4.50
  23  20  -1    4.70    2.70
 -23 -20  -1    4.00    5.90
  20 -23  -1    4.90    3.20
  23  20  -1    6.50    2.80
 -20  23  -1    1.00    2.80
 -20  23  -1    4.80    3.20
  23  20  -1    3.90    2.00
 -23 -20  -1    3.80    3.40
  20 -23  -1    0.00    2.90
 -20  23  -1    7.10    4.60
  20 -23  -1    1.90    3.30
 -23 -20  -1    3.30    4.00
 -23 -20   1    8.50    6.90
  23  20   1    4.00    2.40
  23  20   1    4.00    2.30
 -20  23   1    6.20    4.90
  23  20   1    6.70    2.80
 -23 -20   1    3.20    3.50
  20 -23   1    1.40    3.10
 -23 -20   1    3.40    3.70
 -20  23   1    1.40    3.50
 -20  23   1   -1.90    3.00
  20 -23   1    2.10    3.00
  20 -23   1    2.70    3.10
 -23 -18  -1    7.30    3.90
  18 -23  -1   11.90    3.40
 -18  23  -1   27.80    5.70
  23  18  -1   15.90    2.90
 -18  23  -1   14.20    3.10
  18 -23  -1   14.50    3.20
  23  18  -1   17.10    3.70
  18 -23  -1    9.40    3.50
 -23 -18  -1   15.00    6.20
  18 -23   1   14.50    2.90
  23  18   1   10.10    2.50
 -23 -18   1   13.40    3.90
  18 -23   1    9.60    3.00
 -23 -18   1   13.20    7.00
  23  18   1   11.80    2.60
 -23 -18   1   16.90    4.00
  18 -23   1    9.60    3.50
 -18  23   1   11.30    3.40
 -18  23   1   25.80    5.40
  23  16  -1  103.09    6.20
  23  16  -1   99.99    5.70
 -23 -16  -1   90.09    9.70
 -23 -16  -1   89.99    9.20
 -16  23  -1   85.39    6.00
  16 -23  -1   96.99    6.40
 -16  23  -1   92.39    6.40
 -16  23  -1   95.99    7.00
  16 -23  -1   91.59    7.80
  23  16  -1   96.09    6.40
  16 -23  -1   95.79    6.80
 -23 -16  -1   91.09    6.50
  16 -23   1  102.59    7.90
  23  16   1  101.59    6.20
 -23 -16   1  106.19    8.70
  23  16   1   93.29    6.00
 -23 -16   1  107.99   10.70
 -16  23   1   96.69    7.30
  16 -23   1   99.49    6.60
 -16  23   1   89.79    6.90
 -23 -16   1  101.79    7.20
  23  16   1   92.39    5.90
  16 -23   1   93.69    5.90
  14 -23  -1   -2.30    2.90
 -23 -14  -1   -0.90    5.00
 -23 -14  -1    0.40    3.00
 -23 -14  -1    1.40    3.30
 -14  23  -1   -1.60    2.50
  14 -23  -1   -0.10    1.90
  23  14  -1    1.60    2.40
 -14  23  -1    5.30    3.80
  14 -23  -1   -1.20    2.60
  14 -23  -1    2.20    2.40
 -14  23  -1   -1.40    2.30
  23  14  -1    0.60    1.70
  23  14  -1   -0.60    2.10
  14 -23   1   -0.20    2.90
 -23 -14   1    2.00    2.90
 -23 -14   1    0.20    3.20
  23  14   1    0.50    1.80
 -14  23   1   -0.10    3.90
  14 -23   1   -4.00    2.40
  23  14   1    3.50    2.40
 -14  23   1    1.00    2.70
  23  14   1    0.00    1.90
 -23 -14   1   -1.20    5.70
 -23 -12  -1    0.30    3.10
  23  12  -1    0.80    2.20
 -12  23  -1    3.10    3.10
 -23 -12  -1    1.90    5.00
  23  12  -1   -0.40    2.10
  12 -23  -1    0.20    2.50
  23  12  -1    0.90    1.70
  12 -23  -1    0.10    1.90
  12 -23  -1   -0.90    3.00
 -12  23  -1    3.60    3.40
 -23 -12  -1    3.50    2.80
  12 -23  -1    3.80    2.30
 -12  23  -1    1.50    2.30
 -12  23   1    0.70    2.90
  12 -23   1   -3.30    2.70
  23  12   1    1.10    1.90
 -23 -12   1   -0.30    3.00
  23  12   1    1.30    1.80
 -23 -12   1    2.10    2.80
 -23 -12   1   -1.60    5.90
  12 -23   1   -0.30    2.30
 -12  23   1    2.50    3.40
  23  12   1    2.60    2.30
 -23 -10  -1  118.49    8.90
 -23 -10  -1  103.29    9.40
  10 -23  -1  124.09    7.20
  10 -23  -1  123.99    6.40
  23  10  -1  118.99    6.20
 -10  23  -1  115.69    7.20
  23  10  -1  118.89    7.30
 -10  23  -1  123.99    7.10
 -23 -10  -1  111.59    7.10
 -10  23  -1  112.39    6.60
  23  10  -1  120.69    6.60
  10 -23  -1  124.79    8.30
  10 -23   1  122.49    8.00
 -23 -10   1  120.79    7.20
  23  10   1  114.09    6.40
 -10  23   1  117.09    6.80
  10 -23   1  119.59    6.70
 -23 -10   1  126.49   10.20
  23  10   1  123.39    6.50
  10 -23   1  120.19    6.80
  23  10   1  108.29    6.10
 -23 -10   1  116.99   10.90
 -10  23   1  115.89    6.80
  23   8  -1   19.70    4.00
 -23  -8  -1   18.00    5.40
 -23  -8  -1   14.80    3.50
  23   8  -1   14.50    2.30
 -23  -8  -1   26.60    4.50
   8 -23  -1    8.40    2.90
  -8  23  -1   14.70    2.90
  -8  23  -1   19.30    3.90
  23   8  -1   13.80    2.20
  -8  23  -1   18.50    3.50
   8 -23  -1   14.70    2.80
   8 -23  -1   14.50    2.40
  23   8   1   15.20    3.10
  -8  23   1   18.80    4.00
 -23  -8   1   20.20    6.40
  -8  23   1   12.00    2.80
   8 -23   1    7.80    2.80
  -8  23   1    7.90    3.80
   8 -23   1   14.40    2.60
 -23  -8   1   13.50    3.00
  23   8   1   10.40    2.30
 -23  -8   1   20.70    3.30
   8 -23   1   11.80    2.40
  23   8   1   12.80    2.30
  -6  23  -1   50.79    4.70
 -23  -6  -1   51.69    7.10
  23   6  -1   51.29    4.70
  23   6  -1   57.09    4.40
 -23  -6  -1   49.80    5.10
  -6  23  -1   59.89    4.90
   6 -23  -1   53.89    5.90
  23   6  -1   57.79    4.30
 -23  -6  -1   48.00    7.70
   6 -23  -1   53.99    4.80
  -6  23  -1   50.19    5.10
  -6  23   1   56.29    4.70
  23   6   1   59.69    4.00
  -6  23   1   49.90    4.50
   6 -23   1   54.89    4.50
   6 -23   1   63.09    4.80
  23   6   1   56.29    4.40
   6 -23   1   49.70    5.60
 -23  -6   1   54.39    6.20
  -6  23   1   55.29    6.00
 -23  -6   1   54.29    5.00
 -23  -6   1   58.69    8.40
  23   6   1   54.79    3.90
 -23  -4  -1    5.80    3.20
  23   4  -1    4.10    1.90
   4 -23  -1    5.00    2.20
   4 -23  -1    2.30    2.90
  -4  23  -1    8.70    5.00
  23   4  -1    5.40    1.90
  -4  23  -1    8.50    2.40
 -23  -4  -1    6.90    5.00
  23   4  -1    9.10    2.40
 -23  -4  -1    6.50    2.60
   4 -23  -1    4.40    2.20
  -4  23  -1    7.10    2.10
 -23  -4   1    3.80    5.30
  23   4   1    4.90    1.90
  23   4   1    7.70    1.60
  -4  23   1    7.90    2.40
   4 -23   1    3.80    2.90
 -23  -4   1    5.40    2.60
 -23  -4   1    4.90    2.80
  -4  23   1    9.10    2.80
  -4  23   1    3.40    3.10
   4 -23   1    4.30    2.50
   4 -23   1    4.60    2.00
  23   4   1    5.90    2.10
 -23  -2  -1   20.90    5.50
  -2  23  -1   21.90    3.30
  23   2  -1   21.90    3.40
  -2  23  -1   18.80    3.70
 -23  -2  -1   10.80    3.60
   2 -23  -1   10.90    3.00
 -23  -2  -1   20.60    3.20
   2 -23  -1   21.00    3.80
  -2  23  -1   22.90    4.10
  23   2  -1   20.60    3.90
  23   2  -1   20.30    3.40
   2 -23  -1   22.40    4.00
   2 -23   1   19.90    3.60
  -2  23   1   18.40    3.50
 -23  -2   1   16.70    3.00
  -2  23   1   14.80    3.20
  23   2   1   20.00    3.70
 -23  -2   1   11.80    3.20
  -2  23   1   14.70    2.50
   2 -23   1   17.40    3.40
  23   2   1   18.80    3.60
  23   2   1   20.40    2.70
   2 -23   1   12.10    3.00
 -23  -2   1   23.50    6.20
  23   0  -1  273.97   11.70
  23   0  -1  275.07   11.50
   0  23  -1  266.27   11.70
   0 -23  -1  283.67   11.80
   0 -23  -1  273.47   12.00
 -23   0  -1  265.47   11.70
 -23   0  -1  253.07   13.50
 -23   0  -1  266.77   14.20
   0  23  -1  250.77   11.30
  23   0  -1  262.87   11.20
   0 -23  -1  270.17   13.10
   0 -23   1  266.67   12.00
  23   0   1  260.97   11.50
  23   0   1  256.47   11.40
 -23   0   1  258.37   14.20
   0  23   1  278.37   11.40
   0  23   1  269.07   11.50
   0 -23   1  257.17   11.50
   0  23   1  272.37   11.90
 -23   0   1  258.97   11.60
   0 -23   1  273.67   12.90
  23  -2  -1   12.60    2.90
  23  -2  -1   14.60    2.70
  23  -2  -1   12.30    2.20
  -2 -23  -1   12.50    3.30
   2  23  -1   17.30    3.50
 -23   2  -1   22.00    4.30
 -23   2  -1   28.90    4.90
   2  23  -1   17.60    3.80
 -23   2  -1   25.40    5.80
   2  23  -1   17.30    2.50
  23  -2  -1   15.50    2.10
  -2 -23  -1   13.40    2.40
  23  -2   1   13.80    2.40
  -2 -23   1    9.90    2.90
  -2 -23   1   17.00    3.10
   2  23   1   19.10    3.60
   2  23   1   15.80    2.80
  -2 -23   1   16.50    3.50
 -23   2   1   23.50    6.00
  23  -2   1   17.30    2.50
   2  23   1   18.60    3.30
 -23   2   1   19.30    2.80
 -23   4  -1   99.09    6.20
  -4 -23  -1  103.69    6.10
 -23   4  -1  109.89    8.40
   4  23  -1  100.09    5.80
  23  -4  -1  105.29    5.80
  23  -4  -1  108.59    6.30
   4  23  -1  101.29    5.80
  -4 -23  -1  101.39    7.40
   4  23  -1  105.89    6.00
 -23   4  -1   83.89    8.80
  23  -4  -1  105.49    5.50
  -4 -23  -1  100.59    6.50
  -4 -23   1  105.59    6.60
   4  23   1  101.39    6.20
  -4 -23   1  106.19    7.60
  23  -4   1  109.19    5.90
   4  23   1  102.19    5.50
 -23   4   1  108.29    8.10
  23  -4   1  102.89    5.90
  23  -4   1  101.99    5.70
  -4 -23   1  106.39    5.90
   4  23   1  106.19    5.70
 -23   4   1  100.29    6.80
 -23   4   1  112.49    9.20
  -6 -23  -1   -0.10    2.10
 -23   6  -1    3.30    5.10
   6  23  -1    0.80    2.50
  -6 -23  -1   -3.00    2.90
  -6 -23  -1   -1.00    2.90
 -23   6  -1   -0.70    2.50
   6  23  -1    1.50    2.00
  23  -6  -1   -0.30    2.00
  23  -6  -1   -0.40    2.20
   6  23  -1    0.90    1.90
 -23   6  -1    3.80    2.70
 -23   6   1   -0.60    4.40
  -6 -23   1    0.90    1.80
  -6 -23   1   -1.90    2.70
 -23   6   1    7.50    5.60
   6  23   1    1.30    1.70
  23  -6   1    0.60    1.70
   6  23   1    0.80    2.10
  23  -6   1    1.50    2.10
  -6 -23   1    1.10    2.80
 -23   6   1   -0.50    2.30
  23  -6   1   -0.20    1.90
   6  23   1   -0.60    2.40
  23  -8  -1   19.50    4.20
  -8 -23  -1   22.00    3.40
   8  23  -1   23.60    3.80
  -8 -23  -1   13.80    2.70
 -23   8  -1   18.80    2.90
   8  23  -1   16.50    3.70
 -23   8  -1   22.90    4.90
 -23   8  -1   32.70    6.50
   8  23  -1   21.50    3.60
  23  -8  -1   22.00    3.80
  -8 -23  -1   13.20    3.40
  23  -8  -1   12.40    2.10
   8  23   1   21.10    3.50
  -8 -23   1   17.50    3.40
 -23   8   1   17.60    3.80
 -23   8   1   20.00    3.90
  -8 -23   1   17.40    3.70
  23  -8   1   18.30    4.00
 -23   8   1   24.90    6.30
   8  23   1   18.90    3.00
  23  -8   1   22.90    4.10
  -8 -23   1   12.60    3.30
   8  23   1   18.60    3.90
  23 -10  -1  185.88    9.00
 -23  10  -1  178.38    9.50
  10  23  -1  179.38    8.50
  10  23  -1  176.88    8.70
 -10 -23  -1  191.18    9.40
  10  23  -1  172.18    8.30
 -23  10  -1  188.08   10.50
 -23  10  -1  180.18    8.90
 -10 -23  -1  186.88   10.80
  23 -10  -1  178.48    9.10
  23 -10  -1  185.88    8.80
 -10 -23  -1  190.18    9.40
 -23  10   1  183.18    8.60
 -10 -23   1  183.48    9.70
  10  23   1  188.68    8.70
  23 -10   1  181.68    8.80
  23 -10   1  192.68    9.00
  10  23   1  190.18    8.60
 -23  10   1  179.98   10.10
 -10 -23   1  188.98   10.70
 -10 -23   1  154.48    9.00
  23 -10   1  188.18    8.90
  10  23   1  175.78    8.00
 -23  10   1  189.58   11.40
 -23  12  -1   21.20    4.30
 -12 -23  -1   18.80    4.00
  12  23  -1   26.50    4.10
  23 -12  -1   23.40    4.50
 -23  12  -1   34.50    6.20
  23 -12  -1   17.40    4.40
 -12 -23  -1   19.70    5.20
  12  23  -1   28.50    3.80
  23 -12  -1   28.00    4.60
 -12 -23  -1   26.80    5.10
 -23  12  -1   25.70    5.20
  12  23  -1   19.20    3.80
 -23  12   1   26.20    4.00
  23 -12   1   24.00    4.40
  12  23   1   26.50    4.10
  23 -12   1   28.10    4.10
 -23  12   1   40.50    7.70
  12  23   1   29.90    4.20
 -12 -23   1   14.70    3.60
 -12 -23   1   21.10    3.70
 -23  12   1   30.40    5.90
  23 -12   1   19.50    4.50
  14  23  -1    0.20    1.60
  23 -14  -1   -1.10    2.50
 -23  14  -1   -1.60    2.90
 -14 -23  -1   -2.70    2.80
 -23  14  -1    1.30    4.90
 -14 -23  -1   -1.10    3.40
 -14 -23  -1   -3.00    3.20
 -14 -23  -1    3.90    4.20
  23 -14  -1   -0.40    2.60
  14  23  -1    0.60    2.30
  23 -14  -1   -2.10    2.20
 -23  14  -1   -1.00    2.50
  14  23  -1    0.60    2.10
 -14 -23   1   -1.80    3.00
  23 -14   1   -2.80    2.10
 -23  14   1   -2.40    2.20
 -23  14   1    2.20    5.30
  23 -14   1   -1.70    2.30
  14  23   1   -0.10    2.20
 -14 -23   1    0.40    3.20
 -23  14   1   -5.90    3.50
  14  23   1    0.60    2.10
  23 -14   1    1.00    2.20
 -16 -23  -1   50.69    6.10
  23 -16  -1   46.90    5.40
  16  23  -1   50.99    4.10
 -23  16  -1   52.89    6.70
  23 -16  -1   50.49    6.00
 -16 -23  -1   56.79    7.80
  16  23  -1   44.20    5.10
 -23  16  -1   39.90    5.50
 -23  16  -1   45.50    5.10
  16  23  -1   50.19    4.70
  23 -16  -1   51.49    5.50
 -16 -23  -1   49.90    7.80
  23 -16   1   48.20    5.00
  16  23   1   51.89    4.90
  16  23   1   50.19    4.80
  23 -16   1   51.99    4.90
 -16 -23   1   46.40    8.50
  16  23   1   53.79    4.70
 -23  16   1   61.19    7.90
 -23  16   1   39.10    4.40
 -16 -23   1   52.39    7.40
  23 -16   1   51.29    5.70
 -16 -23   1   52.29    6.20
 -23  16   1   40.50    7.00
 -18 -23  -1  101.09    9.80
  23 -18  -1  107.09    7.10
  23 -18  -1  105.39    8.10
  18  23  -1  102.79    7.10
 -23  18  -1  104.49    7.20
 -18 -23  -1  128.69    7.80
 -23  18  -1  123.99    8.40
  18  23  -1   93.69    5.90
  18  23  -1  111.29    6.60
 -18 -23  -1  111.19    9.70
  23 -18  -1  107.49    7.20
 -23  18  -1  113.49    6.80
  23 -18   1  110.29    7.10
  23 -18   1  101.29    7.50
 -23  18   1  108.49    8.10
  18  23   1  105.19    6.40
 -23  18   1  130.39    9.10
  18  23   1  116.49    6.60
 -18 -23   1  102.39    9.20
 -18 -23   1  108.99   10.60
 -18 -23   1  115.49    7.80
 -23  18   1   99.49    6.40
  18  23   1  110.29    6.70
  23 -20  -1   20.40    3.70
  23 -20  -1   25.60    4.90
 -20 -23  -1   35.20    8.40
  20  23  -1   30.60    4.70
 -23  20  -1   19.10    3.60
 -23  20  -1   32.10    6.80
 -23  20  -1   24.90    4.90
  20  23  -1   28.70    3.90
  20  23  -1   35.30    5.10
 -20 -23  -1   25.70    4.20
  23 -20  -1   23.10    3.70
  20  23   1   32.30    4.40
 -23  20   1   20.90    3.20
  23 -20   1   28.10    5.30
 -20 -23   1   31.70    6.20
 -23  20   1   21.50    4.40
 -20 -23   1   43.40    7.80
  20  23   1   27.90    4.90
 -20 -23   1   18.40    4.40
  23 -20   1   23.50    3.60
  23 -20   1   27.60    6.00
 -23  20   1   33.90    6.80
  20  23   1   36.00    4.60
 -23  22  -1   -0.40    3.10
  23 -22  -1    0.90    3.20
  23 -22  -1    0.20    3.10
 -22 -23  -1    1.00    3.60
  22  23  -1    0.80    2.00
 -22 -23  -1   -0.80    3.90
  23 -22  -1    0.60    3.00
 -22 -23  -1   -1.50    6.20
  22  23  -1    2.20    2.70
 -23  22  -1   -0.10    3.10
  22  23  -1    4.70    2.60
 -23  22  -1    7.70    5.00
  22  23   1    2.30    2.70
 -22 -23   1    8.20    7.30
  22  23   1    1.30    2.40
 -23  22   1    5.70    5.40
 -22 -23   1    4.10    3.70
  22  23   1    4.30    2.60
 -23  22   1   -1.30    2.70
  23 -22   1   -0.40    3.10
 -23  22   1    0.90    3.80
 -22 -23   1    2.10    4.10
  23 -22   1   -1.50    3.10
  23 -22   1   -1.50    2.90
 -24 -23  -1   86.69   10.80
  23 -24  -1   72.49    7.20
 -23  24  -1   72.19    6.50
 -24 -23  -1   84.99    7.70
  23 -24  -1   68.59    8.10
 -23  24  -1   81.29    6.90
  24  23  -1   84.09    6.90
 -23  24  -1   94.79    7.80
  23 -24  -1   72.49    7.10
  24  23  -1   78.79    6.30
  24  23  -1   70.69    5.70
 -24 -23  -1   84.09   10.40
 -24 -23   1   85.59    7.50
  24  23   1   85.89    6.10
 -24 -23   1   88.39   11.60
  23 -24   1   79.29    7.00
 -23  24   1   76.49    7.30
  23 -24   1   87.19    8.40
 -24 -23   1   81.19   10.00
  24  23   1   78.89    6.60
  23 -24   1   71.69    6.60
 -23  24   1   88.89    8.00
  24  23   1   81.99    6.10
  21 -24  -1   -2.30    3.20
  21 -24  -1   -2.60    3.30
  24  21  -1    3.50    2.70
 -21  24  -1   -0.30    3.10
  24  21  -1    0.80    2.10
  21 -24  -1   -0.20    3.20
 -21  24  -1    0.70    4.90
 -21  24  -1   -1.60    2.90
 -24 -21  -1    0.30    3.30
 -24 -21  -1    3.50    4.20
  24  21  -1    1.70    2.70
 -24 -21  -1   -2.00    6.20
  21 -24   1   -2.80    3.00
 -24 -21   1   -2.30    6.80
  21 -24   1    1.00    2.90
  24  21   1    1.30    2.60
 -21  24   1   -5.10    3.50
 -21  24   1    2.50    5.20
  21 -24   1   -3.50    3.20
  24  21   1    0.00    2.40
 -24 -21   1    2.40    3.90
 -24 -21   1   -1.10    3.50
  24  21   1    5.00    2.90
 -19  24  -1   29.20    5.10
 -24 -19  -1   40.20    5.90
 -24 -19  -1   21.20    4.70
  19 -24  -1   27.10    5.40
  19 -24  -1   29.90    5.30
 -24 -19  -1   36.50    7.30
  24  19  -1   31.80    5.10
 -19  24  -1   32.10    6.50
 -19  24  -1   29.70    4.80
  24  19  -1   41.30    4.50
  24  19  -1   34.40    4.20
  24  19   1   34.70    4.80
 -24 -19   1   32.40    7.90
 -24 -19   1   32.30    6.20
 -19  24   1   32.90    6.20
  24  19   1   27.30    4.30
 -19  24   1   28.30    6.10
  19 -24   1   20.00    4.00
  24  19   1   39.30    4.80
 -24 -19   1   22.00    4.50
  19 -24   1   27.60    5.50
  24  17  -1  183.28    9.40
 -17  24  -1  187.48   10.20
  24  17  -1  164.98    8.70
 -24 -17  -1  190.08   12.60
  17 -24  -1  177.28    9.70
 -24 -17  -1  186.38   12.30
  17 -24  -1  197.28    9.50
  17 -24  -1  171.78   10.70
  24  17  -1  178.78    8.90
 -24 -17  -1  206.88   10.00
  17 -24  -1  184.78    8.70
 -17  24  -1  193.18    9.40
 -24 -17   1  180.68    9.90
  24  17   1  179.08    9.10
  17 -24   1  190.98   10.80
  24  17   1  174.38    9.00
 -17  24   1  184.58    9.90
 -17  24   1  189.78   10.30
  17 -24   1  193.58    9.10
  17 -24   1  184.98    9.70
 -24 -17   1  180.08   11.60
 -24 -17   1  201.08   13.70
  24  17   1  184.78    8.80
 -15  24  -1    9.00    4.10
  15 -24  -1   10.00    2.90
  24  15  -1    5.40    2.10
 -15  24  -1    6.00    2.70
  15 -24  -1    9.90    2.40
  24  15  -1    4.10    2.40
  15 -24  -1   -0.50    3.30
  15 -24  -1    3.60    2.80
 -24 -15  -1    1.70    5.80
  24  15  -1    9.60    2.90
 -24 -15  -1    3.20    3.70
 -24 -15  -1    8.20    3.50
 -24 -15   1    8.40    3.40
  15 -24   1    4.50    3.10
  24  15   1    6.30    2.20
 -15  24   1    8.60    3.30
  24  15   1    3.50    3.10
 -24 -15   1    7.60    3.20
  15 -24   1    5.60    2.80
 -15  24   1    9.80    4.30
 -24 -15   1   10.10    6.60
  13 -24  -1    3.00    2.80
 -24 -13  -1    4.30    3.50
 -13  24  -1    8.40    3.50
 -24 -13  -1    4.20    5.40
  24  13  -1    3.10    1.90
 -13  24  -1    1.40    2.40
  13 -24  -1    0.00    2.90
  24  13  -1    4.40    2.30
  13 -24  -1    5.80    2.20
  13 -24  -1    4.20    2.50
 -13  24  -1    5.80    3.80
 -24 -13  -1    3.80    3.00
  24  13  -1    4.60    2.50
  24  13   1    2.90    2.00
  13 -24   1    2.60    3.10
  13 -24   1   -0.20    2.40
 -13  24   1    3.10    2.90
 -24 -13   1    4.00    3.00
  24  13   1    4.00    2.00
 -13  24   1    5.10    3.90
  24  13   1    4.80    2.30
 -24 -13   1    4.20    3.20
 -24 -13   1    3.00    6.10
  11 -24  -1   20.20    3.90
 -24 -11  -1   12.90    3.60
 -24 -11  -1   19.30    3.40
 -24 -11  -1   22.10    5.90
  11 -24  -1   19.50    3.30
  11 -24  -1   15.20    3.60
 -11  24  -1   14.40    2.80
 -11  24  -1   26.90    5.10
  24  11  -1   17.60    2.70
  24  11  -1   20.80    4.30
 -11  24  -1   28.00    5.10
  24  11  -1   19.70    3.50
 -11  24   1   22.50    4.70
  11 -24   1   19.50    3.00
  11 -24   1   12.40    3.30
  24  11   1   16.90    2.40
 -24 -11   1   15.70    3.30
 -11  24   1   10.40    3.20
  11 -24   1   13.70    2.70
 -24 -11   1   16.00    3.40
  24  11   1   20.10    4.10
 -24 -11   1   19.00    6.60
  24  11   1   16.70    3.70
  24   9  -1  138.69    7.40
   9 -24  -1  123.79    8.50
   9 -24  -1  130.79    8.00
  -9  24  -1  137.39    7.80
 -24  -9  -1  133.29   10.30
   9 -24  -1  125.79    7.70
 -24  -9  -1  135.39    9.50
  -9  24  -1  139.09    7.30
  -9  24  -1  135.99    7.70
  24   9  -1  130.99    6.90
 -24  -9  -1  140.19    7.70
  -9  24   1  137.49    7.40
  24   9   1  134.09    6.80
 -24  -9   1  139.19   11.30
   9 -24   1  139.09    7.40
  -9  24   1  143.29    7.30
 -24  -9   1  143.69    7.80
   9 -24   1  135.09    8.80
  -9  24   1  128.29    9.10
   9 -24   1  130.49    7.20
  24   9   1  137.69    7.00
  24   9   1  131.99    7.00
 -24  -7  -1   77.49    8.50
  -7  24  -1   83.89    5.40
  -7  24  -1   75.69    5.70
 -24  -7  -1   76.09    8.00
   7 -24  -1   70.09    6.60
  -7  24  -1   77.59    5.90
  24   7  -1   66.79    4.90
  24   7  -1   81.39    5.50
  24   7  -1   78.69    5.20
 -24  -7  -1   83.69    5.90
   7 -24  -1   67.59    5.20
   7 -24  -1   70.39    5.70
  -7  24   1   77.59    5.60
   7 -24   1   74.59    5.50
 -24  -7   1   81.89    5.80
  24   7   1   79.09    5.20
   7 -24   1   68.69    6.50
   7 -24   1   67.79    5.40
 -24  -7   1   74.29    9.40
  24   7   1   72.89    4.60
 -24  -7   1   81.99    7.20
  -7  24   1   72.09    6.70
  -7  24   1   75.79    5.20
  24   7   1   64.89    4.90
   5 -24  -1    5.00    2.90
  24   5  -1   12.30    2.20
  -5  24  -1   20.80    4.10
 -24  -5  -1   15.90    5.30
 -24  -5  -1   10.60    2.90
  -5  24  -1   10.00    2.60
  24   5  -1    7.90    2.10
   5 -24  -1    7.20    2.30
  -5  24  -1   14.00    3.40
   5 -24  -1   10.10    2.50
  24   5  -1   13.60    2.80
 -24  -5  -1    6.40    3.50
  -5  24   1   10.30    2.50
  24   5   1    9.00    2.20
   5 -24   1    8.00    2.20
  -5  24   1   14.10    3.20
 -24  -5   1   18.00    3.10
  -5  24   1    9.00    3.30
   5 -24   1    3.40    2.90
 -24  -5   1   10.20    3.20
  24   5   1   10.30    2.40
  24   5   1   11.40    1.80
 -24  -5   1   16.10    5.80
  -3  24  -1  351.06   14.50
 -24  -3  -1  347.17   16.70
  24   3  -1  349.07   14.40
   3 -24  -1  341.37   14.90
   3 -24  -1  344.57   16.00
   3 -24  -1  347.27   14.70
 -24  -3  -1  354.46   16.80
  -3  24  -1  351.36   14.60
  -3  24  -1  339.07   14.90
  24   3  -1  333.47   14.40
  24   3  -1  332.07   14.60
 -24  -3  -1  349.57   14.80
   3 -24   1  352.56   16.00
  -3  24   1  345.47   14.50
  -3  24   1  352.66   15.20
 -24  -3   1  357.76   14.80
 -24  -3   1  345.97   17.20
  -3  24   1  351.86   14.60
   3 -24   1  350.06   14.60
  24   3   1  349.67   14.60
   3 -24   1  356.26   14.90
  24   3   1  347.07   14.50
 -24  -3   1  339.57   16.10
  24   3   1  358.76   14.10
  24   1  -1    1.80    1.80
  24   1  -1    2.90    2.30
 -24  -1  -1    8.90    5.30
   1 -24  -1    3.70    2.30
  24   1  -1    3.00    2.00
  -1  24  -1    4.50    2.20
 -24  -1  -1    1.70    2.60
 -24  -1  -1    0.00    3.50
  -1  24  -1    2.90    1.90
   1 -24  -1   -2.30    2.70
  -1  24  -1    5.30    3.00
   1 -24  -1    4.10    2.50
 -24  -1   1    2.00    5.80
  -1  24   1    3.60    2.70
   1 -24   1    5.60    2.00
   1 -24   1   -0.10    2.80
 -24  -1   1    0.60    2.60
  24   1   1    2.10    1.90
  -1  24   1    1.40    2.70
  24   1   1    5.80    2.30
   1 -24   1    2.60    2.60
  -1  24   1    2.70    2.30
 -24   1  -1   35.50    4.60
  -1 -24  -1   26.50    4.50
  24  -1  -1   32.00    3.60
 -24   1  -1   19.40    4.50
  -1 -24  -1   21.00    4.70
  24  -1  -1   34.20    4.50
 -24   1  -1   45.40    7.20
   1  24  -1   30.30    3.60
 -24   1  -1   38.40    5.30
   1  24  -1   30.30    3.90
  -1 -24  -1   22.80    3.80
  24  -1  -1   29.90    3.30
  24  -1  -1   24.80    4.20
   1  24  -1   29.60    4.10
  24  -1   1   31.20    4.20
 -24   1   1   40.20    4.60
   1  24   1   25.00    4.60
  -1 -24   1   28.70    3.80
  -1 -24   1   24.20    5.30
  -1 -24   1   33.30    4.90
   1  24   1   35.20    4.10
 -24   1   1   44.80    8.10
   1  24   1   31.10    3.70
  24  -1   1   28.60    3.70
  24  -3  -1  115.69    6.80
  -3 -24  -1  119.19    7.00
 -24   3  -1   97.49    8.50
   3  24  -1  112.69    6.00
 -24   3  -1  112.89    6.70
   3  24  -1  118.19    6.50
 -24   3  -1  125.99    8.90
  -3 -24  -1  110.99    8.50
  24  -3  -1  110.29    6.10
  24  -3  -1  112.29    5.80
  -3 -24  -1  110.19    6.90
   3  24  -1  119.09    6.30
  -3 -24   1  101.49    7.50
  24  -3   1  116.49    6.40
  24  -3   1  115.09    6.40
  -3 -24   1  114.19    7.00
  -3 -24   1  117.89    6.30
  24  -3   1  108.69    6.10
 -24   3   1  120.79    9.60
   3  24   1  113.09    6.00
 -24   3   1  116.79    6.60
   3  24   1  112.59    6.00
   3  24   1  107.69    6.70
   5  24  -1    2.20    2.10
   5  24  -1    2.90    2.10
  -5 -24  -1    1.70    2.30
 -24   5  -1    2.70    2.90
  24  -5  -1    0.30    2.30
 -24   5  -1    1.60    2.60
  24  -5  -1    3.10    2.50
   5  24  -1    2.20    2.80
  -5 -24  -1    0.90    3.10
  -5 -24  -1   -1.30    2.90
 -24   5  -1   10.20    5.30
  -5 -24   1    3.40    3.00
  24  -5   1    2.00    2.20
   5  24   1    6.00    2.10
 -24   5   1    8.80    5.60
   5  24   1    2.40    2.60
  24  -5   1    4.60    2.10
 -24   5   1    4.90    3.80
   5  24   1    2.80    2.30
 -24   5   1    4.90    2.50
  -5 -24   1    6.40    3.00
  24  -5   1    4.80    1.80
   7  24  -1  244.18   10.70
 -24   7  -1  271.27   13.00
  24  -7  -1  235.18   11.00
 -24   7  -1  264.07   11.20
  -7 -24  -1  247.68   11.40
   7  24  -1  242.18   10.90
 -24   7  -1  260.37   11.50
  24  -7  -1  250.77   11.30
  -7 -24  -1  229.28   12.60
  -7 -24  -1  257.47   11.60
   7  24  -1  250.37   11.00
  24  -7  -1  233.58   10.70
  24  -7   1  229.98   10.80
   7  24   1  243.28   10.50
  24  -7   1  218.38   11.00
  -7 -24   1  248.78   11.60
 -24   7   1  237.28   12.40
 -24   7   1  263.67   13.50
   7  24   1  241.98   11.10
 -24   7   1  267.97   13.60
  24  -7   1  239.88   11.00
  -7 -24   1  247.88   12.40
   7  24   1  246.78   10.80
  -9 -24  -1   -4.40    2.90
 -24   9  -1   -2.30    2.60
 -24   9  -1   -1.00    5.00
   9  24  -1    0.10    2.00
 -24   9  -1    3.50    4.90
  24  -9  -1   -0.60    2.40
  -9 -24  -1   -3.40    2.80
  -9 -24  -1   -4.20    3.20
  24  -9  -1    0.20    1.90
   9  24  -1   -3.50    2.50
   9  24  -1   -0.60    2.00
  24  -9  -1   -2.70    2.90
   9  24   1   -2.80    1.90
   9  24   1   -0.80    2.00
 -24   9   1   -2.90    3.60
  24  -9   1   -1.80    1.90
  24  -9   1    2.60    2.30
 -24   9   1   -2.80    2.40
 -24   9   1    5.80    6.20
  24  -9   1   -3.70    2.10
   9  24   1   -0.70    2.30
  -9 -24   1   -1.60    3.10
  11  24  -1   58.29    4.40
 -11 -24  -1   45.30    7.70
  24 -11  -1   62.89    5.30
  11  24  -1   58.19    4.90
  24 -11  -1   44.20    5.00
 -11 -24  -1   56.59    5.80
 -24  11  -1   57.19    5.10
  24 -11  -1   51.29    4.80
 -24  11  -1   61.39    5.90
 -24  11  -1   77.59    7.40
 -11 -24  -1   57.49    6.00
  11  24  -1   52.39    4.60
 -24  11   1   58.09    5.00
 -11 -24   1   42.20    7.00
  11  24   1   54.19    4.90
 -11 -24   1   62.59    5.50
 -24  11   1   52.59    6.90
  24 -11   1   58.99    5.10
 -24  11   1   74.69    8.10
  24 -11   1   53.39    5.20
  24 -11   1   45.20    5.20
  11  24   1   58.09    4.80
 -11 -24   1   54.49    6.20
 -13 -24  -1    5.10    4.20
  13  24  -1   -2.10    2.60
 -13 -24  -1    0.70    3.30
 -13 -24  -1   -1.10    2.80
  24 -13  -1   -2.20    2.20
 -24  13  -1    1.60    2.60
 -13 -24  -1   -0.90    3.20
  13  24  -1    0.90    2.30
 -24  13  -1    3.30    4.70
 -24  13  -1    1.80    3.10
  13  24  -1   -0.70    2.10
  24 -13  -1    1.60    2.70
  24 -13  -1   -1.10    2.40
 -24  13   1   10.50    6.10
  24 -13   1    2.60    2.40
 -24  13   1   -0.80    2.30
  13  24   1   -1.70    2.10
 -24  13   1   -2.40    3.40
  24 -13   1   -1.70    2.20
  13  24   1    1.00    2.50
  24 -13   1   -1.80    2.50
 -13 -24   1   -1.40    3.10
 -13 -24   1    1.30    3.40
  15  24  -1   16.40    2.80
 -24  15  -1   27.70    4.70
  24 -15  -1   22.40    3.50
 -15 -24  -1   31.60    7.40
  15  24  -1   29.60    4.20
 -24  15  -1   16.60    3.60
  24 -15  -1   24.50    5.20
  15  24  -1   24.60    3.60
  24 -15  -1   25.50    5.20
 -24  15  -1   27.60    5.60
 -15 -24  -1   28.20    4.00
 -15 -24  -1   15.30    4.10
  15  24   1   29.30    4.30
 -15 -24   1   28.70    5.80
 -24  15   1   41.20    7.40
 -24  15   1   14.60    4.30
 -24  15   1   30.70    4.30
  24 -15   1   29.40    5.30
  15  24   1   27.20    4.50
 -15 -24   1   19.30    4.00
  24 -15   1   29.70    4.90
  24 -15   1   21.20    4.60
 -17 -24  -1  118.09    9.80
  24 -17  -1  100.09    7.50
  24 -17  -1  109.59    7.30
 -17 -24  -1  114.89    7.90
 -24  17  -1  113.59    7.80
  17  24  -1  106.89    7.00
  17  24  -1  121.99    6.60
 -17 -24  -1  108.19   10.00
  17  24  -1   97.69    6.00
 -24  17  -1  103.99    6.90
  24 -17  -1  106.29    7.30
 -24  17  -1  131.09    8.70
 -24  17   1  109.49    8.30
  17  24   1  106.39    6.70
 -17 -24   1  111.59    9.40
 -17 -24   1  118.49   10.50
  24 -17   1  107.29    7.60
  24 -17   1  108.19    7.20
 -17 -24   1  119.39    7.90
  17  24   1  102.59    6.60
  24 -17   1  114.29    7.00
  17  24   1  121.19    6.60
 -24  17   1  103.09    6.50
  19  24  -1    9.90    2.80
 -24  19  -1    3.60    3.10
  24 -19  -1    7.50    3.10
  24 -19  -1    2.60    3.20
  19  24  -1    8.20    2.60
 -19 -24  -1    6.60    4.00
 -24  19  -1    8.50    5.10
  24 -19  -1    5.50    3.00
 -24  19  -1    6.10    3.30
 -19 -24  -1    7.20    3.40
 -19 -24  -1   10.90    6.00
  19  24  -1   11.40    3.10
 -19 -24   1    6.40    3.80
  24 -19   1    5.80    3.10
  24 -19   1    7.20    3.00
 -19 -24   1   12.20    6.70
  19  24   1   10.80    2.50
 -24  19   1    5.50    2.80
 -24  19   1   12.50    5.90
  19  24   1   10.20    2.60
 -19 -24   1   13.20    4.00
 -24  19   1    6.40    3.90
  19  24   1    7.00    2.70
  24 -19   1    8.60    3.20
  21  24  -1    3.00    2.80
 -24  21  -1    6.70    4.90
 -24  21  -1   -3.70    3.20
 -21 -24  -1   -4.20    3.90
  21  24  -1    0.40    2.60
  21  24  -1   -2.00    1.90
 -24  21  -1   -4.70    3.20
  24 -21  -1   -2.10    2.80
  24 -21  -1   -3.50    3.10
 -21 -24  -1   -9.10    5.90
  24 -21  -1   -2.60    3.10
 -21 -24  -1   -1.20    3.50
 -21 -24   1    0.10    3.50
  21  24   1   -0.60    2.50
  24 -21   1   -3.20    2.90
  24 -21   1   -2.90    3.00
 -21 -24   1    2.10    6.70
 -24  21   1   -4.10    3.60
  21  24   1    1.70    2.60
 -21 -24   1   -2.30    3.90
 -24  21   1   -5.40    2.70
 -24  21   1    2.00    5.70
  24 -21   1   -2.10    3.00
  21  24   1    0.10    2.20
 -24  23  -1   -1.80    3.30
 -23 -24  -1    9.20    6.20
 -23 -24  -1   -0.60    7.00
  24 -23  -1   -1.40    3.50
  23  24  -1    6.10    3.00
  23  24  -1    8.00    3.10
  23  24  -1    3.20    2.20
  24 -23  -1    2.80    3.50
 -24  23  -1    5.60    3.40
 -24  23  -1   14.30    5.30
 -23 -24  -1    3.60    4.50
  24 -23  -1    4.10    3.50
 -23 -24   1    4.40    7.60
 -23 -24   1    7.60    4.10
  24 -23   1   -2.90    3.30
 -24  23   1   13.70    5.90
 -23 -24   1    5.80    4.50
  23  24   1    3.20    2.80
  23  24   1    2.90    2.50
  23  24   1    9.30    3.10
 -24  23   1    4.40    3.90
  24 -23   1    3.90    3.20
  24 -23   1    4.30    3.60
  25  24  -1    5.90    2.40
  25  24  -1    8.30    3.10
 -24  25  -1    5.20    3.60
  24 -25  -1    3.80    3.90
  24 -25  -1    6.10    3.60
 -24  25  -1   14.10    5.80
 -24  25  -1    6.70    3.30
 -25 -24  -1    9.40    4.90
 -25 -24  -1   10.00    7.70
  24 -25  -1    6.40    4.00
 -25 -24  -1   11.00    4.00
  25  24  -1    8.40    3.30
 -24  25   1    6.00    4.00
 -25 -24   1    6.40    4.60
 -25 -24   1    6.90    4.10
  24 -25   1    4.00    3.80
  25  24   1   11.40    2.90
  25  24   1    8.40    3.00
 -24  25   1   13.80    7.50
  24 -25   1    8.70    3.90
  25  24   1    7.10    2.70
 -25 -24   1    4.90    7.70
  24 -25   1    5.80    3.40
 -22  25  -1   39.00    5.60
  22 -25  -1   33.10    6.20
  22 -25  -1   37.30    7.40
 -25 -22  -1   32.60    8.00
 -25 -22  -1   39.20    9.00
  25  22  -1   36.60    4.70
  25  22  -1   47.00    5.40
  22 -25  -1   32.30    6.20
 -22  25  -1   48.40    7.00
 -22  25  -1   30.10    4.10
  25  22  -1   43.80    5.90
 -25 -22  -1   42.00    6.50
 -22  25   1   34.50    6.40
  25  22   1   52.49    5.40
  22 -25   1   40.60    7.30
  22 -25   1   37.70    5.80
  25  22   1   41.20    5.80
  25  22   1   36.40    5.20
 -22  25   1   48.90    7.00
  22 -25   1   39.70    6.20
 -25 -22   1   44.10    6.40
 -25 -22   1   40.50    9.20
 -25 -22   1   43.50    8.80
 -20  25  -1   23.20    5.10
 -25 -20  -1   17.90    4.00
  25  20  -1   19.60    3.30
  25  20  -1   21.80    4.10
  25  20  -1   30.90    5.00
  20 -25  -1   20.50    3.80
 -25 -20  -1   20.10    6.90
  20 -25  -1   14.00    3.50
 -20  25  -1   19.90    5.10
 -20  25  -1   17.90    3.40
  20 -25  -1   13.00    3.80
 -25 -20  -1   14.40    4.60
 -25 -20   1   13.10    4.30
  25  20   1   19.90    4.50
  20 -25   1   24.70    4.80
  25  20   1   25.40    4.20
  20 -25   1   12.50    3.40
  20 -25   1   11.40    3.70
 -25 -20   1   29.60    7.90
  25  20   1   18.30    3.10
 -25 -20   1   20.80    4.20
 -20  25   1   28.40    6.30
 -20  25   1   15.00    3.70
 -25 -18  -1   52.59    9.70
 -18  25  -1   57.49    5.50
 -18  25  -1   69.49    6.90
  18 -25  -1   60.89    6.50
  18 -25  -1   65.69    5.10
  25  18  -1   70.39    6.00
 -25 -18  -1   63.29    6.50
  25  18  -1   73.99    5.70
 -18  25  -1   65.59    6.00
 -25 -18  -1   64.59    9.30
  18 -25  -1   64.89    6.20
  18 -25  -1   63.49    7.60
  25  18  -1   66.19    5.10
 -18  25   1   63.79    6.50
 -25 -18   1   67.49   10.80
  25  18   1   64.19    5.60
  18 -25   1   62.59    7.40
  25  18   1   70.39    5.20
 -18  25   1   69.19    7.30
  18 -25   1   61.29    6.20
  25  18   1   62.39    5.30
 -25 -18   1   68.29    8.70
 -25 -18   1   66.09    6.70
  25  16  -1   -1.70    2.40
  16 -25  -1    0.90    2.30
 -16  25  -1    4.60    2.80
 -16  25  -1    3.50    4.50
 -25 -16  -1    0.40    3.20
 -25 -16  -1   -0.10    3.70
  16 -25  -1   -2.20    3.40
  25  16  -1    2.60    2.50
 -25 -16  -1    2.90    6.00
  16 -25  -1    2.40    2.80
  16 -25  -1   -4.70    2.90
  25  16  -1    0.40    2.00
 -16  25   1    5.30    4.50
 -25 -16   1    2.40    3.40
 -25 -16   1   -3.10    6.50
 -25 -16   1    3.40    3.50
  25  16   1    1.80    2.20
  25  16   1    0.90    2.20
  16 -25   1   -2.00    3.00
 -16  25   1    4.00    3.50
  16 -25   1   -0.90    2.70
  25  16   1    4.80    2.50
  25  14  -1   10.00    2.60
 -25 -14  -1   10.20    6.10
  14 -25  -1    5.50    3.20
  14 -25  -1    4.00    3.50
  14 -25  -1    8.80    3.00
 -25 -14  -1   11.60    3.70
  25  14  -1   11.70    3.00
 -14  25  -1    9.10    3.00
  14 -25  -1   11.00    2.60
 -14  25  -1    7.70    4.10
 -25 -14  -1    5.70    4.00
 -25 -14   1   13.00    3.40
  25  14   1   14.40    3.00
 -14  25   1   10.80    3.40
 -14  25   1   11.80    4.10
 -25 -14   1   13.00    6.80
  25  14   1    6.60    2.20
  14 -25   1    7.70    3.10
  14 -25   1   10.60    3.00
  25  14   1   11.50    2.70
 -25 -12  -1   -2.50    3.40
  12 -25  -1    0.90    3.30
  25  12  -1    0.90    2.60
  25  12  -1    2.80    2.30
  12 -25  -1    2.20    2.90
 -25 -12  -1    3.60    3.00
  12 -25  -1   -0.90    2.80
 -12  25  -1    2.10    2.50
  25  12  -1   -0.20    2.00
 -12  25  -1    5.60    3.90
 -25 -12  -1    2.40    5.40
 -12  25  -1    4.00    3.20
 -25 -12   1    4.00    3.30
 -12  25   1   -0.50    2.80
 -25 -12   1    5.10    6.60
 -25 -12   1    1.00    3.10
  25  12   1    2.20    2.40
  12 -25   1    0.40    3.00
  12 -25   1    0.90    3.10
  12 -25   1    0.60    2.40
  25  12   1    1.80    2.00
 -12  25   1    2.80    3.60
  25  12   1    2.00    2.00
  25  10  -1    5.60    2.10
  10 -25  -1    3.80    3.10
 -10  25  -1    8.80    3.20
 -10  25  -1    7.50    2.70
  10 -25  -1    5.70    3.20
 -25 -10  -1    5.30    3.50
 -10  25  -1    8.30    3.80
  25  10  -1    8.00    2.80
  10 -25  -1    6.40    2.80
 -25 -10  -1    4.50    5.50
 -25 -10  -1    7.70    3.10
  25  10  -1    5.80    2.30
 -10  25   1   -1.00    4.20
  10 -25   1    6.30    2.60
  10 -25   1    1.50    3.10
 -25 -10   1   12.70    6.60
 -25 -10   1    8.60    3.20
  25  10   1    3.30    2.00
 -25 -10   1    7.10    3.00
 -10  25   1    5.70    3.00
 -10  25   1   13.40    3.70
  25  10   1    5.20    2.00
  25  10   1    6.60    2.40
  25   8  -1  243.98   13.20
  25   8  -1  290.87   12.20
   8 -25  -1  305.77   12.40
  -8  25  -1  279.97   12.80
 -25  -8  -1  284.77   15.00
  -8  25  -1  289.17   12.50
 -25  -8  -1  289.87   12.70
 -25  -8  -1  284.67   15.00
  -8  25  -1  287.07   12.60
   8 -25  -1  296.27   14.00
  25   8  -1  274.57   12.40
   8 -25  -1  294.47   12.90
   8 -25   1  286.17   13.80
  -8  25   1  283.87   12.60
  25   8   1  280.97   12.30
 -25  -8   1  287.27   15.80
   8 -25   1  272.97   13.30
   8 -25   1  286.07   12.60
 -25  -8   1  300.07   12.80
  25   8   1  264.07   12.10
 -25  -8   1  250.17   17.60
  -8  25   1  283.67   12.60
  25   8   1  288.37   12.30
  -8  25   1  287.07   13.50
 -25  -6  -1   -1.00    2.90
  -6  25  -1    3.80    2.50
  25   6  -1   -2.30    1.90
  25   6  -1   -1.80    1.90
   6 -25  -1   -2.40    3.10
  -6  25  -1   -0.60    2.50
   6 -25  -1   -0.20    2.30
   6 -25  -1   -1.90    2.40
 -25  -6  -1   -0.60    3.40
  25   6  -1    0.70    2.40
  -6  25  -1   -3.80    3.20
 -25  -6  -1    0.30    5.50
 -25  -6   1   -2.20    3.10
 -25  -6   1   -0.70    2.90
 -25  -6   1    2.00    5.90
  -6  25   1   -3.00    2.40
   6 -25   1   -1.00    3.00
  -6  25   1    0.40    3.30
  -6  25   1   -2.80    3.30
  25   6   1   -0.90    1.90
  25   6   1   -0.40    2.00
   6 -25   1    0.30    2.10
  25   6   1    1.30    2.30
   6 -25   1   -0.30    2.60
  -4  25  -1  310.97   13.80
 -25  -4  -1  328.87   13.90
   4 -25  -1  307.57   14.20
 -25  -4  -1  316.67   15.90
   4 -25  -1  317.17   14.80
  -4  25  -1  323.67   13.50
 -25  -4  -1  312.17   16.00
  25   4  -1  316.97   13.40
  25   4  -1  325.27   13.40
   4 -25  -1  322.37   13.70
  25   4  -1  312.57   13.70
  -4  25   1  312.57   13.60
  25   4   1  318.27   13.00
   4 -25   1  313.77   13.60
 -25  -4   1  325.97   13.80
  -4  25   1  325.97   13.60
   4 -25   1  310.87   13.80
 -25  -4   1  305.87   16.30
 -25  -4   1  305.07   15.20
  25   4   1  308.17   13.40
  -4  25   1  324.17   14.30
  25   4   1  322.27   13.60
   4 -25   1  303.47   15.00
   2 -25  -1   36.50    4.80
  -2  25  -1   44.80    4.50
  25   2  -1   32.50    4.00
  -2  25  -1   40.60    4.80
  25   2  -1   35.40    4.10
   2 -25  -1   36.10    4.70
 -25  -2  -1   33.80    7.90
 -25  -2  -1   32.50    5.10
 -25  -2  -1   42.30    7.70
  -2  25  -1   40.60    4.30
  25   2  -1   43.50    4.90
  25   2   1   28.80    3.30
  -2  25   1   42.80    4.50
 -25  -2   1   37.30    8.30
   2 -25   1   35.60    5.00
   2 -25   1   41.40    6.40
  -2  25   1   43.30    4.50
   2 -25   1   39.10    4.40
  25   2   1   41.80    4.40
 -25  -2   1   39.80    5.10
  25   2   1   39.70    4.40
  -2  25   1   32.50    5.40
   0 -25  -1   -5.30    2.90
  25   0  -1    0.10    1.40
   0 -25  -1   -0.10    2.20
  25   0  -1    2.50    2.60
  25   0  -1   -0.10    2.10
 -25   0  -1   -4.30    3.80
   0  25  -1    0.40    2.20
   0 -25  -1   -2.30    2.50
 -25   0  -1   -1.00    2.80
 -25   0  -1    5.20    5.10
  25   0  -1   -1.40    1.80
   0  25  -1    2.40    2.00
   0  25  -1    1.90    3.30
 -25   0   1   -0.10    2.80
   0 -25   1    0.20    1.90
   0 -25   1   -4.80    2.90
   0  25   1   -1.40    2.80
   0 -25   1   -1.20    2.60
  25   0   1   -1.00    2.30
   0  25   1   -1.60    2.00
 -25   0   1    3.00    5.80
   0  25   1    0.40    2.80
  25   0   1   -1.70    2.20
   2  25  -1  334.77   14.50
  -2 -25  -1  359.36   16.60
  -2 -25  -1  368.66   15.20
 -25   2  -1  358.46   16.70
   2  25  -1  334.87   14.50
 -25   2  -1  310.47   15.70
  25  -2  -1  336.97   14.70
   2  25  -1  359.76   15.00
 -25   2  -1  353.26   15.00
  25  -2  -1  332.67   15.00
  25  -2  -1  362.96   14.50
  -2 -25  -1  377.86   15.30
  -2 -25   1  348.37   14.90
  -2 -25   1  355.06   15.30
   2  25   1  350.66   14.60
 -25   2   1  357.56   17.60
  25  -2   1  353.76   14.80
  25  -2   1  356.56   14.80
   2  25   1  352.26   14.60
 -25   2   1  355.26   14.90
  -2 -25   1  358.36   16.20
   2  25   1  354.96   15.00
   4  25  -1   -3.20    2.80
  25  -4  -1   -2.50    2.30
  25  -4  -1    0.30    2.50
 -25   4  -1    1.20    5.50
   4  25  -1   -0.20    2.10
  -4 -25  -1   -2.50    3.70
  -4 -25  -1   -3.30    3.30
 -25   4  -1    1.70    3.00
 -25   4  -1   -3.60    2.70
   4  25  -1    1.80    2.10
  -4 -25  -1   -4.10    2.20
 -25   4   1    0.00    2.60
  25  -4   1    0.00    1.80
   4  25   1    0.10    2.50
 -25   4   1    8.50    5.50
  25  -4   1    1.10    2.10
   4  25   1    3.00    2.10
   4  25   1   -1.20    2.50
  -4 -25   1    0.60    2.00
  -4 -25   1    0.30    2.90
  -4 -25   1   -1.00    3.00
  25  -4   1    2.60    2.50
 -25   4   1   -0.40    3.70
  -6 -25  -1  245.68   13.00
  -6 -25  -1  245.98   11.50
 -25   6  -1  244.28   11.50
  25  -6  -1  246.98   11.00
  -6 -25  -1  264.37   11.60
   6  25  -1  237.98   10.90
 -25   6  -1  273.77   13.20
  25  -6  -1  226.28   10.60
   6  25  -1  229.88   10.60
   6  25  -1  237.88   10.80
  25  -6  -1  222.88   11.20
 -25   6  -1  250.67   11.20
   6  25   1  248.88   10.50
  25  -6   1  223.58   10.90
  -6 -25   1  244.68   11.60
  -6 -25   1  233.38   12.60
   6  25   1  232.38   10.90
 -25   6   1  255.27   13.40
   6  25   1  245.78   10.70
  25  -6   1  233.68   10.80
  25  -6   1  231.78   11.00
  -6 -25   1  241.48   11.00
 -25   6   1  243.48   12.50
[truncated: 3,620,073 more chars]
