# Supplementary material for: Improving Polymeric Structures with Hirshfeld Atom Refinement: A Study on MOFs and COFs
Source: ACS Mater Au. 2025 Jul 31;5(5):767–71. doi: 10.1021/acsmaterialsau.5c00076 (PMC12426777; doi:10.1021/acsmaterialsau.5c00076)
Supplement: Supplementary file 1 [file mg5c00076_si_001.zip › CIFs/RALFIX_IAM-rerefined.cif]

data_3_sq
_audit_creation_date               2024-04-15
_audit_creation_method
;
Olex2 1.3
(compiled 2020.11.12 svn.r5f609507 for OlexSys, GUI svn.r6408)
;
_audit_contact_author_address      ?
_audit_contact_author_email        ?
_audit_contact_author_name         ''
_audit_contact_author_phone        ?
_publ_contact_author_id_orcid      ?
_publ_section_references
;
Bourhis, L.J., Dolomanov, O.V., Gildea, R.J., Howard, J.A.K., Puschmann, H.
 (2015). Acta Cryst. A71, 59-75.

Dolomanov, O.V., Bourhis, L.J., Gildea, R.J, Howard, J.A.K. & Puschmann, H.
 (2009), J. Appl. Cryst. 42, 339-341.
;
_chemical_formula_moiety           'C22 H13 Co N2 O5'
_chemical_formula_sum           'C22 H13 Co N2 O5'
_chemical_formula_weight           445.300
loop_
  _atom_type_symbol
  _atom_type_scat_dispersion_real
  _atom_type_scat_dispersion_imag
  _atom_type_scat_Cromer_Mann_a1
  _atom_type_scat_Cromer_Mann_a2
  _atom_type_scat_Cromer_Mann_a3
  _atom_type_scat_Cromer_Mann_a4
  _atom_type_scat_Cromer_Mann_b1
  _atom_type_scat_Cromer_Mann_b2
  _atom_type_scat_Cromer_Mann_b3
  _atom_type_scat_Cromer_Mann_b4
  _atom_type_scat_Cromer_Mann_c
  _atom_type_scat_source
  _atom_type_scat_dispersion_source
 H 0.00000 0.00000 0.49300 0.32291 0.14019 0.04081 10.51090 26.12570 3.14236
 57.79970 0.0030380000826
 'International Tables Volume C Table 6.1.1.4 (pp. 500-502)'
 'Henke, Gullikson and Davis, At. Data and Nucl. Data Tables, 1993, 54, 2'
 C 0.00347 0.00161 2.31000 1.02000 1.58860 0.86500 20.84390 10.20750 0.56870
 51.65120 0.215599998832
 'International Tables Volume C Table 6.1.1.4 (pp. 500-502)'
 'Henke, Gullikson and Davis, At. Data and Nucl. Data Tables, 1993, 54, 2'
 Co 0.35655 0.96576 12.28410 7.34090 4.00340 2.34880 4.27910 0.27840 13.53590
 71.16920 1.01180005074
 'International Tables Volume C Table 6.1.1.4 (pp. 500-502)'
 'Henke, Gullikson and Davis, At. Data and Nucl. Data Tables, 1993, 54, 2'
 O 0.01158 0.00611 3.04850 2.28680 1.54630 0.86700 13.27710 5.70110 0.32390
 32.90890 0.250800013542
 'International Tables Volume C Table 6.1.1.4 (pp. 500-502)'
 'Henke, Gullikson and Davis, At. Data and Nucl. Data Tables, 1993, 54, 2'
 N 0.00653 0.00323 12.21260 3.13220 2.01250 1.16630 0.00570 9.89330 28.99750
 0.58260 -11.5290002823
 'International Tables Volume C Table 6.1.1.4 (pp. 500-502)'
 'Henke, Gullikson and Davis, At. Data and Nucl. Data Tables, 1993, 54, 2'

_space_group_crystal_system        'trigonal'
_space_group_IT_number             148
_space_group_name_H-M_alt          'R -3'
_space_group_name_Hall             '-R 3'
loop_
  _space_group_symop_id
  _space_group_symop_operation_xyz
 1 x,y,z
 2 -y,x-y,z
 3 -x+y,-x,z
 4 -x,-y,-z
 5 y,-x+y,-z
 6 x-y,x,-z
 7 x+1/3,y+2/3,z+2/3
 8 -y+1/3,x-y+2/3,z+2/3
 9 -x+y+1/3,-x+2/3,z+2/3
 10 -x+1/3,-y+2/3,-z+2/3
 11 y+1/3,-x+y+2/3,-z+2/3
 12 x-y+1/3,x+2/3,-z+2/3
 13 x+2/3,y+1/3,z+1/3
 14 -y+2/3,x-y+1/3,z+1/3
 15 -x+y+2/3,-x+1/3,z+1/3
 16 -x+2/3,-y+1/3,-z+1/3
 17 y+2/3,-x+y+1/3,-z+1/3
 18 x-y+2/3,x+1/3,-z+1/3

_symmetry_Int_Tables_number        148
_cell_length_a                     27.0648(13)
_cell_length_b                     27.0648(13)
_cell_length_c                     22.965(3)
_cell_angle_alpha                  90
_cell_angle_beta                   90
_cell_angle_gamma                  120
_cell_volume                       14568(2)
_cell_formula_units_Z              18
_cell_measurement_reflns_used      2597
_cell_measurement_temperature      273.15
_cell_measurement_theta_max        23
_cell_measurement_theta_min        3
_exptl_absorpt_coefficient_mu      0.553
_exptl_absorpt_correction_T_max    0.9811
_exptl_absorpt_correction_T_min    0.8746
_exptl_absorpt_correction_type     multi-scan
_exptl_absorpt_process_details     SADABS
_exptl_crystal_colour              colourless
_exptl_crystal_colour_primary      colourless
_exptl_crystal_density_diffrn      0.914
_exptl_crystal_description         block
_exptl_crystal_F_000               4094.594
_exptl_crystal_size_max            0.2
_exptl_crystal_size_mid            0.13
_exptl_crystal_size_min            0.1
_diffrn_reflns_av_R_equivalents    0.1215
_diffrn_reflns_av_unetI/netI       0.0455
_diffrn_reflns_Laue_measured_fraction_full  0.9984
_diffrn_reflns_Laue_measured_fraction_max  0.9984
_diffrn_reflns_limit_h_max         35
_diffrn_reflns_limit_h_min         -32
_diffrn_reflns_limit_k_max         35
_diffrn_reflns_limit_k_min         -35
_diffrn_reflns_limit_l_max         30
_diffrn_reflns_limit_l_min         -29
_diffrn_reflns_number              112753
_diffrn_reflns_point_group_measured_fraction_full  0.9984
_diffrn_reflns_point_group_measured_fraction_max  0.9984
_diffrn_reflns_theta_full          24.9858
_diffrn_reflns_theta_max           24.99
_diffrn_reflns_theta_min           1.95
_diffrn_ambient_temperature        273.15
_diffrn_measured_fraction_theta_full  0.9984
_diffrn_measured_fraction_theta_max  0.9984
_diffrn_measurement_device_type    CCD
_diffrn_radiation_type             'Mo K\a'
_diffrn_radiation_wavelength       0.71073
_reflns_Friedel_coverage           0.0
_reflns_limit_h_max                27
_reflns_limit_h_min                0
_reflns_limit_k_max                27
_reflns_limit_k_min                0
_reflns_limit_l_max                27
_reflns_limit_l_min                -27
_reflns_number_gt                  4482
_reflns_number_total               5677
_reflns_threshold_expression       I>=2u(I)
_computing_molecular_graphics      'Olex2 1.3 (Dolomanov et al., 2009)'
_computing_publication_material    'Olex2 1.3 (Dolomanov et al., 2009)'
_computing_structure_refinement    'olex2.refine 1.3 (Bourhis et al., 2015)'
_computing_structure_solution      'SHELXT  (Sheldrick, 2015)'
_refine_diff_density_max           0.4919
_refine_diff_density_min           -0.5684
_refine_diff_density_rms           0.0680
_refine_ls_d_res_high              0.8413
_refine_ls_d_res_low               10.4387
_refine_ls_extinction_expression   Fc^*^=kFc[1+0.001xFc^2^\l^3^/sin(2\q)]^-1/4^
_refine_ls_goodness_of_fit_ref     1.0405
_refine_ls_hydrogen_treatment      refall
_refine_ls_matrix_type             full
_refine_ls_number_constraints      0
_refine_ls_number_parameters       324
_refine_ls_number_reflns           5677
_refine_ls_number_restraints       0
_refine_ls_R_factor_all            0.0669
_refine_ls_R_factor_gt             0.0555
_refine_ls_restrained_S_all        1.0405
_refine_ls_shift/su_max            0.0005
_refine_ls_shift/su_mean           0.0001
_refine_ls_structure_factor_coef   Fsqd
_refine_ls_weighting_details      
 'w=1/[\s^2^(Fo^2^)+(0.0721P)^2^+42.8207P] where P=(Fo^2^+2Fc^2^)/3'
_refine_ls_weighting_scheme        calc
_refine_ls_wR_factor_gt            0.1472
_refine_ls_wR_factor_ref           0.1567
_olex2_refinement_description
;
;
loop_
  _atom_site_label
  _atom_site_type_symbol
  _atom_site_fract_x
  _atom_site_fract_y
  _atom_site_fract_z
  _atom_site_U_iso_or_equiv
  _atom_site_adp_type
  _atom_site_occupancy
  _atom_site_refinement_flags_posn
 Co1 Co 0.666093(16) 0.810118(17) 0.41956(2) 0.04633(19) Uani 1.000000 .
 O3 O 0.58945(12) 0.59718(12) 0.13327(14) 0.0727(8) Uani 1.000000 .
 O1 O 0.67028(11) 0.77614(10) 0.34330(13) 0.0643(7) Uani 1.000000 .
 O4 O 0.52857(11) 0.52121(11) 0.18074(14) 0.0749(8) Uani 1.000000 .
 O2 O 0.66362(10) 0.77916(9) 0.24809(12) 0.0567(6) Uani 1.000000 .
 O5 O 0.6113(4) 0.5718(2) 0.3857(2) 0.232(4) Uani 1.000000 .
 N1 N 0.75813(10) 0.85961(11) 0.42167(15) 0.0551(8) Uani 1.000000 .
 N2 N 0.57502(10) 0.76795(11) 0.41684(14) 0.0546(8) Uani 1.000000 .
 C20 C 0.54897(15) 0.79247(16) 0.4424(2) 0.0698(12) Uani 1.000000 .
 H20 H 0.5734(16) 0.8295(16) 0.4655(15) 0.060(10) Uiso 1.000000 .
 C16 C 0.54129(14) 0.71788(14) 0.3905(2) 0.0640(11) Uani 1.000000 .
 H16 H 0.562(2) 0.702(2) 0.369(2) 0.094(15) Uiso 1.000000 .
 C19 C 0.49026(15) 0.76860(16) 0.4428(2) 0.0708(12) Uani 1.000000 .
 H19 H 0.4758(16) 0.7857(16) 0.4680(16) 0.062(11) Uiso 1.000000 .
 C13 C 0.78501(14) 0.90894(15) 0.45184(19) 0.0589(10) Uani 1.000000 .
 H13 H 0.7583(19) 0.9189(18) 0.4718(18) 0.080(13) Uiso 1.000000 .
 C17 C 0.48310(14) 0.69205(14) 0.3884(2) 0.0628(11) Uani 1.000000 .
 H17 H 0.4594(19) 0.649(2) 0.3679(19) 0.092(14) Uiso 1.000000 .
 C9 C 0.79127(14) 0.84511(15) 0.3908(2) 0.0628(11) Uani 1.000000 .
 H9 H 0.7712(16) 0.8055(17) 0.3770(15) 0.060(10) Uiso 1.000000 .
 C22 C 0.36772(14) 0.72575(14) 0.4143(2) 0.0582(10) Uani 1.000000 .
 H22 H 0.3932(15) 0.7633(16) 0.4111(14) 0.052(9) Uiso 1.000000 .
 C15 C 0.97558(14) 0.94132(13) 0.41911(18) 0.0524(9) Uani 1.000000 .
 H15 H 0.9589(14) 0.9035(15) 0.4258(14) 0.046(9) Uiso 1.000000 .
 C21 C 0.39273(13) 0.69131(13) 0.41423(19) 0.0552(9) Uani 1.000000 .
 C8 C 0.56918(15) 0.57180(16) 0.1799(2) 0.0624(11) Uani 1.000000 .
 C10 C 0.84977(15) 0.87745(15) 0.3897(2) 0.0624(10) Uani 1.000000 .
 H10 H 0.8719(16) 0.8650(16) 0.3685(16) 0.061(11) Uiso 1.000000 .
 C12 C 0.84354(14) 0.94363(15) 0.45169(19) 0.0571(10) Uani 1.000000 .
 H12 H 0.8571(15) 0.9771(15) 0.4690(15) 0.049(9) Uiso 1.000000 .
 C6 C 0.59345(16) 0.60196(14) 0.23685(19) 0.0625(10) Uani 1.000000 .
 C2 C 0.63722(14) 0.68987(13) 0.29095(17) 0.0517(8) Uani 1.000000 .
 C18 C 0.45598(13) 0.71764(13) 0.41499(18) 0.0546(9) Uani 1.000000 .
 C14 C 0.94071(12) 0.96545(13) 0.41939(17) 0.0489(8) Uani 1.000000 .
 C1 C 0.65846(12) 0.75279(13) 0.29463(18) 0.0476(8) Uani 1.000000 .
 C11 C 0.87730(13) 0.92875(13) 0.42035(17) 0.0494(8) Uani 1.000000 .
 C7 C 0.61660(14) 0.66125(14) 0.23881(18) 0.0519(9) Uani 1.000000 .
 H7 H 0.6141(16) 0.6782(17) 0.2039(17) 0.065(12) Uiso 1.000000 .
 C3 C 0.6358(2) 0.66065(18) 0.3411(2) 0.0795(13) Uani 1.000000 .
 H3 H 0.6499(14) 0.6793(14) 0.3781(15) 0.044(9) Uiso 1.000000 .
 C5 C 0.5921(3) 0.57369(19) 0.2861(3) 0.1024(19) Uani 1.000000 .
 H5 H 0.572(3) 0.532(3) 0.280(3) 0.16(2) Uiso 1.000000 .
 C4 C 0.6131(3) 0.6009(2) 0.3375(2) 0.113(2) Uani 1.000000 .

loop_
  _atom_site_aniso_label
  _atom_site_aniso_U_11
  _atom_site_aniso_U_22
  _atom_site_aniso_U_33
  _atom_site_aniso_U_12
  _atom_site_aniso_U_13
  _atom_site_aniso_U_23
 Co1 0.0265(2) 0.0295(2) 0.0803(4) 0.01198(17) -0.00785(19) 0.0000(2)
 O3 0.0691(18) 0.0587(17) 0.085(2) 0.0282(14) -0.0022(16) -0.0164(15)
 O1 0.0526(14) 0.0437(13) 0.092(2) 0.0210(11) -0.0151(13) -0.0230(14)
 O4 0.0614(16) 0.0464(15) 0.110(2) 0.0215(13) -0.0077(15) -0.0246(14)
 O2 0.0443(13) 0.0343(12) 0.0907(19) 0.0192(10) -0.0076(12) 0.0016(12)
 O5 0.476(12) 0.084(3) 0.130(4) 0.135(5) -0.041(5) 0.019(3)
 N1 0.0243(12) 0.0395(14) 0.095(2) 0.0113(11) -0.0055(13) -0.0079(14)
 N2 0.0274(13) 0.0315(13) 0.101(2) 0.0114(11) -0.0067(14) 0.0005(14)
 C20 0.0330(17) 0.045(2) 0.127(4) 0.0164(16) -0.012(2) -0.019(2)
 C16 0.0309(16) 0.0343(17) 0.128(4) 0.0173(14) -0.0074(19) -0.0088(19)
 C19 0.0362(18) 0.046(2) 0.131(4) 0.0208(16) -0.001(2) -0.019(2)
 C13 0.0323(16) 0.0472(19) 0.094(3) 0.0173(15) -0.0053(17) -0.0178(19)
 C17 0.0317(16) 0.0369(17) 0.119(3) 0.0166(14) -0.0029(18) -0.0079(19)
 C9 0.0334(17) 0.0406(19) 0.112(3) 0.0164(15) -0.0072(18) -0.021(2)
 C22 0.0294(15) 0.0305(17) 0.116(3) 0.0158(14) -0.0025(18) -0.0003(18)
 C15 0.0353(16) 0.0281(16) 0.092(3) 0.0148(13) 0.0019(16) -0.0027(16)
 C21 0.0315(16) 0.0314(15) 0.105(3) 0.0176(13) -0.0038(17) -0.0024(17)
 C8 0.045(2) 0.045(2) 0.104(3) 0.0273(17) -0.006(2) -0.019(2)
 C10 0.0364(18) 0.0426(19) 0.106(3) 0.0181(15) -0.0015(19) -0.0150(19)
 C12 0.0321(16) 0.0369(17) 0.101(3) 0.0163(14) -0.0094(17) -0.0152(18)
 C6 0.057(2) 0.0347(17) 0.094(3) 0.0217(16) -0.007(2) -0.0141(19)
 C2 0.0471(18) 0.0300(15) 0.079(2) 0.0200(14) -0.0031(17) -0.0030(16)
 C18 0.0278(15) 0.0316(16) 0.104(3) 0.0146(13) -0.0039(16) 0.0024(17)
 C14 0.0291(15) 0.0344(15) 0.082(2) 0.0150(13) -0.0038(15) -0.0065(15)
 C1 0.0232(14) 0.0323(16) 0.085(3) 0.0124(12) -0.0044(15) -0.0035(18)
 C11 0.0313(15) 0.0313(15) 0.083(2) 0.0139(13) -0.0070(15) -0.0040(15)
 C7 0.0399(17) 0.0364(17) 0.078(3) 0.0184(14) -0.0049(17) -0.0060(17)
 C3 0.118(4) 0.054(2) 0.076(3) 0.050(3) -0.020(3) -0.007(2)
 C5 0.159(5) 0.036(2) 0.108(4) 0.046(3) -0.015(4) -0.011(2)
 C4 0.197(7) 0.050(3) 0.094(4) 0.063(3) -0.031(4) 0.002(3)

loop_
  _geom_bond_atom_site_label_1
  _geom_bond_atom_site_label_2
  _geom_bond_distance
  _geom_bond_site_symmetry_2
  _geom_bond_publ_flag
 Co1 O3 2.199(3) 15_565 ?
 Co1 O1 2.008(3) . ?
 Co1 O4 2.177(3) 15_565 ?
 Co1 O2 2.047(2) 10_665 ?
 Co1 N1 2.160(2) . ?
 Co1 N2 2.138(2) . ?
 Co1 C8 2.508(4) 15_565 ?
 O3 C8 1.242(5) . ?
 O1 C1 1.245(4) . ?
 O4 C8 1.256(4) . ?
 O2 C1 1.254(4) . ?
 O5 C4 1.345(6) . ?
 N1 C13 1.349(4) . ?
 N1 C9 1.346(5) . ?
 N2 C20 1.323(5) . ?
 N2 C16 1.341(4) . ?
 C20 H20 1.03(4) . ?
 C20 C19 1.384(5) . ?
 C16 H16 0.99(5) . ?
 C16 C17 1.368(5) . ?
 C19 H19 0.94(4) . ?
 C19 C18 1.375(5) . ?
 C13 H13 1.00(4) . ?
 C13 C12 1.380(5) . ?
 C17 H17 1.12(5) . ?
 C17 C18 1.379(5) . ?
 C9 H9 0.98(4) . ?
 C9 C10 1.374(5) . ?
 C22 H22 0.90(4) . ?
 C22 C21 1.391(4) 2_665 ?
 C22 C21 1.399(4) . ?
 C15 H15 0.90(3) . ?
 C15 C14 1.387(4) 2_765 ?
 C15 C14 1.391(4) . ?
 C21 C18 1.490(4) . ?
 C8 C6 1.508(6) . ?
 C10 H10 0.95(4) . ?
 C10 C11 1.394(5) . ?
 C12 H12 0.88(3) . ?
 C12 C11 1.372(5) . ?
 C6 C7 1.401(5) . ?
 C6 C5 1.355(7) . ?
 C2 C1 1.503(4) . ?
 C2 C7 1.383(5) . ?
 C2 C3 1.387(6) . ?
 C14 C11 1.493(4) . ?
 C7 H7 0.94(4) . ?
 C3 H3 0.96(3) . ?
 C3 C4 1.415(6) . ?
 C5 H5 0.99(7) . ?
 C5 C4 1.358(7) . ?

loop_
  _geom_angle_atom_site_label_1
  _geom_angle_atom_site_label_2
  _geom_angle_atom_site_label_3
  _geom_angle
  _geom_angle_site_symmetry_1
  _geom_angle_site_symmetry_3
  _geom_angle_publ_flag
 O1 Co1 O3 90.17(12) . 15_565 ?
 O4 Co1 O3 59.70(11) 15_565 15_565 ?
 O4 Co1 O1 149.49(10) 15_565 . ?
 O2 Co1 O3 150.16(12) 10_665 15_565 ?
 O2 Co1 O1 118.31(11) 10_665 . ?
 O2 Co1 O4 92.20(10) 10_665 15_565 ?
 N1 Co1 O3 86.46(11) . 15_565 ?
 N1 Co1 O1 89.54(11) . . ?
 N1 Co1 O4 92.97(12) . 15_565 ?
 N1 Co1 O2 85.15(10) . 10_665 ?
 N2 Co1 O3 98.03(11) . 15_565 ?
 N2 Co1 O1 92.52(11) . . ?
 N2 Co1 O4 87.55(11) . 15_565 ?
 N2 Co1 O2 89.91(10) . 10_665 ?
 N2 Co1 N1 175.05(10) . . ?
 C8 Co1 O3 29.68(11) 15_565 15_565 ?
 C8 Co1 O1 119.81(13) 15_565 . ?
 C8 Co1 O4 30.06(12) 15_565 15_565 ?
 C8 Co1 O2 121.40(13) 15_565 10_665 ?
 C8 Co1 N1 88.48(12) 15_565 . ?
 C8 Co1 N2 94.40(11) 15_565 . ?
 C8 O3 Co1 89.1(2) . 8_654 ?
 C1 O1 Co1 163.2(2) . . ?
 C8 O4 Co1 89.7(3) . 8_654 ?
 C1 O2 Co1 121.8(2) . 10_665 ?
 C13 N1 Co1 120.6(2) . . ?
 C9 N1 Co1 122.5(2) . . ?
 C9 N1 C13 116.8(3) . . ?
 C20 N2 Co1 118.7(2) . . ?
 C16 N2 Co1 125.0(2) . . ?
 C16 N2 C20 116.3(3) . . ?
 H20 C20 N2 118(2) . . ?
 C19 C20 N2 123.0(4) . . ?
 C19 C20 H20 119(2) . . ?
 H16 C16 N2 114(3) . . ?
 C17 C16 N2 124.1(3) . . ?
 C17 C16 H16 122(3) . . ?
 H19 C19 C20 116(2) . . ?
 C18 C19 C20 120.4(4) . . ?
 C18 C19 H19 123(2) . . ?
 H13 C13 N1 113(2) . . ?
 C12 C13 N1 122.7(3) . . ?
 C12 C13 H13 124(2) . . ?
 H17 C17 C16 118(2) . . ?
 C18 C17 C16 119.6(3) . . ?
 C18 C17 H17 123(2) . . ?
 H9 C9 N1 114(2) . . ?
 C10 C9 N1 123.2(3) . . ?
 C10 C9 H9 121(2) . . ?
 C21 C22 H22 114(2) . . ?
 C21 C22 H22 126(2) 2_665 . ?
 C14 C15 H15 117(2) . . ?
 C14 C15 H15 121(2) 2_765 . ?
 C18 C21 C22 120.3(3) . 3_565 ?
 C18 C21 C22 120.3(3) . . ?
 O3 C8 Co1 61.2(2) . 8_654 ?
 O4 C8 Co1 60.2(2) . 8_654 ?
 O4 C8 O3 121.3(4) . . ?
 C6 C8 Co1 176.1(3) . 8_654 ?
 C6 C8 O3 119.7(3) . . ?
 C6 C8 O4 118.9(4) . . ?
 H10 C10 C9 121(2) . . ?
 C11 C10 C9 119.8(3) . . ?
 C11 C10 H10 120(2) . . ?
 H12 C12 C13 116(2) . . ?
 C11 C12 C13 120.5(3) . . ?
 C11 C12 H12 123(2) . . ?
 C7 C6 C8 118.2(4) . . ?
 C5 C6 C8 122.4(4) . . ?
 C5 C6 C7 119.3(4) . . ?
 C7 C2 C1 120.1(3) . . ?
 C3 C2 C1 119.0(3) . . ?
 C3 C2 C7 120.7(3) . . ?
 C17 C18 C19 116.6(3) . . ?
 C21 C18 C19 121.5(3) . . ?
 C21 C18 C17 121.8(3) . . ?
 C11 C14 C15 120.8(3) . . ?
 C11 C14 C15 120.2(3) . 3_675 ?
 O2 C1 O1 123.3(3) . . ?
 C2 C1 O1 118.8(3) . . ?
 C2 C1 O2 117.9(3) . . ?
 C12 C11 C10 117.0(3) . . ?
 C14 C11 C10 121.3(3) . . ?
 C14 C11 C12 121.7(3) . . ?
 C2 C7 C6 119.6(4) . . ?
 H7 C7 C6 116(2) . . ?
 H7 C7 C2 125(2) . . ?
 H3 C3 C2 123(2) . . ?
 C4 C3 C2 118.4(4) . . ?
 C4 C3 H3 119(2) . . ?
 H5 C5 C6 112(4) . . ?
 C4 C5 C6 122.2(4) . . ?
 C4 C5 H5 125(4) . . ?
 C3 C4 O5 119.3(5) . . ?
 C5 C4 O5 121.0(4) . . ?
 C5 C4 C3 119.7(4) . . ?

loop_
  _geom_torsion_atom_site_label_1
  _geom_torsion_atom_site_label_2
  _geom_torsion_atom_site_label_3
  _geom_torsion_atom_site_label_4
  _geom_torsion
  _geom_torsion_site_symmetry_1
  _geom_torsion_site_symmetry_2
  _geom_torsion_site_symmetry_3
  _geom_torsion_site_symmetry_4
  _geom_torsion_publ_flag
 Co1 O3 C8 O4 4.2(2) 8_654 . . . ?
 Co1 O3 C8 C6 -175.72(17) 8_654 . . . ?
 Co1 O1 C1 O2 83.6(9) . . . . ?
 Co1 O1 C1 C2 -96.8(9) . . . . ?
 Co1 O4 C8 O3 -4.2(2) 8_654 . . . ?
 Co1 O4 C8 C6 175.67(17) 8_654 . . . ?
 Co1 O2 C1 O1 -20.0(2) 10_665 . . . ?
 Co1 O2 C1 C2 160.4(2) 10_665 . . . ?
 Co1 N1 C13 C12 -176.1(3) . . . . ?
 Co1 N1 C9 C10 177.0(3) . . . . ?
 Co1 N2 C20 C19 179.8(3) . . . . ?
 Co1 N2 C16 C17 -178.8(3) . . . . ?
 O3 C8 C6 C7 30.3(4) . . . . ?
 O3 C8 C6 C5 -151.6(5) . . . . ?
 O1 C1 C2 C7 171.4(3) . . . . ?
 O1 C1 C2 C3 -5.2(4) . . . . ?
 O4 C8 C6 C7 -149.6(3) . . . . ?
 O4 C8 C6 C5 28.5(5) . . . . ?
 O2 C1 C2 C7 -9.0(3) . . . . ?
 O2 C1 C2 C3 174.4(4) . . . . ?
 O5 C4 C3 C2 -179.9(7) . . . . ?
 O5 C4 C5 C6 -179.9(7) . . . . ?
 N1 C13 C12 C11 -0.3(5) . . . . ?
 N1 C9 C10 C11 -1.7(5) . . . . ?
 N2 C20 C19 C18 -1.2(6) . . . . ?
 N2 C16 C17 C18 -0.6(5) . . . . ?
 C20 C19 C18 C17 1.1(6) . . . . ?
 C20 C19 C18 C21 -179.4(4) . . . . ?
 C16 C17 C18 C19 -0.3(5) . . . . ?
 C16 C17 C18 C21 -179.8(4) . . . . ?
 C19 C18 C21 C22 -147.0(4) . . . 3_565 ?
 C19 C18 C21 C22 32.0(5) . . . . ?
 C13 C12 C11 C10 -0.5(5) . . . . ?
 C13 C12 C11 C14 180.0(4) . . . . ?
 C17 C18 C21 C22 -148.5(4) . . . . ?
 C17 C18 C21 C22 32.5(5) . . . 3_565 ?
 C9 C10 C11 C12 1.4(5) . . . . ?
 C9 C10 C11 C14 -179.1(4) . . . . ?
 C22 C21 C22 C21 -0.3(3) 3_565 . . 2_665 ?
 C22 C21 C22 C21 0.3(3) . . 3_565 3_565 ?
 C15 C14 C15 C14 -0.9(3) . . 3_675 3_675 ?
 C15 C14 C15 C14 0.9(3) 3_675 . . 2_765 ?
 C15 C14 C11 C10 143.3(4) 3_675 . . . ?
 C15 C14 C11 C10 -37.1(5) . . . . ?
 C15 C14 C11 C12 142.4(4) . . . . ?
 C15 C14 C11 C12 -37.2(4) 3_675 . . . ?
 C8 C6 C7 C2 177.6(3) . . . . ?
 C8 C6 C5 C4 -178.8(6) . . . . ?
 C6 C7 C2 C1 -175.8(3) . . . . ?
 C6 C7 C2 C3 0.8(5) . . . . ?
 C6 C5 C4 C3 1.8(8) . . . . ?
 C2 C3 C4 C5 -1.6(6) . . . . ?

_shelx_fab_file
;
 0 3 0 -256.78 0.00
 -4 5 0 -27.12 0.00
 -1 5 0 16.73 0.00
 -3 6 0 168.29 0.00
 0 6 0 -116.77 0.00
 -5 7 0 113.26 0.00
 -2 7 0 -4.25 0.00
 -7 8 0 49.80 0.00
 -4 8 0 -68.10 0.00
 -1 8 0 -34.53 0.00
 -6 9 0 -26.21 0.00
 -3 9 0 23.79 0.00
 0 9 0 43.17 0.00
 -8 10 0 -23.78 0.00
 -5 10 0 -30.35 0.00
 -2 10 0 -16.87 0.00
 -10 11 0 47.77 0.00
 -7 11 0 0.49 0.00
 -4 11 0 30.86 0.00
 -1 11 0 -17.61 0.00
 -9 12 0 -2.10 0.00
 -6 12 0 8.76 0.00
 -3 12 0 -28.53 0.00
 0 12 0 19.04 0.00
 -11 13 0 -11.82 0.00
 -8 13 0 0.08 0.00
 -5 13 0 13.86 0.00
 -2 13 0 7.01 0.00
 -13 14 0 -22.32 0.00
 -10 14 0 27.53 0.00
 -7 14 0 -4.11 0.00
 -4 14 0 20.10 0.00
 -1 14 0 9.04 0.00
 -12 15 0 -5.20 0.00
 -9 15 0 -22.63 0.00
 -6 15 0 3.33 0.00
 -3 15 0 -24.99 0.00
 0 15 0 -3.14 0.00
 -14 16 0 4.43 0.00
 -11 16 0 2.49 0.00
 -8 16 0 -0.65 0.00
 -5 16 0 -5.25 0.00
 -2 16 0 28.91 0.00
 -16 17 0 3.61 0.00
 -13 17 0 6.35 0.00
 -10 17 0 4.58 0.00
 -7 17 0 6.36 0.00
 -4 17 0 -2.23 0.00
 -1 17 0 8.86 0.00
 -15 18 0 -5.52 0.00
 -12 18 0 0.33 0.00
 -9 18 0 -11.97 0.00
 -6 18 0 -6.50 0.00
 -3 18 0 3.05 0.00
 0 18 0 -3.34 0.00
 -17 19 0 -6.84 0.00
 -14 19 0 2.46 0.00
 -11 19 0 -1.60 0.00
 -8 19 0 3.64 0.00
 -5 19 0 6.55 0.00
 -2 19 0 -1.16 0.00
 -19 20 0 1.01 0.00
 -16 20 0 -12.89 0.00
 -13 20 0 3.35 0.00
 -10 20 0 -1.54 0.00
 -7 20 0 20.70 0.00
 -4 20 0 -9.62 0.00
 -1 20 0 -5.28 0.00
 -18 21 0 8.15 0.00
 -15 21 0 -2.45 0.00
 -12 21 0 -3.84 0.00
 -9 21 0 9.15 0.00
 -6 21 0 1.49 0.00
 -3 21 0 3.21 0.00
 0 21 0 1.82 0.00
 -20 22 0 -1.59 0.00
 -17 22 0 -3.57 0.00
 -14 22 0 2.62 0.00
 -11 22 0 -4.01 0.00
 -8 22 0 0.28 0.00
 -5 22 0 -10.56 0.00
 -2 22 0 -6.84 0.00
 -22 23 0 -3.44 0.00
 -19 23 0 9.16 0.00
 -16 23 0 5.10 0.00
 -13 23 0 -1.87 0.00
 -10 23 0 -7.25 0.00
 -7 23 0 0.34 0.00
 -4 23 0 6.17 0.00
 -1 23 0 2.22 0.00
 -21 24 0 -1.16 0.00
 -18 24 0 -2.02 0.00
 -15 24 0 -8.89 0.00
 -12 24 0 5.47 0.00
 -9 24 0 -1.69 0.00
 -6 24 0 -0.38 0.00
 -3 24 0 -1.66 0.00
 0 24 0 -1.71 0.00
 -23 25 0 -7.53 0.00
 -20 25 0 -1.78 0.00
 -17 25 0 -2.25 0.00
 -14 25 0 10.27 0.00
 -11 25 0 -6.00 0.00
 -8 25 0 -2.59 0.00
 -5 25 0 0.29 0.00
 -2 25 0 -5.19 0.00
 -25 26 0 5.39 0.00
 -22 26 0 -6.93 0.00
 -19 26 0 -6.22 0.00
 -16 26 0 0.71 0.00
 -13 26 0 -0.12 0.00
 -10 26 0 3.91 0.00
 -7 26 0 -0.62 0.00
 -4 26 0 -6.90 0.00
 -1 26 0 3.11 0.00
 -24 27 0 5.43 0.00
 -21 27 0 2.84 0.00
 -18 27 0 4.61 0.00
 -15 27 0 -1.68 0.00
 -12 27 0 1.24 0.00
 -9 27 0 6.80 0.00
 -6 27 0 -2.61 0.00
 -3 27 0 3.10 0.00
 0 27 0 4.60 0.00
 -26 28 0 -1.90 0.00
 -23 28 0 -0.32 0.00
 -20 28 0 2.47 0.00
 -17 28 0 6.53 0.00
 -14 28 0 -7.97 0.00
 -11 28 0 8.68 0.00
 -8 28 0 -4.77 0.00
 -5 28 0 0.41 0.00
 -2 28 0 -1.45 0.00
 -28 29 0 1.10 0.00
 -25 29 0 -2.90 0.00
 -22 29 0 -0.01 0.00
 -19 29 0 -0.86 0.00
 -16 29 0 6.52 0.00
 -13 29 0 10.44 0.00
 -10 29 0 -9.21 0.00
 -7 29 0 -1.61 0.00
 -4 29 0 -3.72 0.00
 -1 29 0 1.22 0.00
 -27 30 0 -5.67 0.00
 -24 30 0 3.22 0.00
 -21 30 0 4.66 0.00
 -18 30 0 0.83 0.00
 -15 30 0 -9.36 0.00
 -12 30 0 0.48 0.00
 -9 30 0 3.25 0.00
 -6 30 0 3.07 0.00
 -3 30 0 -4.64 0.00
 0 30 0 8.91 0.00
 -29 31 0 2.11 0.00
 -26 31 0 -2.51 0.00
 -23 31 0 -0.72 0.00
 -20 31 0 -0.60 0.00
 -17 31 0 -2.08 0.00
 -14 31 0 7.89 0.00
 -11 31 0 -1.74 0.00
 -8 31 0 2.07 0.00
 -5 31 0 -1.53 0.00
 -2 31 0 -2.01 0.00
 -28 32 0 7.85 0.00
 -25 32 0 -3.22 0.00
 -22 32 0 -1.27 0.00
 -19 32 0 -0.17 0.00
 -16 32 0 -4.73 0.00
 -13 32 0 -3.27 0.00
 -10 32 0 1.98 0.00
 -7 32 0 -2.08 0.00
 -4 32 0 8.69 0.00
 -27 33 0 -0.54 0.00
 -24 33 0 -0.06 0.00
 -21 33 0 -1.49 0.00
 -18 33 0 -0.13 0.00
 -15 33 0 2.65 0.00
 -12 33 0 -0.14 0.00
 -9 33 0 0.67 0.00
 -6 33 0 8.22 0.00
 -23 34 0 4.70 0.00
 -20 34 0 -1.14 0.00
 -17 34 0 0.06 0.00
 -14 34 0 0.52 0.00
 -11 34 0 -1.53 0.00
 -19 35 0 -4.01 0.00
 -16 35 0 -4.09 0.00
 -3 2 1 74.58 0.00
 0 2 1 -455.10 0.00
 -5 3 1 -115.97 0.00
 -2 3 1 448.86 0.00
 1 3 1 112.60 0.00
 -7 4 1 -102.67 0.00
 -4 4 1 51.91 0.00
 -1 4 1 -433.86 0.00
 2 4 1 87.32 0.00
 -9 5 1 6.96 0.00
 -6 5 1 24.61 0.00
 -3 5 1 -58.16 0.00
 0 5 1 122.90 0.00
 3 5 1 -13.14 0.00
 -11 6 1 -14.28 0.00
 -8 6 1 52.07 0.00
 -5 6 1 -108.08 0.00
 -2 6 1 -2.33 0.00
 1 6 1 51.34 0.00
 4 6 1 12.33 0.00
 -13 7 1 -15.08 0.00
 -10 7 1 56.93 0.00
 -7 7 1 18.97 0.00
 -4 7 1 91.92 0.00
 -1 7 1 13.87 0.00
 2 7 1 -29.56 0.00
 5 7 1 -19.47 0.00
 -15 8 1 12.54 0.00
 -12 8 1 -22.80 0.00
 -9 8 1 -15.89 0.00
 -6 8 1 12.15 0.00
 -3 8 1 -54.19 0.00
 0 8 1 41.89 0.00
 3 8 1 10.49 0.00
 6 8 1 -11.46 0.00
 -17 9 1 -9.39 0.00
 -14 9 1 5.02 0.00
 -11 9 1 20.39 0.00
 -8 9 1 -57.91 0.00
 -5 9 1 33.38 0.00
 -2 9 1 -46.14 0.00
 1 9 1 -20.36 0.00
 4 9 1 26.78 0.00
 7 9 1 -0.73 0.00
 -19 10 1 -4.90 0.00
 -16 10 1 -3.34 0.00
 -13 10 1 4.54 0.00
 -10 10 1 -3.05 0.00
 -7 10 1 60.53 0.00
 -4 10 1 10.61 0.00
 -1 10 1 15.20 0.00
 2 10 1 10.98 0.00
 5 10 1 9.92 0.00
 8 10 1 -3.10 0.00
 -21 11 1 12.84 0.00
 -18 11 1 3.68 0.00
 -15 11 1 -12.69 0.00
 -12 11 1 -43.08 0.00
 -9 11 1 22.12 0.00
 -6 11 1 -12.25 0.00
 -3 11 1 -23.74 0.00
 0 11 1 -27.72 0.00
 3 11 1 -0.75 0.00
 6 11 1 4.30 0.00
 9 11 1 4.99 0.00
 -23 12 1 -3.44 0.00
 -20 12 1 -0.58 0.00
 -17 12 1 22.92 0.00
 -14 12 1 -7.51 0.00
 -11 12 1 38.77 0.00
 -8 12 1 -16.81 0.00
 -5 12 1 40.34 0.00
 -2 12 1 19.62 0.00
 1 12 1 9.42 0.00
 4 12 1 -14.55 0.00
 7 12 1 -6.10 0.00
 10 12 1 -1.80 0.00
 -25 13 1 -3.15 0.00
 -22 13 1 -0.93 0.00
 -19 13 1 6.16 0.00
 -16 13 1 15.91 0.00
 -13 13 1 12.30 0.00
 -10 13 1 -13.15 0.00
 -7 13 1 -11.28 0.00
 -4 13 1 -12.45 0.00
 -1 13 1 33.79 0.00
 2 13 1 -13.32 0.00
 5 13 1 6.01 0.00
 8 13 1 7.26 0.00
 11 13 1 -3.22 0.00
 -27 14 1 2.08 0.00
 -24 14 1 -3.89 0.00
 -21 14 1 -2.69 0.00
 -18 14 1 7.73 0.00
 -15 14 1 11.26 0.00
 -12 14 1 4.93 0.00
 -9 14 1 -6.15 0.00
 -6 14 1 -4.17 0.00
 -3 14 1 19.57 0.00
 0 14 1 -13.08 0.00
 3 14 1 -5.83 0.00
 6 14 1 0.14 0.00
 9 14 1 -2.47 0.00
 12 14 1 4.00 0.00
 -29 15 1 -2.29 0.00
 -26 15 1 -6.16 0.00
 -23 15 1 5.99 0.00
 -20 15 1 -4.94 0.00
 -17 15 1 -3.72 0.00
 -14 15 1 12.51 0.00
 -11 15 1 5.54 0.00
 -8 15 1 0.71 0.00
 -5 15 1 -25.74 0.00
 -2 15 1 6.93 0.00
 1 15 1 8.52 0.00
 4 15 1 0.88 0.00
 7 15 1 -1.25 0.00
 10 15 1 -0.35 0.00
 13 15 1 -2.68 0.00
 -31 16 1 -0.46 0.00
 -28 16 1 5.64 0.00
 -25 16 1 2.96 0.00
 -22 16 1 2.53 0.00
 -19 16 1 -12.37 0.00
 -16 16 1 -1.15 0.00
 -13 16 1 -9.73 0.00
 -10 16 1 2.85 0.00
 -7 16 1 16.68 0.00
 -4 16 1 -13.63 0.00
 -1 16 1 -5.37 0.00
 2 16 1 6.06 0.00
 5 16 1 -13.91 0.00
 8 16 1 -0.96 0.00
 11 16 1 -6.07 0.00
 14 16 1 2.11 0.00
 -33 17 1 -3.52 0.00
 -30 17 1 5.21 0.00
 -27 17 1 1.36 0.00
 -24 17 1 10.35 0.00
 -21 17 1 -3.06 0.00
 -18 17 1 7.08 0.00
 -15 17 1 -5.33 0.00
 -12 17 1 15.16 0.00
 -9 17 1 1.13 0.00
 -6 17 1 7.29 0.00
 -3 17 1 0.70 0.00
 0 17 1 9.65 0.00
 3 17 1 10.15 0.00
 6 17 1 -3.25 0.00
 9 17 1 9.93 0.00
 12 17 1 -4.31 0.00
 15 17 1 -4.58 0.00
 -35 18 1 3.34 0.00
 -32 18 1 -2.66 0.00
 -29 18 1 -6.25 0.00
 -26 18 1 -2.64 0.00
 -23 18 1 -7.64 0.00
 -20 18 1 14.20 0.00
 -17 18 1 -14.60 0.00
 -14 18 1 3.51 0.00
 -11 18 1 -11.46 0.00
 -8 18 1 13.88 0.00
 -5 18 1 -12.42 0.00
 -2 18 1 -12.12 0.00
 1 18 1 -8.45 0.00
 4 18 1 4.14 0.00
 7 18 1 -4.79 0.00
 10 18 1 -3.12 0.00
 13 18 1 -3.95 0.00
 16 18 1 -4.29 0.00
 -34 19 1 0.81 0.00
 -31 19 1 2.85 0.00
 -28 19 1 -5.84 0.00
 -25 19 1 -1.76 0.00
 -22 19 1 -4.43 0.00
 -19 19 1 0.16 0.00
 -16 19 1 -1.44 0.00
 -13 19 1 -9.56 0.00
 -10 19 1 -15.48 0.00
 -7 19 1 -2.31 0.00
 -4 19 1 16.63 0.00
 -1 19 1 -2.34 0.00
 2 19 1 0.15 0.00
 5 19 1 11.56 0.00
 8 19 1 -3.22 0.00
 11 19 1 4.32 0.00
 14 19 1 -1.11 0.00
 -33 20 1 -2.19 0.00
 -30 20 1 3.33 0.00
 -27 20 1 -4.77 0.00
 -24 20 1 -1.00 0.00
 -21 20 1 -5.52 0.00
 -18 20 1 2.37 0.00
 -15 20 1 -3.57 0.00
 -12 20 1 1.69 0.00
 -9 20 1 2.13 0.00
 -6 20 1 14.13 0.00
 -3 20 1 1.87 0.00
 0 20 1 -4.10 0.00
 3 20 1 -6.95 0.00
 6 20 1 2.97 0.00
 9 20 1 1.67 0.00
 12 20 1 2.48 0.00
 15 20 1 -1.29 0.00
 -32 21 1 2.94 0.00
 -29 21 1 -2.98 0.00
 -26 21 1 -2.79 0.00
 -23 21 1 -6.80 0.00
 -20 21 1 2.47 0.00
 -17 21 1 -1.85 0.00
 -14 21 1 0.63 0.00
 -11 21 1 -0.87 0.00
 -8 21 1 -4.32 0.00
 -5 21 1 -0.60 0.00
 -2 21 1 -2.72 0.00
 1 21 1 6.04 0.00
 4 21 1 -8.34 0.00
 7 21 1 1.61 0.00
 10 21 1 2.44 0.00
 13 21 1 -4.39 0.00
 -34 22 1 -6.18 0.00
 -31 22 1 1.16 0.00
 -28 22 1 -0.91 0.00
 -25 22 1 -3.81 0.00
 -22 22 1 3.75 0.00
 -19 22 1 -5.98 0.00
 -16 22 1 3.74 0.00
 -13 22 1 4.32 0.00
 -10 22 1 -7.62 0.00
 -7 22 1 -6.18 0.00
 -4 22 1 -4.34 0.00
 -1 22 1 4.21 0.00
 2 22 1 -3.44 0.00
 5 22 1 -2.83 0.00
 8 22 1 -0.91 0.00
 11 22 1 0.53 0.00
 -33 23 1 -2.58 0.00
 -30 23 1 -1.55 0.00
 -27 23 1 0.26 0.00
 -24 23 1 -2.28 0.00
 -21 23 1 -2.52 0.00
 -18 23 1 -0.96 0.00
 -15 23 1 5.09 0.00
 -12 23 1 -5.28 0.00
 -9 23 1 6.44 0.00
 -6 23 1 -3.69 0.00
 -3 23 1 0.79 0.00
 0 23 1 1.52 0.00
 3 23 1 -7.17 0.00
 6 23 1 -0.56 0.00
 9 23 1 -1.11 0.00
 -32 24 1 -2.41 0.00
 -29 24 1 -5.72 0.00
 -26 24 1 -2.40 0.00
 -23 24 1 1.07 0.00
 -20 24 1 -1.07 0.00
 -17 24 1 0.24 0.00
 -14 24 1 -1.66 0.00
 -11 24 1 6.64 0.00
 -8 24 1 -3.59 0.00
 -5 24 1 0.14 0.00
 -2 24 1 3.58 0.00
 1 24 1 -0.65 0.00
 4 24 1 -1.23 0.00
 7 24 1 -0.43 0.00
 10 24 1 2.02 0.00
 -31 25 1 -1.27 0.00
 -28 25 1 4.56 0.00
 -25 25 1 -1.31 0.00
 -22 25 1 -1.61 0.00
 -19 25 1 -4.17 0.00
 -16 25 1 -7.06 0.00
 -13 25 1 4.15 0.00
 -10 25 1 0.68 0.00
 -7 25 1 -1.27 0.00
 -4 25 1 -5.93 0.00
 -1 25 1 -6.82 0.00
 2 25 1 4.85 0.00
 5 25 1 0.66 0.00
 8 25 1 1.37 0.00
 -33 26 1 6.81 0.00
 -30 26 1 -0.01 0.00
 -27 26 1 -2.93 0.00
 -24 26 1 1.79 0.00
 -21 26 1 5.75 0.00
 -18 26 1 2.31 0.00
 -15 26 1 2.31 0.00
 -12 26 1 2.43 0.00
 -9 26 1 0.44 0.00
 -6 26 1 5.88 0.00
 -3 26 1 -1.42 0.00
 0 26 1 8.30 0.00
 3 26 1 -0.10 0.00
 6 26 1 -8.80 0.00
 -32 27 1 2.99 0.00
 -29 27 1 4.28 0.00
 -26 27 1 0.72 0.00
 -23 27 1 -1.30 0.00
 -20 27 1 0.97 0.00
 -17 27 1 6.40 0.00
 -14 27 1 -2.69 0.00
 -11 27 1 -1.50 0.00
 -8 27 1 6.28 0.00
 -5 27 1 -1.98 0.00
 -2 27 1 -1.19 0.00
 1 27 1 4.97 0.00
 4 27 1 -2.00 0.00
 -31 28 1 1.79 0.00
 -28 28 1 3.02 0.00
 -25 28 1 1.28 0.00
 -22 28 1 0.00 0.00
 -19 28 1 -3.55 0.00
 -16 28 1 2.92 0.00
 -13 28 1 9.38 0.00
 -10 28 1 0.20 0.00
 -7 28 1 -2.01 0.00
 -4 28 1 -1.29 0.00
 -1 28 1 -0.84 0.00
 2 28 1 -2.46 0.00
 -30 29 1 0.87 0.00
 -27 29 1 2.30 0.00
 -24 29 1 -1.45 0.00
 -21 29 1 -2.31 0.00
 -18 29 1 12.02 0.00
 -15 29 1 -1.77 0.00
 -12 29 1 7.30 0.00
 -9 29 1 0.85 0.00
 -6 29 1 2.76 0.00
 -3 29 1 -0.88 0.00
 0 29 1 -1.84 0.00
 -29 30 1 5.74 0.00
 -26 30 1 0.30 0.00
 -23 30 1 1.20 0.00
 -20 30 1 1.73 0.00
 -17 30 1 4.13 0.00
 -14 30 1 5.00 0.00
 -11 30 1 0.11 0.00
 -8 30 1 -3.49 0.00
 -5 30 1 3.11 0.00
 -2 30 1 -6.90 0.00
 -28 31 1 2.97 0.00
 -25 31 1 0.70 0.00
 -22 31 1 3.59 0.00
 -19 31 1 5.91 0.00
 -16 31 1 -9.26 0.00
 -13 31 1 -0.72 0.00
 -10 31 1 0.26 0.00
 -7 31 1 -1.52 0.00
 -4 31 1 2.38 0.00
 -27 32 1 -3.04 0.00
 -24 32 1 -2.64 0.00
 -21 32 1 -4.03 0.00
 -18 32 1 -1.49 0.00
 -15 32 1 5.42 0.00
 -12 32 1 -1.76 0.00
 -9 32 1 -2.03 0.00
 -6 32 1 -3.13 0.00
 -26 33 1 -1.09 0.00
 -23 33 1 3.53 0.00
 -20 33 1 -3.75 0.00
 -17 33 1 -2.71 0.00
 -14 33 1 -3.30 0.00
 -11 33 1 3.97 0.00
 -8 33 1 3.98 0.00
 -22 34 1 1.12 0.00
 -19 34 1 -1.49 0.00
 -16 34 1 2.36 0.00
 -13 34 1 0.14 0.00
 -10 34 1 5.53 0.00
 -18 35 1 0.53 0.00
 -15 35 1 -1.98 0.00
 0 1 2 136.46 0.00
 -2 2 2 73.44 0.00
 1 2 2 264.57 0.00
 -4 3 2 -127.31 0.00
 -1 3 2 -55.80 0.00
 2 3 2 28.53 0.00
 -6 4 2 -81.90 0.00
 -3 4 2 65.69 0.00
 0 4 2 -91.88 0.00
 3 4 2 50.61 0.00
 -8 5 2 -34.64 0.00
 -5 5 2 52.43 0.00
 -2 5 2 -262.86 0.00
 1 5 2 -25.77 0.00
 4 5 2 25.96 0.00
 -10 6 2 4.16 0.00
 -7 6 2 37.93 0.00
 -4 6 2 101.32 0.00
 -1 6 2 102.00 0.00
 2 6 2 14.61 0.00
 5 6 2 21.71 0.00
 -12 7 2 -15.92 0.00
 -9 7 2 -69.93 0.00
 -6 7 2 53.87 0.00
 -3 7 2 -76.34 0.00
 0 7 2 -38.09 0.00
 3 7 2 17.50 0.00
 6 7 2 -26.04 0.00
 -14 8 2 -6.72 0.00
 -11 8 2 38.41 0.00
 -8 8 2 61.22 0.00
 -5 8 2 -22.91 0.00
 -2 8 2 16.44 0.00
 1 8 2 7.86 0.00
 4 8 2 -7.54 0.00
 7 8 2 0.38 0.00
 -16 9 2 8.20 0.00
 -13 9 2 -25.63 0.00
 -10 9 2 31.00 0.00
 -7 9 2 -62.01 0.00
 -4 9 2 22.62 0.00
 -1 9 2 11.16 0.00
 2 9 2 -11.76 0.00
 5 9 2 11.43 0.00
 8 9 2 8.37 0.00
 -18 10 2 10.65 0.00
 -15 10 2 -10.28 0.00
 -12 10 2 2.77 0.00
 -9 10 2 -45.04 0.00
 -6 10 2 37.81 0.00
 -3 10 2 14.25 0.00
 0 10 2 -14.43 0.00
 3 10 2 -18.53 0.00
 6 10 2 -0.22 0.00
 9 10 2 13.73 0.00
 -20 11 2 -9.72 0.00
 -17 11 2 -1.86 0.00
 -14 11 2 12.41 0.00
 -11 11 2 -28.16 0.00
 -8 11 2 7.04 0.00
 -5 11 2 -4.31 0.00
 -2 11 2 27.59 0.00
 1 11 2 -6.46 0.00
 4 11 2 -0.03 0.00
 7 11 2 -6.28 0.00
 10 11 2 -1.84 0.00
 -22 12 2 7.71 0.00
 -19 12 2 -6.59 0.00
 -16 12 2 0.53 0.00
 -13 12 2 5.98 0.00
 -10 12 2 -19.11 0.00
 -7 12 2 5.33 0.00
 -4 12 2 -4.05 0.00
 -1 12 2 -9.50 0.00
 2 12 2 21.65 0.00
 5 12 2 -6.48 0.00
 8 12 2 0.59 0.00
 11 12 2 -3.50 0.00
 -24 13 2 8.08 0.00
 -21 13 2 -4.69 0.00
 -18 13 2 6.97 0.00
 -15 13 2 21.38 0.00
 -12 13 2 16.15 0.00
 -9 13 2 32.01 0.00
 -6 13 2 -13.72 0.00
 -3 13 2 16.28 0.00
 0 13 2 20.69 0.00
 3 13 2 -0.30 0.00
 6 13 2 -5.97 0.00
 9 13 2 2.89 0.00
 12 13 2 -3.96 0.00
 -26 14 2 -7.97 0.00
 -23 14 2 4.28 0.00
 -20 14 2 -1.29 0.00
 -17 14 2 -1.27 0.00
 -14 14 2 -10.86 0.00
 -11 14 2 28.82 0.00
 -8 14 2 6.24 0.00
 -5 14 2 -37.26 0.00
 -2 14 2 -11.89 0.00
 1 14 2 -4.23 0.00
 4 14 2 -5.85 0.00
 7 14 2 4.49 0.00
 10 14 2 -4.90 0.00
 13 14 2 -2.00 0.00
 -28 15 2 -0.50 0.00
 -25 15 2 3.44 0.00
 -22 15 2 -2.45 0.00
 -19 15 2 2.51 0.00
 -16 15 2 -14.78 0.00
 -13 15 2 16.81 0.00
 -10 15 2 -8.25 0.00
 -7 15 2 15.49 0.00
 -4 15 2 2.43 0.00
 -1 15 2 -8.00 0.00
 2 15 2 5.43 0.00
 5 15 2 -1.08 0.00
 8 15 2 -1.38 0.00
 11 15 2 -5.39 0.00
 14 15 2 1.84 0.00
 -30 16 2 3.14 0.00
 -27 16 2 -7.66 0.00
 -24 16 2 1.53 0.00
 -21 16 2 18.25 0.00
 -18 16 2 -8.26 0.00
 -15 16 2 7.05 0.00
 -12 16 2 -21.88 0.00
 -9 16 2 8.60 0.00
 -6 16 2 -4.91 0.00
 -3 16 2 -6.71 0.00
 0 16 2 -0.06 0.00
 3 16 2 8.34 0.00
 6 16 2 4.25 0.00
 9 16 2 0.72 0.00
 12 16 2 -0.57 0.00
 15 16 2 -1.47 0.00
 -32 17 2 -0.72 0.00
 -29 17 2 2.06 0.00
 -26 17 2 -5.53 0.00
 -23 17 2 -8.32 0.00
 -20 17 2 6.87 0.00
 -17 17 2 3.23 0.00
 -14 17 2 -11.89 0.00
 -11 17 2 -2.22 0.00
 -8 17 2 2.14 0.00
 -5 17 2 23.36 0.00
 -2 17 2 -16.92 0.00
 1 17 2 -3.93 0.00
 4 17 2 5.42 0.00
 7 17 2 -10.31 0.00
 10 17 2 2.03 0.00
 13 17 2 -8.17 0.00
 16 17 2 -11.45 0.00
 -34 18 2 1.63 0.00
 -31 18 2 1.55 0.00
 -28 18 2 -3.72 0.00
 -25 18 2 3.62 0.00
 -22 18 2 -6.51 0.00
 -19 18 2 6.30 0.00
 -16 18 2 4.32 0.00
 -13 18 2 1.60 0.00
 -10 18 2 -13.82 0.00
 -7 18 2 -9.19 0.00
 -4 18 2 4.47 0.00
 -1 18 2 1.26 0.00
 2 18 2 0.88 0.00
 5 18 2 5.53 0.00
 8 18 2 5.65 0.00
 11 18 2 -1.52 0.00
 14 18 2 -4.96 0.00
 17 18 2 3.82 0.00
 -33 19 2 2.62 0.00
 -30 19 2 0.10 0.00
 -27 19 2 1.23 0.00
 -24 19 2 -7.18 0.00
 -21 19 2 1.83 0.00
 -18 19 2 -5.61 0.00
 -15 19 2 0.23 0.00
 -12 19 2 -6.55 0.00
 -9 19 2 -5.54 0.00
 -6 19 2 3.25 0.00
 -3 19 2 2.62 0.00
 0 19 2 1.34 0.00
 3 19 2 -16.80 0.00
 6 19 2 7.31 0.00
 9 19 2 -5.08 0.00
 12 19 2 5.16 0.00
 15 19 2 -2.44 0.00
 -32 20 2 0.27 0.00
 -29 20 2 -1.20 0.00
 -26 20 2 3.80 0.00
 -23 20 2 -8.19 0.00
 -20 20 2 -8.58 0.00
 -17 20 2 1.92 0.00
 -14 20 2 2.36 0.00
 -11 20 2 0.47 0.00
 -8 20 2 -5.68 0.00
 -5 20 2 2.99 0.00
 -2 20 2 8.37 0.00
 1 20 2 13.25 0.00
 4 20 2 0.75 0.00
 7 20 2 -2.53 0.00
 10 20 2 -1.25 0.00
 13 20 2 -1.36 0.00
 -34 21 2 -6.27 0.00
 -31 21 2 -0.86 0.00
 -28 21 2 -4.85 0.00
 -25 21 2 -0.79 0.00
 -22 21 2 0.23 0.00
 -19 21 2 -9.42 0.00
 -16 21 2 4.96 0.00
 -13 21 2 0.17 0.00
 -10 21 2 6.80 0.00
 -7 21 2 -13.36 0.00
 -4 21 2 -9.95 0.00
 -1 21 2 -6.00 0.00
 2 21 2 -2.15 0.00
 5 21 2 -8.23 0.00
 8 21 2 -0.05 0.00
 11 21 2 1.35 0.00
 -33 22 2 -2.15 0.00
 -30 22 2 -4.95 0.00
 -27 22 2 -2.56 0.00
 -24 22 2 -0.34 0.00
 -21 22 2 3.90 0.00
 -18 22 2 -2.07 0.00
 -15 22 2 4.06 0.00
 -12 22 2 6.81 0.00
 -9 22 2 -7.37 0.00
 -6 22 2 4.20 0.00
 -3 22 2 0.43 0.00
 0 22 2 1.95 0.00
 3 22 2 3.12 0.00
 6 22 2 -4.28 0.00
 9 22 2 1.84 0.00
 12 22 2 -2.22 0.00
 -32 23 2 -0.95 0.00
 -29 23 2 -4.89 0.00
 -26 23 2 -11.58 0.00
 -23 23 2 6.12 0.00
 -20 23 2 -3.48 0.00
 -17 23 2 -8.43 0.00
 -14 23 2 0.05 0.00
 -11 23 2 -4.12 0.00
 -8 23 2 2.60 0.00
 -5 23 2 -9.42 0.00
 -2 23 2 2.90 0.00
 1 23 2 -3.84 0.00
 4 23 2 -2.58 0.00
 7 23 2 -0.63 0.00
 10 23 2 -2.53 0.00
 -34 24 2 3.50 0.00
 -31 24 2 1.41 0.00
 -28 24 2 0.65 0.00
 -25 24 2 -1.29 0.00
 -22 24 2 5.83 0.00
 -19 24 2 1.66 0.00
 -16 24 2 -8.43 0.00
 -13 24 2 -3.02 0.00
 -10 24 2 1.38 0.00
 -7 24 2 14.29 0.00
 -4 24 2 0.04 0.00
 -1 24 2 -1.50 0.00
 2 24 2 0.34 0.00
 5 24 2 -4.23 0.00
 8 24 2 4.72 0.00
 -33 25 2 -0.50 0.00
 -30 25 2 -0.51 0.00
 -27 25 2 1.54 0.00
 -24 25 2 -3.12 0.00
 -21 25 2 1.56 0.00
 -18 25 2 3.06 0.00
 -15 25 2 -0.84 0.00
 -12 25 2 3.40 0.00
 -9 25 2 -0.52 0.00
 -6 25 2 -1.81 0.00
 -3 25 2 2.90 0.00
 0 25 2 2.68 0.00
 3 25 2 2.32 0.00
 6 25 2 -0.31 0.00
 -32 26 2 1.81 0.00
 -29 26 2 5.91 0.00
 -26 26 2 1.12 0.00
 -23 26 2 -6.72 0.00
 -20 26 2 0.33 0.00
 -17 26 2 9.07 0.00
 -14 26 2 5.13 0.00
 -11 26 2 -0.45 0.00
 -8 26 2 -0.71 0.00
 -5 26 2 4.95 0.00
 -2 26 2 0.34 0.00
 1 26 2 -0.15 0.00
 4 26 2 4.65 0.00
 7 26 2 -3.84 0.00
 -31 27 2 -3.56 0.00
 -28 27 2 2.51 0.00
 -25 27 2 4.20 0.00
 -22 27 2 -0.78 0.00
 -19 27 2 7.04 0.00
 -16 27 2 0.13 0.00
 -13 27 2 3.95 0.00
 -10 27 2 0.67 0.00
 -7 27 2 -1.37 0.00
 -4 27 2 1.55 0.00
 -1 27 2 0.02 0.00
 2 27 2 1.56 0.00
 5 27 2 -2.08 0.00
 -30 28 2 7.77 0.00
 -27 28 2 4.17 0.00
 -24 28 2 0.01 0.00
 -21 28 2 -7.85 0.00
 -18 28 2 2.75 0.00
 -15 28 2 4.31 0.00
 -12 28 2 6.36 0.00
 -9 28 2 -1.63 0.00
 -6 28 2 -1.52 0.00
 -3 28 2 -3.93 0.00
 0 28 2 -2.41 0.00
 3 28 2 -1.26 0.00
 -29 29 2 -5.39 0.00
 -26 29 2 3.12 0.00
 -23 29 2 7.14 0.00
 -20 29 2 -1.85 0.00
 -17 29 2 4.80 0.00
 -14 29 2 4.74 0.00
 -11 29 2 8.24 0.00
 -8 29 2 5.73 0.00
 -5 29 2 0.78 0.00
 -2 29 2 2.03 0.00
 1 29 2 -2.37 0.00
 -28 30 2 2.80 0.00
 -25 30 2 4.74 0.00
 -22 30 2 1.14 0.00
 -19 30 2 2.81 0.00
 -16 30 2 4.52 0.00
 -13 30 2 -2.21 0.00
 -10 30 2 3.09 0.00
 -7 30 2 -3.82 0.00
 -4 30 2 -0.99 0.00
 -1 30 2 3.87 0.00
 -27 31 2 -2.56 0.00
 -24 31 2 -2.46 0.00
 -21 31 2 -0.27 0.00
 -18 31 2 0.50 0.00
 -15 31 2 -0.63 0.00
 -12 31 2 -0.37 0.00
 -9 31 2 -4.25 0.00
 -6 31 2 -6.02 0.00
 -3 31 2 -4.09 0.00
 -26 32 2 -1.64 0.00
 -23 32 2 1.20 0.00
 -20 32 2 2.58 0.00
 -17 32 2 -2.46 0.00
 -14 32 2 -2.30 0.00
 -11 32 2 -0.18 0.00
 -8 32 2 -1.44 0.00
 -5 32 2 -0.22 0.00
 -25 33 2 -5.80 0.00
 -22 33 2 1.93 0.00
 -19 33 2 -2.47 0.00
 -16 33 2 1.82 0.00
 -13 33 2 1.51 0.00
 -10 33 2 0.97 0.00
 -7 33 2 4.27 0.00
 -24 34 2 1.44 0.00
 -21 34 2 -0.24 0.00
 -18 34 2 1.24 0.00
 -15 34 2 -1.18 0.00
 -12 34 2 0.63 0.00
 -17 35 2 -0.38 0.00
 0 0 3 140.39 0.00
 1 1 3 65.00 0.00
 -1 2 3 22.44 0.00
 2 2 3 186.79 0.00
 -3 3 3 -80.45 0.00
 0 3 3 -152.19 0.00
 3 3 3 27.88 0.00
 -5 4 3 76.07 0.00
 -2 4 3 -59.49 0.00
 1 4 3 -111.54 0.00
 4 4 3 30.58 0.00
 -7 5 3 17.91 0.00
 -4 5 3 -26.51 0.00
 -1 5 3 -13.41 0.00
 2 5 3 -22.46 0.00
 5 5 3 3.93 0.00
 -9 6 3 -3.06 0.00
 -6 6 3 -89.54 0.00
 -3 6 3 34.77 0.00
 0 6 3 34.19 0.00
 3 6 3 -33.23 0.00
 6 6 3 15.81 0.00
 -11 7 3 31.12 0.00
 -8 7 3 -22.92 0.00
 -5 7 3 46.88 0.00
 -2 7 3 6.39 0.00
 1 7 3 -10.50 0.00
 4 7 3 9.83 0.00
 7 7 3 -15.65 0.00
 -13 8 3 -6.09 0.00
 -10 8 3 -54.58 0.00
 -7 8 3 62.56 0.00
 -4 8 3 -26.03 0.00
 -1 8 3 -4.69 0.00
 2 8 3 4.43 0.00
 5 8 3 -25.70 0.00
 8 8 3 15.12 0.00
 -15 9 3 24.77 0.00
 -12 9 3 -5.39 0.00
 -9 9 3 38.00 0.00
 -6 9 3 -24.42 0.00
 -3 9 3 28.29 0.00
 0 9 3 16.32 0.00
 3 9 3 11.49 0.00
 6 9 3 -14.71 0.00
 9 9 3 9.59 0.00
 -17 10 3 -12.41 0.00
 -14 10 3 -3.18 0.00
 -11 10 3 -20.43 0.00
 -8 10 3 8.65 0.00
 -5 10 3 -32.64 0.00
 -2 10 3 -6.81 0.00
 1 10 3 15.61 0.00
 4 10 3 -27.79 0.00
 7 10 3 -2.89 0.00
 10 10 3 -5.48 0.00
 -19 11 3 2.12 0.00
 -16 11 3 -21.30 0.00
 -13 11 3 10.30 0.00
 -10 11 3 5.68 0.00
 -7 11 3 -27.61 0.00
 -4 11 3 4.43 0.00
 -1 11 3 -1.19 0.00
 2 11 3 16.54 0.00
 5 11 3 1.97 0.00
 8 11 3 2.57 0.00
 11 11 3 3.30 0.00
 -21 12 3 10.64 0.00
 -18 12 3 -1.52 0.00
 -15 12 3 0.13 0.00
 -12 12 3 21.18 0.00
 -9 12 3 -16.74 0.00
 -6 12 3 3.74 0.00
 -3 12 3 5.44 0.00
 0 12 3 -22.38 0.00
 3 12 3 14.65 0.00
 6 12 3 16.20 0.00
 9 12 3 -3.84 0.00
 12 12 3 0.74 0.00
 -23 13 3 0.61 0.00
 -20 13 3 6.03 0.00
 -17 13 3 -7.79 0.00
 -14 13 3 3.26 0.00
 -11 13 3 -15.34 0.00
 -8 13 3 46.62 0.00
 -5 13 3 12.62 0.00
 -2 13 3 -20.84 0.00
 1 13 3 6.99 0.00
 4 13 3 -2.68 0.00
 7 13 3 -2.84 0.00
 10 13 3 -0.33 0.00
 13 13 3 -5.32 0.00
 -25 14 3 2.19 0.00
 -22 14 3 0.10 0.00
 -19 14 3 -6.69 0.00
 -16 14 3 6.08 0.00
 -13 14 3 -23.95 0.00
 -10 14 3 19.49 0.00
 -7 14 3 -10.47 0.00
 -4 14 3 -3.36 0.00
 -1 14 3 -3.91 0.00
 2 14 3 -3.32 0.00
 5 14 3 1.31 0.00
 8 14 3 -7.36 0.00
 11 14 3 0.04 0.00
 14 14 3 -3.77 0.00
 -27 15 3 -4.42 0.00
 -24 15 3 -2.88 0.00
 -21 15 3 3.73 0.00
 -18 15 3 8.92 0.00
 -15 15 3 0.82 0.00
 -12 15 3 -6.55 0.00
 -9 15 3 -5.43 0.00
 -6 15 3 18.81 0.00
 -3 15 3 -13.37 0.00
 0 15 3 2.46 0.00
 3 15 3 0.67 0.00
 6 15 3 0.02 0.00
 9 15 3 7.09 0.00
 12 15 3 -6.23 0.00
 15 15 3 6.36 0.00
 -29 16 3 0.05 0.00
 -26 16 3 0.86 0.00
 -23 16 3 -17.34 0.00
 -20 16 3 5.52 0.00
 -17 16 3 4.73 0.00
 -14 16 3 4.52 0.00
 -11 16 3 5.65 0.00
 -8 16 3 -15.27 0.00
 -5 16 3 8.73 0.00
 -2 16 3 4.99 0.00
 1 16 3 -4.89 0.00
 4 16 3 1.06 0.00
 7 16 3 4.42 0.00
 10 16 3 -7.07 0.00
 13 16 3 -1.51 0.00
 16 16 3 -0.51 0.00
 -31 17 3 -1.18 0.00
 -28 17 3 1.12 0.00
 -25 17 3 0.77 0.00
 -22 17 3 3.61 0.00
 -19 17 3 -8.66 0.00
 -16 17 3 -0.59 0.00
 -13 17 3 -4.00 0.00
 -10 17 3 -4.92 0.00
 -7 17 3 -16.88 0.00
 -4 17 3 -4.59 0.00
 -1 17 3 3.85 0.00
 2 17 3 -6.53 0.00
 5 17 3 7.75 0.00
 8 17 3 -1.97 0.00
 11 17 3 2.57 0.00
 14 17 3 -3.11 0.00
 17 17 3 -3.81 0.00
 -33 18 3 2.89 0.00
 -30 18 3 0.53 0.00
 -27 18 3 1.00 0.00
 -24 18 3 -5.58 0.00
 -21 18 3 3.93 0.00
 -18 18 3 -1.46 0.00
 -15 18 3 13.55 0.00
 -12 18 3 -3.02 0.00
 -9 18 3 -4.38 0.00
 -6 18 3 2.81 0.00
 -3 18 3 2.99 0.00
 0 18 3 0.01 0.00
 3 18 3 5.04 0.00
 6 18 3 -11.14 0.00
 9 18 3 -4.35 0.00
 12 18 3 1.76 0.00
 15 18 3 -6.29 0.00
 -32 19 3 -1.17 0.00
 -29 19 3 -3.90 0.00
 -26 19 3 4.45 0.00
 -23 19 3 3.73 0.00
 -20 19 3 -10.43 0.00
 -17 19 3 6.93 0.00
 -14 19 3 -7.02 0.00
 -11 19 3 3.62 0.00
 -8 19 3 -13.45 0.00
 -5 19 3 -5.38 0.00
 -2 19 3 -1.15 0.00
 1 19 3 14.10 0.00
 4 19 3 -1.86 0.00
 7 19 3 7.41 0.00
 10 19 3 -2.09 0.00
 13 19 3 -0.35 0.00
 -34 20 3 -0.95 0.00
 -31 20 3 -0.80 0.00
 -28 20 3 -4.16 0.00
 -25 20 3 3.68 0.00
 -22 20 3 2.96 0.00
 -19 20 3 -4.37 0.00
 -16 20 3 -6.03 0.00
 -13 20 3 1.86 0.00
 -10 20 3 -6.89 0.00
 -7 20 3 5.06 0.00
 -4 20 3 -5.98 0.00
 -1 20 3 -1.51 0.00
 2 20 3 3.88 0.00
 5 20 3 0.11 0.00
 8 20 3 -3.32 0.00
 11 20 3 -0.35 0.00
 14 20 3 -3.15 0.00
 -33 21 3 -3.02 0.00
 -30 21 3 -1.90 0.00
 -27 21 3 -8.57 0.00
 -24 21 3 2.95 0.00
 -21 21 3 0.50 0.00
 -18 21 3 -14.34 0.00
 -15 21 3 3.27 0.00
 -12 21 3 8.56 0.00
 -9 21 3 -0.54 0.00
 -6 21 3 -6.29 0.00
 -3 21 3 -2.95 0.00
 0 21 3 1.70 0.00
 3 21 3 2.34 0.00
 6 21 3 -1.73 0.00
 9 21 3 -2.96 0.00
 12 21 3 -2.24 0.00
 -32 22 3 0.77 0.00
 -29 22 3 -1.85 0.00
 -26 22 3 -10.22 0.00
 -23 22 3 -2.16 0.00
 -20 22 3 0.01 0.00
 -17 22 3 -2.24 0.00
 -14 22 3 -0.64 0.00
 -11 22 3 2.43 0.00
 -8 22 3 4.32 0.00
 -5 22 3 -6.58 0.00
 -2 22 3 0.26 0.00
 1 22 3 -16.47 0.00
 4 22 3 -0.53 0.00
 7 22 3 -2.56 0.00
 10 22 3 -0.56 0.00
 -34 23 3 -3.09 0.00
 -31 23 3 0.60 0.00
 -28 23 3 4.08 0.00
 -25 23 3 -4.95 0.00
 -22 23 3 5.52 0.00
 -19 23 3 6.20 0.00
 -16 23 3 2.03 0.00
 -13 23 3 -3.77 0.00
 -10 23 3 -4.15 0.00
 -7 23 3 13.98 0.00
 -4 23 3 8.34 0.00
 -1 23 3 8.18 0.00
 2 23 3 1.56 0.00
 5 23 3 -1.88 0.00
 8 23 3 -1.76 0.00
 11 23 3 -3.89 0.00
 -33 24 3 -3.34 0.00
 -30 24 3 -1.62 0.00
 -27 24 3 -3.00 0.00
 -24 24 3 -4.58 0.00
 -21 24 3 1.11 0.00
 -18 24 3 -1.44 0.00
 -15 24 3 -3.08 0.00
 -12 24 3 -9.74 0.00
 -9 24 3 -6.89 0.00
 -6 24 3 -0.41 0.00
 -3 24 3 -0.38 0.00
 0 24 3 -4.68 0.00
 3 24 3 -1.68 0.00
 6 24 3 -0.04 0.00
 9 24 3 0.28 0.00
 -32 25 3 -0.78 0.00
 -29 25 3 3.87 0.00
 -26 25 3 4.79 0.00
 -23 25 3 1.26 0.00
 -20 25 3 1.44 0.00
 -17 25 3 1.72 0.00
 -14 25 3 9.88 0.00
 -11 25 3 1.37 0.00
 -8 25 3 5.96 0.00
 -5 25 3 4.67 0.00
 -2 25 3 5.86 0.00
 1 25 3 2.16 0.00
 4 25 3 -2.09 0.00
 7 25 3 3.81 0.00
 -31 26 3 -0.05 0.00
 -28 26 3 -0.04 0.00
 -25 26 3 4.70 0.00
 -22 26 3 -0.25 0.00
 -19 26 3 -3.44 0.00
 -16 26 3 6.33 0.00
 -13 26 3 1.09 0.00
 -10 26 3 4.00 0.00
 -7 26 3 -10.73 0.00
 -4 26 3 -0.35 0.00
 -1 26 3 5.89 0.00
 2 26 3 -0.81 0.00
 5 26 3 1.23 0.00
 -30 27 3 -0.30 0.00
 -27 27 3 6.25 0.00
 -24 27 3 3.96 0.00
 -21 27 3 -2.67 0.00
 -18 27 3 -0.89 0.00
 -15 27 3 9.55 0.00
 -12 27 3 8.17 0.00
 -9 27 3 1.19 0.00
 -6 27 3 -1.37 0.00
 -3 27 3 -0.57 0.00
 0 27 3 -3.27 0.00
 3 27 3 -1.68 0.00
 -32 28 3 -3.68 0.00
 -29 28 3 0.08 0.00
 -26 28 3 0.40 0.00
 -23 28 3 -0.13 0.00
 -20 28 3 1.72 0.00
 -17 28 3 -2.38 0.00
 -14 28 3 0.48 0.00
 -11 28 3 5.73 0.00
 -8 28 3 2.95 0.00
 -5 28 3 -3.00 0.00
 -2 28 3 -1.65 0.00
 1 28 3 2.81 0.00
 4 28 3 -0.35 0.00
 -31 29 3 9.37 0.00
 -28 29 3 -2.74 0.00
 -25 29 3 -2.32 0.00
 -22 29 3 0.16 0.00
 -19 29 3 1.21 0.00
 -16 29 3 2.58 0.00
 -13 29 3 4.77 0.00
 -10 29 3 -1.40 0.00
 -7 29 3 2.97 0.00
 -4 29 3 -2.29 0.00
 -1 29 3 0.60 0.00
 2 29 3 5.36 0.00
 -30 30 3 -5.27 0.00
 -27 30 3 -0.71 0.00
 -24 30 3 -0.59 0.00
 -21 30 3 7.04 0.00
 -18 30 3 2.54 0.00
 -15 30 3 -1.20 0.00
 -12 30 3 1.64 0.00
 -9 30 3 3.31 0.00
 -6 30 3 -0.47 0.00
 -3 30 3 -5.00 0.00
 0 30 3 2.93 0.00
 -29 31 3 3.86 0.00
 -26 31 3 3.29 0.00
 -23 31 3 -3.07 0.00
 -20 31 3 2.03 0.00
 -17 31 3 2.45 0.00
 -14 31 3 -4.65 0.00
 -11 31 3 -0.63 0.00
 -8 31 3 -6.65 0.00
 -5 31 3 -2.47 0.00
 -2 31 3 -6.18 0.00
 -28 32 3 -1.82 0.00
 -25 32 3 -0.68 0.00
 -22 32 3 -0.68 0.00
 -19 32 3 2.06 0.00
 -16 32 3 -1.97 0.00
 -13 32 3 -0.14 0.00
 -10 32 3 -0.70 0.00
 -7 32 3 -2.31 0.00
 -4 32 3 1.91 0.00
 -24 33 3 -0.02 0.00
 -21 33 3 -2.22 0.00
 -18 33 3 2.35 0.00
 -15 33 3 -4.08 0.00
 -12 33 3 4.85 0.00
 -9 33 3 -4.98 0.00
 -23 34 3 -4.03 0.00
 -20 34 3 -2.67 0.00
 -17 34 3 5.32 0.00
 -14 34 3 0.55 0.00
 -11 34 3 5.49 0.00
 -1 1 4 -101.78 0.00
 -3 2 4 41.69 0.00
 0 2 4 -7.44 0.00
 -5 3 4 65.14 0.00
 -2 3 4 37.10 0.00
 1 3 4 -100.20 0.00
 -7 4 4 -20.90 0.00
 -4 4 4 20.06 0.00
 -1 4 4 -9.07 0.00
 2 4 4 -66.15 0.00
 -9 5 4 -14.74 0.00
 -6 5 4 51.85 0.00
 -3 5 4 -26.95 0.00
 0 5 4 38.43 0.00
 3 5 4 24.32 0.00
 -11 6 4 -13.35 0.00
 -8 6 4 71.31 0.00
 -5 6 4 -80.45 0.00
 -2 6 4 -35.67 0.00
 1 6 4 1.44 0.00
 4 6 4 -35.60 0.00
 -13 7 4 -5.53 0.00
 -10 7 4 0.89 0.00
 -7 7 4 -45.41 0.00
 -4 7 4 14.86 0.00
 -1 7 4 -1.04 0.00
 2 7 4 26.86 0.00
 5 7 4 -14.02 0.00
 -15 8 4 13.38 0.00
 -12 8 4 37.05 0.00
 -9 8 4 1.55 0.00
 -6 8 4 -7.91 0.00
 -3 8 4 22.00 0.00
 0 8 4 8.95 0.00
 3 8 4 0.64 0.00
 6 8 4 -17.98 0.00
 -17 9 4 -13.57 0.00
 -14 9 4 10.26 0.00
 -11 9 4 -7.63 0.00
 -8 9 4 13.77 0.00
 -5 9 4 14.29 0.00
 -2 9 4 -14.26 0.00
 1 9 4 6.82 0.00
 4 9 4 3.63 0.00
 7 9 4 -1.45 0.00
 -19 10 4 7.71 0.00
 -16 10 4 -7.65 0.00
 -13 10 4 2.41 0.00
 -10 10 4 -15.64 0.00
 -7 10 4 -12.21 0.00
 -4 10 4 -24.20 0.00
 -1 10 4 -37.91 0.00
 2 10 4 36.57 0.00
 5 10 4 13.88 0.00
 8 10 4 -13.45 0.00
 -21 11 4 4.61 0.00
 -18 11 4 -2.17 0.00
 -15 11 4 -9.74 0.00
 -12 11 4 -27.41 0.00
 -9 11 4 42.06 0.00
 -6 11 4 10.17 0.00
 -3 11 4 -7.00 0.00
 0 11 4 1.12 0.00
 3 11 4 -14.82 0.00
 6 11 4 6.48 0.00
 9 11 4 8.02 0.00
 -23 12 4 -2.77 0.00
 -20 12 4 4.21 0.00
 -17 12 4 4.76 0.00
 -14 12 4 -19.66 0.00
 -11 12 4 15.70 0.00
 -8 12 4 -15.64 0.00
 -5 12 4 34.30 0.00
 -2 12 4 6.88 0.00
 1 12 4 -12.50 0.00
 4 12 4 4.90 0.00
 7 12 4 3.96 0.00
 10 12 4 7.76 0.00
 -25 13 4 -1.29 0.00
 -22 13 4 0.54 0.00
 -19 13 4 -0.23 0.00
 -16 13 4 -6.83 0.00
 -13 13 4 -16.18 0.00
 -10 13 4 -14.72 0.00
 -7 13 4 0.28 0.00
 -4 13 4 -17.24 0.00
 -1 13 4 1.93 0.00
 2 13 4 -13.50 0.00
 5 13 4 0.47 0.00
 8 13 4 0.58 0.00
 11 13 4 -4.32 0.00
 -27 14 4 1.52 0.00
 -24 14 4 -3.59 0.00
 -21 14 4 -1.39 0.00
 -18 14 4 0.64 0.00
 -15 14 4 21.14 0.00
 -12 14 4 12.98 0.00
 -9 14 4 -25.94 0.00
 -6 14 4 16.91 0.00
 -3 14 4 5.73 0.00
 0 14 4 -4.75 0.00
 3 14 4 3.65 0.00
 6 14 4 2.24 0.00
 9 14 4 -4.91 0.00
 12 14 4 0.46 0.00
 -29 15 4 2.33 0.00
 -26 15 4 -0.52 0.00
 -23 15 4 0.76 0.00
 -20 15 4 -10.56 0.00
 -17 15 4 4.61 0.00
 -14 15 4 14.63 0.00
 -11 15 4 -3.70 0.00
 -8 15 4 -17.45 0.00
 -5 15 4 -18.32 0.00
 -2 15 4 0.86 0.00
 1 15 4 0.91 0.00
 4 15 4 6.04 0.00
 7 15 4 -7.08 0.00
 10 15 4 2.78 0.00
 13 15 4 1.19 0.00
 -31 16 4 4.82 0.00
 -28 16 4 5.09 0.00
 -25 16 4 3.00 0.00
 -22 16 4 0.04 0.00
 -19 16 4 -5.79 0.00
 -16 16 4 5.32 0.00
 -13 16 4 -14.38 0.00
 -10 16 4 16.61 0.00
 -7 16 4 7.19 0.00
 -4 16 4 -4.94 0.00
 -1 16 4 12.42 0.00
 2 16 4 12.53 0.00
 5 16 4 -8.25 0.00
 8 16 4 6.94 0.00
 11 16 4 -0.79 0.00
 14 16 4 -1.16 0.00
 -33 17 4 0.33 0.00
 -30 17 4 -4.05 0.00
 -27 17 4 -1.75 0.00
 -24 17 4 -2.68 0.00
 -21 17 4 -1.91 0.00
 -18 17 4 -3.58 0.00
 -15 17 4 -17.97 0.00
 -12 17 4 6.16 0.00
 -9 17 4 -8.96 0.00
 -6 17 4 -17.81 0.00
 -3 17 4 -4.68 0.00
 0 17 4 2.59 0.00
 3 17 4 1.53 0.00
 6 17 4 -0.47 0.00
 9 17 4 -10.09 0.00
 12 17 4 -0.35 0.00
 15 17 4 5.38 0.00
 -32 18 4 -3.12 0.00
 -29 18 4 1.18 0.00
 -26 18 4 -0.19 0.00
 -23 18 4 2.23 0.00
 -20 18 4 0.32 0.00
 -17 18 4 -8.06 0.00
 -14 18 4 7.38 0.00
 -11 18 4 -6.00 0.00
 -8 18 4 6.82 0.00
 -5 18 4 2.95 0.00
 -2 18 4 -3.88 0.00
 1 18 4 -0.60 0.00
 4 18 4 8.78 0.00
 7 18 4 1.35 0.00
 10 18 4 -2.35 0.00
 13 18 4 0.87 0.00
 16 18 4 -3.76 0.00
 -34 19 4 1.90 0.00
 -31 19 4 -0.96 0.00
 -28 19 4 -2.25 0.00
 -25 19 4 -2.23 0.00
 -22 19 4 12.87 0.00
 -19 19 4 -1.78 0.00
 -16 19 4 10.09 0.00
 -13 19 4 6.49 0.00
 -10 19 4 0.40 0.00
 -7 19 4 -3.67 0.00
 -4 19 4 5.75 0.00
 -1 19 4 -4.90 0.00
 2 19 4 3.78 0.00
 5 19 4 4.09 0.00
 8 19 4 -5.10 0.00
 11 19 4 -4.08 0.00
 14 19 4 -2.92 0.00
 -33 20 4 -3.51 0.00
 -30 20 4 1.06 0.00
 -27 20 4 -7.04 0.00
 -24 20 4 -0.58 0.00
 -21 20 4 4.08 0.00
 -18 20 4 -2.80 0.00
 -15 20 4 -7.74 0.00
 -12 20 4 -3.16 0.00
 -9 20 4 -6.69 0.00
 -6 20 4 -10.54 0.00
 -3 20 4 -6.16 0.00
 0 20 4 -3.42 0.00
 3 20 4 3.32 0.00
 6 20 4 3.29 0.00
 9 20 4 0.28 0.00
 12 20 4 1.36 0.00
 -32 21 4 0.84 0.00
 -29 21 4 5.98 0.00
 -26 21 4 -5.39 0.00
 -23 21 4 -3.17 0.00
 -20 21 4 8.43 0.00
 -17 21 4 -1.55 0.00
 -14 21 4 2.42 0.00
 -11 21 4 -6.27 0.00
 -8 21 4 7.96 0.00
 -5 21 4 5.02 0.00
 -2 21 4 -2.46 0.00
 1 21 4 -2.85 0.00
 4 21 4 -6.75 0.00
 7 21 4 -3.73 0.00
 10 21 4 -1.07 0.00
 13 21 4 -0.59 0.00
 -34 22 4 -3.25 0.00
 -31 22 4 -1.06 0.00
 -28 22 4 1.97 0.00
 -25 22 4 1.00 0.00
 -22 22 4 -7.03 0.00
 -19 22 4 -7.55 0.00
 -16 22 4 4.82 0.00
 -13 22 4 -0.25 0.00
 -10 22 4 -3.54 0.00
 -7 22 4 4.77 0.00
 -4 22 4 -0.16 0.00
 -1 22 4 10.56 0.00
 2 22 4 -9.19 0.00
 5 22 4 0.68 0.00
 8 22 4 -1.01 0.00
 11 22 4 -7.64 0.00
 -33 23 4 -0.49 0.00
 -30 23 4 -4.46 0.00
 -27 23 4 4.05 0.00
 -24 23 4 -2.04 0.00
 -21 23 4 0.34 0.00
 -18 23 4 -8.82 0.00
 -15 23 4 12.50 0.00
 -12 23 4 -7.40 0.00
 -9 23 4 -0.59 0.00
 -6 23 4 -1.15 0.00
 -3 23 4 7.98 0.00
 0 23 4 -1.75 0.00
 3 23 4 -0.43 0.00
 6 23 4 0.32 0.00
 9 23 4 0.60 0.00
 -32 24 4 -1.74 0.00
 -29 24 4 1.32 0.00
 -26 24 4 1.18 0.00
 -23 24 4 2.10 0.00
 -20 24 4 0.02 0.00
 -17 24 4 -2.34 0.00
 -14 24 4 4.47 0.00
 -11 24 4 1.95 0.00
 -8 24 4 -4.97 0.00
 -5 24 4 2.74 0.00
 -2 24 4 6.19 0.00
 1 24 4 1.50 0.00
 4 24 4 -5.25 0.00
 7 24 4 3.59 0.00
 -31 25 4 3.13 0.00
 -28 25 4 -0.93 0.00
 -25 25 4 -0.19 0.00
 -22 25 4 4.72 0.00
 -19 25 4 -4.12 0.00
 -16 25 4 -3.43 0.00
 -13 25 4 4.80 0.00
 -10 25 4 5.38 0.00
 -7 25 4 -1.89 0.00
 -4 25 4 -2.50 0.00
 -1 25 4 -3.31 0.00
 2 25 4 4.89 0.00
 5 25 4 -0.75 0.00
 8 25 4 -3.39 0.00
 -33 26 4 -1.24 0.00
 -30 26 4 0.65 0.00
 -27 26 4 -0.85 0.00
 -24 26 4 5.38 0.00
 -21 26 4 8.79 0.00
 -18 26 4 2.19 0.00
 -15 26 4 0.50 0.00
 -12 26 4 8.08 0.00
 -9 26 4 6.23 0.00
 -6 26 4 0.54 0.00
 -3 26 4 2.71 0.00
 0 26 4 4.87 0.00
 3 26 4 -3.05 0.00
 6 26 4 -4.42 0.00
 -32 27 4 1.95 0.00
 -29 27 4 -6.05 0.00
 -26 27 4 2.18 0.00
 -23 27 4 -0.60 0.00
 -20 27 4 3.47 0.00
 -17 27 4 -4.03 0.00
 -14 27 4 -1.76 0.00
 -11 27 4 0.31 0.00
 -8 27 4 -0.51 0.00
 -5 27 4 -2.27 0.00
 -2 27 4 -6.31 0.00
 1 27 4 -0.51 0.00
 4 27 4 -2.07 0.00
 -31 28 4 2.20 0.00
 -28 28 4 4.84 0.00
 -25 28 4 -4.02 0.00
 -22 28 4 -4.95 0.00
 -19 28 4 6.07 0.00
 -16 28 4 4.17 0.00
 -13 28 4 6.32 0.00
 -10 28 4 4.37 0.00
 -7 28 4 -0.88 0.00
 -4 28 4 -0.10 0.00
 -1 28 4 -6.36 0.00
 2 28 4 2.69 0.00
 -30 29 4 -2.11 0.00
 -27 29 4 0.60 0.00
 -24 29 4 -4.72 0.00
 -21 29 4 -3.17 0.00
 -18 29 4 2.37 0.00
 -15 29 4 -3.49 0.00
 -12 29 4 -1.23 0.00
 -9 29 4 -0.99 0.00
 -6 29 4 -1.67 0.00
 -3 29 4 -2.57 0.00
 0 29 4 -1.77 0.00
 -29 30 4 -1.54 0.00
 -26 30 4 1.90 0.00
 -23 30 4 -1.93 0.00
 -20 30 4 -0.93 0.00
 -17 30 4 7.84 0.00
 -14 30 4 -5.00 0.00
 -11 30 4 0.92 0.00
 -8 30 4 -2.27 0.00
 -5 30 4 -0.87 0.00
 -2 30 4 0.27 0.00
 -28 31 4 -1.80 0.00
 -25 31 4 0.35 0.00
 -22 31 4 -3.07 0.00
 -19 31 4 -0.03 0.00
 -16 31 4 1.55 0.00
 -13 31 4 -1.75 0.00
 -10 31 4 -2.94 0.00
 -7 31 4 -3.15 0.00
 -4 31 4 1.90 0.00
 -27 32 4 -0.34 0.00
 -24 32 4 3.64 0.00
 -21 32 4 1.95 0.00
 -18 32 4 -1.66 0.00
 -15 32 4 -4.56 0.00
 -12 32 4 2.05 0.00
 -9 32 4 0.72 0.00
 -6 32 4 -6.35 0.00
 -26 33 4 -1.28 0.00
 -23 33 4 2.62 0.00
 -20 33 4 -3.39 0.00
 -17 33 4 5.49 0.00
 -14 33 4 -0.21 0.00
 -11 33 4 3.76 0.00
 -8 33 4 0.44 0.00
 -22 34 4 0.20 0.00
 -19 34 4 -2.14 0.00
 -16 34 4 0.87 0.00
 -13 34 4 2.15 0.00
 0 1 5 -111.24 0.00
 -2 2 5 -39.02 0.00
 1 2 5 -44.21 0.00
 -4 3 5 2.63 0.00
 -1 3 5 37.32 0.00
 2 3 5 19.47 0.00
 -6 4 5 -19.01 0.00
 -3 4 5 10.60 0.00
 0 4 5 -8.85 0.00
 3 4 5 2.23 0.00
 -8 5 5 -30.35 0.00
 -5 5 5 24.43 0.00
 -2 5 5 19.76 0.00
 1 5 5 18.13 0.00
 4 5 5 10.86 0.00
 -10 6 5 -12.28 0.00
 -7 6 5 -13.69 0.00
 -4 6 5 -27.95 0.00
 -1 6 5 -65.95 0.00
 2 6 5 -4.42 0.00
 5 6 5 11.31 0.00
 -12 7 5 16.26 0.00
 -9 7 5 38.72 0.00
 -6 7 5 -9.97 0.00
 -3 7 5 -7.95 0.00
 0 7 5 18.36 0.00
 3 7 5 -9.33 0.00
 6 7 5 -8.85 0.00
 -14 8 5 -12.88 0.00
 -11 8 5 -9.99 0.00
 -8 8 5 7.19 0.00
 -5 8 5 8.03 0.00
 -2 8 5 -1.94 0.00
 1 8 5 27.36 0.00
 4 8 5 2.27 0.00
 7 8 5 -15.17 0.00
 -16 9 5 -7.61 0.00
 -13 9 5 -1.75 0.00
 -10 9 5 40.53 0.00
 -7 9 5 -3.07 0.00
 -4 9 5 -15.10 0.00
 -1 9 5 -5.22 0.00
 2 9 5 -30.67 0.00
 5 9 5 9.59 0.00
 8 9 5 -2.24 0.00
 -18 10 5 7.13 0.00
 -15 10 5 -4.76 0.00
 -12 10 5 8.82 0.00
 -9 10 5 -7.70 0.00
 -6 10 5 17.39 0.00
 -3 10 5 -10.80 0.00
 0 10 5 -23.73 0.00
 3 10 5 6.89 0.00
 6 10 5 13.02 0.00
 9 10 5 3.70 0.00
 -20 11 5 2.66 0.00
 -17 11 5 4.66 0.00
 -14 11 5 7.59 0.00
 -11 11 5 -31.69 0.00
 -8 11 5 -17.08 0.00
 -5 11 5 13.01 0.00
 -2 11 5 18.06 0.00
 1 11 5 1.69 0.00
 4 11 5 7.07 0.00
 7 11 5 -2.99 0.00
 10 11 5 1.13 0.00
 -22 12 5 6.96 0.00
 -19 12 5 -3.61 0.00
 -16 12 5 -3.75 0.00
 -13 12 5 -16.48 0.00
 -10 12 5 -14.56 0.00
 -7 12 5 20.19 0.00
 -4 12 5 -7.61 0.00
 -1 12 5 3.26 0.00
 2 12 5 5.97 0.00
 5 12 5 -11.31 0.00
 8 12 5 2.85 0.00
 11 12 5 4.81 0.00
 -24 13 5 4.55 0.00
 -21 13 5 -12.22 0.00
 -18 13 5 1.87 0.00
 -15 13 5 0.56 0.00
 -12 13 5 8.73 0.00
 -9 13 5 -22.60 0.00
 -6 13 5 -18.37 0.00
 -3 13 5 -2.48 0.00
 0 13 5 3.96 0.00
 3 13 5 2.01 0.00
 6 13 5 -2.25 0.00
 9 13 5 0.94 0.00
 12 13 5 2.18 0.00
 -26 14 5 -0.19 0.00
 -23 14 5 1.09 0.00
 -20 14 5 -5.28 0.00
 -17 14 5 -11.94 0.00
 -14 14 5 -4.68 0.00
 -11 14 5 35.18 0.00
 -8 14 5 -4.96 0.00
 -5 14 5 -28.43 0.00
 -2 14 5 10.26 0.00
 1 14 5 0.31 0.00
 4 14 5 -10.09 0.00
 7 14 5 3.68 0.00
 10 14 5 -4.08 0.00
 13 14 5 3.75 0.00
 -28 15 5 5.01 0.00
 -25 15 5 0.83 0.00
 -22 15 5 -3.86 0.00
 -19 15 5 8.40 0.00
 -16 15 5 -2.47 0.00
 -13 15 5 21.36 0.00
 -10 15 5 -15.54 0.00
 -7 15 5 13.35 0.00
 -4 15 5 1.90 0.00
 -1 15 5 -11.22 0.00
 2 15 5 10.31 0.00
 5 15 5 7.75 0.00
 8 15 5 -4.46 0.00
 11 15 5 -3.76 0.00
 14 15 5 6.31 0.00
 -30 16 5 4.18 0.00
 -27 16 5 0.57 0.00
 -24 16 5 2.13 0.00
 -21 16 5 3.98 0.00
 -18 16 5 -7.59 0.00
 -15 16 5 -2.32 0.00
 -12 16 5 -21.87 0.00
 -9 16 5 0.13 0.00
 -6 16 5 -19.82 0.00
 -3 16 5 -10.81 0.00
 0 16 5 4.94 0.00
 3 16 5 14.95 0.00
 6 16 5 -4.39 0.00
 9 16 5 -0.81 0.00
 12 16 5 1.73 0.00
 15 16 5 6.10 0.00
 -32 17 5 -0.71 0.00
 -29 17 5 2.53 0.00
 -26 17 5 0.21 0.00
 -23 17 5 0.66 0.00
 -20 17 5 -1.96 0.00
 -17 17 5 5.61 0.00
 -14 17 5 0.51 0.00
 -11 17 5 -3.31 0.00
 -8 17 5 10.73 0.00
 -5 17 5 13.95 0.00
 -2 17 5 -2.09 0.00
 1 17 5 -2.87 0.00
 4 17 5 8.13 0.00
 7 17 5 -1.51 0.00
 10 17 5 -1.61 0.00
 13 17 5 1.39 0.00
 16 17 5 2.03 0.00
 -34 18 5 -3.26 0.00
 -31 18 5 -0.28 0.00
 -28 18 5 -1.66 0.00
 -25 18 5 -3.18 0.00
 -22 18 5 5.41 0.00
 -19 18 5 0.31 0.00
 -16 18 5 -5.16 0.00
 -13 18 5 -11.20 0.00
 -10 18 5 5.52 0.00
 -7 18 5 -13.45 0.00
 -4 18 5 7.12 0.00
 -1 18 5 -1.08 0.00
 2 18 5 -2.67 0.00
 5 18 5 -0.20 0.00
 8 18 5 2.02 0.00
 11 18 5 -2.21 0.00
 14 18 5 1.06 0.00
 -33 19 5 0.31 0.00
 -30 19 5 2.19 0.00
 -27 19 5 3.37 0.00
 -24 19 5 -10.12 0.00
 -21 19 5 7.26 0.00
 -18 19 5 3.88 0.00
 -15 19 5 -1.04 0.00
 -12 19 5 3.02 0.00
 -9 19 5 3.27 0.00
 -6 19 5 -1.55 0.00
 -3 19 5 0.60 0.00
 0 19 5 1.25 0.00
 3 19 5 -2.07 0.00
 6 19 5 8.12 0.00
 9 19 5 0.05 0.00
 12 19 5 -3.49 0.00
 15 19 5 -2.22 0.00
 -32 20 5 -2.91 0.00
 -29 20 5 5.49 0.00
 -26 20 5 1.25 0.00
 -23 20 5 -2.07 0.00
 -20 20 5 -1.58 0.00
 -17 20 5 3.70 0.00
 -14 20 5 11.48 0.00
 -11 20 5 -8.77 0.00
 -8 20 5 -8.33 0.00
 -5 20 5 1.05 0.00
 -2 20 5 1.62 0.00
 1 20 5 -8.59 0.00
 4 20 5 -0.08 0.00
 7 20 5 -3.51 0.00
 10 20 5 -8.12 0.00
 13 20 5 6.53 0.00
 -34 21 5 -1.64 0.00
 -31 21 5 -1.86 0.00
 -28 21 5 4.79 0.00
 -25 21 5 -1.59 0.00
 -22 21 5 -5.08 0.00
 -19 21 5 -7.64 0.00
 -16 21 5 8.57 0.00
 -13 21 5 -2.76 0.00
 -10 21 5 -7.29 0.00
 -7 21 5 3.59 0.00
 -4 21 5 2.25 0.00
 -1 21 5 0.71 0.00
 2 21 5 1.50 0.00
 5 21 5 -4.87 0.00
 8 21 5 -0.22 0.00
 11 21 5 0.34 0.00
 -33 22 5 -0.89 0.00
 -30 22 5 -1.90 0.00
 -27 22 5 -0.08 0.00
 -24 22 5 9.30 0.00
 -21 22 5 -0.85 0.00
 -18 22 5 -10.74 0.00
 -15 22 5 11.19 0.00
 -12 22 5 8.74 0.00
 -9 22 5 -1.72 0.00
 -6 22 5 3.80 0.00
 -3 22 5 3.14 0.00
 0 22 5 6.70 0.00
 3 22 5 -3.97 0.00
 6 22 5 0.41 0.00
 9 22 5 -1.99 0.00
 12 22 5 -1.79 0.00
 -32 23 5 5.55 0.00
 -29 23 5 -4.72 0.00
 -26 23 5 1.03 0.00
 -23 23 5 2.34 0.00
 -20 23 5 2.68 0.00
 -17 23 5 -9.32 0.00
 -14 23 5 -1.57 0.00
 -11 23 5 5.26 0.00
 -8 23 5 -2.25 0.00
 -5 23 5 -13.03 0.00
 -2 23 5 0.86 0.00
 1 23 5 0.58 0.00
 4 23 5 -3.80 0.00
 7 23 5 -2.31 0.00
 10 23 5 -1.53 0.00
 -31 24 5 1.06 0.00
 -28 24 5 3.00 0.00
 -25 24 5 -0.74 0.00
 -22 24 5 6.71 0.00
 -19 24 5 -3.50 0.00
 -16 24 5 -4.30 0.00
 -13 24 5 2.60 0.00
 -10 24 5 13.80 0.00
 -7 24 5 3.39 0.00
 -4 24 5 1.40 0.00
 -1 24 5 1.64 0.00
 2 24 5 -0.55 0.00
 5 24 5 0.08 0.00
 8 24 5 3.27 0.00
 -33 25 5 -6.45 0.00
 -30 25 5 -0.04 0.00
 -27 25 5 -3.97 0.00
 -24 25 5 -3.76 0.00
 -21 25 5 3.74 0.00
 -18 25 5 4.04 0.00
 -15 25 5 -9.00 0.00
 -12 25 5 -4.06 0.00
 -9 25 5 1.89 0.00
 -6 25 5 2.77 0.00
 -3 25 5 2.17 0.00
 0 25 5 -5.45 0.00
 3 25 5 1.82 0.00
 6 25 5 -1.05 0.00
 -32 26 5 4.06 0.00
 -29 26 5 1.54 0.00
 -26 26 5 -3.00 0.00
 -23 26 5 0.71 0.00
 -20 26 5 2.15 0.00
 -17 26 5 6.93 0.00
 -14 26 5 -5.23 0.00
 -11 26 5 3.85 0.00
 -8 26 5 -3.21 0.00
 -5 26 5 5.02 0.00
 -2 26 5 -4.75 0.00
 1 26 5 3.10 0.00
 4 26 5 -1.03 0.00
 -31 27 5 1.11 0.00
 -28 27 5 1.29 0.00
 -25 27 5 0.65 0.00
 -22 27 5 -5.05 0.00
 -19 27 5 4.52 0.00
 -16 27 5 4.69 0.00
 -13 27 5 2.69 0.00
 -10 27 5 -1.19 0.00
 -7 27 5 1.05 0.00
 -4 27 5 -0.95 0.00
 -1 27 5 -3.08 0.00
 2 27 5 -2.58 0.00
 5 27 5 -5.96 0.00
 -30 28 5 -6.69 0.00
 -27 28 5 4.57 0.00
 -24 28 5 -0.67 0.00
 -21 28 5 -3.68 0.00
 -18 28 5 -0.48 0.00
 -15 28 5 8.53 0.00
 -12 28 5 -0.90 0.00
 -9 28 5 3.47 0.00
 -6 28 5 -2.70 0.00
 -3 28 5 1.19 0.00
 0 28 5 -5.01 0.00
 3 28 5 -0.55 0.00
 -29 29 5 -1.62 0.00
 -26 29 5 -3.53 0.00
 -23 29 5 0.09 0.00
 -20 29 5 -1.25 0.00
 -17 29 5 -0.20 0.00
 -14 29 5 4.95 0.00
 -11 29 5 -1.94 0.00
 -8 29 5 -1.46 0.00
 -5 29 5 -3.16 0.00
 -2 29 5 0.42 0.00
 1 29 5 0.32 0.00
 -28 30 5 -3.09 0.00
 -25 30 5 -2.03 0.00
 -22 30 5 -2.53 0.00
 -19 30 5 -8.95 0.00
 -16 30 5 2.25 0.00
 -13 30 5 -6.06 0.00
 -10 30 5 -3.04 0.00
 -7 30 5 -3.54 0.00
 -4 30 5 -5.55 0.00
 -1 30 5 -0.14 0.00
 -27 31 5 -1.27 0.00
 -24 31 5 3.17 0.00
 -21 31 5 7.42 0.00
 -18 31 5 -0.27 0.00
 -15 31 5 -7.76 0.00
 -12 31 5 5.90 0.00
 -9 31 5 -1.45 0.00
 -6 31 5 0.96 0.00
 -3 31 5 -2.64 0.00
 -26 32 5 3.88 0.00
 -23 32 5 -2.02 0.00
 -20 32 5 2.57 0.00
 -17 32 5 -5.04 0.00
 -14 32 5 -0.95 0.00
 -11 32 5 -3.05 0.00
 -8 32 5 2.89 0.00
 -5 32 5 -2.24 0.00
 -25 33 5 -1.14 0.00
 -22 33 5 2.35 0.00
 -19 33 5 1.67 0.00
 -16 33 5 -5.06 0.00
 -13 33 5 4.64 0.00
 -10 33 5 3.26 0.00
 -21 34 5 1.57 0.00
 -18 34 5 6.76 0.00
 -15 34 5 1.36 0.00
 -12 34 5 4.41 0.00
 0 0 6 -110.87 0.00
 1 1 6 5.73 0.00
 -1 2 6 -101.99 0.00
 2 2 6 -28.77 0.00
 -3 3 6 -3.49 0.00
 0 3 6 16.08 0.00
 3 3 6 23.44 0.00
 -5 4 6 -31.82 0.00
 -2 4 6 21.21 0.00
 1 4 6 42.92 0.00
 4 4 6 3.58 0.00
 -7 5 6 -1.78 0.00
 -4 5 6 -21.37 0.00
 -1 5 6 5.32 0.00
 2 5 6 -61.77 0.00
 5 5 6 34.26 0.00
 -9 6 6 16.55 0.00
 -6 6 6 16.33 0.00
 -3 6 6 2.49 0.00
 0 6 6 1.96 0.00
 3 6 6 -12.62 0.00
 6 6 6 4.26 0.00
 -11 7 6 -5.73 0.00
 -8 7 6 -22.59 0.00
 -5 7 6 3.05 0.00
 -2 7 6 -7.23 0.00
 1 7 6 -19.00 0.00
 4 7 6 9.91 0.00
 7 7 6 -10.00 0.00
 -13 8 6 19.43 0.00
 -10 8 6 -20.12 0.00
 -7 8 6 33.39 0.00
 -4 8 6 -10.19 0.00
 -1 8 6 2.01 0.00
 2 8 6 17.81 0.00
 5 8 6 -13.12 0.00
 8 8 6 -8.87 0.00
 -15 9 6 -0.53 0.00
 -12 9 6 -22.45 0.00
 -9 9 6 14.94 0.00
 -6 9 6 -4.15 0.00
 -3 9 6 -6.26 0.00
 0 9 6 -9.55 0.00
 3 9 6 -2.38 0.00
 6 9 6 -9.69 0.00
 9 9 6 4.12 0.00
 -17 10 6 -2.97 0.00
 -14 10 6 3.52 0.00
 -11 10 6 13.11 0.00
 -8 10 6 8.67 0.00
 -5 10 6 -18.30 0.00
 -2 10 6 24.02 0.00
 1 10 6 -2.21 0.00
 4 10 6 -9.34 0.00
 7 10 6 6.41 0.00
 10 10 6 -5.49 0.00
 -19 11 6 13.86 0.00
 -16 11 6 -6.39 0.00
 -13 11 6 16.98 0.00
 -10 11 6 -14.19 0.00
 -7 11 6 -20.79 0.00
 -4 11 6 11.38 0.00
 -1 11 6 -7.22 0.00
 2 11 6 11.45 0.00
 5 11 6 1.58 0.00
 8 11 6 2.53 0.00
 11 11 6 0.27 0.00
 -21 12 6 1.00 0.00
 -18 12 6 -4.20 0.00
 -15 12 6 -10.59 0.00
 -12 12 6 17.80 0.00
 -9 12 6 -11.27 0.00
 -6 12 6 -8.46 0.00
 -3 12 6 -1.82 0.00
 0 12 6 -3.33 0.00
 3 12 6 6.85 0.00
 6 12 6 1.39 0.00
 9 12 6 -5.79 0.00
 12 12 6 5.49 0.00
 -23 13 6 11.64 0.00
 -20 13 6 -2.95 0.00
 -17 13 6 -15.59 0.00
 -14 13 6 -7.71 0.00
 -11 13 6 5.02 0.00
 -8 13 6 19.87 0.00
 -5 13 6 -19.97 0.00
 -2 13 6 -19.57 0.00
 1 13 6 13.74 0.00
 4 13 6 -0.81 0.00
 7 13 6 -3.84 0.00
 10 13 6 -2.22 0.00
 13 13 6 8.32 0.00
 -25 14 6 4.25 0.00
 -22 14 6 -9.41 0.00
 -19 14 6 4.45 0.00
 -16 14 6 10.08 0.00
 -13 14 6 -17.59 0.00
 -10 14 6 -16.35 0.00
 -7 14 6 4.19 0.00
 -4 14 6 -2.45 0.00
 -1 14 6 0.69 0.00
 2 14 6 -0.42 0.00
 5 14 6 -0.43 0.00
 8 14 6 2.86 0.00
 11 14 6 -4.96 0.00
 14 14 6 6.59 0.00
 -27 15 6 1.82 0.00
 -24 15 6 0.65 0.00
 -21 15 6 -2.69 0.00
 -18 15 6 2.24 0.00
 -15 15 6 -2.50 0.00
 -12 15 6 3.30 0.00
 -9 15 6 3.82 0.00
 -6 15 6 -9.50 0.00
 -3 15 6 -4.01 0.00
 0 15 6 -2.54 0.00
 3 15 6 5.73 0.00
 6 15 6 1.02 0.00
 9 15 6 9.17 0.00
 12 15 6 -3.92 0.00
 15 15 6 3.17 0.00
 -29 16 6 2.26 0.00
 -26 16 6 5.20 0.00
 -23 16 6 -2.33 0.00
 -20 16 6 7.06 0.00
 -17 16 6 0.09 0.00
 -14 16 6 -0.83 0.00
 -11 16 6 -4.50 0.00
 -8 16 6 -15.51 0.00
 -5 16 6 5.21 0.00
 -2 16 6 1.79 0.00
 1 16 6 -4.91 0.00
 4 16 6 7.23 0.00
 7 16 6 0.81 0.00
 10 16 6 -1.36 0.00
 13 16 6 4.75 0.00
 16 16 6 9.24 0.00
 -31 17 6 6.73 0.00
 -28 17 6 5.02 0.00
 -25 17 6 -5.49 0.00
 -22 17 6 9.77 0.00
 -19 17 6 -1.52 0.00
 -16 17 6 2.59 0.00
 -13 17 6 2.27 0.00
 -10 17 6 -2.77 0.00
 -7 17 6 -3.15 0.00
 -4 17 6 10.63 0.00
 -1 17 6 11.86 0.00
 2 17 6 -3.70 0.00
 5 17 6 4.65 0.00
 8 17 6 -2.67 0.00
 11 17 6 -1.34 0.00
 14 17 6 5.04 0.00
 17 17 6 -6.08 0.00
 -33 18 6 3.82 0.00
 -30 18 6 -0.12 0.00
 -27 18 6 5.15 0.00
 -24 18 6 -6.93 0.00
 -21 18 6 -5.29 0.00
 -18 18 6 1.70 0.00
 -15 18 6 12.39 0.00
 -12 18 6 -9.20 0.00
 -9 18 6 10.24 0.00
 -6 18 6 5.32 0.00
 -3 18 6 -2.30 0.00
 0 18 6 -6.02 0.00
 3 18 6 0.40 0.00
 6 18 6 -3.68 0.00
 9 18 6 2.10 0.00
 12 18 6 2.71 0.00
 15 18 6 -3.04 0.00
 -32 19 6 -3.78 0.00
 -29 19 6 2.65 0.00
 -26 19 6 5.78 0.00
 -23 19 6 0.39 0.00
 -20 19 6 -9.68 0.00
 -17 19 6 7.08 0.00
 -14 19 6 -11.40 0.00
 -11 19 6 3.67 0.00
 -8 19 6 -7.85 0.00
 -5 19 6 -4.90 0.00
 -2 19 6 3.51 0.00
 1 19 6 2.00 0.00
 4 19 6 -6.48 0.00
 7 19 6 4.23 0.00
 10 19 6 0.76 0.00
 13 19 6 -3.78 0.00
 -34 20 6 0.73 0.00
 -31 20 6 -2.15 0.00
 -28 20 6 4.76 0.00
 -25 20 6 -0.31 0.00
 -22 20 6 2.17 0.00
 -19 20 6 -4.22 0.00
 -16 20 6 0.22 0.00
 -13 20 6 16.53 0.00
 -10 20 6 -5.87 0.00
 -7 20 6 -0.51 0.00
 -4 20 6 -1.93 0.00
 -1 20 6 1.51 0.00
 2 20 6 -0.29 0.00
 5 20 6 0.96 0.00
 8 20 6 -5.72 0.00
 11 20 6 -6.12 0.00
 14 20 6 3.37 0.00
 -33 21 6 1.77 0.00
 -30 21 6 -3.79 0.00
 -27 21 6 2.90 0.00
 -24 21 6 2.66 0.00
 -21 21 6 0.14 0.00
 -18 21 6 -8.40 0.00
 -15 21 6 3.89 0.00
 -12 21 6 5.84 0.00
 -9 21 6 -3.10 0.00
 -6 21 6 -1.03 0.00
 -3 21 6 3.02 0.00
 0 21 6 2.70 0.00
 3 21 6 -2.55 0.00
 6 21 6 -0.32 0.00
 9 21 6 -1.06 0.00
 12 21 6 1.14 0.00
 -32 22 6 5.53 0.00
 -29 22 6 0.48 0.00
 -26 22 6 -5.44 0.00
 -23 22 6 7.00 0.00
 -20 22 6 6.49 0.00
 -17 22 6 -6.71 0.00
 -14 22 6 -5.76 0.00
 -11 22 6 2.82 0.00
 -8 22 6 6.55 0.00
 -5 22 6 -6.35 0.00
 -2 22 6 -1.36 0.00
 1 22 6 0.45 0.00
 4 22 6 4.20 0.00
 7 22 6 -3.68 0.00
 10 22 6 0.87 0.00
 -31 23 6 4.01 0.00
 -28 23 6 -0.98 0.00
 -25 23 6 -1.18 0.00
 -22 23 6 -2.34 0.00
 -19 23 6 -0.54 0.00
 -16 23 6 0.87 0.00
 -13 23 6 -3.87 0.00
 -10 23 6 11.16 0.00
 -7 23 6 6.75 0.00
 -4 23 6 -2.51 0.00
 -1 23 6 -6.02 0.00
 2 23 6 -0.81 0.00
 5 23 6 -0.99 0.00
 8 23 6 3.93 0.00
 -33 24 6 0.45 0.00
 -30 24 6 -0.09 0.00
 -27 24 6 -4.33 0.00
 -24 24 6 -6.15 0.00
 -21 24 6 4.46 0.00
 -18 24 6 5.62 0.00
 -15 24 6 -3.57 0.00
 -12 24 6 -3.94 0.00
 -9 24 6 1.56 0.00
 -6 24 6 6.25 0.00
 -3 24 6 -2.43 0.00
 0 24 6 -0.13 0.00
 3 24 6 -3.55 0.00
 6 24 6 -2.85 0.00
 9 24 6 -0.36 0.00
 -32 25 6 -0.85 0.00
 -29 25 6 3.59 0.00
 -26 25 6 2.68 0.00
 -23 25 6 -2.52 0.00
 -20 25 6 -2.88 0.00
 -17 25 6 2.28 0.00
 -14 25 6 4.29 0.00
 -11 25 6 -0.69 0.00
 -8 25 6 -2.44 0.00
 -5 25 6 4.73 0.00
 -2 25 6 5.88 0.00
 1 25 6 -0.32 0.00
 4 25 6 -0.46 0.00
 7 25 6 2.31 0.00
 -31 26 6 -4.01 0.00
 -28 26 6 1.40 0.00
 -25 26 6 0.74 0.00
 -22 26 6 -5.01 0.00
 -19 26 6 -1.11 0.00
 -16 26 6 4.58 0.00
 -13 26 6 -4.14 0.00
 -10 26 6 -4.34 0.00
 -7 26 6 -5.33 0.00
 -4 26 6 1.46 0.00
 -1 26 6 -6.30 0.00
 2 26 6 -0.67 0.00
 5 26 6 -6.40 0.00
 -30 27 6 -0.32 0.00
 -27 27 6 -1.73 0.00
 -24 27 6 4.95 0.00
 -21 27 6 -1.81 0.00
 -18 27 6 -2.07 0.00
 -15 27 6 7.72 0.00
 -12 27 6 7.37 0.00
 -9 27 6 -0.66 0.00
 -6 27 6 2.28 0.00
 -3 27 6 -1.01 0.00
 0 27 6 0.90 0.00
 3 27 6 -7.18 0.00
 -29 28 6 -4.18 0.00
 -26 28 6 0.20 0.00
 -23 28 6 0.97 0.00
 -20 28 6 2.71 0.00
 -17 28 6 -8.86 0.00
 -14 28 6 4.23 0.00
 -11 28 6 -0.77 0.00
 -8 28 6 -0.50 0.00
 -5 28 6 -2.25 0.00
 -2 28 6 -2.70 0.00
 1 28 6 1.78 0.00
 -28 29 6 -4.10 0.00
 -25 29 6 -3.96 0.00
 -22 29 6 2.50 0.00
 -19 29 6 -0.94 0.00
 -16 29 6 -0.78 0.00
 -13 29 6 2.28 0.00
 -10 29 6 -0.57 0.00
 -7 29 6 -1.36 0.00
 -4 29 6 -3.06 0.00
 -1 29 6 -2.45 0.00
 -27 30 6 2.36 0.00
 -24 30 6 -2.82 0.00
 -21 30 6 1.73 0.00
 -18 30 6 -3.91 0.00
 -15 30 6 -2.54 0.00
 -12 30 6 0.38 0.00
 -9 30 6 3.64 0.00
 -6 30 6 -1.71 0.00
 -3 30 6 0.62 0.00
 -26 31 6 -1.26 0.00
 -23 31 6 0.62 0.00
 -20 31 6 6.00 0.00
 -17 31 6 1.29 0.00
 -14 31 6 -9.00 0.00
 -11 31 6 1.01 0.00
 -8 31 6 -1.57 0.00
 -5 31 6 -0.65 0.00
 -25 32 6 4.91 0.00
 -22 32 6 1.86 0.00
 -19 32 6 6.09 0.00
 -16 32 6 -4.13 0.00
 -13 32 6 -0.93 0.00
 -10 32 6 -0.67 0.00
 -7 32 6 6.17 0.00
 -24 33 6 -4.47 0.00
 -21 33 6 -5.55 0.00
 -18 33 6 3.04 0.00
 -15 33 6 -3.29 0.00
 -12 33 6 -0.22 0.00
 -9 33 6 4.36 0.00
 -20 34 6 -0.09 0.00
 -17 34 6 2.45 0.00
 -14 34 6 2.12 0.00
 -1 1 7 7.72 0.00
 -3 2 7 -12.25 0.00
 0 2 7 -49.12 0.00
 -5 3 7 -41.17 0.00
 -2 3 7 -42.68 0.00
 1 3 7 -30.30 0.00
 -7 4 7 62.86 0.00
 -4 4 7 6.89 0.00
 -1 4 7 34.93 0.00
 2 4 7 11.87 0.00
 -9 5 7 -12.36 0.00
 -6 5 7 16.24 0.00
 -3 5 7 0.05 0.00
 0 5 7 -0.45 0.00
 3 5 7 -26.77 0.00
 -11 6 7 -7.54 0.00
 -8 6 7 7.14 0.00
 -5 6 7 -28.00 0.00
 -2 6 7 40.18 0.00
 1 6 7 -7.03 0.00
 4 6 7 -9.23 0.00
 -13 7 7 16.73 0.00
 -10 7 7 -2.09 0.00
 -7 7 7 -19.31 0.00
 -4 7 7 23.17 0.00
 -1 7 7 2.88 0.00
 2 7 7 12.69 0.00
 5 7 7 -6.72 0.00
 -15 8 7 -12.01 0.00
 -12 8 7 19.16 0.00
 -9 8 7 8.77 0.00
 -6 8 7 -5.71 0.00
 -3 8 7 8.46 0.00
 0 8 7 -37.20 0.00
 3 8 7 11.91 0.00
 6 8 7 -3.71 0.00
 -17 9 7 -7.88 0.00
 -14 9 7 11.44 0.00
 -11 9 7 -20.68 0.00
 -8 9 7 4.46 0.00
 -5 9 7 -11.66 0.00
 -2 9 7 -30.58 0.00
 1 9 7 16.45 0.00
 4 9 7 -4.96 0.00
 7 9 7 -9.35 0.00
 -19 10 7 -3.05 0.00
 -16 10 7 1.83 0.00
 -13 10 7 5.27 0.00
 -10 10 7 14.90 0.00
 -7 10 7 -3.97 0.00
 -4 10 7 0.48 0.00
 -1 10 7 17.88 0.00
 2 10 7 -1.49 0.00
 5 10 7 -1.37 0.00
 8 10 7 0.40 0.00
 -21 11 7 -5.99 0.00
 -18 11 7 4.19 0.00
 -15 11 7 -8.79 0.00
 -12 11 7 -2.98 0.00
 -9 11 7 28.88 0.00
 -6 11 7 -9.33 0.00
 -3 11 7 -13.57 0.00
 0 11 7 4.81 0.00
 3 11 7 1.15 0.00
 6 11 7 1.45 0.00
 9 11 7 -0.53 0.00
 -23 12 7 10.57 0.00
 -20 12 7 8.28 0.00
 -17 12 7 1.13 0.00
 -14 12 7 -24.52 0.00
 -11 12 7 2.18 0.00
 -8 12 7 -7.49 0.00
 -5 12 7 7.04 0.00
 -2 12 7 -12.25 0.00
 1 12 7 -4.35 0.00
 4 12 7 6.97 0.00
 7 12 7 7.17 0.00
 10 12 7 -5.05 0.00
 -25 13 7 2.91 0.00
 -22 13 7 3.56 0.00
 -19 13 7 -4.29 0.00
 -16 13 7 3.17 0.00
 -13 13 7 3.94 0.00
 -10 13 7 -8.76 0.00
 -7 13 7 -0.06 0.00
 -4 13 7 3.41 0.00
 -1 13 7 -1.82 0.00
 2 13 7 -7.71 0.00
 5 13 7 -1.42 0.00
 8 13 7 0.18 0.00
 11 13 7 -7.33 0.00
 -27 14 7 2.90 0.00
 -24 14 7 7.20 0.00
 -21 14 7 -3.42 0.00
 -18 14 7 -9.92 0.00
 -15 14 7 6.58 0.00
 -12 14 7 5.51 0.00
 -9 14 7 -21.15 0.00
 -6 14 7 11.95 0.00
 -3 14 7 -5.77 0.00
 0 14 7 0.89 0.00
 3 14 7 -0.56 0.00
 6 14 7 0.68 0.00
 9 14 7 8.43 0.00
 12 14 7 -2.26 0.00
 -29 15 7 3.27 0.00
 -26 15 7 1.83 0.00
 -23 15 7 -1.15 0.00
 -20 15 7 3.33 0.00
 -17 15 7 2.56 0.00
 -14 15 7 -0.69 0.00
 -11 15 7 -18.49 0.00
 -8 15 7 -3.81 0.00
 -5 15 7 -7.22 0.00
 -2 15 7 8.63 0.00
 1 15 7 0.37 0.00
 4 15 7 2.85 0.00
 7 15 7 -8.37 0.00
 10 15 7 9.11 0.00
 13 15 7 1.89 0.00
 -31 16 7 0.43 0.00
 -28 16 7 3.37 0.00
 -25 16 7 2.83 0.00
 -22 16 7 -4.73 0.00
 -19 16 7 10.22 0.00
 -16 16 7 7.69 0.00
 -13 16 7 1.29 0.00
 -10 16 7 14.84 0.00
 -7 16 7 -10.44 0.00
 -4 16 7 -10.69 0.00
 -1 16 7 2.26 0.00
 2 16 7 0.79 0.00
 5 16 7 -0.98 0.00
 8 16 7 5.48 0.00
 11 16 7 0.49 0.00
 14 16 7 1.95 0.00
 -33 17 7 0.25 0.00
 -30 17 7 10.55 0.00
 -27 17 7 8.77 0.00
 -24 17 7 -4.92 0.00
 -21 17 7 0.31 0.00
 -18 17 7 3.38 0.00
 -15 17 7 -8.64 0.00
 -12 17 7 5.19 0.00
 -9 17 7 -8.29 0.00
 -6 17 7 -0.15 0.00
 -3 17 7 5.35 0.00
 0 17 7 2.35 0.00
 3 17 7 -4.57 0.00
 6 17 7 1.70 0.00
 9 17 7 3.83 0.00
 12 17 7 -1.11 0.00
 15 17 7 10.72 0.00
 -32 18 7 3.55 0.00
 -29 18 7 -0.75 0.00
 -26 18 7 5.06 0.00
 -23 18 7 6.58 0.00
 -20 18 7 -6.84 0.00
 -17 18 7 3.49 0.00
 -14 18 7 7.48 0.00
 -11 18 7 0.92 0.00
 -8 18 7 4.78 0.00
 -5 18 7 3.28 0.00
 -2 18 7 5.07 0.00
 1 18 7 3.15 0.00
 4 18 7 3.72 0.00
 7 18 7 -4.72 0.00
 10 18 7 3.11 0.00
 13 18 7 -0.11 0.00
 16 18 7 -5.58 0.00
 -34 19 7 4.67 0.00
 -31 19 7 -6.85 0.00
 -28 19 7 5.94 0.00
 -25 19 7 -2.09 0.00
 -22 19 7 3.34 0.00
 -19 19 7 -12.38 0.00
 -16 19 7 -10.08 0.00
 -13 19 7 6.32 0.00
 -10 19 7 3.88 0.00
 -7 19 7 -3.76 0.00
 -4 19 7 -4.21 0.00
 -1 19 7 -4.27 0.00
 2 19 7 -0.75 0.00
 5 19 7 1.70 0.00
 8 19 7 -6.08 0.00
 11 19 7 0.29 0.00
 14 19 7 5.07 0.00
 -33 20 7 -0.07 0.00
 -30 20 7 -2.50 0.00
 -27 20 7 0.26 0.00
 -24 20 7 2.18 0.00
 -21 20 7 -5.97 0.00
 -18 20 7 6.04 0.00
 -15 20 7 -0.48 0.00
 -12 20 7 -2.10 0.00
 -9 20 7 8.54 0.00
 -6 20 7 2.66 0.00
 -3 20 7 3.03 0.00
 0 20 7 -1.45 0.00
 3 20 7 2.82 0.00
 6 20 7 -1.85 0.00
 9 20 7 0.27 0.00
 12 20 7 -8.93 0.00
 -32 21 7 6.38 0.00
 -29 21 7 -1.00 0.00
 -26 21 7 -1.03 0.00
 -23 21 7 -1.74 0.00
 -20 21 7 6.13 0.00
 -17 21 7 -0.37 0.00
 -14 21 7 -4.42 0.00
 -11 21 7 -3.79 0.00
 -8 21 7 6.04 0.00
 -5 21 7 -4.05 0.00
 -2 21 7 -6.37 0.00
 1 21 7 -1.24 0.00
 4 21 7 1.17 0.00
 7 21 7 0.93 0.00
 10 21 7 -3.03 0.00
 -31 22 7 4.51 0.00
 -28 22 7 1.51 0.00
 -25 22 7 -4.60 0.00
 -22 22 7 -1.36 0.00
 -19 22 7 7.20 0.00
 -16 22 7 2.68 0.00
 -13 22 7 -6.15 0.00
 -10 22 7 -0.62 0.00
 -7 22 7 4.34 0.00
 -4 22 7 -2.47 0.00
 -1 22 7 -0.48 0.00
 2 22 7 -7.35 0.00
 5 22 7 4.34 0.00
 8 22 7 3.55 0.00
 11 22 7 3.59 0.00
 -33 23 7 1.51 0.00
 -30 23 7 1.43 0.00
 -27 23 7 0.21 0.00
 -24 23 7 -0.90 0.00
 -21 23 7 1.99 0.00
 -18 23 7 -2.21 0.00
 -15 23 7 6.64 0.00
 -12 23 7 -5.26 0.00
 -9 23 7 -1.56 0.00
 -6 23 7 3.78 0.00
 -3 23 7 4.93 0.00
 0 23 7 -3.94 0.00
 3 23 7 -0.76 0.00
 6 23 7 -5.45 0.00
 9 23 7 2.93 0.00
 -32 24 7 -2.67 0.00
 -29 24 7 1.80 0.00
 -26 24 7 -0.66 0.00
 -23 24 7 -7.73 0.00
 -20 24 7 -2.95 0.00
 -17 24 7 -1.00 0.00
 -14 24 7 4.34 0.00
 -11 24 7 6.10 0.00
 -8 24 7 -6.38 0.00
 -5 24 7 3.23 0.00
 -2 24 7 -0.57 0.00
 1 24 7 0.52 0.00
 4 24 7 0.69 0.00
 7 24 7 2.66 0.00
 -31 25 7 -4.58 0.00
 -28 25 7 -4.00 0.00
 -25 25 7 5.00 0.00
 -22 25 7 -2.49 0.00
 -19 25 7 -1.02 0.00
 -16 25 7 -0.62 0.00
 -13 25 7 6.28 0.00
 -10 25 7 -3.66 0.00
 -7 25 7 -1.52 0.00
 -4 25 7 -1.20 0.00
 -1 25 7 0.04 0.00
 2 25 7 1.51 0.00
 5 25 7 -4.61 0.00
 -30 26 7 -3.28 0.00
 -27 26 7 2.97 0.00
 -24 26 7 4.78 0.00
 -21 26 7 -4.20 0.00
 -18 26 7 -7.30 0.00
 -15 26 7 0.59 0.00
 -12 26 7 3.22 0.00
 -9 26 7 0.90 0.00
 -6 26 7 -0.90 0.00
 -3 26 7 -3.91 0.00
 0 26 7 5.95 0.00
 3 26 7 -5.27 0.00
 6 26 7 1.29 0.00
 -29 27 7 -2.87 0.00
 -26 27 7 -3.84 0.00
 -23 27 7 2.05 0.00
 -20 27 7 3.16 0.00
 -17 27 7 1.62 0.00
 -14 27 7 -1.33 0.00
 -11 27 7 3.18 0.00
 -8 27 7 2.52 0.00
 -5 27 7 0.44 0.00
 -2 27 7 -1.65 0.00
 1 27 7 0.61 0.00
 4 27 7 -2.57 0.00
 -31 28 7 -3.54 0.00
 -28 28 7 -1.18 0.00
 -25 28 7 -4.46 0.00
 -22 28 7 3.93 0.00
 -19 28 7 2.25 0.00
 -16 28 7 1.44 0.00
 -13 28 7 -2.03 0.00
 -10 28 7 2.57 0.00
 -7 28 7 -3.81 0.00
 -4 28 7 3.55 0.00
 -1 28 7 -1.45 0.00
 2 28 7 -5.27 0.00
 -30 29 7 -3.83 0.00
 -27 29 7 2.11 0.00
 -24 29 7 4.94 0.00
 -21 29 7 0.54 0.00
 -18 29 7 -3.55 0.00
 -15 29 7 -1.22 0.00
 -12 29 7 -3.14 0.00
 -9 29 7 0.03 0.00
 -6 29 7 2.72 0.00
 -3 29 7 -0.07 0.00
 0 29 7 -2.05 0.00
 -29 30 7 -5.48 0.00
 -26 30 7 -1.97 0.00
 -23 30 7 1.49 0.00
 -20 30 7 4.33 0.00
 -17 30 7 2.90 0.00
 -14 30 7 -1.23 0.00
 -11 30 7 -1.41 0.00
 -8 30 7 6.19 0.00
 -5 30 7 -9.23 0.00
 -2 30 7 2.50 0.00
 -28 31 7 8.80 0.00
 -25 31 7 2.00 0.00
 -22 31 7 1.36 0.00
 -19 31 7 -0.07 0.00
 -16 31 7 1.79 0.00
 -13 31 7 2.07 0.00
 -10 31 7 0.71 0.00
 -7 31 7 6.68 0.00
 -4 31 7 -5.68 0.00
 -24 32 7 -0.47 0.00
 -21 32 7 0.68 0.00
 -18 32 7 -2.09 0.00
 -15 32 7 -0.11 0.00
 -12 32 7 -4.48 0.00
 -9 32 7 -0.71 0.00
 -6 32 7 2.89 0.00
 -23 33 7 -2.67 0.00
 -20 33 7 -1.06 0.00
 -17 33 7 -0.33 0.00
 -14 33 7 2.93 0.00
 -11 33 7 -2.75 0.00
 -19 34 7 0.74 0.00
 -16 34 7 1.40 0.00
 0 1 8 -8.42 0.00
 -2 2 8 3.09 0.00
 1 2 8 -29.24 0.00
 -4 3 8 16.40 0.00
 -1 3 8 -18.00 0.00
 2 3 8 -15.97 0.00
 -6 4 8 -36.39 0.00
 -3 4 8 48.59 0.00
 0 4 8 7.58 0.00
 3 4 8 13.20 0.00
 -8 5 8 2.52 0.00
 -5 5 8 -4.94 0.00
 -2 5 8 -16.44 0.00
 1 5 8 10.16 0.00
 4 5 8 -30.42 0.00
 -10 6 8 13.95 0.00
 -7 6 8 -9.10 0.00
 -4 6 8 12.07 0.00
 -1 6 8 -0.02 0.00
 2 6 8 34.24 0.00
 5 6 8 -2.01 0.00
 -12 7 8 -6.82 0.00
 -9 7 8 30.72 0.00
 -6 7 8 -2.36 0.00
 -3 7 8 -2.06 0.00
 0 7 8 15.31 0.00
 3 7 8 -8.95 0.00
 6 7 8 19.37 0.00
 -14 8 8 -4.33 0.00
 -11 8 8 -7.13 0.00
 -8 8 8 -1.66 0.00
 -5 8 8 2.38 0.00
 -2 8 8 -7.04 0.00
 1 8 8 -28.23 0.00
 4 8 8 6.82 0.00
 7 8 8 -6.85 0.00
 -16 9 8 -5.28 0.00
 -13 9 8 -1.73 0.00
 -10 9 8 29.86 0.00
 -7 9 8 -13.88 0.00
 -4 9 8 -3.12 0.00
 -1 9 8 -7.09 0.00
 2 9 8 -2.16 0.00
 5 9 8 -3.01 0.00
 8 9 8 -1.01 0.00
 -18 10 8 -3.52 0.00
 -15 10 8 -3.58 0.00
 -12 10 8 -17.44 0.00
 -9 10 8 -11.91 0.00
 -6 10 8 30.29 0.00
 -3 10 8 -17.01 0.00
 0 10 8 5.36 0.00
 3 10 8 8.84 0.00
 6 10 8 0.16 0.00
 9 10 8 -5.96 0.00
 -20 11 8 -2.33 0.00
 -17 11 8 10.21 0.00
 -14 11 8 8.83 0.00
 -11 11 8 1.68 0.00
 -8 11 8 1.09 0.00
 -5 11 8 18.15 0.00
 -2 11 8 1.69 0.00
 1 11 8 -10.10 0.00
 4 11 8 -4.77 0.00
 7 11 8 4.53 0.00
 10 11 8 -1.15 0.00
 -22 12 8 0.08 0.00
 -19 12 8 0.25 0.00
 -16 12 8 6.00 0.00
 -13 12 8 -0.22 0.00
 -10 12 8 -3.04 0.00
 -7 12 8 -4.91 0.00
 -4 12 8 -15.99 0.00
 -1 12 8 -0.35 0.00
 2 12 8 -9.83 0.00
 5 12 8 -5.04 0.00
 8 12 8 -0.20 0.00
 11 12 8 3.60 0.00
 -24 13 8 6.00 0.00
 -21 13 8 -1.51 0.00
 -18 13 8 -3.16 0.00
 -15 13 8 -9.58 0.00
 -12 13 8 3.88 0.00
 -9 13 8 -10.46 0.00
 -6 13 8 -4.57 0.00
 -3 13 8 18.26 0.00
 0 13 8 2.18 0.00
 3 13 8 -1.86 0.00
 6 13 8 -3.07 0.00
 9 13 8 9.89 0.00
 12 13 8 -5.66 0.00
 -26 14 8 -0.29 0.00
 -23 14 8 -1.66 0.00
 -20 14 8 7.66 0.00
 -17 14 8 -3.56 0.00
 -14 14 8 -5.83 0.00
 -11 14 8 9.14 0.00
 -8 14 8 -9.03 0.00
 -5 14 8 -6.83 0.00
 -2 14 8 0.13 0.00
 1 14 8 6.93 0.00
 4 14 8 0.36 0.00
 7 14 8 -0.31 0.00
 10 14 8 2.94 0.00
 13 14 8 -1.50 0.00
 -28 15 8 -2.67 0.00
 -25 15 8 6.13 0.00
 -22 15 8 -5.08 0.00
 -19 15 8 1.92 0.00
 -16 15 8 -5.68 0.00
 -13 15 8 8.51 0.00
 -10 15 8 -8.37 0.00
 -7 15 8 1.95 0.00
 -4 15 8 -7.17 0.00
 -1 15 8 -3.76 0.00
 2 15 8 5.43 0.00
 5 15 8 5.31 0.00
 8 15 8 -1.73 0.00
 11 15 8 1.35 0.00
 14 15 8 6.86 0.00
 -30 16 8 -0.01 0.00
 -27 16 8 5.35 0.00
 -24 16 8 3.75 0.00
 -21 16 8 -0.39 0.00
 -18 16 8 5.73 0.00
 -15 16 8 1.99 0.00
 -12 16 8 -0.67 0.00
 -9 16 8 4.67 0.00
 -6 16 8 -3.86 0.00
 -3 16 8 4.02 0.00
 0 16 8 -1.66 0.00
 3 16 8 -0.75 0.00
 6 16 8 -9.02 0.00
 9 16 8 2.02 0.00
 12 16 8 0.25 0.00
 15 16 8 4.06 0.00
 -32 17 8 -0.79 0.00
 -29 17 8 3.27 0.00
 -26 17 8 5.06 0.00
 -23 17 8 2.48 0.00
 -20 17 8 -8.81 0.00
 -17 17 8 7.39 0.00
 -14 17 8 5.52 0.00
 -11 17 8 0.12 0.00
 -8 17 8 8.23 0.00
 -5 17 8 -2.81 0.00
 -2 17 8 -4.69 0.00
 1 17 8 -1.99 0.00
 4 17 8 1.08 0.00
 7 17 8 -0.02 0.00
 10 17 8 6.99 0.00
 13 17 8 -0.85 0.00
 16 17 8 -2.53 0.00
 -31 18 8 1.00 0.00
 -28 18 8 -0.29 0.00
 -25 18 8 -1.76 0.00
 -22 18 8 1.46 0.00
 -19 18 8 4.79 0.00
 -16 18 8 -10.10 0.00
 -13 18 8 -4.87 0.00
 -10 18 8 9.43 0.00
 -7 18 8 -2.63 0.00
 -4 18 8 -2.00 0.00
 -1 18 8 3.29 0.00
 2 18 8 -0.17 0.00
 5 18 8 5.48 0.00
 8 18 8 -1.11 0.00
 11 18 8 -2.32 0.00
 14 18 8 0.63 0.00
 -33 19 8 1.42 0.00
 -30 19 8 -8.85 0.00
 -27 19 8 4.76 0.00
 -24 19 8 -1.49 0.00
 -21 19 8 0.00 0.00
 -18 19 8 6.40 0.00
 -15 19 8 -5.56 0.00
 -12 19 8 -0.86 0.00
 -9 19 8 10.28 0.00
 -6 19 8 -1.25 0.00
 -3 19 8 -2.53 0.00
 0 19 8 -7.90 0.00
 3 19 8 0.34 0.00
 6 19 8 7.57 0.00
 9 19 8 -6.26 0.00
 12 19 8 -5.21 0.00
 -32 20 8 9.45 0.00
 -29 20 8 2.85 0.00
 -26 20 8 -2.04 0.00
 -23 20 8 1.26 0.00
 -20 20 8 -8.45 0.00
 -17 20 8 -5.32 0.00
 -14 20 8 2.35 0.00
 -11 20 8 -9.89 0.00
 -8 20 8 1.18 0.00
 -5 20 8 2.05 0.00
 -2 20 8 6.45 0.00
 1 20 8 -5.55 0.00
 4 20 8 4.49 0.00
 7 20 8 2.03 0.00
 10 20 8 7.09 0.00
 13 20 8 -2.49 0.00
 -31 21 8 1.30 0.00
 -28 21 8 -0.41 0.00
 -25 21 8 5.65 0.00
 -22 21 8 -6.94 0.00
 -19 21 8 2.77 0.00
 -16 21 8 14.15 0.00
 -13 21 8 -6.75 0.00
 -10 21 8 -6.92 0.00
 -7 21 8 8.19 0.00
 -4 21 8 2.62 0.00
 -1 21 8 0.37 0.00
 2 21 8 -2.03 0.00
 5 21 8 -4.10 0.00
 8 21 8 1.45 0.00
 11 21 8 -0.86 0.00
 -33 22 8 -3.80 0.00
 -30 22 8 1.63 0.00
 -27 22 8 4.38 0.00
 -24 22 8 -4.28 0.00
 -21 22 8 2.89 0.00
 -18 22 8 -4.90 0.00
 -15 22 8 3.31 0.00
 -12 22 8 -1.35 0.00
 -9 22 8 -7.83 0.00
 -6 22 8 -5.58 0.00
 -3 22 8 -1.73 0.00
 0 22 8 -1.08 0.00
 3 22 8 -4.23 0.00
 6 22 8 -2.30 0.00
 9 22 8 2.99 0.00
 -32 23 8 5.27 0.00
 -29 23 8 -6.45 0.00
 -26 23 8 -0.62 0.00
 -23 23 8 -4.50 0.00
 -20 23 8 1.74 0.00
 -17 23 8 2.57 0.00
 -14 23 8 1.26 0.00
 -11 23 8 4.97 0.00
 -8 23 8 0.30 0.00
 -5 23 8 -3.18 0.00
 -2 23 8 1.71 0.00
 1 23 8 1.18 0.00
 4 23 8 1.79 0.00
 7 23 8 3.83 0.00
 10 23 8 2.52 0.00
 -31 24 8 -5.99 0.00
 -28 24 8 1.03 0.00
 -25 24 8 -0.44 0.00
 -22 24 8 2.22 0.00
 -19 24 8 -2.73 0.00
 -16 24 8 -4.55 0.00
 -13 24 8 2.45 0.00
 -10 24 8 2.97 0.00
 -7 24 8 -3.71 0.00
 -4 24 8 -2.46 0.00
 -1 24 8 2.47 0.00
 2 24 8 -0.91 0.00
 5 24 8 0.21 0.00
 8 24 8 -1.25 0.00
 -30 25 8 -4.74 0.00
 -27 25 8 -0.25 0.00
 -24 25 8 6.16 0.00
 -21 25 8 -0.16 0.00
 -18 25 8 -0.66 0.00
 -15 25 8 -2.68 0.00
 -12 25 8 4.43 0.00
 -9 25 8 -1.52 0.00
 -6 25 8 0.02 0.00
 -3 25 8 -8.43 0.00
 0 25 8 0.15 0.00
 3 25 8 8.17 0.00
 6 25 8 -3.26 0.00
 -29 26 8 -2.54 0.00
 -26 26 8 -5.94 0.00
 -23 26 8 2.90 0.00
 -20 26 8 -2.22 0.00
 -17 26 8 3.64 0.00
 -14 26 8 1.53 0.00
 -11 26 8 -1.09 0.00
 -8 26 8 4.25 0.00
 -5 26 8 6.52 0.00
 -2 26 8 -4.91 0.00
 1 26 8 3.69 0.00
 4 26 8 -8.50 0.00
 -31 27 8 -2.69 0.00
 -28 27 8 0.59 0.00
 -25 27 8 4.30 0.00
 -22 27 8 -4.09 0.00
 -19 27 8 -1.36 0.00
 -16 27 8 1.06 0.00
 -13 27 8 -3.04 0.00
 -10 27 8 -2.65 0.00
 -7 27 8 4.53 0.00
 -4 27 8 -0.28 0.00
 -1 27 8 3.49 0.00
 2 27 8 -0.41 0.00
 -30 28 8 -6.01 0.00
 -27 28 8 0.16 0.00
 -24 28 8 3.30 0.00
 -21 28 8 2.49 0.00
 -18 28 8 -1.30 0.00
 -15 28 8 4.71 0.00
 -12 28 8 -3.02 0.00
 -9 28 8 0.34 0.00
 -6 28 8 -3.15 0.00
 -3 28 8 1.86 0.00
 0 28 8 1.71 0.00
 -29 29 8 1.67 0.00
 -26 29 8 -1.47 0.00
 -23 29 8 3.14 0.00
 -20 29 8 0.32 0.00
 -17 29 8 -1.37 0.00
 -14 29 8 2.79 0.00
 -11 29 8 0.27 0.00
 -8 29 8 -1.03 0.00
 -5 29 8 -1.18 0.00
 -2 29 8 5.24 0.00
 -28 30 8 2.78 0.00
 -25 30 8 5.60 0.00
 -22 30 8 4.75 0.00
 -19 30 8 2.66 0.00
 -16 30 8 2.21 0.00
 -13 30 8 6.24 0.00
 -10 30 8 1.79 0.00
 -7 30 8 9.71 0.00
 -4 30 8 -3.40 0.00
 -27 31 8 4.10 0.00
 -24 31 8 2.41 0.00
 -21 31 8 5.01 0.00
 -18 31 8 -1.67 0.00
 -15 31 8 -0.05 0.00
 -12 31 8 -1.09 0.00
 -9 31 8 -1.25 0.00
 -6 31 8 1.60 0.00
 -23 32 8 0.31 0.00
 -20 32 8 -0.58 0.00
 -17 32 8 -1.49 0.00
 -14 32 8 0.24 0.00
 -11 32 8 -0.65 0.00
 -8 32 8 2.97 0.00
 -22 33 8 -1.45 0.00
 -19 33 8 2.06 0.00
 -16 33 8 -3.61 0.00
 -13 33 8 0.77 0.00
 -10 33 8 1.76 0.00
 1 1 9 -25.28 0.00
 -1 2 9 16.96 0.00
 2 2 9 57.93 0.00
 -3 3 9 -3.37 0.00
 0 3 9 25.09 0.00
 3 3 9 -35.24 0.00
 -5 4 9 -25.38 0.00
 -2 4 9 -41.65 0.00
 1 4 9 3.01 0.00
 4 4 9 -9.79 0.00
 -7 5 9 2.22 0.00
 -4 5 9 4.58 0.00
 -1 5 9 16.11 0.00
 2 5 9 -7.11 0.00
 5 5 9 21.97 0.00
 -9 6 9 7.00 0.00
 -6 6 9 23.53 0.00
 -3 6 9 8.23 0.00
 0 6 9 -26.74 0.00
 3 6 9 15.97 0.00
 6 6 9 0.57 0.00
 -11 7 9 10.95 0.00
 -8 7 9 -8.07 0.00
 -5 7 9 29.07 0.00
 -2 7 9 -0.44 0.00
 1 7 9 13.68 0.00
 4 7 9 2.01 0.00
 7 7 9 4.61 0.00
 -13 8 9 -8.69 0.00
 -10 8 9 -7.28 0.00
 -7 8 9 18.49 0.00
 -4 8 9 -28.73 0.00
 -1 8 9 0.01 0.00
 2 8 9 -17.12 0.00
 5 8 9 -7.80 0.00
 8 8 9 0.52 0.00
 -15 9 9 0.42 0.00
 -12 9 9 -12.51 0.00
 -9 9 9 -7.60 0.00
 -6 9 9 11.30 0.00
 -3 9 9 8.44 0.00
 0 9 9 -4.32 0.00
 3 9 9 2.45 0.00
 6 9 9 -2.42 0.00
 9 9 9 4.43 0.00
 -17 10 9 6.43 0.00
 -14 10 9 1.31 0.00
 -11 10 9 12.12 0.00
 -8 10 9 -18.19 0.00
 -5 10 9 -0.96 0.00
 -2 10 9 18.58 0.00
 1 10 9 -18.65 0.00
 4 10 9 0.79 0.00
 7 10 9 -0.18 0.00
 10 10 9 0.03 0.00
 -19 11 9 -1.65 0.00
 -16 11 9 -12.76 0.00
 -13 11 9 6.07 0.00
 -10 11 9 1.80 0.00
 -7 11 9 1.97 0.00
 -4 11 9 7.69 0.00
 -1 11 9 -6.19 0.00
 2 11 9 5.54 0.00
 5 11 9 -6.43 0.00
 8 11 9 -3.13 0.00
 11 11 9 -4.67 0.00
 -21 12 9 -2.61 0.00
 -18 12 9 2.31 0.00
 -15 12 9 0.81 0.00
 -12 12 9 15.36 0.00
 -9 12 9 -2.81 0.00
 -6 12 9 -11.51 0.00
 -3 12 9 -1.84 0.00
 0 12 9 7.79 0.00
 3 12 9 -6.33 0.00
 6 12 9 -7.12 0.00
 9 12 9 1.26 0.00
 12 12 9 3.84 0.00
 -23 13 9 5.34 0.00
 -20 13 9 -2.18 0.00
 -17 13 9 4.83 0.00
 -14 13 9 -2.22 0.00
 -11 13 9 -10.39 0.00
 -8 13 9 8.58 0.00
 -5 13 9 -9.60 0.00
 -2 13 9 1.56 0.00
 1 13 9 5.30 0.00
 4 13 9 5.52 0.00
 7 13 9 -1.18 0.00
 10 13 9 1.79 0.00
 13 13 9 -1.63 0.00
 -25 14 9 2.70 0.00
 -22 14 9 -4.62 0.00
 -19 14 9 1.47 0.00
 -16 14 9 2.15 0.00
 -13 14 9 -8.22 0.00
 -10 14 9 5.53 0.00
 -7 14 9 2.39 0.00
 -4 14 9 3.27 0.00
 -1 14 9 -7.72 0.00
 2 14 9 1.70 0.00
 5 14 9 -1.21 0.00
 8 14 9 4.75 0.00
 11 14 9 -4.27 0.00
 14 14 9 0.79 0.00
 -27 15 9 -3.39 0.00
 -24 15 9 5.00 0.00
 -21 15 9 0.58 0.00
 -18 15 9 3.65 0.00
 -15 15 9 -3.98 0.00
 -12 15 9 0.43 0.00
 -9 15 9 8.15 0.00
 -6 15 9 -6.34 0.00
 -3 15 9 -6.13 0.00
 0 15 9 -5.35 0.00
 3 15 9 0.85 0.00
 6 15 9 4.06 0.00
 9 15 9 -2.47 0.00
 12 15 9 0.00 0.00
 15 15 9 -1.69 0.00
 -29 16 9 -2.17 0.00
 -26 16 9 0.42 0.00
 -23 16 9 -2.62 0.00
 -20 16 9 3.53 0.00
 -17 16 9 -7.45 0.00
 -14 16 9 -1.57 0.00
 -11 16 9 -1.50 0.00
 -8 16 9 2.63 0.00
 -5 16 9 6.93 0.00
 -2 16 9 3.16 0.00
 1 16 9 -0.26 0.00
 4 16 9 4.69 0.00
 7 16 9 -0.70 0.00
 10 16 9 2.57 0.00
 13 16 9 -0.72 0.00
 16 16 9 -1.62 0.00
 -31 17 9 0.48 0.00
 -28 17 9 -5.34 0.00
 -25 17 9 -1.61 0.00
 -22 17 9 5.92 0.00
 -19 17 9 -0.57 0.00
 -16 17 9 -4.60 0.00
 -13 17 9 7.90 0.00
 -10 17 9 -1.93 0.00
 -7 17 9 6.16 0.00
 -4 17 9 -3.21 0.00
 -1 17 9 -0.21 0.00
 2 17 9 -1.56 0.00
 5 17 9 3.43 0.00
 8 17 9 -3.16 0.00
 11 17 9 0.85 0.00
 14 17 9 -4.69 0.00
 -33 18 9 5.98 0.00
 -30 18 9 -2.17 0.00
 -27 18 9 -0.02 0.00
 -24 18 9 1.04 0.00
 -21 18 9 -15.26 0.00
 -18 18 9 6.78 0.00
 -15 18 9 4.64 0.00
 -12 18 9 -10.53 0.00
 -9 18 9 2.67 0.00
 -6 18 9 -0.42 0.00
 -3 18 9 -5.18 0.00
 0 18 9 -7.02 0.00
 3 18 9 -7.45 0.00
 6 18 9 4.78 0.00
 9 18 9 5.81 0.00
 12 18 9 -3.01 0.00
 15 18 9 -0.12 0.00
 -32 19 9 -0.40 0.00
 -29 19 9 -2.29 0.00
 -26 19 9 6.10 0.00
 -23 19 9 -0.74 0.00
 -20 19 9 0.31 0.00
 -17 19 9 5.51 0.00
 -14 19 9 1.20 0.00
 -11 19 9 -4.09 0.00
 -8 19 9 5.20 0.00
 -5 19 9 -2.13 0.00
 -2 19 9 8.51 0.00
 1 19 9 -3.06 0.00
 4 19 9 -1.56 0.00
 7 19 9 2.95 0.00
 10 19 9 5.11 0.00
 13 19 9 -1.79 0.00
 -31 20 9 4.42 0.00
 -28 20 9 3.53 0.00
 -25 20 9 2.98 0.00
 -22 20 9 -2.25 0.00
 -19 20 9 -8.27 0.00
 -16 20 9 4.28 0.00
 -13 20 9 -1.10 0.00
 -10 20 9 1.15 0.00
 -7 20 9 -2.73 0.00
 -4 20 9 -0.07 0.00
 -1 20 9 3.60 0.00
 2 20 9 -1.04 0.00
 5 20 9 2.91 0.00
 8 20 9 -2.07 0.00
 11 20 9 -1.69 0.00
 -33 21 9 2.50 0.00
 -30 21 9 -5.75 0.00
 -27 21 9 -2.77 0.00
 -24 21 9 2.62 0.00
 -21 21 9 5.51 0.00
 -18 21 9 -3.80 0.00
 -15 21 9 -1.84 0.00
 -12 21 9 3.19 0.00
 -9 21 9 -6.74 0.00
 -6 21 9 -5.14 0.00
 -3 21 9 1.86 0.00
 0 21 9 5.21 0.00
 3 21 9 1.58 0.00
 6 21 9 -0.54 0.00
 9 21 9 6.26 0.00
 12 21 9 -4.41 0.00
 -32 22 9 0.84 0.00
 -29 22 9 -1.13 0.00
 -26 22 9 0.82 0.00
 -23 22 9 2.99 0.00
 -20 22 9 -2.05 0.00
 -17 22 9 -2.80 0.00
 -14 22 9 -3.28 0.00
 -11 22 9 0.59 0.00
 -8 22 9 -0.58 0.00
 -5 22 9 -4.85 0.00
 -2 22 9 -7.26 0.00
 1 22 9 1.09 0.00
 4 22 9 1.37 0.00
 7 22 9 -5.47 0.00
 10 22 9 2.79 0.00
 -31 23 9 5.63 0.00
 -28 23 9 1.42 0.00
 -25 23 9 -2.20 0.00
 -22 23 9 4.23 0.00
 -19 23 9 1.65 0.00
 -16 23 9 -0.87 0.00
 -13 23 9 -3.90 0.00
 -10 23 9 -4.94 0.00
 -7 23 9 -2.44 0.00
 -4 23 9 -3.30 0.00
 -1 23 9 -0.46 0.00
 2 23 9 3.47 0.00
 5 23 9 1.00 0.00
 8 23 9 6.22 0.00
 -30 24 9 -6.67 0.00
 -27 24 9 -0.62 0.00
 -24 24 9 4.52 0.00
 -21 24 9 -2.28 0.00
 -18 24 9 7.50 0.00
 -15 24 9 -2.72 0.00
 -12 24 9 -3.30 0.00
 -9 24 9 0.21 0.00
 -6 24 9 6.47 0.00
 -3 24 9 -8.11 0.00
 0 24 9 -0.17 0.00
 3 24 9 3.32 0.00
 6 24 9 7.41 0.00
 -29 25 9 -0.82 0.00
 -26 25 9 -2.85 0.00
 -23 25 9 -2.42 0.00
 -20 25 9 1.25 0.00
 -17 25 9 -2.45 0.00
 -14 25 9 6.37 0.00
 -11 25 9 -1.06 0.00
 -8 25 9 -0.94 0.00
 -5 25 9 0.09 0.00
 -2 25 9 -3.83 0.00
 1 25 9 -0.06 0.00
 4 25 9 0.85 0.00
 -31 26 9 -4.81 0.00
 -28 26 9 2.66 0.00
 -25 26 9 2.87 0.00
 -22 26 9 -2.42 0.00
 -19 26 9 1.13 0.00
 -16 26 9 1.63 0.00
 -13 26 9 4.56 0.00
 -10 26 9 -2.20 0.00
 -7 26 9 2.90 0.00
 -4 26 9 3.83 0.00
 -1 26 9 1.68 0.00
 2 26 9 6.56 0.00
 5 26 9 2.31 0.00
 -30 27 9 -0.81 0.00
 -27 27 9 -7.35 0.00
 -24 27 9 8.10 0.00
 -21 27 9 -2.17 0.00
 -18 27 9 -1.43 0.00
 -15 27 9 2.76 0.00
 -12 27 9 1.67 0.00
 -9 27 9 -2.33 0.00
 -6 27 9 0.60 0.00
 -3 27 9 2.79 0.00
 0 27 9 0.48 0.00
 3 27 9 -2.33 0.00
 -29 28 9 -2.15 0.00
 -26 28 9 9.45 0.00
 -23 28 9 2.45 0.00
 -20 28 9 0.60 0.00
 -17 28 9 -3.20 0.00
 -14 28 9 3.32 0.00
 -11 28 9 -1.95 0.00
 -8 28 9 -0.89 0.00
 -5 28 9 0.95 0.00
 -2 28 9 -1.10 0.00
 1 28 9 3.35 0.00
 -28 29 9 1.71 0.00
 -25 29 9 4.71 0.00
 -22 29 9 2.26 0.00
 -19 29 9 2.22 0.00
 -16 29 9 -3.04 0.00
 -13 29 9 -0.55 0.00
 -10 29 9 6.31 0.00
 -7 29 9 2.24 0.00
 -4 29 9 -4.43 0.00
 -1 29 9 4.79 0.00
 -27 30 9 3.27 0.00
 -24 30 9 4.00 0.00
 -21 30 9 1.87 0.00
 -18 30 9 -1.48 0.00
 -15 30 9 1.14 0.00
 -12 30 9 1.47 0.00
 -9 30 9 0.55 0.00
 -6 30 9 2.04 0.00
 -3 30 9 2.86 0.00
 -26 31 9 0.39 0.00
 -23 31 9 5.63 0.00
 -20 31 9 3.26 0.00
 -17 31 9 2.02 0.00
 -14 31 9 5.20 0.00
 -11 31 9 -0.08 0.00
 -8 31 9 1.22 0.00
 -5 31 9 -4.99 0.00
 -22 32 9 -2.86 0.00
 -19 32 9 2.90 0.00
 -16 32 9 1.87 0.00
 -13 32 9 -2.45 0.00
 -10 32 9 -1.28 0.00
 -21 33 9 -0.55 0.00
 -18 33 9 3.22 0.00
 -15 33 9 -0.29 0.00
 -12 33 9 2.43 0.00
 -1 1 10 26.98 0.00
 -3 2 10 -10.44 0.00
 0 2 10 26.18 0.00
 -5 3 10 28.35 0.00
 -2 3 10 -7.64 0.00
 1 3 10 6.00 0.00
 -7 4 10 13.07 0.00
 -4 4 10 -22.61 0.00
 -1 4 10 -33.42 0.00
 2 4 10 -26.79 0.00
 -9 5 10 -23.25 0.00
 -6 5 10 30.67 0.00
 -3 5 10 1.50 0.00
 0 5 10 12.93 0.00
 3 5 10 2.20 0.00
 -11 6 10 13.02 0.00
 -8 6 10 9.83 0.00
 -5 6 10 1.99 0.00
 -2 6 10 25.69 0.00
 1 6 10 -11.94 0.00
 4 6 10 4.75 0.00
 -13 7 10 0.48 0.00
 -10 7 10 -2.50 0.00
 -7 7 10 -0.47 0.00
 -4 7 10 7.37 0.00
 -1 7 10 -26.02 0.00
 2 7 10 -3.39 0.00
 5 7 10 6.20 0.00
 -15 8 10 -1.80 0.00
 -12 8 10 8.69 0.00
 -9 8 10 -14.38 0.00
 -6 8 10 -4.70 0.00
 -3 8 10 10.20 0.00
 0 8 10 6.79 0.00
 3 8 10 11.26 0.00
 6 8 10 -16.14 0.00
 -17 9 10 2.46 0.00
 -14 9 10 16.11 0.00
 -11 9 10 -2.22 0.00
 -8 9 10 4.53 0.00
 -5 9 10 -0.13 0.00
 -2 9 10 6.26 0.00
 1 9 10 5.31 0.00
 4 9 10 -7.25 0.00
 7 9 10 -4.93 0.00
 -19 10 10 0.09 0.00
 -16 10 10 -3.30 0.00
 -13 10 10 -8.20 0.00
 -10 10 10 6.60 0.00
 -7 10 10 4.42 0.00
 -4 10 10 -3.80 0.00
 -1 10 10 13.66 0.00
 2 10 10 -10.32 0.00
 5 10 10 -2.40 0.00
 8 10 10 2.55 0.00
 -21 11 10 -8.72 0.00
 -18 11 10 5.57 0.00
 -15 11 10 -3.26 0.00
 -12 11 10 -6.37 0.00
 -9 11 10 5.80 0.00
 -6 11 10 -22.11 0.00
 -3 11 10 -3.27 0.00
 0 11 10 -7.97 0.00
 3 11 10 0.17 0.00
 6 11 10 1.30 0.00
 9 11 10 -7.28 0.00
 -23 12 10 6.09 0.00
 -20 12 10 2.70 0.00
 -17 12 10 -3.79 0.00
 -14 12 10 3.19 0.00
 -11 12 10 9.37 0.00
 -8 12 10 6.43 0.00
 -5 12 10 10.71 0.00
 -2 12 10 -6.73 0.00
 1 12 10 6.74 0.00
 4 12 10 5.53 0.00
 7 12 10 -0.58 0.00
 10 12 10 -0.44 0.00
 -25 13 10 0.27 0.00
 -22 13 10 1.24 0.00
 -19 13 10 3.66 0.00
 -16 13 10 3.20 0.00
 -13 13 10 3.65 0.00
 -10 13 10 -4.30 0.00
 -7 13 10 -0.61 0.00
 -4 13 10 1.13 0.00
 -1 13 10 -2.83 0.00
 2 13 10 0.79 0.00
 5 13 10 -0.27 0.00
 8 13 10 4.30 0.00
 11 13 10 0.74 0.00
 -27 14 10 -7.59 0.00
 -24 14 10 3.58 0.00
 -21 14 10 4.32 0.00
 -18 14 10 -10.59 0.00
 -15 14 10 4.97 0.00
 -12 14 10 -7.77 0.00
 -9 14 10 2.16 0.00
 -6 14 10 5.05 0.00
 -3 14 10 -3.81 0.00
 0 14 10 -0.01 0.00
 3 14 10 1.37 0.00
 6 14 10 1.19 0.00
 9 14 10 -2.66 0.00
 12 14 10 -5.74 0.00
 -29 15 10 -5.26 0.00
 -26 15 10 -3.12 0.00
 -23 15 10 -5.23 0.00
 -20 15 10 3.32 0.00
 -17 15 10 4.04 0.00
 -14 15 10 -4.10 0.00
 -11 15 10 -2.50 0.00
 -8 15 10 5.14 0.00
 -5 15 10 2.84 0.00
 -2 15 10 -2.53 0.00
 1 15 10 -2.88 0.00
 4 15 10 -2.83 0.00
 7 15 10 4.07 0.00
 10 15 10 -2.76 0.00
 13 15 10 1.92 0.00
 -31 16 10 -4.20 0.00
 -28 16 10 -5.20 0.00
 -25 16 10 -0.56 0.00
 -22 16 10 -5.64 0.00
 -19 16 10 2.77 0.00
 -16 16 10 -1.90 0.00
 -13 16 10 -2.54 0.00
 -10 16 10 -3.88 0.00
 -7 16 10 5.04 0.00
 -4 16 10 9.86 0.00
 -1 16 10 -0.52 0.00
 2 16 10 -0.28 0.00
 5 16 10 8.69 0.00
 8 16 10 -0.50 0.00
 11 16 10 4.65 0.00
 14 16 10 -3.80 0.00
 -33 17 10 -8.85 0.00
 -30 17 10 2.42 0.00
 -27 17 10 -1.40 0.00
 -24 17 10 -4.87 0.00
 -21 17 10 -5.83 0.00
 -18 17 10 3.11 0.00
 -15 17 10 -3.23 0.00
 -12 17 10 4.20 0.00
 -9 17 10 -2.06 0.00
 -6 17 10 0.67 0.00
 -3 17 10 1.23 0.00
 0 17 10 0.38 0.00
 3 17 10 -6.41 0.00
 6 17 10 -3.85 0.00
 9 17 10 2.44 0.00
 12 17 10 -0.96 0.00
 15 17 10 -3.96 0.00
 -32 18 10 -2.11 0.00
 -29 18 10 -2.68 0.00
 -26 18 10 1.04 0.00
 -23 18 10 7.31 0.00
 -20 18 10 -6.56 0.00
 -17 18 10 -1.36 0.00
 -14 18 10 11.21 0.00
 -11 18 10 1.87 0.00
 -8 18 10 -2.21 0.00
 -5 18 10 -10.58 0.00
 -2 18 10 -3.51 0.00
 1 18 10 -5.61 0.00
 4 18 10 -0.64 0.00
 7 18 10 -2.48 0.00
 10 18 10 3.35 0.00
 13 18 10 1.82 0.00
 -31 19 10 -1.18 0.00
 -28 19 10 -3.06 0.00
 -25 19 10 4.88 0.00
 -22 19 10 2.03 0.00
 -19 19 10 -7.00 0.00
 -16 19 10 -2.65 0.00
 -13 19 10 2.25 0.00
 -10 19 10 -3.06 0.00
 -7 19 10 -3.47 0.00
 -4 19 10 -0.39 0.00
 -1 19 10 6.83 0.00
 2 19 10 -0.14 0.00
 5 19 10 3.40 0.00
 8 19 10 1.72 0.00
 11 19 10 -1.88 0.00
 14 19 10 3.30 0.00
 -30 20 10 -6.68 0.00
 -27 20 10 -2.49 0.00
 -24 20 10 7.29 0.00
 -21 20 10 -1.60 0.00
 -18 20 10 -2.87 0.00
 -15 20 10 -2.17 0.00
 -12 20 10 -3.08 0.00
 -9 20 10 7.99 0.00
 -6 20 10 -5.84 0.00
 -3 20 10 -0.92 0.00
 0 20 10 8.07 0.00
 3 20 10 4.63 0.00
 6 20 10 1.54 0.00
 9 20 10 3.90 0.00
 12 20 10 -5.00 0.00
 -32 21 10 3.21 0.00
 -29 21 10 2.31 0.00
 -26 21 10 -4.12 0.00
 -23 21 10 -2.08 0.00
 -20 21 10 2.22 0.00
 -17 21 10 1.72 0.00
 -14 21 10 -9.41 0.00
 -11 21 10 5.53 0.00
 -8 21 10 0.82 0.00
 -5 21 10 -1.69 0.00
 -2 21 10 -4.27 0.00
 1 21 10 0.78 0.00
 4 21 10 2.97 0.00
 7 21 10 -1.51 0.00
 10 21 10 1.43 0.00
 -31 22 10 -0.62 0.00
 -28 22 10 0.69 0.00
 -25 22 10 2.77 0.00
 -22 22 10 7.09 0.00
 -19 22 10 13.43 0.00
 -16 22 10 -2.72 0.00
 -13 22 10 -7.22 0.00
 -10 22 10 -6.46 0.00
 -7 22 10 2.09 0.00
 -4 22 10 -0.87 0.00
 -1 22 10 -4.47 0.00
 2 22 10 -0.98 0.00
 5 22 10 8.62 0.00
 8 22 10 2.55 0.00
 -30 23 10 8.23 0.00
 -27 23 10 1.69 0.00
 -24 23 10 1.12 0.00
 -21 23 10 -1.31 0.00
 -18 23 10 -1.50 0.00
 -15 23 10 -2.67 0.00
 -12 23 10 0.60 0.00
 -9 23 10 -12.56 0.00
 -6 23 10 -1.49 0.00
 -3 23 10 -0.26 0.00
 0 23 10 -2.03 0.00
 3 23 10 1.84 0.00
 6 23 10 1.82 0.00
 9 23 10 -0.66 0.00
 -29 24 10 -5.81 0.00
 -26 24 10 1.39 0.00
 -23 24 10 5.01 0.00
 -20 24 10 -1.15 0.00
 -17 24 10 1.60 0.00
 -14 24 10 4.57 0.00
 -11 24 10 -6.15 0.00
 -8 24 10 -3.49 0.00
 -5 24 10 -4.00 0.00
 -2 24 10 -2.86 0.00
 1 24 10 0.06 0.00
 4 24 10 3.78 0.00
 7 24 10 0.38 0.00
 -31 25 10 -4.89 0.00
 -28 25 10 0.83 0.00
 -25 25 10 7.35 0.00
 -22 25 10 -4.74 0.00
 -19 25 10 1.44 0.00
 -16 25 10 -3.67 0.00
 -13 25 10 4.68 0.00
 -10 25 10 -5.06 0.00
 -7 25 10 2.83 0.00
 -4 25 10 1.14 0.00
 -1 25 10 -0.71 0.00
 2 25 10 2.54 0.00
 5 25 10 3.25 0.00
 -30 26 10 -1.43 0.00
 -27 26 10 1.94 0.00
 -24 26 10 0.73 0.00
 -21 26 10 0.11 0.00
 -18 26 10 1.53 0.00
 -15 26 10 1.05 0.00
 -12 26 10 0.76 0.00
 -9 26 10 1.64 0.00
 -6 26 10 -4.03 0.00
 -3 26 10 0.37 0.00
 0 26 10 4.87 0.00
 3 26 10 1.10 0.00
 -29 27 10 -1.19 0.00
 -26 27 10 1.13 0.00
 -23 27 10 4.28 0.00
 -20 27 10 0.92 0.00
 -17 27 10 -2.91 0.00
 -14 27 10 1.05 0.00
 -11 27 10 1.99 0.00
 -8 27 10 5.02 0.00
 -5 27 10 -0.19 0.00
 -2 27 10 1.47 0.00
 1 27 10 2.73 0.00
 -28 28 10 -4.02 0.00
 -25 28 10 7.41 0.00
 -22 28 10 -1.52 0.00
 -19 28 10 -0.72 0.00
 -16 28 10 0.26 0.00
 -13 28 10 -0.09 0.00
 -10 28 10 2.65 0.00
 -7 28 10 -0.33 0.00
 -4 28 10 0.32 0.00
 -1 28 10 -0.44 0.00
 -27 29 10 1.85 0.00
 -24 29 10 5.39 0.00
 -21 29 10 1.19 0.00
 -18 29 10 3.05 0.00
 -15 29 10 1.26 0.00
 -12 29 10 -1.19 0.00
 -9 29 10 -0.21 0.00
 -6 29 10 3.51 0.00
 -3 29 10 0.11 0.00
 -26 30 10 1.83 0.00
 -23 30 10 1.38 0.00
 -20 30 10 5.41 0.00
 -17 30 10 -5.67 0.00
 -14 30 10 1.08 0.00
 -11 30 10 0.59 0.00
 -8 30 10 4.52 0.00
 -5 30 10 -7.16 0.00
 -25 31 10 -1.68 0.00
 -22 31 10 0.29 0.00
 -19 31 10 -2.12 0.00
 -16 31 10 4.08 0.00
 -13 31 10 1.83 0.00
 -10 31 10 -5.27 0.00
 -7 31 10 3.74 0.00
 -21 32 10 -4.08 0.00
 -18 32 10 5.82 0.00
 -15 32 10 -0.73 0.00
 -12 32 10 1.65 0.00
 -9 32 10 -0.64 0.00
 -17 33 10 3.48 0.00
 -14 33 10 -1.37 0.00
 0 1 11 17.54 0.00
 -2 2 11 11.45 0.00
 1 2 11 -6.77 0.00
 -4 3 11 27.06 0.00
 -1 3 11 9.00 0.00
 2 3 11 -3.06 0.00
 -6 4 11 10.27 0.00
 -3 4 11 6.89 0.00
 0 4 11 -21.07 0.00
 3 4 11 -3.05 0.00
 -8 5 11 -1.69 0.00
 -5 5 11 6.57 0.00
 -2 5 11 -8.74 0.00
 1 5 11 12.25 0.00
 4 5 11 -3.35 0.00
 -10 6 11 -9.20 0.00
 -7 6 11 7.18 0.00
 -4 6 11 11.43 0.00
 -1 6 11 -2.75 0.00
 2 6 11 -1.56 0.00
 5 6 11 -2.01 0.00
 -12 7 11 -7.02 0.00
 -9 7 11 17.22 0.00
 -6 7 11 -27.05 0.00
 -3 7 11 -13.44 0.00
 0 7 11 -1.48 0.00
 3 7 11 -11.50 0.00
 6 7 11 0.43 0.00
 -14 8 11 9.47 0.00
 -11 8 11 7.90 0.00
 -8 8 11 5.49 0.00
 -5 8 11 -1.72 0.00
 -2 8 11 8.13 0.00
 1 8 11 6.38 0.00
 4 8 11 15.75 0.00
 7 8 11 0.49 0.00
 -16 9 11 -7.98 0.00
 -13 9 11 -3.55 0.00
 -10 9 11 -5.17 0.00
 -7 9 11 -2.86 0.00
 -4 9 11 11.18 0.00
 -1 9 11 4.84 0.00
 2 9 11 10.57 0.00
 5 9 11 -4.46 0.00
 8 9 11 -8.70 0.00
 -18 10 11 -8.73 0.00
 -15 10 11 10.17 0.00
 -12 10 11 2.77 0.00
 -9 10 11 -2.52 0.00
 -6 10 11 7.24 0.00
 -3 10 11 -14.43 0.00
 0 10 11 -1.91 0.00
 3 10 11 -6.66 0.00
 6 10 11 -2.17 0.00
 9 10 11 2.07 0.00
 -20 11 11 0.60 0.00
 -17 11 11 -0.91 0.00
 -14 11 11 0.33 0.00
 -11 11 11 1.13 0.00
 -8 11 11 4.23 0.00
 -5 11 11 -1.91 0.00
 -2 11 11 -0.17 0.00
 1 11 11 -1.67 0.00
 4 11 11 -6.85 0.00
 7 11 11 6.59 0.00
 10 11 11 -2.58 0.00
 -22 12 11 -3.89 0.00
 -19 12 11 7.45 0.00
 -16 12 11 1.54 0.00
 -13 12 11 -2.88 0.00
 -10 12 11 2.86 0.00
 -7 12 11 -5.27 0.00
 -4 12 11 6.30 0.00
 -1 12 11 9.35 0.00
 2 12 11 -0.20 0.00
 5 12 11 3.70 0.00
 8 12 11 -0.52 0.00
 11 12 11 0.87 0.00
 -24 13 11 4.02 0.00
 -21 13 11 10.30 0.00
 -18 13 11 2.50 0.00
 -15 13 11 -2.91 0.00
 -12 13 11 6.99 0.00
 -9 13 11 1.29 0.00
 -6 13 11 5.49 0.00
 -3 13 11 -1.29 0.00
 0 13 11 -4.94 0.00
 3 13 11 2.53 0.00
 6 13 11 -2.09 0.00
 9 13 11 0.22 0.00
 12 13 11 -3.53 0.00
 -26 14 11 -3.45 0.00
 -23 14 11 -6.95 0.00
 -20 14 11 1.17 0.00
 -17 14 11 6.45 0.00
 -14 14 11 -4.16 0.00
 -11 14 11 -4.11 0.00
 -8 14 11 -5.37 0.00
 -5 14 11 3.44 0.00
 -2 14 11 -9.60 0.00
 1 14 11 0.74 0.00
 4 14 11 1.73 0.00
 7 14 11 2.41 0.00
 10 14 11 -1.17 0.00
 13 14 11 -0.52 0.00
 -28 15 11 -3.29 0.00
 -25 15 11 -5.26 0.00
 -22 15 11 -1.83 0.00
 -19 15 11 -6.57 0.00
 -16 15 11 6.32 0.00
 -13 15 11 1.21 0.00
 -10 15 11 -6.13 0.00
 -7 15 11 0.19 0.00
 -4 15 11 9.06 0.00
 -1 15 11 4.46 0.00
 2 15 11 1.44 0.00
 5 15 11 -1.82 0.00
 8 15 11 1.27 0.00
 11 15 11 -1.86 0.00
 14 15 11 0.11 0.00
 -30 16 11 -3.37 0.00
 -27 16 11 -3.13 0.00
 -24 16 11 0.63 0.00
 -21 16 11 -4.24 0.00
 -18 16 11 -2.00 0.00
 -15 16 11 1.10 0.00
 -12 16 11 0.95 0.00
 -9 16 11 -0.63 0.00
 -6 16 11 -3.09 0.00
 -3 16 11 3.25 0.00
 0 16 11 2.30 0.00
 3 16 11 1.27 0.00
 6 16 11 1.69 0.00
 9 16 11 -5.21 0.00
 12 16 11 2.20 0.00
 15 16 11 -5.02 0.00
 -32 17 11 -4.95 0.00
 -29 17 11 -6.80 0.00
 -26 17 11 3.30 0.00
 -23 17 11 5.93 0.00
 -20 17 11 -13.20 0.00
 -17 17 11 -2.94 0.00
 -14 17 11 3.88 0.00
 -11 17 11 5.63 0.00
 -8 17 11 3.23 0.00
 -5 17 11 -2.81 0.00
 -2 17 11 0.72 0.00
 1 17 11 -0.58 0.00
 4 17 11 2.29 0.00
 7 17 11 -4.23 0.00
 10 17 11 0.74 0.00
 13 17 11 0.16 0.00
 -31 18 11 -9.95 0.00
 -28 18 11 -5.75 0.00
 -25 18 11 -0.63 0.00
 -22 18 11 -1.60 0.00
 -19 18 11 8.20 0.00
 -16 18 11 -6.86 0.00
 -13 18 11 2.33 0.00
 -10 18 11 6.66 0.00
 -7 18 11 -2.65 0.00
 -4 18 11 -7.06 0.00
 -1 18 11 3.66 0.00
 2 18 11 -9.32 0.00
 5 18 11 -2.59 0.00
 8 18 11 -0.26 0.00
 11 18 11 -1.23 0.00
 14 18 11 1.84 0.00
 -30 19 11 4.40 0.00
 -27 19 11 -6.36 0.00
 -24 19 11 2.82 0.00
 -21 19 11 3.12 0.00
 -18 19 11 -0.92 0.00
 -15 19 11 -4.19 0.00
 -12 19 11 -1.70 0.00
 -9 19 11 5.05 0.00
 -6 19 11 -5.01 0.00
 -3 19 11 -1.92 0.00
 0 19 11 -1.55 0.00
 3 19 11 8.14 0.00
 6 19 11 4.70 0.00
 9 19 11 5.63 0.00
 12 19 11 -3.12 0.00
 -32 20 11 3.35 0.00
 -29 20 11 -2.06 0.00
 -26 20 11 -0.89 0.00
 -23 20 11 4.50 0.00
 -20 20 11 3.46 0.00
 -17 20 11 -1.74 0.00
 -14 20 11 -6.15 0.00
 -11 20 11 -2.38 0.00
 -8 20 11 2.75 0.00
 -5 20 11 1.11 0.00
 -2 20 11 -1.00 0.00
 1 20 11 1.46 0.00
 4 20 11 3.30 0.00
 7 20 11 -0.71 0.00
 10 20 11 0.45 0.00
 -31 21 11 3.61 0.00
 -28 21 11 1.13 0.00
 -25 21 11 1.75 0.00
 -22 21 11 -2.19 0.00
 -19 21 11 0.58 0.00
 -16 21 11 6.38 0.00
 -13 21 11 -5.75 0.00
 -10 21 11 -5.03 0.00
 -7 21 11 -0.40 0.00
 -4 21 11 2.15 0.00
 -1 21 11 -1.79 0.00
 2 21 11 -1.30 0.00
 5 21 11 3.26 0.00
 8 21 11 3.10 0.00
 11 21 11 1.55 0.00
 -30 22 11 3.59 0.00
 -27 22 11 -0.96 0.00
 -24 22 11 4.57 0.00
 -21 22 11 -0.36 0.00
 -18 22 11 5.66 0.00
 -15 22 11 0.10 0.00
 -12 22 11 2.29 0.00
 -9 22 11 -7.09 0.00
 -6 22 11 -4.16 0.00
 -3 22 11 6.28 0.00
 0 22 11 3.85 0.00
 3 22 11 -0.95 0.00
 6 22 11 3.55 0.00
 9 22 11 1.36 0.00
 -29 23 11 0.87 0.00
 -26 23 11 5.38 0.00
 -23 23 11 4.47 0.00
 -20 23 11 1.20 0.00
 -17 23 11 -2.18 0.00
 -14 23 11 -10.05 0.00
 -11 23 11 -1.06 0.00
 -8 23 11 -4.31 0.00
 -5 23 11 -6.83 0.00
 -2 23 11 -2.33 0.00
 1 23 11 -3.49 0.00
 4 23 11 6.05 0.00
 7 23 11 3.56 0.00
 -31 24 11 7.48 0.00
 -28 24 11 -0.42 0.00
 -25 24 11 0.74 0.00
 -22 24 11 8.20 0.00
 -19 24 11 -1.82 0.00
 -16 24 11 -4.13 0.00
 -13 24 11 6.45 0.00
 -10 24 11 -6.72 0.00
 -7 24 11 -3.67 0.00
 -4 24 11 -2.26 0.00
 -1 24 11 2.37 0.00
 2 24 11 1.51 0.00
 5 24 11 -1.86 0.00
 -30 25 11 -5.11 0.00
 -27 25 11 5.15 0.00
 -24 25 11 4.66 0.00
 -21 25 11 1.02 0.00
 -18 25 11 0.63 0.00
 -15 25 11 -0.38 0.00
 -12 25 11 -1.62 0.00
 -9 25 11 3.03 0.00
 -6 25 11 -5.25 0.00
 -3 25 11 -2.39 0.00
 0 25 11 1.79 0.00
 3 25 11 7.11 0.00
 -29 26 11 0.75 0.00
 -26 26 11 1.33 0.00
 -23 26 11 1.84 0.00
 -20 26 11 -0.25 0.00
 -17 26 11 -1.68 0.00
 -14 26 11 0.86 0.00
 -11 26 11 -8.93 0.00
 -8 26 11 1.56 0.00
 -5 26 11 4.24 0.00
 -2 26 11 -2.57 0.00
 1 26 11 0.36 0.00
 4 26 11 1.42 0.00
 -28 27 11 -3.11 0.00
 -25 27 11 3.33 0.00
 -22 27 11 -2.44 0.00
 -19 27 11 0.81 0.00
 -16 27 11 1.03 0.00
 -13 27 11 -1.78 0.00
 -10 27 11 1.33 0.00
 -7 27 11 -0.63 0.00
 -4 27 11 -4.44 0.00
 -1 27 11 -2.00 0.00
 2 27 11 4.29 0.00
 -27 28 11 -0.14 0.00
 -24 28 11 3.33 0.00
 -21 28 11 3.02 0.00
 -18 28 11 -1.63 0.00
 -15 28 11 2.03 0.00
 -12 28 11 -1.20 0.00
 -9 28 11 7.37 0.00
 -6 28 11 0.79 0.00
 -3 28 11 0.28 0.00
 0 28 11 0.93 0.00
 -26 29 11 2.57 0.00
 -23 29 11 -0.05 0.00
 -20 29 11 0.04 0.00
 -17 29 11 1.70 0.00
 -14 29 11 -1.55 0.00
 -11 29 11 -0.29 0.00
 -8 29 11 2.85 0.00
 -5 29 11 2.60 0.00
 -2 29 11 -0.66 0.00
 -25 30 11 -3.63 0.00
 -22 30 11 -3.40 0.00
 -19 30 11 5.79 0.00
 -16 30 11 -7.78 0.00
 -13 30 11 1.19 0.00
 -10 30 11 -0.84 0.00
 -7 30 11 -3.90 0.00
 -4 30 11 3.65 0.00
 -24 31 11 -1.93 0.00
 -21 31 11 -6.53 0.00
 -18 31 11 -1.40 0.00
 -15 31 11 2.88 0.00
 -12 31 11 -0.25 0.00
 -9 31 11 -1.78 0.00
 -20 32 11 0.79 0.00
 -17 32 11 8.02 0.00
 -14 32 11 -1.89 0.00
 -11 32 11 -0.09 0.00
 0 0 12 -44.21 0.00
 1 1 12 21.30 0.00
 -1 2 12 16.22 0.00
 2 2 12 6.60 0.00
 -3 3 12 1.26 0.00
 0 3 12 9.50 0.00
 3 3 12 -15.68 0.00
 -5 4 12 19.09 0.00
 -2 4 12 13.30 0.00
 1 4 12 14.86 0.00
 4 4 12 5.74 0.00
 -7 5 12 -16.09 0.00
 -4 5 12 3.62 0.00
 -1 5 12 -13.28 0.00
 2 5 12 -0.48 0.00
 5 5 12 -7.49 0.00
 -9 6 12 7.29 0.00
 -6 6 12 10.08 0.00
 -3 6 12 -18.79 0.00
 0 6 12 -0.32 0.00
 3 6 12 1.45 0.00
 6 6 12 -5.05 0.00
 -11 7 12 0.32 0.00
 -8 7 12 9.60 0.00
 -5 7 12 -0.30 0.00
 -2 7 12 -18.73 0.00
 1 7 12 1.60 0.00
 4 7 12 -1.63 0.00
 7 7 12 0.05 0.00
 -13 8 12 -4.53 0.00
 -10 8 12 2.12 0.00
 -7 8 12 -8.49 0.00
 -4 8 12 -7.56 0.00
 -1 8 12 7.87 0.00
 2 8 12 2.69 0.00
 5 8 12 5.58 0.00
 8 8 12 2.49 0.00
 -15 9 12 -4.21 0.00
 -12 9 12 9.23 0.00
 -9 9 12 -7.53 0.00
 -6 9 12 3.98 0.00
 -3 9 12 13.52 0.00
 0 9 12 -4.79 0.00
 3 9 12 -2.34 0.00
 6 9 12 2.84 0.00
 9 9 12 -1.50 0.00
 -17 10 12 -2.22 0.00
 -14 10 12 -6.12 0.00
 -11 10 12 3.12 0.00
 -8 10 12 -7.69 0.00
 -5 10 12 0.81 0.00
 -2 10 12 4.37 0.00
 1 10 12 -1.19 0.00
 4 10 12 -1.45 0.00
 7 10 12 -5.99 0.00
 10 10 12 -0.49 0.00
 -19 11 12 -5.03 0.00
 -16 11 12 -1.46 0.00
 -13 11 12 5.19 0.00
 -10 11 12 3.05 0.00
 -7 11 12 3.92 0.00
 -4 11 12 -2.31 0.00
 -1 11 12 6.84 0.00
 2 11 12 0.32 0.00
 5 11 12 -4.08 0.00
 8 11 12 -0.48 0.00
 11 11 12 -1.74 0.00
 -21 12 12 -2.52 0.00
 -18 12 12 14.98 0.00
 -15 12 12 1.50 0.00
 -12 12 12 -6.85 0.00
 -9 12 12 1.39 0.00
 -6 12 12 2.37 0.00
 -3 12 12 -4.50 0.00
 0 12 12 11.36 0.00
 3 12 12 -0.41 0.00
 6 12 12 -5.54 0.00
 9 12 12 6.35 0.00
 12 12 12 -1.64 0.00
 -23 13 12 3.22 0.00
 -20 13 12 2.12 0.00
 -17 13 12 3.51 0.00
 -14 13 12 1.02 0.00
 -11 13 12 0.89 0.00
 -8 13 12 -3.14 0.00
 -5 13 12 1.29 0.00
 -2 13 12 -1.40 0.00
 1 13 12 -4.64 0.00
 4 13 12 0.20 0.00
 7 13 12 2.02 0.00
 10 13 12 -1.30 0.00
 13 13 12 -1.82 0.00
 -25 14 12 3.93 0.00
 -22 14 12 2.17 0.00
 -19 14 12 -11.63 0.00
 -16 14 12 13.83 0.00
 -13 14 12 2.24 0.00
 -10 14 12 1.84 0.00
 -7 14 12 -9.37 0.00
 -4 14 12 0.02 0.00
 -1 14 12 -1.63 0.00
 2 14 12 3.54 0.00
 5 14 12 -0.78 0.00
 8 14 12 -1.55 0.00
 11 14 12 -3.20 0.00
 14 14 12 2.60 0.00
 -27 15 12 2.57 0.00
 -24 15 12 -3.77 0.00
 -21 15 12 -0.90 0.00
 -18 15 12 -3.34 0.00
 -15 15 12 -0.54 0.00
 -12 15 12 3.54 0.00
 -9 15 12 -4.36 0.00
 -6 15 12 3.80 0.00
 -3 15 12 6.18 0.00
 0 15 12 6.32 0.00
 3 15 12 6.67 0.00
 6 15 12 2.33 0.00
 9 15 12 -6.89 0.00
 12 15 12 -3.75 0.00
 15 15 12 -9.74 0.00
 -29 16 12 -4.62 0.00
 -26 16 12 -4.81 0.00
 -23 16 12 5.02 0.00
 -20 16 12 4.11 0.00
 -17 16 12 -9.24 0.00
 -14 16 12 1.84 0.00
 -11 16 12 2.51 0.00
 -8 16 12 4.26 0.00
 -5 16 12 -4.14 0.00
 -2 16 12 -5.89 0.00
 1 16 12 -1.67 0.00
 4 16 12 1.15 0.00
 7 16 12 -1.08 0.00
 10 16 12 -3.59 0.00
 13 16 12 0.42 0.00
 16 16 12 -6.17 0.00
 -31 17 12 -1.32 0.00
 -28 17 12 -11.17 0.00
 -25 17 12 -1.19 0.00
 -22 17 12 0.52 0.00
 -19 17 12 0.21 0.00
 -16 17 12 -1.64 0.00
 -13 17 12 -5.85 0.00
 -10 17 12 3.34 0.00
 -7 17 12 0.78 0.00
 -4 17 12 -5.21 0.00
 -1 17 12 -4.17 0.00
 2 17 12 0.24 0.00
 5 17 12 -2.02 0.00
 8 17 12 -0.56 0.00
 11 17 12 3.73 0.00
 14 17 12 5.02 0.00
 -30 18 12 1.88 0.00
 -27 18 12 2.05 0.00
 -24 18 12 -1.47 0.00
 -21 18 12 -2.32 0.00
 -18 18 12 2.96 0.00
 -15 18 12 3.92 0.00
 -12 18 12 -3.42 0.00
 -9 18 12 8.17 0.00
 -6 18 12 1.92 0.00
 -3 18 12 3.31 0.00
 0 18 12 4.85 0.00
 3 18 12 -1.45 0.00
 6 18 12 0.67 0.00
 9 18 12 4.14 0.00
 12 18 12 -2.71 0.00
 -32 19 12 1.84 0.00
 -29 19 12 -1.77 0.00
 -26 19 12 -1.91 0.00
 -23 19 12 1.56 0.00
 -20 19 12 2.37 0.00
 -17 19 12 4.37 0.00
 -14 19 12 -3.29 0.00
 -11 19 12 -1.39 0.00
 -8 19 12 -3.32 0.00
 -5 19 12 0.55 0.00
 -2 19 12 2.90 0.00
 1 19 12 -9.29 0.00
 4 19 12 1.38 0.00
 7 19 12 -1.64 0.00
 10 19 12 0.50 0.00
 13 19 12 -2.98 0.00
 -31 20 12 -0.39 0.00
 -28 20 12 5.39 0.00
 -25 20 12 1.78 0.00
 -22 20 12 0.07 0.00
 -19 20 12 0.89 0.00
 -16 20 12 3.29 0.00
 -13 20 12 2.84 0.00
 -10 20 12 -0.24 0.00
 -7 20 12 -6.90 0.00
 -4 20 12 6.91 0.00
 -1 20 12 1.97 0.00
 2 20 12 3.00 0.00
 5 20 12 1.06 0.00
 8 20 12 1.35 0.00
 11 20 12 1.05 0.00
 -30 21 12 3.09 0.00
 -27 21 12 -2.21 0.00
 -24 21 12 2.24 0.00
 -21 21 12 3.07 0.00
 -18 21 12 -5.11 0.00
 -15 21 12 0.05 0.00
 -12 21 12 1.77 0.00
 -9 21 12 -4.63 0.00
 -6 21 12 -1.89 0.00
 -3 21 12 1.97 0.00
 0 21 12 2.84 0.00
 3 21 12 1.00 0.00
 6 21 12 -1.04 0.00
 9 21 12 -0.72 0.00
 -29 22 12 3.28 0.00
 -26 22 12 -2.23 0.00
 -23 22 12 3.38 0.00
 -20 22 12 -0.05 0.00
 -17 22 12 -0.42 0.00
 -14 22 12 -5.17 0.00
 -11 22 12 1.21 0.00
 -8 22 12 -0.39 0.00
 -5 22 12 -4.11 0.00
 -2 22 12 0.46 0.00
 1 22 12 -0.42 0.00
 4 22 12 0.65 0.00
 7 22 12 4.66 0.00
 -31 23 12 1.64 0.00
 -28 23 12 -1.99 0.00
 -25 23 12 4.58 0.00
 -22 23 12 5.60 0.00
 -19 23 12 2.58 0.00
 -16 23 12 -1.43 0.00
 -13 23 12 -2.03 0.00
 -10 23 12 -0.54 0.00
 -7 23 12 -2.46 0.00
 -4 23 12 -7.14 0.00
 -1 23 12 0.38 0.00
 2 23 12 -0.92 0.00
 5 23 12 3.00 0.00
 8 23 12 -4.65 0.00
 -30 24 12 1.74 0.00
 -27 24 12 0.90 0.00
 -24 24 12 1.54 0.00
 -21 24 12 2.53 0.00
 -18 24 12 -0.85 0.00
 -15 24 12 -7.10 0.00
 -12 24 12 -3.78 0.00
 -9 24 12 -2.84 0.00
 -6 24 12 -1.97 0.00
 -3 24 12 -1.61 0.00
 0 24 12 -2.00 0.00
 3 24 12 5.68 0.00
 6 24 12 -0.27 0.00
 -29 25 12 -4.27 0.00
 -26 25 12 7.97 0.00
 -23 25 12 6.58 0.00
 -20 25 12 6.37 0.00
 -17 25 12 -2.11 0.00
 -14 25 12 1.44 0.00
 -11 25 12 -5.91 0.00
 -8 25 12 -4.19 0.00
 -5 25 12 0.31 0.00
 -2 25 12 4.05 0.00
 1 25 12 1.71 0.00
 4 25 12 -0.24 0.00
 -28 26 12 2.32 0.00
 -25 26 12 -1.01 0.00
 -22 26 12 0.64 0.00
 -19 26 12 -5.05 0.00
 -16 26 12 -5.81 0.00
 -13 26 12 -2.39 0.00
 -10 26 12 -1.47 0.00
 -7 26 12 -4.36 0.00
 -4 26 12 -0.19 0.00
 -1 26 12 -5.39 0.00
 2 26 12 -0.29 0.00
 -27 27 12 -2.38 0.00
 -24 27 12 2.09 0.00
 -21 27 12 -4.37 0.00
 -18 27 12 4.44 0.00
 -15 27 12 0.14 0.00
 -12 27 12 -4.72 0.00
 -9 27 12 3.74 0.00
 -6 27 12 2.86 0.00
 -3 27 12 -2.96 0.00
 0 27 12 -2.79 0.00
 -26 28 12 -2.29 0.00
 -23 28 12 -0.35 0.00
 -20 28 12 2.69 0.00
 -17 28 12 0.64 0.00
 -14 28 12 4.95 0.00
 -11 28 12 0.02 0.00
 -8 28 12 1.09 0.00
 -5 28 12 1.67 0.00
 -2 28 12 -0.08 0.00
 -25 29 12 -2.34 0.00
 -22 29 12 -4.61 0.00
 -19 29 12 7.86 0.00
 -16 29 12 -5.44 0.00
 -13 29 12 -5.83 0.00
 -10 29 12 0.19 0.00
 -7 29 12 -0.62 0.00
 -4 29 12 0.58 0.00
 -24 30 12 -1.53 0.00
 -21 30 12 -10.02 0.00
 -18 30 12 2.08 0.00
 -15 30 12 -2.78 0.00
 -12 30 12 -4.16 0.00
 -9 30 12 -0.56 0.00
 -6 30 12 -4.31 0.00
 -23 31 12 -2.89 0.00
 -20 31 12 1.82 0.00
 -17 31 12 -4.35 0.00
 -14 31 12 -2.04 0.00
 -11 31 12 4.67 0.00
 -8 31 12 -3.07 0.00
 -19 32 12 -1.06 0.00
 -16 32 12 5.09 0.00
 -13 32 12 4.65 0.00
 -1 1 13 3.74 0.00
 -3 2 13 6.42 0.00
 0 2 13 22.09 0.00
 -5 3 13 4.54 0.00
 -2 3 13 -15.09 0.00
 1 3 13 1.75 0.00
 -7 4 13 -10.55 0.00
 -4 4 13 -10.00 0.00
 -1 4 13 12.04 0.00
 2 4 13 15.91 0.00
 -9 5 13 9.96 0.00
 -6 5 13 9.11 0.00
 -3 5 13 0.61 0.00
 0 5 13 -1.00 0.00
 3 5 13 2.30 0.00
 -11 6 13 -8.42 0.00
 -8 6 13 -12.75 0.00
 -5 6 13 6.21 0.00
 -2 6 13 -14.11 0.00
 1 6 13 -16.13 0.00
 4 6 13 1.00 0.00
 -13 7 13 -2.84 0.00
 -10 7 13 5.75 0.00
 -7 7 13 4.62 0.00
 -4 7 13 2.62 0.00
 -1 7 13 0.79 0.00
 2 7 13 0.85 0.00
 5 7 13 5.22 0.00
 -15 8 13 -4.13 0.00
 -12 8 13 -2.93 0.00
 -9 8 13 -6.33 0.00
 -6 8 13 -4.38 0.00
 -3 8 13 3.01 0.00
 0 8 13 0.46 0.00
 3 8 13 -7.02 0.00
 6 8 13 -4.23 0.00
 -17 9 13 1.96 0.00
 -14 9 13 -0.57 0.00
 -11 9 13 -0.09 0.00
 -8 9 13 -2.75 0.00
 -5 9 13 -8.80 0.00
 -2 9 13 2.55 0.00
 1 9 13 -1.82 0.00
 4 9 13 -2.78 0.00
 7 9 13 -0.14 0.00
 -19 10 13 1.10 0.00
 -16 10 13 -5.07 0.00
 -13 10 13 -0.63 0.00
 -10 10 13 0.20 0.00
 -7 10 13 4.55 0.00
 -4 10 13 -3.53 0.00
 -1 10 13 5.25 0.00
 2 10 13 0.01 0.00
 5 10 13 -4.42 0.00
 8 10 13 2.34 0.00
 -21 11 13 -6.51 0.00
 -18 11 13 0.36 0.00
 -15 11 13 10.09 0.00
 -12 11 13 0.37 0.00
 -9 11 13 -2.58 0.00
 -6 11 13 -1.46 0.00
 -3 11 13 6.18 0.00
 0 11 13 17.39 0.00
 3 11 13 3.61 0.00
 6 11 13 2.96 0.00
 9 11 13 -5.75 0.00
 -23 12 13 0.72 0.00
 -20 12 13 0.32 0.00
 -17 12 13 -3.05 0.00
 -14 12 13 1.81 0.00
 -11 12 13 -0.38 0.00
 -8 12 13 -0.46 0.00
 -5 12 13 8.35 0.00
 -2 12 13 -11.28 0.00
 1 12 13 0.45 0.00
 4 12 13 -5.36 0.00
 7 12 13 -7.85 0.00
 10 12 13 2.58 0.00
 -25 13 13 1.10 0.00
 -22 13 13 4.64 0.00
 -19 13 13 -1.40 0.00
 -16 13 13 2.51 0.00
 -13 13 13 7.04 0.00
 -10 13 13 -1.32 0.00
 -7 13 13 -8.51 0.00
 -4 13 13 -1.57 0.00
 -1 13 13 -3.90 0.00
 2 13 13 2.15 0.00
 5 13 13 -4.88 0.00
 8 13 13 -1.68 0.00
 11 13 13 1.02 0.00
 -27 14 13 5.57 0.00
 -24 14 13 3.67 0.00
 -21 14 13 11.93 0.00
 -18 14 13 -13.52 0.00
 -15 14 13 0.02 0.00
 -12 14 13 3.36 0.00
 -9 14 13 8.62 0.00
 -6 14 13 -1.09 0.00
 -3 14 13 -2.27 0.00
 0 14 13 1.77 0.00
 3 14 13 4.56 0.00
 6 14 13 3.91 0.00
 9 14 13 -0.67 0.00
 12 14 13 -3.28 0.00
 -29 15 13 -7.76 0.00
 -26 15 13 -0.88 0.00
 -23 15 13 -3.57 0.00
 -20 15 13 6.59 0.00
 -17 15 13 5.97 0.00
 -14 15 13 -9.77 0.00
 -11 15 13 0.53 0.00
 -8 15 13 -1.51 0.00
 -5 15 13 1.45 0.00
 -2 15 13 -1.87 0.00
 1 15 13 9.12 0.00
 4 15 13 1.04 0.00
 7 15 13 4.48 0.00
 10 15 13 -3.09 0.00
 13 15 13 -4.14 0.00
 -31 16 13 -1.59 0.00
 -28 16 13 1.42 0.00
 -25 16 13 -6.56 0.00
 -22 16 13 -1.04 0.00
 -19 16 13 4.35 0.00
 -16 16 13 1.40 0.00
 -13 16 13 -3.15 0.00
 -10 16 13 2.47 0.00
 -7 16 13 2.60 0.00
 -4 16 13 7.97 0.00
 -1 16 13 -6.46 0.00
 2 16 13 -5.46 0.00
 5 16 13 4.20 0.00
 8 16 13 -7.15 0.00
 11 16 13 -2.31 0.00
 14 16 13 -2.26 0.00
 -30 17 13 -2.63 0.00
 -27 17 13 3.86 0.00
 -24 17 13 -1.69 0.00
 -21 17 13 -2.51 0.00
 -18 17 13 2.98 0.00
 -15 17 13 6.36 0.00
 -12 17 13 -2.98 0.00
 -9 17 13 -4.52 0.00
 -6 17 13 -3.10 0.00
 -3 17 13 -3.82 0.00
 0 17 13 -2.69 0.00
 3 17 13 -0.66 0.00
 6 17 13 -4.32 0.00
 9 17 13 -1.50 0.00
 12 17 13 -0.61 0.00
 -29 18 13 3.30 0.00
 -26 18 13 2.91 0.00
 -23 18 13 -0.70 0.00
 -20 18 13 -0.63 0.00
 -17 18 13 3.05 0.00
 -14 18 13 5.69 0.00
 -11 18 13 -3.19 0.00
 -8 18 13 -3.47 0.00
 -5 18 13 4.95 0.00
 -2 18 13 8.02 0.00
 1 18 13 -1.99 0.00
 4 18 13 -3.13 0.00
 7 18 13 -1.78 0.00
 10 18 13 4.73 0.00
 13 18 13 -4.35 0.00
 -31 19 13 2.56 0.00
 -28 19 13 2.60 0.00
 -25 19 13 2.67 0.00
 -22 19 13 4.62 0.00
 -19 19 13 -0.18 0.00
 -16 19 13 3.69 0.00
 -13 19 13 2.16 0.00
 -10 19 13 11.35 0.00
 -7 19 13 -3.99 0.00
 -4 19 13 -1.79 0.00
 -1 19 13 6.05 0.00
 2 19 13 0.83 0.00
 5 19 13 0.40 0.00
 8 19 13 -2.16 0.00
 11 19 13 2.63 0.00
 -30 20 13 -1.49 0.00
 -27 20 13 -1.82 0.00
 -24 20 13 2.10 0.00
 -21 20 13 -2.65 0.00
 -18 20 13 1.54 0.00
 -15 20 13 -2.08 0.00
 -12 20 13 7.36 0.00
 -9 20 13 -2.58 0.00
 -6 20 13 -7.11 0.00
 -3 20 13 0.72 0.00
 0 20 13 0.19 0.00
 3 20 13 1.01 0.00
 6 20 13 1.51 0.00
 9 20 13 -1.75 0.00
 -29 21 13 3.33 0.00
 -26 21 13 0.38 0.00
 -23 21 13 -0.29 0.00
 -20 21 13 5.92 0.00
 -17 21 13 -4.08 0.00
 -14 21 13 1.75 0.00
 -11 21 13 -0.43 0.00
 -8 21 13 2.50 0.00
 -5 21 13 0.62 0.00
 -2 21 13 6.42 0.00
 1 21 13 1.38 0.00
 4 21 13 0.81 0.00
 7 21 13 -3.39 0.00
 10 21 13 3.71 0.00
 -28 22 13 -6.57 0.00
 -25 22 13 2.47 0.00
 -22 22 13 -3.62 0.00
 -19 22 13 -1.14 0.00
 -16 22 13 -4.08 0.00
 -13 22 13 -10.99 0.00
 -10 22 13 -4.81 0.00
 -7 22 13 3.94 0.00
 -4 22 13 -2.33 0.00
 -1 22 13 -7.64 0.00
 2 22 13 -4.65 0.00
 5 22 13 -0.03 0.00
 8 22 13 -5.31 0.00
 -30 23 13 2.57 0.00
 -27 23 13 1.38 0.00
 -24 23 13 2.59 0.00
 -21 23 13 3.50 0.00
 -18 23 13 0.48 0.00
 -15 23 13 -1.41 0.00
 -12 23 13 4.14 0.00
 -9 23 13 -3.03 0.00
 -6 23 13 -0.08 0.00
 -3 23 13 4.70 0.00
 0 23 13 -3.49 0.00
 3 23 13 -3.81 0.00
 6 23 13 2.49 0.00
 -29 24 13 -3.20 0.00
 -26 24 13 -2.28 0.00
 -23 24 13 6.08 0.00
 -20 24 13 2.17 0.00
 -17 24 13 2.82 0.00
 -14 24 13 -3.71 0.00
 -11 24 13 -0.38 0.00
 -8 24 13 -2.78 0.00
 -5 24 13 -5.34 0.00
 -2 24 13 3.40 0.00
 1 24 13 2.79 0.00
 4 24 13 2.01 0.00
 -28 25 13 -7.47 0.00
 -25 25 13 0.11 0.00
 -22 25 13 3.38 0.00
 -19 25 13 5.14 0.00
 -16 25 13 -8.24 0.00
 -13 25 13 -4.35 0.00
 -10 25 13 -3.47 0.00
 -7 25 13 -3.69 0.00
 -4 25 13 1.86 0.00
 -1 25 13 -2.01 0.00
 2 25 13 -0.66 0.00
 -27 26 13 4.07 0.00
 -24 26 13 4.69 0.00
 -21 26 13 -1.13 0.00
 -18 26 13 1.91 0.00
 -15 26 13 -0.84 0.00
 -12 26 13 -3.59 0.00
 -9 26 13 -3.05 0.00
 -6 26 13 -2.90 0.00
 -3 26 13 -1.40 0.00
 0 26 13 1.59 0.00
 -26 27 13 -2.63 0.00
 -23 27 13 -0.95 0.00
 -20 27 13 -5.18 0.00
 -17 27 13 -3.25 0.00
 -14 27 13 -3.38 0.00
 -11 27 13 -2.62 0.00
 -8 27 13 0.99 0.00
 -5 27 13 -2.20 0.00
 -2 27 13 0.70 0.00
 -25 28 13 -3.58 0.00
 -22 28 13 -5.75 0.00
 -19 28 13 3.47 0.00
 -16 28 13 -2.83 0.00
 -13 28 13 -1.59 0.00
 -10 28 13 0.26 0.00
 -7 28 13 0.43 0.00
 -4 28 13 -2.34 0.00
 -24 29 13 -6.55 0.00
 -21 29 13 -2.93 0.00
 -18 29 13 4.27 0.00
 -15 29 13 0.13 0.00
 -12 29 13 -2.04 0.00
 -9 29 13 -3.47 0.00
 -6 29 13 -0.59 0.00
 -23 30 13 -3.15 0.00
 -20 30 13 -1.34 0.00
 -17 30 13 -3.30 0.00
 -14 30 13 -2.58 0.00
 -11 30 13 -2.10 0.00
 -8 30 13 0.61 0.00
 -19 31 13 0.81 0.00
 -16 31 13 0.22 0.00
 -13 31 13 -5.34 0.00
 -10 31 13 4.59 0.00
 0 1 14 3.56 0.00
 -2 2 14 7.70 0.00
 1 2 14 -3.46 0.00
 -4 3 14 -2.75 0.00
 -1 3 14 -1.94 0.00
 2 3 14 -4.63 0.00
 -6 4 14 1.09 0.00
 -3 4 14 -6.97 0.00
 0 4 14 -3.18 0.00
 3 4 14 7.28 0.00
 -8 5 14 -1.62 0.00
 -5 5 14 4.06 0.00
 -2 5 14 6.03 0.00
 1 5 14 2.61 0.00
 4 5 14 -1.12 0.00
 -10 6 14 3.34 0.00
 -7 6 14 -0.10 0.00
 -4 6 14 -0.71 0.00
 -1 6 14 1.39 0.00
 2 6 14 -6.81 0.00
 5 6 14 -6.79 0.00
 -12 7 14 -3.37 0.00
 -9 7 14 -4.36 0.00
 -6 7 14 -8.25 0.00
 -3 7 14 -0.38 0.00
 0 7 14 3.39 0.00
 3 7 14 7.20 0.00
 6 7 14 -1.14 0.00
 -14 8 14 -3.58 0.00
 -11 8 14 1.52 0.00
 -8 8 14 -5.44 0.00
 -5 8 14 0.04 0.00
 -2 8 14 1.00 0.00
 1 8 14 -0.25 0.00
 4 8 14 -10.29 0.00
 7 8 14 1.87 0.00
 -16 9 14 -2.83 0.00
 -13 9 14 0.42 0.00
 -10 9 14 -11.77 0.00
 -7 9 14 2.15 0.00
 -4 9 14 7.34 0.00
 -1 9 14 -13.06 0.00
 2 9 14 -1.68 0.00
 5 9 14 -3.64 0.00
 8 9 14 -5.28 0.00
 -18 10 14 -7.82 0.00
 -15 10 14 3.84 0.00
 -12 10 14 4.40 0.00
 -9 10 14 3.79 0.00
 -6 10 14 -2.46 0.00
 -3 10 14 -1.70 0.00
 0 10 14 7.58 0.00
 3 10 14 4.07 0.00
 6 10 14 2.46 0.00
 9 10 14 2.13 0.00
 -20 11 14 4.01 0.00
 -17 11 14 -7.30 0.00
 -14 11 14 -0.93 0.00
 -11 11 14 -2.89 0.00
 -8 11 14 2.31 0.00
 -5 11 14 1.53 0.00
 -2 11 14 -1.99 0.00
 1 11 14 8.86 0.00
 4 11 14 -4.67 0.00
 7 11 14 -0.14 0.00
 10 11 14 -2.05 0.00
 -22 12 14 2.74 0.00
 -19 12 14 1.63 0.00
 -16 12 14 1.86 0.00
 -13 12 14 1.44 0.00
 -10 12 14 10.57 0.00
 -7 12 14 -10.19 0.00
 -4 12 14 9.12 0.00
 -1 12 14 -2.85 0.00
 2 12 14 -2.69 0.00
 5 12 14 0.29 0.00
 8 12 14 -5.11 0.00
 11 12 14 -1.95 0.00
 -24 13 14 -0.68 0.00
 -21 13 14 11.05 0.00
 -18 13 14 -4.98 0.00
 -15 13 14 -11.32 0.00
 -12 13 14 0.65 0.00
 -9 13 14 9.89 0.00
 -6 13 14 -0.80 0.00
 -3 13 14 -5.87 0.00
 0 13 14 -1.55 0.00
 3 13 14 -1.80 0.00
 6 13 14 -4.41 0.00
 9 13 14 -1.72 0.00
 12 13 14 2.65 0.00
 -26 14 14 -0.71 0.00
 -23 14 14 -1.68 0.00
 -20 14 14 5.91 0.00
 -17 14 14 11.53 0.00
 -14 14 14 -2.77 0.00
 -11 14 14 -4.66 0.00
 -8 14 14 -0.74 0.00
 -5 14 14 10.16 0.00
 -2 14 14 0.38 0.00
 1 14 14 1.39 0.00
 4 14 14 7.30 0.00
 7 14 14 -1.61 0.00
 10 14 14 2.21 0.00
 13 14 14 0.45 0.00
 -28 15 14 7.72 0.00
 -25 15 14 -0.10 0.00
 -22 15 14 -1.08 0.00
 -19 15 14 -0.76 0.00
 -16 15 14 6.01 0.00
 -13 15 14 -4.02 0.00
 -10 15 14 -2.70 0.00
 -7 15 14 5.00 0.00
 -4 15 14 -2.18 0.00
 -1 15 14 -2.60 0.00
 2 15 14 -0.95 0.00
 5 15 14 2.39 0.00
 8 15 14 1.13 0.00
 11 15 14 -1.32 0.00
 14 15 14 -5.13 0.00
 -30 16 14 -1.20 0.00
 -27 16 14 1.53 0.00
 -24 16 14 0.55 0.00
 -21 16 14 -4.95 0.00
 -18 16 14 1.77 0.00
 -15 16 14 6.88 0.00
 -12 16 14 -2.82 0.00
 -9 16 14 -5.85 0.00
 -6 16 14 -3.85 0.00
 -3 16 14 3.28 0.00
 0 16 14 1.81 0.00
 3 16 14 -5.34 0.00
 6 16 14 0.85 0.00
 9 16 14 -4.09 0.00
 12 16 14 -5.60 0.00
 15 16 14 1.23 0.00
 -29 17 14 0.53 0.00
 -26 17 14 8.09 0.00
 -23 17 14 0.74 0.00
 -20 17 14 -0.50 0.00
 -17 17 14 0.61 0.00
 -14 17 14 4.79 0.00
 -11 17 14 7.50 0.00
 -8 17 14 -5.66 0.00
 -5 17 14 -5.58 0.00
 -2 17 14 4.89 0.00
 1 17 14 0.86 0.00
 4 17 14 -1.37 0.00
 7 17 14 -1.48 0.00
 10 17 14 -3.30 0.00
 13 17 14 -6.89 0.00
 -31 18 14 -1.22 0.00
 -28 18 14 2.01 0.00
 -25 18 14 1.21 0.00
 -22 18 14 3.07 0.00
 -19 18 14 3.40 0.00
 -16 18 14 0.41 0.00
 -13 18 14 2.78 0.00
 -10 18 14 0.25 0.00
 -7 18 14 -3.45 0.00
 -4 18 14 -3.05 0.00
 -1 18 14 5.69 0.00
 2 18 14 -0.44 0.00
 5 18 14 0.72 0.00
 8 18 14 -0.87 0.00
 11 18 14 2.61 0.00
 -30 19 14 0.97 0.00
 -27 19 14 1.21 0.00
 -24 19 14 1.32 0.00
 -21 19 14 1.37 0.00
 -18 19 14 1.47 0.00
 -15 19 14 7.60 0.00
 -12 19 14 2.92 0.00
 -9 19 14 11.95 0.00
 -6 19 14 4.10 0.00
 -3 19 14 0.20 0.00
 0 19 14 -5.54 0.00
 3 19 14 0.87 0.00
 6 19 14 -2.56 0.00
 9 19 14 -0.95 0.00
 -29 20 14 -1.51 0.00
 -26 20 14 0.51 0.00
 -23 20 14 0.84 0.00
 -20 20 14 0.22 0.00
 -17 20 14 -1.59 0.00
 -14 20 14 -1.39 0.00
 -11 20 14 3.29 0.00
 -8 20 14 6.09 0.00
 -5 20 14 -3.52 0.00
 -2 20 14 -1.86 0.00
 1 20 14 5.63 0.00
 4 20 14 -2.35 0.00
 7 20 14 -4.99 0.00
 10 20 14 0.03 0.00
 -28 21 14 -2.12 0.00
 -25 21 14 0.12 0.00
 -22 21 14 -5.54 0.00
 -19 21 14 1.80 0.00
 -16 21 14 -0.02 0.00
 -13 21 14 -1.12 0.00
 -10 21 14 -14.83 0.00
 -7 21 14 1.53 0.00
 -4 21 14 4.33 0.00
 -1 21 14 -0.71 0.00
 2 21 14 -6.67 0.00
 5 21 14 0.09 0.00
 8 21 14 -1.81 0.00
 -30 22 14 -5.64 0.00
 -27 22 14 -3.45 0.00
 -24 22 14 4.22 0.00
 -21 22 14 2.69 0.00
 -18 22 14 -2.53 0.00
 -15 22 14 0.92 0.00
 -12 22 14 -2.34 0.00
 -9 22 14 1.15 0.00
 -6 22 14 -2.22 0.00
 -3 22 14 8.75 0.00
 0 22 14 -2.57 0.00
 3 22 14 -4.88 0.00
 6 22 14 -6.75 0.00
 -29 23 14 -4.59 0.00
 -26 23 14 -2.89 0.00
 -23 23 14 -1.77 0.00
 -20 23 14 1.54 0.00
 -17 23 14 0.09 0.00
 -14 23 14 -5.35 0.00
 -11 23 14 -1.03 0.00
 -8 23 14 -2.97 0.00
 -5 23 14 -5.26 0.00
 -2 23 14 1.94 0.00
 1 23 14 -2.07 0.00
 4 23 14 -3.83 0.00
 -28 24 14 -1.59 0.00
 -25 24 14 -0.76 0.00
 -22 24 14 2.77 0.00
 -19 24 14 3.58 0.00
 -16 24 14 2.29 0.00
 -13 24 14 -0.61 0.00
 -10 24 14 0.21 0.00
 -7 24 14 -1.00 0.00
 -4 24 14 4.85 0.00
 -1 24 14 -1.79 0.00
 2 24 14 -0.67 0.00
 5 24 14 -4.40 0.00
 -27 25 14 -8.17 0.00
 -24 25 14 -2.00 0.00
 -21 25 14 0.50 0.00
 -18 25 14 1.35 0.00
 -15 25 14 -5.19 0.00
 -12 25 14 1.30 0.00
 -9 25 14 -5.00 0.00
 -6 25 14 0.78 0.00
 -3 25 14 1.27 0.00
 0 25 14 1.64 0.00
 3 25 14 -2.67 0.00
 -26 26 14 3.25 0.00
 -23 26 14 -0.12 0.00
 -20 26 14 -1.25 0.00
 -17 26 14 -4.25 0.00
 -14 26 14 -1.84 0.00
 -11 26 14 0.25 0.00
 -8 26 14 0.58 0.00
 -5 26 14 -3.04 0.00
 -2 26 14 -3.07 0.00
 1 26 14 7.07 0.00
 -25 27 14 -1.49 0.00
 -22 27 14 2.16 0.00
 -19 27 14 -2.05 0.00
 -16 27 14 -4.16 0.00
 -13 27 14 -0.48 0.00
 -10 27 14 -3.29 0.00
 -7 27 14 1.25 0.00
 -4 27 14 -5.72 0.00
 -1 27 14 2.27 0.00
 -24 28 14 -8.00 0.00
 -21 28 14 -0.80 0.00
 -18 28 14 1.24 0.00
 -15 28 14 -6.26 0.00
 -12 28 14 -6.52 0.00
 -9 28 14 -2.25 0.00
 -6 28 14 -2.91 0.00
 -3 28 14 -1.92 0.00
 -23 29 14 -3.02 0.00
 -20 29 14 -4.83 0.00
 -17 29 14 -0.15 0.00
 -14 29 14 -1.73 0.00
 -11 29 14 2.43 0.00
 -8 29 14 -10.18 0.00
 -5 29 14 2.00 0.00
 -22 30 14 4.56 0.00
 -19 30 14 5.92 0.00
 -16 30 14 -3.08 0.00
 -13 30 14 -6.57 0.00
 -10 30 14 1.27 0.00
 -18 31 14 -0.69 0.00
 -15 31 14 2.64 0.00
 0 0 15 -8.71 0.00
 1 1 15 -2.60 0.00
 -1 2 15 -5.54 0.00
 2 2 15 -11.21 0.00
 -3 3 15 3.64 0.00
 0 3 15 4.29 0.00
 3 3 15 -0.62 0.00
 -5 4 15 -7.77 0.00
 -2 4 15 -0.67 0.00
 1 4 15 -8.50 0.00
 4 4 15 -6.14 0.00
 -7 5 15 -5.34 0.00
 -4 5 15 1.37 0.00
 -1 5 15 -0.04 0.00
 2 5 15 12.06 0.00
 5 5 15 -7.78 0.00
 -9 6 15 -0.89 0.00
 -6 6 15 0.33 0.00
 -3 6 15 -0.47 0.00
 0 6 15 -2.03 0.00
 3 6 15 7.38 0.00
 6 6 15 5.10 0.00
 -11 7 15 -2.23 0.00
 -8 7 15 3.54 0.00
 -5 7 15 -1.31 0.00
 -2 7 15 -4.45 0.00
 1 7 15 2.62 0.00
 4 7 15 0.55 0.00
 7 7 15 -7.72 0.00
 -13 8 15 -1.34 0.00
 -10 8 15 0.13 0.00
 -7 8 15 -5.95 0.00
 -4 8 15 7.86 0.00
 -1 8 15 -0.89 0.00
 2 8 15 -4.36 0.00
 5 8 15 -1.95 0.00
 8 8 15 0.04 0.00
 -15 9 15 -8.45 0.00
 -12 9 15 -0.98 0.00
 -9 9 15 -1.88 0.00
 -6 9 15 -1.03 0.00
 -3 9 15 1.72 0.00
 0 9 15 -6.40 0.00
 3 9 15 -3.08 0.00
 6 9 15 -0.39 0.00
 9 9 15 -5.84 0.00
 -17 10 15 -3.04 0.00
 -14 10 15 0.62 0.00
 -11 10 15 0.78 0.00
 -8 10 15 3.60 0.00
 -5 10 15 2.89 0.00
 -2 10 15 -4.07 0.00
 1 10 15 1.88 0.00
 4 10 15 0.90 0.00
 7 10 15 -1.25 0.00
 10 10 15 0.09 0.00
 -19 11 15 -0.82 0.00
 -16 11 15 1.04 0.00
 -13 11 15 -4.88 0.00
 -10 11 15 6.28 0.00
 -7 11 15 2.46 0.00
 -4 11 15 1.40 0.00
 -1 11 15 3.61 0.00
 2 11 15 -3.88 0.00
 5 11 15 -2.27 0.00
 8 11 15 4.02 0.00
 11 11 15 1.47 0.00
 -21 12 15 5.62 0.00
 -18 12 15 -0.34 0.00
 -15 12 15 -3.46 0.00
 -12 12 15 -7.96 0.00
 -9 12 15 3.52 0.00
 -6 12 15 6.26 0.00
 -3 12 15 -2.64 0.00
 0 12 15 0.39 0.00
 3 12 15 -0.26 0.00
 6 12 15 -3.76 0.00
 9 12 15 -4.31 0.00
 12 12 15 0.14 0.00
 -23 13 15 2.33 0.00
 -20 13 15 0.19 0.00
 -17 13 15 9.98 0.00
 -14 13 15 -0.99 0.00
 -11 13 15 -1.87 0.00
 -8 13 15 1.18 0.00
 -5 13 15 3.70 0.00
 -2 13 15 3.08 0.00
 1 13 15 -1.73 0.00
 4 13 15 5.09 0.00
 7 13 15 0.85 0.00
 10 13 15 -1.48 0.00
 13 13 15 5.32 0.00
 -25 14 15 1.35 0.00
 -22 14 15 2.56 0.00
 -19 14 15 -5.90 0.00
 -16 14 15 3.72 0.00
 -13 14 15 2.47 0.00
 -10 14 15 -6.62 0.00
 -7 14 15 2.15 0.00
 -4 14 15 1.73 0.00
 -1 14 15 3.58 0.00
 2 14 15 -3.64 0.00
 5 14 15 0.12 0.00
 8 14 15 1.75 0.00
 11 14 15 0.27 0.00
 14 14 15 2.85 0.00
 -27 15 15 0.53 0.00
 -24 15 15 -1.10 0.00
 -21 15 15 4.03 0.00
 -18 15 15 -0.84 0.00
 -15 15 15 1.77 0.00
 -12 15 15 9.16 0.00
 -9 15 15 -2.19 0.00
 -6 15 15 2.37 0.00
 -3 15 15 2.35 0.00
 0 15 15 -0.78 0.00
 3 15 15 -3.01 0.00
 6 15 15 0.08 0.00
 9 15 15 -1.92 0.00
 12 15 15 -4.61 0.00
 15 15 15 -0.57 0.00
 -29 16 15 -1.04 0.00
 -26 16 15 0.79 0.00
 -23 16 15 3.15 0.00
 -20 16 15 0.28 0.00
 -17 16 15 -5.52 0.00
 -14 16 15 4.69 0.00
 -11 16 15 0.41 0.00
 -8 16 15 -4.13 0.00
 -5 16 15 -8.66 0.00
 -2 16 15 -4.41 0.00
 1 16 15 5.89 0.00
 4 16 15 -0.22 0.00
 7 16 15 0.79 0.00
 10 16 15 -2.39 0.00
 13 16 15 -3.30 0.00
 -28 17 15 2.21 0.00
 -25 17 15 4.90 0.00
 -22 17 15 1.25 0.00
 -19 17 15 5.11 0.00
 -16 17 15 4.36 0.00
 -13 17 15 -1.92 0.00
 -10 17 15 5.32 0.00
 -7 17 15 4.52 0.00
 -4 17 15 -1.80 0.00
 -1 17 15 0.30 0.00
 2 17 15 2.84 0.00
 5 17 15 -0.91 0.00
 8 17 15 4.96 0.00
 11 17 15 -3.88 0.00
 -30 18 15 -0.46 0.00
 -27 18 15 5.96 0.00
 -24 18 15 -1.77 0.00
 -21 18 15 1.58 0.00
 -18 18 15 0.53 0.00
 -15 18 15 2.41 0.00
 -12 18 15 0.59 0.00
 -9 18 15 2.98 0.00
 -6 18 15 -0.42 0.00
 -3 18 15 -2.92 0.00
 0 18 15 2.02 0.00
 3 18 15 -3.18 0.00
 6 18 15 -1.30 0.00
 9 18 15 -1.81 0.00
 12 18 15 2.09 0.00
 -29 19 15 -1.59 0.00
 -26 19 15 -3.71 0.00
 -23 19 15 -4.17 0.00
 -20 19 15 1.16 0.00
 -17 19 15 0.42 0.00
 -14 19 15 2.54 0.00
 -11 19 15 -5.86 0.00
 -8 19 15 4.34 0.00
 -5 19 15 6.41 0.00
 -2 19 15 -0.04 0.00
 1 19 15 -3.61 0.00
 4 19 15 -0.14 0.00
 7 19 15 -3.77 0.00
 10 19 15 -1.60 0.00
 -28 20 15 1.50 0.00
 -25 20 15 0.42 0.00
 -22 20 15 0.87 0.00
 -19 20 15 2.70 0.00
 -16 20 15 2.76 0.00
 -13 20 15 2.74 0.00
 -10 20 15 -0.35 0.00
 -7 20 15 -0.96 0.00
 -4 20 15 3.00 0.00
 -1 20 15 -3.05 0.00
 2 20 15 -1.22 0.00
 5 20 15 -3.11 0.00
 8 20 15 -3.06 0.00
 -27 21 15 -5.65 0.00
 -24 21 15 6.25 0.00
 -21 21 15 -4.33 0.00
 -18 21 15 -1.71 0.00
 -15 21 15 3.01 0.00
 -12 21 15 0.00 0.00
 -9 21 15 -2.64 0.00
 -6 21 15 0.08 0.00
 -3 21 15 7.41 0.00
 0 21 15 2.03 0.00
 3 21 15 -2.67 0.00
 6 21 15 -10.57 0.00
 -29 22 15 -4.87 0.00
 -26 22 15 1.71 0.00
 -23 22 15 -6.04 0.00
 -20 22 15 2.86 0.00
 -17 22 15 -0.18 0.00
 -14 22 15 -0.30 0.00
 -11 22 15 -3.42 0.00
 -8 22 15 -0.91 0.00
 -5 22 15 -1.89 0.00
 -2 22 15 -2.48 0.00
 1 22 15 -2.71 0.00
 4 22 15 -3.53 0.00
 7 22 15 -4.73 0.00
 -28 23 15 -6.22 0.00
 -25 23 15 1.46 0.00
 -22 23 15 -0.60 0.00
 -19 23 15 -0.82 0.00
 -16 23 15 0.99 0.00
 -13 23 15 1.60 0.00
 -10 23 15 1.07 0.00
 -7 23 15 -2.05 0.00
 -4 23 15 2.69 0.00
 -1 23 15 0.33 0.00
 2 23 15 -1.41 0.00
 5 23 15 -9.25 0.00
 -27 24 15 -3.91 0.00
 -24 24 15 -5.69 0.00
 -21 24 15 3.29 0.00
 -18 24 15 1.58 0.00
 -15 24 15 -1.41 0.00
 -12 24 15 -0.98 0.00
 -9 24 15 -5.88 0.00
 -6 24 15 -3.79 0.00
 -3 24 15 7.33 0.00
 0 24 15 -3.65 0.00
 3 24 15 -7.03 0.00
 -26 25 15 -4.13 0.00
 -23 25 15 -4.17 0.00
 -20 25 15 1.93 0.00
 -17 25 15 -1.63 0.00
 -14 25 15 -5.21 0.00
 -11 25 15 10.61 0.00
 -8 25 15 -1.74 0.00
 -5 25 15 2.76 0.00
 -2 25 15 -5.52 0.00
 1 25 15 8.16 0.00
 -25 26 15 1.00 0.00
 -22 26 15 -0.66 0.00
 -19 26 15 2.96 0.00
 -16 26 15 -6.57 0.00
 -13 26 15 0.26 0.00
 -10 26 15 -3.42 0.00
 -7 26 15 6.34 0.00
 -4 26 15 2.66 0.00
 -1 26 15 -0.78 0.00
 -24 27 15 -0.91 0.00
 -21 27 15 0.52 0.00
 -18 27 15 2.02 0.00
 -15 27 15 -10.75 0.00
 -12 27 15 3.33 0.00
 -9 27 15 -4.07 0.00
 -6 27 15 -1.65 0.00
 -3 27 15 -1.84 0.00
 -23 28 15 -1.58 0.00
 -20 28 15 -3.69 0.00
 -17 28 15 -1.09 0.00
 -14 28 15 -2.94 0.00
 -11 28 15 -3.02 0.00
 -8 28 15 -2.63 0.00
 -5 28 15 -4.87 0.00
 -22 29 15 -2.05 0.00
 -19 29 15 2.47 0.00
 -16 29 15 1.54 0.00
 -13 29 15 -8.07 0.00
 -10 29 15 2.04 0.00
 -7 29 15 -10.92 0.00
 -18 30 15 1.93 0.00
 -15 30 15 -1.79 0.00
 -12 30 15 1.98 0.00
 -1 1 16 -8.95 0.00
 -3 2 16 -5.52 0.00
 0 2 16 -5.15 0.00
 -5 3 16 -10.44 0.00
 -2 3 16 -4.26 0.00
 1 3 16 4.83 0.00
 -7 4 16 -2.25 0.00
 -4 4 16 -0.24 0.00
 -1 4 16 0.81 0.00
 2 4 16 -3.82 0.00
 -9 5 16 -1.44 0.00
 -6 5 16 -5.63 0.00
 -3 5 16 -8.15 0.00
 0 5 16 -11.03 0.00
 3 5 16 0.04 0.00
 -11 6 16 2.91 0.00
 -8 6 16 3.30 0.00
 -5 6 16 6.63 0.00
 -2 6 16 -1.30 0.00
 1 6 16 4.06 0.00
 4 6 16 6.84 0.00
 -13 7 16 0.45 0.00
 -10 7 16 -0.22 0.00
 -7 7 16 -0.51 0.00
 -4 7 16 -3.09 0.00
 -1 7 16 0.98 0.00
 2 7 16 -3.19 0.00
 5 7 16 0.43 0.00
 -15 8 16 -4.37 0.00
 -12 8 16 -8.23 0.00
 -9 8 16 -3.64 0.00
 -6 8 16 5.30 0.00
 -3 8 16 -4.29 0.00
 0 8 16 -0.73 0.00
 3 8 16 -3.12 0.00
 6 8 16 -6.47 0.00
 -17 9 16 -2.59 0.00
 -14 9 16 0.82 0.00
 -11 9 16 3.84 0.00
 -8 9 16 -0.32 0.00
 -5 9 16 0.24 0.00
 -2 9 16 1.62 0.00
 1 9 16 -2.74 0.00
 4 9 16 0.71 0.00
 7 9 16 3.01 0.00
 -19 10 16 -5.67 0.00
 -16 10 16 -5.42 0.00
 -13 10 16 -8.76 0.00
 -10 10 16 1.33 0.00
 -7 10 16 10.30 0.00
 -4 10 16 0.76 0.00
 -1 10 16 0.27 0.00
 2 10 16 4.30 0.00
 5 10 16 -7.02 0.00
 8 10 16 1.43 0.00
 -21 11 16 3.27 0.00
 -18 11 16 1.26 0.00
 -15 11 16 -0.46 0.00
 -12 11 16 1.63 0.00
 -9 11 16 -2.94 0.00
 -6 11 16 7.98 0.00
 -3 11 16 5.42 0.00
 0 11 16 -2.51 0.00
 3 11 16 -2.45 0.00
 6 11 16 1.22 0.00
 9 11 16 -2.25 0.00
 -23 12 16 -0.39 0.00
 -20 12 16 -1.36 0.00
 -17 12 16 1.42 0.00
 -14 12 16 3.80 0.00
 -11 12 16 -0.92 0.00
 -8 12 16 -1.92 0.00
 -5 12 16 -0.08 0.00
 -2 12 16 0.95 0.00
 1 12 16 -1.28 0.00
 4 12 16 -2.09 0.00
 7 12 16 1.85 0.00
 10 12 16 0.88 0.00
 -25 13 16 2.89 0.00
 -22 13 16 8.28 0.00
 -19 13 16 -2.33 0.00
 -16 13 16 2.86 0.00
 -13 13 16 8.11 0.00
 -10 13 16 -0.99 0.00
 -7 13 16 1.45 0.00
 -4 13 16 3.33 0.00
 -1 13 16 2.67 0.00
 2 13 16 -1.58 0.00
 5 13 16 2.65 0.00
 8 13 16 -0.67 0.00
 11 13 16 -1.41 0.00
 -27 14 16 4.08 0.00
 -24 14 16 1.23 0.00
 -21 14 16 6.76 0.00
 -18 14 16 0.69 0.00
 -15 14 16 -3.87 0.00
 -12 14 16 1.06 0.00
 -9 14 16 2.17 0.00
 -6 14 16 -1.57 0.00
 -3 14 16 1.18 0.00
 0 14 16 2.44 0.00
 3 14 16 0.48 0.00
 6 14 16 -1.08 0.00
 9 14 16 5.21 0.00
 12 14 16 2.87 0.00
 -29 15 16 6.69 0.00
 -26 15 16 -4.49 0.00
 -23 15 16 -2.62 0.00
 -20 15 16 -0.28 0.00
 -17 15 16 -2.56 0.00
 -14 15 16 -0.39 0.00
 -11 15 16 1.70 0.00
 -8 15 16 3.43 0.00
 -5 15 16 -3.54 0.00
 -2 15 16 -6.30 0.00
 1 15 16 0.97 0.00
 4 15 16 1.30 0.00
 7 15 16 -0.56 0.00
 10 15 16 -1.56 0.00
 13 15 16 -0.20 0.00
 -28 16 16 -1.94 0.00
 -25 16 16 1.68 0.00
 -22 16 16 -0.33 0.00
 -19 16 16 4.77 0.00
 -16 16 16 -0.87 0.00
 -13 16 16 2.52 0.00
 -10 16 16 2.53 0.00
 -7 16 16 2.70 0.00
 -4 16 16 5.23 0.00
 -1 16 16 -3.33 0.00
 2 16 16 0.77 0.00
 5 16 16 1.07 0.00
 8 16 16 2.71 0.00
 11 16 16 -0.57 0.00
 -27 17 16 -3.60 0.00
 -24 17 16 2.81 0.00
 -21 17 16 -0.10 0.00
 -18 17 16 2.19 0.00
 -15 17 16 3.05 0.00
 -12 17 16 -5.91 0.00
 -9 17 16 -4.55 0.00
 -6 17 16 7.09 0.00
 -3 17 16 2.45 0.00
 0 17 16 0.20 0.00
 3 17 16 -2.15 0.00
 6 17 16 1.44 0.00
 9 17 16 -1.58 0.00
 12 17 16 -2.67 0.00
 -29 18 16 3.19 0.00
 -26 18 16 0.68 0.00
 -23 18 16 -0.94 0.00
 -20 18 16 1.25 0.00
 -17 18 16 -0.95 0.00
 -14 18 16 3.76 0.00
 -11 18 16 2.56 0.00
 -8 18 16 -0.22 0.00
 -5 18 16 2.94 0.00
 -2 18 16 -2.46 0.00
 1 18 16 -0.57 0.00
 4 18 16 -0.58 0.00
 7 18 16 -0.88 0.00
 10 18 16 -3.76 0.00
 -28 19 16 -0.62 0.00
 -25 19 16 4.08 0.00
 -22 19 16 -8.96 0.00
 -19 19 16 2.09 0.00
 -16 19 16 3.14 0.00
 -13 19 16 -0.14 0.00
 -10 19 16 -2.03 0.00
 -7 19 16 -3.56 0.00
 -4 19 16 -2.98 0.00
 -1 19 16 0.93 0.00
 2 19 16 -1.01 0.00
 5 19 16 -3.18 0.00
 8 19 16 1.80 0.00
 -27 20 16 -2.30 0.00
 -24 20 16 -2.31 0.00
 -21 20 16 -2.04 0.00
 -18 20 16 1.03 0.00
 -15 20 16 2.72 0.00
 -12 20 16 1.40 0.00
 -9 20 16 3.98 0.00
 -6 20 16 -0.02 0.00
 -3 20 16 2.89 0.00
 0 20 16 1.77 0.00
 3 20 16 -3.08 0.00
 6 20 16 -5.83 0.00
 9 20 16 2.64 0.00
 -26 21 16 -3.08 0.00
 -23 21 16 2.11 0.00
 -20 21 16 -3.66 0.00
 -17 21 16 -1.98 0.00
 -14 21 16 -1.99 0.00
 -11 21 16 0.89 0.00
 -8 21 16 -0.96 0.00
 -5 21 16 -2.55 0.00
 -2 21 16 1.28 0.00
 1 21 16 -3.62 0.00
 4 21 16 -2.68 0.00
 7 21 16 -8.63 0.00
 -28 22 16 -8.76 0.00
 -25 22 16 5.09 0.00
 -22 22 16 -1.51 0.00
 -19 22 16 2.96 0.00
 -16 22 16 2.75 0.00
 -13 22 16 0.16 0.00
 -10 22 16 1.84 0.00
 -7 22 16 -0.74 0.00
 -4 22 16 9.05 0.00
 -1 22 16 -1.74 0.00
 2 22 16 1.74 0.00
 5 22 16 -10.35 0.00
 -27 23 16 0.07 0.00
 -24 23 16 1.43 0.00
 -21 23 16 4.65 0.00
 -18 23 16 1.82 0.00
 -15 23 16 -3.09 0.00
 -12 23 16 3.13 0.00
 -9 23 16 -7.42 0.00
 -6 23 16 -4.63 0.00
 -3 23 16 -1.85 0.00
 0 23 16 -1.52 0.00
 3 23 16 -6.39 0.00
 -26 24 16 2.25 0.00
 -23 24 16 -14.02 0.00
 -20 24 16 0.80 0.00
 -17 24 16 -0.44 0.00
 -14 24 16 -3.40 0.00
 -11 24 16 1.46 0.00
 -8 24 16 5.42 0.00
 -5 24 16 -0.97 0.00
 -2 24 16 1.49 0.00
 1 24 16 4.01 0.00
 -25 25 16 -2.08 0.00
 -22 25 16 -8.12 0.00
 -19 25 16 1.16 0.00
 -16 25 16 0.39 0.00
 -13 25 16 1.76 0.00
 -10 25 16 -1.61 0.00
 -7 25 16 5.46 0.00
 -4 25 16 4.28 0.00
 -1 25 16 -4.24 0.00
 -24 26 16 3.76 0.00
 -21 26 16 2.49 0.00
 -18 26 16 5.37 0.00
 -15 26 16 -7.02 0.00
 -12 26 16 10.67 0.00
 -9 26 16 -0.83 0.00
 -6 26 16 -1.43 0.00
 -3 26 16 1.90 0.00
 -23 27 16 0.42 0.00
 -20 27 16 3.49 0.00
 -17 27 16 3.89 0.00
 -14 27 16 -10.10 0.00
 -11 27 16 -3.71 0.00
 -8 27 16 2.98 0.00
 -5 27 16 -2.20 0.00
 -22 28 16 -1.45 0.00
 -19 28 16 -7.73 0.00
 -16 28 16 -3.77 0.00
 -13 28 16 5.31 0.00
 -10 28 16 -6.22 0.00
 -7 28 16 -3.98 0.00
 -18 29 16 1.87 0.00
 -15 29 16 -6.05 0.00
 -12 29 16 -3.34 0.00
 -9 29 16 3.65 0.00
 0 1 17 -5.57 0.00
 -2 2 17 -7.94 0.00
 1 2 17 -0.14 0.00
 -4 3 17 -10.74 0.00
 -1 3 17 -6.19 0.00
 2 3 17 -1.77 0.00
 -6 4 17 3.11 0.00
 -3 4 17 -5.14 0.00
 0 4 17 3.13 0.00
 3 4 17 -3.26 0.00
 -8 5 17 2.62 0.00
 -5 5 17 2.05 0.00
 -2 5 17 -6.42 0.00
 1 5 17 -14.89 0.00
 4 5 17 1.58 0.00
 -10 6 17 1.15 0.00
 -7 6 17 3.55 0.00
 -4 6 17 -9.15 0.00
 -1 6 17 -1.16 0.00
 2 6 17 3.25 0.00
 5 6 17 -2.90 0.00
 -12 7 17 3.52 0.00
 -9 7 17 -1.76 0.00
 -6 7 17 8.48 0.00
 -3 7 17 2.38 0.00
 0 7 17 -2.06 0.00
 3 7 17 -0.15 0.00
 6 7 17 -4.85 0.00
 -14 8 17 3.82 0.00
 -11 8 17 6.25 0.00
 -8 8 17 1.02 0.00
 -5 8 17 -7.11 0.00
 -2 8 17 -2.66 0.00
 1 8 17 -0.80 0.00
 4 8 17 -0.07 0.00
 7 8 17 -2.85 0.00
 -16 9 17 -8.76 0.00
 -13 9 17 0.33 0.00
 -10 9 17 -7.84 0.00
 -7 9 17 6.42 0.00
 -4 9 17 -0.22 0.00
 -1 9 17 -1.28 0.00
 2 9 17 7.72 0.00
 5 9 17 -0.85 0.00
 8 9 17 -0.03 0.00
 -18 10 17 1.78 0.00
 -15 10 17 -0.87 0.00
 -12 10 17 -2.27 0.00
 -9 10 17 0.52 0.00
 -6 10 17 -2.26 0.00
 -3 10 17 3.82 0.00
 0 10 17 2.17 0.00
 3 10 17 0.36 0.00
 6 10 17 -2.71 0.00
 9 10 17 3.88 0.00
 -20 11 17 -0.37 0.00
 -17 11 17 -0.76 0.00
 -14 11 17 -6.01 0.00
 -11 11 17 5.43 0.00
 -8 11 17 0.30 0.00
 -5 11 17 1.87 0.00
 -2 11 17 3.02 0.00
 1 11 17 -4.73 0.00
 4 11 17 -4.01 0.00
 7 11 17 0.95 0.00
 10 11 17 -0.24 0.00
 -22 12 17 1.56 0.00
 -19 12 17 -4.25 0.00
 -16 12 17 1.49 0.00
 -13 12 17 10.25 0.00
 -10 12 17 3.06 0.00
 -7 12 17 5.94 0.00
 -4 12 17 0.14 0.00
 -1 12 17 5.66 0.00
 2 12 17 2.16 0.00
 5 12 17 3.19 0.00
 8 12 17 -1.39 0.00
 11 12 17 1.21 0.00
 -24 13 17 0.14 0.00
 -21 13 17 1.22 0.00
 -18 13 17 3.82 0.00
 -15 13 17 -0.14 0.00
 -12 13 17 0.40 0.00
 -9 13 17 3.34 0.00
 -6 13 17 -0.89 0.00
 -3 13 17 0.50 0.00
 0 13 17 1.46 0.00
 3 13 17 -1.26 0.00
 6 13 17 -2.85 0.00
 9 13 17 5.41 0.00
 12 13 17 3.39 0.00
 -26 14 17 3.11 0.00
 -23 14 17 0.76 0.00
 -20 14 17 1.09 0.00
 -17 14 17 5.69 0.00
 -14 14 17 2.65 0.00
 -11 14 17 -7.45 0.00
 -8 14 17 4.89 0.00
 -5 14 17 5.41 0.00
 -2 14 17 -4.65 0.00
 1 14 17 -5.74 0.00
 4 14 17 3.00 0.00
 7 14 17 1.59 0.00
 10 14 17 -1.10 0.00
 13 14 17 1.78 0.00
 -28 15 17 -0.81 0.00
 -25 15 17 -0.35 0.00
 -22 15 17 3.74 0.00
 -19 15 17 -0.87 0.00
 -16 15 17 -5.17 0.00
 -13 15 17 0.37 0.00
 -10 15 17 -3.62 0.00
 -7 15 17 -2.17 0.00
 -4 15 17 5.13 0.00
 -1 15 17 -3.77 0.00
 2 15 17 -0.34 0.00
 5 15 17 0.58 0.00
 8 15 17 -0.28 0.00
 11 15 17 4.34 0.00
 14 15 17 12.37 0.00
 -27 16 17 -13.13 0.00
 -24 16 17 3.07 0.00
 -21 16 17 -2.67 0.00
 -18 16 17 0.64 0.00
 -15 16 17 5.57 0.00
 -12 16 17 3.81 0.00
 -9 16 17 -4.82 0.00
 -6 16 17 2.50 0.00
 -3 16 17 4.38 0.00
 0 16 17 1.11 0.00
 3 16 17 -3.21 0.00
 6 16 17 1.90 0.00
 9 16 17 -0.72 0.00
 12 16 17 -1.41 0.00
 -26 17 17 4.75 0.00
 -23 17 17 -3.66 0.00
 -20 17 17 0.09 0.00
 -17 17 17 -1.75 0.00
 -14 17 17 -1.06 0.00
 -11 17 17 1.47 0.00
 -8 17 17 -5.93 0.00
 -5 17 17 -1.16 0.00
 -2 17 17 2.48 0.00
 1 17 17 1.44 0.00
 4 17 17 -2.21 0.00
 7 17 17 3.42 0.00
 10 17 17 -0.36 0.00
 -28 18 17 -2.22 0.00
 -25 18 17 -4.55 0.00
 -22 18 17 -3.14 0.00
 -19 18 17 2.30 0.00
 -16 18 17 -0.05 0.00
 -13 18 17 2.43 0.00
 -10 18 17 2.22 0.00
 -7 18 17 2.81 0.00
 -4 18 17 -1.60 0.00
 -1 18 17 0.22 0.00
 2 18 17 0.38 0.00
 5 18 17 -0.81 0.00
 8 18 17 2.29 0.00
 -27 19 17 -2.42 0.00
 -24 19 17 1.98 0.00
 -21 19 17 -3.30 0.00
 -18 19 17 -1.79 0.00
 -15 19 17 -0.06 0.00
 -12 19 17 0.65 0.00
 -9 19 17 1.60 0.00
 -6 19 17 0.10 0.00
 -3 19 17 -2.78 0.00
 0 19 17 0.02 0.00
 3 19 17 -2.06 0.00
 6 19 17 -4.51 0.00
 9 19 17 8.89 0.00
 -26 20 17 2.22 0.00
 -23 20 17 -1.83 0.00
 -20 20 17 -2.78 0.00
 -17 20 17 0.96 0.00
 -14 20 17 -8.43 0.00
 -11 20 17 0.11 0.00
 -8 20 17 4.98 0.00
 -5 20 17 0.71 0.00
 -2 20 17 -0.29 0.00
 1 20 17 1.26 0.00
 4 20 17 -2.60 0.00
 7 20 17 -4.22 0.00
 -25 21 17 1.01 0.00
 -22 21 17 -2.06 0.00
 -19 21 17 -0.17 0.00
 -16 21 17 1.26 0.00
 -13 21 17 0.29 0.00
 -10 21 17 2.74 0.00
 -7 21 17 2.00 0.00
 -4 21 17 -4.01 0.00
 -1 21 17 2.71 0.00
 2 21 17 1.60 0.00
 5 21 17 -9.82 0.00
 -27 22 17 -2.34 0.00
 -24 22 17 -3.67 0.00
 -21 22 17 -0.38 0.00
 -18 22 17 6.30 0.00
 -15 22 17 0.20 0.00
 -12 22 17 1.53 0.00
 -9 22 17 0.53 0.00
 -6 22 17 -6.35 0.00
 -3 22 17 1.83 0.00
 0 22 17 -5.10 0.00
 3 22 17 -4.29 0.00
 -26 23 17 6.99 0.00
 -23 23 17 -1.96 0.00
 -20 23 17 3.17 0.00
 -17 23 17 2.20 0.00
 -14 23 17 2.17 0.00
 -11 23 17 -1.29 0.00
 -8 23 17 -1.11 0.00
 -5 23 17 0.67 0.00
 -2 23 17 0.87 0.00
 1 23 17 2.32 0.00
 -25 24 17 10.12 0.00
 -22 24 17 -7.98 0.00
 -19 24 17 -5.23 0.00
 -16 24 17 -2.06 0.00
 -13 24 17 0.21 0.00
 -10 24 17 -9.61 0.00
 -7 24 17 5.81 0.00
 -4 24 17 0.69 0.00
 -1 24 17 -2.77 0.00
 2 24 17 1.92 0.00
 -24 25 17 -3.98 0.00
 -21 25 17 1.11 0.00
 -18 25 17 -2.62 0.00
 -15 25 17 -2.63 0.00
 -12 25 17 8.05 0.00
 -9 25 17 2.80 0.00
 -6 25 17 2.19 0.00
 -3 25 17 1.36 0.00
 0 25 17 8.99 0.00
 -23 26 17 -0.69 0.00
 -20 26 17 3.84 0.00
 -17 26 17 9.79 0.00
 -14 26 17 1.17 0.00
 -11 26 17 0.14 0.00
 -8 26 17 5.44 0.00
 -5 26 17 0.78 0.00
 -2 26 17 -2.91 0.00
 -22 27 17 2.94 0.00
 -19 27 17 2.22 0.00
 -16 27 17 -6.33 0.00
 -13 27 17 3.64 0.00
 -10 27 17 1.51 0.00
 -7 27 17 -1.50 0.00
 -18 28 17 0.87 0.00
 -15 28 17 -10.28 0.00
 -12 28 17 -0.04 0.00
 -9 28 17 -1.58 0.00
 -14 29 17 -1.79 0.00
 0 0 18 -6.55 0.00
 1 1 18 -2.81 0.00
 -1 2 18 -1.95 0.00
 2 2 18 -5.65 0.00
 -3 3 18 -2.41 0.00
 0 3 18 -0.41 0.00
 3 3 18 6.94 0.00
 -5 4 18 0.51 0.00
 -2 4 18 -8.99 0.00
 1 4 18 -12.05 0.00
 4 4 18 -3.42 0.00
 -7 5 18 7.14 0.00
 -4 5 18 -0.54 0.00
 -1 5 18 -3.64 0.00
 2 5 18 -0.97 0.00
 5 5 18 -1.50 0.00
 -9 6 18 2.85 0.00
 -6 6 18 -0.88 0.00
 -3 6 18 -9.88 0.00
 0 6 18 -1.07 0.00
 3 6 18 -0.22 0.00
 6 6 18 -3.21 0.00
 -11 7 18 3.39 0.00
 -8 7 18 5.55 0.00
 -5 7 18 0.84 0.00
 -2 7 18 2.97 0.00
 1 7 18 3.74 0.00
 4 7 18 -1.86 0.00
 7 7 18 -1.64 0.00
 -13 8 18 4.49 0.00
 -10 8 18 3.91 0.00
 -7 8 18 -4.72 0.00
 -4 8 18 -6.82 0.00
 -1 8 18 -3.18 0.00
 2 8 18 -0.15 0.00
 5 8 18 4.81 0.00
 8 8 18 2.34 0.00
 -15 9 18 -1.21 0.00
 -12 9 18 8.55 0.00
 -9 9 18 -2.46 0.00
 -6 9 18 -3.27 0.00
 -3 9 18 -4.94 0.00
 0 9 18 1.97 0.00
 3 9 18 7.93 0.00
 6 9 18 -5.75 0.00
 9 9 18 2.21 0.00
 -17 10 18 3.12 0.00
 -14 10 18 -0.24 0.00
 -11 10 18 -5.93 0.00
 -8 10 18 2.58 0.00
 -5 10 18 4.42 0.00
 -2 10 18 0.36 0.00
 1 10 18 1.65 0.00
 4 10 18 -2.81 0.00
 7 10 18 -1.45 0.00
 10 10 18 -0.42 0.00
 -19 11 18 -2.35 0.00
 -16 11 18 2.39 0.00
 -13 11 18 1.26 0.00
 -10 11 18 8.32 0.00
 -7 11 18 4.47 0.00
 -4 11 18 -4.88 0.00
 -1 11 18 5.31 0.00
 2 11 18 1.88 0.00
 5 11 18 -1.85 0.00
 8 11 18 0.56 0.00
 11 11 18 -0.54 0.00
 -21 12 18 5.69 0.00
 -18 12 18 -2.44 0.00
 -15 12 18 -2.11 0.00
 -12 12 18 2.02 0.00
 -9 12 18 0.21 0.00
 -6 12 18 11.38 0.00
 -3 12 18 -1.10 0.00
 0 12 18 -2.30 0.00
 3 12 18 -2.54 0.00
 6 12 18 3.83 0.00
 9 12 18 0.05 0.00
 12 12 18 2.22 0.00
 -23 13 18 -0.91 0.00
 -20 13 18 -5.92 0.00
 -17 13 18 1.54 0.00
 -14 13 18 6.70 0.00
 -11 13 18 -2.29 0.00
 -8 13 18 -2.80 0.00
 -5 13 18 4.29 0.00
 -2 13 18 5.37 0.00
 1 13 18 1.55 0.00
 4 13 18 -2.10 0.00
 7 13 18 -1.01 0.00
 10 13 18 11.68 0.00
 13 13 18 5.27 0.00
 -25 14 18 -3.56 0.00
 -22 14 18 2.32 0.00
 -19 14 18 0.56 0.00
 -16 14 18 1.32 0.00
 -13 14 18 3.00 0.00
 -10 14 18 -6.80 0.00
 -7 14 18 -13.01 0.00
 -4 14 18 7.35 0.00
 -1 14 18 -3.68 0.00
 2 14 18 -3.41 0.00
 5 14 18 0.01 0.00
 8 14 18 -3.59 0.00
 11 14 18 1.16 0.00
 14 14 18 3.36 0.00
 -27 15 18 3.36 0.00
 -24 15 18 -6.13 0.00
 -21 15 18 -0.04 0.00
 -18 15 18 4.82 0.00
 -15 15 18 1.86 0.00
 -12 15 18 -0.36 0.00
 -9 15 18 -5.25 0.00
 -6 15 18 -3.78 0.00
 -3 15 18 4.52 0.00
 0 15 18 4.26 0.00
 3 15 18 -2.18 0.00
 6 15 18 -1.58 0.00
 9 15 18 -1.12 0.00
 12 15 18 2.72 0.00
 -26 16 18 -7.03 0.00
 -23 16 18 6.91 0.00
 -20 16 18 -0.48 0.00
 -17 16 18 -6.69 0.00
 -14 16 18 1.90 0.00
 -11 16 18 5.21 0.00
 -8 16 18 -0.22 0.00
 -5 16 18 -0.82 0.00
 -2 16 18 -2.72 0.00
 1 16 18 1.89 0.00
 4 16 18 -2.04 0.00
 7 16 18 -0.28 0.00
 10 16 18 3.96 0.00
 -28 17 18 -10.52 0.00
 -25 17 18 2.98 0.00
 -22 17 18 -4.05 0.00
 -19 17 18 2.64 0.00
 -16 17 18 0.77 0.00
 -13 17 18 -1.01 0.00
 -10 17 18 2.39 0.00
 -7 17 18 4.39 0.00
 -4 17 18 -4.08 0.00
 -1 17 18 -4.03 0.00
 2 17 18 -1.15 0.00
 5 17 18 3.52 0.00
 8 17 18 -2.21 0.00
 -27 18 18 3.93 0.00
 -24 18 18 -5.25 0.00
 -21 18 18 -3.84 0.00
 -18 18 18 -5.09 0.00
 -15 18 18 -6.93 0.00
 -12 18 18 1.12 0.00
 -9 18 18 1.94 0.00
 -6 18 18 -3.17 0.00
 -3 18 18 -4.23 0.00
 0 18 18 0.15 0.00
 3 18 18 -0.71 0.00
 6 18 18 -4.14 0.00
 9 18 18 9.44 0.00
 -26 19 18 -2.77 0.00
 -23 19 18 -3.37 0.00
 -20 19 18 2.41 0.00
 -17 19 18 1.73 0.00
 -14 19 18 0.73 0.00
 -11 19 18 -0.30 0.00
 -8 19 18 3.11 0.00
 -5 19 18 3.43 0.00
 -2 19 18 4.08 0.00
 1 19 18 2.59 0.00
 4 19 18 -2.67 0.00
 7 19 18 2.68 0.00
 -25 20 18 2.14 0.00
 -22 20 18 -4.19 0.00
 -19 20 18 -0.30 0.00
 -16 20 18 1.61 0.00
 -13 20 18 -9.05 0.00
 -10 20 18 -0.61 0.00
 -7 20 18 -0.27 0.00
 -4 20 18 -0.88 0.00
 -1 20 18 -4.88 0.00
 2 20 18 0.48 0.00
 5 20 18 -2.17 0.00
 -24 21 18 1.17 0.00
 -21 21 18 -6.87 0.00
 -18 21 18 2.75 0.00
 -15 21 18 0.94 0.00
 -12 21 18 -0.97 0.00
 -9 21 18 3.48 0.00
 -6 21 18 0.96 0.00
 -3 21 18 -3.12 0.00
 0 21 18 -0.78 0.00
 3 21 18 0.99 0.00
 -26 22 18 7.85 0.00
 -23 22 18 -0.89 0.00
 -20 22 18 0.13 0.00
 -17 22 18 -0.42 0.00
 -14 22 18 2.69 0.00
 -11 22 18 2.83 0.00
 -8 22 18 0.89 0.00
 -5 22 18 -3.84 0.00
 -2 22 18 2.82 0.00
 1 22 18 0.17 0.00
 4 22 18 -14.46 0.00
 -25 23 18 6.19 0.00
 -22 23 18 -3.04 0.00
 -19 23 18 3.22 0.00
 -16 23 18 -1.47 0.00
 -13 23 18 0.73 0.00
 -10 23 18 0.62 0.00
 -7 23 18 -0.82 0.00
 -4 23 18 1.21 0.00
 -1 23 18 2.16 0.00
 2 23 18 -0.44 0.00
 -24 24 18 4.07 0.00
 -21 24 18 1.34 0.00
 -18 24 18 -7.11 0.00
 -15 24 18 2.98 0.00
 -12 24 18 -1.11 0.00
 -9 24 18 -4.20 0.00
 -6 24 18 -1.83 0.00
 -3 24 18 -2.78 0.00
 0 24 18 2.48 0.00
 -23 25 18 -0.84 0.00
 -20 25 18 -0.04 0.00
 -17 25 18 0.19 0.00
 -14 25 18 -0.36 0.00
 -11 25 18 5.08 0.00
 -8 25 18 0.66 0.00
 -5 25 18 4.77 0.00
 -2 25 18 -3.11 0.00
 -22 26 18 -1.06 0.00
 -19 26 18 2.79 0.00
 -16 26 18 2.45 0.00
 -13 26 18 3.33 0.00
 -10 26 18 3.02 0.00
 -7 26 18 0.58 0.00
 -4 26 18 -0.42 0.00
 -18 27 18 13.49 0.00
 -15 27 18 -3.52 0.00
 -12 27 18 -2.52 0.00
 -9 27 18 1.48 0.00
 -17 28 18 -4.50 0.00
 -14 28 18 -0.52 0.00
 -11 28 18 3.21 0.00
 -1 1 19 -2.71 0.00
 -3 2 19 -0.26 0.00
 0 2 19 1.57 0.00
 -5 3 19 5.75 0.00
 -2 3 19 -4.89 0.00
 1 3 19 -0.75 0.00
 -7 4 19 -5.65 0.00
 -4 4 19 3.57 0.00
 -1 4 19 -1.02 0.00
 2 4 19 -3.40 0.00
 -9 5 19 5.06 0.00
 -6 5 19 2.47 0.00
 -3 5 19 -9.93 0.00
 0 5 19 -2.04 0.00
 3 5 19 1.23 0.00
 -11 6 19 -0.02 0.00
 -8 6 19 1.10 0.00
 -5 6 19 4.65 0.00
 -2 6 19 -1.77 0.00
 1 6 19 7.40 0.00
 4 6 19 1.64 0.00
 -13 7 19 5.21 0.00
 -10 7 19 2.90 0.00
 -7 7 19 1.22 0.00
 -4 7 19 -12.37 0.00
 -1 7 19 -5.90 0.00
 2 7 19 -3.20 0.00
 5 7 19 -4.68 0.00
 -15 8 19 5.29 0.00
 -12 8 19 5.97 0.00
 -9 8 19 7.48 0.00
 -6 8 19 -3.08 0.00
 -3 8 19 -2.43 0.00
 0 8 19 0.07 0.00
 3 8 19 4.57 0.00
 6 8 19 -1.10 0.00
 -17 9 19 2.83 0.00
 -14 9 19 2.70 0.00
 -11 9 19 5.14 0.00
 -8 9 19 -6.93 0.00
 -5 9 19 -6.97 0.00
 -2 9 19 -0.78 0.00
 1 9 19 5.38 0.00
 4 9 19 3.36 0.00
 7 9 19 3.93 0.00
 -19 10 19 1.64 0.00
 -16 10 19 0.74 0.00
 -13 10 19 -0.17 0.00
 -10 10 19 -2.50 0.00
 -7 10 19 6.79 0.00
 -4 10 19 4.68 0.00
 -1 10 19 -3.91 0.00
 2 10 19 3.79 0.00
 5 10 19 -1.08 0.00
 8 10 19 -5.27 0.00
 -21 11 19 2.18 0.00
 -18 11 19 0.46 0.00
 -15 11 19 4.27 0.00
 -12 11 19 4.79 0.00
 -9 11 19 -5.57 0.00
 -6 11 19 7.41 0.00
 -3 11 19 0.43 0.00
 0 11 19 -0.41 0.00
 3 11 19 -5.74 0.00
 6 11 19 2.01 0.00
 9 11 19 2.50 0.00
 -23 12 19 -2.03 0.00
 -20 12 19 2.41 0.00
 -17 12 19 0.35 0.00
 -14 12 19 -2.09 0.00
 -11 12 19 2.69 0.00
 -8 12 19 -2.23 0.00
 -5 12 19 5.37 0.00
 -2 12 19 6.39 0.00
 1 12 19 6.06 0.00
 4 12 19 -2.71 0.00
 7 12 19 -7.15 0.00
 10 12 19 10.59 0.00
 -25 13 19 -0.74 0.00
 -22 13 19 -0.60 0.00
 -19 13 19 1.08 0.00
 -16 13 19 1.41 0.00
 -13 13 19 0.57 0.00
 -10 13 19 -1.82 0.00
 -7 13 19 -4.94 0.00
 -4 13 19 -1.17 0.00
 -1 13 19 1.64 0.00
 2 13 19 0.00 0.00
 5 13 19 -1.68 0.00
 8 13 19 -1.45 0.00
 11 13 19 7.00 0.00
 -27 14 19 7.90 0.00
 -24 14 19 -7.14 0.00
 -21 14 19 -9.09 0.00
 -18 14 19 1.02 0.00
 -15 14 19 4.49 0.00
 -12 14 19 2.97 0.00
 -9 14 19 -0.52 0.00
 -6 14 19 -18.52 0.00
 -3 14 19 2.66 0.00
 0 14 19 5.27 0.00
 3 14 19 -0.18 0.00
 6 14 19 -2.44 0.00
 9 14 19 -3.62 0.00
 12 14 19 2.21 0.00
 -26 15 19 -3.05 0.00
 -23 15 19 4.42 0.00
 -20 15 19 -0.31 0.00
 -17 15 19 -3.42 0.00
 -14 15 19 -0.69 0.00
 -11 15 19 -2.32 0.00
 -8 15 19 -1.73 0.00
 -5 15 19 1.35 0.00
 -2 15 19 -8.00 0.00
 1 15 19 1.78 0.00
 4 15 19 0.83 0.00
 7 15 19 -5.02 0.00
 10 15 19 -2.72 0.00
 -25 16 19 -0.61 0.00
 -22 16 19 -0.56 0.00
 -19 16 19 -0.55 0.00
 -16 16 19 -2.71 0.00
 -13 16 19 0.96 0.00
 -10 16 19 -3.99 0.00
 -7 16 19 -1.94 0.00
 -4 16 19 0.96 0.00
 -1 16 19 -0.56 0.00
 2 16 19 -6.67 0.00
 5 16 19 0.67 0.00
 8 16 19 -0.93 0.00
 11 16 19 9.54 0.00
 -27 17 19 -8.58 0.00
 -24 17 19 1.04 0.00
 -21 17 19 -2.56 0.00
 -18 17 19 -0.22 0.00
 -15 17 19 1.43 0.00
 -12 17 19 -1.70 0.00
 -9 17 19 2.40 0.00
 -6 17 19 3.51 0.00
 -3 17 19 -5.83 0.00
 0 17 19 -6.67 0.00
 3 17 19 2.51 0.00
 6 17 19 5.93 0.00
 9 17 19 -2.25 0.00
 -26 18 19 5.77 0.00
 -23 18 19 -4.60 0.00
 -20 18 19 7.60 0.00
 -17 18 19 0.14 0.00
 -14 18 19 -6.01 0.00
 -11 18 19 -1.18 0.00
 -8 18 19 4.57 0.00
 -5 18 19 -1.07 0.00
 -2 18 19 1.17 0.00
 1 18 19 4.66 0.00
 4 18 19 -5.16 0.00
 7 18 19 -0.49 0.00
 -25 19 19 2.46 0.00
 -22 19 19 -4.65 0.00
 -19 19 19 -5.19 0.00
 -16 19 19 -1.51 0.00
 -13 19 19 0.01 0.00
 -10 19 19 2.73 0.00
 -7 19 19 -3.92 0.00
 -4 19 19 2.10 0.00
 -1 19 19 0.03 0.00
 2 19 19 -3.47 0.00
 5 19 19 -5.54 0.00
 -24 20 19 1.40 0.00
 -21 20 19 -4.76 0.00
 -18 20 19 -0.15 0.00
 -15 20 19 1.08 0.00
 -12 20 19 -3.28 0.00
 -9 20 19 -0.40 0.00
 -6 20 19 -0.65 0.00
 -3 20 19 -3.54 0.00
 0 20 19 -0.35 0.00
 3 20 19 -0.44 0.00
 6 20 19 -1.57 0.00
 -23 21 19 -0.36 0.00
 -20 21 19 -0.13 0.00
 -17 21 19 1.02 0.00
 -14 21 19 -0.67 0.00
 -11 21 19 5.82 0.00
 -8 21 19 -2.92 0.00
 -5 21 19 -1.87 0.00
 -2 21 19 1.82 0.00
 1 21 19 -2.29 0.00
 4 21 19 -4.32 0.00
 -25 22 19 8.60 0.00
 -22 22 19 -5.66 0.00
 -19 22 19 1.87 0.00
 -16 22 19 5.15 0.00
 -13 22 19 -3.01 0.00
 -10 22 19 2.94 0.00
 -7 22 19 1.09 0.00
 -4 22 19 -6.14 0.00
 -1 22 19 5.06 0.00
 2 22 19 6.23 0.00
 -24 23 19 5.63 0.00
 -21 23 19 -4.83 0.00
 -18 23 19 -0.68 0.00
 -15 23 19 -1.70 0.00
 -12 23 19 0.95 0.00
 -9 23 19 -0.80 0.00
 -6 23 19 -0.46 0.00
 -3 23 19 -5.62 0.00
 0 23 19 -0.11 0.00
 -23 24 19 2.86 0.00
 -20 24 19 0.43 0.00
 -17 24 19 -2.47 0.00
 -14 24 19 -1.11 0.00
 -11 24 19 2.54 0.00
 -8 24 19 -1.54 0.00
 -5 24 19 0.86 0.00
 -2 24 19 1.12 0.00
 -22 25 19 8.11 0.00
 -19 25 19 -2.74 0.00
 -16 25 19 1.83 0.00
 -13 25 19 -3.06 0.00
 -10 25 19 2.78 0.00
 -7 25 19 -1.84 0.00
 -4 25 19 -1.52 0.00
 -18 26 19 0.35 0.00
 -15 26 19 5.48 0.00
 -12 26 19 2.59 0.00
 -9 26 19 0.11 0.00
 -6 26 19 10.65 0.00
 -17 27 19 2.38 0.00
 -14 27 19 4.75 0.00
 -11 27 19 3.79 0.00
 0 1 20 3.58 0.00
 -2 2 20 5.14 0.00
 1 2 20 4.18 0.00
 -4 3 20 -0.81 0.00
 -1 3 20 -2.60 0.00
 2 3 20 0.17 0.00
 -6 4 20 3.70 0.00
 -3 4 20 -4.45 0.00
 0 4 20 6.49 0.00
 3 4 20 0.82 0.00
 -8 5 20 0.77 0.00
 -5 5 20 -1.92 0.00
 -2 5 20 -4.09 0.00
 1 5 20 3.11 0.00
 4 5 20 6.86 0.00
 -10 6 20 6.84 0.00
 -7 6 20 3.84 0.00
 -4 6 20 -0.76 0.00
 -1 6 20 -3.61 0.00
 2 6 20 0.33 0.00
 5 6 20 -5.96 0.00
 -12 7 20 8.76 0.00
 -9 7 20 -4.62 0.00
 -6 7 20 -0.70 0.00
 -3 7 20 -1.45 0.00
 0 7 20 -2.87 0.00
 3 7 20 -1.21 0.00
 6 7 20 -0.43 0.00
 -14 8 20 -0.01 0.00
 -11 8 20 4.03 0.00
 -8 8 20 5.16 0.00
 -5 8 20 -7.76 0.00
 -2 8 20 -5.18 0.00
 1 8 20 3.46 0.00
 4 8 20 5.85 0.00
 7 8 20 2.95 0.00
 -16 9 20 12.02 0.00
 -13 9 20 3.83 0.00
 -10 9 20 -2.04 0.00
 -7 9 20 -3.53 0.00
 -4 9 20 8.60 0.00
 -1 9 20 -3.63 0.00
 2 9 20 4.43 0.00
 5 9 20 2.27 0.00
 8 9 20 2.77 0.00
 -18 10 20 3.63 0.00
 -15 10 20 5.32 0.00
 -12 10 20 4.23 0.00
 -9 10 20 -4.01 0.00
 -6 10 20 -0.41 0.00
 -3 10 20 4.26 0.00
 0 10 20 1.79 0.00
 3 10 20 -3.18 0.00
 6 10 20 -0.89 0.00
 9 10 20 0.80 0.00
 -20 11 20 0.31 0.00
 -17 11 20 0.46 0.00
 -14 11 20 -4.78 0.00
 -11 11 20 1.90 0.00
 -8 11 20 0.34 0.00
 -5 11 20 0.51 0.00
 -2 11 20 1.87 0.00
 1 11 20 4.98 0.00
 4 11 20 -1.47 0.00
 7 11 20 -7.80 0.00
 10 11 20 0.35 0.00
 -22 12 20 1.94 0.00
 -19 12 20 1.27 0.00
 -16 12 20 2.55 0.00
 -13 12 20 5.25 0.00
 -10 12 20 -3.26 0.00
 -7 12 20 -5.57 0.00
 -4 12 20 -4.11 0.00
 -1 12 20 2.10 0.00
 2 12 20 -1.13 0.00
 5 12 20 -1.57 0.00
 8 12 20 -1.38 0.00
 11 12 20 6.49 0.00
 -24 13 20 -0.33 0.00
 -21 13 20 -4.41 0.00
 -18 13 20 -2.81 0.00
 -15 13 20 -0.09 0.00
 -12 13 20 0.55 0.00
 -9 13 20 3.73 0.00
 -6 13 20 -1.61 0.00
 -3 13 20 -7.27 0.00
 0 13 20 4.62 0.00
 3 13 20 6.31 0.00
 6 13 20 -1.04 0.00
 9 13 20 -0.69 0.00
 12 13 20 2.83 0.00
 -26 14 20 3.60 0.00
 -23 14 20 -4.78 0.00
 -20 14 20 -2.47 0.00
 -17 14 20 0.90 0.00
 -14 14 20 4.75 0.00
 -11 14 20 -6.33 0.00
 -8 14 20 -0.99 0.00
 -5 14 20 -0.79 0.00
 -2 14 20 -2.00 0.00
 1 14 20 3.54 0.00
 4 14 20 0.73 0.00
 7 14 20 -0.60 0.00
 10 14 20 0.66 0.00
 -25 15 20 -7.62 0.00
 -22 15 20 1.21 0.00
 -19 15 20 4.30 0.00
 -16 15 20 -5.94 0.00
 -13 15 20 -4.69 0.00
 -10 15 20 -1.82 0.00
 -7 15 20 -5.34 0.00
 -4 15 20 -0.21 0.00
 -1 15 20 0.35 0.00
 2 15 20 -4.11 0.00
 5 15 20 -2.72 0.00
 8 15 20 -8.63 0.00
 11 15 20 0.82 0.00
 -24 16 20 0.10 0.00
 -21 16 20 0.50 0.00
 -18 16 20 -4.59 0.00
 -15 16 20 -4.53 0.00
 -12 16 20 -1.17 0.00
 -9 16 20 -0.71 0.00
 -6 16 20 -1.84 0.00
 -3 16 20 -5.06 0.00
 0 16 20 -3.16 0.00
 3 16 20 -8.31 0.00
 6 16 20 6.05 0.00
 9 16 20 -4.51 0.00
 -23 17 20 0.11 0.00
 -20 17 20 -2.72 0.00
 -17 17 20 5.32 0.00
 -14 17 20 3.99 0.00
 -11 17 20 -0.05 0.00
 -8 17 20 -4.66 0.00
 -5 17 20 1.37 0.00
 -2 17 20 1.32 0.00
 1 17 20 -3.13 0.00
 4 17 20 1.67 0.00
 7 17 20 -2.01 0.00
 -25 18 20 3.30 0.00
 -22 18 20 -0.78 0.00
 -19 18 20 0.37 0.00
 -16 18 20 0.79 0.00
 -13 18 20 -2.10 0.00
 -10 18 20 -1.67 0.00
 -7 18 20 2.19 0.00
 -4 18 20 -1.54 0.00
 -1 18 20 1.92 0.00
 2 18 20 2.36 0.00
 5 18 20 -2.19 0.00
 -24 19 20 4.46 0.00
 -21 19 20 0.83 0.00
 -18 19 20 -1.33 0.00
 -15 19 20 -3.87 0.00
 -12 19 20 -1.29 0.00
 -9 19 20 -2.77 0.00
 -6 19 20 -4.96 0.00
 -3 19 20 -3.03 0.00
 0 19 20 0.11 0.00
 3 19 20 -3.78 0.00
 6 19 20 -5.50 0.00
 -23 20 20 -6.26 0.00
 -20 20 20 0.84 0.00
 -17 20 20 5.72 0.00
 -14 20 20 -0.28 0.00
 -11 20 20 2.65 0.00
 -8 20 20 -0.98 0.00
 -5 20 20 -1.51 0.00
 -2 20 20 -0.72 0.00
 1 20 20 1.16 0.00
 4 20 20 1.68 0.00
 -22 21 20 -4.12 0.00
 -19 21 20 -1.38 0.00
 -16 21 20 -0.31 0.00
 -13 21 20 3.94 0.00
 -10 21 20 6.05 0.00
 -7 21 20 -1.45 0.00
 -4 21 20 -9.41 0.00
 -1 21 20 3.49 0.00
 2 21 20 2.21 0.00
 -21 22 20 -4.90 0.00
 -18 22 20 -1.05 0.00
 -15 22 20 1.23 0.00
 -12 22 20 1.25 0.00
 -9 22 20 0.13 0.00
 -6 22 20 2.41 0.00
 -3 22 20 3.74 0.00
 0 22 20 -6.99 0.00
 -20 23 20 -6.61 0.00
 -17 23 20 -0.28 0.00
 -14 23 20 -5.20 0.00
 -11 23 20 0.49 0.00
 -8 23 20 0.73 0.00
 -5 23 20 -2.91 0.00
 -2 23 20 -6.75 0.00
 -19 24 20 2.42 0.00
 -16 24 20 0.81 0.00
 -13 24 20 0.81 0.00
 -10 24 20 4.19 0.00
 -7 24 20 -6.45 0.00
 -4 24 20 1.16 0.00
 -18 25 20 -5.92 0.00
 -15 25 20 5.79 0.00
 -12 25 20 -3.94 0.00
 -9 25 20 -3.32 0.00
 -6 25 20 5.78 0.00
 -14 26 20 1.33 0.00
 -11 26 20 4.45 0.00
 0 0 21 11.10 0.00
 1 1 21 10.87 0.00
 -1 2 21 6.23 0.00
 2 2 21 -3.23 0.00
 -3 3 21 0.88 0.00
 0 3 21 3.44 0.00
 3 3 21 4.14 0.00
 -5 4 21 3.52 0.00
 -2 4 21 -6.54 0.00
 1 4 21 2.71 0.00
 4 4 21 3.37 0.00
 -7 5 21 3.39 0.00
 -4 5 21 3.36 0.00
 -1 5 21 6.43 0.00
 2 5 21 4.49 0.00
 5 5 21 4.11 0.00
 -9 6 21 2.81 0.00
 -6 6 21 -2.92 0.00
 -3 6 21 -2.26 0.00
 0 6 21 -4.26 0.00
 3 6 21 0.44 0.00
 6 6 21 -2.63 0.00
 -11 7 21 5.26 0.00
 -8 7 21 -3.12 0.00
 -5 7 21 1.94 0.00
 -2 7 21 -2.52 0.00
 1 7 21 1.94 0.00
 4 7 21 1.69 0.00
 7 7 21 0.94 0.00
 -13 8 21 4.68 0.00
 -10 8 21 -2.71 0.00
 -7 8 21 -5.77 0.00
 -4 8 21 -0.27 0.00
 -1 8 21 -3.59 0.00
 2 8 21 0.08 0.00
 5 8 21 1.06 0.00
 8 8 21 12.63 0.00
 -15 9 21 2.31 0.00
 -12 9 21 2.55 0.00
 -9 9 21 4.16 0.00
 -6 9 21 -2.01 0.00
 -3 9 21 9.02 0.00
 0 9 21 2.94 0.00
 3 9 21 1.42 0.00
 6 9 21 -0.74 0.00
 9 9 21 -1.71 0.00
 -17 10 21 1.94 0.00
 -14 10 21 11.35 0.00
 -11 10 21 -4.07 0.00
 -8 10 21 -2.67 0.00
 -5 10 21 1.12 0.00
 -2 10 21 -3.74 0.00
 1 10 21 1.88 0.00
 4 10 21 2.31 0.00
 7 10 21 4.42 0.00
 10 10 21 -5.19 0.00
 -19 11 21 3.92 0.00
 -16 11 21 -3.91 0.00
 -13 11 21 -2.07 0.00
 -10 11 21 1.32 0.00
 -7 11 21 1.91 0.00
 -4 11 21 -3.86 0.00
 -1 11 21 3.14 0.00
 2 11 21 3.91 0.00
 5 11 21 -1.65 0.00
 8 11 21 -5.45 0.00
 11 11 21 6.07 0.00
 -21 12 21 5.28 0.00
 -18 12 21 0.08 0.00
 -15 12 21 -1.56 0.00
 -12 12 21 3.15 0.00
 -9 12 21 0.45 0.00
 -6 12 21 4.51 0.00
 -3 12 21 -8.41 0.00
 0 12 21 -0.70 0.00
 3 12 21 -2.59 0.00
 6 12 21 -1.56 0.00
 9 12 21 2.85 0.00
 12 12 21 -6.69 0.00
 -23 13 21 -2.07 0.00
 -20 13 21 4.45 0.00
 -17 13 21 -0.94 0.00
 -14 13 21 -1.43 0.00
 -11 13 21 0.84 0.00
 -8 13 21 -3.67 0.00
 -5 13 21 -1.47 0.00
 -2 13 21 -4.08 0.00
 1 13 21 1.20 0.00
 4 13 21 2.70 0.00
 7 13 21 -4.08 0.00
 10 13 21 2.91 0.00
 -25 14 21 -3.35 0.00
 -22 14 21 -4.61 0.00
 -19 14 21 -2.43 0.00
 -16 14 21 0.17 0.00
 -13 14 21 -0.82 0.00
 -10 14 21 -3.80 0.00
 -7 14 21 -2.19 0.00
 -4 14 21 1.32 0.00
 -1 14 21 2.49 0.00
 2 14 21 3.89 0.00
 5 14 21 5.61 0.00
 8 14 21 -3.21 0.00
 11 14 21 -0.30 0.00
 -24 15 21 -6.41 0.00
 -21 15 21 -0.95 0.00
 -18 15 21 6.56 0.00
 -15 15 21 -2.88 0.00
 -12 15 21 -6.48 0.00
 -9 15 21 -0.34 0.00
 -6 15 21 -1.49 0.00
 -3 15 21 -2.48 0.00
 0 15 21 -0.27 0.00
 3 15 21 -6.31 0.00
 6 15 21 -1.79 0.00
 9 15 21 0.14 0.00
 -23 16 21 1.32 0.00
 -20 16 21 -3.10 0.00
 -17 16 21 4.67 0.00
 -14 16 21 -2.98 0.00
 -11 16 21 -0.93 0.00
 -8 16 21 -1.18 0.00
 -5 16 21 -6.61 0.00
 -2 16 21 0.78 0.00
 1 16 21 -2.57 0.00
 4 16 21 0.19 0.00
 7 16 21 -3.72 0.00
 -22 17 21 -2.10 0.00
 -19 17 21 -6.26 0.00
 -16 17 21 -0.16 0.00
 -13 17 21 -1.48 0.00
 -10 17 21 -2.93 0.00
 -7 17 21 -3.89 0.00
 -4 17 21 0.74 0.00
 -1 17 21 3.27 0.00
 2 17 21 -0.39 0.00
 5 17 21 4.60 0.00
 -24 18 21 7.61 0.00
 -21 18 21 9.99 0.00
 -18 18 21 3.07 0.00
 -15 18 21 2.91 0.00
 -12 18 21 2.79 0.00
 -9 18 21 -3.28 0.00
 -6 18 21 -2.73 0.00
 -3 18 21 2.08 0.00
 0 18 21 1.82 0.00
 3 18 21 -0.57 0.00
 6 18 21 -3.75 0.00
 -23 19 21 -1.26 0.00
 -20 19 21 -2.47 0.00
 -17 19 21 1.25 0.00
 -14 19 21 2.65 0.00
 -11 19 21 -2.29 0.00
 -8 19 21 -3.13 0.00
 -5 19 21 -3.38 0.00
 -2 19 21 -1.03 0.00
 1 19 21 -3.82 0.00
 4 19 21 0.70 0.00
 -22 20 21 -8.82 0.00
 -19 20 21 -1.11 0.00
 -16 20 21 -1.76 0.00
 -13 20 21 7.75 0.00
 -10 20 21 3.29 0.00
 -7 20 21 -1.74 0.00
 -4 20 21 -5.20 0.00
 -1 20 21 -11.32 0.00
 2 20 21 3.34 0.00
 -21 21 21 0.31 0.00
 -18 21 21 0.45 0.00
 -15 21 21 -3.32 0.00
 -12 21 21 -1.19 0.00
 -9 21 21 6.67 0.00
 -6 21 21 -4.80 0.00
 -3 21 21 5.52 0.00
 0 21 21 2.25 0.00
 -20 22 21 2.36 0.00
 -17 22 21 -0.47 0.00
 -14 22 21 3.90 0.00
 -11 22 21 1.96 0.00
 -8 22 21 -2.61 0.00
 -5 22 21 -2.37 0.00
 -2 22 21 -2.31 0.00
 -19 23 21 2.82 0.00
 -16 23 21 0.95 0.00
 -13 23 21 -6.95 0.00
 -10 23 21 2.98 0.00
 -7 23 21 -2.42 0.00
 -4 23 21 8.40 0.00
 -18 24 21 -6.59 0.00
 -15 24 21 0.47 0.00
 -12 24 21 3.51 0.00
 -9 24 21 2.66 0.00
 -6 24 21 -3.48 0.00
 -14 25 21 4.16 0.00
 -11 25 21 -0.46 0.00
 -1 1 22 12.16 0.00
 -3 2 22 5.74 0.00
 0 2 22 7.96 0.00
 -5 3 22 1.45 0.00
 -2 3 22 7.04 0.00
 1 3 22 -2.33 0.00
 -7 4 22 1.42 0.00
 -4 4 22 -1.43 0.00
 -1 4 22 0.35 0.00
 2 4 22 8.91 0.00
 -9 5 22 2.38 0.00
 -6 5 22 2.03 0.00
 -3 5 22 0.57 0.00
 0 5 22 3.64 0.00
 3 5 22 -0.40 0.00
 -11 6 22 1.24 0.00
 -8 6 22 0.95 0.00
 -5 6 22 2.29 0.00
 -2 6 22 2.28 0.00
 1 6 22 -0.44 0.00
 4 6 22 2.45 0.00
 -13 7 22 6.53 0.00
 -10 7 22 4.08 0.00
 -7 7 22 -3.62 0.00
 -4 7 22 -4.47 0.00
 -1 7 22 -3.17 0.00
 2 7 22 5.02 0.00
 5 7 22 -2.74 0.00
 -15 8 22 2.76 0.00
 -12 8 22 0.27 0.00
 -9 8 22 -0.68 0.00
 -6 8 22 1.70 0.00
 -3 8 22 3.70 0.00
 0 8 22 -1.42 0.00
 3 8 22 1.23 0.00
 6 8 22 1.78 0.00
 -17 9 22 1.03 0.00
 -14 9 22 0.94 0.00
 -11 9 22 -1.88 0.00
 -8 9 22 -1.90 0.00
 -5 9 22 0.86 0.00
 -2 9 22 -3.45 0.00
 1 9 22 -1.23 0.00
 4 9 22 -3.95 0.00
 7 9 22 1.47 0.00
 -19 10 22 -2.88 0.00
 -16 10 22 -0.56 0.00
 -13 10 22 1.95 0.00
 -10 10 22 -2.16 0.00
 -7 10 22 2.59 0.00
 -4 10 22 6.03 0.00
 -1 10 22 -2.29 0.00
 2 10 22 3.66 0.00
 5 10 22 2.17 0.00
 8 10 22 4.88 0.00
 -21 11 22 1.20 0.00
 -18 11 22 2.86 0.00
 -15 11 22 -0.82 0.00
 -12 11 22 -0.52 0.00
 -9 11 22 2.55 0.00
 -6 11 22 0.69 0.00
 -3 11 22 -4.00 0.00
 0 11 22 -2.15 0.00
 3 11 22 2.94 0.00
 6 11 22 0.17 0.00
 9 11 22 4.65 0.00
 -23 12 22 -3.66 0.00
 -20 12 22 2.22 0.00
 -17 12 22 1.09 0.00
 -14 12 22 -7.05 0.00
 -11 12 22 2.36 0.00
 -8 12 22 0.60 0.00
 -5 12 22 1.29 0.00
 -2 12 22 -0.60 0.00
 1 12 22 3.38 0.00
 4 12 22 0.23 0.00
 7 12 22 -8.41 0.00
 10 12 22 4.31 0.00
 -22 13 22 0.01 0.00
 -19 13 22 -4.54 0.00
 -16 13 22 4.11 0.00
 -13 13 22 1.78 0.00
 -10 13 22 -0.26 0.00
 -7 13 22 -2.59 0.00
 -4 13 22 -2.19 0.00
 -1 13 22 -4.08 0.00
 2 13 22 -2.38 0.00
 5 13 22 6.37 0.00
 8 13 22 3.96 0.00
 11 13 22 -16.85 0.00
 -21 14 22 7.65 0.00
 -18 14 22 6.91 0.00
 -15 14 22 -2.09 0.00
 -12 14 22 -3.17 0.00
 -9 14 22 -0.07 0.00
 -6 14 22 -2.45 0.00
 -3 14 22 0.35 0.00
 0 14 22 2.00 0.00
 3 14 22 1.57 0.00
 6 14 22 -2.40 0.00
 9 14 22 3.66 0.00
 -23 15 22 -5.95 0.00
 -20 15 22 -5.30 0.00
 -17 15 22 10.27 0.00
 -14 15 22 1.64 0.00
 -11 15 22 -4.54 0.00
 -8 15 22 6.90 0.00
 -5 15 22 -3.81 0.00
 -2 15 22 1.39 0.00
 1 15 22 -1.66 0.00
 4 15 22 1.19 0.00
 7 15 22 1.66 0.00
 -22 16 22 0.51 0.00
 -19 16 22 -6.64 0.00
 -16 16 22 0.00 0.00
 -13 16 22 -4.49 0.00
 -10 16 22 -2.51 0.00
 -7 16 22 -3.22 0.00
 -4 16 22 -4.60 0.00
 -1 16 22 -0.61 0.00
 2 16 22 -0.87 0.00
 5 16 22 3.33 0.00
 -21 17 22 1.64 0.00
 -18 17 22 2.84 0.00
 -15 17 22 2.42 0.00
 -12 17 22 0.64 0.00
 -9 17 22 -9.47 0.00
 -6 17 22 -4.25 0.00
 -3 17 22 7.27 0.00
 0 17 22 3.37 0.00
 3 17 22 0.11 0.00
 6 17 22 4.40 0.00
 -20 18 22 1.34 0.00
 -17 18 22 -2.23 0.00
 -14 18 22 4.34 0.00
 -11 18 22 1.68 0.00
 -8 18 22 -1.89 0.00
 -5 18 22 -0.72 0.00
 -2 18 22 -0.26 0.00
 1 18 22 3.71 0.00
 4 18 22 -1.33 0.00
 -22 19 22 3.62 0.00
 -19 19 22 4.56 0.00
 -16 19 22 -0.41 0.00
 -13 19 22 3.22 0.00
 -10 19 22 2.84 0.00
 -7 19 22 -6.61 0.00
 -4 19 22 0.84 0.00
 -1 19 22 -5.53 0.00
 2 19 22 -2.66 0.00
 -21 20 22 -0.86 0.00
 -18 20 22 -4.18 0.00
 -15 20 22 -2.96 0.00
 -12 20 22 0.18 0.00
 -9 20 22 0.58 0.00
 -6 20 22 -1.72 0.00
 -3 20 22 4.46 0.00
 0 20 22 -3.92 0.00
 -20 21 22 4.66 0.00
 -17 21 22 0.40 0.00
 -14 21 22 6.64 0.00
 -11 21 22 3.16 0.00
 -8 21 22 5.14 0.00
 -5 21 22 -6.30 0.00
 -2 21 22 -4.58 0.00
 -19 22 22 3.52 0.00
 -16 22 22 2.45 0.00
 -13 22 22 -1.99 0.00
 -10 22 22 0.87 0.00
 -7 22 22 -3.75 0.00
 -4 22 22 10.59 0.00
 -15 23 22 1.68 0.00
 -12 23 22 3.18 0.00
 -9 23 22 1.93 0.00
 -6 23 22 -5.76 0.00
 -14 24 22 -4.39 0.00
 -11 24 22 -0.70 0.00
 0 1 23 12.13 0.00
 -2 2 23 8.01 0.00
 1 2 23 8.75 0.00
 -4 3 23 0.96 0.00
 -1 3 23 4.21 0.00
 2 3 23 -1.24 0.00
 -6 4 23 3.12 0.00
 -3 4 23 -0.98 0.00
 0 4 23 0.45 0.00
 3 4 23 2.76 0.00
 -8 5 23 1.80 0.00
 -5 5 23 -2.29 0.00
 -2 5 23 1.96 0.00
 1 5 23 2.47 0.00
 4 5 23 -0.05 0.00
 -10 6 23 -0.28 0.00
 -7 6 23 -0.18 0.00
 -4 6 23 2.66 0.00
 -1 6 23 -2.65 0.00
 2 6 23 4.85 0.00
 5 6 23 3.84 0.00
 -12 7 23 0.39 0.00
 -9 7 23 2.13 0.00
 -6 7 23 3.77 0.00
 -3 7 23 -3.92 0.00
 0 7 23 -2.32 0.00
 3 7 23 -0.10 0.00
 6 7 23 3.07 0.00
 -14 8 23 0.75 0.00
 -11 8 23 -0.19 0.00
 -8 8 23 -1.15 0.00
 -5 8 23 3.86 0.00
 -2 8 23 -1.75 0.00
 1 8 23 1.52 0.00
 4 8 23 -3.56 0.00
 7 8 23 -5.82 0.00
 -16 9 23 2.71 0.00
 -13 9 23 -2.15 0.00
 -10 9 23 -2.04 0.00
 -7 9 23 -0.25 0.00
 -4 9 23 6.58 0.00
 -1 9 23 -2.95 0.00
 2 9 23 -4.44 0.00
 5 9 23 -0.56 0.00
 8 9 23 6.61 0.00
 -18 10 23 -5.76 0.00
 -15 10 23 0.88 0.00
 -12 10 23 -0.06 0.00
 -9 10 23 -0.13 0.00
 -6 10 23 -0.91 0.00
 -3 10 23 2.25 0.00
 0 10 23 -3.63 0.00
 3 10 23 3.32 0.00
 6 10 23 -5.42 0.00
 9 10 23 6.24 0.00
 -20 11 23 -3.48 0.00
 -17 11 23 2.96 0.00
 -14 11 23 -1.02 0.00
 -11 11 23 -2.39 0.00
 -8 11 23 5.16 0.00
 -5 11 23 2.66 0.00
 -2 11 23 -3.55 0.00
 1 11 23 0.08 0.00
 4 11 23 5.23 0.00
 7 11 23 4.20 0.00
 10 11 23 3.07 0.00
 -22 12 23 2.78 0.00
 -19 12 23 -2.14 0.00
 -16 12 23 -7.08 0.00
 -13 12 23 -4.15 0.00
 -10 12 23 2.33 0.00
 -7 12 23 -1.28 0.00
 -4 12 23 -3.32 0.00
 -1 12 23 2.25 0.00
 2 12 23 -0.07 0.00
 5 12 23 4.67 0.00
 8 12 23 0.65 0.00
 -21 13 23 6.32 0.00
 -18 13 23 7.20 0.00
 -15 13 23 3.60 0.00
 -12 13 23 2.54 0.00
 -9 13 23 0.55 0.00
 -6 13 23 -3.58 0.00
 -3 13 23 -0.89 0.00
 0 13 23 1.75 0.00
 3 13 23 -3.34 0.00
 6 13 23 -0.72 0.00
 9 13 23 6.93 0.00
 -20 14 23 -1.53 0.00
 -17 14 23 4.59 0.00
 -14 14 23 0.75 0.00
 -11 14 23 4.14 0.00
 -8 14 23 4.57 0.00
 -5 14 23 -0.65 0.00
 -2 14 23 -7.22 0.00
 1 14 23 -2.85 0.00
 4 14 23 -1.32 0.00
 7 14 23 1.08 0.00
 -22 15 23 0.02 0.00
 -19 15 23 -1.40 0.00
 -16 15 23 10.63 0.00
 -13 15 23 -0.67 0.00
 -10 15 23 -10.82 0.00
 -7 15 23 6.36 0.00
 -4 15 23 -1.77 0.00
 -1 15 23 -0.51 0.00
 2 15 23 -0.40 0.00
 5 15 23 5.34 0.00
 -21 16 23 -0.66 0.00
 -18 16 23 4.89 0.00
 -15 16 23 0.30 0.00
 -12 16 23 4.85 0.00
 -9 16 23 -1.47 0.00
 -6 16 23 -4.61 0.00
 -3 16 23 4.23 0.00
 0 16 23 5.97 0.00
 3 16 23 4.00 0.00
 6 16 23 7.24 0.00
 -20 17 23 0.54 0.00
 -17 17 23 0.70 0.00
 -14 17 23 -3.23 0.00
 -11 17 23 1.30 0.00
 -8 17 23 -12.27 0.00
 -5 17 23 2.25 0.00
 -2 17 23 1.89 0.00
 1 17 23 2.06 0.00
 4 17 23 -0.79 0.00
 -19 18 23 2.05 0.00
 -16 18 23 2.07 0.00
 -13 18 23 -4.20 0.00
 -10 18 23 -2.26 0.00
 -7 18 23 -4.51 0.00
 -4 18 23 2.75 0.00
 -1 18 23 -1.72 0.00
 2 18 23 -1.54 0.00
 -18 19 23 -3.10 0.00
 -15 19 23 3.59 0.00
 -12 19 23 3.28 0.00
 -9 19 23 5.73 0.00
 -6 19 23 -3.51 0.00
 -3 19 23 5.79 0.00
 0 19 23 -3.36 0.00
 -17 20 23 -2.73 0.00
 -14 20 23 2.91 0.00
 -11 20 23 1.43 0.00
 -8 20 23 2.05 0.00
 -5 20 23 -2.20 0.00
 -2 20 23 -3.69 0.00
 -16 21 23 1.80 0.00
 -13 21 23 5.84 0.00
 -10 21 23 -0.55 0.00
 -7 21 23 3.58 0.00
 -4 21 23 8.10 0.00
 -15 22 23 4.09 0.00
 -12 22 23 0.30 0.00
 -9 22 23 0.50 0.00
 -6 22 23 -10.02 0.00
 0 0 24 25.66 0.00
 1 1 24 3.66 0.00
 -1 2 24 5.24 0.00
 2 2 24 0.14 0.00
 -3 3 24 3.25 0.00
 0 3 24 0.48 0.00
 3 3 24 1.87 0.00
 -5 4 24 5.06 0.00
 -2 4 24 -2.94 0.00
 1 4 24 1.76 0.00
 4 4 24 0.76 0.00
 -7 5 24 -1.19 0.00
 -4 5 24 -1.77 0.00
 -1 5 24 -1.15 0.00
 2 5 24 -2.41 0.00
 5 5 24 3.52 0.00
 -9 6 24 -0.85 0.00
 -6 6 24 -0.09 0.00
 -3 6 24 -1.06 0.00
 0 6 24 1.14 0.00
 3 6 24 -1.30 0.00
 6 6 24 0.96 0.00
 -11 7 24 0.25 0.00
 -8 7 24 0.62 0.00
 -5 7 24 5.29 0.00
 -2 7 24 -1.37 0.00
 1 7 24 0.89 0.00
 4 7 24 1.10 0.00
 7 7 24 -1.04 0.00
 -13 8 24 -4.97 0.00
 -10 8 24 0.49 0.00
 -7 8 24 1.51 0.00
 -4 8 24 4.15 0.00
 -1 8 24 -1.21 0.00
 2 8 24 -0.58 0.00
 5 8 24 -4.58 0.00
 8 8 24 -1.36 0.00
 -15 9 24 4.75 0.00
 -12 9 24 2.22 0.00
 -9 9 24 -4.78 0.00
 -6 9 24 1.25 0.00
 -3 9 24 -2.05 0.00
 0 9 24 -3.92 0.00
 3 9 24 0.73 0.00
 6 9 24 -0.78 0.00
 9 9 24 -1.04 0.00
 -17 10 24 -3.74 0.00
 -14 10 24 -10.88 0.00
 -11 10 24 0.74 0.00
 -8 10 24 4.10 0.00
 -5 10 24 1.15 0.00
 -2 10 24 2.99 0.00
 1 10 24 -7.07 0.00
 4 10 24 1.12 0.00
 7 10 24 -3.52 0.00
 10 10 24 9.16 0.00
 -19 11 24 -0.80 0.00
 -16 11 24 0.43 0.00
 -13 11 24 -1.40 0.00
 -10 11 24 -1.25 0.00
 -7 11 24 -0.87 0.00
 -4 11 24 0.96 0.00
 -1 11 24 -3.98 0.00
 2 11 24 4.15 0.00
 5 11 24 -0.22 0.00
 8 11 24 8.58 0.00
 -21 12 24 0.62 0.00
 -18 12 24 6.40 0.00
 -15 12 24 4.62 0.00
 -12 12 24 2.20 0.00
 -9 12 24 4.53 0.00
 -6 12 24 -4.63 0.00
 -3 12 24 -3.54 0.00
 0 12 24 6.33 0.00
 3 12 24 -3.34 0.00
 6 12 24 10.53 0.00
 9 12 24 1.63 0.00
 -20 13 24 -6.12 0.00
 -17 13 24 0.87 0.00
 -14 13 24 -3.04 0.00
 -11 13 24 1.87 0.00
 -8 13 24 5.49 0.00
 -5 13 24 0.81 0.00
 -2 13 24 -3.50 0.00
 1 13 24 -0.60 0.00
 4 13 24 -4.10 0.00
 7 13 24 -2.58 0.00
 -19 14 24 -0.09 0.00
 -16 14 24 11.45 0.00
 -13 14 24 3.47 0.00
 -10 14 24 -1.32 0.00
 -7 14 24 -0.39 0.00
 -4 14 24 1.27 0.00
 -1 14 24 -8.52 0.00
 2 14 24 -4.72 0.00
 5 14 24 -5.85 0.00
 -18 15 24 -3.60 0.00
 -15 15 24 -2.83 0.00
 -12 15 24 6.30 0.00
 -9 15 24 -5.21 0.00
 -6 15 24 2.95 0.00
 -3 15 24 -3.92 0.00
 0 15 24 2.23 0.00
 3 15 24 9.68 0.00
 -20 16 24 1.05 0.00
 -17 16 24 14.35 0.00
 -14 16 24 0.17 0.00
 -11 16 24 -3.48 0.00
 -8 16 24 -4.47 0.00
 -5 16 24 -3.19 0.00
 -2 16 24 6.50 0.00
 1 16 24 -1.66 0.00
 4 16 24 4.81 0.00
 -19 17 24 1.28 0.00
 -16 17 24 5.56 0.00
 -13 17 24 3.42 0.00
 -10 17 24 3.05 0.00
 -7 17 24 -8.98 0.00
 -4 17 24 4.26 0.00
 -1 17 24 -1.95 0.00
 2 17 24 6.23 0.00
 -18 18 24 -1.54 0.00
 -15 18 24 8.93 0.00
 -12 18 24 -15.01 0.00
 -9 18 24 -0.46 0.00
 -6 18 24 -2.62 0.00
 -3 18 24 6.29 0.00
 0 18 24 -8.39 0.00
 -17 19 24 -9.64 0.00
 -14 19 24 -2.73 0.00
 -11 19 24 5.62 0.00
 -8 19 24 5.28 0.00
 -5 19 24 0.59 0.00
 -2 19 24 5.40 0.00
 -16 20 24 2.77 0.00
 -13 20 24 7.61 0.00
 -10 20 24 0.59 0.00
 -7 20 24 5.78 0.00
 -4 20 24 10.89 0.00
 -12 21 24 2.62 0.00
 -9 21 24 -5.52 0.00
 -1 1 25 7.73 0.00
 -3 2 25 0.75 0.00
 0 2 25 -3.89 0.00
 -5 3 25 2.55 0.00
 -2 3 25 0.65 0.00
 1 3 25 1.01 0.00
 -7 4 25 -2.09 0.00
 -4 4 25 1.76 0.00
 -1 4 25 -1.14 0.00
 2 4 25 -5.08 0.00
 -9 5 25 0.06 0.00
 -6 5 25 -2.08 0.00
 -3 5 25 0.25 0.00
 0 5 25 -3.58 0.00
 3 5 25 -1.27 0.00
 -11 6 25 -0.93 0.00
 -8 6 25 -0.02 0.00
 -5 6 25 -1.25 0.00
 -2 6 25 -0.52 0.00
 1 6 25 4.02 0.00
 4 6 25 2.97 0.00
 -13 7 25 -4.73 0.00
 -10 7 25 -2.42 0.00
 -7 7 25 5.25 0.00
 -4 7 25 0.04 0.00
 -1 7 25 0.93 0.00
 2 7 25 4.25 0.00
 5 7 25 1.30 0.00
 -15 8 25 -3.95 0.00
 -12 8 25 3.86 0.00
 -9 8 25 1.65 0.00
 -6 8 25 -2.39 0.00
 -3 8 25 4.45 0.00
 0 8 25 -8.50 0.00
 3 8 25 -0.26 0.00
 6 8 25 -1.80 0.00
 -17 9 25 2.37 0.00
 -14 9 25 -7.00 0.00
 -11 9 25 -1.90 0.00
 -8 9 25 -0.78 0.00
 -5 9 25 0.41 0.00
 -2 9 25 1.04 0.00
 1 9 25 1.11 0.00
 4 9 25 -6.36 0.00
 7 9 25 -2.64 0.00
 -19 10 25 1.41 0.00
 -16 10 25 10.40 0.00
 -13 10 25 -4.13 0.00
 -10 10 25 -1.26 0.00
 -7 10 25 0.59 0.00
 -4 10 25 0.23 0.00
 -1 10 25 -5.15 0.00
 2 10 25 -6.29 0.00
 5 10 25 6.51 0.00
 8 10 25 -2.27 0.00
 -18 11 25 1.61 0.00
 -15 11 25 -4.61 0.00
 -12 11 25 -0.11 0.00
 -9 11 25 3.94 0.00
 -6 11 25 0.75 0.00
 -3 11 25 -0.42 0.00
 0 11 25 1.51 0.00
 3 11 25 3.04 0.00
 6 11 25 -3.35 0.00
 -17 12 25 -0.20 0.00
 -14 12 25 8.93 0.00
 -11 12 25 -1.16 0.00
 -8 12 25 3.09 0.00
 -5 12 25 -2.98 0.00
 -2 12 25 -4.85 0.00
 1 12 25 2.93 0.00
 4 12 25 -4.98 0.00
 7 12 25 13.16 0.00
 -19 13 25 -6.05 0.00
 -16 13 25 -1.84 0.00
 -13 13 25 3.65 0.00
 -10 13 25 1.78 0.00
 -7 13 25 3.02 0.00
 -4 13 25 -0.16 0.00
 -1 13 25 2.88 0.00
 2 13 25 -1.13 0.00
 5 13 25 -9.70 0.00
 -18 14 25 -4.10 0.00
 -15 14 25 5.80 0.00
 -12 14 25 -1.13 0.00
 -9 14 25 -3.48 0.00
 -6 14 25 -1.66 0.00
 -3 14 25 -3.70 0.00
 0 14 25 -9.22 0.00
 3 14 25 5.23 0.00
 -17 15 25 14.30 0.00
 -14 15 25 -0.24 0.00
 -11 15 25 2.41 0.00
 -8 15 25 -9.93 0.00
 -5 15 25 -1.52 0.00
 -2 15 25 -5.77 0.00
 1 15 25 -2.65 0.00
 -16 16 25 2.92 0.00
 -13 16 25 1.32 0.00
 -10 16 25 3.47 0.00
 -7 16 25 -0.33 0.00
 -4 16 25 -0.14 0.00
 -1 16 25 -0.02 0.00
 -15 17 25 12.68 0.00
 -12 17 25 -1.33 0.00
 -9 17 25 -3.86 0.00
 -6 17 25 -0.94 0.00
 -3 17 25 7.04 0.00
 -14 18 25 3.66 0.00
 -11 18 25 -7.62 0.00
 -8 18 25 3.97 0.00
 -5 18 25 1.32 0.00
 -13 19 25 -10.51 0.00
 -10 19 25 0.54 0.00
 -7 19 25 -0.33 0.00
 0 1 26 -0.29 0.00
 -2 2 26 4.08 0.00
 1 2 26 -6.70 0.00
 -4 3 26 -3.09 0.00
 -1 3 26 -6.84 0.00
 2 3 26 2.84 0.00
 -6 4 26 -2.48 0.00
 -3 4 26 0.92 0.00
 0 4 26 0.40 0.00
 3 4 26 -5.12 0.00
 -8 5 26 -5.14 0.00
 -5 5 26 -4.79 0.00
 -2 5 26 2.16 0.00
 1 5 26 1.52 0.00
 4 5 26 10.46 0.00
 -10 6 26 -1.75 0.00
 -7 6 26 0.81 0.00
 -4 6 26 4.36 0.00
 -1 6 26 -6.09 0.00
 2 6 26 2.50 0.00
 5 6 26 0.61 0.00
 -12 7 26 -7.78 0.00
 -9 7 26 1.86 0.00
 -6 7 26 -2.27 0.00
 -3 7 26 1.41 0.00
 0 7 26 2.77 0.00
 3 7 26 -2.43 0.00
 6 7 26 4.28 0.00
 -14 8 26 -3.27 0.00
 -11 8 26 -2.22 0.00
 -8 8 26 -1.68 0.00
 -5 8 26 -0.50 0.00
 -2 8 26 -1.41 0.00
 1 8 26 -2.30 0.00
 4 8 26 -0.19 0.00
 7 8 26 -8.70 0.00
 -16 9 26 1.61 0.00
 -13 9 26 1.03 0.00
 -10 9 26 4.15 0.00
 -7 9 26 1.39 0.00
 -4 9 26 -3.53 0.00
 -1 9 26 0.03 0.00
 2 9 26 -3.83 0.00
 5 9 26 -0.02 0.00
 8 9 26 -1.06 0.00
 -15 10 26 4.48 0.00
 -12 10 26 -1.57 0.00
 -9 10 26 -4.36 0.00
 -6 10 26 4.37 0.00
 -3 10 26 -0.56 0.00
 0 10 26 0.42 0.00
 3 10 26 0.28 0.00
 6 10 26 1.63 0.00
 -17 11 26 4.01 0.00
 -14 11 26 3.68 0.00
 -11 11 26 2.10 0.00
 -8 11 26 1.10 0.00
 -5 11 26 0.31 0.00
 -2 11 26 1.87 0.00
 1 11 26 -5.05 0.00
 4 11 26 -0.55 0.00
 -16 12 26 -5.99 0.00
 -13 12 26 -2.91 0.00
 -10 12 26 -2.92 0.00
 -7 12 26 0.95 0.00
 -4 12 26 -1.46 0.00
 -1 12 26 1.96 0.00
 2 12 26 7.07 0.00
 5 12 26 -7.88 0.00
 -15 13 26 0.13 0.00
 -12 13 26 2.06 0.00
 -9 13 26 -2.03 0.00
 -6 13 26 0.99 0.00
 -3 13 26 -7.30 0.00
 0 13 26 -7.51 0.00
 3 13 26 -2.24 0.00
 -14 14 26 8.89 0.00
 -11 14 26 4.38 0.00
 -8 14 26 -7.52 0.00
 -5 14 26 -2.29 0.00
 -2 14 26 -7.25 0.00
 1 14 26 1.62 0.00
 -13 15 26 -1.97 0.00
 -10 15 26 1.59 0.00
 -7 15 26 -2.18 0.00
 -4 15 26 -7.21 0.00
 -1 15 26 -7.58 0.00
 -15 16 26 -4.58 0.00
 -12 16 26 1.32 0.00
 -9 16 26 -2.89 0.00
 -6 16 26 2.18 0.00
 -3 16 26 8.39 0.00
 -14 17 26 3.08 0.00
 -11 17 26 -4.40 0.00
 -8 17 26 -0.96 0.00
 -5 17 26 3.04 0.00
 -10 18 26 -5.24 0.00
 0 0 27 -11.79 0.00
 1 1 27 0.66 0.00
 -1 2 27 -3.71 0.00
 2 2 27 -3.27 0.00
 -3 3 27 -0.48 0.00
 0 3 27 -2.14 0.00
 3 3 27 0.48 0.00
 -5 4 27 -7.06 0.00
 -2 4 27 -4.47 0.00
 1 4 27 2.12 0.00
 4 4 27 3.59 0.00
 -7 5 27 -6.14 0.00
 -4 5 27 7.71 0.00
 -1 5 27 -0.11 0.00
 2 5 27 -5.20 0.00
 5 5 27 14.12 0.00
 -9 6 27 -5.15 0.00
 -6 6 27 -3.81 0.00
 -3 6 27 -2.77 0.00
 0 6 27 0.12 0.00
 3 6 27 6.35 0.00
 6 6 27 -4.90 0.00
 -11 7 27 -1.41 0.00
 -8 7 27 0.72 0.00
 -5 7 27 -3.35 0.00
 -2 7 27 2.61 0.00
 1 7 27 0.43 0.00
 4 7 27 -6.71 0.00
 7 7 27 -0.46 0.00
 -13 8 27 -5.69 0.00
 -10 8 27 -3.24 0.00
 -7 8 27 -1.39 0.00
 -4 8 27 -4.22 0.00
 -1 8 27 2.06 0.00
 2 8 27 3.80 0.00
 5 8 27 3.32 0.00
 -15 9 27 2.03 0.00
 -12 9 27 -1.41 0.00
 -9 9 27 2.33 0.00
 -6 9 27 3.28 0.00
 -3 9 27 2.98 0.00
 0 9 27 -2.90 0.00
 3 9 27 -6.31 0.00
 6 9 27 1.18 0.00
 -14 10 27 3.26 0.00
 -11 10 27 7.19 0.00
 -8 10 27 -2.35 0.00
 -5 10 27 0.55 0.00
 -2 10 27 1.06 0.00
 1 10 27 -5.53 0.00
 4 10 27 4.94 0.00
 -13 11 27 1.61 0.00
 -10 11 27 -10.26 0.00
 -7 11 27 0.96 0.00
 -4 11 27 -6.22 0.00
 -1 11 27 -0.69 0.00
 2 11 27 5.09 0.00
 -12 12 27 -3.88 0.00
 -9 12 27 -1.59 0.00
 -6 12 27 2.60 0.00
 -3 12 27 -0.03 0.00
 0 12 27 0.09 0.00
 -14 13 27 -1.06 0.00
 -11 13 27 0.61 0.00
 -8 13 27 -1.11 0.00
 -5 13 27 -5.61 0.00
 -2 13 27 -4.27 0.00
 -13 14 27 12.27 0.00
 -10 14 27 3.28 0.00
 -7 14 27 3.25 0.00
 -4 14 27 -2.09 0.00
 -9 15 27 -8.13 0.00
 -6 15 27 0.60 0.00
 -1 1 28 -3.78 0.00
 -3 2 28 -4.85 0.00
 0 2 28 -0.39 0.00
 -5 3 28 1.33 0.00
 -2 3 28 -8.05 0.00
 1 3 28 -0.56 0.00
 -7 4 28 0.70 0.00
 -4 4 28 -0.30 0.00
 -1 4 28 2.59 0.00
 2 4 28 2.36 0.00
 -9 5 28 7.26 0.00
 -6 5 28 -13.84 0.00
 -3 5 28 4.14 0.00
 0 5 28 -2.50 0.00
 3 5 28 1.16 0.00
 -11 6 28 1.66 0.00
 -8 6 28 1.73 0.00
 -5 6 28 2.18 0.00
 -2 6 28 0.28 0.00
 1 6 28 1.35 0.00
 4 6 28 -2.82 0.00
 -10 7 28 -3.63 0.00
 -7 7 28 -5.59 0.00
 -4 7 28 -3.61 0.00
 -1 7 28 -5.57 0.00
 2 7 28 5.94 0.00
 5 7 28 1.93 0.00
 -12 8 28 -1.38 0.00
 -9 8 28 -0.97 0.00
 -6 8 28 3.05 0.00
 -3 8 28 -1.16 0.00
 0 8 28 4.84 0.00
 3 8 28 3.55 0.00
 -11 9 28 -5.72 0.00
 -8 9 28 -0.05 0.00
 -5 9 28 -4.16 0.00
 -2 9 28 0.80 0.00
 1 9 28 -4.87 0.00
 -10 10 28 2.74 0.00
 -7 10 28 -0.85 0.00
 -4 10 28 0.09 0.00
 -1 10 28 7.72 0.00
 2 10 28 -12.14 0.00
 -9 11 28 -10.44 0.00
 -6 11 28 0.58 0.00
 -3 11 28 -1.71 0.00
 0 11 28 -6.50 0.00
 -8 12 28 3.51 0.00
 -5 12 28 -0.12 0.00
 -2 12 28 -5.12 0.00
 -7 13 28 6.42 0.00
 0 1 29 -5.28 0.00
 -2 2 29 -0.83 0.00
 1 2 29 1.63 0.00
 -4 3 29 9.27 0.00
 -1 3 29 -4.49 0.00
 2 3 29 4.11 0.00
 -6 4 29 -8.17 0.00
 -3 4 29 -2.50 0.00
 0 4 29 -5.58 0.00
 3 4 29 -3.73 0.00
 -8 5 29 3.66 0.00
 -5 5 29 -2.45 0.00
 -2 5 29 -2.52 0.00
 1 5 29 2.71 0.00
 4 5 29 7.65 0.00
 -7 6 29 -6.72 0.00
 -4 6 29 -1.77 0.00
 -1 6 29 3.34 0.00
 2 6 29 5.35 0.00
 -9 7 29 -4.35 0.00
 -6 7 29 2.31 0.00
 -3 7 29 -1.72 0.00
 0 7 29 -0.92 0.00
 -8 8 29 -6.98 0.00
 -5 8 29 1.08 0.00
 -2 8 29 1.50 0.00
 -7 9 29 4.34 0.00
 -4 9 29 -3.47 0.00
 0 0 30 -15.32 0.00
 1 1 30 -0.25 0.00
 -1 2 30 -2.89 0.00
 -1 2 0 -95.03 0.00
 -2 4 0 122.68 0.00
 -26 34 0 -2.66 0.00
 -8 34 0 2.12 0.00
 -22 35 0 -1.63 0.00
 -13 35 0 0.73 0.00
 -1 1 1 570.30 0.00
 -35 21 1 2.55 0.00
 12 23 1 0.61 0.00
 -35 24 1 0.53 0.00
 -34 25 1 6.31 0.00
 5 28 1 3.30 0.00
 3 29 1 6.50 0.00
 -32 30 1 -1.32 0.00
 1 30 1 1.62 0.00
 -31 31 1 4.53 0.00
 -1 31 1 4.75 0.00
 -30 32 1 -6.16 0.00
 -3 32 1 5.61 0.00
 -5 33 1 2.62 0.00
 -25 34 1 -1.88 0.00
 -24 35 1 -0.76 0.00
 -21 35 1 -0.31 0.00
 -12 35 1 -1.41 0.00
 -35 20 2 -2.32 0.00
 14 21 2 -2.41 0.00
 -35 23 2 -2.32 0.00
 11 24 2 -1.09 0.00
 9 25 2 -2.34 0.00
 -33 28 2 1.87 0.00
 -32 29 2 3.41 0.00
 -31 30 2 -3.58 0.00
 -30 31 2 4.06 0.00
 0 31 2 4.93 0.00
 -29 32 2 1.77 0.00
 -28 33 2 -3.43 0.00
 -9 34 2 3.68 0.00
 -23 35 2 -2.01 0.00
 -20 35 2 1.51 0.00
 -14 35 2 0.79 0.00
 -11 35 2 3.20 0.00
 -35 19 3 -7.20 0.00
 16 19 3 3.67 0.00
 -35 22 3 -0.50 0.00
 13 22 3 -1.46 0.00
 -34 26 3 1.45 0.00
 8 26 3 -3.26 0.00
 -33 27 3 0.36 0.00
 6 27 3 -0.62 0.00
 -27 33 3 0.09 0.00
 -6 33 3 -4.56 0.00
 -26 34 3 -2.78 0.00
 -8 34 3 4.31 0.00
 -22 35 3 1.78 0.00
 -19 35 3 1.51 0.00
 -16 35 3 1.44 0.00
 -13 35 3 -2.54 0.00
 -35 18 4 -7.15 0.00
 15 20 4 -0.72 0.00
 -35 21 4 -1.16 0.00
 12 23 4 -0.05 0.00
 10 24 4 -3.03 0.00
 -34 25 4 -5.29 0.00
 5 28 4 0.57 0.00
 3 29 4 5.81 0.00
 1 30 4 2.06 0.00
 -1 31 4 -1.55 0.00
 -3 32 4 -6.14 0.00
 -5 33 4 -0.27 0.00
 -25 34 4 0.04 0.00
 -10 34 4 -3.70 0.00
 -21 35 4 4.09 0.00
 -18 35 4 1.66 0.00
 -15 35 4 -0.25 0.00
 -12 35 4 3.66 0.00
 17 18 5 -1.55 0.00
 -35 20 5 -0.12 0.00
 14 21 5 -6.89 0.00
 -34 24 5 -2.26 0.00
 9 25 5 -4.68 0.00
 7 26 5 -0.49 0.00
 -32 29 5 -1.89 0.00
 -31 30 5 -4.31 0.00
 -30 31 5 1.03 0.00
 -29 32 5 -0.31 0.00
 -7 33 5 -4.03 0.00
 -24 34 5 -3.64 0.00
 -9 34 5 -2.91 0.00
 -20 35 5 0.82 0.00
 -17 35 5 5.07 0.00
 -14 35 5 -5.97 0.00
 -35 19 6 -2.00 0.00
 16 19 6 1.52 0.00
 -34 23 6 -5.16 0.00
 11 23 6 -2.87 0.00
 -33 27 6 1.15 0.00
 6 27 6 2.74 0.00
 -32 28 6 -1.29 0.00
 4 28 6 -2.29 0.00
 -31 29 6 -6.43 0.00
 2 29 6 -1.74 0.00
 -30 30 6 -1.06 0.00
 0 30 6 -1.27 0.00
 -29 31 6 -1.43 0.00
 -2 31 6 0.09 0.00
 -28 32 6 -0.12 0.00
 -4 32 6 -6.33 0.00
 -27 33 6 6.20 0.00
 -6 33 6 -3.95 0.00
 -23 34 6 -0.18 0.00
 -11 34 6 0.90 0.00
 -19 35 6 -1.14 0.00
 -16 35 6 8.90 0.00
 13 21 7 -1.69 0.00
 -34 22 7 -3.13 0.00
 8 25 7 -1.55 0.00
 -33 26 7 1.24 0.00
 -32 27 7 -3.62 0.00
 -27 32 7 3.24 0.00
 -26 33 7 4.99 0.00
 -8 33 7 4.25 0.00
 -22 34 7 2.70 0.00
 -13 34 7 2.05 0.00
 -34 18 8 1.18 0.00
 15 19 8 0.25 0.00
 -34 21 8 3.35 0.00
 12 22 8 -0.14 0.00
 -33 25 8 1.42 0.00
 -32 26 8 -2.61 0.00
 5 27 8 1.75 0.00
 3 28 8 2.02 0.00
 1 29 8 -6.68 0.00
 -1 30 8 0.15 0.00
 -3 31 8 -2.62 0.00
 -26 32 8 7.42 0.00
 -5 32 8 -2.10 0.00
 -25 33 8 -3.77 0.00
 -21 34 8 -2.19 0.00
 -18 34 8 2.97 0.00
 -15 34 8 5.38 0.00
 -12 34 8 -0.37 0.00
 0 0 9 12.82 0.00
 17 17 9 -6.23 0.00
 -34 20 9 -2.01 0.00
 14 20 9 1.06 0.00
 -33 24 9 5.66 0.00
 9 24 9 -2.10 0.00
 -32 25 9 -5.03 0.00
 7 25 9 -7.62 0.00
 -25 32 9 -0.60 0.00
 -7 32 9 7.04 0.00
 -24 33 9 -2.22 0.00
 -9 33 9 0.07 0.00
 -20 34 9 -2.10 0.00
 -17 34 9 -1.08 0.00
 -14 34 9 2.93 0.00
 -33 20 10 4.89 0.00
 11 22 10 1.87 0.00
 -33 23 10 2.56 0.00
 -32 24 10 2.28 0.00
 4 27 10 4.12 0.00
 2 28 10 2.90 0.00
 0 29 10 3.31 0.00
 -2 30 10 -0.06 0.00
 -4 31 10 2.05 0.00
 -24 32 10 -2.01 0.00
 -23 33 10 -1.36 0.00
 -20 33 10 0.83 0.00
 -11 33 10 4.14 0.00
 16 17 11 -6.33 0.00
 -33 19 11 3.62 0.00
 13 20 11 -1.29 0.00
 -32 23 11 -2.85 0.00
 8 24 11 -1.80 0.00
 6 25 11 -1.90 0.00
 -6 31 11 -2.94 0.00
 -23 32 11 1.85 0.00
 -8 32 11 -0.63 0.00
 -19 33 11 0.58 0.00
 -16 33 11 3.30 0.00
 -13 33 11 -0.66 0.00
 -32 22 12 4.30 0.00
 10 22 12 2.77 0.00
 -29 28 12 2.86 0.00
 1 28 12 5.60 0.00
 -28 29 12 1.45 0.00
 -1 29 12 0.26 0.00
 -22 32 12 -3.96 0.00
 -10 32 12 -1.72 0.00
 15 17 13 9.32 0.00
 -32 18 13 -3.66 0.00
 12 20 13 3.48 0.00
 -31 22 13 2.72 0.00
 5 25 13 -3.54 0.00
 3 26 13 -5.35 0.00
 -29 27 13 7.42 0.00
 1 27 13 2.37 0.00
 -28 28 13 5.12 0.00
 -1 28 13 -0.67 0.00
 -27 29 13 1.56 0.00
 -3 29 13 -1.43 0.00
 -5 30 13 -0.64 0.00
 -22 31 13 0.63 0.00
 -18 32 13 -0.29 0.00
 -15 32 13 -2.75 0.00
 -12 32 13 3.07 0.00
 12 19 14 4.17 0.00
 -31 21 14 6.21 0.00
 7 23 14 -0.96 0.00
 -28 27 14 7.65 0.00
 -27 28 14 6.52 0.00
 -7 30 14 -2.28 0.00
 -21 31 14 -1.76 0.00
 -12 31 14 -1.40 0.00
 -31 17 15 0.87 0.00
 14 17 15 -2.89 0.00
 -30 21 15 -1.89 0.00
 9 21 15 2.64 0.00
 -27 27 15 9.02 0.00
 0 27 15 4.02 0.00
 -21 30 15 0.77 0.00
 -9 30 15 -1.96 0.00
 -17 31 15 -0.09 0.00
 -14 31 15 -5.61 0.00
 14 16 16 -1.32 0.00
 -30 17 16 -4.34 0.00
 11 19 16 1.09 0.00
 -29 21 16 -3.48 0.00
 4 24 16 -12.09 0.00
 2 25 16 0.17 0.00
 0 26 16 9.43 0.00
 -2 27 16 -0.41 0.00
 -4 28 16 -5.54 0.00
 -21 29 16 -0.82 0.00
 -17 30 16 5.97 0.00
 -14 30 16 -6.27 0.00
 -11 30 16 -1.27 0.00
 -29 17 17 -5.42 0.00
 11 18 17 -4.75 0.00
 -29 20 17 -3.47 0.00
 -28 21 17 -2.98 0.00
 6 22 17 -1.83 0.00
 4 23 17 -11.57 0.00
 -4 27 17 -0.22 0.00
 -21 28 17 -1.87 0.00
 -6 28 17 -1.34 0.00
 -20 29 17 -5.52 0.00
 -17 29 17 6.40 0.00
 -11 29 17 -2.65 0.00
 11 17 18 -2.03 0.00
 -28 20 18 -2.94 0.00
 8 20 18 4.25 0.00
 -27 21 18 -1.54 0.00
 6 21 18 -5.99 0.00
 -21 27 18 -4.73 0.00
 -6 27 18 4.03 0.00
 -20 28 18 -3.66 0.00
 -8 28 18 -2.35 0.00
 13 15 19 2.28 0.00
 8 19 19 11.99 0.00
 -27 20 19 -2.01 0.00
 -26 21 19 -1.13 0.00
 -21 26 19 -7.58 0.00
 -20 27 19 -3.59 0.00
 -8 27 19 -6.49 0.00
 -13 28 19 -2.80 0.00
 13 14 20 0.44 0.00
 -26 17 20 2.93 0.00
 8 18 20 4.21 0.00
 -25 21 20 2.64 0.00
 -24 22 20 7.99 0.00
 -23 23 20 6.40 0.00
 -22 24 20 3.90 0.00
 -21 25 20 3.89 0.00
 -17 26 20 -4.99 0.00
 -8 26 20 -7.95 0.00
 -13 27 20 3.11 0.00
 -25 17 21 2.48 0.00
 8 17 21 -3.23 0.00
 -17 25 21 -2.36 0.00
 -8 25 21 -7.85 0.00
 -24 14 22 -0.66 0.00
 8 16 22 -8.42 0.00
 -24 17 22 4.92 0.00
 -23 18 22 -2.40 0.00
 -18 23 22 3.88 0.00
 -17 24 22 -7.21 0.00
 -8 24 22 -3.94 0.00
 11 12 23 -9.57 0.00
 -23 14 23 -5.29 0.00
 8 15 23 -2.12 0.00
 -22 18 23 -1.08 0.00
 -21 19 23 -1.45 0.00
 -20 20 23 8.49 0.00
 -19 21 23 1.41 0.00
 -18 22 23 2.94 0.00
 -14 23 23 -5.02 0.00
 -11 23 23 2.38 0.00
 -8 23 23 -1.76 0.00
 11 11 24 -1.81 0.00
 -21 15 24 2.45 0.00
 6 15 24 4.67 0.00
 -15 21 24 3.76 0.00
 -6 21 24 -5.51 0.00
 -11 22 24 2.76 0.00
 9 11 25 8.29 0.00
 -20 12 25 -4.83 0.00
 4 15 25 3.36 0.00
 -19 16 25 1.34 0.00
 2 16 25 9.96 0.00
 -18 17 25 -3.34 0.00
 0 17 25 -12.61 0.00
 -17 18 25 -2.89 0.00
 -2 18 25 6.93 0.00
 -16 19 25 2.00 0.00
 -4 19 25 7.76 0.00
 -12 20 25 14.80 0.00
 -9 20 25 -2.26 0.00
 -18 10 26 3.14 0.00
 7 11 26 6.27 0.00
 -18 13 26 -4.43 0.00
 -17 14 26 -0.76 0.00
 -16 15 26 19.26 0.00
 2 15 26 3.09 0.00
 0 16 26 -9.37 0.00
 -2 17 26 5.78 0.00
 -13 18 26 4.43 0.00
 -7 18 26 0.20 0.00
 8 8 27 -6.67 0.00
 -16 11 27 5.77 0.00
 5 11 27 -0.68 0.00
 -15 12 27 0.34 0.00
 3 12 27 -4.82 0.00
 1 13 27 -0.45 0.00
 -1 14 27 -13.83 0.00
 -12 15 27 -1.99 0.00
 -3 15 27 -1.40 0.00
 -11 16 27 -3.96 0.00
 -8 16 27 -1.82 0.00
 -5 16 27 -6.45 0.00
 -13 7 28 -3.29 0.00
 6 8 28 -0.46 0.00
 4 9 28 1.83 0.00
 -13 10 28 4.81 0.00
 -12 11 28 5.71 0.00
 -11 12 28 -8.23 0.00
 -10 13 28 0.22 0.00
 -4 13 28 -0.38 0.00
 -6 14 28 -6.23 0.00
 -10 6 29 5.26 0.00
 3 7 29 1.68 0.00
 1 8 29 -10.77 0.00
 -1 9 29 9.59 0.00
 -6 10 29 -6.52 0.00
 -3 10 29 -4.97 0.00
 2 2 30 8.77 0.00
 -3 3 30 -0.59 0.00
 0 3 30 4.77 0.00
 3 3 30 -7.24 0.00
 -5 4 30 5.82 0.00
 -2 4 30 1.98 0.00
 1 4 30 -3.16 0.00
 -4 5 30 -6.90 0.00
 -1 5 30 -1.09 0.00
 -3 6 30 -2.93 0.00
 0 0 0 0.00 0.00
# SQUEEZE RESULTS (Version = 140621)
# Note: Data are Listed for all Voids in the P1 Unit Cell
# i.e. Centre of Gravity, Solvent Accessible Volume,
# Recovered number of Electrons in the Void and
# Details about the Squeezed Material
;
loop_
  _platon_missing_refln_index_h
  _platon_missing_refln_index_k
  _platon_missing_refln_index_l
  _platon_missing_refln_theta
 -1 2 0 1.505
 -2 4 0 3.011
 -1 1 1 1.241
 0 0 9 8.005

_platon_squeeze_details            )
loop_
  _platon_squeeze_void_nr
  _platon_squeeze_void_average_x
  _platon_squeeze_void_average_y
  _platon_squeeze_void_average_z
  _platon_squeeze_void_volume
  _platon_squeeze_void_count_electrons
  _platon_squeeze_void_content
 1 -0.008 -0.006 -0.002 7380 2176 ' '

_platon_squeeze_void_probe_radius  1.20
loop_
  _diffrn_refln_index_h
  _diffrn_refln_index_k
  _diffrn_refln_index_l
  _diffrn_refln_intensity_net
  _diffrn_refln_intensity_u
 0 -3 0 24.7 2.5
 3 0 0 28.9 2.4
 3 0 0 22.2 2.3
 0 3 0 24.2 2.4
 -3 0 0 28.2 2.4
 -3 0 0 24.2 2.3
 1 4 0 1576.64 123.39
 1 4 0 1659.93 123.59
 4 -5 0 1550.84 123.19
 1 4 0 1405.46 123.39
 -5 1 0 1668.63 123.79
 -5 1 0 1548.65 123.09
 5 -1 0 1660.23 123.79
 -1 -4 0 1617.14 123.69
 5 -1 0 1345.47 123.09
 5 -1 0 1523.85 123.19
 -1 -4 0 1608.74 123.39
 -1 -4 0 1415.36 123.39
 4 1 0 469.15 44.4
 1 -5 0 603.64 44.5
 1 -5 0 574.24 44.4
 4 1 0 568.04 44.4
 -1 5 0 599.34 44.5
 -1 5 0 570.84 44.4
 -4 -1 0 485.95 44.5
 3 3 0 83.59 7.2
 3 -6 0 84.89 7
 -6 3 0 74.99 7.8
 3 3 0 67.39 7.5
 -3 -3 0 67.29 7.6
 6 -3 0 78.79 7.7
 -3 6 0 90.29 7
 -3 -3 0 84.29 7.2
 0 -6 0 62.79 5.7
 6 0 0 50.39 5.1
 6 0 0 65.89 6.3
 -6 6 0 50.09 4.8
 0 -6 0 43.4 5.1
 0 -6 0 53.89 5.3
 6 -6 0 61.19 5.4
 0 6 0 43.8 5.1
 6 -6 0 53.69 4.9
 0 6 0 57.89 5.4
 -6 0 0 49.5 5
 -6 0 0 59.19 6.3
 0 6 0 61.39 5.6
 -7 2 0 2279.07 178.58
 5 -7 0 2113.39 178.78
 5 -7 0 2309.27 178.48
 2 5 0 2332.07 179.08
 5 -7 0 2483.55 178.48
 -7 2 0 2094.39 179.48
 2 5 0 2046.6 179.18
 -7 2 0 2269.37 178.48
 2 5 0 2095.79 178.98
 2 5 0 2500.55 178.98
 -2 -5 0 2093.59 178.98
 -2 -5 0 2049.4 179.28
 -2 -5 0 2272.47 179.08
 7 -2 0 2514.75 178.68
 7 -2 0 2079.99 179.38
 -5 7 0 2065.89 178.68
 -2 -5 0 2502.95 179.08
 7 -2 0 2327.97 178.68
 5 2 0 517.25 45
 5 2 0 506.85 45.5
 5 2 0 595.44 45.2
 2 -7 0 580.64 45
 2 -7 0 540.95 45
 2 -7 0 477.45 45
 5 2 0 619.04 45
 2 -7 0 635.14 45
 -5 -2 0 647.54 45
 -5 -2 0 581.44 45.1
 -2 7 0 609.44 44.9
 -2 7 0 574.64 44.9
 -5 -2 0 523.45 45.6
 -2 7 0 525.65 44.9
 -2 7 0 491.95 45
 7 -5 0 503.45 45.3
 -8 1 0 641.14 53.39
 1 7 0 657.83 52.69
 1 7 0 648.14 52.79
 7 -8 0 632.24 52.49
 1 7 0 615.74 52.99
 1 7 0 650.63 52.89
 -8 1 0 675.93 52.49
 8 -1 0 699.43 52.49
 -1 -7 0 637.04 52.79
 -1 -7 0 668.53 52.79
 8 -1 0 674.93 53.59
 8 -1 0 688.23 52.69
 -7 8 0 640.84 52.49
 -1 -7 0 645.54 52.89
 -1 -7 0 631.64 53.09
 4 -8 0 18.8 2.6
 4 4 0 22.9 3.6
 4 -8 0 11.7 2
 4 4 0 20.4 2.9
 4 4 0 12.6 2.4
 8 -4 0 15 1.7
 -4 -4 0 12.2 2.4
 8 -4 0 26.3 3.8
 8 -4 0 17.8 1.6
 -4 -4 0 23.8 3.8
 -4 8 0 18.7 2.5
 -4 8 0 11.7 1.9
 -4 -4 0 22 3
 7 1 0 444.46 34.7
 1 -8 0 409.96 34.8
 1 -8 0 395.16 34.9
 7 1 0 412.16 35.5
 7 1 0 475.95 34.9
 1 -8 0 448.36 34.9
 7 1 0 407.76 34.7
 1 -8 0 448.76 34.7
 8 -7 0 409.76 35
 -7 -1 0 461.35 34.8
 -1 8 0 420.26 34.8
 -1 8 0 394.56 34.9
 -7 -1 0 428.26 34.6
 8 -7 0 410.66 34.4
 -7 -1 0 398.36 35.4
 -1 8 0 451.75 34.7
 -1 8 0 443.86 34.8
 6 -9 0 654.03 56.99
 -9 3 0 622.04 57.79
 3 6 0 636.14 57.19
 6 -9 0 849.22 56.89
 3 6 0 612.34 57.59
 9 -3 0 822.32 56.99
 9 -3 0 746.73 57.09
 -6 9 0 645.84 56.89
 -3 -6 0 843.52 57.89
 -3 -6 0 641.54 57.59
 -3 -6 0 816.52 57.59
 9 -3 0 627.14 57.79
 6 3 0 229.38 21.9
 3 -9 0 283.37 21.9
 3 -9 0 248.48 21.8
 3 -9 0 292.87 21.8
 6 3 0 286.97 21.9
 3 -9 0 223.58 21.8
 6 3 0 240.78 22.6
 6 3 0 294.07 22.2
 -6 -3 0 285.67 22.1
 -6 -3 0 272.87 21.8
 -3 9 0 289.17 21.7
 -6 -3 0 238.78 22.5
 -3 9 0 232.88 21.7
 9 -6 0 232.48 22.3
 -3 9 0 308.17 21.7
 0 -9 0 527.15 45.6
 0 -9 0 596.94 45.4
 0 -9 0 554.34 45.4
 0 -9 0 558.14 45.4
 9 0 0 598.74 45.1
 9 0 0 608.74 45.4
 9 0 0 547.45 46.2
 -9 0 0 536.25 46.2
 9 -9 0 531.65 44.9
 0 9 0 554.34 45.4
 -9 0 0 569.64 45.1
 0 9 0 528.95 45.6
 0 9 0 568.14 45.2
 -9 0 0 546.25 44.9
 9 -9 0 540.65 45.4
 2 8 0 176.18 17.8
 8 -10 0 226.78 16.5
 -10 2 0 222.88 16.8
 -10 2 0 206.18 16.7
 -10 2 0 187.48 18.1
 2 8 0 230.58 17.6
 8 -10 0 182.48 16.9
 2 8 0 171.48 17.2
 8 -10 0 221.58 16.5
 2 8 0 227.38 17.3
 -2 -8 0 214.68 17.4
 -2 -8 0 220.98 17.6
 10 -2 0 209.18 16.9
 -8 10 0 175.28 16.8
 10 -2 0 192.68 18.2
 -2 -8 0 186.78 17.8
 10 -2 0 229.98 17.2
 -2 -8 0 179.08 17.3
 5 5 0 40.1 5
 5 5 0 60.39 7.1
 5 -10 0 39.3 4.7
 -10 5 0 59.29 6.5
 5 -10 0 60.29 5.3
 5 5 0 55.19 5.5
 5 -10 0 49.4 4.9
 5 -10 0 64.29 5.7
 5 5 0 51.69 5.4
 -5 -5 0 57.29 6.3
 -5 10 0 57.29 5.1
 -5 -5 0 44.1 5
 10 -5 0 61.79 6.4
 10 -5 0 53.09 4.4
 -5 10 0 45.4 4.6
 -5 -5 0 57.59 5.6
 -5 10 0 41.5 4.5
 -5 -5 0 42.8 5.2
 2 -10 0 25.6 4.1
 8 2 0 44.1 6.9
 2 -10 0 30.2 4.1
 8 2 0 34.6 5.3
 8 2 0 27.4 3.9
 -2 10 0 30.1 4.4
 -2 10 0 29.9 3.9
 -8 -2 0 32.7 3.5
 10 -8 0 29.1 4.4
 10 -8 0 34.3 3.4
 -8 -2 0 28.8 4.9
 10 -8 0 32.5 4.6
 1 10 0 1634.94 134.19
 -11 1 0 1771.52 133.79
 1 10 0 1728.33 134.29
 1 10 0 1759.22 134.59
 -11 1 0 1802.52 133.69
 -11 1 0 1751.42 135.29
 1 10 0 1467.45 133.89
 10 -11 0 1673.03 133.69
 -1 -10 0 1623.94 134.29
 -1 -10 0 1751.92 134.69
 -10 11 0 1677.93 133.69
 11 -1 0 1415.86 133.69
 11 -1 0 1726.33 134.09
 4 7 0 185.58 18.1
 7 -11 0 200.58 17
 -11 4 0 187.68 18.4
 7 -11 0 227.88 17
 7 -11 0 202.88 17.4
 4 7 0 207.78 17.8
 4 7 0 215.68 17.6
 4 7 0 205.38 17.7
 -4 -7 0 209.28 17.8
 -4 -7 0 240.68 17.7
 -4 -7 0 210.58 17.8
 11 -4 0 204.38 18.5
 11 -4 0 212.98 17.1
 -7 11 0 194.98 17.2
 -4 -7 0 187.78 18.2
 4 -11 0 217.58 18.8
 4 -11 0 203.18 18.4
 7 4 0 201.98 18.6
 7 4 0 241.68 19
 7 4 0 224.28 18.8
 4 -11 0 232.38 18.6
 7 4 0 224.18 19.7
 4 -11 0 223.58 18.7
 -7 -4 0 229.08 18.9
 11 -7 0 233.48 19.5
 -4 11 0 227.58 18.6
 -7 -4 0 227.58 19.7
 -4 11 0 221.28 18.3
 -7 -4 0 200.18 18.5
 -4 11 0 215.58 18.3
 10 1 0 1336.97 114.09
 10 1 0 1482.05 113.99
 1 -11 0 1297.17 114.29
 1 -11 0 1405.66 114.29
 10 1 0 1343.27 115.99
 1 -11 0 1551.94 114.39
 1 -11 0 1572.74 114.19
 10 1 0 1582.44 114.39
 -10 -1 0 1555.94 114.09
 11 -10 0 1349.07 113.69
 -10 -1 0 1279.57 114.99
 -10 -1 0 1350.16 113.79
 -1 11 0 1367.86 114.09
 11 -10 0 1349.66 114.39
 -1 11 0 1542.15 114.19
 -1 11 0 1307.67 114.49
 -1 11 0 1525.85 113.99
 9 -12 0 546.55 38.8
 -12 3 0 462.05 38.7
 9 -12 0 477.65 39.1
 3 9 0 493.45 40
 3 9 0 417.96 40
 3 9 0 438.66 39.5
 3 9 0 537.25 39.7
 -3 -9 0 443.16 39.7
 12 -3 0 484.95 39.3
 12 -3 0 554.34 39.2
 -9 12 0 444.56 39.1
 -3 -9 0 422.16 40
 -3 -9 0 480.55 39.8
 -3 -9 0 548.15 39.8
 6 6 0 32.3 5
 6 -12 0 20.9 3
 6 6 0 21.3 3.4
 6 -12 0 26.5 4
 6 -12 0 23 2.9
 6 6 0 33.6 4.1
 -12 6 0 32.4 5.2
 6 -12 0 29.2 3.6
 -6 12 0 21 2.6
 12 -6 0 22.5 2.5
 -6 -6 0 19.7 3.5
 -6 12 0 26.1 2.6
 -6 -6 0 29.3 4.8
 12 -6 0 17.4 2.2
 -6 12 0 28.8 3.4
 12 -6 0 33.7 5.3
 -6 -6 0 14.5 3
 9 3 0 503.45 42.2
 9 3 0 572.54 43.3
 9 3 0 474.15 41.8
 3 -12 0 482.75 41.9
 3 -12 0 494.15 41.8
 9 3 0 544.45 42.1
 3 -12 0 554.04 42.1
 3 -12 0 522.25 42.1
 -9 -3 0 521.25 41.8
 -3 12 0 456.35 42.5
 12 -9 0 524.45 41.5
 -3 12 0 475.95 41.6
 -9 -3 0 557.14 43.2
 -9 -3 0 535.55 42.1
 -3 12 0 486.85 42
 12 0 0 23.4 3.7
 0 -12 0 21.2 4.2
 12 0 0 24.5 5.2
 0 -12 0 19.9 3.9
 0 -12 0 11.7 3.1
 0 12 0 17.2 3.4
 0 12 0 25.4 4.5
 12 -12 0 20.5 3.2
 -12 0 0 22.4 5
 -12 0 0 17.8 3.1
 0 12 0 20 3.6
 2 11 0 22.1 3.7
 -13 2 0 29.7 3
 -13 2 0 40.2 5.8
 -13 2 0 27.3 3.2
 11 -13 0 24.1 2.6
 11 -13 0 20.9 2.6
 2 11 0 33.8 4.4
 2 11 0 19.3 4
 13 -2 0 20.9 3.2
 13 -2 0 20.9 3.5
 -2 -11 0 30.9 4.5
 -2 -11 0 37.5 5.1
 -2 -11 0 23.2 4
 -2 -11 0 26 3.8
 13 -2 0 42.2 6
 -11 13 0 28 3.5
 5 8 0 156.98 15.6
 5 8 0 204.08 16.1
 -13 5 0 198.28 19.7
 8 -13 0 156.88 15.2
 8 -13 0 200.38 15
 8 -13 0 199.68 15.1
 5 8 0 162.68 17.1
 5 8 0 179.68 15.6
 -5 -8 0 173.08 15.5
 -5 -8 0 192.78 16
 -8 13 0 162.18 15.2
 13 -5 0 205.78 15.1
 -5 -8 0 160.28 16.3
 -5 -8 0 171.58 15.8
 13 -5 0 162.18 14.8
 8 5 0 93.49 10.1
 8 5 0 103.69 9.3
 5 -13 0 93.89 8.5
 5 -13 0 85.29 9
 5 -13 0 101.69 8.8
 8 5 0 83.89 9
 8 5 0 99.99 8.9
 5 -13 0 88.09 8.9
 -5 13 0 103.69 8.5
 13 -8 0 99.29 9.9
 -5 13 0 102.39 8.4
 -8 -5 0 77.89 9.8
 -8 -5 0 97.49 13.1
 -5 13 0 79.49 8.7
 2 -13 0 17 3.5
 11 2 0 15.6 3.4
 11 2 0 38.2 5.7
 11 2 0 32.4 4.3
 2 -13 0 34.6 4.3
 11 2 0 20.2 3.4
 2 -13 0 22 3.4
 -2 13 0 17.9 3.5
 -2 13 0 17.4 7.3
 -11 -2 0 33.8 5.9
 -2 13 0 30.8 4.7
 13 -11 0 30.8 5.2
 13 -11 0 28.5 4.8
 -11 -2 0 25.4 3.2
 -2 13 0 19.8 3.3
 13 -11 0 26.4 3.4
 -11 -2 0 23.4 3.8
 1 13 0 244.18 22.7
 -14 1 0 274.47 21.7
 -14 1 0 249.08 23.5
 13 -14 0 251.67 21.7
 1 13 0 277.97 22.4
 -14 1 0 270.37 21.5
 1 13 0 251.57 22.3
 1 13 0 254.47 22
 -1 -13 0 249.78 22.4
 -1 -13 0 247.68 22.1
 14 -1 0 255.07 21.7
 14 -1 0 271.37 23.8
 -1 -13 0 256.57 22.8
 -1 -13 0 268.17 22.5
 10 -14 0 87.29 7.7
 4 10 0 80.09 8.7
 4 10 0 107.69 8.8
 14 -4 0 89.39 7.8
 -4 -10 0 96.39 8.7
 14 -4 0 72.09 7.9
 -4 -10 0 76.69 8.6
 7 7 0 17.6 4.5
 7 -14 0 12.4 2.4
 7 -14 0 13.9 3.3
 7 7 0 13.8 3
 7 7 0 11.6 2.9
 7 -14 0 19.5 3.7
 7 7 0 6.1 2.3
 -7 -7 0 9.2 2.3
 -7 -7 0 17 4.1
 -7 -7 0 10.8 2.8
 -7 14 0 11 1.8
 -7 -7 0 18.9 3.6
 14 -7 0 10.2 1.8
 -7 14 0 9.9 1.7
 14 -7 0 9.4 2
 14 -7 0 17.6 5
 -7 14 0 19.5 3.1
 4 -14 0 78.09 7.9
 10 4 0 83.49 8.1
 4 -14 0 87.69 8.2
 10 4 0 90.69 9.5
 10 4 0 66.59 7.8
 10 4 0 65.39 7.5
 4 -14 0 81.79 7.8
 -10 -4 0 77.29 9.1
 14 -10 0 69.49 7.2
 -4 14 0 65.79 7.6
 -4 14 0 73.49 7.3
 14 -10 0 84.29 8.9
 -10 -4 0 80.39 7.9
 -4 14 0 80.99 7.4
 14 -10 0 90.99 8.9
 1 -14 0 184.58 17.7
 13 1 0 210.58 18
 13 1 0 219.28 19.5
 1 -14 0 201.88 18
 13 1 0 184.28 17.5
 1 -14 0 213.08 18.1
 1 -14 0 224.38 18.6
 13 1 0 210.08 18
 -13 -1 0 214.08 19.3
 -1 14 0 199.78 17.8
 -1 14 0 170.78 17.4
 14 -13 0 207.78 17.3
 -1 14 0 160.78 20.7
 14 -13 0 218.98 18.2
 14 -13 0 239.88 18.7
 -1 14 0 203.48 17.9
 -13 -1 0 210.98 17.6
 3 12 0 46.5 5.7
 12 -15 0 38.7 5.5
 3 12 0 34.9 5.5
 12 -15 0 53.69 4.3
 -15 3 0 40.8 7.4
 -15 3 0 40.9 4.4
 -15 3 0 43.4 4.3
 12 -15 0 55.59 4.5
 3 12 0 34.2 6.2
 3 12 0 49.6 5.5
 -3 -12 0 46.4 5.8
 15 -3 0 48.1 5.2
 15 -3 0 39.8 7
 15 -3 0 47.3 4.8
 -3 -12 0 36.9 6.1
 -3 -12 0 49.4 5.5
 -12 15 0 35.7 4.8
 -3 -12 0 36.5 5.8
 6 9 0 7.4 2.5
 9 -15 0 5.8 1.8
 6 9 0 12.2 2.9
 9 -15 0 11 2.2
 -6 -9 0 22.8 4.8
 -6 -9 0 8.2 2.4
 15 -6 0 8.3 1.7
 -6 -9 0 12.6 3
 15 -6 0 14.7 2.3
 6 -15 0 5.2 1.9
 9 6 0 10.3 2.9
 9 6 0 15.6 4.5
 9 6 0 4.6 2.3
 6 -15 0 16.4 3.2
 9 6 0 8.7 2.4
 6 -15 0 8.6 2.3
 -9 -6 0 5 2.4
 -9 -6 0 4.7 2
 -9 -6 0 20.2 4.6
 15 -9 0 16 4.2
 -6 15 0 6.6 1.8
 -6 15 0 10.4 2
 12 3 0 40.6 5
 3 -15 0 31.3 4.3
 3 -15 0 37.3 4.6
 12 3 0 32.1 4.3
 3 -15 0 31.1 4.8
 12 3 0 29.7 4.8
 3 -15 0 27.4 4.9
 12 3 0 43.5 7.1
 -12 -3 0 27.4 4.3
 -3 15 0 34.9 4.7
 -12 -3 0 43 7
 15 -12 0 29.4 5.2
 15 -12 0 31.9 4
 -3 15 0 31 4.6
 -3 15 0 33.1 4.1
 15 -12 0 49 7.8
 -12 -3 0 28.1 3.9
 15 0 0 215.98 19.3
 15 0 0 225.58 19.7
 0 -15 0 213.28 20.2
 15 0 0 242.18 21.5
 0 -15 0 234.78 20
 0 -15 0 213.68 19.8
 0 -15 0 228.78 19.7
 15 0 0 227.28 19.7
 0 15 0 215.28 20.2
 -15 0 0 223.68 19.2
 0 15 0 210.98 19.4
 15 -15 0 235.18 20.7
 -15 0 0 219.38 18.9
 15 -15 0 241.58 20
 0 15 0 237.88 19.9
 -15 0 0 227.58 21.3
 15 -15 0 225.08 19.7
 0 15 0 213.88 19.6
 -16 2 0 16.8 4.9
 -16 2 0 16.6 2.7
 14 -16 0 14.2 2.3
 2 14 0 12.9 3.3
 2 14 0 21.2 4.6
 14 -16 0 10.9 1.8
 14 -16 0 13.8 2.8
 2 14 0 11 3
 2 14 0 12.1 3.2
 -16 2 0 18.8 2.6
 -2 -14 0 12.6 3.5
 16 -2 0 8.4 2.5
 -2 -14 0 16.8 4.3
 16 -2 0 16.8 5
 -2 -14 0 7 2.7
 16 -2 0 13.7 3.1
 -2 -14 0 15.6 3.6
 5 11 0 65.69 8.8
 11 -16 0 74.49 7
 5 11 0 75.49 8.2
 11 -16 0 80.99 6.9
 11 -16 0 76.49 7.6
 5 11 0 81.59 7.9
 -16 5 0 65.79 9.1
 5 11 0 69.59 8
 16 -5 0 78.99 7
 -5 -11 0 72.99 8.1
 -5 -11 0 84.19 7.9
 16 -5 0 63.69 9
 -11 16 0 76.19 7.4
 -5 -11 0 67.39 8.7
 -5 -11 0 75.89 8.3
 8 8 0 63.69 8.7
 8 -16 0 71.19 7.2
 8 8 0 74.29 7.6
 8 -16 0 82.99 7.1
 8 -16 0 62.39 7.5
 8 8 0 73.79 7.9
 8 8 0 76.69 8
 8 -16 0 76.49 7.6
 -8 16 0 68.09 6.4
 -8 -8 0 93.09 7.8
 -8 16 0 69.99 7.3
 16 -8 0 68.29 8.9
 -8 -8 0 63.59 7.7
 -8 16 0 73.49 6.4
 -8 -8 0 73.49 8.8
 -8 -8 0 75.29 8
 16 -8 0 70.29 6.6
 11 5 0 73.09 7.9
 11 5 0 90.59 9.9
 11 5 0 79.99 8.3
 5 -16 0 80.79 8.3
 5 -16 0 71.79 7.9
 5 -16 0 77.19 7.8
 5 -16 0 80.29 8.3
 11 5 0 77.59 8.3
 -5 16 0 79.69 8
 16 -11 0 80.79 7.5
 16 -11 0 84.29 9.2
 -11 -5 0 71.19 7.6
 16 -11 0 81.49 9.1
 -5 16 0 81.09 7.6
 -11 -5 0 85.59 9.7
 -5 16 0 70.49 7.3
 -11 -5 0 71.09 8
 2 -16 0 21.3 4.2
 14 2 0 22.4 4.1
 14 2 0 30.8 6.5
 14 2 0 25 4.4
 2 -16 0 17 4
 14 2 0 14.7 3.5
 2 -16 0 24.6 4.8
 16 -14 0 27.8 5.3
 -14 -2 0 23.1 4
 16 -14 0 25.9 5.4
 16 -14 0 18.9 4
 -2 16 0 30.1 5.5
 -14 -2 0 21.7 5.7
 -2 16 0 20.7 3.6
 -2 16 0 22.1 4.2
 -2 16 0 23.3 4
 -17 1 0 188.88 18.5
 -17 1 0 186.28 16
 1 16 0 179.28 16.8
 16 -17 0 184.18 16.1
 1 16 0 179.28 16.8
 1 16 0 178.78 16.5
 -17 1 0 193.48 15.8
 1 16 0 185.28 17.6
 17 -1 0 196.18 16.8
 -1 -16 0 181.18 17
 -1 -16 0 195.48 16.8
 17 -1 0 187.68 16.3
 -1 -16 0 184.98 17.1
 17 -1 0 176.98 16.6
 -1 -16 0 173.88 17.4
 17 -1 0 176.18 18.4
 13 -17 0 192.78 14.5
 -17 4 0 164.78 14
 4 13 0 146.09 16.1
 -17 4 0 137.99 16.7
 4 13 0 171.98 15.8
 4 13 0 183.98 15.6
 4 13 0 178.68 15.9
 13 -17 0 165.58 15.1
 13 -17 0 179.48 14.6
 17 -4 0 166.58 17.1
 -4 -13 0 163.08 15.9
 -13 17 0 164.08 14.9
 -4 -13 0 169.58 15.9
 17 -4 0 161.58 16.2
 -4 -13 0 159.98 16.4
 -4 -13 0 199.98 15.9
 17 -4 0 198.48 15
 10 -17 0 83.39 9
 7 10 0 81.39 10.3
 10 -17 0 100.79 8.7
 10 -17 0 103.69 8.6
 7 10 0 98.69 9.3
 10 -17 0 74.39 9.1
 -17 7 0 81.79 10.5
 7 10 0 92.49 9.5
 7 10 0 88.19 9.5
 -7 -10 0 91.79 9.6
 -7 -10 0 109.69 9.4
 17 -7 0 109.69 8.3
 17 -7 0 89.49 10.6
 -7 -10 0 84.89 9.4
 -10 17 0 89.69 8.8
 17 -7 0 95.79 8.5
 -7 -10 0 77.09 10.1
 10 7 0 217.98 18.1
 10 7 0 222.08 18.5
 7 -17 0 241.98 17.8
 7 -17 0 171.68 17.8
 7 -17 0 192.58 17.8
 10 7 0 180.88 18
 10 7 0 189.78 19.2
 7 -17 0 204.88 17.7
 -10 -7 0 206.78 18.2
 -10 -7 0 229.68 18
 17 -10 0 189.38 18.9
 -7 17 0 187.28 17.6
 -7 17 0 226.48 17.1
 17 -10 0 176.88 18.8
 -7 17 0 209.98 17.1
 -10 -7 0 179.18 19
 17 -10 0 214.98 16.6
 13 4 0 151.98 15.2
 13 4 0 145.99 13.6
 4 -17 0 157.28 13.6
 4 -17 0 159.28 13.2
 13 4 0 137.29 13.1
 13 4 0 136.09 13.5
 4 -17 0 134.49 13.3
 4 -17 0 137.59 13.6
 17 -13 0 138.19 14.2
 17 -13 0 158.28 13
 17 -13 0 156.28 14.4
 -4 17 0 157.68 13.4
 -13 -4 0 129.69 13.2
 -4 17 0 140.19 12.8
 -4 17 0 119.39 12.7
 -13 -4 0 145.19 15
 1 -17 0 107.19 10.4
 16 1 0 101.99 10.1
 16 1 0 83.49 9.4
 1 -17 0 86.29 9.6
 16 1 0 89.49 9.9
 16 1 0 108.49 12
 1 -17 0 99.89 10.6
 -16 -1 0 105.19 11.8
 17 -16 0 102.39 9.3
 -16 -1 0 90.19 9.3
 -1 17 0 100.59 10.9
 -1 17 0 105.89 10.9
 17 -16 0 106.39 10.8
 -1 17 0 90.59 9.7
 -1 17 0 86.39 9.5
 -16 -1 0 108.29 9.3
 3 15 0 88.09 8.8
 3 15 0 69.79 8.6
 -18 3 0 81.49 7.1
 15 -18 0 78.19 6.9
 15 -18 0 79.59 7.9
 3 15 0 77.99 9.4
 3 15 0 69.69 8.1
 -18 3 0 65.49 9.9
 15 -18 0 88.79 7.1
 -18 3 0 76.29 6.9
 -3 -15 0 71.49 9.3
 18 -3 0 75.29 7.7
 -3 -15 0 73.79 8.8
 18 -3 0 75.29 10.2
 -15 18 0 73.49 7.6
 -3 -15 0 84.29 8.9
 18 -3 0 78.99 8.1
 -3 -15 0 66.79 8.2
 6 12 0 28 5.6
 -18 6 0 39.8 7.3
 12 -18 0 25.4 4.1
 12 -18 0 19.1 3
 6 12 0 37.1 6
 6 12 0 16 3.9
 12 -18 0 16.8 3.1
 -6 -12 0 27.8 4.9
 -6 -12 0 35.5 6.5
 -6 -12 0 15.7 4.8
 18 -6 0 20.2 3
 -6 -12 0 18.4 3.8
 18 -6 0 15.2 3.1
 -12 18 0 26 3.8
 18 -6 0 27.3 6.1
 9 9 0 37.4 5.4
 9 9 0 32.4 5.7
 9 9 0 33.8 5.2
 9 -18 0 36.8 4.2
 9 9 0 30.8 6.3
 9 -18 0 27.7 4.8
 9 -18 0 36.3 5.6
 9 -18 0 29.1 4.3
 -9 -9 0 29.2 6.3
 -9 18 0 31.1 3.2
 -9 18 0 24.5 4.3
 18 -9 0 30.1 3.6
 18 -9 0 28.5 6.2
 -9 -9 0 32.2 4.6
 -9 -9 0 35.5 5.6
 18 -9 0 30 3.3
 -9 18 0 34.4 3.3
 18 -9 0 29.6 6.3
 12 6 0 53.29 7.4
 12 6 0 69.19 7.9
 6 -18 0 73.09 7.6
 6 -18 0 59.89 7
 12 6 0 65.09 7.2
 12 6 0 65.59 9
 6 -18 0 65.99 7.6
 6 -18 0 73.39 7
 -6 18 0 66.39 6.5
 -12 -6 0 58.19 7.3
 -6 18 0 53.89 6.5
 18 -12 0 65.49 8.4
 18 -12 0 75.89 8.8
 -6 18 0 76.69 7.5
 18 -12 0 66.49 6.7
 3 -18 0 92.99 9.1
 15 3 0 77.69 8.5
 3 -18 0 78.39 9
 15 3 0 82.49 10.6
 3 -18 0 71.19 8.4
 3 -18 0 81.29 9.3
 15 3 0 93.49 9.2
 -15 -3 0 88.39 8.7
 -15 -3 0 80.99 10.4
 18 -15 0 83.39 9.4
 -3 18 0 91.09 8.6
 18 -15 0 89.59 9.9
 18 -15 0 76.39 8.1
 -3 18 0 82.79 8.3
 0 -18 0 0.8 2
 18 0 0 -5.6 2.7
 18 0 0 0.8 2.2
 18 0 0 0.9 2.3
 0 -18 0 -0.4 2.8
 0 -18 0 -0.8 2.2
 18 0 0 1 2
 0 -18 0 -1.2 2.3
 -18 0 0 2.1 3.5
 18 -18 0 1.5 1.8
 -18 0 0 -0.9 1.5
 0 18 0 2.3 2.3
 0 18 0 0.7 2.3
 0 18 0 1.8 3.2
 0 18 0 1.2 2.4
 18 -18 0 1 2.8
 -18 0 0 2.8 2.1
 17 -19 0 257.07 21.6
 2 17 0 244.48 23
 -19 2 0 239.78 23.9
 2 17 0 247.08 21.9
 2 17 0 249.28 22.3
 2 17 0 257.17 22.3
 17 -19 0 245.28 20.5
 17 -19 0 259.87 20.6
 -19 2 0 257.17 21.1
 -2 -17 0 236.48 23
 -2 -17 0 242.58 22.6
 19 -2 0 257.67 24.2
 19 -2 0 256.07 22.1
 19 -2 0 252.37 21.6
 -2 -17 0 249.68 22.2
 -2 -17 0 254.37 22.6
 14 -19 0 3.8 2.4
 5 14 0 4.5 3.5
 14 -19 0 1.2 1.5
 -19 5 0 4.1 3.8
 14 -19 0 5.2 1.8
 5 14 0 1.7 2.2
 5 14 0 1.5 2.4
 5 14 0 5.3 2.8
 19 -5 0 2.5 1.7
 -5 -14 0 7.2 3.3
 -5 -14 0 6.6 2.6
 19 -5 0 9.8 4.7
 -14 19 0 6.4 2.4
 19 -5 0 3.1 2.1
 -5 -14 0 -1.3 2.8
 -5 -14 0 1 2.3
 11 -19 0 68.99 6.9
 8 11 0 58.69 7.2
 8 11 0 69.29 7.9
 11 -19 0 64.99 7.6
 -19 8 0 72.79 9.4
 11 -19 0 75.89 7.6
 8 11 0 68.19 7.8
 8 11 0 70.59 9.2
 19 -8 0 68.49 9.1
 -8 -11 0 66.99 7.4
 -8 -11 0 77.19 11
 19 -8 0 53.49 7.6
 -8 -11 0 63.09 7.8
 19 -8 0 67.89 9.2
 19 -8 0 58.79 6.2
 -8 -11 0 72.59 8.2
 -11 19 0 64.59 7
 8 -19 0 29.7 4.7
 11 8 0 28.1 5.1
 8 -19 0 27.1 5
 8 -19 0 25.4 4
 11 8 0 30.1 5.4
 11 8 0 31.9 6.8
 8 -19 0 32.3 5.1
 11 8 0 25.8 4.6
 19 -11 0 32.7 3
 -11 -8 0 31.1 4.4
 -11 -8 0 27.1 6.3
 -8 19 0 25.7 3.4
 -11 -8 0 27.7 5.2
 -8 19 0 31.9 5
 19 -11 0 23.2 3.1
 -8 19 0 24.4 3.8
 19 -11 0 20.6 5.7
 19 -11 0 37.4 7.1
 5 -19 0 5.6 3.1
 14 5 0 1.4 2.1
 14 5 0 1.9 2.2
 14 5 0 7.3 3.1
 5 -19 0 3.6 2.2
 5 -19 0 7.1 3.3
 14 5 0 3.6 3.9
 5 -19 0 4 2.4
 19 -14 0 10.8 4.1
 -14 -5 0 2.6 1.8
 -14 -5 0 2.9 2.5
 19 -14 0 7.7 4
 19 -14 0 4.9 2.2
 -14 -5 0 9.9 4.6
 -5 19 0 3.2 2
 -5 19 0 3.8 2
 2 -19 0 221.18 19.4
 2 -19 0 208.48 19.7
 17 2 0 220.98 21.4
 17 2 0 213.98 19.5
 17 2 0 222.68 19.7
 17 2 0 218.88 19.5
 2 -19 0 209.98 20
 2 -19 0 211.58 19.6
 19 -17 0 217.58 18.7
 -2 19 0 224.18 20.3
 -2 19 0 218.68 19.3
 -17 -2 0 230.28 18.8
 -2 19 0 201.88 19.3
 -17 -2 0 209.38 21.2
 -17 -2 0 216.58 19.1
 19 -17 0 206.28 19.7
 -2 19 0 214.98 19
 19 -17 0 227.08 20.3
 -20 1 0 29.8 5
 1 19 0 53.29 8.2
 -20 1 0 31.9 4.5
 19 -20 0 40.3 7
 19 -20 0 30.2 3.4
 1 19 0 32.1 5.4
 19 -20 0 32.6 5
 1 19 0 37.7 6.3
 -20 1 0 39.7 8.3
 1 19 0 37.4 6.1
 20 -1 0 38.6 6.4
 20 -1 0 32.1 5.6
 -1 -19 0 30.9 6.3
 -1 -19 0 44.3 8.7
 20 -1 0 39.7 8.2
 -1 -19 0 34.5 5.8
 20 -1 0 38.4 6.1
 -1 -19 0 42.2 6.6
 16 -20 0 20.6 2.8
 4 16 0 21.4 5.7
 4 16 0 27.8 5.1
 -20 4 0 13 5.4
 4 16 0 18 4
 4 16 0 17.9 4.4
 16 -20 0 24.8 4.3
 16 -20 0 18.2 3
 -4 -16 0 15.1 4.2
 -4 -16 0 19.7 4.1
 20 -4 0 21.2 3.7
 -16 20 0 24.6 4.2
 -4 -16 0 24.5 5.2
 20 -4 0 24.5 6.6
 -4 -16 0 21.2 5.8
 20 -4 0 17 3.8
 -20 7 0 9.5 4.8
 7 13 0 3.5 2.5
 7 13 0 5.9 3.9
 7 13 0 5.3 3
 13 -20 0 -0.4 1.4
 7 13 0 3.8 2.8
 13 -20 0 6.2 2.6
 13 -20 0 1.1 1.6
 20 -7 0 -1.1 1.6
 -7 -13 0 1.7 2.4
 -7 -13 0 1.3 2.6
 -7 -13 0 3.3 3.4
 -13 20 0 4.7 2.1
 20 -7 0 2.4 1.6
 -7 -13 0 3.4 2.5
 20 -7 0 7.8 4.2
 10 10 0 1.3 3.5
 10 -20 0 3.2 1.9
 10 -20 0 3.6 2.1
 10 10 0 0.5 2.3
 10 -20 0 1.8 2.6
 10 10 0 2.6 2.3
 10 -20 0 0.9 2.2
 10 10 0 4.6 2.6
 -10 -10 0 0.3 2.2
 20 -10 0 -0.5 2.9
 20 -10 0 1.7 1.4
 20 -10 0 1.8 1.2
 -10 20 0 2.5 1.1
 -10 -10 0 1 3.1
 -10 20 0 0.6 2
 -10 20 0 2.6 1.2
 20 -10 0 -1.8 2.9
 -10 -10 0 3.5 2.1
 13 7 0 14.2 3.6
 7 -20 0 25.1 5
 13 7 0 18.3 6
 13 7 0 26.3 5.1
 13 7 0 14.2 4.1
 7 -20 0 18.7 3.7
 7 -20 0 16.3 3.8
 7 -20 0 27 5
 20 -13 0 26.7 6
 20 -13 0 27.4 6
 -7 20 0 18 4.4
 -7 20 0 21.1 3.4
 -13 -7 0 17.5 4.8
 -13 -7 0 22.8 5.8
 20 -13 0 24.6 4
 -13 -7 0 21 3.9
 4 -20 0 11.8 3.4
 16 4 0 18.8 6.1
 16 4 0 13 3.3
 16 4 0 5.3 3.3
 4 -20 0 5.8 3.6
 16 4 0 6.4 3.2
 4 -20 0 10.3 3
 4 -20 0 14.5 4.3
 -16 -4 0 9.1 4.4
 -4 20 0 9 2.8
 -4 20 0 9.4 3.6
 -16 -4 0 12.9 2.8
 -16 -4 0 8.5 3.1
 20 -16 0 4.7 3.7
 20 -16 0 8.3 2.7
 20 -16 0 7.8 3.8
 -4 20 0 9.3 3
 19 1 0 62.19 7.8
 1 -20 0 69.89 8.2
 19 1 0 71.59 8
 1 -20 0 57.19 8.5
 1 -20 0 67.79 7.6
 19 1 0 64.29 7.3
 1 -20 0 53.39 7.8
 19 1 0 62.99 9.7
 -1 20 0 68.49 7.2
 20 -19 0 51.59 7.5
 -1 20 0 47.4 8.4
 20 -19 0 52.89 6.6
 -1 20 0 47.7 7.3
 -19 -1 0 65.89 11
 -19 -1 0 68.19 7.1
 20 -19 0 48.4 8
 -19 -1 0 62.39 6.5
 -1 20 0 69.09 7.6
 3 18 0 36.9 5.5
 -21 3 0 34.4 3.9
 18 -21 0 32.6 5.2
 3 18 0 38 6.2
 18 -21 0 32.2 3.8
 3 18 0 37.9 6.3
 -21 3 0 35.2 3.9
 3 18 0 47.8 7.9
 18 -21 0 32.4 4.1
 -21 3 0 41.9 8.5
 21 -3 0 35.6 6
 -3 -18 0 41.2 6.7
 21 -3 0 32 4.9
 -3 -18 0 31.7 5.6
 21 -3 0 38.7 8.3
 21 -3 0 40.7 5.6
 -3 -18 0 45.6 7.1
 -3 -18 0 42.1 7.6
 -21 6 0 138.59 16.4
 15 -21 0 158.38 14.3
 6 15 0 154.68 14.6
 15 -21 0 159.08 13.4
 6 15 0 155.68 14.9
 6 15 0 141.19 14.8
 15 -21 0 149.09 13.5
 6 15 0 134.59 15.5
 -6 -15 0 143.89 15.9
 21 -6 0 162.88 16.8
 21 -6 0 146.79 14
 -15 21 0 155.88 13.9
 21 -6 0 168.38 13.8
 -6 -15 0 159.18 15.2
 -6 -15 0 137.59 14.9
 -6 -15 0 180.98 15
 12 -21 0 144.19 13.3
 12 -21 0 155.88 13.7
 9 12 0 131.79 14
 9 12 0 165.28 16.1
 12 -21 0 152.58 14.2
 9 12 0 143.99 14.4
 9 12 0 158.58 14.9
 -12 21 0 163.28 13.8
 21 -9 0 150.08 13.3
 -9 -12 0 145.69 14.2
 -9 -12 0 143.09 15.7
 21 -9 0 154.78 16.1
 21 -9 0 164.88 16.1
 21 -9 0 137.59 12.9
 -9 -12 0 146.29 14.6
 12 9 0 312.27 25.6
 9 -21 0 293.07 24.9
 12 9 0 308.87 26.8
 12 9 0 277.17 25
 9 -21 0 307.07 24.7
 9 -21 0 259.97 24.1
 12 9 0 266.27 24.7
 9 -21 0 288.67 24.8
 21 -12 0 309.37 26.5
 21 -12 0 308.97 26.5
 21 -12 0 305.17 23.4
 -12 -9 0 309.87 25.3
 -12 -9 0 231.88 24.3
 21 -12 0 246.58 23.1
 -9 21 0 273.47 23.4
 -9 21 0 289.37 24.1
 -12 -9 0 276.97 26.5
 6 -21 0 77.99 8.7
 15 6 0 59.09 7.7
 15 6 0 74.09 8.5
 15 6 0 72.89 8.6
 6 -21 0 74.89 7.9
 6 -21 0 63.69 8.1
 15 6 0 70.19 10.3
 6 -21 0 79.29 8.6
 -15 -6 0 65.09 8.1
 -6 21 0 54.89 7
 -6 21 0 65.09 7.3
 21 -15 0 76.69 9.5
 21 -15 0 72.19 7.3
 -15 -6 0 74.79 7.5
 21 -15 0 69.79 9.2
 -6 21 0 72.49 8.1
 -15 -6 0 70.29 10
 18 3 0 16 4
 3 -21 0 16.9 4.1
 18 3 0 33.3 7.6
 3 -21 0 16.2 4.5
 3 -21 0 35.9 6.5
 3 -21 0 27.9 5.5
 18 3 0 22.5 5
 18 3 0 15.2 4.4
 -3 21 0 16.7 3.9
 -3 21 0 27.6 5.5
 21 -18 0 23.6 4
 21 -18 0 26.1 5.6
 21 -18 0 32.4 6.4
 -18 -3 0 25.6 6.6
 -18 -3 0 29.2 4.5
 -18 -3 0 20.2 4.4
 0 -21 0 210.78 20.4
 0 -21 0 219.08 20.5
 0 -21 0 232.98 20.1
 21 0 0 226.08 22.3
 0 -21 0 218.88 20.9
 21 0 0 204.18 19.4
 21 0 0 221.78 20
 21 0 0 221.98 20
 21 -21 0 218.68 20.5
 -21 0 0 237.58 18.7
 -21 0 0 216.58 18.9
 0 21 0 201.58 20.7
 21 -21 0 209.18 19
 0 21 0 214.18 19.5
 -21 0 0 210.78 22.2
 0 21 0 215.18 20
 0 21 0 202.88 19.8
 2 20 0 60.89 9.7
 20 -22 0 80.19 6.7
 20 -22 0 68.69 8
 2 20 0 78.29 8.7
 -22 2 0 75.89 7.1
 -22 2 0 59.39 10.6
 2 20 0 59.29 8.7
 20 -22 0 76.69 6.9
 2 20 0 76.79 8.9
 -22 2 0 72.39 7.1
 -2 -20 0 58.99 9.7
 22 -2 0 68.49 11
 -2 -20 0 64.99 9.3
 22 -2 0 76.29 8.7
 -2 -20 0 79.09 9.4
 22 -2 0 68.29 8.8
 22 -2 0 75.09 8.1
 -2 -20 0 85.69 9
 17 -22 0 7.4 3.1
 5 17 0 14.6 4.1
 -22 5 0 13 5.3
 5 17 0 19.5 4.3
 5 17 0 6.5 4.5
 5 17 0 11 4
 17 -22 0 16.6 3
 22 -5 0 16.7 3.8
 -5 -17 0 18.9 4.7
 -5 -17 0 11 4.8
 -5 -17 0 9.1 4
 22 -5 0 8.5 4.9
 -17 22 0 10.2 2.8
 -5 -17 0 12 3.6
 22 -5 0 6.4 4.7
 22 -5 0 21.2 3.5
 14 -22 0 3.5 3
 8 14 0 3.4 4.3
 14 -22 0 2.2 1.8
 14 -22 0 1.2 1.8
 8 14 0 1.1 2.6
 8 14 0 0.4 2.3
 14 -22 0 5.8 2.8
 -22 8 0 3.2 4.4
 8 14 0 -0.8 2.5
 22 -8 0 1.8 3.6
 -8 -14 0 -0.1 2.6
 -8 -14 0 1.4 2.2
 -8 -14 0 4.3 3.8
 22 -8 0 1.1 1.6
 22 -8 0 1 1.9
 22 -8 0 2.2 4
 -14 22 0 2.9 2.1
 -8 -14 0 4 3.2
 11 11 0 37.5 6.6
 11 11 0 40.8 5.8
 11 11 0 58.09 9.5
 11 -22 0 34.7 5.8
 11 -22 0 36 4.9
 11 -22 0 38.4 5.4
 11 11 0 42.4 6.6
 22 -11 0 49.99 8.7
 -11 -11 0 41.8 6.3
 -11 -11 0 39.9 8.1
 -11 22 0 40.4 5.6
 22 -11 0 32.5 4.1
 22 -11 0 37.1 4.9
 -11 -11 0 37.2 5.5
 22 -11 0 42.8 8.1
 8 -22 0 2.1 2.1
 14 8 0 -0.8 1.9
 8 -22 0 1.9 2.8
 8 -22 0 7.5 3.6
 14 8 0 4.8 3.2
 14 8 0 4.7 3.1
 14 8 0 -1.5 3.9
 -14 -8 0 6.7 4.6
 -8 22 0 0.7 2.4
 22 -14 0 3.2 3.8
 -14 -8 0 2 2
 22 -14 0 2.5 2.2
 -14 -8 0 1.4 2.5
 -8 22 0 1.6 1.7
 22 -14 0 3.3 3.9
 5 -22 0 13.8 4.2
 17 5 0 9.1 3.9
 17 5 0 17.6 6.4
 5 -22 0 10 3.4
 5 -22 0 16.5 4.6
 17 5 0 15.2 4.3
 5 -22 0 14.4 4.5
 17 5 0 10.8 3.7
 -17 -5 0 19.1 5.8
 -5 22 0 13.7 3.4
 22 -17 0 12.6 4.8
 22 -17 0 22.5 5.3
 22 -17 0 17.1 3.4
 -5 22 0 13.1 4
 -5 22 0 21.2 3.9
 -17 -5 0 16.8 4.2
 20 2 0 45.3 7.1
 2 -22 0 38.7 6.9
 20 2 0 29.6 5.6
 2 -22 0 39.1 6.4
 2 -22 0 40.5 7.3
 20 2 0 26.5 6
 20 2 0 41 8.8
 2 -22 0 39.7 7
 -20 -2 0 33.1 5.4
 -2 22 0 39.9 6.7
 22 -20 0 42 6.5
 -2 22 0 34.9 5.6
 22 -20 0 39.3 5.3
 -20 -2 0 33.7 5
 -2 22 0 39.9 5.8
 22 -20 0 49.99 8.1
 1 22 0 71.09 11.4
 22 -23 0 69.59 9.4
 1 22 0 69.29 8.6
 22 -23 0 74.89 6.8
 1 22 0 78.69 9.1
 -23 1 0 74.49 7.5
 22 -23 0 76.09 8.2
 22 -23 0 65.79 6.5
 1 22 0 78.49 10.4
 -23 1 0 79.09 8.1
 23 -1 0 71.59 11.2
 -1 -22 0 70.59 10.3
 23 -1 0 89.09 12
 23 -1 0 82.69 9.3
 -1 -22 0 66.59 9.6
 -1 -22 0 59.29 8.5
 23 -1 0 72.79 8.4
 23 -1 0 76.69 9
 -1 -22 0 73.09 9.5
 4 19 0 126.29 15.2
 -23 4 0 124.39 16
 4 19 0 146.39 14.5
 19 -23 0 134.89 13.5
 19 -23 0 146.19 12.4
 4 19 0 157.98 14.1
 4 19 0 141.39 14.4
 19 -23 0 148.89 12.6
 -4 -19 0 142.39 16
 -4 -19 0 136.79 14.7
 -4 -19 0 126.49 15.3
 23 -4 0 152.58 13.9
 23 -4 0 144.19 16.3
 23 -4 0 137.69 14.1
 -4 -19 0 155.58 14.4
 23 -4 0 154.88 13.8
 23 -4 0 134.59 16.4
 -23 7 0 2.9 4.4
 16 -23 0 5.8 2.2
 7 16 0 5.3 3.5
 7 16 0 6.8 3.3
 7 16 0 7.3 4.5
 7 16 0 5.3 3.6
 16 -23 0 2.8 1.9
 16 -23 0 1.4 2.3
 -7 -16 0 5.1 3.4
 23 -7 0 8.3 5
 -7 -16 0 6.4 4.3
 23 -7 0 4.4 4.5
 23 -7 0 9.5 3
 -16 23 0 4.7 2.8
 23 -7 0 9.6 2.6
 -7 -16 0 4.8 3.4
 -7 -16 0 4.4 2.8
 10 13 0 232.58 21.3
 13 -23 0 243.78 19.8
 10 13 0 225.38 20.6
 13 -23 0 226.78 20.4
 10 13 0 232.48 22.4
 13 -23 0 223.48 19.9
 10 13 0 210.28 20.7
 23 -10 0 220.38 22.4
 -13 23 0 217.48 20
 23 -10 0 228.28 19.2
 -10 -13 0 239.48 20.7
 23 -10 0 234.28 19.8
 -10 -13 0 236.68 21.2
 -10 -13 0 217.08 22.2
 23 -10 0 219.98 22.2
 10 -23 0 215.88 19.5
 10 -23 0 204.18 19.5
 13 10 0 206.58 19.9
 13 10 0 235.68 20.5
 13 10 0 227.58 19.8
 10 -23 0 230.28 19.1
 13 10 0 213.88 21.5
 -13 -10 0 183.58 21
 23 -13 0 216.38 17.8
 -10 23 0 216.38 18
 -13 -10 0 233.28 19.5
 -13 -10 0 214.78 19.9
 -10 23 0 216.68 17.9
 -10 23 0 202.38 19.1
 23 -13 0 229.88 18.1
 23 -13 0 192.88 20.9
 23 -13 0 201.08 21
 16 7 0 16.5 4.5
 7 -23 0 16.4 4.2
 7 -23 0 9.5 3.2
 7 -23 0 10.1 4.3
 16 7 0 18.3 6.2
 16 7 0 13.2 3.8
 -16 -7 0 7.3 2.7
 -7 23 0 13.4 4.1
 -16 -7 0 20.8 6.2
 23 -16 0 10.5 2.9
 -16 -7 0 18.9 4.6
 -7 23 0 14.6 3.2
 23 -16 0 15.2 5.2
 23 -16 0 22.4 6
 -7 23 0 9.6 2.8
 4 -23 0 78.79 13.4
 4 -23 0 69.29 8.6
 4 -23 0 75.19 9.2
 19 4 0 77.59 9.4
 19 4 0 75.39 8.6
 19 4 0 72.49 9.3
 4 -23 0 73.39 9.2
 19 4 0 73.59 11.3
 -4 23 0 70.19 7.9
 23 -19 0 77.09 9.5
 23 -19 0 69.29 7.8
 -19 -4 0 79.39 8.7
 23 -19 0 69.59 9.7
 -4 23 0 71.19 8.8
 -4 23 0 77.19 8.3
 -19 -4 0 77.69 8.1
 1 -23 0 139.69 16.5
 1 -23 0 157.28 16.2
 1 -23 0 185.28 19.2
 22 1 0 151.98 15.7
 22 1 0 165.28 18.3
 22 1 0 158.78 15.1
 1 -23 0 160.28 16.5
 22 1 0 158.08 15.6
 -1 23 0 156.08 14.9
 -22 -1 0 169.48 14.6
 23 -22 0 154.18 14.5
 -1 23 0 159.98 15.3
 -1 23 0 149.09 15.7
 23 -22 0 141.39 15.9
 -22 -1 0 153.08 14.2
 -24 3 0 91.79 7.8
 21 -24 0 80.19 10.3
 21 -24 0 96.49 8.3
 3 21 0 91.69 10.4
 -24 3 0 89.99 7.8
 21 -24 0 73.79 9.2
 21 -24 0 85.99 8.5
 3 21 0 77.39 11.2
 3 21 0 92.19 9.8
 -3 -21 0 80.59 11.5
 24 -3 0 79.69 10
 24 -3 0 72.59 12.3
 -3 -21 0 82.39 9.9
 24 -3 0 97.39 10.1
 24 -3 0 99.09 9.5
 -3 -21 0 87.99 10.9
 -3 -21 0 81.49 10.6
 24 -3 0 82.49 12.3
 6 18 0 17.3 5.7
 -24 6 0 4.5 5.2
 18 -24 0 16.8 3.4
 18 -24 0 15.6 2.9
 6 18 0 19.7 4.9
 18 -24 0 16.5 3.9
 6 18 0 19.9 4.5
 -6 -18 0 14.4 5.7
 24 -6 0 14.5 6
 24 -6 0 13.4 4.2
 -18 24 0 18.2 4.1
 24 -6 0 16 3.9
 -6 -18 0 17.6 5.9
 24 -6 0 7 5.2
 24 -6 0 19.3 3.8
 9 15 0 1.7 4.1
 15 -24 0 2 1.8
 15 -24 0 9.5 3.7
 9 15 0 3.7 3
 15 -24 0 -0.7 1.8
 9 15 0 1.3 2.6
 24 -9 0 2.3 3.9
 24 -9 0 0.1 2
 -15 24 0 7.6 2.7
 -9 -15 0 3.3 2.5
 -9 -15 0 4.4 4.2
 24 -9 0 3.9 2
 24 -9 0 0.8 4.1
 -9 -15 0 3.5 3
 12 -24 0 2.5 2.1
 12 -24 0 1.2 2.6
 12 12 0 -2.9 3.1
 12 12 0 2 3
 12 12 0 -3 3.6
 12 -24 0 1 2.1
 12 12 0 -0.2 2.6
 24 -12 0 1.2 3.7
 -12 -12 0 1.2 3.9
 24 -12 0 1.6 1.5
 24 -12 0 -3.6 3.2
 24 -12 0 0.9 1.6
 -12 -12 0 1 2.1
 -12 24 0 2.1 2.4
 -12 -12 0 -1.7 2.3
 9 -24 0 5 2.8
 15 9 0 2.9 2.7
 9 -24 0 2.1 2.3
 15 9 0 4.6 3.4
 15 9 0 1.3 3
 9 -24 0 3.5 3
 15 9 0 4.6 4.7
 -15 -9 0 3.6 2.2
 -15 -9 0 2.3 3
 24 -15 0 5 1.6
 24 -15 0 2.8 2
 -9 24 0 7.4 2.8
 24 -15 0 7.2 4.2
 24 -15 0 10.7 4.9
 -9 24 0 3.2 1.8
 -15 -9 0 5.9 4.9
 6 -24 0 3.2 3
 18 6 0 2.2 2.6
 18 6 0 1.1 3.1
 18 6 0 3.5 7.6
 6 -24 0 4.5 3.2
 18 6 0 8.6 3.6
 6 -24 0 4.1 2.8
 6 -24 0 8.7 4.2
 -6 24 0 8.6 3.6
 -6 24 0 8 2.7
 -6 24 0 5.9 2.5
 24 -18 0 3.8 3.6
 24 -18 0 8.7 2.6
 24 -18 0 6.6 4
 -18 -6 0 3.8 3
 3 -24 0 54.29 8.9
 3 -24 0 48.5 7.3
 21 3 0 49.3 10
 21 3 0 39.5 6.7
 21 3 0 49.7 7.8
 21 3 0 46.4 7.6
 -3 24 0 47.1 8
 24 -21 0 31.8 5.6
 -21 -3 0 40.3 6.1
 -3 24 0 38.3 6.2
 24 -21 0 51.29 8.7
 -3 24 0 39.1 6.1
 -21 -3 0 47.2 5.9
 24 -21 0 44.7 7.2
 24 0 0 12.8 4.8
 0 -24 0 12.6 5.6
 0 -24 0 26.3 6.7
 0 -24 0 14.5 4.5
 24 0 0 17.8 4.5
 24 0 0 15.3 6.4
 24 0 0 17.9 5
 0 -24 0 21.5 5.6
 24 0 0 8.4 6.3
 0 24 0 15.6 4.5
 24 -24 0 14.8 4
 -24 0 0 20.5 3.7
 0 24 0 17.6 6.4
 -24 0 0 24.1 4.2
 0 24 0 19.9 4.7
 0 24 0 15.3 4.8
 -24 0 0 10.5 8
 -25 2 0 90.09 23.3
 2 23 0 103.19 12.8
 23 -25 0 100.69 9.6
 2 23 0 107.89 17.8
 -25 2 0 110.29 9.5
 2 23 0 95.99 12.4
 23 -25 0 109.19 10.8
 2 23 0 83.29 13
 25 -2 0 114.99 11.6
 25 -2 0 100.89 11.7
 25 -2 0 106.69 14.1
 -2 -23 0 99.99 13
 -2 -23 0 91.89 12
 -2 -23 0 112.09 11.7
 25 -2 0 91.49 10.6
 25 -2 0 107.59 14.3
 5 20 0 2.8 3.6
 5 20 0 12.7 5.8
 20 -25 0 8.7 3.1
 5 20 0 8.3 4
 20 -25 0 7.8 2.5
 25 -5 0 9.2 3.8
 -5 -20 0 11.4 4.5
 -5 -20 0 5.8 3.1
 -5 -20 0 6.2 4.6
 25 -5 0 3 2.4
 25 -5 0 3.8 5
 25 -5 0 7.2 5.2
 25 -5 0 5.4 2.9
 8 17 0 70.09 8.3
 17 -25 0 66.69 6.7
 17 -25 0 69.39 7.2
 17 -25 0 50.59 7.5
 8 17 0 57.59 9.7
 25 -8 0 59.29 11
 -8 -17 0 49.3 8.6
 25 -8 0 69.09 16.6
 25 -8 0 67.99 7.3
 -17 25 0 55.89 7
 -8 -17 0 52.89 7.7
 -8 -17 0 64.99 10.7
 25 -8 0 67.99 6.9
 14 -25 0 37.1 6.5
 14 -25 0 44.2 5.4
 11 14 0 45.3 9
 14 -25 0 44.8 6
 25 -11 0 41.2 5.4
 -11 -14 0 37.5 6.5
 -11 -14 0 48 8
 -11 -14 0 42.9 8.9
 -14 25 0 32.2 5.7
 25 -11 0 37 8.5
 25 -11 0 49 5
 25 -11 0 44.7 9
 14 11 0 45 6.6
 14 11 0 36.5 8.5
 14 11 0 31.1 6.8
 11 -25 0 37.3 6
 11 -25 0 38.3 6.4
 11 -25 0 43.5 5.6
 11 -25 0 38.4 6.8
 14 11 0 47 10.6
 -11 25 0 38.7 5.9
 25 -14 0 40.1 5.5
 -14 -11 0 43.4 6.8
 -11 25 0 39.3 4.1
 25 -14 0 45.2 8.7
 25 -14 0 39.4 4.2
 -14 -11 0 40.4 8.9
 -11 25 0 36.5 3.9
 -14 -11 0 35.6 6.1
 25 -14 0 37.5 8.1
 8 -25 0 15.3 4.8
 17 8 0 18 4.4
 8 -25 0 18.5 4.1
 17 8 0 19.2 7.2
 8 -25 0 12.7 4.3
 17 8 0 14.5 6.6
 8 -25 0 13.4 4.4
 17 8 0 20.4 5.1
 25 -17 0 10.5 4.9
 -17 -8 0 12.7 3.3
 25 -17 0 14.6 3.3
 -8 25 0 12.5 3.6
 -8 25 0 23 3.5
 -17 -8 0 14.6 4.6
 25 -17 0 11.3 4.6
 -17 -8 0 22.3 6.5
 -8 25 0 20.2 3.6
 5 -25 0 -0.2 3.4
 5 -25 0 2.3 2.6
 20 5 0 4 3.7
 20 5 0 -0.4 4.4
 5 -25 0 1.2 2.9
 20 5 0 -0.1 2.5
 5 -25 0 -0.9 3.5
 25 -20 0 1.7 2.2
 -20 -5 0 2.9 2.7
 -5 25 0 4.4 2.5
 -5 25 0 -2.1 2.1
 25 -20 0 2.7 3.3
 25 -20 0 6.4 3.8
 -20 -5 0 4 2.8
 -5 25 0 0 2.8
 23 2 0 162.78 19.2
 23 2 0 174.08 19.3
 23 2 0 167.88 20.4
 2 -25 0 185.08 17.8
 2 -25 0 183.38 16.6
 23 2 0 167.38 16.1
 2 -25 0 165.98 17.2
 23 2 0 163.78 16.8
 2 -25 0 168.68 17
 -2 25 0 159.28 15.9
 -23 -2 0 178.38 15.3
 -2 25 0 163.08 15.6
 25 -23 0 165.68 17.2
 -2 25 0 149.59 17.9
 25 -23 0 159.08 15.4
 25 -23 0 155.08 16.2
 1 25 0 12.9 4.8
 -26 1 0 19.6 3.3
 -26 1 0 15.9 7.6
 1 25 0 11.8 4.6
 25 -26 0 11.5 4.9
 1 25 0 12.5 5.7
 25 -26 0 19.1 4.1
 26 -1 0 4 6
 26 -1 0 18 4.5
 26 -1 0 18.4 4.9
 -1 -25 0 10.6 4.1
 26 -1 0 7.3 5.8
 -1 -25 0 24.3 6.4
 -1 -25 0 24.7 6.8
 -1 -25 0 7.9 4.6
 26 -1 0 15.8 5.2
 -26 4 0 0.1 11
 4 22 0 3.8 3.8
 22 -26 0 1.7 2.8
 4 22 0 6.5 4.6
 22 -26 0 4.9 2.9
 22 -26 0 1.8 1.7
 4 22 0 4.1 3.4
 26 -4 0 6.1 3.8
 26 -4 0 7.5 3.4
 26 -4 0 4.5 5
 26 -4 0 2.1 4.4
 -4 -22 0 2 2.8
 -4 -22 0 5.5 4.2
 26 -4 0 2.6 2.5
 -4 -22 0 15.7 4.6
 -4 -22 0 3.6 4.7
 19 -26 0 16.6 3.5
 7 19 0 10.8 4.4
 19 -26 0 14.8 4
 7 19 0 8.4 5.3
 19 -26 0 12.5 2.7
 26 -7 0 18 6.5
 26 -7 0 13.9 6.3
 26 -7 0 11.4 3.6
 26 -7 0 18.1 3.7
 26 -7 0 11.4 4.1
 -7 -19 0 16.1 5.2
 -19 26 0 15.6 3.9
 -7 -19 0 6.9 4.7
 16 -26 0 14.2 4.1
 10 16 0 16 4.9
 10 16 0 11.9 5.8
 16 -26 0 17.1 3.8
 16 -26 0 13.9 3.3
 26 -10 0 12.2 5.7
 26 -10 0 11.8 9.5
 -16 26 0 10.6 3.3
 26 -10 0 20.4 3.9
 26 -10 0 16.6 3.2
 -10 -16 0 5.6 4.8
 -10 -16 0 16.5 4.4
 13 13 0 36.8 6.9
 13 -26 0 39 6.6
 13 -26 0 31 5.4
 13 13 0 34.9 7.2
 13 -26 0 36.2 5.9
 -13 26 0 35 5.7
 -13 -13 0 46.2 7.6
 26 -13 0 44.5 9.1
 -13 -13 0 52.59 10
 26 -13 0 34.4 4.4
 26 -13 0 41 8.8
 26 -13 0 47.4 6.4
 16 10 0 14.1 6
 16 10 0 7.2 4.1
 10 -26 0 12.2 3.4
 10 -26 0 12.1 4.1
 16 10 0 11.8 4
 10 -26 0 12 4
 16 10 0 15.4 5
 -10 26 0 8.8 3.2
 -16 -10 0 7.2 3
 -16 -10 0 14.5 4.5
 26 -16 0 20.8 6.3
 26 -16 0 10.4 2.2
 26 -16 0 9.7 2.9
 -10 26 0 11.4 2.7
 26 -16 0 10.6 2
 26 -16 0 8.8 4.9
 -10 26 0 10.5 2.4
 -16 -10 0 13.9 6.3
 7 -26 0 14 3.9
 7 -26 0 5.5 3.8
 19 7 0 7.8 4.3
 19 7 0 10.7 4
 19 7 0 14.7 4.8
 7 -26 0 8.8 5.3
 7 -26 0 21.7 5.7
 19 7 0 6.7 5.3
 -7 26 0 8.1 2.9
 26 -19 0 8.5 2.9
 26 -19 0 13.4 5.6
 26 -19 0 6.6 4.6
 -7 26 0 15.2 3.3
 -7 26 0 10.1 3.8
 -19 -7 0 22.2 5
 22 4 0 45.7 7.2
 22 4 0 50.69 8.3
 4 -26 0 53.69 8.4
 22 4 0 47 7.8
 4 -26 0 42.3 8
 22 4 0 39.9 9.6
 4 -26 0 33.1 6.9
 22 4 0 33.2 8.9
 4 -26 0 46 6.7
 26 -22 0 39.7 5.8
 26 -22 0 36.4 7.8
 -22 -4 0 37 5.8
 26 -22 0 36.4 7.4
 -22 -4 0 46.8 6.5
 -4 26 0 47.2 6.1
 -4 26 0 45.9 6.3
 25 1 0 22.8 5.7
 25 1 0 21.5 5.4
 1 -26 0 33.7 6.9
 25 1 0 22.8 6.6
 1 -26 0 27.2 5.7
 1 -26 0 26.9 7
 1 -26 0 23 7.1
 25 1 0 35.6 9.6
 25 1 0 27.2 8.6
 -25 -1 0 26.4 4.5
 -25 -1 0 35.2 5.2
 -1 26 0 23.6 5.9
 -25 -1 0 39.9 9.4
 -1 26 0 22.8 5.4
 26 -25 0 25.9 4.8
 26 -25 0 26 6.4
 24 -27 0 11.2 3.5
 24 -27 0 8 1.9
 3 24 0 10.6 4.2
 3 24 0 8.1 4.1
 24 -27 0 9 2.4
 -27 3 0 -3.7 5.8
 3 24 0 6 6.2
 -3 -24 0 7.5 3.7
 27 -3 0 8.5 5.7
 27 -3 0 8.1 3.9
 -3 -24 0 5.5 4.2
 27 -3 0 8.9 5.8
 27 -3 0 4.6 2.9
 -3 -24 0 7.5 5.4
 27 -3 0 7.9 4.5
 -3 -24 0 7.8 4.5
 21 -27 0 50.29 6.6
 6 21 0 58.49 8.1
 -27 6 0 42.7 17.2
 21 -27 0 45.8 6.7
 21 -27 0 39.4 5.1
 6 21 0 51.19 8.7
 6 21 0 45 12.9
 27 -6 0 52.39 7
 -6 -21 0 52.29 8.4
 27 -6 0 46.2 7.7
 -6 -21 0 41.7 6.9
 27 -6 0 44.7 9.9
 -6 -21 0 53.39 9.7
 27 -6 0 44.8 6.1
 27 -6 0 42.8 9.8
 9 18 0 4.6 3.9
 9 18 0 3.7 3.3
 18 -27 0 2.5 2.5
 9 18 0 3.3 5
 18 -27 0 3.2 2
 18 -27 0 6.9 3.4
 27 -9 0 0.9 4.3
 27 -9 0 1.7 2.2
 -9 -18 0 8.1 3.3
 27 -9 0 3.1 4.6
 -18 27 0 9.4 3.2
 27 -9 0 2.1 2.6
 -9 -18 0 4.4 4.9
 15 -27 0 40.9 6.1
 15 -27 0 43.1 6.9
 15 -27 0 25.8 5
 12 15 0 53.99 10
 12 15 0 35.3 7
 27 -12 0 40.2 5.3
 27 -12 0 46.5 9.2
 -15 27 0 46.1 6.3
 -12 -15 0 58.69 9.9
 27 -12 0 47.2 9
 -12 -15 0 22.9 5.6
 27 -12 0 32.3 4.6
 15 12 0 51.09 10
 15 12 0 41.3 6.9
 12 -27 0 42.8 7.4
 15 12 0 38.6 7.1
 15 12 0 39.7 7.4
 12 -27 0 40.9 6.4
 12 -27 0 37.8 5.6
 27 -15 0 32.3 4.3
 27 -15 0 43.1 5.6
 -15 -12 0 37.5 9.2
 27 -15 0 49.7 9.5
 -15 -12 0 30.8 6
 -15 -12 0 48.5 9.4
 27 -15 0 36.3 8.2
 27 -15 0 39.3 4.8
 -12 27 0 44.1 6.3
 18 9 0 7.2 4.2
 9 -27 0 16.4 4.7
 18 9 0 6.6 3.8
 18 9 0 9.6 5.9
 9 -27 0 5.6 3.1
 18 9 0 10.2 4.6
 27 -18 0 12.1 5.1
 -9 27 0 13.8 3
 27 -18 0 8.2 5
 -18 -9 0 16 4.6
 -9 27 0 8.4 2.6
 27 -18 0 9.3 2.9
 -9 27 0 10.8 3.8
 21 6 0 57.49 7.7
 21 6 0 54.59 11.2
 21 6 0 70.89 10.9
 6 -27 0 49.3 6.9
 6 -27 0 45.9 8.6
 6 -27 0 60.19 8.1
 21 6 0 47.7 10.3
 6 -27 0 44.9 7.7
 21 6 0 55.09 8.3
 -21 -6 0 40.1 6.4
 -21 -6 0 44.4 7
 -6 27 0 55.39 6.6
 -21 -6 0 53.19 11.9
 27 -21 0 41 6.2
 -6 27 0 48.8 6.1
 27 -21 0 50.59 8.5
 27 -21 0 41.3 7.7
 3 -27 0 12.3 4.9
 3 -27 0 11.5 4.2
 24 3 0 9.3 6.2
 24 3 0 9.1 6.1
 24 3 0 9.9 4.5
 24 3 0 2.2 4.2
 3 -27 0 3.1 4.5
 24 3 0 4.5 4.9
 3 -27 0 12.1 5.2
 -24 -3 0 7.7 3
 -3 27 0 13.4 4
 -24 -3 0 8.7 6
 -3 27 0 12.7 4.6
 -24 -3 0 9.4 3.7
 27 -24 0 12.4 3.6
 27 -24 0 13.1 4.9
 -3 27 0 5.9 3.2
 0 -27 0 22.2 6.3
 27 0 0 17 7
 27 0 0 28.1 6.1
 0 -27 0 17.8 5.1
 27 0 0 23.6 6.6
 0 -27 0 28.5 7.8
 27 0 0 20.1 6.6
 27 0 0 24.2 8.4
 0 27 0 29.3 5.9
 -27 0 0 26.2 4.1
 27 -27 0 28.3 6.5
 -27 0 0 24.5 4
 27 -27 0 17.5 4.5
 2 26 0 1.3 3.3
 2 26 0 5.3 5.5
 26 -28 0 3.2 1.8
 2 26 0 2.5 3.6
 26 -28 0 0.8 2.6
 28 -2 0 5.1 3.5
 -2 -26 0 10.8 6
 28 -2 0 7.9 5.4
 -2 -26 0 3.3 3.1
 28 -2 0 5.6 3.8
 -2 -26 0 2.9 3.9
 28 -2 0 4 5.6
 28 -2 0 5.9 4.3
 5 23 0 8.6 4.1
 5 23 0 10.1 5.3
 23 -28 0 10.2 3.7
 -28 5 0 12.3 7.6
 23 -28 0 9.4 2.6
 23 -28 0 5.7 2.1
 5 23 0 3.2 3.9
 5 23 0 4.3 4.3
 -5 -23 0 8.7 3.5
 28 -5 0 5.4 3.1
 -5 -23 0 7.3 4.7
 -5 -23 0 6.5 5.3
 28 -5 0 10 6.1
 28 -5 0 6.8 5.3
 -5 -23 0 10.5 4.7
 28 -5 0 6.9 3.1
 28 -5 0 11.8 4.8
 8 20 0 13.7 5.3
 8 20 0 10.1 4.3
 8 20 0 7.8 3.8
 20 -28 0 8.4 2.7
 20 -28 0 8.4 3.9
 8 20 0 16.4 5.2
 8 20 0 20.4 6.7
 20 -28 0 13.9 3.9
 28 -8 0 18.1 6.7
 28 -8 0 10.2 3.6
 -8 -20 0 17.4 6.6
 28 -8 0 23.7 6.8
 -8 -20 0 3.1 3.1
 28 -8 0 13.4 4.5
 -8 -20 0 21.3 5.8
 28 -8 0 11.2 3.1
 17 -28 0 35.2 5.7
 11 17 0 11.9 4.6
 11 17 0 21.6 5.6
 17 -28 0 19.8 4.5
 11 17 0 31.8 8.1
 17 -28 0 28.2 4.4
 -17 28 0 25.9 4.8
 28 -11 0 37.1 9.1
 28 -11 0 17.8 3.6
 -11 -17 0 23.3 5.8
 28 -11 0 31.6 8.3
 28 -11 0 11.5 3.6
 -11 -17 0 34.6 5.8
 -11 -17 0 40.7 9
 14 14 0 70.39 9.8
 14 -28 0 67.09 7.6
 14 -28 0 68.89 8.6
 14 14 0 66.19 11.3
 14 -28 0 64.79 8.1
 14 14 0 62.69 9.1
 28 -14 0 61.79 10.3
 -14 28 0 58.99 7.8
 28 -14 0 55.79 6.8
 28 -14 0 53.99 6.3
 -14 -14 0 68.89 13.7
 28 -14 0 77.89 17.7
 -14 -14 0 68.89 10
 -14 -14 0 62.99 8
 17 11 0 27.8 6.2
 11 -28 0 27.5 8.7
 17 11 0 14.5 6.8
 17 11 0 6.4 4
 11 -28 0 10 4
 11 -28 0 8.2 3.3
 17 11 0 3 3.7
 -17 -11 0 30.4 8.4
 -11 28 0 16.9 4
 28 -17 0 7.6 3.6
 28 -17 0 17.9 3.7
 -11 28 0 11.3 2.3
 -17 -11 0 21.3 4.2
 28 -17 0 20 6.5
 28 -17 0 7 2
 28 -17 0 24.9 6.7
 20 8 0 32 6.8
 8 -28 0 24 5.5
 20 8 0 36.7 7
 20 8 0 23.8 7.8
 20 8 0 25.8 7.8
 20 8 0 33.6 6.3
 8 -28 0 37.4 6.8
 8 -28 0 33.6 7.3
 8 -28 0 31.4 6.2
 28 -20 0 30.8 5
 -8 28 0 33.6 5.5
 -8 28 0 25.6 4.7
 28 -20 0 23.9 6.5
 -20 -8 0 36.6 6.8
 -20 -8 0 35.9 9.5
 28 -20 0 32.8 7.6
 -20 -8 0 36 5.9
 5 -28 0 2.9 4
 23 5 0 0.9 4.8
 5 -28 0 -0.9 3.6
 23 5 0 3.5 3.7
 23 5 0 3.2 4
 5 -28 0 -4.8 3.5
 23 5 0 2.5 5.3
 23 5 0 -0.2 2.9
 5 -28 0 0.3 2.6
 -5 28 0 -0.4 2.3
 -5 28 0 1 2.5
 28 -23 0 -0.1 3.8
 -23 -5 0 -0.5 2.2
 -23 -5 0 5.7 5.7
 28 -23 0 0.5 2.3
 -23 -5 0 -1.6 2.8
 28 -23 0 4.7 4
 -5 28 0 -1.3 3
 26 2 0 0.6 5.8
 26 2 0 5.9 5.6
 26 2 0 7.7 4.2
 2 -28 0 0.3 3.5
 26 2 0 -0.7 4.3
 26 2 0 -0.6 3.4
 2 -28 0 5.7 3.3
 2 -28 0 1 4.7
 28 -26 0 1 2.5
 -26 -2 0 5.2 2.8
 -2 28 0 -4.6 4.9
 -2 28 0 1 2.9
 28 -26 0 0.5 3.4
 -26 -2 0 4.6 2.4
 28 -29 0 13.3 4.3
 1 28 0 12.4 4.4
 1 28 0 22.4 5.1
 29 -1 0 13.9 6.6
 29 -1 0 16 7.2
 29 -1 0 11.3 6.4
 29 -1 0 12.7 4.6
 -1 -28 0 8.4 4.6
 -1 -28 0 15.1 4.8
 29 -1 0 7.9 4.6
 4 25 0 39.8 7.3
 4 25 0 43.5 9.1
 25 -29 0 30.2 5.6
 25 -29 0 45.3 5
 4 25 0 30 6.3
 -4 -25 0 18.9 5.7
 -4 -25 0 32.3 7.4
 29 -4 0 35.5 6.2
 29 -4 0 36.4 9.5
 29 -4 0 38.4 9.6
 29 -4 0 46.4 8.1
 29 -4 0 35.5 6.7
 7 22 0 22.1 6.9
 22 -29 0 25.7 5.2
 22 -29 0 17.5 3.6
 22 -29 0 10 3.2
 7 22 0 11.1 4.8
 7 22 0 9.6 4.1
 7 22 0 9.3 5.7
 7 22 0 11.7 4.9
 29 -7 0 21.6 4.8
 -7 -22 0 14.5 5.4
 -7 -22 0 31.1 9.4
 29 -7 0 10.5 4.9
 29 -7 0 11.6 6.4
 29 -7 0 11.1 3.5
 -7 -22 0 23.7 5.2
 29 -7 0 10 6.6
 10 19 0 14.8 5.1
 10 19 0 8.5 3.9
 19 -29 0 9 2.9
 10 19 0 9.7 4.4
 10 19 0 18.8 6.8
 10 19 0 10.8 5.6
 19 -29 0 15.9 4.4
 -19 29 0 15.3 3.7
 -10 -19 0 10.4 4.8
 29 -10 0 14.6 6.3
 29 -10 0 12.5 3.2
 29 -10 0 17.5 6.8
 -10 -19 0 9.4 3.6
 29 -10 0 11.2 3.5
 16 -29 0 0.2 3.1
 13 16 0 5.1 3.3
 13 16 0 0.7 3.8
 16 -29 0 1.7 2.3
 13 16 0 2.9 3.4
 16 -29 0 -1.7 2.7
 13 16 0 3.8 4.9
 -13 -16 0 -5.6 2.9
 -16 29 0 2.4 2.6
 -13 -16 0 2.1 2.7
 29 -13 0 1.2 2.5
 -13 -16 0 8.4 6
 29 -13 0 0.7 4.4
 29 -13 0 4.8 2.6
 29 -13 0 1 4.2
 13 -29 0 8.5 4.1
 16 13 0 6.2 5.3
 13 -29 0 4.7 2.9
 16 13 0 10.2 4.3
 16 13 0 5.8 4.7
 13 -29 0 3 3.5
 16 13 0 0.8 3.2
 29 -16 0 8.4 3
 29 -16 0 7.9 2.1
 -16 -13 0 4.3 7.2
 -16 -13 0 11.7 6.7
 -13 29 0 9 3.8
 29 -16 0 9.2 5.3
 29 -16 0 12.9 5.9
 10 -29 0 2 3.4
 19 10 0 1.3 4.2
 19 10 0 -0.5 3
 19 10 0 1.3 3.5
 10 -29 0 3.1 2.8
 19 10 0 9.3 5.6
 10 -29 0 1.5 3.3
 19 10 0 -2.3 4.1
 -10 29 0 0.6 5.1
 -10 29 0 2.6 2
 -19 -10 0 1.5 5.7
 29 -19 0 2.8 4.2
 29 -19 0 5 2.4
 -10 29 0 0 1.8
 22 7 0 9.2 4.3
 7 -29 0 9.9 5.6
 22 7 0 7.3 4.2
 7 -29 0 10.7 3.9
 22 7 0 10 6.2
 7 -29 0 7.4 4.5
 22 7 0 2.9 5.2
 7 -29 0 12.8 4.5
 22 7 0 14.9 5.8
 -22 -7 0 11 4.3
 -7 29 0 7.7 3.1
 29 -22 0 20.4 6
 -7 29 0 7.8 3.7
 29 -22 0 15 5.2
 29 -22 0 8.6 3.2
 -22 -7 0 10.6 3.6
 -7 29 0 8.4 3.2
 4 -29 0 36.4 9.6
 25 4 0 41.4 7.3
 4 -29 0 29.1 6.3
 25 4 0 30.9 7.5
 25 4 0 37.1 9.9
 4 -29 0 30.9 7
 25 4 0 38.5 7.5
 25 4 0 38.2 9.9
 -25 -4 0 48.5 7
 -4 29 0 45.2 6.1
 -4 29 0 25.1 7.1
 -4 29 0 41.7 6.6
 -25 -4 0 35.2 5.7
 29 -25 0 31.9 7.5
 29 -25 0 30.1 5.6
 1 -29 0 15.5 6.6
 1 -29 0 4.8 3.7
 28 1 0 12.9 6.9
 28 1 0 15.8 5
 28 1 0 16.8 7.5
 1 -29 0 5.9 4.8
 28 1 0 4.2 4.1
 -28 -1 0 1.4 2.1
 -1 29 0 4.3 3.3
 29 -28 0 15.9 3.7
 -1 29 0 4.6 3.8
 27 -30 0 2.6 3.3
 3 27 0 -0.1 3.2
 27 -30 0 1.3 1.9
 3 27 0 3 4.6
 30 -3 0 -3.3 3.9
 -3 -27 0 -1.2 5
 -3 -27 0 3.5 4.2
 -3 -27 0 1.2 2.8
 30 -3 0 4.6 3.5
 30 -3 0 -5.3 4.4
 30 -3 0 -1.1 3.1
 30 -3 0 -0.6 4.4
 6 24 0 16.5 5.3
 24 -30 0 14.3 2.8
 6 24 0 14 6.5
 24 -30 0 16.4 3.6
 24 -30 0 16.8 4.6
 -6 -24 0 11.2 4.3
 -6 -24 0 23.4 7.6
 30 -6 0 18.2 6.9
 30 -6 0 13.7 5.7
 -6 -24 0 19.2 6
 30 -6 0 20.4 7.5
 30 -6 0 19.2 6.5
 21 -30 0 1.2 2.9
 9 21 0 0.6 4.5
 9 21 0 -2.8 4.3
 9 21 0 -1.1 3.2
 9 21 0 -0.2 3.6
 30 -9 0 2.3 2.7
 30 -9 0 3.4 5.5
 30 -9 0 2.2 2.3
 -9 -21 0 2.6 4.7
 30 -9 0 -0.4 4.4
 -9 -21 0 2 2.7
 30 -9 0 4.9 3.7
 12 18 0 9.9 4.3
 12 18 0 8 4.7
 12 18 0 8.7 6.2
 18 -30 0 9.9 3.1
 12 18 0 9.8 5.6
 18 -30 0 0.8 4.8
 12 18 0 7.5 5.7
 -18 30 0 11.4 3.4
 -12 -18 0 15.5 6.9
 30 -12 0 7.4 3.7
 30 -12 0 11.7 6.3
 30 -12 0 12.1 3.2
 30 -12 0 0.5 4.6
 -12 -18 0 6.1 3.3
 -12 -18 0 9.9 5
 15 15 0 3.8 4.4
 15 15 0 9.8 5.5
 15 15 0 3.2 3.8
 15 15 0 2.2 5.1
 15 15 0 4.7 3.3
 15 -30 0 7 3.9
 15 -30 0 1 3.2
 15 -30 0 2.7 2.4
 -15 -15 0 2.5 2.6
 30 -15 0 5 4.7
 30 -15 0 1.9 2.1
 -15 -15 0 5.4 6
 30 -15 0 8 5.3
 30 -15 0 4.7 1.9
 -15 -15 0 4.2 3.9
 18 12 0 1.6 3.5
 12 -30 0 1.8 3.9
 18 12 0 3.1 3.9
 18 12 0 3.7 5.5
 18 12 0 4.7 3.9
 18 12 0 3.4 5.1
 12 -30 0 1.9 3.4
 12 -30 0 3.6 2.8
 30 -18 0 2.9 2.5
 -18 -12 0 2 4.1
 -12 30 0 -1.3 2.8
 30 -18 0 3.8 1.9
 30 -18 0 -0.3 3.8
 30 -18 0 0.8 4.4
 -18 -12 0 -3 4.9
 21 9 0 2.5 3.5
 21 9 0 4 4.7
 21 9 0 6.4 5.7
 9 -30 0 1.5 3.5
 9 -30 0 4.7 4.3
 21 9 0 1.7 3.3
 9 -30 0 2.9 3.1
 9 -30 0 6.7 4.7
 21 9 0 1.6 4.9
 30 -21 0 3.2 2.7
 -9 30 0 10.2 3.9
 -9 30 0 1.8 2.4
 -21 -9 0 2.9 3
 30 -21 0 7.1 5.3
 -9 30 0 4.8 2.3
 6 -30 0 31.9 7.1
 6 -30 0 25 7.7
 6 -30 0 28.9 6.3
 24 6 0 37.6 7.6
 6 -30 0 40.8 8.2
 24 6 0 32.8 8.9
 24 6 0 32.7 9.1
 -6 30 0 37 5.9
 30 -24 0 32.2 5.5
 30 -24 0 26.7 7.2
 -24 -6 0 37.7 6
 -6 30 0 34.7 7.6
 -6 30 0 34.1 5.4
 -24 -6 0 43.6 7.1
 30 -24 0 33.2 7.2
 3 -30 0 -1.3 2.7
 27 3 0 0.2 5.2
 27 3 0 6.5 5.7
 3 -30 0 -2.2 3.7
 3 -30 0 -1.3 4.8
 27 3 0 2.2 3.8
 30 -27 0 0.5 2.4
 -27 -3 0 0.1 2.9
 -3 30 0 1.2 2.8
 -27 -3 0 -0.8 2.3
 30 -27 0 3 4.2
 -3 30 0 1.2 3.3
 0 -30 0 5.7 6.1
 0 -30 0 -0.1 3.1
 0 -30 0 7.7 4.6
 30 0 0 -2.6 3.7
 30 0 0 3.9 5.8
 30 0 0 12.7 7.2
 30 -30 0 5 3.2
 0 30 0 4.7 3.7
 2 29 0 10.8 4.3
 29 -31 0 4.5 3.1
 -2 -29 0 4.1 3.2
 31 -2 0 11.6 7.1
 -2 -29 0 7.6 4.5
 31 -2 0 25.1 6
 -2 -29 0 6.7 6.5
 31 -2 0 7.6 6.1
 26 -31 0 9.2 2.9
 26 -31 0 13.9 2.6
 5 26 0 9.8 5.6
 5 26 0 6.2 4.2
 31 -5 0 9.4 6.8
 31 -5 0 9 4.5
 -5 -26 0 8.6 7.1
 -5 -26 0 7 5.3
 -5 -26 0 16 4.8
 31 -5 0 11.4 6.8
 31 -5 0 11.8 5.5
 8 23 0 10.2 5.8
 8 23 0 11 4.8
 23 -31 0 4.2 2.1
 23 -31 0 8.6 4.8
 8 23 0 8 4.8
 23 -31 0 3.7 3.6
 -8 -23 0 0.7 5.6
 31 -8 0 5.1 5.9
 31 -8 0 8.7 3.8
 -8 -23 0 2 3.1
 31 -8 0 7.9 3
 31 -8 0 8.7 5.9
 11 20 0 6.4 4.4
 11 20 0 5.4 5.7
 20 -31 0 12 3.6
 11 20 0 9.8 5.3
 20 -31 0 15.1 4.5
 31 -11 0 9.7 3
 31 -11 0 5.7 5.5
 31 -11 0 12.4 6.6
 31 -11 0 15.6 4.8
 -11 -20 0 8.1 6.6
 -11 -20 0 8.9 4
 17 -31 0 5.6 3.7
 17 -31 0 11.9 3.2
 14 17 0 8.6 4.7
 14 17 0 7.6 5.5
 14 17 0 8.6 6
 31 -14 0 11.4 6.1
 -14 -17 0 14 7.6
 31 -14 0 6.2 5.4
 -14 -17 0 3.4 3
 -14 -17 0 11 6.3
 31 -14 0 9.6 2.6
 31 -14 0 10.8 3
 17 14 0 -2.5 4.8
 14 -31 0 4.8 3.7
 17 14 0 -0.4 3.3
 14 -31 0 4.3 2.7
 14 -31 0 1.4 3.5
 17 14 0 -5.5 3.9
 31 -17 0 -1 3.6
 31 -17 0 3 2.3
 -14 31 0 1.7 5
 -17 -14 0 0.1 2.4
 -17 -14 0 4.4 3.8
 31 -17 0 2.5 1.8
 31 -17 0 5 4.9
 31 -17 0 1.2 1.5
 11 -31 0 11.2 7.3
 20 11 0 14.5 5.4
 20 11 0 19.4 7.6
 11 -31 0 10.7 4.6
 20 11 0 10.3 6.4
 11 -31 0 10.4 3.9
 -11 31 0 15.9 4.6
 31 -20 0 20 6.2
 31 -20 0 10.8 3.5
 31 -20 0 18.4 6.5
 -20 -11 0 15.8 5.7
 -20 -11 0 11.7 4.3
 8 -31 0 2.6 3.1
 8 -31 0 0.8 4.3
 8 -31 0 4.2 4.3
 23 8 0 4.3 5.5
 23 8 0 -0.1 3.6
 8 -31 0 10.7 4.5
 23 8 0 7.6 6.1
 31 -23 0 5.9 4.5
 -8 31 0 5.1 3.7
 -8 31 0 4.2 2.4
 31 -23 0 6 4.9
 31 -23 0 2.5 4.3
 -23 -8 0 2.1 2.9
 -8 31 0 5 2.7
 26 5 0 1.6 5.4
 5 -31 0 7.4 5
 5 -31 0 8.5 3.9
 26 5 0 1.7 4.1
 5 -31 0 6.4 4.6
 26 5 0 5.7 6.1
 -26 -5 0 5.9 3.2
 -5 31 0 5.7 5.6
 -26 -5 0 11.5 4.2
 31 -26 0 8.7 3.3
 31 -26 0 9.5 8.2
 -5 31 0 8.1 3.3
 2 -31 0 9.4 6.1
 29 2 0 8.2 4.6
 29 2 0 14.7 7.4
 29 2 0 15.5 7.5
 2 -31 0 7.4 3.9
 2 -31 0 21 7.4
 31 -29 0 5.7 5.8
 -29 -2 0 -0.5 3.3
 -2 31 0 13.7 4.2
 -2 31 0 12.7 4.4
 4 28 0 4.4 5.2
 28 -32 0 2.7 2.4
 28 -32 0 1.7 1.3
 28 -32 0 3.2 3.4
 4 28 0 2.4 3.9
 -4 -28 0 -1.2 2.7
 32 -4 0 4.8 6.4
 32 -4 0 -1.8 3.6
 -4 -28 0 -0.2 4.4
 32 -4 0 4 6.1
 32 -4 0 -1.1 2.9
 25 -32 0 1.3 1.7
 25 -32 0 2 4.6
 7 25 0 5 4.2
 25 -32 0 -0.1 2.4
 7 25 0 1.1 5
 32 -7 0 18.4 7.6
 32 -7 0 3.6 5.6
 32 -7 0 1.2 3.3
 32 -7 0 3.1 3
 10 22 0 19.7 7.3
 22 -32 0 19 3.7
 10 22 0 10.1 5.2
 22 -32 0 19.9 4.9
 10 22 0 19 6.3
 22 -32 0 26.9 4.8
 32 -10 0 18.5 7.4
 32 -10 0 16 4.5
 32 -10 0 17 4
 -10 -22 0 10.8 4.7
 32 -10 0 17.9 7.1
 19 -32 0 5.5 3.7
 13 19 0 3.6 5.6
 19 -32 0 4.7 3.8
 19 -32 0 2.3 2.8
 13 19 0 -2.2 4.1
 13 19 0 1 3.8
 -13 -19 0 5.4 3.2
 32 -13 0 8.1 6.2
 32 -13 0 -0.4 2.5
 32 -13 0 6.3 2.4
 -19 32 0 6 3.7
 32 -13 0 4.5 5.4
 16 16 0 23.8 7.4
 16 -32 0 32.4 6.3
 16 16 0 26.7 8.6
 16 -32 0 24.3 5
 16 16 0 15.3 5.7
 -16 32 0 36.6 7
 32 -16 0 28.5 8.1
 32 -16 0 25.6 4
 32 -16 0 24.3 4.3
 32 -16 0 25.1 4.9
 -16 -16 0 32.7 5.9
 32 -16 0 41.3 9.5
 13 -32 0 12.1 4.8
 13 -32 0 11.7 3.7
 19 13 0 7.8 4.5
 19 13 0 11.4 7
 19 13 0 7.3 5.6
 32 -19 0 8.8 5.4
 32 -19 0 5.8 2.6
 -13 32 0 7.4 3.7
 32 -19 0 6.8 4.1
 32 -19 0 6.6 2
 32 -19 0 7.3 5.1
 -19 -13 0 10.1 5
 10 -32 0 16.7 5.1
 10 -32 0 20 6.1
 22 10 0 22.8 7.8
 22 10 0 24.2 6.4
 10 -32 0 24.8 5.5
 22 10 0 13.2 7.5
 10 -32 0 22.2 6.7
 32 -22 0 19.2 4.9
 -10 32 0 24.7 7.2
 32 -22 0 16.4 6.3
 -22 -10 0 22.7 5
 -22 -10 0 23 5.8
 32 -22 0 10.9 5.9
 -10 32 0 18.3 3.6
 25 7 0 5.7 5.6
 7 -32 0 1.1 3.8
 25 7 0 3.1 3.9
 7 -32 0 0.8 2.7
 7 -32 0 1.3 4.6
 32 -25 0 2.6 4
 32 -25 0 0 2.2
 -7 32 0 -0.7 2.4
 -25 -7 0 -2.3 2.6
 -7 32 0 -3.9 2.5
 4 -32 0 4.5 3.9
 28 4 0 4.6 6.1
 28 4 0 -2.3 5.4
 28 4 0 -0.8 3.9
 4 -32 0 8.6 8.7
 32 -28 0 4.3 5.6
 -4 32 0 0.3 4.5
 32 -28 0 0.6 4
 -4 32 0 4.6 3.2
 -28 -4 0 6.9 3.3
 6 27 0 2.3 4
 27 -33 0 5.3 2.8
 27 -33 0 11.3 3.9
 33 -6 0 7.5 3.7
 33 -6 0 15.3 7
 33 -6 0 1.8 4.6
 24 -33 0 15.2 6.1
 9 24 0 18.2 6
 9 24 0 19.3 6.7
 24 -33 0 21.4 4.3
 9 24 0 20.2 7.5
 24 -33 0 13.8 3.5
 33 -9 0 15.6 7.6
 -9 -24 0 23 5.7
 33 -9 0 18.5 5.5
 33 -9 0 17.7 4.1
 33 -9 0 22.8 5.2
 12 21 0 -1.5 4.9
 21 -33 0 0.3 3.3
 21 -33 0 5 3.4
 21 -33 0 -2.1 1.8
 12 21 0 4.1 4.7
 12 21 0 -2.3 3.3
 33 -12 0 -2.6 6.3
 33 -12 0 2 2.2
 33 -12 0 6.6 5.8
 -12 -21 0 1.5 2.9
 33 -12 0 1.5 2.7
 33 -12 0 5.2 5.5
 15 18 0 9 5.3
 18 -33 0 10.1 4.5
 18 -33 0 8.8 3.6
 15 18 0 9.3 6.2
 15 18 0 2.1 3.8
 18 -33 0 11.3 4
 33 -15 0 5.9 5.1
 -15 -18 0 15.2 4.3
 33 -15 0 4 2.9
 -18 33 0 9.9 3.7
 33 -15 0 7 2.8
 33 -15 0 14.2 6.7
 18 15 0 4.6 5.4
 15 -33 0 1.6 3.4
 15 -33 0 8.4 3.4
 18 15 0 -0.5 3.8
 18 15 0 2.7 6.5
 33 -18 0 -0.6 4.5
 33 -18 0 2 4.5
 -15 33 0 6.7 3.4
 33 -18 0 4.8 2.3
 33 -18 0 -1.1 1.8
 12 -33 0 -8.3 3.3
 12 -33 0 0.6 2.5
 12 -33 0 -0.5 3
 21 12 0 -2.3 5.8
 21 12 0 -2.1 3.5
 21 12 0 4.3 5.4
 33 -21 0 -1.3 2
 33 -21 0 -1.3 3.8
 33 -21 0 3.5 4.5
 -21 -12 0 0 3
 -21 -12 0 -4.2 3.7
 24 9 0 27.5 9.1
 24 9 0 26.1 8.6
 24 9 0 31.3 9.8
 9 -33 0 29.7 6.9
 9 -33 0 24.9 5.7
 33 -24 0 28 5.6
 -24 -9 0 25.7 5.7
 33 -24 0 34.1 11.2
 -9 33 0 20.2 4.3
 -24 -9 0 25.9 6.5
 27 6 0 1.5 4.6
 6 -33 0 7.4 8.1
 27 6 0 2.7 5.7
 33 -27 0 8.3 4.4
 33 -27 0 2.6 3
 23 -34 0 2.4 4.1
 11 23 0 -3.3 5.3
 23 -34 0 0.7 2
 11 23 0 5.1 4.5
 23 -34 0 -2.7 2.8
 11 23 0 1 4.5
 -11 -23 0 4.9 3.5
 34 -11 0 4 6.1
 34 -11 0 10.9 4.8
 34 -11 0 2.8 2.5
 34 -11 0 4 5.9
 34 -11 0 3.1 4.3
 14 20 0 9.1 5.2
 20 -34 0 5.9 4
 14 20 0 11.1 6.3
 20 -34 0 14.8 3.6
 14 20 0 8.5 7
 20 -34 0 7.4 4.5
 34 -14 0 22.3 4.5
 -20 34 0 15.4 4.5
 -14 -20 0 9.8 6.7
 34 -14 0 15.4 3.3
 34 -14 0 8.6 6.2
 34 -14 0 3.1 5.1
 17 17 0 -4.5 4.2
 17 -34 0 4.1 3.8
 17 17 0 -0.7 5.4
 17 17 0 -3.7 3.7
 17 -34 0 1 2.3
 34 -17 0 -0.6 2.5
 34 -17 0 -2.5 2.2
 34 -17 0 -4.4 1.9
 34 -17 0 -2 4.6
 -17 34 0 5.5 3.3
 34 -17 0 1.9 5.1
 14 -34 0 17.9 5.1
 20 14 0 -0.4 10.6
 14 -34 0 14 4.3
 14 -34 0 9.9 4.9
 20 14 0 23.9 6.5
 20 14 0 6.3 6
 -20 -14 0 14.8 4.8
 34 -20 0 9.1 6
 34 -20 0 12.1 6.1
 34 -20 0 5.8 2.1
 34 -20 0 8.4 2.8
 11 -34 0 2.5 4
 23 11 0 6 6.4
 23 11 0 5.7 6.2
 11 -34 0 7.6 3.6
 23 11 0 6.1 4.3
 34 -23 0 4.9 2.8
 34 -23 0 -0.2 4
 34 -23 0 1.2 4.9
 -23 -11 0 4.3 3.4
 16 19 0 1.4 4.1
 16 19 0 0 5
 16 19 0 3.8 6.6
 19 -35 0 2.1 2.4
 19 -35 0 0.7 3.8
 -16 -19 0 0.4 2.9
 35 -16 0 2.3 6.1
 35 -16 0 4.7 2.9
 35 -16 0 -0.7 5.1
 35 -16 0 3.5 2.4
 35 -16 0 2.6 2.8
 -19 35 0 -2 3
 16 -35 0 6.9 3.3
 19 16 0 -1.6 5.7
 19 16 0 7.1 4.9
 19 16 0 3.3 5.7
 16 -35 0 5.2 4.2
 35 -19 0 -3.4 4.7
 35 -19 0 1.8 2.4
 35 -19 0 10.2 6.5
 35 -19 0 5 2.8
 35 -19 0 3.3 2
 -2 -1 -1 48.1 4.4
 -2 -1 -1 52.39 4.5
 -1 3 -1 52.29 4.4
 2 1 1 51.59 4.5
 2 1 1 52.39 4.4
 1 -3 1 54.49 4.5
 0 2 1 878.71 70.19
 -2 5 -1 184.88 14.1
 -2 5 -1 163.28 13.9
 -2 5 -1 158.18 13.8
 -3 -2 -1 167.08 14.1
 5 -3 -1 186.18 14.6
 -3 -2 -1 146.49 13.9
 -3 -2 -1 184.78 14.6
 3 2 1 152.78 13.9
 3 2 1 174.48 14.1
 2 -5 1 182.78 14.1
 3 2 1 180.78 14.1
 2 -5 1 163.88 13.9
 3 2 1 183.88 14.5
 2 -5 1 155.58 13.8
 -3 1 -1 1120.89 88.39
 1 2 -1 1142.19 88.69
 1 2 -1 1121.29 88.69
 1 2 -1 1140.99 88.59
 1 2 -1 1141.39 88.59
 2 -3 -1 1126.69 88.39
 -3 1 -1 1143.89 88.69
 2 -3 -1 1101.99 88.39
 -3 1 -1 1120.29 88.39
 -3 1 -1 1130.99 88.89
 2 -3 -1 1085.29 88.39
 -2 3 1 1080.29 88.39
 -1 -2 1 1125.99 88.69
 -1 -2 1 1082.29 88.59
 -1 -2 1 1106.29 88.59
 3 -1 1 1088.49 88.79
 -1 -2 1 1087.29 88.69
 3 -1 1 1100.09 88.39
 3 -1 1 1101.99 88.39
 -2 3 1 1120.49 88.39
 -2 3 1 1079.59 88.39
 3 -1 1 1122.89 88.69
 4 -1 -1 1046.3 76.39
 -3 4 -1 937.61 76.39
 -3 4 -1 814.82 76.39
 -1 -3 -1 893.11 76.99
 -1 -3 -1 941.61 76.49
 4 -1 -1 889.01 76.79
 4 -1 -1 1038.3 76.39
 3 -4 1 924.91 76.39
 1 3 1 1030.6 76.59
 -4 1 1 1104.89 76.29
 1 3 1 857.01 76.69
 -4 1 1 994.2 76.29
 3 -4 1 992.2 76.29
 3 -4 1 955.7 76.19
 7 -4 -1 744.23 72.59
 -4 -3 -1 968 72.39
 -4 -3 -1 985.2 72.29
 -3 7 -1 997.7 72.09
 -3 7 -1 793.12 72.09
 4 3 1 766.62 72.19
 3 -7 1 776.92 72.09
 4 3 1 998.6 72.49
 4 3 1 1017.8 72.29
 3 -7 1 972.4 72.19
 4 -4 -1 271.27 22.6
 0 4 -1 280.77 22.9
 0 4 -1 286.87 22.9
 -4 0 -1 288.97 22.8
 0 4 -1 312.17 23.1
 0 4 -1 284.17 22.9
 -4 0 -1 290.47 22.7
 -4 0 -1 278.77 23.2
 0 -4 1 286.07 22.9
 4 0 1 288.07 23.2
 0 -4 1 288.07 22.8
 4 0 1 256.27 22.7
 -4 4 1 272.77 22.6
 4 0 1 278.27 22.8
 0 -4 1 263.57 23.1
 0 -4 1 281.77 22.9
 3 1 -1 82.49 6.8
 -4 3 -1 78.99 6.9
 3 1 -1 78.39 6.8
 1 -4 -1 79.79 6.7
 1 -4 -1 76.99 6.6
 3 1 -1 72.89 6.7
 3 1 -1 75.09 7.2
 -4 3 -1 77.49 7
 1 -4 -1 76.09 6.7
 1 -4 -1 74.59 7
 -1 4 1 76.89 6.6
 4 -3 1 83.79 6.9
 -3 -1 1 82.69 6.7
 -3 -1 1 81.59 6.8
 -1 4 1 83.29 6.7
 4 -3 1 76.89 7
 -1 4 1 76.59 6.7
 -3 -1 1 82.59 6.8
 -4 6 -1 3024.5 221.68
 6 -2 -1 2788.82 221.88
 -6 2 1 2562.24 221.68
 9 -5 -1 392.86 34.1
 -4 9 -1 386.76 34.7
 -4 9 -1 455.55 34.5
 -5 -4 -1 447.36 35
 9 -5 -1 367.46 35.3
 -5 -4 -1 501.75 35
 -5 -4 -1 365.66 35.3
 -4 9 -1 494.05 34.5
 4 -9 1 390.56 34.7
 5 4 1 368.46 34.8
 5 4 1 488.25 35
 4 -9 1 443.56 34.7
 5 4 1 458.35 35.1
 -1 6 -1 827.12 62.09
 6 -5 -1 774.92 61.69
 -1 6 -1 686.83 61.89
 -5 -1 -1 760.02 61.99
 -1 6 -1 736.63 61.99
 -1 6 -1 812.72 62.09
 -5 -1 -1 817.32 62.69
 5 1 1 759.82 62.09
 1 -6 1 667.23 61.89
 1 -6 1 822.02 62.19
 1 -6 1 758.42 62.09
 1 -6 1 810.12 62.09
 5 1 1 834.02 62.69
 2 3 -1 517.25 38.3
 2 3 -1 434.86 38.3
 -5 2 -1 460.35 37.8
 3 -5 -1 525.05 38
 -5 2 -1 464.55 37.8
 3 -5 -1 394.96 37.9
 -3 5 1 524.85 38
 5 -2 1 440.06 37.9
 -2 -3 1 431.06 38.2
 5 -2 1 505.35 37.9
 -2 -3 1 522.85 38.3
 0 -5 -1 903.41 77.59
 0 -5 -1 979.7 77.39
 5 0 -1 1049.99 77.39
 -5 5 -1 905.31 77.49
 0 -5 -1 1062.59 77.59
 5 0 -1 942.61 77.39
 -5 5 -1 950.4 77.29
 0 -5 -1 952.5 77.49
 5 0 -1 963.1 77.99
 5 0 -1 1115.29 77.49
 5 -5 1 945.71 77.29
 0 5 1 1045.1 77.49
 -5 0 1 953.1 77.29
 0 5 1 930.41 77.39
 5 -5 1 883.31 77.49
 0 5 1 899.91 77.59
 0 5 1 989.5 77.39
 -5 0 1 969.5 77.99
 -5 8 -1 764.52 58.49
 8 -3 -1 652.33 58.69
 -5 8 -1 786.22 58.49
 -3 -5 -1 713.53 59.19
 5 -8 1 740.83 58.79
 3 5 1 747.03 59.29
 -5 11 -1 10.9 1.8
 -6 -5 -1 14.5 2.4
 -6 -5 -1 9.8 2.4
 -6 -5 -1 22.1 4
 -5 11 -1 9 1.8
 11 -6 -1 23.4 4.5
 11 -6 -1 10.8 1.5
 11 -6 -1 11.7 1.4
 6 5 1 10.8 2.2
 6 5 1 19.7 3.1
 5 -11 1 9.4 2.1
 5 -11 1 18.9 2.9
 5 -11 1 8 1.9
 6 5 1 8.9 2.4
 -2 8 -1 903.61 67.29
 -2 8 -1 736.73 67.29
 -6 -2 -1 789.82 67.99
 -2 8 -1 841.82 67.39
 -2 8 -1 809.22 67.39
 -6 -2 -1 930.61 67.39
 -6 -2 -1 873.81 67.49
 6 2 1 800.32 68.09
 2 -8 1 777.62 67.39
 2 -8 1 827.52 67.39
 2 -8 1 892.61 67.39
 6 2 1 927.91 67.49
 6 2 1 781.32 67.49
 6 2 1 870.61 67.59
 2 -8 1 831.62 67.49
 5 -6 -1 311.07 26.5
 1 5 -1 356.66 27.1
 -6 1 -1 357.96 27.4
 1 5 -1 317.37 26.8
 -6 1 -1 288.57 26.4
 6 -1 1 360.76 27.4
 -5 6 1 317.67 26.5
 -1 -5 1 355.86 27.1
 -1 -5 1 308.87 26.8
 4 2 -1 2.5 1.4
 2 -6 -1 4.3 1.4
 -6 4 -1 3.2 3.4
 4 2 -1 4.1 2.2
 2 -6 -1 5.6 2.2
 6 -4 1 4.8 1.8
 -4 -2 1 5.1 2.3
 6 -4 1 4.7 1.9
 -4 -2 1 8.8 1.8
 -2 6 1 4.4 1.5
 -4 -2 1 4.4 1.5
 7 -1 -1 222.28 17.6
 7 -1 -1 176.18 16.5
 -1 -6 -1 213.78 17.1
 -1 -6 -1 164.08 16.5
 -6 7 -1 219.88 17.3
 -1 -6 -1 210.88 16.8
 -6 7 -1 196.58 16.5
 1 6 1 204.68 16.7
 6 -7 1 218.78 16.6
 -7 1 1 173.38 16.2
 1 6 1 207.28 17.1
 -7 1 1 187.28 16.5
 6 -7 1 192.38 16.4
 -7 1 1 225.78 17.6
 -6 10 -1 6.2 1
 -6 10 -1 5.5 1
 10 -4 -1 2.3 1.5
 -4 -6 -1 5.6 1.9
 10 -4 -1 16.4 5
 -6 10 -1 8.2 1.9
 10 -4 -1 6.4 1.4
 -4 -6 -1 11 2.3
 -4 -6 -1 14 3.2
 -10 4 1 15.6 3.8
 6 -10 1 8.6 1.9
 4 6 1 7.5 2.1
 4 6 1 5.1 1.9
 4 6 1 15.1 3.4
 6 -10 1 6.9 1.4
 6 -10 1 7.8 1.5
 4 6 1 3.5 1.6
 -6 13 -1 151.28 14.2
 -6 13 -1 161.68 13.8
 -7 -6 -1 169.78 14.7
 13 -7 -1 159.58 13.5
 13 -7 -1 145.09 15.3
 -6 13 -1 185.98 13.8
 -7 -6 -1 142.89 15.2
 6 -13 1 190.28 14.3
 6 -13 1 164.38 14.2
 6 -13 1 165.18 14.5
 7 6 1 190.28 14.6
 7 6 1 148.59 15.3
 7 6 1 172.78 14.8
 7 6 1 146.39 14.5
 -3 10 -1 535.85 44.1
 10 -7 -1 535.45 45
 -3 10 -1 545.55 44.2
 -7 -3 -1 556.34 44.5
 -7 -3 -1 528.55 44.3
 -7 -3 -1 549.45 45.3
 -3 10 -1 558.64 44.4
 3 -10 1 552.44 44.4
 7 3 1 546.35 44.7
 7 3 1 562.54 45.4
 7 3 1 536.25 44.5
 3 -10 1 540.35 44.4
 3 -10 1 572.84 44.3
 3 -10 1 575.84 44.6
 7 3 1 509.95 44.3
 -7 0 -1 241.48 19.2
 -7 0 -1 262.77 20.3
 7 -7 -1 230.08 19
 -7 0 -1 212.88 19.2
 0 7 -1 196.68 19.4
 0 7 -1 232.38 19.5
 0 7 -1 258.67 19.7
 7 0 1 207.38 19.3
 0 -7 1 247.68 19.6
 0 -7 1 205.08 19.5
 -7 7 1 238.08 19.1
 0 -7 1 263.77 19.8
 7 0 1 260.97 20.3
 3 4 -1 18.2 2.5
 3 4 -1 9.3 2
 4 -7 -1 11.3 1.8
 3 4 -1 7 2.4
 -7 3 -1 9.1 2.6
 -3 -4 1 18.4 2.6
 -4 7 1 11.7 2
 7 -3 1 5.3 2.5
 7 -3 1 11.3 2.6
 7 -3 1 11.1 1.4
 -3 -4 1 10.5 2.6
 -3 -4 1 8.2 2.1
 6 1 -1 143.79 12.7
 1 -7 -1 145.39 12.7
 6 1 -1 159.28 13.6
 6 1 -1 154.78 12.8
 1 -7 -1 152.38 13
 1 -7 -1 144.99 12.7
 -6 -1 1 157.48 12.7
 7 -6 1 160.68 13
 7 -6 1 153.78 12.9
 -1 7 1 134.99 12.6
 -6 -1 1 146.09 13.5
 7 -6 1 139.29 12.4
 -1 7 1 147.39 12.6
 -1 7 1 157.98 13.1
 -2 -7 -1 717.63 58.09
 9 -2 -1 737.33 57.39
 -2 -7 -1 680.73 57.69
 9 -2 -1 676.63 57.19
 -7 9 -1 716.63 57.39
 -2 -7 -1 759.72 58.19
 2 7 1 687.83 57.99
 -9 2 1 728.83 58.49
 7 -9 1 718.53 57.39
 7 -9 1 684.43 56.99
 2 7 1 751.42 57.69
 7 -9 1 664.53 56.89
 2 7 1 693.53 57.59
 -9 2 1 698.43 57.39
 -9 2 1 797.12 57.09
 12 -5 -1 529.25 40.2
 -5 -7 -1 467.45 41.6
 -7 12 -1 488.45 39.9
 12 -5 -1 490.55 41.8
 -5 -7 -1 466.95 41.5
 12 -5 -1 539.35 40.4
 -7 12 -1 498.65 40
 -7 12 -1 495.05 40.7
 -5 -7 -1 505.65 41.2
 5 7 1 513.65 42
 7 -12 1 514.25 40.5
 -12 5 1 461.95 41.9
 7 -12 1 496.85 40.8
 7 -12 1 538.75 40.4
 5 7 1 481.25 41
 5 7 1 486.45 41.8
 5 7 1 513.95 40.9
 15 -8 -1 114.59 8.8
 15 -8 -1 88.39 10.8
 15 -8 -1 95.49 8.7
 -8 -7 -1 91.79 10.8
 -7 15 -1 97.19 9.5
 -7 15 -1 110.39 8.9
 -8 -7 -1 101.79 10.1
 -7 15 -1 102.19 8.9
 -8 -7 -1 122.79 10
 8 7 1 101.19 10.2
 8 7 1 93.09 10.9
 8 7 1 94.39 10
 8 7 1 107.99 9.9
 7 -15 1 102.29 9.5
 7 -15 1 113.59 9.4
 7 -15 1 95.59 9.8
 -4 12 -1 245.78 18.7
 -8 -4 -1 195.08 18.8
 -8 -4 -1 248.58 19.4
 -4 12 -1 245.58 18.9
 -8 -4 -1 196.88 19.9
 12 -8 -1 221.28 20
 4 -12 1 205.78 19
 8 4 1 222.38 19
 4 -12 1 216.38 19.2
 4 -12 1 242.48 19.1
 8 4 1 210.58 19.2
 8 4 1 231.38 20.4
 4 -12 1 227.68 18.9
 8 4 1 242.68 20.1
 -8 -1 -1 52.09 5.9
 -1 9 -1 31.8 4.4
 -8 -1 -1 45.5 4.1
 -8 -1 -1 33.3 4.3
 9 -8 -1 43.4 4.1
 -1 9 -1 46.1 5
 -1 9 -1 49.7 4.8
 1 -9 1 47.4 4.9
 8 1 1 37 4.2
 8 1 1 47.3 5.8
 8 1 1 31.9 4.4
 1 -9 1 48.5 4.9
 6 -8 -1 270.67 21.5
 2 6 -1 261.27 21.8
 2 6 -1 294.47 22.3
 -8 2 -1 298.87 22.6
 6 -8 -1 221.38 21.2
 2 6 -1 240.58 21.8
 -8 2 -1 276.77 21.2
 -8 2 -1 250.07 21.3
 -6 8 1 260.27 21.4
 8 -2 1 242.08 21.5
 -2 -6 1 296.47 22.3
 -2 -6 1 244.48 21.9
 -2 -6 1 280.87 21.9
 5 3 -1 5 2.4
 3 -8 -1 4.7 2
 3 -8 -1 2.3 1.2
 3 -8 -1 2.7 1.1
 5 3 -1 1.1 1.2
 -8 5 -1 6.6 2.5
 5 3 -1 1.4 1.5
 3 -8 -1 2.1 1.3
 5 3 -1 1.2 1.3
 -5 -3 1 3.1 1.5
 -3 8 1 1.7 1
 8 -5 1 6.6 2.2
 8 -5 1 1.3 1.9
 -3 8 1 4.8 1.4
 -5 -3 1 2.6 1.4
 -3 8 1 0.6 1
 -5 -3 1 3.2 2.2
 -5 -3 1 1 1.1
 8 0 -1 436.26 32.6
 0 -8 -1 381.36 32.9
 8 0 -1 391.26 32.4
 0 -8 -1 423.46 32.7
 8 0 -1 394.06 32.3
 0 -8 -1 382.06 32.5
 0 -8 -1 379.76 32.6
 0 8 1 379.96 32.8
 0 8 1 383.96 32.5
 8 -8 1 397.66 32.6
 0 8 1 427.06 32.6
 0 8 1 415.26 32.5
 8 -8 1 376.66 32.2
 -8 0 1 448.46 32.5
 -8 0 1 390.16 33.4
 -8 0 1 365.06 32.2
 11 -3 -1 303.37 22.4
 -8 11 -1 248.08 22.2
 -3 -8 -1 300.17 22.9
 -3 -8 -1 247.98 22.7
 11 -3 -1 239.48 23.5
 -11 3 1 233.38 23.4
 -11 3 1 292.77 22.1
 3 8 1 318.77 23
 -11 3 1 270.47 21.8
 3 8 1 238.68 22.6
 14 -6 -1 34.7 3.7
 -6 -8 -1 31.5 4.8
 14 -6 -1 38.4 6.1
 -6 -8 -1 30 5.5
 -6 -8 -1 31.7 4.6
 -8 14 -1 32.5 4.2
 8 -14 1 28.4 3.8
 8 -14 1 28.7 4.5
 6 8 1 30.3 4.7
 6 8 1 41.1 4.6
 6 8 1 34.8 5.8
 8 -14 1 41.4 3.9
 6 8 1 31.4 4.8
 17 -9 -1 3.9 3.3
 -8 17 -1 3.3 1.4
 -8 17 -1 2.8 1.9
 -9 -8 -1 4.9 3.3
 17 -9 -1 3.9 1.5
 -9 -8 -1 1.1 1.6
 -8 17 -1 3.4 1.4
 -9 -8 -1 3.3 2.4
 8 -17 1 1.4 1.8
 8 -17 1 3.3 1.9
 9 8 1 6.5 3.6
 9 8 1 2.1 2.3
 9 8 1 3.6 2.2
 9 8 1 1.5 2.2
 8 -17 1 2.7 2.3
 -9 -5 -1 458.85 45.1
 -5 14 -1 498.75 44.1
 -5 14 -1 588.14 43.8
 -9 -5 -1 565.74 44.5
 -5 14 -1 534.15 43.8
 -9 -5 -1 544.55 44.1
 5 -14 1 550.34 44.2
 5 -14 1 518.25 44.3
 9 5 1 562.54 44.7
 9 5 1 591.94 44.4
 9 5 1 498.65 44.3
 5 -14 1 620.94 44.2
 9 5 1 481.65 45.2
 -2 11 -1 2005 157.68
 -9 -2 -1 2078.99 157.98
 -2 11 -1 1972.4 157.88
 -2 11 -1 1918.21 157.98
 11 -9 -1 1997.4 157.48
 11 -9 -1 1832.12 159.18
 -9 -2 -1 1957.7 158.88
 9 2 1 1921.71 157.88
 2 -11 1 2052.99 157.88
 2 -11 1 1967.7 157.98
 9 2 1 1907.21 159.88
 2 -11 1 1939.61 157.98
 2 -11 1 2027.6 158.08
 9 2 1 1993.5 157.78
 9 2 1 2057.89 158.08
 -9 1 -1 866.91 65.49
 8 -9 -1 797.22 65.39
 1 8 -1 861.21 66.19
 1 8 -1 818.82 65.89
 -9 1 -1 844.22 66.59
 1 8 -1 736.13 65.59
 -9 1 -1 880.81 65.39
 -1 -8 1 843.92 65.99
 -1 -8 1 856.71 66.19
 -8 9 1 817.52 65.39
 -1 -8 1 746.23 65.69
 9 -1 1 817.72 67.39
 9 -1 1 846.62 65.69
 9 -1 1 696.83 65.39
 -1 -8 1 823.82 65.89
 -9 4 -1 23.8 4.3
 4 5 -1 19.9 3.4
 4 5 -1 34.8 3.5
 5 -9 -1 25 3.2
 4 5 -1 25.3 4.3
 4 5 -1 33.9 3.7
 5 -9 -1 27.6 2.9
 9 -4 1 30.1 2.7
 -4 -5 1 26.2 3.5
 -5 9 1 26.7 2.6
 -4 -5 1 28.7 4.5
 9 -4 1 22.7 4.2
 -5 9 1 22.8 3
 9 -4 1 27.3 4.2
 -4 -5 1 23.8 3.5
 9 -4 1 24.4 2.5
 2 -9 -1 9.8 2
 2 -9 -1 6.5 1.7
 7 2 -1 7 1.7
 7 2 -1 6.6 1.9
 -2 9 1 9.5 1.8
 -7 -2 1 5.5 1.5
 -7 -2 1 12.1 2.3
 -2 9 1 8.6 1.7
 -1 -9 -1 471.25 36
 10 -1 -1 500.55 37.1
 10 -1 -1 421.56 35.7
 -1 -9 -1 391.56 35.8
 -1 -9 -1 483.95 36.5
 -1 -9 -1 359.26 35.6
 -9 10 -1 444.46 35.5
 -10 1 1 362.36 35.2
 -10 1 1 500.35 37.1
 1 9 1 470.55 37.2
 1 9 1 455.95 35.9
 -10 1 1 448.56 35.5
 1 9 1 393.36 35.8
 9 -10 1 444.56 35.5
 13 -4 -1 764.82 70.59
 -4 -9 -1 875.21 69.99
 -9 13 -1 794.92 69.29
 -4 -9 -1 809.02 69.79
 13 -4 -1 917.21 69.39
 4 9 1 911.31 69.99
 4 9 1 1011.3 69.89
 9 -13 1 798.62 69.39
 9 -13 1 927.91 69.09
 4 9 1 805.12 69.69
 16 -7 -1 88.79 7.5
 16 -7 -1 97.29 10.1
 -9 16 -1 81.39 8
 16 -7 -1 74.79 7.2
 -7 -9 -1 78.19 8.4
 -7 -9 -1 77.19 9.4
 -7 -9 -1 79.89 8.2
 7 9 1 83.89 9.6
 7 9 1 77.69 8.2
 7 9 1 83.99 8.6
 7 9 1 80.49 8.5
 9 -16 1 84.69 8.2
 9 -16 1 77.49 7.6
 9 -16 1 79.39 7.7
 -9 19 -1 52.89 6.1
 -9 19 -1 54.19 4.8
 -9 19 -1 45.7 4.7
 -10 -9 -1 35.6 5.5
 -10 -9 -1 50.79 7.9
 19 -10 -1 45.6 4.6
 19 -10 -1 53.59 5
 19 -10 -1 53.99 8
 9 -19 1 41.7 5.3
 10 9 1 43.3 6
 10 9 1 57.69 6.7
 10 9 1 55.59 8
 10 9 1 51.79 6.6
 9 -19 1 55.99 5.9
 9 -19 1 51.99 6.5
 -10 -6 -1 -0.7 2.6
 -6 16 -1 3.1 1.5
 -10 -6 -1 1.1 1.8
 16 -10 -1 1.3 2.9
 -10 -6 -1 1.3 1.4
 -6 16 -1 1 1.8
 6 -16 1 2.6 2.2
 6 -16 1 0.4 1.9
 10 6 1 2 1.9
 10 6 1 5 3.4
 10 6 1 1.8 2.1
 10 6 1 -0.7 1.6
 6 -16 1 -0.1 1.4
 6 -16 1 3.1 1.8
 13 -10 -1 11 3.6
 -10 -3 -1 3.2 1.4
 -10 -3 -1 5.1 2.1
 -10 -3 -1 11.5 3.8
 -3 13 -1 8.8 3.1
 -3 13 -1 3.4 1.7
 13 -10 -1 4.3 1.6
 -3 13 -1 5.1 1.9
 10 3 1 3 1.9
 10 3 1 2.6 1.7
 10 3 1 8.8 3.6
 3 -13 1 6.4 2.4
 3 -13 1 1.8 1.7
 3 -13 1 8.8 2.7
 10 3 1 4.5 2.3
 0 10 -1 314.27 24.6
 0 10 -1 266.57 24.2
 10 -10 -1 291.87 23.7
 -10 0 -1 296.67 23.8
 -10 0 -1 307.57 25.3
 -10 0 -1 269.97 23.9
 0 10 -1 297.57 24.3
 0 -10 1 298.67 24.4
 0 -10 1 309.77 24.6
 10 0 1 244.18 24.4
 10 0 1 315.57 25.4
 0 -10 1 267.27 24.3
 7 -10 -1 22.6 3.6
 3 7 -1 28.3 3.7
 3 7 -1 25.2 4.5
 -10 3 -1 25.4 2.6
 3 7 -1 34 3.7
 -10 3 -1 29.4 2.7
 -10 3 -1 28.9 5.1
 7 -10 -1 34.4 2.9
 3 7 -1 23.4 3.8
 7 -10 -1 22.9 3.2
 10 -3 1 28 3.2
 -3 -7 1 29.9 4.6
 -7 10 1 26.4 3.2
 -3 -7 1 21.8 3.7
 -3 -7 1 37.9 3.8
 -3 -7 1 31.3 3.9
 6 4 -1 61.69 6.4
 4 -10 -1 67.59 6.2
 6 4 -1 59.39 7.1
 -10 6 -1 59.99 7
 6 4 -1 62.49 6.4
 4 -10 -1 65.09 6.1
 -4 10 1 69.69 5.9
 -4 10 1 65.49 6.1
 -6 -4 1 58.29 7.1
 -6 -4 1 61.49 6.4
 -6 -4 1 71.89 6.5
 10 -6 1 57.19 6.8
 1 -10 -1 56.09 6.6
 9 1 -1 68.59 6.4
 1 -10 -1 63.59 6.4
 9 1 -1 61.09 7.5
 -9 -1 1 56.89 7.2
 10 -9 1 56.89 6.5
 -1 10 1 77.89 8
 -1 10 1 52.99 6.7
 10 -9 1 67.49 6
 -1 10 1 68.59 6.4
 10 -9 1 60.59 6.6
 12 -2 -1 98.99 9.2
 -2 -10 -1 97.79 9.5
 -2 -10 -1 106.09 10.2
 12 -2 -1 94.39 8.8
 -10 12 -1 99.09 8.9
 -2 -10 -1 95.79 9.6
 -2 -10 -1 94.49 9.3
 12 -2 -1 116.69 11.1
 2 10 1 99.99 9.5
 10 -12 1 94.99 8.2
 -12 2 1 99.59 10.7
 2 10 1 87.79 9.4
 -12 2 1 103.89 8.7
 10 -12 1 101.89 8.3
 2 10 1 92.79 9.2
 10 -12 1 95.49 8.9
 2 10 1 109.79 10.2
 15 -5 -1 95.59 8.8
 15 -5 -1 102.99 11.1
 -5 -10 -1 106.39 9.6
 -10 15 -1 96.49 9.2
 -5 -10 -1 98.59 9.8
 -5 -10 -1 103.29 10.7
 15 -5 -1 97.39 9.1
 -5 -10 -1 104.09 10
 5 10 1 102.09 9.8
 10 -15 1 105.49 9.5
 5 10 1 102.09 10.7
 10 -15 1 94.79 8.7
 10 -15 1 100.99 8.9
 5 10 1 98.39 9.9
 -15 5 1 100.69 11.1
 5 10 1 88.19 9.4
 -10 18 -1 0 1.6
 18 -8 -1 0.8 1.1
 18 -8 -1 0.9 1.3
 -8 -10 -1 2.6 3.2
 18 -8 -1 1.7 3.2
 -8 -10 -1 2.2 2.2
 -8 -10 -1 0.8 1.7
 8 10 1 0.9 2
 10 -18 1 1.6 1.6
 10 -18 1 4 2.3
 10 -18 1 2.1 1.6
 8 10 1 2.2 3.3
 -11 -10 -1 3.6 2.2
 21 -11 -1 5.4 1.6
 -11 -10 -1 2.3 2.6
 21 -11 -1 5.1 1.9
 -11 -10 -1 7.1 4.3
 21 -11 -1 2.3 3.6
 -10 21 -1 7.4 3.1
 -10 21 -1 6.2 1.6
 21 -11 -1 7.3 4.2
 -10 21 -1 3.4 1.3
 10 -21 1 5.9 2.9
 11 10 1 9.6 4.7
 11 10 1 0.8 2.2
 11 10 1 2.4 2.5
 10 -21 1 2.7 2
 11 10 1 2.4 2.8
 10 -21 1 3.7 2.4
 -7 18 -1 294.47 23.2
 -11 -7 -1 293.87 24.3
 -7 18 -1 269.77 23.7
 -7 18 -1 276.97 23
 18 -11 -1 273.17 25.2
 18 -11 -1 284.47 22.6
 -11 -7 -1 246.48 28.6
 7 -18 1 262.47 23.9
 11 7 1 301.07 24.6
 11 7 1 269.67 25.4
 7 -18 1 302.47 24
 7 -18 1 269.97 23.5
 7 -18 1 273.27 23.9
 11 7 1 258.97 23.9
 11 7 1 276.67 25.4
 -4 15 -1 169.08 14.5
 15 -11 -1 153.48 15.4
 -4 15 -1 157.48 14.1
 15 -11 -1 157.98 13.8
 -11 -4 -1 152.58 14.5
 -11 -4 -1 148.29 15.6
 -4 15 -1 160.88 14
 4 -15 1 181.88 14.4
 11 4 1 165.58 15.9
 11 4 1 179.18 14.5
 4 -15 1 151.88 14.6
 11 4 1 154.68 14.7
 11 4 1 164.18 14.7
 4 -15 1 166.78 14.7
 4 -15 1 156.98 14.4
 12 -11 -1 325.77 27
 -1 12 -1 332.77 27.7
 -1 12 -1 354.26 27.5
 -11 -1 -1 283.17 28.4
 -1 12 -1 334.37 27.6
 -11 -1 -1 344.37 27.5
 12 -11 -1 321.47 27.9
 11 1 1 314.37 27.6
 1 -12 1 324.47 27.8
 11 1 1 316.67 28.7
 1 -12 1 326.87 27.8
 1 -12 1 298.77 27.8
 11 1 1 367.36 27.5
 11 1 1 355.96 27.8
 1 -12 1 355.26 27.7
 9 -11 -1 697.03 54.09
 9 -11 -1 633.84 53.59
 -11 2 -1 704.03 53.89
 2 9 -1 672.13 55.69
 2 9 -1 590.94 54.29
 -11 2 -1 710.83 53.99
 2 9 -1 691.93 54.59
 2 9 -1 655.43 54.69
 -11 2 -1 698.83 55.49
 9 -11 -1 630.34 53.59
 -2 -9 1 710.53 55.09
 -2 -9 1 696.33 54.79
 -2 -9 1 749.33 55.59
 11 -2 1 605.94 53.99
 -2 -9 1 599.34 54.69
 11 -2 1 738.23 55.69
 11 -2 1 660.63 54.29
 -9 11 1 664.83 53.99
 5 6 -1 15.7 3
 5 6 -1 15.5 3
 5 6 -1 12.3 3.5
 6 -11 -1 15.6 2.7
 5 6 -1 22.6 2.9
 6 -11 -1 16.5 2.4
 -11 5 -1 13 3.5
 11 -5 1 14 2
 11 -5 1 12.3 3.6
 -5 -6 1 10.4 3.2
 -5 -6 1 20.4 2.7
 11 -5 1 10.1 1.8
 -6 11 1 15.3 2.5
 -6 11 1 23.2 3.1
 -5 -6 1 15.1 3
 -5 -6 1 12.6 2.8
 -6 11 1 16.1 1.9
 3 -11 -1 259.77 21.1
 3 -11 -1 271.47 21.4
 8 3 -1 231.98 21.2
 8 3 -1 293.47 22.4
 3 -11 -1 229.38 20.9
 8 3 -1 266.37 21.2
 -8 -3 1 273.37 22.3
 -8 -3 1 198.88 20.7
 11 -8 1 274.17 21.7
 -8 -3 1 243.18 21.1
 -3 11 1 255.87 21
 -3 11 1 227.18 20.7
 0 -11 -1 589.34 48.3
 0 -11 -1 614.94 49.1
 11 0 -1 626.34 48.4
 11 0 -1 615.04 49.5
 11 0 -1 603.14 48.2
 0 -11 -1 588.74 48.8
 0 -11 -1 595.44 48.4
 11 0 -1 609.54 48
 0 11 1 516.65 48.1
 11 -11 1 603.64 48.5
 0 11 1 589.84 48.8
 0 11 1 528.25 48.3
 11 -11 1 616.64 48.1
 -11 0 1 579.54 49.4
 -11 0 1 605.84 47.8
 -11 0 1 609.44 48.1
 11 -11 1 589.64 48.3
 0 11 1 575.84 48.3
 14 -3 -1 752.82 55.89
 -3 -11 -1 660.63 56.49
 -3 -11 -1 685.23 56.49
 -3 -11 -1 666.03 57.09
 -3 -11 -1 763.62 56.49
 14 -3 -1 727.53 56.09
 -11 14 -1 661.43 55.89
 14 -3 -1 687.33 57.59
 -14 3 1 677.03 55.39
 -14 3 1 641.14 57.49
 -14 3 1 707.73 55.39
 11 -14 1 697.43 55.39
 11 -14 1 739.93 55.29
 3 11 1 631.84 56.29
 11 -14 1 655.33 56.39
 3 11 1 723.33 56.29
 3 11 1 711.33 56.59
 3 11 1 632.24 56.79
 17 -6 -1 38.3 7
 17 -6 -1 29.8 3.7
 -6 -11 -1 29.5 4.9
 -6 -11 -1 38.1 6.6
 -11 17 -1 32.1 4.4
 -6 -11 -1 31.7 5.2
 -6 -11 -1 31.6 4.6
 17 -6 -1 34 5.2
 11 -17 1 35.3 4.7
 11 -17 1 33.9 4.1
 6 11 1 32.9 5
 6 11 1 32.5 5.2
 6 11 1 29 4.5
 6 11 1 34 6.3
 -17 6 1 48.7 8.1
 -9 -11 -1 95.79 10.7
 20 -9 -1 102.19 9.7
 20 -9 -1 115.69 12.8
 -9 -11 -1 128.79 12.9
 -9 -11 -1 107.79 11.4
 -11 20 -1 121.49 10.7
 9 11 1 115.19 12.9
 9 11 1 117.09 11.6
 11 -20 1 114.29 10.5
 9 11 1 103.79 10.9
 11 -20 1 119.39 11.1
 11 -20 1 104.29 10.1
 9 11 1 101.49 11.1
 -12 -11 -1 10.9 4.9
 23 -12 -1 12.8 5
 23 -12 -1 20.8 6
 -11 23 -1 13.4 3.5
 -12 -11 -1 7.4 2.9
 -12 -11 -1 20.1 4.7
 23 -12 -1 11.8 2.3
 11 -23 1 11.8 3.2
 11 -23 1 12.7 3.5
 12 11 1 8.9 3.9
 12 11 1 19.4 6.2
 12 11 1 13.6 3.8
 12 11 1 17.3 4.7
 11 -23 1 10.5 3.6
 20 -12 -1 2 3.4
 -12 -8 -1 3.5 3.7
 -12 -8 -1 2.5 2
 -8 20 -1 1.3 1.6
 20 -12 -1 1.3 1.2
 20 -12 -1 4.3 3.5
 -8 20 -1 0.7 1.4
 20 -12 -1 1.8 1
 -12 -8 -1 3.7 2.6
 12 8 1 4.8 4
 8 -20 1 0.5 1.9
 12 8 1 1.4 2.5
 12 8 1 4.8 3
 8 -20 1 3.2 2.7
 12 8 1 2 2.1
 8 -20 1 1.8 2.1
 -12 -5 -1 37.5 4.6
 17 -12 -1 38.1 6.6
 -5 17 -1 38.5 5.2
 -12 -5 -1 49.2 7.9
 -12 -5 -1 41.1 5.4
 -5 17 -1 37.1 5
 -5 17 -1 35.6 4.6
 17 -12 -1 37.1 4.5
 17 -12 -1 37.5 6.2
 5 -17 1 40.4 5.6
 12 5 1 39.7 5.4
 12 5 1 40 5.7
 5 -17 1 42 5.6
 12 5 1 36.4 5.1
 12 5 1 48.2 7.3
 5 -17 1 36.1 4.8
 5 -17 1 43.1 5.3
 -2 14 -1 44.4 5.9
 -2 14 -1 53.19 5.5
 14 -12 -1 35.4 5.1
 -12 -2 -1 39 6.5
 -2 14 -1 44.1 5.5
 -2 14 -1 53.49 5.2
 14 -12 -1 42.7 5.9
 14 -12 -1 42 6.5
 -12 -2 -1 47.6 5.3
 12 2 1 49.2 5.5
 2 -14 1 50.89 5.6
 2 -14 1 40.2 5.6
 2 -14 1 39.2 5.8
 12 2 1 39.8 5.5
 12 2 1 40.4 6.7
 12 2 1 47.8 5.1
 2 -14 1 48.5 5.3
 1 11 -1 16.3 3.5
 -12 1 -1 22.6 3.1
 -12 1 -1 14.1 2.3
 1 11 -1 21.8 3.5
 11 -12 -1 13 2.5
 1 11 -1 7.4 3.2
 -12 1 -1 11.9 3.9
 12 -1 1 9.3 3.8
 -1 -11 1 10.2 3.3
 -11 12 1 13.7 2.4
 12 -1 1 24.4 3.4
 -1 -11 1 13.2 3.2
 -1 -11 1 19.5 3.4
 8 -12 -1 45.7 4.7
 4 8 -1 58.89 6.6
 8 -12 -1 48.4 5.2
 4 8 -1 54.69 6
 4 8 -1 44.3 5.3
 8 -12 -1 59.79 5
 -12 4 -1 46 6.8
 4 8 -1 45.4 5.7
 12 -4 1 57.49 6.9
 12 -4 1 56.69 5.1
 -4 -8 1 50.59 5.8
 -8 12 1 51.29 5.1
 -4 -8 1 48.6 6.4
 -4 -8 1 39.7 5.3
 -4 -8 1 55.29 6
 5 -12 -1 148.59 12.8
 5 -12 -1 154.08 13
 5 -12 -1 139.79 12.6
 7 5 -1 155.68 13.2
 5 -12 -1 160.98 13.3
 7 5 -1 154.08 14.3
 -12 7 -1 168.28 14
 7 5 -1 121.49 12.8
 -7 -5 1 166.48 14.2
 12 -7 1 155.28 14.6
 -5 12 1 135.09 12.4
 -7 -5 1 130.19 12.8
 -7 -5 1 132.39 13.2
 -7 -5 1 156.28 13.7
 -5 12 1 156.98 12.9
 12 -7 1 166.08 14.1
 -5 12 1 126.09 12.3
 10 2 -1 742.63 59.19
 10 2 -1 780.82 59.59
 10 2 -1 737.73 60.49
 10 2 -1 722.43 59.39
 2 -12 -1 726.73 59.29
 2 -12 -1 777.12 59.49
 2 -12 -1 679.63 59.59
 -10 -2 1 784.02 59.39
 -2 12 1 740.53 59.09
 12 -10 1 705.33 59.69
 -2 12 1 649.04 59.29
 12 -10 1 760.32 59.09
 -10 -2 1 707.33 60.39
 -2 12 1 764.32 59.29
 -10 -2 1 705.53 59.09
 -2 12 1 723.63 59.79
 13 -1 -1 47.6 5.4
 -1 -12 -1 42.7 5.6
 -1 -12 -1 50.69 5.6
 13 -1 -1 41 6.8
 13 -1 -1 45.4 5.4
 -1 -12 -1 40.5 6.1
 -1 -12 -1 49.8 5.4
 13 -1 -1 48.8 5
 1 12 1 51.79 5.5
 1 12 1 49.2 5.3
 1 12 1 43.2 5.5
 12 -13 1 40.4 5
 -13 1 1 41.8 6.7
 12 -13 1 38.9 5.2
 1 12 1 37 6.1
 -13 1 1 50.69 4.9
 -4 -12 -1 39.4 5.4
 -4 -12 -1 28.9 4.7
 16 -4 -1 43.2 4.5
 -4 -12 -1 41.3 5.7
 -12 16 -1 33.8 4.6
 16 -4 -1 49.9 8
 16 -4 -1 43.8 4.9
 -4 -12 -1 34.6 6.1
 -16 4 1 41.7 3.7
 4 12 1 42.3 5.5
 12 -16 1 49.1 4.3
 -16 4 1 45.1 7.7
 4 12 1 36.1 6.2
 4 12 1 30.5 5.4
 4 12 1 40.9 5
 12 -16 1 40.1 5
 -12 19 -1 98.79 9.3
 19 -7 -1 107.99 11.8
 19 -7 -1 89.99 8.6
 -7 -12 -1 92.99 10.1
 19 -7 -1 103.69 9.1
 -7 -12 -1 98.29 10.3
 -7 -12 -1 88.79 9.6
 7 12 1 91.19 9.9
 12 -19 1 87.49 9.4
 12 -19 1 91.79 8.7
 7 12 1 94.09 11
 7 12 1 87.59 9.5
 12 -19 1 97.79 9
 7 12 1 102.89 10.2
 22 -10 -1 147.69 12.3
 22 -10 -1 132.69 11.9
 -10 -12 -1 133.79 13.7
 -10 -12 -1 123.49 12.9
 22 -10 -1 131.89 15
 -12 22 -1 139.19 12.9
 22 -10 -1 127.29 15
 -10 -12 -1 133.79 14.9
 12 -22 1 146.49 12.8
 12 -22 1 133.69 13.2
 12 -22 1 138.49 12.5
 10 12 1 131.49 15
 10 12 1 124.19 13.4
 10 12 1 136.09 13.2
 10 12 1 151.48 14
 25 -13 -1 7.8 2.1
 -13 -12 -1 4.1 2.7
 -12 25 -1 12.5 3.4
 25 -13 -1 12.6 5.8
 25 -13 -1 13.8 2.7
 25 -13 -1 10 5.3
 -13 -12 -1 9.1 3.9
 -13 -12 -1 16.1 5.7
 12 -25 1 12.8 3.6
 12 -25 1 7.6 2.8
 13 12 1 6.9 5.4
 12 -25 1 12.8 3.8
 13 12 1 11.5 4.2
 13 12 1 3.8 5.8
 -9 22 -1 36.8 5.6
 -9 22 -1 41.9 4.5
 -13 -9 -1 55.69 9.2
 -13 -9 -1 23.6 4.9
 22 -13 -1 49.2 8
 22 -13 -1 33.8 3.8
 -9 22 -1 35.4 4.2
 22 -13 -1 39.5 4.1
 22 -13 -1 37.1 7.3
 -13 -9 -1 38.8 6
 13 9 1 44.5 6.9
 13 9 1 52.29 9.1
 13 9 1 36.4 6.1
 13 9 1 38.3 6.3
 9 -22 1 39.5 6
 9 -22 1 38.4 5.5
 9 -22 1 30.3 5.1
 -13 -6 -1 5.9 2.2
 -6 19 -1 3.4 2
 19 -13 -1 7 3.7
 -6 19 -1 7.3 3.2
 19 -13 -1 7.9 3.9
 -13 -6 -1 4.6 2.8
 -6 19 -1 3.8 2
 19 -13 -1 7.9 2.3
 -13 -6 -1 5.9 3.9
 13 6 1 6.4 2.8
 13 6 1 1.8 2.2
 6 -19 1 6.2 2.4
 6 -19 1 5.2 2.6
 6 -19 1 7.7 3.1
 13 6 1 7.7 3.1
 13 6 1 13.8 4.9
 6 -19 1 8.1 3.3
 -3 16 -1 442.46 33.3
 -3 16 -1 376.16 33.6
 -3 16 -1 446.26 33
 -13 -3 -1 324.77 34.3
 16 -13 -1 363.16 34
 16 -13 -1 395.96 32.6
 -3 16 -1 367.16 33.2
 -13 -3 -1 416.86 33.3
 13 3 1 432.26 33.4
 3 -16 1 416.56 33.6
 13 3 1 379.06 33.4
 3 -16 1 359.56 33.4
 3 -16 1 458.15 33.5
 3 -16 1 375.46 33.4
 13 3 1 441.66 33.8
 13 3 1 368.06 34.7
 -13 0 -1 241.98 19.7
 -13 0 -1 218.68 19.5
 0 13 -1 232.18 20.4
 -13 0 -1 228.48 21.2
 0 13 -1 228.68 19.8
 0 13 -1 229.98 20
 0 13 -1 213.08 19.9
 13 -13 -1 229.58 19.9
 0 -13 1 245.58 20.1
 13 0 1 226.88 20.4
 0 -13 1 220.08 20.1
 0 -13 1 248.18 20.3
 13 0 1 234.08 19.6
 13 0 1 246.88 21.5
 0 -13 1 233.58 20.5
 3 10 -1 609.24 56.19
 3 10 -1 703.23 56.69
 10 -13 -1 688.93 55.49
 10 -13 -1 615.54 55.39
 -13 3 -1 742.33 55.49
 -13 3 -1 741.93 55.59
 3 10 -1 759.52 57.19
 -13 3 -1 581.04 60.09
 3 10 -1 729.43 56.59
 -3 -10 1 583.64 56.19
 13 -3 1 715.93 56.09
 -3 -10 1 747.43 56.69
 -3 -10 1 724.33 56.79
 -10 13 1 719.73 55.89
 -3 -10 1 744.13 57.09
 13 -3 1 777.82 57.79
 13 -3 1 588.44 55.69
 6 7 -1 15.4 3.3
 7 -13 -1 15.3 2.6
 7 -13 -1 13.9 2.4
 6 7 -1 12.9 2.8
 7 -13 -1 16 3
 -13 6 -1 28.6 5.1
 6 7 -1 24.5 5.5
 6 7 -1 18.2 3.3
 -6 -7 1 10.6 2.7
 13 -6 1 16.9 2.3
 -6 -7 1 17.6 3.4
 -6 -7 1 15.9 3.3
 -7 13 1 13.6 2
 -6 -7 1 16.9 4.1
 13 -6 1 23.1 5.4
 13 -6 1 23.1 4.6
 -7 13 1 13.5 2
 -7 13 1 18.2 3
 9 4 -1 28.6 4.6
 9 4 -1 36 5.8
 9 4 -1 41.7 4.8
 4 -13 -1 23.9 3.8
 4 -13 -1 37 4.3
 4 -13 -1 29 4.4
 4 -13 -1 39.1 5.1
 9 4 -1 31.8 4.2
 -4 13 1 32.6 3.8
 13 -9 1 33.4 5.5
 -9 -4 1 37.5 5.8
 -9 -4 1 39.2 4.6
 -4 13 1 37.4 4.4
 13 -9 1 31.5 5.2
 -4 13 1 28.8 4.3
 1 -13 -1 138.69 12.3
 1 -13 -1 132.89 12.3
 12 1 -1 159.18 12
 12 1 -1 116.19 13.4
 12 1 -1 131.89 12.1
 1 -13 -1 108.29 12.3
 12 1 -1 145.59 12.3
 1 -13 -1 160.28 12.2
 13 -12 1 102.39 13.9
 -1 13 1 129.49 12.1
 -1 13 1 122.59 12.9
 -1 13 1 142.39 12.1
 -12 -1 1 117.79 13.3
 -12 -1 1 138.19 11.9
 -1 13 1 141.69 11.9
 13 -12 1 123.99 11.6
 -12 -1 1 150.58 11.7
 13 -12 1 105.09 13.4
 15 -2 -1 70.79 7.2
 -2 -13 -1 58.59 7.3
 -2 -13 -1 74.29 7.3
 15 -2 -1 65.29 8.9
 15 -2 -1 71.99 6.8
 -2 -13 -1 65.59 8.1
 15 -2 -1 78.29 9.2
 -13 15 -1 68.19 6.7
 -2 -13 -1 76.79 7.8
 -15 2 1 62.49 6.4
 -15 2 1 65.69 8.8
 2 13 1 71.09 7.5
 -15 2 1 67.39 6.2
 13 -15 1 64.79 5.8
 2 13 1 62.79 7.3
 13 -15 1 68.89 6.9
 2 13 1 59.89 7
 2 13 1 64.19 8.2
 18 -5 -1 190.28 16.6
 -5 -13 -1 172.68 17.3
 -5 -13 -1 210.88 17.9
 -5 -13 -1 170.48 18.2
 -13 18 -1 192.48 16.8
 -5 -13 -1 188.48 17.7
 18 -5 -1 190.98 19
 5 13 1 192.98 18.4
 13 -18 1 212.58 16.5
 5 13 1 180.38 18.1
 13 -18 1 204.18 16.3
 5 13 1 214.98 17.9
 -18 5 1 209.98 20.6
 5 13 1 184.88 17.5
 13 -18 1 184.08 17
 21 -8 -1 30.5 5.6
 21 -8 -1 32.7 4.1
 -8 -13 -1 33.8 5.2
 21 -8 -1 43.6 8.5
 -8 -13 -1 37.3 6.2
 -8 -13 -1 31.6 7.1
 -13 21 -1 33.9 5.2
 13 -21 1 25.5 4.3
 8 13 1 38.3 6.1
 13 -21 1 36.3 5.7
 8 13 1 32.1 6
 13 -21 1 30.2 4.2
 8 13 1 33.8 7
 8 13 1 31.2 5
 24 -11 -1 140.09 16
 -13 24 -1 137.09 13.4
 24 -11 -1 139.89 16
 24 -11 -1 148.19 12.5
 -11 -13 -1 121.99 13.5
 -11 -13 -1 125.49 15.6
 -11 -13 -1 162.68 14.7
 13 -24 1 144.19 13.1
 11 13 1 143.69 15.9
 13 -24 1 156.28 13.6
 11 13 1 153.88 14.8
 13 -24 1 125.39 13.7
 -13 27 -1 24.5 4.8
 -14 -13 -1 25.6 7.6
 27 -14 -1 18.8 6.6
 27 -14 -1 25.4 3.7
 27 -14 -1 19.2 6.6
 14 13 1 33.6 8.2
 13 -27 1 31 5.6
 14 13 1 27.4 6.2
 14 13 1 31.8 8
 14 13 1 25.5 6.1
 13 -27 1 26.5 5.5
 13 -27 1 20.9 4.5
 24 -14 -1 7.9 1.7
 -14 -10 -1 0.8 3.9
 -10 24 -1 6.7 3
 24 -14 -1 2.9 4.1
 24 -14 -1 8.7 2.1
 24 -14 -1 -2 3.4
 24 -14 -1 4.7 2.2
 -14 -10 -1 7.6 3.6
 -14 -10 -1 0.9 2
 -10 24 -1 5.6 1.8
 14 10 1 6.7 3.6
 10 -24 1 5.2 3.3
 14 10 1 2.9 3.4
 14 10 1 4.5 5
 10 -24 1 7.6 3.1
 14 10 1 8.8 3.6
 10 -24 1 5.6 2.6
 21 -14 -1 66.09 9
 21 -14 -1 62.29 8.5
 -7 21 -1 51.39 6.1
 -7 21 -1 58.69 7
 21 -14 -1 55.99 6.1
 -14 -7 -1 51.69 8.8
 -14 -7 -1 54.79 7.1
 -7 21 -1 46.5 5.8
 14 7 1 59.99 7.6
 14 7 1 61.49 9.3
 7 -21 1 68.29 7.7
 7 -21 1 67.49 7.6
 7 -21 1 59.89 7.3
 7 -21 1 41.5 6.3
 14 7 1 44.7 6.6
 14 7 1 64.59 7.7
 18 -14 -1 28 5.2
 -4 18 -1 49.9 5.4
 -14 -4 -1 41.9 5.4
 18 -14 -1 45.6 7.6
 -4 18 -1 48.4 5.1
 18 -14 -1 43.3 6.4
 -4 18 -1 38.7 6
 -14 -4 -1 47.1 8.2
 4 -18 1 32 5.7
 4 -18 1 30.6 5.8
 14 4 1 41.6 7.8
 14 4 1 43.4 5.5
 14 4 1 52.49 6.2
 4 -18 1 53.49 6
 4 -18 1 37.6 5.3
 -1 15 -1 5.4 2.7
 -14 -1 -1 10.6 2.7
 -1 15 -1 7.7 2.5
 15 -14 -1 11.2 3.3
 -14 -1 -1 6.8 3.6
 -1 15 -1 13.7 4
 -14 -1 -1 10 2.4
 -1 15 -1 9.9 2.8
 15 -14 -1 8.4 2.2
 1 -15 1 9.1 2.9
 14 1 1 8.1 2.9
 14 1 1 6.3 2.3
 1 -15 1 8 3.2
 1 -15 1 4.7 2.8
 1 -15 1 7.1 2.5
 14 1 1 13.2 4.6
 14 1 1 8.3 2.7
 -14 2 -1 108.89 11
 -14 2 -1 99.49 8.5
 2 12 -1 77.69 9.4
 2 12 -1 112.69 10.5
 12 -14 -1 90.09 8.8
 -14 2 -1 98.09 8.7
 2 12 -1 89.49 9.5
 14 -2 1 96.69 9.2
 -2 -12 1 105.29 10.3
 14 -2 1 107.09 11.1
 -12 14 1 94.89 8.8
 -2 -12 1 90.29 9.6
 -2 -12 1 103.79 9.8
 5 9 -1 171.58 16.1
 -14 5 -1 200.88 17.2
 9 -14 -1 144.79 15
 5 9 -1 208.28 17
 9 -14 -1 192.98 15.6
 9 -14 -1 168.18 15.2
 5 9 -1 184.68 16
 5 9 -1 147.79 15.6
 -5 -9 1 200.08 16.2
 14 -5 1 182.48 15.3
 -5 -9 1 204.48 17
 -5 -9 1 168.18 16.1
 -9 14 1 179.08 15.4
 14 -5 1 202.58 17.2
 8 6 -1 31.3 4.5
 8 6 -1 23 4.2
 6 -14 -1 23.4 4.1
 6 -14 -1 36.1 3.8
 6 -14 -1 24.6 4.5
 6 -14 -1 35.7 4.1
 8 6 -1 37 4.3
 8 6 -1 31.4 5.9
 14 -8 1 30.7 2.8
 -6 14 1 22.4 3.9
 -8 -6 1 31.2 4
 -6 14 1 40 3.6
 -6 14 1 32.9 3.5
 14 -8 1 29.7 5.6
 -8 -6 1 38.2 6
 -8 -6 1 30.1 5.6
 14 -8 1 25.2 5.2
 -8 -6 1 25.5 4.4
 3 -14 -1 238.98 19.4
 11 3 -1 238.18 19.2
 11 3 -1 217.58 19.3
 3 -14 -1 223.38 19.4
 11 3 -1 212.08 20.5
 11 3 -1 243.18 19.6
 3 -14 -1 199.88 19.5
 3 -14 -1 235.38 19.2
 14 -11 1 209.28 19.8
 -3 14 1 238.78 18.9
 -11 -3 1 226.78 19.5
 -3 14 1 209.88 19.1
 -11 -3 1 214.98 20.5
 -3 14 1 224.08 19
 -11 -3 1 229.38 19.3
 14 -11 1 216.68 18.8
 14 -11 1 213.48 19.7
 14 0 -1 1.2 3
 14 0 -1 1 1.8
 0 -14 -1 3.6 2.7
 14 0 -1 0.6 1.5
 14 0 -1 0.1 1.6
 0 -14 -1 1.4 2.1
 0 -14 -1 0.7 1.5
 0 -14 -1 -1.2 1.5
 0 14 1 1 1.8
 14 -14 1 3.1 2.4
 14 -14 1 2.8 2.6
 0 14 1 0.3 1.6
 -14 0 1 2.6 1.2
 -14 0 1 1.4 1.6
 -14 0 1 4.5 3.2
 14 -14 1 1.1 2.1
 0 14 1 -0.4 2
 0 14 1 5.3 3
 17 -3 -1 8.7 2.7
 -3 -14 -1 8.5 2.8
 -3 -14 -1 19.1 4.1
 17 -3 -1 7.5 2.4
 17 -3 -1 15.8 3.5
 -3 -14 -1 20 4.8
 -14 17 -1 14.1 2.9
 17 -3 -1 18.9 5.4
 -17 3 1 21.1 5.7
 -17 3 1 14.3 2.3
 14 -17 1 22.8 3.8
 3 14 1 21.8 4.8
 -17 3 1 14.3 2.3
 3 14 1 20.2 4.9
 -6 -14 -1 14.5 4
 -6 -14 -1 3.7 2.6
 -6 -14 -1 11.4 4.5
 20 -6 -1 2.2 1.7
 20 -6 -1 21.5 6.1
 -6 -14 -1 5.3 2.5
 20 -6 -1 5.9 2.3
 -14 20 -1 8.6 2.4
 6 14 1 12.1 3.8
 14 -20 1 15.3 3.6
 6 14 1 5.8 2.8
 14 -20 1 3.1 1.8
 -20 6 1 14.5 5.4
 6 14 1 12.6 4.5
 14 -20 1 6.4 1.9
 6 14 1 3.9 2.7
 23 -9 -1 15.5 3.2
 -9 -14 -1 27.2 5.6
 -9 -14 -1 41.2 7.9
 -14 23 -1 29.6 4.8
 23 -9 -1 33.3 7.6
 23 -9 -1 28.8 7.3
 23 -9 -1 20.2 3.9
 -9 -14 -1 24.9 4.8
 9 14 1 21.4 4.7
 14 -23 1 17.7 3.8
 9 14 1 15.2 4.7
 9 14 1 34.2 7.4
 9 14 1 36.8 6.4
 14 -23 1 23.4 3.8
 -14 26 -1 20.9 4.7
 -12 -14 -1 21.4 5.9
 -12 -14 -1 27 5.8
 26 -12 -1 23.8 3.5
 26 -12 -1 24 4
 -12 -14 -1 25.1 7.1
 26 -12 -1 24.5 7.1
 26 -12 -1 26.4 7.2
 12 14 1 17.6 6.2
 14 -26 1 23.3 5.4
 14 -26 1 21.9 5
 12 14 1 19.9 5.3
 14 -26 1 24.7 4.4
 29 -15 -1 -0.1 1.7
 -15 -14 -1 -2.7 1.7
 29 -15 -1 1 4.6
 29 -15 -1 5.5 2.4
 -15 -14 -1 2.6 5.3
 29 -15 -1 9.1 5.2
 -15 -14 -1 3.8 4.1
 15 14 1 1.1 3.1
 15 14 1 3.7 5
 14 -29 1 4 3.3
 14 -29 1 0.7 3
 15 14 1 1.5 4.3
 15 14 1 6 4.1
 14 -29 1 0.7 2.3
 15 14 1 4.9 4
 -15 -11 -1 45.8 9.4
 -11 26 -1 46.3 4.6
 -11 26 -1 40.7 6.5
 26 -15 -1 42.6 8.2
 26 -15 -1 36.5 4.5
 -15 -11 -1 44.1 7
 26 -15 -1 59.29 9.3
 -11 26 -1 40.5 4.3
 26 -15 -1 42.1 5.6
 11 -26 1 42.6 6.5
 11 -26 1 35.5 6
 15 11 1 46.1 8.9
 15 11 1 58.49 10.2
 15 11 1 47.9 7.4
 15 11 1 52.19 8.4
 11 -26 1 39.1 6.7
 15 11 1 47.3 7.3
 -8 23 -1 48.8 5.1
 -8 23 -1 43.8 5.1
 23 -15 -1 36.6 7.8
 23 -15 -1 37.6 7.6
 -8 23 -1 33.8 5.9
 -15 -8 -1 37.5 5.4
 -15 -8 -1 45.6 6.4
 -15 -8 -1 32 8.1
 23 -15 -1 34.8 5.1
 15 8 1 32.2 6.5
 8 -23 1 45.3 7.1
 8 -23 1 47.6 6
 15 8 1 53.99 9.4
 8 -23 1 44.8 6.7
 15 8 1 56.99 6.6
 8 -23 1 40.2 6.2
 15 8 1 56.79 7.2
 -5 20 -1 73.19 7.3
 -5 20 -1 63.89 7.9
 20 -15 -1 62.89 7
 20 -15 -1 71.39 9.4
 -5 20 -1 76.99 7.5
 20 -15 -1 74.99 9
 -15 -5 -1 66.49 9.7
 -15 -5 -1 91.19 8.4
 15 5 1 79.59 8.6
 15 5 1 62.09 7.7
 5 -20 1 68.59 8.4
 15 5 1 59.29 8.1
 5 -20 1 64.99 8.2
 5 -20 1 63.49 7.6
 5 -20 1 74.29 9.8
 15 5 1 77.39 10.3
 -15 -2 -1 115.19 10.1
 -2 17 -1 110.09 10.2
 -15 -2 -1 113.79 12.4
 -2 17 -1 99.79 10.4
 -15 -2 -1 113.09 10.4
 17 -15 -1 105.19 11.9
 -2 17 -1 112.49 11.8
 17 -15 -1 92.39 11.3
 -2 17 -1 99.69 11.1
 2 -17 1 111.59 10.9
 15 2 1 121.39 10.6
 2 -17 1 116.59 10.6
 15 2 1 116.79 12.6
 2 -17 1 98.39 10.8
 15 2 1 111.49 10.9
 15 2 1 99.69 10.6
 2 -17 1 98.89 11
 -15 1 -1 148.19 14.6
 1 14 -1 142.99 13.3
 -15 1 -1 159.48 12.6
 1 14 -1 160.18 14
 1 14 -1 120.39 12.7
 1 14 -1 141.19 13.2
 14 -15 -1 118.29 11.6
 14 -15 -1 151.88 12.5
 15 -1 1 163.98 15
 -1 -14 1 155.38 13.6
 -1 -14 1 156.08 13.9
 15 -1 1 120.39 12.5
 -1 -14 1 118.49 12.8
 15 -1 1 149.88 13.1
 -1 -14 1 158.38 13.6
 4 11 -1 27 4
 -15 4 -1 18.9 5
 4 11 -1 25 4.3
 4 11 -1 17.7 4.6
 11 -15 -1 16.5 3.1
 11 -15 -1 21.1 2.8
 11 -15 -1 21 2.6
 4 11 -1 13.9 3.5
 -4 -11 1 24.8 4.9
 -4 -11 1 19.3 3.9
 -4 -11 1 14.5 3.3
 -11 15 1 21 3.3
 15 -4 1 17.6 4.8
 -4 -11 1 18.2 3.8
 15 -4 1 18 3.5
 7 8 -1 57.69 6.9
 7 8 -1 69.39 6.8
 8 -15 -1 62.79 7.2
 8 -15 -1 47.6 8.7
 8 -15 -1 59.49 6.1
 8 -15 -1 67.99 6.3
 7 8 -1 77.39 7.4
 7 8 -1 60.09 7.9
 -15 7 -1 58.39 7.9
 -7 -8 1 56.89 7.8
 15 -7 1 60.29 7.9
 15 -7 1 60.99 8
 -7 -8 1 64.69 7
 -7 -8 1 61.09 6.6
 15 -7 1 66.29 5.8
 -8 15 1 57.19 6.2
 -8 15 1 65.29 5.6
 -8 15 1 64.29 5.5
 -7 -8 1 51.69 6.8
 10 5 -1 53.29 5.1
 5 -15 -1 48.2 4.7
 10 5 -1 28.6 5
 5 -15 -1 26.1 4.7
 10 5 -1 30.1 6.3
 5 -15 -1 30.8 5.4
 10 5 -1 43.7 5.4
 5 -15 -1 46.2 4.9
 -5 15 1 28.1 4.6
 -10 -5 1 34.9 6.5
 15 -10 1 33.9 6.2
 -5 15 1 43.6 4.4
 -10 -5 1 46.7 4.8
 15 -10 1 32.5 5.7
 -10 -5 1 42.9 5.1
 2 -15 -1 144.59 15.3
 2 -15 -1 163.08 15.1
 13 2 -1 176.68 14.8
 13 2 -1 181.38 15.3
 13 2 -1 167.68 15.1
 2 -15 -1 186.38 15
 2 -15 -1 167.18 15.1
 13 2 -1 163.58 16.5
 -13 -2 1 183.78 14.6
 -2 15 1 166.58 15
 -13 -2 1 180.28 14.9
 -2 15 1 174.98 14.9
 -2 15 1 146.99 15.5
 15 -13 1 159.48 15.1
 15 -13 1 149.88 15.3
 -2 15 1 182.98 14.7
 -13 -2 1 154.18 16.2
 15 -13 1 148.79 15.3
 -1 -15 -1 251.57 21.4
 -1 -15 -1 253.87 21.7
 16 -1 -1 251.07 20.9
 16 -1 -1 233.18 21.2
 16 -1 -1 261.47 21.4
 -1 -15 -1 251.47 21.6
 16 -1 -1 241.08 23
 -1 -15 -1 225.28 21.9
 15 -16 1 221.98 20.7
 -16 1 1 245.68 20.4
 1 15 1 229.28 21.3
 -16 1 1 260.87 23.8
 1 15 1 236.18 22
 -16 1 1 265.47 20.7
 1 15 1 233.68 21
 1 15 1 259.17 21.4
 15 -16 1 233.08 21.5
 -15 19 -1 75.79 7.2
 -4 -15 -1 70.69 8.4
 19 -4 -1 74.39 7.8
 19 -4 -1 55.69 7
 -4 -15 -1 65.99 7.7
 -4 -15 -1 64.79 8
 19 -4 -1 57.59 6.8
 -4 -15 -1 60.69 9.3
 19 -4 -1 77.29 10
 4 15 1 58.19 7.4
 4 15 1 73.89 9.2
 4 15 1 63.79 7.8
 -19 4 1 81.09 10.1
 -19 4 1 69.79 5.9
 15 -19 1 56.19 6.1
 4 15 1 77.29 8.2
 15 -19 1 64.59 6.4
 15 -19 1 77.29 7.5
 -7 -15 -1 183.08 17.6
 22 -7 -1 191.78 16.4
 22 -7 -1 188.68 19
 22 -7 -1 175.98 15.9
 -7 -15 -1 161.78 18.2
 -7 -15 -1 178.18 17
 -7 -15 -1 195.18 17.6
 7 15 1 200.58 17.7
 -22 7 1 165.78 18.8
 15 -22 1 187.58 16
 7 15 1 194.48 17.1
 15 -22 1 195.78 15.9
 7 15 1 169.18 18.2
 7 15 1 169.08 17.1
 15 -22 1 167.18 16.5
 -10 -15 -1 18.5 6.4
 25 -10 -1 31.2 7.7
 -15 25 -1 20.7 4.4
 25 -10 -1 25.2 4.2
 25 -10 -1 22.3 3.7
 -10 -15 -1 25 5.7
 25 -10 -1 27.9 7.3
 15 -25 1 26.4 4.6
 15 -25 1 20.5 4
 15 -25 1 23.1 5.2
 10 15 1 28.4 7.3
 28 -13 -1 42.1 5.7
 -13 -15 -1 43.8 9
 28 -13 -1 44.2 5.1
 28 -13 -1 46.4 9
 -15 28 -1 37.2 6.4
 28 -13 -1 47.2 9.6
 -13 -15 -1 47.3 10.7
 13 15 1 47.2 9.9
 13 15 1 41.7 8
 15 -28 1 45.2 6.6
 15 -28 1 33.5 5.8
 13 15 1 42.8 7.9
 13 15 1 48.4 9.5
 15 -28 1 43 7
 -16 -15 -1 9.9 5
 31 -16 -1 -0.6 1.8
 -16 -15 -1 3.1 2.6
 31 -16 -1 0.4 2.2
 31 -16 -1 5.2 4.7
 31 -16 -1 4.5 5.1
 31 -16 -1 0.5 2
 15 -31 1 3.1 3.4
 16 15 1 4.9 5.5
 16 15 1 4.2 4.1
 16 15 1 7.8 5.3
 15 -31 1 3.6 3.7
 15 -31 1 4.5 3.5
 -16 -12 -1 16.3 7.3
 -16 -12 -1 0.4 2.2
 28 -16 -1 13.3 2.6
 28 -16 -1 7.1 2.8
 -12 28 -1 10.9 3.4
 28 -16 -1 4.6 4.8
 28 -16 -1 6.2 7.8
 16 12 1 13.3 6.5
 16 12 1 15 6.3
 12 -28 1 12.9 6.8
 16 12 1 10.3 4.1
 16 12 1 5.4 4.2
 12 -28 1 5 2.9
 16 12 1 6.8 4.5
 12 -28 1 6.7 3.8
 -16 -9 -1 38.5 6.6
 25 -16 -1 27.2 3.4
 -9 25 -1 34.5 4.3
 25 -16 -1 32.4 4.8
 -9 25 -1 30.4 4.3
 -9 25 -1 36.7 5.7
 25 -16 -1 29.9 3.7
 -16 -9 -1 46.3 9
 25 -16 -1 44.3 8.6
 -16 -9 -1 40 5.2
 25 -16 -1 31.3 7.5
 16 9 1 35.9 12.4
 16 9 1 36.2 9.4
 16 9 1 28.8 5.5
 9 -25 1 41.8 5.6
 9 -25 1 38.7 6.4
 16 9 1 46 7.7
 9 -25 1 27.8 5.6
 22 -16 -1 23.3 5.8
 22 -16 -1 26.9 4.2
 -6 22 -1 35.4 4.4
 -16 -6 -1 28.2 5.5
 -6 22 -1 22.7 4.6
 22 -16 -1 32.9 6.9
 -16 -6 -1 32.6 7.4
 -6 22 -1 30.4 4.7
 16 6 1 26.5 7
 16 6 1 28.9 5.2
 16 6 1 32.1 5.8
 6 -22 1 27.4 4.9
 6 -22 1 32.7 5.6
 6 -22 1 19.9 5
 16 6 1 26.8 5.7
 6 -22 1 19 4.8
 19 -16 -1 43.3 6.9
 -3 19 -1 38.5 5.8
 -3 19 -1 27.6 4.9
 -16 -3 -1 59.69 9.5
 -16 -3 -1 38.8 5
 19 -16 -1 43.9 4.9
 -3 19 -1 26 4.8
 -16 -3 -1 34.3 5.7
 16 3 1 54.39 6.3
 3 -19 1 52.99 6.6
 3 -19 1 39.3 6
 16 3 1 33.7 5.8
 3 -19 1 32 5.8
 16 3 1 35.8 5.2
 16 3 1 49.5 8
 3 -19 1 34.9 5.2
 0 16 -1 66.69 7.8
 0 16 -1 81.79 8.3
 -16 0 -1 80.49 7.7
 -16 0 -1 76.59 11.2
 0 16 -1 87.89 9.3
 -16 0 -1 82.79 7.4
 16 -16 -1 65.39 8
 0 -16 1 84.09 8.8
 16 0 1 78.19 8.3
 16 0 1 84.69 8.3
 0 -16 1 82.19 8.9
 0 -16 1 62.19 7.7
 16 0 1 80.89 10
 0 -16 1 78.59 8.6
 16 0 1 59.69 7.5
 3 13 -1 37.8 5.1
 -16 3 -1 30 3.4
 13 -16 -1 32.9 4.8
 13 -16 -1 34.6 3.6
 13 -16 -1 31.5 3.4
 3 13 -1 36.7 4.7
 3 13 -1 31.4 5.2
 -16 3 -1 34.4 3.6
 3 13 -1 36.4 5.8
 -16 3 -1 40.8 7
 -3 -13 1 33 5.6
 16 -3 1 25.7 3.8
 -3 -13 1 30.8 4.6
 -13 16 1 28.6 4
 -3 -13 1 36.6 5
 -3 -13 1 38.1 6.3
 16 -3 1 38.9 7.1
 6 10 -1 20.1 4.2
 10 -16 -1 21.9 3.4
 10 -16 -1 22.9 3.4
 6 10 -1 39.5 5
 6 10 -1 26.4 4
 -6 -10 1 25.2 4
 16 -6 1 30.4 3.1
 -6 -10 1 25 4.5
 16 -6 1 24.5 3.4
 7 -16 -1 58.19 7
 7 -16 -1 49.1 6.4
 9 7 -1 55.99 7.9
 9 7 -1 58.09 6.5
 9 7 -1 63.19 7
 7 -16 -1 63.49 6.3
 9 7 -1 51.79 6.7
 -9 -7 1 53.89 7.7
 -7 16 1 61.89 5.7
 -9 -7 1 57.69 6.9
 -9 -7 1 59.99 6.8
 16 -9 1 48.7 7.5
 -7 16 1 56.99 6.3
 -7 16 1 72.19 5.8
 16 -9 1 64.39 5.4
 16 -9 1 60.99 5.4
 -9 -7 1 57.49 6.4
 16 -9 1 54.59 7.6
 12 4 -1 28.7 6
 4 -16 -1 16.1 3.2
 12 4 -1 28.6 4.4
 4 -16 -1 27.7 4.8
 12 4 -1 10 3.2
 12 4 -1 15.5 3.3
 4 -16 -1 14 3.3
 -12 -4 1 23.9 3.4
 16 -12 1 36.3 6.9
 -4 16 1 15.5 3.8
 -4 16 1 16.2 3
 -12 -4 1 15.4 3.6
 16 -12 1 23.9 3.4
 16 -12 1 25.7 4.9
 1 -16 -1 6.2 3.2
 15 1 -1 7.9 4.1
 15 1 -1 4.6 2.7
 1 -16 -1 2.8 2
 15 1 -1 2.6 1.9
 1 -16 -1 6.7 2.8
 1 -16 -1 1.4 2.1
 15 1 -1 5.8 2.6
 16 -15 1 7.5 3.1
 -1 16 1 2.9 2.1
 -15 -1 1 3.3 1.5
 16 -15 1 7.9 2.4
 -15 -1 1 5 4.9
 16 -15 1 8.5 3.5
 -1 16 1 10.9 3.9
 -15 -1 1 5.2 2.2
 -1 16 1 4.1 1.9
 -1 16 1 7.5 2.8
 18 -2 -1 55.19 9.5
 18 -2 -1 76.69 7.9
 18 -2 -1 58.99 7.7
 -2 -16 -1 55.69 8.6
 18 -2 -1 82.89 7.5
 -2 -16 -1 66.69 7.7
 -2 -16 -1 85.29 8.5
 -2 -16 -1 59.49 8.1
 16 -18 1 78.89 6.4
 2 16 1 75.89 8.1
 -18 2 1 62.99 9.5
 2 16 1 74.29 7.8
 16 -18 1 84.09 6.3
 2 16 1 57.79 7.9
 -18 2 1 77.19 6.9
 16 -18 1 56.29 7.2
 2 16 1 56.59 8.9
 -5 -16 -1 18.9 4.6
 21 -5 -1 25.2 6.4
 21 -5 -1 12 2.8
 -5 -16 -1 19.5 5.5
 -5 -16 -1 7.9 3.3
 -5 -16 -1 15 3.7
 21 -5 -1 3.5 2.6
 -16 21 -1 16 3.4
 16 -21 1 9.4 2.1
 5 16 1 7.5 3.2
 5 16 1 23.5 5.8
 16 -21 1 6 2.2
 5 16 1 7.4 3.1
 -21 5 1 23 6.5
 5 16 1 21.6 4.7
 24 -8 -1 6.7 2.5
 -8 -16 -1 6.6 3
 24 -8 -1 10.1 5.2
 24 -8 -1 7.4 5.1
 24 -8 -1 9.3 3
 -16 24 -1 8.5 2.7
 -8 -16 -1 12.5 4.9
 -8 -16 -1 8 3.6
 16 -24 1 7.3 2.6
 8 16 1 10.2 4
 16 -24 1 7.4 2.4
 8 16 1 8 5
 8 16 1 9.6 3.7
 16 -24 1 7.7 3.4
 27 -11 -1 16.1 6.5
 27 -11 -1 9.3 3
 27 -11 -1 16.7 6.9
 -16 27 -1 16.3 4.4
 -11 -16 -1 7.3 5.6
 -11 -16 -1 12.8 3.9
 -11 -16 -1 10.4 7.4
 11 16 1 3.8 3.6
 16 -27 1 11.6 3
 11 16 1 15.2 6.2
 16 -27 1 14.8 4.2
 11 16 1 19.2 6.1
 30 -14 -1 1.4 4.7
 30 -14 -1 -2.4 3.7
 -14 -16 -1 6.4 4.2
 -14 -16 -1 -2 5
 -14 -16 -1 -2.2 2.2
 14 16 1 1.5 2.8
 16 -30 1 0 2.9
 16 -30 1 -5.4 2.7
 16 -30 1 1.3 2.3
 14 16 1 -1.1 3.8
 14 16 1 -5 4.1
 14 16 1 6.4 4.2
 14 16 1 -1.1 3
 33 -17 -1 2.4 2.5
 33 -17 -1 3.5 5
 -16 33 -1 1.7 2.7
 33 -17 -1 -0.1 4.1
 33 -17 -1 -2.1 1.6
 33 -17 -1 1.3 2.2
 17 16 1 1.9 4.3
 16 -33 1 -1.2 3.3
 17 16 1 -5.1 5
 16 -33 1 -7.3 3.1
 17 16 1 0.4 4.2
 16 -33 1 1.2 2.4
 -17 -13 -1 1.9 3.7
 30 -17 -1 22.4 6.9
 30 -17 -1 5.5 1.9
 30 -17 -1 10.7 3.1
 30 -17 -1 5.7 2.4
 -17 -13 -1 9.1 6.9
 30 -17 -1 5.3 5
 -13 30 -1 16.5 4.7
 17 13 1 3.6 3.6
 17 13 1 19 7
 17 13 1 4.9 4.9
 13 -30 1 9.7 4.4
 17 13 1 2.7 4.2
 17 13 1 5.7 4.1
 13 -30 1 5.6 3.8
 -10 27 -1 -3 1.4
 -17 -10 -1 -0.1 3.2
 27 -17 -1 0.4 1.2
 27 -17 -1 2 3.9
 -17 -10 -1 3.1 5.8
 27 -17 -1 -1.6 1.3
 27 -17 -1 -0.1 1.9
 27 -17 -1 2.3 4
 -10 27 -1 3 3.1
 10 -27 1 0.1 4.6
 10 -27 1 5.3 3.1
 17 10 1 3.3 5.6
 17 10 1 1.4 3.1
 10 -27 1 -0.5 2.2
 17 10 1 2.5 4.8
 17 10 1 0.2 3
 17 10 1 -3.2 2.8
 24 -17 -1 19.9 5.5
 -17 -7 -1 23.3 4.9
 24 -17 -1 20 5.8
 -7 24 -1 20.6 3.6
 24 -17 -1 17.6 3.6
 -7 24 -1 14.7 3.9
 -7 24 -1 17.5 3.6
 7 -24 1 13 4.2
 17 7 1 24.9 6.9
 7 -24 1 21.9 5.2
 7 -24 1 19.3 4.3
 7 -24 1 16 4.5
 17 7 1 19 4.9
 17 7 1 17.2 5
 17 7 1 15 4.2
 -17 -4 -1 73.09 10.2
 -17 -4 -1 64.79 8.1
 -4 21 -1 62.99 7.7
 21 -17 -1 73.19 7.5
 21 -17 -1 74.19 9.2
 21 -17 -1 84.69 9.9
 -4 21 -1 75.99 8.5
 -4 21 -1 63.19 7.6
 -17 -4 -1 71.39 7.7
 4 -21 1 89.69 9.1
 17 4 1 62.69 8.5
 4 -21 1 81.69 9.1
 4 -21 1 67.09 8.6
 17 4 1 73.09 8.8
 17 4 1 77.09 10.9
 17 4 1 63.59 8.1
 4 -21 1 72.59 8.1
 -17 -1 -1 144.39 16.4
 18 -17 -1 151.08 15.7
 -17 -1 -1 174.08 14.6
 -1 18 -1 177.38 14.8
 -1 18 -1 188.08 15.2
 18 -17 -1 158.78 14.2
 -17 -1 -1 161.48 14.2
 -1 18 -1 158.98 15.6
 -1 18 -1 149.29 14.9
 17 1 1 189.68 15.4
 1 -18 1 148.09 14.8
 1 -18 1 145.29 15.2
 1 -18 1 150.48 15.5
 17 1 1 162.08 16.9
 17 1 1 159.38 14.7
 17 1 1 136.29 14.9
 1 -18 1 181.48 15.6
 2 15 -1 229.28 18.8
 15 -17 -1 218.38 17.8
 -17 2 -1 218.98 17.3
 15 -17 -1 199.68 17
 2 15 -1 191.08 18.4
 2 15 -1 216.28 19.2
 2 15 -1 193.38 18.1
 15 -17 -1 188.68 16.9
 -17 2 -1 207.68 17.5
 -2 -15 1 209.98 18.4
 -2 -15 1 185.98 19.5
 -2 -15 1 202.08 19.1
 -2 -15 1 232.68 19
 17 -2 1 184.18 17.7
 17 -2 1 211.18 18.2
 17 -2 1 220.68 20.2
 12 -17 -1 62.59 7.1
 5 12 -1 68.99 7.4
 5 12 -1 80.49 8.1
 5 12 -1 58.49 8.4
 5 12 -1 62.19 7.6
 -17 5 -1 63.99 8.8
 12 -17 -1 71.89 6.5
 12 -17 -1 80.79 6.7
 17 -5 1 65.99 6.6
 17 -5 1 64.89 9
 17 -5 1 80.59 7.1
 17 -5 1 61.59 8.8
 -5 -12 1 64.99 7.8
 -12 17 1 65.89 6.9
 -5 -12 1 77.69 7.9
 -5 -12 1 69.99 7.5
 -5 -12 1 62.59 8.5
 8 9 -1 18.7 3.9
 8 9 -1 6.6 2.5
 9 -17 -1 16.2 3.3
 9 -17 -1 8.3 2.4
 9 -17 -1 16.9 3.9
 8 9 -1 16.5 4.6
 9 -17 -1 6.5 2
 -17 8 -1 16.9 4.9
 8 9 -1 8.5 3
 17 -8 1 15.2 4.5
 17 -8 1 10 1.7
 -8 -9 1 18.2 3.9
 17 -8 1 8.5 2
 -8 -9 1 10.9 2.9
 -9 17 1 18 3.3
 17 -8 1 21.7 5.2
 -9 17 1 10.4 1.6
 -8 -9 1 13.6 4.4
 -9 17 1 9.6 1.6
 -8 -9 1 7.9 2.9
 11 6 -1 4.6 2.6
 11 6 -1 20.5 5.1
 6 -17 -1 9.4 2.4
 11 6 -1 8.6 2.6
 6 -17 -1 10.6 2.7
 6 -17 -1 19.1 4.1
 -11 -6 1 10.7 2.6
 -6 17 1 10.4 2.2
 -6 17 1 10.2 2.4
 -11 -6 1 6.6 2.7
 14 3 -1 85.39 11.1
 14 3 -1 89.09 9.8
 3 -17 -1 91.49 9.8
 3 -17 -1 83.69 10
 3 -17 -1 105.59 9.6
 14 3 -1 108.59 10.1
 14 3 -1 109.69 9.6
 3 -17 -1 106.69 9.9
 -14 -3 1 89.09 9
 17 -14 1 85.99 9
 -3 17 1 90.09 9.6
 17 -14 1 76.09 9.9
 -3 17 1 113.79 9.4
 -14 -3 1 106.29 9.6
 -3 17 1 116.89 9.7
 17 -14 1 85.19 10.2
 0 -17 -1 217.18 18.2
 17 0 -1 201.88 19.7
 17 0 -1 183.78 17.1
 0 -17 -1 182.18 17.8
 0 -17 -1 213.78 17.8
 17 0 -1 213.08 17.8
 17 0 -1 184.88 17.6
 0 -17 -1 193.48 18.4
 17 -17 1 198.98 17.1
 0 17 1 178.58 17.5
 17 -17 1 192.48 18.4
 -17 0 1 195.28 19.5
 17 -17 1 201.48 18.4
 -17 0 1 194.28 17
 0 17 1 179.98 17.2
 0 17 1 194.68 18.5
 0 17 1 197.78 17.7
 -3 -17 -1 55.29 6.9
 20 -3 -1 43.6 5.4
 -3 -17 -1 45.5 7.9
 20 -3 -1 45.8 6
 -3 -17 -1 40.7 7
 20 -3 -1 60.39 10.8
 -3 -17 -1 36.3 5.8
 20 -3 -1 47.7 8.9
 17 -20 1 40.9 4.5
 17 -20 1 39.1 5.6
 3 17 1 57.29 8.8
 3 17 1 43.6 5.9
 3 17 1 40.4 6.2
 17 -20 1 39.2 4.3
 -20 3 1 41.5 4.4
 3 17 1 45.6 7
 -20 3 1 42.3 4.6
 -20 3 1 49.4 9.4
 -6 -17 -1 17.5 4.8
 23 -6 -1 23.5 3.9
 -17 23 -1 14.8 3.5
 -6 -17 -1 13.9 3.9
 23 -6 -1 19.6 4
 23 -6 -1 17.3 4.2
 23 -6 -1 14.4 5.9
 -6 -17 -1 23.8 6.4
 17 -23 1 16.5 4
 6 17 1 19.1 4.9
 6 17 1 26.4 6.5
 6 17 1 13.4 4.4
 6 17 1 12 3.8
 -23 6 1 24.1 7.1
 17 -23 1 18.1 3.3
 26 -9 -1 5.4 4.5
 -9 -17 -1 3.1 2.6
 26 -9 -1 3.8 2.6
 -9 -17 -1 -0.7 4.2
 26 -9 -1 1 1.9
 -17 26 -1 6.6 2.7
 17 -26 1 2.1 2
 9 17 1 12.5 6.3
 17 -26 1 11.8 3.8
 17 -26 1 0.3 2
 9 17 1 2.2 3
 9 17 1 9.3 4.6
 -12 -17 -1 -0.2 4.5
 -12 -17 -1 -1.7 1.9
 29 -12 -1 2.4 4.3
 -17 29 -1 2.6 2.6
 -12 -17 -1 0.5 3.6
 29 -12 -1 -7.3 3.4
 29 -12 -1 -1.5 2.1
 17 -29 1 2.1 3.3
 12 17 1 -1.8 4.4
 12 17 1 1.4 3.7
 12 17 1 -1.8 3.4
 17 -29 1 2.5 2.2
 12 17 1 3.8 3.3
 17 -29 1 2.3 2.7
 12 17 1 1.4 3.1
 32 -15 -1 10.1 5.7
 -15 -17 -1 4.2 2.9
 32 -15 -1 4.7 2.4
 -17 32 -1 12.1 4.3
 32 -15 -1 1.7 4.6
 32 -15 -1 4.9 2.7
 15 17 1 8.5 6.3
 17 -32 1 1 3.2
 17 -32 1 3.8 3.6
 15 17 1 3.6 4.7
 15 17 1 6.4 4.5
 17 -32 1 -1.9 3.5
 35 -18 -1 5 2.4
 -18 -17 -1 -0.8 3.7
 35 -18 -1 2.9 5.1
 35 -18 -1 -3.2 4.6
 35 -18 -1 0.7 2.5
 35 -18 -1 -0.9 2
 17 -35 1 1.2 3.4
 18 17 1 -0.2 4.6
 17 -35 1 -2.8 2.6
 17 -35 1 -0.3 3.8
 18 17 1 -3.4 3.9
 18 17 1 1 5.9
 32 -18 -1 4.3 2.9
 32 -18 -1 5.8 4.5
 -14 32 -1 -0.4 2.5
 32 -18 -1 5.4 2.2
 32 -18 -1 9.8 5.1
 32 -18 -1 2.1 2
 -18 -14 -1 12.5 5
 18 14 1 7.3 6.5
 18 14 1 3.7 3.9
 14 -32 1 7.2 4.2
 18 14 1 8.7 5.2
 14 -32 1 -1.3 3.4
 14 -32 1 -0.8 2.5
 29 -18 -1 17.6 8
 29 -18 -1 13.8 7.8
 -18 -11 -1 13.6 7.6
 29 -18 -1 17.7 3.7
 18 11 1 19.4 6.8
 18 11 1 17.7 5.9
 11 -29 1 17.2 4.9
 18 11 1 24.2 7.8
 18 11 1 11.5 4.4
 18 11 1 4.4 4.1
 -8 26 -1 4.1 2.2
 -18 -8 -1 2.6 3.1
 -18 -8 -1 -4.3 3.9
 -8 26 -1 2.7 2.2
 26 -18 -1 8.8 4.5
 -8 26 -1 3.3 2.8
 26 -18 -1 2.7 2
 26 -18 -1 3.6 3.8
 18 8 1 7.4 5.2
 18 8 1 3.9 3
 8 -26 1 5 4
 18 8 1 -2.8 5.2
 18 8 1 1.8 3.1
 8 -26 1 1.6 2.4
 18 8 1 10.8 4.7
 8 -26 1 5 3.3
 -5 23 -1 3.7 2.7
 -18 -5 -1 1.6 2.5
 23 -18 -1 4 3.6
 23 -18 -1 5.3 2.3
 -5 23 -1 0 2.1
 -5 23 -1 0.7 2.2
 -18 -5 -1 1.8 2.7
 23 -18 -1 4 3.4
 18 5 1 0 4.2
 18 5 1 4.6 2.9
 5 -23 1 5 3
 18 5 1 2.9 3.3
 18 5 1 0.3 2.7
 5 -23 1 7.2 3.7
 5 -23 1 2.2 2.4
 5 -23 1 1.7 2.8
 -18 -2 -1 17.3 3.4
 -2 20 -1 12.9 3.8
 -2 20 -1 20.5 4.3
 -18 -2 -1 7.5 4.9
 20 -18 -1 17.1 3.4
 -2 20 -1 21 4.4
 -2 20 -1 14 4.9
 -18 -2 -1 22.6 4.3
 20 -18 -1 15.4 5
 2 -20 1 11.9 4.3
 18 2 1 7.4 3.6
 18 2 1 7.9 5.2
 2 -20 1 13.3 3.9
 18 2 1 20.8 4.6
 2 -20 1 23.5 4.9
 2 -20 1 12.9 3.7
 18 2 1 21.8 4.1
 1 17 -1 17.6 4
 1 17 -1 9.5 3.3
 1 17 -1 7.9 3.1
 -18 1 -1 19 3
 17 -18 -1 19.7 3.4
 -18 1 -1 19.1 3.3
 -18 1 -1 20.7 5.7
 17 -18 -1 11.9 2
 1 17 -1 22.6 5.3
 -1 -17 1 12.9 3.4
 -1 -17 1 10.4 3.5
 18 -1 1 17.8 5.5
 -1 -17 1 28.5 5.2
 18 -1 1 6.8 2.9
 18 -1 1 23 6.1
 -1 -17 1 22.7 5.1
 18 -1 1 8.3 2.7
 14 -18 -1 47 5.2
 -18 4 -1 67.59 16
 4 14 -1 54.69 6.8
 14 -18 -1 50.29 5
 4 14 -1 54.99 7.5
 4 14 -1 41.3 6.4
 14 -18 -1 54.29 6
 4 14 -1 44.1 6.1
 18 -4 1 54.59 5.6
 -4 -14 1 61.49 6.6
 -4 -14 1 42.6 6.5
 18 -4 1 51.09 8.1
 -14 18 1 55.79 5.7
 -4 -14 1 52.59 7.6
 -4 -14 1 66.29 7.2
 18 -4 1 44.3 5.8
 18 -4 1 57.79 8.3
 11 -18 -1 2.2 2
 -18 7 -1 0.1 3
 7 11 -1 1.5 2.3
 7 11 -1 5.8 3.6
 11 -18 -1 2.4 1.7
 11 -18 -1 1.8 1.4
 -7 -11 1 2.6 3.1
 18 -7 1 -2.7 2.3
 18 -7 1 0.8 1.2
 -7 -11 1 -0.4 1.6
 18 -7 1 0.8 2.9
 -7 -11 1 0.7 2.3
 -11 18 1 0.9 1.6
 10 8 -1 177.38 15.8
 10 8 -1 120.59 13.7
 10 8 -1 125.79 13.9
 8 -18 -1 178.18 14
 8 -18 -1 142.39 14
 8 -18 -1 134.59 13.4
 8 -18 -1 149.79 13.3
 10 8 -1 172.48 14.4
 -8 18 1 155.88 13.5
 -8 18 1 140.29 12.6
 18 -10 1 134.79 12.5
 -10 -8 1 175.58 14
 18 -10 1 164.08 15.3
 -10 -8 1 135.49 13.9
 18 -10 1 175.38 15.4
 -8 18 1 127.89 12.6
 -10 -8 1 172.08 15.6
 5 -18 -1 88.89 8
 5 -18 -1 60.99 8.3
 5 -18 -1 66.59 8
 13 5 -1 60.69 9.4
 5 -18 -1 82.89 8.2
 13 5 -1 84.69 8
 13 5 -1 67.39 8.2
 13 5 -1 84.19 8.6
 18 -13 1 69.39 7.4
 -13 -5 1 57.89 9.3
 -5 18 1 84.39 7.7
 -13 -5 1 87.09 8.3
 -13 -5 1 77.29 7.7
 -5 18 1 70.59 8
 18 -13 1 63.19 8.6
 -5 18 1 92.49 7.6
 18 -13 1 58.99 8.6
 2 -18 -1 17.6 4.7
 16 2 -1 11.4 3.1
 16 2 -1 16.3 4.4
 16 2 -1 11 3.5
 16 2 -1 16.3 5.5
 2 -18 -1 11.5 3.5
 2 -18 -1 16.5 3.4
 2 -18 -1 18 4.1
 -2 18 1 14.9 3.3
 -2 18 1 15 3.8
 -16 -2 1 13.5 3.3
 18 -16 1 13.4 4.4
 18 -16 1 12.6 4.1
 -16 -2 1 14.9 5.3
 -16 -2 1 19.7 2.9
 -2 18 1 14.5 3.4
 18 -16 1 16.5 3.5
 -1 -18 -1 29.4 5.6
 19 -1 -1 27 6.9
 -1 -18 -1 25.7 6.6
 -1 -18 -1 19.5 4.2
 19 -1 -1 16.7 4
 19 -1 -1 25.5 4.7
 -1 -18 -1 12.5 4
 19 -1 -1 14.6 3.6
 1 18 1 27.8 5.2
 -19 1 1 21 3.2
 1 18 1 16.6 3.9
 1 18 1 20 4.4
 -19 1 1 19.6 3.6
 1 18 1 23.9 5.8
 18 -19 1 25.7 4.1
 -19 1 1 22 6.3
 -4 -18 -1 7.6 3.1
 -4 -18 -1 2.5 2.9
 22 -4 -1 4.6 2.7
 22 -4 -1 0.2 4.1
 -4 -18 -1 8.7 3.9
 22 -4 -1 8.1 3.4
 22 -4 -1 3 2.3
 -4 -18 -1 9.3 4.4
 4 18 1 6.3 3.4
 4 18 1 5 3.2
 18 -22 1 4 1.9
 -22 4 1 12.7 5.4
 4 18 1 12.4 4.9
 18 -22 1 5.2 2.7
 18 -22 1 5 2.7
 4 18 1 4.8 2.8
 -7 -18 -1 19.6 5.4
 25 -7 -1 10 4
 -18 25 -1 15 3.4
 -7 -18 -1 16.2 4.2
 25 -7 -1 15.7 3.4
 -7 -18 -1 16.3 6
 25 -7 -1 15.3 7
 25 -7 -1 15.4 7
 25 -7 -1 15.7 3.8
 18 -25 1 14.6 3.3
 7 18 1 15.6 5.7
 18 -25 1 17.5 4
 7 18 1 13 4.3
 18 -25 1 15.6 3
 7 18 1 20.1 5.3
 7 18 1 17.1 6
 28 -10 -1 -2 3.8
 -10 -18 -1 2.1 3.5
 -10 -18 -1 -0.3 2.3
 28 -10 -1 -2.2 2.9
 28 -10 -1 1.7 2.4
 -10 -18 -1 -3 3.6
 28 -10 -1 -1.9 1.9
 -18 28 -1 2.6 2.2
 28 -10 -1 0.5 4.2
 10 18 1 0.6 3.5
 10 18 1 1.8 3.3
 10 18 1 -3 4.2
 10 18 1 -2.5 2.6
 18 -28 1 3.7 3
 18 -28 1 -2.4 2.1
 18 -28 1 0.3 1.8
 -13 -18 -1 26.5 5.5
 31 -13 -1 21.6 4.5
 31 -13 -1 28.9 8
 31 -13 -1 35.7 9
 -13 -18 -1 27.1 9
 13 18 1 29.9 8.2
 13 18 1 19.2 6
 13 18 1 27.3 7.3
 18 -31 1 14.5 4.5
 18 -31 1 28.7 6
 18 -31 1 24.5 4.6
 -18 34 -1 1.4 2.6
 34 -16 -1 -2.3 2.5
 34 -16 -1 -0.5 2.2
 34 -16 -1 -0.6 2
 34 -16 -1 -2.8 4
 34 -16 -1 3.2 5.6
 18 -34 1 -2.3 2.9
 16 18 1 -4.9 3.2
 18 -34 1 0.6 3.5
 16 18 1 5.4 5
 18 -34 1 -1.6 2.5
 16 18 1 -6.4 4.6
 34 -19 -1 7.7 2.6
 -19 -15 -1 18.3 5.4
 34 -19 -1 15.4 3
 34 -19 -1 10.3 6.8
 34 -19 -1 9.8 4.6
 34 -19 -1 15.3 6.8
 15 -34 1 12.6 4.9
 15 -34 1 14.8 4.4
 19 15 1 13.9 5.7
 19 15 1 14.7 7.2
 15 -34 1 15.3 5.1
 31 -19 -1 -1.8 1.7
 31 -19 -1 1.2 4
 31 -19 -1 3.3 4.4
 -19 -12 -1 1.5 3.5
 -12 31 -1 -1.6 2.3
 -19 -12 -1 0.5 3
 31 -19 -1 -1.9 1.5
 31 -19 -1 0.9 1.5
 12 -31 1 1.3 2.5
 12 -31 1 2.2 3.4
 19 12 1 2.3 3.6
 19 12 1 -1.4 4
 19 12 1 -3.4 4.9
 12 -31 1 -1.6 3.1
 28 -19 -1 11.1 4.8
 -19 -9 -1 3.3 4.8
 28 -19 -1 0.5 4.4
 -9 28 -1 7.8 2.7
 -19 -9 -1 7.2 3.4
 -9 28 -1 6.1 2.4
 -19 -9 -1 6.7 3.6
 28 -19 -1 4 2.3
 19 9 1 5.5 5
 19 9 1 5 3.7
 19 9 1 8.2 4
 19 9 1 3.1 4.1
 9 -28 1 5.4 3.7
 9 -28 1 6.7 3.5
 19 9 1 8 6
 9 -28 1 6.7 3.7
 25 -19 -1 32.6 4.8
 -6 25 -1 32.2 5.2
 -6 25 -1 37.8 6.7
 -19 -6 -1 29.7 5.4
 -19 -6 -1 30.6 5.9
 25 -19 -1 34.7 7.6
 25 -19 -1 28.7 6.6
 19 6 1 31 5.8
 6 -25 1 29.8 6.5
 6 -25 1 29.8 5.5
 19 6 1 29 6.2
 6 -25 1 33.4 6.7
 19 6 1 41.2 9.8
 19 6 1 33.1 12.6
 19 6 1 26 7.9
 6 -25 1 30.2 6.2
 -3 22 -1 35.5 5.7
 -3 22 -1 29.6 4.9
 -19 -3 -1 39.5 5.9
 -19 -3 -1 30.7 5
 22 -19 -1 32.3 4.8
 22 -19 -1 34.2 7
 -3 22 -1 25.9 5.6
 22 -19 -1 32.4 6.3
 3 -22 1 32 6.5
 3 -22 1 27.1 5.3
 3 -22 1 31.4 6.3
 19 3 1 36.2 6.1
 3 -22 1 36.8 6.3
 19 3 1 24.9 7.1
 19 3 1 28.6 6
 19 3 1 34 5.7
 19 -19 -1 139.09 11.9
 -19 0 -1 122.39 14.5
 0 19 -1 123.59 12.2
 0 19 -1 121.19 12.6
 19 -19 -1 127.69 13.5
 -19 0 -1 130.49 11.6
 0 19 -1 121.09 13.3
 -19 0 -1 131.29 11.9
 0 19 -1 129.49 12.8
 0 -19 1 122.89 13
 0 -19 1 137.49 12.7
 0 -19 1 132.39 13.6
 19 0 1 115.19 12.4
 19 0 1 127.89 12.6
 19 0 1 133.49 14.9
 19 0 1 120.39 12.7
 0 -19 1 133.79 13.2
 16 -19 -1 76.49 7.1
 16 -19 -1 70.69 6.9
 16 -19 -1 76.49 8
 3 16 -1 69.99 8.2
 -19 3 -1 82.69 7.2
 3 16 -1 68.69 8.7
 3 16 -1 85.69 8.9
 3 16 -1 85.39 9.7
 -19 3 -1 78.49 7
 -19 3 -1 74.59 10.5
 -3 -16 1 72.99 8.8
 19 -3 1 76.79 7.8
 19 -3 1 81.69 10.6
 -3 -16 1 85.29 9.2
 19 -3 1 76.59 8.2
 -3 -16 1 68.99 8.3
 19 -3 1 85.29 10.5
 -3 -16 1 78.89 9.7
 -19 6 -1 70.29 14.4
 13 -19 -1 73.39 6.4
 6 13 -1 62.09 7.7
 6 13 -1 66.69 7.3
 6 13 -1 61.39 8.7
 13 -19 -1 61.19 6.4
 13 -19 -1 66.39 7
 6 13 -1 63.09 7.6
 19 -6 1 69.39 6.4
 19 -6 1 64.29 6.9
 -6 -13 1 75.09 7.6
 -6 -13 1 51.99 7.4
 19 -6 1 45.7 8.5
 -6 -13 1 68.69 8
 -13 19 1 59.49 6.7
 -6 -13 1 55.39 8.3
 19 -6 1 59.39 8.9
 9 10 -1 -0.1 2.1
 9 10 -1 1.5 2.1
 9 10 -1 6.4 4
 10 -19 -1 3.6 3
 10 -19 -1 3.8 2
 9 10 -1 3.2 2.8
 10 -19 -1 5.7 2.6
 10 -19 -1 2 1.6
 19 -9 1 8.9 4
 -9 -10 1 0 2.4
 19 -9 1 8.4 4
 -9 -10 1 8.7 5
 19 -9 1 2.9 1.4
 -9 -10 1 4.4 2.2
 -9 -10 1 1.5 2.2
 -10 19 1 2.6 2
 19 -9 1 1.8 1.2
 12 7 -1 24.1 4.8
 12 7 -1 27 5.1
 7 -19 -1 21.6 4
 12 7 -1 19.4 5.7
 7 -19 -1 30.5 5.1
 7 -19 -1 23.3 4.3
 12 7 -1 28.5 4.7
 7 -19 -1 34.2 5.6
 19 -12 1 27.7 6
 -12 -7 1 33.2 4.3
 19 -12 1 22.6 5.8
 -7 19 1 26.6 4.7
 -12 -7 1 21.8 5.8
 -7 19 1 23.6 3.5
 -7 19 1 22.4 3.6
 -12 -7 1 28.5 5
 4 -19 -1 193.38 18.3
 15 4 -1 205.78 18.1
 4 -19 -1 198.78 20
 15 4 -1 202.28 20
 15 4 -1 196.78 18.3
 15 4 -1 220.08 18.7
 4 -19 -1 188.68 18.6
 4 -19 -1 215.78 18.1
 -4 19 1 194.58 17.7
 19 -15 1 184.48 18.7
 -15 -4 1 184.38 19.7
 19 -15 1 193.48 18.8
 19 -15 1 199.08 17.5
 -15 -4 1 204.98 18.1
 -15 -4 1 221.48 17.8
 -4 19 1 212.68 19
 -4 19 1 209.68 17.6
 1 -19 -1 66.39 6.9
 18 1 -1 50.29 8.7
 1 -19 -1 43.9 7
 18 1 -1 54.89 6.9
 1 -19 -1 59.59 7.2
 18 1 -1 50.29 6.9
 1 -19 -1 42.5 7.3
 18 1 -1 63.59 6.9
 -18 -1 1 50.99 8.6
 19 -18 1 48.5 7.3
 19 -18 1 48.5 6
 -18 -1 1 47.1 6
 19 -18 1 42.5 6.7
 -1 19 1 60.39 6.8
 -1 19 1 39.9 6.6
 -1 19 1 49.3 6.2
 -1 19 1 47.7 7.8
 -18 -1 1 54.69 5.8
 21 -2 -1 178.88 19.5
 -2 -19 -1 203.28 18.1
 21 -2 -1 204.98 17.6
 -2 -19 -1 187.48 17.5
 21 -2 -1 177.88 17.1
 -2 -19 -1 199.08 18.1
 -2 -19 -1 200.18 18.7
 21 -2 -1 190.18 17.4
 -21 2 1 191.78 16
 19 -21 1 194.48 16.9
 19 -21 1 175.68 15.6
 19 -21 1 182.08 17.6
 19 -21 1 172.88 15.4
 2 19 1 158.48 16.8
 2 19 1 175.48 17.4
 -21 2 1 198.38 15.9
 2 19 1 185.08 18.5
 2 19 1 189.68 17.6
 -21 2 1 186.28 19.6
 24 -5 -1 19.2 4.8
 24 -5 -1 20.2 6.7
 24 -5 -1 15.4 3.7
 24 -5 -1 25.4 4.6
 -5 -19 -1 19.2 5.9
 -5 -19 -1 12.6 4.1
 5 19 1 24.1 5.2
 5 19 1 18.8 4.9
 19 -24 1 21.2 3.5
 5 19 1 22.2 4.7
 19 -24 1 17.3 3.1
 -24 5 1 13.7 6.5
 19 -24 1 19.8 4.3
 5 19 1 20.7 6.4
 27 -8 -1 36.7 5.9
 -8 -19 -1 45.8 8.6
 -8 -19 -1 22 5.3
 -8 -19 -1 41.9 11.1
 27 -8 -1 36.6 6.5
 27 -8 -1 30.2 5.1
 27 -8 -1 35.5 8.6
 -19 27 -1 36.3 6
 27 -8 -1 44.4 9.3
 19 -27 1 37.3 6.5
 8 19 1 38.8 7.3
 8 19 1 41.6 8.9
 19 -27 1 34.8 5.2
 8 19 1 31.3 7.9
 19 -27 1 29.1 4.4
 8 19 1 46.2 9.3
 8 19 1 37.9 7.3
 30 -11 -1 4.6 2.2
 30 -11 -1 4.4 2.8
 -11 -19 -1 1.9 2.7
 -11 -19 -1 2 4.5
 30 -11 -1 6.4 5.4
 30 -11 -1 6.6 5.8
 -11 -19 -1 4.9 4.5
 30 -11 -1 6.1 3.8
 -19 30 -1 5.4 3
 19 -30 1 10.8 4.1
 11 19 1 -1.6 3.6
 11 19 1 5.1 4
 11 19 1 0.8 5.1
 11 19 1 4.6 3.7
 19 -30 1 2.6 2.7
 19 -30 1 2.7 2.1
 33 -14 -1 1.5 5.1
 -14 -19 -1 0.1 2.4
 33 -14 -1 6.3 3.4
 33 -14 -1 -3.2 2
 -19 33 -1 1 2.6
 33 -14 -1 -1.6 4.5
 33 -14 -1 -1 2.4
 14 19 1 -3.2 4.1
 14 19 1 6.1 6.4
 19 -33 1 -0.5 2.7
 19 -33 1 -0.7 3
 19 -33 1 4 3.8
 14 19 1 3.9 4.1
 33 -20 -1 -0.4 1.8
 33 -20 -1 -1.7 1.6
 33 -20 -1 -3.1 4
 -20 -13 -1 1.6 3.4
 33 -20 -1 2.1 1.8
 33 -20 -1 -2.7 3.9
 20 13 1 -1.1 5.4
 13 -33 1 3.7 3.5
 20 13 1 1.8 3.7
 13 -33 1 1.9 2.5
 13 -33 1 1.2 3.6
 20 13 1 3.7 4.8
 30 -20 -1 -0.4 3.6
 -10 30 -1 5.2 2.6
 30 -20 -1 3.4 2.5
 -20 -10 -1 7.5 4.3
 -10 30 -1 0.7 3
 30 -20 -1 5 4.5
 -10 30 -1 3.9 2.1
 -20 -10 -1 3.7 3.1
 20 10 1 4.7 3.9
 20 10 1 1.6 4.3
 20 10 1 4.2 5.9
 10 -30 1 4.3 3
 20 10 1 -4.6 3.9
 20 10 1 5.9 4.2
 10 -30 1 0.4 3.7
 10 -30 1 -0.8 3.2
 -20 -7 -1 9.2 3.9
 -7 27 -1 6.6 2.9
 27 -20 -1 13.8 3.3
 27 -20 -1 11.9 5
 -20 -7 -1 14 4
 27 -20 -1 14.4 5.8
 -7 27 -1 3.6 2.6
 7 -27 1 19.9 5.7
 20 7 1 11 4.3
 20 7 1 12.4 5.6
 7 -27 1 6.8 3.3
 20 7 1 8.1 5.6
 7 -27 1 5 4.3
 7 -27 1 16.1 4.7
 20 7 1 8.9 3.8
 20 7 1 24 7.9
 -4 24 -1 12.8 4
 -4 24 -1 15.4 3.9
 -4 24 -1 23.1 5
 24 -20 -1 25.2 6.3
 -20 -4 -1 23.8 4.8
 24 -20 -1 20.4 3.9
 -20 -4 -1 21.1 4.2
 24 -20 -1 22.6 5.6
 20 4 1 23.3 7.4
 4 -24 1 21.4 5.2
 4 -24 1 27.2 5.5
 4 -24 1 18 4.3
 20 4 1 26.2 9.3
 20 4 1 16.7 5
 20 4 1 15.1 4.4
 20 4 1 13.4 4.5
 21 -20 -1 18.9 3.6
 -1 21 -1 15.9 4.3
 -1 21 -1 12.7 3.5
 -1 21 -1 19.1 5.4
 -20 -1 -1 12.1 3
 -20 -1 -1 13.1 3.5
 -20 -1 -1 13.1 5.4
 21 -20 -1 19.9 5.3
 1 -21 1 15.8 3.9
 1 -21 1 12.2 4
 1 -21 1 14.1 5.6
 20 1 1 10.5 3.4
 20 1 1 16 6.2
 20 1 1 4.7 3.1
 1 -21 1 15.2 4.2
 20 1 1 12.1 4.2
 20 1 1 20.7 6.6
 2 18 -1 27.4 5.2
 2 18 -1 31 4.9
 2 18 -1 12.9 5.1
 2 18 -1 23.6 5
 -20 2 -1 21.1 6.2
 -20 2 -1 28.2 4
 18 -20 -1 23.9 2.9
 18 -20 -1 21.2 3.1
 -20 2 -1 27.6 5
 18 -20 -1 26.7 4.5
 -2 -18 1 27.5 5.4
 20 -2 1 29.3 4.3
 -2 -18 1 19.3 6.1
 20 -2 1 19.6 6.3
 20 -2 1 25.2 4.7
 20 -2 1 20 4.6
 -2 -18 1 32 5.2
 -2 -18 1 30.9 5.9
 20 -2 1 24.8 7.2
 5 15 -1 0.3 2.5
 15 -20 -1 -0.8 1.9
 5 15 -1 -0.8 1.9
 5 15 -1 -1.8 3
 -20 5 -1 1.9 3.6
 15 -20 -1 -1.2 1.4
 5 15 -1 -0.7 2.3
 15 -20 -1 -0.4 1.2
 -15 20 1 0.3 1.6
 -5 -15 1 -0.1 2.4
 20 -5 1 0.6 3.3
 -5 -15 1 -1 2
 20 -5 1 -0.4 1.5
 -5 -15 1 -1.8 1.7
 20 -5 1 0.5 1.8
 20 -5 1 -0.5 3.2
 12 -20 -1 239.58 19.8
 12 -20 -1 248.58 19.2
 12 -20 -1 187.88 19.8
 8 12 -1 216.68 21.2
 8 12 -1 208.58 20.3
 8 12 -1 230.18 20
 8 12 -1 217.88 20.1
 12 -20 -1 217.08 19.3
 -8 -12 1 230.98 20.5
 20 -8 1 207.68 21.5
 20 -8 1 210.18 19
 -12 20 1 215.68 19.3
 20 -8 1 229.58 21.5
 -8 -12 1 207.08 21.2
 -8 -12 1 227.88 20.3
 20 -8 1 253.97 18.9
 -8 -12 1 249.78 20.2
 11 9 -1 6 3.2
 9 -20 -1 5.6 2.9
 11 9 -1 12 4.9
 11 9 -1 0.9 2.2
 9 -20 -1 5.1 2.4
 9 -20 -1 4 2.1
 9 -20 -1 7.6 3.5
 11 9 -1 3.9 2.9
 -9 20 1 5.4 2.4
 -11 -9 1 2.9 2.2
 20 -11 1 2.5 1.1
 -9 20 1 3.4 1.6
 20 -11 1 4.8 1.5
 20 -11 1 3.9 3.7
 -9 20 1 6.1 1.7
 -11 -9 1 3 2.6
 20 -11 1 7.1 4
 -11 -9 1 8.1 4.1
 14 6 -1 162.58 17.4
 14 6 -1 179.28 16
 6 -20 -1 160.38 15.9
 6 -20 -1 176.78 15.8
 6 -20 -1 168.18 15.6
 14 6 -1 175.98 15.6
 14 6 -1 173.98 16.1
 6 -20 -1 187.68 15.4
 -14 -6 1 191.68 15.3
 -14 -6 1 144.89 17
 20 -14 1 160.18 16.5
 -14 -6 1 159.38 16.5
 -6 20 1 168.38 14.9
 -6 20 1 125.39 17.9
 20 -14 1 157.48 14.8
 -6 20 1 171.68 14.7
 20 -14 1 166.38 16.6
 17 3 -1 -1.1 1.9
 3 -20 -1 -0.6 2.4
 3 -20 -1 -0.1 2
 3 -20 -1 -1.9 2.4
 17 3 -1 -1.1 2.4
 17 3 -1 1.2 2.4
 3 -20 -1 -2.3 2.3
 17 3 -1 0.2 3.8
 20 -17 1 1.1 2.7
 20 -17 1 1 2.8
 -3 20 1 3.5 2.6
 -3 20 1 -1.4 1.9
 -17 -3 1 0.1 2
 20 -17 1 1.4 1.8
 -3 20 1 0.9 2
 -17 -3 1 3.1 3.4
 -17 -3 1 1.5 1.4
 20 0 -1 26.1 4.7
 0 -20 -1 31.8 6.8
 0 -20 -1 28 5.8
 0 -20 -1 25.9 5.1
 20 0 -1 26.3 5.2
 20 0 -1 32.4 7.4
 20 0 -1 36.5 6
 0 -20 -1 30.7 5.8
 20 -20 1 24.4 4.5
 20 -20 1 28.1 6
 0 20 1 27.3 5.4
 0 20 1 22.8 4.7
 -20 0 1 29.8 7.1
 -20 0 1 23.8 4
 0 20 1 25.6 5
 -20 0 1 29.9 4.4
 0 20 1 31.9 7
 23 -3 -1 33.2 6
 -3 -20 -1 31.1 6.3
 -3 -20 -1 30 6.9
 23 -3 -1 23.9 4.7
 -3 -20 -1 18.2 5.1
 23 -3 -1 26.2 7.6
 23 -3 -1 21.8 4.1
 -23 3 1 30.2 7.8
 3 20 1 35.6 6.4
 20 -23 1 19.7 3.3
 3 20 1 41.6 7.9
 20 -23 1 32 5
 20 -23 1 16.8 3
 3 20 1 19.5 4.9
 -23 3 1 20.6 3
 3 20 1 21.7 4.6
 -23 3 1 19.8 3
 -6 -20 -1 10.5 3.7
 26 -6 -1 6 5.4
 26 -6 -1 2.4 2.7
 -6 -20 -1 6.6 4.1
 26 -6 -1 7.2 3.7
 26 -6 -1 1.9 2.2
 26 -6 -1 5.3 5.1
 -6 -20 -1 3.4 4.6
 6 20 1 9.1 4.6
 20 -26 1 4.6 2.3
 20 -26 1 4.5 1.9
 6 20 1 2.6 3.2
 6 20 1 5.9 5.1
 20 -26 1 9.7 3.4
 -9 -20 -1 18.1 4.8
 -9 -20 -1 21.1 7.1
 29 -9 -1 10.1 3.5
 -9 -20 -1 11.7 5.2
 -20 29 -1 12.5 3.5
 29 -9 -1 11.2 4.4
 29 -9 -1 10.5 6.2
 29 -9 -1 8 3.1
 29 -9 -1 6.8 5.2
 9 20 1 13.6 5.1
 9 20 1 4.8 4.1
 9 20 1 8.9 5.6
 20 -29 1 8.5 2.8
 20 -29 1 13.6 3.5
 9 20 1 12.5 5.2
 9 20 1 9.6 4.2
 20 -29 1 12 4
 32 -12 -1 -6.2 4
 32 -12 -1 2.3 3.5
 -20 32 -1 0.1 2.9
 32 -12 -1 2.7 4.7
 32 -12 -1 1.2 2
 -12 -20 -1 -0.4 2.5
 32 -12 -1 1.8 2.6
 20 -32 1 -0.5 2.7
 20 -32 1 1.8 2.3
 20 -32 1 -3.2 2.6
 12 20 1 6.4 4.6
 12 20 1 1.8 5.1
 12 20 1 -1.8 3.3
 35 -15 -1 2 2.8
 35 -15 -1 8.1 7.5
 35 -15 -1 10.6 3.4
 20 -35 1 11.7 3.6
 15 20 1 9.5 5.5
 20 -35 1 9.2 4.7
 20 -35 1 11.4 4.3
 15 20 1 7.1 5.7
 -11 32 -1 6.1 4.5
 -21 -11 -1 0.6 4.6
 32 -21 -1 6.5 5
 32 -21 -1 4.5 2.8
 -21 -11 -1 12.8 4.4
 32 -21 -1 11.6 5.3
 11 -32 1 9.2 4.3
 21 11 1 10.6 7
 11 -32 1 10.3 3.8
 21 11 1 4 4.2
 11 -32 1 11 4.5
 21 11 1 8.9 5.8
 -8 29 -1 12.2 4.2
 -21 -8 -1 15.6 4.8
 -8 29 -1 12.8 3.7
 -21 -8 -1 12.8 5.6
 29 -21 -1 15.7 3.7
 29 -21 -1 16.6 6.4
 29 -21 -1 12.6 5.5
 -8 29 -1 12.7 3.5
 -21 -8 -1 24.3 7.6
 8 -29 1 7.8 3.8
 8 -29 1 17.8 6.5
 21 8 1 11.7 5.7
 8 -29 1 18 4.5
 21 8 1 16 5.5
 21 8 1 7.2 4.4
 21 8 1 13.3 4.8
 21 8 1 10.6 6.4
 26 -21 -1 29 6.1
 26 -21 -1 23.7 4.6
 -21 -5 -1 27 4.8
 -21 -5 -1 30.4 5.6
 -5 26 -1 27.6 5
 -5 26 -1 30.2 4.6
 26 -21 -1 30.9 7
 21 5 1 22.8 7.4
 5 -26 1 21.1 5.4
 5 -26 1 24.7 6.1
 21 5 1 29.5 5.8
 5 -26 1 19.7 4.9
 5 -26 1 30.2 6.7
 21 5 1 19.5 7.2
 21 5 1 23.7 6
 21 5 1 21.1 5.6
 -21 -2 -1 192.88 16.5
 -2 23 -1 178.68 16.8
 -2 23 -1 174.38 17.1
 -21 -2 -1 185.48 16.1
 23 -21 -1 175.68 16
 -2 23 -1 165.68 16.2
 23 -21 -1 161.78 17.8
 21 2 1 174.28 21.4
 2 -23 1 184.38 17.7
 21 2 1 181.48 17.4
 2 -23 1 190.58 17.2
 2 -23 1 193.88 17.8
 2 -23 1 160.58 17.6
 21 2 1 168.78 16.6
 21 2 1 185.68 19.9
 21 2 1 179.78 17.3
 20 -21 -1 36.8 3.7
 -21 1 -1 27.3 4.2
 1 20 -1 31.8 5.6
 1 20 -1 35.2 5.5
 1 20 -1 25.9 5.7
 -21 1 -1 31 7.9
 20 -21 -1 28.4 4.8
 20 -21 -1 35.6 6.8
 20 -21 -1 23.5 3.1
 1 20 -1 43.9 7.6
 21 -1 1 35 5.8
 21 -1 1 32 7.7
 -1 -20 1 33.7 6.8
 21 -1 1 36 6.2
 21 -1 1 33.5 7.9
 -1 -20 1 24.8 5.3
 -1 -20 1 29 6
 -1 -20 1 33.8 6.4
 21 -1 1 31.3 5.2
 4 17 -1 126.39 13.5
 4 17 -1 146.29 13.8
 4 17 -1 132.69 13.1
 4 17 -1 124.49 14.3
 17 -21 -1 131.39 12.7
 -21 4 -1 133.89 15.1
 17 -21 -1 144.69 12.1
 -4 -17 1 132.69 14.5
 21 -4 1 143.29 12.6
 -4 -17 1 126.39 13.7
 21 -4 1 122.89 15.1
 -4 -17 1 148.29 13.6
 -4 -17 1 141.69 13.8
 21 -4 1 144.39 13.1
 21 -4 1 129.89 15.3
 7 14 -1 36.5 6.1
 7 14 -1 46.9 8
 7 14 -1 38.4 6.1
 14 -21 -1 33.4 5.2
 14 -21 -1 29.8 4.3
 7 14 -1 30.3 5.3
 -21 7 -1 37.3 8
 21 -7 1 50.09 8.5
 -7 -14 1 33.7 6.1
 -7 -14 1 29 6.8
 -7 -14 1 26.7 5.1
 21 -7 1 28.7 4
 21 -7 1 32.4 4.7
 -7 -14 1 34.5 6.2
 -14 21 1 30.1 4.7
 21 -7 1 34.8 7.4
 10 11 -1 1.4 2.6
 11 -21 -1 -0.4 1.5
 10 11 -1 0.7 2.2
 10 11 -1 4.2 3.9
 11 -21 -1 3.6 3.2
 11 -21 -1 -1.1 1.6
 11 -21 -1 0.9 2.2
 10 11 -1 -1.5 2.4
 -10 -11 1 -2.4 1.5
 21 -10 1 0.1 3.2
 21 -10 1 -1.1 1
 -10 -11 1 0.5 2.6
 -11 21 1 3.3 2.3
 21 -10 1 1.9 3.4
 21 -10 1 0.8 1.6
 -10 -11 1 1.4 3.3
 8 -21 -1 26.6 4.8
 13 8 -1 29.5 5.4
 13 8 -1 27.6 7.2
 8 -21 -1 35.7 4.6
 8 -21 -1 31.5 5.6
 8 -21 -1 23.5 5.2
 13 8 -1 28.3 5
 13 8 -1 30 5.6
 21 -13 1 23.9 4.1
 21 -13 1 22.7 6.1
 -13 -8 1 25.9 6.6
 -8 21 1 24.3 3.5
 21 -13 1 22.3 2.9
 -13 -8 1 21.9 4.9
 -8 21 1 25.3 7.6
 21 -13 1 25 6.1
 -8 21 1 22.7 3.7
 -13 -8 1 33.5 4.7
 16 5 -1 11.6 3.7
 16 5 -1 10.3 3.3
 5 -21 -1 15.7 4.5
 16 5 -1 8.7 5.3
 5 -21 -1 6.8 2.9
 5 -21 -1 6.2 3.2
 5 -21 -1 8.1 3.2
 16 5 -1 5.2 3.2
 -16 -5 1 5.5 4.2
 -5 21 1 9.1 3
 -16 -5 1 4.5 2.2
 -5 21 1 9 2.5
 21 -16 1 15.1 4.6
 21 -16 1 10.9 2.9
 21 -16 1 11.7 4.5
 -5 21 1 7.8 3.3
 2 -21 -1 180.08 17
 19 2 -1 182.68 16.9
 2 -21 -1 162.38 18.7
 2 -21 -1 204.88 16.8
 19 2 -1 179.98 16.8
 19 2 -1 194.48 16.4
 2 -21 -1 179.78 17
 19 2 -1 166.78 18.6
 21 -19 1 182.28 15.9
 21 -19 1 152.78 16.6
 -19 -2 1 149.69 18.2
 -2 21 1 193.78 16.2
 -19 -2 1 171.58 16
 -19 -2 1 179.18 15.7
 21 -19 1 165.78 17
 -2 21 1 165.98 16.5
 -2 21 1 175.88 16.3
 22 -1 -1 46.9 9.5
 -1 -21 -1 19.2 5.1
 22 -1 -1 27.1 5
 22 -1 -1 35.6 6.1
 22 -1 -1 35.8 6.1
 -1 -21 -1 35.3 6.6
 -1 -21 -1 36.7 7.3
 -1 -21 -1 33.3 6.6
 -22 1 1 26.4 4.2
 -22 1 1 30.6 4.6
 1 21 1 43.7 8.1
 21 -22 1 30.6 5.1
 1 21 1 29.2 5.4
 1 21 1 33.4 5.8
 21 -22 1 32.7 3.5
 21 -22 1 25.1 3.2
 -22 1 1 32.2 8.5
 1 21 1 33.2 5.9
 -4 -21 -1 60.39 8.8
 -4 -21 -1 59.09 9.6
 25 -4 -1 55.39 6.9
 25 -4 -1 47.6 7.8
 25 -4 -1 57.99 10.1
 25 -4 -1 58.79 7.6
 -4 -21 -1 46 7.3
 4 21 1 66.89 8.7
 21 -25 1 51.99 7.3
 21 -25 1 59.39 6.1
 21 -25 1 57.89 5.7
 4 21 1 53.89 9.4
 -7 -21 -1 8.6 5.3
 28 -7 -1 0.9 4.3
 -7 -21 -1 2.7 2.5
 -7 -21 -1 -0.2 3
 28 -7 -1 5.4 3.8
 28 -7 -1 1.1 2.2
 28 -7 -1 -1.9 4.3
 28 -7 -1 1.2 2.6
 21 -28 1 3.9 3
 7 21 1 -4.1 2.7
 7 21 1 3.4 4.1
 7 21 1 -2.8 2.7
 21 -28 1 -2.6 1.9
 7 21 1 2.6 5.1
 21 -28 1 2.1 1.8
 31 -10 -1 7.9 5.8
 31 -10 -1 10.1 6.5
 -10 -21 -1 4.8 3.5
 31 -10 -1 8.2 3
 -10 -21 -1 11.4 6.1
 31 -10 -1 16.6 5
 31 -10 -1 14.9 4.1
 21 -31 1 10.5 3
 21 -31 1 7.9 3.8
 10 21 1 8.6 5
 10 21 1 13.9 6.3
 21 -31 1 7 3.2
 10 21 1 15.4 5.4
 34 -13 -1 9.7 3.7
 -13 -21 -1 17.3 6
 -21 34 -1 5.8 3.3
 34 -13 -1 10.4 6
 34 -13 -1 3.6 5
 34 -13 -1 10.7 6.4
 34 -13 -1 8.6 3.1
 13 21 1 6.9 5.4
 21 -34 1 6 4.2
 21 -34 1 2.8 3.5
 21 -34 1 11.2 4.2
 13 21 1 5.6 6.3
 13 21 1 11.9 5.5
 34 -22 -1 3.6 5.2
 34 -22 -1 -1.1 2.1
 -22 -12 -1 3.4 3.3
 34 -22 -1 3.8 4.5
 22 12 1 6.8 5.6
 22 12 1 2.6 6.2
 22 12 1 1.7 3.7
 12 -34 1 -0.4 2.7
 12 -34 1 -1.3 3.3
 -9 31 -1 6.7 2.6
 -9 31 -1 13.9 4.9
 -22 -9 -1 3.8 4.3
 -22 -9 -1 6 3.3
 31 -22 -1 8.5 5.1
 31 -22 -1 10.9 4.8
 22 9 1 1.6 3.5
 9 -31 1 2.9 4.2
 22 9 1 5.8 5.7
 9 -31 1 14.2 4.9
 22 9 1 14.4 7
 9 -31 1 8.8 3.6
 28 -22 -1 1.3 2.3
 -22 -6 -1 -4.7 2.7
 -22 -6 -1 -1.2 2.5
 -6 28 -1 -2.3 2.2
 28 -22 -1 1.2 3.5
 -6 28 -1 1.9 2.9
 -6 28 -1 0.8 2.3
 -22 -6 -1 -0.9 4.8
 28 -22 -1 -2.7 2.8
 6 -28 1 1.4 2.7
 6 -28 1 1.6 3.9
 22 6 1 -1.7 2.8
 22 6 1 1.9 3.3
 6 -28 1 -2.1 2.7
 22 6 1 -2.4 3.4
 22 6 1 -7.1 4.1
 22 6 1 1.2 4.4
 25 -22 -1 32.5 7.1
 -22 -3 -1 25.9 5.3
 25 -22 -1 30.5 4.9
 -3 25 -1 19.3 4.6
 -22 -3 -1 31.3 4.9
 25 -22 -1 32.6 6.5
 -3 25 -1 21.7 4.9
 3 -25 1 31.1 5.6
 22 3 1 23 5.1
 3 -25 1 35.4 7
 22 3 1 24 7.6
 22 3 1 41.9 6.9
 22 3 1 29 8
 3 -25 1 32.4 6.6
 3 -25 1 18.1 5.6
 -22 0 -1 0.9 1.8
 0 22 -1 -3.5 2.5
 22 -22 -1 0.9 2.2
 0 22 -1 2.8 2.9
 0 22 -1 1.6 2.5
 -22 0 -1 0.8 1.9
 -22 0 -1 3.6 5
 0 22 -1 -0.5 3.4
 22 -22 -1 4.6 3.9
 22 0 1 0.8 4.4
 22 0 1 0.1 3.1
 22 0 1 0.3 2.6
 0 -22 1 2.5 5.6
 0 -22 1 -1.4 2.6
 22 0 1 0.3 2.4
 0 -22 1 -0.5 3.5
 0 -22 1 -0.2 2.9
 22 0 1 6.3 8.8
 -22 3 -1 2.4 1.5
 3 19 -1 -2.6 2.2
 -22 3 -1 5.6 4.3
 19 -22 -1 1.4 1.7
 3 19 -1 -1.9 3.6
 3 19 -1 -0.8 2.6
 3 19 -1 -0.3 2.4
 -22 3 -1 -0.1 1.2
 19 -22 -1 1.6 1.3
 19 -22 -1 0 2.1
 -3 -19 1 -1 2.5
 -3 -19 1 0.3 2.3
 22 -3 1 -1.4 3.7
 22 -3 1 2.4 4.2
 22 -3 1 0.8 2.8
 -3 -19 1 1.1 3
 -3 -19 1 -1.7 3.5
 22 -3 1 -0.7 2.1
 22 -3 1 -1.1 2.2
 16 -22 -1 41.5 4.5
 16 -22 -1 28.8 4.5
 6 16 -1 38.7 7.4
 6 16 -1 28.1 5.4
 6 16 -1 23.4 5.7
 6 16 -1 41.8 6.6
 16 -22 -1 35.9 5.2
 -22 6 -1 52.09 9.6
 -6 -16 1 43 5.7
 22 -6 1 41.8 7.9
 -6 -16 1 48.8 8.4
 22 -6 1 27.6 4.4
 -6 -16 1 37.5 6.4
 22 -6 1 29.4 5
 22 -6 1 38.4 8.3
 -6 -16 1 44.2 6.8
 -16 22 1 29.5 4.7
 9 13 -1 3 3.1
 13 -22 -1 7.4 2.6
 -22 9 -1 12.2 5.5
 13 -22 -1 4.5 3.4
 9 13 -1 6 3.4
 13 -22 -1 7.6 2.9
 13 -22 -1 3.4 1.9
 9 13 -1 4.1 4.4
 9 13 -1 2.6 2.5
 22 -9 1 2.2 1.6
 -9 -13 1 7.6 3.6
 22 -9 1 11.3 4.8
 22 -9 1 11.6 5.2
 22 -9 1 3.8 2.1
 -13 22 1 8.4 2.7
 -9 -13 1 13.7 5
 -9 -13 1 4.6 2.7
 -9 -13 1 9.4 3.8
 10 -22 -1 176.18 17.5
 10 -22 -1 186.98 17.3
 12 10 -1 190.08 17.8
 10 -22 -1 179.08 17
 10 -22 -1 194.18 16.8
 12 10 -1 194.68 17.5
 12 10 -1 191.28 19.2
 12 10 -1 187.38 18
 22 -12 1 174.48 18.7
 -10 22 1 188.38 15.7
 -10 22 1 185.78 15.8
 -12 -10 1 209.78 17.5
 -12 -10 1 180.88 19
 22 -12 1 195.28 15.8
 22 -12 1 183.48 19
 22 -12 1 188.28 15.9
 -10 22 1 187.58 17.5
 -12 -10 1 190.98 17.7
 15 7 -1 -4.1 3.6
 15 7 -1 4.1 2.6
 7 -22 -1 -1.4 1.6
 15 7 -1 -0.7 2.5
 15 7 -1 -0.7 2.4
 7 -22 -1 1.3 2.7
 7 -22 -1 -0.7 2.2
 7 -22 -1 0.7 3.1
 -15 -7 1 -0.9 2.4
 -15 -7 1 0.3 1.6
 22 -15 1 0.9 2
 -15 -7 1 2.8 3.9
 -7 22 1 -0.9 1.8
 22 -15 1 -1.4 2.9
 22 -15 1 4.2 3.7
 -7 22 1 1.7 1.8
 -7 22 1 -0.3 2.1
 18 4 -1 122.79 11.5
 4 -22 -1 114.69 11.4
 18 4 -1 121.89 12.1
 4 -22 -1 111.19 11.7
 18 4 -1 116.99 12
 4 -22 -1 114.39 12.5
 18 4 -1 116.99 14
 4 -22 -1 116.29 11.9
 -18 -4 1 113.99 13.8
 -4 22 1 109.09 11.5
 -18 -4 1 99.99 10.4
 22 -18 1 100.99 11.9
 -18 -4 1 111.39 12.9
 22 -18 1 98.79 11.9
 22 -18 1 104.39 10.6
 -4 22 1 108.49 10.9
 21 1 -1 4 3.2
 1 -22 -1 -2.2 2.6
 21 1 -1 -0.1 2.5
 1 -22 -1 -3.5 2.8
 21 1 -1 1.1 5.3
 1 -22 -1 -0.6 3.4
 21 1 -1 3.5 2.7
 1 -22 -1 3.4 2.7
 -21 -1 1 1.6 2.2
 -21 -1 1 3.3 2.1
 22 -21 1 2 3.3
 -1 22 1 5.7 2.9
 22 -21 1 2.8 2.3
 -1 22 1 -0.4 2.7
 22 -21 1 3.1 3.2
 -1 22 1 -0.7 2.4
 24 -2 -1 6.9 5.6
 -2 -22 -1 -0.7 2.3
 24 -2 -1 -0.2 2.6
 24 -2 -1 -1.3 3
 -2 -22 -1 1.2 4
 24 -2 -1 1.2 2.4
 -2 -22 -1 3.2 3.6
 -2 -22 -1 -1.5 3.2
 22 -24 1 4.4 2.7
 2 22 1 3 3.1
 2 22 1 0.4 4
 2 22 1 0 2.6
 22 -24 1 -1.7 1.4
 -24 2 1 0.4 1.7
 -24 2 1 0.6 1.7
 27 -5 -1 17.8 4.2
 27 -5 -1 16.5 7.1
 -5 -22 -1 26.2 5.4
 -5 -22 -1 19.1 6
 27 -5 -1 23.7 7.6
 -5 -22 -1 17 6.4
 27 -5 -1 24.2 5.7
 27 -5 -1 14.4 4.5
 -5 -22 -1 19.8 5.8
 22 -27 1 19.8 4.6
 5 22 1 13.3 4.7
 -27 5 1 21.1 8.4
 5 22 1 25.1 6
 22 -27 1 19.8 3.6
 5 22 1 16.5 6
 22 -27 1 17.5 3.1
 -8 -22 -1 -1.8 2.3
 30 -8 -1 1.5 4.9
 30 -8 -1 2.9 3
 30 -8 -1 5.9 3.9
 -8 -22 -1 5.3 5.4
 30 -8 -1 1.1 5
 8 22 1 10.6 4.9
 22 -30 1 1.3 1.8
 8 22 1 4.7 5.3
 22 -30 1 1.4 2.3
 8 22 1 1.6 4
 33 -11 -1 4.6 2.7
 33 -11 -1 0.9 5
 -11 -22 -1 4.3 4.2
 33 -11 -1 2.6 4.2
 33 -11 -1 5.5 3.2
 33 -11 -1 8.5 6
 11 22 1 3.8 5.9
 22 -33 1 6.7 2.6
 22 -33 1 3.4 3.3
 11 22 1 -0.2 4.2
 11 22 1 7.8 4.9
 22 -33 1 4.2 3.8
 33 -23 -1 7.6 3
 -23 -10 -1 6.2 3.8
 33 -23 -1 21.5 6.7
 -23 -10 -1 13.1 4.6
 33 -23 -1 7.2 5.2
 10 -33 1 2.6 4.1
 10 -33 1 1.7 3.1
 23 10 1 3.9 4.8
 23 10 1 2 7.4
 23 10 1 8 6
 30 -23 -1 17.4 4.2
 -23 -7 -1 17.8 4.9
 30 -23 -1 13.7 7
 -7 30 -1 10.7 3.5
 -7 30 -1 6 3
 -23 -7 -1 12 5.3
 -7 30 -1 14.1 4.7
 30 -23 -1 17.9 5.7
 7 -30 1 14.2 4.8
 23 7 1 9.4 4.6
 23 7 1 24.2 8
 7 -30 1 11.5 4.1
 7 -30 1 17 5.8
 7 -30 1 14.7 5.2
 23 7 1 6.9 6.2
 23 7 1 13.3 6.9
 -4 27 -1 76.49 8.7
 27 -23 -1 59.69 9.8
 -23 -4 -1 77.59 13.4
 27 -23 -1 73.59 8.1
 -4 27 -1 67.99 9.4
 -23 -4 -1 80.49 8.9
 -23 -4 -1 73.49 8.1
 27 -23 -1 71.99 9.5
 -4 27 -1 61.59 8.1
 23 4 1 79.49 12.5
 23 4 1 66.29 9.4
 4 -27 1 64.99 9.5
 4 -27 1 64.39 10.2
 23 4 1 70.29 11.5
 23 4 1 67.99 10
 23 4 1 69.99 9.4
 4 -27 1 64.89 8.8
 4 -27 1 94.69 11.2
 -23 -1 -1 20.8 4.2
 -1 24 -1 20.3 4.5
 -1 24 -1 15.6 4.4
 24 -23 -1 7.9 3.3
 -23 -1 -1 19.7 7.4
 24 -23 -1 11.5 4.8
 -23 -1 -1 14.6 3.4
 1 -24 1 19.3 5.2
 1 -24 1 11.9 4.6
 23 1 1 7.7 5.1
 1 -24 1 11.2 5.3
 23 1 1 11.8 6.5
 23 1 1 24.9 5
 23 1 1 18.2 4.9
 23 1 1 12.7 4.8
 1 -24 1 15.5 4.4
 21 -23 -1 139.29 13
 21 -23 -1 161.58 14.5
 -23 2 -1 160.08 13.5
 -23 2 -1 143.29 17.5
 -23 2 -1 174.58 14
 2 21 -1 151.08 15.8
 21 -23 -1 161.18 13.3
 2 21 -1 163.08 16.4
 2 21 -1 152.48 14.9
 2 21 -1 158.58 15.5
 21 -23 -1 152.68 15.8
 23 -2 1 152.78 15.3
 23 -2 1 158.48 17.9
 -2 -21 1 158.88 16.4
 -2 -21 1 155.48 18.2
 -2 -21 1 157.28 16.5
 -2 -21 1 136.69 15.5
 23 -2 1 138.89 14.4
 23 -2 1 153.68 15
 18 -23 -1 8.1 2.1
 5 18 -1 15 4.3
 18 -23 -1 12.2 2.7
 5 18 -1 7.5 4.9
 18 -23 -1 6.5 2.9
 5 18 -1 9.8 3.6
 -23 5 -1 5.9 5.1
 5 18 -1 11.3 4.9
 23 -5 1 12.2 3.3
 23 -5 1 10.6 2.9
 -5 -18 1 3.8 3.7
 23 -5 1 7.8 5.2
 -5 -18 1 9.4 3.4
 -5 -18 1 13 5
 23 -5 1 11.2 5.1
 8 15 -1 36.1 6.3
 8 15 -1 34.5 6.2
 -23 8 -1 36.7 8.4
 15 -23 -1 34.5 4.8
 15 -23 -1 34.9 5.6
 15 -23 -1 38.1 6.2
 8 15 -1 26.3 6.8
 15 -23 -1 27.1 4.2
 8 15 -1 33.2 5.7
 23 -8 1 28.7 4.7
 -8 -15 1 43.7 7.2
 -8 -15 1 32.9 6.4
 -15 23 1 29.5 4.9
 -8 -15 1 30.8 5.5
 23 -8 1 32.1 7.8
 -8 -15 1 36.6 7.6
 23 -8 1 32 4.3
 23 -8 1 41.3 8.5
 12 -23 -1 7.1 2.4
 11 12 -1 4.7 2.8
 11 12 -1 2.7 3
 11 12 -1 11.4 5.4
 12 -23 -1 8.5 3.9
 12 -23 -1 15 4
 11 12 -1 11.1 4.1
 12 -23 -1 5.5 2.7
 23 -11 1 10.1 4.9
 23 -11 1 1.7 1.8
 -12 23 1 13.2 3.4
 23 -11 1 5.6 4.5
 -11 -12 1 10.1 5
 23 -11 1 6.3 1.9
 -11 -12 1 9.2 3.3
 -11 -12 1 7 3.7
 9 -23 -1 11.5 3.7
 14 9 -1 9.8 4.1
 14 9 -1 10.5 5.5
 9 -23 -1 6.7 3.1
 14 9 -1 10.5 3.9
 14 9 -1 8.6 3.5
 9 -23 -1 6.5 2.7
 9 -23 -1 12.7 4.2
 -14 -9 1 14.2 4.2
 23 -14 1 5.9 1.8
 -14 -9 1 10.8 3.1
 -9 23 1 12.5 3.2
 23 -14 1 9 2.9
 -14 -9 1 15 5.7
 23 -14 1 10.9 1.7
 23 -14 1 10.6 4.7
 -9 23 1 8.6 2.3
 23 -14 1 9.5 4.7
 -9 23 1 6.7 2.3
 17 6 -1 14 6
 17 6 -1 12.5 4.4
 6 -23 -1 14.8 4.1
 6 -23 -1 20 4.2
 6 -23 -1 14.2 4.9
 6 -23 -1 15.3 4.4
 17 6 -1 21.2 5.1
 17 6 -1 8.7 3.6
 23 -17 1 13.8 4.9
 -6 23 1 14.3 3.4
 23 -17 1 23.5 6
 -6 23 1 22.8 4.9
 -6 23 1 16.3 3.4
 -17 -6 1 19.2 6.2
 23 -17 1 14.5 3.4
 -17 -6 1 16.3 3.5
 -17 -6 1 21.2 4.6
 3 -23 -1 6.4 3.2
 20 3 -1 10.4 3.4
 20 3 -1 6.9 3.7
 3 -23 -1 5.5 3.9
 3 -23 -1 5.6 3.8
 3 -23 -1 3.7 3.4
 20 3 -1 9.7 4.2
 23 -20 1 11.9 4.6
 23 -20 1 9 4
 -20 -3 1 7.5 2.8
 -3 23 1 7.6 3.1
 -3 23 1 8.8 3.2
 -3 23 1 8.6 3.9
 23 -20 1 9.1 3
 0 -23 -1 247.98 25.3
 23 0 -1 289.77 24.7
 23 0 -1 295.77 24.2
 23 0 -1 273.57 26.9
 0 -23 -1 296.87 25.3
 0 -23 -1 264.87 24.4
 0 -23 -1 257.67 24.8
 23 0 -1 249.78 24.3
 23 -23 1 254.47 23.5
 0 23 1 251.07 23.7
 -23 0 1 285.67 23
 0 23 1 269.97 24.3
 0 23 1 251.17 25.4
 -23 0 1 281.67 23.2
 26 -3 -1 13.8 6.4
 26 -3 -1 7.6 5.8
 -3 -23 -1 15.3 4.8
 26 -3 -1 7.4 3.5
 -3 -23 -1 5.4 3.3
 26 -3 -1 10.7 4.4
 26 -3 -1 19.3 4.6
 -3 -23 -1 11.8 5.1
 -3 -23 -1 15.4 6
 23 -26 1 8.4 2.1
 -26 3 1 18.5 7.2
 23 -26 1 16.1 4.1
 3 23 1 21.7 6.6
 23 -26 1 10.9 2.6
 3 23 1 10.8 4.6
 3 23 1 11.7 4.2
 -6 -23 -1 25.5 9.5
 29 -6 -1 27.4 8.4
 29 -6 -1 28.3 6.4
 29 -6 -1 26.7 7.8
 29 -6 -1 34.2 6.4
 29 -6 -1 27.3 5.1
 -6 -23 -1 26.5 5.8
 6 23 1 36.9 6.5
 23 -29 1 30.2 4.7
 23 -29 1 28.1 4
 23 -29 1 31.4 6
 6 23 1 32.7 8.1
 6 23 1 25 6.3
 -9 -23 -1 13.2 4.6
 32 -9 -1 18.4 8
 32 -9 -1 3.9 5.5
 32 -9 -1 8.6 3.3
 32 -9 -1 21.6 8.3
 9 23 1 11.6 5.4
 9 23 1 14.6 6.5
 23 -32 1 18.6 4.9
 23 -32 1 14 3.1
 23 -32 1 16.5 4
 9 23 1 12.1 5.3
 -8 32 -1 0.1 2.4
 -24 -8 -1 0.3 2.9
 32 -24 -1 -1.7 2.2
 32 -24 -1 4.5 4.7
 -8 32 -1 5.2 2.7
 -24 -8 -1 1.9 4.5
 32 -24 -1 2 4.1
 24 8 1 4 7.7
 8 -32 1 2.9 4.2
 8 -32 1 -3.3 2.2
 24 8 1 -1.4 3.5
 24 8 1 0 5
 29 -24 -1 13.9 5.9
 -5 29 -1 21 5.9
 -24 -5 -1 18.3 4.8
 29 -24 -1 25.5 6.4
 -24 -5 -1 16.8 4.3
 29 -24 -1 23.5 4.5
 -5 29 -1 21.2 4.3
 -5 29 -1 16 4.4
 5 -29 1 17.5 4.5
 5 -29 1 27.1 9.1
 24 5 1 19.9 6.2
 24 5 1 16.5 5.2
 5 -29 1 15 5.4
 5 -29 1 27.8 6.4
 24 5 1 17.3 7.5
 24 5 1 13.5 4.7
 24 5 1 26.9 8.5
 26 -24 -1 -2.7 2
 26 -24 -1 0.5 3.5
 -24 -2 -1 1.7 2.2
 -2 26 -1 1.6 2.7
 -2 26 -1 0.1 3.3
 -24 -2 -1 3.7 3.6
 -24 -2 -1 3.6 5.1
 -2 26 -1 0.4 2.6
 24 2 1 1.4 4.8
 2 -26 1 5.8 4.7
 2 -26 1 -0.2 2.8
 24 2 1 0.6 4.2
 2 -26 1 2.8 3.8
 24 2 1 0.4 2.9
 2 -26 1 3.9 4.2
 24 2 1 2.9 3.9
 24 2 1 9.7 4.2
 1 23 -1 40.8 7.1
 -24 1 -1 35 5.2
 23 -24 -1 45.3 4.8
 23 -24 -1 47.9 8.5
 1 23 -1 59.79 9.9
 23 -24 -1 44.9 4.4
 1 23 -1 49.3 10.3
 -24 1 -1 54.69 11.3
 23 -24 -1 48.2 6.3
 1 23 -1 32.8 6.3
 24 -1 1 52.19 10.5
 -1 -23 1 47.2 6.8
 24 -1 1 45.6 7.4
 24 -1 1 40.9 6.2
 -1 -23 1 46.2 7.8
 -1 -23 1 46.4 8.7
 24 -1 1 41.5 6.9
 -1 -23 1 48.2 8.3
 24 -1 1 44.5 9.9
 20 -24 -1 33.1 5.4
 20 -24 -1 32.7 4.4
 4 20 -1 28.1 5.5
 4 20 -1 33.8 7.6
 4 20 -1 26.2 5.8
 -24 4 -1 37.8 8.9
 20 -24 -1 30.4 4
 24 -4 1 34.5 5.8
 24 -4 1 43.8 6.8
 -4 -20 1 46.4 7.7
 24 -4 1 35.9 5.1
 -4 -20 1 34.6 7.5
 24 -4 1 37.1 8.7
 -4 -20 1 33.8 6
 7 17 -1 15.2 4.1
 7 17 -1 15.5 4.5
 -24 7 -1 5.5 5.4
 17 -24 -1 14.1 2.7
 17 -24 -1 12.8 3.9
 17 -24 -1 13.1 3.1
 7 17 -1 12 4.9
 24 -7 1 13.1 3.3
 -7 -17 1 15.6 5.5
 24 -7 1 7.9 5
 24 -7 1 14.8 3.2
 -17 24 1 10.5 3.8
 24 -7 1 12.2 5.7
 -7 -17 1 16.3 4.1
 -7 -17 1 12.5 4.5
 14 -24 -1 157.88 13.3
 10 14 -1 137.39 14.5
 10 14 -1 136.19 14.6
 10 14 -1 140.29 16
 14 -24 -1 146.29 13.9
 14 -24 -1 144.99 13.5
 -10 -14 1 137.79 14.5
 24 -10 1 144.09 12.7
 -10 -14 1 176.18 14.7
 -14 24 1 143.69 13.5
 24 -10 1 142.69 13.1
 -10 -14 1 140.09 16
 24 -10 1 126.29 15.8
 24 -10 1 133.69 15.7
 13 11 -1 17.9 4.3
 13 11 -1 22.5 6.6
 11 -24 -1 20.6 5.5
 13 11 -1 25.5 5.4
 11 -24 -1 21.4 5.1
 11 -24 -1 18.5 4.7
 13 11 -1 16.3 4.7
 11 -24 -1 17.1 3.6
 -11 24 1 16.2 2.5
 -13 -11 1 14.4 4.6
 -13 -11 1 22.8 6.7
 24 -13 1 19.4 3.4
 -13 -11 1 20.2 4.4
 -11 24 1 16.9 2.4
 24 -13 1 18.6 2.7
 24 -13 1 24.1 6
 24 -13 1 15.9 5.5
 -11 24 1 22.2 4.7
 8 -24 -1 42.2 6.4
 8 -24 -1 44.7 6
 16 8 -1 50.89 8.2
 8 -24 -1 41.3 6.7
 8 -24 -1 43 7.3
 16 8 -1 49.5 7.4
 16 8 -1 49.4 9.9
 16 8 -1 46.9 6.6
 -16 -8 1 46.7 7.4
 -16 -8 1 52.29 9.6
 24 -16 1 37.5 7.8
 24 -16 1 49.1 8
 -8 24 1 44.7 6.2
 -8 24 1 46.4 5.2
 -16 -8 1 34.9 5.6
 -8 24 1 48.2 5.5
 24 -16 1 44.9 5.8
 19 5 -1 11.4 6.6
 19 5 -1 2.1 3.2
 5 -24 -1 2.5 3.6
 19 5 -1 2.3 2.6
 5 -24 -1 6.7 3.6
 5 -24 -1 3 2.6
 5 -24 -1 1.7 2.9
 19 5 -1 8.7 4.1
 24 -19 1 7.1 4
 -19 -5 1 4.8 3.1
 -5 24 1 5.7 3.4
 -5 24 1 3.6 2.5
 24 -19 1 4.7 2.5
 24 -19 1 3.4 3.7
 -5 24 1 6.5 2.6
 22 2 -1 3.5 3
 2 -24 -1 9.1 3.6
 22 2 -1 7.2 4.2
 22 2 -1 4.4 5.2
 2 -24 -1 11.9 5
 2 -24 -1 12.9 4.7
 2 -24 -1 3 3.5
 22 2 -1 2.1 3.2
 -22 -2 1 6.6 2.7
 -22 -2 1 11.7 3.6
 -2 24 1 6.7 5.8
 -2 24 1 11.4 3.7
 24 -22 1 6.7 3
 -2 24 1 5.2 3.1
 24 -22 1 7.6 4.3
 -1 -24 -1 43.2 8
 25 -1 -1 31.2 6.7
 25 -1 -1 46.8 7.7
 -1 -24 -1 58.69 10
 25 -1 -1 39.1 6.5
 -1 -24 -1 52.59 7.2
 25 -1 -1 52.29 10.3
 -1 -24 -1 38.1 7.9
 -25 1 1 51.89 6.4
 -25 1 1 45.7 5.5
 1 24 1 55.69 10.1
 1 24 1 53.59 9.8
 1 24 1 38.1 8.1
 24 -25 1 46.7 6.5
 -25 1 1 61.19 11.5
 28 -4 -1 13.8 6.4
 -4 -24 -1 8.3 5.4
 28 -4 -1 6.8 3.3
 -4 -24 -1 11.2 4.9
 -4 -24 -1 6.3 6.4
 28 -4 -1 4 3.9
 28 -4 -1 7.5 5.5
 -4 -24 -1 1.9 2.9
 24 -28 1 8.7 3.5
 4 24 1 8 5.1
 24 -28 1 4.4 2.2
 -28 4 1 13.1 7.6
 4 24 1 1.3 3.4
 24 -28 1 6 1.8
 4 24 1 7.2 4.6
 4 24 1 1.5 3.6
 31 -7 -1 12.7 4.3
 -7 -24 -1 18.3 5.1
 31 -7 -1 8.5 6.4
 31 -7 -1 8.5 3.5
 -7 -24 -1 21.6 7.8
 31 -7 -1 17.3 7.2
 7 24 1 16.9 5.6
 24 -31 1 17.2 4.8
 24 -31 1 16.3 3.7
 7 24 1 13.2 6.7
 24 -31 1 15.3 3.1
 34 -10 -1 1.4 2.9
 34 -10 -1 3.3 7.7
 34 -10 -1 -1 3.2
 34 -10 -1 -1.4 5
 -10 -24 -1 2.7 3.4
 34 -10 -1 5.9 4.6
 10 24 1 6.1 5.8
 10 24 1 6.2 5
 10 24 1 6 4.6
 24 -34 1 8.8 3.1
 24 -34 1 3.4 2.1
 24 -34 1 1 4
 -6 31 -1 13.3 4
 -6 31 -1 9.5 3.7
 31 -25 -1 10.8 7.3
 31 -25 -1 13.5 5.8
 31 -25 -1 12.5 3.6
 -25 -6 -1 18.3 5
 -25 -6 -1 17 4.4
 25 6 1 8.4 6.8
 6 -31 1 15.2 4.7
 6 -31 1 12.6 5.8
 6 -31 1 19.9 5.8
 25 6 1 18.7 7.7
 25 6 1 14.9 5.2
 -25 -3 -1 2.4 2.4
 -3 28 -1 5.5 2.9
 -3 28 -1 -3.2 2.3
 -25 -3 -1 3 2.8
 -3 28 -1 -0.2 3.4
 28 -25 -1 3.8 3.9
 28 -25 -1 2 2.5
 25 3 1 2.6 4.3
 3 -28 1 0.7 2.5
 25 3 1 2.8 5.1
 25 3 1 -2.4 4.6
 3 -28 1 8.2 4.2
 3 -28 1 -0.7 4.7
 3 -28 1 2.1 3.8
 25 3 1 -1.4 3.1
 25 3 1 1.2 3.3
 -25 0 -1 89.59 8.6
 -25 0 -1 90.29 9
 -25 0 -1 82.69 13.3
 0 25 -1 89.79 11.7
 25 -25 -1 70.89 10.6
 0 25 -1 93.59 12.4
 0 25 -1 83.49 10.5
 25 -25 -1 83.29 9.3
 25 0 1 95.09 10.9
 25 0 1 100.69 10.3
 0 -25 1 101.69 11.5
 25 0 1 76.49 10.7
 0 -25 1 75.69 10.7
 0 -25 1 93.59 11.8
 25 0 1 74.19 12.7
 25 0 1 73.09 12.5
 0 -25 1 99.89 10.6
 22 -25 -1 3 3.7
 3 22 -1 1.8 3.6
 -25 3 -1 9.5 7.9
 22 -25 -1 0.7 1.3
 3 22 -1 0 3.2
 3 22 -1 -1.3 3.3
 22 -25 -1 0.6 2.3
 22 -25 -1 1.4 1.8
 3 22 -1 8.4 4.5
 25 -3 1 5.2 3.5
 -3 -22 1 1.5 4
 25 -3 1 0.5 2.2
 -3 -22 1 1.5 3.2
 25 -3 1 1.8 2.9
 25 -3 1 2.7 4.4
 -3 -22 1 4.1 4.1
 25 -3 1 3.5 4.3
 -3 -22 1 0.2 2.3
 19 -25 -1 36.4 5.8
 19 -25 -1 32.4 4.7
 6 19 -1 31.6 7.4
 19 -25 -1 32.9 4.2
 6 19 -1 17.9 6.7
 -25 6 -1 30.6 8.7
 6 19 -1 37.6 6.9
 -6 -19 1 28.6 7.2
 -6 -19 1 39.3 6.1
 25 -6 1 39.7 5.2
 -6 -19 1 30.3 6.5
 25 -6 1 30.8 8.1
 25 -6 1 34.2 5.4
 9 16 -1 7.9 5.1
 9 16 -1 10.2 3.6
 16 -25 -1 9.5 2.9
 16 -25 -1 2 2.8
 16 -25 -1 5.1 3.7
 16 -25 -1 7.6 2.4
 25 -9 1 10.9 2.5
 -16 25 1 4.5 2.5
 25 -9 1 8.7 2.9
 25 -9 1 3.5 4.6
 -9 -16 1 4.2 4.4
 -9 -16 1 6.6 4.1
 25 -9 1 5.9 4.5
 -9 -16 1 9.4 4.5
 13 -25 -1 8.3 4.1
 12 13 -1 17.7 6.2
 13 -25 -1 9.9 3.8
 13 -25 -1 8.9 2.9
 12 13 -1 12.3 4.7
 25 -12 1 6.7 4.9
 -12 -13 1 10.9 3.8
 -12 -13 1 10 3.5
 -12 -13 1 16.6 6.1
 -13 25 1 11.5 3.6
 25 -12 1 16.2 5.7
 25 -12 1 8.1 2.8
 25 -12 1 7.4 2.1
 10 -25 -1 18.5 4.7
 15 10 -1 14.5 4.3
 10 -25 -1 8.3 4
 10 -25 -1 19.6 4.5
 15 10 -1 15.1 4.9
 15 10 -1 13.5 5.9
 15 10 -1 12 5.9
 10 -25 -1 16.7 3.8
 -15 -10 1 16.3 3.8
 25 -15 1 13.6 2.2
 -10 25 1 14.5 2.8
 -15 -10 1 16.3 6.1
 -15 -10 1 21.5 5
 25 -15 1 12.4 5.4
 -10 25 1 15.5 4.1
 25 -15 1 15.5 5.2
 25 -15 1 12.2 3.4
 -10 25 1 17.1 2.7
 25 -15 1 16.1 2.6
 7 -25 -1 32.8 6.1
 18 7 -1 27.4 8.3
 7 -25 -1 35.8 7
 18 7 -1 39.5 6.9
 7 -25 -1 32.5 5.5
 18 7 -1 36.3 8.7
 18 7 -1 28.2 5.6
 7 -25 -1 40.7 7
 25 -18 1 32.9 6.9
 -7 25 1 25.8 4.5
 -18 -7 1 38.9 8.8
 -7 25 1 24.4 4.6
 -18 -7 1 34.5 4.9
 25 -18 1 32.6 7
 -7 25 1 41.6 6.9
 25 -18 1 31.1 5.1
 -18 -7 1 35.7 6.2
 21 4 -1 127.49 13.2
 21 4 -1 116.49 12.4
 4 -25 -1 117.69 13.1
 4 -25 -1 119.59 14.4
 4 -25 -1 130.19 13.9
 21 4 -1 120.09 15.4
 4 -25 -1 108.79 12.5
 25 -21 1 119.09 13.4
 -21 -4 1 120.89 11.7
 -21 -4 1 131.19 12.4
 -4 25 1 121.09 13.2
 -4 25 1 119.29 12.1
 25 -21 1 111.49 13
 -4 25 1 110.89 11.7
 25 -21 1 122.09 11.8
 1 -25 -1 1.5 2.7
 24 1 -1 5.2 3
 24 1 -1 -2.3 3.2
 24 1 -1 0.1 4.6
 1 -25 -1 -1.9 4.2
 24 1 -1 1.3 3.7
 1 -25 -1 1.6 3.4
 1 -25 -1 1.1 4.4
 -1 25 1 3.9 3.1
 -1 25 1 -2.5 4.9
 25 -24 1 -1.4 2.1
 25 -24 1 -1.6 3.1
 -24 -1 1 0.8 2.2
 -24 -1 1 1 2.1
 -1 25 1 4.3 3.1
 -24 -1 1 2.5 5
 27 -2 -1 43.7 10.1
 -2 -25 -1 48.4 9.5
 27 -2 -1 52.19 8.1
 -2 -25 -1 48.6 8.4
 27 -2 -1 37.8 6.7
 -2 -25 -1 31.3 6.9
 -2 -25 -1 47.2 8.9
 27 -2 -1 55.19 7.7
 27 -2 -1 48.7 10.3
 25 -27 1 45 5
 2 25 1 48.5 9.5
 -27 2 1 46.2 11.4
 2 25 1 41.9 7.3
 25 -27 1 38.2 6.5
 2 25 1 43.2 7.6
 2 25 1 39.2 9.6
 -5 -25 -1 -0.4 5.4
 30 -5 -1 10.7 6.1
 30 -5 -1 5.1 3.3
 -5 -25 -1 0.2 2.6
 30 -5 -1 5.5 5
 30 -5 -1 1.6 5.1
 30 -5 -1 -1 2.8
 5 25 1 1.9 3.5
 25 -30 1 -0.5 1.5
 5 25 1 2.9 5
 25 -30 1 3.3 2.1
 25 -30 1 2.6 3.5
 33 -8 -1 17.5 8
 33 -8 -1 15.4 4.8
 33 -8 -1 9.8 3.9
 -8 -25 -1 18.7 5.3
 33 -8 -1 20 5.6
 25 -33 1 9.7 5.3
 8 25 1 12.6 5.3
 8 25 1 20.2 7.5
 25 -33 1 15.7 3.9
 25 -33 1 13.6 3.1
 -26 -7 -1 16.4 5.7
 -7 33 -1 16.9 3.8
 33 -26 -1 8.5 4.9
 -7 33 -1 10.1 3.7
 -26 -7 -1 12.5 4
 33 -26 -1 9.3 3.3
 33 -26 -1 11.2 5.8
 7 -33 1 7.4 5
 7 -33 1 16.9 5.1
 26 7 1 9 8.3
 26 7 1 4 6.3
 26 7 1 8.1 7.3
 -26 -4 -1 0.3 2.2
 -26 -4 -1 1.7 3
 30 -26 -1 2.6 2.5
 -4 30 -1 -2 3.1
 26 4 1 -3.1 4.6
 26 4 1 -3.5 3.3
 4 -30 1 5 4.5
 4 -30 1 4.2 4.3
 4 -30 1 0.6 2.9
 26 4 1 5.5 5.9
 27 -26 -1 26.2 6.5
 -26 -1 -1 22.7 4.1
 -1 27 -1 18.8 5.2
 -26 -1 -1 27.1 4.5
 27 -26 -1 21.1 4.6
 -1 27 -1 15.3 4.8
 1 -27 1 28.6 7.3
 26 1 1 14.4 5.4
 1 -27 1 36.5 7.2
 26 1 1 27.1 8.1
 1 -27 1 27.2 6.3
 26 1 1 19.9 7.6
 26 1 1 18.5 5.5
 1 -27 1 23.7 5.4
 2 24 -1 4.8 4.8
 2 24 -1 6.1 3.7
 24 -26 -1 8.4 1.9
 -26 2 -1 8.2 6.5
 24 -26 -1 5 3.8
 -26 2 -1 6.6 2
 24 -26 -1 2.5 2.1
 2 24 -1 1 3.1
 24 -26 -1 7.1 3
 -26 2 -1 8.5 2.9
 26 -2 1 0.1 3.2
 26 -2 1 3.7 4.6
 26 -2 1 7.2 3.7
 -2 -24 1 6.1 4.2
 -2 -24 1 5.8 4.8
 26 -2 1 3.5 5.4
 26 -2 1 3.9 3.2
 -2 -24 1 12.6 4.1
 -2 -24 1 4.9 3.9
 21 -26 -1 60.39 6.6
 21 -26 -1 49.6 7.1
 5 21 -1 67.99 8.8
 5 21 -1 51.39 10
 -26 5 -1 40.9 15.5
 21 -26 -1 69.29 6.2
 -5 -21 1 66.59 8.2
 26 -5 1 63.19 7.8
 -5 -21 1 52.79 10
 26 -5 1 52.19 8.2
 -5 -21 1 54.99 8.9
 26 -5 1 60.79 7.2
 26 -5 1 47 10.4
 26 -5 1 60.79 11
 8 18 -1 49.4 7.8
 -26 8 -1 50.59 10.7
 18 -26 -1 50.29 7
 18 -26 -1 48.2 8
 18 -26 -1 59.99 6.4
 8 18 -1 43.6 8.9
 18 -26 -1 50.29 5.8
 -8 -18 1 59.49 7.5
 26 -8 1 50.99 10.2
 26 -8 1 53.29 6.7
 -8 -18 1 51.79 8.6
 -18 26 1 45.6 6.3
 -8 -18 1 47.8 9.4
 26 -8 1 49.6 6
 11 15 -1 3.2 4.7
 15 -26 -1 0 2.3
 11 15 -1 -0.2 3
 15 -26 -1 -1.2 1.7
 15 -26 -1 2.3 2.8
 15 -26 -1 1.6 3.3
 26 -11 1 8.7 4.7
 -11 -15 1 0.1 2.2
 26 -11 1 -1.6 1.9
 -15 26 1 1.9 2.5
 26 -11 1 2.2 5.4
 -11 -15 1 -0.7 4.4
 26 -11 1 2.6 1.9
 14 12 -1 148.99 23.1
 12 -26 -1 158.68 16
 14 12 -1 169.88 16.4
 12 -26 -1 166.28 15.7
 14 12 -1 158.38 16.5
 12 -26 -1 144.49 15.3
 12 -26 -1 163.28 15.1
 -14 -12 1 185.58 15.8
 -14 -12 1 167.88 16.3
 26 -14 1 170.68 17.5
 -14 -12 1 152.68 18.3
 26 -14 1 160.98 13.8
 -12 26 1 163.18 15.2
 26 -14 1 152.18 14
 26 -14 1 149.99 17.4
 17 9 -1 10.1 3.9
 9 -26 -1 8.4 3.1
 9 -26 -1 12.5 4
 9 -26 -1 9.2 3.7
 17 9 -1 9.1 4.2
 9 -26 -1 6.5 5.3
 17 9 -1 5.9 3.8
 17 9 -1 12.2 5.8
 -17 -9 1 7.7 3.8
 26 -17 1 1.5 4.1
 -17 -9 1 4.9 5.3
 -9 26 1 9.2 3.5
 26 -17 1 4.9 4
 26 -17 1 7.8 2.9
 -9 26 1 7.2 2.4
 -9 26 1 5.7 2.4
 -17 -9 1 8.6 3
 6 -26 -1 42.2 7.3
 6 -26 -1 37.2 7.7
 20 6 -1 34.9 6.3
 20 6 -1 39.3 9.1
 20 6 -1 41.6 7.6
 20 6 -1 36.8 7
 6 -26 -1 35.8 9.8
 -20 -6 1 36.1 6.4
 26 -20 1 47.6 8.3
 -6 26 1 37.7 5.6
 26 -20 1 38 5.5
 26 -20 1 29.6 6.8
 -6 26 1 35.7 5.5
 -6 26 1 35.2 7
 23 3 -1 9.1 4.1
 3 -26 -1 9.6 3.8
 3 -26 -1 12.4 7.5
 23 3 -1 9.9 6
 23 3 -1 18.7 5.3
 3 -26 -1 13 5.4
 23 3 -1 6.9 3.5
 3 -26 -1 11.3 4.8
 26 -23 1 12.4 3.6
 -3 26 1 10.1 3.8
 -3 26 1 7.1 3.3
 26 -23 1 6.8 4.2
 -23 -3 1 16.5 10.6
 -23 -3 1 9.6 3.1
 -3 26 1 15 5.4
 26 -23 1 10 4.5
 -23 -3 1 5.3 3.2
 26 0 -1 3.8 5.4
 26 0 -1 3.7 5.5
 0 -26 -1 8.7 4.5
 0 -26 -1 0.1 2.3
 26 0 -1 7.6 4.6
 26 0 -1 2.2 3.3
 0 -26 -1 1.4 3.8
 26 0 -1 0.3 3
 0 -26 -1 10.7 5.4
 26 -26 1 0.3 2.5
 -26 0 1 2.5 2
 0 26 1 6.4 4
 -26 0 1 10.1 6.3
 0 26 1 4.1 3
 -26 0 1 2.4 2.2
 29 -3 -1 24.6 8.8
 -3 -26 -1 24.9 5.5
 -3 -26 -1 15.3 6.1
 29 -3 -1 24.9 5.9
 29 -3 -1 22.7 7.4
 -3 -26 -1 24.8 7.8
 29 -3 -1 20.4 5.2
 3 26 1 17 5.1
 26 -29 1 17.5 3.3
 3 26 1 7.7 5.6
 26 -29 1 19.7 3.4
 3 26 1 12.3 4.4
 26 -29 1 18.3 4.6
 32 -6 -1 1.4 6.8
 32 -6 -1 0.9 2.9
 32 -6 -1 0.4 4.9
 -6 -26 -1 0.6 2.6
 32 -6 -1 1.1 3.5
 26 -32 1 0.1 2.3
 26 -32 1 6.4 5.7
 6 26 1 16.4 6.3
 6 26 1 3.9 3.9
 26 -32 1 1.3 1.7
 -27 -5 -1 1.3 3.1
 32 -27 -1 0.9 2.2
 -27 -5 -1 1.2 2.7
 -5 32 -1 1.5 3
 32 -27 -1 -1.3 4.1
 27 5 1 -5.9 4.8
 5 -32 1 3.1 5.2
 5 -32 1 -3.8 2.7
 5 -32 1 -2.9 3.8
 27 5 1 0.8 3.7
 27 5 1 -1.1 5.6
 -27 -2 -1 17.9 4
 -27 -2 -1 22.2 4.6
 29 -27 -1 26.1 8.5
 -2 29 -1 17.4 4.8
 29 -27 -1 20.2 4.4
 -2 29 -1 19.1 5.5
 27 2 1 12.9 4.9
 2 -29 1 24.5 6.9
 2 -29 1 22.4 5.9
 27 2 1 6.5 6.8
 27 2 1 20.7 5.7
 27 2 1 15.6 7.3
 2 -29 1 15.7 4.9
 26 -27 -1 1.6 2.5
 26 -27 -1 -0.2 1.5
 -27 1 -1 0.4 1.5
 1 26 -1 3 5.4
 26 -27 -1 2.6 3.7
 -27 1 -1 5.2 2.4
 1 26 -1 -7.3 4.2
 1 26 -1 4.7 3.4
 27 -1 1 -2 4.5
 -1 -26 1 0.6 7
 -1 -26 1 7.2 5.2
 27 -1 1 2.9 3.1
 27 -1 1 1.1 4.6
 27 -1 1 1.3 3.1
 -1 -26 1 2.2 3.1
 27 -1 1 1.8 3.8
 -1 -26 1 0.4 3.4
 23 -27 -1 48 6
 4 23 -1 55.39 8.5
 4 23 -1 82.59 14.3
 23 -27 -1 53.89 7.1
 4 23 -1 47.5 7.9
 -27 4 -1 75.59 13.9
 27 -4 1 66.49 9.4
 -4 -23 1 67.89 11.1
 27 -4 1 52.89 7.3
 -4 -23 1 50.59 7.9
 27 -4 1 43.4 10.2
 27 -4 1 57.89 7.7
 27 -4 1 65.09 11
 -4 -23 1 50.19 8.9
 -4 -23 1 55.89 8.8
 20 -27 -1 5 3.3
 20 -27 -1 2.5 2.1
 -27 7 -1 7.4 8
 7 20 -1 1.6 3.3
 20 -27 -1 3.5 1.9
 7 20 -1 -4 7
 -7 -20 1 0.7 4.4
 27 -7 1 6.4 3.6
 -7 -20 1 0.6 3.4
 27 -7 1 5 2.8
 -7 -20 1 7.4 3.4
 27 -7 1 3.8 5.2
 27 -7 1 6.7 4.8
 27 -7 1 1.9 2.3
 10 17 -1 15.1 4.7
 10 17 -1 6.6 4
 17 -27 -1 18.9 3.9
 17 -27 -1 13 4
 10 17 -1 11.5 7.2
 17 -27 -1 7.9 2.7
 17 -27 -1 10.5 4.3
 -10 -17 1 9 5.2
 27 -10 1 19.1 3.7
 -17 27 1 13.1 3.7
 -10 -17 1 6.8 3.4
 27 -10 1 9.8 5.8
 27 -10 1 8.4 7
 -10 -17 1 10.2 4.6
 27 -10 1 12.2 3.2
 14 -27 -1 23.6 4.3
 14 -27 -1 22.1 4.8
 14 -27 -1 28.1 6.1
 13 14 -1 23.9 7.2
 13 14 -1 20 5.6
 13 14 -1 23.7 6.1
 14 -27 -1 27.9 5.7
 27 -13 1 14.5 3.3
 27 -13 1 24.8 3.5
 -13 -14 1 23.6 5
 -14 27 1 25 5
 27 -13 1 19.5 6.7
 -13 -14 1 31 8.1
 16 11 -1 17.8 6.7
 16 11 -1 20.8 5.7
 11 -27 -1 21.6 4.5
 16 11 -1 28.2 5.6
 16 11 -1 24.4 5.9
 11 -27 -1 33 5.9
 11 -27 -1 19.7 5.1
 11 -27 -1 21.2 7.6
 27 -16 1 20.2 3.7
 27 -16 1 20.9 6.4
 -16 -11 1 24.9 7.6
 -11 27 1 29.1 5.6
 27 -16 1 15.5 6.1
 -11 27 1 22 3.2
 27 -16 1 25.5 4.5
 -16 -11 1 24 5.7
 27 -16 1 22.6 3
 19 8 -1 29.9 5.9
 8 -27 -1 33.9 9.5
 8 -27 -1 30 6.6
 19 8 -1 36.1 7.2
 8 -27 -1 32.2 7.2
 19 8 -1 30.2 8.6
 19 8 -1 21.2 5.9
 8 -27 -1 33.7 6.8
 -8 27 1 29.8 4.4
 -19 -8 1 36.4 6.5
 27 -19 1 18.8 6.1
 27 -19 1 29.4 7.1
 -8 27 1 28.3 4.6
 -19 -8 1 23.9 4.8
 -19 -8 1 24.2 10.1
 -8 27 1 30.7 6.1
 27 -19 1 26 4.7
 22 5 -1 13.4 6.2
 22 5 -1 17.9 5.1
 5 -27 -1 15.3 4.3
 5 -27 -1 22.5 5.8
 5 -27 -1 15.6 5.7
 22 5 -1 17.8 5.6
 22 5 -1 13.8 4.5
 5 -27 -1 12.3 4.8
 27 -22 1 12.4 3.5
 -5 27 1 21.7 5.9
 27 -22 1 15.1 5.5
 -22 -5 1 15.9 3.9
 -5 27 1 9.8 3.5
 -22 -5 1 14.5 4.4
 27 -22 1 9.8 4.5
 -22 -5 1 7.7 5.9
 -5 27 1 14.4 3.7
 2 -27 -1 43 7.9
 25 2 -1 39.6 10.2
 25 2 -1 33 9.7
 25 2 -1 41 8.3
 2 -27 -1 38.5 8.7
 2 -27 -1 34.8 8
 25 2 -1 49.5 8
 2 -27 -1 36.6 6.9
 -25 -2 1 37.2 11.4
 27 -25 1 36.2 6.1
 27 -25 1 38.2 7.7
 -2 27 1 40.2 7.3
 -2 27 1 41.9 6
 -2 27 1 44.4 10.7
 -25 -2 1 45.4 6.2
 27 -25 1 34.5 6.8
 -25 -2 1 38.7 5.5
 28 -1 -1 -2.6 2.8
 -1 -27 -1 11.2 5.8
 28 -1 -1 7.8 6.1
 -1 -27 -1 5.9 3.4
 28 -1 -1 6.8 4.7
 28 -1 -1 -3.8 4
 -1 -27 -1 2.8 3.8
 -28 1 1 0.3 1.1
 1 27 1 0.8 3.3
 1 27 1 1.5 3.2
 27 -28 1 -0.7 2.4
 -4 -27 -1 16.5 7.5
 31 -4 -1 14 8.1
 31 -4 -1 18.1 6.6
 31 -4 -1 25.6 5.6
 -4 -27 -1 14.9 7.2
 31 -4 -1 10.6 4.2
 4 27 1 11.1 6.7
 27 -31 1 23.4 3.6
 27 -31 1 11.6 2.5
 4 27 1 20.6 5.5
 27 -31 1 11.9 5.4
 31 -28 -1 34.3 6
 -28 -3 -1 35.2 5.6
 -3 31 -1 38.9 6.8
 -3 31 -1 28.9 5.9
 31 -28 -1 29.7 7.4
 3 -31 1 42.5 8.8
 28 3 1 37.4 9.8
 3 -31 1 44.3 11.7
 28 3 1 30.9 7.3
 28 3 1 41.6 11.1
 3 -31 1 45.7 9.2
 -28 0 -1 0.3 1.3
 -28 0 -1 1.1 1.4
 0 28 -1 3.8 3.5
 0 28 -1 0.9 3.2
 28 -28 -1 4.3 2.8
 0 -28 1 7.2 4.3
 0 -28 1 -0.9 2.7
 28 0 1 -3.1 2.9
 28 0 1 3.6 3.8
 28 0 1 2.4 5.2
 28 0 1 4.7 6.4
 28 0 1 -0.3 4.3
 25 -28 -1 9.4 3
 3 25 -1 8.3 4
 -28 3 -1 10.3 13.3
 25 -28 -1 9.3 2.5
 25 -28 -1 11.1 3.7
 3 25 -1 5.5 3.8
 3 25 -1 8.7 5.6
 28 -3 1 14.6 5.2
 -3 -25 1 16 4.6
 -3 -25 1 22 7
 28 -3 1 17.7 7.7
 28 -3 1 4.7 5.3
 -3 -25 1 8.7 4.8
 28 -3 1 8.8 4.1
 28 -3 1 7.7 3.6
 22 -28 -1 12.5 3.1
 22 -28 -1 8.1 3.5
 -28 6 -1 14.5 7.9
 6 22 -1 5.9 4.4
 22 -28 -1 8.1 3
 6 22 -1 11.4 5.7
 6 22 -1 9.2 4.4
 6 22 -1 7.7 4.1
 -6 -22 1 13.8 5.1
 28 -6 1 15.5 6.3
 -6 -22 1 9.8 4
 -6 -22 1 18.3 5.7
 -6 -22 1 9.4 5.9
 28 -6 1 15 6.9
 28 -6 1 17.9 4.5
 28 -6 1 16.3 5
 28 -6 1 16.9 4
 9 19 -1 -0.2 2.9
 9 19 -1 2.5 3.7
 19 -28 -1 5.7 3.4
 19 -28 -1 1.8 2.5
 9 19 -1 1.7 4.2
 9 19 -1 2.1 4.4
 19 -28 -1 -0.2 5.4
 19 -28 -1 4 2
 -19 28 1 4.5 2.8
 -9 -19 1 5.9 4.3
 28 -9 1 3.7 4.6
 28 -9 1 1 2.4
 28 -9 1 6.8 5.2
 28 -9 1 -0.6 2.4
 -9 -19 1 3.3 3
 -9 -19 1 5 5.3
 16 -28 -1 195.78 17.4
 16 -28 -1 191.98 18.2
 12 16 -1 194.98 19.1
 12 16 -1 203.38 19.4
 16 -28 -1 201.88 18
 12 16 -1 172.98 20.2
 28 -12 1 187.38 20.7
 -12 -16 1 189.68 18.4
 28 -12 1 185.48 20.6
 28 -12 1 197.38 17.3
 28 -12 1 193.88 16.8
 -12 -16 1 194.08 21.5
 -12 -16 1 192.28 23
 -16 28 1 184.48 17.7
 15 13 -1 3.1 2.9
 13 -28 -1 1.3 2.7
 13 -28 -1 4.1 3.4
 15 13 -1 3.1 4.2
 15 13 -1 10.1 6.2
 15 13 -1 1.9 3.3
 13 -28 -1 4.7 2.8
 13 -28 -1 6.8 4.9
 -13 28 1 3.9 2.6
 -15 -13 1 2.2 7.8
 28 -15 1 3.9 4.6
 -15 -13 1 2.5 2.7
 28 -15 1 2.5 4.5
 28 -15 1 2.9 2.4
 28 -15 1 -0.2 2.5
 18 10 -1 73.89 12
 10 -28 -1 77.59 10.7
 18 10 -1 66.39 11.1
 18 10 -1 82.39 9.6
 18 10 -1 67.49 9.9
 10 -28 -1 81.19 9.1
 10 -28 -1 85.39 9.9
 10 -28 -1 75.09 10.4
 -10 28 1 77.89 7.4
 28 -18 1 75.89 10.7
 -10 28 1 80.69 7.7
 28 -18 1 77.19 8.4
 -18 -10 1 71.49 8.9
 -10 28 1 72.09 9
 -18 -10 1 62.99 10.5
 28 -18 1 75.49 10.9
 -18 -10 1 64.89 13
 7 -28 -1 -3.5 2.9
 7 -28 -1 -0.9 2.8
 21 7 -1 2.1 3.5
 21 7 -1 -5.8 3.9
 7 -28 -1 -0.6 2.4
 7 -28 -1 0 4
 21 7 -1 2.3 3.9
 21 7 -1 6.2 3.5
 -7 28 1 0 3.4
 -7 28 1 -2.3 1.9
 28 -21 1 -3.4 3.1
 28 -21 1 -1.1 1.9
 -21 -7 1 -1.2 2.2
 -21 -7 1 -1.1 2.9
 28 -21 1 -1.5 3
 -7 28 1 -0.8 2.1
 -21 -7 1 -8.5 4.5
 4 -28 -1 34.2 7.2
 4 -28 -1 34.2 6.5
 24 4 -1 35.3 7.2
 4 -28 -1 40.8 8.2
 24 4 -1 41.1 7.3
 24 4 -1 27 8.6
 4 -28 -1 34.2 7.6
 24 4 -1 28.6 5.9
 -4 28 1 34.2 5.7
 -4 28 1 39.5 6
 28 -24 1 27.1 5.3
 -4 28 1 33.8 6.7
 28 -24 1 29.7 6.6
 -24 -4 1 40.3 6.6
 -24 -4 1 38 5.6
 28 -24 1 30.7 7.3
 27 1 -1 29.1 6.4
 1 -28 -1 31.2 6.5
 27 1 -1 22.4 8.4
 27 1 -1 29.2 9.1
 27 1 -1 26.5 5.8
 27 1 -1 36.5 7.1
 1 -28 -1 28.7 7
 1 -28 -1 32.8 8.6
 -1 28 1 25.5 5.7
 28 -27 1 27.8 5.4
 -27 -1 1 27 4.6
 -27 -1 1 32.3 4.9
 -2 -28 -1 -1.9 4
 30 -2 -1 -3.3 3
 30 -2 -1 3 7
 30 -2 -1 -2.7 3.1
 -2 -28 -1 0.2 4
 -2 -28 -1 12 10.2
 30 -2 -1 2.8 5.4
 2 28 1 -0.3 3.1
 28 -30 1 5.3 3.6
 28 -30 1 -3.3 1.7
 28 -30 1 -0.1 1.1
 30 -29 -1 1.7 2.5
 -1 30 -1 -0.2 3.2
 -29 -1 -1 -0.5 1.6
 -29 -1 -1 1.5 1.6
 -1 30 -1 1 3.1
 29 1 1 4.4 4
 1 -30 1 9.8 6.4
 29 1 1 5 5.8
 29 1 1 -1.7 5.1
 1 -30 1 15.2 8.6
 2 27 -1 27.2 5.8
 27 -29 -1 40 4.3
 2 27 -1 33 6.6
 27 -29 -1 19.1 5.1
 2 27 -1 30.2 7.9
 -2 -27 1 25.8 6.8
 29 -2 1 29.9 6
 -2 -27 1 23.1 5.9
 29 -2 1 34.2 7.3
 -2 -27 1 61.49 11
 29 -2 1 28.8 6.3
 29 -2 1 30.2 9.3
 29 -2 1 28.5 8.8
 5 24 -1 -2.3 3.1
 5 24 -1 3.5 4.7
 24 -29 -1 0.2 1.4
 -29 5 -1 19.3 13.6
 5 24 -1 5 3.7
 24 -29 -1 -0.3 2.8
 29 -5 1 1.8 2.7
 -5 -24 1 -1.6 5
 -5 -24 1 3.3 3.3
 29 -5 1 0 4.9
 29 -5 1 1.9 5.2
 -5 -24 1 -0.5 3.5
 21 -29 -1 19.2 3.8
 21 -29 -1 17.7 4.2
 8 21 -1 22.1 7.5
 8 21 -1 32.3 6.1
 8 21 -1 16.9 5.6
 8 21 -1 23.3 5.9
 21 -29 -1 29.4 5.5
 -8 -21 1 33.4 8.2
 -8 -21 1 17.4 5
 -8 -21 1 25 6.6
 29 -8 1 21.9 7.6
 29 -8 1 26.6 5.2
 29 -8 1 29.7 8
 -8 -21 1 28 6.4
 29 -8 1 31.3 5
 29 -8 1 25.2 5.9
 18 -29 -1 0.1 1.9
 18 -29 -1 -0.9 2.7
 18 -29 -1 4 2.9
 11 18 -1 2.6 3.4
 11 18 -1 -3.1 3.3
 11 18 -1 7.3 5.2
 11 18 -1 -0.6 3.2
 29 -11 1 2.1 2.6
 -11 -18 1 3.3 2.9
 29 -11 1 0.5 2.2
 29 -11 1 -1.9 3.8
 -18 29 1 -1.6 2.2
 -11 -18 1 0.3 3.2
 29 -11 1 -0.6 4.3
 15 -29 -1 49.3 7.2
 14 15 -1 41.3 7.7
 14 15 -1 37.2 7.5
 15 -29 -1 39.5 5.6
 15 -29 -1 39.4 7
 14 15 -1 34.7 6.6
 14 15 -1 41.5 9.8
 29 -14 1 29.4 8.5
 -15 29 1 36.6 6.2
 29 -14 1 38.7 4.7
 -14 -15 1 30.6 9.2
 29 -14 1 38.5 5.3
 -14 -15 1 31.4 6.1
 29 -14 1 47.3 9.6
 -14 -15 1 45.4 8.4
 12 -29 -1 29.7 6.3
 12 -29 -1 20.4 5
 17 12 -1 28.5 6.9
 17 12 -1 32.7 6.8
 17 12 -1 32.1 6.2
 12 -29 -1 44.3 7.1
 17 12 -1 39.9 9.6
 29 -17 1 38.7 3.9
 -17 -12 1 40.7 9.9
 -17 -12 1 45.9 8.1
 29 -17 1 32.1 5.2
 29 -17 1 33.2 7.9
 -12 29 1 26.8 6.6
 29 -17 1 30.6 7.8
 29 -17 1 32 4.2
 -17 -12 1 25.2 5.4
 9 -29 -1 -0.3 2.3
 9 -29 -1 -0.5 3.1
 20 9 -1 -1.1 3.1
 20 9 -1 1.7 3.1
 9 -29 -1 6.9 4.6
 9 -29 -1 -0.4 3.3
 20 9 -1 0.9 3.8
 20 9 -1 -2.7 4.3
 -9 29 1 0 2.4
 -9 29 1 -0.7 2
 29 -20 1 1.4 3.8
 29 -20 1 0.7 2.3
 -20 -9 1 -4.5 5.3
 -9 29 1 1.5 2
 29 -20 1 1 3.8
 23 6 -1 17.6 5.2
 6 -29 -1 20.4 5.7
 23 6 -1 20.5 6.1
 6 -29 -1 19.3 6.7
 23 6 -1 24 6.3
 23 6 -1 29 8.7
 6 -29 -1 31.5 6.7
 6 -29 -1 18.4 5
 -23 -6 1 37.2 6.4
 -6 29 1 21.3 5.6
 -23 -6 1 33 5.5
 29 -23 1 29.6 6.7
 29 -23 1 21.9 6.8
 -6 29 1 19.5 4.3
 29 -23 1 21.3 4.7
 -6 29 1 28.9 5
 3 -29 -1 3.1 4.2
 3 -29 -1 0.5 2.9
 26 3 -1 2.4 5.6
 26 3 -1 2.5 3.5
 3 -29 -1 2.3 6.1
 26 3 -1 -1.9 5.1
 26 3 -1 3.6 4.4
 26 3 -1 0.6 3.1
 -3 29 1 -2.3 2.5
 -26 -3 1 -0.7 2.3
 -26 -3 1 -2.5 2.5
 29 -26 1 -0.6 2.3
 29 0 -1 10.3 5.7
 0 -29 -1 8.4 7.8
 0 -29 -1 1.8 3
 29 0 -1 12.3 9
 29 0 -1 12 4.9
 0 -29 -1 17.8 5.9
 0 29 1 7.8 4.1
 29 -29 1 4.1 3.1
 -29 0 1 3.3 1.9
 0 29 1 9.6 3.9
 29 -30 -1 0.4 3.8
 29 -30 -1 1.5 2.6
 1 29 -1 2.8 3.4
 30 -1 1 3.7 7.1
 30 -1 1 -0.6 4.9
 30 -1 1 5.2 4.3
 -1 -29 1 7 3.8
 -1 -29 1 1.1 5.3
 26 -30 -1 -0.1 1.2
 4 26 -1 -4.8 4
 26 -30 -1 -1.4 1.8
 26 -30 -1 2.5 3.4
 4 26 -1 1.5 3.3
 -4 -26 1 2.1 2.8
 30 -4 1 5.2 6
 30 -4 1 4.4 3.7
 30 -4 1 1.2 3.8
 30 -4 1 3.4 5.2
 30 -4 1 -1.2 4
 -4 -26 1 -0.9 5.7
 -4 -26 1 0.3 3.6
 23 -30 -1 -2.7 1.3
 7 23 -1 -0.4 4.6
 23 -30 -1 0.9 2.6
 -30 7 -1 -3.1 10.4
 7 23 -1 1.1 3.4
 23 -30 -1 -1.6 2
 30 -7 1 3.5 3.3
 30 -7 1 0.4 4.3
 -7 -23 1 6.5 5.7
 -7 -23 1 2.2 3.9
 30 -7 1 -4.5 4.5
 -7 -23 1 -0.1 2.7
 10 20 -1 21.7 6.2
 10 20 -1 25 7.7
 20 -30 -1 23.5 4.7
 10 20 -1 17 6.4
 20 -30 -1 26.2 4.2
 20 -30 -1 19.1 4.6
 -10 -20 1 21.2 7.4
 30 -10 1 23.9 4.9
 -20 30 1 14.6 4
 -10 -20 1 13.8 4.7
 30 -10 1 19.4 7
 30 -10 1 21.6 4.2
 30 -10 1 20.5 7.1
 17 -30 -1 7.9 3.7
 13 17 -1 11.2 4.8
 17 -30 -1 9.4 3.3
 13 17 -1 12.1 6.1
 13 17 -1 14.6 5.7
 13 17 -1 8.4 4.2
 17 -30 -1 18.5 4.8
 30 -13 1 21.6 6.8
 -17 30 1 17.4 4.4
 -13 -17 1 29.6 8.7
 30 -13 1 6.2 3.2
 -13 -17 1 9.4 3.8
 30 -13 1 14.3 6.5
 -13 -17 1 17 5.5
 30 -13 1 5.8 2.4
 16 14 -1 59.09 10
 14 -30 -1 49 7.6
 14 -30 -1 67.69 9
 16 14 -1 65.69 12.2
 14 -30 -1 63.69 8.6
 16 14 -1 70.39 9.2
 16 14 -1 68.99 9.8
 -16 -14 1 79.19 13.5
 -16 -14 1 60.99 8.2
 30 -16 1 68.09 7.7
 30 -16 1 69.19 10.8
 30 -16 1 65.69 6.9
 30 -16 1 64.89 10.7
 -16 -14 1 64.59 9.2
 30 -16 1 59.09 6.3
 11 -30 -1 28.6 5.5
 11 -30 -1 29.7 6.3
 19 11 -1 34.2 7.2
 19 11 -1 27.6 8.3
 19 11 -1 20.9 5.8
 19 11 -1 19 5.4
 11 -30 -1 26.7 6
 -11 30 1 17.6 3
 -11 30 1 23 4.6
 30 -19 1 29.3 5.2
 -19 -11 1 33.6 5.4
 -19 -11 1 22.4 10
 30 -19 1 30.8 7.5
 -11 30 1 24 5.5
 30 -19 1 19.2 3.4
 -19 -11 1 26.6 10.1
 8 -30 -1 43.6 7
 22 8 -1 50.59 8.8
 22 8 -1 49.8 9.6
 22 8 -1 53.79 9.3
 8 -30 -1 56.09 9
 22 8 -1 53.89 11.3
 8 -30 -1 65.49 9.3
 -8 30 1 46.8 7.5
 30 -22 1 54.99 9.2
 -8 30 1 49.3 6.1
 -22 -8 1 44.3 6.8
 30 -22 1 38.7 6.4
 -8 30 1 46.5 6.3
 5 -30 -1 2.9 3.1
 5 -30 -1 3.3 4
 25 5 -1 -6.2 4.8
 5 -30 -1 5.2 4.8
 25 5 -1 1.1 5.5
 25 5 -1 5.1 3.9
 30 -25 1 1.5 4.5
 30 -25 1 2.8 3.9
 -5 30 1 -1.5 2.7
 -5 30 1 1.6 2.9
 -25 -5 1 2.7 2.7
 30 -25 1 4.8 2.9
 -25 -5 1 5 3.1
 2 -30 -1 11.8 4.9
 28 2 -1 14.6 4.9
 2 -30 -1 -2.5 6.8
 2 -30 -1 1.8 2.7
 -2 30 1 -1.2 2.7
 -28 -2 1 -3.5 1.8
 -2 30 1 2.4 3.5
 30 -28 1 1.3 3.3
 -28 -2 1 5.2 2.4
 3 28 -1 2 3.7
 28 -31 -1 2.1 3.1
 28 -31 -1 0.2 1.9
 3 28 -1 -1 4.7
 31 -3 1 -5.6 4.4
 31 -3 1 0 3.7
 -3 -28 1 -3 5.4
 -3 -28 1 -0.2 3.1
 -3 -28 1 -1.2 4.1
 31 -3 1 1.1 3.1
 6 25 -1 29.6 6.7
 25 -31 -1 28.7 3.9
 25 -31 -1 25.5 7.4
 6 25 -1 22.3 7.1
 -6 -25 1 25.7 7.1
 31 -6 1 25.2 5.3
 -6 -25 1 26.2 6.4
 31 -6 1 35.9 6.7
 31 -6 1 42.6 7.7
 -6 -25 1 38.8 9.8
 31 -6 1 42.2 10
 31 -6 1 35.3 9.8
 22 -31 -1 3.6 2
 22 -31 -1 3.3 3.3
 22 -31 -1 6.6 3
 9 22 -1 0.5 3.5
 9 22 -1 4.6 4.6
 9 22 -1 4.4 4.5
 31 -9 1 4.5 3.3
 31 -9 1 3.4 5
 31 -9 1 17.8 8
 31 -9 1 1.2 2.3
 -9 -22 1 -8.7 5
 -9 -22 1 2 2.7
 31 -9 1 -3.2 4
 19 -31 -1 -2.8 1.7
 12 19 -1 2.3 5.3
 12 19 -1 1.5 3.8
 19 -31 -1 9.7 6.6
 19 -31 -1 3.1 2.9
 -12 -19 1 2.6 2.8
 -19 31 1 9.3 3.1
 31 -12 1 7.8 5.7
 31 -12 1 7 3.8
 -12 -19 1 -2.7 5.9
 31 -12 1 4.7 2.2
 31 -12 1 3 5.2
 16 -31 -1 0.6 3.1
 15 16 -1 6 5.6
 16 -31 -1 2.7 2.5
 15 16 -1 -0.9 3.5
 16 -31 -1 -6 2.7
 31 -15 1 9.4 5.5
 31 -15 1 0.1 2.1
 -15 -16 1 -2.7 3.5
 -15 -16 1 4.3 5.9
 31 -15 1 2.2 4.4
 31 -15 1 -0.9 1.7
 -15 -16 1 0.8 2.6
 18 13 -1 -2.1 3
 18 13 -1 0.3 5.4
 13 -31 -1 1.1 4.3
 13 -31 -1 1.8 3.7
 13 -31 -1 6.3 3.7
 13 -31 -1 -3 2
 -18 -13 1 0 2
 -18 -13 1 13.5 4.6
 31 -18 1 -6.7 4
 -13 31 1 5 4
 31 -18 1 2.1 1.4
 31 -18 1 1.5 2.3
 31 -18 1 5.6 4.7
 10 -31 -1 11.9 5.4
 10 -31 -1 11.6 4.5
 21 10 -1 7.5 4.7
 21 10 -1 18.8 7.7
 10 -31 -1 20 5.8
 10 -31 -1 9.2 3.8
 21 10 -1 21.7 7.2
 31 -21 1 15.3 5.6
 -10 31 1 11.3 3
 -10 31 1 13.8 2.8
 -21 -10 1 15.4 5.6
 31 -21 1 14.9 5.4
 31 -21 1 8.3 3.3
 -10 31 1 13 4.1
 7 -31 -1 -0.9 2.4
 24 7 -1 0.2 5.5
 7 -31 -1 -5.9 4
 24 7 -1 3.3 4
 7 -31 -1 2.6 3.8
 24 7 -1 1.3 5.4
 -7 31 1 1.7 2.5
 31 -24 1 3.7 3
 31 -24 1 0 3.9
 31 -24 1 -7 3.8
 -24 -7 1 2.8 2.8
 -7 31 1 4.1 2.7
 27 4 -1 8.3 4.5
 4 -31 -1 1.9 4.9
 4 -31 -1 4.6 3.3
 27 4 -1 4.2 6.6
 4 -31 -1 5.2 4
 -27 -4 1 3.9 3.5
 -4 31 1 3.2 3.2
 31 -27 1 0 3.1
 -27 -4 1 3.5 2.8
 5 27 -1 4.8 4
 27 -32 -1 6.7 3.7
 5 27 -1 0.3 4.5
 27 -32 -1 5.7 2.5
 32 -5 1 5 4.1
 -5 -27 1 -3 6.9
 -5 -27 1 6.1 3.7
 32 -5 1 3.7 3.3
 -5 -27 1 3.7 4.4
 32 -5 1 1.5 5
 24 -32 -1 2.1 4.1
 8 24 -1 -0.3 3.6
 8 24 -1 5.4 5.6
 24 -32 -1 -2.5 2.3
 24 -32 -1 0.6 1.5
 8 24 -1 -0.7 3.8
 32 -8 1 4.3 2.6
 32 -8 1 5 5.6
 -8 -24 1 -2.4 2.3
 -8 -24 1 9.6 7.4
 32 -8 1 -0.9 3.8
 32 -8 1 -7.1 4.8
 11 21 -1 5.1 4.7
 21 -32 -1 15.6 4.7
 21 -32 -1 7.1 3.4
 11 21 -1 17.6 6.2
 21 -32 -1 16.8 3.5
 11 21 -1 20.2 7.5
 32 -11 1 9.9 3.7
 32 -11 1 15.5 7
 32 -11 1 18.2 7.3
 32 -11 1 10.1 3.2
 -11 -21 1 10.8 4.2
 14 18 -1 21.3 6.3
 18 -32 -1 19 4.7
 18 -32 -1 19.9 5.1
 14 18 -1 23.9 7.6
 14 18 -1 10.5 6.1
 18 -32 -1 16.8 3.9
 32 -14 1 16.1 3.9
 32 -14 1 13.5 6.4
 32 -14 1 17 6.5
 -14 -18 1 11.6 4.1
 17 15 -1 26.1 8.2
 15 -32 -1 27.1 5.9
 17 15 -1 16.1 5.3
 17 15 -1 9.9 6.3
 15 -32 -1 24.8 6.2
 15 -32 -1 19.9 4.4
 -17 -15 1 19.4 4.9
 32 -17 1 6.5 2.8
 32 -17 1 12 2.5
 32 -17 1 15.5 4.8
 32 -17 1 20.4 6.9
 32 -17 1 15.5 6.4
 20 12 -1 8.2 6.7
 20 12 -1 9.7 5.1
 12 -32 -1 12.1 5.2
 12 -32 -1 10.1 4.4
 20 12 -1 12.9 7
 12 -32 -1 9.4 3.9
 12 -32 -1 8.4 5.2
 32 -20 1 10.7 5.4
 32 -20 1 9.8 3.7
 -20 -12 1 17.7 5.8
 -12 32 1 21.7 5.5
 32 -20 1 6.4 5
 23 9 -1 1.8 3.9
 9 -32 -1 4.1 4.1
 23 9 -1 4.1 6.3
 9 -32 -1 3.9 3.1
 23 9 -1 10.4 6.7
 9 -32 -1 -0.5 4.4
 -9 32 1 3.9 2.6
 32 -23 1 8.8 4.8
 32 -23 1 6.2 4.7
 -9 32 1 2.7 2.4
 -23 -9 1 13.2 4.6
 -23 -9 1 8.7 3.8
 6 -32 -1 8 3.8
 6 -32 -1 5.1 4.4
 26 6 -1 6.2 4.3
 6 -32 -1 1.2 5.1
 26 6 -1 3.2 6.1
 32 -26 1 7 4.7
 -6 32 1 11.4 3.1
 32 -26 1 6.4 3.3
 -6 32 1 6.6 3.3
 -26 -6 1 12.9 5.4
 32 -26 1 2.1 4.1
 26 -33 -1 2.6 3.2
 26 -33 -1 6.4 3
 7 26 -1 -0.4 3.8
 7 26 -1 2.9 5.5
 26 -33 -1 0.2 1.5
 33 -7 1 1 5.5
 33 -7 1 -3.8 3.1
 33 -7 1 3.9 3.2
 33 -7 1 -1.5 6.7
 -7 -26 1 1.4 3
 23 -33 -1 10 3.9
 10 23 -1 4.3 4.9
 10 23 -1 4.4 5.6
 23 -33 -1 2.4 1.9
 23 -33 -1 3.4 3.8
 10 23 -1 7.5 5
 33 -10 1 6.2 5.8
 33 -10 1 -1.4 5.3
 33 -10 1 4.3 2.9
 -10 -23 1 -3.2 4.2
 33 -10 1 -1.6 4
 13 20 -1 -1 3.8
 20 -33 -1 0.9 3.3
 13 20 -1 4.5 4.8
 20 -33 -1 1.6 2.9
 20 -33 -1 0.1 1.9
 13 20 -1 2.8 5.2
 33 -13 1 -1.9 4.7
 -20 33 1 1.4 2.6
 33 -13 1 -0.9 2.5
 -13 -20 1 -0.8 2.6
 33 -13 1 -3.4 3.8
 33 -13 1 1.5 2.1
 16 17 -1 13.2 6.5
 17 -33 -1 4.8 4
 16 17 -1 22.3 6.5
 17 -33 -1 9.4 3.3
 17 -33 -1 8.9 4.3
 16 17 -1 14.6 6.9
 -16 -17 1 5.6 3.3
 33 -16 1 6.7 5.8
 33 -16 1 2.4 5.2
 33 -16 1 8.5 3.4
 -17 33 1 16.4 4.7
 33 -16 1 8.1 3
 33 -16 1 8.5 2.5
 14 -33 -1 6 4.9
 19 14 -1 0.4 6.2
 19 14 -1 5.6 5.4
 14 -33 -1 1.9 2.6
 19 14 -1 8.1 4.8
 14 -33 -1 -1.1 3.3
 33 -19 1 6.3 3.3
 33 -19 1 8.9 5.6
 -14 33 1 -2.7 2.8
 33 -19 1 1.6 2.1
 33 -19 1 9.9 5.4
 33 -19 1 3 1.6
 11 -33 -1 2.6 2.8
 22 11 -1 4.9 7.2
 22 11 -1 0.1 5.2
 11 -33 -1 -2.6 3.2
 11 -33 -1 0.5 4.4
 22 11 -1 1.1 3.8
 33 -22 1 0.6 2.4
 -11 33 1 0.7 1.2
 -22 -11 1 3.9 3.3
 33 -22 1 4.7 4.5
 -22 -11 1 -1.9 4.2
 33 -22 1 4.1 4.7
 25 8 -1 7.7 7.2
 8 -33 -1 6 3.2
 8 -33 -1 11.2 4.8
 8 -33 -1 10.5 5.3
 -25 -8 1 2.4 3.1
 33 -25 1 -0.3 2.3
 -25 -8 1 5 4.6
 33 -25 1 5.5 4.7
 -8 33 1 4 3
 33 -25 1 3.5 4.5
 -8 33 1 4.2 2.5
 22 -34 -1 3.5 3.6
 12 22 -1 1 4.6
 22 -34 -1 1.7 3.4
 22 -34 -1 3.9 2.3
 12 22 -1 2.3 6
 12 22 -1 10.1 4.9
 34 -12 1 6.8 4.3
 -12 -22 1 5.9 3.6
 34 -12 1 4.5 2.7
 34 -12 1 3.2 5.3
 34 -12 1 5.9 3.2
 19 -34 -1 4.8 2.6
 15 19 -1 7.7 4.9
 19 -34 -1 3.6 3.9
 15 19 -1 10.3 6
 15 19 -1 5.2 6.4
 19 -34 -1 7.5 3.8
 34 -15 1 5.2 5.4
 34 -15 1 -2.1 2.6
 34 -15 1 8.3 2.5
 34 -15 1 3.3 6.1
 -19 34 1 4 3.4
 -15 -19 1 4.4 3.4
 18 16 -1 9 6.1
 18 16 -1 1.9 4.7
 18 16 -1 10.1 7.3
 16 -34 -1 7 4.2
 16 -34 -1 3.5 2.9
 16 -34 -1 3.4 4.1
 34 -18 1 10.3 6.2
 34 -18 1 3.3 2.5
 34 -18 1 10.1 2.5
 -18 -16 1 10.7 3.9
 34 -18 1 15.4 4.3
 -16 34 1 11.3 3.9
 34 -18 1 6.7 5.9
 21 13 -1 15 5.4
 21 13 -1 16.5 7.2
 21 13 -1 14.2 9.7
 13 -34 -1 21.3 5
 13 -34 -1 27.2 6.1
 34 -21 1 12.8 2.5
 34 -21 1 20.5 4.3
 34 -21 1 22.3 7.2
 34 -21 1 19.8 7.4
 24 10 -1 0 3.9
 10 -34 -1 6.2 5.3
 10 -34 -1 10.9 5
 24 10 -1 0.6 6.6
 10 -34 -1 0.5 2.7
 -24 -10 1 7.7 4.1
 34 -24 1 3.9 2.8
 -24 -10 1 2.5 4.4
 34 -24 1 2.6 4.7
 -10 34 1 1.9 2.2
 -10 34 1 -1.5 1.7
 18 -35 -1 3.7 2.5
 18 -35 -1 3.9 3.8
 17 18 -1 10.6 5.3
 17 18 -1 -2.4 5.7
 17 18 -1 -1.7 3.6
 18 -35 -1 0.7 4
 35 -17 1 -1.1 2.5
 35 -17 1 2.1 2.5
 35 -17 1 1.4 5.1
 35 -17 1 2.3 4.9
 -18 35 1 -1.9 2.6
 35 -17 1 4.6 2.1
 20 15 -1 -0.9 5.1
 20 15 -1 -0.3 4.2
 15 -35 -1 1.8 2.7
 15 -35 -1 1.9 3.6
 35 -20 1 -1.8 4.5
 35 -20 1 -1 1.9
 35 -20 1 2.7 2.5
 35 -20 1 -1.2 1.7
 -1 1 -2 75.09 6.9
 -2 0 -2 521.95 39.7
 0 2 -2 545.85 39.9
 0 2 -2 463.45 39.8
 2 -2 -2 469.45 39.6
 -2 0 -2 534.95 40
 2 -2 -2 558.84 39.9
 -2 0 -2 529.35 39.9
 0 2 -2 448.76 39.7
 -2 0 -2 436.86 39.7
 0 2 -2 520.15 39.8
 2 -2 -2 494.25 39.7
 0 -2 2 519.55 39.8
 2 0 2 540.75 39.7
 2 0 2 418.86 39.7
 0 -2 2 443.56 39.7
 2 0 2 521.55 40
 -2 2 2 458.85 39.6
 2 0 2 495.35 39.9
 0 -2 2 536.95 39.9
 -2 2 2 483.75 39.6
 3 -1 -2 2.3 0.7
 -2 3 -2 2 0.7
 -2 3 -2 2.5 0.7
 -1 -2 -2 2.2 1.1
 3 -1 -2 1 0.5
 -1 -2 -2 1.4 1.1
 -1 -2 -2 1.7 0.7
 -1 -2 -2 3.8 0.9
 -2 3 -2 2 1.1
 2 -3 2 2.2 1.2
 1 2 2 4.3 0.9
 -3 1 2 1.2 0.5
 2 -3 2 1.5 0.7
 -3 1 2 2.3 0.7
 1 2 2 3.9 1.3
 2 -3 2 2.1 0.7
 1 2 2 0.9 0.9
 -1 4 -2 13.4 2.1
 -3 -1 -2 18.2 2
 4 -3 -2 16.6 1.6
 -1 4 -2 11.7 2.2
 -3 -1 -2 11.5 2.3
 -3 -1 -2 9.1 2.6
 1 -4 2 12.1 2.2
 3 1 2 13.3 2.4
 1 -4 2 14 2.1
 1 -4 2 20 2.4
 3 1 2 18 2.3
 -4 3 2 17.2 1.5
 2 1 -2 526.05 43.3
 2 1 -2 504.95 43.5
 1 -3 -2 466.85 43.1
 -3 2 -2 486.95 43.5
 -3 2 -2 587.24 43.1
 -3 2 -2 483.85 43.2
 -3 2 -2 560.84 43.1
 2 1 -2 588.34 43.4
 -2 -1 2 518.65 43.6
 3 -2 2 577.54 43.2
 3 -2 2 577.64 43.2
 -1 3 2 593.84 43.3
 -1 3 2 500.25 43.2
 -2 -1 2 588.94 43.4
 3 -2 2 488.85 43.4
 -2 -1 2 629.94 43.3
 -1 3 2 530.65 43.2
 -2 -1 2 528.85 43.2
 -3 5 -2 36.6 3.6
 2 3 2 34.5 3.7
 3 -5 2 34.9 3.6
 -2 6 -2 295.27 24.1
 -4 -2 -2 297.17 24.8
 6 -4 -2 284.27 23.8
 -4 -2 -2 299.97 24.3
 -2 6 -2 300.47 24
 6 -4 -2 296.67 23.8
 -2 6 -2 300.67 24.2
 -2 6 -2 301.57 24.3
 2 -6 2 290.97 24.1
 4 2 2 301.77 24.8
 4 2 2 301.07 24.3
 4 2 2 313.67 24.8
 2 -6 2 288.87 24.2
 2 -6 2 287.27 24.2
 1 3 -2 498.55 37.4
 -4 1 -2 469.35 37
 3 -4 -2 482.65 36.9
 -4 1 -2 392.06 37
 3 -4 -2 502.15 36.9
 1 3 -2 510.55 37.3
 -4 1 -2 485.95 37.6
 1 3 -2 395.16 37.2
 -4 1 -2 481.95 37.4
 3 -4 -2 398.76 36.9
 -3 4 2 469.55 36.9
 -1 -3 2 410.56 37.1
 4 -1 2 464.85 37
 4 -1 2 474.25 37.4
 -1 -3 2 490.15 37.2
 -1 -3 2 445.46 37.3
 -3 4 2 496.95 36.9
 4 -1 2 491.65 37.6
 -3 4 2 409.76 36.9
 -1 -3 2 477.95 37.4
 0 -4 -2 68.49 6.2
 0 -4 -2 66.59 5.7
 -4 4 -2 70.29 6
 4 0 -2 58.89 5.6
 4 0 -2 64.29 6.3
 0 -4 -2 48.5 5.6
 -4 4 -2 58.69 5.5
 4 0 -2 60.39 5.5
 0 4 2 59.69 5.8
 4 -4 2 67.89 5.9
 4 -4 2 61.29 5.5
 -4 0 2 63.69 5.5
 0 4 2 68.99 6.2
 -4 0 2 66.39 6.5
 -4 0 2 59.89 5.9
 -4 7 -2 575.84 49.3
 -3 -4 -2 579.84 49.8
 7 -3 -2 683.53 49.4
 -7 3 2 659.83 49.2
 3 4 2 582.84 49.8
 -5 -3 -2 420.86 36.7
 -3 8 -2 427.56 36.4
 -3 8 -2 384.26 36.2
 -3 8 -2 519.55 36.7
 8 -5 -2 465.05 36
 5 3 2 514.75 36.8
 5 3 2 432.56 36.7
 3 -8 2 491.55 36.7
 3 -8 2 406.96 36.5
 5 -5 -2 4.1 0.8
 5 -5 -2 4.9 0.8
 -5 0 -2 4.2 1.2
 5 -5 -2 5.3 0.9
 0 5 -2 4.1 1.6
 0 5 -2 3.1 1.4
 0 5 -2 3.9 1.5
 0 5 -2 3.9 1.5
 -5 0 -2 6.9 2.2
 -5 0 -2 4.2 1.3
 0 -5 2 4.7 1.6
 5 0 2 5.4 1.3
 0 -5 2 2.7 1.3
 5 0 2 4.3 2
 -5 5 2 6.9 1
 5 0 2 3.5 1.3
 5 0 2 7.1 2.2
 0 -5 2 4.4 1.5
 0 -5 2 5 1.5
 3 2 -2 2809.32 211.48
 2 -5 -2 2262.07 211.38
 3 2 -2 2911.11 211.98
 -5 3 -2 2873.91 211.68
 -5 3 -2 2989.5 211.98
 3 2 -2 2323.87 211.58
 2 -5 -2 2814.02 211.38
 -3 -2 2 2199.28 211.38
 -3 -2 2 2878.41 211.98
 -3 -2 2 2575.84 211.58
 -2 5 2 2748.82 211.38
 5 -3 2 2906.91 211.68
 5 -3 2 2968.2 211.98
 -3 -2 2 2744.23 211.48
 -2 5 2 2384.66 211.38
 5 -3 2 2203.78 211.18
 5 -3 2 2625.54 211.18
 6 -1 -2 1756.92 141.39
 -1 -5 -2 1572.44 141.49
 -5 6 -2 1860.71 141.39
 6 -1 -2 1976.1 142.29
 -1 -5 -2 1884.41 141.89
 -1 -5 -2 1706.13 141.49
 -1 -5 -2 1918.01 141.59
 6 -1 -2 1925.81 141.39
 -6 1 2 1509.65 141.19
 1 5 2 1605.54 141.49
 -6 1 2 1948.51 142.29
 5 -6 2 1820.22 141.39
 5 -6 2 1566.54 141.09
 1 5 2 1836.32 141.49
 1 5 2 1525.95 141.39
 1 5 2 1891.51 141.89
 5 -6 2 1884.11 141.49
 -4 -5 -2 14.6 2.6
 9 -4 -2 22.5 4
 9 -4 -2 14.3 1.9
 -5 9 -2 11.6 1.8
 -5 9 -2 16.3 2.5
 -5 9 -2 8.8 1.6
 -4 -5 -2 22 3.7
 5 -9 2 13 2.1
 4 5 2 18.9 2.9
 4 5 2 20.3 4.4
 5 -9 2 19.2 2.8
 -4 10 -2 6.7 1.6
 10 -6 -2 6.8 1.1
 -6 -4 -2 4.7 1.8
 -6 -4 -2 9 1.8
 -6 -4 -2 9.2 3
 10 -6 -2 7.9 1.2
 -4 10 -2 7.7 2.1
 -4 10 -2 7.2 1.5
 4 -10 2 5.4 1.7
 4 -10 2 7.7 1.7
 6 4 2 7.4 1.8
 6 4 2 5.4 1.9
 6 4 2 6.7 2.7
 4 -10 2 7.1 2.1
 6 4 2 7.1 2.1
 -6 -1 -2 282.47 22.4
 -1 7 -2 296.27 22.7
 -1 7 -2 237.28 22.4
 -1 7 -2 297.77 22.6
 7 -6 -2 282.17 22.1
 -6 -1 -2 238.78 22.4
 -6 -1 -2 296.97 23.3
 7 -6 -2 277.57 21.9
 6 1 2 304.17 23.3
 1 -7 2 285.77 22.6
 6 1 2 293.47 23.4
 1 -7 2 242.08 22.5
 6 1 2 263.77 22.4
 1 -7 2 273.97 23.7
 6 1 2 241.38 22.5
 2 4 -2 741.13 49.99
 -6 2 -2 628.74 49.3
 4 -6 -2 600.04 49.4
 2 4 -2 579.64 49.7
 -4 6 2 579.84 49.4
 6 -2 2 644.04 49.4
 -2 -4 2 559.54 49.7
 5 1 -2 463.95 33
 5 1 -2 395.46 33.6
 5 1 -2 395.06 32.9
 5 1 -2 433.16 33.2
 1 -6 -2 418.86 33
 1 -6 -2 448.16 33.1
 -6 5 -2 375.86 33.3
 1 -6 -2 357.66 33.2
 1 -6 -2 382.96 32.9
 -5 -1 2 474.65 33
 6 -5 2 351.96 33.2
 -5 -1 2 462.05 33.2
 -1 6 2 387.26 32.9
 -5 -1 2 388.76 32.9
 -1 6 2 447.56 33
 -1 6 2 373.26 33.3
 6 -5 2 383.16 32.9
 -1 6 2 432.76 33
 -5 -1 2 372.26 33.6
 -6 8 -2 326.37 27
 -2 -6 -2 289.27 27.1
 8 -2 -2 346.97 26.7
 -2 -6 -2 354.96 27.2
 -2 -6 -2 326.77 27.6
 8 -2 -2 339.67 28
 8 -2 -2 333.47 26.8
 -6 8 -2 340.17 26.9
 2 6 2 347.87 27.1
 2 6 2 386.46 27.2
 6 -8 2 313.07 26.9
 2 6 2 333.27 27.5
 6 -8 2 293.47 26.5
 -8 2 2 349.67 28
 2 6 2 333.77 27.3
 6 -8 2 286.97 26.4
 6 -8 2 337.67 26.9
 2 6 2 307.37 27.1
 -6 11 -2 781.52 65.49
 -5 -6 -2 888.41 65.69
 11 -5 -2 750.02 66.39
 11 -5 -2 833.52 65.09
 -5 -6 -2 801.92 65.79
 -6 11 -2 781.82 65.19
 -6 11 -2 829.82 64.99
 11 -5 -2 869.81 64.99
 -5 -6 -2 722.73 66.29
 6 -11 2 916.61 65.29
 5 6 2 832.42 65.69
 5 6 2 768.62 66.29
 5 6 2 837.02 65.89
 6 -11 2 790.72 65.49
 5 6 2 763.72 65.69
 6 -11 2 831.12 65.39
 12 -7 -2 992.2 82.79
 -7 -5 -2 1073.89 83.59
 12 -7 -2 1087.59 84.69
 -7 -5 -2 976.7 83.79
 -5 12 -2 1045.5 83.59
 12 -7 -2 1004 82.79
 -7 -5 -2 1030.5 84.59
 -5 12 -2 1041.1 83.09
 -5 12 -2 1023.7 83.19
 7 5 2 1075.19 83.79
 5 -12 2 1088.69 83.69
 5 -12 2 1043.9 83.39
 5 -12 2 1044.7 83.49
 7 5 2 1093.19 84.79
 7 5 2 931.71 85.99
 7 5 2 1068.69 83.69
 -7 -2 -2 108.89 9.8
 -7 -2 -2 83.39 8.7
 -2 9 -2 111.79 9
 9 -7 -2 101.29 8.2
 -2 9 -2 84.89 8.6
 -2 9 -2 110.89 8.9
 7 2 2 117.49 10.1
 2 -9 2 105.89 9.6
 2 -9 2 83.59 8.7
 7 2 2 86.39 8.6
 2 -9 2 107.09 8.9
 7 2 2 78.49 8.7
 1 6 -2 139.29 11.6
 6 -7 -2 126.99 10.8
 1 6 -2 125.09 11.3
 -7 1 -2 142.79 12
 -7 1 -2 118.59 10.9
 7 -1 2 120.19 10.9
 -6 7 2 133.49 10.9
 -1 -6 2 128.49 11.4
 7 -1 2 140.09 12
 -1 -6 2 138.69 11.6
 7 -1 2 139.79 12.2
 -7 4 -2 159.08 14.9
 4 3 -2 160.48 15.2
 4 3 -2 177.88 14.7
 3 -7 -2 172.68 14.5
 4 3 -2 202.48 15
 7 -4 2 201.28 14.2
 7 -4 2 156.48 14.9
 -4 -3 2 151.38 15.2
 -3 7 2 171.98 14.5
 -4 -3 2 201.88 15
 -4 -3 2 166.48 14.7
 7 -4 2 173.38 14.1
 -7 7 -2 1.4 1.7
 7 0 -2 0.3 1.2
 7 0 -2 2.8 2.4
 7 0 -2 0.8 1.1
 0 -7 -2 2.7 1.4
 0 -7 -2 3 1.5
 0 -7 -2 1.5 1.8
 0 -7 -2 -0.8 0.9
 7 0 -2 1.3 1.3
 7 -7 2 2.9 1.7
 0 7 2 2.2 1.5
 -7 0 2 2.7 1.3
 0 7 2 0.1 1.1
 7 -7 2 3.5 1.3
 0 7 2 -0.2 1
 -7 0 2 0.4 2.1
 -7 0 2 -0.4 0.8
 0 7 2 2.1 2.1
 -3 -7 -2 628.94 53.09
 10 -3 -2 686.03 52.29
 -3 -7 -2 650.93 52.59
 -3 -7 -2 627.54 52.49
 10 -3 -2 639.64 52.09
 10 -3 -2 638.94 53.49
 -3 -7 -2 671.03 52.79
 -7 10 -2 651.63 52.29
 3 7 2 637.54 52.49
 3 7 2 662.63 52.69
 -10 3 2 610.54 51.79
 3 7 2 631.64 53.09
 7 -10 2 657.63 52.09
 3 7 2 633.54 52.59
 -10 3 2 663.93 53.59
 -10 3 2 672.63 51.99
 7 -10 2 660.93 51.89
 13 -6 -2 12.8 1.9
 -7 13 -2 8 1.4
 -6 -7 -2 6.7 1.9
 13 -6 -2 3.2 1.2
 -7 13 -2 4.7 1.2
 -6 -7 -2 9.1 2.5
 7 -13 2 4 1.6
 7 -13 2 11.8 4.4
 6 7 2 10.7 2.6
 7 -13 2 7.5 1.9
 6 7 2 3.9 1.8
 14 -8 -2 53.29 5.1
 -8 -6 -2 59.19 7.5
 -6 14 -2 54.79 5.4
 -6 14 -2 54.29 6.2
 14 -8 -2 67.69 7.9
 -6 14 -2 52.69 5.5
 -8 -6 -2 61.09 6.1
 6 -14 2 62.39 5.9
 8 6 2 61.19 7.7
 6 -14 2 63.49 6.5
 8 6 2 57.49 6.5
 8 6 2 58.69 6.2
 8 6 2 60.19 6.6
 6 -14 2 55.99 6
 -3 11 -2 21.4 3
 11 -8 -2 23.1 4.6
 -8 -3 -2 18.6 4.1
 11 -8 -2 14.8 2.3
 -8 -3 -2 18.6 3.1
 -3 11 -2 19.8 2.8
 -3 11 -2 13.4 2.8
 8 3 2 18.6 4.2
 8 3 2 17.5 3.2
 3 -11 2 22.2 3.1
 3 -11 2 13.5 3
 8 3 2 25.3 3.5
 3 -11 2 19.2 3.1
 8 3 2 17.3 2.9
 0 8 -2 76.29 7.5
 8 -8 -2 72.99 6.7
 -8 0 -2 78.19 8.2
 -8 0 -2 84.19 7
 -8 0 -2 84.69 7.2
 0 8 -2 80.39 7.4
 0 8 -2 85.09 7.3
 0 8 -2 70.29 7.3
 0 -8 2 90.09 7.6
 8 0 2 80.39 7.3
 0 -8 2 69.79 7.9
 0 -8 2 72.59 7.5
 8 0 2 76.19 10.4
 0 -8 2 76.99 7.3
 8 0 2 78.89 8.9
 -8 3 -2 17.8 1.7
 5 -8 -2 12 1.9
 3 5 -2 14.5 2.5
 8 -3 2 19.5 2.1
 -5 8 2 11.9 1.7
 -3 -5 2 15.9 2.7
 8 -3 2 12.6 1.9
 2 -8 -2 24.5 3
 6 2 -2 25 4.2
 -8 6 -2 19 3.9
 -8 6 -2 21 3.6
 2 -8 -2 27.2 3.9
 6 2 -2 26.4 3
 6 2 -2 24 3.1
 2 -8 -2 21 3.1
 6 2 -2 21.2 3.1
 -6 -2 2 27.8 3.2
 -6 -2 2 24.8 4.2
 8 -6 2 19.4 3.4
 8 -6 2 17.5 3.5
 -6 -2 2 21.9 3.2
 -2 8 2 30.3 2.9
 -6 -2 2 32.5 3.1
 -2 8 2 26.2 3
 -2 8 2 22 3.1
 9 -1 -2 5.5 1.7
 9 -1 -2 5.2 1.5
 -1 -8 -2 13.3 3
 -1 -8 -2 7.1 2
 9 -1 -2 17.5 4
 -1 -8 -2 5.7 1.7
 8 -9 2 3.7 0.9
 8 -9 2 6.6 1
 1 8 2 18.4 4.2
 -9 1 2 7 1.3
 8 -9 2 12 2
 -9 1 2 15.6 3.7
 -9 1 2 9.2 1.8
 1 8 2 5.9 1.7
 1 8 2 4.2 1.7
 12 -4 -2 6.5 1.8
 -4 -8 -2 11.6 2.3
 -4 -8 -2 9.1 2.6
 12 -4 -2 12.5 6.2
 -4 -8 -2 4.7 2.1
 -4 -8 -2 7.1 3.1
 -8 12 -2 10 2.3
 12 -4 -2 5.1 1.5
 8 -12 2 12.8 2.6
 8 -12 2 4.5 1.5
 4 8 2 4.8 2
 -12 4 2 7.1 1.1
 -12 4 2 8.2 3.4
 4 8 2 9.1 2.7
 4 8 2 5.2 2.2
 8 -12 2 6.8 1.5
 -12 4 2 6.9 1.1
 15 -7 -2 101.49 9
 -7 -8 -2 74.39 10.5
 -8 15 -2 112.99 8.8
 15 -7 -2 80.29 10.8
 15 -7 -2 110.29 8.9
 -7 -8 -2 86.19 9.5
 -8 15 -2 107.59 8.7
 -7 -8 -2 104.79 10.1
 8 -15 2 102.49 9.4
 7 8 2 124.59 10.5
 7 8 2 112.09 10
 -7 16 -2 336.77 25.8
 -9 -7 -2 257.27 27.3
 16 -9 -2 326.77 25.5
 16 -9 -2 275.07 27.5
 -7 16 -2 339.67 25.6
 -9 -7 -2 314.37 26.8
 16 -9 -2 334.07 25.4
 -7 16 -2 289.97 26.3
 -9 -7 -2 300.87 26.3
 9 7 2 285.27 26.5
 9 7 2 287.67 27.6
 7 -16 2 336.97 26.4
 7 -16 2 279.87 26.4
 9 7 2 362.06 27.1
 9 7 2 351.26 26.7
 -9 -4 -2 224.08 19.6
 13 -9 -2 238.58 20.9
 -4 13 -2 190.08 19.6
 -9 -4 -2 223.38 20.6
 -4 13 -2 226.38 19
 -4 13 -2 208.78 20
 4 -13 2 230.28 19.5
 4 -13 2 237.28 19.4
 9 4 2 237.28 20.8
 9 4 2 235.68 19.8
 4 -13 2 226.68 19.3
 9 4 2 232.48 19.4
 4 -13 2 249.18 19.7
 9 4 2 232.28 19.7
 -9 -1 -2 482.45 38.4
 -1 10 -2 487.35 37.5
 -1 10 -2 484.05 37.5
 -1 10 -2 429.16 37.8
 -9 -1 -2 479.85 37.2
 -1 10 -2 417.16 37.2
 10 -9 -2 468.45 36.8
 -9 -1 -2 456.85 37.3
 1 -10 2 492.85 37.6
 1 -10 2 417.56 37.3
 9 1 2 502.35 38.6
 1 -10 2 471.85 37.6
 9 1 2 398.16 37.8
 9 1 2 421.86 37.2
 1 -10 2 449.06 37.5
 7 -9 -2 61.59 5.7
 7 -9 -2 62.79 5.4
 -9 2 -2 54.59 6.8
 2 7 -2 55.09 6.5
 2 7 -2 56.79 6.8
 7 -9 -2 71.49 5.4
 -9 2 -2 65.99 5.5
 2 7 -2 58.89 6.2
 -9 2 -2 66.39 5.6
 2 7 -2 70.19 6.1
 9 -2 2 59.39 7.1
 -2 -7 2 67.19 6.1
 -2 -7 2 65.09 6.3
 -2 -7 2 56.79 6.5
 -7 9 2 58.29 5.5
 9 -2 2 54.29 6.8
 -2 -7 2 59.89 6.3
 9 -2 2 60.69 5.8
 5 4 -2 2.1 1.3
 5 4 -2 -0.4 1.9
 4 -9 -2 0.5 0.9
 5 4 -2 1.9 1.6
 4 -9 -2 2.2 1.2
 5 4 -2 1.4 1.4
 4 -9 -2 0.6 1.2
 -9 5 -2 1.2 1.9
 9 -5 2 1.9 0.7
 9 -5 2 1.2 0.6
 -4 9 2 1.5 1
 -5 -4 2 1.3 1.2
 -4 9 2 2.3 1
 9 -5 2 1.1 1.8
 -5 -4 2 1.2 1.4
 -5 -4 2 -0.6 1.2
 -4 9 2 0.5 1.1
 -5 -4 2 2.5 2.2
 9 -5 2 -0.3 1.6
 1 -9 -2 153.98 15.1
 1 -9 -2 169.88 14.9
 8 1 -2 170.08 14.8
 1 -9 -2 199.68 15
 8 1 -2 199.58 15.1
 8 1 -2 167.98 15.8
 -9 8 -2 154.18 15.2
 8 1 -2 195.28 14.7
 -1 9 2 146.79 15.1
 9 -8 2 156.58 15
 9 -8 2 167.98 14.6
 -1 9 2 200.08 14.8
 -8 -1 2 170.68 15.8
 -1 9 2 179.38 14.8
 -8 -1 2 196.58 14.9
 9 -8 2 159.18 14.8
 -1 9 2 163.38 14.7
 -2 -9 -2 1848.62 137.59
 -2 -9 -2 1701.13 137.49
 -2 -9 -2 1690.43 137.89
 -9 11 -2 1707.93 137.19
 -9 11 -2 1691.13 136.99
 11 -2 -2 1765.72 137.09
 11 -2 -2 1739.93 136.89
 11 -2 -2 1773.32 137.09
 2 9 2 1724.03 137.29
 9 -11 2 1618.14 136.39
 -11 2 2 1757.42 136.59
 -11 2 2 1733.53 138.39
 9 -11 2 1590.34 136.99
 2 9 2 1669.03 137.79
 9 -11 2 1691.13 136.49
 -11 2 2 1742.23 136.79
 2 9 2 1773.42 137.29
 2 9 2 1653.23 137.39
 9 -11 2 1719.63 136.99
 14 -5 -2 281.97 21.9
 14 -5 -2 256.97 23.6
 14 -5 -2 254.77 21.6
 -5 -9 -2 246.68 23.2
 -9 14 -2 251.57 22.1
 -5 -9 -2 250.17 22.3
 -5 -9 -2 268.67 22.7
 -5 -9 -2 264.67 22.6
 9 -14 2 278.47 21.8
 9 -14 2 258.07 22.2
 5 9 2 249.48 22.3
 5 9 2 284.87 22.8
 5 9 2 271.47 23.3
 9 -14 2 266.57 21.6
 5 9 2 263.27 22.5
 -14 5 2 255.67 23.8
 17 -8 -2 0.2 1.1
 -9 17 -2 -0.1 1.5
 17 -8 -2 1 3.3
 -8 -9 -2 1.4 2.9
 17 -8 -2 0.1 1.3
 -9 17 -2 -0.2 1
 -9 17 -2 0.4 0.9
 -8 -9 -2 0.1 1.4
 -8 -9 -2 -0.9 1.7
 8 9 2 0.1 2.8
 8 9 2 1.8 2.2
 8 9 2 0.8 2
 9 -17 2 -2.3 1.3
 8 9 2 1.6 2
 9 -17 2 0.1 1.5
 9 -17 2 0.4 1.9
 -8 18 -2 207.38 17
 -10 -8 -2 215.38 18.1
 -10 -8 -2 209.38 18.5
 -8 18 -2 201.88 17.1
 18 -10 -2 208.98 17
 -10 -8 -2 192.68 21.5
 -8 18 -2 207.98 18
 18 -10 -2 198.58 19.5
 18 -10 -2 209.28 16.9
 8 -18 2 212.98 17.7
 10 8 2 206.18 18.6
 8 -18 2 205.98 17.9
 8 -18 2 190.08 18.1
 10 8 2 209.08 19.7
 10 8 2 178.68 19.3
 -10 -5 -2 34.6 6.3
 15 -10 -2 35.5 6.4
 -10 -5 -2 32.4 4.5
 -10 -5 -2 21.7 3.7
 -5 15 -2 30.4 3.8
 -5 15 -2 32.3 3.7
 -5 15 -2 32.6 4.6
 5 -15 2 33.8 4.1
 10 5 2 40.7 6.7
 5 -15 2 34.1 4.3
 5 -15 2 33.6 4.8
 10 5 2 28.7 4.2
 10 5 2 32 4.7
 10 5 2 27.4 4.6
 5 -15 2 27 4.3
 -2 12 -2 17.1 3.4
 -2 12 -2 13.1 3
 12 -10 -2 13.5 2.2
 -10 -2 -2 15.2 2.6
 -10 -2 -2 12.4 2.7
 -2 12 -2 9.7 2.4
 -10 -2 -2 14.4 4
 10 2 2 18.2 4.4
 2 -12 2 10.3 2.7
 10 2 2 8.3 2.6
 2 -12 2 17.4 3.3
 2 -12 2 13.3 3
 1 9 -2 235.68 20.2
 9 -10 -2 237.48 19.6
 1 9 -2 254.57 20.1
 -10 1 -2 238.38 19.6
 9 -10 -2 257.57 19.3
 -10 1 -2 241.78 19.8
 1 9 -2 245.28 20.3
 9 -10 -2 218.18 19.2
 -10 1 -2 228.98 20.9
 1 9 -2 227.18 20.4
 -1 -9 2 251.47 20.2
 -1 -9 2 230.78 20.3
 -1 -9 2 228.78 20.4
 10 -1 2 226.98 21.1
 10 -1 2 274.97 19.8
 10 -1 2 231.28 19.9
 -1 -9 2 226.88 20.2
 10 -1 2 247.18 21.1
 -9 10 2 226.68 19.5
 4 6 -2 6.6 2.3
 4 6 -2 20.5 2.6
 4 6 -2 13.9 2.8
 6 -10 -2 15.6 2.2
 10 -4 2 5.1 2.6
 -4 -6 2 20 2.5
 10 -4 2 12.6 1.9
 -4 -6 2 6.2 2.7
 -4 -6 2 13.5 2.6
 10 -4 2 9.9 1.7
 -6 10 2 13.6 1.6
 7 3 -2 199.78 18.9
 3 -10 -2 184.58 18.2
 7 3 -2 210.98 18
 -10 7 -2 201.78 18.3
 3 -10 -2 218.38 17.8
 3 -10 -2 234.08 18
 7 3 -2 224.78 18.3
 7 3 -2 236.58 18
 3 -10 -2 210.38 17.9
 -3 10 2 207.68 17.8
 -7 -3 2 202.18 18.8
 10 -7 2 204.68 18.3
 -3 10 2 232.18 17.8
 -7 -3 2 195.08 18.4
 -3 10 2 227.98 17.7
 -7 -3 2 225.68 18.2
 10 -7 2 198.08 18.5
 0 -10 -2 2.1 2.1
 10 0 -2 1.8 1.3
 0 -10 -2 0.4 1.6
 10 0 -2 2.6 1.7
 0 -10 -2 0.1 1.5
 10 0 -2 1.8 1.9
 0 -10 -2 1.9 1.4
 10 0 -2 3.8 3.6
 0 10 2 1.4 1.5
 10 -10 2 1.8 2
 -10 0 2 4.3 2.8
 0 10 2 2.9 1.9
 0 10 2 2.3 2.4
 -10 0 2 1.2 1.5
 10 -10 2 3.5 1.5
 -10 0 2 0.4 1
 0 10 2 -1 1.3
 -3 -10 -2 74.09 7.7
 -3 -10 -2 72.69 8.1
 13 -3 -2 73.19 9.3
 -3 -10 -2 80.59 8.9
 -10 13 -2 79.59 7.5
 13 -3 -2 86.49 8
 -3 -10 -2 84.59 8.1
 13 -3 -2 80.29 7.3
 10 -13 2 78.19 6.8
 10 -13 2 76.79 7.7
 3 10 2 78.99 7.8
 3 10 2 85.59 8.2
 -13 3 2 76.59 9.4
 3 10 2 68.89 8
 10 -13 2 82.59 7
 3 10 2 69.89 8.7
 -13 3 2 85.29 7
 -6 -10 -2 4.8 3.3
 16 -6 -2 1.9 1.5
 16 -6 -2 6.8 3.8
 -10 16 -2 4.2 2.1
 -6 -10 -2 3.9 2.3
 -6 -10 -2 2.4 1.8
 16 -6 -2 3.9 1.5
 6 10 2 3.2 2
 6 10 2 3.9 2.3
 10 -16 2 3.7 2.1
 10 -16 2 4 2.2
 10 -16 2 3.3 1.6
 6 10 2 4.4 2.4
 6 10 2 3.1 3
 -10 19 -2 26.2 4.4
 19 -9 -2 21.4 3
 -9 -10 -2 24.2 4.7
 19 -9 -2 36 6.9
 -9 -10 -2 22.1 5.7
 19 -9 -2 21.8 3.2
 -9 -10 -2 17.3 3.8
 9 10 2 24.1 5.9
 10 -19 2 20.8 4.2
 10 -19 2 23 3.6
 9 10 2 14.8 4.1
 9 10 2 29.3 4.7
 9 10 2 27.1 4.9
 10 -19 2 22.5 3.8
 -11 -9 -2 202.18 19.4
 20 -11 -2 195.68 21
 -9 20 -2 232.98 18.5
 20 -11 -2 220.98 18.5
 -11 -9 -2 225.08 20.1
 -9 20 -2 232.68 18.4
 20 -11 -2 243.78 18.4
 11 9 2 184.68 19.7
 9 -20 2 193.68 19.6
 9 -20 2 251.17 19.4
 11 9 2 229.28 20.3
 9 -20 2 228.78 19.6
 11 9 2 246.68 20
 11 9 2 197.68 21.1
 -6 17 -2 64.89 6.3
 -11 -6 -2 49.6 6.4
 -6 17 -2 71.29 6.6
 -6 17 -2 67.69 7.1
 -11 -6 -2 63.09 8.6
 -11 -6 -2 65.59 7.3
 17 -11 -2 58.79 8.5
 11 6 2 73.39 9
 6 -17 2 68.59 7.1
 11 6 2 59.69 7.3
 6 -17 2 68.89 7.4
 6 -17 2 60.69 6.7
 11 6 2 62.19 7
 11 6 2 71.89 7.6
 14 -11 -2 457.35 38.7
 -3 14 -2 466.95 37.7
 -11 -3 -2 455.05 37.7
 14 -11 -2 467.15 37
 -3 14 -2 448.36 37.5
 -3 14 -2 461.25 37.8
 -11 -3 -2 424.06 38.8
 -3 14 -2 459.35 37.3
 11 3 2 466.15 39
 3 -14 2 448.86 37.7
 3 -14 2 465.85 37.8
 11 3 2 480.05 38
 11 3 2 443.36 37.7
 3 -14 2 448.96 37.5
 11 3 2 450.25 37.5
 3 -14 2 448.26 37.8
 0 11 -2 156.68 16.1
 -11 0 -2 165.08 15.8
 11 -11 -2 197.78 15.6
 0 11 -2 190.98 16.3
 -11 0 -2 206.88 15.8
 0 11 -2 212.18 16.7
 -11 0 -2 208.98 17.5
 0 -11 2 150.78 16.1
 0 -11 2 202.78 16.5
 11 0 2 158.38 16
 0 -11 2 213.58 16.7
 -11 3 -2 281.67 21.3
 8 -11 -2 249.88 20.7
 -11 3 -2 223.08 21.7
 3 8 -2 236.28 22.8
 -11 3 -2 276.37 20.3
 3 8 -2 253.87 21.2
 11 -3 2 233.58 21.8
 -3 -8 2 245.58 21.3
 -3 -8 2 217.48 21.5
 11 -3 2 302.77 20.6
 11 -3 2 220.28 22
 -8 11 2 247.68 20.6
 5 -11 -2 2.4 2.3
 6 5 -2 2.8 2.5
 6 5 -2 2.1 1.7
 5 -11 -2 -0.1 1.2
 5 -11 -2 2.5 1.5
 6 5 -2 1.5 1.6
 -11 6 -2 4.9 2.6
 6 5 -2 1.6 1.5
 5 -11 -2 0.6 1
 11 -6 2 2.5 2.2
 11 -6 2 2 0.8
 -5 11 2 3.2 1.6
 -6 -5 2 1 1.5
 11 -6 2 2.9 2.4
 -5 11 2 1.7 1.1
 -6 -5 2 -1 1.2
 -6 -5 2 4.3 2.5
 -5 11 2 1.9 1.1
 11 -6 2 0.7 0.7
 -6 -5 2 0.4 1.5
 2 -11 -2 1 1.3
 9 2 -2 3.9 1.9
 2 -11 -2 2.4 1.7
 9 2 -2 3.5 1.8
 2 -11 -2 3.8 2.3
 9 2 -2 2.5 1.5
 2 -11 -2 3.1 1.9
 -9 -2 2 4.2 1.9
 11 -9 2 3.5 1.4
 -9 -2 2 3 2.7
 -2 11 2 3.1 1.6
 -2 11 2 2.4 1.8
 -2 11 2 3.4 1.6
 -9 -2 2 2.3 1.4
 11 -9 2 1.5 2.3
 11 -9 2 2.8 2.1
 12 -1 -2 367.36 31.2
 12 -1 -2 348.87 29.4
 -1 -11 -2 381.96 30.1
 -1 -11 -2 345.17 30
 12 -1 -2 363.66 29.8
 -1 -11 -2 340.97 30.4
 12 -1 -2 371.16 29.7
 -1 -11 -2 384.86 29.9
 -12 1 2 365.86 29.4
 -12 1 2 372.56 29.2
 1 11 2 305.97 29.8
 -12 1 2 374.26 31.2
 1 11 2 355.76 29.9
 11 -12 2 344.87 29.7
 11 -12 2 350.16 29.5
 -4 -11 -2 77.69 8.3
 -4 -11 -2 93.49 8.2
 15 -4 -2 80.89 7.7
 -4 -11 -2 75.89 9.1
 15 -4 -2 78.29 7.4
 15 -4 -2 78.19 9.7
 -11 15 -2 75.79 7.7
 -4 -11 -2 84.19 8.5
 4 11 2 76.99 8.2
 4 11 2 71.19 9
 4 11 2 88.09 8.2
 11 -15 2 78.09 7.2
 4 11 2 77.29 8.3
 11 -15 2 76.19 7.8
 -15 4 2 73.49 9.7
 11 -15 2 82.09 7.1
 -15 4 2 77.79 6.8
 18 -7 -2 216.88 18.9
 18 -7 -2 166.48 15.7
 -7 -11 -2 197.78 18.2
 18 -7 -2 202.98 16.2
 -11 18 -2 191.38 16.5
 -7 -11 -2 149.29 16.4
 11 -18 2 179.78 15.9
 7 11 2 148.79 17.2
 7 11 2 210.48 18.3
 7 11 2 203.98 17.3
 11 -18 2 194.98 16.2
 11 -18 2 201.08 16.7
 7 11 2 183.08 18
 21 -10 -2 0.2 3.4
 -11 21 -2 2.3 2
 -10 -11 -2 -0.7 3.2
 -10 -11 -2 1.5 2.6
 -10 -11 -2 0.8 1.8
 21 -10 -2 2.2 1.7
 21 -10 -2 -0.2 1.2
 11 -21 2 -2.4 2
 10 11 2 -1.1 2.1
 11 -21 2 -1.9 1.7
 10 11 2 -0.3 3.4
 10 11 2 0.6 2
 10 11 2 2 2.6
 11 -21 2 -0.6 1.6
 -10 22 -2 35.3 4.1
 -10 22 -2 52.19 6.2
 -12 -10 -2 47.3 6.5
 22 -12 -2 45.9 4.7
 -12 -10 -2 48 8.8
 22 -12 -2 55.09 8.5
 22 -12 -2 35.5 4.3
 -10 22 -2 41.3 4.3
 -12 -10 -2 34.9 5.3
 12 10 2 44.3 6.6
 12 10 2 41.9 6.5
 10 -22 2 49 6.6
 10 -22 2 33.3 5.1
 10 -22 2 41.8 5.7
 12 10 2 52.69 8.7
 12 10 2 38.8 5.8
 12 10 2 44.7 8
 -12 -7 -2 46.5 5.9
 19 -12 -2 45.8 4
 -7 19 -2 42.3 4.8
 19 -12 -2 42 7.7
 -12 -7 -2 30.5 4.8
 -12 -7 -2 42.5 7.7
 -7 19 -2 37.4 6.3
 19 -12 -2 36.2 4
 -7 19 -2 41.4 4.6
 12 7 2 48.5 6.2
 12 7 2 41.7 8.1
 12 7 2 36.8 6.1
 7 -19 2 50.59 5.3
 7 -19 2 43.8 5.6
 7 -19 2 33.2 5.7
 12 7 2 50.29 5.9
 16 -12 -2 53.49 7.7
 16 -12 -2 57.09 5.8
 -4 16 -2 57.69 6.6
 -12 -4 -2 61.09 8.1
 -4 16 -2 52.59 7.2
 -4 16 -2 59.59 6
 -12 -4 -2 60.29 6.5
 4 -16 2 60.39 6.8
 12 4 2 47.1 7.8
 4 -16 2 56.99 6.5
 12 4 2 56.89 6.3
 12 4 2 57.09 6.7
 12 4 2 50.29 6.7
 4 -16 2 59.89 6.3
 -12 -1 -2 31.4 3.9
 -1 13 -2 25.6 4.4
 13 -12 -2 24.8 3.6
 -1 13 -2 41 4.6
 -12 -1 -2 33.8 6.4
 -12 -1 -2 37.9 4.3
 -1 13 -2 31.4 5.1
 12 1 2 32.7 4.1
 1 -13 2 42.8 4.5
 1 -13 2 43.4 4.9
 12 1 2 35.4 4.6
 1 -13 2 27.7 4.6
 12 1 2 27.3 5.9
 1 -13 2 27.5 4.7
 2 10 -2 39.3 5.8
 10 -12 -2 44.8 3.6
 10 -12 -2 36.3 4.2
 -12 2 -2 38.1 4
 2 10 -2 42.3 5
 10 -12 -2 34.8 4.1
 -12 2 -2 27.9 6.7
 -12 2 -2 40.6 3.9
 2 10 -2 26 4.7
 12 -2 2 37.6 4
 -2 -10 2 27.5 5.2
 12 -2 2 31.8 6
 12 -2 2 42.5 4.5
 -2 -10 2 35.5 5
 12 -2 2 28.8 5.8
 -10 12 2 35.1 3.9
 -2 -10 2 46.8 5.1
 -2 -10 2 47.5 4.9
 5 7 -2 196.28 17.4
 -12 5 -2 186.88 18
 7 -12 -2 220.88 16.9
 5 7 -2 184.48 18
 5 7 -2 227.58 17.9
 7 -12 -2 203.68 17.1
 -7 12 2 214.68 16.4
 12 -5 2 183.28 18
 -5 -7 2 225.88 17.8
 -7 12 2 197.58 16.9
 -5 -7 2 176.68 17.9
 12 -5 2 221.18 16.8
 -5 -7 2 241.48 17.7
 12 -5 2 167.08 18.9
 12 -5 2 200.58 16.6
 -5 -7 2 170.68 17.9
 8 4 -2 8.2 2.4
 8 4 -2 4.2 5.1
 4 -12 -2 9 2.1
 4 -12 -2 11.5 3.1
 4 -12 -2 11.2 2.4
 8 4 -2 11.6 2.5
 4 -12 -2 13.3 2.8
 -8 -4 2 8.3 2.6
 12 -8 2 12.2 3.4
 -8 -4 2 8.3 2.2
 -4 12 2 12.8 2.3
 -4 12 2 11.4 2.2
 12 -8 2 10 3.2
 -8 -4 2 11.8 3.6
 -4 12 2 8.8 2.3
 11 1 -2 315.97 25.7
 11 1 -2 288.07 25.4
 1 -12 -2 285.57 25.5
 11 1 -2 327.57 27.1
 1 -12 -2 315.57 25.8
 11 1 -2 315.37 25.9
 1 -12 -2 314.87 25.8
 1 -12 -2 318.77 26.3
 -11 -1 2 321.17 25.6
 -1 12 2 290.77 25.7
 -11 -1 2 329.47 27.2
 -11 -1 2 291.77 25.2
 12 -11 2 302.37 25.3
 -1 12 2 309.27 26.2
 -1 12 2 272.37 25.3
 14 -2 -2 104.49 10.6
 -2 -12 -2 69.99 8.2
 14 -2 -2 86.49 8.3
 14 -2 -2 79.39 8.2
 -12 14 -2 92.79 8.1
 -2 -12 -2 73.09 8.4
 -2 -12 -2 92.79 9.5
 2 12 2 74.39 8.4
 2 12 2 97.09 8.8
 -14 2 2 94.49 10.2
 -14 2 2 84.19 7.7
 -14 2 2 77.39 7.3
 2 12 2 101.09 9.7
 12 -14 2 98.19 8.3
 12 -14 2 70.59 7.1
 -5 -12 -2 69.09 7.7
 -5 -12 -2 76.89 8
 17 -5 -2 76.39 9.6
 17 -5 -2 68.19 7
 -5 -12 -2 78.79 8.8
 -12 17 -2 73.39 7.1
 -17 5 2 75.09 9.6
 5 12 2 60.99 7.7
 5 12 2 61.39 7.4
 5 12 2 79.89 9
 12 -17 2 67.19 6.6
 5 12 2 49.2 7.1
 12 -17 2 66.59 7.2
 20 -8 -2 4.9 2.2
 -12 20 -2 7.8 2.5
 -8 -12 -2 1.9 2.5
 20 -8 -2 7.6 4.4
 -8 -12 -2 6.2 4
 -8 -12 -2 1.6 1.8
 20 -8 -2 2.2 1.5
 12 -20 2 3.5 2
 12 -20 2 7.4 3
 8 12 2 2.1 2.3
 8 12 2 8 3.3
 8 12 2 10.7 4.5
 8 12 2 2.9 2.5
 12 -20 2 3.2 1.9
 23 -11 -2 11.4 5.4
 23 -11 -2 3.4 1.8
 -11 -12 -2 7.5 3.6
 -11 -12 -2 8.4 4.5
 -11 -12 -2 11 3.1
 -12 23 -2 6.4 2.6
 23 -11 -2 2.8 2
 12 -23 2 2.8 2.4
 12 -23 2 5.6 2.4
 11 12 2 6.7 4.2
 11 12 2 3.8 3.2
 11 12 2 13.6 5.4
 11 12 2 7.1 3.1
 12 -23 2 10.8 3.9
 11 12 2 15.6 4.5
 -13 -11 -2 55.09 8
 -13 -11 -2 71.29 10.2
 -11 24 -2 57.59 7.4
 24 -13 -2 64.99 6.1
 24 -13 -2 73.69 6.6
 -11 24 -2 58.99 5.5
 24 -13 -2 65.29 9.7
 24 -13 -2 62.09 10.6
 13 11 2 61.69 9.6
 13 11 2 54.09 8
 13 11 2 61.59 7.9
 11 -24 2 54.29 7.9
 11 -24 2 68.19 8.6
 13 11 2 75.79 10.7
 13 11 2 65.49 8.3
 11 -24 2 50.49 6.9
 -8 21 -2 73.89 7.2
 21 -13 -2 70.29 9.9
 21 -13 -2 74.19 6.6
 -13 -8 -2 69.29 10.1
 21 -13 -2 80.89 9.9
 -8 21 -2 69.39 6.9
 -8 21 -2 67.89 8.1
 21 -13 -2 76.89 7.3
 -13 -8 -2 60.99 7.5
 21 -13 -2 71.19 6.5
 -13 -8 -2 71.39 8.4
 13 8 2 72.49 10.4
 13 8 2 75.79 8.7
 13 8 2 68.69 9.9
 8 -21 2 80.09 8.6
 13 8 2 67.99 8.5
 8 -21 2 78.69 7.9
 8 -21 2 67.89 8
 13 8 2 75.79 8.3
 -5 18 -2 365.36 30.8
 -13 -5 -2 349.67 33
 -5 18 -2 384.16 31.1
 18 -13 -2 345.77 32.6
 -13 -5 -2 401.86 31.8
 18 -13 -2 376.16 30.7
 -5 18 -2 366.36 31.6
 5 -18 2 385.66 31.7
 13 5 2 401.46 32
 5 -18 2 388.26 31.4
 13 5 2 340.37 32.2
 13 5 2 389.06 33.3
 13 5 2 365.96 31.5
 5 -18 2 360.06 31.6
 5 -18 2 372.86 31.6
 -2 15 -2 5.9 3
 -13 -2 -2 6.3 2.2
 -2 15 -2 12.4 2.9
 -13 -2 -2 9.3 2.7
 -2 15 -2 13.2 2.7
 -2 15 -2 6.5 2.7
 -13 -2 -2 5.2 3.6
 13 2 2 10 2.9
 2 -15 2 10.1 2.8
 2 -15 2 5.9 2.8
 13 2 2 10.8 2.6
 13 2 2 7.7 2.8
 13 2 2 3.4 3.4
 2 -15 2 11.6 2.7
 2 -15 2 7.2 2.8
 1 12 -2 38.8 5.3
 -13 1 -2 46.4 4.5
 1 12 -2 43.5 5.4
 12 -13 -2 35.9 3.8
 -13 1 -2 48.3 4.8
 12 -13 -2 42.8 3.8
 -13 1 -2 44.5 6.6
 1 12 -2 43.4 5.1
 1 12 -2 42.4 5.8
 12 -13 -2 37.9 4.5
 -1 -12 2 41.2 5.5
 13 -1 2 50.09 5.1
 -1 -12 2 42.9 5.1
 -1 -12 2 47.5 5.5
 -1 -12 2 38.1 5.7
 13 -1 2 41.4 6.5
 13 -1 2 47.7 6.7
 4 9 -2 25.7 3.8
 4 9 -2 13 3.8
 4 9 -2 17.1 3.5
 9 -13 -2 18.9 3.2
 -13 4 -2 10.6 4.1
 9 -13 -2 26.4 2.9
 -9 13 2 22.6 3.2
 13 -4 2 11.6 4
 13 -4 2 18.7 5.3
 -4 -9 2 18.8 4.2
 -4 -9 2 22 3.8
 13 -4 2 28.4 3.1
 -4 -9 2 20.6 3.8
 7 6 -2 60.69 8.3
 7 6 -2 67.89 7.5
 -13 7 -2 58.39 8.1
 6 -13 -2 86.09 7.3
 6 -13 -2 61.39 7.1
 7 6 -2 89.99 8
 -7 -6 2 65.39 7.5
 13 -7 2 57.29 7.9
 -7 -6 2 86.09 7.8
 13 -7 2 74.29 6.3
 13 -7 2 89.19 6.5
 -6 13 2 67.09 7
 -7 -6 2 61.99 8.3
 -7 -6 2 96.09 7.6
 10 3 -2 700.73 55.59
 3 -13 -2 677.33 55.59
 10 3 -2 622.94 55.39
 3 -13 -2 599.34 55.89
 3 -13 -2 678.23 55.99
 10 3 -2 739.93 55.99
 10 3 -2 734.83 56.99
 -10 -3 2 734.23 56.89
 13 -10 2 685.43 55.19
 13 -10 2 747.13 56.19
 13 -10 2 713.83 56.19
 -3 13 2 653.63 55.29
 -10 -3 2 630.24 55.39
 -10 -3 2 720.33 55.69
 -3 13 2 675.73 55.39
 -3 13 2 628.44 55.19
 0 -13 -2 92.89 9.6
 13 0 -2 101.99 9.5
 13 0 -2 116.69 9.2
 13 0 -2 96.89 11
 0 -13 -2 100.09 9.6
 13 0 -2 94.09 9.3
 0 -13 -2 80.29 9.8
 13 -13 2 95.69 9.3
 -13 0 2 90.89 10.8
 0 13 2 77.49 9.9
 0 13 2 105.79 9.5
 0 13 2 97.19 9.5
 13 -13 2 81.39 10
 0 13 2 109.19 9.3
 -13 0 2 108.89 9.2
 16 -3 -2 337.77 28.4
 16 -3 -2 338.87 28.7
 -3 -13 -2 316.17 29.8
 -13 16 -2 332.57 28.5
 -3 -13 -2 354.56 29.4
 -3 -13 -2 345.97 29.2
 16 -3 -2 358.06 29.1
 -3 -13 -2 363.56 29.1
 16 -3 -2 359.96 30.8
 13 -16 2 329.27 28.5
 3 13 2 315.67 28.9
 3 13 2 350.56 29.2
 -16 3 2 350.76 27.9
 -16 3 2 351.76 28
 13 -16 2 342.17 27.8
 3 13 2 336.27 28.8
 13 -16 2 346.47 27.9
 3 13 2 340.37 29.9
 -16 3 2 334.07 30.6
 -6 -13 -2 3.6 2.9
 19 -6 -2 5.6 4
 -6 -13 -2 4.7 2.8
 -13 19 -2 6.9 2.6
 19 -6 -2 1.4 1.6
 -6 -13 -2 0.2 1.7
 -6 -13 -2 0.7 3.3
 19 -6 -2 3 3.2
 13 -19 2 1.4 1.5
 6 13 2 1.1 2.3
 6 13 2 2.9 2.8
 6 13 2 -0.2 3.1
 13 -19 2 1.6 1.5
 -19 6 2 1.4 3.8
 6 13 2 1.5 2.1
 13 -19 2 2.1 2.3
 -13 22 -2 0.6 2.1
 22 -9 -2 1.5 1.5
 22 -9 -2 2.4 3.2
 -9 -13 -2 6.5 4.3
 -9 -13 -2 4.2 3
 -9 -13 -2 3.1 2.1
 22 -9 -2 3.1 4.2
 9 13 2 0.4 2.8
 13 -22 2 2.6 2.1
 9 13 2 9.8 4.7
 9 13 2 2.6 2.9
 9 13 2 5.5 4.1
 13 -22 2 4.5 2.8
 9 13 2 1.3 2.4
 13 -22 2 -1.3 1.6
 25 -12 -2 9.5 2.4
 25 -12 -2 2.4 4.3
 -13 25 -2 10.4 3.4
 25 -12 -2 8.7 2.9
 -12 -13 -2 8.8 4.1
 25 -12 -2 4.2 4.5
 -12 -13 -2 6 4.7
 -12 -13 -2 6.1 2.8
 13 -25 2 16.1 3.4
 12 13 2 8.4 5.2
 13 -25 2 4.2 3.3
 12 13 2 8 4.5
 13 -25 2 19 6.2
 26 -14 -2 98.59 10
 -12 26 -2 117.29 11.6
 26 -14 -2 119.99 10.5
 -14 -12 -2 111.59 12.4
 26 -14 -2 126.09 14.4
 26 -14 -2 124.79 14.1
 -14 -12 -2 89.19 11.1
 -14 -12 -2 128.99 14.6
 12 -26 2 119.79 11.8
 12 -26 2 100.79 11
 14 12 2 114.09 14.5
 14 12 2 118.49 14
 12 -26 2 114.49 12.1
 14 12 2 112.89 12.7
 23 -14 -2 83.29 10.3
 23 -14 -2 71.29 9.6
 -14 -9 -2 72.49 7.4
 -9 23 -2 62.19 7.7
 -14 -9 -2 82.39 10.4
 -14 -9 -2 63.49 8.1
 -9 23 -2 56.39 6.5
 23 -14 -2 70.89 7
 -9 23 -2 58.39 6.2
 23 -14 -2 66.69 6.3
 23 -14 -2 53.79 5.9
 14 9 2 66.19 8
 9 -23 2 64.29 7.4
 14 9 2 84.19 9
 14 9 2 75.59 10.5
 9 -23 2 71.79 8.4
 14 9 2 50.09 8.1
 9 -23 2 56.29 7.7
 14 9 2 66.19 10
 20 -14 -2 31.8 4.5
 -6 20 -2 39.1 6.2
 -6 20 -2 33.8 4.6
 -6 20 -2 30.8 4.5
 -14 -6 -2 45.9 7.4
 20 -14 -2 40.5 7.2
 -14 -6 -2 36.9 7.5
 20 -14 -2 40.7 7.6
 14 6 2 36 6
 6 -20 2 34.8 5
 14 6 2 49.8 8.5
 6 -20 2 38 6
 14 6 2 35.4 5.6
 14 6 2 33.7 5.9
 14 6 2 30.7 7.1
 6 -20 2 38.6 5.6
 17 -14 -2 10.7 2.3
 -3 17 -2 10.7 3
 17 -14 -2 15.5 4
 -3 17 -2 20 4.6
 -14 -3 -2 10 2.7
 -3 17 -2 7.5 2.6
 17 -14 -2 16 4.7
 -14 -3 -2 10.2 2.9
 -3 17 -2 12.3 2.8
 -14 -3 -2 8.6 5.5
 3 -17 2 16.5 3.8
 3 -17 2 5.8 2.5
 14 3 2 14 5
 3 -17 2 10 3.1
 14 3 2 6.4 2.7
 3 -17 2 10.7 3.2
 14 3 2 7.6 3.1
 14 3 2 4.8 2.4
 0 14 -2 0.8 1.7
 0 14 -2 4.4 2.4
 -14 0 -2 6.6 2
 -14 0 -2 2.9 1.9
 0 14 -2 4.9 2.3
 0 14 -2 5.2 2.9
 14 -14 -2 5.6 2.2
 -14 0 -2 6.3 3.5
 14 0 2 6.9 3.7
 0 -14 2 8.1 2.7
 0 -14 2 0.6 1.8
 14 0 2 1.4 1.8
 14 0 2 17.3 4.7
 0 -14 2 10.8 3.2
 0 -14 2 1.2 1.8
 3 11 -2 751.52 63.49
 11 -14 -2 782.82 62.49
 11 -14 -2 795.92 62.49
 -14 3 -2 810.62 62.39
 -14 3 -2 809.22 62.49
 -14 3 -2 742.73 64.39
 3 11 -2 734.03 65.29
 3 11 -2 825.22 63.79
 3 11 -2 821.62 63.39
 -3 -11 2 767.32 63.59
 -3 -11 2 783.72 63.79
 -3 -11 2 720.23 63.89
 14 -3 2 756.02 62.79
 14 -3 2 821.12 63.09
 -3 -11 2 818.32 63.49
 14 -3 2 793.02 64.59
 14 -3 2 746.13 64.69
 -11 14 2 745.43 62.69
 8 -14 -2 11.8 2.7
 6 8 -2 12.8 3.7
 -14 6 -2 13.3 3.9
 6 8 -2 5.8 2.4
 6 8 -2 4.1 2.1
 6 8 -2 10.4 2.9
 14 -6 2 10.9 3.7
 14 -6 2 15.9 4.8
 -6 -8 2 10.3 3.6
 -6 -8 2 6.6 2.2
 -6 -8 2 5.6 2.5
 -8 14 2 11.4 2.3
 -6 -8 2 10.2 2.9
 14 -6 2 10.1 1.8
 9 5 -2 382.16 30.8
 5 -14 -2 350.26 31
 9 5 -2 378.66 31.1
 9 5 -2 375.86 32
 5 -14 -2 364.66 30.5
 9 5 -2 355.96 30.8
 5 -14 -2 396.06 30.7
 -9 -5 2 349.96 30.8
 -9 -5 2 348.47 30.6
 -5 14 2 364.86 30.2
 14 -9 2 368.76 31.3
 14 -9 2 371.46 31.8
 -5 14 2 352.96 30.5
 -9 -5 2 366.76 32
 -9 -5 2 398.46 31.1
 -5 14 2 380.56 30.9
 2 -14 -2 29.1 4.4
 12 2 -2 44.1 7.3
 12 2 -2 33.2 4.6
 2 -14 -2 34.1 4.3
 2 -14 -2 29 4.6
 12 2 -2 28.6 4.5
 2 -14 -2 31.4 5.2
 12 2 -2 29.4 4.1
 14 -12 2 26.9 4.9
 -2 14 2 30.8 4.2
 -12 -2 2 32.2 4.3
 -2 14 2 29.4 4
 -2 14 2 33.1 4.6
 14 -12 2 36.5 8.8
 14 -12 2 29.7 4.6
 -12 -2 2 40.3 6.6
 -1 -14 -2 17.1 3.8
 15 -1 -2 14.2 4.7
 15 -1 -2 24 3.9
 -1 -14 -2 15.8 4.2
 15 -1 -2 18.9 3.2
 15 -1 -2 15.1 3.5
 -1 -14 -2 11.3 3
 -1 -14 -2 20.3 4
 1 14 2 11 3.3
 14 -15 2 16.1 1.9
 -15 1 2 17.6 5.1
 14 -15 2 18.4 3.4
 1 14 2 21.8 4.8
 1 14 2 20.9 3.9
 -15 1 2 25.6 3.6
 14 -15 2 23.8 4.2
 1 14 2 13.4 3.2
 -4 -14 -2 94.69 11.5
 -4 -14 -2 122.29 10.9
 18 -4 -2 103.29 12.5
 -4 -14 -2 102.89 10.9
 18 -4 -2 109.79 10.4
 -4 -14 -2 110.19 11.1
 -14 18 -2 103.89 10.1
 18 -4 -2 115.69 10.4
 18 -4 -2 109.99 9.9
 4 14 2 100.89 11.7
 4 14 2 107.89 10.5
 -18 4 2 98.39 12.4
 14 -18 2 100.09 10.2
 14 -18 2 99.39 9.4
 4 14 2 112.59 10.9
 -18 4 2 110.99 9
 4 14 2 94.29 10.7
 14 -18 2 118.89 9.4
 -18 4 2 104.29 9.1
 21 -7 -2 249.68 20.5
 21 -7 -2 224.78 19.9
 -7 -14 -2 217.28 20.8
 -7 -14 -2 242.58 21.6
 21 -7 -2 244.58 23.1
 -7 -14 -2 227.38 22.4
 7 14 2 226.18 22.3
 7 14 2 234.78 21.9
 7 14 2 254.37 21.6
 14 -21 2 248.48 20.2
 7 14 2 214.88 21.1
 14 -21 2 232.38 20.7
 7 14 2 242.28 21
 -10 -14 -2 33.6 5.2
 -14 24 -2 34.3 5.3
 24 -10 -2 42 8.8
 -10 -14 -2 36.5 7.8
 -10 -14 -2 21.1 5.3
 24 -10 -2 28.7 4.4
 10 14 2 37.1 8
 14 -24 2 23.4 4.1
 14 -24 2 19 4.2
 10 14 2 18.4 5.1
 10 14 2 33.5 7.2
 -14 27 -2 0.3 2.4
 27 -13 -2 -0.4 1.9
 27 -13 -2 -0.5 7
 -13 -14 -2 1.2 2.4
 27 -13 -2 2.5 1.8
 13 14 2 0.5 3.2
 14 -27 2 2.4 3.1
 13 14 2 -2 4.5
 14 -27 2 3.2 2.3
 13 14 2 5.7 4.7
 14 -27 2 2.1 2.7
 28 -15 -2 45.3 10.8
 28 -15 -2 41.8 5.9
 28 -15 -2 44.6 5.6
 28 -15 -2 47.2 5.9
 -13 28 -2 41.7 7.4
 -15 -13 -2 49.8 10.5
 28 -15 -2 42 9.4
 13 -28 2 42.6 7.8
 15 13 2 58.69 8.4
 13 -28 2 50.49 7.2
 15 13 2 47.3 7.8
 15 13 2 46.6 10.2
 13 -28 2 43.4 6.2
 15 13 2 49.9 8.3
 15 13 2 52.09 10.6
 -10 25 -2 10.7 2.3
 -15 -10 -2 8.7 3.8
 25 -15 -2 11.7 5.2
 25 -15 -2 6.5 4.5
 -10 25 -2 5.3 3.1
 25 -15 -2 7.6 1.9
 -10 25 -2 7.5 2
 -15 -10 -2 13.1 5.6
 25 -15 -2 5.8 2.1
 25 -15 -2 4.1 2.3
 10 -25 2 6.6 2.9
 15 10 2 10.1 4
 15 10 2 2.8 4.4
 10 -25 2 9.8 3.9
 10 -25 2 3.5 2.8
 15 10 2 3 3.4
 -7 22 -2 279.27 24.6
 -15 -7 -2 262.57 26.4
 22 -15 -2 302.37 26.5
 -7 22 -2 273.47 23.8
 22 -15 -2 282.47 23.7
 22 -15 -2 275.57 25.9
 -7 22 -2 280.37 23.6
 -15 -7 -2 297.27 25
 7 -22 2 301.97 25
 7 -22 2 268.47 24.8
 15 7 2 280.47 24.7
 7 -22 2 277.67 24.4
 15 7 2 300.67 25.3
 15 7 2 297.97 27
 15 7 2 262.37 24.9
 15 7 2 258.87 26.5
 -15 -4 -2 6.9 2.6
 19 -15 -2 9.8 3.8
 -4 19 -2 7.7 2.5
 -4 19 -2 8.9 3.1
 -4 19 -2 8.1 2.7
 -15 -4 -2 9.3 4.3
 -15 -4 -2 7.4 2.9
 19 -15 -2 4.6 3.9
 19 -15 -2 7 4.1
 15 4 2 7.7 3.1
 15 4 2 5.9 2.6
 4 -19 2 6.9 3.2
 4 -19 2 4.4 2.3
 4 -19 2 4.5 2.8
 15 4 2 9.5 3.2
 15 4 2 12.2 4.8
 15 4 2 10.4 4.8
 -15 -1 -2 284.57 22.7
 16 -15 -2 268.27 22.4
 -1 16 -2 272.37 22.9
 -15 -1 -2 264.07 22.9
 -1 16 -2 258.07 23.5
 16 -15 -2 266.27 23.4
 -1 16 -2 255.07 23.3
 -15 -1 -2 251.47 25.6
 -1 16 -2 282.97 23.3
 1 -16 2 294.87 23.7
 1 -16 2 269.37 23.5
 1 -16 2 275.67 23.3
 15 1 2 266.07 22.9
 15 1 2 309.27 23.6
 15 1 2 260.27 23.2
 1 -16 2 252.47 23.5
 15 1 2 253.87 24.8
 15 1 2 246.48 24.7
 13 -15 -2 3.7 1.2
 2 13 -2 5.1 2.5
 13 -15 -2 4.9 1.9
 13 -15 -2 4.7 1.3
 2 13 -2 3.6 2.1
 -15 2 -2 5.9 3.4
 -15 2 -2 5.6 1.8
 2 13 -2 6.3 3.1
 -15 2 -2 7.3 1.8
 2 13 -2 2.6 2.2
 15 -2 2 3.9 1.7
 15 -2 2 4.6 3.4
 15 -2 2 6 3.5
 15 -2 2 5.8 2.6
 -13 15 2 5.8 1.8
 -2 -13 2 3 2.4
 -2 -13 2 5.8 2.6
 -2 -13 2 2.9 2
 -2 -13 2 6.2 3.1
 5 10 -2 408.26 37
 10 -15 -2 496.55 36.4
 10 -15 -2 485.45 36.4
 -15 5 -2 390.16 37.8
 5 10 -2 508.65 37.6
 5 10 -2 509.65 37.2
 10 -15 -2 431.36 36.6
 5 10 -2 394.76 37.6
 15 -5 2 491.65 36.6
 -10 15 2 411.66 36.4
 15 -5 2 441.96 36.3
 -5 -10 2 471.85 37.5
 -5 -10 2 403.06 37.7
 15 -5 2 427.46 38.1
 15 -5 2 396.06 38.1
 -5 -10 2 501.35 37.3
 -5 -10 2 419.16 37.2
 7 -15 -2 52.39 6.5
 8 7 -2 70.79 7.9
 8 7 -2 39.7 5.7
 -15 8 -2 61.09 7.2
 8 7 -2 55.39 6.3
 8 7 -2 55.19 6.3
 7 -15 -2 50.69 5.6
 7 -15 -2 50.39 6.8
 15 -8 2 51.89 8
 -8 -7 2 54.69 6.3
 -7 15 2 41.5 4.9
 -8 -7 2 50.69 6.1
 -7 15 2 53.59 5.7
 -8 -7 2 53.09 7.2
 -7 15 2 49.5 5
 15 -8 2 57.19 4.8
 15 -8 2 54.99 4.9
 15 -8 2 57.99 7.4
 11 4 -2 -0.7 1.8
 11 4 -2 5.6 3.4
 4 -15 -2 6.1 2.8
 4 -15 -2 4.7 2.4
 4 -15 -2 2.8 1.9
 11 4 -2 3.2 2.2
 11 4 -2 0.6 1.6
 4 -15 -2 2.4 1.7
 15 -11 2 2.7 1.6
 15 -11 2 7.1 3.1
 -11 -4 2 1.3 1.5
 -4 15 2 2.3 1.9
 -4 15 2 4.5 1.8
 -11 -4 2 4.8 2.2
 -4 15 2 2.1 1.7
 -11 -4 2 4.5 3.1
 15 -11 2 6.9 2.8
 1 -15 -2 114.39 10.6
 1 -15 -2 100.59 11
 1 -15 -2 116.89 10.4
 14 1 -2 101.99 10
 14 1 -2 104.59 10.4
 14 1 -2 102.09 12
 1 -15 -2 107.79 10.6
 14 1 -2 121.39 10.7
 -1 15 2 114.49 10.3
 -1 15 2 90.79 10.2
 -14 -1 2 110.59 10.1
 -14 -1 2 96.99 11.8
 15 -14 2 106.99 9.9
 -1 15 2 99.69 11.2
 -1 15 2 110.99 10.1
 15 -14 2 105.29 10.6
 15 -14 2 107.69 10.6
 17 -2 -2 -1.3 2.8
 -2 -15 -2 0.3 1.7
 -2 -15 -2 -0.1 2
 17 -2 -2 -0.5 1.4
 -2 -15 -2 -2.3 2.1
 -2 -15 -2 2.2 2.8
 17 -2 -2 -1.6 1.9
 17 -2 -2 1.9 2.1
 15 -17 2 -0.1 1.8
 -17 2 2 1.4 3.3
 15 -17 2 3.2 1.2
 -17 2 2 0.2 1.3
 15 -17 2 0 1
 2 15 2 -3.7 2.5
 2 15 2 0.9 2
 2 15 2 2.7 2.2
 -17 2 2 1.5 1.7
 -5 -15 -2 96.39 10.8
 20 -5 -2 97.79 10.1
 20 -5 -2 81.59 11.9
 -5 -15 -2 87.19 11.4
 -5 -15 -2 103.19 10.8
 20 -5 -2 116.99 10.2
 -15 20 -2 86.19 9.7
 20 -5 -2 114.59 9.7
 -5 -15 -2 91.19 10.2
 5 15 2 127.29 11.1
 5 15 2 104.29 11.9
 5 15 2 122.89 10.7
 15 -20 2 115.49 9.2
 -20 5 2 85.99 12.2
 15 -20 2 90.99 10
 5 15 2 82.69 10.3
 15 -20 2 108.89 9.3
 5 15 2 82.89 10.6
 -15 23 -2 10.4 3.4
 -8 -15 -2 12.7 4.2
 23 -8 -2 13.4 3.2
 -8 -15 -2 4.3 2.7
 23 -8 -2 19.5 6.3
 -8 -15 -2 17 5.4
 23 -8 -2 6.8 2.4
 8 15 2 6.8 3.4
 8 15 2 14.5 4.4
 15 -23 2 11.5 2.9
 8 15 2 18.6 5.2
 8 15 2 12.1 4.1
 15 -23 2 13.4 3.8
 8 15 2 22.2 6.1
 -11 -15 -2 52.99 9.8
 26 -11 -2 46.5 5.6
 26 -11 -2 51.09 10.1
 26 -11 -2 48.4 9.3
 26 -11 -2 55.09 6.2
 -15 26 -2 41.9 6.6
 11 15 2 44.8 8.8
 15 -26 2 50.89 7.4
 15 -26 2 51.69 6.1
 11 15 2 48.9 7.6
 15 -26 2 49.6 6.6
 11 15 2 51.79 12
 29 -14 -2 7 2.6
 -14 -15 -2 11.1 6.1
 29 -14 -2 6.6 2.4
 -14 -15 -2 8.1 4.7
 29 -14 -2 8.2 5.4
 29 -14 -2 12.6 5.7
 14 15 2 2.1 4.1
 15 -29 2 7.9 3.8
 14 15 2 8.2 4
 14 15 2 10.6 6.1
 15 -29 2 7 2.9
 15 -29 2 7.4 3.5
 14 15 2 11.7 4.6
 14 15 2 16.8 6.8
 -16 -14 -2 9.5 6.1
 30 -16 -2 12.5 5.7
 30 -16 -2 14.7 3.1
 -14 30 -2 14.2 4.8
 30 -16 -2 8.5 3
 30 -16 -2 14.3 2.7
 30 -16 -2 11.4 5.6
 -16 -14 -2 9.6 4.7
 14 -30 2 18.8 4.8
 16 14 2 15 5.5
 14 -30 2 11 4.4
 16 14 2 10.4 6.4
 16 14 2 7 4.6
 14 -30 2 10.4 3.5
 16 14 2 10.5 4.8
 16 14 2 7.8 5.5
 -16 -11 -2 18.8 5.5
 27 -16 -2 25.1 4.3
 -11 27 -2 32.9 5.5
 27 -16 -2 22.8 6.8
 -11 27 -2 18.1 4.3
 -11 27 -2 16.9 3
 27 -16 -2 23.8 3.6
 27 -16 -2 22.4 6.7
 -16 -11 -2 27 8.2
 27 -16 -2 20.1 3.3
 16 11 2 36.2 8.6
 16 11 2 26.1 7.3
 16 11 2 20.3 5.4
 11 -27 2 22.9 4.7
 11 -27 2 27.7 5.6
 16 11 2 28.8 6.5
 16 11 2 17.7 4.8
 -8 24 -2 32.9 5.5
 24 -16 -2 37.3 3.7
 -16 -8 -2 33.3 8.9
 -8 24 -2 33.5 4.7
 24 -16 -2 38.3 7.1
 24 -16 -2 26.9 7
 24 -16 -2 34.8 3.8
 -8 24 -2 29.6 4.4
 24 -16 -2 36.1 4.8
 -16 -8 -2 36.3 6.3
 16 8 2 47.2 9.5
 8 -24 2 32.2 6.4
 8 -24 2 32.9 5.3
 8 -24 2 36.4 6.2
 16 8 2 37.4 6.9
 16 8 2 35.4 6.6
 16 8 2 40.9 6
 16 8 2 28.2 7.4
 -5 21 -2 5.7 3.2
 21 -16 -2 1.9 3.1
 -16 -5 -2 2.6 2.4
 21 -16 -2 3.3 2
 -16 -5 -2 3.3 3.9
 -5 21 -2 5.5 2.3
 -5 21 -2 5.7 2.5
 21 -16 -2 5.7 4.2
 16 5 2 2.7 3
 5 -21 2 3.9 3
 5 -21 2 1.9 2.7
 16 5 2 8.9 5.1
 16 5 2 1.1 2.4
 5 -21 2 7.7 3.2
 16 5 2 4.2 4.2
 16 5 2 2.2 3
 5 -21 2 3.7 2.5
 18 -16 -2 114.29 11.3
 18 -16 -2 102.39 11.4
 -2 18 -2 104.69 11.3
 -2 18 -2 104.29 10.9
 18 -16 -2 114.29 12.1
 -16 -2 -2 119.89 10.7
 -16 -2 -2 119.99 10.4
 -16 -2 -2 108.69 12.6
 -2 18 -2 110.79 10.8
 -2 18 -2 93.59 10.2
 16 2 2 123.19 11.2
 16 2 2 107.29 12.7
 16 2 2 96.59 10.8
 16 2 2 110.99 10.6
 2 -18 2 105.09 11.2
 16 2 2 106.19 12.7
 2 -18 2 105.59 10.7
 2 -18 2 110.19 11.3
 2 -18 2 100.79 11
 1 15 -2 65.39 8.6
 15 -16 -2 74.99 6.3
 -16 1 -2 81.29 7.1
 1 15 -2 70.39 7.8
 1 15 -2 80.69 7.7
 1 15 -2 53.99 8.2
 15 -16 -2 58.99 6.8
 -16 1 -2 55.29 8.7
 15 -16 -2 82.79 6.3
 -16 1 -2 65.19 6.7
 -1 -15 2 58.69 7.8
 16 -1 2 57.09 8.9
 -1 -15 2 85.69 8
 16 -1 2 88.79 7.5
 -1 -15 2 74.89 8.2
 16 -1 2 80.09 7.8
 16 -1 2 51.39 8.8
 12 -16 -2 9.1 1.9
 4 12 -2 15.2 4.2
 12 -16 -2 8.5 2.4
 4 12 -2 13.8 3.1
 12 -16 -2 17.1 2.5
 4 12 -2 7.6 2.9
 -16 4 -2 9.9 1.6
 4 12 -2 16.3 3.7
 -16 4 -2 6.9 3.9
 16 -4 2 7.7 2.1
 -4 -12 2 8.8 2.6
 -4 -12 2 10.7 3.1
 -4 -12 2 9.3 3.5
 16 -4 2 11.9 2.7
 16 -4 2 10 4.2
 -12 16 2 12.8 2.5
 -4 -12 2 17.4 3.7
 16 -4 2 11.9 4.3
 7 9 -2 304.47 25.8
 7 9 -2 307.17 26.9
 9 -16 -2 284.47 25.1
 -16 7 -2 318.47 26.9
 7 9 -2 284.17 25.8
 7 9 -2 327.67 26.3
 9 -16 -2 324.07 25.4
 -7 -9 2 307.07 26.1
 -7 -9 2 282.47 26.7
 -9 16 2 295.07 24.5
 -9 16 2 294.27 25.3
 16 -7 2 296.87 27
 -7 -9 2 324.07 26.3
 -7 -9 2 282.87 25.7
 16 -7 2 316.17 25
 16 -7 2 317.47 26.9
 10 6 -2 109.49 10
 10 6 -2 96.39 10.2
 6 -16 -2 117.49 9.7
 10 6 -2 101.09 10.1
 6 -16 -2 93.69 10.2
 6 -16 -2 104.29 9.9
 10 6 -2 104.49 11.4
 6 -16 -2 90.59 9.6
 -6 16 2 92.99 9.2
 -6 16 2 101.69 9.1
 -10 -6 2 102.49 10.1
 -10 -6 2 119.39 10
 16 -10 2 99.59 10.7
 16 -10 2 98.49 11
 -10 -6 2 101.69 11.4
 -6 16 2 99.19 9.6
 13 3 -2 252.37 23.5
 13 3 -2 239.28 21.9
 3 -16 -2 240.18 22.4
 13 3 -2 246.58 21.8
 3 -16 -2 256.37 21.8
 3 -16 -2 272.47 22.2
 3 -16 -2 251.37 22
 13 3 -2 265.97 22.3
 -13 -3 2 272.97 22
 -3 16 2 244.78 21.5
 -3 16 2 259.07 21.7
 -13 -3 2 261.67 23.6
 16 -13 2 258.17 22.4
 -3 16 2 235.68 21.7
 -13 -3 2 243.78 21.5
 16 -13 2 274.37 22.7
 16 -13 2 246.08 21.4
 0 -16 -2 41.3 5.3
 16 0 -2 41.8 7.8
 0 -16 -2 33.8 5.8
 16 0 -2 41.7 5
 0 -16 -2 44.5 6.6
 16 0 -2 48 5.7
 16 0 -2 39.1 5.5
 0 -16 -2 43.7 7.1
 -16 0 2 42.7 5
 0 16 2 46.8 5.3
 16 -16 2 33.5 5.7
 0 16 2 37.9 5.7
 -16 0 2 41.5 7.8
 0 16 2 50.69 7.8
 16 -16 2 36 5
 16 -16 2 33.4 5.6
 -16 0 2 35.5 5.5
 0 16 2 46.7 5.6
 19 -3 -2 3.9 4.1
 -3 -16 -2 7.2 4.3
 -3 -16 -2 4.4 2.5
 19 -3 -2 -0.8 2.2
 19 -3 -2 6.7 2.4
 -3 -16 -2 6.7 3.1
 -3 -16 -2 6.5 3.4
 19 -3 -2 6.1 2.7
 16 -19 2 4.6 1.6
 16 -19 2 2.3 2.3
 16 -19 2 12 2
 3 16 2 9.1 3.1
 -19 3 2 5.3 4.3
 -19 3 2 7.5 1.8
 3 16 2 5.5 2.8
 3 16 2 3.9 3.8
 -19 3 2 7.6 1.8
 3 16 2 5.2 2.8
 22 -6 -2 65.39 7.9
 -6 -16 -2 85.09 8.5
 22 -6 -2 70.19 7.7
 22 -6 -2 72.49 7.2
 -6 -16 -2 63.09 8.5
 22 -6 -2 62.99 10.1
 -16 22 -2 66.89 7.6
 -6 -16 -2 73.99 9.1
 -6 -16 -2 54.19 9.3
 6 16 2 68.59 8.6
 -22 6 2 73.79 11.8
 6 16 2 76.89 8.4
 6 16 2 68.39 8.9
 16 -22 2 77.39 7
 6 16 2 63.39 8.4
 16 -22 2 64.29 7
 16 -22 2 53.89 7.7
 6 16 2 71.59 10
 -9 -16 -2 54.89 8.5
 -9 -16 -2 50.39 9.6
 -9 -16 -2 51.29 8.3
 25 -9 -2 59.59 9.7
 25 -9 -2 45.7 6
 25 -9 -2 41.9 5.5
 -16 25 -2 47.5 6.4
 16 -25 2 50.29 6.9
 16 -25 2 39.9 5.4
 16 -25 2 45.1 5.9
 9 16 2 42.2 9.8
 9 16 2 46.2 8
 9 16 2 71.49 9.8
 9 16 2 40.9 7.1
 -12 -16 -2 99.59 19.1
 28 -12 -2 84.49 8.6
 -12 -16 -2 89.69 10
 28 -12 -2 84.59 9
 28 -12 -2 90.69 12.5
 28 -12 -2 83.89 12.4
 -12 -16 -2 77.99 14.2
 -16 28 -2 80.19 9.6
 16 -28 2 86.09 9
 12 16 2 81.49 11.6
 12 16 2 65.29 12
 16 -28 2 86.49 10.3
 16 -28 2 99.29 9.8
 12 16 2 89.49 10.8
 -16 31 -2 0.9 4.5
 31 -15 -2 -0.2 2.1
 31 -15 -2 -2.2 1.8
 31 -15 -2 1.7 5
 -15 -16 -2 3.9 4.5
 31 -15 -2 -1.3 4
 15 16 2 4.6 4.6
 16 -31 2 -0.8 2.5
 15 16 2 -0.9 3.5
 15 16 2 -0.4 5
 16 -31 2 3.9 3.4
 32 -17 -2 1.7 4.7
 -15 32 -2 5.1 3.3
 32 -17 -2 1.3 2.1
 32 -17 -2 -4.5 3.3
 32 -17 -2 -1.8 2.1
 -17 -15 -2 4.1 3.8
 17 15 2 5.2 5.2
 17 15 2 3.1 3.8
 17 15 2 -1.5 5.4
 15 -32 2 2.7 3.7
 15 -32 2 2 3.6
 15 -32 2 3.8 2.8
 -17 -12 -2 17.7 5.6
 -17 -12 -2 10.4 4.2
 29 -17 -2 16.8 3.6
 29 -17 -2 9.5 5.5
 29 -17 -2 10.4 5.6
 29 -17 -2 14.6 3.2
 -17 -12 -2 18.5 7.8
 17 12 2 11.3 6.7
 12 -29 2 22.6 5.1
 12 -29 2 19.7 5.3
 17 12 2 19.1 5.6
 17 12 2 15.8 5.7
 17 12 2 21.8 5.4
 12 -29 2 20.4 4.3
 17 12 2 17.4 6.7
 -9 26 -2 22.7 5.1
 -17 -9 -2 8.3 5.6
 -17 -9 -2 19.9 4.7
 26 -17 -2 28.1 6.6
 -9 26 -2 25 3.6
 26 -17 -2 21.7 2.9
 26 -17 -2 15.6 6
 -9 26 -2 23.2 3.8
 26 -17 -2 21.2 3.2
 -17 -9 -2 28 5.7
 26 -17 -2 15.8 3.5
 9 -26 2 31.4 5.7
 17 9 2 19.2 6.9
 9 -26 2 23.1 5.4
 17 9 2 18.2 5.5
 17 9 2 29.8 6.2
 9 -26 2 23.5 4.8
 17 9 2 20.5 4.9
 17 9 2 31.5 7.8
 23 -17 -2 -1.9 3.1
 -6 23 -2 2.5 2.7
 -17 -6 -2 3.8 2.8
 23 -17 -2 -1.1 2.8
 -6 23 -2 2.9 2.3
 -17 -6 -2 2.5 2.6
 23 -17 -2 -0.5 1.7
 -6 23 -2 3.5 2.4
 17 6 2 1.8 2.8
 17 6 2 0.6 3.8
 17 6 2 1.5 2.8
 6 -23 2 -1 2.6
 6 -23 2 2.2 2.3
 17 6 2 4.3 2.6
 6 -23 2 2.9 2.8
 17 6 2 -1.4 3.5
 6 -23 2 0.9 2.8
 20 -17 -2 59.59 8.3
 -17 -3 -2 60.19 6.2
 -3 20 -2 50.49 6.3
 -3 20 -2 47 6.8
 -17 -3 -2 51.49 8.6
 20 -17 -2 50.49 5.8
 20 -17 -2 44.2 7.2
 -17 -3 -2 48.8 6.4
 -3 20 -2 43.3 6
 3 -20 2 52.69 7
 3 -20 2 51.09 7.2
 17 3 2 54.09 9.6
 17 3 2 59.29 7.2
 17 3 2 50.19 6.4
 3 -20 2 45.1 6.9
 17 3 2 49.99 8.7
 17 3 2 49.1 7
 3 -20 2 48.5 6.4
 -17 0 -2 13.9 3.1
 0 17 -2 15.6 3.8
 -17 0 -2 8.9 4.4
 0 17 -2 14.4 4.3
 17 -17 -2 16.5 5.2
 0 17 -2 10.9 3.1
 0 17 -2 10 3.2
 17 0 2 12 3.3
 0 -17 2 14.5 3.9
 0 -17 2 15.3 4.3
 0 -17 2 9.2 3.3
 17 0 2 16.3 5.2
 17 0 2 12.7 3.7
 17 0 2 13 4.8
 0 -17 2 8.3 3
 17 0 2 10.7 2.9
 -17 3 -2 130.79 10.5
 3 14 -2 140.79 12.2
 3 14 -2 124.39 11.7
 14 -17 -2 139.99 10.6
 14 -17 -2 109.99 10.4
 3 14 -2 102.99 12.5
 -17 3 -2 131.09 10.6
 3 14 -2 123.79 12.5
 14 -17 -2 120.49 11.6
 -17 3 -2 110.89 13.1
 -3 -14 2 110.29 12.4
 -3 -14 2 110.09 11.9
 17 -3 2 135.19 11.5
 -3 -14 2 127.59 11.8
 17 -3 2 103.49 13
 -14 17 2 119.69 10.9
 17 -3 2 110.49 10.9
 17 -3 2 129.09 13.4
 -17 6 -2 14.2 4.7
 6 11 -2 14.1 4.2
 6 11 -2 14.9 3.5
 11 -17 -2 10.9 2.2
 6 11 -2 7.3 2.6
 6 11 -2 3.2 2.5
 11 -17 -2 6.1 2.1
 11 -17 -2 13.2 2.9
 -11 17 2 13.2 2.7
 17 -6 2 4.9 2.2
 17 -6 2 11.6 4.4
 17 -6 2 12.2 2.1
 -6 -11 2 11.2 3.9
 -6 -11 2 10.2 3.3
 -6 -11 2 11.8 3.2
 -6 -11 2 9 2.6
 17 -6 2 15.5 4.8
 9 8 -2 17.2 3.8
 9 8 -2 11.2 3
 8 -17 -2 18.7 3.6
 -17 9 -2 25.5 5.6
 8 -17 -2 26.5 4.7
 9 8 -2 29.8 5.9
 8 -17 -2 17.9 3.3
 9 8 -2 18.4 3.9
 -9 -8 2 25.5 5.4
 -8 17 2 17 2.6
 17 -9 2 21.2 4.9
 17 -9 2 23.2 5.3
 17 -9 2 15.3 2.2
 -9 -8 2 15.5 3.7
 -8 17 2 13.2 3
 -9 -8 2 17.2 3.8
 -8 17 2 10.8 2.3
 17 -9 2 17.1 2.4
 5 -17 -2 180.68 15.2
 5 -17 -2 161.28 15.4
 5 -17 -2 160.18 15
 12 5 -2 164.38 14.9
 5 -17 -2 169.28 14.8
 12 5 -2 165.88 16.6
 12 5 -2 159.08 15.1
 12 5 -2 185.88 15.6
 -12 -5 2 165.68 16.6
 17 -12 2 158.88 15.8
 17 -12 2 162.58 15.7
 -5 17 2 168.18 14.4
 -12 -5 2 180.68 15.2
 17 -12 2 159.48 14.5
 -5 17 2 158.18 14.8
 -12 -5 2 161.18 14.7
 -5 17 2 145.89 16
 15 2 -2 30.1 5.3
 15 2 -2 40.6 5.5
 15 2 -2 47.9 7.7
 2 -17 -2 30.4 4.7
 2 -17 -2 43.4 6.3
 2 -17 -2 30.2 5.3
 2 -17 -2 51.09 5.9
 15 2 -2 28.3 4.7
 17 -15 2 45.2 6.1
 -2 17 2 26.2 4.6
 -15 -2 2 32.2 4.3
 -2 17 2 29.1 4.7
 17 -15 2 39.9 4.8
 -2 17 2 37.6 5.3
 17 -15 2 40.5 6.6
 -15 -2 2 53.59 7.6
 -15 -2 2 33.5 4.8
 -1 -17 -2 94.39 10.2
 18 -1 -2 101.19 9.9
 -1 -17 -2 90.29 10.7
 -1 -17 -2 75.89 9.5
 18 -1 -2 101.19 12.1
 -1 -17 -2 88.79 10.1
 18 -1 -2 79.39 9
 18 -1 -2 102.29 9.9
 -18 1 2 105.99 9.1
 1 17 2 91.99 9.5
 17 -18 2 94.69 9.4
 1 17 2 89.89 9.9
 1 17 2 105.19 11.2
 1 17 2 101.29 10
 -18 1 2 87.29 11.6
 -18 1 2 97.09 8.7
 -4 -17 -2 28.4 5.6
 -4 -17 -2 24.8 6.1
 21 -4 -2 15.8 3.8
 -4 -17 -2 17.5 4.2
 21 -4 -2 28.8 7.2
 21 -4 -2 11.7 3.1
 21 -4 -2 27.8 5.4
 -4 -17 -2 17.1 4.6
 17 -21 2 16.7 3
 4 17 2 29.2 6.5
 4 17 2 26.5 5.2
 4 17 2 12.7 4
 17 -21 2 23.9 4.3
 4 17 2 17 4
 4 17 2 26.2 5.3
 -21 4 2 27.7 7.2
 24 -7 -2 10 5.4
 24 -7 -2 11.3 3.2
 -17 24 -2 7.4 2.8
 24 -7 -2 11.4 2.8
 -7 -17 -2 6.4 2.9
 -7 -17 -2 8.2 4.4
 24 -7 -2 4.7 2.9
 17 -24 2 12.1 2.8
 7 17 2 6.7 4.8
 7 17 2 7.2 3.2
 7 17 2 8.2 3.8
 7 17 2 2 3.4
 7 17 2 2.7 3.2
 17 -24 2 7.1 3.2
 17 -24 2 14.9 2.8
 -17 27 -2 1.1 2.3
 27 -10 -2 -0.4 3.8
 -10 -17 -2 2.3 3.5
 27 -10 -2 -1.7 4.1
 27 -10 -2 2.9 2.1
 27 -10 -2 2 2.2
 -10 -17 -2 0.1 4
 27 -10 -2 4.6 3.2
 -10 -17 -2 3.5 2.6
 10 17 2 0 3
 17 -27 2 2.9 2.1
 10 17 2 -0.3 4.2
 17 -27 2 4.8 3.1
 10 17 2 -0.1 3.5
 10 17 2 5.5 4.4
 17 -27 2 1 2.6
 -13 -17 -2 10.4 4.9
 30 -13 -2 7 2.5
 30 -13 -2 7.4 5.8
 30 -13 -2 4.5 2.8
 30 -13 -2 4.9 5
 -13 -17 -2 1.1 4.9
 17 -30 2 5.6 3.5
 17 -30 2 5 2.7
 13 17 2 9.8 6.3
 13 17 2 5 4.2
 13 17 2 2.8 4.8
 13 17 2 6.1 4.1
 13 17 2 6.6 6.2
 17 -30 2 9.9 3.8
 -17 33 -2 3.6 3
 33 -16 -2 -5 4.4
 33 -16 -2 1.6 2.3
 33 -16 -2 0.8 2.3
 33 -16 -2 2.8 2.3
 33 -16 -2 20.1 7.3
 16 17 2 3.1 5.8
 17 -33 2 4.3 2.9
 17 -33 2 -2.4 3
 16 17 2 1.7 4.7
 17 -33 2 0.1 3.1
 16 17 2 3.2 4
 -18 -16 -2 4.8 4
 34 -18 -2 7.7 5.4
 34 -18 -2 5.9 2.3
 34 -18 -2 3.2 2.3
 34 -18 -2 1.8 2.3
 34 -18 -2 0.9 5.2
 16 -34 2 1.8 3.5
 18 16 2 5.9 4.8
 16 -34 2 -0.1 2.5
 16 -34 2 4.4 3.9
 18 16 2 -1.6 4
 -13 31 -2 17.3 4.8
 31 -18 -2 8.2 2.4
 31 -18 -2 13.5 3.5
 31 -18 -2 14.5 2.9
 -18 -13 -2 17.1 5.4
 31 -18 -2 14.9 6.1
 31 -18 -2 14.5 6.2
 -18 -13 -2 14.7 4.7
 18 13 2 13.3 7
 13 -31 2 8.4 4.3
 18 13 2 6.1 5.5
 13 -31 2 14.1 4.8
 18 13 2 14.9 5.6
 13 -31 2 17.6 4.3
 28 -18 -2 39.6 8.4
 28 -18 -2 47.2 9.6
 -18 -10 -2 46.2 10.6
 -18 -10 -2 37.5 8.5
 28 -18 -2 41.1 4.5
 28 -18 -2 38 5.5
 -18 -10 -2 51.59 8.5
 -10 28 -2 48.1 5.3
 -10 28 -2 41.6 4.9
 18 10 2 40.1 7.5
 10 -28 2 53.29 8.5
 18 10 2 37.1 7.8
 18 10 2 41.2 10.1
 10 -28 2 43.1 7.5
 18 10 2 39.6 9.2
 10 -28 2 42.6 6.4
 18 10 2 42.1 7.2
 -7 25 -2 37.2 6.2
 25 -18 -2 40.8 8.4
 -18 -7 -2 38.3 6.2
 -7 25 -2 29.4 4.9
 -18 -7 -2 36.4 6.6
 -7 25 -2 36 5.3
 25 -18 -2 35.8 5.1
 25 -18 -2 38.8 7.1
 18 7 2 41.9 9.1
 7 -25 2 42.3 7.1
 18 7 2 46.2 7.5
 7 -25 2 38.3 6.6
 18 7 2 37.9 6.4
 18 7 2 35.2 8.4
 7 -25 2 36.4 5.8
 -18 -4 -2 33.9 5.2
 22 -18 -2 35.4 4.8
 -4 22 -2 30.1 5.6
 -4 22 -2 32.4 5.5
 22 -18 -2 37.4 7.5
 22 -18 -2 31.7 6.7
 -18 -4 -2 40.2 8.5
 -18 -4 -2 42.5 9
 4 -22 2 37.7 6.4
 18 4 2 34 6.1
 18 4 2 35.1 8.1
 18 4 2 37.4 8.5
 4 -22 2 31.6 5.5
 18 4 2 36.9 5.6
 4 -22 2 39.5 6.7
 4 -22 2 39.4 6.7
 18 4 2 41 6.5
 -18 -1 -2 14 3
 -1 19 -2 8.2 3.5
 -1 19 -2 9.6 3.2
 -1 19 -2 6.8 2.8
 -1 19 -2 20.8 4.9
 -18 -1 -2 10.3 3
 19 -18 -2 19.5 5.2
 19 -18 -2 13.4 2.8
 -18 -1 -2 12.1 4.9
 18 1 2 9.6 3.3
 18 1 2 8.5 5.1
 1 -19 2 7.2 3.5
 1 -19 2 5.6 3.2
 18 1 2 13.5 5.3
 18 1 2 11.7 3.5
 1 -19 2 4.6 2.7
 1 -19 2 7.1 3.8
 18 1 2 6 2.7
 -18 2 -2 17.7 5.3
 2 16 -2 9.8 3.5
 -18 2 -2 22.7 4.4
 2 16 -2 26.4 4.7
 2 16 -2 23.9 5.4
 16 -18 -2 21.5 3.7
 2 16 -2 18.2 3.8
 16 -18 -2 13.1 2.3
 -18 2 -2 19.4 3.2
 16 -18 -2 21.2 2.4
 -2 -16 2 14.7 4.1
 -2 -16 2 17.4 4.1
 -2 -16 2 13.4 3.5
 18 -2 2 12.6 3.4
 -2 -16 2 20.5 5.2
 18 -2 2 19.6 3.4
 18 -2 2 22.5 5.9
 18 -2 2 16.7 5.2
 5 13 -2 146.89 14.7
 13 -18 -2 162.78 13.7
 5 13 -2 164.08 15
 -18 5 -2 171.48 16.3
 5 13 -2 170.38 15.8
 5 13 -2 126.99 14.3
 13 -18 -2 157.38 14
 -13 18 2 168.38 13.9
 -5 -13 2 160.98 15
 -5 -13 2 173.18 15.9
 -5 -13 2 128.29 14.3
 18 -5 2 161.18 16.1
 18 -5 2 163.98 16.4
 -5 -13 2 160.18 15
 10 -18 -2 96.99 10
 10 -18 -2 110.49 11.1
 -18 8 -2 120.69 12.3
 8 10 -2 88.39 13.7
 8 10 -2 85.79 10.6
 10 -18 -2 130.29 10.6
 8 10 -2 108.89 12
 18 -8 2 96.59 9.6
 18 -8 2 118.19 12.1
 -8 -10 2 105.99 11.9
 18 -8 2 118.19 9.4
 -8 -10 2 113.79 11.1
 18 -8 2 104.59 12
 -8 -10 2 115.29 10.7
 -8 -10 2 99.89 10.9
 -10 18 2 113.69 10.2
 7 -18 -2 282.77 22
 11 7 -2 282.87 22.8
 7 -18 -2 214.18 22.1
 7 -18 -2 241.98 21.8
 7 -18 -2 259.77 21.6
 11 7 -2 283.57 22.7
 11 7 -2 261.37 23.7
 11 7 -2 229.88 22
 -11 -7 2 277.97 22.4
 -7 18 2 228.18 21.5
 -7 18 2 275.77 21.2
 -7 18 2 272.17 21.2
 -11 -7 2 232.08 23.3
 -11 -7 2 254.67 21.9
 18 -11 2 225.88 22.9
 18 -11 2 222.38 22.6
 14 4 -2 83.69 8.5
 14 4 -2 56.49 7.6
 4 -18 -2 73.19 7.8
 14 4 -2 75.79 8.5
 4 -18 -2 80.69 8.4
 4 -18 -2 64.69 7.9
 14 4 -2 79.69 10.1
 4 -18 -2 79.79 8.8
 -4 18 2 65.89 7.6
 18 -14 2 78.59 9
 -4 18 2 62.39 7.3
 18 -14 2 78.19 7.6
 -4 18 2 84.09 8.2
 -14 -4 2 75.89 9.8
 18 -14 2 86.09 9
 -14 -4 2 74.59 7.6
 -14 -4 2 71.29 8
 1 -18 -2 15.2 4.6
 17 1 -2 20.2 3.9
 17 1 -2 16.6 5.5
 17 1 -2 17.4 4.2
 1 -18 -2 20 4.5
 17 1 -2 17.7 4.2
 1 -18 -2 26.5 4.9
 1 -18 -2 12.1 3.6
 18 -17 2 24.2 5
 -1 18 2 23.2 4.2
 -1 18 2 25.5 4.7
 -1 18 2 22.6 4
 -17 -1 2 18.8 5.8
 -1 18 2 27.9 6.2
 18 -17 2 16.9 3.6
 -17 -1 2 24.3 4.1
 20 -2 -2 11.5 4
 -2 -18 -2 6.3 2.9
 20 -2 -2 12.5 3.6
 -2 -18 -2 24.2 5.9
 -2 -18 -2 16.5 4.4
 -2 -18 -2 15.7 4.3
 20 -2 -2 10.3 5.2
 20 -2 -2 8.2 2.9
 2 18 2 11.8 4
 -20 2 2 14.1 2.5
 -20 2 2 6.4 4.4
 2 18 2 19.3 5.4
 18 -20 2 13.8 2.2
 18 -20 2 10.8 3.2
 2 18 2 16.1 4
 18 -20 2 8.1 1.9
 -20 2 2 13.3 2.7
 2 18 2 8.8 3.4
 -5 -18 -2 2.8 2.6
 -5 -18 -2 5.9 4.2
 -5 -18 -2 8.4 3.9
 23 -5 -2 7.8 3.2
 23 -5 -2 3.5 2.2
 23 -5 -2 7.7 5.1
 23 -5 -2 0.3 2.2
 5 18 2 6.8 3.6
 5 18 2 3.7 2.9
 5 18 2 1.7 2.8
 -23 5 2 2.2 4.3
 18 -23 2 2.7 1.8
 5 18 2 5 4.6
 18 -23 2 3.5 1.8
 18 -23 2 5.2 2.7
 26 -8 -2 4.5 2.4
 26 -8 -2 7.3 3.1
 26 -8 -2 4.3 3.1
 -18 26 -2 4.4 2.4
 -8 -18 -2 6.2 2.9
 -8 -18 -2 -1.8 4
 26 -8 -2 7.7 5.1
 18 -26 2 6 2.3
 18 -26 2 4.7 2.5
 18 -26 2 6.6 3.1
 8 18 2 7 3.6
 8 18 2 2.8 3.5
 -18 29 -2 12.7 3.6
 -11 -18 -2 12.9 6.1
 -11 -18 -2 15 5
 29 -11 -2 11.5 6
 29 -11 -2 5.3 5.2
 29 -11 -2 9.6 4
 29 -11 -2 12.8 3.6
 -11 -18 -2 14.2 4
 11 18 2 16.5 4.8
 11 18 2 7.4 5.7
 18 -29 2 18.3 6.3
 11 18 2 5.6 4
 11 18 2 15.1 5.8
 11 18 2 20.8 5.7
 18 -29 2 9.7 3
 18 -29 2 12.7 3.7
 32 -14 -2 49.99 6.7
 32 -14 -2 40 6
 32 -14 -2 54.09 7.9
 -18 32 -2 62.09 7.6
 32 -14 -2 52.49 11
 32 -14 -2 45.9 11
 14 18 2 43.1 9.5
 18 -32 2 50.59 6.7
 14 18 2 53.59 9.2
 14 18 2 42.4 10.7
 18 -32 2 48.5 8.4
 18 -32 2 54.09 7.5
 35 -17 -2 5.7 5.7
 35 -17 -2 -2.4 3.4
 35 -17 -2 -5 2.1
 35 -17 -2 -0.3 2.6
 35 -17 -2 -0.6 2
 35 -17 -2 6.7 5.7
 18 -35 2 -0.9 2.3
 17 18 2 1.8 6.2
 18 -35 2 -1.9 3.6
 17 18 2 1 4
 18 -35 2 -4.7 3.4
 17 18 2 8.5 6.3
 33 -19 -2 8.1 2.6
 -19 -14 -2 26.3 5.7
 33 -19 -2 17.1 3.2
 33 -19 -2 13.7 6.3
 33 -19 -2 9 3.1
 33 -19 -2 13 6
 14 -33 2 8.2 4.3
 19 14 2 11.8 6.4
 19 14 2 9.3 5.3
 19 14 2 13.7 6.8
 14 -33 2 28.7 8.5
 14 -33 2 13.9 4.2
 30 -19 -2 6.9 2.5
 30 -19 -2 4.3 1.7
 -19 -11 -2 4.5 3.3
 30 -19 -2 3.2 4.4
 30 -19 -2 2.3 1.8
 30 -19 -2 12.6 5.5
 -19 -11 -2 10.9 8.5
 -11 30 -2 0.9 1.4
 -11 30 -2 3.3 2.1
 -11 30 -2 6.4 3.8
 19 11 2 0.3 5.5
 19 11 2 0.8 3.5
 19 11 2 10.3 5.5
 11 -30 2 6.5 3.1
 11 -30 2 4.3 4
 19 11 2 3 4.1
 19 11 2 5.9 5.2
 11 -30 2 8.4 4
 27 -19 -2 13.7 3.2
 -19 -8 -2 22.4 5.2
 27 -19 -2 16.3 6
 -8 27 -2 19.6 3.6
 -19 -8 -2 18.3 4.6
 27 -19 -2 14.8 5.5
 -8 27 -2 19.6 3.7
 8 -27 2 16.9 4.9
 19 8 2 17.7 6.4
 8 -27 2 20.3 6.4
 19 8 2 24.8 5.3
 19 8 2 19.1 4.8
 8 -27 2 7 4.2
 19 8 2 15.2 6.6
 -19 -5 -2 54.39 6.5
 24 -19 -2 47.9 8.3
 24 -19 -2 47.4 6
 -5 24 -2 64.89 6.4
 -5 24 -2 53.69 6.6
 -19 -5 -2 53.09 7.1
 24 -19 -2 44.6 7.7
 -5 24 -2 37.9 6.9
 5 -24 2 51.09 7.5
 5 -24 2 48.1 7.6
 19 5 2 42.4 9.2
 19 5 2 60.59 7.3
 19 5 2 48.5 7.6
 5 -24 2 46.7 6.8
 19 5 2 55.49 10.4
 19 5 2 52.79 7.6
 -19 -2 -2 36.8 8
 -19 -2 -2 40.2 5.9
 -2 21 -2 37.1 6.5
 -19 -2 -2 29 4.8
 -2 21 -2 34.6 5.5
 -2 21 -2 36.2 5.1
 21 -19 -2 29 4.7
 21 -19 -2 36.5 7.3
 -2 21 -2 45.5 7.9
 2 -21 2 37 6.5
 19 2 2 30.6 5.8
 19 2 2 42.4 6.8
 19 2 2 43 8.9
 2 -21 2 38.6 5.7
 2 -21 2 46.8 7.4
 2 -21 2 32.2 6.1
 19 2 2 37.7 5.6
 19 2 2 32.8 7.6
 -19 1 -2 22.9 3.5
 1 18 -2 12.9 3.7
 1 18 -2 22.2 4.6
 1 18 -2 30.9 5.9
 18 -19 -2 16.8 2.7
 18 -19 -2 16.9 3.5
 -19 1 -2 23.1 6.4
 1 18 -2 22.8 4.8
 -19 1 -2 23.7 3.7
 19 -1 2 18.5 4.2
 -1 -18 2 21.8 4.8
 -1 -18 2 30.4 5.9
 19 -1 2 26.9 6.8
 19 -1 2 28.4 4.9
 19 -1 2 29.4 6.9
 -1 -18 2 23.2 4.6
 4 15 -2 92.29 10.5
 4 15 -2 106.49 10.3
 15 -19 -2 111.69 9
 -19 4 -2 98.39 8.5
 15 -19 -2 102.59 9.1
 4 15 -2 83.39 10.2
 4 15 -2 89.79 11
 15 -19 -2 105.29 9.7
 -19 4 -2 90.29 11.8
 19 -4 2 101.69 11.9
 19 -4 2 89.39 11.8
 19 -4 2 107.19 9.6
 -4 -15 2 107.39 10.4
 -15 19 2 100.99 9.4
 -4 -15 2 107.49 10.8
 -4 -15 2 93.29 11.2
 -4 -15 2 99.49 10.7
 19 -4 2 104.99 9.9
 -19 7 -2 25.5 6
 7 12 -2 12.1 3.6
 12 -19 -2 23 3.7
 7 12 -2 27.9 5.8
 7 12 -2 21.6 4.5
 12 -19 -2 22.8 3.9
 7 12 -2 24.9 4.8
 -7 -12 2 30.6 6.3
 -12 19 2 25.4 4
 -7 -12 2 19.5 4.5
 19 -7 2 28.9 6.4
 19 -7 2 21.6 3.5
 19 -7 2 32.5 6.6
 -7 -12 2 23.8 4.8
 -7 -12 2 15.6 3.7
 9 -19 -2 40 5
 10 9 -2 31.4 5.6
 10 9 -2 42.9 5.9
 9 -19 -2 34.7 5.8
 9 -19 -2 34.2 5.5
 9 -19 -2 32.3 4.6
 10 9 -2 29.4 6.8
 10 9 -2 41 5.4
 -9 19 2 25.6 4.6
 -9 19 2 47 4
 -10 -9 2 43.7 7.2
 -9 19 2 41 4
 19 -10 2 33.7 6.9
 19 -10 2 34.4 6.5
 19 -10 2 38.9 4
 -10 -9 2 31.2 5
 -10 -9 2 32.2 5.6
 6 -19 -2 7.7 3.4
 6 -19 -2 3.9 2.7
 13 6 -2 1.7 2.4
 13 6 -2 1 2.4
 6 -19 -2 2.4 2
 13 6 -2 4.6 4.2
 6 -19 -2 -1.4 1.8
 13 6 -2 1.6 2.3
 19 -13 2 2.7 2.1
 -13 -6 2 1.7 2.3
 19 -13 2 5.7 3.4
 -13 -6 2 7.2 3.8
 -6 19 2 6 2
 -6 19 2 1.3 2.2
 -6 19 2 1.7 1.8
 19 -13 2 5.6 3.5
 -13 -6 2 0.2 1.7
 16 3 -2 54.19 6.6
 16 3 -2 47 6
 16 3 -2 48.3 8.6
 3 -19 -2 39.8 6.8
 3 -19 -2 48 6.6
 3 -19 -2 54.19 6.5
 3 -19 -2 40.1 5.6
 16 3 -2 48.7 6.4
 -16 -3 2 48.4 6
 -16 -3 2 37.7 5.1
 -3 19 2 50.49 5.9
 19 -16 2 46.9 6.9
 19 -16 2 43.9 6.6
 19 -16 2 43.6 5.6
 -3 19 2 42.7 6.1
 -3 19 2 41.5 5.5
 -16 -3 2 46.8 8.5
 0 -19 -2 45.3 7.6
 0 -19 -2 24.8 5.4
 19 0 -2 35.1 5.8
 19 0 -2 21.8 5
 0 -19 -2 37.7 5.3
 19 0 -2 32.9 7.8
 19 0 -2 24.8 4.7
 0 -19 -2 39.5 6.4
 0 19 2 29.4 4.8
 -19 0 2 30.7 4.2
 -19 0 2 40.2 8.2
 0 19 2 33.2 5.5
 19 -19 2 33.4 4.9
 -19 0 2 31.4 4.6
 0 19 2 42.1 6.4
 0 19 2 50.99 8.1
 -3 -19 -2 41.9 7.6
 -3 -19 -2 31.3 6.1
 22 -3 -2 24.8 4.5
 22 -3 -2 26.5 5.3
 22 -3 -2 33.7 5.7
 -3 -19 -2 31.1 6.1
 22 -3 -2 37.1 8.3
 -22 3 2 25.4 3.4
 -22 3 2 32.7 7.9
 19 -22 2 27.5 3.6
 3 19 2 33.1 7.4
 19 -22 2 29.2 4.9
 3 19 2 25.4 5.4
 3 19 2 33.7 5.5
 19 -22 2 22.1 3.3
 -22 3 2 27.2 3.4
 3 19 2 27 5.3
 -6 -19 -2 5.8 3
 25 -6 -2 8.7 4.9
 25 -6 -2 13 3.3
 25 -6 -2 17 3.8
 25 -6 -2 6.6 3.3
 -6 -19 -2 10.5 5.1
 19 -25 2 8.5 2.6
 6 19 2 2.8 4.6
 19 -25 2 5.2 2.1
 19 -25 2 6.6 3.3
 6 19 2 13.9 4.5
 6 19 2 10.9 5.8
 -19 28 -2 2.3 2.4
 28 -9 -2 3.7 4.9
 28 -9 -2 0.3 2.4
 -9 -19 -2 0.9 2.3
 -9 -19 -2 8.1 4.9
 28 -9 -2 4.2 2.6
 28 -9 -2 9.9 5.9
 28 -9 -2 -0.4 2.9
 -9 -19 -2 -1.1 3
 9 19 2 -1.3 3.3
 19 -28 2 0.9 2
 9 19 2 -0.6 4
 19 -28 2 -1.2 2.1
 9 19 2 1.1 3.1
 19 -28 2 1.7 3.1
 9 19 2 -0.9 2.8
 9 19 2 -2.3 3.5
 31 -12 -2 1.1 4.6
 31 -12 -2 5 4.9
 31 -12 -2 -1.4 4.6
 -12 -19 -2 4.4 2.8
 31 -12 -2 3.8 2.5
 -12 -19 -2 -9.9 4.3
 -19 31 -2 0.5 2.8
 19 -31 2 -2.7 2.7
 12 19 2 -1.9 4.9
 12 19 2 1.2 3.6
 19 -31 2 -2.7 1.8
 19 -31 2 0.1 2.6
 34 -15 -2 10.9 4.3
 34 -15 -2 6.6 2.6
 34 -15 -2 8.2 5.4
 -19 34 -2 1.4 3.6
 34 -15 -2 -0.9 2.9
 34 -15 -2 -1.5 4.9
 15 19 2 3 5.1
 19 -34 2 -4.2 3.3
 19 -34 2 -3 2.8
 19 -34 2 7.5 3
 15 19 2 5.7 4.3
 15 19 2 -4.5 5.4
 32 -20 -2 2.8 4.8
 -20 -12 -2 3.9 3.3
 32 -20 -2 3.7 4.1
 32 -20 -2 4.7 1.8
 32 -20 -2 3 2.2
 32 -20 -2 9.1 2.3
 -12 32 -2 2.3 3.8
 -20 -12 -2 3.8 4.1
 12 -32 2 0.2 3.7
 12 -32 2 3.6 3.6
 20 12 2 -2.8 5
 20 12 2 4.1 5.3
 20 12 2 1.3 3.9
 12 -32 2 2.1 3.1
 29 -20 -2 20.9 3.9
 29 -20 -2 10.9 5.2
 -20 -9 -2 15.3 4.4
 -9 29 -2 16.9 3.6
 -20 -9 -2 17.8 7.4
 29 -20 -2 12.7 5.8
 -9 29 -2 17.7 5.3
 -9 29 -2 11.5 2.9
 9 -29 2 15.3 5.2
 20 9 2 13.7 5.1
 9 -29 2 14.2 4.7
 20 9 2 23.3 8
 9 -29 2 19.2 4.7
 20 9 2 23.1 6
 20 9 2 14.7 4.7
 20 9 2 16.5 6.4
 -20 -6 -2 32 5.7
 -20 -6 -2 25.9 4.9
 26 -20 -2 22.6 4.1
 -6 26 -2 20.2 4.2
 26 -20 -2 23.1 5.9
 26 -20 -2 17.2 6.1
 -6 26 -2 18.1 4
 20 6 2 27.2 6.2
 20 6 2 24.7 7.7
 6 -26 2 21.6 5.8
 20 6 2 21.6 5.2
 20 6 2 22.4 7.3
 20 6 2 15.1 5
 6 -26 2 22.3 5.4
 -3 23 -2 36.3 6.3
 -20 -3 -2 51.09 6.2
 -3 23 -2 44 6.2
 -3 23 -2 53.29 7.5
 23 -20 -2 61.49 6.2
 23 -20 -2 50.09 9
 23 -20 -2 50.59 7.5
 20 3 2 53.19 7.6
 3 -23 2 53.59 7.7
 20 3 2 41.7 6.5
 20 3 2 58.89 7.7
 3 -23 2 43.2 6.7
 20 3 2 53.89 9.8
 3 -23 2 60.19 8.2
 3 -23 2 44.1 7.7
 -20 0 -2 7.4 2.4
 20 -20 -2 -0.8 3.3
 0 20 -2 12 3.3
 0 20 -2 2.5 2.7
 -20 0 -2 4.5 2.5
 0 20 -2 3.6 3.1
 -20 0 -2 2.4 3.9
 0 20 -2 5.6 3.9
 20 -20 -2 6.9 2.5
 20 0 2 6.5 3.6
 20 0 2 3.3 4.2
 20 0 2 9.2 3
 0 -20 2 5.9 2.9
 0 -20 2 7.9 4
 20 0 2 9.8 5.4
 20 0 2 5.2 2.9
 0 -20 2 2.8 2.9
 0 -20 2 3.9 3.3
 -20 3 -2 14.6 2.3
 -20 3 -2 9.6 4.6
 -20 3 -2 12.2 2.3
 17 -20 -2 4.5 1.6
 17 -20 -2 11.8 2.4
 3 17 -2 8 3.4
 3 17 -2 10.1 3.3
 17 -20 -2 8.9 2.7
 3 17 -2 14.2 4.9
 3 17 -2 7.2 3
 -3 -17 2 8.2 3.6
 -3 -17 2 4.4 2.8
 20 -3 2 11 5
 20 -3 2 7.6 2.6
 20 -3 2 6.4 2.8
 -3 -17 2 9.7 3.9
 -3 -17 2 4.7 3.7
 20 -3 2 11.2 4.9
 -20 6 -2 69.79 9
 6 14 -2 48.9 7.1
 14 -20 -2 49.99 5.7
 6 14 -2 43.9 6.4
 14 -20 -2 61.09 6.5
 6 14 -2 58.99 8.4
 14 -20 -2 49.7 5.5
 6 14 -2 60.49 7.3
 20 -6 2 60.89 8.8
 -14 20 2 56.19 6
 -6 -14 2 57.29 7.4
 -6 -14 2 54.79 6.8
 20 -6 2 47.6 5.9
 -6 -14 2 69.09 13.1
 20 -6 2 57.09 8.6
 -6 -14 2 40.1 6.7
 20 -6 2 53.39 5.7
 9 11 -2 141.29 14.6
 -20 9 -2 166.28 16.3
 11 -20 -2 154.08 14.2
 9 11 -2 144.89 15.7
 11 -20 -2 152.88 13.7
 11 -20 -2 170.88 14.1
 11 -20 -2 138.99 14.5
 9 11 -2 170.58 15.2
 9 11 -2 149.79 14.4
 -9 -11 2 157.98 14.5
 -9 -11 2 141.19 15.7
 -9 -11 2 175.18 15.1
 20 -9 2 156.78 16.2
 -11 20 2 151.88 13.8
 -9 -11 2 160.68 14.9
 20 -9 2 148.19 13.1
 20 -9 2 146.69 15.7
 8 -20 -2 342.57 31.8
 8 -20 -2 387.16 31.6
 12 8 -2 361.66 33.2
 12 8 -2 362.56 31.6
 12 8 -2 379.26 32.2
 8 -20 -2 377.46 31.5
 8 -20 -2 398.46 31.3
 12 8 -2 354.16 31.7
 20 -12 2 382.76 32.7
 -12 -8 2 425.66 31.8
 -8 20 2 388.46 31.3
 -12 -8 2 371.46 31.9
 -12 -8 2 356.56 33.2
 20 -12 2 349.87 30.1
 -8 20 2 362.66 30.5
 -8 20 2 354.46 30.5
 20 -12 2 377.66 30
 20 -12 2 358.16 32.8
 15 5 -2 87.29 8.8
 15 5 -2 95.29 9.6
 15 5 -2 83.59 9.2
 15 5 -2 77.09 10.8
 5 -20 -2 72.69 8.4
 5 -20 -2 75.49 8.9
 5 -20 -2 89.69 9.2
 5 -20 -2 84.39 9.6
 -5 20 2 86.89 8.2
 -15 -5 2 73.89 8.2
 -5 20 2 67.59 8.5
 -5 20 2 88.39 8.4
 20 -15 2 78.09 9.6
 20 -15 2 71.79 8.1
 -15 -5 2 81.39 10.7
 20 -15 2 76.09 9.7
 -15 -5 2 89.99 9
 18 2 -2 17.8 6.2
 18 2 -2 11.2 3.8
 18 2 -2 9.6 3.1
 2 -20 -2 16.8 8.3
 2 -20 -2 17.5 4.4
 2 -20 -2 22.6 5
 18 2 -2 19.5 4.3
 2 -20 -2 14.7 3.7
 -2 20 2 15.6 4.1
 -18 -2 2 20.6 4
 20 -18 2 26.6 5.3
 20 -18 2 16.4 3.5
 20 -18 2 26.7 5.4
 -18 -2 2 17.7 5.8
 -18 -2 2 12.3 2.8
 -2 20 2 10.8 3.4
 -2 20 2 14.6 3.5
 -1 -20 -2 12 4.1
 -1 -20 -2 13.7 5.1
 21 -1 -2 17.6 3.9
 21 -1 -2 16.2 6.3
 -1 -20 -2 6.3 3.3
 21 -1 -2 4.5 2.6
 21 -1 -2 14.7 4.1
 -1 -20 -2 3.3 2.7
 1 20 2 20.3 5.4
 -21 1 2 6.1 2.4
 -21 1 2 11.2 5.8
 1 20 2 7.6 3
 20 -21 2 4 1.5
 1 20 2 7 3.3
 -21 1 2 10.6 2.6
 20 -21 2 6.9 1.6
 1 20 2 10.6 3.8
 20 -21 2 9.2 2.9
 24 -4 -2 38.8 6.2
 -4 -20 -2 52.49 8.5
 -4 -20 -2 45.4 6.5
 -4 -20 -2 41.5 7.5
 24 -4 -2 39.6 6.6
 24 -4 -2 40.4 5.7
 24 -4 -2 50.29 9.9
 20 -24 2 34.1 4.4
 4 20 2 44.1 8.3
 20 -24 2 42.9 4.8
 4 20 2 37.1 7.9
 20 -24 2 40.1 6.1
 4 20 2 37.8 6.4
 4 20 2 37.1 6.8
 27 -7 -2 22.8 4.5
 27 -7 -2 40.8 9.7
 -7 -20 -2 24.7 7.3
 -7 -20 -2 40.9 5.9
 27 -7 -2 20.5 4.8
 27 -7 -2 22.2 5.4
 20 -27 2 31.2 5.8
 20 -27 2 21.7 4.2
 7 20 2 34.2 6.9
 7 20 2 30.9 8
 20 -27 2 27.6 3.9
 7 20 2 29.3 6.2
 30 -10 -2 5.5 4.7
 30 -10 -2 7.1 3.3
 -10 -20 -2 3.2 2.9
 30 -10 -2 4.9 2.5
 -10 -20 -2 -2.7 4.7
 30 -10 -2 0.7 3.6
 30 -10 -2 12.5 6.7
 20 -30 2 -0.2 2.4
 10 20 2 0.9 4.1
 10 20 2 0 4.9
 20 -30 2 3.8 2.3
 20 -30 2 -0.6 2.9
 10 20 2 5.4 4
 -13 -20 -2 1 2.8
 33 -13 -2 2.6 2.7
 33 -13 -2 5.8 2.8
 33 -13 -2 -0.8 3.5
 -20 33 -2 3.2 3.4
 33 -13 -2 2.6 5.5
 33 -13 -2 0.3 5.1
 20 -33 2 6.4 2.8
 13 20 2 2.6 4.9
 13 20 2 4.1 4.5
 20 -33 2 2.7 3.1
 13 20 2 3.2 5.6
 20 -33 2 8 3.9
 34 -21 -2 -1.3 2.1
 -21 -13 -2 1.7 3.3
 34 -21 -2 5 2
 34 -21 -2 -5.9 3.8
 34 -21 -2 3.7 5.3
 34 -21 -2 -1.5 1.8
 13 -34 2 0.4 2.9
 13 -34 2 -1.6 3.3
 21 13 2 -3.8 5
 21 13 2 -3.4 3.7
 21 13 2 2.9 6.6
 31 -21 -2 9.5 5
 31 -21 -2 4.8 2.8
 -21 -10 -2 13 4
 -10 31 -2 7 4
 -21 -10 -2 11.6 5.4
 31 -21 -2 5.6 5
 -10 31 -2 3.9 2.5
 -10 31 -2 1.2 1.5
 21 10 2 9 6.6
 10 -31 2 3.9 3.7
 21 10 2 3.8 4.2
 10 -31 2 1.4 3.1
 21 10 2 6.9 5.3
 10 -31 2 5.5 4.3
 -21 -7 -2 0.8 2.5
 -7 28 -2 2.1 2.4
 -21 -7 -2 -3.8 2.8
 -21 -7 -2 -3.2 4.5
 28 -21 -2 2.4 4.2
 -7 28 -2 2.7 3.1
 -7 28 -2 1.6 2.3
 28 -21 -2 1 3.4
 28 -21 -2 3.6 2.2
 7 -28 2 1.2 3.3
 21 7 2 0.1 3
 7 -28 2 7.6 3.3
 21 7 2 1.3 3.8
 21 7 2 1.2 3.3
 21 7 2 1.6 4.9
 7 -28 2 6.2 4
 21 7 2 4.7 4.9
 25 -21 -2 30.9 4.5
 -4 25 -2 17.7 4.1
 -21 -4 -2 23.6 4.6
 25 -21 -2 25.9 6.8
 25 -21 -2 32.4 6.1
 -21 -4 -2 28.4 5.4
 -4 25 -2 19.6 4.6
 4 -25 2 25.6 5.8
 21 4 2 27.9 5.9
 21 4 2 18.4 7.5
 21 4 2 22.7 7.3
 21 4 2 19.9 5
 4 -25 2 23.5 6
 4 -25 2 28.5 6.6
 4 -25 2 24.5 5.3
 -1 22 -2 5.6 2.9
 -21 -1 -2 7.8 2.6
 -21 -1 -2 11.7 5.7
 22 -21 -2 9.9 2.8
 -1 22 -2 13.8 5.1
 22 -21 -2 6.6 3.9
 -1 22 -2 8.8 3.3
 -1 22 -2 0.7 2.8
 -21 -1 -2 4.7 2.7
 21 1 2 6.4 3.5
 1 -22 2 1.6 2.6
 21 1 2 9.8 5.8
 1 -22 2 8.9 3.8
 21 1 2 2.7 3
 1 -22 2 1.9 4.4
 21 1 2 9.9 6.6
 1 -22 2 7 3.4
 21 1 2 5.2 2.8
 -21 2 -2 37.4 7.8
 2 19 -2 21.5 4.7
 2 19 -2 29.3 5.4
 19 -21 -2 30.3 3.6
 -21 2 -2 26 3.8
 19 -21 -2 32.5 4.8
 -21 2 -2 29.5 3.9
 2 19 -2 29.6 5.7
 19 -21 -2 24.7 3.2
 2 19 -2 42 7.2
 -2 -19 2 26.7 5.2
 -2 -19 2 32.9 6.9
 -2 -19 2 31.6 6
 21 -2 2 38.6 6.1
 -2 -19 2 36.9 6.8
 21 -2 2 20 4.4
 21 -2 2 29.7 7.5
 21 -2 2 25.2 5
 21 -2 2 30.6 7.2
 5 16 -2 41.6 6.7
 16 -21 -2 53.69 5.4
 5 16 -2 43.8 7.5
 -21 5 -2 44.5 8.7
 5 16 -2 51.89 6.5
 5 16 -2 45.4 6.7
 16 -21 -2 42.5 5.7
 16 -21 -2 45.2 4.9
 -5 -16 2 53.09 6.9
 -5 -16 2 46.1 6.2
 -16 21 2 40.1 5.4
 21 -5 2 53.59 6.1
 21 -5 2 48.1 8.9
 -5 -16 2 45.2 8.3
 -5 -16 2 40.2 6.9
 21 -5 2 46.6 8.3
 21 -5 2 41.2 5.3
 13 -21 -2 50.79 5.8
 8 13 -2 54.29 7.4
 8 13 -2 64.39 7.6
 13 -21 -2 49.7 6.1
 8 13 -2 51.69 8.6
 8 13 -2 51.09 6.7
 13 -21 -2 64.79 6.9
 -21 8 -2 56.39 8.9
 -8 -13 2 68.59 8
 -13 21 2 56.99 6.3
 -8 -13 2 50.29 6.6
 -8 -13 2 43.2 6.9
 -8 -13 2 58.99 8.5
 21 -8 2 49.99 5.5
 21 -8 2 62.59 8.9
 21 -8 2 68.29 9.1
 21 -8 2 36.2 6.5
 11 10 -2 3.2 3.1
 10 -21 -2 0.7 1.8
 10 -21 -2 2.9 3.2
 11 10 -2 2 2.8
 11 10 -2 2 2.3
 10 -21 -2 2.1 2.2
 10 -21 -2 2.4 2.4
 11 10 -2 5.5 4.2
 -10 21 2 0.9 1.3
 -10 21 2 0.6 1.3
 -10 21 2 4 2.4
 21 -11 2 3.3 3.6
 21 -11 2 2.8 1.5
 21 -11 2 4.6 1.3
 21 -11 2 7.3 4
 -11 -10 2 1.3 2.6
 -11 -10 2 7.7 4.1
 -11 -10 2 1.5 2.2
 14 7 -2 34.8 7.8
 7 -21 -2 24.5 4.6
 7 -21 -2 37.2 6.4
 14 7 -2 35.6 6.2
 14 7 -2 26.2 5
 7 -21 -2 41.7 6.1
 14 7 -2 37.9 6.4
 21 -14 2 33.7 4.9
 -7 21 2 27.8 4.2
 -14 -7 2 40 6.2
 21 -14 2 40.9 7.5
 -14 -7 2 22.6 4.6
 -7 21 2 35.8 5.4
 21 -14 2 35.8 6.6
 -7 21 2 32.1 4.4
 -14 -7 2 40.2 7.7
 4 -21 -2 36.8 5.9
 4 -21 -2 37.5 6.2
 4 -21 -2 40.4 7.3
 17 4 -2 46.4 6.8
 17 4 -2 36.9 6.3
 17 4 -2 38.2 8.1
 17 4 -2 26.6 5.2
 4 -21 -2 33.5 5.3
 -4 21 2 43.1 6
 21 -17 2 44.3 7.4
 21 -17 2 40.4 5.3
 -17 -4 2 41.5 6.3
 -4 21 2 29.8 4.9
 21 -17 2 38 6.7
 -4 21 2 29.3 5.1
 -17 -4 2 38.7 4.9
 -17 -4 2 48 8.8
 1 -21 -2 8.8 3.4
 1 -21 -2 15.9 5.1
 20 1 -2 7 2.9
 20 1 -2 15.2 4.3
 20 1 -2 16.7 5.9
 1 -21 -2 15.3 4.3
 20 1 -2 10 3.9
 1 -21 -2 19.6 4.8
 21 -20 2 22 4.9
 -20 -1 2 12.6 3.1
 -20 -1 2 12.4 3.3
 -1 21 2 12.9 3.7
 -1 21 2 11.5 3.5
 -1 21 2 13.5 4
 21 -20 2 10.8 3.1
 23 -2 -2 91.69 10.7
 -2 -21 -2 87.69 10.7
 -2 -21 -2 118.89 15.4
 23 -2 -2 87.69 10
 -2 -21 -2 88.99 11.3
 -2 -21 -2 99.09 12.4
 23 -2 -2 111.39 13.8
 23 -2 -2 108.19 11.2
 -23 2 2 105.79 9.2
 -23 2 2 126.09 23.4
 -23 2 2 104.29 9
 2 21 2 111.49 12.6
 21 -23 2 94.29 10.2
 21 -23 2 93.39 8.7
 21 -23 2 98.69 8.9
 2 21 2 94.39 10.4
 2 21 2 86.39 10.9
 2 21 2 101.69 10.9
 26 -5 -2 1.3 2.4
 -5 -21 -2 1.7 3.8
 -5 -21 -2 1.5 2.3
 26 -5 -2 3.7 3
 26 -5 -2 4.8 3.3
 -5 -21 -2 5.6 4.6
 26 -5 -2 8.2 5.4
 21 -26 2 2.4 2
 5 21 2 -3.2 7.2
 21 -26 2 1.8 1.7
 21 -26 2 -0.9 2.3
 5 21 2 1 2.9
 -26 5 2 4.5 7.3
 29 -8 -2 3.1 2.9
 29 -8 -2 4 5.3
 29 -8 -2 3.1 3.4
 -8 -21 -2 -3.7 3.2
 29 -8 -2 2.4 2.3
 -8 -21 -2 8.1 3.4
 -8 -21 -2 9.9 5.2
 29 -8 -2 -2.8 3.9
 8 21 2 0.6 4.6
 8 21 2 6.7 3.8
 8 21 2 0.4 3.8
 8 21 2 3.5 4
 21 -29 2 5.7 2.3
 21 -29 2 2.6 2.5
 8 21 2 4.3 3.9
 32 -11 -2 0.4 2.4
 -11 -21 -2 5.7 3.3
 32 -11 -2 3.6 6.1
 32 -11 -2 4 3.2
 32 -11 -2 5.6 5.7
 -21 32 -2 9.2 3.9
 32 -11 -2 10.2 4.1
 21 -32 2 2.6 3.1
 21 -32 2 5.6 3.8
 21 -32 2 3.4 2.2
 11 21 2 2.7 4.3
 11 21 2 -2 5.3
 -11 33 -2 1 1.2
 33 -22 -2 6.5 5.2
 33 -22 -2 2.3 4.3
 33 -22 -2 4.2 2.8
 -22 -11 -2 4 4.8
 -22 -11 -2 3.7 3.3
 11 -33 2 4.9 4.3
 22 11 2 -2.1 3.9
 11 -33 2 2.3 3.3
 22 11 2 2.3 5.1
 30 -22 -2 -0.1 3.8
 -22 -8 -2 5.1 3.2
 -8 30 -2 3.3 2.5
 30 -22 -2 6.6 4.8
 -8 30 -2 1.5 3.4
 -8 30 -2 4.8 2.5
 22 8 2 2.4 4.9
 8 -30 2 5.2 4.3
 8 -30 2 7.6 3.6
 22 8 2 1.6 5.1
 8 -30 2 3.9 3.8
 22 8 2 5.6 5.8
 22 8 2 -0.8 3.8
 -5 27 -2 44.9 7.2
 -5 27 -2 29.1 5.1
 -5 27 -2 23.4 5.4
 -22 -5 -2 52.99 10.9
 -22 -5 -2 43 6.2
 27 -22 -2 41 7.2
 27 -22 -2 36.1 8
 -22 -5 -2 38.3 5.6
 27 -22 -2 44.7 5.4
 22 5 2 20.1 5.9
 22 5 2 27.3 8.3
 22 5 2 31.6 8.6
 22 5 2 44.9 7.8
 5 -27 2 34.7 6.8
 22 5 2 28 6.5
 5 -27 2 45.4 7.4
 5 -27 2 37.5 6.6
 5 -27 2 41.8 7.8
 24 -22 -2 3 2.5
 -2 24 -2 9.2 3.3
 -22 -2 -2 7.4 3.2
 24 -22 -2 6 4.1
 -22 -2 -2 5.3 2.5
 -2 24 -2 4.2 2.9
 22 2 2 -2.7 3.9
 2 -24 2 7 4.8
 22 2 2 4.6 3.7
 2 -24 2 2.6 3.2
 2 -24 2 7.1 3.3
 22 2 2 3.7 4.6
 22 2 2 6.2 3.2
 22 2 2 3.6 3.4
 2 -24 2 5.9 3.7
 1 21 -2 2.2 3.8
 21 -22 -2 0.5 1
 21 -22 -2 4.7 3.8
 1 21 -2 8.1 3.5
 1 21 -2 0.7 2.5
 -22 1 -2 0.4 1.9
 21 -22 -2 1.6 1.5
 -22 1 -2 5.1 4.6
 -22 1 -2 2.2 3.1
 21 -22 -2 0.8 2.1
 1 21 -2 1 2.5
 22 -1 2 0.7 2.9
 22 -1 2 3.6 6.7
 -1 -21 2 6.5 3.8
 22 -1 2 5 4.9
 22 -1 2 4.1 2.9
 22 -1 2 3.7 2.6
 -1 -21 2 1 2.3
 -1 -21 2 5.6 3.9
 -1 -21 2 0.3 2.7
 4 18 -2 30.7 5.7
 4 18 -2 35.7 6.3
 18 -22 -2 22.3 3.4
 18 -22 -2 28.4 4.6
 4 18 -2 35.5 7
 18 -22 -2 24.8 3.9
 -22 4 -2 44.9 8.7
 4 18 -2 24.6 4.9
 -4 -18 2 24.7 5.1
 -4 -18 2 31.8 6.8
 22 -4 2 27.5 4.9
 22 -4 2 22.7 4.2
 22 -4 2 39.8 7.9
 -4 -18 2 31.8 5.9
 22 -4 2 37.7 8
 7 15 -2 30.9 6
 -22 7 -2 36.5 7.5
 15 -22 -2 36.2 5.3
 15 -22 -2 30.3 4.1
 15 -22 -2 34.9 4.6
 7 15 -2 26.8 5.2
 7 15 -2 25.7 5.6
 7 15 -2 49.3 7.8
 22 -7 2 31.7 4.7
 -7 -15 2 41.6 7.8
 22 -7 2 35.8 7.7
 22 -7 2 25.2 4.1
 -7 -15 2 34.3 6.4
 -15 22 2 30.8 4.6
 22 -7 2 35.6 7.7
 -7 -15 2 36.5 6.3
 -7 -15 2 23.1 5
 12 -22 -2 102.59 9.1
 12 -22 -2 77.59 9.1
 10 12 -2 86.69 9.6
 10 12 -2 101.19 11.9
 12 -22 -2 77.39 9.9
 10 12 -2 94.29 10.3
 10 12 -2 87.89 10.4
 12 -22 -2 101.69 9.8
 22 -10 2 92.19 11.4
 22 -10 2 81.99 8.5
 -10 -12 2 91.69 10.3
 22 -10 2 95.29 8.4
 -10 -12 2 85.19 10
 -10 -12 2 87.79 9.7
 -10 -12 2 94.59 11.6
 -12 22 2 94.49 9.2
 22 -10 2 99.19 11.9
 13 9 -2 19.8 5.9
 13 9 -2 14.2 4.2
 9 -22 -2 7.3 3
 9 -22 -2 17.6 4
 13 9 -2 9.2 3.6
 13 9 -2 7.8 3.3
 9 -22 -2 11.8 3
 9 -22 -2 20 4.9
 22 -13 2 16.4 5.2
 -9 22 2 7.8 2.3
 22 -13 2 5.2 1.7
 -9 22 2 13.5 3.3
 -9 22 2 6.2 2
 22 -13 2 15.7 5.1
 -13 -9 2 8.1 3.8
 -13 -9 2 18.1 5.8
 -13 -9 2 13 3.4
 16 6 -2 173.98 16.4
 6 -22 -2 177.08 16.9
 6 -22 -2 171.18 16.2
 6 -22 -2 163.18 16.2
 16 6 -2 171.48 16
 6 -22 -2 184.18 15.9
 16 6 -2 169.98 16.6
 16 6 -2 165.48 18.3
 -16 -6 2 164.38 16.1
 22 -16 2 165.58 17
 -16 -6 2 158.18 18
 -6 22 2 161.08 15.2
 -16 -6 2 189.18 15.7
 -6 22 2 166.38 15.1
 22 -16 2 166.48 16.8
 -6 22 2 166.28 15.8
 22 -16 2 175.38 15.4
 3 -22 -2 5.3 3.2
 3 -22 -2 2.7 2.6
 19 3 -2 1.2 2.4
 3 -22 -2 6.2 3.6
 19 3 -2 6.8 3.5
 3 -22 -2 8.8 4.4
 19 3 -2 1.7 2.7
 19 3 -2 10.1 5.3
 -3 22 2 1.2 2.5
 -3 22 2 7.5 3.4
 22 -19 2 10.5 4.1
 -3 22 2 1.1 2.5
 22 -19 2 5.6 2.6
 -19 -3 2 1.7 2.6
 22 -19 2 14 4.5
 -19 -3 2 3.9 1.9
 22 0 -2 -0.4 2.3
 0 -22 -2 0.5 3.1
 0 -22 -2 9.1 4.5
 0 -22 -2 -0.6 2.7
 22 0 -2 0.1 2.6
 22 0 -2 1.2 4.4
 0 22 2 1.2 2.6
 0 22 2 0.3 2.6
 -22 0 2 0.4 1.9
 0 22 2 -2.6 2.4
 -22 0 2 1.9 2
 22 -22 2 0.3 2.4
 -3 -22 -2 16.5 4.4
 -3 -22 -2 17.8 5.3
 25 -3 -2 12.7 3.6
 -3 -22 -2 29.1 6.7
 -3 -22 -2 18.2 6.7
 25 -3 -2 18.4 4.6
 25 -3 -2 31.7 8.4
 22 -25 2 19.1 3.1
 22 -25 2 10.5 2.4
 3 22 2 16 6.2
 3 22 2 10.2 4.2
 22 -25 2 26.7 4.9
 -25 3 2 37.1 10.4
 3 22 2 28.4 6.6
 28 -6 -2 -1.5 4.8
 28 -6 -2 2.6 3
 -6 -22 -2 1.5 2.7
 28 -6 -2 1.7 2.5
 28 -6 -2 -1.3 4.1
 -6 -22 -2 1.8 3.7
 -6 -22 -2 7.8 5.3
 28 -6 -2 4.4 3.7
 22 -28 2 2.2 2.7
 6 22 2 -1.4 3.5
 6 22 2 2.3 3.2
 22 -28 2 0.9 2.7
 6 22 2 -0.5 4.5
 6 22 2 1.1 3.4
 31 -9 -2 7.8 5.8
 31 -9 -2 10.8 3.5
 31 -9 -2 10.2 6.4
 -9 -22 -2 11 7.1
 -9 -22 -2 18.7 5
 31 -9 -2 19.9 4.8
 9 22 2 15.9 5.3
 22 -31 2 15.2 3.9
 22 -31 2 20.5 3.7
 9 22 2 28.8 7.5
 22 -31 2 14.8 4.7
 34 -12 -2 5.2 3.4
 34 -12 -2 -4.6 4
 -12 -22 -2 2.6 3
 34 -12 -2 -4 5.4
 34 -12 -2 -0.1 2.5
 22 -34 2 4.6 3.5
 12 22 2 8 4.8
 22 -34 2 1.9 3.7
 12 22 2 2.5 4.6
 12 22 2 6.5 6.3
 22 -34 2 2.1 2.1
 -9 32 -2 2.9 2.7
 32 -23 -2 7.7 5.6
 -23 -9 -2 6.5 4.5
 32 -23 -2 4.2 2.4
 -23 -9 -2 5.5 3.7
 32 -23 -2 2.8 4.3
 23 9 2 5.3 6.4
 23 9 2 6 6.2
 23 9 2 4.5 4.3
 9 -32 2 13.6 4.8
 9 -32 2 10.7 4.3
 -23 -6 -2 2.7 3.3
 -6 29 -2 2.1 2.6
 -6 29 -2 1.8 2.6
 29 -23 -2 4.1 2.6
 -23 -6 -2 3.9 2.6
 -6 29 -2 5.5 3.7
 29 -23 -2 4.2 3.9
 23 6 2 1.9 3.3
 23 6 2 -0.9 3.2
 6 -29 2 4.5 3.8
 23 6 2 2.8 5.1
 6 -29 2 -1.9 4.4
 23 6 2 1 5.1
 23 6 2 4.7 4.4
 6 -29 2 1 3.3
 6 -29 2 1.1 3
 -3 26 -2 5 3.1
 26 -23 -2 15.9 5.4
 -23 -3 -2 8.8 6.5
 -23 -3 -2 11.6 3.2
 -23 -3 -2 10.9 3.9
 26 -23 -2 17.7 4.9
 -3 26 -2 7.7 3.4
 -3 26 -2 10.6 4.4
 26 -23 -2 7.7 2.9
 23 3 2 12.7 6.1
 23 3 2 8.9 5.7
 23 3 2 6.9 3.8
 3 -26 2 1.7 3
 3 -26 2 14.9 5.4
 3 -26 2 7.2 3.8
 23 3 2 13.3 4.4
 23 3 2 15.1 6.3
 23 -23 -2 25.3 4.6
 0 23 -2 27.1 5.5
 -23 0 -2 27.7 4.3
 -23 0 -2 30.7 5
 23 -23 -2 22.1 6.3
 0 23 -2 27.3 5.1
 0 23 -2 29.4 6.7
 23 0 2 25.4 7.5
 0 -23 2 33.6 7.1
 0 -23 2 20.9 5.6
 23 0 2 30.6 5.8
 23 0 2 26.2 5.9
 23 0 2 30.5 7.8
 0 -23 2 29.8 7
 0 -23 2 28.1 5.6
 23 0 2 27 5.3
 3 20 -2 4.5 3
 -23 3 -2 2.5 4.7
 -23 3 -2 6.5 1.8
 20 -23 -2 7.7 2.3
 -23 3 -2 7.3 1.9
 3 20 -2 8.3 4.6
 3 20 -2 8 3.8
 3 20 -2 7 3.6
 -3 -20 2 8.9 4.8
 23 -3 2 8.9 3.4
 23 -3 2 7.2 3.6
 23 -3 2 2.1 2.4
 23 -3 2 7.3 5.2
 -3 -20 2 11.8 3.9
 6 17 -2 17.5 4.5
 17 -23 -2 17.2 3.6
 -23 6 -2 34.8 8.1
 6 17 -2 28 6.4
 6 17 -2 19.4 4.9
 17 -23 -2 19.8 3.3
 17 -23 -2 23.8 4.4
 -17 23 2 22.3 4.2
 -6 -17 2 21.9 6.4
 23 -6 2 26.7 7.1
 23 -6 2 19.9 3.6
 23 -6 2 18.7 4.1
 23 -6 2 30.6 7.1
 -6 -17 2 23.5 4.8
 -6 -17 2 27.3 5.7
[truncated: 2,128,200 more chars]
