# Supplementary material for: Improving Polymeric Structures with Hirshfeld Atom Refinement: A Study on MOFs and COFs
Source: ACS Mater Au. 2025 Jul 31;5(5):767–71. doi: 10.1021/acsmaterialsau.5c00076 (PMC12426777; doi:10.1021/acsmaterialsau.5c00076)
Supplement: Supplementary file 1 [file mg5c00076_si_001.zip › CIFs/SZ7-125K_XHARPy-HAR.fcf]

#
# h,k,l, Fc-squared, Fo-squared, sigma(Fo-squared), status flag
#
data_xharpy

_shelx_refln_list_code             4
_shelx_F_calc_maximum              413.0752868652344

loop_
 _space_group_symop_operation_xyz
'x, y, z'
'-x, -y, z+1/2'
'-x+1/2, y, z+1/2'
'x+1/2, -y, z'

_cell_length_a                     11.69284
_cell_length_b                     7.32217
_cell_length_c                     33.7855
_cell_angle_alpha                  90.0
_cell_angle_beta                   90.0
_cell_angle_gamma                  90.0

loop_
 _refln_index_h
 _refln_index_k
 _refln_index_l
 _refln_F_squared_calc
 _refln_F_squared_meas
 _refln_F_squared_sigma
 _refln_observed_status
   2   0 -41        174.23        169.13         15.20 o
   1   1 -41        146.37        148.80          8.13 o
   2   1 -41        899.22        890.89         24.38 o
   0   0 -40       5840.58       6072.19        156.44 o
   2   0 -40        880.96        905.81         26.91 o
   0   1 -40       1135.30       1181.27         61.42 o
   1   1 -40        850.60        883.38         22.13 o
   2   1 -40       1959.08       1992.25         31.40 o
   3   1 -40       1262.02       1280.81         31.37 o
   0   2 -40       3386.72       3550.33         68.67 o
   1   2 -40       2870.67       2960.34         48.02 o
   2   2 -40        110.08        112.55         11.31 o
   2   0 -39       2144.40       2165.29         69.71 o
   4   0 -39       4014.66       3879.57        110.80 o
   1   1 -39        809.23        823.30         22.73 o
   2   1 -39       2794.04       2910.18         43.65 o
   3   1 -39        679.79        659.48         18.27 o
   4   1 -39        406.27        374.80         21.07 o
   1   2 -39        260.91        246.93         11.69 o
   2   2 -39        271.63        278.57         11.50 o
   3   2 -39       1471.43       1523.33         35.78 o
   1   3 -39       1226.48       1286.11         26.89 o
   0   0 -38       6298.23       6634.74        176.93 o
   2   0 -38       5305.59       5469.39         84.03 o
   4   0 -38         52.83         58.08          9.64 o
   6   0 -38       4692.56       4875.90        118.36 o
   0   1 -38       4504.39       4776.97         95.80 o
   1   1 -38        642.43        656.88         21.45 o
   2   1 -38       2971.62       3142.39         48.12 o
   3   1 -38        358.57        370.49         12.45 o
   4   1 -38         64.64         64.59          5.31 o
   5   1 -38        683.18        696.63         24.10 o
   0   2 -38       3289.80       3426.27         72.45 o
   1   2 -38       1102.75       1134.91         27.83 o
   2   2 -38        357.16        364.09         17.02 o
   3   2 -38       1624.47       1630.77         32.50 o
   4   2 -38         30.35         37.95          9.18 o
   0   3 -38        305.57        298.00         24.76 o
   1   3 -38       1926.31       1906.84         31.29 o
   2   3 -38        742.60        813.68         24.49 o
   3   3 -38        253.24        277.37         18.29 o
   2   0 -37       1202.84       1215.52         30.09 o
   4   0 -37       3315.44       3424.16         69.58 o
   6   0 -37       1014.48       1004.74         36.67 o
   1   1 -37         12.73         21.63          6.87 o
   2   1 -37       1356.26       1346.89         25.11 o
   3   1 -37        419.93        410.35         12.39 o
   4   1 -37        630.78        639.05         16.05 o
   5   1 -37        529.46        511.58         21.40 o
   6   1 -37        251.41        273.36         12.20 o
   1   2 -37       1633.62       1646.69         36.81 o
   2   2 -37        236.72        213.89         12.28 o
   3   2 -37       2704.42       2701.00         48.60 o
   4   2 -37       2086.05       2205.14         39.73 o
   1   3 -37        488.64        505.87         15.05 o
   2   3 -37        862.76        879.17         22.34 o
   3   3 -37       1827.61       1812.92         41.88 o
   4   3 -37        564.86        518.99         25.26 o
   1   4 -37        961.13        873.66         35.34 o
   0   0 -36       6987.18       7326.36        199.13 o
   2   0 -36         38.10         46.36          8.42 o
   4   0 -36        354.50        370.49         18.56 o
   6   0 -36        355.40        367.09         22.40 o
   0   1 -36         75.28         90.82         12.38 o
   1   1 -36        398.77        384.01         18.89 o
   2   1 -36       1513.65       1563.28         28.51 o
   3   1 -36        137.84        138.68          8.20 o
   4   1 -36         74.66         78.20          5.48 o
   5   1 -36        799.58        773.13         15.59 o
   6   1 -36       1607.42       1647.30         26.45 o
   7   1 -36         59.01         60.28          6.11 o
   0   2 -36       1683.71       1753.04         68.90 o
   1   2 -36       1271.98       1235.85         32.31 o
   2   2 -36        535.23        553.54         20.85 o
   3   2 -36       1596.52       1609.85         30.77 o
   4   2 -36        176.79        183.24         10.54 o
   5   2 -36         49.35         48.16         12.90 o
   6   2 -36        113.48        102.64          7.76 o
   0   3 -36        622.92        668.29         29.15 o
   1   3 -36        929.29        899.70         24.02 o
   2   3 -36       1450.73       1489.99         32.94 o
   3   3 -36        450.94        416.05         15.43 o
   4   3 -36         29.26         24.33          6.04 o
   0   4 -36       8513.75       8525.66        205.45 o
   1   4 -36       1110.89       1141.62         47.89 o
   3   4 -36        331.89        297.00         19.37 o
   2   0 -35        238.42        237.12         14.14 o
   4   0 -35       2113.22       2045.83         51.44 o
   6   0 -35        243.53        240.42         13.47 o
   1   1 -35        146.33        155.11         12.57 o
   2   1 -35       1894.31       1908.34         33.37 o
   3   1 -35         15.53         16.52          3.76 o
   4   1 -35          9.15         15.32          4.11 o
   5   1 -35         45.61         51.77          4.68 o
   6   1 -35       1969.15       2073.56         32.44 o
   7   1 -35        241.15        257.94          8.57 o
   1   2 -35        715.70        699.63         32.02 o
   2   2 -35        103.93        113.65          8.94 o
   3   2 -35        281.06        282.28         12.58 o
   4   2 -35       2300.89       2347.73         38.23 o
   5   2 -35        373.65        389.42         11.70 o
   6   2 -35          6.59         15.02          4.10 o
   7   2 -35        860.93        829.91         21.66 o
   1   3 -35        822.95        832.31         25.25 o
   2   3 -35       1926.91       2005.27         41.75 o
   3   3 -35         24.29         30.24          5.18 o
   4   3 -35        194.55        175.23         13.32 o
   5   3 -35        430.23        427.27         15.47 o
   1   4 -35       1340.14       1389.85         29.24 o
   2   4 -35        117.77        107.44          8.76 o
   3   4 -35         95.46         78.81         16.15 o
   4   4 -35       3675.57       3646.56         95.84 o
   0   0 -34      16505.37      16815.21        407.68 o
   2   0 -34       2076.43       2068.66         45.82 o
   4   0 -34         22.24         32.14          8.83 o
   6   0 -34       2852.59       2915.59         61.38 o
   8   0 -34       6336.12       6123.96        146.17 o
   0   1 -34       3409.98       3431.87         65.34 o
   1   1 -34        276.52        295.89         21.96 o
   2   1 -34       7056.19       7303.43         74.25 o
   3   1 -34        236.35        250.03          8.61 o
   4   1 -34        411.65        412.55         11.91 o
   5   1 -34         91.48         99.33          6.11 o
   6   1 -34       5982.32       6069.89         88.55 o
   7   1 -34         34.71         35.75          4.53 o
   8   1 -34        790.77        804.87         15.13 o
   0   2 -34       4292.90       4186.78        104.19 o
   1   2 -34         85.63         88.22         10.14 o
   2   2 -34         35.46         29.94          5.94 o
   3   2 -34       1122.40       1158.24         23.53 o
   4   2 -34         44.85         49.57          5.64 o
   5   2 -34       2433.73       2480.00         38.14 o
   6   2 -34        461.61        456.41         14.27 o
   7   2 -34        151.41        163.42          6.74 o
   0   3 -34        287.00        232.51         25.21 o
   1   3 -34        492.83        488.55         60.53 o
   2   3 -34        634.24        636.55         18.15 o
   3   3 -34       2217.63       2282.34         43.80 o
   4   3 -34         64.78         72.90          7.09 o
   5   3 -34       1374.21       1384.04         34.05 o
   6   3 -34        560.47        535.71         23.75 o
   0   4 -34       1071.79       1080.24         32.09 o
   1   4 -34       1143.22       1146.33         23.24 o
   2   4 -34        684.77        648.36         21.07 o
   3   4 -34       1064.47       1135.61         41.71 o
   4   4 -34         85.71         85.81          8.04 o
   5   4 -34       1181.21       1131.31         37.51 o
   0   5 -34        978.47        880.97         32.67 o
   1   5 -34        215.23        202.87         10.58 o
   2   0 -33        259.08        266.05         15.74 o
   4   0 -33       9986.47      10228.13        181.65 o
   6   0 -33       1478.70       1476.47         39.23 o
   8   0 -33       1363.83       1374.13         43.65 o
   1   1 -33       1644.66       1647.80         35.87 o
   2   1 -33      10651.92      10837.34        103.72 o
   3   1 -33        191.65        182.64          7.72 o
   4   1 -33       1179.09       1220.23         25.94 o
   5   1 -33        137.32        135.58          7.30 o
   6   1 -33       1905.64       1937.28         37.46 o
   7   1 -33        537.42        536.51         14.00 o
   8   1 -33        333.37        335.15          9.74 o
   1   2 -33       1024.85       1042.29         37.92 o
   2   2 -33        522.87        514.89         17.70 o
   3   2 -33       2863.08       2874.53         38.79 o
   4   2 -33       5400.94       5378.47         54.93 o
   5   2 -33       6413.41       6460.81         73.39 o
   6   2 -33        159.54        153.70          6.84 o
   7   2 -33       1056.31       1068.32         17.36 o
   8   2 -33       1046.08       1076.84         36.65 o
   1   3 -33       4200.44       4294.22         73.56 o
   2   3 -33       1956.86       2010.08         42.68 o
   3   3 -33       1081.37       1087.95         28.25 o
   4   3 -33        649.99        659.28         20.14 o
   5   3 -33       1565.23       1545.36         32.12 o
   6   3 -33        732.08        708.04         21.06 o
   7   3 -33       2005.63       1960.91         39.11 o
   1   4 -33        149.81        168.93          9.31 o
   2   4 -33        678.09        700.33         22.27 o
   3   4 -33       3424.04       3547.73         98.54 o
   4   4 -33       1323.53       1341.29         46.89 o
   5   4 -33       2794.70       2767.19         54.48 o
   1   5 -33       1256.16       1299.53         39.99 o
   2   5 -33         82.74         99.33          7.92 o
   3   5 -33        462.45        438.78         22.06 o
   0   0 -32      18430.00      18861.23        454.45 o
   2   0 -32       3148.84       3247.23         63.48 o
   4   0 -32       1318.56       1339.18         42.65 o
   6   0 -32       2753.91       2727.84         60.95 o
   8   0 -32       7208.53       7263.98        119.78 o
   0   1 -32      12943.60      13197.59        190.23 o
   1   1 -32        952.81        981.21         21.37 o
   2   1 -32       5776.84       5848.09         63.35 o
   3   1 -32        295.60        290.09          9.69 o
   4   1 -32        198.13        197.46          8.97 o
   5   1 -32         49.49         50.77          5.20 o
   6   1 -32       5707.33       5634.21         85.48 o
   7   1 -32       1066.62       1084.75         24.14 o
   8   1 -32       2237.16       2288.45         32.82 o
   9   1 -32        174.56        176.23          8.81 o
   0   2 -32       7370.29       7446.22        146.44 o
   1   2 -32       2414.34       2550.90         78.58 o
   2   2 -32        331.70        344.86         13.09 o
   3   2 -32        470.25        452.80         12.02 o
   4   2 -32        894.41        854.14         19.08 o
   5   2 -32       2252.66       2266.92         37.36 o
   6   2 -32        919.23        926.33         17.81 o
   7   2 -32       2126.33       2128.14         32.69 o
   8   2 -32       3607.13       3533.11         40.70 o
   0   3 -32       2721.39       2645.02         65.27 o
   1   3 -32       2853.95       2887.85         56.46 o
   2   3 -32       2224.31       2259.41         41.02 o
   3   3 -32       1379.01       1413.58         34.31 o
   4   3 -32        793.72        805.77         20.54 o
   5   3 -32       2764.96       2883.14         60.87 o
   6   3 -32       1496.47       1454.14         29.37 o
   7   3 -32       2212.03       2176.50         44.79 o
   0   4 -32       1307.86       1282.61         67.40 o
   1   4 -32       2996.63       3003.10         47.86 o
   2   4 -32       1172.40       1213.62         28.51 o
   3   4 -32        630.09        656.68         19.84 o
   4   4 -32         35.54         41.25         10.17 o
   5   4 -32        376.20        366.09         22.13 o
   6   4 -32       2378.06       2435.35         68.12 o
   0   5 -32       3884.58       3894.29        106.34 o
   1   5 -32        626.12        607.41         21.29 o
   2   5 -32        124.64        107.84          9.13 o
   3   5 -32       1384.76       1446.23         70.65 o
   4   5 -32        320.71        326.13         19.23 o
   2   0 -31       6087.94       6226.70        102.65 o
   4   0 -31      17300.33      17642.11        295.81 o
   6   0 -31       2174.84       2114.62         52.13 o
   8   0 -31       1126.24       1080.24         30.06 o
   1   1 -31        283.43        292.79         12.66 o
   2   1 -31       3549.83       3467.72         46.51 o
   3   1 -31       2356.04       2352.84         30.56 o
   4   1 -31       7928.85       8015.38         85.56 o
   5   1 -31        833.13        826.70         17.65 o
   6   1 -31       3648.27       3580.67         51.61 o
   7   1 -31       1304.47       1275.40         26.36 o
   8   1 -31        204.67        203.77          7.41 o
   9   1 -31        539.18        550.53         13.93 o
   1   2 -31       1906.77       1939.28         44.35 o
   2   2 -31       1383.99       1428.80         30.37 o
   3   2 -31        485.70        467.82         12.46 o
   4   2 -31       4529.90       4534.24         57.52 o
   5   2 -31         64.38         68.29          5.50 o
   6   2 -31        116.04        117.56          6.74 o
   7   2 -31        628.90        648.56         14.02 o
   8   2 -31        305.42        289.39          8.31 o
   9   2 -31       4689.29       4772.66        114.65 o
   1   3 -31        903.52        941.45         24.26 o
   2   3 -31       1187.79       1208.01         28.46 o
   3   3 -31       3651.69       3714.65         66.81 o
   4   3 -31        116.62        116.66          7.83 o
   5   3 -31       3087.43       2959.74         51.91 o
   6   3 -31        360.63        348.66         19.52 o
   7   3 -31        289.31        283.08         11.12 o
   8   3 -31         52.05         52.67          5.98 o
   1   4 -31       1644.63       1631.37         32.74 o
   2   4 -31       1965.44       2034.61         37.23 o
   3   4 -31       2537.38       2562.61         47.98 o
   4   4 -31        149.16        171.63         12.50 o
   5   4 -31       2208.81       2316.39         70.39 o
   6   4 -31        308.42        294.49         19.05 o
   7   4 -31        223.95        193.76         14.13 o
   1   5 -31        912.92        952.47         29.31 o
   2   5 -31        287.30        260.05         14.47 o
   3   5 -31       1791.34       1811.51         42.25 o
   4   5 -31       3205.77       3198.96        118.30 o
   1   6 -31        526.89        518.19         16.89 o
   0   0 -30       3741.92       3556.74         83.41 o
   2   0 -30        531.11        462.72         40.05 o
   4   0 -30       1251.80       1246.36         42.09 o
   6   0 -30        339.31        319.33         18.39 o
   8   0 -30       1978.42       1856.77         48.42 o
  10   0 -30        538.53        516.59         21.51 o
   0   1 -30       4503.85       4486.28         65.72 o
   1   1 -30       1413.18       1412.98         26.81 o
   2   1 -30       1571.24       1549.77         24.35 o
   3   1 -30       1036.81       1016.96         19.51 o
   4   1 -30        710.08        737.28         17.26 o
   5   1 -30        899.23        903.20         17.01 o
   6   1 -30       1702.95       1663.82         28.46 o
   7   1 -30        791.66        796.66         16.96 o
   8   1 -30       1143.33       1094.26         22.49 o
   9   1 -30        195.04        186.55          6.60 o
   0   2 -30       3126.44       3048.86        117.65 o
   1   2 -30       3217.42       3330.64         54.83 o
   2   2 -30        110.54        119.56          8.62 o
   3   2 -30         75.48         74.60          6.16 o
   4   2 -30        237.09        226.90          9.15 o
   5   2 -30        239.50        229.81          8.89 o
   6   2 -30        608.83        611.62         14.97 o
   7   2 -30       1447.73       1386.65         22.96 o
   8   2 -30       1033.42       1046.59         17.88 o
   9   2 -30       1196.80       1178.57         31.46 o
   0   3 -30         62.10         64.29         10.69 o
   1   3 -30       3488.87       3462.31         50.41 o
   2   3 -30       1357.47       1420.39         27.96 o
   3   3 -30       1268.00       1296.03         29.53 o
   4   3 -30        424.52        412.95         13.98 o
   5   3 -30       1177.09       1183.88         25.53 o
   6   3 -30       3024.88       3070.49         46.22 o
   7   3 -30       1984.46       2075.27         38.05 o
   8   3 -30        161.40        161.31          9.99 o
   0   4 -30       7891.10       7904.63        147.95 o
   1   4 -30       1885.27       1880.41         36.72 o
   2   4 -30        268.83        254.64         12.53 o
   3   4 -30       1379.32       1354.51         25.96 o
   4   4 -30       1173.54       1164.05         27.16 o
   5   4 -30       1771.29       1812.72         60.78 o
   6   4 -30        104.37         88.52          9.04 o
   7   4 -30        756.02        701.53         20.31 o
   0   5 -30        983.40       1052.30         46.12 o
   1   5 -30       1631.51       1714.28         44.10 o
   2   5 -30       2129.02       2076.57         49.43 o
   3   5 -30         23.43         30.74          7.08 o
   4   5 -30        397.75        378.00         24.09 o
   6   5 -30       2815.54       2717.62         72.85 o
   0   6 -30       5218.24       5222.06        131.47 o
   1   6 -30        156.55        169.73         14.62 o
   2   6 -30        276.88        264.45         12.51 o
   3   6 -30        145.87        154.51         13.05 o
   2   0 -29       1051.67       1030.47         31.46 o
   4   0 -29       6468.87       6211.38        140.26 o
   6   0 -29        478.84        464.02         22.84 o
   8   0 -29         33.15         29.94          7.43 o
  10   0 -29        676.09        704.94         19.79 o
   1   1 -29       1278.62       1251.37         27.97 o
   2   1 -29       2033.19       1986.95         30.16 o
   3   1 -29        228.97        230.61          9.21 o
   4   1 -29          4.37         13.92          5.11 o
   5   1 -29        661.05        659.98         17.44 o
   6   1 -29       1665.37       1710.08         32.63 o
   7   1 -29         98.92         93.83          7.47 o
   8   1 -29       1980.98       2000.57         38.16 o
   9   1 -29       2222.00       2245.39         33.85 o
  10   1 -29       1025.36        984.21         19.51 o
   1   2 -29       1708.18       1714.79         29.64 o
   2   2 -29        148.76        142.09          7.14 o
   3   2 -29        210.21        199.67          8.59 o
   4   2 -29       2851.24       2869.42         38.47 o
   5   2 -29         87.62         86.72          6.29 o
   6   2 -29         52.64         64.79          6.17 o
   7   2 -29       2591.99       2595.96         36.22 o
   8   2 -29         26.34         29.34          4.09 o
   9   2 -29        268.78        256.84          7.49 o
   1   3 -29       1194.54       1174.26         25.56 o
   2   3 -29       1965.98       2059.85         35.88 o
   3   3 -29        345.90        336.85         14.74 o
   4   3 -29        305.29        281.17         11.85 o
   5   3 -29       1581.73       1543.96         32.23 o
   6   3 -29       1435.01       1502.20         29.06 o
   7   3 -29       1537.97       1575.10         28.27 o
   8   3 -29        211.70        197.16         12.48 o
   9   3 -29       3379.52       3233.11         60.66 o
   1   4 -29        737.33        798.76         22.80 o
   2   4 -29         39.47         33.74          5.92 o
   3   4 -29       2031.89       2023.00         34.19 o
   4   4 -29       9930.10      10015.05        124.01 o
   5   4 -29        572.19        628.14         31.11 o
   6   4 -29        199.44        185.55         12.75 o
   7   4 -29        596.06        562.05         24.19 o
   1   5 -29        758.36        769.02         28.11 o
   2   5 -29       5135.28       5309.08        178.11 o
   3   5 -29        921.06        965.99         31.53 o
   4   5 -29        427.28        392.22         19.02 o
   5   5 -29        366.32        361.18         16.25 o
   6   5 -29       1004.52       1039.39         37.19 o
   1   6 -29        277.54        322.43         21.59 o
   2   6 -29        190.71        177.94         11.34 o
   3   6 -29       1100.27       1120.49         28.80 o
   4   6 -29       4787.97       4768.25        117.24 o
   0   0 -28       9126.96       8827.06        148.43 o
   2   0 -28        836.16        818.09         26.57 o
   4   0 -28        470.95        529.51         56.47 o
   6   0 -28       1477.53       1465.65         46.78 o
   8   0 -28       3679.19       3537.91         74.12 o
  10   0 -28       1295.37       1297.73         30.72 o
   0   1 -28       1161.13       1128.30         26.84 o
   1   1 -28        832.51        828.70         23.62 o
   2   1 -28       2538.07       2462.18         34.40 o
   3   1 -28         28.72         38.55          6.01 o
   4   1 -28       2285.05       2282.14         33.07 o
   5   1 -28         88.62        100.13          7.52 o
   6   1 -28       2244.46       2261.91         39.62 o
   7   1 -28        722.31        687.52         18.73 o
   8   1 -28        399.75        383.41         14.73 o
   9   1 -28        201.87        216.69          9.02 o
  10   1 -28       1831.18       1817.12         26.88 o
   0   2 -28      10784.78      10655.30        145.81 o
   1   2 -28        737.35        723.46         15.75 o
   2   2 -28        113.07        115.85          6.71 o
   3   2 -28        870.69        915.72         19.44 o
   4   2 -28         35.52         44.86          5.28 o
   5   2 -28        615.44        628.64         15.03 o
   6   2 -28        246.61        236.72          9.98 o
   7   2 -28         14.39         14.82          4.22 o
   8   2 -28       3711.08       3670.99         51.59 o
   9   2 -28        249.22        253.44          7.88 o
  10   2 -28        112.03        120.16          7.73 o
   0   3 -28        109.20        109.95         13.34 o
   1   3 -28        286.56        325.33         12.29 o
   2   3 -28       5115.16       5224.86         68.88 o
   3   3 -28        350.51        352.77         13.57 o
   4   3 -28        617.61        615.72         17.57 o
   5   3 -28        147.71        150.60          9.54 o
   6   3 -28       5685.42       5719.32         77.56 o
   7   3 -28        723.06        708.24         17.98 o
   8   3 -28        659.05        618.42         17.67 o
   9   3 -28        342.66        333.24         17.66 o
   0   4 -28       1501.13       1539.35         47.73 o
   1   4 -28       1047.27       1043.99         24.01 o
   2   4 -28        196.81        176.94         10.18 o
   3   4 -28       3140.59       3191.65         47.26 o
   4   4 -28        128.28        136.18          8.39 o
   5   4 -28       1221.46       1240.25         36.76 o
   6   4 -28        664.56        616.52         29.52 o
   7   4 -28        361.00        369.89         16.41 o
   8   4 -28       2005.81       2030.11         34.47 o
   0   5 -28       2459.86       2421.83         83.13 o
   1   5 -28        602.52        611.01         25.78 o
   2   5 -28        639.02        648.56         26.70 o
   3   5 -28       2808.66       2926.00         85.12 o
   4   5 -28        300.74        283.58         17.51 o
   5   5 -28       1460.89       1470.46         31.22 o
   6   5 -28       1512.67       1633.08         52.01 o
   7   5 -28        522.36        511.88         16.82 o
   1   6 -28       3107.48       3178.44         92.17 o
   2   6 -28        500.28        459.01         18.90 o
   3   6 -28        368.97        408.34         19.39 o
   4   6 -28        580.74        598.10         26.99 o
   2   0 -27       5442.67       5314.78        129.27 o
   4   0 -27      36203.12      35757.15        567.93 o
   6   0 -27        490.78        452.80         22.49 o
   8   0 -27        679.13        692.42         26.12 o
  10   0 -27        451.61        439.49         16.68 o
   1   1 -27       2295.53       2261.31         53.75 o
   2   1 -27      20976.35      20816.04        168.40 o
   3   1 -27        684.27        660.78         14.98 o
   4   1 -27       2568.09       2628.60         37.06 o
   5   1 -27        613.09        643.46         21.63 o
   6   1 -27       3739.98       3680.50         56.33 o
   7   1 -27       1715.55       1716.09         32.77 o
   8   1 -27        449.03        461.62         16.55 o
   9   1 -27       3099.98       3098.73         45.11 o
  10   1 -27       5422.76       5333.01         65.89 o
   1   2 -27       1941.05       1947.30         26.16 o
   2   2 -27        588.29        590.49         16.80 o
   3   2 -27       2834.95       2782.61         34.31 o
   4   2 -27      10975.65      10840.55         95.35 o
   5   2 -27       3417.60       3443.09         48.05 o
   6   2 -27         41.95         48.66          5.66 o
   7   2 -27       2993.98       3044.66         42.28 o
   8   2 -27        561.53        574.07         15.53 o
   9   2 -27       2012.28       1940.09         35.99 o
  10   2 -27        124.74        124.37          6.81 o
   1   3 -27       3517.15       3590.48         45.54 o
   2   3 -27       4170.57       4147.23         51.62 o
   3   3 -27        797.90        859.85         26.27 o
   4   3 -27        287.51        297.70         10.41 o
   5   3 -27         40.40         52.07          6.93 o
   6   3 -27        709.18        721.36         19.78 o
   7   3 -27       3336.38       3374.60         50.48 o
   8   3 -27        134.12        134.68         11.83 o
   9   3 -27       4880.72       4979.24        128.58 o
  10   3 -27        535.13        519.39         22.52 o
   1   4 -27       1519.73       1570.39         28.52 o
   2   4 -27        990.80        970.29         23.28 o
   3   4 -27       4069.31       4125.50         48.42 o
   4   4 -27       1156.35       1186.08         24.54 o
   5   4 -27       1867.76       1858.28         50.04 o
   6   4 -27         78.39         74.40          9.84 o
   7   4 -27       1094.67       1098.56         25.58 o
   8   4 -27        128.45        131.17          7.94 o
   9   4 -27       1941.36       1919.56         54.01 o
   1   5 -27       1404.80       1359.51         29.83 o
   2   5 -27        725.62        770.43         21.11 o
   3   5 -27        539.00        552.14         15.44 o
   4   5 -27       2824.95       2817.55         44.83 o
   5   5 -27        286.97        299.50         11.68 o
   6   5 -27        378.27        388.62         23.32 o
   7   5 -27        730.76        756.41         22.34 o
   1   6 -27         97.14        116.46         15.29 o
   2   6 -27       1272.98       1156.74         38.55 o
   3   6 -27        896.59        891.69         21.91 o
   4   6 -27         16.66         17.82          4.11 o
   5   6 -27       1011.83       1040.39         44.40 o
   0   0 -26      36075.04      37410.75        977.02 o
   2   0 -26       1062.32       1145.33        107.30 o
   4   0 -26       2095.46       2108.81         53.84 o
   6   0 -26         90.30         92.02         15.91 o
   8   0 -26      17413.90      17205.43        280.30 o
  10   0 -26        522.27        520.09         19.08 o
   0   1 -26        323.27        383.81         63.84 o
   1   1 -26       2007.56       1858.58         97.42 o
   2   1 -26       8134.58       8277.33        229.57 o
   3   1 -26       2483.84       2456.47         31.60 o
   4   1 -26        498.88        506.27         13.49 o
   5   1 -26       1387.24       1362.52         26.18 o
   6   1 -26      13286.87      13216.81        159.65 o
   7   1 -26        988.26       1019.46         24.19 o
   8   1 -26        543.18        534.31         18.48 o
   9   1 -26        715.19        726.47         17.77 o
  10   1 -26        290.53        303.50          9.90 o
  11   1 -26       1029.90        993.82         23.10 o
   0   2 -26      20851.01      20873.62        258.72 o
   1   2 -26       7738.85       7795.99         80.32 o
   2   2 -26        250.27        262.05         10.25 o
   3   2 -26        359.72        348.26         10.49 o
   4   2 -26        894.97        917.52         17.99 o
   5   2 -26        374.54        369.09         14.61 o
   6   2 -26        269.08        283.48         11.17 o
   7   2 -26       7954.99       7791.58         89.16 o
   8   2 -26       6002.77       6015.02         78.40 o
   9   2 -26       1126.70       1120.69         24.17 o
  10   2 -26        534.48        503.27         13.76 o
   0   3 -26      10950.09      11252.20        145.93 o
   1   3 -26       2980.29       3044.86         36.89 o
   2   3 -26       4924.08       4852.77         57.59 o
   3   3 -26       6172.39       6126.26         65.12 o
   4   3 -26         32.28         33.85          5.10 o
   5   3 -26       4109.21       4128.60         51.11 o
   6   3 -26       2985.62       2907.57         47.90 o
   7   3 -26       2894.00       2941.62         43.84 o
   8   3 -26       1652.94       1610.65         32.65 o
   9   3 -26        611.47        613.02         30.73 o
  10   3 -26       1838.92       1843.46         38.36 o
   0   4 -26        253.47        286.48         17.52 o
   1   4 -26       5271.34       5358.74         60.54 o
   2   4 -26        719.53        713.85         19.92 o
   3   4 -26        123.14        137.68          7.87 o
   4   4 -26       1457.09       1474.46         24.64 o
   5   4 -26        183.95        183.74         12.40 o
   6   4 -26        940.03        916.82         25.16 o
   7   4 -26       4448.99       4574.60         72.17 o
   8   4 -26       1275.79       1247.06         38.11 o
   9   4 -26       1746.32       1762.05         37.49 o
   0   5 -26       1268.58       1233.94         41.51 o
   1   5 -26        630.83        642.96         20.54 o
   2   5 -26         49.50         66.39          7.64 o
   3   5 -26       1557.01       1600.53         29.11 o
   4   5 -26       1453.06       1410.58         26.34 o
   5   5 -26       3844.33       3987.51         57.49 o
   6   5 -26         27.07         46.06         14.49 o
   7   5 -26        752.81        801.67         23.97 o
   0   6 -26       1227.54       1374.83         40.05 o
   1   6 -26        489.07        519.49         15.57 o
   2   6 -26        141.25        142.09          9.64 o
   3   6 -26       1233.87       1320.96         26.59 o
   4   6 -26        462.74        500.87         13.78 o
   5   6 -26        510.47        528.70         20.66 o
   6   6 -26        510.95        478.64         22.92 o
   0   7 -26       3834.11       3832.91         99.12 o
   1   7 -26         89.93        101.03          7.95 o
   2   7 -26        249.03        236.92         16.01 o
   2   0 -25      21477.76      22148.02        793.12 o
   4   0 -25      11584.92      11449.66        174.54 o
   6   0 -25       3064.91       3156.21        149.02 o
   8   0 -25       2238.95       2286.95         70.56 o
  10   0 -25       3662.27       3767.12         73.33 o
   1   1 -25        289.83        286.18         38.08 o
   2   1 -25      12860.99      12700.12        445.21 o
   3   1 -25       5179.22       5110.21        129.08 o
   4   1 -25      15342.67      15325.82        129.44 o
   5   1 -25       1195.71       1168.76         22.06 o
   6   1 -25        462.18        461.21         25.81 o
   7   1 -25        397.01        374.70         14.44 o
   8   1 -25        311.74        323.73         13.00 o
   9   1 -25       1351.88       1353.70         26.56 o
  10   1 -25       3969.88       3962.48         53.25 o
  11   1 -25       1212.55       1238.85         23.30 o
   1   2 -25       3678.48       3810.28        144.25 o
   2   2 -25        204.65        231.01         35.45 o
   3   2 -25       3976.59       3884.98         42.86 o
   4   2 -25      17753.04      17341.11        136.88 o
   5   2 -25       2909.87       2865.52         39.69 o
   6   2 -25       1114.30       1127.50         23.17 o
   7   2 -25        707.16        699.53         17.36 o
   8   2 -25        425.41        420.56         14.05 o
   9   2 -25       5200.62       5260.21         78.55 o
  10   2 -25        728.40        732.18         17.75 o
  11   2 -25        661.80        621.93         26.14 o
   1   3 -25        920.97        915.72         17.01 o
   2   3 -25       5767.92       5716.22         60.01 o
   3   3 -25       7220.54       7151.53         64.57 o
   4   3 -25        623.43        613.42         13.63 o
   5   3 -25       2319.74       2275.03         34.12 o
   6   3 -25       1755.68       1726.40         34.87 o
   7   3 -25       1379.08       1357.81         28.20 o
   8   3 -25        420.52        410.05         15.14 o
   9   3 -25       3597.64       3518.39         56.16 o
  10   3 -25       3584.98       3509.88         65.66 o
   1   4 -25       1142.32       1141.12         22.25 o
   2   4 -25       5321.82       5336.21         76.97 o
   3   4 -25       6239.55       6214.18         62.42 o
   4   4 -25       4453.01       4413.78         51.50 o
   5   4 -25       1674.88       1673.63         33.63 o
   6   4 -25        892.20        923.53         20.63 o
   7   4 -25        549.61        584.88         22.59 o
   8   4 -25         64.14         69.19          6.96 o
   9   4 -25       2328.79       2348.73         40.54 o
   1   5 -25       2599.70       2637.61         41.89 o
   2   5 -25         61.21         57.98          6.23 o
   3   5 -25       1314.18       1358.01         26.87 o
   4   5 -25      11015.95      11278.23        124.62 o
   5   5 -25        567.73        523.50         16.64 o
   6   5 -25       1113.63       1107.18         27.17 o
   7   5 -25        977.55       1051.90         28.98 o
   8   5 -25        648.84        648.36         19.49 o
   1   6 -25        343.87        376.40         12.51 o
   2   6 -25       2093.89       2146.56         33.06 o
   3   6 -25       3099.56       3137.88         47.42 o
   4   6 -25        538.17        556.74         16.71 o
   5   6 -25       1744.21       1779.37         33.80 o
   6   6 -25        152.87        155.51          9.53 o
   1   7 -25        474.13        514.49         18.13 o
   2   7 -25        621.62        606.91         19.28 o
   0   0 -24      22501.76      21254.92        612.02 o
   2   0 -24       6930.06       7305.94        206.03 o
   4   0 -24        488.17        484.25         43.47 o
   6   0 -24       9357.96       9481.44        479.65 o
   8   0 -24       6631.52       6725.66        125.54 o
  10   0 -24       1715.88       1736.71         54.09 o
   0   1 -24      11407.09      11122.12        386.11 o
   1   1 -24        813.92        918.92         64.71 o
   2   1 -24       8894.66       9392.72        242.31 o
   3   1 -24        331.33        363.58         31.34 o
   4   1 -24        952.18        901.60         46.74 o
   5   1 -24         62.70         63.79          6.00 o
   6   1 -24       7070.34       6921.82         76.05 o
   7   1 -24        835.96        833.11         25.87 o
   8   1 -24       4429.78       4450.23         64.46 o
   9   1 -24        710.46        698.83         18.47 o
  10   1 -24       4162.26       4186.18         56.45 o
  11   1 -24         60.01         66.59          5.58 o
   0   2 -24      11692.03      11503.33        402.16 o
   1   2 -24       5389.09       5325.90        172.89 o
   2   2 -24       2555.79       2677.67        115.82 o
   3   2 -24       1956.22       1823.23         63.13 o
   4   2 -24        247.42        250.83          8.88 o
   5   2 -24       7926.97       7886.71         73.15 o
   6   2 -24        781.79        780.94         17.49 o
   7   2 -24       1197.35       1150.03         21.41 o
   8   2 -24       2419.05       2374.36         39.97 o
   9   2 -24        567.34        585.48         21.45 o
  10   2 -24       1104.31       1125.10         24.14 o
  11   2 -24        242.12        242.52         21.78 o
   0   3 -24        909.09        921.43         25.84 o
   1   3 -24       2997.22       2923.90         33.69 o
   2   3 -24        422.02        426.47         11.41 o
   3   3 -24         65.66         69.69          5.85 o
   4   3 -24        518.37        523.50         17.52 o
   5   3 -24        238.75        212.68          9.84 o
   6   3 -24        825.49        834.81         18.97 o
   7   3 -24       4176.35       4232.74         55.07 o
   8   3 -24        215.72        206.88         10.07 o
   9   3 -24       1167.21       1093.86         25.07 o
  10   3 -24        181.70        189.75         15.28 o
   0   4 -24        889.20        907.21         28.23 o
   1   4 -24        572.58        577.07         15.77 o
   2   4 -24       1331.31       1328.77         22.47 o
   3   4 -24       1228.05       1206.81         22.73 o
   4   4 -24         52.46         70.49          6.56 o
   5   4 -24        213.22        232.41         10.70 o
   6   4 -24       1174.53       1187.78         24.43 o
   7   4 -24       1666.22       1605.84         40.35 o
   8   4 -24        724.64        728.87         20.68 o
   9   4 -24        658.30        714.05         18.21 o
  10   4 -24        130.48        116.15         11.17 o
   0   5 -24       6535.62       6844.92        196.24 o
   1   5 -24       3774.96       3703.74         53.30 o
   2   5 -24        556.71        550.33         15.50 o
   3   5 -24        109.24        118.76          8.91 o
   4   5 -24        904.72        944.16         21.80 o
   5   5 -24        567.38        597.20         16.52 o
   6   5 -24        793.80        800.77         24.12 o
   7   5 -24       2204.93       2180.91         63.99 o
   8   5 -24       1649.44       1662.62         30.50 o
   0   6 -24       1473.14       1404.57         33.41 o
   1   6 -24       2182.48       2214.15         40.12 o
   2   6 -24       3184.32       3323.63         42.04 o
   3   6 -24        434.57        438.48         13.31 o
   4   6 -24        525.65        542.62         15.77 o
   5   6 -24        202.91        191.15         10.24 o
   6   6 -24       2613.78       2661.85         53.74 o
   7   6 -24        892.99        887.38         32.97 o
   0   7 -24       2134.81       2103.80         46.20 o
   1   7 -24        923.00        938.25         18.99 o
   2   7 -24       1246.61       1206.21         26.08 o
   3   7 -24        588.73        587.78         15.63 o
   2   0 -23       1265.30       1244.96         73.50 o
   4   0 -23       4324.72       4134.21        135.31 o
   6   0 -23       9987.58       9801.16        174.49 o
   8   0 -23       2586.59       2600.17         70.75 o
  10   0 -23        171.95        182.84         13.15 o
  12   0 -23        519.10        513.68         21.23 o
   1   1 -23       1472.32       1548.66         82.32 o
   2   1 -23       3325.61       3424.96         96.36 o
   3   1 -23         77.45         88.22         13.52 o
   4   1 -23        141.87        126.57         18.92 o
   5   1 -23        110.52        111.45          7.85 o
   6   1 -23        433.65        437.78         13.70 o
   7   1 -23        993.68        966.79         24.33 o
   8   1 -23        845.48        848.63         26.12 o
   9   1 -23        666.76        643.36         16.34 o
  10   1 -23       3136.71       3083.61         45.65 o
  11   1 -23         44.54         59.28          5.71 o
   1   2 -23        893.28        864.25         63.17 o
   2   2 -23       1145.89       1137.32        102.95 o
   3   2 -23       3281.59       3171.13         84.28 o
   4   2 -23       3005.93       2781.51        109.82 o
   5   2 -23       6355.27       6414.45         62.18 o
   6   2 -23        856.33        869.36         18.23 o
   7   2 -23       1751.90       1733.31         27.84 o
   8   2 -23        537.68        496.36         16.01 o
   9   2 -23          8.80         21.53          6.64 o
  10   2 -23         98.92         97.13          7.45 o
  11   2 -23        497.03        479.74         16.56 o
   1   3 -23       3124.22       3098.93         91.59 o
   2   3 -23       1786.82       1809.61         47.95 o
   3   3 -23       4007.86       3983.21         41.78 o
   4   3 -23       1968.77       1973.53         26.00 o
   5   3 -23       1785.61       1725.10         25.97 o
   6   3 -23       2369.75       2383.98         35.96 o
   7   3 -23        893.51        895.09         20.18 o
   8   3 -23        298.31        273.16         11.78 o
   9   3 -23       1616.91       1575.30         28.58 o
  10   3 -23       2332.23       2187.62         61.40 o
  11   3 -23        207.57        219.99         14.78 o
   1   4 -23        608.40        630.84         15.16 o
   2   4 -23       1092.11       1071.33         20.11 o
   3   4 -23       2055.39       2047.73         29.42 o
   4   4 -23      14847.91      14751.96        127.42 o
   5   4 -23       1255.76       1287.22         24.09 o
   6   4 -23       1185.46       1178.27         22.50 o
   7   4 -23       1092.52       1071.03         24.55 o
   8   4 -23       2239.33       2213.25         42.78 o
   9   4 -23        253.36        271.36         11.41 o
  10   4 -23         80.20         76.30          9.25 o
   1   5 -23         70.59         72.40          7.44 o
   2   5 -23       7680.70       7670.72        103.02 o
   3   5 -23       2162.06       2178.20         37.20 o
   4   5 -23        663.30        644.26         18.08 o
   5   5 -23       1566.81       1584.51         29.34 o
   6   5 -23        952.16        943.46         23.20 o
   7   5 -23          4.40         11.42          5.83 o
   8   5 -23        860.80        845.13         20.41 o
   1   6 -23        144.64        128.47          7.50 o
   2   6 -23       1304.68       1327.97         26.88 o
   3   6 -23       1123.10       1145.73         22.98 o
   4   6 -23       6406.54       6297.49         82.93 o
   5   6 -23        634.23        644.76         16.90 o
   6   6 -23        898.17        918.52         22.17 o
   7   6 -23        141.87        183.24         15.13 o
   1   7 -23       1479.76       1557.48         24.03 o
   2   7 -23       1216.11       1142.82         22.18 o
   3   7 -23        657.96        637.25         15.08 o
   4   7 -23       2517.80       2534.58         71.27 o
   0   0 -22      12752.05      12323.42        395.87 o
   2   0 -22        149.97        166.02         25.94 o
   4   0 -22       2071.80       2101.80         91.37 o
   6   0 -22        899.64        908.71         26.15 o
   8   0 -22       2894.01       2800.93         55.07 o
  10   0 -22       1361.74       1371.23         38.64 o
  12   0 -22        765.12        730.97         28.08 o
   0   1 -22       3710.23       3397.53        173.86 o
   1   1 -22       2378.17       2461.18        144.09 o
   2   1 -22       3407.40       3319.02         92.88 o
   3   1 -22        669.23        628.54         33.34 o
   4   1 -22       3037.13       2912.68         87.21 o
   5   1 -22        106.14        112.95         19.58 o
   6   1 -22       1645.99       1603.04         27.96 o
   7   1 -22        387.72        366.79         14.08 o
   8   1 -22         59.08         66.39          6.79 o
   9   1 -22         32.01         37.75          5.46 o
  10   1 -22       2371.17       2364.05         44.50 o
  11   1 -22        430.42        403.44         16.67 o
  12   1 -22        765.90        756.61         26.50 o
   0   2 -22       5784.23       5660.34        245.44 o
   1   2 -22         91.00         88.02         22.20 o
   2   2 -22        175.87        149.30         20.51 o
   3   2 -22       4491.44       4475.06        101.65 o
   4   2 -22          9.71         13.32         13.65 o
   5   2 -22       3354.07       3313.82         38.04 o
   6   2 -22        939.34        925.43         29.96 o
   7   2 -22       1653.22       1627.27         27.01 o
   8   2 -22       2680.17       2664.45         44.47 o
   9   2 -22        780.84        788.25         35.80 o
  10   2 -22        702.39        719.06         17.46 o
  11   2 -22       3895.63       3925.13         72.70 o
   0   3 -22        588.61        544.53         55.54 o
   1   3 -22       1403.82       1374.13         58.92 o
   2   3 -22       7549.64       7702.16        168.43 o
   3   3 -22       1547.66       1500.20         56.82 o
   4   3 -22        260.11        252.44          8.87 o
   5   3 -22       1152.17       1129.71         21.75 o
   6   3 -22       7930.09       7959.11         95.40 o
   7   3 -22       1006.21        948.36         23.84 o
   8   3 -22         71.06         71.90          7.19 o
   9   3 -22        460.42        437.88         14.09 o
  10   3 -22        654.09        635.95         24.19 o
  11   3 -22       1230.88       1186.78         28.60 o
   0   4 -22      17182.89      17211.24        261.53 o
   1   4 -22       3576.08       3590.28         41.51 o
   2   4 -22        851.35        837.72         19.05 o
   3   4 -22       2079.15       2081.07         27.27 o
   4   4 -22        899.81        870.16         17.24 o
   5   4 -22       2870.03       2804.34         36.59 o
   6   4 -22       1176.76       1155.84         22.70 o
   7   4 -22       1621.52       1570.39         28.52 o
   8   4 -22       4310.90       4348.59         61.62 o
   9   4 -22       1244.60       1275.30         24.31 o
  10   4 -22         86.26         91.62          7.82 o
   0   5 -22        460.40        411.75         19.06 o
   1   5 -22        105.59         95.93          7.59 o
   2   5 -22       6770.22       6880.07         94.82 o
   3   5 -22        619.18        659.08         18.97 o
   4   5 -22         91.73        106.54          8.30 o
   5   5 -22        613.02        652.57         18.96 o
   6   5 -22       6378.58       6306.20         76.44 o
   7   5 -22        193.37        172.83         12.48 o
   8   5 -22       1451.69       1435.31         28.91 o
   9   5 -22        110.57        106.74          6.37 o
   0   6 -22       7032.39       6954.87        108.23 o
   1   6 -22       1883.98       1900.03         29.85 o
   2   6 -22        550.84        509.08         14.14 o
   3   6 -22        324.37        358.78         12.81 o
   4   6 -22        666.37        653.47         20.07 o
   5   6 -22         76.07         90.32          7.39 o
   6   6 -22        582.74        546.93         22.24 o
   7   6 -22       1336.76       1310.85         31.59 o
   0   7 -22       1829.77       1802.60         36.02 o
   1   7 -22       1876.66       1874.80         25.95 o
   2   7 -22        533.90        512.08         14.51 o
   3   7 -22        536.94        578.07         14.92 o
   4   7 -22         49.92         45.16          5.43 o
   5   7 -22       3207.03       3085.11         82.85 o
   2   0 -21       4425.38       4382.94        139.77 o
   4   0 -21      45215.70      44911.35        770.95 o
   6   0 -21       2588.18       2336.61        140.68 o
   8   0 -21       1215.62       1210.11         32.40 o
  10   0 -21       6225.39       6191.75        116.59 o
  12   0 -21       8711.19       8378.87        194.74 o
   1   1 -21       1829.40       1785.08        117.44 o
   2   1 -21      12931.71      12955.17        190.81 o
   3   1 -21       2040.80       1908.84         57.52 o
   4   1 -21       3294.62       3147.69         94.35 o
   5   1 -21        319.37        300.40         28.85 o
   6   1 -21       9086.79       8965.95         93.92 o
   7   1 -21        386.65        380.11         14.42 o
   8   1 -21        593.32        585.68         16.98 o
   9   1 -21        503.56        486.35         20.60 o
  10   1 -21       9107.14       8933.41        110.49 o
  11   1 -21        477.03        491.25         19.11 o
  12   1 -21        167.11        159.11         12.05 o
   1   2 -21       3191.02       3231.01        121.58 o
   2   2 -21       1782.02       1767.76         65.56 o
   3   2 -21       2116.30       2165.19         98.07 o
   4   2 -21      13022.00      12958.87        226.01 o
   5   2 -21        863.38        788.65         49.14 o
   6   2 -21         48.22         56.98          5.83 o
   7   2 -21        999.35       1003.04         20.50 o
   8   2 -21        489.58        495.86         18.81 o
   9   2 -21       1661.38       1618.16         31.63 o
  10   2 -21        796.62        806.67         19.35 o
  11   2 -21        189.80        189.75         11.81 o
   1   3 -21       5396.11       5453.77        123.28 o
   2   3 -21       2485.70       2471.39         69.98 o
   3   3 -21       2647.97       2605.77         68.81 o
   4   3 -21        485.13        492.56         16.87 o
   5   3 -21       2156.43       2172.60         37.00 o
   6   3 -21        657.88        681.61         18.13 o
   7   3 -21        775.28        777.14         21.97 o
   8   3 -21        294.08        278.67         12.61 o
   9   3 -21       2530.08       2529.67         41.37 o
  10   3 -21       1884.59       1903.94         43.21 o
  11   3 -21        202.44        194.26         10.71 o
   1   4 -21        910.77        921.13         17.86 o
   2   4 -21       2842.20       2830.67         32.85 o
   3   4 -21       4748.31       4730.90         49.53 o
   4   4 -21       1120.04       1166.96         21.58 o
   5   4 -21       3897.57       3889.88         46.35 o
   6   4 -21        966.49        955.17         20.61 o
   7   4 -21        370.00        411.15         17.28 o
   8   4 -21       1410.06       1389.85         28.42 o
   9   4 -21       3256.33       3257.54         47.73 o
  10   4 -21        724.69        688.02         19.57 o
   1   5 -21       4056.78       4021.26         50.41 o
   2   5 -21       1266.80       1306.94         30.64 o
   3   5 -21        693.38        651.47         21.11 o
   4   5 -21       1088.34       1082.74         24.81 o
   5   5 -21        482.06        463.92         17.82 o
   6   5 -21        272.34        254.14         12.14 o
   7   5 -21       3002.44       3017.42         53.98 o
   8   5 -21        521.96        486.75         15.97 o
   9   5 -21       1394.63       1388.25         26.58 o
   1   6 -21        594.73        630.74         16.15 o
   2   6 -21       1644.66       1556.77         24.41 o
   3   6 -21       2641.03       2633.41         40.67 o
   4   6 -21        325.68        280.77         11.41 o
   5   6 -21       2942.05       3004.30         61.68 o
   6   6 -21        646.16        642.06         18.77 o
   7   6 -21        150.38        166.82         10.63 o
   1   7 -21        392.28        428.17         11.31 o
   2   7 -21        349.07        310.61         10.16 o
   3   7 -21       1919.34       1935.28         32.50 o
   4   7 -21       2537.67       2370.36         51.32 o
   5   7 -21       1900.15       1751.33         53.08 o
   0   0 -20      47065.57      44926.57       1086.57 o
   2   0 -20        275.71        174.53         26.52 o
   4   0 -20        694.64        673.10         49.49 o
   6   0 -20       2410.14       2373.86        135.81 o
   8   0 -20      23730.56      23087.17        277.11 o
  10   0 -20       1308.34       1293.02         39.40 o
  12   0 -20       1136.97       1195.89         42.49 o
   0   1 -20       4752.15       4526.93        195.36 o
   1   1 -20        826.57        980.11         85.52 o
   2   1 -20      32093.64      31440.50        448.66 o
   3   1 -20       2667.67       2445.56         65.48 o
   4   1 -20        332.47        334.65         36.82 o
   5   1 -20       3639.86       3676.00        101.43 o
   6   1 -20      28972.03      28267.77        522.45 o
   7   1 -20        933.24        907.11         20.41 o
   8   1 -20        201.97        180.04         10.07 o
   9   1 -20       1161.25       1165.15         24.30 o
  10   1 -20       2670.65       2667.96         44.13 o
  11   1 -20       1580.85       1567.29         37.10 o
  12   1 -20        117.18        124.77         11.47 o
   0   2 -20      37357.25      37369.20        943.58 o
   1   2 -20       8010.85       7723.79        313.59 o
   2   2 -20       1247.97       1202.10         73.26 o
   3   2 -20       5012.78       4958.31         82.39 o
   4   2 -20       1003.66       1049.00         38.89 o
   5   2 -20       2661.42       2496.43         70.94 o
   6   2 -20        589.35        567.96         14.50 o
   7   2 -20       7279.56       7204.50         82.51 o
   8   2 -20      11586.83      11479.70        200.43 o
   9   2 -20        525.65        507.78         16.90 o
  10   2 -20         70.95         72.10          6.72 o
  11   2 -20       5220.89       5265.82         78.41 o
  12   2 -20       1108.55       1117.29         35.89 o
   0   3 -20       4775.93       4799.50        284.00 o
   1   3 -20       2451.88       2526.17         95.93 o
   2   3 -20       1412.92       1391.95         51.00 o
   3   3 -20       8445.80       8115.11        148.34 o
   4   3 -20        808.88        751.10         32.79 o
   5   3 -20      19123.90      18913.51        152.55 o
   6   3 -20       2825.27       2803.64         41.50 o
   7   3 -20       1129.03       1110.88         31.82 o
   8   3 -20        132.99        141.19         14.33 o
   9   3 -20        289.83        289.79         21.22 o
  10   3 -20        230.28        226.90         11.35 o
  11   3 -20       3260.86       3157.11        157.15 o
   0   4 -20       3257.75       3378.90        135.91 o
   1   4 -20      11848.36      11673.26        185.35 o
   2   4 -20       1648.93       1639.38         24.54 o
   3   4 -20       1597.09       1587.12         24.27 o
   4   4 -20        702.14        732.38         17.95 o
   5   4 -20        204.94        220.89          9.70 o
   6   4 -20        974.46        930.04         28.96 o
   7   4 -20       3672.27       3756.31         82.80 o
   8   4 -20         47.30         59.58         10.31 o
   9   4 -20       2330.55       2344.12         38.26 o
  10   4 -20        886.83        869.36         18.03 o
   0   5 -20       4092.63       4020.66         70.06 o
   1   5 -20       4320.48       4335.28         48.62 o
   2   5 -20        207.37        204.97         10.73 o
   3   5 -20       2453.48       2512.55         53.38 o
   4   5 -20        394.61        379.11         18.47 o
   5   5 -20       2614.33       2622.09         83.33 o
   6   5 -20         77.89         82.81          7.86 o
   7   5 -20       1191.88       1196.69         25.36 o
   8   5 -20        590.15        557.04         15.25 o
   9   5 -20       1471.53       1420.09         41.85 o
   0   6 -20       3843.49       3971.89         71.92 o
   1   6 -20       1016.38       1038.18         21.52 o
   2   6 -20       1523.60       1489.48         24.19 o
   3   6 -20        224.58        231.51         12.08 o
   4   6 -20        401.00        422.26         15.14 o
   5   6 -20         73.42        100.63          8.28 o
   6   6 -20       1487.79       1449.03         27.70 o
   7   6 -20        998.38       1016.35         37.97 o
   8   6 -20       1010.77        987.92         37.77 o
   0   7 -20        983.84        978.00         26.03 o
   1   7 -20        236.45        234.01          8.83 o
   2   7 -20        239.61        224.20          9.15 o
   3   7 -20         66.81         79.21          6.77 o
   4   7 -20        475.23        437.48         15.25 o
   5   7 -20        104.71        101.13          8.32 o
   6   7 -20         66.62         64.09          9.26 o
   2   0 -19        946.53        808.68         72.30 o
   4   0 -19      37080.80      34927.55        612.33 o
   6   0 -19       3724.45       3593.69        168.91 o
   8   0 -19       8101.39       7932.47        111.25 o
  10   0 -19       2125.10       2134.34         43.77 o
  12   0 -19       3008.99       3057.57         85.88 o
   1   1 -19       2279.62       2143.86         77.92 o
   2   1 -19      23438.28      23225.55        281.26 o
   3   1 -19       4598.58       4589.82         93.97 o
   4   1 -19       6863.58       7048.59        146.07 o
   5   1 -19       1363.32       1333.58         56.23 o
   6   1 -19       7244.99       7223.93        185.25 o
   7   1 -19        553.45        558.64         15.57 o
   8   1 -19        463.86        435.48         13.96 o
   9   1 -19       2011.89       1975.43         33.83 o
  10   1 -19      17844.84      17568.31        237.08 o
  11   1 -19        734.03        721.06         20.77 o
  12   1 -19       1020.12       1036.58         37.60 o
   1   2 -19       1731.53       1930.67         88.72 o
   2   2 -19        124.35        127.47         13.76 o
   3   2 -19      16864.66      16456.93        187.47 o
   4   2 -19      24842.71      24347.95        288.39 o
   5   2 -19       7148.67       7027.77        131.15 o
   6   2 -19       1421.56       1363.02         60.00 o
   7   2 -19        391.60        373.70         12.79 o
   8   2 -19        700.42        717.36         29.15 o
   9   2 -19        104.43        107.34         10.44 o
  10   2 -19        911.79        958.48         26.51 o
  11   2 -19       1769.70       1730.71         34.87 o
  12   2 -19       2926.06       2875.03         79.43 o
   1   3 -19       7567.34       7420.69        129.07 o
   2   3 -19       4272.29       4451.53         86.56 o
   3   3 -19      17112.41      16940.78        202.83 o
   4   3 -19        897.34        908.61         35.96 o
   5   3 -19       5008.10       5050.03         87.76 o
   6   3 -19       1632.10       1657.21         38.45 o
   7   3 -19       1278.53       1307.44         32.59 o
   8   3 -19        465.70        464.22         19.41 o
   9   3 -19       5087.90       5048.23        100.52 o
  10   3 -19       2346.86       2286.85         43.55 o
  11   3 -19       2093.39       2128.54        104.87 o
   1   4 -19       2531.91       2523.96         72.88 o
   2   4 -19       1846.08       1819.22         76.26 o
   3   4 -19      10712.70      10495.89         89.63 o
   4   4 -19       3293.43       3336.85         43.24 o
   5   4 -19       4702.32       4668.92         57.47 o
   6   4 -19         85.07         82.11         13.36 o
   7   4 -19       1470.98       1443.62         37.15 o
   8   4 -19        282.20        257.94         31.91 o
   9   4 -19        559.02        597.00         19.38 o
  10   4 -19       2149.36       2180.21         34.27 o
   1   5 -19       3697.52       3704.84         42.65 o
   2   5 -19        494.86        532.41         16.29 o
   3   5 -19        783.12        742.49         22.25 o
   4   5 -19       1262.33       1258.48         34.74 o
   5   5 -19        474.70        431.17         32.96 o
   6   5 -19       1993.95       1991.55         34.28 o
   7   5 -19       1817.36       1831.14         33.79 o
   8   5 -19       2264.33       2271.73         42.46 o
   9   5 -19       2798.21       2748.96         39.53 o
  10   5 -19         72.92         81.41         10.26 o
   1   6 -19       1451.30       1448.83         26.42 o
   2   6 -19       2254.48       2298.76         34.93 o
   3   6 -19       1315.38       1349.60         24.45 o
   4   6 -19        449.95        483.54         16.99 o
   5   6 -19        763.28        757.31         20.77 o
   6   6 -19         98.04         95.93          8.81 o
   7   6 -19        198.56        190.05         13.91 o
   8   6 -19        454.41        423.16         33.00 o
   1   7 -19        202.44        208.18          9.88 o
   2   7 -19        579.71        588.58         15.07 o
   3   7 -19        605.87        616.42         14.89 o
   4   7 -19       2252.47       2334.21         43.26 o
   5   7 -19        614.62        613.72         17.67 o
   6   7 -19        363.15        340.45         14.38 o
   1   8 -19        525.04        539.82         18.01 o
   0   0 -18      31917.16      30477.21        759.69 o
   2   0 -18      22532.41      22816.41        423.63 o
   4   0 -18       2921.13       3019.42        176.72 o
   6   0 -18       7776.25       8062.34        271.88 o
   8   0 -18       3192.56       3194.16         56.20 o
  10   0 -18       3212.49       3274.96         63.88 o
  12   0 -18        624.84        631.64         31.42 o
   0   1 -18      28028.30      28284.99        508.28 o
   1   1 -18        702.71        728.17         42.61 o
   2   1 -18       7680.92       7640.08        113.80 o
   3   1 -18      11104.18      10819.02        274.76 o
   4   1 -18       1440.19       1434.71         48.04 o
   5   1 -18         62.70         72.30         15.68 o
   6   1 -18      12892.81      13125.19        275.08 o
   7   1 -18       1223.43       1223.83         33.95 o
   8   1 -18      11024.39      11050.13        111.14 o
   9   1 -18       2365.82       2360.45         43.80 o
  10   1 -18       1420.56       1380.44         34.22 o
  11   1 -18       4789.42       4912.05         77.46 o
  12   1 -18         98.12        113.35         12.61 o
   0   2 -18      24700.62      25475.55        673.94 o
   1   2 -18       3866.92       3778.03         83.15 o
   2   2 -18       8604.47       8631.60        128.33 o
   3   2 -18       4203.72       4193.49         67.80 o
   4   2 -18        353.01        350.37         20.58 o
   5   2 -18      15909.77      15973.29        254.82 o
   6   2 -18       2414.64       2327.70         98.34 o
   7   2 -18       1995.35       1976.93         35.16 o
   8   2 -18       6002.20       5814.45         94.98 o
   9   2 -18        772.01        769.12         21.67 o
  10   2 -18        284.05        283.88         12.63 o
  11   2 -18         69.98         74.70          7.99 o
  12   2 -18        359.28        364.09         12.07 o
   0   3 -18       5263.27       5228.17        155.91 o
   1   3 -18      11228.53      11385.77        153.91 o
   2   3 -18       6945.98       6990.92        116.52 o
   3   3 -18      11043.90      10820.52        194.73 o
   4   3 -18        709.86        639.25         29.90 o
   5   3 -18       1537.95       1511.71         57.72 o
   6   3 -18       5793.87       5677.77         80.57 o
   7   3 -18       3891.24       3805.47         55.76 o
   8   3 -18        628.11        599.20         23.14 o
   9   3 -18       1341.55       1323.96         40.00 o
  10   3 -18       1712.47       1662.01         36.67 o
  11   3 -18       5406.62       5322.69         96.10 o
  12   3 -18         10.62         20.63          6.46 o
   0   4 -18       9320.76       9562.34        249.31 o
   1   4 -18       6831.87       6866.15        116.45 o
   2   4 -18       2920.33       2998.90         88.19 o
   3   4 -18       1829.00       1829.34         68.28 o
   4   4 -18        183.60        176.84          9.08 o
   5   4 -18       3916.48       3996.73         52.29 o
   6   4 -18       2266.56       2262.82         56.45 o
   7   4 -18       3491.09       3459.31         66.49 o
   8   4 -18       3267.03       3308.51         62.94 o
   9   4 -18       1092.53       1089.55         35.45 o
  10   4 -18        575.35        559.35         14.94 o
  11   4 -18        365.88        362.38         11.47 o
   0   5 -18       3419.78       3461.91         68.90 o
   1   5 -18       2128.95       2123.03         33.93 o
   2   5 -18        358.67        369.49         13.49 o
   3   5 -18       2636.64       2613.88         44.91 o
   4   5 -18        196.99        210.58         12.56 o
   5   5 -18       2352.30       2376.37         61.33 o
   6   5 -18        182.97        189.15         18.39 o
   7   5 -18       3182.43       3256.24         51.23 o
   8   5 -18       4831.23       4885.01         67.53 o
   9   5 -18        403.75        367.69         13.21 o
  10   5 -18        459.99        454.31         21.64 o
   0   6 -18        335.01        305.11         16.74 o
   1   6 -18       3242.71       3223.60         44.55 o
   2   6 -18       7636.91       7819.02         88.65 o
   3   6 -18        119.51        123.16          7.92 o
   4   6 -18         25.16         20.43          6.88 o
   5   6 -18        484.13        500.67         17.20 o
   6   6 -18       6172.30       6071.39         93.78 o
   7   6 -18       1828.33       1840.15         68.97 o
   8   6 -18        679.93        646.56         21.48 o
   0   7 -18       2298.93       2317.09         46.60 o
   1   7 -18        304.48        290.39         10.37 o
   2   7 -18          9.38         15.72          4.63 o
   3   7 -18       3223.64       3183.74         48.08 o
   4   7 -18        296.37        299.00         10.23 o
   5   7 -18       1293.54       1308.04         28.63 o
   6   7 -18        328.06        303.20         17.76 o
   0   8 -18          7.92         11.52          4.94 o
   1   8 -18        367.01        356.78         13.70 o
   2   8 -18        458.90        450.50         16.98 o
   2   0 -17      10569.32      10141.82        222.22 o
   4   0 -17      14696.86      14783.20        291.92 o
   6   0 -17       4816.82       4805.70        187.35 o
   8   0 -17        947.39        923.13         25.66 o
  10   0 -17       2946.12       2938.92         54.98 o
  12   0 -17       1366.31       1325.97         51.41 o
   1   1 -17       1783.48       1718.89         51.50 o
   2   1 -17       9787.25      10109.87        137.08 o
   3   1 -17       8066.87       7978.03        117.73 o
   4   1 -17       5559.43       5485.71        102.63 o
   5   1 -17        898.11        826.80         36.08 o
   6   1 -17       2566.38       2671.46         79.60 o
   7   1 -17       3144.13       3054.67        105.27 o
   8   1 -17       3409.79       3403.74         44.73 o
   9   1 -17        152.50        161.42         10.40 o
  10   1 -17       1215.18       1241.96         32.44 o
  11   1 -17        101.10        109.35          9.35 o
  12   1 -17       1723.78       1592.52         53.69 o
   1   2 -17        702.73        653.97         27.99 o
   2   2 -17       1020.89       1067.32         31.44 o
   3   2 -17       2750.58       2819.86         52.33 o
   4   2 -17       5441.16       5473.09         87.40 o
   5   2 -17       4228.44       4077.83         81.65 o
   6   2 -17       1782.48       1914.25         88.13 o
   7   2 -17       1083.92        983.81         22.87 o
   8   2 -17        320.92        315.82         15.03 o
   9   2 -17        323.77        349.57         20.51 o
  10   2 -17        587.95        626.23         18.66 o
  11   2 -17        806.56        803.07         23.04 o
  12   2 -17       1785.34       1740.42         41.43 o
   1   3 -17        761.37        767.02         36.19 o
   2   3 -17       6546.64       6431.67        100.47 o
   3   3 -17       3904.12       3886.18         73.91 o
   4   3 -17        868.14        883.58         34.12 o
   5   3 -17       2725.42       2593.46         75.55 o
   6   3 -17       1864.57       1784.98         41.89 o
   7   3 -17        416.29        392.72         18.72 o
   8   3 -17        294.65        316.12         16.16 o
   9   3 -17        346.16        330.64         19.59 o
  10   3 -17       1367.20       1384.34         32.95 o
  11   3 -17       1612.90       1656.81         40.35 o
  12   3 -17        394.60        386.11         18.89 o
   1   4 -17       2263.82       2356.64         74.28 o
   2   4 -17       1094.65       1194.69         53.24 o
   3   4 -17       1992.64       1998.56         85.27 o
   4   4 -17       2862.21       2790.82         45.45 o
   5   4 -17       2227.91       2251.10         42.53 o
   6   4 -17        326.50        316.32         14.71 o
   7   4 -17        966.85        969.09         30.34 o
   8   4 -17       2065.55       2018.39         46.15 o
   9   4 -17       1883.24       1991.25         52.18 o
  10   4 -17        497.13        498.86         20.62 o
  11   4 -17        776.16        736.98         17.77 o
   1   5 -17         52.00         72.30          7.63 o
   2   5 -17        676.16        682.81         21.69 o
   3   5 -17       3658.97       3610.01         61.83 o
   4   5 -17       2683.42       2696.89         47.55 o
   5   5 -17       4305.35       4236.95         60.04 o
   6   5 -17        206.39        218.99         13.96 o
   7   5 -17        211.11        229.21         11.57 o
   8   5 -17       1302.31       1312.35         24.34 o
   9   5 -17         93.39         88.12          7.33 o
  10   5 -17       4639.14       4495.59         66.49 o
   1   6 -17       1353.19       1358.71         27.99 o
   2   6 -17       2589.69       2605.17         41.75 o
   3   6 -17       2586.46       2565.92         45.83 o
   4   6 -17       4129.32       4026.47         55.57 o
   5   6 -17       2183.28       2219.06         37.42 o
   6   6 -17       1730.91       1756.24         31.99 o
   7   6 -17        694.64        682.71         19.30 o
   8   6 -17        317.98        310.81         20.31 o
   9   6 -17        220.19        201.77         15.15 o
   1   7 -17       2940.18       2967.25         39.47 o
   2   7 -17       2994.66       2904.07         38.37 o
   3   7 -17       3860.22       3825.80         65.61 o
   4   7 -17       3857.27       3863.65         49.73 o
   5   7 -17       1923.28       2000.07         39.03 o
   6   7 -17        347.76        346.36         12.54 o
   1   8 -17        772.60        813.98         17.45 o
   2   8 -17       1685.96       1663.82         60.52 o
   3   8 -17       2950.87       2902.67         57.02 o
   0   0 -16      10613.14      10306.64        307.91 o
   2   0 -16       1313.72       1311.35         90.07 o
   4   0 -16        303.57        334.25         29.35 o
   6   0 -16        933.21        936.95         71.08 o
   8   0 -16       3038.47       2967.65         52.72 o
  10   0 -16       5140.49       4951.50         80.89 o
  12   0 -16        312.03        306.51         23.67 o
   0   1 -16       7723.88       7448.83        175.45 o
   1   1 -16       3151.77       3246.63         65.91 o
   2   1 -16       1325.32       1320.56         34.19 o
   3   1 -16       5072.10       5052.83         76.78 o
   4   1 -16        828.99        840.52         33.70 o
   5   1 -16       3072.18       3036.95         70.04 o
   6   1 -16       2255.75       2215.95         80.98 o
   7   1 -16        845.48        850.73         44.08 o
   8   1 -16       2798.66       2680.07         39.10 o
   9   1 -16       3721.08       3773.33         58.60 o
  10   1 -16        188.91        198.76         12.97 o
  11   1 -16       1499.50       1451.93         33.58 o
  12   1 -16        945.58        960.88         39.78 o
  13   1 -16        489.90        455.01         20.44 o
   0   2 -16       2523.19       2491.82         92.08 o
   1   2 -16       5698.95       5625.80         90.26 o
   2   2 -16         51.38         42.06          8.30 o
   3   2 -16      11375.23      11441.85        129.87 o
   4   2 -16       1041.53       1007.74         32.68 o
   5   2 -16       4920.45       4899.63         91.70 o
   6   2 -16        412.74        416.45         27.28 o
   7   2 -16        420.02        404.64         30.06 o
   8   2 -16       5910.51       5944.02        110.81 o
   9   2 -16       3189.08       3157.61         51.87 o
  10   2 -16        916.72        895.89         22.98 o
  11   2 -16       5638.75       5617.49         87.68 o
  12   2 -16        270.48        266.86         12.80 o
   0   3 -16       2244.15       2452.27         97.20 o
   1   3 -16        951.96        886.98         36.06 o
   2   3 -16       9137.26       9209.17        123.59 o
   3   3 -16       7428.44       7426.00        109.54 o
   4   3 -16        706.80        630.84         28.34 o
   5   3 -16       5186.91       5335.91        113.20 o
   6   3 -16       5912.96       5841.38        139.87 o
   7   3 -16        299.77        332.74         19.77 o
   8   3 -16       2634.68       2613.38         52.17 o
   9   3 -16       2394.87       2368.86         48.63 o
  10   3 -16        788.70        812.78         24.43 o
  11   3 -16       2581.41       2551.00         55.93 o
  12   3 -16        431.15        396.33         12.02 o
   0   4 -16      12127.83      12399.52        400.52 o
   1   4 -16       1292.47       1288.12         53.52 o
   2   4 -16       2169.16       2194.12         82.87 o
   3   4 -16       2001.94       1963.92         87.56 o
   4   4 -16        139.49        150.40         23.65 o
   5   4 -16        349.40        342.36         14.43 o
   6   4 -16        273.64        280.77         16.47 o
   7   4 -16        156.46        153.20         13.26 o
   8   4 -16       6393.50       6379.40        104.51 o
   9   4 -16       1901.20       1806.61         70.50 o
  10   4 -16       1505.59       1545.86         59.35 o
  11   4 -16       2353.53       2343.12         44.11 o
   0   5 -16       2379.88       2276.93         55.17 o
   1   5 -16        163.95        182.14         10.71 o
   2   5 -16       6193.23       6375.10         84.43 o
   3   5 -16        568.09        557.14         16.62 o
   4   5 -16         45.11         62.08          8.52 o
   5   5 -16         92.81        106.44          7.73 o
   6   5 -16       8478.42       8468.89        112.28 o
   7   5 -16        705.57        652.07         22.04 o
   8   5 -16       1999.55       1956.61         35.86 o
   9   5 -16        101.84        101.44          7.91 o
  10   5 -16        715.36        719.56         17.24 o
   0   6 -16       8565.55       8518.05        158.62 o
   1   6 -16       3097.38       2984.28         50.94 o
   2   6 -16        796.45        765.92         20.58 o
   3   6 -16        663.11        675.60         19.83 o
   4   6 -16        235.09        247.03         10.16 o
   5   6 -16        593.99        570.36         16.22 o
   6   6 -16        659.69        642.96         27.59 o
   7   6 -16        934.18        915.32         26.28 o
   8   6 -16       3275.13       3283.68         63.51 o
   9   6 -16        523.74        443.19         22.53 o
   0   7 -16       2786.25       2776.70         54.15 o
   1   7 -16       1039.11       1059.11         20.76 o
   2   7 -16       1779.85       1774.26         34.73 o
   3   7 -16       1553.67       1573.30         31.49 o
   4   7 -16         24.13         40.55          5.48 o
   5   7 -16       2556.50       2567.32         39.90 o
   6   7 -16       1732.99       1594.32         42.63 o
   7   7 -16        759.15        732.88         30.37 o
   0   8 -16        394.54        340.65         16.18 o
   1   8 -16       2348.12       2320.49         49.57 o
   2   8 -16       1552.28       1559.58         37.67 o
   3   8 -16       1074.11       1128.50         30.05 o
   4   8 -16        166.54        135.48         12.79 o
   2   0 -15       9967.45       9729.17        205.44 o
   4   0 -15       8261.91       8188.41        177.86 o
   6   0 -15        767.68        889.08         66.58 o
   8   0 -15       6639.64       6793.05        142.45 o
  10   0 -15       8938.25       8750.36        127.07 o
  12   0 -15       2108.06       2167.59         72.85 o
   1   1 -15       1574.81       1607.04         36.85 o
   2   1 -15       6277.42       6146.49         84.40 o
   3   1 -15       1256.22       1262.48         30.45 o
   4   1 -15       2074.44       2031.21         47.45 o
   5   1 -15       2111.81       2057.24         46.70 o
   6   1 -15       3807.87       3923.13        111.05 o
   7   1 -15        279.17        270.16         26.68 o
   8   1 -15         12.48         22.33          5.02 o
   9   1 -15       1299.33       1316.45         26.62 o
  10   1 -15        861.76        870.16         22.38 o
  11   1 -15        239.62        232.01         10.73 o
  12   1 -15        150.97        147.20         12.06 o
  13   1 -15        549.38        547.83         24.13 o
   1   2 -15       6481.40       6688.31         91.43 o
   2   2 -15        839.16        796.96         25.80 o
   3   2 -15      13017.15      13168.85        142.64 o
   4   2 -15      16791.02      16882.30        173.94 o
   5   2 -15       1214.18       1224.23         34.78 o
   6   2 -15        223.59        246.53         17.78 o
   7   2 -15        827.62        830.31         40.91 o
   8   2 -15         77.61        110.75         12.38 o
   9   2 -15        956.93        950.67         24.21 o
  10   2 -15       1681.77       1704.97         33.78 o
  11   2 -15         69.67         90.82          7.41 o
  12   2 -15       3809.91       3743.89         59.79 o
  13   2 -15        259.28        227.20         14.67 o
   1   3 -15       1380.07       1342.09         48.26 o
   2   3 -15      23918.81      23991.47        255.32 o
   3   3 -15      14335.82      13924.46        183.62 o
   4   3 -15        931.27        920.93         30.90 o
   5   3 -15       3839.90       3921.53         81.97 o
   6   3 -15       4532.80       4626.87        103.05 o
   7   3 -15       2530.91       2493.72         43.36 o
   8   3 -15       1394.82       1438.42         32.02 o
   9   3 -15         35.10         50.77          7.58 o
  10   3 -15       4749.57       4756.54         96.05 o
  11   3 -15        368.59        373.60         18.13 o
  12   3 -15         22.64         31.74          4.76 o
   1   4 -15       2797.72       2871.73         79.98 o
   2   4 -15        822.69        828.00         49.77 o
   3   4 -15       1014.68       1040.49         53.50 o
   4   4 -15      11801.80      11852.70        279.51 o
   5   4 -15       2662.01       2639.82         65.25 o
   6   4 -15         98.91        114.85         11.21 o
   7   4 -15       1203.37       1231.34         35.06 o
   8   4 -15        856.03        849.73         28.44 o
   9   4 -15       4108.95       4081.04         87.62 o
  10   4 -15       2691.11       2586.05         83.32 o
  11   4 -15        554.33        520.69         20.33 o
   1   5 -15       8667.05       8680.87        121.99 o
   2   5 -15       9731.64       9572.96        105.33 o
   3   5 -15       1235.14       1193.99         27.65 o
   4   5 -15       1252.48       1242.36         26.06 o
   5   5 -15        397.62        404.84         15.89 o
   6   5 -15       1692.21       1654.71         32.17 o
   7   5 -15       2537.31       2562.11         51.01 o
   8   5 -15        991.69        957.98         23.36 o
   9   5 -15       3038.40       3007.71         92.38 o
  10   5 -15       1626.13       1571.99         32.62 o
   1   6 -15         54.61         66.09          7.92 o
   2   6 -15       2181.47       2098.80         39.14 o
   3   6 -15       6300.64       6361.48         78.30 o
   4   6 -15       1102.61       1058.51         22.89 o
   5   6 -15       2609.49       2630.31         37.59 o
   6   6 -15        134.66        128.77          9.18 o
   7   6 -15       1859.43       1956.91         48.35 o
   8   6 -15        838.33        790.75         24.28 o
   9   6 -15        623.07        568.16         27.90 o
   1   7 -15       1018.14       1057.81         25.70 o
   2   7 -15        127.16         89.22          9.48 o
   3   7 -15       1590.25       1577.60         32.21 o
   4   7 -15       3661.26       3578.17         48.27 o
   5   7 -15       1406.00       1364.62         23.29 o
   6   7 -15        617.34        587.98         17.79 o
   7   7 -15        319.54        318.22         14.38 o
   1   8 -15        485.70        452.70         15.83 o
   2   8 -15        947.71        909.61         22.42 o
   3   8 -15       1663.39       1608.64         35.50 o
   4   8 -15        658.61        558.94         18.97 o
   0   0 -14      40288.67      38459.05        680.16 o
   2   0 -14       1844.64       1754.44         65.30 o
   4   0 -14       3116.01       3287.68         92.58 o
   6   0 -14       8219.46       8323.89        253.86 o
   8   0 -14      42970.03      43113.96       1031.84 o
  10   0 -14       1139.37       1194.09         30.29 o
  12   0 -14       3334.12       3332.44         99.13 o
   0   1 -14       1302.51       1244.06         38.06 o
   1   1 -14       1552.57       1569.29         30.36 o
   2   1 -14      69108.08      67463.30        616.87 o
   3   1 -14       5847.79       5814.45         94.33 o
   4   1 -14        162.95        184.45         11.79 o
   5   1 -14       4532.07       4281.41        110.40 o
   6   1 -14      29227.60      28178.55        494.80 o
   7   1 -14        289.30        334.55         38.90 o
   8   1 -14        232.68        190.45         22.71 o
   9   1 -14        432.54        418.86         11.40 o
  10   1 -14       6769.56       6748.69         90.79 o
  11   1 -14        601.66        601.70         17.52 o
  12   1 -14       1447.52       1446.53         30.61 o
  13   1 -14       1256.65       1282.81         43.22 o
   0   2 -14      17303.21      18531.70        485.96 o
   1   2 -14       7948.17       7872.49        109.32 o
   2   2 -14        109.74        125.07          9.71 o
   3   2 -14      14700.18      14524.56        160.94 o
   4   2 -14         43.43         42.56          6.63 o
   5   2 -14       3287.42       3294.29         59.40 o
   6   2 -14       1946.35       1920.66         44.85 o
   7   2 -14       3061.28       3067.09         71.81 o
   8   2 -14      18955.02      19039.57        325.09 o
   9   2 -14       3462.68       3433.48         55.72 o
  10   2 -14         97.12        108.64          7.59 o
  11   2 -14       4975.55       4984.74         68.95 o
  12   2 -14       1081.46       1077.04         21.54 o
  13   2 -14        111.17        123.76         12.42 o
   0   3 -14       2373.59       2219.46         87.19 o
   1   3 -14       8220.92       8197.62        139.18 o
   2   3 -14       2969.61       2836.78         70.95 o
   3   3 -14      13091.24      12924.92        181.99 o
   4   3 -14         46.24         45.76          9.36 o
   5   3 -14      11415.62      11245.39        160.77 o
   6   3 -14       4767.80       4606.34        101.04 o
   7   3 -14       1259.49       1242.96         28.43 o
   8   3 -14        548.66        544.23         17.26 o
   9   3 -14         72.54         73.10          9.66 o
  10   3 -14        142.37        145.59          8.48 o
  11   3 -14       1835.66       1755.84         35.88 o
  12   3 -14         99.09        107.24          7.36 o
   0   4 -14       1678.22       1699.56        115.58 o
   1   4 -14       4603.12       4390.25        100.68 o
   2   4 -14        357.02        351.17         31.96 o
   3   4 -14       4985.72       5025.10        145.67 o
   4   4 -14        657.40        586.38         50.65 o
   5   4 -14       3853.73       4050.30        144.38 o
   6   4 -14        780.83        786.05         26.15 o
   7   4 -14       2242.33       2209.34         61.97 o
   8   4 -14        519.14        562.25         23.09 o
   9   4 -14       2461.91       2401.60         59.95 o
  10   4 -14        234.84        239.72         16.99 o
  11   4 -14       2232.61       2221.56         50.49 o
  12   4 -14        817.02        795.46         30.74 o
   0   5 -14       3492.12       3589.38        189.81 o
   1   5 -14       4122.55       3988.62        206.39 o
   2   5 -14       1514.81       1602.44         46.08 o
   3   5 -14       5025.46       5009.78         62.56 o
   4   5 -14        111.96        112.55          7.55 o
   5   5 -14       2204.59       2231.17         40.27 o
   6   5 -14        784.79        806.07         21.66 o
   7   5 -14       1408.64       1389.15         30.45 o
   8   5 -14       1163.67       1148.63         31.96 o
   9   5 -14       2754.38       2801.23         63.00 o
  10   5 -14        677.10        635.85         22.66 o
   0   6 -14         14.56         35.85          9.25 o
   1   6 -14       2699.48       2725.43         42.64 o
   2   6 -14       1741.89       1677.84         33.98 o
   3   6 -14        712.42        700.43         18.63 o
   4   6 -14        293.47        294.99         14.06 o
   5   6 -14        130.49        135.58          8.87 o
   6   6 -14       3585.42       3468.92         54.88 o
   7   6 -14       2529.17       2497.83         48.36 o
   8   6 -14        513.80        510.08         20.12 o
   9   6 -14       1450.27       1475.67         33.76 o
   0   7 -14       3890.02       3735.78        143.36 o
   1   7 -14       1226.65       1228.24         38.78 o
   2   7 -14        505.34        482.04         20.75 o
   3   7 -14        863.80        937.35         27.05 o
   4   7 -14        145.89        145.09          8.32 o
   5   7 -14        150.74        150.50         10.51 o
   6   7 -14         44.65         42.76          4.91 o
   7   7 -14        571.01        555.64         18.16 o
   0   8 -14        908.08        893.09         42.50 o
   1   8 -14       1309.09       1338.68         27.53 o
   2   8 -14        810.96        778.84         21.03 o
   3   8 -14        393.95        339.05         12.86 o
   4   8 -14        451.99        463.92         19.05 o
   2   0 -13       4149.74       3890.58        103.38 o
   4   0 -13     121843.33     113993.31       1747.55 o
   6   0 -13       4267.76       4286.91        221.97 o
   8   0 -13       9426.81       9818.38        315.03 o
  10   0 -13       1133.66       1203.20         38.77 o
  12   0 -13      13364.36      13101.16        308.04 o
   1   1 -13       6658.62       6530.20         76.77 o
   2   1 -13      35426.14      34678.71        304.34 o
   3   1 -13       5863.93       5777.20         65.89 o
   4   1 -13        909.96        839.02         24.29 o
   5   1 -13        497.12        488.55         21.77 o
   6   1 -13      29372.99      27866.44        498.68 o
   7   1 -13       1021.28        996.53         58.94 o
   8   1 -13        232.73        207.08         29.27 o
   9   1 -13       3188.67       3169.62         37.47 o
  10   1 -13      19387.47      19103.36        222.00 o
  11   1 -13        390.76        376.20         14.05 o
  12   1 -13       1137.95       1118.59         26.61 o
  13   1 -13        198.44        226.70         17.33 o
   1   2 -13        616.46        589.59         23.87 o
   2   2 -13       3356.78       3310.71         49.96 o
   3   2 -13      24275.93      24706.93        230.38 o
   4   2 -13      33721.58      33606.18        268.03 o
   5   2 -13       9121.71       8912.78        104.86 o
   6   2 -13        133.16        120.26         12.94 o
   7   2 -13       7151.17       7078.33        140.49 o
   8   2 -13       2540.96       2486.81         57.82 o
   9   2 -13       1232.76       1205.11         32.70 o
  10   2 -13        491.69        493.66         16.83 o
  11   2 -13       2651.25       2653.04         43.49 o
  12   2 -13       4091.59       4050.00         55.83 o
  13   2 -13        539.93        526.10         17.34 o
   1   3 -13      26374.82      25772.15        330.20 o
   2   3 -13      11371.37      11197.82        170.92 o
   3   3 -13      14253.27      14227.66        164.29 o
   4   3 -13       6188.02       6133.77         85.49 o
   5   3 -13       2388.50       2467.29         54.79 o
   6   3 -13        594.94        593.09         29.43 o
   7   3 -13       3333.02       3345.76         49.21 o
   8   3 -13         58.25         68.89          7.33 o
   9   3 -13       8485.12       8471.49        126.92 o
  10   3 -13       3959.02       3963.88         59.04 o
  11   3 -13       1214.27       1164.55         40.34 o
  12   3 -13        422.38        403.74         11.66 o
   1   4 -13        820.59        869.66         40.90 o
   2   4 -13       1392.28       1382.34         61.85 o
   3   4 -13      13157.20      13050.99        484.14 o
   4   4 -13         85.10        211.98         47.80 o
   5   4 -13       6821.85       6910.41        160.44 o
   6   4 -13       2439.99       2446.96         51.89 o
   7   4 -13       4488.61       4497.99         74.05 o
   8   4 -13        273.21        296.50         17.05 o
   9   4 -13         81.27        124.47         13.64 o
  10   4 -13        835.59        823.20         24.04 o
  11   4 -13       4368.10       4368.32         92.69 o
  12   4 -13        141.71        128.57          8.92 o
   1   5 -13       8299.87       7819.62        312.81 o
   2   5 -13        419.93        475.03         71.72 o
   3   5 -13       3591.46       3643.16         56.65 o
   4   5 -13       2044.17       2013.08         40.23 o
   5   5 -13        830.03        853.04         23.05 o
   6   5 -13        824.67        908.01         39.09 o
   7   5 -13       2028.05       1969.22         45.73 o
   8   5 -13       1471.25       1447.53         37.03 o
   9   5 -13       2165.74       2175.70         54.19 o
  10   5 -13        972.64        958.68         29.12 o
   1   6 -13        441.44        449.40         16.57 o
   2   6 -13        825.47        827.30         20.54 o
   3   6 -13        995.86       1020.06         23.44 o
   4   6 -13        437.30        476.54         17.17 o
   5   6 -13       1364.69       1359.31         27.31 o
   6   6 -13         34.48         45.26          6.10 o
   7   6 -13        159.34        166.62         11.60 o
   8   6 -13         40.25         50.37          6.92 o
   9   6 -13        666.80        662.08         21.12 o
   1   7 -13          7.97         11.82          8.15 o
   2   7 -13       1362.06       1391.45         34.83 o
   3   7 -13        172.33        178.54         10.28 o
   4   7 -13       2389.31       2496.53         41.70 o
   5   7 -13        181.04        196.56          9.88 o
   6   7 -13        285.74        260.65         12.16 o
   7   7 -13        609.25        604.41         19.78 o
   1   8 -13          8.08          6.91          4.76 o
   2   8 -13        652.67        622.83         19.14 o
   3   8 -13         12.92          9.91          4.95 o
   4   8 -13        223.98        224.60         10.03 o
   0   0 -12      41357.45      40022.34       1525.41 o
   2   0 -12       9910.96       9800.26        194.55 o
   4   0 -12       1846.74       1890.52         60.78 o
   6   0 -12       8319.39       8570.72        192.33 o
   8   0 -12      19491.63      19497.48        535.86 o
  10   0 -12        845.24        833.51         44.29 o
  12   0 -12       5412.05       5606.57        148.27 o
   0   1 -12        616.34        713.85         30.42 o
   1   1 -12       6135.17       6203.87         68.53 o
   2   1 -12      15073.95      15208.77        149.68 o
   3   1 -12       2205.38       2193.42         32.92 o
   4   1 -12        104.51        104.14         10.90 o
   5   1 -12        680.86        692.92         27.90 o
   6   1 -12      19143.20      18901.89        382.25 o
   7   1 -12       1654.55       1563.58         58.52 o
   8   1 -12       6074.82       5854.10        168.58 o
   9   1 -12        227.98        233.21          9.47 o
  10   1 -12        957.72        968.99         21.43 o
  11   1 -12       1051.91       1085.45         28.44 o
  12   1 -12       2112.26       2084.58         40.61 o
  13   1 -12         49.45         45.66         11.75 o
   0   2 -12      49333.71      47918.56       1098.69 o
   1   2 -12      19097.28      18927.92        220.13 o
   2   2 -12       7945.04       7964.41         83.12 o
   3   2 -12       9613.04       9682.60         98.52 o
   4   2 -12       4554.41       4723.19         56.92 o
   5   2 -12       5348.63       5507.94         80.76 o
   6   2 -12       1312.17       1342.89         51.98 o
   7   2 -12       2881.18       2744.36         68.95 o
   8   2 -12       9842.29       9538.31        151.31 o
   9   2 -12       3278.86       3343.16         52.52 o
  10   2 -12        647.32        667.79         22.40 o
  11   2 -12         24.92         27.44          5.90 o
  12   2 -12        673.55        678.50         17.21 o
  13   2 -12        705.49        669.09         20.75 o
   0   3 -12       3162.46       3072.39        140.48 o
   1   3 -12      18093.36      17846.98        328.49 o
   2   3 -12      13305.76      13232.43        190.05 o
   3   3 -12       7543.54       7469.35        110.72 o
   4   3 -12        799.33        797.06         33.06 o
   5   3 -12       7522.45       7241.25        183.32 o
   6   3 -12       9083.07       9007.50        143.13 o
   7   3 -12       4916.82       4981.04         96.08 o
   8   3 -12       1072.58       1039.49         22.60 o
   9   3 -12       1638.71       1658.41         38.61 o
  10   3 -12       2030.49       1984.54         36.58 o
  11   3 -12       1867.92       1927.47         39.25 o
  12   3 -12        926.93        884.88         18.73 o
   0   4 -12      18612.14      18028.33        511.67 o
   1   4 -12      14973.46      14641.11        220.95 o
   2   4 -12        955.73       1005.64        105.05 o
   3   4 -12       1163.19       1159.55         73.04 o
   4   4 -12        365.41        401.23         40.35 o
   5   4 -12       3327.85       3406.04        103.98 o
   6   4 -12       5567.31       5885.84        100.04 o
   7   4 -12       9436.86       9491.55        145.79 o
   8   4 -12       3646.54       3749.80         84.71 o
   9   4 -12       2866.21       2840.99         68.61 o
  10   4 -12        306.32        306.61         15.28 o
  11   4 -12        174.28        168.42         10.07 o
  12   4 -12        438.09        420.36         15.98 o
   0   5 -12       7257.72       6929.03        280.49 o
   1   5 -12       3182.34       3090.22        176.82 o
   2   5 -12       1562.02       1477.27        121.35 o
   3   5 -12       3460.17       3195.56        187.21 o
   4   5 -12       1588.67       1602.64         39.40 o
   5   5 -12       6106.91       6214.88         99.24 o
   6   5 -12        515.12        478.34         23.14 o
   7   5 -12       1816.68       1834.04         50.52 o
   8   5 -12       2074.51       2097.70         60.47 o
   9   5 -12        408.71        390.42         20.51 o
  10   5 -12       2070.23       2121.23         39.85 o
  11   5 -12        947.71        880.07         22.93 o
   0   6 -12        170.27        188.35         16.17 o
   1   6 -12        646.86        659.08         19.56 o
   2   6 -12       4703.82       4872.59         72.28 o
   3   6 -12        301.91        273.66         19.44 o
   4   6 -12         54.67         62.28          6.86 o
   5   6 -12        199.09        204.97         10.70 o
   6   6 -12       4920.59       4981.24         64.42 o
   7   6 -12       3182.51       3345.36         78.39 o
   8   6 -12        169.05        164.12         13.73 o
   9   6 -12       1560.94       1589.92         50.94 o
  10   6 -12        856.76        745.89         30.86 o
   1   7 -12        799.11        821.19         32.21 o
   2   7 -12       1264.29       1319.76         38.03 o
   3   7 -12        946.09        975.80         23.86 o
   4   7 -12        206.59        222.20         11.21 o
   5   7 -12        427.06        438.48         14.70 o
   6   7 -12        882.23        922.73         20.18 o
   7   7 -12         19.97         19.33          5.61 o
   0   8 -12       2366.01       2477.40         57.73 o
   1   8 -12        137.86        131.38         12.13 o
   2   8 -12        806.36        853.34         23.27 o
   3   8 -12        262.44        275.47         15.44 o
   4   8 -12         52.68         44.66          5.75 o
   5   8 -12       1476.49       1375.43         44.76 o
   2   0 -11      54587.08      54689.58        700.06 o
   4   0 -11      17924.88      18147.38        893.70 o
   6   0 -11      18805.20      19256.26        357.67 o
   8   0 -11        459.65        488.95         58.14 o
  10   0 -11      10545.94      10695.75        176.97 o
  12   0 -11       6662.72       6794.15        173.29 o
   1   1 -11        265.25        269.76         13.01 o
   2   1 -11       4530.83       4642.99         54.85 o
   3   1 -11       3486.11       3527.50         47.85 o
   4   1 -11      21826.33      22456.03        395.99 o
   5   1 -11        738.56        707.14         27.96 o
   6   1 -11      13380.11      13349.19        189.65 o
   7   1 -11       4542.82       4544.66        109.06 o
   8   1 -11        840.44        905.01         60.19 o
   9   1 -11       1069.61       1102.07         28.79 o
  10   1 -11       2588.19       2657.84         40.52 o
  11   1 -11        436.36        435.38         17.55 o
  12   1 -11       5362.36       5454.47         84.33 o
  13   1 -11         30.37         34.45          6.89 o
   1   2 -11      27323.73      26891.64        322.03 o
   2   2 -11       8945.91       9059.57         93.58 o
   3   2 -11       5678.14       5812.45         70.55 o
   4   2 -11      10130.60      10018.65        134.08 o
   5   2 -11        600.60        610.91         22.67 o
   6   2 -11        617.34        625.13         35.13 o
   7   2 -11        184.61        222.20         23.45 o
   8   2 -11       2875.13       2772.59         88.34 o
   9   2 -11      11346.13      11564.31        158.81 o
  10   2 -11        834.72        927.04         32.43 o
  11   2 -11       3431.51       3510.18         54.07 o
  12   2 -11       3549.63       3540.22         51.49 o
  13   2 -11        369.62        368.99         12.34 o
   1   3 -11       3745.86       3568.36         76.79 o
   2   3 -11       7579.01       7366.72        164.68 o
   3   3 -11       5688.99       5735.04        104.74 o
   4   3 -11       1332.26       1316.75         35.67 o
   5   3 -11       4510.50       4523.93         91.95 o
   6   3 -11       2116.69       2223.06         57.37 o
   7   3 -11       9242.48       9385.01        165.16 o
   8   3 -11        321.64        300.60         12.10 o
   9   3 -11        857.61        878.77         26.27 o
  10   3 -11       2590.99       2571.13         43.88 o
  11   3 -11       1569.88       1638.78         42.26 o
  12   3 -11        195.18        186.95          9.48 o
  13   3 -11        756.88        721.46         29.07 o
   1   4 -11       3006.22       3020.83         77.85 o
   2   4 -11       6365.21       6446.29        177.56 o
   3   4 -11       2413.74       2334.21        122.22 o
   4   4 -11       6473.63       6722.86        186.23 o
   5   4 -11       1672.10       1608.24         70.07 o
   6   4 -11       5158.02       5323.19         91.27 o
   7   4 -11        183.78        212.88         15.58 o
   8   4 -11        653.73        673.50         25.65 o
   9   4 -11       2907.07       3020.63         72.49 o
  10   4 -11       3016.69       3050.16         70.23 o
  11   4 -11       1328.10       1326.17         26.78 o
  12   4 -11       1947.31       1891.72         65.00 o
   1   5 -11       3095.22       2779.10        167.21 o
   2   5 -11       5887.08       5333.01        249.93 o
   3   5 -11       4407.96       4101.87        146.44 o
   4   5 -11      10906.71      10885.11        149.54 o
   5   5 -11       2864.52       2984.58         56.32 o
   6   5 -11       1144.15       1173.26         37.77 o
   7   5 -11        999.22        975.70         30.38 o
   8   5 -11        348.51        333.64         21.61 o
   9   5 -11        864.44        910.91         36.70 o
  10   5 -11       4083.75       4062.31         81.37 o
  11   5 -11        672.69        673.30         28.77 o
   1   6 -11        759.51        745.19         23.13 o
   2   6 -11       2622.37       2746.16         46.46 o
   3   6 -11         91.26         94.13          7.93 o
   4   6 -11       2444.91       2440.45         45.14 o
   5   6 -11       4284.91       4370.82         67.50 o
   6   6 -11       2564.38       2638.42         53.66 o
   7   6 -11        154.07        169.93         12.32 o
   8   6 -11         47.12         50.57          7.29 o
   9   6 -11        464.99        450.80         23.99 o
  10   6 -11       2709.28       2455.37         73.08 o
   1   7 -11       1751.26       1813.02         73.93 o
   2   7 -11        667.60        628.14         28.11 o
   3   7 -11        935.77        887.08         22.90 o
   4   7 -11       2842.07       2901.87         47.11 o
   5   7 -11       1196.75       1213.22         29.48 o
   6   7 -11         53.39         71.70          6.42 o
   7   7 -11       2538.52       2458.98         73.63 o
   8   7 -11        839.84        881.47         30.82 o
   1   8 -11       1104.81       1126.10         47.85 o
   2   8 -11       1327.70       1316.25         36.44 o
   3   8 -11       1276.93       1259.78         34.21 o
   4   8 -11         39.09         25.93          5.29 o
   5   8 -11       1344.04       1309.95         25.39 o
   0   0 -10      26463.76      27874.55        666.51 o
   2   0 -10       2687.63       2665.95         58.79 o
   4   0 -10       1576.22       1529.74         44.11 o
   6   0 -10       2184.86       2190.22         78.63 o
   8   0 -10      12259.26      12232.60        463.08 o
  10   0 -10       5934.10       6169.12        106.80 o
  12   0 -10       2051.81       2056.14         50.07 o
  14   0 -10        429.78        460.91         22.12 o
   0   1 -10        406.99        457.21         15.14 o
   1   1 -10        956.87        990.32         26.81 o
   2   1 -10      16147.03      16410.17        137.66 o
   3   1 -10       1410.83       1437.62         29.34 o
   4   1 -10       5173.57       5147.56         87.47 o
   5   1 -10        123.17        169.73         20.38 o
   6   1 -10       6071.61       5964.95        106.59 o
   7   1 -10        750.13        821.39         41.67 o
   8   1 -10        781.93        883.58         46.67 o
   9   1 -10        179.65        181.54          9.52 o
  10   1 -10       1079.76       1086.45         22.98 o
  11   1 -10        231.57        234.91         14.38 o
  12   1 -10       2530.69       2634.61         52.74 o
  13   1 -10         35.62         27.94          6.87 o
   0   2 -10      15193.61      15268.55        545.21 o
   1   2 -10       8156.69       8412.61        106.14 o
   2   2 -10       1908.46       1882.21         31.48 o
   3   2 -10        698.20        683.71         18.71 o
   4   2 -10       3874.89       3939.05         59.07 o
   5   2 -10       1847.58       1875.80         50.80 o
   6   2 -10        596.64        602.00         34.35 o
   7   2 -10       1862.70       1735.01         86.03 o
   8   2 -10       1556.85       1738.52         81.15 o
   9   2 -10       1678.23       1680.84         48.93 o
  10   2 -10        675.76        710.65         23.34 o
  11   2 -10         89.79         99.13          8.29 o
  12   2 -10        271.23        287.38         11.63 o
  13   2 -10         18.93         27.44          4.95 o
   0   3 -10       2127.67       2093.19        108.36 o
   1   3 -10       6555.95       6460.91        158.34 o
   2   3 -10       2147.63       2153.57         50.65 o
   3   3 -10        398.95        425.37         24.78 o
   4   3 -10        410.92        424.77         21.20 o
   5   3 -10       1719.19       1813.12         65.05 o
   6   3 -10       2930.83       3042.45         96.93 o
   7   3 -10        942.43       1023.16         52.71 o
   8   3 -10        520.47        512.58         19.50 o
   9   3 -10        586.13        594.49         20.36 o
  10   3 -10        690.50        683.21         22.36 o
  11   3 -10        409.25        403.74         19.93 o
  12   3 -10         72.73         80.51          6.34 o
  13   3 -10          5.51         17.92          7.29 o
   0   4 -10       3949.40       3970.69        177.09 o
   1   4 -10        998.36       1004.64         58.60 o
   2   4 -10        817.37        737.88         75.09 o
   3   4 -10       2098.88       2140.95         91.04 o
   4   4 -10       1139.85       1128.90         55.82 o
   5   4 -10        568.44        664.09         56.41 o
   6   4 -10         12.51         28.84         13.90 o
   7   4 -10        883.62        911.61         25.11 o
   8   4 -10       2051.97       2091.69         56.18 o
   9   4 -10       1510.17       1589.62         47.78 o
  10   4 -10        668.46        683.21         27.93 o
  11   4 -10       1609.57       1633.88         40.27 o
  12   4 -10       2762.61       2718.12         44.42 o
   0   5 -10       2682.03       2762.08        157.94 o
   1   5 -10       6792.06       7284.81        288.13 o
   2   5 -10       3385.39       3425.26        188.16 o
   3   5 -10        146.73        148.40         29.06 o
   4   5 -10        457.57        453.10         20.13 o
   5   5 -10        108.00        108.85         11.09 o
   6   5 -10       8344.21       8360.94        116.91 o
   7   5 -10       1208.94       1241.75         35.41 o
   8   5 -10        720.60        803.37         33.58 o
   9   5 -10       1258.81       1223.73         38.65 o
  10   5 -10         10.31         15.92          7.50 o
  11   5 -10         97.66        100.63          7.32 o
   0   6 -10      11343.83      12058.47        295.51 o
   1   6 -10       6045.49       6172.02         99.58 o
   2   6 -10       1981.29       1927.87         46.75 o
   3   6 -10       1129.03       1099.87         40.65 o
   4   6 -10        302.19        310.51         14.88 o
   5   6 -10       1942.63       1925.27         38.93 o
   6   6 -10       1219.80       1222.73         33.54 o
   7   6 -10       1060.40       1051.50         29.66 o
   8   6 -10       3109.83       3170.22         57.10 o
   9   6 -10       1653.26       1721.79         56.33 o
  10   6 -10        889.40        909.31         24.27 o
   0   7 -10       7249.23       7569.99        204.22 o
   1   7 -10       3846.16       3987.71        125.78 o
   2   7 -10       2461.55       2470.09         64.35 o
   3   7 -10       1494.53       1620.76         46.90 o
   4   7 -10         21.69         41.76          7.57 o
   5   7 -10       1729.02       1731.51         32.58 o
   6   7 -10       3703.34       3713.15         48.13 o
   7   7 -10       1892.92       1858.08         30.20 o
   8   7 -10       2835.72       2757.57         74.98 o
   0   8 -10       2042.78       1996.66         69.89 o
   1   8 -10       3686.00       3666.89         75.93 o
   2   8 -10       1308.02       1346.09         53.51 o
   3   8 -10        653.42        678.70         24.10 o
   4   8 -10         23.95         16.62          5.03 o
   5   8 -10         91.54        108.85          7.06 o
   2   0  -9      17131.37      16248.65        282.03 o
   4   0  -9       3047.17       3011.41         66.10 o
   6   0  -9       2669.37       2553.60         86.48 o
   8   0  -9         88.11        143.69         24.45 o
  10   0  -9       4927.76       5011.18        122.33 o
  12   0  -9       2835.68       2892.15         64.15 o
  14   0  -9       1567.88       1489.18         47.62 o
   1   1  -9      11294.19      11331.40        145.28 o
   2   1  -9       4616.79       4682.74         52.33 o
   3   1  -9       1134.54       1098.96         26.32 o
   4   1  -9      12954.52      12589.28        150.00 o
   5   1  -9       1773.69       1729.91         45.40 o
   6   1  -9       1198.24       1231.44         58.19 o
   7   1  -9       7513.93       7471.46        171.58 o
   8   1  -9       2267.24       2378.67         78.59 o
   9   1  -9        134.15        134.78         10.18 o
  10   1  -9        890.64        924.53         22.67 o
  11   1  -9        550.07        568.56         20.04 o
  12   1  -9       1421.98       1432.21         28.02 o
  13   1  -9         28.24         41.86          5.93 o
  14   1  -9        816.46        801.67         31.22 o
   1   2  -9       8227.20       8100.50         88.48 o
   2   2  -9      10139.89      10030.67        118.41 o
   3   2  -9       4527.29       4576.70         62.85 o
   4   2  -9       9294.68       9611.51        123.17 o
   5   2  -9       1782.04       2022.19         65.48 o
   6   2  -9       1115.52       1160.25         47.81 o
   7   2  -9       9709.56       9931.13        189.46 o
   8   2  -9        426.08        470.53         36.39 o
   9   2  -9       4993.32       4879.70         95.30 o
  10   2  -9        124.18        139.89         14.44 o
  11   2  -9        166.19        171.23         10.32 o
  12   2  -9       1954.68       1962.62         40.25 o
  13   2  -9       1300.38       1293.92         30.21 o
   1   3  -9       8277.43       8389.98        132.16 o
   2   3  -9      13876.27      14192.91        175.55 o
   3   3  -9       2405.94       2379.37         78.42 o
   4   3  -9       2551.33       2674.26         55.74 o
   5   3  -9       4939.15       4934.08        116.83 o
   6   3  -9       6635.54       6413.45        143.54 o
   7   3  -9      12390.62      12038.74        226.33 o
   8   3  -9        600.10        629.74         21.22 o
   9   3  -9       1147.64       1191.59         36.33 o
  10   3  -9       7791.38       7817.92        116.91 o
  11   3  -9       1043.66       1040.69         33.54 o
  12   3  -9          5.51          9.11          4.23 o
  13   3  -9       1802.46       1789.89         39.08 o
   1   4  -9       1237.97       1270.89         65.45 o
   2   4  -9       3486.88       3482.54        171.20 o
   3   4  -9       1654.33       1687.05        134.19 o
   4   4  -9      20424.70      20505.13        339.28 o
   5   4  -9       2792.36       2823.16         95.23 o
   6   4  -9       2679.93       2439.35        153.56 o
   7   4  -9       1608.01       1681.44         37.16 o
   8   4  -9         14.42         21.83          7.59 o
   9   4  -9       2079.47       2071.66         56.45 o
  10   4  -9       2388.54       2406.41         85.75 o
  11   4  -9       1079.95       1081.74         27.74 o
  12   4  -9       5918.52       5936.41        120.24 o
   1   5  -9        384.46        350.17         57.11 o
   2   5  -9      11594.46      12170.22        412.87 o
   3   5  -9       1223.21       1203.60         75.42 o
   4   5  -9       6764.66       6574.06        277.26 o
   5   5  -9       1349.07       1417.29         48.03 o
   6   5  -9       4768.33       4902.53         79.83 o
   7   5  -9        343.60        340.25         25.07 o
   8   5  -9        144.19        139.39         15.40 o
   9   5  -9        196.93        237.22         17.09 o
  10   5  -9       3572.77       3744.89         82.42 o
  11   5  -9        579.52        585.88         16.79 o
   1   6  -9         89.36         89.52         11.71 o
   2   6  -9       4884.96       4917.45         76.26 o
   3   6  -9       1896.81       1947.70         60.14 o
   4   6  -9       6385.28       6632.04         92.79 o
   5   6  -9       3379.07       3361.48         56.87 o
   6   6  -9       1460.11       1527.64         38.42 o
   7   6  -9        537.64        544.63         21.04 o
   8   6  -9       1020.80       1006.14         33.02 o
   9   6  -9        535.84        544.83         27.87 o
  10   6  -9        984.70        941.45         25.43 o
   1   7  -9       2352.99       2428.84         64.37 o
   2   7  -9        214.83        225.60         17.22 o
   3   7  -9        523.12        550.53         20.87 o
   4   7  -9       1925.71       1884.91         41.10 o
   5   7  -9         79.15         83.91          7.69 o
   6   7  -9        107.77        102.14          6.90 o
   7   7  -9        582.06        567.06         16.94 o
   8   7  -9         56.74         57.18          9.26 o
   1   8  -9        273.78        294.89         17.11 o
   2   8  -9       1470.67       1504.51         57.65 o
   3   8  -9       1548.51       1532.34         39.82 o
   4   8  -9        442.67        427.47         17.88 o
   5   8  -9       1336.94       1272.90         27.43 o
   0   0  -8       4106.00       4661.41        110.42 o
   2   0  -8        138.79        161.92         19.46 o
   4   0  -8       9475.10       9604.30        149.62 o
   6   0  -8       6357.35       6192.75        323.99 o
   8   0  -8      10001.00      10715.98        339.10 o
  10   0  -8       3261.36       3667.49         98.69 o
  12   0  -8       2628.10       2653.54         60.38 o
  14   0  -8       1400.57       1323.66         44.05 o
   0   1  -8       6539.24       6979.80        134.26 o
   1   1  -8      30449.97      30051.55        450.88 o
   2   1  -8      57307.32      55432.77        762.60 o
   3   1  -8        305.20        323.83         14.38 o
   4   1  -8        513.42        478.74         20.46 o
   5   1  -8       1007.11       1025.17         53.78 o
   6   1  -8      26512.60      26942.10        777.60 o
   7   1  -8       2443.57       2374.26         73.34 o
   8   1  -8       3203.69       3080.81         92.33 o
   9   1  -8        775.42        792.96         33.20 o
  10   1  -8       3511.13       3570.26         77.24 o
  11   1  -8         61.67         66.89          7.11 o
  12   1  -8       3193.56       3286.18         49.38 o
  13   1  -8         50.95         58.78          6.55 o
  14   1  -8       2368.54       2233.98         64.19 o
   0   2  -8      36914.84      39590.16        688.90 o
   1   2  -8      11857.22      11593.25        144.16 o
   2   2  -8       6523.33       6682.31         72.96 o
   3   2  -8      11832.42      12042.65        163.87 o
   4   2  -8       3432.84       3434.48         59.70 o
   5   2  -8       5721.62       5748.26        116.67 o
   6   2  -8       3787.26       3877.57         94.78 o
   7   2  -8       7582.19       7633.37        173.16 o
   8   2  -8      11474.85      11900.06        223.35 o
   9   2  -8       3136.54       3001.00         69.32 o
  10   2  -8         68.37         66.39         11.86 o
  11   2  -8        298.12        332.94         15.91 o
  12   2  -8        761.09        747.80         28.25 o
  13   2  -8       1053.84       1055.71         24.10 o
   1   3  -8      24241.97      24995.41        357.74 o
   2   3  -8       3847.40       4040.99         78.77 o
   3   3  -8       8170.22       8428.93        178.81 o
   4   3  -8        530.15        503.67         32.03 o
   5   3  -8        579.46        620.13         37.10 o
   6   3  -8       4673.74       4621.76        117.29 o
   7   3  -8       4009.06       3961.58        109.65 o
   8   3  -8       2307.20       2248.20         59.14 o
   9   3  -8       7667.01       7977.33        116.40 o
  10   3  -8       1919.19       1896.93         40.90 o
  11   3  -8        876.26        899.50         31.32 o
  12   3  -8        347.99        339.95         16.74 o
  13   3  -8        301.49        276.07         11.91 o
   1   4  -8       3211.55       3193.86        148.99 o
   4   4  -8        856.04        894.99         50.97 o
   5   4  -8       3560.19       3600.80        109.81 o
   6   4  -8       2290.69       2262.31         87.38 o
   7   4  -8       2418.07       2543.19         47.41 o
   8   4  -8       9302.09       9283.67        126.54 o
   9   4  -8       3804.72       3752.50         84.60 o
  10   4  -8       1263.17       1321.96         41.40 o
  11   4  -8       2766.82       2777.80         51.77 o
  12   4  -8       2365.59       2428.84         58.55 o
   0   5  -8       3698.20       3582.07        182.43 o
   1   5  -8       2198.58       2136.15        140.74 o
   2   5  -8       1234.14       1303.44        111.13 o
   3   5  -8      10062.28      10211.81        259.52 o
   4   5  -8        633.65        683.11         84.01 o
   5   5  -8       5644.06       5560.21         85.65 o
   6   5  -8       1327.33       1409.78         37.03 o
   7   5  -8        224.82        241.22         21.10 o
   8   5  -8        528.15        522.60         27.38 o
   9   5  -8        690.14        711.25         28.70 o
  10   5  -8       1765.44       1911.05         59.09 o
  11   5  -8       2465.08       2486.41         43.67 o
   0   6  -8       1228.68       1200.00         37.88 o
   1   6  -8       7578.09       7792.99        133.58 o
   2   6  -8       2838.43       2931.71         65.90 o
   3   6  -8       3775.39       3899.30        105.55 o
   4   6  -8         42.56         58.18          7.87 o
   5   6  -8        178.32        187.35         12.10 o
   6   6  -8       4764.36       4531.24         79.78 o
   7   6  -8       1500.45       1486.48         47.78 o
   8   6  -8        432.63        420.16         20.82 o
   9   6  -8       1036.09        986.41         30.17 o
  10   6  -8        153.16        145.39         10.36 o
   0   7  -8       6410.88       6602.10        183.82 o
   1   7  -8       1505.46       1505.61         46.84 o
   2   7  -8        498.03        507.48         25.12 o
   3   7  -8        998.24       1040.69         29.46 o
   4   7  -8        327.24        332.44         16.13 o
   5   7  -8       2308.26       2415.42         41.59 o
   6   7  -8        148.91        143.69          9.09 o
   7   7  -8       1032.66       1043.09         24.59 o
   8   7  -8       2352.59       2252.20        107.31 o
   0   8  -8       1093.48       1089.15         48.26 o
   1   8  -8       1693.64       1715.09         45.16 o
   2   8  -8       1520.26       1514.12         41.12 o
   3   8  -8        488.50        460.21         28.11 o
   4   8  -8        233.38        216.79         13.12 o
   5   8  -8       1499.54       1433.01         28.06 o
   2   0  -7        160.90        184.65         50.32 o
   4   0  -7     115277.91     110619.62       1371.65 o
   6   0  -7       3235.94       3244.92        168.32 o
   8   0  -7       5774.24       6194.25        238.41 o
  10   0  -7       1313.73       1330.67         58.22 o
  12   0  -7      17244.08      17411.90        402.12 o
  14   0  -7        467.04        454.61         22.84 o
   1   1  -7      16416.96      16604.53        411.79 o
   2   1  -7     147129.95     141111.34       2154.62 o
   3   1  -7       5025.37       5165.28         71.03 o
   4   1  -7       2163.13       2125.93         53.78 o
   5   1  -7       1198.69       1184.28         40.84 o
   6   1  -7      27436.70      28181.05        421.95 o
   7   1  -7       1290.19       1297.83         52.84 o
   8   1  -7       4706.03       4561.28        116.53 o
   9   1  -7       7843.37       7951.80        171.41 o
  10   1  -7      22777.20      22452.52        272.29 o
  11   1  -7        196.93        208.88         15.14 o
  12   1  -7       1518.98       1479.57         29.09 o
  13   1  -7       1217.98       1240.05         27.74 o
  14   1  -7       1765.35       1790.69         54.82 o
   1   2  -7      16451.98      16878.59        186.57 o
   2   2  -7       7209.29       7004.23         83.99 o
   3   2  -7      19525.15      19329.56        237.32 o
   4   2  -7      69041.63      66924.79        667.33 o
   5   2  -7       3888.18       3895.59         89.43 o
   6   2  -7         52.77         68.29         16.14 o
   7   2  -7      17162.62      17220.35        500.18 o
   8   2  -7       3513.83       3863.75        107.16 o
   9   2  -7        163.72        152.70         15.34 o
  10   2  -7         77.69        105.34         17.00 o
  11   2  -7       4193.34       4376.73         94.95 o
  12   2  -7       5285.09       5566.52         87.03 o
  13   2  -7        488.90        496.66         16.11 o
   1   3  -7      29778.16      30004.99        375.49 o
   2   3  -7        386.99        400.03         21.93 o
   3   3  -7       2102.09       2026.20        103.79 o
   4   3  -7        877.53        813.48         65.41 o
   5   3  -7        565.46        566.35         35.14 o
   6   3  -7       2750.10       2837.38         86.74 o
   7   3  -7       5824.58       6004.00        239.96 o
   8   3  -7       1111.92       1078.54         28.05 o
   9   3  -7      16524.08      16504.19        220.77 o
  10   3  -7       2396.88       2437.85         58.54 o
  11   3  -7       1751.40       1739.52         51.46 o
  12   3  -7        161.62        156.61          8.95 o
  13   3  -7        484.37        443.39         17.79 o
   1   4  -7       4434.58       4629.17        204.48 o
   4   4  -7        253.10        311.52         37.83 o
   5   4  -7       8332.73       8418.92        218.27 o
   6   4  -7        776.59        686.92         48.26 o
   7   4  -7       3452.94       3400.53         57.63 o
   8   4  -7        451.66        478.14         22.96 o
   9   4  -7        307.93        302.40         21.95 o
  10   4  -7        395.23        381.31         21.59 o
  11   4  -7       3558.26       3649.46         71.22 o
  12   4  -7         82.05        109.15          9.55 o
   1   5  -7       5379.91       4687.55        209.09 o
   4   5  -7       5015.32       5356.74        256.57 o
   5   5  -7       5052.79       5132.44         81.35 o
   6   5  -7       2138.91       2098.80         71.17 o
   7   5  -7       4283.94       4405.67        104.49 o
   8   5  -7        627.53        584.68         36.32 o
   9   5  -7       1842.22       1894.62         50.67 o
  10   5  -7        786.31        813.78         29.02 o
  11   5  -7        637.99        610.41         18.30 o
   1   6  -7        392.69        407.24         18.00 o
   2   6  -7       3498.70       3481.44         74.28 o
   3   6  -7       4981.58       5057.84         90.96 o
   4   6  -7       4017.87       3987.61         61.92 o
   5   6  -7       3654.08       3634.44         59.04 o
   6   6  -7        566.97        568.96         29.52 o
   7   6  -7        889.37        916.12         50.13 o
   8   6  -7        343.64        367.79         31.08 o
   9   6  -7        268.35        242.62         14.86 o
  10   6  -7       1713.72       1651.00         38.19 o
   1   7  -7        516.03        526.10         47.24 o
   2   7  -7        412.29        392.02         18.18 o
   3   7  -7        664.53        641.25         27.75 o
   4   7  -7       2171.21       2287.05         56.09 o
   5   7  -7        769.22        763.72         20.52 o
   6   7  -7        251.43        241.42         12.88 o
   7   7  -7        778.08        781.34         20.97 o
   8   7  -7        989.41        931.84         37.59 o
   1   8  -7       1126.47       1149.33         53.50 o
   2   8  -7       1360.49       1321.26         37.89 o
   3   8  -7        310.51        323.33         24.00 o
   4   8  -7        120.43        103.44          9.86 o
   5   8  -7        348.57        304.31         20.64 o
   6   8  -7         50.60         36.45          7.54 o
   0   0  -6     170631.19     146196.03       3169.21 o
   2   0  -6       1406.04       1384.85        107.71 o
   4   0  -6        995.34        998.63         30.76 o
   6   0  -6       4538.62       4529.34        153.40 o
   8   0  -6      38576.64      38702.78       1077.40 o
  10   0  -6       1043.50       1078.34         47.57 o
  12   0  -6       5203.75       5453.57        107.25 o
  14   0  -6        210.80        196.36         15.25 o
   0   1  -6      25312.27      27007.99        650.76 o
   1   1  -6      11553.23      11675.36        220.57 o
   2   1  -6      21137.04      21112.44        364.67 o
   3   1  -6       8096.67       8286.74        120.08 o
   4   1  -6       3562.84       3753.90         70.88 o
   5   1  -6      15997.26      15540.71        488.81 o
   6   1  -6      36398.39      36551.51        502.49 o
   7   1  -6       1770.52       1927.27         65.26 o
   8   1  -6        602.43        608.71         45.11 o
   9   1  -6        406.19        381.51         32.56 o
  10   1  -6       4209.56       4179.27         70.03 o
  11   1  -6         91.51         89.22          9.69 o
  12   1  -6       1412.71       1372.03         27.50 o
  13   1  -6        910.82        933.94         23.23 o
  14   1  -6       9218.33       9103.73        211.00 o
   0   2  -6     114114.91     112653.92       1437.18 o
   1   2  -6      39328.18      39451.27        296.19 o
   2   2  -6       1413.90       1388.75         29.59 o
   3   2  -6        794.45        736.08         24.30 o
   4   2  -6       1626.24       1774.77        103.02 o
   5   2  -6        187.18        226.70         25.47 o
   6   2  -6       1793.94       1846.06         77.07 o
   7   2  -6      13720.27      12911.11        421.60 o
   8   2  -6      24304.31      24239.20        477.10 o
   9   2  -6       8883.39       9106.13        147.89 o
  10   2  -6        125.25        137.28         14.98 o
  11   2  -6        856.83        860.15         34.06 o
  12   2  -6       1719.36       1842.86         46.54 o
  13   2  -6         68.84         72.70          8.59 o
   1   3  -6       7687.91       7897.62        127.27 o
   2   3  -6      15841.36      15986.50        212.38 o
   3   3  -6      13868.61      13810.81        273.06 o
   4   3  -6        467.41        486.45         37.64 o
   5   3  -6      17107.81      17109.70        339.13 o
   6   3  -6       7134.47       7229.73        240.45 o
   7   3  -6      12060.17      12071.49        286.19 o
   8   3  -6         26.37         35.75          9.93 o
   9   3  -6        283.81        297.90         17.16 o
  10   3  -6       2442.77       2536.98         89.14 o
  11   3  -6        559.86        532.81         24.12 o
  12   3  -6       1015.74       1011.75         27.19 o
  13   3  -6       6644.44       6439.18        153.52 o
   1   4  -6      20031.68      20114.21        391.68 o
   2   4  -6       1319.07       1360.11        102.87 o
   3   4  -6        515.12        435.28         62.25 o
   4   4  -6        526.26        648.16         61.99 o
   5   4  -6       2065.22       2238.08        165.65 o
   6   4  -6       3361.77       3320.53        109.16 o
   7   4  -6      12664.99      12625.02        165.73 o
   8   4  -6       1375.65       1317.06         38.93 o
   9   4  -6       3897.82       3864.05         85.13 o
  10   4  -6       1193.12       1176.27         38.74 o
  11   4  -6       1585.82       1616.95         37.94 o
  12   4  -6         95.75        104.84          8.42 o
   4   5  -6       4365.00       4055.91        227.99 o
   5   5  -6       6392.89       6441.18         95.23 o
   6   5  -6         48.12         45.96         19.14 o
   7   5  -6       2115.33       2085.38         84.52 o
   8   5  -6       1030.33       1061.31         49.57 o
   9   5  -6         88.20        104.24         23.55 o
  10   5  -6        462.30        471.23         22.05 o
  11   5  -6       1226.57       1250.57         29.61 o
   0   6  -6       3230.28       3409.64         89.62 o
   1   6  -6       3110.61       3140.89        111.90 o
   2   6  -6       1463.62       1545.26         50.58 o
   3   6  -6        260.32        242.82         34.81 o
   4   6  -6        697.55        662.28         28.56 o
   5   6  -6       1578.62       1568.29         40.25 o
   6   6  -6       3732.22       3748.70         89.65 o
   7   6  -6       2240.91       2272.63         86.64 o
   8   6  -6       1887.23       1862.78         74.64 o
   9   6  -6       2286.78       2348.53         78.14 o
  10   6  -6        230.48        188.05         18.54 o
   0   7  -6       2851.43       2922.79        101.79 o
   1   7  -6        368.21        372.40         32.97 o
   2   7  -6        588.73        599.60         22.41 o
   3   7  -6       1411.04       1394.96         63.85 o
   4   7  -6        251.10        233.61         25.24 o
   5   7  -6         73.16         96.53         12.11 o
   6   7  -6       1527.18       1479.07         61.39 o
   7   7  -6        429.17        420.06         19.04 o
   8   7  -6       1176.22       1081.14         29.90 o
   0   8  -6       1063.98       1136.41         50.25 o
   1   8  -6        299.71        274.87         16.87 o
   2   8  -6        730.99        771.73         27.61 o
   3   8  -6        369.75        379.41         18.63 o
   4   8  -6         76.18         61.08         11.40 o
   5   8  -6        717.67        704.94         31.99 o
   6   8  -6        856.41        813.98         31.22 o
   2   0  -5      33636.43      33144.17        842.78 o
   4   0  -5      32487.59      31521.91        450.13 o
   6   0  -5        836.21        880.57         46.25 o
   8   0  -5       3718.91       3719.56        120.71 o
  10   0  -5       4043.70       4136.01        109.53 o
  14   0  -5        334.56        364.39         20.76 o
   1   1  -5      33875.29      33199.64        593.96 o
   2   1  -5      22691.61      22864.37        311.10 o
   3   1  -5       7445.43       7558.87        109.75 o
   4   1  -5      25306.81      25254.96        314.16 o
   5   1  -5       9775.08      10161.14        163.15 o
   6   1  -5       3017.22       3173.53         96.97 o
   7   1  -5       1626.96       1595.93         58.70 o
   8   1  -5       1340.89       1442.92         59.71 o
   9   1  -5        216.53        197.76         25.96 o
  10   1  -5      10069.17      10037.18        137.36 o
  11   1  -5        513.00        520.99         25.81 o
  12   1  -5       2486.27       2610.68         78.89 o
  13   1  -5        529.50        558.74         17.48 o
  14   1  -5       1322.68       1302.14         43.79 o
   1   2  -5      17633.72      18384.40        171.31 o
   2   2  -5      13937.70      13902.03        160.78 o
   3   2  -5       5331.89       5318.99         75.15 o
   4   2  -5      28642.10      29025.38        560.24 o
   5   2  -5       6716.50       6948.76        262.25 o
   6   2  -5        572.82        534.71         52.42 o
   7   2  -5       2456.21       2646.63        153.45 o
   8   2  -5       3340.87       3279.07        127.34 o
   9   2  -5      15269.01      15289.38        330.80 o
  10   2  -5       1871.73       1946.69        121.97 o
  11   2  -5        858.01        856.74         54.36 o
  12   2  -5       3665.72       3654.37         64.06 o
  13   2  -5       1874.43       2005.07         37.93 o
   1   3  -5       7633.18       7488.88        137.81 o
   2   3  -5      22645.89      23333.29        377.85 o
   3   3  -5      18667.16      18986.60        353.01 o
   4   3  -5        779.36        738.68         50.00 o
   5   3  -5       5850.81       6023.83        162.02 o
   6   3  -5       9196.22       9357.47        232.06 o
   7   3  -5       9187.94       9040.65        233.96 o
   9   3  -5          8.04         15.32          7.89 o
  10   3  -5        978.41        981.51         51.70 o
  11   3  -5       1122.73       1132.81         59.59 o
  12   3  -5        131.63        127.27          9.87 o
  13   3  -5        269.71        288.28         13.55 o
   1   4  -5       5199.33       5545.89        156.95 o
   2   4  -5       3723.11       3711.35        123.73 o
   3   4  -5      12644.33      12135.17        274.40 o
   4   4  -5      12831.85      13415.58        468.42 o
   5   4  -5       4999.80       5253.50        267.32 o
   6   4  -5        643.85        738.58         64.17 o
   7   4  -5       1123.86       1061.21         33.78 o
   8   4  -5        564.36        579.77         26.81 o
   9   4  -5       3458.57       3483.74         80.33 o
  10   4  -5       2315.96       2381.77         60.88 o
  11   4  -5       1318.11       1407.98         40.94 o
  12   4  -5        641.40        648.46         30.40 o
   1   5  -5       3127.46       3063.48        126.20 o
   2   5  -5       4135.58       4295.42        218.56 o
   3   5  -5       2301.84       2226.57        157.21 o
   4   5  -5      10603.22      11636.71        433.50 o
   5   5  -5       1138.53       1109.58         47.19 o
   6   5  -5        234.84        274.37         24.80 o
   7   5  -5        989.27       1023.56         50.75 o
   8   5  -5       3128.97       3087.21         98.98 o
   9   5  -5       3799.20       3902.10         85.14 o
  10   5  -5        718.02        719.46         27.72 o
  11   5  -5        812.00        836.51         23.11 o
   1   6  -5        982.48        993.32         36.26 o
   2   6  -5      11329.36      11691.48        300.48 o
   3   6  -5       1942.45       1902.64         70.79 o
   4   6  -5        648.00        613.82         27.08 o
   5   6  -5       1296.43       1297.03         45.35 o
   6   6  -5        353.91        417.46         35.76 o
   7   6  -5       2672.72       2826.77         97.53 o
   8   6  -5        658.77        603.80         39.40 o
   9   6  -5        187.92        206.27         22.43 o
  10   6  -5       2767.43       2721.23         76.26 o
   1   7  -5       2569.42       2668.36         67.45 o
   2   7  -5        218.99        217.59         19.83 o
   3   7  -5        281.51        270.46         19.17 o
   4   7  -5       3638.25       3587.68        116.48 o
   5   7  -5        732.87        707.24         29.36 o
   6   7  -5        420.30        396.13         19.74 o
   7   7  -5       1603.31       1633.18         55.86 o
   8   7  -5        297.67        276.27         11.37 o
   9   7  -5       1848.92       1882.11         84.87 o
   1   8  -5       1221.49       1226.83         37.13 o
   2   8  -5        925.63        850.53         29.49 o
   3   8  -5        226.52        229.01         14.72 o
   5   8  -5         31.35         35.65          9.96 o
   6   8  -5        511.01        515.49         24.92 o
   2   0  -4       5567.30       5928.90        229.41 o
   4   0  -4      15018.26      15088.61        234.60 o
   6   0  -4      10870.80      11075.06        220.18 o
  14   0  -4        275.27        255.64         17.32 o
   0   1  -4      27290.92      28925.05        854.44 o
   1   1  -4      28558.69      27493.54        640.65 o
   2   1  -4       2115.20       2300.57         79.83 o
   3   1  -4       6248.94       6103.33        131.22 o
   4   1  -4       6176.57       6320.12        137.48 o
   5   1  -4        449.87        459.71         29.75 o
   6   1  -4       1393.79       1486.28         94.08 o
   7   1  -4       7304.68       7654.70        393.64 o
   8   1  -4       8634.99       8475.79        212.47 o
   9   1  -4        320.00        411.65         42.56 o
  10   1  -4       2374.64       2274.83         81.63 o
  11   1  -4        769.22        771.03         42.92 o
  12   1  -4       2288.91       2424.53         55.37 o
  13   1  -4         91.33        108.44         14.15 o
  14   1  -4       1424.82       1412.18         32.29 o
   0   2  -4      14545.89      15246.52        596.78 o
   1   2  -4      12743.55      12922.52        134.32 o
   2   2  -4        763.56        800.17         21.52 o
   3   2  -4       1195.21       1206.11         31.29 o
   4   2  -4        630.28        649.47         37.94 o
   5   2  -4       5261.94       5558.11        207.98 o
   6   2  -4       3052.24       3141.69        210.22 o
   7   2  -4        594.43        492.36         66.21 o
   8   2  -4       8550.72       7536.04        308.79 o
   9   2  -4       2140.72       2109.31         62.49 o
  10   2  -4       1565.81       1597.93         79.94 o
  11   2  -4        531.43        577.57         37.07 o
  12   2  -4        250.68        247.03         24.93 o
  13   2  -4       4416.42       4575.90        113.26 o
  14   2  -4        435.54        424.17         20.45 o
   0   3  -4        571.55        582.68         67.16 o
   1   3  -4      11292.33      11384.27        499.76 o
   2   3  -4      15275.14      15860.34        347.36 o
   3   3  -4       1129.47       1096.96         79.59 o
   4   3  -4       2030.50       2171.69         88.34 o
   5   3  -4        431.66        425.47         62.15 o
   6   3  -4      13773.84      13638.78        453.62 o
   7   3  -4       4286.79       4106.97        224.99 o
   8   3  -4         37.82          9.81         27.59 o
   9   3  -4        280.98        273.16         18.19 o
  10   3  -4       1160.92       1211.31         58.49 o
  11   3  -4       2904.44       2813.05        113.02 o
  12   3  -4        378.61        396.83         20.92 o
  13   3  -4        173.95        178.14          9.75 o
   1   4  -4       1928.48       1941.69         84.82 o
   2   4  -4       2705.96       2654.64        134.24 o
   3   4  -4       1500.95       1611.25        113.99 o
   4   4  -4       2056.65       2134.74        103.23 o
   5   4  -4       5871.23       6107.24        307.58 o
   6   4  -4       1149.85       1168.06        132.27 o
   7   4  -4        987.51        963.38         30.55 o
   8   4  -4       5174.63       5239.18        123.88 o
   9   4  -4       1009.35        916.42         39.56 o
  10   4  -4       1259.25       1377.04         43.13 o
  11   4  -4       1212.41       1198.90         37.35 o
  12   4  -4       1866.57       1826.13         65.84 o
   0   5  -4      32117.74      31051.48        862.58 o
   1   5  -4       4058.10       4295.52        152.33 o
   2   5  -4       3119.37       3390.32        132.82 o
   3   5  -4         65.08         -7.91         32.66 o
   4   5  -4         15.73         24.13         21.28 o
   5   5  -4        176.51        187.45         59.73 o
   6   5  -4       8841.92       8730.23        176.64 o
   7   5  -4       1944.42       1836.55         63.95 o
   8   5  -4       4618.12       4846.86        138.89 o
   9   5  -4       2504.60       2519.56         62.81 o
  10   5  -4        332.62        323.73         19.00 o
  11   5  -4        687.11        685.21         24.43 o
   0   6  -4       5296.52       5529.67        157.57 o
   1   6  -4       3768.01       3682.21        119.78 o
   2   6  -4       2200.84       2256.81         85.82 o
   3   6  -4        645.59        653.17         43.83 o
   4   6  -4        590.80        585.68         22.17 o
   5   6  -4        651.39        638.75         24.37 o
   6   6  -4       2819.25       2864.22        103.96 o
   7   6  -4       2412.67       2589.55         93.51 o
   8   6  -4       2076.66       2229.37         83.56 o
   9   6  -4       2309.34       2170.19         78.42 o
   0   7  -4       4772.56       4811.31        147.53 o
   1   7  -4       1868.34       1863.88         43.14 o
   2   7  -4        970.34        966.89         29.08 o
   3   7  -4       2271.22       2259.11         58.13 o
   4   7  -4          7.78         42.36          9.85 o
   5   7  -4       1089.27       1133.61         36.07 o
   6   7  -4       1207.37       1218.52         54.85 o
   7   7  -4       1437.97       1414.28         42.07 o
   8   7  -4       3059.92       3135.58         63.68 o
   9   7  -4       1567.33       1615.65         34.63 o
   0   8  -4        832.80        795.56         40.93 o
   1   8  -4       2661.83       2664.85         60.52 o
   2   8  -4        940.41        930.54         31.07 o
   3   8  -4        575.76        627.24         23.90 o
   4   8  -4         12.67         14.52          8.82 o
   6   8  -4       1099.31       1066.42         38.98 o
   2   0  -3        974.79        950.37         80.13 o
   4   0  -3      12636.21      12814.38        437.40 o
   6   0  -3      10920.15      10968.02        305.14 o
  12   0  -3       2367.91       2358.74         85.28 o
  14   0  -3       1487.65       1607.14         51.59 o
   1   1  -3       7397.52       7518.52        277.57 o
   2   1  -3      13771.89      13261.17        316.27 o
   3   1  -3       3831.72       4083.84        106.18 o
   4   1  -3       2617.12       2681.97         91.62 o
   5   1  -3       2066.58       2012.08         76.44 o
   8   1  -3       5245.86       5326.80        151.67 o
   9   1  -3         64.28         87.02         28.35 o
  10   1  -3       3485.80       3514.68         71.47 o
  11   1  -3         49.54         43.36          9.87 o
  12   1  -3        889.07        860.15         34.08 o
  13   1  -3        384.38        378.60         17.80 o
  14   1  -3       1903.11       1878.50         39.81 o
   1   2  -3      12531.65      12585.67        156.56 o
   2   2  -3       1778.35       1830.14         58.95 o
   3   2  -3       1622.33       1731.51         57.38 o
   4   2  -3      11750.08      11649.42        436.54 o
   5   2  -3        502.25        465.52         53.83 o
   9   2  -3       3248.65       3281.87         77.29 o
  10   2  -3          8.71         27.14         11.18 o
  11   2  -3        306.66        245.23         25.23 o
  12   2  -3       1453.40       1428.00         58.82 o
  13   2  -3        838.37        889.59         31.53 o
  14   2  -3       1052.87        996.43         34.46 o
   1   3  -3       8614.46       9188.14        379.88 o
   2   3  -3      14936.33      15271.85        295.74 o
   3   3  -3        726.83        722.26         44.38 o
   4   3  -3       1417.53       1442.42         54.01 o
   5   3  -3        454.25        417.96         47.08 o
   6   3  -3       1481.75       1566.09         77.31 o
   7   3  -3       1796.08       1753.04         88.13 o
   8   3  -3        674.27        590.09         61.22 o
   9   3  -3         41.56         56.78         15.38 o
  10   3  -3       2804.84       2875.43        101.13 o
  12   3  -3         60.77         36.65          7.96 o
  13   3  -3       1892.21       1804.20         53.06 o
   1   4  -3       1186.13       1462.75         72.54 o
   2   4  -3       3999.72       3992.62        128.54 o
   3   4  -3        317.19        336.65         47.87 o
   4   4  -3       9040.38       8820.55        192.92 o
   5   4  -3        210.75        181.54         34.73 o
   6   4  -3        258.64        351.87         46.06 o
   7   4  -3       1034.86       1039.39         41.10 o
   8   4  -3       3305.02       3280.37         68.97 o
   9   4  -3        226.58        261.55         19.60 o
  10   4  -3        159.77        142.99         14.56 o
  11   4  -3        385.91        392.72         20.74 o
  12   4  -3       1007.35        968.09         28.98 o
   1   5  -3        355.14        318.52         90.05 o
   2   5  -3       8335.95       8431.64        232.34 o
   3   5  -3       1655.32       1622.06        130.64 o
   4   5  -3       1865.82       1845.36        179.88 o
   5   5  -3       2632.50       2693.09        217.67 o
   6   5  -3       1035.35       1092.16         57.21 o
   7   5  -3        463.92        392.02         29.62 o
   8   5  -3        684.16        676.80         40.56 o
   9   5  -3         13.50         24.13         10.68 o
  10   5  -3       2872.25       2915.19        133.54 o
  11   5  -3       1173.10       1187.88         48.77 o
  12   5  -3        337.74        368.89         23.27 o
   1   6  -3        701.32        736.38         28.99 o
   2   6  -3       3563.87       3729.57         76.64 o
   3   6  -3       8085.11       8231.97        250.04 o
   4   6  -3       8570.77       8486.41        129.99 o
   5   6  -3       3193.06       3122.36         92.77 o
   6   6  -3       1652.69       1682.14         73.59 o
   7   6  -3        552.14        553.14         39.76 o
   8   6  -3       4320.80       4372.33        131.80 o
   9   6  -3       1034.75       1053.60         49.51 o
  10   6  -3        765.44        766.02         31.90 o
   1   7  -3        949.46       1018.46         29.95 o
   2   7  -3       3892.62       3836.31         69.01 o
   3   7  -3       3447.52       3433.48         78.95 o
   4   7  -3       2983.51       2898.36         74.78 o
   5   7  -3       1331.85       1327.67         70.08 o
   6   7  -3       1403.54       1504.20        101.75 o
   7   7  -3       1762.84       1772.56         51.57 o
   8   7  -3         85.04         72.10          8.67 o
   9   7  -3       1701.33       1701.77         48.80 o
   1   8  -3        111.51        128.57         12.64 o
   2   8  -3       2338.95       2349.83         55.43 o
   3   8  -3       4390.57       4547.76        111.80 o
   4   8  -3       1840.68       1858.68         64.17 o
   6   8  -3        741.00        716.86         30.23 o
   2   0  -2      93560.60      90299.94       2030.86 o
   4   0  -2       6103.13       6578.97        306.77 o
   6   0  -2      58850.25      58159.40       1058.68 o
   8   0  -2       2106.70       1842.05        119.13 o
  10   0  -2        496.39        522.10         32.93 o
  12   0  -2       1839.84       1773.36         70.81 o
  14   0  -2       1042.33       1042.19         38.32 o
   1   1  -2       2217.98       2062.25        119.54 o
   2   1  -2      11897.14      11794.12        948.44 o
   4   1  -2        424.77        457.91         32.41 o
   5   1  -2       7869.50       8072.26        147.01 o
   6   1  -2      10360.65      10593.82        304.72 o
   7   1  -2       6766.58       6300.00        162.20 o
   8   1  -2      10069.42       9820.59        190.34 o
   9   1  -2        876.12        750.30         84.69 o
  10   1  -2       1378.34       1348.70         33.52 o
  11   1  -2       2518.66       2582.44         53.05 o
  12   1  -2        332.87        253.64         25.30 o
  13   1  -2        487.78        485.35         20.62 o
  14   1  -2       2135.33       2194.22         44.82 o
   0   2  -2      27828.58      30954.95        767.81 o
   1   2  -2      12679.57      12457.00        196.76 o
   2   2  -2        253.42        264.55         15.18 o
   3   2  -2       7906.21       8297.66        123.63 o
   4   2  -2        188.30        132.88         26.46 o
   9   2  -2       2851.61       2831.47         59.32 o
  10   2  -2        870.99        906.41         39.49 o
  11   2  -2        992.72       1018.56         80.77 o
  12   2  -2        616.65        653.27         29.17 o
  13   2  -2       6010.69       6086.61        130.71 o
  14   2  -2        125.66        104.94          8.74 o
   0   3  -2       1452.82       1566.59        121.88 o
   1   3  -2      15861.80      15902.99        257.02 o
   2   3  -2       6906.21       7150.73        135.10 o
   3   3  -2       3596.55       3584.58         85.14 o
   4   3  -2       1169.42       1132.51         55.26 o
   5   3  -2        362.93        417.86         46.05 o
   6   3  -2      12522.58      12192.15        367.30 o
   7   3  -2       7866.00       7382.04        260.83 o
   8   3  -2       2114.58       1966.72        123.42 o
   9   3  -2       3989.22       4036.28         80.55 o
  10   3  -2        764.42        842.82         48.21 o
  11   3  -2       5165.03       5171.49        147.15 o
  12   3  -2        654.51        643.96         25.30 o
  13   3  -2        656.30        619.23         18.18 o
   1   4  -2       3180.84       3202.07        124.05 o
   2   4  -2       9586.38       9889.18        241.22 o
   3   4  -2       1375.17       1392.06        109.18 o
   4   4  -2         21.51         47.76         20.01 o
   5   4  -2       9326.22       8888.65        320.57 o
   6   4  -2      11581.00      11120.92        380.48 o
   7   4  -2        652.16        765.32         86.39 o
   8   4  -2       9908.04       9886.98        197.21 o
   9   4  -2       1596.92       1476.17        111.15 o
  10   4  -2         91.90         94.83         13.00 o
  11   4  -2        318.58        315.02         19.61 o
  12   4  -2         12.92         11.21          7.42 o
   0   5  -2      29372.71      29088.06        801.60 o
   1   5  -2       4889.40       4704.47        162.07 o
   2   5  -2       8315.54       8334.51        341.96 o
   3   5  -2       4023.94       4001.53        147.40 o
   4   5  -2       1602.15       1499.90         99.85 o
   5   5  -2       3727.08       3400.13        265.97 o
   6   5  -2       5379.77       5320.99        145.65 o
   7   5  -2       1685.38       1633.28         61.40 o
   8   5  -2       3799.35       3700.53        114.75 o
   9   5  -2       1219.19       1210.31         69.10 o
  10   5  -2       1316.62       1397.46         62.91 o
  11   5  -2        649.53        652.37         24.40 o
  12   5  -2        653.57        593.79         25.89 o
   0   6  -2       2730.56       2839.68         84.97 o
   1   6  -2       2280.80       2218.56         52.25 o
   2   6  -2        776.85        813.08         51.84 o
   3   6  -2       1273.33       1183.88         38.29 o
   4   6  -2        165.81        135.88         14.57 o
   5   6  -2        415.43        422.16         23.08 o
   6   6  -2       2406.04       2396.29         91.28 o
   7   6  -2       2016.83       2054.14         80.91 o
   8   6  -2       2020.86       2016.69         78.19 o
   9   6  -2        777.92        708.64         40.35 o
  10   6  -2         25.99         43.26          9.19 o
   0   7  -2       4587.82       4585.21        134.19 o
   1   7  -2         72.40         68.09          9.52 o
   2   7  -2         35.50         39.15          9.88 o
   3   7  -2        523.11        499.97         24.44 o
   4   7  -2        389.84        405.44         29.91 o
   5   7  -2       1847.20       1834.64         65.19 o
   6   7  -2        383.39        388.42         19.62 o
   7   7  -2        799.54        824.00         28.20 o
   8   7  -2       1029.60        995.43         28.58 o
   9   7  -2        206.64        197.06         10.38 o
   0   8  -2         87.96         82.31         14.80 o
   1   8  -2       1996.23       2013.48         50.25 o
   2   8  -2       1166.61       1174.57         35.07 o
   3   8  -2        677.15        691.22         36.57 o
   4   8  -2        251.81        281.78         22.15 o
   5   8  -2        598.04        578.97         29.89 o
   2   0  -1       2518.60       2889.35        100.31 o
   4   0  -1      90198.95      83407.45       1840.24 o
   6   0  -1       2347.62       2304.97         74.81 o
   8   0  -1       7062.12       7513.61        268.54 o
  10   0  -1        303.72        277.37         24.22 o
  12   0  -1       5600.46       5423.73        153.11 o
  14   0  -1       1313.00       1335.28         45.28 o
   1   1  -1        261.12        267.36         19.47 o
   2   1  -1      36826.75      35421.80        620.67 o
   3   1  -1       3371.08       3665.69        125.14 o
   4   1  -1        159.25        166.92         20.00 o
   5   1  -1       4267.58       4347.79         94.55 o
   6   1  -1       6843.05       6498.06        157.99 o
   7   1  -1        970.62        996.73         75.39 o
   8   1  -1       5893.58       6041.35        155.10 o
   9   1  -1       1014.51       1024.06         66.48 o
  10   1  -1      15039.69      14657.73        174.73 o
  11   1  -1       1199.77       1193.29         32.58 o
  12   1  -1        399.14        424.87         22.41 o
  13   1  -1         74.47         85.41         11.63 o
  14   1  -1       1354.73       1370.33         43.86 o
   1   2  -1        878.24        955.07         35.25 o
   2   2  -1       6076.08       6483.34         93.00 o
   3   2  -1      13878.24      14088.88        191.25 o
   4   2  -1      36273.05      35378.45        930.43 o
   5   2  -1      11037.15      10411.97        324.23 o
   6   2  -1        285.22        225.80         41.36 o
   7   2  -1       1398.10       1329.47        106.44 o
   8   2  -1       1778.43       1721.29        131.13 o
   9   2  -1       1908.91       1919.56         79.35 o
  10   2  -1        816.76        742.89         35.49 o
  11   2  -1       2300.95       2315.79        124.81 o
  12   2  -1       6861.09       6862.55        133.54 o
  13   2  -1       1688.64       1760.05         36.73 o
  14   2  -1        106.64        112.95          8.95 o
   1   3  -1       9846.39       9296.99        201.25 o
   2   3  -1       8873.94       9084.81        160.26 o
   3   3  -1      10427.10      10435.61        177.47 o
   4   3  -1       5679.78       5462.68        140.86 o
   5   3  -1      12286.91      13153.53        352.00 o
   6   3  -1      11763.72      11789.31        267.71 o
   7   3  -1       3214.93       3147.09        120.95 o
   8   3  -1       3308.67       3232.81        128.88 o
   9   3  -1       9323.64       9257.84        141.83 o
  10   3  -1       8931.54       8967.85        235.61 o
  11   3  -1       2819.43       2818.76         93.22 o
  12   3  -1       1746.74       1753.24         51.35 o
  13   3  -1        109.21        115.95          9.03 o
   1   4  -1      14514.32      14547.79        304.96 o
   2   4  -1       1461.00       1340.99         70.61 o
   3   4  -1      12902.07      12728.86        372.25 o
   4   4  -1       9988.06       9705.03        367.46 o
   5   4  -1      16641.55      15320.52        468.94 o
   6   4  -1       2768.16       2856.81        161.33 o
   7   4  -1       2762.92       2831.67        166.99 o
   8   4  -1       1796.59       1733.21         48.09 o
   9   4  -1       2057.37       2154.57         58.44 o
  10   4  -1       1002.75       1034.18         37.41 o
  11   4  -1       5716.82       5949.23        114.31 o
  12   4  -1       1114.62       1048.80         27.84 o
  13   4  -1        903.61        919.63         40.29 o
   1   5  -1       8240.32       8165.78        226.02 o
   2   5  -1        365.27        363.38         46.79 o
   3   5  -1       3387.32       3271.76        132.74 o
   4   5  -1       4569.02       4177.47        221.60 o
   6   5  -1       2674.11       2594.46         96.67 o
   7   5  -1       6830.18       6754.20        227.65 o
   8   5  -1       4048.64       3914.72         87.29 o
   9   5  -1       3193.72       3251.13         74.40 o
  10   5  -1        673.24        704.24         28.04 o
  11   5  -1       1390.88       1387.95         38.94 o
  12   5  -1        259.12        243.52         12.87 o
   1   6  -1        171.83        147.90         21.32 o
   2   6  -1       4398.92       4367.42        105.22 o
   3   6  -1       3297.59       3124.76         92.11 o
   4   6  -1        602.77        601.80         30.64 o
   5   6  -1       2288.75       2327.30         60.78 o
   6   6  -1         11.71         27.44         14.46 o
   7   6  -1        320.88        332.94         30.98 o
   8   6  -1        535.18        523.20         37.30 o
   9   6  -1        137.12        105.34         18.39 o
  10   6  -1       1383.38       1377.94         46.32 o
   1   7  -1       2497.49       2579.24         52.68 o
   2   7  -1       1039.88       1087.25         37.51 o
   3   7  -1       1511.62       1530.84         62.69 o
   4   7  -1       5311.69       5467.09        146.40 o
   5   7  -1        376.89        416.45         22.61 o
   6   7  -1       1087.21       1089.75         34.35 o
   7   7  -1        564.95        577.27         22.77 o
   8   7  -1        426.65        405.84         17.24 o
   9   7  -1         30.42         38.15          5.69 o
   1   8  -1       1724.47       1747.03         45.56 o
   2   8  -1       2646.23       2611.98        128.18 o
   3   8  -1        520.58        541.12         31.73 o
   4   8  -1       1959.63       1912.85         65.79 o
   5   8  -1        113.89        112.75         14.28 o
   2   0   0          2.60         21.33         10.63 o
   4   0   0      39052.70      35849.88       2459.24 o
   6   0   0        200.00        168.42         19.39 o
   8   0   0      79658.91      76533.89       1758.21 o
  10   0   0         45.57         61.58         13.86 o
  12   0   0        912.32        998.13         49.86 o
  14   0   0       1273.95       1338.58         45.37 o
   0   1   0          2.46          5.81         13.03 o
   1   1   0         30.67         42.96         14.96 o
   2   1   0      38076.71      38077.54        644.40 o
   3   1   0       3470.01       3547.93        208.79 o
   4   1   0        140.61        122.56         13.75 o
   5   1   0      15457.99      14909.37        244.48 o
   6   1   0      68093.94      64597.48       3170.93 o
   7   1   0        263.97        247.03         28.15 o
   8   1   0       1282.16       1278.70         55.03 o
   9   1   0         11.02         22.23         15.50 o
  10   1   0      10273.63      10210.71        129.51 o
  11   1   0        206.33        214.59         14.19 o
  12   1   0         13.12         25.93         12.65 o
  13   1   0       4624.24       4727.90        290.30 o
  14   1   0       8754.11       8948.73        230.59 o
   0   2   0      83356.07      85116.03       1961.19 o
   1   2   0      10406.68      10304.33        193.30 o
   2   2   0        304.26        320.23         15.54 o
   3   2   0       3389.22       3243.32         80.69 o
   4   2   0       1207.50       1298.23         54.31 o
   5   2   0        736.25        644.36         62.31 o
   6   2   0        887.18       1012.45         85.75 o
   7   2   0      12235.33      13208.40        423.13 o
   8   2   0      18166.70      17243.88        536.18 o
   9   2   0       2118.21       2024.20         50.45 o
  10   2   0        106.42        105.94         32.62 o
  11   2   0      13814.43      13918.15        244.35 o
  12   2   0       2301.40       2491.52         63.61 o
  13   2   0        184.51        189.05         28.04 o
  14   2   0        209.98        206.58         11.40 o
   0   3   0       1103.33       1041.19        108.50 o
   1   3   0        721.85        730.87         39.58 o
   2   3   0       2699.41       2845.59        112.30 o
   3   3   0       6342.81       5873.93        116.74 o
   4   3   0         63.83         83.81         19.46 o
   5   3   0      40083.88      39040.43        681.58 o
   6   3   0       7035.58       7069.22        188.96 o
   7   3   0       4031.35       4068.42        140.35 o
   8   3   0        104.20        113.65         36.16 o
   9   3   0       1231.78       1217.32         63.15 o
  10   3   0         43.80         49.17         16.60 o
  11   3   0        648.92        629.24         39.07 o
  12   3   0        354.04        341.46         21.77 o
  13   3   0      11406.71      11068.55        205.31 o
   1   4   0      24689.64      24282.06        578.13 o
   2   4   0       1825.19       1933.88        155.53 o
   3   4   0        248.35        210.58         31.52 o
   4   4   0         46.01         52.87         19.52 o
   5   4   0       1329.93       1427.60        235.68 o
   6   4   0        462.28        483.14         55.67 o
   7   4   0      24058.42      23875.02        556.86 o
   8   4   0       3331.99       3317.22        119.19 o
   9   4   0       1868.47       1795.39         52.71 o
  10   4   0         27.26         26.03          9.89 o
  11   4   0       1202.36       1244.16         38.76 o
  12   4   0        168.77        178.34         12.16 o
  13   4   0         22.41         30.24         10.07 o
   0   5   0       4605.56       4858.07        231.46 o
   1   5   0       1843.11       1957.41         99.50 o
   2   5   0       1823.21       1797.09         95.50 o
   3   5   0       4053.65       3985.81        146.70 o
   4   5   0       1478.53       1446.33        127.77 o
   5   5   0       5088.33       5016.59        353.49 o
   6   5   0       2513.55       2520.06        280.17 o
   7   5   0       5259.53       5063.15        124.84 o
   8   5   0        245.57        246.43         19.72 o
   9   5   0          9.22         26.64         10.82 o
  10   5   0         98.34         63.48         10.80 o
  11   5   0        540.51        515.19         21.53 o
  12   5   0        738.88        758.41         71.28 o
   0   6   0       2103.98       2265.82         74.13 o
   1   6   0       3489.26       3447.89         69.04 o
   2   6   0       1144.72       1187.48         37.41 o
   3   6   0       1062.92        981.91         44.33 o
   4   6   0          0.40         13.52          8.40 o
   5   6   0         48.43         63.38         23.83 o
   6   6   0       1630.12       1563.78         69.79 o
   7   6   0       1436.23       1448.43         65.94 o
   8   6   0        377.57        414.05         32.83 o
   9   6   0       1583.69       1643.79         64.99 o
  10   6   0         97.48        101.84         12.08 o
   0   7   0       5776.90       5582.24        160.09 o
   1   7   0       3778.56       3715.65         83.60 o
   2   7   0          0.46          6.61          9.48 o
   3   7   0        296.92        342.26         28.33 o
   4   7   0       1776.54       1953.90         71.24 o
   5   7   0        262.34        286.58         24.11 o
   6   7   0       1090.68       1160.35         35.55 o
   7   7   0         87.44         97.63         13.52 o
   8   7   0        430.00        457.31         18.27 o
   9   7   0        610.06        619.23         18.65 o
   0   8   0        242.95        266.25         23.52 o
   1   8   0          1.89          5.91          6.84 o
   2   8   0        133.45        141.79         17.88 o
   3   8   0         88.21        119.16         15.90 o
   4   8   0        292.99        282.08         22.29 o
   5   8   0        339.26        393.02         24.13 o
   6   8   0       1714.74       1651.90         53.18 o
   4   0   1      90918.45      84581.02       1738.06 o
   6   0   1       2615.89       2357.44        112.30 o
   8   0   1       6636.83       7181.77        263.51 o
  10   0   1        283.01        327.34         26.27 o
  12   0   1       5511.27       5250.60        151.56 o
  14   0   1       1315.38       1364.62         45.72 o
   1   1   1        386.25        392.82         41.31 o
   2   1   1      37017.06      36536.09        596.52 o
   3   1   1       3095.28       3127.07        111.85 o
   4   1   1        167.08        152.00         15.37 o
   5   1   1       4161.61       4237.95        164.76 o
   6   1   1       7059.06       6936.24        160.62 o
   7   1   1        970.58        838.62         50.97 o
   8   1   1       5994.23       6194.35        168.88 o
   9   1   1       1024.16       1119.89        113.94 o
  10   1   1      14982.87      14787.21        174.72 o
  11   1   1       1103.14       1113.98         31.84 o
  12   1   1        374.81        330.14         25.98 o
  13   1   1         74.12        112.15         17.09 o
  14   1   1       1426.06       1404.37         54.92 o
   1   2   1        910.36        901.00         54.07 o
   2   2   1       6220.34       6136.58         88.11 o
   3   2   1      14355.93      14325.59        191.30 o
   4   2   1      36432.80      35922.87        516.85 o
   5   2   1      11144.85      10560.77        325.86 o
   6   2   1        273.59        247.53         43.73 o
   7   2   1       1354.07       1316.25        106.16 o
   8   2   1       1817.44       1676.63        129.40 o
   9   2   1       1781.16       1805.21         47.37 o
  10   2   1        761.05        800.97         36.80 o
  11   2   1       2260.81       2364.05         63.85 o
  12   2   1       6994.00       6965.78        133.89 o
  13   2   1       1923.47       1918.86         64.44 o
  14   2   1        114.18        116.76         13.16 o
   1   3   1       9760.44       9614.11        180.26 o
   2   3   1       8896.03       9233.40        145.78 o
   3   3   1      10385.09      10719.58        388.36 o
   4   3   1       5687.04       6030.74        126.25 o
   5   3   1      12151.71      12526.39        423.61 o
   6   3   1      11843.24      11808.44        647.12 o
   7   3   1       3510.61       3347.56        124.57 o
   8   3   1       3200.99       3334.34        131.00 o
   9   3   1       9297.10       9379.80        176.67 o
  10   3   1       8788.75       9130.47        237.13 o
  11   3   1       2605.10       2663.05         92.47 o
  12   3   1       1781.85       1780.87         51.78 o
  13   3   1         86.31         82.41         10.24 o
   1   4   1      14157.22      14551.29        305.98 o
   2   4   1       1396.86       1448.03         73.33 o
   3   4   1      13137.53      13096.85        229.76 o
   4   4   1      10071.57       9871.75        214.32 o
   5   4   1      15944.66      15878.76        380.49 o
   6   4   1       2746.65       2763.68        132.82 o
   7   4   1       3050.44       3143.09        344.83 o
   8   4   1       1767.59       1742.52         46.98 o
   9   4   1       2039.04       2072.76         58.06 o
  10   4   1       1141.43       1152.74         39.21 o
  11   4   1       5693.29       5942.32        114.56 o
  12   4   1       1038.27       1080.64         34.25 o
   1   5   1       7939.67       8177.70        303.33 o
   2   5   1        477.56        382.01         67.13 o
   3   5   1       3428.90       3533.41        136.57 o
   4   5   1       4052.33       4112.38        174.64 o
   5   5   1        723.68        699.03        135.75 o
   6   5   1       2722.28       2633.41         97.34 o
   7   5   1       6884.80       7094.05        156.50 o
   8   5   1       3931.21       3954.07         87.58 o
   9   5   1       3102.78       3104.44        100.65 o
  10   5   1        672.01        689.62         27.68 o
  11   5   1       1405.49       1395.16         39.61 o
  12   5   1        239.57        260.05         12.65 o
   1   6   1        136.17        148.40         34.30 o
   2   6   1       4238.29       4263.38        101.11 o
   3   6   1       3381.63       3422.66        177.13 o
   4   6   1        554.41        624.73         32.66 o
   5   6   1       2380.40       2352.03         60.59 o
   6   6   1         20.69         21.33         14.15 o
   7   6   1        330.96        290.59         29.22 o
   8   6   1        592.09        562.65         38.04 o
   9   6   1        124.44        132.18         19.59 o
  10   6   1       1350.71       1326.97         45.24 o
   1   7   1       2639.32       2512.65         63.66 o
   2   7   1       1026.85       1114.18         51.78 o
   3   7   1       1522.60       1624.36         63.68 o
   4   7   1       4985.69       5001.87        143.24 o
   6   7   1       1040.81       1093.86         86.99 o
   7   7   1        546.00        592.69         22.89 o
   8   7   1        392.86        385.91         25.86 o
   9   7   1         67.92         62.48         11.93 o
   1   8   1       1737.91       1735.01         44.84 o
   2   8   1       2493.57       2561.91         83.04 o
   3   8   1        596.93        522.30         31.57 o
   4   8   1       1891.44       1929.37         65.44 o
   5   8   1        157.53        153.40         15.57 o
   6   8   1       3437.76       3450.20         92.85 o
   4   0   2       6025.27       6298.69        152.24 o
   6   0   2      58304.11      56685.94       1309.78 o
   8   0   2       2296.14       2293.16        128.62 o
  10   0   2        557.87        582.58         34.23 o
  12   0   2       1773.58       1830.24         70.88 o
  14   0   2       1004.65       1067.52         39.00 o
   1   1   2       1794.82       1936.88        109.29 o
   2   1   2      11813.89      12275.06        718.37 o
   3   1   2        245.32        246.63         15.44 o
   4   1   2        437.88        499.57         42.47 o
   5   1   2       8037.29       8345.62        173.35 o
   6   1   2      10355.73      10523.22        219.98 o
   7   1   2       6448.68       6261.44        309.91 o
   8   1   2      10065.99      10431.80        237.69 o
   9   1   2        845.69        835.21         58.48 o
  10   1   2       1333.36       1300.23         31.97 o
  11   1   2       2521.12       2582.94         52.96 o
  12   1   2        288.19        305.91         19.62 o
  13   1   2        483.99        527.80         32.73 o
  14   1   2       2257.13       2215.55         44.86 o
   0   2   2      27900.23      29406.09        818.27 o
   1   2   2      13116.03      13087.64        329.26 o
   2   2   2        190.13        213.89         15.15 o
   3   2   2       7679.16       7980.23        156.93 o
   4   2   2        137.48        174.33         16.48 o
   5   2   2       9066.71       9113.04        293.26 o
   6   2   2       3705.75       3627.13        171.14 o
   7   2   2       2664.78       2613.28        151.99 o
   8   2   2       9948.54       9351.46        349.62 o
   9   2   2       3080.54       3019.42         91.63 o
  10   2   2        986.31        966.19         40.78 o
  11   2   2        971.55        999.73         38.28 o
  12   2   2        591.04        629.94         28.72 o
  13   2   2       5965.65       6140.98        114.34 o
  14   2   2        151.91        145.29          9.14 o
   0   3   2       1421.32       1402.17        134.97 o
   1   3   2      15235.53      15524.29        277.18 o
   2   3   2       6848.78       7267.89        128.76 o
   3   3   2       3738.79       3839.02         87.70 o
   4   3   2       1234.84       1251.37         65.83 o
   5   3   2        368.61        410.25         37.82 o
   6   3   2      12121.16      13056.10        477.14 o
   7   3   2       7258.92       7444.72        283.02 o
   8   3   2       2057.54       2192.02        104.64 o
   9   3   2       3861.20       4025.76        101.83 o
  10   3   2        965.68        936.25         50.86 o
  11   3   2       5188.15       5247.39        148.97 o
  12   3   2        648.45        693.82         29.68 o
  13   3   2        649.44        623.43         26.62 o
   1   4   2       2666.16       2703.50        104.85 o
   2   4   2       9402.76       9445.29        227.90 o
   3   4   2       1385.20       1507.01         60.26 o
   4   4   2         21.17         40.05         59.79 o
   5   4   2       9239.32       9607.40        270.95 o
   6   4   2      10822.75      11591.55        552.35 o
   7   4   2        887.84        801.87         72.23 o
   8   4   2       9920.58      10048.49        155.05 o
   9   4   2       1611.37       1547.16         48.15 o
  10   4   2         81.66         84.51         12.16 o
  11   4   2        296.09        320.73         29.92 o
  12   4   2          8.46         11.42          6.80 o
   0   5   2      28668.92      30162.20        807.84 o
   1   5   2       4784.13       4911.75        267.02 o
   2   5   2       8197.45       8220.75        227.46 o
   3   5   2       4442.89       4142.82        150.20 o
   4   5   2       1468.17       1527.84        104.29 o
   5   5   2       3726.78       4583.31        331.63 o
   6   5   2       5534.55       5405.10        161.10 o
   7   5   2       1760.90       1730.71         50.74 o
   8   5   2       3803.80       3816.59         87.27 o
   9   5   2       1224.50       1276.30         55.30 o
  10   5   2       1285.84       1432.11         41.93 o
  11   5   2        724.43        718.76         25.30 o
  12   5   2        587.88        596.60         19.49 o
   0   6   2       2669.85       2691.49         83.30 o
   1   6   2       2335.37       2220.66         51.65 o
   2   6   2        928.37        877.27         61.09 o
   3   6   2       1237.41       1187.68         72.81 o
   4   6   2        176.74        163.82         23.98 o
   5   6   2        405.44        394.83         22.47 o
   6   6   2       2408.48       2403.70         90.58 o
   7   6   2       1948.35       1933.28         78.99 o
   8   6   2       1923.63       2022.70         78.34 o
   9   6   2        778.08        740.89         26.39 o
  10   6   2         31.88         56.78          9.77 o
   0   7   2       4274.36       3999.13        127.26 o
   1   7   2         65.04         64.89         11.01 o
   2   7   2         42.40         70.79         15.40 o
   3   7   2        562.96        566.25         34.84 o
   4   7   2        399.27        418.56         29.41 o
   5   7   2       1882.12       1852.57         66.64 o
   6   7   2        390.65        356.68         18.94 o
   7   7   2        840.29        817.59         35.67 o
   8   7   2        967.83        994.12         28.06 o
   9   7   2        207.69        199.07         16.49 o
   0   8   2        130.56        109.25         15.43 o
   1   8   2       1949.18       1960.31         68.99 o
   2   8   2       1117.89       1071.63         47.22 o
   3   8   2        667.74        657.88         34.89 o
   4   8   2        271.00        249.63         20.92 o
   5   8   2        549.54        548.53         28.81 o
   6   8   2        608.78        603.30         27.69 o
   4   0   3      13642.44      13226.43        582.14 o
   6   0   3      11210.67      10986.84        316.27 o
   8   0   3       2152.25       2127.94        124.57 o
  10   0   3        979.78        984.11         45.07 o
  12   0   3       2428.72       2457.68         84.70 o
  14   0   3       1689.11       1684.75         52.70 o
   1   1   3       7874.97       7761.34        242.29 o
   2   1   3      13617.18      13893.72        423.18 o
   3   1   3       3666.18       3615.02         71.08 o
   4   1   3       2521.88       2503.84         59.25 o
   5   1   3       1988.07       2121.63        172.39 o
   6   1   3       6270.14       6453.80        153.97 o
   7   1   3       2749.68       2760.58         95.89 o
   8   1   3       5243.62       5486.81        155.92 o
   9   1   3         64.56         52.67         16.74 o
  10   1   3       3384.68       3393.42         57.50 o
  11   1   3         46.86         51.87          8.62 o
  12   1   3        949.62        944.36         63.61 o
  13   1   3        374.42        384.11         27.20 o
  14   1   3       1922.09       1923.56         51.43 o
   1   2   3      12218.33      11792.12        321.20 o
   2   2   3       1865.92       1969.93         55.47 o
   3   2   3       1756.97       1805.31         80.32 o
   4   2   3      11826.08      11757.37        172.59 o
   5   2   3        472.20        428.27         51.28 o
   6   2   3       1257.54       1382.64         99.93 o
   7   2   3       2966.15       3064.78        165.76 o
   8   2   3       1130.34       1107.88        103.44 o
   9   2   3       3202.11       3183.84         62.82 o
  10   2   3         12.51          6.61         10.84 o
  11   2   3        293.61        286.78         20.62 o
  12   2   3       1496.01       1449.23         90.48 o
  13   2   3        872.91        892.69         47.34 o
  14   2   3       1040.69       1001.94         25.33 o
   1   3   3       9144.45       9628.83        224.32 o
   2   3   3      14925.86      15825.49        351.03 o
   3   3   3        716.15        707.14         40.18 o
   4   3   3       1460.60       1344.29         53.02 o
   5   3   3        404.70        395.53         36.88 o
   6   3   3       1538.46       1495.59         75.63 o
   7   3   3       2125.87       2183.51         95.57 o
   8   3   3        696.89        705.64         57.16 o
   9   3   3         54.63         43.16         15.24 o
  10   3   3       3140.61       3166.32        106.01 o
  11   3   3       1191.41       1165.45         55.17 o
  12   3   3         32.60         29.54         10.04 o
  13   3   3       1877.08       1824.93        124.41 o
   1   4   3       1239.28       1323.56         71.20 o
   2   4   3       3847.46       3922.13        129.03 o
   3   4   3        392.68        327.24         40.86 o
   4   4   3       9079.41       9229.80        303.25 o
   5   4   3        119.65        164.32         36.27 o
   6   4   3        418.07        421.06         53.31 o
   7   4   3        936.27       1071.93        138.54 o
   8   4   3       3326.33       3396.33         70.92 o
   9   4   3        237.33        258.14         19.96 o
  10   4   3        142.03        136.88         17.15 o
  11   4   3        372.27        389.82         21.40 o
  12   4   3        970.82        994.83         42.40 o
   1   5   3        328.42        323.53         68.32 o
   2   5   3       8389.67       8719.62        235.12 o
   3   5   3       1494.09       1402.77         85.21 o
   4   5   3       1989.89       1891.22        113.78 o
   5   5   3       2352.26       2502.13        232.93 o
   6   5   3        989.71       1052.90         56.84 o
   7   5   3        529.58        476.23         56.05 o
   8   5   3        751.76        751.30         31.65 o
   9   5   3         11.11         13.42         12.38 o
  10   5   3       2805.06       2849.00         65.91 o
  11   5   3       1161.30       1228.34         53.23 o
  12   5   3        423.49        440.49         23.14 o
   1   6   3        659.40        708.14         39.89 o
   2   6   3       3428.86       3355.17         87.44 o
   3   6   3       8192.91       8309.57        160.17 o
   4   6   3       8494.49       8676.06        167.54 o
   5   6   3       3307.95       3305.51         75.16 o
   6   6   3       1577.30       1701.07         73.12 o
   7   6   3        604.32        615.62         41.12 o
   8   6   3       4327.97       4239.15        130.82 o
   9   6   3       1043.93       1034.58         38.00 o
  10   6   3        765.17        759.61         30.50 o
   1   7   3        991.86        915.32         48.39 o
   2   7   3       3674.05       3677.10        114.32 o
   4   7   3       2681.90       2743.56         89.91 o
   5   7   3       1339.82       1362.32         54.11 o
   6   7   3       1421.71       1523.63        126.58 o
   7   7   3       1707.00       1781.07         43.74 o
   8   7   3         66.21         70.09         13.75 o
   9   7   3       1662.15       1670.83         53.54 o
   1   8   3        132.03        183.74         19.04 o
   2   8   3       2288.20       2378.77         77.15 o
   3   8   3       4466.31       4442.42        123.27 o
   4   8   3       1875.91       1868.69         63.07 o
   5   8   3       3378.29       3313.32         93.13 o
   6   8   3        651.95        632.64         28.56 o
   0   0   4       5076.63       4404.67        155.32 o
   4   0   4      14946.80      14563.41        368.25 o
   6   0   4      10647.67      10121.69        306.83 o
   8   0   4      10142.57      10762.34        343.25 o
  10   0   4       4516.12       4583.51        115.75 o
  12   0   4        505.69        575.87         35.69 o
  14   0   4        209.57        249.73         18.02 o
   1   1   4      28560.32      27748.18        732.66 o
   2   1   4       2110.65       2280.14        145.03 o
   3   1   4       6790.83       6591.38        131.16 o
   4   1   4       6583.23       6622.12        187.06 o
   5   1   4        392.41        439.99         38.66 o
   6   1   4       1473.21       1469.66         61.24 o
   7   1   4       7333.59       7896.72        239.10 o
   8   1   4       8677.52       8526.86        208.52 o
   9   1   4        319.23        283.88         34.90 o
  10   1   4       2304.20       2288.65         44.15 o
  11   1   4        770.80        797.76         25.88 o
  12   1   4       2078.55       2252.60         57.98 o
  13   1   4        102.99        101.84         15.00 o
  14   1   4       1279.83       1400.87         47.68 o
   0   2   4      15118.04      15437.87        495.66 o
   1   2   4      12567.92      13250.26        266.51 o
   2   2   4        691.17        761.01         31.62 o
   3   2   4       1205.39       1241.05         90.35 o
   4   2   4        678.30        711.95         34.99 o
   5   2   4       5000.27       5373.66        204.40 o
   6   2   4       2948.16       3039.35        154.26 o
   7   2   4        614.02        690.72         75.51 o
   8   2   4       8039.65       8185.11        313.66 o
   9   2   4       1955.63       2086.28         58.28 o
  10   2   4       1566.87       1581.21         53.29 o
  11   2   4        542.40        594.59         28.76 o
  12   2   4        268.66        267.46         18.93 o
  13   2   4       4504.78       4539.35         88.98 o
  14   2   4        427.87        405.54         20.09 o
   0   3   4        450.16        563.75         87.67 o
   2   3   4      15055.78      16126.39        401.08 o
   3   3   4       1069.04       1048.30         42.93 o
   4   3   4       2121.64       2210.05         69.55 o
   5   3   4        403.73        462.42         48.36 o
   6   3   4      13764.76      13747.12        541.27 o
   7   3   4       4465.18       4228.33        140.18 o
   8   3   4         17.65         46.96         27.25 o
   9   3   4        287.68        333.54         19.22 o
  10   3   4       1207.29       1276.00         60.83 o
  11   3   4       2910.21       2948.93         97.86 o
  12   3   4        435.90        408.04         41.32 o
  13   3   4        207.86        201.67         20.35 o
   1   4   4       1815.89       1729.00         82.36 o
   2   4   4       2617.24       2464.89        100.04 o
   3   4   4       1560.68       1582.21         78.02 o
   4   4   4       1970.97       2035.91        138.65 o
   5   4   4       5912.21       6699.33        209.20 o
   6   4   4       1062.18       1083.54         80.04 o
   7   4   4       1209.49       1083.94         45.88 o
   8   4   4       4986.56       5198.53         95.01 o
   9   4   4        927.85        928.94         46.42 o
  10   4   4       1322.58       1387.45         44.21 o
  11   4   4       1222.10       1277.40         45.26 o
  12   4   4       1671.53       1721.29         66.06 o
   0   5   4      33249.88      33919.60        877.16 o
   1   5   4       3927.91       3977.70        148.15 o
   2   5   4       3206.49       3183.54        130.86 o
   3   5   4         70.24         27.04         19.96 o
   4   5   4         15.41          8.91         26.17 o
   5   5   4        128.53        187.65         65.33 o
   6   5   4       8845.00       8846.59        236.62 o
   7   5   4       1718.67       1720.49         49.40 o
   8   5   4       4571.64       4869.99        169.88 o
   9   5   4       2481.95       2611.68         87.38 o
  10   5   4        351.33        333.34         19.30 o
  11   5   4        750.75        729.37         25.23 o
   0   6   4       5281.23       5345.82        132.88 o
   1   6   4       3772.09       3719.26         91.93 o
   2   6   4       1980.59       2091.59        118.86 o
   3   6   4        638.12        668.69         38.40 o
   4   6   4        548.75        564.65         34.91 o
   5   6   4        609.88        650.07         28.35 o
   6   6   4       3029.29       3030.14         96.73 o
   7   6   4       2429.93       2452.97         91.71 o
   8   6   4       2191.13       2282.54         55.67 o
   9   6   4       2308.59       2307.17         89.01 o
  10   6   4        920.91        942.46         33.07 o
   0   7   4       5308.21       5186.11        145.35 o
   1   7   4       1978.82       1855.97         72.12 o
   2   7   4        951.01       1018.46         48.44 o
   3   7   4       2037.14       2156.37         76.83 o
   4   7   4         10.75         19.93         10.97 o
   5   7   4       1006.01       1055.11         46.54 o
   6   7   4       1243.86       1222.93         73.18 o
   7   7   4       1440.13       1423.00         45.12 o
   8   7   4       3245.82       3241.12         75.10 o
   9   7   4       1488.90       1475.77         49.95 o
   1   8   4       2549.57       2436.85         79.79 o
   2   8   4        945.66        950.17         42.15 o
   3   8   4        594.94        585.68         32.14 o
   4   8   4         20.25         21.73          9.03 o
   5   8   4       2205.66       2151.47         66.77 o
   6   8   4       1194.57       1052.80         38.35 o
   4   0   5      31932.05      32870.91        731.27 o
   6   0   5        743.35        844.53         63.24 o
   8   0   5       3857.02       4110.28        178.50 o
  10   0   5       4118.23       4237.35        150.96 o
  12   0   5       6741.89       6585.98        175.43 o
  14   0   5        325.63        357.08         21.19 o
   1   1   5      34069.71      32123.41       1071.18 o
   2   1   5      22864.82      22176.65        664.97 o
   3   1   5       6790.77       7205.90        120.23 o
   4   1   5      25149.12      25582.89        329.61 o
   5   1   5      10254.02       9803.26        295.39 o
   6   1   5       2869.93       2942.42        108.36 o
   7   1   5       1693.37       1658.01         71.21 o
   8   1   5       1344.41       1305.94         68.55 o
   9   1   5        201.66        201.37         29.11 o
  10   1   5      10256.53      10151.23        178.90 o
  11   1   5        557.10        560.35         27.84 o
  12   1   5       2627.51       2558.11         61.99 o
  13   1   5        529.79        564.95         31.35 o
   1   2   5      17288.94      17845.88        358.56 o
   2   2   5      13671.96      13714.58        455.56 o
   3   2   5       5225.80       5292.15        157.18 o
   4   2   5      28349.64      27568.84        416.45 o
   5   2   5       7152.68       7115.48        242.97 o
   6   2   5        577.16        667.39         67.55 o
   7   2   5       2575.36       2641.52        150.63 o
   8   2   5       3293.49       3218.79        178.97 o
   9   2   5      15524.26      15640.84        266.32 o
  10   2   5       1835.36       1947.60         59.87 o
  11   2   5        820.84        853.94         34.35 o
  12   2   5       3582.99       3684.81         80.64 o
  13   2   5       1735.31       1804.71         45.76 o
   1   3   5       7605.04       7161.14        375.31 o
   2   3   5      22418.38      21780.43        566.27 o
   3   3   5      19304.55      18991.61        705.03 o
   4   3   5        849.37        829.81         55.35 o
   5   3   5       6540.70       6290.28        163.66 o
   6   3   5       9334.69       9103.43        220.91 o
   7   3   5       8751.02       8883.14        225.22 o
   8   3   5       1892.46       1949.40         93.87 o
   9   3   5          1.34          1.40          8.56 o
  10   3   5       1125.81       1103.27         56.55 o
  11   3   5       1076.76       1039.99         36.99 o
  12   3   5        111.45        115.25         13.07 o
  13   3   5        333.57        317.92         15.75 o
   1   4   5       5008.78       5384.28        158.23 o
   2   4   5       3665.24       3656.97        125.39 o
   3   4   5      12625.60      12819.28        279.71 o
   4   4   5      12747.83      13299.02        497.72 o
   5   4   5       5214.78       5091.18        175.81 o
   6   4   5        634.72        623.93         59.32 o
   7   4   5       1182.78       1141.52         87.55 o
   8   4   5        589.02        555.44         25.57 o
   9   4   5       3426.82       3476.13         82.23 o
  10   4   5       2404.83       2485.91         63.36 o
  11   4   5       1398.48       1467.86         42.77 o
  12   4   5        658.40        679.41         20.21 o
   1   5   5       3210.72       3072.59        220.41 o
   2   5   5       3962.08       4143.32        150.82 o
   3   5   5       2480.19       2497.13        158.83 o
   4   5   5      10893.59      10602.03        294.82 o
   5   5   5       1166.04       1060.21        189.16 o
   6   5   5        338.64        284.58         30.46 o
   7   5   5        924.14        877.87         44.24 o
   8   5   5       3135.85       3033.14         73.60 o
   9   5   5       3913.76       4062.91        119.30 o
  10   5   5        737.57        759.01         28.76 o
  11   5   5        914.94        887.28         27.97 o
   1   6   5       1064.35       1064.22         66.91 o
   2   6   5      11775.87      11941.81        272.03 o
   3   6   5       1862.09       1894.42         82.19 o
   4   6   5        642.13        636.05         38.44 o
   5   6   5       1318.03       1267.49         40.82 o
   6   6   5        330.76        372.10         21.29 o
   7   6   5       2507.59       2548.30         62.65 o
   8   6   5        604.47        640.85         25.82 o
   9   6   5        176.95        172.63         12.95 o
  10   6   5       2903.42       2738.25         55.73 o
   2   7   5        257.89        229.91         22.94 o
   3   7   5        316.16        329.54         26.55 o
   4   7   5       3663.62       3704.44        108.29 o
   6   7   5        363.58        373.20         19.36 o
   7   7   5       1552.13       1579.71         41.77 o
   8   7   5        263.50        271.26         13.32 o
   2   8   5        864.37        897.00         39.85 o
   3   8   5        225.47        225.60         19.44 o
   4   8   5       1201.36       1186.68         46.10 o
   5   8   5         18.87         30.64          9.16 o
   6   8   5        589.49        547.13         25.21 o
   0   0   6     170190.56     145064.61       3188.23 o
   4   0   6       1012.19        907.11         52.44 o
   6   0   6       4531.16       4522.23        166.81 o
   8   0   6      37972.35      38099.88        941.16 o
  10   0   6       1063.62       1030.47         45.47 o
  12   0   6       4915.48       5058.64        144.93 o
   0   1   6      25056.47      24951.45        475.92 o
   1   1   6      10989.67      10912.04        378.77 o
   2   1   6      20971.14      20021.28        638.84 o
   3   1   6       8172.35       8249.39        132.47 o
   4   1   6       3502.18       3338.55         73.43 o
   5   1   6      15801.39      15510.27        434.35 o
   6   1   6      36496.46      36088.89        638.36 o
   7   1   6       1774.52       1858.68        110.05 o
   8   1   6        548.50        578.97         45.12 o
   9   1   6        412.22        390.52         39.19 o
  10   1   6       4221.64       4206.71         81.80 o
  11   1   6         46.15         58.88          8.22 o
  12   1   6       1277.49       1240.25         39.17 o
  13   1   6        949.65        952.57         40.74 o
   0   2   6     114204.09     111154.42       2586.93 o
   1   2   6      39114.39      38450.14        684.82 o
   2   2   6       1414.96       1451.93        120.98 o
   3   2   6        724.62        730.57         56.04 o
   4   2   6       1691.37       1699.26         73.36 o
   5   2   6        190.04        219.39         22.79 o
   6   2   6       1746.20       1890.02        116.18 o
   7   2   6      13638.59      13990.44        425.45 o
   8   2   6      24067.47      23755.16        455.02 o
   9   2   6       9243.62       9000.70        134.49 o
  10   2   6        135.92        136.38         16.55 o
  11   2   6        778.35        789.85         32.86 o
  12   2   6       1711.26       1782.18         92.78 o
  13   2   6        106.10         95.03         12.64 o
   1   3   6       8141.92       7490.48        389.52 o
   2   3   6      15647.50      15694.71        422.24 o
   3   3   6      13783.00      13434.70        376.88 o
   4   3   6        449.47        430.17         36.26 o
   5   3   6      16735.71      16963.71        337.35 o
   6   3   6       7106.59       7464.35        189.32 o
   7   3   6      12251.24      12395.82        279.32 o
   8   3   6         58.61         55.57          9.61 o
   9   3   6        318.37        366.29         22.95 o
  10   3   6       2355.62       2293.56         89.83 o
  11   3   6        424.30        462.62         20.40 o
  12   3   6       1045.72       1080.84         71.45 o
  13   3   6       6560.80       6660.28        113.84 o
   1   4   6      19903.43      19404.56        620.97 o
   2   4   6       1474.94       1430.21         92.45 o
   3   4   6        515.17        486.05         60.10 o
   4   4   6        521.14        510.28         49.84 o
   5   4   6       2119.54       2166.09        168.25 o
   6   4   6       3484.06       3420.46        140.45 o
   7   4   6      12760.78      12538.61        181.92 o
   8   4   6       1426.60       1412.48         51.28 o
   9   4   6       3570.05       3652.07         86.33 o
  10   4   6       1090.75       1098.36         39.21 o
  11   4   6       1614.58       1675.33         46.24 o
  12   4   6        123.00         99.83         12.09 o
   0   5   6       2841.15       2803.64        173.20 o
   1   5   6        635.32        617.32         73.16 o
   2   5   6        106.58        109.65         26.38 o
   3   5   6       6079.17       6128.27        271.55 o
   4   5   6       4535.78       4456.74        170.37 o
   5   5   6       6145.35       6257.04        286.27 o
   6   5   6         31.27         43.76         18.91 o
   7   5   6       2140.34       2063.55         57.05 o
   8   5   6        917.52        943.66         38.34 o
   9   5   6        142.11        135.28         19.21 o
  10   5   6        491.06        490.05         23.00 o
  11   5   6       1233.60       1234.04         34.07 o
   0   6   6       3364.06       3632.04        216.95 o
   1   6   6       3056.73       3147.90         91.02 o
   2   6   6       1612.58       1665.52         53.91 o
   3   6   6        258.65        271.36         53.50 o
   4   6   6        722.61        691.72         79.12 o
   5   6   6       1659.17       1671.33         47.31 o
   6   6   6       3993.93       3923.13        127.49 o
   7   6   6       2223.49       2259.91         56.72 o
   8   6   6       1957.06       1987.95         49.44 o
   9   6   6       2174.32       2130.54         49.67 o
  10   6   6        232.30        193.66         18.78 o
   3   7   6       1358.74       1430.91         57.08 o
   4   7   6        202.80        192.76         20.15 o
   5   7   6        111.10        118.56         15.65 o
   6   7   6       1563.54       1598.53         40.99 o
   7   7   6        379.85        378.80         33.55 o
   8   7   6       1140.87       1197.60         29.34 o
   2   8   6        752.24        748.20         35.72 o
   3   8   6        408.56        373.10         24.10 o
   4   8   6         75.52         75.20         12.08 o
   5   8   6        713.23        637.25         29.70 o
   6   8   6        914.64        712.85         29.45 o
   4   0   7     114899.65     107960.48       2369.04 o
   6   0   7       3194.90       3310.41        135.21 o
   8   0   7       5827.99       6717.75        236.84 o
  10   0   7       1178.81       1238.45         60.86 o
  12   0   7      17680.43      18089.01        408.41 o
   1   1   7      15994.28      17215.74        376.37 o
   3   1   7       4967.31       4980.14        109.58 o
   4   1   7       2213.56       2029.20         55.59 o
   5   1   7       1193.66       1263.78         50.53 o
   6   1   7      27117.48      27685.99        481.98 o
   7   1   7       1359.20       1416.49         64.54 o
   8   1   7       4991.40       5203.03        144.86 o
   9   1   7       7875.94       8077.97        344.45 o
  10   1   7      22436.64      22437.70        271.07 o
  11   1   7        208.81        231.81         13.59 o
  12   1   7       1646.96       1583.71         57.45 o
  13   1   7       1224.66       1360.51         48.79 o
   1   2   7      17178.53      17984.77        608.21 o
   2   2   7       7405.54       7740.62        160.08 o
   3   2   7      19311.99      19267.28        513.15 o
   4   2   7      68578.93      67485.73       1054.23 o
   5   2   7       3938.01       3952.87        115.56 o
   6   2   7         53.62         41.36         20.64 o
   7   2   7      17170.24      16209.70        490.03 o
   8   2   7       3434.23       3463.22        120.47 o
   9   2   7        148.74        146.09         13.11 o
  10   2   7         49.25         66.49         16.42 o
  11   2   7       4265.15       4423.60         95.34 o
  12   2   7       5399.11       5471.99        108.04 o
  13   2   7        510.61        520.99         37.33 o
   3   3   7       2192.57       1993.26        104.95 o
   4   3   7        737.27        901.50         51.74 o
   5   3   7        540.90        541.82         42.98 o
   6   3   7       2711.04       2791.12        103.30 o
   7   3   7       6052.60       5997.89        213.57 o
   8   3   7       1055.84       1051.00         33.61 o
   9   3   7      16182.34      16403.06        241.94 o
  10   3   7       2365.11       2428.64         92.07 o
  11   3   7       1673.67       1638.58         39.99 o
  12   3   7        181.22        166.42         13.84 o
  13   3   7        488.50        486.25         17.80 o
   1   4   7       4551.93       4773.86        209.26 o
   2   4   7       2987.26       2880.74        110.44 o
   3   4   7      10239.18      10181.17        244.73 o
   4   4   7        253.71        305.01         38.96 o
   5   4   7       8106.57       8973.36        259.86 o
   6   4   7        719.13        717.56         61.46 o
   7   4   7       3421.48       3446.99         99.43 o
   8   4   7        483.28        508.68         29.48 o
   9   4   7        364.07        381.41         24.68 o
  10   4   7        400.03        418.46         23.59 o
  11   4   7       3601.32       3603.50         78.42 o
  12   4   7         65.75         74.20          7.59 o
   1   5   7       4989.23       5166.79        173.26 o
   2   5   7       1869.96       1865.49         99.34 o
   3   5   7       6328.85       6225.90        196.07 o
   4   5   7       4573.57       4830.94        178.60 o
   5   5   7       5193.25       5091.49        153.09 o
   6   5   7       2136.10       2197.83         77.64 o
   7   5   7       4637.54       4410.88        147.77 o
   8   5   7        590.99        612.72         28.35 o
   9   5   7       1849.54       1726.50         67.96 o
  10   5   7        831.90        813.68         29.62 o
  11   5   7        589.93        595.59         18.09 o
   1   6   7        387.25        431.37         28.21 o
   2   6   7       3610.35       3483.64        120.31 o
   3   6   7       5041.81       5175.70        175.98 o
   4   6   7       3928.69       4109.88        263.68 o
   5   6   7       3380.42       3438.88         78.04 o
   6   6   7        500.38        544.83         25.11 o
   7   6   7        865.50        850.43         30.88 o
   8   6   7        365.24        370.79         18.95 o
   9   6   7        262.02        236.92         23.08 o
  10   6   7       1696.57       1637.28         57.69 o
   3   7   7        627.85        576.47         34.34 o
   4   7   7       2346.35       2326.30         75.35 o
   5   7   7        725.02        738.78         36.09 o
   6   7   7        240.71        227.40         14.22 o
   7   7   7        799.97        768.32         37.68 o
   8   7   7        930.70        908.31         38.55 o
   3   8   7        346.47        292.39         21.27 o
   4   8   7        148.36        111.55         13.23 o
   5   8   7        248.62        262.75         18.12 o
   6   8   7         40.42         37.05          7.66 o
   0   0   8       4955.38       4212.71        199.00 o
   4   0   8       9691.46       9781.94        254.62 o
   6   0   8       6196.63       6042.85        202.88 o
   8   0   8      10425.99      10689.25        329.67 o
  10   0   8       3493.88       3586.38        146.52 o
  12   0   8       2448.87       2578.24         83.62 o
   0   1   8       6390.34       6898.09        187.31 o
   1   1   8      30707.75      32316.57        395.45 o
   2   1   8      56761.59      53503.60        914.81 o
   3   1   8        267.35        266.86         25.46 o
   4   1   8        462.49        505.07         25.09 o
   5   1   8       1067.16       1047.10         45.37 o
   6   1   8      26266.29      26615.77        463.45 o
   7   1   8       2317.89       2330.81         84.85 o
   8   1   8       3119.91       3274.56        109.90 o
   9   1   8        711.52        663.88         50.55 o
  10   1   8       3734.13       3643.66         62.27 o
  11   1   8         62.86         66.29          8.29 o
  12   1   8       3021.26       3167.32         81.49 o
  13   1   8         49.54         53.77         10.35 o
   1   2   8      10934.42      11279.83        659.86 o
   2   2   8       6637.37       6711.14        174.38 o
   3   2   8      11771.98      11824.26        220.39 o
   4   2   8       3418.97       3452.20         91.16 o
   5   2   8       5499.97       5773.59        138.04 o
   6   2   8       3931.10       3916.02        207.27 o
   7   2   8       7572.48       8143.45        191.76 o
   8   2   8      11843.86      11933.10        695.16 o
   9   2   8       2957.67       2980.67         81.89 o
  10   2   8         48.81         69.29         11.57 o
  11   2   8        315.23        327.64         20.58 o
  12   2   8        761.30        785.15         29.20 o
  13   2   8        990.53        988.22         29.12 o
   3   3   8       8613.98       7728.90        257.00 o
   4   3   8        456.36        518.09         39.03 o
   5   3   8        524.73        508.68         42.68 o
   6   3   8       4938.14       5187.81        235.90 o
   7   3   8       3901.01       3991.02        132.19 o
   8   3   8       2317.66       2343.22         57.40 o
   9   3   8       7647.56       8185.81        140.88 o
  10   3   8       1851.46       1903.34         79.09 o
  11   3   8        950.10        937.75         28.43 o
  12   3   8        336.56        323.63         17.83 o
  13   3   8        268.74        251.94         13.67 o
   2   4   8        265.31        297.10         50.21 o
   3   4   8       2985.03       3244.02        186.60 o
   4   4   8        970.28       1004.54         68.72 o
   5   4   8       3615.03       3849.33        139.67 o
   6   4   8       2124.35       2226.17        108.35 o
   7   4   8       2384.91       2432.94         60.96 o
   8   4   8       9313.20       9379.20        158.75 o
   9   4   8       3861.42       3838.92         88.16 o
  10   4   8       1299.61       1341.19         43.55 o
  11   4   8       2635.69       2682.17         51.90 o
  12   4   8       2268.23       2235.78         55.04 o
   0   5   8       3367.02       3488.05        199.35 o
   1   5   8       2079.45       2096.99        106.72 o
   2   5   8       1140.45       1086.75         77.07 o
   3   5   8      10266.94      10289.41        269.05 o
   4   5   8        607.16        686.82         63.27 o
   5   5   8       5669.43       5563.31        172.52 o
   6   5   8       1528.55       1434.41         60.64 o
   7   5   8        205.22        207.48         17.62 o
   8   5   8        473.02        484.65         25.37 o
   9   5   8        661.43        683.71         39.01 o
  10   5   8       1712.02       1821.33         48.19 o
  11   5   8       2498.75       2507.84         43.80 o
   0   6   8       1207.11        997.73        116.14 o
   1   6   8       7697.69       7763.75        337.95 o
   2   6   8       2638.11       2652.94        132.22 o
   3   6   8       3802.07       3646.56        226.90 o
   4   6   8         59.51         33.24         27.98 o
   5   6   8        162.51        163.72         23.66 o
   6   6   8       4495.29       4434.11        137.81 o
   7   6   8       1725.47       1534.85         66.36 o
   8   6   8        434.64        387.22         31.17 o
   9   6   8        896.72        932.34         45.30 o
  10   6   8        166.42        165.32         16.56 o
   3   7   8        936.78       1024.67         46.06 o
   4   7   8        308.41        364.79         25.30 o
   6   7   8        186.66        185.15         19.87 o
   7   7   8       1050.44       1005.64         43.42 o
   8   7   8       2243.80       2139.85         67.40 o
   3   8   8        396.25        370.09         23.23 o
   4   8   8        200.02        184.05         15.70 o
   5   8   8       1447.85       1291.82         44.89 o
   2   0   9      17158.83      16865.88        355.68 o
   6   0   9       2901.48       2688.78        117.27 o
   8   0   9        131.45         92.62         26.58 o
  12   0   9       2916.41       2924.60         88.60 o
   1   1   9      11384.84      11506.93        336.13 o
   2   1   9       4683.40       4655.90         90.21 o
   3   1   9       1021.30       1035.58         51.18 o
   4   1   9      12739.73      12744.58        228.13 o
   5   1   9       1641.31       1654.71         59.03 o
   6   1   9       1432.68       1428.50         58.53 o
   7   1   9       7558.95       7785.48        180.65 o
   8   1   9       2353.72       2423.03         92.38 o
   9   1   9         94.58        101.74         16.42 o
  10   1   9       1035.16        986.11         35.98 o
  11   1   9        515.07        487.15         39.43 o
  12   1   9       1530.51       1449.63         47.03 o
   1   2   9       7723.64       7979.23        386.36 o
   2   2   9      10431.42      10362.91        397.00 o
   3   2   9       5064.04       4887.11        108.40 o
   4   2   9       9244.83       9317.82        188.45 o
   5   2   9       2098.71       2104.10         71.58 o
   6   2   9       1092.94       1112.88         61.78 o
   7   2   9       9400.90       9916.62        222.70 o
   8   2   9        353.98        360.58         56.60 o
   9   2   9       4828.54       4896.02         95.06 o
  10   2   9        116.08        118.86         11.53 o
  11   2   9        208.62        195.26         16.32 o
  12   2   9       2042.86       2111.31         67.55 o
  13   2   9       1299.08       1295.53         51.35 o
   3   3   9       1942.55       2083.38        110.67 o
   4   3   9       2508.11       2676.67        222.01 o
   5   3   9       4896.93       5237.88        143.06 o
   6   3   9       6477.97       6702.83        174.38 o
   7   3   9      12366.24      12593.48        414.98 o
   8   3   9        521.07        596.19         35.13 o
   9   3   9       1148.83       1181.47         64.22 o
  10   3   9       7771.97       7856.57        214.26 o
  11   3   9       1110.02       1088.25         30.48 o
  12   3   9          9.03         13.42          7.02 o
  13   3   9       1745.60       1727.60         58.31 o
   4   4   9      20454.77      21421.75        431.06 o
   5   4   9       2875.73       2980.07        176.32 o
   6   4   9       2670.25       2577.94        169.52 o
   7   4   9       1658.01       1705.27         55.80 o
   8   4   9          5.78         30.54         15.51 o
   9   4   9       2039.75       2114.12         59.33 o
  10   4   9       2294.92       2429.04         62.86 o
  11   4   9       1030.17       1107.28         28.69 o
  12   4   9       6064.10       5921.59         85.77 o
   1   5   9        374.65        362.98         78.03 o
   2   5   9      11696.75      12163.61        343.92 o
   3   5   9       1086.29       1026.27         76.13 o
   4   5   9       6586.71       6634.54        208.66 o
   5   5   9       1366.14       1367.92         57.27 o
   6   5   9       4642.44       4753.33        158.81 o
   7   5   9        323.11        339.05         21.70 o
   8   5   9        104.30        108.04         13.45 o
   9   5   9        274.77        236.11         23.24 o
  10   5   9       3634.96       3674.50         77.79 o
  11   5   9        593.79        588.78         16.86 o
   1   6   9        107.87         95.03         39.24 o
   2   6   9       4569.48       4491.49        177.27 o
   3   6   9       1897.06       1693.86        150.77 o
   5   6   9       3253.19       3277.27        110.65 o
   6   6   9       1400.43       1424.70         65.64 o
   7   6   9        522.08        532.41         37.15 o
   8   6   9       1036.80       1087.45         51.34 o
   9   6   9        443.83        481.74         31.47 o
  10   6   9        918.99        962.18         39.55 o
   6   7   9        121.74         91.92         15.38 o
   7   7   9        529.61        518.69         30.04 o
   8   7   9         48.68         69.79         11.46 o
   4   8   9        477.95        382.41         21.64 o
   2   0  10       2589.59       2515.45        111.22 o
   4   0  10       1649.48       1502.80         67.93 o
   6   0  10       2076.49       1853.77         96.54 o
   0   1  10        398.85        447.10         51.77 o
   1   1  10        892.81        877.47         39.09 o
   2   1  10      16358.62      16645.48        300.44 o
   3   1  10       1553.49       1503.30         67.16 o
   4   1  10       5619.49       5522.56        171.57 o
   5   1  10        162.20        163.22         27.15 o
   6   1  10       6535.70       6468.42        146.98 o
   7   1  10        815.38        778.54         69.55 o
   8   1  10        816.37        809.48         77.20 o
   9   1  10        206.86        213.78         25.32 o
  10   1  10       1040.56       1000.93         54.07 o
  11   1  10        238.22        213.58         24.77 o
  12   1  10       2564.13       2550.00         88.46 o
   3   2  10        589.79        655.17         50.20 o
   4   2  10       3811.58       3895.19        151.77 o
   5   2  10       1701.22       1696.16        100.56 o
   6   2  10        546.43        659.68         65.32 o
   7   2  10       2079.38       1895.93        120.63 o
   8   2  10       1606.39       1742.32        121.07 o
   9   2  10       1612.52       1599.53         50.95 o
  10   2  10        651.75        647.36         24.43 o
  11   2  10         81.94         91.52         11.94 o
  12   2  10        329.80        309.61         27.58 o
  13   2  10         17.48         27.04         10.56 o
   4   3  10        431.36        415.25         53.02 o
   5   3  10       1917.32       1974.53        120.98 o
   6   3  10       2888.16       2829.07        160.59 o
   7   3  10       1083.03       1193.19        103.74 o
   8   3  10        517.49        512.58         25.72 o
   9   3  10        530.30        600.20         29.97 o
  10   3  10        708.91        733.78         46.36 o
  11   3  10        429.54        430.87         18.65 o
  12   3  10         53.64         66.19         14.26 o
  13   3  10         10.42         11.01          8.36 o
   3   4  10       2057.00       2207.84        137.34 o
   4   4  10       1169.90       1055.41         70.06 o
   5   4  10        540.12        608.31         75.58 o
   6   4  10          8.61         23.63         25.12 o
   7   4  10        890.86        862.75         41.59 o
   8   4  10       1965.73       2186.51         84.11 o
   9   4  10       1615.35       1653.10         51.00 o
  10   4  10        738.43        631.64         37.22 o
  11   4  10       1626.61       1666.12         37.66 o
  12   4  10       2692.66       2594.96         55.76 o
   0   5  10       2768.06       2487.51        169.03 o
   1   5  10       7067.73       7274.79        356.19 o
   2   5  10       3304.76       3266.75        137.97 o
   3   5  10        170.07        192.66         35.11 o
   4   5  10        511.44        420.26         49.03 o
   5   5  10        112.98        134.98         19.88 o
   6   5  10       8292.60       8412.61        189.56 o
   7   5  10       1296.41       1282.51         42.48 o
   8   5  10        817.87        777.04         32.15 o
   9   5  10       1294.97       1262.68         40.17 o
  10   5  10         25.35         21.53          7.96 o
  11   5  10        118.19        118.76          7.62 o
   0   6  10      11195.85      11446.25        444.18 o
   1   6  10       6432.21       6020.82        294.87 o
   2   6  10       1756.19       1576.20        127.63 o
   3   6  10        959.99        941.76         97.06 o
   5   6  10       1885.84       1917.56         76.91 o
   6   6  10       1197.17       1247.26         59.49 o
   7   6  10       1128.17       1086.95         53.42 o
   8   6  10       3119.34       3135.48        102.05 o
   9   6  10       1821.76       1777.97         64.35 o
  10   6  10        990.57       1001.84         39.17 o
   7   7  10       1820.78       1767.26         61.09 o
   8   7  10       2880.54       2882.44         79.33 o
   5   8  10         91.43         74.70          9.54 o
   2   0  11      54550.46      52453.60        954.12 o
   1   1  11        182.24        229.51         25.31 o
   2   1  11       4959.00       4713.18        125.61 o
   9   1  11       1075.25       1033.08         54.82 o
  10   1  11       2799.68       2826.07         99.44 o
  11   1  11        420.78        457.61         35.29 o
  12   1  11       5315.84       5602.47        154.59 o
   3   2  11       6070.70       6144.99        188.85 o
   4   2  11       9993.05      10264.88        292.80 o
   5   2  11        761.72        753.20         64.01 o
   6   2  11        602.59        632.44         63.75 o
   9   2  11      10893.97      11351.13        206.08 o
  10   2  11        900.42        884.18         45.25 o
  11   2  11       3355.98       3487.45        115.80 o
  12   2  11       3471.51       3646.26        112.64 o
  13   2  11        390.48        360.48         25.99 o
   4   3  11       1343.85       1414.08         94.77 o
   5   3  11       4694.03       4939.78        202.68 o
   6   3  11       2060.07       2117.12        132.81 o
   7   3  11       9253.79       8925.09        332.24 o
   8   3  11        281.69        306.81         21.75 o
   9   3  11        999.28        993.42         38.86 o
  10   3  11       2669.60       2631.41         97.74 o
  11   3  11       1594.38       1583.41         47.88 o
  12   3  11        180.22        192.06         21.13 o
  13   3  11        724.07        758.11         33.03 o
   4   4  11       6378.16       6553.53        262.58 o
   5   4  11       1770.59       2014.48        135.02 o
   6   4  11       5152.51       5533.57        248.92 o
   7   4  11        187.08        203.37         18.51 o
   8   4  11        597.91        637.95         42.58 o
   9   4  11       3009.62       3191.05         77.14 o
  10   4  11       3143.91       3179.64         74.29 o
  11   4  11       1285.06       1327.67         39.23 o
  12   4  11       1969.56       1928.47         61.42 o
   1   5  11       2919.24       3064.98        133.71 o
   2   5  11       5785.81       5883.14        193.45 o
   3   5  11       4689.80       4536.45        165.86 o
   4   5  11      10884.45      11002.26        198.70 o
   5   5  11       2876.33       2731.84         87.45 o
   6   5  11       1214.45       1117.29         59.66 o
   7   5  11        761.41        879.27         52.12 o
   8   5  11        361.21        351.87         21.65 o
   9   5  11        816.97        859.45         70.78 o
  10   5  11       4000.41       4156.04         83.36 o
  11   5  11        588.98        587.38         20.70 o
   1   6  11        678.31        763.12         97.75 o
   2   6  11       2966.84       2967.85        138.82 o
   3   6  11        116.85        121.96         35.89 o
   5   6  11       4189.95       4271.09        132.71 o
   6   6  11       2662.15       2612.88         93.63 o
   7   6  11        155.98        143.99         20.77 o
   8   6  11         17.89         29.84         12.74 o
   9   6  11        469.39        448.90         29.07 o
  10   6  11       2806.07       2776.90         76.79 o
   7   7  11       2639.82       2526.87         76.12 o
   8   7  11        874.25        791.05         32.69 o
   0   0  12      40745.16      38829.25       1063.60 o
   2   0  12       9956.89       9794.35        335.76 o
   0   1  12        731.20        712.25         55.77 o
   1   1  12       6481.83       6210.98        229.95 o
   2   1  12      14989.83      15441.88        918.39 o
   9   1  12        298.41        260.45         28.22 o
  10   1  12        934.17        917.82         52.98 o
  11   1  12       1013.99       1007.44         54.30 o
  12   1  12       2095.74       2157.98         78.44 o
   8   2  12       9926.62      10326.46        259.68 o
   9   2  12       3496.71       3552.03         84.31 o
  10   2  12        682.61        684.61         31.96 o
  11   2  12         14.97         48.66         17.08 o
  12   2  12        623.94        707.14         41.57 o
  13   2  12        715.74        640.85         34.02 o
   3   3  12       7040.42       7327.46        243.37 o
   4   3  12        739.71        814.99         70.88 o
   8   3  12        965.85        971.19         54.97 o
   9   3  12       1852.58       1837.25         58.33 o
  10   3  12       1885.34       2001.07         82.62 o
  11   3  12       1765.16       1908.84        101.87 o
  12   3  12        891.02        915.42         44.29 o
   4   4  12        393.60        410.55         57.88 o
   6   4  12       5741.97       5703.00        165.42 o
   7   4  12       9334.07       9375.19        177.18 o
   8   4  12       3726.60       3707.34        121.72 o
   9   4  12       2857.22       2828.47         71.87 o
  10   4  12        309.31        298.30         20.21 o
  11   4  12        155.41        165.82         13.97 o
  12   4  12        422.10        416.05         24.35 o
   0   5  12       7169.69       7491.48        317.09 o
   1   5  12       3097.85       3225.00        162.43 o
   2   5  12       1536.30       1451.23        164.09 o
   3   5  12       3352.11       3263.05        243.56 o
   4   5  12       1680.34       1608.94         55.98 o
   5   5  12       6104.24       6277.67        179.20 o
   6   5  12        399.75        429.47         36.20 o
   7   5  12       1817.00       1774.97         52.23 o
   8   5  12       2186.70       2173.70         57.65 o
   9   5  12        424.21        417.46         21.82 o
  10   5  12       2248.57       2199.43         61.26 o
  11   5  12        877.77        868.56         25.28 o
   1   6  12        543.44        670.79         94.19 o
   5   6  12        265.73        242.12         25.89 o
   6   6  12       4828.78       4934.68        146.16 o
   7   6  12       3116.26       3250.83        106.52 o
   8   6  12        179.01        148.80         19.14 o
   9   6  12       1680.50       1631.37         59.13 o
  10   6  12        810.72        840.52         33.17 o
   7   7  12         15.33          9.01          8.21 o
   2   0  13       4212.61       4189.68        196.87 o
   1   1  13       6496.62       6381.10        235.41 o
   2   1  13      35678.99      33203.55        937.58 o
   9   1  13       2992.56       2897.46        108.36 o
  10   1  13      19094.33      19035.77        457.66 o
  11   1  13        423.87        410.65         34.34 o
  12   1  13       1173.18       1126.50         52.95 o
   8   2  13       2629.85       2702.30         98.83 o
   9   2  13       1356.51       1364.92         66.24 o
  10   2  13        551.07        507.78         36.77 o
  11   2  13       2591.91       2607.07         96.85 o
  12   2  13       4026.95       4110.68        124.76 o
   7   3  13       3359.54       3335.55        113.92 o
   8   3  13         37.65         36.15         15.26 o
   9   3  13       8434.12       8708.31        165.65 o
  10   3  13       3959.14       4126.00        131.27 o
  11   3  13       1160.32       1223.93         40.43 o
  12   3  13        449.36        414.75         28.91 o
   6   4  13       2376.10       2359.44         88.91 o
   7   4  13       4608.76       4384.34         99.42 o
   8   4  13        216.47        217.09         25.77 o
   9   4  13        104.48        128.37         18.16 o
  10   4  13        896.77        857.54         32.84 o
  11   4  13       4321.54       4428.80        144.35 o
  12   4  13        129.48        125.37         14.07 o
   1   5  13       8531.39       8583.64        247.74 o
   2   5  13        445.94        421.86         51.35 o
   3   5  13       3836.21       3762.41        152.59 o
   4   5  13       2137.82       2131.14         73.25 o
   5   5  13        823.54        834.91         49.58 o
   6   5  13        858.26        865.35         51.74 o
   7   5  13       2000.10       1963.02         87.28 o
   8   5  13       1359.27       1388.85         43.93 o
   9   5  13       2144.50       2237.88         55.90 o
  10   5  13        894.13        931.44         29.90 o
  11   5  13        518.11        485.75         21.56 o
   5   6  13       1477.37       1356.21         61.05 o
   6   6  13         43.62         32.54         14.03 o
   7   6  13        144.85        124.57         19.52 o
   8   6  13         39.15         50.07         14.01 o
   9   6  13        726.35        751.20         35.76 o
   7   7  13        668.75        643.16         29.47 o
   0   1  14       1338.74       1108.38         90.25 o
   1   1  14       1591.84       1450.83        106.91 o
   2   1  14      68384.70      66710.10       1672.70 o
   9   1  14        416.46        437.08         37.69 o
  10   1  14       6986.92       7174.46        198.42 o
  11   1  14        632.35        641.76         43.69 o
  12   1  14       1411.21       1426.30         61.10 o
   8   2  14      18774.97      19053.19        457.65 o
   9   2  14       3689.46       3671.69        124.13 o
  10   2  14        100.76        135.88         15.79 o
  11   2  14       5031.88       5006.47        152.44 o
  12   2  14       1115.11       1109.28         53.79 o
   7   3  14       1192.30       1243.86         62.26 o
   8   3  14        506.30        536.21         40.58 o
   9   3  14         88.07        120.86         15.55 o
  10   3  14        133.67        123.06         21.38 o
  11   3  14       1932.07       1870.29         92.50 o
  12   3  14        109.94        126.37         16.91 o
   6   4  14        760.07        706.84         44.31 o
   7   4  14       2051.74       2052.44         83.85 o
   8   4  14        557.46        580.87         40.64 o
   9   4  14       2204.99       2248.90         62.25 o
  10   4  14        303.83        305.41         19.62 o
  11   4  14       2203.49       2193.82         52.76 o
  12   4  14        844.78        816.19         33.20 o
   1   5  14       3844.19       4043.49        226.09 o
   2   5  14       1480.16       1451.13         94.55 o
   3   5  14       4750.39       4662.61        252.84 o
   4   5  14        108.76         97.43         31.10 o
   5   5  14       2238.20       2163.28         86.40 o
   6   5  14        875.49        854.64         50.44 o
   7   5  14       1323.56       1324.36         43.64 o
   8   5  14       1100.01       1151.53         45.48 o
   9   5  14       2706.77       2755.97         64.51 o
  10   5  14        702.07        687.52         32.76 o
  11   5  14        705.95        691.12         30.71 o
   5   6  14        144.40        132.08         19.95 o
   6   6  14       3445.29       3416.55        110.22 o
   7   6  14       2550.75       2517.96         86.68 o
   8   6  14        473.43        469.33         30.99 o
   9   6  14       1437.79       1533.04         54.25 o
   7   7  14        576.40        557.04         26.13 o
   1   1  15       1562.71       1624.87        165.02 o
   8   1  15          3.19          8.81         14.10 o
   9   1  15       1366.12       1428.20         70.08 o
  10   1  15        920.81       1020.46         58.08 o
  11   1  15        196.61        218.29         27.55 o
  12   1  15        139.55        146.40         20.51 o
   8   2  15         60.01        104.34         21.86 o
   9   2  15        919.63        983.71         58.41 o
  10   2  15       1792.20       1838.55         56.54 o
  11   2  15         51.26         86.72         19.40 o
  12   2  15       3813.48       3722.76        117.01 o
   7   3  15       2637.94       2640.52         97.57 o
   8   3  15       1543.92       1474.06         70.50 o
   9   3  15         36.37         49.27         18.02 o
  10   3  15       4676.43       4873.19        148.13 o
  11   3  15        406.50        362.18         21.59 o
  12   3  15         16.00         20.73         10.80 o
   5   4  15       2921.08       2884.84         97.03 o
   6   4  15         87.86         82.81         18.35 o
   7   4  15       1297.71       1211.41         60.40 o
   8   4  15        925.14        845.73         49.48 o
   9   4  15       4102.52       4144.12         92.36 o
  10   4  15       2400.54       2490.12         62.16 o
  11   4  15        580.71        594.69         23.39 o
   1   5  15       9050.53       9379.50        368.86 o
   2   5  15       9584.97       9602.50        304.71 o
   3   5  15       1151.46       1147.43         83.61 o
   4   5  15       1235.45       1178.97         53.33 o
   5   5  15        353.63        334.65         31.69 o
   6   5  15       1598.73       1603.94         72.62 o
   7   5  15       2616.29       2616.99         65.62 o
   8   5  15        940.96        961.98         34.71 o
   9   5  15       3110.57       3248.13         70.47 o
  10   5  15       1597.42       1661.51         55.03 o
   5   6  15       2740.73       2688.48         92.07 o
   6   6  15        125.19        118.66         19.28 o
   7   6  15       1900.57       2050.53         73.72 o
   8   6  15        824.96        793.96         39.24 o
   9   6  15        597.92        630.44         30.66 o
   8   0  16       3458.24       3191.45        111.14 o
   8   1  16       2649.02       2763.68        105.56 o
   9   1  16       3653.73       4059.31        136.02 o
  10   1  16        230.06        257.04         31.73 o
  11   1  16       1493.26       1498.50         70.52 o
  12   1  16       1032.00        940.75         47.49 o
   8   2  16       5733.43       5833.27        178.02 o
   9   2  16       3117.90       3282.07        118.68 o
  10   2  16        803.40        891.79         40.65 o
  11   2  16       5610.52       5738.05        168.78 o
  12   2  16        248.95        238.42         25.01 o
   7   3  16        337.37        335.75         32.62 o
   8   3  16       2529.58       2636.91        100.91 o
   9   3  16       2473.24       2488.42         68.00 o
  10   3  16        815.93        834.11         49.68 o
  11   3  16       2618.96       2585.25         63.60 o
  12   3  16        405.80        433.98         27.20 o
   5   4  16        344.44        318.02         29.68 o
   6   4  16        250.72        283.28         28.82 o
   7   4  16        227.52        170.83         23.08 o
   8   4  16       6309.49       6613.01        183.62 o
   9   4  16       2027.92       2046.43         56.45 o
  10   4  16       1621.64       1651.00         58.75 o
  11   4  16       2333.16       2408.11         53.92 o
   2   5  16       6378.28       6596.59        299.22 o
   3   5  16        510.06        522.60         56.76 o
   4   5  16         53.89         99.73         45.06 o
   5   5  16        148.06        155.91         22.65 o
   6   5  16       8505.43       8633.50        229.80 o
   7   5  16        592.12        595.59         43.13 o
   8   5  16       2010.62       2061.05         76.41 o
   9   5  16         94.54        111.25         16.39 o
  10   5  16        689.21        712.05         29.61 o
   5   6  16        587.75        533.81         35.63 o
   6   6  16        665.07        676.20         39.00 o
   7   6  16        932.31        950.57         45.37 o
   8   6  16       3396.87       3465.42         98.80 o
   9   6  16        443.25        433.98         24.10 o
   8   0  17        832.90        884.68         55.33 o
   8   1  17       3344.69       3621.73        127.36 o
  11   1  17        116.75        115.45         22.68 o
  12   1  17       1718.80       1536.95         61.90 o
   8   2  17        305.83        320.73         34.64 o
   9   2  17        405.86        337.95         35.70 o
  10   2  17        573.86        587.78         31.64 o
  11   2  17        793.21        708.24         47.37 o
  12   2  17       1812.73       1613.05         66.31 o
   6   3  17       1758.80       1802.60         77.68 o
   7   3  17        394.29        449.20         37.67 o
   8   3  17        319.29        303.40         32.11 o
   9   3  17        450.28        393.22         35.64 o
  10   3  17       1426.88       1525.23         68.04 o
  11   3  17       1693.12       1762.25         71.04 o
  12   3  17        424.87        363.08         24.34 o
   5   4  17       2375.71       2391.69         87.99 o
   6   4  17        380.49        344.16         31.54 o
   7   4  17        976.06        915.12         52.69 o
   8   4  17       2064.25       2046.73         58.92 o
   9   4  17       1908.71       2003.77         55.89 o
  10   4  17        494.61        511.08         23.91 o
  11   4  17        783.26        753.40         29.10 o
   2   5  17        732.59        727.37         97.12 o
   3   5  17       3404.41       3691.62        226.41 o
   5   5  17       4275.99       4088.75        132.60 o
   6   5  17        211.68        209.88         26.29 o
   7   5  17        252.35        243.72         17.98 o
   8   5  17       1249.01       1366.02         41.30 o
   9   5  17        116.59        110.95         11.30 o
  10   5  17       4598.55       4555.17        115.49 o
   5   6  17       2222.06       2112.42         77.72 o
   6   6  17       1823.20       1890.82         69.05 o
   7   6  17        689.77        680.81         36.75 o
   8   6  17        327.42        293.09         21.99 o
   9   6  17        216.54        212.68         16.02 o
   8   0  18       3220.89       3221.49        120.08 o
   8   1  18      11158.79      11852.50        304.25 o
   9   1  18       2329.06       2437.45        103.59 o
  10   1  18       1231.20       1409.68         74.63 o
  11   1  18       4704.65       4913.05        155.29 o
  12   1  18         91.97        100.53         15.39 o
   8   2  18       6239.40       6126.76        183.79 o
   9   2  18        805.08        738.68         52.08 o
  10   2  18        265.58        305.81         23.76 o
  11   2  18         70.62         72.60         19.31 o
  12   2  18        370.30        355.77         27.61 o
   6   3  18       5510.35       5690.18        170.14 o
   7   3  18       3837.09       4147.33        133.29 o
   8   3  18        672.46        631.44         45.17 o
   9   3  18       1410.19       1302.14         73.07 o
  10   3  18       1651.56       1666.72         72.65 o
  11   3  18       5357.95       5454.97        167.60 o
  12   3  18         12.97         29.04          9.37 o
   5   4  18       4023.97       3837.71        125.46 o
   6   4  18       2255.14       2159.68         86.25 o
   7   4  18       3492.58       3478.44        116.83 o
   8   4  18       3246.33       3336.25         80.42 o
   9   4  18       1115.86       1171.46         39.87 o
  10   4  18        571.69        585.68         26.54 o
  11   4  18        356.33        370.29         16.55 o
   2   5  18        342.47        316.52         65.45 o
   3   5  18       2653.13       2837.28        196.42 o
   5   5  18       2497.24       2386.78         90.44 o
   6   5  18        156.81        199.67         24.88 o
   7   5  18       3324.72       3399.73         76.32 o
   8   5  18       5009.78       5104.90         99.66 o
   9   5  18        493.59        464.32         20.04 o
   6   6  18       6331.99       6363.28        164.56 o
   7   6  18       1653.08       1725.20         63.29 o
   8   6  18        688.64        666.49         32.21 o
   8   0  19       7945.88       7856.97        231.82 o
   8   1  19        497.57        481.44         44.91 o
   9   1  19       2016.54       2125.53         97.17 o
  10   1  19      17318.72      17748.65        442.44 o
  11   1  19        739.00        757.51         49.35 o
   8   2  19        838.63        742.09         52.76 o
   9   2  19         68.99         67.79         20.34 o
  10   2  19        880.23        891.39         73.18 o
  11   2  19       1762.47       1659.81         80.60 o
   6   3  19       1789.86       1832.94         78.52 o
   7   3  19       1233.94       1247.66         65.74 o
   8   3  19        440.53        463.52         39.59 o
   9   3  19       5029.39       5332.91        112.97 o
  10   3  19       2200.81       2370.06         88.20 o
  11   3  19       2217.56       2125.53         78.51 o
   5   4  19       4445.80       4770.96        144.31 o
   6   4  19         80.49         74.00         17.38 o
   7   4  19       1471.81       1493.89         67.92 o
   8   4  19        262.67        299.30         21.25 o
   9   4  19        557.91        577.47         27.07 o
  10   4  19       2170.06       2262.92         54.12 o
  11   4  19       1602.24       1546.66         36.75 o
   5   5  19        521.15        443.19         35.11 o
   6   5  19       1900.96       1847.56         77.64 o
   7   5  19       1865.62       1807.61         67.67 o
   8   5  19       2380.97       2421.23         64.28 o
   9   5  19       2626.07       2673.46         58.53 o
   6   6  19        117.01        111.95         16.90 o
   7   6  19        183.99        205.67         19.36 o
   8   6  19        513.09        477.74         25.59 o
   8   0  20      24682.73      23600.15        567.20 o
   8   1  20        167.63        177.14         30.57 o
   9   1  20       1199.00       1204.10         73.26 o
  10   1  20       2805.99       2597.86        111.14 o
  11   1  20       1646.08       1501.20         68.81 o
   8   2  20      11488.88      11894.35        311.67 o
   9   2  20        365.69        451.70         41.96 o
  10   2  20         86.79         67.39         13.20 o
  11   2  20       5237.51       4962.31        151.34 o
  12   2  20       1123.88       1045.29         42.73 o
   6   3  20       2912.38       2901.17        106.57 o
   7   3  20       1033.06       1061.71         60.37 o
   8   3  20        209.38        186.65         26.94 o
   9   3  20        344.50        326.33         37.73 o
  10   3  20        224.63        255.64         27.36 o
  11   3  20       3216.12       3181.44         67.76 o
   5   4  20        249.39        223.80         26.68 o
   6   4  20        970.36        917.52         51.98 o
   7   4  20       3526.15       3822.39        123.51 o
   8   4  20         52.04         53.17         11.18 o
   9   4  20       2281.04       2374.86         82.89 o
  10   4  20        830.03        901.00         48.71 o
  11   4  20       1446.00       1461.95         47.10 o
   5   5  20       2587.37       2716.62         96.05 o
   6   5  20         88.69         71.40         17.07 o
   7   5  20       1233.14       1246.66         38.83 o
   8   5  20        615.37        609.11         24.37 o
   9   5  20       1453.44       1474.46         36.99 o
   6   6  20       1381.14       1401.27         54.62 o
   7   6  20       1048.91       1098.76         43.24 o
   8   6  20        971.86       1002.44         37.61 o
   8   0  21        943.88       1042.79         71.17 o
   8   1  21        533.04        583.88         52.53 o
   9   1  21        566.59        587.28         52.61 o
  11   1  21        500.67        422.86         33.48 o
   8   2  21        449.05        445.29         42.11 o
   9   2  21       1656.66       1516.92         77.93 o
  10   2  21        811.45        850.93         36.88 o
  11   2  21        181.51        187.25         22.74 o
   6   3  21        684.53        774.13         49.78 o
   7   3  21        783.10        745.79         49.90 o
   8   3  21        324.17        357.08         34.94 o
   9   3  21       2482.20       2558.61         67.78 o
  10   3  21       1916.35       1874.20         73.93 o
  11   3  21        182.91        173.13         13.08 o
   5   4  21       3905.95       3859.94        125.41 o
   6   4  21        929.66        903.30         51.42 o
   7   4  21        439.18        447.10         35.34 o
   8   4  21       1411.39       1440.92         45.32 o
   9   4  21       3233.83       3279.87        102.08 o
  10   4  21        672.04        697.13         24.76 o
   5   5  21        407.15        428.37         33.75 o
   6   5  21        275.66        232.21         25.55 o
   7   5  21       2906.23       3018.42         68.12 o
   8   5  21        530.86        497.46         21.31 o
   9   5  21       1332.78       1365.42         34.26 o
   6   6  21        581.33        569.36         31.48 o
   7   6  21        131.09        147.20         15.52 o
   8   0  22       2881.03       2754.17        121.14 o
   8   1  22         45.11         58.38         23.71 o
   9   1  22         53.13         49.77         22.48 o
  10   1  22       2361.57       2101.70         95.47 o
  11   1  22        445.90        421.16         30.24 o
   8   2  22       2769.09       2849.50        112.26 o
   9   2  22        905.88        836.61         54.96 o
  10   2  22        700.09        675.60         32.29 o
  11   2  22       3939.42       3846.73        115.65 o
   6   3  22       7937.76       8077.26        223.94 o
   7   3  22        927.14        998.83         57.48 o
   8   3  22         88.32         78.70         18.97 o
   9   3  22        402.60        457.21         25.68 o
  10   3  22        628.23        645.86         38.74 o
  11   3  22       1226.64       1278.70         46.71 o
   5   4  22       2792.43       2699.30         99.10 o
   6   4  22       1340.96       1234.14         59.57 o
   7   4  22       1526.63       1591.72         69.01 o
   8   4  22       4252.40       4372.83         93.56 o
   9   4  22       1395.39       1370.63         54.68 o
  10   4  22         81.91         97.13          9.61 o
   5   5  22        766.92        723.86         42.73 o
   6   5  22       6343.22       6144.19        172.18 o
   7   5  22        143.67        164.62         13.59 o
   8   5  22       1310.41       1317.96         53.82 o
   9   5  22        115.74        106.74          8.76 o
   7   6  22       1357.59       1293.72         44.80 o
   8   0  23       2936.91       2451.07        112.16 o
   8   1  23        903.78        879.07         63.69 o
   9   1  23        707.48        652.47         52.43 o
  10   1  23       3362.22       3056.57        112.21 o
  11   1  23         46.61         34.25         11.19 o
   8   2  23        519.52        512.58         44.79 o
   9   2  23         12.46         12.02         17.18 o
  10   2  23         98.70        122.26         21.70 o
   6   3  23       2378.17       2560.81         98.13 o
   7   3  23        984.64       1003.94         57.07 o
   8   3  23        258.75        267.36         29.79 o
   9   3  23       1736.23       1739.22         50.30 o
  10   3  23       2299.05       2511.45         80.99 o
  11   3  23        199.66        210.08         16.33 o
   5   4  23       1204.04       1202.20         60.00 o
   6   4  23       1203.80       1122.60         56.83 o
   7   4  23       1041.36       1084.55         53.98 o
   8   4  23       2324.70       2303.97         58.22 o
   9   4  23        263.56        258.44         22.18 o
  10   4  23         85.02         97.03          8.77 o
   5   5  23       1600.81       1525.03         64.52 o
   6   5  23        969.33       1054.61         49.69 o
   7   5  23          8.92         17.92          7.14 o
   8   5  23        914.47        940.05         27.35 o
   9   5  23         69.79         68.39         10.71 o
   6   6  23       1002.35        954.27         37.59 o
   8   1  24       4308.01       4135.21        155.08 o
  10   1  24       4084.01       3931.84        128.96 o
  11   1  24         86.20         66.19         11.25 o
   9   2  24        592.53        626.53         45.35 o
  10   2  24       1145.13       1103.57         37.78 o
  11   2  24        227.61        230.01         18.74 o
   6   3  24        918.38        848.63         52.70 o
   7   3  24       4107.95       4134.01        136.87 o
   8   3  24        213.36        259.95         28.52 o
   9   3  24       1072.34       1119.39         38.24 o
  10   3  24        211.95        231.01         21.23 o
   5   4  24        235.40        212.88         25.01 o
   6   4  24       1229.03       1150.83         56.69 o
   7   4  24       1810.14       1761.05         69.03 o
   8   4  24        719.68        779.14         29.58 o
  10   4  24        118.81        135.28         12.34 o
   5   5  24        552.49        574.07         36.37 o
   6   5  24        790.88        758.21         40.84 o
   7   5  24       2218.58       2203.74         50.48 o
   8   5  24       1726.33       1699.26         38.77 o
   8   0  25       2337.26       2260.91         97.87 o
   8   1  25        322.55        319.73         37.83 o
   9   1  25       1298.99       1291.12         69.34 o
  10   1  25       3894.22       3929.94        119.89 o
   8   2  25        448.51        436.38         39.35 o
   9   2  25       5375.22       5668.45        162.44 o
  10   2  25        691.01        732.18         28.65 o
   6   3  25       1739.76       1789.79         78.80 o
   7   3  25       1387.56       1436.61         67.44 o
   8   3  25        430.69        410.65         33.84 o
   9   3  25       3510.47       3650.46         78.46 o
  10   3  25       3580.11       3520.49         99.81 o
   5   4  25       1573.72       1593.92         69.26 o
   6   4  25        931.50        893.19         48.22 o
   7   4  25        530.72        600.90         36.97 o
   8   4  25         72.32         82.01         10.40 o
   9   4  25       2371.09       2463.38         72.88 o
   5   5  25        650.28        580.07         34.89 o
   6   5  25       1101.65       1092.86         48.02 o
   7   5  25        947.35        987.62         42.63 o
   8   5  25        642.34        623.13         29.70 o
   8   0  26      16707.74      16431.30        416.86 o
   8   1  26        606.88        513.68         45.26 o
   9   1  26        663.43        724.37         47.32 o
  10   1  26        291.63        296.70         24.49 o
   8   2  26       5911.66       5914.88        177.86 o
  10   2  26        530.14        546.03         22.53 o
   6   3  26       3123.30       3123.06        108.46 o
   7   3  26       2945.97       2866.92        103.13 o
   8   3  26       1608.27       1634.18         68.14 o
   9   3  26        610.20        592.99         25.01 o
  10   3  26       1860.38       1812.42         58.66 o
   5   4  26        189.09        193.36         23.16 o
   6   4  26        910.20        853.74         46.30 o
   7   4  26       4429.97       4528.23        130.35 o
   8   4  26       1273.29       1289.22         36.48 o
   9   4  26       1669.91       1824.53         56.56 o
   5   5  26       3747.59       3804.77        113.30 o
   6   5  26         24.77         24.73         10.80 o
   7   5  26        730.28        756.31         23.21 o
   8   5  26        166.68        168.72         14.09 o
   8   0  27        570.46        590.89         43.04 o
   8   1  27        476.49        430.87         39.13 o
   9   1  27       3035.54       3133.58        105.13 o
  10   1  27       5445.33       5312.78        138.25 o
   8   2  27        529.50        520.49         40.04 o
   9   2  27       2047.12       2133.94         76.76 o
  10   2  27        125.49        120.96         10.48 o
   6   3  27        629.02        757.51         46.92 o
   7   3  27       3336.56       3283.68        110.81 o
   8   3  27        147.05        160.01         19.79 o
   9   3  27       4791.69       5052.83         95.93 o
   4   4  27       1286.61       1312.15         57.91 o
   5   4  27       1813.88       1897.53         72.74 o
   6   4  27         74.61         69.79         14.73 o
   7   4  27       1092.09       1050.40         47.25 o
   8   4  27        156.50        150.10         14.12 o
   5   5  27        254.77        252.14         21.65 o
   6   5  27        391.39        364.19         24.28 o
   7   5  27        740.48        797.16         33.42 o
   8   0  28       3922.33       3745.59        116.73 o
   8   1  28        425.65        414.25         35.78 o
   9   1  28        211.48        244.23         23.98 o
  10   1  28       1847.26       1732.01         56.08 o
   8   2  28       3744.45       3887.98        120.75 o
   9   2  28        271.89        283.38         24.50 o
  10   2  28        105.42        101.03         11.86 o
   6   3  28       5424.93       5949.83        167.39 o
   7   3  28        702.46        691.22         41.62 o
   8   3  28        694.95        704.44         37.90 o
   9   3  28        330.44        350.87         16.72 o
   4   4  28        169.79        138.38         19.37 o
   5   4  28       1201.76       1235.65         54.43 o
   6   4  28        599.25        590.59         34.93 o
   7   4  28        364.58        335.95         17.67 o
   8   4  28       1923.92       2023.30         45.23 o
   5   5  28       1396.56       1419.69         52.65 o
   6   5  28       1505.40       1456.84         51.74 o
   8   0  29         26.86         48.46         14.98 o
   8   1  29       2013.80       2188.72         80.97 o
   9   1  29       2232.95       2305.87         75.38 o
   8   2  29         27.02         20.63         12.21 o
   9   2  29        250.33        247.13         21.98 o
   6   3  29       1457.05       1480.77         64.78 o
   7   3  29       1616.52       1593.32         63.65 o
   8   3  29        193.93        202.37         19.89 o
   9   3  29       3478.43       3502.47         65.08 o
   4   4  29       9806.33       9885.17        247.23 o
   5   4  29        635.58        631.84         35.74 o
   6   4  29        189.85        169.13         18.39 o
   7   4  29        594.11        596.09         26.77 o
   8   4  29        324.55        321.93         13.77 o
   5   5  29        336.78        339.45         21.75 o
   6   5  29        975.87        974.60         36.97 o
   7   1  30        815.15        817.39         48.21 o
   8   1  30       1094.23       1097.56         51.38 o
   9   1  30        227.34        198.16         17.75 o
   8   2  30       1090.11       1080.54         48.99 o
   9   2  30       1259.51       1215.52         32.07 o
   6   3  30       2982.05       2971.16         98.80 o
   7   3  30       2015.30       2114.52         73.20 o
   8   3  30        165.29        163.32         16.54 o
   4   4  30       1163.92       1183.48         50.00 o
   5   4  30       1812.52       1646.59         61.26 o
   6   4  30         92.79         92.22         13.49 o
   7   4  30        841.22        746.09         23.28 o
   8   0  31       1154.14       1027.87         43.46 o
   7   1  31       1276.30       1279.20         58.51 o
   8   1  31        172.75        185.65         19.58 o
   9   1  31        516.56        473.43         24.75 o
   8   2  31        325.23        305.71         23.84 o
   9   2  31       4714.40       4471.16        115.75 o
   6   3  31        330.84        345.56         27.24 o
   7   3  31        277.96        297.50         23.20 o
   8   3  31         53.04         64.59         10.69 o
   3   4  31       2511.34       2516.85         81.38 o
   4   4  31        185.98        176.64         18.53 o
   5   4  31       2180.10       2171.09         70.99 o
   6   4  31        227.97        231.31         18.38 o
   7   4  31        189.89        191.66         10.75 o
   7   1  32       1106.54       1097.16         49.99 o
   8   1  32       2220.33       2087.38         68.33 o
   6   2  32        915.62        938.05         47.37 o
   8   2  32       3537.77       3505.57         97.90 o
   5   3  32       2546.40       2662.45         90.04 o
   6   3  32       1513.55       1477.87         56.25 o
   7   3  32       2363.22       2274.03         69.72 o
   8   3  32        180.18        178.14         13.69 o
   4   4  32         28.18         44.56         11.44 o
   5   4  32        395.54        366.59         22.70 o
   6   4  32       2468.10       2395.89         65.09 o
   8   0  33       1321.69       1132.11         40.32 o
   7   1  33        490.09        531.21         31.19 o
   8   1  33        354.19        370.59         21.99 o
   6   2  33        186.58        168.12         19.41 o
   8   2  33       1028.47       1030.47         38.32 o
   5   3  33       1532.58       1669.73         60.29 o
   6   3  33        732.16        722.46         34.75 o
   7   3  33       1909.49       1932.38         59.87 o
   4   4  33       1308.58       1311.55         47.07 o
   5   4  33       2765.10       2760.78         77.11 o
   7   1  34         39.78         25.13          9.49 o
   6   2  34        480.71        418.56         27.59 o
   5   3  34       1333.64       1401.57         52.25 o
   6   3  34        635.42        591.29         28.58 o
   4   4  34        101.82         87.12         10.95 o
   6   0  35        210.20        213.28         19.21 o
   6   1  35       2071.05       2002.87         67.87 o
   7   1  35        233.26        230.81         17.39 o
   6   2  35          6.15         13.02          8.28 o
   4   3  35        164.36        174.43         17.81 o
   5   3  35        457.18        426.57         24.66 o
   6   3  35        445.12        431.58         22.27 o
   6   0  36        399.93        346.26         21.49 o
   6   1  36       1768.97       1583.11         54.79 o
   5   2  36         77.02         54.97         11.83 o
   6   2  36        121.16         99.93         12.34 o
   4   3  36         25.51         23.33          9.03 o
   5   3  36       2688.99       2518.16         71.23 o
   6   0  37        998.05        892.69         33.60 o
   5   2  37       1191.68       1090.15         41.22 o
   3   3  37       1761.07       1790.89         57.21 o
   4   3  37        561.36        529.71         25.03 o
   5   1  38        696.18        702.24         30.31 o
   5   2  38       2061.09       1866.29         55.51 o
   4   2  39       3339.28       3130.07         82.79 o
