# Supplementary material for: Improving Polymeric Structures with Hirshfeld Atom Refinement: A Study on MOFs and COFs
Source: ACS Mater Au. 2025 Jul 31;5(5):767–71. doi: 10.1021/acsmaterialsau.5c00076 (PMC12426777; doi:10.1021/acsmaterialsau.5c00076)
Supplement: Supplementary file 1 [file mg5c00076_si_001.zip › CIFs/CUGLYM08_XHARPy-HAR.fcf]

#
# h,k,l, Fc-squared, Fo-squared, sigma(Fo-squared), status flag
#
data_xharpy

_shelx_refln_list_code             4
_shelx_F_calc_maximum              113.4222

loop_
 _space_group_symop_operation_xyz
'x, y, z'
'-x+1/2, -y, z+1/2'
'x+1/2, -y+1/2, -z'
'-x, y+1/2, -z+1/2'

_cell_length_a                     5.0212
_cell_length_b                     10.4206
_cell_length_c                     13.0071
_cell_angle_alpha                  90.0
_cell_angle_beta                   90.0
_cell_angle_gamma                  90.0

loop_
 _refln_index_h
 _refln_index_k
 _refln_index_l
 _refln_F_squared_calc
 _refln_F_squared_meas
 _refln_F_squared_sigma
 _refln_observed_status
   2   0   0        693.94        775.39         46.70 o
   4   0   0       1486.28       1492.16         92.47 o
   6   0   0        225.35        225.66         38.67 o
   1   1   0       2842.63       2908.09         61.25 o
   2   1   0        199.45        249.99         19.76 o
   3   1   0        790.00        813.78         39.44 o
   4   1   0       2716.39       2593.43         97.14 o
   5   1   0        150.03        186.81         28.83 o
   6   1   0         25.15         13.28         11.55 o
   0   2   0       3967.67       3796.09        108.76 o
   1   2   0      12864.59      10941.48        423.51 o
   2   2   0        331.65        364.49         14.44 o
   3   2   0          9.81         10.54          5.51 o
   4   2   0          9.49         10.05         10.05 o
   5   2   0       1017.62       1099.51         59.49 o
   6   2   0         34.06         18.79         18.22 o
   1   3   0       2015.94       2037.42         60.36 o
   2   3   0        125.62        160.13         17.84 o
   3   3   0       3372.58       3448.54         81.68 o
   4   3   0         48.57         64.57         15.20 o
   5   3   0         70.19         46.21         16.14 o
   6   3   0         14.48         15.13         23.11 o
   0   4   0       8473.61       7787.22        221.67 o
   1   4   0        387.77        405.96         18.27 o
   2   4   0        896.39        874.06         27.34 o
   3   4   0        222.86        240.30         15.73 o
   4   4   0       1489.22       1520.95         68.33 o
   5   4   0        384.49        377.12         36.87 o
   6   4   0        455.99        447.49         74.41 o
   1   5   0         71.90         82.05          8.86 o
   2   5   0       1220.78       1184.74         41.59 o
   3   5   0          1.98         10.71          6.87 o
   4   5   0       1612.79       1639.17         58.98 o
   5   5   0         45.54         39.83         14.81 o
   6   5   0         50.55         67.85         22.59 o
   0   6   0       2040.91       2135.24         74.57 o
   1   6   0        129.31        115.24         10.72 o
   2   6   0        584.54        594.00         39.69 o
   3   6   0         22.65         24.91          9.72 o
   4   6   0        410.86        462.86         29.36 o
   5   6   0        449.72        414.86         39.86 o
   1   7   0       1568.95       1555.98         46.67 o
   2   7   0         27.96         34.24         11.75 o
   3   7   0       1831.13       1954.81        118.66 o
   4   7   0         73.23         77.95         19.27 o
   5   7   0         32.89         38.38         16.63 o
   0   8   0        379.15        367.30         28.29 o
   1   8   0       1192.86       1141.13         37.57 o
   2   8   0         84.63         83.97         12.63 o
   3   8   0          0.91          2.75          8.74 o
   4   8   0        108.96        137.56         26.20 o
   5   8   0        219.81        239.99         33.90 o
   1   9   0         12.35          2.53          9.91 o
   2   9   0        845.76        838.61         77.35 o
   3   9   0         76.98         97.52         17.66 o
   4   9   0        202.92        211.46         30.48 o
   5   9   0         25.65         18.00         18.16 o
   0  10   0       1996.90       1911.79         90.82 o
   1  10   0          7.29          8.95          7.96 o
   2  10   0         11.23          9.04         10.76 o
   3  10   0         18.36         32.54         16.56 o
   4  10   0        106.08        182.66         24.03 o
   1  11   0        224.63        179.46         35.82 o
   2  11   0         42.93         49.92         12.89 o
   3  11   0        153.09        148.22         20.38 o
   0  12   0          1.56        -23.36         15.61 o
   1  12   0        216.41        225.00         29.86 o
   2  12   0          0.16         -2.66         10.72 o
   3  12   0          1.84         -9.65         13.93 o
   1  13   0         10.66         29.73         16.57 o
   2  13   0         14.66          7.03         14.72 o
   1   0   1       7744.03       7433.78        459.82 o
   2   0   1         51.09         50.98          8.91 o
   3   0   1         11.00         25.29          9.34 o
   4   0   1       1223.77       1182.18         79.89 o
   5   0   1       1731.21       1613.65        116.08 o
   6   0   1          0.32         -3.02         10.30 o
  -6   1   1        168.47        145.54         22.10 o
  -5   1   1        278.88        260.48         30.22 o
  -4   1   1       1126.01       1094.27         53.58 o
  -3   1   1        625.17        611.94         33.13 o
  -2   1   1        477.01        470.39         35.25 o
  -1   1   1       4216.92       4166.89        119.44 o
   0   1   1       5683.26       4615.31        210.76 o
   1   1   1       4145.59       3938.08        112.78 o
   2   1   1        485.63        500.61         21.26 o
   3   1   1        782.76        815.88         39.68 o
   4   1   1       1128.56       1138.80         83.81 o
   5   1   1        281.17        291.34         44.77 o
   6   1   1        172.16        176.11         25.62 o
  -6   2   1        277.23        298.44         34.79 o
  -5   2   1         97.93         86.07         26.16 o
  -4   2   1        944.38        990.84        109.27 o
  -3   2   1       1093.83       1086.75         48.70 o
  -2   2   1       2063.01       2019.98         69.10 o
  -1   2   1       6515.90       6339.36        143.05 o
   0   2   1       6168.88       5369.78        191.61 o
   1   2   1       6393.39       6061.13        183.91 o
   2   2   1       2121.97       2225.45         54.64 o
   3   2   1       1225.76       1234.46         56.10 o
   4   2   1        933.53        951.82         38.80 o
   5   2   1         97.17        109.56         32.07 o
   6   2   1        300.83        279.96         44.34 o
  -6   3   1         57.71         42.07         17.28 o
  -5   3   1        709.93        696.53         46.90 o
  -4   3   1        664.69        720.94         42.08 o
  -3   3   1       1142.81       1105.63         47.72 o
  -2   3   1       3863.94       3708.88         93.45 o
  -1   3   1       3871.50       3927.24         80.62 o
   0   3   1       7605.68       7134.75        163.57 o
   1   3   1       3387.06       3433.02         77.37 o
   2   3   1       3811.37       3755.40         85.47 o
   3   3   1       1043.14       1066.66         40.56 o
   4   3   1        658.02        724.52         42.20 o
   5   3   1        685.01        725.39         47.42 o
   6   3   1         51.14         71.46         18.38 o
  -6   4   1         80.47         62.06         18.92 o
  -5   4   1        491.70        532.42         43.08 o
  -4   4   1        263.97        287.46         28.55 o
  -3   4   1       1013.88       1045.32         38.74 o
  -2   4   1        596.85        611.91         27.89 o
  -1   4   1       8361.63       7572.31        155.49 o
   0   4   1       3639.13       3565.84         76.12 o
   1   4   1       8765.76       8242.16        169.62 o
   2   4   1        662.26        670.05         24.38 o
   3   4   1       1091.87       1193.44         38.29 o
   4   4   1        300.99        281.22         24.27 o
   5   4   1        556.32        530.91         48.00 o
   6   4   1         88.76        104.87         20.59 o
  -6   5   1        308.34        351.09         40.32 o
  -5   5   1         53.06         43.11         17.65 o
  -4   5   1        220.62        211.09         25.71 o
  -3   5   1       1938.75       1931.44         60.58 o
  -2   5   1        110.02        121.22         12.85 o
  -1   5   1        456.78        462.28         17.88 o
   0   5   1       2762.15       2689.40         61.34 o
   1   5   1        559.99        611.55         48.88 o
   2   5   1        154.42        177.57         16.10 o
   3   5   1       1850.14       1949.06         55.16 o
   4   5   1        210.52        266.44         25.08 o
   5   5   1         68.89         85.98         19.81 o
   6   5   1        284.45        284.65         36.13 o
  -5   6   1        190.67        193.14         27.94 o
  -4   6   1        472.41        363.34         37.99 o
  -3   6   1        327.65        343.44         23.06 o
  -2   6   1        582.81        615.87         25.05 o
  -1   6   1       1913.15       1837.23         61.29 o
   0   6   1       1787.47       1811.96         46.39 o
   1   6   1       1808.50       1823.35         61.39 o
   2   6   1        645.96        673.40         31.50 o
   3   6   1        362.13        424.51         23.72 o
   4   6   1        456.57        531.28         33.21 o
   5   6   1        186.09        231.90         29.87 o
  -5   7   1        201.15        208.25         32.33 o
  -4   7   1        359.39        390.17         37.05 o
  -3   7   1        208.63        213.48         22.12 o
  -2   7   1       1323.06       1337.49         42.46 o
  -1   7   1        133.28        143.05         12.54 o
   0   7   1          0.17          1.30          4.30 o
   1   7   1        188.69        185.46         14.43 o
   2   7   1       1295.72       1225.97         54.26 o
   3   7   1        231.24        238.19         23.24 o
   4   7   1        367.61        407.44         38.96 o
   5   7   1        172.19        197.61         29.89 o
  -5   8   1         74.04        123.52         21.77 o
  -4   8   1        118.56        110.88         18.65 o
  -3   8   1        467.20        414.87         31.63 o
  -2   8   1        325.27        342.29         26.49 o
  -1   8   1        561.57        585.49         24.72 o
   0   8   1        700.71        675.30         26.24 o
   1   8   1        570.85        561.13         24.70 o
   2   8   1        333.93        349.83         23.07 o
   3   8   1        510.96        532.46         43.67 o
   4   8   1        115.47        155.88         25.51 o
   5   8   1         88.08         65.06         23.75 o
  -5   9   1        115.97        182.79         35.32 o
  -4   9   1         80.44         47.67         24.42 o
  -3   9   1        302.97        279.72         27.80 o
  -2   9   1        143.30        128.77         17.47 o
  -1   9   1        297.71        296.88         23.52 o
   0   9   1        524.60        498.43         24.23 o
   1   9   1        274.77        279.23         19.92 o
   2   9   1        146.81        162.38         18.04 o
   3   9   1        267.45        260.04         27.26 o
   4   9   1         80.65         88.11         25.59 o
   5   9   1        110.51        125.90         22.73 o
  -4  10   1        165.97        175.81         24.69 o
  -3  10   1         28.43         48.60         23.56 o
  -2  10   1         39.50         50.71         13.50 o
  -1  10   1        354.79        352.42         27.11 o
   0  10   1          1.06          5.48          7.82 o
   1  10   1        334.78        325.03         22.49 o
   2  10   1         43.79         27.54         12.31 o
   3  10   1         26.39         22.42         12.30 o
   4  10   1        167.30        210.70         27.03 o
  -3  11   1         62.83         37.98         14.60 o
  -2  11   1        138.11        126.33         18.21 o
  -1  11   1        337.67        345.07         28.12 o
   0  11   1        197.52        181.37         21.62 o
   1  11   1        325.71        348.68         28.15 o
   2  11   1        116.48        128.60         19.38 o
   3  11   1         64.70         80.21         23.10 o
  -3  12   1         59.90         32.68         18.05 o
  -2  12   1         11.83         26.21         12.35 o
  -1  12   1          1.57          1.88         11.15 o
   0  12   1        291.58        233.02         29.49 o
   1  12   1          0.85         13.85         20.08 o
   2  12   1          7.61         10.56         11.24 o
   3  12   1         68.77         64.02         16.91 o
  -2  13   1         48.49         30.50         43.21 o
  -1  13   1         93.78        102.00         40.56 o
   0  13   1        111.18         87.10         25.06 o
   1  13   1         71.27         43.65         19.24 o
   2  13   1         51.01         69.39         19.31 o
   0   0   2       1707.39       1810.31         44.55 o
   1   0   2        167.59        158.66         15.44 o
   2   0   2        109.62        122.70         14.62 o
   3   0   2       4266.34       4534.29        202.75 o
   4   0   2        151.38        144.40         21.33 o
   5   0   2        284.39        258.89         41.64 o
   6   0   2        106.36         95.48         18.59 o
  -6   1   2        180.68        173.87         39.93 o
  -5   1   2       1275.37       1267.93         51.62 o
  -4   1   2        698.35        660.26         39.46 o
  -3   1   2        669.40        703.01         52.80 o
  -2   1   2        593.80        663.00         40.10 o
  -1   1   2       3873.15       3845.92         93.18 o
   0   1   2       3479.33       3256.21         63.76 o
   1   1   2       3915.48       3816.52         80.98 o
   2   1   2        473.83        487.45         17.61 o
   3   1   2        715.34        717.67         26.49 o
   4   1   2        671.06        683.62         32.73 o
   5   1   2       1300.02       1189.88         86.06 o
   6   1   2        177.74        161.10         23.88 o
  -6   2   2         54.34         53.40         13.48 o
  -5   2   2        105.02        107.60         20.78 o
  -4   2   2       2065.60       2082.42         83.49 o
  -3   2   2       1202.60       1236.37         51.59 o
  -2   2   2       5221.40       5227.60        156.10 o
  -1   2   2       1225.91       1232.25         33.29 o
   0   2   2       1524.19       1568.46         37.19 o
   1   2   2       1108.56       1125.31         29.68 o
   2   2   2       5290.24       5171.44        115.72 o
   3   2   2       1268.11       1253.27         49.80 o
   4   2   2       2130.56       2167.62         68.79 o
   5   2   2        104.54        113.27         36.03 o
   6   2   2         48.52         56.63         22.07 o
  -6   3   2        374.19        376.26         38.81 o
  -5   3   2        219.66        192.80         26.56 o
  -4   3   2        610.79        621.50         38.53 o
  -3   3   2        786.70        802.56         39.25 o
  -2   3   2        791.99        797.86         34.70 o
  -1   3   2       2601.07       2616.57         68.31 o
   0   3   2       4416.61       4024.00        104.37 o
   1   3   2       2889.62       2928.33         66.37 o
   2   3   2        914.53        979.52         30.29 o
   3   3   2        724.66        778.90         29.15 o
   4   3   2        653.48        674.10         35.05 o
   5   3   2        238.29        249.15         30.19 o
   6   3   2        360.00        297.17         42.63 o
  -6   4   2         21.70         32.16         16.77 o
  -5   4   2         74.99         99.89         21.00 o
  -4   4   2       1154.09       1186.26         98.82 o
  -3   4   2       1586.40       1534.22         62.70 o
  -2   4   2       1902.57       1873.01         55.86 o
  -1   4   2       1387.76       1369.36         46.08 o
   0   4   2        264.88        279.45         13.26 o
   1   4   2       1563.59       1630.24         42.99 o
   2   4   2       1673.51       1723.27         47.47 o
   3   4   2       1594.01       1620.63         48.47 o
   4   4   2       1182.37       1259.12         51.68 o
   5   4   2         83.71         71.97         17.52 o
   6   4   2         26.57         -8.92         11.59 o
  -6   5   2          7.08          2.23         16.94 o
  -5   5   2        644.04        556.97         48.70 o
  -4   5   2         20.84         19.65         11.35 o
  -3   5   2         66.97         71.94         14.36 o
  -2   5   2        410.77        428.17         18.34 o
  -1   5   2       3490.44       3303.55         73.91 o
   0   5   2        381.46        372.32         14.65 o
   1   5   2       3366.99       3433.85         81.32 o
   2   5   2        485.87        532.11         23.19 o
   3   5   2         62.91         75.14         11.69 o
   4   5   2         29.87         69.61         13.92 o
   5   5   2        640.93        671.69         47.38 o
   6   5   2          9.39         -1.22         30.44 o
  -5   6   2        133.35        124.32         23.16 o
  -4   6   2        231.02        234.59         45.24 o
  -3   6   2       1005.69       1065.32         44.31 o
  -2   6   2       2553.43       2470.80         76.05 o
  -1   6   2       1265.49       1224.98         54.17 o
   0   6   2          1.25         -2.90          3.46 o
   1   6   2       1209.41       1296.46         45.08 o
   2   6   2       2685.74       2650.72         85.57 o
   3   6   2       1053.57       1137.36         40.89 o
   4   6   2        207.99        213.56         25.02 o
   5   6   2        127.39         89.04         17.42 o
  -5   7   2         56.54         77.99         18.83 o
  -4   7   2        280.43        306.37         28.56 o
  -3   7   2        178.53        214.21         22.35 o
  -2   7   2        999.21       1022.12         50.23 o
  -1   7   2        196.85        195.11         13.82 o
   0   7   2       1274.14       1241.58         36.72 o
   1   7   2        157.65        180.08         14.45 o
   2   7   2        922.36        951.77         92.63 o
   3   7   2        220.60        255.37         24.62 o
   4   7   2        212.72        245.85         27.41 o
   5   7   2         49.11         84.05         21.12 o
  -5   8   2         74.96         61.58         25.82 o
  -4   8   2        413.74        413.70         51.35 o
  -3   8   2        453.96        438.69         32.68 o
  -2   8   2        824.61        874.14         39.36 o
  -1   8   2        269.14        288.08         17.55 o
   0   8   2        700.79        652.86         25.29 o
   1   8   2        306.83        342.18         20.18 o
   2   8   2        841.39        881.53         57.00 o
   3   8   2        398.75        430.40         32.57 o
   4   8   2        460.95        436.07        105.52 o
   5   8   2         56.57         64.52         20.04 o
  -4   9   2        124.25        116.89         28.53 o
  -3   9   2          6.13         -5.61         10.26 o
  -2   9   2          6.27         10.35          9.33 o
  -1   9   2        744.00        728.63         34.60 o
   0   9   2        708.34        683.18         27.82 o
   1   9   2        719.42        690.86         31.74 o
   2   9   2         16.05         12.17          9.18 o
   3   9   2         11.90         32.79         15.42 o
   4   9   2        129.97        119.26         27.67 o
  -4  10   2         36.34         41.73         19.30 o
  -3  10   2        378.60        430.34         33.96 o
  -2  10   2        278.37        305.22         27.08 o
  -1  10   2        218.85        253.97         24.01 o
   0  10   2        159.94        133.53         16.86 o
   1  10   2        202.71        209.30         19.23 o
   2  10   2        247.11        283.24         28.27 o
   3  10   2        396.32        413.67         33.67 o
   4  10   2         27.42         43.20         15.18 o
  -3  11   2         25.66         51.78         17.44 o
  -2  11   2        117.46        108.90         30.51 o
  -1  11   2        143.24        131.22         18.37 o
   0  11   2        159.08        140.34         18.99 o
   1  11   2        148.53        161.95         27.11 o
   2  11   2        112.92        136.08         37.45 o
   3  11   2         22.10         39.30         13.63 o
  -3  12   2         12.83         15.32         16.15 o
  -2  12   2        172.57        125.66         25.38 o
  -1  12   2          0.99          3.23         15.87 o
   0  12   2          0.27          9.81         11.98 o
   1  12   2          0.05          1.15         12.37 o
   2  12   2        169.39        203.79         28.32 o
   3  12   2         11.21          6.90         12.53 o
  -2  13   2         41.85         46.88         19.43 o
  -1  13   2         66.29        128.86         32.51 o
   0  13   2        238.71        216.94         30.60 o
   1  13   2         63.74         26.63         17.59 o
   2  13   2         38.54         82.55         17.36 o
   1   0   3        818.51        838.55         19.77 o
   2   0   3       6560.95       6432.23        206.22 o
   3   0   3         63.11         67.16         11.50 o
   4   0   3       1431.46       1454.19        141.55 o
   5   0   3        219.92        213.40         39.36 o
   6   0   3         53.92         27.64         13.78 o
  -6   1   3        576.90        488.35         40.28 o
  -5   1   3        473.68        490.61         31.96 o
  -4   1   3       1188.53       1225.30         56.55 o
  -3   1   3        319.04        339.45         36.50 o
  -2   1   3       2850.90       2886.39        147.72 o
  -1   1   3        145.67        157.32          8.88 o
   0   1   3         14.30         24.01          3.53 o
   1   1   3        235.65        235.01          6.40 o
   2   1   3       2809.55       2841.51         59.51 o
   3   1   3        296.26        325.26         16.29 o
   4   1   3       1147.08       1081.82         53.69 o
   5   1   3        529.22        430.26         52.93 o
   6   1   3        578.31        504.74         59.83 o
  -6   2   3         37.60         52.04         12.83 o
  -5   2   3         46.81         58.37         16.18 o
  -4   2   3        158.46        179.96         23.08 o
  -3   2   3       6110.77       6227.48        185.92 o
  -2   2   3        896.66        882.71         35.84 o
  -1   2   3       2071.58       2037.78         46.05 o
   0   2   3        131.58        138.82          6.08 o
   1   2   3       2064.22       2123.86         49.83 o
   2   2   3        909.74        955.48         29.60 o
   3   2   3       5863.64       5780.94        131.60 o
   4   2   3        169.47        169.52         16.73 o
   5   2   3         33.32          9.90         15.17 o
   6   2   3         40.42         29.69         19.92 o
  -6   3   3        135.38        179.75         28.35 o
  -5   3   3        640.56        676.76         44.30 o
  -4   3   3        215.72        200.02         23.73 o
  -3   3   3        187.78        214.69         19.85 o
  -2   3   3       1529.12       1444.37         71.93 o
  -1   3   3       3742.83       3498.28         87.54 o
   0   3   3        257.82        242.26         10.94 o
   1   3   3       3598.47       3635.97         81.65 o
   2   3   3       1561.27       1578.80         43.64 o
   3   3   3        163.97        168.11         18.07 o
   4   3   3        230.85        224.41         18.91 o
   5   3   3        652.55        608.64         44.05 o
   6   3   3        151.99         80.87         26.50 o
  -6   4   3         25.91         31.44         36.29 o
  -5   4   3        392.57        384.60         35.68 o
  -4   4   3        366.85        411.91         30.80 o
  -3   4   3        813.87        828.73         40.66 o
  -2   4   3       3995.94       3821.48         99.15 o
  -1   4   3        707.20        683.10         25.76 o
   0   4   3         78.65         78.52          7.24 o
   1   4   3        656.21        683.26         24.39 o
   2   4   3       3768.47       3855.24         90.94 o
   3   4   3        950.87        993.51         36.61 o
   4   4   3        288.15        331.60         23.60 o
   5   4   3        391.11        407.81         38.71 o
   6   4   3         16.85         -7.62         13.46 o
  -6   5   3        468.28        517.33         74.10 o
  -5   5   3         40.95         56.56         23.98 o
  -4   5   3        515.58        533.47         85.24 o
  -3   5   3        226.16        205.20         18.25 o
  -2   5   3        576.43        560.22         26.66 o
  -1   5   3       1022.28       1006.88         35.04 o
   0   5   3       6561.48       5987.07        152.26 o
   1   5   3       1041.69       1137.53         41.82 o
   2   5   3        574.96        628.69         26.21 o
   3   5   3        199.07        199.50         17.96 o
   4   5   3        558.09        639.88         37.09 o
   5   5   3         51.35         73.43         20.28 o
   6   5   3        469.58        481.70         46.70 o
  -5   6   3         91.93        115.12         19.60 o
  -4   6   3        200.22        180.12         20.87 o
  -3   6   3       1360.55       1391.33         57.67 o
  -2   6   3       1708.33       1716.52         64.64 o
  -1   6   3        545.80        523.43         24.28 o
   0   6   3        109.26        109.73          9.17 o
   1   6   3        599.77        674.61         30.80 o
   2   6   3       1772.36       1820.42         54.28 o
   3   6   3       1191.23       1248.51         44.71 o
   4   6   3        232.68        283.28         28.51 o
   5   6   3        107.53        115.52         19.72 o
  -5   7   3        350.19        410.26         47.66 o
  -4   7   3         56.60         43.04         19.83 o
  -3   7   3         61.36         39.21         12.58 o
  -2   7   3        409.44        472.51         28.48 o
  -1   7   3       2648.42       2468.80         72.61 o
   0   7   3         82.78         75.01          8.92 o
   1   7   3       2947.38       3020.10        136.53 o
   2   7   3        374.11        408.10         24.14 o
   3   7   3         76.61         73.32         13.31 o
   4   7   3         64.85         87.23         17.93 o
   5   7   3        358.35        375.22         41.49 o
  -5   8   3         68.80         55.22         24.73 o
  -4   8   3        104.82        124.43         26.31 o
  -3   8   3        865.93        846.86         45.60 o
  -2   8   3         10.31          7.38          6.96 o
  -1   8   3        184.52        180.01         17.92 o
   0   8   3        294.63        288.06         16.90 o
   1   8   3        217.45        253.44         18.06 o
   2   8   3         14.64         25.10         12.97 o
   3   8   3        831.80        877.36         46.17 o
   4   8   3        102.99         87.19         34.94 o
   5   8   3         87.77         84.19         25.86 o
  -4   9   3        312.74        366.68         62.97 o
  -3   9   3        129.68        108.27         22.79 o
  -2   9   3        383.92        332.83         26.77 o
  -1   9   3         82.49         61.30         12.71 o
   0   9   3        840.48        831.03         38.55 o
   1   9   3         96.88         96.24         12.99 o
   2   9   3        340.18        352.95         36.97 o
   3   9   3        118.89        157.43         34.08 o
   4   9   3        301.87        282.25         44.07 o
  -4  10   3        225.53        226.20         34.25 o
  -3  10   3         51.53         36.74         17.84 o
  -2  10   3        410.87        351.86         37.96 o
  -1  10   3         44.82         51.32         12.62 o
   0  10   3        118.47        128.80         17.26 o
   1  10   3         42.05         38.52         10.91 o
   2  10   3        438.28        437.83         31.28 o
   3  10   3         59.70         64.52         14.67 o
   4  10   3        246.91        234.79         28.55 o
  -3  11   3          6.01        -14.18         14.77 o
  -2  11   3        140.84        126.54         23.69 o
  -1  11   3        133.55        104.85         16.81 o
   0  11   3         80.04         82.88         15.86 o
   1  11   3        123.88        132.77         19.95 o
   2  11   3        132.41        124.93         18.48 o
   3  11   3          3.59         17.22         12.82 o
  -3  12   3        183.79        151.80         44.47 o
  -2  12   3         11.18         51.38         18.50 o
  -1  12   3        131.62        149.05         27.36 o
   0  12   3         28.49         16.40         12.94 o
   1  12   3        130.77        146.36         25.92 o
   2  12   3          8.46         11.90         13.17 o
   3  12   3        175.98        177.52         28.72 o
  -1  13   3        145.90        157.54         29.56 o
   0  13   3         73.07         25.02         23.03 o
   1  13   3        158.77        106.27         31.09 o
   0   0   4       3583.85       3532.92         95.24 o
   1   0   4       5459.68       5270.18         97.53 o
   2   0   4       2988.77       3088.49         70.72 o
   3   0   4       1834.31       1839.87         59.88 o
   4   0   4        812.43        821.83         98.98 o
   5   0   4         28.18         31.48         15.50 o
   6   0   4        639.47        566.66         40.33 o
  -6   1   4        195.75        201.84         26.82 o
  -5   1   4        318.62        324.26         42.87 o
  -4   1   4        209.39        192.78         23.86 o
  -3   1   4       1726.73       1840.83         75.61 o
  -2   1   4       2304.36       2336.97         65.39 o
  -1   1   4       1221.53       1207.97         28.06 o
   0   1   4       1822.21       1874.16         44.01 o
   1   1   4       1197.30       1237.74         24.66 o
   2   1   4       2270.01       2279.09         50.33 o
   3   1   4       1784.25       1850.71         52.17 o
   4   1   4        130.78        132.63         17.98 o
   5   1   4        285.71        248.05         41.12 o
   6   1   4        177.92        194.73         35.61 o
  -6   2   4         62.43         69.65         17.81 o
  -5   2   4        326.03        339.49         27.99 o
  -4   2   4        125.70        138.59         20.36 o
  -3   2   4        239.45        249.06         21.08 o
  -2   2   4       5222.95       5163.10        110.67 o
  -1   2   4       2957.71       2917.95         69.37 o
   0   2   4       1440.18       1469.61         37.70 o
   1   2   4       3369.80       3287.02         70.95 o
   2   2   4       5177.52       5069.02        112.60 o
   3   2   4        262.52        275.59         18.22 o
   4   2   4        126.44        136.99         15.58 o
   5   2   4        361.83        423.29         52.39 o
   6   2   4         66.66         64.78         20.37 o
  -6   3   4        560.92        567.63         94.47 o
  -5   3   4         44.12         42.43         14.94 o
  -4   3   4        421.86        392.87         37.22 o
  -3   3   4       2493.44       2518.92         72.88 o
  -2   3   4        511.99        509.93         20.98 o
  -1   3   4       1091.34       1068.88         30.60 o
   0   3   4         80.54         82.40          6.88 o
   1   3   4       1018.56       1094.63         34.32 o
   2   3   4        555.86        592.62         23.36 o
   3   3   4       2424.31       2490.16         67.08 o
   4   3   4        454.90        439.17         25.51 o
   5   3   4         21.69          5.52         15.77 o
   6   3   4        552.79        477.65         60.49 o
  -6   4   4        202.44        279.17         50.26 o
  -5   4   4        129.13        154.29         20.40 o
  -4   4   4        584.60        607.55         32.30 o
  -3   4   4        495.65        535.02         43.81 o
  -2   4   4        710.07        693.87         27.52 o
  -1   4   4       3641.66       3495.64         88.85 o
   0   4   4       3992.80       3951.72         90.96 o
   1   4   4       3568.72       3673.40         86.28 o
   2   4   4        729.15        744.12         28.24 o
   3   4   4        559.96        557.54         26.52 o
   4   4   4        564.48        601.69         29.72 o
   5   4   4         91.54         61.22         15.46 o
   6   4   4        237.15        209.32         40.88 o
  -5   5   4        388.40        353.32         40.96 o
  -4   5   4        689.32        665.40         35.94 o
  -3   5   4        389.87        391.31         23.86 o
  -2   5   4        951.45        829.95         33.85 o
  -1   5   4       1886.26       1956.37         56.51 o
   0   5   4        318.58        315.95         15.63 o
   1   5   4       1680.83       1823.25         51.44 o
   2   5   4        984.32       1018.58         36.00 o
   3   5   4        387.12        432.05         25.66 o
   4   5   4        637.55        638.56         33.27 o
   5   5   4        347.64        374.59         33.89 o
  -5   6   4        257.88        224.01         34.48 o
  -4   6   4        258.45        314.88         49.59 o
  -3   6   4        285.85        323.83         33.95 o
  -2   6   4        310.15        298.32         22.03 o
  -1   6   4        193.02        173.13         16.75 o
   0   6   4       2197.33       2207.30         54.18 o
   1   6   4        182.93        188.58         15.69 o
   2   6   4        270.15        299.19         21.16 o
   3   6   4        343.71        363.47         25.24 o
   4   6   4        236.30        239.51         31.41 o
   5   6   4        296.62        275.68         47.37 o
  -5   7   4         22.58          7.01         47.30 o
  -4   7   4        367.39        396.53         41.43 o
  -3   7   4       1059.65       1076.74         46.75 o
  -2   7   4         96.24         67.72         12.59 o
  -1   7   4        854.12        796.59         33.00 o
   0   7   4        925.93        890.97         28.96 o
   1   7   4        875.27        907.53         34.16 o
   2   7   4         76.15         58.51         11.48 o
   3   7   4        983.82       1027.34         45.85 o
   4   7   4        350.10        349.93         33.09 o
   5   7   4         35.08         11.16         14.88 o
  -5   8   4        194.16        202.32         34.96 o
  -4   8   4        176.90        144.86         28.19 o
  -3   8   4         44.59         89.14         20.98 o
  -2   8   4        603.34        556.44         31.49 o
  -1   8   4        494.52        447.38         28.02 o
   0   8   4         39.46         38.68          8.92 o
   1   8   4        474.47        491.44         24.14 o
   2   8   4        621.63        685.40         38.16 o
   3   8   4         42.03         64.41         13.67 o
   4   8   4        152.30        178.78         29.00 o
   5   8   4        185.45        184.99         50.14 o
  -4   9   4         53.46         46.00         21.41 o
  -3   9   4         54.19         81.62         20.96 o
  -2   9   4        637.96        634.55         48.46 o
  -1   9   4        361.63        338.33         29.48 o
   0   9   4          0.63          8.63          6.61 o
   1   9   4        340.45        386.67         29.99 o
   2   9   4        679.10        696.27         54.38 o
   3   9   4         59.53         46.03         26.92 o
   4   9   4         68.69         42.86         20.49 o
  -4  10   4         95.27        102.71         26.60 o
  -3  10   4        190.87        133.08         27.14 o
  -2  10   4         77.31         89.26         21.95 o
  -1  10   4         79.59         49.63         36.20 o
   0  10   4        137.80        175.34         19.71 o
   1  10   4         59.76         62.36         18.22 o
   2  10   4         62.52         49.29         13.21 o
   3  10   4        214.74        220.97         25.47 o
   4  10   4         86.99        116.47         25.37 o
  -3  11   4        188.41        217.25         34.34 o
  -2  11   4        192.94        177.99         28.58 o
  -1  11   4        174.70        147.03         26.17 o
   0  11   4        370.67        365.89         39.95 o
   1  11   4        163.15        152.01         20.79 o
   2  11   4        209.48        206.65         30.17 o
   3  11   4        204.04        186.93         46.24 o
  -2  12   4        101.14         66.03         20.49 o
  -1  12   4        104.02        100.92         21.65 o
   0  12   4          5.66         -4.20         17.26 o
   1  12   4        142.52        170.53         31.33 o
   2  12   4        104.67        106.36         21.23 o
  -1  13   4         32.77          9.72         17.98 o
   0  13   4         10.01         14.06         19.29 o
   1  13   4         35.67         71.64         29.46 o
   1   0   5      10943.84      10198.72        182.98 o
   2   0   5         27.00         37.75          6.16 o
   3   0   5         47.75         60.53          9.19 o
   4   0   5        226.61        243.72         23.27 o
   5   0   5        307.69        298.25         27.03 o
   6   0   5         86.83         82.45         17.01 o
  -6   1   5        129.26         92.58         30.88 o
  -5   1   5        153.05        147.06         19.05 o
  -4   1   5        127.33        141.65         21.76 o
  -3   1   5       1787.61       1777.58         50.44 o
  -2   1   5       5375.15       5403.54        116.16 o
  -1   1   5        899.09        908.30         23.13 o
   0   1   5         55.21         54.65          4.75 o
   1   1   5        889.76        924.87         23.29 o
   2   1   5       5328.54       5391.31        104.49 o
   3   1   5       1702.41       1802.42         62.44 o
   4   1   5        146.74        142.22         19.49 o
   5   1   5        158.22        157.03         25.37 o
   6   1   5        120.49        170.67         35.78 o
  -6   2   5       1011.25       1091.89         99.83 o
  -5   2   5          7.43         17.44          9.21 o
  -4   2   5         24.50         15.34          8.42 o
  -3   2   5        496.81        486.61         23.54 o
  -2   2   5       2147.91       2159.00         52.96 o
  -1   2   5       1441.81       1434.47         38.07 o
   0   2   5       2058.69       2016.89         49.59 o
   1   2   5       1377.05       1357.30         31.54 o
   2   2   5       2215.29       2207.04         48.85 o
   3   2   5        509.39        509.21         24.06 o
   4   2   5         76.43         93.79         17.08 o
   5   2   5          5.07          3.91         13.09 o
   6   2   5        985.51        811.63         73.30 o
  -6   3   5         64.25         28.12         16.30 o
  -5   3   5          5.70        -20.62         13.75 o
  -4   3   5        489.30        459.74         27.37 o
  -3   3   5        425.55        459.06         23.28 o
  -2   3   5       5334.83       5424.98        164.14 o
  -1   3   5       2124.72       2119.30         54.23 o
   0   3   5        811.35        839.57         21.92 o
   1   3   5       2161.68       2196.72         54.87 o
   2   3   5       5242.63       5238.60        118.92 o
   3   3   5        368.98        383.57         22.76 o
   4   3   5        402.76        397.63         34.89 o
   5   3   5          4.59         10.88         33.13 o
   6   3   5         59.98         39.32         20.94 o
  -6   4   5        286.71        317.15         32.70 o
  -5   4   5       1053.24        930.60         58.07 o
  -4   4   5        220.48        209.18         19.60 o
  -3   4   5         10.67         15.75          7.23 o
  -2   4   5       1093.59       1049.23         38.27 o
  -1   4   5       1711.38       1725.96         65.77 o
   0   4   5        722.95        744.52         24.67 o
   1   4   5       1703.39       1768.19         48.87 o
   2   4   5       1168.56       1170.14         38.35 o
   3   4   5          5.40         10.67          7.51 o
   4   4   5        237.36        268.48         22.52 o
   5   4   5       1072.18       1005.33         51.80 o
   6   4   5        291.69        308.96         51.35 o
  -5   5   5        178.33        189.49         31.02 o
  -4   5   5         58.07         45.68         17.87 o
  -3   5   5       1360.59       1426.67         54.95 o
  -2   5   5        246.64        224.08         18.25 o
  -1   5   5        856.37        843.10         92.52 o
   0   5   5        196.19        226.80         13.37 o
   1   5   5        858.44        860.97         31.30 o
   2   5   5        226.01        244.20         18.43 o
   3   5   5       1345.27       1355.58         47.70 o
   4   5   5         61.42         77.88         14.21 o
   5   5   5        184.76        183.91         33.28 o
  -5   6   5        415.73        359.07         42.74 o
  -4   6   5        211.91        224.45         32.16 o
  -3   6   5         20.78          1.67         11.72 o
  -2   6   5         19.45         25.69          8.68 o
  -1   6   5       1620.23       1528.67         48.77 o
   0   6   5        925.99        957.85         27.23 o
   1   6   5       1720.09       1784.12         52.07 o
   2   6   5         33.15         12.32         10.66 o
   3   6   5         23.57         18.40         11.00 o
   4   6   5        220.12        216.24         27.47 o
   5   6   5        417.36        433.39         37.65 o
  -5   7   5          5.12         26.75         29.09 o
  -4   7   5        457.75        412.35         70.53 o
  -3   7   5        114.71        151.58         26.13 o
  -2   7   5       1516.06       1568.99         79.87 o
  -1   7   5         13.33         28.70         11.26 o
   0   7   5         92.66         96.11          9.59 o
   1   7   5         11.10         26.73          8.24 o
   2   7   5       1530.44       1625.10         53.70 o
   3   7   5        112.37        104.49         16.89 o
   4   7   5        434.54        428.51         37.12 o
   5   7   5          9.76        -11.94         14.95 o
  -5   8   5        145.12        149.91         58.73 o
  -4   8   5        101.11        134.61         26.73 o
  -3   8   5        256.91        275.85         34.85 o
  -2   8   5        389.56        369.42         36.43 o
  -1   8   5        128.20        105.85         20.79 o
   0   8   5        996.31       1039.77         41.04 o
   1   8   5        148.80        196.36         17.47 o
   2   8   5        428.06        436.30         28.33 o
   3   8   5        256.20        237.16         23.93 o
   4   8   5        106.56        130.59         22.86 o
   5   8   5        146.15        243.82         34.48 o
  -4   9   5         32.68         33.96         48.21 o
  -3   9   5        366.94        356.75         41.56 o
  -2   9   5        233.29        231.50         31.66 o
  -1   9   5        300.37        255.92         43.11 o
   0   9   5        113.77        112.64         14.82 o
   1   9   5        302.03        291.03         25.01 o
   2   9   5        217.30        254.41         35.08 o
   3   9   5        378.41        352.98         34.23 o
   4   9   5         23.77         31.28         17.87 o
  -4  10   5         21.96        -10.11         19.31 o
  -3  10   5         14.17         33.64         19.43 o
  -2  10   5         54.09         41.32         18.13 o
  -1  10   5        485.91        420.71         40.41 o
   0  10   5         64.22         43.00         18.54 o
   1  10   5        489.71        571.10         34.44 o
   2  10   5         51.95         61.05         15.24 o
   3  10   5         16.10          7.44         15.02 o
   4  10   5         24.48         42.29         19.56 o
  -3  11   5        237.52        133.69         29.17 o
  -2  11   5        265.62        220.72         33.62 o
  -1  11   5         20.72         24.69         15.85 o
   0  11   5          2.39         13.14         15.00 o
   1  11   5         22.23         34.38         17.08 o
   2  11   5        273.81        252.60         28.30 o
   3  11   5        224.75        246.95         33.02 o
  -2  12   5         78.92         35.76         41.87 o
  -1  12   5         13.38         30.36         17.50 o
   0  12   5         79.25        123.88         25.40 o
   1  12   5         15.27         11.36         15.69 o
   2  12   5         86.33         88.16         28.51 o
  -1  13   5         62.72         52.60         20.68 o
   0  13   5          2.14          0.42         18.33 o
   1  13   5         60.36         87.06         29.69 o
   0   0   6       1111.45       1095.01         35.62 o
   1   0   6        301.53        299.40         10.61 o
   2   0   6       1385.79       1430.41         34.81 o
   3   0   6        772.27        774.19         28.46 o
   4   0   6        129.80        130.31         18.30 o
   5   0   6        426.44        416.69         26.53 o
   6   0   6        690.55        599.92         69.69 o
  -6   1   6         98.92         98.67         25.66 o
  -5   1   6         93.11         92.51         13.87 o
  -4   1   6         40.61         45.07         11.51 o
  -3   1   6       1336.10       1344.35         42.74 o
  -2   1   6       4827.17       4835.26         95.51 o
  -1   1   6       3568.96       3592.58         71.71 o
   0   1   6         11.08          8.80          3.41 o
   1   1   6       3593.55       3642.55         72.86 o
   2   1   6       4855.71       4842.07         92.07 o
   3   1   6       1520.47       1506.93         38.97 o
   4   1   6         96.28         97.44         13.49 o
   5   1   6        112.86        109.53         21.53 o
   6   1   6        110.76         76.23         29.73 o
  -6   2   6        100.62         39.12         17.59 o
  -5   2   6        787.60        738.11         38.99 o
  -4   2   6        327.06        298.42         20.09 o
  -3   2   6         81.82         74.57          8.78 o
  -2   2   6       2435.96       2412.19         60.71 o
  -1   2   6       2217.33       2185.14         47.39 o
   0   2   6        148.35        156.72         10.81 o
   1   2   6       2084.03       2148.41         47.37 o
   2   2   6       2490.55       2558.60         75.93 o
   3   2   6         58.12         73.45         10.20 o
   4   2   6        345.46        359.43         29.94 o
   5   2   6        714.86        621.96         40.48 o
   6   2   6         97.49         87.72         29.61 o
  -6   3   6        373.89        338.75         32.34 o
  -5   3   6         75.57         64.15         21.86 o
  -4   3   6        466.60        488.82         38.26 o
  -3   3   6       1451.31       1463.17         63.58 o
  -2   3   6        261.22        241.06         18.16 o
  -1   3   6       1574.66       1558.44         44.03 o
   0   3   6       1185.97       1159.34         34.34 o
   1   3   6       1606.57       1669.31         45.19 o
   2   3   6        337.46        357.31         19.34 o
   3   3   6       1584.78       1649.05         51.62 o
   4   3   6        431.74        462.98         34.16 o
   5   3   6         60.53         52.20         16.58 o
   6   3   6        400.05        331.37         52.04 o
  -5   4   6        283.58        286.68         35.24 o
  -4   4   6        347.00        369.14         35.15 o
  -3   4   6         70.09         69.18         16.12 o
  -2   4   6        467.20        456.23         21.40 o
  -1   4   6        922.13        955.13         43.14 o
   0   4   6       1567.24       1543.94         42.38 o
   1   4   6        957.78       1022.24         33.86 o
   2   4   6        468.32        477.18         23.73 o
   3   4   6        102.12        125.86         15.58 o
   4   4   6        350.76        334.35         26.17 o
   5   4   6        322.26        280.41         37.73 o
  -5   5   6        315.54        317.08         38.54 o
  -4   5   6        736.82        802.07         51.19 o
  -3   5   6        794.37        730.54         44.55 o
  -2   5   6       1080.85       1062.13         63.64 o
  -1   5   6       1487.97       1417.77         61.59 o
   0   5   6         86.24         99.34          9.47 o
   1   5   6       1486.92       1606.89         47.84 o
   2   5   6       1048.52       1084.26         39.32 o
   3   5   6        817.94        838.24         36.51 o
   4   5   6        801.69        819.82         39.05 o
   5   5   6        311.06        356.31         43.68 o
  -5   6   6        436.28        494.98         48.60 o
  -4   6   6        171.05        178.85         29.40 o
  -3   6   6        265.16        303.60         32.60 o
  -2   6   6        649.66        671.16         42.12 o
  -1   6   6        501.62        412.72         32.07 o
   0   6   6       1038.42       1081.55         35.57 o
   1   6   6        389.42        435.40         26.80 o
   2   6   6        656.81        732.34         44.03 o
   3   6   6        266.80        282.32         24.30 o
   4   6   6        159.72        168.58         20.78 o
   5   6   6        386.49        410.80         38.95 o
  -5   7   6         32.14          9.98         50.04 o
  -4   7   6        121.95        192.87         36.21 o
  -3   7   6        647.81        617.18         47.91 o
  -2   7   6         10.51          6.99         13.87 o
  -1   7   6        411.92        402.76         34.46 o
   0   7   6        597.12        711.45         43.96 o
   1   7   6        425.13        482.67         34.55 o
   2   7   6         19.86         31.40         10.55 o
   3   7   6        650.18        683.74         36.42 o
   4   7   6        131.33         98.74         21.34 o
   5   7   6         23.23         25.49         15.70 o
  -4   8   6        152.15        198.16         35.88 o
  -3   8   6         40.08         52.59         33.37 o
  -2   8   6        182.52        166.42         27.64 o
  -1   8   6        540.30        425.80         37.78 o
   0   8   6        108.53        139.55         25.38 o
   1   8   6        515.67        553.47         33.80 o
   2   8   6        197.65        236.65         22.44 o
   3   8   6         37.04         36.19         12.30 o
   4   8   6        151.18        134.42         23.10 o
  -4   9   6         66.74         51.89         19.75 o
  -3   9   6         54.28         46.06         20.11 o
  -2   9   6        686.34        693.55         51.06 o
  -1   9   6        411.85        358.61         37.12 o
   0   9   6          0.46          6.57         12.93 o
   1   9   6        397.05        485.29         43.62 o
   2   9   6        630.31        713.02         41.84 o
   3   9   6         52.34         52.07         15.51 o
   4   9   6         63.28         71.06         20.19 o
  -3  10   6        194.86        133.36         30.27 o
  -2  10   6         25.05         46.19         18.62 o
  -1  10   6         22.88         22.60         15.85 o
   0  10   6        424.86        433.94         58.08 o
   1  10   6         17.49         27.98         14.54 o
   2  10   6         37.28         25.02         18.61 o
   3  10   6        206.44        197.38         28.25 o
  -3  11   6        123.30        109.41         27.81 o
  -2  11   6        136.12        113.83         28.84 o
  -1  11   6         91.57         53.65         18.11 o
   0  11   6         83.20        142.13         31.61 o
   1  11   6         86.14        145.14         27.00 o
   2  11   6        145.32         99.76         25.41 o
   3  11   6        122.26        186.56         44.07 o
  -2  12   6        131.08        164.28         57.23 o
  -1  12   6         92.83         78.43         22.44 o
   0  12   6          5.97          9.49         42.55 o
   1  12   6         85.49         94.97         22.74 o
   2  12   6        126.25        149.62         30.34 o
   1   0   7         68.89         66.28          5.73 o
   2   0   7       3546.69       3459.43         66.74 o
   3   0   7        107.70        117.09         11.33 o
   4   0   7        812.79        758.49         29.43 o
   5   0   7         65.51         76.62         21.00 o
   6   0   7          0.61        -14.57         20.99 o
  -6   1   7        337.34        385.60         57.98 o
  -5   1   7        262.98        232.37         24.28 o
  -4   1   7        880.03        879.16         35.50 o
  -3   1   7        580.09        605.29         25.73 o
  -2   1   7        472.78        491.44         17.73 o
  -1   1   7        747.32        724.21         21.06 o
   0   1   7       1975.06       2024.86         46.29 o
   1   1   7        759.72        766.32         22.42 o
   2   1   7        366.31        390.64         18.36 o
   3   1   7        563.46        564.13         21.77 o
   4   1   7        868.90        805.95         43.99 o
   5   1   7        239.54        206.53         25.83 o
   6   1   7        321.01        304.88         52.50 o
  -5   2   7        120.63        122.35         20.16 o
  -4   2   7        758.12        733.20         36.08 o
  -3   2   7       2547.29       2424.59         65.14 o
  -2   2   7         91.20         93.86          9.72 o
  -1   2   7       1570.82       1619.37         38.94 o
   0   2   7       1525.17       1561.54         42.93 o
   1   2   7       1658.83       1699.29         39.90 o
   2   2   7         87.25         88.35          7.81 o
   3   2   7       2499.22       2476.86         81.77 o
   4   2   7        790.56        769.83         42.56 o
   5   2   7        155.17        162.78         23.07 o
  -5   3   7        628.92        624.01         39.44 o
  -4   3   7        307.29        309.84         25.72 o
  -3   3   7        256.31        287.26         26.51 o
  -2   3   7         14.83         22.73          6.98 o
  -1   3   7       1751.94       1764.04         41.96 o
   0   3   7       1444.47       1401.43         40.56 o
   1   3   7       1731.41       1687.70         58.68 o
   2   3   7         11.79          9.99          6.24 o
   3   3   7        253.66        291.35         26.54 o
   4   3   7        327.60        305.17         30.18 o
   5   3   7        686.57        707.12         60.80 o
  -5   4   7        274.27        312.83         29.15 o
  -4   4   7        548.09        575.09         43.13 o
  -3   4   7        833.64        802.17         44.38 o
  -2   4   7        696.13        687.15         38.79 o
  -1   4   7         11.16         21.92          7.69 o
   0   4   7       1221.65       1250.23         51.24 o
   1   4   7         26.88         15.79          6.14 o
   2   4   7        662.04        692.42         29.27 o
   3   4   7        712.32        710.97         33.11 o
   4   4   7        588.41        674.73         34.92 o
   5   4   7        263.13        289.50         52.82 o
  -5   5   7         88.07         66.56         20.01 o
  -4   5   7        598.67        617.71         47.02 o
  -3   5   7        445.44        428.73         45.54 o
  -2   5   7        378.61        391.35         32.28 o
  -1   5   7        714.13        656.09         33.43 o
   0   5   7       3346.67       3495.14        102.83 o
   1   5   7        703.45        770.93         29.98 o
   2   5   7        398.76        412.93         24.37 o
   3   5   7        484.64        511.44         30.35 o
   4   5   7        638.70        583.20         35.13 o
   5   5   7         75.37         15.92         25.98 o
  -5   6   7        108.95         78.38         21.79 o
  -4   6   7        374.39        393.43         40.25 o
  -3   6   7        605.25        610.93         45.86 o
  -2   6   7        749.54        770.65         80.74 o
  -1   6   7         84.31         78.57         17.37 o
   0   6   7        124.86        130.36         21.17 o
   1   6   7         84.71         95.43         12.43 o
   2   6   7        685.37        649.55         32.21 o
   3   6   7        705.07        770.28         37.61 o
   4   6   7        365.71        330.66         34.47 o
   5   6   7        102.23        143.21         35.56 o
  -5   7   7        311.77        269.54         68.62 o
  -4   7   7         44.27         38.99         19.53 o
  -3   7   7         37.20         37.99         17.72 o
  -2   7   7        151.17        154.26         24.67 o
  -1   7   7       1253.26        979.39         84.29 o
   0   7   7         63.38        102.23         17.61 o
   1   7   7       1269.74       1242.71         52.73 o
   2   7   7        191.47        207.64         22.57 o
   3   7   7         29.43         29.75         12.97 o
   4   7   7         38.17         43.97         14.80 o
   5   7   7        323.32        356.91         49.85 o
  -4   8   7         62.90         90.43         25.70 o
  -3   8   7        467.91        470.18         45.56 o
  -2   8   7         26.39         10.83         13.24 o
  -1   8   7        303.97        278.22         33.27 o
   0   8   7        232.43        259.20         39.80 o
   1   8   7        322.11        336.62         30.31 o
   2   8   7         15.75          9.58         10.40 o
   3   8   7        430.86        473.71         33.11 o
   4   8   7         57.62         84.54         19.72 o
  -4   9   7        261.96        275.57         40.87 o
  -3   9   7        115.65         92.16         24.52 o
  -2   9   7        133.23        163.90         27.74 o
  -1   9   7        129.07        134.66         31.87 o
   0   9   7       1024.15       1077.99         61.61 o
   1   9   7        154.63        165.01         28.52 o
   2   9   7        163.27        218.86         28.98 o
   3   9   7        116.25        110.02         23.46 o
   4   9   7        291.46        324.58         45.90 o
  -3  10   7          8.18         36.84         18.32 o
  -2  10   7        437.59        362.07         41.81 o
  -1  10   7         16.20         17.35         13.61 o
   0  10   7        119.59        106.14         24.42 o
   1  10   7         16.42         17.94         15.64 o
   2  10   7        376.82        395.71         45.14 o
   3  10   7          5.77        -17.21         20.51 o
  -2  11   7        111.80         62.68         34.78 o
  -1  11   7        175.05        116.67         38.06 o
   0  11   7         30.94         62.31         21.31 o
   1  11   7        165.40        169.94         29.26 o
   2  11   7        114.01         95.70         29.34 o
  -1  12   7         78.68         86.69         23.27 o
   0  12   7          5.06          5.70         20.61 o
   1  12   7         88.23         97.65         24.09 o
   0   0   8        580.23        613.80         25.85 o
   1   0   8        441.94        452.88         15.53 o
   2   0   8         94.50        113.80          8.95 o
   3   0   8       3213.47       3219.52         72.91 o
   4   0   8        189.11        186.29         18.88 o
   5   0   8         37.36         22.10         17.71 o
  -5   1   8        833.35        814.46         54.76 o
  -4   1   8        922.15        922.05         39.97 o
  -3   1   8        259.17        268.69         18.82 o
  -2   1   8        256.11        280.85         15.99 o
  -1   1   8        822.17        846.20         22.85 o
   0   1   8       1234.38       1281.81         30.14 o
   1   1   8        875.30        869.85         25.76 o
   2   1   8        188.29        174.15         10.30 o
   3   1   8        279.28        279.67         19.17 o
   4   1   8        914.06        858.16         46.38 o
   5   1   8        795.26        756.79         47.33 o
  -5   2   8          4.32         -1.14         11.68 o
  -4   2   8       1009.39        981.07         43.35 o
  -3   2   8        300.13        294.58         19.96 o
  -2   2   8       1138.13       1127.36         32.58 o
  -1   2   8        398.81        420.21         15.89 o
   0   2   8       1298.77       1332.28         39.45 o
   1   2   8        355.11        381.18         16.27 o
   2   2   8       1186.70       1157.29         38.76 o
   3   2   8        304.15        356.95         36.51 o
   4   2   8       1017.25       1042.03         50.90 o
   5   2   8          1.50          6.89         13.48 o
  -5   3   8        141.82        146.48         20.70 o
  -4   3   8        691.38        684.48         36.00 o
  -3   3   8        248.04        282.05         22.06 o
  -2   3   8        404.13        426.32         23.76 o
  -1   3   8        380.21        393.83         16.25 o
   0   3   8       4035.78       4035.78         94.53 o
   1   3   8        344.83        354.44         16.39 o
   2   3   8        376.53        389.79         21.98 o
   3   3   8        267.08        303.78         28.37 o
   4   3   8        642.79        648.17         43.23 o
   5   3   8        140.62        130.05         22.98 o
  -5   4   8         20.10         34.91         15.22 o
  -4   4   8        347.08        378.64         29.41 o
  -3   4   8       1083.16       1001.90         76.64 o
  -2   4   8        831.08        868.38         45.39 o
  -1   4   8       1452.12       1351.71         62.04 o
   0   4   8        420.54        415.70         20.85 o
   1   4   8       1361.46       1315.11         53.39 o
   2   4   8        844.60        852.04         39.90 o
   3   4   8       1142.46       1204.66         54.49 o
   4   4   8        317.19        324.47         37.73 o
   5   4   8         12.94         43.44         19.77 o
  -5   5   8        436.94        471.92         37.17 o
  -4   5   8         75.64         64.10         19.89 o
  -3   5   8         38.06         47.34         16.50 o
  -2   5   8         56.96         51.52         15.44 o
  -1   5   8       1496.89       1353.50        103.91 o
   0   5   8        289.31        330.12         25.80 o
   1   5   8       1442.51       1474.37         55.61 o
   2   5   8         42.73         33.17         10.44 o
   3   5   8         47.25         42.87         12.67 o
   4   5   8         96.15        109.73         17.70 o
   5   5   8        414.94        355.44         47.69 o
  -5   6   8         20.71         25.99         26.30 o
  -4   6   8        141.88        146.25         27.13 o
  -3   6   8        440.31        489.71         41.88 o
  -2   6   8        378.26        360.32         33.97 o
  -1   6   8       1064.03       1012.22         93.05 o
   0   6   8        283.37        249.98         24.27 o
   1   6   8       1042.14       1036.04         48.20 o
   2   6   8        362.96        391.07         29.33 o
   3   6   8        412.40        411.64         29.95 o
   4   6   8        140.35        129.87         19.69 o
   5   6   8         26.96         65.92         28.99 o
  -4   7   8        254.43        267.65         64.48 o
  -3   7   8         98.51         99.71         24.11 o
  -2   7   8        309.58        303.68         34.42 o
  -1   7   8         28.51         49.49         15.64 o
   0   7   8       1775.03       1929.74         80.47 o
   1   7   8         22.07         22.91         12.43 o
   2   7   8        331.59        366.51         34.95 o
   3   7   8        110.32         87.71         16.59 o
   4   7   8        275.70        262.08         33.51 o
  -4   8   8        435.18        391.13         45.82 o
  -3   8   8        236.20        214.56         33.40 o
  -2   8   8        263.56        263.82         34.69 o
  -1   8   8        102.13        122.46         24.34 o
   0   8   8        170.18        209.87         30.09 o
   1   8   8         68.95         62.08         19.10 o
   2   8   8        258.91        284.55         31.18 o
   3   8   8        247.58        240.32         31.25 o
   4   8   8        395.61        444.17         41.67 o
  -3   9   8         24.49         48.38         20.46 o
  -2   9   8          7.72         13.36         14.83 o
  -1   9   8        455.21        442.92         41.79 o
   0   9   8        152.45        173.79         29.46 o
   1   9   8        428.11        483.90         41.71 o
   2   9   8         15.59         29.41         13.59 o
   3   9   8         22.58         30.27         19.55 o
  -3  10   8        302.96        254.21         38.84 o
  -2  10   8          7.84         21.31         16.36 o
  -1  10   8         37.98          9.73         23.72 o
   0  10   8          1.74          2.34         14.27 o
   1  10   8         29.46         54.17         18.48 o
   2  10   8          8.52         48.98         19.53 o
   3  10   8        314.80        282.55         35.11 o
  -2  11   8         63.48         94.63         31.81 o
  -1  11   8        118.16        133.26         28.58 o
   0  11   8        178.67        190.23         31.50 o
   1  11   8        111.42        124.75         26.46 o
   2  11   8         67.95         44.85         23.81 o
  -1  12   8         12.88        -13.74         20.51 o
   0  12   8          0.35         -3.06         21.71 o
   1  12   8          8.70         -7.12         17.81 o
   1   0   9       1829.44       1762.84         38.64 o
   2   0   9        317.50        310.39         17.90 o
   3   0   9          2.26          5.79          7.25 o
   4   0   9        830.25        785.35         44.94 o
   5   0   9        676.41        632.96         72.91 o
  -5   1   9        125.43        104.82         32.55 o
  -4   1   9        422.66        421.01         27.85 o
  -3   1   9        619.87        631.51         34.69 o
  -2   1   9        475.35        460.93         24.47 o
  -1   1   9       1915.17       1940.03         45.72 o
   0   1   9       1654.12       1712.44         38.25 o
   1   1   9       1830.64       1824.83         46.12 o
   2   1   9        450.59        469.86         20.06 o
   3   1   9        703.10        732.03         37.67 o
   4   1   9        406.70        411.45         34.24 o
   5   1   9        144.41        152.40         22.92 o
  -5   2   9        249.14        280.64         47.78 o
  -4   2   9        458.03        437.45         36.14 o
  -3   2   9        491.40        454.03         24.11 o
  -2   2   9        171.15        186.13         13.49 o
  -1   2   9        198.41        189.09         11.63 o
   0   2   9       3108.07       3130.70         69.74 o
   1   2   9        161.40        161.33         12.24 o
   2   2   9        180.32        207.25         17.21 o
   3   2   9        369.13        375.72         55.34 o
   4   2   9        480.06        479.42         37.87 o
   5   2   9        233.17        169.35         26.73 o
  -5   3   9        326.95        347.40         37.13 o
  -4   3   9        637.32        686.12         36.86 o
  -3   3   9        239.84        208.59         18.34 o
  -2   3   9        385.92        437.78         20.31 o
  -1   3   9        721.12        686.26         23.18 o
   0   3   9       1235.48       1279.13         40.42 o
   1   3   9        787.12        744.28         37.60 o
   2   3   9        451.81        422.94         30.89 o
   3   3   9        220.09        246.28         26.41 o
   4   3   9        588.15        620.97         61.40 o
   5   3   9        338.06        336.71         35.01 o
  -5   4   9        179.10        188.48         26.08 o
  -4   4   9        286.18        301.79         27.99 o
  -3   4   9        307.10        321.71         25.03 o
  -2   4   9        606.09        676.17         52.87 o
  -1   4   9       1018.49        970.37         83.49 o
   0   4   9       1079.28       1134.10         37.75 o
   1   4   9       1028.81       1118.25         53.99 o
   2   4   9        562.02        520.61         36.51 o
   3   4   9        294.85        313.68         32.02 o
   4   4   9        262.42        280.35         33.88 o
   5   4   9        177.59        169.33         43.05 o
  -5   5   9         34.83         42.39         16.32 o
  -4   5   9         61.08         88.32         28.41 o
  -3   5   9        878.66        835.65         50.64 o
  -2   5   9         79.75         82.06         20.41 o
  -1   5   9        111.70         98.02         16.91 o
   0   5   9       1202.61       1267.52         69.27 o
   1   5   9         75.40         81.03         18.08 o
   2   5   9         50.93         34.97         20.28 o
   3   5   9        876.54        835.40         50.20 o
   4   5   9         58.49         58.93         19.40 o
   5   5   9         43.32         71.11         26.00 o
  -4   6   9        261.95        272.35         54.96 o
  -3   6   9         76.14         73.94         20.84 o
  -2   6   9        361.51        332.43         34.12 o
  -1   6   9        624.50        533.47         44.52 o
   0   6   9         55.32         48.18         13.16 o
   1   6   9        610.79        590.59         50.62 o
   2   6   9        396.76        410.95         36.32 o
   3   6   9         68.83         81.22         21.03 o
   4   6   9        270.09        253.97         33.02 o
  -4   7   9        179.96        178.01         31.87 o
  -3   7   9          7.79         -0.44         15.45 o
  -2   7   9        556.48        508.47         43.72 o
  -1   7   9        324.68        288.60         34.48 o
   0   7   9        380.79        410.09         32.23 o
   1   7   9        362.31        353.43         31.04 o
   2   7   9        510.62        579.22         54.97 o
   3   7   9         10.71         13.26         16.12 o
   4   7   9        173.12        174.59         29.62 o
  -4   8   9         60.85         84.55         23.79 o
  -3   8   9        203.49        147.40         34.55 o
  -2   8   9        249.54        196.98         53.26 o
  -1   8   9        149.80        108.17         23.28 o
   0   8   9        558.83        599.37         39.99 o
   1   8   9        143.18        174.72         24.40 o
   2   8   9        285.22        306.70         32.24 o
   3   8   9        203.33        207.15         30.52 o
   4   8   9         70.12         58.06         31.33 o
  -3   9   9        186.07        164.74         32.01 o
  -2   9   9        103.47         76.78         43.19 o
  -1   9   9        145.79        145.23         26.54 o
   0   9   9         83.44         87.41         21.72 o
   1   9   9        147.00        175.48         23.86 o
   2   9   9         91.41         87.54         20.89 o
   3   9   9        195.86        231.80         33.04 o
  -2  10   9         64.84        103.95         49.45 o
  -1  10   9        102.87        112.70         25.96 o
   0  10   9          1.43         16.54         16.84 o
   1  10   9        123.54        138.14         26.85 o
   2  10   9         66.96         70.22         18.54 o
  -1  11   9        166.61        131.58         31.70 o
   0  11   9         44.40         18.30         19.49 o
   1  11   9        172.22        177.79         31.04 o
   0   0  10       6397.37       6305.17        160.39 o
   1   0  10         57.44         58.95          8.33 o
   2   0  10        364.85        388.01         19.66 o
   3   0  10         47.18         24.71          9.23 o
   4   0  10        221.42        192.49         29.67 o
   5   0  10          5.92         -6.29         13.37 o
  -5   1  10         50.80         55.14         19.75 o
  -4   1  10        606.31        560.99         40.21 o
  -3   1  10        341.83        321.73         22.78 o
  -2   1  10        721.57        733.76         32.80 o
  -1   1  10        172.10        177.48         13.43 o
   0   1  10        223.16        251.72         15.38 o
   1   1  10        188.77        199.09         14.29 o
   2   1  10        706.04        722.79         29.32 o
   3   1  10        331.85        322.50         33.71 o
   4   1  10        612.33        626.06         56.24 o
   5   1  10         57.89         52.65         16.64 o
  -5   2  10        677.72        701.75         55.61 o
  -4   2  10          2.20        -10.34         11.38 o
  -3   2  10         36.30         49.00         12.49 o
  -2   2  10         21.05         21.84          6.65 o
  -1   2  10       2200.60       2208.03         48.94 o
   0   2  10        556.55        584.22         23.20 o
   1   2  10       2303.35       2297.12         55.82 o
   2   2  10         16.60         21.10         11.81 o
   3   2  10         45.93         40.65         15.61 o
   4   2  10          4.89         16.72         13.64 o
   5   2  10        657.37        573.69         63.24 o
  -5   3  10         13.62          6.33         24.36 o
  -4   3  10        107.97        151.19         24.64 o
  -3   3  10        765.80        761.68         32.42 o
  -2   3  10        107.66        110.96         12.12 o
  -1   3  10       1619.44       1494.55         83.01 o
   0   3  10         56.01         67.53         13.44 o
   1   3  10       1619.44       1627.22         55.22 o
   2   3  10        114.46        133.70         19.49 o
   3   3  10        765.45        778.66         45.16 o
   4   3  10        104.02         96.66         19.76 o
   5   3  10          8.70         22.32         16.65 o
  -5   4  10        185.77        251.58         33.31 o
  -4   4  10        265.92        266.09         27.12 o
  -3   4  10         94.69         95.94         16.61 o
  -2   4  10        124.73        138.01         16.25 o
  -1   4  10        306.76        317.79         21.64 o
   0   4  10       1682.24       1681.59         61.39 o
   1   4  10        386.55        396.85         25.45 o
   2   4  10        102.33         94.38         18.93 o
   3   4  10         87.28         73.78         20.38 o
   4   4  10        239.85        250.78         31.61 o
   5   4  10        168.87        159.64         27.72 o
  -4   5  10        301.95        300.73         30.59 o
  -3   5  10          8.64         -0.56         22.89 o
  -2   5  10       1462.15       1426.99         69.45 o
  -1   5  10          9.39         -2.60          8.72 o
   0   5  10        185.18        216.54         23.40 o
   1   5  10         11.97        -12.64          8.43 o
   2   5  10       1513.98       1422.38         67.81 o
   3   5  10          6.03          5.63         14.47 o
   4   5  10        339.00        351.61         38.94 o
  -4   6  10         79.29         77.92         22.89 o
  -3   6  10        192.47        212.88         30.33 o
  -2   6  10        292.54        294.00         33.99 o
  -1   6  10        360.28        360.01         30.14 o
   0   6  10        378.12        354.45         29.36 o
   1   6  10        332.56        366.59         31.58 o
   2   6  10        260.70        279.78         32.50 o
   3   6  10        183.16        199.97         39.49 o
   4   6  10         72.39         90.17         23.13 o
  -4   7  10         22.06         50.94         22.26 o
  -3   7  10        519.44        441.58         45.04 o
  -2   7  10          2.19         12.56         13.65 o
  -1   7  10        366.54        378.45         42.10 o
   0   7  10         18.68         13.21         16.00 o
   1   7  10        380.84        391.69         33.91 o
   2   7  10          3.19         -5.33         26.61 o
   3   7  10        533.79        536.25         46.44 o
   4   7  10         29.05         67.91         24.91 o
  -3   8  10         20.57         15.76         17.50 o
  -2   8  10         85.39         70.67         20.68 o
  -1   8  10        373.07        358.54         97.28 o
   0   8  10        159.33        177.71         23.81 o
   1   8  10        351.49        353.54         34.74 o
   2   8  10         78.41         63.61         18.07 o
   3   8  10         17.53         30.91         20.04 o
  -3   9  10         87.86         68.29         25.42 o
  -2   9  10        221.58        159.69         44.45 o
  -1   9  10          2.83        -13.38         14.64 o
   0   9  10         18.55         52.32         21.77 o
   1   9  10          3.41         11.82         13.65 o
   2   9  10        246.77        240.16         29.68 o
   3   9  10         86.20         85.96         23.87 o
  -2  10  10         66.56        103.25         33.92 o
  -1  10  10          6.60         12.29         17.07 o
   0  10  10        540.51        544.33        109.89 o
   1  10  10          9.56         15.37         16.77 o
   2  10  10         51.56         50.60         18.18 o
  -1  11  10          8.81         42.15         23.02 o
   0  11  10         45.80         79.49         50.12 o
   1  11  10         12.45         34.71         23.12 o
   1   0  11       1588.15       1558.15         43.55 o
   2   0  11        115.30        127.99         13.16 o
   3   0  11         86.88         84.64         26.99 o
   4   0  11        411.08        362.95         53.67 o
   5   0  11        188.72        200.26         25.40 o
  -5   1  11         83.93         35.56         20.60 o
  -4   1  11        147.05        140.53         23.56 o
  -3   1  11        431.40        436.44         27.09 o
  -2   1  11        205.67        217.44         16.77 o
  -1   1  11        682.51        712.02         32.72 o
   0   1  11       1617.68       1717.26         46.11 o
   1   1  11        668.87        691.21         26.41 o
   2   1  11        289.49        339.34         40.29 o
   3   1  11        478.28        471.97         68.95 o
   4   1  11        140.95        182.83         24.76 o
   5   1  11         92.60         73.63         19.79 o
  -5   2  11         43.36         46.68         22.34 o
  -4   2  11        443.81        412.87         45.19 o
  -3   2  11        236.86        236.93         21.35 o
  -2   2  11        136.17        163.16         14.67 o
  -1   2  11        741.55        696.59         30.61 o
   0   2  11       3372.59       3485.89         79.42 o
   1   2  11        698.53        663.86         31.58 o
   2   2  11        132.69        136.63         20.31 o
   3   2  11        259.51        267.15         28.34 o
   4   2  11        421.40        389.70         35.73 o
   5   2  11         42.63         72.46         22.64 o
  -4   3  11        354.67        287.92         33.40 o
  -3   3  11        212.27        200.86         22.14 o
  -2   3  11        375.72        348.10         23.61 o
  -1   3  11         50.58         53.62         13.69 o
   0   3  11        157.97        138.06         16.49 o
   1   3  11         60.85         65.85         22.17 o
   2   3  11        441.41        474.78         35.45 o
   3   3  11        195.17        198.50         27.96 o
   4   3  11        375.33        371.96         36.60 o
  -4   4  11        112.80         79.68         27.48 o
  -3   4  11        192.77        168.99         36.46 o
  -2   4  11        303.87        311.71         31.55 o
  -1   4  11        548.17        551.73         28.42 o
   0   4  11        338.62        318.76         30.67 o
   1   4  11        590.85        634.53         31.65 o
   2   4  11        310.95        285.84         31.11 o
   3   4  11        191.09        173.15         25.33 o
   4   4  11        114.20        122.74         25.58 o
  -4   5  11         74.58         73.96         29.24 o
  -3   5  11        912.59        858.07         54.51 o
  -2   5  11         23.46         12.45         24.82 o
  -1   5  11         31.79         38.97         14.74 o
   0   5  11        102.75        130.20         20.58 o
   1   5  11         50.19         43.89         12.51 o
   2   5  11         22.00          4.56         14.34 o
   3   5  11        935.49        993.88         55.28 o
   4   5  11         75.92         61.68         21.19 o
  -4   6  11        241.17        261.01         47.36 o
  -3   6  11         94.73        118.53         24.52 o
  -2   6  11        127.33        105.29         23.91 o
  -1   6  11        684.60        688.05         40.50 o
   0   6  11        239.02        249.78         25.85 o
   1   6  11        635.96        597.10         39.82 o
   2   6  11        122.21        105.59         21.30 o
   3   6  11         81.26         99.91         24.11 o
   4   6  11        230.93        262.02         35.28 o
  -3   7  11         36.12         19.02         19.18 o
  -2   7  11        452.34        433.27         68.12 o
  -1   7  11         51.37         42.76         20.74 o
   0   7  11         11.26         16.19         15.20 o
   1   7  11         84.63         84.15         17.09 o
   2   7  11        432.62        467.91         40.08 o
   3   7  11         45.47         51.29         20.96 o
  -3   8  11        101.04         43.11         22.50 o
  -2   8  11        135.69        103.23         47.58 o
  -1   8  11         76.78         52.22         33.89 o
   0   8  11        449.34        419.81         34.57 o
   1   8  11        101.70         88.29         18.40 o
   2   8  11        116.72        142.69         25.32 o
   3   8  11         85.88         92.28         25.78 o
  -2   9  11         56.11         63.26         53.67 o
  -1   9  11        371.15        430.33         44.38 o
   0   9  11        129.20        122.11         26.50 o
   1   9  11        376.34        362.41         34.42 o
   2   9  11         53.66         54.13         18.74 o
  -1  10  11        168.77        165.55         31.04 o
   0  10  11         26.45         27.35         25.91 o
   1  10  11        150.09        170.61         70.71 o
   0   0  12         14.59         14.58         11.84 o
   1   0  12        925.60        880.21         49.43 o
   2   0  12         26.10         36.37         13.34 o
   3   0  12       1008.05       1084.14         64.47 o
   4   0  12         24.15        -26.04         20.54 o
  -4   1  12        167.42        167.36         22.75 o
  -3   1  12        125.57        115.25         26.17 o
  -2   1  12        453.16        470.46         39.56 o
  -1   1  12        331.88        324.97         23.56 o
   0   1  12        331.29        376.38         33.69 o
   1   1  12        259.02        254.11         18.39 o
   2   1  12        438.18        427.01         32.68 o
   3   1  12        110.39        119.81         18.74 o
   4   1  12        153.09        160.58         23.13 o
  -4   2  12        234.64        217.96         27.79 o
  -3   2  12        117.22        126.62         27.35 o
  -2   2  12       1094.26       1036.07         42.24 o
  -1   2  12        475.83        515.89         28.29 o
   0   2  12        358.65        366.08         24.55 o
   1   2  12        525.23        548.40         29.77 o
   2   2  12       1045.55       1068.59         51.18 o
   3   2  12        139.38        128.58         20.86 o
   4   2  12        261.96        296.84         32.37 o
  -4   3  12        140.87        200.26         62.63 o
  -3   3  12        138.16        113.19         24.06 o
  -2   3  12        285.48        287.68         37.46 o
  -1   3  12        125.60        153.01         17.99 o
   0   3  12        525.70        529.14         29.30 o
   1   3  12        159.05        190.17         20.30 o
   2   3  12        311.20        268.12         29.97 o
   3   3  12        132.49        114.10         20.93 o
   4   3  12        139.37        121.48         36.75 o
  -4   4  12         97.22        103.14         29.99 o
  -3   4  12        690.60        627.84         66.37 o
  -2   4  12        717.75        746.98         40.99 o
  -1   4  12        409.23        389.54         47.77 o
   0   4  12         15.12         28.72         11.50 o
   1   4  12        447.74        447.55         29.02 o
   2   4  12        678.37        616.43         44.72 o
   3   4  12        658.97        536.21         84.01 o
   4   4  12        107.94        127.62         31.16 o
  -4   5  12         10.56         41.75         23.00 o
  -3   5  12          5.71        -23.59         17.77 o
  -2   5  12        284.10        255.06         46.59 o
  -1   5  12        421.49        416.70         32.26 o
   0   5  12         81.98         76.62         22.42 o
   1   5  12        418.97        419.98         33.56 o
   2   5  12        291.49        230.52         29.52 o
   3   5  12          3.46        -24.58         16.38 o
   4   5  12          6.78         18.04         20.15 o
  -3   6  12        345.12        280.86         52.06 o
  -2   6  12        372.79        304.04         88.35 o
  -1   6  12        394.94        412.38         34.15 o
   0   6  12          2.48          3.12         11.81 o
   1   6  12        370.72        370.44         32.37 o
   2   6  12        416.83        412.32         37.31 o
   3   6  12        367.44        478.26         45.50 o
  -3   7  12         36.78         25.55         59.90 o
  -2   7  12        107.97         90.24         23.59 o
  -1   7  12         16.48         23.53         14.44 o
   0   7  12        498.09        513.07         37.38 o
   1   7  12          7.23         30.10         13.25 o
   2   7  12        104.58         76.97         23.15 o
   3   7  12         41.60         46.43         22.15 o
  -2   8  12        258.57        201.12         33.06 o
  -1   8  12        145.27        119.20         24.51 o
   0   8  12        117.47        155.18         22.48 o
   1   8  12        132.32        152.73         24.75 o
   2   8  12        265.02        203.95         35.49 o
  -1   9  12        173.09        203.48         32.34 o
   0   9  12         30.30         62.49         21.55 o
   1   9  12        166.56        196.60         32.74 o
   1   0  13        164.50        169.17         18.16 o
   2   0  13       1669.10       1554.52         81.47 o
   3   0  13         24.77         31.97         24.92 o
   4   0  13        333.06        367.89         57.57 o
  -4   1  13        127.29        113.11         51.99 o
  -3   1  13        129.34        122.93         26.99 o
  -2   1  13         93.59        124.96         19.42 o
  -1   1  13        417.62        398.22         27.45 o
   0   1  13        305.92        314.76         26.19 o
   1   1  13        334.91        362.94         37.12 o
   2   1  13        111.98         89.35         22.46 o
   3   1  13        139.64        129.76         22.10 o
   4   1  13        135.30        107.16         23.20 o
  -4   2  13         86.39         80.78         43.45 o
  -3   2  13        835.05        848.25         62.31 o
  -2   2  13         42.64         60.92         13.10 o
  -1   2  13        173.95        213.05         31.63 o
   0   2  13         85.22         98.83         25.44 o
   1   2  13        144.04        142.39         20.80 o
   2   2  13         49.93         39.06         15.22 o
   3   2  13        836.19        799.47         80.09 o
   4   2  13         86.36         76.94         33.31 o
  -4   3  13         25.01         82.17         43.80 o
  -3   3  13         73.97         73.19         18.28 o
  -2   3  13         86.97         66.18         15.40 o
  -1   3  13        927.73        879.88         47.27 o
   0   3  13          1.44        -17.26         11.51 o
   1   3  13        902.81        880.77         38.74 o
   2   3  13         86.31         67.21         16.53 o
   3   3  13         65.21         95.93         20.29 o
   4   3  13         26.87        -13.21         16.81 o
  -3   4  13        210.38        216.56         42.08 o
  -2   4  13       1016.64        937.16         59.81 o
  -1   4  13         28.43         25.19         16.11 o
   0   4  13         63.47         69.17         13.57 o
   1   4  13         47.72         24.56         12.81 o
   2   4  13       1014.94       1011.32         53.53 o
   3   4  13        206.79        232.86         90.23 o
  -3   5  13         20.43         16.90         21.46 o
  -2   5  13        381.31        376.49         74.57 o
  -1   5  13        129.79        137.57         26.86 o
   0   5  13        320.12        309.80         25.92 o
   1   5  13        135.97         97.37         26.07 o
   2   5  13        371.99        386.63         37.74 o
   3   5  13         11.43        -11.97         17.49 o
  -3   6  13        238.01        229.97         43.47 o
  -2   6  13        321.45        398.70         57.15 o
  -1   6  13         37.11         20.28         26.04 o
   0   6  13          1.20         20.38         13.13 o
   1   6  13         28.67         44.68         15.14 o
   2   6  13        326.78        330.01         34.63 o
   3   6  13        216.74        160.39         30.53 o
  -2   7  13         54.99         89.68         25.75 o
  -1   7  13        506.15        520.51         39.02 o
   0   7  13         26.47         12.37         15.32 o
   1   7  13        520.43        517.83         39.98 o
   2   7  13         43.84          0.66         19.73 o
  -1   8  13         52.13         35.17         22.46 o
   0   8  13          3.52         -0.63         19.75 o
   1   8  13         42.82         47.99         16.01 o
   0   9  13        160.97        197.22         28.09 o
   0   0  14         37.86         30.00         15.87 o
   1   0  14        368.08        328.62         32.30 o
   2   0  14        448.32        458.97         47.98 o
   3   0  14        502.16        510.98         76.04 o
  -3   1  14        143.66        144.05         44.27 o
  -2   1  14        631.61        544.64         51.04 o
  -1   1  14        110.29         87.38         15.32 o
   0   1  14         98.05         93.72         21.69 o
   1   1  14        108.84         91.38         29.79 o
   2   1  14        621.80        626.91         53.96 o
   3   1  14        178.65        205.25         41.40 o
  -3   2  14         27.44         46.99         22.81 o
  -2   2  14        614.51        604.87         59.16 o
  -1   2  14        482.26        485.29         37.74 o
   0   2  14          3.23         21.84         13.84 o
   1   2  14        484.64        512.75         40.62 o
   2   2  14        539.83        511.97         51.14 o
   3   2  14         23.02         63.20         20.86 o
  -3   3  14        289.28        321.18         45.24 o
  -2   3  14         67.53         35.97         18.52 o
  -1   3  14         48.62         52.64         18.03 o
   0   3  14        452.52        465.20         38.95 o
   1   3  14         49.26         47.62         30.00 o
   2   3  14         60.90         40.34         20.24 o
   3   3  14        250.64        226.33         30.16 o
  -3   4  14        204.73        247.03         91.84 o
  -2   4  14        101.92        109.95         21.42 o
  -1   4  14        477.48        518.83         39.48 o
   0   4  14        214.92        208.00         39.41 o
   1   4  14        488.17        464.84         50.55 o
   2   4  14        110.20         94.58         20.69 o
   3   4  14        186.30        217.82         31.21 o
  -2   5  14        338.30        323.85         71.20 o
  -1   5  14        171.76        189.07         26.54 o
   0   5  14          8.26         24.48         16.41 o
   1   5  14        191.97        175.08         23.13 o
   2   5  14        336.55        338.96         34.66 o
  -2   6  14        139.05        164.96         35.44 o
  -1   6  14        122.40        122.05         35.15 o
   0   6  14        233.98        285.11         56.24 o
   1   6  14        133.98        107.61         39.90 o
   2   6  14        132.72         80.89         19.99 o
  -1   7  14         48.91         19.66         18.67 o
   0   7  14        218.63        168.74         22.83 o
   1   7  14         58.99         38.47         15.90 o
   1   0  15        727.41        869.23         50.56 o
   2   0  15         30.97         28.25         32.23 o
   3   0  15          0.20          3.72         67.49 o
  -3   1  15        412.43        312.89         48.86 o
  -2   1  15        178.98        149.41         27.97 o
  -1   1  15         93.02         71.37         19.48 o
   0   1  15         10.81         11.95         14.94 o
   1   1  15         89.86        129.45         22.67 o
   2   1  15        183.56        168.22         30.50 o
   3   1  15        374.90        276.05         47.61 o
  -3   2  15         26.22         40.77         34.31 o
  -2   2  15        147.80        151.13         27.51 o
  -1   2  15        224.29        199.42         27.01 o
   0   2  15       1175.33       1206.96         59.03 o
   1   2  15        248.29        256.68         75.03 o
   2   2  15        166.11        167.99         31.00 o
   3   2  15         31.97         64.41         24.18 o
  -2   3  15        296.22        302.11         39.95 o
  -1   3  15        217.44        193.29         25.11 o
   0   3  15         13.11         18.84         16.71 o
   1   3  15        201.20        162.92         31.44 o
   2   3  15        310.28        308.85         42.08 o
  -2   4  15         72.05         54.90         21.43 o
  -1   4  15        256.24        227.84         29.08 o
   0   4  15        219.07        221.14         28.91 o
   1   4  15        236.34        226.47         35.84 o
   2   4  15         80.69         71.58         45.03 o
  -2   5  15          3.23        -10.79         17.73 o
  -1   5  15        167.15        143.99         25.60 o
   0   5  15          0.15         12.14         21.54 o
   1   5  15        167.72        144.98         74.07 o
   2   5  15          2.29          1.94         45.87 o
  -1   6  15        229.05        214.75         28.46 o
   0   6  15        331.16        327.02         42.24 o
   1   6  15        219.93        211.01         66.18 o
   0   0  16        526.93        608.90         86.87 o
   1   0  16        139.32         87.21         85.24 o
   2   0  16         88.53        108.27         28.07 o
  -2   1  16        257.67        212.45         37.35 o
  -1   1  16        126.60        167.39         94.79 o
   0   1  16        131.46        124.42         22.03 o
   1   1  16        128.61        153.20         30.92 o
   2   1  16        253.86        141.91         42.03 o
  -2   2  16        131.25        137.36         49.63 o
  -1   2  16        400.26        397.17         96.71 o
   0   2  16         46.97         31.58         17.22 o
   1   2  16        378.62        413.93         46.38 o
   2   2  16        127.31        123.88         39.81 o
  -1   3  16        101.41        101.57         27.43 o
   0   3  16         33.98         40.03         17.74 o
   1   3  16        105.43        123.51         27.15 o
  -1   4  16        103.60        107.38         23.06 o
   0   4  16        291.29        303.90         34.34 o
   1   4  16        106.25         55.04         21.45 o
   0   5  16         75.36         47.49         44.91 o
   0   1  17        216.23        241.24         40.99 o
   0   2  17         68.04         24.72         22.47 o
