# Supplementary material for: Improving Polymeric Structures with Hirshfeld Atom Refinement: A Study on MOFs and COFs
Source: ACS Mater Au. 2025 Jul 31;5(5):767–71. doi: 10.1021/acsmaterialsau.5c00076 (PMC12426777; doi:10.1021/acsmaterialsau.5c00076)
Supplement: Supplementary file 1 [file mg5c00076_si_001.zip › CIFs/SZ3-150K_XHARPy-HAR.fcf]

#
# h,k,l, Fc-squared, Fo-squared, sigma(Fo-squared), status flag
#
data_xharpy

_shelx_refln_list_code             4
_shelx_F_calc_maximum              194.6666

loop_
 _space_group_symop_operation_xyz
'x, y, z'
'-x+1/2, y+1/2, -z+1/2'
'-x, -y, -z'
'x-1/2, -y-1/2, z-1/2'

_cell_length_a                     6.98066
_cell_length_b                     18.8024
_cell_length_c                     10.1271
_cell_angle_alpha                  90.0
_cell_angle_beta                   97.3016
_cell_angle_gamma                  90.0

loop_
 _refln_index_h
 _refln_index_k
 _refln_index_l
 _refln_F_squared_calc
 _refln_F_squared_meas
 _refln_F_squared_sigma
 _refln_observed_status
   2   0   0      10186.76      10156.71        221.52 o
   4   0   0       1491.16       1391.56        116.89 o
   6   0   0        400.02        445.95         66.85 o
   8   0   0         13.28         27.84          5.88 o
  10   0   0        657.64        714.30         31.67 o
   1   1   0        214.63        215.14         12.22 o
   2   1   0       6158.46       6249.15         87.16 o
   3   1   0        177.77        179.87         17.58 o
   4   1   0       1020.45        947.02         60.21 o
   5   1   0          3.94          1.58          5.54 o
   6   1   0       1618.52       1622.13         89.66 o
   7   1   0          0.06         -1.52          1.82 o
   8   1   0       3635.27       3659.92         46.05 o
   9   1   0         41.26         44.13          5.80 o
  10   1   0        448.94        488.36         18.51 o
  11   1   0         12.07         13.71          3.29 o
   0   2   0      35668.64      34719.33        878.66 o
   1   2   0        843.74        858.26         23.18 o
   2   2   0       6829.29       6717.55         97.59 o
   3   2   0         53.93         54.72         10.99 o
   4   2   0       1962.24       1936.40         67.59 o
   5   2   0       1127.70       1118.38         73.36 o
   6   2   0        812.45        823.96         69.86 o
   7   2   0         25.72         24.48          3.78 o
   8   2   0        254.89        283.49         14.51 o
   9   2   0         79.98         83.95          7.50 o
  10   2   0        704.20        771.17         26.32 o
  11   2   0          3.64          1.84          2.39 o
   1   3   0        515.12        493.64         23.31 o
   2   3   0        471.44        481.41         26.56 o
   3   3   0         75.13         64.32         11.82 o
   4   3   0       2678.79       2619.93         83.27 o
   5   3   0        111.74         91.16         21.03 o
   6   3   0        404.01        419.43         49.16 o
   7   3   0         17.49         14.49          3.21 o
   8   3   0       2488.51       2537.48         43.17 o
   9   3   0         45.67         50.21          6.18 o
  10   3   0        353.18        386.58         17.31 o
  11   3   0         57.52         62.45          6.43 o
   0   4   0       8200.15       8344.27        103.53 o
   1   4   0       5260.36       5342.69         74.37 o
   2   4   0       2230.20       2279.54         53.51 o
   3   4   0       2544.99       2569.92         75.30 o
   4   4   0       1648.29       1590.82         67.44 o
   5   4   0        460.30        432.30         45.35 o
   6   4   0         66.05         71.07         25.55 o
   7   4   0         25.50         21.59          3.90 o
   8   4   0        111.85        133.41         10.06 o
   9   4   0          2.54          1.38          3.12 o
  10   4   0        475.57        491.99         18.62 o
  11   4   0          0.96          1.36          2.09 o
   1   5   0       1413.18       1441.80         39.73 o
   2   5   0       4164.31       4189.66         77.85 o
   3   5   0        802.06        767.35         41.40 o
   4   5   0       1414.99       1443.44         65.26 o
   5   5   0       1559.35       1482.50        104.46 o
   6   5   0         33.74         58.00         21.63 o
   7   5   0          7.81          8.65          2.07 o
   8   5   0       1284.71       1309.13         28.57 o
   9   5   0         91.16         81.66          7.72 o
  10   5   0        288.43        297.51         14.32 o
  11   5   0         54.35         52.62          6.29 o
   0   6   0       8900.47       9170.87        124.55 o
   1   6   0       2072.47       2131.31         52.66 o
   2   6   0          5.30          2.55          2.21 o
   3   6   0        371.61        372.49         30.63 o
   4   6   0       3175.05       3173.36         98.28 o
   5   6   0        581.79        518.02         62.88 o
   6   6   0       1147.66       1062.92         98.56 o
   7   6   0        334.17        342.87         12.28 o
   8   6   0          3.28          3.65          1.63 o
   9   6   0          2.16          1.63          2.00 o
  10   6   0        183.42        195.99         12.24 o
   1   7   0         24.94         23.32          4.51 o
   2   7   0       1550.94       1573.90         58.62 o
   3   7   0       3255.97       3173.31         77.80 o
   4   7   0       1707.85       1635.39         96.36 o
   5   7   0        578.07        512.39         71.59 o
   6   7   0        210.55        240.24         46.59 o
   7   7   0        114.61        117.90          6.95 o
   8   7   0        711.72        724.61         20.06 o
   9   7   0          7.60          4.60          1.53 o
  10   7   0          6.02          3.32          2.05 o
   0   8   0      14814.37      15031.38        199.89 o
   1   8   0       2083.54       2045.26         48.88 o
   2   8   0        240.95        224.97         23.29 o
   3   8   0       1274.49       1278.52         59.78 o
   4   8   0       5022.63       4881.51        153.83 o
   5   8   0       1363.42       1284.61        114.57 o
   6   8   0       2159.76       2107.92        160.64 o
   7   8   0        367.49        373.65         12.44 o
   8   8   0          7.43          8.90          2.05 o
   9   8   0         83.67         85.24          7.34 o
  10   8   0        213.97        214.86         13.45 o
   1   9   0         33.60         32.62          6.05 o
   2   9   0       3067.18       3170.58         92.81 o
   3   9   0       1910.36       1970.52         77.61 o
   4   9   0       2644.53       2669.62        106.05 o
   5   9   0         48.83         37.05         15.68 o
   6   9   0         38.23         43.79          6.01 o
   7   9   0        256.80        242.63         10.58 o
   8   9   0        213.99        229.65         11.41 o
   9   9   0         15.70         16.09          3.34 o
  10   9   0         26.86         22.36          4.07 o
   0  10   0       1259.66       1264.02         65.41 o
   1  10   0       1747.36       1713.63         48.83 o
   2  10   0        147.06        146.12         20.83 o
   3  10   0         37.13         42.96         11.45 o
   4  10   0       6178.95       6300.22        169.31 o
   5  10   0       2562.39       2501.62        142.71 o
   6  10   0       3587.14       3495.28         56.11 o
   7  10   0         54.16         53.69          4.88 o
   8  10   0         36.47         41.93          4.86 o
   9  10   0          0.56          4.12          2.26 o
  10  10   0        236.83        256.94         14.57 o
   1  11   0         64.92         57.85         10.70 o
   2  11   0       3522.08       3544.94         99.90 o
   3  11   0        919.67        905.89         57.47 o
   4  11   0       3950.48       3911.81        137.99 o
   5  11   0         34.92         33.11         20.15 o
   6  11   0          5.08          8.84          3.47 o
   7  11   0        435.29        429.24         14.55 o
   8  11   0        330.80        340.37         14.09 o
   9  11   0          1.12          2.84          2.19 o
  10  11   0         16.14         15.37          4.11 o
   0  12   0        993.39       1020.38         64.75 o
   1  12   0        427.86        389.52         29.12 o
   2  12   0        407.48        375.58         33.52 o
   3  12   0        170.90        229.98         30.10 o
   4  12   0       4122.28       4239.20        148.82 o
   5  12   0       1100.80       1021.49         94.68 o
   6  12   0       2169.06       2125.35         31.75 o
   7  12   0         83.76         84.38          6.57 o
   8  12   0         40.43         39.99          4.91 o
   9  12   0         59.37         65.36          7.20 o
  10  12   0         19.44         19.10          4.90 o
   1  13   0        455.83        393.47         30.16 o
   2  13   0       2583.06       2570.65         92.86 o
   3  13   0        927.71        867.88         60.31 o
   4  13   0       1382.32       1405.43         88.41 o
   5  13   0        317.79        326.92         15.13 o
   6  13   0          2.62          5.32          1.85 o
   7  13   0        235.50        245.00         12.86 o
   8  13   0        291.30        296.72         15.25 o
   9  13   0         26.65         27.03          4.66 o
  10  13   0         33.59         39.18          6.14 o
   0  14   0        464.58        520.87         63.70 o
   1  14   0        881.54        859.39         46.88 o
   2  14   0          5.78          3.04          7.58 o
   3  14   0         35.46         34.70         12.35 o
   4  14   0       1384.05       1367.44         90.03 o
   5  14   0          6.09          7.52          3.10 o
   6  14   0       1556.76       1591.61         33.22 o
   7  14   0         36.64         43.92          6.14 o
   8  14   0          2.24          4.81          2.39 o
   9  14   0         59.97         60.07          7.85 o
   1  15   0        114.00         88.85         16.46 o
   2  15   0        500.16        481.93         43.48 o
   3  15   0        844.67        826.30         64.09 o
   4  15   0        209.44        233.53         15.35 o
   5  15   0          0.13          2.15          1.55 o
   6  15   0         33.97         53.90          6.51 o
   7  15   0        289.63        287.75         15.80 o
   8  15   0        216.47        227.89         14.88 o
   9  15   0         78.62         79.10          9.24 o
   0  16   0        994.48       1033.84         84.75 o
   1  16   0        381.50        375.48         41.57 o
   2  16   0         36.21         48.07         14.41 o
   3  16   0          2.95          1.59          9.99 o
   4  16   0        570.86        611.33         20.96 o
   5  16   0         78.69         82.84          7.04 o
   6  16   0        804.79        862.41         26.44 o
   7  16   0          1.46          4.30          2.70 o
   8  16   0         48.94         55.08          7.29 o
   9  16   0         91.28         86.28         10.06 o
   1  17   0         22.69         26.51         10.05 o
   2  17   0        389.52        399.97         48.13 o
   3  17   0        980.45        969.63         25.93 o
   4  17   0        968.04        992.85         25.01 o
   5  17   0         41.16         44.51          5.86 o
   6  17   0         55.41         59.77          7.10 o
   7  17   0        265.92        281.33         16.27 o
   8  17   0          8.72          6.47          2.46 o
   9  17   0        119.12        124.59         11.98 o
   0  18   0        512.59        556.17         66.69 o
   1  18   0       1757.96       1777.30        105.55 o
   2  18   0        306.06        308.83         20.36 o
   3  18   0         41.53         40.21          6.27 o
   4  18   0        545.92        559.59         19.43 o
   5  18   0        430.87        455.85         18.94 o
   6  18   0        405.28        420.73         19.19 o
   7  18   0         57.58         68.69          8.34 o
   8  18   0         65.39         72.48          8.74 o
   9  18   0        148.91        159.24         15.53 o
   1  19   0       1484.95       1494.45         41.03 o
   2  19   0        535.31        522.13         16.67 o
   3  19   0       1099.56       1065.68         22.89 o
   4  19   0        151.84        162.28         11.09 o
   5  19   0          8.41         11.65          2.78 o
   6  19   0        134.35        146.35         11.65 o
   7  19   0        256.88        276.98         16.76 o
   8  19   0         84.80        101.21         11.98 o
   0  20   0        804.79        828.01         38.09 o
   1  20   0       1804.00       1787.21         35.76 o
   2  20   0        238.21        230.66         11.45 o
   3  20   0         34.16         39.06          6.57 o
   4  20   0        107.87        114.42          9.76 o
   5  20   0        617.22        650.04         23.97 o
   6  20   0          2.26          1.13          1.79 o
   7  20   0        128.75        133.62         13.09 o
   8  20   0        120.82        123.76         13.34 o
   1  21   0        670.34        681.29         22.75 o
   2  21   0        393.88        382.94         16.28 o
   3  21   0        516.40        503.26         18.55 o
   4  21   0         83.69         81.86          8.25 o
   5  21   0         34.36         35.73          5.76 o
   6  21   0          3.56          3.77          1.90 o
   7  21   0        665.14        683.43         30.42 o
   8  21   0        167.04        170.31         15.91 o
   0  22   0        134.04        170.85         19.64 o
   1  22   0       1262.77       1219.41         37.73 o
   2  22   0        386.52        384.13         18.86 o
   3  22   0         21.30         17.84          3.67 o
   4  22   0          8.20         16.40          4.74 o
   5  22   0         72.07         79.08          8.75 o
   6  22   0        193.84        202.00         15.99 o
   7  22   0         77.43         81.88         10.69 o
   1  23   0        306.33        304.43         19.54 o
   2  23   0        112.87        118.91         10.69 o
   3  23   0        428.01        411.16         19.53 o
   4  23   0        196.02        195.38         15.24 o
   5  23   0         68.26         78.83          9.79 o
   6  23   0          3.79         -0.50          2.49 o
   7  23   0        233.52        242.08         18.87 o
   0  24   0        973.36        996.36         50.90 o
   1  24   0        309.28        280.52         19.24 o
   2  24   0         77.72         77.34          8.81 o
   3  24   0          0.31          5.17          2.18 o
   4  24   0         32.06         31.65          7.45 o
   5  24   0         63.88         57.63          9.91 o
   6  24   0         53.66         51.72          8.43 o
   1  25   0         37.64         36.54          7.12 o
   2  25   0        125.10        125.11         11.60 o
   3  25   0        377.72        351.31         22.69 o
   4  25   0          0.51          7.66          3.87 o
   5  25   0          0.23          0.04          2.54 o
   6  25   0         34.73         39.83          9.08 o
   0  26   0        416.64        423.36         35.21 o
   1  26   0        276.03        247.51         18.94 o
   2  26   0        102.08         87.94         13.28 o
   3  26   0         22.67         13.04          6.22 o
   4  26   0         48.91         47.19          8.81 o
   5  26   0        260.99        241.70         21.20 o
   1  27   0        552.63        494.19         27.44 o
   2  27   0         12.26         15.07          5.63 o
   3  27   0        180.49        159.95         18.63 o
   4  27   0          6.32          6.94          3.07 o
   5  27   0         42.14         39.86          8.45 o
   0  28   0         80.89         97.47         17.55 o
   1  28   0        303.40        263.48         23.77 o
   2  28   0          8.86          4.97          5.12 o
   3  28   0        122.40        140.45         17.71 o
   4  28   0          5.02          4.89          2.49 o
   1  29   0        357.83        303.94         26.05 o
   2  29   0         13.41         10.58          5.62 o
   3  29   0        247.08        247.84         30.62 o
   0  30   0          0.35         16.40         11.73 o
   1  30   0        129.06        107.90         19.38 o
 -11   0   1         96.62        107.44         14.90 o
  -9   0   1        427.32        437.26         23.15 o
  -7   0   1       4683.07       4820.91         80.67 o
  -5   0   1       3646.64       3524.06        212.46 o
  -3   0   1         35.38         18.35         11.93 o
  -1   0   1      20943.63      21095.63        241.50 o
   1   0   1      19618.09      19778.60        193.32 o
   3   0   1      23472.94      23337.62        321.42 o
   5   0   1       2179.38       2229.22        131.65 o
   7   0   1        413.37        416.79         21.12 o
   9   0   1        627.70        646.16         28.28 o
  11   0   1          3.15          3.32          4.38 o
 -11   1   1        121.98        125.90         10.64 o
 -10   1   1          0.08          1.12          2.60 o
  -9   1   1        378.70        377.18         15.13 o
  -8   1   1          0.01          4.06          1.85 o
  -7   1   1         77.98         90.39          7.32 o
  -6   1   1        115.82        112.73         25.32 o
  -5   1   1       5262.23       5016.30        178.17 o
  -4   1   1          0.15         -1.30          2.48 o
  -3   1   1       8093.27       7919.44        171.42 o
  -2   1   1        321.11        343.71         29.26 o
  -1   1   1       2247.96       2318.96         56.88 o
   0   1   1        233.28        265.76         14.51 o
   1   1   1      11236.99      11783.34        212.27 o
   2   1   1        103.10        109.31         14.18 o
   3   1   1       3377.72       3400.58         97.23 o
   4   1   1        658.25        609.21         47.61 o
   5   1   1        378.61        359.77         36.93 o
   6   1   1         29.48         48.26         19.38 o
   7   1   1        802.24        799.45         20.96 o
   8   1   1          6.08         15.84          3.94 o
   9   1   1        311.84        335.32         14.39 o
  10   1   1         28.68         25.65          4.02 o
  11   1   1        770.62        831.95         25.80 o
 -11   2   1         90.17         91.06          9.11 o
 -10   2   1         14.50         14.58          2.88 o
  -9   2   1        324.43        344.67         15.32 o
  -8   2   1        141.47        153.42          8.71 o
  -7   2   1       2929.88       2947.63         39.33 o
  -6   2   1          3.53          0.21          4.28 o
  -5   2   1       1402.97       1423.11         84.09 o
  -4   2   1          7.70          5.20          5.53 o
  -3   2   1       5507.41       5407.07        140.94 o
  -2   2   1          7.84          4.29          3.70 o
  -1   2   1       8241.83       8138.15        141.38 o
   0   2   1        392.04        412.46         15.71 o
   1   2   1        623.66        666.21         31.05 o
   2   2   1        152.21        146.28         16.74 o
   3   2   1      17851.65      17500.29        221.87 o
   4   2   1         12.96         12.96          6.06 o
   5   2   1       5136.83       5101.16        157.15 o
   6   2   1       1844.21       1833.49        104.71 o
   7   2   1        327.43        339.15         14.52 o
   8   2   1         46.88         56.80          5.51 o
   9   2   1        254.68        264.02         12.58 o
  10   2   1          2.28          3.90          1.94 o
  11   2   1          0.48          1.66          2.27 o
 -11   3   1        184.62        191.89         12.95 o
 -10   3   1          0.99         -1.55          2.11 o
  -9   3   1        235.40        248.64         14.67 o
  -8   3   1          0.17          2.57          1.81 o
  -7   3   1         72.84         78.19          6.36 o
  -6   3   1          9.92          8.54          4.86 o
  -5   3   1       4277.33       4241.04        145.53 o
  -4   3   1        313.80        293.79         33.89 o
  -3   3   1       2263.28       2188.43         54.48 o
  -2   3   1        330.37        336.77         18.37 o
  -1   3   1       6837.15       6803.81         74.32 o
   0   3   1       2161.24       2253.78         45.13 o
   1   3   1        818.03        849.30         34.93 o
   2   3   1        506.55        532.31         31.79 o
   3   3   1       3970.23       3992.58        105.95 o
   4   3   1        553.85        536.21         38.37 o
   5   3   1        383.09        359.74         41.48 o
   6   3   1          3.52         12.42         12.79 o
   7   3   1       1656.79       1625.96         31.70 o
   8   3   1        150.38        165.72         10.28 o
   9   3   1        106.88        114.48          8.24 o
  10   3   1         62.24         67.07          6.80 o
  11   3   1        971.09       1055.51         28.99 o
 -11   4   1         95.70         95.35          9.04 o
 -10   4   1        145.11        154.99         11.01 o
  -9   4   1        234.90        263.73         13.80 o
  -8   4   1         26.50         35.67          4.48 o
  -7   4   1       1882.07       1891.74         29.27 o
  -6   4   1        705.19        699.73         79.21 o
  -5   4   1       2131.02       2110.41        102.57 o
  -4   4   1       1589.85       1565.65         78.06 o
  -3   4   1       3213.94       3226.36         73.11 o
  -2   4   1       1119.63       1140.85         36.59 o
  -1   4   1         30.22         30.59          4.98 o
   0   4   1       3889.12       4042.88         56.27 o
   1   4   1        384.17        420.37         29.00 o
   2   4   1         11.29          8.39          3.98 o
   3   4   1       5514.21       5570.15        112.27 o
   4   4   1          3.83          5.52          4.91 o
   5   4   1       2257.58       2291.95        104.91 o
   6   4   1         63.04         65.41         23.02 o
   7   4   1        216.51        217.03         12.23 o
   8   4   1         11.75         21.10          4.83 o
   9   4   1        263.76        280.60         13.80 o
  10   4   1          1.64         -0.41          1.79 o
 -11   5   1        109.55        105.40          9.49 o
 -10   5   1         17.84         16.06          2.94 o
  -9   5   1        144.80        144.23          9.60 o
  -8   5   1         48.27         54.17          5.80 o
  -7   5   1        172.43        173.51          8.80 o
  -6   5   1        718.21        719.52         80.80 o
  -5   5   1        798.99        824.45         63.80 o
  -4   5   1        206.67        185.53         23.47 o
  -3   5   1        392.93        402.37         25.24 o
  -2   5   1        309.21        327.21         18.83 o
  -1   5   1       2754.41       2764.47         50.30 o
   0   5   1       2213.91       2278.63         46.51 o
   1   5   1       4215.98       4419.45         85.07 o
   2   5   1       1615.03       1543.20         54.07 o
   3   5   1        354.09        336.83         29.04 o
   4   5   1       1472.70       1422.32         64.92 o
   5   5   1        383.08        353.49         49.82 o
   6   5   1       1357.01       1255.13        105.42 o
   7   5   1       1173.54       1178.60         27.93 o
   8   5   1        753.02        776.51         22.47 o
   9   5   1          9.49         10.81          2.86 o
  10   5   1         68.61         71.60          6.50 o
 -11   6   1        147.57        145.59         11.09 o
 -10   6   1        243.50        253.99         14.69 o
  -9   6   1         60.66         58.33          6.02 o
  -8   6   1          1.01          6.09          2.58 o
  -7   6   1       1227.74       1233.90         23.51 o
  -6   6   1        507.58        486.54         65.95 o
  -5   6   1        634.45        593.78         68.01 o
  -4   6   1        744.70        732.51         43.55 o
  -3   6   1        225.19        219.47         19.65 o
  -2   6   1         97.08         93.93         11.05 o
  -1   6   1       4229.28       4213.71         67.43 o
   0   6   1       6616.36       6834.63         84.10 o
   1   6   1         49.23         47.75          8.29 o
   2   6   1        182.51        183.82         22.73 o
   3   6   1       3576.37       3631.35         94.97 o
   4   6   1          1.23          2.68          7.49 o
   5   6   1          6.55         11.32         12.58 o
   6   6   1         78.70         51.31         20.30 o
   7   6   1       1343.03       1317.74         23.53 o
   8   6   1         79.91         97.33          7.61 o
   9   6   1        372.30        371.57         15.78 o
  10   6   1          4.96          1.71          1.91 o
 -10   7   1         28.34         33.89          5.18 o
  -9   7   1         97.13        106.02          8.25 o
  -8   7   1         71.84         69.87          6.05 o
  -7   7   1          0.02          0.39          2.41 o
  -6   7   1        153.80        147.29         36.71 o
  -5   7   1       1753.50       1747.56        117.97 o
  -4   7   1       1284.80       1264.00         68.92 o
  -3   7   1        354.25        319.12         24.25 o
  -2   7   1         14.84          8.55          3.30 o
  -1   7   1       2628.59       2669.26         57.71 o
   0   7   1          5.25          6.03          2.58 o
   1   7   1       8500.51       8791.56        118.96 o
   2   7   1        158.65        163.66         22.44 o
   3   7   1       1357.69       1314.78         51.94 o
   4   7   1        673.45        698.09         62.90 o
   5   7   1        721.54        694.41         82.78 o
   6   7   1        981.74        979.56        107.04 o
   7   7   1       1133.45       1101.41         20.53 o
   8   7   1        611.64        621.26         17.65 o
   9   7   1          5.82          6.84          2.35 o
  10   7   1         34.69         39.37          5.37 o
 -10   8   1         86.83         93.91          8.41 o
  -9   8   1         17.52         20.58          3.44 o
  -8   8   1         19.53         25.31          4.04 o
  -7   8   1       1813.01       1817.96         27.67 o
  -6   8   1        269.50        269.93         51.19 o
  -5   8   1        323.91        294.94         54.58 o
  -4   8   1        254.59        257.77         31.08 o
  -3   8   1       3982.61       3907.72         86.85 o
  -2   8   1       1607.47       1619.22         50.23 o
  -1   8   1      10707.52      10645.10        123.12 o
   0   8   1      10644.76      10947.56        115.83 o
   1   8   1       2200.61       2272.26         65.01 o
   2   8   1          1.07          0.87          3.95 o
   3   8   1       3178.79       3260.39        115.79 o
   4   8   1        374.84        315.81         43.89 o
   5   8   1        103.44        110.53         34.44 o
   6   8   1         53.38         47.91          7.43 o
   7   8   1       1132.21       1114.63         21.79 o
   8   8   1         12.10         21.53          3.47 o
   9   8   1       1030.60       1055.40         28.09 o
  10   8   1         55.75         60.86          7.38 o
 -10   9   1        274.22        279.54         15.17 o
  -9   9   1        602.99        600.00         20.80 o
  -8   9   1        132.07        132.53          8.67 o
  -7   9   1         22.50         23.21          3.27 o
  -6   9   1        122.66        124.63         10.05 o
  -5   9   1       2738.57       2545.51        141.09 o
  -4   9   1       1727.30       1680.28         83.69 o
  -3   9   1       2248.41       2232.99         82.06 o
  -2   9   1       1707.37       1699.94         53.98 o
  -1   9   1        665.20        664.33         32.50 o
   0   9   1        543.10        535.76         27.15 o
   1   9   1       6107.21       6130.83        107.20 o
   2   9   1        630.17        635.44         42.06 o
   3   9   1        617.92        628.55         52.30 o
   4   9   1       1549.57       1443.78         86.61 o
   5   9   1       1998.38       1805.47        119.11 o
   6   9   1        827.05        806.01         22.09 o
   7   9   1       1763.17       1669.02         28.06 o
   8   9   1        499.87        503.39         16.98 o
   9   9   1         54.76         61.96          7.57 o
  10   9   1         46.80         52.70          8.06 o
 -10  10   1          8.14         11.60          3.36 o
  -9  10   1          3.05          8.56          2.64 o
  -8  10   1        112.10        129.13          8.61 o
  -7  10   1        749.60        753.40         19.84 o
  -6  10   1         19.60         14.49          3.10 o
  -5  10   1         33.47         26.86         12.44 o
  -4  10   1        961.98        936.75         64.97 o
  -3  10   1       6283.99       6162.91        143.14 o
  -2  10   1       3401.92       3337.02         94.91 o
  -1  10   1      14953.66      14654.48        180.51 o
   0  10   1       2647.80       2725.70         65.08 o
   1  10   1         87.88         72.35         11.67 o
   2  10   1        546.00        511.73         39.13 o
   3  10   1       4219.05       4368.06        132.41 o
   4  10   1       3254.70       3438.43        137.76 o
   5  10   1        155.48        144.46         32.74 o
   6  10   1         66.65         67.22          5.96 o
   7  10   1        490.10        477.26         15.20 o
   8  10   1         74.99         89.38          7.18 o
   9  10   1        663.35        691.38         23.06 o
  10  10   1         62.89         54.86          8.03 o
 -10  11   1        262.50        278.16         15.23 o
  -9  11   1        719.32        736.43         22.15 o
  -8  11   1        758.28        753.34         20.81 o
  -7  11   1          7.73          4.08          1.98 o
  -6  11   1         62.61         61.90          5.52 o
  -5  11   1       1165.90       1237.53        103.04 o
  -4  11   1       2179.41       2216.60        104.03 o
  -3  11   1       1388.47       1338.63         69.54 o
  -2  11   1         78.81         68.30         13.03 o
  -1  11   1         95.22         86.22         12.67 o
   0  11   1       1707.75       1698.66         53.60 o
   1  11   1       2001.39       1953.65         64.70 o
   2  11   1          2.81         -1.15          3.48 o
   3  11   1        453.79        410.13         41.34 o
   4  11   1         76.46         74.10         18.55 o
   5  11   1       2344.25       2381.41        142.96 o
   6  11   1        328.84        313.13         12.16 o
   7  11   1       1393.48       1383.15         28.08 o
   8  11   1        170.64        178.48         10.92 o
   9  11   1         63.69         69.87          7.96 o
  10  11   1         71.10         78.20          9.74 o
 -10  12   1         11.56         12.52          3.38 o
  -9  12   1         15.63         20.65          3.84 o
  -8  12   1        111.82        118.42          8.37 o
  -7  12   1        340.33        340.14         13.96 o
  -6  12   1         38.40         36.85          3.98 o
  -5  12   1        236.36        220.66         43.91 o
  -4  12   1        732.73        718.13         61.00 o
  -3  12   1       5098.73       5144.92        142.45 o
  -2  12   1       1382.78       1342.67         62.16 o
  -1  12   1       4641.78       4522.02        110.19 o
   0  12   1        847.15        863.63         47.11 o
   1  12   1        458.58        440.51         31.99 o
   2  12   1        582.46        579.72         41.84 o
   3  12   1       1047.61       1046.87         70.03 o
   4  12   1       1233.56       1248.99         80.77 o
   5  12   1        196.23        206.08         13.03 o
   6  12   1         23.26         20.92          4.03 o
   7  12   1        244.16        251.43         13.15 o
   8  12   1        124.81        139.66         10.52 o
   9  12   1        276.89        283.00         15.98 o
  10  12   1          3.67          0.58          3.40 o
 -10  13   1        138.25        143.08         11.15 o
  -9  13   1        362.13        374.82         16.99 o
  -8  13   1        343.35        341.89         15.25 o
  -7  13   1         89.64         95.11          7.40 o
  -6  13   1         42.63         42.82          5.42 o
  -5  13   1        394.04        409.88         15.37 o
  -4  13   1         65.67         84.97         21.24 o
  -3  13   1        795.75        812.19         58.16 o
  -2  13   1        140.42        122.59         17.53 o
  -1  13   1          8.10          8.19          4.90 o
   0  13   1        978.68       1009.45         53.20 o
   1  13   1       2136.13       2108.90         77.55 o
   2  13   1        128.44        123.46         21.56 o
   3  13   1          0.64         -0.80          4.16 o
   4  13   1        424.17        415.58         48.60 o
   5  13   1       1702.94       1725.60         35.27 o
   6  13   1        103.12        112.22          8.67 o
   7  13   1       1773.70       1732.34         37.65 o
   8  13   1          2.82          3.53          2.35 o
   9  13   1        108.26        104.21         10.96 o
  10  13   1        110.25         99.58         10.83 o
  -9  14   1          7.20          5.12          3.97 o
  -8  14   1        513.11        513.06         20.23 o
  -7  14   1        270.05        282.22         14.13 o
  -6  14   1         97.57         95.92          7.53 o
  -5  14   1        112.07        111.07          8.08 o
  -4  14   1        315.42        338.88         49.08 o
  -3  14   1       1765.61       1749.36         89.46 o
  -2  14   1        105.01        102.98         18.05 o
  -1  14   1       5636.59       5317.69        136.35 o
   0  14   1        623.01        570.01         46.71 o
   1  14   1        452.01        407.69         35.39 o
   2  14   1        718.17        749.16         54.10 o
   3  14   1       1207.50       1264.74         82.52 o
   4  14   1        245.00        267.85         39.68 o
   5  14   1         42.95         49.02          5.61 o
   6  14   1          2.84          2.77          2.01 o
   7  14   1         63.38         69.53          7.61 o
   8  14   1        107.94        107.56         11.07 o
   9  14   1        141.79        142.39         13.82 o
  -9  15   1        363.53        374.72         20.31 o
  -8  15   1         11.76         24.38          5.05 o
  -7  15   1        122.04        139.38         10.99 o
  -6  15   1         12.99         10.39          3.74 o
  -5  15   1        391.90        409.54         17.22 o
  -4  15   1        349.49        330.65         31.95 o
  -3  15   1        194.22        180.46         30.22 o
  -2  15   1       1014.13       1001.91         60.34 o
  -1  15   1        187.33        173.71         25.08 o
   0  15   1       2758.51       2742.66        106.92 o
   1  15   1       2403.05       2367.83         97.29 o
   2  15   1       1298.55       1258.02         72.63 o
   3  15   1          0.70         11.28          9.54 o
   4  15   1         52.66         62.25          7.23 o
   5  15   1        830.10        850.28         22.37 o
   6  15   1         89.68         93.01          8.53 o
   7  15   1        740.14        740.21         28.50 o
   8  15   1          0.69          6.60          4.05 o
   9  15   1         32.78         19.80          4.78 o
  -9  16   1         31.81         26.50          5.28 o
  -8  16   1        535.98        550.63         23.64 o
  -7  16   1        355.66        382.93         18.57 o
  -6  16   1        585.20        617.79         22.25 o
  -5  16   1         44.08         44.32          5.59 o
  -4  16   1        127.54        135.66          9.93 o
  -3  16   1       1955.27       1908.95        100.94 o
  -2  16   1        223.76        199.61         29.80 o
  -1  16   1       2043.46       2012.04         90.64 o
   0  16   1         34.52         35.05         10.86 o
   1  16   1        554.37        539.51         57.18 o
   2  16   1        107.36         88.15         18.67 o
   3  16   1        702.83        731.12         67.44 o
   4  16   1        800.14        849.24         27.01 o
   5  16   1        100.18        114.60          8.45 o
   6  16   1         27.79         26.69          5.45 o
   7  16   1          7.75          4.43          2.02 o
   8  16   1        188.31        208.77         16.43 o
   9  16   1        142.22        157.64         15.15 o
  -9  17   1        272.78        298.77         18.56 o
  -8  17   1         30.79         36.17          6.28 o
  -7  17   1         81.63         81.61          8.69 o
  -6  17   1         86.34        102.97          9.39 o
  -5  17   1        355.62        384.95         17.98 o
  -4  17   1        766.52        816.09         21.10 o
  -3  17   1        280.67        275.54         17.71 o
  -2  17   1        225.69        223.22         32.52 o
  -1  17   1         69.94         65.83         17.44 o
   0  17   1       1915.48       1969.43         86.43 o
   1  17   1         10.19         10.70          8.16 o
   2  17   1       2192.05       2078.49        121.14 o
   3  17   1          1.41          0.75          2.95 o
   4  17   1         91.18         80.49          8.98 o
   5  17   1       1068.67       1072.89         29.22 o
   6  17   1        219.14        245.10         16.18 o
   7  17   1        235.56        238.72         16.83 o
   8  17   1          4.33          5.97          3.26 o
   9  17   1          8.21         14.03          4.78 o
  -9  18   1          3.11          4.00          3.25 o
  -8  18   1        684.31        760.95         28.72 o
  -7  18   1        101.52        125.30         11.20 o
  -6  18   1        989.34       1053.65         30.41 o
  -5  18   1         25.53         24.22          4.58 o
  -4  18   1         38.35         35.35          6.50 o
  -3  18   1        643.43        623.94         18.34 o
  -2  18   1        203.07        197.52         16.37 o
  -1  18   1        856.82        859.27         67.98 o
   0  18   1          3.76          3.94          7.84 o
   1  18   1        169.67        176.62         20.25 o
   2  18   1        846.57        874.05         31.07 o
   3  18   1        972.12       1001.14         26.72 o
   4  18   1       1670.59       1752.52         40.84 o
   5  18   1          3.08          4.54          3.02 o
   6  18   1          0.92          1.93          2.59 o
   7  18   1         56.73         59.12          8.85 o
   8  18   1        303.71        330.80         21.29 o
  -8  19   1        300.38        318.49         18.83 o
  -7  19   1        103.36        107.95         10.71 o
  -6  19   1         54.80         66.58          7.96 o
  -5  19   1         46.58         54.74          6.91 o
  -4  19   1        900.37        935.21         29.32 o
  -3  19   1        109.26        113.73          8.12 o
  -2  19   1         49.16         43.59          4.98 o
  -1  19   1          1.23          2.41          2.91 o
   0  19   1       2255.31       2252.76         47.96 o
   1  19   1       1244.30       1272.13         33.05 o
   2  19   1        757.33        729.97         21.53 o
   3  19   1        162.19        159.22         10.33 o
   4  19   1         19.74         15.96          4.68 o
   5  19   1        546.77        562.52         22.61 o
   6  19   1         48.89         59.70          8.18 o
   7  19   1         10.54         14.03          4.52 o
   8  19   1          1.00          0.70          4.50 o
  -8  20   1        213.38        232.60         16.41 o
  -7  20   1        337.19        356.01         19.31 o
  -6  20   1        874.14        905.49         29.62 o
  -5  20   1        365.37        385.49         18.36 o
  -4  20   1         12.44         11.25          2.40 o
  -3  20   1        140.25        130.53          8.91 o
  -2  20   1       1076.45       1066.70         24.45 o
  -1  20   1        400.97        379.17         15.24 o
   0  20   1         49.70         53.62          9.45 o
   1  20   1         71.42         89.61          9.20 o
   2  20   1        678.15        680.30         24.04 o
   3  20   1        647.85        651.58         26.91 o
   4  20   1       1196.61       1197.58         34.97 o
   5  20   1         31.02         38.85          6.55 o
   6  20   1         54.31         53.56          8.36 o
   7  20   1          4.96          8.40          3.01 o
   8  20   1        395.09        432.35         25.08 o
  -8  21   1         48.93         55.40          8.20 o
  -7  21   1        196.07        205.52         15.06 o
  -6  21   1        185.72        189.90         13.63 o
  -5  21   1        121.09        124.78         10.80 o
  -4  21   1       1028.54       1015.63         29.76 o
  -3  21   1         38.01         36.92          5.01 o
  -2  21   1         74.11         72.16          9.96 o
  -1  21   1         86.69         82.44          7.34 o
   0  21   1       1806.87       1784.87         41.00 o
   1  21   1        973.05        978.60         27.76 o
   2  21   1       1217.61       1176.71         35.38 o
   3  21   1        129.04        131.57         11.53 o
   4  21   1          0.44          3.14          3.23 o
   5  21   1         81.72         79.85          9.65 o
   6  21   1        358.34        405.87         22.71 o
   7  21   1        415.87        434.85         24.53 o
  -7  22   1        489.50        517.19         24.28 o
  -6  22   1        429.98        426.60         21.10 o
  -5  22   1        227.73        234.28         18.72 o
  -4  22   1         20.49         17.90          3.86 o
  -3  22   1         45.63         45.34          5.44 o
  -2  22   1        383.67        379.65         16.97 o
  -1  22   1         24.75         16.16          6.22 o
   0  22   1        172.90        179.06         14.06 o
   1  22   1         10.58          7.40          5.85 o
   2  22   1        456.17        440.00         22.88 o
   3  22   1        150.35        136.55         11.76 o
   4  22   1        793.53        811.81         30.04 o
   5  22   1        257.31        259.60         17.69 o
   6  22   1         78.99         76.57          9.96 o
   7  22   1          6.11          2.78          2.56 o
  -7  23   1         43.73         43.21          7.03 o
  -6  23   1        141.01        151.59         12.94 o
  -5  23   1         64.36         67.63          9.27 o
  -4  23   1        834.81        823.53         31.05 o
  -3  23   1          0.82          1.44          2.00 o
  -2  23   1          6.93          5.79          2.29 o
  -1  23   1          3.79          5.81          3.45 o
   0  23   1        506.83        489.18         24.67 o
   1  23   1        392.61        376.50         25.09 o
   2  23   1        383.16        352.30         20.78 o
   3  23   1        212.94        208.92         15.29 o
   4  23   1         47.38         42.40          7.63 o
   5  23   1          1.12          0.26          2.83 o
   6  23   1        394.81        446.77         24.47 o
   7  23   1         83.70         89.55         11.46 o
  -6  24   1         64.78         45.93          7.68 o
  -5  24   1         71.82         73.37          9.86 o
  -4  24   1         30.75         31.78          6.44 o
  -3  24   1         60.79         52.09          6.45 o
  -2  24   1        526.69        527.54         23.42 o
  -1  24   1        133.96        127.74         12.92 o
   0  24   1          7.69         16.90          6.20 o
   1  24   1        251.89        219.41         19.72 o
   2  24   1         12.60          5.39          2.25 o
   3  24   1        269.76        256.46         17.50 o
   4  24   1        249.86        246.42         19.84 o
   5  24   1         72.87         68.40          9.42 o
   6  24   1        129.38        127.25         13.27 o
  -6  25   1         75.04         62.93          8.87 o
  -5  25   1         21.55         11.29          4.98 o
  -4  25   1        623.45        629.54         28.67 o
  -3  25   1         90.32         93.54          9.56 o
  -2  25   1          2.89          3.76          2.11 o
  -1  25   1          1.83         -1.50          2.63 o
   0  25   1          9.22         15.08          4.94 o
   1  25   1         78.56         74.63         12.09 o
   2  25   1         51.98         49.15          8.01 o
   3  25   1         95.08         93.71         13.71 o
   4  25   1         44.95         53.78          9.95 o
   5  25   1         29.83         20.79          5.28 o
   6  25   1        428.26        431.92         24.97 o
  -5  26   1        108.57        103.33         12.10 o
  -4  26   1        111.05        117.27         12.75 o
  -3  26   1         65.78         62.35          8.54 o
  -2  26   1        399.32        383.92         24.07 o
  -1  26   1         77.45         88.44         12.92 o
   0  26   1          6.68         16.07          6.74 o
   1  26   1        128.53        115.22         14.99 o
   2  26   1         71.86         55.85         10.30 o
   3  26   1        294.23        282.87         24.38 o
   4  26   1        407.56        424.03         27.35 o
   5  26   1         11.99          7.99          4.00 o
  -5  27   1         11.24         15.07          6.13 o
  -4  27   1        402.44        385.13         23.17 o
  -3  27   1          2.90          2.96          3.11 o
  -2  27   1        187.51        198.64         19.88 o
  -1  27   1         58.05         67.23         11.23 o
   0  27   1        372.17        327.12         28.21 o
   1  27   1         54.21         47.52         10.00 o
   2  27   1         64.39         59.21         11.04 o
   3  27   1        179.39        162.11         18.74 o
   4  27   1        138.79        141.83         16.04 o
  -4  28   1         96.10         99.67         13.22 o
  -3  28   1         28.80         19.68         12.03 o
  -2  28   1        756.17        691.55         38.09 o
  -1  28   1          0.27          0.34          4.77 o
   0  28   1        190.96        184.61         19.79 o
   1  28   1         36.67         32.33          8.60 o
   2  28   1        242.03        201.62         21.11 o
   3  28   1          3.07          6.05          3.30 o
   4  28   1        193.67        171.89         20.28 o
  -3  29   1          9.36          0.48          4.48 o
  -2  29   1         97.27         94.09         14.36 o
  -1  29   1          1.60          7.71          5.10 o
   0  29   1        553.98        463.35         31.78 o
   1  29   1          2.68          1.07          7.08 o
   2  29   1        318.54        277.68         25.54 o
   3  29   1         19.80         24.76         10.23 o
  -1  30   1          8.85         11.64          5.54 o
   0  30   1         69.98         74.33         12.90 o
   1  30   1          0.55          1.38          8.24 o
 -10   0   2          4.57          2.52          3.17 o
  -8   0   2        915.99        903.61         26.76 o
  -6   0   2       2280.89       2349.45        193.79 o
  -4   0   2      10540.57      10512.34        329.26 o
  -2   0   2       3395.52       3432.57        138.81 o
   0   0   2       8503.18       9254.07        608.28 o
   2   0   2      37895.09      38350.55        373.67 o
   4   0   2        611.44        636.68         59.78 o
   6   0   2        904.79        830.88        116.45 o
   8   0   2        416.44        425.29         21.45 o
  10   0   2         72.79         80.98         10.67 o
 -11   1   2          5.72          3.01          2.12 o
 -10   1   2         65.13         67.31          6.77 o
  -9   1   2         41.63         35.30          4.16 o
  -8   1   2        524.11        529.61         15.11 o
  -7   1   2         19.58         15.51          3.94 o
  -6   1   2       6861.54       6859.40        233.92 o
  -5   1   2         15.92          7.91          8.07 o
  -4   1   2       4882.96       4867.51        158.48 o
  -3   1   2          5.55         16.24         19.35 o
  -2   1   2         33.93         34.28          9.79 o
  -1   1   2      11726.99      11822.54        149.06 o
   0   1   2      16689.07      16451.31        177.21 o
   1   1   2        415.17        434.92         27.54 o
   2   1   2        463.51        472.00         25.34 o
   3   1   2          5.19          9.69          4.50 o
   4   1   2      12191.37      12152.40        187.72 o
   5   1   2        230.69        210.22         37.58 o
   6   1   2       1521.01       1591.13        113.65 o
   7   1   2         94.33         96.76          6.43 o
   8   1   2         46.41         39.51          4.59 o
   9   1   2          7.28          8.42          2.19 o
  10   1   2        257.83        287.04         14.18 o
 -11   2   2         38.57         45.63          7.29 o
 -10   2   2         43.57         46.30          5.90 o
  -9   2   2         14.24         13.39          2.50 o
  -8   2   2        990.16       1003.05         20.90 o
  -7   2   2         20.52         18.51          3.01 o
  -6   2   2        198.48        208.79         36.43 o
  -5   2   2        113.93         94.08         24.22 o
  -4   2   2       9161.79       9107.33        217.09 o
  -3   2   2         25.74         75.49         63.38 o
  -2   2   2       1381.46       1397.05         50.92 o
  -1   2   2       8589.69       8681.03        112.44 o
   0   2   2       5115.40       5164.60         77.90 o
   1   2   2        656.91        704.19         36.22 o
   2   2   2       5586.07       5740.61        143.41 o
   3   2   2        175.49        156.96         21.36 o
   4   2   2        310.96        309.81         30.26 o
   5   2   2        491.80        477.95         47.48 o
   6   2   2       1463.00       1513.55        111.52 o
   7   2   2         16.72         18.19          3.66 o
   8   2   2        433.11        428.46         14.22 o
   9   2   2         39.98         40.11          5.10 o
  10   2   2         42.90         55.82          6.36 o
 -11   3   2         18.50         14.81          3.59 o
 -10   3   2         71.99         67.59          7.28 o
  -9   3   2          0.55         -0.33          1.25 o
  -8   3   2        207.10        210.83         10.16 o
  -7   3   2          0.43         -0.58          2.06 o
  -6   3   2       1486.42       1519.00         98.24 o
  -5   3   2         36.85         32.24         12.97 o
  -4   3   2       1496.69       1537.05         79.68 o
  -3   3   2        396.83        411.84         28.81 o
  -2   3   2       1666.02       1637.02         47.43 o
  -1   3   2       2727.98       2675.84         59.27 o
   0   3   2        181.36        189.63         13.64 o
   1   3   2         84.84         81.02         12.72 o
   2   3   2       1475.33       1518.20         62.76 o
   3   3   2          0.79          4.87          7.23 o
   4   3   2       7425.49       7530.54        171.12 o
   5   3   2        437.53        403.86         44.31 o
   6   3   2       1929.26       1899.09        156.54 o
   7   3   2        311.52        314.68         12.17 o
   8   3   2         87.30         83.35          6.25 o
   9   3   2        112.73        113.11          7.93 o
  10   3   2        442.16        459.47         19.21 o
 -11   4   2         86.69         77.27          8.55 o
 -10   4   2        136.20        132.97          9.91 o
  -9   4   2        459.16        466.80         16.58 o
  -8   4   2        918.47        900.97         20.99 o
  -7   4   2        669.36        667.90         17.45 o
  -6   4   2        334.27        331.57         45.52 o
  -5   4   2        269.44        245.71         35.25 o
  -4   4   2       8946.28       9009.81        193.22 o
  -3   4   2       1112.12       1089.25         49.99 o
  -2   4   2        156.97        141.38         14.88 o
  -1   4   2       1009.62       1004.69         33.56 o
   0   4   2        660.87        703.91         29.25 o
   1   4   2         87.46         88.02         10.88 o
   2   4   2       1795.85       1866.15         69.62 o
   3   4   2        257.91        241.80         29.14 o
   4   4   2       1309.41       1216.12         74.18 o
   5   4   2        225.36        224.95         39.13 o
   6   4   2       1485.54       1406.58        136.66 o
   7   4   2        142.12        146.12          8.28 o
   8   4   2        127.99        126.39          8.49 o
   9   4   2          0.48          1.73          2.12 o
  10   4   2         23.67         25.99          3.87 o
 -11   5   2          1.85          4.65          3.06 o
 -10   5   2         34.97         31.90          5.15 o
  -9   5   2         14.95         14.86          3.22 o
  -8   5   2        367.36        352.43         13.26 o
  -7   5   2        246.43        248.79         10.08 o
  -6   5   2        383.21        441.97         64.41 o
  -5   5   2        382.60        336.27         42.21 o
  -4   5   2          1.58          3.48          4.38 o
  -3   5   2       2899.77       2874.38         74.14 o
  -2   5   2        588.13        565.05         29.40 o
  -1   5   2       9476.51       9434.47        117.31 o
   0   5   2       6266.51       6506.64         97.04 o
   1   5   2        683.33        713.90         32.50 o
   2   5   2        601.16        620.64         39.49 o
   3   5   2        560.56        554.86         43.86 o
   4   5   2       6250.98       6158.62        166.46 o
   5   5   2        930.76        862.31         87.85 o
   6   5   2        895.63        875.88        129.60 o
   7   5   2        150.78        150.91          8.41 o
   8   5   2        102.63        101.83          8.16 o
   9   5   2        384.94        396.51         15.76 o
  10   5   2        464.94        475.05         17.48 o
 -11   6   2        195.80        215.77         14.33 o
 -10   6   2        226.94        232.92         13.79 o
  -9   6   2        674.94        679.09         22.04 o
  -8   6   2        692.42        672.86         18.47 o
  -7   6   2        540.91        549.90         15.04 o
  -6   6   2        223.74        182.54         41.27 o
  -5   6   2        207.93        219.18         41.16 o
  -4   6   2       3827.52       3844.52        127.12 o
  -3   6   2         32.86         45.67          8.62 o
  -2   6   2       1978.75       1924.62         59.92 o
  -1   6   2          6.91          6.29          2.28 o
   0   6   2       2409.76       2481.32         64.20 o
   1   6   2       1032.96       1030.13         34.52 o
   2   6   2       6018.19       6028.46        108.60 o
   3   6   2        162.15        161.78         23.63 o
   4   6   2         20.91          9.49          6.78 o
   5   6   2        874.35        910.41         92.87 o
   6   6   2       1263.27       1245.24        156.41 o
   7   6   2        653.73        665.02         18.06 o
   8   6   2        328.55        328.39         13.78 o
   9   6   2        136.56        151.44          9.60 o
  10   6   2         11.59         10.75          3.10 o
 -10   7   2         66.21         68.23          7.27 o
  -9   7   2         28.64         26.27          4.06 o
  -8   7   2         33.41         32.96          4.36 o
  -7   7   2          1.75          2.49          2.36 o
  -6   7   2        926.75        950.07         95.04 o
  -5   7   2         57.77         19.21         15.67 o
  -4   7   2        181.99        190.44         28.32 o
  -3   7   2        560.33        558.11         32.09 o
  -2   7   2       2050.47       1984.00         59.01 o
  -1   7   2       4991.22       4921.92         90.72 o
   0   7   2       8915.27       9231.60        124.31 o
   1   7   2       1975.03       2065.94         54.31 o
   2   7   2        330.88        301.87         25.11 o
   3   7   2        447.64        462.42         47.30 o
   4   7   2       3627.04       3697.42        148.51 o
   5   7   2          1.02         10.40         18.48 o
   6   7   2        628.73        619.53         22.69 o
   7   7   2        134.66        131.56          7.96 o
   8   7   2        437.62        424.93         16.55 o
   9   7   2        445.68        456.01         17.67 o
  10   7   2        363.83        376.36         18.55 o
 -10   8   2        155.79        159.25         11.41 o
  -9   8   2        592.64        592.48         20.63 o
  -8   8   2       1226.01       1213.96         26.12 o
  -7   8   2        198.83        197.39          9.49 o
  -6   8   2         56.27         66.28         22.86 o
  -5   8   2        104.05        123.33         31.64 o
  -4   8   2       3879.89       3689.38        153.79 o
  -3   8   2         44.10         59.80         12.12 o
  -2   8   2       1244.41       1204.25         46.32 o
  -1   8   2          6.90          5.68          3.25 o
   0   8   2       3633.54       3768.70         83.85 o
   1   8   2       3313.46       3295.62         70.75 o
   2   8   2       1829.83       1930.16         90.39 o
   3   8   2       3554.57       3518.31        121.80 o
   4   8   2        105.16         83.02         23.12 o
   5   8   2         47.85         35.27          5.47 o
   6   8   2       1110.69       1062.73         27.33 o
   7   8   2        753.84        750.42         20.25 o
   8   8   2        449.11        439.65         17.00 o
   9   8   2        317.37        337.85         20.24 o
  10   8   2        201.23        207.75         14.69 o
 -10   9   2        315.01        323.27         15.37 o
  -9   9   2         11.93         12.69          2.28 o
  -8   9   2          7.75         13.50          3.01 o
  -7   9   2         43.25         39.84          4.08 o
  -6   9   2       1000.79        997.23         28.70 o
  -5   9   2        681.24        588.55         67.86 o
  -4   9   2          1.37          2.63          3.61 o
  -3   9   2        126.00        113.11         15.56 o
  -2   9   2       5613.87       5439.17        103.34 o
  -1   9   2       9668.16       9537.99        128.69 o
   0   9   2       8798.53       8789.53        128.16 o
   1   9   2       3432.86       3416.88         70.73 o
   2   9   2        633.90        607.14         48.45 o
   3   9   2          1.53         14.60          8.60 o
   4   9   2       2046.89       2012.72        102.47 o
   5   9   2        176.37        188.14         37.89 o
   6   9   2        331.45        324.56         13.38 o
   7   9   2        275.10        279.78         13.41 o
   8   9   2        333.11        332.43         17.44 o
   9   9   2        227.54        250.28         17.63 o
  10   9   2        343.40        334.08         20.10 o
 -10  10   2        446.26        466.47         19.63 o
  -9  10   2        155.52        166.93         11.60 o
  -8  10   2       1514.59       1505.88         31.11 o
  -7  10   2        237.66        236.68         11.08 o
  -6  10   2         69.81         67.14          6.41 o
  -5  10   2         10.52         14.88         17.92 o
  -4  10   2       2711.25       2557.40        134.27 o
  -3  10   2        749.74        711.24         46.21 o
  -2  10   2       2562.47       2542.15         73.74 o
  -1  10   2       1402.10       1370.44         51.08 o
   0  10   2       2462.02       2440.49         73.15 o
   1  10   2        837.93        789.50         42.67 o
   2  10   2       2980.52       3096.44        114.59 o
   3  10   2       1195.55       1226.61         76.87 o
   4  10   2         83.27         48.77         21.23 o
   5  10   2         89.70         77.34         27.37 o
   6  10   2        912.69        876.55         23.94 o
   7  10   2        575.66        555.44         20.93 o
   8  10   2        516.00        514.75         21.98 o
   9  10   2         35.60         44.26          6.96 o
  10  10   2          3.52          6.41          3.58 o
 -10  11   2        184.89        204.24         12.91 o
  -9  11   2         13.82         15.95          3.38 o
  -8  11   2         66.50         88.55          7.67 o
  -7  11   2        246.34        237.18         11.44 o
  -6  11   2        248.34        256.58         12.49 o
  -5  11   2       1350.72       1338.54        107.64 o
  -4  11   2         95.82        102.92         24.12 o
  -3  11   2         31.97         38.34         10.59 o
  -2  11   2       5288.68       5260.72        119.37 o
  -1  11   2       3446.99       3385.52         84.42 o
   0  11   2       6031.96       6091.64        106.35 o
   1  11   2         94.26         92.10         15.48 o
   2  11   2        702.18        743.53         53.81 o
   3  11   2         93.52         59.95         16.10 o
   4  11   2       1475.87       1517.93         95.18 o
   5  11   2         96.24         88.01         15.14 o
   6  11   2        573.51        564.46         19.51 o
   7  11   2         22.16         16.95          3.76 o
   8  11   2        296.72        304.46         16.99 o
   9  11   2        179.78        189.05         14.46 o
  10  11   2        637.25        633.78         27.95 o
 -10  12   2        433.66        463.26         19.66 o
  -9  12   2        112.64        126.29          9.24 o
  -8  12   2        621.17        621.01         19.09 o
  -7  12   2        204.61        208.76         11.68 o
  -6  12   2        140.45        153.42          9.07 o
  -5  12   2        459.65        426.07         61.50 o
  -4  12   2       2723.82       2774.18        133.78 o
  -3  12   2        492.69        447.09         39.65 o
  -2  12   2       1243.98       1193.21         59.17 o
  -1  12   2        183.84        159.43         18.93 o
   0  12   2       1750.41       1734.35         66.79 o
   1  12   2        319.77        326.93         30.21 o
   2  12   2       3303.06       3405.05        114.56 o
   3  12   2        162.15        169.08         28.08 o
   4  12   2       1094.08       1145.86         93.16 o
   5  12   2        114.77        109.07          9.45 o
   6  12   2        770.35        743.21         22.77 o
   7  12   2        942.96        925.34         28.12 o
   8  12   2        680.44        672.06         25.58 o
   9  12   2         19.21         12.11          3.39 o
  10  12   2         95.20         93.46         10.82 o
 -10  13   2         44.87         50.89          7.35 o
  -9  13   2          9.57          9.09          2.53 o
  -8  13   2        165.51        171.41         10.80 o
  -7  13   2        228.72        226.64         12.47 o
  -6  13   2        108.79        115.87          8.81 o
  -5  13   2        212.55        221.76         12.54 o
  -4  13   2         58.53         50.71         16.82 o
  -3  13   2         20.98          6.91          9.57 o
  -2  13   2       1326.90       1242.11         62.87 o
  -1  13   2       2499.09       2492.15         85.99 o
   0  13   2       5099.99       5131.55        119.92 o
   1  13   2         26.06         14.95          5.52 o
   2  13   2        833.97        859.52         59.78 o
   3  13   2       1945.29       1903.67        107.79 o
   4  13   2        102.75        124.21         28.31 o
   5  13   2        132.84        138.48         12.11 o
   6  13   2        171.06        164.02         12.03 o
   7  13   2         51.34         50.71          6.54 o
   8  13   2        866.05        875.88         29.56 o
   9  13   2         25.72         22.46          4.23 o
 -10  14   2        190.56        212.77         14.57 o
  -9  14   2         60.62         63.34          7.50 o
  -8  14   2        402.50        420.15         18.34 o
  -7  14   2         62.23         62.78          6.48 o
  -6  14   2        107.24        110.49          8.09 o
  -5  14   2        526.28        551.36         17.82 o
  -4  14   2        301.99        293.37         45.01 o
  -3  14   2        557.09        553.55         47.77 o
  -2  14   2        572.18        551.08         43.59 o
  -1  14   2        711.78        707.55         53.44 o
   0  14   2       1765.06       1728.71         86.29 o
   1  14   2        841.96        834.20         57.77 o
   2  14   2       3160.14       3212.54        130.96 o
   3  14   2        300.76        279.15         42.40 o
   4  14   2          3.35          3.99          3.86 o
   5  14   2         20.64         21.63          3.99 o
   6  14   2        285.03        285.49         16.06 o
   7  14   2        440.49        452.79         22.06 o
   8  14   2        455.71        483.46         24.43 o
   9  14   2         33.22         34.77          6.26 o
  -9  15   2         37.04         43.49          7.12 o
  -8  15   2         58.59         59.19          6.96 o
  -7  15   2        142.91        145.49         10.26 o
  -6  15   2        326.27        344.46         14.96 o
  -5  15   2        495.69        514.96         16.34 o
  -4  15   2         23.73         12.21          5.12 o
  -3  15   2          1.23         -1.35          7.90 o
  -2  15   2        124.78        109.38         22.08 o
  -1  15   2         10.63         12.13          7.97 o
   0  15   2       1885.93       1911.11         82.50 o
   1  15   2        136.10        122.15         22.32 o
   2  15   2          1.89         -5.84          5.84 o
   3  15   2       1257.53       1245.97         87.29 o
   4  15   2        114.29        116.01          9.15 o
   5  15   2       1121.15       1167.62         29.05 o
   6  15   2         41.09         48.20          6.95 o
   7  15   2          4.44          3.44          2.71 o
   8  15   2        514.84        538.92         26.18 o
   9  15   2         16.28         12.11          3.09 o
  -9  16   2         48.61         48.62          7.35 o
  -8  16   2        357.95        382.30         19.63 o
  -7  16   2          3.48          2.65          1.44 o
  -6  16   2         14.49         14.46          3.29 o
  -5  16   2        232.28        239.51         12.80 o
  -4  16   2        440.70        474.82         19.81 o
  -3  16   2       1059.87       1047.27         71.36 o
  -2  16   2         25.00          7.23          9.03 o
  -1  16   2        111.34        125.46         22.56 o
   0  16   2       2308.35       2304.54        101.03 o
   1  16   2         15.53          1.68         11.55 o
   2  16   2        369.26        418.35         55.61 o
   3  16   2        272.10        305.01         17.74 o
   4  16   2         82.19         93.01          8.27 o
   5  16   2         55.52         60.95          6.82 o
   6  16   2        185.82        186.80         13.75 o
   7  16   2        598.73        612.83         26.61 o
   8  16   2        278.20        310.74         19.88 o
   9  16   2         11.62          4.76          2.82 o
  -9  17   2          2.33          0.84          2.45 o
  -8  17   2         42.15         44.67          6.85 o
  -7  17   2        142.86        159.28         12.28 o
  -6  17   2        504.59        535.40         21.24 o
  -5  17   2        604.64        634.98         20.96 o
  -4  17   2          1.54          1.51          2.53 o
  -3  17   2         14.15         14.86          6.27 o
  -2  17   2       2429.78       2261.99        108.47 o
  -1  17   2        601.34        594.00         51.20 o
   0  17   2        575.47        527.91         54.35 o
   1  17   2         21.16         14.87         12.73 o
   2  17   2        202.80        193.52         16.31 o
   3  17   2       1114.15       1154.61         29.05 o
   4  17   2        299.11        326.09         16.09 o
   5  17   2       1211.14       1256.84         32.22 o
   6  17   2        268.86        275.88         17.23 o
   7  17   2        129.56        132.10         12.44 o
   8  17   2        246.43        257.26         18.59 o
  -9  18   2         64.94         75.20          9.57 o
  -8  18   2        128.14        143.48         12.57 o
  -7  18   2          2.37          5.30          2.45 o
  -6  18   2         69.43         74.42          8.25 o
  -5  18   2        990.96       1026.30         27.51 o
  -4  18   2        410.33        439.23         17.45 o
  -3  18   2       1840.26       1832.97         31.42 o
  -2  18   2        469.18        453.71         21.96 o
  -1  18   2        271.09        259.94         19.14 o
   0  18   2       2039.86       2006.32         53.49 o
   1  18   2        174.49        180.10         13.87 o
   2  18   2        473.28        494.53         24.00 o
   3  18   2        508.00        538.01         22.55 o
   4  18   2        207.14        218.49         15.12 o
   5  18   2        214.92        229.54         14.30 o
   6  18   2        220.25        224.90         15.94 o
   7  18   2        177.64        181.90         15.16 o
   8  18   2         55.64         45.73          7.48 o
  -8  19   2        195.58        211.96         15.46 o
  -7  19   2        846.20        897.07         30.24 o
  -6  19   2        140.86        157.27         11.93 o
  -5  19   2        655.64        674.26         27.17 o
  -4  19   2        154.59        163.44         11.13 o
  -3  19   2         47.78         39.33          5.10 o
  -2  19   2        186.68        180.51          9.49 o
  -1  19   2       1319.55       1327.82         33.86 o
   0  19   2        342.81        328.28         19.22 o
   1  19   2        123.95        122.61         10.37 o
   2  19   2         10.82          9.43          2.31 o
   3  19   2       1438.27       1490.51         35.67 o
   4  19   2        835.53        872.26         28.34 o
   5  19   2       1512.30       1551.88         38.71 o
   6  19   2         74.24         84.37          9.94 o
   7  19   2        458.12        502.04         25.52 o
   8  19   2         84.86         94.99         11.85 o
  -8  20   2        118.13        119.06         11.74 o
  -7  20   2        161.07        182.31         13.94 o
  -6  20   2         33.20         38.45          6.33 o
  -5  20   2        728.51        773.92         27.97 o
  -4  20   2        180.70        184.00         12.25 o
  -3  20   2       1140.25       1106.45         26.60 o
  -2  20   2        182.35        187.68          9.71 o
  -1  20   2        140.63        149.24         10.23 o
   0  20   2        153.93        145.74         12.89 o
   1  20   2        572.53        575.52         23.31 o
   2  20   2        540.85        552.92         19.42 o
   3  20   2        626.42        644.46         24.34 o
   4  20   2          1.44         -2.21          2.21 o
   5  20   2        192.26        213.34         14.42 o
   6  20   2        122.86        132.91         12.90 o
   7  20   2        489.01        489.74         25.85 o
   8  20   2         23.08         22.20          5.71 o
  -8  21   2         63.87         82.47          9.95 o
  -7  21   2        376.31        389.14         20.66 o
  -6  21   2         85.31         97.60          9.62 o
  -5  21   2        684.90        683.00         26.92 o
  -4  21   2          7.47          7.11          3.75 o
  -3  21   2          4.46          6.46          2.68 o
  -2  21   2         10.21          8.65          3.64 o
  -1  21   2        832.95        812.73         28.77 o
   0  21   2        131.75        130.37         12.27 o
   1  21   2         99.08        104.67         10.47 o
   2  21   2          3.60          1.84          1.99 o
   3  21   2        847.14        885.71         29.69 o
   4  21   2        127.86        135.59         12.12 o
   5  21   2        437.20        442.95         21.23 o
   6  21   2        327.79        354.63         21.21 o
   7  21   2          4.34          3.45          3.58 o
  -7  22   2          7.49          7.90          2.53 o
  -6  22   2          8.84          3.96          5.42 o
  -5  22   2        182.66        174.94         14.24 o
  -4  22   2        551.82        560.18         22.65 o
  -3  22   2        540.45        523.51         19.68 o
  -2  22   2        324.63        298.64         15.01 o
  -1  22   2        203.82        200.60         13.59 o
   0  22   2         72.52         65.76          9.82 o
   1  22   2       1111.99       1073.01         34.64 o
   2  22   2        167.70        150.70         13.42 o
   3  22   2        760.97        777.31         28.48 o
   4  22   2         56.37         58.04          8.14 o
   5  22   2          8.11          6.09          2.11 o
   6  22   2          1.39          3.21          2.95 o
   7  22   2        156.45        172.41         16.05 o
  -7  23   2        299.76        309.98         18.96 o
  -6  23   2        159.93        169.74         14.94 o
  -5  23   2        229.82        229.39         18.45 o
  -4  23   2         19.94         24.09          5.34 o
  -3  23   2         81.12         93.66          8.43 o
  -2  23   2          3.09          1.85          2.51 o
  -1  23   2         31.83         37.95          6.84 o
   0  23   2        113.69        112.65         13.66 o
   1  23   2        118.40        131.37         14.96 o
   2  23   2         45.03         41.46          6.94 o
   3  23   2        198.57        194.95         17.00 o
   4  23   2        287.06        293.29         18.60 o
   5  23   2        336.00        342.49         19.34 o
   6  23   2        653.42        654.08         30.13 o
   7  23   2         56.95         61.23          9.42 o
  -6  24   2         36.50         27.96          6.60 o
  -5  24   2        126.84        140.48         14.82 o
  -4  24   2        238.74        233.80         15.44 o
  -3  24   2        231.28        210.10         13.92 o
  -2  24   2        163.82        154.93         12.40 o
  -1  24   2          1.66          2.13          3.20 o
   0  24   2         25.73         24.38          6.76 o
   1  24   2        380.98        376.38         26.18 o
   2  24   2        122.85        124.58         12.70 o
   3  24   2        788.53        788.91         34.84 o
   4  24   2         10.97         12.59          4.16 o
   5  24   2          1.78         -0.30          2.88 o
   6  24   2         22.59         21.04          6.02 o
  -6  25   2        154.08        156.95         15.27 o
  -5  25   2        162.72        164.34         16.31 o
  -4  25   2         24.53         30.29          6.41 o
  -3  25   2        273.04        258.94         16.88 o
  -2  25   2         14.09         13.59          3.84 o
  -1  25   2        341.37        308.98         20.51 o
   0  25   2         39.93         41.95          9.21 o
   1  25   2         31.68         37.77          8.38 o
   2  25   2         44.98         34.37          6.76 o
   3  25   2         77.59         84.28         12.99 o
   4  25   2        416.28        438.07         27.51 o
   5  25   2        275.53        263.52         18.99 o
   6  25   2         48.95         49.44          9.31 o
  -5  26   2         48.58         39.22          8.97 o
  -4  26   2        102.88        100.84         11.43 o
  -3  26   2        249.99        226.42         16.20 o
  -2  26   2         90.02         74.22         12.12 o
  -1  26   2          9.98         20.25          6.05 o
   0  26   2        164.73        156.74         17.28 o
   1  26   2        534.51        493.62         31.09 o
   2  26   2         61.39         44.24          8.62 o
   3  26   2        302.14        291.67         24.91 o
   4  26   2         64.05         47.55          8.52 o
   5  26   2         48.50         41.76          7.67 o
  -5  27   2         85.22         86.45         12.57 o
  -4  27   2        115.50        124.96         12.84 o
  -3  27   2         49.34         47.39          8.44 o
  -2  27   2          3.68          3.65          2.55 o
  -1  27   2        530.59        513.98         32.47 o
   0  27   2         45.41         44.74          8.92 o
   1  27   2        192.59        200.32         20.42 o
   2  27   2         16.89          7.96          4.89 o
   3  27   2        143.45        136.92         17.62 o
   4  27   2        127.10        122.15         14.60 o
  -4  28   2         73.04         64.16         10.06 o
  -3  28   2         37.33         20.63         13.24 o
  -2  28   2          3.39          6.11          4.84 o
  -1  28   2          4.44          8.50          5.08 o
   0  28   2         18.22         21.04          6.02 o
   1  28   2        559.80        508.05         33.35 o
   2  28   2         17.94         10.44          3.75 o
   3  28   2        255.40        236.41         23.42 o
  -3  29   2         52.00         55.30         13.67 o
  -2  29   2         19.40          6.63          2.62 o
  -1  29   2        551.16        480.43         32.48 o
   0  29   2          0.22          3.59          4.35 o
   1  29   2        136.53        130.31         17.62 o
   2  29   2          6.58          0.58          6.88 o
  -1  30   2          4.67         16.11          7.03 o
   0  30   2         20.45         23.76          7.34 o
 -11   0   3        737.96        754.02         38.40 o
  -9   0   3       1572.03       1617.28         43.25 o
  -7   0   3        221.08        209.55         12.92 o
  -5   0   3       2241.83       2232.00        173.75 o
  -3   0   3       1147.99       1240.79        104.35 o
  -1   0   3        210.97        234.60         40.78 o
   1   0   3       3878.10       4103.34        141.68 o
   3   0   3       8430.49       8729.46        203.19 o
   5   0   3       3183.72       3252.17        214.81 o
   7   0   3       1735.22       1725.37         39.93 o
   9   0   3         19.12         90.58         11.19 o
 -11   1   3         90.04        100.63         10.25 o
 -10   1   3          2.61          7.35          1.98 o
  -9   1   3        158.14        171.31          9.60 o
  -8   1   3          1.15         23.67         11.98 o
  -7   1   3        270.16        272.33          9.97 o
  -6   1   3          9.99          8.34         10.35 o
  -5   1   3       1043.28       1017.51         83.19 o
  -4   1   3        138.99        129.96         26.58 o
  -3   1   3      11653.78      11630.28        224.68 o
  -2   1   3         21.39         24.88          8.93 o
  -1   1   3      36410.28      36186.44        269.97 o
   0   1   3       8460.16       8784.44        150.98 o
   1   1   3        276.97        292.47         26.02 o
   2   1   3        830.06        902.38         37.59 o
   3   1   3       6364.35       6637.90        132.05 o
   4   1   3         39.98         42.99         14.50 o
   5   1   3        353.60        387.46         51.93 o
   6   1   3          0.13          5.01         10.47 o
   7   1   3       2411.39       2411.15         33.06 o
   8   1   3          2.69          6.20          1.91 o
   9   1   3        656.41        671.95         20.74 o
  10   1   3          6.86          5.67          2.17 o
 -11   2   3        549.47        598.66         24.11 o
 -10   2   3          0.40          2.26          2.69 o
  -9   2   3        724.24        726.94         19.63 o
  -8   2   3          2.66          4.44          1.40 o
  -7   2   3        112.89        109.52          6.37 o
  -6   2   3         11.28         10.00          7.11 o
  -5   2   3       3676.18       3661.81        158.03 o
  -4   2   3        642.50        605.84         57.68 o
  -3   2   3          2.29          5.72          7.74 o
  -2   2   3         99.62        101.47         14.53 o
  -1   2   3      24578.54      23794.51        255.86 o
   0   2   3       4807.65       4956.90        102.69 o
   1   2   3        755.31        811.07         39.77 o
   2   2   3        415.27        435.59         37.15 o
   3   2   3        668.23        688.81         39.02 o
   4   2   3         72.49         65.53         16.13 o
   5   2   3       2650.72       2735.28        138.37 o
   6   2   3        336.34        356.03         66.96 o
   7   2   3       2898.25       2893.13         34.26 o
   8   2   3        744.02        761.88         20.58 o
   9   2   3         16.68         20.91          3.56 o
  10   2   3         11.93          8.50          2.54 o
 -11   3   3         31.23         34.28          6.31 o
 -10   3   3          9.38          8.90          2.67 o
  -9   3   3        324.50        345.09         15.04 o
  -8   3   3         93.32        120.14          9.03 o
  -7   3   3         31.12         33.38          3.62 o
  -6   3   3         71.81         92.63         23.49 o
  -5   3   3        196.76        196.18         32.64 o
  -4   3   3         64.24         59.61         19.30 o
  -3   3   3      10810.32      10810.47        173.99 o
  -2   3   3         77.67         79.43         13.77 o
  -1   3   3      19857.69      19871.10        213.81 o
   0   3   3        820.92        840.42         29.52 o
   1   3   3        100.37        104.37         15.08 o
   2   3   3       4875.81       4983.46        135.77 o
   3   3   3       1762.41       1848.63         64.13 o
   4   3   3        586.57        655.86         55.45 o
   5   3   3          1.56         38.12         17.01 o
   6   3   3         41.68         29.42         18.33 o
   7   3   3       2033.60       2014.94         30.15 o
   8   3   3         52.35         65.99          5.96 o
   9   3   3        733.68        758.72         23.18 o
  10   3   3         23.88         18.05          3.21 o
 -11   4   3        450.76        481.71         21.17 o
 -10   4   3         21.95         20.44          3.38 o
  -9   4   3        339.56        343.53         14.17 o
  -8   4   3          1.11          0.40          0.99 o
  -7   4   3        341.65        335.99         11.60 o
  -6   4   3        705.18        676.40         66.90 o
  -5   4   3       2345.75       2434.91        115.54 o
  -4   4   3         50.74         40.99         13.18 o
  -3   4   3        195.94        170.27         21.32 o
  -2   4   3       1143.72       1181.87         46.69 o
  -1   4   3       8878.02       8975.01        123.17 o
   0   4   3         27.01         19.29          5.00 o
   1   4   3        995.25        988.68         40.46 o
   2   4   3         46.81         35.53         11.09 o
   3   4   3        395.38        392.87         39.29 o
   4   4   3          7.58          7.51          7.38 o
   5   4   3       5556.03       5592.38        297.13 o
   6   4   3         27.28         13.06          7.57 o
   7   4   3       1296.11       1318.12         24.37 o
   8   4   3        140.37        153.05          8.64 o
   9   4   3         14.62         17.41          3.31 o
  10   4   3         90.09         86.49          8.85 o
 -11   5   3         32.36         38.42          5.82 o
 -10   5   3         35.22         31.33          4.85 o
  -9   5   3        260.78        258.53         12.27 o
  -8   5   3        174.12        186.16          8.64 o
  -7   5   3         62.01         63.34          4.52 o
  -6   5   3        649.93        657.06         78.41 o
  -5   5   3         55.70         43.56         15.14 o
  -4   5   3          5.45          5.42          5.28 o
  -3   5   3        237.55        232.34         25.79 o
  -2   5   3       1134.74       1107.98         46.72 o
  -1   5   3       5127.17       5246.88        102.20 o
   0   5   3       1880.92       1941.97         55.62 o
   1   5   3       1159.54       1171.61         46.78 o
   2   5   3       1321.99       1384.71         77.41 o
   3   5   3       5454.54       5540.71        147.59 o
   4   5   3        975.81        972.79         86.72 o
   5   5   3         87.23         98.42         44.85 o
   6   5   3        139.74        122.52         15.90 o
   7   5   3       1673.69       1651.40         26.17 o
   8   5   3          2.06          6.10          2.36 o
   9   5   3        363.38        387.90         16.53 o
  10   5   3         14.68         12.59          3.13 o
 -11   6   3        274.78        303.74         16.73 o
 -10   6   3         18.02         18.05          3.32 o
  -9   6   3        157.43        170.47         10.54 o
  -8   6   3          0.12          0.96          1.63 o
  -7   6   3        509.87        484.07         12.77 o
  -6   6   3        447.27        517.17         71.17 o
  -5   6   3       2852.85       2749.00        123.44 o
  -4   6   3        594.18        578.09         50.81 o
  -3   6   3         28.82         76.86         13.90 o
  -2   6   3         53.31         49.57          9.91 o
  -1   6   3       3606.01       3657.18         83.33 o
   0   6   3       1275.73       1282.06         48.78 o
   1   6   3       1223.11       1252.82         51.06 o
   2   6   3         11.74          4.61          4.73 o
   3   6   3        426.47        399.22         39.99 o
   4   6   3        226.71        224.68         41.90 o
   5   6   3        799.58        864.04        165.92 o
   6   6   3        330.57        301.89         23.88 o
   7   6   3         52.66         52.96          5.31 o
   8   6   3          0.63          4.05          2.45 o
   9   6   3        434.59        497.84         20.01 o
  10   6   3        368.26        367.32         18.18 o
 -10   7   3         20.63         14.83          3.33 o
  -9   7   3        193.69        196.39         11.82 o
  -8   7   3         96.06        108.45          7.69 o
  -7   7   3        490.92        463.98         12.18 o
  -6   7   3        456.44        449.93         66.73 o
  -5   7   3         24.17          4.94         10.94 o
  -4   7   3        469.28        429.32         40.34 o
  -3   7   3       1940.36       1912.06         66.37 o
  -2   7   3        570.70        540.81         37.30 o
  -1   7   3        727.14        734.19         39.17 o
   0   7   3       1146.86       1118.93         48.29 o
   1   7   3       6621.97       6615.64        109.97 o
   2   7   3        651.42        674.24         42.93 o
   3   7   3       8706.26       8693.71        210.40 o
   4   7   3       2056.02       2053.91        133.00 o
   5   7   3        180.70        199.07         53.88 o
   6   7   3         10.84         12.29          3.48 o
   7   7   3        997.77        977.24         25.53 o
   8   7   3         11.47         11.90          3.83 o
   9   7   3        246.92        249.20         15.04 o
  10   7   3         27.59         22.95          4.10 o
 -10   8   3          0.81          0.72          2.27 o
  -9   8   3        193.42        197.75         11.88 o
  -8   8   3         11.01          7.43          1.71 o
  -7   8   3        776.29        763.12         16.37 o
  -6   8   3        549.04        544.89         22.01 o
  -5   8   3       2934.41       2784.86        135.48 o
  -4   8   3       1025.67       1074.94         64.95 o
  -3   8   3        126.71        117.11         18.15 o
  -2   8   3        177.17        163.59         21.08 o
  -1   8   3       3971.84       3938.26         95.13 o
   0   8   3        267.69        254.33         24.25 o
   1   8   3       1994.05       1961.75         58.30 o
   2   8   3       2683.40       2794.16        102.35 o
   3   8   3        774.78        738.07         62.53 o
   4   8   3          4.86         14.60          9.93 o
   5   8   3        285.74        243.68         81.42 o
   6   8   3         62.04         64.09          6.46 o
   7   8   3         43.98         48.17          6.22 o
   8   8   3        102.02        101.60          9.00 o
   9   8   3        532.67        545.40         24.21 o
  10   8   3        151.14        144.58         12.02 o
 -10   9   3         43.72         52.93          7.18 o
  -9   9   3        578.01        587.72         20.63 o
  -8   9   3        570.45        578.61         18.10 o
  -7   9   3       2407.57       2339.19         30.06 o
  -6   9   3        469.64        486.42         20.95 o
  -5   9   3         48.33         67.14         21.16 o
  -4   9   3          3.76          4.18          3.71 o
  -3   9   3       2487.92       2438.37         78.70 o
  -2   9   3        160.52        148.57         20.97 o
  -1   9   3        332.19        326.93         28.61 o
   0   9   3         43.43         43.14          9.78 o
   1   9   3       4962.97       4852.55        109.26 o
   2   9   3       1945.42       1993.07         90.00 o
   3   9   3      11240.68      11381.96        426.05 o
   4   9   3       2710.58       2792.24        135.50 o
   5   9   3        475.79        419.25         63.92 o
   6   9   3         19.31         19.65          3.61 o
   7   9   3        506.09        493.65         20.01 o
   8   9   3          5.74          9.66          2.90 o
   9   9   3        171.45        202.51         14.74 o
  10   9   3          9.69          8.82          3.14 o
 -10  10   3          3.03          4.89          2.28 o
  -9  10   3        222.57        226.52         12.72 o
  -8  10   3         45.83         45.34          5.32 o
  -7  10   3        465.42        444.42         14.05 o
  -6  10   3        452.01        451.13         15.50 o
  -5  10   3       3184.25       3233.88        166.06 o
  -4  10   3       1507.77       1494.65        103.75 o
  -3  10   3          6.63         12.04          7.27 o
  -2  10   3       1765.75       1694.49         69.12 o
  -1  10   3       6343.92       6225.08        130.38 o
   0  10   3        525.25        527.91         35.90 o
   1  10   3       2319.60       2397.62        121.68 o
   2  10   3        474.74        469.49         51.99 o
   3  10   3         33.95         38.77         14.29 o
   4  10   3         70.59         87.81         23.97 o
   5  10   3        322.26        317.17         28.71 o
   6  10   3        305.86        303.71         14.36 o
   7  10   3          9.47         12.16          3.22 o
   8  10   3         17.61         12.89          2.28 o
   9  10   3        240.65        248.49         15.33 o
  10  10   3         50.44         51.71          8.19 o
 -10  11   3         72.71         84.69          8.98 o
  -9  11   3        543.89        558.54         20.45 o
  -8  11   3        728.87        718.27         21.53 o
  -7  11   3       1739.57       1707.75         34.71 o
  -6  11   3        171.05        167.47          9.45 o
  -5  11   3        924.95        906.63         89.37 o
  -4  11   3        519.98        483.62         60.51 o
  -3  11   3        941.39        952.24         59.69 o
  -2  11   3       2284.75       2214.16         82.00 o
  -1  11   3        222.27        200.73         22.68 o
   0  11   3         28.68         18.45          8.45 o
   1  11   3       1123.23       1161.37         71.20 o
   2  11   3       1443.52       1494.39         97.94 o
   3  11   3       4296.59       4294.13        168.98 o
   4  11   3        405.44        403.39         54.58 o
   5  11   3        829.52        831.28         26.50 o
   6  11   3         45.29         49.04          6.11 o
   7  11   3        300.27        299.41         15.87 o
   8  11   3        191.81        195.61         12.95 o
   9  11   3         62.52         59.60          7.64 o
 -10  12   3          3.86          5.15          3.47 o
  -9  12   3         11.01         14.01          3.19 o
  -8  12   3         93.93        104.22          8.97 o
  -7  12   3        295.53        295.70         13.97 o
  -6  12   3        522.34        522.46         16.81 o
  -5  12   3       1832.36       1844.99         40.52 o
  -4  12   3        210.08        207.44         39.89 o
  -3  12   3        178.35        144.27         23.29 o
  -2  12   3       1622.95       1546.86         75.86 o
  -1  12   3       1890.42       1822.89         71.96 o
   0  12   3       1104.67       1079.17         55.85 o
   1  12   3       2756.19       2738.21        109.08 o
   2  12   3         45.57         54.38         15.57 o
   3  12   3        396.81        432.07         51.09 o
   4  12   3        147.54        195.91         38.28 o
   5  12   3       1218.56       1239.72         30.43 o
   6  12   3        173.36        178.86         11.37 o
   7  12   3          4.35          2.40          3.63 o
   8  12   3         21.44         26.65          4.77 o
   9  12   3        178.30        171.70         13.23 o
 -10  13   3          6.15          7.92          3.05 o
  -9  13   3        283.87        289.52         14.89 o
  -8  13   3        284.85        299.20         16.55 o
  -7  13   3        787.65        792.98         23.21 o
  -6  13   3        109.69        118.61          8.17 o
  -5  13   3        732.95        783.18         30.20 o
  -4  13   3        346.12        315.55         51.62 o
  -3  13   3         20.43         31.33         12.24 o
  -2  13   3         43.44         45.09         11.85 o
  -1  13   3        115.60        107.50         22.60 o
   0  13   3         12.05          4.88          6.37 o
   1  13   3       1157.87       1253.95         84.41 o
   2  13   3        843.73        911.02         75.32 o
   3  13   3       3862.82       4154.01        153.31 o
   4  13   3          5.35          1.46          7.05 o
   5  13   3        697.27        706.42         21.79 o
   6  13   3        323.78        318.96         15.65 o
   7  13   3        312.07        312.53         16.88 o
   8  13   3        210.67        218.18         14.07 o
   9  13   3        106.13        114.82         10.57 o
  -9  14   3          2.26          5.44          2.91 o
  -8  14   3          0.29          1.44          1.94 o
  -7  14   3        434.49        443.39         17.75 o
  -6  14   3        365.76        387.48         15.22 o
  -5  14   3       1565.19       1616.94         36.34 o
  -4  14   3        104.40        111.25         31.15 o
  -3  14   3         35.02         31.67         11.02 o
  -2  14   3         26.78         17.01          8.01 o
  -1  14   3        997.22        910.49         68.79 o
   0  14   3       1120.98       1071.14         61.84 o
   1  14   3       2894.46       3098.78        138.54 o
   2  14   3         41.52         27.50         14.59 o
   3  14   3        129.12        104.86         23.62 o
   4  14   3        457.29        494.00         18.80 o
   5  14   3        563.54        579.42         20.06 o
   6  14   3        457.63        464.99         21.29 o
   7  14   3         13.07          7.19          4.08 o
   8  14   3          7.67         10.14          3.42 o
   9  14   3        180.41        186.56         14.11 o
  -9  15   3         73.76         70.56          8.10 o
  -8  15   3          2.77          4.29          1.79 o
  -7  15   3        838.28        873.77         25.33 o
  -6  15   3         69.73         70.89          6.38 o
  -5  15   3         16.17         19.16          5.64 o
  -4  15   3        356.48        360.42         17.76 o
  -3  15   3        765.32        725.11         60.41 o
  -2  15   3        246.67        221.43         35.58 o
  -1  15   3        110.97         94.67         22.11 o
   0  15   3        122.13        111.30         24.81 o
   1  15   3        955.19        966.37         80.02 o
   2  15   3        657.47        693.06         70.07 o
   3  15   3       2373.72       2581.21        142.93 o
   4  15   3        381.21        387.49         16.97 o
   5  15   3        192.11        194.25         12.86 o
   6  15   3        545.35        544.84         23.42 o
   7  15   3        300.08        294.77         18.18 o
   8  15   3        270.09        276.24         17.45 o
   9  15   3        134.84        138.63         12.69 o
  -9  16   3         46.49         53.77          7.93 o
  -8  16   3         79.60         80.07          8.12 o
  -7  16   3        230.89        247.04         13.76 o
  -6  16   3        265.71        278.60         12.76 o
  -5  16   3        611.29        646.75         24.07 o
  -4  16   3        748.71        781.35         26.85 o
  -3  16   3         53.54         43.94         15.10 o
  -2  16   3         65.82         61.11         19.60 o
  -1  16   3        929.24        869.50         72.24 o
   0  16   3       1610.02       1651.53        100.44 o
   1  16   3        419.46        461.48         66.33 o
   2  16   3        253.15        228.65         41.40 o
   3  16   3        244.68        266.02         13.96 o
   4  16   3        133.26        151.07         10.91 o
   5  16   3        348.37        352.47         18.13 o
   6  16   3        562.47        566.19         24.52 o
   7  16   3          9.42          6.50          2.72 o
   8  16   3          0.15          0.72          3.61 o
   9  16   3        142.22        152.30         14.87 o
  -9  17   3         41.43         46.44          7.57 o
  -8  17   3        127.64        125.77         11.29 o
  -7  17   3        538.37        571.72         23.10 o
  -6  17   3          0.61          4.71          2.00 o
  -5  17   3          0.81          1.63          2.11 o
  -4  17   3        860.71        873.24         24.12 o
  -3  17   3       1428.45       1435.75         36.44 o
  -2  17   3       1767.49       1733.01         43.32 o
  -1  17   3         18.51         10.26         13.90 o
   0  17   3         24.96         22.57         11.13 o
   1  17   3        565.50        581.39         77.96 o
   2  17   3        320.56        341.35         19.17 o
   3  17   3        670.32        692.75         23.15 o
   4  17   3        338.05        356.55         17.13 o
   5  17   3          2.79          4.52          2.11 o
   6  17   3        118.73        134.55         13.51 o
   7  17   3        575.09        600.80         29.48 o
   8  17   3        401.88        428.70         23.95 o
  -9  18   3         57.97         58.94          8.17 o
  -8  18   3        102.09        106.69         10.81 o
  -7  18   3        100.61        106.28         10.04 o
  -6  18   3        192.02        208.59         12.43 o
  -5  18   3        325.49        349.07         17.70 o
  -4  18   3        580.87        607.55         19.26 o
  -3  18   3          0.33         14.31          4.77 o
  -2  18   3        117.80        122.22         10.40 o
  -1  18   3        859.53        861.95         31.05 o
   0  18   3        412.28        454.32         22.50 o
   1  18   3          6.40          9.38          6.46 o
   2  18   3         23.68         22.29          4.25 o
   3  18   3        151.28        162.39         11.39 o
   4  18   3        598.44        623.96         24.04 o
   5  18   3        254.98        279.65         17.10 o
   6  18   3        467.55        510.77         26.39 o
   7  18   3         21.14         15.88          5.29 o
   8  18   3         13.97          9.71          3.48 o
  -8  19   3        387.55        424.18         21.85 o
  -7  19   3          6.91          5.64          2.51 o
  -6  19   3          0.82         -1.15          2.11 o
  -5  19   3        103.17        110.03         10.40 o
  -4  19   3        686.37        722.11         23.83 o
  -3  19   3       1077.82       1079.49         25.06 o
  -2  19   3       2109.54       2050.48         33.21 o
  -1  19   3        121.26        129.74         11.06 o
   0  19   3        253.24        246.71         17.12 o
   1  19   3         30.78         28.81          6.41 o
   2  19   3        571.83        578.42         19.62 o
   3  19   3        571.16        600.07         23.32 o
   4  19   3          9.26          8.04          2.77 o
   5  19   3          0.10          1.24          2.78 o
   6  19   3         90.19        105.56         12.11 o
   7  19   3        378.92        401.26         25.80 o
   8  19   3        332.30        336.35         22.02 o
  -8  20   3         70.27         86.41          9.97 o
  -7  20   3        296.88        319.28         18.55 o
  -6  20   3        192.83        208.56         14.21 o
  -5  20   3        490.84        500.20         22.74 o
  -4  20   3        288.78        301.04         16.90 o
  -3  20   3         63.36         60.50          6.20 o
  -2  20   3          6.20          9.11          2.94 o
  -1  20   3         12.41          9.90          4.74 o
   0  20   3       1153.28       1153.96         32.93 o
   1  20   3        604.65        602.00         21.32 o
   2  20   3        123.06        118.30          9.13 o
   3  20   3          2.84          3.29          2.20 o
   4  20   3        482.43        485.27         22.82 o
   5  20   3        770.97        847.87         31.42 o
   6  20   3        279.51        301.11         21.02 o
   7  20   3          0.70          1.40          3.69 o
  -8  21   3        191.79        209.15         15.89 o
  -7  21   3          1.12          3.81          3.29 o
  -6  21   3         11.09         18.64          4.71 o
  -5  21   3         43.16         43.98          7.11 o
  -4  21   3        589.19        593.73         24.53 o
  -3  21   3        223.64        218.45         12.25 o
  -2  21   3       1616.26       1562.96         31.32 o
  -1  21   3        386.53        389.88         18.59 o
   0  21   3         55.14         55.29          9.02 o
   1  21   3         42.89         34.52          5.82 o
   2  21   3        582.76        582.98         24.09 o
   3  21   3        247.85        267.24         16.60 o
   4  21   3         46.03         57.61          7.97 o
   5  21   3         57.55         60.38          8.20 o
   6  21   3          5.49          9.76          5.02 o
   7  21   3        204.47        209.43         18.97 o
  -7  22   3         15.96         20.11          5.64 o
  -6  22   3        142.54        162.22         14.36 o
  -5  22   3        438.22        472.12         23.13 o
  -4  22   3        287.95        308.63         18.00 o
  -3  22   3         13.53         11.37          4.66 o
  -2  22   3          1.05          0.65          1.84 o
  -1  22   3         55.71         56.73          7.45 o
   0  22   3       1285.63       1279.41         45.19 o
   1  22   3         83.30         78.98          9.73 o
   2  22   3         52.73         56.90          8.25 o
   3  22   3          1.77          3.55          1.85 o
   4  22   3        584.53        609.38         26.78 o
   5  22   3        158.90        165.75         14.35 o
   6  22   3        845.82        872.31         37.36 o
   7  22   3        225.49        236.71         20.34 o
  -7  23   3         18.55         19.17          5.31 o
  -6  23   3          7.10          8.50          3.47 o
  -5  23   3         21.40         27.05          5.80 o
  -4  23   3        301.08        289.14         17.86 o
  -3  23   3        485.83        479.38         20.59 o
  -2  23   3        456.99        419.34         20.99 o
  -1  23   3        513.29        508.07         22.74 o
   0  23   3         79.31         78.33         11.68 o
   1  23   3         24.44         15.41          6.21 o
   2  23   3        190.50        202.48         18.80 o
   3  23   3         11.69         17.86          4.95 o
   4  23   3        128.43        133.95         12.80 o
   5  23   3         13.99         10.68          3.86 o
   6  23   3        111.23        122.97         14.06 o
  -6  24   3         23.89         28.74          6.16 o
  -5  24   3         13.90         19.60          5.39 o
  -4  24   3         58.89         58.36          8.32 o
  -3  24   3          1.19         31.80          6.30 o
  -2  24   3         37.78         28.43          5.22 o
  -1  24   3          3.67          3.67          3.33 o
   0  24   3        868.36        869.83         39.27 o
   1  24   3         88.11        102.69         16.69 o
   2  24   3         85.16         92.39         13.14 o
   3  24   3         49.40         63.58          8.66 o
   4  24   3        444.84        457.96         24.20 o
   5  24   3        102.54         92.75         10.90 o
   6  24   3        486.19        490.31         28.99 o
  -6  25   3         61.35         46.56          8.68 o
  -5  25   3         13.59          8.16          3.60 o
  -4  25   3        238.35        216.44         18.92 o
  -3  25   3        214.59        208.94         19.15 o
  -2  25   3        583.68        527.84         24.58 o
  -1  25   3        168.11        173.87         15.63 o
   0  25   3         47.08         52.28         10.56 o
   1  25   3         10.76          3.35         10.27 o
   2  25   3         24.84         22.63          6.00 o
   3  25   3        177.52        213.51         20.95 o
   4  25   3         15.59         10.22          4.73 o
   5  25   3         21.11         13.51          4.64 o
  -5  26   3          0.56          1.87          3.51 o
  -4  26   3         79.32         90.10         12.55 o
  -3  26   3          0.08          0.45          3.42 o
  -2  26   3         86.18         85.45          9.96 o
  -1  26   3        211.88        199.77         17.16 o
   0  26   3        482.67        420.24         36.21 o
   1  26   3          1.06          1.49          3.94 o
   2  26   3          1.05          1.84          2.88 o
   3  26   3         77.77         79.80         13.00 o
   4  26   3        364.21        350.84         21.93 o
   5  26   3         40.52         28.00          5.50 o
  -4  27   3        178.07        162.45         17.08 o
  -3  27   3        269.09        227.14         19.06 o
  -2  27   3        407.17        373.78         28.42 o
  -1  27   3         28.61         22.11          6.04 o
   0  27   3          6.57         13.76          7.28 o
   1  27   3         24.74         37.23         12.26 o
   2  27   3        671.88        650.57         47.11 o
   3  27   3          3.82         19.88          7.41 o
   4  27   3         48.42         52.13         10.35 o
  -4  28   3         50.36         36.21          9.69 o
  -3  28   3         13.02          5.08          5.16 o
  -2  28   3          1.02         -5.31          6.00 o
  -1  28   3         57.44         54.32         10.89 o
   0  28   3        554.40        480.18         33.23 o
   1  28   3          6.94         12.98          8.10 o
   2  28   3        205.97        187.78         25.83 o
   3  28   3         41.89         47.65         10.64 o
  -2  29   3        273.98        247.18         23.37 o
  -1  29   3         12.67          6.17          3.71 o
   0  29   3         49.78         40.54         10.54 o
   1  29   3          8.36          9.07          5.99 o
   2  29   3        565.50        497.26         43.27 o
 -10   0   4         13.88         14.10          4.33 o
  -8   0   4        642.44        652.17         27.69 o
  -6   0   4       1466.45       1414.28        156.98 o
  -4   0   4        465.44        454.37         73.75 o
  -2   0   4      10277.25      10159.75        281.81 o
   0   0   4       7404.45       7530.99        338.01 o
   2   0   4       1745.93       1781.40        118.41 o
   4   0   4        503.63        495.11         76.82 o
   6   0   4          2.57          0.90          5.23 o
   8   0   4       1043.73       1003.42         37.48 o
  10   0   4        773.15        785.73         37.52 o
 -11   1   4          0.50         -2.03          2.03 o
 -10   1   4        661.88        678.03         21.28 o
  -9   1   4          1.33          2.01          1.47 o
  -8   1   4       1180.19       1156.31         25.13 o
  -7   1   4        676.20        655.05         17.32 o
  -6   1   4        208.14        245.56         45.49 o
  -5   1   4        183.86        192.47         36.57 o
  -4   1   4       3726.98       3737.76        149.83 o
  -3   1   4        220.48        231.31         31.52 o
  -2   1   4        351.35        352.64         36.77 o
  -1   1   4        451.75        457.52         29.42 o
   0   1   4       7766.29       8104.55        199.52 o
   1   1   4        115.02        114.65         18.17 o
   2   1   4      13897.15      14201.16        231.60 o
   3   1   4         24.86         23.48         12.33 o
   4   1   4         53.00         60.39         21.20 o
   5   1   4         38.44         42.51         15.32 o
   6   1   4       1877.63       1805.09         43.32 o
   7   1   4         13.30         13.50          2.52 o
   8   1   4          6.10         12.59          3.51 o
   9   1   4         36.23         39.45          5.42 o
  10   1   4        395.63        400.81         19.01 o
 -11   2   4          7.04          5.16          2.65 o
 -10   2   4          0.76          4.22          2.12 o
  -9   2   4         54.02         51.77          5.63 o
  -8   2   4        625.99        621.99         18.60 o
  -7   2   4         74.44         75.06          5.86 o
  -6   2   4       1805.48       1784.37        124.57 o
  -5   2   4         33.58         18.63         13.19 o
  -4   2   4        101.55         88.55         22.70 o
  -3   2   4         97.52         95.55         16.03 o
  -2   2   4       8670.22       8515.94        181.82 o
  -1   2   4        237.17        258.46         22.83 o
   0   2   4        106.24        107.00         15.15 o
   1   2   4       1086.45       1114.85         75.09 o
   2   2   4        537.47        524.07         42.62 o
   3   2   4        834.18        871.66         82.31 o
   4   2   4        662.11        609.79         68.29 o
   5   2   4        127.54        142.16         35.85 o
   6   2   4          1.45          5.19          2.95 o
   7   2   4          0.02         -1.00          1.27 o
   8   2   4       1425.72       1404.70         31.34 o
   9   2   4        180.18        170.40         11.54 o
  10   2   4        772.48        791.98         28.44 o
 -11   3   4         24.20         25.47          3.75 o
 -10   3   4        508.32        524.21         18.96 o
  -9   3   4          0.37         -1.90          1.90 o
  -8   3   4        860.17        856.31         20.76 o
  -7   3   4        627.86        613.97         16.67 o
  -6   3   4         91.23        104.00         26.95 o
  -5   3   4        278.49        293.14         46.37 o
  -4   3   4       1606.43       1586.42         97.75 o
  -3   3   4         13.47         12.09          6.49 o
  -2   3   4         61.67         48.47         12.69 o
  -1   3   4       1323.81       1297.53         53.15 o
   0   3   4      11145.79      11314.18        152.79 o
   1   3   4        157.46        166.09         20.02 o
   2   3   4       4064.42       4205.30         95.99 o
   3   3   4       1204.24       1302.32         85.46 o
   4   3   4         77.55         70.63         22.63 o
   5   3   4        638.84        681.89        143.95 o
   6   3   4       2455.04       2309.53         70.78 o
   7   3   4         23.55         18.27          2.85 o
   8   3   4        119.73        122.41          9.91 o
   9   3   4          8.10          6.36          2.82 o
  10   3   4        383.07        412.33         20.60 o
 -11   4   4          2.20         -0.96          2.52 o
 -10   4   4         84.04         89.07          8.13 o
  -9   4   4         22.11         21.64          3.18 o
  -8   4   4        544.08        536.35         16.40 o
  -7   4   4        427.09        400.32         12.89 o
  -6   4   4       1011.02       1024.25         84.82 o
  -5   4   4        332.95        329.67         43.74 o
  -4   4   4        446.91        423.41         45.06 o
  -3   4   4        120.34        100.51         18.21 o
  -2   4   4      12368.81      12172.89        175.15 o
  -1   4   4        344.70        340.86         25.69 o
   0   4   4        909.60        969.86         46.67 o
   1   4   4       1674.68       1698.09         49.18 o
   2   4   4        140.58        142.11         23.48 o
   3   4   4       1380.69       1568.90         96.78 o
   4   4   4       1222.43       1225.79        114.53 o
   5   4   4          3.08         14.83         21.42 o
   6   4   4        270.60        258.41         23.95 o
   7   4   4         48.64         50.87          5.09 o
   8   4   4       1189.89       1194.44         30.85 o
   9   4   4         74.09         78.09          8.31 o
  10   4   4        678.45        710.64         29.31 o
 -11   5   4         96.21         91.80          9.14 o
 -10   5   4        281.51        301.02         14.88 o
  -9   5   4         30.66         27.59          3.44 o
  -8   5   4        246.11        254.89         10.78 o
  -7   5   4        103.98        106.94          7.10 o
  -6   5   4        246.12        277.23         43.81 o
  -5   5   4       1137.67       1181.25         83.25 o
  -4   5   4       1715.69       1660.57         90.47 o
  -3   5   4        104.43        107.81         18.01 o
  -2   5   4         59.03         38.52          8.77 o
  -1   5   4        505.84        510.81         34.70 o
   0   5   4       5836.12       5865.18         99.16 o
   1   5   4          3.57          3.30          5.73 o
   2   5   4       5872.00       5747.33        130.86 o
   3   5   4         10.65         11.52         13.97 o
   4   5   4        144.92        202.47         73.58 o
   5   5   4        111.32        116.98         60.45 o
   6   5   4       3376.30       3193.68         56.22 o
   7   5   4         78.85         79.71          6.07 o
   8   5   4        138.50        140.32          9.72 o
   9   5   4          2.77          2.17          3.43 o
  10   5   4        269.46        269.71         17.98 o
 -10   6   4         29.97         26.40          4.23 o
  -9   6   4         63.50         64.84          6.00 o
  -8   6   4        835.71        816.91         19.32 o
  -7   6   4        179.45        174.58          7.79 o
  -6   6   4        769.31        692.31         84.01 o
  -5   6   4        219.02        201.06         33.63 o
  -4   6   4       1102.94       1091.04         66.64 o
  -3   6   4        427.34        403.96         33.19 o
  -2   6   4       3370.46       3389.38         88.59 o
  -1   6   4       1156.52       1172.55         54.62 o
   0   6   4        258.43        273.83         18.45 o
   1   6   4       1401.93       1391.63         45.01 o
   2   6   4       2329.00       2321.52         99.62 o
   3   6   4       2274.15       2269.30        157.61 o
   4   6   4       3968.05       4247.36        353.11 o
   5   6   4        388.20        513.69        133.78 o
   6   6   4         23.09         26.53          4.23 o
   7   6   4        511.37        495.50         16.20 o
   8   6   4        795.91        800.17         25.21 o
   9   6   4         25.02         25.84          4.73 o
  10   6   4        265.52        295.17         19.05 o
 -10   7   4        169.47        178.88         12.76 o
  -9   7   4          2.19          3.25          1.64 o
  -8   7   4        115.83        124.85          7.55 o
  -7   7   4        202.25        198.10          8.30 o
  -6   7   4        777.77        756.22         29.22 o
  -5   7   4        879.02        848.67         75.20 o
  -4   7   4       3006.56       3073.77        112.91 o
  -3   7   4       1194.28       1207.64         59.97 o
  -2   7   4         15.46         10.37          3.97 o
  -1   7   4       2653.63       2755.02         87.11 o
   0   7   4       4722.16       4754.67         87.84 o
   1   7   4        484.63        497.74         35.64 o
   2   7   4       3200.65       3277.23        119.86 o
   3   7   4        502.54        470.47         57.08 o
   4   7   4       1696.12       1651.95        147.14 o
   5   7   4         92.95        135.05         71.07 o
   6   7   4       3138.84       2997.65         45.02 o
   7   7   4        102.89        101.98          7.85 o
   8   7   4        252.49        235.35         12.98 o
   9   7   4         12.04         14.16          2.97 o
  10   7   4        273.92        298.82         20.79 o
 -10   8   4         18.65          9.90          2.41 o
  -9   8   4          1.60          2.69          1.95 o
  -8   8   4        692.33        680.10         17.06 o
  -7   8   4         60.65         59.85          5.73 o
  -6   8   4        903.11        894.67         28.24 o
  -5   8   4        163.12        150.24         31.41 o
  -4   8   4        131.08        143.28         24.75 o
  -3   8   4        467.22        404.15         37.51 o
  -2   8   4       4267.28       4202.69        114.22 o
  -1   8   4        238.93        205.10         22.53 o
   0   8   4       1151.73       1180.27         47.25 o
   1   8   4        393.07        379.66         38.38 o
   2   8   4       2896.04       2870.93        235.21 o
   3   8   4       4837.29       4962.83        173.09 o
   4   8   4        351.70        406.50         57.63 o
   5   8   4       1570.62       1473.96        233.64 o
   6   8   4        130.98        128.36          9.32 o
   7   8   4        212.29        209.77         13.17 o
   8   8   4        167.57        167.08         12.72 o
   9   8   4          5.36          7.96          4.25 o
  10   8   4         78.41         88.07         11.32 o
 -10   9   4         46.03         48.36          6.48 o
  -9   9   4        142.53        151.69         11.24 o
  -8   9   4        179.69        194.02          9.69 o
  -7   9   4        553.02        558.53         14.40 o
  -6   9   4        799.68        785.78         20.73 o
  -5   9   4       1504.66       1494.24        101.90 o
  -4   9   4       4295.67       4210.44        174.14 o
  -3   9   4       1300.54       1335.54         70.62 o
  -2   9   4         62.85         54.55         12.60 o
  -1   9   4       1211.48       1183.08         57.27 o
   0   9   4       2050.48       2017.26         74.22 o
   1   9   4         14.97         23.02         11.84 o
   2   9   4       1160.96       1153.41        109.82 o
   3   9   4        842.24        748.89         68.82 o
   4   9   4       1753.76       1727.29        124.27 o
   5   9   4        219.04        208.78         20.14 o
   6   9   4       2087.36       2029.67         38.07 o
   7   9   4         24.37         15.63          4.74 o
   8   9   4        121.91        121.87         10.96 o
   9   9   4         72.72         71.65          9.94 o
 -10  10   4         73.19         77.95          8.44 o
  -9  10   4         44.64         48.81          6.38 o
  -8  10   4        826.39        822.37         20.93 o
  -7  10   4         92.01         93.92          6.24 o
  -6  10   4       1333.39       1321.47         24.30 o
  -5  10   4        378.65        379.71         57.85 o
  -4  10   4        116.47        111.37         29.04 o
  -3  10   4        146.83        110.82         20.05 o
  -2  10   4       1693.05       1646.04         76.42 o
  -1  10   4        610.90        602.04         42.47 o
   0  10   4        129.74        115.01         18.36 o
   1  10   4        159.30        165.89         34.83 o
   2  10   4        761.50        756.41         77.52 o
   3  10   4       1220.26       1224.79         91.23 o
   4  10   4       2263.06       2261.38        145.91 o
   5  10   4        223.97        229.06         12.89 o
   6  10   4        378.04        357.40         16.12 o
   7  10   4         29.72         37.11          5.82 o
   8  10   4          8.78         12.96          2.65 o
   9  10   4         32.83         22.72          5.65 o
 -10  11   4         66.59         63.65          8.32 o
  -9  11   4        228.52        232.04         13.21 o
  -8  11   4         46.70         54.79          5.68 o
  -7  11   4        127.39        131.15          7.45 o
  -6  11   4        512.74        514.30         14.36 o
  -5  11   4        679.92        725.99         81.06 o
  -4  11   4       3629.94       3562.82        168.16 o
  -3  11   4        782.41        869.02         62.85 o
  -2  11   4       1921.52       1871.12         84.38 o
  -1  11   4        268.08        233.21         27.17 o
   0  11   4       1351.79       1291.87         68.88 o
   1  11   4        552.19        602.16         70.31 o
   2  11   4       1157.08       1197.17        101.39 o
   3  11   4        348.87        358.19         58.82 o
   4  11   4        292.06        290.68         57.27 o
   5  11   4         77.77         81.33          7.26 o
   6  11   4       1965.88       1906.44         38.25 o
   7  11   4        154.01        154.69         11.69 o
   8  11   4        255.61        243.68         15.58 o
   9  11   4          2.57         -0.02          2.05 o
 -10  12   4         18.11         19.72          4.55 o
  -9  12   4          8.06          6.50          3.25 o
  -8  12   4        303.02        307.38         15.30 o
  -7  12   4        150.56        160.09          9.65 o
  -6  12   4        167.43        174.88          9.26 o
  -5  12   4         74.85         75.26          7.39 o
  -4  12   4         35.30         46.87         19.76 o
  -3  12   4        728.79        726.88         58.87 o
  -2  12   4       1858.46       1858.88         90.31 o
  -1  12   4       1662.47       1556.86         73.09 o
   0  12   4        464.82        477.75         41.19 o
   1  12   4        247.15        260.46         49.20 o
   2  12   4       1457.41       1465.62        116.91 o
   3  12   4       1305.58       1434.88        107.81 o
   4  12   4       3730.21       3766.72         81.06 o
   5  12   4          2.96         -0.37          1.19 o
   6  12   4        502.74        505.55         20.00 o
   7  12   4          4.01          4.30          2.75 o
   8  12   4         18.87         15.50          4.20 o
   9  12   4         42.51         47.46          7.52 o
 -10  13   4         60.84         55.57          7.63 o
  -9  13   4        183.44        188.70         14.10 o
  -8  13   4          5.34          4.88          1.97 o
  -7  13   4         31.78         28.03          4.24 o
  -6  13   4        601.82        608.19         17.62 o
  -5  13   4       1231.51       1264.00         30.69 o
  -4  13   4       2776.06       2781.52        155.83 o
  -3  13   4         28.07         53.04         24.21 o
  -2  13   4       5408.73       5372.57        150.25 o
  -1  13   4         23.35         19.07         10.71 o
   0  13   4        339.81        344.74         36.48 o
   1  13   4       1039.98       1142.00         91.44 o
   2  13   4       1137.14       1237.22         98.74 o
   3  13   4        175.25        186.79         47.54 o
   4  13   4        161.26        174.61         11.19 o
   5  13   4        483.11        475.96         17.24 o
   6  13   4        447.35        455.07         19.25 o
   7  13   4        287.71        291.85         16.52 o
   8  13   4         67.03         70.20          8.74 o
   9  13   4          6.50          3.07          3.51 o
  -9  14   4         10.35          9.70          2.62 o
  -8  14   4        150.67        155.81         12.05 o
  -7  14   4         47.45         53.74          6.19 o
  -6  14   4        173.83        198.96         10.55 o
  -5  14   4        159.21        172.43          9.42 o
  -4  14   4        355.05        362.61         20.70 o
  -3  14   4        874.87        803.39         66.55 o
  -2  14   4         30.14         14.30         10.88 o
  -1  14   4       2311.74       2309.65        112.22 o
   0  14   4         17.34          2.57          5.96 o
   1  14   4         32.47         38.70         15.37 o
   2  14   4       1293.30       1485.53        121.20 o
   3  14   4       1125.06       1110.18        125.19 o
   4  14   4       3805.76       3985.06         83.84 o
   5  14   4         39.97         46.92          5.68 o
   6  14   4        314.07        331.24         16.67 o
   7  14   4        311.23        321.51         17.50 o
   8  14   4         78.75         73.08          8.63 o
   9  14   4        368.17        371.10         21.16 o
  -9  15   4        201.54        216.17         14.07 o
  -8  15   4         51.55         57.84          6.94 o
  -7  15   4         25.16         25.57          4.36 o
  -6  15   4        481.85        515.73         17.31 o
  -5  15   4        111.73        113.83          7.90 o
  -4  15   4       1452.63       1492.30         33.31 o
  -3  15   4        103.36        132.12         27.32 o
  -2  15   4        577.38        538.53         56.95 o
  -1  15   4         43.88         41.90         15.01 o
   0  15   4        246.48        216.99         31.34 o
   1  15   4        915.50        926.92         80.88 o
   2  15   4        637.44        697.36         84.71 o
   3  15   4        300.01        323.86         15.40 o
   4  15   4        902.41        941.20         28.70 o
   5  15   4        452.68        469.24         28.57 o
   6  15   4        359.12        380.91         19.87 o
   7  15   4        232.10        246.26         16.74 o
   8  15   4          3.05          4.07          2.92 o
  -9  16   4         22.49         23.33          4.70 o
  -8  16   4        245.03        267.32         15.19 o
  -7  16   4          3.77          3.27          2.16 o
  -6  16   4        146.86        155.48          9.71 o
  -5  16   4         19.93         20.96          3.49 o
  -4  16   4        216.96        234.63         12.29 o
  -3  16   4        301.30        285.51         14.70 o
  -2  16   4        647.90        595.82         62.07 o
  -1  16   4       2356.20       2248.34        118.94 o
   0  16   4         50.09         42.13         13.95 o
   1  16   4         22.70         19.73         16.80 o
   2  16   4       1285.79       1382.56         44.25 o
   3  16   4        315.08        334.77         16.33 o
   4  16   4        298.91        317.33         16.38 o
   5  16   4         21.55         26.21          5.06 o
   6  16   4        103.21        113.41         11.02 o
   7  16   4        334.06        357.72         20.83 o
   8  16   4         35.83         33.89          6.36 o
  -9  17   4        355.34        385.25         19.55 o
  -8  17   4          2.73          7.18          2.93 o
  -7  17   4         55.75         62.39          6.66 o
  -6  17   4        303.23        309.05         13.83 o
  -5  17   4         54.96         65.29          7.20 o
  -4  17   4       1247.01       1274.08         38.33 o
  -3  17   4         20.70         22.71          4.72 o
  -2  17   4          1.41          5.52          3.93 o
  -1  17   4        891.74        871.77         27.53 o
   0  17   4       2586.30       2675.83         55.55 o
   1  17   4        479.38        487.78         21.00 o
   2  17   4        361.45        378.28         16.99 o
   3  17   4        364.58        374.58         20.75 o
   4  17   4        636.77        674.42         24.82 o
   5  17   4        302.34        319.44         18.34 o
   6  17   4        185.63        183.02         15.70 o
   7  17   4        428.73        444.47         23.56 o
   8  17   4          0.75         -0.38          2.04 o
  -8  18   4        666.80        717.36         28.01 o
  -7  18   4        352.37        375.28         17.65 o
  -6  18   4         97.63        101.32          9.87 o
  -5  18   4        158.41        156.24         12.71 o
  -4  18   4        116.86        122.95         10.77 o
  -3  18   4       1469.09       1458.78         31.82 o
  -2  18   4        515.93        519.15         20.37 o
  -1  18   4       1933.05       1902.49         41.93 o
   0  18   4          9.51         12.86          3.89 o
   1  18   4        739.69        784.44         26.55 o
   2  18   4        276.66        297.50         19.45 o
   3  18   4         11.04         17.38          5.62 o
   4  18   4        392.74        417.70         20.49 o
   5  18   4          5.52          8.73          2.87 o
   6  18   4         13.04         11.38          4.11 o
   7  18   4        328.17        356.88         23.48 o
   8  18   4         78.14         78.37         10.45 o
  -8  19   4         35.63         37.53          6.81 o
  -7  19   4         46.11         49.92          6.77 o
  -6  19   4         48.05         55.22          8.10 o
  -5  19   4        196.74        219.72         17.43 o
  -4  19   4        165.90        172.63         13.09 o
  -3  19   4         40.08         41.55          6.47 o
  -2  19   4          0.36          0.00          3.38 o
  -1  19   4       1363.20       1354.33         36.46 o
   0  19   4        821.07        846.24         28.05 o
   1  19   4       1929.93       1998.13         43.76 o
   2  19   4        756.61        791.61         28.60 o
   3  19   4         79.03         83.94          8.75 o
   4  19   4        136.19        135.55         12.02 o
   5  19   4        155.93        166.39         13.98 o
   6  19   4        372.08        413.51         24.69 o
   7  19   4        457.63        496.97         28.26 o
  -8  20   4        160.32        173.12         16.26 o
  -7  20   4        432.23        443.50         22.12 o
  -6  20   4         39.60         42.20          7.25 o
  -5  20   4        328.89        342.04         21.87 o
  -4  20   4        103.40        103.39         10.48 o
  -3  20   4        418.45        395.94         20.36 o
  -2  20   4         77.24         83.67         11.83 o
  -1  20   4       1251.07       1182.58         35.76 o
   0  20   4         87.27        104.45         10.04 o
   1  20   4         91.17         90.36          9.70 o
   2  20   4         22.97         22.03          4.83 o
   3  20   4        260.89        264.64         16.62 o
   4  20   4        389.51        401.89         20.92 o
   5  20   4         20.38         23.07          5.12 o
   6  20   4         61.37         77.88         10.63 o
   7  20   4        113.24        127.05         14.55 o
  -7  21   4         35.62         37.53          7.10 o
  -6  21   4         41.54         44.19          7.58 o
  -5  21   4        208.40        227.90         18.54 o
  -4  21   4         46.46         39.46          6.35 o
  -3  21   4         77.98         69.23          8.65 o
  -2  21   4        335.11        299.32         17.98 o
  -1  21   4        183.94        185.81         15.47 o
   0  21   4        600.78        597.06         31.23 o
   1  21   4        902.93        882.32         31.37 o
   2  21   4        457.45        473.23         23.61 o
   3  21   4        109.84        118.18         11.37 o
   4  21   4          3.54          4.09          2.84 o
   5  21   4         44.33         51.70          8.23 o
   6  21   4          2.73          2.61          3.85 o
   7  21   4        302.78        293.95         22.35 o
  -7  22   4        174.77        189.31         19.25 o
  -6  22   4        105.45         99.63         12.03 o
  -5  22   4         48.10         45.19          8.07 o
  -4  22   4         95.64         89.45          9.96 o
  -3  22   4        221.74        208.48         15.43 o
  -2  22   4         91.30         89.95         11.04 o
  -1  22   4        473.08        439.46         24.23 o
   0  22   4        187.83        217.69         24.19 o
   1  22   4         11.86         16.61          5.08 o
   2  22   4         13.89         12.10          3.17 o
   3  22   4        343.41        380.59         20.69 o
   4  22   4         52.12         56.21          8.51 o
   5  22   4        183.21        187.18         15.58 o
   6  22   4         24.05         15.80          5.05 o
  -7  23   4         35.55         36.73          9.06 o
  -6  23   4         57.13         62.25         10.05 o
  -5  23   4        285.16        285.42         21.46 o
  -4  23   4         17.72         11.99          3.56 o
  -3  23   4        262.46        271.77         18.40 o
  -2  23   4          0.40         -0.11          2.46 o
  -1  23   4         92.63         89.87         11.35 o
   0  23   4        512.70        511.33         38.04 o
   1  23   4        289.55        306.62         29.28 o
   2  23   4        438.72        425.34         23.41 o
   3  23   4        325.19        343.65         20.19 o
   4  23   4          0.46         -0.26          2.54 o
   5  23   4         87.25         89.96         10.78 o
   6  23   4         32.21         36.89          8.21 o
  -6  24   4         69.66         66.70          9.91 o
  -5  24   4         97.42         91.64         12.30 o
  -4  24   4         33.75         28.67          8.96 o
  -3  24   4        181.82        175.42         14.86 o
  -2  24   4        157.33        137.48         14.53 o
  -1  24   4        370.88        330.05         22.20 o
   0  24   4        161.67        190.24         23.72 o
   1  24   4        187.06        192.45         23.88 o
   2  24   4         20.98         20.05          5.73 o
   3  24   4        610.74        660.89         30.73 o
   4  24   4          3.19          2.84          3.13 o
   5  24   4        441.00        445.89         25.13 o
  -6  25   4          3.39          9.27          3.52 o
  -5  25   4        240.08        225.71         24.13 o
  -4  25   4         52.85         46.43         11.20 o
  -3  25   4        217.44        214.80         18.53 o
  -2  25   4         20.67         19.07          4.85 o
  -1  25   4        467.21        398.08         28.69 o
   0  25   4        258.18        240.71         22.32 o
   1  25   4        284.73        249.80         27.66 o
   2  25   4        184.91        155.28         17.91 o
   3  25   4         74.96         67.48         10.13 o
   4  25   4         33.77         27.89          6.52 o
   5  25   4        133.28        137.66         14.03 o
  -5  26   4         93.23         94.46         16.32 o
  -4  26   4          2.81          0.66          4.56 o
  -3  26   4        220.64        194.29         17.79 o
  -2  26   4         72.83         68.53         10.58 o
  -1  26   4        259.97        233.43         22.52 o
   0  26   4          5.40          9.31          5.69 o
   1  26   4         10.69          6.47          6.56 o
   2  26   4         10.07          5.67          7.48 o
   3  26   4        388.70        387.70         24.58 o
   4  26   4          1.50          5.78          3.85 o
  -4  27   4         33.35         31.56          9.44 o
  -3  27   4        139.75        131.60         17.32 o
  -2  27   4          9.47         10.35          5.16 o
  -1  27   4        147.88        132.02         20.93 o
   0  27   4         68.93         74.76         13.22 o
   1  27   4        488.94        455.28         39.45 o
   2  27   4          0.34          2.42          4.50 o
   3  27   4          6.88          3.72          5.27 o
  -3  28   4         57.12         43.37          9.84 o
  -2  28   4         62.55         66.44         13.77 o
  -1  28   4         45.62         37.60          9.42 o
   0  28   4         35.70         33.61          8.82 o
   1  28   4          0.74          1.89          7.53 o
   2  28   4         36.89         40.60         12.68 o
   3  28   4        604.96        595.92         47.90 o
  -2  29   4          8.39          6.97          5.59 o
  -1  29   4         52.61         42.49          9.92 o
   0  29   4         26.14         15.43          6.54 o
   1  29   4        240.33        207.20         22.94 o
 -11   0   5         43.50         47.46          7.73 o
  -9   0   5       1406.59       1404.70         41.12 o
  -7   0   5       1074.48       1017.98         32.80 o
  -5   0   5        361.62        304.75         68.85 o
  -3   0   5         51.26         77.06         29.06 o
  -1   0   5         13.18         13.16          5.90 o
   1   0   5       4162.33       4254.72        179.60 o
   3   0   5       5915.22       5641.13        400.47 o
   5   0   5         25.44          7.61         14.83 o
   7   0   5        287.03        242.82         20.15 o
   9   0   5         23.11         27.00          7.02 o
 -11   1   5         48.25         49.29          5.58 o
 -10   1   5        107.84        106.29          8.12 o
  -9   1   5         53.42         64.80          6.49 o
  -8   1   5          2.51          1.21          1.39 o
  -7   1   5       1736.91       1724.71         28.58 o
  -6   1   5        472.52        514.82         68.19 o
  -5   1   5       3813.12       3838.88        173.05 o
  -4   1   5        174.32        189.34         35.71 o
  -3   1   5        943.27        928.65         71.03 o
  -2   1   5          3.72         11.51          7.04 o
  -1   1   5       1887.98       1874.92         50.52 o
   0   1   5        145.72        165.78         20.75 o
   1   1   5       1572.02       1609.24         96.54 o
   2   1   5       1837.06       1825.88         87.28 o
   3   1   5       1612.44       1593.33        114.40 o
   4   1   5        202.79        173.62         45.99 o
   5   1   5       1044.22       1119.68        128.05 o
   6   1   5         12.27         11.49          3.78 o
   7   1   5        226.05        206.26         14.77 o
   8   1   5          7.43          6.61          3.62 o
   9   1   5        572.29        575.53         28.11 o
  10   1   5          0.87         -1.54          3.35 o
 -11   2   5         41.53         37.48          4.94 o
 -10   2   5         62.58         66.00          6.42 o
  -9   2   5        940.36        963.51         24.00 o
  -8   2   5          0.90          3.83          1.36 o
  -7   2   5        239.40        244.33         10.73 o
  -6   2   5        357.94        421.45         62.16 o
  -5   2   5        278.83        277.63         46.67 o
  -4   2   5        915.01        852.24         74.45 o
  -3   2   5        705.34        711.36         62.03 o
  -2   2   5       1235.95       1197.12         61.33 o
  -1   2   5        250.33        256.43         24.52 o
   0   2   5        269.32        282.91         24.51 o
   1   2   5       8519.37       8631.94        245.19 o
   2   2   5        524.19        528.51         61.61 o
   3   2   5       6069.47       5864.32        225.41 o
   4   2   5        210.86        165.98         44.93 o
   5   2   5         21.68          7.50          9.07 o
   6   2   5        400.49        371.78         20.56 o
   7   2   5        430.22        398.12         20.07 o
   8   2   5          2.71         13.10          4.69 o
   9   2   5         68.61         82.39         10.82 o
  10   2   5          8.11          6.00          4.67 o
 -11   3   5         32.33         28.52          4.49 o
 -10   3   5        137.99        145.17          8.97 o
  -9   3   5          1.15          3.42          2.08 o
  -8   3   5         26.96         23.74          3.23 o
  -7   3   5       1930.94       1896.01         28.94 o
  -6   3   5        165.47        155.95         40.26 o
  -5   3   5       3863.58       3844.49        173.95 o
  -4   3   5        707.94        731.22         69.40 o
  -3   3   5         29.12         50.89         17.41 o
  -2   3   5       4108.00       4154.01        115.40 o
  -1   3   5      17004.41      16507.20        239.19 o
   0   3   5        203.96        209.39         24.19 o
   1   3   5       1479.96       1493.47         43.60 o
   2   3   5        900.04        947.70         83.75 o
   3   3   5       1122.94       1033.45         95.94 o
   4   3   5         42.74         31.37         20.34 o
   5   3   5       1362.65       1546.29        226.14 o
   6   3   5        184.17        181.56         12.31 o
   7   3   5          6.95          5.99          2.78 o
   8   3   5         18.45         22.45          5.42 o
   9   3   5        659.18        677.76         30.36 o
  10   3   5          3.13          0.60          1.89 o
 -10   4   5         13.32         14.41          2.64 o
  -9   4   5        404.49        419.04         14.86 o
  -8   4   5         26.57         24.69          3.12 o
  -7   4   5        259.50        265.68         10.62 o
  -6   4   5        304.72        272.91         45.43 o
  -5   4   5        339.50        404.67         50.01 o
  -4   4   5       2613.60       2602.43        131.20 o
  -3   4   5        673.86        640.57         51.38 o
  -2   4   5       2009.04       1963.45         80.56 o
  -1   4   5       1509.92       1480.43         57.00 o
   0   4   5         71.70         77.10         13.18 o
   1   4   5       5859.96       6202.39        230.24 o
   2   4   5        137.58        124.55         30.60 o
   3   4   5       5788.96       5663.89        268.04 o
   4   4   5        585.69        693.76        142.11 o
   5   4   5        203.43        252.77         89.91 o
   6   4   5        849.09        820.89         22.19 o
   7   4   5       1309.62       1247.87         35.87 o
   8   4   5        282.46        281.04         18.38 o
   9   4   5         40.97         52.90          8.98 o
  10   4   5         29.49         22.56          5.71 o
 -10   5   5         60.05         61.11          5.98 o
  -9   5   5         44.58         49.88          5.04 o
  -8   5   5        206.58        213.55          9.95 o
  -7   5   5       1009.30        991.23         19.66 o
  -6   5   5          1.11          1.35          3.42 o
  -5   5   5       2153.76       2185.53        117.89 o
  -4   5   5        148.54        145.80         24.54 o
  -3   5   5        210.83        192.61         25.85 o
  -2   5   5       1999.04       1946.84         74.71 o
  -1   5   5       5757.51       5798.58        114.39 o
   0   5   5       1786.13       1827.06         67.67 o
   1   5   5        552.29        567.04         42.26 o
   2   5   5         38.92         47.78         13.74 o
   3   5   5       2520.82       2501.42        179.77 o
   4   5   5        397.74        386.22        107.90 o
   5   5   5       3059.56       2997.08        328.47 o
   6   5   5        494.83        469.31         15.50 o
   7   5   5         46.51         44.22          4.93 o
   8   5   5        154.61        161.75         14.01 o
   9   5   5        845.93        851.43         33.80 o
  10   5   5          8.45         18.28          5.51 o
 -10   6   5          2.99         -0.98          1.81 o
  -9   6   5        429.96        450.36         15.55 o
  -8   6   5        101.63        108.04          7.14 o
  -7   6   5          2.10          3.60          2.54 o
  -6   6   5         67.76         66.67          6.14 o
  -5   6   5       1766.15       1705.35        104.25 o
  -4   6   5        182.17        146.32         24.29 o
  -3   6   5       1442.14       1371.11         63.93 o
  -2   6   5       4470.28       4479.55        115.69 o
  -1   6   5        999.05       1035.47         58.65 o
   0   6   5        553.47        588.43         39.81 o
   1   6   5       1936.58       1893.28        114.85 o
   2   6   5          9.27          5.91         13.71 o
   3   6   5       3233.03       2953.83        313.38 o
   4   6   5       1706.57       1688.71        170.40 o
   5   6   5        659.08        595.76         57.71 o
   6   6   5        664.16        642.52         18.23 o
   7   6   5        909.91        867.02         23.08 o
   8   6   5        910.09        887.56         26.67 o
   9   6   5          1.97          6.74          3.90 o
 -10   7   5        150.38        147.07         10.44 o
  -9   7   5         57.44         56.41          5.28 o
  -8   7   5        341.85        344.18         12.70 o
  -7   7   5        539.48        543.47         14.09 o
  -6   7   5          2.43          2.38          3.34 o
  -5   7   5        882.19        954.58         70.81 o
  -4   7   5         14.55          4.17          4.66 o
  -3   7   5        942.16        912.74         53.02 o
  -2   7   5        574.84        553.02         41.87 o
  -1   7   5       3124.34       3150.61         99.35 o
   0   7   5        826.12        804.50         48.36 o
   1   7   5        273.22        260.35         43.33 o
   2   7   5        498.80        442.31         80.68 o
   3   7   5       5100.15       5188.19        285.43 o
   4   7   5          6.32         14.36         15.90 o
   5   7   5       1563.63       1536.63         47.33 o
   6   7   5        572.09        560.89         18.20 o
   7   7   5         14.29         17.54          3.05 o
   8   7   5         38.55         50.03          7.15 o
   9   7   5        631.20        641.97         32.19 o
 -10   8   5         13.51         10.87          3.11 o
  -9   8   5        598.65        611.67         18.25 o
  -8   8   5          6.94          9.17          1.61 o
  -7   8   5         10.98          9.72          1.69 o
  -6   8   5         45.19         41.47          4.33 o
  -5   8   5       2070.06       2007.83        118.58 o
  -4   8   5        449.51        447.34         45.18 o
  -3   8   5       3928.14       3840.83        112.25 o
  -2   8   5       3293.37       3250.09        105.52 o
  -1   8   5        148.46        127.14         19.77 o
   0   8   5       1594.72       1604.80         71.33 o
   1   8   5       3161.48       2928.22        146.55 o
   2   8   5        185.84        162.48         50.87 o
   3   8   5        640.77        695.67        106.52 o
   4   8   5        101.32        106.63         45.97 o
   5   8   5          5.30          9.20          3.94 o
   6   8   5        960.41        930.89         23.71 o
   7   8   5        767.54        711.88         24.61 o
   8   8   5        266.87        284.30         16.58 o
   9   8   5        251.23        239.55         17.66 o
 -10   9   5        202.40        217.48         14.27 o
  -9   9   5         71.67         76.82          6.82 o
  -8   9   5          8.67         12.41          2.06 o
  -7   9   5        378.67        380.04         12.14 o
  -6   9   5          5.43          6.97          1.91 o
  -5   9   5       1506.51       1537.07        105.24 o
  -4   9   5          5.63          3.85          5.46 o
  -3   9   5       1404.43       1432.73         75.88 o
  -2   9   5        752.62        661.15         49.15 o
  -1   9   5       4435.40       4342.57        124.41 o
   0   9   5        106.55         98.35         17.83 o
   1   9   5         61.08         72.20         32.26 o
   2   9   5         71.15         85.62         36.28 o
   3   9   5       2361.64       2398.69        204.60 o
   4   9   5        226.48        222.35         66.75 o
   5   9   5       1556.21       1534.70         35.29 o
   6   9   5        723.43        724.18         23.28 o
   7   9   5          0.01          3.42          1.50 o
   8   9   5          2.20          3.25          2.51 o
   9   9   5        158.88        150.27         14.00 o
 -10  10   5         86.47         97.75          9.56 o
  -9  10   5        290.12        299.23         14.75 o
  -8  10   5         86.98         84.57          6.33 o
  -7  10   5          4.11          3.38          1.54 o
  -6  10   5          1.06         -0.68          1.68 o
  -5  10   5       1119.81       1083.41         52.45 o
  -4  10   5        589.36        617.90         69.27 o
  -3  10   5       3547.66       3493.69        122.08 o
  -2  10   5       1517.61       1447.80         75.10 o
  -1  10   5        396.66        390.94         35.97 o
   0  10   5        129.00        140.94         25.63 o
   1  10   5        385.76        317.51         70.84 o
   2  10   5        436.58        477.76        137.28 o
   3  10   5        313.04        348.19         79.77 o
   4  10   5          1.18         -4.06          7.29 o
   5  10   5        203.38        203.13         11.52 o
   6  10   5        462.27        470.93         19.06 o
   7  10   5       1108.20       1078.32         31.09 o
   8  10   5        142.88        140.86         11.72 o
   9  10   5        244.16        223.48         15.89 o
 -10  11   5         26.90         27.33          4.99 o
  -9  11   5         57.97         61.44          6.13 o
  -8  11   5         86.44         89.14          7.13 o
  -7  11   5        230.14        232.19         10.86 o
  -6  11   5        245.77        238.12         10.10 o
  -5  11   5        956.48        970.68         25.88 o
  -4  11   5         72.05         54.96         21.23 o
  -3  11   5         24.60         23.27         10.05 o
  -2  11   5       2824.41       2814.70        108.09 o
  -1  11   5       4920.18       4814.35        130.52 o
   0  11   5        673.78        629.78         56.45 o
   1  11   5        568.77        563.64         95.76 o
   2  11   5        431.55        458.81        138.76 o
   3  11   5        270.01        280.60         72.82 o
   4  11   5        117.94        121.57         14.99 o
   5  11   5        859.48        892.01         27.25 o
   6  11   5        190.63        178.67         11.84 o
   7  11   5          1.35          3.76          1.72 o
   8  11   5          0.69          1.80          2.51 o
   9  11   5        100.50        102.75         10.84 o
 -10  12   5         72.94         78.17         10.08 o
  -9  12   5         79.23         90.13          8.90 o
  -8  12   5        154.95        160.58          9.95 o
  -7  12   5          1.87          0.90          1.52 o
  -6  12   5         51.42         48.28          4.52 o
  -5  12   5        212.56        222.22         11.91 o
  -4  12   5        490.62        486.09         65.20 o
  -3  12   5       1669.95       1692.37        101.94 o
  -2  12   5        178.78        204.13         29.79 o
  -1  12   5        167.95        161.36         26.60 o
   0  12   5        841.04        856.32         73.82 o
   1  12   5         69.04         53.60         31.67 o
   2  12   5       1046.96       1080.20        234.24 o
   3  12   5         77.87         92.42         42.75 o
   4  12   5         32.18         26.77          5.15 o
   5  12   5        158.96        160.65          9.96 o
   6  12   5        163.86        173.74         11.90 o
   7  12   5       1212.92       1191.44         33.55 o
   8  12   5         97.38         91.35          9.85 o
   9  12   5        229.74        218.33         16.13 o
  -9  13   5         51.96         54.06          6.80 o
  -8  13   5         44.56         49.36          7.11 o
  -7  13   5         36.87         35.70          4.97 o
  -6  13   5        775.37        785.04         22.74 o
  -5  13   5        270.79        270.59         12.62 o
  -4  13   5         16.37         17.45          8.49 o
  -3  13   5         89.41        104.72         23.04 o
  -2  13   5        291.32        263.05         39.12 o
  -1  13   5       3021.65       3052.14        123.85 o
   0  13   5        279.25        263.94         41.17 o
   1  13   5        670.56        760.68        116.54 o
   2  13   5         34.37          1.73         32.95 o
   3  13   5        702.18        739.80         37.73 o
   4  13   5        550.21        591.25         21.37 o
   5  13   5       1289.79       1300.02         33.86 o
   6  13   5         90.47         92.13          8.88 o
   7  13   5        146.35        152.72         12.20 o
   8  13   5         76.51         82.08          9.67 o
   9  13   5        148.56        162.41         13.96 o
  -9  14   5         41.13         47.01          7.80 o
  -8  14   5        120.26        138.45         11.78 o
  -7  14   5          0.90         -0.10          1.47 o
  -6  14   5          1.81          3.33          1.93 o
  -5  14   5        857.35        856.76         33.45 o
  -4  14   5         13.47         17.66          5.03 o
  -3  14   5       1194.45       1194.84         83.01 o
  -2  14   5          2.06          1.06          8.82 o
  -1  14   5        322.29        289.22         44.27 o
   0  14   5        678.33        643.97         67.91 o
   1  14   5         63.38         39.03         28.00 o
   2  14   5       2676.98       2725.86        235.00 o
   3  14   5        400.75        422.06         19.28 o
   4  14   5        103.59        117.37          9.80 o
   5  14   5        295.14        290.65         14.07 o
   6  14   5        228.98        242.31         14.67 o
   7  14   5       1217.31       1219.04         34.69 o
   8  14   5         23.41         24.31          5.32 o
  -9  15   5          3.12          6.23          2.87 o
  -8  15   5         62.80         82.64          9.32 o
  -7  15   5         82.98         94.43          8.61 o
  -6  15   5        566.76        604.97         20.83 o
  -5  15   5        307.31        305.09         16.25 o
  -4  15   5         75.44         72.40          7.14 o
  -3  15   5        460.09        437.17         19.59 o
  -2  15   5        427.78        416.52         54.57 o
  -1  15   5       2437.56       2362.65        120.56 o
   0  15   5        297.75        287.06         42.98 o
   1  15   5        735.21        736.29         87.88 o
   2  15   5          0.45          9.40          6.24 o
   3  15   5       1040.27       1090.38         29.42 o
   4  15   5        965.19       1046.86         29.99 o
   5  15   5        535.80        570.78         23.79 o
   6  15   5        449.58        464.14         22.36 o
   7  15   5          0.07          3.30          3.29 o
   8  15   5        105.31        100.98         10.80 o
  -9  16   5        222.05        236.84         16.82 o
  -8  16   5        120.79        127.40         10.73 o
  -7  16   5         75.25         84.41          8.91 o
  -6  16   5          0.83          5.03          2.94 o
  -5  16   5        345.71        345.05         18.20 o
  -4  16   5        173.43        174.73         12.12 o
  -3  16   5       1317.15       1269.45         30.54 o
  -2  16   5        690.17        669.10         24.51 o
  -1  16   5         85.77         92.22         10.17 o
   0  16   5       1096.10       1164.84         58.26 o
   1  16   5        793.93        833.99         35.35 o
   2  16   5       2082.80       2202.23         73.70 o
   3  16   5         17.93         19.69          5.51 o
   4  16   5        434.19        459.41         20.77 o
   5  16   5         11.55         14.12          4.32 o
   6  16   5         26.87         27.46          6.34 o
   7  16   5        721.86        759.74         30.75 o
   8  16   5         12.25          8.29          2.86 o
  -9  17   5          1.83          4.10          3.29 o
  -8  17   5        162.64        177.18         12.80 o
  -7  17   5         24.82         27.24          4.87 o
  -6  17   5        480.84        488.29         21.71 o
  -5  17   5        162.60        167.12         13.11 o
  -4  17   5        268.15        268.48         15.60 o
  -3  17   5        344.70        313.41         13.34 o
  -2  17   5        300.01        291.53         16.62 o
  -1  17   5       1937.71       1864.09         42.22 o
   0  17   5        316.94        352.99         17.58 o
   1  17   5         21.56         19.15          3.57 o
   2  17   5         41.05         41.75          7.72 o
   3  17   5        991.83       1049.68         36.49 o
   4  17   5        769.20        806.37         30.08 o
   5  17   5        162.45        163.92         13.30 o
   6  17   5        249.50        261.44         19.08 o
   7  17   5         40.36         55.06          9.57 o
   8  17   5         99.34        109.58         12.32 o
  -8  18   5        523.22        570.28         23.41 o
  -7  18   5          0.64         -0.02          2.47 o
  -6  18   5        151.32        156.63         12.97 o
  -5  18   5        124.21        123.36         13.15 o
  -4  18   5        239.05        235.89         17.72 o
  -3  18   5        585.74        549.65         20.15 o
  -2  18   5         17.44         17.75          3.70 o
  -1  18   5         17.51         21.49          4.49 o
   0  18   5        588.12        611.57         24.01 o
   1  18   5        383.18        388.27         17.50 o
   2  18   5       1892.48       1972.01         62.75 o
   3  18   5          3.16          4.01          2.82 o
   4  18   5        414.07        433.87         21.42 o
   5  18   5         15.63         14.02          3.76 o
   6  18   5         56.76         64.67          9.69 o
   7  18   5        347.43        357.62         23.89 o
  -8  19   5         72.88         87.31         10.39 o
  -7  19   5         55.60         60.05         10.28 o
  -6  19   5        615.17        624.73         28.85 o
  -5  19   5         13.53         18.72          5.74 o
  -4  19   5         92.83         95.52         11.55 o
  -3  19   5         84.42         81.31          9.01 o
  -2  19   5        197.48        188.24         11.78 o
  -1  19   5        848.91        845.17         26.37 o
   0  19   5        124.05        119.95         10.85 o
   1  19   5         92.44         93.09          9.89 o
   2  19   5         50.41         54.23          7.16 o
   3  19   5        292.94        298.99         17.58 o
   4  19   5        101.04        105.58         10.69 o
   5  19   5        526.58        533.43         25.12 o
   6  19   5         21.67         24.59          6.44 o
   7  19   5         91.80        107.52         13.56 o
  -8  20   5        308.33        332.21         20.24 o
  -7  20   5         25.19         27.05          5.92 o
  -6  20   5         20.39         23.51          6.92 o
  -5  20   5        218.96        224.22         18.98 o
  -4  20   5        539.79        536.58         28.19 o
  -3  20   5        325.14        306.62         18.32 o
  -2  20   5         57.45         54.59          7.40 o
  -1  20   5         30.71         33.02          5.82 o
   0  20   5        106.77        106.18         10.92 o
   1  20   5         20.33         13.01          3.40 o
   2  20   5       1171.14       1181.00         34.40 o
   3  20   5        268.83        297.69         17.85 o
   4  20   5        110.02        108.30         11.28 o
   5  20   5         27.66         24.86          4.82 o
   6  20   5          6.35          6.56          4.03 o
   7  20   5        131.58        151.56         15.84 o
  -7  21   5          2.79          7.49          4.77 o
  -6  21   5        419.55        396.42         26.96 o
  -5  21   5         79.49         85.18         11.86 o
  -4  21   5         21.32         21.32          6.16 o
  -3  21   5         16.42         10.45          3.09 o
  -2  21   5          9.78          8.75          3.39 o
  -1  21   5        686.34        642.96         29.18 o
   0  21   5        644.20        672.52         28.48 o
   1  21   5         95.08        103.94         12.89 o
   2  21   5          0.30          2.46          3.41 o
   3  21   5        326.45        358.99         20.05 o
   4  21   5        445.90        465.85         23.81 o
   5  21   5        374.87        371.32         21.66 o
   6  21   5         56.54         53.46          9.55 o
  -7  22   5         86.74         80.78         12.73 o
  -6  22   5         11.57         11.34          5.88 o
  -5  22   5          1.79          5.05          4.50 o
  -4  22   5        238.48        237.38         19.95 o
  -3  22   5         49.77         50.29          7.42 o
  -2  22   5         68.73         72.54         10.27 o
  -1  22   5         11.59         22.68          6.14 o
   0  22   5        144.33        140.18         12.17 o
   1  22   5        111.65        113.08         13.90 o
   2  22   5       1189.62       1212.23         47.07 o
   3  22   5        103.49        112.91         11.48 o
   4  22   5         65.61         61.04          8.69 o
   5  22   5          4.65          2.84          1.93 o
   6  22   5        197.70        220.18         19.41 o
  -6  23   5        427.51        409.11         28.74 o
  -5  23   5        133.66        120.71         16.83 o
  -4  23   5         20.26         19.25          6.79 o
  -3  23   5         33.10         30.63          5.65 o
  -2  23   5        289.49        264.30         19.81 o
  -1  23   5        186.05        178.98         16.28 o
   0  23   5        364.92        364.28         26.95 o
   1  23   5        246.23        242.24         20.71 o
   2  23   5        128.97        143.18         13.67 o
   3  23   5        117.48        125.59         12.49 o
   4  23   5        584.65        591.73         27.76 o
   5  23   5          1.32         -2.43          3.27 o
   6  23   5        129.63        128.71         14.83 o
  -6  24   5          0.06          6.38          3.25 o
  -5  24   5          0.93         -4.50          4.75 o
  -4  24   5        305.09        320.55         24.19 o
  -3  24   5          4.48          4.37          3.85 o
  -2  24   5        229.83        231.59         18.88 o
  -1  24   5         62.97         63.26          9.82 o
   0  24   5        337.87        303.31         25.19 o
   1  24   5         45.50         42.44          8.48 o
   2  24   5        227.18        218.20         17.46 o
   3  24   5         76.76         83.27         11.12 o
   4  24   5          0.75          1.06          2.93 o
   5  24   5         63.33         68.51          9.98 o
  -5  25   5         91.60         90.83         16.03 o
  -4  25   5         50.37         48.71         10.00 o
  -3  25   5         20.91         13.85          4.73 o
  -2  25   5        210.16        192.31         17.78 o
  -1  25   5         12.64         15.48          4.52 o
   0  25   5        582.66        600.68         36.48 o
   1  25   5          0.16         -3.70          4.10 o
   2  25   5         14.25         15.37          3.26 o
   3  25   5         38.87         41.04          8.68 o
   4  25   5        303.63        293.29         20.20 o
  -5  26   5         10.27          2.04          5.44 o
  -4  26   5        241.84        242.55         21.85 o
  -3  26   5          2.49         -0.96          3.05 o
  -2  26   5        113.17        118.21         14.18 o
  -1  26   5         54.43         49.34         12.80 o
   0  26   5        150.58        127.10         17.68 o
   1  26   5        174.76        158.45         26.02 o
   2  26   5        565.89        537.67         43.43 o
   3  26   5         85.66         79.73         11.24 o
   4  26   5          9.66          7.21          2.99 o
  -4  27   5         40.54         41.30         11.39 o
  -3  27   5          2.04          1.09          2.52 o
  -2  27   5        192.08        176.91         17.93 o
  -1  27   5         51.87         51.48         12.23 o
   0  27   5        295.87        254.79         24.71 o
   1  27   5          1.71          0.31          3.18 o
   2  27   5         12.34         16.53          8.75 o
   3  27   5         73.71         65.14         10.35 o
  -3  28   5          2.15          1.92          4.17 o
  -2  28   5        106.05         85.06         14.10 o
  -1  28   5         81.00         74.73         13.93 o
   0  28   5          1.75          6.86          7.38 o
   1  28   5         50.47         44.03         10.69 o
   2  28   5        274.16        208.08         28.01 o
 -10   0   6        266.68        279.38         17.81 o
  -8   0   6        423.05        422.35         21.23 o
  -6   0   6       3739.26       3615.36         68.43 o
  -4   0   6       1789.42       1675.41        154.56 o
  -2   0   6        246.80        230.83         33.73 o
   0   0   6         22.23         62.12         27.17 o
   2   0   6        240.03        184.27         70.98 o
   4   0   6       2537.51       2446.78        262.39 o
   6   0   6       3808.71       3609.33         95.02 o
   8   0   6        154.28        148.42         24.93 o
 -10   1   6          1.86          1.45          2.01 o
  -9   1   6         77.87         77.18          6.37 o
  -8   1   6        459.83        451.11         15.56 o
  -7   1   6         21.87         24.28          3.13 o
  -6   1   6        375.62        371.49         15.47 o
  -5   1   6         87.71         77.29         24.75 o
  -4   1   6       1913.50       1896.31        116.60 o
  -3   1   6        111.19        136.86         29.20 o
  -2   1   6       3432.83       3386.18        106.53 o
  -1   1   6        434.42        363.47         38.10 o
   0   1   6        290.91        309.44         31.25 o
   1   1   6        203.12        205.87         37.53 o
   2   1   6       6116.45       6221.07        216.78 o
   3   1   6        196.13        192.20         54.37 o
   4   1   6       1634.83       1454.33        141.64 o
   5   1   6         30.51         23.17          8.53 o
   6   1   6        146.77        150.24         13.41 o
   7   1   6         11.07         18.10          4.90 o
   8   1   6         32.88         33.15          9.29 o
   9   1   6          8.81         20.49          5.65 o
 -10   2   6        173.85        174.51         10.36 o
  -9   2   6         24.62         23.79          3.63 o
  -8   2   6        252.51        257.19         11.65 o
  -7   2   6        213.29        213.35          9.63 o
  -6   2   6       1681.11       1648.43         32.62 o
  -5   2   6         20.76         18.13         11.30 o
  -4   2   6       2441.46       2389.88        131.06 o
  -3   2   6        834.24        873.99         73.30 o
  -2   2   6        784.76        778.88         51.20 o
  -1   2   6       1437.90       1407.63         61.71 o
   0   2   6       1700.14       1686.29        101.24 o
   1   2   6        350.96        342.15         48.84 o
   2   2   6         37.48         34.96         15.53 o
   3   2   6        295.68        273.93         65.29 o
   4   2   6       2461.46       2270.75        177.51 o
   5   2   6        175.39        158.12         14.49 o
   6   2   6       1991.51       1854.29         41.90 o
   7   2   6          8.73          3.21          3.74 o
   8   2   6         96.61         90.88         12.62 o
   9   2   6          7.52         11.80          4.09 o
 -10   3   6          2.17          3.61          1.75 o
  -9   3   6         57.79         56.30          5.67 o
  -8   3   6        482.96        464.63         15.67 o
  -7   3   6         68.02         67.42          5.54 o
  -6   3   6        312.46        305.35         14.16 o
  -5   3   6          6.80          9.89          8.28 o
  -4   3   6        100.87         75.35         22.60 o
  -3   3   6         29.95         64.94         21.91 o
  -2   3   6       8082.19       8086.30        168.95 o
  -1   3   6       1051.02       1078.20         65.96 o
   0   3   6       1339.61       1385.69         83.39 o
   1   3   6        381.78        360.40         51.63 o
   2   3   6       9958.35       9798.57        288.38 o
   3   3   6          5.91         10.02         12.85 o
   4   3   6        874.17        801.38        104.17 o
   5   3   6         10.58          6.94          3.55 o
   6   3   6          1.98          2.18          2.59 o
   7   3   6        392.92        359.08         22.93 o
   8   3   6        207.39        184.41         17.60 o
   9   3   6         40.68         37.04          7.87 o
 -10   4   6         58.32         53.93          5.32 o
  -9   4   6         26.77         17.96          2.83 o
  -8   4   6        111.11        114.95          7.39 o
  -7   4   6          6.73          5.16          1.99 o
  -6   4   6       1824.70       1772.08         35.00 o
  -5   4   6        147.87        118.28         30.92 o
  -4   4   6       2246.81       2193.06        109.47 o
  -3   4   6        819.86        831.20         61.75 o
  -2   4   6         96.30        109.95         20.07 o
  -1   4   6       1131.17       1066.45         68.33 o
   0   4   6       1166.58       1222.93         56.48 o
   1   4   6        767.70        714.99         74.01 o
   2   4   6        945.69        873.71         87.62 o
   3   4   6        655.62        567.27         74.88 o
   4   4   6       1276.14       1453.17        215.44 o
   5   4   6          0.50          1.16          3.14 o
   6   4   6       2160.11       2038.80         44.39 o
   7   4   6        141.17        145.05         14.49 o
   8   4   6        114.10        118.57         14.13 o
   9   4   6        155.40        136.10         15.69 o
 -10   5   6          9.30          7.61          2.57 o
  -9   5   6          2.65          0.89          1.38 o
  -8   5   6        572.31        569.20         17.45 o
  -7   5   6        221.87        219.99          9.95 o
  -6   5   6        157.40        153.07          8.57 o
  -5   5   6        245.54        202.03         36.85 o
  -4   5   6       1757.04       1745.59         90.04 o
  -3   5   6        232.29        217.53         29.00 o
  -2   5   6       8203.22       8194.02        180.04 o
  -1   5   6         86.47        105.32         18.98 o
   0   5   6        484.71        475.71         36.25 o
   1   5   6         98.44         76.98         25.21 o
   2   5   6       7038.62       7086.88        252.20 o
   3   5   6         71.83         68.17         33.68 o
   4   5   6       1838.34       1985.87        256.21 o
   5   5   6        618.03        597.87         24.95 o
   6   5   6        203.16        189.78         12.25 o
   7   5   6        295.31        276.46         18.03 o
   8   5   6        962.67        897.33         45.33 o
   9   5   6        351.43        355.14         25.57 o
 -10   6   6        256.25        249.75         12.29 o
  -9   6   6         52.36         57.04          5.83 o
  -8   6   6         24.47         26.60          3.86 o
  -7   6   6         65.03         63.78          5.19 o
  -6   6   6       1061.83       1040.35         22.40 o
  -5   6   6          2.42          1.36          4.26 o
  -4   6   6        538.16        518.42         49.17 o
  -3   6   6         61.11        116.57         21.61 o
  -2   6   6        515.54        485.54         44.73 o
  -1   6   6        322.21        325.77         34.74 o
   0   6   6       4880.09       5045.91        147.53 o
   1   6   6       2861.58       2768.66        151.23 o
   2   6   6       1376.21       1340.72        110.92 o
   3   6   6        383.84        441.19         87.07 o
   4   6   6       1756.85       1811.81        181.59 o
   5   6   6        132.91        127.77         10.44 o
   6   6   6       2007.29       1963.88         39.61 o
   7   6   6         54.76         51.11          7.78 o
   8   6   6          0.55          8.79          4.47 o
   9   6   6        192.03        198.36         18.83 o
 -10   7   6         28.79         21.16          2.35 o
  -9   7   6         14.48         19.54          3.60 o
  -8   7   6        555.40        559.81         17.56 o
  -7   7   6        338.72        338.37         12.05 o
  -6   7   6        175.15        166.57          8.62 o
  -5   7   6         11.71         16.26         11.03 o
  -4   7   6       2193.87       2169.71        101.87 o
  -3   7   6        308.32        298.56         38.25 o
  -2   7   6       3158.50       3149.25        116.96 o
  -1   7   6        194.17        187.16         26.72 o
   0   7   6          7.28         27.09         11.20 o
   1   7   6         94.71        110.76         30.02 o
   2   7   6       4622.78       4479.94        271.19 o
   3   7   6       1033.39       1084.66        198.58 o
   4   7   6        230.55        297.57         74.34 o
   5   7   6          8.11          8.28          2.56 o
   6   7   6        484.07        477.99         19.16 o
   7   7   6        319.91        308.26         16.57 o
   8   7   6        651.66        623.30         27.76 o
   9   7   6        196.53        185.93         20.76 o
 -10   8   6        466.82        462.30         17.98 o
  -9   8   6        320.67        334.52         14.41 o
  -8   8   6          1.00          3.51          1.62 o
  -7   8   6         93.99         91.20          6.78 o
  -6   8   6        824.68        829.08         19.40 o
  -5   8   6         24.86         30.65          6.60 o
  -4   8   6        123.58        120.97         25.51 o
  -3   8   6        527.35        515.53         51.23 o
  -2   8   6        919.85        874.93         57.64 o
  -1   8   6        270.30        271.46         31.55 o
   0   8   6       3886.11       3896.39        138.33 o
   1   8   6        597.02        583.74         94.98 o
   2   8   6       1335.31       1296.00        149.34 o
   3   8   6        968.55       1037.79        200.77 o
   4   8   6        381.00        400.37         39.44 o
   5   8   6        433.57        425.04         16.79 o
   6   8   6        658.31        630.93         22.19 o
   7   8   6         17.04         16.81          3.86 o
   8   8   6          0.32          6.48          2.70 o
   9   8   6        132.13        138.05         17.95 o
 -10   9   6          2.31          8.52          2.79 o
  -9   9   6         67.95         77.12          7.00 o
  -8   9   6        430.79        440.02         15.07 o
  -7   9   6        162.99        168.83          9.21 o
  -6   9   6        668.35        665.11         18.78 o
  -5   9   6         40.34         38.02          5.83 o
  -4   9   6       1388.02       1382.88         91.25 o
  -3   9   6        764.26        725.10         62.26 o
  -2   9   6       1551.22       1534.26         78.38 o
  -1   9   6        624.97        691.21         52.59 o
   0   9   6          4.53          8.14          8.50 o
   1   9   6        104.14         86.37         35.27 o
   2   9   6        447.77        434.84         87.58 o
   3   9   6         98.16         87.71         36.17 o
   4   9   6         15.73         21.17          7.51 o
   5   9   6          0.09          0.85          2.70 o
   6   9   6       1170.89       1158.26         30.42 o
   7   9   6        258.88        255.40         17.15 o
   8   9   6        495.64        486.19         25.18 o
   9   9   6         17.82         17.47          3.11 o
 -10  10   6        289.46        304.67         17.24 o
  -9  10   6        232.39        251.31         12.65 o
  -8  10   6         74.65         79.28          6.40 o
  -7  10   6          0.69          2.48          1.68 o
  -6  10   6         68.32         73.08          6.05 o
  -5  10   6        107.17        106.98          7.35 o
  -4  10   6        198.91        178.85         38.37 o
  -3  10   6        177.13        182.97         31.40 o
  -2  10   6       1610.39       1502.41         80.29 o
  -1  10   6        608.02        603.66         50.25 o
   0  10   6       4779.18       4618.24        217.61 o
   1  10   6        268.69        242.06         65.63 o
   2  10   6       1129.36       1038.97        140.93 o
   3  10   6        103.26        109.37         47.75 o
   4  10   6          5.60          2.30          4.41 o
   5  10   6        339.21        340.99         17.12 o
   6  10   6        346.88        351.43         19.06 o
   7  10   6          0.85         -0.16          2.46 o
   8  10   6          7.40          7.35          3.55 o
   9  10   6         16.30         18.92          5.48 o
 -10  11   6         10.56         19.04          4.96 o
  -9  11   6         99.47        102.25          8.83 o
  -8  11   6        525.31        550.49         19.51 o
  -7  11   6        191.19        185.16         10.53 o
  -6  11   6        220.25        217.64         10.71 o
  -5  11   6         31.84         30.16          3.62 o
  -4  11   6        468.36        456.51         33.64 o
  -3  11   6        176.77        168.91         30.44 o
  -2  11   6       3175.99       3180.93        120.16 o
  -1  11   6        143.24        154.56         23.57 o
   0  11   6          1.66          1.03          9.69 o
   1  11   6        228.44        148.27         52.32 o
   2  11   6        636.20        758.71        122.80 o
   3  11   6          5.10         13.09          8.46 o
   4  11   6        170.44        173.39         10.69 o
   5  11   6         56.52         62.19          7.19 o
   6  11   6        594.97        590.97         24.95 o
   7  11   6         50.63         37.07          6.71 o
   8  11   6        725.45        728.45         31.47 o
   9  11   6         51.73         46.71          8.55 o
  -9  12   6         60.90         71.06          7.87 o
  -8  12   6        200.65        219.43         13.43 o
  -7  12   6         50.07         51.45          5.42 o
  -6  12   6          6.04          9.57          1.47 o
  -5  12   6        652.18        643.00         17.12 o
  -4  12   6          6.05          5.81          2.79 o
  -3  12   6        337.62        364.23         54.16 o
  -2  12   6        521.84        491.94         48.79 o
  -1  12   6        804.96        782.42         72.06 o
   0  12   6       2041.83       2050.68        131.75 o
   1  12   6        829.61        744.18        118.23 o
   2  12   6       2041.33       2050.73        308.72 o
   3  12   6         10.45         14.18          6.25 o
   4  12   6         75.99         83.20          6.84 o
   5  12   6        727.51        738.52         23.72 o
   6  12   6        522.98        543.26         21.59 o
   7  12   6         94.13         80.21         10.06 o
   8  12   6         39.51         50.19          8.24 o
  -9  13   6         48.03         43.87          7.00 o
  -8  13   6        621.02        643.89         24.23 o
  -7  13   6        188.96        188.89         11.07 o
  -6  13   6         81.09         73.18          6.46 o
  -5  13   6         42.21         44.40          5.01 o
  -4  13   6        929.69        955.49         29.35 o
  -3  13   6       1518.18       1502.60         48.66 o
  -2  13   6       2866.57       2783.26        151.21 o
  -1  13   6        288.76        273.21         43.87 o
   0  13   6        633.47        629.20         67.60 o
   1  13   6        292.94        240.93         67.86 o
   2  13   6        298.66        328.66         31.00 o
   3  13   6        906.87        944.00         30.22 o
   4  13   6        272.88        302.04         14.48 o
   5  13   6          9.22          9.57          2.73 o
   6  13   6        509.24        525.74         21.56 o
   7  13   6        211.45        209.51         14.35 o
   8  13   6        826.52        825.84         34.13 o
  -9  14   6         30.97         32.80          6.38 o
  -8  14   6        385.39        421.81         21.50 o
  -7  14   6        143.23        152.85         12.27 o
  -6  14   6         12.38         16.37          3.74 o
  -5  14   6        665.85        662.01         21.84 o
  -4  14   6          5.19          5.53          2.72 o
  -3  14   6         17.28         14.09          5.38 o
  -2  14   6        721.01        697.59         44.07 o
  -1  14   6        246.97        221.66         40.30 o
   0  14   6        981.97        911.94         84.02 o
   1  14   6        473.54        551.96         39.78 o
   2  14   6        769.20        789.97         35.39 o
   3  14   6         69.83         77.99          7.92 o
   4  14   6        422.92        453.03         18.25 o
   5  14   6        992.46       1023.51         29.18 o
   6  14   6        441.28        458.76         20.35 o
   7  14   6        234.61        244.76         15.79 o
   8  14   6         18.61         17.42          5.16 o
  -9  15   6         79.58         95.83         11.78 o
  -8  15   6        282.17        285.97         18.08 o
  -7  15   6        179.68        186.23         13.71 o
  -6  15   6        393.31        389.27         18.89 o
  -5  15   6         49.94         50.03          6.32 o
  -4  15   6        810.11        801.30         22.74 o
  -3  15   6        674.61        695.17         20.82 o
  -2  15   6        573.32        552.45         22.24 o
  -1  15   6        320.39        317.08         19.66 o
   0  15   6         17.37         23.99         10.82 o
   1  15   6        137.35        163.14         17.53 o
   2  15   6        514.70        533.95         24.35 o
   3  15   6       1884.07       1980.41         47.40 o
   4  15   6         94.77        102.70          9.73 o
   5  15   6         95.02        111.40         10.77 o
   6  15   6        429.31        428.57         20.13 o
   7  15   6        367.69        365.76         19.71 o
   8  15   6        347.18        343.92         20.05 o
  -9  16   6         84.36         83.91          9.82 o
  -8  16   6          0.02          2.75          3.12 o
  -7  16   6        134.88        140.21         12.16 o
  -6  16   6        233.99        243.77         15.30 o
  -5  16   6        256.31        255.02         14.64 o
  -4  16   6         94.98         93.62          7.99 o
  -3  16   6        368.64        358.20         15.29 o
  -2  16   6        791.91        767.22         21.92 o
  -1  16   6        178.30        183.18         11.69 o
   0  16   6       1732.07       1785.39         47.69 o
   1  16   6        190.47        201.31         11.26 o
   2  16   6        248.47        254.41         14.29 o
   3  16   6        231.75        242.13         14.66 o
   4  16   6        239.38        257.41         16.00 o
   5  16   6        888.82        942.15         31.79 o
   6  16   6        334.34        352.07         22.11 o
   7  16   6        188.49        193.21         15.72 o
   8  16   6          1.37          1.73          5.03 o
  -8  17   6        352.99        367.79         20.69 o
  -7  17   6         48.48         54.99          7.76 o
  -6  17   6        127.24        122.88         11.12 o
  -5  17   6         19.88         22.62          5.34 o
  -4  17   6        634.46        629.08         20.97 o
  -3  17   6        380.32        369.85         16.05 o
  -2  17   6        205.22        193.79         11.15 o
  -1  17   6        370.72        357.06         16.83 o
   0  17   6         61.12         66.67          8.04 o
   1  17   6        607.83        630.96         22.60 o
   2  17   6        545.51        572.60         28.19 o
   3  17   6        446.07        468.15         21.19 o
   4  17   6         84.12         89.59          9.68 o
   5  17   6         47.06         51.71          7.45 o
   6  17   6        436.32        470.90         26.07 o
   7  17   6        139.23        135.55         14.87 o
  -8  18   6        109.67        118.83         12.01 o
  -7  18   6        301.04        328.96         19.40 o
  -6  18   6        433.94        440.54         21.58 o
  -5  18   6       1387.26       1382.59         39.45 o
  -4  18   6        272.04        262.55         16.61 o
  -3  18   6        380.71        365.44         16.61 o
  -2  18   6        232.05        224.88         14.04 o
  -1  18   6        468.62        478.10         20.03 o
   0  18   6       1425.54       1427.98         34.68 o
   1  18   6        247.41        241.04         14.44 o
   2  18   6         28.39         32.73          5.55 o
   3  18   6         33.05         42.75          6.74 o
   4  18   6        119.15        134.46         12.33 o
   5  18   6        348.45        352.41         20.34 o
   6  18   6        321.39        350.27         23.25 o
   7  18   6         67.47         72.64         11.08 o
  -8  19   6        318.62        337.12         26.21 o
  -7  19   6         72.25         77.83          9.53 o
  -6  19   6         58.11         63.47          9.62 o
  -5  19   6          0.12          1.73          2.57 o
  -4  19   6        161.00        168.00         15.92 o
  -3  19   6        111.22         97.53          8.35 o
  -2  19   6         59.90         56.06          7.36 o
  -1  19   6         41.80         39.62          6.22 o
   0  19   6        302.95        319.48         17.33 o
   1  19   6        404.93        416.95         19.29 o
   2  19   6        406.37        429.32         20.80 o
   3  19   6        446.44        469.40         22.34 o
   4  19   6        597.38        606.02         26.24 o
   5  19   6        155.04        159.33         13.90 o
   6  19   6        127.75        140.79         14.84 o
   7  19   6         18.64         15.90          5.55 o
  -7  20   6        210.84        199.55         19.69 o
  -6  20   6        188.00        208.76         17.71 o
  -5  20   6        958.25        972.39         40.23 o
  -4  20   6        159.02        157.62         15.89 o
  -3  20   6         43.39         38.70          6.37 o
  -2  20   6          0.60          0.49          1.78 o
  -1  20   6         70.12         80.28          8.93 o
   0  20   6          7.50          8.22          3.39 o
   1  20   6        316.44        331.53         23.73 o
   2  20   6         65.55         65.16          8.16 o
   3  20   6        125.24        116.63         11.45 o
   4  20   6         95.23         92.91         10.40 o
   5  20   6        329.21        336.57         20.77 o
   6  20   6        279.07        276.58         21.12 o
  -7  21   6         36.42          9.71          6.70 o
  -6  21   6         54.39         56.68          9.43 o
  -5  21   6         35.69         36.75          7.97 o
  -4  21   6         42.34         37.34          7.72 o
  -3  21   6        148.78        155.68         13.89 o
  -2  21   6        107.26         95.53          9.39 o
  -1  21   6        285.83        294.16         17.80 o
   0  21   6          0.31         28.37          5.97 o
   1  21   6        179.10        185.37         19.74 o
   2  21   6        309.30        315.86         20.55 o
   3  21   6        574.08        599.33         26.42 o
   4  21   6        235.84        248.49         17.50 o
   5  21   6         28.30         23.79          6.28 o
   6  21   6          8.12         14.52          6.10 o
  -7  22   6         42.63         41.52          9.80 o
  -6  22   6         60.79         55.59          9.22 o
  -5  22   6        274.69        251.16         21.77 o
  -4  22   6        316.94        323.99         23.84 o
  -3  22   6        241.68        208.50         16.41 o
  -2  22   6        119.66        112.83         13.08 o
  -1  22   6         75.00         79.33          9.39 o
   0  22   6         38.88         36.32          6.54 o
   1  22   6         70.76         87.64         12.27 o
   2  22   6         23.01         20.78          4.77 o
   3  22   6        239.75        230.42         16.81 o
   4  22   6        133.82        143.37         13.56 o
   5  22   6        157.58        149.03         14.53 o
   6  22   6          3.38         11.17          4.87 o
  -6  23   6         81.32         80.33         13.36 o
  -5  23   6         30.88         31.34          7.52 o
  -4  23   6          2.27          3.13          4.52 o
  -3  23   6        458.77        453.81         24.74 o
  -2  23   6         23.29         15.50          5.94 o
  -1  23   6        211.47        192.13         17.26 o
   0  23   6         28.40         20.60          5.07 o
   1  23   6         47.09         44.58          8.76 o
   2  23   6        627.98        627.63         29.72 o
   3  23   6        821.12        830.38         32.46 o
   4  23   6        103.39        108.75         12.27 o
   5  23   6        211.60        198.97         16.60 o
  -6  24   6        125.77        117.02         15.92 o
  -5  24   6        153.53        141.81         17.05 o
  -4  24   6        150.03        147.13         16.89 o
  -3  24   6        183.52        166.10         15.29 o
  -2  24   6          4.57         -0.76          3.88 o
  -1  24   6        662.81        653.03         32.36 o
   0  24   6         21.03         31.02          7.21 o
   1  24   6        167.60        176.79         18.20 o
   2  24   6          4.33          2.90          4.43 o
   3  24   6        126.61        135.90         14.65 o
   4  24   6         31.33         24.63          5.32 o
  -5  25   6         10.36          8.76          6.73 o
  -4  25   6         92.63         90.87         14.00 o
  -3  25   6        375.75        340.32         24.26 o
  -2  25   6          1.22         -0.81          3.85 o
  -1  25   6        346.55        319.74         23.45 o
   0  25   6         15.17         27.87          8.43 o
   1  25   6        385.47        382.96         24.81 o
   2  25   6          4.22         -3.23          3.85 o
   3  25   6        671.71        644.95         32.16 o
   4  25   6         51.32         49.10          8.82 o
  -4  26   6         15.30          7.46          4.02 o
  -3  26   6         85.95         73.92         11.37 o
  -2  26   6         15.23         11.52          4.91 o
  -1  26   6        591.49        519.67         30.23 o
   0  26   6         27.09         30.79          7.93 o
   1  26   6        503.48        490.81         28.52 o
   2  26   6        100.17         79.87         13.05 o
   3  26   6        170.28        167.07         16.64 o
  -3  27   6        103.32        111.41         17.17 o
  -2  27   6         62.47         64.19         10.81 o
  -1  27   6         68.29         53.25         11.65 o
   0  27   6         20.85         41.57         10.73 o
   1  27   6         37.12         32.65          9.75 o
   2  27   6         51.95         40.27          8.51 o
  -1  28   6        219.08        204.90         22.85 o
   0  28   6          5.37         10.29          6.03 o
  -9   0   7          7.23          9.52          4.19 o
  -7   0   7         37.30         24.19          6.90 o
  -5   0   7         94.48        130.91         48.17 o
  -3   0   7       4692.02       4606.02        248.24 o
  -1   0   7       1928.16       1696.10        204.61 o
   1   0   7        169.42        232.04         78.41 o
   3   0   7        452.77        456.05        128.54 o
   5   0   7        735.85        713.74         39.15 o
   7   0   7        216.31        233.41         27.16 o
   9   0   7        853.00        795.49         55.34 o
 -10   1   7         79.53         75.11          6.81 o
  -9   1   7        375.86        401.05         15.90 o
  -8   1   7         90.70         89.66          7.85 o
  -7   1   7         22.52         19.36          4.11 o
  -6   1   7          9.40          9.00          5.92 o
  -5   1   7       2558.13       2605.21        153.79 o
  -4   1   7        419.30        385.45         54.99 o
  -3   1   7       1536.56       1483.60        100.11 o
  -2   1   7         66.59         67.22         21.67 o
  -1   1   7         24.16         20.65         11.13 o
   0   1   7        156.36        148.27         43.33 o
   1   1   7        223.45        197.21         50.55 o
   2   1   7         44.89         56.71         29.76 o
   3   1   7         49.57         14.95         48.32 o
   5   1   7       2240.57       2061.32         48.86 o
   6   1   7          2.54          3.64          3.90 o
   7   1   7        891.77        802.37         35.19 o
   8   1   7          0.00          2.65          4.42 o
   9   1   7         95.20        110.01         14.55 o
 -10   2   7         22.55         21.26          3.58 o
  -9   2   7         12.55         15.82          3.19 o
  -8   2   7        312.63        316.35         15.93 o
  -7   2   7        169.27        163.13         10.46 o
  -6   2   7         19.24         20.07          3.79 o
  -5   2   7         17.13         17.19         10.43 o
  -4   2   7        515.61        474.34         60.86 o
  -3   2   7       3728.13       3611.28        155.42 o
  -2   2   7         35.67         33.46         11.37 o
  -1   2   7       4799.00       4782.51        186.77 o
   0   2   7         51.88         65.99         21.01 o
   1   2   7        178.27        179.58         39.08 o
   2   2   7          4.14         18.72         17.54 o
   3   2   7        579.75        635.79        105.84 o
   5   2   7        719.92        690.45         24.55 o
   6   2   7          1.73          1.38          3.85 o
   7   2   7        276.76        268.02         20.42 o
   8   2   7         13.89         13.65          8.03 o
   9   2   7        863.93        806.51         39.52 o
 -10   3   7        150.59        157.14         10.01 o
  -9   3   7        272.41        272.02         13.03 o
  -8   3   7         48.77         49.43          5.85 o
  -7   3   7        114.26        106.93          8.47 o
  -6   3   7          0.81         -0.54          2.11 o
  -5   3   7       2017.29       2000.71        134.73 o
  -4   3   7        175.51        159.72         34.62 o
  -3   3   7       4284.69       4079.46        193.43 o
  -2   3   7          1.34          6.08         10.03 o
  -1   3   7        974.59        960.51         85.49 o
   0   3   7        874.63        933.67         83.52 o
   1   3   7       4650.16       4542.86        199.41 o
   2   3   7        229.73        207.01         55.44 o
   3   3   7         65.95         57.47         28.94 o
   4   3   7         37.37         49.84         40.25 o
   5   3   7       2201.81       2087.03         42.96 o
   6   3   7          0.43          0.27          1.92 o
   7   3   7       1402.12       1285.60         44.30 o
   8   3   7         17.37         18.73          5.55 o
   9   3   7         15.25         16.98          6.39 o
 -10   4   7         68.29         67.18          6.47 o
  -9   4   7         16.82         14.36          2.79 o
  -8   4   7        282.38        288.51         13.48 o
  -7   4   7        304.23        299.60         13.34 o
  -6   4   7        424.23        398.93         15.18 o
  -5   4   7        317.41        305.67         45.22 o
  -4   4   7          6.00         -4.76         15.75 o
  -3   4   7       1789.47       1782.77        128.25 o
  -2   4   7        404.06        381.02         56.55 o
  -1   4   7       5589.53       5225.00        203.92 o
   0   4   7          2.03         -1.72          5.39 o
   1   4   7         81.13        100.59         29.82 o
   2   4   7        257.09        223.95         46.19 o
   3   4   7       2610.81       2352.16        202.75 o
   4   4   7        143.15        128.57         19.25 o
   5   4   7       1942.20       1835.01         40.64 o
   6   4   7          3.20         -0.18          2.33 o
   7   4   7        408.05        366.03         21.08 o
   8   4   7         41.82         36.05          8.41 o
   9   4   7        471.61        457.92         29.36 o
 -10   5   7         19.99         17.84          3.44 o
  -9   5   7        448.03        438.21         17.57 o
  -8   5   7         35.09         34.91          4.93 o
  -7   5   7          0.04          2.58          1.65 o
  -6   5   7         49.18         49.08          6.18 o
  -5   5   7       1238.69       1188.15         31.85 o
  -4   5   7          3.78          8.60          9.85 o
  -3   5   7       1982.86       1926.55        116.32 o
  -2   5   7        535.24        509.42         55.85 o
  -1   5   7       1981.58       1941.22        103.80 o
   0   5   7       2559.59       2688.78        133.51 o
   1   5   7       3613.86       3503.19        181.17 o
   2   5   7       3295.56       3221.90        180.51 o
   3   5   7          1.83         19.85         27.82 o
   4   5   7          3.58          3.67          2.06 o
   5   5   7       2130.44       2001.48         42.72 o
   6   5   7         48.94         45.70          6.88 o
   7   5   7       1572.61       1470.04         42.46 o
   8   5   7         10.61          6.72          3.95 o
   9   5   7         38.18         30.69          8.89 o
 -10   6   7          0.00         -1.46          2.15 o
  -9   6   7         42.95         40.34          5.64 o
  -8   6   7        176.42        180.91         10.67 o
  -7   6   7        757.27        734.02         20.03 o
  -6   6   7        542.07        540.90         16.70 o
  -5   6   7        212.48        208.08         12.13 o
  -4   6   7        438.30        457.58         52.52 o
  -3   6   7       2550.77       2525.13        114.49 o
  -2   6   7         25.56         10.09         10.25 o
  -1   6   7       2733.09       2583.43        149.32 o
   0   6   7        298.70        269.63         42.68 o
   1   6   7        164.91        164.38         39.15 o
   2   6   7        370.35        362.50         78.12 o
   3   6   7       1482.78       1489.82        166.32 o
   4   6   7         40.47         38.66          6.00 o
   5   6   7       1348.08       1291.70         30.83 o
   6   6   7          1.59          1.30          2.27 o
   7   6   7        221.42        201.46         15.73 o
   8   6   7         22.35         28.48          6.98 o
   9   6   7        671.71        658.71         40.74 o
 -10   7   7         15.28         12.41          2.62 o
  -9   7   7        600.84        609.84         21.05 o
  -8   7   7         52.27         59.10          6.25 o
  -7   7   7         45.33         54.90          5.74 o
  -6   7   7         18.40         15.17          3.02 o
  -5   7   7       1517.13       1449.95         29.49 o
  -4   7   7        155.00        147.16         29.46 o
  -3   7   7        238.56        269.92         38.28 o
  -2   7   7          6.25         -0.28          6.85 o
  -1   7   7        554.22        457.04         63.60 o
   0   7   7        302.55        273.38         44.08 o
   1   7   7       2400.04       2375.17        152.52 o
   2   7   7       2961.85       2866.20        225.99 o
   3   7   7         66.46         66.80         33.71 o
   4   7   7         32.34         34.25          5.29 o
   5   7   7       1206.78       1175.40         33.50 o
   6   7   7          7.80         10.56          2.95 o
   7   7   7        267.41        271.93         20.65 o
   8   7   7        169.37        173.36         17.38 o
   9   7   7          0.87         12.89         10.35 o
 -10   8   7          7.20          3.60          3.59 o
  -9   8   7        363.28        377.95         16.69 o
  -8   8   7        272.17        277.25         12.93 o
  -7   8   7        794.09        764.92         20.11 o
  -6   8   7        437.72        439.96         14.59 o
  -5   8   7         41.03         42.28          4.92 o
  -4   8   7        131.95        148.66         30.20 o
  -3   8   7        840.47        788.15         66.36 o
  -2   8   7          3.42          9.20          4.73 o
  -1   8   7       1632.68       1608.91        122.68 o
   0   8   7          3.99          0.74          8.09 o
   1   8   7         54.34         26.28         19.59 o
   2   8   7          1.74          5.67          8.39 o
   3   8   7       3892.63       3854.54        395.33 o
   4   8   7          7.26          9.02          3.13 o
   5   8   7        969.32        989.03         30.11 o
   6   8   7          2.84          6.80          3.58 o
   7   8   7          7.13          6.62          3.27 o
   8   8   7        140.34        142.31         19.59 o
   9   8   7        440.25        466.44         45.68 o
 -10   9   7         51.20         57.67          6.73 o
  -9   9   7        310.77        317.08         15.42 o
  -8   9   7         35.19         41.50          5.03 o
  -7   9   7         14.33         15.53          3.13 o
  -6   9   7          1.66          4.25          2.36 o
  -5   9   7       1183.45       1169.44         23.93 o
  -4   9   7         24.00         22.44          5.31 o
  -3   9   7        179.39        196.57         33.47 o
  -2   9   7          4.61          0.34          6.82 o
  -1   9   7       1413.87       1414.95         98.63 o
   0   9   7       1107.52       1141.47        114.45 o
   1   9   7       3109.04       2993.33        233.83 o
   2   9   7        601.17        609.93        109.46 o
   3   9   7        547.44        523.52         47.87 o
   4   9   7        466.46        473.16         19.56 o
   5   9   7        103.73        111.20         10.22 o
   6   9   7          2.44          2.85          2.72 o
   7   9   7         11.17         14.59          4.90 o
   8   9   7         38.37         39.25          8.63 o
 -10  10   7          0.78          1.27          2.59 o
  -9  10   7        185.78        186.63         12.62 o
  -8  10   7        284.38        284.60         14.15 o
  -7  10   7        715.04        711.33         21.09 o
  -6  10   7        313.51        308.39         13.59 o
  -5  10   7        651.14        632.30         16.86 o
  -4  10   7         20.25         15.31          6.27 o
  -3  10   7         41.59         37.37         14.34 o
  -2  10   7         75.14         71.60         17.24 o
  -1  10   7        599.61        553.60         58.42 o
   0  10   7        138.44        115.04         36.77 o
   1  10   7        572.00        598.99        107.36 o
   2  10   7        504.35        402.02        141.86 o
   3  10   7       1178.18       1168.29         40.33 o
   4  10   7        273.24        274.53         16.77 o
   5  10   7        680.92        685.60         25.95 o
   6  10   7          7.91          3.02          2.47 o
   7  10   7         95.33         93.48         12.11 o
   8  10   7         54.61         46.31         10.28 o
  -9  11   7        261.02        261.57         14.38 o
  -8  11   7         43.07         43.36          5.61 o
  -7  11   7         14.90         15.80          2.98 o
  -6  11   7        336.21        336.96         14.40 o
  -5  11   7        503.06        498.22         15.98 o
  -4  11   7        108.19        109.39          8.31 o
  -3  11   7        434.31        417.96         51.49 o
  -2  11   7        742.87        794.37         62.78 o
  -1  11   7        916.87        943.09         89.79 o
   0  11   7        845.98        816.43         84.29 o
   1  11   7       2234.80       1946.79        195.97 o
   2  11   7       1261.43       1371.27        108.69 o
   3  11   7        294.32        303.77         20.50 o
   4  11   7          8.50          5.61          2.81 o
   5  11   7         11.23         16.43          4.87 o
   6  11   7         31.74         27.14          6.37 o
   7  11   7          5.04          5.27          3.29 o
   8  11   7          5.08          6.01          4.19 o
  -9  12   7         41.81         48.21          6.92 o
  -8  12   7        145.94        154.12         10.67 o
  -7  12   7        647.82        648.49         20.71 o
  -6  12   7        464.96        451.02         17.15 o
  -5  12   7        475.32        459.47         15.57 o
  -4  12   7         18.52         11.54          5.07 o
  -3  12   7        498.38        493.34         20.27 o
  -2  12   7         79.86         56.79         21.35 o
  -1  12   7        202.16        219.48         39.14 o
   0  12   7          2.40         -7.66         10.76 o
   1  12   7          2.00          3.43          5.11 o
   2  12   7        672.84        704.94         54.80 o
   3  12   7       2253.41       2241.61         42.83 o
   4  12   7        316.77        324.12         20.00 o
   5  12   7        367.99        365.11         22.59 o
   6  12   7         35.38         30.94          7.93 o
   7  12   7        167.57        162.07         17.05 o
   8  12   7         95.67         99.30         14.85 o
  -9  13   7        262.59        274.26         16.92 o
  -8  13   7          3.13          2.78          1.57 o
  -7  13   7         18.14         19.13          3.85 o
  -6  13   7        189.19        188.92         10.75 o
  -5  13   7        305.65        300.47         12.90 o
  -4  13   7        804.60        785.93         20.90 o
  -3  13   7         32.73         38.95          5.30 o
  -2  13   7         19.92         16.83          4.25 o
  -1  13   7        750.16        741.10         38.36 o
   0  13   7        289.14        339.59         32.23 o
   1  13   7       2966.52       3289.14        239.99 o
   2  13   7        723.18        763.10         41.04 o
   3  13   7        369.29        396.45         18.16 o
   4  13   7        109.83        111.75         10.28 o
   5  13   7         33.71         29.23          5.09 o
   6  13   7        213.59        228.41         16.31 o
   7  13   7         30.70         28.34          6.08 o
   8  13   7         24.96         27.89          7.94 o
  -9  14   7         73.90         80.13          9.72 o
  -8  14   7         46.93         46.07          7.25 o
  -7  14   7        532.62        552.67         19.74 o
  -6  14   7        264.83        274.09         13.85 o
  -5  14   7        416.88        400.16         16.26 o
  -4  14   7         47.06         61.01          6.45 o
  -3  14   7         70.25         72.57          6.86 o
  -2  14   7        801.88        793.09         24.14 o
  -1  14   7        284.92        290.93         16.15 o
   0  14   7         69.96         67.00         13.35 o
   1  14   7         13.59         16.25          4.92 o
   2  14   7        212.35        221.81         15.02 o
   3  14   7       1530.19       1587.38         37.39 o
   4  14   7        544.46        557.74         23.68 o
   5  14   7        380.94        385.90         21.07 o
   6  14   7        169.66        186.98         15.11 o
   7  14   7        125.58        143.87         13.78 o
   8  14   7        155.90        161.55         15.68 o
  -9  15   7         88.28        104.42         11.59 o
  -8  15   7          0.74          3.42          2.51 o
  -7  15   7          1.32          4.63          2.45 o
  -6  15   7        282.69        272.21         14.88 o
  -5  15   7       1060.54       1008.56         28.36 o
  -4  15   7        573.10        568.51         22.37 o
  -3  15   7        223.90        221.16         12.34 o
  -2  15   7        275.79        279.71         12.50 o
  -1  15   7        789.37        788.75         22.24 o
   0  15   7        115.03        113.59          9.22 o
   1  15   7       1738.46       1724.07         62.54 o
   2  15   7        745.10        782.43         28.81 o
   3  15   7        247.23        265.80         17.77 o
   4  15   7        666.50        669.40         29.37 o
   5  15   7         26.96         28.05          5.46 o
   6  15   7       1379.49       1403.69         53.19 o
   7  15   7         36.13         37.23          7.50 o
  -8  16   7        146.22        164.28         14.11 o
  -7  16   7        267.06        285.10         17.63 o
  -6  16   7         78.15         82.09          8.35 o
  -5  16   7         87.98         90.50          8.34 o
  -4  16   7         59.86         67.15          7.99 o
  -3  16   7          2.82          4.53          3.20 o
  -2  16   7       1646.25       1595.08         33.15 o
  -1  16   7        617.36        615.19         20.86 o
   0  16   7        932.48        954.51         36.78 o
   1  16   7         89.04         90.50          8.12 o
   2  16   7        168.38        183.47         12.61 o
   3  16   7       2023.16       2017.59         56.21 o
   4  16   7        402.75        449.03         24.57 o
   5  16   7         44.34         55.35          9.30 o
   6  16   7         69.09         83.73         13.79 o
   7  16   7        161.75        176.99         19.86 o
  -8  17   7         21.13         19.18          5.58 o
  -7  17   7         13.65         12.29          4.04 o
  -6  17   7         77.53         87.65          9.61 o
  -5  17   7        556.57        556.85         25.11 o
  -4  17   7        602.12        588.58         24.30 o
  -3  17   7         32.05         32.48          4.93 o
  -2  17   7        331.03        333.13         18.10 o
  -1  17   7        230.60        221.64         12.27 o
   0  17   7        332.60        351.18         17.49 o
   1  17   7       1116.95       1143.87         31.61 o
   2  17   7         46.38         44.55          6.24 o
   3  17   7         49.36         51.41          7.11 o
   4  17   7        132.95        137.68         13.93 o
   5  17   7         82.16         85.65         11.45 o
   6  17   7        982.95       1043.02         46.61 o
   7  17   7          2.74          7.50          5.25 o
  -8  18   7          4.84          8.63          3.41 o
  -7  18   7        128.44        146.81         13.15 o
  -6  18   7        119.72        132.20         12.02 o
  -5  18   7         18.13         17.62          5.16 o
  -4  18   7        103.73         94.17          9.93 o
  -3  18   7         39.99         35.45          5.23 o
  -2  18   7       1245.10       1191.19         30.24 o
  -1  18   7        588.57        599.32         23.92 o
   0  18   7         15.57         18.25          3.77 o
   1  18   7         42.74         44.66          6.45 o
   2  18   7        127.26        132.50         11.73 o
   3  18   7        384.80        403.98         20.73 o
   4  18   7        254.55        280.33         17.91 o
   5  18   7         48.44         49.95          7.64 o
   6  18   7         26.39         24.27          7.47 o
   7  18   7        153.16        164.26         19.67 o
  -7  19   7         12.85          9.23          3.40 o
  -6  19   7         23.70         23.01          4.92 o
  -5  19   7        431.81        447.65         27.53 o
  -4  19   7        393.76        361.92         18.56 o
  -3  19   7        109.06         98.81          9.05 o
  -2  19   7        319.37        306.94         17.99 o
  -1  19   7        239.79        231.26         15.53 o
   0  19   7         21.89         21.86          4.63 o
   1  19   7         26.53         22.81          4.76 o
   2  19   7          4.09          7.13          2.11 o
   3  19   7          1.73          4.09          2.23 o
   4  19   7         83.12         80.52          9.83 o
   5  19   7         97.08        104.62         11.33 o
   6  19   7        351.01        381.30         29.39 o
  -7  20   7         31.98         32.30          6.29 o
  -6  20   7         60.32         67.78         10.53 o
  -5  20   7          7.30         11.40          3.64 o
  -4  20   7        328.22        301.39         19.21 o
  -3  20   7        122.89        128.41         12.04 o
  -2  20   7        406.92        386.92         20.74 o
  -1  20   7        706.36        668.78         26.95 o
   0  20   7        152.14        154.12         12.75 o
   1  20   7        293.79        314.57         23.35 o
   2  20   7         19.80         23.19          4.80 o
   3  20   7        167.51        178.00         14.36 o
   4  20   7        163.48        183.41         14.94 o
   5  20   7        110.96        111.57         12.13 o
   6  20   7         15.79         14.80          5.38 o
  -7  21   7          0.38          1.24          3.27 o
  -6  21   7         60.97         47.84          8.43 o
  -5  21   7         65.49         75.58         11.64 o
  -4  21   7        304.07        307.41         23.16 o
  -3  21   7         38.93         41.27          5.88 o
  -2  21   7          1.74          6.43          2.75 o
  -1  21   7         79.30         81.20          9.64 o
   0  21   7         17.59         34.92          6.28 o
   1  21   7        232.05        231.07         18.94 o
   2  21   7        124.52        124.41         12.97 o
   3  21   7         66.57         76.86          9.91 o
   4  21   7         54.63         62.51          8.90 o
   5  21   7        282.39        282.05         19.74 o
  -6  22   7         82.61         89.10         12.49 o
  -5  22   7          8.85          7.12          2.85 o
  -4  22   7        110.58        115.68         14.59 o
  -3  22   7         58.72         52.15          7.84 o
  -2  22   7        891.27        826.15         31.75 o
  -1  22   7        370.64        370.99         21.10 o
   0  22   7        114.83        101.99         11.03 o
   1  22   7        343.67        358.62         23.21 o
   2  22   7         37.10         37.50          7.46 o
   3  22   7        172.06        172.74         14.74 o
   4  22   7        257.61        257.09         18.65 o
   5  22   7          8.51          4.13          3.24 o
  -6  23   7         15.11         10.65          5.14 o
  -5  23   7        110.63         92.70         13.10 o
  -4  23   7        391.68        410.94         28.09 o
  -3  23   7        135.65        132.61         13.29 o
  -2  23   7          0.29          2.50          3.82 o
  -1  23   7          2.10          8.70          2.93 o
   0  23   7        384.39        388.80         21.93 o
   1  23   7          6.80          7.63          3.81 o
   2  23   7        286.78        274.78         23.60 o
   3  23   7        102.30        101.27         11.60 o
   4  23   7         22.87         14.39          4.78 o
  -5  24   7          0.02          1.64          2.93 o
  -4  24   7         25.43         27.74          7.96 o
  -3  24   7          8.89          3.23          4.94 o
  -2  24   7        782.47        730.12         35.77 o
  -1  24   7         94.44         98.41         11.36 o
   0  24   7        196.75        200.08         18.20 o
   1  24   7          6.57         14.56          5.65 o
   2  24   7        156.59        144.26         17.02 o
   3  24   7         29.09         27.32          7.05 o
   4  24   7        144.22        158.11         15.08 o
  -4  25   7        289.54        270.55         23.99 o
  -3  25   7         13.64          8.46          3.91 o
  -2  25   7         11.32          9.50          4.04 o
  -1  25   7         18.30         16.00          6.23 o
   0  25   7        518.84        513.85         29.44 o
   1  25   7          5.48         10.56          6.88 o
   2  25   7        309.35        310.11         26.25 o
   3  25   7          0.01          0.56          3.32 o
  -3  26   7         57.30         40.66          9.96 o
  -2  26   7        350.13        293.23         23.51 o
  -1  26   7         69.21         52.00          9.41 o
   0  26   7         38.73         34.34          8.57 o
   1  26   7         40.35         36.00          7.62 o
   2  26   7        266.16        261.99         22.02 o
  -2  27   7          3.08          5.66          3.86 o
  -1  27   7         32.43         22.68         11.55 o
   0  27   7        225.59        205.49         23.39 o
   1  27   7          3.75         -4.39          4.39 o
 -10   0   8        247.17        265.90         22.00 o
  -8   0   8        470.64        470.16         25.80 o
  -6   0   8        128.01        122.54         13.65 o
  -4   0   8        765.66        728.37        150.79 o
  -2   0   8        421.32        368.27        103.80 o
   0   0   8        751.17        912.75        166.35 o
   2   0   8        718.71        628.20        151.00 o
   4   0   8        220.79        199.35         16.49 o
   6   0   8       1188.55       1104.66         55.60 o
   8   0   8        951.21        909.46        111.13 o
 -10   1   8        176.16        178.34         12.61 o
  -9   1   8         13.43         16.47          3.39 o
  -8   1   8        103.46        106.50          8.88 o
  -7   1   8        351.69        325.85         15.28 o
  -6   1   8       1021.96        965.39         24.45 o
  -5   1   8          0.93          1.72          2.21 o
  -4   1   8        790.78        782.97         93.29 o
  -3   1   8         12.96         15.74         14.74 o
  -2   1   8       3375.96       3240.91        216.19 o
  -1   1   8          4.54         -0.42         11.32 o
   0   1   8       2609.22       2469.48        193.39 o
   1   1   8          0.87          4.80         19.99 o
   2   1   8       1320.91       1250.93        150.78 o
   3   1   8          4.74          4.19         13.74 o
   4   1   8        550.44        509.05         18.71 o
   5   1   8        223.69        205.30         12.39 o
   6   1   8         28.73         28.06          5.91 o
   7   1   8         87.04         76.47         11.02 o
   8   1   8        107.18        101.34         13.57 o
   9   1   8          0.18          1.38          3.53 o
 -10   2   8        101.38        110.06          9.26 o
  -9   2   8          0.05          1.94          2.65 o
  -8   2   8        628.82        614.02         22.56 o
  -7   2   8         42.23         40.13          5.37 o
  -6   2   8         64.81         62.77          6.36 o
  -5   2   8        474.94        450.39         17.08 o
  -4   2   8        518.68        480.14         73.54 o
  -3   2   8         16.21         16.57         11.22 o
  -2   2   8        505.83        463.41         81.23 o
  -1   2   8         43.67         54.40         28.18 o
   0   2   8        369.60        374.39         74.79 o
   1   2   8         53.72         48.66         27.61 o
   2   2   8       3286.74       2999.11        233.16 o
   3   2   8         60.00         71.97         36.84 o
   4   2   8          0.68          0.25          2.06 o
   5   2   8         68.91         68.54          7.85 o
   6   2   8       1426.06       1270.56         37.38 o
   7   2   8          1.35         -0.55          2.68 o
   8   2   8        400.16        362.04         25.59 o
   9   2   8          2.16         -0.24          4.78 o
 -10   3   8        324.35        338.38         15.71 o
  -9   3   8         41.82         44.92          5.22 o
  -8   3   8         60.25         64.64          7.01 o
  -7   3   8        240.28        232.56         13.12 o
  -6   3   8        507.38        483.82         16.15 o
  -5   3   8        264.83        251.57         12.66 o
  -4   3   8         22.20         11.82         13.52 o
  -3   3   8        527.19        491.94         71.01 o
  -2   3   8       1292.06       1228.32        108.04 o
  -1   3   8         37.82         43.84         23.11 o
   0   3   8       3279.14       3378.90        226.53 o
   1   3   8        876.16        866.40        118.84 o
   2   3   8          3.78         11.89         14.44 o
   3   3   8        328.30        369.61         85.22 o
   4   3   8       1025.44        911.11         28.19 o
   5   3   8        582.99        532.74         22.61 o
   6   3   8         22.59         23.60          5.57 o
   7   3   8        480.01        423.93         26.12 o
   8   3   8        598.51        567.65         32.03 o
 -10   4   8         53.62         60.62          6.74 o
  -9   4   8         72.55         78.51          8.01 o
  -8   4   8        497.29        509.57         19.32 o
  -7   4   8        116.18        121.03          8.63 o
  -6   4   8         79.05         77.08          6.05 o
  -5   4   8        126.56        119.51          8.01 o
  -4   4   8       1783.52       1698.76        140.49 o
  -3   4   8       1036.13        933.82         99.46 o
  -2   4   8       3923.65       3781.23        191.42 o
  -1   4   8          0.43          6.61         22.84 o
   0   4   8        679.41        671.39        102.79 o
   1   4   8        516.34        465.56         68.96 o
   2   4   8       4238.39       3993.24        268.01 o
   3   4   8        114.05        110.43         16.11 o
   4   4   8         54.92         51.68          6.68 o
   5   4   8        242.73        224.17         14.67 o
   6   4   8       1256.49       1153.59         36.12 o
   7   4   8         58.06         42.45          6.94 o
   8   4   8        471.00        435.02         28.05 o
 -10   5   8        213.54        218.66         14.05 o
  -9   5   8         30.88         30.84          4.99 o
  -8   5   8        165.16        181.00         11.48 o
  -7   5   8        106.13        100.82          8.05 o
  -6   5   8        896.75        855.28         20.37 o
  -5   5   8       1018.21        975.76         23.34 o
  -4   5   8         30.46         25.33         17.81 o
  -3   5   8        982.99        970.31         87.24 o
  -2   5   8       2787.41       2738.36        138.17 o
  -1   5   8       1450.86       1323.69        111.49 o
   0   5   8       2737.76       2715.00        287.50 o
   1   5   8        445.77        392.84         64.49 o
   2   5   8         87.07        102.42         41.01 o
   3   5   8       1699.98       1607.73         46.24 o
   4   5   8       1228.09       1168.99         31.74 o
   5   5   8        920.12        859.19         29.42 o
   6   5   8        486.29        457.10         22.76 o
   7   5   8         14.75         10.34          3.66 o
   8   5   8        492.59        446.33         28.24 o
 -10   6   8        122.95        130.12         11.00 o
  -9   6   8         32.73         38.86          5.95 o
  -8   6   8        502.44        516.30         19.47 o
  -7   6   8         58.75         56.85          6.01 o
  -6   6   8          2.18          8.10          3.51 o
  -5   6   8        127.79        129.24          8.53 o
  -4   6   8       2091.66       1956.54         56.70 o
  -3   6   8       1573.70       1557.95        110.63 o
  -2   6   8        955.77        907.41         80.21 o
  -1   6   8        236.08        213.24         45.41 o
   0   6   8        681.92        730.25         86.38 o
   1   6   8        599.92        611.29         81.82 o
   2   6   8       4829.99       4346.17        282.09 o
   3   6   8        430.00        437.27         24.33 o
   4   6   8        584.72        573.23         21.87 o
   5   6   8        114.10        120.78         12.41 o
   6   6   8       1013.36        981.75         37.57 o
   7   6   8         93.72         84.13         11.66 o
   8   6   8        587.70        575.33         36.79 o
 -10   7   8        131.26        128.40         10.90 o
  -9   7   8         19.50         14.58          2.90 o
  -8   7   8        220.57        231.56         13.13 o
  -7   7   8         91.62         87.78          7.44 o
  -6   7   8       1731.21       1631.92         29.14 o
  -5   7   8        530.28        525.74         16.14 o
  -4   7   8         23.86         28.69          4.77 o
  -3   7   8        172.43        171.65         36.94 o
  -2   7   8       1509.94       1493.83        125.95 o
  -1   7   8        119.03        141.64         37.55 o
   0   7   8        996.98       1061.15         93.21 o
   1   7   8        179.98        166.98         44.59 o
   2   7   8         29.59         41.47         27.62 o
   3   7   8       1475.02       1458.67         44.76 o
   4   7   8       2251.69       2195.36         70.29 o
   5   7   8       1160.15       1178.38         33.96 o
   6   7   8        359.80        330.19         21.95 o
   7   7   8        105.15         99.65         12.68 o
   8   7   8         14.69          9.84          4.00 o
 -10   8   8        110.45        121.39         10.02 o
  -9   8   8          0.46          5.04          2.77 o
  -8   8   8         93.82        114.67          9.04 o
  -7   8   8          0.82          3.01          2.05 o
  -6   8   8          6.35          9.93          2.82 o
  -5   8   8         18.55         19.21          3.14 o
  -4   8   8        905.92        878.38         25.33 o
  -3   8   8        909.42        888.97         85.64 o
  -2   8   8        870.01        841.56         95.95 o
  -1   8   8         15.20         -5.55         13.01 o
   0   8   8        453.09        462.64         61.57 o
   1   8   8        404.70        438.77         74.08 o
   2   8   8       1772.45       1687.24         79.27 o
   3   8   8          1.67          3.46          2.47 o
   4   8   8          4.18          6.83          3.18 o
   5   8   8        248.43        258.99         16.02 o
   6   8   8        434.58        450.55         22.45 o
   7   8   8         14.48         13.24          2.93 o
   8   8   8        310.42        308.27         23.77 o
  -9   9   8         23.67         14.68          3.96 o
  -8   9   8        187.82        194.41         12.46 o
  -7   9   8        291.54        285.25         15.11 o
  -6   9   8       1274.38       1276.97         28.05 o
  -5   9   8        166.12        171.39          9.56 o
  -4   9   8        347.26        326.15         15.69 o
  -3   9   8        163.72        162.93         11.90 o
  -2   9   8        271.59        282.98         56.25 o
  -1   9   8         28.12         33.94         15.38 o
   0   9   8        109.02        120.06         39.62 o
   1   9   8        189.04        179.39         46.80 o
   2   9   8        240.14        237.73         17.56 o
   3   9   8         13.53         20.37          4.67 o
   4   9   8        875.17        864.13         27.99 o
   5   9   8        753.93        749.20         27.66 o
   6   9   8        197.56        191.05         14.58 o
   7   9   8        122.97        118.94         12.37 o
   8   9   8          4.40          4.76          4.72 o
  -9  10   8          1.89          0.38          1.91 o
  -8  10   8         16.11         17.65          4.99 o
  -7  10   8          2.78         -0.10          1.34 o
  -6  10   8         29.84         28.97          4.53 o
  -5  10   8         35.17         36.70          4.87 o
  -4  10   8        383.65        379.95         15.63 o
  -3  10   8        148.74        151.13         10.37 o
  -2  10   8        716.86        666.00         42.58 o
  -1  10   8          8.38          6.18         24.49 o
   0  10   8        807.96        786.29        103.17 o
   1  10   8         68.45         80.42         14.74 o
   2  10   8       1327.81       1361.44         36.12 o
   3  10   8        103.26        104.20         10.78 o
   4  10   8        238.13        230.44         14.63 o
   5  10   8         24.36         24.25          5.36 o
   6  10   8        187.18        189.55         14.96 o
   7  10   8         17.28         22.16          5.45 o
   8  10   8        133.49        125.09         19.23 o
  -9  11   8          7.07          7.78          2.61 o
  -8  11   8        208.03        212.72         12.73 o
  -7  11   8        102.56        112.49          8.57 o
  -6  11   8        592.56        588.34         19.61 o
  -5  11   8         51.63         48.38          5.51 o
  -4  11   8        206.50        212.00         12.06 o
  -3  11   8         85.96         84.51          8.05 o
  -2  11   8        279.67        285.42         15.48 o
  -1  11   8        434.98        408.34         35.38 o
   0  11   8        154.21        166.10         21.28 o
   1  11   8         57.06         61.74         10.78 o
   2  11   8        799.57        848.50         30.31 o
   3  11   8        157.37        159.38         13.60 o
   4  11   8        788.05        787.83         27.45 o
   5  11   8        156.47        171.30         13.50 o
   6  11   8        595.45        600.83         30.94 o
   7  11   8         40.27         47.91          9.64 o
   8  11   8         18.62         13.33          6.52 o
  -9  12   8         12.86         10.47          3.23 o
  -8  12   8        115.51        129.87         10.04 o
  -7  12   8          4.84          5.14          1.78 o
  -6  12   8          6.59          7.60          2.11 o
  -5  12   8        105.09        102.84          8.27 o
  -4  12   8        678.28        679.47         21.89 o
  -3  12   8        500.99        509.61         17.34 o
  -2  12   8       1108.65       1098.28         28.35 o
  -1  12   8         36.58         38.67          5.81 o
   0  12   8        128.10        122.47         11.60 o
   1  12   8        700.45        713.19         25.75 o
   2  12   8       1490.82       1571.57         40.03 o
   3  12   8        177.26        172.91         13.73 o
   4  12   8        107.91        118.10         12.11 o
   5  12   8         29.16         29.84          6.99 o
   6  12   8        406.73        397.46         25.54 o
   7  12   8         33.60         32.04          8.29 o
   8  12   8        118.85        117.14         15.48 o
  -9  13   8          0.07          0.92          2.00 o
  -8  13   8        190.49        201.80         12.55 o
  -7  13   8         45.40         52.32          6.08 o
  -6  13   8        550.73        538.64         20.56 o
  -5  13   8        139.83        142.35          9.27 o
  -4  13   8        226.03        230.55         12.99 o
  -3  13   8        365.22        363.98         15.01 o
  -2  13   8        496.39        487.56         17.79 o
  -1  13   8        714.09        742.12         21.61 o
   0  13   8        216.75        233.36         15.76 o
   1  13   8        602.80        597.16         20.11 o
   2  13   8        659.24        673.97         24.09 o
   3  13   8         56.85         68.61          8.93 o
   4  13   8        571.24        589.19         32.96 o
   5  13   8        426.78        459.42         30.58 o
   6  13   8        358.80        351.97         24.49 o
   7  13   8          1.52          2.31          3.84 o
  -8  14   8         93.47         95.43          8.99 o
  -7  14   8        151.87        144.82         10.86 o
  -6  14   8         53.38         62.17          7.09 o
  -5  14   8        106.52        103.81          8.02 o
  -4  14   8        528.56        533.39         20.28 o
  -3  14   8       1308.94       1304.28         31.13 o
  -2  14   8        264.42        263.50         13.43 o
  -1  14   8          6.90          8.53          3.37 o
   0  14   8         67.93         71.73          6.45 o
   1  14   8        462.10        459.83         18.76 o
   2  14   8        839.50        861.49         28.00 o
   3  14   8        227.18        242.67         17.98 o
   4  14   8        140.15        144.74         16.72 o
   5  14   8          6.49         10.15          5.37 o
   6  14   8        442.30        420.30         31.17 o
   7  14   8        485.18        490.80         30.61 o
  -8  15   8         55.56         59.97          8.49 o
  -7  15   8         10.39         11.62          2.34 o
  -6  15   8        447.78        435.06         18.08 o
  -5  15   8         41.27         34.96          6.50 o
  -4  15   8        234.86        244.99         14.30 o
  -3  15   8        449.96        437.61         18.58 o
  -2  15   8        658.69        653.98         21.72 o
  -1  15   8       1245.72       1243.94         29.37 o
   0  15   8        134.47        133.02          9.44 o
   1  15   8        885.05        877.76         38.88 o
   2  15   8        270.66        282.02         22.95 o
   3  15   8         72.18         80.00         10.65 o
   4  15   8        543.78        543.10         28.58 o
   5  15   8        224.63        240.71         19.72 o
   6  15   8        233.66        247.65         24.37 o
   7  15   8        126.63        134.97         16.18 o
  -8  16   8          5.47          6.98          2.86 o
  -7  16   8        179.29        176.03         12.95 o
  -6  16   8         35.67         35.45          5.54 o
  -5  16   8          8.58         12.47          4.56 o
  -4  16   8        391.23        379.34         19.83 o
  -3  16   8        416.52        436.30         18.97 o
  -2  16   8        578.10        576.60         21.17 o
  -1  16   8         41.05         48.37          5.82 o
   0  16   8        278.00        278.65         14.09 o
   1  16   8        891.98        872.62         34.61 o
   2  16   8        827.09        815.46         38.97 o
   3  16   8        144.71        157.29         17.46 o
   4  16   8          8.34          9.95          4.81 o
   5  16   8         28.36         23.64         10.01 o
   6  16   8        176.17        173.75         20.55 o
   7  16   8        305.75        295.23         45.76 o
  -8  17   8        102.49        107.73         11.71 o
  -7  17   8         22.85         15.60          4.95 o
  -6  17   8        498.41        517.21         21.73 o
  -5  17   8         13.52         15.95          4.72 o
  -4  17   8        132.16        122.41         11.39 o
  -3  17   8         68.88         73.96          8.77 o
  -2  17   8        245.21        240.15         15.37 o
  -1  17   8       1038.80       1048.30         28.83 o
   0  17   8        239.08        258.33         16.01 o
   1  17   8        543.21        520.08         23.42 o
   2  17   8        161.37        165.07         18.09 o
   3  17   8          2.87          2.96          2.62 o
   4  17   8        392.47        399.32         37.37 o
   5  17   8        147.03        155.99         18.98 o
   6  17   8        106.93        130.89         23.72 o
  -7  18   8         40.27         46.85          7.75 o
  -6  18   8        202.81        201.85         13.92 o
  -5  18   8        126.45        131.10         11.45 o
  -4  18   8        246.81        240.65         16.47 o
  -3  18   8        282.76        277.41         17.08 o
  -2  18   8        286.19        287.59         15.49 o
  -1  18   8          1.18          5.18          2.08 o
   0  18   8        169.79        177.20         15.15 o
   1  18   8        282.75        281.76         19.43 o
   2  18   8        511.08        495.50         27.02 o
   3  18   8         97.96        106.37         12.37 o
   4  18   8        238.88        252.33         19.80 o
   5  18   8         53.12         47.99         11.63 o
   6  18   8        128.58        144.70         23.82 o
  -7  19   8         28.01         33.20          6.74 o
  -6  19   8        136.12        143.12         14.82 o
  -5  19   8         53.15         49.94          8.26 o
  -4  19   8          3.40          1.81          1.70 o
  -3  19   8         45.78         40.82          6.28 o
  -2  19   8        412.06        392.11         18.77 o
  -1  19   8        880.88        843.66         30.58 o
   0  19   8         34.13         34.80          6.52 o
   1  19   8        279.90        263.83         19.14 o
   2  19   8        121.85        118.98         12.85 o
   3  19   8         14.04         14.41          5.14 o
   4  19   8         41.68         33.34          6.59 o
   5  19   8         48.80         41.83          8.52 o
   6  19   8        217.81        228.02         22.83 o
  -7  20   8         57.41         55.02          9.48 o
  -6  20   8          0.09          3.83          3.37 o
  -5  20   8        165.48        169.23         17.45 o
  -4  20   8        210.45        202.12         14.43 o
  -3  20   8         28.14         18.62          4.28 o
  -2  20   8        245.89        230.81         16.59 o
  -1  20   8         41.69         41.64          7.21 o
   0  20   8         23.43         23.81          5.21 o
   1  20   8        130.88        149.85         17.54 o
   2  20   8        141.51        147.94         14.68 o
   3  20   8        260.95        256.23         20.12 o
   4  20   8         63.93         60.37          9.87 o
   5  20   8        121.26        119.20         14.43 o
  -6  21   8          9.34          5.66          2.76 o
  -5  21   8         39.22         33.06          8.48 o
  -4  21   8         31.94         32.69          5.89 o
  -3  21   8        234.21        216.60         18.66 o
  -2  21   8        144.83        139.71         13.18 o
  -1  21   8        158.66        154.70         13.74 o
   0  21   8         69.67         86.48         10.16 o
   1  21   8        427.24        414.27         29.89 o
   2  21   8        155.27        133.30         15.95 o
   3  21   8         65.62         60.53          9.55 o
   4  21   8          6.86         10.16          4.22 o
   5  21   8        139.01        140.97         16.09 o
  -6  22   8          7.65          2.32          2.88 o
  -5  22   8         66.42         87.36         13.43 o
  -4  22   8        106.48        106.80         14.54 o
  -3  22   8        111.68        102.47         11.99 o
  -2  22   8         36.64         18.73          4.54 o
  -1  22   8          1.34          4.34          2.54 o
   0  22   8         38.81         52.88          8.49 o
   1  22   8         40.31         36.25          7.35 o
   2  22   8        434.91        434.95         31.32 o
   3  22   8        101.33        100.94         13.24 o
   4  22   8         20.35         18.56          5.50 o
  -5  23   8        182.52        179.60         19.22 o
  -4  23   8          0.04          6.40          4.01 o
  -3  23   8         37.97         31.01          8.20 o
  -2  23   8        146.04        130.97         13.07 o
  -1  23   8        577.56        555.82         27.06 o
   0  23   8         74.85         76.84          9.79 o
   1  23   8        124.72         99.65         12.78 o
   2  23   8         11.53          6.88          4.35 o
   3  23   8        198.22        191.42         18.79 o
   4  23   8         56.47         41.35          8.68 o
  -4  24   8         42.25         37.43          8.79 o
  -3  24   8        298.63        297.71         24.86 o
  -2  24   8         30.36         25.98          4.81 o
  -1  24   8         20.32         12.39          5.31 o
   0  24   8         48.67         42.53          8.92 o
   1  24   8        753.56        721.63         35.29 o
   2  24   8         63.68         56.64          9.49 o
   3  24   8        209.46        184.05         17.50 o
  -3  25   8          0.47         -1.53          7.23 o
  -2  25   8        125.14        112.74         14.75 o
  -1  25   8        451.54        408.29         24.15 o
   0  25   8         41.78         51.84          9.69 o
   1  25   8        182.07        178.40         17.79 o
   2  25   8          0.23          4.68          5.03 o
  -2  26   8          4.20          5.06          3.98 o
  -1  26   8         11.11         10.10          4.32 o
   0  26   8          4.52         11.53          5.72 o
   1  26   8        168.70        173.23         17.80 o
  -9   0   9         37.37         47.70         11.30 o
  -7   0   9         12.39         12.59          5.24 o
  -5   0   9        113.12        117.49         11.02 o
  -3   0   9          5.52          4.63         12.72 o
  -1   0   9       3246.96       3116.59        326.98 o
   1   0   9       1750.77       1711.47        256.41 o
   3   0   9         15.02         29.19          6.77 o
   5   0   9         12.19         13.06          4.81 o
   7   0   9         48.64         38.63         11.05 o
 -10   1   9          0.44          3.10          1.92 o
  -9   1   9        695.37        677.23         28.11 o
  -8   1   9         50.01         30.71          5.32 o
  -7   1   9        980.86        913.86         29.23 o
  -6   1   9          9.75         11.08          3.13 o
  -5   1   9          0.89         10.39          5.87 o
  -4   1   9          1.75          3.06          4.93 o
  -3   1   9        424.06        385.67         80.84 o
  -2   1   9          0.59         -1.13         15.41 o
  -1   1   9        224.29        223.52         62.04 o
   0   1   9         35.04         56.80         30.89 o
   1   1   9       1174.71       1179.06        150.27 o
   2   1   9         17.36         18.43          7.28 o
   3   1   9       1645.85       1561.35         34.33 o
   4   1   9          0.07          1.22          2.13 o
   5   1   9        266.18        250.28         14.34 o
   6   1   9          2.40          4.16          2.27 o
   7   1   9        110.83         80.27         11.27 o
   8   1   9         44.02         36.82          8.20 o
 -10   2   9          0.45          0.37          2.64 o
  -9   2   9         50.64         55.26          6.81 o
  -8   2   9         16.36         19.38          4.50 o
  -7   2   9        150.45        141.35         11.40 o
  -6   2   9         50.74         48.89          5.92 o
  -5   2   9        447.88        432.84         16.13 o
  -4   2   9        123.13        111.93         14.10 o
  -3   2   9        342.03        313.57         74.05 o
  -2   2   9          6.52          6.48         10.09 o
  -1   2   9       1812.92       1635.36        167.39 o
   0   2   9         25.58          8.65         12.17 o
   1   2   9       4482.67       4323.49        289.11 o
   2   2   9         26.25         29.63          6.10 o
   3   2   9         76.46         77.15          7.30 o
   4   2   9          2.34          3.26          1.61 o
   5   2   9        519.89        476.68         22.32 o
   6   2   9         81.32         77.44          9.46 o
   7   2   9         83.97         65.36         10.07 o
   8   2   9         24.27         12.64          5.11 o
 -10   3   9          0.23          1.60          2.65 o
  -9   3   9        474.05        495.75         20.45 o
  -8   3   9         32.84         32.71          5.23 o
  -7   3   9        615.84        606.02         22.01 o
  -6   3   9          4.31          5.62          3.57 o
  -5   3   9          2.17          8.73          3.32 o
  -4   3   9        244.77        227.45         14.58 o
  -3   3   9        568.63        661.20        106.23 o
  -2   3   9        700.87        704.82        108.79 o
  -1   3   9        349.95        325.45         74.34 o
   0   3   9         46.45         75.58         36.83 o
   1   3   9       2263.08       2176.22        204.52 o
   2   3   9        376.88        372.88         21.66 o
   3   3   9       2010.80       1895.96         36.23 o
   4   3   9         37.31         36.80          5.32 o
   5   3   9        337.14        316.37         18.26 o
   6   3   9          2.28          4.74          2.02 o
   7   3   9        309.01        265.32         21.24 o
   8   3   9        427.61        374.76         26.72 o
 -10   4   9          6.73          8.58          1.94 o
  -9   4   9        104.83        100.51          9.24 o
  -8   4   9          0.16          4.60          2.93 o
  -7   4   9        102.45        111.39          9.53 o
  -6   4   9         12.69         10.85          3.57 o
  -5   4   9       1217.08       1152.20         24.71 o
  -4   4   9        127.58        120.88          9.58 o
  -3   4   9        457.06        449.23         87.45 o
  -2   4   9          5.44         -7.69         16.57 o
  -1   4   9       3886.30       3720.36        254.08 o
   0   4   9        165.89        157.48         54.27 o
   1   4   9       5300.85       5153.57        315.08 o
   2   4   9         18.55         11.10          4.54 o
   3   4   9         75.33         74.03          7.11 o
   4   4   9        249.82        228.81         13.26 o
   5   4   9       1101.45       1013.16         32.87 o
   6   4   9        321.87        296.71         18.76 o
   7   4   9         53.10         44.64          7.65 o
   8   4   9        113.90         89.67         12.71 o
  -9   5   9        308.92        316.02         16.34 o
  -8   5   9         39.24         47.00          6.07 o
  -7   5   9        624.23        610.21         20.43 o
  -6   5   9          4.02          5.02          1.80 o
  -5   5   9         29.00         37.35          4.59 o
  -4   5   9        697.84        650.85         21.95 o
  -3   5   9        994.23        968.55         33.09 o
  -2   5   9        526.30        386.03         81.74 o
  -1   5   9        426.10        443.53         88.43 o
   0   5   9        593.19        557.99        100.62 o
   1   5   9       1558.78       1468.04        167.66 o
   2   5   9          2.73          0.11          5.61 o
   3   5   9        663.42        645.42         21.13 o
   4   5   9         42.20         35.58          5.72 o
   5   5   9        215.61        208.62         14.93 o
   6   5   9        316.91        307.12         19.21 o
   7   5   9        451.65        393.08         23.15 o
   8   5   9         34.68         26.52          6.24 o
  -9   6   9         47.00         56.42          7.15 o
  -8   6   9         14.28         14.07          3.21 o
  -7   6   9        155.14        158.64         10.47 o
  -6   6   9          7.62          3.70          1.56 o
  -5   6   9       1397.07       1334.87         26.68 o
  -4   6   9        168.80        174.69         11.56 o
  -3   6   9        376.36        423.60         22.19 o
  -2   6   9         15.52        -11.39         14.00 o
  -1   6   9       1444.94       1192.35        144.55 o
   0   6   9        107.34        119.42         45.44 o
   1   6   9       2823.28       2932.10         69.15 o
   2   6   9         66.64         62.82          9.11 o
   3   6   9        120.18        112.44          8.73 o
   4   6   9       1021.95        963.13         34.44 o
   5   6   9       1472.45       1363.21         43.14 o
   6   6   9        360.11        342.49         22.78 o
   7   6   9         98.92         96.39         13.03 o
   8   6   9         22.40         16.81          6.19 o
  -9   7   9        236.75        239.85         14.41 o
  -8   7   9          7.53         10.64          2.61 o
  -7   7   9        609.33        608.04         20.67 o
  -6   7   9         62.81         62.41          6.15 o
  -5   7   9         87.60         96.37          7.93 o
  -4   7   9        909.65        861.88         25.92 o
  -3   7   9       1474.12       1439.04         36.21 o
  -2   7   9        195.90        200.13         14.88 o
  -1   7   9        113.95         92.85         42.14 o
   0   7   9        229.44        210.10         62.45 o
   1   7   9         13.28         22.62          5.83 o
   2   7   9        449.02        454.98         18.79 o
   3   7   9       1015.05       1009.63         26.51 o
   4   7   9         33.68         45.14          6.59 o
   5   7   9          0.59          2.48          2.23 o
   6   7   9        452.05        422.47         25.56 o
   7   7   9        411.39        389.68         25.91 o
   8   7   9        101.16         95.08         12.61 o
  -9   8   9         10.43          9.35          2.97 o
  -8   8   9         35.34         30.86          5.02 o
  -7   8   9        129.11        128.02         10.37 o
  -6   8   9         20.17         20.88          3.46 o
  -5   8   9        863.39        854.61         21.73 o
  -4   8   9         65.21         75.30          7.89 o
  -3   8   9         98.05        101.45          8.08 o
  -2   8   9         15.46         18.20          3.76 o
  -1   8   9       1004.00       1047.76         40.31 o
   0   8   9         28.88         23.23          6.26 o
   1   8   9        819.79        861.28         28.54 o
   2   8   9        145.13        158.54         11.30 o
   3   8   9         72.05         72.62          7.69 o
   4   8   9        215.08        208.23         13.95 o
   5   8   9       1173.11       1162.99         41.92 o
   6   8   9        324.94        313.48         21.93 o
   7   8   9        292.83        274.19         21.79 o
   8   8   9          2.80          2.90          4.74 o
  -9   9   9         65.44         95.73          9.77 o
  -8   9   9         11.89         19.32          4.28 o
  -7   9   9         28.73         28.11          4.90 o
  -6   9   9         26.44         28.99          4.38 o
  -5   9   9        510.97        496.58         17.89 o
  -4   9   9        493.40        465.28         19.56 o
  -3   9   9       2053.17       2075.20         36.92 o
  -2   9   9        636.77        629.48         21.69 o
  -1   9   9        409.29        436.98         19.73 o
   0   9   9         10.07         16.96          3.40 o
   1   9   9         83.07         97.43          9.75 o
   2   9   9          2.48          4.01          2.68 o
   3   9   9        891.64        905.23         28.48 o
   4   9   9         15.34         16.57          3.69 o
   5   9   9         62.11         67.08          8.87 o
   6   9   9          4.25         14.44          4.84 o
   7   9   9        202.38        189.19         18.17 o
  -9  10   9         26.27         17.31          3.28 o
  -8  10   9         15.21         14.48          3.43 o
  -7  10   9        112.81        120.19         10.24 o
  -6  10   9         57.40         62.93          6.78 o
  -5  10   9        501.60        485.57         17.93 o
  -4  10   9          6.58          3.75          1.68 o
  -3  10   9        806.61        802.44         23.23 o
  -2  10   9          2.09          2.63          4.20 o
  -1  10   9        137.06        139.19         11.76 o
   0  10   9         19.33         23.04          4.46 o
   1  10   9        153.00        162.90         12.75 o
   2  10   9          2.03          0.94          2.88 o
   3  10   9        896.78        919.83         33.00 o
   4  10   9        361.84        357.04         18.87 o
   5  10   9       1336.58       1335.98         38.59 o
   6  10   9        180.54        175.02         14.29 o
   7  10   9        250.78        245.48         20.68 o
  -9  11   9          5.65          5.05          1.84 o
  -8  11   9         27.52         32.26          5.50 o
  -7  11   9          3.22          4.81          2.75 o
  -6  11   9         36.84         40.60          5.50 o
  -5  11   9        470.45        446.93         17.60 o
  -4  11   9        752.50        732.15         23.49 o
  -3  11   9       1035.50        994.46         25.11 o
  -2  11   9        630.00        621.38         20.40 o
  -1  11   9        777.69        788.76         24.89 o
   0  11   9          7.25          8.06          2.62 o
   1  11   9         36.95         36.32          5.48 o
   2  11   9        109.96        110.49         11.00 o
   3  11   9         89.81        106.48         11.43 o
   4  11   9        417.19        409.05         23.22 o
   5  11   9          0.50          6.02          3.20 o
   6  11   9          3.97          4.91          3.37 o
   7  11   9        349.76        348.63         25.44 o
  -9  12   9        179.30        180.34         13.05 o
  -8  12   9          9.84         10.99          2.10 o
  -7  12   9         10.21          6.56          3.36 o
  -6  12   9         68.67         74.28          7.51 o
  -5  12   9        931.70        922.38         28.35 o
  -4  12   9        195.34        190.33         12.23 o
  -3  12   9         27.25         53.68          5.91 o
  -2  12   9          9.55          8.99          2.45 o
  -1  12   9        163.01        169.95         10.77 o
   0  12   9          3.90          3.87          4.78 o
   1  12   9         75.40         61.69          8.42 o
   2  12   9         41.38         43.35          6.50 o
   3  12   9        391.34        420.91         22.83 o
   4  12   9        509.40        508.84         26.17 o
   5  12   9       1802.97       1768.46         45.85 o
   6  12   9        139.33        128.54         14.40 o
   7  12   9        165.03        163.71         17.60 o
  -8  13   9         43.72         43.87          6.31 o
  -7  13   9         21.00         19.50          3.78 o
  -6  13   9        101.40         95.60          9.04 o
  -5  13   9        258.29        264.29         15.49 o
  -4  13   9        205.79        205.27         12.08 o
  -3  13   9       1380.40       1335.30         29.99 o
  -2  13   9        308.33        315.63         14.00 o
  -1  13   9        345.19        355.18         15.59 o
   0  13   9          1.16          6.12          2.79 o
   1  13   9         20.54         25.17          5.04 o
   2  13   9        409.14        410.58         19.62 o
   3  13   9        102.89        116.65         12.21 o
   4  13   9        461.64        471.81         25.26 o
   5  13   9          2.43          4.37          4.29 o
   6  13   9          0.52          2.43          3.53 o
   7  13   9        251.20        245.95         21.85 o
  -8  14   9          0.05          1.22          2.62 o
  -7  14   9          6.29          6.66          2.90 o
  -6  14   9        117.42        128.74         10.33 o
  -5  14   9        965.48        943.79         30.32 o
  -4  14   9        232.60        225.78         13.92 o
  -3  14   9         33.27         42.48          5.71 o
  -2  14   9        133.07        130.46          9.31 o
  -1  14   9        389.08        390.44         15.61 o
   0  14   9        910.03        956.29         26.96 o
   1  14   9        282.92        296.88         16.58 o
   2  14   9        231.66        236.61         15.23 o
   3  14   9        227.71        243.63         17.74 o
   4  14   9        175.00        182.50         19.55 o
   5  14   9       1663.27       1656.36         85.20 o
   6  14   9        281.81        278.06         25.76 o
   7  14   9        186.51        200.56         21.03 o
  -8  15   9        240.68        255.11         16.51 o
  -7  15   9         19.08         19.05          4.58 o
  -6  15   9        478.10        477.56         22.12 o
  -5  15   9        148.02        155.96         12.45 o
  -4  15   9        138.64        134.31         10.80 o
  -3  15   9       1363.57       1354.49         33.87 o
  -2  15   9        135.59        133.52         10.37 o
  -1  15   9        455.83        454.22         18.69 o
   0  15   9         13.46         20.37          4.48 o
   1  15   9         11.25         14.45          2.89 o
   2  15   9        356.21        364.77         19.47 o
   3  15   9        548.12        565.83         33.33 o
   4  15   9        384.03        402.38         28.89 o
   5  15   9          4.35          7.62          6.85 o
   6  15   9         24.17         27.16          8.55 o
  -8  16   9          9.74         14.40          4.58 o
  -7  16   9          0.81          1.52          2.10 o
  -6  16   9        368.47        375.12         22.43 o
  -5  16   9        312.28        308.01         17.41 o
  -4  16   9        195.24        190.02         13.32 o
  -3  16   9         24.99         28.12          5.09 o
  -2  16   9         72.19         80.35          8.19 o
  -1  16   9        230.43        218.37         13.43 o
   0  16   9       1429.13       1476.28         34.76 o
   1  16   9        123.63        127.85         11.56 o
   2  16   9        264.13        250.84         19.06 o
   3  16   9         37.16         49.46         15.63 o
   4  16   9         53.26         53.08         11.07 o
   5  16   9        645.97        665.20         39.35 o
   6  16   9        276.66        266.32         25.76 o
  -7  17   9         54.45         48.26          7.10 o
  -6  17   9        192.52        182.24         16.21 o
  -5  17   9        217.17        224.26         16.52 o
  -4  17   9         10.47         13.32          3.88 o
  -3  17   9        502.19        488.79         21.18 o
  -2  17   9        216.79        217.84         13.78 o
  -1  17   9        117.48        108.98          9.73 o
   0  17   9         41.80         38.85          6.04 o
   1  17   9          1.70          1.55          2.17 o
   2  17   9        995.68        999.08         39.16 o
   3  17   9        692.18        674.48         41.10 o
   4  17   9        293.68        296.76         31.27 o
   5  17   9         29.60         19.77          9.58 o
   6  17   9         17.09         14.39          6.92 o
  -7  18   9          3.73          0.67          2.32 o
  -6  18   9         75.54         57.14          8.68 o
  -5  18   9         59.71         61.73          8.99 o
  -4  18   9         24.46         19.96          3.91 o
  -3  18   9          1.17         14.03          3.23 o
  -2  18   9          3.89          3.23          2.51 o
  -1  18   9        174.53        183.94         12.83 o
   0  18   9        605.90        611.05         26.22 o
   1  18   9        153.67        137.71         14.14 o
   2  18   9        102.66         93.99         14.78 o
   3  18   9          1.15          0.87          2.80 o
   4  18   9         17.97          7.28         11.80 o
   5  18   9        229.55        226.81         29.18 o
  -6  19   9         51.94         48.81          8.26 o
  -5  19   9         14.33          9.64          3.26 o
  -4  19   9          1.63          1.62          2.99 o
  -3  19   9         73.06         68.88          9.04 o
  -2  19   9        155.96        147.21         12.96 o
  -1  19   9         60.76         74.70         10.89 o
   0  19   9        119.52        107.84         12.68 o
   1  19   9         29.34         27.90          6.91 o
   2  19   9        477.50        463.04         27.89 o
   3  19   9         33.12         45.66          9.51 o
   4  19   9        111.61        109.87         16.24 o
   5  19   9         11.76         16.59          8.34 o
  -6  20   9        124.97        125.66         14.63 o
  -5  20   9        154.80        149.69         15.11 o
  -4  20   9         27.14         28.66          6.40 o
  -3  20   9         86.60        101.73         11.10 o
  -2  20   9         77.45         83.69          9.96 o
  -1  20   9        738.57        702.92         33.30 o
   0  20   9         23.57         25.10          5.20 o
   1  20   9        362.85        358.28         28.16 o
   2  20   9        118.68        128.58         14.73 o
   3  20   9         45.82         39.30          8.35 o
   4  20   9         21.21         10.32          7.10 o
  -6  21   9         75.51         74.35         11.35 o
  -5  21   9         36.97         33.18          8.75 o
  -4  21   9         21.50         16.35          3.44 o
  -3  21   9          9.34          8.36          2.49 o
  -2  21   9         61.34         57.26          9.85 o
  -1  21   9          2.43          5.15          3.24 o
   0  21   9          6.75         14.08          5.47 o
   1  21   9        107.91        109.36         16.12 o
   2  21   9        455.98        425.38         31.56 o
   3  21   9         71.68         88.09         12.79 o
   4  21   9        142.97        137.35         19.52 o
  -5  22   9        116.45        128.29         16.93 o
  -4  22   9         56.45         48.90          7.71 o
  -3  22   9         29.72         19.76          4.49 o
  -2  22   9        159.21        168.39         17.27 o
  -1  22   9        208.30        211.91         19.08 o
   0  22   9        650.03        654.02         35.74 o
   1  22   9        474.01        459.64         33.10 o
   2  22   9        132.10        115.95         20.34 o
   3  22   9          4.61          9.56          4.23 o
  -4  23   9         18.94         14.76          5.70 o
  -3  23   9          3.88          1.57          3.06 o
  -2  23   9        377.15        331.47         24.40 o
  -1  23   9          1.59          0.89          2.84 o
   0  23   9          5.54         10.23          5.38 o
   1  23   9         50.03         55.49         11.63 o
   2  23   9        535.35        501.86         35.30 o
   3  23   9        119.81        111.56         14.96 o
  -3  24   9          1.28         10.77          4.69 o
  -2  24   9          0.53          4.52          4.81 o
  -1  24   9         84.91         86.04         12.71 o
   0  24   9        707.96        695.24         42.13 o
   1  24   9          6.73         11.23          7.81 o
   2  24   9          1.27         -1.39          7.12 o
  -2  25   9        440.55        428.78         28.93 o
  -1  25   9         13.74         18.85          6.41 o
   0  25   9         31.64         37.98         10.46 o
  -8   0  10        434.30        409.13         30.13 o
  -6   0  10        998.15        976.93         41.90 o
  -4   0  10        180.35        173.72         13.23 o
  -2   0  10        378.41        400.74         31.60 o
   0   0  10        183.85        210.96         20.80 o
   2   0  10       1076.35       1065.16         38.56 o
   4   0  10       2121.95       1936.16         56.17 o
   6   0  10        256.93        236.85         27.61 o
  -9   1  10          3.54          1.96          2.24 o
  -8   1  10         98.95        106.72         10.84 o
  -7   1  10          6.60          5.30          2.71 o
  -6   1  10        775.57        738.99         23.47 o
  -5   1  10         12.00         14.75          3.26 o
  -4   1  10       2258.51       2142.73         32.97 o
  -3   1  10          2.04         13.21          5.06 o
  -2   1  10          5.95          6.31          2.80 o
  -1   1  10         32.20         32.57          6.57 o
   0   1  10        551.95        578.22         23.51 o
   1   1  10         16.50         14.14          3.38 o
   2   1  10        389.91        408.65         16.95 o
   3   1  10         14.23         17.77          3.84 o
   4   1  10         27.03         37.82          5.89 o
   5   1  10          7.11          8.35          3.38 o
   6   1  10        651.51        588.02         27.15 o
   7   1  10        116.46        101.22         13.12 o
  -9   2  10         10.79          7.79          3.17 o
  -8   2  10        174.74        167.89         12.51 o
  -7   2  10         45.69         50.43          6.53 o
  -6   2  10        726.08        686.47         21.23 o
  -5   2  10         53.92         50.36          5.30 o
  -4   2  10          9.81         14.78          3.15 o
  -3   2  10         46.15         36.60          6.05 o
  -2   2  10        698.76        751.11         26.76 o
  -1   2  10        121.67        127.31         10.83 o
   0   2  10          3.17          3.51          3.34 o
   1   2  10        522.00        533.18         18.84 o
   2   2  10       1876.34       1845.65         36.10 o
   3   2  10         94.54         99.75          8.94 o
   4   2  10       2661.84       2499.77         45.81 o
   5   2  10         14.14         16.27          3.35 o
   6   2  10        120.12        121.48         12.45 o
   7   2  10          5.87          2.93          2.74 o
  -9   3  10         68.91         63.51          7.83 o
  -8   3  10         13.99          9.44          2.88 o
  -7   3  10          0.12         -0.28          1.94 o
  -6   3  10        346.47        337.61         14.84 o
  -5   3  10         18.65         17.73          3.46 o
  -4   3  10       1673.53       1589.88         28.55 o
  -3   3  10          0.05         15.56          5.53 o
  -2   3  10        656.48        686.97         25.69 o
  -1   3  10         13.50         14.57          3.81 o
   0   3  10        580.21        619.88         22.08 o
   1   3  10        182.03        187.20         11.17 o
   2   3  10        242.54        248.13         13.30 o
   3   3  10          0.47          2.99          1.34 o
   4   3  10         23.50         32.54          5.75 o
   5   3  10          6.35          8.28          3.91 o
   6   3  10        626.13        571.50         26.87 o
   7   3  10        146.57        126.95         14.77 o
  -9   4  10          5.14          7.08          3.21 o
  -8   4  10        177.24        173.40         12.78 o
  -7   4  10         33.98         28.22          4.85 o
  -6   4  10        741.31        692.45         21.35 o
  -5   4  10        189.98        181.18         10.26 o
  -4   4  10         72.44         76.67          6.50 o
  -3   4  10        107.92        102.19          9.05 o
  -2   4  10       1111.58       1133.59         31.32 o
  -1   4  10        701.27        745.57         26.78 o
   0   4  10        328.98        353.98         16.76 o
   1   4  10        577.17        563.50         21.05 o
   2   4  10       1965.96       1951.04         37.69 o
   3   4  10          0.22          0.61          2.17 o
   4   4  10       2863.97       2662.10         47.46 o
   5   4  10         13.20          7.04          3.75 o
   6   4  10         33.91         25.55          6.60 o
   7   4  10         15.72          4.94          4.89 o
  -9   5  10        137.48        142.23         12.13 o
  -8   5  10         90.67         79.03          8.70 o
  -7   5  10        178.50        169.81         12.06 o
  -6   5  10        201.52        199.99         11.55 o
  -5   5  10          5.44          9.85          2.29 o
  -4   5  10       1637.28       1556.50         42.21 o
  -3   5  10        156.44        156.17         10.20 o
  -2   5  10        537.36        568.96         21.15 o
  -1   5  10         51.70         55.98          6.84 o
   0   5  10       1368.46       1461.28         31.00 o
   1   5  10         28.25         29.57          4.06 o
   2   5  10        412.99        417.32         15.92 o
   3   5  10         58.77         59.94          6.60 o
   4   5  10          1.07          6.49          3.23 o
   5   5  10        266.69        245.63         16.91 o
   6   5  10        502.13        448.94         24.23 o
   7   5  10          2.15          4.71          3.28 o
  -9   6  10          0.75          0.38          1.57 o
  -8   6  10        149.79        149.81         11.84 o
  -7   6  10          8.82         13.06          3.39 o
  -6   6  10        702.22        665.28         21.20 o
  -5   6  10        172.82        165.53         10.72 o
  -4   6  10        141.96        138.58         10.99 o
  -3   6  10        553.68        544.69         19.32 o
  -2   6  10       2979.04       2994.84         64.47 o
  -1   6  10        690.60        725.50         23.94 o
   0   6  10        552.43        592.02         21.82 o
   1   6  10        336.79        368.18         15.63 o
   2   6  10        731.36        758.94         23.02 o
   3   6  10         69.96         68.86          7.87 o
   4   6  10       1490.34       1451.48         43.88 o
   5   6  10         19.95         25.20          6.37 o
   6   6  10         28.94         27.07          5.90 o
   7   6  10        277.17        251.80         20.96 o
  -9   7  10        126.26        135.76         11.07 o
  -8   7  10         84.96         78.49          9.06 o
  -7   7  10        157.73        148.99         12.28 o
  -6   7  10        116.52        124.68          9.76 o
  -5   7  10         45.26         45.76          5.93 o
  -4   7  10        872.53        861.74         27.64 o
  -3   7  10          6.23          8.59          2.71 o
  -2   7  10        116.86        127.97          9.51 o
  -1   7  10        182.75        194.54         12.53 o
   0   7  10        703.47        756.64         25.22 o
   1   7  10        402.69        431.50         19.11 o
   2   7  10       1150.04       1169.19         29.01 o
   3   7  10         44.95         44.83          5.79 o
   4   7  10          1.02         -0.16          1.90 o
   5   7  10        177.49        166.57         15.74 o
   6   7  10        590.21        547.28         29.97 o
   7   7  10          2.44          3.84          3.80 o
  -9   8  10          5.03          2.78          3.98 o
  -8   8  10        129.55        139.52         11.58 o
  -7   8  10         74.45         72.84          8.71 o
  -6   8  10        252.88        253.47         14.18 o
  -5   8  10         96.00         92.85          8.64 o
  -4   8  10         48.74         44.30          6.61 o
  -3   8  10        202.57        196.56         11.84 o
  -2   8  10       1342.23       1327.95         27.92 o
  -1   8  10        675.15        687.89         21.71 o
   0   8  10        546.42        589.55         22.58 o
   1   8  10         83.02        100.21         10.45 o
   2   8  10          3.87          7.67          3.07 o
   3   8  10          1.66          6.86          4.37 o
   4   8  10        448.35        451.97         21.72 o
   5   8  10         66.67         57.90          9.57 o
   6   8  10         43.46         44.82          8.79 o
   7   8  10        175.79        174.77         17.95 o
  -9   9  10         50.78         51.36          7.43 o
  -8   9  10         69.39         62.69          7.29 o
  -7   9  10          2.69          1.12          2.24 o
  -6   9  10         33.05         27.83          4.48 o
  -5   9  10          0.89          5.82          2.73 o
  -4   9  10         56.39         56.47          7.22 o
  -3   9  10          6.97         10.84          3.39 o
  -2   9  10         29.98         32.92          5.19 o
  -1   9  10        380.52        401.04         17.06 o
   0   9  10        320.36        343.24         15.72 o
   1   9  10        760.16        791.08         29.70 o
   2   9  10        641.78        657.29         28.06 o
   3   9  10        238.45        229.90         16.97 o
   4   9  10         95.99         87.03          9.56 o
   5   9  10          7.46          8.23          2.99 o
   6   9  10        460.36        456.32         27.73 o
   7   9  10        114.29        116.22         14.35 o
  -8  10  10         55.35         53.89          6.71 o
  -7  10  10        147.12        129.78         10.83 o
  -6  10  10          6.10          9.06          3.30 o
  -5  10  10          9.35         12.37          3.35 o
  -4  10  10        110.07        110.30          9.63 o
  -3  10  10         28.86         28.60          4.85 o
  -2  10  10       1707.91       1709.75         35.40 o
  -1  10  10         87.98         96.90          8.45 o
   0  10  10       1099.43       1162.19         29.47 o
   1  10  10        299.57        316.58         19.12 o
   2  10  10        285.40        311.23         19.57 o
   3  10  10          1.89          1.44          2.30 o
   4  10  10         14.28         17.31          4.07 o
   5  10  10         52.49         60.80          8.23 o
   6  10  10         93.61         78.69         11.56 o
   7  10  10        177.31        150.50         16.53 o
  -8  11  10        125.19        120.97         10.61 o
  -7  11  10          4.38         11.54          4.05 o
  -6  11  10         38.76         42.46          6.06 o
  -5  11  10          1.60          2.20          1.92 o
  -4  11  10          5.67          7.03          2.88 o
  -3  11  10          2.63          2.21          2.51 o
  -2  11  10         14.47         21.05          4.32 o
  -1  11  10        147.17        163.48         11.09 o
   0  11  10       1193.03       1234.76         30.94 o
   1  11  10        582.84        614.57         26.98 o
   2  11  10        677.95        693.28         29.71 o
   3  11  10         42.29         41.34          7.19 o
   4  11  10          7.11          7.16          3.32 o
   5  11  10         76.80         76.21          9.64 o
   6  11  10        331.11        335.98         20.87 o
  -8  12  10        116.14        133.93         11.76 o
  -7  12  10        102.20        112.55         10.81 o
  -6  12  10        293.41        282.40         15.19 o
  -5  12  10          0.37          1.48          1.95 o
  -4  12  10        505.02        491.05         21.15 o
  -3  12  10         46.12         46.14          7.47 o
  -2  12  10       1302.70       1298.11         31.65 o
  -1  12  10         94.09         98.94          9.58 o
   0  12  10        628.02        677.19         23.47 o
   1  12  10        330.88        343.52         18.35 o
   2  12  10        124.61        123.84         12.58 o
   3  12  10        298.01        294.91         20.05 o
   4  12  10        115.03        116.33         12.45 o
   5  12  10        146.60        152.41         15.23 o
   6  12  10        410.95        404.10         23.17 o
  -8  13  10        161.53        167.53         13.29 o
  -7  13  10         10.42         14.85          3.76 o
  -6  13  10         23.33         24.62          6.28 o
  -5  13  10        114.19        110.95         10.34 o
  -4  13  10         43.91         43.57          5.82 o
  -3  13  10        391.74        379.48         18.11 o
  -2  13  10         67.81         60.11          7.13 o
  -1  13  10        154.44        158.04         12.34 o
   0  13  10        905.54        957.51         28.35 o
   1  13  10        733.07        760.42         27.78 o
   2  13  10        545.18        577.34         27.79 o
   3  13  10         36.95         45.29          8.08 o
   4  13  10          4.19          0.97          3.23 o
   5  13  10         77.36         68.70         10.79 o
   6  13  10        351.31        368.70         30.49 o
  -8  14  10         69.30         70.13          8.50 o
  -7  14  10        297.91        285.92         16.89 o
  -6  14  10        358.04        352.48         19.47 o
  -5  14  10        158.49        152.06         11.70 o
  -4  14  10         23.92         27.39          4.67 o
  -3  14  10         77.05         73.38          8.05 o
  -2  14  10       1252.57       1249.15         32.67 o
  -1  14  10        318.15        323.41         16.20 o
   0  14  10        331.36        371.51         17.88 o
   1  14  10         21.51         22.81          4.88 o
   2  14  10        194.58        205.60         16.72 o
   3  14  10        459.26        488.73         26.34 o
   4  14  10         13.09          7.73          1.79 o
   5  14  10        235.92        242.86         23.87 o
   6  14  10        405.44        391.31         31.15 o
  -7  15  10         80.45         86.36          9.41 o
  -6  15  10         16.31         12.69          5.91 o
  -5  15  10        327.86        310.74         17.92 o
  -4  15  10         20.55         24.16          4.87 o
  -3  15  10        215.70        215.20         14.07 o
  -2  15  10         13.33         18.22          4.62 o
  -1  15  10         71.57         77.02          8.17 o
   0  15  10        566.88        629.22         25.68 o
   1  15  10        508.69        530.43         22.01 o
   2  15  10        792.71        800.97         29.93 o
   3  15  10        157.84        172.15         15.69 o
   4  15  10         38.20         43.11          9.47 o
   5  15  10         81.35         79.52         14.23 o
   6  15  10        151.36        134.21         18.49 o
  -7  16  10        291.38        284.02         19.25 o
  -6  16  10         85.47         72.73          8.94 o
  -5  16  10         68.10         66.74          8.44 o
  -4  16  10          0.37          0.03          2.49 o
  -3  16  10         25.28         28.00          5.32 o
  -2  16  10        478.63        477.24         20.99 o
  -1  16  10        129.29        135.93         11.98 o
   0  16  10        402.57        415.91         23.68 o
   1  16  10         60.08         65.03          8.67 o
   2  16  10         61.35         58.35          8.73 o
   3  16  10        494.25        500.95         32.88 o
   4  16  10        166.66        154.20         18.66 o
   5  16  10        409.59        428.76         32.58 o
  -7  17  10          0.08          2.63          3.33 o
  -6  17  10        187.84        188.75         16.68 o
  -5  17  10        203.99        191.96         14.60 o
  -4  17  10         26.68         28.46          5.16 o
  -3  17  10        439.56        446.84         21.09 o
  -2  17  10          0.01         -1.23          2.63 o
  -1  17  10         13.44         12.08          3.23 o
   0  17  10          6.60          7.07          2.91 o
   1  17  10        369.14        384.72         21.25 o
   2  17  10        568.74        578.01         35.26 o
   3  17  10          9.94          8.76         12.10 o
   4  17  10         27.60         18.55         16.87 o
   5  17  10         73.25         66.09         15.11 o
  -6  18  10         73.84         67.98         10.31 o
  -5  18  10         21.98         17.69          4.67 o
  -4  18  10          0.90         -1.89          3.60 o
  -3  18  10          2.67          0.33          2.82 o
  -2  18  10        418.20        393.88         19.77 o
  -1  18  10        107.37        100.85          9.64 o
   0  18  10        199.16        220.42         16.24 o
   1  18  10         49.10         59.35         11.09 o
   2  18  10        249.29        279.30         25.04 o
   3  18  10        475.91        452.64         32.30 o
   4  18  10         83.32         82.79         17.89 o
  -6  19  10         92.71         79.21         10.99 o
  -5  19  10        145.35        123.52         13.53 o
  -4  19  10         17.23         13.55          4.61 o
  -3  19  10        220.44        219.63         16.66 o
  -2  19  10         32.44         26.31          5.41 o
  -1  19  10         40.15         38.77          7.05 o
   0  19  10        104.41        116.71         13.89 o
   1  19  10        169.88        178.89         16.65 o
   2  19  10         66.30         58.84         11.64 o
   3  19  10          1.77          3.52          3.32 o
   4  19  10          1.23          3.27          3.81 o
  -5  20  10         17.58         22.71          5.73 o
  -4  20  10          2.53         -0.11          3.31 o
  -3  20  10        192.72        187.01         16.03 o
  -2  20  10        139.53        132.86         13.02 o
  -1  20  10          6.05          8.74          4.37 o
   0  20  10          6.80          7.91          3.89 o
   1  20  10          1.50          0.42          4.10 o
   2  20  10        396.84        396.89         23.94 o
   3  20  10        292.83        307.02         27.61 o
   4  20  10        106.55        116.42         21.25 o
  -5  21  10        272.07        274.48         21.44 o
  -4  21  10         71.06         58.07          8.74 o
  -3  21  10        196.68        177.96         15.62 o
  -2  21  10         46.17         49.82          8.94 o
  -1  21  10        106.91        102.74         13.16 o
   0  21  10          3.81          8.26          2.93 o
   1  21  10         69.09         73.15         13.31 o
   2  21  10          4.08         13.22          5.67 o
   3  21  10         17.87         17.74          9.40 o
  -4  22  10          3.48          6.42          4.16 o
  -3  22  10         88.37         92.33         13.24 o
  -2  22  10        118.76        112.08         14.18 o
  -1  22  10         69.38         53.96          9.86 o
   0  22  10         13.40          7.53          2.92 o
   1  22  10         96.86        108.05         16.88 o
   2  22  10        334.77        325.92         28.86 o
  -3  23  10        247.28        212.10         20.38 o
  -2  23  10          8.69          9.04          4.60 o
  -1  23  10         13.77         20.87          5.94 o
   0  23  10          8.72         13.25          6.13 o
   1  23  10        330.52        317.56         28.92 o
  -1  24  10        384.65        365.55         26.65 o
  -9   0  11        172.28        179.19         18.37 o
  -7   0  11         11.63          3.65          3.84 o
  -5   0  11        633.95        614.64         32.56 o
  -3   0  11       1797.92       1816.69         44.99 o
  -1   0  11         91.09        106.02         10.61 o
   1   0  11        208.06        214.27         18.00 o
   3   0  11         60.39         61.99         10.16 o
   5   0  11        398.06        394.94         28.22 o
   7   0  11        496.40        418.56         39.78 o
  -9   1  11          0.97          4.34          2.22 o
  -8   1  11          0.02          1.97          1.81 o
  -7   1  11         73.37         67.86          7.63 o
  -6   1  11          7.59          7.88          2.35 o
  -5   1  11         44.05         47.26          5.82 o
  -4   1  11         12.76         11.29          2.28 o
  -3   1  11        211.78        231.86         11.46 o
  -2   1  11          0.02          1.43          1.39 o
  -1   1  11        459.03        505.91         16.39 o
   0   1  11          9.07          9.92          2.45 o
   1   1  11        305.10        318.05         14.20 o
   2   1  11          5.51          2.31          3.18 o
   3   1  11        977.80        930.72         28.37 o
   4   1  11        267.89        239.08         14.86 o
   5   1  11       1122.05       1081.44         32.70 o
   6   1  11          2.11          3.17          2.32 o
   7   1  11          0.30          4.05          4.11 o
  -9   2  11        182.72        175.62         13.49 o
  -8   2  11         40.71         44.29          6.61 o
  -7   2  11        106.67        104.17          9.52 o
  -6   2  11         66.73         61.27          6.45 o
  -5   2  11       1133.92       1081.02         26.09 o
  -4   2  11         29.50         31.23          4.36 o
  -3   2  11       1745.03       1689.34         32.83 o
  -2   2  11        143.62        146.24          8.89 o
  -1   2  11         60.22         74.64          5.98 o
   0   2  11         54.75         61.74          5.65 o
   1   2  11        108.10        121.56          8.81 o
   2   2  11        215.94        223.70         13.41 o
   3   2  11         84.22         90.32          8.85 o
   4   2  11        442.05        421.85         20.00 o
   5   2  11        437.32        415.33         20.42 o
   6   2  11        159.41        148.79         14.19 o
   7   2  11        917.92        823.63         39.46 o
  -9   3  11         10.77         10.94          2.82 o
  -8   3  11         61.34         58.79          7.72 o
  -7   3  11        203.27        198.41         12.26 o
  -6   3  11          6.50          5.13          2.36 o
  -5   3  11         78.66         87.32          7.71 o
  -4   3  11        175.35        163.70         10.44 o
  -3   3  11         63.90         73.45          7.01 o
  -2   3  11         93.41         96.79          7.69 o
  -1   3  11       1512.70       1617.21         31.56 o
   0   3  11        182.44        196.01         11.13 o
   1   3  11        711.83        724.90         23.48 o
   2   3  11          0.61          4.61          2.83 o
   3   3  11        892.25        850.56         27.16 o
   4   3  11        151.78        143.59         11.62 o
   5   3  11       1517.60       1418.53         41.86 o
   6   3  11         27.03         24.38          5.85 o
   7   3  11         47.74         34.25          7.38 o
  -9   4  11        166.72        143.76         12.39 o
  -8   4  11         61.96         56.49          7.41 o
  -7   4  11        173.50        158.57         11.10 o
  -6   4  11         89.70         85.54          7.90 o
  -5   4  11       1009.08        978.72         25.01 o
  -4   4  11        116.14        111.76          9.31 o
  -3   4  11       1051.17       1082.46         29.10 o
  -2   4  11         63.72         69.05          7.28 o
  -1   4  11        197.81        216.09         12.74 o
   0   4  11        388.70        406.92         15.00 o
   1   4  11       1059.12       1104.02         29.06 o
   2   4  11        785.21        768.00         25.09 o
   3   4  11        312.62        306.94         16.32 o
   4   4  11        517.28        483.49         21.12 o
   5   4  11        487.12        461.98         24.06 o
   6   4  11         91.62         82.54         10.31 o
   7   4  11        428.20        401.45         24.39 o
  -9   5  11         18.01         18.58          3.79 o
  -8   5  11         40.12         46.61          6.74 o
  -7   5  11        266.12        256.37         14.10 o
  -6   5  11         55.84         52.68          6.09 o
  -5   5  11        295.67        290.97         14.67 o
  -4   5  11         94.34         91.35          9.09 o
  -3   5  11         16.51         21.34          4.10 o
  -2   5  11        243.60        252.37         13.93 o
  -1   5  11       1524.54       1584.26         34.68 o
   0   5  11        308.33        324.26         15.79 o
   1   5  11        598.51        630.69         20.48 o
   2   5  11        216.21        220.15         13.43 o
   3   5  11        537.59        530.56         21.51 o
   4   5  11          0.42          0.42          2.56 o
   5   5  11        589.73        578.46         29.75 o
   6   5  11         52.26         53.44          9.10 o
   7   5  11         33.78         30.05          6.91 o
  -8   6  11         76.86         69.85          8.48 o
  -7   6  11        259.49        254.02         14.11 o
  -6   6  11        201.09        193.31         12.69 o
  -5   6  11        383.72        381.95         20.25 o
  -4   6  11         33.80         31.96          5.55 o
  -3   6  11       1134.97       1089.90         29.95 o
  -2   6  11        240.87        252.05         12.88 o
  -1   6  11         65.28         77.24          8.32 o
   0   6  11       1211.81       1285.23         34.51 o
   1   6  11        710.26        742.16         23.77 o
   2   6  11        280.71        285.13         16.67 o
   3   6  11        341.39        340.68         18.83 o
   4   6  11        394.29        391.29         23.68 o
   5   6  11         76.30         70.50         10.55 o
   6   6  11          0.29          0.75          3.48 o
   7   6  11        343.71        326.76         24.84 o
  -8   7  11         31.47         33.22          6.24 o
  -7   7  11        172.11        157.07         11.88 o
  -6   7  11        218.00        213.53         13.44 o
  -5   7  11        553.23        532.56         24.13 o
  -4   7  11        221.53        227.01         14.07 o
  -3   7  11         13.27         21.63          4.76 o
  -2   7  11        108.83        124.20          9.89 o
  -1   7  11        329.30        362.86         18.33 o
   0   7  11        167.93        185.83         13.41 o
   1   7  11        230.52        253.00         17.70 o
   2   7  11          0.44          3.85          2.09 o
   3   7  11         99.03        104.96         10.52 o
   4   7  11          9.15         11.19          4.67 o
   5   7  11        598.73        550.90         29.47 o
   6   7  11        187.24        177.30         17.44 o
  -8   8  11        105.45        109.63         11.72 o
  -7   8  11         40.32         32.27          5.52 o
  -6   8  11         90.85         93.21          9.41 o
  -5   8  11        102.46        123.78         11.77 o
  -4   8  11         34.68         30.96          5.48 o
  -3   8  11        865.14        847.16         26.53 o
  -2   8  11        102.06        101.08          9.06 o
  -1   8  11         58.82         66.05          8.03 o
   0   8  11       1100.10       1157.50         33.96 o
   1   8  11       1216.85       1293.76         40.24 o
   2   8  11        247.68        274.32         18.81 o
   3   8  11       1142.13       1154.74         35.56 o
   4   8  11         33.56         29.92          6.60 o
   5   8  11         10.72         13.82          4.64 o
   6   8  11         16.24         16.01          4.83 o
  -8   9  11         49.03         49.46          7.98 o
  -7   9  11        117.53        115.12         12.26 o
  -6   9  11         57.05         54.18          7.21 o
  -5   9  11         26.29         28.14          5.60 o
  -4   9  11         27.34         27.53          5.27 o
  -3   9  11         41.86         38.38          5.65 o
  -2   9  11        172.71        171.08         13.11 o
  -1   9  11        385.22        409.88         18.35 o
   0   9  11        347.45        380.61         19.69 o
   1   9  11        453.04        476.96         24.89 o
   2   9  11        145.04        140.46         13.57 o
   3   9  11        290.08        288.21         19.98 o
   4   9  11         25.09         22.66          5.35 o
   5   9  11        505.20        484.57         28.27 o
   6   9  11          1.27          2.32          3.03 o
  -8  10  11         64.34         67.16          9.48 o
  -7  10  11         76.71         78.53         10.29 o
  -6  10  11          0.83          1.70          3.55 o
  -5  10  11         53.72         64.33          8.64 o
  -4  10  11         59.99         64.70          7.89 o
  -3  10  11        286.10        266.98         15.35 o
  -2  10  11          0.64          2.26          2.17 o
  -1  10  11          6.64          8.57          3.13 o
   0  10  11        107.39        131.63         11.81 o
   1  10  11       1321.50       1400.79         42.99 o
   2  10  11        331.37        336.32         21.48 o
   3  10  11        235.50        235.49         18.13 o
   4  10  11        274.19        284.56         20.75 o
   5  10  11          1.39          3.81          2.93 o
   6  10  11          0.97          3.32          4.08 o
  -8  11  11         57.11         50.44          7.82 o
  -7  11  11        160.09        144.60         13.94 o
  -6  11  11          1.73          0.40          2.78 o
  -5  11  11         68.86         55.78          7.67 o
  -4  11  11         22.19         23.08          4.84 o
  -3  11  11         12.50          7.42          2.56 o
  -2  11  11         58.47         57.79          8.11 o
  -1  11  11        522.75        522.74         21.33 o
   0  11  11        230.97        247.90         16.19 o
   1  11  11         67.09         72.15         10.34 o
   2  11  11         51.92         50.39          8.28 o
   3  11  11        178.26        164.16         15.42 o
   4  11  11        210.52        208.63         17.87 o
   5  11  11        291.72        281.21         21.33 o
   6  11  11         87.07         63.54         10.34 o
  -7  12  11        247.55        218.66         17.52 o
  -6  12  11          3.15          4.52          2.43 o
  -5  12  11         43.70         47.36          7.57 o
  -4  12  11        154.66        144.32         12.25 o
  -3  12  11        111.51        114.51         10.44 o
  -2  12  11        139.99        135.16         11.97 o
  -1  12  11        239.72        246.91         16.34 o
   0  12  11         47.89         44.21          6.37 o
   1  12  11       1357.90       1410.41         40.02 o
   2  12  11         44.36         47.65          8.33 o
   3  12  11        146.19        162.12         15.54 o
   4  12  11         79.88         92.48         12.07 o
   5  12  11         90.83         96.11         12.58 o
   6  12  11        139.14        135.99         13.89 o
  -7  13  11        189.05        190.63         16.73 o
  -6  13  11         52.09         48.40          8.22 o
  -5  13  11        265.69        265.79         16.98 o
  -4  13  11        114.70        111.29         10.55 o
  -3  13  11         39.66         40.38          6.62 o
  -2  13  11        182.27        183.96         12.84 o
  -1  13  11       1007.85       1004.86         33.21 o
   0  13  11        201.86        203.77         13.70 o
   1  13  11         53.58         66.28          8.99 o
   2  13  11          1.66          5.22          2.80 o
   3  13  11         32.31         19.67          8.89 o
   4  13  11        239.84        218.66         22.48 o
   5  13  11        183.49        182.77         17.69 o
  -7  14  11        130.93        128.19         13.76 o
  -6  14  11          2.88          5.56          2.42 o
  -5  14  11         21.27         25.90          5.86 o
  -4  14  11        393.84        393.51         20.21 o
  -3  14  11        403.01        410.72         20.10 o
  -2  14  11        295.37        286.10         16.49 o
  -1  14  11        283.71        290.78         18.09 o
   0  14  11         51.37         56.99          7.21 o
   1  14  11       1110.67       1121.19         36.39 o
   2  14  11         19.10         22.85          6.34 o
   3  14  11        204.72        202.06         17.74 o
   4  14  11          8.09          8.99          3.86 o
   5  14  11         51.75         56.42         12.54 o
  -7  15  11        119.44        111.69         13.35 o
  -6  15  11        443.48        430.03         22.52 o
  -5  15  11        174.05        175.21         15.27 o
  -4  15  11        181.81        195.10         14.48 o
  -3  15  11          7.05         10.95          4.29 o
  -2  15  11        118.97        124.34         11.07 o
  -1  15  11        404.15        419.42         21.97 o
   0  15  11        292.81        312.00         19.06 o
   1  15  11         76.86         88.33          9.63 o
   2  15  11          8.01          3.61          2.39 o
   3  15  11         49.63         57.67          9.77 o
   4  15  11        411.29        371.78         30.03 o
   5  15  11        228.98        236.36         24.44 o
  -6  16  11         71.53         71.35          9.70 o
  -5  16  11          4.75          9.14          3.36 o
  -4  16  11        507.43        489.77         28.03 o
  -3  16  11        316.50        321.47         20.04 o
  -2  16  11        364.74        340.88         20.21 o
  -1  16  11          1.56          7.42          4.54 o
   0  16  11         17.69         30.41          6.60 o
   1  16  11        536.14        569.71         24.30 o
   2  16  11        105.75        101.87         12.22 o
   3  16  11        309.49        292.05         25.88 o
   4  16  11          0.28          2.34          2.80 o
  -6  17  11        169.07        179.05         14.69 o
  -5  17  11         18.61         16.37          4.62 o
  -4  17  11         13.71         14.04          4.04 o
  -3  17  11         23.84         22.86          4.93 o
  -2  17  11         71.61         64.66          9.01 o
  -1  17  11         46.43         35.38          6.69 o
   0  17  11        202.61        219.35         18.31 o
   1  17  11        145.85        163.35         14.36 o
   2  17  11         73.42         84.79         14.63 o
   3  17  11          1.86         11.02          5.64 o
   4  17  11        271.62        295.34         33.59 o
  -5  18  11          3.87          4.56          2.05 o
  -4  18  11        312.10        290.10         18.06 o
  -3  18  11        165.62        153.03         14.15 o
  -2  18  11        305.68        309.67         19.87 o
  -1  18  11          3.17          4.81          4.34 o
   0  18  11         41.32         49.84          8.92 o
   1  18  11        287.10        287.56         21.19 o
   2  18  11        159.08        162.00         16.65 o
   3  18  11         21.07          7.57          7.73 o
   4  18  11          0.23         -0.64          3.86 o
  -5  19  11        104.76         97.35         12.06 o
  -4  19  11          0.40          5.11          4.07 o
  -3  19  11          2.52         11.37          4.35 o
  -2  19  11         42.08         38.33          7.26 o
  -1  19  11         80.33         79.66          9.85 o
   0  19  11         75.33         79.25         11.24 o
   1  19  11          4.38          9.02          5.55 o
   2  19  11         81.32         91.51         13.00 o
   3  19  11          1.47          0.71          4.84 o
  -4  20  11        270.37        264.63         19.66 o
  -3  20  11         91.48         89.90         11.36 o
  -2  20  11         68.71         69.90         10.21 o
  -1  20  11         11.10         11.34          5.25 o
   0  20  11         44.36         38.00         10.24 o
   1  20  11        538.91        522.02         35.15 o
   2  20  11         79.11         79.69         12.31 o
  -3  21  11          1.51         -1.42          2.89 o
  -2  21  11        310.00        288.96         20.36 o
  -1  21  11        147.82        136.42         15.73 o
   0  21  11         39.71         43.27         13.38 o
   1  21  11          8.54         19.65          9.58 o
   2  21  11          0.10         -1.64          5.60 o
  -2  22  11         86.60         94.41         13.58 o
  -1  22  11         53.45         54.06         10.15 o
   0  22  11         74.19         84.32         15.29 o
  -8   0  12          0.41          4.62          3.43 o
  -6   0  12        102.39        120.52         13.45 o
  -4   0  12        395.76        391.85         23.07 o
  -2   0  12        617.21        706.68         34.21 o
   0   0  12       2488.44       2768.59         59.20 o
   2   0  12          3.52          8.18          4.44 o
   4   0  12        205.80        197.89         20.22 o
   6   0  12        220.45        234.66         28.98 o
  -8   1  12         40.76         29.88          5.11 o
  -7   1  12          0.88          1.41          2.35 o
  -6   1  12         11.79         11.77          2.72 o
  -5   1  12          6.53          8.26          2.21 o
  -4   1  12        300.89        267.50         14.87 o
  -3   1  12         11.77         13.22          3.37 o
  -2   1  12       1022.38       1108.70         28.15 o
  -1   1  12          4.06          6.30          2.14 o
   0   1  12        250.05        291.52         13.71 o
   1   1  12          0.61         -2.32          2.39 o
   2   1  12        381.37        383.80         18.75 o
   3   1  12          0.11          0.71          2.55 o
   4   1  12        139.85        125.41         11.04 o
   5   1  12        108.93        107.64         10.65 o
   6   1  12        602.15        577.35         28.79 o
  -8   2  12         39.68         29.93          5.64 o
  -7   2  12          7.36          5.66          2.13 o
  -6   2  12        116.71        104.62          8.69 o
  -5   2  12        215.82        200.81         11.69 o
  -4   2  12         67.22         56.81          6.34 o
  -3   2  12         23.20         22.36          4.31 o
  -2   2  12        657.41        692.70         20.65 o
  -1   2  12         49.55         53.25          5.54 o
   0   2  12       1698.33       1856.03         34.27 o
   1   2  12         19.57         13.81          2.66 o
   2   2  12         87.25         91.09          9.06 o
   3   2  12          0.01         -0.46          2.50 o
   4   2  12        133.98        119.13         11.07 o
   5   2  12         29.65         29.92          5.41 o
   6   2  12        217.13        204.99         17.25 o
  -8   3  12        235.67        247.02         15.95 o
  -7   3  12          0.38          1.02          1.61 o
  -6   3  12          3.65          8.36          2.35 o
  -5   3  12         16.26         13.68          3.16 o
  -4   3  12        236.09        228.20         13.72 o
  -3   3  12         25.02         26.32          4.93 o
  -2   3  12       1266.36       1322.70         34.78 o
  -1   3  12         42.70         41.78          5.14 o
   0   3  12        375.97        454.00         18.44 o
   1   3  12          5.05          3.54          2.38 o
   2   3  12        393.57        375.44         18.58 o
   3   3  12         20.78         14.80          2.51 o
   4   3  12         93.35         88.82          9.45 o
   5   3  12        127.46        118.15         12.51 o
   6   3  12        310.90        336.66         22.09 o
  -8   4  12        108.56         96.10          9.79 o
  -7   4  12         10.59          9.90          2.82 o
  -6   4  12        220.46        200.76         12.27 o
  -5   4  12         83.60         89.61          9.22 o
  -4   4  12         70.72         74.88          8.85 o
  -3   4  12         94.98         94.48         10.12 o
  -2   4  12        247.24        277.81         15.81 o
  -1   4  12        106.76        102.77          9.08 o
   0   4  12       1419.49       1561.99         34.25 o
   1   4  12          8.84          8.64          2.70 o
   2   4  12          2.36          2.51          1.71 o
   3   4  12         32.16         23.99          6.57 o
   4   4  12        387.25        366.41         19.23 o
   5   4  12        164.70        149.22         14.23 o
   6   4  12         75.28         73.18         10.44 o
  -8   5  12        335.56        318.93         18.27 o
  -7   5  12         62.10         59.25          6.96 o
  -6   5  12         54.77         57.56          7.09 o
  -5   5  12          0.00          0.97          2.98 o
  -4   5  12        128.45        137.98         10.73 o
  -3   5  12          7.18         14.68          3.98 o
  -2   5  12       1266.84       1308.31         34.49 o
  -1   5  12         26.55         25.90          4.60 o
   0   5  12        145.95        168.23         12.39 o
   1   5  12         32.98         31.64          4.94 o
   2   5  12        886.43        878.91         28.51 o
   3   5  12        431.47        421.51         21.81 o
   4   5  12        199.69        182.26         14.82 o
   5   5  12         70.15         55.37          9.85 o
   6   5  12         80.87         69.42         11.09 o
  -8   6  12          7.84          9.35          4.74 o
  -7   6  12         20.63         21.86          4.61 o
  -6   6  12        358.79        374.97         19.37 o
  -5   6  12        266.17        243.86         16.95 o
  -4   6  12        376.72        362.61         17.37 o
  -3   6  12        139.85        131.41         11.08 o
  -2   6  12        432.91        466.24         22.38 o
  -1   6  12          5.91          6.56          3.05 o
   0   6  12       1192.45       1266.10         36.89 o
   1   6  12        317.92        310.84         18.21 o
   2   6  12        134.81        138.00         12.33 o
   3   6  12         49.21         61.77          8.51 o
   4   6  12        151.29        143.67         14.98 o
   5   6  12        278.84        242.05         20.16 o
   6   6  12        183.44        170.85         17.73 o
  -8   7  12        125.98        115.48         11.69 o
  -7   7  12         55.36         53.23          6.90 o
  -6   7  12        171.26        168.22         14.62 o
  -5   7  12         44.08         44.13          6.84 o
  -4   7  12         50.63         57.83          7.65 o
  -3   7  12        316.74        299.41         18.29 o
  -2   7  12        421.57        454.41         22.15 o
  -1   7  12         42.35         37.64          5.99 o
   0   7  12          0.08          9.24          4.03 o
   1   7  12        241.57        247.58         16.52 o
   2   7  12        405.90        411.04         24.09 o
   3   7  12        736.57        757.75         29.61 o
   4   7  12        737.21        691.29         33.26 o
   5   7  12        100.72        101.14         13.00 o
   6   7  12         52.23         43.41          8.49 o
  -8   8  12         27.92         28.17          6.09 o
  -7   8  12         82.91         78.20          9.33 o
  -6   8  12        225.74        195.72         15.99 o
  -5   8  12        564.26        540.83         23.66 o
  -4   8  12        632.71        612.29         24.50 o
  -3   8  12        163.27        164.93         14.06 o
  -2   8  12        134.92        141.44         11.33 o
  -1   8  12         22.31         22.79          4.64 o
   0   8  12        561.11        626.24         26.48 o
   1   8  12          5.40          7.94          3.01 o
   2   8  12          1.93          7.53          4.27 o
   3   8  12        203.02        216.50         16.16 o
   4   8  12        161.83        150.71         15.39 o
   5   8  12         53.51         54.42          9.34 o
  -7   9  12         18.73         14.16          3.67 o
  -6   9  12        111.48        102.75         12.04 o
  -5   9  12         53.14         61.40          8.51 o
  -4   9  12          5.17          6.46          2.41 o
  -3   9  12          1.45          1.83          2.64 o
  -2   9  12         18.69         11.20          4.94 o
  -1   9  12         19.45         15.99          4.67 o
   0   9  12          9.68         48.67          8.13 o
   1   9  12        230.36        254.41         17.23 o
   2   9  12        615.05        640.75         30.99 o
   3   9  12        518.78        536.68         28.71 o
   4   9  12        547.72        555.46         30.26 o
   5   9  12         67.85         59.29         10.25 o
  -7  10  12         32.92         29.48          6.59 o
  -6  10  12        426.18        415.66         23.91 o
  -5  10  12        393.95        389.19         20.69 o
  -4  10  12         85.22         85.14          9.32 o
  -3  10  12         45.43         38.49          6.88 o
  -2  10  12         21.87         17.17          4.83 o
  -1  10  12         30.26         30.96          5.65 o
   0  10  12        423.55        470.48         23.45 o
   1  10  12         25.12         23.82          3.40 o
   2  10  12         44.58         56.97          9.48 o
   3  10  12         29.73         34.01          8.16 o
   4  10  12        328.76        330.35         27.96 o
   5  10  12        160.15        164.40         17.34 o
  -7  11  12          0.88         -2.91          3.13 o
  -6  11  12         58.30         62.03          9.09 o
  -5  11  12          3.09          8.14          3.80 o
  -4  11  12        112.51        120.87         11.30 o
  -3  11  12         18.72         16.54          3.97 o
  -2  11  12         95.07         95.56         10.59 o
  -1  11  12          7.37          1.34          3.08 o
   0  11  12         55.33         65.20          8.53 o
   1  11  12         13.52         13.99          4.59 o
   2  11  12       1203.43       1270.28         44.23 o
   3  11  12        166.82        174.27         16.68 o
   4  11  12        727.38        737.82         35.09 o
   5  11  12        122.80        130.97         17.72 o
  -7  12  12          4.77          7.51          4.22 o
  -6  12  12        768.38        744.49         29.94 o
  -5  12  12        125.95        135.07         12.41 o
  -4  12  12        476.04        454.79         21.96 o
  -3  12  12         15.81         15.94          4.15 o
  -2  12  12         65.31         58.53          8.46 o
  -1  12  12         86.53         90.87          9.97 o
   0  12  12        154.77        172.35         14.51 o
   1  12  12        189.36        213.22         16.08 o
   2  12  12         29.22         37.85          8.19 o
   3  12  12         63.42         76.76         11.55 o
   4  12  12        310.17        315.97         23.07 o
   5  12  12        156.72        177.45         17.64 o
  -6  13  12         91.52         99.23         11.45 o
  -5  13  12          9.49         10.51          3.47 o
  -4  13  12        110.31        113.51         11.26 o
  -3  13  12        158.61        167.32         13.10 o
  -2  13  12        265.48        244.58         17.37 o
  -1  13  12         63.65         69.38          9.17 o
   0  13  12        476.62        507.36         25.13 o
   1  13  12          1.73          6.76          4.36 o
   2  13  12       1148.54       1198.68         43.82 o
   3  13  12        422.26        438.70         27.05 o
   4  13  12        564.72        541.64         30.88 o
  -6  14  12        503.12        490.09         24.64 o
  -5  14  12        115.84        109.00         11.14 o
  -4  14  12        449.03        437.95         22.23 o
  -3  14  12         47.71         53.94          7.70 o
  -2  14  12          9.87          7.06          3.34 o
  -1  14  12        277.66        288.21         18.74 o
   0  14  12         15.74         17.88          5.21 o
   1  14  12        143.51        141.12         13.72 o
   2  14  12          5.70          6.67          5.85 o
   3  14  12          9.48         13.66          5.94 o
   4  14  12        267.69        276.02         22.20 o
  -6  15  12         12.23          9.23          5.45 o
  -5  15  12          8.21          3.38          2.85 o
  -4  15  12         73.75         78.34          9.48 o
  -3  15  12        389.76        402.33         20.98 o
  -2  15  12        107.18        103.84         11.60 o
  -1  15  12         85.48         99.75         11.09 o
   0  15  12         13.05         29.22          6.18 o
   1  15  12         35.91         32.44          7.06 o
   2  15  12        388.99        395.61         23.15 o
   3  15  12        150.60        141.21         15.27 o
   4  15  12        525.27        527.48         42.28 o
  -5  16  12         37.72         46.17          8.54 o
  -4  16  12        222.16        207.21         17.28 o
  -3  16  12          4.43          6.94          3.08 o
  -2  16  12          3.20          0.49          2.89 o
  -1  16  12        388.79        400.70         23.00 o
   0  16  12         37.00         34.25          6.40 o
   1  16  12        268.06        271.31         18.83 o
   2  16  12         25.01         19.92          4.18 o
   3  16  12          0.36          4.39          5.33 o
  -5  17  12         30.56         28.47          6.04 o
  -4  17  12         59.47         67.18         10.22 o
  -3  17  12        104.42        100.56         11.25 o
  -2  17  12         69.06         62.65         10.38 o
  -1  17  12        177.04        168.58         16.80 o
   0  17  12         45.61         42.22          8.31 o
   1  17  12          1.16          7.40          4.02 o
   2  17  12         46.61         47.84          8.94 o
   3  17  12         40.71         36.92          9.51 o
  -4  18  12         18.91         26.87          6.66 o
  -3  18  12         38.62         36.18          6.98 o
  -2  18  12         12.62         10.43          4.32 o
  -1  18  12        178.86        163.47         16.73 o
   0  18  12        117.78        116.01         14.27 o
   1  18  12        621.37        625.73         32.52 o
   2  18  12         42.26         39.01          9.45 o
  -4  19  12        101.34         95.15         11.84 o
  -3  19  12        131.47        121.36         13.18 o
  -2  19  12        146.94        139.89         14.05 o
  -1  19  12        158.23        165.90         17.23 o
   0  19  12         47.90         44.96          8.57 o
   1  19  12         11.08         10.08          7.61 o
  -2  20  12         25.17         25.20          6.51 o
  -1  20  12        399.95        383.91         26.43 o
   0  20  12         61.51         64.43         12.98 o
  -7   0  13        266.57        240.59         20.40 o
  -5   0  13        270.84        253.44         27.82 o
  -3   0  13        190.40        181.78         19.28 o
  -1   0  13        341.91        362.96         22.85 o
   1   0  13        219.16        234.94         18.74 o
   3   0  13        330.04        349.64         26.88 o
   5   0  13        134.56        125.65         16.97 o
  -7   1  13         82.12         64.28          7.72 o
  -6   1  13          2.00          3.14          2.30 o
  -5   1  13         75.70         87.35          9.35 o
  -4   1  13         18.20         19.18          4.77 o
  -3   1  13         46.24         35.32          6.36 o
  -2   1  13        191.10        191.58         13.58 o
  -1   1  13        779.91        850.28         24.49 o
   0   1  13         20.08         22.04          3.90 o
   1   1  13       1474.24       1572.02         33.78 o
   2   1  13         13.54          9.37          4.23 o
   3   1  13        970.96        972.57         31.99 o
   4   1  13          8.61          7.58          2.26 o
   5   1  13         68.42         52.78          7.36 o
  -7   2  13        480.13        479.22         20.40 o
  -6   2  13          2.27         -0.03          1.59 o
  -5   2  13        240.57        225.74         13.74 o
  -4   2  13          3.98          6.02          3.36 o
  -3   2  13        145.31        138.32         11.95 o
  -2   2  13         27.79         29.10          5.50 o
  -1   2  13        329.26        352.10         18.51 o
   0   2  13         23.31         30.23          4.94 o
   1   2  13         86.34        112.44         10.04 o
   2   2  13         84.87         93.23          9.74 o
   3   2  13        466.55        464.94         22.12 o
   4   2  13         22.40         17.39          4.17 o
   5   2  13        124.39        108.73         11.21 o
  -7   3  13         18.02         21.25          5.40 o
  -6   3  13         21.13         20.92          3.93 o
  -5   3  13        190.16        190.05         12.73 o
  -4   3  13         59.05         51.30          7.37 o
  -3   3  13         26.00         31.00          7.87 o
  -2   3  13        344.74        355.33         18.75 o
  -1   3  13        779.52        849.22         32.21 o
   0   3  13        211.55        239.73         14.21 o
   1   3  13       1619.54       1726.68         38.36 o
   2   3  13         32.00         36.78          6.18 o
   3   3  13        408.87        416.31         20.97 o
   4   3  13          0.18         -2.42          2.42 o
   5   3  13         65.70         63.96          9.33 o
  -7   4  13        606.40        605.84         22.83 o
  -6   4  13         12.87         11.93          3.37 o
  -5   4  13         91.36         95.77          9.69 o
  -4   4  13          8.14          6.32          2.39 o
  -3   4  13        312.13        311.82         19.88 o
  -2   4  13          2.58          4.01          2.66 o
  -1   4  13        259.52        302.13         19.20 o
   0   4  13        100.54        115.82         10.71 o
   1   4  13          8.17         18.58          4.53 o
   2   4  13         34.00         31.51          5.14 o
   3   4  13        315.81        319.30         18.34 o
   4   4  13        167.45        156.29         12.97 o
   5   4  13         42.51         40.69          7.17 o
  -7   5  13          4.28          7.79          3.40 o
  -6   5  13        164.50        149.81         14.02 o
  -5   5  13        316.33        302.13         17.06 o
  -4   5  13         94.86         85.56          9.64 o
  -3   5  13        236.90        220.54         16.99 o
  -2   5  13         57.18         52.33          7.33 o
  -1   5  13        198.44        221.90         14.87 o
   0   5  13         49.25         57.50          8.43 o
   1   5  13        863.84        924.92         30.13 o
   2   5  13          0.54          0.37          2.29 o
   3   5  13         90.92         92.01         10.67 o
   4   5  13         77.86         72.69          9.38 o
   5   5  13        122.43        122.18         14.86 o
  -7   6  13        155.90        143.86         12.82 o
  -6   6  13          4.65          8.60          3.40 o
  -5   6  13         88.00         82.55          8.98 o
  -4   6  13          3.28          9.42          3.51 o
  -3   6  13        162.58        179.01         16.91 o
  -2   6  13        226.94        223.51         16.33 o
  -1   6  13        220.37        235.38         16.75 o
   0   6  13         20.60         27.09          5.40 o
   1   6  13         68.32         82.06         11.42 o
   2   6  13         26.30         31.66          5.80 o
   3   6  13        443.11        439.88         23.41 o
   4   6  13         34.14         34.15          7.88 o
   5   6  13         81.72         74.75         11.60 o
  -7   7  13          3.12          2.16          3.30 o
  -6   7  13        185.70        156.79         13.79 o
  -5   7  13        305.03        283.13         17.72 o
  -4   7  13        228.27        222.66         16.83 o
  -3   7  13        840.27        807.03         35.53 o
  -2   7  13          0.95          4.13          2.96 o
  -1   7  13          3.59         12.44          4.66 o
   0   7  13          8.58         11.33          3.56 o
   1   7  13        162.94        183.57         17.03 o
   2   7  13         70.03         87.49         17.70 o
   3   7  13         60.00         74.90         10.02 o
   4   7  13        251.76        258.22         21.35 o
   5   7  13        265.93        255.81         21.73 o
  -7   8  13         17.98         14.19          4.61 o
  -6   8  13          0.74          1.76          2.57 o
  -5   8  13          3.08          3.48          2.37 o
  -4   8  13          6.67          5.05          3.87 o
  -3   8  13        497.12        494.83         24.75 o
  -2   8  13         97.55        111.17         11.28 o
  -1   8  13        479.62        520.29         25.20 o
   0   8  13         94.82        105.44         11.20 o
   1   8  13         59.60         57.58          8.73 o
   2   8  13        335.64        340.06         27.83 o
   3   8  13        250.74        234.09         23.36 o
   4   8  13         36.50         38.76          8.37 o
  -7   9  13          5.14          3.02          3.48 o
  -6   9  13        127.97        112.57         12.08 o
  -5   9  13        354.85        352.43         20.27 o
  -4   9  13         79.63         88.54         10.69 o
  -3   9  13        422.44        427.67         23.32 o
  -2   9  13         80.41         78.26         10.91 o
  -1   9  13         86.78        101.98         11.63 o
   0   9  13          5.71          9.08          3.23 o
   1   9  13        209.06        218.54         16.68 o
   2   9  13         32.61         36.09          8.67 o
   3   9  13         37.31         42.55         10.29 o
   4   9  13        158.17        164.87         20.59 o
  -6  10  13          0.52          5.69          5.66 o
  -5  10  13         70.13         69.42          9.24 o
  -4  10  13         93.18         91.62          9.88 o
  -3  10  13        254.58        252.07         18.05 o
  -2  10  13        119.46        125.36         13.94 o
  -1  10  13        421.32        457.90         24.12 o
   0  10  13        458.69        491.91         25.15 o
   1  10  13          6.74          4.96          3.12 o
   2  10  13        162.48        167.21         16.49 o
   3  10  13        560.11        577.57         37.33 o
   4  10  13        186.77        200.39         22.52 o
  -6  11  13          8.94          5.21          3.67 o
  -5  11  13        310.79        286.39         18.56 o
  -4  11  13         25.96         21.58          4.27 o
  -3  11  13        241.29        238.12         17.89 o
  -2  11  13         17.26         15.66          5.67 o
  -1  11  13         16.24          8.17          8.54 o
   0  11  13         11.24         15.13          3.44 o
   1  11  13        242.52        271.19         18.99 o
   2  11  13         11.52         10.39          3.95 o
   3  11  13        143.60        145.44         16.24 o
   4  11  13          4.44          0.02          4.35 o
  -6  12  13         10.77          9.27          3.59 o
  -5  12  13         10.95         12.71          4.78 o
  -4  12  13          0.38          0.00          2.65 o
  -3  12  13        492.56        467.22         25.31 o
  -2  12  13        130.25        124.65         12.44 o
  -1  12  13        262.35        270.98         21.12 o
   0  12  13        209.47        221.59         17.21 o
   1  12  13          0.47          6.52          3.98 o
   2  12  13          3.25          6.82          3.44 o
   3  12  13        140.90        164.21         17.03 o
   4  12  13        172.86        157.23         16.81 o
  -5  13  13        285.53        271.53         18.38 o
  -4  13  13         17.73         17.19          4.18 o
  -3  13  13        464.65        471.91         25.81 o
  -2  13  13          0.23         -1.22          2.49 o
  -1  13  13         56.10         67.72         11.30 o
   0  13  13         59.92         65.36          9.60 o
   1  13  13        269.77        282.51         19.90 o
   2  13  13        118.24        123.73         12.96 o
   3  13  13        146.97        143.83         16.56 o
  -5  14  13         10.29         13.00          4.78 o
  -4  14  13         25.90         25.92          6.04 o
  -3  14  13        286.89        272.54         19.72 o
  -2  14  13        237.04        243.68         18.30 o
  -1  14  13        236.46        244.11         18.25 o
   0  14  13        138.16        156.99         14.76 o
   1  14  13          0.42         -2.69          3.34 o
   2  14  13         21.18         21.12          5.00 o
   3  14  13        266.83        265.04         22.15 o
  -5  15  13         68.74         63.00          9.55 o
  -4  15  13        175.46        167.63         14.55 o
  -3  15  13        200.77        209.28         17.57 o
  -2  15  13         28.97         20.24          5.00 o
  -1  15  13          7.08          9.28          5.08 o
   0  15  13        174.57        172.75         17.44 o
   1  15  13        248.75        247.97         18.76 o
   2  15  13         94.42         89.78         11.69 o
  -4  16  13          1.04          4.76          3.48 o
  -3  16  13        154.54        166.97         16.15 o
  -2  16  13        198.14        210.22         17.30 o
  -1  16  13        121.54        130.17         13.58 o
   0  16  13         44.57         44.07          8.79 o
   1  16  13          6.73          8.87          3.15 o
   2  16  13        158.52        165.43         15.92 o
  -3  17  13         52.91         46.90          8.77 o
  -2  17  13          3.71          4.96          4.22 o
  -1  17  13         23.55         20.69          5.88 o
   0  17  13        181.50        182.30         17.77 o
   1  17  13        168.13        169.19         15.97 o
  -2  18  13         53.29         55.55          9.49 o
  -1  18  13         63.44         64.16         11.26 o
   0  18  13        147.03        146.64         16.63 o
  -6   0  14        114.68        114.01         15.05 o
  -4   0  14        301.52        296.64         33.40 o
  -2   0  14        209.07        232.05         24.08 o
   0   0  14         86.20        112.30         13.50 o
   2   0  14        808.02        881.25         37.97 o
   4   0  14        263.29        271.57         25.53 o
  -7   1  14         27.47         29.50          5.22 o
  -6   1  14        457.76        414.03         21.44 o
  -5   1  14          2.44          4.13          3.15 o
  -4   1  14        230.00        217.97         15.67 o
  -3   1  14          7.63         16.91          5.61 o
  -2   1  14        126.35        132.52         11.96 o
  -1   1  14         98.98        106.10          9.80 o
   0   1  14        218.02        258.73         15.36 o
   1   1  14          4.95          5.48          2.30 o
   2   1  14        163.96        184.51         13.46 o
   3   1  14          1.08          7.93          3.53 o
   4   1  14       1501.25       1475.93         42.39 o
  -6   2  14         70.74         80.55          9.14 o
  -5   2  14          1.02          5.07          3.02 o
  -4   2  14        336.86        354.53         20.33 o
  -3   2  14          0.07         -0.88          4.18 o
  -2   2  14        120.56        132.47         15.11 o
  -1   2  14         59.54         82.74          9.78 o
   0   2  14         63.39         73.64          8.43 o
   1   2  14          0.03          6.07          3.19 o
   2   2  14        608.27        627.83         24.65 o
   3   2  14          8.10          3.49          4.25 o
   4   2  14        103.01        105.59         11.31 o
  -6   3  14        459.24        414.87         19.58 o
  -5   3  14         10.12         11.66          4.06 o
  -4   3  14         94.11         88.72         11.62 o
  -3   3  14         13.87          1.84          3.63 o
  -2   3  14        114.46        122.99         14.73 o
  -1   3  14        174.02        180.32         15.76 o
   0   3  14        161.16        182.37         14.01 o
   1   3  14        286.99        297.71         16.81 o
   2   3  14        204.85        218.62         14.41 o
   3   3  14        156.12        152.81         13.18 o
   4   3  14        510.64        489.82         24.20 o
  -6   4  14         52.08         60.82          8.49 o
  -5   4  14          8.63          9.42          4.05 o
  -4   4  14        309.11        293.74         23.48 o
  -3   4  14          0.44          5.13          2.17 o
  -2   4  14          4.61          4.71          2.51 o
  -1   4  14         26.13         35.69          7.23 o
   0   4  14          2.99          4.80          2.35 o
   1   4  14         55.22         61.32          7.53 o
   2   4  14        772.68        796.53         27.81 o
   3   4  14         13.00         14.88          3.48 o
   4   4  14         63.83         69.00          9.85 o
  -6   5  14        343.35        317.97         18.28 o
  -5   5  14         19.22         14.24          3.60 o
  -4   5  14         61.16         66.47         10.19 o
  -3   5  14        136.96        134.39         13.54 o
  -2   5  14        197.20        199.58         15.05 o
  -1   5  14        311.84        359.46         22.18 o
   0   5  14        262.00        291.36         22.27 o
   1   5  14         24.58         32.82          7.99 o
   2   5  14         92.62        107.86         11.15 o
   3   5  14        148.15        151.97         14.13 o
   4   5  14        391.23        378.41         22.97 o
  -6   6  14         26.80         21.43          4.75 o
  -5   6  14          6.59          6.74          3.27 o
  -4   6  14        309.80        326.73         24.20 o
  -3   6  14        168.24        173.80         17.14 o
  -2   6  14        125.36        145.29         13.94 o
  -1   6  14          0.03          4.44          3.86 o
   0   6  14         99.01        126.97         15.03 o
   1   6  14          3.37          3.90          3.19 o
   2   6  14        398.42        385.00         26.45 o
   3   6  14         55.41         55.87          8.63 o
   4   6  14         60.26         63.97         12.79 o
  -6   7  14        138.11        133.57         13.02 o
  -5   7  14         17.26         10.96          4.35 o
  -4   7  14        169.51        177.96         15.81 o
  -3   7  14        353.06        340.13         24.29 o
  -2   7  14        350.49        362.99         22.75 o
  -1   7  14        539.59        559.25         27.55 o
   0   7  14        562.87        624.05         33.21 o
   1   7  14         41.73         37.93          8.09 o
   2   7  14          2.47          1.99          4.33 o
   3   7  14         11.85         10.07          6.27 o
  -6   8  14          4.72          4.58          3.35 o
  -5   8  14         34.31         30.86          7.10 o
  -4   8  14         42.82         41.94          7.80 o
  -3   8  14        206.75        201.10         18.71 o
  -2   8  14         84.59         88.18         10.99 o
  -1   8  14         57.51         69.46         10.00 o
   0   8  14        126.28        150.83         14.47 o
   1   8  14         56.00         62.73         10.47 o
   2   8  14        119.81        129.84         15.06 o
   3   8  14          0.73         -0.18          4.60 o
  -5   9  14          3.31          5.56          3.97 o
  -4   9  14         18.31         19.45          6.09 o
  -3   9  14         82.58         88.09         12.79 o
  -2   9  14        208.68        219.33         19.66 o
  -1   9  14        369.75        405.82         23.71 o
   0   9  14        613.57        652.93         30.39 o
   1   9  14         27.48         29.54          5.75 o
   2   9  14         64.87         60.47         10.83 o
   3   9  14         35.39         40.59          9.77 o
  -5  10  14          2.37          1.83          2.09 o
  -4  10  14        112.97        104.67         12.39 o
  -3  10  14         20.58         14.52          5.23 o
  -2  10  14         24.10         22.78          6.31 o
  -1  10  14         47.48         49.70          7.97 o
   0  10  14         64.60         73.87         10.52 o
   1  10  14         40.08         43.47          8.08 o
   2  10  14        221.64        238.58         21.28 o
   3  10  14         15.76          4.08          6.39 o
  -5  11  14         18.59         18.29          4.40 o
  -4  11  14          0.84          5.32          2.72 o
  -3  11  14          1.46          0.64          2.30 o
  -2  11  14        516.39        496.36         29.77 o
  -1  11  14        266.14        295.95         20.41 o
   0  11  14        742.29        769.69         33.31 o
   1  11  14         43.07         33.27          6.89 o
   2  11  14          0.56         -0.37          3.08 o
  -4  12  14        339.12        333.89         22.59 o
  -3  12  14         35.73         31.17          7.08 o
  -2  12  14         74.24         78.19         12.17 o
  -1  12  14          1.97          1.97          3.83 o
   0  12  14         80.04         91.16         11.80 o
   1  12  14         43.87         52.51          8.79 o
   2  12  14        217.06        218.59         18.23 o
  -4  13  14          1.77          4.62          2.65 o
  -3  13  14          1.51          6.73          4.47 o
  -2  13  14        506.89        503.56         30.45 o
  -1  13  14        114.53        105.61         13.65 o
   0  13  14        346.91        362.29         23.25 o
   1  13  14          1.15          3.51          4.24 o
   2  13  14        112.92        118.46         13.52 o
  -3  14  14        140.02        143.66         15.09 o
  -2  14  14        124.17        113.73         12.92 o
  -1  14  14          2.64          0.85          3.95 o
   0  14  14         51.45         60.67          9.92 o
   1  14  14        191.77        200.01         17.52 o
  -2  15  14        235.61        238.45         19.16 o
  -1  15  14          9.89          8.44          5.16 o
   0  15  14        285.81        309.29         23.98 o
  -5   0  15        140.47        148.70         25.69 o
  -3   0  15        373.57        381.16         41.29 o
  -1   0  15         42.47         58.60         12.04 o
   1   0  15         37.77         29.95          8.71 o
   3   0  15         68.10         92.47         15.76 o
  -5   1  15         14.51         11.10          4.14 o
  -4   1  15          3.52         -0.42          3.07 o
  -3   1  15        617.57        606.24         30.19 o
  -2   1  15         18.77         14.12          4.71 o
  -1   1  15        549.93        613.70         29.59 o
   0   1  15          4.63          6.66          3.02 o
   1   1  15        309.86        336.78         18.67 o
   2   1  15          4.02          3.14          2.70 o
   3   1  15        577.32        572.17         26.93 o
  -5   2  15        273.99        221.83         19.30 o
  -4   2  15          6.87         12.29          4.06 o
  -3   2  15         78.24         74.26         12.12 o
  -2   2  15          6.92          7.17          3.80 o
  -1   2  15         62.88         99.72         12.75 o
   0   2  15          2.75          4.18          4.18 o
   1   2  15         60.51         69.34          8.71 o
   2   2  15         30.00         35.27          6.33 o
   3   2  15         70.41         71.48          8.71 o
  -5   3  15         20.58         30.72          7.23 o
  -4   3  15         27.18         22.33          7.45 o
  -3   3  15        435.66        456.61         29.41 o
  -2   3  15          1.01          0.44          4.88 o
  -1   3  15        221.67        272.69         20.46 o
   0   3  15          0.02          1.83          3.06 o
   1   3  15        293.23        315.40         19.59 o
   2   3  15         74.26         84.52          9.32 o
   3   3  15        234.06        222.91         15.42 o
  -5   4  15        309.55        297.44         21.91 o
  -4   4  15          7.30         -0.33          5.33 o
  -3   4  15          5.46         10.20          4.21 o
  -2   4  15         69.09         57.51         10.19 o
  -1   4  15         33.92         44.20          8.73 o
   0   4  15         10.30          5.90          3.92 o
   1   4  15        234.83        250.05         17.51 o
   2   4  15        156.53        163.90         13.98 o
  -5   5  15          5.84          8.88          6.61 o
  -4   5  15          4.75          6.42          3.52 o
  -3   5  15        354.71        393.71         24.46 o
  -2   5  15         27.41         24.15          7.00 o
  -1   5  15        176.81        193.95         19.01 o
   0   5  15         75.35         78.25         12.78 o
   1   5  15        123.87        154.41         17.34 o
   2   5  15          6.48          6.71          3.50 o
  -5   6  15         50.98         40.60          8.40 o
  -4   6  15          6.03          2.34          5.09 o
  -3   6  15          1.11          2.94          3.22 o
  -2   6  15        178.72        187.87         16.50 o
  -1   6  15        113.78        122.72         15.27 o
   0   6  15        152.96        156.22         17.45 o
   1   6  15         46.98         50.99          9.87 o
   2   6  15         57.77         56.47         11.89 o
  -4   7  15         16.35          8.87          4.87 o
  -3   7  15        380.06        369.75         26.29 o
  -2   7  15         28.90         29.71          6.85 o
  -1   7  15        317.86        346.05         25.95 o
   0   7  15         70.26         84.20         12.59 o
   1   7  15        177.55        212.90         20.41 o
   2   7  15        138.25        139.02         16.22 o
  -4   8  15          7.02          4.57          4.14 o
  -3   8  15         12.73          7.75          4.25 o
  -2   8  15         90.19         91.86         12.08 o
  -1   8  15        318.44        345.86         22.90 o
   0   8  15        103.92        130.00         16.00 o
   1   8  15        208.68        222.98         21.36 o
   2   8  15        127.37        143.92         17.15 o
  -4   9  15         10.45         12.89          5.66 o
  -3   9  15        287.25        309.08         24.84 o
  -2   9  15          5.52          3.18          2.71 o
  -1   9  15        132.93        137.42         14.66 o
   0   9  15          2.40          6.37          4.05 o
   1   9  15         67.96         95.42         14.00 o
  -3  10  15         44.80         53.39         10.74 o
  -2  10  15         33.28         30.11          7.29 o
  -1  10  15        251.43        280.91         20.77 o
   0  10  15         69.61         67.56         10.10 o
   1  10  15        352.21        399.46         28.92 o
  -3  11  15        129.21        118.21         15.78 o
  -2  11  15         49.74         56.94         10.84 o
  -1  11  15          1.24          5.08          3.33 o
   0  11  15          2.00          3.86          4.68 o
  -1  12  15        271.72        279.29         23.26 o
  -2   0  16       1290.50       1380.35         59.40 o
   0   0  16        485.12        559.60         47.35 o
  -3   1  16          0.77          5.31          3.05 o
  -2   1  16          1.06         20.64          8.78 o
  -1   1  16          1.66         -2.83          2.83 o
   0   1  16        391.47        446.12         24.28 o
  -3   2  16         22.42         13.36          9.41 o
  -2   2  16        647.12        667.44         37.19 o
  -1   2  16          1.91          3.23          2.89 o
   0   2  16        352.37        399.70         23.10 o
  -3   3  16         13.22         10.12          6.99 o
  -2   3  16         11.41         16.44          6.25 o
  -1   3  16          1.24          4.24          4.60 o
   0   3  16        178.79        220.72         19.09 o
  -3   4  16         30.43         33.75          7.89 o
  -2   4  16        211.54        244.87         22.64 o
  -1   4  16         57.50         65.85         10.72 o
   0   4  16         34.02         55.79         10.94 o
  -2   5  16          6.10          0.63          7.68 o
  -1   5  16          7.03         11.25          4.65 o
   0   5  16        186.01        190.01         19.58 o
  -2   6  16        165.74        165.37         21.19 o
  -1   6  16          2.18         -1.50          3.00 o
