# Supplementary material for: Improving Polymeric Structures with Hirshfeld Atom Refinement: A Study on MOFs and COFs
Source: ACS Mater Au. 2025 Jul 31;5(5):767–71. doi: 10.1021/acsmaterialsau.5c00076 (PMC12426777; doi:10.1021/acsmaterialsau.5c00076)
Supplement: Supplementary file 1 [file mg5c00076_si_001.zip › CIFs/RIHYIT_DiSCaMB-HAR.cif]

data_300_hydrated
_audit_creation_date               2024-04-08
_audit_creation_method
;
Olex2 1.3
(compiled 2020.11.12 svn.r5f609507 for OlexSys, GUI svn.r6408)
;
_audit_contact_author_address      ?
_audit_contact_author_email        ?
_audit_contact_author_name         ''
_audit_contact_author_phone        ?
_publ_contact_author_id_orcid      ?
_publ_section_references
;
Bourhis, L.J., Dolomanov, O.V., Gildea, R.J., Howard, J.A.K., Puschmann, H.
 (2015). Acta Cryst. A71, 59-75.

Dolomanov, O.V., Bourhis, L.J., Gildea, R.J, Howard, J.A.K. & Puschmann, H.
 (2009), J. Appl. Cryst. 42, 339-341.
;
_chemical_name_common              'hydrated COF-300'
_chemical_formula_moiety           'C82 H56 N8, 8(H2 O)'
_chemical_formula_sum              'C82 H72 N8 O8'
_chemical_formula_weight           1297.535
loop_
  _atom_type_symbol
  _atom_type_scat_dispersion_real
  _atom_type_scat_dispersion_imag
  _atom_type_scat_Cromer_Mann_a1
  _atom_type_scat_Cromer_Mann_a2
  _atom_type_scat_Cromer_Mann_a3
  _atom_type_scat_Cromer_Mann_a4
  _atom_type_scat_Cromer_Mann_b1
  _atom_type_scat_Cromer_Mann_b2
  _atom_type_scat_Cromer_Mann_b3
  _atom_type_scat_Cromer_Mann_b4
  _atom_type_scat_Cromer_Mann_c
  _atom_type_scat_source
  _atom_type_scat_dispersion_source
 H -0.00000 0.00000 0.49300 0.32291 0.14019 0.04081 10.51090 26.12570 3.14236
 57.79970 0.0030380000826
 'International Tables Volume C Table 6.1.1.4 (pp. 500-502)' custom
 C 0.00900 0.00400 2.31000 1.02000 1.58860 0.86500 20.84390 10.20750 0.56870
 51.65120 0.215599998832
 'International Tables Volume C Table 6.1.1.4 (pp. 500-502)' custom
 O 0.02500 0.01400 3.04850 2.28680 1.54630 0.86700 13.27710 5.70110 0.32390
 32.90890 0.250800013542
 'International Tables Volume C Table 6.1.1.4 (pp. 500-502)' custom
 N 0.01500 0.00800 12.21260 3.13220 2.01250 1.16630 0.00570 9.89330 28.99750
 0.58260 -11.5290002823
 'International Tables Volume C Table 6.1.1.4 (pp. 500-502)' custom

_space_group_crystal_system        'tetragonal'
_space_group_IT_number             88
_space_group_name_H-M_alt          'I 41/a'
_space_group_name_Hall             '-I 4ad'
loop_
  _space_group_symop_id
  _space_group_symop_operation_xyz
 1 x,y,z
 2 -y+1/4,x+3/4,z+3/4
 3 y+1/4,-x+1/4,z+1/4
 4 -x,-y+1/2,z
 5 -x,-y,-z
 6 y-1/4,-x-3/4,-z-3/4
 7 -y-1/4,x-1/4,-z-1/4
 8 x,y-1/2,-z
 9 x+1/2,y+1/2,z+1/2
 10 -y+3/4,x+5/4,z+5/4
 11 y+3/4,-x+3/4,z+3/4
 12 -x+1/2,-y+1,z+1/2
 13 -x+1/2,-y+1/2,-z+1/2
 14 y+1/4,-x-1/4,-z-1/4
 15 -y+1/4,x+1/4,-z+1/4
 16 x+1/2,y,-z+1/2

_symmetry_Int_Tables_number        88
_cell_length_a                     19.6394(9)
_cell_length_b                     19.6394(9)
_cell_length_c                     8.9062(4)
_cell_angle_alpha                  90
_cell_angle_beta                   90
_cell_angle_gamma                  90
_cell_volume                       3435.2(3)
_cell_formula_units_Z              2
_cell_measurement_reflns_used      3373
_cell_measurement_temperature      100(2)
_cell_measurement_theta_max        38.51
_cell_measurement_theta_min        3.02
_exptl_absorpt_coefficient_mu      0.224
_exptl_absorpt_correction_T_max    0.7476
_exptl_absorpt_correction_T_min    0.6009
_exptl_absorpt_correction_type     multi-scan
_exptl_absorpt_process_details
;
SADABS-2016/2 (Bruker,2016/2) was used for absorption correction.
wR2(int) was 0.0843 before and 0.0649 after correction.
The Ratio of minimum to maximum transmission is 0.8038.
The \l/2 correction factor is Not present.
;
_exptl_crystal_colour              yellow
_exptl_crystal_colour_primary      yellow
_exptl_crystal_density_diffrn      1.254
_exptl_crystal_description         needle
_exptl_crystal_F_000               1369.883
_exptl_crystal_size_max            0.06
_exptl_crystal_size_mid            0.01
_exptl_crystal_size_min            0.01
_diffrn_reflns_av_R_equivalents    0.0687
_diffrn_reflns_av_unetI/netI       0.0599
_diffrn_reflns_Laue_measured_fraction_full  0.9955
_diffrn_reflns_Laue_measured_fraction_max  0.9943
_diffrn_reflns_limit_h_max         23
_diffrn_reflns_limit_h_min         -22
_diffrn_reflns_limit_k_max         23
_diffrn_reflns_limit_k_min         -17
_diffrn_reflns_limit_l_max         10
_diffrn_reflns_limit_l_min         -10
_diffrn_reflns_number              9358
_diffrn_reflns_point_group_measured_fraction_full  0.9955
_diffrn_reflns_point_group_measured_fraction_max  0.9943
_diffrn_reflns_theta_full          38.3103
_diffrn_reflns_theta_max           38.51
_diffrn_reflns_theta_min           3.02
_diffrn_ambient_temperature        100.0
_diffrn_detector_area_resol_mean   10.42
_diffrn_measured_fraction_theta_full  0.9955
_diffrn_measured_fraction_theta_max  0.9943
_diffrn_measurement_device_type    'Bruker D8 with PHOTON 100 detector'
_diffrn_measurement_method         '\f and \w shutterless scans'
_diffrn_radiation_type             synchrotron
_diffrn_radiation_wavelength       1.0332
_reflns_Friedel_coverage           0.0
_reflns_limit_h_max                23
_reflns_limit_h_min                0
_reflns_limit_k_max                23
_reflns_limit_k_min                0
_reflns_limit_l_max                10
_reflns_limit_l_min                0
_reflns_number_gt                  960
_reflns_number_total               1560
_reflns_threshold_expression       I>=2u(I)
_computing_cell_refinement         'SAINT V8.34A Bruker-AXS, Madison WI'
_computing_data_collection         'Bruker APEX2 Bruker-AXS, Madison WI'
_computing_data_reduction          'SAINT V8.34A Bruker-AXS, Madison WI'
_computing_molecular_graphics      'Olex2 1.3 (Dolomanov et al., 2009)'
_computing_publication_material    'Olex2 1.3 (Dolomanov et al., 2009)'
_computing_structure_refinement    'olex2.refine 1.3 (Bourhis et al., 2015)'
_computing_structure_solution      'SHELXS-2014/7 (Sheldrick, 2015)'
_refine_diff_density_max           0.5191
_refine_diff_density_min           -0.5278
_refine_diff_density_rms           0.1277
_refine_ls_d_res_high              0.8297
_refine_ls_d_res_low               9.8197
_refine_ls_goodness_of_fit_ref     1.0961
_refine_ls_hydrogen_treatment      mixed
_refine_ls_matrix_type             full
_refine_ls_number_constraints      12
_refine_ls_number_parameters       142
_refine_ls_number_reflns           1560
_refine_ls_number_restraints       0
_refine_ls_R_factor_all            0.1395
_refine_ls_R_factor_gt             0.0877
_refine_ls_restrained_S_all        1.0961
_refine_ls_shift/su_max            0.0001
_refine_ls_shift/su_mean           0.0000
_refine_ls_structure_factor_coef   Fsqd
_refine_ls_weighting_details      
 'w=1/[\s^2^(Fo^2^)+(0.1034P)^2^+11.5578P] where P=(Fo^2^+2Fc^2^)/3'
_refine_ls_weighting_scheme        calc
_refine_ls_wR_factor_gt            0.2188
_refine_ls_wR_factor_ref           0.2497
_olex2_refinement_description
;
1. Fixed Uiso
 At 1.5 times of:
  All O(H,H) groups
2.a Free rotating group:
 O1(H1A,H1B)
;
loop_
  _atom_site_label
  _atom_site_type_symbol
  _atom_site_fract_x
  _atom_site_fract_y
  _atom_site_fract_z
  _atom_site_U_iso_or_equiv
  _atom_site_adp_type
  _atom_site_occupancy
  _atom_site_site_symmetry_order
  _atom_site_refinement_flags_posn
  _atom_site_refinement_flags_adp
  _atom_site_refinement_flags_occupancy
 C1 C 0.5 0.25 1.375 0.0235(17) Uani 1.000000 4 S T P
 C3 C 0.5082(2) 0.31028(19) 1.2658(3) 0.0268(9) Uani 1.000000 1 . . .
 C4 C 0.5258(2) 0.3954(2) 1.0152(4) 0.0365(11) Uani 1.000000 1 . . .
 C5 C 0.5792(2) 0.3829(2) 1.1123(4) 0.0373(11) Uani 1.000000 1 . . .
 H5 H 0.628(3) 0.405(2) 1.092(5) 0.046(13) Uiso 1.000000 1 . . .
 C6 C 0.5710(2) 0.3406(2) 1.2364(4) 0.0332(11) Uani 1.000000 1 . . .
 H6 H 0.612(2) 0.331(2) 1.305(6) 0.049(13) Uiso 1.000000 1 . . .
 C8 C 0.4619(3) 0.3676(2) 1.0476(4) 0.0395(11) Uani 1.000000 1 . . .
 H8 H 0.417(3) 0.372(3) 0.979(6) 0.054(14) Uiso 1.000000 1 . . .
 C9 C 0.4539(2) 0.3256(2) 1.1710(4) 0.0342(11) Uani 1.000000 1 . . .
 H9 H 0.409(2) 0.303(2) 1.185(5) 0.037(12) Uiso 1.000000 1 . . .
 C10 C 0.4380(3) 0.4999(2) 0.5756(5) 0.0562(15) Uani 1.000000 1 . . .
 H10 H 0.385(3) 0.501(3) 0.625(6) 0.057(15) Uiso 1.000000 1 . . .
 C11 C 0.4974(3) 0.4808(2) 0.6499(5) 0.0512(15) Uani 1.000000 1 . . .
 C13 C 0.5598(3) 0.4805(2) 0.5736(5) 0.0526(15) Uani 1.000000 1 . . .
 H13 H 0.612(2) 0.464(2) 0.629(5) 0.040(14) Uiso 1.000000 1 . . .
 C2 C 0.4903(3) 0.4549(2) 0.8054(5) 0.0512(14) Uani 1.000000 1 . . .
 H2 H 0.437(2) 0.456(2) 0.834(5) 0.040(13) Uiso 1.000000 1 . . .
 N1 N 0.5397(2) 0.43117(19) 0.8804(4) 0.0468(11) Uani 1.000000 1 . . .
 O1 O 0.6925(3) 0.4676(2) 0.8683(5) 0.0939(16) Uani 1.000000 1 . . .
 H1A H 0.669(4) 0.501(3) 0.903(12) 0.141(2) Uiso 1.000000 1 G . .
 H1B H 0.726(4) 0.486(4) 0.824(12) 0.141(2) Uiso 1.000000 1 G . .

loop_
  _atom_site_aniso_label
  _atom_site_aniso_U_11
  _atom_site_aniso_U_22
  _atom_site_aniso_U_33
  _atom_site_aniso_U_12
  _atom_site_aniso_U_13
  _atom_site_aniso_U_23
 C1 0.033(3) 0.033(3) 0.004(3) -0.000000 -0.000000 0.000000
 C3 0.037(2) 0.034(2) 0.0090(16) 0.0011(18) -0.0004(15) 0.0015(15)
 C4 0.058(3) 0.036(2) 0.0156(18) -0.001(2) 0.0014(19) 0.0043(16)
 C5 0.046(3) 0.040(3) 0.025(2) -0.009(2) 0.0056(19) 0.0045(18)
 C6 0.039(3) 0.043(3) 0.0170(18) -0.006(2) 0.0014(18) 0.0068(17)
 C8 0.052(3) 0.045(3) 0.022(2) 0.004(2) -0.007(2) 0.0070(18)
 C9 0.038(3) 0.044(3) 0.0203(19) -0.002(2) -0.0035(18) 0.0096(17)
 C10 0.102(5) 0.042(3) 0.025(2) -0.001(3) -0.001(3) 0.008(2)
 C11 0.101(4) 0.034(3) 0.019(2) 0.000(3) -0.001(2) 0.0026(18)
 C13 0.089(4) 0.037(3) 0.032(2) -0.000(3) 0.001(3) 0.0005(19)
 C2 0.090(4) 0.041(3) 0.023(2) -0.004(3) 0.001(3) 0.0040(19)
 N1 0.081(3) 0.042(2) 0.0172(17) -0.002(2) 0.0027(18) 0.0079(15)
 O1 0.111(4) 0.117(4) 0.053(3) -0.010(3) 0.019(2) 0.002(3)

loop_
  _geom_bond_atom_site_label_1
  _geom_bond_atom_site_label_2
  _geom_bond_distance
  _geom_bond_site_symmetry_2
  _geom_bond_publ_flag
 C1 C3 1.541(3) 4_655 ?
 C1 C3 1.541(3) 7_658 ?
 C1 C3 1.541(3) . ?
 C1 C3 1.541(3) 14_568 ?
 C3 C6 1.395(5) . ?
 C3 C9 1.393(5) . ?
 C4 C5 1.381(6) . ?
 C4 C8 1.399(7) . ?
 C4 N1 1.418(5) . ?
 C5 C6 1.392(6) . ?
 C8 C9 1.385(6) . ?
 C10 C11 1.393(8) . ?
 C10 C13 1.384(6) 5_666 ?
 C11 C13 1.401(8) . ?
 C11 C2 1.482(6) . ?
 C2 N1 1.267(7) . ?

loop_
  _geom_angle_atom_site_label_1
  _geom_angle_atom_site_label_2
  _geom_angle_atom_site_label_3
  _geom_angle
  _geom_angle_site_symmetry_1
  _geom_angle_site_symmetry_3
  _geom_angle_publ_flag
 C3 C1 C3 101.7(2) . 4_655 ?
 C3 C1 C3 113.49(12) 14_568 . ?
 C3 C1 C3 113.49(14) 14_568 4_655 ?
 C3 C1 C3 113.49(12) 7_658 4_655 ?
 C3 C1 C3 113.49(14) 7_658 . ?
 C3 C1 C3 101.7(2) 14_568 7_658 ?
 C6 C3 C1 122.6(3) . 4_655 ?
 C9 C3 C1 117.9(3) . 4_655 ?
 C9 C3 C6 118.1(3) . . ?
 C8 C4 C5 118.9(4) . . ?
 N1 C4 C5 118.2(4) . . ?
 N1 C4 C8 122.7(4) . . ?
 C6 C5 C4 121.1(4) . . ?
 C5 C6 C3 120.4(4) . . ?
 C9 C8 C4 119.9(4) . . ?
 C8 C9 C3 121.6(4) . . ?
 C13 C10 C11 120.3(6) 5_666 . ?
 C13 C11 C10 120.2(4) . . ?
 C2 C11 C10 117.2(5) . . ?
 C2 C11 C13 122.3(5) . . ?
 C11 C13 C10 119.5(5) . 5_666 ?
 N1 C2 C11 123.2(5) . . ?
 C2 N1 C4 118.7(4) . . ?

loop_
  _geom_torsion_atom_site_label_1
  _geom_torsion_atom_site_label_2
  _geom_torsion_atom_site_label_3
  _geom_torsion_atom_site_label_4
  _geom_torsion
  _geom_torsion_site_symmetry_1
  _geom_torsion_site_symmetry_2
  _geom_torsion_site_symmetry_3
  _geom_torsion_site_symmetry_4
  _geom_torsion_publ_flag
 C1 C3 C6 C5 164.2(3) 4_655 . . . ?
 C1 C3 C6 C5 164.2(3) 14_568 . . . ?
 C1 C3 C6 C5 164.2(3) 7_658 . . . ?
 C1 C3 C6 C5 164.2(3) . . . . ?
 C1 C3 C9 C8 -164.9(3) 14_568 . . . ?
 C1 C3 C9 C8 -164.9(3) 4_655 . . . ?
 C1 C3 C9 C8 -164.9(3) . . . . ?
 C1 C3 C9 C8 -164.9(3) 7_658 . . . ?
 C3 C6 C5 C4 -0.4(5) . . . . ?
 C3 C9 C8 C4 0.5(5) . . . . ?
 C4 N1 C2 C11 -167.5(4) . . . . ?
 C10 C11 C13 C10 0.8(4) . . . 5_666 ?
 C10 C11 C2 N1 174.5(4) . . . . ?
 C10 C13 C11 C10 0.8(5) 5_666 . . . ?
 C10 C13 C11 C2 174.7(4) 5_666 . . . ?

loop_
  _diffrn_refln_index_h
  _diffrn_refln_index_k
  _diffrn_refln_index_l
  _diffrn_refln_intensity_net
  _diffrn_refln_intensity_u
 1 -1 0 -0.32 0.81
 -1 -1 0 -0.02 0.87
 0 2 0 432.43 18.86
 2 0 0 433.39 18.82
 0 -2 0 439.53 18.86
 -2 -2 0 161.66 6.95
 -2 2 0 144.35 6.77
 2 -2 0 160.02 7.12
 -2 2 0 161.51 7.12
 1 -3 0 -0.05 0.17
 -1 3 0 -0.51 0.3
 1 -3 0 -0.92 0.91
 3 1 0 -0.11 0.73
 -1 3 0 0.16 0.95
 -3 -1 0 0.46 0.64
 3 1 0 -0.05 0.3
 -3 1 0 -0.06 0.89
 3 -1 0 1.35 0.89
 -1 -3 0 0.23 0.8
 1 3 0 -0.32 0.26
 1 3 0 0.01 0.8
 -3 1 0 0.72 0.27
 3 3 0 -0.47 0.35
 3 -3 0 0.32 0.27
 3 3 0 0.07 0.27
 -3 3 0 -0.32 0.37
 -3 3 0 1.84 1.39
 -3 -3 0 -0.33 0.83
 -3 -3 0 -0.48 0.85
 -2 4 0 632.24 26.27
 -4 -2 0 597.91 26.04
 2 -4 0 600.31 26.25
 4 2 0 570.1 26.01
 4 0 0 678.29 29.9
 -4 0 0 671.38 29.9
 0 4 0 705.82 29.98
 0 -4 0 703.4 29.98
 -4 2 0 10.09 0.7
 4 -2 0 7.21 1.91
 -4 2 0 9.65 1.91
 4 -2 0 9.86 0.64
 2 4 0 6.31 1.51
 -2 -4 0 6.27 1.21
 -4 -4 0 40.28 2.42
 -4 -4 0 40.07 2.42
 -4 4 0 36.06 1.76
 4 4 0 34.92 1.67
 4 4 0 34.53 1.74
 4 -4 0 34.86 1.68
 4 -4 0 41.32 3
 -4 4 0 33.35 2.94
 5 3 0 0.15 0.33
 3 -5 0 -0.05 0.27
 -3 5 0 -0.76 0.43
 3 -5 0 0.56 1.36
 5 3 0 0.26 0.46
 -3 5 0 1.74 1.54
 -5 -3 0 1.3 1.07
 5 3 0 -0.89 0.93
 5 1 0 -0.73 0.96
 5 1 0 1.18 0.49
 1 -5 0 1.38 1.33
 -5 -1 0 1.39 1.05
 -1 5 0 2.21 1.5
 1 5 0 -1.63 1.16
 1 5 0 -0.29 0.37
 -5 1 0 1.27 1.18
 -1 -5 0 -0.51 1.13
 5 -1 0 -0.77 1.05
 -3 -5 0 0.47 1.1
 5 -3 0 -0.1 1.35
 5 -3 0 0.97 0.37
 3 5 0 -0.21 0.35
 -5 3 0 1.49 1.47
 -5 3 0 0.43 0.43
 3 5 0 -1.25 1.01
 -5 5 0 -1.39 1.5
 5 5 0 -0.12 0.44
 -5 5 0 -0.57 0.43
 -5 -5 0 -0.15 1.07
 5 -5 0 0.03 0.33
 -5 -5 0 -0.26 1.06
 5 5 0 0 0.34
 5 -5 0 -0.15 1.44
 -4 6 0 97.56 4.44
 6 4 0 98.35 4.39
 4 -6 0 95.1 4.37
 -6 -4 0 108.94 4.99
 -4 6 0 102.99 5.47
 6 4 0 95.22 4.44
 -6 -4 0 106.5 5.03
 4 -6 0 100.85 5.44
 2 -6 0 89.13 4.93
 -6 -2 0 95.13 4.56
 -2 6 0 90.24 4.95
 6 2 0 92.36 4.53
 2 -6 0 85.4 3.9
 -6 -2 0 88.58 3.93
 0 6 0 169.53 7.64
 6 0 0 163.54 7.65
 0 6 0 181.21 8.33
 0 -6 0 185.42 8.3
 6 0 0 183.76 8.18
 -6 0 0 163.86 7.62
 -6 0 0 188.46 8.2
 -6 2 0 66.34 2.98
 6 -2 0 62.43 2.97
 2 6 0 65.41 2.97
 2 6 0 67.84 3.77
 -2 -6 0 65.45 3.75
 -6 2 0 71.31 3.87
 6 -2 0 68.43 3.88
 4 6 0 1.5 0.39
 -4 -6 0 1.7 1.22
 6 -4 0 1.89 1.56
 4 6 0 1.27 0.41
 -6 4 0 0.86 1.64
 4 6 0 2.61 1.12
 -6 4 0 0.91 0.47
 6 -4 0 1.51 0.4
 6 -6 0 50.79 2.42
 -6 -6 0 55.9 3.31
 6 6 0 53.76 2.51
 -6 6 0 51.87 3.87
 -6 -6 0 56.52 3.28
 6 6 0 54.35 2.42
 -6 6 0 52.12 2.5
 6 -6 0 52.65 3.89
 7 5 0 -0.07 0.51
 -7 -5 0 0.35 1.13
 5 -7 0 0.12 0.33
 -7 -5 0 0.02 1.19
 -5 7 0 -0.47 0.52
 7 5 0 -0.03 0.38
 3 -7 0 0.66 1.66
 3 -7 0 0.18 0.27
 7 3 0 0.35 0.5
 -7 -3 0 -0.06 0.33
 7 3 0 -0.26 1.02
 -7 -3 0 0.06 1.12
 -3 7 0 -0.28 1.56
 -3 7 0 -0.75 0.52
 7 1 0 0.84 0.5
 -7 -1 0 0.61 1.13
 -1 7 0 -0.1 0.47
 -1 7 0 -0.71 1.47
 -7 -1 0 0.16 0.34
 1 -7 0 -0.1 0.26
 1 -7 0 0.22 1.33
 7 1 0 -0.14 1.1
 7 -1 0 -0.49 1.2
 -7 1 0 0.24 0.39
 1 7 0 -0.04 0.42
 1 7 0 -1.2 1.34
 -7 1 0 0.26 1.33
 7 -1 0 1.09 0.46
 -1 -7 0 0.66 1.3
 -7 3 0 0.33 1.41
 7 -3 0 0.31 0.57
 7 -3 0 -0.25 1.37
 3 7 0 0.29 0.42
 -7 3 0 0.42 0.47
 3 7 0 -0.43 1.2
 -3 -7 0 -1.45 1.18
 7 -5 0 -0.53 1.62
 5 7 0 0.02 0.47
 -7 5 0 -0.47 0.5
 -7 5 0 0.51 1.57
 7 -5 0 0.27 0.42
 5 7 0 -0.25 0.4
 -5 -7 0 -0.01 1.24
 -7 -7 0 -0.93 1.2
 -7 -7 0 0.78 1.19
 7 -7 0 -0.58 1.95
 7 -7 0 -0.04 0.4
 -7 7 0 -0.19 1.71
 -7 7 0 -0.98 0.59
 7 7 0 0.39 0.54
 7 7 0 0.1 0.4
 -8 -6 0 -0.9 1.2
 6 -8 0 0.07 0.36
 -8 -6 0 -0.89 1.24
 -6 8 0 -1.15 0.55
 6 -8 0 -1.33 1.71
 -6 8 0 -0.36 1.73
 8 6 0 0.47 0.57
 8 6 0 0.16 0.4
 -4 8 0 43.8 2.2
 4 -8 0 44.7 3.61
 4 -8 0 42.49 2.04
 -4 8 0 43.63 3.66
 8 4 0 47.48 2.98
 -8 -4 0 50.42 3.12
 8 4 0 48.01 2.26
 -8 -4 0 45.21 2.08
 -2 8 0 32.74 3.07
 8 2 0 34.16 2.62
 -2 8 0 31.94 1.68
 -8 -2 0 32.45 1.54
 8 2 0 34.33 1.73
 2 -8 0 31 1.49
 -8 -2 0 33.63 2.56
 2 -8 0 31.64 3.07
 -8 0 0 23.86 2.49
 0 8 0 24.81 2.66
 0 -8 0 22.89 2.6
 8 0 0 26.54 1.43
 -8 0 0 23.19 1.23
 0 8 0 23.99 1.34
 8 0 0 24.87 2.43
 -8 2 0 18.31 2.49
 -8 2 0 18.65 1.09
 2 8 0 17.06 1.08
 -2 -8 0 19.72 2.43
 8 -2 0 19.36 1.15
 8 -2 0 19.36 2.44
 2 8 0 16.83 2.4
 -8 4 0 73.97 3.26
 8 -4 0 71.98 4.49
 4 8 0 72.87 4.08
 4 8 0 68.16 3.21
 -4 -8 0 71.38 4.18
 8 -4 0 70.37 3.22
 4 8 0 73.41 3.21
 -8 4 0 70.08 4.48
 8 -6 0 0.09 0.46
 -8 6 0 -0.19 1.68
 -6 -8 0 0.06 1.33
 6 8 0 0.27 0.55
 6 8 0 0.39 0.42
 8 -6 0 1.02 1.62
 -6 -8 0 1.35 1.35
 -8 6 0 -0.36 0.57
 -8 8 0 32.42 1.85
 -8 -8 0 34.76 3.02
 8 8 0 35.99 1.86
 8 8 0 35.3 1.72
 -8 8 0 32.37 3.47
 -8 -8 0 36.87 2.97
 8 -8 0 33.93 3.53
 8 -8 0 35.51 1.72
 7 -9 0 0.5 0.39
 7 -9 0 1.34 2.02
 9 7 0 -0.51 0.44
 9 7 0 0.89 0.63
 -7 9 0 -0.69 0.61
 -7 9 0 0.17 1.84
 -9 -7 0 1.03 1.36
 -9 -7 0 1.07 1.42
 -9 -5 0 -0.85 1.23
 5 -9 0 -0.08 0.31
 -5 9 0 -1.12 0.54
 -9 -5 0 -0.45 1.31
 -9 -5 0 0.27 0.37
 5 -9 0 -0.59 1.71
 -5 9 0 0.13 1.74
 9 5 0 1.16 0.62
 -9 -3 0 0.27 0.38
 -3 9 0 -0.81 0.55
 -9 -3 0 -1.07 1.23
 9 3 0 0.95 1.19
 3 -9 0 0.74 1.71
 -3 9 0 0.43 1.69
 3 -9 0 0.07 0.27
 -9 -1 0 0.58 1.33
 -1 9 0 -0.72 0.5
 9 1 0 -0.1 1.26
 -1 9 0 -0.04 1.82
 1 -9 0 -0.07 1.83
 1 9 0 0.04 0.51
 -9 1 0 -1.42 1.33
 9 -1 0 -0.05 1.28
 1 9 0 0.64 1.57
 -1 -9 0 -1.2 1.33
 -9 1 0 0.5 0.46
 -9 3 0 -0.51 1.57
 -3 -9 0 0.21 1.38
 9 -3 0 -0.6 1.46
 3 9 0 -0.09 0.47
 9 -3 0 0.72 0.52
 3 9 0 -0.76 1.34
 -9 3 0 0.58 0.53
 9 -5 0 0.02 1.59
 5 9 0 -0.08 0.45
 -9 5 0 -0.43 0.58
 5 9 0 0.18 0.49
 -9 5 0 -0.14 1.66
 -5 -9 0 -0.17 1.38
 5 9 0 -0.32 1.21
 9 -5 0 0.05 0.51
 9 -7 0 -0.18 0.49
 -7 -9 0 3.4 1.51
 -9 7 0 2.12 1.79
 9 -7 0 -1.87 1.92
 7 9 0 -0.08 0.45
 -9 7 0 0.11 0.59
 -7 -9 0 -0.38 1.38
 7 9 0 0.1 0.57
 9 9 0 0.66 0.69
 -9 9 0 -0.17 1.95
 -9 -9 0 1.14 1.56
 -9 -9 0 0.33 1.59
 -9 9 0 -0.58 0.62
 9 -9 0 0.89 1.78
 9 -9 0 -0.17 0.49
 9 9 0 0.32 0.53
 8 -10 0 68.08 5.29
 -8 10 0 83.6 3.74
 10 8 0 88.65 3.81
 -10 -8 0 78.82 4.92
 -10 -8 0 81.46 4.78
 8 -10 0 85.87 3.72
 -8 10 0 75.85 5.16
 10 6 0 1.16 0.72
 -6 10 0 -0.46 1.74
 -10 -6 0 0.64 0.4
 -10 -6 0 -0.36 1.35
 6 -10 0 0.18 0.35
 -6 10 0 -0.57 0.59
 -10 -6 0 -0.74 1.41
 6 -10 0 -0.57 1.72
 10 4 0 11.22 2.19
 -4 10 0 11.13 2.7
 -10 -4 0 12.56 2.35
 4 -10 0 12.48 2.37
 -10 -4 0 10.89 1.13
 -4 10 0 10.61 1.07
 4 -10 0 11.55 0.69
 -10 -2 0 2.81 0.59
 -10 -2 0 2.46 1.58
 -2 10 0 2.02 0.59
 -2 10 0 3.77 1.8
 2 -10 0 3.53 1.7
 10 2 0 3.56 1.53
 0 10 0 1.94 0.59
 -10 0 0 2.21 0.49
 10 0 0 2.18 1.48
 -10 0 0 3.86 1.69
 0 -10 0 1.47 1.65
 0 10 0 1.08 1.62
 2 10 0 51.96 2.37
 -10 2 0 49.7 3.76
 2 10 0 39.67 4.45
 10 -2 0 46.78 3.59
 10 -2 0 52.35 2.39
 -10 2 0 51.55 2.35
 10 -4 0 19.16 1.21
 -10 4 0 18.4 2.83
 4 10 0 16.42 1.13
 10 -4 0 17.05 2.74
 -10 4 0 17.9 1.2
 4 10 0 16.64 2.47
 4 10 0 17.58 1.1
 -4 -10 0 16.92 2.58
 -10 6 0 2.53 0.63
 6 10 0 3.06 0.58
 -6 -10 0 3.87 1.62
 6 10 0 4.18 0.59
 10 -6 0 3.72 1.83
 10 -6 0 4.35 0.63
 -10 6 0 3.72 2.04
 8 10 0 34.97 1.75
 -10 8 0 35.17 1.89
 10 -8 0 28.34 3.54
 8 10 0 34.43 1.85
 -10 8 0 33.62 3.62
 -8 -10 0 33.86 3.34
 10 -8 0 37.11 1.81
 -8 -10 0 25.52 3.19
 10 10 0 0.1 0.74
 -10 -10 0 -0.11 1.93
 -10 -10 0 2.15 2.13
 10 10 0 -0.59 0.57
 10 -10 0 0.49 0.59
 -10 10 0 7.3 2.88
 -10 10 0 -0.5 0.75
 10 -10 0 -3.35 2.51
 -11 -9 0 3.26 1.75
 11 9 0 0.35 0.89
 -11 -9 0 2.76 1.86
 -11 -7 0 1.15 1.54
 -11 -7 0 2.64 1.56
 -7 11 0 -2.75 1.92
 -11 -7 0 1.16 0.44
 7 -11 0 -0.61 1.94
 11 7 0 0.79 0.84
 -7 11 0 -0.33 0.71
 -11 -5 0 -0.31 1.45
 -11 -5 0 0.48 0.43
 -5 11 0 -0.58 0.62
 5 -11 0 0.57 0.33
 11 5 0 1.57 0.85
 -5 11 0 2.32 1.85
 -11 -3 0 -0.46 0.41
 -3 11 0 -0.61 1.78
 11 3 0 -0.07 1.37
 -11 -3 0 0.44 1.41
 -3 11 0 -0.74 0.62
 3 -11 0 0 1.68
 11 1 0 0.43 1.48
 -11 -1 0 0.2 1.65
 -11 -1 0 -0.17 0.44
 -1 11 0 -1.41 1.8
 -1 11 0 -0.35 0.6
 1 -11 0 1.04 1.72
 1 11 0 -0.11 0.54
 11 -1 0 0.39 2.62
 1 11 0 0.53 1.63
 11 -1 0 1.82 0.64
 -1 -11 0 0.19 1.49
 -11 1 0 0.04 0.5
 -3 -11 0 0 1.63
 11 -3 0 0.73 0.57
 -11 3 0 -0.44 0.54
 -11 3 0 -0.83 1.65
 11 -3 0 0.12 1.53
 3 11 0 0.5 0.43
 3 11 0 0.61 1.48
 3 11 0 -0.18 0.55
 -11 5 0 0.24 1.77
 5 11 0 -1.57 1.35
 11 -5 0 0.51 1.59
 11 -5 0 -0.19 0.6
 5 11 0 -0.11 0.51
 5 11 0 0.16 0.51
 -5 -11 0 1.94 1.54
 -11 5 0 -0.38 0.57
 7 11 0 0.3 0.56
 -11 7 0 -0.21 0.66
 -7 -11 0 -3.24 1.76
 -11 7 0 5.06 2.03
 11 -7 0 -0.25 0.6
 -7 -11 0 0.52 1.61
 7 11 0 0.02 0.6
 11 -7 0 -1.16 1.77
 -9 -11 0 3.87 1.82
 11 -9 0 -0.98 2.04
 -11 9 0 3.03 2.12
 11 11 0 0.4 0.97
 -11 11 0 0.47 0.79
 -10 12 0 9.72 1.33
 12 8 0 10.7 1.56
 -12 -8 0 8.59 2.06
 -12 -8 0 8.18 2.24
 -8 12 0 6.92 1.35
 -12 -6 0 32.91 1.76
 -12 -6 0 37.09 3.24
 -12 -6 0 35.08 3.4
 -6 12 0 31.68 1.91
 12 6 0 40.7 2.24
 -6 12 0 37.15 3.85
 -12 -4 0 -1.21 1.51
 -4 12 0 -0.99 1.9
 12 4 0 -2.43 1.51
 -12 -4 0 -0.66 0.44
 12 4 0 1.66 0.86
 4 -12 0 -2.3 1.72
 -4 12 0 -0.38 0.66
 2 -12 0 -0.32 1.9
 -2 12 0 0.88 1.86
 12 2 0 1.3 0.72
 -12 -2 0 -1.15 1.72
 -12 -2 0 -0.15 0.47
 12 2 0 0.26 1.55
 -2 12 0 -0.36 0.63
 12 0 0 1.28 0.71
 0 12 0 -0.54 1.98
 12 0 0 1.22 1.63
 0 12 0 0.46 0.62
 -12 0 0 -0.61 0.54
 0 -12 0 0.68 1.77
 -12 0 0 -1.07 1.7
 12 -2 0 24.35 3.16
 12 -2 0 30.84 1.67
 2 12 0 28.61 3.08
 2 12 0 26.3 1.4
 -12 2 0 27.52 1.56
 -2 -12 0 26.06 3.19
 2 12 0 28.48 1.58
 -12 2 0 25.4 3.32
 12 -4 0 1.64 0.68
 -4 -12 0 0.12 1.68
 -12 4 0 1.23 0.64
 4 12 0 1.4 0.52
 4 12 0 1.23 0.57
 4 12 0 2.47 1.58
 -12 4 0 0.69 1.9
 12 -4 0 2.24 1.8
 -6 -12 0 2.1 1.79
 12 -6 0 1 0.69
 -12 6 0 -0.55 2.03
 6 12 0 1.38 0.61
 -12 6 0 0.79 0.71
 6 12 0 0.84 0.58
 12 -6 0 1.45 1.85
 12 -8 0 1.46 0.73
 -8 -12 0 4.8 2.06
 8 12 0 1.59 0.76
 -12 8 0 0.65 2.15
 -12 8 0 1.12 0.78
 12 -8 0 -2.49 2.2
 8 12 0 2.1 0.67
 10 12 0 13.21 1.58
 -12 10 0 12.45 1.43
 12 -10 0 15.64 1.4
 12 12 0 3.29 1.07
 -12 12 0 2.64 0.92
 -11 13 0 -0.84 0.83
 13 11 0 0.98 1.04
 13 9 0 1.53 1.02
 -9 13 0 -0.88 0.75
 -13 -7 0 2.36 1.95
 -13 -7 0 1.83 2.03
 13 5 0 2.14 0.89
 -5 13 0 2.35 2.03
 -13 -5 0 -2.36 1.68
 -5 13 0 -0.06 0.63
 5 -13 0 -3.12 2.11
 13 3 0 1.59 0.8
 -13 -3 0 -1.5 2.68
 13 3 0 2.39 1.98
 -3 13 0 0.87 1.9
 3 -13 0 -1.54 1.84
 1 -13 0 -1.6 1.86
 -13 -1 0 -1.72 1.79
 13 1 0 2.53 1.8
 -1 13 0 2.12 1.89
 -13 -1 0 -1.2 0.56
 13 1 0 1.3 0.76
 -1 13 0 -0.55 0.63
 -1 -13 0 -2.4 1.8
 13 -1 0 -1.84 1.79
 13 -1 0 0.36 0.68
 -13 1 0 0.39 1.97
 1 13 0 -1.18 1.73
 -13 1 0 -1.2 0.58
 1 13 0 -0.16 0.65
 13 -3 0 0.69 0.69
 3 13 0 1.2 1.58
 -13 3 0 -0.18 0.6
 -13 3 0 2.75 1.95
 13 -3 0 -0.01 1.73
 3 13 0 0.48 0.65
 -3 -13 0 0.16 1.77
 3 13 0 0.42 0.47
 5 13 0 -0.26 0.56
 13 -5 0 0.09 1.91
 -13 5 0 3 2.13
 5 13 0 -0.3 0.62
 13 -5 0 0.53 0.74
 -13 5 0 0.15 0.72
 5 13 0 -2.38 1.54
 13 -7 0 -0.41 2.22
 7 13 0 0.25 0.7
 -7 -13 0 0.65 2.15
 7 13 0 -1.55 0.69
 -13 7 0 -0.4 0.78
 13 -7 0 -0.42 0.75
 9 13 0 0.18 0.93
 -13 9 0 -0.21 0.84
 13 -9 0 0.19 0.83
 -13 11 0 -1.21 0.89
 11 13 0 -1.54 1.01
 -13 13 0 -0.61 0.97
 -12 14 0 0.6 0.94
 14 12 0 0.08 1.04
 14 10 0 11 1.73
 -10 14 0 5.86 0.97
 14 8 0 7.76 1.61
 -6 14 0 18.24 1.43
 14 4 0 7.63 2.35
 -14 -4 0 5.36 0.72
 -4 14 0 6.28 1.21
 -14 -2 0 1.37 0.68
 2 -14 0 -0.26 1.96
 -14 -2 0 1.82 2.1
 -2 14 0 2.94 0.72
 -2 14 0 4.09 2.16
 14 0 0 15.79 3.52
 14 0 0 26.71 1.63
 0 -14 0 14.01 3.27
 -14 0 0 19.69 1.41
 0 14 0 25.28 3.5
 0 14 0 23.39 1.51
 -14 0 0 14.81 2.81
 -2 -14 0 -0.04 2.11
 14 -2 0 5.41 2.07
 2 14 0 2.76 0.78
 -14 2 0 -2.4 2.13
 2 14 0 4.3 1.9
 14 -2 0 1.91 0.78
 -14 2 0 2.61 0.69
 -14 4 0 28.51 1.74
 -4 -14 0 26.65 3.57
 14 -4 0 31.62 1.88
 14 -4 0 25.75 3.58
 4 14 0 26.31 3.25
 -14 4 0 28.15 3.94
 4 14 0 27.95 1.73
 14 -6 0 11.95 1.42
 6 14 0 6.97 0.9
 14 -6 0 6.91 2.39
 -6 -14 0 17.7 3.24
 6 14 0 11.75 1.27
 -14 6 0 9.93 1.35
 -14 6 0 17.85 4.05
 -14 8 0 11.67 1.47
 8 14 0 8.49 1.05
 14 -8 0 12.57 1.56
 8 14 0 13.3 1.35
 -14 10 0 1.69 1
 10 14 0 -1.15 0.99
 -14 12 0 0.8 1.09
 14 14 0 -1.96 1.1
 -14 14 0 1.64 1.15
 -13 15 0 -0.32 1.08
 15 11 0 -0.79 1.05
 -11 15 0 -0.18 0.93
 -9 15 0 -0.33 0.77
 15 9 0 1.4 1.08
 15 7 0 2.27 0.99
 -7 15 0 -0.68 0.76
 -5 15 0 -0.28 0.8
 15 5 0 2.8 0.94
 15 3 0 1.73 0.93
 15 3 0 1.68 2.17
 -1 15 0 -0.3 0.78
 15 1 0 0.97 0.87
 -1 -15 0 1.41 2.25
 -15 1 0 -0.55 0.71
 1 15 0 0.07 0.8
 1 15 0 1.65 2.06
 15 -1 0 2.99 2.18
 15 -3 0 -0.57 2.18
 3 15 0 0.35 0.77
 -15 3 0 -2.08 2.57
 3 15 0 4.19 2.05
 -15 3 0 -0.29 0.73
 15 -3 0 0.44 0.84
 -3 -15 0 -0.42 2.27
 5 15 0 1.02 0.83
 15 -5 0 0.92 0.93
 -15 5 0 0.07 0.87
 15 -7 0 -0.47 0.95
 7 15 0 0.56 0.91
 -15 7 0 0.67 0.97
 -15 9 0 0.02 1.06
 15 -9 0 0.49 1.07
 -15 11 0 -0.83 1.06
 -15 13 0 0.61 1.2
 -15 15 0 -0.28 1.22
 -14 16 0 1.45 1.11
 16 12 0 3.54 1.15
 -12 16 0 4.15 0.99
 16 10 0 0.69 1.08
 -10 16 0 -0.54 0.9
 -8 16 0 -0.37 0.9
 16 8 0 1.2 1.13
 16 6 0 12.6 1.78
 16 4 0 7.62 1.56
 -2 16 0 2.27 0.94
 16 2 0 7.92 1.46
 16 0 0 25.34 4.21
 -16 0 0 14.46 1.48
 16 0 0 22.98 1.75
 0 16 0 18.88 1.63
 -16 2 0 25 4.81
 -16 2 0 23.87 1.71
 16 -2 0 23.09 4.39
 2 16 0 24.96 2.03
 16 -2 0 26.42 1.83
 16 -4 0 67.32 3.2
 -16 4 0 60.3 3.16
 4 16 0 61.31 3.15
 16 -6 0 9.04 1.67
 -16 6 0 10.76 1.65
 6 16 0 7.44 1.49
 16 -8 0 0.21 1.1
 -16 8 0 0.61 1.13
 -16 10 0 0.06 1.22
 -16 12 0 3.33 1.31
 -16 14 0 2.88 1.39
 -16 16 0 2.82 1.31
 -15 17 0 1.7 1.32
 -13 17 0 0.62 1.18
 17 11 0 -1.37 1.02
 -11 17 0 0.36 1.04
 17 9 0 0.09 1.11
 -9 17 0 0.25 0.98
 17 7 0 1.33 0.98
 -7 17 0 0.18 0.95
 -5 17 0 -0.79 0.92
 17 5 0 1.99 0.97
 -3 17 0 -0.62 0.95
 17 3 0 2.06 0.98
 -1 17 0 -0.17 0.99
 -17 -1 0 -1.61 0.92
 17 1 0 1.45 0.86
 1 17 0 0.23 1.04
 17 -1 0 0.12 0.92
 -17 1 0 0.71 0.85
 3 17 0 0.5 0.99
 17 -3 0 -0.35 0.96
 5 17 0 0.5 1.03
 -17 5 0 1.7 1.06
 17 -5 0 0.08 1.03
 17 -7 0 -2.34 1.09
 -17 7 0 1.15 1.15
 -17 9 0 2.1 1.32
 -17 11 0 1.77 1.45
 -17 13 0 1.52 1.43
 -17 15 0 2.03 1.45
 -14 18 0 0.31 1.21
 -12 18 0 4.21 1.17
 18 12 0 2.1 1.2
 -10 18 0 1.44 1.13
 18 10 0 -0.19 1.08
 18 8 0 1.86 1.13
 -8 18 0 2.22 1.04
 -6 18 0 2.08 1.02
 18 6 0 2.42 0.94
 18 4 0 3.26 1.04
 -4 18 0 2.37 1.09
 18 2 0 7.32 1.52
 -2 18 0 4.64 1.2
 -18 0 0 1.85 1.13
 18 0 0 0.64 1
 0 18 0 0.1 1.11
 -18 2 0 7.05 1.53
 2 18 0 4.91 1.19
 18 -2 0 3.94 1.1
 18 -4 0 39.87 2.49
 -18 4 0 43.29 2.56
 4 18 0 35.25 2.47
 -18 6 0 3.07 1.28
 18 -6 0 -0.64 1.17
 -18 8 0 2.86 1.44
 18 -8 0 -1.58 1.28
 -18 10 0 5.42 1.62
 -18 12 0 2.35 1.54
 -18 14 0 4.01 1.58
 -13 19 0 1.49 1.16
 -11 19 0 -0.3 1.28
 19 11 0 -0.77 1.04
 -9 19 0 0.2 1.13
 19 9 0 -0.36 1.13
 19 7 0 -0.33 1.02
 -7 19 0 0.22 1.14
 19 5 0 -0.38 1.02
 -5 19 0 0.12 1.19
 -3 19 0 0.93 1.27
 19 3 0 0.64 0.98
 19 1 0 0.08 0.93
 -1 19 0 -0.24 1.2
 19 -1 0 -0.26 0.98
 1 19 0 0.87 1.22
 3 19 0 2.09 1.28
 19 -3 0 -0.57 1.13
 19 -5 0 -0.42 1.24
 -19 7 0 9.99 1.94
 -19 9 0 3.8 1.57
 -19 11 0 5.55 1.68
 -19 13 0 10.64 1.99
 20 12 0 2.18 1.24
 -12 20 0 4.12 1.26
 20 10 0 1.2 1.23
 -10 20 0 4.19 1.36
 -8 20 0 1.65 1.21
 20 8 0 -0.01 1.09
 20 6 0 1.66 0.96
 -6 20 0 1.28 1.23
 -4 20 0 7.91 1.49
 20 4 0 8.57 1.56
 -2 20 0 9.72 1.8
 20 2 0 7.26 1.54
 0 20 0 0.81 1.35
 20 0 0 -1.28 1.01
 20 -2 0 3.05 1.18
 2 20 0 4.15 1.45
 20 -4 0 54.52 3.12
 4 20 0 47.17 3.34
 -20 4 0 65.08 3.27
 -20 10 0 11.24 2.07
 -20 12 0 10.88 2.06
 21 9 0 -1.29 1.05
 -9 21 0 1.32 1.31
 -7 21 0 0.01 1.76
 21 5 0 -0.52 0.99
 -5 21 0 1.32 1.42
 21 3 0 -1 1.01
 -3 21 0 1.64 1.41
 21 1 0 -1.1 1.11
 -1 21 0 2.6 1.5
 21 -1 0 -1.46 1.16
 1 21 0 0.79 1.44
 3 21 0 0.79 1.44
 21 -3 0 -1.84 1.26
 21 -5 0 -1.65 1.3
 -21 9 0 15.23 2.58
 -8 22 0 1.29 1.37
 22 8 0 -0.14 0.98
 22 6 0 -0.9 0.97
 -6 22 0 0.97 1.45
 -4 22 0 2.68 1.81
 22 4 0 -0.36 1.06
 -2 22 0 4.39 1.63
 22 2 0 -0.53 1.23
 0 22 0 5.51 1.66
 2 22 0 1.05 1.52
 22 -2 0 -2.26 1.27
 22 -4 0 -1.47 1.33
 22 -6 0 -1.84 1.44
 -22 8 0 27.15 2.81
 23 5 0 -0.81 0.92
 -5 23 0 1.27 1.5
 -3 23 0 3.31 1.7
 23 1 0 -2.02 1.18
 -1 23 0 2.99 1.74
 23 -1 0 -1.06 1.3
 1 23 0 4.53 2.98
 -1 0 -1 5.2 0.33
 0 1 -1 5.3 0.37
 0 -1 -1 6.43 0.96
 1 0 -1 5.66 0.42
 0 -1 -1 5.27 0.42
 1 0 -1 5.36 0.41
 -1 0 -1 5.35 0.4
 0 1 -1 5.14 0.4
 0 1 1 5.26 0.88
 0 -1 1 4.89 1.08
 -1 0 1 5.63 1.19
 1 0 1 4.72 0.83
 2 1 -1 36.45 1.68
 2 1 -1 35.58 1.67
 1 -2 -1 38.64 2.25
 2 1 -1 35.73 2.26
 -1 2 -1 35.89 1.63
 -1 2 -1 39.55 2.27
 1 -2 -1 36.8 1.67
 -2 -1 -1 36.73 1.68
 -1 2 -1 36.62 1.67
 1 -2 1 36.07 2.28
 2 1 1 39.25 1.73
 2 1 1 38.55 1.72
 -1 2 1 37.23 2.26
 -1 2 1 34.97 1.67
 -2 -1 1 41 2.36
 2 -1 -1 83.46 3.71
 -1 -2 -1 90.01 3.89
 1 2 -1 82.07 3.71
 1 2 -1 79.67 3.68
 -2 1 -1 76.71 3.69
 -1 -2 -1 86.19 3.71
 -2 1 -1 86.5 4.02
 2 -1 -1 90.81 4.19
 -2 1 1 81.41 3.71
 -2 1 1 87.49 4.19
 1 2 1 95.56 3.88
 1 2 1 78.42 3.67
 -1 -2 1 89.56 4.15
 2 -1 1 85.52 4
 -2 3 -1 87 4
 2 -3 -1 96.28 4.68
 3 2 -1 82.26 3.99
 3 2 -1 99.98 4.6
 2 -3 -1 88.96 3.99
 3 2 -1 88.02 4
 -2 3 -1 92.22 4.63
 -2 3 1 85.91 4
 -3 -2 1 93.32 4.59
 2 -3 1 98.31 4.64
 -2 3 1 97.38 4.66
 0 3 -1 99.04 4.59
 3 0 -1 86.09 4.04
 3 0 -1 97 4.62
 0 -3 -1 92.72 4.04
 0 3 -1 86.25 4
 -3 0 -1 82.21 4.01
 -3 0 -1 96.11 4.26
 0 3 -1 90.11 4.05
 0 -3 -1 100.68 4.49
 0 -3 1 97.92 4.61
 -3 0 1 86.45 4.05
 3 0 1 95.42 4.28
 0 3 1 90.06 4.03
 0 3 1 99.32 4.47
 -3 0 1 95.86 4.58
 -2 -3 -1 19.16 0.94
 2 3 -1 18.32 0.88
 -3 2 -1 13.85 1.89
 3 -2 -1 22.51 2.06
 -3 2 -1 14.7 0.93
 2 3 -1 17.54 0.93
 3 -2 -1 17.9 0.92
 -3 2 1 18.7 2.06
 -2 -3 1 14.03 1.92
 -3 2 1 18.06 0.97
 2 3 1 16.35 1.3
 2 3 1 15.52 0.81
 3 -2 1 17.86 1.94
 -3 4 -1 840 35.91
 4 3 -1 822.17 35.83
 3 -4 -1 837.73 35.94
 -3 4 1 802.82 35.87
 3 -4 1 835.83 35.9
 -4 -3 1 805.2 35.83
 -1 4 -1 576.66 25.22
 -4 -1 -1 577.03 24.86
 4 1 -1 586.99 25.19
 1 -4 -1 601.6 25.2
 4 1 1 574.1 24.86
 -1 4 1 551.61 25.14
 1 -4 1 564.62 25.2
 -4 -1 1 576.33 25.19
 1 4 -1 730.35 32.46
 4 -1 -1 728.86 32.47
 -1 -4 -1 741.55 32.3
 -4 1 -1 782.94 32.35
 1 4 1 762.6 32.32
 -1 -4 1 744.58 32.47
 -4 1 1 722.46 32.47
 4 -1 1 752.75 32.33
 4 -3 -1 325.67 15.16
 -3 -4 -1 368.6 15.35
 -4 3 -1 329.28 15.17
 -4 3 -1 371.28 15.69
 4 -3 -1 357.26 15.73
 3 4 -1 302.26 15.15
 -3 -4 1 382.62 15.72
 3 4 1 366.85 15.34
 4 -3 1 372.68 15.71
 -4 3 1 365.64 15.74
 4 -3 1 314.26 15.14
 -3 -4 1 372.29 15.7
 5 4 -1 109.62 5.2
 -5 -4 -1 132.36 5.4
 4 -5 -1 125.32 6.18
 -5 -4 -1 120.39 5.34
 -4 5 -1 116.45 5.22
 5 4 -1 118.21 5.21
 4 -5 -1 118.62 5.19
 -4 5 -1 121.19 6.12
 4 -5 1 120.95 6.13
 -4 5 1 117.25 5.22
 -5 -4 1 120.45 5.92
 4 -5 1 102.97 5.14
 -5 -4 1 130.03 5.96
 -4 5 1 117.11 6.05
 5 4 1 117.72 5.14
 -2 5 -1 93.98 4.25
 2 -5 -1 109.29 5.15
 2 -5 -1 90.55 4.21
 -5 -2 -1 88.62 4.16
 -5 -2 -1 104 4.38
 5 2 -1 94.41 4.25
 -2 5 -1 97.54 5.1
 5 2 -1 102.76 4.93
 5 2 -1 88.15 4.23
 5 2 1 101.78 4.37
 -5 -2 1 97.91 4.98
 -2 5 1 94.21 4.25
 -2 5 1 94.61 5.09
 2 -5 1 95.59 5.1
 0 5 -1 979.27 42.55
 -5 0 -1 1000 42.31
 0 -5 -1 972.81 42.46
 5 0 -1 986.64 42.54
 0 -5 1 962.36 42.54
 0 5 1 982.23 42.47
 5 0 1 980.66 42.32
 -5 0 1 969.74 42.54
 5 -2 -1 27.94 2.53
 -5 2 -1 26.99 2.38
 -2 -5 -1 28.33 2.11
 2 5 -1 26.24 1.27
 2 5 -1 26.92 1.36
 -5 2 -1 24.75 1.31
 5 -2 -1 27.64 1.37
 2 5 -1 24.6 2.34
 2 5 1 28.64 2.08
 2 5 1 25.27 1.27
 -5 2 1 26.86 1.37
 -2 -5 1 25.37 2.51
 5 -2 1 28.31 2.42
 -5 2 1 32.35 2.59
 5 -2 1 25.83 1.33
 4 5 -1 27.7 1.41
 5 -4 -1 29.47 1.43
 -5 4 -1 25.73 1.51
 5 -4 -1 28.47 2.79
 -4 -5 -1 29.58 1.89
 -5 4 -1 28.14 2.68
 4 5 -1 28.24 1.42
 5 -4 1 32.16 2.8
 -4 -5 1 32.54 2.61
 -5 4 1 29.66 1.48
 -5 4 1 28.47 2.73
 -4 -5 1 28.28 2.58
 5 -4 1 27.51 1.38
 4 5 1 28.77 1.32
 4 5 1 28.93 1.85
 6 5 -1 5.45 0.76
 -6 -5 -1 4.48 0.86
 5 -6 -1 3.64 0.67
 -5 6 -1 4.02 0.61
 5 -6 -1 5.32 1.95
 -6 -5 -1 4.28 0.96
 -5 6 -1 3.13 1.63
 6 5 -1 3.36 0.67
 5 -6 1 2.6 0.48
 -5 6 1 2.67 1.67
 -6 -5 1 3.9 1.4
 -5 6 1 4.29 0.85
 -6 -5 1 4.8 1.43
 5 -6 1 4.99 1.85
 6 5 1 3.79 0.45
 -6 -3 -1 20.67 1.47
 6 3 -1 17.71 2.18
 6 3 -1 19.52 1.11
 3 -6 -1 23.47 2.7
 -6 -3 -1 18.12 0.9
 6 3 -1 21.13 1.18
 3 -6 -1 18.52 1.02
 -3 6 -1 18.36 2.64
 -3 6 -1 19.81 1.16
 -6 -3 1 17.97 2.28
 -3 6 1 19.98 1.14
 -3 6 1 21.24 2.71
 3 -6 1 17.46 2.48
 -6 -1 -1 86.49 3.88
 1 -6 -1 92.81 4.8
 1 -6 -1 88.56 3.91
 -1 6 -1 85.79 3.96
 6 1 -1 83.84 3.95
 6 1 -1 93.85 4.8
 -6 -1 -1 95.44 4.33
 -1 6 -1 93.67 4.91
 -1 6 1 89.02 3.95
 6 1 1 77.79 4
 6 1 1 93.12 4.3
 -6 -1 1 94.05 4.79
 -6 -1 1 87.17 3.93
 -1 6 1 89.75 4.76
 1 -6 1 92.32 4.88
 6 -1 -1 290.18 12.81
 -6 1 -1 308.76 12.66
 1 6 -1 244.34 12.11
 -1 -6 -1 278.65 12.15
 -1 -6 -1 287.2 12.65
 -6 1 -1 267.83 12.14
 1 6 -1 291.37 12.81
 1 6 1 301.94 12.69
 6 -1 1 298.94 12.63
 1 6 1 278.52 12.15
 6 -1 1 255.48 12.15
 -6 1 1 290.72 12.82
 -1 -6 1 293.59 12.83
 -6 1 1 259.49 12.16
 3 6 -1 10.73 0.76
 6 -3 -1 15.02 2.34
 -6 3 -1 9.07 2.23
 3 6 -1 14.03 2.16
 6 -3 -1 10.46 1.3
 -3 -6 -1 11.39 1.7
 -6 3 -1 10.37 0.79
 -6 3 1 11.13 0.88
 3 6 1 10.88 0.69
 6 -3 1 11.01 0.85
 3 6 1 10.93 1.7
 6 -3 1 15.3 2.18
 -6 3 1 15.52 2.36
 -3 -6 1 9.48 2.07
 5 6 -1 1.57 0.44
 -6 5 -1 0.86 0.52
 5 6 -1 1.32 0.44
 6 -5 -1 1.59 1.71
 6 -5 -1 1.2 0.43
 -6 5 -1 1.1 1.55
 -5 -6 -1 1.53 0.94
 6 -5 1 0.78 0.33
 -6 5 1 1.46 0.5
 -5 -6 1 0.21 1.3
 -5 -6 1 1.43 1.35
 -6 5 1 1.32 1.61
 5 6 1 1.57 0.32
 6 -5 1 2.46 1.59
 -6 7 -1 28.1 3.14
 -6 7 -1 25.06 1.5
 6 -7 -1 27.69 3.24
 7 6 -1 28.9 1.46
 6 -7 -1 25.76 1.37
 -7 -6 -1 28.09 2.06
 -7 -6 -1 25.12 1.91
 7 6 -1 26.05 1.39
 7 6 1 25 1.24
 -7 -6 1 26.66 2.67
 6 -7 1 28.23 3.11
 6 -7 1 24.7 1.26
 -7 -6 1 25.25 2.74
 -6 7 1 24.9 1.49
 -6 7 1 25.16 3.06
 -4 7 -1 127.17 6.61
 7 4 -1 126 6.21
 -7 -4 -1 131.06 5.67
 4 -7 -1 131.02 6.54
 7 4 -1 121.73 5.42
 7 4 -1 122.92 5.42
 -7 -4 -1 117.38 5.33
 4 -7 -1 119.82 5.38
 -4 7 -1 125.54 5.44
 -7 -4 -1 129.28 5.69
 -4 7 1 121.22 6.43
 -7 -4 1 127.6 6.28
 7 4 1 121.9 5.45
 4 -7 1 120.14 6.44
 4 -7 1 110.93 5.31
 -4 7 1 123.16 5.44
 -7 -2 -1 1.3 0.93
 7 2 -1 1.09 0.49
 -7 -2 -1 0.09 0.28
 7 2 -1 0.28 1.28
 2 -7 -1 0.86 0.36
 -2 7 -1 2.01 1.59
 -2 7 -1 0.68 0.51
 2 -7 -1 0.39 1.45
 -2 7 1 0.4 1.52
 7 2 1 0.69 0.9
 -2 7 1 0.56 0.48
 7 2 1 0.08 0.46
 -7 -2 1 0.74 1.32
 2 -7 1 -0.31 1.52
 -7 0 -1 50.92 3.02
 0 -7 -1 47.66 3.29
 7 0 -1 50.03 3.32
 0 7 -1 48.63 2.28
 7 0 -1 48.72 2.29
 0 -7 -1 49.5 2.22
 0 7 -1 49.26 3.41
 -7 0 -1 49.77 2.19
 0 -7 1 46.11 3.39
 7 0 1 47.86 2.3
 0 7 1 47.63 2.26
 7 0 1 50.76 2.92
 0 7 1 48.65 3.34
 -7 0 1 47.29 3.31
 -7 0 1 47.88 2.24
 2 7 -1 31.83 1.63
 2 7 -1 37.4 2.98
 2 7 -1 36.94 1.74
 -7 2 -1 38.61 2.89
 -7 2 -1 36.55 1.69
 7 -2 -1 35.79 1.75
 7 -2 -1 35.82 2.87
 -2 -7 -1 35.81 2.66
 7 -2 1 36.89 2.78
 -2 -7 1 36.73 2.93
 -7 2 1 36.08 2.98
 2 7 1 35.94 2.69
 -7 2 1 36.38 1.73
 2 7 1 36.47 1.68
 7 -2 1 30.42 1.83
 -4 -7 -1 72.34 3.86
 7 -4 -1 74.9 3.31
 -7 4 -1 79.68 4.48
 7 -4 -1 74.17 4.5
 4 7 -1 70.86 3.29
 4 7 -1 75.31 3.31
 -7 4 -1 71.13 3.3
 -4 -7 1 75.33 4.34
 7 -4 1 72.02 3.29
 4 7 1 73.22 3.26
 -7 4 1 71.56 4.44
 7 -4 1 72.84 4.37
 -7 4 1 75.43 3.34
 4 7 1 74.65 3.89
 -7 6 -1 3.45 1.87
 -6 -7 -1 2.97 1.04
 6 7 -1 5.49 0.84
 7 -6 -1 3.25 0.52
 -7 6 -1 1.46 0.56
 -6 -7 -1 3.12 1.1
 6 7 -1 3.37 0.52
 7 -6 -1 2.32 1.76
 7 -6 1 3.57 1.8
 -7 6 1 2.86 1.73
 7 -6 1 2.88 0.43
 -6 -7 1 2.61 1.43
 6 7 1 2.78 0.49
 -6 -7 1 3.98 1.55
 -7 6 1 3.13 0.61
 8 7 -1 19.06 1.21
 -8 -7 -1 16.51 1.91
 7 -8 -1 16.02 2.91
 -8 -7 -1 16.45 1.72
 8 7 -1 16.83 1.11
 7 -8 -1 16.94 1.06
 -7 8 -1 15.36 1.2
 -7 8 -1 16.55 3.09
 7 -8 1 13.01 2.91
 -7 8 1 16.33 2.99
 8 7 1 16.97 1.29
 8 7 1 15.24 0.9
 -8 -7 1 16.07 2.59
 -8 -7 1 15.32 2.56
 -7 8 1 15.88 1.24
 7 -8 1 15.78 0.93
 -8 -5 -1 10.88 0.62
 -8 -5 -1 11.27 1.58
 -8 -5 -1 12.31 1.46
 -5 8 -1 9.28 2.11
 5 -8 -1 13.51 2.77
 -5 8 -1 9.68 1.04
 8 5 -1 11.63 0.9
 5 -8 1 9.86 0.58
 -5 8 1 9.87 1.02
 -8 -5 1 12.26 2.29
 -8 -5 1 9.72 2.35
 -5 8 1 12.25 2.63
 8 5 1 10.8 1.12
 5 -8 1 14.25 2.75
 -3 8 -1 2.65 0.63
 -8 -3 -1 2.96 1.05
 8 3 -1 2.07 1.33
 3 -8 -1 1.71 0.4
 3 -8 -1 2.4 1.76
 -3 8 -1 2.37 1.62
 -8 -3 -1 2.1 0.31
 -8 -3 1 2.18 0.45
 3 -8 1 1.39 1.52
 8 3 1 2.57 0.61
 8 3 1 2.04 0.91
 -8 -3 1 2.71 1.46
 -3 8 1 1.24 0.55
 -3 8 1 2.46 1.71
 -8 -1 -1 15.45 0.89
 8 1 -1 18.03 1.11
 8 1 -1 16.55 2.39
 1 -8 -1 15.77 0.93
 -8 -1 -1 17.49 1.94
 -1 8 -1 17.38 2.65
 1 -8 -1 17.09 2.47
 -1 8 -1 15.35 1.11
 1 -8 1 13.75 2.59
 8 1 1 15.43 1.13
 -8 -1 1 17.18 2.52
 -8 -1 1 16.14 0.99
 8 1 1 15.65 1.91
 -1 8 1 14.65 2.57
 -1 8 1 14.89 1.07
 -8 1 -1 1.39 1.3
 -1 -8 -1 0.67 1.35
 1 8 -1 0.08 0.49
 8 -1 -1 0.13 1.4
 -8 1 -1 0.35 0.37
 1 8 -1 -0.08 1.34
 8 -1 -1 1.09 0.51
 1 8 1 0.26 0.45
 1 8 1 1.31 1.44
 -8 1 1 0.54 1.38
 -1 -8 1 -1.08 1.52
 8 -1 1 0.54 0.51
 -8 1 1 0.35 0.45
 8 -1 1 0.4 1.2
 8 -3 -1 62.47 2.81
 3 8 -1 61.39 3.78
 -8 3 -1 61.22 2.78
 3 8 -1 57.44 2.74
 8 -3 -1 59.56 4.02
 -8 3 -1 63.08 3.97
 3 8 -1 62.06 2.8
 3 8 1 60.91 3.63
 3 8 1 58.96 2.74
 8 -3 1 60.1 3.89
 -3 -8 1 61.16 4.03
 8 -3 1 64.75 2.82
 -8 3 1 61.69 2.81
 -8 3 1 60.59 4.05
 8 -5 -1 149.25 6.41
 5 8 -1 147.73 6.42
 5 8 -1 145.68 6.41
 -8 5 -1 149.32 6.43
 -5 -8 -1 141.91 6.95
 8 -5 -1 140.12 7.51
 -8 5 1 144.43 7.49
 -5 -8 1 153.13 7.44
 5 8 1 144.69 6.96
 5 8 1 148.22 6.37
 -5 -8 1 153.87 7.4
 8 -5 1 138.13 6.39
 -8 5 1 148.59 6.44
 7 8 -1 15.08 1
 8 -7 -1 13.91 1.03
 7 8 -1 16.84 1.13
 -8 7 -1 13.22 2.79
 8 -7 -1 12.26 2.78
 -8 7 -1 12.4 1.13
 -7 -8 -1 14.53 1.78
 -7 -8 -1 14.85 1.9
 -8 7 1 12.46 2.78
 8 -7 1 13.53 2.88
 7 8 1 13.56 0.84
 -7 -8 1 11.41 2.56
 -7 -8 1 9.91 2.58
 -8 7 1 13.72 1.19
 8 -7 1 13.6 0.93
 -8 9 -1 1.57 1.75
 8 -9 -1 0.16 0.49
 8 -9 -1 -1.57 1.82
 -9 -8 -1 -0.65 1.13
 -9 -8 -1 1.46 1
 9 8 -1 1.24 0.63
 9 8 -1 -0.24 0.57
 -8 9 -1 0.15 0.64
 8 -9 1 -0.07 0.39
 -9 -8 1 2.8 1.69
 9 8 1 0.47 0.7
 -8 9 1 1.93 1.83
 -9 -8 1 0.13 1.58
 -8 9 1 0.1 0.68
 8 -9 1 -3.01 1.69
 -6 9 -1 1.84 0.68
 6 -9 -1 1.97 0.43
 6 -9 -1 2.69 1.77
 9 6 -1 2.25 0.56
 -6 9 -1 0.25 1.84
 9 6 -1 5.22 1.02
 -9 -6 -1 2.68 0.98
 -9 -6 -1 2.64 0.42
 -9 -6 -1 2.78 1.12
 6 -9 1 1.02 1.71
 -9 -6 1 1.47 1.61
 -9 -6 1 1.83 1.54
 -6 9 1 1.15 0.63
 9 6 1 2.59 0.73
 6 -9 1 2.42 0.39
 -6 9 1 4.5 1.84
 -9 -4 -1 52.31 2.46
 4 -9 -1 53.75 4.09
 9 4 -1 62.07 2.69
 9 4 -1 56.97 3.75
 4 -9 -1 53.47 2.52
 -4 9 -1 55.83 2.64
 -9 -4 -1 56.24 3.17
 -4 9 -1 55.49 4.05
 -9 -4 1 57.72 2.57
 4 -9 1 52.79 4.04
 -4 9 1 53.24 4.1
 -4 9 1 53.99 2.63
 9 4 1 56.35 2.7
 -9 -4 1 56.08 3.83
 2 -9 -1 0.25 0.37
 -2 9 -1 -0.21 0.59
 -9 -2 -1 0.33 1.14
 -9 -2 -1 -0.68 0.34
 -2 9 -1 -1.41 1.58
 9 2 -1 0.68 1.38
 2 -9 -1 0.39 1.57
 -2 9 1 0.07 1.68
 -9 -2 1 -0.17 0.44
 -9 -2 1 -0.01 1.49
 9 2 1 0.79 0.63
 2 -9 1 -0.31 1.45
 9 2 1 0.27 1.11
 -2 9 1 -0.88 0.53
 -9 0 -1 14.3 0.89
 0 9 -1 15.65 2.65
 0 9 -1 14.53 1.09
 9 0 -1 16.12 1.13
 -9 0 -1 14.13 2.23
 0 -9 -1 14 0.93
 0 -9 -1 16.19 2.55
 9 0 -1 15.34 2.43
 0 9 1 13.14 2.61
 -9 0 1 16.46 2.52
 0 9 1 13.14 1.02
 0 -9 1 16.46 2.73
 9 0 1 16.2 1.18
 9 0 1 15.12 2.06
 -9 0 1 14.76 0.99
 -2 -9 -1 1.37 1.41
 2 9 -1 0.61 0.54
 2 9 -1 0.05 0.35
 9 -2 -1 0.83 0.5
 -9 2 -1 2.68 1.57
 -9 2 -1 0.69 0.44
 9 -2 1 1.75 0.56
 -9 2 1 1.32 0.5
 9 -2 1 1 1.37
 2 9 1 0.48 1.39
 2 9 1 0.62 0.45
 9 -4 -1 39.57 1.96
 4 9 -1 39.57 1.92
 -9 4 -1 39.13 3.52
 4 9 -1 36.31 1.88
 9 -4 -1 37.76 3.41
 -4 -9 -1 36.22 2.87
 -9 4 -1 39.1 1.92
 9 -4 1 41.82 1.95
 -9 4 1 41.94 1.98
 9 -4 1 38.91 3.28
 -9 4 1 37.58 3.43
 4 9 1 38.62 2.87
 9 -6 -1 35.42 3.37
 -6 -9 -1 33.82 2.63
 6 9 -1 36.25 1.84
 -9 6 -1 37.01 1.87
 6 9 -1 36.9 1.83
 -9 6 -1 36.81 3.57
 9 -6 -1 37.7 1.85
 -9 6 1 38.74 1.93
 6 9 1 35.48 1.73
 -6 -9 1 36.69 3.41
 9 -6 1 35.39 1.81
 -9 6 1 30.28 3.36
 -6 -9 1 32.36 3.22
 9 -6 1 37.42 3.53
 9 -8 -1 41.34 4.06
 -8 -9 -1 51.27 3.34
 8 9 -1 50.2 2.46
 9 -8 -1 52.95 2.42
 -9 8 -1 54.27 2.52
 -9 8 -1 41.27 3.99
 -8 -9 -1 47.89 3.09
 8 9 -1 54.3 2.45
 9 -8 1 52.75 2.39
 -8 -9 1 51.55 3.92
 -9 8 1 53.66 2.54
 9 -8 1 45.08 4.17
 -9 8 1 47.83 3.94
 -8 -9 1 51.01 3.85
 8 9 1 50.34 2.33
 8 9 1 54.63 2.55
 9 -10 -1 1.56 2
 9 -10 -1 -0.1 0.56
 -9 10 -1 3.1 2.02
 -9 10 -1 -0.36 0.72
 -10 -9 -1 0.32 1.39
 10 9 -1 0.08 0.61
 10 9 -1 0.48 0.67
 10 9 1 0.39 0.73
 -10 -9 1 -0.53 1.81
 -10 -9 1 -1.33 1.86
 9 -10 1 -0.52 2.03
 -9 10 1 -0.51 0.72
 -9 10 1 2.93 2
 7 -10 -1 15.67 1.04
 -7 10 -1 17.15 1.3
 -10 -7 -1 17.66 1.76
 7 -10 -1 11.07 2.36
 -10 -7 -1 16.38 2.01
 -7 10 -1 16.39 2.72
 10 7 -1 15.37 1.2
 10 7 -1 19.3 1.39
 -7 10 1 15.39 1.29
 -7 10 1 13.1 2.94
 -10 -7 1 16.72 2.92
 10 7 1 18.77 1.44
 -10 -7 1 14.65 2.91
 7 -10 1 14.93 3.08
 -5 10 -1 -0.19 0.64
 10 5 -1 1.77 0.73
 -5 10 -1 0.55 1.74
 -10 -5 -1 -0.46 1.05
 5 -10 -1 -0.88 1.8
 5 -10 -1 0.3 0.41
 -10 -5 -1 0.46 0.95
 5 -10 1 -1.43 1.68
 -5 10 1 1.83 1.78
 10 5 1 0.23 0.66
 -10 -5 1 0.39 0.46
 -5 10 1 -0.61 0.6
 -10 -5 1 0.16 1.58
 3 -10 -1 50.11 3.91
 3 -10 -1 47.25 2.25
 -10 -3 -1 43.23 2.21
 -3 10 -1 48.62 3.88
 10 3 -1 54.23 2.41
 10 3 -1 48.12 3.55
 -10 -3 -1 46.76 3.09
 -3 10 -1 50.53 2.4
 3 -10 1 44.82 3.75
 -3 10 1 45.33 3.82
 -3 10 1 48.19 2.37
 -10 -3 1 50.07 3.74
 10 3 1 52.73 3.04
 -10 -3 1 51.99 2.31
 10 3 1 51.89 2.47
 -1 10 -1 4.23 0.68
 1 -10 -1 3.42 0.51
 -10 -1 -1 3.72 1.44
 1 -10 -1 4.65 1.79
 -10 -1 -1 3.4 0.63
 -1 10 -1 3.89 1.82
 10 1 -1 4.94 1.63
 -1 10 1 3.8 1.73
 10 1 1 5.26 1.47
 -1 10 1 3.23 0.58
 10 1 1 5.89 1.09
 1 -10 1 3.29 1.79
 -10 -1 1 4.22 0.72
 -10 -1 1 2.79 1.63
 -1 -10 -1 5.9 1.7
 10 -1 -1 8.71 0.97
 1 10 -1 6.96 0.92
 10 -1 -1 6.06 1.78
 1 10 -1 5.84 1.68
 -10 1 -1 8.43 1.73
 -10 1 -1 6.95 0.73
 -10 1 1 7.1 1.84
 -1 -10 1 4.75 1.76
 -10 1 1 7.72 0.84
 10 -1 1 6.84 1.63
 1 10 1 6.8 0.84
 1 10 1 7.69 1.84
 3 10 -1 18.44 2.52
 3 10 -1 16.31 1.11
 -3 -10 -1 19.84 2.49
 10 -3 -1 19.56 2.65
 3 10 -1 20.47 1.26
 -10 3 -1 19.95 1.19
 10 -3 -1 21.08 1.32
 -10 3 -1 22.41 2.94
 3 10 1 19.79 2.59
 -3 -10 1 20.71 2.97
 10 -3 1 18.07 2.66
 -10 3 1 19.43 3
 3 10 1 19.62 1.16
 -10 3 1 22.31 1.3
 10 -3 1 23.28 1.32
 -10 5 -1 0.89 1.74
 5 10 -1 0.67 0.55
 10 -5 -1 0.64 1.6
 -5 -10 -1 1.77 1.32
 -10 5 -1 -0.03 0.55
 5 10 -1 -0.2 0.47
 10 -5 -1 -0.01 0.59
 -5 -10 1 1.29 1.65
 10 -5 1 -0.11 0.52
 5 10 1 0.15 0.43
 5 10 1 0.41 1.17
 -10 5 1 0.83 0.59
 -10 5 1 0.35 1.81
 10 -5 1 -0.82 1.57
 7 10 -1 20.47 1.43
 -10 7 -1 23.01 3.23
 -7 -10 -1 21.01 2.62
 10 -7 -1 21.89 3.19
 -10 7 -1 23.18 1.47
 -7 -10 -1 22.81 2.35
 7 10 -1 23.37 1.39
 10 -7 -1 25.09 1.46
 -7 -10 1 24.02 3.3
 -10 7 1 21.73 3.25
 10 -7 1 23.31 1.42
 -7 -10 1 26.44 3.02
 7 10 1 24.92 1.52
 10 -7 1 21.8 3.29
 7 10 1 25.21 1.39
 -10 7 1 24.17 1.53
 -10 9 -1 8.36 2.3
 -10 9 -1 9.65 1.2
 9 10 -1 9.84 1.25
 10 -9 -1 4.2 2.43
 9 10 -1 10.18 1.1
 -9 -10 -1 12.71 2.45
 10 -9 -1 10.36 1.09
 -10 9 1 9.32 1.23
 9 10 1 10.25 1.34
 -10 9 1 6.5 2.4
 10 -9 1 9.34 1.03
 -9 -10 1 7.93 2.21
 9 10 1 8.17 0.84
 10 -11 -1 1.48 0.68
 11 10 -1 1.82 0.89
 -10 11 -1 0.61 0.78
 11 10 -1 0.93 0.77
 -10 11 1 0.98 0.76
 -11 -10 1 -2.12 2.25
 -11 -10 1 0.91 2.25
 11 10 1 2.13 0.91
 -11 -8 -1 1.6 1.46
 8 -11 -1 2.83 0.56
 -8 11 -1 -1.38 2.21
 -8 11 -1 2.26 0.77
 11 8 -1 2.91 0.83
 8 -11 -1 -0.89 2.03
 11 8 1 3.77 0.86
 -11 -8 1 1.68 2.06
 -11 -8 1 2.48 2.03
 -8 11 1 5.82 1.98
 -8 11 1 1.26 0.69
 -6 11 -1 5.9 2.04
 -11 -6 -1 8.34 1.65
 -11 -6 -1 4.64 1.39
 6 -11 -1 5.02 2.08
 6 -11 -1 6.87 0.82
 11 6 -1 10.44 1.35
 -6 11 -1 6.27 1.03
 -6 11 1 5.86 1.09
 -11 -6 1 5.68 2.16
 11 6 1 9.17 1.27
 -11 -6 1 6.54 2.07
 6 -11 1 5.4 2.05
 -6 11 1 6.47 2.21
 -11 -6 1 7.75 0.87
 4 -11 -1 3.97 1.97
 11 4 -1 3.89 1.85
 -11 -4 -1 5.73 1.4
 -4 11 -1 3.75 2.06
 4 -11 -1 6.43 0.77
 -4 11 -1 6.25 1.05
 -11 -4 -1 4.51 0.51
 4 -11 1 8.21 2.23
 -11 -4 1 7.79 0.81
 -4 11 1 6.77 2.02
 -11 -4 1 6.6 1.87
 11 4 1 8.31 1.25
 -4 11 1 5.76 1.02
 -2 11 -1 3.82 0.71
 2 -11 -1 2.64 1.71
 -11 -2 -1 3.4 0.49
 -11 -2 -1 2.14 1.45
 2 -11 -1 3.47 0.61
 -2 11 -1 0.52 1.83
 11 2 -1 3.82 1.68
 -11 -2 1 3.76 0.74
 11 2 1 4.26 1.45
 -2 11 1 3.31 0.64
 -2 11 1 6.07 1.98
 2 -11 1 3.88 1.85
 11 2 1 5.18 0.81
 -11 -2 1 2.7 1.71
 11 0 -1 18.43 2.92
 11 0 -1 19.63 1.33
 0 11 -1 15.93 2.88
 0 11 -1 18.23 1.31
 0 -11 -1 16.38 2.76
 -11 0 -1 18.08 1.09
 -11 0 -1 18.3 2.62
 11 0 1 19.37 2.57
 11 0 1 22.08 1.44
 0 11 1 19.39 2.88
 -11 0 1 19.62 1.19
 0 11 1 18.2 1.25
 0 -11 1 18.02 2.92
 -11 0 1 15.37 2.96
 11 -2 -1 3.33 1.71
 2 11 -1 3.22 0.68
 -11 2 -1 4.33 1.83
 11 -2 -1 2.88 0.62
 2 11 -1 3.33 1.59
 -11 2 -1 2.16 0.53
 -2 -11 -1 1.71 1.55
 2 11 1 3.65 0.59
 11 -2 1 2.05 1.66
 -11 2 1 2.35 0.6
 -11 2 1 3.06 1.92
 2 11 1 3.48 1.83
 -2 -11 1 2.7 1.72
 11 -2 1 5.65 1.14
 -11 4 -1 -1.11 1.84
 4 11 -1 -2.04 1.38
 -4 -11 -1 1.31 1.46
 11 -4 -1 0.72 1.5
 4 11 -1 0.59 0.57
 11 -4 -1 0.91 0.61
 -11 4 -1 0.4 0.54
 4 11 1 -2.4 1.38
 -11 4 1 -0.16 1.82
 -11 4 1 1.06 0.59
 11 -4 1 0.3 0.6
 11 -4 1 -0.56 1.6
 4 11 1 0.4 0.5
 -4 -11 1 3.94 1.75
 -11 6 -1 1.95 0.69
 6 11 -1 2.32 0.63
 -6 -11 -1 3.5 1.43
 -11 6 -1 2.39 2
 11 -6 -1 2.43 1.81
 11 -6 -1 1.81 0.63
 -6 -11 1 -0.41 1.93
 -6 -11 1 3.53 1.8
 -11 6 1 -1.3 1.79
 11 -6 1 1.18 1.86
 -11 6 1 2.09 0.7
 11 -6 1 1.21 0.61
 6 11 1 2.28 0.52
 11 -8 -1 9.12 1.14
 8 11 -1 5.45 1.15
 -8 -11 -1 7.77 2.61
 -11 8 -1 12.37 3.02
 8 11 -1 9.26 1.1
 -8 -11 -1 6.03 1.79
 -11 8 -1 9.5 1.22
 11 -8 -1 7.32 2.2
 11 -8 1 7.84 1.12
 11 -8 1 9.27 2.32
 8 11 1 10.23 1.28
 8 11 1 8.61 0.91
 -11 8 1 8.38 1.27
 -8 -11 1 14.39 3.35
 -8 -11 1 4.62 2.18
 -11 8 1 8.64 2.34
 10 11 -1 -0.27 0.75
 11 -10 -1 0.33 0.71
 10 11 -1 1.15 0.77
 -10 -11 1 -2.11 2.37
 10 11 1 1.24 0.85
 -11 10 1 0.48 0.78
 -10 -11 1 7.06 2.43
 -11 12 -1 8.47 1.32
 12 11 -1 10.35 1.54
 12 11 1 10.99 1.64
 -11 12 1 7.03 1.35
 -9 12 -1 -0.23 0.71
 12 9 -1 1.88 0.87
 12 9 1 1.27 0.95
 -12 -9 1 1.72 2.36
 -12 -9 1 -2.01 2.3
 -9 12 1 0.13 0.78
 12 7 -1 2.74 0.78
 -7 12 -1 1.22 0.65
 7 -12 -1 2.34 0.56
 7 -12 -1 4.11 2.82
 12 7 1 2.81 0.86
 -12 -7 1 4.5 2.03
 -12 -7 1 2.7 1.95
 -7 12 1 1.55 0.71
 -7 12 1 4.26 2.98
 -5 12 -1 -0.05 1.98
 12 5 -1 2.06 0.71
 5 -12 -1 0.9 0.48
 5 -12 -1 -2.7 2.1
 -5 12 -1 0.84 0.73
 -5 12 1 0.52 0.66
 -5 12 1 0.69 1.91
 -12 -5 1 1.7 0.57
 12 5 1 1.51 0.77
 -12 -5 1 2.73 1.83
 5 -12 1 -0.48 1.93
 -12 -3 -1 -0.42 1.36
 12 3 -1 0.86 0.71
 12 3 -1 0.7 1.55
 3 -12 -1 1.12 1.88
 -3 12 -1 0.09 1.92
 3 -12 -1 -0.24 0.42
 -3 12 -1 -0.32 0.64
 -12 -3 1 0.55 1.66
 12 3 1 0.72 0.78
 -12 -3 1 -0.18 0.5
 -3 12 1 3.32 1.87
 -3 12 1 -0.19 0.6
 3 -12 1 0.57 2.05
 12 3 1 1.03 1.28
 -12 -1 -1 44.75 3.55
 -1 12 -1 49.09 2.36
 12 1 -1 50.53 3.93
 -12 -1 -1 46.89 2.21
 12 1 -1 51.48 2.39
 -1 12 -1 45.96 3.84
 -12 -1 1 38.29 3.95
 12 1 1 51.96 2.47
 12 1 1 46.13 3.62
 -1 12 1 45.96 3.98
 -1 12 1 48.12 2.33
 -12 -1 1 46.71 2.28
 1 -12 1 40.4 3.78
 -12 1 -1 20.77 3.04
 1 12 -1 19.45 2.99
 -1 -12 -1 15.35 2.86
 -12 1 -1 18.41 1.15
 1 12 -1 18.8 1.35
 12 -1 -1 19.68 1.37
 12 -1 -1 18.38 2.91
 12 -1 1 23.32 1.5
 -12 1 1 17.66 2.81
 1 12 1 20.73 2.92
 -1 -12 1 22.17 3.03
 1 12 1 18.23 1.28
 -12 1 1 17.91 1.26
 12 -1 1 14.8 2.77
 -3 -12 -1 2.86 1.71
 -12 3 -1 5.52 0.85
 12 -3 -1 5.84 1.12
 3 12 -1 5.67 1.83
 3 12 -1 5.02 0.98
 -12 3 -1 6.14 1.98
 12 -3 -1 5.16 1.88
 3 12 1 5.38 0.92
 12 -3 1 5.75 1.09
 12 -3 1 1.29 1.99
 3 12 1 2.26 1.61
 -3 -12 1 11.02 2.79
 -12 3 1 5.27 1.02
 -12 5 -1 4.23 2.08
 -12 5 -1 2.61 0.67
 5 12 -1 2.5 0.67
 12 -5 -1 2.79 0.69
 -5 -12 -1 2.95 1.64
 12 -5 -1 2.07 1.74
 5 12 1 2.44 0.57
 -5 -12 1 2.29 2
 12 -5 1 1.43 0.67
 5 12 1 2.32 1.5
 12 -5 1 -1.22 1.91
 -12 5 1 1.92 1.99
 -12 5 1 2.12 0.69
 12 -7 -1 1.06 0.72
 -7 -12 -1 2.96 1.8
 -7 -12 -1 0.46 1.65
 12 -7 -1 1.18 1.98
 -12 7 -1 -0.66 0.7
 -12 7 -1 4.43 2.15
 7 12 -1 0.25 0.65
 12 -7 1 0.72 1.85
 -7 -12 1 2.62 2.01
 7 12 1 0.02 0.57
 -7 -12 1 3.33 2.11
 -12 7 1 -0.17 0.77
 -12 7 1 -1.4 2
 7 12 1 0.72 0.68
 12 -7 1 -0.87 0.69
 9 12 -1 0.84 0.8
 -12 9 -1 2.48 0.9
 9 12 -1 4.06 0.83
 12 -9 -1 3.17 0.78
 -9 -12 1 2.22 2.37
 12 -9 1 3.15 0.79
 9 12 1 1.9 0.81
 -9 -12 1 6.26 2.26
 -12 9 1 3.26 0.86
 12 -11 -1 1.89 0.86
 -12 11 -1 0.19 0.89
 11 12 -1 0.8 0.95
 11 12 1 1.22 0.93
 -12 11 1 -0.32 0.84
 -12 13 -1 4.77 1.01
 13 12 -1 5.39 1.08
 -12 13 1 3.6 0.93
 13 12 1 6.89 1.16
 -10 13 -1 2.38 0.82
 13 10 -1 4.68 0.98
 13 10 1 5.44 1.09
 -10 13 1 1.54 0.81
 -8 13 -1 2.51 0.76
 -13 -8 1 5.89 2.47
 -13 -8 1 0.94 2.48
 13 8 1 4.16 0.99
 -8 13 1 1.71 0.75
 13 6 -1 3.03 0.79
 -13 -6 1 3.58 0.71
 -6 13 1 2.1 0.82
 -13 -6 1 -0.24 2.18
 13 6 1 3.83 1.29
 -4 13 -1 4.18 1.93
 4 -13 -1 0 2.19
 -4 13 -1 -0.12 0.69
 13 4 -1 1.21 0.78
 4 -13 -1 0.16 0.64
 -13 -4 -1 0.19 1.56
 -4 13 1 6.28 2.2
 -4 13 1 -0.43 0.67
 4 -13 1 -1.73 2.07
 -13 -4 1 -0.56 1.84
 13 4 1 1.4 0.88
 -13 -4 1 -0.11 0.56
 -13 -2 -1 7.4 1.77
 13 2 -1 6.57 1.16
 -2 13 -1 4.88 1.07
 2 -13 -1 2.15 1.98
 -13 -2 -1 4.29 0.69
 13 2 -1 5.2 1.85
 2 -13 1 2.9 2.09
 -13 -2 1 4.99 0.7
 -2 13 1 4.9 1.07
 13 2 1 6.52 1.78
 13 2 1 9.03 1.43
 -2 13 1 6.23 2.15
 -13 -2 1 3.8 2.21
 0 13 -1 25.61 3.29
 13 0 -1 31.83 1.76
 -13 0 -1 35.31 3.41
 13 0 -1 27.21 3.47
 0 13 -1 30.03 1.78
 -13 0 -1 30.47 1.59
 0 13 1 30.53 1.74
 0 13 1 26.03 3.45
 -13 0 1 28.22 1.68
 13 0 1 35.77 1.93
 13 0 1 29.23 3.38
 0 -13 1 27.06 3.44
 13 -2 -1 -0.59 1.98
 -2 -13 -1 1.38 1.81
 -13 2 -1 2.23 0.59
 2 13 -1 4.64 1.92
 2 13 -1 2.4 0.71
 13 -2 -1 1.86 0.7
 -13 2 1 -0.55 1.95
 -2 -13 1 3.47 1.79
 13 -2 1 2.94 0.76
 13 -2 1 4.17 1.8
 2 13 1 5.53 1.84
 2 13 1 2.94 0.65
 -13 2 1 0.73 0.69
 4 13 -1 1.21 1.79
 13 -4 -1 5.15 0.8
 4 13 -1 5.33 0.78
 -13 4 -1 7.69 2.24
 -13 4 -1 6.09 1.03
 4 13 1 4.65 1.76
 -13 4 1 3.69 0.75
 13 -4 1 4.79 0.8
 4 13 1 5.2 1.02
 13 -4 1 -0.04 2.11
 -13 4 1 5.3 2.32
 -13 6 -1 3.9 2.26
 -13 6 -1 -0.31 0.77
 -6 -13 -1 1.68 1.77
 13 -6 -1 1.51 1.88
 6 13 -1 -0.14 0.72
 13 -6 -1 -0.01 0.71
 6 13 1 0.81 0.66
 -6 -13 1 1.98 1.91
 6 13 1 0.38 1.61
 -6 -13 1 1.9 2.22
 13 -6 1 -1.41 0.77
 -13 6 1 -0.34 0.73
 -13 6 1 2.25 1.93
 13 -6 1 -0.94 2.04
 6 13 1 -0.05 0.62
 13 -8 -1 2.29 0.85
 -13 8 -1 1.94 0.89
 8 13 -1 1.97 0.8
 13 -8 1 1.19 0.84
 -8 -13 1 4.54 2.29
 8 13 1 2.12 0.81
 -13 8 1 1.46 0.87
 -13 10 -1 -0.18 0.91
 10 13 -1 0.26 0.93
 13 -10 -1 -0.49 0.85
 -13 10 1 -1.11 0.87
 10 13 1 -0.04 0.91
 -13 12 -1 5.18 1.1
 12 13 -1 2.95 1.03
 -13 12 1 5.37 1.02
 12 13 1 6.01 1.15
 -13 14 -1 -0.01 1.07
 14 13 1 -2.2 1.15
 -13 14 1 -1.04 1.01
 -11 14 -1 0.09 0.89
 14 11 -1 -0.12 0.97
 14 11 1 1.23 1.12
 -11 14 1 -0.1 0.92
 14 9 -1 2.1 0.98
 -9 14 -1 0.1 0.82
 -9 14 1 -0.01 0.87
 14 9 1 1.9 1.1
 -7 14 -1 0.04 0.8
 14 7 -1 1.9 0.85
 -7 14 1 -0.38 0.77
 -14 -7 1 -1.73 2.85
 14 7 1 1.86 1.02
 -14 -7 1 0.43 0.8
 14 5 -1 3.41 0.8
 -5 14 -1 1.96 0.76
 14 5 1 3.81 0.97
 -14 -5 1 1.88 0.71
 -5 14 1 2.55 1.22
 3 -14 -1 1.45 2.19
 -14 -3 -1 4.12 1.78
 14 3 -1 1.17 1.92
 -3 14 -1 0.71 0.79
 -3 14 1 2.72 2.04
 14 3 1 1.13 1
 -14 -3 1 0.12 0.64
 -3 14 1 0.29 0.72
 -14 -3 1 -3.7 2.22
 14 3 1 3.55 1.71
 14 1 -1 6.1 1.25
 14 1 -1 1.97 2.16
 -14 -1 -1 7.54 0.83
 -1 14 -1 4.3 0.85
 -1 14 -1 0.34 2.32
 -14 -1 -1 6.74 2
 14 1 1 6.15 2.21
 -1 14 1 5.55 1.18
 -14 -1 1 5.05 0.77
 14 1 1 8.79 1.46
 1 -14 1 12.91 3.22
 -14 -1 1 2.47 2.4
 -1 14 1 1.82 2.26
 14 -1 -1 7 1.3
 -14 1 -1 8.06 0.98
 1 14 -1 6.14 0.94
 1 14 -1 3.01 2
 -14 1 -1 3.94 2.16
 -1 -14 1 7.35 2.08
 1 14 1 6.18 1.16
 14 -1 1 7.27 2.14
 14 -1 1 9.08 1.43
 1 14 1 6.27 2.17
 -14 1 1 4.21 2.37
 -14 3 -1 1.34 0.68
 -3 -14 -1 0.11 1.94
 3 14 -1 1.67 1.76
 14 -3 -1 -0.28 0.71
 -14 3 -1 -0.7 2.24
 3 14 -1 0.46 0.77
 14 -3 -1 2.04 2.01
 3 14 1 3.74 1.83
 -3 -14 1 4.13 2.08
 14 -3 1 2.55 1.94
 14 -3 1 0.17 0.77
 -14 3 1 -0.69 2.17
 -14 3 1 0.13 0.74
 3 14 1 0.17 0.67
 -14 5 -1 0.72 0.8
 -5 -14 -1 1.48 1.98
 5 14 -1 -0.31 0.75
 -14 5 -1 -2.28 2.63
 14 -5 -1 -0.22 0.8
 -5 -14 1 -0.81 2.15
 -14 5 1 -0.53 0.79
 5 14 1 2.13 1.86
 5 14 1 1.79 0.67
 5 14 1 0.4 0.7
 14 -5 1 -0.76 0.81
 -14 7 -1 5.87 1.04
 14 -7 -1 5.2 0.95
 7 14 -1 7.13 1.31
 7 14 1 4.39 0.87
 14 -7 1 5.57 0.99
 -14 7 1 4.19 0.98
 -14 9 -1 -0.74 1.06
 14 -9 -1 0 0.93
 9 14 -1 0.17 0.91
 9 14 1 -0.02 0.89
 -14 9 1 -1.24 0.91
 -14 11 -1 4.27 1.17
 -14 11 1 0.95 0.96
 11 14 1 2.51 1.08
 -14 13 -1 0.62 1.14
 -14 13 1 1.33 1.05
 13 14 1 -1.58 1.14
 -14 15 -1 -0.31 1.28
 -14 15 1 0.45 1.13
 -12 15 -1 -0.31 1.07
 15 12 -1 -1.69 1.02
 15 12 1 -2.05 1.16
 -12 15 1 -1 0.96
 -10 15 -1 -0.37 0.94
 15 10 -1 0.3 0.98
 15 10 1 1.95 1.13
 -10 15 1 0.24 0.92
 15 8 -1 3.29 0.9
 -8 15 -1 1.57 0.86
 -8 15 1 1.63 0.86
 -6 15 -1 0.1 0.84
 15 6 -1 1.62 0.87
 -6 15 1 0.43 0.83
 15 6 1 3.1 1.06
 -15 -6 1 0.92 0.83
 15 4 -1 8.84 2.75
 -4 15 -1 9.63 1.36
 -15 -4 1 1.35 2.99
 -15 -4 1 7.31 1.24
 -4 15 1 8.25 1.29
 15 2 -1 14.02 1.39
 -2 15 -1 11.62 1.42
 -15 -2 1 9.86 1.28
 -2 15 1 11.74 1.4
 -15 0 -1 28.34 1.72
 0 15 -1 25.63 2.15
 -15 0 -1 27.85 3.92
 15 0 -1 26.16 3.96
 15 0 -1 28.29 1.8
 15 0 1 22.43 4.07
 0 15 1 28.59 1.8
 -15 0 1 22.88 1.75
 -15 0 1 18.73 4.34
 0 15 1 24.13 4.27
 15 0 1 31.13 2.25
 15 -2 -1 0.91 0.84
 15 -2 -1 3.79 2.26
 2 15 -1 0.35 0.81
 -15 2 -1 1.74 0.71
 -15 2 -1 4.28 2.5
 -2 -15 -1 -3.01 2.08
 2 15 1 -0.12 2.03
 15 -2 1 -0.05 0.85
 2 15 1 0.79 0.8
 -15 2 1 -0.41 0.78
 15 -2 1 6.08 2.37
 -15 2 1 -0.76 2.59
 -15 4 -1 6.59 2.81
 4 15 -1 -0.04 0.84
 15 -4 -1 0.81 0.93
 -15 4 -1 2.09 0.85
 -15 4 1 0.12 0.84
 15 -4 1 1.04 0.91
 4 15 1 2.23 2.03
 4 15 1 0.52 0.78
 15 -6 -1 4.34 1.12
 -15 6 -1 4.7 1.08
 6 15 -1 4.83 0.99
 -6 -15 1 5.24 3.19
 -15 6 1 3.51 0.95
 15 -6 1 4.2 1.03
 6 15 1 7.52 1.34
 -15 8 -1 2.62 1.15
 8 15 -1 1.61 0.97
 15 -8 -1 1.44 1.06
 8 15 1 1.84 1.15
 -15 8 1 0.37 1
 15 -8 1 0.31 1.03
 -15 10 -1 1.13 1.16
 15 -10 -1 1.07 1.06
 10 15 1 -0.39 0.99
 -15 10 1 0.59 1.05
 12 15 -1 -0.44 1.08
 -15 12 -1 6.2 1.32
 -15 12 1 5.32 1.19
 12 15 1 1.1 1.15
 -15 14 -1 1.57 1.34
 -15 14 1 0.53 1.21
 -15 16 -1 1.41 1.46
 -15 16 1 1.48 1.84
 16 13 -1 -1.29 1.08
 -13 16 -1 1.11 1.24
 -13 16 1 0.5 1.05
 16 11 -1 5.52 1.11
 -11 16 -1 5.18 1.07
 -11 16 1 5.35 1.06
 16 11 1 6.92 1.24
 16 9 -1 0.6 0.98
 -9 16 -1 0.03 0.91
 -9 16 1 0.16 0.9
 16 9 1 1.17 1.11
 -7 16 -1 -0.46 0.86
 16 7 -1 0.79 0.87
 -7 16 1 -0.54 0.9
 16 7 1 2.05 1.1
 16 5 -1 8.32 1.45
 -5 16 -1 4.15 0.95
 -16 -5 1 3.41 1.01
 -5 16 1 4.45 0.98
 16 3 -1 15.38 1.43
 -3 16 -1 11.77 1.49
 16 3 -1 13.18 3.4
 -16 -3 1 2.58 5.25
 -3 16 1 10.37 1.53
 -16 -3 1 7.26 1.38
 16 1 -1 7.48 1.34
 -1 16 -1 4.49 0.98
 -1 16 1 6.62 1.34
 -16 -1 1 2.77 3.07
 -16 -1 1 4.04 0.98
 1 16 -1 9.79 1.44
 16 -1 -1 11.51 1.52
 16 -1 -1 7.64 2.86
 1 16 1 11.33 1.53
 -16 1 1 6.52 1.05
 16 -1 1 14.35 1.62
 16 -3 -1 18.41 1.66
 3 16 -1 17.8 1.65
 -16 3 -1 23.36 1.67
 -16 3 -1 32.21 5.7
 16 -3 1 19.6 4.43
 -16 3 1 13.98 1.69
 3 16 1 18.49 1.6
 16 -3 1 19.09 1.81
 -16 5 -1 4.03 1.18
 5 16 -1 3.24 1.02
 16 -5 -1 1.78 1.02
 16 -5 1 1.33 1.04
 -16 5 1 1.49 0.98
 5 16 1 3.36 0.93
 -16 7 -1 1.62 1.21
 7 16 -1 0.73 1.05
 16 -7 -1 -0.8 1.04
 -16 7 1 0.31 1.01
 16 -7 1 -0.67 1.5
 7 16 1 0.29 0.9
 16 -9 -1 4.59 1.16
 -16 9 -1 5.99 1.34
 -16 9 1 4.75 1.16
 9 16 1 1.87 1.04
 -16 11 -1 3.52 1.43
 -16 11 1 0.8 1.19
 -16 13 -1 0.54 1.42
 -16 13 1 1.07 1.2
 -16 15 -1 3.89 1.57
 -16 15 1 3.4 1.43
 -16 17 -1 3.95 1.49
 -16 17 1 4.11 1.34
 -14 17 -1 1.83 1.81
 -14 17 1 1.86 1.61
 -12 17 -1 -0.39 1.12
 17 12 -1 -2 1.06
 -12 17 1 0.12 1.11
 -10 17 -1 0.23 1.04
 17 10 -1 0.42 1.06
 17 10 1 0.84 1.19
 -10 17 1 1.34 1.05
 -8 17 -1 2.8 0.98
 17 8 -1 3.39 0.99
 -8 17 1 2.17 1.04
 17 8 1 4.72 1.19
 -6 17 -1 0.43 0.96
 17 6 -1 0.12 0.84
 17 6 1 2.08 1.06
 -6 17 1 -0.29 0.93
 17 4 -1 0.64 0.83
 -4 17 -1 0.31 0.95
 17 4 1 3.59 1.01
 -4 17 1 1.12 1.03
 -2 17 -1 0.13 0.99
 17 2 -1 1.45 0.89
 -2 17 1 0.85 0.98
 17 2 1 2.97 1.06
 0 17 -1 5.98 1.17
 17 0 -1 9.86 1.44
 -17 0 1 2.84 1.12
 17 0 1 9.6 1.55
 0 17 1 4.91 1.04
 17 -2 -1 12.12 1.53
 2 17 -1 10.59 1.57
 2 17 1 12.1 1.62
 17 -2 1 11.09 1.62
 -17 2 1 8.67 1.52
 17 -4 -1 1.14 1.01
 4 17 -1 0.71 1.04
 17 -4 1 -0.76 1.03
 -17 4 1 0.97 0.95
 6 17 -1 10.45 1.71
 17 -6 -1 10.97 1.77
 -17 6 1 11.94 1.72
 17 -6 1 9.26 1.34
 17 -8 -1 31.5 2.33
 -17 8 -1 34.46 2.35
 -17 8 1 31.71 2.34
 17 -8 1 30.06 2.87
 -17 10 -1 2.54 1.48
 -17 10 1 0.91 1.29
 -17 12 -1 3.4 1.55
 -17 12 1 1.8 1.34
 -17 14 -1 1.93 1.65
 -17 14 1 1.25 1.62
 -17 16 -1 2.38 1.54
 -17 16 1 2.73 1.32
 -15 18 -1 0.68 1.3
 -15 18 1 1.83 1.26
 -13 18 -1 1.8 1.44
 18 13 -1 -1.46 1.07
 -13 18 1 0.29 1.15
 -11 18 -1 3.01 1.17
 18 11 -1 1.07 1.07
 18 11 1 0.78 1.2
 -11 18 1 2.25 1.12
 -9 18 -1 2.51 1.11
 18 9 -1 0.6 0.92
 18 9 1 2.17 1.17
 -9 18 1 2.34 1.09
 -7 18 -1 1.34 1.05
 18 7 -1 0.77 0.87
 -7 18 1 1.53 1.11
 18 7 1 1.15 1.06
 18 5 -1 0.56 0.8
 -5 18 -1 -0.38 1.12
 -5 18 1 0.38 1.09
 18 5 1 1.51 1.09
 18 3 -1 0.55 0.84
 -3 18 -1 -0.39 1.05
 18 3 1 2.15 1.1
 -3 18 1 0.53 1.11
 18 1 -1 0.62 0.9
 -1 18 -1 -0.08 1.13
 18 1 1 1.38 0.99
 -1 18 1 0.35 1.12
 18 -1 -1 10.64 1.59
 1 18 -1 10.88 1.68
 1 18 1 11.81 1.64
 18 -1 1 10.67 1.72
 3 18 -1 15.06 1.86
 18 -3 -1 15.39 1.78
 -18 3 1 12.19 1.7
 3 18 1 15.98 1.84
 18 -3 1 13.92 1.8
 5 18 -1 1.09 1.21
 18 -5 -1 -0.3 1.07
 -18 5 1 0.34 1.13
 18 -5 1 -0.66 1.22
 18 -7 -1 1.05 1.23
 7 18 -1 -0.28 1.98
 18 -7 1 -1.36 1.24
 -18 7 1 1.64 1.27
 18 -9 -1 2.83 1.33
 -18 9 1 6.4 1.41
 -18 11 -1 5.03 1.7
 -18 11 1 3.06 1.4
 -18 13 -1 5.75 1.85
 -18 15 -1 5.65 1.81
 -18 15 1 3.38 1.43
 19 12 -1 -1.76 1.16
 -12 19 -1 1.42 1.19
 -12 19 1 0.93 1.13
 -10 19 -1 0.18 1.12
 19 10 -1 -1.11 0.95
 -10 19 1 0.54 1.21
 19 10 1 -2.25 1.08
 19 8 -1 4.24 1.04
 -8 19 -1 4 1.18
 -8 19 1 4.59 1.21
 19 8 1 3.63 1.09
 -6 19 -1 0.87 1.13
 19 6 -1 1.35 0.92
 19 6 1 2.56 1.19
 -6 19 1 0.88 1.2
 -4 19 -1 0.36 1.17
 19 4 -1 0.28 0.95
 19 4 1 -0.05 1.06
 -4 19 1 -0.98 1.19
 19 2 -1 2.44 0.99
 -2 19 -1 1.88 1.27
 -2 19 1 2.27 1.26
 19 2 1 2.23 1.1
 19 0 -1 2.4 1.03
 0 19 -1 3.45 1.26
 -19 0 1 -0.18 1.09
 19 0 1 2.93 1.15
 0 19 1 3.67 1.28
 2 19 -1 3.7 1.29
 19 -2 -1 1.02 1.01
 2 19 1 2.5 1.26
 19 -2 1 1.66 1.16
 -19 2 1 1.63 1.06
 4 19 -1 1.69 1.3
 19 -4 -1 0.55 1.2
 -19 4 1 2.57 1.22
 19 -4 1 0.86 1.23
 19 -6 -1 14.77 2.02
 6 19 -1 13.34 1.94
 -19 6 1 19.93 2.06
 19 -6 1 12.98 2.03
 19 -8 -1 6.29 1.45
 -19 8 1 11.5 2.09
 -19 10 -1 12.34 2.23
 -19 10 1 10.99 1.99
 -19 12 -1 6.15 2.1
 -19 12 1 4.96 1.84
 -11 20 -1 1.48 1.23
 20 11 -1 -1.86 0.97
 -11 20 1 1.45 1.21
 20 9 -1 -1.5 1.27
 -9 20 -1 0.92 1.4
 -9 20 1 1.62 1.25
 20 9 1 -1.4 1.33
 20 7 -1 -1.57 0.98
 -7 20 -1 -0.09 1.25
 20 7 1 -2.09 1.09
 -7 20 1 0.59 1.27
 20 5 -1 0.87 1
 -5 20 -1 0.7 1.29
 -5 20 1 0.85 1.36
 20 5 1 -0.32 1.09
 20 3 -1 1.44 0.93
 -3 20 -1 2.42 1.32
 -3 20 1 3.04 1.37
 20 3 1 1.27 1.06
 20 1 -1 0.07 1.02
 -1 20 -1 1.6 1.3
 20 1 1 -0.82 1.11
 -1 20 1 2.29 1.4
 20 -1 -1 2.98 1.17
 1 20 -1 2.83 1.35
 20 -1 1 1.41 1.2
 1 20 1 3.4 1.44
 -20 1 1 1.97 1.15
 20 -3 -1 0.01 1.19
 3 20 -1 0.58 1.34
 -20 3 1 1.48 1.24
 20 -3 1 -1.68 1.22
 5 20 -1 2.23 1.42
 20 -5 -1 -1.18 1.23
 20 -5 1 -1.83 1.29
 -20 5 1 4.06 1.42
 -20 7 1 12.24 2.05
 -20 9 -1 33.03 2.59
 -20 9 1 24.48 2.37
 -20 11 -1 17.46 3.05
 -10 21 -1 1.49 1.26
 21 10 -1 -0.29 1.07
 -10 21 1 2.24 1.27
 21 10 1 -1.06 1.08
 21 8 -1 0.71 0.98
 -8 21 -1 1.75 1.24
 21 8 1 -0.36 1.16
 -8 21 1 2.15 1.39
 -6 21 -1 1.72 1.31
 21 6 -1 1.71 1.08
 21 6 1 0.01 1.22
 -6 21 1 4.68 1.49
 -4 21 -1 0.24 1.39
 21 4 -1 0.14 0.89
 -4 21 1 1.38 1.46
 21 4 1 -1.4 1.09
 21 2 -1 0.17 0.96
 -2 21 -1 -0.39 1.38
 21 2 1 -1.17 1.11
 -2 21 1 0.6 1.5
 0 21 -1 2.02 1.44
 21 0 -1 0.84 1.14
 0 21 1 2.52 1.49
 21 0 1 -2.15 1.07
 2 21 -1 0.46 1.43
 21 -2 -1 -0.76 1.13
 21 -2 1 -1.71 1.28
 4 21 -1 4.45 1.54
 21 -4 -1 3.19 1.26
 21 -4 1 -0.08 1.34
 -21 10 -1 20.11 2.42
 -21 10 1 13.1 2.12
 22 7 -1 -0.63 0.92
 -7 22 -1 2.24 1.3
 22 7 1 -1.3 0.94
 -7 22 1 2.64 1.48
 22 5 -1 -1.01 0.87
 -5 22 -1 1.25 1.48
 22 5 1 -1.64 0.97
 -5 22 1 2.8 2.1
 -3 22 -1 0.29 1.76
 22 3 -1 -0.85 1.1
 -3 22 1 4.36 1.65
 22 3 1 -0.34 1.45
 22 1 -1 -1.56 1.39
 -1 22 -1 2.8 1.55
 -1 22 1 2.38 1.68
 22 1 1 -1.47 1.15
 22 -1 -1 -1.27 1.18
 1 22 -1 2.3 1.53
 22 -1 1 -2.4 1.21
 1 22 1 0.95 1.79
 22 -3 -1 0.37 1.33
 3 22 -1 3.63 1.59
 22 -3 1 -1.01 1.33
 23 4 -1 -1.39 1.05
 -4 23 -1 1.54 1.56
 -4 23 1 2.92 1.65
 23 4 1 -0.43 0.97
 23 2 -1 -0.4 1.09
 -2 23 -1 0.65 1.59
 -2 23 1 1.11 1.72
 23 2 1 -1.72 1.1
 0 23 -1 2.01 1.68
 23 0 -1 -1.02 1.09
 0 23 1 4.69 2.33
 2 23 -1 1.6 1.66
 23 -2 -1 -1.06 1.19
 23 -4 -1 -2.87 1.3
 23 -4 1 -2.27 1.4
 0 0 -2 -0.25 0.37
 0 0 -2 0.22 0.35
 0 0 2 -0.23 0.93
 1 1 -2 100.41 4.97
 1 -1 -2 100.8 4.98
 1 -1 -2 97.76 4.37
 -1 -1 -2 99.35 4.34
 -1 -1 -2 99.3 4.36
 -1 1 -2 94.28 4.34
 1 1 -2 98.21 4.35
 -1 1 -2 97.64 4.34
 -1 -1 -2 98.66 4.74
 1 1 -2 97.88 4.36
 1 -1 2 102.4 4.86
 1 -1 2 104.82 4.86
 -1 1 2 100.36 4.93
 -1 -1 2 101.03 4.96
 1 1 2 103.69 4.77
 0 -2 -2 57.45 3.08
 0 -2 -2 52.57 2.39
 0 2 -2 50.44 2.37
 -2 0 -2 50.47 2.33
 2 0 -2 49.73 3.18
 2 0 -2 53.45 2.4
 -2 0 -2 53.07 2.37
 0 2 -2 51.32 2.35
 2 0 -2 54.57 2.39
 0 -2 2 51.03 3.86
 0 2 2 56.5 2.98
 2 0 2 58.82 2.88
 0 2 2 49.28 2.34
 0 -2 2 51.47 3.15
 -2 0 2 50.75 3.22
 2 0 2 53.16 2.87
 -2 2 -2 18.3 2.03
 -2 2 -2 15.44 0.92
 2 2 -2 16.41 0.93
 -2 -2 -2 14.86 1.41
 2 -2 -2 16.23 0.99
 2 -2 -2 17.18 2.07
 -2 -2 -2 16.68 0.99
 2 2 -2 15.46 0.97
 -2 2 -2 16.53 0.87
 2 2 -2 18.34 2.15
 2 -2 2 13.82 1.81
 -2 2 2 15.57 0.93
 2 2 2 16.48 1.43
 2 2 2 18.5 0.8
 -2 2 2 14.7 2.1
 -1 3 -2 14.82 2.17
 -1 3 -2 17.97 0.87
 -1 3 -2 17.34 1.01
 -3 -1 -2 17.6 1.03
 -3 -1 -2 16.34 0.84
 1 -3 -2 20.72 2.07
 3 1 -2 17.3 0.99
 3 1 -2 15.37 2.09
 3 1 -2 17.43 1.06
 1 -3 -2 17.87 1.02
 3 1 2 17.34 1.42
 -1 3 2 17.47 0.96
 1 -3 2 14.66 2.12
 -3 -1 2 17.54 2.28
 3 1 2 19.39 1.39
 -1 3 2 19.58 2.07
 3 -1 -2 6.81 0.72
 1 3 -2 5.42 0.69
 3 -1 -2 9.47 2.16
 1 3 -2 5.97 0.57
 -1 -3 -2 6.06 0.72
 -1 -3 -2 7.06 1.41
 -3 1 -2 7.2 1.65
 -3 1 -2 6.99 0.62
 -3 1 -2 5.78 0.58
 -3 1 2 6.66 1.56
 3 -1 2 7.72 1.51
 -3 1 2 4.72 0.69
 -1 -3 2 7.91 1.64
 -1 -3 2 6.41 1.43
 -3 -3 -2 9.37 0.92
 -3 -3 -2 9.57 1
 3 -3 -2 9.76 0.79
 3 3 -2 9.92 0.81
 3 -3 -2 8.61 2.13
 3 3 -2 9.33 0.74
 -3 3 -2 9.13 0.75
 -3 3 -2 12.34 2.09
 -3 -3 2 13.34 2.16
 -3 3 2 9.86 0.8
 -3 3 2 8.96 2.09
 3 -3 2 8.78 1.99
 2 -4 -2 81.57 4.4
 4 2 -2 79.82 3.54
 2 -4 -2 79.89 3.55
 -2 4 -2 79.35 3.55
 -2 4 -2 76.34 3.48
 -2 4 -2 81.72 4.42
 4 2 -2 80.38 4.38
 -4 -2 2 81.05 4.49
 2 -4 2 79 4.41
 -2 4 2 80.86 3.55
 -2 4 2 81.31 4.35
 0 4 -2 0.98 0.43
 4 0 -2 1.35 0.46
 4 0 -2 -0.31 1.29
 -4 0 -2 1.33 0.31
 0 -4 -2 1.81 1.13
 0 4 -2 1.35 0.28
 0 -4 -2 1.44 0.46
 0 4 -2 0.25 1.34
 -4 0 -2 1.3 0.91
 -4 0 2 0.61 1.17
 0 -4 2 0.28 1.27
 -4 0 2 0.51 0.49
 -4 2 -2 2.84 0.53
 4 -2 -2 3.2 1.42
 -4 2 -2 2.79 1.19
 2 4 -2 3.26 0.53
 -2 -4 -2 3.87 0.95
 -4 2 2 3.36 1.52
 2 4 2 5.93 1.37
 -2 -4 2 2.37 1.37
 -2 -4 2 2.98 1.36
 4 -2 2 0.71 1.14
 4 -4 -2 107.78 4.79
 -4 4 -2 96.66 4.91
 4 4 -2 108.12 4.79
 4 -4 -2 110.97 5.69
 4 4 -2 107.52 4.77
 -4 4 -2 110.34 5.59
 -4 -4 2 117.07 5.73
 4 -4 2 108.6 5.63
 -4 -4 2 117.88 5.68
 -4 4 2 104.24 4.79
 -4 4 2 112.4 5.73
 -3 5 -2 3.92 1.62
 5 3 -2 3.51 0.72
 5 3 -2 3.33 0.56
 -3 5 -2 3.25 0.7
 3 -5 -2 2.92 0.46
 5 3 -2 3.81 1.46
 3 -5 -2 3.65 1.48
 -3 5 2 3.53 1.59
 3 -5 2 3.99 1.53
 -5 -3 2 2.69 1.46
 -3 5 2 3.88 0.73
 -5 -1 -2 331.53 14.51
 -1 5 -2 352.58 15.25
 -5 -1 -2 365.38 14.71
 1 -5 -2 321.26 14.55
 -1 5 -2 330.72 14.57
 -1 5 -2 320.74 14.51
 5 1 -2 340.38 15.2
 1 -5 -2 352.18 15.15
 5 1 -2 315.29 14.55
 1 -5 2 353.09 15.24
 -1 5 2 333.36 15.09
 5 1 2 344.24 14.71
 -1 5 2 317.69 14.55
 -5 -1 2 349.53 15.26
 5 -1 -2 150.4 6.85
 1 5 -2 154.9 6.86
 1 5 -2 151.57 6.81
 -5 1 -2 158.9 7.28
 -5 1 -2 148.93 6.82
 1 5 -2 163.34 7.61
 -1 -5 -2 166.36 7.36
 5 -1 -2 157.68 7.64
 -1 -5 2 165.32 7.65
 1 5 2 163.07 7.34
 1 5 2 155.57 6.83
 -5 1 2 164.77 7.69
 -5 1 2 149.78 6.86
 5 -1 2 158.71 7.29
 3 5 -2 2.56 0.5
 5 -3 -2 2.58 1.57
 -3 -5 -2 2.2 0.49
 -5 3 -2 1.39 1.26
 3 5 -2 2.32 0.38
 -5 3 -2 2.01 0.43
 5 -3 -2 2.42 0.52
 -3 -5 -2 2.2 0.87
 5 -3 2 1.41 1.3
 -5 3 2 1.96 0.48
 -3 -5 2 0.89 1.32
 -3 -5 2 2.22 1.45
 3 5 2 2.96 0.4
 3 5 2 1.85 0.87
 -5 3 2 1.86 1.5
 5 -5 -2 83.44 4.88
 5 5 -2 83.75 3.73
 -5 5 -2 84.22 3.72
 -5 5 -2 84.3 4.76
 5 -5 -2 85.78 3.72
 5 5 -2 82.48 3.7
 5 -5 2 77.89 3.64
 5 -5 2 82.66 4.76
 -5 5 2 81.83 3.73
 -5 -5 2 82.54 4.74
 -5 -5 2 87.05 4.71
 -5 5 2 84.44 4.84
 -4 6 -2 93.15 5.06
 4 -6 -2 90.04 5.03
 6 4 -2 91.52 3.99
 6 4 -2 89.78 3.96
 4 -6 -2 89.89 3.96
 -4 6 -2 92.22 3.99
 4 -6 2 77.35 3.87
 -4 6 2 90.09 5.06
 4 -6 2 90.89 5.03
 -6 -4 2 88.98 5.03
 -4 6 2 89.79 3.98
 6 2 -2 20.77 1.21
 -2 6 -2 19.35 1.16
 2 -6 -2 18.15 2.49
 6 2 -2 19.49 2.44
 -2 6 -2 18.97 2.53
 6 2 -2 20.77 1.15
 2 -6 -2 18.6 1.09
 -2 6 2 18.91 2.5
 -2 6 2 18.82 1.12
 2 -6 2 13.55 2.49
 -6 -2 2 20.94 2.48
 -6 0 -2 109.37 5.05
 0 -6 -2 106.17 4.68
 -6 0 -2 100.06 4.63
 0 6 -2 106.32 4.71
 0 6 -2 110.38 5.67
 6 0 -2 105 5.59
 6 0 -2 106.18 4.7
 0 6 -2 101.92 4.61
 0 -6 -2 110.6 5.46
 0 6 2 109.39 5.44
 6 0 2 107.58 5.07
 -6 0 2 105 4.7
 -6 0 2 106.51 5.66
 0 -6 2 110.82 5.72
 0 6 2 106.81 4.68
 -6 2 -2 0.75 0.39
 2 6 -2 1.14 1.41
 2 6 -2 0.66 0.31
 -2 -6 -2 1.58 1.04
 -2 -6 -2 1.09 0.48
 2 6 -2 1.01 0.52
 -6 2 -2 0.21 1.11
 6 -2 -2 0.94 0.44
 6 -2 -2 0.35 1.27
 2 6 2 1.32 0.37
 6 -2 2 0.33 1.21
 -6 2 2 0.41 1.47
 2 6 2 1.17 1.08
 -6 2 2 0.78 0.45
 -2 -6 2 0.52 1.33
 4 6 -2 74.36 3.34
 -6 4 -2 74.64 4.26
 6 -4 -2 75.44 3.33
 -4 -6 -2 78.62 3.65
 -6 4 -2 76.35 3.33
 6 -4 -2 71.75 4.42
 4 6 -2 72.6 3.3
 4 6 2 71.24 3.23
 6 -4 2 74.98 4.38
 6 -4 2 71.51 3.28
 -6 4 2 73.77 3.34
 -4 -6 2 76.79 4.41
 4 6 2 73.38 3.62
 -4 -6 2 75.13 4.47
 -6 4 2 71.01 4.47
 -6 6 -2 15.6 1.14
 -6 6 -2 15.73 2.53
 6 6 -2 16.67 1.08
 6 -6 -2 14.48 2.83
 6 6 -2 17.23 1.06
 6 -6 -2 15.95 1.05
 6 -6 2 14.5 2.79
 -6 6 2 19.02 1.17
 -6 6 2 16.07 2.7
 6 -6 2 13.62 0.94
 7 5 -2 6.82 0.8
 5 -7 -2 5.44 0.76
 -5 7 -2 4.46 0.87
 5 -7 -2 7.62 1.97
 7 5 -2 5.11 0.85
 -5 7 -2 3.72 1.64
 -5 7 2 5.85 1.8
 5 -7 2 3.95 0.34
 5 -7 2 5.07 1.66
 -3 7 -2 31.09 1.61
 7 3 -2 31.98 2.83
 -3 7 -2 24.22 3.91
 7 3 -2 31.18 1.58
 7 3 -2 31.25 1.63
 3 -7 -2 31.04 1.54
 3 -7 -2 29.11 3.06
 3 -7 2 22.83 4.14
 -7 -3 2 31.58 2.87
 -3 7 2 30.38 2.9
 -3 7 2 32.48 1.63
 -1 7 -2 16.98 2.62
 -1 7 -2 17.42 1.12
 1 -7 -2 16.98 1.02
 7 1 -2 17.67 1.09
 -7 -1 -2 16.3 0.83
 -7 -1 -2 16 1.45
 1 -7 -2 16.57 2.4
 7 1 -2 14.31 2.43
 -1 7 2 17.81 1.07
 7 1 2 17.86 1.51
 -1 7 2 17.06 2.47
 -7 -1 2 18.17 2.55
 -7 -1 2 17.04 1.06
 1 -7 2 16.93 2.59
 -7 1 -2 134.09 6.4
 1 7 -2 137.1 5.94
 1 7 -2 132.88 6.8
 -1 -7 -2 142.41 6.67
 -7 1 -2 131.31 5.87
 -1 -7 -2 138.77 5.91
 1 7 -2 129.99 5.84
 7 -1 -2 137.1 6.85
 7 -1 -2 132.97 5.93
 -7 1 2 133.71 6.89
 1 7 2 137.78 6.62
 7 -1 2 133.31 6.47
 -1 -7 2 136.67 6.91
 -7 1 2 134.37 5.93
 1 7 2 136.03 5.9
 3 7 -2 16.48 1.08
 -7 3 -2 15.94 2.24
 -7 3 -2 15.96 0.98
 7 -3 -2 14.93 2.52
 3 7 -2 16.2 0.93
 -3 -7 -2 16.81 1.93
 7 -3 -2 15.16 1.1
 -3 -7 2 17.79 2.54
 3 7 2 15.82 0.88
 7 -3 2 16.83 2.31
 -7 3 2 16.9 1.08
 3 7 2 14.38 1.87
 7 -3 2 15.53 1.01
 -7 3 2 16.25 2.64
 5 7 -2 36.87 1.84
 5 7 -2 37.38 1.81
 -5 -7 -2 39.66 2.27
 -7 5 -2 37.67 3.17
 7 -5 -2 35.33 3.27
 7 -5 -2 37.42 1.84
 -7 5 -2 38.32 1.86
 -7 5 2 39.5 1.9
 -7 5 2 34.33 3.32
 7 -5 2 36.46 1.79
 5 7 2 35.29 1.67
 -5 -7 2 37.87 3.28
 5 7 2 36.52 2.18
 7 -5 2 37.64 3.22
 -5 -7 2 36.54 3.11
 -7 7 -2 7.17 0.99
 7 -7 -2 7.75 2.02
 7 7 -2 7.74 0.95
 7 7 -2 8.05 0.92
 -7 7 -2 6.37 1.81
 7 -7 -2 8.16 0.91
 -7 -7 2 8.34 1.81
 -7 7 2 10.12 1.02
 -7 7 2 7.57 1.94
 7 -7 2 7.86 1.94
 -7 -7 2 9.02 1.93
 8 6 -2 1.46 0.54
 6 -8 -2 1.5 1.66
 6 -8 -2 1.12 0.49
 -6 8 -2 0.78 0.6
 8 6 -2 1.53 0.59
 -6 8 -2 2.63 1.75
 -6 8 2 1.03 1.74
 -6 8 2 0.93 0.63
 6 -8 2 2.4 1.84
 6 -8 2 0.61 0.26
 -8 -6 2 1.13 1.58
 -8 -6 2 1.3 1.63
 -4 8 -2 86.24 5.14
 8 4 -2 86.81 3.87
 4 -8 -2 86.7 3.81
 4 -8 -2 83.82 5.07
 8 4 -2 82.31 4.9
 -4 8 -2 89.49 3.88
 8 4 -2 85.57 3.84
 -4 8 2 89.39 3.88
 4 -8 2 79.6 5.06
 -8 -4 2 85.55 5
 -4 8 2 79.8 5.1
 -2 8 -2 113.03 6.09
 2 -8 -2 112.14 4.92
 -2 8 -2 118.78 4.98
 8 2 -2 99.76 6.53
 8 2 -2 112.56 4.96
 2 -8 -2 111.55 6.06
 -2 8 2 112.73 4.96
 -8 -2 2 112.92 4.95
 -2 8 2 112.29 6.04
 2 -8 2 109.71 6.14
 8 0 -2 247.27 10.97
 0 8 -2 257.33 10.99
 -8 0 -2 240.44 10.92
 0 8 -2 252.96 11.88
 0 -8 -2 247.98 10.95
 0 -8 -2 254.49 11.77
 -8 0 -2 256.19 11.38
 0 8 2 260.06 11.76
 0 -8 2 258.26 11.94
 8 0 2 261.8 11.43
 0 8 2 253.67 10.96
 -8 0 2 247.95 10.98
 -2 -8 -2 7.99 0.86
 2 8 -2 6.54 1.54
 2 8 -2 7.69 0.9
 8 -2 -2 8.35 1.87
 2 8 -2 7.3 0.61
 -2 -8 -2 8.68 2.03
 -8 2 -2 10.48 1.73
 8 -2 -2 8.61 0.89
 -8 2 -2 7.83 0.73
 8 -2 2 7.33 0.87
 2 8 2 7.93 1.54
 8 -2 2 9.22 1.64
 -2 -8 2 8.36 1.93
 -8 2 2 8.18 1.81
 2 8 2 7.04 0.7
 -8 2 2 8.12 0.87
 8 -4 -2 81.12 3.52
 -8 4 -2 80.32 4.78
 4 8 -2 79.94 3.54
 -4 -8 -2 78.86 4.16
 -8 4 -2 80.55 3.51
 8 -4 -2 72.69 4.68
 -4 -8 2 78.81 4.69
 4 8 2 76.91 4.1
 8 -4 2 75.33 4.58
 -4 -8 2 76 4.64
 8 -4 2 77.12 3.5
 -8 4 2 77.94 4.88
 -8 4 2 79.32 3.54
 4 8 2 73.75 3.43
 8 -6 -2 0.95 0.5
 -8 6 -2 1.02 1.5
 -8 6 -2 1.18 0.58
 -6 -8 -2 1.4 0.92
 6 8 -2 2.03 0.5
 8 -6 -2 1.14 1.6
 6 8 -2 1.38 0.54
 -8 6 2 1.17 1.81
 -6 -8 2 2.75 1.57
 6 8 2 1.47 0.3
 -6 -8 2 1.2 1.58
 8 -6 2 -0.23 0.82
 8 -6 2 1.69 1.71
 8 8 -2 0.14 0.55
 8 8 -2 -0.18 0.59
 8 -8 -2 -0.45 1.73
 -8 8 -2 2.19 1.71
 8 -8 -2 0.08 0.53
 -8 8 -2 -0.04 0.64
 -8 8 2 -0.21 1.9
 8 -8 2 0.62 1.8
 -8 -8 2 -0.61 1.59
 -8 -8 2 -0.3 1.84
 -8 8 2 0.83 0.71
 9 7 -2 5.04 0.94
 -7 9 -2 5.15 2.17
 9 7 -2 5.45 0.97
 7 -9 -2 7.75 2.12
 -7 9 -2 5.27 1.05
 7 -9 -2 4.96 0.88
 -9 -7 2 6.89 1.93
 -7 9 2 3.83 0.71
 -7 9 2 3.18 2
 -9 -7 2 5.35 1.96
 7 -9 2 5.09 2.02
 9 5 -2 0.92 0.53
 5 -9 -2 2.9 1.86
 -5 9 -2 0.67 0.58
 -5 9 -2 0.1 1.79
 9 5 -2 1.11 0.61
 5 -9 -2 0.62 0.49
 5 -9 2 1.71 1.63
 -5 9 2 0.74 0.66
 -9 -5 2 0.69 1.61
 -5 9 2 -0.15 1.7
 -3 9 -2 129.34 5.51
 3 -9 -2 128.07 5.47
 -3 9 -2 120.42 6.65
 3 -9 -2 118.34 6.68
 9 3 -2 122.57 6.52
 9 3 -2 128.09 5.5
 -3 9 2 121.12 6.62
 3 -9 2 119.16 6.64
 -9 -3 2 127.87 5.49
 -3 9 2 127.38 5.51
 -9 -3 2 121.4 6.65
 -1 9 -2 17.22 1.22
 1 -9 -2 15.66 2.64
 -9 -1 -2 17.94 1.78
 9 1 -2 17.45 2.72
 -1 9 -2 18.37 2.75
 -9 -1 -2 17.08 0.89
 1 -9 -2 16.83 1.08
 9 1 -2 19.14 1.22
 -1 9 2 17.16 1.16
 -9 -1 2 19.4 2.7
 1 -9 2 15.66 2.88
 -1 9 2 15.16 2.65
 9 1 2 19.11 1.86
 -9 -1 2 17.8 1.12
 9 1 2 16.44 1.26
 -9 1 -2 4.71 1.4
 1 9 -2 1.03 1.56
 1 9 -2 4.72 0.67
 -1 -9 -2 4.59 1.59
 9 -1 -2 3.8 0.58
 1 9 -2 3.09 0.38
 -1 -9 -2 3.93 0.78
 9 -1 -2 3.16 1.7
 -9 1 -2 4.23 0.63
 9 -1 2 3.7 0.61
 -1 -9 2 2.42 1.86
 -9 1 2 4.51 0.78
 9 -1 2 4.19 1.37
 1 9 2 4.97 1.61
 -9 1 2 5.11 1.73
 1 9 2 4.52 0.59
 3 9 -2 14.57 1.1
 -3 -9 -2 14.56 2.29
 3 9 -2 11.88 2.49
 3 9 -2 13.78 0.88
 9 -3 -2 14.82 2.71
 -9 3 -2 15.94 2.58
 -9 3 -2 14.13 1.01
 9 -3 -2 14.24 1.06
 9 -3 2 14.28 1.1
 3 9 2 12.62 0.9
 -3 -9 2 13.09 2.75
 3 9 2 14.18 2.16
 -9 3 2 14.24 1.08
 -9 3 2 11.03 2.58
 9 -3 2 13.42 2.45
 9 -5 -2 4.08 1.74
 -9 5 -2 2.85 0.62
 -9 5 -2 2.79 1.94
 5 9 -2 3.51 0.63
 9 -5 -2 3.5 0.61
 5 9 -2 2.99 0.5
 -5 -9 -2 2.44 1.26
 -5 -9 2 4.26 1.83
 -5 -9 2 1.51 1.65
 5 9 2 3.45 1.14
 -9 5 2 1.85 1.69
 -9 5 2 4.58 0.97
 5 9 2 3.18 0.54
 9 -5 2 2.96 1.68
 9 -5 2 2.47 0.58
 -7 -9 -2 -0.19 0.9
 -9 7 -2 0.42 0.63
 7 9 -2 0.06 0.54
 9 -7 -2 1.1 1.58
 9 -7 -2 0.25 0.53
 -7 -9 -2 0.76 0.89
 -9 7 -2 2.19 1.78
 7 9 -2 -0.06 0.58
 -9 7 2 0.99 0.65
 -9 7 2 -2.28 1.78
 -7 -9 2 2.04 1.62
 9 -7 2 -1.1 1.64
 -7 -9 2 -2.51 1.69
 -9 9 -2 3.7 0.78
 9 9 -2 4.21 0.75
 9 -9 -2 3.33 0.67
 9 9 -2 2.82 0.67
 9 -9 -2 0.22 2.08
 -9 9 -2 4.4 1.9
 -9 9 2 3.99 0.83
 -9 -9 2 3.23 1.94
 -9 -9 2 5.98 2.08
 9 -9 2 -0.46 1.89
 -9 9 2 2.37 2.16
 10 8 -2 0.97 0.66
 8 -10 -2 2.66 1.9
 8 -10 -2 0.74 0.57
 10 8 -2 0.7 0.66
 -8 10 -2 0.02 0.68
 -8 10 2 0.18 0.74
 10 8 2 0.03 0.81
 -10 -8 2 1.08 1.78
 8 -10 2 0.19 1.88
 -8 10 2 4.65 2.06
 6 -10 -2 0.57 0.52
 -6 10 -2 2.25 1.89
 6 -10 -2 1.34 1.87
 10 6 -2 1.29 0.61
 -6 10 -2 0.38 0.64
 6 -10 2 0.94 1.94
 -10 -6 2 -1.05 1.84
 -6 10 2 0.25 0.69
 10 6 2 1.32 0.78
 -6 10 2 0.46 1.8
 -10 -6 2 -0.16 1.82
 -4 10 -2 1.47 0.68
 10 4 -2 -0.22 1.61
 10 4 -2 1.71 0.6
 -4 10 -2 0.8 1.7
 4 -10 -2 1.7 1.82
 4 -10 -2 1.31 0.49
 -10 -4 2 1.84 0.56
 -4 10 2 1.08 0.63
 -10 -4 2 1.06 1.66
 -4 10 2 3.94 1.75
 4 -10 2 4.14 1.8
 10 4 2 0.93 0.67
 2 -10 -2 1.65 1.74
 -2 10 -2 2.19 1.65
 -10 -2 -2 3.78 0.93
 10 2 -2 4.27 0.65
 2 -10 -2 2.61 0.5
 10 2 -2 1.67 1.57
 -2 10 -2 2.6 0.71
 10 2 2 2.63 0.64
 -10 -2 2 2.54 0.53
 10 2 2 3.08 1
 -2 10 2 2.51 0.64
 -10 -2 2 3.66 1.85
 -2 10 2 3.74 1.83
 2 -10 2 2.03 1.66
 -10 0 -2 0.9 0.36
 0 10 -2 -0.08 1.63
 0 -10 -2 -0.45 1.84
 0 10 -2 -0.01 0.64
 10 0 -2 0.62 0.58
 0 -10 -2 0.16 0.48
 -10 0 -2 1.61 1.16
 10 0 -2 -0.21 1.5
 0 -10 2 -0.59 1.84
 0 10 2 0.07 2.39
 -10 0 2 1.06 1.53
 0 10 2 -0.49 0.54
 10 0 2 0.89 1.2
 10 0 2 0.1 0.62
 -10 0 2 0.15 0.53
 -2 -10 -2 50.8 3.7
 2 10 -2 48.09 2.29
 2 10 -2 54.68 2.48
 10 -2 -2 54.49 2.47
 2 10 -2 47.02 3.73
 10 -2 -2 45.17 3.78
 -10 2 -2 53.97 3.6
 -10 2 -2 52.58 2.38
 -2 -10 2 51.71 4.11
 10 -2 2 49.19 3.57
 2 10 2 49.78 3.58
 -10 2 2 46.05 3.96
 10 -2 2 53.5 2.5
 -10 2 2 54.9 2.46
 2 10 2 51.71 2.39
 10 -4 -2 1.97 1.63
 4 10 -2 4.05 0.65
 4 10 -2 2.95 0.48
 -10 4 -2 3.27 0.61
 10 -4 -2 3.01 0.62
 -4 -10 -2 1.65 1.43
 4 10 2 4.01 0.65
 -10 4 2 3.64 0.67
 -4 -10 2 3.48 1.93
 -10 4 2 1.73 1.73
 10 -4 2 2.89 0.61
 10 -4 2 2.39 1.73
 4 10 2 4.62 1.42
 6 10 -2 2.95 0.62
 10 -6 -2 3.53 0.66
 10 -6 -2 3.99 1.8
 6 10 -2 2.71 0.56
 -10 6 -2 3.48 0.69
 -10 6 -2 2.44 2.14
 -10 6 2 3.76 0.74
 10 -6 2 1.36 1.77
 -6 -10 2 4.67 1.85
 -10 6 2 1.51 1.8
 6 10 2 3.43 0.61
 -6 -10 2 4.06 1.81
 8 10 -2 10.75 1.13
 -10 8 -2 14.06 3.04
 10 -8 -2 13.31 1.19
 -10 8 -2 12.11 1.23
 10 -8 -2 7.62 2.06
 -8 -10 -2 13.45 1.75
 8 10 -2 12.72 1.17
 10 -8 2 6.99 2.07
 -10 8 2 12.91 1.32
 -8 -10 2 16.15 2.94
 10 -8 2 9.14 1.11
 -8 -10 2 20.13 3.14
 -10 8 2 7.36 2.37
 10 -10 -2 2.07 0.72
 10 10 -2 2.51 0.82
 10 10 -2 2.06 0.77
 -10 10 -2 2.1 0.8
 -10 -10 2 3.33 2.21
 -10 10 2 1.29 0.79
 10 10 2 2.22 0.83
 -10 -10 2 3.33 2.25
 11 9 -2 1.27 0.79
 9 -11 -2 0.86 0.67
 11 9 -2 0.63 0.73
 -11 -9 2 4.04 2.2
 -9 11 2 0.89 0.79
 -11 -9 2 4.48 2.22
 -7 11 -2 2.09 1.96
 7 -11 -2 -1.25 2.1
 11 7 -2 1.07 0.65
 -7 11 -2 0.69 0.73
 7 -11 -2 1.5 0.61
 -7 11 2 5.63 2.05
 -11 -7 2 1.59 1.98
 11 7 2 1.68 0.81
 7 -11 2 -3.62 1.96
 -7 11 2 0.91 0.74
 -11 -7 2 2.48 1.89
 -5 11 -2 5.17 2.16
 5 -11 -2 6.68 2.24
 5 -11 -2 9.19 0.96
 11 5 -2 8.89 1.09
 -5 11 -2 8.67 1.13
 -5 11 2 7.66 1.11
 11 5 2 9.17 1.33
 -11 -5 2 9.45 1
 5 -11 2 11.58 2.98
 -11 -5 2 6.64 2.24
 -5 11 2 9.37 2.17
 11 3 -2 11.69 1.12
 3 -11 -2 10.22 0.94
 -3 11 -2 8.58 2.08
 -3 11 -2 11.25 1.16
 11 3 -2 11.36 2.69
 3 -11 -2 6.36 2.15
 -11 -3 2 10.66 0.97
 -3 11 2 11.36 2.94
 3 -11 2 8.88 2.07
 -11 -3 2 7.8 2.15
 -3 11 2 9.6 1.08
 11 3 2 12.21 1.3
 1 -11 -2 28.5 1.55
 1 -11 -2 26.09 3.17
 -11 -1 -2 29.29 2.32
 11 1 -2 30.53 1.67
 -11 -1 -2 28.22 1.37
 -1 11 -2 29.89 1.67
 -1 11 -2 22.44 3.22
 11 1 -2 30.18 3.3
 11 1 2 28.98 2.56
 1 -11 2 32.22 3.41
 -11 -1 2 29.27 1.59
 11 1 2 29.87 1.72
 -1 11 2 27.56 3.17
 -11 -1 2 26.74 3.06
 -1 11 2 28.7 1.62
 -1 -11 -2 116.3 6.55
 -11 1 -2 121.63 5.35
 1 11 -2 109.15 6.58
 11 -1 -2 131.02 5.43
 -11 1 -2 122.07 6.31
 1 11 -2 128.28 5.44
 11 -1 -2 117.03 6.68
 11 -1 2 119.78 6.32
 -11 1 2 129.46 5.43
 -11 1 2 120.53 6.75
 1 11 2 119.94 6.62
 11 -1 2 126.67 5.43
 1 11 2 122.29 5.39
 -1 -11 2 115.67 6.74
 11 -3 -2 105.2 4.37
 3 11 -2 83.83 5.58
 -11 3 -2 84.58 6.3
 -11 3 -2 102.4 4.34
 3 11 -2 103.47 4.38
 3 11 -2 95.22 4.26
 -3 -11 -2 86.62 5.41
 3 11 2 99.29 4.31
 -3 -11 2 96.04 5.81
 -11 3 2 92.59 5.85
 -11 3 2 104.39 4.38
 3 11 2 96.34 5.44
 11 -3 2 98.69 4.37
 -5 -11 -2 -1.4 1.4
 5 11 -2 0 0.49
 -11 5 -2 0.79 0.63
 11 -5 -2 -0.23 0.63
 11 -5 -2 -0.19 1.82
 -11 5 -2 4.49 1.89
 5 11 -2 0.21 0.65
 11 -5 2 0.17 1.75
 -11 5 2 -2.03 1.81
 5 11 2 0.18 0.43
 -5 -11 2 0.28 1.58
 5 11 2 2.21 1.35
 -5 -11 2 2.53 1.98
 11 -5 2 -1.11 0.62
 -11 5 2 0.71 0.7
 -11 7 -2 4.49 2.54
 7 11 -2 4.92 0.69
 -7 -11 -2 2.33 1.53
 -11 7 -2 5.58 1.15
 11 -7 -2 6.68 1.13
 11 -7 -2 4.19 1.87
 7 11 -2 5.37 1.07
 -7 -11 2 6.95 2.09
 -11 7 2 2.11 2.01
 -7 -11 2 6.01 2.28
 -11 7 2 6.83 1.25
 -11 9 -2 1.64 0.81
 9 11 -2 2.03 0.81
 9 11 -2 0.89 0.71
 11 -9 -2 1.75 0.73
 -11 9 2 1.3 0.78
 11 -9 2 -2.68 2.21
 -9 -11 2 2.86 2.19
 9 11 2 1.91 0.88
 -9 -11 2 3.49 2.41
 11 -11 -2 0.47 0.82
 11 11 -2 -0.66 0.88
 11 11 -2 -0.73 0.81
 -11 11 -2 -0.58 0.88
 11 11 2 0.64 0.93
 -11 -11 2 -1.22 2.66
 -11 -11 2 0.4 2.71
 -11 11 2 -0.67 0.83
 12 10 -2 0.69 0.82
 -10 12 -2 0.89 0.85
 12 10 -2 1.38 1
 10 -12 -2 2.28 0.83
 -12 -10 2 -1.88 2.77
 -10 12 2 0.94 0.84
 12 10 2 2.09 0.93
 -12 -10 2 2.09 2.88
 12 8 -2 1.06 0.76
 -8 12 -2 0.41 0.77
 8 -12 -2 1.61 0.74
 -12 -8 2 4.73 2.34
 12 8 2 0.83 0.85
 -8 12 2 -0.01 0.78
 12 6 -2 7.9 1.13
 6 -12 -2 4.24 2.15
 6 -12 -2 9.13 1.08
 -6 12 -2 6.74 1.18
 -6 12 2 6.04 1.18
 -12 -6 2 8.52 1.13
 12 6 2 8.29 1.52
 -6 12 2 8.56 2.15
 -12 -6 2 5.94 2.24
 -12 -6 2 8.16 2.45
 12 4 -2 14.83 1.31
 -4 12 -2 14.97 1.28
 4 -12 -2 14.08 1.13
 -4 12 -2 17.52 3.16
 12 4 2 16.95 1.54
 -12 -4 2 12.41 2.5
 4 -12 2 14.06 3.19
 -4 12 2 14.18 1.3
 -12 -4 2 15.67 1.18
 -4 12 2 12.6 3.2
 12 2 -2 5.49 1.07
 -2 12 -2 3.98 0.77
 12 2 -2 1 1.8
 -2 12 -2 5.07 2.01
 2 -12 -2 4.3 1.92
 2 -12 -2 3.86 0.61
 12 2 2 4.08 0.77
 12 2 2 4.83 1.32
 -2 12 2 6.99 2.04
 2 -12 2 1.78 2.14
 -2 12 2 4.72 0.73
 -12 -2 2 1.7 1.77
 -12 -2 2 4.42 0.97
 0 12 -2 10.07 1.18
 12 0 -2 11.81 2.65
 0 12 -2 5.61 1.85
 12 0 -2 9.15 1.15
 -12 0 -2 10.47 0.82
 -12 0 -2 13.09 2.18
 0 -12 -2 6.68 1.99
 0 12 2 8.83 1
 -12 0 2 7.4 2.2
 0 -12 2 14.31 2.86
 0 12 2 9.09 2.15
 12 0 2 10.24 1.25
 12 0 2 6.73 1.79
 -12 0 2 9.57 1.03
 12 -2 -2 0.57 1.64
 -12 2 -2 1.49 0.54
 -12 2 -2 2.86 1.63
 2 12 -2 -0.05 0.61
 12 -2 -2 0.49 0.64
 2 12 -2 0.87 1.7
 -12 2 2 -0.02 1.8
 -2 -12 2 1.38 1.99
 2 12 2 0.7 0.57
 12 -2 2 0.95 0.69
 2 12 2 2.3 1.69
 12 -2 2 1.15 1.59
 -12 2 2 0.18 0.6
 12 -4 -2 17.93 3.01
 4 12 -2 19.73 1.36
 4 12 -2 17.45 1.42
 -4 -12 -2 12.95 2.32
 12 -4 -2 20.03 1.43
 -12 4 -2 20.84 1.31
 -4 -12 2 16.06 3.46
 4 12 2 17.07 2.73
 12 -4 2 17.93 1.47
 -12 4 2 12.57 3.22
 4 12 2 20.49 1.22
 12 -4 2 14.53 3.03
 -12 4 2 19.29 1.42
 12 -6 -2 13.56 2.66
 12 -6 -2 21.29 1.51
 6 12 -2 16.65 1.31
 -12 6 -2 22.08 1.49
 -12 6 -2 18.29 3.83
 6 12 -2 21.01 1.48
 -12 6 2 21.01 1.5
 6 12 2 20.37 1.23
 8 12 -2 3.63 0.76
 -12 8 -2 6.52 1.29
 -12 8 -2 5.16 2.41
 12 -8 -2 6.13 1.22
 8 12 -2 5.78 1.19
 -8 -12 2 9.42 2.75
 12 -8 2 1.39 2.35
 -8 -12 2 2.2 2.41
 12 -8 2 3 0.84
 -12 8 2 6.02 1.33
 -12 10 -2 1.32 0.89
 10 12 -2 1.89 0.92
 10 12 -2 0.85 0.79
 12 -10 -2 1.34 0.85
 -10 -12 2 4.86 2.62
 10 12 2 2.14 0.92
 -12 10 2 0.47 0.89
 -12 12 -2 1.7 1.03
 12 -12 -2 2.37 1.02
 12 12 -2 1.28 0.88
 12 12 2 1.47 1.11
 -12 12 2 0.38 0.9
 -11 13 -2 1.17 0.95
 13 11 -2 0.26 0.85
 -11 13 2 0.38 0.86
 13 11 2 2.35 1.06
 9 -13 -2 1.63 1.11
 13 9 -2 0.14 0.79
 -9 13 -2 -0.33 0.85
 -13 -9 2 5.91 2.97
 -13 -9 2 3.8 2.99
 -13 -9 2 2.16 0.88
 13 9 2 0.86 0.98
 13 7 -2 0.49 0.77
 -7 13 -2 0.14 0.82
 7 -13 -2 0.36 0.72
 13 7 2 0.62 0.88
 -13 -7 2 0.7 0.79
 -13 -7 2 4.88 2.37
 -7 13 2 -0.45 0.78
 -13 -7 2 2.13 2.37
 5 -13 -2 0.34 0.61
 13 5 -2 -0.24 0.73
 -5 13 2 -0.5 0.76
 -13 -5 2 -0.04 0.67
 -5 13 2 4.07 3.14
 -13 -5 2 1.59 2.16
 -3 13 -2 9.9 1.29
 13 3 -2 17.84 3.17
 13 3 -2 10.03 1.22
 3 -13 -2 10.55 1.1
 -13 -3 2 13.32 3.16
 13 3 2 12.89 1.55
 -13 -3 2 10.62 1.19
 3 -13 2 7.53 3.25
 -3 13 2 10.47 1.27
 -3 13 2 9.31 2.42
 -1 13 -2 7.3 1.23
 13 1 -2 8.54 1.18
 1 -13 -2 7.05 2.17
 1 -13 -2 6.69 0.72
 13 1 -2 11.24 2.95
 -1 13 -2 4.77 2.41
 13 1 2 4.36 1.83
 1 -13 2 5.15 1.98
 13 1 2 8.61 1.35
 -1 13 2 7.1 2.18
 -13 -1 2 5.49 2.09
 -1 13 2 7.93 1.12
 -13 -1 2 7.32 1.08
 1 13 -2 25.49 1.6
 -13 1 -2 28.34 1.4
 13 -1 -2 20.75 3.38
 1 13 -2 18.17 3.35
 13 -1 -2 26.12 1.61
 -13 1 -2 28.12 3.08
 1 13 2 17.95 3.26
 -1 -13 2 23.9 3.36
 -13 1 2 19.36 3.54
 -13 1 2 25.59 1.57
 13 -1 2 24.82 3.12
 13 -1 2 24.64 1.69
 1 13 2 26.48 1.6
 13 -3 -2 24.02 3.25
 -13 3 -2 26.76 1.51
 13 -3 -2 26.32 1.65
 -13 3 -2 29.38 3.51
 3 13 -2 23.7 1.62
 -3 -13 2 19.53 3.77
 3 13 2 28.38 3.24
 -13 3 2 24.87 1.62
 13 -3 2 23.09 1.75
 3 13 2 25.26 1.49
 -13 3 2 18.44 3.69
 13 -3 2 20.73 3.27
 5 13 -2 29.43 1.78
 -13 5 -2 31.75 1.79
 13 -5 -2 30.41 1.84
 13 -5 2 27.19 3.59
 13 -5 2 22.45 1.86
 5 13 2 28.63 1.63
 -5 -13 2 28.05 3.81
 -13 5 2 29.06 1.8
 -5 -13 2 38.39 3.95
 5 13 2 25.66 3.48
 13 -7 -2 -0.07 0.74
 -13 7 -2 0.86 0.9
 7 13 -2 -0.04 0.78
 -13 7 -2 -2.59 2.79
 7 13 -2 -1.5 0.68
 -13 7 2 0.49 0.8
 -7 -13 2 4.97 2.21
 -7 -13 2 -4.28 2.57
 13 -7 2 -2.16 2.2
 13 -9 -2 0.62 0.88
 9 13 -2 -1.34 0.79
 -13 9 -2 -0.75 0.96
 9 13 -2 -0.78 0.9
 -13 9 2 -0.23 0.92
 9 13 2 0.23 0.95
 13 -11 -2 8.73 1.74
 -13 11 -2 10.51 1.7
 11 13 -2 7.97 1.08
 11 13 -2 8.94 1.57
 -13 11 2 7.74 1.48
 11 13 2 11.79 1.78
 -13 13 -2 -0.2 1.19
 13 13 -2 -1.52 0.96
 -13 13 2 -0.87 0.93
 13 13 2 -0.64 1.1
 -12 14 -2 0.62 1.12
 14 12 -2 -1.09 0.97
 14 12 2 -0.28 1.08
 -12 14 2 -0.47 0.93
 14 10 -2 9.06 1.48
 -10 14 -2 7.27 1.47
 14 10 2 10.72 1.77
 -10 14 2 7.28 1.4
 14 8 -2 3.05 0.84
 -8 14 -2 1.87 0.89
 -14 -8 2 7.1 1.52
 -14 -8 2 6.83 3.21
 14 8 2 4.03 1.02
 -14 -8 2 10.42 3.05
 -8 14 2 1.61 0.87
 14 6 -2 0.41 0.73
 -6 14 -2 0.2 0.8
 -14 -6 2 1.04 2.41
 -6 14 2 -0.08 0.81
 -14 -6 2 3.17 2.69
 14 6 2 1.48 0.95
 -14 -6 2 0.87 0.85
 14 4 -2 9.05 2.77
 14 4 -2 16.3 1.39
 4 -14 -2 14.24 1.31
 -4 14 -2 15.29 1.45
 14 4 2 18.86 1.74
 -14 -4 2 16.13 3.63
 -14 -4 2 15.88 1.42
 -4 14 2 12.25 1.47
 -2 14 -2 0.25 0.9
 2 -14 -2 -0.2 0.63
 14 2 -2 -0.1 2.23
 2 -14 -2 -3 1.97
 14 2 -2 1.08 0.68
 -2 14 2 3.36 2.25
 -14 -2 2 0.43 0.72
 -14 -2 2 -0.65 2.15
 -2 14 2 0.9 0.76
 0 14 -2 0.31 0.74
 -14 0 -2 4.88 1.75
 0 -14 -2 0.9 2.04
 14 0 -2 -0.56 2.05
 0 14 2 0.74 0.74
 -14 0 2 -1.4 2.05
 14 0 2 1.58 0.89
 14 0 2 -2.45 2
 -14 0 2 0.94 0.71
 -2 -14 -2 -1.22 2.04
 2 14 -2 1.09 0.79
 14 -2 -2 -3.1 2.09
 14 -2 2 0.26 0.85
 2 14 2 -0.26 2.2
 -14 2 2 0.34 0.77
 14 -2 2 1.41 1.92
 2 14 2 1.59 0.71
 4 14 -2 1.92 0.81
 -14 4 -2 6.09 1.24
 4 14 2 3.64 2.02
 14 -4 2 0.6 0.85
 14 -4 2 0.63 2.13
 4 14 2 2.95 0.73
 -14 4 2 2.36 1.33
 -14 6 -2 3.61 2.88
 -14 6 -2 2.73 1
 6 14 -2 1.28 0.91
 -14 6 2 0.49 0.85
 14 -6 2 -0.77 2.43
 14 -6 2 -2 0.88
 -14 8 -2 7.81 1.58
 8 14 -2 7.79 1.3
 14 -8 -2 3.86 0.96
 -14 8 2 5.24 1.04
 8 14 2 7.55 1.51
 14 -10 -2 3.2 1.04
 10 14 -2 1.03 1.25
 -14 10 -2 3.77 1.18
 10 14 -2 4.11 1.13
 -14 10 2 2.67 1.01
 10 14 2 3.4 1.03
 12 14 -2 -0.27 1
 -14 12 -2 4.3 1.3
 12 14 2 1.59 1.03
 -14 12 2 2.2 1.01
 -14 14 -2 -0.56 1.39
 -14 14 2 0.78 1.07
 14 14 2 -1.59 1.12
 15 13 -2 -1.38 1.05
 -13 15 -2 1.4 1.27
 -13 15 2 -0.06 1.01
 15 13 2 -2.06 1.19
 15 11 -2 0.11 0.95
 -11 15 -2 1.98 1.08
 15 11 2 1.91 1.18
 -11 15 2 1.16 0.99
 15 9 -2 -0.34 0.84
 -9 15 -2 -0.32 0.92
 15 9 2 0.24 1.07
 -9 15 2 -0.81 0.86
 -7 15 -2 0.05 0.83
 15 7 -2 -0.13 0.83
 -7 15 2 -1.19 0.87
 15 7 2 0.51 1.09
 -15 -7 2 1.17 1.04
 15 5 -2 0.74 0.8
 -5 15 -2 0.25 0.87
 -15 -5 2 0.76 0.87
 -5 15 2 0.42 0.88
 15 5 2 2.49 1.08
 -15 -5 2 3.19 2.55
 15 3 -2 1 0.81
 15 3 -2 1.79 2.38
 -3 15 -2 -0.17 0.84
 -3 15 2 0.03 0.87
 -15 -3 2 0.75 2.5
 -15 -3 2 0.03 0.82
 15 3 2 1.33 0.94
 15 1 -2 17.47 1.51
 15 1 -2 24.88 3.77
 1 -15 -2 12.1 2.81
 -1 15 -2 14.24 1.58
 15 1 2 19.06 1.73
 -1 15 2 16.61 1.5
 -15 -1 2 15.09 1.51
 15 -1 -2 0.3 0.74
 1 15 -2 0.32 0.81
 -1 -15 -2 3.26 2.41
 -15 1 2 -0.39 0.8
 15 -1 2 1.1 0.98
 1 15 2 1.08 0.79
 1 15 2 2.86 2.36
 3 15 -2 17.89 1.57
 -15 3 -2 23.34 1.61
 15 -3 -2 18.48 1.57
 3 15 2 19.73 1.54
 15 -3 2 17.61 1.77
 -15 3 2 18.72 1.71
 15 -5 -2 28.11 1.9
 -15 5 -2 29.46 1.95
 -15 5 -2 35.45 5.08
 5 15 -2 24.56 1.83
 15 -5 2 20.92 1.96
 -15 5 2 26.59 1.91
 7 15 -2 13.36 1.57
 15 -7 -2 12.46 1.65
 -15 7 -2 13.76 1.68
 15 -7 2 9.44 1.28
 7 15 2 16.72 1.7
 -15 7 2 12.6 1.66
 -15 9 -2 19.74 2
 15 -9 -2 16.53 1.74
 9 15 -2 15.4 1.78
 9 15 2 16.01 1.82
 -15 9 2 14.65 1.76
 11 15 -2 -0.31 1.13
 15 -11 -2 -1.15 1.11
 -15 11 -2 1.16 1.41
 -15 11 2 -0.01 1.02
 11 15 2 -0.3 1.04
 -15 13 -2 2.86 1.47
 13 15 -2 -1.93 1.08
 -15 13 2 0.32 1.09
 13 15 2 -0.72 1.12
 15 15 -2 1.28 1.17
 15 15 2 -1.57 1.32
 -15 15 2 4.37 1.16
 16 14 -2 -1.7 1.13
 -14 16 -2 1.79 1.43
 -14 16 2 0.46 1.12
 16 12 -2 -1.51 1.05
 -12 16 -2 0.67 1.21
 16 12 2 -0.38 1.14
 -12 16 2 -0.9 1.05
 -10 16 -2 5.58 1.13
 16 10 -2 4.83 1.06
 16 10 2 5.36 1.2
 -10 16 2 3.73 1.04
 -8 16 -2 -0.62 0.94
 16 8 -2 -0.06 0.89
 16 8 2 1.2 1.14
 -8 16 2 -1.07 0.97
 -16 -8 2 -0.42 1.2
 16 6 -2 1 0.75
 -6 16 -2 0.4 0.95
 16 6 2 4.44 1.16
 -6 16 2 1.06 0.94
 16 4 -2 14.05 1.48
 -4 16 -2 10.76 1.5
 -16 -4 2 11.13 1.83
 -4 16 2 10.78 1.56
 -2 16 -2 0.4 0.95
 16 2 -2 0.83 0.85
 16 2 2 2.1 1.1
 -2 16 2 -0.43 0.95
 16 0 -2 8.91 1.4
 0 16 -2 8.92 1.4
 16 0 2 12.07 1.76
 0 16 2 9.98 1.44
 -16 0 2 6.75 1.49
 2 16 -2 0.59 0.92
 16 -2 -2 1.26 0.89
 -2 -16 -2 -2.97 2.69
 -16 2 2 -0.1 0.96
 2 16 2 6.85 3.17
 2 16 2 1.6 0.9
 16 -2 2 0.62 0.97
 4 16 -2 2.15 0.97
 16 -4 -2 2.81 0.95
 16 -4 2 0.6 1.07
 -16 4 2 2.93 1
 -16 6 -2 12.84 1.81
 6 16 -2 9.85 1.66
 16 -6 -2 8.38 1.64
 16 -6 2 6.96 1.22
 -16 6 2 8.7 1.63
 16 -8 -2 24.39 1.99
 8 16 -2 25.45 1.98
 -16 8 -2 27.67 2.14
 8 16 2 26.19 2
 -16 8 2 25.77 2.03
 10 16 -2 15.26 2.1
 16 -10 -2 15.44 1.92
 -16 10 -2 21.95 2.17
 10 16 2 16.82 1.89
 -16 10 2 15.28 1.89
 -16 12 -2 8.13 1.67
 12 16 2 1.66 1.2
 -16 12 2 4.3 1.22
 -16 14 -2 4.47 1.67
 -16 14 2 1.87 1.17
 -16 16 -2 3.44 1.71
 16 16 -2 -4.08 1.8
 -16 16 2 0.72 1.17
 -15 17 -2 3.58 1.58
 17 15 -2 -2.55 1.37
 -15 17 2 2.03 1.13
 -13 17 -2 3.73 1.42
 17 13 -2 0.63 1.13
 -13 17 2 2.97 1.16
 17 13 2 -1.56 1.23
 -11 17 -2 0.07 1.11
 17 11 -2 -0.03 1
 -11 17 2 0.59 1.08
 17 11 2 -0.69 1.23
 -9 17 -2 -0.73 1.06
 17 9 -2 -0.59 0.98
 17 9 2 0.74 1.15
 -9 17 2 0.29 1.04
 -7 17 -2 3.35 1.09
 17 7 -2 2.73 0.89
 -17 -7 2 3.99 1.47
 -7 17 2 2.86 1.11
 17 7 2 4.41 1.19
 17 5 -2 0.78 0.86
 -5 17 -2 0.69 1
 17 5 2 2.71 1.22
 -5 17 2 -0.15 1.05
 -17 -5 2 -1.29 1.07
 17 3 -2 9.93 1.45
 -3 17 -2 9.35 1.59
 -3 17 2 9.46 1.73
 -17 -3 2 8.06 1.22
 17 3 2 13.13 1.84
 -1 17 -2 0.34 0.93
 17 1 -2 0.77 0.77
 -1 17 2 2.37 1.02
 17 1 2 1.49 1.1
 -17 -1 2 -1.23 0.97
 1 17 -2 0.83 0.98
 17 -1 -2 1.18 0.87
 -17 1 2 -0.93 1.03
 1 17 2 1.19 1.01
 17 -1 2 -0.1 1.05
 3 17 -2 11.26 1.61
 17 -3 -2 12 1.5
 -17 3 2 7.6 1.67
 17 -3 2 8.39 1.7
 -17 5 -2 12.91 2.01
 7 17 -2 -0.42 1.13
 17 -7 -2 -0.46 1.1
 -17 7 2 -0.83 1.11
 7 17 2 0.76 0.99
 9 17 -2 3.28 1.32
 17 -9 -2 0.98 1.17
 -17 9 -2 5.78 1.59
 9 17 2 1.36 1.1
 -17 9 2 2.37 1.23
 -17 11 -2 4.66 1.72
 -17 11 2 0.72 1.21
 -17 13 -2 4.88 1.78
 -17 13 2 1.39 1.25
 -17 15 -2 10.41 2.02
 -14 18 -2 1.39 1.45
 18 14 -2 -1.65 1.18
 -14 18 2 1.2 1.24
 -12 18 -2 5.39 1.69
 18 12 -2 1.27 1.07
 18 12 2 -0.56 1.3
 -12 18 2 5.87 1.95
 18 10 -2 2.71 1
 -10 18 -2 2.45 1.26
 18 10 2 1.94 1.22
 -10 18 2 2.81 1.18
 -8 18 -2 4.11 1.17
 18 8 -2 2.85 0.94
 -8 18 2 4.41 1.22
 18 8 2 3.69 1.33
 -6 18 -2 2.77 1.11
 18 6 -2 3.15 0.97
 18 6 2 3.9 1.2
 -6 18 2 3.9 1.18
 -4 18 -2 9.88 1.71
 18 4 -2 10.85 1.52
 18 4 2 13.33 1.96
 -4 18 2 11.02 1.77
 18 2 -2 0.54 0.87
 -2 18 -2 0.01 1.03
 -2 18 2 0.92 1.13
 18 2 2 0.64 1.06
 0 18 -2 0.21 1.12
 18 0 -2 0.64 0.95
 18 0 2 0.58 1.07
 0 18 2 2.1 1.15
 2 18 -2 -1.28 1.11
 18 -2 -2 -0.34 0.91
 18 -2 2 -2.16 1.07
 18 -4 -2 0 1.11
 4 18 -2 0.42 1.2
 -18 4 2 -1.41 1.06
 18 -4 2 -1.6 1.15
 6 18 -2 -1.45 1.24
 18 -6 -2 -0.3 1.14
 -18 6 2 -0.52 1.14
 18 -8 -2 0.61 1.26
 8 18 -2 0.95 1.31
 8 18 2 -1.1 1.28
 -18 8 2 -0.08 1.26
 18 -10 -2 1.18 1.32
 -18 10 2 3.46 1.35
 -18 12 -2 4.54 1.86
 -18 12 2 2.17 1.35
 -18 14 -2 10.57 2.06
 -18 14 2 8.34 1.63
 19 13 -2 -1.74 1.1
 -13 19 -2 0.61 1.36
 -13 19 2 2.73 1.18
 -11 19 -2 8.59 1.64
 -11 19 2 8.86 1.83
 19 9 -2 -0.47 0.95
 -9 19 -2 0.42 1.18
 -9 19 2 1.81 1.25
 19 9 2 -1.47 1.09
 -7 19 -2 4.58 1.19
 19 7 -2 4.04 1.03
 19 7 2 3.76 1.18
 -7 19 2 9.17 1.76
 -5 19 -2 0.47 1.18
 19 5 -2 -0.19 0.91
 19 5 2 0.82 1.12
 -5 19 2 2.44 1.34
 19 3 -2 0.53 0.83
 -3 19 -2 1.07 1.22
 -3 19 2 1.56 1.23
 19 3 2 0.95 1.25
 -1 19 -2 19.09 1.94
 19 1 -2 16.83 1.73
 19 1 2 16.95 2.05
 -1 19 2 18.94 2
 19 -1 -2 0.2 1.02
 1 19 -2 -0.3 1.24
 19 -3 -2 0.35 1.06
 3 19 -2 0.64 1.31
 19 -3 2 -2.15 1.22
 -19 3 2 -1.21 1.14
 5 19 -2 -0.05 1.29
 19 -5 -2 -2.47 1.14
 -19 5 2 -1.07 1.26
 7 19 -2 0.84 1.33
 19 -7 -2 -0.66 1.23
 -19 7 2 1.15 1.37
 -19 9 2 1.93 1.38
 -19 11 -2 12.06 2.24
 -19 11 2 3.05 2.05
 -19 13 -2 7.1 2.02
 -19 13 2 4.76 1.47
 20 10 -2 -0.65 1.01
 -10 20 -2 2.44 1.24
 20 10 2 -2.59 1.11
 -10 20 2 3 1.35
 -8 20 -2 2.33 1.33
 20 8 -2 1.47 1.09
 -8 20 2 4.89 1.41
 20 8 2 2.58 1.86
 -6 20 -2 1.22 1.26
 20 6 -2 1.03 0.9
 20 6 2 -0.72 1.07
 -6 20 2 1.71 1.4
 20 4 -2 2.34 1
 -4 20 -2 2.37 1.33
 -4 20 2 4.69 1.43
 20 4 2 1.37 1.2
 20 2 -2 0.18 0.95
 -2 20 -2 0.72 1.29
 -2 20 2 2.99 1.43
 20 2 2 -1.01 1.14
 20 0 -2 0.4 0.94
 0 20 -2 1.02 1.34
 0 20 2 2.86 1.39
 20 -2 -2 -0.26 1.05
 2 20 -2 -0.91 1.34
 20 -4 -2 1.81 1.21
 4 20 -2 3.69 1.43
 20 -4 2 -2.24 1.29
 -20 4 2 3.17 1.36
 6 20 -2 3.23 1.4
 20 -6 -2 3.02 1.3
 -20 6 2 2.95 1.45
 20 -8 -2 0.45 1.33
 -20 8 2 3.14 1.52
 -20 10 2 5.86 1.56
 21 9 -2 1.7 1
 -9 21 -2 4.33 1.2
 21 7 -2 -0.23 1.01
 -7 21 -2 0.56 1.32
 -7 21 2 4.21 1.82
 21 5 -2 -1.95 1.58
 -5 21 -2 0.42 1.46
 21 5 2 -3.94 1.91
 -5 21 2 3.03 1.53
 -3 21 -2 1.41 1.34
 21 3 -2 0.2 1.03
 -3 21 2 3.08 1.57
 21 3 2 -2.67 1.21
 -1 21 -2 0.23 1.4
 21 1 -2 -0.06 0.96
 -1 21 2 2.17 1.53
 21 -1 -2 -0.7 1.06
 1 21 -2 0.87 1.46
 3 21 -2 3.04 1.53
 21 -3 -2 -0.01 1.18
 -21 3 2 2.96 1.36
 5 21 -2 0.32 1.51
 21 -5 -2 -1.32 1.27
 -21 5 2 3.19 1.47
 21 -7 -2 -0.48 1.36
 7 21 -2 1.71 1.95
 -21 7 2 7.86 2.16
 -21 9 2 15.12 2.12
 22 6 -2 -0.71 0.92
 -6 22 -2 1.99 1.33
 -6 22 2 4.46 1.68
 22 6 2 -2.34 0.99
 -4 22 -2 1.93 1.43
 22 4 -2 -0.03 1.01
 -4 22 2 5.84 2.26
 -2 22 -2 1.05 1.67
 22 2 -2 -0.49 0.97
 -2 22 2 3.2 1.67
 0 22 -2 -0.34 2
 22 0 -2 -0.32 1.14
 22 0 2 -2.49 1.66
 2 22 -2 2.37 1.69
 22 -2 -2 -1.3 1.21
 -22 2 2 2.36 1.47
 22 -4 -2 -0.31 1.3
 4 22 -2 3.29 2.24
 -22 4 2 5.25 1.59
 22 -6 -2 2.06 1.37
 6 22 -2 1.09 2.03
 -3 23 -2 0.63 1.48
 23 3 -2 0.1 0.97
 -1 23 -2 1.19 1.54
 23 1 -2 0.38 1
 23 1 2 -2.13 1.19
 1 23 -2 3.04 1.61
 23 -1 -2 0.19 1.2
 23 -1 2 -2.36 1.31
 3 23 -2 4.97 1.66
 23 -3 -2 1.38 1.26
 23 -3 2 1.13 1.44
 0 -1 -3 56.45 3.33
 1 0 -3 54.59 3.39
 0 -1 -3 56.65 2.53
 -1 0 -3 51.46 2.56
 -1 0 -3 55.07 2.5
 1 0 -3 49.93 2.56
 1 0 -3 55.95 2.54
 0 1 -3 55.99 2.52
 0 -1 -3 57.56 2.53
 0 1 -3 55.93 2.52
 -1 0 3 58.33 3.47
 1 0 3 56.92 3.25
 0 1 3 55.58 3.24
 0 -1 3 55.5 3.39
 0 -1 3 54.9 3.36
 1 -2 -3 0.97 0.46
 -1 2 -3 1.25 0.38
 -1 2 -3 1.45 0.42
 -2 -1 -3 0.91 0.47
 2 1 -3 1.5 0.51
 2 1 -3 1.36 0.45
 -2 -1 -3 1.08 0.39
 2 1 -3 2.96 1.31
 1 -2 -3 2.38 1.33
 -2 -1 3 0.72 1.34
 -1 2 3 2.15 1.24
 -1 2 3 1.12 0.43
 1 -2 3 0.57 1.22
 1 -2 3 -0.41 1.14
 2 1 3 0.56 1.05
 2 1 3 2.4 1.07
 -2 1 -3 4.19 0.63
 -1 -2 -3 4.21 1.19
 1 2 -3 4.27 0.72
 2 -1 -3 3.36 1.38
 -1 -2 -3 4.56 0.72
 -2 1 -3 4.17 0.57
 2 -1 -3 4.03 0.73
 1 2 -3 4.3 0.64
 2 -1 3 7.25 1.66
 -1 -2 3 5.28 1.43
 -1 -2 3 5.24 1.39
 1 2 3 2.63 1.1
 -2 1 3 2.98 1.31
 2 -1 3 7.36 1.73
 -3 -2 -3 22.14 1.24
 -2 3 -3 21.48 1.17
 2 -3 -3 21.61 1.22
 3 2 -3 21.49 1.2
 -2 3 -3 21.15 1.12
 2 -3 -3 21.99 2.48
 3 2 -3 20.2 2.38
 -2 3 -3 22.85 2.45
 3 2 -3 21.64 1.24
 -2 3 3 20.84 1.18
 3 2 3 24.77 1.85
 2 -3 3 17.98 2.26
 -2 3 3 23.04 2.45
 3 2 3 23.57 1.79
 -3 -2 3 20.63 2.52
 0 -3 -3 17.75 1.11
 0 -3 -3 18.14 2.23
 3 0 -3 18.17 1.17
 -3 0 -3 17.61 0.96
 3 0 -3 18.36 1.09
 0 3 -3 17.71 1.08
 3 0 -3 20.84 2.37
 -3 0 -3 18.02 1.09
 0 3 -3 18.16 1.02
 3 0 3 19.46 1.92
 0 -3 3 17.87 2.4
 -3 0 3 20.5 2.4
 0 -3 3 17.55 2.38
 0 3 3 20.36 1.01
 3 0 3 18.12 1.9
 -3 2 -3 26.64 1.34
 2 3 -3 25.8 1.35
 2 3 -3 26.07 1.42
 -3 2 -3 26.95 1.33
 -2 -3 -3 28.1 2.07
 3 -2 -3 27.89 2.67
 -2 -3 -3 27.54 1.41
 3 -2 -3 28.26 1.43
 -3 2 -3 28 2.45
 -3 2 3 27.97 2.73
 -3 2 3 27.27 1.39
 2 3 3 21.89 2.05
 3 -2 3 24.64 2.29
 -2 -3 3 27.14 2.65
 -2 -3 3 29.46 2.67
 4 3 -3 56.89 2.56
 -3 4 -3 56.55 3.64
 3 -4 -3 54.14 3.63
 -3 4 -3 55.98 2.58
 -3 4 -3 55.51 2.5
 3 -4 -3 55.06 2.58
 4 3 -3 56.52 2.61
 -4 -3 -3 58.94 2.59
 -4 -3 3 57.59 3.83
 4 3 3 52.33 2.45
 4 3 3 57.75 2.84
 3 -4 3 54.34 3.65
 -3 4 3 55.49 3.69
 4 3 3 56.67 2.83
 -3 4 3 55.13 2.56
 1 -4 -3 2.3 0.46
 -4 -1 -3 2.92 0.47
 4 1 -3 3.47 0.58
 -4 -1 -3 3.41 0.51
 -1 4 -3 5.01 1.64
 1 -4 -3 4.41 1.4
 4 1 -3 3.75 1.48
 -1 4 -3 3.36 0.71
 -1 4 -3 3.09 0.53
 4 1 -3 3.4 0.51
 4 1 3 3.12 0.99
 -4 -1 3 3.31 1.6
 -1 4 3 4.66 1.39
 1 -4 3 3.61 1.47
 4 1 3 4.3 1.01
 -4 1 -3 52.84 2.42
 -1 -4 -3 56.91 3.32
 4 -1 -3 54.57 2.52
 1 4 -3 53.88 2.44
 -1 -4 -3 53.28 2.49
 -4 1 -3 51.33 2.45
 1 4 -3 52.53 2.5
 4 -1 -3 50.91 3.6
 -1 -4 3 53.9 3.59
 -1 -4 3 55.51 3.6
 1 4 3 59.82 3.23
 -4 1 3 51.88 2.48
 1 4 3 55.59 2.42
 -4 1 3 51.12 3.63
 4 -1 3 57.36 3.19
 4 -3 -3 30.79 1.59
 4 -3 -3 28.78 2.77
 -4 3 -3 31.35 1.57
 -3 -4 -3 31.71 2.1
 3 4 -3 31.34 1.62
 3 4 -3 31.39 1.54
 -3 -4 -3 33.43 1.63
 -4 3 -3 31.39 2.68
 -3 -4 3 31.4 2.82
 3 4 3 32.1 1.44
 -3 -4 3 32.86 2.91
 -4 3 3 30.52 2.86
 4 -3 3 24.33 2.57
 3 4 3 37.22 2.14
 -4 3 3 30.61 1.57
 -4 5 -3 26.77 1.41
 5 4 -3 25.29 1.35
 4 -5 -3 25.65 1.39
 4 -5 -3 23.31 3.12
 -4 5 -3 25.44 2.68
 5 4 -3 25.67 1.43
 -4 5 3 23.19 3.54
 4 -5 3 23.19 2.77
 -4 5 3 25.89 1.4
 -5 -4 3 27.02 2.83
 2 -5 -3 0.08 0.51
 5 2 -3 0.31 0.54
 -2 5 -3 0.09 0.29
 5 2 -3 0.11 0.45
 2 -5 -3 -0.14 1.3
 -2 5 -3 0.22 0.49
 -2 5 -3 -0.19 1.4
 5 2 -3 0.49 1.41
 -5 -2 3 0.13 1.53
 -2 5 3 0.62 1.36
 5 2 3 0.2 0.72
 2 -5 3 -1.41 1.38
 -2 5 3 0.51 0.44
 5 2 3 0.26 0.7
 0 -5 -3 2.98 1.33
 5 0 -3 3.22 0.52
 -5 0 -3 3.18 0.46
 0 5 -3 3.39 0.53
 5 0 -3 2.99 1.47
 0 5 -3 3.62 0.55
 0 -5 -3 3.71 0.56
 0 5 3 7.94 2.08
 0 -5 3 2.67 1.4
 5 0 3 5.65 1.48
 0 5 3 4.95 0.62
 -5 0 3 4.02 1.62
 -5 0 3 2.65 0.55
 2 5 -3 38.11 1.78
 -5 2 -3 39.35 2.8
 -5 2 -3 38.44 1.8
 -2 -5 -3 41.45 2.64
 -2 -5 -3 39.73 1.88
 5 -2 -3 38.06 3.22
 5 -2 -3 38.06 1.87
 2 5 -3 37.17 1.87
 2 5 3 40.37 2.56
 5 -2 3 33.35 2.73
 2 5 3 38.08 1.76
 -2 -5 3 33.09 3.75
 -2 -5 3 35.99 3.32
 -5 2 3 36.88 1.85
 -5 2 3 38.47 3.19
 5 -4 -3 2.01 0.53
 5 -4 -3 1.17 1.37
 4 5 -3 2.83 0.61
 4 5 -3 2.13 0.44
 -4 -5 -3 2.11 0.77
 -5 4 -3 2.27 0.51
 -4 -5 -3 2.79 0.55
 -5 4 -3 2.34 1.41
 -4 -5 3 2.3 1.47
 -4 -5 3 0.6 1.4
 -5 4 3 2.58 0.54
 -5 4 3 3.58 1.55
 5 -4 3 1.02 1.4
 4 5 3 3.23 0.8
 5 -6 -3 7.46 1.78
 5 -6 -3 6.05 0.83
 6 5 -3 6.21 0.94
 6 5 -3 6.14 0.82
 -5 6 -3 5.37 0.85
 -5 6 -3 6.13 1.67
 -5 6 3 8.17 2.02
 -6 -5 3 4.97 1.61
 5 -6 3 5.56 1.73
 -6 -5 3 6.28 1.8
 3 -6 -3 9.07 2.27
 6 3 -3 11.29 1.02
 -3 6 -3 10.81 1.01
 -3 6 -3 9.57 2.35
 6 3 -3 10.42 0.93
 3 -6 -3 10.01 0.93
 6 3 -3 10.41 2.3
 -3 6 3 11.85 0.95
 -3 6 3 10.03 1.95
 -6 -3 3 9.39 2.45
 3 -6 3 10.62 2.54
 6 1 -3 26.61 1.42
 1 -6 -3 26.96 1.44
 -1 6 -3 26.63 1.46
 -1 6 -3 23.45 2.67
 1 -6 -3 27.03 2.65
 6 1 -3 26.08 2.76
 -6 -1 -3 25.27 1.22
 -1 6 -3 25.87 1.25
 1 -6 3 24.94 2.81
 -1 6 3 26.91 1.4
 6 1 3 27.26 1.86
 6 1 3 30.02 1.86
 -6 -1 3 25.5 2.85
 -1 6 3 26.18 2.72
 -6 1 -3 36.04 1.69
 -1 -6 -3 38.12 2.78
 1 6 -3 36.43 1.82
 -1 -6 -3 36.4 1.79
 6 -1 -3 33.52 3.01
 1 6 -3 36.25 1.67
 -6 1 -3 35.81 2.57
 6 -1 -3 37.66 1.8
 -6 1 3 36.62 1.78
 6 -1 3 30.12 2.51
 1 6 3 35.67 1.71
 -1 -6 3 36 3.03
 1 6 3 36.77 2.75
 -6 1 3 35.63 3.19
 6 -3 -3 27.41 2.82
 3 6 -3 29.07 1.54
 -6 3 -3 28.98 1.47
 -6 3 -3 28.08 2.67
 6 -3 -3 30.6 1.56
 -3 -6 -3 31.27 1.58
 -3 -6 -3 32.1 2.25
 -3 -6 3 28.23 2.99
 3 6 3 29.1 1.39
 -6 3 3 29.25 1.53
 3 6 3 30.14 2.22
 -6 3 3 28.01 2.89
 6 -3 3 26.35 2.66
 -3 -6 3 27.84 2.93
 5 6 -3 3.97 0.87
 6 -5 -3 4.44 1.78
 -6 5 -3 4.59 0.6
 6 -5 -3 4.19 0.86
 5 6 -3 4.91 0.73
 -5 -6 3 3.15 1.53
 -6 5 3 5.87 0.89
 -6 5 3 4.47 1.87
 -5 -6 3 2.55 1.44
 7 6 -3 3.77 0.65
 7 6 -3 4.25 0.86
 -6 7 -3 4.12 1.82
 6 -7 -3 4.35 0.9
 -6 7 -3 4.33 0.93
 6 -7 -3 4.62 1.66
 -6 7 3 6.27 1.03
 -6 7 3 1.46 1.64
 -7 -6 3 3.5 1.81
 6 -7 3 4.55 1.78
 -7 -6 3 4.42 1.81
 7 4 -3 2.43 1.56
 -4 7 -3 2.52 0.64
 4 -7 -3 3.53 1.7
 -4 7 -3 2.04 1.56
 4 -7 -3 1.52 0.53
 7 4 -3 2.13 0.61
 7 4 -3 2.05 0.5
 4 -7 3 2.05 1.76
 -4 7 3 3.49 1.82
 -7 -4 3 2.31 1.76
 2 -7 -3 25.72 2.8
 2 -7 -3 24.12 1.36
 -2 7 -3 25.44 1.44
 -2 7 -3 23.03 3.02
 7 2 -3 25.78 1.41
 7 2 -3 25.4 2.79
 2 -7 3 23.69 2.93
 -2 7 3 23.58 2.87
 -2 7 3 27.1 1.4
 -7 -2 3 24.52 2.81
 -7 0 -3 407.51 18.14
 0 -7 -3 440.16 18.96
 7 0 -3 403.49 18.19
 0 -7 -3 414.83 18.19
 0 7 -3 419.38 18.2
 -7 0 -3 450.93 18.6
 7 0 -3 423.74 19.07
 0 7 -3 407.55 18.14
 7 0 3 426.1 18.58
 -7 0 3 427.25 19.12
 -7 0 3 410.45 18.2
 0 7 3 419.77 18.19
 0 7 3 427.07 18.9
 0 -7 3 426.2 19.08
 -7 2 -3 52.79 2.46
 7 -2 -3 51.88 3.78
 2 7 -3 54.45 2.53
 -2 -7 -3 55.26 2.51
 -2 -7 -3 56.01 3.37
 2 7 -3 52.28 2.4
 7 -2 -3 54.34 2.51
 -7 2 -3 52.9 3.4
 -2 -7 3 52.14 3.72
 -2 -7 3 51.2 3.81
 7 -2 3 49.6 3.41
 -7 2 3 53.25 3.74
 2 7 3 53.93 2.43
 2 7 3 54.44 3.36
 -7 2 3 53.17 2.51
 7 -4 -3 41.56 3.34
 7 -4 -3 42.62 2.03
 4 7 -3 40.27 1.93
 -4 -7 -3 44.98 2.58
 -7 4 -3 39.05 3.19
 -7 4 -3 41.52 1.97
 4 7 -3 41.38 2.02
 7 -4 3 38.59 3.26
 -4 -7 3 40.49 3.36
 4 7 3 37.88 1.83
 4 7 3 40.99 2.48
 -7 4 3 41.71 2.03
 -7 4 3 40.08 3.41
 -4 -7 3 40.49 3.48
 6 7 -3 18.58 1.16
 7 -6 -3 16.91 2.88
 -7 6 -3 18.32 1.19
 -7 6 -3 18.83 2.7
 7 -6 -3 18.67 1.23
 6 7 -3 18.1 1.25
 7 -6 3 19.97 2.85
 -7 6 3 19.93 1.27
 -6 -7 3 20.2 2.77
 7 -6 3 16.28 1.04
 -6 -7 3 17.17 2.7
 -7 6 3 15.89 2.8
 -7 8 -3 2.58 1.83
 7 -8 -3 1.65 1.48
 8 7 -3 1.26 0.59
 8 7 -3 1.29 0.66
 7 -8 -3 1.23 0.57
 -7 8 -3 1.22 0.64
 -7 8 3 1.14 0.61
 -8 -7 3 2.59 1.67
 -7 8 3 -0.54 1.81
 -8 -7 3 1.68 1.57
 7 -8 3 3.06 1.87
 5 -8 -3 24.8 3
 -5 8 -3 25.62 1.51
 5 -8 -3 26.42 1.48
 8 5 -3 24.98 1.54
 8 5 -3 27.37 1.5
 -5 8 -3 26.16 3.12
 -8 -5 3 19.83 3.09
 5 -8 3 27.89 3.06
 -5 8 3 27.34 1.51
 -5 8 3 23.28 3.25
 3 -8 -3 16.67 2.7
 -3 8 -3 11.94 2.64
 8 3 -3 15.86 1.13
 -3 8 -3 14.89 1.22
 3 -8 -3 14.14 1.06
 8 3 -3 12.75 2.47
 -3 8 3 17.15 1.15
 3 -8 3 15.58 2.98
 -3 8 3 15.54 2.84
 -8 -3 3 16 2.7
 -1 8 -3 152.65 7.74
 -1 8 -3 164.06 6.73
 -8 -1 -3 147.78 6.59
 8 1 -3 154.82 6.7
 1 -8 -3 160.14 7.77
 8 1 -3 146.22 7.68
 -1 8 -3 132.85 6.58
 1 -8 -3 155.47 6.68
 -1 8 3 159.7 6.7
 8 1 3 154.88 6.99
 1 -8 3 150.21 7.78
 -8 -1 3 153.41 6.7
 -1 8 3 155.17 7.7
 -8 -1 3 150.73 7.81
 -1 -8 -3 11.72 2.24
 1 8 -3 11.86 2.52
 1 8 -3 11.35 1.03
 -8 1 -3 11.68 1.95
 8 -1 -3 12.73 1.04
 8 -1 -3 12.06 2.4
 1 8 -3 11.27 0.7
 -1 -8 -3 11.42 1.02
 -8 1 -3 11.25 0.77
 -8 1 3 11.4 2.64
 1 8 3 12.24 0.89
 1 8 3 12.94 2.3
 8 -1 3 11.65 1.97
 -1 -8 3 10.37 2.57
 -8 1 3 11.94 0.98
 -3 -8 -3 17.61 1.17
 -8 3 -3 15.73 2.38
 -8 3 -3 16.6 1.03
 8 -3 -3 17.91 1.19
 -3 -8 -3 18.14 2.11
 3 8 -3 15.29 1.06
 3 8 -3 16.6 1.2
 8 -3 -3 15.05 2.52
 -3 -8 3 16.67 2.66
 8 -3 3 17.61 2.45
 -8 3 3 17.04 2.67
 3 8 3 17.87 2.04
 3 8 3 18.67 0.99
 -8 3 3 17.52 1.18
 -3 -8 3 16.23 2.59
 -8 5 -3 71.69 4.63
 8 -5 -3 72.12 4.81
 8 -5 -3 79.17 3.48
 -8 5 -3 78.68 3.45
 5 8 -3 79.19 3.49
 -5 -8 -3 81.88 3.84
 5 8 -3 78.28 3.42
 8 -5 3 74.54 3.42
 -8 5 3 79.36 3.49
 5 8 3 70.93 3.32
 5 8 3 72.96 3.76
 -5 -8 3 77.61 4.8
 -5 -8 3 74.93 4.75
 -8 5 3 70.54 4.79
 8 -5 3 75.22 4.78
 8 -7 -3 9.8 2.21
 -8 7 -3 11.37 2.58
 7 8 -3 8.37 1.07
 -8 7 -3 9.33 1.06
 7 8 -3 8.6 0.98
 8 -7 -3 7.81 1
 -8 7 3 10.42 1.19
 8 -7 3 8.48 2.08
 -8 7 3 5.23 2.13
 -7 -8 3 11.41 2.73
 -7 -8 3 7.07 2.02
 8 -9 -3 6.03 1.04
 -8 9 -3 5.15 1.1
 8 -9 -3 2.46 1.95
 -8 9 -3 13.44 3
 9 8 -3 6.48 1.15
 9 8 -3 6.31 0.78
 -8 9 3 3.32 1.97
 -9 -8 3 6.1 2.19
 8 -9 3 12.24 3
 -9 -8 3 7.34 2
 -8 9 3 7.1 1.23
 6 -9 -3 5.78 0.98
 -6 9 -3 6.27 1.07
 -6 9 -3 3.8 1.94
 6 -9 -3 1.82 1.76
 9 6 -3 5.4 1.06
 9 6 -3 6.61 1.02
 6 -9 3 6.13 1.79
 -9 -6 3 4.17 1.77
 -6 9 3 7.04 1.08
 -6 9 3 3.37 1.95
 -9 -6 3 1.65 1.98
 9 4 -3 89.6 5.41
 4 -9 -3 88.29 5.56
 -4 9 -3 87.2 5.48
 4 -9 -3 97.33 4.18
 9 4 -3 98.1 4.2
 -4 9 -3 100.72 4.23
 -4 9 3 99.45 4.23
 -9 -4 3 90.43 5.56
 4 -9 3 87.85 5.49
 -4 9 3 83.15 5.48
 9 2 -3 29.37 1.59
 2 -9 -3 28.35 1.55
 2 -9 -3 24.37 3.12
 9 2 -3 25.87 2.88
 -2 9 -3 28.63 1.61
 -2 9 -3 27.79 3.13
 2 -9 3 32.45 3.19
 -9 -2 3 28.34 1.56
 -2 9 3 29.28 1.6
 -2 9 3 26.87 3.24
 -9 -2 3 29.05 3.21
 0 9 -3 40.08 3.51
 -9 0 -3 46.77 2.88
 9 0 -3 44.2 3.67
 0 9 -3 50.32 2.34
 0 -9 -3 48.21 3.64
 9 0 -3 49.28 2.33
 -9 0 -3 46.74 2.16
 0 -9 -3 48.74 2.29
 -9 0 3 47.03 3.86
 9 0 3 47.37 2.97
 -9 0 3 49.86 2.31
 0 9 3 48.4 3.64
 0 9 3 50.56 2.28
 0 -9 3 47.11 3.81
 -2 -9 -3 3.33 1.57
 -2 -9 -3 4.49 0.93
 2 9 -3 4.71 0.9
 -9 2 -3 4.18 1.4
 -9 2 -3 5.05 0.64
 2 9 -3 3.72 0.51
 9 -2 -3 4.67 0.65
 9 -2 -3 3.26 1.63
 9 -2 3 3 1.5
 2 9 3 6.33 0.74
 -9 2 3 2.6 1.63
 -9 2 3 4.78 0.83
 2 9 3 3.88 1.46
 -2 -9 3 5.02 1.82
 4 9 -3 0.85 0.4
 9 -4 -3 1.38 0.57
 -9 4 -3 1.66 0.52
 -9 4 -3 1.49 1.43
 4 9 -3 0.79 0.62
 9 -4 -3 -0.21 1.63
 -4 -9 -3 1.43 1.17
 -9 4 3 1.72 0.63
 -4 -9 3 1.84 1.5
 -9 4 3 0.41 1.54
 4 9 3 1.14 1.12
 -4 -9 3 -0.69 1.61
 9 -4 3 2.26 1.89
 9 -4 3 1.2 0.52
 6 9 -3 6.71 0.88
 6 9 -3 5.84 0.99
 9 -6 -3 7.09 1.05
 -9 6 -3 7.12 1
 9 -6 -3 6.12 1.93
 -9 6 -3 2.57 1.77
 -6 -9 3 7.03 1.79
 9 -6 3 4.58 1.85
 -9 6 3 2.73 1.9
 -9 6 3 7.26 1.09
 -6 -9 3 5.56 2.24
 9 -6 3 5.76 0.65
 8 9 -3 4.97 0.82
 -9 8 -3 3.88 0.77
 -9 8 -3 2.22 1.88
 8 9 -3 4.2 0.7
 9 -8 -3 4.08 0.71
 9 -8 -3 3.58 2.04
 -8 -9 3 2.73 1.92
 -8 -9 3 4.21 1.92
 -9 8 3 1.21 1.96
 -9 8 3 5.56 1.1
 9 -8 3 2.19 1.9
 -9 10 -3 2.34 0.82
 10 9 -3 2.66 0.77
 9 -10 -3 2.44 0.71
 10 9 -3 2.12 0.83
 -9 10 3 1.52 0.8
 -10 -9 3 0.02 2.47
 -10 -9 3 4.39 2.28
 10 7 -3 2.18 0.65
 -7 10 -3 1.87 0.75
 7 -10 -3 2.01 0.65
 7 -10 -3 2.04 2.02
 -7 10 -3 3.2 2.11
 10 7 -3 2.07 0.77
 -7 10 3 5.59 2.11
 -10 -7 3 4.59 2.06
 7 -10 3 3.24 2.01
 -7 10 3 2 0.77
 -10 -7 3 1.91 1.84
 10 5 -3 17.58 1.3
 5 -10 -3 16.49 1.21
 -5 10 -3 15.91 1.33
 5 -10 -3 12.47 3.21
 -5 10 -3 18.55 2.96
 -5 10 3 13.45 3.19
 5 -10 3 18.66 3.07
 -5 10 3 15.86 1.34
 -10 -5 3 21.83 3.03
 10 3 -3 25.68 2.95
 10 3 -3 26.04 1.49
 -3 10 -3 25.16 1.55
 3 -10 -3 24.57 1.43
 3 -10 -3 18.26 3.13
 -3 10 -3 20.59 3.05
 3 -10 3 27.51 3.29
 -3 10 3 25.96 1.53
 -10 -3 3 24.24 1.48
 -3 10 3 24.66 3.25
 -10 -3 3 21.12 3.07
 1 -10 -3 26.7 1.5
 -1 10 -3 28.06 1.59
 -10 -1 -3 26.84 1.89
 10 1 -3 31.45 3.06
 10 1 -3 27.82 1.55
 1 -10 -3 24.35 2.98
 -1 10 -3 22.01 3
 -1 10 3 28.12 3.11
 -10 -1 3 26.37 3.09
 -1 10 3 27.45 1.55
 -10 -1 3 27.14 1.53
 10 1 3 26.89 2.1
 1 -10 3 26.5 3.19
 1 10 -3 18.75 1.28
 -10 1 -3 17.39 2.14
 10 -1 -3 19.01 1.28
 -1 -10 -3 19.12 2.65
 1 10 -3 11.78 2.78
 -1 -10 -3 19.46 1.23
 10 -1 -3 18.08 2.78
 -10 1 -3 17.34 1
 10 -1 3 18.44 1.28
 1 10 3 17.79 2.75
 -10 1 3 18.77 1.21
 -10 1 3 16.62 2.79
 10 -1 3 16.85 2.29
 1 10 3 20.07 1.2
 -1 -10 3 20.42 3.05
 3 10 -3 11.75 1.11
 10 -3 -3 12.16 1.13
 10 -3 -3 10.78 2.58
 -3 -10 -3 8.84 2.37
 3 10 -3 10.45 0.77
 -10 3 -3 9.65 2.31
 -10 3 -3 12.04 0.92
 3 10 3 11.61 2.24
 -10 3 3 11.21 1.08
 -10 3 3 9.38 2.27
 -3 -10 3 7.8 2.04
 10 -3 3 11.13 1.07
 3 10 3 12.17 0.85
 10 -3 3 9.34 1.95
 5 10 -3 -0.05 0.59
 5 10 -3 -0.07 0.44
 10 -5 -3 -0.41 0.58
 -10 5 -3 1.05 1.71
 -10 5 -3 -0.02 0.56
 10 -5 -3 1.26 1.7
 -5 -10 -3 -0.4 1.19
 5 10 3 1.56 1.15
 -10 5 3 0.29 0.63
 10 -5 3 -1.47 1.65
 -5 -10 3 0.98 1.62
 -5 -10 3 0.06 1.59
 10 -5 3 -0.33 0.56
 -10 7 -3 0.58 0.69
 10 -7 -3 -0.25 0.66
 10 -7 -3 -2.05 1.83
 -10 7 -3 1.65 1.87
 7 10 -3 0.08 0.69
 7 10 -3 -0.47 0.59
 -10 7 3 0.74 0.7
 -7 -10 3 4.48 1.86
 10 -7 3 -2.13 1.77
 -10 9 -3 7.87 1.35
 10 -9 -3 8.27 1.23
 -10 9 -3 7.76 2.21
 9 10 -3 8.39 1.3
 9 10 -3 8.94 1.24
 -9 -10 3 3.87 2.6
 -9 -10 3 7.39 2.4
 -10 9 3 8.59 1.33
 11 10 -3 0.51 1.07
 11 10 -3 0.87 1.64
 10 -11 -3 0.43 0.8
 -10 11 -3 0.44 0.91
 -10 11 3 -0.54 0.82
 11 8 -3 1.77 0.77
 11 8 -3 1.51 0.87
 8 -11 -3 1.58 0.76
 -8 11 -3 2.09 1.11
 -8 11 3 1.29 0.78
 -11 -8 3 -3.34 2.25
 -11 -8 3 2.38 2.22
 6 -11 -3 0.78 0.61
 -6 11 -3 0.45 0.77
 11 6 -3 0.67 0.62
 6 -11 -3 -2.27 2.09
 -6 11 -3 -2.84 1.96
 6 -11 3 2.85 1.87
 -11 -6 3 4.65 2.16
 -11 -6 3 2.6 1.97
 -6 11 3 0.83 0.76
 -6 11 3 4.31 2.07
 11 4 -3 0.56 0.61
 4 -11 -3 -1.31 1.79
 4 -11 -3 0.46 0.59
 -4 11 -3 1.16 1.72
 -4 11 -3 0.34 0.72
 11 4 -3 1.14 1.61
 -11 -4 3 -0.8 1.71
 -11 -4 3 0.28 0.65
 -4 11 3 1.58 1.96
 4 -11 3 -0.32 1.69
 -4 11 3 0.44 0.68
 -2 11 -3 17.01 1.3
 2 -11 -3 16.24 1.23
 11 2 -3 17.43 1.29
 2 -11 -3 16.2 2.94
 11 2 -3 19.96 2.95
 -2 11 -3 15.72 2.9
 -2 11 3 16.83 1.29
 -11 -2 3 16.97 1.22
 -11 -2 3 12.74 3.06
 -2 11 3 19.1 3.13
 2 -11 3 20.4 3.17
 11 2 3 16.15 1.47
 0 -11 -3 2.1 1.6
 0 -11 -3 -0.3 0.56
 -11 0 -3 1.59 1.1
 11 0 -3 0.02 0.56
 0 11 -3 0.11 0.61
 0 11 -3 1.55 1.7
 11 0 -3 -0.98 1.47
 -11 0 3 0.45 1.64
 0 11 3 0.38 1.6
 11 0 3 -1.52 1.33
 11 0 3 -0.15 0.68
 0 -11 3 3.92 1.96
 0 11 3 0.6 0.6
 -11 0 3 0.38 0.6
 -11 2 -3 9.76 0.85
 11 -2 -3 10.03 1.12
 -11 2 -3 11.12 2.2
 2 11 -3 8.74 1.11
 -2 -11 -3 12.34 2.79
 2 11 -3 9.41 2.24
 11 -2 -3 8.77 2.12
 -2 -11 3 11.29 2.43
 -11 2 3 10.79 1.13
 11 -2 3 7.78 1.9
 -11 2 3 8.8 2.16
 11 -2 3 9.38 1.16
 2 11 3 12.09 2.7
 2 11 3 10.82 0.89
 4 11 -3 18.16 1.33
 -4 -11 -3 14.37 2.58
 4 11 -3 15.59 1.02
 -11 4 -3 18.43 1.22
 -11 4 -3 16.69 2.81
 11 -4 -3 17.38 1.34
 11 -4 -3 16.74 2.85
 -4 -11 3 15.17 2.98
 4 11 3 15.56 2.56
 -11 4 3 18.54 1.3
 11 -4 3 12.22 2.34
 4 11 3 18.56 1.09
 11 -4 3 17.46 1.31
 -4 -11 3 11.94 2.91
 -11 4 3 14.76 3.14
 11 -6 -3 6.45 1.06
 6 11 -3 6.06 1.1
 6 11 -3 4.91 0.94
 -11 6 -3 7.42 1.14
 -11 6 -3 5.06 2.01
 -6 -11 3 8.26 2.14
 6 11 3 3.03 1.31
 11 -6 3 4.76 2.12
 11 -6 3 3.66 0.8
 -6 -11 3 3.65 1.96
 -11 6 3 8.09 1.22
 11 -8 -3 3.78 0.82
 -11 8 -3 5.04 2.5
 8 11 -3 4.18 0.78
 -11 8 -3 4.09 0.89
 8 11 -3 3.93 0.84
 11 -8 3 -1.07 2.15
 -8 -11 3 9.06 3.81
 -8 -11 3 6.29 3.15
 -11 8 3 6.47 1.27
 11 -10 -3 2.26 0.88
 -11 10 -3 2.59 0.98
 10 11 -3 2.65 0.95
 10 11 -3 1.81 0.84
 -11 10 3 2.03 0.95
 -11 12 -3 2.65 1.08
 12 11 -3 2.92 1.2
 12 11 -3 1.18 0.9
 11 -12 -3 2.29 1.11
 -11 12 3 2.3 0.92
 12 11 3 1.97 1.01
 -9 12 -3 0.11 0.9
 12 9 -3 -0.27 0.82
 9 -12 -3 1.23 0.87
 -9 12 3 0.02 0.85
 12 9 3 1.01 0.97
 7 -12 -3 0.27 0.71
 -7 12 -3 -0.34 0.83
 12 7 3 -0.24 0.86
 -12 -7 3 4.39 2.34
 -7 12 3 -0.61 0.79
 -12 -7 3 -0.56 2.09
 12 5 -3 4.01 0.77
 5 -12 -3 4.13 2.12
 5 -12 -3 3.85 0.73
 -5 12 3 3.79 0.83
 -12 -5 3 4.3 0.78
 -12 -5 3 5.33 2.31
 3 -12 -3 30.32 3.53
 12 3 -3 30.56 1.8
 3 -12 -3 33.28 1.77
 -3 12 -3 32.81 1.9
 12 3 -3 34.19 3.5
 -12 -3 3 23.01 3.66
 -3 12 3 24.76 3.68
 3 -12 3 36.11 5.63
 -12 -3 3 31.54 1.79
 12 3 3 32.36 1.96
 -3 12 3 32.23 1.82
 12 1 -3 0.53 0.63
 -1 12 -3 1.32 1.75
 -1 12 -3 0.46 0.7
 12 1 -3 1.23 1.72
 1 -12 -3 0.36 0.63
 -12 -1 -3 1.96 1.01
 1 -12 -3 1.5 1.72
 -12 -1 3 0.28 0.67
 1 -12 3 2.83 1.92
 -1 12 3 0.55 0.68
 12 1 3 0.36 0.74
 -1 12 3 3.19 1.88
 12 1 3 1.38 1.23
 -12 -1 3 0.37 1.73
 -12 1 -3 7.94 0.78
 12 -1 -3 8.46 2.12
 -1 -12 -3 6.91 1.97
 1 12 -3 6.05 1.13
 1 12 -3 4.97 2.08
 12 -1 -3 6.89 1.11
 -1 -12 -3 5.42 1.05
 1 12 3 7.53 0.94
 -12 1 3 6.22 1.05
 12 -1 3 2.35 1.76
 -1 -12 3 10.03 2.47
 -12 1 3 4.67 1.94
 1 12 3 13.87 2.86
 12 -1 3 6.06 1.17
 -12 3 -3 -0.13 1.66
 3 12 -3 0.42 0.69
 -12 3 -3 0.82 0.55
 12 -3 -3 -0.2 0.7
 -12 3 3 0.28 0.63
 12 -3 3 -1.59 1.74
 -3 -12 3 2.16 2.2
 12 -3 3 0.3 0.69
 -12 3 3 0.37 1.79
 -12 5 -3 34.77 1.84
 -12 5 -3 31.84 3.5
 12 -5 -3 32.67 1.83
 5 12 -3 33.41 1.86
 -12 5 3 32.26 2.03
 -5 -12 3 25.11 4.48
 5 12 3 31.09 3.05
 12 -5 3 26.68 1.86
 -5 -12 3 20.66 3.98
 7 12 -3 12.93 1.31
 -12 7 -3 20.24 3.49
 -12 7 -3 13.56 1.46
 7 12 -3 13.23 1.41
 12 -7 -3 13.06 1.33
 -12 7 3 15.56 1.44
 -12 9 -3 21.58 1.76
 12 -9 -3 20.81 2.17
 9 12 -3 19.14 1.71
 9 12 -3 20.33 1.67
 -12 9 3 23.65 1.77
 12 -11 -3 18.01 1.73
 -12 11 -3 17.52 1.85
 11 12 -3 16.32 1.75
 11 12 -3 16 1.67
 -12 11 3 13.81 1.58
 11 12 3 19.76 1.88
 12 -13 -3 4.3 1.24
 -12 13 -3 6.21 1.31
 13 12 -3 3.71 1.02
 -12 13 3 4.04 1.01
 13 12 3 5.61 1.12
 13 10 -3 0.76 0.9
 10 -13 -3 2.87 1.08
 -10 13 -3 1.81 1.04
 13 10 3 2.07 1.1
 -10 13 3 0.71 0.89
 -8 13 -3 -0.4 0.93
 13 8 -3 -0.12 0.83
 8 -13 -3 -0.95 0.82
 -8 13 3 -0.81 0.85
 13 8 3 0.59 1.07
 -13 -8 3 0.17 0.98
 6 -13 -3 -0.31 0.77
 13 6 -3 -0.43 0.72
 -6 13 -3 0.35 0.86
 -6 13 3 -0.7 0.81
 13 6 3 0.54 0.97
 -13 -6 3 0.21 0.78
 13 4 -3 3.44 2.12
 4 -13 -3 2.23 2.98
 4 -13 -3 1.82 0.7
 13 4 -3 1.64 0.72
 -4 13 -3 1.08 0.84
 -13 -4 3 1.59 0.72
 13 4 3 2.16 0.88
 -4 13 3 4 2.53
 -4 13 3 1.73 0.79
 -13 -4 3 3.78 2.15
 2 -13 -3 14.07 1.28
 -2 13 -3 11.65 1.37
 13 2 -3 18.73 3.29
 2 -13 -3 9.16 2.33
 13 2 -3 14.16 1.43
 -13 -2 3 9.91 2.46
 13 2 3 13.65 1.6
 -13 -2 3 13.91 1.33
 -2 13 3 14.47 1.35
 0 -13 -3 0.88 1.95
 13 0 -3 5.33 2
 0 13 -3 1.51 0.88
 0 -13 -3 3.17 0.72
 -13 0 3 4.24 0.76
 13 0 3 3.08 0.81
 -13 0 3 2.91 1.84
 0 13 3 5.85 1.03
 -2 -13 -3 -2.16 1.79
 2 13 -3 0.19 0.8
 2 13 3 5.71 2.04
 13 -2 3 1.11 0.78
 -13 2 3 0.84 0.76
 2 13 3 1.61 0.68
 -13 4 -3 14.36 3.15
 13 -4 -3 6.5 1.31
 -13 4 -3 8.28 1.16
 13 -4 3 4.77 0.88
 13 -4 3 2.07 2.08
 -13 4 3 7.57 1.24
 6 13 -3 -0.28 0.78
 -13 6 -3 1.77 0.92
 13 -6 -3 -0.28 0.75
 -13 6 3 1.19 0.84
 13 -6 3 0.47 2.23
 8 13 -3 -0.13 1.21
 8 13 -3 0.73 0.91
 13 -8 -3 -0.53 0.84
 -13 8 3 1.5 0.98
 -13 10 -3 0.82 1.16
 13 -10 -3 0.27 0.96
 10 13 -3 0.52 0.98
 10 13 -3 0.32 1.04
 -13 10 3 -0.35 0.94
 10 13 3 1.69 1.13
 12 13 -3 -1.42 0.98
 12 13 -3 -1.1 1.24
 13 -12 -3 -0.47 1.06
 -13 12 -3 -0.82 1.25
 12 13 3 1.23 1.1
 -13 12 3 -0.16 0.94
 -13 14 -3 1.41 1.41
 14 13 -3 -1.42 1.05
 -13 14 3 0.18 0.97
 14 13 3 -0.73 1.1
 14 11 -3 -0.39 0.99
 -11 14 -3 -0.32 1.18
 14 11 3 0.76 1.04
 -11 14 3 -0.55 0.95
 -9 14 -3 -0.96 1.04
 14 9 -3 -0.15 0.84
 9 -14 -3 1.64 1.06
 -9 14 3 -0.16 0.89
 14 9 3 0.52 1
 7 -14 -3 13 1.58
 -7 14 -3 11.09 1.5
 14 7 -3 11.05 1.52
 -14 -7 3 15.89 1.68
 14 7 3 15.51 1.79
 14 5 -3 17.49 1.54
 -5 14 -3 17.16 1.58
 5 -14 -3 18 1.53
 14 5 3 19.71 1.85
 -14 -5 3 19.17 1.91
 -5 14 3 15.37 1.57
 14 3 -3 1.67 0.66
 -3 14 -3 3.74 0.95
 3 -14 -3 3.2 0.81
 -14 -3 3 5.06 1.7
 14 3 3 2.81 0.95
 -3 14 3 2.3 0.89
 1 -14 -3 3.18 2.28
 14 1 -3 6.93 1.22
 1 -14 -3 5.28 0.85
 -1 14 -3 6.05 1.19
 -14 -1 3 8.11 1.7
 -1 14 3 7.17 1.24
 14 1 3 6.27 1
 14 -1 -3 0.65 0.75
 1 14 -3 0.42 0.75
 -14 1 3 0.85 0.78
 14 -1 3 0.42 0.89
 1 14 3 1.85 0.78
 14 -3 -3 -0.18 0.77
 3 14 -3 1.21 0.83
 -14 3 3 0.71 0.81
 14 -3 3 -0.56 0.85
 3 14 3 1.1 0.97
 5 14 -3 0.18 0.87
 14 -5 -3 0.84 0.78
 -14 5 -3 2.62 0.97
 -14 5 3 1.72 0.95
 14 -5 3 4.13 2.91
 7 14 -3 4.68 1
 -14 7 -3 7.01 1.24
 14 -7 -3 3.31 0.89
 -14 7 3 4.87 1.02
 9 14 -3 0.11 1.07
 14 -9 -3 -0.44 0.99
 -14 9 -3 1.5 1.26
 -14 9 3 0.96 1
 11 14 -3 -0.06 1.04
 14 -11 -3 2.78 1.12
 11 14 -3 0.9 1.23
 -14 11 -3 2.21 1.36
 -14 11 3 0.99 1.02
 11 14 3 2.02 1.07
 -14 13 -3 -0.02 1.49
 13 14 3 0.12 1.17
 -14 13 3 -0.59 1
 15 14 -3 0.17 1.15
 -14 15 -3 2.45 1.64
 -14 15 3 1.73 1.08
 15 14 3 -0.7 1.27
 15 12 -3 4.79 1.13
 -12 15 -3 5.39 1.43
 -12 15 3 4.53 1.08
 15 12 3 7.64 1.32
 15 10 -3 -1.37 0.97
 -10 15 -3 0.25 1.15
 -10 15 3 0.35 0.97
 15 10 3 1.31 1.07
 15 8 -3 0.3 0.91
 -8 15 -3 0.78 0.99
 -8 15 3 0.19 0.93
 -15 -8 3 1.92 1.29
 15 8 3 1.46 1.13
 -6 15 -3 2.86 0.98
 15 6 -3 2.45 0.79
 6 -15 -3 3.6 1.4
 -15 -6 3 3.52 1.09
 15 6 3 3.72 1.09
 -6 15 3 3.1 0.98
 4 -15 -3 5.83 0.98
 15 4 -3 6.94 1.3
 -4 15 -3 6.83 1.09
 15 4 3 8.19 1.59
 -15 -4 3 7.48 1.5
 -4 15 3 6.76 1.45
 -2 15 -3 3.05 0.85
 2 -15 -3 2.03 0.88
 15 2 -3 3.7 0.83
 -15 -2 3 4.22 0.96
 15 2 3 5.14 1.1
 15 0 -3 3.74 0.84
 0 15 -3 3.6 0.87
 0 15 3 5.32 1
 15 0 3 5.17 1.06
 -15 0 3 4 0.89
 15 -2 -3 14.23 1.43
 2 15 -3 13.67 1.47
 15 -2 3 11.59 1.6
 -15 2 3 15.82 1.53
 2 15 3 15.23 1.59
 15 -4 -3 0.31 0.8
 4 15 -3 0.94 0.91
 -15 4 3 0.84 0.92
 6 15 -3 3.06 0.98
 -15 6 -3 5.06 1.25
 15 -6 -3 2.57 0.94
 -15 6 3 2.77 0.94
 -15 8 -3 22.55 2.06
 15 -8 -3 19.2 1.76
 8 15 -3 18.76 1.84
 -15 8 3 20.4 1.88
 10 15 -3 5.52 1.31
 -15 10 -3 9.01 1.85
 15 -10 -3 5.98 1.21
 -15 10 3 4.68 1.08
 10 15 3 10.11 1.73
 12 15 -3 -1.22 1.4
 15 -12 -3 1.58 1.31
 -15 12 -3 3.25 1.61
 -15 12 3 0.96 1.08
 12 15 3 0.99 1.14
 -15 14 -3 1.48 1.64
 14 15 3 -0.9 1.18
 -15 14 3 1.23 1.12
 -15 16 -3 5.91 1.82
 16 15 -3 0.45 1.35
 -15 16 3 2.62 1.14
 -13 16 -3 2.27 1.59
 16 13 -3 -1.81 1.12
 16 13 3 -1.99 1.14
 -13 16 3 1.36 1.11
 -11 16 -3 5.49 1.37
 16 11 -3 3.49 1.08
 -11 16 3 3.67 1.07
 16 11 3 4.54 1.29
 16 9 -3 -0.01 0.92
 -9 16 -3 0.08 1.15
 -9 16 3 -0.15 1.01
 -16 -9 3 1.83 1.46
 16 9 3 0.94 1.18
 16 7 -3 14.32 1.57
 -7 16 -3 13.49 1.73
 16 7 3 17.69 1.9
 -16 -7 3 14.35 1.87
 -7 16 3 14.3 1.67
 -5 16 -3 36.99 2.35
 16 5 -3 35.68 2.2
 -5 16 3 37.05 2.39
 -16 -5 3 38.97 2.41
 16 5 3 42.94 2.54
 16 3 -3 1.69 0.74
 -3 16 -3 3.36 0.97
 16 3 3 2.45 1.16
 -16 -3 3 2.23 1.06
 -3 16 3 3.05 1.06
 -1 16 -3 1.62 0.98
 16 1 -3 1.94 0.85
 -16 -1 3 1.8 0.95
 -1 16 3 3.05 1.09
 16 1 3 2.6 1.05
 1 16 -3 4.08 0.96
 16 -1 -3 4.25 0.88
 -16 1 3 4.53 1.03
 16 -1 3 4.57 1.13
 16 -3 -3 4.75 0.92
 3 16 -3 4.38 1.03
 -16 3 3 5.13 1.1
 16 -3 3 2.3 1.1
 5 16 -3 6.56 1.16
 16 -5 -3 8.32 1.46
 -16 5 3 4.66 1.07
 16 -7 -3 2.11 0.99
 7 16 -3 3.19 1.15
 -16 7 3 2.32 1.13
 16 -9 -3 1.7 1.15
 -16 9 -3 3.49 1.52
 9 16 -3 0.14 1.23
 -16 9 3 -0.69 1.11
 9 16 3 2.88 1.06
 16 -11 -3 1.28 1.28
 11 16 -3 -0.19 1.39
 -16 11 3 0.35 1.12
 11 16 3 0.43 1.16
 -16 13 -3 3.38 1.76
 13 16 3 -0.71 1.18
 -16 13 3 0.23 1.17
 -16 15 -3 2.27 1.9
 -16 15 3 2.32 1.14
 17 14 -3 -1.49 1.63
 -14 17 -3 1.01 1.58
 -14 17 3 1.27 1.2
 -12 17 -3 4.18 1.43
 17 12 -3 0.96 1.13
 17 12 3 1.75 1.12
 -12 17 3 3.1 1.17
 -10 17 -3 5.51 1.29
 17 10 -3 3.01 1.06
 -10 17 3 4.44 1.17
 17 10 3 1.9 1.18
 17 8 -3 9.3 1.63
 -8 17 -3 9.03 1.73
 -8 17 3 10.99 1.75
 17 8 3 11.39 1.91
 -17 -8 3 9.6 2.05
 -6 17 -3 -0.14 1.09
 17 6 -3 0.11 0.92
 -17 -6 3 0.26 1.28
 -6 17 3 0.67 1.12
 17 6 3 0.6 1.24
 -4 17 -3 1.24 0.93
 17 4 -3 3.04 0.83
 -4 17 3 2.77 1.23
 -17 -4 3 0.67 1.2
 17 4 3 2.86 1.23
 -2 17 -3 0.44 0.97
 17 2 -3 -0.35 0.82
 -17 -2 3 -0.96 1.04
 -2 17 3 1.66 1.18
 17 2 3 1.42 1.18
 17 0 -3 2.89 0.92
 0 17 -3 3.29 1.05
 17 0 3 2.12 1.2
 -17 0 3 2 1.06
 2 17 -3 13.3 1.64
 17 -2 -3 14.13 1.6
 17 -2 3 8.51 1.83
 -17 2 3 11.86 1.78
 17 -4 -3 9.85 1.59
 4 17 -3 11.11 1.69
 -17 4 3 7.79 1.24
 17 -6 -3 8.23 1.6
 6 17 -3 8.46 1.31
 -17 6 3 6.41 1.33
 -17 8 -3 9.03 1.96
 -17 8 3 0.34 1.18
 17 -10 -3 1.19 1.25
 -17 10 -3 6.42 1.72
 10 17 -3 1.14 1.36
 -17 10 3 1.97 1.27
 10 17 3 2.29 1.19
 -17 12 3 2.6 1.2
 12 17 3 0.45 1.23
 -17 14 -3 5.66 2.02
 -17 14 3 2.34 1.2
 -13 18 -3 1.84 1.51
 18 13 -3 -2.18 1.12
 18 13 3 -2.66 1.25
 -13 18 3 1.35 1.15
 -11 18 -3 2.4 1.96
 -11 18 3 0.97 1.29
 18 11 3 -2.01 1.36
 18 9 -3 0.69 0.94
 -9 18 -3 2.43 1.28
 -9 18 3 4.22 1.24
 18 9 3 1.49 1.17
 -7 18 -3 -0.1 1.18
 18 7 -3 0.9 0.89
 18 7 3 0.73 1.16
 -7 18 3 1.42 1.27
 -18 -7 3 -2.24 1.42
 18 5 -3 0.62 0.81
 -5 18 -3 1.69 1.08
 -5 18 3 4.07 1.37
 -18 -5 3 0.17 1.34
 18 5 3 2.62 1.2
 -3 18 -3 3.31 1.08
 18 3 -3 3.97 1.02
 -3 18 3 6.03 1.33
 18 3 3 4.22 1.29
 -18 -3 3 0.52 1.26
 -1 18 -3 -0.58 1.04
 18 1 -3 0.5 0.82
 -1 18 3 2.85 1.19
 -18 -1 3 -1.66 1.1
 18 1 3 -1.47 1.72
 1 18 -3 0.71 1.07
 18 -1 -3 1.11 0.89
 18 -1 3 -0.49 1.18
 -18 1 3 -0.46 1.2
 3 18 -3 3.87 1.26
 18 -3 -3 3.42 1.1
 -18 3 3 0.54 1.22
 18 -5 -3 -0.63 1.01
 5 18 -3 0.09 1.25
 -18 5 3 -1.47 1.18
 18 -7 -3 -1.06 1.13
 7 18 -3 0.95 1.32
 -18 7 3 -0.25 1.29
 9 18 -3 4.18 1.52
 18 -9 -3 4.59 1.32
 -18 9 3 3.84 1.36
 -18 11 -3 12.84 2.04
 18 -11 -3 7.05 1.55
 -18 11 3 6.8 1.77
 -18 13 -3 12.6 2.25
 -12 19 -3 2.8 1.41
 19 12 -3 1.04 1.16
 -12 19 3 3.35 1.26
 19 12 3 -2.34 1.15
 19 10 -3 2.27 1.54
 -10 19 -3 3.47 1.33
 -10 19 3 5.28 1.51
 19 10 3 0.14 1.16
 19 8 -3 0.52 0.92
 -8 19 -3 0.47 1.29
 -8 19 3 1.04 1.34
 19 8 3 -0.47 1.2
 -6 19 -3 2.11 1.17
 19 6 -3 3.12 1.03
 19 6 3 0.89 1.24
 -19 -6 3 -1.39 1.54
 -6 19 3 5.2 1.43
 -4 19 -3 1.44 1.15
 19 4 -3 1.43 0.96
 19 4 3 -1.45 1.28
 -4 19 3 3.99 1.46
 -2 19 -3 0.76 1.14
 19 2 -3 -0.1 0.95
 19 2 3 -1.57 1.23
 0 19 -3 0.1 1.18
 19 0 -3 -0.07 0.9
 19 0 3 -2.64 1.22
 19 -2 -3 3.98 1.09
 2 19 -3 5.74 1.33
 -19 2 3 -0.79 1.33
 19 -2 3 -1.56 1.27
 19 -4 -3 1.32 1.12
 4 19 -3 2.35 1.35
 -19 4 3 -0.83 1.37
 6 19 -3 4.79 1.4
 19 -6 -3 1.95 1.16
 -19 6 3 2.48 1.45
 19 -8 -3 2.46 1.33
 8 19 -3 2.53 1.49
 -19 8 3 2.76 1.45
 10 19 -3 -0.33 1.6
 19 -10 -3 0.36 1.37
 10 19 3 -2.59 1.26
 -19 10 3 0.76 1.45
 -19 12 -3 7.94 2.2
 -19 12 3 1.79 1.38
 -9 20 -3 2.01 1.36
 20 9 -3 -0.33 1.01
 -9 20 3 4.53 1.44
 -7 20 -3 0.6 1.6
 20 7 3 -3.1 2.12
 -7 20 3 3.41 1.5
 20 5 -3 -0.49 0.87
 -5 20 -3 -0.03 1.23
 20 5 3 -1.84 1.27
 -5 20 3 2.85 1.54
 -3 20 -3 4.58 1.28
 20 3 -3 3.52 1.04
 20 3 3 0.62 1.27
 -1 20 -3 -1.48 1.24
 20 1 -3 0.19 0.97
 1 20 -3 1.43 1.38
 20 -1 -3 0.32 1.08
 3 20 -3 0.81 1.4
 20 -3 -3 0.4 1.08
 5 20 -3 1.73 1.4
 20 -5 -3 1.44 1.19
 -20 5 3 -0.98 1.4
 20 -7 -3 0.42 1.27
 7 20 -3 0.41 1.47
 -20 7 3 1.4 1.44
 20 -9 -3 1.31 2.18
 9 20 -3 -2.28 1.67
 -20 9 3 0.63 1.48
 21 8 -3 0.99 1.03
 -8 21 -3 1.79 1.19
 -8 21 3 4.45 1.58
 -6 21 -3 2.21 1.25
 21 6 -3 0.9 0.9
 -6 21 3 7.5 2.26
 21 6 3 -1.45 1.25
 -4 21 -3 1.97 1.39
 21 4 -3 0.94 0.86
 21 4 3 -2.4 1.49
 -2 21 -3 0.49 1.48
 -2 21 3 4.01 1.75
 0 21 -3 2.18 1.46
 21 0 -3 0.7 1.23
 2 21 -3 0.96 1.46
 21 -2 -3 -0.26 1.14
 4 21 -3 1.63 1.55
 -21 4 3 -2.06 1.51
 6 21 -3 1.9 2.36
 21 -6 -3 -0.64 1.29
 -21 6 3 0.99 1.58
 8 21 -3 3.12 1.69
 21 -8 -3 -0.19 1.38
 -21 8 3 4.73 1.58
 -5 22 -3 1.66 1.27
 -3 22 -3 0.85 1.33
 22 3 -3 -0.08 0.86
 -1 22 -3 1.23 1.47
 22 1 -3 0.42 0.93
 22 -1 -3 0.8 1.13
 1 22 -3 1.04 1.5
 22 -3 -3 0.11 1.15
 3 22 -3 1.84 1.53
 -22 3 3 -1.11 1.58
 22 -3 3 -3.44 1.47
 22 -5 -3 -1.29 1.25
 5 22 -3 1.74 1.57
 -22 5 3 3.94 1.58
 0 0 -4 230.9 10.25
 0 0 -4 234.38 10.25
 0 0 4 244.02 11.06
 -1 -1 -4 4.02 0.58
 -1 1 -4 3.35 0.54
 1 1 -4 3.72 0.59
 -1 -1 -4 3.45 0.57
 1 1 -4 2.95 0.53
 -1 1 -4 2.35 0.47
 1 -1 -4 3.64 0.58
 1 -1 -4 3.13 1.4
 -1 1 4 7.64 2
 1 -1 4 3.28 1.24
 -1 -1 4 3.41 1.51
 1 -1 4 3.41 1.32
 1 1 4 1.91 1.23
 0 -2 -4 196.06 9.41
 -2 0 -4 199.44 8.67
 0 2 -4 195.01 8.68
 2 0 -4 196.41 9.53
 0 -2 -4 197.81 8.68
 0 2 -4 200.75 8.66
 -2 0 -4 199.19 8.66
 2 0 -4 198.41 8.7
 2 0 -4 200.11 8.67
 2 0 4 212.33 9.45
 0 -2 4 193.18 9.48
 0 2 4 193.2 8.66
 -2 0 4 195.84 9.54
 2 0 4 207.28 9.39
 0 -2 4 202.78 9.56
 0 2 4 203.04 9.45
 -2 2 -4 74.96 3.31
 2 -2 -4 69.04 4.3
 2 2 -4 75.22 3.32
 -2 2 -4 73.39 3.32
 2 2 -4 72.73 3.35
 2 -2 -4 75.58 3.35
 -2 -2 -4 75.83 3.34
 2 -2 4 73.77 4.2
 2 -2 4 74.11 4.25
 2 2 4 75.53 4.14
 -2 -2 4 72.39 4.46
 -2 2 4 72.47 4.38
 -2 2 4 71.78 3.32
 -3 -1 -4 53.26 2.48
 1 -3 -4 52.45 3.53
 -3 -1 -4 52.87 2.43
 3 1 -4 53.47 2.53
 3 1 -4 52.71 2.48
 -1 3 -4 51.61 2.46
 3 1 -4 49.04 3.65
 -1 3 -4 53.58 2.43
 1 -3 -4 53.95 2.48
 -1 3 4 57.29 3.59
 1 -3 4 49.96 3.56
 -1 3 4 54.29 2.46
 3 1 4 53.32 3.31
 1 -3 4 53.39 3.57
 -3 -1 4 50.37 3.68
 3 1 4 53.43 3.33
 -1 -3 -4 69.93 3.17
 1 3 -4 72.92 3.15
 -1 -3 -4 70.75 4.04
 3 -1 -4 65.55 4.27
 3 -1 -4 70.02 3.18
 -3 1 -4 68.93 3.14
 1 3 -4 71.14 3.19
 -3 1 -4 71.83 3.16
 1 3 4 62.31 3.16
 -1 -3 4 70.52 4.27
 1 3 4 67.18 4.03
 -3 1 4 71.74 3.2
 -1 -3 4 68.29 4.36
 3 -1 4 72.99 4.08
 3 -1 4 73.49 4.08
 -3 1 4 68.18 4.26
 3 3 -4 19.38 1.25
 3 -3 -4 18.94 2.57
 -3 3 -4 19.28 1.09
 -3 3 -4 18.88 1.12
 -3 -3 -4 20.85 1.25
 3 3 -4 19.18 1.13
 3 -3 -4 19.81 1.22
 -3 3 4 18.4 2.69
 -3 -3 4 17.05 2.67
 3 -3 4 13.44 2.26
 3 3 4 19.92 1.01
 3 -3 4 17.78 2.19
 -3 -3 4 18.38 2.62
 -3 3 4 19.29 1.17
 3 3 4 17.47 2.05
 -4 -2 -4 15.09 1.11
 2 -4 -4 13.45 2.42
 -2 4 -4 13.87 0.92
 4 2 -4 14.2 1.01
 2 -4 -4 14.94 1.04
 4 2 -4 15.51 1.14
 4 2 -4 14.67 2.37
 -2 4 -4 14.98 1.02
 4 2 4 16.07 1.89
 -4 -2 4 12.09 2.6
 -2 4 4 13.43 2.31
 -2 4 4 14.73 1.01
 4 2 4 15.4 1.89
 2 -4 4 14.54 2.24
 2 -4 4 12.74 2.24
 4 0 -4 60.27 2.8
 0 -4 -4 61.41 3.8
 -4 0 -4 61.08 2.79
 0 4 -4 60.56 2.73
 -4 0 -4 59.79 2.73
 0 4 -4 59.24 2.78
 4 0 -4 58.03 3.92
 0 -4 -4 60.26 2.79
 0 4 4 63.04 2.75
 4 0 4 60.96 3.56
 0 -4 4 60.17 3.98
 -4 0 4 55.9 3.96
 0 4 4 63.92 3.76
 0 -4 4 57.65 3.98
 4 0 4 61.55 3.61
 -4 2 -4 54.18 2.52
 -2 -4 -4 56.85 3.36
 -2 -4 -4 54.88 2.58
 4 -2 -4 50.59 3.75
 4 -2 -4 55.7 2.58
 2 4 -4 55.25 2.59
 2 4 -4 56.75 2.52
 -4 2 -4 54.2 2.51
 -4 2 4 53.94 2.56
 -2 -4 4 55.65 3.88
 -2 -4 4 52.8 3.76
 -4 2 4 54.1 3.91
 4 -2 4 59.36 3.56
 4 -2 4 55.7 3.56
 2 4 4 54.09 3.39
 2 4 4 52.8 2.47
 4 -4 -4 75.03 3.27
 -4 4 -4 74.08 3.24
 -4 4 -4 70.15 3.19
 4 4 -4 73.77 3.31
 -4 4 -4 65.3 4.55
 4 -4 -4 68.96 4.49
 4 4 -4 74.39 3.24
 -4 -4 -4 77.4 3.29
 -4 4 4 71.06 4.52
 4 4 4 63.55 3.14
 4 4 4 75.86 3.76
 4 4 4 69.42 3.78
 -4 -4 4 69.27 4.5
 4 -4 4 65.77 4.74
 -4 4 4 73.25 3.26
 -4 -4 4 70.84 4.56
 3 -5 -4 16.17 1.14
 5 3 -4 16.34 1.2
 -3 5 -4 13.67 2.57
 -5 -3 -4 17.08 1.14
 -3 5 -4 15.77 1.09
 3 -5 -4 18.22 2.57
 5 3 -4 15.99 1.09
 5 3 4 16.36 0.84
 -3 5 4 16.98 1.11
 3 -5 4 14.27 2.53
 -5 -3 4 15.77 2.75
 5 3 4 16.41 1.75
 -3 5 4 13.81 2.61
 5 3 4 15.67 1.6
 5 1 -4 0.04 1.36
 -5 -1 -4 0.33 0.38
 1 -5 -4 -0.11 0.5
 -5 -1 -4 0.66 0.5
 -1 5 -4 0.21 0.54
 1 -5 -4 0.44 1.4
 5 1 -4 0.11 0.51
 -1 5 4 0.69 0.48
 -1 5 4 1.7 1.47
 5 1 4 1.28 1.07
 1 -5 4 0.63 1.37
 5 1 4 1.13 1.12
 1 -5 4 0.41 1.3
 -5 -1 4 0.12 1.39
 1 5 -4 1.23 0.41
 1 5 -4 1.23 0.52
 5 -1 -4 0.96 0.49
 5 -1 -4 2.65 1.47
 -1 -5 -4 0.72 1.33
 -1 -5 -4 1.02 0.54
 -1 -5 4 2.4 1.6
 -5 1 4 0.58 1.59
 -1 -5 4 0.78 1.42
 -5 1 4 0.93 0.53
 5 -1 4 3.48 1.26
 1 5 4 2.73 1.43
 5 -1 4 1.02 1.28
 3 5 -4 0.03 0.41
 5 -3 -4 0.08 1.35
 5 -3 -4 -0.03 0.5
 3 5 -4 -0.46 0.58
 -3 -5 -4 0.08 0.53
 -3 -5 -4 1.16 1.05
 -5 3 -4 0.25 0.42
 -5 3 4 -0.82 1.52
 3 5 4 0.15 1.17
 -3 -5 4 0.25 1.57
 3 5 4 1.21 0.38
 -3 -5 4 -2.58 1.48
 -5 3 4 0.1 0.52
 -5 5 -4 5.57 1.6
 5 5 -4 6.18 1.01
 5 -5 -4 5.7 1.72
 5 5 -4 7.24 0.82
 -5 5 -4 5.78 0.81
 5 -5 -4 6.75 0.91
 -5 5 4 6.09 0.91
 -5 5 4 6.35 1.9
 5 -5 4 6.5 1.81
 -5 -5 4 5.36 1.62
 -5 -5 4 6.88 2.08
 4 -6 -4 33.54 3.31
 -4 6 -4 36.77 1.85
 -4 6 -4 31.77 3.15
 6 4 -4 37.24 1.83
 6 4 -4 38.06 1.94
 4 -6 -4 38.39 1.89
 -6 -4 4 34.25 3.32
 -4 6 4 36.91 3.4
 4 -6 4 35.37 3.21
 -4 6 4 37.04 1.87
 2 -6 -4 4.4 0.83
 -2 6 -4 4.67 0.59
 6 2 -4 5.15 1.87
 6 2 -4 4.31 0.83
 6 2 -4 4.9 1.05
 -2 6 -4 5.1 0.84
 2 -6 -4 4.05 1.6
 -2 6 4 5.22 0.83
 2 -6 4 7.28 1.94
 6 2 4 7.18 1.34
 6 2 4 7.5 1.47
 -6 -2 4 5.35 1.81
 -2 6 4 5.22 1.83
 0 -6 -4 0.66 1.46
 0 -6 -4 0.1 0.55
 6 0 -4 0.17 0.51
 -6 0 -4 0.21 0.35
 6 0 -4 -1.44 1.43
 0 6 -4 -0.3 0.53
 -6 0 4 0 0.57
 6 0 4 2.15 1.16
 6 0 4 0.67 1.08
 -6 0 4 -0.09 1.43
 0 -6 4 -0.28 1.42
 0 6 4 0.79 0.48
 0 -6 4 0.74 1.45
 0 6 4 0.21 1.56
 6 -2 -4 0.06 0.53
 2 6 -4 0.14 0.57
 2 6 -4 0.17 0.4
 -2 -6 -4 -0.2 0.53
 6 -2 -4 -0.23 1.42
 -2 -6 -4 -0.73 1.17
 -6 2 -4 0.28 0.39
 -6 2 4 0.09 0.55
 2 6 4 0.22 1.32
 -2 -6 4 0.42 1.39
 -2 -6 4 1.65 1.45
 6 -2 4 -2.28 1.24
 2 6 4 0.15 0.45
 -6 2 4 -0.71 1.56
 -4 -6 -4 0.4 0.6
 -4 -6 -4 -0.46 0.94
 4 6 -4 0.24 0.55
 -6 4 -4 0.72 1.38
 4 6 -4 0.39 0.44
 6 -4 -4 -0.12 0.52
 6 -4 -4 -0.83 1.62
 -6 4 -4 0.46 0.45
 6 -4 4 1.59 1.54
 -4 -6 4 -0.09 1.51
 4 6 4 0.83 0.33
 -4 -6 4 1.03 1.39
 -6 4 4 0.68 1.65
 -6 4 4 0.5 0.52
 4 6 4 1.16 1.04
 6 -6 -4 9.42 1.01
 -6 6 -4 9.29 1
 6 6 -4 10.32 1.11
 -6 6 -4 8.23 2.17
 6 6 -4 9.85 0.93
 6 -6 -4 6 1.89
 -6 -6 4 6.56 1.94
 -6 6 4 9.66 2.21
 6 -6 4 11.41 2.81
 -6 6 4 9.47 1.05
 -6 -6 4 11.38 2.5
 -5 7 -4 9.85 1.06
 5 -7 -4 9.75 1.04
 7 5 -4 9.25 1.02
 7 5 -4 10.23 1.11
 5 -7 -4 12.2 2.69
 -5 7 -4 9.73 2.08
 -5 7 4 10.36 2.24
 -7 -5 4 12.97 2.25
 -7 -5 4 7.12 1.93
 -5 7 4 10.97 1.08
 5 -7 4 14.62 2.87
 -3 7 -4 2.46 1.52
 7 3 -4 4.89 1.03
 3 -7 -4 4.47 0.84
 3 -7 -4 4.97 1.74
 7 3 -4 4.61 0.89
 7 3 -4 4.68 1.54
 -3 7 -4 5.5 0.89
 3 -7 4 2.84 1.79
 -3 7 4 5.01 1.95
 -7 -3 4 2.53 1.66
 -3 7 4 5.67 0.92
 7 1 -4 0.99 0.53
 -1 7 -4 1.2 0.34
 7 1 -4 2.23 1.55
 1 -7 -4 1.09 1.66
 -7 -1 -4 1.23 0.33
 -1 7 -4 1.61 0.61
 1 -7 -4 0.76 0.51
 1 -7 4 2.68 1.76
 -1 7 4 1.72 1.68
 7 1 4 2.36 0.96
 7 1 4 1.44 1.05
 -7 -1 4 1.33 1.52
 -1 7 4 1.3 0.57
 -7 -1 4 0.77 0.59
 7 -1 -4 0.87 1.48
 7 -1 -4 0.71 0.56
 -1 -7 -4 0.16 1.38
 -1 -7 -4 0.76 0.52
 -7 1 -4 1.03 0.42
 1 7 -4 1.07 0.62
 1 7 4 1.05 1.48
 -7 1 4 0.45 0.48
 1 7 4 0.91 0.49
 -1 -7 4 1.01 1.34
 -7 1 4 0.66 1.63
 7 -1 4 1.77 1.24
 -1 -7 4 -0.65 1.42
 -7 3 -4 2.11 1.45
 -7 3 -4 1.21 0.43
 -3 -7 -4 0.83 0.54
 7 -3 -4 1.4 0.57
 3 7 -4 1.14 0.58
 -3 -7 -4 -0.23 1.19
 3 7 -4 0.96 0.41
 7 -3 -4 0.02 1.41
 3 7 4 2.8 0.6
 -3 -7 4 1.2 1.62
 -3 -7 4 1.06 1.48
 7 -3 4 0.28 1.36
 -7 3 4 1.25 0.59
 -7 3 4 1.92 1.45
 3 7 4 2.66 1.32
 -7 5 -4 8.16 0.96
 7 -5 -4 8.02 0.99
 7 -5 -4 7.14 1.8
 5 7 -4 8.23 0.85
 -7 5 -4 6.76 1.92
 5 7 -4 7.67 1.04
 -5 -7 4 12.08 2.57
 -5 -7 4 10.04 2.5
 -7 5 4 5.49 2.14
 -7 5 4 8.13 1.01
 7 -5 4 11.93 2.75
 -7 7 -4 2.9 0.72
 7 7 -4 2.46 0.57
 7 -7 -4 2.63 1.84
 7 -7 -4 1.93 0.58
 7 7 -4 2.71 0.72
 -7 7 -4 3.92 1.76
 7 -7 4 3.72 0.69
 7 -7 4 2.75 1.93
 -7 7 4 2.64 1.9
 -7 -7 4 -0.19 1.95
 -7 7 4 2.67 0.67
 -7 -7 4 1.87 1.75
 8 6 -4 5.8 1.14
 6 -8 -4 7.56 2.14
 -6 8 -4 13.76 2.91
 6 -8 -4 6.08 1.02
 8 6 -4 7.08 1.01
 -6 8 -4 6.88 1.05
 -8 -6 4 6.13 2.1
 6 -8 4 6.82 1.96
 -6 8 4 6.92 1.14
 -8 -6 4 6.76 2.13
 -6 8 4 4.16 2.14
 4 -8 -4 19.74 2.97
 -4 8 -4 19.43 2.81
 8 4 -4 19.45 1.26
 4 -8 -4 19.17 1.25
 8 4 -4 18.4 1.4
 -4 8 -4 19.08 1.32
 -4 8 4 14.61 2.57
 -8 -4 4 13.35 2.92
 4 -8 4 16.4 3.15
 -4 8 4 18.63 1.31
 2 -8 -4 25.25 1.46
 2 -8 -4 27.83 3.11
 8 2 -4 25.05 1.44
 8 2 -4 26.03 2.85
 -2 8 -4 24.71 1.47
 -2 8 -4 20.51 2.94
 -2 8 4 20.17 3.11
 2 -8 4 22.95 2.98
 -2 8 4 23.75 1.41
 -8 -2 4 23.32 3.06
 -8 -2 4 24.03 1.48
 0 -8 -4 4.34 0.92
 8 0 -4 4.34 1.67
 0 8 -4 5.71 0.96
 -8 0 -4 4.77 0.51
 0 8 -4 4.55 0.51
 0 -8 -4 5.49 2.04
 8 0 -4 5.39 0.92
 8 0 4 4.6 1.33
 0 -8 4 5.54 1.83
 -8 0 4 5.58 1.94
 0 8 4 5.47 1.9
 8 0 4 2.83 1.17
 -8 0 4 4.17 0.86
 0 8 4 4.05 0.83
 8 -2 -4 1.19 1.47
 2 8 -4 1.79 0.4
 -8 2 -4 2.12 0.44
 -8 2 -4 0.21 1.29
 2 8 -4 1.59 0.64
 8 -2 -4 1.91 0.56
 -2 -8 -4 3.65 1.45
 -2 -8 -4 1.7 0.56
 8 -2 4 1.31 1.38
 -8 2 4 1.59 1.52
 2 8 4 2.45 0.5
 -8 2 4 1.66 0.57
 -2 -8 4 1.75 1.68
 -2 -8 4 2.15 1.63
 -4 -8 -4 22.68 2.08
 -8 4 -4 21.29 1.3
 8 -4 -4 17.62 2.89
 -8 4 -4 17.81 2.83
 8 -4 -4 22.12 1.37
 4 8 -4 20.61 1.22
 -4 -8 -4 21.6 1.35
 4 8 -4 21.69 1.38
 4 8 4 24.51 1.11
 8 -4 4 17.78 2.73
 -8 4 4 21.62 1.36
 4 8 4 23.21 2.05
 -4 -8 4 21.93 2.92
 -4 -8 4 18.82 2.88
 -8 4 4 16.53 2.81
 -8 6 -4 5.03 1.81
 8 -6 -4 2.84 0.62
 6 8 -4 4.76 0.88
 -8 6 -4 5.28 1.01
 6 8 -4 4.49 0.74
 8 -6 -4 2.5 1.81
 -6 -8 4 5.75 1.8
 -6 -8 4 2.5 1.99
 8 -6 4 5.35 0.79
 8 -6 4 4.25 1.93
 -8 6 4 4.73 0.97
 -8 6 4 3.16 1.94
 8 8 -4 14.16 1.32
 8 -8 -4 15.19 1.25
 -8 8 -4 14.92 1.35
 8 8 -4 14.69 1.23
 -8 -8 4 12.94 3.09
 -8 -8 4 13.84 3.1
 -8 8 4 15.15 1.39
 8 -8 4 14.79 3.2
 7 -9 -4 0.9 0.7
 -7 9 -4 3.47 1.95
 9 7 -4 2.42 0.84
 7 -9 -4 1.03 2.54
 9 7 -4 0.91 0.63
 -7 9 -4 1.09 0.8
 -7 9 4 1.02 0.71
 -7 9 4 0 2.55
 -9 -7 4 3.07 1.91
 -9 -7 4 -2.47 2.11
 7 -9 4 5.2 1.97
 9 5 -4 0.78 0.57
 5 -9 -4 1.41 1.85
 9 5 -4 1.1 0.74
 5 -9 -4 1.36 0.57
 -5 9 -4 1.01 0.68
 -5 9 -4 -2.47 1.76
 5 -9 4 3.43 1.96
 -9 -5 4 -0.39 1.75
 -5 9 4 1.33 0.7
 -5 9 4 0.34 1.95
 9 3 -4 0.77 0.55
 -3 9 -4 0.2 0.58
 9 3 -4 -1.54 1.4
 3 -9 -4 0.5 1.81
 -3 9 -4 -0.12 1.63
 3 -9 -4 0.52 0.58
 -3 9 4 -0.21 0.62
 -9 -3 4 0.56 1.7
 -9 -3 4 -0.37 0.65
 -3 9 4 -0.23 1.87
 3 -9 4 1.14 1.83
 -1 9 -4 -2.34 1.62
 9 1 -4 1.46 1.49
 -1 9 -4 -0.03 0.6
 9 1 -4 0.17 0.54
 1 -9 -4 -0.95 1.63
 1 -9 -4 0.17 0.61
 1 -9 4 1.57 1.65
 -1 9 4 -1.12 1.69
 -1 9 4 -0.3 0.61
 -9 -1 4 -0.11 0.58
 -9 -1 4 1.49 1.67
 9 1 4 -0.11 0.89
 9 1 4 -0.74 0.88
 -1 -9 -4 8.14 1.87
 1 9 -4 3.91 0.69
 -9 1 -4 4.68 0.76
 9 -1 -4 5.04 1.68
 9 -1 -4 3.46 0.61
 -1 -9 -4 4.98 0.71
 1 9 4 5.94 0.83
 -1 -9 4 3.75 1.88
 -9 1 4 1.65 1.84
 1 9 4 4.42 1.72
 -1 -9 4 6.27 1.98
 9 -1 4 2.28 1.39
 -9 1 4 4.64 0.9
 -3 -9 -4 1.28 1.33
 -3 -9 -4 -0.12 0.62
 9 -3 -4 -0.48 1.56
 -9 3 -4 0.61 0.5
 3 9 -4 0.13 0.63
 3 9 -4 -0.23 0.38
 9 -3 -4 -0.48 0.6
 -9 3 -4 -1.16 1.5
 9 -3 4 1.23 1.52
 -9 3 4 0.4 1.65
 -9 3 4 -0.15 0.6
 -3 -9 4 -0.62 1.55
 3 9 4 1.72 1.4
 -3 -9 4 1.19 1.61
 9 -5 -4 0.3 0.61
 9 -5 -4 2.02 1.68
 -9 5 -4 1.22 1.62
 -5 -9 -4 0.48 1.01
 5 9 -4 0.34 0.49
 -9 5 -4 0.26 0.62
 5 9 -4 0.19 0.63
 -9 5 4 0.29 0.66
 -5 -9 4 2.96 1.99
 9 -5 4 3.02 1.82
 -9 5 4 -1.01 1.66
 5 9 4 2.05 1.03
 9 -5 4 1.29 0.52
 -5 -9 4 -0.46 1.61
 -9 7 -4 -0.01 0.71
 7 9 -4 0.14 0.56
 -9 7 -4 1.26 1.98
 9 -7 -4 0.26 0.63
 7 9 -4 -0.48 0.74
 9 -7 4 1.16 2
 -9 7 4 0.23 0.75
 9 -7 4 -1.06 0.57
 9 9 -4 -0.13 0.68
 9 -9 -4 0.29 0.73
 -9 9 -4 0.38 0.84
 9 9 -4 0.8 0.81
 -9 9 4 0.43 0.81
 8 -10 -4 28.65 1.77
 10 8 -4 27.62 1.89
 -8 10 -4 22.81 2.66
 10 8 -4 27.64 1.75
 -8 10 4 28.88 1.85
 6 -10 -4 13.14 1.26
 10 6 -4 12.91 1.27
 6 -10 -4 8.2 2.42
 -6 10 -4 14.25 1.32
 -6 10 4 13.7 1.35
 -6 10 4 8.07 2.38
 6 -10 4 10.71 3.98
 -4 10 -4 15.54 1.32
 10 4 -4 15.61 2.75
 10 4 -4 15.22 1.24
 -4 10 -4 13.53 2.88
 4 -10 -4 12.36 3.19
 4 -10 -4 15.2 1.31
 4 -10 4 19.79 3.17
 -10 -4 4 13.73 3.16
 -4 10 4 12.3 2.67
 -4 10 4 14.96 1.36
 -10 -4 4 15.24 1.3
 -2 10 -4 6.86 2.05
 -2 10 -4 8.35 1.12
 10 2 -4 6.16 1.79
 2 -10 -4 7.47 2.04
 10 2 -4 8.32 1.07
 2 -10 -4 8.91 1.08
 2 -10 4 12.6 2.88
 -2 10 4 12.12 3.07
 -10 -2 4 7.7 1.02
 -10 -2 4 6.98 2.17
 -2 10 4 9.23 1.1
 10 0 -4 0.49 0.6
 0 10 -4 0.23 0.6
 10 0 -4 2.24 1.54
 0 -10 -4 0.48 0.59
 0 -10 -4 -0.28 1.81
 -10 0 4 -0.19 1.94
 0 -10 4 3.74 1.84
 0 10 4 1.07 1.78
 -10 0 4 0.32 0.58
 10 0 4 -0.04 1.21
 0 10 4 1.16 0.61
 -2 -10 -4 22.8 2.99
 2 10 -4 24.37 1.51
 -10 2 -4 22.19 2.58
 -2 -10 -4 23.83 1.46
 10 -2 -4 22.55 1.43
 -10 2 -4 21.46 1.28
 -10 2 4 15.44 3.09
 2 10 4 26.04 2.86
 -2 -10 4 17.14 3.41
 2 10 4 26.05 1.33
 -10 2 4 22.13 1.45
 -2 -10 4 19.57 3.02
 10 -4 -4 10.38 2.44
 10 -4 -4 14.52 1.23
 4 10 -4 14.45 1.25
 4 10 -4 13.24 0.99
 -10 4 -4 20.11 2.93
 -10 4 -4 15.62 1.17
 -4 -10 4 16.71 2.75
 10 -4 4 10.8 2.86
 -10 4 4 15.06 1.25
 10 -4 4 15.57 1.21
 4 10 4 20.11 2.39
 -10 6 -4 13.36 1.21
 6 10 -4 11.82 1.25
 6 10 -4 11.92 1.09
 -10 6 -4 10.97 2.47
 10 -6 -4 12.28 1.2
 10 -6 4 6.28 2.14
 10 -6 4 10.21 1.16
 -10 8 -4 33.89 4.07
 -10 8 -4 32.04 1.96
 8 10 -4 30.99 1.96
 8 10 -4 31.58 1.86
 -10 8 4 33.62 1.98
 10 10 -4 6.77 1.35
 10 -10 -4 7.58 1.38
 -10 10 -4 6.53 1.1
 10 10 -4 7.32 1.47
 -10 10 4 7.32 1.41
 -9 11 -4 2.05 1.03
 11 9 -4 1.72 0.82
 11 9 -4 1.97 1.03
 9 -11 -4 0.98 0.92
 -9 11 4 1.4 0.9
 11 7 -4 1.27 0.94
 -7 11 -4 1.87 0.93
 7 -11 -4 1.52 0.77
 -7 11 4 0.79 0.84
 11 5 -4 1.36 0.71
 5 -11 -4 1.23 0.71
 5 -11 -4 2.01 2.03
 -5 11 -4 0.96 1.17
 -11 -5 4 0.98 0.76
 -5 11 4 -0.96 2.16
 -5 11 4 1.42 0.85
 11 3 -4 7.54 1.11
 3 -11 -4 8.06 1.08
 3 -11 -4 5.64 2.04
 11 3 -4 0.53 2.85
 -3 11 -4 7.13 1.14
 -3 11 4 8.72 2.28
 -3 11 4 8.04 1.17
 -11 -3 4 7.57 1.07
 11 1 -4 21.86 1.46
 1 -11 -4 20.25 3.28
 -1 11 -4 20.61 1.45
 11 1 -4 21.58 3.09
 1 -11 -4 21.12 1.41
 -11 -1 4 20.9 1.4
 -11 -1 4 16.27 3.24
 -1 11 4 20.27 3.37
 -1 11 4 22.22 1.44
 -1 -11 -4 8.96 2.34
 -11 1 -4 8.02 2.15
 11 -1 -4 13.36 1.18
 1 11 -4 11.6 1.24
 -1 -11 -4 11.74 1.17
 11 -1 -4 11.36 2.87
 1 11 4 14.33 2.93
 11 -1 4 9.84 1.97
 -11 1 4 12.44 1.14
 -11 3 -4 2.17 0.57
 11 -3 -4 0.96 0.64
 3 11 -4 1.46 0.77
 -11 3 -4 3.83 1.74
 -3 -11 -4 4.64 1.87
 11 -3 4 1.67 0.67
 -11 3 4 1.22 0.67
 11 -3 4 1.81 1.94
 5 11 -4 3.06 0.91
 -11 5 -4 1.64 2.1
 -11 5 -4 3.03 0.76
 11 -5 4 2 0.73
 -11 5 4 2.37 0.72
 7 11 -4 36.87 2.04
 11 -7 -4 35.53 2.09
 -11 7 -4 42.1 4.18
 -11 7 -4 38.07 2.15
 7 11 -4 34.66 2.1
 -11 7 4 38.87 2.16
 9 11 -4 34.64 2.18
 11 -9 -4 34.28 2.08
 9 11 -4 36.14 2.09
 -11 9 -4 36.8 2.21
 -11 9 4 36.19 2.15
 -11 11 -4 10.52 1.8
 11 11 -4 10.47 1.51
 11 -11 -4 11.06 1.53
 11 11 -4 9.2 1.71
 -11 11 4 10.95 1.54
 -10 12 -4 2.96 1.18
 12 10 -4 2.89 0.9
 12 10 -4 1.98 1.16
 10 -12 -4 3.36 1.01
 -10 12 4 3.1 0.97
 12 8 -4 129.5 5.98
 -8 12 -4 135.63 6.05
 8 -12 -4 137.79 6.02
 -8 12 4 128.05 6.01
 -6 12 -4 16.33 1.45
 6 -12 -4 16.35 1.51
 12 6 -4 15.84 1.42
 -6 12 4 14.37 1.53
 -12 -6 4 15.46 1.55
 4 -12 -4 13.44 1.33
 12 4 -4 13.33 1.34
 -4 12 -4 12.48 1.37
 -4 12 4 13.03 2.94
 -12 -4 4 12.45 1.31
 -4 12 4 12.99 1.38
 12 2 -4 1.76 0.68
 2 -12 -4 -0.4 1.93
 -2 12 -4 2.51 0.8
 2 -12 -4 2.38 0.73
 -2 12 4 3.09 0.78
 0 -12 -4 1.82 0.73
 12 0 -4 1.95 0.68
 0 -12 -4 1.11 1.97
 0 12 -4 1.77 0.72
 12 0 4 2.14 0.82
 0 12 4 1.46 2.18
 0 12 4 4.86 1.06
 2 12 -4 4.4 0.82
 12 -2 -4 2.55 0.65
 -2 -12 -4 1.02 2.16
 -2 -12 -4 3.99 0.73
 12 -2 4 6.29 1.28
 -12 2 4 4.23 0.79
 12 -4 -4 -0.35 0.7
 -12 4 -4 -2.6 2.09
 4 12 -4 -0.3 0.68
 -12 4 -4 -0.61 0.66
 12 -4 4 0.54 0.77
 -12 4 4 0.59 0.74
 -12 6 -4 4.54 0.93
 12 -6 -4 3.4 0.78
 6 12 -4 3.34 0.84
 -12 6 4 6.18 1.3
 12 -6 4 0.72 2.41
 8 12 -4 0.31 0.91
 12 -8 -4 0.49 0.8
 8 12 -4 -0.91 0.75
 -12 8 4 1.86 0.81
 12 -10 -4 25.65 1.88
 10 12 -4 24.83 1.94
 -12 10 -4 27.71 2.14
 10 12 -4 22.24 1.86
 -12 10 4 25.36 1.88
 12 -12 -4 4.49 1.16
 12 12 -4 2.49 0.98
 12 12 -4 5.34 1.35
 -12 12 -4 5.56 1.41
 -12 12 4 2.07 1.07
 12 12 4 4.22 1.11
 13 11 -4 0.22 0.94
 11 -13 -4 0.18 1.12
 -11 13 -4 0.44 1.31
 13 11 4 0.94 1.01
 -11 13 4 0.25 0.94
 9 -13 -4 12.09 1.6
 -9 13 -4 9.48 1.75
 13 9 -4 9.85 1.45
 13 9 4 9.75 1.74
 -9 13 4 8.29 1.46
 -7 13 -4 0.34 1.01
 7 -13 -4 -0.01 0.95
 13 7 -4 0.03 0.74
 13 7 4 -0.09 1
 -7 13 4 0.39 0.91
 -13 -7 4 0.27 1
 -5 13 -4 10.38 1.32
 5 -13 -4 11.2 1.39
 13 5 -4 11.5 1.32
 13 5 4 10.92 1.74
 -5 13 4 8.43 1.4
 -13 -5 4 10.4 1.44
 13 3 -4 17.59 1.43
 -3 13 -4 16.77 1.46
 3 -13 -4 16.38 1.47
 -3 13 4 18.09 1.52
 13 3 4 17.11 1.77
 -13 -3 4 17.74 1.49
 13 1 -4 8 1.24
 1 -13 -4 7.21 2.45
 1 -13 -4 8.21 1.29
 -1 13 -4 7.9 1.26
 -13 -1 4 8.88 1.26
 13 1 4 9.5 1.54
 -1 -13 -4 0.65 0.74
 13 -1 -4 1.45 0.75
 -1 -13 -4 1.56 2.18
 1 13 -4 0.66 0.8
 -13 1 4 0.72 0.78
 13 -1 4 1.49 0.89
 13 -3 -4 1.11 0.73
 3 13 -4 0.59 0.82
 -13 3 4 0.66 0.72
 13 -3 4 0.31 0.84
 13 -5 -4 -0.21 0.71
 5 13 -4 0.72 0.79
 -13 5 -4 1.81 0.85
 -13 5 4 1.48 0.87
 13 -5 4 -1.69 0.86
 -13 7 -4 1.61 1.08
 13 -7 -4 0.27 0.86
 7 13 -4 0.61 0.92
 -13 7 4 1.6 0.92
 -13 9 -4 0.7 1.25
 13 -9 -4 0.42 0.93
 9 13 -4 0.25 1.05
 -13 9 4 1.09 1.01
 11 13 -4 -1.29 0.92
 13 -11 -4 0.13 1.06
 -13 11 -4 0.63 1.37
 11 13 -4 -0.09 1.23
 -13 11 4 -0.45 0.96
 13 13 -4 -0.05 1.46
 -13 13 -4 2.79 1.55
 13 13 -4 -0.48 1.02
 13 -13 -4 1.57 1.28
 -13 13 4 1.37 0.99
 13 13 4 0.59 1.07
 12 -14 -4 2.09 1.47
 14 12 -4 0.01 1.01
 -12 14 -4 0.78 1.49
 -12 14 4 -0.49 0.97
 14 12 4 1.1 1.09
 -10 14 -4 0.5 1.3
 10 -14 -4 -0.15 1.11
 14 10 -4 0.26 0.87
 14 10 4 1.37 1.11
 -14 -10 4 2.58 1.36
 -10 14 4 -0.44 0.93
 -8 14 -4 5.45 1.24
 14 8 -4 5.04 0.96
 8 -14 -4 5.18 1.13
 14 8 4 7.07 1.22
 -14 -8 4 10.08 1.76
 -8 14 4 4.47 1.02
 6 -14 -4 1.17 0.95
 14 6 -4 1.26 0.79
 -6 14 -4 -0.09 0.94
 -14 -6 4 1.29 1.04
 -6 14 4 0.66 0.92
 14 6 4 0.51 1.04
 14 4 -4 17.96 1.52
 -4 14 -4 17.54 1.6
 -14 -4 4 18.6 1.64
 14 4 4 19.7 1.91
 -4 14 4 17.69 1.62
 2 -14 -4 9.26 1.48
 14 2 -4 12 1.33
 -2 14 -4 10.18 1.39
 -14 -2 4 10.84 1.44
 14 2 4 12.61 1.62
 -2 14 4 13.58 1.47
 14 0 -4 2.85 0.8
 0 14 -4 2.31 0.83
 14 0 4 3.79 0.97
 0 14 4 6.2 4.04
 -14 0 4 2.47 0.82
 14 -2 -4 3.67 0.78
 2 14 -4 4.81 0.9
 14 -2 4 4.44 0.97
 -14 2 4 3.83 0.83
 14 -4 -4 0.87 0.7
 4 14 -4 1.16 0.88
 -14 4 4 1.76 0.86
 14 -4 4 -1.24 0.93
 6 14 -4 0.39 0.91
 14 -6 -4 0.29 0.83
 -14 6 -4 2.69 1.08
 -14 6 4 0.45 0.96
 -14 8 -4 1.43 1.25
 8 14 -4 2.37 1.1
 14 -8 -4 2.24 0.97
 -14 8 4 2.08 1.02
 10 14 -4 1.91 1.23
 -14 10 -4 2.29 1.41
 14 -10 -4 1.53 1.09
 -14 10 4 0.75 1.09
 12 14 -4 0.56 1.46
 14 -12 -4 -0.54 1.21
 -14 12 -4 2.02 1.56
 -14 12 4 -0.59 1.04
 12 14 4 1.54 1.16
 -14 14 -4 4.79 1.77
 14 14 -4 0.18 1.67
 -14 14 4 1.55 1.06
 14 14 4 1.52 1.13
 -13 15 -4 1.86 1.71
 15 11 -4 2.66 1.06
 -11 15 -4 4.72 1.47
 15 11 4 2.44 1.09
 -11 15 4 3.25 1.06
 9 -15 -4 25.87 2.92
 -9 15 -4 18.3 2.05
 15 9 -4 18.41 1.76
 15 9 4 22.71 2.03
 -9 15 4 18.41 1.74
 -7 15 -4 20.13 1.86
 15 7 -4 20.36 1.75
 7 -15 -4 24.05 1.89
 -7 15 4 21.02 1.8
 -15 -7 4 26.1 2.21
 15 7 4 23.63 2.07
 -5 15 -4 3.08 0.97
 5 -15 -4 3.7 1.02
 15 5 -4 3.1 0.84
 -15 -5 4 4.64 1.13
 -5 15 4 3.28 1.04
 15 5 4 2.69 1.09
 15 3 -4 9.85 1.36
 3 -15 -4 8.5 1.52
 -3 15 -4 9.57 1.42
 -3 15 4 11.09 1.52
 -15 -3 4 10.48 1.64
 15 3 4 13.44 1.82
 15 1 -4 2.32 0.79
 -1 15 -4 3.01 0.9
 1 -15 -4 1.84 0.94
 15 1 4 3.74 1.02
 -15 -1 4 3.07 0.94
 -1 15 4 5.24 2.09
 15 -1 -4 0.84 0.79
 1 15 -4 -0.34 0.88
 -15 1 4 0.32 0.86
 15 -1 4 0.67 1
 15 -3 -4 0.86 0.84
 3 15 -4 0.88 0.95
 -15 3 4 1.56 0.88
 15 -3 4 -1.36 0.97
 15 -5 -4 0.76 0.83
 5 15 -4 1.08 0.91
 -15 5 4 1.66 1.01
 7 15 -4 1.33 1.07
 15 -7 -4 0.71 0.95
 -15 7 -4 3.53 1.39
 -15 7 4 1 0.95
 15 -9 -4 0.42 1.05
 9 15 -4 0.3 1.23
 -15 9 -4 2.28 1.45
 -15 9 4 0.07 1.05
 15 -11 -4 1.77 1.24
 11 15 -4 2.65 1.42
 -15 11 -4 6.4 1.66
 -15 11 4 0.97 1.1
 13 15 -4 -0.8 1.63
 -15 13 -4 6.05 1.77
 15 -13 -4 0.96 2.14
 13 15 4 2.32 1.25
 -15 13 4 1.75 1.08
 -15 15 -4 8.76 2.03
 -15 15 4 8.36 1.62
 16 14 -4 -0.18 1.28
 -14 16 -4 5.87 1.89
 16 14 4 0.8 1.22
 -14 16 4 2.94 1.12
 -12 16 -4 -1.22 1.61
 16 12 -4 -1.36 1.05
 -12 16 4 0.27 1.11
 16 12 4 -0.73 1.21
 16 10 -4 14.46 1.7
 -10 16 -4 16.54 2.06
 16 10 4 17.27 2.04
 -16 -10 4 22.75 2.35
 -10 16 4 16.13 1.76
 -8 16 -4 1.6 1.12
 16 8 -4 1.45 0.91
 -16 -8 4 2.46 1.52
 16 8 4 2.55 1.24
 -8 16 4 1.77 1.09
 16 6 -4 7.15 1.43
 -6 16 -4 6.18 1.13
 -16 -6 4 8.56 1.86
 16 6 4 9.09 1.81
 -6 16 4 9.9 1.62
 -4 16 -4 0.57 0.9
 4 -16 -4 0.22 1.05
 16 4 -4 0.07 0.82
 16 4 4 0.73 1.18
 -4 16 4 2.02 1.12
 -16 -4 4 1.23 1.16
 2 -16 -4 -1.14 1.01
 -2 16 -4 -0.25 0.9
 16 2 -4 -0.44 0.82
 -16 -2 4 -0.27 1.06
 -2 16 4 3.31 1.14
 16 2 4 1.03 1.1
 16 0 -4 2.01 0.87
 0 16 -4 2.59 1.01
 16 0 4 2.01 1.09
 -16 0 4 1.69 0.96
 16 -2 -4 -0.45 0.88
 2 16 -4 -0.16 0.96
 16 -2 4 -1.85 1.01
 -16 2 4 -0.09 0.97
 4 16 -4 1.52 1.06
 16 -4 -4 0.61 0.9
 -16 4 4 0.71 1.06
 16 -6 -4 -0.47 1.03
 6 16 -4 1.42 1.2
 -16 6 4 -0.62 1.08
 8 16 -4 2.11 1.31
 16 -8 -4 3.25 1.11
 -16 8 4 1.55 1.14
 -16 10 -4 5.06 1.68
 10 16 -4 1.42 1.38
 16 -10 -4 0.93 1.22
 -16 10 4 -0.51 1.14
 10 16 4 3.75 1.18
 -16 12 -4 5.07 1.82
 16 -12 -4 2.24 1.36
 12 16 -4 0.28 1.62
 12 16 4 1.62 1.25
 -16 12 4 0.34 1.11
 -16 14 -4 3.62 2.23
 -16 14 4 0.54 1.15
 14 16 4 -1.49 1.17
 17 13 -4 -0.62 1.13
 -13 17 -4 1.03 1.73
 -13 17 4 1.13 1.17
 17 13 4 -1.09 1.11
 17 11 -4 0.22 1.07
 -11 17 -4 0.16 1.52
 -17 -11 4 5.51 1.89
 -11 17 4 1.01 1.19
 17 9 -4 0.54 0.99
 -9 17 -4 1.27 1.27
 17 9 4 -0.46 1.13
 -9 17 4 0.93 1.17
 -17 -9 4 1.66 1.69
 -7 17 -4 0.7 1.09
 17 7 -4 0.06 0.91
 17 7 4 2.44 1.3
 -17 -7 4 -0.49 1.46
 -7 17 4 1.77 1.19
 -5 17 -4 8.97 1.58
 17 5 -4 7.77 1.47
 17 5 4 10.49 1.97
 -5 17 4 12.7 1.92
 -17 -5 4 10.96 1.58
 17 3 -4 0.89 0.8
 -3 17 -4 0.11 0.98
 -17 -3 4 0.98 1.2
 17 3 4 1.24 1.21
 -1 17 -4 -0.63 0.94
 17 1 -4 0.22 0.83
 -17 -1 4 -0.44 1.11
 17 1 4 -0.74 1.22
 1 17 -4 -0.57 1.07
 17 -1 -4 0.55 0.83
 17 -1 4 -2.44 1.11
 -17 1 4 -0.59 1.06
 17 -3 -4 -0.06 0.94
 3 17 -4 0.21 1.11
 -17 3 4 -1.58 1.14
 5 17 -4 0.93 1.16
 17 -5 -4 -0.14 0.94
 -17 5 4 1.26 1.2
 7 17 -4 1.82 1.29
 17 -7 -4 1.29 1.1
 -17 7 4 0.26 1.18
 9 17 -4 9.77 1.6
 17 -9 -4 11.15 1.8
 -17 9 4 8.22 1.71
 11 17 -4 3.12 1.57
 17 -11 -4 3.96 1.42
 11 17 4 4.9 1.25
 -17 11 4 3.57 2.32
 -17 13 -4 4.02 3.1
 13 17 4 -0.79 1.22
 -17 13 4 2.62 1.19
 -12 18 -4 1.89 1.5
 18 12 -4 0.4 1.11
 18 12 4 -1.52 1.06
 -12 18 4 3.62 1.29
 18 10 -4 -0.73 1.46
 -10 18 -4 0.75 1.42
 18 10 4 -0.45 1.06
 -18 -10 4 0.2 1.88
 -8 18 -4 1.47 1.27
 18 8 -4 0.26 0.99
 -8 18 4 4.62 1.37
 -18 -8 4 -0.6 1.61
 18 8 4 0.09 1.27
 18 6 -4 4.22 1.02
 -6 18 -4 4.11 1.27
 -18 -6 4 2.66 1.5
 18 6 4 4.54 1.29
 18 4 -4 7.64 1.44
 -4 18 -4 9.23 1.68
 18 4 4 7.88 1.4
 -18 -4 4 8.97 1.54
 18 2 -4 4.68 1.01
 -2 18 -4 5.55 1.15
 18 2 4 3.63 1.3
 -18 -2 4 2.75 1.33
 18 0 -4 0.19 0.86
 0 18 -4 0.01 1.08
 -18 0 4 -1.43 1.22
 18 -2 -4 4.29 0.94
 2 18 -4 6.83 1.26
 -18 2 4 3.72 1.31
 18 -4 -4 3.54 0.99
 4 18 -4 3.56 1.29
 -18 4 4 1.39 1.31
 6 18 -4 0.39 1.29
 18 -6 -4 1.58 1.11
 -18 6 4 -1.46 1.28
 18 -8 -4 1.41 1.25
 8 18 -4 -0.05 1.43
 -18 8 4 -0.58 1.32
 10 18 -4 2.43 1.54
 18 -10 -4 1.99 1.37
 -18 10 4 1.24 1.34
 12 18 -4 -1.66 1.8
 -18 12 4 2.56 1.23
 12 18 4 -0.09 1.27
 19 9 -4 -0.65 0.99
 -9 19 -4 0.3 1.27
 19 9 4 -1.71 1.21
 -9 19 4 3.11 1.43
 19 7 -4 0.72 1
 -7 19 -4 3.85 1.85
 -19 -7 4 -0.97 1.62
 -7 19 4 9.25 1.92
 19 5 -4 -0.51 0.86
 -5 19 -4 2.03 1.19
 -19 -5 4 -1.49 1.49
 19 5 4 -0.96 1.17
 19 3 -4 4.58 1
 -3 19 -4 5.41 1.24
 19 3 4 3.14 1.39
 -19 -3 4 2.64 1.45
 19 1 -4 4.9 1.02
 -1 19 -4 5.66 1.25
 -19 -1 4 2.91 1.4
 19 1 4 1.12 1.41
 1 19 -4 1.71 1.24
 19 -1 -4 1.85 0.92
 -19 1 4 -1.21 1.41
 3 19 -4 0.38 1.3
 19 -3 -4 -0.88 1.01
 19 -5 -4 0.34 1.11
 5 19 -4 1.48 1.37
 7 19 -4 2.46 1.49
 19 -7 -4 2.31 1.23
 -19 7 4 0.66 1.44
 9 19 -4 -2.12 2.33
 -19 9 4 -0.03 1.34
 -8 20 -4 0.08 1.22
 20 8 -4 -0.74 0.92
 -8 20 4 3.87 1.59
 20 6 -4 -0.66 0.99
 -6 20 -4 0.42 1.22
 -6 20 4 4.78 1.85
 20 6 4 -2.59 1.35
 20 4 -4 1.68 1.08
 -4 20 -4 1.5 1.79
 20 4 4 -0.58 2.51
 -2 20 -4 0.75 1.25
 20 2 -4 -0.19 0.93
 20 0 -4 1.99 1.02
 0 20 -4 2.2 1.29
 20 -2 -4 9.71 1.64
 2 20 -4 9.76 1.87
 4 20 -4 0.8 1.45
 20 -4 -4 0.77 1.4
 6 20 -4 -0.22 2.62
 20 -6 -4 0.51 1.27
 -20 6 4 -2.61 1.47
 8 20 -4 -0.17 1.61
 20 -8 -4 -0.41 1.31
 -20 8 4 1.74 1.48
 21 5 -4 3.42 1.02
 -5 21 -4 3.2 1.34
 -3 21 -4 1.32 1.36
 21 3 -4 0.46 0.86
 -1 21 -4 1.97 1.33
 21 1 -4 0.23 0.92
 1 21 -4 1.36 1.39
 21 -1 -4 -0.12 1.07
 3 21 -4 1.34 1.4
 21 -3 -4 0.03 1.11
 5 21 -4 -0.62 1.53
 21 -5 -4 0.51 1.24
 -21 5 4 -2.37 1.54
 0 -1 -5 -0.05 0.54
 0 1 -5 0.8 0.57
 0 1 -5 0.48 0.53
 -1 0 -5 0.42 0.56
 1 0 -5 0.46 0.63
 1 0 -5 0.18 0.47
 -1 0 -5 0.16 0.48
 -1 0 5 1.31 1.47
 0 1 5 1.62 1.27
 1 0 5 1.32 1.34
 1 0 5 -1.53 1.27
 0 -1 5 -0.47 1.28
 0 -1 5 0.09 1.27
 -1 2 -5 34.02 1.76
 -2 -1 -5 34.19 1.77
 1 -2 -5 33.47 3.18
 1 -2 -5 32.31 1.73
 2 1 -5 33.24 1.83
 -1 2 -5 33.66 1.72
 -2 -1 -5 34.23 1.76
 2 1 -5 34.24 1.75
 1 -2 5 32.63 2.92
 -2 -1 5 31.83 3.22
 2 1 5 31.05 2.92
 -1 2 5 33.11 1.73
 1 -2 5 38.04 3.06
 -1 2 5 35.22 3.09
 2 1 5 34.33 2.94
 2 -1 -5 47.02 2.22
 -2 1 -5 47.43 2.2
 1 2 -5 45.83 2.24
 2 -1 -5 43.18 3.57
 -1 -2 -5 47.03 2.21
 1 2 -5 47.71 2.19
 -2 1 -5 48.03 2.18
 -2 1 5 46.92 2.23
 -1 -2 5 46.67 3.59
 1 2 5 40.96 3.32
 -2 1 5 46.71 3.58
 2 -1 5 43.92 3.35
 2 -1 5 42.39 3.41
 -1 -2 5 45.49 3.57
 1 2 5 38.78 2.16
 2 -3 -5 6.21 1.74
 -2 3 -5 6.2 0.8
 3 2 -5 6.35 0.84
 -3 -2 -5 6.1 0.95
 2 -3 -5 5.42 0.86
 -2 3 -5 6.24 0.88
 3 2 -5 6.31 1.05
 -3 -2 5 4.61 1.82
 3 2 5 6.43 1.58
 3 2 5 7.84 2.07
 -2 3 5 9.35 2.41
 2 -3 5 7.62 1.77
 2 -3 5 3.52 1.68
 -2 3 5 5.85 0.85
 3 0 -5 112.27 6.47
 0 -3 -5 121.99 6.48
 -3 0 -5 122.15 5.4
 0 3 -5 121.85 5.39
 -3 0 -5 125.65 5.41
 3 0 -5 120.04 5.41
 0 -3 -5 124.25 5.42
 0 3 -5 126.88 5.44
 0 -3 5 124.78 6.6
 0 -3 5 116.22 6.48
 3 0 5 120.65 6.42
 0 3 5 126.48 6.6
 -3 0 5 115.54 6.56
 3 0 5 123.21 6.43
 0 3 5 127.12 5.4
 3 -2 -5 6.1 1.75
 2 3 -5 5.03 0.82
 3 -2 -5 4.35 0.62
 -3 2 -5 4.55 0.8
 -3 2 -5 4.66 0.83
 -2 -3 -5 3.54 0.61
 2 3 -5 4.83 0.95
 -3 2 5 6.03 1.79
 2 3 5 1.95 1.53
 2 3 5 4.49 0.56
 -2 -3 5 4.97 1.69
 3 -2 5 6.92 1.64
 3 -2 5 5.5 1.75
 -2 -3 5 3.38 1.58
 -3 2 5 4.56 0.84
 -4 -3 -5 57.78 2.65
 -3 4 -5 55.73 2.62
 4 3 -5 57.48 2.62
 3 -4 -5 54.48 2.63
 -3 4 -5 56.57 2.58
 3 -4 -5 52.36 3.85
 4 3 -5 56.89 2.7
 3 -4 5 49.46 3.95
 4 3 5 58.92 3.56
 3 -4 5 50.13 3.79
 -4 -3 5 52.43 4.12
 -4 -3 5 51.91 4.01
 4 3 5 57.35 3.63
 4 3 5 58.26 2.58
 -3 4 5 56.36 2.63
 -3 4 5 54.47 3.96
 -4 -1 -5 0.73 0.57
 -1 4 -5 0.54 0.46
 1 -4 -5 -1.84 1.58
 -4 -1 -5 0.57 0.53
 4 1 -5 0.75 0.54
 -1 4 -5 0.65 0.54
 4 1 -5 1.8 1.48
 1 -4 -5 0.52 0.61
 4 1 5 0.28 1.33
 -1 4 5 0.81 0.51
 1 -4 5 1.43 1.54
 1 -4 5 -0.12 1.46
 -4 -1 5 -2.59 1.49
 -1 4 5 3.14 1.57
 4 1 5 0.36 1.25
 -1 -4 -5 1.16 1.4
 -4 1 -5 1.04 0.51
 4 -1 -5 0.7 0.56
 4 -1 -5 -1 1.41
 -1 -4 -5 0.5 0.56
 1 4 -5 0.92 0.6
 -4 1 -5 0.58 0.5
 1 4 -5 0.92 0.47
 4 -1 5 1.53 1.37
 4 -1 5 3.43 1.35
 1 4 5 1.41 1.38
 -4 1 5 1.03 1.43
 -4 1 5 0.36 0.56
 -1 -4 5 0.81 1.57
 -1 -4 5 1.8 1.51
 -3 -4 -5 0.04 0.57
 4 -3 -5 0.61 1.42
 3 4 -5 -0.05 0.62
 -4 3 -5 0.02 0.48
 3 4 -5 -0.03 0.49
 4 -3 -5 0.21 0.52
 -4 3 -5 0.28 0.49
 -4 3 5 -2.05 1.59
 4 -3 5 -0.45 1.35
 -3 -4 5 1.46 1.51
 -3 -4 5 -0.86 1.56
 4 -3 5 1.35 1.25
 -4 3 5 0.16 0.55
 4 -5 -5 20.76 2.84
 -5 -4 -5 22.68 1.38
 -4 5 -5 19.6 1.21
 -4 5 -5 21.45 1.33
 4 -5 -5 21.78 1.37
 5 4 -5 22.35 1.49
 5 4 -5 22.95 1.32
 5 4 5 22.97 2.13
 4 -5 5 23.72 2.95
 -5 -4 5 16.24 2.93
 -5 -4 5 17 2.94
 4 -5 5 20.91 2.59
 -4 5 5 22.13 1.35
 -4 5 5 19.18 3.06
 5 2 -5 3.02 0.58
 2 -5 -5 1.9 0.53
 -2 5 -5 2.64 0.62
 -5 -2 -5 2.31 0.57
 2 -5 -5 2.77 1.58
 5 2 -5 1.75 1.64
 -2 5 -5 2.83 0.49
 5 2 -5 3.57 0.79
 -5 -2 5 3.14 1.74
 5 2 5 4.14 1.34
 2 -5 5 2.19 1.81
 -2 5 5 3.07 0.61
 -2 5 5 2.98 1.75
 5 2 5 4.46 1.45
 2 -5 5 1.36 1.52
 -5 0 -5 -0.07 0.54
 5 0 -5 -0.05 0.5
 0 -5 -5 -1.41 1.44
 5 0 -5 1.83 1.46
 0 -5 -5 0.24 0.53
 -5 0 -5 0.09 0.48
 0 5 -5 0.03 0.56
 0 5 -5 0.12 0.43
 0 -5 5 0.48 1.38
 0 5 5 1.38 0.49
 -5 0 5 0.01 1.51
 -5 0 5 -0.14 0.59
 0 -5 5 2.53 1.5
 0 5 5 1.79 1.58
 5 0 5 -1.53 1.33
 5 0 5 1.73 1.31
 5 -2 -5 4.13 1.79
 2 5 -5 4.3 0.8
 -2 -5 -5 4.91 0.7
 5 -2 -5 4.87 0.69
 -2 -5 -5 3.31 1.63
 2 5 -5 4.71 0.72
 -5 2 -5 4.45 0.83
 -5 2 -5 4.63 0.77
 5 -2 5 4.88 2.06
 -5 2 5 4.06 0.87
 -2 -5 5 5.83 1.67
 -2 -5 5 4.05 1.73
 -5 2 5 6.1 1.93
 2 5 5 5.4 1.71
 5 -2 5 5.95 1.61
 4 5 -5 3.17 0.73
 5 -4 -5 3.97 0.69
 4 5 -5 4.27 0.83
 5 -4 -5 3.14 1.9
 -4 -5 -5 3.63 0.63
 -5 4 -5 3.7 0.6
 -4 -5 5 3.48 1.47
 -4 -5 5 1.99 1.74
 4 5 5 3.11 0.49
 -5 4 5 1.98 1.78
 4 5 5 3.3 1.35
 4 5 5 5.98 1.57
 5 -4 5 0.23 1.78
 -5 4 5 4.54 0.91
 5 -6 -5 2.44 1.85
 6 5 -5 3.12 0.61
 6 5 -5 3.18 0.75
 -5 6 -5 3.04 0.65
 5 -6 -5 2.67 0.65
 -5 6 5 2.32 1.93
 -5 6 5 2.54 0.67
 -6 -5 5 2.92 1.65
 5 -6 5 6.48 1.93
 -6 -5 5 6.29 2.13
 -3 6 -5 5.57 0.96
 3 -6 -5 8.49 1.97
 6 3 -5 6.35 0.92
 3 -6 -5 6.08 0.95
 6 3 -5 6.18 1.14
 -3 6 -5 4.69 0.71
 -6 -3 5 4.34 1.82
 -3 6 5 5.55 2.07
 6 3 5 6.82 1.42
 3 -6 5 6.77 1.67
 -3 6 5 5.78 0.99
 3 -6 5 5.24 1.78
 6 1 -5 10.61 2.22
 -1 6 -5 11.49 1.11
 -6 -1 -5 10.52 0.88
 1 -6 -5 11.59 1.1
 6 1 -5 11.56 1.06
 1 -6 -5 10.95 2.23
 -1 6 -5 11.07 0.88
 -6 -1 5 9.94 1.14
 6 1 5 15.75 2.12
 6 1 5 8.39 2.17
 1 -6 5 11.11 2.14
 -1 6 5 12.12 1.03
 -6 -1 5 11.3 2.67
 -1 6 5 10.3 2.18
 1 -6 5 11.42 2.11
 1 6 -5 55.24 2.66
 6 -1 -5 56.3 2.64
 6 -1 -5 49.49 3.88
 -6 1 -5 55.57 2.57
 -1 -6 -5 57.89 3.99
 -1 -6 -5 57.05 2.66
 1 6 -5 56.39 2.57
 6 -1 5 49.87 3.8
 -1 -6 5 54.21 4.08
 6 -1 5 59.86 3.78
 -6 1 5 48.99 4.11
 -1 -6 5 51.79 3.97
 1 6 5 60.54 4.08
 -6 1 5 55.32 2.63
 1 6 5 57.19 2.6
 -6 3 -5 0.12 0.49
 3 6 -5 -0.09 0.48
 -3 -6 -5 0.9 0.65
 -3 -6 -5 -0.27 1.34
 6 -3 -5 0.15 0.55
 6 -3 -5 1.88 1.54
 3 6 -5 -0.38 0.62
 -6 3 5 0.06 0.58
 6 -3 5 1.9 1.51
 6 -3 5 2.47 1.47
 -3 -6 5 -1.16 1.65
 3 6 5 0.59 1.59
 -6 3 5 -0.62 1.48
 -3 -6 5 2.75 1.68
 -6 5 -5 0.37 0.56
 -5 -6 -5 0.72 0.62
 5 6 -5 0.46 0.53
 5 6 -5 0.68 0.65
 6 -5 -5 0.69 1.6
 6 -5 -5 -0.08 0.61
 -6 5 5 -0.14 1.74
 6 -5 5 0.69 1.89
 -6 5 5 0.76 0.62
 5 6 5 1.69 1.05
 -5 -6 5 -2.82 1.54
 -5 -6 5 -1.16 1.81
 5 6 5 1.9 1.05
 6 -7 -5 46.32 4.52
 -6 7 -5 61.95 2.87
 7 6 -5 63.21 2.87
 6 -7 -5 64.77 2.88
 -6 7 -5 47.48 4.33
 7 6 -5 61.24 2.94
 -6 7 5 61.83 2.89
 6 -7 5 61.47 4.65
 -4 7 -5 5.14 1.01
 7 4 -5 5.17 1
 4 -7 -5 1.54 1.81
 4 -7 -5 5.16 0.93
 7 4 -5 5.73 1.22
 -4 7 5 2 2.19
 -7 -4 5 4.31 1.99
 -4 7 5 4.81 1.01
 -7 -4 5 5.8 2.11
 4 -7 5 5.72 1.96
 -2 7 -5 0.69 0.64
 2 -7 -5 0.72 0.63
 2 -7 -5 3.24 1.76
 7 2 -5 1.32 1.65
 -2 7 -5 0.83 0.41
 7 2 -5 0.53 0.56
 -2 7 5 0.68 0.62
 -7 -2 5 0.65 1.72
 7 2 5 0.51 1.26
 2 -7 5 2.59 1.63
 -2 7 5 -2.43 2.05
 2 -7 5 -0.9 1.76
 0 -7 -5 12.28 1.13
 -7 0 -5 10.34 1.06
 7 0 -5 12.24 1.09
 0 7 -5 12.25 1.06
 0 -7 -5 13.08 2.28
 7 0 -5 12.77 2.58
 0 7 -5 12.55 0.87
 -7 0 5 11.66 1.03
 0 7 5 12 1.07
 0 7 5 13.43 2.99
 0 -7 5 11.43 2.52
 7 0 5 13.17 2.3
 0 -7 5 11.73 2.76
 -7 0 5 9 2.1
 7 -2 -5 2.36 1.53
 2 7 -5 2.46 0.5
 -2 -7 -5 3.32 0.72
 -7 2 -5 2.83 0.51
 2 7 -5 2.47 0.71
 -2 -7 -5 -0.73 1.59
 7 -2 -5 2.55 0.64
 -7 2 5 1.83 0.56
 7 -2 5 2.64 1.73
 -2 -7 5 0.83 1.43
 7 -2 5 3.8 1.64
 -7 2 5 0.11 1.97
 -2 -7 5 4.58 1.82
 -7 4 -5 1.41 0.56
 7 -4 -5 -0.33 1.6
 4 7 -5 1.35 0.71
 4 7 -5 1.65 0.54
 7 -4 -5 0.92 0.65
 -4 -7 -5 1.11 0.62
 -4 -7 5 2.03 1.62
 -4 -7 5 -0.96 1.66
 7 -4 5 2.54 1.75
 -7 4 5 0.7 1.71
 -7 4 5 1.41 0.64
 4 7 5 3.14 1.42
 7 -6 -5 21.72 1.43
 -7 6 -5 20.91 1.36
 6 7 -5 20.38 1.34
 6 7 -5 19.5 1.49
 -7 6 -5 18.12 3.1
 7 -6 -5 17.2 3.52
 -7 6 5 20.53 1.41
 -7 6 5 20.45 3.32
 7 -6 5 16.16 3.41
 7 -8 -5 35.38 1.99
 8 7 -5 35.22 2.06
 8 7 -5 36.69 1.98
 -7 8 -5 35.9 2.04
 7 -8 5 37.92 4.23
 -7 8 5 36.07 2.07
 -5 8 -5 1.44 1.89
 8 5 -5 1.41 0.62
 -5 8 -5 1.67 0.68
 5 -8 -5 1.34 1.76
 5 -8 -5 1.52 0.67
 8 5 -5 1.65 0.98
 -5 8 5 1.26 0.75
 5 -8 5 3.44 2.22
 -5 8 5 1.27 2.36
 3 -8 -5 -0.15 0.66
 8 3 -5 0.06 0.61
 -3 8 -5 0.34 0.63
 8 3 -5 1.66 1.66
 3 -8 -5 0.05 1.86
 -3 8 5 -0.32 0.69
 -3 8 5 0.19 2.06
 -8 -3 5 2.3 1.87
 1 -8 -5 7.29 1.03
 -1 8 -5 6.31 1.09
 8 1 -5 7.65 1.94
 1 -8 -5 8.09 2.15
 8 1 -5 5.58 1.05
 -8 -1 5 5.74 1.02
 -1 8 5 2.93 2.25
 -1 8 5 5.84 0.79
 1 -8 5 6.31 1.92
 -8 -1 5 6.8 2.05
 1 -8 5 4.25 1.92
 8 1 5 8.01 1.64
 8 -1 -5 -2.97 1.64
 -8 1 -5 1.03 0.44
 -1 -8 -5 0.78 0.59
 -1 -8 -5 -0.43 1.68
 1 8 -5 0.8 0.65
 1 8 -5 1.13 0.44
 8 -1 -5 1 0.57
 -8 1 5 0.86 0.57
 -8 1 5 2.91 1.89
 1 8 5 0.97 1.85
 8 -1 5 4.26 1.52
 -1 -8 5 1.27 1.68
 1 8 5 -0.73 0.58
 -1 -8 5 0.31 1.55
 8 -1 5 2.64 1.46
 3 8 -5 6.54 0.83
 8 -3 -5 3.4 1.86
 -8 3 -5 6.96 0.88
 -3 -8 -5 6.35 1.08
 -3 -8 -5 8.57 2.53
 8 -3 -5 5.34 0.99
 3 8 -5 6.57 1.05
 -8 3 5 6.04 1.97
 -3 -8 5 5.81 2.03
 3 8 5 8.37 0.82
 -8 3 5 5.7 1.03
 3 8 5 4.92 1.83
 -3 -8 5 2.54 1.61
 8 -3 5 5.19 1.94
 8 -5 -5 4.5 0.77
 -8 5 -5 4.4 0.95
 5 8 -5 5.33 0.91
 -8 5 -5 5.3 1.85
 5 8 -5 5.4 1.19
 -8 5 5 3.54 0.71
 8 -5 5 6.87 2.18
 7 8 -5 2.43 0.66
 7 8 -5 2.74 0.79
 -8 7 -5 4.22 2.02
 8 -7 -5 3.55 0.78
 -8 7 -5 3.73 0.79
 -8 7 5 3.78 0.84
 9 8 -5 -0.48 0.89
 8 -9 -5 -0.07 0.74
 9 8 -5 0.13 0.73
 -8 9 -5 0.23 0.87
 -8 9 5 1.38 0.87
 -6 9 -5 66.69 3.13
 9 6 -5 62.09 3.18
 9 6 -5 61.8 3.04
 6 -9 -5 61.99 3.04
 4 -9 -5 3.86 2.05
 -4 9 -5 6.59 1.12
 9 4 -5 5.5 1.05
 4 -9 -5 6 1.17
 -4 9 5 5.31 0.85
 9 2 -5 1.83 0.69
 2 -9 -5 2.05 0.7
 -2 9 -5 1.23 0.7
 2 -9 -5 1.42 1.86
 2 -9 5 3.01 2.47
 -2 9 5 0.49 0.67
 -9 -2 5 1.41 0.71
 -2 9 5 0.88 2.18
 9 0 -5 5.39 0.76
 0 9 -5 5.13 0.8
 0 -9 -5 2.85 2.02
 0 -9 -5 5.3 1.07
 -9 0 5 4.43 0.96
 9 0 5 8.97 2.19
 0 9 5 2.47 2.05
 0 9 5 4.57 0.77
 -9 2 -5 3.74 0.76
 -2 -9 -5 2.6 2
 2 9 -5 2.97 0.7
 -2 -9 -5 3.37 0.69
 9 -2 -5 2.33 0.65
 9 -2 5 3.1 1.76
 9 -2 5 1.64 1.78
 2 9 5 5.82 1.99
 -9 2 5 3.64 0.66
 9 -4 -5 11.99 1.29
 4 9 -5 11.27 1.25
 4 9 -5 11.82 1.03
 -9 4 -5 11.99 1.08
 9 -4 5 18.51 3.09
 -9 4 5 12.53 1.3
 6 9 -5 1.01 0.6
 -9 6 -5 1.66 0.74
 9 -6 -5 0.78 0.67
 -9 6 -5 -2.28 1.79
 6 9 -5 1.08 0.77
 -9 6 5 1.33 0.74
 9 -6 5 5.98 2.26
 8 9 -5 7.33 1.3
 8 9 -5 6.23 1.22
 -9 8 -5 6.39 1.4
 -9 8 5 8.14 1.38
 -9 10 -5 18.79 1.79
 10 9 -5 19.76 1.77
 9 -10 -5 19.41 1.66
 10 9 -5 19.4 1.62
 -9 10 5 19.1 1.65
 -7 10 -5 97.07 4.49
 10 7 -5 95.75 4.56
 7 -10 -5 96.61 4.45
 10 7 -5 99.14 4.45
 -7 10 5 94.16 4.47
 -5 10 -5 0.8 0.75
 5 -10 -5 -0.3 0.75
 10 5 -5 0.67 0.69
 -5 10 5 -0.49 0.89
 3 -10 -5 3.43 2.17
 -3 10 -5 2.48 0.71
 10 3 -5 2.29 0.68
 3 -10 -5 2.63 0.93
 -3 10 5 0.96 2.35
 -3 10 5 1.45 0.78
 -10 -3 5 1.41 0.75
 -1 10 -5 2.05 0.77
 1 -10 -5 2.45 2.01
 1 -10 -5 1.28 0.69
 10 1 -5 1.32 0.64
 -1 10 5 4.23 2.24
 -10 -1 5 1.13 0.66
 -1 10 5 1.08 0.78
 10 -1 -5 -0.08 0.67
 -1 -10 -5 0.15 0.88
 -1 -10 -5 -0.73 2.05
 1 10 -5 -0.04 0.73
 1 10 5 4.53 2.12
 -10 1 5 -0.27 0.67
 10 -3 -5 1.74 0.63
 -3 -10 -5 1.3 0.64
 3 10 -5 2.35 0.75
 10 -3 5 -2.24 2.02
 -10 3 5 2.6 0.74
 10 -5 -5 2.51 0.75
 -10 5 -5 -1.84 2.05
 5 10 -5 2.3 0.76
 5 10 -5 3.08 0.81
 -10 5 -5 3.05 0.75
 -10 5 5 2.56 0.72
 10 -5 5 6.57 2.24
 7 10 -5 1.68 0.86
 10 -7 -5 1.86 0.8
 7 10 -5 0.88 0.72
 -10 7 -5 1.92 0.92
 -10 7 5 1.88 0.8
 10 -7 5 5.34 2.46
 -10 9 -5 1.85 1.04
 9 10 -5 1.09 0.97
 10 -9 -5 0.8 0.78
 -10 9 5 2.03 0.9
 11 10 -5 17.96 1.7
 10 -11 -5 19.16 1.75
 -10 11 -5 20.22 1.89
 11 10 -5 17 1.95
 -10 11 5 17.59 1.67
 -8 11 -5 2.26 1.01
 11 8 -5 2.75 0.86
 8 -11 -5 3.08 0.88
 -8 11 5 2.38 0.95
 -6 11 -5 128.36 5.92
 6 -11 -5 133.51 5.9
 11 6 -5 133.73 5.89
 -6 11 5 127.81 5.92
 4 -11 -5 45.85 2.42
 -4 11 -5 46.79 2.44
 11 4 -5 47.1 2.39
 -11 -4 5 45.73 2.45
 -4 11 5 43.98 2.55
 11 2 -5 0.88 0.71
 2 -11 -5 0.8 0.71
 -2 11 -5 1.49 0.78
 -2 11 5 1.29 0.85
 -11 -2 5 1.03 0.64
 -2 11 5 -2.91 2.48
 0 11 -5 0.7 0.77
 0 -11 -5 4.68 2.35
 11 0 -5 -0.51 0.65
 0 -11 -5 0 0.69
 0 11 5 0.68 0.73
 -11 0 5 0.09 0.7
 0 11 5 1.35 2.34
 2 11 -5 3.36 0.79
 -2 -11 -5 3.62 0.77
 11 -2 -5 3.63 0.79
 -11 2 5 3.06 0.71
 11 -4 -5 -0.22 0.7
 4 11 -5 0.29 0.74
 -11 4 5 0.81 0.71
 11 -4 5 1.79 0.75
 11 -6 -5 1.11 0.77
 6 11 -5 1.6 0.84
 -11 6 -5 2.4 0.87
 -11 6 5 1.41 0.81
 11 -8 -5 3.75 0.91
 8 11 -5 2.69 0.83
 8 11 -5 4.31 0.99
 -11 8 -5 5.02 1.1
 -11 8 5 3.49 0.96
 10 11 -5 9.84 1.66
 -11 10 -5 10.07 1.38
 11 -10 -5 10.07 1.47
 10 11 -5 9.53 1.49
 -11 10 5 8.93 1.5
 12 11 -5 -0.32 1.33
 12 11 -5 0.07 0.98
 -11 12 -5 1.83 1.34
 11 -12 -5 1.03 1.1
 -11 12 5 0.91 1.05
 -9 12 -5 4.41 1.27
 9 -12 -5 3.42 1.07
 12 9 -5 4.14 0.98
 -9 12 5 2.1 0.96
 -7 12 -5 0.25 0.94
 12 7 -5 0.7 0.83
 7 -12 -5 0.87 0.93
 -7 12 5 0.28 0.95
 -12 -7 5 0.67 0.97
 12 5 -5 3.33 0.76
 -5 12 -5 4.62 0.92
 5 -12 -5 3.11 0.91
 -5 12 5 5.05 1.02
 -12 -5 5 3.83 0.92
 12 3 -5 19.29 1.46
 -3 12 -5 17.9 1.52
 3 -12 -5 18.17 1.5
 -3 12 5 18.11 1.66
 -12 -3 5 17.14 1.48
 -1 12 5 3.7 0.89
 -12 -1 5 1.9 0.78
 1 12 -5 -0.44 0.79
 -1 -12 -5 -0.41 0.73
 12 -1 -5 0.16 0.7
 -12 1 5 0.37 0.7
 12 -3 -5 -0.26 0.74
 3 12 -5 -0.14 0.77
 -12 3 5 0.5 0.72
 12 -3 5 1.27 0.83
 12 -5 -5 0.67 0.77
 5 12 -5 0.73 0.82
 12 -5 5 0.99 0.85
 -12 5 5 0.29 0.74
 7 12 -5 0.72 0.94
 12 -7 -5 0.89 0.87
 -12 7 -5 2.17 1.54
 -12 7 5 1.11 0.92
 12 -9 -5 0.12 0.86
 -12 9 -5 1.63 1.23
 9 12 -5 0.36 1.05
 -12 9 5 0.95 0.9
 -12 11 -5 1.55 1.36
 11 12 -5 -0.55 1.28
 12 -11 -5 1.74 1.07
 11 12 -5 1.06 0.98
 -12 11 5 0.47 1
 12 -13 -5 1.25 1.28
 13 12 -5 0.86 1.04
 -12 13 -5 0.47 1.54
 -12 13 5 -1.34 1.02
 13 12 5 1.04 1.07
 13 10 -5 1.02 0.99
 10 -13 -5 1.73 1.11
 -10 13 -5 2.97 1.36
 -10 13 5 1.6 1
 -8 13 -5 11.18 1.74
 13 8 -5 11.14 1.49
 8 -13 -5 10.65 1.71
 -8 13 5 8.2 1.52
 -13 -8 5 12.06 1.8
 13 6 -5 0.5 0.79
 -6 13 -5 0.53 0.97
 6 -13 -5 0.73 0.91
 -13 -6 5 -0.19 0.96
 -6 13 5 0 0.94
 4 -13 -5 0.53 0.89
 13 4 -5 -0.03 0.71
 -4 13 -5 0.28 0.8
 -4 13 5 -0.36 0.91
 -13 -4 5 0.3 0.84
 2 -13 -5 3.19 0.89
 -2 13 -5 2.46 0.87
 13 2 -5 3.11 0.74
 -2 13 5 3.32 1.05
 -13 -2 5 3.44 0.91
 13 0 -5 0.67 0.73
 0 13 -5 0.6 0.84
 0 -13 -5 0.25 0.82
 -13 0 5 0.35 0.81
 13 0 5 2.81 1.02
 13 -2 -5 0.48 0.77
 2 13 -5 0.52 0.86
 13 -2 5 0.83 0.91
 -13 2 5 1.22 0.82
 13 -4 -5 13.89 1.38
 4 13 -5 12.71 1.43
 -13 4 5 14.42 1.46
 13 -6 -5 1.02 0.78
 6 13 -5 0.97 0.93
 -13 6 5 1.75 0.93
 -13 8 -5 5.66 1.27
 8 13 -5 3.34 1.1
 13 -8 -5 2.6 0.92
 -13 8 5 2.86 0.92
 13 -10 -5 8.52 1.64
 10 13 -5 7.86 1.39
 -13 10 -5 10.37 1.77
 -13 10 5 4.96 1.13
 13 -12 -5 10.01 1.88
 -13 12 -5 12.46 1.92
 12 13 -5 9.38 1.62
 -13 12 5 8.46 1.58
 -13 14 -5 4.3 1.75
 14 13 -5 3.61 1.69
 13 -14 -5 4.08 1.39
 -13 14 5 2.65 1.14
 14 13 5 3.53 1.22
 11 -14 -5 3.15 1.31
 -11 14 -5 3.31 1.51
 14 11 -5 1.98 1.07
 14 11 5 2.75 1.05
 -11 14 5 2.06 1
 -9 14 -5 0.73 1.31
 14 9 -5 -0.57 0.98
 9 -14 -5 0.76 1.18
 -14 -9 5 2.71 1.37
 14 9 5 1.37 1.13
 -9 14 5 0.62 0.95
 7 -14 -5 22.25 1.93
 14 7 -5 23.7 1.84
 -7 14 -5 22.27 1.95
 -7 14 5 21.27 1.82
 14 7 5 24.95 2.16
 -14 -7 5 24.02 2.08
 5 -14 -5 18.42 1.74
 -5 14 -5 18.53 1.72
 14 5 -5 18.19 1.65
 14 5 5 20.55 1.98
 -5 14 5 18 1.67
 -14 -5 5 17.01 1.8
 14 3 -5 12.72 1.42
 -3 14 -5 12.94 1.51
 3 -14 -5 14.59 1.57
 -3 14 5 16.34 1.57
 -14 -3 5 13.36 1.61
 14 3 5 16.67 1.88
 1 -14 -5 0.63 0.9
 14 1 -5 1.3 0.81
 -1 14 -5 1.08 0.85
 14 1 5 2.22 1.01
 -14 -1 5 1.16 0.84
 1 14 -5 1.34 0.93
 -1 -14 -5 1.29 0.87
 14 -1 -5 1.3 0.76
 14 -1 5 1.75 0.99
 -14 1 5 1.22 0.9
 14 -3 -5 1.18 0.78
 3 14 -5 2.33 0.9
 -14 3 5 1.63 0.85
 14 -3 5 2.07 1
 14 -5 -5 0.36 0.8
 5 14 -5 1.18 0.95
 -14 5 5 1.13 0.88
 14 -5 5 -2.17 1.01
 14 -7 -5 6.95 1.1
 7 14 -5 7.27 1.22
 -14 7 5 7.23 1.57
 9 14 -5 -0.05 1.2
 14 -9 -5 -0.1 1.02
 -14 9 -5 3.1 1.39
 -14 9 5 0.61 1.05
 14 -11 -5 1.13 1.19
 -14 11 -5 2.4 1.57
 11 14 -5 0.2 1.46
 -14 11 5 1.2 1.12
 -14 13 -5 6.64 1.81
 14 -13 -5 4.73 1.4
 -14 13 5 3.25 1.29
 13 14 5 5.14 1.17
 -14 15 -5 4.93 1.84
 15 14 5 2.39 1.12
 -14 15 5 2.07 1.11
 -12 15 -5 1.09 1.61
 -12 15 5 0.56 1.16
 10 -15 -5 9.94 1.99
 15 10 -5 4.14 1.16
 -10 15 -5 5.99 1.52
 15 10 5 5.91 1.24
 -15 -10 5 9.67 1.91
 -10 15 5 4.13 1.1
 15 8 -5 0.25 0.93
 -8 15 -5 -0.74 1.22
 8 -15 -5 1.11 1.15
 -8 15 5 1.2 1
 -15 -8 5 1.79 1.45
 15 8 5 2.43 1.24
 15 6 -5 1.59 0.94
 6 -15 -5 1.75 1.06
 -6 15 -5 2.7 1.17
 15 6 5 1.61 1.19
 -15 -6 5 3.02 1.26
 -6 15 5 3.16 1.05
 4 -15 -5 0.96 1.01
 -4 15 -5 0.39 1.01
 15 4 -5 0.57 0.85
 15 4 5 1.91 1.1
 -4 15 5 3.31 1.07
 -15 -4 5 1.39 1.16
 2 -15 -5 -0.82 1
 15 2 -5 -1.09 0.71
 -2 15 -5 0.23 0.88
 15 2 5 1.35 1.17
 -15 -2 5 0.43 1
 0 15 -5 1.05 0.93
 0 -15 -5 -0.86 0.96
 15 0 -5 0.74 0.81
 15 0 5 1.6 1.07
 -15 0 5 0.6 0.97
 2 15 -5 -0.29 1.11
 15 -2 -5 0.44 0.87
 -15 2 5 0.73 0.96
 15 -2 5 0.89 1.05
 15 -4 -5 0.28 0.86
 4 15 -5 0.88 0.99
 -15 4 5 1.01 0.97
 15 -6 -5 0.43 0.98
 6 15 -5 0.89 1.09
 -15 6 5 -0.71 1.04
 15 -8 -5 0.66 1.09
 8 15 -5 -0.71 1.23
 -15 8 5 -0.82 1.06
 -15 10 -5 3.93 1.76
 15 -10 -5 0.48 1.15
 10 15 -5 0.23 1.36
 -15 10 5 -0.95 1.1
 -15 12 -5 6.96 1.82
 15 -12 -5 4.44 1.36
 12 15 -5 0.38 1.7
 12 15 5 8.97 1.77
 -15 14 -5 4.12 1.89
 -15 14 5 1.26 1.12
 14 15 5 2.16 1.21
 -13 16 -5 0.96 1.77
 16 13 -5 -0.71 1.16
 16 13 5 0.26 1.25
 -13 16 5 2.95 1.12
 -11 16 -5 3.64 1.9
 16 11 -5 -0.1 1.1
 16 11 5 1.21 1.1
 -11 16 5 1.68 1.49
 16 9 -5 0.02 1.02
 -9 16 -5 0.72 1.39
 -9 16 5 1.55 1.07
 -16 -9 5 3.57 1.67
 16 9 5 1.29 1.09
 -7 16 -5 1.45 1.21
 7 -16 -5 1.23 1.19
 16 7 -5 0.62 0.93
 -16 -7 5 1.02 1.47
 -7 16 5 3.48 1.15
 16 7 5 1.91 1.3
 -5 16 -5 0.67 1.11
 5 -16 -5 -0.59 1.13
 16 5 -5 0.34 0.9
 -16 -5 5 0.84 1.36
 16 5 5 1.22 1.17
 16 3 -5 1.97 0.8
 3 -16 -5 1.82 1.14
 -3 16 -5 3.6 1.11
 -16 -3 5 4.61 1.24
 16 3 5 2.56 1.17
 1 -16 -5 1.94 1.11
 -1 16 -5 2.98 1.06
 16 1 -5 2.15 0.78
 -16 -1 5 4.05 1.17
 16 1 5 3.09 1.18
 1 16 -5 2.95 1.07
 16 -1 -5 2.45 0.84
 16 -1 5 1.74 1.15
 -16 1 5 2.7 1.03
 3 16 -5 1.98 1.05
 16 -3 -5 1.42 0.82
 -16 3 5 2.17 1.03
 5 16 -5 0.44 1.11
 16 -5 -5 0.37 0.89
 -16 5 5 -1.29 1.11
 7 16 -5 2.96 1.28
 16 -7 -5 3.1 1.12
 -16 7 5 2.22 1.15
 16 -9 -5 0.06 1.18
 9 16 -5 0.66 1.36
 -16 9 5 -1.64 1.12
 11 16 -5 -0.72 1.56
 16 -11 -5 0.13 1.29
 -16 11 5 1.92 1.22
 16 -13 -5 2.67 1.52
 -16 13 -5 5.14 2.06
 13 16 -5 -1.14 1.75
 13 16 5 2.52 1.19
 -16 13 5 1.57 1.13
 -12 17 -5 0.12 1.69
 17 12 -5 0.16 1.14
 17 12 5 -0.44 1.18
 -17 -12 5 6.38 2.03
 -12 17 5 3.12 1.2
 17 10 -5 0.29 1.41
 -10 17 -5 2.19 1.64
 -10 17 5 4.42 1.54
 17 10 5 2.03 1.2
 -17 -10 5 2.2 1.91
 -8 17 -5 4.33 1.37
 17 8 -5 2.43 1.07
 -17 -8 5 6.53 1.8
 17 8 5 4.55 1.26
 -6 17 -5 9.11 1.8
 17 6 -5 8.36 1.55
 -17 -6 5 12.88 1.76
 17 6 5 9.89 1.91
 -6 17 5 14.36 1.87
 4 -17 -5 6.55 1.35
 17 4 -5 7.68 1.45
 -4 17 -5 7.71 1.69
 17 4 5 9.32 1.45
 -17 -4 5 9.4 1.53
 -2 17 -5 6.63 1.16
 17 2 -5 3.83 0.86
 17 2 5 4.49 1.29
 17 0 -5 0.07 0.86
 0 17 -5 -0.58 1.06
 17 0 5 -1.26 1.22
 -17 0 5 -0.79 1.12
 17 -2 -5 1.92 0.92
 2 17 -5 2.25 1.18
 -17 2 5 0.95 1.13
 4 17 -5 0.6 1.17
 17 -4 -5 1.83 0.96
 -17 4 5 -0.92 1.2
 6 17 -5 2.05 1.28
 17 -6 -5 1.14 1.01
 -17 6 5 0.89 1.22
 17 -8 -5 0.14 1.16
 8 17 -5 0.41 1.38
 -17 8 5 -1.75 1.23
 10 17 -5 -0.34 1.97
 17 -10 -5 -0.47 1.51
 -17 10 5 -0.56 1.22
 17 -12 -5 1.33 1.39
 -17 12 5 0.79 1.11
 12 17 5 1.47 1.21
 18 9 -5 0.12 1.03
 -9 18 -5 0.37 1.4
 18 9 5 -0.2 1.06
 -9 18 5 3.62 1.43
 -18 -9 5 0.49 2.93
 -7 18 -5 2.96 1.91
 18 7 -5 2.49 1.36
 18 7 5 0.89 2.01
 -18 -7 5 4.86 1.73
 18 5 -5 2.16 0.99
 -5 18 -5 2.16 1.19
 -18 -5 5 0.77 1.51
 18 5 5 2.17 1.27
 -3 18 -5 1.41 1.15
 18 3 -5 1.76 0.98
 18 3 5 0.66 1.35
 -18 -3 5 1.98 1.42
 18 1 -5 0.25 0.92
 -1 18 -5 -0.09 1.19
 -18 -1 5 -0.51 1.32
 18 1 5 -1.99 1.33
 18 -1 -5 0.97 0.83
 1 18 -5 1.26 1.25
 -18 1 5 -0.53 1.25
 18 -3 -5 0.2 0.91
 3 18 -5 2.09 1.24
 -18 3 5 0.06 1.3
 5 18 -5 0.27 1.35
 18 -5 -5 0.64 1.02
 -18 5 5 -2.3 1.33
 18 -7 -5 0.84 1.21
 7 18 -5 1.51 1.52
 -18 7 5 -2.94 2.17
 18 -9 -5 1.07 1.28
 9 18 -5 1.21 1.52
 -18 9 5 0.07 1.28
 -8 19 -5 3.06 1.33
 19 8 -5 3.07 1.06
 -19 -8 5 4.58 1.9
 19 8 5 0.66 1.26
 -6 19 -5 1.47 1.27
 19 6 -5 1.06 1.02
 -19 -6 5 -3.84 3.47
 19 6 5 -0.94 1.2
 19 4 -5 4.62 1.09
 -4 19 -5 4.44 1.37
 -19 -4 5 2.22 1.64
 -2 19 -5 0.07 2.03
 19 2 -5 0.47 1.13
 -19 -2 5 -2.63 1.43
 19 0 -5 0.18 1.04
 0 19 -5 -0.97 1.24
 19 -2 -5 1.07 1.34
 2 19 -5 1.9 1.43
 4 19 -5 0.75 2.11
 19 -4 -5 1.54 1.68
 -19 4 5 -3.64 2.12
 6 19 -5 1.56 1.46
 19 -6 -5 0.64 1.14
 8 19 -5 0.9 1.61
 19 -8 -5 0.13 1.27
 -19 8 5 -0.76 1.38
 -5 20 -5 0.42 1.23
 20 5 -5 0.12 0.97
 -3 20 -5 6.47 1.31
 20 3 -5 4.58 1.08
 -20 -3 5 2.95 1.71
 -1 20 -5 2.96 1.27
 20 1 -5 2.94 0.99
 -20 -1 5 -2.89 1.54
 20 -1 -5 3.24 0.98
 1 20 -5 4.69 1.34
 3 20 -5 0.28 1.39
 20 -3 -5 -0.44 1.01
 5 20 -5 0.86 1.51
 20 -5 -5 -0.15 1.18
 0 0 -6 -0.32 0.55
 0 0 6 -0.28 1.62
 0 0 6 -2.04 1.57
 -1 1 -6 15.03 1.16
 -1 1 -6 16.23 1.29
 -1 -1 -6 15.84 1.2
 1 1 -6 15.65 1.35
 1 -1 -6 15.42 1.23
 1 1 -6 14.99 1.15
 -1 -1 6 14.65 2.82
 -1 -1 6 16.7 2.95
 1 -1 6 16.98 2.79
 1 -1 6 14.33 2.47
 -1 1 6 14.94 2.87
 1 1 6 12.87 2.65
 -1 1 6 16.53 1.24
 1 1 6 17.18 2.77
 0 2 -6 0.9 0.57
 0 2 -6 0.7 0.68
 0 -2 -6 0.53 0.63
 -2 0 -6 0.18 0.67
 -2 0 -6 0.54 0.59
 2 0 -6 0.43 0.51
 0 -2 6 1.67 1.78
 0 2 6 2.58 1.61
 0 -2 6 -0.04 1.57
 2 0 6 -0.24 1.57
 -2 0 6 2.44 1.79
 0 2 6 0.55 0.59
 2 -2 -6 32.22 3.39
 -2 2 -6 29.97 1.65
 2 2 -6 30.43 1.64
 -2 2 -6 30.07 1.7
 2 -2 -6 30.65 1.65
 2 2 -6 31.07 1.79
 -2 -2 -6 30.68 1.7
 2 2 6 29.88 3.19
 2 -2 6 26.77 3.15
 -2 -2 6 31.1 3.37
 -2 -2 6 27.09 3.43
 2 2 6 25.62 1.57
 -2 2 6 28.59 3.34
 2 -2 6 27.25 3.23
 2 2 6 23.64 3.08
 -2 2 6 32.44 1.67
 3 1 -6 5.97 0.98
 1 -3 -6 4.95 2.03
 -1 3 -6 5.45 0.93
 -1 3 -6 6.17 1.06
 1 -3 -6 5.62 1.04
 -3 -1 -6 5.88 1.06
 1 -3 6 5.77 1.8
 -1 3 6 11.82 2.73
 -3 -1 6 2.34 1.75
 3 1 6 7.19 1.89
 1 -3 6 5.05 2.14
 -1 3 6 7.28 0.94
 3 1 6 4.19 1.85
 3 -1 -6 0.99 0.55
 -1 -3 -6 0.59 0.59
 -3 1 -6 1.04 0.64
 -3 1 -6 0.88 0.58
 1 3 -6 0.9 0.54
 1 3 -6 1.16 0.71
 3 -1 -6 3.05 1.69
 1 3 6 2.31 1.76
 -3 1 6 2.44 1.72
 3 -1 6 2.68 1.75
 3 -1 6 1.52 1.77
 -1 -3 6 1.5 1.73
 -1 -3 6 3.24 1.73
 -3 1 6 1.41 0.65
 1 3 6 1.94 0.57
 3 -3 -6 3.99 1.83
 3 -3 -6 1.33 0.53
 -3 3 -6 2.81 0.6
 -3 -3 -6 1.51 0.65
 3 3 -6 2.63 0.78
 -3 3 -6 3.35 0.71
 3 3 -6 2.27 0.59
 -3 3 6 1.62 1.96
 -3 -3 6 0.82 2.18
 -3 3 6 2.19 0.63
 3 3 6 1.36 0.57
 3 3 6 -0.13 2.87
 -3 -3 6 2.92 1.69
 3 -3 6 3.04 1.62
 2 -4 -6 11.98 1.21
 4 2 -6 12.12 1.4
 -2 4 -6 13.18 1.23
 2 -4 -6 16.34 2.96
 4 2 -6 12.3 1.14
 -2 4 -6 12.62 1.08
 -4 -2 -6 12.45 1.21
 4 2 6 15.32 1
 -2 4 6 12.89 1.16
 -4 -2 6 11.87 2.91
 -2 4 6 16.92 2.93
 4 2 6 14.61 2.73
 4 2 6 10.74 2.71
 2 -4 6 10.49 2.67
 -4 -2 6 10.19 2.53
 4 0 -6 9.92 2.57
 -4 0 -6 8.08 1.05
 4 0 -6 8.78 1.07
 0 4 -6 8.93 1.16
 0 4 -6 7.92 0.97
 0 -4 -6 7.8 1.09
 -4 0 -6 9.3 1.08
 0 -4 -6 11.33 2.27
 0 4 6 14.71 2.88
 4 0 6 14.86 2.65
 0 -4 6 5.93 1.94
 4 0 6 7.89 2.05
 -4 0 6 8.59 2.2
 0 -4 6 13.08 2.86
 -4 0 6 7.64 1.11
 2 4 -6 41.31 2.03
 -4 2 -6 40.25 2.06
 -2 -4 -6 40.41 2.1
 4 -2 -6 39.61 2.07
 -4 2 -6 39.48 2.04
 4 -2 -6 39.62 3.59
 2 4 -6 40.69 2.13
 2 4 6 40.81 3.64
 4 -2 6 39.41 3.73
 4 -2 6 38.95 3.76
 -4 2 6 31.47 3.76
 2 4 6 43.55 2.02
 -2 -4 6 39.33 3.9
 -4 2 6 40.48 2.07
 -2 -4 6 37.37 3.59
 -4 -4 -6 7.96 1.14
 -4 4 -6 8.04 1.1
 -4 4 -6 7.72 0.98
 4 -4 -6 7.79 2.17
 4 4 -6 8.28 1.01
 4 -4 -6 6.51 0.98
 4 4 -6 5.95 1.22
 -4 4 6 7.41 1.08
 4 -4 6 8.07 2.08
 4 -4 6 2.78 2.03
 4 4 6 13.26 2.64
 4 4 6 5.29 0.74
 -4 4 6 9.4 2.24
 3 -5 -6 7.45 1.29
 -5 -3 -6 9.97 1.15
 -3 5 -6 9.95 1.13
 5 3 -6 8.95 1.08
 3 -5 -6 3.12 2.46
 5 3 -6 9.24 1.36
 -3 5 -6 7.97 0.95
 5 3 6 5.71 2.24
 -3 5 6 9.4 1.1
 -3 5 6 7.85 2.26
 3 -5 6 12.46 2.77
 3 -5 6 14.35 3.09
 1 -5 -6 0.27 0.69
 1 -5 -6 0.86 1.75
 5 1 -6 0.23 0.54
 -1 5 -6 0.35 0.67
 -5 -1 -6 0.86 0.65
 -1 5 -6 0.82 0.54
 5 1 6 2.99 1.82
 -5 -1 6 0.32 0.67
 -5 -1 6 1.4 1.76
 -1 5 6 1.27 0.62
 -1 5 6 4.06 2.03
 1 -5 6 0.51 1.73
 5 1 6 -1.51 1.65
 -1 -5 -6 -0.18 0.68
 -1 -5 -6 1.57 1.77
 -5 1 -6 0.49 0.59
 1 5 -6 0.2 0.7
 -5 1 -6 0.16 0.63
 1 5 -6 0.19 0.53
 5 -1 -6 -3.09 1.83
 5 -1 -6 0.12 0.61
 -5 1 6 -0.37 0.6
 -1 -5 6 1.09 1.84
 1 5 6 0.93 1.95
 5 -1 6 1.94 1.76
 5 -1 6 2.34 1.81
 -5 1 6 2.25 1.89
 -1 -5 6 3.19 1.71
 -3 -5 -6 33.19 1.83
 3 5 -6 32.57 1.88
 -5 3 -6 33.3 1.79
 5 -3 -6 28.6 2.02
 3 5 -6 33.04 1.76
 5 -3 -6 29.89 3.41
 3 5 6 28.03 3.59
 5 -3 6 24.22 3.51
 5 -3 6 34.47 3.52
 -5 3 6 33.13 1.78
 3 5 6 29.6 3.46
 3 5 6 33.47 1.7
 -5 3 6 26.2 3.69
 -5 -5 -6 0.06 0.6
 -5 5 -6 -0.19 0.63
 5 -5 -6 1.77 2.52
 5 5 -6 -0.28 0.62
 5 -5 -6 -0.22 0.55
 5 5 -6 -0.51 0.75
 -5 5 6 0.03 0.68
 -5 5 6 -0.21 2.64
 5 -5 6 -0.65 2.08
 5 -5 6 1.65 1.64
 -4 6 -6 19.57 1.42
 6 4 -6 19.84 1.39
 4 -6 -6 17.6 3.31
 4 -6 -6 18.6 1.33
 6 4 -6 20.93 1.57
 -4 6 6 13.62 3.19
 -4 6 6 19.47 1.43
 4 -6 6 20.35 3.48
 4 -6 6 19.57 2.97
 2 -6 -6 18.98 1.8
 6 2 -6 17.71 1.36
 -2 6 -6 18.86 1.39
 2 -6 -6 14.11 2.74
 -2 6 -6 17.14 1.21
 2 -6 6 26.48 3.33
 6 2 6 20.21 3.25
 -2 6 6 17.29 3.2
 -2 6 6 18.45 1.36
 2 -6 6 16.89 3.04
 0 -6 -6 2.7 1.85
 6 0 -6 2.19 0.61
 0 6 -6 3.37 0.63
 -6 0 -6 5.07 0.93
 0 6 -6 3.26 0.75
 0 6 6 3.82 0.72
 -6 0 6 3.63 0.72
 0 -6 6 3.95 1.84
 0 -6 6 -0.28 1.69
 0 6 6 2.58 2.14
 -2 -6 -6 64.26 4.77
 2 6 -6 70.61 3.22
 -6 2 -6 71.6 3.26
 2 6 -6 72.72 3.31
 2 6 6 68.44 3.23
 2 6 6 65.8 5.15
 6 -2 6 67.51 4.86
 6 -2 6 66.54 4.68
 -6 2 6 69.74 3.25
 4 6 -6 12.89 1.17
 4 6 -6 12.59 1.33
 -6 4 -6 12.01 1.17
 -4 -6 -6 12.26 1.26
 6 -4 -6 12.16 1.21
 6 -4 6 18.94 3.03
 -6 4 6 12.42 1.33
 6 -4 6 16.87 2.95
 6 -6 -6 20.03 1.46
 -6 6 -6 20.66 1.5
 6 6 -6 22.18 1.51
 6 6 -6 22.93 1.64
 6 -6 6 17.71 4.16
 -6 6 6 21.36 1.53
 7 5 -6 31.07 1.97
 -5 7 -6 30.52 1.88
 7 5 -6 31.95 1.83
 -3 7 -6 93.18 4.24
 3 -7 -6 86.86 5.9
 3 -7 -6 94.94 4.24
 7 3 -6 97.6 4.26
 -3 7 6 94.63 4.25
 -3 7 6 78.8 6.32
 1 -7 -6 1.51 0.63
 -1 7 -6 3.95 0.78
 -1 7 -6 2.6 0.56
 1 -7 -6 5.01 2.12
 -7 -1 6 2.92 0.76
 -1 7 6 2.08 0.73
 -1 7 6 -3.27 2.38
 -1 -7 -6 14.42 3.17
 -1 -7 -6 8.77 1.18
 7 -1 -6 9.01 1.12
 1 7 -6 8.54 1.83
 1 7 -6 9.35 1
 7 -1 6 8.09 2.33
 1 7 6 7.5 2.66
 -7 1 6 9.16 1.06
 7 -1 6 14.85 3.26
 7 -3 -6 0.6 0.59
 3 7 -6 0.44 0.75
 3 7 -6 0.92 0.62
 -3 -7 -6 0.44 0.64
 -7 3 -6 0.96 0.64
 7 -3 6 2.24 1.93
 7 -3 6 1.8 2.1
 -7 3 6 -0.17 0.68
 5 7 -6 2.84 0.84
 -5 -7 -6 2.93 0.69
 -7 5 -6 4 0.77
 5 7 -6 3.34 0.71
 7 -5 -6 3.13 0.78
 -7 5 6 3.74 0.82
 7 -7 -6 85.93 4.06
 7 7 -6 88.77 4.07
 7 7 -6 84.7 4.14
 -7 7 -6 92.5 4.16
 -7 7 6 85.43 4.08
 8 6 -6 18.11 1.69
 8 6 -6 20.9 1.51
 -6 8 -6 20.17 1.59
 6 -8 -6 17.86 1.45
 -6 8 6 18.72 1.59
 4 -8 -6 9.94 1.26
 -4 8 -6 9.99 1.3
 8 4 -6 9.91 1.25
 -4 8 6 10.2 1.36
 -2 8 -6 37.64 2
 2 -8 -6 36.57 1.98
 8 2 -6 36.95 1.95
 2 -8 -6 30.57 3.98
 -2 8 6 28.37 4.66
 -2 8 6 34.29 2.05
 -8 -2 6 36.03 2.01
 0 -8 -6 13.68 2.82
 0 8 -6 16.11 1.34
 8 0 -6 15.48 1.28
 0 -8 -6 17.06 1.34
 -8 0 6 14.65 1.26
 0 8 6 11.84 1.36
 0 8 6 7.39 3.04
 -2 -8 -6 0.55 0.69
 2 8 -6 1.2 0.6
 8 -2 -6 0.36 0.63
 2 8 -6 0.66 0.77
 -8 2 6 0.85 0.7
 -8 4 -6 4.34 0.75
 4 8 -6 3.69 0.71
 -4 -8 -6 3.36 0.71
 8 -4 -6 3.31 0.71
 4 8 -6 4.3 0.86
 -8 4 6 3.71 0.78
 8 -4 6 4.41 2.09
 6 8 -6 15.72 1.5
 -8 6 -6 16.08 1.43
 8 -6 -6 15.77 1.38
 6 8 -6 15.6 1.4
 -8 6 6 16.03 1.42
 8 -6 6 22.47 4.35
 8 -8 -6 3.42 0.74
 8 8 -6 6.57 1.04
 8 8 -6 4.63 0.83
 -8 8 -6 6.46 1.42
 -8 8 6 5.41 0.93
 9 7 -6 0.28 0.97
 7 -9 -6 0.12 0.73
 -7 9 -6 0.05 0.92
 9 7 -6 -0.6 0.79
 -7 9 6 -0.35 0.88
 5 -9 -6 0.02 0.79
 -5 9 -6 0.2 0.86
 9 5 -6 0.54 0.72
 -5 9 6 0.11 0.88
 9 3 -6 0.12 0.66
 -3 9 -6 -0.07 0.78
 3 -9 -6 0.14 0.76
 -3 9 6 -1.4 0.81
 -9 -3 6 -0.07 0.76
 -1 9 -6 12.04 1.29
 1 -9 -6 15.03 3.77
 1 -9 -6 13.04 1.32
 9 1 -6 12.43 1.24
 -9 -1 6 12.01 1.21
 -1 9 6 8.19 1.32
 -1 9 6 5.55 2.91
 -1 -9 -6 0.24 0.7
 1 9 -6 -0.31 0.76
 9 -1 -6 -0.37 0.67
 -9 1 6 0 0.73
 9 -3 -6 6.12 1.14
 -3 -9 -6 3.85 0.75
 3 9 -6 6.18 0.92
 -9 3 6 5.58 0.86
 5 9 -6 0.98 0.68
 5 9 -6 0.11 0.82
 9 -5 -6 0.45 0.67
 -9 5 -6 0.67 0.75
 -9 5 6 0.93 0.75
 9 -7 -6 19.73 1.5
 7 9 -6 20.47 1.59
 -9 7 -6 16.54 1.75
 7 9 -6 18.97 1.64
 -9 7 6 19.22 1.61
 -9 9 -6 0.79 0.98
 9 9 -6 0.39 0.81
 9 -9 -6 0.54 0.88
 9 9 -6 0.35 1.01
 -9 9 6 0.25 0.94
 10 8 -6 1.55 1.07
 10 8 -6 0.56 0.8
 8 -10 -6 0.38 0.77
 -8 10 -6 1.37 1.01
 -8 10 6 0.41 0.88
 6 -10 -6 0.27 0.88
 -6 10 -6 0.02 0.9
 10 6 -6 0.04 0.78
 -6 10 6 -0.51 0.88
 -4 10 -6 1.77 0.86
 4 -10 -6 1.35 0.75
 10 4 -6 2.08 0.79
 -4 10 6 0.1 0.86
 -10 -4 6 0.74 0.83
 -2 10 -6 35.1 2.04
 2 -10 -6 36.76 2.05
 10 2 -6 37.09 2.03
 2 -10 -6 40.54 4.73
 -10 -2 6 35.65 2
 -2 10 6 33.53 2.09
 -2 10 6 23.73 5.65
 0 -10 -6 0.09 0.78
 10 0 -6 -0.19 0.69
 0 10 -6 -0.13 0.74
 -10 0 6 0.35 0.69
 2 10 -6 3.86 0.88
 10 -2 -6 1.92 0.68
 -2 -10 -6 2.75 0.77
 -10 2 6 2.81 0.76
 4 10 -6 4.13 0.91
 10 -4 -6 3.44 0.81
 -10 4 6 3.79 0.87
 -10 6 -6 1.08 0.89
 6 10 -6 0.95 0.91
 10 -6 -6 1.03 0.74
 6 10 -6 0.37 1.04
 -10 6 6 1.62 0.84
 8 10 -6 14.15 1.55
 -10 8 -6 15.31 1.57
 10 -8 -6 14.34 1.44
 8 10 -6 13.06 1.61
 -10 8 6 13.21 1.56
 10 10 -6 2.2 1.2
 10 10 -6 1.11 0.89
 -10 10 -6 1.81 1.13
 10 -10 -6 2.05 0.99
 -10 10 6 1.53 0.93
 11 9 -6 0.98 0.92
 -9 11 -6 1.41 1.15
 9 -11 -6 0.81 1.09
 -9 11 6 0.2 0.97
 11 7 -6 -0.09 0.85
 -7 11 -6 1.15 1
 7 -11 -6 -0.19 0.9
 -7 11 6 -0.48 0.92
 -5 11 -6 1.03 0.96
 11 5 -6 0.37 0.86
 5 -11 -6 0.67 0.83
 -11 -5 6 0.06 0.92
 -5 11 6 -0.32 0.92
 3 -11 -6 31.7 1.95
 11 3 -6 34.65 1.94
 -3 11 -6 31.87 2.02
 -3 11 6 31.24 2.12
 11 1 -6 0.29 0.76
 1 -11 -6 0.27 0.81
 -1 11 -6 0.09 0.84
 -11 -1 6 0.1 0.77
 -1 -11 -6 3.03 0.79
 11 -1 -6 1.86 0.71
 1 11 -6 1.93 0.83
 -11 1 6 3.44 0.82
 -3 -11 -6 13.44 1.33
 11 -3 -6 11.42 1.29
 3 11 -6 11.82 1.41
 -11 3 6 11.72 1.35
 11 -5 -6 0.45 0.67
 11 -7 -6 1.12 0.87
 -11 7 -6 1.87 0.97
 7 11 -6 1.53 0.96
 -11 7 6 1.02 0.85
 9 11 -6 2.78 1.15
 -11 9 -6 2.12 1.13
 11 -9 -6 2.05 0.94
 -11 9 6 0.99 0.9
 11 11 -6 1.36 0.99
 11 -11 -6 1.69 1.07
 -11 11 -6 3.53 1.35
 11 11 -6 0.58 1.33
 -11 11 6 0.24 0.96
 10 -12 -6 0.74 1.05
 12 10 -6 -1.01 0.97
 -10 12 -6 1.88 1.35
 -10 12 6 0.25 1.01
 12 8 -6 0.93 0.91
 -8 12 -6 2.15 1.23
 8 -12 -6 1.04 1.06
 -8 12 6 0.34 1.04
 -12 -8 6 1.48 1.15
 -6 12 -6 1.46 1.07
 12 6 -6 1.29 0.83
 6 -12 -6 1.08 0.91
 -6 12 6 0.37 0.99
 -12 -6 6 -0.06 1.06
 12 4 -6 0.84 0.75
 4 -12 -6 0.52 0.85
 -4 12 -6 0.78 0.97
 -12 -4 6 0.69 0.85
 -4 12 6 0.02 1.01
 -2 12 -6 15.53 1.59
 12 2 -6 14.69 1.44
 2 -12 -6 15.91 1.53
 -12 -2 6 14.43 1.46
 0 12 -6 0.24 0.81
 12 0 -6 0.2 0.78
 0 -12 -6 -0.03 0.81
 -12 0 6 -0.21 0.75
 2 12 -6 -0.15 0.83
 12 -2 -6 0.61 0.78
 -2 -12 -6 0.53 0.78
 -12 2 6 -0.14 0.78
 12 -4 -6 1.86 0.74
 4 12 -6 3.01 0.93
 -12 4 6 2.45 0.84
 6 12 -6 -0.39 0.96
 12 -6 -6 -0.21 0.76
 -12 6 6 -0.04 0.84
 8 12 -6 0.31 1.06
 12 -8 -6 -0.28 0.94
 -12 8 -6 -0.7 1.07
 -12 8 6 0.15 1.02
 -12 10 -6 2.34 1.35
 10 12 -6 0.46 1.29
 12 -10 -6 0.75 1.1
 -12 10 6 0.2 0.96
 -12 12 -6 2.52 1.56
 12 -12 -6 0.65 1.18
 -12 12 6 0.58 1.06
 13 11 -6 1.85 1.08
 -11 13 -6 3.39 1.56
 11 -13 -6 3.65 1.24
 -11 13 6 2.14 1.08
 13 9 -6 0.75 1.01
 9 -13 -6 0.85 1.15
 -9 13 -6 -0.55 1.31
 -9 13 6 0.29 0.99
 -13 -9 6 0.18 1.32
 13 7 -6 -0.75 0.88
 -7 13 -6 -0.08 1.18
 7 -13 -6 0.86 1.02
 -13 -7 6 0.91 1.22
 -7 13 6 0.01 1
 5 -13 -6 0.83 0.97
 -5 13 -6 -0.11 1.05
 13 5 -6 -0.04 0.9
 -5 13 6 1.42 1.02
 -13 -5 6 0.38 0.9
 13 3 -6 20.49 1.67
 -3 13 -6 20.68 1.84
 3 -13 -6 22.91 1.72
 -3 13 6 25.16 1.81
 -13 -3 6 21.95 1.74
 13 1 -6 3.05 0.88
 1 -13 -6 4.25 0.97
 -1 13 -6 4.41 1.03
 -13 -1 6 2.93 0.95
 1 13 -6 3.64 0.93
 13 -1 -6 1.22 0.73
 -1 -13 -6 3.01 0.93
 -13 1 6 3.15 0.86
 13 -3 -6 -0.2 0.71
 3 13 -6 0.53 0.92
 13 -3 6 2.23 1
 -13 3 6 -0.52 0.85
 5 13 -6 4.41 1.05
 13 -5 -6 3.24 0.85
 -13 5 6 4.05 0.97
 13 -7 -6 -0.16 0.84
 7 13 -6 -0.51 1.08
 -13 7 6 -0.79 1
 9 13 -6 -1.2 1.18
 13 -9 -6 -0.36 0.98
 -13 9 6 -0.43 0.96
 13 -11 -6 11.07 1.84
 -13 11 -6 10.55 2.05
 11 13 -6 12 1.68
 -13 13 -6 2.53 1.73
 13 -13 -6 4.32 1.36
 -13 13 6 2.6 1.1
 -12 14 -6 5.3 1.96
 12 -14 -6 1.49 1.36
 -14 -12 6 11.36 2.21
 10 -14 -6 2.88 1.26
 -10 14 -6 2.2 1.51
 14 10 -6 1.45 1.06
 -10 14 6 1.43 0.99
 14 10 6 3.44 1.22
 -14 -10 6 5.54 1.53
 -8 14 -6 2.6 1.4
 8 -14 -6 1.47 1.1
 14 8 -6 1.44 1.05
 -14 -8 6 3.74 1.38
 -8 14 6 2.07 1.01
 14 6 -6 7.77 1.12
 -6 14 -6 8.65 1.74
 6 -14 -6 7.98 1.65
 -6 14 6 8.38 1.51
 -14 -6 6 8.45 1.83
 4 -14 -6 2.18 1.02
 -4 14 -6 1.59 1.13
 14 4 -6 2.03 0.91
 -14 -4 6 2.36 1.03
 2 -14 -6 4.42 1.03
 -2 14 -6 5.91 1.14
 14 2 -6 3.2 0.82
 -14 -2 6 4.49 1.09
 0 14 -6 22.21 1.78
 0 -14 -6 20.81 1.84
 14 0 6 28.26 2.14
 -14 0 6 22.94 1.8
 2 14 -6 9.52 1.42
 14 -2 -6 10.14 1.38
 -14 2 6 9.6 1.43
 14 -2 6 13.35 1.76
 14 -4 -6 1.6 0.8
 4 14 -6 2.94 1.05
 14 -4 6 1.2 1.13
 -14 4 6 1.21 0.94
 6 14 -6 0.15 1.09
 14 -6 -6 0.28 0.86
 -14 6 6 -0.66 0.96
 14 -8 -6 2.1 1.06
 8 14 -6 2.83 1.25
 -14 8 6 0.46 0.99
 14 -10 -6 6.43 1.26
 10 14 -6 6.72 1.51
 12 14 -6 -0.25 1.69
 -14 12 -6 3.12 1.73
 14 -12 -6 3.8 2.43
 -14 12 6 0.45 1.08
 11 -15 -6 2.63 1.33
 15 11 -6 0.66 1.14
 -11 15 -6 0.02 1.91
 -11 15 6 0.86 1.04
 -15 -11 6 6.16 1.84
 15 11 6 1.66 1
 9 -15 -6 3.03 1.26
 -9 15 -6 1.76 1.43
 15 9 -6 1.89 1.1
 -9 15 6 2.58 1.1
 15 9 6 2.22 1.13
 -15 -9 6 3.16 1.67
 -7 15 -6 3.84 1.38
 15 7 -6 1.44 0.98
 7 -15 -6 3.45 1.15
 15 7 6 5.27 1.27
 -15 -7 6 3.48 1.46
 -7 15 6 3.18 1.07
 15 5 -6 1.56 0.98
 -5 15 -6 1.2 1.19
 5 -15 -6 2.59 1.14
 15 5 6 4.02 1.33
 -15 -5 6 3.34 1.28
 15 3 -6 0 0.91
 3 -15 -6 0.41 1.08
 -3 15 -6 1.06 1.09
 15 3 6 3.44 1.26
 -15 -3 6 0.74 1.12
 -1 15 -6 1.04 1.12
 15 1 -6 0.96 0.9
 1 -15 -6 -0.24 1.07
 -15 -1 6 1.32 1.08
 15 1 6 1.41 1.2
 1 15 -6 11.03 1.6
 15 -1 -6 10.35 1.42
 15 -1 6 11.28 1.87
 -15 1 6 9.84 1.57
 3 15 -6 -1.19 1.01
 15 -3 -6 0.35 0.86
 -15 3 6 0.17 1.01
 15 -3 6 -2.5 1.12
 15 -5 -6 -0.12 0.94
 5 15 -6 0.28 1.1
 -15 5 6 -0.45 0.99
 7 15 -6 1.35 1.23
 15 -7 -6 0.82 1.08
 -15 7 6 -1.1 1.09
 15 -9 -6 0.28 1.1
 9 15 -6 0.4 1.37
 -15 9 6 -1.15 1.13
 11 15 -6 -2.48 1.58
 15 -11 -6 -0.8 1.47
 -15 11 6 -0.47 1.11
 10 -16 -6 4.43 1.57
 16 10 -6 1.99 1.17
 -10 16 -6 2.94 1.58
 16 10 6 3.67 1.22
 -16 -10 6 7.28 1.87
 -8 16 -6 0.35 1.56
 8 -16 -6 0.3 1.22
 16 8 -6 0.87 1
 -8 16 6 2.93 1.13
 -16 -8 6 1.34 1.63
 16 8 6 0.78 1.47
 -6 16 -6 1.74 1.29
 16 6 -6 1.96 0.93
 6 -16 -6 2.69 1.23
 -16 -6 6 4.18 1.48
 16 6 6 4.49 1.37
 4 -16 -6 4.38 1.22
 16 4 -6 3.7 0.98
 -4 16 -6 3.92 1.3
 16 4 6 5.64 1.3
 -16 -4 6 6.46 1.42
 -2 16 -6 3.42 1.19
 2 -16 -6 0.47 1.18
 16 2 -6 1.83 0.86
 16 2 6 4.74 1.38
 -16 -2 6 3.97 1.21
 0 16 -6 -0.19 1.05
 16 0 -6 0.32 0.87
 -16 0 6 -0.25 1.13
 16 0 6 -0.35 1.24
 2 16 -6 1.2 1.12
 16 -2 -6 0.47 0.84
 -16 2 6 -0.12 1.04
 16 -2 6 -0.79 1.21
 4 16 -6 1.93 1.17
 16 -4 -6 1.57 0.89
 -16 4 6 1.23 1.12
 16 -6 -6 4.22 1.02
 6 16 -6 3.8 1.32
 -16 6 6 1.95 1.26
 16 -8 -6 1.15 1.28
 8 16 -6 2.14 2.07
 -16 8 6 -1.11 1.3
 10 16 -6 1.84 1.59
 16 -10 -6 2.82 1.25
 -16 10 6 0.69 1.16
 17 9 -6 1.79 1.11
 -9 17 -6 2.06 1.48
 -17 -9 6 1.63 1.81
 17 9 6 0.85 1.07
 17 7 -6 2.49 1.05
 -7 17 -6 3.26 1.48
 7 -17 -6 1.91 1.91
 17 7 6 2.4 1.33
 -17 -7 6 2.83 1.95
 5 -17 -6 -2.07 1.23
 17 5 -6 1.66 1.01
 -5 17 -6 1.26 1.5
 17 5 6 0.75 1.32
 -17 -5 6 1.54 1.52
 3 -17 -6 -1.21 1.25
 17 3 -6 0.05 0.93
 -3 17 -6 0.62 1.26
 17 3 6 1.34 1.32
 -17 -3 6 0.3 1.37
 -1 17 -6 -0.25 1.13
 17 1 -6 0.28 0.82
 17 1 6 -0.68 1.33
 -17 -1 6 -0.65 1.23
 1 17 -6 3.07 1.19
 17 -1 -6 2.78 0.97
 -17 1 6 2.93 1.24
 17 -1 6 -0.63 1.34
 17 -3 -6 1.44 0.96
 3 17 -6 3.6 1.21
 -17 3 6 1.55 1.22
 5 17 -6 -0.38 1.91
 17 -5 -6 -0.57 1.27
 -17 5 6 -3.68 1.62
 17 -7 -6 1.52 1.1
 7 17 -6 0.73 1.32
 -17 7 6 -1.96 1.18
 17 -9 -6 3.87 1.24
 9 17 -6 3.73 1.57
 -17 9 6 0.76 1.22
 18 6 -6 1.5 0.99
 -6 18 -6 4.36 1.4
 18 6 6 2.82 1.28
 -18 -6 6 2.84 1.67
 18 4 -6 2.22 0.93
 -4 18 -6 3.94 1.39
 -18 -4 6 1.98 1.58
 18 4 6 3.48 1.43
 -2 18 -6 4.18 1.35
 18 2 -6 1.8 0.92
 -18 -2 6 1.48 1.82
 18 2 6 4.52 1.58
 0 18 -6 0.2 1.2
 18 0 -6 -1.08 0.9
 -18 0 6 -2.31 1.93
 18 -2 -6 -0.29 0.95
 2 18 -6 -1.18 1.19
 -18 2 6 -2.15 1.45
 18 -4 -6 -0.37 0.95
 4 18 -6 0.51 1.34
 6 18 -6 -1.38 1.45
 18 -6 -6 0.28 1.16
 -3 19 -6 3.1 1.33
 19 3 -6 2.29 0.96
 -19 -3 6 -0.84 1.5
 19 3 6 -1.58 1.49
 19 1 -6 -0.41 0.98
 -1 19 -6 -0.08 1.19
 -19 -1 6 -2.5 1.43
 19 -1 -6 1.33 1.03
 1 19 -6 0.33 1.3
 -19 1 6 -2.76 1.37
 19 -3 -6 -0.07 1.02
 3 19 -6 0.18 1.35
 0 1 -7 6.2 1.11
 0 -1 -7 6.05 1.12
 1 0 -7 6.6 1.28
 1 0 7 8.43 2.32
 0 -1 7 5.2 2.15
 -1 0 7 6.64 1.19
 0 1 7 6.35 1.15
 0 1 7 9.19 2.47
 0 -1 7 5.85 3.44
 0 1 7 7.71 2.3
 -1 0 7 8.21 2.35
 -1 2 -7 0.7 0.82
 -1 2 -7 0.19 0.66
 1 -2 -7 -0.22 0.73
 -2 -1 -7 -0.18 0.71
 -1 2 7 0.75 0.72
 -1 2 7 -3.93 2.22
 2 1 7 5.42 2.15
 1 -2 7 2.27 2.09
 2 -1 -7 8.02 1.24
 -2 1 -7 8.63 1.35
 -1 -2 -7 7.16 1.24
 1 2 -7 7.73 1.4
 -2 1 -7 8.35 1.14
 1 2 -7 8.69 1.14
 2 -1 7 7.19 2.4
 1 2 7 9.77 1.12
 -2 1 7 9.14 1.2
 -2 1 7 8.7 2.76
 1 2 7 7.71 2.33
 3 2 -7 16.46 1.31
 2 -3 -7 16.08 1.38
 -3 -2 -7 17.75 1.43
 -2 3 -7 16.15 1.44
 -2 3 -7 16.72 1.3
 2 -3 7 19.87 3.5
 3 2 7 15.38 4.22
 3 2 7 7.16 3.9
 -2 3 7 17.07 1.38
 3 2 7 12.53 1.27
 3 0 -7 3.17 0.71
 0 3 -7 2.73 0.69
 0 -3 -7 2.63 0.68
 0 3 -7 4.43 0.92
 -3 0 -7 4.61 1.44
 0 3 7 2.19 2.59
 3 0 7 -0.85 2.21
 3 0 7 0.93 2.1
 -3 0 7 5.61 1.32
 -3 2 -7 23.21 1.66
 3 -2 -7 24.47 1.52
 -2 -3 -7 22.97 1.59
 -3 2 -7 23.68 1.54
 2 3 -7 25.63 1.78
 2 3 -7 23.68 1.59
 3 -2 7 28.63 3.64
 2 3 7 29.34 3.83
 2 3 7 22.52 1.51
 2 3 7 15.12 4.04
 -3 2 7 21.99 1.87
 3 -2 7 16.71 3.62
 4 3 -7 2.65 0.69
 -3 4 -7 3.83 0.75
 -3 4 -7 4.64 0.88
 -4 -3 -7 3.91 0.82
 3 -4 -7 2.26 0.73
 -4 -1 -7 0.93 0.71
 1 -4 -7 0.23 0.75
 -1 4 -7 0.6 0.65
 4 1 -7 0.7 0.67
 -1 4 7 4.91 2.38
 4 1 7 2.55 1.04
 -1 4 7 0.74 0.72
 -4 -1 7 -0.1 0.8
 -1 -4 -7 0.79 0.75
 1 4 -7 0.56 0.67
 1 4 -7 1.34 0.83
 -4 1 -7 0.83 1.01
 4 -1 -7 0.48 0.63
 -4 1 -7 0.56 0.79
 1 4 7 3.49 2.32
 1 4 7 1.42 2.42
 4 -1 7 0.03 2.32
 4 -1 7 4.68 2.37
 -4 1 7 1.22 0.76
 3 4 -7 42.38 2.23
 4 -3 -7 42.11 2.2
 -4 3 -7 42.13 2.29
 3 4 -7 42.89 2.39
 -4 3 -7 41.3 2.22
 -3 -4 -7 43.03 2.24
 4 -3 7 38.6 4.5
 4 -3 7 37.76 4.5
 -4 3 7 42.71 2.27
 -5 -4 -7 9.38 1.24
 4 -5 -7 7.35 1.28
 5 4 -7 7.67 1.53
 -4 5 -7 7.53 0.89
 5 4 -7 8.51 1.24
 -4 5 7 7.86 1.26
 2 -5 -7 1.36 0.79
 -5 -2 -7 1.95 0.77
 2 -5 -7 -8.25 4.56
 -2 5 -7 2.08 0.85
 -2 5 -7 1.58 0.71
 5 2 -7 1.05 0.66
 -2 5 7 1.27 0.78
 -5 -2 7 1.93 0.85
 0 -5 -7 0.31 0.73
 5 0 -7 0.55 0.69
 -5 0 -7 0.54 0.72
 0 5 -7 0.19 0.66
 0 5 -7 0.66 0.83
 0 5 7 5.6 2.8
 -5 0 7 0.31 0.72
 0 5 7 1.49 0.74
 5 -2 -7 6.17 1.1
 -5 2 -7 4.48 0.82
 -2 -5 -7 6.68 1.23
 -5 2 -7 5.5 1.2
 2 5 -7 6.64 1.16
 2 5 -7 5.48 0.94
 -5 2 7 5.49 1.18
 5 -4 -7 19.7 1.43
 -5 4 -7 20.4 1.58
 4 5 -7 20.73 1.74
 -4 -5 -7 20.05 1.53
 5 -4 7 19.71 4.3
 -5 4 7 20.87 1.56
 -5 6 -7 -0.31 0.87
 6 5 -7 -0.54 0.95
 6 5 -7 0.07 0.73
 5 -6 -7 -0.14 0.7
 -5 6 7 0.3 0.86
 3 -6 -7 3.3 0.75
 6 3 -7 6.34 0.87
 -3 6 -7 5.77 0.94
 -3 6 -7 4.34 0.8
 -3 6 7 5.68 1.25
 1 -6 -7 -0.28 0.72
 -1 6 -7 0.13 0.68
 6 1 -7 -0.03 0.68
 -1 6 -7 -0.12 0.8
 -1 6 7 0.33 0.81
 -6 -1 7 -0.15 0.76
 -1 6 7 -2.78 2.88
 -1 -6 -7 -0.54 0.7
 6 -1 -7 0.11 0.73
 1 6 -7 -0.41 0.84
 1 6 -7 0.54 0.71
 -6 1 7 -0.4 0.75
 -6 3 -7 21.48 1.6
 3 6 -7 24.76 1.62
 6 -3 -7 21.67 1.54
 3 6 -7 22.39 1.71
 -3 -6 -7 23.45 1.62
 -6 3 7 21.81 1.62
 6 -5 -7 8.78 1.19
 -6 5 -7 10.87 1.75
 5 6 -7 10.4 1.54
 -5 -6 -7 10.19 1.24
 5 6 -7 10.92 1.32
 -6 5 7 10.36 1.34
 7 6 -7 25.13 1.69
 6 -7 -7 22.24 1.6
 -6 7 -7 23.33 1.8
 7 6 -7 23.15 1.88
 -6 7 7 22.99 1.74
 7 4 -7 15.96 1.37
 4 -7 -7 13.21 1.41
 -4 7 -7 12.81 1.55
 -4 7 7 12.28 1.49
 2 -7 -7 33.17 1.96
 7 2 -7 34.8 1.97
 -2 7 -7 35.25 2.06
 -2 7 7 33.09 2.05
 -7 -2 7 32.41 2.01
 0 -7 -7 2.07 0.75
 0 7 -7 2.69 0.89
 0 7 -7 3.5 0.74
 7 0 -7 1.29 0.67
 -7 0 7 1.69 0.73
 2 7 -7 39.6 2.31
 7 -2 -7 41.84 2.2
 -2 -7 -7 42.14 2.23
 2 7 -7 41.79 2.22
 -7 2 7 39.29 2.25
 4 7 -7 45.67 2.51
 -4 -7 -7 46.62 2.39
 4 7 -7 46.89 2.45
 7 -4 -7 46.87 2.38
 -7 4 -7 42.33 2.48
 -7 4 7 45.71 2.45
 7 -6 -7 2.35 0.74
 6 7 -7 2.71 1.01
 6 7 -7 2.3 0.8
 -7 6 -7 2.75 0.93
 -7 6 7 2.61 0.88
 -7 8 -7 0.68 0.96
 7 -8 -7 0.78 0.98
 8 7 -7 1.42 0.86
 8 7 -7 1.45 1.09
 -7 8 7 -0.04 0.93
 8 5 -7 1.51 0.78
 -5 8 -7 1.96 0.97
 5 -8 -7 1.55 0.82
 -5 8 7 0.85 0.89
 -3 8 -7 0.39 0.94
 8 3 -7 0.36 0.8
 3 -8 -7 0.44 0.8
 -8 -3 7 -0.42 0.84
 -3 8 7 -1.71 0.89
 8 1 -7 12.28 1.33
 1 -8 -7 12.06 1.38
 -1 8 -7 12.1 1.42
 -8 -1 7 11.27 1.29
 1 8 -7 0.69 0.89
 -1 -8 -7 0.35 0.79
 8 -1 -7 -0.19 0.67
 -8 1 7 -0.16 0.69
 -3 -8 -7 9.88 1.33
 3 8 -7 9.23 1.37
 8 -3 -7 10.49 1.25
 3 8 -7 11.72 1.35
 -8 3 7 11.23 1.34
 5 8 -7 37.62 2.12
 8 -5 -7 35.04 2.04
 5 8 -7 35.83 2.21
 -8 5 -7 37.18 2.36
 -8 5 7 35.01 2.11
 7 8 -7 4.32 0.91
 -8 7 -7 2.42 0.96
 7 8 -7 2.7 1.04
 8 -7 -7 2.84 0.84
 -8 7 7 2.83 0.92
 8 -9 -7 -0.11 0.79
 9 8 -7 1.67 0.94
 -8 9 -7 1.5 1.08
 -8 9 7 -0.13 0.96
 -6 9 -7 7.46 1.53
 6 -9 -7 5.23 0.91
 9 6 -7 7.62 1.44
 -6 9 7 4.99 1.11
 -4 9 -7 9.53 1.51
 9 4 -7 8.58 1.39
 4 -9 -7 9.1 1.32
 -9 -4 7 8.26 1.4
 -4 9 7 6.15 1.15
 -2 9 -7 0.42 0.94
 2 -9 -7 -0.5 0.79
 9 2 -7 -0.36 0.73
 -9 -2 7 0.01 0.73
 9 0 -7 8.91 1.29
 0 -9 -7 8.4 1.37
 0 9 -7 8.61 1.39
 -9 0 7 9.7 1.28
 9 -2 -7 16.39 1.43
 -2 -9 -7 17.42 1.48
 2 9 -7 15.58 1.56
 -9 2 7 15.8 1.47
 -4 -9 -7 11.01 1.32
 4 9 -7 10.93 1.47
 9 -4 -7 11.16 1.28
 -9 4 7 11.13 1.34
 9 -6 -7 -0.76 0.73
 6 9 -7 0.1 0.94
 -9 6 -7 -0.04 0.95
 6 9 -7 0.76 0.92
 -9 6 7 0.39 0.89
 8 9 -7 0.34 1.07
 9 -8 -7 0.39 0.77
 8 9 -7 0.95 0.9
 -9 8 -7 0.86 1
 -9 8 7 -1.58 0.94
 10 9 -7 0.87 1
 9 -10 -7 0.72 0.95
 -9 10 -7 2.18 1.23
 10 7 -7 4.87 1
 7 -10 -7 3.52 0.93
 -7 10 -7 4.83 1.21
 -7 10 7 2.55 1.06
 -5 10 -7 6.51 1.16
 10 5 -7 4.72 0.91
 5 -10 -7 6.23 1.01
 -10 -5 7 4.29 1.03
 -5 10 7 2.44 1.04
 3 -10 -7 0.29 0.9
 10 3 -7 0.62 0.76
 -3 10 -7 1.63 1.01
 -10 -3 7 0.86 0.87
 -3 10 7 -1.9 0.93
 10 1 -7 42.54 2.26
 -1 10 -7 40.13 2.39
 1 -10 -7 41.39 2.31
 -10 -1 7 40.55 2.28
 10 -1 -7 30.78 1.87
 1 10 -7 30.34 1.99
 -1 -10 -7 31.92 1.94
 -10 1 7 29.69 1.87
 3 10 -7 9.11 1.39
 -3 -10 -7 9.17 1.29
 10 -3 -7 8.15 1.32
 -10 3 7 8.8 1.33
 10 -5 -7 8.08 1.27
 5 10 -7 8.35 1.5
 -10 5 7 7.54 1.36
 7 10 -7 0.18 1.08
 10 -7 -7 -0.24 0.76
 -10 7 7 -0.56 0.88
 10 -9 -7 0.93 0.95
 9 10 -7 2.17 1.23
 -10 9 -7 2.93 1.16
 -10 9 7 0.89 0.97
 10 -11 -7 0.2 1.08
 11 10 -7 0.39 1.06
 -10 11 -7 2.1 1.38
 -10 11 7 -0.93 0.97
 -8 11 -7 -0.18 1.25
 11 8 -7 -0.51 0.93
 8 -11 -7 -0.66 1.05
 -11 -8 7 1.18 1.17
 6 -11 -7 1.14 0.99
 11 6 -7 -0.74 0.92
 -6 11 -7 0.02 1.2
 -6 11 7 -0.7 1.01
 -11 -6 7 0.11 0.99
 -4 11 -7 0.88 1.06
 11 4 -7 1.1 0.8
 4 -11 -7 0.49 0.87
 -11 -4 7 1.45 0.92
 -4 11 7 -1.8 0.97
 2 -11 -7 0.55 0.9
 11 2 -7 0.79 0.78
 -2 11 -7 1.41 1.01
 -11 -2 7 1.23 0.88
 0 11 -7 -0.19 0.96
 11 0 -7 -0.12 0.75
 0 -11 -7 -0.4 0.79
 -11 0 7 0.1 0.83
 11 -2 -7 18.91 1.54
 -2 -11 -7 20.36 1.64
 2 11 -7 19.07 1.72
 -11 2 7 19.81 1.61
 11 -4 -7 0.42 0.81
 4 11 -7 1.17 0.99
 -11 4 7 1.27 0.91
 6 11 -7 0.7 1.03
 11 -6 -7 0.25 0.82
 -11 6 7 0.18 0.88
 11 -8 -7 -0.23 0.87
 8 11 -7 -0.92 1.17
 -11 8 7 -1.21 1
 10 11 -7 0.15 1.29
 11 -10 -7 1.1 1.04
 -11 10 -7 2.13 1.29
 -11 10 7 -0.95 0.97
 11 -12 -7 2.92 1.47
 -11 12 -7 3.43 1.56
 -9 12 -7 0.72 1.4
 12 9 -7 -0.09 1.04
 9 -12 -7 1.46 1.13
 -9 12 7 -0.08 1
 -12 -9 7 2.54 1.32
 -7 12 -7 1.03 1.3
 12 7 -7 1 0.97
 7 -12 -7 0.25 0.99
 -7 12 7 -0.57 1
 -12 -7 7 0.9 1.2
 -5 12 -7 0.57 1.17
 12 5 -7 0.78 0.92
 5 -12 -7 -0.53 0.93
 -5 12 7 -0.65 1.07
 -12 -5 7 -0.03 0.99
 -3 12 -7 5.31 1.17
 12 3 -7 3.62 0.88
 3 -12 -7 3.92 0.94
 -12 -3 7 4.14 1
 -1 12 -7 16.02 1.73
 1 -12 -7 17.32 1.64
 12 1 -7 16.18 1.53
 -12 -1 7 16.26 1.62
 -1 -12 -7 0.05 0.86
 1 12 -7 0.47 1.01
 12 -1 -7 -0.13 0.79
 -12 1 7 -0.06 0.92
 12 -3 -7 17.35 1.5
 3 12 -7 15.31 1.62
 -12 3 7 14.94 1.56
 5 12 -7 1.44 1.11
 12 -5 -7 1.2 0.87
 -12 5 7 0.72 0.89
 7 12 -7 1.82 1.14
 12 -7 -7 1.22 0.98
 -12 7 7 0.84 0.95
 9 12 -7 2.76 1.34
 12 -9 -7 2.6 1.02
 -12 9 7 1.42 1.08
 12 -11 -7 2.32 1.6
 -12 11 7 -2.58 2.16
 12 -13 -7 1.6 1.28
 -12 13 -7 3.38 1.74
 -12 13 7 1.24 1.06
 10 -13 -7 1.88 1.45
 13 10 -7 0.21 1.09
 -10 13 -7 1.03 1.6
 -10 13 7 0.62 1.28
 -13 -10 7 3.01 1.51
 13 8 -7 1.23 1.07
 8 -13 -7 1.04 1.06
 -8 13 -7 -0.68 1.44
 -8 13 7 -1.04 1.01
 -13 -8 7 0.32 1.23
 13 6 -7 0.26 0.96
 -6 13 -7 0.48 1.32
 6 -13 -7 1.03 1.06
 -6 13 7 2.29 1.1
 -13 -6 7 0.48 1.14
 13 4 -7 1.65 0.92
 4 -13 -7 0.54 0.95
 -4 13 -7 0.91 1.19
 -13 -4 7 0.39 1.03
 2 -13 -7 0.8 0.94
 -2 13 -7 0.98 1.13
 13 2 -7 -0.09 0.79
 -13 -2 7 0.88 0.97
 13 0 -7 3.84 0.92
 0 -13 -7 2.6 0.95
 0 13 -7 4.18 1.11
 -13 0 7 4.26 0.98
 2 13 -7 2.58 1.07
 13 -4 -7 1.24 0.77
 4 13 -7 0.97 1.1
 -13 4 7 0.52 0.97
 13 -6 -7 -0.74 0.95
 6 13 -7 -0.09 1.1
 -13 6 7 -0.61 0.99
 8 13 -7 0.82 1.23
 13 -8 -7 1.01 1.06
 -13 8 7 -1.78 1.05
 13 -10 -7 0.72 1.91
 10 13 -7 2.45 1.47
 -13 10 7 0.47 1.11
 13 -12 -7 1.7 1.24
 -13 12 7 0.58 1.07
 11 -14 -7 2.71 1.27
 -11 14 -7 3.59 1.75
 -14 -11 7 8.7 1.91
 -11 14 7 1.29 1.06
 14 9 -7 0.34 1.11
 -14 -9 7 1.75 1.55
 -7 14 -7 1.56 1.42
 7 -14 -7 1.65 1.12
 14 7 -7 1.95 1.07
 -14 -7 7 2.42 1.35
 -7 14 7 2.97 1.09
 14 5 -7 1.82 1.02
 -5 14 -7 0.82 1.28
 5 -14 -7 2.45 1.12
 -14 -5 7 3.33 1.28
 14 3 -7 1.43 0.94
 -3 14 -7 0.12 1.21
 3 -14 -7 0.05 1.01
 -14 -3 7 -0.07 1.17
 14 1 -7 3.69 0.85
 1 -14 -7 4.87 1.06
 1 14 -7 8.13 1.65
 -1 -14 -7 5.91 1.04
 -14 1 7 8.29 1.51
 14 -3 -7 1.95 0.93
 3 14 -7 1.56 1.13
 -14 3 7 0.45 1.01
 14 -3 7 4.92 1.21
 14 -5 -7 2.72 0.88
 5 14 -7 4.42 1.2
 -14 5 7 1.43 1.01
 7 14 -7 -1.04 1.22
 14 -7 -7 0.67 1.01
 -14 7 7 -1.86 1.08
 14 -9 -7 0.66 1.08
 9 14 -7 -0.02 1.35
 14 -11 -7 0.15 1.21
 11 14 -7 -2.55 1.57
 -14 11 7 -1.14 1.08
 8 -15 -7 0.27 1.48
 -8 15 -7 1.16 1.57
 15 8 -7 0.96 1.11
 15 8 7 4.5 1.29
 -8 15 7 2.67 1.32
 -15 -8 7 2.8 1.59
 15 6 -7 0.44 1.01
 -6 15 -7 1.95 2
 6 -15 -7 1.9 1.16
 -15 -6 7 3.24 2.34
 15 6 7 6.15 2.05
 4 -15 -7 0.96 1.13
 15 4 -7 1.39 0.98
 -4 15 -7 -0.01 1.29
 -15 -4 7 0.71 1.22
 15 4 7 3.38 1.49
 15 2 -7 2.63 0.99
 -2 15 -7 2.99 1.24
 2 -15 -7 0.66 1.1
 -15 -2 7 3.47 1.19
 15 0 -7 0.99 0.92
 0 -15 -7 0.14 1.05
 0 15 -7 -0.29 1.19
 -15 0 7 -0.69 1.14
 15 0 7 2.96 1.33
 15 -2 -7 -0.46 0.91
 2 15 -7 0.12 1.12
 -15 2 7 -0.65 1.01
 15 -2 7 4.12 1.29
 4 15 -7 2.36 1.28
 15 -4 -7 1.89 1.02
 -15 4 7 0.87 1.06
 6 15 -7 1.04 1.31
 15 -6 -7 0.21 1.07
 -15 6 7 0.26 1.14
 8 15 -7 -0.36 1.29
 15 -8 -7 0.79 1.03
 -15 8 7 -2.37 1.08
 -7 16 -7 0.52 1.46
 7 -16 -7 0.61 1.22
 16 7 -7 -0.18 1.1
 16 7 7 2.92 1.26
 -16 -7 7 1.41 1.59
 5 -16 -7 0.1 1.5
 16 5 -7 1.12 1.02
 -5 16 -7 2.44 1.35
 16 5 7 4.82 1.4
 -16 -5 7 1.87 1.37
 3 -16 -7 -0.33 1.16
 -3 16 -7 1.97 1.37
 16 3 -7 1.68 1.09
 -16 -3 7 0.47 1.41
 16 3 7 3.28 1.8
 16 1 -7 -0.65 1.09
 -1 16 -7 0.7 1.64
 1 -16 -7 -2 1.15
 16 1 7 3.25 1.42
 -16 -1 7 -1.39 1.54
 16 -1 -7 0.63 0.98
 1 16 -7 -1.24 1.3
 -16 1 7 -1.54 1.52
 16 -1 7 0.05 1.38
 16 -3 -7 3.65 1.03
 3 16 -7 2.97 1.22
 -16 3 7 1.6 1.17
 5 16 -7 1.84 1.31
 16 -5 -7 1.31 0.96
 -16 5 7 -0.32 1.15
 16 -7 -7 -0.45 1.07
 7 16 -7 -0.47 1.31
 -4 17 -7 0.7 1.38
 17 4 -7 0.23 0.92
 4 -17 -7 -1.06 1.29
 -17 -4 7 -0.39 1.4
 17 4 7 1.66 1.41
 -2 17 -7 1.41 1.25
 17 2 -7 -0.02 0.85
 -17 -2 7 -0.71 1.26
 17 2 7 0.5 1.48
 0 17 -7 -0.87 1.27
 17 0 -7 0.4 0.92
 -17 0 7 -2.33 1.2
 17 -2 -7 0.44 0.85
 2 17 -7 0.98 1.2
 -17 2 7 -0.02 1.21
 4 17 -7 1.01 1.26
 17 -4 -7 0.25 0.9
 0 0 -8 27.4 1.83
 0 0 8 28.02 1.84
 -1 1 -8 2.59 0.83
 1 -1 -8 2.31 0.77
 -1 -1 -8 2.85 0.81
 1 1 -8 2.54 0.83
 -1 1 8 4.93 0.95
 -1 -1 8 4.48 0.92
 1 1 8 6.13 1.3
 2 0 -8 0.85 0.8
 0 -2 -8 1.6 0.8
 0 2 -8 1.37 0.79
 -2 0 -8 2.74 0.87
 0 2 8 6.01 1.26
 -2 0 8 2.84 0.9
 2 -2 -8 17.57 1.5
 -2 -2 -8 18.03 1.59
 -2 2 -8 17.55 1.54
 2 2 -8 18.56 1.56
 -2 2 8 19.19 1.62
 3 1 -8 22.83 1.66
 -1 3 -8 20.12 1.85
 1 -3 -8 22.27 1.67
 -1 3 -8 22.24 1.63
 -3 -1 -8 22.8 1.62
 -3 -1 8 23.04 1.71
 -1 3 8 24.7 1.71
 -3 1 -8 3.4 0.85
 3 -1 -8 3.93 0.89
 -1 -3 -8 3.09 0.83
 1 3 -8 3.88 0.88
 -3 1 8 6.48 1
 -3 3 -8 13.33 1.61
 3 3 -8 15.44 1.47
 3 -3 -8 15.42 1.44
 -3 -3 -8 14.34 1.46
 -3 3 -8 12.78 1.44
 -3 3 8 15.11 1.51
 2 -4 -8 31.91 1.91
 -4 -2 -8 29.79 1.95
 4 2 -8 33.62 1.96
 -2 4 -8 29.67 2.13
 -2 4 -8 30.25 1.92
 -4 -2 8 32.37 2.01
 -2 4 8 31.57 2.01
 -4 0 -8 0.12 0.85
 0 4 -8 1.44 0.81
 0 4 -8 0.99 1.03
 4 0 -8 1.33 0.8
 0 -4 -8 0.95 0.86
 -4 0 8 1.1 0.83
 -4 2 -8 5.47 1.09
 -4 2 -8 6.16 1.27
 2 4 -8 7.04 1.33
 2 4 -8 7.18 1.22
 4 -2 -8 6.99 1.32
 -2 -4 -8 7.29 1.36
 -4 2 8 7.09 1.03
 4 4 -8 1.29 0.81
 -4 4 -8 -0.16 0.82
 -4 4 -8 1.32 0.96
 -4 -4 -8 0.98 0.77
 4 -4 -8 1.04 0.83
 -4 4 8 0.49 0.85
 3 -5 -8 -0.64 0.8
 -5 -3 -8 0.5 0.76
 -3 5 -8 -0.68 0.83
 5 3 -8 0.36 0.79
 -3 5 -8 0.3 0.93
 -5 -3 8 0.19 0.9
 -3 5 8 -0.61 0.89
 1 -5 -8 9.03 1.36
 -1 5 -8 8.08 1.33
 -1 5 -8 8.53 1.53
 -5 -1 -8 8.61 1.35
 5 1 -8 9.13 1.31
 -5 -1 8 8.37 1.36
 -1 -5 -8 2.87 0.93
 1 5 -8 2.64 1.06
 5 -1 -8 1.06 0.68
 1 5 -8 1.7 0.81
 -5 1 8 1.82 0.83
 3 5 -8 12.77 1.78
 -5 3 -8 11.31 1.53
 3 5 -8 12.92 1.46
 -3 -5 -8 12.94 1.45
 -5 3 8 14.23 1.47
 5 -5 -8 1.26 0.91
 -5 5 -8 1.32 0.96
 5 5 -8 2.84 0.91
 -5 5 8 0.85 0.91
 -4 6 -8 4.35 1.04
 4 -6 -8 2.8 0.89
 6 4 -8 3.51 0.89
 -4 6 8 2.58 1.01
 -6 -4 8 3.17 0.94
 6 2 -8 4.59 0.86
 -2 6 -8 5.78 1.08
 2 -6 -8 5.15 0.95
 -6 -2 8 3.22 0.95
 -2 6 8 3.96 1.05
 0 6 -8 15.47 1.68
 6 0 -8 13.31 1.42
 0 -6 -8 15.1 1.49
 0 6 -8 13.95 1.48
 -6 0 8 14.99 1.53
 6 -2 -8 42.85 2.29
 -2 -6 -8 42.52 2.33
 2 6 -8 42.68 2.55
 2 6 -8 43 2.35
 -6 2 8 41.77 2.37
 -4 -6 -8 19.84 1.57
 -6 4 -8 16.29 2.55
 4 6 -8 19.08 1.9
 6 -4 -8 19.31 1.54
 4 6 -8 22.56 1.7
 -6 4 8 18.16 1.61
 6 -6 -8 1.73 0.86
 6 6 -8 2.48 0.86
 -6 6 -8 1.69 0.97
 -6 6 8 1.68 0.94
 7 5 -8 -0.64 0.83
 -5 7 -8 -0.03 0.96
 5 -7 -8 -0.18 0.9
 -7 -5 8 0.93 0.96
 7 3 -8 0.25 0.8
 -3 7 -8 0.53 1
 3 -7 -8 0.07 0.86
 -7 -3 8 0.53 0.89
 -3 7 8 -1.69 0.94
 7 1 -8 9.88 1.38
 1 -7 -8 9.36 1.38
 -1 7 -8 8.69 1.61
 -7 -1 8 8.61 1.37
 -1 -7 -8 12 1.43
 7 -1 -8 11.71 1.33
 1 7 -8 10.99 1.67
 -7 1 8 12.01 1.46
 3 7 -8 2.59 1.1
 -3 -7 -8 1.99 0.78
 3 7 -8 3.03 0.93
 7 -3 -8 1.4 0.8
 -7 3 8 1.85 0.88
 7 -5 -8 1.14 0.7
 5 7 -8 2.07 1.17
 5 7 -8 2.52 0.96
 -7 5 8 0.73 0.89
 -7 7 -8 4.22 1.18
 7 7 -8 3.38 0.94
 7 -7 -8 4.25 0.96
 -7 7 8 4.52 1.08
 -6 8 -8 5.19 1.2
 6 -8 -8 2.3 0.86
 8 6 -8 3.49 0.93
 -8 -6 8 5.1 1.06
 -6 8 8 0.06 0.99
 8 4 -8 4.46 0.97
 -4 8 -8 4.9 1.17
 4 -8 -8 4.53 0.98
 -8 -4 8 4.04 1
 8 2 -8 4.79 0.89
 2 -8 -8 5.93 1.02
 -2 8 -8 6.8 1.16
 -8 -2 8 6.7 1.05
 8 0 -8 0.25 0.84
 0 8 -8 0.18 1.03
 0 -8 -8 -0.25 0.82
 -8 0 8 0.11 0.83
 -2 -8 -8 3.22 0.8
 2 8 -8 4.98 1.14
 8 -2 -8 3.71 0.84
 -8 2 8 3.33 0.93
 -4 -8 -8 0.35 0.76
 4 8 -8 0.44 1.1
 8 -4 -8 0.53 0.72
 -8 4 8 0.29 0.88
 8 -6 -8 0.2 0.76
 6 8 -8 -0.01 1.19
 6 8 -8 2 1.02
 -8 6 8 -0.09 0.95
 8 8 -8 8.11 1.62
 8 -8 -8 5.17 1.03
 -8 8 -8 4.33 1.24
 -7 9 -8 12.32 1.81
 9 7 -8 12.17 1.68
 7 -9 -8 11.27 1.59
 -9 -7 8 11.59 1.67
 9 5 -8 -0.36 0.91
 -5 9 -8 0.83 1.17
 5 -9 -8 -0.1 0.82
 -9 -5 8 0.45 0.99
 3 -9 -8 3.17 0.94
 9 3 -8 2.09 0.84
 -3 9 -8 3.29 1.18
 -9 -3 8 1.9 0.89
 9 1 -8 -0.39 0.77
 1 -9 -8 -0.04 0.81
 -1 9 -8 0.39 1.08
 -9 -1 8 -0.02 0.86
 9 -1 -8 5.74 0.97
 1 9 -8 5.03 1.17
 -1 -9 -8 5.46 0.98
 -9 1 8 5.73 0.99
 -3 -9 -8 0.37 0.82
 9 -3 -8 0.55 0.79
 3 9 -8 0.88 1.11
 -9 3 8 0.5 0.87
 9 -5 -8 0.27 0.85
 5 9 -8 0.23 1.15
 -9 5 8 -0.27 0.89
 9 -7 -8 1.14 0.82
 7 9 -8 0.54 1.23
 -9 7 8 -1.23 0.95
 9 -9 -8 1.25 1.05
 10 8 -8 4.43 1.08
 -8 10 -8 4.9 1.47
 8 -10 -8 4.8 1.06
 -10 -8 8 7.4 1.64
 10 6 -8 33.14 2.16
 -6 10 -8 30.89 2.32
 -10 -6 8 30.4 2.21
 10 4 -8 2.4 0.88
 4 -10 -8 2 0.93
 -4 10 -8 2.71 1.24
 -10 -4 8 1.66 0.99
 -2 10 -8 3.57 1.21
 2 -10 -8 1.71 0.88
 10 2 -8 3.69 0.97
 -10 -2 8 4.16 1.05
 10 0 -8 2.39 0.79
 0 10 -8 4.54 1.18
 0 -10 -8 3.94 0.93
 -10 0 8 5.45 1.03
 -2 -10 -8 0.04 0.84
 10 -2 -8 0.48 0.75
 2 10 -8 -0.61 1.08
 -10 2 8 0.75 0.92
 4 10 -8 0.78 1.15
 10 -4 -8 -0.57 0.87
 -10 4 8 -0.07 0.89
 6 10 -8 4.67 1.28
 10 -6 -8 4.24 0.98
 -10 6 8 2.71 1.04
 10 -8 -8 0.24 0.86
 8 10 -8 0.8 1.22
 -10 8 8 -1.73 0.94
 10 -10 -8 3.47 1.09
 9 -11 -8 2.95 1.06
 -9 11 -8 5.25 1.56
 11 9 -8 3.07 1.15
 -11 -9 8 4.07 1.26
 -7 11 -8 3.86 1.48
 7 -11 -8 1.67 0.99
 11 7 -8 3.69 1.09
 -11 -7 8 3.2 1.3
 11 5 -8 9.95 1.63
 5 -11 -8 10.74 1.6
 -5 11 -8 11.83 1.88
 -11 -5 8 11.44 1.66
 3 -11 -8 1.54 1.03
 -3 11 -8 1.44 1.26
 11 3 -8 2.16 0.94
 -11 -3 8 1.36 1.04
 1 -11 -8 -0.02 0.95
 11 1 -8 -0.38 0.83
 -1 11 -8 -0.1 1.22
 -11 -1 8 -0.38 0.95
 1 11 -8 0.41 1.16
 -1 -11 -8 0.04 0.93
 11 -1 -8 0.21 0.9
 -11 1 8 0.03 0.94
 11 -3 -8 8.04 1.35
 3 11 -8 8.13 1.27
 -11 3 8 7.08 1.42
 5 11 -8 0.88 1.17
 11 -5 -8 1.97 0.94
 -11 5 8 1.55 1.02
 11 -7 -8 -0.44 0.81
 7 11 -8 -0.13 1.3
 11 -9 -8 0.1 0.95
 11 -11 -8 1.66 1.12
 10 -12 -8 3.21 1.15
 -10 12 -8 5.93 1.8
 -10 12 8 2.2 1.15
 8 -12 -8 5.43 1.12
 -8 12 -8 8.58 1.82
 12 8 -8 6.67 1.22
 -8 12 8 5.13 1.67
 -12 -8 8 8.5 1.65
 12 6 -8 0.92 1.03
 -6 12 -8 3.58 1.54
 6 -12 -8 2.16 1.04
 -6 12 8 -0.39 1.16
 -4 12 -8 5.75 1.49
 12 4 -8 4.1 1.02
 4 -12 -8 6.16 1.11
 -12 -4 8 5.5 1.25
 12 2 -8 7.47 1.48
 2 -12 -8 4.97 0.99
 -2 12 -8 8.62 1.37
 -12 -2 8 7.01 1.49
 0 -12 -8 1.81 0.93
 0 12 -8 4.04 1.25
 12 0 -8 4.3 0.96
 -12 0 8 3.45 1.1
 -2 -12 -8 10.73 1.49
 2 12 -8 8.98 1.81
 12 -2 -8 10.55 1.4
 -12 2 8 10.49 1.42
 12 -4 -8 2.61 0.81
 4 12 -8 5.47 1.26
 -12 4 8 4.12 1.01
 6 12 -8 0.04 1.6
 -12 6 8 -0.77 1.06
 8 12 -8 5.03 1.37
 12 -8 -8 3.48 1.03
 12 -10 -8 1.75 1.05
 13 7 -8 2.62 1.26
 -7 13 -8 4.62 1.6
 7 -13 -8 5.15 1.11
 -13 -7 8 4.55 1.32
 -7 13 8 5.56 1.59
 13 5 -8 0.32 2.06
 -5 13 -8 -0.33 1.69
 -13 -5 8 0.14 1.18
 3 -13 -8 2.76 1.05
 13 3 -8 3.05 1.04
 -3 13 -8 4.15 1.42
 1 -13 -8 3.27 1.06
 13 1 -8 5.78 1.07
 -1 13 -8 6.79 1.34
 -13 -1 8 3.15 1.21
 1 13 -8 1.76 1.18
 13 -1 -8 1.09 0.91
 -1 -13 -8 0.23 0.98
 -13 1 8 0.9 1.04
 3 13 -8 2.06 1.71
 -13 3 8 0.68 1.17
 13 -5 -8 1.08 0.97
 5 13 -8 1.84 1.28
 -13 5 8 0.49 1.05
 13 -7 -8 2.92 0.95
 7 13 -8 5.1 1.32
 14 6 -8 0.94 1.08
 -6 14 -8 1.31 1.61
 6 -14 -8 0.69 1.11
 -14 -6 8 1.03 1.26
 -4 14 -8 2.89 1.56
 14 4 -8 0.81 1.04
 4 -14 -8 3.59 1.07
 -14 -4 8 3.93 1.32
 -2 14 -8 2.49 1.26
 2 -14 -8 -0.62 1.08
 14 2 -8 0.85 0.91
 -14 -2 8 0.22 1.16
 2 14 -8 7.08 1.31
 14 -2 -8 6.78 1.4
 -14 2 8 5.18 1.14
 4 14 -8 -0.13 1.16
 14 -4 -8 0.06 0.84
 -14 4 8 -0.62 1.04
 14 -6 -8 -0.04 0.97
 6 14 -8 0.54 1.23
 -14 6 8 -2.44 1.08
 -3 15 -8 -0.32 1.44
 15 3 -8 0.9 0.93
 -15 -3 8 -0.55 1.31
 1 -15 -8 -0.51 1.07
 15 1 -8 0.47 0.9
 -1 15 -8 1.64 1.22
 -15 -1 8 1.73 1.25
 15 -1 -8 2.21 0.85
 1 15 -8 2.47 1.23
 -15 1 8 0.53 1.13
 3 15 -8 -0.22 1.27
 15 -3 -8 0.57 0.85
 -15 3 8 -1.49 1.12
 -1 0 -9 0.87 0.92
 0 1 -9 -0.42 0.91
 1 0 -9 -0.26 0.89
 0 -1 -9 -0.01 0.94
 0 -1 9 2.5 0.92
 -1 0 9 1.6 0.94
 -2 -1 -9 19.12 1.68
 -1 2 -9 18.22 1.72
 1 -2 -9 18.56 1.73
 2 1 -9 19.57 1.71
 -1 2 9 21.74 1.71
 1 -2 9 21.14 1.68
 -2 -1 9 23.85 1.77
 1 2 -9 50.38 2.73
 2 -1 -9 52.21 2.71
 -1 -2 -9 47.58 2.73
 -2 1 -9 48.38 2.7
 -1 -2 9 54.97 2.79
 -2 1 9 51.13 2.8
 -3 -2 -9 39.35 2.32
 2 -3 -9 40.11 2.33
 -2 3 -9 38.02 2.34
 3 2 -9 41.34 2.36
 -3 -2 9 46.37 2.4
 -2 3 9 40.57 2.43
 3 0 -9 0.32 0.88
 0 3 -9 0.91 0.91
 -3 0 -9 -0.31 0.94
 0 -3 -9 0.09 0.93
 -3 0 9 0.65 0.96
 -2 -3 -9 10.32 1.41
 2 3 -9 9.92 1.49
 3 -2 -9 9.75 1.41
 -3 2 -9 7.87 1.41
 -3 2 9 9.19 1.69
 -3 4 -9 0.75 1.2
 3 -4 -9 0.81 0.82
 -3 4 -9 0.32 0.97
 -4 -3 -9 0.76 0.85
 4 3 -9 0.94 0.95
 -4 -3 9 3.03 1.01
 -3 4 9 2.21 1
 1 -4 -9 0.78 0.91
 -4 -1 -9 0.27 0.86
 -1 4 -9 -0.17 0.9
 4 1 -9 0.08 0.92
 -4 -1 9 0.44 0.93
 -1 -4 -9 3.13 0.85
 1 4 -9 3.84 0.98
 -4 1 -9 3.09 1
 4 -1 -9 2.91 0.92
 -4 1 9 4.63 1.03
 4 -3 -9 -0.25 0.92
 3 4 -9 1.73 0.94
 -3 -4 -9 -0.41 0.85
 -4 3 9 -0.17 0.94
 4 -5 -9 0.37 0.94
 -4 5 -9 0.33 1.15
 5 4 -9 0.47 0.97
 -5 -4 9 0.8 1.02
 -4 5 9 -1.67 0.99
 -2 5 -9 24.44 2.31
 2 -5 -9 31.03 1.97
 -2 5 -9 30.17 2.74
 5 2 -9 30.91 2
 -5 -2 9 31.34 2.04
 0 5 -9 -0.28 0.95
 0 5 -9 -1.84 1.23
 5 0 -9 -0.85 0.87
 0 -5 -9 0 0.86
 -5 0 9 0.33 0.94
 5 -2 -9 3.44 0.96
 -2 -5 -9 1.79 0.9
 2 5 -9 2.91 0.98
 -5 2 9 2.47 1
 4 5 -9 1.33 1
 -4 -5 -9 0.81 0.84
 5 -4 -9 1.91 0.89
 -5 4 9 0.44 1
 6 5 -9 0.27 1.02
 5 -6 -9 0.03 0.94
 -5 6 -9 -0.12 1.14
 -6 -5 9 0.51 0.98
 -5 6 9 -1.95 0.99
 3 -6 -9 0.71 0.87
 6 3 -9 1.46 0.92
 -3 6 -9 -0.61 1.2
 -6 -3 9 0.97 0.96
 -1 6 -9 -0.47 1.22
 1 -6 -9 -0.21 0.86
 6 1 -9 0.82 0.95
 -6 -1 9 0.18 1.01
 6 -1 -9 2.85 0.98
 -1 -6 -9 2.3 0.93
 1 6 -9 1.84 1.34
 -6 1 9 3.08 1.04
 -3 -6 -9 0.83 0.92
 3 6 -9 0.48 0.97
 6 -3 -9 0.97 0.86
 -6 3 9 0.49 0.93
 6 -5 -9 2.32 0.92
 5 6 -9 2.8 1.06
 -6 5 9 1.3 1
 7 6 -9 0.87 1.09
 6 -7 -9 -0.8 0.81
 -7 -6 9 0.68 1.06
 4 -7 -9 0.07 0.86
 -4 7 -9 0.64 1.21
 7 4 -9 1.83 0.99
 -7 -4 9 1.9 1.05
 2 -7 -9 2.17 0.94
 -2 7 -9 2.42 1.28
 7 2 -9 1.76 0.9
 -7 -2 9 3.37 1.09
 7 0 -9 5.5 1.02
 0 7 -9 5.69 1.39
 -7 0 9 5.36 1.11
 2 7 -9 5.63 1.44
 7 -2 -9 3.52 0.92
 -2 -7 -9 4.39 1
 -7 2 9 5.01 1.09
 7 -4 -9 0.95 0.86
 -7 4 9 -0.28 0.94
 6 7 -9 1.08 1.55
 7 -6 -9 -0.07 0.95
 -7 6 9 -2.19 0.96
 8 7 -9 0.84 1.12
 7 -8 -9 -0.09 0.94
 -8 -7 9 1.31 1.06
 8 5 -9 2.75 1.01
 5 -8 -9 3.06 1.09
 -5 8 -9 3.12 1.32
 -8 -5 9 2.61 1.09
 -3 8 -9 -0.28 1.27
 3 -8 -9 0.57 0.92
 8 3 -9 0.91 0.97
 -8 -3 9 0.61 1.05
 -1 8 -9 -0.29 1.25
 1 -8 -9 0 1
 8 1 -9 -0.63 0.86
 -8 -1 9 -0.82 1
 8 -1 -9 1.42 0.94
 -1 -8 -9 1.62 0.86
 1 8 -9 1.67 1.33
 -8 1 9 1.99 0.95
 -3 -8 -9 1.82 0.89
 8 -3 -9 1.03 0.83
 3 8 -9 2.2 1.34
 -8 3 9 0.85 0.92
 8 -5 -9 0.69 1.07
 -8 5 9 -0.72 0.94
 8 -7 -9 0.52 0.94
 8 -9 -9 0.46 0.94
 -9 -8 9 0.31 1.16
 -6 9 -9 0.89 1.31
 6 -9 -9 0.91 0.92
 9 6 -9 2.25 1.06
 -9 -6 9 1.31 1.08
 -4 9 -9 2.73 1.39
 9 4 -9 0.51 0.97
 -9 -4 9 0.86 1.76
 -2 9 -9 1.14 1.39
 9 2 -9 0.71 0.89
 2 -9 -9 0.12 1
 -9 -2 9 1.24 1.08
 0 9 -9 1.58 1.31
 9 0 -9 0.31 0.81
 0 -9 -9 0.91 0.94
 -9 0 9 0.46 1
 9 -2 -9 -0.14 0.94
 -2 -9 -9 0.17 0.86
 2 9 -9 0.52 1.35
 -9 2 9 0.1 0.94
 4 9 -9 1.53 1.85
 -9 4 9 -0.05 0.94
 9 -6 -9 1.51 0.96
 9 -8 -9 8.33 1.44
 -7 10 -9 -0.25 2.48
 10 7 -9 0.45 1.11
 7 -10 -9 -0.1 0.94
 -10 -7 9 1.29 1.2
 5 -10 -9 0.18 0.94
 10 5 -9 1.24 1.8
 -5 10 -9 0.01 1.44
 -10 -5 9 -0.53 1.17
 3 -10 -9 1.11 0.89
 -3 10 -9 2.64 1.42
 10 3 -9 1.77 1.08
 -10 -3 9 1.75 1.18
 10 1 -9 1.19 1
 -1 10 -9 1.34 1.35
 1 10 -9 0.53 1.49
 -1 -10 -9 1.42 1.14
 -10 1 9 0.91 1.19
 10 -3 -9 -0.07 0.78
 3 10 -9 -0.52 1.53
 -10 3 9 0.05 1.32
 5 10 -9 -0.63 1.39
 10 -5 -9 0.48 0.96
 -10 5 9 -1.09 0.95
 10 -7 -9 0.69 0.99
 -6 11 -9 -0.37 1.48
 6 -11 -9 0.08 0.94
 11 6 -9 -0.75 1.05
 -11 -6 9 0.74 1.16
 11 4 -9 0.02 1.06
 -4 11 -9 1.13 1.41
 4 -11 -9 1.11 0.99
 -11 -4 9 1.72 1.22
 -2 11 -9 2.08 1.46
 2 -11 -9 2.24 0.88
 11 2 -9 1.64 0.94
 -11 -2 9 2.95 1.19
 11 0 -9 -0.13 0.85
 0 11 -9 2.23 1.4
 0 -11 -9 -0.19 0.99
 -11 0 9 1.99 1.05
 -2 -11 -9 -0.47 0.93
 11 -2 -9 0.68 0.89
 2 11 -9 0.74 1.32
 -11 2 9 -0.08 1.04
 11 -4 -9 2 0.81
 4 11 -9 3.98 1.42
 -11 4 9 3.33 1.11
 11 -6 -9 8.18 1.44
 6 11 -9 5.72 1.45
 3 -12 -9 -0.22 1.03
 12 3 -9 0.22 1.02
 -3 12 -9 0.63 1.44
 -12 -3 9 0.76 1.2
 12 1 -9 1.23 0.98
 1 -12 -9 0.52 0.87
 -1 12 -9 2.77 1.39
 -12 -1 9 0.91 1.15
 1 12 -9 -0.95 1.33
 12 -1 -9 0.26 0.93
 -1 -12 -9 -0.49 0.96
 -12 1 9 -0.69 1.07
 3 12 -9 -0.32 1.23
 12 -3 -9 0.39 0.94
 -12 3 9 -0.54 1
 0 0 -10 -0.71 0.89
 -1 -1 -10 2.42 0.93
 1 -1 -10 1.85 1
 1 1 -10 2.51 1.03
 -1 1 -10 2.07 0.98
 -1 -1 10 3.78 1.08
 2 0 -10 0.56 1.02
 -2 0 -10 -1.57 0.98
 0 2 -10 -0.98 0.99
 0 -2 -10 -0.16 0.89
 -2 0 10 1.17 1.03
 -2 2 -10 0.51 1.05
 2 2 -10 2.22 1.05
 2 -2 -10 2.01 1.01
 -2 -2 -10 0.61 0.94
 -2 -2 10 3.04 1.07
 -1 3 -10 1.64 1.03
 -3 -1 -10 0.88 0.97
 1 -3 -10 3.47 1.27
 3 1 -10 4 1.08
 -3 -1 10 3.61 1.17
 -1 -3 -10 4.89 1.05
 -3 1 -10 2.54 1.06
 3 -1 -10 4.7 1.03
 1 3 -10 2.42 1.08
 -3 1 10 7.2 1.46
 3 -3 -10 4.43 1.39
 3 3 -10 5.55 1.11
 -3 -3 10 9.5 1.61
 4 2 -10 1.45 1
 2 -4 -10 0.83 0.91
 -4 -2 10 2.9 1.11
 0 4 -10 0.12 1
 4 0 -10 1.09 1.09
 0 -4 -10 -0.55 1.13
 -4 0 10 0.22 1.05
 4 -2 -10 0.76 1.04
 -2 -4 -10 -0.78 1.05
 2 4 -10 -0.24 1.04
 -4 2 10 -0.03 1.02
 4 -4 -10 2.46 1.02
 4 4 -10 3.05 1.08
 -4 4 10 1.34 1.19
 -4 -4 10 3.6 1.2
 3 -5 -10 3.41 1.04
 -5 -3 10 3.58 1.2
 1 -5 -10 10.69 1.57
 -5 -1 10 15.21 2.25
 5 -1 -10 4.61 1.16
 -1 -5 -10 2.94 0.95
 -5 1 10 3.99 1.03
 3 5 -10 -0.96 1.51
 -3 -5 -10 0.07 0.87
 5 -3 -10 0.32 0.98
 -5 3 10 -0.43 1.06
 -3 -5 10 3.66 1.24
 5 -5 -10 0.33 0.91
 -5 -5 10 2.6 1.07
 4 -6 -10 1.88 1.01
 6 4 -10 1.22 1.09
 -6 -4 10 3.01 1.17
 6 2 -10 6.67 1.15
 2 -6 -10 4.76 1.05
 -6 -2 10 4.5 1.15
 0 -6 -10 10.6 1.45
 6 0 -10 12.39 1.59
 -6 0 10 11.85 1.67
 6 -2 -10 3.68 0.99
 -2 -6 -10 2.1 0.94
 -6 2 10 3.5 1.82
 6 -4 -10 7.34 1.47
 -6 4 10 6.78 1.3
 6 -6 -10 4.64 1.06
 -6 -6 10 8.81 1.49
 5 -7 -10 0.82 1
 7 5 -10 2.75 1.17
 7 3 -10 4.98 1.15
 3 -7 -10 5.89 1.07
 -3 7 -10 0.94 1.76
 -7 -3 10 3.29 1.14
 1 -7 -10 1.31 0.77
 -1 7 -10 1.38 1.61
 7 1 -10 1.83 1.06
 -7 -1 10 3.01 1.07
 7 -1 -10 0.84 0.96
 -1 -7 -10 0.6 0.79
 -7 1 10 0.75 0.97
 7 -3 -10 7.03 1.14
 7 -5 -10 11.39 1.47
 -2 8 -10 -2.97 1.54
 8 2 -10 0.81 1.06
 2 -8 -10 0.52 0.75
 -8 -2 10 1.37 1.12
 0 -8 -10 0.15 0.95
 8 0 -10 0.22 0.94
 0 8 -10 -0.46 1.57
 -8 0 10 0.37 1.05
 8 -2 -10 1.96 0.92
 -2 -8 -10 3.75 0.98
 -8 2 10 1.19 0.99

_iucr_refine_fcf_details
;
data_300_hydrated
_computing_structure_refinement   'olex2.refine 1.3 (Bourhis et al., 2015)'
_shelx_refln_list_code            4
loop_
  _space_group_symop_id
  _space_group_symop_operation_xyz
   1  x,y,z
   2  -y+1/4,x+3/4,z+3/4
   3  y+1/4,-x+1/4,z+1/4
   4  -x,-y+1/2,z
   5  -x,-y,-z
   6  y-1/4,-x-3/4,-z-3/4
   7  -y-1/4,x-1/4,-z-1/4
   8  x,y-1/2,-z
   9  x+1/2,y+1/2,z+1/2
  10  -y+3/4,x+5/4,z+5/4
  11  y+3/4,-x+3/4,z+3/4
  12  -x+1/2,-y+1,z+1/2
  13  -x+1/2,-y+1/2,-z+1/2
  14  y+1/4,-x-1/4,-z-1/4
  15  -y+1/4,x+1/4,-z+1/4
  16  x+1/2,y,-z+1/2

_space_group_crystal_system       tetragonal
_space_group_IT_number            88
_space_group_name_H-M_alt         'I 41/a :2'
_space_group_name_Hall            '-I 4ad'
_symmetry_space_group_name_H-M    'I 41/a :2'
_symmetry_space_group_name_Hall   '-I 4ad'
_symmetry_Int_Tables_number       88
_cell_length_a                    19.6394(9)
_cell_length_b                    19.6394(9)
_cell_length_c                    8.9062(4)
_cell_angle_alpha                 90
_cell_angle_beta                  90
_cell_angle_gamma                 90
_cell_volume                      3435.2(3)
loop_
  _refln_index_h
  _refln_index_k
  _refln_index_l
  _refln_F_squared_calc
  _refln_F_squared_meas
  _refln_F_squared_sigma
  _refln_F_squared_weight
  _refln_observed_status
0 0 4 18591.400 17408.500 446.826 0.075 o
0 0 8 2066.270 2042.570 95.638 3.779 o
0 1 1 320.812 392.679 10.255 55.149 o
0 1 3 3805.640 4078.060 53.852 1.406 o
0 1 5 9.531 25.327 13.896 806.667 o
0 1 7 529.062 492.276 33.991 29.612 o
0 1 9 34.428 51.980 31.095 203.907 o
0 2 0 32999.500 32073.000 802.022 0.024 o
0 2 2 3043.590 3887.860 49.128 1.859 o
0 2 4 14294.200 14699.400 166.717 0.122 o
0 2 6 45.678 50.916 15.932 357.899 o
0 2 8 151.092 189.230 42.687 73.864 o
0 2 10 0.388 -15.690 32.237 283.645 o
0 3 1 7264.420 6840.270 98.046 0.466 o
0 3 3 1463.250 1359.060 25.192 7.588 o
0 3 5 8656.940 9022.670 112.627 0.315 o
0 3 7 258.297 238.819 39.293 57.604 o
0 3 9 0.715 24.601 30.418 288.040 o
0 4 0 41494.600 50859.400 1103.400 0.013 o
0 4 2 44.548 82.242 11.593 356.438 o
0 4 4 4301.000 4456.310 60.893 1.152 o
0 4 6 680.771 658.852 37.371 21.073 o
0 4 8 71.868 73.424 25.713 190.255 o
0 4 10 11.226 16.544 39.220 174.894 o
0 5 1 71151.800 72186.300 1106.650 0.005 o
0 5 3 521.556 270.375 20.581 39.244 o
0 5 5 19.874 24.075 16.363 570.191 o
0 5 7 27.787 55.133 26.194 262.261 o
0 5 9 3.862 -33.982 31.220 294.295 o
0 6 0 11214.100 13000.400 281.747 0.173 o
0 6 2 7813.750 7854.590 95.881 0.392 o
0 6 4 4.238 18.152 13.298 1054.770 o
0 6 6 232.283 248.068 23.070 76.174 o
0 6 8 878.028 1071.500 49.871 12.923 o
0 6 10 884.359 854.451 66.467 13.025 o
0 7 1 4244.110 3593.140 50.355 1.329 o
0 7 3 31960.600 31088.700 364.982 0.026 o
0 7 5 949.845 884.243 26.561 14.326 o
0 7 7 214.152 172.970 25.700 86.786 o
0 7 9 373.810 405.103 48.704 35.230 o
0 8 0 2303.090 1798.440 48.321 3.904 o
0 8 2 18471.300 18654.900 240.587 0.075 o
0 8 4 436.558 346.504 18.049 43.531 o
0 8 6 1266.250 1106.930 69.243 8.557 o
0 8 8 6.014 4.822 32.021 271.066 o
0 8 10 6.520 8.977 39.106 183.080 o
0 9 1 1237.710 1088.930 25.924 10.024 o
0 9 3 3521.790 3552.390 54.517 1.669 o
0 9 5 419.918 369.561 36.460 38.264 o
0 9 7 704.643 660.594 49.012 19.116 o
0 9 9 93.958 54.747 35.801 129.286 o
0 10 0 112.543 156.022 25.145 130.057 o
0 10 2 7.362 21.839 13.344 922.368 o
0 10 4 20.103 50.622 19.622 396.938 o
0 10 6 0.827 2.286 26.613 408.614 o
0 10 8 282.733 307.000 38.938 51.133 o
0 11 1 1480.530 1397.060 33.516 7.305 o
0 11 3 9.764 26.304 19.094 543.768 o
0 11 5 7.339 34.849 31.627 247.596 o
0 11 7 0.001 -11.313 30.302 321.949 o
0 11 9 55.058 60.126 48.300 97.784 o
0 12 0 13.148 16.976 24.200 391.760 o
0 12 2 697.483 718.950 38.605 19.785 o
0 12 4 112.300 175.139 27.901 117.857 o
0 12 6 3.256 3.416 28.978 336.661 o
0 12 8 332.209 255.404 38.279 49.157 o
0 13 1 2142.120 2259.380 60.077 3.711 o
0 13 3 337.702 270.444 39.031 47.452 o
0 13 5 76.056 63.001 27.344 181.210 o
0 13 7 214.962 278.767 36.215 63.735 o
0 14 0 1685.710 1648.920 143.797 4.226 o
0 14 2 76.328 52.794 35.973 138.418 o
0 14 4 234.808 223.130 39.708 61.389 o
0 14 6 1664.660 1731.660 98.805 4.953 o
0 15 1 2219.720 1999.870 66.477 3.767 o
0 15 3 371.712 321.705 30.369 46.386 o
0 15 5 77.526 45.201 30.868 166.832 o
0 15 7 90.237 42.276 39.534 119.202 o
0 16 0 1407.140 1426.830 159.369 4.685 o
0 16 2 709.226 695.421 50.894 18.429 o
0 16 4 205.226 152.485 35.846 77.185 o
0 16 6 1.315 -6.153 38.519 197.895 o
0 17 1 345.212 511.975 93.432 19.605 o
0 17 3 292.594 192.590 38.460 56.915 o
0 17 5 0.688 -42.539 38.261 201.207 o
0 17 7 0.931 -59.668 48.479 125.400 o
0 18 0 28.161 62.633 45.758 115.079 o
0 18 2 76.930 63.480 39.204 121.636 o
0 18 4 7.910 -23.872 43.423 151.848 o
0 18 6 0.677 -66.753 49.722 119.321 o
0 19 1 219.990 175.528 40.435 66.339 o
0 19 3 35.769 -57.225 59.874 76.454 o
0 19 5 5.018 -25.397 58.733 84.744 o
0 20 0 10.961 -28.418 77.025 49.124 o
0 20 2 30.480 94.535 49.624 95.661 o
0 20 4 107.315 153.513 58.974 58.456 o
0 21 1 0.020 42.256 67.912 61.883 o
0 21 3 158.697 101.476 69.335 44.592 o
0 22 0 153.637 406.130 122.355 16.133 o
0 22 2 16.576 -72.632 62.691 72.828 o
0 23 1 0.093 86.297 113.780 22.247 o
1 1 2 5961.820 7343.210 87.758 0.565 o
1 1 4 239.256 251.528 14.596 80.803 o
1 1 6 1021.610 1151.380 31.198 11.638 o
1 1 8 171.022 277.875 38.774 67.988 o
1 1 10 283.006 187.386 32.972 63.386 o
1 2 1 5549.970 6280.710 86.850 0.682 o
1 2 3 230.217 324.074 19.183 71.730 o
1 2 5 3395.300 3370.140 49.400 1.800 o
1 2 7 554.392 627.355 30.398 26.413 o
1 2 9 3574.430 3748.300 82.526 1.557 o
1 3 2 392.087 463.223 19.189 42.100 o
1 3 4 4110.530 5152.910 65.737 1.102 o
1 3 6 75.086 104.310 14.808 231.567 o
1 3 8 227.906 318.449 37.895 57.616 o
1 3 10 446.680 333.381 53.858 31.402 o
1 4 1 45957.300 55007.000 844.228 0.011 o
1 4 3 3715.280 3979.680 53.332 1.468 o
1 4 5 24.238 65.731 13.766 458.334 o
1 4 7 66.730 77.724 21.093 225.408 o
1 4 9 317.191 263.317 31.289 54.800 o
1 5 2 10907.700 11612.500 141.480 0.200 o
1 5 4 85.623 98.834 15.540 215.998 o
1 5 6 13.719 31.596 21.461 427.111 o
1 5 8 211.140 142.425 27.499 89.298 o
1 5 10 427.926 284.945 44.098 37.490 o
1 6 1 20024.300 20816.000 311.850 0.062 o
1 6 3 2317.470 2659.950 41.345 3.178 o
1 6 5 4387.670 4098.400 59.536 1.183 o
1 6 7 0.112 -9.654 24.439 494.236 o
1 6 9 99.830 188.286 38.428 93.845 o
1 7 2 10134.900 9963.790 119.655 0.243 o
1 7 4 62.964 58.198 14.138 311.342 o
1 7 6 759.207 691.600 45.648 18.027 o
1 7 8 738.931 864.971 53.728 16.039 o
1 7 10 90.840 53.158 38.062 122.212 o
1 8 1 0.012 31.762 12.758 1032.090 o
1 8 3 738.408 862.105 22.862 18.441 o
1 8 5 88.031 61.996 20.732 209.026 o
1 8 7 0.918 9.717 27.483 369.534 o
1 8 9 133.819 123.325 36.151 98.717 o
1 9 2 221.559 289.743 14.937 80.236 o
1 9 4 391.465 339.206 25.562 45.677 o
1 9 6 0.288 -8.115 26.263 427.205 o
1 9 8 441.015 408.348 37.541 35.369 o
1 10 1 468.370 533.055 23.795 33.615 o
1 10 3 1258.030 1367.000 29.972 8.755 o
1 10 5 1.266 15.699 34.897 229.444 o
1 10 7 2086.290 2262.210 70.594 3.744 o
1 10 9 90.355 73.009 53.110 76.296 o
1 11 2 9723.580 9033.700 117.930 0.272 o
1 11 4 855.693 880.600 41.845 14.994 o
1 11 6 273.586 195.102 28.855 68.011 o
1 11 8 50.104 11.860 35.688 171.844 o
1 12 1 1434.150 1416.310 36.520 7.457 o
1 12 3 477.982 516.080 38.399 30.416 o
1 12 5 0.473 -4.850 26.806 409.316 o
1 12 7 19.670 4.805 32.587 239.508 o
1 12 9 0.428 -30.813 38.423 199.797 o
1 13 2 1891.480 1889.710 59.871 4.644 o
1 13 4 62.815 75.339 25.611 199.997 o
1 13 6 282.214 203.001 32.679 62.579 o
1 13 8 78.196 71.102 37.364 126.660 o
1 14 1 389.609 505.368 33.620 36.773 o
1 14 3 32.049 62.175 25.890 251.443 o
1 14 5 61.273 100.991 28.992 167.863 o
1 14 7 621.924 528.814 57.948 21.238 o
1 15 2 0.063 56.832 31.376 244.768 o
1 15 4 27.131 27.756 32.182 217.424 o
1 15 6 596.381 780.103 58.672 18.871 o
1 15 8 203.060 130.191 43.829 68.293 o
1 16 1 750.252 774.508 72.739 14.633 o
1 16 3 306.739 319.848 36.392 49.645 o
1 16 5 214.231 182.305 36.903 71.099 o
1 16 7 1.283 -29.926 45.792 140.316 o
1 17 2 140.802 34.559 32.347 124.050 o
1 17 4 35.570 -48.566 36.732 181.439 o
1 17 6 120.110 157.977 54.507 62.986 o
1 18 1 791.428 812.569 61.008 14.957 o
1 18 3 117.504 21.924 39.128 113.732 o
1 18 5 55.355 46.059 44.597 112.744 o
1 19 2 113.260 -1.892 58.062 68.671 o
1 19 4 80.024 71.700 65.970 55.687 o
1 19 6 13.251 -14.010 80.091 45.358 o
1 20 1 128.152 182.617 41.127 81.863 o
1 20 3 4.979 59.505 62.689 70.331 o
1 20 5 224.537 285.451 58.305 43.030 o
1 21 2 12.998 -2.919 63.224 72.133 o
1 21 4 13.709 38.604 62.495 70.974 o
1 22 1 19.773 -26.196 73.621 53.034 o
1 22 3 6.775 66.567 66.525 62.342 o
1 23 2 26.750 8.143 95.196 31.772 o
2 1 1 1878.360 2736.690 35.355 3.872 o
2 1 3 126.391 92.432 11.821 183.475 o
2 1 5 2095.230 2483.750 40.251 3.684 o
2 1 7 1.619 30.787 46.246 130.164 o
2 1 9 1349.690 1507.760 50.364 7.434 o
2 2 0 12825.200 11570.100 264.837 0.159 o
2 2 2 953.276 1212.510 21.551 12.300 o
2 2 4 3936.840 5441.130 75.299 1.105 o
2 2 6 2104.560 2197.420 38.714 3.946 o
2 2 8 1332.710 1339.590 51.434 7.963 o
2 2 10 109.545 121.712 33.645 114.454 o
2 3 1 1579.460 1280.000 38.467 7.042 o
2 3 3 2113.510 1982.290 32.760 4.176 o
2 3 5 441.805 335.612 17.364 43.705 o
2 3 7 1567.250 1742.420 60.949 5.825 o
2 3 9 678.732 699.916 48.501 19.315 o
2 4 0 644.996 692.407 53.895 19.437 o
2 4 2 86.197 234.111 21.069 133.992 o
2 4 4 3018.360 4042.700 54.238 1.820 o
2 4 6 2868.050 2969.630 47.704 2.349 o
2 4 8 520.768 498.558 33.798 29.883 o
2 4 10 15.302 -5.205 38.230 187.041 o
2 5 1 928.942 1967.420 31.590 8.927 o
2 5 3 3048.640 2808.430 42.495 2.269 o
2 5 5 368.321 346.521 19.221 49.803 o
2 5 7 401.657 420.717 29.454 40.152 o
2 5 9 214.754 197.224 35.296 71.633 o
2 6 0 5280.960 4892.690 94.065 0.840 o
2 6 2 159.088 64.964 10.655 167.591 o
2 6 4 0.068 0.552 12.437 1878.830 o
2 6 6 5240.300 5121.120 91.992 0.827 o
2 6 8 2997.740 3137.770 78.227 2.106 o
2 6 10 252.220 225.455 47.052 52.242 o
2 7 1 2025.300 2622.370 40.198 3.686 o
2 7 3 2782.700 3937.210 55.365 2.012 o
2 7 5 220.687 180.686 21.107 89.538 o
2 7 7 2948.410 3021.940 73.873 2.201 o
2 7 9 269.075 334.828 39.368 50.810 o
2 8 0 1573.330 1357.580 41.679 6.846 o
2 8 2 305.021 577.923 18.574 44.806 o
2 8 4 130.313 139.356 13.338 154.868 o
2 8 6 63.795 53.962 22.098 240.943 o
2 8 8 329.471 277.304 33.279 51.363 o
2 8 10 322.652 178.126 52.409 43.963 o
2 9 1 15.444 64.083 12.487 555.139 o
2 9 3 273.973 340.509 17.770 63.220 o
2 9 5 194.436 240.364 21.571 87.990 o
2 9 7 1272.880 1204.820 54.647 8.659 o
2 9 9 28.967 9.879 36.120 188.131 o
2 10 0 4027.800 3726.740 108.284 1.332 o
2 10 2 4340.580 3816.320 55.472 1.249 o
2 10 4 1828.440 1706.300 54.834 5.112 o
2 10 6 249.731 211.132 28.117 71.615 o
2 10 8 14.331 15.240 32.218 244.426 o
2 11 1 166.821 231.117 17.636 103.162 o
2 11 3 669.191 740.385 27.213 21.297 o
2 11 5 259.898 251.873 28.111 66.129 o
2 11 7 1259.270 1440.790 59.839 7.893 o
2 11 9 4.887 13.966 37.242 199.870 o
2 12 0 2094.500 2051.800 51.171 4.054 o
2 12 2 10.562 61.685 16.948 481.159 o
2 12 4 263.167 294.837 40.435 52.795 o
2 12 6 7.621 16.071 29.175 303.821 o
2 12 8 707.337 762.413 55.531 17.288 o
2 13 1 94.224 174.228 30.552 118.873 o
2 13 3 27.502 77.858 52.521 89.818 o
2 13 5 65.396 55.944 30.782 173.040 o
2 13 7 143.592 190.166 78.867 35.490 o
2 14 0 211.064 169.545 57.215 49.528 o
2 14 2 42.319 30.149 30.951 208.790 o
2 14 4 330.923 307.919 31.740 50.443 o
2 14 6 675.122 779.790 55.843 17.688 o
2 14 8 578.865 466.998 54.011 24.012 o
2 15 1 0.159 61.802 40.164 159.189 o
2 15 3 960.660 1051.930 50.092 12.085 o
2 15 5 26.832 33.762 36.292 177.765 o
2 15 7 0.003 45.656 67.544 62.359 o
2 16 0 1932.770 1841.020 74.518 4.465 o
2 16 2 63.305 65.771 53.572 80.879 o
2 16 4 7.819 -45.683 35.061 229.193 o
2 16 6 23.337 16.425 37.702 177.093 o
2 17 1 706.693 813.277 51.761 17.241 o
2 17 3 917.710 923.187 75.110 11.681 o
2 17 5 114.418 126.389 45.001 83.427 o
2 17 7 58.822 34.246 44.355 114.586 o
2 18 0 291.349 386.788 59.895 35.031 o
2 18 2 1.656 -89.058 43.338 156.336 o
2 18 4 417.315 378.161 68.633 26.561 o
2 18 6 17.183 -79.330 48.709 117.946 o
2 19 1 81.112 149.141 37.593 108.368 o
2 19 3 310.823 174.145 128.410 14.557 o
2 19 5 49.779 108.462 72.071 48.887 o
2 20 0 517.461 261.186 67.460 25.619 o
2 20 2 17.904 -40.212 60.919 76.773 o
2 20 4 527.967 717.309 90.882 15.703 o
2 21 1 22.011 -52.560 53.721 96.676 o
2 21 3 53.535 20.264 66.229 60.379 o
2 22 0 16.169 -55.524 121.986 19.699 o
2 22 2 0.075 67.912 88.753 36.296 o
2 23 1 25.334 3.735 98.031 30.094 o
3 1 2 1366.290 1290.660 22.270 8.394 o
3 1 4 3581.560 3907.590 52.665 1.548 o
3 1 6 440.690 448.885 28.954 36.655 o
3 1 8 1612.920 1671.930 47.042 5.964 o
3 1 10 302.847 198.810 43.213 51.543 o
3 2 1 4931.720 6736.250 114.314 0.731 o
3 2 3 1603.340 1599.490 28.816 6.319 o
3 2 5 303.400 454.632 22.090 49.976 o
3 2 7 1273.760 1190.940 50.539 8.810 o
3 2 9 3086.480 3027.830 71.086 2.096 o
3 3 2 738.214 713.988 21.623 20.242 o
3 3 4 1408.470 1418.430 27.276 7.705 o
3 3 6 214.371 165.711 17.975 97.469 o
3 3 8 1038.420 1068.590 44.685 11.430 o
3 3 10 395.073 492.976 107.856 15.952 o
3 4 1 23232.100 26062.600 502.579 0.044 o
3 4 3 2012.650 2333.620 36.400 4.003 o
3 4 5 5.970 6.499 13.860 1121.780 o
3 4 7 2794.180 3103.350 60.824 2.329 o
3 4 9 15.694 15.199 33.542 226.165 o
3 5 2 259.776 169.149 11.575 88.230 o
3 5 4 0.034 10.146 12.241 1561.450 o
3 5 6 2316.280 2364.930 56.541 3.348 o
3 5 8 868.926 953.281 50.264 13.753 o
3 5 10 15.948 37.276 45.531 126.053 o
3 6 1 762.546 824.237 32.022 17.775 o
3 6 3 2288.120 2171.800 37.828 3.627 o
3 6 5 8.468 27.759 19.615 528.528 o
3 6 7 1619.250 1668.500 48.629 5.928 o
3 6 9 54.511 51.640 33.810 164.897 o
3 7 2 1292.710 1181.500 25.421 9.235 o
3 7 4 104.052 98.182 13.325 201.246 o
3 7 6 25.279 50.738 19.164 384.071 o
3 7 8 109.272 157.754 28.955 120.353 o
3 7 10 469.420 518.165 84.027 19.455 o
3 8 1 3932.760 4508.760 63.153 1.266 o
3 8 3 1359.910 1267.010 27.665 8.446 o
3 8 5 435.920 480.036 25.949 36.714 o
3 8 7 739.260 780.428 43.709 17.730 o
3 8 9 88.557 103.639 34.931 123.410 o
3 9 2 1098.140 1024.830 25.727 11.642 o
3 9 4 0.060 9.301 14.702 1170.530 o
3 9 6 468.886 397.561 34.496 34.976 o
3 9 8 65.165 40.869 32.254 170.418 o
3 10 1 1611.910 1495.460 30.813 6.486 o
3 10 3 984.809 831.661 24.583 14.270 o
3 10 5 171.041 123.272 43.912 74.309 o
3 10 7 646.700 650.335 49.054 20.555 o
3 10 9 0.321 -10.721 45.323 143.738 o
3 11 2 7884.130 7220.210 124.682 0.404 o
3 11 4 71.312 137.998 25.297 162.911 o
3 11 6 937.213 895.726 49.492 13.295 o
3 11 8 612.351 576.024 57.129 21.037 o
3 12 1 391.433 389.169 29.756 42.038 o
3 12 3 13.737 21.463 20.227 492.277 o
3 12 5 0.221 23.775 28.073 335.124 o
3 12 7 1067.850 1178.860 66.288 9.785 o
3 12 9 2.183 -9.871 44.106 150.657 o
3 13 2 2058.070 1844.440 58.833 4.308 o
3 13 4 54.741 50.279 28.455 203.109 o
3 13 6 7.657 30.175 37.023 190.918 o
3 13 8 209.595 91.444 71.173 40.261 o
3 14 1 0.113 57.035 25.769 332.701 o
3 14 3 51.975 31.933 27.644 225.729 o
3 14 5 173.739 130.481 32.131 93.994 o
3 14 7 148.488 170.829 59.527 52.736 o
3 15 2 1344.050 1439.880 51.861 7.613 o
3 15 4 108.370 38.786 38.380 116.614 o
3 15 6 10.628 -51.778 44.789 141.545 o
3 15 8 5.525 -21.492 44.039 149.142 o
3 16 1 1136.140 1419.430 90.246 7.668 o
3 16 3 373.865 321.002 37.926 42.767 o
3 16 5 191.342 134.251 40.350 75.087 o
3 16 7 226.252 208.694 48.133 54.914 o
3 17 2 797.802 760.799 77.344 13.652 o
3 17 4 1.260 -32.695 44.751 146.901 o
3 17 6 204.220 157.566 47.736 61.081 o
3 18 1 1011.270 1073.720 59.114 11.027 o
3 18 3 240.459 194.961 71.316 35.910 o
3 18 5 110.709 53.778 47.093 87.775 o
3 19 2 12.549 -43.419 46.279 132.022 o
3 19 4 1.083 -24.257 58.788 85.332 o
3 19 6 1.591 2.771 59.985 81.636 o
3 20 1 22.025 5.913 45.841 128.705 o
3 20 3 13.329 42.644 63.029 69.633 o
3 20 5 0.050 -10.098 60.225 81.496 o
3 21 2 45.363 136.942 72.135 48.130 o
3 21 4 11.602 44.912 64.110 67.523 o
3 22 1 112.604 62.272 88.861 32.479 o
3 22 3 13.940 -45.332 69.152 60.450 o
3 23 2 286.492 171.847 83.243 28.268 o
4 1 1 34863.600 42487.000 654.259 0.019 o
4 1 3 261.502 243.888 13.419 77.124 o
4 1 5 17.471 40.459 15.997 534.431 o
4 1 7 17.942 67.752 28.062 246.450 o
4 1 9 39.223 20.538 29.766 231.139 o
4 2 0 37874.200 44282.700 963.423 0.016 o
4 2 2 5711.000 5893.630 87.521 0.687 o
4 2 4 1352.280 1080.200 25.659 9.166 o
4 2 6 831.622 967.289 31.961 15.259 o
4 2 8 2072.180 2313.930 55.182 3.816 o
4 2 10 71.335 122.233 42.420 101.821 o
4 3 1 57213.600 60750.900 1079.670 0.008 o
4 3 3 3951.930 4124.510 54.264 1.337 o
4 3 5 4368.620 4114.580 56.508 1.188 o
4 3 7 283.719 261.794 28.880 61.011 o
4 3 9 176.374 91.202 26.533 111.620 o
4 4 0 3029.670 2682.730 72.237 2.280 o
4 4 2 8239.820 8025.710 116.175 0.360 o
4 4 4 5186.530 5295.430 67.538 0.829 o
4 4 6 507.197 539.964 33.997 29.522 o
4 4 8 99.275 60.343 25.107 173.145 o
4 4 10 177.097 192.750 41.081 71.232 o
4 5 1 2933.820 2110.250 33.364 2.752 o
4 5 3 307.265 173.981 13.886 74.482 o
4 5 5 328.296 263.024 18.730 60.354 o
4 5 7 1431.190 1496.440 50.718 7.051 o
4 5 9 106.186 83.383 34.072 122.958 o
4 6 0 114.178 106.424 14.581 180.753 o
4 6 2 5448.650 5462.290 70.227 0.766 o
4 6 4 9.280 31.867 12.041 863.696 o
4 6 6 789.130 944.620 44.893 15.322 o
4 6 8 1314.520 1447.610 52.251 7.744 o
4 6 10 695.735 518.663 71.778 17.550 o
4 7 1 6536.390 5432.380 72.575 0.612 o
4 7 3 3573.660 3019.130 47.508 1.801 o
4 7 5 133.157 95.447 17.594 159.047 o
4 7 7 3212.530 3373.490 73.483 1.881 o
4 7 9 95.578 26.707 46.769 95.887 o
4 8 0 6789.620 5275.760 95.048 0.587 o
4 8 2 5803.100 5750.470 78.735 0.686 o
4 8 4 1701.570 1604.760 36.693 5.863 o
4 8 6 337.172 280.877 22.271 56.205 o
4 8 8 6.270 29.889 30.663 267.325 o
4 9 1 3383.610 2896.390 49.792 1.963 o
4 9 3 144.861 85.525 14.520 162.097 o
4 9 5 883.151 899.342 45.999 14.196 o
4 9 7 741.546 815.636 49.649 16.800 o
4 9 9 117.656 35.551 61.769 59.769 o
4 10 0 1663.940 1303.040 39.069 6.593 o
4 10 2 225.185 242.825 16.078 84.468 o
4 10 4 1061.580 1105.990 52.518 10.718 o
4 10 6 272.584 278.678 36.612 55.563 o
4 10 8 5.742 -1.303 40.332 176.901 o
4 11 1 32.006 26.926 21.274 363.724 o
4 11 3 1363.570 1270.450 35.720 8.291 o
4 11 5 8.803 48.124 26.916 300.780 o
4 11 7 81.829 68.249 38.052 122.904 o
4 11 9 336.110 214.709 43.801 47.150 o
4 12 0 24.281 101.535 20.666 286.424 o
4 12 2 1387.880 1401.600 50.636 7.507 o
4 12 4 0.113 -15.741 25.068 469.787 o
4 12 6 235.389 177.644 35.140 69.849 o
4 12 8 272.678 294.959 51.742 43.775 o
4 13 1 302.851 355.938 33.121 50.105 o
4 13 3 409.507 511.620 92.681 18.688 o
4 13 5 971.197 1010.170 60.521 11.643 o
4 13 7 72.525 68.919 38.978 123.277 o
4 14 0 1988.740 2115.750 65.588 4.113 o
4 14 2 139.338 206.503 42.865 74.161 o
4 14 4 69.636 50.247 39.008 128.842 o
4 14 6 145.948 126.940 35.201 96.574 o
4 14 8 11.879 -15.572 41.965 159.512 o
4 15 1 13.945 81.359 37.148 162.868 o
4 15 3 5.321 50.060 37.079 183.263 o
4 15 5 121.570 51.895 39.768 104.772 o
4 15 7 74.945 123.093 46.980 88.316 o
4 16 0 3972.200 4650.080 152.849 1.136 o
4 16 2 212.894 158.951 36.651 73.865 o
4 16 4 69.412 68.388 42.452 111.492 o
4 16 6 139.145 115.827 44.126 80.993 o
4 17 1 22.069 38.838 37.061 173.756 o
4 17 3 820.986 694.277 65.161 14.984 o
4 17 5 36.817 44.618 47.869 106.969 o
4 17 7 29.704 41.768 53.981 89.153 o
4 18 0 2326.830 2922.650 143.468 2.507 o
4 18 2 12.539 -49.278 41.515 162.352 o
4 18 4 246.082 217.233 49.649 51.007 o
4 18 6 8.151 -0.364 57.123 88.877 o
4 19 1 155.828 103.982 45.545 76.174 o
4 19 3 224.855 72.147 61.174 48.653 o
4 19 5 71.659 -21.280 108.038 24.135 o
4 20 0 2882.650 4172.270 347.385 1.070 o
4 20 2 139.383 113.387 83.337 34.221 o
4 20 4 65.197 57.841 74.236 47.087 o
4 21 1 249.216 180.515 91.573 25.598 o
4 21 3 43.644 -17.625 135.991 15.692 o
4 22 0 2.898 -108.350 98.031 30.690 o
4 22 2 66.299 187.930 109.456 22.164 o
4 23 1 12.561 -190.248 70.216 58.796 o
5 1 2 23884.100 24911.300 292.270 0.045 o
5 1 4 6.895 33.803 13.161 822.881 o
5 1 6 35.525 55.408 18.558 347.555 o
5 1 8 669.473 637.337 41.170 21.196 o
5 1 10 832.318 924.281 166.580 6.471 o
5 2 1 4422.950 7112.030 96.577 0.792 o
5 2 3 45.855 11.155 11.582 544.414 o
5 2 5 201.063 206.346 15.088 98.163 o
5 2 7 95.821 99.463 42.245 98.317 o
5 2 9 2153.050 2212.570 71.304 3.665 o
5 3 2 509.433 248.190 18.223 41.519 o
5 3 4 1101.700 1198.180 26.735 10.726 o
5 3 6 645.793 667.190 45.040 20.919 o
5 3 8 19.999 -5.805 23.307 422.782 o
5 3 10 300.017 256.885 57.928 39.264 o
5 4 1 8515.640 8784.030 104.985 0.328 o
5 4 3 2383.410 1890.420 41.560 3.695 o
5 4 5 1725.740 1593.780 34.227 5.815 o
5 4 7 543.582 594.197 35.835 26.587 o
5 4 9 27.021 3.906 33.189 222.480 o
5 5 2 7022.670 6135.040 88.140 0.519 o
5 5 4 399.182 469.514 25.538 39.702 o
5 5 6 0.027 -2.419 18.399 872.742 o
5 5 8 86.770 116.723 33.971 124.612 o
5 5 10 20.142 101.222 83.658 39.064 o
5 6 1 154.296 96.139 10.844 157.967 o
5 6 3 235.175 337.385 23.192 66.813 o
5 6 5 27.686 32.098 16.553 476.745 o
5 6 7 746.908 751.415 40.977 18.119 o
5 6 9 140.881 157.207 42.057 80.139 o
5 7 2 3644.890 2746.820 41.771 1.847 o
5 7 4 582.418 606.261 33.025 25.399 o
5 7 6 240.844 248.468 22.945 74.414 o
5 7 8 100.485 113.382 32.578 123.703 o
5 7 10 917.641 839.531 108.350 9.679 o
5 8 1 11773.100 10809.000 138.407 0.190 o
5 8 3 6191.000 5628.370 73.855 0.643 o
5 8 5 237.379 345.769 27.479 62.687 o
5 8 7 2841.670 2661.720 71.200 2.465 o
5 8 9 2.018 -4.466 52.052 108.485 o
5 9 2 208.965 233.126 15.491 90.915 o
5 9 4 1.928 53.760 19.901 475.305 o
5 9 6 16.682 47.138 23.999 330.755 o
5 9 8 27.929 4.983 39.958 161.064 o
5 10 1 45.899 21.777 13.665 462.191 o
5 10 3 1.091 4.786 15.302 1132.420 o
5 10 5 165.176 196.457 42.279 71.290 o
5 10 7 601.044 588.651 58.178 20.978 o
5 10 9 3.699 -28.831 44.769 145.425 o
5 11 2 15.320 18.271 21.214 460.954 o
5 11 4 174.107 188.030 27.916 92.765 o
5 11 6 2.114 33.169 49.384 114.380 o
5 11 8 198.623 111.047 43.866 70.566 o
5 12 1 187.685 168.944 18.360 106.110 o
5 12 3 2669.060 2334.970 86.087 2.766 o
5 12 5 36.553 48.451 29.172 221.130 o
5 12 7 101.483 80.946 40.002 105.971 o
5 13 2 2105.760 2147.260 66.839 3.840 o
5 13 4 50.320 29.673 40.594 136.225 o
5 13 6 292.954 285.881 40.247 50.266 o
5 13 8 43.464 80.453 45.887 106.196 o
5 14 1 0.560 16.501 24.694 435.989 o
5 14 3 52.475 109.448 43.968 105.064 o
5 14 5 64.681 13.774 47.516 104.330 o
5 14 7 215.498 211.183 54.467 49.848 o
5 15 2 1873.960 1960.840 115.096 3.998 o
5 15 4 49.955 83.827 38.636 131.931 o
5 15 6 1.476 -8.096 42.709 161.065 o
5 16 1 167.418 190.114 33.128 85.758 o
5 16 3 431.284 478.567 64.754 25.715 o
5 16 5 4.698 -8.819 43.390 154.051 o
5 16 7 109.744 68.646 47.343 85.687 o
5 17 2 222.303 951.567 148.153 9.973 o
5 17 4 51.565 45.487 45.983 108.953 o
5 17 6 22.259 -111.594 73.731 52.693 o
5 18 1 34.940 8.089 42.474 139.994 o
5 18 3 14.512 -50.233 48.200 121.352 o
5 18 5 1.636 -26.880 62.103 76.399 o
5 19 2 0.580 -92.047 52.116 108.663 o
5 19 4 29.068 62.669 63.569 65.348 o
5 20 1 55.542 50.463 98.941 28.309 o
5 20 3 126.697 56.714 58.731 62.128 o
5 20 5 2.897 21.600 68.532 61.549 o
5 21 2 0.934 46.462 83.745 41.046 o
5 21 4 24.253 -53.563 60.198 77.520 o
5 22 3 2.007 91.516 99.520 28.748 o
6 1 1 5506.790 6576.580 81.573 0.669 o
6 1 3 2067.050 1954.020 34.194 4.307 o
6 1 5 758.348 831.447 25.348 18.206 o
6 1 7 2.299 -9.973 22.032 587.563 o
6 1 9 1.737 7.543 36.347 216.775 o
6 2 0 6811.220 6627.890 132.539 0.507 o
6 2 2 1111.400 1434.180 33.676 9.504 o
6 2 4 245.685 381.213 21.174 62.707 o
6 2 6 1391.960 1352.430 48.745 7.652 o
6 2 8 368.994 344.275 31.919 44.931 o
6 2 10 438.399 401.369 49.607 31.701 o
6 3 1 1681.040 1435.560 29.795 6.329 o
6 3 3 639.890 790.754 28.887 21.263 o
6 3 5 363.322 433.012 24.419 44.380 o
6 3 7 455.798 378.642 36.949 35.561 o
6 3 9 91.568 52.082 35.619 131.937 o
6 4 0 7742.780 7395.160 124.128 0.408 o
6 4 2 7142.310 6583.350 96.804 0.487 o
6 4 4 2593.160 2710.720 53.632 2.753 o
6 4 6 1514.090 1433.610 43.592 6.918 o
6 4 8 238.790 246.340 31.255 67.367 o
6 4 10 64.428 148.185 46.135 89.938 o
6 5 1 251.428 289.877 14.964 73.458 o
6 5 3 438.467 449.395 27.091 37.265 o
6 5 5 204.581 232.175 23.340 84.365 o
6 5 7 1.674 -8.132 26.565 411.381 o
6 5 9 0.001 -18.724 33.217 267.926 o
6 6 0 3399.810 3935.740 74.558 1.608 o
6 6 2 1239.760 1196.730 30.519 9.492 o
6 6 4 853.400 701.746 29.832 17.330 o
6 6 6 1595.550 1572.360 49.593 6.190 o
6 6 8 171.181 140.482 33.302 91.069 o
6 6 10 279.597 492.624 153.681 10.200 o
6 7 1 260.728 235.122 13.887 78.053 o
6 7 3 1554.770 1345.820 32.732 7.071 o
6 7 5 1518.820 1501.710 43.271 6.744 o
6 7 7 182.460 185.988 28.232 90.131 o
6 7 9 33.145 -44.614 66.110 63.834 o
6 8 0 39.108 17.318 17.078 440.868 o
6 8 2 103.824 99.986 13.353 200.301 o
6 8 4 359.616 325.868 22.153 50.844 o
6 8 6 1149.260 1182.080 46.454 9.869 o
6 8 8 23.284 37.315 34.720 192.331 o
6 9 1 2891.600 2673.800 44.510 2.474 o
6 9 3 543.448 459.022 26.863 31.067 o
6 9 5 62.386 87.265 41.113 115.452 o
6 9 7 8.039 3.719 28.777 326.693 o
6 9 9 64.346 111.299 70.759 49.271 o
6 10 0 296.491 272.693 21.453 63.095 o
6 10 2 168.159 239.271 18.172 100.511 o
6 10 4 909.054 867.171 43.654 14.203 o
6 10 6 88.675 76.383 28.608 157.880 o
6 10 8 343.342 289.371 45.923 42.227 o
6 11 1 102.267 140.777 20.083 157.640 o
6 11 3 458.268 430.638 36.133 34.171 o
6 11 5 88.939 118.668 30.219 136.854 o
6 11 7 11.519 26.344 38.210 178.823 o
6 11 9 377.695 528.921 90.660 19.544 o
6 12 0 72.556 75.081 22.649 208.352 o
6 12 2 1577.600 1485.410 59.042 6.298 o
6 12 4 269.293 295.717 53.600 42.757 o
6 12 6 3.432 -15.169 35.823 225.704 o
6 12 8 1.153 -32.963 65.133 69.537 o
6 13 1 4.490 23.895 22.701 459.551 o
6 13 3 15.350 38.902 29.551 257.694 o
6 13 5 70.556 90.882 37.058 126.822 o
6 13 7 16.529 -36.631 42.880 150.265 o
6 14 0 715.724 773.580 107.231 11.473 o
6 14 2 63.634 48.140 54.389 80.540 o
6 14 4 3.433 64.495 35.215 194.352 o
6 14 6 23.785 -5.296 40.706 160.410 o
6 14 8 9.861 -49.535 62.752 73.642 o
6 15 1 227.361 361.246 31.776 59.794 o
6 15 3 247.015 248.494 37.111 60.421 o
6 15 5 0.006 14.556 43.990 148.440 o
6 15 7 77.740 34.869 49.407 91.881 o
6 16 0 586.341 676.355 67.960 18.707 o
6 16 2 625.422 685.748 58.624 19.256 o
6 16 4 12.072 4.129 46.669 129.210 o
6 16 6 309.128 257.230 50.094 43.521 o
6 17 1 908.413 777.937 59.087 13.760 o
6 17 3 425.370 572.409 59.421 25.888 o
6 17 5 83.766 98.422 49.002 84.226 o
6 18 0 1.544 83.416 136.728 15.529 o
6 18 2 0.359 -54.361 49.815 118.995 o
6 18 4 36.228 17.551 55.453 86.151 o
6 18 6 0.597 -33.742 66.765 66.250 o
6 19 1 1030.560 1155.090 108.328 8.119 o
6 19 3 222.512 227.178 59.801 44.106 o
6 19 5 23.422 76.906 66.229 60.563 o
6 20 2 209.601 226.048 58.684 46.017 o
6 20 4 14.478 -58.106 66.502 65.185 o
6 21 3 5.681 37.644 67.823 61.695 o
6 22 0 216.138 -135.622 106.139 22.476 o
6 22 2 93.367 123.029 83.702 35.560 o
7 1 2 1899.530 1256.810 26.589 5.849 o
7 1 4 96.302 96.242 11.995 218.044 o
7 1 6 197.842 189.447 49.821 57.480 o
7 1 8 575.078 677.694 52.531 21.470 o
7 1 10 109.880 137.757 37.634 100.363 o
7 2 1 86.122 42.693 11.259 292.782 o
7 2 3 1102.830 1866.520 44.316 7.916 o
7 2 5 71.000 53.605 19.333 252.067 o
7 2 7 2526.060 2489.260 66.216 2.927 o
7 2 9 199.762 176.463 37.720 73.248 o
7 3 2 2769.670 2286.140 46.099 2.815 o
7 3 4 412.727 347.127 25.757 43.386 o
7 3 6 6951.390 6858.060 157.136 0.479 o
7 3 8 30.316 -3.665 29.345 268.962 o
7 3 10 368.114 330.049 70.642 28.293 o
7 4 1 9542.390 9094.930 106.124 0.278 o
7 4 3 169.324 164.240 19.157 113.493 o
7 4 5 397.330 358.952 29.992 42.693 o
7 4 7 1088.850 1019.320 56.583 10.689 o
7 4 9 90.277 79.613 37.028 120.475 o
7 5 2 599.275 358.391 26.619 30.840 o
7 5 4 703.620 756.531 32.746 19.749 o
7 5 6 2087.310 2300.370 80.460 3.640 o
7 5 8 7.402 -0.563 33.447 251.374 o
7 5 10 19.195 125.996 71.128 51.640 o
7 6 1 2434.180 1916.300 33.350 3.609 o
7 6 3 355.347 319.492 24.549 50.690 o
7 6 5 4671.540 4488.340 129.178 0.995 o
7 6 7 1827.250 1724.550 57.163 5.066 o
7 6 9 8.194 10.764 40.849 166.628 o
7 7 2 720.172 606.093 27.596 21.706 o
7 7 4 222.508 197.164 18.433 89.484 o
7 7 6 6312.380 6451.940 135.195 0.564 o
7 7 8 301.505 301.860 37.849 50.181 o
7 8 1 953.959 1036.790 25.981 13.246 o
7 8 3 615.408 656.567 33.220 23.452 o
7 8 5 220.987 244.921 24.838 77.315 o
7 8 7 185.567 232.998 30.564 80.004 o
7 8 9 4.751 38.328 69.285 59.273 o
7 9 2 22.648 15.669 22.288 401.632 o
7 9 4 2.782 -2.427 19.108 764.642 o
7 9 6 1489.170 1413.360 53.137 6.932 o
7 9 8 23.324 12.771 47.546 118.547 o
7 10 1 1797.210 1740.970 33.922 5.325 o
7 10 3 44.284 13.691 36.066 173.169 o
7 10 5 95.765 136.358 26.472 141.333 o
7 10 7 2.563 -17.139 37.420 208.182 o
7 10 9 0.632 50.858 72.971 53.469 o
7 11 2 408.972 394.002 29.738 40.508 o
7 11 4 2783.880 2735.900 67.742 2.495 o
7 11 6 116.665 100.695 33.458 116.440 o
7 11 8 2.524 -23.660 50.672 114.265 o
7 12 1 5.947 39.097 24.768 363.621 o
7 12 3 1107.250 1030.220 60.291 10.322 o
7 12 5 79.149 82.199 36.598 126.622 o
7 12 7 64.076 93.079 43.144 106.652 o
7 13 2 17.763 -19.157 49.224 115.417 o
7 13 4 55.906 72.743 34.470 152.408 o
7 13 6 0.117 -34.359 40.732 178.084 o
7 13 8 209.517 291.547 80.341 30.190 o
7 14 1 372.577 394.277 30.096 43.236 o
7 14 3 261.867 368.520 44.146 46.688 o
7 14 5 608.103 525.228 53.417 22.457 o
7 14 7 12.829 -51.496 49.884 114.225 o
7 15 2 1074.860 963.828 51.313 11.309 o
7 15 4 70.683 109.457 38.809 116.057 o
7 15 6 29.009 23.520 51.266 100.201 o
7 16 1 36.476 19.367 32.404 208.795 o
7 16 3 174.589 185.516 46.071 65.373 o
7 16 5 236.896 203.151 50.109 52.201 o
7 16 7 0.168 -33.831 61.081 79.207 o
7 17 2 7.864 -15.317 39.732 180.311 o
7 17 4 39.300 81.632 50.320 92.964 o
7 17 6 55.832 8.028 71.249 53.222 o
7 18 1 85.540 22.954 49.848 90.209 o
7 18 3 32.449 -12.565 52.675 97.573 o
7 18 5 96.370 12.611 88.931 33.785 o
7 19 2 3.459 30.012 55.574 91.457 o
7 19 4 109.603 134.904 58.387 60.059 o
7 20 1 307.070 902.183 151.101 9.413 o
7 20 3 46.250 53.926 58.919 72.795 o
7 21 2 106.703 201.117 162.587 10.470 o
8 1 1 1166.460 1177.480 25.743 10.257 o
8 1 3 12034.100 11278.900 139.820 0.180 o
8 1 5 424.198 464.223 27.688 37.564 o
8 1 7 897.486 878.777 49.838 13.895 o
8 1 9 0.034 -33.193 36.890 217.181 o
8 2 0 2701.550 2401.010 51.218 2.815 o
8 2 2 8048.840 8276.110 127.286 0.362 o
8 2 4 1778.380 1798.710 42.283 5.234 o
8 2 6 2875.980 2647.200 77.571 2.420 o
8 2 8 410.321 444.117 37.449 36.163 o
8 2 10 85.252 14.517 56.131 75.718 o
8 3 1 118.122 157.186 12.506 159.282 o
8 3 3 907.306 1136.070 37.230 12.801 o
8 3 5 9.570 20.265 22.453 449.415 o
8 3 7 7.237 -12.621 27.986 352.246 o
8 3 9 13.230 36.651 37.955 175.085 o
8 4 0 3841.840 3355.900 66.177 1.543 o
8 4 2 6261.510 6320.550 97.438 0.587 o
8 4 4 1129.930 1376.590 39.141 9.461 o
8 4 6 656.703 737.376 47.556 19.504 o
8 4 8 272.210 329.636 37.641 51.941 o
8 5 1 776.289 790.441 26.070 18.219 o
8 5 3 1993.630 1923.420 44.693 4.462 o
8 5 5 88.592 115.708 22.433 170.534 o
8 5 7 99.529 107.676 31.555 129.138 o
8 5 9 116.998 211.672 40.964 81.418 o
8 6 0 2.694 -19.770 16.693 987.214 o
8 6 2 51.527 84.130 12.900 318.160 o
8 6 4 459.859 505.639 31.010 33.344 o
8 6 6 1484.080 1417.950 51.412 6.974 o
8 6 8 279.815 252.863 58.888 40.046 o
8 7 1 1228.140 1206.860 25.918 9.623 o
8 7 3 92.067 103.888 18.730 189.623 o
8 7 5 2737.370 2650.640 65.333 2.594 o
8 7 7 66.164 62.761 31.497 165.255 o
8 7 9 3.136 48.038 43.901 138.139 o
8 8 0 2606.550 2570.080 57.493 2.809 o
8 8 2 8.015 11.972 18.360 662.957 o
8 8 4 1066.190 1086.760 40.901 11.205 o
8 8 6 369.798 379.981 38.584 40.548 o
8 8 8 276.753 427.017 76.500 27.444 o
8 9 1 4241.950 3792.730 60.415 1.286 o
8 9 3 296.262 300.913 23.939 59.563 o
8 9 5 359.834 520.968 48.613 32.953 o
8 9 7 23.007 14.432 30.277 256.183 o
8 9 9 629.994 613.986 106.139 13.048 o
8 10 0 2656.860 2543.160 71.341 2.720 o
8 10 2 993.819 892.062 60.022 12.044 o
8 10 4 2383.710 2371.110 69.489 3.184 o
8 10 6 1041.020 1037.780 50.852 11.299 o
8 10 8 41.850 -21.912 53.288 93.243 o
8 11 1 626.225 641.134 31.968 23.508 o
8 11 3 324.221 318.928 47.130 41.876 o
8 11 5 306.003 285.660 31.172 54.876 o
8 11 7 3.661 -55.467 42.193 163.458 o
8 12 0 116.430 109.552 39.704 97.409 o
8 12 2 383.900 363.229 46.569 36.745 o
8 12 4 0.658 30.523 31.384 266.600 o
8 12 6 0.711 -9.632 37.534 209.024 o
8 12 8 357.875 307.873 60.682 33.327 o
8 13 1 124.662 146.525 25.044 126.424 o
8 13 3 37.445 28.413 35.344 178.100 o
8 13 5 292.083 269.630 44.430 48.233 o
8 13 7 7.656 -2.061 63.203 72.923 o
8 14 0 888.838 837.264 67.360 13.004 o
8 14 2 432.853 465.740 56.985 28.202 o
8 14 4 146.292 151.501 39.452 84.425 o
8 14 6 159.330 126.075 47.941 69.612 o
8 15 1 129.952 98.127 31.696 116.559 o
8 15 3 1341.850 1487.170 69.131 7.122 o
8 15 5 0.397 -20.546 47.651 130.018 o
8 15 7 14.842 -47.075 59.740 80.237 o
8 16 0 10.360 30.022 58.097 82.718 o
8 16 2 1737.250 1908.000 66.770 4.960 o
8 16 4 199.596 171.063 50.108 58.034 o
8 16 6 119.270 39.087 67.229 52.038 o
8 17 1 1834.230 2371.310 90.095 3.957 o
8 17 3 10.111 332.768 320.260 2.840 o
8 17 5 11.604 -30.868 53.066 101.724 o
8 18 0 4.062 37.548 163.631 10.968 o
8 18 2 47.063 6.741 47.063 113.022 o
8 18 4 63.295 21.347 56.482 78.078 o
8 19 1 417.833 643.376 192.009 6.546 o
8 19 3 144.414 190.178 60.356 51.316 o
8 19 5 18.299 3.823 59.572 79.758 o
8 20 2 63.176 125.696 99.137 27.184 o
8 20 4 15.205 27.088 61.745 73.212 o
8 21 3 69.347 177.803 97.771 27.127 o
8 22 0 574.999 2001.170 207.119 4.423 o
9 1 2 1194.570 1286.190 27.761 9.545 o
9 1 4 0.876 -4.932 17.076 990.853 o
9 1 6 944.805 865.531 66.982 12.258 o
9 1 8 12.116 -3.477 31.660 269.631 o
9 2 1 6.033 -8.895 12.592 1440.560 o
9 2 3 2058.200 2106.850 45.580 4.103 o
9 2 5 115.473 106.520 22.167 153.431 o
9 2 7 10.498 -9.677 28.939 321.710 o
9 2 9 32.960 56.441 38.647 149.092 o
9 3 2 9635.930 9200.450 134.082 0.271 o
9 3 4 5.727 10.257 18.233 709.512 o
9 3 6 7.954 -17.082 24.671 441.069 o
9 3 8 195.655 189.487 34.632 77.033 o
9 4 1 4136.900 4107.590 59.827 1.267 o
9 4 3 7754.350 6931.380 140.431 0.420 o
9 4 5 390.705 418.354 36.595 38.538 o
9 4 7 626.194 613.059 44.077 22.290 o
9 4 9 94.793 94.686 53.428 73.070 o
9 5 2 67.321 63.501 17.675 263.382 o
9 5 4 118.406 68.241 23.410 161.206 o
9 5 6 39.699 16.856 29.662 234.306 o
9 5 8 0.036 11.389 34.958 233.437 o
9 6 1 175.243 178.585 16.350 112.060 o
9 6 3 485.941 410.563 36.425 33.132 o
9 6 5 4354.470 4656.830 114.091 1.069 o
9 6 7 493.784 449.316 51.705 27.729 o
9 6 9 80.969 99.161 39.334 112.232 o
9 7 2 365.264 371.069 26.332 46.346 o
9 7 4 98.722 104.224 33.738 122.738 o
9 7 6 3.801 -8.132 27.830 367.744 o
9 7 8 742.054 871.145 61.992 15.156 o
9 8 1 27.954 19.401 20.040 423.234 o
9 8 3 376.478 480.022 50.447 32.484 o
9 8 5 10.480 16.733 26.723 343.326 o
9 8 7 24.609 49.584 36.278 173.044 o
9 8 9 7.497 28.957 53.830 96.315 o
9 9 2 215.284 250.667 30.027 72.504 o
9 9 4 18.355 24.686 25.275 336.002 o
9 9 6 37.550 34.026 30.170 219.828 o
9 9 8 29.090 92.135 77.393 44.821 o
9 10 1 791.117 694.851 30.439 18.643 o
9 10 3 562.496 602.809 39.157 25.191 o
9 10 5 67.315 103.928 33.415 140.555 o
9 10 7 133.705 121.320 38.983 92.475 o
9 11 2 110.518 111.179 27.927 134.933 o
9 11 4 2799.810 2625.270 70.548 2.527 o
9 11 6 143.674 142.078 37.297 90.558 o
9 11 8 18.165 7.371 70.022 58.264 o
9 12 1 281.997 217.797 27.522 65.763 o
9 12 3 1507.590 1561.690 59.109 6.426 o
9 12 5 48.759 52.246 36.161 154.672 o
9 12 7 161.055 164.598 47.824 66.528 o
9 13 2 9.434 -29.149 26.909 370.813 o
9 13 4 27.132 44.964 38.404 158.181 o
9 13 6 11.558 -46.416 43.703 147.836 o
9 14 1 3.332 -26.176 30.808 303.235 o
9 14 3 36.335 35.664 39.266 149.822 o
9 14 5 68.623 56.493 44.395 107.037 o
9 14 7 5.714 26.371 62.161 73.698 o
9 15 2 853.312 1215.250 59.772 11.840 o
9 15 4 8.304 49.384 42.910 140.729 o
9 15 6 18.656 -13.760 50.358 110.253 o
9 16 1 284.330 323.696 49.755 43.099 o
9 16 3 100.443 105.389 52.997 72.101 o
9 16 5 7.264 -27.634 51.404 109.545 o
9 17 2 117.545 195.954 51.658 64.973 o
9 17 4 540.557 722.993 72.233 18.438 o
9 17 6 146.275 200.535 71.565 40.441 o
9 18 1 310.369 363.316 131.568 13.285 o
9 18 3 308.108 311.669 59.253 36.459 o
9 18 5 25.780 55.991 57.320 79.603 o
9 19 2 9.163 142.256 101.717 26.885 o
9 19 4 8.396 -58.458 85.619 39.972 o
9 20 1 709.464 2138.670 315.101 2.309 o
9 20 3 4.319 -14.403 76.709 49.955 o
9 21 2 192.465 1114.460 156.260 8.995 o
10 1 1 322.510 288.894 17.758 59.731 o
10 1 3 2181.840 2005.420 40.928 3.974 o
10 1 5 102.869 117.029 23.676 153.347 o
10 1 7 3099.180 3036.870 85.075 2.051 o
10 1 9 102.857 92.417 59.228 62.077 o
10 2 0 198.264 203.958 27.416 84.625 o
10 2 2 249.593 215.484 16.082 81.696 o
10 2 4 634.971 626.642 35.016 23.087 o
10 2 6 2713.560 2630.540 94.868 2.523 o
10 2 8 214.666 243.363 37.114 65.599 o
10 3 1 3609.510 3635.290 53.296 1.602 o
10 3 3 1864.130 1829.650 46.051 4.909 o
10 3 5 124.705 153.673 24.410 126.239 o
10 3 7 46.377 22.176 32.572 194.559 o
10 3 9 87.015 127.478 40.368 101.969 o
10 4 0 851.528 834.673 34.895 15.857 o
10 4 2 110.810 112.129 18.413 168.240 o
10 4 4 1296.540 1118.120 38.685 9.195 o
10 4 6 103.023 90.174 26.850 150.339 o
10 4 8 138.429 159.926 36.321 91.564 o
10 5 1 1.652 15.025 15.112 987.459 o
10 5 3 1249.590 1235.240 55.590 8.685 o
10 5 5 18.363 15.293 28.023 298.940 o
10 5 7 401.891 377.812 47.289 34.999 o
10 5 9 2.798 10.104 45.252 140.206 o
10 6 0 0.566 9.155 17.163 884.276 o
10 6 2 63.089 52.187 19.486 267.617 o
10 6 4 869.292 959.139 61.097 12.983 o
10 6 6 26.968 -3.147 31.541 245.100 o
10 6 8 2389.930 2326.830 94.772 3.068 o
10 7 1 1287.450 1220.950 33.452 8.998 o
10 7 3 161.530 178.891 21.871 109.029 o
10 7 5 6824.220 7118.990 147.788 0.481 o
10 7 7 335.799 299.320 38.619 46.543 o
10 7 9 0.936 29.315 44.046 143.412 o
10 8 0 6551.800 6069.560 155.856 0.553 o
10 8 2 43.487 57.256 22.244 274.953 o
10 8 4 2227.830 2045.080 63.223 3.731 o
10 8 6 44.060 58.660 29.149 205.189 o
10 8 8 287.621 387.444 45.871 42.759 o
10 9 1 4.002 15.706 20.072 597.366 o
10 9 3 174.872 165.805 25.451 100.224 o
10 9 5 1483.290 1422.610 55.837 6.890 o
10 9 7 3.328 87.459 44.295 126.598 o
10 10 0 3.613 13.270 51.365 108.770 o
10 10 2 164.969 160.296 23.168 109.051 o
10 10 4 440.853 520.268 43.539 30.694 o
10 10 6 210.398 125.630 33.242 82.928 o
10 10 8 278.129 255.766 80.341 28.518 o
10 11 1 101.432 57.173 50.706 80.920 o
10 11 3 176.270 166.166 30.177 91.564 o
10 11 5 694.910 716.301 49.186 18.709 o
10 11 7 82.962 38.400 42.874 110.513 o
10 12 0 1177.810 1029.890 68.669 9.424 o
10 12 2 115.205 110.881 27.573 133.554 o
10 12 4 1768.070 1853.330 63.698 4.984 o
10 12 6 67.551 63.361 42.128 114.309 o
10 12 8 99.420 128.989 77.393 40.055 o
10 13 1 19.481 -23.887 29.421 290.543 o
10 13 3 49.237 37.264 30.849 197.546 o
10 13 5 435.925 574.920 65.854 23.847 o
10 13 7 144.837 86.396 59.232 57.679 o
10 14 0 177.597 19.375 104.665 23.528 o
10 14 2 274.915 228.819 33.000 61.474 o
10 14 4 83.184 115.679 43.681 95.697 o
10 14 6 449.722 482.944 71.307 23.314 o
10 15 1 91.072 42.088 39.062 120.688 o
10 15 3 404.130 505.580 72.228 23.978 o
10 15 5 0.138 46.773 57.866 83.689 o
10 16 0 8.658 4.422 89.924 36.181 o
10 16 2 1196.820 1261.040 77.216 8.233 o
10 16 4 3.170 145.545 65.929 59.611 o
10 16 6 125.283 128.950 55.266 63.065 o
10 17 1 60.612 123.025 71.677 48.072 o
10 17 3 140.299 187.945 55.130 57.906 o
10 17 5 10.566 -34.931 63.016 72.939 o
10 18 0 133.499 399.496 119.407 17.035 o
10 18 2 127.197 170.058 84.027 33.179 o
10 18 4 139.370 137.177 59.955 54.720 o
10 19 1 105.243 857.021 109.439 16.948 o
10 19 3 19.742 -38.302 51.746 104.398 o
10 20 0 6.105 828.475 152.575 10.806 o
10 20 2 114.058 431.927 114.984 18.157 o
10 21 1 74.169 1245.040 258.346 3.973 o
11 1 2 1943.440 2136.690 38.323 4.362 o
11 1 4 1602.970 1559.680 43.883 6.255 o
11 1 6 14.444 13.923 29.229 289.421 o
11 1 8 0.010 -17.149 35.383 236.114 o
11 2 1 279.429 269.194 18.413 68.061 o
11 2 3 1341.560 1249.050 35.766 8.497 o
11 2 5 118.230 63.416 27.905 144.857 o
11 2 7 44.613 72.046 32.480 173.166 o
11 2 9 156.697 162.113 38.856 81.883 o
11 3 2 741.565 780.475 31.650 18.701 o
11 3 4 550.010 547.978 40.956 26.273 o
11 3 6 2310.800 2394.240 73.846 3.251 o
11 3 8 99.945 121.428 38.693 103.448 o
11 4 1 530.825 450.685 27.228 31.842 o
11 4 3 29.714 26.683 19.694 405.834 o
11 4 5 3419.960 3387.450 80.702 1.738 o
11 4 7 87.466 33.594 32.083 156.885 o
11 4 9 12.407 70.934 41.964 138.093 o
11 5 2 612.826 646.715 30.029 24.076 o
11 5 4 105.298 82.557 25.630 156.548 o
11 5 6 34.679 26.770 29.479 236.432 o
11 5 8 733.635 808.789 62.011 15.753 o
11 6 1 593.364 537.777 30.411 26.631 o
11 6 3 46.290 71.505 46.019 106.267 o
11 6 5 9941.420 9650.050 217.713 0.247 o
11 6 7 12.497 -3.261 33.309 245.024 o
11 6 9 0.565 -5.003 40.959 175.760 o
11 7 2 131.567 85.961 33.911 111.993 o
11 7 4 142.550 99.954 31.743 110.837 o
11 7 6 25.288 5.245 33.642 218.886 o
11 7 8 120.266 223.358 43.206 75.615 o
11 8 1 141.121 177.166 33.233 94.599 o
11 8 3 123.579 99.519 31.507 119.634 o
11 8 5 207.233 195.704 33.885 75.010 o
11 8 7 0.109 -6.253 39.777 186.743 o
11 9 2 96.070 102.214 41.992 98.531 o
11 9 4 183.384 118.569 30.636 95.728 o
11 9 6 83.696 61.169 37.603 125.442 o
11 9 8 187.720 276.536 44.966 58.672 o
11 10 1 57.592 80.881 23.205 220.697 o
11 10 3 23.535 19.745 31.422 236.488 o
11 10 5 1268.050 1358.660 58.749 8.105 o
11 10 7 1.271 22.694 40.360 171.185 o
11 11 2 15.083 -20.607 25.312 389.991 o
11 11 4 829.848 775.964 52.946 15.371 o
11 11 6 110.738 102.920 36.434 109.402 o
11 11 8 143.916 122.355 82.553 34.394 o
11 12 1 50.928 55.025 29.375 197.537 o
11 12 3 1406.190 1246.760 52.186 7.794 o
11 12 5 74.605 64.086 36.555 133.641 o
11 12 7 90.598 17.314 180.584 8.845 o
11 13 2 640.696 673.671 44.762 21.003 o
11 13 4 28.834 -21.747 35.339 200.426 o
11 13 6 565.665 835.406 78.234 16.162 o
11 14 1 163.044 190.030 58.863 51.238 o
11 14 3 130.457 105.892 33.791 108.893 o
11 14 5 41.886 88.946 47.796 99.026 o
11 14 7 0.061 -78.843 52.837 105.874 o
11 15 2 67.115 -13.056 36.930 155.396 o
11 15 4 172.250 210.700 71.569 38.759 o
11 15 6 11.362 -84.466 56.952 88.729 o
11 16 1 61.266 150.026 100.243 26.426 o
11 16 3 36.703 35.013 45.123 119.794 o
11 16 5 95.381 39.988 56.804 70.740 o
11 17 2 30.150 172.999 145.204 13.408 o
11 17 4 218.098 299.194 56.081 44.652 o
11 18 1 6.988 291.122 79.656 38.739 o
11 18 3 498.499 675.523 141.675 9.908 o
11 19 2 1.775 637.590 332.053 2.611 o
11 20 1 96.502 1286.940 224.809 5.024 o
12 1 1 3899.110 3524.360 64.710 1.478 o
12 1 3 15.538 65.785 17.968 418.048 o
12 1 5 91.787 212.807 66.337 48.349 o
12 1 7 1331.240 1213.250 59.900 8.131 o
12 1 9 87.907 90.927 38.654 113.426 o
12 2 0 3.044 7.165 22.971 510.622 o
12 2 2 324.944 310.814 24.884 54.578 o
12 2 4 153.019 164.271 32.367 94.682 o
12 2 6 1182.860 1114.930 55.338 9.579 o
12 2 8 480.809 510.417 46.994 28.281 o
12 3 1 2.758 21.232 15.887 829.674 o
12 3 3 2359.650 2343.420 61.442 3.276 o
12 3 5 1179.660 1338.500 50.084 8.960 o
12 3 7 271.837 310.019 36.166 54.119 o
12 3 9 13.322 22.731 41.996 151.076 o
12 4 0 33.611 -44.071 30.419 248.493 o
12 4 2 1239.840 1102.920 36.121 9.740 o
12 4 4 974.647 954.881 43.444 12.802 o
12 4 6 65.296 43.489 28.715 193.067 o
12 4 8 325.373 397.704 43.560 40.819 o
12 5 1 128.372 73.416 23.877 149.945 o
12 5 3 240.792 299.515 27.724 65.657 o
12 5 5 402.349 296.363 29.453 45.139 o
12 5 7 19.559 1.892 33.089 235.574 o
12 6 0 2534.590 2596.360 83.891 2.780 o
12 6 2 583.274 573.544 32.666 26.007 o
12 6 4 1383.370 1159.180 49.100 8.248 o
12 6 6 91.496 62.788 31.593 146.580 o
12 6 8 88.331 106.128 55.428 69.448 o
12 7 1 154.139 179.034 25.258 105.677 o
12 7 3 19.043 6.538 36.190 199.203 o
12 7 5 37.236 41.153 30.318 214.134 o
12 7 7 33.641 35.806 35.262 178.818 o
12 8 0 660.823 647.258 62.416 18.379 o
12 8 2 43.188 76.249 33.897 163.602 o
12 8 4 9280.040 9791.750 221.670 0.266 o
12 8 6 111.161 84.380 34.983 117.443 o
12 8 8 284.882 502.715 49.166 37.349 o
12 9 1 81.089 40.953 38.347 128.414 o
12 9 3 50.217 29.438 28.933 217.767 o
12 9 5 250.248 261.523 38.741 57.668 o
12 9 7 35.492 60.833 37.852 150.731 o
12 10 0 644.625 716.439 98.031 13.368 o
12 10 2 151.273 91.749 25.823 124.707 o
12 10 4 329.161 213.326 33.859 54.675 o
12 10 6 22.668 25.871 39.405 161.267 o
12 10 8 132.558 261.111 70.579 40.289 o
12 11 1 722.139 679.888 62.131 16.987 o
12 11 3 145.130 160.208 30.712 101.250 o
12 11 5 53.519 50.477 37.338 145.595 o
12 11 7 127.946 233.464 78.856 35.243 o
12 12 0 330.109 217.031 51.418 42.612 o
12 12 2 118.363 103.706 32.196 118.927 o
12 12 4 376.151 297.417 38.346 43.326 o
12 12 6 61.889 82.240 51.872 83.630 o
12 13 1 500.070 374.206 39.475 32.499 o
12 13 3 4.524 -33.076 32.386 272.760 o
12 13 5 658.931 742.159 63.773 17.345 o
12 13 7 206.511 80.989 59.710 51.337 o
12 14 0 116.701 58.966 80.341 38.479 o
12 14 2 246.199 137.366 55.109 49.816 o
12 14 4 0.022 36.936 41.007 161.923 o
12 14 6 68.877 106.892 71.493 48.266 o
12 15 1 303.958 253.564 115.537 16.845 o
12 15 3 14.765 77.651 41.826 135.856 o
12 15 5 141.865 416.882 118.197 17.135 o
12 16 0 81.243 245.447 96.557 26.650 o
12 16 2 291.013 357.462 121.954 15.129 o
12 16 4 8.407 127.000 50.070 95.806 o
12 17 1 77.885 187.355 74.718 41.965 o
12 17 3 140.768 113.383 79.236 37.022 o
12 17 5 18.081 86.862 51.961 92.617 o
12 18 0 4.303 173.213 113.510 21.698 o
12 18 2 0.290 233.412 87.344 34.393 o
12 18 4 26.131 37.204 83.647 40.215 o
12 19 1 74.516 406.552 102.006 22.895 o
12 19 3 12.775 326.893 226.651 5.591 o
12 20 0 0.770 801.940 151.838 10.983 o
13 1 2 535.334 538.959 28.915 29.228 o
13 1 4 591.245 619.507 41.868 23.552 o
13 1 6 216.980 274.465 35.120 64.848 o
13 1 8 342.120 374.163 65.429 30.511 o
13 2 1 484.293 398.606 30.875 35.024 o
13 2 3 939.490 1003.600 50.446 12.570 o
13 2 5 235.392 229.536 28.856 71.871 o
13 2 7 48.849 43.605 34.441 168.511 o
13 3 2 788.337 804.737 47.448 16.278 o
13 3 4 1205.400 1275.170 45.508 9.122 o
13 3 6 1486.070 1645.640 57.777 6.364 o
13 3 8 202.755 238.842 48.313 55.676 o
13 4 1 4.797 39.847 33.025 230.225 o
13 4 3 84.339 145.804 22.308 161.837 o
13 4 5 17.832 10.499 27.034 324.417 o
13 4 7 41.123 65.395 37.142 149.743 o
13 5 2 0.916 17.238 37.248 202.294 o
13 5 4 905.773 778.770 42.639 14.956 o
13 5 6 41.513 35.829 31.718 199.645 o
13 5 8 2.273 3.015 64.548 70.460 o
13 6 1 193.508 215.184 41.723 65.817 o
13 6 3 0.224 -6.288 24.303 499.053 o
13 6 5 28.042 23.898 29.869 244.740 o
13 6 7 2.412 66.874 36.204 185.567 o
13 7 2 5.808 46.125 27.168 306.500 o
13 7 4 0.876 11.071 27.619 363.880 o
13 7 6 22.020 10.461 34.209 213.640 o
13 7 8 226.609 336.846 44.036 51.643 o
13 8 1 291.534 214.508 57.494 41.440 o
13 8 3 10.964 -21.801 27.107 360.582 o
13 8 5 749.464 788.626 53.985 16.476 o
13 8 7 1.124 14.974 37.386 201.870 o
13 9 2 2.354 93.764 49.684 103.385 o
13 9 4 561.728 737.463 52.221 21.102 o
13 9 6 31.493 25.032 37.260 170.232 o
13 10 1 221.839 272.338 65.960 38.302 o
13 10 3 151.970 116.054 32.621 102.231 o
13 10 5 93.371 128.820 40.136 100.384 o
13 10 7 10.059 92.460 44.392 122.185 o
13 11 2 102.551 71.345 33.876 128.342 o
13 11 4 10.002 29.756 34.278 215.836 o
13 11 6 159.053 196.841 44.239 69.461 o
13 12 1 404.908 386.696 41.598 36.767 o
13 12 3 476.504 355.518 36.985 35.016 o
13 12 5 8.891 30.237 37.855 182.396 o
13 12 7 2.224 139.838 54.477 83.313 o
13 13 2 3.287 -62.314 37.942 201.793 o
13 13 4 71.014 65.228 35.338 140.890 o
13 13 6 207.877 233.888 56.511 47.700 o
13 14 1 85.771 11.561 58.602 70.732 o
13 14 3 3.859 -14.616 49.910 117.270 o
13 14 5 282.992 362.431 50.305 41.455 o
13 15 2 41.350 -4.115 62.024 70.829 o
13 15 4 161.067 156.553 63.270 48.308 o
13 16 1 0.121 60.975 67.557 61.533 o
13 16 3 24.796 49.196 78.656 44.934 o
13 16 5 100.408 152.284 57.742 61.046 o
13 17 2 0.451 208.576 128.620 16.987 o
13 17 4 1.973 105.990 104.100 26.220 o
13 18 1 59.211 423.820 136.359 14.056 o
13 18 3 140.553 928.718 165.842 8.720 o
13 19 2 9.830 426.965 87.608 30.689 o
14 1 1 388.409 435.852 53.428 31.880 o
14 1 3 381.967 462.601 33.127 38.850 o
14 1 5 130.168 92.472 28.821 126.457 o
14 1 7 592.035 311.909 48.878 27.346 o
14 2 0 305.467 156.293 45.849 51.349 o
14 2 2 66.325 24.908 28.399 204.865 o
14 2 4 880.046 851.985 43.542 14.735 o
14 2 6 389.633 331.062 36.667 41.718 o
14 2 8 99.359 50.583 39.789 112.942 o
14 3 1 0.103 70.734 36.364 184.574 o
14 3 3 183.526 216.647 28.678 85.051 o
14 3 5 788.293 1062.350 47.434 14.290 o
14 3 7 60.260 31.774 39.255 137.162 o
14 4 0 534.881 427.679 47.735 27.601 o
14 4 2 1160.660 1131.980 56.902 9.628 o
14 4 4 1317.770 1343.760 54.185 7.974 o
14 4 6 145.163 151.089 37.350 88.855 o
14 4 8 136.323 202.616 44.184 72.966 o
14 5 1 124.902 204.621 27.835 106.694 o
14 5 3 1516.710 1308.050 49.454 7.114 o
14 5 5 1434.150 1358.110 52.676 7.341 o
14 5 7 137.534 154.763 42.704 79.918 o
14 6 0 1347.550 1344.430 105.402 6.419 o
14 6 2 58.648 52.616 26.450 212.908 o
14 6 4 40.854 59.717 28.116 217.511 o
14 6 6 471.732 601.443 49.337 26.346 o
14 6 8 135.372 71.014 44.985 84.972 o
14 7 1 16.591 41.442 35.845 187.225 o
14 7 3 952.517 986.303 71.064 11.319 o
14 7 5 1601.220 1697.580 58.747 5.814 o
14 7 7 61.751 156.773 39.082 109.470 o
14 8 0 166.680 571.972 118.669 15.942 o
14 8 2 314.083 294.652 76.743 28.273 o
14 8 4 543.518 445.907 50.045 26.392 o
14 8 6 131.792 160.190 38.067 89.717 o
14 9 1 46.741 68.257 41.598 123.973 o
14 9 3 6.365 11.097 31.445 273.394 o
14 9 5 57.306 62.080 33.762 159.134 o
14 9 7 0.739 68.429 66.518 62.901 o
14 10 0 554.374 572.529 189.429 6.466 o
14 10 2 667.549 632.775 55.739 19.338 o
14 10 4 0.894 42.731 32.221 243.900 o
14 10 6 113.279 201.899 37.248 90.789 o
14 11 1 36.932 17.239 35.529 182.129 o
14 11 3 14.119 -9.772 37.956 190.674 o
14 11 5 202.480 190.161 37.803 71.364 o
14 11 7 5.137 293.154 96.436 27.946 o
14 12 0 199.137 26.029 51.401 65.832 o
14 12 2 48.261 -25.066 37.451 165.570 o
14 12 4 43.750 42.253 37.821 151.574 o
14 12 6 26.857 459.839 187.780 7.872 o
14 13 1 0.666 -77.871 45.625 141.663 o
14 13 3 10.201 -16.995 40.579 171.297 o
14 13 5 304.256 262.476 45.402 46.791 o
14 14 0 156.240 -14.742 132.674 15.623 o
14 14 2 0.692 -31.648 49.828 118.812 o
14 14 4 136.627 138.477 56.359 59.555 o
14 15 1 25.968 75.439 66.193 60.435 o
14 15 3 0.190 38.827 53.654 97.510 o
14 15 5 0.373 166.862 55.557 78.504 o
14 16 0 81.080 212.278 102.454 24.420 o
14 16 2 40.069 216.784 95.820 28.343 o
14 16 4 2.290 27.797 91.606 34.707 o
14 17 1 0.238 116.965 85.204 38.250 o
14 17 3 41.230 263.672 122.355 17.975 o
14 18 0 10.872 295.568 116.458 19.834 o
14 18 2 207.716 687.445 94.217 20.289 o
15 1 2 889.350 1236.590 86.606 9.882 o
15 1 4 242.928 220.630 29.388 70.752 o
15 1 6 98.602 65.398 34.913 127.833 o
15 1 8 141.758 55.780 39.857 97.484 o
15 2 1 986.172 878.697 50.456 12.752 o
15 2 3 273.593 272.925 31.567 59.663 o
15 2 5 25.508 -6.962 30.077 267.707 o
15 2 7 180.424 177.425 41.183 71.859 o
15 3 2 70.567 39.406 27.435 198.812 o
15 3 4 710.197 772.401 45.925 18.172 o
15 3 6 162.039 75.526 35.407 99.109 o
15 3 8 0.205 9.476 49.456 119.003 o
15 4 1 750.722 592.920 73.824 15.785 o
15 4 3 523.381 505.497 37.860 28.770 o
15 4 5 40.191 101.734 30.638 175.996 o
15 4 7 42.694 90.304 39.133 131.683 o
15 5 2 79.304 75.137 30.484 156.025 o
15 5 4 278.895 253.782 30.115 61.386 o
15 5 6 138.030 181.426 38.358 84.891 o
15 6 1 46.700 84.573 32.560 165.761 o
15 6 3 230.555 232.371 30.401 70.942 o
15 6 5 103.127 167.918 32.978 109.676 o
15 6 7 139.643 167.686 54.359 60.156 o
15 7 2 5.571 1.744 30.115 308.989 o
15 7 4 1528.090 1654.970 67.410 6.027 o
15 7 6 181.965 254.043 35.607 72.064 o
15 8 1 204.153 163.768 40.164 70.289 o
15 8 3 74.668 62.416 33.755 147.189 o
15 8 5 74.932 70.359 33.962 143.543 o
15 8 7 54.087 157.622 41.643 104.015 o
15 9 2 19.861 -24.769 33.558 230.761 o
15 9 4 1635.460 1492.560 101.051 5.325 o
15 9 6 151.749 177.640 37.259 84.060 o
15 10 1 36.525 34.509 36.236 169.783 o
15 10 3 55.658 7.438 38.036 153.888 o
15 10 5 332.963 471.345 67.187 28.339 o
15 11 2 127.351 91.065 38.299 100.521 o
15 11 4 255.988 234.791 41.969 55.771 o
15 11 6 13.073 137.242 51.169 90.142 o
15 12 1 0.039 -91.789 38.513 199.268 o
15 12 3 402.408 418.785 45.676 34.461 o
15 12 5 17.090 57.636 69.371 57.113 o
15 13 2 6.699 -41.340 50.853 112.066 o
15 13 4 0.385 137.096 126.040 17.982 o
15 14 1 5.468 6.903 62.440 74.505 o
15 14 3 75.078 62.159 50.109 87.400 o
15 14 5 142.227 210.604 57.805 53.363 o
15 15 2 283.198 126.784 110.842 19.039 o
15 15 4 318.100 627.997 93.331 19.098 o
15 16 1 186.775 267.822 77.924 32.732 o
15 16 3 30.623 169.620 72.052 48.113 o
15 17 2 212.479 767.298 148.890 10.391 o
15 18 1 83.605 324.621 83.658 32.200 o
16 1 1 579.044 400.591 60.697 23.510 o
16 1 3 203.706 159.882 32.071 82.201 o
16 1 5 297.780 206.979 33.664 59.242 o
16 1 7 10.373 -10.269 57.866 86.215 o
16 2 0 88.173 391.339 208.224 6.437 o
16 2 2 33.227 50.196 35.033 174.625 o
16 2 4 0.017 20.004 38.362 190.802 o
16 2 6 187.690 207.758 51.679 55.556 o
16 3 1 930.316 867.904 110.591 9.360 o
16 3 3 187.667 186.361 31.683 83.449 o
16 3 5 189.751 213.608 35.070 75.169 o
16 3 7 113.361 94.724 43.066 91.928 o
16 4 0 91.032 561.653 114.984 17.656 o
16 4 2 956.817 880.307 58.081 12.629 o
16 4 4 50.992 55.240 30.378 189.758 o
16 4 6 323.235 356.653 40.018 44.380 o
16 5 1 445.348 374.628 68.889 25.657 o
16 5 3 2469.130 2821.230 78.133 2.750 o
16 5 5 1.061 34.819 36.399 201.258 o
16 5 7 53.081 155.152 46.251 91.608 o
16 6 0 172.757 928.718 131.200 12.291 o
16 6 2 129.596 125.807 57.382 59.697 o
16 6 4 422.079 588.799 49.166 28.489 o
16 6 6 219.983 214.680 39.930 63.912 o
16 7 1 15.095 27.847 40.853 155.872 o
16 7 3 1158.760 1094.070 57.185 9.777 o
16 7 5 128.951 117.994 35.316 103.249 o
16 7 7 0.096 74.870 42.606 140.029 o
16 8 0 13.816 24.033 57.861 83.272 o
16 8 2 4.532 -16.860 33.227 259.533 o
16 8 4 180.624 140.230 37.182 81.817 o
16 8 6 1.089 83.978 38.293 163.591 o
16 9 1 27.334 33.489 35.566 183.185 o
16 9 3 17.645 32.258 36.379 186.036 o
16 9 5 82.371 94.250 39.107 113.404 o
16 10 0 4.372 1.407 50.962 112.134 o
16 10 2 351.679 362.788 40.623 41.592 o
16 10 4 954.962 1272.060 74.799 9.894 o
16 10 6 183.975 292.603 52.183 51.091 o
16 11 1 421.460 422.818 41.041 34.929 o
16 11 3 268.577 315.031 43.550 48.926 o
16 11 5 83.833 99.048 47.774 87.090 o
16 12 0 494.765 288.473 55.301 29.796 o
16 12 2 22.301 -42.382 40.782 160.893 o
16 12 4 6.057 -53.884 44.148 148.115 o
16 13 1 46.307 4.857 49.237 105.162 o
16 13 3 5.945 -15.832 79.046 46.966 o
16 13 5 0.011 65.494 46.621 121.603 o
16 14 0 164.483 106.876 81.816 34.380 o
16 14 2 17.311 4.702 67.515 62.742 o
16 14 4 139.667 154.017 87.132 31.169 o
16 15 1 0.515 106.211 84.299 39.242 o
16 15 3 70.863 204.749 97.599 26.867 o
16 16 0 20.841 207.856 96.557 28.539 o
16 16 2 2.189 13.316 140.016 15.027 o
16 17 1 25.022 189.316 73.871 45.853 o
17 1 2 115.781 52.564 35.430 120.868 o
17 1 4 5.955 -26.017 36.550 213.915 o
17 1 6 8.807 -18.471 39.417 182.262 o
17 2 1 79.783 97.673 36.597 122.715 o
17 2 3 17.291 25.744 33.261 220.117 o
17 2 5 414.884 371.972 58.314 30.334 o
17 2 7 18.835 18.798 41.792 150.217 o
17 3 2 487.621 727.162 50.007 23.647 o
17 3 4 49.722 57.504 36.941 147.918 o
17 3 6 25.012 14.399 39.215 165.063 o
17 4 1 96.028 107.113 47.092 85.034 o
17 4 3 205.277 161.102 34.276 78.511 o
17 4 5 475.161 606.933 48.843 26.242 o
17 4 7 14.612 15.334 40.448 163.319 o
17 5 2 23.511 37.385 37.685 168.557 o
17 5 4 640.344 750.056 55.048 18.768 o
17 5 6 35.038 45.189 41.914 133.364 o
17 6 1 11.381 38.862 34.560 205.814 o
17 6 3 45.554 20.976 36.486 166.269 o
17 6 5 697.347 828.309 81.946 13.978 o
17 7 2 249.894 252.901 36.470 60.298 o
17 7 4 52.380 63.894 37.731 140.295 o
17 7 6 102.664 190.507 46.937 75.525 o
17 8 1 293.504 244.706 38.359 53.777 o
17 8 3 619.780 744.689 59.221 18.678 o
17 8 5 204.017 317.217 48.135 51.540 o
17 9 2 15.632 -7.155 38.783 181.836 o
17 9 4 1.211 52.047 39.375 167.605 o
17 9 6 83.582 113.063 47.121 87.121 o
17 10 1 48.912 51.817 39.812 135.106 o
17 10 3 387.412 284.239 53.620 35.672 o
17 10 5 77.896 160.809 48.975 79.098 o
17 11 2 24.431 0.372 40.392 162.066 o
17 11 4 0.043 101.406 73.105 51.433 o
17 12 1 0.000 -57.274 46.628 135.969 o
17 12 3 225.111 176.641 48.619 56.356 o
17 12 5 2.698 115.233 82.725 40.355 o
17 13 2 224.903 101.077 81.174 32.586 o
17 13 4 39.483 0.699 45.198 125.404 o
17 14 1 36.154 136.055 88.668 33.916 o
17 14 3 1.606 27.767 60.764 77.534 o
17 15 2 2.687 72.172 124.753 18.628 o
17 16 1 202.557 297.420 73.439 34.034 o
18 1 1 0.340 43.943 37.637 185.825 o
18 1 3 20.253 1.360 52.174 102.451 o
18 1 5 27.046 -36.170 42.366 147.314 o
18 2 0 515.570 439.939 98.768 16.430 o
18 2 2 13.376 38.235 37.148 180.768 o
18 2 4 314.532 327.693 43.331 44.449 o
18 2 6 252.749 214.433 57.662 44.030 o
18 3 1 20.978 50.633 37.029 170.091 o
18 3 3 240.198 280.658 48.517 49.486 o
18 3 5 73.429 108.414 43.722 99.453 o
18 4 0 125.138 208.976 55.461 58.013 o
18 4 2 764.174 828.727 63.337 15.013 o
18 4 4 623.492 619.042 55.427 20.534 o
18 4 6 282.517 209.989 46.037 50.806 o
18 5 1 14.337 38.814 36.657 183.711 o
18 5 3 174.759 125.505 43.581 73.953 o
18 5 5 173.390 138.825 44.167 72.074 o
18 6 0 196.998 166.354 50.949 57.653 o
18 6 2 279.901 251.977 40.654 53.142 o
18 6 4 289.617 294.609 45.480 46.614 o
18 6 6 195.363 203.632 46.622 60.541 o
18 7 1 98.801 86.380 37.181 114.924 o
18 7 3 39.488 18.687 37.860 162.344 o
18 7 5 165.710 209.423 62.374 46.764 o
18 8 0 154.230 150.914 56.404 56.831 o
18 8 2 274.129 276.392 41.867 51.524 o
18 8 4 29.992 89.862 55.717 79.718 o
18 9 1 201.736 135.555 39.036 74.925 o
18 9 3 216.711 158.374 47.555 59.632 o
18 9 5 2.034 58.072 42.927 141.670 o
18 10 0 118.771 44.708 60.072 61.708 o
18 10 2 178.976 183.716 42.414 69.816 o
18 10 4 40.508 -7.462 50.409 103.327 o
18 11 1 289.341 130.656 41.893 58.132 o
18 11 3 2.270 18.183 89.181 36.762 o
18 12 0 348.814 240.574 77.762 27.611 o
18 12 2 321.670 185.531 112.239 17.801 o
18 12 4 49.516 67.123 70.535 52.339 o
18 13 1 43.963 4.062 60.717 72.975 o
18 13 3 7.035 -38.446 85.430 40.206 o
18 14 0 1.580 22.849 89.186 36.699 o
18 14 2 55.922 16.608 69.747 54.956 o
18 15 1 0.317 93.165 66.688 61.343 o
19 1 2 1083.010 1323.580 70.671 8.985 o
19 1 4 286.329 305.292 69.471 32.400 o
19 1 6 40.078 -64.316 50.079 104.667 o
19 2 1 86.731 163.700 41.886 92.718 o
19 2 3 9.122 -19.215 46.262 133.712 o
19 2 5 0.830 -49.286 66.690 66.373 o
19 3 2 128.840 71.811 39.831 99.041 o
19 3 4 286.815 312.457 45.333 46.181 o
19 3 6 114.427 72.872 83.089 36.164 o
19 4 1 10.789 -5.357 39.771 177.504 o
19 4 3 53.512 94.755 61.055 64.922 o
19 4 5 237.916 296.615 55.777 43.501 o
19 5 2 28.317 56.379 40.699 140.305 o
19 5 4 102.695 -14.780 48.821 91.669 o
19 6 1 38.552 103.556 40.180 125.840 o
19 6 3 122.924 161.805 65.638 48.651 o
19 6 5 125.401 7.825 77.770 41.497 o
19 7 2 368.175 391.644 78.907 24.465 o
19 7 4 99.466 244.666 142.028 13.368 o
19 8 1 322.167 304.255 41.415 45.915 o
19 8 3 92.102 28.141 42.318 111.034 o
19 8 5 180.988 198.770 49.540 59.267 o
19 9 2 9.035 -0.803 44.364 145.043 o
19 9 4 18.538 7.569 61.386 74.981 o
19 10 1 23.858 -52.717 43.406 142.767 o
19 10 3 224.264 201.059 67.450 39.138 o
19 11 2 217.830 642.166 90.021 21.680 o
19 12 1 41.397 14.217 68.052 58.935 o
19 12 3 153.711 79.902 79.259 37.174 o
19 13 2 63.725 34.912 80.026 41.866 o
20 1 1 4.193 48.113 49.364 111.208 o
20 1 3 32.802 -40.022 61.546 73.069 o
20 1 5 320.616 103.136 128.400 14.772 o
20 2 0 489.857 624.863 90.660 16.932 o
20 2 2 17.181 42.275 48.300 112.184 o
20 2 4 43.704 15.553 54.997 86.089 o
20 3 1 88.564 142.927 41.510 96.049 o
20 3 3 217.545 225.390 76.826 32.976 o
20 3 5 303.782 370.851 68.995 30.581 o
20 4 0 537.305 607.210 79.419 18.309 o
20 4 2 203.780 194.718 44.457 62.531 o
20 4 4 92.080 84.648 63.957 56.720 o
20 5 1 13.711 37.501 42.674 142.383 o
20 5 3 9.451 -4.028 54.790 96.131 o
20 5 5 6.522 18.595 56.140 90.272 o
20 6 0 172.821 110.077 55.781 57.808 o
20 6 2 50.166 55.198 40.898 128.500 o
20 6 4 28.908 8.123 89.898 35.443 o
20 7 1 31.848 -65.379 44.257 133.830 o
20 7 3 87.550 49.577 114.360 21.110 o
20 8 0 0.601 57.248 61.177 74.427 o
20 8 2 162.015 206.910 49.705 60.942 o
20 8 4 0.041 49.279 90.315 35.404 o
20 9 1 0.005 -6.773 57.875 88.256 o
20 9 3 85.073 133.680 87.844 32.858 o
20 10 0 301.080 194.574 110.193 18.516 o
20 10 2 122.715 26.006 92.345 30.600 o
20 11 1 18.467 13.361 80.068 44.739 o
20 12 0 364.071 234.685 71.496 29.794 o
21 1 2 20.595 46.499 51.829 97.461 o
21 1 4 13.177 69.393 64.126 65.812 o
21 2 1 8.751 -16.793 43.537 150.577 o
21 2 3 28.951 154.999 129.726 16.699 o
21 3 2 14.144 23.211 74.046 52.006 o
21 3 4 89.060 58.462 53.576 76.819 o
21 4 1 5.917 -0.198 41.925 163.917 o
21 4 3 133.877 25.967 86.130 34.166 o
21 5 2 62.674 -30.397 99.366 28.493 o
21 5 4 176.985 245.511 59.823 46.812 o
21 6 1 95.276 142.131 54.222 67.909 o
21 6 3 152.275 121.573 109.154 21.465 o
21 7 2 2.056 80.529 86.388 37.912 o
21 8 1 168.978 72.926 42.897 81.581 o
21 8 3 141.908 159.285 66.557 46.408 o
21 9 2 306.544 222.341 96.926 21.992 o
21 10 1 61.947 36.276 54.045 82.844 o
22 1 1 14.565 21.428 87.344 37.770 o
22 1 3 110.656 54.092 57.929 65.594 o
22 2 0 214.701 116.896 181.321 8.366 o
22 2 2 11.291 67.464 66.447 61.952 o
22 3 1 38.718 47.845 69.772 55.057 o
22 3 3 99.337 21.022 53.230 79.103 o
22 4 0 19.096 56.223 112.036 22.869 o
22 4 2 46.991 134.978 103.695 25.273 o
22 5 1 9.140 -14.902 71.280 57.383 o
22 5 3 88.054 122.355 93.609 29.508 o
22 6 0 2.074 -11.090 68.917 62.033 o
22 6 2 71.907 21.735 101.069 27.158 o
22 7 1 42.367 29.500 72.450 51.821 o
22 8 0 13.867 33.636 58.750 80.061 o
23 1 2 27.967 -18.864 68.727 59.811 o
23 2 1 1.326 -21.273 47.561 130.097 o
23 3 2 41.628 22.837 59.798 73.944 o
23 4 1 0.764 22.584 66.812 64.866 o
;
_iucr_refine_instructions_details
;
TITL ek_300_ar_100k_04_0m in I41/a #88
REM reset to I41/a #88
CELL 1.0332 19.6394 19.6394 8.9062 90 90 90
ZERR 2 0.0009 0.0009 0.0004 0 0 0
LATT 2
SYMM 0.75-Y,0.25+X,0.25+Z
SYMM -X,0.5-Y,+Z
SYMM 0.25+Y,0.25-X,0.25+Z
SFAC C H N O
DISP C 0.009 0.004 30.879
DISP H -0 0 0.639
DISP N 0.015 0.008 57.854
DISP O 0.025 0.014 100.516
UNIT 164 144 16 16

L.S. 10
PLAN  20
TEMP -173.15
CONF
BOND 
acta 
fmap 2
MORE -1
BOND $H
WGHT 0.103385 11.55775
FVAR 0.116478
REM <olex2.extras>
REM <HklSrc "%.\\300_hydrated.hkl">
REM </olex2.extras>

C1    1     0.50000  0.25000  1.37500  10.25000  0.03328  0.03328  0.00403 =
 0.00000  0.00000 -0.00000 
C3    1     0.50821  0.31028  1.26580  11.00000  0.03737  0.03391  0.00899 =
 0.00154 -0.00042  0.00108 
C4    1     0.52581  0.39539  1.01520  11.00000  0.05816  0.03565  0.01561 =
 0.00429  0.00141 -0.00129 
C5    1     0.57919  0.38286  1.11226  11.00000  0.04627  0.04017  0.02539 =
 0.00452  0.00563 -0.00937 
H5    2     0.62799  0.40471  1.09247  11.00000  0.04634 
C6    1     0.57103  0.34059  1.23641  11.00000  0.03949  0.04313  0.01700 =
 0.00678  0.00139 -0.00562 
H6    2     0.61153  0.33062  1.30491  11.00000  0.04886 
C8    1     0.46189  0.36765  1.04757  11.00000  0.05152  0.04505  0.02183 =
 0.00696 -0.00697  0.00447 
H8    2     0.41748  0.37155  0.97877  11.00000  0.05385 
C9    1     0.45392  0.32556  1.17103  11.00000  0.03842  0.04384  0.02026 =
 0.00962 -0.00350 -0.00192 
H9    2     0.40895  0.30285  1.18462  11.00000  0.03683 
C10   1     0.43797  0.49986  0.57556  11.00000  0.10169  0.04158  0.02529 =
 0.00780 -0.00098 -0.00068 
H10   2     0.38470  0.50107  0.62512  11.00000  0.05671 
C11   1     0.49742  0.48078  0.64986  11.00000  0.10067  0.03437  0.01853 =
 0.00258 -0.00126  0.00035 
C13   1     0.55983  0.48052  0.57355  11.00000  0.08917  0.03703  0.03168 =
 0.00053  0.00081 -0.00043 
H13   2     0.61245  0.46361  0.62881  11.00000  0.03980 
C2    1     0.49034  0.45485  0.80536  11.00000  0.08953  0.04102  0.02294 =
 0.00397  0.00149 -0.00427 
H2    2     0.43661  0.45563  0.83423  11.00000  0.04007 
N1    3     0.53974  0.43117  0.88040  11.00000  0.08124  0.04188  0.01717 =
 0.00791  0.00274 -0.00213 

AFIX 6
O1    4     0.69249  0.46764  0.86829  11.00000  0.11122  0.11738  0.05296 =
 0.00213  0.01868 -0.01027 
H1A   2     0.66944  0.50080  0.90281  11.00000 -1.50000 
H1B   2     0.72599  0.48631  0.82405  11.00000 -1.50000 
AFIX 0
HKLF 4

END
Q1 1 0.53333 0.41667 1.13889 11 0.05 0.52
Q2 1 0.5 0.51667 0.58333 11 0.05 0.5
Q3 1 0.7 0.46667 0.86111 11 0.05 0.47
Q4 1 0.5 0.35 0.87037 11 0.05 0.42
Q5 1 0.516667 0.35 1.185185 11 0.05 0.42

  REM The information below was added by Olex2.
  REM
  REM R1 = 0.0877 for 960 Fo > 4sig(Fo) and 0.1395 for all 1560 data
  REM 142 parameters refined using 0 restraints
  REM Highest difference peak 0.5191, deepest hole -0.5278
  REM Mean Shift 0.0000, Max Shift 0.0001.

  REM +++ Tabular Listing of Refinement Information +++
  REM R1_all = 0.1395
  REM R1_gt = 0.0877
  REM wR_ref = 0.2497
  REM GOOF = 1.0961
  REM Shift_max = 0.0001
  REM Shift_mean = 0.0000
  REM Reflections_all = 1560
  REM Reflections_gt = 960
  REM Parameters = 142
  REM Hole = -0.5278
  REM Peak = 0.5191
  REM Flack = n/a

  
;
_olex2_submission_special_instructions  'No special instructions were received'
