# Supplementary material for: Improving Polymeric Structures with Hirshfeld Atom Refinement: A Study on MOFs and COFs
Source: ACS Mater Au. 2025 Jul 31;5(5):767–71. doi: 10.1021/acsmaterialsau.5c00076 (PMC12426777; doi:10.1021/acsmaterialsau.5c00076)
Supplement: Supplementary file 1 [file mg5c00076_si_001.zip › CIFs/CUGLYM08_DiSCaMB-HAR.cif]

data_shelx
_audit_creation_date               2024-08-29
_audit_creation_method
;
Olex2 1.3
(compiled 2020.11.12 svn.r5f609507 for OlexSys, GUI svn.r6408)
;
_audit_contact_author_address      ?
_audit_contact_author_email        ?
_audit_contact_author_name         ''
_audit_contact_author_phone        ?
_publ_contact_author_id_orcid      ?
_publ_section_references
;
Bourhis, L.J., Dolomanov, O.V., Gildea, R.J., Howard, J.A.K., Puschmann, H.
 (2015). Acta Cryst. A71, 59-75.

Dolomanov, O.V., Bourhis, L.J., Gildea, R.J, Howard, J.A.K. & Puschmann, H.
 (2009), J. Appl. Cryst. 42, 339-341.
;
_chemical_formula_moiety           'C4 H10 Cu N2 O5'
_chemical_formula_sum              'C4 H10 Cu N2 O5'
_chemical_formula_weight           229.680
_chemical_absolute_configuration   unk
loop_
  _atom_type_symbol
  _atom_type_scat_dispersion_real
  _atom_type_scat_dispersion_imag
  _atom_type_scat_Cromer_Mann_a1
  _atom_type_scat_Cromer_Mann_a2
  _atom_type_scat_Cromer_Mann_a3
  _atom_type_scat_Cromer_Mann_a4
  _atom_type_scat_Cromer_Mann_b1
  _atom_type_scat_Cromer_Mann_b2
  _atom_type_scat_Cromer_Mann_b3
  _atom_type_scat_Cromer_Mann_b4
  _atom_type_scat_Cromer_Mann_c
  _atom_type_scat_source
  _atom_type_scat_dispersion_source
 H 0.00000 0.00000 0.49300 0.32291 0.14019 0.04081 10.51090 26.12570 3.14236
 57.79970 0.0030380000826
 'International Tables Volume C Table 6.1.1.4 (pp. 500-502)' custom
 C 0.00330 0.00160 2.31000 1.02000 1.58860 0.86500 20.84390 10.20750 0.56870
 51.65120 0.215599998832
 'International Tables Volume C Table 6.1.1.4 (pp. 500-502)' custom
 Cu 0.32010 1.26510 13.33800 7.16760 5.61580 1.67350 3.58280 0.24700 11.39660
 64.81260 1.19099998474
 'International Tables Volume C Table 6.1.1.4 (pp. 500-502)' custom
 O 0.01060 0.00600 3.04850 2.28680 1.54630 0.86700 13.27710 5.70110 0.32390
 32.90890 0.250800013542
 'International Tables Volume C Table 6.1.1.4 (pp. 500-502)' custom
 N 0.00610 0.00330 12.21260 3.13220 2.01250 1.16630 0.00570 9.89330 28.99750
 0.58260 -11.5290002823
 'International Tables Volume C Table 6.1.1.4 (pp. 500-502)' custom

_space_group_crystal_system        'orthorhombic'
_space_group_IT_number             19
_space_group_name_H-M_alt          'P 21 21 21'
_space_group_name_Hall             ' P 2ac 2ab'
loop_
  _space_group_symop_id
  _space_group_symop_operation_xyz
 1 x,y,z
 2 x+1/2,-y+1/2,-z
 3 -x,y+1/2,-z+1/2
 4 -x+1/2,-y,z+1/2

_symmetry_Int_Tables_number        19
_cell_length_a                     5.0212(7)
_cell_length_b                     10.4206(14)
_cell_length_c                     13.0071(16)
_cell_angle_alpha                  90
_cell_angle_beta                   90
_cell_angle_gamma                  90
_cell_volume                       680.58(16)
_cell_formula_units_Z              4
_cell_measurement_temperature      273(2)
_exptl_absorpt_coefficient_mu      3.194
_exptl_crystal_density_diffrn      2.242
_exptl_crystal_F_000               469.577
_exptl_crystal_size_max            0.586
_exptl_crystal_size_mid            0.216
_exptl_crystal_size_min            0.054
_diffrn_reflns_av_R_equivalents    0.0000
_diffrn_reflns_av_unetI/netI       0.0610
_diffrn_reflns_Laue_measured_fraction_full  1.0000
_diffrn_reflns_Laue_measured_fraction_max  1.0000
_diffrn_reflns_limit_h_max         6
_diffrn_reflns_limit_h_min         -6
_diffrn_reflns_limit_k_max         13
_diffrn_reflns_limit_k_min         0
_diffrn_reflns_limit_l_max         17
_diffrn_reflns_limit_l_min         0
_diffrn_reflns_number              1644
_diffrn_reflns_point_group_measured_fraction_full  1.0000
_diffrn_reflns_point_group_measured_fraction_max  1.0000
_diffrn_reflns_theta_full          25.2417
_diffrn_reflns_theta_max           28.00
_diffrn_reflns_theta_min           2.50
_diffrn_ambient_temperature        273(2)
_diffrn_measured_fraction_theta_full  1.0000
_diffrn_measured_fraction_theta_max  1.0000
_diffrn_radiation_type             'Mo K\a'
_diffrn_radiation_wavelength       0.71073
_reflns_Friedel_coverage           1.000
_reflns_limit_h_max                6
_reflns_limit_h_min                -6
_reflns_limit_k_max                13
_reflns_limit_k_min                -13
_reflns_limit_l_max                17
_reflns_limit_l_min                -16
_reflns_number_gt                  1439
_reflns_number_total               1644
_reflns_threshold_expression       I>=2u(I)
_computing_molecular_graphics      'Olex2 1.3 (Dolomanov et al., 2009)'
_computing_publication_material    'Olex2 1.3 (Dolomanov et al., 2009)'
_computing_structure_refinement    'olex2.refine 1.3 (Bourhis et al., 2015)'
_refine_diff_density_max           0.4005
_refine_diff_density_min           -0.5303
_refine_diff_density_rms           0.1143
_refine_ls_abs_structure_details  
 'Flack, H. D. (1983). Acta Cryst. A39, 876-881.'
_refine_ls_abs_structure_Flack     0.02(3)
_refine_ls_d_res_high              0.7570
_refine_ls_d_res_low               8.1326
_refine_ls_goodness_of_fit_ref     0.9739
_refine_ls_hydrogen_treatment      refall
_refine_ls_matrix_type             full
_refine_ls_number_constraints      0
_refine_ls_number_parameters       149
_refine_ls_number_reflns           1644
_refine_ls_number_restraints       0
_refine_ls_R_factor_all            0.0468
_refine_ls_R_factor_gt             0.0375
_refine_ls_restrained_S_all        0.9739
_refine_ls_shift/su_max            0.0009
_refine_ls_shift/su_mean           0.0001
_refine_ls_structure_factor_coef   Fsqd
_refine_ls_weighting_details      
 'w=1/[\s^2^(Fo^2^)+(0.0375P)^2^] where P=(Fo^2^+2Fc^2^)/3'
_refine_ls_weighting_scheme        calc
_refine_ls_wR_factor_gt            0.0755
_refine_ls_wR_factor_ref           0.0813
_olex2_refinement_description
;
;
loop_
  _atom_site_label
  _atom_site_type_symbol
  _atom_site_fract_x
  _atom_site_fract_y
  _atom_site_fract_z
  _atom_site_U_iso_or_equiv
  _atom_site_adp_type
  _atom_site_occupancy
  _atom_site_refinement_flags_posn
 Cu1 Cu 0.91008(10) 0.35296(5) 0.15117(4) 0.02489(15) Uani 1.000000 .
 O1 O 0.6937(6) 0.2586(3) 0.2418(2) 0.0321(7) Uani 1.000000 .
 O2 O 0.6731(7) 0.1837(3) 0.3939(2) 0.0374(8) Uani 1.000000 .
 O3 O 0.6741(5) 0.3322(3) 0.0398(2) 0.0254(7) Uani 1.000000 .
 O4 O 1.1229(7) 0.1288(3) 0.1196(2) 0.0356(8) Uani 1.000000 .
 O5 O 0.6953(10) 0.5387(4) 0.2019(3) 0.0551(12) Uani 1.000000 .
 H5A H 0.742(15) 0.576(7) 0.258(5) 0.05(2) Uiso 1.000000 .
 H5B H 0.577(17) 0.593(7) 0.173(5) 0.05(2) Uiso 1.000000 .
 N1 N 1.1465(8) 0.3696(5) 0.2679(3) 0.0330(9) Uani 1.000000 .
 H1A H 1.320(13) 0.334(6) 0.255(5) 0.054(19) Uiso 1.000000 .
 H1B H 1.205(13) 0.462(6) 0.283(4) 0.044(17) Uiso 1.000000 .
 N2 N 1.1380(7) 0.4346(4) 0.0526(3) 0.0243(8) Uani 1.000000 .
 H2C H 1.172(10) 0.525(5) 0.072(4) 0.023(13) Uiso 1.000000 .
 H2D H 1.289(12) 0.369(6) 0.036(4) 0.030(15) Uiso 1.000000 .
 C1 C 0.7810(9) 0.2460(4) 0.3296(3) 0.0269(9) Uani 1.000000 .
 C2 C 1.0292(9) 0.3129(5) 0.3553(4) 0.0304(10) Uani 1.000000 .
 H2A H 0.959(16) 0.379(8) 0.406(6) 0.11(3) Uiso 1.000000 .
 H2B H 1.181(11) 0.247(5) 0.383(4) 0.036(15) Uiso 1.000000 .
 C3 C 0.7466(8) 0.3780(4) -0.0418(3) 0.0239(9) Uani 1.000000 .
 C4 C 1.0022(9) 0.4460(5) -0.0427(3) 0.0298(10) Uani 1.000000 .
 H4A H 1.103(12) 0.404(5) -0.104(4) 0.044(15) Uiso 1.000000 .
 H4B H 0.961(18) 0.546(8) -0.065(5) 0.11(3) Uiso 1.000000 .

loop_
  _atom_site_aniso_label
  _atom_site_aniso_U_11
  _atom_site_aniso_U_22
  _atom_site_aniso_U_33
  _atom_site_aniso_U_12
  _atom_site_aniso_U_13
  _atom_site_aniso_U_23
 Cu1 0.0174(2) 0.0374(3) 0.0200(2) -0.0061(2) -0.0012(2) 0.0012(2)
 O1 0.0228(16) 0.048(2) 0.0254(15) -0.0116(15) -0.0013(12) 0.0022(14)
 O2 0.0366(19) 0.047(2) 0.0286(16) -0.0047(15) -0.0002(13) 0.0124(15)
 O3 0.0157(13) 0.0366(19) 0.0238(14) -0.0052(12) 0.0009(11) -0.0015(13)
 O4 0.0298(18) 0.053(2) 0.0237(14) 0.0121(17) 0.0053(13) 0.0031(14)
 O5 0.076(3) 0.049(2) 0.040(2) 0.030(2) -0.013(2) -0.020(2)
 N1 0.024(2) 0.047(3) 0.0274(18) -0.007(2) -0.0080(15) 0.0034(19)
 N2 0.0186(19) 0.0235(18) 0.0309(18) -0.0030(15) 0.0028(15) -0.0012(16)
 C1 0.025(2) 0.030(2) 0.026(2) -0.0001(19) -0.0001(18) -0.0007(18)
 C2 0.023(2) 0.038(2) 0.030(2) -0.0000(18) -0.0028(19) 0.001(2)
 C3 0.0189(19) 0.030(2) 0.0225(19) -0.0013(17) 0.0014(17) -0.0020(18)
 C4 0.022(2) 0.039(3) 0.029(2) -0.0066(19) -0.0002(17) 0.003(2)

loop_
  _geom_bond_atom_site_label_1
  _geom_bond_atom_site_label_2
  _geom_bond_distance
  _geom_bond_site_symmetry_2
  _geom_bond_publ_flag
 Cu1 O1 1.880(3) . ?
 Cu1 O3 1.884(3) . ?
 Cu1 O5 2.312(4) . ?
 Cu1 N1 1.935(4) . ?
 Cu1 N2 1.918(3) . ?
 O1 C1 1.230(5) . ?
 O2 C1 1.190(5) . ?
 O3 C3 1.220(5) . ?
 O4 C3 1.189(5) 2 ?
 O5 H5A 0.86(7) . ?
 O5 H5B 0.91(8) . ?
 H5A H5B 1.40(9) . ?
 N1 H1A 0.96(7) . ?
 N1 H1B 1.03(6) . ?
 N1 C2 1.410(6) . ?
 N2 H2C 0.99(5) . ?
 N2 H2D 1.04(6) . ?
 N2 C4 1.420(6) . ?
 C1 C2 1.466(6) . ?
 C2 H2A 1.01(8) . ?
 C2 H2B 1.09(5) . ?
 C3 C4 1.466(6) . ?
 C4 H4A 1.04(5) . ?
 C4 H4B 1.10(8) . ?

loop_
  _geom_angle_atom_site_label_1
  _geom_angle_atom_site_label_2
  _geom_angle_atom_site_label_3
  _geom_angle
  _geom_angle_site_symmetry_1
  _geom_angle_site_symmetry_3
  _geom_angle_publ_flag
 O3 Cu1 O1 93.35(12) . . ?
 O5 Cu1 O1 89.38(16) . . ?
 O5 Cu1 O3 91.26(14) . . ?
 N1 Cu1 O1 84.80(15) . . ?
 N1 Cu1 O3 178.08(17) . . ?
 N1 Cu1 O5 89.27(18) . . ?
 N2 Cu1 O1 174.76(16) . . ?
 N2 Cu1 O3 84.97(13) . . ?
 N2 Cu1 O5 95.61(17) . . ?
 N2 Cu1 N1 96.82(16) . . ?
 C1 O1 Cu1 115.6(3) . . ?
 C3 O3 Cu1 115.9(3) . . ?
 H5A O5 Cu1 119(5) . . ?
 H5B O5 Cu1 135(4) . . ?
 H5B O5 H5A 105(6) . . ?
 H5B H5A O5 39(4) . . ?
 H5A H5B O5 36(4) . . ?
 H1A N1 Cu1 112(4) . . ?
 H1B N1 Cu1 114(3) . . ?
 H1B N1 H1A 98(5) . . ?
 C2 N1 Cu1 109.8(3) . . ?
 C2 N1 H1A 111(4) . . ?
 C2 N1 H1B 111(3) . . ?
 H2C N2 Cu1 111(3) . . ?
 H2D N2 Cu1 106(3) . . ?
 H2D N2 H2C 123(4) . . ?
 C4 N2 Cu1 109.5(3) . . ?
 C4 N2 H2C 103(3) . . ?
 C4 N2 H2D 103(3) . . ?
 O2 C1 O1 123.3(4) . . ?
 C2 C1 O1 117.6(4) . . ?
 C2 C1 O2 119.1(4) . . ?
 C1 C2 N1 111.8(4) . . ?
 H2A C2 N1 113(4) . . ?
 H2A C2 C1 100(5) . . ?
 H2B C2 N1 104(3) . . ?
 H2B C2 C1 112(3) . . ?
 H2B C2 H2A 117(5) . . ?
 O4 C3 O3 124.2(4) 2_455 . ?
 C4 C3 O3 117.2(4) . . ?
 C4 C3 O4 118.6(4) . 2_455 ?
 C3 C4 N2 111.9(4) . . ?
 H4A C4 N2 114(3) . . ?
 H4A C4 C3 103(3) . . ?
 H4B C4 N2 114(4) . . ?
 H4B C4 C3 107(5) . . ?
 H4B C4 H4A 107(5) . . ?

loop_
  _geom_torsion_atom_site_label_1
  _geom_torsion_atom_site_label_2
  _geom_torsion_atom_site_label_3
  _geom_torsion_atom_site_label_4
  _geom_torsion
  _geom_torsion_site_symmetry_1
  _geom_torsion_site_symmetry_2
  _geom_torsion_site_symmetry_3
  _geom_torsion_site_symmetry_4
  _geom_torsion_publ_flag
 Cu1 O1 C1 O2 -176.2(3) . . . . ?
 Cu1 O1 C1 C2 4.5(3) . . . . ?
 Cu1 O3 C3 O4 178.7(3) . . . 2_455 ?
 Cu1 O3 C3 C4 -1.7(3) . . . . ?
 Cu1 N1 C2 C1 6.6(3) . . . . ?
 Cu1 N2 C4 C3 -7.6(3) . . . . ?
 O1 C1 C2 N1 -7.6(5) . . . . ?
 O2 C1 C2 N1 173.2(5) . . . . ?
 O3 C3 C4 N2 6.4(4) . . . . ?
 O4 C3 C4 N2 -174.0(4) 2_455 . . . ?

loop_
  _diffrn_refln_index_h
  _diffrn_refln_index_k
  _diffrn_refln_index_l
  _diffrn_refln_intensity_net
  _diffrn_refln_intensity_u
 2 0 0 772.64 46.53
 4 0 0 1486.86 92.14
 6 0 0 224.86 38.53
 1 1 0 2897.77 61.03
 2 1 0 249.1 19.69
 3 1 0 810.89 39.3
 4 1 0 2584.22 96.8
 5 1 0 186.15 28.73
 6 1 0 13.23 11.51
 0 2 0 3782.61 108.37
 1 2 0 10902.64 422.01
 2 2 0 363.2 14.39
 3 2 0 10.5 5.49
 4 2 0 10.01 10.01
 5 2 0 1095.61 59.28
 6 2 0 18.72 18.16
 1 3 0 2030.19 60.15
 2 3 0 159.56 17.78
 3 3 0 3436.3 81.39
 4 3 0 64.34 15.15
 5 3 0 46.05 16.08
 6 3 0 15.08 23.03
 0 4 0 7759.58 220.88
 1 4 0 404.52 18.21
 2 4 0 870.96 27.24
 3 4 0 239.45 15.67
 4 4 0 1515.55 68.09
 5 4 0 375.78 36.74
 6 4 0 445.9 74.15
 1 5 0 81.76 8.83
 2 5 0 1180.53 41.44
 3 5 0 10.67 6.85
 4 5 0 1633.35 58.77
 5 5 0 39.69 14.76
 6 5 0 67.61 22.51
 0 6 0 2127.66 74.31
 1 6 0 114.83 10.68
 2 6 0 591.89 39.55
 3 6 0 24.82 9.69
 4 6 0 461.22 29.26
 5 6 0 413.39 39.72
 1 7 0 1550.46 46.5
 2 7 0 34.12 11.71
 3 7 0 1947.87 118.24
 4 7 0 77.67 19.2
 5 7 0 38.24 16.57
 0 8 0 366 28.19
 1 8 0 1137.08 37.44
 2 8 0 83.67 12.59
 3 8 0 2.74 8.71
 4 8 0 137.07 26.11
 5 8 0 239.14 33.78
 1 9 0 2.52 9.87
 2 9 0 835.63 77.08
 3 9 0 97.17 17.6
 4 9 0 210.71 30.37
 5 9 0 17.94 18.1
 0 10 0 1905 90.5
 1 10 0 8.92 7.93
 2 10 0 9.01 10.72
 3 10 0 32.42 16.5
 4 10 0 182.01 23.94
 1 11 0 178.82 35.69
 2 11 0 49.74 12.84
 3 11 0 147.69 20.31
 0 12 0 -23.28 15.55
 1 12 0 224.2 29.75
 2 12 0 -2.65 10.68
 3 12 0 -9.62 13.88
 1 13 0 29.62 16.51
 2 13 0 7.01 14.67
 1 0 1 7407.39 458.19
 2 0 1 50.8 8.88
 3 0 1 25.2 9.31
 4 0 1 1177.98 79.61
 5 0 1 1607.92 115.67
 6 0 1 -3.01 10.26
 -6 1 1 145.02 22.02
 -5 1 1 259.56 30.11
 -4 1 1 1090.39 53.39
 -3 1 1 609.77 33.01
 -2 1 1 468.72 35.12
 -1 1 1 4152.1 119.02
 0 1 1 4598.93 210.01
 1 1 1 3924.1 112.38
 2 1 1 498.83 21.18
 3 1 1 812.98 39.54
 4 1 1 1134.76 83.51
 5 1 1 290.31 44.61
 6 1 1 175.48 25.53
 -6 2 1 297.38 34.67
 -5 2 1 85.76 26.07
 -4 2 1 987.32 108.88
 -3 2 1 1082.89 48.53
 -2 2 1 2012.81 68.85
 -1 2 1 6316.86 142.54
 0 2 1 5350.72 190.93
 1 2 1 6039.61 183.26
 2 2 1 2217.55 54.45
 3 2 1 1230.08 55.9
 4 2 1 948.44 38.66
 5 2 1 109.17 31.96
 6 2 1 278.97 44.18
 -6 3 1 41.92 17.22
 -5 3 1 694.06 46.73
 -4 3 1 718.38 41.93
 -3 3 1 1101.71 47.55
 -2 3 1 3695.71 93.12
 -1 3 1 3913.3 80.33
 0 3 1 7109.42 162.99
 1 3 1 3420.83 77.1
 2 3 1 3742.07 85.17
 3 3 1 1062.87 40.42
 4 3 1 721.95 42.05
 5 3 1 722.81 47.25
 6 3 1 71.21 18.31
 -6 4 1 61.84 18.85
 -5 4 1 530.53 42.93
 -4 4 1 286.44 28.45
 -3 4 1 1041.61 38.6
 -2 4 1 609.74 27.79
 -1 4 1 7545.43 154.94
 0 4 1 3553.18 75.85
 1 4 1 8212.9 169.02
 2 4 1 667.67 24.29
 3 4 1 1189.2 38.15
 4 4 1 280.22 24.18
 5 4 1 529.03 47.83
 6 4 1 104.5 20.52
 -6 5 1 349.84 40.18
 -5 5 1 42.96 17.59
 -4 5 1 210.34 25.62
 -3 5 1 1924.58 60.36
 -2 5 1 120.79 12.8
 -1 5 1 460.64 17.82
 0 5 1 2679.85 61.12
 1 5 1 609.38 48.71
 2 5 1 176.94 16.04
 3 5 1 1942.14 54.96
 4 5 1 265.49 24.99
 5 5 1 85.67 19.74
 6 5 1 283.64 36
 -5 6 1 192.45 27.84
 -4 6 1 362.05 37.86
 -3 6 1 342.22 22.98
 -2 6 1 613.68 24.96
 -1 6 1 1830.71 61.07
 0 6 1 1805.53 46.23
 1 6 1 1816.88 61.17
 2 6 1 671.01 31.39
 3 6 1 423 23.64
 4 6 1 529.39 33.09
 5 6 1 231.08 29.76
 -5 7 1 207.51 32.22
 -4 7 1 388.78 36.92
 -3 7 1 212.72 22.04
 -2 7 1 1332.74 42.31
 -1 7 1 142.54 12.5
 0 7 1 1.3 4.28
 1 7 1 184.8 14.38
 2 7 1 1221.62 54.07
 3 7 1 237.34 23.16
 4 7 1 405.99 38.82
 5 7 1 196.91 29.78
 -5 8 1 123.08 21.69
 -4 8 1 110.49 18.58
 -3 8 1 413.4 31.52
 -2 8 1 341.07 26.4
 -1 8 1 583.41 24.63
 0 8 1 672.9 26.15
 1 8 1 559.14 24.61
 2 8 1 348.59 22.99
 3 8 1 530.57 43.51
 4 8 1 155.33 25.42
 5 8 1 64.83 23.67
 -5 9 1 182.14 35.19
 -4 9 1 47.5 24.33
 -3 9 1 278.73 27.7
 -2 9 1 128.31 17.41
 -1 9 1 295.83 23.44
 0 9 1 496.66 24.14
 1 9 1 278.24 19.85
 2 9 1 161.8 17.98
 3 9 1 259.12 27.16
 4 9 1 87.8 25.5
 5 9 1 125.45 22.65
 -4 10 1 175.19 24.6
 -3 10 1 48.43 23.48
 -2 10 1 50.53 13.45
 -1 10 1 351.17 27.01
 0 10 1 5.46 7.79
 1 10 1 323.88 22.41
 2 10 1 27.44 12.27
 3 10 1 22.34 12.26
 4 10 1 209.95 26.93
 -3 11 1 37.85 14.55
 -2 11 1 125.88 18.15
 -1 11 1 343.85 28.02
 0 11 1 180.73 21.54
 1 11 1 347.44 28.05
 2 11 1 128.14 19.31
 3 11 1 79.93 23.02
 -3 12 1 32.56 17.99
 -2 12 1 26.12 12.31
 -1 12 1 1.87 11.11
 0 12 1 232.19 29.39
 1 12 1 13.8 20.01
 2 12 1 10.52 11.2
 3 12 1 63.79 16.85
 -2 13 1 30.39 43.06
 -1 13 1 101.64 40.42
 0 13 1 86.79 24.97
 1 13 1 43.5 19.17
 2 13 1 69.14 19.24
 0 0 2 1803.88 44.39
 1 0 2 158.1 15.39
 2 0 2 122.26 14.57
 3 0 2 4518.19 202.03
 4 0 2 143.89 21.25
 5 0 2 257.97 41.49
 6 0 2 95.14 18.52
 -6 1 2 173.25 39.79
 -5 1 2 1263.43 51.44
 -4 1 2 657.92 39.32
 -3 1 2 700.51 52.61
 -2 1 2 660.65 39.96
 -1 1 2 3832.27 92.85
 0 1 2 3244.65 63.53
 1 1 2 3802.97 80.69
 2 1 2 485.72 17.55
 3 1 2 715.12 26.4
 4 1 2 681.19 32.61
 5 1 2 1185.66 85.75
 6 1 2 160.53 23.8
 -6 2 2 53.21 13.43
 -5 2 2 107.22 20.71
 -4 2 2 2075.03 83.19
 -3 2 2 1231.98 51.41
 -2 2 2 5209.04 155.55
 -1 2 2 1227.88 33.17
 0 2 2 1562.89 37.06
 1 2 2 1121.32 29.57
 2 2 2 5153.08 115.31
 3 2 2 1248.82 49.62
 4 2 2 2159.93 68.55
 5 2 2 112.87 35.9
 6 2 2 56.43 21.99
 -6 3 2 374.92 38.67
 -5 3 2 192.12 26.47
 -4 3 2 619.29 38.39
 -3 3 2 799.71 39.11
 -2 3 2 795.03 34.58
 -1 3 2 2607.28 68.07
 0 3 2 4009.72 104
 1 3 2 2917.93 66.13
 2 3 2 976.04 30.18
 3 3 2 776.13 29.05
 4 3 2 671.71 34.93
 5 3 2 248.27 30.08
 6 3 2 296.12 42.48
 -6 4 2 32.05 16.71
 -5 4 2 99.54 20.93
 -4 4 2 1182.05 98.47
 -3 4 2 1528.77 62.48
 -2 4 2 1866.36 55.66
 -1 4 2 1364.5 45.92
 0 4 2 278.46 13.21
 1 4 2 1624.45 42.84
 2 4 2 1717.15 47.3
 3 4 2 1614.88 48.3
 4 4 2 1254.65 51.5
 5 4 2 71.71 17.46
 6 4 2 -8.89 11.55
 -6 5 2 2.22 16.88
 -5 5 2 554.99 48.53
 -4 5 2 19.58 11.31
 -3 5 2 71.68 14.31
 -2 5 2 426.65 18.27
 -1 5 2 3291.82 73.65
 0 5 2 371 14.6
 1 5 2 3421.66 81.03
 2 5 2 530.22 23.11
 3 5 2 74.87 11.65
 4 5 2 69.36 13.87
 5 5 2 669.31 47.21
 6 5 2 -1.22 30.33
 -5 6 2 123.88 23.08
 -4 6 2 233.76 45.08
 -3 6 2 1061.54 44.15
 -2 6 2 2462.03 75.78
 -1 6 2 1220.63 53.98
 0 6 2 -2.89 3.45
 1 6 2 1291.86 44.92
 2 6 2 2641.31 85.27
 3 6 2 1133.32 40.74
 4 6 2 212.8 24.93
 5 6 2 88.72 17.36
 -5 7 2 77.71 18.76
 -4 7 2 305.28 28.46
 -3 7 2 213.45 22.27
 -2 7 2 1018.49 50.05
 -1 7 2 194.42 13.77
 0 7 2 1237.17 36.59
 1 7 2 179.44 14.4
 2 7 2 948.39 92.3
 3 7 2 254.46 24.53
 4 7 2 244.98 27.31
 5 7 2 83.75 21.05
 -5 8 2 61.36 25.73
 -4 8 2 412.23 51.17
 -3 8 2 437.13 32.56
 -2 8 2 871.04 39.22
 -1 8 2 287.06 17.49
 0 8 2 650.54 25.2
 1 8 2 340.97 20.11
 2 8 2 878.4 56.8
 3 8 2 428.87 32.45
 4 8 2 434.52 105.15
 5 8 2 64.29 19.97
 -4 9 2 116.48 28.43
 -3 9 2 -5.59 10.22
 -2 9 2 10.31 9.3
 -1 9 2 726.04 34.48
 0 9 2 680.75 27.72
 1 9 2 688.41 31.63
 2 9 2 12.13 9.15
 3 9 2 32.67 15.37
 4 9 2 118.84 27.57
 -4 10 2 41.58 19.23
 -3 10 2 428.81 33.84
 -2 10 2 304.14 26.98
 -1 10 2 253.07 23.92
 0 10 2 133.06 16.8
 1 10 2 208.56 19.16
 2 10 2 282.23 28.17
 3 10 2 412.2 33.55
 4 10 2 43.05 15.13
 -3 11 2 51.6 17.38
 -2 11 2 108.51 30.4
 -1 11 2 130.75 18.3
 0 11 2 139.84 18.92
 1 11 2 161.38 27.01
 2 11 2 135.6 37.32
 3 11 2 39.16 13.58
 -3 12 2 15.27 16.09
 -2 12 2 125.21 25.29
 -1 12 2 3.22 15.81
 0 12 2 9.78 11.94
 1 12 2 1.15 12.33
 2 12 2 203.07 28.22
 3 12 2 6.88 12.49
 -2 13 2 46.71 19.36
 -1 13 2 128.4 32.39
 0 13 2 216.17 30.49
 1 13 2 26.54 17.53
 2 13 2 82.26 17.3
 1 0 3 835.57 19.7
 2 0 3 6409.4 205.49
 3 0 3 66.92 11.46
 4 0 3 1449.03 141.05
 5 0 3 212.64 39.22
 6 0 3 27.54 13.73
 -6 1 3 486.62 40.14
 -5 1 3 488.87 31.85
 -4 1 3 1220.95 56.35
 -3 1 3 338.24 36.37
 -2 1 3 2876.14 147.2
 -1 1 3 156.76 8.85
 0 1 3 23.92 3.52
 1 1 3 234.18 6.38
 2 1 3 2831.42 59.3
 3 1 3 324.11 16.23
 4 1 3 1077.98 53.5
 5 1 3 428.73 52.74
 6 1 3 502.95 59.62
 -6 2 3 51.86 12.78
 -5 2 3 58.16 16.12
 -4 2 3 179.32 23
 -3 2 3 6205.37 185.26
 -2 2 3 879.58 35.71
 -1 2 3 2030.55 45.89
 0 2 3 138.33 6.06
 1 2 3 2116.32 49.65
 2 2 3 952.09 29.49
 3 2 3 5760.42 131.13
 4 2 3 168.92 16.67
 5 2 3 9.86 15.12
 6 2 3 29.58 19.85
 -6 3 3 179.11 28.25
 -5 3 3 674.36 44.14
 -4 3 3 199.31 23.65
 -3 3 3 213.93 19.78
 -2 3 3 1439.24 71.67
 -1 3 3 3485.86 87.23
 0 3 3 241.4 10.9
 1 3 3 3623.06 81.36
 2 3 3 1573.2 43.49
 3 3 3 167.51 18.01
 4 3 3 223.61 18.84
 5 3 3 606.48 43.89
 6 3 3 80.58 26.41
 -6 4 3 31.33 36.16
 -5 4 3 383.23 35.55
 -4 4 3 410.45 30.69
 -3 4 3 825.79 40.52
 -2 4 3 3807.91 98.8
 -1 4 3 680.68 25.67
 0 4 3 78.24 7.21
 1 4 3 680.83 24.3
 2 4 3 3841.55 90.62
 3 4 3 989.98 36.48
 4 4 3 330.42 23.52
 5 4 3 406.36 38.57
 6 4 3 -7.59 13.41
 -6 5 3 515.49 73.84
 -5 5 3 56.36 23.89
 -4 5 3 531.58 84.94
 -3 5 3 204.47 18.19
 -2 5 3 558.23 26.57
 -1 5 3 1003.31 34.92
 0 5 3 5965.82 151.72
 1 5 3 1133.49 41.67
 2 5 3 626.46 26.12
 3 5 3 198.79 17.9
 4 5 3 637.61 36.96
 5 5 3 73.17 20.21
 6 5 3 479.99 46.53
 -5 6 3 114.71 19.53
 -4 6 3 179.48 20.8
 -3 6 3 1386.39 57.47
 -2 6 3 1710.43 64.41
 -1 6 3 521.57 24.19
 0 6 3 109.34 9.14
 1 6 3 672.22 30.69
 2 6 3 1813.96 54.09
 3 6 3 1244.08 44.55
 4 6 3 282.27 28.41
 5 6 3 115.11 19.65
 -5 7 3 408.8 47.49
 -4 7 3 42.89 19.76
 -3 7 3 39.07 12.54
 -2 7 3 470.83 28.38
 -1 7 3 2460.04 72.35
 0 7 3 74.74 8.89
 1 7 3 3009.38 136.05
 2 7 3 406.65 24.05
 3 7 3 73.06 13.26
 4 7 3 86.92 17.87
 5 7 3 373.89 41.34
 -5 8 3 55.02 24.64
 -4 8 3 123.99 26.22
 -3 8 3 843.85 45.44
 -2 8 3 7.35 6.94
 -1 8 3 179.37 17.86
 0 8 3 287.04 16.84
 1 8 3 252.54 18
 2 8 3 25.01 12.92
 3 8 3 874.25 46.01
 4 8 3 86.88 34.82
 5 8 3 83.89 25.77
 -4 9 3 365.38 62.75
 -3 9 3 107.89 22.71
 -2 9 3 331.65 26.67
 -1 9 3 61.08 12.66
 0 9 3 828.08 38.41
 1 9 3 95.9 12.94
 2 9 3 351.7 36.84
 3 9 3 156.87 33.96
 4 9 3 281.25 43.91
 -4 10 3 225.4 34.13
 -3 10 3 36.61 17.78
 -2 10 3 350.61 37.83
 -1 10 3 51.14 12.58
 0 10 3 128.34 17.2
 1 10 3 38.38 10.87
 2 10 3 436.28 31.17
 3 10 3 64.29 14.62
 4 10 3 233.96 28.45
 -3 11 3 -14.13 14.72
 -2 11 3 126.09 23.61
 -1 11 3 104.48 16.75
 0 11 3 82.59 15.8
 1 11 3 132.3 19.88
 2 11 3 124.49 18.41
 3 11 3 17.16 12.77
 -3 12 3 151.26 44.31
 -2 12 3 51.2 18.43
 -1 12 3 148.52 27.26
 0 12 3 16.34 12.89
 1 12 3 145.84 25.83
 2 12 3 11.86 13.12
 3 12 3 176.89 28.62
 -1 13 3 156.98 29.46
 0 13 3 24.93 22.95
 1 13 3 105.89 30.98
 0 0 4 3520.38 94.9
 1 0 4 5251.47 97.18
 2 0 4 3077.53 70.47
 3 0 4 1833.34 59.67
 4 0 4 818.91 98.63
 5 0 4 31.37 15.44
 6 0 4 564.65 40.19
 -6 1 4 201.12 26.72
 -5 1 4 323.11 42.72
 -4 1 4 192.1 23.78
 -3 1 4 1834.3 75.34
 -2 1 4 2328.67 65.16
 -1 1 4 1203.68 27.96
 0 1 4 1867.51 43.85
 1 1 4 1233.35 24.57
 2 1 4 2271 50.15
 3 1 4 1844.14 51.98
 4 1 4 132.16 17.92
 5 1 4 247.17 40.97
 6 1 4 194.04 35.48
 -6 2 4 69.4 17.75
 -5 2 4 338.28 27.89
 -4 2 4 138.1 20.29
 -3 2 4 248.18 21.01
 -2 2 4 5144.77 110.28
 -1 2 4 2907.59 69.12
 0 2 4 1464.39 37.57
 1 2 4 3275.35 70.7
 2 2 4 5051.03 112.2
 3 2 4 274.61 18.16
 4 2 4 136.5 15.52
 5 2 4 421.79 52.2
 6 2 4 64.55 20.3
 -6 3 4 565.61 94.13
 -5 3 4 42.28 14.89
 -4 3 4 391.48 37.09
 -3 3 4 2509.98 72.62
 -2 3 4 508.12 20.91
 -1 3 4 1065.09 30.49
 0 3 4 82.11 6.86
 1 3 4 1090.74 34.2
 2 3 4 590.52 23.28
 3 3 4 2481.32 66.84
 4 3 4 437.61 25.42
 5 3 4 5.5 15.71
 6 3 4 475.95 60.28
 -6 4 4 278.18 50.08
 -5 4 4 153.74 20.33
 -4 4 4 605.39 32.19
 -3 4 4 533.12 43.65
 -2 4 4 691.41 27.42
 -1 4 4 3483.23 88.53
 0 4 4 3937.69 90.64
 1 4 4 3660.36 85.97
 2 4 4 741.48 28.14
 3 4 4 555.56 26.43
 4 4 4 599.55 29.61
 5 4 4 61 15.41
 6 4 4 208.58 40.73
 -5 5 4 352.07 40.81
 -4 5 4 663.04 35.81
 -3 5 4 389.92 23.78
 -2 5 4 827 33.73
 -1 5 4 1949.43 56.31
 0 5 4 314.83 15.57
 1 5 4 1816.78 51.26
 2 5 4 1014.96 35.87
 3 5 4 430.52 25.57
 4 5 4 636.29 33.15
 5 5 4 373.26 33.77
 -5 6 4 223.21 34.36
 -4 6 4 313.76 49.41
 -3 6 4 322.68 33.83
 -2 6 4 297.26 21.95
 -1 6 4 172.52 16.69
 0 6 4 2199.46 53.99
 1 6 4 187.91 15.63
 2 6 4 298.13 21.08
 3 6 4 362.18 25.15
 4 6 4 238.66 31.3
 5 6 4 274.7 47.2
 -5 7 4 6.99 47.13
 -4 7 4 395.12 41.28
 -3 7 4 1072.92 46.58
 -2 7 4 67.48 12.55
 -1 7 4 793.76 32.88
 0 7 4 887.81 28.86
 1 7 4 904.31 34.04
 2 7 4 58.3 11.44
 3 7 4 1023.69 45.69
 4 7 4 348.69 32.97
 5 7 4 11.12 14.83
 -5 8 4 201.6 34.84
 -4 8 4 144.35 28.09
 -3 8 4 88.82 20.91
 -2 8 4 554.46 31.38
 -1 8 4 445.79 27.92
 0 8 4 38.54 8.89
 1 8 4 489.7 24.05
 2 8 4 682.97 38.02
 3 8 4 64.18 13.62
 4 8 4 178.15 28.9
 5 8 4 184.33 49.96
 -4 9 4 45.84 21.33
 -3 9 4 81.33 20.89
 -2 9 4 632.3 48.29
 -1 9 4 337.13 29.38
 0 9 4 8.6 6.59
 1 9 4 385.3 29.88
 2 9 4 693.8 54.19
 3 9 4 45.87 26.82
 4 9 4 42.71 20.42
 -4 10 4 102.35 26.51
 -3 10 4 132.61 27.04
 -2 10 4 88.94 21.87
 -1 10 4 49.45 36.07
 0 10 4 174.72 19.64
 1 10 4 62.14 18.16
 2 10 4 49.12 13.16
 3 10 4 220.19 25.38
 4 10 4 116.06 25.28
 -3 11 4 216.48 34.22
 -2 11 4 177.36 28.48
 -1 11 4 146.51 26.08
 0 11 4 364.59 39.81
 1 11 4 151.47 20.72
 2 11 4 205.92 30.06
 3 11 4 186.27 46.08
 -2 12 4 65.8 20.42
 -1 12 4 100.56 21.57
 0 12 4 -4.19 17.2
 1 12 4 169.92 31.22
 2 12 4 105.98 21.15
 -1 13 4 9.69 17.92
 0 13 4 14.01 19.22
 1 13 4 71.39 29.36
 1 0 5 10162.52 182.33
 2 0 5 37.62 6.14
 3 0 5 60.32 9.16
 4 0 5 242.85 23.19
 5 0 5 297.19 26.93
 6 0 5 82.16 16.95
 -6 1 5 92.25 30.77
 -5 1 5 146.54 18.98
 -4 1 5 141.15 21.68
 -3 1 5 1771.27 50.26
 -2 1 5 5384.36 115.75
 -1 1 5 905.08 23.05
 0 1 5 54.46 4.73
 1 1 5 921.59 23.21
 2 1 5 5372.17 104.12
 3 1 5 1796.02 62.22
 4 1 5 141.72 19.42
 5 1 5 156.47 25.28
 6 1 5 170.06 35.65
 -6 2 5 1088.01 99.48
 -5 2 5 17.38 9.18
 -4 2 5 15.29 8.39
 -3 2 5 484.88 23.46
 -2 2 5 2151.34 52.77
 -1 2 5 1429.38 37.93
 0 2 5 2009.73 49.41
 1 2 5 1352.48 31.43
 2 2 5 2199.21 48.68
 3 2 5 507.4 23.97
 4 2 5 93.46 17.02
 5 2 5 3.9 13.04
 6 2 5 808.75 73.04
 -6 3 5 28.02 16.24
 -5 3 5 -20.55 13.7
 -4 3 5 458.11 27.27
 -3 3 5 457.43 23.2
 -2 3 5 5405.72 163.56
 -1 3 5 2111.78 54.04
 0 3 5 836.59 21.84
 1 3 5 2188.92 54.68
 2 3 5 5220 118.5
 3 3 5 382.21 22.68
 4 3 5 396.22 34.77
 5 3 5 10.84 33.01
 6 3 5 39.18 20.87
 -6 4 5 316.02 32.58
 -5 4 5 927.3 57.86
 -4 4 5 208.44 19.53
 -3 4 5 15.69 7.2
 -2 4 5 1045.51 38.13
 -1 4 5 1719.83 65.54
 0 4 5 741.88 24.58
 1 4 5 1761.91 48.7
 2 4 5 1165.99 38.21
 3 4 5 10.63 7.48
 4 4 5 267.53 22.44
 5 4 5 1001.76 51.62
 6 4 5 307.86 51.17
 -5 5 5 188.82 30.91
 -4 5 5 45.52 17.81
 -3 5 5 1421.61 54.75
 -2 5 5 223.28 18.19
 -1 5 5 840.11 92.19
 0 5 5 225.99 13.32
 1 5 5 857.91 31.19
 2 5 5 243.33 18.36
 3 5 5 1350.77 47.53
 4 5 5 77.6 14.16
 5 5 5 183.26 33.16
 -5 6 5 357.8 42.59
 -4 6 5 223.65 32.05
 -3 6 5 1.66 11.68
 -2 6 5 25.6 8.65
 -1 6 5 1523.24 48.6
 0 6 5 954.45 27.13
 1 6 5 1777.79 51.89
 2 6 5 12.28 10.62
 3 6 5 18.33 10.96
 4 6 5 215.47 27.37
 5 6 5 431.85 37.52
 -5 7 5 26.66 28.99
 -4 7 5 410.89 70.28
 -3 7 5 151.04 26.04
 -2 7 5 1563.42 79.59
 -1 7 5 28.6 11.22
 0 7 5 95.77 9.56
 1 7 5 26.64 8.21
 2 7 5 1619.33 53.51
 3 7 5 104.12 16.83
 4 7 5 426.99 36.99
 5 7 5 -11.9 14.9
 -5 8 5 149.38 58.52
 -4 8 5 134.13 26.64
 -3 8 5 274.87 34.73
 -2 8 5 368.11 36.3
 -1 8 5 105.47 20.72
 0 8 5 1036.08 40.89
 1 8 5 195.66 17.41
 2 8 5 434.75 28.23
 3 8 5 236.32 23.85
 4 8 5 130.13 22.78
 5 8 5 242.95 34.36
 -4 9 5 33.84 48.04
 -3 9 5 355.48 41.41
 -2 9 5 230.68 31.55
 -1 9 5 255.01 42.96
 0 9 5 112.24 14.77
 1 9 5 290 24.92
 2 9 5 253.51 34.96
 3 9 5 351.73 34.11
 4 9 5 31.17 17.81
 -4 10 5 -10.07 19.24
 -3 10 5 33.52 19.36
 -2 10 5 41.17 18.07
 -1 10 5 419.22 40.27
 0 10 5 42.85 18.47
 1 10 5 569.07 34.32
 2 10 5 60.83 15.19
 3 10 5 7.41 14.97
 4 10 5 42.14 19.49
 -3 11 5 133.22 29.07
 -2 11 5 219.94 33.5
 -1 11 5 24.6 15.79
 0 11 5 13.09 14.95
 1 11 5 34.26 17.02
 2 11 5 251.7 28.2
 3 11 5 246.07 32.9
 -2 12 5 35.63 41.72
 -1 12 5 30.25 17.44
 0 12 5 123.44 25.31
 1 12 5 11.32 15.63
 2 12 5 87.85 28.41
 -1 13 5 52.41 20.61
 0 13 5 0.42 18.26
 1 13 5 86.75 29.58
 0 0 6 1091.12 35.49
 1 0 6 298.34 10.57
 2 0 6 1425.33 34.69
 3 0 6 771.44 28.36
 4 0 6 129.85 18.24
 5 0 6 415.21 26.44
 6 0 6 597.79 69.44
 -6 1 6 98.32 25.57
 -5 1 6 92.18 13.82
 -4 1 6 44.91 11.47
 -3 1 6 1339.58 42.59
 -2 1 6 4818.1 95.17
 -1 1 6 3579.83 71.46
 0 1 6 8.77 3.4
 1 1 6 3629.62 72.6
 2 1 6 4824.88 91.74
 3 1 6 1501.58 38.83
 4 1 6 97.09 13.44
 5 1 6 109.14 21.45
 6 1 6 75.96 29.62
 -6 2 6 38.98 17.53
 -5 2 6 735.49 38.85
 -4 2 6 297.36 20.02
 -3 2 6 74.31 8.75
 -2 2 6 2403.63 60.49
 -1 2 6 2177.38 47.22
 0 2 6 156.16 10.77
 1 2 6 2140.78 47.2
 2 2 6 2549.52 75.66
 3 2 6 73.19 10.16
 4 2 6 358.15 29.83
 5 2 6 619.75 40.34
 6 2 6 87.41 29.5
 -6 3 6 337.55 32.23
 -5 3 6 63.92 21.78
 -4 3 6 487.08 38.12
 -3 3 6 1457.98 63.35
 -2 3 6 240.2 18.1
 -1 3 6 1552.91 43.87
 0 3 6 1155.22 34.22
 1 3 6 1663.38 45.03
 2 3 6 356.04 19.27
 3 3 6 1643.2 51.44
 4 3 6 461.34 34.04
 5 3 6 52.01 16.52
 6 3 6 330.19 51.86
 -5 4 6 285.66 35.11
 -4 4 6 367.83 35.03
 -3 4 6 68.93 16.06
 -2 4 6 454.61 21.32
 -1 4 6 951.74 42.99
 0 4 6 1538.46 42.23
 1 4 6 1018.61 33.74
 2 4 6 475.49 23.65
 3 4 6 125.41 15.52
 4 4 6 333.16 26.08
 5 4 6 279.41 37.6
 -5 5 6 315.95 38.4
 -4 5 6 799.22 51.01
 -3 5 6 727.95 44.39
 -2 5 6 1058.36 63.41
 -1 5 6 1412.74 61.37
 0 5 6 98.99 9.44
 1 5 6 1601.19 47.67
 2 5 6 1080.41 39.18
 3 5 6 835.26 36.38
 4 5 6 816.91 38.91
 5 5 6 355.05 43.52
 -5 6 6 493.22 48.43
 -4 6 6 178.22 29.3
 -3 6 6 302.52 32.48
 -2 6 6 668.78 41.97
 -1 6 6 411.25 31.96
 0 6 6 1077.71 35.44
 1 6 6 433.85 26.7
 2 6 6 729.74 43.87
 3 6 6 281.32 24.21
 4 6 6 167.98 20.71
 5 6 6 409.34 38.81
 -5 7 6 9.94 49.86
 -4 7 6 192.19 36.08
 -3 7 6 614.99 47.74
 -2 7 6 6.97 13.82
 -1 7 6 401.33 34.34
 0 7 6 708.92 43.8
 1 7 6 480.96 34.43
 2 7 6 31.29 10.51
 3 7 6 681.31 36.29
 4 7 6 98.39 21.26
 5 7 6 25.4 15.64
 -4 8 6 197.46 35.75
 -3 8 6 52.4 33.25
 -2 8 6 165.83 27.54
 -1 8 6 424.29 37.65
 0 8 6 139.05 25.29
 1 8 6 551.51 33.68
 2 8 6 235.81 22.36
 3 8 6 36.06 12.26
 4 8 6 133.94 23.02
 -4 9 6 51.71 19.68
 -3 9 6 45.9 20.04
 -2 9 6 691.09 50.88
 -1 9 6 357.34 36.99
 0 9 6 6.55 12.88
 1 9 6 483.57 43.47
 2 9 6 710.49 41.69
 3 9 6 51.89 15.45
 4 9 6 70.81 20.12
 -3 10 6 132.89 30.16
 -2 10 6 46.03 18.55
 -1 10 6 22.52 15.79
 0 10 6 432.4 57.87
 1 10 6 27.88 14.49
 2 10 6 24.93 18.54
 3 10 6 196.68 28.15
 -3 11 6 109.02 27.71
 -2 11 6 113.43 28.74
 -1 11 6 53.46 18.05
 0 11 6 141.63 31.5
 1 11 6 144.62 26.9
 2 11 6 99.41 25.32
 3 11 6 185.9 43.91
 -2 12 6 163.7 57.03
 -1 12 6 78.15 22.36
 0 12 6 9.46 42.4
 1 12 6 94.63 22.66
 2 12 6 149.09 30.23
 1 0 7 66.04 5.71
 2 0 7 3447.15 66.5
 3 0 7 116.67 11.29
 4 0 7 755.8 29.33
 5 0 7 76.35 20.93
 6 0 7 -14.52 20.92
 -6 1 7 384.23 57.77
 -5 1 7 231.55 24.19
 -4 1 7 876.04 35.37
 -3 1 7 603.14 25.64
 -2 1 7 489.7 17.67
 -1 1 7 721.64 20.99
 0 1 7 2017.67 46.13
 1 1 7 763.6 22.34
 2 1 7 389.25 18.29
 3 1 7 562.13 21.69
 4 1 7 803.09 43.83
 5 1 7 205.8 25.74
 6 1 7 303.8 52.31
 -5 2 7 121.92 20.09
 -4 2 7 730.6 35.95
 -3 2 7 2415.98 64.91
 -2 2 7 93.53 9.69
 -1 2 7 1613.62 38.8
 0 2 7 1556 42.78
 1 2 7 1693.26 39.76
 2 2 7 88.04 7.78
 3 2 7 2468.07 81.48
 4 2 7 767.1 42.41
 5 2 7 162.2 22.99
 -5 3 7 621.79 39.3
 -4 3 7 308.74 25.63
 -3 3 7 286.24 26.42
 -2 3 7 22.65 6.96
 -1 3 7 1757.78 41.81
 0 3 7 1396.46 40.42
 1 3 7 1681.71 58.47
 2 3 7 9.95 6.22
 3 3 7 290.32 26.45
 4 3 7 304.09 30.07
 5 3 7 704.61 60.58
 -5 4 7 311.72 29.05
 -4 4 7 573.05 42.98
 -3 4 7 799.32 44.22
 -2 4 7 684.71 38.65
 -1 4 7 21.84 7.66
 0 4 7 1245.79 51.06
 1 4 7 15.73 6.12
 2 4 7 689.96 29.17
 3 4 7 708.45 32.99
 4 4 7 672.33 34.8
 5 4 7 288.47 52.63
 -5 5 7 66.32 19.94
 -4 5 7 615.52 46.85
 -3 5 7 427.21 45.38
 -2 5 7 389.96 32.17
 -1 5 7 653.76 33.31
 0 5 7 3482.73 102.46
 1 5 7 768.19 29.87
 2 5 7 411.46 24.28
 3 5 7 509.62 30.24
 4 5 7 581.13 35.01
 5 5 7 15.86 25.89
 -5 6 7 78.1 21.71
 -4 6 7 392.03 40.11
 -3 6 7 608.76 45.7
 -2 6 7 767.91 80.45
 -1 6 7 78.29 17.31
 0 6 7 129.9 21.09
 1 6 7 95.09 12.39
 2 6 7 647.24 32.1
 3 6 7 767.55 37.48
 4 6 7 329.49 34.35
 5 6 7 142.7 35.43
 -5 7 7 268.58 68.38
 -4 7 7 38.85 19.46
 -3 7 7 37.86 17.66
 -2 7 7 153.71 24.58
 -1 7 7 975.91 83.99
 0 7 7 101.87 17.55
 1 7 7 1238.3 52.54
 2 7 7 206.9 22.49
 3 7 7 29.64 12.92
 4 7 7 43.81 14.75
 5 7 7 355.64 49.67
 -4 8 7 90.11 25.61
 -3 8 7 468.51 45.4
 -2 8 7 10.79 13.19
 -1 8 7 277.23 33.15
 0 8 7 258.28 39.66
 1 8 7 335.43 30.2
 2 8 7 9.55 10.36
 3 8 7 472.03 32.99
 4 8 7 84.24 19.65
 -4 9 7 274.59 40.72
 -3 9 7 91.83 24.43
 -2 9 7 163.32 27.64
 -1 9 7 134.18 31.76
 0 9 7 1074.16 61.39
 1 9 7 164.42 28.42
 2 9 7 218.08 28.88
 3 9 7 109.63 23.38
 4 9 7 323.43 45.74
 -3 10 7 36.71 18.25
 -2 10 7 360.78 41.66
 -1 10 7 17.29 13.56
 0 10 7 105.76 24.33
 1 10 7 17.88 15.58
 2 10 7 394.31 44.98
 3 10 7 -17.15 20.44
 -2 11 7 62.46 34.66
 -1 11 7 116.26 37.92
 0 11 7 62.09 21.23
 1 11 7 169.34 29.16
 2 11 7 95.36 29.24
 -1 12 7 86.38 23.19
 0 12 7 5.68 20.54
 1 12 7 97.3 24
 0 0 8 611.62 25.76
 1 0 8 451.27 15.47
 2 0 8 113.4 8.92
 3 0 8 3208.09 72.65
 4 0 8 185.63 18.81
 5 0 8 22.02 17.65
 -5 1 8 811.57 54.57
 -4 1 8 918.78 39.83
 -3 1 8 267.74 18.75
 -2 1 8 279.85 15.93
 -1 1 8 843.2 22.77
 0 1 8 1277.26 30.03
 1 1 8 866.76 25.67
 2 1 8 173.53 10.26
 3 1 8 278.68 19.1
 4 1 8 855.11 46.22
 5 1 8 754.1 47.16
 -5 2 8 -1.14 11.64
 -4 2 8 977.59 43.2
 -3 2 8 293.53 19.89
 -2 2 8 1123.36 32.46
 -1 2 8 418.72 15.83
 0 2 8 1327.55 39.31
 1 2 8 379.83 16.21
 2 2 8 1153.18 38.62
 3 2 8 355.68 36.38
 4 2 8 1038.33 50.72
 5 2 8 6.87 13.43
 -5 3 8 145.96 20.63
 -4 3 8 682.05 35.87
 -3 3 8 281.05 21.98
 -2 3 8 424.81 23.68
 -1 3 8 392.43 16.19
 0 3 8 4021.45 94.19
 1 3 8 353.18 16.33
 2 3 8 388.41 21.9
 3 3 8 302.7 28.27
 4 3 8 645.87 43.08
 5 3 8 129.59 22.9
 -5 4 8 34.79 15.17
 -4 4 8 377.3 29.31
 -3 4 8 998.34 76.37
 -2 4 8 865.3 45.23
 -1 4 8 1346.91 61.82
 0 4 8 414.22 20.78
 1 4 8 1310.44 53.2
 2 4 8 849.02 39.76
 3 4 8 1200.38 54.3
 4 4 8 323.32 37.6
 5 4 8 43.29 19.7
 -5 5 8 470.24 37.04
 -4 5 8 63.87 19.82
 -3 5 8 47.17 16.44
 -2 5 8 51.34 15.39
 -1 5 8 1348.7 103.54
 0 5 8 328.95 25.71
 1 5 8 1469.14 55.41
 2 5 8 33.05 10.4
 3 5 8 42.72 12.63
 4 5 8 109.34 17.64
 5 5 8 354.18 47.52
 -5 6 8 25.9 26.21
 -4 6 8 145.73 27.03
 -3 6 8 487.97 41.73
 -2 6 8 359.04 33.85
 -1 6 8 1008.63 92.72
 0 6 8 249.09 24.18
 1 6 8 1032.36 48.03
 2 6 8 389.68 29.23
 3 6 8 410.18 29.84
 4 6 8 129.41 19.62
 5 6 8 65.69 28.89
 -4 7 8 266.7 64.25
 -3 7 8 99.36 24.02
 -2 7 8 302.6 34.3
 -1 7 8 49.31 15.58
 0 7 8 1922.89 80.18
 1 7 8 22.83 12.39
 2 7 8 365.21 34.83
 3 7 8 87.4 16.53
 4 7 8 261.15 33.39
 -4 8 8 389.74 45.66
 -3 8 8 213.8 33.28
 -2 8 8 262.88 34.57
 -1 8 8 122.03 24.25
 0 8 8 209.12 29.98
 1 8 8 61.86 19.03
 2 8 8 283.54 31.07
 3 8 8 239.47 31.14
 4 8 8 442.59 41.52
 -3 9 8 48.21 20.39
 -2 9 8 13.31 14.78
 -1 9 8 441.35 41.64
 0 9 8 173.17 29.36
 1 9 8 482.18 41.56
 2 9 8 29.31 13.54
 3 9 8 30.16 19.48
 -3 10 8 253.31 38.7
 -2 10 8 21.23 16.3
 -1 10 8 9.7 23.64
 0 10 8 2.33 14.22
 1 10 8 53.98 18.41
 2 10 8 48.81 19.46
 3 10 8 281.55 34.99
 -2 11 8 94.29 31.7
 -1 11 8 132.79 28.48
 0 11 8 189.55 31.39
 1 11 8 124.31 26.37
 2 11 8 44.69 23.73
 -1 12 8 -13.69 20.44
 0 12 8 -3.05 21.63
 1 12 8 -7.09 17.75
 1 0 9 1756.58 38.5
 2 0 9 309.29 17.84
 3 0 9 5.77 7.22
 4 0 9 782.56 44.78
 5 0 9 630.71 72.65
 -5 1 9 104.45 32.43
 -4 1 9 419.52 27.75
 -3 1 9 629.27 34.57
 -2 1 9 459.29 24.38
 -1 1 9 1933.14 45.56
 0 1 9 1706.36 38.11
 1 1 9 1818.35 45.96
 2 1 9 468.19 19.99
 3 1 9 729.43 37.54
 4 1 9 409.99 34.12
 5 1 9 151.86 22.84
 -5 2 9 279.64 47.61
 -4 2 9 435.9 36.01
 -3 2 9 452.42 24.02
 -2 2 9 185.47 13.44
 -1 2 9 188.42 11.59
 0 2 9 3119.59 69.49
 1 2 9 160.76 12.2
 2 2 9 206.51 17.15
 3 2 9 374.39 55.14
 4 2 9 477.72 37.74
 5 2 9 168.75 26.64
 -5 3 9 346.17 37
 -4 3 9 683.68 36.73
 -3 3 9 207.85 18.27
 -2 3 9 436.23 20.24
 -1 3 9 683.82 23.1
 0 3 9 1274.59 40.28
 1 3 9 741.64 37.47
 2 3 9 421.44 30.78
 3 3 9 245.41 26.32
 4 3 9 618.77 61.18
 5 3 9 335.51 34.89
 -5 4 9 187.81 25.99
 -4 4 9 300.72 27.89
 -3 4 9 320.57 24.94
 -2 4 9 673.77 52.68
 -1 4 9 966.93 83.19
 0 4 9 1130.07 37.62
 1 4 9 1114.28 53.8
 2 4 9 518.76 36.38
 3 4 9 312.57 31.91
 4 4 9 279.35 33.76
 5 4 9 168.73 42.9
 -5 5 9 42.24 16.26
 -4 5 9 88.01 28.31
 -3 5 9 832.68 50.46
 -2 5 9 81.77 20.34
 -1 5 9 97.67 16.85
 0 5 9 1263.02 69.02
 1 5 9 80.74 18.02
 2 5 9 34.85 20.21
 3 5 9 832.43 50.02
 4 5 9 58.72 19.33
 5 5 9 70.86 25.91
 -4 6 9 271.38 54.76
 -3 6 9 73.68 20.77
 -2 6 9 331.25 34
 -1 6 9 531.58 44.36
 0 6 9 48.01 13.11
 1 6 9 588.49 50.44
 2 6 9 409.49 36.19
 3 6 9 80.93 20.96
 4 6 9 253.07 32.9
 -4 7 9 177.38 31.76
 -3 7 9 -0.44 15.4
 -2 7 9 506.66 43.56
 -1 7 9 287.58 34.36
 0 7 9 408.63 32.12
 1 7 9 352.18 30.93
 2 7 9 577.16 54.77
 3 7 9 13.21 16.06
 4 7 9 173.97 29.51
 -4 8 9 84.25 23.71
 -3 8 9 146.88 34.43
 -2 8 9 196.28 53.07
 -1 8 9 107.79 23.2
 0 8 9 597.24 39.85
 1 8 9 174.1 24.31
 2 8 9 305.61 32.13
 3 8 9 206.41 30.41
 4 8 9 57.85 31.22
 -3 9 9 164.16 31.9
 -2 9 9 76.51 43.04
 -1 9 9 144.71 26.45
 0 9 9 87.1 21.64
 1 9 9 174.86 23.78
 2 9 9 87.23 20.82
 3 9 9 230.98 32.92
 -2 10 9 103.58 49.27
 -1 10 9 112.3 25.87
 0 10 9 16.48 16.78
 1 10 9 137.65 26.75
 2 10 9 69.97 18.47
 -1 11 9 131.11 31.59
 0 11 9 18.24 19.42
 1 11 9 177.16 30.93
 0 0 10 6282.79 159.82
 1 0 10 58.74 8.3
 2 0 10 386.63 19.59
 3 0 10 24.62 9.2
 4 0 10 191.81 29.56
 5 0 10 -6.27 13.32
 -5 1 10 54.94 19.68
 -4 1 10 559 40.07
 -3 1 10 320.59 22.7
 -2 1 10 731.16 32.68
 -1 1 10 176.85 13.38
 0 1 10 250.83 15.33
 1 1 10 198.38 14.24
 2 1 10 720.22 29.22
 3 1 10 321.36 33.59
 4 1 10 623.84 56.04
 5 1 10 52.46 16.58
 -5 2 10 699.26 55.41
 -4 2 10 -10.3 11.34
 -3 2 10 48.83 12.45
 -2 2 10 21.76 6.63
 -1 2 10 2200.19 48.77
 0 2 10 582.15 23.12
 1 2 10 2288.97 55.62
 2 2 10 21.03 11.77
 3 2 10 40.51 15.55
 4 2 10 16.66 13.59
 5 2 10 571.65 63.02
 -5 3 10 6.31 24.27
 -4 3 10 150.65 24.55
 -3 3 10 758.98 32.3
 -2 3 10 110.57 12.08
 -1 3 10 1489.24 82.72
 0 3 10 67.29 13.39
 1 3 10 1621.44 55.02
 2 3 10 133.23 19.42
 3 3 10 775.9 45
 4 3 10 96.32 19.69
 5 3 10 22.24 16.59
 -5 4 10 250.69 33.19
 -4 4 10 265.15 27.02
 -3 4 10 95.6 16.55
 -2 4 10 137.52 16.19
 -1 4 10 316.66 21.56
 0 4 10 1675.62 61.17
 1 4 10 395.44 25.36
 2 4 10 94.04 18.86
 3 4 10 73.52 20.31
 4 4 10 249.89 31.5
 5 4 10 159.07 27.62
 -4 5 10 299.66 30.48
 -3 5 10 -0.56 22.81
 -2 5 10 1421.92 69.2
 -1 5 10 -2.59 8.69
 0 5 10 215.77 23.32
 1 5 10 -12.6 8.4
 2 5 10 1417.33 67.57
 3 5 10 5.61 14.42
 4 5 10 350.36 38.8
 -4 6 10 77.64 22.81
 -3 6 10 212.12 30.22
 -2 6 10 292.96 33.87
 -1 6 10 358.73 30.03
 0 6 10 353.19 29.26
 1 6 10 365.29 31.47
 2 6 10 278.79 32.38
 3 6 10 199.26 39.35
 4 6 10 89.85 23.05
 -4 7 10 50.76 22.18
 -3 7 10 440.01 44.88
 -2 7 10 12.52 13.6
 -1 7 10 377.11 41.95
 0 7 10 13.16 15.94
 1 7 10 390.3 33.79
 2 7 10 -5.31 26.52
 3 7 10 534.35 46.28
 4 7 10 67.67 24.82
 -3 8 10 15.7 17.44
 -2 8 10 70.42 20.61
 -1 8 10 357.27 96.93
 0 8 10 177.08 23.73
 1 8 10 352.28 34.62
 2 8 10 63.38 18.01
 3 8 10 30.8 19.97
 -3 9 10 68.05 25.33
 -2 9 10 159.12 44.29
 -1 9 10 -13.33 14.59
 0 9 10 52.13 21.69
 1 9 10 11.78 13.6
 2 9 10 239.31 29.57
 3 9 10 85.65 23.79
 -2 10 10 102.88 33.8
 -1 10 10 12.25 17.01
 0 10 10 542.4 109.5
 1 10 10 15.32 16.71
 2 10 10 50.42 18.12
 -1 11 10 42 22.94
 0 11 10 79.21 49.94
 1 11 10 34.59 23.04
 1 0 11 1552.62 43.4
 2 0 11 127.54 13.11
 3 0 11 84.34 26.89
 4 0 11 361.66 53.48
 5 0 11 199.55 25.31
 -5 1 11 35.43 20.53
 -4 1 11 140.03 23.48
 -3 1 11 434.89 26.99
 -2 1 11 216.67 16.71
 -1 1 11 709.49 32.6
 0 1 11 1711.16 45.95
 1 1 11 688.76 26.32
 2 1 11 338.14 40.15
 3 1 11 470.29 68.71
 4 1 11 182.18 24.67
 5 1 11 73.37 19.72
 -5 2 11 46.51 22.26
 -4 2 11 411.4 45.03
 -3 2 11 236.09 21.27
 -2 2 11 162.58 14.62
 -1 2 11 694.12 30.5
 0 2 11 3473.52 79.14
 1 2 11 661.5 31.47
 2 2 11 136.14 20.24
 3 2 11 266.2 28.24
 4 2 11 388.32 35.6
 5 2 11 72.2 22.56
 -4 3 11 286.9 33.28
 -3 3 11 200.15 22.06
 -2 3 11 346.86 23.53
 -1 3 11 53.43 13.64
 0 3 11 137.57 16.43
 1 3 11 65.62 22.09
 2 3 11 473.09 35.32
 3 3 11 197.8 27.86
 4 3 11 370.64 36.47
 -4 4 11 79.4 27.38
 -3 4 11 168.39 36.33
 -2 4 11 310.6 31.44
 -1 4 11 549.77 28.32
 0 4 11 317.63 30.56
 1 4 11 632.28 31.54
 2 4 11 284.83 31
 3 4 11 172.54 25.24
 4 4 11 122.3 25.49
 -4 5 11 73.7 29.14
 -3 5 11 855.02 54.32
 -2 5 11 12.41 24.73
 -1 5 11 38.83 14.69
 0 5 11 129.74 20.51
 1 5 11 43.73 12.47
 2 5 11 4.54 14.29
 3 5 11 990.35 55.08
 4 5 11 61.46 21.11
 -4 6 11 260.08 47.19
 -3 6 11 118.11 24.43
 -2 6 11 104.92 23.83
 -1 6 11 685.61 40.36
 0 6 11 248.89 25.76
 1 6 11 594.98 39.68
 2 6 11 105.22 21.22
 3 6 11 99.56 24.02
 4 6 11 261.09 35.15
 -3 7 11 18.95 19.11
 -2 7 11 431.73 67.88
 -1 7 11 42.61 20.67
 0 7 11 16.13 15.15
 1 7 11 83.85 17.03
 2 7 11 466.25 39.94
 3 7 11 51.11 20.89
 -3 8 11 42.96 22.42
 -2 8 11 102.86 47.41
 -1 8 11 52.03 33.77
 0 8 11 418.32 34.45
 1 8 11 87.98 18.33
 2 8 11 142.18 25.23
 3 8 11 91.95 25.69
 -2 9 11 63.04 53.48
 -1 9 11 428.8 44.22
 0 9 11 121.68 26.41
 1 9 11 361.12 34.3
 2 9 11 53.94 18.67
 -1 10 11 164.96 30.93
 0 10 11 27.25 25.82
 1 10 11 170 70.46
 0 0 12 14.53 11.8
 1 0 12 877.09 49.25
 2 0 12 36.24 13.29
 3 0 12 1080.29 64.24
 4 0 12 -25.95 20.47
 -4 1 12 166.77 22.67
 -3 1 12 114.84 26.08
 -2 1 12 468.79 39.42
 -1 1 12 323.82 23.48
 0 1 12 375.04 33.57
 1 1 12 253.21 18.32
 2 1 12 425.49 32.56
 3 1 12 119.38 18.67
 4 1 12 160.01 23.05
 -4 2 12 217.19 27.69
 -3 2 12 126.17 27.25
 -2 2 12 1032.39 42.09
 -1 2 12 514.06 28.19
 0 2 12 364.78 24.46
 1 2 12 546.45 29.66
 2 2 12 1064.8 51
 3 2 12 128.12 20.79
 4 2 12 295.79 32.26
 -4 3 12 199.55 62.41
 -3 3 12 112.79 23.97
 -2 3 12 286.66 37.33
 -1 3 12 152.47 17.93
 0 3 12 527.26 29.2
 1 3 12 189.49 20.23
 2 3 12 267.17 29.86
 3 3 12 113.69 20.86
 4 3 12 121.05 36.62
 -4 4 12 102.77 29.88
 -3 4 12 625.61 66.13
 -2 4 12 744.33 40.84
 -1 4 12 388.16 47.6
 0 4 12 28.62 11.46
 1 4 12 445.96 28.92
 2 4 12 614.24 44.56
 3 4 12 534.31 83.71
 4 4 12 127.17 31.05
 -4 5 12 41.6 22.92
 -3 5 12 -23.51 17.71
 -2 5 12 254.15 46.42
 -1 5 12 415.22 32.15
 0 5 12 76.35 22.34
 1 5 12 418.49 33.44
 2 5 12 229.7 29.42
 3 5 12 -24.49 16.32
 4 5 12 17.98 20.08
 -3 6 12 279.86 51.88
 -2 6 12 302.96 88.04
 -1 6 12 410.92 34.03
 0 6 12 3.11 11.77
 1 6 12 369.12 32.26
 2 6 12 410.86 37.18
 3 6 12 476.56 45.34
 -3 7 12 25.46 59.69
 -2 7 12 89.92 23.51
 -1 7 12 23.45 14.39
 0 7 12 511.25 37.25
 1 7 12 29.99 13.2
 2 7 12 76.7 23.07
 3 7 12 46.27 22.07
 -2 8 12 200.41 32.94
 -1 8 12 118.78 24.42
 0 8 12 154.63 22.4
 1 8 12 152.19 24.66
 2 8 12 203.23 35.36
 -1 9 12 202.76 32.23
 0 9 12 62.27 21.47
 1 9 12 195.9 32.62
 1 0 13 168.57 18.1
 2 0 13 1549 81.18
 3 0 13 31.86 24.83
 4 0 13 366.58 57.37
 -4 1 13 112.71 51.81
 -3 1 13 122.49 26.89
 -2 1 13 124.52 19.35
 -1 1 13 396.81 27.35
 0 1 13 313.64 26.1
 1 1 13 361.65 36.99
 2 1 13 89.03 22.38
 3 1 13 129.3 22.02
 4 1 13 106.78 23.12
 -4 2 13 80.49 43.3
 -3 2 13 845.24 62.09
 -2 2 13 60.7 13.05
 -1 2 13 212.29 31.52
 0 2 13 98.48 25.35
 1 2 13 141.88 20.73
 2 2 13 38.92 15.17
 3 2 13 796.63 79.81
 4 2 13 76.67 33.19
 -4 3 13 81.88 43.64
 -3 3 13 72.93 18.22
 -2 3 13 65.95 15.35
 -1 3 13 876.76 47.1
 0 3 13 -17.2 11.47
 1 3 13 877.64 38.6
 2 3 13 66.97 16.47
 3 3 13 95.59 20.22
 4 3 13 -13.16 16.75
 -3 4 13 215.79 41.93
 -2 4 13 933.83 59.6
 -1 4 13 25.1 16.05
 0 4 13 68.92 13.52
 1 4 13 24.47 12.76
 2 4 13 1007.73 53.34
 3 4 13 232.03 89.91
 -3 5 13 16.84 21.38
 -2 5 13 375.15 74.31
 -1 5 13 137.08 26.76
 0 5 13 308.7 25.83
 1 5 13 97.02 25.98
 2 5 13 385.26 37.61
 3 5 13 -11.93 17.43
 -3 6 13 229.15 43.32
 -2 6 13 397.28 56.95
 -1 6 13 20.21 25.95
 0 6 13 20.31 13.08
 1 6 13 44.52 15.09
 2 6 13 328.84 34.51
 3 6 13 159.82 30.42
 -2 7 13 89.36 25.66
 -1 7 13 518.66 38.88
 0 7 13 12.33 15.27
 1 7 13 515.99 39.84
 2 7 13 0.66 19.66
 -1 8 13 35.05 22.38
 0 8 13 -0.63 19.68
 1 8 13 47.82 15.95
 0 9 13 196.52 27.99
 0 0 14 29.89 15.81
 1 0 14 327.45 32.19
 2 0 14 457.34 47.81
 3 0 14 509.17 75.77
 -3 1 14 143.54 44.11
 -2 1 14 542.71 50.86
 -1 1 14 87.07 15.27
 0 1 14 93.39 21.61
 1 1 14 91.06 29.68
 2 1 14 624.68 53.77
 3 1 14 204.52 41.25
 -3 2 14 46.82 22.73
 -2 2 14 602.72 58.95
 -1 2 14 483.57 37.61
 0 2 14 21.76 13.79
 1 2 14 510.93 40.48
 2 2 14 510.15 50.96
 3 2 14 62.98 20.79
 -3 3 14 320.04 45.08
 -2 3 14 35.84 18.45
 -1 3 14 52.45 17.97
 0 3 14 463.55 38.81
 1 3 14 47.45 29.89
 2 3 14 40.2 20.17
 3 3 14 225.53 30.05
 -3 4 14 246.15 91.51
 -2 4 14 109.56 21.34
 -1 4 14 516.99 39.34
 0 4 14 207.26 39.27
 1 4 14 463.19 50.37
 2 4 14 94.24 20.62
 3 4 14 217.05 31.1
 -2 5 14 322.7 70.95
 -1 5 14 188.4 26.45
 0 5 14 24.39 16.35
 1 5 14 174.46 23.05
 2 5 14 337.76 34.54
 -2 6 14 164.37 35.31
 -1 6 14 121.62 35.03
 0 6 14 284.1 56.04
 1 6 14 107.23 39.76
 2 6 14 80.6 19.92
 -1 7 14 19.59 18.6
 0 7 14 168.14 22.75
 1 7 14 38.33 15.84
 1 0 15 866.14 50.38
 2 0 15 28.15 32.12
 3 0 15 3.71 67.25
 -3 1 15 311.78 48.69
 -2 1 15 148.88 27.87
 -1 1 15 71.12 19.41
 0 1 15 11.91 14.89
 1 1 15 128.99 22.59
 2 1 15 167.62 30.39
 3 1 15 275.07 47.44
 -3 2 15 40.63 34.19
 -2 2 15 150.59 27.41
 -1 2 15 198.71 26.91
 0 2 15 1202.68 58.82
 1 2 15 255.77 74.76
 2 2 15 167.39 30.89
 3 2 15 64.18 24.09
 -2 3 15 301.04 39.81
 -1 3 15 192.6 25.02
 0 3 15 18.77 16.65
 1 3 15 162.34 31.33
 2 3 15 307.75 41.93
 -2 4 15 54.71 21.35
 -1 4 15 227.03 28.98
 0 4 15 220.35 28.81
 1 4 15 225.67 35.71
 2 4 15 71.33 44.87
 -2 5 15 -10.75 17.67
 -1 5 15 143.48 25.51
 0 5 15 12.1 21.46
 1 5 15 144.47 73.81
 2 5 15 1.93 45.71
 -1 6 15 213.99 28.36
 0 6 15 325.86 42.09
 1 6 15 210.26 65.95
 0 0 16 606.74 86.56
 1 0 16 86.9 84.94
 2 0 16 107.89 27.97
 -2 1 16 211.7 37.22
 -1 1 16 166.8 94.45
 0 1 16 123.98 21.95
 1 1 16 152.66 30.81
 2 1 16 141.41 41.88
 -2 2 16 136.87 49.45
 -1 2 16 395.76 96.37
 0 2 16 31.47 17.16
 1 2 16 412.46 46.22
 2 2 16 123.44 39.67
 -1 3 16 101.21 27.33
 0 3 16 39.89 17.68
 1 3 16 123.07 27.05
 -1 4 16 107 22.98
 0 4 16 302.82 34.22
 1 4 16 54.84 21.37
 0 5 16 47.32 44.75
 0 1 17 240.38 40.84
 0 2 17 24.63 22.39

_iucr_refine_fcf_details
;
data_shelx
_computing_structure_refinement   ''
_shelx_refln_list_code            4
loop_
  _space_group_symop_id
  _space_group_symop_operation_xyz
  1  x,y,z
  2  x+1/2,-y+1/2,-z
  3  -x,y+1/2,-z+1/2
  4  -x+1/2,-y,z+1/2

_space_group_crystal_system       orthorhombic
_space_group_IT_number            19
_space_group_name_H-M_alt         'P 21 21 21'
_space_group_name_Hall            ' P 2ac 2ab'
_symmetry_space_group_name_H-M    'P 21 21 21'
_symmetry_space_group_name_Hall   ' P 2ac 2ab'
_symmetry_Int_Tables_number       19
_cell_length_a                    5.0212(7)
_cell_length_b                    10.4206(14)
_cell_length_c                    13.0071(16)
_cell_angle_alpha                 90
_cell_angle_beta                  90
_cell_angle_gamma                 90
_cell_volume                      680.58(16)
loop_
  _refln_index_h
  _refln_index_k
  _refln_index_l
  _refln_F_squared_calc
  _refln_F_squared_meas
  _refln_F_squared_sigma
  _refln_F_squared_weight
  _refln_observed_status
-6 -5 -3 457.762 513.996 73.626 7.895 o
-6 -5 -2 7.196 2.214 16.831 159.924 o
-6 -5 -1 305.619 348.826 40.064 25.911 o
-6 -4 -5 283.462 315.104 32.486 38.511 o
-6 -4 -4 201.396 277.374 49.935 17.661 o
-6 -4 -3 25.674 31.239 36.055 34.827 o
-6 -4 -2 21.789 31.957 16.662 162.698 o
-6 -4 -1 79.542 61.661 18.795 125.564 o
-6 -3 -6 367.594 336.572 32.137 37.392 o
-6 -3 -5 63.518 27.939 16.193 170.371 o
-6 -3 -4 551.519 563.971 93.857 4.903 o
-6 -3 -3 134.158 178.591 28.168 54.951 o
-6 -3 -2 368.980 373.834 38.558 26.981 o
-6 -3 -1 59.315 41.798 17.170 151.631 o
-6 -2 -6 97.221 38.867 17.479 144.300 o
-6 -2 -5 993.361 1084.860 99.192 4.006 o
-6 -2 -4 60.081 69.199 17.699 142.118 o
-6 -2 -3 37.026 51.710 12.743 274.865 o
-6 -2 -2 52.952 53.056 13.391 247.251 o
-6 -2 -1 275.348 296.518 34.569 34.670 o
-6 -1 -7 334.728 383.117 57.603 12.980 o
-6 -1 -6 98.190 98.035 25.496 68.286 o
-6 -1 -5 128.413 91.983 30.681 47.185 o
-6 -1 -4 193.457 200.537 26.643 59.338 o
-6 -1 -3 575.969 485.210 40.024 22.435 o
-6 -1 -2 177.821 172.748 39.675 28.011 o
-6 -1 -1 167.102 144.600 21.956 87.506 o
-5 -9 -1 116.770 181.612 35.088 36.017 o
-5 -8 -5 145.129 148.947 58.350 13.192 o
-5 -8 -4 193.139 201.016 34.739 35.945 o
-5 -8 -3 67.007 54.861 24.569 74.381 o
-5 -8 -2 74.105 61.182 25.655 68.133 o
-5 -8 -1 73.328 122.723 21.627 94.587 o
-5 -7 -7 306.327 267.802 68.182 9.500 o
-5 -7 -6 32.168 9.911 49.715 18.326 o
-5 -7 -5 4.950 26.583 28.906 54.215 o
-5 -7 -4 21.510 6.970 46.993 20.514 o
-5 -7 -3 341.708 407.615 47.352 18.664 o
-5 -7 -2 54.912 77.485 18.706 127.504 o
-5 -7 -1 200.796 206.909 32.127 41.576 o
-5 -6 -8 20.222 25.825 26.134 66.276 o
-5 -6 -7 105.715 77.874 21.647 94.076 o
-5 -6 -6 434.786 491.791 48.290 17.289 o
-5 -6 -5 416.687 356.763 42.467 22.385 o
-5 -6 -4 251.152 222.563 34.260 36.085 o
-5 -6 -3 90.109 114.378 19.473 115.372 o
-5 -6 -2 133.122 123.521 23.013 81.895 o
-5 -6 -1 187.260 191.892 27.759 55.218 o
-5 -5 -9 34.139 42.118 16.213 171.142 o
-5 -5 -8 422.575 468.877 36.933 27.745 o
-5 -5 -7 87.055 66.128 19.882 112.073 o
-5 -5 -6 310.791 315.034 38.289 28.271 o
-5 -5 -5 176.019 188.273 30.820 45.520 o
-5 -5 -4 384.164 351.050 40.692 24.478 o
-5 -5 -3 40.408 56.197 23.821 79.444 o
-5 -5 -2 634.589 553.382 48.389 15.847 o
-5 -5 -1 52.657 42.836 17.539 145.677 o
-5 -4 -10 184.171 249.964 33.094 39.238 o
-5 -4 -9 175.769 187.266 25.915 63.211 o
-5 -4 -8 19.694 34.689 15.126 197.303 o
-5 -4 -7 271.302 310.817 28.966 47.569 o
-5 -4 -6 279.868 284.832 35.008 33.896 o
-5 -4 -5 1036.190 924.613 57.692 9.583 o
-5 -4 -4 127.555 153.294 20.271 103.707 o
-5 -4 -3 392.445 382.119 35.447 30.850 o
-5 -4 -2 73.011 99.252 20.869 101.844 o
-5 -4 -1 495.773 528.993 42.806 20.665 o
-5 -3 -10 13.050 6.292 24.200 77.351 o
-5 -3 -9 320.020 345.167 36.893 29.960 o
-5 -3 -8 138.745 145.537 20.570 100.462 o
-5 -3 -7 613.720 619.988 39.186 21.916 o
-5 -3 -6 71.305 63.735 21.717 94.742 o
-5 -3 -5 5.615 -20.491 13.660 242.794 o
-5 -3 -4 43.003 42.157 14.847 203.199 o
-5 -3 -3 636.846 672.406 44.012 17.928 o
-5 -3 -2 217.622 191.563 26.393 59.790 o
-5 -3 -1 707.912 692.049 46.595 15.823 o
-5 -2 -11 43.360 46.375 22.195 91.463 o
-5 -2 -10 661.359 697.234 55.249 12.285 o
-5 -2 -9 242.034 278.830 47.472 19.328 o
-5 -2 -8 4.055 -1.137 11.606 336.346 o
-5 -2 -7 121.193 121.567 20.032 107.393 o
-5 -2 -6 775.780 733.359 38.737 19.579 o
-5 -2 -5 7.330 17.330 9.153 539.776 o
-5 -2 -4 324.972 337.300 27.809 48.971 o
-5 -2 -3 46.797 57.992 16.073 172.988 o
-5 -2 -2 104.948 106.909 20.650 102.499 o
-5 -2 -1 97.606 85.511 25.994 65.860 o
-5 -1 -11 81.471 35.327 20.471 106.572 o
-5 -1 -10 49.315 54.781 19.623 116.562 o
-5 -1 -9 122.714 104.147 32.336 42.559 o
-5 -1 -8 822.967 809.218 54.412 11.618 o
-5 -1 -7 259.061 230.879 24.120 67.709 o
-5 -1 -6 93.070 91.913 13.780 224.382 o
-5 -1 -5 149.427 146.115 18.925 116.476 o
-5 -1 -4 314.114 322.174 42.596 23.174 o
-5 -1 -3 469.138 487.453 31.758 34.188 o
-5 -1 -2 1272.810 1259.770 51.291 9.270 o
-5 -1 -1 272.444 258.808 30.023 45.219 o
-4 -10 -5 20.902 -10.041 19.184 123.025 o
-4 -10 -4 95.499 102.053 26.433 63.630 o
-4 -10 -3 220.644 224.747 34.031 36.921 o
-4 -10 -2 36.251 41.459 19.174 122.569 o
-4 -10 -1 166.808 174.682 24.529 70.586 o
-4 -9 -7 258.979 273.794 40.602 25.948 o
-4 -9 -6 66.147 51.560 19.623 116.084 o
-4 -9 -5 31.026 33.742 47.901 19.735 o
-4 -9 -4 52.461 45.707 21.268 99.394 o
-4 -9 -3 308.965 364.321 62.568 11.146 o
-4 -9 -2 123.122 116.142 28.348 54.986 o
-4 -9 -1 78.528 47.362 24.259 76.148 o
-4 -8 -9 60.991 84.006 23.641 80.122 o
-4 -8 -8 434.093 388.611 45.528 19.539 o
-4 -8 -7 63.925 89.849 25.536 68.709 o
-4 -8 -6 150.522 196.888 35.646 34.607 o
-4 -8 -5 101.229 133.741 26.563 62.654 o
-4 -8 -4 171.974 143.932 28.009 55.151 o
-4 -8 -3 105.736 123.631 26.144 64.637 o
-4 -8 -2 412.132 411.035 51.022 15.949 o
-4 -8 -1 117.869 110.170 18.526 125.215 o
-4 -7 -10 22.060 50.613 22.116 92.376 o
-4 -7 -9 177.146 176.866 31.668 43.284 o
-4 -7 -8 249.369 265.927 64.064 10.800 o
-4 -7 -7 42.619 38.737 19.404 119.587 o
-4 -7 -6 117.861 191.633 35.975 34.257 o
-4 -7 -5 448.283 409.699 70.076 8.753 o
-4 -7 -4 364.094 393.975 41.160 23.968 o
-4 -7 -3 54.129 42.766 19.703 115.662 o
-4 -7 -2 274.634 304.395 28.378 49.312 o
-4 -7 -1 356.040 387.653 36.813 29.352 o
-4 -6 -11 240.535 259.326 47.053 19.705 o
-4 -6 -10 78.317 77.415 22.744 86.172 o
-4 -6 -9 253.930 270.594 54.601 14.732 o
-4 -6 -8 140.559 145.308 26.952 60.036 o
-4 -6 -7 368.286 390.894 39.994 25.206 o
-4 -6 -6 172.960 177.704 29.215 50.556 o
-4 -6 -5 211.043 223.002 31.957 41.718 o
-4 -6 -4 256.523 312.851 49.267 17.884 o
-4 -6 -3 198.936 178.960 20.740 94.007 o
-4 -6 -2 228.945 233.083 44.949 21.630 o
-4 -6 -1 477.475 361.001 37.750 26.732 o
-4 -5 -12 9.727 41.480 22.854 86.659 o
-4 -5 -11 74.214 73.486 29.056 53.188 o
-4 -5 -10 296.936 298.792 30.392 43.242 o
-4 -5 -9 57.728 87.755 28.228 56.409 o
-4 -5 -8 74.262 63.685 19.763 113.968 o
-4 -5 -7 592.153 613.736 46.714 16.869 o
-4 -5 -6 719.100 796.904 50.862 13.463 o
-4 -5 -5 58.844 45.388 17.758 141.816 o
-4 -5 -4 681.056 661.119 35.706 23.687 o
-4 -5 -3 511.583 530.040 84.694 6.002 o
-4 -5 -2 21.060 19.523 11.277 354.635 o
-4 -5 -1 220.796 209.730 25.546 63.045 o
-4 -4 -12 98.148 102.472 29.793 50.258 o
-4 -4 -11 111.358 79.170 27.301 59.657 o
-4 -4 -10 260.092 264.382 26.942 55.137 o
-4 -4 -9 277.904 299.849 27.809 51.057 o
-4 -4 -8 339.784 376.207 29.225 44.084 o
-4 -4 -7 545.344 571.389 42.855 19.986 o
-4 -4 -6 345.971 366.764 34.928 32.488 o
-4 -4 -5 218.705 207.836 19.473 102.028 o
-4 -4 -4 585.121 603.636 32.097 29.797 o
-4 -4 -3 368.945 409.261 30.601 39.693 o
-4 -4 -2 1138.930 1178.620 98.185 3.939 o
-4 -4 -1 259.417 285.610 28.368 50.035 o
-4 -3 -13 23.959 81.643 43.514 23.898 o
-4 -3 -12 138.739 198.972 62.229 11.595 o
-4 -3 -11 345.270 286.069 33.184 36.255 o
-4 -3 -10 106.506 150.213 24.479 73.109 o
-4 -3 -9 621.760 681.699 36.624 23.612 o
-4 -3 -8 686.563 680.074 35.766 23.401 o
-4 -3 -7 299.969 307.845 25.556 57.977 o
-4 -3 -6 468.718 485.669 38.010 25.739 o
-4 -3 -5 489.505 456.782 27.191 42.720 o
-4 -3 -4 415.829 390.346 36.983 28.311 o
-4 -3 -3 214.344 198.732 23.581 73.385 o
-4 -3 -2 613.013 617.495 38.279 22.713 o
-4 -3 -1 666.406 716.298 41.809 18.861 o
-4 -2 -13 82.871 80.257 43.175 24.186 o
-4 -2 -12 235.098 216.561 27.610 54.212 o
-4 -2 -11 427.734 410.208 44.900 19.999 o
-4 -2 -10 1.918 -10.270 11.307 354.398 o
-4 -2 -9 456.365 434.637 35.906 28.821 o
-4 -2 -8 988.996 974.757 43.075 14.097 o
-4 -2 -7 746.143 728.483 35.846 22.064 o
-4 -2 -6 327.304 296.498 19.962 83.992 o
-4 -2 -5 24.649 15.246 8.366 641.491 o
-4 -2 -4 126.312 137.700 20.231 104.633 o
-4 -2 -3 158.990 178.800 22.933 80.281 o
-4 -2 -2 2064.620 2069.020 82.949 3.521 o
-4 -2 -1 940.272 984.459 108.564 3.468 o
-4 -1 -13 127.558 112.383 51.660 16.846 o
-4 -1 -12 160.428 166.287 22.604 82.693 o
-4 -1 -11 146.127 139.624 23.412 78.503 o
-4 -1 -10 587.981 557.380 39.954 21.947 o
-4 -1 -9 414.258 418.304 27.670 44.956 o
-4 -1 -8 906.349 916.118 39.715 16.550 o
-4 -1 -7 873.884 873.501 35.267 19.575 o
-4 -1 -6 40.578 44.780 11.437 339.991 o
-4 -1 -5 128.862 140.741 21.617 92.087 o
-4 -1 -4 206.043 191.543 23.711 73.200 o
-4 -1 -3 1179.560 1217.410 56.187 8.797 o
-4 -1 -2 694.082 656.013 39.206 20.705 o
-4 -1 -1 1121.180 1087.230 53.235 9.933 o
-3 -12 -3 182.415 150.822 44.182 22.730 o
-3 -12 -2 13.241 15.226 16.043 175.855 o
-3 -12 -1 58.948 32.466 17.938 139.294 o
-3 -11 -6 122.638 108.704 27.630 57.874 o
-3 -11 -5 232.676 132.834 28.986 50.574 o
-3 -11 -4 189.311 215.853 34.121 37.161 o
-3 -11 -3 5.839 -14.089 14.677 210.313 o
-3 -11 -2 25.723 51.450 17.330 150.053 o
-3 -11 -1 62.764 37.740 14.508 211.110 o
-3 -10 -8 299.772 252.576 38.588 28.281 o
-3 -10 -7 8.879 36.604 18.197 136.646 o
-3 -10 -6 191.211 132.505 30.073 47.913 o
-3 -10 -5 13.013 33.423 19.304 121.415 o
-3 -10 -4 188.964 132.226 26.962 59.038 o
-3 -10 -3 54.380 36.504 17.729 142.673 o
-3 -10 -2 380.229 427.567 33.742 33.354 o
-3 -10 -1 29.940 48.290 23.412 82.392 o
-3 -9 -10 84.148 67.853 25.257 70.077 o
-3 -9 -9 184.389 163.684 31.808 42.912 o
-3 -9 -8 24.744 48.070 20.331 109.228 o
-3 -9 -7 115.194 91.564 24.359 74.338 o
-3 -9 -6 52.336 45.767 19.982 112.489 o
-3 -9 -5 361.575 354.450 41.290 24.027 o
-3 -9 -4 51.455 81.094 20.829 103.181 o
-3 -9 -3 128.114 107.577 22.644 84.950 o
-3 -9 -2 6.233 -5.574 10.190 436.236 o
-3 -9 -1 299.035 277.922 27.620 51.347 o
-3 -8 -11 98.271 42.836 22.355 89.076 o
-3 -8 -10 20.897 15.655 17.390 149.587 o
-3 -8 -9 196.288 146.454 34.330 37.023 o
-3 -8 -8 232.663 213.180 33.184 38.632 o
-3 -8 -7 468.027 467.152 45.268 19.231 o
-3 -8 -6 40.623 52.248 33.154 41.119 o
-3 -8 -5 253.467 274.073 34.629 35.009 o
-3 -8 -4 45.713 88.563 20.849 103.039 o
-3 -8 -3 860.727 841.405 45.308 14.728 o
-3 -8 -2 449.783 435.863 32.466 34.018 o
-3 -8 -1 458.079 412.202 31.429 35.882 o
-3 -7 -12 37.564 25.386 59.517 12.786 o
-3 -7 -11 35.168 18.895 19.055 124.372 o
-3 -7 -10 505.185 438.735 44.750 19.448 o
-3 -7 -9 8.047 -0.439 15.355 192.136 o
-3 -7 -8 96.088 99.072 23.950 77.212 o
-3 -7 -7 35.552 37.750 17.609 145.266 o
-3 -7 -6 634.817 613.208 47.602 16.077 o
-3 -7 -5 112.874 150.602 25.965 65.080 o
-3 -7 -4 1054.980 1069.810 46.445 12.138 o
-3 -7 -3 57.231 38.957 12.504 283.176 o
-3 -7 -2 183.802 212.831 22.206 83.049 o
-3 -7 -1 205.814 212.104 21.976 83.356 o
-3 -6 -13 237.561 228.486 43.194 23.321 o
-3 -6 -12 341.034 279.049 51.730 16.068 o
-3 -6 -11 92.832 117.768 24.359 74.559 o
-3 -6 -10 190.643 211.505 30.132 47.065 o
-3 -6 -9 74.860 73.466 20.710 103.767 o
-3 -6 -8 436.374 486.556 41.609 22.439 o
-3 -6 -7 591.679 606.996 45.568 17.590 o
-3 -6 -6 264.507 301.643 32.386 39.183 o
-3 -6 -5 20.878 1.655 11.646 333.349 o
-3 -6 -4 285.103 321.745 33.732 35.909 o
-3 -6 -3 1358.080 1382.370 57.303 7.677 o
-3 -6 -2 1011.050 1058.460 44.022 13.260 o
-3 -6 -1 328.160 341.228 22.913 66.622 o
-3 -5 -13 19.738 16.791 21.318 99.595 o
-3 -5 -12 5.553 -23.442 17.659 145.298 o
-3 -5 -11 893.380 852.542 54.163 11.273 o
-3 -5 -10 9.647 -0.558 22.744 87.584 o
-3 -5 -9 865.846 830.267 50.314 12.748 o
-3 -5 -8 35.701 47.033 16.392 167.264 o
-3 -5 -7 441.366 425.972 45.248 19.578 o
-3 -5 -6 790.504 725.841 44.261 16.249 o
-3 -5 -5 1360.170 1417.490 54.591 8.021 o
-3 -5 -4 390.416 388.790 23.711 58.433 o
-3 -5 -3 221.596 203.877 18.137 114.939 o
-3 -5 -2 66.253 71.472 14.268 215.689 o
-3 -5 -1 1925.720 1919.000 60.185 5.142 o
-3 -4 -14 199.757 245.437 91.245 5.400 o
-3 -4 -13 207.155 215.165 41.809 25.038 o
-3 -4 -12 671.809 623.797 65.938 9.152 o
-3 -4 -11 187.583 167.902 36.225 33.361 o
-3 -4 -10 92.248 95.323 16.502 159.254 o
-3 -4 -9 296.957 319.641 24.868 60.537 o
-3 -4 -8 1069.400 995.447 76.149 6.182 o
-3 -4 -7 827.980 797.004 44.092 15.723 o
-3 -4 -6 73.422 68.730 16.014 171.845 o
-3 -4 -5 11.777 15.645 7.179 875.078 o
-3 -4 -4 496.392 531.575 43.523 20.081 o
-3 -4 -3 819.682 823.397 40.403 17.578 o
-3 -4 -2 1583.900 1524.340 62.299 6.196 o
-3 -4 -1 1011.450 1038.590 38.488 15.401 o
-3 -3 -14 281.197 319.113 44.949 21.158 o
-3 -3 -13 73.108 72.719 18.167 134.248 o
-3 -3 -12 135.763 112.463 23.901 76.253 o
-3 -3 -11 213.241 199.570 21.996 83.153 o
-3 -3 -10 752.462 756.781 32.206 24.699 o
-3 -3 -9 235.442 207.248 18.217 112.285 o
-3 -3 -8 248.372 280.236 21.916 78.882 o
-3 -3 -7 260.311 285.411 26.343 56.978 o
-3 -3 -6 1448.470 1453.760 63.166 6.529 o
-3 -3 -5 430.315 456.104 23.133 56.263 o
-3 -3 -4 2503.490 2502.710 72.410 3.229 o
-3 -3 -3 188.493 213.310 19.723 102.215 o
-3 -3 -2 781.360 797.393 38.997 18.967 o
-3 -3 -1 1140.860 1098.520 47.412 11.247 o
-3 -2 -15 24.609 40.512 34.091 38.946 o
-3 -2 -14 27.279 46.684 22.664 87.938 o
-3 -2 -13 824.816 842.791 61.910 9.438 o
-3 -2 -12 116.275 125.804 27.171 59.755 o
-3 -2 -11 233.236 235.406 21.208 86.049 o
-3 -2 -10 36.609 48.688 12.414 289.673 o
-3 -2 -9 486.374 451.109 23.950 50.934 o
-3 -2 -8 303.562 292.679 19.832 87.218 o
-3 -2 -7 2538.760 2408.980 64.722 3.506 o
-3 -2 -6 83.940 74.095 8.725 531.538 o
-3 -2 -5 496.294 483.475 23.392 51.097 o
-3 -2 -4 241.884 247.461 20.949 86.769 o
-3 -2 -3 6134.650 6187.390 184.723 0.520 o
-3 -2 -2 1194.890 1228.410 51.261 9.707 o
-3 -2 -1 1103.210 1079.750 48.389 11.258 o
-3 -1 -15 402.545 310.877 48.549 17.761 o
-3 -1 -14 143.091 143.124 43.982 23.081 o
-3 -1 -13 126.083 122.135 26.812 61.171 o
-3 -1 -12 120.829 114.507 26.004 65.102 o
-3 -1 -11 418.899 433.630 26.912 46.416 o
-3 -1 -10 335.581 319.661 22.634 68.104 o
-3 -1 -9 610.684 627.447 34.470 26.330 o
-3 -1 -8 254.691 266.964 18.696 102.175 o
-3 -1 -7 573.066 601.392 25.566 40.113 o
-3 -1 -6 1330.130 1335.700 42.467 10.557 o
-3 -1 -5 1785.110 1766.140 50.114 6.520 o
-3 -1 -4 1720.260 1828.980 75.122 4.544 o
-3 -1 -3 314.463 337.260 36.265 31.022 o
-3 -1 -2 658.987 698.480 52.458 13.384 o
-3 -1 -1 638.200 608.003 32.914 27.683 o
-2 -13 -2 41.429 46.575 19.304 120.748 o
-2 -13 -1 47.746 30.302 42.935 24.547 o
-2 -12 -6 130.766 163.226 56.865 13.892 o
-2 -12 -5 80.657 35.527 41.599 26.093 o
-2 -12 -4 97.807 65.609 20.361 106.564 o
-2 -12 -3 10.776 51.052 18.377 133.850 o
-2 -12 -2 175.676 124.847 25.217 67.505 o
-2 -12 -1 11.623 26.044 12.274 299.998 o
-2 -11 -8 61.847 94.017 31.608 45.020 o
-2 -11 -7 110.749 62.279 34.560 37.543 o
-2 -11 -6 134.715 113.101 28.657 53.685 o
-2 -11 -5 260.548 219.303 33.403 37.722 o
-2 -11 -4 189.866 176.846 28.398 53.014 o
-2 -11 -3 138.894 125.725 23.542 78.179 o
-2 -11 -2 116.034 108.196 30.312 48.365 o
-2 -11 -1 138.591 125.515 18.097 128.436 o
-2 -10 -10 64.997 102.582 33.702 39.599 o
-2 -10 -9 62.525 103.280 49.127 18.711 o
-2 -10 -8 8.094 21.169 16.253 171.393 o
-2 -10 -7 435.078 359.735 41.539 23.103 o
-2 -10 -6 24.363 45.897 18.496 131.907 o
-2 -10 -5 52.812 41.051 18.018 138.148 o
-2 -10 -4 73.235 88.682 21.807 93.589 o
-2 -10 -3 409.128 349.594 37.720 27.706 o
-2 -10 -2 278.031 303.259 26.902 54.019 o
-2 -10 -1 38.305 50.384 13.411 248.458 o
-2 -9 -11 54.513 62.857 53.325 15.909 o
-2 -9 -10 217.273 158.659 44.162 22.598 o
-2 -9 -9 101.051 76.288 42.915 24.442 o
-2 -9 -8 8.337 13.271 14.737 208.495 o
-2 -9 -7 134.231 162.847 27.560 57.462 o
-2 -9 -6 681.955 689.087 50.733 14.025 o
-2 -9 -5 228.038 230.012 31.459 42.625 o
-2 -9 -4 634.744 630.468 48.150 15.727 o
-2 -9 -3 380.929 330.689 26.593 50.728 o
-2 -9 -2 6.630 10.280 9.273 526.409 o
-2 -9 -1 145.445 127.938 17.360 137.852 o
-2 -8 -12 256.055 199.829 32.844 39.137 o
-2 -8 -11 132.539 102.562 47.273 20.087 o
-2 -8 -10 83.116 70.216 20.550 105.123 o
-2 -8 -9 244.841 195.711 52.916 15.770 o
-2 -8 -8 257.303 262.118 34.470 35.339 o
-2 -8 -7 25.941 10.759 13.152 261.037 o
-2 -8 -6 179.482 165.349 27.460 56.859 o
-2 -8 -5 382.103 367.043 36.195 30.017 o
-2 -8 -4 598.808 552.853 31.289 31.108 o
-2 -8 -3 11.603 7.329 6.920 943.387 o
-2 -8 -2 828.472 868.516 39.106 17.957 o
-2 -8 -1 326.000 340.082 26.323 53.538 o
-2 -7 -13 54.284 89.101 25.586 68.579 o
-2 -7 -12 107.413 89.659 23.442 80.343 o
-2 -7 -11 443.356 430.479 67.683 9.340 o
-2 -7 -10 2.072 12.484 13.561 246.346 o
-2 -7 -9 553.134 505.192 43.434 19.776 o
-2 -7 -8 315.749 301.723 34.201 34.710 o
-2 -7 -7 151.528 153.265 24.509 71.566 o
-2 -7 -6 9.593 6.950 13.780 238.487 o
-2 -7 -5 1519.590 1558.890 79.359 4.723 o
-2 -7 -4 95.288 67.284 12.514 271.398 o
-2 -7 -3 415.923 469.466 28.298 42.558 o
-2 -7 -2 1008.240 1015.540 49.905 11.549 o
-2 -7 -1 1318.000 1328.880 42.187 10.712 o
-2 -6 -14 135.326 163.894 35.208 35.706 o
-2 -6 -13 318.367 396.129 56.785 13.363 o
-2 -6 -12 371.002 302.082 87.785 5.753 o
-2 -6 -11 121.560 104.616 23.761 77.663 o
-2 -6 -10 288.228 292.111 33.772 36.015 o
-2 -6 -9 363.001 330.290 33.901 34.243 o
-2 -6 -8 378.180 358.000 33.752 33.998 o
-2 -6 -7 751.166 765.685 80.217 6.261 o
-2 -6 -6 640.819 666.842 41.848 19.339 o
-2 -6 -5 20.219 25.526 8.625 603.603 o
-2 -6 -4 308.726 296.399 21.886 74.381 o
-2 -6 -3 1698.680 1705.470 64.223 5.537 o
-2 -6 -2 2550.400 2454.900 75.560 3.102 o
-2 -6 -1 576.423 611.902 24.888 41.013 o
-2 -5 -15 3.718 -10.719 17.619 145.962 o
-2 -5 -14 332.033 321.765 70.744 8.788 o
-2 -5 -13 376.419 374.063 74.095 7.966 o
-2 -5 -12 273.534 253.414 46.285 20.208 o
-2 -5 -11 22.961 12.374 24.658 74.456 o
-2 -5 -10 1444.750 1417.800 68.999 5.921 o
-2 -5 -9 79.264 81.533 20.281 107.806 o
-2 -5 -8 57.350 51.191 15.345 188.977 o
-2 -5 -7 378.647 388.830 32.077 36.729 o
-2 -5 -6 1082.570 1055.290 63.226 8.071 o
-2 -5 -5 247.737 222.633 18.137 110.695 o
-2 -5 -4 955.975 824.604 33.632 19.715 o
-2 -5 -3 572.119 556.612 26.493 39.306 o
-2 -5 -2 402.971 425.414 18.217 79.748 o
-2 -5 -1 112.037 120.440 12.763 249.798 o
-2 -4 -15 72.450 54.551 21.288 98.634 o
-2 -4 -14 99.443 109.243 21.278 96.910 o
-2 -4 -13 1000.810 931.124 59.427 9.300 o
-2 -4 -12 704.729 742.173 40.722 19.040 o
-2 -4 -11 298.054 309.700 31.349 40.797 o
-2 -4 -10 123.556 137.121 16.143 159.766 o
-2 -4 -9 606.569 671.818 52.527 13.677 o
-2 -4 -8 831.060 862.793 45.099 14.966 o
-2 -4 -7 680.835 682.726 38.538 21.207 o
-2 -4 -6 478.365 453.293 21.258 59.480 o
-2 -4 -5 1092.850 1042.480 38.020 14.761 o
-2 -4 -4 717.566 689.406 27.340 31.227 o
-2 -4 -3 4003.850 3796.880 98.514 1.442 o
-2 -4 -2 1884.320 1860.950 55.499 5.650 o
-2 -4 -1 598.028 607.973 27.709 35.536 o
-2 -3 -15 289.782 300.168 39.695 26.712 o
-2 -3 -14 67.036 35.736 18.396 132.130 o
-2 -3 -13 83.583 65.759 15.306 186.684 o
-2 -3 -12 267.586 285.829 37.222 30.399 o
-2 -3 -11 370.645 345.855 23.462 61.676 o
-2 -3 -10 108.355 110.250 12.045 280.141 o
-2 -3 -9 382.180 434.966 20.181 71.755 o
-2 -3 -8 407.102 423.579 23.611 56.903 o
-2 -3 -7 14.931 22.584 6.940 932.519 o
-2 -3 -6 261.934 239.504 18.047 108.780 o
-2 -3 -5 5285.590 5390.060 163.086 0.683 o
-2 -3 -4 504.683 506.648 20.849 57.145 o
-2 -3 -3 1530.970 1435.070 71.462 5.486 o
-2 -3 -2 789.833 792.726 34.480 21.931 o
-2 -3 -1 3885.830 3685.000 92.850 1.558 o
-2 -2 -16 127.447 136.473 49.307 18.456 o
-2 -2 -15 146.295 150.154 27.331 58.277 o
-2 -2 -14 602.786 600.973 58.779 11.432 o
-2 -2 -13 42.040 60.524 13.012 262.557 o
-2 -2 -12 1085.640 1029.400 41.968 13.493 o
-2 -2 -11 139.582 162.109 14.578 186.575 o
-2 -2 -10 21.403 21.697 6.611 1021.650 o
-2 -2 -9 174.987 184.933 13.401 202.116 o
-2 -2 -8 1147.550 1120.100 32.366 15.813 o
-2 -2 -7 91.198 93.259 9.662 430.731 o
-2 -2 -6 2435.820 2396.660 60.315 3.817 o
-2 -2 -5 2147.520 2145.110 52.617 4.908 o
-2 -2 -4 5224.540 5129.860 109.960 0.908 o
-2 -2 -3 891.839 877.031 35.606 19.109 o
-2 -2 -2 5258.370 5193.950 155.099 0.725 o
-2 -2 -1 2069.230 2006.980 68.650 4.275 o
-2 -1 -16 248.088 211.087 37.112 31.136 o
-2 -1 -15 172.052 148.449 27.789 55.936 o
-2 -1 -14 609.834 541.137 50.713 14.832 o
-2 -1 -13 92.891 124.159 19.294 117.014 o
-2 -1 -12 442.131 467.432 39.306 24.764 o
-2 -1 -11 209.914 216.042 16.662 133.023 o
-2 -1 -10 717.471 729.041 32.585 25.290 o
-2 -1 -9 473.311 457.959 24.309 50.434 o
-2 -1 -8 250.631 279.039 15.884 130.506 o
-2 -1 -7 470.287 488.281 17.619 72.079 o
-2 -1 -6 4823.440 4804.140 94.894 1.090 o
-2 -1 -5 5357.920 5368.760 115.415 0.845 o
-2 -1 -4 2293.900 2321.920 64.971 3.885 o
-2 -1 -3 2847.890 2867.810 146.773 1.374 o
-2 -1 -2 596.169 658.736 39.844 21.357 o
-2 -1 -1 472.128 467.362 35.018 29.483 o
-1 -13 -5 62.235 52.258 20.550 106.070 o
-1 -13 -4 31.692 9.662 17.868 141.553 o
-1 -13 -3 144.722 156.525 29.375 50.691 o
-1 -13 -2 65.552 128.028 32.296 43.010 o
-1 -13 -1 92.928 101.345 40.303 27.676 o
-1 -12 -8 13.160 -13.650 20.381 109.056 o
-1 -12 -7 77.502 86.130 23.123 83.334 o
-1 -12 -6 93.395 77.924 22.295 89.195 o
-1 -12 -5 13.468 30.162 17.390 149.590 o
-1 -12 -4 105.353 100.269 21.508 94.864 o
-1 -12 -3 131.172 148.090 27.181 59.225 o
-1 -12 -2 0.922 3.211 15.764 182.328 o
-1 -12 -1 1.883 1.865 11.078 369.215 o
-1 -11 -10 7.818 41.878 22.873 86.519 o
-1 -11 -9 167.238 130.730 31.498 44.168 o
-1 -11 -8 114.619 132.405 28.398 54.803 o
-1 -11 -7 172.292 115.923 37.810 30.979 o
-1 -11 -6 91.823 53.305 17.998 136.205 o
-1 -11 -5 20.476 24.529 15.744 182.302 o
-1 -11 -4 173.225 146.085 26.004 63.457 o
-1 -11 -3 129.645 104.177 16.701 151.274 o
-1 -11 -2 140.019 130.371 18.247 126.143 o
-1 -11 -1 336.848 342.854 27.939 48.119 o
-1 -10 -11 167.065 164.482 30.840 45.774 o
-1 -10 -10 6.693 12.214 16.961 157.457 o
-1 -10 -9 99.986 111.975 25.795 66.580 o
-1 -10 -8 38.592 9.672 23.572 81.379 o
-1 -10 -7 15.912 17.240 13.521 247.352 o
-1 -10 -6 24.311 22.455 15.744 182.215 o
-1 -10 -5 482.455 418.005 40.153 23.719 o
-1 -10 -4 80.104 49.307 35.965 34.845 o
-1 -10 -3 45.997 50.992 12.543 282.264 o
-1 -10 -2 216.491 252.337 23.851 70.572 o
-1 -10 -1 356.177 350.152 26.932 50.275 o
-1 -9 -12 172.755 202.172 32.137 41.974 o
-1 -9 -11 374.376 427.557 44.092 20.980 o
-1 -9 -10 3.309 -13.291 14.548 214.092 o
-1 -9 -9 142.556 144.291 26.373 62.559 o
-1 -9 -8 450.117 440.071 41.519 22.612 o
-1 -9 -7 128.047 133.791 31.668 44.139 o
-1 -9 -6 402.121 356.305 36.883 28.856 o
-1 -9 -5 299.120 254.271 42.836 23.258 o
-1 -9 -4 354.329 336.153 29.295 44.063 o
-1 -9 -3 81.724 60.903 12.623 271.011 o
-1 -9 -2 742.474 723.936 34.380 23.327 o
-1 -9 -1 301.028 294.973 23.372 67.461 o
-1 -8 -13 50.450 34.948 22.315 90.470 o
-1 -8 -12 141.314 118.436 24.349 73.324 o
-1 -8 -11 74.144 51.879 33.672 39.745 o
-1 -8 -10 370.500 356.235 96.649 4.755 o
-1 -8 -9 149.878 107.478 23.133 80.772 o
-1 -8 -8 102.228 121.676 24.180 75.363 o
-1 -8 -7 301.004 276.427 33.054 37.360 o
-1 -8 -6 541.923 423.060 37.541 25.698 o
-1 -8 -5 129.389 105.164 20.660 101.259 o
-1 -8 -4 491.542 444.498 27.839 41.469 o
-1 -8 -3 183.650 178.850 17.808 124.610 o
-1 -8 -2 267.390 286.228 17.439 110.734 o
-1 -8 -1 572.116 581.719 24.559 42.449 o
-1 -7 -14 46.885 19.533 18.546 130.972 o
-1 -7 -13 499.132 517.157 38.767 24.350 o
-1 -7 -12 16.357 23.382 14.348 219.568 o
-1 -7 -11 50.998 42.486 20.610 105.860 o
-1 -7 -10 363.048 376.017 41.828 23.369 o
-1 -7 -9 324.129 286.747 34.260 34.588 o
-1 -7 -8 28.441 49.167 15.535 186.400 o
-1 -7 -7 1249.990 973.082 83.747 5.095 o
-1 -7 -6 411.744 400.167 34.240 32.232 o
-1 -7 -5 13.996 28.517 11.188 360.592 o
-1 -7 -4 852.063 791.460 32.785 22.151 o
-1 -7 -3 2646.550 2452.910 72.140 3.113 o
-1 -7 -2 198.831 193.857 13.730 186.427 o
-1 -7 -1 131.716 142.127 12.464 250.364 o
-1 -6 -15 222.313 213.370 28.278 52.255 o
-1 -6 -14 122.293 121.268 34.928 36.516 o
-1 -6 -13 36.674 20.151 25.875 67.541 o
-1 -6 -12 393.204 409.729 33.931 32.969 o
-1 -6 -11 664.681 683.623 40.243 20.129 o
-1 -6 -10 357.033 357.690 29.943 42.126 o
-1 -6 -9 622.533 530.040 44.231 18.513 o
-1 -6 -8 1059.620 1005.710 92.451 4.500 o
-1 -6 -7 88.434 78.063 17.260 147.099 o
-1 -6 -6 501.691 410.058 31.867 34.148 o
-1 -6 -5 1611.750 1518.830 48.459 7.741 o
-1 -6 -4 192.168 172.020 16.642 139.338 o
-1 -6 -3 547.040 520.059 24.120 45.868 o
-1 -6 -2 1255.170 1217.090 53.824 8.950 o
-1 -6 -1 1892.620 1825.400 60.893 5.260 o
-1 -5 -15 165.501 143.064 25.436 66.436 o
-1 -5 -14 168.104 187.854 26.373 61.367 o
-1 -5 -13 127.436 136.683 26.683 61.577 o
-1 -5 -12 411.808 414.017 32.057 35.780 o
-1 -5 -11 31.220 38.718 14.647 209.635 o
-1 -5 -10 8.521 -2.582 8.665 603.148 o
-1 -5 -9 113.264 97.387 16.801 151.729 o
-1 -5 -8 1503.300 1344.790 103.240 3.329 o
-1 -5 -7 711.106 651.866 33.214 25.547 o
-1 -5 -6 1491.920 1408.650 61.192 6.711 o
-1 -5 -5 862.306 837.676 91.923 4.783 o
-1 -5 -4 1870.430 1943.780 56.147 5.533 o
-1 -5 -3 1011.060 1000.400 34.819 17.188 o
-1 -5 -2 3510.280 3282.280 73.437 2.066 o
-1 -5 -1 465.442 459.305 17.768 73.446 o
-1 -4 -16 97.070 106.690 22.913 84.045 o
-1 -4 -15 253.611 226.372 28.896 49.312 o
-1 -4 -14 481.067 515.492 39.226 24.115 o
-1 -4 -13 28.750 25.027 16.003 176.189 o
-1 -4 -12 402.186 387.035 47.462 18.316 o
-1 -4 -11 544.182 548.177 28.238 37.299 o
-1 -4 -10 311.144 315.742 21.497 75.609 o
-1 -4 -9 1022.710 964.128 82.949 5.464 o
-1 -4 -8 1453.340 1343.010 61.641 6.850 o
-1 -4 -7 10.549 21.777 7.638 772.929 o
-1 -4 -6 917.765 948.982 42.865 14.876 o
-1 -4 -5 1710.650 1714.850 65.350 5.406 o
-1 -4 -4 3641.110 3473.140 88.273 1.755 o
-1 -4 -3 705.821 678.708 25.596 33.911 o
-1 -4 -2 1368.660 1360.550 45.787 9.613 o
-1 -4 -1 8477.130 7523.560 154.491 0.386 o
-1 -3 -16 99.024 100.917 27.251 59.893 o
-1 -3 -15 213.764 192.042 24.948 66.418 o
-1 -3 -14 47.193 52.298 17.918 139.674 o
-1 -3 -13 911.904 874.219 46.964 13.566 o
-1 -3 -12 125.166 152.028 17.878 131.391 o
-1 -3 -11 50.464 53.275 13.601 240.149 o
-1 -3 -10 1604.760 1484.920 82.480 4.426 o
-1 -3 -9 718.506 681.838 23.033 36.831 o
-1 -3 -8 381.634 391.293 16.143 96.744 o
-1 -3 -7 1752.070 1752.690 41.689 7.496 o
-1 -3 -6 1580.640 1548.410 43.743 8.437 o
-1 -3 -5 2116.410 2105.660 53.883 4.944 o
-1 -3 -4 1097.910 1062.000 30.402 17.573 o
-1 -3 -3 3744.260 3475.760 86.977 1.723 o
-1 -3 -2 2617.970 2599.720 67.873 3.196 o
-1 -3 -1 3881.330 3901.960 80.097 1.640 o
-1 -2 -16 393.242 394.613 96.091 4.794 o
-1 -2 -15 220.568 198.134 26.832 57.820 o
-1 -2 -14 475.071 482.169 37.501 26.251 o
-1 -2 -13 174.080 211.675 31.429 43.711 o
-1 -2 -12 467.264 512.570 28.108 40.585 o
-1 -2 -11 732.329 692.109 30.412 27.463 o
-1 -2 -10 2193.100 2193.810 48.629 4.972 o
-1 -2 -9 201.366 187.874 11.556 241.123 o
-1 -2 -8 401.821 417.507 15.784 94.093 o
-1 -2 -7 1581.670 1608.940 38.688 8.979 o
-1 -2 -6 2201.540 2171.070 47.083 5.061 o
-1 -2 -5 1443.590 1425.240 37.820 10.467 o
-1 -2 -4 2970.800 2899.160 68.920 2.676 o
-1 -2 -3 2073.360 2024.670 45.757 5.643 o
-1 -2 -2 1214.030 1224.320 33.074 14.280 o
-1 -2 -1 6552.150 6298.560 142.127 0.574 o
-1 -1 -16 123.752 166.317 94.176 5.093 o
-1 -1 -15 92.386 70.914 19.354 117.765 o
-1 -1 -14 107.312 86.818 15.226 184.202 o
-1 -1 -13 408.509 395.660 27.271 46.573 o
-1 -1 -12 325.748 322.882 23.412 65.093 o
-1 -1 -11 683.193 707.434 32.505 26.238 o
-1 -1 -10 176.057 176.338 13.341 204.552 o
-1 -1 -9 1902.630 1927.540 45.428 6.305 o
-1 -1 -8 820.477 840.757 22.704 30.711 o
-1 -1 -7 754.036 719.549 20.929 37.402 o
-1 -1 -6 3598.230 3569.460 71.253 1.958 o
-1 -1 -5 873.592 902.457 22.983 27.928 o
-1 -1 -4 1200.460 1200.190 27.879 16.192 o
-1 -1 -3 144.175 156.306 8.824 416.901 o
-1 -1 -2 3855.860 3821.160 92.581 1.546 o
-1 -1 -1 4199.700 4140.070 118.675 1.174 o
0 0 2 1686.710 1798.650 44.261 7.394 o
0 0 4 3629.520 3510.180 94.625 1.676 o
0 0 6 1113.840 1087.960 35.387 15.278 o
0 0 8 570.190 609.848 25.685 39.845 o
0 0 10 6404.840 6264.580 159.357 0.552 o
0 0 12 12.861 14.488 11.766 326.716 o
0 0 14 38.954 29.803 15.764 181.014 o
0 0 16 528.158 604.982 86.309 5.751 o
0 1 1 5682.400 4585.600 209.401 0.543 o
0 1 2 3495.120 3235.250 63.346 2.231 o
0 1 3 14.101 23.851 3.510 3556.320 o
0 1 4 1829.180 1862.100 43.723 6.802 o
0 1 5 56.417 54.302 4.716 1703.600 o
0 1 6 9.923 8.745 3.390 3899.240 o
0 1 7 1944.700 2011.820 45.996 6.007 o
0 1 8 1205.310 1273.560 29.943 15.043 o
0 1 9 1634.180 1701.420 38.000 8.560 o
0 1 10 223.432 250.103 15.286 146.467 o
0 1 11 1602.020 1706.200 45.817 7.736 o
0 1 12 337.384 373.953 33.473 35.075 o
0 1 13 296.521 312.731 26.024 56.277 o
0 1 14 98.806 93.119 21.547 94.900 o
0 1 15 9.904 11.876 14.847 205.413 o
0 1 16 127.955 123.621 21.886 90.357 o
0 1 17 215.730 239.683 40.722 26.215 o
0 2 0 4001.320 3771.650 108.056 1.361 o
0 2 1 6106.860 5335.210 190.377 0.538 o
0 2 2 1542.520 1558.360 36.953 9.588 o
0 2 3 134.314 137.929 6.042 727.623 o
0 2 4 1459.270 1460.150 37.461 10.318 o
0 2 5 2082.380 2003.910 49.267 5.421 o
0 2 6 144.918 155.707 10.739 309.796 o
0 2 7 1519.010 1551.490 42.656 8.880 o
0 2 8 1294.570 1323.700 39.196 11.551 o
0 2 9 3085.480 3110.550 69.289 2.486 o
0 2 10 566.092 580.463 23.053 45.834 o
0 2 11 3322.130 3463.450 78.911 2.046 o
0 2 12 352.710 363.723 24.389 58.618 o
0 2 13 91.380 98.195 25.276 69.580 o
0 2 14 2.535 21.697 13.750 239.519 o
0 2 15 1157.340 1199.190 58.650 8.447 o
0 2 16 45.042 31.379 17.110 153.565 o
0 2 17 65.521 24.559 22.325 90.228 o
0 3 1 7642.340 7088.820 162.518 0.434 o
0 3 2 4374.070 3998.100 103.699 1.256 o
0 3 3 257.331 240.700 10.868 218.840 o
0 3 4 75.650 81.872 6.840 819.944 o
0 3 5 812.416 834.166 21.777 31.985 o
0 3 6 1172.770 1151.870 34.121 14.756 o
0 3 7 1464.260 1392.410 40.303 9.993 o
0 3 8 4008.290 4009.800 93.917 1.445 o
0 3 9 1226.490 1270.900 40.163 12.005 o
0 3 10 57.912 67.095 13.351 246.968 o
0 3 11 155.340 137.171 16.382 151.217 o
0 3 12 529.187 525.732 29.115 36.576 o
0 3 13 1.326 -17.150 11.437 346.413 o
0 3 14 446.604 462.207 38.697 25.401 o
0 3 15 15.633 18.716 16.602 164.166 o
0 3 16 33.534 39.774 17.629 144.971 o
0 4 0 8359.210 7737.090 220.240 0.320 o
0 4 1 3669.440 3542.880 75.630 1.874 o
0 4 2 269.137 277.653 13.172 163.427 o
0 4 3 77.862 78.013 7.189 752.697 o
0 4 4 3988.830 3926.280 90.377 1.498 o
0 4 5 727.803 739.730 24.509 33.518 o
0 4 6 1567.900 1534.000 42.108 8.761 o
0 4 7 1193.440 1242.180 50.912 9.755 o
0 4 8 418.353 413.020 20.720 67.354 o
0 4 9 1087.230 1126.800 37.511 14.590 o
0 4 10 1671.280 1670.760 60.993 5.933 o
0 4 11 333.449 316.710 30.471 41.982 o
0 4 12 14.812 28.537 11.427 345.625 o
0 4 13 66.183 68.720 13.481 240.972 o
0 4 14 214.775 206.659 39.156 28.385 o
0 4 15 215.166 219.711 28.727 50.850 o
0 4 16 287.399 301.942 34.121 35.288 o
0 5 1 2773.600 2672.080 60.943 3.181 o
0 5 2 378.044 369.925 14.558 110.639 o
0 5 3 6674.010 5948.530 151.280 0.560 o
0 5 4 315.111 313.918 15.525 119.254 o
0 5 5 194.547 225.335 13.281 192.620 o
0 5 6 89.656 98.703 9.413 450.209 o
0 5 7 3351.530 3472.640 102.163 1.705 o
0 5 8 288.055 327.997 25.636 57.752 o
0 5 9 1205.310 1259.360 68.820 6.629 o
0 5 10 185.849 215.145 23.252 76.236 o
0 5 11 101.741 129.364 20.451 104.046 o
0 5 12 76.493 76.129 22.275 89.837 o
0 5 13 318.647 307.805 25.755 56.459 o
0 5 14 7.653 24.319 16.303 170.329 o
0 5 15 0.093 12.065 21.398 98.956 o
0 5 16 74.534 47.183 44.620 22.690 o
0 6 0 2032.660 2121.490 74.095 3.955 o
0 6 1 1773.340 1800.300 46.096 6.885 o
0 6 2 1.129 -2.882 3.440 3828.750 o
0 6 3 106.168 109.023 9.114 456.986 o
0 6 4 2204.810 2193.090 53.834 4.675 o
0 6 5 938.811 951.684 27.051 22.891 o
0 6 6 1012.240 1074.590 35.337 16.503 o
0 6 7 131.014 129.524 21.029 97.211 o
0 6 8 276.847 248.368 24.110 66.482 o
0 6 9 54.413 47.871 13.072 259.358 o
0 6 10 368.357 352.167 29.175 43.737 o
0 6 11 244.749 248.169 25.685 60.857 o
0 6 12 3.213 3.101 11.736 328.948 o
0 6 13 1.570 20.251 13.042 266.251 o
0 6 14 242.345 283.277 55.878 14.097 o
0 6 15 323.362 324.916 41.968 23.742 o
0 7 1 0.168 1.296 4.268 2487.870 o
0 7 2 1272.180 1233.580 36.484 12.743 o
0 7 3 81.430 74.523 8.864 518.685 o
0 7 4 919.045 885.237 28.776 22.838 o
0 7 5 91.216 95.493 9.532 440.326 o
0 7 6 599.202 706.866 43.673 18.322 o
0 7 7 65.070 101.575 17.499 144.033 o
0 7 8 1749.430 1917.320 79.948 4.133 o
0 7 9 370.453 407.446 32.027 36.801 o
0 7 10 18.774 13.122 15.894 179.086 o
0 7 11 12.568 16.083 15.106 198.333 o
0 7 12 488.377 509.769 37.142 26.283 o
0 7 13 25.883 12.294 15.226 194.917 o
0 7 14 211.659 167.653 22.684 79.633 o
0 8 0 374.720 364.939 28.108 46.065 o
0 8 1 691.330 670.950 26.074 33.886 o
0 8 2 712.890 648.655 25.127 34.799 o
0 8 3 287.272 286.208 16.791 114.013 o
0 8 4 40.254 38.428 8.864 560.923 o
0 8 5 1003.770 1033.080 40.772 14.601 o
0 8 6 112.124 138.647 25.217 69.029 o
0 8 7 228.661 257.532 39.545 27.570 o
0 8 8 167.270 208.514 29.893 48.226 o
0 8 9 557.785 595.509 39.734 22.264 o
0 8 10 156.410 176.567 23.661 75.875 o
0 8 11 447.182 417.108 34.350 31.292 o
0 8 12 118.273 154.182 22.335 86.695 o
0 8 13 3.555 -0.628 19.623 117.670 o
0 9 1 518.500 495.221 24.070 47.934 o
0 9 2 701.997 678.777 27.640 31.465 o
0 9 3 835.381 825.680 38.299 18.584 o
0 9 4 0.536 8.575 6.571 1049.080 o
0 9 5 114.187 111.915 14.727 192.864 o
0 9 6 0.564 6.531 12.843 274.707 o
0 9 7 1016.620 1071.050 61.212 8.633 o
0 9 8 150.941 172.668 29.275 50.790 o
0 9 9 82.116 86.848 21.577 95.310 o
0 9 10 17.970 51.979 21.627 96.625 o
0 9 11 128.531 121.327 26.334 63.304 o
0 9 12 28.708 62.090 21.408 98.391 o
0 9 13 155.125 195.951 27.909 55.335 o
0 10 0 1988.320 1899.480 90.238 3.350 o
0 10 1 1.592 5.444 7.767 750.873 o
0 10 2 153.351 132.674 16.751 145.838 o
0 10 3 117.008 127.968 17.150 144.050 o
0 10 4 144.611 174.214 19.583 108.667 o
0 10 5 62.368 42.726 18.416 131.896 o
0 10 6 431.684 431.147 57.702 12.619 o
0 10 7 115.692 105.454 24.259 74.745 o
0 10 8 1.379 2.323 14.179 225.381 o
0 10 9 1.660 16.432 16.731 161.825 o
0 10 10 534.974 540.828 109.183 3.676 o
0 10 11 27.030 27.171 25.745 68.256 o
0 11 1 194.944 180.206 21.478 88.508 o
0 11 2 153.598 139.435 18.865 117.087 o
0 11 3 77.651 82.351 15.754 176.309 o
0 11 4 373.348 363.533 39.695 25.632 o
0 11 5 2.025 13.052 14.907 203.870 o
0 11 6 83.285 141.220 31.409 45.254 o
0 11 7 29.477 61.910 21.169 100.606 o
0 11 8 176.163 189.001 31.299 44.193 o
0 11 9 41.038 18.187 19.364 120.342 o
0 11 10 47.382 78.981 49.795 18.239 o
0 12 0 1.365 -23.212 15.505 188.479 o
0 12 1 286.957 231.517 29.305 47.205 o
0 12 2 0.425 9.752 11.905 319.641 o
0 12 3 26.655 16.293 12.853 273.048 o
0 12 4 6.068 -4.178 17.150 154.040 o
0 12 5 82.955 123.082 25.237 69.719 o
0 12 6 5.759 9.433 42.277 25.350 o
0 12 7 4.374 5.664 20.480 108.017 o
0 12 8 0.425 -3.041 21.567 97.412 o
0 13 1 114.151 86.538 24.898 71.318 o
0 13 2 232.680 215.544 30.402 45.469 o
0 13 3 72.597 24.858 22.884 85.790 o
0 13 4 11.272 13.969 19.164 123.303 o
0 13 5 1.973 0.419 18.207 136.685 o
1 0 1 7705.770 7385.920 456.862 0.156 o
1 0 2 166.395 157.642 15.345 165.993 o
1 0 3 806.589 833.149 19.643 34.364 o
1 0 4 5538.750 5236.250 96.898 0.891 o
1 0 5 11134.700 10133.100 181.802 0.230 o
1 0 6 298.686 297.475 10.539 192.092 o
1 0 7 70.024 65.849 5.693 1161.140 o
1 0 8 439.106 449.962 15.425 88.347 o
1 0 9 1846.970 1751.490 38.388 7.434 o
1 0 10 58.982 58.570 8.276 617.751 o
1 0 11 1578.540 1548.120 43.274 8.512 o
1 0 12 918.854 874.548 49.107 12.735 o
1 0 13 164.330 168.082 18.047 124.422 o
1 0 14 346.818 326.501 32.097 38.000 o
1 0 15 713.818 863.630 50.234 13.559 o
1 0 16 141.401 86.648 84.694 6.298 o
1 1 0 2829.950 2889.370 60.853 3.002 o
1 1 1 4126.450 3912.730 112.054 1.272 o
1 1 2 3901.390 3791.950 80.456 1.652 o
1 1 3 236.778 233.501 6.362 382.736 o
1 1 4 1178.170 1229.780 24.499 17.397 o
1 1 5 865.567 918.919 23.143 27.796 o
1 1 6 3624.420 3619.100 72.390 1.916 o
1 1 7 765.216 761.387 22.275 34.462 o
1 1 8 868.877 864.248 25.596 26.492 o
1 1 9 1816.720 1813.080 45.827 6.739 o
1 1 10 192.985 197.805 14.199 177.886 o
1 1 11 667.422 686.764 26.244 34.179 o
1 1 12 254.319 252.476 18.267 106.874 o
1 1 13 326.245 360.602 36.883 29.804 o
1 1 14 106.791 90.796 29.594 50.897 o
1 1 15 88.593 128.616 22.524 86.814 o
1 1 16 125.789 152.218 30.721 46.752 o
1 2 0 12748.600 10871.000 420.787 0.118 o
1 2 1 6427.640 6022.110 182.729 0.510 o
1 2 2 1096.550 1118.070 29.484 17.575 o
1 2 3 2064.050 2110.190 49.506 5.321 o
1 2 4 3387.130 3265.860 70.495 2.191 o
1 2 5 1379.210 1348.560 31.339 12.548 o
1 2 6 2071.500 2134.580 47.063 5.422 o
1 2 7 1669.160 1688.350 39.645 8.224 o
1 2 8 357.994 378.729 16.163 101.135 o
1 2 9 163.703 160.294 12.165 244.859 o
1 2 10 2298.380 2282.340 55.459 4.335 o
1 2 11 689.495 659.583 31.379 27.758 o
1 2 12 516.071 544.866 29.574 35.897 o
1 2 13 144.068 141.469 20.670 99.364 o
1 2 14 478.896 509.449 40.363 23.063 o
1 2 15 244.389 255.029 74.543 8.030 o
1 2 16 374.021 411.265 46.086 19.419 o
1 3 0 2036.000 2024.310 59.976 4.826 o
1 3 1 3398.090 3410.920 76.877 2.046 o
1 3 2 2907.760 2909.470 65.938 2.795 o
1 3 3 3598.920 3612.560 81.124 1.827 o
1 3 4 1022.320 1087.580 34.101 16.832 o
1 3 5 2154.490 2182.580 54.522 4.749 o
1 3 6 1614.100 1658.560 44.900 7.897 o
1 3 7 1727.530 1676.840 58.301 6.038 o
1 3 8 346.622 352.157 16.283 104.054 o
1 3 9 784.740 739.491 37.361 20.348 o
1 3 10 1605.360 1616.740 54.861 6.822 o
1 3 11 59.992 65.430 22.026 92.377 o
1 3 12 158.818 188.941 20.171 101.394 o
1 3 13 884.367 875.097 38.488 17.625 o
1 3 14 47.419 47.312 29.803 50.832 o
1 3 15 197.901 161.870 31.239 44.233 o
1 3 16 103.376 122.713 26.972 60.870 o
1 4 0 378.909 403.348 18.157 83.936 o
1 4 1 8888.330 8189.100 168.530 0.339 o
1 4 2 1544.570 1619.740 42.716 8.581 o
1 4 3 653.256 678.857 24.230 37.715 o
1 4 4 3565.680 3649.750 85.721 1.779 o
1 4 5 1704.030 1756.800 48.559 6.954 o
1 4 6 952.872 1015.660 33.642 18.404 o
1 4 7 25.437 15.684 6.102 1194.660 o
1 4 8 1363.160 1306.640 53.046 8.471 o
1 4 9 1032.340 1111.050 53.644 10.183 o
1 4 10 391.412 394.294 25.287 52.973 o
1 4 11 587.741 630.448 31.449 30.261 o
1 4 12 440.367 444.668 28.836 40.994 o
1 4 13 47.776 24.399 12.723 276.088 o
1 4 14 491.806 461.848 50.224 15.909 o
1 4 15 233.538 225.016 35.606 33.752 o
1 4 16 100.335 54.681 21.308 97.612 o
1 5 0 76.651 81.523 8.804 526.187 o
1 5 1 569.768 607.614 48.569 15.984 o
1 5 2 3392.200 3411.740 80.795 1.993 o
1 5 3 1030.520 1130.210 41.549 13.674 o
1 5 4 1665.350 1811.520 51.111 6.729 o
1 5 5 864.653 855.424 31.100 22.560 o
1 5 6 1491.550 1596.550 47.532 8.196 o
1 5 7 699.575 765.964 29.783 28.010 o
1 5 8 1445.600 1464.880 55.249 7.539 o
1 5 9 77.330 80.506 17.968 136.701 o
1 5 10 10.965 -12.563 8.376 645.212 o
1 5 11 49.441 43.603 12.434 287.206 o
1 5 12 410.939 417.277 33.343 33.537 o
1 5 13 133.523 96.739 25.905 65.509 o
1 5 14 188.677 173.954 22.983 78.720 o
1 5 15 166.266 144.051 73.596 8.311 o
1 6 0 126.439 114.497 10.649 337.041 o
1 6 1 1788.840 1811.620 60.993 5.494 o
1 6 2 1197.220 1288.120 44.790 10.998 o
1 6 3 599.385 670.272 30.601 30.597 o
1 6 4 180.251 187.365 15.585 156.425 o
1 6 5 1713.250 1772.640 51.740 6.576 o
1 6 6 389.006 432.593 26.623 48.348 o
1 6 7 88.011 94.814 12.354 276.192 o
1 6 8 1037.250 1029.370 47.891 11.939 o
1 6 9 608.653 586.785 50.294 14.921 o
1 6 10 330.265 364.231 31.379 39.459 o
1 6 11 617.266 593.256 39.565 21.721 o
1 6 12 368.821 368.050 32.166 36.982 o
1 6 13 27.434 44.391 15.046 198.797 o
1 6 14 133.011 106.919 39.645 28.437 o
1 6 15 213.810 209.651 65.759 10.327 o
1 7 0 1582.170 1545.970 46.365 8.080 o
1 7 1 186.155 184.264 14.338 178.482 o
1 7 2 159.184 178.920 14.358 185.168 o
1 7 3 2945.400 3000.660 135.656 1.475 o
1 7 4 873.604 901.689 33.941 20.177 o
1 7 5 11.782 26.563 8.186 672.215 o
1 7 6 425.168 479.566 34.330 31.158 o
1 7 7 1268.070 1234.710 52.388 9.134 o
1 7 8 21.579 22.764 12.354 295.569 o
1 7 9 362.089 351.159 30.840 40.050 o
1 7 10 377.969 389.169 33.692 33.826 o
1 7 11 84.180 83.607 16.981 151.929 o
1 7 12 7.136 29.903 13.162 261.105 o
1 7 13 514.306 514.495 39.725 23.246 o
1 7 14 57.096 38.219 15.794 179.043 o
1 8 0 1187.040 1133.780 37.331 13.683 o
1 8 1 581.176 557.520 24.539 42.619 o
1 8 2 305.090 339.982 20.052 83.479 o
1 8 3 217.363 251.808 17.948 114.542 o
1 8 4 471.683 488.281 23.980 50.655 o
1 8 5 150.272 195.093 17.360 133.409 o
1 8 6 517.587 549.912 33.582 29.822 o
1 8 7 318.221 334.458 30.113 43.003 o
1 8 8 68.880 61.681 18.975 123.718 o
1 8 9 143.494 173.595 24.240 73.009 o
1 8 10 347.664 351.259 34.520 33.260 o
1 8 11 98.519 87.725 18.277 130.699 o
1 8 12 128.370 151.749 24.588 71.853 o
1 8 13 41.095 47.681 15.904 177.302 o
1 9 0 13.479 2.513 9.841 467.180 o
1 9 1 277.723 277.434 19.793 90.648 o
1 9 2 718.700 686.415 31.538 26.690 o
1 9 3 97.156 95.622 12.902 252.322 o
1 9 4 334.003 384.183 29.793 42.738 o
1 9 5 301.272 289.160 24.848 61.120 o
1 9 6 387.393 482.169 43.344 21.323 o
1 9 7 153.515 163.944 28.338 54.097 o
1 9 8 423.086 480.783 41.440 22.750 o
1 9 9 143.439 174.353 23.711 76.105 o
1 9 10 4.041 11.746 13.561 246.322 o
1 9 11 379.185 360.074 34.201 33.203 o
1 9 12 165.456 195.332 32.526 41.152 o
1 10 0 6.978 8.894 7.907 723.792 o
1 10 1 335.910 322.941 22.345 69.333 o
1 10 2 199.776 207.956 19.105 107.244 o
1 10 3 43.510 38.269 10.838 377.845 o
1 10 4 60.091 61.960 18.107 136.050 o
1 10 5 486.972 567.421 34.221 29.397 o
1 10 6 18.996 27.799 14.448 216.365 o
1 10 7 15.803 17.828 15.535 187.459 o
1 10 8 30.018 53.824 18.357 133.666 o
1 10 9 120.248 137.251 26.672 61.760 o
1 10 10 9.707 15.276 16.662 163.109 o
1 10 11 148.180 169.507 70.256 9.117 o
1 11 0 222.176 178.302 35.587 34.150 o
1 11 1 324.904 346.433 27.969 48.361 o
1 11 2 145.157 160.912 26.932 59.852 o
1 11 3 119.542 131.917 19.822 109.347 o
1 11 4 161.895 151.031 20.660 98.082 o
1 11 5 21.911 34.161 16.971 156.812 o
1 11 6 86.390 144.201 26.822 61.641 o
1 11 7 162.308 168.849 29.076 51.295 o
1 11 8 107.830 123.950 26.294 63.879 o
1 11 9 172.774 176.647 30.840 45.602 o
1 11 10 11.391 34.490 22.973 85.771 o
1 12 0 217.981 223.550 29.664 47.810 o
1 12 1 0.944 13.760 19.952 113.812 o
1 12 2 0.029 1.147 12.294 299.777 o
1 12 3 130.274 145.417 25.755 65.762 o
1 12 4 144.600 169.428 31.130 45.228 o
1 12 5 15.368 11.287 15.585 186.344 o
1 12 6 85.979 94.356 22.594 86.876 o
1 12 7 87.297 97.018 23.930 77.566 o
1 12 8 8.905 -7.069 17.699 144.630 o
1 13 0 11.627 29.534 16.462 166.930 o
1 13 1 70.235 43.374 19.114 122.254 o
1 13 2 62.937 26.463 17.479 146.572 o
1 13 3 158.243 105.583 30.890 46.143 o
1 13 4 34.389 71.183 29.275 52.683 o
1 13 5 59.850 86.499 29.494 51.693 o
2 0 0 706.380 770.401 46.395 15.649 o
2 0 1 51.907 50.653 8.854 551.788 o
2 0 2 111.358 121.906 14.528 197.376 o
2 0 3 6537.370 6390.830 204.895 0.448 o
2 0 4 2966.150 3068.610 70.266 2.580 o
2 0 5 29.241 37.511 6.122 1164.280 o
2 0 6 1382.520 1421.200 34.590 11.536 o
2 0 7 3572.410 3437.160 66.307 2.074 o
2 0 8 100.815 113.071 8.894 479.270 o
2 0 9 322.371 308.394 17.788 98.929 o
2 0 10 360.834 385.510 19.533 79.131 o
2 0 11 117.122 127.170 13.072 236.938 o
2 0 12 22.901 36.135 13.252 256.504 o
2 0 13 1636.610 1544.510 80.945 4.456 o
2 0 14 450.432 456.015 47.672 17.703 o
2 0 15 29.029 28.068 32.027 44.125 o
2 0 16 87.169 107.577 27.889 57.343 o
2 1 0 216.039 248.378 19.633 99.015 o
2 1 1 479.038 497.384 21.119 58.378 o
2 1 2 474.751 484.312 17.499 72.308 o
2 1 3 2805.640 2823.220 59.128 3.107 o
2 1 4 2257.690 2264.420 50.005 4.688 o
2 1 5 5311.990 5356.600 103.818 0.896 o
2 1 6 4853.760 4810.900 91.474 1.099 o
2 1 7 364.996 388.122 18.237 85.908 o
2 1 8 183.528 173.027 10.230 301.831 o
2 1 9 449.491 466.833 19.932 65.856 o
2 1 10 702.075 718.133 29.135 29.217 o
2 1 11 294.680 337.160 40.034 26.093 o
2 1 12 426.729 424.257 32.466 34.629 o
2 1 13 111.178 88.772 22.315 88.317 o
2 1 14 599.691 622.870 53.614 13.358 o
2 1 15 178.175 167.134 30.302 47.154 o
2 1 16 244.448 141.000 41.759 25.094 o
2 2 0 326.569 362.148 14.348 123.620 o
2 2 1 2127.930 2211.120 54.292 4.787 o
2 2 2 5326.780 5138.150 114.976 0.870 o
2 2 3 902.749 949.331 29.404 22.131 o
2 2 4 5178.290 5036.390 111.875 0.916 o
2 2 5 2215.230 2192.840 48.539 4.929 o
2 2 6 2491.060 2542.130 75.441 3.122 o
2 2 7 87.339 87.785 7.757 638.952 o
2 2 8 1195.690 1149.840 38.508 13.182 o
2 2 9 185.404 205.912 17.100 131.619 o
2 2 10 16.945 20.969 11.736 327.865 o
2 2 11 136.732 135.745 20.181 104.551 o
2 2 12 1037.180 1061.710 50.852 11.001 o
2 2 13 48.643 38.807 15.126 195.573 o
2 2 14 528.224 508.672 50.812 15.289 o
2 2 15 164.652 166.905 30.800 45.906 o
2 2 16 123.318 123.082 39.555 28.571 o
2 3 0 129.877 159.098 17.729 132.627 o
2 3 1 3837.330 3731.230 84.923 1.648 o
2 3 2 911.142 973.212 30.093 21.337 o
2 3 3 1562.520 1568.640 43.364 8.527 o
2 3 4 547.357 588.809 23.212 46.209 o
2 3 5 5195.400 5204.870 118.157 0.874 o
2 3 6 337.838 355.008 19.214 84.733 o
2 3 7 11.676 9.921 6.202 1172.740 o
2 3 8 379.264 387.284 21.837 66.491 o
2 3 9 446.257 420.219 30.691 37.431 o
2 3 10 114.713 132.844 19.364 114.593 o
2 3 11 435.506 471.719 35.218 29.785 o
2 3 12 292.750 266.396 29.773 45.331 o
2 3 13 82.966 66.776 16.422 162.912 o
2 3 14 60.241 40.084 20.112 110.923 o
2 3 15 305.711 306.858 41.809 24.110 o
2 4 0 896.644 868.436 27.161 24.599 o
2 4 1 661.761 665.735 24.220 37.654 o
2 4 2 1656.350 1712.170 47.163 7.356 o
2 4 3 3771.820 3830.420 90.357 1.600 o
2 4 4 735.794 739.331 28.058 29.249 o
2 4 5 1168.050 1162.610 38.099 13.488 o
2 4 6 480.836 474.112 23.581 51.643 o
2 4 7 649.518 687.961 29.085 31.007 o
2 4 8 843.730 846.560 39.645 17.613 o
2 4 9 561.723 517.257 36.275 26.110 o
2 4 10 102.164 93.767 18.805 123.299 o
2 4 11 304.347 284.005 30.910 41.968 o
2 4 12 664.880 612.460 44.431 17.686 o
2 4 13 998.171 1004.810 53.185 10.706 o
2 4 14 107.600 93.967 20.560 103.539 o
2 4 15 81.192 71.123 44.740 22.541 o
2 5 0 1230.600 1177.110 41.320 12.017 o
2 5 1 157.218 176.427 15.993 154.463 o
2 5 2 476.778 528.684 23.043 51.879 o
2 5 3 570.120 624.645 26.044 38.934 o
2 5 4 989.665 1012.020 35.766 16.946 o
2 5 5 227.059 242.625 18.307 110.299 o
2 5 6 1050.820 1077.280 39.066 14.611 o
2 5 7 399.670 410.268 24.210 55.654 o
2 5 8 43.158 32.954 10.370 412.853 o
2 5 9 50.666 34.749 20.151 110.794 o
2 5 10 1496.440 1413.220 67.374 5.990 o
2 5 11 21.591 4.527 14.249 222.793 o
2 5 12 281.301 229.034 29.335 47.288 o
2 5 13 366.358 384.144 37.501 28.306 o
2 5 14 329.539 336.781 34.440 33.797 o
2 5 15 2.560 1.924 45.578 21.812 o
2 6 0 577.651 590.175 39.435 22.321 o
2 6 1 638.277 669.066 31.299 28.867 o
2 6 2 2683.570 2633.660 85.023 2.633 o
2 6 3 1760.310 1808.700 53.933 6.177 o
2 6 4 269.187 297.266 21.019 82.290 o
2 6 5 34.325 12.244 10.589 400.445 o
2 6 6 649.484 727.625 43.743 17.744 o
2 6 7 686.944 645.364 32.007 27.297 o
2 6 8 361.509 388.551 29.145 43.484 o
2 6 9 398.146 408.303 36.085 29.648 o
2 6 10 256.158 277.982 32.286 39.756 o
2 6 11 117.084 104.915 21.159 97.317 o
2 6 12 415.932 409.669 37.072 28.063 o
2 6 13 323.451 327.887 34.410 34.014 o
2 6 14 129.709 80.366 19.862 109.844 o
2 7 0 26.802 34.021 11.676 329.470 o
2 7 1 1291.080 1218.080 53.913 8.785 o
2 7 2 930.047 945.642 92.032 4.673 o
2 7 3 380.456 405.472 23.980 57.568 o
2 7 4 75.278 58.131 11.407 330.970 o
2 7 5 1534.870 1614.640 53.355 7.230 o
2 7 6 18.712 31.199 10.479 409.852 o
2 7 7 191.373 206.300 22.425 81.355 o
2 7 8 337.937 364.152 34.729 32.961 o
2 7 9 507.028 575.488 54.611 13.421 o
2 7 10 3.277 -5.295 26.443 64.800 o
2 7 11 424.228 464.899 39.824 24.429 o
2 7 12 104.240 76.478 23.003 83.630 o
2 7 13 43.067 0.658 19.603 117.553 o
2 8 0 82.466 83.427 12.553 270.992 o
2 8 1 334.356 347.580 22.923 66.007 o
2 8 2 844.246 875.855 56.635 10.706 o
2 8 3 14.600 24.938 12.883 272.274 o
2 8 4 616.748 680.991 37.910 22.561 o
2 8 5 420.366 433.490 28.148 43.344 o
2 8 6 194.851 235.127 22.295 81.213 o
2 8 7 15.161 9.522 10.330 423.643 o
2 8 8 253.058 282.718 30.980 42.878 o
2 8 9 280.485 304.724 32.037 39.636 o
2 8 10 76.556 63.196 17.958 137.400 o
2 8 11 113.461 141.768 25.157 69.277 o
2 8 12 262.121 202.641 35.258 34.186 o
2 9 0 835.896 833.209 76.857 6.581 o
2 9 1 148.491 161.331 17.928 127.944 o
2 9 2 16.283 12.095 9.123 542.330 o
2 9 3 337.097 350.681 36.733 29.947 o
2 9 4 676.672 691.790 54.033 12.687 o
2 9 5 212.202 252.775 34.859 35.218 o
2 9 6 625.560 708.431 41.569 19.476 o
2 9 7 164.472 217.448 28.796 51.739 o
2 9 8 16.151 29.225 13.501 247.790 o
2 9 9 88.981 86.977 20.760 102.536 o
2 9 10 242.297 238.617 29.484 47.654 o
2 9 11 51.840 53.784 18.616 129.306 o
2 10 0 11.683 8.984 10.689 396.019 o
2 10 1 42.812 27.360 12.234 298.745 o
2 10 2 246.823 281.412 28.088 51.339 o
2 10 3 436.885 435.016 31.080 36.751 o
2 10 4 58.794 48.978 13.122 256.709 o
2 10 5 50.739 60.654 15.146 194.054 o
2 10 6 36.541 24.858 18.486 132.011 o
2 10 7 373.414 393.167 44.850 20.465 o
2 10 8 8.594 48.669 19.404 120.132 o
2 10 9 65.109 69.767 18.416 131.184 o
2 10 10 50.065 50.274 18.067 137.323 o
2 11 0 43.481 49.596 12.803 271.620 o
2 11 1 116.490 127.769 19.254 115.885 o
2 11 2 111.380 135.207 37.212 32.257 o
2 11 3 130.564 124.129 18.357 125.829 o
2 11 4 206.695 205.323 29.973 47.296 o
2 11 5 269.196 250.971 28.118 51.040 o
2 11 6 143.922 99.122 25.247 68.577 o
2 11 7 112.706 95.084 29.155 52.320 o
2 11 8 66.362 44.560 23.661 80.232 o
2 12 0 0.254 -2.642 10.649 399.560 o
2 12 1 7.631 10.489 11.168 363.019 o
2 12 2 172.022 202.482 28.138 54.050 o
2 12 3 8.105 11.826 13.082 264.574 o
2 12 4 101.493 105.673 21.089 98.592 o
2 12 5 88.168 87.595 28.328 55.712 o
2 12 6 125.748 148.658 30.142 48.538 o
2 13 0 14.050 6.990 14.627 211.580 o
2 13 1 50.040 68.940 19.184 121.644 o
2 13 2 38.036 82.022 17.250 150.309 o
3 0 1 11.722 25.127 9.283 523.572 o
3 0 2 4258.280 4505.100 201.445 0.676 o
3 0 3 63.221 66.726 11.427 332.224 o
3 0 4 1830.670 1828.030 59.497 5.501 o
3 0 5 51.427 60.145 9.133 517.480 o
3 0 6 771.722 769.205 28.278 27.743 o
3 0 7 107.847 116.332 11.257 314.860 o
3 0 8 3166.270 3198.790 72.439 2.335 o
3 0 9 2.556 5.753 7.199 873.970 o
3 0 10 43.859 24.549 9.173 526.172 o
3 0 11 80.821 84.096 26.812 62.215 o
3 0 12 1001.880 1077.160 64.054 8.117 o
3 0 13 21.115 31.768 24.758 73.819 o
3 0 14 497.525 507.695 75.550 7.477 o
3 0 15 0.318 3.699 67.055 10.077 o
3 1 0 802.550 808.540 39.186 18.543 o
3 1 1 796.311 810.624 39.425 18.460 o
3 1 2 704.362 713.048 26.323 32.491 o
3 1 3 291.836 323.171 16.183 116.164 o
3 1 4 1777.160 1838.800 51.829 6.276 o
3 1 5 1698.230 1790.820 62.040 5.634 o
3 1 6 1513.520 1497.230 38.718 9.663 o
3 1 7 556.118 560.501 21.627 50.132 o
3 1 8 274.371 277.872 19.045 96.572 o
3 1 9 693.369 727.316 37.431 21.601 o
3 1 10 326.605 320.429 33.493 35.692 o
3 1 11 465.426 468.927 68.511 9.064 o
3 1 12 106.070 119.034 18.616 124.602 o
3 1 13 136.424 128.925 21.956 89.330 o
3 1 14 177.645 203.927 41.130 26.034 o
3 1 15 364.504 274.273 47.303 18.924 o
3 2 0 10.034 10.470 5.474 1504.800 o
3 2 1 1235.190 1226.520 55.738 8.652 o
3 2 2 1260.220 1245.200 49.476 9.728 o
3 2 3 5886.950 5743.730 130.750 0.698 o
3 2 4 264.581 273.814 18.107 105.775 o
3 2 5 508.772 505.930 23.901 48.566 o
3 2 6 59.875 72.978 10.131 417.932 o
3 2 7 2492.760 2460.920 81.244 2.973 o
3 2 8 307.644 354.649 36.275 30.983 o
3 2 9 365.210 373.305 54.980 14.104 o
3 2 10 46.137 40.393 15.505 186.353 o
3 2 11 255.425 265.429 28.158 51.095 o
3 2 12 138.592 127.749 20.730 99.524 o
3 2 13 824.736 794.322 79.579 6.238 o
3 2 14 23.076 62.797 20.730 104.991 o
3 2 15 30.139 63.994 24.020 78.207 o
3 3 0 3342.310 3426.340 81.154 2.012 o
3 3 1 1039.980 1059.790 40.303 14.335 o
3 3 2 719.566 773.881 28.966 28.278 o
3 3 3 164.673 167.025 17.958 125.556 o
3 3 4 2436.340 2474.130 66.646 3.525 o
3 3 5 373.226 381.102 22.614 63.858 o
3 3 6 1581.460 1638.440 51.291 7.280 o
3 3 7 257.952 289.479 26.373 56.877 o
3 3 8 267.843 301.823 28.188 50.129 o
3 3 9 215.861 244.699 26.244 59.616 o
3 3 10 751.470 773.652 44.870 16.062 o
3 3 11 196.506 197.227 27.779 54.857 o
3 3 12 130.883 113.361 20.800 99.683 o
3 3 13 64.266 95.313 20.161 109.370 o
3 3 14 243.271 224.876 29.963 46.394 o
3 4 0 222.777 238.756 15.625 142.886 o
3 4 1 1089.380 1185.750 38.039 14.110 o
3 4 2 1592.300 1610.200 48.160 7.676 o
3 4 3 957.600 987.111 36.374 17.190 o
3 4 4 559.334 553.950 26.353 40.079 o
3 4 5 6.185 10.599 7.458 813.355 o
3 4 6 105.561 125.047 15.475 176.246 o
3 4 7 707.137 706.397 32.894 25.413 o
3 4 8 1127.510 1196.900 54.143 9.462 o
3 4 9 284.772 311.664 31.817 39.979 o
3 4 10 84.943 73.307 20.251 108.057 o
3 4 11 185.662 172.040 25.167 66.694 o
3 4 12 640.173 532.762 83.467 6.058 o
3 4 13 202.865 231.358 89.650 5.594 o
3 4 14 180.923 216.421 31.010 44.697 o
3 5 0 1.579 10.639 6.830 970.661 o
3 5 1 1837.150 1936.510 54.801 5.729 o
3 5 2 62.552 74.653 11.616 320.999 o
3 5 3 195.231 198.214 17.848 121.619 o
3 5 4 388.011 429.272 25.496 51.698 o
3 5 5 1345.080 1346.860 47.392 9.467 o
3 5 6 814.249 832.840 36.275 20.049 o
3 5 7 481.033 508.143 30.152 36.364 o
3 5 8 44.595 42.596 12.593 280.911 o
3 5 9 861.902 830.018 49.875 12.931 o
3 5 10 6.884 5.594 14.378 219.115 o
3 5 11 916.324 987.480 54.920 10.647 o
3 5 12 3.304 -24.419 16.273 171.109 o
3 5 13 10.848 -11.895 17.380 149.977 o
3 6 0 24.825 24.748 9.662 480.931 o
3 6 1 362.604 421.774 23.572 59.568 o
3 6 2 1059.820 1130.040 40.622 13.747 o
3 6 3 1189.850 1240.470 44.421 11.283 o
3 6 4 342.501 361.130 25.077 56.679 o
3 6 5 23.782 18.277 10.928 377.271 o
3 6 6 266.157 280.505 24.140 66.080 o
3 6 7 690.762 765.326 37.371 21.424 o
3 6 8 408.990 408.991 29.753 40.459 o
3 6 9 67.637 80.695 20.899 102.041 o
3 6 10 181.514 198.683 39.236 28.522 o
3 6 11 79.881 99.272 23.950 77.577 o
3 6 12 362.992 475.179 45.209 19.972 o
3 6 13 216.798 159.357 30.332 46.481 o
3 7 0 1831.060 1942.230 117.897 2.411 o
3 7 1 228.212 236.652 23.093 74.507 o
3 7 2 226.132 253.723 24.459 67.036 o
3 7 3 72.073 72.848 13.222 248.758 o
3 7 4 981.356 1020.720 45.558 13.085 o
3 7 5 110.660 103.818 16.781 152.007 o
3 7 6 636.576 679.336 36.185 23.804 o
3 7 7 28.014 29.554 12.883 271.158 o
3 7 8 107.539 87.147 16.482 158.488 o
3 7 9 11.173 13.172 16.014 176.564 o
3 7 10 519.978 532.802 46.146 18.017 o
3 7 11 44.293 50.962 20.829 103.710 o
3 7 12 42.272 46.136 22.006 93.055 o
3 8 0 0.988 2.732 8.685 600.715 o
3 8 1 502.668 529.033 43.384 20.146 o
3 8 2 394.761 427.627 32.356 35.460 o
3 8 3 826.509 871.717 45.877 14.625 o
3 8 4 42.915 63.994 13.581 241.107 o
3 8 5 252.796 235.635 23.781 69.585 o
3 8 6 37.200 35.956 12.225 299.407 o
3 8 7 430.173 470.662 32.894 33.362 o
3 8 8 243.356 238.776 31.050 43.313 o
3 8 9 196.268 205.812 30.322 46.463 o
3 8 10 17.731 30.711 19.912 114.083 o
3 8 11 83.731 91.683 25.616 67.971 o
3 9 0 76.849 96.888 17.549 142.598 o
3 9 1 262.633 258.369 27.081 54.651 o
3 9 2 11.990 32.575 15.325 192.511 o
3 9 3 117.524 156.415 33.862 38.711 o
3 9 4 56.568 45.737 26.742 63.012 o
3 9 5 372.104 350.711 34.011 33.723 o
3 9 6 50.928 51.740 15.405 188.014 o
3 9 7 115.348 109.312 23.312 80.700 o
3 9 8 22.865 30.073 19.424 119.817 o
3 9 9 195.027 230.311 32.825 39.836 o
3 9 10 82.243 85.402 23.721 79.157 o
3 10 0 18.452 32.326 16.452 166.940 o
3 10 1 27.684 22.275 12.225 301.316 o
3 10 2 397.576 411.006 33.453 33.668 o
3 10 3 62.856 64.104 14.578 207.732 o
3 10 4 213.357 219.552 25.306 64.224 o
3 10 5 15.046 7.389 14.927 203.168 o
3 10 6 202.222 196.110 28.068 53.683 o
3 10 7 6.279 -17.100 20.381 109.078 o
3 10 8 311.918 280.734 34.889 33.695 o
3 11 0 150.605 147.262 20.251 102.640 o
3 11 1 64.398 79.698 22.953 84.911 o
3 11 2 22.215 39.047 13.541 245.675 o
3 11 3 3.520 17.110 12.733 279.318 o
3 11 4 205.607 185.730 45.947 20.913 o
3 11 5 219.755 245.357 32.805 39.427 o
3 11 6 121.052 185.361 43.783 23.291 o
3 12 0 1.275 -9.592 13.840 236.561 o
3 12 1 68.054 63.605 16.801 157.060 o
3 12 2 11.611 6.860 12.454 291.881 o
3 12 3 174.259 176.377 28.537 52.853 o
4 0 0 1510.700 1482.550 91.873 3.905 o
4 0 1 1222.110 1174.570 79.379 5.432 o
4 0 2 150.360 143.473 21.188 94.457 o
4 0 3 1424.830 1444.830 140.641 2.000 o
4 0 4 809.987 816.537 98.344 4.276 o
4 0 5 224.014 242.146 23.123 74.414 o
4 0 6 127.420 129.474 18.187 128.073 o
4 0 7 812.987 753.610 29.245 26.074 o
4 0 8 184.560 185.092 18.756 113.379 o
4 0 9 816.729 780.292 44.650 15.615 o
4 0 10 210.059 191.254 29.474 48.880 o
4 0 11 401.730 360.612 53.325 14.833 o
4 0 12 23.572 -25.875 20.411 108.675 o
4 0 13 324.992 365.518 57.204 13.199 o
4 1 0 2699.620 2576.730 96.519 2.356 o
4 1 1 1123.410 1131.470 83.268 5.201 o
4 1 2 667.024 679.216 32.516 26.827 o
4 1 3 1139.060 1074.860 53.345 9.855 o
4 1 4 129.347 131.777 17.868 132.090 o
4 1 5 147.565 141.309 19.364 111.978 o
4 1 6 95.754 96.809 13.401 235.328 o
4 1 7 862.879 800.763 43.703 15.598 o
4 1 8 898.703 852.632 46.086 14.078 o
4 1 9 398.042 408.802 34.021 32.746 o
4 1 10 592.157 622.032 55.878 12.479 o
4 1 11 139.995 181.652 24.599 70.987 o
4 1 12 146.111 159.546 22.983 80.907 o
4 1 13 135.638 106.471 23.053 81.836 o
4 2 0 10.143 9.981 9.981 454.187 o
4 2 1 929.443 945.692 38.548 16.708 o
4 2 2 2130.110 2153.670 68.351 4.088 o
4 2 3 170.164 168.431 16.622 143.108 o
4 2 4 127.430 136.104 15.475 172.089 o
4 2 5 75.531 93.189 16.971 152.407 o
4 2 6 345.429 357.112 29.744 42.914 o
4 2 7 778.118 764.877 42.287 17.242 o
4 2 8 996.586 1035.320 50.573 11.364 o
4 2 9 478.878 476.336 37.631 26.092 o
4 2 10 4.539 16.612 13.551 246.628 o
4 2 11 405.376 387.195 35.497 30.539 o
4 2 12 262.486 294.933 32.166 39.765 o
4 2 13 83.220 76.448 33.094 41.028 o
4 3 0 46.162 64.154 15.106 195.297 o
4 3 1 659.962 719.858 41.928 18.829 o
4 3 2 655.254 669.764 34.829 24.838 o
4 3 3 230.048 222.962 18.785 106.461 o
4 3 4 448.092 436.342 25.346 49.295 o
4 3 5 403.021 395.072 34.669 31.757 o
4 3 6 433.518 460.003 33.941 31.764 o
4 3 7 319.906 303.209 29.983 43.670 o
4 3 8 638.847 643.998 42.955 18.718 o
4 3 9 573.501 616.977 61.003 10.772 o
4 3 10 102.391 96.041 19.633 113.403 o
4 3 11 366.806 369.566 36.364 29.967 o
4 3 12 136.446 120.699 36.514 33.381 o
4 3 13 25.852 -13.122 16.701 162.199 o
4 4 0 1468.640 1511.160 67.893 5.889 o
4 4 1 296.929 279.408 24.110 64.717 o
4 4 2 1166.270 1251.010 51.351 9.769 o
4 4 3 290.662 329.463 23.452 66.705 o
4 4 4 564.662 597.813 29.524 33.900 o
4 4 5 235.364 266.755 22.375 77.401 o
4 4 6 350.224 332.195 26.004 53.786 o
4 4 7 584.867 670.382 34.699 26.165 o
4 4 8 310.558 322.383 37.491 29.340 o
4 4 9 253.981 278.541 33.662 36.852 o
4 4 10 234.489 249.166 31.409 42.470 o
4 4 11 112.963 121.946 25.416 68.153 o
4 4 12 109.199 126.801 30.960 46.373 o
4 5 0 1602.890 1628.620 58.600 6.403 o
4 5 1 210.986 264.721 24.918 65.254 o
4 5 2 30.474 69.159 13.830 233.680 o
4 5 3 553.103 635.762 36.853 24.745 o
4 5 4 629.568 634.446 33.054 27.438 o
4 5 5 62.277 77.375 14.119 220.277 o
4 5 6 782.774 814.543 38.797 18.973 o
4 5 7 632.689 579.446 34.908 25.906 o
4 5 8 94.724 109.023 17.589 140.172 o
4 5 9 55.607 58.550 19.274 120.515 o
4 5 10 333.849 349.345 38.688 27.330 o
4 5 11 75.462 61.282 21.049 100.675 o
4 5 12 6.575 17.928 20.022 112.989 o
4 6 0 410.384 459.883 29.175 40.938 o
4 6 1 461.778 527.856 32.994 31.978 o
4 6 2 206.425 212.183 24.858 66.752 o
4 6 3 231.695 281.452 28.328 50.973 o
4 6 4 234.267 237.968 31.209 43.079 o
4 6 5 218.396 214.846 27.291 55.873 o
4 6 6 162.525 167.493 20.650 97.604 o
4 6 7 358.678 328.535 34.251 33.724 o
4 6 8 138.994 129.035 19.563 110.910 o
4 6 9 261.949 252.337 32.805 38.725 o
4 6 10 71.128 89.590 22.983 84.440 o
4 6 11 229.523 260.333 35.048 34.614 o
4 7 0 76.866 77.445 19.144 120.882 o
4 7 1 364.308 404.814 38.708 26.677 o
4 7 2 207.021 244.270 27.231 56.004 o
4 7 3 62.430 86.668 17.818 139.650 o
4 7 4 347.133 347.680 32.874 36.251 o
4 7 5 425.196 425.753 36.883 28.071 o
4 7 6 127.126 98.105 21.198 96.669 o
4 7 7 36.649 43.683 14.707 207.434 o
4 7 8 271.305 260.393 33.293 37.480 o
4 7 9 170.807 173.466 29.424 49.949 o
4 7 10 29.068 67.474 24.748 73.685 o
4 8 0 110.227 136.673 26.034 64.947 o
4 8 1 114.307 154.880 25.346 68.100 o
4 8 2 459.549 433.261 104.845 4.018 o
4 8 3 104.095 86.628 34.719 37.172 o
4 8 4 147.588 177.634 28.816 52.370 o
4 8 5 106.576 129.753 22.714 84.812 o
4 8 6 149.263 133.552 22.953 81.502 o
4 8 7 58.388 83.996 19.593 116.131 o
4 8 8 394.354 441.307 41.400 23.240 o
4 8 9 70.221 57.682 31.130 46.465 o
4 9 0 202.503 210.099 30.282 46.427 o
4 9 1 78.159 87.546 25.426 69.097 o
4 9 2 128.716 118.496 27.490 58.261 o
4 9 3 298.535 280.435 43.783 22.245 o
4 9 4 68.156 42.586 20.361 107.999 o
4 9 5 21.998 31.080 17.758 143.281 o
4 9 6 62.019 70.605 20.062 110.954 o
4 9 7 288.672 322.493 45.608 20.538 o
4 10 0 103.578 181.483 23.871 76.365 o
4 10 1 167.628 209.342 26.852 59.056 o
4 10 2 27.291 42.925 15.086 197.801 o
4 10 3 242.024 233.282 28.368 51.204 o
4 10 4 87.273 115.724 25.207 69.869 o
4 10 5 23.341 42.018 19.433 119.590 o
5 0 1 1708.860 1603.260 115.335 2.630 o
5 0 2 286.497 257.222 41.370 24.912 o
5 0 3 221.158 212.024 39.106 28.390 o
5 0 4 27.234 31.279 15.395 190.255 o
5 0 5 303.932 296.329 26.852 53.404 o
5 0 6 421.220 414.007 26.363 48.148 o
5 0 7 65.576 76.129 20.869 102.461 o
5 0 8 37.688 21.956 17.599 145.603 o
5 0 9 660.175 628.882 72.439 7.759 o
5 0 10 6.500 -6.252 13.281 256.833 o
5 0 11 182.831 198.972 25.237 65.996 o
5 1 0 148.120 185.611 28.647 52.883 o
5 1 1 273.971 289.469 44.481 21.702 o
5 1 2 1298.470 1182.220 85.501 4.751 o
5 1 3 524.144 427.488 52.587 14.594 o
5 1 4 281.243 246.454 40.851 25.588 o
5 1 5 154.359 156.017 25.207 67.725 o
5 1 6 112.461 108.824 21.388 95.432 o
5 1 7 236.060 205.204 25.665 62.052 o
5 1 8 785.365 751.915 47.023 14.846 o
5 1 9 142.000 151.420 22.774 82.655 o
5 1 10 56.146 52.308 16.532 163.267 o
5 1 11 90.158 73.157 19.663 114.237 o
5 2 0 1012.400 1092.440 59.108 9.047 o
5 2 1 97.295 108.854 31.867 43.996 o
5 2 2 104.059 112.543 35.796 34.925 o
5 2 3 33.413 9.831 15.076 198.552 o
5 2 4 361.275 420.568 52.049 15.556 o
5 2 5 4.875 3.889 13.002 267.976 o
5 2 6 702.518 617.954 40.223 20.087 o
5 2 7 155.571 161.730 22.923 80.865 o
5 2 8 1.269 6.850 13.391 252.662 o
5 2 9 225.756 168.261 26.563 59.195 o
5 2 10 640.633 569.993 62.837 10.108 o
5 2 11 42.951 71.991 22.495 88.864 o
5 3 0 68.720 45.917 16.033 172.739 o
5 3 1 682.997 720.715 47.113 15.634 o
5 3 2 236.024 247.551 29.993 46.223 o
5 3 3 648.826 604.723 43.763 18.276 o
5 3 4 20.765 5.484 15.665 184.401 o
5 3 5 4.504 10.809 32.914 41.822 o
5 3 6 56.660 51.859 16.472 164.419 o
5 3 7 670.248 702.568 60.404 10.539 o
5 3 8 138.042 129.214 22.834 82.839 o
5 3 9 330.741 334.538 34.789 33.198 o
5 3 10 7.974 22.176 16.542 165.452 o
5 4 0 380.019 374.691 36.633 29.371 o
5 4 1 561.007 527.497 47.691 16.791 o
5 4 2 82.000 71.502 17.409 145.353 o
5 4 3 390.915 405.182 38.458 26.675 o
5 4 4 90.240 60.823 15.365 184.816 o
5 4 5 1054.530 998.857 51.470 10.906 o
5 4 6 318.259 278.600 37.491 29.497 o
5 4 7 259.853 287.634 52.477 15.868 o
5 4 8 12.388 43.165 19.643 117.215 o
5 4 9 175.032 168.241 42.776 24.209 o
5 4 10 167.308 158.609 27.540 56.897 o
5 5 0 46.180 39.575 14.717 206.608 o
5 5 1 68.563 85.422 19.683 114.673 o
5 5 2 631.984 667.370 47.073 16.198 o
5 5 3 50.675 72.958 20.151 110.295 o
5 5 4 343.345 372.178 33.672 34.627 o
5 5 5 182.316 182.729 33.064 39.749 o
5 5 6 306.264 354.021 43.394 22.336 o
5 5 7 74.506 15.814 25.815 67.563 o
5 5 8 401.840 353.154 47.382 18.467 o
5 5 9 42.698 70.655 25.835 67.504 o
5 6 0 443.717 412.192 39.605 24.736 o
5 6 1 183.170 230.410 29.674 48.407 o
5 6 2 126.448 88.463 17.310 142.583 o
5 6 3 105.714 114.776 19.593 113.144 o
5 6 4 289.450 273.904 47.063 19.461 o
5 6 5 418.660 430.599 37.411 27.459 o
5 6 6 384.794 408.154 38.697 26.441 o
5 6 7 98.973 142.286 35.327 35.789 o
5 6 8 26.448 65.500 28.806 54.461 o
5 7 0 30.808 38.129 16.522 165.052 o
5 7 1 172.024 196.339 29.694 48.867 o
5 7 2 47.439 83.507 20.989 101.709 o
5 7 3 349.777 372.807 41.220 24.123 o
5 7 4 33.778 11.088 14.787 206.316 o
5 7 5 9.650 -11.866 14.857 205.229 o
5 7 6 23.135 25.326 15.595 185.706 o
5 7 7 317.921 354.609 49.526 17.389 o
5 8 0 218.590 238.447 33.682 37.583 o
5 8 1 87.101 64.642 23.601 80.067 o
5 8 2 55.676 64.104 19.912 112.913 o
5 8 3 85.659 83.647 25.695 67.590 o
5 8 4 184.788 183.796 49.815 17.915 o
5 8 5 146.307 242.246 34.260 37.190 o
5 9 0 24.621 17.888 18.047 138.814 o
5 9 1 111.124 125.086 22.584 85.677 o
6 0 0 217.847 224.208 38.418 29.350 o
6 0 1 0.244 -3.001 10.230 432.942 o
6 0 2 107.105 94.864 18.466 127.316 o
6 0 3 51.665 27.460 13.690 238.369 o
6 0 4 630.156 563.014 40.074 21.332 o
6 0 5 83.679 81.922 16.901 153.428 o
6 0 6 677.676 596.058 69.239 8.410 o
6 0 7 0.510 -14.478 20.859 104.136 o
6 1 0 26.046 13.192 11.477 342.286 o
6 1 1 170.860 174.971 25.456 65.704 o
6 1 2 174.264 160.065 23.731 75.083 o
6 1 3 576.997 501.493 59.447 11.439 o
6 1 4 176.072 193.478 35.377 34.910 o
6 1 5 119.640 169.567 35.547 35.135 o
6 1 6 109.794 75.740 29.534 51.149 o
6 1 7 318.270 302.920 52.158 15.854 o
6 2 0 32.103 18.666 18.107 137.746 o
6 2 1 298.708 278.162 44.052 21.995 o
6 2 2 47.004 56.267 21.926 93.564 o
6 2 3 40.201 29.494 19.793 115.112 o
6 2 4 64.442 64.363 20.241 109.045 o
6 2 5 967.598 806.406 72.828 6.997 o
6 2 6 94.393 87.157 29.415 51.661 o
6 3 0 14.881 15.036 22.963 85.877 o
6 3 1 52.150 71.004 18.257 134.015 o
6 3 2 355.815 295.262 42.357 23.211 o
6 3 3 150.862 80.347 26.334 63.266 o
6 3 4 543.249 474.571 60.105 11.349 o
6 3 5 59.342 39.066 20.809 103.707 o
6 3 6 393.492 329.233 51.710 15.798 o
6 4 0 457.367 444.608 73.935 7.874 o
6 4 1 88.186 104.197 20.460 105.154 o
6 4 2 26.339 -8.864 11.517 340.523 o
6 4 3 16.683 -7.568 13.371 253.190 o
6 4 4 236.438 207.976 40.612 26.319 o
6 4 5 288.992 306.968 51.022 16.626 o
6 5 0 52.521 67.414 22.445 89.124 o
6 5 1 281.551 282.818 35.896 32.364 o
6 5 2 9.566 -1.216 30.242 49.540 o
6 5 3 459.051 478.599 46.395 18.445 o
;
_iucr_refine_instructions_details
;
TITL SHELX OLEX2: imported from CIF
CELL 0.71073 5.0212 10.4206 13.0071 90 90 90
ZERR 4 0.0007 0.0014 0.0016 0 0 0
LATT -1
SYMM 0.5-X,-Y,0.5+Z
SYMM 0.5+X,0.5-Y,-Z
SYMM -X,0.5+Y,0.5-Z
SFAC C H Cu N O
DISP C 0.0033 0.0016
DISP Cu 0.3201 1.2651
DISP H 0 0
DISP N 0.0061 0.0033
DISP O 0.0106 0.006
UNIT 16 40 4 8 20

SIZE 0.586 0.216 0.054
TEMP 0(2)
CONF
MORE -1
BOND $H
ACTA 
WGHT 0.037453 0
FVAR 1.001452
REM <olex2.extras>
REM <HklSrc "%.\\1405986.hkl">
REM </olex2.extras>

Cu1   3     0.91008  0.35296  0.15117  11.00000  0.01735  0.03737  0.01996 =
 0.00122 -0.00116 -0.00613 
O1    5     0.69373  0.25865  0.24178  11.00000  0.02282  0.04804  0.02537 =
 0.00221 -0.00127 -0.01165 
O2    5     0.67314  0.18368  0.39393  11.00000  0.03661  0.04712  0.02857 =
 0.01238 -0.00022 -0.00466 
O3    5     0.67407  0.33223  0.03984  11.00000  0.01575  0.03663  0.02384 =
 -0.00150  0.00087 -0.00520 

O4    5     1.12290  0.12878  0.11962  11.00000  0.02979  0.05326  0.02372 =
 0.00311  0.00526  0.01207 

O5    5     0.69531  0.53873  0.20191  11.00000  0.07611  0.04948  0.03985 =
 -0.02031 -0.01312  0.02960 
H5A   2     0.74223  0.57554  0.25813  11.00000  0.05493 
H5B   2     0.57650  0.59338  0.17269  11.00000  0.05259 
N1    4     1.14648  0.36959  0.26789  11.00000  0.02441  0.04720  0.02737 =
 0.00337 -0.00804 -0.00677 
H1A   2     1.31974  0.33405  0.25451  11.00000  0.05448 
H1B   2     1.20522  0.46219  0.28302  11.00000  0.04418 
N2    4     1.13800  0.43461  0.05259  11.00000  0.01864  0.02347  0.03089 =
 -0.00117  0.00278 -0.00298 
H2C   2     1.17217  0.52519  0.07157  11.00000  0.02263 
H2D   2     1.28873  0.36910  0.03649  11.00000  0.03039 
C1    1     0.78102  0.24596  0.32956  11.00000  0.02450  0.03033  0.02599 =
 -0.00070 -0.00007 -0.00008 
C2    1     1.02916  0.31288  0.35525  11.00000  0.02301  0.03835  0.02980 =
 0.00108 -0.00275 -0.00003 
H2A   2     0.95851  0.37851  0.40603  11.00000  0.10634 
H2B   2     1.18056  0.24654  0.38302  11.00000  0.03583 
C3    1     0.74656  0.37800 -0.04182  11.00000  0.01892  0.03021  0.02247 =
 -0.00199  0.00137 -0.00132 
C4    1     1.00220  0.44605 -0.04268  11.00000  0.02168  0.03915  0.02851 =
 0.00278 -0.00018 -0.00664 
H4A   2     1.10260  0.40421 -0.10369  11.00000  0.04434 
H4B   2     0.96101  0.54593 -0.06489  11.00000  0.10572 
HKLF 4

END
Q1 1 0.83333 0.63889 -0.03333 11 0.05 0.4
Q4 1 0.61111 0.63889 0.13333 11 0.05 0.36
Q2 1 1.38889 0.44444 -0.04444 11 0.05 0.39
Q3 1 1.277778 0.222222 0.244444 11 0.05 0.38
Q5 1 0.666667 0.638889 0.288889 11 0.05 0.36

  REM The information below was added by Olex2.
  REM
  REM R1 = 0.0375 for 1439 Fo > 4sig(Fo) and 0.0468 for all 1644 data
  REM 149 parameters refined using 0 restraints
  REM Highest difference peak 0.4005, deepest hole -0.5303
  REM Mean Shift 0.0001, Max Shift 0.0009.

  REM +++ Tabular Listing of Refinement Information +++
  REM R1_all = 0.0468
  REM R1_gt = 0.0375
  REM wR_ref = 0.0813
  REM GOOF = 0.9739
  REM Shift_max = 0.0009
  REM Shift_mean = 0.0001
  REM Reflections_all = 1644
  REM Reflections_gt = 1439
  REM Parameters = 149
  REM Hole = -0.5303
  REM Peak = 0.4005
  REM Flack = 0.02(3)

  
;
_olex2_submission_special_instructions  'No special instructions were received'

# start Validation Reply Form
_vrf_CELL003_shelx
;
PROBLEM: _cell_measurement_reflns_used is missing
RESPONSE: This information was not available in the original CIF 
file (CCDC-1405986).
;
_vrf_CELL004_shelx
;
PROBLEM: _cell_measurement_theta_min is missing
RESPONSE: This information was not available in the original CIF 
file (CCDC-1405986).
;
_vrf_CELL005_shelx
;
PROBLEM: _cell_measurement_theta_max is missing
RESPONSE: This information was not available in the original CIF 
file (CCDC-1405986).
;
_vrf_EXPT005_shelx
;
PROBLEM: _exptl_crystal_description is missing
RESPONSE: This information was not available in the original CIF 
file (CCDC-1405986).
;
_vrf_EXPT010_shelx
;
PROBLEM: _exptl_crystal_colour (_pd_char_colour for powder) is missing
RESPONSE: This information was not available in the original CIF 
file (CCDC-1405986).
;
_vrf_DIFF003_shelx
;
PROBLEM: _diffrn_measurement_device_type is missing
RESPONSE: This information was not available in the original CIF 
file (CCDC-1405986).
;
_vrf_DIFF005_shelx
;
PROBLEM: _diffrn_measurement_method is missing
RESPONSE: This information was not available in the original CIF 
file (CCDC-1405986).
;
_vrf_DIFF019_shelx
;
PROBLEM: _diffrn_standards_number is missing
RESPONSE: This information was not available in the original CIF 
file (CCDC-1405986).
;
_vrf_DIFF020_shelx
;
PROBLEM: _diffrn_standards_interval_count and
RESPONSE: This information was not available in the original CIF 
file (CCDC-1405986).
;
_vrf_DIFF022_shelx
;
PROBLEM: _diffrn_standards_decay_% is missing
RESPONSE: This information was not available in the original CIF 
file (CCDC-1405986).
;
_vrf_ABSTY01_shelx
;
PROBLEM: The absorption correction should be one of the following
RESPONSE: This information was not available in the original CIF 
file (CCDC-1405986).
;
_vrf_PLAT057_shelx
;
PROBLEM: Correction for Absorption Required   RT(exp) ...       1.91 Do !  
RESPONSE: This information was not available in the original CIF 
file (CCDC-1405986).
;
_vrf_PLAT183_shelx
;
PROBLEM: Missing _cell_measurement_reflns_used Value ....     Please Do !  
RESPONSE: This information was not available in the original CIF 
file (CCDC-1405986).
;
_vrf_PLAT184_shelx
;
PROBLEM: Missing _cell_measurement_theta_min   Value ....     Please Do !  
RESPONSE: This information was not available in the original CIF 
file (CCDC-1405986).
;
_vrf_PLAT185_shelx
;
PROBLEM: Missing _cell_measurement_theta_max   Value ....     Please Do !  
RESPONSE: This information was not available in the original CIF 
file (CCDC-1405986).
;
_vrf_PLAT699_shelx
;
PROBLEM: Missing _exptl_crystal_description Value .......     Please Do !  
RESPONSE: This information was not available in the original CIF 
file (CCDC-1405986).
;
# end Validation Reply Form
