# Supplementary material for: Improving Polymeric Structures with Hirshfeld Atom Refinement: A Study on MOFs and COFs
Source: ACS Mater Au. 2025 Jul 31;5(5):767–71. doi: 10.1021/acsmaterialsau.5c00076 (PMC12426777; doi:10.1021/acsmaterialsau.5c00076)
Supplement: Supplementary file 1 [file mg5c00076_si_001.zip › CIFs/CUGLYM08_IAM-rerefined.cif]

data_shelx
_audit_creation_date               2024-04-16
_audit_creation_method
;
Olex2 1.3
(compiled 2020.11.12 svn.r5f609507 for OlexSys, GUI svn.r6408)
;
_audit_contact_author_address      ?
_audit_contact_author_email        ?
_audit_contact_author_name         ''
_audit_contact_author_phone        ?
_publ_contact_author_id_orcid      ?
_publ_section_references
;
Bourhis, L.J., Dolomanov, O.V., Gildea, R.J., Howard, J.A.K., Puschmann, H.
 (2015). Acta Cryst. A71, 59-75.

Dolomanov, O.V., Bourhis, L.J., Gildea, R.J, Howard, J.A.K. & Puschmann, H.
 (2009), J. Appl. Cryst. 42, 339-341.
;
_chemical_formula_moiety           'C4 H10 Cu N2 O5'
_chemical_formula_sum              'C4 H10 Cu N2 O5'
_chemical_formula_weight           229.680
_chemical_absolute_configuration   unk
loop_
  _atom_type_symbol
  _atom_type_scat_dispersion_real
  _atom_type_scat_dispersion_imag
  _atom_type_scat_Cromer_Mann_a1
  _atom_type_scat_Cromer_Mann_a2
  _atom_type_scat_Cromer_Mann_a3
  _atom_type_scat_Cromer_Mann_a4
  _atom_type_scat_Cromer_Mann_b1
  _atom_type_scat_Cromer_Mann_b2
  _atom_type_scat_Cromer_Mann_b3
  _atom_type_scat_Cromer_Mann_b4
  _atom_type_scat_Cromer_Mann_c
  _atom_type_scat_source
  _atom_type_scat_dispersion_source
 H 0.00000 0.00000 0.49300 0.32291 0.14019 0.04081 10.51090 26.12570 3.14236
 57.79970 0.0030380000826
 'International Tables Volume C Table 6.1.1.4 (pp. 500-502)' custom
 C 0.00330 0.00160 2.31000 1.02000 1.58860 0.86500 20.84390 10.20750 0.56870
 51.65120 0.215599998832
 'International Tables Volume C Table 6.1.1.4 (pp. 500-502)' custom
 Cu 0.32010 1.26510 13.33800 7.16760 5.61580 1.67350 3.58280 0.24700 11.39660
 64.81260 1.19099998474
 'International Tables Volume C Table 6.1.1.4 (pp. 500-502)' custom
 O 0.01060 0.00600 3.04850 2.28680 1.54630 0.86700 13.27710 5.70110 0.32390
 32.90890 0.250800013542
 'International Tables Volume C Table 6.1.1.4 (pp. 500-502)' custom
 N 0.00610 0.00330 12.21260 3.13220 2.01250 1.16630 0.00570 9.89330 28.99750
 0.58260 -11.5290002823
 'International Tables Volume C Table 6.1.1.4 (pp. 500-502)' custom

_space_group_crystal_system        'orthorhombic'
_space_group_IT_number             19
_space_group_name_H-M_alt          'P 21 21 21'
_space_group_name_Hall             ' P 2ac 2ab'
loop_
  _space_group_symop_id
  _space_group_symop_operation_xyz
 1 x,y,z
 2 x+1/2,-y+1/2,-z
 3 -x,y+1/2,-z+1/2
 4 -x+1/2,-y,z+1/2

_symmetry_Int_Tables_number        19
_cell_length_a                     5.0212(7)
_cell_length_b                     10.4206(14)
_cell_length_c                     13.0071(16)
_cell_angle_alpha                  90
_cell_angle_beta                   90
_cell_angle_gamma                  90
_cell_volume                       680.58(16)
_cell_formula_units_Z              4
_cell_measurement_temperature      273(2)
_exptl_absorpt_coefficient_mu      3.194
_exptl_crystal_density_diffrn      2.242
_exptl_crystal_F_000               469.577
_exptl_crystal_size_max            0.586
_exptl_crystal_size_mid            0.216
_exptl_crystal_size_min            0.054
_diffrn_reflns_av_R_equivalents    0.0000
_diffrn_reflns_av_unetI/netI       0.0610
_diffrn_reflns_Laue_measured_fraction_full  1.0000
_diffrn_reflns_Laue_measured_fraction_max  1.0000
_diffrn_reflns_limit_h_max         6
_diffrn_reflns_limit_h_min         -6
_diffrn_reflns_limit_k_max         13
_diffrn_reflns_limit_k_min         0
_diffrn_reflns_limit_l_max         17
_diffrn_reflns_limit_l_min         0
_diffrn_reflns_number              1644
_diffrn_reflns_point_group_measured_fraction_full  1.0000
_diffrn_reflns_point_group_measured_fraction_max  1.0000
_diffrn_reflns_theta_full          25.2417
_diffrn_reflns_theta_max           28.00
_diffrn_reflns_theta_min           2.50
_diffrn_ambient_temperature        273(2)
_diffrn_measured_fraction_theta_full  1.0000
_diffrn_measured_fraction_theta_max  1.0000
_diffrn_radiation_type             'Mo K\a'
_diffrn_radiation_wavelength       0.71073
_reflns_Friedel_coverage           1.000
_reflns_limit_h_max                6
_reflns_limit_h_min                -6
_reflns_limit_k_max                13
_reflns_limit_k_min                -13
_reflns_limit_l_max                17
_reflns_limit_l_min                -16
_reflns_number_gt                  1439
_reflns_number_total               1644
_reflns_threshold_expression       I>=2u(I)
_computing_molecular_graphics      'Olex2 1.3 (Dolomanov et al., 2009)'
_computing_publication_material    'Olex2 1.3 (Dolomanov et al., 2009)'
_computing_structure_refinement    'olex2.refine 1.3 (Bourhis et al., 2015)'
_refine_diff_density_max           0.4692
_refine_diff_density_min           -0.5433
_refine_diff_density_rms           0.1225
_refine_ls_abs_structure_details  
 'Flack, H. D. (1983). Acta Cryst. A39, 876-881.'
_refine_ls_abs_structure_Flack     0.02(3)
_refine_ls_d_res_high              0.7570
_refine_ls_d_res_low               8.1326
_refine_ls_goodness_of_fit_ref     1.0430
_refine_ls_hydrogen_treatment      refall
_refine_ls_matrix_type             full
_refine_ls_number_constraints      0
_refine_ls_number_parameters       149
_refine_ls_number_reflns           1644
_refine_ls_number_restraints       0
_refine_ls_R_factor_all            0.0490
_refine_ls_R_factor_gt             0.0398
_refine_ls_restrained_S_all        1.0430
_refine_ls_shift/su_max            0.0005
_refine_ls_shift/su_mean           0.0000
_refine_ls_structure_factor_coef   Fsqd
_refine_ls_weighting_details      
 'w=1/[\s^2^(Fo^2^)+(0.0375P)^2^] where P=(Fo^2^+2Fc^2^)/3'
_refine_ls_weighting_scheme        calc
_refine_ls_wR_factor_gt            0.0816
_refine_ls_wR_factor_ref           0.0870
_olex2_refinement_description
;
;
loop_
  _atom_site_label
  _atom_site_type_symbol
  _atom_site_fract_x
  _atom_site_fract_y
  _atom_site_fract_z
  _atom_site_U_iso_or_equiv
  _atom_site_adp_type
  _atom_site_occupancy
  _atom_site_refinement_flags_posn
 Cu1 Cu 0.91012(11) 0.35298(6) 0.15116(4) 0.02516(16) Uani 1.000000 .
 O1 O 0.6941(6) 0.2588(3) 0.2414(2) 0.0306(8) Uani 1.000000 .
 O2 O 0.6734(8) 0.1837(4) 0.3944(2) 0.0365(9) Uani 1.000000 .
 O3 O 0.6738(6) 0.3319(3) 0.0398(2) 0.0241(7) Uani 1.000000 .
 O4 O 1.1239(7) 0.1286(4) 0.1197(2) 0.0340(8) Uani 1.000000 .
 O5 O 0.6966(13) 0.5379(5) 0.2019(4) 0.0574(16) Uani 1.000000 .
 H5A H 0.731(13) 0.556(6) 0.243(4) 0.04(2) Uiso 1.000000 .
 H5B H 0.594(13) 0.563(5) 0.177(4) 0.027(18) Uiso 1.000000 .
 N1 N 1.1453(9) 0.3690(5) 0.2679(3) 0.0320(10) Uani 1.000000 .
 H1A H 1.270(11) 0.333(5) 0.251(4) 0.026(16) Uiso 1.000000 .
 H1B H 1.177(11) 0.448(5) 0.277(4) 0.033(16) Uiso 1.000000 .
 N2 N 1.1368(8) 0.4345(4) 0.0526(3) 0.0241(8) Uani 1.000000 .
 H2C H 1.159(10) 0.508(5) 0.072(3) 0.021(13) Uiso 1.000000 .
 H2D H 1.245(10) 0.383(5) 0.041(4) 0.020(14) Uiso 1.000000 .
 C1 C 0.7807(10) 0.2461(5) 0.3300(3) 0.0269(10) Uani 1.000000 .
 C2 C 1.0286(9) 0.3122(5) 0.3550(4) 0.0295(10) Uani 1.000000 .
 H2A H 0.977(13) 0.371(7) 0.393(5) 0.06(2) Uiso 1.000000 .
 H2B H 1.161(9) 0.250(4) 0.381(3) 0.011(11) Uiso 1.000000 .
 C3 C 0.7458(9) 0.3783(4) -0.0421(3) 0.0234(10) Uani 1.000000 .
 C4 C 1.0018(10) 0.4456(6) -0.0426(4) 0.0286(11) Uani 1.000000 .
 H4A H 1.080(11) 0.411(4) -0.095(3) 0.019(12) Uiso 1.000000 .
 H4B H 0.981(14) 0.530(6) -0.063(5) 0.06(2) Uiso 1.000000 .

loop_
  _atom_site_aniso_label
  _atom_site_aniso_U_11
  _atom_site_aniso_U_22
  _atom_site_aniso_U_33
  _atom_site_aniso_U_12
  _atom_site_aniso_U_13
  _atom_site_aniso_U_23
 Cu1 0.0174(2) 0.0381(3) 0.0200(2) -0.0064(3) -0.0015(2) 0.0015(3)
 O1 0.0226(17) 0.046(2) 0.0227(16) -0.0099(16) -0.0013(13) 0.0022(15)
 O2 0.038(2) 0.044(2) 0.0286(17) -0.0022(16) 0.0010(14) 0.0116(16)
 O3 0.0159(14) 0.034(2) 0.0226(15) -0.0045(13) 0.0018(11) -0.0016(14)
 O4 0.0290(19) 0.049(2) 0.0236(15) 0.0090(18) 0.0055(13) 0.0032(14)
 O5 0.079(4) 0.057(3) 0.036(3) 0.036(3) -0.018(3) -0.022(3)
 N1 0.024(2) 0.043(3) 0.029(2) -0.005(2) -0.0054(17) 0.001(2)
 N2 0.017(2) 0.021(2) 0.033(2) -0.0006(18) 0.0016(17) -0.0028(18)
 C1 0.025(2) 0.026(2) 0.031(3) 0.002(2) 0.0017(19) -0.005(2)
 C2 0.024(2) 0.036(3) 0.028(2) 0.0014(19) -0.003(2) 0.001(3)
 C3 0.019(2) 0.025(2) 0.026(2) 0.0011(18) 0.0025(19) -0.0049(19)
 C4 0.024(2) 0.037(3) 0.025(2) -0.005(2) 0.0002(19) 0.003(2)

loop_
  _geom_bond_atom_site_label_1
  _geom_bond_atom_site_label_2
  _geom_bond_distance
  _geom_bond_site_symmetry_2
  _geom_bond_publ_flag
 Cu1 O1 1.876(3) . ?
 Cu1 O3 1.885(3) . ?
 Cu1 O5 2.302(5) . ?
 Cu1 N1 1.931(4) . ?
 Cu1 N2 1.913(4) . ?
 O1 C1 1.238(5) . ?
 O2 C1 1.190(5) . ?
 O3 C3 1.225(5) . ?
 O4 C3 1.182(5) 2 ?
 O5 H5A 0.59(6) . ?
 O5 H5B 0.66(6) . ?
 H5A H5B 1.10(8) . ?
 N1 H1A 0.77(5) . ?
 N1 H1B 0.84(6) . ?
 N1 C2 1.406(7) . ?
 N2 H2C 0.81(5) . ?
 N2 H2D 0.78(5) . ?
 N2 C4 1.417(6) . ?
 C1 C2 1.459(6) . ?
 C2 H2A 0.83(7) . ?
 C2 H2B 0.99(4) . ?
 C3 C4 1.464(6) . ?
 C4 H4A 0.87(5) . ?
 C4 H4B 0.92(6) . ?

loop_
  _geom_angle_atom_site_label_1
  _geom_angle_atom_site_label_2
  _geom_angle_atom_site_label_3
  _geom_angle
  _geom_angle_site_symmetry_1
  _geom_angle_site_symmetry_3
  _geom_angle_publ_flag
 O3 Cu1 O1 93.20(13) . . ?
 O5 Cu1 O1 89.4(2) . . ?
 O5 Cu1 O3 91.41(17) . . ?
 N1 Cu1 O1 84.66(17) . . ?
 N1 Cu1 O3 177.75(18) . . ?
 N1 Cu1 O5 89.3(2) . . ?
 N2 Cu1 O1 174.71(18) . . ?
 N2 Cu1 O3 84.93(15) . . ?
 N2 Cu1 O5 95.6(2) . . ?
 N2 Cu1 N1 97.14(18) . . ?
 C1 O1 Cu1 115.8(3) . . ?
 C3 O3 Cu1 115.9(3) . . ?
 H5A O5 Cu1 113(7) . . ?
 H5B O5 Cu1 124(5) . . ?
 H5B O5 H5A 122(8) . . ?
 H5B H5A O5 30(5) . . ?
 H5A H5B O5 27(4) . . ?
 H1A N1 Cu1 103(4) . . ?
 H1B N1 Cu1 108(4) . . ?
 H1B N1 H1A 112(6) . . ?
 C2 N1 Cu1 110.0(3) . . ?
 C2 N1 H1A 112(4) . . ?
 C2 N1 H1B 112(4) . . ?
 H2C N2 Cu1 107(3) . . ?
 H2D N2 Cu1 104(3) . . ?
 H2D N2 H2C 128(5) . . ?
 C4 N2 Cu1 109.7(3) . . ?
 C4 N2 H2C 105(3) . . ?
 C4 N2 H2D 102(4) . . ?
 O2 C1 O1 123.7(5) . . ?
 C2 C1 O1 117.2(5) . . ?
 C2 C1 O2 119.1(4) . . ?
 C1 C2 N1 112.0(4) . . ?
 H2A C2 N1 108(4) . . ?
 H2A C2 C1 102(5) . . ?
 H2B C2 N1 105(2) . . ?
 H2B C2 C1 110(2) . . ?
 H2B C2 H2A 119(5) . . ?
 O4 C3 O3 124.4(4) 2_455 . ?
 C4 C3 O3 116.9(4) . . ?
 C4 C3 O4 118.7(4) . 2_455 ?
 C3 C4 N2 112.1(4) . . ?
 H4A C4 N2 116(3) . . ?
 H4A C4 C3 101(3) . . ?
 H4B C4 N2 112(4) . . ?
 H4B C4 C3 111(4) . . ?
 H4B C4 H4A 103(5) . . ?

loop_
  _diffrn_refln_index_h
  _diffrn_refln_index_k
  _diffrn_refln_index_l
  _diffrn_refln_intensity_net
  _diffrn_refln_intensity_u
 2 0 0 772.64 46.53
 4 0 0 1486.86 92.14
 6 0 0 224.86 38.53
 1 1 0 2897.77 61.03
 2 1 0 249.1 19.69
 3 1 0 810.89 39.3
 4 1 0 2584.22 96.8
 5 1 0 186.15 28.73
 6 1 0 13.23 11.51
 0 2 0 3782.61 108.37
 1 2 0 10902.64 422.01
 2 2 0 363.2 14.39
 3 2 0 10.5 5.49
 4 2 0 10.01 10.01
 5 2 0 1095.61 59.28
 6 2 0 18.72 18.16
 1 3 0 2030.19 60.15
 2 3 0 159.56 17.78
 3 3 0 3436.3 81.39
 4 3 0 64.34 15.15
 5 3 0 46.05 16.08
 6 3 0 15.08 23.03
 0 4 0 7759.58 220.88
 1 4 0 404.52 18.21
 2 4 0 870.96 27.24
 3 4 0 239.45 15.67
 4 4 0 1515.55 68.09
 5 4 0 375.78 36.74
 6 4 0 445.9 74.15
 1 5 0 81.76 8.83
 2 5 0 1180.53 41.44
 3 5 0 10.67 6.85
 4 5 0 1633.35 58.77
 5 5 0 39.69 14.76
 6 5 0 67.61 22.51
 0 6 0 2127.66 74.31
 1 6 0 114.83 10.68
 2 6 0 591.89 39.55
 3 6 0 24.82 9.69
 4 6 0 461.22 29.26
 5 6 0 413.39 39.72
 1 7 0 1550.46 46.5
 2 7 0 34.12 11.71
 3 7 0 1947.87 118.24
 4 7 0 77.67 19.2
 5 7 0 38.24 16.57
 0 8 0 366 28.19
 1 8 0 1137.08 37.44
 2 8 0 83.67 12.59
 3 8 0 2.74 8.71
 4 8 0 137.07 26.11
 5 8 0 239.14 33.78
 1 9 0 2.52 9.87
 2 9 0 835.63 77.08
 3 9 0 97.17 17.6
 4 9 0 210.71 30.37
 5 9 0 17.94 18.1
 0 10 0 1905 90.5
 1 10 0 8.92 7.93
 2 10 0 9.01 10.72
 3 10 0 32.42 16.5
 4 10 0 182.01 23.94
 1 11 0 178.82 35.69
 2 11 0 49.74 12.84
 3 11 0 147.69 20.31
 0 12 0 -23.28 15.55
 1 12 0 224.2 29.75
 2 12 0 -2.65 10.68
 3 12 0 -9.62 13.88
 1 13 0 29.62 16.51
 2 13 0 7.01 14.67
 1 0 1 7407.39 458.19
 2 0 1 50.8 8.88
 3 0 1 25.2 9.31
 4 0 1 1177.98 79.61
 5 0 1 1607.92 115.67
 6 0 1 -3.01 10.26
 -6 1 1 145.02 22.02
 -5 1 1 259.56 30.11
 -4 1 1 1090.39 53.39
 -3 1 1 609.77 33.01
 -2 1 1 468.72 35.12
 -1 1 1 4152.1 119.02
 0 1 1 4598.93 210.01
 1 1 1 3924.1 112.38
 2 1 1 498.83 21.18
 3 1 1 812.98 39.54
 4 1 1 1134.76 83.51
 5 1 1 290.31 44.61
 6 1 1 175.48 25.53
 -6 2 1 297.38 34.67
 -5 2 1 85.76 26.07
 -4 2 1 987.32 108.88
 -3 2 1 1082.89 48.53
 -2 2 1 2012.81 68.85
 -1 2 1 6316.86 142.54
 0 2 1 5350.72 190.93
 1 2 1 6039.61 183.26
 2 2 1 2217.55 54.45
 3 2 1 1230.08 55.9
 4 2 1 948.44 38.66
 5 2 1 109.17 31.96
 6 2 1 278.97 44.18
 -6 3 1 41.92 17.22
 -5 3 1 694.06 46.73
 -4 3 1 718.38 41.93
 -3 3 1 1101.71 47.55
 -2 3 1 3695.71 93.12
 -1 3 1 3913.3 80.33
 0 3 1 7109.42 162.99
 1 3 1 3420.83 77.1
 2 3 1 3742.07 85.17
 3 3 1 1062.87 40.42
 4 3 1 721.95 42.05
 5 3 1 722.81 47.25
 6 3 1 71.21 18.31
 -6 4 1 61.84 18.85
 -5 4 1 530.53 42.93
 -4 4 1 286.44 28.45
 -3 4 1 1041.61 38.6
 -2 4 1 609.74 27.79
 -1 4 1 7545.43 154.94
 0 4 1 3553.18 75.85
 1 4 1 8212.9 169.02
 2 4 1 667.67 24.29
 3 4 1 1189.2 38.15
 4 4 1 280.22 24.18
 5 4 1 529.03 47.83
 6 4 1 104.5 20.52
 -6 5 1 349.84 40.18
 -5 5 1 42.96 17.59
 -4 5 1 210.34 25.62
 -3 5 1 1924.58 60.36
 -2 5 1 120.79 12.8
 -1 5 1 460.64 17.82
 0 5 1 2679.85 61.12
 1 5 1 609.38 48.71
 2 5 1 176.94 16.04
 3 5 1 1942.14 54.96
 4 5 1 265.49 24.99
 5 5 1 85.67 19.74
 6 5 1 283.64 36
 -5 6 1 192.45 27.84
 -4 6 1 362.05 37.86
 -3 6 1 342.22 22.98
 -2 6 1 613.68 24.96
 -1 6 1 1830.71 61.07
 0 6 1 1805.53 46.23
 1 6 1 1816.88 61.17
 2 6 1 671.01 31.39
 3 6 1 423 23.64
 4 6 1 529.39 33.09
 5 6 1 231.08 29.76
 -5 7 1 207.51 32.22
 -4 7 1 388.78 36.92
 -3 7 1 212.72 22.04
 -2 7 1 1332.74 42.31
 -1 7 1 142.54 12.5
 0 7 1 1.3 4.28
 1 7 1 184.8 14.38
 2 7 1 1221.62 54.07
 3 7 1 237.34 23.16
 4 7 1 405.99 38.82
 5 7 1 196.91 29.78
 -5 8 1 123.08 21.69
 -4 8 1 110.49 18.58
 -3 8 1 413.4 31.52
 -2 8 1 341.07 26.4
 -1 8 1 583.41 24.63
 0 8 1 672.9 26.15
 1 8 1 559.14 24.61
 2 8 1 348.59 22.99
 3 8 1 530.57 43.51
 4 8 1 155.33 25.42
 5 8 1 64.83 23.67
 -5 9 1 182.14 35.19
 -4 9 1 47.5 24.33
 -3 9 1 278.73 27.7
 -2 9 1 128.31 17.41
 -1 9 1 295.83 23.44
 0 9 1 496.66 24.14
 1 9 1 278.24 19.85
 2 9 1 161.8 17.98
 3 9 1 259.12 27.16
 4 9 1 87.8 25.5
 5 9 1 125.45 22.65
 -4 10 1 175.19 24.6
 -3 10 1 48.43 23.48
 -2 10 1 50.53 13.45
 -1 10 1 351.17 27.01
 0 10 1 5.46 7.79
 1 10 1 323.88 22.41
 2 10 1 27.44 12.27
 3 10 1 22.34 12.26
 4 10 1 209.95 26.93
 -3 11 1 37.85 14.55
 -2 11 1 125.88 18.15
 -1 11 1 343.85 28.02
 0 11 1 180.73 21.54
 1 11 1 347.44 28.05
 2 11 1 128.14 19.31
 3 11 1 79.93 23.02
 -3 12 1 32.56 17.99
 -2 12 1 26.12 12.31
 -1 12 1 1.87 11.11
 0 12 1 232.19 29.39
 1 12 1 13.8 20.01
 2 12 1 10.52 11.2
 3 12 1 63.79 16.85
 -2 13 1 30.39 43.06
 -1 13 1 101.64 40.42
 0 13 1 86.79 24.97
 1 13 1 43.5 19.17
 2 13 1 69.14 19.24
 0 0 2 1803.88 44.39
 1 0 2 158.1 15.39
 2 0 2 122.26 14.57
 3 0 2 4518.19 202.03
 4 0 2 143.89 21.25
 5 0 2 257.97 41.49
 6 0 2 95.14 18.52
 -6 1 2 173.25 39.79
 -5 1 2 1263.43 51.44
 -4 1 2 657.92 39.32
 -3 1 2 700.51 52.61
 -2 1 2 660.65 39.96
 -1 1 2 3832.27 92.85
 0 1 2 3244.65 63.53
 1 1 2 3802.97 80.69
 2 1 2 485.72 17.55
 3 1 2 715.12 26.4
 4 1 2 681.19 32.61
 5 1 2 1185.66 85.75
 6 1 2 160.53 23.8
 -6 2 2 53.21 13.43
 -5 2 2 107.22 20.71
 -4 2 2 2075.03 83.19
 -3 2 2 1231.98 51.41
 -2 2 2 5209.04 155.55
 -1 2 2 1227.88 33.17
 0 2 2 1562.89 37.06
 1 2 2 1121.32 29.57
 2 2 2 5153.08 115.31
 3 2 2 1248.82 49.62
 4 2 2 2159.93 68.55
 5 2 2 112.87 35.9
 6 2 2 56.43 21.99
 -6 3 2 374.92 38.67
 -5 3 2 192.12 26.47
 -4 3 2 619.29 38.39
 -3 3 2 799.71 39.11
 -2 3 2 795.03 34.58
 -1 3 2 2607.28 68.07
 0 3 2 4009.72 104
 1 3 2 2917.93 66.13
 2 3 2 976.04 30.18
 3 3 2 776.13 29.05
 4 3 2 671.71 34.93
 5 3 2 248.27 30.08
 6 3 2 296.12 42.48
 -6 4 2 32.05 16.71
 -5 4 2 99.54 20.93
 -4 4 2 1182.05 98.47
 -3 4 2 1528.77 62.48
 -2 4 2 1866.36 55.66
 -1 4 2 1364.5 45.92
 0 4 2 278.46 13.21
 1 4 2 1624.45 42.84
 2 4 2 1717.15 47.3
 3 4 2 1614.88 48.3
 4 4 2 1254.65 51.5
 5 4 2 71.71 17.46
 6 4 2 -8.89 11.55
 -6 5 2 2.22 16.88
 -5 5 2 554.99 48.53
 -4 5 2 19.58 11.31
 -3 5 2 71.68 14.31
 -2 5 2 426.65 18.27
 -1 5 2 3291.82 73.65
 0 5 2 371 14.6
 1 5 2 3421.66 81.03
 2 5 2 530.22 23.11
 3 5 2 74.87 11.65
 4 5 2 69.36 13.87
 5 5 2 669.31 47.21
 6 5 2 -1.22 30.33
 -5 6 2 123.88 23.08
 -4 6 2 233.76 45.08
 -3 6 2 1061.54 44.15
 -2 6 2 2462.03 75.78
 -1 6 2 1220.63 53.98
 0 6 2 -2.89 3.45
 1 6 2 1291.86 44.92
 2 6 2 2641.31 85.27
 3 6 2 1133.32 40.74
 4 6 2 212.8 24.93
 5 6 2 88.72 17.36
 -5 7 2 77.71 18.76
 -4 7 2 305.28 28.46
 -3 7 2 213.45 22.27
 -2 7 2 1018.49 50.05
 -1 7 2 194.42 13.77
 0 7 2 1237.17 36.59
 1 7 2 179.44 14.4
 2 7 2 948.39 92.3
 3 7 2 254.46 24.53
 4 7 2 244.98 27.31
 5 7 2 83.75 21.05
 -5 8 2 61.36 25.73
 -4 8 2 412.23 51.17
 -3 8 2 437.13 32.56
 -2 8 2 871.04 39.22
 -1 8 2 287.06 17.49
 0 8 2 650.54 25.2
 1 8 2 340.97 20.11
 2 8 2 878.4 56.8
 3 8 2 428.87 32.45
 4 8 2 434.52 105.15
 5 8 2 64.29 19.97
 -4 9 2 116.48 28.43
 -3 9 2 -5.59 10.22
 -2 9 2 10.31 9.3
 -1 9 2 726.04 34.48
 0 9 2 680.75 27.72
 1 9 2 688.41 31.63
 2 9 2 12.13 9.15
 3 9 2 32.67 15.37
 4 9 2 118.84 27.57
 -4 10 2 41.58 19.23
 -3 10 2 428.81 33.84
 -2 10 2 304.14 26.98
 -1 10 2 253.07 23.92
 0 10 2 133.06 16.8
 1 10 2 208.56 19.16
 2 10 2 282.23 28.17
 3 10 2 412.2 33.55
 4 10 2 43.05 15.13
 -3 11 2 51.6 17.38
 -2 11 2 108.51 30.4
 -1 11 2 130.75 18.3
 0 11 2 139.84 18.92
 1 11 2 161.38 27.01
 2 11 2 135.6 37.32
 3 11 2 39.16 13.58
 -3 12 2 15.27 16.09
 -2 12 2 125.21 25.29
 -1 12 2 3.22 15.81
 0 12 2 9.78 11.94
 1 12 2 1.15 12.33
 2 12 2 203.07 28.22
 3 12 2 6.88 12.49
 -2 13 2 46.71 19.36
 -1 13 2 128.4 32.39
 0 13 2 216.17 30.49
 1 13 2 26.54 17.53
 2 13 2 82.26 17.3
 1 0 3 835.57 19.7
 2 0 3 6409.4 205.49
 3 0 3 66.92 11.46
 4 0 3 1449.03 141.05
 5 0 3 212.64 39.22
 6 0 3 27.54 13.73
 -6 1 3 486.62 40.14
 -5 1 3 488.87 31.85
 -4 1 3 1220.95 56.35
 -3 1 3 338.24 36.37
 -2 1 3 2876.14 147.2
 -1 1 3 156.76 8.85
 0 1 3 23.92 3.52
 1 1 3 234.18 6.38
 2 1 3 2831.42 59.3
 3 1 3 324.11 16.23
 4 1 3 1077.98 53.5
 5 1 3 428.73 52.74
 6 1 3 502.95 59.62
 -6 2 3 51.86 12.78
 -5 2 3 58.16 16.12
 -4 2 3 179.32 23
 -3 2 3 6205.37 185.26
 -2 2 3 879.58 35.71
 -1 2 3 2030.55 45.89
 0 2 3 138.33 6.06
 1 2 3 2116.32 49.65
 2 2 3 952.09 29.49
 3 2 3 5760.42 131.13
 4 2 3 168.92 16.67
 5 2 3 9.86 15.12
 6 2 3 29.58 19.85
 -6 3 3 179.11 28.25
 -5 3 3 674.36 44.14
 -4 3 3 199.31 23.65
 -3 3 3 213.93 19.78
 -2 3 3 1439.24 71.67
 -1 3 3 3485.86 87.23
 0 3 3 241.4 10.9
 1 3 3 3623.06 81.36
 2 3 3 1573.2 43.49
 3 3 3 167.51 18.01
 4 3 3 223.61 18.84
 5 3 3 606.48 43.89
 6 3 3 80.58 26.41
 -6 4 3 31.33 36.16
 -5 4 3 383.23 35.55
 -4 4 3 410.45 30.69
 -3 4 3 825.79 40.52
 -2 4 3 3807.91 98.8
 -1 4 3 680.68 25.67
 0 4 3 78.24 7.21
 1 4 3 680.83 24.3
 2 4 3 3841.55 90.62
 3 4 3 989.98 36.48
 4 4 3 330.42 23.52
 5 4 3 406.36 38.57
 6 4 3 -7.59 13.41
 -6 5 3 515.49 73.84
 -5 5 3 56.36 23.89
 -4 5 3 531.58 84.94
 -3 5 3 204.47 18.19
 -2 5 3 558.23 26.57
 -1 5 3 1003.31 34.92
 0 5 3 5965.82 151.72
 1 5 3 1133.49 41.67
 2 5 3 626.46 26.12
 3 5 3 198.79 17.9
 4 5 3 637.61 36.96
 5 5 3 73.17 20.21
 6 5 3 479.99 46.53
 -5 6 3 114.71 19.53
 -4 6 3 179.48 20.8
 -3 6 3 1386.39 57.47
 -2 6 3 1710.43 64.41
 -1 6 3 521.57 24.19
 0 6 3 109.34 9.14
 1 6 3 672.22 30.69
 2 6 3 1813.96 54.09
 3 6 3 1244.08 44.55
 4 6 3 282.27 28.41
 5 6 3 115.11 19.65
 -5 7 3 408.8 47.49
 -4 7 3 42.89 19.76
 -3 7 3 39.07 12.54
 -2 7 3 470.83 28.38
 -1 7 3 2460.04 72.35
 0 7 3 74.74 8.89
 1 7 3 3009.38 136.05
 2 7 3 406.65 24.05
 3 7 3 73.06 13.26
 4 7 3 86.92 17.87
 5 7 3 373.89 41.34
 -5 8 3 55.02 24.64
 -4 8 3 123.99 26.22
 -3 8 3 843.85 45.44
 -2 8 3 7.35 6.94
 -1 8 3 179.37 17.86
 0 8 3 287.04 16.84
 1 8 3 252.54 18
 2 8 3 25.01 12.92
 3 8 3 874.25 46.01
 4 8 3 86.88 34.82
 5 8 3 83.89 25.77
 -4 9 3 365.38 62.75
 -3 9 3 107.89 22.71
 -2 9 3 331.65 26.67
 -1 9 3 61.08 12.66
 0 9 3 828.08 38.41
 1 9 3 95.9 12.94
 2 9 3 351.7 36.84
 3 9 3 156.87 33.96
 4 9 3 281.25 43.91
 -4 10 3 225.4 34.13
 -3 10 3 36.61 17.78
 -2 10 3 350.61 37.83
 -1 10 3 51.14 12.58
 0 10 3 128.34 17.2
 1 10 3 38.38 10.87
 2 10 3 436.28 31.17
 3 10 3 64.29 14.62
 4 10 3 233.96 28.45
 -3 11 3 -14.13 14.72
 -2 11 3 126.09 23.61
 -1 11 3 104.48 16.75
 0 11 3 82.59 15.8
 1 11 3 132.3 19.88
 2 11 3 124.49 18.41
 3 11 3 17.16 12.77
 -3 12 3 151.26 44.31
 -2 12 3 51.2 18.43
 -1 12 3 148.52 27.26
 0 12 3 16.34 12.89
 1 12 3 145.84 25.83
 2 12 3 11.86 13.12
 3 12 3 176.89 28.62
 -1 13 3 156.98 29.46
 0 13 3 24.93 22.95
 1 13 3 105.89 30.98
 0 0 4 3520.38 94.9
 1 0 4 5251.47 97.18
 2 0 4 3077.53 70.47
 3 0 4 1833.34 59.67
 4 0 4 818.91 98.63
 5 0 4 31.37 15.44
 6 0 4 564.65 40.19
 -6 1 4 201.12 26.72
 -5 1 4 323.11 42.72
 -4 1 4 192.1 23.78
 -3 1 4 1834.3 75.34
 -2 1 4 2328.67 65.16
 -1 1 4 1203.68 27.96
 0 1 4 1867.51 43.85
 1 1 4 1233.35 24.57
 2 1 4 2271 50.15
 3 1 4 1844.14 51.98
 4 1 4 132.16 17.92
 5 1 4 247.17 40.97
 6 1 4 194.04 35.48
 -6 2 4 69.4 17.75
 -5 2 4 338.28 27.89
 -4 2 4 138.1 20.29
 -3 2 4 248.18 21.01
 -2 2 4 5144.77 110.28
 -1 2 4 2907.59 69.12
 0 2 4 1464.39 37.57
 1 2 4 3275.35 70.7
 2 2 4 5051.03 112.2
 3 2 4 274.61 18.16
 4 2 4 136.5 15.52
 5 2 4 421.79 52.2
 6 2 4 64.55 20.3
 -6 3 4 565.61 94.13
 -5 3 4 42.28 14.89
 -4 3 4 391.48 37.09
 -3 3 4 2509.98 72.62
 -2 3 4 508.12 20.91
 -1 3 4 1065.09 30.49
 0 3 4 82.11 6.86
 1 3 4 1090.74 34.2
 2 3 4 590.52 23.28
 3 3 4 2481.32 66.84
 4 3 4 437.61 25.42
 5 3 4 5.5 15.71
 6 3 4 475.95 60.28
 -6 4 4 278.18 50.08
 -5 4 4 153.74 20.33
 -4 4 4 605.39 32.19
 -3 4 4 533.12 43.65
 -2 4 4 691.41 27.42
 -1 4 4 3483.23 88.53
 0 4 4 3937.69 90.64
 1 4 4 3660.36 85.97
 2 4 4 741.48 28.14
 3 4 4 555.56 26.43
 4 4 4 599.55 29.61
 5 4 4 61 15.41
 6 4 4 208.58 40.73
 -5 5 4 352.07 40.81
 -4 5 4 663.04 35.81
 -3 5 4 389.92 23.78
 -2 5 4 827 33.73
 -1 5 4 1949.43 56.31
 0 5 4 314.83 15.57
 1 5 4 1816.78 51.26
 2 5 4 1014.96 35.87
 3 5 4 430.52 25.57
 4 5 4 636.29 33.15
 5 5 4 373.26 33.77
 -5 6 4 223.21 34.36
 -4 6 4 313.76 49.41
 -3 6 4 322.68 33.83
 -2 6 4 297.26 21.95
 -1 6 4 172.52 16.69
 0 6 4 2199.46 53.99
 1 6 4 187.91 15.63
 2 6 4 298.13 21.08
 3 6 4 362.18 25.15
 4 6 4 238.66 31.3
 5 6 4 274.7 47.2
 -5 7 4 6.99 47.13
 -4 7 4 395.12 41.28
 -3 7 4 1072.92 46.58
 -2 7 4 67.48 12.55
 -1 7 4 793.76 32.88
 0 7 4 887.81 28.86
 1 7 4 904.31 34.04
 2 7 4 58.3 11.44
 3 7 4 1023.69 45.69
 4 7 4 348.69 32.97
 5 7 4 11.12 14.83
 -5 8 4 201.6 34.84
 -4 8 4 144.35 28.09
 -3 8 4 88.82 20.91
 -2 8 4 554.46 31.38
 -1 8 4 445.79 27.92
 0 8 4 38.54 8.89
 1 8 4 489.7 24.05
 2 8 4 682.97 38.02
 3 8 4 64.18 13.62
 4 8 4 178.15 28.9
 5 8 4 184.33 49.96
 -4 9 4 45.84 21.33
 -3 9 4 81.33 20.89
 -2 9 4 632.3 48.29
 -1 9 4 337.13 29.38
 0 9 4 8.6 6.59
 1 9 4 385.3 29.88
 2 9 4 693.8 54.19
 3 9 4 45.87 26.82
 4 9 4 42.71 20.42
 -4 10 4 102.35 26.51
 -3 10 4 132.61 27.04
 -2 10 4 88.94 21.87
 -1 10 4 49.45 36.07
 0 10 4 174.72 19.64
 1 10 4 62.14 18.16
 2 10 4 49.12 13.16
 3 10 4 220.19 25.38
 4 10 4 116.06 25.28
 -3 11 4 216.48 34.22
 -2 11 4 177.36 28.48
 -1 11 4 146.51 26.08
 0 11 4 364.59 39.81
 1 11 4 151.47 20.72
 2 11 4 205.92 30.06
 3 11 4 186.27 46.08
 -2 12 4 65.8 20.42
 -1 12 4 100.56 21.57
 0 12 4 -4.19 17.2
 1 12 4 169.92 31.22
 2 12 4 105.98 21.15
 -1 13 4 9.69 17.92
 0 13 4 14.01 19.22
 1 13 4 71.39 29.36
 1 0 5 10162.52 182.33
 2 0 5 37.62 6.14
 3 0 5 60.32 9.16
 4 0 5 242.85 23.19
 5 0 5 297.19 26.93
 6 0 5 82.16 16.95
 -6 1 5 92.25 30.77
 -5 1 5 146.54 18.98
 -4 1 5 141.15 21.68
 -3 1 5 1771.27 50.26
 -2 1 5 5384.36 115.75
 -1 1 5 905.08 23.05
 0 1 5 54.46 4.73
 1 1 5 921.59 23.21
 2 1 5 5372.17 104.12
 3 1 5 1796.02 62.22
 4 1 5 141.72 19.42
 5 1 5 156.47 25.28
 6 1 5 170.06 35.65
 -6 2 5 1088.01 99.48
 -5 2 5 17.38 9.18
 -4 2 5 15.29 8.39
 -3 2 5 484.88 23.46
 -2 2 5 2151.34 52.77
 -1 2 5 1429.38 37.93
 0 2 5 2009.73 49.41
 1 2 5 1352.48 31.43
 2 2 5 2199.21 48.68
 3 2 5 507.4 23.97
 4 2 5 93.46 17.02
 5 2 5 3.9 13.04
 6 2 5 808.75 73.04
 -6 3 5 28.02 16.24
 -5 3 5 -20.55 13.7
 -4 3 5 458.11 27.27
 -3 3 5 457.43 23.2
 -2 3 5 5405.72 163.56
 -1 3 5 2111.78 54.04
 0 3 5 836.59 21.84
 1 3 5 2188.92 54.68
 2 3 5 5220 118.5
 3 3 5 382.21 22.68
 4 3 5 396.22 34.77
 5 3 5 10.84 33.01
 6 3 5 39.18 20.87
 -6 4 5 316.02 32.58
 -5 4 5 927.3 57.86
 -4 4 5 208.44 19.53
 -3 4 5 15.69 7.2
 -2 4 5 1045.51 38.13
 -1 4 5 1719.83 65.54
 0 4 5 741.88 24.58
 1 4 5 1761.91 48.7
 2 4 5 1165.99 38.21
 3 4 5 10.63 7.48
 4 4 5 267.53 22.44
 5 4 5 1001.76 51.62
 6 4 5 307.86 51.17
 -5 5 5 188.82 30.91
 -4 5 5 45.52 17.81
 -3 5 5 1421.61 54.75
 -2 5 5 223.28 18.19
 -1 5 5 840.11 92.19
 0 5 5 225.99 13.32
 1 5 5 857.91 31.19
 2 5 5 243.33 18.36
 3 5 5 1350.77 47.53
 4 5 5 77.6 14.16
 5 5 5 183.26 33.16
 -5 6 5 357.8 42.59
 -4 6 5 223.65 32.05
 -3 6 5 1.66 11.68
 -2 6 5 25.6 8.65
 -1 6 5 1523.24 48.6
 0 6 5 954.45 27.13
 1 6 5 1777.79 51.89
 2 6 5 12.28 10.62
 3 6 5 18.33 10.96
 4 6 5 215.47 27.37
 5 6 5 431.85 37.52
 -5 7 5 26.66 28.99
 -4 7 5 410.89 70.28
 -3 7 5 151.04 26.04
 -2 7 5 1563.42 79.59
 -1 7 5 28.6 11.22
 0 7 5 95.77 9.56
 1 7 5 26.64 8.21
 2 7 5 1619.33 53.51
 3 7 5 104.12 16.83
 4 7 5 426.99 36.99
 5 7 5 -11.9 14.9
 -5 8 5 149.38 58.52
 -4 8 5 134.13 26.64
 -3 8 5 274.87 34.73
 -2 8 5 368.11 36.3
 -1 8 5 105.47 20.72
 0 8 5 1036.08 40.89
 1 8 5 195.66 17.41
 2 8 5 434.75 28.23
 3 8 5 236.32 23.85
 4 8 5 130.13 22.78
 5 8 5 242.95 34.36
 -4 9 5 33.84 48.04
 -3 9 5 355.48 41.41
 -2 9 5 230.68 31.55
 -1 9 5 255.01 42.96
 0 9 5 112.24 14.77
 1 9 5 290 24.92
 2 9 5 253.51 34.96
 3 9 5 351.73 34.11
 4 9 5 31.17 17.81
 -4 10 5 -10.07 19.24
 -3 10 5 33.52 19.36
 -2 10 5 41.17 18.07
 -1 10 5 419.22 40.27
 0 10 5 42.85 18.47
 1 10 5 569.07 34.32
 2 10 5 60.83 15.19
 3 10 5 7.41 14.97
 4 10 5 42.14 19.49
 -3 11 5 133.22 29.07
 -2 11 5 219.94 33.5
 -1 11 5 24.6 15.79
 0 11 5 13.09 14.95
 1 11 5 34.26 17.02
 2 11 5 251.7 28.2
 3 11 5 246.07 32.9
 -2 12 5 35.63 41.72
 -1 12 5 30.25 17.44
 0 12 5 123.44 25.31
 1 12 5 11.32 15.63
 2 12 5 87.85 28.41
 -1 13 5 52.41 20.61
 0 13 5 0.42 18.26
 1 13 5 86.75 29.58
 0 0 6 1091.12 35.49
 1 0 6 298.34 10.57
 2 0 6 1425.33 34.69
 3 0 6 771.44 28.36
 4 0 6 129.85 18.24
 5 0 6 415.21 26.44
 6 0 6 597.79 69.44
 -6 1 6 98.32 25.57
 -5 1 6 92.18 13.82
 -4 1 6 44.91 11.47
 -3 1 6 1339.58 42.59
 -2 1 6 4818.1 95.17
 -1 1 6 3579.83 71.46
 0 1 6 8.77 3.4
 1 1 6 3629.62 72.6
 2 1 6 4824.88 91.74
 3 1 6 1501.58 38.83
 4 1 6 97.09 13.44
 5 1 6 109.14 21.45
 6 1 6 75.96 29.62
 -6 2 6 38.98 17.53
 -5 2 6 735.49 38.85
 -4 2 6 297.36 20.02
 -3 2 6 74.31 8.75
 -2 2 6 2403.63 60.49
 -1 2 6 2177.38 47.22
 0 2 6 156.16 10.77
 1 2 6 2140.78 47.2
 2 2 6 2549.52 75.66
 3 2 6 73.19 10.16
 4 2 6 358.15 29.83
 5 2 6 619.75 40.34
 6 2 6 87.41 29.5
 -6 3 6 337.55 32.23
 -5 3 6 63.92 21.78
 -4 3 6 487.08 38.12
 -3 3 6 1457.98 63.35
 -2 3 6 240.2 18.1
 -1 3 6 1552.91 43.87
 0 3 6 1155.22 34.22
 1 3 6 1663.38 45.03
 2 3 6 356.04 19.27
 3 3 6 1643.2 51.44
 4 3 6 461.34 34.04
 5 3 6 52.01 16.52
 6 3 6 330.19 51.86
 -5 4 6 285.66 35.11
 -4 4 6 367.83 35.03
 -3 4 6 68.93 16.06
 -2 4 6 454.61 21.32
 -1 4 6 951.74 42.99
 0 4 6 1538.46 42.23
 1 4 6 1018.61 33.74
 2 4 6 475.49 23.65
 3 4 6 125.41 15.52
 4 4 6 333.16 26.08
 5 4 6 279.41 37.6
 -5 5 6 315.95 38.4
 -4 5 6 799.22 51.01
 -3 5 6 727.95 44.39
 -2 5 6 1058.36 63.41
 -1 5 6 1412.74 61.37
 0 5 6 98.99 9.44
 1 5 6 1601.19 47.67
 2 5 6 1080.41 39.18
 3 5 6 835.26 36.38
 4 5 6 816.91 38.91
 5 5 6 355.05 43.52
 -5 6 6 493.22 48.43
 -4 6 6 178.22 29.3
 -3 6 6 302.52 32.48
 -2 6 6 668.78 41.97
 -1 6 6 411.25 31.96
 0 6 6 1077.71 35.44
 1 6 6 433.85 26.7
 2 6 6 729.74 43.87
 3 6 6 281.32 24.21
 4 6 6 167.98 20.71
 5 6 6 409.34 38.81
 -5 7 6 9.94 49.86
 -4 7 6 192.19 36.08
 -3 7 6 614.99 47.74
 -2 7 6 6.97 13.82
 -1 7 6 401.33 34.34
 0 7 6 708.92 43.8
 1 7 6 480.96 34.43
 2 7 6 31.29 10.51
 3 7 6 681.31 36.29
 4 7 6 98.39 21.26
 5 7 6 25.4 15.64
 -4 8 6 197.46 35.75
 -3 8 6 52.4 33.25
 -2 8 6 165.83 27.54
 -1 8 6 424.29 37.65
 0 8 6 139.05 25.29
 1 8 6 551.51 33.68
 2 8 6 235.81 22.36
 3 8 6 36.06 12.26
 4 8 6 133.94 23.02
 -4 9 6 51.71 19.68
 -3 9 6 45.9 20.04
 -2 9 6 691.09 50.88
 -1 9 6 357.34 36.99
 0 9 6 6.55 12.88
 1 9 6 483.57 43.47
 2 9 6 710.49 41.69
 3 9 6 51.89 15.45
 4 9 6 70.81 20.12
 -3 10 6 132.89 30.16
 -2 10 6 46.03 18.55
 -1 10 6 22.52 15.79
 0 10 6 432.4 57.87
 1 10 6 27.88 14.49
 2 10 6 24.93 18.54
 3 10 6 196.68 28.15
 -3 11 6 109.02 27.71
 -2 11 6 113.43 28.74
 -1 11 6 53.46 18.05
 0 11 6 141.63 31.5
 1 11 6 144.62 26.9
 2 11 6 99.41 25.32
 3 11 6 185.9 43.91
 -2 12 6 163.7 57.03
 -1 12 6 78.15 22.36
 0 12 6 9.46 42.4
 1 12 6 94.63 22.66
 2 12 6 149.09 30.23
 1 0 7 66.04 5.71
 2 0 7 3447.15 66.5
 3 0 7 116.67 11.29
 4 0 7 755.8 29.33
 5 0 7 76.35 20.93
 6 0 7 -14.52 20.92
 -6 1 7 384.23 57.77
 -5 1 7 231.55 24.19
 -4 1 7 876.04 35.37
 -3 1 7 603.14 25.64
 -2 1 7 489.7 17.67
 -1 1 7 721.64 20.99
 0 1 7 2017.67 46.13
 1 1 7 763.6 22.34
 2 1 7 389.25 18.29
 3 1 7 562.13 21.69
 4 1 7 803.09 43.83
 5 1 7 205.8 25.74
 6 1 7 303.8 52.31
 -5 2 7 121.92 20.09
 -4 2 7 730.6 35.95
 -3 2 7 2415.98 64.91
 -2 2 7 93.53 9.69
 -1 2 7 1613.62 38.8
 0 2 7 1556 42.78
 1 2 7 1693.26 39.76
 2 2 7 88.04 7.78
 3 2 7 2468.07 81.48
 4 2 7 767.1 42.41
 5 2 7 162.2 22.99
 -5 3 7 621.79 39.3
 -4 3 7 308.74 25.63
 -3 3 7 286.24 26.42
 -2 3 7 22.65 6.96
 -1 3 7 1757.78 41.81
 0 3 7 1396.46 40.42
 1 3 7 1681.71 58.47
 2 3 7 9.95 6.22
 3 3 7 290.32 26.45
 4 3 7 304.09 30.07
 5 3 7 704.61 60.58
 -5 4 7 311.72 29.05
 -4 4 7 573.05 42.98
 -3 4 7 799.32 44.22
 -2 4 7 684.71 38.65
 -1 4 7 21.84 7.66
 0 4 7 1245.79 51.06
 1 4 7 15.73 6.12
 2 4 7 689.96 29.17
 3 4 7 708.45 32.99
 4 4 7 672.33 34.8
 5 4 7 288.47 52.63
 -5 5 7 66.32 19.94
 -4 5 7 615.52 46.85
 -3 5 7 427.21 45.38
 -2 5 7 389.96 32.17
 -1 5 7 653.76 33.31
 0 5 7 3482.73 102.46
 1 5 7 768.19 29.87
 2 5 7 411.46 24.28
 3 5 7 509.62 30.24
 4 5 7 581.13 35.01
 5 5 7 15.86 25.89
 -5 6 7 78.1 21.71
 -4 6 7 392.03 40.11
 -3 6 7 608.76 45.7
 -2 6 7 767.91 80.45
 -1 6 7 78.29 17.31
 0 6 7 129.9 21.09
 1 6 7 95.09 12.39
 2 6 7 647.24 32.1
 3 6 7 767.55 37.48
 4 6 7 329.49 34.35
 5 6 7 142.7 35.43
 -5 7 7 268.58 68.38
 -4 7 7 38.85 19.46
 -3 7 7 37.86 17.66
 -2 7 7 153.71 24.58
 -1 7 7 975.91 83.99
 0 7 7 101.87 17.55
 1 7 7 1238.3 52.54
 2 7 7 206.9 22.49
 3 7 7 29.64 12.92
 4 7 7 43.81 14.75
 5 7 7 355.64 49.67
 -4 8 7 90.11 25.61
 -3 8 7 468.51 45.4
 -2 8 7 10.79 13.19
 -1 8 7 277.23 33.15
 0 8 7 258.28 39.66
 1 8 7 335.43 30.2
 2 8 7 9.55 10.36
 3 8 7 472.03 32.99
 4 8 7 84.24 19.65
 -4 9 7 274.59 40.72
 -3 9 7 91.83 24.43
 -2 9 7 163.32 27.64
 -1 9 7 134.18 31.76
 0 9 7 1074.16 61.39
 1 9 7 164.42 28.42
 2 9 7 218.08 28.88
 3 9 7 109.63 23.38
 4 9 7 323.43 45.74
 -3 10 7 36.71 18.25
 -2 10 7 360.78 41.66
 -1 10 7 17.29 13.56
 0 10 7 105.76 24.33
 1 10 7 17.88 15.58
 2 10 7 394.31 44.98
 3 10 7 -17.15 20.44
 -2 11 7 62.46 34.66
 -1 11 7 116.26 37.92
 0 11 7 62.09 21.23
 1 11 7 169.34 29.16
 2 11 7 95.36 29.24
 -1 12 7 86.38 23.19
 0 12 7 5.68 20.54
 1 12 7 97.3 24
 0 0 8 611.62 25.76
 1 0 8 451.27 15.47
 2 0 8 113.4 8.92
 3 0 8 3208.09 72.65
 4 0 8 185.63 18.81
 5 0 8 22.02 17.65
 -5 1 8 811.57 54.57
 -4 1 8 918.78 39.83
 -3 1 8 267.74 18.75
 -2 1 8 279.85 15.93
 -1 1 8 843.2 22.77
 0 1 8 1277.26 30.03
 1 1 8 866.76 25.67
 2 1 8 173.53 10.26
 3 1 8 278.68 19.1
 4 1 8 855.11 46.22
 5 1 8 754.1 47.16
 -5 2 8 -1.14 11.64
 -4 2 8 977.59 43.2
 -3 2 8 293.53 19.89
 -2 2 8 1123.36 32.46
 -1 2 8 418.72 15.83
 0 2 8 1327.55 39.31
 1 2 8 379.83 16.21
 2 2 8 1153.18 38.62
 3 2 8 355.68 36.38
 4 2 8 1038.33 50.72
 5 2 8 6.87 13.43
 -5 3 8 145.96 20.63
 -4 3 8 682.05 35.87
 -3 3 8 281.05 21.98
 -2 3 8 424.81 23.68
 -1 3 8 392.43 16.19
 0 3 8 4021.45 94.19
 1 3 8 353.18 16.33
 2 3 8 388.41 21.9
 3 3 8 302.7 28.27
 4 3 8 645.87 43.08
 5 3 8 129.59 22.9
 -5 4 8 34.79 15.17
 -4 4 8 377.3 29.31
 -3 4 8 998.34 76.37
 -2 4 8 865.3 45.23
 -1 4 8 1346.91 61.82
 0 4 8 414.22 20.78
 1 4 8 1310.44 53.2
 2 4 8 849.02 39.76
 3 4 8 1200.38 54.3
 4 4 8 323.32 37.6
 5 4 8 43.29 19.7
 -5 5 8 470.24 37.04
 -4 5 8 63.87 19.82
 -3 5 8 47.17 16.44
 -2 5 8 51.34 15.39
 -1 5 8 1348.7 103.54
 0 5 8 328.95 25.71
 1 5 8 1469.14 55.41
 2 5 8 33.05 10.4
 3 5 8 42.72 12.63
 4 5 8 109.34 17.64
 5 5 8 354.18 47.52
 -5 6 8 25.9 26.21
 -4 6 8 145.73 27.03
 -3 6 8 487.97 41.73
 -2 6 8 359.04 33.85
 -1 6 8 1008.63 92.72
 0 6 8 249.09 24.18
 1 6 8 1032.36 48.03
 2 6 8 389.68 29.23
 3 6 8 410.18 29.84
 4 6 8 129.41 19.62
 5 6 8 65.69 28.89
 -4 7 8 266.7 64.25
 -3 7 8 99.36 24.02
 -2 7 8 302.6 34.3
 -1 7 8 49.31 15.58
 0 7 8 1922.89 80.18
 1 7 8 22.83 12.39
 2 7 8 365.21 34.83
 3 7 8 87.4 16.53
 4 7 8 261.15 33.39
 -4 8 8 389.74 45.66
 -3 8 8 213.8 33.28
 -2 8 8 262.88 34.57
 -1 8 8 122.03 24.25
 0 8 8 209.12 29.98
 1 8 8 61.86 19.03
 2 8 8 283.54 31.07
 3 8 8 239.47 31.14
 4 8 8 442.59 41.52
 -3 9 8 48.21 20.39
 -2 9 8 13.31 14.78
 -1 9 8 441.35 41.64
 0 9 8 173.17 29.36
 1 9 8 482.18 41.56
 2 9 8 29.31 13.54
 3 9 8 30.16 19.48
 -3 10 8 253.31 38.7
 -2 10 8 21.23 16.3
 -1 10 8 9.7 23.64
 0 10 8 2.33 14.22
 1 10 8 53.98 18.41
 2 10 8 48.81 19.46
 3 10 8 281.55 34.99
 -2 11 8 94.29 31.7
 -1 11 8 132.79 28.48
 0 11 8 189.55 31.39
 1 11 8 124.31 26.37
 2 11 8 44.69 23.73
 -1 12 8 -13.69 20.44
 0 12 8 -3.05 21.63
 1 12 8 -7.09 17.75
 1 0 9 1756.58 38.5
 2 0 9 309.29 17.84
 3 0 9 5.77 7.22
 4 0 9 782.56 44.78
 5 0 9 630.71 72.65
 -5 1 9 104.45 32.43
 -4 1 9 419.52 27.75
 -3 1 9 629.27 34.57
 -2 1 9 459.29 24.38
 -1 1 9 1933.14 45.56
 0 1 9 1706.36 38.11
 1 1 9 1818.35 45.96
 2 1 9 468.19 19.99
 3 1 9 729.43 37.54
 4 1 9 409.99 34.12
 5 1 9 151.86 22.84
 -5 2 9 279.64 47.61
 -4 2 9 435.9 36.01
 -3 2 9 452.42 24.02
 -2 2 9 185.47 13.44
 -1 2 9 188.42 11.59
 0 2 9 3119.59 69.49
 1 2 9 160.76 12.2
 2 2 9 206.51 17.15
 3 2 9 374.39 55.14
 4 2 9 477.72 37.74
 5 2 9 168.75 26.64
 -5 3 9 346.17 37
 -4 3 9 683.68 36.73
 -3 3 9 207.85 18.27
 -2 3 9 436.23 20.24
 -1 3 9 683.82 23.1
 0 3 9 1274.59 40.28
 1 3 9 741.64 37.47
 2 3 9 421.44 30.78
 3 3 9 245.41 26.32
 4 3 9 618.77 61.18
 5 3 9 335.51 34.89
 -5 4 9 187.81 25.99
 -4 4 9 300.72 27.89
 -3 4 9 320.57 24.94
 -2 4 9 673.77 52.68
 -1 4 9 966.93 83.19
 0 4 9 1130.07 37.62
 1 4 9 1114.28 53.8
 2 4 9 518.76 36.38
 3 4 9 312.57 31.91
 4 4 9 279.35 33.76
 5 4 9 168.73 42.9
 -5 5 9 42.24 16.26
 -4 5 9 88.01 28.31
 -3 5 9 832.68 50.46
 -2 5 9 81.77 20.34
 -1 5 9 97.67 16.85
 0 5 9 1263.02 69.02
 1 5 9 80.74 18.02
 2 5 9 34.85 20.21
 3 5 9 832.43 50.02
 4 5 9 58.72 19.33
 5 5 9 70.86 25.91
 -4 6 9 271.38 54.76
 -3 6 9 73.68 20.77
 -2 6 9 331.25 34
 -1 6 9 531.58 44.36
 0 6 9 48.01 13.11
 1 6 9 588.49 50.44
 2 6 9 409.49 36.19
 3 6 9 80.93 20.96
 4 6 9 253.07 32.9
 -4 7 9 177.38 31.76
 -3 7 9 -0.44 15.4
 -2 7 9 506.66 43.56
 -1 7 9 287.58 34.36
 0 7 9 408.63 32.12
 1 7 9 352.18 30.93
 2 7 9 577.16 54.77
 3 7 9 13.21 16.06
 4 7 9 173.97 29.51
 -4 8 9 84.25 23.71
 -3 8 9 146.88 34.43
 -2 8 9 196.28 53.07
 -1 8 9 107.79 23.2
 0 8 9 597.24 39.85
 1 8 9 174.1 24.31
 2 8 9 305.61 32.13
 3 8 9 206.41 30.41
 4 8 9 57.85 31.22
 -3 9 9 164.16 31.9
 -2 9 9 76.51 43.04
 -1 9 9 144.71 26.45
 0 9 9 87.1 21.64
 1 9 9 174.86 23.78
 2 9 9 87.23 20.82
 3 9 9 230.98 32.92
 -2 10 9 103.58 49.27
 -1 10 9 112.3 25.87
 0 10 9 16.48 16.78
 1 10 9 137.65 26.75
 2 10 9 69.97 18.47
 -1 11 9 131.11 31.59
 0 11 9 18.24 19.42
 1 11 9 177.16 30.93
 0 0 10 6282.79 159.82
 1 0 10 58.74 8.3
 2 0 10 386.63 19.59
 3 0 10 24.62 9.2
 4 0 10 191.81 29.56
 5 0 10 -6.27 13.32
 -5 1 10 54.94 19.68
 -4 1 10 559 40.07
 -3 1 10 320.59 22.7
 -2 1 10 731.16 32.68
 -1 1 10 176.85 13.38
 0 1 10 250.83 15.33
 1 1 10 198.38 14.24
 2 1 10 720.22 29.22
 3 1 10 321.36 33.59
 4 1 10 623.84 56.04
 5 1 10 52.46 16.58
 -5 2 10 699.26 55.41
 -4 2 10 -10.3 11.34
 -3 2 10 48.83 12.45
 -2 2 10 21.76 6.63
 -1 2 10 2200.19 48.77
 0 2 10 582.15 23.12
 1 2 10 2288.97 55.62
 2 2 10 21.03 11.77
 3 2 10 40.51 15.55
 4 2 10 16.66 13.59
 5 2 10 571.65 63.02
 -5 3 10 6.31 24.27
 -4 3 10 150.65 24.55
 -3 3 10 758.98 32.3
 -2 3 10 110.57 12.08
 -1 3 10 1489.24 82.72
 0 3 10 67.29 13.39
 1 3 10 1621.44 55.02
 2 3 10 133.23 19.42
 3 3 10 775.9 45
 4 3 10 96.32 19.69
 5 3 10 22.24 16.59
 -5 4 10 250.69 33.19
 -4 4 10 265.15 27.02
 -3 4 10 95.6 16.55
 -2 4 10 137.52 16.19
 -1 4 10 316.66 21.56
 0 4 10 1675.62 61.17
 1 4 10 395.44 25.36
 2 4 10 94.04 18.86
 3 4 10 73.52 20.31
 4 4 10 249.89 31.5
 5 4 10 159.07 27.62
 -4 5 10 299.66 30.48
 -3 5 10 -0.56 22.81
 -2 5 10 1421.92 69.2
 -1 5 10 -2.59 8.69
 0 5 10 215.77 23.32
 1 5 10 -12.6 8.4
 2 5 10 1417.33 67.57
 3 5 10 5.61 14.42
 4 5 10 350.36 38.8
 -4 6 10 77.64 22.81
 -3 6 10 212.12 30.22
 -2 6 10 292.96 33.87
 -1 6 10 358.73 30.03
 0 6 10 353.19 29.26
 1 6 10 365.29 31.47
 2 6 10 278.79 32.38
 3 6 10 199.26 39.35
 4 6 10 89.85 23.05
 -4 7 10 50.76 22.18
 -3 7 10 440.01 44.88
 -2 7 10 12.52 13.6
 -1 7 10 377.11 41.95
 0 7 10 13.16 15.94
 1 7 10 390.3 33.79
 2 7 10 -5.31 26.52
 3 7 10 534.35 46.28
 4 7 10 67.67 24.82
 -3 8 10 15.7 17.44
 -2 8 10 70.42 20.61
 -1 8 10 357.27 96.93
 0 8 10 177.08 23.73
 1 8 10 352.28 34.62
 2 8 10 63.38 18.01
 3 8 10 30.8 19.97
 -3 9 10 68.05 25.33
 -2 9 10 159.12 44.29
 -1 9 10 -13.33 14.59
 0 9 10 52.13 21.69
 1 9 10 11.78 13.6
 2 9 10 239.31 29.57
 3 9 10 85.65 23.79
 -2 10 10 102.88 33.8
 -1 10 10 12.25 17.01
 0 10 10 542.4 109.5
 1 10 10 15.32 16.71
 2 10 10 50.42 18.12
 -1 11 10 42 22.94
 0 11 10 79.21 49.94
 1 11 10 34.59 23.04
 1 0 11 1552.62 43.4
 2 0 11 127.54 13.11
 3 0 11 84.34 26.89
 4 0 11 361.66 53.48
 5 0 11 199.55 25.31
 -5 1 11 35.43 20.53
 -4 1 11 140.03 23.48
 -3 1 11 434.89 26.99
 -2 1 11 216.67 16.71
 -1 1 11 709.49 32.6
 0 1 11 1711.16 45.95
 1 1 11 688.76 26.32
 2 1 11 338.14 40.15
 3 1 11 470.29 68.71
 4 1 11 182.18 24.67
 5 1 11 73.37 19.72
 -5 2 11 46.51 22.26
 -4 2 11 411.4 45.03
 -3 2 11 236.09 21.27
 -2 2 11 162.58 14.62
 -1 2 11 694.12 30.5
 0 2 11 3473.52 79.14
 1 2 11 661.5 31.47
 2 2 11 136.14 20.24
 3 2 11 266.2 28.24
 4 2 11 388.32 35.6
 5 2 11 72.2 22.56
 -4 3 11 286.9 33.28
 -3 3 11 200.15 22.06
 -2 3 11 346.86 23.53
 -1 3 11 53.43 13.64
 0 3 11 137.57 16.43
 1 3 11 65.62 22.09
 2 3 11 473.09 35.32
 3 3 11 197.8 27.86
 4 3 11 370.64 36.47
 -4 4 11 79.4 27.38
 -3 4 11 168.39 36.33
 -2 4 11 310.6 31.44
 -1 4 11 549.77 28.32
 0 4 11 317.63 30.56
 1 4 11 632.28 31.54
 2 4 11 284.83 31
 3 4 11 172.54 25.24
 4 4 11 122.3 25.49
 -4 5 11 73.7 29.14
 -3 5 11 855.02 54.32
 -2 5 11 12.41 24.73
 -1 5 11 38.83 14.69
 0 5 11 129.74 20.51
 1 5 11 43.73 12.47
 2 5 11 4.54 14.29
 3 5 11 990.35 55.08
 4 5 11 61.46 21.11
 -4 6 11 260.08 47.19
 -3 6 11 118.11 24.43
 -2 6 11 104.92 23.83
 -1 6 11 685.61 40.36
 0 6 11 248.89 25.76
 1 6 11 594.98 39.68
 2 6 11 105.22 21.22
 3 6 11 99.56 24.02
 4 6 11 261.09 35.15
 -3 7 11 18.95 19.11
 -2 7 11 431.73 67.88
 -1 7 11 42.61 20.67
 0 7 11 16.13 15.15
 1 7 11 83.85 17.03
 2 7 11 466.25 39.94
 3 7 11 51.11 20.89
 -3 8 11 42.96 22.42
 -2 8 11 102.86 47.41
 -1 8 11 52.03 33.77
 0 8 11 418.32 34.45
 1 8 11 87.98 18.33
 2 8 11 142.18 25.23
 3 8 11 91.95 25.69
 -2 9 11 63.04 53.48
 -1 9 11 428.8 44.22
 0 9 11 121.68 26.41
 1 9 11 361.12 34.3
 2 9 11 53.94 18.67
 -1 10 11 164.96 30.93
 0 10 11 27.25 25.82
 1 10 11 170 70.46
 0 0 12 14.53 11.8
 1 0 12 877.09 49.25
 2 0 12 36.24 13.29
 3 0 12 1080.29 64.24
 4 0 12 -25.95 20.47
 -4 1 12 166.77 22.67
 -3 1 12 114.84 26.08
 -2 1 12 468.79 39.42
 -1 1 12 323.82 23.48
 0 1 12 375.04 33.57
 1 1 12 253.21 18.32
 2 1 12 425.49 32.56
 3 1 12 119.38 18.67
 4 1 12 160.01 23.05
 -4 2 12 217.19 27.69
 -3 2 12 126.17 27.25
 -2 2 12 1032.39 42.09
 -1 2 12 514.06 28.19
 0 2 12 364.78 24.46
 1 2 12 546.45 29.66
 2 2 12 1064.8 51
 3 2 12 128.12 20.79
 4 2 12 295.79 32.26
 -4 3 12 199.55 62.41
 -3 3 12 112.79 23.97
 -2 3 12 286.66 37.33
 -1 3 12 152.47 17.93
 0 3 12 527.26 29.2
 1 3 12 189.49 20.23
 2 3 12 267.17 29.86
 3 3 12 113.69 20.86
 4 3 12 121.05 36.62
 -4 4 12 102.77 29.88
 -3 4 12 625.61 66.13
 -2 4 12 744.33 40.84
 -1 4 12 388.16 47.6
 0 4 12 28.62 11.46
 1 4 12 445.96 28.92
 2 4 12 614.24 44.56
 3 4 12 534.31 83.71
 4 4 12 127.17 31.05
 -4 5 12 41.6 22.92
 -3 5 12 -23.51 17.71
 -2 5 12 254.15 46.42
 -1 5 12 415.22 32.15
 0 5 12 76.35 22.34
 1 5 12 418.49 33.44
 2 5 12 229.7 29.42
 3 5 12 -24.49 16.32
 4 5 12 17.98 20.08
 -3 6 12 279.86 51.88
 -2 6 12 302.96 88.04
 -1 6 12 410.92 34.03
 0 6 12 3.11 11.77
 1 6 12 369.12 32.26
 2 6 12 410.86 37.18
 3 6 12 476.56 45.34
 -3 7 12 25.46 59.69
 -2 7 12 89.92 23.51
 -1 7 12 23.45 14.39
 0 7 12 511.25 37.25
 1 7 12 29.99 13.2
 2 7 12 76.7 23.07
 3 7 12 46.27 22.07
 -2 8 12 200.41 32.94
 -1 8 12 118.78 24.42
 0 8 12 154.63 22.4
 1 8 12 152.19 24.66
 2 8 12 203.23 35.36
 -1 9 12 202.76 32.23
 0 9 12 62.27 21.47
 1 9 12 195.9 32.62
 1 0 13 168.57 18.1
 2 0 13 1549 81.18
 3 0 13 31.86 24.83
 4 0 13 366.58 57.37
 -4 1 13 112.71 51.81
 -3 1 13 122.49 26.89
 -2 1 13 124.52 19.35
 -1 1 13 396.81 27.35
 0 1 13 313.64 26.1
 1 1 13 361.65 36.99
 2 1 13 89.03 22.38
 3 1 13 129.3 22.02
 4 1 13 106.78 23.12
 -4 2 13 80.49 43.3
 -3 2 13 845.24 62.09
 -2 2 13 60.7 13.05
 -1 2 13 212.29 31.52
 0 2 13 98.48 25.35
 1 2 13 141.88 20.73
 2 2 13 38.92 15.17
 3 2 13 796.63 79.81
 4 2 13 76.67 33.19
 -4 3 13 81.88 43.64
 -3 3 13 72.93 18.22
 -2 3 13 65.95 15.35
 -1 3 13 876.76 47.1
 0 3 13 -17.2 11.47
 1 3 13 877.64 38.6
 2 3 13 66.97 16.47
 3 3 13 95.59 20.22
 4 3 13 -13.16 16.75
 -3 4 13 215.79 41.93
 -2 4 13 933.83 59.6
 -1 4 13 25.1 16.05
 0 4 13 68.92 13.52
 1 4 13 24.47 12.76
 2 4 13 1007.73 53.34
 3 4 13 232.03 89.91
 -3 5 13 16.84 21.38
 -2 5 13 375.15 74.31
 -1 5 13 137.08 26.76
 0 5 13 308.7 25.83
 1 5 13 97.02 25.98
 2 5 13 385.26 37.61
 3 5 13 -11.93 17.43
 -3 6 13 229.15 43.32
 -2 6 13 397.28 56.95
 -1 6 13 20.21 25.95
 0 6 13 20.31 13.08
 1 6 13 44.52 15.09
 2 6 13 328.84 34.51
 3 6 13 159.82 30.42
 -2 7 13 89.36 25.66
 -1 7 13 518.66 38.88
 0 7 13 12.33 15.27
 1 7 13 515.99 39.84
 2 7 13 0.66 19.66
 -1 8 13 35.05 22.38
 0 8 13 -0.63 19.68
 1 8 13 47.82 15.95
 0 9 13 196.52 27.99
 0 0 14 29.89 15.81
 1 0 14 327.45 32.19
 2 0 14 457.34 47.81
 3 0 14 509.17 75.77
 -3 1 14 143.54 44.11
 -2 1 14 542.71 50.86
 -1 1 14 87.07 15.27
 0 1 14 93.39 21.61
 1 1 14 91.06 29.68
 2 1 14 624.68 53.77
 3 1 14 204.52 41.25
 -3 2 14 46.82 22.73
 -2 2 14 602.72 58.95
 -1 2 14 483.57 37.61
 0 2 14 21.76 13.79
 1 2 14 510.93 40.48
 2 2 14 510.15 50.96
 3 2 14 62.98 20.79
 -3 3 14 320.04 45.08
 -2 3 14 35.84 18.45
 -1 3 14 52.45 17.97
 0 3 14 463.55 38.81
 1 3 14 47.45 29.89
 2 3 14 40.2 20.17
 3 3 14 225.53 30.05
 -3 4 14 246.15 91.51
 -2 4 14 109.56 21.34
 -1 4 14 516.99 39.34
 0 4 14 207.26 39.27
 1 4 14 463.19 50.37
 2 4 14 94.24 20.62
 3 4 14 217.05 31.1
 -2 5 14 322.7 70.95
 -1 5 14 188.4 26.45
 0 5 14 24.39 16.35
 1 5 14 174.46 23.05
 2 5 14 337.76 34.54
 -2 6 14 164.37 35.31
 -1 6 14 121.62 35.03
 0 6 14 284.1 56.04
 1 6 14 107.23 39.76
 2 6 14 80.6 19.92
 -1 7 14 19.59 18.6
 0 7 14 168.14 22.75
 1 7 14 38.33 15.84
 1 0 15 866.14 50.38
 2 0 15 28.15 32.12
 3 0 15 3.71 67.25
 -3 1 15 311.78 48.69
 -2 1 15 148.88 27.87
 -1 1 15 71.12 19.41
 0 1 15 11.91 14.89
 1 1 15 128.99 22.59
 2 1 15 167.62 30.39
 3 1 15 275.07 47.44
 -3 2 15 40.63 34.19
 -2 2 15 150.59 27.41
 -1 2 15 198.71 26.91
 0 2 15 1202.68 58.82
 1 2 15 255.77 74.76
 2 2 15 167.39 30.89
 3 2 15 64.18 24.09
 -2 3 15 301.04 39.81
 -1 3 15 192.6 25.02
 0 3 15 18.77 16.65
 1 3 15 162.34 31.33
 2 3 15 307.75 41.93
 -2 4 15 54.71 21.35
 -1 4 15 227.03 28.98
 0 4 15 220.35 28.81
 1 4 15 225.67 35.71
 2 4 15 71.33 44.87
 -2 5 15 -10.75 17.67
 -1 5 15 143.48 25.51
 0 5 15 12.1 21.46
 1 5 15 144.47 73.81
 2 5 15 1.93 45.71
 -1 6 15 213.99 28.36
 0 6 15 325.86 42.09
 1 6 15 210.26 65.95
 0 0 16 606.74 86.56
 1 0 16 86.9 84.94
 2 0 16 107.89 27.97
 -2 1 16 211.7 37.22
 -1 1 16 166.8 94.45
 0 1 16 123.98 21.95
 1 1 16 152.66 30.81
 2 1 16 141.41 41.88
 -2 2 16 136.87 49.45
 -1 2 16 395.76 96.37
 0 2 16 31.47 17.16
 1 2 16 412.46 46.22
 2 2 16 123.44 39.67
 -1 3 16 101.21 27.33
 0 3 16 39.89 17.68
 1 3 16 123.07 27.05
 -1 4 16 107 22.98
 0 4 16 302.82 34.22
 1 4 16 54.84 21.37
 0 5 16 47.32 44.75
 0 1 17 240.38 40.84
 0 2 17 24.63 22.39

_iucr_refine_fcf_details
;
data_shelx
_computing_structure_refinement   'olex2.refine 1.3 (Bourhis et al., 2015)'
_shelx_refln_list_code            4
loop_
  _space_group_symop_id
  _space_group_symop_operation_xyz
  1  x,y,z
  2  x+1/2,-y+1/2,-z
  3  -x,y+1/2,-z+1/2
  4  -x+1/2,-y,z+1/2

_space_group_crystal_system       orthorhombic
_space_group_IT_number            19
_space_group_name_H-M_alt         'P 21 21 21'
_space_group_name_Hall            ' P 2ac 2ab'
_symmetry_space_group_name_H-M    'P 21 21 21'
_symmetry_space_group_name_Hall   ' P 2ac 2ab'
_symmetry_Int_Tables_number       19
_cell_length_a                    5.0212(7)
_cell_length_b                    10.4206(14)
_cell_length_c                    13.0071(16)
_cell_angle_alpha                 90
_cell_angle_beta                  90
_cell_angle_gamma                 90
_cell_volume                      680.58(16)
loop_
  _refln_index_h
  _refln_index_k
  _refln_index_l
  _refln_F_squared_calc
  _refln_F_squared_meas
  _refln_F_squared_sigma
  _refln_F_squared_weight
  _refln_observed_status
-6 -5 -3 460.818 517.479 74.125 7.893 o
-6 -5 -2 9.977 2.229 16.945 159.859 o
-6 -5 -1 294.480 351.190 40.335 26.018 o
-6 -4 -5 275.982 317.240 32.706 38.667 o
-6 -4 -4 202.246 279.254 50.273 17.657 o
-6 -4 -3 24.355 31.451 36.300 34.819 o
-6 -4 -2 22.349 32.174 16.774 162.639 o
-6 -4 -1 81.400 62.079 18.923 125.464 o
-6 -3 -6 373.613 338.853 32.354 37.309 o
-6 -3 -5 64.302 28.128 16.303 170.300 o
-6 -3 -4 547.438 567.793 94.493 4.905 o
-6 -3 -3 125.956 179.801 28.359 55.100 o
-6 -3 -2 372.931 376.367 38.819 26.957 o
-6 -3 -1 57.305 42.082 17.287 151.707 o
-6 -2 -6 96.762 39.130 17.598 144.331 o
-6 -2 -5 986.331 1092.210 99.864 4.015 o
-6 -2 -4 59.571 69.668 17.819 142.124 o
-6 -2 -3 36.788 52.060 12.829 274.848 o
-6 -2 -2 54.652 53.415 13.482 246.999 o
-6 -2 -1 275.198 298.528 34.804 34.688 o
-6 -1 -7 339.373 385.713 57.993 12.971 o
-6 -1 -6 99.681 98.700 25.669 68.250 o
-6 -1 -5 132.330 92.606 30.889 47.139 o
-6 -1 -4 199.755 201.896 26.823 59.179 o
-6 -1 -3 580.987 488.498 40.295 22.416 o
-6 -1 -2 181.717 173.919 39.944 27.988 o
-6 -1 -1 168.271 145.580 22.105 87.478 o
-5 -9 -1 121.789 182.843 35.326 35.975 o
-5 -8 -5 149.929 149.957 58.746 13.184 o
-5 -8 -4 189.110 202.378 34.974 35.990 o
-5 -8 -3 69.308 55.232 24.735 74.332 o
-5 -8 -2 74.976 61.597 25.829 68.108 o
-5 -8 -1 71.508 123.555 21.774 94.635 o
-5 -7 -7 311.051 269.617 68.644 9.494 o
-5 -7 -6 31.055 9.978 50.052 18.321 o
-5 -7 -5 5.118 26.763 29.102 54.199 o
-5 -7 -4 22.157 7.017 47.312 20.508 o
-5 -7 -3 331.736 410.378 47.673 18.721 o
-5 -7 -2 56.818 78.010 18.832 127.403 o
-5 -7 -1 192.395 208.311 32.344 41.703 o
-5 -6 -8 22.438 26.000 26.311 66.248 o
-5 -6 -7 99.174 78.401 21.794 94.297 o
-5 -6 -6 436.378 495.124 48.617 17.292 o
-5 -6 -5 436.319 359.181 42.754 22.240 o
-5 -6 -4 247.842 224.071 34.493 36.139 o
-5 -6 -3 89.421 115.153 19.605 115.407 o
-5 -6 -2 134.927 124.358 23.169 81.839 o
-5 -6 -1 193.306 193.193 27.947 55.089 o
-5 -5 -9 34.236 42.403 16.323 171.098 o
-5 -5 -8 423.415 472.055 37.183 27.765 o
-5 -5 -7 85.121 66.576 20.017 112.144 o
-5 -5 -6 311.151 317.169 38.548 28.280 o
-5 -5 -5 182.593 189.549 31.029 45.424 o
-5 -5 -4 381.566 353.429 40.968 24.518 o
-5 -5 -3 40.965 56.578 23.982 79.417 o
-5 -5 -2 620.806 557.132 48.717 15.955 o
-5 -5 -1 56.055 43.126 17.658 145.501 o
-5 -4 -10 190.102 251.658 33.318 39.165 o
-5 -4 -9 188.013 188.535 26.090 62.863 o
-5 -4 -8 15.384 34.924 15.229 197.410 o
-5 -4 -7 275.444 312.923 29.162 47.494 o
-5 -4 -6 286.781 286.762 35.245 33.820 o
-5 -4 -5 1043.320 930.879 58.083 9.580 o
-5 -4 -4 125.139 154.333 20.409 103.873 o
-5 -4 -3 409.820 384.709 35.687 30.617 o
-5 -4 -2 78.775 99.924 21.011 101.627 o
-5 -4 -1 500.070 532.578 43.096 20.651 o
-5 -3 -10 11.402 6.334 24.364 77.332 o
-5 -3 -9 332.163 347.506 37.143 29.831 o
-5 -3 -8 141.968 146.523 20.710 100.299 o
-5 -3 -7 609.647 624.190 39.452 22.009 o
-5 -3 -6 67.666 64.167 21.864 94.816 o
-5 -3 -5 4.734 -20.629 13.753 242.730 o
-5 -3 -4 46.096 42.443 14.947 202.932 o
-5 -3 -3 648.125 676.963 44.310 17.864 o
-5 -3 -2 214.644 192.861 26.572 59.908 o
-5 -3 -1 700.636 696.739 46.910 15.906 o
-5 -2 -11 46.937 46.690 22.346 91.385 o
-5 -2 -10 702.596 701.959 55.624 12.127 o
-5 -2 -9 245.335 280.719 47.794 19.316 o
-5 -2 -8 3.841 -1.144 11.685 336.250 o
-5 -2 -7 122.701 122.391 20.168 107.322 o
-5 -2 -6 758.290 738.329 39.000 19.846 o
-5 -2 -5 5.693 17.447 9.215 539.821 o
-5 -2 -4 324.310 339.586 27.998 49.050 o
-5 -2 -3 44.152 58.385 16.182 173.117 o
-5 -2 -2 104.444 107.634 20.790 102.524 o
-5 -2 -1 96.791 86.091 26.171 65.865 o
-5 -1 -11 78.764 35.567 20.609 106.639 o
-5 -1 -10 49.009 55.152 19.756 116.546 o
-5 -1 -9 130.339 104.853 32.555 42.487 o
-5 -1 -8 832.759 814.702 54.781 11.595 o
-5 -1 -7 251.572 232.444 24.283 68.120 o
-5 -1 -6 94.047 92.536 13.873 224.250 o
-5 -1 -5 157.754 147.106 19.053 115.832 o
-5 -1 -4 319.942 324.357 42.885 23.142 o
-5 -1 -3 463.102 490.757 31.973 34.387 o
-5 -1 -2 1297.060 1268.310 51.639 9.198 o
-5 -1 -1 276.054 260.562 30.226 45.166 o
-4 -10 -5 21.927 -10.109 19.314 122.981 o
-4 -10 -4 97.353 102.745 26.612 63.592 o
-4 -10 -3 210.561 226.270 34.262 37.051 o
-4 -10 -2 38.118 41.740 19.304 122.495 o
-4 -10 -1 173.788 175.866 24.695 70.361 o
-4 -9 -7 262.380 275.650 40.877 25.928 o
-4 -9 -6 62.966 51.910 19.756 116.171 o
-4 -9 -5 30.349 33.971 48.225 19.730 o
-4 -9 -4 50.084 46.017 21.412 99.420 o
-4 -9 -3 306.768 366.790 62.992 11.150 o
-4 -9 -2 120.994 116.930 28.540 55.013 o
-4 -9 -1 74.988 47.683 24.424 76.191 o
-4 -8 -9 64.948 84.575 23.802 80.034 o
-4 -8 -8 454.111 391.244 45.836 19.421 o
-4 -8 -7 59.402 90.458 25.709 68.757 o
-4 -8 -6 150.406 198.222 35.888 34.606 o
-4 -8 -5 104.386 134.648 26.743 62.590 o
-4 -8 -4 169.692 144.907 28.198 55.204 o
-4 -8 -3 113.021 124.469 26.321 64.490 o
-4 -8 -2 421.022 413.821 51.367 15.918 o
-4 -8 -1 122.205 110.916 18.652 124.914 o
-4 -7 -10 24.331 50.956 22.266 92.325 o
-4 -7 -9 166.767 178.065 31.883 43.426 o
-4 -7 -8 241.951 267.729 64.498 10.808 o
-4 -7 -7 50.891 39.000 19.535 119.347 o
-4 -7 -6 119.102 192.932 36.219 34.243 o
-4 -7 -5 453.572 412.476 70.551 8.747 o
-4 -7 -4 366.656 396.645 41.439 23.961 o
-4 -7 -3 58.041 43.056 19.836 115.528 o
-4 -7 -2 268.549 306.458 28.570 49.522 o
-4 -7 -1 366.452 390.280 37.062 29.240 o
-4 -6 -11 255.160 261.084 47.372 19.648 o
-4 -6 -10 78.658 77.940 22.898 86.151 o
-4 -6 -9 267.540 272.427 54.971 14.700 o
-4 -6 -8 138.771 146.292 27.134 60.075 o
-4 -6 -7 369.104 393.543 40.265 25.215 o
-4 -6 -6 176.915 178.908 29.413 50.490 o
-4 -6 -5 208.636 224.513 32.174 41.765 o
-4 -6 -4 249.378 314.971 49.601 17.911 o
-4 -6 -3 193.427 180.173 20.880 94.454 o
-4 -6 -2 215.112 234.662 45.254 21.690 o
-4 -6 -1 476.651 363.447 38.006 26.777 o
-4 -5 -12 9.891 41.761 23.009 86.633 o
-4 -5 -11 77.231 73.984 29.253 53.151 o
-4 -5 -10 307.514 300.817 30.598 43.033 o
-4 -5 -9 59.011 88.350 28.419 56.385 o
-4 -5 -8 74.676 64.117 19.896 113.938 o
-4 -5 -7 599.798 617.896 47.031 16.838 o
-4 -5 -6 726.883 802.305 51.207 13.443 o
-4 -5 -5 60.300 45.696 17.879 141.727 o
-4 -5 -4 701.074 665.599 35.948 23.442 o
-4 -5 -3 505.308 533.632 85.268 6.008 o
-4 -5 -2 20.677 19.656 11.354 354.586 o
-4 -5 -1 219.845 211.152 25.719 63.113 o
-4 -4 -12 107.555 103.167 29.995 50.151 o
-4 -4 -11 114.528 79.706 27.486 59.603 o
-4 -4 -10 266.615 266.173 27.124 54.965 o
-4 -4 -9 283.755 301.881 27.998 50.921 o
-4 -4 -8 349.253 378.756 29.423 43.870 o
-4 -4 -7 553.267 575.262 43.146 19.942 o
-4 -4 -6 339.179 369.250 35.165 32.618 o
-4 -4 -5 225.869 209.244 19.605 101.475 o
-4 -4 -4 584.446 607.726 32.314 29.889 o
-4 -4 -3 360.337 412.034 30.808 39.955 o
-4 -4 -2 1134.880 1186.610 98.850 3.947 o
-4 -4 -1 258.161 287.545 28.560 50.104 o
-4 -3 -13 26.793 82.196 43.808 23.888 o
-4 -3 -12 133.705 200.320 62.651 11.597 o
-4 -3 -11 346.866 288.007 33.408 36.257 o
-4 -3 -10 110.138 151.231 24.645 73.009 o
-4 -3 -9 633.161 686.319 36.872 23.500 o
-4 -3 -8 698.919 684.682 36.008 23.276 o
-4 -3 -7 298.973 309.932 25.729 58.086 o
-4 -3 -6 482.985 488.960 38.267 25.589 o
-4 -3 -5 486.581 459.878 27.375 42.931 o
-4 -3 -4 423.271 392.991 37.233 28.241 o
-4 -3 -3 221.128 200.079 23.741 73.117 o
-4 -3 -2 611.473 621.680 38.538 22.780 o
-4 -3 -1 679.654 721.153 42.092 18.769 o
-4 -2 -13 87.522 80.801 43.467 24.170 o
-4 -2 -12 233.730 218.028 27.797 54.278 o
-4 -2 -11 448.373 412.988 45.204 19.870 o
-4 -2 -10 1.573 -10.340 11.384 354.296 o
-4 -2 -9 457.494 437.582 36.149 28.843 o
-4 -2 -8 993.986 981.363 43.367 14.106 o
-4 -2 -7 763.665 733.420 36.089 21.874 o
-4 -2 -6 323.786 298.508 20.097 84.493 o
-4 -2 -5 23.771 15.349 8.422 641.676 o
-4 -2 -4 122.642 138.633 20.368 104.864 o
-4 -2 -3 162.774 180.012 23.089 80.139 o
-4 -2 -2 2077.430 2083.040 83.511 3.521 o
-4 -2 -1 928.244 991.130 109.300 3.476 o
-4 -1 -13 126.258 113.145 52.010 16.844 o
-4 -1 -12 164.322 167.414 22.758 82.541 o
-4 -1 -11 133.684 140.570 23.571 78.956 o
-4 -1 -10 594.195 561.157 40.225 21.915 o
-4 -1 -9 422.428 421.139 27.857 44.758 o
-4 -1 -8 916.574 922.326 39.984 16.504 o
-4 -1 -7 885.044 879.421 35.507 19.498 o
-4 -1 -6 39.997 45.083 11.514 340.060 o
-4 -1 -5 126.744 141.695 21.764 92.197 o
-4 -1 -4 208.889 192.841 23.872 73.114 o
-4 -1 -3 1173.300 1225.660 56.568 8.849 o
-4 -1 -2 700.074 660.459 39.472 20.684 o
-4 -1 -1 1134.260 1094.600 53.596 9.905 o
-3 -12 -3 173.673 151.844 44.481 22.759 o
-3 -12 -2 12.372 15.329 16.152 175.820 o
-3 -12 -1 60.892 32.686 18.059 139.191 o
-3 -11 -6 125.960 109.441 27.817 57.816 o
-3 -11 -5 241.557 133.734 29.182 50.405 o
-3 -11 -4 206.855 217.315 34.352 36.964 o
-3 -11 -3 4.401 -14.184 14.777 210.260 o
-3 -11 -2 26.307 51.799 17.447 149.996 o
-3 -11 -1 56.967 37.996 14.606 211.645 o
-3 -10 -8 303.156 254.288 38.849 28.260 o
-3 -10 -7 10.067 36.852 18.320 136.589 o
-3 -10 -6 193.420 133.403 30.276 47.885 o
-3 -10 -5 13.739 33.649 19.435 121.372 o
-3 -10 -4 200.747 133.122 27.144 58.761 o
-3 -10 -3 57.968 36.751 17.849 142.498 o
-3 -10 -2 373.449 430.465 33.971 33.513 o
-3 -10 -1 35.920 48.617 23.571 82.307 o
-3 -9 -10 86.914 68.313 25.428 70.022 o
-3 -9 -9 183.616 164.794 32.023 42.926 o
-3 -9 -8 25.743 48.396 20.469 109.183 o
-3 -9 -7 124.260 92.184 24.524 74.110 o
-3 -9 -6 49.993 46.077 20.117 112.525 o
-3 -9 -5 351.343 356.852 41.570 24.127 o
-3 -9 -4 46.654 81.644 20.971 103.284 o
-3 -9 -3 135.243 108.306 22.798 84.697 o
-3 -9 -2 6.691 -5.612 10.259 436.094 o
-3 -9 -1 291.899 279.806 27.807 51.620 o
-3 -8 -11 103.997 43.126 22.506 88.916 o
-3 -8 -10 21.512 15.761 17.507 149.535 o
-3 -8 -9 193.464 147.447 34.563 37.054 o
-3 -8 -8 242.146 214.625 33.408 38.510 o
-3 -8 -7 460.359 470.318 45.575 19.302 o
-3 -8 -6 46.216 52.602 33.378 41.090 o
-3 -8 -5 257.807 275.931 34.864 34.965 o
-3 -8 -4 42.524 89.163 20.991 103.098 o
-3 -8 -3 854.032 847.107 45.615 14.819 o
-3 -8 -2 447.830 438.817 32.686 34.114 o
-3 -8 -1 477.835 414.995 31.642 35.482 o
-3 -7 -12 36.978 25.558 59.920 12.782 o
-3 -7 -11 36.994 19.023 19.184 124.305 o
-3 -7 -10 502.781 441.708 45.053 19.486 o
-3 -7 -9 9.532 -0.442 15.459 192.067 o
-3 -7 -8 93.583 99.743 24.113 77.263 o
-3 -7 -7 35.417 38.006 17.728 145.235 o
-3 -7 -6 637.463 617.363 47.924 16.083 o
-3 -7 -5 110.333 151.623 26.140 65.133 o
-3 -7 -4 1060.730 1077.060 46.760 12.143 o
-3 -7 -3 57.481 39.221 12.588 283.116 o
-3 -7 -2 186.670 214.274 22.356 82.936 o
-3 -7 -1 207.503 213.541 22.125 83.314 o
-3 -6 -13 240.963 230.034 43.487 23.305 o
-3 -6 -12 353.009 280.940 52.080 16.030 o
-3 -6 -11 99.902 118.566 24.524 74.386 o
-3 -6 -10 203.958 212.939 30.337 46.832 o
-3 -6 -9 73.617 73.964 20.850 103.794 o
-3 -6 -8 425.341 489.853 41.891 22.563 o
-3 -6 -7 602.808 611.109 45.876 17.531 o
-3 -6 -6 256.364 303.688 32.605 39.344 o
-3 -6 -5 24.218 1.666 11.725 333.025 o
-3 -6 -4 296.697 323.925 33.961 35.745 o
-3 -6 -3 1389.550 1391.740 57.692 7.602 o
-3 -6 -2 993.132 1065.640 44.320 13.441 o
-3 -6 -1 331.433 343.541 23.069 66.539 o
-3 -5 -13 17.855 16.905 21.462 99.581 o
-3 -5 -12 5.448 -23.601 17.778 145.256 o
-3 -5 -11 903.995 858.320 54.530 11.249 o
-3 -5 -10 9.710 -0.562 22.898 87.558 o
-3 -5 -9 869.200 835.894 50.655 12.758 o
-3 -5 -8 36.692 47.352 16.503 167.181 o
-3 -5 -7 450.768 428.859 45.555 19.528 o
-3 -5 -6 798.926 730.759 44.561 16.219 o
-3 -5 -5 1380.820 1427.100 54.961 7.978 o
-3 -5 -4 385.346 391.425 23.872 58.838 o
-3 -5 -3 219.553 205.259 18.260 115.319 o
-3 -5 -2 69.643 71.957 14.365 215.240 o
-3 -5 -1 1969.990 1932.010 60.593 5.076 o
-3 -4 -14 211.699 247.100 91.863 5.396 o
-3 -4 -13 216.270 216.623 42.092 24.988 o
-3 -4 -12 686.796 628.024 66.385 9.125 o
-3 -4 -11 192.238 169.040 36.470 33.323 o
-3 -4 -10 103.142 95.969 16.614 158.182 o
-3 -4 -9 308.326 321.807 25.036 60.090 o
-3 -4 -8 1045.410 1002.190 76.665 6.231 o
-3 -4 -7 823.354 802.405 44.391 15.803 o
-3 -4 -6 73.430 69.196 16.122 171.837 o
-3 -4 -5 12.351 15.751 7.228 874.615 o
-3 -4 -4 482.240 535.178 43.819 20.221 o
-3 -4 -3 826.975 828.977 40.676 17.555 o
-3 -4 -2 1579.240 1534.670 62.721 6.233 o
-3 -4 -1 1041.420 1045.630 38.749 15.169 o
-3 -3 -14 281.541 321.275 45.254 21.160 o
-3 -3 -13 79.892 73.212 18.290 133.861 o
-3 -3 -12 131.279 113.225 24.062 76.394 o
-3 -3 -11 212.681 200.922 22.145 83.247 o
-3 -3 -10 747.146 761.909 32.425 24.889 o
-3 -3 -9 237.524 208.652 18.340 112.196 o
-3 -3 -8 249.257 282.135 22.065 78.912 o
-3 -3 -7 265.622 287.345 26.522 56.834 o
-3 -3 -6 1424.110 1463.610 63.594 6.614 o
-3 -3 -5 432.648 459.195 23.290 56.279 o
-3 -3 -4 2474.720 2519.670 72.900 3.277 o
-3 -3 -3 182.876 214.756 19.856 102.762 o
-3 -3 -2 799.092 802.796 39.261 18.818 o
-3 -3 -1 1143.450 1105.960 47.733 11.274 o
-3 -2 -15 26.816 40.787 34.322 38.930 o
-3 -2 -14 29.509 47.001 22.818 87.890 o
-3 -2 -13 824.853 848.502 62.330 9.452 o
-3 -2 -12 126.214 126.657 27.355 59.574 o
-3 -2 -11 236.168 237.001 21.352 85.927 o
-3 -2 -10 43.657 49.019 12.498 288.588 o
-3 -2 -9 480.304 454.166 24.113 51.393 o
-3 -2 -8 303.611 294.663 19.967 87.381 o
-3 -2 -7 2534.540 2425.300 65.160 3.532 o
-3 -2 -6 93.749 74.597 8.784 522.574 o
-3 -2 -5 498.589 486.751 23.550 51.139 o
-3 -2 -4 236.846 249.138 21.091 87.245 o
-3 -2 -3 6187.600 6229.320 185.975 0.519 o
-3 -2 -2 1164.890 1236.730 51.608 9.883 o
-3 -2 -1 1166.440 1087.070 48.717 10.942 o
-3 -1 -15 409.775 312.983 48.878 17.735 o
-3 -1 -14 144.056 144.094 44.280 23.074 o
-3 -1 -13 139.251 122.963 26.994 60.911 o
-3 -1 -12 124.427 115.283 26.181 65.025 o
-3 -1 -11 409.593 436.568 27.094 46.857 o
-3 -1 -10 332.354 321.827 22.788 68.430 o
-3 -1 -9 601.682 631.699 34.703 26.553 o
-3 -1 -8 268.356 268.773 18.822 100.820 o
-3 -1 -7 583.218 605.468 25.739 39.862 o
-3 -1 -6 1337.050 1344.750 42.754 10.567 o
-3 -1 -5 1792.850 1778.110 50.454 6.531 o
-3 -1 -4 1724.220 1841.380 75.631 4.554 o
-3 -1 -3 310.453 339.545 36.510 31.090 o
-3 -1 -2 661.020 703.214 52.813 13.392 o
-3 -1 -1 682.499 612.123 33.137 26.892 o
-2 -13 -2 39.188 46.890 19.435 120.777 o
-2 -13 -1 41.764 30.507 43.226 24.546 o
-2 -12 -6 130.855 164.332 57.250 13.889 o
-2 -12 -5 86.016 35.767 41.881 26.076 o
-2 -12 -4 97.320 66.054 20.499 106.580 o
-2 -12 -3 10.410 51.398 18.501 133.819 o
-2 -12 -2 178.376 125.693 25.388 67.440 o
-2 -12 -1 10.167 26.221 12.357 300.000 o
-2 -11 -8 60.294 94.654 31.822 45.019 o
-2 -11 -7 116.939 62.701 34.794 37.502 o
-2 -11 -6 133.736 113.868 28.851 53.698 o
-2 -11 -5 258.839 220.789 33.629 37.761 o
-2 -11 -4 192.493 178.045 28.590 52.970 o
-2 -11 -3 144.592 126.577 23.701 77.994 o
-2 -11 -2 121.943 108.929 30.517 48.294 o
-2 -11 -1 147.801 126.366 18.220 127.637 o
-2 -10 -10 64.745 103.277 33.930 39.590 o
-2 -10 -9 54.320 103.980 49.460 18.715 o
-2 -10 -8 7.790 21.312 16.363 171.348 o
-2 -10 -7 420.446 362.172 41.821 23.253 o
-2 -10 -6 21.134 46.208 18.622 131.942 o
-2 -10 -5 54.519 41.329 18.140 138.056 o
-2 -10 -4 74.343 89.283 21.954 93.545 o
-2 -10 -3 410.369 351.963 37.976 27.717 o
-2 -10 -2 296.792 305.314 27.084 53.420 o
-2 -10 -1 38.123 50.725 13.502 248.432 o
-2 -9 -11 55.672 63.283 53.686 15.904 o
-2 -9 -10 212.915 159.734 44.461 22.615 o
-2 -9 -9 104.606 76.805 43.206 24.428 o
-2 -9 -8 10.628 13.361 14.837 208.392 o
-2 -9 -7 146.855 163.950 27.747 57.212 o
-2 -9 -6 703.201 693.757 51.076 13.929 o
-2 -9 -5 231.964 231.570 31.672 42.572 o
-2 -9 -4 656.108 634.740 48.476 15.613 o
-2 -9 -3 393.632 332.930 26.773 50.324 o
-2 -9 -2 4.766 10.350 9.336 526.410 o
-2 -9 -1 142.779 128.805 17.477 138.206 o
-2 -8 -12 265.372 201.183 33.067 39.011 o
-2 -8 -11 127.106 103.257 47.593 20.093 o
-2 -8 -10 91.765 70.692 20.689 104.795 o
-2 -8 -9 252.688 197.038 53.275 15.750 o
-2 -8 -8 247.096 263.895 34.703 35.485 o
-2 -8 -7 27.887 10.832 13.241 260.854 o
-2 -8 -6 177.209 166.470 27.646 56.922 o
-2 -8 -5 374.062 369.531 36.440 30.155 o
-2 -8 -4 608.654 556.600 31.501 30.965 o
-2 -8 -3 9.027 7.378 6.967 944.011 o
-2 -8 -2 824.075 874.402 39.371 18.063 o
-2 -8 -1 320.829 342.386 26.502 53.809 o
-2 -7 -13 53.310 89.705 25.759 68.576 o
-2 -7 -12 107.568 90.267 23.601 80.335 o
-2 -7 -11 457.469 433.396 68.142 9.319 o
-2 -7 -10 1.973 12.568 13.652 246.275 o
-2 -7 -9 567.791 508.615 43.728 19.676 o
-2 -7 -8 320.922 303.768 34.432 34.653 o
-2 -7 -7 154.801 154.303 24.675 71.473 o
-2 -7 -6 10.248 6.997 13.873 238.405 o
-2 -7 -5 1551.830 1569.450 79.897 4.691 o
-2 -7 -4 89.125 67.740 12.598 273.050 o
-2 -7 -3 425.586 472.647 28.489 42.325 o
-2 -7 -2 1031.150 1022.420 50.243 11.457 o
-2 -7 -1 1319.780 1337.880 42.473 10.754 o
-2 -6 -14 139.175 165.004 35.446 35.673 o
-2 -6 -13 336.857 398.813 57.170 13.317 o
-2 -6 -12 368.475 304.129 88.380 5.754 o
-2 -6 -11 122.148 105.325 23.922 77.647 o
-2 -6 -10 294.019 294.091 34.001 35.945 o
-2 -6 -9 356.691 332.528 34.131 34.381 o
-2 -6 -8 360.985 360.426 33.981 34.334 o
-2 -6 -7 740.496 770.874 80.760 6.279 o
-2 -6 -6 643.288 671.361 42.132 19.352 o
-2 -6 -5 21.033 25.699 8.683 603.201 o
-2 -6 -4 306.073 298.407 22.035 74.687 o
-2 -6 -3 1679.010 1717.030 64.659 5.603 o
-2 -6 -2 2524.000 2471.530 76.073 3.145 o
-2 -6 -1 576.556 616.048 25.056 41.155 o
-2 -5 -15 4.231 -10.791 17.738 145.918 o
-2 -5 -14 323.963 323.945 71.224 8.796 o
-2 -5 -13 398.962 376.598 74.597 7.944 o
-2 -5 -12 285.275 255.131 46.599 20.158 o
-2 -5 -11 20.508 12.458 24.825 74.445 o
-2 -5 -10 1423.770 1427.410 69.467 5.983 o
-2 -5 -9 83.263 82.086 20.419 107.640 o
-2 -5 -8 53.329 51.538 15.449 189.269 o
-2 -5 -7 379.729 391.465 32.294 36.750 o
-2 -5 -6 1091.520 1062.440 63.655 8.064 o
-2 -5 -5 242.834 224.142 18.260 111.452 o
-2 -5 -4 972.556 830.192 33.860 19.563 o
-2 -5 -3 578.782 560.384 26.672 39.195 o
-2 -5 -2 406.846 428.297 18.340 79.603 o
-2 -5 -1 104.798 121.256 12.849 252.041 o
-2 -4 -15 77.905 54.921 21.432 98.471 o
-2 -4 -14 98.886 109.983 21.422 96.930 o
-2 -4 -13 1030.030 937.434 59.830 9.220 o
-2 -4 -12 722.874 747.203 40.998 18.892 o
-2 -4 -11 295.216 311.799 31.561 40.885 o
-2 -4 -10 128.243 138.051 16.253 159.200 o
-2 -4 -9 598.198 676.370 52.883 13.733 o
-2 -4 -8 840.967 868.640 45.405 14.929 o
-2 -4 -7 667.464 687.353 38.799 21.427 o
-2 -4 -6 489.049 456.365 21.402 58.958 o
-2 -4 -5 1075.870 1049.550 38.277 14.993 o
-2 -4 -4 726.101 694.078 27.526 31.115 o
-2 -4 -3 4121.790 3822.610 99.181 1.411 o
-2 -4 -2 1872.130 1873.560 55.875 5.710 o
-2 -4 -1 615.409 612.093 27.897 35.113 o
-2 -3 -15 289.256 302.202 39.964 26.725 o
-2 -3 -14 64.312 35.978 18.521 132.218 o
-2 -3 -13 81.125 66.204 15.409 186.961 o
-2 -3 -12 270.222 287.766 37.474 30.382 o
-2 -3 -11 363.552 348.199 23.621 62.201 o
-2 -3 -10 105.238 110.997 12.127 281.400 o
-2 -3 -9 362.309 437.914 20.318 73.643 o
-2 -3 -8 404.750 426.450 23.771 57.166 o
-2 -3 -7 16.117 22.737 6.987 931.556 o
-2 -3 -6 277.253 241.127 18.170 107.074 o
-2 -3 -5 5361.810 5426.580 164.191 0.679 o
-2 -3 -4 537.856 510.081 20.991 55.149 o
-2 -3 -3 1492.030 1444.790 71.947 5.577 o
-2 -3 -2 827.920 798.098 34.714 21.419 o
-2 -3 -1 3958.630 3709.970 93.479 1.540 o
-2 -2 -16 124.118 137.398 49.641 18.459 o
-2 -2 -15 150.167 151.171 27.516 58.200 o
-2 -2 -14 610.082 605.046 59.178 11.418 o
-2 -2 -13 43.094 60.934 13.100 262.375 o
-2 -2 -12 1098.110 1036.370 42.252 13.449 o
-2 -2 -11 136.769 163.207 14.676 187.307 o
-2 -2 -10 27.278 21.844 6.656 1015.640 o
-2 -2 -9 171.451 186.186 13.492 203.465 o
-2 -2 -8 1181.800 1127.700 32.585 15.503 o
-2 -2 -7 90.990 93.891 9.727 431.182 o
-2 -2 -6 2419.020 2412.910 60.724 3.864 o
-2 -2 -5 2178.700 2159.640 52.974 4.871 o
-2 -2 -4 5178.090 5164.630 110.706 0.922 o
-2 -2 -3 910.466 882.975 35.848 18.937 o
-2 -2 -2 5357.340 5229.140 156.150 0.717 o
-2 -2 -1 2040.230 2020.580 69.116 4.340 o
-2 -1 -16 245.478 212.517 37.364 31.167 o
-2 -1 -15 159.672 149.455 27.978 56.198 o
-2 -1 -14 634.458 544.805 51.056 14.719 o
-2 -1 -13 83.118 125.001 19.425 117.566 o
-2 -1 -12 447.245 470.599 39.572 24.733 o
-2 -1 -11 209.850 217.506 16.774 133.212 o
-2 -1 -10 701.363 733.982 32.806 25.682 o
-2 -1 -9 477.579 461.063 24.474 50.367 o
-2 -1 -8 255.249 280.930 15.992 129.939 o
-2 -1 -7 472.872 491.590 17.738 72.120 o
-2 -1 -6 4768.030 4836.700 95.537 1.111 o
-2 -1 -5 5218.090 5405.140 116.197 0.873 o
-2 -1 -4 2376.400 2337.660 65.412 3.790 o
-2 -1 -3 2849.820 2887.240 147.768 1.378 o
-2 -1 -2 599.076 663.200 40.114 21.364 o
-2 -1 -1 469.688 470.529 35.255 29.569 o
-1 -13 -5 67.864 52.612 20.689 105.893 o
-1 -13 -4 27.675 9.727 17.989 141.591 o
-1 -13 -3 144.491 157.586 29.574 50.695 o
-1 -13 -2 71.415 128.896 32.515 42.961 o
-1 -13 -1 101.774 102.032 40.576 27.643 o
-1 -12 -8 14.578 -13.743 20.519 109.018 o
-1 -12 -7 83.290 86.713 23.279 83.187 o
-1 -12 -6 91.757 78.452 22.446 89.234 o
-1 -12 -5 15.259 30.367 17.507 149.516 o
-1 -12 -4 106.141 100.948 21.653 94.833 o
-1 -12 -3 132.889 149.093 27.365 59.192 o
-1 -12 -2 0.427 3.232 15.871 182.276 o
-1 -12 -1 1.964 1.877 11.153 369.106 o
-1 -11 -10 6.524 42.162 23.029 86.501 o
-1 -11 -9 174.356 131.616 31.712 44.080 o
-1 -11 -8 116.574 133.302 28.590 54.769 o
-1 -11 -7 178.653 116.709 38.066 30.938 o
-1 -11 -6 90.290 53.666 18.120 136.294 o
-1 -11 -5 18.435 24.695 15.851 182.311 o
-1 -11 -4 179.859 147.075 26.181 63.289 o
-1 -11 -3 124.580 104.883 16.815 151.897 o
-1 -11 -2 139.357 131.255 18.371 126.249 o
-1 -11 -1 344.247 345.177 28.128 47.941 o
-1 -10 -11 160.737 165.597 31.049 45.866 o
-1 -10 -10 7.802 12.297 17.076 157.401 o
-1 -10 -9 95.112 112.733 25.970 66.664 o
-1 -10 -8 33.670 9.737 23.731 81.393 o
-1 -10 -7 14.032 17.357 13.612 247.357 o
-1 -10 -6 26.519 22.607 15.851 182.093 o
-1 -10 -5 475.209 420.838 40.425 23.823 o
-1 -10 -4 77.619 49.641 36.209 34.845 o
-1 -10 -3 44.364 51.337 12.629 282.480 o
-1 -10 -2 218.299 254.047 24.012 70.535 o
-1 -10 -1 353.719 352.525 27.114 50.439 o
-1 -9 -12 170.390 203.543 32.354 42.008 o
-1 -9 -11 396.289 430.455 44.391 20.835 o
-1 -9 -10 4.777 -13.381 14.646 214.022 o
-1 -9 -9 136.885 145.268 26.552 62.691 o
-1 -9 -8 466.730 443.053 41.801 22.478 o
-1 -9 -7 129.200 134.698 31.883 44.123 o
-1 -9 -6 418.027 358.719 37.133 28.672 o
-1 -9 -5 301.475 255.994 43.126 23.250 o
-1 -9 -4 348.539 338.431 29.493 44.276 o
-1 -9 -3 81.066 61.316 12.709 271.203 o
-1 -9 -2 752.805 728.842 34.613 23.233 o
-1 -9 -1 295.660 296.972 23.530 67.853 o
-1 -8 -13 45.498 35.185 22.466 90.520 o
-1 -8 -12 140.119 119.238 24.514 73.366 o
-1 -8 -11 72.233 52.231 33.900 39.743 o
-1 -8 -10 371.252 358.649 97.304 4.754 o
-1 -8 -9 144.818 108.206 23.290 80.966 o
-1 -8 -8 113.413 122.501 24.344 75.068 o
-1 -8 -7 294.908 278.300 33.278 37.484 o
-1 -8 -6 542.484 425.928 37.795 25.733 o
-1 -8 -5 126.426 105.877 20.800 101.423 o
-1 -8 -4 491.895 447.510 28.028 41.557 o
-1 -8 -3 192.217 180.062 17.929 123.720 o
-1 -8 -2 270.670 288.168 17.558 110.501 o
-1 -8 -1 584.662 585.662 24.725 42.070 o
-1 -7 -14 47.320 19.666 18.672 130.931 o
-1 -7 -13 509.496 520.662 39.030 24.257 o
-1 -7 -12 16.441 23.541 14.445 219.505 o
-1 -7 -11 55.142 42.774 20.750 105.742 o
-1 -7 -10 363.538 378.565 42.112 23.378 o
-1 -7 -9 319.966 288.690 34.493 34.674 o
-1 -7 -8 31.514 49.500 15.640 186.197 o
-1 -7 -7 1259.630 979.676 84.314 5.092 o
-1 -7 -6 418.117 402.879 34.472 32.160 o
-1 -7 -5 13.187 28.710 11.263 360.575 o
-1 -7 -4 853.753 796.823 33.007 22.213 o
-1 -7 -3 2653.140 2469.530 72.629 3.124 o
-1 -7 -2 190.613 195.170 13.823 189.055 o
-1 -7 -1 143.801 143.090 12.548 246.360 o
-1 -6 -15 220.165 214.816 28.470 52.329 o
-1 -6 -14 122.105 122.089 35.165 36.512 o
-1 -6 -13 33.853 20.288 26.050 67.538 o
-1 -6 -12 402.469 412.506 34.161 32.842 o
-1 -6 -11 671.149 688.256 40.516 20.101 o
-1 -6 -10 351.199 360.114 30.146 42.328 o
-1 -6 -9 627.361 533.632 44.531 18.503 o
-1 -6 -8 1081.700 1012.520 93.078 4.486 o
-1 -6 -7 90.853 78.592 17.377 146.918 o
-1 -6 -6 497.250 412.837 32.083 34.315 o
-1 -6 -5 1615.730 1529.120 48.788 7.766 o
-1 -6 -4 189.868 173.186 16.754 139.828 o
-1 -6 -3 570.428 523.583 24.283 44.949 o
-1 -6 -2 1231.520 1225.340 54.188 9.080 o
-1 -6 -1 1898.380 1837.780 61.306 5.274 o
-1 -5 -15 161.709 144.034 25.608 66.556 o
-1 -5 -14 157.397 189.127 26.552 61.663 o
-1 -5 -13 121.821 137.609 26.863 61.688 o
-1 -5 -12 405.112 416.823 32.274 35.975 o
-1 -5 -11 29.434 38.980 14.747 209.693 o
-1 -5 -10 10.502 -2.600 8.724 602.789 o
-1 -5 -9 108.978 98.047 16.915 152.193 o
-1 -5 -8 1489.380 1353.910 103.940 3.344 o
-1 -5 -7 711.431 656.283 33.439 25.623 o
-1 -5 -6 1501.490 1418.190 61.607 6.711 o
-1 -5 -5 864.139 843.352 92.546 4.785 o
-1 -5 -4 1856.170 1956.950 56.527 5.596 o
-1 -5 -3 988.557 1007.180 35.055 17.545 o
-1 -5 -2 3564.160 3304.520 73.934 2.047 o
-1 -5 -1 491.861 462.418 17.889 71.079 o
-1 -4 -16 97.361 107.413 23.069 84.031 o
-1 -4 -15 250.420 227.906 29.092 49.417 o
-1 -4 -14 487.927 518.985 39.492 24.066 o
-1 -4 -13 28.901 25.197 16.112 176.139 o
-1 -4 -12 396.227 389.658 47.784 18.358 o
-1 -4 -11 547.490 551.892 28.429 37.300 o
-1 -4 -10 311.753 317.882 21.643 75.697 o
-1 -4 -9 1041.000 970.662 83.511 5.449 o
-1 -4 -8 1465.850 1352.110 62.059 6.841 o
-1 -4 -7 13.790 21.924 7.690 771.513 o
-1 -4 -6 913.181 955.413 43.156 14.963 o
-1 -4 -5 1803.880 1726.470 65.793 5.239 o
-1 -4 -4 3504.540 3496.670 88.872 1.829 o
-1 -4 -3 722.781 683.307 25.769 33.504 o
-1 -4 -2 1347.790 1369.770 46.097 9.767 o
-1 -4 -1 8448.790 7574.550 155.538 0.391 o
-1 -3 -16 96.402 101.601 27.436 59.923 o
-1 -3 -15 216.941 193.343 25.117 66.334 o
-1 -3 -14 42.024 52.652 18.039 139.840 o
-1 -3 -13 910.485 880.144 47.282 13.613 o
-1 -3 -12 129.261 153.058 17.999 131.043 o
-1 -3 -11 48.287 53.636 13.693 240.380 o
-1 -3 -10 1616.070 1494.990 83.039 4.424 o
-1 -3 -9 727.639 686.459 23.189 36.653 o
-1 -3 -8 383.655 393.945 16.253 96.800 o
-1 -3 -7 1834.740 1764.560 41.971 7.215 o
-1 -3 -6 1591.590 1558.900 44.039 8.433 o
-1 -3 -5 2068.320 2119.930 54.249 5.077 o
-1 -3 -4 1114.330 1069.200 30.608 17.445 o
-1 -3 -3 3870.980 3499.310 87.567 1.678 o
-1 -3 -2 2577.490 2617.340 68.333 3.260 o
-1 -3 -1 3647.360 3928.400 80.640 1.757 o
-1 -2 -16 402.686 397.287 96.742 4.790 o
-1 -2 -15 222.374 199.477 27.014 57.794 o
-1 -2 -14 475.581 485.436 37.755 26.280 o
-1 -2 -13 177.299 213.109 31.642 43.668 o
-1 -2 -12 472.826 516.044 28.299 40.495 o
-1 -2 -11 719.181 696.799 30.618 27.861 o
-1 -2 -10 2187.270 2208.680 48.958 5.017 o
-1 -2 -9 207.932 189.147 11.635 238.617 o
-1 -2 -8 404.552 420.336 15.891 94.065 o
-1 -2 -7 1603.910 1619.850 38.950 8.916 o
-1 -2 -6 2203.950 2185.780 47.402 5.088 o
-1 -2 -5 1424.400 1434.900 38.076 10.653 o
-1 -2 -4 2947.370 2918.810 69.387 2.713 o
-1 -2 -3 2095.890 2038.390 46.067 5.619 o
-1 -2 -2 1210.950 1232.620 33.298 14.392 o
-1 -2 -1 6431.650 6341.240 143.090 0.589 o
-1 -1 -16 117.853 167.444 94.814 5.093 o
-1 -1 -15 91.236 71.394 19.485 117.816 o
-1 -1 -14 106.189 87.406 15.329 184.405 o
-1 -1 -13 404.801 398.341 27.456 46.792 o
-1 -1 -12 324.753 325.070 23.571 65.255 o
-1 -1 -11 677.772 712.228 32.726 26.427 o
-1 -1 -10 171.494 177.533 13.432 206.227 o
-1 -1 -9 1902.360 1940.600 45.736 6.345 o
-1 -1 -8 896.595 846.454 22.858 28.546 o
-1 -1 -7 794.855 724.425 21.071 35.909 o
-1 -1 -6 3504.590 3593.650 71.736 2.026 o
-1 -1 -5 944.088 908.573 23.139 26.169 o
-1 -1 -4 1221.920 1208.330 28.068 16.016 o
-1 -1 -3 150.441 157.365 8.884 411.206 o
-1 -1 -2 3788.160 3847.060 93.208 1.582 o
-1 -1 -1 4195.260 4168.120 119.479 1.182 o
0 0 2 1747.050 1810.840 44.561 7.206 o
0 0 4 3568.590 3533.970 95.266 1.712 o
0 0 6 1217.680 1095.330 35.627 14.294 o
0 0 8 582.217 613.980 25.859 39.525 o
0 0 10 6297.260 6307.040 160.437 0.564 o
0 0 12 16.006 14.586 11.845 326.428 o
0 0 14 31.571 30.005 15.871 181.304 o
0 0 16 535.562 609.082 86.894 5.746 o
0 1 1 5757.300 4616.680 210.821 0.540 o
0 1 2 3650.610 3257.170 63.775 2.141 o
0 1 3 14.789 24.012 3.534 3549.900 o
0 1 4 1939.960 1874.720 44.019 6.468 o
0 1 5 49.618 54.670 4.748 1749.920 o
0 1 6 10.579 8.804 3.413 3894.520 o
0 1 7 2053.140 2025.460 46.308 5.736 o
0 1 8 1196.640 1282.190 30.146 15.232 o
0 1 9 1659.800 1712.950 38.257 8.485 o
0 1 10 212.573 251.798 15.389 148.951 o
0 1 11 1638.880 1717.760 46.127 7.630 o
0 1 12 328.041 376.487 33.700 35.269 o
0 1 13 294.382 314.850 26.201 56.423 o
0 1 14 101.679 93.750 21.693 94.792 o
0 1 15 14.546 11.956 14.947 205.257 o
0 1 16 135.207 124.458 22.035 90.057 o
0 1 17 196.164 241.308 40.998 26.336 o
0 2 0 3618.350 3797.210 108.788 1.490 o
0 2 1 6606.180 5371.370 191.667 0.507 o
0 2 2 1518.170 1568.920 37.203 9.791 o
0 2 3 118.002 138.864 6.083 779.397 o
0 2 4 1483.680 1470.040 37.715 10.223 o
0 2 5 2377.610 2017.490 49.601 4.778 o
0 2 6 151.162 156.763 10.812 306.627 o
0 2 7 1505.120 1562.010 42.945 8.998 o
0 2 8 1266.670 1332.670 39.462 11.813 o
0 2 9 3163.400 3131.630 69.758 2.441 o
0 2 10 567.652 584.397 23.209 45.933 o
0 2 11 3336.670 3486.930 79.445 2.050 o
0 2 12 353.442 366.188 24.554 58.684 o
0 2 13 89.946 98.860 25.448 69.598 o
0 2 14 2.710 21.844 13.843 239.445 o
0 2 15 1157.530 1207.320 59.047 8.471 o
0 2 16 41.784 31.591 17.226 153.655 o
0 2 17 63.405 24.725 22.476 90.245 o
0 3 1 7623.300 7136.860 163.619 0.438 o
0 3 2 4378.620 4025.200 104.401 1.263 o
0 3 3 248.188 242.332 10.942 224.213 o
0 3 4 96.088 82.427 6.886 775.882 o
0 3 5 809.243 839.819 21.924 32.276 o
0 3 6 1226.030 1159.680 34.352 14.289 o
0 3 7 1450.840 1401.850 40.576 10.129 o
0 3 8 3991.660 4036.970 94.553 1.459 o
0 3 9 1198.570 1279.510 40.435 12.270 o
0 3 10 60.602 67.550 13.442 246.541 o
0 3 11 152.476 138.101 16.493 151.718 o
0 3 12 520.733 529.295 29.313 36.915 o
0 3 13 1.869 -17.266 11.514 346.309 o
0 3 14 446.256 465.339 38.960 25.434 o
0 3 15 15.046 18.842 16.714 164.130 o
0 3 16 26.497 40.044 17.748 145.136 o
0 4 0 7944.540 7789.530 221.732 0.336 o
0 4 1 3725.370 3566.890 76.143 1.858 o
0 4 2 245.543 279.535 13.261 171.059 o
0 4 3 72.761 78.542 7.238 762.550 o
0 4 4 4011.390 3952.890 90.990 1.499 o
0 4 5 765.398 744.743 24.675 32.428 o
0 4 6 1676.190 1544.400 42.393 8.296 o
0 4 7 1162.630 1250.600 51.257 9.938 o
0 4 8 410.871 415.819 20.860 68.136 o
0 4 9 1086.770 1134.430 37.765 14.661 o
0 4 10 1660.360 1682.090 61.406 5.985 o
0 4 11 329.526 318.856 30.678 42.116 o
0 4 12 16.083 28.730 11.504 345.410 o
0 4 13 69.043 69.186 13.572 240.512 o
0 4 14 207.402 208.060 39.422 28.438 o
0 4 15 197.634 221.200 28.921 51.262 o
0 4 16 285.305 303.989 34.352 35.338 o
0 5 1 2826.050 2690.190 61.356 3.142 o
0 5 2 379.862 372.432 14.656 110.748 o
0 5 3 6805.950 5988.840 152.306 0.553 o
0 5 4 286.556 316.045 15.630 124.929 o
0 5 5 196.792 226.862 13.371 192.276 o
0 5 6 80.563 99.372 9.476 457.404 o
0 5 7 3439.870 3496.170 102.855 1.678 o
0 5 8 300.754 330.220 25.809 57.291 o
0 5 9 1204.740 1267.890 69.286 6.646 o
0 5 10 187.238 216.603 23.410 76.208 o
0 5 11 102.172 130.241 20.589 104.028 o
0 5 12 80.373 76.645 22.426 89.725 o
0 5 13 297.390 309.891 25.930 57.399 o
0 5 14 7.986 24.484 16.413 170.275 o
0 5 15 0.796 12.147 21.543 98.926 o
0 5 16 76.435 47.503 44.923 22.681 o
0 6 0 2148.940 2135.870 74.597 3.821 o
0 6 1 1830.720 1812.500 46.408 6.728 o
0 6 2 1.506 -2.901 3.463 3827.440 o
0 6 3 96.629 109.762 9.175 466.146 o
0 6 4 2153.670 2207.950 54.198 4.806 o
0 6 5 1003.260 958.134 27.235 21.744 o
0 6 6 1026.370 1081.870 35.577 16.415 o
0 6 7 141.134 130.401 21.171 96.707 o
0 6 8 272.309 250.051 24.273 66.772 o
0 6 9 52.692 48.195 13.161 259.580 o
0 6 10 367.886 354.553 29.373 43.809 o
0 6 11 241.695 249.851 25.859 61.015 o
0 6 12 3.799 3.122 11.815 328.843 o
0 6 13 1.517 20.388 13.130 266.174 o
0 6 14 245.586 285.196 56.256 14.090 o
0 6 15 319.593 327.118 42.252 23.780 o
0 7 1 0.262 1.305 4.297 2487.120 o
0 7 2 1280.600 1241.940 36.731 12.742 o
0 7 3 87.100 75.028 8.924 514.013 o
0 7 4 912.122 891.236 28.971 23.089 o
0 7 5 90.732 96.140 9.597 441.007 o
0 7 6 592.050 711.656 43.969 18.414 o
0 7 7 66.747 102.263 17.618 143.909 o
0 7 8 1733.270 1930.310 80.489 4.167 o
0 7 9 378.217 410.207 32.244 36.678 o
0 7 10 20.681 13.211 16.002 178.992 o
0 7 11 14.648 16.192 15.209 198.229 o
0 7 12 482.108 513.223 37.394 26.410 o
0 7 13 19.110 12.378 15.329 195.066 o
0 7 14 199.233 168.789 22.838 80.309 o
0 8 0 372.801 367.413 28.299 46.196 o
0 8 1 682.697 675.497 26.251 34.308 o
0 8 2 713.702 653.051 25.297 34.928 o
0 8 3 301.185 288.148 16.905 112.156 o
0 8 4 43.078 38.689 8.924 559.429 o
0 8 5 995.032 1040.080 41.048 14.735 o
0 8 6 114.687 139.587 25.388 68.966 o
0 8 7 228.597 259.277 39.813 27.574 o
0 8 8 179.584 209.927 30.096 48.016 o
0 8 9 548.770 599.545 40.004 22.406 o
0 8 10 149.276 177.763 23.822 76.164 o
0 8 11 443.218 419.934 34.583 31.405 o
0 8 12 115.802 155.227 22.486 86.800 o
0 8 13 5.015 -0.632 19.756 117.633 o
0 9 1 521.898 498.577 24.233 47.926 o
0 9 2 723.286 683.377 27.827 30.993 o
0 9 3 845.402 831.276 38.558 18.528 o
0 9 4 0.693 8.633 6.615 1048.750 o
0 9 5 109.122 112.673 14.827 193.805 o
0 9 6 0.665 6.575 12.930 274.625 o
0 9 7 1021.640 1078.310 61.627 8.636 o
0 9 8 149.912 173.838 29.473 50.810 o
0 9 9 75.602 87.436 21.724 95.497 o
0 9 10 17.179 52.331 21.774 96.606 o
0 9 11 129.853 122.150 26.512 63.276 o
0 9 12 22.103 62.510 21.553 98.464 o
0 9 13 152.348 197.278 28.098 55.400 o
0 10 0 1994.550 1912.350 90.849 3.356 o
0 10 1 2.195 5.481 7.820 750.610 o
0 10 2 158.399 133.574 16.865 145.280 o
0 10 3 128.370 128.835 17.266 142.901 o
0 10 4 137.639 175.394 19.716 109.223 o
0 10 5 60.565 43.015 18.541 131.944 o
0 10 6 438.051 434.069 58.093 12.605 o
0 10 7 121.608 106.168 24.424 74.590 o
0 10 8 2.164 2.339 14.275 225.311 o
0 10 9 3.974 16.544 16.845 161.760 o
0 10 10 547.309 544.493 109.923 3.673 o
0 10 11 26.505 27.355 25.920 68.239 o
0 11 1 188.480 181.428 21.623 88.953 o
0 11 2 139.061 140.380 18.993 118.325 o
0 11 3 70.326 82.909 15.861 177.027 o
0 11 4 379.157 365.997 39.964 25.591 o
0 11 5 1.491 13.140 15.008 203.815 o
0 11 6 95.872 142.177 31.622 45.133 o
0 11 7 29.058 62.330 21.312 100.587 o
0 11 8 187.482 190.282 31.511 44.032 o
0 11 9 39.943 18.310 19.495 120.333 o
0 11 10 54.234 79.516 50.133 18.228 o
0 12 0 2.014 -23.370 15.610 188.422 o
0 12 1 284.300 233.086 29.503 47.303 o
0 12 2 0.942 9.818 11.986 319.539 o
0 12 3 26.179 16.403 12.940 273.014 o
0 12 4 6.383 -4.206 17.266 153.994 o
0 12 5 72.663 123.916 25.408 69.900 o
0 12 6 5.968 9.497 42.564 25.342 o
0 12 7 2.865 5.702 20.619 107.988 o
0 12 8 0.086 -3.062 21.713 97.383 o
0 13 1 121.135 87.125 25.066 71.158 o
0 13 2 251.377 217.004 30.608 45.121 o
0 13 3 75.545 25.026 23.039 85.722 o
0 13 4 10.770 14.064 19.294 123.271 o
0 13 5 2.271 0.422 18.331 136.644 o
1 0 1 8132.990 7435.980 459.958 0.153 o
1 0 2 198.745 158.710 15.449 160.035 o
1 0 3 791.861 838.795 19.776 35.163 o
1 0 4 5520.820 5271.740 97.555 0.900 o
1 0 5 10790.900 10201.700 183.034 0.240 o
1 0 6 277.843 299.491 10.611 202.647 o
1 0 7 76.465 66.295 5.732 1137.980 o
1 0 8 487.128 453.012 15.530 82.185 o
1 0 9 1927.810 1763.360 38.649 7.158 o
1 0 10 62.457 58.967 8.332 614.703 o
1 0 11 1552.350 1558.610 43.568 8.684 o
1 0 12 929.678 880.475 49.440 12.703 o
1 0 13 168.558 169.221 18.170 124.057 o
1 0 14 341.979 328.714 32.314 38.133 o
1 0 15 715.148 869.483 50.574 13.576 o
1 0 16 128.377 87.235 85.268 6.299 o
1 1 0 2831.150 2908.950 61.266 3.020 o
1 1 1 4140.900 3939.240 112.814 1.275 o
1 1 2 3845.700 3817.650 81.001 1.688 o
1 1 3 239.544 235.084 6.405 380.989 o
1 1 4 1195.570 1238.110 24.665 17.253 o
1 1 5 943.544 925.147 23.300 25.860 o
1 1 6 3532.720 3643.630 72.880 1.980 o
1 1 7 805.712 766.547 22.426 33.169 o
1 1 8 945.830 870.105 25.769 24.781 o
1 1 9 1816.110 1825.370 46.137 6.781 o
1 1 10 190.774 199.146 14.295 178.722 o
1 1 11 661.126 691.418 26.422 34.520 o
1 1 12 250.116 254.187 18.391 107.546 o
1 1 13 321.168 363.046 37.133 29.884 o
1 1 14 104.388 91.411 29.794 50.916 o
1 1 15 86.874 129.488 22.677 86.862 o
1 1 16 118.254 153.249 30.929 46.838 o
1 2 0 13187.800 10944.700 423.639 0.116 o
1 2 1 6321.400 6062.920 183.967 0.520 o
1 2 2 1095.380 1125.650 29.684 17.691 o
1 2 3 2087.800 2124.490 49.842 5.296 o
1 2 4 3351.110 3287.990 70.973 2.230 o
1 2 5 1358.120 1357.700 31.551 12.817 o
1 2 6 2086.620 2149.040 47.382 5.418 o
1 2 7 1685.970 1699.790 39.913 8.196 o
1 2 8 361.687 381.296 16.273 100.913 o
1 2 9 170.558 161.380 12.247 242.487 o
1 2 10 2292.380 2297.800 55.835 4.373 o
1 2 11 676.563 664.053 31.591 28.130 o
1 2 12 521.651 548.559 29.774 35.829 o
1 2 13 145.000 142.428 20.810 99.337 o
1 2 14 475.820 512.902 40.636 23.123 o
1 2 15 246.007 256.757 75.049 8.027 o
1 2 16 378.543 414.052 46.398 19.401 o
1 3 0 2017.890 2038.030 60.382 4.887 o
1 3 1 3170.930 3434.030 77.398 2.198 o
1 3 2 2864.920 2929.190 66.385 2.853 o
1 3 3 3747.900 3637.040 81.674 1.767 o
1 3 4 1049.200 1094.950 34.332 16.587 o
1 3 5 2107.130 2197.370 54.891 4.874 o
1 3 6 1622.220 1669.800 45.204 7.906 o
1 3 7 1817.590 1688.200 58.696 5.840 o
1 3 8 350.372 354.543 16.393 103.808 o
1 3 9 790.937 744.502 37.615 20.331 o
1 3 10 1620.280 1627.700 55.232 6.808 o
1 3 11 58.660 65.873 22.175 92.387 o
1 3 12 164.478 190.221 20.308 101.036 o
1 3 13 882.547 881.027 38.749 17.708 o
1 3 14 41.177 47.633 30.005 50.848 o
1 3 15 200.745 162.967 31.451 44.198 o
1 3 16 102.219 123.545 27.154 60.883 o
1 4 0 391.716 406.081 18.280 82.773 o
1 4 1 8849.460 8244.600 169.672 0.343 o
1 4 2 1516.410 1630.720 43.005 8.764 o
1 4 3 670.731 683.458 24.394 37.204 o
1 4 4 3433.330 3674.490 86.302 1.854 o
1 4 5 1788.700 1768.710 48.888 6.708 o
1 4 6 943.719 1022.540 33.870 18.611 o
1 4 7 23.168 15.791 6.144 1197.370 o
1 4 8 1378.150 1315.500 53.405 8.446 o
1 4 9 1049.140 1118.580 54.008 10.136 o
1 4 10 393.565 396.966 25.458 52.980 o
1 4 11 591.119 634.720 31.662 30.266 o
1 4 12 436.833 447.681 29.032 41.180 o
1 4 13 48.290 24.564 12.809 275.984 o
1 4 14 496.693 464.978 50.564 15.897 o
1 4 15 226.981 226.541 35.848 33.829 o
1 4 16 98.580 55.052 21.453 97.663 o
1 5 0 65.768 82.076 8.864 535.853 o
1 5 1 590.900 611.732 48.898 15.874 o
1 5 2 3446.160 3434.870 81.343 1.976 o
1 5 3 1007.010 1137.860 41.831 13.921 o
1 5 4 1650.020 1823.790 51.458 6.812 o
1 5 5 863.253 861.221 31.310 22.685 o
1 5 6 1499.270 1607.370 47.854 8.204 o
1 5 7 699.629 771.155 29.985 28.111 o
1 5 8 1430.010 1474.810 55.624 7.623 o
1 5 9 72.915 81.052 18.090 136.952 o
1 5 10 12.698 -12.649 8.432 644.800 o
1 5 11 47.993 43.899 12.518 287.404 o
1 5 12 405.808 420.105 33.569 33.678 o
1 5 13 127.703 97.394 26.080 65.630 o
1 5 14 176.402 175.133 23.139 79.319 o
1 5 15 162.239 145.028 74.095 8.311 o
1 6 0 136.736 115.273 10.721 331.512 o
1 6 1 1795.580 1823.890 61.406 5.505 o
1 6 2 1178.160 1296.850 45.093 11.162 o
1 6 3 625.090 674.814 30.808 30.074 o
1 6 4 180.524 188.635 15.690 156.554 o
1 6 5 1713.390 1784.650 52.090 6.610 o
1 6 6 387.175 435.524 26.803 48.507 o
1 6 7 90.206 95.457 12.438 275.658 o
1 6 8 1060.660 1036.340 48.215 11.837 o
1 6 9 612.200 590.761 50.635 14.920 o
1 6 10 323.730 366.700 31.591 39.638 o
1 6 11 624.870 597.276 39.833 21.674 o
1 6 12 378.081 370.545 32.385 36.831 o
1 6 13 23.894 44.692 15.148 198.931 o
1 6 14 134.566 107.644 39.913 28.426 o
1 6 15 209.180 211.071 66.204 10.330 o
1 7 0 1593.680 1556.440 46.679 8.074 o
1 7 1 198.052 185.513 14.435 175.843 o
1 7 2 151.315 180.133 14.456 187.184 o
1 7 3 2954.760 3020.990 136.575 1.477 o
1 7 4 876.347 907.800 34.171 20.219 o
1 7 5 10.941 26.743 8.242 672.297 o
1 7 6 430.111 482.816 34.563 31.113 o
1 7 7 1275.830 1243.080 52.743 9.135 o
1 7 8 24.010 22.918 12.438 295.297 o
1 7 9 355.373 353.539 31.049 40.254 o
1 7 10 380.818 391.806 33.920 33.811 o
1 7 11 90.542 84.174 17.096 151.416 o
1 7 12 7.192 30.106 13.251 261.028 o
1 7 13 525.013 517.981 39.994 23.157 o
1 7 14 57.851 38.478 15.901 178.965 o
1 8 0 1202.780 1141.470 37.584 13.610 o
1 8 1 592.164 561.298 24.705 42.307 o
1 8 2 308.804 342.286 20.188 83.306 o
1 8 3 229.056 253.515 18.070 113.246 o
1 8 4 472.624 491.590 24.143 50.754 o
1 8 5 146.119 196.415 17.477 133.989 o
1 8 6 518.994 553.639 33.810 29.854 o
1 8 7 312.563 336.725 30.317 43.181 o
1 8 8 78.013 62.099 19.103 123.306 o
1 8 9 140.142 174.772 24.404 73.132 o
1 8 10 347.381 353.640 34.754 33.292 o
1 8 11 96.998 88.320 18.401 130.805 o
1 8 12 127.692 152.777 24.755 71.877 o
1 8 13 36.437 48.005 16.012 177.515 o
1 9 0 11.160 2.530 9.908 467.237 o
1 9 1 273.128 279.314 19.927 91.226 o
1 9 2 731.116 691.067 31.752 26.527 o
1 9 3 98.349 96.270 12.990 252.113 o
1 9 4 328.661 386.787 29.995 42.925 o
1 9 5 303.343 291.119 25.016 61.101 o
1 9 6 401.474 485.436 43.638 21.227 o
1 9 7 155.857 165.055 28.530 54.056 o
1 9 8 438.702 484.041 41.720 22.623 o
1 9 9 138.267 175.535 23.872 76.305 o
1 9 10 5.524 11.825 13.652 246.223 o
1 9 11 402.285 362.514 34.432 32.845 o
1 9 12 162.381 196.656 32.746 41.191 o
1 10 0 8.394 8.954 7.961 723.342 o
1 10 1 334.022 325.130 22.497 69.585 o
1 10 2 202.187 209.365 19.234 107.112 o
1 10 3 43.026 38.528 10.912 377.923 o
1 10 4 57.139 62.380 18.230 136.162 o
1 10 5 479.994 571.266 34.453 29.576 o
1 10 6 20.838 27.988 14.546 216.227 o
1 10 7 13.456 17.949 15.640 187.459 o
1 10 8 25.284 54.188 18.481 133.758 o
1 10 9 114.208 138.181 26.853 61.875 o
1 10 10 10.956 15.379 16.774 163.046 o
1 10 11 140.681 170.656 70.732 9.119 o
1 11 0 222.073 179.510 35.828 34.156 o
1 11 1 331.862 348.781 28.158 48.195 o
1 11 2 144.074 162.003 27.114 59.880 o
1 11 3 115.907 132.811 19.957 109.581 o
1 11 4 168.879 152.055 20.800 97.682 o
1 11 5 19.578 34.392 17.086 156.829 o
1 11 6 83.711 145.178 27.004 61.676 o
1 11 7 166.904 169.994 29.273 51.218 o
1 11 8 108.183 124.790 26.472 63.867 o
1 11 9 180.308 177.844 31.049 45.493 o
1 11 10 10.675 34.724 23.129 85.750 o
1 12 0 219.652 225.065 29.865 47.792 o
1 12 1 0.280 13.853 20.087 113.781 o
1 12 2 0.154 1.154 12.378 299.689 o
1 12 3 131.962 146.403 25.930 65.724 o
1 12 4 146.642 170.576 31.340 45.201 o
1 12 5 17.311 11.364 15.690 186.251 o
1 12 6 82.461 94.995 22.747 86.962 o
1 12 7 93.417 97.675 24.093 77.417 o
1 12 8 10.299 -7.117 17.819 144.581 o
1 13 0 11.204 29.734 16.574 166.891 o
1 13 1 77.403 43.668 19.244 121.959 o
1 13 2 67.804 26.642 17.598 146.325 o
1 13 3 158.171 106.299 31.100 46.144 o
1 13 4 29.928 71.665 29.473 52.691 o
1 13 5 64.758 87.085 29.694 51.643 o
2 0 0 649.520 775.622 46.710 16.095 o
2 0 1 62.274 50.996 8.914 544.861 o
2 0 2 106.462 122.732 14.626 198.344 o
2 0 3 6863.350 6434.140 206.283 0.434 o
2 0 4 2953.460 3089.410 70.742 2.606 o
2 0 5 29.257 37.765 6.164 1164.260 o
2 0 6 1414.060 1430.830 34.824 11.366 o
2 0 7 3593.750 3460.450 66.757 2.075 o
2 0 8 94.710 113.838 8.954 485.783 o
2 0 9 330.321 310.484 17.909 98.167 o
2 0 10 372.726 388.122 19.666 78.216 o
2 0 11 96.767 128.032 13.161 242.522 o
2 0 12 22.599 36.380 13.341 256.462 o
2 0 13 1673.680 1554.980 81.493 4.420 o
2 0 14 453.298 459.105 47.995 17.699 o
2 0 15 26.425 28.259 32.244 44.118 o
2 0 16 95.894 108.306 28.078 57.220 o
2 1 0 147.774 250.061 19.766 105.044 o
2 1 1 473.773 500.755 21.262 58.941 o
2 1 2 480.006 487.595 17.618 72.079 o
2 1 3 2805.700 2842.350 59.529 3.127 o
2 1 4 2349.250 2279.760 50.343 4.535 o
2 1 5 5175.090 5392.900 104.522 0.927 o
2 1 6 4805.670 4843.500 92.094 1.119 o
2 1 7 371.326 390.752 18.361 85.449 o
2 1 8 189.047 174.200 10.300 298.875 o
2 1 9 455.506 469.997 20.067 65.597 o
2 1 10 681.856 723.000 29.333 29.832 o
2 1 11 297.856 339.445 40.305 26.076 o
2 1 12 432.838 427.132 32.686 34.552 o
2 1 13 100.882 89.374 22.466 88.645 o
2 1 14 626.195 627.091 53.977 13.254 o
2 1 15 163.332 168.267 30.507 47.389 o
2 1 16 243.290 141.956 42.042 25.102 o
2 2 0 311.305 364.602 14.445 127.337 o
2 2 1 2103.940 2226.110 54.660 4.864 o
2 2 2 5417.560 5172.970 115.755 0.861 o
2 2 3 919.496 955.765 29.604 21.929 o
2 2 4 5137.800 5070.520 112.633 0.930 o
2 2 5 2240.270 2207.700 48.868 4.905 o
2 2 6 2473.910 2559.360 75.952 3.155 o
2 2 7 87.323 88.380 7.810 639.654 o
2 2 8 1228.730 1157.630 38.769 12.970 o
2 2 9 179.266 207.307 17.216 132.585 o
2 2 10 22.343 21.111 11.815 327.303 o
2 2 11 132.565 136.665 20.318 104.829 o
2 2 12 1050.580 1068.910 51.197 10.965 o
2 2 13 50.406 39.070 15.229 195.412 o
2 2 14 532.498 512.119 51.157 15.281 o
2 2 15 167.579 168.036 31.009 45.866 o
2 2 16 119.869 123.916 39.823 28.580 o
2 3 0 139.253 160.176 17.849 131.722 o
2 3 1 3905.440 3756.510 85.499 1.630 o
2 3 2 950.042 979.807 30.297 20.771 o
2 3 3 1521.370 1579.270 43.658 8.770 o
2 3 4 577.367 592.799 23.370 44.920 o
2 3 5 5266.430 5240.150 118.957 0.868 o
2 3 6 352.846 357.414 19.344 83.426 o
2 3 7 11.884 9.988 6.244 1172.310 o
2 3 8 377.530 389.909 21.985 66.770 o
2 3 9 425.196 423.067 30.899 38.024 o
2 3 10 111.457 133.744 19.495 114.819 o
2 3 11 431.602 474.916 35.456 29.887 o
2 3 12 297.876 268.201 29.975 45.242 o
2 3 13 80.829 67.228 16.534 163.090 o
2 3 14 56.158 40.355 20.248 111.008 o
2 3 15 301.315 308.938 42.092 24.149 o
2 4 0 887.569 874.321 27.345 24.929 o
2 4 1 672.488 670.247 24.384 37.404 o
2 4 2 1649.300 1723.780 47.483 7.422 o
2 4 3 3888.570 3856.380 90.970 1.563 o
2 4 4 740.004 744.342 28.249 29.261 o
2 4 5 1149.370 1170.490 38.358 13.717 o
2 4 6 493.088 477.325 23.741 51.159 o
2 4 7 636.277 692.623 29.283 31.461 o
2 4 8 857.004 852.297 39.913 17.527 o
2 4 9 552.149 520.762 36.520 26.307 o
2 4 10 105.992 94.403 18.933 123.066 o
2 4 11 301.005 285.929 31.120 42.072 o
2 4 12 682.090 616.611 44.732 17.575 o
2 4 13 1031.240 1011.620 53.546 10.579 o
2 4 14 106.096 94.604 20.700 103.610 o
2 4 15 85.550 71.605 45.043 22.528 o
2 5 0 1253.110 1185.090 41.600 11.913 o
2 5 1 150.802 177.623 16.102 155.606 o
2 5 2 479.376 532.266 23.199 51.898 o
2 5 3 576.412 628.878 26.221 38.835 o
2 5 4 1008.010 1018.880 36.008 16.805 o
2 5 5 222.797 244.269 18.431 110.938 o
2 5 6 1064.680 1084.580 39.331 14.544 o
2 5 7 402.274 413.048 24.374 55.644 o
2 5 8 39.508 33.178 10.440 413.793 o
2 5 9 54.260 34.984 20.288 110.686 o
2 5 10 1476.480 1422.800 67.831 6.053 o
2 5 11 19.155 4.558 14.345 222.807 o
2 5 12 294.441 230.587 29.534 47.000 o
2 5 13 387.782 386.747 37.755 28.064 o
2 5 14 322.002 339.064 34.673 33.938 o
2 5 15 3.110 1.937 45.886 21.806 o
2 6 0 585.612 594.174 39.703 22.266 o
2 6 1 635.084 673.600 31.511 29.026 o
2 6 2 2651.740 2651.500 85.599 2.671 o
2 6 3 1740.120 1820.960 54.299 6.265 o
2 6 4 264.165 299.281 21.161 82.794 o
2 6 5 36.018 12.327 10.661 400.065 o
2 6 6 652.379 732.556 44.039 17.752 o
2 6 7 674.939 649.738 32.224 27.633 o
2 6 8 343.225 391.184 29.343 44.063 o
2 6 9 393.896 411.070 36.330 29.740 o
2 6 10 259.924 279.866 32.505 39.709 o
2 6 11 117.632 105.626 21.302 97.299 o
2 6 12 415.676 412.446 37.324 28.096 o
2 6 13 340.298 330.109 34.643 33.776 o
2 6 14 131.342 80.911 19.997 109.769 o
2 7 0 29.095 34.252 11.755 329.092 o
2 7 1 1296.890 1226.330 54.279 8.795 o
2 7 2 953.018 952.050 92.656 4.657 o
2 7 3 388.989 408.219 24.143 57.237 o
2 7 4 70.889 58.525 11.484 332.374 o
2 7 5 1564.420 1625.580 53.717 7.165 o
2 7 6 18.781 31.411 10.551 409.740 o
2 7 7 195.933 207.699 22.577 81.157 o
2 7 8 342.668 366.619 34.964 32.913 o
2 7 9 518.591 579.387 54.981 13.385 o
2 7 10 3.627 -5.330 26.622 64.781 o
2 7 11 438.487 468.049 40.094 24.299 o
2 7 12 103.497 76.996 23.159 83.645 o
2 7 13 42.257 0.663 19.736 117.536 o
2 8 0 83.281 83.993 12.639 270.848 o
2 8 1 329.502 349.935 23.079 66.418 o
2 8 2 841.306 881.790 57.019 10.737 o
2 8 3 14.421 25.107 12.970 272.209 o
2 8 4 625.263 685.606 38.167 22.496 o
2 8 5 412.383 436.428 28.339 43.686 o
2 8 6 193.731 236.720 22.446 81.327 o
2 8 7 16.103 9.587 10.400 423.434 o
2 8 8 244.612 284.634 31.190 43.065 o
2 8 9 289.391 306.789 32.254 39.494 o
2 8 10 85.346 63.625 18.079 136.882 o
2 8 11 108.366 142.729 25.327 69.397 o
2 8 12 269.876 204.014 35.496 34.106 o
2 9 0 813.181 838.855 77.377 6.621 o
2 9 1 145.886 162.424 18.049 128.275 o
2 9 2 13.707 12.177 9.185 542.624 o
2 9 3 349.068 353.057 36.982 29.816 o
2 9 4 700.328 696.478 54.399 12.597 o
2 9 5 216.231 254.488 35.095 35.178 o
2 9 6 644.856 713.232 41.851 19.318 o
2 9 7 177.531 218.922 28.991 51.481 o
2 9 8 19.054 29.423 13.592 247.567 o
2 9 9 91.272 87.567 20.900 102.441 o
2 9 10 238.441 240.234 29.684 47.762 o
2 9 11 52.485 54.148 18.742 129.258 o
2 10 0 11.052 9.045 10.761 395.951 o
2 10 1 41.498 27.546 12.317 298.876 o
2 10 2 264.661 283.319 28.279 50.868 o
2 10 3 441.292 437.964 31.290 36.705 o
2 10 4 58.413 49.310 13.211 256.750 o
2 10 5 52.459 61.065 15.249 193.881 o
2 10 6 32.686 25.026 18.612 132.064 o
2 10 7 358.025 395.832 45.154 20.575 o
2 10 8 9.115 48.998 19.535 120.091 o
2 10 9 58.708 70.240 18.541 131.457 o
2 10 10 49.291 50.615 18.190 137.325 o
2 11 0 42.320 49.932 12.890 271.739 o
2 11 1 123.184 128.635 19.384 115.455 o
2 11 2 117.277 136.123 37.464 32.221 o
2 11 3 135.848 124.970 18.481 125.423 o
2 11 4 208.363 206.715 30.176 47.277 o
2 11 5 267.462 252.671 28.309 51.125 o
2 11 6 142.008 99.794 25.418 68.628 o
2 11 7 119.851 95.728 29.353 52.227 o
2 11 8 64.782 44.862 23.822 80.239 o
2 12 0 0.652 -2.660 10.721 399.442 o
2 12 1 6.085 10.561 11.243 362.982 o
2 12 2 171.346 203.854 28.329 54.075 o
2 12 3 7.798 11.906 13.171 264.505 o
2 12 4 102.162 106.389 21.232 98.564 o
2 12 5 94.583 88.189 28.520 55.629 o
2 12 6 124.838 149.665 30.347 48.546 o
2 13 0 12.509 7.037 14.727 211.552 o
2 13 1 43.453 69.407 19.314 121.836 o
2 13 2 35.413 82.578 17.367 150.403 o
3 0 1 5.317 25.297 9.346 524.443 o
3 0 2 4394.090 4535.630 202.810 0.667 o
3 0 3 70.997 67.178 11.504 329.920 o
3 0 4 1831.800 1840.420 59.900 5.525 o
3 0 5 46.233 60.553 9.195 520.542 o
3 0 6 786.121 774.417 28.470 27.513 o
3 0 7 104.792 117.120 11.334 316.461 o
3 0 8 3194.480 3220.470 72.930 2.329 o
3 0 9 4.741 5.792 7.248 873.418 o
3 0 10 42.664 24.715 9.236 526.643 o
3 0 11 70.454 84.665 26.994 62.333 o
3 0 12 1011.730 1084.460 64.488 8.106 o
3 0 13 21.393 31.983 24.926 73.796 o
3 0 14 514.178 511.135 76.062 7.460 o
3 0 15 0.655 3.724 67.510 10.074 o
3 1 0 825.281 814.020 39.452 18.343 o
3 1 1 838.888 816.118 39.693 18.042 o
3 1 2 706.086 717.880 26.502 32.575 o
3 1 3 287.264 325.361 16.293 117.228 o
3 1 4 1785.100 1851.260 52.181 6.286 o
3 1 5 1708.990 1802.950 62.460 5.634 o
3 1 6 1518.160 1507.380 38.980 9.692 o
3 1 7 564.679 564.299 21.774 49.843 o
3 1 8 287.644 279.756 19.174 95.341 o
3 1 9 685.228 732.245 37.685 21.768 o
3 1 10 320.904 322.600 33.720 35.815 o
3 1 11 461.301 472.105 68.975 9.073 o
3 1 12 108.726 119.841 18.742 124.429 o
3 1 13 150.700 129.799 22.105 88.704 o
3 1 14 178.246 205.309 41.409 26.029 o
3 1 15 372.102 276.132 47.623 18.893 o
3 2 0 13.710 10.540 5.511 1500.560 o
3 2 1 1295.390 1234.830 56.116 8.456 o
3 2 2 1229.190 1253.640 49.812 9.919 o
3 2 3 5941.280 5782.650 131.636 0.696 o
3 2 4 261.213 275.670 18.230 106.378 o
3 2 5 510.896 509.358 24.062 48.617 o
3 2 6 68.077 73.472 10.199 414.112 o
3 2 7 2491.980 2477.600 81.794 2.988 o
3 2 8 307.461 357.053 36.520 31.002 o
3 2 9 359.107 375.835 55.353 14.125 o
3 2 10 53.676 40.666 15.610 185.820 o
3 2 11 259.995 267.227 28.349 51.001 o
3 2 12 150.584 128.614 20.870 98.876 o
3 2 13 832.847 799.705 80.118 6.233 o
3 2 14 24.355 63.223 20.870 104.941 o
3 2 15 32.500 64.428 24.183 78.161 o
3 3 0 3455.400 3449.560 81.704 1.962 o
3 3 1 1044.750 1066.970 40.576 14.351 o
3 3 2 735.636 779.125 29.162 28.001 o
3 3 3 160.180 168.156 18.079 126.115 o
3 3 4 2397.910 2490.900 67.098 3.593 o
3 3 5 376.364 383.685 22.767 63.801 o
3 3 6 1558.610 1649.540 51.639 7.396 o
3 3 7 263.995 291.440 26.552 56.707 o
3 3 8 268.061 303.868 28.379 50.160 o
3 3 9 217.537 246.357 26.422 59.592 o
3 3 10 733.452 778.895 45.174 16.243 o
3 3 11 196.139 198.563 27.968 54.882 o
3 3 12 125.825 114.129 20.941 99.952 o
3 3 13 70.912 95.959 20.298 109.105 o
3 3 14 243.846 226.400 30.166 46.403 o
3 4 0 218.074 240.374 15.730 144.030 o
3 4 1 1120.840 1193.790 38.297 13.887 o
3 4 2 1582.550 1621.110 48.486 7.754 o
3 4 3 962.161 993.801 36.621 17.207 o
3 4 4 545.615 557.704 26.532 40.714 o
3 4 5 6.810 10.671 7.509 812.992 o
3 4 6 105.319 125.894 15.580 176.331 o
3 4 7 704.859 711.184 33.117 25.538 o
3 4 8 1101.570 1205.010 54.510 9.602 o
3 4 9 296.060 313.776 32.033 39.786 o
3 4 10 95.261 73.804 20.388 107.633 o
3 4 11 189.638 173.206 25.337 66.584 o
3 4 12 656.655 536.372 84.033 6.045 o
3 4 13 211.453 232.925 90.257 5.590 o
3 4 14 191.177 217.888 31.220 44.540 o
3 5 0 2.293 10.711 6.876 970.245 o
3 5 1 1884.040 1949.640 55.172 5.641 o
3 5 2 65.796 75.159 11.695 320.103 o
3 5 3 191.549 199.557 17.969 122.176 o
3 5 4 383.135 432.182 25.669 52.013 o
3 5 5 1373.090 1355.980 47.713 9.372 o
3 5 6 823.329 838.484 36.520 19.995 o
3 5 7 493.974 511.587 30.357 36.096 o
3 5 8 45.419 42.885 12.679 280.754 o
3 5 9 863.852 835.643 50.213 12.950 o
3 5 10 7.024 5.632 14.476 219.049 o
3 5 11 929.893 994.172 55.293 10.612 o
3 5 12 3.403 -24.584 16.383 171.059 o
3 5 13 9.402 -11.976 17.497 149.942 o
3 6 0 25.104 24.916 9.727 480.763 o
3 6 1 366.306 424.633 23.731 59.482 o
3 6 2 1041.980 1137.690 40.897 13.955 o
3 6 3 1216.500 1248.880 44.722 11.164 o
3 6 4 355.698 363.578 25.247 56.163 o
3 6 5 27.174 18.401 11.002 376.727 o
3 6 6 259.576 282.406 24.303 66.465 o
3 6 7 703.249 770.512 37.625 21.313 o
3 6 8 397.479 411.763 29.955 40.839 o
3 6 9 65.871 81.242 21.041 102.078 o
3 6 10 194.524 200.029 39.502 28.439 o
3 6 11 85.923 99.944 24.113 77.435 o
3 6 12 375.307 478.399 45.515 19.902 o
3 6 13 220.375 160.437 30.537 46.431 o
3 7 0 1857.640 1955.390 118.696 2.404 o
3 7 1 230.147 238.256 23.249 74.464 o
3 7 2 229.310 255.442 24.625 66.945 o
3 7 3 72.396 73.342 13.311 248.716 o
3 7 4 983.591 1027.640 45.866 13.112 o
3 7 5 108.050 104.522 16.895 152.304 o
3 7 6 643.943 683.939 36.430 23.751 o
3 7 7 27.811 29.754 12.970 271.112 o
3 7 8 105.133 87.737 16.594 158.764 o
3 7 9 12.518 13.261 16.122 176.492 o
3 7 10 516.971 536.412 46.459 18.057 o
3 7 11 46.016 51.307 20.971 103.650 o
3 7 12 41.821 46.449 22.155 93.039 o
3 8 0 2.821 2.751 8.744 600.480 o
3 8 1 521.971 532.618 43.678 20.005 o
3 8 2 393.487 430.525 32.575 35.532 o
3 8 3 814.570 877.624 46.188 14.751 o
3 8 4 41.125 64.428 13.673 241.280 o
3 8 5 256.777 237.232 23.942 69.453 o
3 8 6 43.025 36.199 12.307 298.530 o
3 8 7 419.723 473.852 33.117 33.622 o
3 8 8 254.560 240.394 31.260 43.121 o
3 8 9 191.516 207.207 30.527 46.555 o
3 8 10 18.346 30.919 20.047 114.044 o
3 8 11 89.009 92.305 25.789 67.873 o
3 9 0 84.582 97.545 17.668 142.041 o
3 9 1 254.442 260.120 27.265 54.951 o
3 9 2 13.073 32.796 15.429 192.426 o
3 9 3 123.410 157.475 34.091 38.658 o
3 9 4 50.849 46.047 26.924 63.044 o
3 9 5 360.250 353.087 34.242 33.957 o
3 9 6 49.267 52.090 15.510 188.106 o
3 9 7 124.516 110.053 23.470 80.417 o
3 9 8 24.548 30.276 19.555 119.758 o
3 9 9 195.346 231.871 33.047 39.838 o
3 9 10 85.321 85.981 23.882 79.079 o
3 10 0 18.232 32.545 16.564 166.900 o
3 10 1 33.144 22.426 12.307 300.686 o
3 10 2 388.813 413.791 33.679 33.871 o
3 10 3 66.647 64.538 14.676 207.288 o
3 10 4 229.143 221.040 25.478 63.676 o
3 10 5 15.848 7.439 15.028 203.093 o
3 10 6 205.049 197.439 28.259 53.633 o
3 10 7 7.097 -17.216 20.519 109.044 o
3 10 8 318.563 282.637 35.125 33.621 o
3 11 0 151.243 148.260 20.388 102.635 o
3 11 1 57.400 80.239 23.109 85.034 o
3 11 2 21.870 39.311 13.632 245.636 o
3 11 3 2.198 17.226 12.819 279.269 o
3 11 4 223.718 186.989 46.258 20.846 o
3 11 5 228.392 247.020 33.027 39.310 o
3 11 6 123.407 186.617 44.080 23.280 o
3 12 0 1.524 -9.657 13.934 236.491 o
3 12 1 70.199 64.036 16.915 156.899 o
3 12 2 10.893 6.907 12.538 291.822 o
3 12 3 166.573 177.573 28.730 53.013 o
4 0 0 1535.000 1492.600 92.496 3.891 o
4 0 1 1236.040 1182.530 79.917 5.422 o
4 0 2 145.528 144.445 21.332 94.743 o
4 0 3 1415.350 1454.620 141.594 2.004 o
4 0 4 806.670 822.071 99.011 4.280 o
4 0 5 227.203 243.787 23.279 74.305 o
4 0 6 129.528 130.351 18.310 127.928 o
4 0 7 827.066 758.717 29.443 25.878 o
4 0 8 189.586 186.346 18.883 112.978 o
4 0 9 803.949 785.580 44.953 15.758 o
4 0 10 204.562 192.550 29.674 49.002 o
4 0 11 450.165 363.056 53.686 14.664 o
4 0 12 25.124 -26.050 20.549 108.632 o
4 0 13 334.178 367.995 57.591 13.178 o
4 1 0 2762.760 2594.190 97.174 2.328 o
4 1 1 1137.560 1139.140 83.832 5.191 o
4 1 2 672.779 683.819 32.736 26.795 o
4 1 3 1132.640 1082.140 53.706 9.915 o
4 1 4 129.867 132.670 17.989 132.085 o
4 1 5 145.857 142.267 19.495 112.147 o
4 1 6 95.637 97.465 13.492 235.426 o
4 1 7 875.064 806.189 43.999 15.541 o
4 1 8 910.321 858.410 46.398 14.035 o
4 1 9 406.040 411.572 34.252 32.643 o
4 1 10 599.106 626.248 56.256 12.464 o
4 1 11 127.658 182.883 24.765 71.379 o
4 1 12 148.390 160.628 23.139 80.831 o
4 1 13 134.453 107.192 23.209 81.885 o
4 2 0 9.666 10.049 10.049 454.099 o
4 2 1 916.894 952.100 38.809 16.906 o
4 2 2 2145.210 2168.270 68.815 4.086 o
4 2 3 174.039 169.572 16.734 142.677 o
4 2 4 124.487 137.027 15.580 172.637 o
4 2 5 75.745 93.821 17.086 152.386 o
4 2 6 340.504 359.532 29.945 43.093 o
4 2 7 797.059 770.061 42.574 17.109 o
4 2 8 1000.280 1042.340 50.916 11.377 o
4 2 9 482.116 479.564 37.886 26.084 o
4 2 10 3.905 16.724 13.642 246.570 o
4 2 11 422.983 389.819 35.737 30.303 o
4 2 12 262.451 296.932 32.385 39.786 o
4 2 13 88.146 76.966 33.318 40.991 o
4 3 0 55.536 64.588 15.209 194.462 o
4 3 1 674.915 724.736 42.212 18.720 o
4 3 2 653.682 674.302 35.065 24.932 o
4 3 3 236.238 224.473 18.913 105.940 o
4 3 4 456.338 439.299 25.518 49.050 o
4 3 5 401.310 397.749 34.904 31.821 o
4 3 6 445.741 463.121 34.171 31.585 o
4 3 7 320.635 305.264 30.186 43.693 o
4 3 8 650.443 648.363 43.246 18.646 o
4 3 9 581.394 621.158 61.416 10.758 o
4 3 10 105.656 96.692 19.766 113.233 o
4 3 11 369.028 372.070 36.611 29.962 o
4 3 12 132.696 121.517 36.761 33.398 o
4 3 13 28.261 -13.211 16.815 162.108 o
4 4 0 1461.800 1521.400 68.353 5.923 o
4 4 1 298.424 281.301 24.273 64.724 o
4 4 2 1162.380 1259.490 51.699 9.821 o
4 4 3 283.685 331.695 23.611 67.180 o
4 4 4 561.286 601.864 29.724 34.086 o
4 4 5 243.409 268.563 22.527 76.988 o
4 4 6 344.947 334.446 26.181 54.082 o
4 4 7 594.296 674.925 34.934 26.063 o
4 4 8 317.158 324.568 37.745 29.282 o
4 4 9 259.494 280.428 33.890 36.785 o
4 4 10 240.834 250.854 31.622 42.373 o
4 4 11 117.364 122.772 25.588 68.052 o
4 4 12 118.793 127.661 31.170 46.268 o
4 5 0 1580.680 1639.650 58.997 6.491 o
4 5 1 209.235 266.515 25.086 65.362 o
4 5 2 31.280 69.628 13.924 233.553 o
4 5 3 545.496 640.071 37.103 24.904 o
4 5 4 643.988 638.746 33.278 27.232 o
4 5 5 63.804 77.900 14.215 220.064 o
4 5 6 793.550 820.063 39.060 18.904 o
4 5 7 641.095 583.373 35.145 25.829 o
4 5 8 95.938 109.762 17.708 140.085 o
4 5 9 54.654 58.947 19.405 120.524 o
4 5 10 345.902 351.712 38.950 27.220 o
4 5 11 78.542 61.697 21.192 100.569 o
4 5 12 5.112 18.049 20.157 112.963 o
4 6 0 436.693 463.000 29.373 40.236 o
4 6 1 461.897 531.433 33.218 32.030 o
4 6 2 193.169 213.621 25.026 67.282 o
4 6 3 226.377 283.359 28.520 51.139 o
4 6 4 227.787 239.581 31.421 43.210 o
4 6 5 216.110 216.302 27.476 55.961 o
4 6 6 167.239 168.628 20.790 97.343 o
4 6 7 359.836 330.762 34.483 33.735 o
4 6 8 136.643 129.909 19.696 111.102 o
4 6 9 276.429 254.047 33.027 38.510 o
4 6 10 71.919 90.197 23.139 84.408 o
4 6 11 246.083 262.098 35.286 34.425 o
4 7 0 82.435 77.970 19.274 120.609 o
4 7 1 377.903 407.557 38.970 26.546 o
4 7 2 198.876 245.925 27.415 56.255 o
4 7 3 67.096 87.255 17.939 139.365 o
4 7 4 350.543 350.036 33.097 36.220 o
4 7 5 429.685 428.638 37.133 28.041 o
4 7 6 128.500 98.770 21.342 96.618 o
4 7 7 44.925 43.979 14.807 206.785 o
4 7 8 265.314 262.158 33.519 37.589 o
4 7 9 159.097 174.641 29.624 50.155 o
4 7 10 31.541 67.931 24.916 73.642 o
4 8 0 111.127 137.599 26.211 64.924 o
4 8 1 118.547 155.929 25.518 67.995 o
4 8 2 470.661 436.197 105.556 4.014 o
4 8 3 108.926 87.215 34.954 37.138 o
4 8 4 143.557 178.838 29.012 52.443 o
4 8 5 109.893 130.632 22.868 84.699 o
4 8 6 148.001 134.457 23.109 81.567 o
4 8 7 54.406 84.565 19.726 116.256 o
4 8 8 412.370 444.298 41.680 23.093 o
4 8 9 74.640 58.073 31.340 46.428 o
4 9 0 202.883 211.523 30.487 46.431 o
4 9 1 74.548 88.139 25.598 69.142 o
4 9 2 126.722 119.299 27.676 58.293 o
4 9 3 295.899 282.335 44.080 22.266 o
4 9 4 66.237 42.875 20.499 108.034 o
4 9 5 21.392 31.290 17.879 143.255 o
4 9 6 60.386 71.083 20.198 110.988 o
4 9 7 292.391 324.678 45.916 20.523 o
4 10 0 111.186 182.712 24.032 76.126 o
4 10 1 173.316 210.760 27.034 58.920 o
4 10 2 29.031 43.216 15.188 197.661 o
4 10 3 233.936 234.863 28.560 51.437 o
4 10 4 88.871 116.508 25.378 69.829 o
4 10 5 24.408 42.303 19.565 119.539 o
5 0 1 1704.290 1614.130 116.116 2.636 o
5 0 2 290.083 258.966 41.650 24.893 o
5 0 3 213.628 213.461 39.371 28.446 o
5 0 4 29.308 31.491 15.500 190.117 o
5 0 5 281.394 298.337 27.034 54.245 o
5 0 6 436.502 416.812 26.542 47.640 o
5 0 7 61.689 76.645 21.011 102.557 o
5 0 8 38.165 22.105 17.718 145.554 o
5 0 9 665.306 633.144 72.930 7.756 o
5 0 10 5.477 -6.294 13.371 256.769 o
5 0 11 199.465 200.320 25.408 65.449 o
5 1 0 155.200 186.868 28.841 52.754 o
5 1 1 277.886 291.430 44.782 21.685 o
5 1 2 1322.000 1190.240 86.081 4.733 o
5 1 3 516.066 430.385 52.944 14.639 o
5 1 4 285.978 248.124 41.128 25.560 o
5 1 5 162.128 157.074 25.378 67.507 o
5 1 6 112.958 109.561 21.533 95.415 o
5 1 7 225.604 206.594 25.839 62.458 o
5 1 8 792.298 757.010 47.342 14.831 o
5 1 9 150.036 152.446 22.928 82.340 o
5 1 10 56.359 52.663 16.644 163.229 o
5 1 11 85.968 73.653 19.796 114.417 o
5 2 0 1009.580 1099.840 59.509 9.078 o
5 2 1 95.291 109.591 32.083 44.005 o
5 2 2 105.024 113.306 36.039 34.913 o
5 2 3 30.154 9.898 15.178 198.631 o
5 2 4 360.977 423.418 52.401 15.562 o
5 2 5 3.427 3.915 13.090 267.914 o
5 2 6 687.303 622.142 40.496 20.304 o
5 2 7 157.575 162.826 23.079 80.801 o
5 2 8 1.191 6.897 13.482 252.588 o
5 2 9 228.472 169.401 26.743 59.143 o
5 2 10 684.207 573.856 63.263 10.003 o
5 2 11 46.071 72.479 22.647 88.789 o
5 3 0 63.067 46.228 16.142 173.131 o
5 3 1 674.269 725.600 47.432 15.722 o
5 3 2 234.494 249.228 30.196 46.275 o
5 3 3 659.732 608.821 44.059 18.214 o
5 3 4 22.909 5.521 15.771 184.301 o
5 3 5 3.637 10.882 33.137 41.810 o
5 3 6 53.727 52.211 16.584 164.569 o
5 3 7 667.544 707.329 60.814 10.559 o
5 3 8 141.805 130.090 22.988 82.707 o
5 3 9 343.892 336.805 35.025 33.023 o
5 3 10 7.891 22.326 16.654 165.406 o
5 4 0 366.742 377.230 36.882 29.573 o
5 4 1 570.408 531.072 48.015 16.750 o
5 4 2 87.975 71.987 17.527 144.934 o
5 4 3 408.237 407.928 38.719 26.497 o
5 4 4 87.189 61.235 15.470 185.168 o
5 4 5 1061.560 1005.630 51.819 10.903 o
5 4 6 327.371 280.488 37.745 29.413 o
5 4 7 263.765 289.583 52.833 15.857 o
5 4 8 9.535 43.457 19.776 117.216 o
5 4 9 186.258 169.381 43.066 24.160 o
5 4 10 174.296 159.684 27.727 56.752 o
5 5 0 48.892 39.843 14.817 206.359 o
5 5 1 73.113 86.001 19.816 114.474 o
5 5 2 620.379 671.893 47.392 16.304 o
5 5 3 51.453 73.452 20.288 110.250 o
5 5 4 339.371 374.701 33.900 34.725 o
5 5 5 188.242 183.967 33.288 39.682 o
5 5 6 305.238 356.420 43.688 22.350 o
5 5 7 72.747 15.921 25.990 67.566 o
5 5 8 398.442 355.547 47.703 18.494 o
5 5 9 43.220 71.133 26.010 67.482 o
5 6 0 441.468 414.985 39.873 24.786 o
5 6 1 188.084 231.972 29.875 48.323 o
5 6 2 129.308 89.062 17.427 142.351 o
5 6 3 104.346 115.554 19.726 113.229 o
5 6 4 283.326 275.760 47.382 19.491 o
5 6 5 436.071 433.517 37.665 27.259 o
5 6 6 386.572 410.920 38.960 26.442 o
5 6 7 92.521 143.251 35.567 35.820 o
5 6 8 29.030 65.944 29.002 54.434 o
5 7 0 26.573 38.388 16.634 165.161 o
5 7 1 161.818 197.670 29.895 49.050 o
5 7 2 49.094 84.073 21.131 101.645 o
5 7 3 340.220 375.333 41.499 24.217 o
5 7 4 34.514 11.163 14.887 206.232 o
5 7 5 10.427 -11.946 14.957 205.160 o
5 7 6 22.604 25.498 15.700 185.675 o
5 7 7 324.866 357.013 49.862 17.364 o
5 8 0 226.805 240.063 33.910 37.483 o
5 8 1 86.599 65.080 23.761 80.066 o
5 8 2 56.733 64.538 20.047 112.859 o
5 8 3 89.305 84.214 25.869 67.521 o
5 8 4 181.747 185.041 50.153 17.920 o
5 8 5 150.773 243.888 34.493 37.144 o
5 9 0 27.969 18.009 18.170 138.714 o
5 9 1 115.544 125.934 22.737 85.523 o
6 0 0 218.055 225.728 38.679 29.351 o
6 0 1 0.184 -3.022 10.300 432.815 o
6 0 2 106.351 95.507 18.591 127.380 o
6 0 3 54.047 27.646 13.783 238.090 o
6 0 4 617.544 566.829 40.345 21.518 o
6 0 5 85.234 82.477 17.015 153.303 o
6 0 6 665.402 600.097 69.708 8.440 o
6 0 7 0.496 -14.576 21.001 104.106 o
6 1 0 22.225 13.281 11.554 342.578 o
6 1 1 171.017 176.157 25.628 65.716 o
6 1 2 177.558 161.150 23.892 74.978 o
6 1 3 581.767 504.891 59.850 11.433 o
6 1 4 181.618 194.789 35.617 34.860 o
6 1 5 123.284 170.716 35.788 35.105 o
6 1 6 111.285 76.253 29.734 51.126 o
6 1 7 322.496 304.972 52.512 15.842 o
6 2 0 26.608 18.792 18.230 137.820 o
6 2 1 301.535 280.047 44.350 21.984 o
6 2 2 49.193 56.648 22.075 93.502 o
6 2 3 39.762 29.694 19.927 115.093 o
6 2 4 64.340 64.799 20.378 109.030 o
6 2 5 961.421 811.871 73.322 7.019 o
6 2 6 93.290 87.747 29.614 51.663 o
6 3 0 19.466 15.138 23.119 85.830 o
6 3 1 50.610 71.485 18.381 134.056 o
6 3 2 360.966 297.263 42.644 23.184 o
6 3 3 143.540 80.891 26.512 63.418 o
6 3 4 538.223 477.787 60.513 11.370 o
6 3 5 60.068 39.331 20.951 103.669 o
6 3 6 400.573 331.464 52.060 15.777 o
6 4 0 465.045 447.621 74.436 7.867 o
6 4 1 91.403 104.903 20.599 105.011 o
6 4 2 27.457 -8.924 11.595 340.344 o
6 4 3 15.474 -7.619 13.462 253.152 o
6 4 4 236.499 209.385 40.887 26.322 o
6 4 5 281.005 309.048 51.367 16.654 o
6 5 0 51.385 67.871 22.597 89.126 o
6 5 1 270.729 284.735 36.139 32.507 o
6 5 2 12.685 -1.225 30.447 49.523 o
6 5 3 461.631 481.842 46.710 18.443 o
;
_iucr_refine_instructions_details
;
TITL SHELX OLEX2: imported from CIF
CELL 0.71073 5.0212 10.4206 13.0071 90 90 90
ZERR 4 0.0007 0.0014 0.0016 0 0 0
LATT -1
SYMM 0.5-X,-Y,0.5+Z
SYMM 0.5+X,0.5-Y,-Z
SYMM -X,0.5+Y,0.5-Z
SFAC C H Cu N O
DISP C 0.0033 0.0016
DISP Cu 0.3201 1.2651
DISP H 0 0
DISP N 0.0061 0.0033
DISP O 0.0106 0.006
UNIT 16 40 4 8 20

SIZE 0.586 0.216 0.054
TEMP 0(2)
MORE -1
CONF 
BOND $H
ACTA 
WGHT 0.037453 0
FVAR 0.998076
REM <olex2.extras>
REM <HklSrc "%.\\1405986.hkl">
REM </olex2.extras>

Cu1   3     0.91012  0.35298  0.15116  11.00000  0.01737  0.03810  0.02000 =
 0.00152 -0.00146 -0.00645 
O1    5     0.69407  0.25876  0.24142  11.00000  0.02263  0.04637  0.02275 =
 0.00222 -0.00131 -0.00992 
O2    5     0.67344  0.18366  0.39440  11.00000  0.03753  0.04354  0.02858 =
 0.01161  0.00098 -0.00220 
O3    5     0.67385  0.33188  0.03984  11.00000  0.01588  0.03382  0.02257 =
 -0.00158  0.00179 -0.00447 

O4    5     1.12386  0.12864  0.11968  11.00000  0.02901  0.04944  0.02355 =
 0.00321  0.00555  0.00896 

O5    5     0.69656  0.53792  0.20188  11.00000  0.07858  0.05747  0.03617 =
 -0.02185 -0.01822  0.03643 
H5A   2     0.73112  0.55633  0.24288  11.00000  0.03591 
H5B   2     0.59446  0.56323  0.17710  11.00000  0.02694 
N1    4     1.14528  0.36905  0.26787  11.00000  0.02410  0.04275  0.02910 =
 0.00141 -0.00543 -0.00509 
H1A   2     1.26993  0.33270  0.25051  11.00000  0.02609 
H1B   2     1.17733  0.44775  0.27709  11.00000  0.03285 
N2    4     1.13679  0.43447  0.05264  11.00000  0.01741  0.02144  0.03349 =
 -0.00278  0.00161 -0.00064 
H2C   2     1.15921  0.50758  0.07177  11.00000  0.02054 
H2D   2     1.24541  0.38321  0.04054  11.00000  0.02005 
C1    1     0.78072  0.24611  0.32995  11.00000  0.02454  0.02565  0.03057 =
 -0.00465  0.00173  0.00164 
C2    1     1.02864  0.31218  0.35498  11.00000  0.02383  0.03632  0.02828 =
 0.00149 -0.00338  0.00138 
H2A   2     0.97720  0.37071  0.39295  11.00000  0.06379 
H2B   2     1.16134  0.25029  0.38065  11.00000  0.01073 
C3    1     0.74576  0.37835 -0.04210  11.00000  0.01926  0.02538  0.02558 =
 -0.00488  0.00252  0.00112 
C4    1     1.00185  0.44558 -0.04261  11.00000  0.02385  0.03750  0.02455 =
 0.00279  0.00020 -0.00458 
H4A   2     1.07958  0.41083 -0.09507  11.00000  0.01934 
H4B   2     0.98145  0.52954 -0.06256  11.00000  0.06457 
HKLF 4

END
Q1 1 0.66667 0.36111 0.46667 11 0.05 0.47
Q2 1 0.61111 0.63889 0.13333 11 0.05 0.45
Q3 1 1.38889 0.36111 0.27778 11 0.05 0.42
Q4 1 0.888889 0.583333 0.288889 11 0.05 0.39
Q5 1 1.388889 0.444444 -0.044444 11 0.05 0.39

  REM The information below was added by Olex2.
  REM
  REM R1 = 0.0398 for 1439 Fo > 4sig(Fo) and 0.0490 for all 1644 data
  REM 149 parameters refined using 0 restraints
  REM Highest difference peak 0.4692, deepest hole -0.5433
  REM Mean Shift 0.0000, Max Shift 0.0005.

  REM +++ Tabular Listing of Refinement Information +++
  REM R1_all = 0.0490
  REM R1_gt = 0.0398
  REM wR_ref = 0.0870
  REM GOOF = 1.0430
  REM Shift_max = 0.0005
  REM Shift_mean = 0.0000
  REM Reflections_all = 1644
  REM Reflections_gt = 1439
  REM Parameters = 149
  REM Hole = -0.5433
  REM Peak = 0.4692
  REM Flack = 0.02(3)

  
;
_olex2_submission_special_instructions  'No special instructions were received'

# start Validation Reply Form
_vrf_CELL003_shelx
;
PROBLEM: _cell_measurement_reflns_used is missing
RESPONSE: This information was not available in the original CIF 
file (CCDC-1405986).
;
_vrf_CELL004_shelx
;
PROBLEM: _cell_measurement_theta_min is missing
RESPONSE: This information was not available in the original CIF 
file (CCDC-1405986).
;
_vrf_CELL005_shelx
;
PROBLEM: _cell_measurement_theta_max is missing
RESPONSE: This information was not available in the original CIF 
file (CCDC-1405986).
;
_vrf_EXPT005_shelx
;
PROBLEM: _exptl_crystal_description is missing
RESPONSE: This information was not available in the original CIF 
file (CCDC-1405986).
;
_vrf_EXPT010_shelx
;
PROBLEM: _exptl_crystal_colour (_pd_char_colour for powder) is missing
RESPONSE: This information was not available in the original CIF 
file (CCDC-1405986).
;
_vrf_DIFF003_shelx
;
PROBLEM: _diffrn_measurement_device_type is missing
RESPONSE: This information was not available in the original CIF 
file (CCDC-1405986).
;
_vrf_DIFF005_shelx
;
PROBLEM: _diffrn_measurement_method is missing
RESPONSE: This information was not available in the original CIF 
file (CCDC-1405986).
;
_vrf_DIFF019_shelx
;
PROBLEM: _diffrn_standards_number is missing
RESPONSE: This information was not available in the original CIF 
file (CCDC-1405986).
;
_vrf_DIFF020_shelx
;
PROBLEM: _diffrn_standards_interval_count and
RESPONSE: This information was not available in the original CIF 
file (CCDC-1405986).
;
_vrf_DIFF022_shelx
;
PROBLEM: _diffrn_standards_decay_% is missing
RESPONSE: This information was not available in the original CIF 
file (CCDC-1405986).
;
_vrf_ABSTY01_shelx
;
PROBLEM: The absorption correction should be one of the following
RESPONSE: This information was not available in the original CIF 
file (CCDC-1405986).
;
_vrf_PLAT057_shelx
;
PROBLEM: Correction for Absorption Required   RT(exp) ...       1.91 Do !  
RESPONSE: This information was not available in the original CIF 
file (CCDC-1405986).
;
_vrf_PLAT183_shelx
;
PROBLEM: Missing _cell_measurement_reflns_used Value ....     Please Do !  
RESPONSE: This information was not available in the original CIF 
file (CCDC-1405986).
;
_vrf_PLAT184_shelx
;
PROBLEM: Missing _cell_measurement_theta_min   Value ....     Please Do !  
RESPONSE: This information was not available in the original CIF 
file (CCDC-1405986).
;
_vrf_PLAT185_shelx
;
PROBLEM: Missing _cell_measurement_theta_max   Value ....     Please Do !  
RESPONSE: This information was not available in the original CIF 
file (CCDC-1405986).
;
_vrf_PLAT699_shelx
;
PROBLEM: Missing _exptl_crystal_description Value .......     Please Do !  
RESPONSE: This information was not available in the original CIF 
file (CCDC-1405986).
;
# end Validation Reply Form
