# Supplementary material for: Improving Polymeric Structures with Hirshfeld Atom Refinement: A Study on MOFs and COFs
Source: ACS Mater Au. 2025 Jul 31;5(5):767–71. doi: 10.1021/acsmaterialsau.5c00076 (PMC12426777; doi:10.1021/acsmaterialsau.5c00076)
Supplement: Supplementary file 1 [file mg5c00076_si_001.zip › CIFs/SZ7-100K_XHARPy-HAR.fcf]

#
# h,k,l, Fc-squared, Fo-squared, sigma(Fo-squared), status flag
#
data_xharpy

_shelx_refln_list_code             4
_shelx_F_calc_maximum              435.45220947265625

loop_
 _space_group_symop_operation_xyz
'x, y, z'
'-x, -y, z+1/2'
'-x+1/2, y, z+1/2'
'x+1/2, -y, z'

_cell_length_a                     11.6813
_cell_length_b                     7.3182
_cell_length_c                     33.7593
_cell_angle_alpha                  90.0
_cell_angle_beta                   90.0
_cell_angle_gamma                  90.0

loop_
 _refln_index_h
 _refln_index_k
 _refln_index_l
 _refln_F_squared_calc
 _refln_F_squared_meas
 _refln_F_squared_sigma
 _refln_observed_status
   2   1 -45       6818.58       7393.57        592.75 o
   3   1 -45        550.30        523.43        185.15 o
   2   2 -45        669.53       1072.98        235.59 o
   2   0 -44       1206.52       1449.19        282.68 o
   4   0 -44        512.33        625.02        199.85 o
   0   1 -44       1879.86       2070.09        339.57 o
   1   1 -44       1199.54       1045.95        251.43 o
   2   1 -44        781.46       1345.79        277.01 o
   3   1 -44        246.36        121.69        126.07 o
   4   1 -44        172.35        208.31        140.14 o
   0   2 -44       2414.04       2048.58        322.14 o
   1   2 -44       2119.65       2445.60        347.92 o
   2   2 -44        593.92        397.72        159.24 o
   3   2 -44       1144.65        936.52        223.67 o
   1   3 -44       4560.26       4731.53        471.90 o
   2   0 -43       1155.29       1169.84        239.62 o
   4   0 -43       3327.80       3356.49        388.39 o
   1   1 -43       1174.88       1154.37        167.30 o
   2   1 -43       2465.09       2640.64        253.07 o
   3   1 -43        518.51        458.71        126.12 o
   4   1 -43        744.59        796.64        209.18 o
   1   2 -43        469.04        642.20        262.84 o
   2   2 -43        464.63        416.61        179.81 o
   3   2 -43       2742.64       2961.09        355.94 o
   1   3 -43       2581.11       2260.41        333.91 o
   2   3 -43       1044.10       1161.00        236.27 o
   0   0 -42       5981.21       5636.50        503.53 o
   2   0 -42       1017.64        938.53        194.90 o
   4   0 -42          7.30         80.39        127.21 o
   6   0 -42        617.40        965.56        224.80 o
   0   1 -42        229.37        137.76         85.58 o
   1   1 -42        122.91        137.16         63.46 o
   2   1 -42       1707.21       1757.28        171.42 o
   3   1 -42       1025.60        685.61        189.26 o
   4   1 -42        459.60        692.14        193.20 o
   5   1 -42       1892.45       1794.76        275.32 o
   0   2 -42       2813.87       2964.40        363.13 o
   1   2 -42       1009.85        881.96        169.71 o
   2   2 -42         58.16        140.48         93.63 o
   3   2 -42       2187.17       2456.15        315.56 o
   4   2 -42        270.72        242.57        138.59 o
   0   3 -42        157.08          0.70        132.22 o
   1   3 -42         83.53        256.04        120.07 o
   2   3 -42       1018.44        881.65        207.94 o
   0   4 -42       4701.66       4923.96        480.28 o
   1   4 -42       1867.88       1545.05        277.30 o
   2   0 -41        433.95        762.68        149.68 o
   4   0 -41       6384.55       6695.10        515.02 o
   6   0 -41        623.61        649.53        163.79 o
   1   1 -41        257.43        378.33         89.02 o
   2   1 -41       1716.28       1786.62        182.81 o
   3   1 -41        958.72        966.87        134.35 o
   4   1 -41        846.17       1099.40        236.06 o
   5   1 -41        893.35       1121.11        223.85 o
   1   2 -41       2009.02       2426.01        219.50 o
   2   2 -41       1235.35       1227.82        175.06 o
   3   2 -41        123.71        243.58        121.18 o
   4   2 -41       3612.60       3427.84        354.58 o
   1   3 -41       1703.18       1758.48        365.00 o
   2   3 -41       1557.27       1440.55        185.84 o
   3   3 -41        218.58         48.94         97.78 o
   1   4 -41       2089.91       2529.50        242.62 o
   0   0 -40      10813.33      11325.14        680.56 o
   2   0 -40       1713.90       1745.62        365.39 o
   4   0 -40        142.55        408.37        212.05 o
   6   0 -40       2337.16       2327.83        301.70 o
   0   1 -40       2983.93       2755.39        264.83 o
   1   1 -40       1396.72       1315.04        122.88 o
   2   1 -40       3945.82       3765.37        234.15 o
   3   1 -40       2220.95       2052.91        175.66 o
   4   1 -40         43.31        141.58         84.56 o
   5   1 -40       1206.05       1313.34        237.76 o
   0   2 -40       6238.20       6612.20        518.64 o
   1   2 -40       4890.91       4833.92        266.97 o
   2   2 -40        216.46        291.91        106.48 o
   3   2 -40       1279.70       1288.42        153.41 o
   4   2 -40         62.54        181.27        104.33 o
   0   3 -40        650.99        573.57        178.01 o
   1   3 -40       1874.31       1863.79        442.43 o
   2   3 -40       1244.19       1336.15        182.69 o
   3   3 -40       4509.11       4524.63        308.04 o
   0   4 -40       1452.87       1319.16        255.41 o
   1   4 -40       1676.84       1636.19        203.72 o
   2   4 -40       1184.04       1717.89        208.11 o
   2   0 -39       2783.91       2907.73        248.28 o
   4   0 -39       9371.35       8441.03        416.51 o
   6   0 -39       1870.33       2222.42        299.98 o
   1   1 -39       1320.33       1476.42        130.88 o
   2   1 -39       6073.31       6166.85        293.62 o
   3   1 -39        869.45       1250.43        142.89 o
   4   1 -39        513.28        374.21        159.05 o
   5   1 -39        465.21        512.37        194.11 o
   6   1 -39       2500.02       2687.37        308.34 o
   1   2 -39        336.69        422.64        199.93 o
   2   2 -39        544.55        540.61        104.13 o
   3   2 -39       2719.52       3124.78        215.10 o
   4   2 -39       6598.76       6033.61        293.38 o
   1   3 -39       2672.92       3163.97        261.67 o
   2   3 -39       3642.31       3565.50        275.36 o
   3   3 -39       1973.47       1957.44        201.29 o
   4   3 -39        643.57        614.57        194.56 o
   1   4 -39        440.12        448.66        286.98 o
   2   4 -39       1457.04       1517.62        251.46 o
   3   4 -39       3018.29       3086.69        407.18 o
   0   0 -38      11448.57      11588.21        671.31 o
   2   0 -38       7920.66       7936.69        392.60 o
   4   0 -38        170.58        328.08        113.03 o
   6   0 -38       7737.11       8356.52        652.09 o
   0   1 -38       7610.44       7611.83        385.35 o
   1   1 -38       1191.47       1254.96        139.68 o
   2   1 -38       5176.65       5738.79        278.30 o
   3   1 -38        641.36        683.70        101.70 o
   4   1 -38        125.08        146.41         70.63 o
   5   1 -38       1238.59       1300.78        146.10 o
   6   1 -38       6478.21       6752.58        306.88 o
   0   2 -38       5708.73       5929.11        478.89 o
   1   2 -38       2046.08       2049.39        206.98 o
   2   2 -38        622.01        458.61        208.37 o
   3   2 -38       2904.96       2752.88        196.53 o
   4   2 -38         89.82        178.26         76.70 o
   5   2 -38       4075.27       3844.55        231.36 o
   0   3 -38        363.41        328.89        133.50 o
   1   3 -38       4050.07       3913.08        282.37 o
   2   3 -38       1282.58       1167.43        159.49 o
   3   3 -38        586.71        745.70        213.57 o
   4   3 -38        118.16        285.38         86.29 o
   0   4 -38        729.18       1081.52        239.84 o
   1   4 -38       2825.64       3064.28        357.92 o
   2   4 -38       1987.72       1666.04        196.21 o
   3   4 -38        895.25       1152.36        274.23 o
   2   0 -37       2314.19       2278.69        216.26 o
   4   0 -37       4618.44       4687.62        460.32 o
   6   0 -37       1727.66       2078.53        341.03 o
   1   1 -37          0.70        161.28         69.52 o
   2   1 -37       2656.19       2459.06        189.55 o
   3   1 -37        867.04        737.56        101.36 o
   4   1 -37       1458.26       1458.03        152.19 o
   5   1 -37        984.11       1105.13        183.72 o
   6   1 -37        310.18        448.26        101.31 o
   7   1 -37        172.92        516.69        198.99 o
   1   2 -37       2940.30       2921.50        237.21 o
   2   2 -37        447.77        316.93         73.27 o
   3   2 -37       3950.37       4150.02        237.10 o
   4   2 -37       3186.00       3301.83        213.13 o
   5   2 -37       2001.80       1896.75        165.68 o
   6   2 -37       1617.04       1809.13        222.43 o
   1   3 -37        567.63        906.07        306.46 o
   2   3 -37       1367.42       1468.38        178.03 o
   3   3 -37       3770.64       3591.53        263.68 o
   4   3 -37        619.94        651.95         98.78 o
   5   3 -37       3544.64       3700.25        307.85 o
   1   4 -37       2190.98       2263.52        218.74 o
   2   4 -37        382.80        354.51         95.53 o
   3   4 -37       2281.24       2197.30        220.92 o
   4   4 -37       1212.63        852.21        231.89 o
   0   0 -36      13799.80      12527.24        673.22 o
   2   0 -36         52.11         52.65         68.64 o
   4   0 -36        369.06        604.92        212.42 o
   6   0 -36        777.23        889.69        243.38 o
   0   1 -36        145.47        248.70        126.66 o
   1   1 -36        608.95        627.83        103.05 o
   2   1 -36       2705.92       2929.64        193.18 o
   3   1 -36        133.29         81.59         79.37 o
   4   1 -36        117.87        133.95         64.13 o
   5   1 -36       1474.25       1375.34        140.36 o
   6   1 -36       3579.46       3288.27        221.62 o
   7   1 -36        121.10        132.34        100.19 o
   0   2 -36       3448.66       2807.35        323.35 o
   1   2 -36       2448.09       2161.73        206.40 o
   2   2 -36        586.05        443.54        108.06 o
   3   2 -36       2988.64       3119.75        203.03 o
   4   2 -36        296.42        394.40         90.65 o
   5   2 -36        138.46         81.90         70.32 o
   6   2 -36        160.07         85.51         81.86 o
   7   2 -36       1386.27       1542.64        292.64 o
   0   3 -36        507.60        471.88        161.67 o
   1   3 -36       1371.36       1387.60        168.93 o
   2   3 -36       2317.14       2485.59        490.12 o
   3   3 -36        831.48        983.95        144.42 o
   4   3 -36         43.28        139.37         80.27 o
   5   3 -36       5159.74       4773.33        563.26 o
   6   3 -36       1419.92       1411.51        204.46 o
   0   4 -36      14173.48      15238.42        763.13 o
   1   4 -36       2155.42       2270.96        218.98 o
   2   4 -36        138.26        177.66         91.20 o
   3   4 -36        852.12        854.32        141.39 o
   4   4 -36        311.81        342.55        175.71 o
   5   4 -36        791.64        528.55        212.69 o
   2   0 -35        772.70        859.55        143.47 o
   4   0 -35       4369.07       3971.56        418.70 o
   6   0 -35        307.36        557.29        198.96 o
   8   0 -35        925.16       1005.45        257.39 o
   1   1 -35        342.44        270.10         75.18 o
   2   1 -35       2412.18       2819.10        188.83 o
   3   1 -35         43.65         23.01         56.31 o
   4   1 -35        219.17        288.59         79.28 o
   5   1 -35         71.73         96.57        115.12 o
   6   1 -35       3833.08       3797.22        225.22 o
   7   1 -35        449.86        392.29         81.35 o
   8   1 -35       3392.55       3497.37        307.52 o
   1   2 -35       1420.29       1118.90        234.18 o
   2   2 -35        133.41        105.11         69.55 o
   3   2 -35        754.60        724.50        108.72 o
   4   2 -35       3937.12       3842.54        220.92 o
   5   2 -35        777.03        664.91        111.88 o
   6   2 -35         83.79         61.80         54.11 o
   7   2 -35       1587.09       1650.06        217.71 o
   8   2 -35        110.43        152.64        147.33 o
   1   3 -35       1565.67       1576.51        176.25 o
   2   3 -35       3022.80       2905.82        233.08 o
   3   3 -35        139.80        230.21         85.14 o
   4   3 -35        340.95        224.99         77.96 o
   5   3 -35        733.07        819.65        167.06 o
   6   3 -35        938.05        918.43        177.14 o
   7   3 -35       1743.82       1923.98        322.51 o
   1   4 -35       2500.95       2663.75        226.68 o
   2   4 -35        181.83         36.78        101.02 o
   3   4 -35        255.49        133.64         78.22 o
   4   4 -35       6237.72       6039.44        534.84 o
   5   4 -35        280.56        444.54        193.27 o
   6   4 -35        606.47        557.09        218.49 o
   0   0 -34      22245.97      23873.89        888.63 o
   2   0 -34       4135.40       4429.47        276.80 o
   4   0 -34         26.86        580.30        204.98 o
   6   0 -34       5658.56       6059.03        527.12 o
   8   0 -34      10408.43      12038.69        778.81 o
   0   1 -34       6936.40       6423.49        463.86 o
   1   1 -34        305.07        232.02         65.09 o
   2   1 -34      10093.60      10532.92        488.22 o
   3   1 -34        399.74        498.81        151.26 o
   4   1 -34        642.42        748.31        103.45 o
   5   1 -34        174.11        191.12         62.67 o
   6   1 -34       8772.50       9447.68        358.39 o
   7   1 -34        140.02        155.05         95.71 o
   8   1 -34       1907.42       1905.69        226.21 o
   9   1 -34         48.84        -33.36        157.80 o
   0   2 -34       7654.54       7292.08        491.58 o
   1   2 -34         57.16        147.71        181.20 o
   2   2 -34        101.12        124.00        139.98 o
   3   2 -34       1321.21       1580.63        145.26 o
   4   2 -34         74.91        100.59         75.81 o
   5   2 -34       4408.34       4613.16        237.74 o
   6   2 -34       1183.70       1103.32        124.21 o
   7   2 -34        268.28        181.78        226.74 o
   8   2 -34       5779.53       5663.12        385.36 o
   0   3 -34        503.55        281.96        128.36 o
   1   3 -34        964.72       1171.55        161.66 o
   2   3 -34       1639.20       1319.97        165.55 o
   3   3 -34       4021.09       3863.14        258.47 o
   4   3 -34        117.89        109.43         52.79 o
   5   3 -34       2078.35       2625.47        181.73 o
   6   3 -34       1440.91       1187.23        177.75 o
   7   3 -34        625.06        533.47        190.49 o
   8   3 -34        200.85        272.41        182.06 o
   0   4 -34       2655.59       2128.77        285.21 o
   1   4 -34       1780.03       2031.10        197.71 o
   2   4 -34        919.29        962.34        144.72 o
   3   4 -34       1837.55       1901.47        190.10 o
   4   4 -34        170.78        361.04        174.48 o
   5   4 -34       2559.72       3403.82        422.12 o
   6   4 -34        834.58       1371.62        289.35 o
   7   4 -34       1308.63       1361.17        266.63 o
   2   0 -33        737.56        892.61        109.48 o
   4   0 -33      18317.34      17378.55        898.07 o
   6   0 -33       2637.84       2745.45        360.51 o
   8   0 -33       2307.67       2912.85        389.43 o
   1   1 -33       2622.76       2411.94        127.08 o
   2   1 -33      16727.34      17280.28        349.34 o
   3   1 -33        389.05        436.91         69.62 o
   4   1 -33       2300.07       2389.33        122.50 o
   5   1 -33        245.27        346.17         74.51 o
   6   1 -33       3773.45       4141.38        225.84 o
   7   1 -33        845.20       1031.68        124.47 o
   8   1 -33        795.19        531.77        138.38 o
   9   1 -33        595.10        376.22        170.48 o
   1   2 -33       1663.73       1509.99        121.08 o
   2   2 -33        346.27        381.84         77.07 o
   3   2 -33       5097.67       4873.21        198.77 o
   4   2 -33       9611.01       9141.81        323.36 o
   5   2 -33       9896.50       9744.82        334.65 o
   6   2 -33        329.41        216.75         69.77 o
   7   2 -33       1986.80       2127.97        423.37 o
   8   2 -33       1529.92       1762.20        227.49 o
   9   2 -33       1100.64       1090.76        266.23 o
   1   3 -33       7128.49       6990.73        339.69 o
   2   3 -33       3115.50       3055.64        230.73 o
   3   3 -33       1762.69       2001.76        239.39 o
   4   3 -33        690.13        655.96        114.14 o
   5   3 -33       2399.60       2225.94        321.88 o
   6   3 -33       1290.56       1008.16        246.97 o
   7   3 -33       3691.31       3632.23        382.31 o
   8   3 -33        452.47        561.31        224.71 o
   9   3 -33       4552.17       5005.15        516.70 o
   1   4 -33        337.69        491.77        125.28 o
   2   4 -33        949.30       1286.00        220.34 o
   3   4 -33       6091.55       6588.39        559.14 o
   4   4 -33       1692.74       1967.79        268.36 o
   5   4 -33       4892.90       5359.86        506.80 o
   6   4 -33       1315.06       1291.43        279.94 o
   7   4 -33       1684.50       2031.80        341.42 o
   8   4 -33         85.72        250.41        166.22 o
   0   0 -32      28474.46      28418.52        932.89 o
   2   0 -32       4131.50       4169.62        218.02 o
   4   0 -32       1687.35       2042.56        256.64 o
   6   0 -32       3847.76       4281.86        437.59 o
   8   0 -32      12847.87      13494.41        801.31 o
  10   0 -32       4179.80       5617.00        551.87 o
   0   1 -32      17126.31      16929.79        432.73 o
   1   1 -32       1444.64       1461.05         79.54 o
   2   1 -32       9239.77       9112.67        150.97 o
   3   1 -32        568.51        596.88         75.24 o
   4   1 -32        318.22        493.08         66.56 o
   5   1 -32        190.34        265.18         57.98 o
   6   1 -32       9635.96      10127.77        340.28 o
   7   1 -32       1781.94       1933.63        220.29 o
   8   1 -32       3179.31       3664.28        306.30 o
   9   1 -32        249.96        435.20        146.08 o
  10   1 -32        529.97        349.08        168.17 o
   0   2 -32      12285.58      11849.98        368.78 o
   1   2 -32       3414.18       3877.71        150.00 o
   2   2 -32        471.57        455.40         75.98 o
   3   2 -32        416.79        650.34         93.56 o
   4   2 -32       1222.46       1431.51        138.80 o
   5   2 -32       3181.06       3684.28        206.80 o
   6   2 -32       1295.98       1567.66        140.06 o
   7   2 -32       3977.96       4316.12        317.87 o
   8   2 -32       6511.06       7035.14        411.79 o
   9   2 -32        565.33        705.30        157.17 o
  10   2 -32        669.16        323.26        192.18 o
   0   3 -32       4542.29       4000.40        234.19 o
   1   3 -32       4446.91       4771.82        218.19 o
   2   3 -32       3271.78       3685.88        193.60 o
   3   3 -32       2562.92       3159.14        228.88 o
   4   3 -32       1139.26       1194.56        143.62 o
   5   3 -32       4624.63       5140.60        240.22 o
   6   3 -32       2412.79       2260.31        568.12 o
   7   3 -32       4296.20       4285.48        321.78 o
   8   3 -32        418.56        394.70        203.31 o
   9   3 -32        713.15        681.99        206.18 o
   0   4 -32       1511.19       1454.92        218.41 o
   1   4 -32       4983.77       4956.62        288.68 o
   2   4 -32       2227.88       2065.37        194.62 o
   3   4 -32       1226.30       1398.75        162.10 o
   4   4 -32         48.24        218.96        195.98 o
   6   4 -32       4433.32       4399.33        445.72 o
   7   4 -32       5813.23       5604.74        513.41 o
   8   4 -32        653.81        478.31        179.33 o
   7   5 -32       1170.40       1101.31        288.35 o
   2   0 -31       9137.19       8799.86        399.05 o
   4   0 -31      23109.08      23329.26        579.96 o
   6   0 -31       3308.74       3443.62        231.81 o
   8   0 -31       2220.75       2727.66        371.62 o
  10   0 -31       2282.99       2414.45        368.95 o
   1   1 -31        379.76        435.30         49.13 o
   2   1 -31       5765.69       5476.62        151.91 o
   3   1 -31       3769.61       3538.27        223.27 o
   4   1 -31      12110.54      12253.32        264.53 o
   5   1 -31       1446.76       1231.74        109.69 o
   6   1 -31       4958.50       5707.74        252.09 o
   7   1 -31       1874.63       1808.73        174.83 o
   8   1 -31        390.64        468.76        126.81 o
   9   1 -31        742.86        951.79        204.73 o
  10   1 -31       3962.45       4318.44        382.21 o
   1   2 -31       3699.73       3400.91        139.24 o
   2   2 -31       1816.56       1996.83        139.15 o
   3   2 -31       1139.69        951.59         74.80 o
   4   2 -31       7059.44       7083.88        198.85 o
   5   2 -31        190.98        361.34         91.67 o
   6   2 -31        166.10        218.96         64.76 o
   7   2 -31       1003.44        844.37        129.27 o
   8   2 -31        639.22        670.94        148.89 o
   9   2 -31       8647.49       8668.12        518.00 o
  10   2 -31       1400.87       1436.43        299.75 o
   1   3 -31       1186.81       1522.24        106.99 o
   2   3 -31       2075.50       1962.47        116.06 o
   3   3 -31       6972.27       6247.14        307.67 o
   4   3 -31        190.25        166.20         68.94 o
   5   3 -31       5876.71       5148.94        232.96 o
   6   3 -31        701.49        926.57        155.00 o
   7   3 -31        721.71        790.31        162.88 o
   8   3 -31        151.04        252.32        155.04 o
   9   3 -31       1416.39       1493.20        289.70 o
  10   3 -31       2307.47       2621.55        376.99 o
   1   4 -31       3464.75       3480.59        241.75 o
   2   4 -31       3835.70       3458.89        239.96 o
   3   4 -31       4106.74       4427.66        440.25 o
   4   4 -31        558.91        536.29        105.20 o
   6   4 -31        326.38        571.86        201.57 o
   7   4 -31        518.01        584.52        181.99 o
   8   4 -31        519.20        676.77        181.00 o
   9   4 -31       4145.05       4470.97        482.99 o
   7   5 -31        257.77        263.47        162.88 o
   8   5 -31        488.54        514.98        206.60 o
   0   0 -30       6212.65       5263.90        181.90 o
   2   0 -30        803.25        892.91        217.08 o
   4   0 -30       1446.43       1959.55        144.14 o
   6   0 -30        771.18        605.62        107.81 o
   8   0 -30       3554.81       3701.16        412.05 o
  10   0 -30       1167.48       1206.22        261.80 o
   0   1 -30       5699.04       5413.92        351.43 o
   1   1 -30       1992.90       1976.24         92.71 o
   2   1 -30       2017.86       2057.73        121.33 o
   3   1 -30       1257.33       1423.27         89.53 o
   4   1 -30        880.51       1077.70         76.74 o
   5   1 -30       1102.63       1239.28        103.53 o
   6   1 -30       3552.48       3320.42        160.38 o
   7   1 -30       1328.85       1181.50        162.67 o
   8   1 -30       1716.06       1829.02        212.82 o
   9   1 -30        424.25        269.80        252.17 o
  10   1 -30        799.83        792.83        157.33 o
   0   2 -30       4506.49       4261.96        217.46 o
   1   2 -30       4323.34       4309.29        154.25 o
   2   2 -30        155.61        227.90         48.23 o
   3   2 -30        233.05        325.07         60.46 o
   4   2 -30        247.43        337.63         49.08 o
   5   2 -30        299.13        362.95         49.37 o
   6   2 -30        901.48        953.00        104.21 o
   7   2 -30       2328.40       2191.67        153.58 o
   8   2 -30       1823.72       1699.00        210.75 o
   9   2 -30       1847.89       1938.15        223.97 o
  10   2 -30        348.28        544.73        161.76 o
  11   2 -30        994.47        938.53        239.49 o
   0   3 -30        183.80         33.66         47.30 o
   1   3 -30       5546.58       5322.68        187.08 o
   2   3 -30       1977.95       2060.44        117.01 o
   3   3 -30       1302.78       1485.47        115.81 o
   4   3 -30        623.81        730.42        108.98 o
   5   3 -30       2070.42       2192.28        166.52 o
   6   3 -30       4222.16       4488.96        173.11 o
   7   3 -30       3472.78       3336.60        281.95 o
   8   3 -30        154.91         36.48        162.94 o
   9   3 -30       1744.25       2085.86        323.27 o
  10   3 -30         72.95        193.53        146.75 o
  11   3 -30        198.25        486.15        195.05 o
   0   4 -30      11544.45      12792.52        627.37 o
   1   4 -30       3260.64       3111.71        177.48 o
   2   4 -30        135.83        316.43         91.11 o
   3   4 -30       2777.48       2658.53        206.94 o
   4   4 -30       1482.27       1530.18        161.81 o
   6   4 -30        124.27        259.55        147.74 o
   7   4 -30       1518.55       1498.03        266.13 o
   8   4 -30       2913.61       3037.86        387.76 o
   9   4 -30       1077.88       1051.37        224.71 o
  10   4 -30        342.30        372.40        180.57 o
   7   5 -30       1544.02       1486.27        276.49 o
   8   5 -30       1362.01       1411.21        284.78 o
   9   5 -30        410.68        408.27        163.24 o
   2   0 -29       1795.27       1774.46        140.54 o
   4   0 -29      12119.43      10589.69        324.95 o
   6   0 -29        686.82        809.81        117.67 o
   8   0 -29          7.50        -43.31         97.84 o
  10   0 -29        457.64        417.72        179.11 o
   1   1 -29       2019.34       1896.45         91.88 o
   2   1 -29       3205.08       2970.23         98.95 o
   3   1 -29        238.06        230.91         42.00 o
   4   1 -29         84.07         81.49         29.11 o
   5   1 -29        736.67        776.75         67.33 o
   6   1 -29       2656.15       2702.24        173.18 o
   7   1 -29        216.30         99.48         71.07 o
   8   1 -29       3669.91       3021.28        260.45 o
   9   1 -29       3869.13       3248.78        273.05 o
  10   1 -29       1449.96       1302.48        201.44 o
  11   1 -29        101.26         23.11        101.37 o
   1   2 -29       2399.76       2420.18        116.00 o
   2   2 -29        169.06        156.56         39.03 o
   3   2 -29        527.49        506.95         58.58 o
   4   2 -29       4553.38       4214.84        138.60 o
   5   2 -29          5.89         60.09         29.13 o
   6   2 -29        115.59        199.16         47.73 o
   7   2 -29       4331.75       4579.50        211.56 o
   8   2 -29         15.29         49.74        110.29 o
   9   2 -29        501.31        684.50        147.49 o
  10   2 -29         27.23        104.60        124.96 o
  11   2 -29        804.10        620.80        204.40 o
   1   3 -29       2856.67       2651.69        131.11 o
   2   3 -29       3431.18       3220.64        163.78 o
   3   3 -29        365.25        490.17         70.96 o
   4   3 -29        380.85        386.97         63.58 o
   5   3 -29       2058.37       2347.02        153.47 o
   6   3 -29       2103.48       2482.38        300.04 o
   7   3 -29       2500.25       2410.63        343.96 o
   8   3 -29        262.18        272.51        111.92 o
   9   3 -29       6951.64       6872.96        569.27 o
  10   3 -29       2162.57       1778.98        313.10 o
  11   3 -29         15.16       -122.59        125.40 o
   1   4 -29       1220.90       1427.69        123.68 o
   2   4 -29         53.13         40.90         41.28 o
   3   4 -29       3822.98       3339.01        263.03 o
   4   4 -29      14871.98      16210.31        470.82 o
   6   4 -29        137.15        129.12        110.39 o
   7   4 -29       1522.71       1525.16        271.90 o
   8   4 -29        597.97        901.75        237.33 o
   9   4 -29         73.44        150.83        125.10 o
  10   4 -29        401.87        397.82        191.15 o
  11   4 -29        398.34        144.50        134.33 o
   7   5 -29       2080.61       2066.47        320.12 o
   8   5 -29         41.79        195.74        192.71 o
   9   5 -29        398.46        652.05        197.14 o
   0   0 -28      12479.49      11531.24        443.95 o
   2   0 -28       2006.40       1911.42        121.31 o
   4   0 -28        709.59       1421.16        126.90 o
   6   0 -28       3512.30       3227.57        210.15 o
   8   0 -28       6307.06       6191.27        509.02 o
  10   0 -28       1565.78       1387.39        257.89 o
   0   1 -28       3024.06       2891.45        159.37 o
   1   1 -28       1230.51       1353.13         82.97 o
   2   1 -28       4432.51       4027.13        115.77 o
   3   1 -28         85.65         29.74         13.08 o
   4   1 -28       3274.51       3064.28        107.12 o
   5   1 -28         69.01         77.67         34.97 o
   6   1 -28       3256.62       3219.13        104.04 o
   7   1 -28       1122.68       1335.44        101.48 o
   8   1 -28       1193.22       1289.82        176.76 o
   9   1 -28        238.86        324.77        149.84 o
  10   1 -28       3851.97       4006.93        500.82 o
  11   1 -28         24.09         80.59         94.05 o
  12   1 -28       3251.38       2994.95        409.64 o
   0   2 -28      14036.07      14339.99        453.86 o
   1   2 -28        874.42       1043.54         83.83 o
   2   2 -28        416.27        409.07         57.27 o
   3   2 -28       1072.17       1234.26         90.71 o
   4   2 -28         36.52        144.10         47.00 o
   5   2 -28       1483.03       1692.27         96.78 o
   6   2 -28        652.24        669.73         59.95 o
   7   2 -28          8.33         63.71         56.77 o
   8   2 -28       6126.81       5782.00        464.80 o
   9   2 -28        433.93        253.42        161.51 o
  10   2 -28        138.74         84.21        163.92 o
  11   2 -28         92.42        128.62        122.22 o
  12   2 -28         18.96        176.45        156.62 o
   0   3 -28        259.88        262.37         73.19 o
   1   3 -28        555.09        831.41         78.58 o
   2   3 -28       6529.66       6900.70        205.30 o
   3   3 -28        865.39        867.89         77.32 o
   4   3 -28        722.30        872.31        122.08 o
   5   3 -28        233.07        203.68         53.38 o
   6   3 -28       8011.61       8262.06        290.81 o
   7   3 -28       1654.69       1631.87        138.92 o
   8   3 -28       1280.54       1329.21        255.10 o
   9   3 -28        412.37        954.51        219.97 o
  10   3 -28        246.53        -14.87        115.68 o
  11   3 -28       3038.52       2696.01        365.13 o
  12   3 -28        294.87        190.52        128.15 o
   0   4 -28       3028.34       2834.38        202.91 o
   1   4 -28       1371.70       1334.44        115.92 o
   2   4 -28        296.43        341.55         70.15 o
   3   4 -28       5093.78       5431.61        277.55 o
   4   4 -28        302.56        239.05        102.32 o
   7   4 -28        474.55        444.95        105.46 o
   8   4 -28       3440.73       3204.46        381.52 o
   9   4 -28        569.58        382.04        163.79 o
  10   4 -28        456.51        240.36        154.10 o
  11   4 -28        166.51         19.70        156.53 o
   7   5 -28        846.96        729.92        197.60 o
   8   5 -28       1151.95       1438.74        270.16 o
   9   5 -28         78.59        -21.00        127.58 o
  10   5 -28        427.73        827.99        237.65 o
   8   6 -28        760.69        796.34        226.98 o
   2   0 -27       8750.08       8685.21        381.93 o
   4   0 -27      48926.89      48501.92        629.54 o
   6   0 -27        197.82        369.48         71.35 o
   8   0 -27       1011.56       1753.46        308.01 o
  10   0 -27        648.42        915.32        219.65 o
  12   0 -27      14143.67      13942.27        853.45 o
   1   1 -27       2917.01       3014.44         97.59 o
   2   1 -27      27308.26      27649.21        301.95 o
   3   1 -27        963.42       1063.63         48.13 o
   4   1 -27       4925.53       4795.84         80.11 o
   5   1 -27        885.66        919.13         40.57 o
   6   1 -27       6450.31       6387.72        132.20 o
   7   1 -27       2723.74       2702.84        104.59 o
   8   1 -27        671.26        813.73        134.08 o
   9   1 -27       4398.38       5155.98        334.08 o
  10   1 -27       9675.43       9674.88        469.84 o
  11   1 -27        189.16        232.12        105.54 o
  12   1 -27        395.36        942.55        252.09 o
   1   2 -27       2573.41       2817.39        121.19 o
   2   2 -27       1329.81       1212.05         80.15 o
   3   2 -27       4418.79       4191.93        144.79 o
   4   2 -27      16349.22      16496.60        254.08 o
   5   2 -27       4882.91       4855.83        130.36 o
   6   2 -27         37.96         57.28         31.75 o
   7   2 -27       4172.83       4352.70        169.74 o
   8   2 -27        729.25        936.62        108.88 o
   9   2 -27       3880.67       3868.87        293.05 o
  10   2 -27        425.76        300.75        138.35 o
  11   2 -27       1831.51       1774.46        308.09 o
  12   2 -27       4660.58       4543.82        471.89 o
   1   3 -27       5396.58       5442.86        180.31 o
   2   3 -27       5817.25       5990.50        191.05 o
   3   3 -27       1384.19       1845.10        111.33 o
   4   3 -27        639.38        507.45         69.41 o
   5   3 -27        120.43        127.92         58.32 o
   6   3 -27       1220.70       1300.68        107.41 o
   7   3 -27       5838.02       6101.44        256.74 o
   8   3 -27        246.37        155.45         84.75 o
   9   3 -27       7882.45       8282.86        605.24 o
  10   3 -27       1084.26       1001.23        222.18 o
  11   3 -27        691.77        964.45        249.08 o
  12   3 -27         63.58         20.90        116.25 o
   1   4 -27       2725.81       2886.53        163.81 o
   2   4 -27       1391.15       1449.19        120.59 o
   3   4 -27       6168.63       6569.80        243.35 o
   4   4 -27       2613.33       1566.46        234.59 o
   7   4 -27       1795.62       1931.72        189.03 o
   8   4 -27        181.26        274.22         89.38 o
   9   4 -27       3860.77       2893.46        365.80 o
  10   4 -27         39.21       -125.71        125.69 o
  11   4 -27       1126.49       1096.99        249.72 o
   7   5 -27       1501.35       1481.35        174.12 o
   8   5 -27        929.50        773.53        141.36 o
   9   5 -27       1829.89       1608.16        276.04 o
  10   5 -27         30.23         70.84        123.02 o
   8   6 -27        293.78        324.26        155.20 o
   9   6 -27         55.44         98.48        120.35 o
   0   0 -26      52150.11      49692.87       2215.56 o
   2   0 -26       1517.51       1522.45        182.83 o
   4   0 -26       2744.36       3340.62        264.48 o
   6   0 -26         56.75        145.50         52.39 o
   8   0 -26      27792.46      29133.47       1050.45 o
  10   0 -26       1290.15       1258.97        257.39 o
  12   0 -26      11028.02      10858.79        734.34 o
   0   1 -26        482.51        390.18         50.51 o
   1   1 -26       2786.88       2732.99        107.60 o
   2   1 -26      12287.73      13007.96        175.50 o
   3   1 -26       3413.14       3322.13         98.52 o
   4   1 -26        735.43        810.21         38.88 o
   5   1 -26       2165.99       2105.36         86.98 o
   6   1 -26      20812.41      20172.53        328.17 o
   7   1 -26       1549.23       1498.93         67.75 o
   8   1 -26       1048.89        886.18         78.75 o
   9   1 -26        923.68       1208.63        168.94 o
  10   1 -26        866.79       1205.11        185.84 o
  11   1 -26       1460.54       1908.31        275.28 o
  12   1 -26        569.58        673.85        211.86 o
  13   1 -26        568.69        450.37        162.97 o
   0   2 -26      29227.89      29209.63        537.64 o
   1   2 -26      10984.86      11000.58        232.31 o
   2   2 -26        499.21        288.19         56.50 o
   3   2 -26        321.24        332.60         51.13 o
   4   2 -26       1025.97       1394.23        127.71 o
   5   2 -26        401.78        458.81         48.76 o
   6   2 -26        255.41        239.05         43.67 o
   7   2 -26      11985.28      12170.72        222.07 o
   8   2 -26      10112.37      10480.87        240.59 o
   9   2 -26       1640.37       2497.95        243.21 o
  10   2 -26        873.80        852.21        223.70 o
  11   2 -26       1947.09       1503.86        281.39 o
  12   2 -26       1170.69        844.17        233.80 o
  13   2 -26        132.56        355.21        190.75 o
   0   3 -26      10977.49      12233.22        373.10 o
   1   3 -26       4889.65       4703.39        165.82 o
   2   3 -26       6437.97       6794.18        198.44 o
   3   3 -26       9248.37       9268.62        236.51 o
   4   3 -26         49.15          3.12         35.00 o
   5   3 -26       7598.83       7415.08        315.66 o
   6   3 -26       4380.78       4630.74        152.43 o
   7   3 -26       4657.16       4773.23        227.21 o
   8   3 -26       1779.84       2041.15        183.87 o
   9   3 -26        942.29       1204.71        219.73 o
  10   3 -26       3045.53       3054.74        374.20 o
  11   3 -26       1106.20       1184.92        245.25 o
  12   3 -26        739.91        698.07        199.87 o
   0   4 -26        903.51        566.23         97.60 o
   1   4 -26       8596.17       8564.92        238.15 o
   2   4 -26        652.23        679.18         85.36 o
   3   4 -26        331.78        361.24         73.43 o
   4   4 -26       2042.90       1969.50        242.95 o
   7   4 -26       7974.04       7565.10        361.59 o
   8   4 -26       1491.40       1445.07        166.73 o
   9   4 -26       3042.01       3510.54        265.68 o
  10   4 -26       1527.78       1507.98        278.04 o
  11   4 -26       2163.21       1648.45        291.07 o
   7   5 -26       1351.95       1341.77        255.45 o
   8   5 -26        334.24        384.56        136.91 o
   9   5 -26        209.81        106.61        100.34 o
  10   5 -26        124.81        311.90        157.86 o
   8   6 -26        524.29        659.28        152.40 o
   9   6 -26        496.84        409.68        164.36 o
   2   0 -25      26641.44      27439.09       1181.15 o
   4   0 -25      18361.32      17537.02        364.88 o
   6   0 -25       4465.77       4443.04        206.40 o
   8   0 -25       3052.23       3201.85        237.37 o
  10   0 -25       5760.78       5991.11        501.13 o
  12   0 -25       1015.00       1637.00        299.79 o
   1   1 -25        256.27        402.94         34.82 o
   2   1 -25      16812.95      16575.78        232.52 o
   3   1 -25       7036.40       6852.36        119.78 o
   4   1 -25      20065.35      20174.34        185.37 o
   5   1 -25       1576.02       1589.77         58.57 o
   6   1 -25       1246.29       1183.71         75.26 o
   7   1 -25        545.97        629.34         53.01 o
   8   1 -25        484.41        652.35         85.44 o
   9   1 -25       2020.41       2115.31        142.10 o
  10   1 -25       6448.76       7091.42        579.83 o
  11   1 -25       2146.23       2223.93        231.65 o
  12   1 -25       3185.34       3925.04        440.03 o
  13   1 -25        172.75        319.04        172.88 o
   1   2 -25       5982.39       6038.03        155.77 o
   2   2 -25        314.15        283.07         41.48 o
   3   2 -25       5374.41       5847.31        157.49 o
   4   2 -25      23571.33      23819.23        460.89 o
   5   2 -25       3324.86       4179.77        134.05 o
   6   2 -25       1554.64       1579.12         86.32 o
   7   2 -25        824.01       1058.21         59.87 o
   8   2 -25        659.64        735.85         70.69 o
   9   2 -25       8832.13       8584.12        300.61 o
  10   2 -25       1040.96        878.04        213.12 o
  11   2 -25       1516.33       1466.07        260.73 o
  12   2 -25       2006.20       1820.08        294.01 o
  13   2 -25        950.52       1087.95        258.49 o
   1   3 -25       1640.04       1749.24        111.46 o
   2   3 -25       6980.82       7043.79        234.75 o
   3   3 -25      11366.24      11257.52        256.11 o
   4   3 -25        810.53        716.56        216.03 o
   5   3 -25       3738.20       3953.37        251.09 o
   6   3 -25       2442.77       2526.49        118.06 o
   7   3 -25       2387.46       2635.82         99.89 o
   8   3 -25        575.32        455.40         98.27 o
   9   3 -25       5702.65       5574.60        305.22 o
  10   3 -25       5665.91       5696.89        494.23 o
  11   3 -25       3856.14       3299.52        392.28 o
  12   3 -25        733.18        631.25        166.93 o
   1   4 -25       2103.98       2110.58        137.92 o
   2   4 -25       8630.78       8333.61        266.79 o
   3   4 -25       9032.10       8864.77        492.04 o
   4   4 -25       5408.17       5793.05        396.86 o
   7   4 -25       1046.60        956.52        134.11 o
   8   4 -25         69.71        135.25         82.58 o
   9   4 -25       4635.01       4217.55        285.02 o
  10   4 -25       3360.05       2739.82        351.41 o
  11   4 -25       1514.31        934.11        226.35 o
   8   5 -25       1114.13       1431.51        332.75 o
   9   5 -25       2845.15       2825.13        299.93 o
  10   5 -25         13.24         -7.13        126.00 o
   8   6 -25        661.11        656.97        145.19 o
   9   6 -25        218.27        341.65        128.68 o
   0   0 -24      24876.21      25880.77        941.74 o
   2   0 -24       9386.31       9354.84        255.51 o
   4   0 -24        847.53        937.22         91.77 o
   6   0 -24      13818.72      13664.83        353.80 o
   8   0 -24       7359.99       8243.88        184.91 o
  10   0 -24       2548.36       2906.32        361.19 o
  12   0 -24        606.52        639.49        199.10 o
   0   1 -24      14313.54      15269.67        266.91 o
   1   1 -24       1391.67       1158.79         53.62 o
   2   1 -24       9824.13      10625.67        202.46 o
   3   1 -24        407.67        473.48         33.68 o
   4   1 -24       1210.05       1415.83         75.53 o
   5   1 -24         77.60         83.30         20.40 o
   6   1 -24       8604.73       8930.49        142.98 o
   7   1 -24       1373.57       1261.89        112.58 o
   8   1 -24       6693.14       6669.68        170.38 o
   9   1 -24       1080.61       1068.86        105.35 o
  10   1 -24       5633.47       6807.45        529.60 o
  11   1 -24        219.08        525.13        128.70 o
  12   1 -24       2059.41       2166.96        333.70 o
  13   1 -24        118.39         20.30        123.34 o
   0   2 -24      13751.83      14395.66        549.23 o
   1   2 -24       7226.00       6793.28        162.10 o
   2   2 -24       3342.66       3390.76        115.28 o
   3   2 -24       3069.06       2985.61        127.38 o
   4   2 -24        337.92        544.73         65.70 o
   5   2 -24      11851.73      11584.49        205.14 o
   6   2 -24       1100.65       1078.10         57.26 o
   7   2 -24       1635.61       1680.21         70.70 o
   8   2 -24       3646.94       3544.30        102.17 o
   9   2 -24        855.02        880.85        153.85 o
  10   2 -24       1748.96       1544.95        304.27 o
  11   2 -24        177.71        250.61        132.13 o
  12   2 -24        422.55        508.65        170.15 o
  13   2 -24       4242.47       4203.58        433.64 o
   0   3 -24       1587.26       1570.48        133.64 o
   1   3 -24       5786.46       4756.95        169.74 o
   2   3 -24       1013.98        680.58         68.67 o
   3   3 -24        138.78        319.44         65.55 o
   4   3 -24        750.18        842.36        112.02 o
   5   3 -24        368.08        185.50         39.70 o
   6   3 -24       1560.01       1447.58         78.78 o
   7   3 -24       7077.54       7029.72        243.27 o
   8   3 -24        208.64        232.82        199.07 o
   9   3 -24       2151.49       2168.16        396.30 o
  10   3 -24        302.31        208.10         93.56 o
  11   3 -24       2407.70       2309.34        323.00 o
  12   3 -24        110.85        -19.29        158.23 o
   0   4 -24       2221.20       1707.84        149.94 o
   1   4 -24       1337.34        978.12         86.18 o
   2   4 -24       2287.28       2221.22        249.00 o
   3   4 -24       2433.72       1944.58        234.12 o
   4   4 -24         84.25        116.06         70.07 o
   5   4 -24        946.11        748.41        155.03 o
   7   4 -24       2667.90       2311.35        202.91 o
   8   4 -24       1714.19       1436.73        166.96 o
   9   4 -24       1138.04       1061.92        210.21 o
  10   4 -24        216.11        267.89         93.63 o
  11   4 -24         38.08       -117.47        143.86 o
   4   5 -24       1411.31       1215.46        133.70 o
   8   5 -24       4118.96       3403.42        268.77 o
   9   5 -24       1797.66       1662.42        191.75 o
  10   5 -24        821.54        655.76        267.54 o
   2   6 -24       6602.43       6920.39        411.06 o
   8   6 -24       1762.99       1546.26        194.11 o
   9   6 -24       1697.33       1558.92        375.52 o
   8   7 -24       4178.54       5218.48        548.55 o
   2   0 -23       1413.66       1486.07        135.94 o
   4   0 -23       8080.21       6641.24        232.69 o
   6   0 -23      10489.07      11292.39        252.82 o
   8   0 -23       3962.97       4077.27        139.46 o
  10   0 -23        374.11        414.60         88.04 o
  12   0 -23        902.33       1019.32        252.38 o
   1   1 -23       1863.54       1893.13         65.84 o
   2   1 -23       4322.49       4044.92         87.70 o
   3   1 -23         81.89         95.26         22.55 o
   4   1 -23        210.00        217.95         25.62 o
   5   1 -23        174.26        149.92         20.83 o
   6   1 -23        666.07        725.80         46.51 o
   7   1 -23       1190.39       1166.83         69.97 o
   8   1 -23       1504.22       1557.92         59.33 o
   9   1 -23       1346.07       1334.54         80.95 o
  10   1 -23       4844.71       4569.85        220.84 o
  11   1 -23         64.46        -46.73         95.13 o
  12   1 -23        802.48       1288.12        260.62 o
  13   1 -23        354.27        894.72        224.62 o
   1   2 -23       1158.08       1284.40         67.12 o
   2   2 -23       1151.06       1217.57         70.90 o
   3   2 -23       4916.87       4780.06        157.91 o
   4   2 -23       4024.07       3624.59        127.81 o
   5   2 -23       7896.50       8077.77        170.73 o
   6   2 -23       1116.90       1096.29         57.22 o
   7   2 -23       3443.02       3281.13         98.09 o
   8   2 -23        528.39        495.09         43.15 o
   9   2 -23          4.56        -29.84         57.79 o
  10   2 -23        124.24        114.05        150.95 o
  11   2 -23       1007.63       1214.76        233.31 o
  12   2 -23       1301.74       1042.23        229.43 o
  13   2 -23       1157.30       1152.76        245.91 o
   1   3 -23       4369.64       4482.03        154.12 o
   2   3 -23       2338.30       2488.41        106.40 o
   3   3 -23       5135.80       5081.92        177.31 o
   4   3 -23       1641.61       1894.94        110.32 o
   5   3 -23       2186.24       2261.81        108.15 o
   6   3 -23       3477.93       3524.10        121.59 o
   7   3 -23       1147.74       1139.30         73.32 o
   8   3 -23        430.10        431.48         62.33 o
   9   3 -23       3941.34       3707.69        252.25 o
  10   3 -23       3329.04       3301.73        241.64 o
  11   3 -23        359.05        237.14        146.18 o
  12   3 -23        786.29       1005.65        226.89 o
   1   4 -23        495.90        740.27        125.10 o
   2   4 -23        885.19       1010.88        178.70 o
   3   4 -23       2876.02       2875.37        277.41 o
   4   4 -23      21461.07      21302.58        752.58 o
   5   4 -23       1456.63       1187.33        188.21 o
   7   4 -23       2275.89       2309.14        199.13 o
   8   4 -23       3136.95       2740.82        218.58 o
   9   4 -23        416.32        393.90        195.92 o
  10   4 -23        126.75        113.95         90.39 o
  11   4 -23        593.13        572.36        173.85 o
   2   5 -23      12109.61      11707.49        456.64 o
   3   5 -23       3104.61       2921.40        218.41 o
   4   5 -23        507.51        577.69        113.11 o
   8   5 -23       1458.42       1256.96        165.73 o
   9   5 -23        183.15        267.09        106.12 o
  10   5 -23       4378.00       4248.40        306.70 o
   1   6 -23        309.46        286.08        108.56 o
   2   6 -23       2452.90       2353.25        252.93 o
   3   6 -23       1596.42       1794.46        212.73 o
   8   6 -23        603.21        437.81        126.28 o
   9   6 -23       1401.62       1517.82        199.11 o
  10   6 -23       1138.58       1637.90        326.51 o
   1   7 -23       2587.61       2229.76        271.91 o
   8   7 -23        103.57        -60.39        140.99 o
   0   0 -22      12329.54      12819.15        823.46 o
   2   0 -22         67.25        100.18         34.04 o
   4   0 -22       2835.05       3362.52        139.81 o
   6   0 -22        713.73        598.89         38.18 o
   8   0 -22       4759.55       4018.09        132.96 o
  10   0 -22       2146.94       2228.05        218.23 o
  12   0 -22       1332.18       2331.95        350.55 o
   0   1 -22       6289.68       6329.04        277.17 o
   1   1 -22       2770.33       2785.14         77.50 o
   2   1 -22       5964.10       4768.01        158.29 o
   3   1 -22        943.22        921.95         47.04 o
   4   1 -22       3981.24       3722.96         85.56 o
   5   1 -22        270.50        215.74         28.32 o
   6   1 -22       2122.50       1927.30         71.34 o
   7   1 -22        590.05        572.06         52.20 o
   8   1 -22        360.00        323.76         25.95 o
   9   1 -22         84.92         99.28         31.25 o
  10   1 -22       4482.38       4091.54        197.47 o
  11   1 -22        887.88        739.67        112.96 o
  12   1 -22       1920.16       1668.05        281.16 o
  13   1 -22       1524.51       1835.96        291.82 o
   0   2 -22       7713.57       7004.09        209.68 o
   1   2 -22        172.47        122.89         27.35 o
   2   2 -22        473.31        502.52         49.43 o
   3   2 -22       6086.64       5828.32        156.80 o
   4   2 -22         31.59        123.09         37.11 o
   5   2 -22       4928.15       5025.05        114.15 o
   6   2 -22       1746.36       1782.30         69.22 o
   7   2 -22       2686.07       2574.32         84.28 o
   8   2 -22       4072.16       3506.92        134.96 o
   9   2 -22       1270.15       1100.51        102.61 o
  10   2 -22        982.14       1056.00        136.13 o
  11   2 -22       6718.42       6178.91        324.41 o
  12   2 -22        818.38        920.44        209.65 o
  13   2 -22        443.19        551.96        191.72 o
   0   3 -22       1086.73        924.96        105.85 o
   1   3 -22       1930.58       2202.83         99.91 o
   2   3 -22       9073.58       9417.04        245.37 o
   3   3 -22       2686.23       2227.65        117.37 o
   4   3 -22        327.06        331.30         45.41 o
   5   3 -22       2392.28       2052.20        101.66 o
   6   3 -22      10490.18      10231.67        279.47 o
   7   3 -22       1401.06       1465.77         80.77 o
   8   3 -22        195.88        146.71         41.58 o
   9   3 -22        701.07        706.61        117.93 o
  10   3 -22        974.73       1085.24        144.18 o
  11   3 -22       2569.50       2196.80        212.31 o
  12   3 -22        189.41        294.22        126.49 o
   0   4 -22      23774.03      24593.46        775.75 o
   1   4 -22       3591.14       4199.56        234.81 o
   2   4 -22       1340.70       1301.68        142.07 o
   3   4 -22       3330.27       3330.77        302.87 o
   4   4 -22       1319.98       1234.56         90.65 o
   5   4 -22       4529.57       4925.77        168.56 o
   6   4 -22       1655.55       1400.46        102.60 o
   7   4 -22       1471.15       1512.40        166.92 o
   8   4 -22       6766.99       6650.09        339.82 o
   9   4 -22       2131.79       1961.26        198.37 o
  10   4 -22        233.13        250.01         96.82 o
  11   4 -22       3347.96       2870.85        248.09 o
   1   5 -22        217.32        170.62         76.58 o
   2   5 -22      10137.08      10316.17        436.18 o
   3   5 -22       1319.06        952.29        141.71 o
   4   5 -22        101.23         91.64         48.44 o
   5   5 -22       1101.85        885.07        120.60 o
   8   5 -22       2304.58       2147.86        212.28 o
   9   5 -22        349.46        280.35         93.91 o
  10   5 -22       1096.21       1109.25        159.00 o
  11   5 -22       2461.03       2605.07        370.03 o
   0   6 -22      11344.63      11697.84        579.05 o
   1   6 -22       3135.83       3195.52        297.24 o
   2   6 -22        995.06       1100.71        170.80 o
   3   6 -22        344.64        329.99        100.19 o
   4   6 -22       1042.97       1032.58        161.02 o
   8   6 -22       3350.65       2907.83        584.41 o
   9   6 -22       2485.84       2224.13        227.38 o
  10   6 -22        473.62        728.72        236.24 o
   0   7 -22       3258.05       3371.07        346.64 o
   1   7 -22       3467.77       2935.06        316.16 o
   2   7 -22       1162.59        856.03        171.93 o
   0   8 -22       1142.44       1470.90        274.72 o
   1   8 -22       1268.00        754.34        212.41 o
   2   0 -21       7717.10       7560.08        410.34 o
   4   0 -21      53484.93      55086.49        633.83 o
   6   0 -21       2332.12       2124.15         65.06 o
   8   0 -21       1596.42       2037.93        101.83 o
  10   0 -21      10828.38      10653.20        372.81 o
   1   1 -21       1867.30       2168.66         71.62 o
   2   1 -21      15880.75      16205.19        203.42 o
   3   1 -21       2745.76       2690.88         83.65 o
   4   1 -21       6465.27       6511.02        110.77 o
   5   1 -21        365.53        384.45         29.92 o
   6   1 -21      12573.22      12704.50        245.25 o
   7   1 -21        781.53        713.84         33.19 o
   8   1 -21        890.08        934.21         45.37 o
   9   1 -21        750.58        755.44         57.73 o
  10   1 -21      12106.28      12950.49        291.38 o
  11   1 -21        550.58        634.16        109.06 o
  12   1 -21        539.93        974.30        235.32 o
   1   2 -21       4793.35       4996.71        135.08 o
   2   2 -21       2964.41       2890.55        105.80 o
   3   2 -21       2564.61       2984.90        111.56 o
   4   2 -21      17778.59      17361.77        253.63 o
   5   2 -21       1089.42       1363.48         54.97 o
   6   2 -21        180.55        200.87         29.30 o
   7   2 -21       1287.08       1421.36         68.14 o
   8   2 -21        595.19        671.64         47.32 o
   9   2 -21       3681.38       3548.42        118.38 o
  10   2 -21       1705.72       1591.08        160.24 o
  11   2 -21        367.93        556.99        108.86 o
  12   2 -21       5358.14       5518.12        475.57 o
  13   2 -21        363.23        754.24        208.56 o
   1   3 -21       7207.26       6894.97        156.65 o
   2   3 -21       3830.15       3639.86        144.33 o
   3   3 -21       4331.06       4498.30        162.30 o
   4   3 -21        778.64        845.68         61.61 o
   5   3 -21       2617.23       2999.27        119.42 o
   6   3 -21       1320.05       1641.12         72.18 o
   7   3 -21       1668.70       1785.21         65.41 o
   8   3 -21        420.20        396.21         41.27 o
   9   3 -21       3548.86       3670.51        247.50 o
  10   3 -21       3537.39       3048.51        345.94 o
  11   3 -21        493.11        510.76        118.27 o
  12   3 -21         91.05        210.11        134.02 o
   1   4 -21       1090.91       1527.97        145.92 o
   2   4 -21       3409.92       3654.33        156.22 o
   3   4 -21       6350.51       6192.18        222.29 o
   4   4 -21       2495.89       1978.85        423.16 o
   5   4 -21       5458.95       5475.72        254.45 o
   6   4 -21       1420.06       1219.58        108.96 o
   7   4 -21        711.63        704.40         71.60 o
   8   4 -21       2263.92       2211.97        205.81 o
   9   4 -21       6377.77       6143.64        335.15 o
  10   4 -21        987.36       1049.56        154.86 o
  11   4 -21       1451.37       1667.04        225.64 o
   1   5 -21       6364.21       5712.86        352.32 o
   2   5 -21       1912.38       1997.94        200.64 o
   3   5 -21       1028.94       1246.11        153.03 o
   4   5 -21       2074.89       2291.46        194.58 o
   5   5 -21        686.31        862.06        122.06 o
   6   5 -21        385.99        500.51        105.33 o
   8   5 -21        910.61       1221.19        165.43 o
   9   5 -21       2197.59       2095.71        216.98 o
  10   5 -21        537.13        650.54        133.72 o
  11   5 -21        440.81        486.65        218.53 o
   1   6 -21        812.16        552.67        132.83 o
   2   6 -21       2942.11       3261.74        295.68 o
   3   6 -21       4408.69       4189.51        315.38 o
   4   6 -21        265.36        269.10        102.48 o
   8   6 -21       1095.28       1358.96        181.76 o
   9   6 -21        476.09        680.28        145.61 o
  10   6 -21       2513.90       2395.76        368.44 o
   1   7 -21        825.93        780.87        185.69 o
   2   7 -21        506.52        418.82        136.31 o
   3   7 -21       3350.67       3891.98        349.78 o
   1   8 -21        756.99        597.58        129.62 o
   0   0 -20      61612.66      60244.88       1481.14 o
   2   0 -20        520.90        597.58         77.15 o
   4   0 -20        931.59       1459.54        132.51 o
   6   0 -20       3861.62       3896.20         88.74 o
   8   0 -20      36679.29      35105.38        616.84 o
  10   0 -20       2305.54       2238.30        174.92 o
   0   1 -20       7056.82       6927.83        186.44 o
   1   1 -20        780.20        660.49         43.03 o
   2   1 -20      39888.53      41360.16        614.47 o
   3   1 -20       3294.90       3496.67         99.35 o
   4   1 -20        440.48        480.82         33.80 o
   5   1 -20       4870.59       4951.79         95.41 o
   6   1 -20      37831.56      38679.62        263.02 o
   7   1 -20       1268.57       1322.78         47.00 o
   8   1 -20        497.37        491.37         34.59 o
   9   1 -20       1304.63       1313.14         56.71 o
  10   1 -20       5013.11       5562.44        233.72 o
  11   1 -20       2468.48       2401.19        152.34 o
  12   1 -20        434.37        277.84         88.54 o
   0   2 -20      46456.20      46777.70        898.02 o
   1   2 -20      10557.76      10933.85        195.41 o
   2   2 -20       1890.90       1704.42         83.32 o
   3   2 -20       6268.49       6408.62        140.26 o
   4   2 -20       1145.49       1318.96         65.54 o
   5   2 -20       3713.46       3812.50         84.42 o
   6   2 -20       1105.23       1094.78         58.82 o
   7   2 -20      10256.24      10213.88        139.41 o
   8   2 -20      17508.31      17581.73        274.45 o
   9   2 -20        911.03       1015.70         60.19 o
  10   2 -20        209.22        132.74         93.57 o
  11   2 -20       8071.90       7760.65        360.37 o
  12   2 -20       1744.15       1846.81        187.82 o
  13   2 -20       1400.20       1026.45        200.36 o
   0   3 -20       4476.96       5054.69        185.42 o
   1   3 -20       3663.48       3736.33        126.93 o
   2   3 -20       2479.33       2130.18         99.22 o
   3   3 -20      11712.06      11990.45        203.00 o
   4   3 -20        864.41       1045.54         66.02 o
   5   3 -20      26311.90      26666.87        794.72 o
   6   3 -20       4045.55       3764.06        120.17 o
   7   3 -20       1823.73       1920.57         72.99 o
   8   3 -20        451.47        443.04         41.74 o
   9   3 -20        419.49        389.78         66.26 o
  10   3 -20        572.08        422.44         97.14 o
  11   3 -20       5517.71       5539.23        326.81 o
  12   3 -20       1301.23       1132.77        182.06 o
   0   4 -20       3373.86       3921.02        323.91 o
   1   4 -20      16771.24      16260.76        335.95 o
   2   4 -20       1972.18       2239.10        122.73 o
   3   4 -20       2321.72       2322.91        143.19 o
   4   4 -20        722.20        660.29         76.32 o
   5   4 -20        415.91        304.87         86.24 o
   6   4 -20       1270.51       1541.84        134.98 o
   7   4 -20       6008.48       6253.37        206.81 o
   8   4 -20        205.12        222.27         56.72 o
   9   4 -20       3881.31       3819.43        267.07 o
  10   4 -20       1249.85       1177.98        165.46 o
  11   4 -20       2867.51       3231.99        257.22 o
  12   4 -20         33.92         88.23        115.06 o
   1   5 -20       5351.11       5921.57        356.37 o
   2   5 -20        558.35        576.98        120.54 o
   3   5 -20       4328.64       4126.51        270.10 o
   4   5 -20        586.19        649.43        112.48 o
   5   5 -20       4376.28       4488.16        271.53 o
   6   5 -20        424.26        464.44         96.73 o
   8   5 -20        896.70        971.99        143.19 o
   9   5 -20       2098.06       2376.77        224.56 o
  10   5 -20         52.35        -16.58        120.80 o
  11   5 -20       1482.50       2029.49        336.24 o
  12   5 -20        986.10       1139.50        257.60 o
   0   6 -20       7317.06       7727.99        470.15 o
   1   6 -20       1573.15       1560.53        369.46 o
   2   6 -20       1931.93       2109.28        241.16 o
   3   6 -20        281.30        262.27        112.94 o
   4   6 -20        771.80        707.82        144.56 o
   5   6 -20        159.60         78.48         84.72 o
   8   6 -20       2203.97       2102.04        217.05 o
   9   6 -20       1265.25       1488.18        187.18 o
  10   6 -20        956.14       1044.34        264.17 o
   0   7 -20       1773.77       1686.44        269.31 o
   1   7 -20        257.06        104.30        121.88 o
   2   7 -20        702.78        675.96        118.83 o
   3   7 -20        160.48        202.68        114.43 o
   4   7 -20        776.75        892.61        177.62 o
   0   8 -20        271.02        181.07        137.76 o
   1   8 -20        181.93        102.60         83.59 o
   2   8 -20       1076.70       1165.72        269.20 o
   2   9 -20        264.04        413.80        181.24 o
   2   0 -19        823.45        940.94        117.87 o
   4   0 -19      49790.21      49088.95        424.23 o
   6   0 -19       4796.81       4817.34         99.64 o
   8   0 -19      10452.65      10552.31        286.14 o
  10   0 -19       2640.98       2720.33        151.84 o
  12   0 -19       6462.88       5711.76        412.02 o
   1   1 -19       2992.60       2635.52         80.86 o
   2   1 -19      30041.73      29821.69        303.97 o
   3   1 -19       5601.10       5742.51        109.26 o
   4   1 -19       8201.13       8347.58        109.42 o
   5   1 -19       1883.12       1816.56         54.85 o
   6   1 -19      10433.47      10694.50        131.72 o
   7   1 -19        725.73        707.11         35.85 o
   8   1 -19        676.20        756.75         43.01 o
   9   1 -19       3015.87       2831.36         79.64 o
  10   1 -19      26189.41      26519.46        371.45 o
  11   1 -19       1123.82       1196.57        113.35 o
  12   1 -19       1378.50       1611.37        133.87 o
   1   2 -19       2633.82       2608.28         97.35 o
   2   2 -19        255.80        234.73         32.20 o
   3   2 -19      22280.88      21791.95        290.49 o
   4   2 -19      32334.03      32954.80        547.02 o
   5   2 -19       9423.32       9937.55        140.40 o
   6   2 -19       1814.17       1659.51         48.61 o
   7   2 -19        212.52        316.13         32.77 o
   8   2 -19       1207.89       1063.83         46.18 o
   9   2 -19         41.08         92.35         25.62 o
  10   2 -19       1121.83       1020.83         94.66 o
  11   2 -19       3365.11       3417.79        189.87 o
  12   2 -19       5067.34       5324.79        311.19 o
  13   2 -19       1108.74       1048.56        208.65 o
   1   3 -19      10804.70      10493.73        207.94 o
   2   3 -19       4874.45       5230.64        177.71 o
   3   3 -19      22578.46      22557.74        233.00 o
   4   3 -19       1616.31       1526.57         57.38 o
   5   3 -19       6953.45       6987.21        116.10 o
   6   3 -19       2687.83       2445.20        144.37 o
   7   3 -19       2131.96       2068.88         79.00 o
   8   3 -19        585.89        611.45         48.83 o
   9   3 -19       8764.12       8727.61        256.71 o
  10   3 -19       3064.18       3328.66        237.98 o
  11   3 -19       3707.72       3788.18        261.54 o
  12   3 -19        749.41        928.98        174.41 o
   1   4 -19       3772.26       3900.62        195.08 o
   2   4 -19       2167.56       2597.93        132.69 o
   3   4 -19      15761.54      16204.28        320.35 o
   4   4 -19       3587.02       3709.00        173.90 o
   5   4 -19       6974.14       7780.94        248.73 o
   6   4 -19         26.97         79.18         40.45 o
   7   4 -19       2437.73       2530.81        168.61 o
   8   4 -19        400.95        542.62         73.59 o
   9   4 -19       1122.36       1086.94        213.23 o
  10   4 -19       3578.15       3705.78        268.61 o
  11   4 -19       3173.63       3033.64        305.02 o
  12   4 -19        946.57        869.60        211.78 o
   1   5 -19       5055.10       5784.31        258.36 o
   2   5 -19       1030.73        906.88        145.07 o
   3   5 -19       1358.40       1339.76        166.03 o
   4   5 -19       2519.67       2553.32        213.34 o
   5   5 -19       1091.96        977.92        142.97 o
   6   5 -19       2130.57       2335.87        206.60 o
   7   5 -19       2952.63       3207.38        242.22 o
   8   5 -19       3903.35       3847.46        277.24 o
   9   5 -19       4358.43       4785.59        304.78 o
  10   5 -19        288.92        251.41         91.38 o
  11   5 -19       2258.87       2629.29        377.79 o
  12   5 -19        375.89        187.20        129.47 o
   1   6 -19       2158.29       2133.29        183.26 o
   2   6 -19       4168.06       4195.14        255.92 o
   3   6 -19       1674.10       1983.27        224.37 o
   4   6 -19       1307.24       1083.63        172.75 o
   5   6 -19       1240.88       1143.82        169.66 o
   6   6 -19        314.66        300.65        114.62 o
   8   6 -19        890.00        903.36        215.26 o
   9   6 -19        568.31        693.14        140.15 o
  10   6 -19       3809.38       3212.00        414.65 o
  11   6 -19       2468.01       2963.90        410.47 o
   1   7 -19        229.67        442.54        113.82 o
   2   7 -19       1212.19       1330.72        166.51 o
   3   7 -19        969.16       1078.40        203.20 o
   4   7 -19       4985.04       5025.85        396.62 o
   1   8 -19        992.63       1137.19        158.95 o
   2   8 -19       1446.49       1388.00        191.09 o
   1   9 -19        608.57        378.93        158.25 o
   2   9 -19        171.41         30.04        158.36 o
   0   0 -18      37375.15      36871.80        495.09 o
   2   0 -18      27351.37      26739.62       1213.69 o
   4   0 -18       2954.97       3347.85        103.83 o
   6   0 -18      10729.34      10915.77        149.90 o
   8   0 -18       5081.00       5319.97        147.87 o
  10   0 -18       4549.90       4292.01        195.90 o
  12   0 -18       1198.63       1075.39        186.95 o
   0   1 -18      32978.95      33500.84        577.17 o
   1   1 -18        939.48       1025.55         53.23 o
   2   1 -18       9763.24       9663.93        217.51 o
   3   1 -18      12321.88      12653.45        147.95 o
   4   1 -18       1611.09       1766.32         48.73 o
   5   1 -18        105.59         79.28         16.43 o
   6   1 -18      16208.70      16164.79        136.08 o
   7   1 -18        946.80       1135.18         43.62 o
   8   1 -18      15259.69      15219.94        172.46 o
   9   1 -18       2959.04       3020.88         82.04 o
  10   1 -18       2140.74       2386.82        109.35 o
  11   1 -18       6756.53       6817.49        256.14 o
  12   1 -18        267.71        288.19         76.78 o
  13   1 -18       1076.11       1360.67        238.51 o
   0   2 -18      28461.16      29474.71        495.70 o
   1   2 -18       5528.47       5110.36        158.87 o
   2   2 -18      10091.41      10047.88        181.73 o
   3   2 -18       5405.17       5667.55        129.32 o
   4   2 -18        426.81        496.60         37.40 o
   5   2 -18      21930.14      21487.48        298.31 o
   6   2 -18       3039.88       3139.45         61.03 o
   7   2 -18       2326.03       2677.92         64.97 o
   8   2 -18       8713.11       8447.66        118.89 o
   9   2 -18        980.82       1116.99         56.90 o
  10   2 -18        406.91        455.70         47.23 o
  11   2 -18         87.12        210.72         58.16 o
  12   2 -18        595.75        469.67        113.60 o
  13   2 -18       6845.49       6961.39        366.71 o
   0   3 -18       6951.19       6154.90        253.76 o
   1   3 -18      14278.08      14907.33        272.79 o
   2   3 -18       8179.15       8337.03        188.65 o
   3   3 -18      13252.09      14200.72        178.98 o
   4   3 -18        713.63        787.70         44.17 o
   5   3 -18       1786.68       1903.89         69.57 o
   6   3 -18       7021.12       6889.84        153.52 o
   7   3 -18       6269.30       6328.53        149.21 o
   8   3 -18        985.22        961.74         83.19 o
   9   3 -18       2272.31       2173.49        100.79 o
  10   3 -18       2412.46       2602.16        155.44 o
  11   3 -18       8702.65       8604.92        388.99 o
  12   3 -18         30.05         67.73         75.72 o
  13   3 -18        742.72        618.08        194.42 o
   0   4 -18      10896.53      11339.41        344.96 o
   1   4 -18       9473.83       8736.15        286.34 o
   2   4 -18       4555.23       4450.07        172.98 o
   3   4 -18       3295.28       3175.12        145.39 o
   4   4 -18        237.34        165.70         38.47 o
   5   4 -18       6903.43       6740.72        476.16 o
   6   4 -18       3903.20       3644.79        251.50 o
   7   4 -18       4921.57       4790.92        140.68 o
   8   4 -18       4706.65       4815.13        197.94 o
   9   4 -18       1963.01       1780.49        128.02 o
  10   4 -18        882.16       1015.10        295.65 o
  11   4 -18        449.08        450.37        108.19 o
  12   4 -18        344.99        334.92        168.78 o
  13   4 -18       2350.57       2166.65        342.78 o
   0   5 -18       7273.38       6222.32        384.07 o
   1   5 -18       3720.45       3129.30        197.28 o
   2   5 -18        364.86        519.51        112.74 o
   3   5 -18       3413.62       3634.34        265.12 o
   4   5 -18        325.90        532.17        110.98 o
   5   5 -18       3217.17       3063.48        238.72 o
   6   5 -18        268.27        166.70         79.11 o
   7   5 -18       5383.46       4701.99        300.47 o
   8   5 -18       9598.42       9013.69        297.93 o
   9   5 -18       1011.63        748.21        125.10 o
  10   5 -18       1021.26       1058.41        162.56 o
  11   5 -18        541.56        364.16        148.58 o
  12   5 -18       2092.34       2368.73        370.37 o
   0   6 -18        235.89        945.96        195.21 o
   1   6 -18       4746.09       4455.30        295.43 o
   2   6 -18      13516.17      13512.80        448.50 o
   3   6 -18        115.72         97.17         77.13 o
   4   6 -18         44.32         11.05         62.28 o
   5   6 -18        588.43        692.34        145.96 o
   6   6 -18      11871.22      10792.17        505.22 o
   8   6 -18        864.60        379.03        118.64 o
   9   6 -18       2923.12       2376.87        545.54 o
  10   6 -18        243.04          6.03        142.72 o
  11   6 -18        400.45        583.62        199.20 o
   0   7 -18       5307.21       4717.26        425.58 o
   1   7 -18        469.93        439.52        111.26 o
   2   7 -18         26.07        209.51        103.56 o
   3   7 -18       5035.29       5166.33        317.22 o
   4   7 -18        530.80        573.07        154.38 o
   5   7 -18       2006.09       1517.62        229.95 o
   0   8 -18         20.66       -157.96        157.98 o
   1   8 -18        622.79        578.89        143.07 o
   2   8 -18       1329.97       1497.73        201.29 o
   3   8 -18        877.84        916.02        208.93 o
   0   9 -18       2517.50       2620.64        375.74 o
   1   9 -18       1180.79       1238.27        266.77 o
   2   9 -18         21.23         67.53        155.93 o
   2   0 -17      12472.98      13035.39        287.68 o
   4   0 -17      14600.75      14746.25        141.33 o
   6   0 -17       6162.31       6088.07        112.08 o
   8   0 -17       1314.64       1289.22         76.65 o
  10   0 -17       4747.13       4558.39        222.93 o
  12   0 -17       1691.36       1578.32        230.20 o
   1   1 -17       1427.54       1623.73         60.08 o
   2   1 -17       9318.53       9637.90        153.85 o
   3   1 -17       9849.16       9330.02        125.35 o
   4   1 -17       6838.97       7027.81         93.03 o
   5   1 -17       1233.49       1095.08         31.42 o
   6   1 -17       2862.33       2977.16         76.05 o
   7   1 -17       3838.14       3783.76         79.19 o
   8   1 -17       4784.70       4918.63         99.61 o
   9   1 -17        379.49        420.13         33.01 o
  10   1 -17       2109.04       1676.79         93.37 o
  11   1 -17        232.23        264.98         84.85 o
  12   1 -17       2814.74       2679.53        173.48 o
  13   1 -17        273.13        312.01        156.50 o
   1   2 -17       1178.29       1238.27         78.34 o
   2   2 -17       1392.45       1348.91         72.99 o
   3   2 -17       4565.33       4140.08        108.31 o
   4   2 -17       6172.05       5965.48        112.50 o
   5   2 -17       5545.94       5158.79         81.86 o
   6   2 -17       2328.08       2312.56         68.31 o
   7   2 -17       1137.29        963.25         40.16 o
   8   2 -17        288.57        324.47         36.03 o
   9   2 -17        884.24        807.19         53.83 o
  10   2 -17        853.29        832.62         92.66 o
  11   2 -17        701.38       1049.87        112.76 o
  12   2 -17       2830.02       2852.26        180.00 o
  13   2 -17        874.67       1162.31        238.52 o
   1   3 -17       1646.39       1326.50         68.93 o
   2   3 -17       7716.67       7624.39        141.12 o
   3   3 -17       6327.88       5594.79        112.66 o
   4   3 -17       1297.52       1210.64         55.22 o
   5   3 -17       4213.38       3722.46         97.39 o
   6   3 -17       2510.72       2635.92        169.54 o
   7   3 -17        727.20        820.36         58.83 o
   8   3 -17        501.00        429.17         49.62 o
   9   3 -17        837.06        819.25         89.09 o
  10   3 -17       2157.72       2317.18        147.19 o
  11   3 -17       2885.25       2690.58        222.96 o
  12   3 -17        458.34        400.33        106.50 o
  13   3 -17        317.33        412.09        191.85 o
   1   4 -17       3642.69       3630.12        127.48 o
   2   4 -17       1903.40       1880.57        113.08 o
   3   4 -17       3149.09       2617.03        181.51 o
   4   4 -17       4320.00       4560.81        212.26 o
   5   4 -17       3139.03       3058.16        166.53 o
   6   4 -17        609.44        535.79         47.73 o
   7   4 -17       2075.41       1905.39         93.15 o
   8   4 -17       2787.83       2837.79        157.87 o
   9   4 -17       3273.92       3226.47        171.28 o
  10   4 -17       1254.88       1142.31        149.40 o
  11   4 -17        983.87        823.27        262.91 o
  12   4 -17       1055.71        787.50        210.85 o
  13   4 -17        497.68        327.18        139.81 o
   1   5 -17        145.16        127.11         52.33 o
   2   5 -17       1776.41       1446.58        137.37 o
   3   5 -17       4234.45       4777.25        304.16 o
   4   5 -17       4665.69       4709.72        297.84 o
   5   5 -17       5723.71       6311.55        342.61 o
   6   5 -17        623.80        516.49        117.66 o
   7   5 -17        229.55        183.89         84.42 o
   8   5 -17       2173.97       2072.70        148.47 o
   9   5 -17        364.56        267.79        175.58 o
  10   5 -17       8119.30       7700.25        384.86 o
  11   5 -17       2239.62       2234.78        334.18 o
  12   5 -17       1693.90       1977.04        342.28 o
   1   6 -17       1986.15       2044.77        246.04 o
   2   6 -17       4596.89       4845.88        270.61 o
   3   6 -17       3467.45       3542.79        369.26 o
   4   6 -17       7555.29       7269.07        428.68 o
   5   6 -17       3299.52       3368.85        288.32 o
   6   6 -17       3789.01       3785.16        311.69 o
   7   6 -17       1012.63       1043.03        175.41 o
   8   6 -17        752.79       1121.21        269.75 o
   9   6 -17        453.55        224.78        130.46 o
  10   6 -17       2666.15       2009.60        343.57 o
  11   6 -17        637.06       1041.63        252.18 o
   1   7 -17       4637.96       4779.06        392.37 o
   2   7 -17       5237.87       5334.74        314.17 o
   3   7 -17       6168.15       6104.86        338.02 o
   4   7 -17       7127.50       7293.09        481.08 o
   5   7 -17       3294.46       3154.02        314.38 o
   6   7 -17        882.04        763.79        182.22 o
   1   8 -17       1720.69       1542.24        216.86 o
   2   8 -17       3840.10       3674.13        299.30 o
   3   8 -17       5165.15       5341.07        353.44 o
   4   8 -17       3321.58       2814.48        338.99 o
   1   9 -17       2383.91       2271.86        434.44 o
   2   9 -17        241.25         93.15        138.90 o
   0   0 -16       9331.00       9910.02        352.15 o
   2   0 -16       1888.66       1940.76        112.52 o
   4   0 -16        216.60        289.60         38.56 o
   6   0 -16       1717.66       1598.81         76.74 o
   8   0 -16       4926.37       4270.40        134.13 o
  10   0 -16       6944.75       8152.23        264.05 o
  12   0 -16        359.99        426.06        137.86 o
   0   1 -16       9657.52       9525.76        173.67 o
   1   1 -16       3121.20       3074.13         74.87 o
   2   1 -16       2498.78       1847.11         71.81 o
   3   1 -16       5555.27       5587.56         95.14 o
   4   1 -16        991.90       1136.68         42.01 o
   5   1 -16       4200.15       4195.14         65.62 o
   6   1 -16       2885.26       2455.25         57.04 o
   7   1 -16        955.61        886.48         38.03 o
   8   1 -16       3496.86       3589.52         81.73 o
   9   1 -16       4352.31       4396.81         94.53 o
  10   1 -16        525.74        415.81         38.85 o
  11   1 -16       2020.25       1971.31        143.91 o
  12   1 -16       2331.31       2077.02        185.21 o
  13   1 -16       1138.34       1013.69        205.72 o
  14   1 -16        845.87        507.85        185.39 o
   0   2 -16       3908.88       3088.80        145.31 o
   1   2 -16       6061.31       6222.02        168.21 o
   2   2 -16         86.14         57.08         24.86 o
   3   2 -16      13738.55      14185.65        205.86 o
   4   2 -16       1359.76       1343.58         50.29 o
   5   2 -16       5847.74       6051.10         90.50 o
   6   2 -16        498.06        478.71         27.72 o
   7   2 -16        395.42        429.17         26.87 o
   8   2 -16       6888.56       7146.78        139.44 o
   9   2 -16       3696.56       3764.66        116.10 o
  10   2 -16       1332.02       1525.76        106.90 o
  11   2 -16       9173.92       9458.13        307.17 o
  12   2 -16        219.96        236.24         67.31 o
  13   2 -16       1969.96       1999.75        202.28 o
  14   2 -16        151.31        223.28        154.35 o
   0   3 -16       1811.65       2067.17        200.89 o
   1   3 -16        892.12        848.80         54.42 o
   2   3 -16      11081.17      11132.61        168.15 o
   3   3 -16       9325.65       9090.26        143.06 o
   4   3 -16        836.64        789.21         53.97 o
   5   3 -16       8552.43       8171.23        140.22 o
   6   3 -16       7245.30       7026.50        244.87 o
   7   3 -16        310.31        379.33         63.27 o
   8   3 -16       2498.67       2764.04        127.05 o
   9   3 -16       3533.62       3277.11        164.26 o
  10   3 -16       1225.38       1402.97        122.28 o
  11   3 -16       4085.24       4114.65        205.62 o
  12   3 -16        619.62        708.12        119.55 o
  13   3 -16        874.82        844.37        214.65 o
  14   3 -16       1201.67       1514.91        301.05 o
   0   4 -16      16191.95      16266.48        405.26 o
   1   4 -16       1667.82       1247.82         85.12 o
   2   4 -16       2048.23       2496.45        139.52 o
   3   4 -16       3139.03       2978.17        213.45 o
   4   4 -16        230.49        291.51         98.71 o
   5   4 -16        652.10        632.35         85.42 o
   6   4 -16        218.36        279.55         38.29 o
   7   4 -16        424.69        246.09         58.57 o
   8   4 -16       9604.71       9769.54        291.66 o
   9   4 -16       2839.37       2726.35        159.46 o
  10   4 -16       2008.17       1929.61        143.55 o
  11   4 -16       4902.07       4736.65        289.96 o
  12   4 -16       1610.97       1923.48        320.97 o
  13   4 -16        327.95        402.54        174.88 o
   0   5 -16       2248.88       2749.16        260.11 o
   1   5 -16        378.50        154.95         57.46 o
   2   5 -16       9885.90       9535.41        444.36 o
   3   5 -16        387.48        590.25        116.90 o
   4   5 -16        135.99        158.46         71.79 o
   5   5 -16        287.19        192.73         74.87 o
   6   5 -16      13572.14      12881.45        508.61 o
   7   5 -16        896.01       1173.26        168.72 o
   8   5 -16       2771.79       2784.94        231.54 o
   9   5 -16        250.13        353.71         74.65 o
  10   5 -16       1253.71       1416.64        173.20 o
  11   5 -16         34.20         28.14        121.88 o
  12   5 -16         21.92        -60.29        153.95 o
   0   6 -16      14881.78      14771.47        659.13 o
   1   6 -16       3864.97       4422.94        257.93 o
   2   6 -16       1294.60       1483.26        158.34 o
   3   6 -16        642.31        845.78        121.69 o
   4   6 -16        510.22        460.72        119.32 o
   5   6 -16        915.64        795.24        153.10 o
   6   6 -16        987.37        889.89        157.15 o
   7   6 -16       1457.43       1524.66        212.36 o
   8   6 -16       6854.75       6758.41        543.90 o
   9   6 -16        672.55        634.96        124.76 o
  10   6 -16       1035.38       1363.58        285.45 o
  11   6 -16        493.85        301.96        190.18 o
   0   7 -16       5430.34       4240.36        409.36 o
   1   7 -16       1964.77       2008.09        197.65 o
   2   7 -16       3394.56       3372.07        259.51 o
   3   7 -16       2267.29       2975.26        364.88 o
   4   7 -16         59.67        299.44        139.63 o
   5   7 -16       4317.03       5079.11        411.39 o
   6   7 -16       3722.29       3551.13        342.20 o
   9   7 -16        296.91       -131.94        203.20 o
   0   8 -16       1040.54        559.90        170.20 o
   1   8 -16       4620.43       5038.31        336.56 o
   2   8 -16       3340.87       3254.10        305.94 o
   3   8 -16       2044.77       2250.16        232.28 o
   4   8 -16        266.05        149.12        131.89 o
   0   9 -16       4406.91       4226.69        475.51 o
   1   9 -16        668.71        713.24        313.91 o
   2   9 -16        738.74        636.37        136.10 o
   3   9 -16       1861.01       1378.65        292.45 o
   2   0 -15      13926.81      13579.62        279.46 o
   4   0 -15      10252.67       9647.85        116.78 o
   6   0 -15        869.26        954.91         55.58 o
   8   0 -15       7899.60       8014.27        183.41 o
  10   0 -15      14164.07      14136.00        345.35 o
  12   0 -15       4907.24       4141.58        371.13 o
  14   0 -15       1224.25       1791.44        278.08 o
   1   1 -15       1897.07       1838.97         54.90 o
   2   1 -15       6582.22       6655.71        136.89 o
   3   1 -15       1630.27       1711.76         52.08 o
   4   1 -15       4501.13       4343.36         78.34 o
   5   1 -15       2414.03       2560.25         51.20 o
   6   1 -15       6125.96       5253.15         82.87 o
   7   1 -15        444.24        468.76         28.08 o
   8   1 -15         46.69         81.19         21.50 o
   9   1 -15       1825.05       1856.46         62.84 o
  10   1 -15       1156.06       1196.47         62.69 o
  11   1 -15        403.03        483.33         66.10 o
  12   1 -15        418.40        395.21         99.93 o
  13   1 -15        865.05        752.13        185.28 o
  14   1 -15       3342.21       3255.81        374.68 o
   1   2 -15       8930.36       8471.17        192.25 o
   2   2 -15       1037.90       1161.40         65.76 o
   3   2 -15      13834.33      14391.84        269.21 o
   4   2 -15      19714.05      19300.42        199.63 o
   5   2 -15       1258.35       1470.70         44.98 o
   6   2 -15        382.14        403.35         26.03 o
   7   2 -15       1339.41       1264.00         63.40 o
   8   2 -15         72.62        283.17         36.49 o
   9   2 -15       2366.61       2376.57         92.31 o
  10   2 -15       3136.70       2991.94        144.66 o
  11   2 -15         46.95        206.80         70.23 o
  12   2 -15       6178.37       6007.08        259.53 o
  13   2 -15        166.56        359.84        106.05 o
  14   2 -15        407.68        564.42        202.08 o
   1   3 -15       2167.50       1769.44         85.56 o
   2   3 -15      27472.63      28037.28        263.34 o
   3   3 -15      17777.99      18786.74        247.41 o
   4   3 -15       1559.70       1356.95         49.73 o
   5   3 -15       4758.83       5141.11        113.23 o
   6   3 -15       5624.77       5624.14        298.66 o
   7   3 -15       4342.08       4227.30        149.05 o
   8   3 -15       1857.88       1685.63        139.03 o
   9   3 -15        190.54        182.48         57.31 o
  10   3 -15       6580.10       6359.89        246.06 o
  11   3 -15        740.47        553.07         86.06 o
  12   3 -15         62.94         77.98         71.18 o
  13   3 -15        531.97        400.63        166.67 o
  14   3 -15        420.38        435.30        207.92 o
   1   4 -15       4687.47       4784.99        157.76 o
   2   4 -15       1100.52       1100.11         76.38 o
   3   4 -15        944.15       1313.54         86.94 o
   4   4 -15      15194.56      15266.56        284.30 o
   5   4 -15       3638.22       3568.52        156.14 o
   6   4 -15        122.94        124.00         53.19 o
   7   4 -15       2167.24       2056.52        179.79 o
   8   4 -15       1618.56       1408.90        134.72 o
   9   4 -15       7377.35       7316.30        259.65 o
  10   4 -15       3614.39       3865.75        198.90 o
  11   4 -15        832.96        720.98        158.52 o
  12   4 -15       4281.07       4640.19        483.43 o
  13   4 -15       1674.51       1874.75        335.91 o
   1   5 -15      11568.42      11227.67        362.00 o
   2   5 -15      12676.64      13011.38        656.54 o
   3   5 -15       1741.99       1784.41        148.48 o
   4   5 -15       2537.85       2506.59        229.43 o
   5   5 -15        543.84        767.60        135.49 o
   6   5 -15       2264.12       2447.81        231.05 o
   7   5 -15       4251.71       4125.40        311.47 o
   8   5 -15       1523.45       1460.04        131.52 o
   9   5 -15       3941.63       4119.98        267.17 o
  10   5 -15       3089.30       2936.37        233.83 o
  11   5 -15       1125.07       1012.08        237.63 o
  12   5 -15       1097.21       1063.43        268.29 o
   1   6 -15         27.48        236.04         83.24 o
   2   6 -15       3852.69       4051.45        250.43 o
   3   6 -15       9180.18       8846.58        368.39 o
   4   6 -15       1742.83       1663.43        218.42 o
   5   6 -15       4313.90       3784.06        310.42 o
   6   6 -15        440.69        476.70        127.12 o
   7   6 -15       2270.36       2501.17        269.56 o
   8   6 -15       1720.79       1685.63        278.23 o
   9   6 -15        974.55       1016.71        152.49 o
  10   6 -15       3218.83       3665.39        455.40 o
  11   6 -15       1201.27       1223.00        287.68 o
   1   7 -15       1850.57       1853.44        189.19 o
   2   7 -15        121.55        195.74         80.98 o
   3   7 -15       3043.07       2664.56        225.63 o
   4   7 -15       6359.66       6927.83        365.24 o
   5   7 -15       2510.32       2213.88        274.13 o
   6   7 -15       1080.33       1187.83        209.83 o
   7   7 -15        621.10        496.09        147.12 o
   9   7 -15       2831.23       1855.75        335.19 o
   1   8 -15       1152.06       1059.61        182.97 o
   2   8 -15       1792.61       2292.26        235.97 o
   3   8 -15       3327.78       2768.36        258.84 o
   4   8 -15       1122.76       1040.02        168.97 o
   5   8 -15       2386.83       2678.93        329.01 o
   1   9 -15        258.13        506.95        136.25 o
   2   9 -15        591.49        908.28        175.93 o
   3   9 -15        998.54       1050.77        189.34 o
   0   0 -14      49590.27      48863.36       1729.15 o
   2   0 -14       3312.16       3305.85        110.11 o
   4   0 -14       3461.81       4290.80        178.27 o
   6   0 -14      11428.55      11797.62        169.42 o
   8   0 -14      55550.79      55993.66        723.24 o
  10   0 -14       1595.50       1508.28        119.22 o
  12   0 -14       5018.13       5040.62        412.79 o
  14   0 -14       2193.33       2607.18        327.39 o
   0   1 -14       2884.39       2827.34         89.74 o
   1   1 -14       1801.88       2023.86         53.19 o
   2   1 -14      77629.88      79169.59        543.74 o
   3   1 -14       7238.48       6922.50        100.53 o
   4   1 -14        127.03        159.67         13.40 o
   5   1 -14       5440.78       5482.85         82.23 o
   6   1 -14      34171.19      35733.01        329.24 o
   7   1 -14        351.72        222.47         27.94 o
   8   1 -14        918.54        869.90         54.52 o
   9   1 -14        433.14        506.64         34.13 o
  10   1 -14      10740.96      10626.67        176.69 o
  11   1 -14       1154.85       1239.58         87.30 o
  12   1 -14       1919.71       2340.69        202.74 o
  13   1 -14       1980.18       1801.59        185.32 o
  14   1 -14       7494.15       7672.12        396.05 o
  15   1 -14         21.15       -138.37        146.20 o
   0   2 -14      22549.41      22352.65        485.48 o
   1   2 -14       9752.99       9832.34        178.64 o
   2   2 -14        192.29        234.03         24.96 o
   3   2 -14      15587.79      15902.13        245.73 o
   4   2 -14         37.81         83.90         23.05 o
   5   2 -14       5049.44       5285.40         82.54 o
   6   2 -14       3073.84       2955.36         64.15 o
   7   2 -14       4372.01       4798.05        109.75 o
   8   2 -14      25206.33      25110.36        331.51 o
   9   2 -14       5084.62       4617.18        126.75 o
  10   2 -14         45.10         86.12         29.36 o
  11   2 -14       6913.02       7370.76        311.99 o
  12   2 -14       1559.72       1335.64        130.53 o
  13   2 -14        434.29        276.84        143.82 o
  14   2 -14        756.46        775.84        218.82 o
   0   3 -14       3366.54       3229.98        128.05 o
   1   3 -14      10475.93      11138.44        188.98 o
   2   3 -14       4451.32       4004.32        201.16 o
   3   3 -14      17099.82      17217.07        344.67 o
   4   3 -14         77.13         70.34         20.34 o
   5   3 -14      14894.96      15045.59        238.23 o
   6   3 -14       6725.10       6051.90        236.50 o
   7   3 -14       2232.38       2382.09        102.97 o
   8   3 -14       1022.39       1035.60         73.23 o
   9   3 -14        190.65        369.78         57.82 o
  10   3 -14        364.24        408.47         64.37 o
  11   3 -14       3858.01       3648.50        190.80 o
  12   3 -14        209.49        155.95         52.79 o
  13   3 -14       5477.70       5147.44        493.31 o
  14   3 -14       1856.34       1294.35        267.59 o
   0   4 -14       2291.48       2159.02        150.99 o
   1   4 -14       6222.57       6333.66        180.45 o
   2   4 -14        603.01        540.51         55.56 o
   3   4 -14       6288.93       6814.48        190.34 o
   4   4 -14        807.65        730.12        121.80 o
   5   4 -14       6167.50       6260.31        210.09 o
   6   4 -14       1304.61       1338.26        103.66 o
   7   4 -14       3438.04       4007.84        179.89 o
   8   4 -14       1234.04       1081.62        102.79 o
   9   4 -14       3509.68       3846.16        192.55 o
  10   4 -14        321.13        475.59         77.75 o
  11   4 -14       3463.08       3460.30        194.58 o
  12   4 -14       1431.38       1472.91        294.79 o
  13   4 -14       3056.91       2909.34        413.21 o
   0   5 -14       5556.19       5555.00        357.02 o
   1   5 -14       5215.75       5648.55        369.54 o
   2   5 -14       2121.90       2081.24        161.14 o
   3   5 -14       7019.10       7617.55        305.14 o
   4   5 -14        165.41        194.84         74.91 o
   5   5 -14       3719.79       3738.54        285.61 o
   6   5 -14       1663.36       1748.74        200.31 o
   7   5 -14       1947.11       2299.09        234.79 o
   8   5 -14       2162.26       2179.52        151.44 o
   9   5 -14       3776.25       3971.96        313.37 o
  10   5 -14       1128.74       1111.66        121.07 o
  11   5 -14       1597.00       1670.16        320.81 o
  12   5 -14       2262.99       2177.00        376.21 o
   0   6 -14         86.92         -6.53         75.02 o
   1   6 -14       3700.18       4011.05        245.01 o
   2   6 -14       2710.00       2930.14        217.45 o
   3   6 -14        973.64        989.07        131.78 o
   4   6 -14        512.75        419.52         89.51 o
   5   6 -14        213.96        156.25         99.85 o
   6   6 -14       5776.54       6300.30        418.12 o
   7   6 -14       3954.97       4064.61        345.23 o
   8   6 -14        878.67        674.05        127.12 o
   9   6 -14       2554.66       2472.83        172.97 o
  10   6 -14         59.80        299.14        168.73 o
  11   6 -14        922.21       1134.17        294.62 o
   0   7 -14       5928.51       7015.25        509.08 o
   1   7 -14       2006.51       2016.03        209.95 o
   2   7 -14        970.35        903.36        133.89 o
   3   7 -14       1420.68       1423.47        243.68 o
   4   7 -14        249.44        300.15        112.78 o
   5   7 -14        403.17        141.88        104.24 o
   6   7 -14         84.72        166.40        142.15 o
   7   7 -14        948.10       1138.90        227.13 o
   9   7 -14       1377.90       1037.10        257.76 o
   0   8 -14       1697.41       1341.97        264.27 o
   1   8 -14       2357.91       2164.04        233.93 o
   2   8 -14       1267.58       1493.20        197.29 o
   3   8 -14        599.98        649.94        143.04 o
   4   8 -14        713.11        832.42        211.46 o
   5   8 -14       1760.09       1422.97        262.66 o
   6   8 -14       2043.98       1380.56        242.72 o
   0   9 -14        156.70        600.50        207.96 o
   1   9 -14       1834.82       1787.02        231.36 o
   2   9 -14        265.74         98.07         95.30 o
   3   9 -14        408.77        385.76        127.63 o
   2   0 -13       4405.55       4329.29         94.59 o
   4   0 -13     142040.70     143886.55       1094.55 o
   6   0 -13       5186.15       5017.11        112.22 o
   8   0 -13      11361.95      11473.86        317.19 o
  10   0 -13       1316.23       1152.16        125.02 o
  12   0 -13      21934.13      21856.76        841.16 o
  14   0 -13       3763.81       3259.33        366.83 o
   1   1 -13       7970.22       7697.94        104.71 o
   2   1 -13      43062.00      42166.75        394.47 o
   3   1 -13       6708.48       6556.13         98.56 o
   4   1 -13       1236.30       1064.23         31.16 o
   5   1 -13        661.36        708.82         31.83 o
   6   1 -13      36407.55      37233.15        252.84 o
   7   1 -13       1373.72       1312.83         49.54 o
   8   1 -13        317.95        320.35         29.38 o
   9   1 -13       4529.31       4439.12         96.17 o
  10   1 -13      28406.56      28053.86        332.04 o
  11   1 -13        657.93        578.39         60.82 o
  12   1 -13       1905.97       1713.47        293.55 o
  13   1 -13        200.88        118.97         81.34 o
  14   1 -13       1147.61       1340.07        394.05 o
  15   1 -13         80.15         21.81        111.61 o
   1   2 -13        663.39        659.38         39.05 o
   2   2 -13       2992.41       3127.69         78.00 o
   3   2 -13      30353.99      29857.96        450.11 o
   4   2 -13      42819.62      42776.29        349.27 o
   5   2 -13      11744.60      11716.03        126.04 o
   6   2 -13        331.77        304.57         32.75 o
   7   2 -13       9236.09       9545.56        161.70 o
   8   2 -13       3364.03       3400.11        126.12 o
   9   2 -13       1415.31       1567.86         90.63 o
  10   2 -13        817.40        811.42         62.55 o
  11   2 -13       4334.57       4511.47        185.60 o
  12   2 -13       7034.48       7091.11        277.47 o
  13   2 -13        942.05       1132.06        153.67 o
  14   2 -13        700.39        673.95        157.62 o
  15   2 -13       3147.61       2625.77        368.65 o
   1   3 -13      33127.80      33333.23        353.97 o
   2   3 -13      13543.09      13649.66        254.26 o
   3   3 -13      17481.71      17050.77        378.42 o
   4   3 -13       6117.62       6574.12        113.73 o
   5   3 -13       3478.50       3293.89        155.67 o
   6   3 -13       1318.72       1164.32         68.96 o
   7   3 -13       4959.02       5091.87        148.13 o
   8   3 -13         84.22        145.50         36.16 o
   9   3 -13      13762.24      13584.75        289.06 o
  10   3 -13       5283.82       5416.33        230.46 o
  11   3 -13       1862.29       2028.79        145.97 o
  12   3 -13        485.94        528.45         87.07 o
  13   3 -13        218.84        375.41        174.12 o
  14   3 -13         62.89        319.14        203.58 o
   1   4 -13       1247.99       1267.62         84.15 o
   2   4 -13       2137.02       2132.39         96.27 o
   3   4 -13      18499.09      19043.28        287.66 o
   4   4 -13        321.28        219.56         41.91 o
   5   4 -13       9918.26       9873.94        262.16 o
   6   4 -13       2410.83       2718.62        144.47 o
   7   4 -13       6813.44       6385.31        197.21 o
   8   4 -13        337.34        449.67         72.88 o
   9   4 -13        162.72        225.59         61.70 o
  10   4 -13       1718.38       1648.65        129.33 o
  11   4 -13       7460.10       7234.61        273.07 o
  12   4 -13        114.19         69.13        131.24 o
  13   4 -13       1667.87       1827.62        332.76 o
   1   5 -13      11724.36      11252.89        363.28 o
   2   5 -13       1031.03        893.21        114.12 o
   3   5 -13       5336.19       5193.06        252.87 o
   4   5 -13       2718.10       2791.67        252.09 o
   5   5 -13       1164.00       1251.44        175.26 o
   6   5 -13       1334.58       1537.52        191.84 o
   7   5 -13       2922.05       3165.17        278.27 o
   8   5 -13       2391.86       2340.09        157.31 o
   9   5 -13       3748.68       3946.14        199.34 o
  10   5 -13       1957.59       2221.92        159.28 o
  11   5 -13        817.79       1167.13        280.12 o
  12   5 -13        449.47        724.09        253.55 o
   1   6 -13        573.33        499.01         95.02 o
   2   6 -13       1454.02       1635.19        160.91 o
   3   6 -13       1377.17       1427.99        154.29 o
   4   6 -13       1497.89       1469.09        156.53 o
   5   6 -13       1970.45       2690.58        272.46 o
   6   6 -13         80.35        107.42         80.81 o
   7   6 -13        187.43        266.39        128.73 o
   8   6 -13        120.93        230.21         96.65 o
   9   6 -13        949.94        981.84        151.88 o
  10   6 -13       2153.42       1917.15        322.09 o
  11   6 -13       1163.09       1460.35        325.54 o
   1   7 -13          6.42         34.37         80.70 o
   2   7 -13       2957.96       3158.24        246.04 o
   3   7 -13        271.46        345.77        110.94 o
   4   7 -13       4340.85       4225.89        287.43 o
   5   7 -13        176.95         96.67         84.92 o
   6   7 -13        737.28        681.49        160.23 o
   7   7 -13        978.49       1019.72        199.99 o
   8   7 -13       1695.55       1524.56        236.07 o
   9   7 -13          1.20       -118.87        183.35 o
   1   8 -13         14.24        -21.50        161.42 o
   2   8 -13       1153.00        892.00        222.39 o
   3   8 -13        160.01        322.36        118.08 o
   4   8 -13        640.06        670.43        145.87 o
   5   8 -13         97.77        343.86        121.67 o
   6   8 -13        414.68        532.17        173.97 o
   1   9 -13       1324.51       1318.76        203.45 o
   2   9 -13        172.02         41.00        116.96 o
   3   9 -13        453.84        356.42        133.75 o
   4   9 -13       1765.50       1424.37        281.31 o
   0   0 -12      49934.62      49870.32        398.12 o
   2   0 -12      12131.36      11964.63        176.55 o
   4   0 -12       2706.00       2936.77        153.68 o
   6   0 -12      10617.94      11122.87        142.10 o
   8   0 -12      26627.24      26441.78        378.08 o
  10   0 -12       1274.19       1510.99        148.32 o
  12   0 -12       7274.21       7755.42        520.18 o
  14   0 -12       6349.52       6641.34        526.10 o
   0   1 -12       1499.19       1301.38         57.34 o
   1   1 -12       7219.85       7213.50        108.44 o
   2   1 -12      18412.23      18156.71        147.94 o
   3   1 -12       2407.02       2706.06         62.73 o
   4   1 -12         98.06        129.83         17.02 o
   5   1 -12       1023.24        967.17         38.09 o
   6   1 -12      23791.43      23765.57        243.63 o
   7   1 -12       2375.50       2442.99         65.48 o
   8   1 -12       8039.02       8113.15        149.06 o
   9   1 -12        365.09        315.02         24.75 o
  10   1 -12       1695.44       2100.74         87.81 o
  11   1 -12       1688.05       1703.62        185.24 o
  12   1 -12       2829.04       2774.79        227.96 o
  13   1 -12        119.52        195.95         87.55 o
  14   1 -12       9455.31       8697.36        428.05 o
  15   1 -12        355.11        370.89        190.66 o
   0   2 -12      55785.97      56507.54        886.54 o
   1   2 -12      23121.38      22517.45        283.90 o
   2   2 -12       8754.97       9034.19        130.28 o
   3   2 -12      12180.08      11763.06        192.51 o
   4   2 -12       4873.46       5020.32         92.90 o
   5   2 -12       7984.15       8129.22        131.38 o
   6   2 -12       1709.91       1838.17         64.33 o
   7   2 -12       4659.16       4242.47        108.23 o
   8   2 -12      14032.00      13841.99        243.99 o
   9   2 -12       4853.05       4740.67        152.03 o
  10   2 -12        915.64       1056.30         87.39 o
  11   2 -12         69.15        104.81         47.25 o
  12   2 -12        900.08       1070.06        154.78 o
  13   2 -12       1709.15       1904.19        204.17 o
  14   2 -12        436.89        810.71        159.56 o
  15   2 -12        139.33          3.32        118.40 o
   0   3 -12       3806.87       4094.86        177.18 o
   1   3 -12      21983.21      22550.91        315.22 o
   2   3 -12      15191.67      15653.43        366.15 o
   3   3 -12       9290.47      10560.05        277.63 o
   4   3 -12        844.30        911.20         58.78 o
   5   3 -12       9997.98      10214.18        197.11 o
   6   3 -12      10656.94      10519.86        289.52 o
   7   3 -12       7046.79       7673.52        180.43 o
   8   3 -12       1171.23       1196.37        108.21 o
   9   3 -12       2599.34       2613.11        129.27 o
  10   3 -12       2748.22       3249.58        150.46 o
  11   3 -12       3382.05       3335.59        182.18 o
  12   3 -12       1320.02       1259.38        120.03 o
  13   3 -12       1380.03       1387.90        247.05 o
  14   3 -12       2468.42       2530.41        376.21 o
   0   4 -12      20123.74      21146.63        456.11 o
   1   4 -12      19382.77      19296.10        309.42 o
   2   4 -12       1837.60       1876.15         84.99 o
   3   4 -12       1888.39       2107.47         97.52 o
   4   4 -12        450.02        442.33         31.44 o
   5   4 -12       5467.54       5139.20        189.58 o
   6   4 -12       8095.39       8363.05        248.82 o
   7   4 -12      12850.95      13021.93        276.97 o
   8   4 -12       4472.29       4443.64        170.96 o
   9   4 -12       4312.35       4377.22        174.97 o
  10   4 -12        331.03        316.23         74.31 o
  11   4 -12        334.92        570.65         84.45 o
  12   4 -12        667.57        657.97        128.62 o
  13   4 -12       2938.67       2725.45        396.75 o
   0   5 -12      11546.53      11865.75        386.92 o
   1   5 -12       4770.58       4601.50        196.55 o
   2   5 -12       1576.89       1664.03        121.28 o
   3   5 -12       4716.86       4943.45        252.87 o
   4   5 -12       2229.63       2004.37        167.31 o
   5   5 -12       8100.79       8103.10        192.06 o
   6   5 -12        466.90        714.25        143.13 o
   7   5 -12       3020.40       3063.28        285.39 o
   8   5 -12       4296.17       4109.33        201.35 o
   9   5 -12        902.32        853.42        111.57 o
  10   5 -12       3393.84       3431.66        194.62 o
  11   5 -12       1752.73       2090.08        213.40 o
  12   5 -12       3729.60       3493.46        449.25 o
   0   6 -12        112.76        337.23        134.56 o
   1   6 -12        836.89       1080.11        129.11 o
   2   6 -12       8063.54       7748.79        341.13 o
   3   6 -12        355.54        494.79        132.39 o
   4   6 -12         84.79        -35.47         58.92 o
   5   6 -12        337.81        323.36         66.88 o
   6   6 -12       8432.59       8799.36        502.09 o
   7   6 -12       4413.99       4156.76        356.44 o
   8   6 -12        387.07        387.17         97.40 o
   9   6 -12       2836.71       2357.07        220.15 o
  10   6 -12       1505.31       1568.87        200.60 o
  11   6 -12       1833.49       1693.77        352.52 o
   0   7 -12       6173.95       5874.64        459.65 o
   1   7 -12       1098.07       1220.89        309.49 o
   2   7 -12       2107.98       1966.59        197.84 o
   3   7 -12       1544.08       1452.31        172.36 o
   4   7 -12        522.41        349.79        103.25 o
   5   7 -12        492.81        588.04        115.29 o
   6   7 -12       1524.28       1653.58        248.74 o
   7   7 -12         47.17        214.13        167.66 o
   8   7 -12       3394.95       2866.73        338.66 o
   9   7 -12         85.95        -78.48        152.58 o
   0   8 -12       3895.39       4306.68        444.29 o
   1   8 -12        299.62        301.25        210.04 o
   2   8 -12       1946.63       1802.90        217.67 o
   3   8 -12        607.86        580.90        145.31 o
   4   8 -12         89.50        132.54         92.79 o
   5   8 -12       3154.65       3057.35        278.82 o
   6   8 -12       2510.24       2245.74        323.50 o
   7   8 -12        194.83         -4.02        128.83 o
   0   9 -12       1722.47       2402.49        386.91 o
   1   9 -12        855.26        916.32        182.25 o
   2   9 -12        575.75        688.72        151.84 o
   3   9 -12       1348.67       1179.09        214.32 o
   4   9 -12        136.12         57.78        173.63 o
   5   9 -12        235.07        313.01        197.59 o
   2   0 -11      61232.96      59964.83        372.29 o
   4   0 -11      18917.68      18312.05        220.13 o
   6   0 -11      21958.16      22165.04        238.12 o
   8   0 -11        998.36        971.69         69.55 o
  10   0 -11      14827.13      15045.90        327.83 o
  12   0 -11       8067.20       8415.30        531.08 o
  14   0 -11       4029.89       3828.47        417.49 o
   1   1 -11        288.57        344.06         24.78 o
   2   1 -11       5139.17       4824.58        102.08 o
   3   1 -11       4603.95       4330.49         63.15 o
   4   1 -11      26260.84      26708.47        184.00 o
   5   1 -11        929.41        938.93         36.62 o
   6   1 -11      15143.57      15418.39        172.59 o
   7   1 -11       5451.57       5513.30         99.57 o
   8   1 -11       1461.54       1328.81         49.96 o
   9   1 -11       1419.36       1331.73         64.11 o
  10   1 -11       3370.57       3275.40        137.29 o
  11   1 -11        676.69        684.20        115.01 o
  12   1 -11       8006.75       7620.27        363.86 o
  13   1 -11         87.42         69.13        108.93 o
  14   1 -11       2051.35       2058.73        220.53 o
  15   1 -11        788.58       1023.84        254.89 o
   1   2 -11      31286.43      31430.45        247.37 o
   2   2 -11      10428.96      10545.78        171.05 o
   3   2 -11       7389.94       6903.41         94.57 o
   4   2 -11      11268.82      11299.12        132.38 o
   5   2 -11        727.71        856.03         45.69 o
   6   2 -11        806.66        838.34         45.38 o
   7   2 -11        296.18        414.30         38.25 o
   8   2 -11       3141.40       3245.06        119.60 o
   9   2 -11      15860.15      16168.01        274.94 o
  10   2 -11       1461.05       1330.02         95.42 o
  11   2 -11       3849.80       4070.84        230.31 o
  12   2 -11       5078.68       5259.78        342.24 o
  13   2 -11        669.58        679.28        136.26 o
  14   2 -11        639.49        590.15        137.88 o
  15   2 -11          1.75         85.11        214.94 o
   1   3 -11       3952.70       3943.33        144.92 o
   2   3 -11       8924.65       8522.22        251.87 o
   3   3 -11       8944.65       8446.55        224.11 o
   4   3 -11       1765.49       1630.17        109.28 o
   5   3 -11       6461.47       6446.50        157.71 o
   6   3 -11       2673.55       2723.94        104.96 o
   7   3 -11      12260.88      12408.67        239.17 o
   8   3 -11        240.20        409.17         49.24 o
   9   3 -11       1582.31       1464.26         96.51 o
  10   3 -11       3869.23       3652.62        155.25 o
  11   3 -11       2947.54       2850.65        147.23 o
  12   3 -11        267.44        330.60         98.28 o
  13   3 -11       1305.88       1269.63        199.83 o
  14   3 -11         13.25        190.22         93.26 o
   1   4 -11       4692.33       5068.96        165.70 o
   2   4 -11       8746.59       8490.06        298.73 o
   3   4 -11       2817.84       2872.86        113.57 o
   4   4 -11       8661.13       8792.93        220.47 o
   5   4 -11       2266.47       2511.92        235.93 o
   6   4 -11       6912.63       6816.49        226.60 o
   7   4 -11        602.40        671.04         69.93 o
   8   4 -11        920.75        916.62         84.24 o
   9   4 -11       5661.64       5195.57        186.35 o
  10   4 -11       5213.99       4705.10        210.01 o
  11   4 -11       1590.21       1864.19        141.22 o
  12   4 -11       3789.52       3725.48        308.54 o
  13   4 -11       1276.29        931.19        248.93 o
   1   5 -11       3266.71       3268.37        147.09 o
   2   5 -11       7632.65       8085.41        394.18 o
   3   5 -11       6773.07       6140.13        278.25 o
   4   5 -11      17343.51      16351.49        276.31 o
   5   5 -11       4163.97       4183.99        155.66 o
   6   5 -11       1957.78       2124.85        236.84 o
   7   5 -11       1422.67       1688.65        209.38 o
   8   5 -11        586.25        473.08        158.36 o
   9   5 -11        861.03        827.49        100.73 o
  10   5 -11       6722.37       6227.55        255.26 o
  11   5 -11       1013.47       1246.61        170.53 o
  12   5 -11       3055.67       3287.56        448.89 o
   1   6 -11        745.34        771.82        119.47 o
   2   6 -11       5926.84       5351.12        281.54 o
   3   6 -11        236.06        148.62         69.18 o
   4   6 -11       4171.51       3833.09        250.70 o
   5   6 -11       6251.38       5882.48        172.67 o
   6   6 -11       5079.79       5016.10        193.43 o
   7   6 -11        223.17        103.20         88.36 o
   8   6 -11         71.41         60.09         73.24 o
   9   6 -11        571.34        738.97        141.92 o
  10   6 -11       5954.28       5601.23        355.71 o
  11   6 -11       1216.02        668.73        214.15 o
   1   7 -11       2870.11       2970.33        239.94 o
   2   7 -11       1020.58       1015.50        170.33 o
   3   7 -11       1510.95       1270.33        163.10 o
   4   7 -11       6357.56       6374.15        360.61 o
   5   7 -11       1853.57       1740.80        200.90 o
   6   7 -11        229.35        350.89        160.23 o
   7   7 -11       4502.19       3616.35        378.32 o
   8   7 -11       1497.38       1361.57        254.70 o
   9   7 -11        770.45       1061.92        171.79 o
   1   8 -11       2356.86       2271.76        249.61 o
   2   8 -11       2928.98       2587.99        256.53 o
   3   8 -11       2304.03       2803.02        341.84 o
   4   8 -11         66.97         56.87        121.90 o
   5   8 -11       2587.45       2402.59        318.66 o
   6   8 -11        968.11       1329.82        270.24 o
   7   8 -11        290.22        347.07        179.53 o
   1   9 -11       1587.85       1895.34        271.97 o
   2   9 -11        110.35       -162.48        162.51 o
   3   9 -11       1339.54       1510.49        319.28 o
   4   9 -11       2756.36       2962.39        405.69 o
   5   9 -11        821.69       1007.06        291.51 o
   0   0 -10      21958.33      22185.95        241.87 o
   2   0 -10       2556.69       3165.07        121.91 o
   4   0 -10       2174.62       2079.23         53.86 o
   6   0 -10       2947.77       2838.60        158.64 o
   8   0 -10      11628.77      11640.36        218.62 o
  10   0 -10       8546.72       9040.32        257.39 o
  12   0 -10       3664.90       3186.17        335.76 o
  14   0 -10        812.37        916.52        224.20 o
   0   1 -10        413.58        426.66         29.84 o
   1   1 -10       1111.98        986.96         35.80 o
   2   1 -10      14775.54      14992.94        167.49 o
   3   1 -10       1690.44       1635.29         38.45 o
   4   1 -10       6342.34       6178.11         92.34 o
   5   1 -10        262.96        259.25         22.43 o
   6   1 -10       6092.70       5924.89        111.94 o
   7   1 -10        936.21        889.99         48.58 o
   8   1 -10       1024.83        989.57         40.51 o
   9   1 -10        174.19        147.41         17.13 o
  10   1 -10       1255.94       1312.83         67.93 o
  11   1 -10        260.07        261.46         75.12 o
  12   1 -10       4550.76       4356.62        279.44 o
  13   1 -10         42.04         55.67         80.23 o
  14   1 -10        477.87        345.47        112.52 o
  15   1 -10        273.32        344.46        321.19 o
   0   2 -10      14698.72      14937.07        241.66 o
   1   2 -10      10233.03       9539.63        118.19 o
   2   2 -10       2019.91       2017.94         61.23 o
   3   2 -10        988.31        856.93         39.71 o
   4   2 -10       3603.67       3670.11         73.23 o
   5   2 -10       2264.52       2012.41         90.24 o
   6   2 -10        654.15        708.92         44.84 o
   7   2 -10       3122.88       3119.35         96.78 o
   8   2 -10       1936.22       1888.41         91.32 o
   9   2 -10       1719.52       1834.35         95.64 o
  10   2 -10       1032.81       1028.46         91.03 o
  11   2 -10        718.99        618.08         54.84 o
  12   2 -10        500.61        457.21        112.34 o
  13   2 -10          4.89         50.95         83.70 o
  14   2 -10        309.97        342.25        116.77 o
  15   2 -10        325.71        499.41        144.84 o
   0   3 -10       1857.15       2191.47        127.28 o
   1   3 -10       7912.60       7420.80        165.19 o
   2   3 -10       2870.21       2836.69        103.93 o
   3   3 -10        773.89        877.94         68.58 o
   4   3 -10        549.43        545.13         67.95 o
   5   3 -10       3613.40       3454.57        115.84 o
   6   3 -10       3508.87       3645.69        150.93 o
   7   3 -10       1574.35       1345.39         80.04 o
   8   3 -10        437.98        493.18         51.35 o
   9   3 -10        905.32       1040.92         83.79 o
  10   3 -10       1125.47       1054.59         81.05 o
  11   3 -10        555.17        528.65         72.36 o
  12   3 -10        106.93        105.91         71.84 o
  13   3 -10        254.11        199.56         87.58 o
  14   3 -10       1626.74       1786.42        222.77 o
   0   4 -10       6470.59       6561.76        253.81 o
   1   4 -10       1090.32       1109.15         77.22 o
   2   4 -10        763.35        805.49         60.96 o
   3   4 -10       3188.77       3103.27        131.44 o
   4   4 -10       1391.26       1513.90         86.52 o
   5   4 -10        737.86        780.77         73.96 o
   6   4 -10          5.67         -9.04         39.53 o
   7   4 -10        800.46        752.93         68.74 o
   8   4 -10       3614.02       3771.50        153.67 o
   9   4 -10       2221.07       1946.79        115.12 o
  10   4 -10       1317.52       1146.93        110.68 o
  11   4 -10       3706.20       3491.45        188.69 o
  12   4 -10       4006.17       4242.17        448.40 o
  13   4 -10        515.34        754.24        247.94 o
   0   5 -10       3470.15       3863.54        479.89 o
   1   5 -10       8675.58       8754.34        235.16 o
   2   5 -10       5536.27       6237.09        227.83 o
   3   5 -10        331.73        410.28         70.51 o
   4   5 -10        700.80        637.38         77.12 o
   5   5 -10        241.87        175.25         50.85 o
   6   5 -10      12747.53      12480.52        548.06 o
   7   5 -10       2032.37       1871.83        225.58 o
   8   5 -10       1564.39       1478.43        118.94 o
   9   5 -10       2012.70       1866.41        177.79 o
  10   5 -10          0.87        211.62         98.38 o
  11   5 -10        182.76        282.76        115.76 o
  12   5 -10       1925.89       1650.76        237.78 o
   0   6 -10      18088.04      17199.59        727.00 o
   1   6 -10       8478.42       9116.69        368.35 o
   2   6 -10       2431.81       3104.78        222.46 o
   3   6 -10       1359.94       1256.16        145.91 o
   4   6 -10        440.94        498.00         56.54 o
   5   6 -10       2855.52       2906.93        134.16 o
   6   6 -10       1865.86       1959.35        133.48 o
   7   6 -10       1673.53       1754.26        246.54 o
   8   6 -10       6467.00       6138.92        440.81 o
   9   6 -10       2894.70       3120.15        380.98 o
  10   6 -10       2556.12       2231.67        234.95 o
  11   6 -10        172.83        129.93        154.67 o
   0   7 -10      13528.13      12427.76        667.75 o
   1   7 -10       5420.20       5564.45        322.52 o
   2   7 -10       4483.11       4340.44        290.46 o
   3   7 -10       2447.02       3163.26        247.22 o
   4   7 -10         56.21         26.13         86.40 o
   5   7 -10       2838.88       3184.77        259.15 o
   6   7 -10       7427.30       6949.83        385.16 o
   7   7 -10       3217.10       3798.63        388.58 o
   8   7 -10       6000.71       5785.11        369.17 o
   9   7 -10       1462.35       1284.70        195.96 o
   0   8 -10       3963.05       3347.35        397.13 o
   1   8 -10       6723.43       6869.54        395.14 o
   2   8 -10       2861.00       2568.09        584.46 o
   3   8 -10       1242.04       1451.80        249.94 o
   4   8 -10         53.35        160.98        125.37 o
   5   8 -10        152.84        164.19         90.32 o
   6   8 -10       5132.32       5477.63        373.40 o
   7   8 -10       3410.30       3238.12        382.53 o
   8   8 -10       1512.76       1516.42        281.27 o
   0   9 -10       5650.12       5415.73        545.19 o
   1   9 -10        561.71        593.56        148.23 o
   2   9 -10         94.96         58.28        238.10 o
   3   9 -10       2763.32       2777.80        291.87 o
   4   9 -10        665.12        913.41        247.46 o
   5   9 -10       8303.31       8630.54        660.94 o
   6   9 -10          6.97       -128.72        128.70 o
   2   0  -9      21158.53      20110.43        418.93 o
   4   0  -9       4379.27       3605.09         71.37 o
   6   0  -9       3631.56       3881.23        118.55 o
   8   0  -9          4.40        154.95         89.30 o
  10   0  -9       7815.73       7451.85        236.82 o
  12   0  -9       4831.69       4062.60        380.68 o
  14   0  -9       2796.72       3245.56        385.60 o
   1   1  -9      12082.92      11880.92        137.60 o
   2   1  -9       4298.53       3982.62         94.38 o
   3   1  -9       1372.43       1342.38         46.66 o
   4   1  -9      16071.73      16371.89        175.78 o
   5   1  -9       1954.63       2036.63         60.29 o
   6   1  -9       2581.28       2119.43         71.41 o
   7   1  -9       8624.69       8678.88        152.41 o
   8   1  -9       3529.72       3539.78         88.46 o
   9   1  -9        173.59        178.06         17.92 o
  10   1  -9       1277.81       1134.47         93.31 o
  11   1  -9        741.68        872.31         71.35 o
  12   1  -9       2368.85       2333.56        211.17 o
  13   1  -9        101.68        101.59         89.13 o
  14   1  -9       1973.23       2250.36        233.18 o
  15   1  -9       4556.77       4192.13        323.53 o
   1   2  -9       9321.96       9246.41        121.17 o
   2   2  -9      12461.86      12121.79        146.37 o
   3   2  -9       5231.62       4928.48        117.69 o
   4   2  -9       9744.95       9925.39        289.59 o
   5   2  -9       2020.22       1936.04         70.64 o
   6   2  -9       1519.49       1654.99         67.07 o
   7   2  -9      12277.38      12623.00        190.10 o
   8   2  -9        388.36        561.41         55.97 o
   9   2  -9       6664.57       6925.92        177.21 o
  10   2  -9        335.37        422.54         55.80 o
  11   2  -9        376.51        302.16         42.88 o
  12   2  -9       3169.43       2983.60        241.02 o
  13   2  -9       1993.30       1704.52        196.83 o
  14   2  -9       1032.50       1133.57        166.95 o
  15   2  -9       2838.77       2645.06        264.44 o
   1   3  -9      10820.50      10347.63        354.15 o
   2   3  -9      15575.80      15563.39        242.22 o
   3   3  -9       2889.13       3412.67        134.00 o
   4   3  -9       2303.66       2599.54        139.61 o
   5   3  -9       5693.02       5616.80        147.56 o
   6   3  -9       7715.56       8264.07        174.20 o
   7   3  -9      15551.92      16006.63        274.09 o
   8   3  -9        667.88        644.41         69.21 o
   9   3  -9       2499.81       2348.03        118.32 o
  10   3  -9       9815.17       9888.01        223.33 o
  11   3  -9       1639.98       1567.66        111.30 o
  12   3  -9          4.54        -26.13         55.53 o
  13   3  -9       2998.42       3332.48        217.10 o
  14   3  -9        173.34        117.77         78.85 o
  15   3  -9       6144.01       5967.59        541.88 o
   1   4  -9       2164.86       2029.39        112.62 o
   2   4  -9       3911.54       4293.11        132.88 o
   3   4  -9       1209.99       1517.62         98.04 o
   4   4  -9      25502.11      25935.04        345.34 o
   5   4  -9       3347.72       3446.13        144.59 o
   6   4  -9       3026.05       3183.76        154.35 o
   7   4  -9       3034.24       2923.00        130.24 o
   8   4  -9         39.75         35.17         33.45 o
   9   4  -9       3645.87       3807.17        156.93 o
  10   4  -9       3261.56       3392.87        151.38 o
  11   4  -9       1077.93       1273.14        163.89 o
  12   4  -9       9087.12       9645.14        456.93 o
  13   4  -9       2610.46       2503.68        247.71 o
   1   5  -9        201.56        361.54         55.48 o
   2   5  -9      16252.60      16349.69        289.07 o
   3   5  -9       1496.95       1738.79         78.29 o
   4   5  -9       8762.98       9523.65        220.59 o
   5   5  -9       1923.21       2008.49        175.21 o
   6   5  -9       6669.83       6244.93        395.62 o
   7   5  -9        356.58        644.01        146.39 o
   8   5  -9        194.83        238.75         61.75 o
   9   5  -9        335.16        225.99         59.97 o
  10   5  -9       6155.90       5760.90        341.71 o
  11   5  -9       1058.12        920.04        162.56 o
  12   5  -9       1788.38       1845.10        226.22 o
   1   6  -9         69.97         75.06         65.27 o
   2   6  -9       6613.71       6903.81        327.67 o
   3   6  -9       2555.45       3043.38        221.67 o
   4   6  -9      11239.84      10451.23        345.68 o
   5   6  -9       4203.96       4797.65        280.50 o
   6   6  -9       2423.07       2606.88        162.30 o
   7   6  -9        579.02        651.64        161.24 o
   8   6  -9       1919.04       1873.24        346.25 o
   9   6  -9        753.50        846.99        183.86 o
  10   6  -9       1761.85       2044.67        222.88 o
  11   6  -9       1071.17       1152.86        225.51 o
   1   7  -9       3422.06       3764.36        268.72 o
   2   7  -9        827.55        918.43        146.63 o
   3   7  -9       1186.13       1171.25        159.33 o
   4   7  -9       4162.33       3267.16        314.31 o
   5   7  -9         80.98        273.92        100.44 o
   6   7  -9        329.75        379.73        111.08 o
   7   7  -9        752.68       1112.27        228.97 o
   8   7  -9         81.41         92.35        185.24 o
   9   7  -9       4501.81       4517.30        338.45 o
  10   7  -9       1276.47       1564.55        289.91 o
   1   8  -9        639.76        953.30        177.27 o
   2   8  -9       3005.72       2973.15        427.41 o
   3   8  -9       3476.18       3450.95        288.74 o
   4   8  -9        665.31        916.02        268.16 o
   5   8  -9       2682.61       2805.54        273.32 o
   6   8  -9       1492.74       1515.31        214.49 o
   7   8  -9       2357.32       2324.92        357.78 o
   8   8  -9        669.04        639.79        196.31 o
   1   9  -9       2787.33       3024.59        373.00 o
   2   9  -9        259.99        382.95        132.84 o
   3   9  -9        480.19        635.37        174.06 o
   4   9  -9       4116.81       4136.26        483.53 o
   5   9  -9        534.92        555.88        230.21 o
   6   9  -9       1293.26       1563.54        303.08 o
   0   0  -8       6853.78       5839.88        155.67 o
   2   0  -8         83.65         78.18         13.48 o
   4   0  -8      10111.38      10165.55        175.85 o
   6   0  -8       9938.53       9808.32        186.55 o
   8   0  -8      14501.73      14020.05        276.78 o
  10   0  -8       3566.25       3132.92        156.37 o
  12   0  -8       3792.07       3973.17        391.41 o
  14   0  -8       2992.54       2417.06        330.04 o
   0   1  -8       3441.45       4156.76        121.17 o
   1   1  -8      32617.67      31926.95        216.23 o
   2   1  -8      61508.30      61609.76        458.75 o
   3   1  -8        348.81        239.46         20.77 o
   4   1  -8        357.25        489.16         37.65 o
   5   1  -8       1015.39       1131.86         47.55 o
   6   1  -8      28941.73      30197.90        296.51 o
   7   1  -8       3216.72       3342.83         79.40 o
   8   1  -8       5728.83       5671.36        110.71 o
   9   1  -8        942.97        978.62         63.09 o
  10   1  -8       6505.48       6045.27        140.67 o
  11   1  -8         72.07         73.05         29.88 o
  12   1  -8       4603.19       4752.63        298.35 o
  13   1  -8         22.41         67.63         79.61 o
  14   1  -8       3648.00       3975.78        304.81 o
  15   1  -8         74.58        358.73        140.32 o
   0   2  -8      41527.57      41507.17        842.51 o
   1   2  -8      12039.94      12909.69        152.44 o
   2   2  -8       8422.22       8425.55        166.15 o
   3   2  -8      14149.60      13529.98        195.56 o
   4   2  -8       3495.56       3336.20        116.30 o
   5   2  -8       8478.74       8525.64        140.88 o
   6   2  -8       5620.66       5439.04        117.48 o
   7   2  -8       8934.04       9187.63        171.74 o
   8   2  -8      15587.46      15296.71        247.54 o
   9   2  -8       3315.04       3612.73        127.39 o
  10   2  -8         78.07        151.53         35.80 o
  11   2  -8        411.00        480.12         59.35 o
  12   2  -8        996.89       1048.06        169.05 o
  13   2  -8       2600.92       2542.27        240.30 o
  14   2  -8        689.20        818.85        210.91 o
  15   2  -8        994.47       1379.56        216.05 o
   0   3  -8       4288.58       3871.48        166.46 o
   1   3  -8      28374.48      29584.64        435.36 o
   2   3  -8       4796.75       4688.52        115.74 o
   3   3  -8      10568.24      10825.63        236.35 o
   4   3  -8        448.50        442.74         65.77 o
   5   3  -8        578.41        787.50         56.84 o
   6   3  -8       6477.31       5866.41        148.38 o
   7   3  -8       6115.05       6230.66        158.27 o
   8   3  -8       3025.43       2917.88        113.38 o
   9   3  -8       9807.10       9991.81        214.28 o
  10   3  -8       2663.58       2799.41        120.08 o
  11   3  -8       2366.87       2378.28        154.83 o
  12   3  -8        466.81        161.58         89.33 o
  13   3  -8        459.07        750.52        151.69 o
  14   3  -8       3082.67       2896.88        220.76 o
  15   3  -8        579.96       1025.85        261.93 o
   0   4  -8      16186.60      16360.34        398.63 o
   1   4  -8       3902.22       4180.37        184.62 o
   2   4  -8        436.84        389.28         34.77 o
   3   4  -8       3799.41       4230.41        104.35 o
   4   4  -8       1273.34       1222.00         76.64 o
   5   4  -8       6095.85       6457.96        196.40 o
   6   4  -8       3180.69       3327.96        226.02 o
   7   4  -8       3264.81       3294.29        137.14 o
   8   4  -8      12017.34      11871.38        260.89 o
   9   4  -8       5622.85       5379.86        180.38 o
  10   4  -8       1412.37       1483.06        121.14 o
  11   4  -8       3298.18       2977.97        252.32 o
  12   4  -8       3892.62       3876.70        295.68 o
  13   4  -8       3695.25       3527.42        295.52 o
   0   5  -8       6232.97       6112.79        277.36 o
   1   5  -8       2819.96       3213.30        145.79 o
   2   5  -8       1328.88       1429.40         88.37 o
   3   5  -8      13920.11      13586.05        223.05 o
   4   5  -8        839.50        968.07         81.15 o
   5   5  -8       7212.34       6910.04        317.21 o
   6   5  -8       2435.98       2471.63        252.25 o
   7   5  -8        489.68        522.62        136.82 o
   8   5  -8       1240.27       1208.03         93.85 o
   9   5  -8       1017.32       1195.77        109.50 o
  10   5  -8       2879.29       2828.65        244.34 o
  11   5  -8       4620.28       4591.86        317.27 o
  12   5  -8       1391.87       1459.34        276.40 o
   0   6  -8       1479.86       1639.21        226.40 o
   1   6  -8      11008.84      10214.58        392.60 o
   2   6  -8       4297.48       5021.73        501.72 o
   3   6  -8       4930.91       4969.18        182.96 o
   4   6  -8        138.75        120.58         49.23 o
   5   6  -8        257.93        322.25         62.51 o
   6   6  -8       7605.57       7849.67        256.32 o
   7   6  -8       2920.58       2622.75        297.44 o
   8   6  -8        643.90        725.20        164.52 o
   9   6  -8       1744.31       1848.12        202.87 o
  10   6  -8        284.94        338.03        107.24 o
  11   6  -8        678.80        803.88        161.43 o
   0   7  -8      10321.65      11583.09        657.20 o
   1   7  -8       2818.79       2248.95        215.13 o
   2   7  -8        697.15        708.92        129.66 o
   3   7  -8       1530.38       1529.98        177.81 o
   4   7  -8        468.13        523.63         76.85 o
   5   7  -8       3475.64       3818.93        287.16 o
   6   7  -8        195.28        380.94        116.60 o
   7   7  -8       2044.39       2159.92        302.99 o
   8   7  -8       4324.44       4964.25        342.88 o
   9   7  -8        647.14        690.23        308.07 o
  10   7  -8       1410.40       1329.92        279.74 o
   0   8  -8       1858.19       1830.73        299.69 o
   1   8  -8       3117.77       3391.06        287.26 o
   2   8  -8       2675.85       2954.56        271.23 o
   3   8  -8        718.77       1034.89        167.66 o
   4   8  -8        266.00        175.65        231.19 o
   5   8  -8       3147.88       2950.23        279.94 o
   6   8  -8       2224.65       2496.95        261.69 o
   7   8  -8       1214.35       1066.34        243.99 o
   8   8  -8       1416.54       1670.06        292.91 o
   9   8  -8        356.59        466.25        174.04 o
   0   9  -8       2831.19       3182.56        440.27 o
   1   9  -8       1465.47       1441.25        215.63 o
   2   9  -8        942.69       1197.68        218.70 o
   3   9  -8       1057.41       1073.58        201.18 o
   4   9  -8        219.23        228.70        175.28 o
   5   9  -8        132.91        171.13        163.22 o
   6   9  -8        496.87        152.54        130.95 o
   2   0  -7        275.54        304.07         17.05 o
   4   0  -7     132667.64     132545.53        591.87 o
   6   0  -7       4223.40       4191.22        139.01 o
   8   0  -7       6834.73       7729.09        331.51 o
  10   0  -7       1258.54       1584.75        118.06 o
  12   0  -7      27012.77      25490.29        956.21 o
  14   0  -7        842.77        654.86        186.26 o
   1   1  -7      16563.81      16740.37        128.36 o
   2   1  -7     159312.09     157909.20       1071.31 o
   3   1  -7       5130.74       5689.55         95.12 o
   4   1  -7       3245.04       3204.66         71.25 o
   5   1  -7        960.74       1192.45         51.55 o
   6   1  -7      33492.66      34120.23        248.87 o
   7   1  -7       1705.47       1782.20         57.92 o
   8   1  -7       5632.07       5554.50        108.68 o
   9   1  -7      10012.77      10006.28        138.16 o
  10   1  -7      30513.99      32059.99        359.27 o
  11   1  -7        368.63        319.64         47.65 o
  12   1  -7       2726.34       2773.98        230.91 o
  13   1  -7       1601.22       1496.32        184.10 o
  14   1  -7       3602.70       3731.50        300.82 o
  15   1  -7        614.24        607.53        141.84 o
   1   2  -7      18221.70      18432.34        211.71 o
   2   2  -7       8587.88       8225.39        147.48 o
   3   2  -7      22981.83      23322.13        791.26 o
   4   2  -7      79857.21      80698.66        564.89 o
   5   2  -7       5487.91       5477.63        124.77 o
   6   2  -7        102.86        106.01         29.26 o
   7   2  -7      19476.00      19510.64        316.42 o
   8   2  -7       3808.50       4625.02        160.60 o
   9   2  -7        161.52        418.62         52.91 o
  10   2  -7         24.54         36.48         33.40 o
  11   2  -7       6550.32       6677.12        171.55 o
  12   2  -7       9094.47       9047.55        419.15 o
  13   2  -7        838.80       1074.99        166.44 o
  14   2  -7        100.70        261.76        108.41 o
  15   2  -7       7822.91       7807.67        597.82 o
   1   3  -7      33675.83      35817.02        357.07 o
   2   3  -7       1248.19        682.09         71.77 o
   3   3  -7       3197.06       3234.41        133.26 o
   4   3  -7        930.87       1166.23         99.20 o
   5   3  -7        639.61       1099.81         77.30 o
   6   3  -7       3851.03       3995.38        106.83 o
   7   3  -7       8764.89       8865.37        165.14 o
   8   3  -7       1162.47       1316.45         77.44 o
   9   3  -7      22777.91      22722.33        316.97 o
  10   3  -7       3569.63       3484.41        143.23 o
  11   3  -7       2661.88       2702.84        227.54 o
  12   3  -7         96.23        -30.85         77.12 o
  13   3  -7        611.86        661.89        148.88 o
  14   3  -7        217.53         27.13         96.19 o
  15   3  -7        224.85        309.69        178.87 o
   1   4  -7       5800.89       6199.91        244.80 o
   2   4  -7       3838.42       3305.95         96.73 o
   3   4  -7      14542.61      14320.09        197.59 o
   4   4  -7        653.45        420.93         48.37 o
   5   4  -7      11342.92      11788.38        241.32 o
   6   4  -7        903.09       1064.13        116.43 o
   7   4  -7       4939.60       5140.20        167.28 o
   8   4  -7        537.21        601.70         68.59 o
   9   4  -7        573.94        599.19         68.99 o
  10   4  -7        799.04       1050.57         86.10 o
  11   4  -7       6310.97       5982.57        535.96 o
  12   4  -7         55.09        435.80        142.82 o
  13   4  -7       3649.71       3461.50        291.74 o
  14   4  -7        910.36       1140.10        255.64 o
   1   5  -7       7219.68       7637.15        219.61 o
   2   5  -7       3125.43       2917.48         99.27 o
   3   5  -7       8019.73       8072.55        158.02 o
   4   5  -7       6636.14       7281.33        192.27 o
   5   5  -7       6704.65       6246.44        379.28 o
   6   5  -7       2684.05       2682.64        263.00 o
   7   5  -7       7248.71       6684.55        431.62 o
   8   5  -7        934.51       1141.91         88.18 o
   9   5  -7       3468.10       3251.29        170.63 o
  10   5  -7       1623.84       1459.74        187.85 o
  11   5  -7        966.78        798.85        139.93 o
  12   5  -7        483.22        576.78        136.87 o
  13   5  -7        982.59       1240.28        253.58 o
   1   6  -7        401.88        345.06         92.22 o
   2   6  -7       5267.04       4999.92        280.19 o
   3   6  -7       6892.91       7007.51        221.13 o
   4   6  -7       6709.53       6817.29        223.94 o
   5   6  -7       4873.31       5035.40        213.36 o
   6   6  -7        777.52        883.76         97.30 o
   7   6  -7       1107.00       1076.90        201.92 o
   8   6  -7        717.80        772.53        139.62 o
   9   6  -7        428.16        401.54        118.19 o
  10   6  -7       3108.31       3264.75        282.37 o
  11   6  -7       1804.58       1677.39        217.17 o
  12   6  -7       1069.86       1139.70        270.86 o
   1   7  -7        718.02        667.32        123.06 o
   2   7  -7        961.58       1034.59        150.77 o
   3   7  -7        775.74        738.97        164.87 o
   4   7  -7       3853.19       3470.95        177.80 o
   5   7  -7        899.96        998.62        100.96 o
   6   7  -7        592.16        417.61        116.37 o
   7   7  -7       1388.82       1322.68        243.28 o
   8   7  -7       1641.80       1483.26        219.42 o
   9   7  -7       1191.33       1213.96        189.55 o
  10   7  -7        524.61        240.46        150.93 o
   1   8  -7       1598.96       1826.51        221.88 o
   2   8  -7       1818.66       2200.42        259.45 o
   3   8  -7        545.57        723.69        144.46 o
   4   8  -7        134.86          6.13        136.59 o
   5   8  -7        237.66        507.25        134.15 o
   6   8  -7         49.78         88.23         88.62 o
   7   8  -7        917.99       1095.99        248.23 o
   8   8  -7        245.27        363.86        177.45 o
   9   8  -7       1139.46       1294.65        271.48 o
   1   9  -7         48.59         56.57        106.21 o
   2   9  -7        204.46        111.04        106.99 o
   3   9  -7       1161.12       1615.49        313.14 o
   4   9  -7        595.49        632.45        220.80 o
   5   9  -7        623.83        488.86        177.30 o
   6   9  -7        334.79         75.77        182.59 o
   2   0  -6       1091.37       1087.65         38.12 o
   4   0  -6       1319.13       1204.51        112.23 o
   6   0  -6       5729.08       6316.48        206.30 o
   8   0  -6      50803.66      50910.44       1126.36 o
  10   0  -6       1290.18       1158.19        113.77 o
  12   0  -6       7170.26       7331.88        528.53 o
  14   0  -6        504.85        588.14        178.54 o
   0   1  -6      27574.73      27877.71        262.82 o
   1   1  -6      11853.84      11955.08        226.76 o
   2   1  -6      25574.89      26371.04        370.00 o
   3   1  -6       8866.18       8253.32        233.37 o
   4   1  -6       3727.05       3846.46         77.63 o
   5   1  -6      18302.04      17762.70        160.13 o
   6   1  -6      45419.34      44935.21        282.64 o
   7   1  -6       2260.31       2258.50         64.72 o
   8   1  -6       1043.75        923.25         39.81 o
   9   1  -6        558.88        549.45         39.13 o
  10   1  -6       6467.34       6951.74        182.35 o
  11   1  -6        133.17        116.56         38.05 o
  12   1  -6       1930.18       2018.54        203.40 o
  13   1  -6       1673.13       1341.37        171.92 o
  14   1  -6      15952.13      14964.91        584.50 o
  15   1  -6        185.00        148.72        111.27 o
   0   2  -6     126399.28     127134.21       1293.51 o
   1   2  -6      46389.68      44205.09        366.13 o
   2   2  -6       1603.08       1586.76        109.15 o
   3   2  -6       1155.40       1048.16         77.05 o
   4   2  -6       1814.19       1730.55         85.56 o
   5   2  -6         49.46        233.83         31.34 o
   6   2  -6       2153.22       2301.81         80.08 o
   7   2  -6      18105.55      17928.50        231.77 o
   8   2  -6      31471.12      31260.33        366.41 o
   9   2  -6      12458.09      11736.33        220.86 o
  10   2  -6        244.37        275.53         55.03 o
  11   2  -6       1436.55       1632.68         89.09 o
  12   2  -6       2465.66       2624.36        236.01 o
  13   2  -6        123.91        401.64        130.84 o
  14   2  -6        377.84        762.68        161.02 o
  15   2  -6       3390.66       3748.69        527.30 o
   0   3  -6       3312.30       3097.45        201.78 o
   1   3  -6      10664.73       9925.29        172.55 o
   2   3  -6      17419.05      18005.17        233.09 o
   3   3  -6      17357.04      16442.33        296.38 o
   4   3  -6        577.28        589.14         62.81 o
   5   3  -6      22448.63      22960.48        495.36 o
   6   3  -6       8163.54       8846.99        169.85 o
   7   3  -6      16049.07      15567.11        248.86 o
   8   3  -6        148.51         76.17         28.73 o
   9   3  -6        542.58        626.92         58.90 o
  10   3  -6       3331.11       3520.29        141.04 o
  11   3  -6       1043.13       1076.29        163.78 o
  12   3  -6       1613.76       1438.84        180.52 o
  13   3  -6      11310.72      11432.56        512.64 o
  14   3  -6       2605.45       3275.00        296.22 o
  15   3  -6        741.34       1009.17        269.74 o
   0   4  -6       1552.03       1372.82        161.17 o
   1   4  -6      25975.70      25572.38        324.60 o
   2   4  -6       1446.63       1737.18         79.63 o
   3   4  -6        919.68        970.78         56.07 o
   4   4  -6        572.60        607.63         56.68 o
   5   4  -6       3193.55       3347.65        131.39 o
   6   4  -6       4577.67       4938.13        204.08 o
   7   4  -6      18136.44      17571.88        301.54 o
   8   4  -6       1591.40       1687.84         98.38 o
   9   4  -6       5424.01       5640.11        177.38 o
  10   4  -6       1414.34       1413.42        110.80 o
  11   4  -6       2844.05       2948.83        246.58 o
  12   4  -6        109.26         63.51         88.84 o
  13   4  -6        412.40        529.35        145.01 o
  14   4  -6       1034.00        925.06        217.91 o
   0   5  -6       4660.42       4732.33        243.87 o
   1   5  -6       1118.54        951.29         81.67 o
   2   5  -6        276.81        233.93         39.32 o
   3   5  -6       8063.17       8952.50        194.05 o
   4   5  -6       6010.32       5577.51        239.16 o
   5   5  -6       8316.27       8685.41        355.75 o
   6   5  -6        190.21        361.95         94.18 o
   7   5  -6       3065.17       3100.56        304.11 o
   8   5  -6        730.27       1180.09         90.46 o
   9   5  -6        345.22        338.63         77.36 o
  10   5  -6        913.65        670.43        163.10 o
  11   5  -6       1918.44       2059.34        221.31 o
  12   5  -6       3776.11       3603.19        386.44 o
  13   5  -6       3428.71       2947.62        366.32 o
   0   6  -6       5902.04       6691.39        451.44 o
   1   6  -6       3752.40       4022.71        250.01 o
   2   6  -6       2780.45       2547.69        139.72 o
   3   6  -6        393.11        403.35         64.55 o
   4   6  -6       1078.88       1180.50        101.38 o
   5   6  -6       2306.05       2289.85        147.77 o
   6   6  -6       6802.08       6801.01        361.67 o
   7   6  -6       2927.47       3255.01        336.93 o
   8   6  -6       3697.38       3653.23        187.98 o
   9   6  -6       3005.75       3759.84        290.96 o
  10   6  -6        403.83        485.94        131.80 o
  11   6  -6        130.14         77.98        157.80 o
  12   6  -6       1018.10        862.26        222.65 o
   0   7  -6       5001.07       4938.93        440.35 o
   1   7  -6        439.78        404.05        111.95 o
   2   7  -6       1116.05       1087.35        155.53 o
   3   7  -6       1581.11       1949.41        136.63 o
   4   7  -6        258.37        338.13         71.02 o
   5   7  -6        121.97         89.73         56.00 o
   6   7  -6       2854.81       3312.58        330.30 o
   7   7  -6        613.93        548.14        297.96 o
   8   7  -6       2453.83       2258.40        242.45 o
   9   7  -6       1085.23       1299.47        203.67 o
  10   7  -6        699.23        948.68        238.69 o
  11   7  -6        806.43       1443.57        306.71 o
   0   8  -6       2275.84       2488.00        343.13 o
   1   8  -6        666.26        618.08        126.61 o
   2   8  -6       1546.53       1610.07        380.83 o
   3   8  -6        803.39        569.75        203.52 o
   4   8  -6         93.36         86.72        107.38 o
   5   8  -6       1513.95       1829.13        331.58 o
   6   8  -6       1874.81       1415.93        217.36 o
   7   8  -6        316.39        333.41        114.23 o
   8   8  -6        703.89        676.87        201.06 o
   9   8  -6        320.33        205.99        154.67 o
   0   9  -6       3033.28       3205.47        426.19 o
   1   9  -6        313.82        194.24        101.61 o
   2   9  -6        177.43         98.17        127.47 o
   3   9  -6        955.15       1452.61        223.61 o
   4   9  -6        435.63        809.61        238.74 o
   5   9  -6        954.34        798.65        236.61 o
   6   9  -6         47.84          6.03        139.03 o
   2   0  -5      38364.34      38976.36        332.08 o
   4   0  -5      35422.24      35900.21        325.63 o
   6   0  -5       1337.63       1422.66         82.77 o
   8   0  -5       4310.87       4805.49        283.53 o
  10   0  -5       5925.96       6290.65        264.41 o
  12   0  -5      10264.01      10554.63        626.68 o
  14   0  -5        502.51        573.87        198.87 o
   1   1  -5      34432.16      33735.07        280.59 o
   2   1  -5      25322.03      25381.56        306.98 o
   3   1  -5       6434.95       7051.82        196.75 o
   4   1  -5      30346.55      30740.42        245.62 o
   5   1  -5      11088.31      10954.76        124.95 o
   6   1  -5       3961.64       4301.55        122.14 o
   7   1  -5       2163.79       2164.54         63.22 o
   8   1  -5       1540.76       1699.50         52.60 o
   9   1  -5        296.92        248.60         30.03 o
  10   1  -5      13335.03      13367.00        187.93 o
  11   1  -5        960.59        953.80         80.07 o
  12   1  -5       4229.10       4110.73        264.37 o
  13   1  -5        733.03        586.33        136.64 o
  14   1  -5       2095.02       2770.27        267.05 o
  15   1  -5       1930.79       1747.63        301.67 o
   1   2  -5      18283.29      19424.22        215.72 o
   2   2  -5      15316.93      15979.10        399.50 o
   3   2  -5       5708.37       6342.00        159.02 o
   4   2  -5      31511.40      31496.07       1143.97 o
   5   2  -5       8298.22       8056.87        145.98 o
   6   2  -5        911.12        833.72         47.89 o
   7   2  -5       2800.51       3052.83         96.35 o
   8   2  -5       3558.17       3815.61        114.12 o
   9   2  -5      21398.15      21398.95        291.54 o
  10   2  -5       2723.93       2906.62        107.02 o
  11   2  -5       1157.90       1228.43         79.52 o
  12   2  -5       5646.14       5743.61        340.13 o
  13   2  -5       2494.44       2544.07        247.38 o
  14   2  -5        185.82        379.33        125.75 o
  15   2  -5       1165.72       1222.70        256.29 o
   1   3  -5       8470.63       8705.91        151.22 o
   2   3  -5      24436.07      24985.75        302.12 o
   3   3  -5      23287.21      23825.76        354.83 o
   4   3  -5       1256.49       1042.23         81.09 o
   5   3  -5       8307.79       8103.90        201.88 o
   6   3  -5      11168.23      11216.52        207.45 o
   7   3  -5      11798.97      12281.26        276.72 o
   8   3  -5       2275.67       1971.51         84.91 o
   9   3  -5         26.97         62.50         36.54 o
  10   3  -5       1710.37       1506.47         92.69 o
  11   3  -5       2068.14       2078.43        141.00 o
  12   3  -5        232.57        267.59        101.48 o
  13   3  -5        523.77        722.99        155.03 o
  14   3  -5       2751.78       3115.83        348.55 o
   1   4  -5       7339.04       7668.20        184.72 o
   2   4  -5       4703.46       4901.05        150.10 o
   3   4  -5      14868.39      15453.46        233.42 o
   4   4  -5      14791.40      15534.15        285.68 o
   5   4  -5       7023.31       7135.43        188.63 o
   6   4  -5       1099.15       1105.03         90.96 o
   7   4  -5       1605.36       1661.82        144.79 o
   8   4  -5        815.72        812.32         69.55 o
   9   4  -5       6179.39       6016.83        179.65 o
  10   4  -5       3847.11       3863.04        147.02 o
  11   4  -5       2236.06       1977.94        284.67 o
  12   4  -5       1185.05       1480.54        234.25 o
  13   4  -5       1411.99       1456.23        198.17 o
  14   4  -5        119.18        115.56        146.67 o
   1   5  -5       4185.92       3971.06        156.98 o
   2   5  -5       4786.88       4809.10        130.44 o
   3   5  -5       4075.51       3677.54        117.08 o
   4   5  -5      17120.61      16696.56        436.82 o
   5   5  -5       2061.78       1940.16        175.46 o
   6   5  -5        536.86        591.45        109.93 o
   7   5  -5       1673.66       1903.69        186.29 o
   8   5  -5       4072.36       4277.44        185.64 o
   9   5  -5       5083.55       4890.40        183.47 o
  10   5  -5       1183.18       1046.75        243.16 o
  11   5  -5       1825.39       1110.16        198.37 o
  12   5  -5       2553.85       2812.27        275.63 o
  13   5  -5         48.48         26.23        116.16 o
   1   6  -5       1148.14       1367.50        207.58 o
   2   6  -5      18711.87      17944.08        378.13 o
   3   6  -5       2718.86       2939.99        160.43 o
   4   6  -5        844.10        799.36         86.80 o
   5   6  -5       2193.53       1974.23        135.95 o
   6   6  -5       1019.75        826.29        141.59 o
   7   6  -5       3460.71       3129.00        334.23 o
   8   6  -5       1136.59       1160.20        113.15 o
   9   6  -5        211.57        353.51        125.93 o
  10   6  -5       6120.69       5786.52        368.24 o
  11   6  -5       2072.48       2097.82        375.97 o
  12   6  -5        480.72        440.63        190.93 o
   1   7  -5       3534.49       3565.80        355.20 o
   2   7  -5        284.68        438.62        116.94 o
   3   7  -5        610.64        694.25         91.55 o
   4   7  -5       7471.85       7107.29        422.16 o
   5   7  -5       1131.68       1165.22        111.52 o
   6   7  -5        759.01        818.15        107.03 o
   7   7  -5       2698.42       2773.38        259.69 o
   8   7  -5        424.99        629.84        158.88 o
   9   7  -5       2864.48       2763.13        270.81 o
  10   7  -5        201.46        267.29        118.77 o
  11   7  -5        931.54       1310.02        302.59 o
   1   8  -5       2611.35       2525.99        242.20 o
   2   8  -5       1627.78       1843.70        277.22 o
   3   8  -5        422.75        683.50        155.53 o
   4   8  -5       2076.06       2022.96        233.05 o
   5   8  -5         66.81        141.28        107.32 o
   6   8  -5       1441.66       1496.62        218.54 o
   7   8  -5        262.38        249.81        309.54 o
   8   8  -5        109.28        -12.66        154.19 o
   9   8  -5       2344.11       2908.83        410.91 o
   1   9  -5         45.83        192.13        157.88 o
   2   9  -5       1171.34       1075.29        192.10 o
   3   9  -5       2320.08       2281.51        299.84 o
   4   9  -5       1913.72       2035.62        335.73 o
   5   9  -5       1380.61       1573.79        328.08 o
   6   9  -5        528.76        613.96        231.31 o
   2   0  -4       6677.84       6867.54        107.90 o
   4   0  -4      17048.52      16590.85        215.94 o
   6   0  -4      13310.20      13796.97        468.92 o
   8   0  -4       9921.88       9815.16        246.01 o
  10   0  -4       6930.05       6790.16        269.57 o
  12   0  -4        824.76        715.05        179.51 o
  14   0  -4        527.06        506.34        168.38 o
   0   1  -4      31057.79      31295.60        217.30 o
   1   1  -4      30354.87      29017.81        217.95 o
   2   1  -4       1773.95       1748.94         57.56 o
   3   1  -4       6659.99       6374.76         99.82 o
   4   1  -4       6973.94       6636.72         82.19 o
   5   1  -4        645.34        636.77         31.62 o
   6   1  -4       1077.84       1155.17         46.74 o
   7   1  -4       8870.18       8869.29        125.57 o
   8   1  -4      11228.18      10941.59        195.25 o
   9   1  -4        423.23        483.93         33.41 o
  10   1  -4       3225.14       3435.48         98.52 o
  11   1  -4       1106.96       1082.12         65.46 o
  12   1  -4       3686.09       3896.40        207.21 o
  13   1  -4         87.73        -71.95         86.62 o
  14   1  -4       1250.52       1747.83        450.75 o
  15   1  -4        668.47        719.77        166.04 o
   0   2  -4      15116.35      15075.44        354.95 o
   1   2  -4      11826.49      11729.49        149.68 o
   2   2  -4        552.54        582.81         40.70 o
   3   2  -4       1796.86       1469.99         79.38 o
   4   2  -4        982.58       1018.82         70.58 o
   5   2  -4       6631.15       6637.63        130.25 o
   6   2  -4       3791.89       3825.56         99.22 o
   7   2  -4       1366.44       1197.48         61.46 o
   8   2  -4       8856.76       9345.29        179.04 o
   9   2  -4       1947.29       2393.45        117.04 o
  10   2  -4       2375.69       2166.96         91.83 o
  11   2  -4       1318.38       1140.90        131.68 o
  12   2  -4        306.76        563.72        127.90 o
  13   2  -4       7193.68       7038.16        394.19 o
  14   2  -4        722.58        727.51        219.40 o
  15   2  -4        217.82        416.81        183.56 o
   0   3  -4        493.56        582.21         96.87 o
   1   3  -4      14882.78      13494.51        224.52 o
   2   3  -4      16729.98      17430.60        289.28 o
   3   3  -4       1399.40       1474.92         79.60 o
   4   3  -4       2479.04       2394.96        120.87 o
   5   3  -4       1124.49       1138.39         78.78 o
   6   3  -4      16483.16      16195.64        227.05 o
   7   3  -4       6496.76       6507.00        143.22 o
   8   3  -4         59.52         64.01         25.50 o
   9   3  -4        541.52        605.42         59.20 o
  10   3  -4       1744.04       1668.75        120.42 o
  11   3  -4       4858.41       4820.56        254.77 o
  12   3  -4        646.50        633.15        130.99 o
  13   3  -4        774.89        926.67        158.32 o
  14   3  -4       3626.84       3536.66        311.50 o
   0   4  -4      33073.55      34035.72        793.45 o
   1   4  -4       1515.78       1544.25         87.97 o
   2   4  -4       3569.12       3328.26        117.40 o
   3   4  -4       2659.54       2690.18         98.85 o
   4   4  -4       2361.93       2405.81        107.43 o
   5   4  -4       8421.61       8817.95        209.51 o
   6   4  -4       1616.28       1548.77        105.04 o
   7   4  -4       1586.65       1208.53        106.63 o
   8   4  -4       7591.63       7542.49        193.41 o
   9   4  -4       1242.12       1282.99         83.02 o
  10   4  -4       1843.55       1896.05        118.86 o
  11   4  -4       2409.25       2187.45        215.49 o
  12   4  -4       2799.72       3153.92        267.81 o
  13   4  -4       3873.46       3945.94        316.08 o
  14   4  -4        354.39        250.01        139.05 o
   0   5  -4      43479.35      41997.74       1347.26 o
   1   5  -4       4951.00       5196.77        147.25 o
   2   5  -4       4905.83       4915.52        132.59 o
   3   5  -4         52.15         44.11         27.45 o
   4   5  -4        101.87        212.22         57.22 o
   5   5  -4        244.89        433.39         96.59 o
   6   5  -4      13700.61      14196.09        473.95 o
   7   5  -4       2083.56       2284.72        199.19 o
   8   5  -4       7672.18       7399.70        236.16 o
   9   5  -4       3665.09       3508.63        143.23 o
  10   5  -4        433.38        467.96        178.78 o
  11   5  -4       1010.33        771.72        153.84 o
  12   5  -4         26.61         87.52        106.51 o
  13   5  -4         45.21        282.26        200.01 o
   0   6  -4       8337.07       7965.13        493.11 o
   1   6  -4       5299.45       4950.08        199.62 o
   2   6  -4       3452.16       3692.92        271.17 o
   3   6  -4        906.93       1030.47         99.60 o
   4   6  -4        802.99        924.16        107.61 o
   5   6  -4        686.22        786.29         92.65 o
   6   6  -4       5333.68       4664.10        303.62 o
   7   6  -4       3615.43       3240.03        265.69 o
   8   6  -4       4542.43       4451.98        200.78 o
   9   6  -4       3703.71       4186.60        304.39 o
  10   6  -4       2334.95       2279.20        239.33 o
  11   6  -4        481.70        562.41        136.87 o
  12   6  -4       2482.94       2836.99        385.57 o
   0   7  -4       9590.77       8599.29        575.39 o
   1   7  -4       3073.96       2508.30        223.23 o
   2   7  -4       1788.58       2067.07        146.90 o
   3   7  -4       3444.02       3490.14        185.13 o
   4   7  -4         47.75        174.64         77.59 o
   5   7  -4       1808.72       2033.91        151.78 o
   6   7  -4       2537.25       2580.35        181.29 o
   7   7  -4       2469.25       2391.44        172.84 o
   8   7  -4       6473.71       6411.23        685.98 o
   9   7  -4       2524.32       2591.40        270.94 o
  10   7  -4          4.41        -37.68        119.29 o
  11   7  -4       3122.70       3393.47        430.19 o
   0   8  -4       1850.22       1597.71        276.26 o
   1   8  -4       4783.13       4406.26        323.28 o
   2   8  -4       1713.18       2279.40        244.21 o
   3   8  -4       1184.47       1538.93        211.71 o
   4   8  -4         33.67          7.74         88.54 o
   5   8  -4       4225.82       4448.56        340.77 o
   6   8  -4       2375.89       2526.09        363.67 o
   7   8  -4       2701.90       3105.99        300.88 o
   8   8  -4        202.35        373.80        204.21 o
   9   8  -4       2534.01       2554.63        377.86 o
   0   9  -4       3385.67       4182.48        491.39 o
   1   9  -4        752.13        841.56        191.40 o
   2   9  -4        164.94        183.49         93.58 o
   3   9  -4       2259.82       2474.34        271.91 o
   4   9  -4        151.95        382.95        225.86 o
   5   9  -4       3033.64       2867.54        413.77 o
   6   9  -4         99.91        211.32        150.81 o
   2   0  -3        794.79        986.06         39.34 o
   4   0  -3      11164.94      10823.32        168.85 o
   6   0  -3      12951.42      13066.95        581.20 o
   8   0  -3       2939.38       2975.05        165.47 o
  10   0  -3       1590.66       1432.61        129.43 o
  12   0  -3       3040.21       3299.72        214.56 o
  14   0  -3       3545.52       3622.28        422.53 o
   1   1  -3       8690.26       8387.17        118.05 o
   2   1  -3      11447.18      11531.74        190.91 o
   3   1  -3       3665.88       3480.90         72.21 o
   4   1  -3       3063.27       3152.01         66.53 o
   5   1  -3       2028.02       1968.80         51.81 o
   6   1  -3       6206.24       6245.13        105.12 o
   7   1  -3       3071.99       3074.84         66.31 o
   8   1  -3       7027.64       7253.10        168.12 o
   9   1  -3         10.35         27.23         19.75 o
  10   1  -3       3186.78       3127.49         98.29 o
  11   1  -3         68.72         62.40         26.53 o
  12   1  -3       1555.61       1717.08        144.94 o
  13   1  -3        567.91        380.64        105.62 o
  14   1  -3       2749.56       2943.20        267.12 o
  15   1  -3       2289.62       2378.68        272.22 o
   1   2  -3      11686.27      11790.59        169.53 o
   2   2  -3       2289.52       2215.39         77.17 o
   3   2  -3       2100.17       2167.56         83.18 o
   4   2  -3      11401.52      11625.49        199.28 o
   5   2  -3        460.98        472.88         37.29 o
   6   2  -3       1525.56       1512.30         74.14 o
   7   2  -3       4507.39       4744.99        130.76 o
   8   2  -3       1665.57       1762.70         75.98 o
   9   2  -3       4053.54       4291.31        125.12 o
  10   2  -3         24.37         66.42         28.09 o
  11   2  -3        644.86        810.81         86.51 o
  12   2  -3       2113.49       1876.35        203.59 o
  13   2  -3       1361.42       1765.12        249.14 o
  14   2  -3       1978.72       1954.73        220.70 o
  15   2  -3       3297.61       2818.40        394.02 o
   1   3  -3      11484.08      11395.18        175.20 o
   2   3  -3      16286.89      16590.75        246.87 o
   3   3  -3        696.86        677.77         63.97 o
   4   3  -3       1298.95       1368.60         95.53 o
   5   3  -3        451.05        570.35         75.03 o
   6   3  -3       1513.30       1643.03         81.21 o
   7   3  -3       2608.57       2672.09         86.19 o
   8   3  -3        911.06        819.65         55.98 o
   9   3  -3        554.16        519.81         53.54 o
  10   3  -3       4488.40       4215.94        185.08 o
  11   3  -3       1589.29       2040.75        270.63 o
  12   3  -3         64.72        161.78         57.14 o
  13   3  -3       3147.47       3118.55        273.28 o
  14   3  -3         51.27        155.55        148.36 o
   1   4  -3       1888.52       1902.08         94.09 o
   2   4  -3       4008.55       4238.05        134.76 o
   3   4  -3        316.93        261.76         36.35 o
   4   4  -3      12851.67      13371.92        335.61 o
   5   4  -3         77.34        224.18         50.15 o
   6   4  -3        668.43        683.40         74.85 o
   7   4  -3       1867.45       2056.32        114.56 o
   8   4  -3       3990.97       4320.24        143.49 o
   9   4  -3        409.17        438.92         55.40 o
  10   4  -3        174.22         60.69         75.82 o
  11   4  -3        825.98       1078.00        163.18 o
  12   4  -3       1760.48       2068.38        163.26 o
  13   4  -3        656.77        660.19        145.20 o
  14   4  -3        581.41        409.07        147.03 o
   1   5  -3        761.55        702.39         59.77 o
   2   5  -3      12756.38      12595.47        214.00 o
   3   5  -3       1949.49       2289.95         94.87 o
   4   5  -3       2712.26       2833.37        140.97 o
   5   5  -3       2886.24       3447.43        297.48 o
   6   5  -3       1852.64       1963.88        187.10 o
   7   5  -3        586.21        780.47        129.11 o
   8   5  -3       1290.21       1361.67        103.53 o
   9   5  -3        161.09        182.28         39.53 o
  10   5  -3       5234.73       5142.01        335.47 o
  11   5  -3       1955.68       1936.24        223.70 o
  12   5  -3       1081.91       1139.60        175.08 o
  13   5  -3       1974.26       2061.55        336.61 o
  14   5  -3        455.59        746.70        237.84 o
   1   6  -3        976.87       1047.86         98.23 o
   2   6  -3       4686.71       5056.50        199.87 o
   3   6  -3      10359.02      10493.83        258.10 o
   4   6  -3      14533.14      14040.75        353.30 o
   5   6  -3       4491.35       4500.21        209.12 o
   6   6  -3       3068.59       3460.60        451.37 o
   7   6  -3        908.37        691.03        135.02 o
   8   6  -3       6504.43       6307.73        366.37 o
   9   6  -3       1644.54       1519.63        193.96 o
  10   6  -3       1187.42       1143.42        205.97 o
  11   6  -3       1301.90       1321.88        215.48 o
  12   6  -3       3515.15       3272.89        414.67 o
   1   7  -3       1702.23       2182.13        209.06 o
   2   7  -3       6538.80       6617.93        262.38 o
   3   7  -3       6283.07       5690.76        243.52 o
   4   7  -3       5187.37       5241.39        238.81 o
   5   7  -3       2058.21       2204.34        159.02 o
   6   7  -3       2566.77       2550.20        177.33 o
   7   7  -3       2363.96       2619.04        244.08 o
   8   7  -3         75.62        301.15        162.98 o
   9   7  -3       3307.43       3119.55        566.59 o
  10   7  -3       1841.66       1703.12        304.17 o
  11   7  -3       1226.86       1455.72        296.99 o
   1   8  -3        262.11        392.39        163.87 o
   2   8  -3       4527.21       4378.53        327.74 o
   3   8  -3       8322.75       8425.85        320.89 o
   4   8  -3       3658.19       3663.78        307.88 o
   5   8  -3       6122.14       6216.80        408.91 o
   6   8  -3       1811.23       1943.58        246.54 o
   7   8  -3       1133.14       1048.86        260.93 o
   8   8  -3        139.51        438.31        183.81 o
   9   8  -3        131.92         22.91        128.42 o
   1   9  -3       5962.31       6827.94        445.80 o
   2   9  -3          7.78        -79.89         91.69 o
   3   9  -3        250.19        608.13        307.91 o
   4   9  -3       4765.84       5288.82        538.62 o
   5   9  -3        336.18        595.17        214.79 o
   6   9  -3        172.60        136.76        170.53 o
   2   0  -2      99394.78      99115.33        368.03 o
   4   0  -2       6087.11       6249.15        124.49 o
   6   0  -2      68194.59      66868.13        377.12 o
   8   0  -2       3473.55       3108.00        141.35 o
  10   0  -2        813.41        958.63        108.37 o
  12   0  -2       2346.99       2396.16        186.70 o
  14   0  -2       2050.21       1575.60        287.25 o
   0   1  -2      69613.55      70313.46        538.65 o
   1   1  -2       2044.42       2418.07         77.61 o
   2   1  -2      12277.28      12810.21        205.95 o
   3   1  -2        285.06        279.35         22.08 o
   4   1  -2        628.47        608.23         27.95 o
   5   1  -2       8968.33       9002.84        108.54 o
   6   1  -2      10768.89      10487.20        135.29 o
   7   1  -2       8153.31       7985.73        108.34 o
   8   1  -2      13805.82      13682.82        171.08 o
   9   1  -2       1093.66       1073.18         54.29 o
  10   1  -2       2707.60       2641.65         95.68 o
  11   1  -2       3685.40       3665.59        110.38 o
  12   1  -2        695.03        943.35        162.62 o
  13   1  -2        721.26        946.87        158.62 o
  14   1  -2       3432.48       2988.92        279.33 o
  15   1  -2         96.86        180.97         94.52 o
   0   2  -2      28441.73      29312.13        684.69 o
   1   2  -2      12837.96      12298.84        192.92 o
   2   2  -2        239.76        316.43         31.86 o
   3   2  -2       9620.40       9353.93        172.24 o
   4   2  -2        219.34        453.69         50.46 o
   5   2  -2      12182.78      12461.02        195.88 o
   6   2  -2       5127.83       5029.27        108.30 o
   7   2  -2       2925.53       2921.80        145.06 o
   8   2  -2      12382.73      11704.47        215.74 o
   9   2  -2       3560.22       3437.49        109.53 o
  10   2  -2       1237.34       1072.68         64.34 o
  11   2  -2       1562.38       1537.72        114.09 o
  12   2  -2        730.35       1064.64        101.88 o
  13   2  -2      10174.31      10304.12        807.72 o
  14   2  -2        396.17        466.85        202.63 o
  15   2  -2         87.40        446.66        195.11 o
   0   3  -2       1371.48       1536.01        106.44 o
   1   3  -2      18216.06      18311.55        208.45 o
   2   3  -2       7583.77       8065.42        171.36 o
   3   3  -2       4960.08       4815.94        140.30 o
   4   3  -2       1199.61       1229.33        178.68 o
   5   3  -2        573.43        612.25        114.09 o
   6   3  -2      13539.01      14211.07        220.70 o
   7   3  -2      10166.54      10836.49        207.74 o
   8   3  -2       2239.25       2384.00         97.34 o
   9   3  -2       5279.94       5441.25        201.82 o
  10   3  -2       1567.78       1462.15        120.14 o
  11   3  -2       8475.02       8253.62        306.33 o
  12   3  -2        925.11        775.14         97.15 o
  13   3  -2       1225.37       1285.90        191.25 o
  14   3  -2       2028.03       2246.44        250.78 o
   0   4  -2      39613.15      39855.90        541.24 o
   1   4  -2       3002.02       3585.10        119.34 o
   2   4  -2      10727.01      11336.30        247.43 o
   3   4  -2       2368.13       2444.80        118.33 o
   4   4  -2         27.19        110.03         34.51 o
   5   4  -2      12962.56      14102.75        415.46 o
   6   4  -2      13595.18      14489.01        289.40 o
   7   4  -2        989.12        713.54         69.58 o
   8   4  -2      13079.29      12763.08        231.02 o
   9   4  -2       2436.48       2468.91        113.95 o
  10   4  -2         56.71        109.63         82.33 o
  11   4  -2        700.10        897.83        156.91 o
  12   4  -2         69.15        199.16         76.90 o
  13   4  -2       3019.74       3110.51        285.83 o
  14   4  -2       1982.13       1986.59        320.40 o
   0   5  -2      36415.26      39021.17        553.92 o
   1   5  -2       6084.11       6430.83        169.67 o
   2   5  -2      10416.64      10463.08        201.20 o
   3   5  -2       5904.01       5602.63        147.88 o
   4   5  -2       1929.02       2113.10        122.62 o
   5   5  -2       3990.64       4331.30        204.94 o
   6   5  -2       7920.05       7706.89        357.96 o
   7   5  -2       2655.62       2339.19        203.84 o
   8   5  -2       6431.98       6531.01        212.15 o
   9   5  -2       1828.62       1935.44        146.67 o
  10   5  -2       2265.07       2785.34        252.87 o
  11   5  -2       1412.56       1126.94        174.11 o
  12   5  -2       1071.43        979.02        169.23 o
  13   5  -2       1629.25       1604.14        290.62 o
   0   6  -2       4396.21       4377.32        371.90 o
   1   6  -2       3125.96       3143.67        164.09 o
   2   6  -2       1922.14       1827.02        111.77 o
   3   6  -2       1234.74       1483.96        105.12 o
   4   6  -2        370.81        322.46         67.31 o
   5   6  -2        426.99        411.28         81.39 o
   6   6  -2       4382.46       4231.42        291.39 o
   7   6  -2       2601.26       2655.51        336.19 o
   8   6  -2       3343.57       3685.58        284.99 o
   9   6  -2       1356.82       1462.36        293.83 o
  10   6  -2        201.82        426.16        142.05 o
  11   6  -2        595.24       1074.58        190.75 o
  12   6  -2       1933.07       2144.45        343.96 o
   0   7  -2       8147.00       8535.18        576.52 o
   1   7  -2        250.64        175.55        133.86 o
   2   7  -2        104.94        181.98        102.28 o
   3   7  -2        907.77        990.98        108.54 o
   4   7  -2        566.38        518.80        121.34 o
   5   7  -2       2983.46       3205.37        191.70 o
   6   7  -2        920.51        677.37        104.54 o
   7   7  -2       1851.77       1778.28        339.36 o
   8   7  -2       2442.28       2562.97        258.43 o
   9   7  -2        328.53        490.57        137.66 o
  10   7  -2       1093.76       1092.97        240.28 o
  11   7  -2       1653.90       2125.05        353.21 o
   0   8  -2        155.83        304.87        124.41 o
   1   8  -2       3488.72       3504.41        296.43 o
   2   8  -2       2501.01       2603.26        185.06 o
   3   8  -2       1473.92       1587.46        151.13 o
   4   8  -2        430.84        439.42         99.50 o
   5   8  -2       1321.44       1515.71        211.98 o
   6   8  -2       1384.26       1330.12        211.00 o
   7   8  -2       2258.43       2129.58        294.52 o
   8   8  -2        362.19        498.71        218.83 o
   9   8  -2        664.21        728.01        212.24 o
   0   9  -2       5791.16       4973.50        542.83 o
   1   9  -2        944.82        688.52        174.35 o
   2   9  -2       1202.04       1332.63        198.02 o
   3   9  -2       1167.43       1111.97        189.61 o
   4   9  -2        380.26        401.84        250.37 o
   5   9  -2        559.52        525.13        213.15 o
   2   0  -1       4046.83       3844.15         68.11 o
   4   0  -1     103771.49     102270.85        454.24 o
   6   0  -1       3651.00       3840.03        108.56 o
   8   0  -1       7623.65       8806.49        381.07 o
  10   0  -1        957.99       1107.04        119.11 o
  12   0  -1       8876.22      10009.09        455.47 o
  14   0  -1       1579.99       1559.52        304.37 o
   1   1  -1        553.07        520.71         38.68 o
   2   1  -1      41071.70      39668.20        709.91 o
   3   1  -1       3800.75       4009.45         78.02 o
   4   1  -1        721.33        742.88         28.22 o
   5   1  -1       4794.85       4900.75         76.68 o
   6   1  -1      10447.82       9798.98        302.32 o
   7   1  -1        782.75        919.34         38.09 o
   8   1  -1       7245.61       7129.10        123.63 o
   9   1  -1       1408.01       1439.14         60.40 o
  10   1  -1      19449.79      19590.93        338.62 o
  11   1  -1       1740.27       1802.40         88.07 o
  12   1  -1        906.37        894.72        146.22 o
  13   1  -1        104.04        140.18         90.47 o
  14   1  -1       3149.64       3662.97        317.14 o
  15   1  -1         58.55       -105.91        121.85 o
   1   2  -1       1570.94       1468.69         58.85 o
   2   2  -1       7411.72       7498.98        155.57 o
   3   2  -1      16287.65      16792.93        265.78 o
   4   2  -1      42754.20      42689.37        645.43 o
   5   2  -1      12113.61      12938.63        215.88 o
   6   2  -1        211.39        254.73         28.72 o
   7   2  -1       1902.63       1963.07         70.42 o
   8   2  -1       2121.52       2240.41         89.64 o
   9   2  -1       3509.13       3444.22        112.81 o
  10   2  -1       1291.80       1498.53         71.71 o
  11   2  -1       3461.23       3802.55        179.17 o
  12   2  -1      11076.68      10883.01        303.74 o
  13   2  -1       2883.78       2544.48        253.06 o
  14   2  -1        123.90        108.72         93.54 o
  15   2  -1       1928.64       2113.10        370.18 o
   1   3  -1      10960.40      11335.90        166.22 o
   2   3  -1      10029.57      10373.05        193.76 o
   3   3  -1      13522.19      14213.48        239.79 o
   4   3  -1       7031.80       6823.12        252.91 o
   5   3  -1      15114.63      15871.28        306.03 o
   6   3  -1      14327.21      14183.43        341.68 o
   7   3  -1       4841.27       5084.63        111.25 o
   8   3  -1       3571.74       3677.34        108.10 o
   9   3  -1      12827.80      13238.27        303.46 o
  10   3  -1      11867.97      11821.64        245.91 o
  11   3  -1       4294.30       4426.06        211.45 o
  12   3  -1       2397.97       2548.09        167.52 o
  13   3  -1         91.05        165.40        207.20 o
  14   3  -1        449.27        678.37        160.90 o
   1   4  -1      17586.34      18294.37        395.98 o
   2   4  -1       2183.68       2059.34         93.90 o
   3   4  -1      16710.98      16984.15        348.80 o
   4   4  -1      11348.39      11801.14        257.80 o
   5   4  -1      19291.95      20355.21        546.05 o
   6   4  -1       2796.57       2784.43        114.89 o
   7   4  -1       4320.79       3899.82        204.72 o
   8   4  -1       2440.93       2392.54        236.58 o
   9   4  -1       3727.40       3747.38        181.32 o
  10   4  -1       1741.97       1490.29        173.60 o
  11   4  -1       8407.98       8481.92        309.35 o
  12   4  -1       1525.42       1664.93        146.67 o
  13   4  -1       1501.08       1434.02        209.82 o
  14   4  -1       1110.35        840.15        232.88 o
   1   5  -1      10785.53      10914.46        257.96 o
   2   5  -1        800.83        760.07         56.99 o
   3   5  -1       4556.75       4598.39        136.03 o
   4   5  -1       6787.11       7262.24        221.94 o
   5   5  -1       1041.50       1361.87        120.34 o
   6   5  -1       3390.83       3290.48        237.43 o
   7   5  -1      10536.05      10170.77        349.31 o
   8   5  -1       5421.88       5495.11        313.30 o
   9   5  -1       4727.74       4007.03        389.87 o
  10   5  -1       1029.29       1259.18        179.43 o
  11   5  -1       2202.90       2389.93        246.27 o
  12   5  -1        645.67        688.32        111.83 o
  13   5  -1        436.64        535.38        202.65 o
   1   6  -1        276.15        325.77         63.75 o
   2   6  -1       6811.73       7242.85        216.72 o
   3   6  -1       4889.38       4420.83        172.65 o
   4   6  -1       1082.59        952.19        101.35 o
   5   6  -1       3912.92       3198.83        181.92 o
   6   6  -1         68.31        135.35         75.48 o
   7   6  -1        437.10        514.48         99.30 o
   8   6  -1       1201.86       1193.66        232.94 o
   9   6  -1        222.18        108.83         89.06 o
  10   6  -1       2918.98       3412.16        295.79 o
  11   6  -1       1273.99       1246.61        253.57 o
  12   6  -1       1022.60       1123.22        293.90 o
   1   7  -1       3748.29       3555.25        198.76 o
   2   7  -1       1784.39       1690.96        177.10 o
   3   7  -1       2563.38       2491.92        169.31 o
   4   7  -1       8288.74       8823.27        344.29 o
   5   7  -1        908.95        907.28        127.62 o
   6   7  -1       1875.72       2041.05        163.61 o
   7   7  -1       1116.39        789.61        111.86 o
   8   7  -1        786.26        784.08        150.25 o
   9   7  -1        210.75         41.00         97.08 o
  10   7  -1       1244.33       1045.95        243.96 o
  11   7  -1        258.06        205.19        138.77 o
   1   8  -1       3126.05       3282.64        286.39 o
   2   8  -1       3885.09       4513.78        244.52 o
   3   8  -1       1280.70       1135.48        132.78 o
   4   8  -1       3181.18       3573.34        220.62 o
   5   8  -1        349.00        361.95        138.01 o
   6   8  -1       5633.21       6299.70        421.25 o
   7   8  -1        944.27        961.34        183.78 o
   8   8  -1        236.50        542.22        243.27 o
   9   8  -1        953.66        788.30        256.01 o
   1   9  -1        395.62        318.34        122.17 o
   2   9  -1        292.75        227.30        131.43 o
   3   9  -1       1551.52       1790.54        243.89 o
   4   9  -1       1498.44       1454.02        325.26 o
   5   9  -1        689.63        670.33        200.84 o
   2   0   0          1.02          1.00          0.36 o
   4   0   0      38773.00      39389.65        407.65 o
   6   0   0        342.89        317.53         43.78 o
   8   0   0      98532.69      97090.96        746.88 o
  10   0   0         12.23         86.42         91.80 o
  12   0   0       1631.20       2062.85        179.50 o
  14   0   0       1735.59       1813.15        303.90 o
   0   1   0          0.88         11.15          6.78 o
   1   1   0        107.78        142.59         31.49 o
   2   1   0      44360.83      44126.41        327.02 o
   3   1   0       4260.34       4229.41         81.97 o
   4   1   0         67.20         72.15         13.09 o
   5   1   0      17598.17      17660.61        158.93 o
   6   1   0      80084.32      79526.61        647.81 o
   7   1   0        476.87        519.71         28.79 o
   8   1   0       1743.71       1743.81         68.89 o
   9   1   0          1.14         10.95         20.73 o
  10   1   0      14272.92      14667.37        232.95 o
  11   1   0        267.49        377.82         46.15 o
  12   1   0         52.77         97.37         51.09 o
  13   1   0       6899.87       7191.10        595.89 o
  14   1   0      15166.47      15480.29        729.32 o
  15   1   0        293.05        483.93        162.99 o
   0   2   0      94087.72      93727.73        776.17 o
   1   2   0      13248.32      13124.83        170.83 o
   2   2   0        402.21        382.24         33.81 o
   3   2   0       3982.10       3923.93        129.34 o
   4   2   0       1259.53       1622.53        169.54 o
   5   2   0        811.23        903.06         97.34 o
   6   2   0        961.18       1104.03         50.77 o
   7   2   0      16213.53      16003.42        326.19 o
   8   2   0      24951.45      24714.24        259.21 o
   9   2   0       3155.70       3260.23        100.64 o
  10   2   0         32.14         44.72         34.94 o
  11   2   0      18637.34      18497.55        392.56 o
  12   2   0       3181.00       3556.86        187.44 o
  13   2   0        227.76        330.39        109.08 o
  14   2   0        423.46        539.00        155.69 o
   0   3   0       1624.94       1685.13        118.22 o
   1   3   0       1336.62       1439.55         51.72 o
   2   3   0       3319.30       3502.50        112.75 o
   3   3   0       9077.56       8929.28        190.28 o
   4   3   0         85.03         82.30         39.07 o
   5   3   0      49307.75      49306.50        593.24 o
   6   3   0       8361.46       8580.10        159.01 o
   7   3   0       5749.51       5658.70        124.44 o
   8   3   0         27.84         95.16         36.72 o
   9   3   0       1050.98       1262.99         99.07 o
  10   3   0         26.41        267.29         50.39 o
  11   3   0       1084.95       1513.40        132.03 o
  12   3   0        435.67        506.74         89.90 o
  13   3   0      19055.76      18866.83        675.26 o
  14   3   0       1419.71       1818.27        274.92 o
   0   4   0      21820.89      22734.29        705.28 o
   1   4   0      31869.53      31854.50        316.71 o
   2   4   0       2447.36       2505.99        104.30 o
   3   4   0        509.78        745.20        104.12 o
   4   4   0        139.07        148.72         39.24 o
   5   4   0       1804.47       2131.08        110.23 o
   6   4   0        880.08       1047.96         75.52 o
   7   4   0      31818.37      31580.47        516.13 o
   8   4   0       3988.48       3901.12        196.65 o
   9   4   0       3253.25       3272.39        168.06 o
  10   4   0         30.73        -49.04         70.76 o
  11   4   0       2192.25       2150.48        169.19 o
  12   4   0        339.41        440.22         88.88 o
  13   4   0         16.98       -104.40        125.41 o
  14   4   0         15.98         11.25        141.26 o
   0   5   0       6342.38       6270.96        223.36 o
   1   5   0       2334.25       2554.93        111.57 o
   2   5   0       2768.96       2740.62        115.64 o
   3   5   0       6211.42       6181.43        156.61 o
   4   5   0       1941.78       2214.38        126.93 o
   5   5   0       7864.69       7758.33        384.79 o
   6   5   0       4067.98       3941.72        268.73 o
   7   5   0       7133.15       7035.04        190.12 o
   8   5   0        551.37        667.82         57.48 o
   9   5   0         19.24        221.17        105.68 o
  10   5   0        116.52        133.44        120.81 o
  11   5   0       1165.55       1511.49        204.89 o
  12   5   0       1618.33       1676.09        157.47 o
  13   5   0       1867.16       1712.76        301.34 o
   0   6   0       4221.91       4896.42        274.27 o
   1   6   0       4740.58       4697.46        209.09 o
   2   6   0       1769.90       1995.03        118.45 o
   3   6   0       1096.43       1198.58         95.10 o
   4   6   0          2.54         -8.24         39.99 o
   5   6   0         18.95        113.35         77.73 o
   6   6   0       2737.88       2485.19        228.91 o
   7   6   0       2115.34       2330.65        186.07 o
   8   6   0       1268.75       1245.01        174.72 o
   9   6   0       2733.28       2490.11        247.55 o
  10   6   0        228.93        215.34        104.23 o
  11   6   0        439.93        569.05        176.14 o
  12   6   0        376.78        349.29        176.36 o
   0   7   0       8436.85       8800.96        594.11 o
   1   7   0       4455.62       4534.78        226.46 o
   2   7   0         73.77        121.08         62.49 o
   3   7   0        481.78        416.01         93.92 o
   4   7   0       2800.74       2675.51        208.95 o
   5   7   0        266.31        435.10         94.99 o
   6   7   0       2326.22       2409.83        178.84 o
   7   7   0        102.87         54.16         72.95 o
   8   7   0        722.68        660.08        123.91 o
   9   7   0        822.14        637.07        156.69 o
  10   7   0         33.77        242.57        154.90 o
  11   7   0       2174.66       1594.39        315.29 o
   0   8   0        687.24        663.40        202.92 o
   1   8   0         13.08         48.33         84.22 o
   2   8   0        303.85        410.78        128.20 o
   3   8   0         93.67        100.69         86.27 o
   4   8   0        503.30        727.11        130.22 o
   5   8   0        606.92        753.33        114.19 o
   6   8   0       2844.24       3001.38        292.02 o
   7   8   0        387.83        258.15        130.91 o
   8   8   0         33.56       -135.25        135.29 o
   0   9   0        551.48        228.80        166.56 o
   1   9   0          2.32         31.55        104.12 o
   2   9   0        629.23        627.43        163.94 o
   3   9   0         16.10        105.81        109.82 o
   4   9   0          3.54        -39.49        141.82 o
   5   9   0        829.23        616.98        219.76 o
   2   0   1       3647.43       3819.03         61.71 o
   4   0   1     102405.47     102520.05        493.57 o
   6   0   1       4028.03       4030.35        183.20 o
   8   0   1       8846.20       9309.12        319.41 o
  10   0   1        944.57       1132.97        120.10 o
  12   0   1       9863.62       9236.36        369.05 o
  14   0   1       1572.76       1575.40        295.71 o
   1   1   1        478.17        568.34         32.94 o
   2   1   1      40985.60      41116.28        278.89 o
   3   1   1       4328.91       4097.17         73.56 o
   4   1   1        767.45        797.15         37.03 o
   5   1   1       5018.06       4945.86         81.39 o
   6   1   1       9250.60       9323.58        150.62 o
   7   1   1       1150.33        980.53         47.69 o
   8   1   1       6901.48       6945.81        132.63 o
   9   1   1       1541.45       1490.49         63.34 o
  10   1   1      20866.05      20323.36        279.98 o
  11   1   1       1902.62       1776.37        101.89 o
  12   1   1        891.37        940.14        120.54 o
  13   1   1        103.71        112.54         99.01 o
  14   1   1       2687.65       3538.77        306.43 o
  15   1   1         49.75        184.49        187.31 o
   1   2   1       1124.73       1357.15         49.44 o
   2   2   1       7136.68       7246.56        163.61 o
   3   2   1      16892.20      16331.50        311.30 o
   4   2   1      41992.34      42259.60        392.88 o
   5   2   1      13547.69      12989.27        216.24 o
   6   2   1        278.59        224.89         43.54 o
   7   2   1       1864.81       1963.47         76.58 o
   8   2   1       2088.66       2347.12        102.62 o
   9   2   1       3428.67       3443.82         94.00 o
  10   2   1       1425.16       1461.85        112.21 o
  11   2   1       3772.74       3922.43        191.11 o
  12   2   1      10561.13      11101.87        319.59 o
  13   2   1       2514.34       3121.06        284.40 o
  14   2   1         95.57        341.15        165.33 o
   1   3   1      12374.19      11803.95        145.45 o
   2   3   1       9699.44      10328.94        190.92 o
   3   3   1      13880.91      13942.37        236.93 o
   4   3   1       6252.84       6387.02        247.33 o
   5   3   1      15685.67      15395.08        418.49 o
   6   3   1      14242.09      13808.32        324.44 o
   7   3   1       5210.47       5233.05        217.49 o
   8   3   1       3992.84       3822.64        128.20 o
   9   3   1      13121.65      12827.09        287.18 o
  10   3   1      11393.08      11278.82        224.64 o
  11   3   1       4816.63       4488.36        216.35 o
  12   3   1       2262.57       2540.16        169.31 o
  13   3   1        150.61        300.35        120.65 o
  14   3   1        479.61        216.24        142.32 o
   1   4   1      18346.80      18004.57        240.77 o
   2   4   1       1714.21       1991.51         84.60 o
   3   4   1      16405.77      16631.24        428.18 o
   4   4   1      11124.00      11473.56        226.54 o
   5   4   1      21452.33      20644.21        437.21 o
   6   4   1       2649.75       2677.22        129.45 o
   7   4   1       3531.23       3894.09        111.87 o
   8   4   1       2298.00       2497.15        210.58 o
   9   4   1       3814.79       3625.29        174.82 o
  10   4   1       1261.61       1535.61        185.44 o
  11   4   1       8402.50       8493.08        315.60 o
  12   4   1       1463.45       1606.55        180.49 o
  13   4   1       1700.81       1605.04        225.84 o
  14   4   1       1254.82       1477.43        293.79 o
   1   5   1      10646.13      11091.21        203.04 o
   2   5   1        565.27        712.44         62.00 o
   3   5   1       4501.77       4675.56        137.99 o
   4   5   1       7372.72       7153.31        251.28 o
   5   5   1       1341.39       1220.99        115.52 o
   6   5   1       3351.66       3022.58        236.34 o
   7   5   1       9538.74       9606.75        273.19 o
   8   5   1       5950.71       5520.94        322.57 o
   9   5   1       4700.88       4916.02        509.57 o
  10   5   1        923.65        970.38        166.72 o
  11   5   1       2332.91       2017.94        340.68 o
  12   5   1        531.79        588.04        102.40 o
  13   5   1        496.35        783.68        228.69 o
   1   6   1        277.69        320.04         64.82 o
   2   6   1       7283.76       6992.74        214.93 o
   3   6   1       3999.46       4511.57        177.02 o
   4   6   1       1063.46       1094.98         93.80 o
   5   6   1       2967.18       3460.20        258.39 o
   6   6   1         36.57         91.94        175.51 o
   7   6   1        458.15        653.85        108.22 o
   8   6   1       1038.64       1246.01        174.65 o
   9   6   1        191.75        180.57         86.61 o
  10   6   1       3186.40       2997.97        280.71 o
  11   6   1       1128.91       1432.11        211.11 o
  12   6   1       1032.67       1115.68        173.93 o
   1   7   1       3097.53       3769.69        297.56 o
   2   7   1       1713.47       1845.50        185.61 o
   3   7   1       2300.81       2508.00        178.31 o
   4   7   1       9984.86       8792.72        321.92 o
   5   7   1        559.98        715.75        107.91 o
   6   7   1       1980.78       2140.53        171.61 o
   7   7   1        777.13        701.59        121.59 o
   8   7   1        877.20       1005.75        153.23 o
   9   7   1         79.91        126.31        174.50 o
  10   7   1       1145.66       1320.77        291.59 o
   1   8   1       3142.85       3091.11        219.83 o
   2   8   1       4815.41       4294.92        248.39 o
   3   8   1        990.03       1330.32        143.22 o
   4   8   1       3377.82       3665.99        230.29 o
   5   8   1        165.93        438.42        100.78 o
   6   8   1       6308.87       6189.26        417.72 o
   7   8   1        907.68       1101.21        257.65 o
   8   8   1        266.13         35.17        134.95 o
   1   9   1        494.27        495.89        274.62 o
   2   9   1        232.11        307.08        142.32 o
   3   9   1       1671.80       1634.49        243.18 o
   4   9   1       1497.97       1310.42        288.82 o
   2   0   2     100074.23      98491.01        471.53 o
   4   0   2       5773.37       6023.56        140.49 o
   6   0   2      67340.09      67095.02        561.39 o
   8   0   2       2273.70       2811.97        105.03 o
  10   0   2        958.71       1152.66        122.01 o
  12   0   2       2058.94       2528.30        256.97 o
  14   0   2       1726.14       1534.81        306.09 o
   0   1   2      68940.31      69535.10        522.20 o
   1   1   2       2737.19       2421.28         71.63 o
   2   1   2      12382.61      12637.17        151.55 o
   3   1   2        145.33        237.65         23.90 o
   4   1   2        522.92        581.51         30.26 o
   5   1   2       8884.13       8801.06        114.41 o
   6   1   2      10418.95      10521.06        112.36 o
   7   1   2       8394.46       8145.70        143.96 o
   8   1   2      13706.05      13582.63        248.22 o
   9   1   2       1051.81       1148.24         59.29 o
  10   1   2       2402.19       2719.32        109.25 o
  11   1   2       3601.28       3601.98        144.85 o
  12   1   2        834.21        811.52        104.52 o
  13   1   2        751.27        797.35        151.45 o
  14   1   2       2770.49       3282.04        302.64 o
   0   2   2      28639.87      29110.66        262.98 o
   1   2   2      11401.99      11821.34        236.06 o
   2   2   2        402.45        343.66         51.67 o
   3   2   2       9026.54       9203.51        198.32 o
   4   2   2        342.65        508.75        112.31 o
   5   2   2      11809.92      12292.01        265.21 o
   6   2   2       4824.35       5051.07        133.26 o
   7   2   2       2888.15       3157.74         91.27 o
   8   2   2      11339.70      11620.27        191.81 o
   9   2   2       3008.87       3209.28        114.30 o
  10   2   2        914.00       1106.14        100.32 o
  11   2   2       1545.91       1506.97        123.58 o
  12   2   2        795.27       1273.14        120.81 o
  13   2   2      10364.12      10111.69        488.71 o
  14   2   2        290.08        298.04        123.47 o
   0   3   2       1627.18       1435.73         65.17 o
   1   3   2      17968.07      18347.73        182.55 o
   2   3   2       7739.31       8129.42        152.40 o
   3   3   2       4472.08       4784.99        144.47 o
   4   3   2       1076.57       1116.29        107.78 o
   5   3   2        391.68        561.01         75.38 o
   6   3   2      14740.35      14225.24        168.10 o
   7   3   2      11148.82      10742.33        371.91 o
   8   3   2       2462.05       2545.58        104.35 o
   9   3   2       5209.82       5401.66        159.71 o
  10   3   2       1186.13       1499.64         82.84 o
  11   3   2       8292.93       8051.75        376.72 o
  12   3   2        884.29        908.18        108.55 o
  13   3   2       1251.71       1169.44        183.63 o
  14   3   2       2099.52       1825.01        256.49 o
   0   4   2      38717.67      40069.33        582.97 o
   1   4   2       3986.85       3632.43        109.70 o
   2   4   2      11585.26      11597.66        203.76 o
   3   4   2       2233.13       2428.92        216.33 o
   4   4   2         32.82         76.37         45.43 o
   5   4   2      13265.37      13587.46        259.83 o
   6   4   2      14940.81      14378.38        284.98 o
   7   4   2        511.55        908.18        102.54 o
   8   4   2      13298.24      13330.12        468.83 o
   9   4   2       2368.47       2301.30        140.98 o
  10   4   2         67.94         33.76         74.23 o
  11   4   2        715.90        846.69        116.33 o
  12   4   2         60.58         77.98         60.81 o
  13   4   2       3303.37       3311.78        302.03 o
  14   4   2       1954.07       1543.45        312.67 o
   0   5   2      39511.51      38698.11        754.03 o
   1   5   2       6798.25       6497.25        158.87 o
   2   5   2      10463.13      10552.11        342.28 o
   3   5   2       5423.14       5709.55        152.06 o
   4   5   2       2024.67       2040.24        124.82 o
   5   5   2       4281.52       4164.29        176.93 o
   6   5   2       7775.26       7226.27        351.28 o
   7   5   2       2412.57       2574.62        227.67 o
   8   5   2       6764.15       6455.75        346.95 o
   9   5   2       1915.57       1727.64        200.89 o
  10   5   2       1985.35       2104.25        231.22 o
  11   5   2       1347.44       1421.76        200.75 o
  12   5   2       1015.12       1199.29        147.24 o
  13   5   2       1739.35       1481.75        285.74 o
   0   6   2       4397.69       4464.74        245.34 o
   1   6   2       3376.48       3150.50        200.70 o
   2   6   2       1637.34       2092.60        122.65 o
   3   6   2       1356.33       1341.67        134.06 o
   4   6   2        315.66        378.53         69.41 o
   5   6   2        405.31        404.15        132.77 o
   6   6   2       4547.79       4207.60        291.53 o
   7   6   2       3012.57       2913.26        205.51 o
   8   6   2       3526.44       3781.75        246.00 o
   9   6   2       1542.02       1355.14        380.78 o
  10   6   2        227.16        226.89         91.41 o
  11   6   2        685.35        668.32        153.65 o
  12   6   2       1841.37       1874.34        223.74 o
   0   7   2       9274.53       8510.96        407.77 o
   1   7   2        223.21         97.37         87.06 o
   2   7   2        150.79        307.89         83.79 o
   3   7   2        936.74       1134.47        142.73 o
   4   7   2        560.23        617.28        104.55 o
   5   7   2       3045.70       3073.53        200.35 o
   6   7   2        727.55        882.06        127.96 o
   7   7   2       1539.43       1879.07        246.08 o
   8   7   2       2748.85       2925.82        233.48 o
   9   7   2        232.63        452.68        127.43 o
  10   7   2       1207.85       1109.85        277.82 o
   0   8   2        182.91        251.41        141.87 o
   1   8   2       3709.80       3656.94        223.33 o
   2   8   2       2323.57       2490.01        241.13 o
   3   8   2       1372.31       1689.15        191.11 o
   4   8   2        388.57        624.41        114.43 o
   5   8   2       1589.36       1514.81        181.26 o
   6   8   2       1151.19       1370.21        157.13 o
   7   8   2       2228.60       2515.74        228.14 o
   8   8   2        444.63        280.65        168.30 o
   0   9   2       4519.55       4699.07        530.32 o
   1   9   2        931.04        913.11        228.55 o
   2   9   2       1325.51       1630.77        339.90 o
   3   9   2       1201.43       1449.49        324.28 o
   4   9   2        280.48        288.79        171.52 o
   2   0   3       1062.56        923.86         34.89 o
   4   0   3       9980.01      10526.59        151.97 o
   6   0   3      13639.38      13588.26        205.89 o
   8   0   3       3052.84       2987.31        110.44 o
  10   0   3       1594.64       1544.75         97.34 o
  12   0   3       2726.04       3048.31        218.18 o
  14   0   3       3516.23       3157.43        412.60 o
   1   1   3       8382.77       8535.58         88.43 o
   2   1   3      11698.69      11855.70        130.25 o
   3   1   3       3543.49       3631.52         83.86 o
   4   1   3       3205.83       3186.57         83.77 o
   5   1   3       1834.85       1947.50         66.24 o
   6   1   3       6123.29       6154.90        136.57 o
   7   1   3       2845.92       3074.43         91.67 o
   8   1   3       7428.38       7353.28        140.94 o
   9   1   3         39.48         47.43         29.51 o
  10   1   3       3034.91       3498.18        142.12 o
  11   1   3        102.92        201.17         48.27 o
  12   1   3       1662.80       1613.18        135.02 o
  13   1   3        612.00        631.35        128.87 o
  14   1   3       2842.14       2856.48        280.59 o
   1   2   3      12736.39      12271.91        134.37 o
   2   2   3       2040.36       2335.17         80.74 o
   3   2   3       2106.64       2156.81         97.27 o
   4   2   3      11389.74      11183.66        206.53 o
   5   2   3        369.09        499.61         51.07 o
   6   2   3       1562.73       1720.40        109.57 o
   7   2   3       4766.22       4810.41        100.85 o
   8   2   3       1705.34       1808.12         62.51 o
   9   2   3       4229.50       4086.82        142.95 o
  10   2   3          7.16         17.48         45.28 o
  11   2   3        671.48        709.52         91.66 o
  12   2   3       2005.97       1861.48        138.71 o
  13   2   3       1086.13       1559.73        524.97 o
  14   2   3       2044.25       1882.88        234.42 o
   1   3   3      11422.91      11715.73        174.71 o
   2   3   3      16579.73      16954.30        220.28 o
   3   3   3        595.38        687.82         56.37 o
   4   3   3       1493.81       1556.41        108.17 o
   5   3   3        540.79        590.45         68.27 o
   6   3   3       1311.72       1614.79         85.82 o
   7   3   3       2101.04       2612.81        119.02 o
   8   3   3        700.38        814.23         60.25 o
   9   3   3        574.65        596.48         55.80 o
  10   3   3       3945.59       3997.69        115.23 o
  11   3   3       2150.08       1979.65        152.40 o
  12   3   3         70.42         66.12         50.52 o
  13   3   3       3127.34       3239.73        508.42 o
  14   3   3        109.11         59.19        134.76 o
   1   4   3       1694.05       1708.44         78.29 o
   2   4   3       4636.09       4486.75        127.83 o
   3   4   3        136.32        279.55         53.56 o
   4   4   3      12876.28      12893.01        276.58 o
   5   4   3        302.33        318.24         60.94 o
   6   4   3        543.42        674.05         58.44 o
   7   4   3       2100.51       2086.07        130.32 o
   8   4   3       4315.41       4016.98        265.24 o
   9   4   3        376.94        429.97         69.60 o
  10   4   3        100.57        162.48         94.07 o
  11   4   3        853.50        924.56        113.87 o
  12   4   3       2305.27       1787.52        157.32 o
  13   4   3        700.73        729.12        173.57 o
  14   4   3        668.83        579.60        193.16 o
   1   5   3        637.58        755.14         53.22 o
   2   5   3      12473.67      12457.41        248.30 o
   3   5   3       2289.94       2252.27         97.40 o
   4   5   3       2969.37       3095.54        144.48 o
   5   5   3       3482.48       3354.59        159.03 o
   6   5   3       1845.86       1864.19        154.22 o
   7   5   3        617.50        728.82        120.69 o
   8   5   3       1330.49       1033.99        148.42 o
   9   5   3        131.37        145.10         90.23 o
  10   5   3       5913.17       5387.39        352.05 o
  11   5   3       1898.33       1928.50        171.78 o
  12   5   3        970.66       1087.45        136.44 o
  13   5   3       2064.97       1700.71        304.43 o
   1   6   3        956.74        978.02         90.56 o
   2   6   3       5119.22       5028.36        186.03 o
   3   6   3      10950.21      10778.20        273.84 o
   4   6   3      14317.37      13956.34        320.47 o
   5   6   3       4837.96       4792.12        306.37 o
   6   6   3       3364.95       3346.95        267.13 o
   7   6   3        864.50       1055.39        133.20 o
   8   6   3       6725.24       6582.16        323.45 o
   9   6   3       1428.58       1551.08        202.19 o
  10   6   3       1184.92       1188.53        189.67 o
  11   6   3       1304.73       1455.22        217.13 o
  12   6   3       3463.58       3661.77        300.10 o
   1   7   3       1826.99       1870.93        151.97 o
   2   7   3       6862.12       6727.66        373.08 o
   3   7   3       5327.80       5973.62        224.26 o
   4   7   3       5648.40       5308.92        260.99 o
   5   7   3       2213.01       2147.86        171.17 o
   6   7   3       2420.15       2396.26        265.77 o
   7   7   3       2884.87       2752.88        260.07 o
   8   7   3        106.37        104.81         93.26 o
   9   7   3       3392.07       3612.83        315.33 o
  10   7   3       1617.07       2028.29        359.00 o
   1   8   3        176.24        303.56         90.17 o
   2   8   3       4180.18       4063.41        240.94 o
   3   8   3       8320.71       8035.67        338.81 o
   4   8   3       3430.07       3119.05        217.26 o
   5   8   3       6199.60       5996.53        299.49 o
   6   8   3       1774.77       1919.76        182.79 o
   7   8   3       1191.74       1372.62        263.25 o
   8   8   3         86.72        -99.18        155.50 o
   1   9   3       5927.08       6850.45        450.91 o
   2   9   3          0.17         69.84        169.16 o
   3   9   3        372.21        447.86        228.38 o
   4   9   3       4292.22       4735.15        543.54 o
   0   0   4       4917.32       5582.23        140.93 o
   2   0   4       6727.37       6650.09        144.75 o
   4   0   4      16335.34      16325.27        194.37 o
   6   0   4      13631.92      13913.33        259.54 o
   8   0   4      10516.33      10111.99        206.01 o
  10   0   4       6189.29       6443.19        201.13 o
  12   0   4        797.61       1252.64        162.96 o
  14   0   4        566.00        563.42        216.69 o
   0   1   4      31180.32      31012.63        222.70 o
   1   1   4      29008.32      29082.82        156.75 o
   2   1   4       1778.19       1902.68         66.73 o
   3   1   4       6306.75       6483.98         99.90 o
   4   1   4       6036.19       6388.02        120.79 o
   5   1   4        559.39        674.35         58.16 o
   6   1   4       1137.31       1125.03         60.66 o
   7   1   4       8518.16       9038.81        178.86 o
   8   1   4      10792.24      11262.54        205.20 o
   9   1   4        471.16        488.16         47.65 o
  10   1   4       3216.52       3447.43        146.13 o
  11   1   4       1184.30       1190.85        101.25 o
  12   1   4       3801.94       3860.43        189.28 o
  13   1   4        134.15        258.65        115.42 o
  14   1   4       1999.77       2067.68        246.33 o
   0   2   4      13749.98      14781.42        332.77 o
   1   2   4      12431.21      12114.65        182.71 o
   2   2   4        682.34        617.48         43.25 o
   3   2   4       1321.25       1564.85         58.93 o
   4   2   4        841.74       1055.19         59.15 o
   5   2   4       6697.35       6667.77        192.31 o
   6   2   4       4054.59       3983.92        165.75 o
   7   2   4       1048.30       1202.10         50.27 o
   8   2   4       9865.49       9354.03        193.34 o
   9   2   4       2497.96       2608.79        118.01 o
  10   2   4       2345.44       2375.16        148.12 o
  11   2   4       1163.85       1228.43        116.39 o
  12   2   4        265.01        489.76         89.62 o
  13   2   4       6951.49       7606.80        438.54 o
  14   2   4        757.72        858.44        167.39 o
   0   3   4        719.82        618.48         49.72 o
   1   3   4      12992.87      14068.68        161.39 o
   2   3   4      17131.32      17393.92        206.27 o
   3   3   4       1578.11       1605.25         88.40 o
   4   3   4       2233.98       2425.20        125.49 o
   5   3   4       1126.34       1121.71         81.66 o
   6   3   4      15736.75      15649.01        230.03 o
   7   3   4       5823.74       6265.53        181.52 o
   8   3   4         44.94         51.95         29.58 o
   9   3   4        531.93        522.52         49.12 o
  10   3   4       1456.96       1854.55        143.62 o
  11   3   4       5230.58       4865.78        232.42 o
  12   3   4        544.62        751.02        102.11 o
  13   3   4        765.03        908.08        181.06 o
  14   3   4       2879.07       2974.95        426.04 o
   0   4   4      32785.87      32944.35        553.85 o
   1   4   4       1860.89       1721.91         78.16 o
   2   4   4       3329.19       3620.77        105.94 o
   3   4   4       2523.17       2537.64        116.74 o
   4   4   4       2291.07       2592.11        127.66 o
   5   4   4       8412.11       8295.22        232.84 o
   6   4   4       1535.79       1538.52         87.59 o
   7   4   4       1030.76       1292.84        103.56 o
   8   4   4       7746.51       7684.48        361.55 o
   9   4   4       1587.24       1315.95        129.12 o
  10   4   4       1639.47       1915.64        180.00 o
  11   4   4       2560.65       2612.30        184.68 o
  12   4   4       2823.01       2815.08        198.46 o
  13   4   4       3767.30       3783.35        323.30 o
   0   5   4      39950.84      41652.67        628.52 o
   1   5   4       5238.38       5176.38        127.80 o
   2   5   4       4930.69       5129.85        162.14 o
   3   5   4         12.06         64.61         32.48 o
   4   5   4         60.36        209.71         57.62 o
   5   5   4        448.56        341.25         89.45 o
   6   5   4      13227.74      13088.95        323.60 o
   7   5   4       2676.69       2333.96        172.91 o
   8   5   4       7086.19       7504.11        378.47 o
   9   5   4       3743.38       3347.85        326.18 o
  10   5   4        256.10        436.91        151.74 o
  11   5   4        647.13       1052.38        133.79 o
  12   5   4         23.14         17.99         73.77 o
  13   5   4         10.21       -198.16        198.12 o
   0   6   4       8843.34       8713.64        486.59 o
   1   6   4       4554.56       4875.32        187.20 o
   2   6   4       3939.04       3743.66        162.69 o
   3   6   4        949.68        825.18         92.09 o
   4   6   4        853.30        807.80         87.31 o
   5   6   4        800.78        969.18        294.47 o
   6   6   4       4659.51       4969.78        321.60 o
   7   6   4       3238.43       3772.00        238.89 o
   8   6   4       4387.66       4245.99        260.15 o
   9   6   4       3214.14       3663.58        641.44 o
  10   6   4       2417.02       2350.54        255.36 o
  11   6   4        588.67        788.10        218.78 o
  12   6   4       2603.45       2257.29        309.67 o
   0   7   4       8743.10       9606.55        409.40 o
   1   7   4       2536.48       2687.87        183.31 o
   2   7   4       1968.56       1798.68        152.96 o
   3   7   4       3424.50       3390.76        171.30 o
   4   7   4         25.11        213.03         76.77 o
   5   7   4       1956.14       1992.82        167.72 o
   6   7   4       2648.06       2221.62        208.39 o
   7   7   4       2371.52       2270.96        204.16 o
   8   7   4       6473.40       6467.40        342.92 o
   9   7   4       2534.02       2592.71        271.39 o
  10   7   4         31.12         21.20        132.39 o
   0   8   4       1737.59       1799.88        318.13 o
   1   8   4       4854.21       4747.61        264.35 o
   2   8   4       2192.75       2103.55        184.76 o
   3   8   4       1213.38       1423.87        158.57 o
   4   8   4         29.16        102.39         75.18 o
   5   8   4       4039.03       4353.51        305.46 o
   6   8   4       2322.74       2168.36        196.92 o
   7   8   4       2768.59       2539.25        260.56 o
   8   8   4        252.02        157.86        165.88 o
   0   9   4       4406.19       3662.37        463.60 o
   1   9   4        880.67        656.37        178.31 o
   2   9   4        240.20        240.66         78.32 o
   3   9   4       2711.32       2686.16        401.22 o
   2   0   5      38653.38      37686.34        230.41 o
   4   0   5      36394.22      35560.07        294.89 o
   6   0   5       1367.43       1417.04         73.00 o
   8   0   5       4425.33       4798.55        208.24 o
  10   0   5       6706.51       6096.72        200.91 o
  12   0   5      10602.00      11055.74        757.71 o
  14   0   5        469.83        748.11        216.12 o
   1   1   5      35162.03      33940.76        280.29 o
   2   1   5      24499.66      24878.94        232.43 o
   3   1   5       7786.18       7238.32        117.06 o
   4   1   5      30776.43      31090.41        265.43 o
   5   1   5      11140.69      11244.55        174.90 o
   6   1   5       4785.31       4397.22        164.73 o
   7   1   5       2110.68       2067.37        173.90 o
   8   1   5       1898.64       1782.30         80.62 o
   9   1   5        188.94        228.40         34.79 o
  10   1   5      13076.87      13241.69        284.76 o
  11   1   5        862.43        766.80         86.17 o
  12   1   5       4149.39       4092.45        196.88 o
  13   1   5        755.09        842.77        169.44 o
  14   1   5       2902.71       2941.29        305.23 o
   1   2   5      20447.77      19773.91        157.79 o
   2   2   5      15713.93      15869.37        139.06 o
   3   2   5       6270.76       5949.20        114.42 o
   4   2   5      32068.10      31696.94        320.92 o
   5   2   5       7945.37       8191.22        180.52 o
   6   2   5        831.48        848.09         64.89 o
   7   2   5       3133.36       3182.46         77.30 o
   8   2   5       3704.76       3745.17        126.32 o
   9   2   5      21340.48      21574.60        329.29 o
  10   2   5       2858.31       2858.29        164.50 o
  11   2   5       1208.88       1298.26        123.13 o
  12   2   5       5911.01       5751.15        248.96 o
  13   2   5       2972.12       2748.46        619.02 o
  14   2   5        104.95        122.79        225.07 o
   1   3   5       8892.43       8608.84        127.14 o
   2   3   5      24820.38      25463.16        280.54 o
   3   3   5      23418.44      22959.08        306.27 o
   4   3   5       1045.24       1167.23         43.72 o
   5   3   5       7768.45       8341.04        190.72 o
   6   3   5      11027.71      11316.20        196.92 o
   7   3   5      12900.92      12381.64        254.67 o
   8   3   5       1867.87       2035.52         87.01 o
   9   3   5         48.19         29.64         25.68 o
  10   3   5       1362.51       1794.56        144.76 o
  11   3   5       2092.19       2254.78        181.90 o
  12   3   5        221.92        346.87         84.43 o
  13   3   5        446.49        448.36        149.36 o
  14   3   5       2778.48       2603.26        391.19 o
   1   4   5       7849.22       7445.52        161.54 o
   2   4   5       4780.50       4800.96        122.62 o
   3   4   5      15101.47      15431.36        333.25 o
   4   4   5      14896.02      14800.31        310.91 o
   5   4   5       6647.44       6764.64        118.75 o
   6   4   5        990.71        972.79         79.12 o
   7   4   5       1468.71       1652.27        119.70 o
   8   4   5        872.24       1118.80        151.23 o
   9   4   5       6069.46       6430.02        218.83 o
  10   4   5       3953.55       3755.32        212.85 o
  11   4   5       2036.45       1983.57        173.37 o
  12   4   5       1156.52       1310.02        151.25 o
  13   4   5       1545.47       1872.94        243.87 o
   1   5   5       3930.70       4065.11        114.81 o
   2   5   5       4997.98       5039.01        144.50 o
   3   5   5       3165.95       3718.64        141.14 o
   4   5   5      15751.81      16398.82        329.28 o
   5   5   5       1688.82       1966.69        121.59 o
   6   5   5        442.29        473.79         68.06 o
   7   5   5       1791.87       1545.36        143.75 o
   8   5   5       4391.56       4367.57        244.92 o
   9   5   5       4800.77       4663.00        313.08 o
  10   5   5       1099.35        944.16        157.48 o
  11   5   5       1396.07       1316.85        172.97 o
  12   5   5       2578.09       2545.98        199.17 o
   1   6   5       1084.63       1247.82        122.72 o
   2   6   5      16899.07      18240.61        351.94 o
   3   6   5       2846.01       2847.94        144.29 o
   4   6   5        885.29        784.49         84.68 o
   5   6   5       1944.70       2078.03        204.30 o
   6   6   5        897.65       1089.56        144.68 o
   7   6   5       3394.07       3939.41        245.48 o
   8   6   5       1451.77       1174.17        142.45 o
   9   6   5        221.65        676.16        162.34 o
  10   6   5       5615.54       5310.02        372.61 o
  11   6   5       2062.37       1768.33        204.90 o
  12   6   5        370.52        629.54        207.92 o
   1   7   5       3622.52       3762.05        185.04 o
   2   7   5        302.49        335.22        112.09 o
   3   7   5        655.99        629.94         86.96 o
   4   7   5       6989.98       7071.42        302.88 o
   5   7   5       1127.88       1055.49        128.05 o
   6   7   5        750.56        710.83        114.96 o
   7   7   5       2586.43       2804.13        226.29 o
   8   7   5        470.46        451.58        125.13 o
   9   7   5       2633.33       2725.05        280.05 o
  10   7   5        184.21        184.89        128.50 o
   1   8   5       2428.46       2523.38        196.21 o
   2   8   5       1850.66       1803.30        169.15 o
   3   8   5        520.23        485.44        110.23 o
   4   8   5       2034.90       1959.45        174.24 o
   5   8   5        165.64        123.80        109.20 o
   6   8   5       1201.47       1552.29        230.03 o
   7   8   5        270.79        299.75        125.95 o
   1   9   5          0.12        135.05        104.33 o
   2   9   5       1114.34       1082.93        184.35 o
   3   9   5       2072.84       2062.25        238.02 o
   0   0   6     189618.59     184448.66        979.49 o
   2   0   6       1019.64       1100.51         34.35 o
   4   0   6       1082.77       1419.45        252.59 o
   6   0   6       5839.54       6438.97        172.09 o
   8   0   6      51344.35      50205.74        476.47 o
  10   0   6       1081.36       1310.02         98.97 o
  12   0   6       7008.50       8306.38        608.06 o
  14   0   6        465.53        481.22        170.42 o
   0   1   6      27551.67      27777.62        358.98 o
   1   1   6      12550.39      12220.87         87.31 o
   2   1   6      26294.44      26152.28        181.27 o
   3   1   6       7785.60       8122.89        108.32 o
   4   1   6       3748.31       3717.54         66.31 o
   5   1   6      17731.71      17790.34        222.65 o
   6   1   6      44134.95      44912.80        427.94 o
   7   1   6       2223.57       2405.21        107.40 o
   8   1   6        706.27        969.48         65.82 o
   9   1   6        498.39        537.69         54.68 o
  10   1   6       6708.55       7107.29        217.05 o
  11   1   6         99.55        167.61         90.93 o
  12   1   6       2072.13       2028.79        145.20 o
  13   1   6       1565.54       1562.54        212.76 o
  14   1   6      14760.19      16062.10        975.30 o
   0   2   6     126963.53     128616.87        778.84 o
   1   2   6      43411.42      44166.50        238.04 o
   2   2   6       1587.57       1743.71         56.60 o
   3   2   6       1215.72       1139.20         55.69 o
   4   2   6       1616.11       2051.30        122.05 o
   5   2   6        172.98        143.09         30.58 o
   6   2   6       2276.26       2292.16        108.48 o
   7   2   6      17154.40      17717.99        328.68 o
   8   2   6      32424.85      32615.17        411.61 o
   9   2   6      10404.99      11637.85        244.47 o
  10   2   6        215.38        305.88         70.01 o
  11   2   6       1675.92       1652.98        218.84 o
  12   2   6       2387.81       2716.51        202.25 o
  13   2   6        191.38        427.26        137.21 o
  14   2   6        414.60        185.39        107.45 o
   0   3   6       2802.77       3180.55         92.73 o
   1   3   6       9189.67      10213.88        151.57 o
   2   3   6      17982.42      18212.17        222.86 o
   3   3   6      15489.00      16073.75        177.46 o
   4   3   6        537.93        550.96         29.37 o
   5   3   6      22486.97      22582.26        339.02 o
   6   3   6       8782.67       8570.35        188.63 o
   7   3   6      15340.86      15480.39        285.03 o
   8   3   6         59.91        134.05         49.66 o
   9   3   6        385.88        494.69         74.71 o
  10   3   6       3592.06       3629.01        198.02 o
  11   3   6       1037.35       1167.03        123.00 o
  12   3   6       1376.78       1646.54        248.98 o
  13   3   6      11695.77      11507.12        550.35 o
   0   4   6       1257.48       1489.29        125.40 o
   1   4   6      25755.23      25449.39        293.43 o
   2   4   6       1783.82       1825.81         77.66 o
   3   4   6        987.62       1039.01         78.62 o
   4   4   6        590.44        530.86         40.51 o
   5   4   6       3079.30       3172.00         86.28 o
   6   4   6       4965.12       4684.50        185.46 o
   7   4   6      17767.74      18226.14        375.76 o
   8   4   6       1642.33       1726.33        181.26 o
   9   4   6       6118.29       5830.73        254.81 o
  10   4   6       1265.31       1430.50        216.71 o
  11   4   6       2944.08       3298.31        209.13 o
  12   4   6        107.24         42.91         61.96 o
  13   4   6        451.41        569.65        158.35 o
   0   5   6       4599.65       4693.55        198.47 o
   1   5   6        746.10       1061.32         63.31 o
   2   5   6        241.13        286.68         37.00 o
   3   5   6       9378.69       9000.12        219.13 o
   4   5   6       5373.49       5797.47        178.21 o
   5   5   6       9654.69       9084.83        182.68 o
   6   5   6        225.22        178.36         31.13 o
   7   5   6       2969.17       2720.33        191.82 o
   8   5   6       1347.05       1141.81        137.09 o
   9   5   6        175.00        441.43        124.71 o
  10   5   6        803.98        790.82        118.50 o
  11   5   6       2339.35       2401.49        193.44 o
  12   5   6       3403.12       3686.19        243.58 o
   0   6   6       5966.23       5967.09        303.06 o
   1   6   6       4741.01       4337.63        182.27 o
   2   6   6       2418.96       2671.49        174.02 o
   3   6   6        466.64        443.44         71.39 o
   4   6   6        998.14       1100.31         96.49 o
   5   6   6       2506.71       2518.95        121.28 o
   6   6   6       6029.77       6390.03        296.72 o
   7   6   6       3388.99       3245.36        222.52 o
   8   6   6       3720.69       3728.79        249.77 o
   9   6   6       4018.28       3257.32        284.99 o
  10   6   6        335.60        420.13        152.67 o
  11   6   6        141.91         25.82        143.85 o
  12   6   6       1064.08       1388.20        260.84 o
   0   7   6       4970.56       4744.69        294.53 o
   1   7   6        503.06        590.95         78.39 o
   2   7   6       1271.78       1295.85        193.24 o
   3   7   6       2183.89       1972.42        131.46 o
   4   7   6        410.49        542.32        105.07 o
   5   7   6         48.99        -59.99         77.71 o
   6   7   6       3024.25       3044.69        215.83 o
   7   7   6        785.29        636.17        120.68 o
   8   7   6       2230.22       2470.22        218.13 o
   9   7   6       1238.73        959.43        176.99 o
  11   7   6       1137.75        912.60        234.94 o
   0   8   6       2245.86       2581.46        236.45 o
   1   8   6        744.18        488.46        100.48 o
   2   8   6       1195.32       1344.49        153.64 o
   3   8   6        722.29        859.85        126.21 o
   4   8   6         78.72        149.32         89.50 o
   5   8   6       1528.76       1432.11        162.76 o
   6   8   6       1460.73       1679.50        173.27 o
   7   8   6        376.98        120.78         89.39 o
   0   9   6       2305.80       3107.59        452.03 o
   1   9   6        293.06        380.23        139.28 o
   2   9   6        113.19        214.94        111.20 o
   3   9   6        833.60        994.80        235.15 o
   2   0   7        390.07        345.17         29.01 o
   4   0   7     134527.23     133780.78       1590.13 o
   6   0   7       4104.79       4258.15        125.54 o
   8   0   7       7134.06       7623.99        191.03 o
  10   0   7       1712.09       1717.39        102.71 o
  12   0   7      26850.88      26475.94       1060.25 o
  14   0   7        899.58        837.04        228.27 o
   1   1   7      17704.40      17275.15        107.73 o
   2   1   7     159081.36     158762.22       1092.73 o
   3   1   7       6103.15       5787.93         82.08 o
   4   1   7       3183.18       3155.93         64.51 o
   5   1   7       1213.59       1093.98         58.25 o
   6   1   7      34464.48      34581.66        640.92 o
   7   1   7       1761.95       1603.03         90.25 o
   8   1   7       5623.47       5906.10        177.78 o
   9   1   7      10047.60      10323.41        221.95 o
  10   1   7      32105.12      32066.82        505.37 o
  11   1   7        289.71        369.78         69.20 o
  12   1   7       2633.94       2794.28        248.92 o
  13   1   7       1567.01       1355.14        260.82 o
  14   1   7       3452.60       3477.48        317.04 o
   1   2   7      18596.16      18508.60        157.41 o
   2   2   7       8022.44       8436.20        105.25 o
   3   2   7      24494.84      24066.42        385.81 o
   4   2   7      80640.73      80454.59        941.15 o
   5   2   7       5821.45       5635.79        126.21 o
   6   2   7        117.62        105.91         26.61 o
   7   2   7      19703.84      19759.94        297.58 o
   8   2   7       4019.43       4289.09        178.76 o
   9   2   7        362.98        430.08         79.00 o
  10   2   7         90.24         44.92         39.86 o
  11   2   7       6468.45       6547.29        261.18 o
  12   2   7       8694.76       9231.94        557.52 o
  13   2   7        838.10       1185.92        196.78 o
  14   2   7         78.50         57.08        110.63 o
   1   3   7      36521.59      35564.29        236.45 o
   2   3   7        247.33        690.93         38.06 o
   3   3   7       3201.93       3372.27        156.45 o
   4   3   7       1196.15       1190.34         69.60 o
   5   3   7       1084.01        973.30         71.47 o
   6   3   7       3734.79       3836.11        127.67 o
   7   3   7       8384.90       8486.15        206.45 o
   8   3   7       1511.98       1212.25         94.83 o
   9   3   7      23622.20      23041.07        202.76 o
  10   3   7       3383.75       3140.65        232.49 o
  11   3   7       2826.25       2671.89        210.86 o
  12   3   7         99.64        181.68         87.63 o
  13   3   7        561.61        416.61        152.89 o
   1   4   7       5515.93       5901.78        164.73 o
   2   4   7       2967.28       3338.21         84.92 o
   3   4   7      13774.86      13903.18        195.32 o
   4   4   7        210.81        476.10         40.42 o
   5   4   7      12042.26      11504.71        221.83 o
   6   4   7        956.13       1006.56         87.42 o
   7   4   7       4955.74       4880.25        199.66 o
   8   4   7        560.04        606.33         97.40 o
   9   4   7        409.00        517.80        118.43 o
  10   4   7        957.53        648.23        110.74 o
  11   4   7       6114.23       6420.88        291.09 o
  12   4   7        174.49        185.09         81.77 o
  13   4   7       3056.02       4070.34        483.67 o
   1   5   7       7901.82       7816.72        172.02 o
   2   5   7       2953.90       3259.73        104.57 o
   3   5   7       7880.05       7841.74        159.87 o
   4   5   7       7397.10       7086.49        157.18 o
   5   5   7       6421.39       6663.05        153.69 o
   6   5   7       2846.43       2810.66        137.36 o
   7   5   7       5787.31       6338.88        311.13 o
   8   5   7       1255.51       1140.10        148.92 o
   9   5   7       3220.49       2822.12        255.36 o
  10   5   7       1521.93       1592.28        158.16 o
  11   5   7       1195.29       1247.92        146.18 o
  12   5   7        577.19        519.81        116.84 o
   1   6   7        314.68        469.36         66.39 o
   2   6   7       4898.37       5381.77        209.46 o
   3   6   7       6531.86       6736.30        169.42 o
   4   6   7       6788.47       6966.71        184.65 o
   5   6   7       5343.74       5203.10        170.32 o
   6   6   7        856.80       1025.45        171.66 o
   7   6   7        984.36       1127.34        144.68 o
   8   6   7        719.00        768.71        119.50 o
   9   6   7        342.07        294.22        118.67 o
  10   6   7       3308.57       3167.28        294.14 o
  11   6   7       1609.94       1392.32        187.15 o
  12   6   7       1085.45       1179.89        239.26 o
   1   7   7        543.83        784.08         99.46 o
   2   7   7        883.12        732.23         81.40 o
   3   7   7        916.39        709.22         69.11 o
   4   7   7       3618.69       3835.61        190.11 o
   5   7   7       1003.26        995.10        258.60 o
   6   7   7        474.38        597.18        123.75 o
   7   7   7       1229.38       1307.21        187.20 o
   8   7   7       1798.25       1575.70        184.29 o
   9   7   7        956.59        898.23        150.85 o
  11   7   7        578.78        563.92        179.50 o
   1   8   7       1796.70       1787.93        301.12 o
   2   8   7       2415.37       1968.90        182.98 o
   3   8   7        516.60        911.70        228.28 o
   4   8   7         21.25        109.93         78.03 o
   5   8   7        408.05        509.26        116.69 o
   6   8   7        119.33        140.78         82.94 o
   7   8   7        878.11        658.78        149.19 o
   8   8   7        207.97        129.12        131.92 o
   1   9   7         37.50        129.63         93.56 o
   2   9   7        135.95        135.65        121.98 o
   3   9   7       1076.87       1356.14        268.49 o
   4   9   7        415.88        838.34        245.17 o
   0   0   8       4811.04       5638.91        143.00 o
   2   0   8         14.38         68.23         21.22 o
   4   0   8       9859.17       9576.71        301.63 o
   6   0   8      10033.27       9856.66        193.06 o
   8   0   8      13269.12      14402.09        264.10 o
  10   0   8       3108.59       3578.67        148.13 o
  12   0   8       4401.84       4358.13        446.62 o
  14   0   8       2675.02       3649.81        460.68 o
   0   1   8       4143.27       4012.66         86.15 o
   1   1   8      31948.12      31404.53        226.64 o
   2   1   8      61683.18      61583.13        361.56 o
   3   1   8        187.38        295.12         20.19 o
   4   1   8        505.58        442.43         25.00 o
   5   1   8       1165.54       1056.40         50.95 o
   6   1   8      30248.21      29455.22        316.37 o
   7   1   8       3353.46       3142.26        126.80 o
   8   1   8       5557.00       5424.57        154.66 o
   9   1   8       1025.21       1184.21         79.50 o
  10   1   8       5157.70       5836.06        204.04 o
  11   1   8        178.57        171.93         60.76 o
  12   1   8       4606.12       4509.46        221.64 o
  13   1   8         36.28        -60.79         92.76 o
  14   1   8       4241.45       3677.54        320.89 o
   0   2   8      40131.88      40903.66        363.05 o
   1   2   8      14437.68      13392.82        136.17 o
   2   2   8       8282.38       8537.69        106.97 o
   3   2   8      12884.05      13494.61        173.57 o
   4   2   8       3526.05       3625.69        113.00 o
   5   2   8       8185.04       8332.91        154.18 o
   6   2   8       5273.29       5386.89        101.02 o
   7   2   8       9555.30       9264.90        208.17 o
   8   2   8      14519.67      15053.23        315.41 o
   9   2   8       4331.37       3885.95        178.68 o
  10   2   8        143.77         74.46         49.76 o
  11   2   8        384.06        559.20         94.35 o
  12   2   8       1079.63       1350.11        138.37 o
  13   2   8       2607.59       2560.66        262.12 o
  14   2   8        601.81        449.07        152.37 o
   0   3   8       3725.23       3956.39         89.54 o
   1   3   8      29415.72      29142.51        201.90 o
   2   3   8       4737.07       5035.19        110.46 o
   3   3   8      10456.54      10451.23        144.81 o
   4   3   8        583.52        540.01         44.36 o
   5   3   8        859.70        688.12         53.13 o
   6   3   8       5627.42       5916.75        158.97 o
   7   3   8       6374.26       6078.43        173.21 o
   8   3   8       2757.22       2913.96        142.45 o
   9   3   8       9954.80       9887.61        271.58 o
  10   3   8       2862.92       2695.41        177.92 o
  11   3   8       2369.41       2307.63        186.87 o
  12   3   8        570.60        645.31        109.55 o
  13   3   8        520.25        629.64        163.70 o
   0   4   8      16012.20      15833.50        309.96 o
   1   4   8       4366.32       4149.12         98.48 o
   2   4   8        225.69        359.53         31.27 o
   3   4   8       4347.48       4164.69        119.80 o
   4   4   8       1011.89       1283.79         67.42 o
   5   4   8       6042.06       6330.44        165.98 o
   6   4   8       3075.13       3077.55        150.41 o
   7   4   8       3427.08       3262.84        160.48 o
   8   4   8      11857.37      12018.89        303.60 o
   9   4   8       5669.10       5399.95        252.49 o
  10   4   8       1487.56       1395.63        136.11 o
  11   4   8       3480.42       3556.56        225.79 o
  12   4   8       3625.48       3819.03        240.82 o
  13   4   8       3775.66       3489.14        432.93 o
   0   5   8       6441.07       6324.11        188.80 o
   1   5   8       3225.54       3161.96         86.57 o
   2   5   8       1564.76       1487.88         62.65 o
   3   5   8      13019.41      13409.10        208.26 o
   4   5   8        913.63       1040.42         64.30 o
   5   5   8       6934.83       6919.29        145.91 o
   6   5   8       1903.54       2178.51        139.29 o
   7   5   8        699.10        777.65        114.18 o
   8   5   8       1196.63       1234.05        143.49 o
   9   5   8       1140.56       1124.73        138.96 o
  10   5   8       2817.88       2711.08        338.47 o
  11   5   8       4237.66       4492.27        261.50 o
  12   5   8       1519.03       1512.30        196.46 o
   0   6   8       1689.59       1556.81        125.18 o
   1   6   8       9641.51      10005.98        198.53 o
   2   6   8       5064.65       4907.38        190.66 o
   3   6   8       5081.53       4928.18        145.76 o
   4   6   8         85.04        222.77         77.40 o
   5   6   8        256.02        381.94         79.83 o
   6   6   8       8545.43       8159.47        336.48 o
   7   6   8       2061.30       2405.91        193.36 o
   8   6   8        682.37        536.59        182.77 o
   9   6   8       1748.41       1980.05        227.34 o
  10   6   8        340.30        527.24        107.27 o
  11   6   8        749.75        755.65        256.72 o
  12   6   8       1627.71       1691.56        283.90 o
   0   7   8      12061.98      11158.44        456.42 o
   1   7   8       2290.23       2461.88        133.51 o
   2   7   8        812.71        711.13         79.06 o
   3   7   8       1343.10       1351.32         92.56 o
   4   7   8        518.77        620.69         86.05 o
   5   7   8       3449.89       3494.36        247.28 o
   6   7   8        182.29        263.87         71.67 o
   7   7   8       1811.26       1979.95        196.14 o
   8   7   8       5230.92       4549.35        290.76 o
   9   7   8        383.66        419.42        125.51 o
   0   8   8       1867.75       1569.67        195.85 o
   1   8   8       2733.65       2896.27        218.85 o
   2   8   8       3046.10       2739.42        212.57 o
   3   8   8        980.52        728.01        123.69 o
   4   8   8        291.19        356.62         96.49 o
   5   8   8       3456.87       3122.57        233.28 o
   6   8   8       2615.88       2346.62        182.13 o
   7   8   8       1251.12       1449.59        197.98 o
   8   8   8       1498.89       1361.27        263.06 o
   0   9   8       3433.85       2335.87        385.54 o
   1   9   8       1379.68       1487.88        207.54 o
   2   9   8       1124.63       1022.23        237.50 o
   3   9   8       1321.13       1230.24        258.59 o
   4   9   8        182.26        305.37        164.08 o
   2   0   9      20816.66      20361.64        171.32 o
   4   0   9       2326.46       3503.71         99.80 o
   6   0   9       3952.18       3699.15        121.60 o
   8   0   9          5.02        208.41         71.79 o
  10   0   9       7108.26       7436.58        214.77 o
  12   0   9       3703.90       4825.28        472.93 o
  14   0   9       3458.78       3484.21        450.58 o
   1   1   9      12044.98      11936.39         97.88 o
   2   1   9       3821.58       4132.44         62.97 o
   3   1   9       1378.83       1353.73         39.71 o
   4   1   9      16444.27      16325.97        143.41 o
   5   1   9       1941.84       1878.66         49.72 o
   6   1   9       1434.75       2038.33         78.32 o
   7   1   9       8441.13       8405.56        208.80 o
   8   1   9       3354.49       3611.83        144.00 o
   9   1   9        221.76        255.03         44.49 o
  10   1   9        714.86       1067.75         93.30 o
  11   1   9        832.41        781.57         94.43 o
  12   1   9       2324.23       2391.84        168.46 o
  13   1   9         69.96         40.29         96.19 o
  14   1   9       1610.98       2076.22        254.49 o
   1   2   9       9633.81       9435.02        170.88 o
   2   2   9      11899.90      12257.44        126.06 o
   3   2   9       4990.41       4897.83         98.02 o
   4   2   9      10045.50      10131.38        159.63 o
   5   2   9       1620.22       1793.65         58.06 o
   6   2   9       1614.90       1624.04         57.15 o
   7   2   9      12414.82      12400.63        243.08 o
   8   2   9        528.46        645.21         63.92 o
   9   2   9       6890.70       7119.15        220.42 o
  10   2   9        360.55        358.83         62.57 o
  11   2   9        297.47        305.07         71.67 o
  12   2   9       2883.06       2969.53        190.76 o
  13   2   9       1815.63       2120.03        345.70 o
  14   2   9       1267.98       1406.59        298.39 o
   1   3   9      10001.57      10223.93        135.74 o
   2   3   9      15529.54      15695.43        176.83 o
   3   3   9       3593.03       3430.65         76.89 o
   4   3   9       2628.45       2563.87         91.93 o
   5   3   9       5361.84       5760.90        144.30 o
   6   3   9       8126.36       7993.27        186.35 o
   7   3   9      15343.27      15653.02        277.72 o
   8   3   9        739.67        773.23         51.78 o
   9   3   9       2442.89       2301.50        136.63 o
  10   3   9      10545.12      10350.04        339.52 o
  11   3   9       1572.35       1567.16        141.48 o
  12   3   9          2.03        127.62         93.35 o
  13   3   9       3137.14       3021.88        355.64 o
   1   4   9       1931.51       2033.81         65.37 o
   2   4   9       4259.85       4234.63         95.43 o
   3   4   9       1615.31       1491.80         65.52 o
   4   4   9      25921.48      25666.44        471.75 o
   5   4   9       3111.53       3252.69        119.78 o
   6   4   9       3351.03       3007.41        148.29 o
   7   4   9       2713.01       2908.94        151.47 o
   8   4   9         34.85        113.25         46.97 o
   9   4   9       3865.15       3361.92        205.27 o
  10   4   9       3403.03       2959.18        198.42 o
  11   4   9       1227.53       1255.16        137.38 o
  12   4   9       9234.70       9260.58        528.23 o
  13   4   9       2387.05       2620.54        396.99 o
   1   5   9        327.49        332.00         33.76 o
   2   5   9      16099.11      16078.78        196.08 o
   3   5   9       1995.21       1766.93         78.87 o
   4   5   9       9991.36       9711.26        230.66 o
   5   5   9       1951.47       1943.88         77.47 o
   6   5   9       6579.99       6421.38        235.19 o
   7   5   9        595.05        469.57         95.63 o
   8   5   9        213.38        246.39         76.10 o
   9   5   9        207.84         88.63        125.37 o
  10   5   9       6448.44       5924.28        387.51 o
  11   5   9        959.27       1151.56        140.94 o
  12   5   9       2039.01       1747.03        206.58 o
   1   6   9         86.65        223.28         41.84 o
   2   6   9       7723.85       6863.52        183.16 o
   3   6   9       3034.29       2841.81        112.54 o
   4   6   9      10293.93      10655.81        212.65 o
   5   6   9       5347.95       4891.60        162.89 o
   6   6   9       2876.32       2876.98        211.13 o
   7   6   9        673.94        789.21        153.78 o
   8   6   9       1929.33       1955.64        191.11 o
   9   6   9        708.22        858.44        177.55 o
  10   6   9       2006.02       1846.11        182.66 o
  11   6   9       1147.08       1227.82        337.73 o
  12   6   9       2365.20       1966.99        295.30 o
   1   7   9       3961.50       3467.23        159.78 o
   2   7   9        750.90        665.11         79.53 o
   3   7   9       1081.57       1250.33         91.75 o
   4   7   9       3706.64       3969.95        239.18 o
   5   7   9        212.32        274.22         92.72 o
   6   7   9        314.19        390.28         96.56 o
   7   7   9       1167.56       1203.41        160.50 o
   8   7   9        128.91        324.16        113.97 o
   9   7   9       4675.93       4979.63        318.20 o
  10   7   9       1000.94       1056.40        246.36 o
   1   8   9        600.94        630.84        107.54 o
   2   8   9       2328.18       2455.45        206.46 o
   3   8   9       3078.04       3106.19        229.81 o
   4   8   9        860.14        585.42        106.83 o
   5   8   9       2618.72       2363.70        208.76 o
   6   8   9       1101.18       1177.48        137.46 o
   7   8   9       2248.71       1658.20        278.50 o
   8   8   9        689.52        374.81        173.96 o
   1   9   9       2808.59       2759.82        378.62 o
   2   9   9        252.48        320.14        158.48 o
   3   9   9        501.03        778.36        209.05 o
   4   9   9       3814.67       3506.82        422.86 o
   5   9   9        610.51        564.72        214.36 o
   0   0  10      22846.09      22592.81        470.66 o
   2   0  10       3002.54       2829.35         64.12 o
   4   0  10       2047.14       2026.08         96.78 o
   6   0  10       2766.05       2618.74        111.52 o
   8   0  10      12048.49      11726.68        245.85 o
  10   0  10       9196.39       9141.00        241.75 o
  12   0  10       3356.51       3071.02        379.43 o
  14   0  10        707.76        863.97        234.93 o
   0   1  10        382.41        417.92         26.99 o
   1   1  10        972.45       1046.75         33.06 o
   2   1  10      14996.25      15156.23        117.34 o
   3   1  10       1673.41       1689.05         45.32 o
   4   1  10       5609.98       5992.61         90.22 o
   5   1  10        311.39        267.29         22.49 o
   6   1  10       5361.22       5784.91        138.52 o
   7   1  10        773.26        870.70         56.70 o
   8   1  10       1016.65       1086.04         83.97 o
   9   1  10        194.79        171.83         36.18 o
  10   1  10       1450.60       1415.93        104.14 o
  11   1  10        205.60        332.71        119.56 o
  12   1  10       4629.37       4655.46        233.68 o
  13   1  10         12.79         61.09        118.69 o
  14   1  10        146.18         22.81        157.41 o
   0   2  10      14485.33      14778.30        199.35 o
   1   2  10       9292.69       9584.95        113.08 o
   2   2  10       2205.76       2189.36         58.22 o
   3   2  10        636.09        794.73         48.86 o
   4   2  10       3710.67       3740.65         85.46 o
   5   2  10       2114.07       2215.29         64.88 o
   6   2  10        793.32        758.76         41.04 o
   7   2  10       2805.21       2861.10        120.59 o
   8   2  10       1814.74       1761.80         95.99 o
   9   2  10       2102.24       1861.08        118.02 o
  10   2  10       1135.79       1087.15         95.37 o
  11   2  10        596.62        600.50         95.91 o
  12   2  10        332.33        602.11        105.86 o
  13   2  10         23.89        120.58        112.35 o
   0   3  10       2174.07       2044.97         61.10 o
   1   3  10       6793.04       7410.46        117.49 o
   2   3  10       2674.10       2953.85         78.73 o
   3   3  10        689.38        747.10         38.27 o
   4   3  10        440.50        521.52         45.25 o
   5   3  10       3454.61       3357.00        102.86 o
   6   3  10       3751.97       3617.05        115.09 o
   7   3  10       1040.77       1396.24         99.62 o
   8   3  10        518.32        536.99         55.41 o
   9   3  10        898.25        835.63         87.69 o
  10   3  10        706.34        980.73        121.19 o
  11   3  10        388.33        569.15        100.02 o
  12   3  10        139.09        109.53         68.48 o
  13   3  10        216.60        264.48         96.25 o
   0   4  10       6212.79       6271.76        207.01 o
   1   4  10        856.43       1018.61         47.76 o
   2   4  10        997.28        917.83         46.60 o
   3   4  10       3265.09       3273.29        101.86 o
   4   4  10       1411.54       1437.44         65.54 o
   5   4  10        825.96        807.90         63.05 o
   6   4  10         12.77         90.34         47.94 o
   7   4  10        699.54        739.77         72.26 o
   8   4  10       4013.78       3732.71        172.98 o
   9   4  10       1780.65       2054.01        145.58 o
  10   4  10       1316.32       1144.02        133.76 o
  11   4  10       3540.50       3543.70        224.33 o
  12   4  10       4411.59       4121.99        252.88 o
  13   4  10        492.73        687.32        243.71 o
   0   5  10       3836.32       3509.43        145.62 o
   1   5  10       8367.91       8368.68        140.81 o
   2   5  10       5668.07       5596.20        117.91 o
   3   5  10        203.74        312.81         33.95 o
   4   5  10        627.21        767.80        103.58 o
   5   5  10        124.90        183.18         29.09 o
   6   5  10      13295.32      13233.25        333.22 o
   7   5  10       1850.23       2113.50        172.02 o
   8   5  10       1442.25       1503.15        155.04 o
   9   5  10       1996.94       2056.82        171.64 o
  10   5  10         17.04         42.20         67.15 o
  11   5  10        120.88        240.96        118.60 o
  12   5  10       1783.27       2172.18        234.55 o
   0   6  10      18152.62      18237.90        428.06 o
   1   6  10       8186.99       8335.72        184.21 o
   2   6  10       3127.63       2821.01        118.24 o
   3   6  10       1406.49       1310.22         77.84 o
   4   6  10        521.05        497.90         53.63 o
   5   6  10       2813.65       2676.41        132.84 o
   6   6  10       1955.04       1840.38        273.82 o
   7   6  10       1590.07       1777.48        172.86 o
   8   6  10       6348.91       6104.96        315.82 o
   9   6  10       2684.91       2895.67        298.04 o
  10   6  10       2341.21       2603.56        211.68 o
  11   6  10        170.95        200.87        152.44 o
  12   6  10       2793.38       1833.85        291.59 o
   0   7  10      11570.27      12201.27        544.07 o
   1   7  10       5957.95       5490.69        198.61 o
   2   7  10       4360.31       4237.75        172.81 o
   3   7  10       2651.90       2552.01        151.98 o
   4   7  10         38.89        148.82         72.30 o
   5   7  10       3348.89       3097.65        219.31 o
   6   7  10       7057.32       6770.97        372.60 o
   7   7  10       3476.12       3421.71        247.63 o
   8   7  10       5787.75       5953.22        329.21 o
   9   7  10       1498.16       1309.52        438.14 o
  10   7  10        586.74        418.02        195.39 o
   0   8  10       3768.76       3470.75        294.64 o
   1   8  10       7192.45       6188.96        271.96 o
   2   8  10       2732.26       2906.32        244.82 o
   3   8  10       1325.56       1342.78        156.12 o
   4   8  10         53.38         -7.44         71.78 o
   5   8  10        169.64        275.13         98.12 o
   6   8  10       4980.85       4894.72        259.35 o
   7   8  10       3602.62       3106.89        380.84 o
   8   8  10       1363.81       1075.39        245.19 o
   9   8  10       1475.63       1512.00        292.94 o
   0   9  10       5352.45       5588.87        517.61 o
   1   9  10        551.31        652.15        200.10 o
   2   9  10         60.61         -9.45        119.06 o
   3   9  10       3120.25       2762.03        362.59 o
   4   9  10        677.73       1060.82        258.15 o
   5   9  10       8269.17       8036.78        619.04 o
   2   0  11      61494.22      60734.04        735.67 o
   4   0  11      18685.19      18497.35        420.60 o
   6   0  11      21164.09      22122.74        300.33 o
   8   0  11        809.65       1227.12        135.20 o
  10   0  11      14637.13      15221.04        384.49 o
  12   0  11       9373.75       8833.22        361.96 o
  14   0  11       4021.03       4090.74        497.17 o
   1   1  11        337.27        302.66         19.09 o
   2   1  11       4526.32       4831.21         79.88 o
   3   1  11       4242.58       4447.06         73.02 o
   4   1  11      26638.25      26464.09        191.52 o
   5   1  11       1018.63        938.43         41.06 o
   6   1  11      15085.91      15230.89        211.45 o
   7   1  11       5707.60       5498.03        135.14 o
   8   1  11       1115.36       1254.75         92.59 o
   9   1  11       1287.93       1364.68         86.74 o
  10   1  11       3263.99       3553.04        160.92 o
  11   1  11        655.60        740.07         98.83 o
  12   1  11       7789.24       7840.53        303.52 o
  13   1  11         66.83         85.61        117.73 o
  14   1  11       2591.97       2259.50        588.72 o
   1   2  11      32209.14      31892.98        213.28 o
   2   2  11      10632.16      10673.20        118.33 o
   3   2  11       6415.62       7011.33        102.60 o
   4   2  11      11336.65      11202.55        149.37 o
   5   2  11        859.67        788.30         40.44 o
   6   2  11        822.89        813.63         43.63 o
   7   2  11        386.50        413.29         52.08 o
   8   2  11       3348.01       3007.61        139.14 o
   9   2  11      16479.06      15948.65        331.83 o
  10   2  11       1288.52       1302.89        106.04 o
  11   2  11       4268.19       4220.97        221.80 o
  12   2  11       5260.22       4994.20        252.31 o
  13   2  11        816.56        782.48        174.29 o
   1   3  11       4235.77       4141.38         89.70 o
   2   3  11       8609.57       8920.94        136.79 o
   3   3  11       7985.22       8375.61        121.82 o
   4   3  11       1463.51       1565.65         82.13 o
   5   3  11       6064.16       6156.60        138.49 o
   6   3  11       2856.83       3120.56        113.90 o
   7   3  11      12859.16      12258.14        196.76 o
   8   3  11        408.90        294.82         38.20 o
   9   3  11       1268.68       1396.74        106.19 o
  10   3  11       3256.49       3266.16        196.17 o
  11   3  11       2723.31       2958.78        199.68 o
  12   3  11        231.94        241.26         78.67 o
  13   3  11       1438.11       1399.35        148.95 o
   1   4  11       4917.48       4647.22        123.73 o
   2   4  11       8068.77       8370.49        134.22 o
   3   4  11       2729.73       2869.85         88.33 o
   4   4  11       8747.16       8687.21        175.21 o
   5   4  11       2119.30       2277.09        114.11 o
   6   4  11       6561.54       6697.31        218.38 o
   7   4  11        620.95        688.32         87.61 o
   8   4  11        813.45       1007.06         96.58 o
   9   4  11       5374.69       5181.50        163.18 o
  10   4  11       4578.38       4732.23        251.41 o
  11   4  11       1656.85       1958.55        234.16 o
  12   4  11       3250.18       4003.72        249.87 o
  13   4  11       1446.52       1587.96        256.35 o
   1   5  11       3099.27       3270.68         89.36 o
   2   5  11       7982.33       7838.22        138.68 o
   3   5  11       6014.02       6133.09        166.04 o
   4   5  11      16425.24      16967.47        256.79 o
   5   5  11       4086.76       4152.94        117.20 o
   6   5  11       1924.48       2094.51        138.18 o
   7   5  11       1790.23       1452.01        170.15 o
   8   5  11        566.26        612.05         89.03 o
   9   5  11        834.16        803.68        118.65 o
  10   5  11       6335.37       6126.66        357.09 o
  11   5  11       1361.19       1216.27        149.90 o
  12   5  11       2479.75       2286.53        306.46 o
   1   6  11        786.97        907.38         65.32 o
   2   6  11       4837.56       5356.44        142.77 o
   3   6  11        159.39        186.10         39.19 o
   4   6  11       4145.58       3913.78        129.62 o
   5   6  11       5594.77       6075.51        164.71 o
   6   6  11       4608.77       5233.05        281.04 o
   7   6  11        241.68        448.87        106.76 o
   8   6  11        180.03        271.71         92.11 o
   9   6  11        644.07        755.85        108.57 o
  10   6  11       5536.80       5265.10        425.76 o
  11   6  11       1325.55       1250.43        261.81 o
  12   6  11         63.01         71.65        135.97 o
   1   7  11       2497.00       2657.82        145.42 o
   2   7  11       1106.55       1099.00         94.64 o
   3   7  11       1550.05       1646.64        159.84 o
   4   7  11       6408.07       6312.26        307.48 o
   5   7  11       1742.84       1463.06        156.17 o
   6   7  11        179.93        141.38         71.09 o
   7   7  11       3877.44       4645.82        293.21 o
   8   7  11       1338.13       1757.48        196.73 o
   9   7  11       1023.80        640.59        319.61 o
  10   7  11       2143.02       1609.47        291.33 o
   1   8  11       2267.56       2252.37        170.55 o
   2   8  11       2979.69       2804.93        362.88 o
   3   8  11       2404.80       2281.61        259.67 o
   4   8  11         83.03         58.38         75.22 o
   5   8  11       2207.90       2367.82        203.94 o
   6   8  11       1454.19       1206.92        140.73 o
   7   8  11        431.45         43.71        117.98 o
   8   8  11        355.64        446.55        166.04 o
   9   8  11       1335.13       1411.21        298.36 o
   1   9  11       1575.36       1281.28        266.65 o
   2   9  11        103.80        -86.32        115.34 o
   3   9  11       1200.71       1120.41        267.52 o
   4   9  11       3275.10       2555.13        347.38 o
   5   9  11        842.99        688.52        236.72 o
   0   0  12      49195.84      49418.04       1001.15 o
   2   0  12      11758.08      12041.30        184.12 o
   4   0  12       2257.45       3017.76        695.03 o
   6   0  12      11493.85      11346.65        425.60 o
   8   0  12      27672.24      26471.32        446.02 o
  10   0  12       1201.77       1606.65        130.98 o
  12   0  12       7687.53       8015.07        356.08 o
  14   0  12       6974.14       6641.75        624.03 o
   0   1  12       1126.28       1295.35         47.99 o
   1   1  12       7235.08       7104.08         90.95 o
   2   1  12      18062.79      18266.03        173.23 o
   3   1  12       2827.96       2680.13         54.58 o
   4   1  12        149.62        115.96         20.88 o
   5   1  12        907.20        957.62         42.89 o
   6   1  12      23424.06      24094.76        313.78 o
   7   1  12       2452.15       2463.99         92.92 o
   8   1  12       8343.83       8447.16        230.29 o
   9   1  12        329.86        435.20         62.47 o
  10   1  12       2131.84       2367.22        139.34 o
  11   1  12       1815.21       1823.30        147.30 o
  12   1  12       3225.93       3331.37        207.44 o
  13   1  12        160.38         80.19         81.20 o
   0   2  12      57393.92      57199.79        367.08 o
   1   2  12      22386.34      22347.02        158.04 o
   2   2  12       9099.39       9096.49        110.12 o
   3   2  12      11638.14      11979.40        134.78 o
   4   2  12       4989.91       5164.72        201.58 o
   5   2  12       7958.16       8029.24        125.38 o
   6   2  12       1840.59       1814.35         64.79 o
   7   2  12       3529.11       3886.45        158.67 o
   8   2  12      13851.05      13390.31        473.16 o
   9   2  12       4409.09       4573.57        179.70 o
  10   2  12        775.29        939.73         88.54 o
  11   2  12         46.76        197.05         77.07 o
  12   2  12        998.94       1153.36        140.26 o
  13   2  12       1643.30       1726.13        163.42 o
   0   3  12       3958.98       3968.65         80.78 o
   1   3  12      22769.34      22907.83        211.16 o
   2   3  12      15581.12      16183.28        185.73 o
   3   3  12      10493.50      10482.28        158.32 o
   4   3  12        954.74        866.18         52.34 o
   5   3  12       9953.66       9907.60        211.85 o
   6   3  12      11202.12      10788.25        209.60 o
   7   3  12       7618.35       7237.92        157.53 o
   8   3  12       1368.84       1359.16         96.40 o
   9   3  12       2454.69       2617.63        146.52 o
  10   3  12       3103.10       2714.50        186.38 o
  11   3  12       3589.79       3144.37        203.69 o
  12   3  12       1425.91       1606.85        217.11 o
  13   3  12       1232.94       1479.64        161.35 o
   0   4  12      20608.66      20462.43        712.73 o
   1   4  12      19333.36      19201.14        199.08 o
   2   4  12       1677.09       1806.42         81.67 o
   3   4  12       2053.07       1979.85         75.22 o
   4   4  12        438.58        530.76         58.74 o
   5   4  12       5336.25       5695.78        204.26 o
   6   4  12       8129.22       8013.56        211.32 o
   7   4  12      13212.67      13012.28        280.34 o
   8   4  12       4538.86       4381.04        143.36 o
   9   4  12       4409.55       4520.61        152.02 o
  10   4  12        326.98        427.46         97.46 o
  11   4  12        439.55        558.90        108.66 o
  12   4  12        873.31        996.91        145.52 o
  13   4  12       2572.61       2615.42        325.48 o
   0   5  12      11650.08      11439.39        263.00 o
   1   5  12       4688.78       4756.35        106.55 o
   2   5  12       1647.10       1660.41         65.87 o
   3   5  12       5097.81       5004.04        114.45 o
   4   5  12       2155.26       2395.26        114.53 o
   5   5  12       8297.70       8525.54        260.75 o
   6   5  12        623.49        582.51         80.64 o
   7   5  12       2772.81       2596.53        155.12 o
   8   5  12       3939.03       4066.22        204.25 o
   9   5  12        697.11        704.90        112.88 o
  10   5  12       3483.07       3508.83        231.08 o
  11   5  12       2033.74       1918.46        181.27 o
  12   5  12       3831.57       4061.20        409.20 o
   0   6  12        126.87        139.07         65.34 o
   1   6  12       1244.44       1012.59         67.91 o
   2   6  12       7186.51       7685.48        170.46 o
   3   6  12        471.58        303.46         55.21 o
   4   6  12         45.45         47.23         33.15 o
   5   6  12        289.77        414.90         86.44 o
   6   6  12       8548.07       8277.84        347.77 o
   7   6  12       4697.38       4409.58        262.79 o
   8   6  12        307.47        327.18         82.70 o
   9   6  12       2335.72       2702.14        186.59 o
  10   6  12       1481.92       1418.04        162.67 o
  11   6  12       1669.50       1832.34        301.41 o
  12   6  12        252.01        268.09        166.50 o
   0   7  12       5248.75       5159.09        335.41 o
   1   7  12       1465.42       1270.73        125.01 o
   2   7  12       2134.39       2142.34        128.28 o
   3   7  12       1377.70       1552.59        162.00 o
   4   7  12        363.50        632.05        142.54 o
   5   7  12        589.15        689.73        100.03 o
   6   7  12       1633.86       1666.64        150.02 o
   7   7  12        127.09        -28.24         97.47 o
   8   7  12       2845.53       3237.12        254.53 o
   9   7  12         20.41        -20.90         98.11 o
   0   8  12       3896.08       4202.58        326.00 o
   1   8  12        435.36        221.47         83.96 o
   2   8  12       1647.05       2053.51        196.95 o
   3   8  12        577.88        768.81        130.27 o
   4   8  12         91.65         66.82         71.38 o
   5   8  12       3229.49       3724.97        278.99 o
   6   8  12       1967.02       2214.18        267.08 o
   7   8  12        275.04        212.73        157.00 o
   8   8  12       1818.50       1624.64        294.59 o
   0   9  12       1945.87       1701.01        296.10 o
   1   9  12        790.19        934.61        243.69 o
   2   9  12        607.74        640.49        189.92 o
   3   9  12       1124.03       1179.59        248.37 o
   4   9  12        159.04        446.66        203.02 o
   5   9  12        261.12        602.91        212.58 o
   2   0  13       4420.68       4327.58         85.56 o
   4   0  13     144736.55     142048.38       1259.44 o
   6   0  13       4745.99       4914.01        223.16 o
   8   0  13      10904.05      11750.60        679.33 o
  10   0  13       1331.84       1272.34        140.09 o
  12   0  13      21578.32      22122.44        597.18 o
   1   1  13       7613.32       7710.30        103.30 o
   2   1  13      42615.40      42613.00        249.02 o
   3   1  13       6626.24       6605.37         83.71 o
   4   1  13       1075.04       1074.99         63.88 o
   5   1  13        660.99        634.66         37.13 o
   6   1  13      37555.91      36424.45        425.58 o
   7   1  13       1138.48       1399.45         72.41 o
   8   1  13        269.43        374.51         52.31 o
   9   1  13       4835.18       4645.21        178.79 o
  10   1  13      27996.67      27675.53        452.86 o
  11   1  13        610.19        676.06        167.63 o
  12   1  13       1559.01       1819.58        154.19 o
  13   1  13        239.09        164.59         77.24 o
   1   2  13        731.29        811.31         41.20 o
   2   2  13       3295.03       3229.58         66.59 o
   3   2  13      29812.39      29875.65        289.89 o
   4   2  13      42674.65      43395.88        294.96 o
   5   2  13      11584.52      11649.21        162.99 o
   6   2  13        240.87        278.95         30.28 o
   7   2  13       9397.04       9192.65        141.20 o
   8   2  13       3033.89       3403.32        185.58 o
   9   2  13       1610.95       1667.55        114.40 o
  10   2  13        657.16        837.44         86.14 o
  11   2  13       4385.26       4410.48        237.32 o
  12   2  13       7297.94       7322.73        312.60 o
  13   2  13        805.31       1040.22        136.27 o
   1   3  13      32871.46      33594.49        257.21 o
   2   3  13      13711.82      13935.34        155.51 o
   3   3  13      17294.25      17097.70        310.84 o
   4   3  13       7014.18       6482.88        146.59 o
   5   3  13       3270.57       3333.89         92.32 o
   6   3  13        987.81       1069.06         56.61 o
   7   3  13       4140.02       4504.84        125.93 o
   8   3  13         87.90        108.32         27.62 o
   9   3  13      13876.79      13080.81        317.05 o
  10   3  13       5866.09       5436.03        260.48 o
  11   3  13       2109.79       1873.44        172.31 o
  12   3  13        538.36        679.88        116.13 o
  13   3  13        272.94        480.22        194.58 o
   1   4  13       1093.68       1268.32         55.28 o
   2   4  13       2121.46       2042.96         73.83 o
   3   4  13      18170.41      18452.13        323.97 o
   4   4  13         90.45        190.62         41.07 o
   5   4  13      10251.46      10058.03        238.12 o
   6   4  13       2481.42       2396.06        118.03 o
   7   4  13       6739.74       6907.33        170.30 o
   8   4  13        348.84        317.53         49.10 o
   9   4  13        116.72        164.69         72.10 o
  10   4  13       1691.34       1685.13        156.52 o
  11   4  13       7555.06       7073.23        353.30 o
  12   4  13        260.35         81.69         64.72 o
  13   4  13       1792.91       2533.83        328.17 o
   1   5  13      11974.98      11736.63        165.47 o
   2   5  13        932.79        946.67         51.27 o
   3   5  13       4806.63       5067.75        122.17 o
   4   5  13       3297.56       2821.81        115.83 o
   5   5  13       1251.06       1326.70        109.32 o
   6   5  13       1263.05       1328.81        109.53 o
   7   5  13       3621.31       3214.01        154.18 o
   8   5  13       2379.84       2341.10        159.89 o
   9   5  13       4076.07       3737.94        233.50 o
  10   5  13       1858.69       1700.10        167.56 o
  11   5  13       1056.09       1147.64        146.96 o
  12   5  13        432.90        714.95        203.54 o
   1   6  13        722.37        644.41         65.20 o
   2   6  13       1541.26       1654.88         82.07 o
   3   6  13       1559.79       1434.32         87.72 o
   4   6  13       1536.44       1522.55         83.67 o
   5   6  13       2295.93       2342.50        147.09 o
   6   6  13         58.72        158.16         78.31 o
   7   6  13        141.92        193.33        114.68 o
   8   6  13         95.24        243.27         81.98 o
   9   6  13       1072.58       1165.82        135.79 o
  10   6  13       2188.09       2063.56        190.68 o
  11   6  13       1241.24       1193.56        261.35 o
  12   6  13        313.41        318.74        164.84 o
   1   7  13         22.71        101.59         67.03 o
   2   7  13       3165.57       2921.80        150.87 o
   3   7  13        282.51        350.99         86.45 o
   4   7  13       3660.76       3902.93        250.84 o
   5   7  13        246.49        199.86         65.18 o
   6   7  13        679.40        620.19        135.95 o
   7   7  13       1239.23       1299.47        158.50 o
   8   7  13       1647.67       1641.82        186.26 o
   9   7  13         10.16         23.41        135.42 o
   1   8  13          9.10        -31.95         65.40 o
   2   8  13       1104.08       1198.98        164.32 o
   3   8  13        119.52         43.31         80.49 o
   4   8  13        765.79        472.58         95.47 o
   5   8  13        185.04         58.98         78.94 o
   6   8  13        330.50        255.73        135.55 o
   7   8  13       1586.69       1476.02        272.71 o
   8   8  13        108.20        420.93        219.42 o
   1   9  13       1384.34       1586.66        310.45 o
   2   9  13        156.97         95.26        154.61 o
   3   9  13        473.11        320.35        181.42 o
   4   9  13       1421.16       1617.40        305.02 o
   5   9  13        201.01         35.17        131.77 o
   0   0  14      48628.35      49137.08        569.61 o
   2   0  14       3310.46       3274.20         72.03 o
   4   0  14       3632.14       3867.06        337.05 o
   6   0  14      11670.50      11743.86        538.57 o
   8   0  14      57323.40      55251.69        822.96 o
  10   0  14       1479.16       1803.00        173.93 o
  12   0  14       5815.41       5718.39        313.45 o
   0   1  14       2821.35       2701.94         74.42 o
   1   1  14       2193.03       1977.94         42.20 o
   2   1  14      79580.05      78387.72        682.55 o
   3   1  14       6821.69       7007.31        108.41 o
   4   1  14        221.57        162.38         19.30 o
   5   1  14       5593.63       5197.38        157.76 o
   6   1  14      36581.04      35361.72        462.45 o
   7   1  14        170.65        277.64         37.45 o
   8   1  14        795.49        859.35         69.47 o
   9   1  14        480.63        439.62         66.39 o
  10   1  14      10680.82      10533.62        282.06 o
  11   1  14       1111.62       1317.96        127.12 o
  12   1  14       2164.37       2380.99        184.88 o
  13   1  14       2057.85       2006.98        200.96 o
   0   2  14      21544.99      22383.90        209.13 o
   1   2  14      10392.53      10055.01         97.70 o
   2   2  14        232.66        273.12         21.52 o
   3   2  14      16774.53      16292.71        216.32 o
   4   2  14         28.72        183.99         64.56 o
   5   2  14       5427.04       5333.23        108.27 o
   6   2  14       2897.14       3037.25         92.28 o
   7   2  14       4852.90       4729.92        103.97 o
   8   2  14      25485.35      24184.29        479.89 o
   9   2  14       4630.23       4774.34        219.21 o
  10   2  14         47.34         26.23         40.02 o
  11   2  14       6864.25       6991.43        414.53 o
  12   2  14       1507.45       1524.96        155.48 o
  13   2  14        235.94        408.97         98.88 o
   0   3  14       2874.65       3097.04        101.54 o
   1   3  14      11874.33      11520.99        138.06 o
   2   3  14       3832.00       4227.30         94.78 o
   3   3  14      16786.28      16601.50        255.84 o
   4   3  14         40.59        114.65         22.46 o
   5   3  14      14956.11      14618.33        333.93 o
   6   3  14       5964.57       6213.98        136.33 o
   7   3  14       2660.99       2419.27         94.55 o
   8   3  14        882.79        962.24         59.88 o
   9   3  14        193.66        263.67         72.97 o
  10   3  14        334.34        445.55         80.99 o
  11   3  14       3479.31       3319.01        213.30 o
  12   3  14        227.15        112.54         74.23 o
  13   3  14       5329.38       4594.57        401.92 o
   0   4  14       1810.22       2069.99        126.81 o
   1   4  14       7030.14       6713.59        118.63 o
   2   4  14        410.40        541.21         40.90 o
   3   4  14       6655.45       6558.75        128.87 o
   4   4  14        837.45        855.23         66.84 o
   5   4  14       5911.82       6101.14        189.33 o
   6   4  14       1229.81       1203.81         84.58 o
   7   4  14       3997.51       3839.02        128.60 o
   8   4  14        636.57        900.04         65.09 o
   9   4  14       4291.91       3957.80        132.72 o
  10   4  14        324.80        446.96        103.75 o
  11   4  14       3448.68       3204.16        222.78 o
  12   4  14       1423.47       1216.77        154.69 o
  13   4  14       3126.97       3150.10        359.30 o
   0   5  14       4811.86       5195.77        182.03 o
   1   5  14       5730.53       5790.34        117.58 o
   2   5  14       2028.44       2157.51         81.69 o
   3   5  14       7061.45       7121.66        143.78 o
   4   5  14        246.76        202.48         33.29 o
   5   5  14       3170.14       3349.96        164.52 o
   6   5  14       1290.02       1433.42        104.02 o
   7   5  14       2254.60       2050.09        125.32 o
   8   5  14       2187.77       2260.00        123.60 o
   9   5  14       3911.95       3646.80        361.73 o
  10   5  14       1396.44       1347.40        152.15 o
  11   5  14       1583.27       1465.87        164.80 o
  12   5  14       2756.13       2609.59        345.18 o
   0   6  14         96.73         78.98         43.70 o
   1   6  14       3791.40       3650.21        140.43 o
   2   6  14       2892.82       2787.75        104.33 o
   3   6  14        868.89        817.95         70.95 o
   4   6  14        539.14        512.07         52.39 o
   5   6  14        154.83         92.85         60.12 o
   6   6  14       6284.37       6067.98        355.25 o
   7   6  14       3689.95       3669.71        203.31 o
   8   6  14        985.12       1139.30        124.39 o
   9   6  14       2429.48       2388.02        177.36 o
  10   6  14         46.94         99.18         78.58 o
  11   6  14        760.65        669.53        202.38 o
   0   7  14       7185.85       6567.49        381.10 o
   1   7  14       1896.64       1991.91        156.33 o
   2   7  14       1011.47       1035.60        114.69 o
   3   7  14       1267.17       1407.29        154.04 o
   4   7  14        210.91        303.67         99.77 o
   5   7  14        221.21        369.18         89.53 o
   6   7  14         53.71        148.62         70.57 o
   7   7  14        988.72       1099.20        155.45 o
   8   7  14       2822.85       2578.84        188.48 o
   9   7  14       1308.10       1318.96        210.57 o
   0   8  14       1303.27       1466.88        211.23 o
   1   8  14       2240.50       2619.24        187.68 o
   2   8  14       1613.18       1671.36        178.40 o
   3   8  14        703.13        445.75        154.13 o
   4   8  14        677.30        728.01        118.89 o
   5   8  14       1766.11       1768.63        163.38 o
   6   8  14       2469.71       1747.93        319.66 o
   7   8  14       1107.21       1122.72        257.50 o
   8   8  14        897.15        880.75        264.56 o
   0   9  14        540.39       -110.73        155.57 o
   1   9  14       1539.13       1944.78        340.09 o
   2   9  14        177.37        155.75        134.56 o
   3   9  14        434.49        286.98        172.30 o
   4   9  14         13.76        191.73        185.35 o
   5   9  14        102.82       -118.47        136.72 o
   2   0  15      13753.14      13915.44        150.28 o
   4   0  15       8641.35       9664.53        528.14 o
   6   0  15        666.86        700.98         95.08 o
   8   0  15       7732.69       8044.21        326.51 o
  10   0  15      13425.91      13546.36        451.21 o
  12   0  15       3336.58       3941.12        264.31 o
   1   1  15       1675.69       1776.87         42.17 o
   2   1  15       6719.84       6817.90        144.52 o
   3   1  15       1874.82       1833.55         58.04 o
   4   1  15       4404.30       4172.33         77.96 o
   5   1  15       2578.51       2454.04         71.01 o
   6   1  15       4144.05       5101.11        127.38 o
   7   1  15        572.77        521.82         47.23 o
   8   1  15         84.66        105.61         48.36 o
   9   1  15       1798.43       1632.28        109.06 o
  10   1  15       1221.42       1272.74        105.92 o
  11   1  15        491.82        447.46         87.22 o
  12   1  15        382.25        396.01         94.98 o
  13   1  15        867.66        921.85        125.13 o
   1   2  15       8120.11       8414.10         93.31 o
   2   2  15       1241.42       1186.93         40.53 o
   3   2  15      14753.03      14631.90        171.15 o
   4   2  15      19118.90      19671.41        199.61 o
   5   2  15       1662.24       1498.03         57.07 o
   6   2  15        390.25        399.53         33.35 o
   7   2  15       1142.72       1233.45         63.10 o
   8   2  15        161.93        308.09        103.65 o
   9   2  15       2216.79       2184.24        128.61 o
  10   2  15       2780.09       2896.37        154.46 o
  11   2  15        130.57        198.06         80.22 o
  12   2  15       6103.70       6028.89        290.31 o
  13   2  15        499.36        534.48        103.95 o
   1   3  15       1668.55       1809.13         56.86 o
   2   3  15      27524.05      27781.95        254.95 o
   3   3  15      19313.80      18720.73        255.16 o
   4   3  15       1292.32       1460.55         60.49 o
   5   3  15       5258.55       5254.55        117.15 o
   6   3  15       5792.31       5692.87        132.20 o
   7   3  15       4334.16       4256.64        143.02 o
   8   3  15       1666.57       1722.61         79.28 o
   9   3  15        103.07        177.46         54.63 o
  10   3  15       6514.96       6561.86        238.63 o
  11   3  15        657.03        736.15        117.22 o
  12   3  15         53.38         19.80         71.29 o
  13   3  15        472.43        381.74        145.45 o
   1   4  15       4569.51       4591.75         98.80 o
   2   4  15        986.71       1046.05         54.69 o
   3   4  15       1464.61       1337.65         58.38 o
   4   4  15      15464.55      15066.19        326.98 o
   5   4  15       3204.63       3372.27        140.53 o
   6   4  15        159.18        111.54         44.73 o
   7   4  15       1948.62       2018.94         95.97 o
   8   4  15       1182.28       1323.28        119.79 o
   9   4  15       7595.86       7371.27        262.47 o
  10   4  15       3936.24       4023.41        241.17 o
  11   4  15        782.19        846.38        132.20 o
  12   4  15       4096.74       4126.01        259.32 o
  13   4  15       1973.45       2325.32        314.93 o
   1   5  15      10905.38      11402.21        161.54 o
   2   5  15      13209.24      13083.33        192.51 o
   3   5  15       2050.39       1970.61         83.66 o
   4   5  15       2202.95       2230.46        100.28 o
   5   5  15        730.08        659.08         68.73 o
   6   5  15       2396.51       2398.97        130.05 o
   7   5  15       3955.03       4118.47        173.49 o
   8   5  15       1567.40       1319.06         99.57 o
   9   5  15       3948.47       3624.39        232.29 o
  10   5  15       2922.30       2625.97        206.52 o
  11   5  15        884.42       1331.42        158.19 o
  12   5  15        978.83       1254.85        241.56 o
  13   5  15         89.27        196.45        167.40 o
   1   6  15         52.98         80.79         42.77 o
   2   6  15       4131.08       3915.49        121.55 o
   3   6  15       8631.07       8896.32        212.55 o
   4   6  15       2099.03       1860.07        104.78 o
   5   6  15       3470.69       3853.19        187.41 o
   6   6  15        506.52        690.73        117.78 o
   7   6  15       2454.07       2298.49        167.32 o
   8   6  15       1633.58       1572.29        144.82 o
   9   6  15       1067.54       1021.83        126.60 o
  10   6  15       3734.08       3424.02        292.64 o
  11   6  15       1091.64        735.95        212.70 o
   1   7  15       1622.56       1687.14        144.14 o
   2   7  15        228.64         91.14         57.66 o
   3   7  15       2443.19       2693.90        212.10 o
   4   7  15       7618.55       7401.31        342.77 o
   5   7  15       2244.93       2554.02        183.00 o
   6   7  15       1200.56       1201.70        135.83 o
   7   7  15        438.20        440.93        100.43 o
   8   7  15        180.86        172.53        105.81 o
   9   7  15       2918.11       2870.85        448.71 o
   1   8  15       1206.81       1059.71        132.40 o
   2   8  15       2183.37       2283.22        179.89 o
   3   8  15       3091.80       3423.22        252.43 o
   4   8  15       1233.59       1267.92        166.57 o
   5   8  15       2240.98       2172.88        202.12 o
   6   8  15        913.40       1214.06        203.82 o
   7   8  15       1990.23       1835.86        338.85 o
   1   9  15        582.60        567.14        164.65 o
   2   9  15        816.09        530.86        230.23 o
   3   9  15        865.05       1195.27        293.05 o
   4   9  15       2833.91       2537.74        383.26 o
   0   0  16       9378.12       9554.10        220.24 o
   2   0  16       1990.25       1881.48         70.40 o
   4   0  16        220.72        405.46        113.79 o
   6   0  16       1575.57       1584.34        235.06 o
   8   0  16       3321.76       3995.58        229.80 o
  10   0  16       8282.33       7778.23        349.55 o
  12   0  16        354.74        194.44        114.77 o
   0   1  16       9467.06       9361.87        131.86 o
   1   1  16       3053.25       3032.83         56.03 o
   2   1  16       1368.84       1794.06         58.46 o
   3   1  16       5618.12       5571.38        107.89 o
   4   1  16       1218.70       1165.22         52.95 o
   5   1  16       4168.81       4013.87         90.75 o
   6   1  16       2024.65       2486.20         89.68 o
   7   1  16        888.42        988.57         63.94 o
   8   1  16       3933.93       3561.18        157.67 o
   9   1  16       4382.98       4192.83        171.08 o
  10   1  16        288.14        388.98         63.39 o
  11   1  16       1936.76       1897.56        174.70 o
  12   1  16       2229.16       2241.01        236.09 o
  13   1  16       1152.04       1074.18        135.57 o
   0   2  16       2430.53       2671.09        112.56 o
   1   2  16       5947.28       5965.18         74.75 o
   2   2  16         90.42        112.24         20.98 o
   3   2  16      14128.03      13954.53        153.00 o
   4   2  16       1304.53       1462.96         69.56 o
   5   2  16       5987.57       5863.99        112.04 o
   6   2  16        583.83        607.23         40.22 o
   7   2  16        404.85        343.26         38.15 o
   8   2  16       7360.44       7040.77        266.89 o
   9   2  16       3603.78       3597.66        164.00 o
  10   2  16       1708.16       1652.27        121.22 o
  11   2  16       9213.73       8896.52        341.48 o
  12   2  16        248.78        349.08        126.86 o
  13   2  16       2012.72       2073.71        184.04 o
   0   3  16       2116.34       1968.40         84.59 o
   1   3  16        894.84        931.49         39.79 o
   2   3  16      11088.76      11484.11        238.76 o
   3   3  16       8673.33       8982.04        144.49 o
   4   3  16        735.48        803.78         43.96 o
   5   3  16       8119.86       8010.05        162.02 o
   6   3  16       7384.11       7356.49        150.15 o
   7   3  16        258.87        289.70         40.39 o
   8   3  16       2709.34       2690.48        111.29 o
   9   3  16       3239.48       3095.44        158.83 o
  10   3  16       1218.44       1299.07        143.73 o
  11   3  16       3853.21       3766.67        232.94 o
  12   3  16        600.68        854.42        129.12 o
  13   3  16        924.35        888.49        201.27 o
   0   4  16      16510.53      16390.48        614.42 o
   1   4  16       1234.80       1479.24         77.86 o
   2   4  16       2416.41       2281.51         71.51 o
   3   4  16       2960.25       3024.49         99.82 o
   4   4  16        185.64        264.68         37.01 o
   5   4  16        660.55        695.66         64.39 o
   6   4  16        344.29        317.43         47.14 o
   7   4  16        207.12        286.08         50.95 o
   8   4  16      10271.95       9761.70        226.77 o
   9   4  16       2466.67       2698.02        194.75 o
  10   4  16       2161.46       1984.07        290.41 o
  11   4  16       4798.44       4314.52        258.31 o
  12   4  16       2071.01       1842.79        237.43 o
  13   4  16        216.49        110.63        118.74 o
   0   5  16       3129.71       2748.76        135.74 o
   1   5  16         91.17        315.52         32.06 o
   2   5  16       9217.65       9409.80        164.13 o
   3   5  16        750.66        656.67         50.95 o
   4   5  16        132.71        208.31         56.50 o
   5   5  16        123.98        212.22         45.41 o
   6   5  16      13907.15      12646.72        290.93 o
   7   5  16       1192.75        924.96         74.02 o
   8   5  16       3318.34       3067.50        145.38 o
   9   5  16        292.78        322.86         80.88 o
  10   5  16       1187.60       1264.70        163.47 o
  11   5  16        121.10        158.97        211.60 o
  12   5  16         23.53        386.77        177.43 o
   0   6  16      14509.36      14544.58        335.16 o
   1   6  16       4715.73       4102.59        150.76 o
   2   6  16       1588.41       1493.81         77.40 o
   3   6  16        718.87        668.43         66.31 o
   4   6  16        457.83        490.06         61.23 o
   5   6  16        750.93        856.53        117.21 o
   6   6  16        986.48       1023.94        107.73 o
   7   6  16       1685.30       1477.33        136.00 o
   8   6  16       6207.14       6233.07        279.74 o
   9   6  16       1258.67       1138.39        135.22 o
  10   6  16       1233.77       1446.08        284.06 o
  11   6  16        536.83        621.10        188.83 o
   0   7  16       4617.56       5261.39        344.22 o
   1   7  16       1928.90       2002.16        161.40 o
   2   7  16       3269.17       3608.51        209.81 o
   3   7  16       2876.09       2974.65        223.60 o
   4   7  16         56.06        258.05         86.87 o
   5   7  16       4465.80       4391.79        234.13 o
   6   7  16       3714.02       3578.47        217.23 o
   7   7  16       1597.78       1703.72        181.19 o
   8   7  16       2239.79       2317.38        209.30 o
   0   8  16        957.94        871.71        166.21 o
   1   8  16       5002.83       5092.57        264.50 o
   2   8  16       2833.51       3407.94        219.38 o
   3   8  16       1937.68       2197.70        214.85 o
   4   8  16        269.35        424.65         96.66 o
   5   8  16         51.48        181.27        104.82 o
   6   8  16       2732.58       2842.31        280.08 o
   7   8  16       1752.17       1663.93        336.60 o
   0   9  16       3909.87       3779.03        458.49 o
   1   9  16        650.98        707.31        182.60 o
   2   9  16        711.05        524.13        199.62 o
   3   9  16       1489.17       1651.07        327.84 o
   2   0  17      12737.11      12563.92        151.04 o
   4   0  17      15127.44      14357.67        367.97 o
   6   0  17       5773.42       5827.92        261.15 o
   8   0  17       1335.43       1288.82        140.81 o
  10   0  17       4463.37       4441.43        268.00 o
  12   0  17       1766.25       1545.46        302.44 o
   1   1  17       1570.20       1581.03         42.26 o
   2   1  17       9784.24       9655.39        126.73 o
   3   1  17       8846.26       9182.10        140.56 o
   4   1  17       7031.40       6848.04        133.40 o
   5   1  17        990.29       1101.82         60.66 o
   6   1  17       3002.05       3061.77         99.41 o
   7   1  17       3803.09       3634.94        125.74 o
   8   1  17       4849.41       4981.33        158.04 o
   9   1  17        391.57        353.30         82.28 o
  10   1  17       1438.14       1803.10        124.00 o
  11   1  17        161.03        302.76        125.45 o
  12   1  17       2604.68       2572.01        194.76 o
  13   1  17        257.45        329.29         90.02 o
   1   2  17       1017.75       1128.44         40.15 o
   2   2  17       1360.51       1361.17         45.57 o
   3   2  17       3741.58       4055.77         84.32 o
   4   2  17       5852.86       5800.19         99.59 o
   5   2  17       4836.27       5233.15        106.56 o
   6   2  17       2313.19       2329.44         78.92 o
   7   2  17        735.51        845.98         55.95 o
   8   2  17        298.03        304.77        105.39 o
   9   2  17        582.09        703.19         78.01 o
  10   2  17        889.28        900.65         89.36 o
  11   2  17        803.11        814.33        113.36 o
  12   2  17       2741.57       2455.85        192.73 o
  13   2  17        693.48        945.96        160.18 o
   1   3  17       1412.11       1598.51         52.89 o
   2   3  17       7730.61       7505.71        168.64 o
   3   3  17       4759.43       5333.94        112.52 o
   4   3  17       1084.26       1192.96         53.58 o
   5   3  17       3434.96       3755.32        145.67 o
   6   3  17       2589.51       2593.21         95.87 o
   7   3  17        800.26        826.39         56.01 o
   8   3  17        328.97        352.90         52.02 o
   9   3  17        803.11        814.93         87.15 o
  10   3  17       1945.80       2180.42        178.63 o
  11   3  17       2518.14       2980.48        213.35 o
  12   3  17        498.85        423.24        104.13 o
  13   3  17         59.96        394.50        154.85 o
   1   4  17       3645.07       3629.51        108.22 o
   2   4  17       1717.11       1827.62         61.47 o
   3   4  17       2376.82       2439.87         80.39 o
   4   4  17       4600.99       4319.84        124.29 o
   5   4  17       2546.68       2901.20        125.71 o
   6   4  17        533.42        668.12         66.25 o
   7   4  17       2014.74       1948.70         93.76 o
   8   4  17       2835.76       2633.91        110.15 o
   9   4  17       3347.77       3291.68        214.13 o
  10   4  17        868.32       1243.80        143.38 o
  11   4  17        938.67       1183.21        149.83 o
  12   4  17        820.72       1075.09        236.49 o
  13   4  17        559.82        632.85        195.15 o
   1   5  17         62.63         96.36         24.84 o
   2   5  17       1561.08       1617.50         77.25 o
   3   5  17       4989.73       4732.13        116.10 o
   4   5  17       4831.96       4785.09        169.79 o
   5   5  17       6036.75       5721.61        208.16 o
   6   5  17        300.62        575.38         61.97 o
   7   5  17        105.73        252.72         46.61 o
   8   5  17       2002.16       2213.18        176.63 o
   9   5  17        242.63        503.73        110.83 o
  10   5  17       8392.44       7761.85        351.13 o
  11   5  17       2207.50       2276.99        240.92 o
  12   5  17       1810.79       1892.23        313.47 o
   1   6  17       1912.47       1820.68        107.49 o
   2   6  17       4525.81       4803.07        134.06 o
   3   6  17       3819.38       3805.96        140.74 o
   4   6  17       7638.44       7279.62        198.09 o
   5   6  17       3422.68       3131.61        151.41 o
   6   6  17       3758.25       3647.50        204.13 o
   7   6  17       1037.14        926.77         95.70 o
   8   6  17        752.38        619.49        104.29 o
   9   6  17        442.45        491.07         98.55 o
  10   6  17       2334.96       2304.52        339.98 o
   1   7  17       4750.87       4887.18        242.09 o
   2   7  17       5177.17       4809.30        239.28 o
   3   7  17       6221.31       6011.10        270.32 o
   4   7  17       7892.47       7320.52        296.38 o
   5   7  17       3120.09       3118.75        199.00 o
   6   7  17        787.17        756.35         98.96 o
   7   7  17        841.31        853.82        115.46 o
   8   7  17        233.18        175.95         96.76 o
   1   8  17       1668.61       1800.49        164.69 o
   2   8  17       3451.93       3684.08        230.86 o
   3   8  17       5961.94       5599.32        327.33 o
   4   8  17       3111.27       2953.45        236.73 o
   5   8  17       2963.56       2821.31        291.51 o
   6   8  17        833.07        626.02        235.74 o
   1   9  17       2515.36       2057.53        349.56 o
   0   0  18      37701.68      37799.38        464.45 o
   2   0  18      26863.53      27019.87        227.80 o
   4   0  18       3275.20       3316.80        182.30 o
   6   0  18      10908.90      10719.52        356.59 o
   8   0  18       5338.26       5245.91        276.51 o
  10   0  18       4301.59       4418.82        319.71 o
  12   0  18       1223.81       1046.65        242.67 o
   0   1  18      33689.41      33691.16        344.44 o
   1   1  18       1115.19       1031.88         35.59 o
   2   1  18       9417.97       9605.65        130.07 o
   3   1  18      12812.50      12267.89        165.45 o
   4   1  18       1716.68       1724.92         70.25 o
   5   1  18         42.29         63.61         25.44 o
   6   1  18      15979.02      16392.69        281.50 o
   7   1  18       1553.58       1253.05         95.80 o
   8   1  18      15077.81      14741.02        325.65 o
   9   1  18       3237.72       3140.85        189.58 o
  10   1  18       2741.83       2639.54        284.45 o
  11   1  18       7039.64       6768.66        298.43 o
  12   1  18        225.09        326.98         93.51 o
  13   1  18       1156.35       1214.36        144.77 o
   0   2  18      29334.80      28810.01        438.66 o
   1   2  18       4877.51       4969.58         72.72 o
   2   2  18      10157.12      10131.08        122.12 o
   3   2  18       5981.33       5849.83         92.51 o
   4   2  18        416.92        498.91         36.67 o
   5   2  18      21334.19      21825.00        259.59 o
   6   2  18       3245.58       3023.09         89.57 o
   7   2  18       2976.06       2460.37         92.92 o
   8   2  18       8042.66       7991.66        225.00 o
   9   2  18       1344.88       1065.14        118.37 o
  10   2  18        428.46        402.34         70.65 o
  11   2  18         88.71        203.38         80.37 o
  12   2  18        562.63        786.60        128.29 o
  13   2  18       6747.82       6307.43        481.92 o
   0   3  18       6153.51       6573.42        137.56 o
   1   3  18      15206.32      15097.54        174.19 o
   2   3  18       8192.47       8217.85        135.87 o
   3   3  18      15001.58      14086.27        173.59 o
   4   3  18        880.64        792.52         44.20 o
   5   3  18       2051.26       2003.97         78.76 o
   6   3  18       7342.91       7271.38        159.20 o
   7   3  18       6457.23       6425.10        144.83 o
   8   3  18        778.41        886.38         66.56 o
   9   3  18       2200.73       2345.22        140.59 o
  10   3  18       2610.72       2608.39        195.17 o
  11   3  18       9204.53       8745.60        406.68 o
  12   3  18         32.04         28.94         74.85 o
  13   3  18        723.49        770.22        184.14 o
   0   4  18      11563.72      11046.30        222.92 o
   1   4  18       8708.71       9046.75        151.74 o
   2   4  18       4166.39       4270.61         93.08 o
   3   4  18       3148.03       3049.82         97.92 o
   4   4  18        197.70        250.11         46.35 o
   5   4  18       6504.51       6562.56        166.28 o
   6   4  18       3693.31       3722.46        145.07 o
   7   4  18       4983.88       4547.34        161.53 o
   8   4  18       4572.92       4543.02        143.15 o
   9   4  18       2013.87       1696.49        159.58 o
  10   4  18        906.86        926.07        133.65 o
  11   4  18        390.84        478.51        104.30 o
  12   4  18        277.21        277.94        152.90 o
  13   4  18       2365.87       2581.76        348.91 o
   0   5  18       6886.68       7086.69        218.93 o
   1   5  18       2964.46       3258.12         82.71 o
   2   5  18        456.27        391.49         40.40 o
   3   5  18       2948.13       3154.32        107.15 o
   4   5  18        335.57        313.01         43.86 o
   5   5  18       2708.34       2973.55        122.60 o
   6   5  18        303.60        212.12         43.10 o
   7   5  18       4851.94       5070.77        181.43 o
   8   5  18       8703.95       8998.52        246.83 o
   9   5  18        664.83        824.98        126.63 o
  10   5  18       1045.07       1001.13        145.84 o
  11   5  18        475.45        763.99        209.89 o
  12   5  18       1882.70       2160.73        331.31 o
   0   6  18        434.78        704.20        105.89 o
   1   6  18       4155.07       4102.19        154.74 o
   2   6  18      12539.74      13453.51        220.16 o
   3   6  18        103.07        280.15         49.09 o
   4   6  18         79.06         89.73         41.80 o
   5   6  18        616.59        679.88         93.61 o
   6   6  18      11174.05      11015.15        325.02 o
   7   6  18       2716.84       2571.31        157.73 o
   8   6  18        999.23        847.09        110.28 o
   9   6  18       2497.38       2840.30        198.60 o
  10   6  18        185.00        449.57        201.57 o
   0   7  18       5611.98       4957.02        452.72 o
   1   7  18        633.27        555.58         97.18 o
   2   7  18         19.19         15.68         63.71 o
   3   7  18       4594.22       5238.38        255.10 o
   4   7  18        477.06        710.03        109.97 o
   5   7  18       1754.43       1929.71        144.49 o
   6   7  18        421.78        242.07         69.98 o
   7   7  18        650.88        754.34        121.86 o
   8   7  18       3297.91       3134.72        317.55 o
   0   8  18         26.99         34.87         91.93 o
   1   8  18        683.42        563.22        130.44 o
   2   8  18       1336.75       1450.40        152.66 o
   3   8  18        695.59        961.94        154.48 o
   4   8  18        249.40        213.23         93.30 o
   5   8  18       1848.07       1930.82        233.26 o
   6   8  18       1783.20       1777.28        328.53 o
   2   0  19        931.84        907.58         54.73 o
   4   0  19      49386.22      49688.04       1289.35 o
   6   0  19       4769.18       4770.82        244.06 o
   8   0  19      10734.48      10639.33        394.83 o
  10   0  19       3031.36       3002.69        229.80 o
  12   0  19       5979.05       6329.64        355.77 o
   1   1  19       2322.10       2516.54         48.36 o
   2   1  19      29846.41      30755.59        224.53 o
   3   1  19       5844.44       5920.16        117.09 o
   4   1  19       8180.96       8299.04        151.88 o
   5   1  19       1760.74       1815.46         86.30 o
   6   1  19      11011.68      10915.67        264.44 o
   7   1  19        591.24        717.66         75.52 o
   8   1  19        666.72        645.21         73.83 o
   9   1  19       2538.90       2613.21        173.63 o
  10   1  19      26928.83      25680.00        558.47 o
  11   1  19       1229.21       1373.63        287.92 o
  12   1  19       1527.83       1441.25        152.41 o
  13   1  19         32.04         11.66         73.21 o
   1   2  19       2512.67       2673.50         54.38 o
   2   2  19        130.18        165.80         15.94 o
   3   2  19      21807.77      21897.46        385.39 o
   4   2  19      33055.38      32162.08        392.22 o
   5   2  19      10233.08       9766.02        139.47 o
   6   2  19       1690.81       1735.07         68.48 o
   7   2  19        377.42        354.01         42.51 o
   8   2  19        877.23       1125.83         91.76 o
   9   2  19        135.22        110.83         87.09 o
  10   2  19       1251.44       1090.36        233.21 o
  11   2  19       3254.92       3043.89        329.43 o
  12   2  19       5542.14       5097.80        347.12 o
  13   2  19        881.26       1206.72        230.30 o
   1   3  19      10181.31      10716.21        140.87 o
   2   3  19       5505.38       5220.89        108.61 o
   3   3  19      22147.19      22779.41        320.72 o
   4   3  19       1329.26       1463.46         59.45 o
   5   3  19       7134.08       7148.79        168.97 o
   6   3  19       2528.88       2614.11         96.98 o
   7   3  19       2039.94       2284.62         94.65 o
   8   3  19        635.24        587.03         58.17 o
   9   3  19       8648.62       8519.61        329.52 o
  10   3  19       3664.05       3187.88        213.26 o
  11   3  19       3482.67       3537.97        276.52 o
  12   3  19        655.27        857.74        135.81 o
  13   3  19        247.59        429.27        154.71 o
   1   4  19       3793.21       3829.78         95.13 o
   2   4  19       2732.25       2564.98         79.41 o
   3   4  19      15760.98      15489.23        192.43 o
   4   4  19       3885.65       3640.26        107.29 o
   5   4  19       7784.19       7393.57        173.40 o
   6   4  19         30.01         83.10         37.42 o
   7   4  19       2513.98       2587.79        125.65 o
   8   4  19        440.14        507.75         62.89 o
   9   4  19       1045.29        974.70        128.33 o
  10   4  19       3777.87       3615.95        255.68 o
  11   4  19       3250.42       3159.75        234.34 o
  12   4  19       1004.89        966.66        220.52 o
  13   4  19        868.47        961.84        240.59 o
   1   5  19       6138.05       5719.09        102.80 o
   2   5  19        969.81       1148.44         55.75 o
   3   5  19       1395.98       1409.30         78.71 o
   4   5  19       2544.57       2370.64        101.57 o
   5   5  19        762.01        768.41         68.56 o
   6   5  19       2355.46       2319.99        111.83 o
   7   5  19       3153.83       3038.56        147.07 o
   8   5  19       3738.43       3707.39        207.17 o
   9   5  19       5003.21       4741.68        345.93 o
  10   5  19        270.07        430.58        102.78 o
  11   5  19       2047.89       1857.66        308.55 o
  12   5  19        303.17         61.90        124.58 o
   1   6  19       2248.77       2196.00        116.01 o
   2   6  19       3977.26       4183.99        153.12 o
   3   6  19       2088.22       1957.85        106.15 o
   4   6  19       1340.31       1380.36         99.95 o
   5   6  19       1409.86       1372.82        100.53 o
   6   6  19        197.51        285.38         85.78 o
   7   6  19        318.85        348.68        128.67 o
   8   6  19        768.50        678.17        127.81 o
   9   6  19        677.27        708.42        122.30 o
  10   6  19       3755.01       3820.13        444.65 o
   1   7  19        276.21        303.46         82.37 o
   2   7  19       1464.84       1382.37        135.48 o
   3   7  19       1071.54       1257.67        118.16 o
   4   7  19       4311.28       4352.20        235.46 o
   5   7  19        936.17       1071.77        108.42 o
   6   7  19        819.42        980.83         94.65 o
   7   7  19        725.70       1010.98        141.72 o
   8   7  19       1467.86       1176.48        202.44 o
   1   8  19       1032.03       1109.55        133.89 o
   2   8  19       1003.82       1060.82        132.70 o
   3   8  19        380.23        270.20         84.30 o
   4   8  19       1400.91       1269.63        167.29 o
   5   8  19        398.85        332.60        126.24 o
   0   0  20      61492.58      61362.57        847.98 o
   2   0  20        518.24        525.33         36.99 o
   4   0  20        877.35       1455.22        264.62 o
   6   0  20       3865.55       3833.90        223.67 o
   8   0  20      34783.14      34540.05        715.73 o
  10   0  20       2010.28       2091.79        201.44 o
  12   0  20       1515.90       2169.17        220.43 o
   0   1  20       6723.29       6751.58        139.85 o
   1   1  20        592.04        692.74         27.11 o
   2   1  20      41232.48      40978.92        264.10 o
   3   1  20       3460.03       3471.45         92.47 o
   4   1  20        405.43        466.85         41.87 o
   5   1  20       4822.82       4831.71        141.44 o
   6   1  20      38532.57      38401.79        496.45 o
   7   1  20       1423.75       1266.51         97.20 o
   8   1  20        459.17        324.16         85.67 o
   9   1  20       1215.74       1242.80        124.91 o
  10   1  20       5119.13       5155.58        260.70 o
  11   1  20       2306.70       2024.97        172.70 o
  12   1  20        287.24        267.79         84.91 o
  13   1  20       2190.03       2180.52        295.46 o
   0   2  20      47888.11      47697.84        352.32 o
   1   2  20      11169.76      10939.48        109.61 o
   2   2  20       1697.63       1719.60         69.00 o
   3   2  20       6332.23       6356.67        135.12 o
   4   2  20       1250.91       1354.44         64.77 o
   5   2  20       3834.05       3719.04         97.21 o
   6   2  20        934.76       1054.79         71.72 o
   7   2  20      10494.15      10410.13        190.84 o
   8   2  20      17926.54      17101.41        323.53 o
   9   2  20       1133.75       1259.88        131.42 o
  10   2  20        148.34        265.48         81.24 o
  11   2  20       8127.08       7864.14        335.96 o
  12   2  20       1656.81       1637.20        170.76 o
  13   2  20       1517.59       1227.62        233.96 o
   0   3  20       5353.66       4944.46        103.46 o
   1   3  20       3481.47       3506.92         75.51 o
   2   3  20       1988.42       2103.05         69.39 o
   3   3  20      11810.26      12178.56        161.23 o
   4   3  20       1025.43        972.49         51.19 o
   5   3  20      26334.67      26425.50        471.40 o
   6   3  20       3926.85       3882.93        130.04 o
   7   3  20       2093.18       1820.68         98.72 o
   8   3  20        354.48        355.62         48.59 o
   9   3  20        257.75        470.47         99.67 o
  10   3  20        463.20        631.45        107.91 o
  11   3  20       5232.85       5847.01        324.98 o
  12   3  20       1164.20       1262.59        153.79 o
  13   3  20       5242.10       4548.35        442.73 o
   0   4  20       3941.98       3632.23        132.53 o
   1   4  20      16173.32      15961.21        192.63 o
   2   4  20       2261.84       2192.28         74.24 o
   3   4  20       2539.29       2587.99         81.02 o
   4   4  20        806.46        797.05         54.23 o
   5   4  20        283.94        404.15         47.45 o
   6   4  20       1609.87       1409.10         81.25 o
   7   4  20       6426.21       5945.99        188.48 o
   8   4  20         60.37        175.75         45.74 o
   9   4  20       3881.53       4079.08        244.18 o
  10   4  20       1144.36       1161.50        146.45 o
  11   4  20       2932.49       2867.84        227.07 o
  12   4  20         76.45        396.61        174.80 o
  13   4  20       1723.65       2042.96        317.66 o
   0   5  20       6114.86       5899.87        181.94 o
   1   5  20       6034.85       5817.57        148.97 o
   2   5  20        504.57        554.17         40.21 o
   3   5  20       4016.63       3853.69        136.54 o
   4   5  20        660.48        612.96         57.12 o
   5   5  20       4596.72       4391.59        149.46 o
   6   5  20        296.96        297.13         61.90 o
   7   5  20       1718.03       1731.35        115.04 o
   8   5  20       1071.74       1042.03        116.60 o
   9   5  20       2214.85       2335.27        198.36 o
  10   5  20         88.49        220.46         97.93 o
  11   5  20       1622.12       1913.13        319.64 o
   0   6  20       7442.71       7514.26        256.40 o
   1   6  20       1799.02       1743.31         90.28 o
   2   6  20       2327.02       2271.46         94.93 o
   3   6  20        204.09        243.58         41.18 o
   4   6  20        703.53        692.44         73.33 o
   5   6  20        172.68        222.67         55.76 o
   6   6  20       2767.29       2705.76        153.49 o
   7   6  20       1706.21       1597.21        117.39 o
   8   6  20       2426.82       2534.23        185.19 o
   9   6  20       1542.75       1448.69        170.88 o
   0   7  20       1790.85       1746.83        215.16 o
   1   7  20        370.08        198.96        113.55 o
   2   7  20        755.82        720.48        107.69 o
   3   7  20         55.17        159.27         61.29 o
   4   7  20        849.13        667.52        120.72 o
   5   7  20        198.88        337.63         64.64 o
   6   7  20        315.41        343.36         66.25 o
   7   7  20       1158.95        967.47        188.92 o
   8   7  20        531.31        763.99        271.09 o
   0   8  20        355.58        314.12        128.03 o
   1   8  20         69.56         59.69         75.48 o
   2   8  20        827.38        635.57        110.93 o
   3   8  20         77.77        133.75         79.70 o
   4   8  20        201.58        264.68        104.03 o
   5   8  20        653.07        533.78        225.97 o
   2   0  21       7654.16       7759.94        130.21 o
   4   0  21      55955.34      54093.39        757.77 o
   6   0  21       2170.63       2004.97        166.08 o
   8   0  21       2411.19       2255.08        196.46 o
  10   0  21      10635.31      10606.27        436.35 o
  12   0  21      14404.21      13310.92        530.46 o
   1   1  21       2277.40       2098.63         46.62 o
   2   1  21      16162.32      16113.45        180.67 o
   3   1  21       2909.15       2793.58         83.99 o
   4   1  21       6460.77       6395.96        137.56 o
   5   1  21        515.63        464.84         49.17 o
   6   1  21      12769.51      12550.46        289.98 o
   7   1  21        696.29        696.56         79.14 o
   8   1  21       1058.04       1161.40        101.95 o
   9   1  21        708.81        905.67        111.35 o
  10   1  21      13016.09      12392.89        415.37 o
  11   1  21        406.98        527.65         89.92 o
  12   1  21        624.32        686.21        121.10 o
  13   1  21         26.16         99.78        101.33 o
   1   2  21       4850.88       4808.50         73.14 o
   2   2  21       2780.52       2859.60         88.07 o
   3   2  21       3273.20       3157.64        112.33 o
   4   2  21      16935.39      17045.44        217.13 o
   5   2  21       1583.59       1323.08         72.84 o
   6   2  21        182.27        184.79         41.67 o
   7   2  21       1318.11       1350.21         72.12 o
   8   2  21        740.80        777.35         77.74 o
   9   2  21       3512.22       3636.14        213.66 o
  10   2  21       1650.53       1673.07        205.38 o
  11   2  21        447.15        563.42        113.73 o
  12   2  21       5680.71       5720.70        302.39 o
  13   2  21        410.76        529.56        154.89 o
   1   3  21       6969.12       6869.95        104.71 o
   2   3  21       3315.31       3503.50         87.91 o
   3   3  21       4971.36       4725.80         99.85 o
   4   3  21        714.04        674.05         42.62 o
   5   3  21       3424.90       3221.34        111.60 o
   6   3  21       1076.90       1673.17         80.75 o
   7   3  21       1791.19       1706.03         82.11 o
   8   3  21        416.88        376.92         51.12 o
   9   3  21       3759.78       3746.88        212.65 o
  10   3  21       3035.74       2942.80        211.25 o
  11   3  21        592.41        496.60        102.43 o
  12   3  21        100.26        187.30        194.59 o
  13   3  21         70.44        251.82        143.60 o
   1   4  21       1613.10       1523.35         67.86 o
   2   4  21       3928.48       3680.86        100.39 o
   3   4  21       6457.69       6130.68        137.18 o
   4   4  21       1666.97       1954.83         89.35 o
   5   4  21       5386.06       5338.46        162.75 o
   6   4  21       1223.62       1238.98         76.66 o
   7   4  21        590.19        705.60         78.78 o
   8   4  21       2248.35       2104.05        116.98 o
   9   4  21       6421.69       6488.21        307.09 o
  10   4  21       1332.29       1637.00        169.50 o
  11   4  21       1572.36       1356.85        257.21 o
  12   4  21        127.29        115.36        119.71 o
   1   5  21       5290.41       5626.75        136.55 o
   2   5  21       1843.09       1930.41         77.13 o
   3   5  21       1505.74       1281.58         82.83 o
   4   5  21       2141.00       2111.29        113.15 o
   5   5  21        881.62        691.74         63.98 o
   6   5  21        581.18        544.33         73.20 o
   7   5  21       4651.74       4658.98        183.17 o
   8   5  21       1097.12        910.90        110.30 o
   9   5  21       2113.45       2608.28        209.00 o
  10   5  21        396.45        431.18        126.42 o
  11   5  21        531.29        433.19        166.77 o
   1   6  21        781.81        770.82         61.46 o
   2   6  21       3095.50       2928.13        117.82 o
   3   6  21       3927.86       4039.29        152.19 o
   4   6  21        413.71        373.20         60.94 o
   5   6  21       4560.38       4480.82        175.35 o
   6   6  21       1180.35       1211.75        108.75 o
   7   6  21        262.47        277.54         65.92 o
   8   6  21        925.39       1122.82        133.29 o
   9   6  21        471.27        461.02        116.98 o
   1   7  21        574.59        693.35         84.42 o
   2   7  21        423.84        438.52         76.96 o
   3   7  21       3293.25       3243.85        147.88 o
   4   7  21       5214.91       4819.75        234.13 o
   5   7  21       3254.83       2940.79        198.79 o
   6   7  21       1005.77        973.50         96.64 o
   7   7  21       1161.56       1140.70        156.17 o
   8   7  21        443.89        618.99        258.18 o
   1   8  21        684.53        813.12        130.26 o
   2   8  21        937.04        914.61        155.19 o
   3   8  21       1271.96       1297.36        198.75 o
   4   8  21       1327.92       1293.44        173.02 o
   5   8  21        904.88        718.17        147.41 o
   0   0  22      12882.96      12924.56        253.16 o
   2   0  22         13.80         93.95         38.98 o
   4   0  22       3037.19       3422.41        285.89 o
   6   0  22        387.84        561.21        100.10 o
   8   0  22       3581.79       4218.76        261.93 o
  10   0  22       2398.69       2243.73        232.36 o
  12   0  22       1537.91       1576.61        203.94 o
   0   1  22       6107.91       5989.70        123.04 o
   1   1  22       2816.16       2779.91         54.53 o
   2   1  22       3824.01       4523.93         98.77 o
   3   1  22        812.63        829.50         48.46 o
   4   1  22       3673.34       3694.73        100.60 o
   5   1  22        167.01        163.59         45.05 o
   6   1  22       1598.84       1693.57        112.22 o
   7   1  22        586.48        498.40         68.57 o
   8   1  22        364.24        363.45         68.39 o
   9   1  22         64.94         21.81         54.37 o
  10   1  22       3666.04       3870.47        229.59 o
  11   1  22        823.92        955.31        129.10 o
  12   1  22       1526.99       1859.67        171.86 o
  13   1  22       1481.02       1304.19        233.51 o
   0   2  22       6474.94       6790.56        122.49 o
   1   2  22        100.63        133.54         16.34 o
   2   2  22        450.87        473.08         35.75 o
   3   2  22       5851.52       5792.55        142.59 o
   4   2  22         46.25        126.91         31.00 o
   5   2  22       4747.25       4789.61        127.87 o
   6   2  22       1648.33       1781.90         92.26 o
   7   2  22       2510.98       2616.42        126.12 o
   8   2  22       3805.19       3903.63        214.43 o
   9   2  22       1056.09       1256.46        128.34 o
  10   2  22        931.38        994.00        126.28 o
  11   2  22       6671.05       6503.78        309.92 o
  12   2  22        924.10       1153.67        218.13 o
  13   2  22        540.49        577.39        179.66 o
   0   3  22        879.14        945.16         49.56 o
   1   3  22       2300.16       2163.84         62.34 o
   2   3  22       9535.04       9312.73        124.16 o
   3   3  22       2226.53       2431.93         79.26 o
   4   3  22        330.68        328.28         31.51 o
   5   3  22       1944.29       2136.11         76.53 o
   6   3  22      10604.59      10547.79        185.50 o
   7   3  22       1536.03       1499.94         76.20 o
   8   3  22        141.49        263.87         47.03 o
   9   3  22        873.33        732.84        101.13 o
  10   3  22       1135.59       1123.82        121.84 o
  11   3  22       2749.31       2493.83        200.74 o
  12   3  22        283.81        348.28        158.21 o
  13   3  22       1439.33       1828.62        294.76 o
   0   4  22      24149.24      23631.62        297.23 o
   1   4  22       4325.86       3937.20        105.04 o
   2   4  22       1043.52       1164.72         58.57 o
   3   4  22       3430.29       3437.89        103.77 o
   4   4  22       1205.89       1565.35         86.69 o
   5   4  22       4873.99       4926.77        141.33 o
   6   4  22       1268.25       1455.42         82.08 o
   7   4  22       1751.07       1863.79        110.75 o
   8   4  22       7118.28       6648.18        263.37 o
   9   4  22       1764.26       1968.40        176.01 o
  10   4  22        181.79        255.63         87.79 o
  11   4  22       3309.20       3033.54        369.76 o
  12   4  22        842.47       1060.62        245.67 o
   0   5  22        962.85        891.80         74.75 o
   1   5  22         75.17        116.56         34.27 o
   2   5  22      10239.17       9997.64        167.81 o
   3   5  22        951.71       1112.57         68.04 o
   4   5  22         74.73        156.45         43.19 o
   5   5  22        848.36        974.30         87.85 o
   6   5  22      10616.91      10153.69        267.52 o
   7   5  22        526.84        353.00         64.94 o
   8   5  22       2593.24       2514.53        176.25 o
   9   5  22        291.17        332.60         86.43 o
  10   5  22       1085.06        660.99        262.88 o
   0   6  22      11490.71      11262.94        316.61 o
   1   6  22       2913.13       2962.59        117.68 o
   2   6  22       1182.35       1082.22         83.90 o
   3   6  22        423.91        519.81         64.65 o
   4   6  22       1051.99       1089.05         93.48 o
   5   6  22        210.54        226.79         58.03 o
   6   6  22       1369.36       1117.69        106.39 o
   7   6  22       2208.29       2527.50        219.58 o
   8   6  22       3377.44       3120.86        206.85 o
   9   6  22       2173.12       2428.32        270.64 o
   0   7  22       4057.33       3743.06        249.18 o
   1   7  22       3189.22       3093.63        157.73 o
   2   7  22       1164.07       1049.46         90.81 o
   3   7  22        838.99        982.54         86.07 o
   4   7  22         85.86        218.15         59.44 o
   5   7  22       5576.12       5631.07        213.90 o
   6   7  22       1162.15       1139.10        131.81 o
   7   7  22       1242.42       1629.56        232.86 o
   8   7  22       2087.11       1636.30        371.62 o
   0   8  22       1809.17       1463.46        175.76 o
   1   8  22       1026.46       1396.44        151.05 o
   2   8  22       1615.82       1377.04        147.07 o
   3   8  22       1636.34       1350.92        234.32 o
   4   8  22        483.51        243.98        139.82 o
   5   8  22        442.62        651.74        142.67 o
   2   0  23       1516.65       1480.64         61.82 o
   4   0  23       5307.79       6124.55        265.61 o
   6   0  23      12019.08      11608.31        400.96 o
   8   0  23       3573.29       3859.32        324.02 o
  10   0  23        218.89        575.98        121.88 o
  12   0  23        694.90        716.26        194.49 o
   1   1  23       1951.22       1924.08         46.32 o
   2   1  23       3596.39       4032.05        110.26 o
   3   1  23        108.80        108.42         23.24 o
   4   1  23        235.61        247.29         33.04 o
   5   1  23        143.23        125.71         47.19 o
   6   1  23        559.53        631.85         74.88 o
   7   1  23       1128.09       1197.68        100.28 o
   8   1  23       1575.84       1541.74        118.80 o
   9   1  23       1318.75       1551.99        144.66 o
  10   1  23       3997.28       4603.81        384.02 o
  11   1  23         59.06        113.95         80.07 o
  12   1  23       1307.80       1232.75        149.64 o
  13   1  23        402.15        416.21        163.20 o
   1   2  23       1290.53       1288.52         37.56 o
   2   2  23       1302.71       1263.90         54.84 o
   3   2  23       4490.44       4579.60        130.13 o
   4   2  23       3448.63       3687.79        110.86 o
   5   2  23       7605.40       8076.17        167.84 o
   6   2  23       1075.43        971.69         70.00 o
   7   2  23       3026.81       3298.52        143.26 o
   8   2  23        553.37        446.35        101.67 o
   9   2  23          7.01         39.09         63.54 o
  10   2  23        134.28        -52.15         69.14 o
  11   2  23        866.64        944.36        131.77 o
  12   2  23        975.08       1093.38        143.49 o
  13   2  23       1008.40       1060.52        240.43 o
   1   3  23       4299.21       4505.94         88.24 o
   2   3  23       2556.92       2485.59         64.48 o
   3   3  23       4907.71       5089.56         95.08 o
   4   3  23       1866.89       1830.93         77.42 o
   5   3  23       2348.59       2275.28         74.67 o
   6   3  23       3421.58       3491.75        103.19 o
   7   3  23       1041.15       1080.92         64.44 o
   8   3  23        466.88        466.65         69.01 o
   9   3  23       3592.42       3495.16        195.04 o
  10   3  23       3860.60       3849.57        276.14 o
  11   3  23        367.05        395.11         89.99 o
  12   3  23        818.76        571.56        183.82 o
  13   3  23       3056.85       2441.18        344.75 o
   1   4  23        746.15        694.75         43.91 o
   2   4  23       1175.52       1097.60         57.15 o
   3   4  23       2585.23       2670.89         91.45 o
   4   4  23      21765.78      21675.58        281.44 o
   5   4  23       1522.07       1575.80         80.79 o
   6   4  23       1367.22       1239.48         92.67 o
   7   4  23       2310.79       2319.19        124.63 o
   8   4  23       3363.00       3094.13        180.59 o
   9   4  23        407.10        135.25         93.66 o
  10   4  23        139.81        203.48        109.94 o
  11   4  23        469.52        883.76        174.73 o
  12   4  23       2492.50       2013.01        330.31 o
   1   5  23        163.43        185.80         34.69 o
   2   5  23      12351.09      11981.01        183.02 o
   3   5  23       2963.70       2950.74        106.52 o
   4   5  23        958.27        701.08         71.36 o
   5   5  23       2442.46       2646.47        139.07 o
   6   5  23       1710.61       1832.74        119.10 o
   7   5  23         13.24         86.62         52.00 o
   8   5  23       1430.49       1564.95        150.03 o
   9   5  23         88.41         99.38         80.93 o
  10   5  23       4716.41       4421.23        335.66 o
   1   6  23        240.80        306.38         52.27 o
   2   6  23       2163.57       2238.50        117.11 o
   3   6  23       1930.17       1652.57        102.62 o
   4   6  23      11514.86      10788.15        254.48 o
   5   6  23       1178.03       1465.07        106.47 o
   6   6  23       1959.02       2017.84        135.62 o
   7   6  23        155.06        229.71         68.95 o
   8   6  23        733.87        551.66        131.08 o
   9   6  23       1164.03       1322.48        206.81 o
   1   7  23       2647.45       2835.58        141.74 o
   2   7  23       2617.27       2379.18        130.22 o
   3   7  23       1465.69       1328.21        100.08 o
   4   7  23       4760.27       4637.88        191.39 o
   5   7  23        422.36        387.97         74.77 o
   6   7  23        353.28        639.18        131.48 o
   7   7  23        916.69        742.58        181.65 o
   1   8  23        320.03        697.06        213.13 o
   2   8  23       2557.04       2367.02        239.10 o
   3   8  23       3819.17       3280.83        272.06 o
   4   8  23        300.28        249.70        125.32 o
   5   8  23        801.64        511.17        161.86 o
   0   0  24      26246.94      26247.64        375.87 o
   2   0  24       9513.14       9772.45        155.15 o
   4   0  24        733.03        780.26        106.43 o
   6   0  24      12942.54      13387.39        436.86 o
   8   0  24       8707.70       8656.67        382.50 o
  10   0  24       3160.61       2770.37        460.22 o
  12   0  24        546.59        619.89        147.31 o
   0   1  24      14725.78      14300.50        172.96 o
   1   1  24        981.56       1084.53         35.76 o
   2   1  24      10735.13      10723.74        156.41 o
   3   1  24        460.64        450.47         40.81 o
   4   1  24       1283.80       1351.42         66.60 o
   5   1  24         66.68         48.33         27.86 o
   6   1  24       9109.14       8709.12        252.63 o
   7   1  24       1234.53       1194.76        102.88 o
   8   1  24       6813.60       6361.69        235.53 o
   9   1  24        814.94        948.48        117.83 o
  10   1  24       5838.81       6085.06        445.50 o
  11   1  24        167.05        245.79        108.33 o
  12   1  24       2022.71       2349.23        265.57 o
  13   1  24        164.92        167.71        116.51 o
   0   2  24      14255.23      14247.84        179.98 o
   1   2  24       6658.74       6865.63         98.56 o
   2   2  24       3385.18       3312.28         87.95 o
   3   2  24       2714.27       2904.61        105.76 o
   4   2  24        282.99        500.11         53.18 o
   5   2  24      10974.63      11237.62        199.31 o
   6   2  24       1194.39       1196.98         79.63 o
   7   2  24       1692.92       1738.59        109.32 o
   8   2  24       3482.97       3341.02        205.20 o
   9   2  24        647.90        666.42        125.38 o
  10   2  24       1704.72       1849.12        166.55 o
  11   2  24        126.00         -0.20        150.22 o
  12   2  24        373.80        579.50        142.18 o
  13   2  24       4114.95       3915.39        419.80 o
   0   3  24       1284.41       1399.65         75.89 o
   1   3  24       4403.75       4666.31         89.71 o
   2   3  24        317.46        600.30         34.80 o
   3   3  24        168.59        402.64         48.75 o
   4   3  24        680.64        744.49         56.48 o
   5   3  24        284.94        258.05         47.10 o
   6   3  24       1100.83       1409.60        126.27 o
   7   3  24       6654.28       7023.29        236.59 o
   8   3  24        256.90        156.86         69.79 o
   9   3  24       2059.44       2099.63        156.56 o
  10   3  24        115.68        133.54         64.54 o
  11   3  24       2610.51       2297.28        216.39 o
  12   3  24         63.99        230.01        151.54 o
  13   3  24        480.41        489.86        200.65 o
   0   4  24       1044.73       1490.99         84.07 o
   1   4  24        683.81        914.11         49.48 o
   2   4  24       2169.00       2327.63         73.49 o
   3   4  24       2498.87       2566.58         90.78 o
   4   4  24        108.68        196.05         35.16 o
   5   4  24        875.14        903.16         63.22 o
   6   4  24       2091.30       2295.68        124.18 o
   7   4  24       2151.71       2317.58        127.05 o
   8   4  24       1277.58       1610.77        135.83 o
   9   4  24        882.05        967.27        139.02 o
  10   4  24        196.14        227.80         80.44 o
  11   4  24          6.42       -102.70        147.63 o
   0   5  24      11624.74      12014.97        260.31 o
   1   5  24       5603.79       5730.25        152.81 o
   2   5  24        990.98        953.30         61.96 o
   3   5  24        171.16        158.57         46.50 o
   4   5  24       1288.95       1475.82        144.11 o
   5   5  24        501.20        501.02         68.81 o
   6   5  24       1505.94       1412.52        106.52 o
   7   5  24       3915.15       3606.10        184.89 o
   8   5  24       3752.36       4207.50        225.11 o
   9   5  24       1902.23       2064.06        192.24 o
  10   5  24        584.45        629.34        178.60 o
   0   6  24       2819.55       2608.28        195.16 o
   1   6  24       3340.45       3337.10        140.59 o
   2   6  24       6369.32       6330.24        193.19 o
   3   6  24        777.00        820.46         77.83 o
   4   6  24        868.76        897.33         81.54 o
   5   6  24        288.52        311.00         59.72 o
   6   6  24       5538.23       5461.45        217.34 o
   7   6  24       1534.88       1672.87        147.10 o
   8   6  24       1939.05       1894.64        237.05 o
   9   6  24       1686.29       1863.99        349.90 o
   0   7  24       5263.72       5332.53        295.16 o
   1   7  24       1604.76       1474.92        104.96 o
   2   7  24       2123.97       2067.07        123.42 o
   3   7  24       1110.18       1216.87        116.26 o
   4   7  24        559.46        551.76         80.50 o
   5   7  24        443.64        553.27        102.07 o
   6   7  24       2123.32       2457.76        269.65 o
   7   7  24       2004.44       2022.06        253.11 o
   1   8  24       2545.87       2705.25        349.61 o
   2   8  24       1542.47       1392.82        185.48 o
   3   8  24        392.48        369.58        116.85 o
   4   8  24         16.76          6.83         83.73 o
   5   8  24       1493.64       1658.10        329.98 o
   2   0  25      27151.70      27557.36        324.03 o
   4   0  25      17772.52      17681.51        579.89 o
   6   0  25       4407.25       4157.86        250.68 o
   8   0  25       3294.98       3400.81        253.14 o
  10   0  25       5862.36       5371.72        333.20 o
  12   0  25       1450.02       1492.30        220.24 o
   1   1  25        446.32        363.76         23.16 o
   2   1  25      17161.21      17644.83        202.90 o
   3   1  25       6910.06       6889.24        122.23 o
   4   1  25      20274.03      20152.33        240.45 o
   5   1  25       1743.03       1653.38         93.46 o
   6   1  25        852.26       1134.98        101.78 o
   7   1  25        698.74        686.51         85.62 o
   8   1  25        580.42        506.24         76.13 o
   9   1  25       2284.57       2174.29        175.87 o
  10   1  25       7263.98       6767.65        308.77 o
  11   1  25       1967.06       2149.07        190.70 o
  12   1  25       3224.39       3452.66        279.11 o
  13   1  25        124.87        498.00        187.31 o
   1   2  25       5588.85       5815.46         91.02 o
   2   2  25        296.15        293.42         32.66 o
   3   2  25       6259.39       5824.40        143.04 o
   4   2  25      24605.60      24470.07        290.07 o
   5   2  25       4556.52       4105.51        130.94 o
   6   2  25       1495.60       1442.86        101.05 o
   7   2  25       1139.57       1122.72         94.01 o
   8   2  25        615.90        777.15        116.10 o
   9   2  25       8461.22       8679.98        341.71 o
  10   2  25       1141.62       1022.03        225.01 o
  11   2  25       1430.59       1492.10        265.46 o
  12   2  25       1983.74       1742.31        306.01 o
  13   2  25       1219.83        842.06        219.08 o
   1   3  25       1845.71       1886.70         50.45 o
   2   3  25       7289.77       7036.35         98.48 o
   3   3  25      11354.27      11284.75        205.34 o
   4   3  25        832.32        753.03         58.56 o
   5   3  25       4036.81       3725.98        145.39 o
   6   3  25       2622.65       2602.36        124.56 o
   7   3  25       2697.15       2493.03        122.96 o
   8   3  25        622.60        726.20        105.41 o
   9   3  25       5947.31       5919.76        293.34 o
  10   3  25       5385.05       5689.25        261.22 o
  11   3  25       3906.42       3892.68        258.22 o
  12   3  25        586.00        196.95        109.49 o
   1   4  25       2301.59       2193.78         77.73 o
   2   4  25       8072.77       8160.77        132.14 o
   3   4  25       9841.18       9373.53        142.45 o
   4   4  25       5550.84       5229.83        132.17 o
   5   4  25       3159.52       2893.96        137.72 o
   6   4  25       1520.27       1543.55        104.38 o
   7   4  25       1014.24        923.96         85.09 o
   8   4  25         64.98         59.49         58.29 o
   9   4  25       4367.90       4363.55        268.90 o
  10   4  25       3196.66       3356.90        294.66 o
  11   4  25       1293.08       1418.75        276.46 o
   1   5  25       3876.93       3820.33        114.86 o
   2   5  25         34.07         34.77         34.58 o
   3   5  25       2305.03       2249.35        111.92 o
   4   5  25      17889.29      18306.53        314.93 o
   5   5  25        972.85       1117.29         97.65 o
   6   5  25       1532.31       1404.68        107.72 o
   7   5  25       1536.33       1512.50        140.02 o
   8   5  25       1323.17       1087.95        122.64 o
   9   5  25       2799.87       2869.14        402.82 o
   1   6  25        481.67        477.40         66.90 o
   2   6  25       4332.16       4248.40        161.61 o
   3   6  25       4404.82       4738.26        171.88 o
   4   6  25       1012.70       1048.86         99.12 o
   5   6  25       2506.20       2543.77        141.33 o
   6   6  25        534.85        533.88         80.68 o
   7   6  25        170.27        169.32         77.38 o
   8   6  25        534.12        561.61        165.14 o
   9   6  25        203.16        338.94        194.74 o
   1   7  25        717.02        718.37         77.86 o
   2   7  25       1132.00       1255.76         97.18 o
   3   7  25        155.23        182.38         68.79 o
   4   7  25       3423.27       3681.97        193.36 o
   5   7  25        302.02        239.66         86.65 o
   6   7  25        163.01        140.38        322.36 o
   7   7  25       2762.91       2729.07        694.27 o
   2   8  25       1191.23       1262.69        249.48 o
   3   8  25         65.08        310.30        113.39 o
   4   8  25        811.58        823.47        149.73 o
   0   0  26      51687.44      50454.44        540.24 o
   2   0  26       1226.28       1465.07         64.87 o
   4   0  26       2529.10       3428.94        216.85 o
   6   0  26         27.99          0.50         58.31 o
   8   0  26      28454.12      27518.37       1437.07 o
  10   0  26        862.74        903.86        147.57 o
  12   0  26      10310.02      10363.50        572.42 o
   0   1  26        286.13        374.00         33.46 o
   1   1  26       2612.15       2525.79         54.97 o
   2   1  26      12624.62      12957.12        193.01 o
   3   1  26       3286.71       3284.25         91.62 o
   4   1  26        712.61        799.26         54.74 o
   5   1  26       2257.66       2264.33        110.50 o
   6   1  26      20684.19      19981.11        390.80 o
   7   1  26       1363.82       1316.35        110.45 o
   8   1  26        712.66        851.71         95.84 o
   9   1  26       1053.33        995.20        125.98 o
  10   1  26        738.93        749.42        206.62 o
  11   1  26       1404.40       1304.39        151.56 o
  12   1  26        518.87        280.96        137.10 o
  13   1  26        562.90        264.88        135.87 o
   0   2  26      30122.22      29636.39        458.76 o
   1   2  26      11283.14      10923.30        138.13 o
   2   2  26        344.62        387.37         36.37 o
   3   2  26        259.84        358.63         41.70 o
   4   2  26       1140.33       1367.20         77.46 o
   5   2  26        456.85        464.24         50.93 o
   6   2  26        262.41        281.86         47.08 o
   7   2  26      11886.80      12032.86        287.84 o
   8   2  26      10483.53       9990.20        353.13 o
   9   2  26       2125.74       1861.18        166.75 o
  10   2  26        849.06        803.38        149.00 o
  11   2  26       1909.10       2032.00        185.17 o
  12   2  26       1045.15       1043.13        252.88 o
  13   2  26        206.46        291.71        161.76 o
   0   3  26      12521.83      12375.01        188.30 o
   1   3  26       4400.26       4579.70         91.78 o
   2   3  26       6879.84       6697.41        161.07 o
   3   3  26       8848.70       9412.31        188.27 o
   4   3  26         28.59         14.27         33.56 o
   5   3  26       7267.80       7247.77        201.55 o
   6   3  26       4357.32       4121.79        156.59 o
   7   3  26       4704.32       4830.31        171.51 o
   8   3  26       2048.06       1934.53        165.27 o
   9   3  26       1069.17       1147.54        158.44 o
  10   3  26       3135.00       3290.48        232.08 o
  11   3  26       1021.20        968.87        191.84 o
  12   3  26        722.90        719.57        211.26 o
   0   4  26        382.98        677.07         58.53 o
   1   4  26       8864.73       8729.42        149.48 o
   2   4  26        883.75        802.67         43.67 o
   3   4  26        392.25        380.74         46.60 o
   4   4  26       1980.19       1911.12        101.80 o
   5   4  26        280.09        254.83         54.79 o
   6   4  26       1704.51       1660.01        111.65 o
   7   4  26       8132.68       7545.41        227.10 o
   8   4  26       1736.05       1418.14        153.32 o
   9   4  26       3326.07       3389.25        236.38 o
  10   4  26       1381.89       1564.75        262.49 o
   0   5  26       2196.42       2136.61        112.25 o
   1   5  26       1040.97       1093.28         65.34 o
   2   5  26        147.78        163.09         35.38 o
   3   5  26       3116.60       3000.38        130.01 o
   4   5  26       2309.51       2328.33        120.08 o
   5   5  26       6999.57       6704.95        224.57 o
   6   5  26        169.89        286.58         61.12 o
   7   5  26       1309.19       1271.94        126.76 o
   8   5  26        358.94        582.31        127.92 o
   9   5  26         80.21         23.71        134.45 o
   0   6  26       3315.02       3485.72        185.88 o
   1   6  26        972.46        888.49         89.52 o
   2   6  26        280.33        264.78         55.28 o
   3   6  26       1832.36       1981.26        114.72 o
   4   6  26        800.67        736.35         75.30 o
   5   6  26        859.78        796.74         86.51 o
   6   6  26       1169.74       1254.45        106.95 o
   7   6  26        234.60        384.05        119.33 o
   8   6  26        641.21        665.41        198.01 o
   9   6  26        752.47        447.96        191.56 o
   0   7  26       6119.87       6763.53        353.33 o
   1   7  26        193.28        209.31         62.81 o
   2   7  26        743.60        690.23         79.54 o
   3   7  26       1075.86        900.95         89.08 o
   4   7  26        291.76        237.24         93.22 o
   5   7  26          8.83        110.73         99.73 o
   6   7  26        833.57        795.64        246.80 o
   7   7  26        395.33        593.76        154.59 o
   2   0  27       8700.41       8571.36        175.35 o
   4   0  27      51613.32      48603.81       1325.22 o
   6   0  27        281.72        207.00        110.52 o
   8   0  27       1379.80       1260.88        186.24 o
  10   0  27        981.09        675.06        137.09 o
  12   0  27      14769.05      14272.06        795.20 o
   1   1  27       3175.69       3132.01         61.18 o
   2   1  27      28710.51      28274.92        272.43 o
   3   1  27       1233.14       1058.91         67.12 o
   4   1  27       4799.26       4959.53        122.52 o
   5   1  27        843.53        895.82         75.87 o
   6   1  27       6316.44       6415.35        225.87 o
   7   1  27       2686.81       2706.26        155.14 o
   8   1  27        730.37        635.77         96.01 o
   9   1  27       4535.34       4818.25        257.06 o
  10   1  27       9371.90       9370.71        370.74 o
  11   1  27        287.19        291.51         90.11 o
  12   1  27        403.90        607.03        214.58 o
  13   1  27         56.89        148.32        138.25 o
   1   2  27       2958.57       2803.53         84.55 o
   2   2  27       1207.94       1112.27         58.91 o
   3   2  27       3801.57       4046.12        117.93 o
   4   2  27      16573.87      16720.37        244.61 o
   5   2  27       4657.28       4690.23        152.18 o
   6   2  27         42.86         27.73         39.07 o
   7   2  27       4166.62       4137.36        202.39 o
   8   2  27        803.17        702.99        110.71 o
   9   2  27       4008.42       3792.90        232.06 o
  10   2  27        409.37        384.35         91.13 o
  11   2  27       1988.08       2164.54        197.10 o
  12   2  27       4523.28       4117.37        453.30 o
   1   3  27       5378.68       5497.73         84.02 o
   2   3  27       6012.38       5972.52        159.26 o
   3   3  27       1992.37       1918.76         88.57 o
   4   3  27        486.85        490.67         52.56 o
   5   3  27        189.75        183.38         36.88 o
   6   3  27       1265.40       1330.62         94.26 o
   7   3  27       5589.25       5627.25        191.54 o
   8   3  27        152.60        119.48         59.30 o
   9   3  27       8277.12       8388.98        356.52 o
  10   3  27        955.63       1044.34        138.67 o
  11   3  27        930.71        625.72        136.05 o
   1   4  27       2588.36       2642.45         72.04 o
   2   4  27       1537.55       1419.45         56.45 o
   3   4  27       6676.92       6574.02        128.22 o
   4   4  27       1556.70       2208.05        114.30 o
   5   4  27       3238.05       3497.37        154.23 o
   6   4  27        124.33         59.09         47.67 o
   7   4  27       1850.90       1643.83        110.90 o
   8   4  27        189.97        226.49         82.79 o
   9   4  27       3996.33       4137.66        263.18 o
  10   4  27        169.29       -107.42        107.37 o
   1   5  27       2419.11       2333.56         99.40 o
   2   5  27       1315.07       1540.23         80.89 o
   3   5  27        909.94        960.23         80.31 o
   4   5  27       4950.66       4646.42        163.35 o
   5   5  27        504.99        563.42         76.52 o
   6   5  27        690.67        616.17         78.31 o
   7   5  27       1457.42       1636.30        140.51 o
   8   5  27        929.91        921.45        114.27 o
   9   5  27       1757.10       1490.69        288.68 o
   1   6  27         94.17         84.81         64.02 o
   2   6  27       2404.19       2406.71        142.15 o
   3   6  27       1644.02       1772.65        110.63 o
   4   6  27        162.57        161.28         49.65 o
   5   6  27       2008.34       2075.11        129.26 o
   6   6  27        405.66        386.16        162.81 o
   7   6  27        121.54        152.64        144.10 o
   8   6  27        293.88        294.52        106.47 o
   1   7  27        276.42        279.45         67.00 o
   2   7  27         32.68        -56.97         56.96 o
   3   7  27        682.13        792.72        138.92 o
   4   7  27       2593.86       2092.60        182.62 o
   5   7  27       2172.19       1769.84        173.96 o
   6   7  27        454.20        498.30        127.49 o
   0   0  28      11846.33      12067.22        296.35 o
   2   0  28       1901.72       1998.34         72.63 o
   4   0  28        855.66       1117.59        139.65 o
   6   0  28       3384.63       3391.16        234.52 o
   8   0  28       6035.54       5985.78        337.55 o
  10   0  28       1430.46       1667.65        272.42 o
  12   0  28       1533.74       1915.84        328.41 o
   0   1  28       3014.80       2940.49         89.46 o
   1   1  28       1323.88       1267.11         39.72 o
   2   1  28       3499.96       4029.14        103.20 o
   3   1  28         19.23         37.88         23.87 o
   4   1  28       3080.52       3263.24        100.32 o
   5   1  28         84.11        104.20         40.09 o
   6   1  28       2943.89       3341.32        170.19 o
   7   1  28       1273.19       1137.19        108.84 o
   8   1  28       1265.84       1193.96        126.34 o
   9   1  28        289.57        405.56         96.41 o
  10   1  28       3853.43       3663.17        238.60 o
  11   1  28        117.84        -27.63         71.79 o
  12   1  28       3058.27       2909.94        370.60 o
   0   2  28      14362.21      14079.53        178.95 o
   1   2  28       1106.29       1106.54         52.57 o
   2   2  28        361.97        387.17         39.65 o
   3   2  28       1384.99       1436.53         76.24 o
   4   2  28         67.50        169.82         38.48 o
   5   2  28       1617.29       1500.74         89.29 o
   6   2  28        650.29        642.90         73.74 o
   7   2  28          0.13         53.56         43.25 o
   8   2  28       5948.77       5917.05        279.52 o
   9   2  28        391.50        367.27        106.15 o
  10   2  28        147.69        114.65         80.70 o
  11   2  28        132.73        355.01        105.54 o
  12   2  28         90.09         38.89        140.18 o
   0   3  28        165.71        151.63         26.58 o
   1   3  28        829.22        781.67         33.44 o
   2   3  28       6934.11       6882.61        187.63 o
   3   3  28        719.41        798.65         60.70 o
   4   3  28        817.81        673.45         58.31 o
   5   3  28        168.15        223.18         61.52 o
   6   3  28       8323.51       8151.13        222.50 o
   7   3  28       1822.67       1702.51        121.55 o
   8   3  28       1079.28       1182.41        140.97 o
   9   3  28        614.75        567.94        109.52 o
  10   3  28        204.76        249.30        109.78 o
  11   3  28       2880.19       3354.28        412.95 o
   0   4  28       2497.94       2617.33        111.43 o
   1   4  28       1258.50       1176.88         48.69 o
   2   4  28        235.53        246.69         35.13 o
   3   4  28       5040.30       5118.70        145.56 o
   4   4  28        204.86        313.61         56.49 o
   5   4  28       2788.73       2664.05        135.58 o
   6   4  28       1035.23       1124.43         94.69 o
   7   4  28        474.80        252.42         67.58 o
   8   4  28       3449.86       3682.77        241.97 o
   9   4  28        601.85        685.21        153.87 o
  10   4  28        408.25        592.36        228.18 o
   0   5  28       4356.87       4101.19        181.38 o
   1   5  28        868.45        959.83         76.38 o
   2   5  28       1133.51       1151.25         88.17 o
   3   5  28       4318.68       4586.93        161.06 o
   4   5  28        463.93        529.25         64.31 o
   5   5  28       2195.26       2372.15        139.64 o
   6   5  28       2854.93       2971.64        162.94 o
   7   5  28        884.81        903.06        111.88 o
   8   5  28       1314.74       1172.56        174.87 o
   9   5  28         83.16          5.63        154.34 o
   0   6  28       1263.59       1103.22        133.65 o
   1   6  28       4964.06       4889.19        172.52 o
   2   6  28       1050.27        948.28         85.58 o
   3   6  28        579.28        622.00         72.70 o
   4   6  28       1079.42        994.60         87.96 o
   5   6  28        508.88        410.18         81.10 o
   6   6  28       1768.20       1570.08        174.42 o
   7   6  28       2248.59       2179.32        240.34 o
   8   6  28        982.69        998.42        186.00 o
   0   7  28       2714.24       2839.60        440.32 o
   1   7  28       1338.03       1337.55        139.58 o
   2   7  28        468.95        391.59         98.50 o
   3   7  28       1712.62       1808.73        219.36 o
   4   7  28         67.35        -10.15         81.14 o
   5   7  28       1260.74       1137.19        182.51 o
   6   7  28        161.89        185.39        106.81 o
   2   0  29       1625.03       1708.04         80.11 o
   4   0  29       8712.18       9720.20        530.05 o
   6   0  29        643.96        608.94        110.09 o
   8   0  29          5.66        116.86         82.70 o
  10   0  29        627.62        836.44        153.38 o
   1   1  29       1835.35       1703.42         52.51 o
   2   1  29       2422.46       3056.25         95.24 o
   3   1  29        259.65        227.40         30.01 o
   4   1  29         64.24         79.28         25.87 o
   5   1  29        785.32        668.53         65.38 o
   6   1  29       2518.46       2468.01        147.05 o
   7   1  29        129.98        165.20         56.21 o
   8   1  29       3200.93       3273.39        212.70 o
   9   1  29       3773.49       3670.31        229.94 o
  10   1  29       1345.09       1638.71        168.64 o
  11   1  29        114.52        254.43         97.92 o
  12   1  29       1797.58       1979.55        320.88 o
   1   2  29       2418.47       2381.29         75.60 o
   2   2  29        178.40        184.99         30.27 o
   3   2  29        406.00        399.93         40.85 o
   4   2  29       3944.84       4197.05        153.38 o
   5   2  29         81.89         25.22         45.32 o
   6   2  29        196.50         51.95         45.18 o
   7   2  29       4479.59       4378.33        205.44 o
   8   2  29         12.71         34.77         65.41 o
   9   2  29        505.44        568.54        101.35 o
  10   2  29         26.80        192.33         92.22 o
  11   2  29        612.70        708.72        227.86 o
   1   3  29       2193.50       2353.15         52.16 o
   2   3  29       2967.19       3066.60        113.80 o
   3   3  29        413.50        388.47         46.93 o
   4   3  29        347.95        311.40         44.92 o
   5   3  29       2183.18       2143.94        116.17 o
   6   3  29       2299.08       2365.01        124.95 o
   7   3  29       2302.66       2397.37        177.14 o
   8   3  29        322.15        269.30         78.44 o
   9   3  29       6435.81       6372.15        318.66 o
  10   3  29       2101.83       2230.66        241.34 o
   1   4  29       1365.11       1388.30         58.25 o
   2   4  29         45.47          4.02         31.73 o
   3   4  29       2949.17       3431.66        122.06 o
   4   4  29      15845.86      15217.22        295.78 o
   5   4  29        811.22        928.58         83.65 o
   6   4  29        201.61        168.92         48.01 o
   7   4  29       1527.31       1520.34        132.48 o
   8   4  29        663.03        580.50        112.92 o
   9   4  29         22.50        -49.44        111.78 o
  10   4  29        395.88        170.12        123.66 o
   1   5  29       1094.93       1121.71         80.83 o
   2   5  29       9129.76       8945.16        221.20 o
   3   5  29       1182.21       1341.17         90.35 o
   4   5  29        796.32        684.00         78.23 o
   5   5  29        735.92        691.84         76.74 o
   6   5  29       2002.87       1904.69        131.76 o
   7   5  29       1982.57       2226.04        172.32 o
   8   5  29         31.67        114.35        146.28 o
   9   5  29        528.21        186.30        151.42 o
   1   6  29        407.46        589.24         80.53 o
   2   6  29        423.54        366.97         75.82 o
   3   6  29       1943.05       2071.09        119.93 o
   4   6  29       9674.22       9274.35        248.65 o
   5   6  29       1551.27       1676.49        141.00 o
   6   6  29        514.94        659.88        171.58 o
   7   6  29        568.30        628.43        151.96 o
   8   6  29       1456.99       1469.49        286.48 o
   1   7  29       1700.41       1811.74        322.91 o
   2   7  29       1757.98       1676.39        173.10 o
   3   7  29        160.65        211.92        105.23 o
   4   7  29        865.53        802.47        160.19 o
   5   7  29        100.06        956.62        306.79 o
   6   7  29        931.85        914.41        271.25 o
   0   0  30       4706.81       5450.20        359.91 o
   2   0  30        921.95        942.95         53.31 o
   4   0  30       1612.39       1975.93        178.09 o
   6   0  30        624.10        666.01        117.15 o
   8   0  30       2618.44       2948.12        251.53 o
  10   0  30        757.39       1063.73        174.33 o
   0   1  30       5727.45       5842.49        127.21 o
   1   1  30       1967.86       1872.43         60.75 o
   2   1  30       1932.22       2163.94         81.90 o
   3   1  30       1294.72       1302.48         69.87 o
   4   1  30       1051.34       1087.95         86.97 o
   5   1  30       1240.30       1249.63         88.73 o
   6   1  30       2408.62       2828.55        158.49 o
   7   1  30       1204.33       1246.72        130.11 o
   8   1  30       2001.21       1639.01        151.88 o
   9   1  30        299.21        494.99        104.16 o
  10   1  30        898.44        840.96        132.37 o
  11   1  30         30.94        153.64         80.67 o
   0   2  30       4220.57       4361.95         95.59 o
   1   2  30       4510.59       4457.31         96.77 o
   2   2  30        183.04        197.45         30.42 o
   3   2  30        282.63        314.22         41.23 o
   4   2  30        267.87        338.53         45.81 o
   5   2  30        519.22        529.96         56.70 o
   6   2  30        909.69        852.51        113.81 o
   7   2  30       2249.86       2113.00        146.91 o
   8   2  30       1602.35       1417.04        127.59 o
   9   2  30       1685.86       1646.04        164.07 o
  10   2  30        603.52        532.17        109.21 o
  11   2  30        977.39       1072.27        188.51 o
   0   3  30        104.53         85.01         37.06 o
   1   3  30       5293.71       5381.16        104.39 o
   2   3  30       2116.12       2246.84         95.59 o
   3   3  30       1405.40       1519.33         89.70 o
   4   3  30        567.41        594.27         55.63 o
   5   3  30       2019.36       2045.57        115.99 o
   6   3  30       4592.45       4739.67        174.61 o
   7   3  30       3301.43       3367.05        218.50 o
   8   3  30        198.84        227.60        104.16 o
   9   3  30       1727.22       1781.40        178.01 o
  10   3  30          7.45         13.97        174.11 o
   0   4  30      12288.16      12016.48        278.64 o
   1   4  30       2656.06       2826.44        114.97 o
   2   4  30        260.30        202.78         43.71 o
   3   4  30       2568.06       2676.21        118.72 o
   4   4  30       1604.53       1536.71        102.22 o
   5   4  30       3107.63       2842.11        142.06 o
   6   4  30        223.96        127.72         51.32 o
   7   4  30       1176.79       1326.60        132.54 o
   8   4  30       3120.17       2909.54        219.35 o
   9   4  30       1006.05       1497.02        299.26 o
  10   4  30        452.08         21.20        125.92 o
   0   5  30       2411.24       2279.70        192.17 o
   1   5  30       2757.24       2539.55        119.88 o
   2   5  30       3733.15       3741.35        146.55 o
   3   5  30          6.63         39.69         42.40 o
   4   5  30        681.77        699.78         72.69 o
   5   5  30        228.61        226.69         56.01 o
   6   5  30       5246.41       5288.82        289.00 o
   7   5  30       1505.03       1792.45        307.47 o
   8   5  30       1235.93       1103.22        257.35 o
   9   5  30        497.65        471.27        200.65 o
   0   6  30       9939.60       9307.41        407.86 o
   1   6  30        499.71        388.68         70.53 o
   2   6  30        866.39        764.19         95.87 o
   3   6  30        300.68        279.05         69.65 o
   4   6  30       1554.67       1572.59        139.64 o
   5   6  30        243.89        321.15         78.64 o
   6   6  30       1350.62       1524.05        374.23 o
   7   6  30        777.63        848.09        203.87 o
   0   7  30       4823.94       4719.37        542.48 o
   1   7  30       1163.02       1313.84        169.59 o
   2   7  30        760.81        852.51        284.17 o
   3   7  30        245.13        105.41        133.98 o
   4   7  30         45.07        -78.28         99.68 o
   5   7  30       1771.63       1477.23        327.14 o
   2   0  31       9346.83       9125.53        244.32 o
   4   0  31      25444.13      25360.56        593.51 o
   6   0  31       3433.82       3397.19        245.38 o
   8   0  31       1871.34       2237.40        446.41 o
  10   0  31       1843.74       2141.23        229.87 o
   1   1  31        410.36        444.44         35.44 o
   2   1  31       5182.78       5380.36        127.40 o
   3   1  31       3512.76       3641.07        110.15 o
   4   1  31      12228.09      11937.00        243.04 o
   5   1  31       1021.16       1196.67        136.30 o
   6   1  31       5538.42       5068.25        242.55 o
   7   1  31       1962.25       2070.29        166.80 o
   8   1  31        386.63        508.45         96.87 o
   9   1  31        889.52        827.09        119.34 o
  10   1  31       4534.37       4462.53        267.53 o
  11   1  31        191.61        271.21        126.86 o
   1   2  31       3066.07       3487.13         86.62 o
   2   2  31       1955.43       1978.35         78.63 o
   3   2  31        829.63       1028.56         64.89 o
   4   2  31       7049.74       7115.63        167.21 o
   5   2  31        147.57        195.74         40.83 o
   6   2  31        261.99        231.72         60.25 o
   7   2  31        837.78        825.18        127.50 o
   8   2  31        544.39        784.59        105.23 o
   9   2  31       8369.58       8252.82        351.76 o
  10   2  31       1383.57       1304.90        208.60 o
   1   3  31       1514.79       1563.34         82.63 o
   2   3  31       1670.01       1905.90         83.99 o
   3   3  31       6305.20       6405.10        156.44 o
   4   3  31        155.33        150.33         42.66 o
   5   3  31       4726.98       4976.61        176.36 o
   6   3  31        642.51        733.94         78.46 o
   7   3  31        834.92        771.62        119.60 o
   8   3  31        103.33         67.73         91.57 o
   9   3  31       1610.17       1620.22        173.18 o
  10   3  31       2435.45       2376.37        363.83 o
   1   4  31       3357.54       3559.98        145.91 o
   2   4  31       3454.80       3674.33        135.53 o
   3   4  31       4039.61       4149.02        148.07 o
   4   4  31        178.54        301.35         80.56 o
   5   4  31       3428.15       3526.41        161.05 o
   6   4  31        416.48        507.05         76.20 o
   7   4  31        645.77        632.35        113.53 o
   8   4  31        532.45        421.03        136.37 o
   9   4  31       4043.84       3690.51        432.47 o
   1   5  31        910.76       1091.67        118.10 o
   2   5  31        450.16        426.26         64.37 o
   3   5  31       3290.51       3158.64        138.61 o
   4   5  31       7185.92       6965.81        214.03 o
   5   5  31       1815.85       1824.30        115.19 o
   6   5  31        183.49        328.69        145.99 o
   7   5  31        190.75        313.21        193.37 o
   8   5  31        406.51        583.21        188.76 o
   1   6  31        787.68        740.37         88.12 o
   2   6  31       4442.65       4737.16        201.48 o
   3   6  31       2236.06       2276.89        168.21 o
   4   6  31        256.20        527.34        132.24 o
   5   6  31       1413.19       1691.36        196.71 o
   6   6  31       1146.14       1403.77        209.02 o
   7   6  31        687.42        991.89        242.34 o
   1   7  31        582.59        841.06        258.15 o
   2   7  31        359.29        584.52        159.68 o
   3   7  31        507.99        448.77        132.92 o
   4   7  31       6212.24       6373.85        407.60 o
   0   0  32      29706.67      29727.84        463.57 o
   2   0  32       4366.14       4132.24        168.08 o
   4   0  32       1894.42       2003.97        200.46 o
   6   0  32       4182.05       3947.14        268.62 o
   8   0  32      13465.56      13370.61        525.70 o
  10   0  32       4471.32       4369.38        455.87 o
   0   1  32      17454.61      17370.21        219.46 o
   1   1  32       1582.17       1501.75         65.16 o
   2   1  32       9477.95       9909.61        196.69 o
   3   1  32        604.48        536.39         51.34 o
   4   1  32        299.07        435.60         61.73 o
   5   1  32        230.94        351.40         59.92 o
   6   1  32      10320.22       9908.91        335.02 o
   7   1  32       1797.83       1726.33        153.06 o
   8   1  32       3404.80       2902.40        200.17 o
   9   1  32        349.02         95.46         88.54 o
  10   1  32        319.85        607.13        130.64 o
   0   2  32      12041.79      11835.00        240.00 o
   1   2  32       4625.67       4127.41         93.97 o
   2   2  32        424.55        459.12         42.86 o
   3   2  32        671.26        645.62         55.61 o
   4   2  32       1284.92       1363.68         81.21 o
   5   2  32       3724.56       3610.72        171.31 o
   6   2  32       1314.64       1191.95        133.93 o
   7   2  32       4400.37       4215.24        242.58 o
   8   2  32       6788.16       7403.02        427.20 o
   9   2  32        880.99        758.86        110.50 o
  10   2  32        578.76        906.67        169.82 o
   0   3  32       3851.00       3891.58        153.63 o
   1   3  32       5081.48       4749.42        107.43 o
   2   3  32       3507.97       3623.58        126.93 o
   3   3  32       2755.68       2661.84        112.51 o
   4   3  32       1037.02       1099.00         81.93 o
   5   3  32       5655.05       5187.13        182.11 o
   6   3  32       2363.31       2375.76        150.54 o
   7   3  32       4036.47       3985.63        240.67 o
   8   3  32        317.51        368.28         91.99 o
   9   3  32        758.56        885.87        162.45 o
  10   3  32        990.92       1595.70        294.47 o
   0   4  32       1658.68       1356.95        138.47 o
   1   4  32       5797.72       5435.33        188.72 o
   2   4  32       2009.05       2354.36        110.80 o
   3   4  32       1194.03       1155.27         94.32 o
   4   4  32         49.33        130.23         45.46 o
   5   4  32        795.88        799.96         85.93 o
   6   4  32       4129.48       4108.12        233.51 o
   7   4  32       5870.12       5952.62        328.25 o
   8   4  32        619.32        733.74        157.43 o
   9   4  32       2131.90       1776.67        292.49 o
   0   5  32       7084.45       6944.21        320.40 o
   1   5  32       1215.54       1319.87        107.22 o
   2   5  32         94.05          1.41         51.89 o
   3   5  32       2472.13       2663.95        144.82 o
   4   5  32        605.53        545.43         69.49 o
   5   5  32       4369.90       4093.05        173.81 o
   6   5  32        190.50        287.79        118.14 o
   7   5  32        900.54       1077.40        235.90 o
   8   5  32       1637.88       2406.01        350.95 o
   0   6  32        536.29        576.68        136.97 o
   1   6  32       1458.05       1453.01        137.26 o
   2   6  32        780.62        969.48        117.50 o
   3   6  32       1109.25       1240.28        159.60 o
   4   6  32        573.11        558.90        108.90 o
   5   6  32        353.76        601.50        205.31 o
   1   7  32         54.58        282.56        196.22 o
   2   7  32        948.25        751.73        231.00 o
   3   7  32       1246.87       1470.60        317.98 o
   4   7  32        376.18        320.85        163.64 o
   2   0  33        681.05        872.61         97.92 o
   4   0  33      17932.31      17648.55        508.64 o
   6   0  33       2201.54       2810.36        418.41 o
   8   0  33       2214.02       2519.86        242.46 o
  10   0  33       1240.88       1151.76        180.31 o
   1   1  33       2356.62       2329.14         74.05 o
   2   1  33      17253.06      17491.70        221.28 o
   3   1  33        346.15        341.65         45.55 o
   4   1  33       2034.22       2257.19        130.04 o
   5   1  33        250.24        152.44         78.04 o
   6   1  33       3858.83       4047.23        220.04 o
   7   1  33        860.38        794.43        141.25 o
   8   1  33        585.27        641.60        155.68 o
   9   1  33        540.46        516.29        101.43 o
  10   1  33       7304.05       7655.24        492.03 o
   1   2  33       1535.34       1520.34         63.27 o
   2   2  33        487.33        450.17         42.97 o
   3   2  33       4483.65       4894.62        137.76 o
   4   2  33       9770.29       9659.61        211.00 o
   5   2  33       8781.79       9434.12        277.91 o
   6   2  33        251.97        351.50         69.76 o
   7   2  33       1827.68       1858.07        163.45 o
   8   2  33       1570.37       1563.34        161.76 o
   9   2  33       1153.88       1041.22        132.14 o
  10   2  33        361.05        418.02        142.29 o
   1   3  33       7328.47       7184.97        174.97 o
   2   3  33       3343.25       3318.31        122.45 o
   3   3  33       2181.09       2071.70        100.83 o
   4   3  33        849.48        658.18         77.21 o
   5   3  33       2482.37       2664.25        155.71 o
   6   3  33       1363.42       1280.88        114.45 o
   7   3  33       3720.98       3611.42        290.64 o
   8   3  33        451.58        186.20        126.98 o
   9   3  33       4716.87       4088.43        435.52 o
  10   3  33        608.82        297.84        145.22 o
   1   4  33        297.47        538.30         72.83 o
   2   4  33       1160.71       1143.02         93.65 o
   3   4  33       6494.37       6625.97        187.90 o
   4   4  33       1940.07       1853.24        104.05 o
   5   4  33       5022.30       5179.39        221.28 o
   6   4  33       1378.65       1284.70        147.29 o
   7   4  33       1715.15       1664.83        267.21 o
   8   4  33         47.09        236.14        123.64 o
   9   4  33        142.84        169.72        163.69 o
   1   5  33       2681.81       2619.14        142.59 o
   2   5  33        385.83        477.30         72.07 o
   3   5  33        730.55        696.26         82.01 o
   4   5  33       2884.53       2464.29        142.11 o
   5   5  33        974.37       1000.33        163.87 o
   6   5  33        509.62        719.77        225.48 o
   8   5  33       1145.84       1032.48        250.63 o
   1   6  33        502.72        378.22         88.05 o
   2   6  33        685.57        853.52        192.91 o
   3   6  33        113.87         41.20         87.38 o
   4   6  33       1128.85       1238.07        179.87 o
   0   0  34      24659.40      24112.94        417.40 o
   2   0  34       3972.01       4220.26        215.06 o
   4   0  34         39.05        198.46         88.56 o
   6   0  34       5635.94       6167.76        336.39 o
   8   0  34      11739.14      11037.96        764.00 o
  10   0  34        154.13         80.39        133.23 o
   0   1  34       6752.77       6753.38        161.29 o
   1   1  34        413.84        410.98         37.48 o
   2   1  34      10893.29      11018.36        197.59 o
   3   1  34        490.59        520.91         54.48 o
   4   1  34        702.69        617.88         67.09 o
   5   1  34        168.96        108.22        119.25 o
   6   1  34       9624.93       8985.35        283.22 o
   7   1  34        149.10        224.99         85.00 o
   8   1  34       1977.96       2105.46        180.78 o
   9   1  34         55.13        130.23        100.57 o
  10   1  34       3303.18       3632.73        306.40 o
   0   2  34       6959.80       7019.37        217.83 o
   1   2  34        133.15        146.51         32.58 o
   2   2  34         93.49         63.91         29.24 o
   3   2  34       1703.98       1733.46        109.24 o
   4   2  34         37.60        130.63         53.61 o
   5   2  34       4985.99       4974.90        206.55 o
   6   2  34       1095.76       1120.41        105.59 o
   7   2  34        372.03        342.45        135.96 o
   8   2  34       5688.09       5642.83        295.48 o
   9   2  34       1450.90       1790.14        218.08 o
  10   2  34         31.56         72.05        160.56 o
   0   3  34        404.98        540.51         94.82 o
   1   3  34       1159.56       1212.55         77.71 o
   2   3  34       1048.24       1476.02        100.54 o
   3   3  34       3715.85       3937.30        138.02 o
   4   3  34         87.93         83.80         58.08 o
   5   3  34       2309.51       2080.74        139.57 o
   6   3  34       1049.35       1122.32        110.40 o
   7   3  34        876.22        622.60        102.02 o
   8   3  34        304.68        189.21        102.52 o
   9   3  34          5.97          6.53        109.75 o
   0   4  34       1570.52       1986.08        169.28 o
   1   4  34       1801.93       1866.91        137.47 o
   2   4  34       1042.96       1039.52         92.99 o
   3   4  34       1962.89       2032.51        124.59 o
   4   4  34        149.12        183.18         56.85 o
   5   4  34       2686.09       2521.47        190.89 o
   6   4  34       1043.00       1122.32        278.24 o
   7   4  34       1199.20       1332.93        186.03 o
   8   4  34        344.71        554.07        198.79 o
   9   4  34       1740.70       1835.76        308.20 o
   0   5  34       2172.59       2032.31        184.26 o
   1   5  34        465.26        435.00         69.98 o
   2   5  34         53.56        272.92         65.25 o
   3   5  34       3564.12       3680.96        174.30 o
   4   5  34         75.50         83.30         61.00 o
   5   5  34        976.20       1140.30        171.53 o
   0   6  34         60.87         54.66         84.30 o
   1   6  34       2548.90       2136.61        211.42 o
   2   6  34        764.53        809.30        145.44 o
   3   6  34        273.07        280.86         91.70 o
   4   6  34        220.85        287.79        160.15 o
   2   0  35        764.59        769.01         94.16 o
   4   0  35       3266.40       3654.93        193.90 o
   6   0  35        288.43        405.36        109.56 o
   8   0  35        910.28       1208.03        184.81 o
  10   0  35         81.75        144.60        139.38 o
   1   1  35        256.11        295.12         32.26 o
   2   1  35       2632.41       2896.58        104.73 o
   3   1  35         31.90         26.13         35.32 o
   4   1  35        169.14        170.92         63.51 o
   5   1  35         65.80         43.11         77.31 o
   6   1  35       3414.11       3678.75        219.77 o
   7   1  35        468.03        425.55         94.79 o
   8   1  35       3213.47       3601.98        233.59 o
   9   1  35        179.35         74.46        192.54 o
  10   1  35        227.05        368.98        127.17 o
   1   2  35       1163.66       1256.86         69.10 o
   2   2  35        179.19        153.04         32.30 o
   3   2  35        581.99        718.47         73.44 o
   4   2  35       3601.74       3939.21        165.18 o
   5   2  35        501.62        661.59         89.25 o
   6   2  35        104.70        173.44         58.39 o
   7   2  35       1587.89       1622.03        260.31 o
   8   2  35        103.00        156.35        101.61 o
   9   2  35        414.14        387.97        200.58 o
  10   2  35       1030.12       1578.52        315.44 o
   1   3  35       1387.56       1479.74        100.86 o
   2   3  35       3064.34       3189.29        141.98 o
   3   3  35        158.71        149.72         54.76 o
   4   3  35        276.75        170.62         60.87 o
   5   3  35        798.89        745.30         97.80 o
   6   3  35        816.12        837.74        117.26 o
   7   3  35       1651.39       1719.50        195.50 o
   8   3  35         23.37         -6.13        139.80 o
   9   3  35       1027.33       1106.24        246.33 o
   1   4  35       2597.49       2575.93        140.89 o
   2   4  35        109.97        236.94         57.68 o
   3   4  35        122.51        140.88         50.51 o
   4   4  35       6559.42       6635.01        313.30 o
   5   4  35        231.61        162.48         86.97 o
   6   4  35        462.44        421.73        163.42 o
   7   4  35        818.57        877.23        253.80 o
   1   5  35       1859.49       1880.57        127.68 o
   2   5  35       1964.84       2047.58        134.36 o
   3   5  35         73.39         72.05         67.97 o
   4   5  35        184.06        201.17        285.34 o
   5   5  35        302.22        835.43        274.13 o
   1   6  35        279.51        490.37        145.79 o
   2   6  35        906.50        866.98        139.73 o
   3   6  35       1733.71       1678.30        292.27 o
   4   6  35       2642.50       2583.67        353.77 o
   0   0  36      10497.34      12265.58        457.93 o
   2   0  36          7.07         88.23         55.68 o
   4   0  36        458.80        438.52        119.44 o
   6   0  36        511.29        602.81        125.96 o
   8   0  36       3851.13       4017.58        301.04 o
  10   0  36        484.75        419.52        191.11 o
   0   1  36         45.14         51.95         41.87 o
   1   1  36        589.15        575.18         55.69 o
   2   1  36       2261.38       2572.01         99.83 o
   3   1  36        178.04        224.48         55.43 o
   4   1  36        164.48        119.48         55.00 o
   5   1  36       1465.54       1336.45        123.91 o
   6   1  36       2703.61       2865.73        194.83 o
   7   1  36        117.63        115.66         58.11 o
   8   1  36       1081.35       1038.91        345.05 o
   9   1  36         63.52        191.12        112.68 o
  10   1  36        198.97        197.35        168.20 o
   0   2  36       2575.74       2810.96        172.94 o
   1   2  36       2081.85       2194.69         90.94 o
   2   2  36        612.97        809.51         75.86 o
   3   2  36       2812.21       3039.06        157.10 o
   4   2  36        244.17        418.22         78.74 o
   5   2  36        123.78        167.61         60.72 o
   6   2  36        153.27        126.11         61.74 o
   7   2  36       1236.25       1450.80        153.68 o
   8   2  36       2303.18       2225.74        229.45 o
   9   2  36        409.59        777.05        214.21 o
   0   3  36        630.53        675.56        151.92 o
   1   3  36       1510.62       1466.68        100.94 o
   2   3  36       2493.96       2466.30        128.63 o
   3   3  36        781.44        822.27         91.72 o
   4   3  36         57.96         44.11         48.84 o
   5   3  36       5204.87       4981.33        263.64 o
   6   3  36       1523.16       1676.09        209.68 o
   7   3  36        446.62        626.72        221.00 o
   0   4  36      14962.98      14896.47        456.71 o
   1   4  36       1859.09       2085.16        123.03 o
   2   4  36        217.65        204.79         63.24 o
   3   4  36        850.99       1024.54        105.76 o
   4   4  36        337.17        466.75         79.85 o
   5   4  36        806.79        769.21        135.90 o
   6   4  36        334.76        207.20        160.75 o
   0   5  36        768.29        825.88        275.81 o
   1   5  36        348.21        273.72         71.86 o
   2   5  36       3924.24       3969.35        246.24 o
   3   5  36        347.88        479.71        129.55 o
   4   5  36         83.02        125.10         98.49 o
   5   5  36        819.60        927.17        256.01 o
   0   6  36       5812.83       5451.60        538.75 o
   1   6  36        857.85        923.25        172.46 o
   2   6  36        797.73        875.62        181.64 o
   3   6  36         35.99         -1.41        109.70 o
   2   0  37       1978.00       2216.19        134.76 o
   4   0  37       5178.15       4726.61        505.19 o
   6   0  37       2009.27       2066.07        227.84 o
   8   0  37       1766.91       2052.10        309.66 o
   1   1  37          8.84         -7.34         32.46 o
   2   1  37       2222.90       2338.28        108.64 o
   3   1  37        882.39        675.36         79.39 o
   4   1  37       1439.82       1198.78        126.81 o
   5   1  37        924.58       1101.51        122.88 o
   6   1  37        418.48        573.27        147.76 o
   7   1  37        174.45        140.38         74.68 o
   8   1  37        644.43        560.40        110.81 o
   9   1  37         83.60         88.02         93.71 o
   1   2  37       3035.80       2919.19        150.27 o
   2   2  37        399.11        550.66         65.77 o
   3   2  37       4296.12       4217.45        185.27 o
   4   2  37       3474.78       3403.82        187.44 o
   5   2  37       1772.02       2014.72        172.93 o
   6   2  37       1627.15       1744.62        394.63 o
   7   2  37        528.83        693.45        225.33 o
   8   2  37        310.74        294.02        116.78 o
   9   2  37       1247.49       1239.28        247.37 o
   1   3  37        581.54        623.91         68.28 o
   2   3  37       1326.03       1384.28        113.97 o
   3   3  37       3729.43       3971.26        235.22 o
   4   3  37        758.49        649.43         90.31 o
   5   3  37       3001.99       3337.00        220.54 o
   6   3  37        451.33        392.90        168.47 o
   7   3  37        176.46         95.56        123.68 o
   1   4  37       2207.64       2093.80        127.30 o
   2   4  37        272.58        420.73         76.37 o
   3   4  37       1987.50       1968.90        141.56 o
   4   4  37       1044.61        883.16        128.59 o
   5   4  37       2021.35       2461.28        370.21 o
   6   4  37        274.81        176.15        158.46 o
   1   5  37         56.93         -7.03         72.96 o
   2   5  37       3346.10       3342.23        425.60 o
   3   5  37       1098.97       1053.48        178.05 o
   4   5  37       1712.70       1457.73        193.50 o
   1   6  37         94.38        167.81        168.28 o
   0   0  38      12324.25      12092.25        465.60 o
   2   0  38       8196.19       8421.63        320.32 o
   4   0  38        141.63        320.35        101.32 o
   6   0  38       8040.79       8120.38        406.05 o
   8   0  38       6732.56       6521.97        527.71 o
   0   1  38       8061.60       7674.83        491.41 o
   1   1  38       1158.06       1210.74         88.91 o
   2   1  38       5474.87       5459.54        162.92 o
   3   1  38        642.28        698.47         82.22 o
   4   1  38        113.44        163.39        154.46 o
   5   1  38       1353.05       1127.44        161.36 o
   6   1  38       6866.25       6827.14        393.78 o
   7   1  38       1683.25       2065.47        313.87 o
   8   1  38       2511.62       2594.22        364.86 o
   9   1  38        168.17        138.07        134.52 o
   0   2  38       5909.56       5562.74        342.40 o
   1   2  38       2043.37       2135.20        132.76 o
   2   2  38        621.91        612.46         67.05 o
   3   2  38       2498.89       3046.90        203.34 o
   4   2  38         46.37        202.28         75.66 o
   5   2  38       3861.41       4025.12        237.82 o
   6   2  38        434.80        296.33        159.82 o
   7   2  38       1336.59       1451.70        295.61 o
   8   2  38       5066.78       4764.09        497.45 o
   0   3  38        454.90        159.37         96.40 o
   1   3  38       3814.11       3787.98        185.46 o
   2   3  38       1326.83       1409.30        119.00 o
   3   3  38        750.64        677.77         88.75 o
   4   3  38        159.56        113.85         54.45 o
   5   3  38       2531.51       2707.66        237.33 o
   6   3  38        923.30        781.07        218.53 o
   7   3  38       3955.40       3523.00        442.89 o
   0   4  38        737.29        583.11        104.16 o
   1   4  38       2874.75       2896.88        165.38 o
   2   4  38       1832.81       1875.15        137.40 o
   3   4  38        785.66        952.90        180.42 o
   4   4  38        361.46        525.64        120.42 o
   5   4  38       2358.69       2399.98        351.66 o
   6   4  38       2602.65       3028.11        412.29 o
   0   5  38       4550.82       4466.15        454.05 o
   1   5  38       1277.33       1266.31        188.58 o
   2   5  38        541.84        642.80        140.64 o
   3   5  38        185.33        227.40        104.25 o
   4   5  38          2.57        105.51        163.31 o
   2   0  39       2866.18       2516.64        179.65 o
   4   0  39       8445.58       8784.89        403.39 o
   6   0  39       1839.56       2055.82        303.81 o
   1   1  39       1568.26       1651.87        103.36 o
   2   1  39       5972.36       5923.78        190.14 o
   3   1  39       1188.77        959.43         93.68 o
   4   1  39        561.76        430.88        188.32 o
   5   1  39        579.41        460.12        128.09 o
   6   1  39       2595.49       2440.07        338.52 o
   7   1  39        512.47        415.71        165.02 o
   8   1  39        379.49        305.57        145.18 o
   1   2  39        409.48        450.88         87.46 o
   2   2  39        396.89        510.26         77.34 o
   3   2  39       3232.33       3217.83        165.91 o
   4   2  39       6724.01       6865.73        270.46 o
   5   2  39       1982.27       1870.73        284.41 o
   6   2  39       1637.14       1368.70        265.32 o
   7   2  39        921.80        977.32        230.08 o
   1   3  39       3122.20       3184.46        255.33 o
   2   3  39       3912.06       3876.81        188.43 o
   3   3  39       2517.44       2418.47        153.21 o
   4   3  39        606.78        556.69         93.69 o
   5   3  39        984.37       1239.48        266.69 o
   6   3  39       2342.79       2516.74        369.32 o
   7   3  39        760.22        707.01        219.03 o
   1   4  39        466.36        428.27         76.13 o
   2   4  39       1250.18       1395.33        161.73 o
   3   4  39       3218.02       2926.32        253.78 o
   4   4  39       1256.88       1299.07        188.48 o
   5   4  39       2503.23       3417.49        428.95 o
   1   5  39       2147.17       1992.11        322.66 o
   2   5  39        200.78        402.14        224.54 o
   3   5  39        313.44        416.01        185.06 o
   0   0  40      11353.53      11238.42        618.89 o
   2   0  40       1667.84       1863.19        160.65 o
   4   0  40        131.80        501.12        220.64 o
   6   0  40       2184.42       2583.97        325.94 o
   0   1  40       2714.95       2529.91        183.34 o
   1   1  40       1473.11       1428.39        135.43 o
   2   1  40       4024.57       4129.22        183.20 o
   3   1  40       2021.41       2067.58        147.24 o
   4   1  40         13.52        -72.65        103.08 o
   5   1  40       1095.72       1231.04        229.19 o
   6   1  40       7219.41       7441.20        558.65 o
   7   1  40        699.85        728.92        223.42 o
   8   1  40       1575.14       1416.94        299.50 o
   0   2  40       6837.08       6226.24        449.04 o
   1   2  40       4577.58       5134.27        238.34 o
   2   2  40        216.73        382.14         87.64 o
   3   2  40       1271.41       1289.02        128.77 o
   4   2  40         76.92        131.23         69.70 o
   5   2  40       2157.89       2044.06        335.48 o
   6   2  40        628.08       1029.47        245.54 o
   7   2  40        777.39        683.50        198.05 o
   0   3  40        573.12        582.81        132.28 o
   1   3  40       1975.62       2041.25        164.57 o
   2   3  40       1240.84       1397.24        144.11 o
   3   3  40       3936.86       4350.19        225.81 o
   4   3  40        100.89        -27.43         71.98 o
   5   3  40       2911.65       3219.23        379.01 o
   6   3  40       1674.87       1924.99        341.98 o
   0   4  40       1429.30       1822.29        296.06 o
   1   4  40       1992.51       1840.18        304.87 o
   2   4  40       1395.49       1293.24        258.16 o
   3   4  40        849.41        640.09        128.54 o
   4   4  40         55.09        -18.29        132.53 o
   5   4  40       1539.90       2043.26        331.54 o
   2   0  41        567.30        595.98        115.69 o
   1   1  41        222.62        234.63         59.55 o
   2   1  41       1565.16       1761.50        126.50 o
   3   1  41       1050.33       1129.05        121.47 o
   4   1  41        815.44        702.49        188.15 o
   7   1  41       1381.41       1093.88        256.01 o
   1   2  41       2523.30       2477.96        172.61 o
   2   2  41       1098.59       1036.40        114.85 o
   3   2  41         92.73        204.49         94.15 o
   4   2  41       3750.22       3925.24        247.93 o
   5   2  41         37.58        -13.77        126.56 o
   6   2  41        135.12        370.69        170.21 o
   7   2  41        412.05        327.48        117.80 o
   1   3  41       1755.62       1738.29        158.36 o
   2   3  41       1304.87       1567.97        169.35 o
   3   3  41        316.03        367.27        130.27 o
   4   3  41        191.83        100.38        189.34 o
   5   3  41        744.01        529.56        183.91 o
   6   3  41        536.25        794.43        238.62 o
   2   4  41        368.87        705.70        202.19 o
   3   4  41         84.65         23.81        125.17 o
   0   0  42       4935.80       5529.08        446.69 o
   2   0  42       1069.04        787.00        138.01 o
   4   0  42          3.19        448.77        187.91 o
   0   1  42        162.57        150.53        260.54 o
   1   1  42        101.59        -36.07         88.10 o
   2   1  42       1419.81       1606.35        140.45 o
   3   1  42        798.82        904.46        175.27 o
   4   1  42        444.85        316.83        184.76 o
   0   2  42       3085.41       3185.97        270.54 o
   1   2  42        634.30        760.57        110.26 o
   2   2  42         43.27        119.98         85.57 o
   3   2  42       2122.97       2056.02        204.61 o
   4   2  42        310.70        182.88        113.78 o
   0   3  42        123.08        -47.23        128.95 o
   1   3  42         59.42        223.08        105.61 o
   2   3  42        907.85        956.31        266.45 o
   3   3  42        510.79        233.02        102.86 o
   4   3  42         70.88        382.55        168.19 o
   2   0  43       1268.72       1425.48        256.80 o
   4   0  43       3623.67       3117.94        376.88 o
   1   1  43       1100.44       1157.18        151.18 o
   2   1  43       1802.33       1750.24        206.63 o
   3   1  43        472.83        430.88        102.25 o
   4   1  43        710.06        480.52        163.61 o
   1   2  43        612.09        335.02        107.81 o
   2   2  43        538.54        426.16         94.76 o
   3   2  43       2922.83       2914.16        231.74 o
   4   2  43       1428.61       1690.86        291.12 o
   2   3  43       1142.07       1422.66        273.74 o
   3   3  43       2079.37       2256.89        334.50 o
   2   0  44       1132.25       1123.52        229.39 o
   4   0  44        325.22       1002.54        237.74 o
   0   1  44       1712.80       1476.62        265.10 o
   1   1  44       1192.77       1032.08        140.66 o
   2   1  44        830.76        945.36        165.51 o
   3   1  44        259.11        -11.25         88.40 o
   4   1  44        132.11        225.29        159.65 o
   0   2  44       2184.56       2559.85        372.97 o
   1   2  44       1726.50       2112.89        234.77 o
   2   2  44        630.15        499.71        152.15 o
   3   2  44        965.02        961.94        164.97 o
   4   0  45       9179.79       9805.91        664.00 o
   1   1  45        217.05        100.08         87.80 o
   2   1  45       7922.70       7447.53        583.91 o
   3   1  45        539.09        468.16        194.76 o
   1   2  45       1570.04       2228.45        361.14 o
   2   2  45        721.18        402.44        187.40 o
   3   2  45       2017.81       1790.14        330.05 o
   0   1  46        134.44        348.88        159.22 o
   1   1  46        274.47        282.76        181.26 o
   2   1  46       1890.06       1576.51        294.59 o
