# Supplementary material for: Improving Polymeric Structures with Hirshfeld Atom Refinement: A Study on MOFs and COFs
Source: ACS Mater Au. 2025 Jul 31;5(5):767–71. doi: 10.1021/acsmaterialsau.5c00076 (PMC12426777; doi:10.1021/acsmaterialsau.5c00076)
Supplement: Supplementary file 1 [file mg5c00076_si_001.zip › CIFs/CUGLYM08_XHARPy-HAR.cif]

data_xharpy

_audit_creation_method             'XHARPY 0.2.0'
_chemical_name_systematic          ?
_chemical_name_common              ?
_chemical_melting_point            ?
_chemical_formula_moiety           'C4 H10 Cu N2 O5'
_chemical_formula_sum              'C4 H10 Cu N2 O5'
_chemical_formula_weight           229.68

loop_
 _atom_type_symbol
 _atom_type_description
 _atom_type_scat_dispersion_real
 _atom_type_scat_dispersion_imag
 _atom_type_scat_source
 'C' 'C' 0.0033 0.0016 'HAR in XHARPy 0.2.0'
 'H' 'H' 0.0000 0.0000 'HAR in XHARPy 0.2.0'
 'Cu' 'Cu' 0.3201 1.2651 'HAR in XHARPy 0.2.0'
 'N' 'N' 0.0061 0.0033 'HAR in XHARPy 0.2.0'
 'O' 'O' 0.0106 0.0060 'HAR in XHARPy 0.2.0'

_space_group_crystal_system        'orthorhombic'
_space_group_IT_number             19
_space_group_name_H-M_alt          'P 21 21 21'
_space_group_name_Hall             'P 2ac 2ab'

loop_
 _space_group_symop_operation_xyz
 'x, y, z'
 '-x+1/2, -y, z+1/2'
 'x+1/2, -y+1/2, -z'
 '-x, y+1/2, -z+1/2'

_cell_length_a                     5.0212(7)
_cell_length_b                     10.4206(14)
_cell_length_c                     13.0071(16)
_cell_angle_alpha                  90
_cell_angle_beta                   90
_cell_angle_gamma                  90
_cell_volume                       680.58(16)
_cell_formula_units_Z              4
_cell_measurement_temperature      273(2)
_cell_measurement_reflns_used      ?
_cell_measurement_theta_min        ?
_cell_measurement_theta_max        ?

_exptl_crystal_description         ?
_exptl_crystal_colour              ?
_exptl_crystal_density_meas        ?
_exptl_crystal_density_method      ?
_exptl_crystal_density_diffrn      2.242
_exptl_crystal_F_000               468
_exptl_transmission_factor_min     ?
_exptl_transmission_factor_max     ?
_exptl_crystal_size_max            0.586
_exptl_crystal_size_mid            0.216
_exptl_crystal_size_min            0.054
_exptl_absorpt_coefficient_mu      3.194
_exptl_absorpt_correction_type     ?
_exptl_absorpt_correction_T_min    ?
_exptl_absorpt_correction_T_max    ?
_exptl_absorpt_process_details     ?
_exptl_absorpt_special_details     ?

_diffrn_ambient_temperature        273(2)
_diffrn_radiation_wavelength       0.71073
_diffrn_radiation_type             'MoK\a'
_diffrn_source                     ?
_diffrn_measurement_device_type    ?
_diffrn_measurement_method         ?
_diffrn_detector_area_resol_mean   ?
_diffrn_reflns_number              1644
_diffrn_reflns_av_unetI/netI       0.061
_diffrn_reflns_av_R_equivalents    0.0000
_diffrn_reflns_limit_h_max         6
_diffrn_reflns_limit_h_min         -6
_diffrn_reflns_limit_k_max         13
_diffrn_reflns_limit_k_min         0
_diffrn_reflns_limit_l_max         17
_diffrn_reflns_limit_l_min         0
_diffrn_reflns_theta_min           2.504
_diffrn_reflns_theta_max           27.998
_diffrn_reflns_theta_full          25.242
_diffrn_measured_fraction_theta_max  1.0
_diffrn_measured_fraction_theta_full  1.0
_diffrn_reflns_Laue_measured_fraction_max  1.0
_diffrn_reflns_Laue_measured_fraction_full  1.0
_diffrn_reflns_point_group_measured_fraction_max  1.0
_diffrn_reflns_point_group_measured_fraction_full  1.0

_reflns_number_total               1644
_reflns_number_gt                  1439
_reflns_threshold_expression       'I > 2\s(I)'
_reflns_Friedel_coverage           0.667
_reflns_Friedel_fraction_max       1.0
_reflns_Friedel_fraction_full      1.0
_reflns_special_details            
;
 _reflns_Friedel_fraction is defined as the number of unique
Friedel pairs measured divided by the number that would be
possible theoretically, ignoring centric projections and
systematic absences.
;

_computing_data_collection         ?
_computing_cell_refinement         ?
_computing_data_reduction          ?
_computing_structure_solution      ?
_computing_structure_refinement    'xHARPY 0.2.0'
_computing_molecular_graphics      ?
_computing_publication_material    'xHARPY 0.2.0'

_atom_sites_solution_hydrogens     difmap

_refine_special_details            
;
  - Structure optimisation was done using derivatives
    calculated with the python package JAX and
    BFGS minimisation in scipy.optimize.minimize
  - Frozen core density was integrated separately on a spherical
    grid and added to the partitioned valence density
  - Core density was always fully assigned to the respective atom
  - Refinement was done using structure factors
    derived from theoretically calculated densities
  - Density calculation was done with ASE/GPAW using the
    following settings
      xc: SCAN
      txt: xharpy_output/gpaw.txt
      mode: fd
      h: 0.15
      gridinterpolation: 4
      symm_equiv: once
      convergence:
         density: 1e-07
      kpts:
         size: (2, 1, 1)
         gamma: True
      symmetry:
         symmorphic: False
      nbands: -2
      save_file: xharpy_output/gpaw_result.gpw
  - Afterwards density was interpolated on a rectangular grid and partitioned
    according to the Hirshfeld scheme, using GPAWs build-in routines.
  - Atomic form factors were calculated using FFT from the numpy package
;
_refine_ls_structure_factor_coef   Fsqd
_refine_ls_matrix_type             'full'
_refine_ls_weighting_scheme        sigma
_refine_ls_weighting_details       'w=1/[\s^2^(Fo^2^)]'
_refine_ls_hydrogen_treatment      refall
_refine_ls_extinction_coef         .
_refine_ls_extinction_method       none
_refine_ls_number_reflns           1644
_refine_ls_number_parameters       149
_refine_ls_number_restraints       0
_refine_ls_R_factor_all            0.0502
_refine_ls_R_factor_gt             0.0376
_refine_ls_wR_factor_ref           0.0644
_refine_ls_wR_factor_gt            0.0609
_refine_ls_goodness_of_fit_ref     1.132
_refine_ls_shift/su_max            0.0
_refine_ls_shift/su_mean           0.0

loop_
 _atom_site_label
 _atom_site_type_symbol
 _atom_site_fract_x
 _atom_site_fract_y
 _atom_site_fract_z
 _atom_site_U_iso_or_equiv
 _atom_site_adp_type
 _atom_site_occupancy
 _atom_site_site_symmetry_order
Cu1 Cu 0.91010(10) 0.35295(5) 0.15118(3) 0.02499(13) Uani 1.0 1
O1 O 0.6939(5) 0.2586(3) 0.24177(19) 0.0321(7) Uani 1.0 1
O2 O 0.6734(7) 0.1837(3) 0.39377(20) 0.0378(8) Uani 1.0 1
O3 O 0.6740(5) 0.3324(3) 0.03976(18) 0.0256(7) Uani 1.0 1
O4 O 1.1231(6) 0.1286(3) 0.11956(17) 0.0361(8) Uani 1.0 1
O5 O 0.6958(9) 0.5389(4) 0.2020(3) 0.0547(11) Uani 1.0 1
H5A H 0.738(15) 0.571(7) 0.263(5) 0.07(3) Uiso 1.0 1
H5B H 0.571(15) 0.596(6) 0.173(4) 0.046(19) Uiso 1.0 1
N1 N 1.1464(8) 0.3694(5) 0.2678(3) 0.0331(9) Uani 1.0 1
H1A H 1.321(12) 0.339(6) 0.256(4) 0.052(18) Uiso 1.0 1
H1B H 1.205(12) 0.460(5) 0.280(4) 0.045(16) Uiso 1.0 1
N2 N 1.1377(7) 0.4343(4) 0.0527(2) 0.0240(8) Uani 1.0 1
H2C H 1.168(10) 0.524(5) 0.070(3) 0.031(14) Uiso 1.0 1
H2D H 1.283(11) 0.364(5) 0.033(3) 0.030(14) Uiso 1.0 1
C1 C 0.7809(9) 0.2460(4) 0.3295(3) 0.0276(10) Uani 1.0 1
C2 C 1.0289(8) 0.3130(4) 0.3551(4) 0.0306(10) Uani 1.0 1
H2A H 0.963(14) 0.381(6) 0.407(4) 0.09(2) Uiso 1.0 1
H2B H 1.182(11) 0.242(5) 0.385(3) 0.044(15) Uiso 1.0 1
C3 C 0.7466(8) 0.3783(4) -0.0421(3) 0.0237(9) Uani 1.0 1
C4 C 1.0022(8) 0.4462(5) -0.0429(3) 0.0303(10) Uani 1.0 1
H4A H 1.103(12) 0.402(5) -0.107(3) 0.048(14) Uiso 1.0 1
H4B H 0.967(16) 0.549(7) -0.065(5) 0.11(3) Uiso 1.0 1

loop_
 _atom_site_aniso_label
 _atom_site_aniso_U_11
 _atom_site_aniso_U_22
 _atom_site_aniso_U_33
 _atom_site_aniso_U_23
 _atom_site_aniso_U_13
 _atom_site_aniso_U_12
Cu1 0.0175(2) 0.0376(3) 0.0199(2) 0.0011(2) -0.0012(2) -0.0063(3)
O1 0.0230(16) 0.0486(20) 0.0247(14) 0.0035(14) -0.0017(12) -0.0119(15)
O2 0.0373(19) 0.048(2) 0.0281(15) 0.0128(14) 0.0004(13) -0.0040(15)
O3 0.0163(13) 0.0370(18) 0.0234(13) -0.0008(13) 0.0006(10) -0.0055(12)
O4 0.0302(17) 0.0545(19) 0.0235(13) 0.0036(13) 0.0057(12) 0.0112(17)
O5 0.075(3) 0.049(2) 0.039(2) -0.0190(19) -0.0116(20) 0.029(2)
N1 0.024(2) 0.048(3) 0.0277(18) 0.0036(19) -0.0077(15) -0.006(2)
N2 0.0191(20) 0.0228(18) 0.0302(18) -0.0012(16) 0.0027(15) -0.0035(16)
C1 0.024(2) 0.031(2) 0.028(2) 0.0000(19) 0.0000(18) 0.0003(20)
C2 0.024(2) 0.037(2) 0.031(2) 0.001(2) -0.003(2) -0.0008(18)
C3 0.0183(20) 0.030(2) 0.0226(19) -0.0026(19) 0.0017(17) -0.0021(18)
C4 0.022(2) 0.041(3) 0.029(2) 0.003(2) 0.0004(17) -0.0075(20)


_geom_special_details              
;
All esds are estimated using the full variance-covariance matrix.
Correlations between cell parameters are taken into account in the 
calculation of derivatives used for the error propagation to the esds
of U(iso), distances and angles. Otherwise, the esds of the cell
parameters are assumed to be independent.
;

loop_
 _geom_bond_atom_site_label_1
 _geom_bond_atom_site_label_2
 _geom_bond_distance
 _geom_bond_site_symmetry_2
Cu1 O1 1.880(3) .
Cu1 O3 1.884(2) .
Cu1 O5 2.313(4) .
Cu1 N1 1.933(3) .
Cu1 N2 1.915(3) .
O1 C1 1.229(4) .
O2 C1 1.188(5) .
O3 C3 1.222(4) .
O5 H5A 0.89(7) .
O5 H5B 0.95(7) .
N1 H1A 0.94(6) .
N1 H1B 1.00(6) .
N1 C2 1.408(6) .
N2 H2C 0.98(5) .
N2 H2D 1.06(6) .
N2 C4 1.422(5) .
C1 C2 1.466(6) .
C2 H2A 1.03(6) .
C2 H2B 1.14(5) .
C3 C4 1.465(5) .
C4 H4A 1.07(5) .
C4 H4B 1.12(7) .

loop_
 _geom_angle_atom_site_label_1
 _geom_angle_atom_site_label_2
 _geom_angle_atom_site_label_3
 _geom_angle
 _geom_angle_site_symmetry_1
 _geom_angle_site_symmetry_3
O1 Cu1 O3 93.40(11) . .
O1 Cu1 O5 89.46(15) . .
O1 Cu1 N1 84.77(14) . .
O1 Cu1 N2 174.68(15) . .
O3 Cu1 O5 91.27(13) . .
O3 Cu1 N1 178.10(16) . .
O3 Cu1 N2 84.90(13) . .
N1 Cu1 O5 89.27(17) . .
N2 Cu1 O5 95.62(16) . .
N2 Cu1 N1 96.87(15) . .
C1 O1 Cu1 115.6(3) . .
C3 O3 Cu1 115.9(3) . .
Cu1 O5 H5A 117(5) . .
Cu1 O5 H5B 136(3) . .
H5A O5 H5B 106(5) . .
Cu1 N1 H1A 114(3) . .
Cu1 N1 H1B 113(3) . .
H1A N1 H1B 94(5) . .
C2 N1 Cu1 109.8(3) . .
C2 N1 H1A 112(3) . .
C2 N1 H1B 113(3) . .
Cu1 N2 H2C 111(3) . .
Cu1 N2 H2D 105(3) . .
H2C N2 H2D 128(4) . .
C4 N2 Cu1 109.7(3) . .
C4 N2 H2C 101(3) . .
C4 N2 H2D 100(3) . .
O1 C1 C2 117.5(4) . .
O2 C1 O1 123.4(4) . .
O2 C1 C2 119.1(4) . .
N1 C2 C1 111.8(4) . .
N1 C2 H2A 112(3) . .
N1 C2 H2B 106(2) . .
C1 C2 H2A 101(4) . .
C1 C2 H2B 110(2) . .
H2A C2 H2B 116(4) . .
O3 C3 C4 117.1(4) . .
O4 C3 O3 124.1(4) 3_455 .
O4 C3 C4 118.8(4) 3_455 .
N2 C4 C3 111.8(3) . .
N2 C4 H4A 114(3) . .
N2 C4 H4B 113(4) . .
C3 C4 H4A 102(3) . .
C3 C4 H4B 109(4) . .
H4A C4 H4B 106(4) . .

_refine_diff_density_max           0.3978
_refine_diff_density_min          -0.5239
_refine_diff_density_rms           0.1143

loop_
 _refln_index_h
 _refln_index_k
 _refln_index_l
 _refln_F_squared_calc
 _refln_F_squared_meas
 _refln_F_squared_sigma
   2   0   0        693.94         775.39         46.70
   4   0   0       1486.28        1492.16         92.47
   6   0   0        225.35         225.66         38.67
   1   1   0       2842.63        2908.09         61.25
   2   1   0        199.45         249.99         19.76
   3   1   0        790.00         813.78         39.44
   4   1   0       2716.39        2593.43         97.14
   5   1   0        150.03         186.81         28.83
   6   1   0         25.15          13.28         11.55
   0   2   0       3967.67        3796.09        108.76
   1   2   0      12864.59       10941.48        423.51
   2   2   0        331.65         364.49         14.44
   3   2   0          9.81          10.54          5.51
   4   2   0          9.49          10.05         10.05
   5   2   0       1017.62        1099.51         59.49
   6   2   0         34.06          18.79         18.22
   1   3   0       2015.94        2037.42         60.36
   2   3   0        125.62         160.13         17.84
   3   3   0       3372.58        3448.54         81.68
   4   3   0         48.57          64.57         15.20
   5   3   0         70.19          46.21         16.14
   6   3   0         14.48          15.13         23.11
   0   4   0       8473.61        7787.22        221.67
   1   4   0        387.77         405.96         18.27
   2   4   0        896.39         874.06         27.34
   3   4   0        222.86         240.30         15.73
   4   4   0       1489.22        1520.95         68.33
   5   4   0        384.49         377.12         36.87
   6   4   0        455.99         447.49         74.41
   1   5   0         71.90          82.05          8.86
   2   5   0       1220.78        1184.74         41.59
   3   5   0          1.98          10.71          6.87
   4   5   0       1612.79        1639.17         58.98
   5   5   0         45.54          39.83         14.81
   6   5   0         50.55          67.85         22.59
   0   6   0       2040.91        2135.24         74.57
   1   6   0        129.31         115.24         10.72
   2   6   0        584.54         594.00         39.69
   3   6   0         22.65          24.91          9.72
   4   6   0        410.86         462.86         29.36
   5   6   0        449.72         414.86         39.86
   1   7   0       1568.95        1555.98         46.67
   2   7   0         27.96          34.24         11.75
   3   7   0       1831.13        1954.81        118.66
   4   7   0         73.23          77.95         19.27
   5   7   0         32.89          38.38         16.63
   0   8   0        379.15         367.30         28.29
   1   8   0       1192.86        1141.13         37.57
   2   8   0         84.63          83.97         12.63
   3   8   0          0.91           2.75          8.74
   4   8   0        108.96         137.56         26.20
   5   8   0        219.81         239.99         33.90
   1   9   0         12.35           2.53          9.91
   2   9   0        845.76         838.61         77.35
   3   9   0         76.98          97.52         17.66
   4   9   0        202.92         211.46         30.48
   5   9   0         25.65          18.00         18.16
   0  10   0       1996.90        1911.79         90.82
   1  10   0          7.29           8.95          7.96
   2  10   0         11.23           9.04         10.76
   3  10   0         18.36          32.54         16.56
   4  10   0        106.08         182.66         24.03
   1  11   0        224.63         179.46         35.82
   2  11   0         42.93          49.92         12.89
   3  11   0        153.09         148.22         20.38
   0  12   0          1.56         -23.36         15.61
   1  12   0        216.41         225.00         29.86
   2  12   0          0.16          -2.66         10.72
   3  12   0          1.84          -9.65         13.93
   1  13   0         10.66          29.73         16.57
   2  13   0         14.66           7.03         14.72
   1   0   1       7744.03        7433.78        459.82
   2   0   1         51.09          50.98          8.91
   3   0   1         11.00          25.29          9.34
   4   0   1       1223.77        1182.18         79.89
   5   0   1       1731.21        1613.65        116.08
   6   0   1          0.32          -3.02         10.30
  -6   1   1        168.47         145.54         22.10
  -5   1   1        278.88         260.48         30.22
  -4   1   1       1126.01        1094.27         53.58
  -3   1   1        625.17         611.94         33.13
  -2   1   1        477.01         470.39         35.25
  -1   1   1       4216.92        4166.89        119.44
   0   1   1       5683.26        4615.31        210.76
   1   1   1       4145.59        3938.08        112.78
   2   1   1        485.63         500.61         21.26
   3   1   1        782.76         815.88         39.68
   4   1   1       1128.56        1138.80         83.81
   5   1   1        281.17         291.34         44.77
   6   1   1        172.16         176.11         25.62
  -6   2   1        277.23         298.44         34.79
  -5   2   1         97.93          86.07         26.16
  -4   2   1        944.38         990.84        109.27
  -3   2   1       1093.83        1086.75         48.70
  -2   2   1       2063.01        2019.98         69.10
  -1   2   1       6515.90        6339.36        143.05
   0   2   1       6168.88        5369.78        191.61
   1   2   1       6393.39        6061.13        183.91
   2   2   1       2121.97        2225.45         54.64
   3   2   1       1225.76        1234.46         56.10
   4   2   1        933.53         951.82         38.80
   5   2   1         97.17         109.56         32.07
   6   2   1        300.83         279.96         44.34
  -6   3   1         57.71          42.07         17.28
  -5   3   1        709.93         696.53         46.90
  -4   3   1        664.69         720.94         42.08
  -3   3   1       1142.81        1105.63         47.72
  -2   3   1       3863.94        3708.88         93.45
  -1   3   1       3871.50        3927.24         80.62
   0   3   1       7605.68        7134.75        163.57
   1   3   1       3387.06        3433.02         77.37
   2   3   1       3811.37        3755.40         85.47
   3   3   1       1043.14        1066.66         40.56
   4   3   1        658.02         724.52         42.20
   5   3   1        685.01         725.39         47.42
   6   3   1         51.14          71.46         18.38
  -6   4   1         80.47          62.06         18.92
  -5   4   1        491.70         532.42         43.08
  -4   4   1        263.97         287.46         28.55
  -3   4   1       1013.88        1045.32         38.74
  -2   4   1        596.85         611.91         27.89
  -1   4   1       8361.63        7572.31        155.49
   0   4   1       3639.13        3565.84         76.12
   1   4   1       8765.76        8242.16        169.62
   2   4   1        662.26         670.05         24.38
   3   4   1       1091.87        1193.44         38.29
   4   4   1        300.99         281.22         24.27
   5   4   1        556.32         530.91         48.00
   6   4   1         88.76         104.87         20.59
  -6   5   1        308.34         351.09         40.32
  -5   5   1         53.06          43.11         17.65
  -4   5   1        220.62         211.09         25.71
  -3   5   1       1938.75        1931.44         60.58
  -2   5   1        110.02         121.22         12.85
  -1   5   1        456.78         462.28         17.88
   0   5   1       2762.15        2689.40         61.34
   1   5   1        559.99         611.55         48.88
   2   5   1        154.42         177.57         16.10
   3   5   1       1850.14        1949.06         55.16
   4   5   1        210.52         266.44         25.08
   5   5   1         68.89          85.98         19.81
   6   5   1        284.45         284.65         36.13
  -5   6   1        190.67         193.14         27.94
  -4   6   1        472.41         363.34         37.99
  -3   6   1        327.65         343.44         23.06
  -2   6   1        582.81         615.87         25.05
  -1   6   1       1913.15        1837.23         61.29
   0   6   1       1787.47        1811.96         46.39
   1   6   1       1808.50        1823.35         61.39
   2   6   1        645.96         673.40         31.50
   3   6   1        362.13         424.51         23.72
   4   6   1        456.57         531.28         33.21
   5   6   1        186.09         231.90         29.87
  -5   7   1        201.15         208.25         32.33
  -4   7   1        359.39         390.17         37.05
  -3   7   1        208.63         213.48         22.12
  -2   7   1       1323.06        1337.49         42.46
  -1   7   1        133.28         143.05         12.54
   0   7   1          0.17           1.30          4.30
   1   7   1        188.69         185.46         14.43
   2   7   1       1295.72        1225.97         54.26
   3   7   1        231.24         238.19         23.24
   4   7   1        367.61         407.44         38.96
   5   7   1        172.19         197.61         29.89
  -5   8   1         74.04         123.52         21.77
  -4   8   1        118.56         110.88         18.65
  -3   8   1        467.20         414.87         31.63
  -2   8   1        325.27         342.29         26.49
  -1   8   1        561.57         585.49         24.72
   0   8   1        700.71         675.30         26.24
   1   8   1        570.85         561.13         24.70
   2   8   1        333.93         349.83         23.07
   3   8   1        510.96         532.46         43.67
   4   8   1        115.47         155.88         25.51
   5   8   1         88.08          65.06         23.75
  -5   9   1        115.97         182.79         35.32
  -4   9   1         80.44          47.67         24.42
  -3   9   1        302.97         279.72         27.80
  -2   9   1        143.30         128.77         17.47
  -1   9   1        297.71         296.88         23.52
   0   9   1        524.60         498.43         24.23
   1   9   1        274.77         279.23         19.92
   2   9   1        146.81         162.38         18.04
   3   9   1        267.45         260.04         27.26
   4   9   1         80.65          88.11         25.59
   5   9   1        110.51         125.90         22.73
  -4  10   1        165.97         175.81         24.69
  -3  10   1         28.43          48.60         23.56
  -2  10   1         39.50          50.71         13.50
  -1  10   1        354.79         352.42         27.11
   0  10   1          1.06           5.48          7.82
   1  10   1        334.78         325.03         22.49
   2  10   1         43.79          27.54         12.31
   3  10   1         26.39          22.42         12.30
   4  10   1        167.30         210.70         27.03
  -3  11   1         62.83          37.98         14.60
  -2  11   1        138.11         126.33         18.21
  -1  11   1        337.67         345.07         28.12
   0  11   1        197.52         181.37         21.62
   1  11   1        325.71         348.68         28.15
   2  11   1        116.48         128.60         19.38
   3  11   1         64.70          80.21         23.10
  -3  12   1         59.90          32.68         18.05
  -2  12   1         11.83          26.21         12.35
  -1  12   1          1.57           1.88         11.15
   0  12   1        291.58         233.02         29.49
   1  12   1          0.85          13.85         20.08
   2  12   1          7.61          10.56         11.24
   3  12   1         68.77          64.02         16.91
  -2  13   1         48.49          30.50         43.21
  -1  13   1         93.78         102.00         40.56
   0  13   1        111.18          87.10         25.06
   1  13   1         71.27          43.65         19.24
   2  13   1         51.01          69.39         19.31
   0   0   2       1707.39        1810.31         44.55
   1   0   2        167.59         158.66         15.44
   2   0   2        109.62         122.70         14.62
   3   0   2       4266.34        4534.29        202.75
   4   0   2        151.38         144.40         21.33
   5   0   2        284.39         258.89         41.64
   6   0   2        106.36          95.48         18.59
  -6   1   2        180.68         173.87         39.93
  -5   1   2       1275.37        1267.93         51.62
  -4   1   2        698.35         660.26         39.46
  -3   1   2        669.40         703.01         52.80
  -2   1   2        593.80         663.00         40.10
  -1   1   2       3873.15        3845.92         93.18
   0   1   2       3479.33        3256.21         63.76
   1   1   2       3915.48        3816.52         80.98
   2   1   2        473.83         487.45         17.61
   3   1   2        715.34         717.67         26.49
   4   1   2        671.06         683.62         32.73
   5   1   2       1300.02        1189.88         86.06
   6   1   2        177.74         161.10         23.88
  -6   2   2         54.34          53.40         13.48
  -5   2   2        105.02         107.60         20.78
  -4   2   2       2065.60        2082.42         83.49
  -3   2   2       1202.60        1236.37         51.59
  -2   2   2       5221.40        5227.60        156.10
  -1   2   2       1225.91        1232.25         33.29
   0   2   2       1524.19        1568.46         37.19
   1   2   2       1108.56        1125.31         29.68
   2   2   2       5290.24        5171.44        115.72
   3   2   2       1268.11        1253.27         49.80
   4   2   2       2130.56        2167.62         68.79
   5   2   2        104.54         113.27         36.03
   6   2   2         48.52          56.63         22.07
  -6   3   2        374.19         376.26         38.81
  -5   3   2        219.66         192.80         26.56
  -4   3   2        610.79         621.50         38.53
  -3   3   2        786.70         802.56         39.25
  -2   3   2        791.99         797.86         34.70
  -1   3   2       2601.07        2616.57         68.31
   0   3   2       4416.61        4024.00        104.37
   1   3   2       2889.62        2928.33         66.37
   2   3   2        914.53         979.52         30.29
   3   3   2        724.66         778.90         29.15
   4   3   2        653.48         674.10         35.05
   5   3   2        238.29         249.15         30.19
   6   3   2        360.00         297.17         42.63
  -6   4   2         21.70          32.16         16.77
  -5   4   2         74.99          99.89         21.00
  -4   4   2       1154.09        1186.26         98.82
  -3   4   2       1586.40        1534.22         62.70
  -2   4   2       1902.57        1873.01         55.86
  -1   4   2       1387.76        1369.36         46.08
   0   4   2        264.88         279.45         13.26
   1   4   2       1563.59        1630.24         42.99
   2   4   2       1673.51        1723.27         47.47
   3   4   2       1594.01        1620.63         48.47
   4   4   2       1182.37        1259.12         51.68
   5   4   2         83.71          71.97         17.52
   6   4   2         26.57          -8.92         11.59
  -6   5   2          7.08           2.23         16.94
  -5   5   2        644.04         556.97         48.70
  -4   5   2         20.84          19.65         11.35
  -3   5   2         66.97          71.94         14.36
  -2   5   2        410.77         428.17         18.34
  -1   5   2       3490.44        3303.55         73.91
   0   5   2        381.46         372.32         14.65
   1   5   2       3366.99        3433.85         81.32
   2   5   2        485.87         532.11         23.19
   3   5   2         62.91          75.14         11.69
   4   5   2         29.87          69.61         13.92
   5   5   2        640.93         671.69         47.38
   6   5   2          9.39          -1.22         30.44
  -5   6   2        133.35         124.32         23.16
  -4   6   2        231.02         234.59         45.24
  -3   6   2       1005.69        1065.32         44.31
  -2   6   2       2553.43        2470.80         76.05
  -1   6   2       1265.49        1224.98         54.17
   0   6   2          1.25          -2.90          3.46
   1   6   2       1209.41        1296.46         45.08
   2   6   2       2685.74        2650.72         85.57
   3   6   2       1053.57        1137.36         40.89
   4   6   2        207.99         213.56         25.02
   5   6   2        127.39          89.04         17.42
  -5   7   2         56.54          77.99         18.83
  -4   7   2        280.43         306.37         28.56
  -3   7   2        178.53         214.21         22.35
  -2   7   2        999.21        1022.12         50.23
  -1   7   2        196.85         195.11         13.82
   0   7   2       1274.14        1241.58         36.72
   1   7   2        157.65         180.08         14.45
   2   7   2        922.36         951.77         92.63
   3   7   2        220.60         255.37         24.62
   4   7   2        212.72         245.85         27.41
   5   7   2         49.11          84.05         21.12
  -5   8   2         74.96          61.58         25.82
  -4   8   2        413.74         413.70         51.35
  -3   8   2        453.96         438.69         32.68
  -2   8   2        824.61         874.14         39.36
  -1   8   2        269.14         288.08         17.55
   0   8   2        700.79         652.86         25.29
   1   8   2        306.83         342.18         20.18
   2   8   2        841.39         881.53         57.00
   3   8   2        398.75         430.40         32.57
   4   8   2        460.95         436.07        105.52
   5   8   2         56.57          64.52         20.04
  -4   9   2        124.25         116.89         28.53
  -3   9   2          6.13          -5.61         10.26
  -2   9   2          6.27          10.35          9.33
  -1   9   2        744.00         728.63         34.60
   0   9   2        708.34         683.18         27.82
   1   9   2        719.42         690.86         31.74
   2   9   2         16.05          12.17          9.18
   3   9   2         11.90          32.79         15.42
   4   9   2        129.97         119.26         27.67
  -4  10   2         36.34          41.73         19.30
  -3  10   2        378.60         430.34         33.96
  -2  10   2        278.37         305.22         27.08
  -1  10   2        218.85         253.97         24.01
   0  10   2        159.94         133.53         16.86
   1  10   2        202.71         209.30         19.23
   2  10   2        247.11         283.24         28.27
   3  10   2        396.32         413.67         33.67
   4  10   2         27.42          43.20         15.18
  -3  11   2         25.66          51.78         17.44
  -2  11   2        117.46         108.90         30.51
  -1  11   2        143.24         131.22         18.37
   0  11   2        159.08         140.34         18.99
   1  11   2        148.53         161.95         27.11
   2  11   2        112.92         136.08         37.45
   3  11   2         22.10          39.30         13.63
  -3  12   2         12.83          15.32         16.15
  -2  12   2        172.57         125.66         25.38
  -1  12   2          0.99           3.23         15.87
   0  12   2          0.27           9.81         11.98
   1  12   2          0.05           1.15         12.37
   2  12   2        169.39         203.79         28.32
   3  12   2         11.21           6.90         12.53
  -2  13   2         41.85          46.88         19.43
  -1  13   2         66.29         128.86         32.51
   0  13   2        238.71         216.94         30.60
   1  13   2         63.74          26.63         17.59
   2  13   2         38.54          82.55         17.36
   1   0   3        818.51         838.55         19.77
   2   0   3       6560.95        6432.23        206.22
   3   0   3         63.11          67.16         11.50
   4   0   3       1431.46        1454.19        141.55
   5   0   3        219.92         213.40         39.36
   6   0   3         53.92          27.64         13.78
  -6   1   3        576.90         488.35         40.28
  -5   1   3        473.68         490.61         31.96
  -4   1   3       1188.53        1225.30         56.55
  -3   1   3        319.04         339.45         36.50
  -2   1   3       2850.90        2886.39        147.72
  -1   1   3        145.67         157.32          8.88
   0   1   3         14.30          24.01          3.53
   1   1   3        235.65         235.01          6.40
   2   1   3       2809.55        2841.51         59.51
   3   1   3        296.26         325.26         16.29
   4   1   3       1147.08        1081.82         53.69
   5   1   3        529.22         430.26         52.93
   6   1   3        578.31         504.74         59.83
  -6   2   3         37.60          52.04         12.83
  -5   2   3         46.81          58.37         16.18
  -4   2   3        158.46         179.96         23.08
  -3   2   3       6110.77        6227.48        185.92
  -2   2   3        896.66         882.71         35.84
  -1   2   3       2071.58        2037.78         46.05
   0   2   3        131.58         138.82          6.08
   1   2   3       2064.22        2123.86         49.83
   2   2   3        909.74         955.48         29.60
   3   2   3       5863.64        5780.94        131.60
   4   2   3        169.47         169.52         16.73
   5   2   3         33.32           9.90         15.17
   6   2   3         40.42          29.69         19.92
  -6   3   3        135.38         179.75         28.35
  -5   3   3        640.56         676.76         44.30
  -4   3   3        215.72         200.02         23.73
  -3   3   3        187.78         214.69         19.85
  -2   3   3       1529.12        1444.37         71.93
  -1   3   3       3742.83        3498.28         87.54
   0   3   3        257.82         242.26         10.94
   1   3   3       3598.47        3635.97         81.65
   2   3   3       1561.27        1578.80         43.64
   3   3   3        163.97         168.11         18.07
   4   3   3        230.85         224.41         18.91
   5   3   3        652.55         608.64         44.05
   6   3   3        151.99          80.87         26.50
  -6   4   3         25.91          31.44         36.29
  -5   4   3        392.57         384.60         35.68
  -4   4   3        366.85         411.91         30.80
  -3   4   3        813.87         828.73         40.66
  -2   4   3       3995.94        3821.48         99.15
  -1   4   3        707.20         683.10         25.76
   0   4   3         78.65          78.52          7.24
   1   4   3        656.21         683.26         24.39
   2   4   3       3768.47        3855.24         90.94
   3   4   3        950.87         993.51         36.61
   4   4   3        288.15         331.60         23.60
   5   4   3        391.11         407.81         38.71
   6   4   3         16.85          -7.62         13.46
  -6   5   3        468.28         517.33         74.10
  -5   5   3         40.95          56.56         23.98
  -4   5   3        515.58         533.47         85.24
  -3   5   3        226.16         205.20         18.25
  -2   5   3        576.43         560.22         26.66
  -1   5   3       1022.28        1006.88         35.04
   0   5   3       6561.48        5987.07        152.26
   1   5   3       1041.69        1137.53         41.82
   2   5   3        574.96         628.69         26.21
   3   5   3        199.07         199.50         17.96
   4   5   3        558.09         639.88         37.09
   5   5   3         51.35          73.43         20.28
   6   5   3        469.58         481.70         46.70
  -5   6   3         91.93         115.12         19.60
  -4   6   3        200.22         180.12         20.87
  -3   6   3       1360.55        1391.33         57.67
  -2   6   3       1708.33        1716.52         64.64
  -1   6   3        545.80         523.43         24.28
   0   6   3        109.26         109.73          9.17
   1   6   3        599.77         674.61         30.80
   2   6   3       1772.36        1820.42         54.28
   3   6   3       1191.23        1248.51         44.71
   4   6   3        232.68         283.28         28.51
   5   6   3        107.53         115.52         19.72
  -5   7   3        350.19         410.26         47.66
  -4   7   3         56.60          43.04         19.83
  -3   7   3         61.36          39.21         12.58
  -2   7   3        409.44         472.51         28.48
  -1   7   3       2648.42        2468.80         72.61
   0   7   3         82.78          75.01          8.92
   1   7   3       2947.38        3020.10        136.53
   2   7   3        374.11         408.10         24.14
   3   7   3         76.61          73.32         13.31
   4   7   3         64.85          87.23         17.93
   5   7   3        358.35         375.22         41.49
  -5   8   3         68.80          55.22         24.73
  -4   8   3        104.82         124.43         26.31
  -3   8   3        865.93         846.86         45.60
  -2   8   3         10.31           7.38          6.96
  -1   8   3        184.52         180.01         17.92
   0   8   3        294.63         288.06         16.90
   1   8   3        217.45         253.44         18.06
   2   8   3         14.64          25.10         12.97
   3   8   3        831.80         877.36         46.17
   4   8   3        102.99          87.19         34.94
   5   8   3         87.77          84.19         25.86
  -4   9   3        312.74         366.68         62.97
  -3   9   3        129.68         108.27         22.79
  -2   9   3        383.92         332.83         26.77
  -1   9   3         82.49          61.30         12.71
   0   9   3        840.48         831.03         38.55
   1   9   3         96.88          96.24         12.99
   2   9   3        340.18         352.95         36.97
   3   9   3        118.89         157.43         34.08
   4   9   3        301.87         282.25         44.07
  -4  10   3        225.53         226.20         34.25
  -3  10   3         51.53          36.74         17.84
  -2  10   3        410.87         351.86         37.96
  -1  10   3         44.82          51.32         12.62
   0  10   3        118.47         128.80         17.26
   1  10   3         42.05          38.52         10.91
   2  10   3        438.28         437.83         31.28
   3  10   3         59.70          64.52         14.67
   4  10   3        246.91         234.79         28.55
  -3  11   3          6.01         -14.18         14.77
  -2  11   3        140.84         126.54         23.69
  -1  11   3        133.55         104.85         16.81
   0  11   3         80.04          82.88         15.86
   1  11   3        123.88         132.77         19.95
   2  11   3        132.41         124.93         18.48
   3  11   3          3.59          17.22         12.82
  -3  12   3        183.79         151.80         44.47
  -2  12   3         11.18          51.38         18.50
  -1  12   3        131.62         149.05         27.36
   0  12   3         28.49          16.40         12.94
   1  12   3        130.77         146.36         25.92
   2  12   3          8.46          11.90         13.17
   3  12   3        175.98         177.52         28.72
  -1  13   3        145.90         157.54         29.56
   0  13   3         73.07          25.02         23.03
   1  13   3        158.77         106.27         31.09
   0   0   4       3583.85        3532.92         95.24
   1   0   4       5459.68        5270.18         97.53
   2   0   4       2988.77        3088.49         70.72
   3   0   4       1834.31        1839.87         59.88
   4   0   4        812.43         821.83         98.98
   5   0   4         28.18          31.48         15.50
   6   0   4        639.47         566.66         40.33
  -6   1   4        195.75         201.84         26.82
  -5   1   4        318.62         324.26         42.87
  -4   1   4        209.39         192.78         23.86
  -3   1   4       1726.73        1840.83         75.61
  -2   1   4       2304.36        2336.97         65.39
  -1   1   4       1221.53        1207.97         28.06
   0   1   4       1822.21        1874.16         44.01
   1   1   4       1197.30        1237.74         24.66
   2   1   4       2270.01        2279.09         50.33
   3   1   4       1784.25        1850.71         52.17
   4   1   4        130.78         132.63         17.98
   5   1   4        285.71         248.05         41.12
   6   1   4        177.92         194.73         35.61
  -6   2   4         62.43          69.65         17.81
  -5   2   4        326.03         339.49         27.99
  -4   2   4        125.70         138.59         20.36
  -3   2   4        239.45         249.06         21.08
  -2   2   4       5222.95        5163.10        110.67
  -1   2   4       2957.71        2917.95         69.37
   0   2   4       1440.18        1469.61         37.70
   1   2   4       3369.80        3287.02         70.95
   2   2   4       5177.52        5069.02        112.60
   3   2   4        262.52         275.59         18.22
   4   2   4        126.44         136.99         15.58
   5   2   4        361.83         423.29         52.39
   6   2   4         66.66          64.78         20.37
  -6   3   4        560.92         567.63         94.47
  -5   3   4         44.12          42.43         14.94
  -4   3   4        421.86         392.87         37.22
  -3   3   4       2493.44        2518.92         72.88
  -2   3   4        511.99         509.93         20.98
  -1   3   4       1091.34        1068.88         30.60
   0   3   4         80.54          82.40          6.88
   1   3   4       1018.56        1094.63         34.32
   2   3   4        555.86         592.62         23.36
   3   3   4       2424.31        2490.16         67.08
   4   3   4        454.90         439.17         25.51
   5   3   4         21.69           5.52         15.77
   6   3   4        552.79         477.65         60.49
  -6   4   4        202.44         279.17         50.26
  -5   4   4        129.13         154.29         20.40
  -4   4   4        584.60         607.55         32.30
  -3   4   4        495.65         535.02         43.81
  -2   4   4        710.07         693.87         27.52
  -1   4   4       3641.66        3495.64         88.85
   0   4   4       3992.80        3951.72         90.96
   1   4   4       3568.72        3673.40         86.28
   2   4   4        729.15         744.12         28.24
   3   4   4        559.96         557.54         26.52
   4   4   4        564.48         601.69         29.72
   5   4   4         91.54          61.22         15.46
   6   4   4        237.15         209.32         40.88
  -5   5   4        388.40         353.32         40.96
  -4   5   4        689.32         665.40         35.94
  -3   5   4        389.87         391.31         23.86
  -2   5   4        951.45         829.95         33.85
  -1   5   4       1886.26        1956.37         56.51
   0   5   4        318.58         315.95         15.63
   1   5   4       1680.83        1823.25         51.44
   2   5   4        984.32        1018.58         36.00
   3   5   4        387.12         432.05         25.66
   4   5   4        637.55         638.56         33.27
   5   5   4        347.64         374.59         33.89
  -5   6   4        257.88         224.01         34.48
  -4   6   4        258.45         314.88         49.59
  -3   6   4        285.85         323.83         33.95
  -2   6   4        310.15         298.32         22.03
  -1   6   4        193.02         173.13         16.75
   0   6   4       2197.33        2207.30         54.18
   1   6   4        182.93         188.58         15.69
   2   6   4        270.15         299.19         21.16
   3   6   4        343.71         363.47         25.24
   4   6   4        236.30         239.51         31.41
   5   6   4        296.62         275.68         47.37
  -5   7   4         22.58           7.01         47.30
  -4   7   4        367.39         396.53         41.43
  -3   7   4       1059.65        1076.74         46.75
  -2   7   4         96.24          67.72         12.59
  -1   7   4        854.12         796.59         33.00
   0   7   4        925.93         890.97         28.96
   1   7   4        875.27         907.53         34.16
   2   7   4         76.15          58.51         11.48
   3   7   4        983.82        1027.34         45.85
   4   7   4        350.10         349.93         33.09
   5   7   4         35.08          11.16         14.88
  -5   8   4        194.16         202.32         34.96
  -4   8   4        176.90         144.86         28.19
  -3   8   4         44.59          89.14         20.98
  -2   8   4        603.34         556.44         31.49
  -1   8   4        494.52         447.38         28.02
   0   8   4         39.46          38.68          8.92
   1   8   4        474.47         491.44         24.14
   2   8   4        621.63         685.40         38.16
   3   8   4         42.03          64.41         13.67
   4   8   4        152.30         178.78         29.00
   5   8   4        185.45         184.99         50.14
  -4   9   4         53.46          46.00         21.41
  -3   9   4         54.19          81.62         20.96
  -2   9   4        637.96         634.55         48.46
  -1   9   4        361.63         338.33         29.48
   0   9   4          0.63           8.63          6.61
   1   9   4        340.45         386.67         29.99
   2   9   4        679.10         696.27         54.38
   3   9   4         59.53          46.03         26.92
   4   9   4         68.69          42.86         20.49
  -4  10   4         95.27         102.71         26.60
  -3  10   4        190.87         133.08         27.14
  -2  10   4         77.31          89.26         21.95
  -1  10   4         79.59          49.63         36.20
   0  10   4        137.80         175.34         19.71
   1  10   4         59.76          62.36         18.22
   2  10   4         62.52          49.29         13.21
   3  10   4        214.74         220.97         25.47
   4  10   4         86.99         116.47         25.37
  -3  11   4        188.41         217.25         34.34
  -2  11   4        192.94         177.99         28.58
  -1  11   4        174.70         147.03         26.17
   0  11   4        370.67         365.89         39.95
   1  11   4        163.15         152.01         20.79
   2  11   4        209.48         206.65         30.17
   3  11   4        204.04         186.93         46.24
  -2  12   4        101.14          66.03         20.49
  -1  12   4        104.02         100.92         21.65
   0  12   4          5.66          -4.20         17.26
   1  12   4        142.52         170.53         31.33
   2  12   4        104.67         106.36         21.23
  -1  13   4         32.77           9.72         17.98
   0  13   4         10.01          14.06         19.29
   1  13   4         35.67          71.64         29.46
   1   0   5      10943.84       10198.72        182.98
   2   0   5         27.00          37.75          6.16
   3   0   5         47.75          60.53          9.19
   4   0   5        226.61         243.72         23.27
   5   0   5        307.69         298.25         27.03
   6   0   5         86.83          82.45         17.01
  -6   1   5        129.26          92.58         30.88
  -5   1   5        153.05         147.06         19.05
  -4   1   5        127.33         141.65         21.76
  -3   1   5       1787.61        1777.58         50.44
  -2   1   5       5375.15        5403.54        116.16
  -1   1   5        899.09         908.30         23.13
   0   1   5         55.21          54.65          4.75
   1   1   5        889.76         924.87         23.29
   2   1   5       5328.54        5391.31        104.49
   3   1   5       1702.41        1802.42         62.44
   4   1   5        146.74         142.22         19.49
   5   1   5        158.22         157.03         25.37
   6   1   5        120.49         170.67         35.78
  -6   2   5       1011.25        1091.89         99.83
  -5   2   5          7.43          17.44          9.21
  -4   2   5         24.50          15.34          8.42
  -3   2   5        496.81         486.61         23.54
  -2   2   5       2147.91        2159.00         52.96
  -1   2   5       1441.81        1434.47         38.07
   0   2   5       2058.69        2016.89         49.59
   1   2   5       1377.05        1357.30         31.54
   2   2   5       2215.29        2207.04         48.85
   3   2   5        509.39         509.21         24.06
   4   2   5         76.43          93.79         17.08
   5   2   5          5.07           3.91         13.09
   6   2   5        985.51         811.63         73.30
  -6   3   5         64.25          28.12         16.30
  -5   3   5          5.70         -20.62         13.75
  -4   3   5        489.30         459.74         27.37
  -3   3   5        425.55         459.06         23.28
  -2   3   5       5334.83        5424.98        164.14
  -1   3   5       2124.72        2119.30         54.23
   0   3   5        811.35         839.57         21.92
   1   3   5       2161.68        2196.72         54.87
   2   3   5       5242.63        5238.60        118.92
   3   3   5        368.98         383.57         22.76
   4   3   5        402.76         397.63         34.89
   5   3   5          4.59          10.88         33.13
   6   3   5         59.98          39.32         20.94
  -6   4   5        286.71         317.15         32.70
  -5   4   5       1053.24         930.60         58.07
  -4   4   5        220.48         209.18         19.60
  -3   4   5         10.67          15.75          7.23
  -2   4   5       1093.59        1049.23         38.27
  -1   4   5       1711.38        1725.96         65.77
   0   4   5        722.95         744.52         24.67
   1   4   5       1703.39        1768.19         48.87
   2   4   5       1168.56        1170.14         38.35
   3   4   5          5.40          10.67          7.51
   4   4   5        237.36         268.48         22.52
   5   4   5       1072.18        1005.33         51.80
   6   4   5        291.69         308.96         51.35
  -5   5   5        178.33         189.49         31.02
  -4   5   5         58.07          45.68         17.87
  -3   5   5       1360.59        1426.67         54.95
  -2   5   5        246.64         224.08         18.25
  -1   5   5        856.37         843.10         92.52
   0   5   5        196.19         226.80         13.37
   1   5   5        858.44         860.97         31.30
   2   5   5        226.01         244.20         18.43
   3   5   5       1345.27        1355.58         47.70
   4   5   5         61.42          77.88         14.21
   5   5   5        184.76         183.91         33.28
  -5   6   5        415.73         359.07         42.74
  -4   6   5        211.91         224.45         32.16
  -3   6   5         20.78           1.67         11.72
  -2   6   5         19.45          25.69          8.68
  -1   6   5       1620.23        1528.67         48.77
   0   6   5        925.99         957.85         27.23
   1   6   5       1720.09        1784.12         52.07
   2   6   5         33.15          12.32         10.66
   3   6   5         23.57          18.40         11.00
   4   6   5        220.12         216.24         27.47
   5   6   5        417.36         433.39         37.65
  -5   7   5          5.12          26.75         29.09
  -4   7   5        457.75         412.35         70.53
  -3   7   5        114.71         151.58         26.13
  -2   7   5       1516.06        1568.99         79.87
  -1   7   5         13.33          28.70         11.26
   0   7   5         92.66          96.11          9.59
   1   7   5         11.10          26.73          8.24
   2   7   5       1530.44        1625.10         53.70
   3   7   5        112.37         104.49         16.89
   4   7   5        434.54         428.51         37.12
   5   7   5          9.76         -11.94         14.95
  -5   8   5        145.12         149.91         58.73
  -4   8   5        101.11         134.61         26.73
  -3   8   5        256.91         275.85         34.85
  -2   8   5        389.56         369.42         36.43
  -1   8   5        128.20         105.85         20.79
   0   8   5        996.31        1039.77         41.04
   1   8   5        148.80         196.36         17.47
   2   8   5        428.06         436.30         28.33
   3   8   5        256.20         237.16         23.93
   4   8   5        106.56         130.59         22.86
   5   8   5        146.15         243.82         34.48
  -4   9   5         32.68          33.96         48.21
  -3   9   5        366.94         356.75         41.56
  -2   9   5        233.29         231.50         31.66
  -1   9   5        300.37         255.92         43.11
   0   9   5        113.77         112.64         14.82
   1   9   5        302.03         291.03         25.01
   2   9   5        217.30         254.41         35.08
   3   9   5        378.41         352.98         34.23
   4   9   5         23.77          31.28         17.87
  -4  10   5         21.96         -10.11         19.31
  -3  10   5         14.17          33.64         19.43
  -2  10   5         54.09          41.32         18.13
  -1  10   5        485.91         420.71         40.41
   0  10   5         64.22          43.00         18.54
   1  10   5        489.71         571.10         34.44
   2  10   5         51.95          61.05         15.24
   3  10   5         16.10           7.44         15.02
   4  10   5         24.48          42.29         19.56
  -3  11   5        237.52         133.69         29.17
  -2  11   5        265.62         220.72         33.62
  -1  11   5         20.72          24.69         15.85
   0  11   5          2.39          13.14         15.00
   1  11   5         22.23          34.38         17.08
   2  11   5        273.81         252.60         28.30
   3  11   5        224.75         246.95         33.02
  -2  12   5         78.92          35.76         41.87
  -1  12   5         13.38          30.36         17.50
   0  12   5         79.25         123.88         25.40
   1  12   5         15.27          11.36         15.69
   2  12   5         86.33          88.16         28.51
  -1  13   5         62.72          52.60         20.68
   0  13   5          2.14           0.42         18.33
   1  13   5         60.36          87.06         29.69
   0   0   6       1111.45        1095.01         35.62
   1   0   6        301.53         299.40         10.61
   2   0   6       1385.79        1430.41         34.81
   3   0   6        772.27         774.19         28.46
   4   0   6        129.80         130.31         18.30
   5   0   6        426.44         416.69         26.53
   6   0   6        690.55         599.92         69.69
  -6   1   6         98.92          98.67         25.66
  -5   1   6         93.11          92.51         13.87
  -4   1   6         40.61          45.07         11.51
  -3   1   6       1336.10        1344.35         42.74
  -2   1   6       4827.17        4835.26         95.51
  -1   1   6       3568.96        3592.58         71.71
   0   1   6         11.08           8.80          3.41
   1   1   6       3593.55        3642.55         72.86
   2   1   6       4855.71        4842.07         92.07
   3   1   6       1520.47        1506.93         38.97
   4   1   6         96.28          97.44         13.49
   5   1   6        112.86         109.53         21.53
   6   1   6        110.76          76.23         29.73
  -6   2   6        100.62          39.12         17.59
  -5   2   6        787.60         738.11         38.99
  -4   2   6        327.06         298.42         20.09
  -3   2   6         81.82          74.57          8.78
  -2   2   6       2435.96        2412.19         60.71
  -1   2   6       2217.33        2185.14         47.39
   0   2   6        148.35         156.72         10.81
   1   2   6       2084.03        2148.41         47.37
   2   2   6       2490.55        2558.60         75.93
   3   2   6         58.12          73.45         10.20
   4   2   6        345.46         359.43         29.94
   5   2   6        714.86         621.96         40.48
   6   2   6         97.49          87.72         29.61
  -6   3   6        373.89         338.75         32.34
  -5   3   6         75.57          64.15         21.86
  -4   3   6        466.60         488.82         38.26
  -3   3   6       1451.31        1463.17         63.58
  -2   3   6        261.22         241.06         18.16
  -1   3   6       1574.66        1558.44         44.03
   0   3   6       1185.97        1159.34         34.34
   1   3   6       1606.57        1669.31         45.19
   2   3   6        337.46         357.31         19.34
   3   3   6       1584.78        1649.05         51.62
   4   3   6        431.74         462.98         34.16
   5   3   6         60.53          52.20         16.58
   6   3   6        400.05         331.37         52.04
  -5   4   6        283.58         286.68         35.24
  -4   4   6        347.00         369.14         35.15
  -3   4   6         70.09          69.18         16.12
  -2   4   6        467.20         456.23         21.40
  -1   4   6        922.13         955.13         43.14
   0   4   6       1567.24        1543.94         42.38
   1   4   6        957.78        1022.24         33.86
   2   4   6        468.32         477.18         23.73
   3   4   6        102.12         125.86         15.58
   4   4   6        350.76         334.35         26.17
   5   4   6        322.26         280.41         37.73
  -5   5   6        315.54         317.08         38.54
  -4   5   6        736.82         802.07         51.19
  -3   5   6        794.37         730.54         44.55
  -2   5   6       1080.85        1062.13         63.64
  -1   5   6       1487.97        1417.77         61.59
   0   5   6         86.24          99.34          9.47
   1   5   6       1486.92        1606.89         47.84
   2   5   6       1048.52        1084.26         39.32
   3   5   6        817.94         838.24         36.51
   4   5   6        801.69         819.82         39.05
   5   5   6        311.06         356.31         43.68
  -5   6   6        436.28         494.98         48.60
  -4   6   6        171.05         178.85         29.40
  -3   6   6        265.16         303.60         32.60
  -2   6   6        649.66         671.16         42.12
  -1   6   6        501.62         412.72         32.07
   0   6   6       1038.42        1081.55         35.57
   1   6   6        389.42         435.40         26.80
   2   6   6        656.81         732.34         44.03
   3   6   6        266.80         282.32         24.30
   4   6   6        159.72         168.58         20.78
   5   6   6        386.49         410.80         38.95
  -5   7   6         32.14           9.98         50.04
  -4   7   6        121.95         192.87         36.21
  -3   7   6        647.81         617.18         47.91
  -2   7   6         10.51           6.99         13.87
  -1   7   6        411.92         402.76         34.46
   0   7   6        597.12         711.45         43.96
   1   7   6        425.13         482.67         34.55
   2   7   6         19.86          31.40         10.55
   3   7   6        650.18         683.74         36.42
   4   7   6        131.33          98.74         21.34
   5   7   6         23.23          25.49         15.70
  -4   8   6        152.15         198.16         35.88
  -3   8   6         40.08          52.59         33.37
  -2   8   6        182.52         166.42         27.64
  -1   8   6        540.30         425.80         37.78
   0   8   6        108.53         139.55         25.38
   1   8   6        515.67         553.47         33.80
   2   8   6        197.65         236.65         22.44
   3   8   6         37.04          36.19         12.30
   4   8   6        151.18         134.42         23.10
  -4   9   6         66.74          51.89         19.75
  -3   9   6         54.28          46.06         20.11
  -2   9   6        686.34         693.55         51.06
  -1   9   6        411.85         358.61         37.12
   0   9   6          0.46           6.57         12.93
   1   9   6        397.05         485.29         43.62
   2   9   6        630.31         713.02         41.84
   3   9   6         52.34          52.07         15.51
   4   9   6         63.28          71.06         20.19
  -3  10   6        194.86         133.36         30.27
  -2  10   6         25.05          46.19         18.62
  -1  10   6         22.88          22.60         15.85
   0  10   6        424.86         433.94         58.08
   1  10   6         17.49          27.98         14.54
   2  10   6         37.28          25.02         18.61
   3  10   6        206.44         197.38         28.25
  -3  11   6        123.30         109.41         27.81
  -2  11   6        136.12         113.83         28.84
  -1  11   6         91.57          53.65         18.11
   0  11   6         83.20         142.13         31.61
   1  11   6         86.14         145.14         27.00
   2  11   6        145.32          99.76         25.41
   3  11   6        122.26         186.56         44.07
  -2  12   6        131.08         164.28         57.23
  -1  12   6         92.83          78.43         22.44
   0  12   6          5.97           9.49         42.55
   1  12   6         85.49          94.97         22.74
   2  12   6        126.25         149.62         30.34
   1   0   7         68.89          66.28          5.73
   2   0   7       3546.69        3459.43         66.74
   3   0   7        107.70         117.09         11.33
   4   0   7        812.79         758.49         29.43
   5   0   7         65.51          76.62         21.00
   6   0   7          0.61         -14.57         20.99
  -6   1   7        337.34         385.60         57.98
  -5   1   7        262.98         232.37         24.28
  -4   1   7        880.03         879.16         35.50
  -3   1   7        580.09         605.29         25.73
  -2   1   7        472.78         491.44         17.73
  -1   1   7        747.32         724.21         21.06
   0   1   7       1975.06        2024.86         46.29
   1   1   7        759.72         766.32         22.42
   2   1   7        366.31         390.64         18.36
   3   1   7        563.46         564.13         21.77
   4   1   7        868.90         805.95         43.99
   5   1   7        239.54         206.53         25.83
   6   1   7        321.01         304.88         52.50
  -5   2   7        120.63         122.35         20.16
  -4   2   7        758.12         733.20         36.08
  -3   2   7       2547.29        2424.59         65.14
  -2   2   7         91.20          93.86          9.72
  -1   2   7       1570.82        1619.37         38.94
   0   2   7       1525.17        1561.54         42.93
   1   2   7       1658.83        1699.29         39.90
   2   2   7         87.25          88.35          7.81
   3   2   7       2499.22        2476.86         81.77
   4   2   7        790.56         769.83         42.56
   5   2   7        155.17         162.78         23.07
  -5   3   7        628.92         624.01         39.44
  -4   3   7        307.29         309.84         25.72
  -3   3   7        256.31         287.26         26.51
  -2   3   7         14.83          22.73          6.98
  -1   3   7       1751.94        1764.04         41.96
   0   3   7       1444.47        1401.43         40.56
   1   3   7       1731.41        1687.70         58.68
   2   3   7         11.79           9.99          6.24
   3   3   7        253.66         291.35         26.54
   4   3   7        327.60         305.17         30.18
   5   3   7        686.57         707.12         60.80
  -5   4   7        274.27         312.83         29.15
  -4   4   7        548.09         575.09         43.13
  -3   4   7        833.64         802.17         44.38
  -2   4   7        696.13         687.15         38.79
  -1   4   7         11.16          21.92          7.69
   0   4   7       1221.65        1250.23         51.24
   1   4   7         26.88          15.79          6.14
   2   4   7        662.04         692.42         29.27
   3   4   7        712.32         710.97         33.11
   4   4   7        588.41         674.73         34.92
   5   4   7        263.13         289.50         52.82
  -5   5   7         88.07          66.56         20.01
  -4   5   7        598.67         617.71         47.02
  -3   5   7        445.44         428.73         45.54
  -2   5   7        378.61         391.35         32.28
  -1   5   7        714.13         656.09         33.43
   0   5   7       3346.67        3495.14        102.83
   1   5   7        703.45         770.93         29.98
   2   5   7        398.76         412.93         24.37
   3   5   7        484.64         511.44         30.35
   4   5   7        638.70         583.20         35.13
   5   5   7         75.37          15.92         25.98
  -5   6   7        108.95          78.38         21.79
  -4   6   7        374.39         393.43         40.25
  -3   6   7        605.25         610.93         45.86
  -2   6   7        749.54         770.65         80.74
  -1   6   7         84.31          78.57         17.37
   0   6   7        124.86         130.36         21.17
   1   6   7         84.71          95.43         12.43
   2   6   7        685.37         649.55         32.21
   3   6   7        705.07         770.28         37.61
   4   6   7        365.71         330.66         34.47
   5   6   7        102.23         143.21         35.56
  -5   7   7        311.77         269.54         68.62
  -4   7   7         44.27          38.99         19.53
  -3   7   7         37.20          37.99         17.72
  -2   7   7        151.17         154.26         24.67
  -1   7   7       1253.26         979.39         84.29
   0   7   7         63.38         102.23         17.61
   1   7   7       1269.74        1242.71         52.73
   2   7   7        191.47         207.64         22.57
   3   7   7         29.43          29.75         12.97
   4   7   7         38.17          43.97         14.80
   5   7   7        323.32         356.91         49.85
  -4   8   7         62.90          90.43         25.70
  -3   8   7        467.91         470.18         45.56
  -2   8   7         26.39          10.83         13.24
  -1   8   7        303.97         278.22         33.27
   0   8   7        232.43         259.20         39.80
   1   8   7        322.11         336.62         30.31
   2   8   7         15.75           9.58         10.40
   3   8   7        430.86         473.71         33.11
   4   8   7         57.62          84.54         19.72
  -4   9   7        261.96         275.57         40.87
  -3   9   7        115.65          92.16         24.52
  -2   9   7        133.23         163.90         27.74
  -1   9   7        129.07         134.66         31.87
   0   9   7       1024.15        1077.99         61.61
   1   9   7        154.63         165.01         28.52
   2   9   7        163.27         218.86         28.98
   3   9   7        116.25         110.02         23.46
   4   9   7        291.46         324.58         45.90
  -3  10   7          8.18          36.84         18.32
  -2  10   7        437.59         362.07         41.81
  -1  10   7         16.20          17.35         13.61
   0  10   7        119.59         106.14         24.42
   1  10   7         16.42          17.94         15.64
   2  10   7        376.82         395.71         45.14
   3  10   7          5.77         -17.21         20.51
  -2  11   7        111.80          62.68         34.78
  -1  11   7        175.05         116.67         38.06
   0  11   7         30.94          62.31         21.31
   1  11   7        165.40         169.94         29.26
   2  11   7        114.01          95.70         29.34
  -1  12   7         78.68          86.69         23.27
   0  12   7          5.06           5.70         20.61
   1  12   7         88.23          97.65         24.09
   0   0   8        580.23         613.80         25.85
   1   0   8        441.94         452.88         15.53
   2   0   8         94.50         113.80          8.95
   3   0   8       3213.47        3219.52         72.91
   4   0   8        189.11         186.29         18.88
   5   0   8         37.36          22.10         17.71
  -5   1   8        833.35         814.46         54.76
  -4   1   8        922.15         922.05         39.97
  -3   1   8        259.17         268.69         18.82
  -2   1   8        256.11         280.85         15.99
  -1   1   8        822.17         846.20         22.85
   0   1   8       1234.38        1281.81         30.14
   1   1   8        875.30         869.85         25.76
   2   1   8        188.29         174.15         10.30
   3   1   8        279.28         279.67         19.17
   4   1   8        914.06         858.16         46.38
   5   1   8        795.26         756.79         47.33
  -5   2   8          4.32          -1.14         11.68
  -4   2   8       1009.39         981.07         43.35
  -3   2   8        300.13         294.58         19.96
  -2   2   8       1138.13        1127.36         32.58
  -1   2   8        398.81         420.21         15.89
   0   2   8       1298.77        1332.28         39.45
   1   2   8        355.11         381.18         16.27
   2   2   8       1186.70        1157.29         38.76
   3   2   8        304.15         356.95         36.51
   4   2   8       1017.25        1042.03         50.90
   5   2   8          1.50           6.89         13.48
  -5   3   8        141.82         146.48         20.70
  -4   3   8        691.38         684.48         36.00
  -3   3   8        248.04         282.05         22.06
  -2   3   8        404.13         426.32         23.76
  -1   3   8        380.21         393.83         16.25
   0   3   8       4035.78        4035.78         94.53
   1   3   8        344.83         354.44         16.39
   2   3   8        376.53         389.79         21.98
   3   3   8        267.08         303.78         28.37
   4   3   8        642.79         648.17         43.23
   5   3   8        140.62         130.05         22.98
  -5   4   8         20.10          34.91         15.22
  -4   4   8        347.08         378.64         29.41
  -3   4   8       1083.16        1001.90         76.64
  -2   4   8        831.08         868.38         45.39
  -1   4   8       1452.12        1351.71         62.04
   0   4   8        420.54         415.70         20.85
   1   4   8       1361.46        1315.11         53.39
   2   4   8        844.60         852.04         39.90
   3   4   8       1142.46        1204.66         54.49
   4   4   8        317.19         324.47         37.73
   5   4   8         12.94          43.44         19.77
  -5   5   8        436.94         471.92         37.17
  -4   5   8         75.64          64.10         19.89
  -3   5   8         38.06          47.34         16.50
  -2   5   8         56.96          51.52         15.44
  -1   5   8       1496.89        1353.50        103.91
   0   5   8        289.31         330.12         25.80
   1   5   8       1442.51        1474.37         55.61
   2   5   8         42.73          33.17         10.44
   3   5   8         47.25          42.87         12.67
   4   5   8         96.15         109.73         17.70
   5   5   8        414.94         355.44         47.69
  -5   6   8         20.71          25.99         26.30
  -4   6   8        141.88         146.25         27.13
  -3   6   8        440.31         489.71         41.88
  -2   6   8        378.26         360.32         33.97
  -1   6   8       1064.03        1012.22         93.05
   0   6   8        283.37         249.98         24.27
   1   6   8       1042.14        1036.04         48.20
   2   6   8        362.96         391.07         29.33
   3   6   8        412.40         411.64         29.95
   4   6   8        140.35         129.87         19.69
   5   6   8         26.96          65.92         28.99
  -4   7   8        254.43         267.65         64.48
  -3   7   8         98.51          99.71         24.11
  -2   7   8        309.58         303.68         34.42
  -1   7   8         28.51          49.49         15.64
   0   7   8       1775.03        1929.74         80.47
   1   7   8         22.07          22.91         12.43
   2   7   8        331.59         366.51         34.95
   3   7   8        110.32          87.71         16.59
   4   7   8        275.70         262.08         33.51
  -4   8   8        435.18         391.13         45.82
  -3   8   8        236.20         214.56         33.40
  -2   8   8        263.56         263.82         34.69
  -1   8   8        102.13         122.46         24.34
   0   8   8        170.18         209.87         30.09
   1   8   8         68.95          62.08         19.10
   2   8   8        258.91         284.55         31.18
   3   8   8        247.58         240.32         31.25
   4   8   8        395.61         444.17         41.67
  -3   9   8         24.49          48.38         20.46
  -2   9   8          7.72          13.36         14.83
  -1   9   8        455.21         442.92         41.79
   0   9   8        152.45         173.79         29.46
   1   9   8        428.11         483.90         41.71
   2   9   8         15.59          29.41         13.59
   3   9   8         22.58          30.27         19.55
  -3  10   8        302.96         254.21         38.84
  -2  10   8          7.84          21.31         16.36
  -1  10   8         37.98           9.73         23.72
   0  10   8          1.74           2.34         14.27
   1  10   8         29.46          54.17         18.48
   2  10   8          8.52          48.98         19.53
   3  10   8        314.80         282.55         35.11
  -2  11   8         63.48          94.63         31.81
  -1  11   8        118.16         133.26         28.58
   0  11   8        178.67         190.23         31.50
   1  11   8        111.42         124.75         26.46
   2  11   8         67.95          44.85         23.81
  -1  12   8         12.88         -13.74         20.51
   0  12   8          0.35          -3.06         21.71
   1  12   8          8.70          -7.12         17.81
   1   0   9       1829.44        1762.84         38.64
   2   0   9        317.50         310.39         17.90
   3   0   9          2.26           5.79          7.25
   4   0   9        830.25         785.35         44.94
   5   0   9        676.41         632.96         72.91
  -5   1   9        125.43         104.82         32.55
  -4   1   9        422.66         421.01         27.85
  -3   1   9        619.87         631.51         34.69
  -2   1   9        475.35         460.93         24.47
  -1   1   9       1915.17        1940.03         45.72
   0   1   9       1654.12        1712.44         38.25
   1   1   9       1830.64        1824.83         46.12
   2   1   9        450.59         469.86         20.06
   3   1   9        703.10         732.03         37.67
   4   1   9        406.70         411.45         34.24
   5   1   9        144.41         152.40         22.92
  -5   2   9        249.14         280.64         47.78
  -4   2   9        458.03         437.45         36.14
  -3   2   9        491.40         454.03         24.11
  -2   2   9        171.15         186.13         13.49
  -1   2   9        198.41         189.09         11.63
   0   2   9       3108.07        3130.70         69.74
   1   2   9        161.40         161.33         12.24
   2   2   9        180.32         207.25         17.21
   3   2   9        369.13         375.72         55.34
   4   2   9        480.06         479.42         37.87
   5   2   9        233.17         169.35         26.73
  -5   3   9        326.95         347.40         37.13
  -4   3   9        637.32         686.12         36.86
  -3   3   9        239.84         208.59         18.34
  -2   3   9        385.92         437.78         20.31
  -1   3   9        721.12         686.26         23.18
   0   3   9       1235.48        1279.13         40.42
   1   3   9        787.12         744.28         37.60
   2   3   9        451.81         422.94         30.89
   3   3   9        220.09         246.28         26.41
   4   3   9        588.15         620.97         61.40
   5   3   9        338.06         336.71         35.01
  -5   4   9        179.10         188.48         26.08
  -4   4   9        286.18         301.79         27.99
  -3   4   9        307.10         321.71         25.03
  -2   4   9        606.09         676.17         52.87
  -1   4   9       1018.49         970.37         83.49
   0   4   9       1079.28        1134.10         37.75
   1   4   9       1028.81        1118.25         53.99
   2   4   9        562.02         520.61         36.51
   3   4   9        294.85         313.68         32.02
   4   4   9        262.42         280.35         33.88
   5   4   9        177.59         169.33         43.05
  -5   5   9         34.83          42.39         16.32
  -4   5   9         61.08          88.32         28.41
  -3   5   9        878.66         835.65         50.64
  -2   5   9         79.75          82.06         20.41
  -1   5   9        111.70          98.02         16.91
   0   5   9       1202.61        1267.52         69.27
   1   5   9         75.40          81.03         18.08
   2   5   9         50.93          34.97         20.28
   3   5   9        876.54         835.40         50.20
   4   5   9         58.49          58.93         19.40
   5   5   9         43.32          71.11         26.00
  -4   6   9        261.95         272.35         54.96
  -3   6   9         76.14          73.94         20.84
  -2   6   9        361.51         332.43         34.12
  -1   6   9        624.50         533.47         44.52
   0   6   9         55.32          48.18         13.16
   1   6   9        610.79         590.59         50.62
   2   6   9        396.76         410.95         36.32
   3   6   9         68.83          81.22         21.03
   4   6   9        270.09         253.97         33.02
  -4   7   9        179.96         178.01         31.87
  -3   7   9          7.79          -0.44         15.45
  -2   7   9        556.48         508.47         43.72
  -1   7   9        324.68         288.60         34.48
   0   7   9        380.79         410.09         32.23
   1   7   9        362.31         353.43         31.04
   2   7   9        510.62         579.22         54.97
   3   7   9         10.71          13.26         16.12
   4   7   9        173.12         174.59         29.62
  -4   8   9         60.85          84.55         23.79
  -3   8   9        203.49         147.40         34.55
  -2   8   9        249.54         196.98         53.26
  -1   8   9        149.80         108.17         23.28
   0   8   9        558.83         599.37         39.99
   1   8   9        143.18         174.72         24.40
   2   8   9        285.22         306.70         32.24
   3   8   9        203.33         207.15         30.52
   4   8   9         70.12          58.06         31.33
  -3   9   9        186.07         164.74         32.01
  -2   9   9        103.47          76.78         43.19
  -1   9   9        145.79         145.23         26.54
   0   9   9         83.44          87.41         21.72
   1   9   9        147.00         175.48         23.86
   2   9   9         91.41          87.54         20.89
   3   9   9        195.86         231.80         33.04
  -2  10   9         64.84         103.95         49.45
  -1  10   9        102.87         112.70         25.96
   0  10   9          1.43          16.54         16.84
   1  10   9        123.54         138.14         26.85
   2  10   9         66.96          70.22         18.54
  -1  11   9        166.61         131.58         31.70
   0  11   9         44.40          18.30         19.49
   1  11   9        172.22         177.79         31.04
   0   0  10       6397.37        6305.17        160.39
   1   0  10         57.44          58.95          8.33
   2   0  10        364.85         388.01         19.66
   3   0  10         47.18          24.71          9.23
   4   0  10        221.42         192.49         29.67
   5   0  10          5.92          -6.29         13.37
  -5   1  10         50.80          55.14         19.75
  -4   1  10        606.31         560.99         40.21
  -3   1  10        341.83         321.73         22.78
  -2   1  10        721.57         733.76         32.80
  -1   1  10        172.10         177.48         13.43
   0   1  10        223.16         251.72         15.38
   1   1  10        188.77         199.09         14.29
   2   1  10        706.04         722.79         29.32
   3   1  10        331.85         322.50         33.71
   4   1  10        612.33         626.06         56.24
   5   1  10         57.89          52.65         16.64
  -5   2  10        677.72         701.75         55.61
  -4   2  10          2.20         -10.34         11.38
  -3   2  10         36.30          49.00         12.49
  -2   2  10         21.05          21.84          6.65
  -1   2  10       2200.60        2208.03         48.94
   0   2  10        556.55         584.22         23.20
   1   2  10       2303.35        2297.12         55.82
   2   2  10         16.60          21.10         11.81
   3   2  10         45.93          40.65         15.61
   4   2  10          4.89          16.72         13.64
   5   2  10        657.37         573.69         63.24
  -5   3  10         13.62           6.33         24.36
  -4   3  10        107.97         151.19         24.64
  -3   3  10        765.80         761.68         32.42
  -2   3  10        107.66         110.96         12.12
  -1   3  10       1619.44        1494.55         83.01
   0   3  10         56.01          67.53         13.44
   1   3  10       1619.44        1627.22         55.22
   2   3  10        114.46         133.70         19.49
   3   3  10        765.45         778.66         45.16
   4   3  10        104.02          96.66         19.76
   5   3  10          8.70          22.32         16.65
  -5   4  10        185.77         251.58         33.31
  -4   4  10        265.92         266.09         27.12
  -3   4  10         94.69          95.94         16.61
  -2   4  10        124.73         138.01         16.25
  -1   4  10        306.76         317.79         21.64
   0   4  10       1682.24        1681.59         61.39
   1   4  10        386.55         396.85         25.45
   2   4  10        102.33          94.38         18.93
   3   4  10         87.28          73.78         20.38
   4   4  10        239.85         250.78         31.61
   5   4  10        168.87         159.64         27.72
  -4   5  10        301.95         300.73         30.59
  -3   5  10          8.64          -0.56         22.89
  -2   5  10       1462.15        1426.99         69.45
  -1   5  10          9.39          -2.60          8.72
   0   5  10        185.18         216.54         23.40
   1   5  10         11.97         -12.64          8.43
   2   5  10       1513.98        1422.38         67.81
   3   5  10          6.03           5.63         14.47
   4   5  10        339.00         351.61         38.94
  -4   6  10         79.29          77.92         22.89
  -3   6  10        192.47         212.88         30.33
  -2   6  10        292.54         294.00         33.99
  -1   6  10        360.28         360.01         30.14
   0   6  10        378.12         354.45         29.36
   1   6  10        332.56         366.59         31.58
   2   6  10        260.70         279.78         32.50
   3   6  10        183.16         199.97         39.49
   4   6  10         72.39          90.17         23.13
  -4   7  10         22.06          50.94         22.26
  -3   7  10        519.44         441.58         45.04
  -2   7  10          2.19          12.56         13.65
  -1   7  10        366.54         378.45         42.10
   0   7  10         18.68          13.21         16.00
   1   7  10        380.84         391.69         33.91
   2   7  10          3.19          -5.33         26.61
   3   7  10        533.79         536.25         46.44
   4   7  10         29.05          67.91         24.91
  -3   8  10         20.57          15.76         17.50
  -2   8  10         85.39          70.67         20.68
  -1   8  10        373.07         358.54         97.28
   0   8  10        159.33         177.71         23.81
   1   8  10        351.49         353.54         34.74
   2   8  10         78.41          63.61         18.07
   3   8  10         17.53          30.91         20.04
  -3   9  10         87.86          68.29         25.42
  -2   9  10        221.58         159.69         44.45
  -1   9  10          2.83         -13.38         14.64
   0   9  10         18.55          52.32         21.77
   1   9  10          3.41          11.82         13.65
   2   9  10        246.77         240.16         29.68
   3   9  10         86.20          85.96         23.87
  -2  10  10         66.56         103.25         33.92
  -1  10  10          6.60          12.29         17.07
   0  10  10        540.51         544.33        109.89
   1  10  10          9.56          15.37         16.77
   2  10  10         51.56          50.60         18.18
  -1  11  10          8.81          42.15         23.02
   0  11  10         45.80          79.49         50.12
   1  11  10         12.45          34.71         23.12
   1   0  11       1588.15        1558.15         43.55
   2   0  11        115.30         127.99         13.16
   3   0  11         86.88          84.64         26.99
   4   0  11        411.08         362.95         53.67
   5   0  11        188.72         200.26         25.40
  -5   1  11         83.93          35.56         20.60
  -4   1  11        147.05         140.53         23.56
  -3   1  11        431.40         436.44         27.09
  -2   1  11        205.67         217.44         16.77
  -1   1  11        682.51         712.02         32.72
   0   1  11       1617.68        1717.26         46.11
   1   1  11        668.87         691.21         26.41
   2   1  11        289.49         339.34         40.29
   3   1  11        478.28         471.97         68.95
   4   1  11        140.95         182.83         24.76
   5   1  11         92.60          73.63         19.79
  -5   2  11         43.36          46.68         22.34
  -4   2  11        443.81         412.87         45.19
  -3   2  11        236.86         236.93         21.35
  -2   2  11        136.17         163.16         14.67
  -1   2  11        741.55         696.59         30.61
   0   2  11       3372.59        3485.89         79.42
   1   2  11        698.53         663.86         31.58
   2   2  11        132.69         136.63         20.31
   3   2  11        259.51         267.15         28.34
   4   2  11        421.40         389.70         35.73
   5   2  11         42.63          72.46         22.64
  -4   3  11        354.67         287.92         33.40
  -3   3  11        212.27         200.86         22.14
  -2   3  11        375.72         348.10         23.61
  -1   3  11         50.58          53.62         13.69
   0   3  11        157.97         138.06         16.49
   1   3  11         60.85          65.85         22.17
   2   3  11        441.41         474.78         35.45
   3   3  11        195.17         198.50         27.96
   4   3  11        375.33         371.96         36.60
  -4   4  11        112.80          79.68         27.48
  -3   4  11        192.77         168.99         36.46
  -2   4  11        303.87         311.71         31.55
  -1   4  11        548.17         551.73         28.42
   0   4  11        338.62         318.76         30.67
   1   4  11        590.85         634.53         31.65
   2   4  11        310.95         285.84         31.11
   3   4  11        191.09         173.15         25.33
   4   4  11        114.20         122.74         25.58
  -4   5  11         74.58          73.96         29.24
  -3   5  11        912.59         858.07         54.51
  -2   5  11         23.46          12.45         24.82
  -1   5  11         31.79          38.97         14.74
   0   5  11        102.75         130.20         20.58
   1   5  11         50.19          43.89         12.51
   2   5  11         22.00           4.56         14.34
   3   5  11        935.49         993.88         55.28
   4   5  11         75.92          61.68         21.19
  -4   6  11        241.17         261.01         47.36
  -3   6  11         94.73         118.53         24.52
  -2   6  11        127.33         105.29         23.91
  -1   6  11        684.60         688.05         40.50
   0   6  11        239.02         249.78         25.85
   1   6  11        635.96         597.10         39.82
   2   6  11        122.21         105.59         21.30
   3   6  11         81.26          99.91         24.11
   4   6  11        230.93         262.02         35.28
  -3   7  11         36.12          19.02         19.18
  -2   7  11        452.34         433.27         68.12
  -1   7  11         51.37          42.76         20.74
   0   7  11         11.26          16.19         15.20
   1   7  11         84.63          84.15         17.09
   2   7  11        432.62         467.91         40.08
   3   7  11         45.47          51.29         20.96
  -3   8  11        101.04          43.11         22.50
  -2   8  11        135.69         103.23         47.58
  -1   8  11         76.78          52.22         33.89
   0   8  11        449.34         419.81         34.57
   1   8  11        101.70          88.29         18.40
   2   8  11        116.72         142.69         25.32
   3   8  11         85.88          92.28         25.78
  -2   9  11         56.11          63.26         53.67
  -1   9  11        371.15         430.33         44.38
   0   9  11        129.20         122.11         26.50
   1   9  11        376.34         362.41         34.42
   2   9  11         53.66          54.13         18.74
  -1  10  11        168.77         165.55         31.04
   0  10  11         26.45          27.35         25.91
   1  10  11        150.09         170.61         70.71
   0   0  12         14.59          14.58         11.84
   1   0  12        925.60         880.21         49.43
   2   0  12         26.10          36.37         13.34
   3   0  12       1008.05        1084.14         64.47
   4   0  12         24.15         -26.04         20.54
  -4   1  12        167.42         167.36         22.75
  -3   1  12        125.57         115.25         26.17
  -2   1  12        453.16         470.46         39.56
  -1   1  12        331.88         324.97         23.56
   0   1  12        331.29         376.38         33.69
   1   1  12        259.02         254.11         18.39
   2   1  12        438.18         427.01         32.68
   3   1  12        110.39         119.81         18.74
   4   1  12        153.09         160.58         23.13
  -4   2  12        234.64         217.96         27.79
  -3   2  12        117.22         126.62         27.35
  -2   2  12       1094.26        1036.07         42.24
  -1   2  12        475.83         515.89         28.29
   0   2  12        358.65         366.08         24.55
   1   2  12        525.23         548.40         29.77
   2   2  12       1045.55        1068.59         51.18
   3   2  12        139.38         128.58         20.86
   4   2  12        261.96         296.84         32.37
  -4   3  12        140.87         200.26         62.63
  -3   3  12        138.16         113.19         24.06
  -2   3  12        285.48         287.68         37.46
  -1   3  12        125.60         153.01         17.99
   0   3  12        525.70         529.14         29.30
   1   3  12        159.05         190.17         20.30
   2   3  12        311.20         268.12         29.97
   3   3  12        132.49         114.10         20.93
   4   3  12        139.37         121.48         36.75
  -4   4  12         97.22         103.14         29.99
  -3   4  12        690.60         627.84         66.37
  -2   4  12        717.75         746.98         40.99
  -1   4  12        409.23         389.54         47.77
   0   4  12         15.12          28.72         11.50
   1   4  12        447.74         447.55         29.02
   2   4  12        678.37         616.43         44.72
   3   4  12        658.97         536.21         84.01
   4   4  12        107.94         127.62         31.16
  -4   5  12         10.56          41.75         23.00
  -3   5  12          5.71         -23.59         17.77
  -2   5  12        284.10         255.06         46.59
  -1   5  12        421.49         416.70         32.26
   0   5  12         81.98          76.62         22.42
   1   5  12        418.97         419.98         33.56
   2   5  12        291.49         230.52         29.52
   3   5  12          3.46         -24.58         16.38
   4   5  12          6.78          18.04         20.15
  -3   6  12        345.12         280.86         52.06
  -2   6  12        372.79         304.04         88.35
  -1   6  12        394.94         412.38         34.15
   0   6  12          2.48           3.12         11.81
   1   6  12        370.72         370.44         32.37
   2   6  12        416.83         412.32         37.31
   3   6  12        367.44         478.26         45.50
  -3   7  12         36.78          25.55         59.90
  -2   7  12        107.97          90.24         23.59
  -1   7  12         16.48          23.53         14.44
   0   7  12        498.09         513.07         37.38
   1   7  12          7.23          30.10         13.25
   2   7  12        104.58          76.97         23.15
   3   7  12         41.60          46.43         22.15
  -2   8  12        258.57         201.12         33.06
  -1   8  12        145.27         119.20         24.51
   0   8  12        117.47         155.18         22.48
   1   8  12        132.32         152.73         24.75
   2   8  12        265.02         203.95         35.49
  -1   9  12        173.09         203.48         32.34
   0   9  12         30.30          62.49         21.55
   1   9  12        166.56         196.60         32.74
   1   0  13        164.50         169.17         18.16
   2   0  13       1669.10        1554.52         81.47
   3   0  13         24.77          31.97         24.92
   4   0  13        333.06         367.89         57.57
  -4   1  13        127.29         113.11         51.99
  -3   1  13        129.34         122.93         26.99
  -2   1  13         93.59         124.96         19.42
  -1   1  13        417.62         398.22         27.45
   0   1  13        305.92         314.76         26.19
   1   1  13        334.91         362.94         37.12
   2   1  13        111.98          89.35         22.46
   3   1  13        139.64         129.76         22.10
   4   1  13        135.30         107.16         23.20
  -4   2  13         86.39          80.78         43.45
  -3   2  13        835.05         848.25         62.31
  -2   2  13         42.64          60.92         13.10
  -1   2  13        173.95         213.05         31.63
   0   2  13         85.22          98.83         25.44
   1   2  13        144.04         142.39         20.80
   2   2  13         49.93          39.06         15.22
   3   2  13        836.19         799.47         80.09
   4   2  13         86.36          76.94         33.31
  -4   3  13         25.01          82.17         43.80
  -3   3  13         73.97          73.19         18.28
  -2   3  13         86.97          66.18         15.40
  -1   3  13        927.73         879.88         47.27
   0   3  13          1.44         -17.26         11.51
   1   3  13        902.81         880.77         38.74
   2   3  13         86.31          67.21         16.53
   3   3  13         65.21          95.93         20.29
   4   3  13         26.87         -13.21         16.81
  -3   4  13        210.38         216.56         42.08
  -2   4  13       1016.64         937.16         59.81
  -1   4  13         28.43          25.19         16.11
   0   4  13         63.47          69.17         13.57
   1   4  13         47.72          24.56         12.81
   2   4  13       1014.94        1011.32         53.53
   3   4  13        206.79         232.86         90.23
  -3   5  13         20.43          16.90         21.46
  -2   5  13        381.31         376.49         74.57
  -1   5  13        129.79         137.57         26.86
   0   5  13        320.12         309.80         25.92
   1   5  13        135.97          97.37         26.07
   2   5  13        371.99         386.63         37.74
   3   5  13         11.43         -11.97         17.49
  -3   6  13        238.01         229.97         43.47
  -2   6  13        321.45         398.70         57.15
  -1   6  13         37.11          20.28         26.04
   0   6  13          1.20          20.38         13.13
   1   6  13         28.67          44.68         15.14
   2   6  13        326.78         330.01         34.63
   3   6  13        216.74         160.39         30.53
  -2   7  13         54.99          89.68         25.75
  -1   7  13        506.15         520.51         39.02
   0   7  13         26.47          12.37         15.32
   1   7  13        520.43         517.83         39.98
   2   7  13         43.84           0.66         19.73
  -1   8  13         52.13          35.17         22.46
   0   8  13          3.52          -0.63         19.75
   1   8  13         42.82          47.99         16.01
   0   9  13        160.97         197.22         28.09
   0   0  14         37.86          30.00         15.87
   1   0  14        368.08         328.62         32.30
   2   0  14        448.32         458.97         47.98
   3   0  14        502.16         510.98         76.04
  -3   1  14        143.66         144.05         44.27
  -2   1  14        631.61         544.64         51.04
  -1   1  14        110.29          87.38         15.32
   0   1  14         98.05          93.72         21.69
   1   1  14        108.84          91.38         29.79
   2   1  14        621.80         626.91         53.96
   3   1  14        178.65         205.25         41.40
  -3   2  14         27.44          46.99         22.81
  -2   2  14        614.51         604.87         59.16
  -1   2  14        482.26         485.29         37.74
   0   2  14          3.23          21.84         13.84
   1   2  14        484.64         512.75         40.62
   2   2  14        539.83         511.97         51.14
   3   2  14         23.02          63.20         20.86
  -3   3  14        289.28         321.18         45.24
  -2   3  14         67.53          35.97         18.52
  -1   3  14         48.62          52.64         18.03
   0   3  14        452.52         465.20         38.95
   1   3  14         49.26          47.62         30.00
   2   3  14         60.90          40.34         20.24
   3   3  14        250.64         226.33         30.16
  -3   4  14        204.73         247.03         91.84
  -2   4  14        101.92         109.95         21.42
  -1   4  14        477.48         518.83         39.48
   0   4  14        214.92         208.00         39.41
   1   4  14        488.17         464.84         50.55
   2   4  14        110.20          94.58         20.69
   3   4  14        186.30         217.82         31.21
  -2   5  14        338.30         323.85         71.20
  -1   5  14        171.76         189.07         26.54
   0   5  14          8.26          24.48         16.41
   1   5  14        191.97         175.08         23.13
   2   5  14        336.55         338.96         34.66
  -2   6  14        139.05         164.96         35.44
  -1   6  14        122.40         122.05         35.15
   0   6  14        233.98         285.11         56.24
   1   6  14        133.98         107.61         39.90
   2   6  14        132.72          80.89         19.99
  -1   7  14         48.91          19.66         18.67
   0   7  14        218.63         168.74         22.83
   1   7  14         58.99          38.47         15.90
   1   0  15        727.41         869.23         50.56
   2   0  15         30.97          28.25         32.23
   3   0  15          0.20           3.72         67.49
  -3   1  15        412.43         312.89         48.86
  -2   1  15        178.98         149.41         27.97
  -1   1  15         93.02          71.37         19.48
   0   1  15         10.81          11.95         14.94
   1   1  15         89.86         129.45         22.67
   2   1  15        183.56         168.22         30.50
   3   1  15        374.90         276.05         47.61
  -3   2  15         26.22          40.77         34.31
  -2   2  15        147.80         151.13         27.51
  -1   2  15        224.29         199.42         27.01
   0   2  15       1175.33        1206.96         59.03
   1   2  15        248.29         256.68         75.03
   2   2  15        166.11         167.99         31.00
   3   2  15         31.97          64.41         24.18
  -2   3  15        296.22         302.11         39.95
  -1   3  15        217.44         193.29         25.11
   0   3  15         13.11          18.84         16.71
   1   3  15        201.20         162.92         31.44
   2   3  15        310.28         308.85         42.08
  -2   4  15         72.05          54.90         21.43
  -1   4  15        256.24         227.84         29.08
   0   4  15        219.07         221.14         28.91
   1   4  15        236.34         226.47         35.84
   2   4  15         80.69          71.58         45.03
  -2   5  15          3.23         -10.79         17.73
  -1   5  15        167.15         143.99         25.60
   0   5  15          0.15          12.14         21.54
   1   5  15        167.72         144.98         74.07
   2   5  15          2.29           1.94         45.87
  -1   6  15        229.05         214.75         28.46
   0   6  15        331.16         327.02         42.24
   1   6  15        219.93         211.01         66.18
   0   0  16        526.93         608.90         86.87
   1   0  16        139.32          87.21         85.24
   2   0  16         88.53         108.27         28.07
  -2   1  16        257.67         212.45         37.35
  -1   1  16        126.60         167.39         94.79
   0   1  16        131.46         124.42         22.03
   1   1  16        128.61         153.20         30.92
   2   1  16        253.86         141.91         42.03
  -2   2  16        131.25         137.36         49.63
  -1   2  16        400.26         397.17         96.71
   0   2  16         46.97          31.58         17.22
   1   2  16        378.62         413.93         46.38
   2   2  16        127.31         123.88         39.81
  -1   3  16        101.41         101.57         27.43
   0   3  16         33.98          40.03         17.74
   1   3  16        105.43         123.51         27.15
  -1   4  16        103.60         107.38         23.06
   0   4  16        291.29         303.90         34.34
   1   4  16        106.25          55.04         21.45
   0   5  16         75.36          47.49         44.91
   0   1  17        216.23         241.24         40.99
   0   2  17         68.04          24.72         22.47

# start Validation Reply Form
_vrf_CELL003_xharpy
;
PROBLEM: _cell_measurement_reflns_used is missing
RESPONSE: This information was not available in the original CIF 
file (CCDC-1405986).
;
_vrf_CELL004_xharpy
;
PROBLEM: _cell_measurement_theta_min is missing
RESPONSE: This information was not available in the original CIF 
file (CCDC-1405986).
;
_vrf_CELL005_xharpy
;
PROBLEM: _cell_measurement_theta_max is missing
RESPONSE: This information was not available in the original CIF 
file (CCDC-1405986).
;
_vrf_EXPT005_xharpy
;
PROBLEM: _exptl_crystal_description is missing
RESPONSE: This information was not available in the original CIF 
file (CCDC-1405986).
;
_vrf_EXPT010_xharpy
;
PROBLEM: _exptl_crystal_colour (_pd_char_colour for powder) is missing
RESPONSE: This information was not available in the original CIF 
file (CCDC-1405986).
;
_vrf_DIFF003_xharpy
;
PROBLEM: _diffrn_measurement_device_type is missing
RESPONSE: This information was not available in the original CIF 
file (CCDC-1405986).
;
_vrf_DIFF005_xharpy
;
PROBLEM: _diffrn_measurement_method is missing
RESPONSE: This information was not available in the original CIF 
file (CCDC-1405986).
;
_vrf_DIFF019_xharpy
;
PROBLEM: _diffrn_standards_number is missing
RESPONSE: This information was not available in the original CIF 
file (CCDC-1405986).
;
_vrf_DIFF020_xharpy
;
PROBLEM: _diffrn_standards_interval_count and
RESPONSE: This information was not available in the original CIF 
file (CCDC-1405986).
;
_vrf_DIFF022_xharpy
;
PROBLEM: _diffrn_standards_decay_% is missing
RESPONSE: This information was not available in the original CIF 
file (CCDC-1405986).
;
_vrf_ABSTY01_xharpy
;
PROBLEM: The absorption correction should be one of the following
RESPONSE: This information was not available in the original CIF 
file (CCDC-1405986).
;
_vrf_PLAT057_xharpy
;
PROBLEM: Correction for Absorption Required   RT(exp) ...       1.91 Do !  
RESPONSE: This information was not available in the original CIF 
file (CCDC-1405986).
;
_vrf_PLAT183_xharpy
;
PROBLEM: Missing _cell_measurement_reflns_used Value ....     Please Do !  
RESPONSE: This information was not available in the original CIF 
file (CCDC-1405986).
;
_vrf_PLAT184_xharpy
;
PROBLEM: Missing _cell_measurement_theta_min   Value ....     Please Do !  
RESPONSE: This information was not available in the original CIF 
file (CCDC-1405986).
;
_vrf_PLAT185_xharpy
;
PROBLEM: Missing _cell_measurement_theta_max   Value ....     Please Do !  
RESPONSE: This information was not available in the original CIF 
file (CCDC-1405986).
;
_vrf_PLAT699_xharpy
;
PROBLEM: Missing _exptl_crystal_description Value .......     Please Do !  
RESPONSE: This information was not available in the original CIF 
file (CCDC-1405986).
;
# end Validation Reply Form
