# Supplementary material for: Improving Polymeric Structures with Hirshfeld Atom Refinement: A Study on MOFs and COFs
Source: ACS Mater Au. 2025 Jul 31;5(5):767–71. doi: 10.1021/acsmaterialsau.5c00076 (PMC12426777; doi:10.1021/acsmaterialsau.5c00076)
Supplement: Supplementary file 1 [file mg5c00076_si_001.zip › CIFs/RIHYIT_IAM-rerefined.cif]

data_300_hydrated
_audit_creation_date               2024-04-12
_audit_creation_method
;
Olex2 1.3
(compiled 2020.11.12 svn.r5f609507 for OlexSys, GUI svn.r6408)
;
_audit_contact_author_address      ?
_audit_contact_author_email        ?
_audit_contact_author_name         ''
_audit_contact_author_phone        ?
_publ_contact_author_id_orcid      ?
_publ_section_references
;
Bourhis, L.J., Dolomanov, O.V., Gildea, R.J., Howard, J.A.K., Puschmann, H.
 (2015). Acta Cryst. A71, 59-75.

Dolomanov, O.V., Bourhis, L.J., Gildea, R.J, Howard, J.A.K. & Puschmann, H.
 (2009), J. Appl. Cryst. 42, 339-341.
;
_chemical_name_common              'hydrated COF-300'
_chemical_formula_moiety           'C82 H56 N8, 8(H2 O)'
_chemical_formula_sum              'C82 H72 N8 O8'
_chemical_formula_weight           1297.535
loop_
  _atom_type_symbol
  _atom_type_scat_dispersion_real
  _atom_type_scat_dispersion_imag
  _atom_type_scat_Cromer_Mann_a1
  _atom_type_scat_Cromer_Mann_a2
  _atom_type_scat_Cromer_Mann_a3
  _atom_type_scat_Cromer_Mann_a4
  _atom_type_scat_Cromer_Mann_b1
  _atom_type_scat_Cromer_Mann_b2
  _atom_type_scat_Cromer_Mann_b3
  _atom_type_scat_Cromer_Mann_b4
  _atom_type_scat_Cromer_Mann_c
  _atom_type_scat_source
  _atom_type_scat_dispersion_source
 H -0.00000 0.00000 0.49300 0.32291 0.14019 0.04081 10.51090 26.12570 3.14236
 57.79970 0.0030380000826
 'International Tables Volume C Table 6.1.1.4 (pp. 500-502)' custom
 C 0.00900 0.00400 2.31000 1.02000 1.58860 0.86500 20.84390 10.20750 0.56870
 51.65120 0.215599998832
 'International Tables Volume C Table 6.1.1.4 (pp. 500-502)' custom
 O 0.02500 0.01400 3.04850 2.28680 1.54630 0.86700 13.27710 5.70110 0.32390
 32.90890 0.250800013542
 'International Tables Volume C Table 6.1.1.4 (pp. 500-502)' custom
 N 0.01500 0.00800 12.21260 3.13220 2.01250 1.16630 0.00570 9.89330 28.99750
 0.58260 -11.5290002823
 'International Tables Volume C Table 6.1.1.4 (pp. 500-502)' custom

_space_group_crystal_system        'tetragonal'
_space_group_IT_number             88
_space_group_name_H-M_alt          'I 41/a'
_space_group_name_Hall             '-I 4ad'
loop_
  _space_group_symop_id
  _space_group_symop_operation_xyz
 1 x,y,z
 2 -y+1/4,x+3/4,z+3/4
 3 y+1/4,-x+1/4,z+1/4
 4 -x,-y+1/2,z
 5 -x,-y,-z
 6 y-1/4,-x-3/4,-z-3/4
 7 -y-1/4,x-1/4,-z-1/4
 8 x,y-1/2,-z
 9 x+1/2,y+1/2,z+1/2
 10 -y+3/4,x+5/4,z+5/4
 11 y+3/4,-x+3/4,z+3/4
 12 -x+1/2,-y+1,z+1/2
 13 -x+1/2,-y+1/2,-z+1/2
 14 y+1/4,-x-1/4,-z-1/4
 15 -y+1/4,x+1/4,-z+1/4
 16 x+1/2,y,-z+1/2

_symmetry_Int_Tables_number        88
_cell_length_a                     19.6394(9)
_cell_length_b                     19.6394(9)
_cell_length_c                     8.9062(4)
_cell_angle_alpha                  90
_cell_angle_beta                   90
_cell_angle_gamma                  90
_cell_volume                       3435.2(3)
_cell_formula_units_Z              2
_cell_measurement_reflns_used      3373
_cell_measurement_temperature      100(2)
_cell_measurement_theta_max        38.51
_cell_measurement_theta_min        3.02
_exptl_absorpt_coefficient_mu      0.224
_exptl_absorpt_correction_T_max    0.7476
_exptl_absorpt_correction_T_min    0.6009
_exptl_absorpt_correction_type     multi-scan
_exptl_absorpt_process_details
;
SADABS-2016/2 (Bruker,2016/2) was used for absorption correction.
wR2(int) was 0.0843 before and 0.0649 after correction.
The Ratio of minimum to maximum transmission is 0.8038.
The \l/2 correction factor is Not present.
;
_exptl_crystal_colour              yellow
_exptl_crystal_colour_primary      yellow
_exptl_crystal_density_diffrn      1.254
_exptl_crystal_description         needle
_exptl_crystal_F_000               1369.883
_exptl_crystal_size_max            0.06
_exptl_crystal_size_mid            0.01
_exptl_crystal_size_min            0.01
_diffrn_reflns_av_R_equivalents    0.0687
_diffrn_reflns_av_unetI/netI       0.0599
_diffrn_reflns_Laue_measured_fraction_full  0.9955
_diffrn_reflns_Laue_measured_fraction_max  0.9943
_diffrn_reflns_limit_h_max         23
_diffrn_reflns_limit_h_min         -22
_diffrn_reflns_limit_k_max         23
_diffrn_reflns_limit_k_min         -17
_diffrn_reflns_limit_l_max         10
_diffrn_reflns_limit_l_min         -10
_diffrn_reflns_number              9358
_diffrn_reflns_point_group_measured_fraction_full  0.9955
_diffrn_reflns_point_group_measured_fraction_max  0.9943
_diffrn_reflns_theta_full          38.3103
_diffrn_reflns_theta_max           38.51
_diffrn_reflns_theta_min           3.02
_diffrn_ambient_temperature        100.0
_diffrn_detector_area_resol_mean   10.42
_diffrn_measured_fraction_theta_full  0.9955
_diffrn_measured_fraction_theta_max  0.9943
_diffrn_measurement_device_type    'Bruker D8 with PHOTON 100 detector'
_diffrn_measurement_method         '\f and \w shutterless scans'
_diffrn_radiation_type             synchrotron
_diffrn_radiation_wavelength       1.0332
_reflns_Friedel_coverage           0.0
_reflns_limit_h_max                23
_reflns_limit_h_min                0
_reflns_limit_k_max                23
_reflns_limit_k_min                0
_reflns_limit_l_max                10
_reflns_limit_l_min                0
_reflns_number_gt                  960
_reflns_number_total               1560
_reflns_threshold_expression       I>=2u(I)
_computing_cell_refinement         'SAINT V8.34A Bruker-AXS, Madison WI'
_computing_data_collection         'Bruker APEX2 Bruker-AXS, Madison WI'
_computing_data_reduction          'SAINT V8.34A Bruker-AXS, Madison WI'
_computing_molecular_graphics      'Olex2 1.3 (Dolomanov et al., 2009)'
_computing_publication_material    'Olex2 1.3 (Dolomanov et al., 2009)'
_computing_structure_refinement    'olex2.refine 1.3 (Bourhis et al., 2015)'
_computing_structure_solution      'SHELXS-2014/7 (Sheldrick, 2015)'
_refine_diff_density_max           0.4671
_refine_diff_density_min           -0.4894
_refine_diff_density_rms           0.1194
_refine_ls_d_res_high              0.8297
_refine_ls_d_res_low               9.8197
_refine_ls_goodness_of_fit_ref     1.0840
_refine_ls_hydrogen_treatment      mixed
_refine_ls_matrix_type             full
_refine_ls_number_constraints      3
_refine_ls_number_parameters       142
_refine_ls_number_reflns           1560
_refine_ls_number_restraints       0
_refine_ls_R_factor_all            0.1395
_refine_ls_R_factor_gt             0.0877
_refine_ls_restrained_S_all        1.0840
_refine_ls_shift/su_max            0.0009
_refine_ls_shift/su_mean           0.0000
_refine_ls_structure_factor_coef   Fsqd
_refine_ls_weighting_details      
 'w=1/[\s^2^(Fo^2^)+(0.1034P)^2^+11.6629P] where P=(Fo^2^+2Fc^2^)/3'
_refine_ls_weighting_scheme        calc
_refine_ls_wR_factor_gt            0.2210
_refine_ls_wR_factor_ref           0.2526
_olex2_refinement_description
;
1. Fixed Uiso
 At 1.5 times of:
  All O(H,H) groups
2.a Free rotating group:
 O1(H1A,H1B)
;
loop_
  _atom_site_label
  _atom_site_type_symbol
  _atom_site_fract_x
  _atom_site_fract_y
  _atom_site_fract_z
  _atom_site_U_iso_or_equiv
  _atom_site_adp_type
  _atom_site_occupancy
  _atom_site_site_symmetry_order
  _atom_site_refinement_flags_posn
  _atom_site_refinement_flags_adp
  _atom_site_refinement_flags_occupancy
 C1 C 0.5 0.25 1.375 0.0284(18) Uani 1.000000 4 S T P
 C3 C 0.5083(2) 0.31031(19) 1.2654(4) 0.0304(10) Uani 1.000000 1 . . .
 C4 C 0.5258(2) 0.3952(2) 1.0158(4) 0.0399(11) Uani 1.000000 1 . . .
 C5 C 0.5789(2) 0.3829(2) 1.1122(5) 0.0407(11) Uani 1.000000 1 . . .
 H5 H 0.622(2) 0.403(2) 1.096(4) 0.038(11) Uiso 1.000000 1 . . .
 C6 C 0.5708(2) 0.3407(2) 1.2361(4) 0.0367(11) Uani 1.000000 1 . . .
 H6 H 0.608(2) 0.3320(19) 1.296(5) 0.031(11) Uiso 1.000000 1 . . .
 C8 C 0.4622(3) 0.3675(2) 1.0478(4) 0.0431(12) Uani 1.000000 1 . . .
 H8 H 0.423(2) 0.372(2) 0.985(5) 0.044(12) Uiso 1.000000 1 . . .
 C9 C 0.4541(2) 0.3257(2) 1.1708(4) 0.0372(11) Uani 1.000000 1 . . .
 H9 H 0.4131(19) 0.3051(19) 1.184(4) 0.021(10) Uiso 1.000000 1 . . .
 C10 C 0.4381(4) 0.4999(2) 0.5756(5) 0.0596(16) Uani 1.000000 1 . . .
 H10 H 0.388(3) 0.501(2) 0.624(5) 0.058(14) Uiso 1.000000 1 . . .
 C11 C 0.4973(3) 0.4808(2) 0.6495(5) 0.0544(15) Uani 1.000000 1 . . .
 C13 C 0.5594(3) 0.4803(2) 0.5755(5) 0.0582(15) Uani 1.000000 1 . . .
 H13 H 0.608(2) 0.466(2) 0.621(5) 0.045(12) Uiso 1.000000 1 . . .
 C2 C 0.4904(3) 0.4547(2) 0.8057(5) 0.0540(14) Uani 1.000000 1 . . .
 H2 H 0.441(2) 0.4552(19) 0.833(4) 0.030(11) Uiso 1.000000 1 . . .
 N1 N 0.5400(2) 0.43121(19) 0.8799(4) 0.0505(12) Uani 1.000000 1 . . .
 O1 O 0.6925(3) 0.4673(2) 0.8683(5) 0.0965(16) Uani 1.000000 1 . . .
 H1A H 0.668(3) 0.500(2) 0.899(10) 0.145(2) Uiso 1.000000 1 G . .
 H1B H 0.725(3) 0.487(3) 0.824(10) 0.145(2) Uiso 1.000000 1 G . .

loop_
  _atom_site_aniso_label
  _atom_site_aniso_U_11
  _atom_site_aniso_U_22
  _atom_site_aniso_U_33
  _atom_site_aniso_U_12
  _atom_site_aniso_U_13
  _atom_site_aniso_U_23
 C1 0.037(3) 0.037(3) 0.010(3) -0.000000 -0.000000 0.000000
 C3 0.043(2) 0.037(2) 0.0113(16) 0.0025(18) 0.0010(15) -0.0020(15)
 C4 0.065(3) 0.036(2) 0.0188(18) -0.000(2) 0.0032(19) 0.0020(17)
 C5 0.050(3) 0.042(3) 0.030(2) -0.009(2) 0.008(2) 0.0006(18)
 C6 0.044(3) 0.046(3) 0.0202(18) -0.003(2) 0.0014(18) 0.0032(17)
 C8 0.056(3) 0.049(3) 0.025(2) 0.007(2) -0.008(2) 0.0031(18)
 C9 0.042(3) 0.045(3) 0.024(2) -0.001(2) -0.0018(18) 0.0053(18)
 C10 0.108(5) 0.040(3) 0.031(2) -0.002(3) 0.001(3) 0.005(2)
 C11 0.106(4) 0.035(3) 0.023(2) 0.000(3) -0.002(3) 0.0008(18)
 C13 0.101(5) 0.044(3) 0.030(2) 0.001(3) -0.001(3) 0.004(2)
 C2 0.092(5) 0.041(3) 0.029(2) -0.006(3) 0.003(3) 0.001(2)
 N1 0.088(3) 0.043(2) 0.0202(17) -0.002(2) 0.0022(19) 0.0057(16)
 O1 0.110(4) 0.122(4) 0.058(3) -0.009(3) 0.021(2) 0.002(3)

loop_
  _geom_bond_atom_site_label_1
  _geom_bond_atom_site_label_2
  _geom_bond_distance
  _geom_bond_site_symmetry_2
  _geom_bond_publ_flag
 C1 C3 1.543(4) 4_655 ?
 C1 C3 1.543(4) 7_658 ?
 C1 C3 1.543(4) . ?
 C1 C3 1.543(4) 14_568 ?
 C3 C6 1.390(6) . ?
 C3 C9 1.390(6) . ?
 C4 C5 1.373(6) . ?
 C4 C8 1.392(7) . ?
 C4 N1 1.429(5) . ?
 C5 C6 1.389(6) . ?
 C8 C9 1.379(6) . ?
 C10 C11 1.388(8) . ?
 C10 C13 1.402(6) 5_666 ?
 C11 C13 1.387(8) . ?
 C11 C2 1.489(6) . ?
 C2 N1 1.265(7) . ?

loop_
  _geom_angle_atom_site_label_1
  _geom_angle_atom_site_label_2
  _geom_angle_atom_site_label_3
  _geom_angle
  _geom_angle_site_symmetry_1
  _geom_angle_site_symmetry_3
  _geom_angle_publ_flag
 C3 C1 C3 101.6(3) . 4_655 ?
 C3 C1 C3 113.57(14) 14_568 . ?
 C3 C1 C3 113.57(13) 14_568 4_655 ?
 C3 C1 C3 113.57(14) 7_658 4_655 ?
 C3 C1 C3 113.57(13) 7_658 . ?
 C3 C1 C3 101.6(3) 14_568 7_658 ?
 C6 C3 C1 122.8(3) . 4_655 ?
 C9 C3 C1 118.0(3) . 4_655 ?
 C9 C3 C6 118.0(4) . . ?
 C8 C4 C5 119.0(4) . . ?
 N1 C4 C5 117.9(4) . . ?
 N1 C4 C8 122.9(4) . . ?
 C6 C5 C4 121.0(4) . . ?
 C5 C6 C3 120.4(4) . . ?
 C9 C8 C4 120.0(4) . . ?
 C8 C9 C3 121.5(4) . . ?
 C13 C10 C11 120.1(6) 5_666 . ?
 C13 C11 C10 120.9(4) . . ?
 C2 C11 C10 117.4(5) . . ?
 C2 C11 C13 121.4(5) . . ?
 C11 C13 C10 119.0(6) . 5_666 ?
 N1 C2 C11 122.9(5) . . ?
 C2 N1 C4 118.2(4) . . ?

loop_
  _diffrn_refln_index_h
  _diffrn_refln_index_k
  _diffrn_refln_index_l
  _diffrn_refln_intensity_net
  _diffrn_refln_intensity_u
 1 -1 0 -0.32 0.81
 -1 -1 0 -0.02 0.87
 0 2 0 432.43 18.86
 2 0 0 433.39 18.82
 0 -2 0 439.53 18.86
 -2 -2 0 161.66 6.95
 -2 2 0 144.35 6.77
 2 -2 0 160.02 7.12
 -2 2 0 161.51 7.12
 1 -3 0 -0.05 0.17
 -1 3 0 -0.51 0.3
 1 -3 0 -0.92 0.91
 3 1 0 -0.11 0.73
 -1 3 0 0.16 0.95
 -3 -1 0 0.46 0.64
 3 1 0 -0.05 0.3
 -3 1 0 -0.06 0.89
 3 -1 0 1.35 0.89
 -1 -3 0 0.23 0.8
 1 3 0 -0.32 0.26
 1 3 0 0.01 0.8
 -3 1 0 0.72 0.27
 3 3 0 -0.47 0.35
 3 -3 0 0.32 0.27
 3 3 0 0.07 0.27
 -3 3 0 -0.32 0.37
 -3 3 0 1.84 1.39
 -3 -3 0 -0.33 0.83
 -3 -3 0 -0.48 0.85
 -2 4 0 632.24 26.27
 -4 -2 0 597.91 26.04
 2 -4 0 600.31 26.25
 4 2 0 570.1 26.01
 4 0 0 678.29 29.9
 -4 0 0 671.38 29.9
 0 4 0 705.82 29.98
 0 -4 0 703.4 29.98
 -4 2 0 10.09 0.7
 4 -2 0 7.21 1.91
 -4 2 0 9.65 1.91
 4 -2 0 9.86 0.64
 2 4 0 6.31 1.51
 -2 -4 0 6.27 1.21
 -4 -4 0 40.28 2.42
 -4 -4 0 40.07 2.42
 -4 4 0 36.06 1.76
 4 4 0 34.92 1.67
 4 4 0 34.53 1.74
 4 -4 0 34.86 1.68
 4 -4 0 41.32 3
 -4 4 0 33.35 2.94
 5 3 0 0.15 0.33
 3 -5 0 -0.05 0.27
 -3 5 0 -0.76 0.43
 3 -5 0 0.56 1.36
 5 3 0 0.26 0.46
 -3 5 0 1.74 1.54
 -5 -3 0 1.3 1.07
 5 3 0 -0.89 0.93
 5 1 0 -0.73 0.96
 5 1 0 1.18 0.49
 1 -5 0 1.38 1.33
 -5 -1 0 1.39 1.05
 -1 5 0 2.21 1.5
 1 5 0 -1.63 1.16
 1 5 0 -0.29 0.37
 -5 1 0 1.27 1.18
 -1 -5 0 -0.51 1.13
 5 -1 0 -0.77 1.05
 -3 -5 0 0.47 1.1
 5 -3 0 -0.1 1.35
 5 -3 0 0.97 0.37
 3 5 0 -0.21 0.35
 -5 3 0 1.49 1.47
 -5 3 0 0.43 0.43
 3 5 0 -1.25 1.01
 -5 5 0 -1.39 1.5
 5 5 0 -0.12 0.44
 -5 5 0 -0.57 0.43
 -5 -5 0 -0.15 1.07
 5 -5 0 0.03 0.33
 -5 -5 0 -0.26 1.06
 5 5 0 0 0.34
 5 -5 0 -0.15 1.44
 -4 6 0 97.56 4.44
 6 4 0 98.35 4.39
 4 -6 0 95.1 4.37
 -6 -4 0 108.94 4.99
 -4 6 0 102.99 5.47
 6 4 0 95.22 4.44
 -6 -4 0 106.5 5.03
 4 -6 0 100.85 5.44
 2 -6 0 89.13 4.93
 -6 -2 0 95.13 4.56
 -2 6 0 90.24 4.95
 6 2 0 92.36 4.53
 2 -6 0 85.4 3.9
 -6 -2 0 88.58 3.93
 0 6 0 169.53 7.64
 6 0 0 163.54 7.65
 0 6 0 181.21 8.33
 0 -6 0 185.42 8.3
 6 0 0 183.76 8.18
 -6 0 0 163.86 7.62
 -6 0 0 188.46 8.2
 -6 2 0 66.34 2.98
 6 -2 0 62.43 2.97
 2 6 0 65.41 2.97
 2 6 0 67.84 3.77
 -2 -6 0 65.45 3.75
 -6 2 0 71.31 3.87
 6 -2 0 68.43 3.88
 4 6 0 1.5 0.39
 -4 -6 0 1.7 1.22
 6 -4 0 1.89 1.56
 4 6 0 1.27 0.41
 -6 4 0 0.86 1.64
 4 6 0 2.61 1.12
 -6 4 0 0.91 0.47
 6 -4 0 1.51 0.4
 6 -6 0 50.79 2.42
 -6 -6 0 55.9 3.31
 6 6 0 53.76 2.51
 -6 6 0 51.87 3.87
 -6 -6 0 56.52 3.28
 6 6 0 54.35 2.42
 -6 6 0 52.12 2.5
 6 -6 0 52.65 3.89
 7 5 0 -0.07 0.51
 -7 -5 0 0.35 1.13
 5 -7 0 0.12 0.33
 -7 -5 0 0.02 1.19
 -5 7 0 -0.47 0.52
 7 5 0 -0.03 0.38
 3 -7 0 0.66 1.66
 3 -7 0 0.18 0.27
 7 3 0 0.35 0.5
 -7 -3 0 -0.06 0.33
 7 3 0 -0.26 1.02
 -7 -3 0 0.06 1.12
 -3 7 0 -0.28 1.56
 -3 7 0 -0.75 0.52
 7 1 0 0.84 0.5
 -7 -1 0 0.61 1.13
 -1 7 0 -0.1 0.47
 -1 7 0 -0.71 1.47
 -7 -1 0 0.16 0.34
 1 -7 0 -0.1 0.26
 1 -7 0 0.22 1.33
 7 1 0 -0.14 1.1
 7 -1 0 -0.49 1.2
 -7 1 0 0.24 0.39
 1 7 0 -0.04 0.42
 1 7 0 -1.2 1.34
 -7 1 0 0.26 1.33
 7 -1 0 1.09 0.46
 -1 -7 0 0.66 1.3
 -7 3 0 0.33 1.41
 7 -3 0 0.31 0.57
 7 -3 0 -0.25 1.37
 3 7 0 0.29 0.42
 -7 3 0 0.42 0.47
 3 7 0 -0.43 1.2
 -3 -7 0 -1.45 1.18
 7 -5 0 -0.53 1.62
 5 7 0 0.02 0.47
 -7 5 0 -0.47 0.5
 -7 5 0 0.51 1.57
 7 -5 0 0.27 0.42
 5 7 0 -0.25 0.4
 -5 -7 0 -0.01 1.24
 -7 -7 0 -0.93 1.2
 -7 -7 0 0.78 1.19
 7 -7 0 -0.58 1.95
 7 -7 0 -0.04 0.4
 -7 7 0 -0.19 1.71
 -7 7 0 -0.98 0.59
 7 7 0 0.39 0.54
 7 7 0 0.1 0.4
 -8 -6 0 -0.9 1.2
 6 -8 0 0.07 0.36
 -8 -6 0 -0.89 1.24
 -6 8 0 -1.15 0.55
 6 -8 0 -1.33 1.71
 -6 8 0 -0.36 1.73
 8 6 0 0.47 0.57
 8 6 0 0.16 0.4
 -4 8 0 43.8 2.2
 4 -8 0 44.7 3.61
 4 -8 0 42.49 2.04
 -4 8 0 43.63 3.66
 8 4 0 47.48 2.98
 -8 -4 0 50.42 3.12
 8 4 0 48.01 2.26
 -8 -4 0 45.21 2.08
 -2 8 0 32.74 3.07
 8 2 0 34.16 2.62
 -2 8 0 31.94 1.68
 -8 -2 0 32.45 1.54
 8 2 0 34.33 1.73
 2 -8 0 31 1.49
 -8 -2 0 33.63 2.56
 2 -8 0 31.64 3.07
 -8 0 0 23.86 2.49
 0 8 0 24.81 2.66
 0 -8 0 22.89 2.6
 8 0 0 26.54 1.43
 -8 0 0 23.19 1.23
 0 8 0 23.99 1.34
 8 0 0 24.87 2.43
 -8 2 0 18.31 2.49
 -8 2 0 18.65 1.09
 2 8 0 17.06 1.08
 -2 -8 0 19.72 2.43
 8 -2 0 19.36 1.15
 8 -2 0 19.36 2.44
 2 8 0 16.83 2.4
 -8 4 0 73.97 3.26
 8 -4 0 71.98 4.49
 4 8 0 72.87 4.08
 4 8 0 68.16 3.21
 -4 -8 0 71.38 4.18
 8 -4 0 70.37 3.22
 4 8 0 73.41 3.21
 -8 4 0 70.08 4.48
 8 -6 0 0.09 0.46
 -8 6 0 -0.19 1.68
 -6 -8 0 0.06 1.33
 6 8 0 0.27 0.55
 6 8 0 0.39 0.42
 8 -6 0 1.02 1.62
 -6 -8 0 1.35 1.35
 -8 6 0 -0.36 0.57
 -8 8 0 32.42 1.85
 -8 -8 0 34.76 3.02
 8 8 0 35.99 1.86
 8 8 0 35.3 1.72
 -8 8 0 32.37 3.47
 -8 -8 0 36.87 2.97
 8 -8 0 33.93 3.53
 8 -8 0 35.51 1.72
 7 -9 0 0.5 0.39
 7 -9 0 1.34 2.02
 9 7 0 -0.51 0.44
 9 7 0 0.89 0.63
 -7 9 0 -0.69 0.61
 -7 9 0 0.17 1.84
 -9 -7 0 1.03 1.36
 -9 -7 0 1.07 1.42
 -9 -5 0 -0.85 1.23
 5 -9 0 -0.08 0.31
 -5 9 0 -1.12 0.54
 -9 -5 0 -0.45 1.31
 -9 -5 0 0.27 0.37
 5 -9 0 -0.59 1.71
 -5 9 0 0.13 1.74
 9 5 0 1.16 0.62
 -9 -3 0 0.27 0.38
 -3 9 0 -0.81 0.55
 -9 -3 0 -1.07 1.23
 9 3 0 0.95 1.19
 3 -9 0 0.74 1.71
 -3 9 0 0.43 1.69
 3 -9 0 0.07 0.27
 -9 -1 0 0.58 1.33
 -1 9 0 -0.72 0.5
 9 1 0 -0.1 1.26
 -1 9 0 -0.04 1.82
 1 -9 0 -0.07 1.83
 1 9 0 0.04 0.51
 -9 1 0 -1.42 1.33
 9 -1 0 -0.05 1.28
 1 9 0 0.64 1.57
 -1 -9 0 -1.2 1.33
 -9 1 0 0.5 0.46
 -9 3 0 -0.51 1.57
 -3 -9 0 0.21 1.38
 9 -3 0 -0.6 1.46
 3 9 0 -0.09 0.47
 9 -3 0 0.72 0.52
 3 9 0 -0.76 1.34
 -9 3 0 0.58 0.53
 9 -5 0 0.02 1.59
 5 9 0 -0.08 0.45
 -9 5 0 -0.43 0.58
 5 9 0 0.18 0.49
 -9 5 0 -0.14 1.66
 -5 -9 0 -0.17 1.38
 5 9 0 -0.32 1.21
 9 -5 0 0.05 0.51
 9 -7 0 -0.18 0.49
 -7 -9 0 3.4 1.51
 -9 7 0 2.12 1.79
 9 -7 0 -1.87 1.92
 7 9 0 -0.08 0.45
 -9 7 0 0.11 0.59
 -7 -9 0 -0.38 1.38
 7 9 0 0.1 0.57
 9 9 0 0.66 0.69
 -9 9 0 -0.17 1.95
 -9 -9 0 1.14 1.56
 -9 -9 0 0.33 1.59
 -9 9 0 -0.58 0.62
 9 -9 0 0.89 1.78
 9 -9 0 -0.17 0.49
 9 9 0 0.32 0.53
 8 -10 0 68.08 5.29
 -8 10 0 83.6 3.74
 10 8 0 88.65 3.81
 -10 -8 0 78.82 4.92
 -10 -8 0 81.46 4.78
 8 -10 0 85.87 3.72
 -8 10 0 75.85 5.16
 10 6 0 1.16 0.72
 -6 10 0 -0.46 1.74
 -10 -6 0 0.64 0.4
 -10 -6 0 -0.36 1.35
 6 -10 0 0.18 0.35
 -6 10 0 -0.57 0.59
 -10 -6 0 -0.74 1.41
 6 -10 0 -0.57 1.72
 10 4 0 11.22 2.19
 -4 10 0 11.13 2.7
 -10 -4 0 12.56 2.35
 4 -10 0 12.48 2.37
 -10 -4 0 10.89 1.13
 -4 10 0 10.61 1.07
 4 -10 0 11.55 0.69
 -10 -2 0 2.81 0.59
 -10 -2 0 2.46 1.58
 -2 10 0 2.02 0.59
 -2 10 0 3.77 1.8
 2 -10 0 3.53 1.7
 10 2 0 3.56 1.53
 0 10 0 1.94 0.59
 -10 0 0 2.21 0.49
 10 0 0 2.18 1.48
 -10 0 0 3.86 1.69
 0 -10 0 1.47 1.65
 0 10 0 1.08 1.62
 2 10 0 51.96 2.37
 -10 2 0 49.7 3.76
 2 10 0 39.67 4.45
 10 -2 0 46.78 3.59
 10 -2 0 52.35 2.39
 -10 2 0 51.55 2.35
 10 -4 0 19.16 1.21
 -10 4 0 18.4 2.83
 4 10 0 16.42 1.13
 10 -4 0 17.05 2.74
 -10 4 0 17.9 1.2
 4 10 0 16.64 2.47
 4 10 0 17.58 1.1
 -4 -10 0 16.92 2.58
 -10 6 0 2.53 0.63
 6 10 0 3.06 0.58
 -6 -10 0 3.87 1.62
 6 10 0 4.18 0.59
 10 -6 0 3.72 1.83
 10 -6 0 4.35 0.63
 -10 6 0 3.72 2.04
 8 10 0 34.97 1.75
 -10 8 0 35.17 1.89
 10 -8 0 28.34 3.54
 8 10 0 34.43 1.85
 -10 8 0 33.62 3.62
 -8 -10 0 33.86 3.34
 10 -8 0 37.11 1.81
 -8 -10 0 25.52 3.19
 10 10 0 0.1 0.74
 -10 -10 0 -0.11 1.93
 -10 -10 0 2.15 2.13
 10 10 0 -0.59 0.57
 10 -10 0 0.49 0.59
 -10 10 0 7.3 2.88
 -10 10 0 -0.5 0.75
 10 -10 0 -3.35 2.51
 -11 -9 0 3.26 1.75
 11 9 0 0.35 0.89
 -11 -9 0 2.76 1.86
 -11 -7 0 1.15 1.54
 -11 -7 0 2.64 1.56
 -7 11 0 -2.75 1.92
 -11 -7 0 1.16 0.44
 7 -11 0 -0.61 1.94
 11 7 0 0.79 0.84
 -7 11 0 -0.33 0.71
 -11 -5 0 -0.31 1.45
 -11 -5 0 0.48 0.43
 -5 11 0 -0.58 0.62
 5 -11 0 0.57 0.33
 11 5 0 1.57 0.85
 -5 11 0 2.32 1.85
 -11 -3 0 -0.46 0.41
 -3 11 0 -0.61 1.78
 11 3 0 -0.07 1.37
 -11 -3 0 0.44 1.41
 -3 11 0 -0.74 0.62
 3 -11 0 0 1.68
 11 1 0 0.43 1.48
 -11 -1 0 0.2 1.65
 -11 -1 0 -0.17 0.44
 -1 11 0 -1.41 1.8
 -1 11 0 -0.35 0.6
 1 -11 0 1.04 1.72
 1 11 0 -0.11 0.54
 11 -1 0 0.39 2.62
 1 11 0 0.53 1.63
 11 -1 0 1.82 0.64
 -1 -11 0 0.19 1.49
 -11 1 0 0.04 0.5
 -3 -11 0 0 1.63
 11 -3 0 0.73 0.57
 -11 3 0 -0.44 0.54
 -11 3 0 -0.83 1.65
 11 -3 0 0.12 1.53
 3 11 0 0.5 0.43
 3 11 0 0.61 1.48
 3 11 0 -0.18 0.55
 -11 5 0 0.24 1.77
 5 11 0 -1.57 1.35
 11 -5 0 0.51 1.59
 11 -5 0 -0.19 0.6
 5 11 0 -0.11 0.51
 5 11 0 0.16 0.51
 -5 -11 0 1.94 1.54
 -11 5 0 -0.38 0.57
 7 11 0 0.3 0.56
 -11 7 0 -0.21 0.66
 -7 -11 0 -3.24 1.76
 -11 7 0 5.06 2.03
 11 -7 0 -0.25 0.6
 -7 -11 0 0.52 1.61
 7 11 0 0.02 0.6
 11 -7 0 -1.16 1.77
 -9 -11 0 3.87 1.82
 11 -9 0 -0.98 2.04
 -11 9 0 3.03 2.12
 11 11 0 0.4 0.97
 -11 11 0 0.47 0.79
 -10 12 0 9.72 1.33
 12 8 0 10.7 1.56
 -12 -8 0 8.59 2.06
 -12 -8 0 8.18 2.24
 -8 12 0 6.92 1.35
 -12 -6 0 32.91 1.76
 -12 -6 0 37.09 3.24
 -12 -6 0 35.08 3.4
 -6 12 0 31.68 1.91
 12 6 0 40.7 2.24
 -6 12 0 37.15 3.85
 -12 -4 0 -1.21 1.51
 -4 12 0 -0.99 1.9
 12 4 0 -2.43 1.51
 -12 -4 0 -0.66 0.44
 12 4 0 1.66 0.86
 4 -12 0 -2.3 1.72
 -4 12 0 -0.38 0.66
 2 -12 0 -0.32 1.9
 -2 12 0 0.88 1.86
 12 2 0 1.3 0.72
 -12 -2 0 -1.15 1.72
 -12 -2 0 -0.15 0.47
 12 2 0 0.26 1.55
 -2 12 0 -0.36 0.63
 12 0 0 1.28 0.71
 0 12 0 -0.54 1.98
 12 0 0 1.22 1.63
 0 12 0 0.46 0.62
 -12 0 0 -0.61 0.54
 0 -12 0 0.68 1.77
 -12 0 0 -1.07 1.7
 12 -2 0 24.35 3.16
 12 -2 0 30.84 1.67
 2 12 0 28.61 3.08
 2 12 0 26.3 1.4
 -12 2 0 27.52 1.56
 -2 -12 0 26.06 3.19
 2 12 0 28.48 1.58
 -12 2 0 25.4 3.32
 12 -4 0 1.64 0.68
 -4 -12 0 0.12 1.68
 -12 4 0 1.23 0.64
 4 12 0 1.4 0.52
 4 12 0 1.23 0.57
 4 12 0 2.47 1.58
 -12 4 0 0.69 1.9
 12 -4 0 2.24 1.8
 -6 -12 0 2.1 1.79
 12 -6 0 1 0.69
 -12 6 0 -0.55 2.03
 6 12 0 1.38 0.61
 -12 6 0 0.79 0.71
 6 12 0 0.84 0.58
 12 -6 0 1.45 1.85
 12 -8 0 1.46 0.73
 -8 -12 0 4.8 2.06
 8 12 0 1.59 0.76
 -12 8 0 0.65 2.15
 -12 8 0 1.12 0.78
 12 -8 0 -2.49 2.2
 8 12 0 2.1 0.67
 10 12 0 13.21 1.58
 -12 10 0 12.45 1.43
 12 -10 0 15.64 1.4
 12 12 0 3.29 1.07
 -12 12 0 2.64 0.92
 -11 13 0 -0.84 0.83
 13 11 0 0.98 1.04
 13 9 0 1.53 1.02
 -9 13 0 -0.88 0.75
 -13 -7 0 2.36 1.95
 -13 -7 0 1.83 2.03
 13 5 0 2.14 0.89
 -5 13 0 2.35 2.03
 -13 -5 0 -2.36 1.68
 -5 13 0 -0.06 0.63
 5 -13 0 -3.12 2.11
 13 3 0 1.59 0.8
 -13 -3 0 -1.5 2.68
 13 3 0 2.39 1.98
 -3 13 0 0.87 1.9
 3 -13 0 -1.54 1.84
 1 -13 0 -1.6 1.86
 -13 -1 0 -1.72 1.79
 13 1 0 2.53 1.8
 -1 13 0 2.12 1.89
 -13 -1 0 -1.2 0.56
 13 1 0 1.3 0.76
 -1 13 0 -0.55 0.63
 -1 -13 0 -2.4 1.8
 13 -1 0 -1.84 1.79
 13 -1 0 0.36 0.68
 -13 1 0 0.39 1.97
 1 13 0 -1.18 1.73
 -13 1 0 -1.2 0.58
 1 13 0 -0.16 0.65
 13 -3 0 0.69 0.69
 3 13 0 1.2 1.58
 -13 3 0 -0.18 0.6
 -13 3 0 2.75 1.95
 13 -3 0 -0.01 1.73
 3 13 0 0.48 0.65
 -3 -13 0 0.16 1.77
 3 13 0 0.42 0.47
 5 13 0 -0.26 0.56
 13 -5 0 0.09 1.91
 -13 5 0 3 2.13
 5 13 0 -0.3 0.62
 13 -5 0 0.53 0.74
 -13 5 0 0.15 0.72
 5 13 0 -2.38 1.54
 13 -7 0 -0.41 2.22
 7 13 0 0.25 0.7
 -7 -13 0 0.65 2.15
 7 13 0 -1.55 0.69
 -13 7 0 -0.4 0.78
 13 -7 0 -0.42 0.75
 9 13 0 0.18 0.93
 -13 9 0 -0.21 0.84
 13 -9 0 0.19 0.83
 -13 11 0 -1.21 0.89
 11 13 0 -1.54 1.01
 -13 13 0 -0.61 0.97
 -12 14 0 0.6 0.94
 14 12 0 0.08 1.04
 14 10 0 11 1.73
 -10 14 0 5.86 0.97
 14 8 0 7.76 1.61
 -6 14 0 18.24 1.43
 14 4 0 7.63 2.35
 -14 -4 0 5.36 0.72
 -4 14 0 6.28 1.21
 -14 -2 0 1.37 0.68
 2 -14 0 -0.26 1.96
 -14 -2 0 1.82 2.1
 -2 14 0 2.94 0.72
 -2 14 0 4.09 2.16
 14 0 0 15.79 3.52
 14 0 0 26.71 1.63
 0 -14 0 14.01 3.27
 -14 0 0 19.69 1.41
 0 14 0 25.28 3.5
 0 14 0 23.39 1.51
 -14 0 0 14.81 2.81
 -2 -14 0 -0.04 2.11
 14 -2 0 5.41 2.07
 2 14 0 2.76 0.78
 -14 2 0 -2.4 2.13
 2 14 0 4.3 1.9
 14 -2 0 1.91 0.78
 -14 2 0 2.61 0.69
 -14 4 0 28.51 1.74
 -4 -14 0 26.65 3.57
 14 -4 0 31.62 1.88
 14 -4 0 25.75 3.58
 4 14 0 26.31 3.25
 -14 4 0 28.15 3.94
 4 14 0 27.95 1.73
 14 -6 0 11.95 1.42
 6 14 0 6.97 0.9
 14 -6 0 6.91 2.39
 -6 -14 0 17.7 3.24
 6 14 0 11.75 1.27
 -14 6 0 9.93 1.35
 -14 6 0 17.85 4.05
 -14 8 0 11.67 1.47
 8 14 0 8.49 1.05
 14 -8 0 12.57 1.56
 8 14 0 13.3 1.35
 -14 10 0 1.69 1
 10 14 0 -1.15 0.99
 -14 12 0 0.8 1.09
 14 14 0 -1.96 1.1
 -14 14 0 1.64 1.15
 -13 15 0 -0.32 1.08
 15 11 0 -0.79 1.05
 -11 15 0 -0.18 0.93
 -9 15 0 -0.33 0.77
 15 9 0 1.4 1.08
 15 7 0 2.27 0.99
 -7 15 0 -0.68 0.76
 -5 15 0 -0.28 0.8
 15 5 0 2.8 0.94
 15 3 0 1.73 0.93
 15 3 0 1.68 2.17
 -1 15 0 -0.3 0.78
 15 1 0 0.97 0.87
 -1 -15 0 1.41 2.25
 -15 1 0 -0.55 0.71
 1 15 0 0.07 0.8
 1 15 0 1.65 2.06
 15 -1 0 2.99 2.18
 15 -3 0 -0.57 2.18
 3 15 0 0.35 0.77
 -15 3 0 -2.08 2.57
 3 15 0 4.19 2.05
 -15 3 0 -0.29 0.73
 15 -3 0 0.44 0.84
 -3 -15 0 -0.42 2.27
 5 15 0 1.02 0.83
 15 -5 0 0.92 0.93
 -15 5 0 0.07 0.87
 15 -7 0 -0.47 0.95
 7 15 0 0.56 0.91
 -15 7 0 0.67 0.97
 -15 9 0 0.02 1.06
 15 -9 0 0.49 1.07
 -15 11 0 -0.83 1.06
 -15 13 0 0.61 1.2
 -15 15 0 -0.28 1.22
 -14 16 0 1.45 1.11
 16 12 0 3.54 1.15
 -12 16 0 4.15 0.99
 16 10 0 0.69 1.08
 -10 16 0 -0.54 0.9
 -8 16 0 -0.37 0.9
 16 8 0 1.2 1.13
 16 6 0 12.6 1.78
 16 4 0 7.62 1.56
 -2 16 0 2.27 0.94
 16 2 0 7.92 1.46
 16 0 0 25.34 4.21
 -16 0 0 14.46 1.48
 16 0 0 22.98 1.75
 0 16 0 18.88 1.63
 -16 2 0 25 4.81
 -16 2 0 23.87 1.71
 16 -2 0 23.09 4.39
 2 16 0 24.96 2.03
 16 -2 0 26.42 1.83
 16 -4 0 67.32 3.2
 -16 4 0 60.3 3.16
 4 16 0 61.31 3.15
 16 -6 0 9.04 1.67
 -16 6 0 10.76 1.65
 6 16 0 7.44 1.49
 16 -8 0 0.21 1.1
 -16 8 0 0.61 1.13
 -16 10 0 0.06 1.22
 -16 12 0 3.33 1.31
 -16 14 0 2.88 1.39
 -16 16 0 2.82 1.31
 -15 17 0 1.7 1.32
 -13 17 0 0.62 1.18
 17 11 0 -1.37 1.02
 -11 17 0 0.36 1.04
 17 9 0 0.09 1.11
 -9 17 0 0.25 0.98
 17 7 0 1.33 0.98
 -7 17 0 0.18 0.95
 -5 17 0 -0.79 0.92
 17 5 0 1.99 0.97
 -3 17 0 -0.62 0.95
 17 3 0 2.06 0.98
 -1 17 0 -0.17 0.99
 -17 -1 0 -1.61 0.92
 17 1 0 1.45 0.86
 1 17 0 0.23 1.04
 17 -1 0 0.12 0.92
 -17 1 0 0.71 0.85
 3 17 0 0.5 0.99
 17 -3 0 -0.35 0.96
 5 17 0 0.5 1.03
 -17 5 0 1.7 1.06
 17 -5 0 0.08 1.03
 17 -7 0 -2.34 1.09
 -17 7 0 1.15 1.15
 -17 9 0 2.1 1.32
 -17 11 0 1.77 1.45
 -17 13 0 1.52 1.43
 -17 15 0 2.03 1.45
 -14 18 0 0.31 1.21
 -12 18 0 4.21 1.17
 18 12 0 2.1 1.2
 -10 18 0 1.44 1.13
 18 10 0 -0.19 1.08
 18 8 0 1.86 1.13
 -8 18 0 2.22 1.04
 -6 18 0 2.08 1.02
 18 6 0 2.42 0.94
 18 4 0 3.26 1.04
 -4 18 0 2.37 1.09
 18 2 0 7.32 1.52
 -2 18 0 4.64 1.2
 -18 0 0 1.85 1.13
 18 0 0 0.64 1
 0 18 0 0.1 1.11
 -18 2 0 7.05 1.53
 2 18 0 4.91 1.19
 18 -2 0 3.94 1.1
 18 -4 0 39.87 2.49
 -18 4 0 43.29 2.56
 4 18 0 35.25 2.47
 -18 6 0 3.07 1.28
 18 -6 0 -0.64 1.17
 -18 8 0 2.86 1.44
 18 -8 0 -1.58 1.28
 -18 10 0 5.42 1.62
 -18 12 0 2.35 1.54
 -18 14 0 4.01 1.58
 -13 19 0 1.49 1.16
 -11 19 0 -0.3 1.28
 19 11 0 -0.77 1.04
 -9 19 0 0.2 1.13
 19 9 0 -0.36 1.13
 19 7 0 -0.33 1.02
 -7 19 0 0.22 1.14
 19 5 0 -0.38 1.02
 -5 19 0 0.12 1.19
 -3 19 0 0.93 1.27
 19 3 0 0.64 0.98
 19 1 0 0.08 0.93
 -1 19 0 -0.24 1.2
 19 -1 0 -0.26 0.98
 1 19 0 0.87 1.22
 3 19 0 2.09 1.28
 19 -3 0 -0.57 1.13
 19 -5 0 -0.42 1.24
 -19 7 0 9.99 1.94
 -19 9 0 3.8 1.57
 -19 11 0 5.55 1.68
 -19 13 0 10.64 1.99
 20 12 0 2.18 1.24
 -12 20 0 4.12 1.26
 20 10 0 1.2 1.23
 -10 20 0 4.19 1.36
 -8 20 0 1.65 1.21
 20 8 0 -0.01 1.09
 20 6 0 1.66 0.96
 -6 20 0 1.28 1.23
 -4 20 0 7.91 1.49
 20 4 0 8.57 1.56
 -2 20 0 9.72 1.8
 20 2 0 7.26 1.54
 0 20 0 0.81 1.35
 20 0 0 -1.28 1.01
 20 -2 0 3.05 1.18
 2 20 0 4.15 1.45
 20 -4 0 54.52 3.12
 4 20 0 47.17 3.34
 -20 4 0 65.08 3.27
 -20 10 0 11.24 2.07
 -20 12 0 10.88 2.06
 21 9 0 -1.29 1.05
 -9 21 0 1.32 1.31
 -7 21 0 0.01 1.76
 21 5 0 -0.52 0.99
 -5 21 0 1.32 1.42
 21 3 0 -1 1.01
 -3 21 0 1.64 1.41
 21 1 0 -1.1 1.11
 -1 21 0 2.6 1.5
 21 -1 0 -1.46 1.16
 1 21 0 0.79 1.44
 3 21 0 0.79 1.44
 21 -3 0 -1.84 1.26
 21 -5 0 -1.65 1.3
 -21 9 0 15.23 2.58
 -8 22 0 1.29 1.37
 22 8 0 -0.14 0.98
 22 6 0 -0.9 0.97
 -6 22 0 0.97 1.45
 -4 22 0 2.68 1.81
 22 4 0 -0.36 1.06
 -2 22 0 4.39 1.63
 22 2 0 -0.53 1.23
 0 22 0 5.51 1.66
 2 22 0 1.05 1.52
 22 -2 0 -2.26 1.27
 22 -4 0 -1.47 1.33
 22 -6 0 -1.84 1.44
 -22 8 0 27.15 2.81
 23 5 0 -0.81 0.92
 -5 23 0 1.27 1.5
 -3 23 0 3.31 1.7
 23 1 0 -2.02 1.18
 -1 23 0 2.99 1.74
 23 -1 0 -1.06 1.3
 1 23 0 4.53 2.98
 -1 0 -1 5.2 0.33
 0 1 -1 5.3 0.37
 0 -1 -1 6.43 0.96
 1 0 -1 5.66 0.42
 0 -1 -1 5.27 0.42
 1 0 -1 5.36 0.41
 -1 0 -1 5.35 0.4
 0 1 -1 5.14 0.4
 0 1 1 5.26 0.88
 0 -1 1 4.89 1.08
 -1 0 1 5.63 1.19
 1 0 1 4.72 0.83
 2 1 -1 36.45 1.68
 2 1 -1 35.58 1.67
 1 -2 -1 38.64 2.25
 2 1 -1 35.73 2.26
 -1 2 -1 35.89 1.63
 -1 2 -1 39.55 2.27
 1 -2 -1 36.8 1.67
 -2 -1 -1 36.73 1.68
 -1 2 -1 36.62 1.67
 1 -2 1 36.07 2.28
 2 1 1 39.25 1.73
 2 1 1 38.55 1.72
 -1 2 1 37.23 2.26
 -1 2 1 34.97 1.67
 -2 -1 1 41 2.36
 2 -1 -1 83.46 3.71
 -1 -2 -1 90.01 3.89
 1 2 -1 82.07 3.71
 1 2 -1 79.67 3.68
 -2 1 -1 76.71 3.69
 -1 -2 -1 86.19 3.71
 -2 1 -1 86.5 4.02
 2 -1 -1 90.81 4.19
 -2 1 1 81.41 3.71
 -2 1 1 87.49 4.19
 1 2 1 95.56 3.88
 1 2 1 78.42 3.67
 -1 -2 1 89.56 4.15
 2 -1 1 85.52 4
 -2 3 -1 87 4
 2 -3 -1 96.28 4.68
 3 2 -1 82.26 3.99
 3 2 -1 99.98 4.6
 2 -3 -1 88.96 3.99
 3 2 -1 88.02 4
 -2 3 -1 92.22 4.63
 -2 3 1 85.91 4
 -3 -2 1 93.32 4.59
 2 -3 1 98.31 4.64
 -2 3 1 97.38 4.66
 0 3 -1 99.04 4.59
 3 0 -1 86.09 4.04
 3 0 -1 97 4.62
 0 -3 -1 92.72 4.04
 0 3 -1 86.25 4
 -3 0 -1 82.21 4.01
 -3 0 -1 96.11 4.26
 0 3 -1 90.11 4.05
 0 -3 -1 100.68 4.49
 0 -3 1 97.92 4.61
 -3 0 1 86.45 4.05
 3 0 1 95.42 4.28
 0 3 1 90.06 4.03
 0 3 1 99.32 4.47
 -3 0 1 95.86 4.58
 -2 -3 -1 19.16 0.94
 2 3 -1 18.32 0.88
 -3 2 -1 13.85 1.89
 3 -2 -1 22.51 2.06
 -3 2 -1 14.7 0.93
 2 3 -1 17.54 0.93
 3 -2 -1 17.9 0.92
 -3 2 1 18.7 2.06
 -2 -3 1 14.03 1.92
 -3 2 1 18.06 0.97
 2 3 1 16.35 1.3
 2 3 1 15.52 0.81
 3 -2 1 17.86 1.94
 -3 4 -1 840 35.91
 4 3 -1 822.17 35.83
 3 -4 -1 837.73 35.94
 -3 4 1 802.82 35.87
 3 -4 1 835.83 35.9
 -4 -3 1 805.2 35.83
 -1 4 -1 576.66 25.22
 -4 -1 -1 577.03 24.86
 4 1 -1 586.99 25.19
 1 -4 -1 601.6 25.2
 4 1 1 574.1 24.86
 -1 4 1 551.61 25.14
 1 -4 1 564.62 25.2
 -4 -1 1 576.33 25.19
 1 4 -1 730.35 32.46
 4 -1 -1 728.86 32.47
 -1 -4 -1 741.55 32.3
 -4 1 -1 782.94 32.35
 1 4 1 762.6 32.32
 -1 -4 1 744.58 32.47
 -4 1 1 722.46 32.47
 4 -1 1 752.75 32.33
 4 -3 -1 325.67 15.16
 -3 -4 -1 368.6 15.35
 -4 3 -1 329.28 15.17
 -4 3 -1 371.28 15.69
 4 -3 -1 357.26 15.73
 3 4 -1 302.26 15.15
 -3 -4 1 382.62 15.72
 3 4 1 366.85 15.34
 4 -3 1 372.68 15.71
 -4 3 1 365.64 15.74
 4 -3 1 314.26 15.14
 -3 -4 1 372.29 15.7
 5 4 -1 109.62 5.2
 -5 -4 -1 132.36 5.4
 4 -5 -1 125.32 6.18
 -5 -4 -1 120.39 5.34
 -4 5 -1 116.45 5.22
 5 4 -1 118.21 5.21
 4 -5 -1 118.62 5.19
 -4 5 -1 121.19 6.12
 4 -5 1 120.95 6.13
 -4 5 1 117.25 5.22
 -5 -4 1 120.45 5.92
 4 -5 1 102.97 5.14
 -5 -4 1 130.03 5.96
 -4 5 1 117.11 6.05
 5 4 1 117.72 5.14
 -2 5 -1 93.98 4.25
 2 -5 -1 109.29 5.15
 2 -5 -1 90.55 4.21
 -5 -2 -1 88.62 4.16
 -5 -2 -1 104 4.38
 5 2 -1 94.41 4.25
 -2 5 -1 97.54 5.1
 5 2 -1 102.76 4.93
 5 2 -1 88.15 4.23
 5 2 1 101.78 4.37
 -5 -2 1 97.91 4.98
 -2 5 1 94.21 4.25
 -2 5 1 94.61 5.09
 2 -5 1 95.59 5.1
 0 5 -1 979.27 42.55
 -5 0 -1 1000 42.31
 0 -5 -1 972.81 42.46
 5 0 -1 986.64 42.54
 0 -5 1 962.36 42.54
 0 5 1 982.23 42.47
 5 0 1 980.66 42.32
 -5 0 1 969.74 42.54
 5 -2 -1 27.94 2.53
 -5 2 -1 26.99 2.38
 -2 -5 -1 28.33 2.11
 2 5 -1 26.24 1.27
 2 5 -1 26.92 1.36
 -5 2 -1 24.75 1.31
 5 -2 -1 27.64 1.37
 2 5 -1 24.6 2.34
 2 5 1 28.64 2.08
 2 5 1 25.27 1.27
 -5 2 1 26.86 1.37
 -2 -5 1 25.37 2.51
 5 -2 1 28.31 2.42
 -5 2 1 32.35 2.59
 5 -2 1 25.83 1.33
 4 5 -1 27.7 1.41
 5 -4 -1 29.47 1.43
 -5 4 -1 25.73 1.51
 5 -4 -1 28.47 2.79
 -4 -5 -1 29.58 1.89
 -5 4 -1 28.14 2.68
 4 5 -1 28.24 1.42
 5 -4 1 32.16 2.8
 -4 -5 1 32.54 2.61
 -5 4 1 29.66 1.48
 -5 4 1 28.47 2.73
 -4 -5 1 28.28 2.58
 5 -4 1 27.51 1.38
 4 5 1 28.77 1.32
 4 5 1 28.93 1.85
 6 5 -1 5.45 0.76
 -6 -5 -1 4.48 0.86
 5 -6 -1 3.64 0.67
 -5 6 -1 4.02 0.61
 5 -6 -1 5.32 1.95
 -6 -5 -1 4.28 0.96
 -5 6 -1 3.13 1.63
 6 5 -1 3.36 0.67
 5 -6 1 2.6 0.48
 -5 6 1 2.67 1.67
 -6 -5 1 3.9 1.4
 -5 6 1 4.29 0.85
 -6 -5 1 4.8 1.43
 5 -6 1 4.99 1.85
 6 5 1 3.79 0.45
 -6 -3 -1 20.67 1.47
 6 3 -1 17.71 2.18
 6 3 -1 19.52 1.11
 3 -6 -1 23.47 2.7
 -6 -3 -1 18.12 0.9
 6 3 -1 21.13 1.18
 3 -6 -1 18.52 1.02
 -3 6 -1 18.36 2.64
 -3 6 -1 19.81 1.16
 -6 -3 1 17.97 2.28
 -3 6 1 19.98 1.14
 -3 6 1 21.24 2.71
 3 -6 1 17.46 2.48
 -6 -1 -1 86.49 3.88
 1 -6 -1 92.81 4.8
 1 -6 -1 88.56 3.91
 -1 6 -1 85.79 3.96
 6 1 -1 83.84 3.95
 6 1 -1 93.85 4.8
 -6 -1 -1 95.44 4.33
 -1 6 -1 93.67 4.91
 -1 6 1 89.02 3.95
 6 1 1 77.79 4
 6 1 1 93.12 4.3
 -6 -1 1 94.05 4.79
 -6 -1 1 87.17 3.93
 -1 6 1 89.75 4.76
 1 -6 1 92.32 4.88
 6 -1 -1 290.18 12.81
 -6 1 -1 308.76 12.66
 1 6 -1 244.34 12.11
 -1 -6 -1 278.65 12.15
 -1 -6 -1 287.2 12.65
 -6 1 -1 267.83 12.14
 1 6 -1 291.37 12.81
 1 6 1 301.94 12.69
 6 -1 1 298.94 12.63
 1 6 1 278.52 12.15
 6 -1 1 255.48 12.15
 -6 1 1 290.72 12.82
 -1 -6 1 293.59 12.83
 -6 1 1 259.49 12.16
 3 6 -1 10.73 0.76
 6 -3 -1 15.02 2.34
 -6 3 -1 9.07 2.23
 3 6 -1 14.03 2.16
 6 -3 -1 10.46 1.3
 -3 -6 -1 11.39 1.7
 -6 3 -1 10.37 0.79
 -6 3 1 11.13 0.88
 3 6 1 10.88 0.69
 6 -3 1 11.01 0.85
 3 6 1 10.93 1.7
 6 -3 1 15.3 2.18
 -6 3 1 15.52 2.36
 -3 -6 1 9.48 2.07
 5 6 -1 1.57 0.44
 -6 5 -1 0.86 0.52
 5 6 -1 1.32 0.44
 6 -5 -1 1.59 1.71
 6 -5 -1 1.2 0.43
 -6 5 -1 1.1 1.55
 -5 -6 -1 1.53 0.94
 6 -5 1 0.78 0.33
 -6 5 1 1.46 0.5
 -5 -6 1 0.21 1.3
 -5 -6 1 1.43 1.35
 -6 5 1 1.32 1.61
 5 6 1 1.57 0.32
 6 -5 1 2.46 1.59
 -6 7 -1 28.1 3.14
 -6 7 -1 25.06 1.5
 6 -7 -1 27.69 3.24
 7 6 -1 28.9 1.46
 6 -7 -1 25.76 1.37
 -7 -6 -1 28.09 2.06
 -7 -6 -1 25.12 1.91
 7 6 -1 26.05 1.39
 7 6 1 25 1.24
 -7 -6 1 26.66 2.67
 6 -7 1 28.23 3.11
 6 -7 1 24.7 1.26
 -7 -6 1 25.25 2.74
 -6 7 1 24.9 1.49
 -6 7 1 25.16 3.06
 -4 7 -1 127.17 6.61
 7 4 -1 126 6.21
 -7 -4 -1 131.06 5.67
 4 -7 -1 131.02 6.54
 7 4 -1 121.73 5.42
 7 4 -1 122.92 5.42
 -7 -4 -1 117.38 5.33
 4 -7 -1 119.82 5.38
 -4 7 -1 125.54 5.44
 -7 -4 -1 129.28 5.69
 -4 7 1 121.22 6.43
 -7 -4 1 127.6 6.28
 7 4 1 121.9 5.45
 4 -7 1 120.14 6.44
 4 -7 1 110.93 5.31
 -4 7 1 123.16 5.44
 -7 -2 -1 1.3 0.93
 7 2 -1 1.09 0.49
 -7 -2 -1 0.09 0.28
 7 2 -1 0.28 1.28
 2 -7 -1 0.86 0.36
 -2 7 -1 2.01 1.59
 -2 7 -1 0.68 0.51
 2 -7 -1 0.39 1.45
 -2 7 1 0.4 1.52
 7 2 1 0.69 0.9
 -2 7 1 0.56 0.48
 7 2 1 0.08 0.46
 -7 -2 1 0.74 1.32
 2 -7 1 -0.31 1.52
 -7 0 -1 50.92 3.02
 0 -7 -1 47.66 3.29
 7 0 -1 50.03 3.32
 0 7 -1 48.63 2.28
 7 0 -1 48.72 2.29
 0 -7 -1 49.5 2.22
 0 7 -1 49.26 3.41
 -7 0 -1 49.77 2.19
 0 -7 1 46.11 3.39
 7 0 1 47.86 2.3
 0 7 1 47.63 2.26
 7 0 1 50.76 2.92
 0 7 1 48.65 3.34
 -7 0 1 47.29 3.31
 -7 0 1 47.88 2.24
 2 7 -1 31.83 1.63
 2 7 -1 37.4 2.98
 2 7 -1 36.94 1.74
 -7 2 -1 38.61 2.89
 -7 2 -1 36.55 1.69
 7 -2 -1 35.79 1.75
 7 -2 -1 35.82 2.87
 -2 -7 -1 35.81 2.66
 7 -2 1 36.89 2.78
 -2 -7 1 36.73 2.93
 -7 2 1 36.08 2.98
 2 7 1 35.94 2.69
 -7 2 1 36.38 1.73
 2 7 1 36.47 1.68
 7 -2 1 30.42 1.83
 -4 -7 -1 72.34 3.86
 7 -4 -1 74.9 3.31
 -7 4 -1 79.68 4.48
 7 -4 -1 74.17 4.5
 4 7 -1 70.86 3.29
 4 7 -1 75.31 3.31
 -7 4 -1 71.13 3.3
 -4 -7 1 75.33 4.34
 7 -4 1 72.02 3.29
 4 7 1 73.22 3.26
 -7 4 1 71.56 4.44
 7 -4 1 72.84 4.37
 -7 4 1 75.43 3.34
 4 7 1 74.65 3.89
 -7 6 -1 3.45 1.87
 -6 -7 -1 2.97 1.04
 6 7 -1 5.49 0.84
 7 -6 -1 3.25 0.52
 -7 6 -1 1.46 0.56
 -6 -7 -1 3.12 1.1
 6 7 -1 3.37 0.52
 7 -6 -1 2.32 1.76
 7 -6 1 3.57 1.8
 -7 6 1 2.86 1.73
 7 -6 1 2.88 0.43
 -6 -7 1 2.61 1.43
 6 7 1 2.78 0.49
 -6 -7 1 3.98 1.55
 -7 6 1 3.13 0.61
 8 7 -1 19.06 1.21
 -8 -7 -1 16.51 1.91
 7 -8 -1 16.02 2.91
 -8 -7 -1 16.45 1.72
 8 7 -1 16.83 1.11
 7 -8 -1 16.94 1.06
 -7 8 -1 15.36 1.2
 -7 8 -1 16.55 3.09
 7 -8 1 13.01 2.91
 -7 8 1 16.33 2.99
 8 7 1 16.97 1.29
 8 7 1 15.24 0.9
 -8 -7 1 16.07 2.59
 -8 -7 1 15.32 2.56
 -7 8 1 15.88 1.24
 7 -8 1 15.78 0.93
 -8 -5 -1 10.88 0.62
 -8 -5 -1 11.27 1.58
 -8 -5 -1 12.31 1.46
 -5 8 -1 9.28 2.11
 5 -8 -1 13.51 2.77
 -5 8 -1 9.68 1.04
 8 5 -1 11.63 0.9
 5 -8 1 9.86 0.58
 -5 8 1 9.87 1.02
 -8 -5 1 12.26 2.29
 -8 -5 1 9.72 2.35
 -5 8 1 12.25 2.63
 8 5 1 10.8 1.12
 5 -8 1 14.25 2.75
 -3 8 -1 2.65 0.63
 -8 -3 -1 2.96 1.05
 8 3 -1 2.07 1.33
 3 -8 -1 1.71 0.4
 3 -8 -1 2.4 1.76
 -3 8 -1 2.37 1.62
 -8 -3 -1 2.1 0.31
 -8 -3 1 2.18 0.45
 3 -8 1 1.39 1.52
 8 3 1 2.57 0.61
 8 3 1 2.04 0.91
 -8 -3 1 2.71 1.46
 -3 8 1 1.24 0.55
 -3 8 1 2.46 1.71
 -8 -1 -1 15.45 0.89
 8 1 -1 18.03 1.11
 8 1 -1 16.55 2.39
 1 -8 -1 15.77 0.93
 -8 -1 -1 17.49 1.94
 -1 8 -1 17.38 2.65
 1 -8 -1 17.09 2.47
 -1 8 -1 15.35 1.11
 1 -8 1 13.75 2.59
 8 1 1 15.43 1.13
 -8 -1 1 17.18 2.52
 -8 -1 1 16.14 0.99
 8 1 1 15.65 1.91
 -1 8 1 14.65 2.57
 -1 8 1 14.89 1.07
 -8 1 -1 1.39 1.3
 -1 -8 -1 0.67 1.35
 1 8 -1 0.08 0.49
 8 -1 -1 0.13 1.4
 -8 1 -1 0.35 0.37
 1 8 -1 -0.08 1.34
 8 -1 -1 1.09 0.51
 1 8 1 0.26 0.45
 1 8 1 1.31 1.44
 -8 1 1 0.54 1.38
 -1 -8 1 -1.08 1.52
 8 -1 1 0.54 0.51
 -8 1 1 0.35 0.45
 8 -1 1 0.4 1.2
 8 -3 -1 62.47 2.81
 3 8 -1 61.39 3.78
 -8 3 -1 61.22 2.78
 3 8 -1 57.44 2.74
 8 -3 -1 59.56 4.02
 -8 3 -1 63.08 3.97
 3 8 -1 62.06 2.8
 3 8 1 60.91 3.63
 3 8 1 58.96 2.74
 8 -3 1 60.1 3.89
 -3 -8 1 61.16 4.03
 8 -3 1 64.75 2.82
 -8 3 1 61.69 2.81
 -8 3 1 60.59 4.05
 8 -5 -1 149.25 6.41
 5 8 -1 147.73 6.42
 5 8 -1 145.68 6.41
 -8 5 -1 149.32 6.43
 -5 -8 -1 141.91 6.95
 8 -5 -1 140.12 7.51
 -8 5 1 144.43 7.49
 -5 -8 1 153.13 7.44
 5 8 1 144.69 6.96
 5 8 1 148.22 6.37
 -5 -8 1 153.87 7.4
 8 -5 1 138.13 6.39
 -8 5 1 148.59 6.44
 7 8 -1 15.08 1
 8 -7 -1 13.91 1.03
 7 8 -1 16.84 1.13
 -8 7 -1 13.22 2.79
 8 -7 -1 12.26 2.78
 -8 7 -1 12.4 1.13
 -7 -8 -1 14.53 1.78
 -7 -8 -1 14.85 1.9
 -8 7 1 12.46 2.78
 8 -7 1 13.53 2.88
 7 8 1 13.56 0.84
 -7 -8 1 11.41 2.56
 -7 -8 1 9.91 2.58
 -8 7 1 13.72 1.19
 8 -7 1 13.6 0.93
 -8 9 -1 1.57 1.75
 8 -9 -1 0.16 0.49
 8 -9 -1 -1.57 1.82
 -9 -8 -1 -0.65 1.13
 -9 -8 -1 1.46 1
 9 8 -1 1.24 0.63
 9 8 -1 -0.24 0.57
 -8 9 -1 0.15 0.64
 8 -9 1 -0.07 0.39
 -9 -8 1 2.8 1.69
 9 8 1 0.47 0.7
 -8 9 1 1.93 1.83
 -9 -8 1 0.13 1.58
 -8 9 1 0.1 0.68
 8 -9 1 -3.01 1.69
 -6 9 -1 1.84 0.68
 6 -9 -1 1.97 0.43
 6 -9 -1 2.69 1.77
 9 6 -1 2.25 0.56
 -6 9 -1 0.25 1.84
 9 6 -1 5.22 1.02
 -9 -6 -1 2.68 0.98
 -9 -6 -1 2.64 0.42
 -9 -6 -1 2.78 1.12
 6 -9 1 1.02 1.71
 -9 -6 1 1.47 1.61
 -9 -6 1 1.83 1.54
 -6 9 1 1.15 0.63
 9 6 1 2.59 0.73
 6 -9 1 2.42 0.39
 -6 9 1 4.5 1.84
 -9 -4 -1 52.31 2.46
 4 -9 -1 53.75 4.09
 9 4 -1 62.07 2.69
 9 4 -1 56.97 3.75
 4 -9 -1 53.47 2.52
 -4 9 -1 55.83 2.64
 -9 -4 -1 56.24 3.17
 -4 9 -1 55.49 4.05
 -9 -4 1 57.72 2.57
 4 -9 1 52.79 4.04
 -4 9 1 53.24 4.1
 -4 9 1 53.99 2.63
 9 4 1 56.35 2.7
 -9 -4 1 56.08 3.83
 2 -9 -1 0.25 0.37
 -2 9 -1 -0.21 0.59
 -9 -2 -1 0.33 1.14
 -9 -2 -1 -0.68 0.34
 -2 9 -1 -1.41 1.58
 9 2 -1 0.68 1.38
 2 -9 -1 0.39 1.57
 -2 9 1 0.07 1.68
 -9 -2 1 -0.17 0.44
 -9 -2 1 -0.01 1.49
 9 2 1 0.79 0.63
 2 -9 1 -0.31 1.45
 9 2 1 0.27 1.11
 -2 9 1 -0.88 0.53
 -9 0 -1 14.3 0.89
 0 9 -1 15.65 2.65
 0 9 -1 14.53 1.09
 9 0 -1 16.12 1.13
 -9 0 -1 14.13 2.23
 0 -9 -1 14 0.93
 0 -9 -1 16.19 2.55
 9 0 -1 15.34 2.43
 0 9 1 13.14 2.61
 -9 0 1 16.46 2.52
 0 9 1 13.14 1.02
 0 -9 1 16.46 2.73
 9 0 1 16.2 1.18
 9 0 1 15.12 2.06
 -9 0 1 14.76 0.99
 -2 -9 -1 1.37 1.41
 2 9 -1 0.61 0.54
 2 9 -1 0.05 0.35
 9 -2 -1 0.83 0.5
 -9 2 -1 2.68 1.57
 -9 2 -1 0.69 0.44
 9 -2 1 1.75 0.56
 -9 2 1 1.32 0.5
 9 -2 1 1 1.37
 2 9 1 0.48 1.39
 2 9 1 0.62 0.45
 9 -4 -1 39.57 1.96
 4 9 -1 39.57 1.92
 -9 4 -1 39.13 3.52
 4 9 -1 36.31 1.88
 9 -4 -1 37.76 3.41
 -4 -9 -1 36.22 2.87
 -9 4 -1 39.1 1.92
 9 -4 1 41.82 1.95
 -9 4 1 41.94 1.98
 9 -4 1 38.91 3.28
 -9 4 1 37.58 3.43
 4 9 1 38.62 2.87
 9 -6 -1 35.42 3.37
 -6 -9 -1 33.82 2.63
 6 9 -1 36.25 1.84
 -9 6 -1 37.01 1.87
 6 9 -1 36.9 1.83
 -9 6 -1 36.81 3.57
 9 -6 -1 37.7 1.85
 -9 6 1 38.74 1.93
 6 9 1 35.48 1.73
 -6 -9 1 36.69 3.41
 9 -6 1 35.39 1.81
 -9 6 1 30.28 3.36
 -6 -9 1 32.36 3.22
 9 -6 1 37.42 3.53
 9 -8 -1 41.34 4.06
 -8 -9 -1 51.27 3.34
 8 9 -1 50.2 2.46
 9 -8 -1 52.95 2.42
 -9 8 -1 54.27 2.52
 -9 8 -1 41.27 3.99
 -8 -9 -1 47.89 3.09
 8 9 -1 54.3 2.45
 9 -8 1 52.75 2.39
 -8 -9 1 51.55 3.92
 -9 8 1 53.66 2.54
 9 -8 1 45.08 4.17
 -9 8 1 47.83 3.94
 -8 -9 1 51.01 3.85
 8 9 1 50.34 2.33
 8 9 1 54.63 2.55
 9 -10 -1 1.56 2
 9 -10 -1 -0.1 0.56
 -9 10 -1 3.1 2.02
 -9 10 -1 -0.36 0.72
 -10 -9 -1 0.32 1.39
 10 9 -1 0.08 0.61
 10 9 -1 0.48 0.67
 10 9 1 0.39 0.73
 -10 -9 1 -0.53 1.81
 -10 -9 1 -1.33 1.86
 9 -10 1 -0.52 2.03
 -9 10 1 -0.51 0.72
 -9 10 1 2.93 2
 7 -10 -1 15.67 1.04
 -7 10 -1 17.15 1.3
 -10 -7 -1 17.66 1.76
 7 -10 -1 11.07 2.36
 -10 -7 -1 16.38 2.01
 -7 10 -1 16.39 2.72
 10 7 -1 15.37 1.2
 10 7 -1 19.3 1.39
 -7 10 1 15.39 1.29
 -7 10 1 13.1 2.94
 -10 -7 1 16.72 2.92
 10 7 1 18.77 1.44
 -10 -7 1 14.65 2.91
 7 -10 1 14.93 3.08
 -5 10 -1 -0.19 0.64
 10 5 -1 1.77 0.73
 -5 10 -1 0.55 1.74
 -10 -5 -1 -0.46 1.05
 5 -10 -1 -0.88 1.8
 5 -10 -1 0.3 0.41
 -10 -5 -1 0.46 0.95
 5 -10 1 -1.43 1.68
 -5 10 1 1.83 1.78
 10 5 1 0.23 0.66
 -10 -5 1 0.39 0.46
 -5 10 1 -0.61 0.6
 -10 -5 1 0.16 1.58
 3 -10 -1 50.11 3.91
 3 -10 -1 47.25 2.25
 -10 -3 -1 43.23 2.21
 -3 10 -1 48.62 3.88
 10 3 -1 54.23 2.41
 10 3 -1 48.12 3.55
 -10 -3 -1 46.76 3.09
 -3 10 -1 50.53 2.4
 3 -10 1 44.82 3.75
 -3 10 1 45.33 3.82
 -3 10 1 48.19 2.37
 -10 -3 1 50.07 3.74
 10 3 1 52.73 3.04
 -10 -3 1 51.99 2.31
 10 3 1 51.89 2.47
 -1 10 -1 4.23 0.68
 1 -10 -1 3.42 0.51
 -10 -1 -1 3.72 1.44
 1 -10 -1 4.65 1.79
 -10 -1 -1 3.4 0.63
 -1 10 -1 3.89 1.82
 10 1 -1 4.94 1.63
 -1 10 1 3.8 1.73
 10 1 1 5.26 1.47
 -1 10 1 3.23 0.58
 10 1 1 5.89 1.09
 1 -10 1 3.29 1.79
 -10 -1 1 4.22 0.72
 -10 -1 1 2.79 1.63
 -1 -10 -1 5.9 1.7
 10 -1 -1 8.71 0.97
 1 10 -1 6.96 0.92
 10 -1 -1 6.06 1.78
 1 10 -1 5.84 1.68
 -10 1 -1 8.43 1.73
 -10 1 -1 6.95 0.73
 -10 1 1 7.1 1.84
 -1 -10 1 4.75 1.76
 -10 1 1 7.72 0.84
 10 -1 1 6.84 1.63
 1 10 1 6.8 0.84
 1 10 1 7.69 1.84
 3 10 -1 18.44 2.52
 3 10 -1 16.31 1.11
 -3 -10 -1 19.84 2.49
 10 -3 -1 19.56 2.65
 3 10 -1 20.47 1.26
 -10 3 -1 19.95 1.19
 10 -3 -1 21.08 1.32
 -10 3 -1 22.41 2.94
 3 10 1 19.79 2.59
 -3 -10 1 20.71 2.97
 10 -3 1 18.07 2.66
 -10 3 1 19.43 3
 3 10 1 19.62 1.16
 -10 3 1 22.31 1.3
 10 -3 1 23.28 1.32
 -10 5 -1 0.89 1.74
 5 10 -1 0.67 0.55
 10 -5 -1 0.64 1.6
 -5 -10 -1 1.77 1.32
 -10 5 -1 -0.03 0.55
 5 10 -1 -0.2 0.47
 10 -5 -1 -0.01 0.59
 -5 -10 1 1.29 1.65
 10 -5 1 -0.11 0.52
 5 10 1 0.15 0.43
 5 10 1 0.41 1.17
 -10 5 1 0.83 0.59
 -10 5 1 0.35 1.81
 10 -5 1 -0.82 1.57
 7 10 -1 20.47 1.43
 -10 7 -1 23.01 3.23
 -7 -10 -1 21.01 2.62
 10 -7 -1 21.89 3.19
 -10 7 -1 23.18 1.47
 -7 -10 -1 22.81 2.35
 7 10 -1 23.37 1.39
 10 -7 -1 25.09 1.46
 -7 -10 1 24.02 3.3
 -10 7 1 21.73 3.25
 10 -7 1 23.31 1.42
 -7 -10 1 26.44 3.02
 7 10 1 24.92 1.52
 10 -7 1 21.8 3.29
 7 10 1 25.21 1.39
 -10 7 1 24.17 1.53
 -10 9 -1 8.36 2.3
 -10 9 -1 9.65 1.2
 9 10 -1 9.84 1.25
 10 -9 -1 4.2 2.43
 9 10 -1 10.18 1.1
 -9 -10 -1 12.71 2.45
 10 -9 -1 10.36 1.09
 -10 9 1 9.32 1.23
 9 10 1 10.25 1.34
 -10 9 1 6.5 2.4
 10 -9 1 9.34 1.03
 -9 -10 1 7.93 2.21
 9 10 1 8.17 0.84
 10 -11 -1 1.48 0.68
 11 10 -1 1.82 0.89
 -10 11 -1 0.61 0.78
 11 10 -1 0.93 0.77
 -10 11 1 0.98 0.76
 -11 -10 1 -2.12 2.25
 -11 -10 1 0.91 2.25
 11 10 1 2.13 0.91
 -11 -8 -1 1.6 1.46
 8 -11 -1 2.83 0.56
 -8 11 -1 -1.38 2.21
 -8 11 -1 2.26 0.77
 11 8 -1 2.91 0.83
 8 -11 -1 -0.89 2.03
 11 8 1 3.77 0.86
 -11 -8 1 1.68 2.06
 -11 -8 1 2.48 2.03
 -8 11 1 5.82 1.98
 -8 11 1 1.26 0.69
 -6 11 -1 5.9 2.04
 -11 -6 -1 8.34 1.65
 -11 -6 -1 4.64 1.39
 6 -11 -1 5.02 2.08
 6 -11 -1 6.87 0.82
 11 6 -1 10.44 1.35
 -6 11 -1 6.27 1.03
 -6 11 1 5.86 1.09
 -11 -6 1 5.68 2.16
 11 6 1 9.17 1.27
 -11 -6 1 6.54 2.07
 6 -11 1 5.4 2.05
 -6 11 1 6.47 2.21
 -11 -6 1 7.75 0.87
 4 -11 -1 3.97 1.97
 11 4 -1 3.89 1.85
 -11 -4 -1 5.73 1.4
 -4 11 -1 3.75 2.06
 4 -11 -1 6.43 0.77
 -4 11 -1 6.25 1.05
 -11 -4 -1 4.51 0.51
 4 -11 1 8.21 2.23
 -11 -4 1 7.79 0.81
 -4 11 1 6.77 2.02
 -11 -4 1 6.6 1.87
 11 4 1 8.31 1.25
 -4 11 1 5.76 1.02
 -2 11 -1 3.82 0.71
 2 -11 -1 2.64 1.71
 -11 -2 -1 3.4 0.49
 -11 -2 -1 2.14 1.45
 2 -11 -1 3.47 0.61
 -2 11 -1 0.52 1.83
 11 2 -1 3.82 1.68
 -11 -2 1 3.76 0.74
 11 2 1 4.26 1.45
 -2 11 1 3.31 0.64
 -2 11 1 6.07 1.98
 2 -11 1 3.88 1.85
 11 2 1 5.18 0.81
 -11 -2 1 2.7 1.71
 11 0 -1 18.43 2.92
 11 0 -1 19.63 1.33
 0 11 -1 15.93 2.88
 0 11 -1 18.23 1.31
 0 -11 -1 16.38 2.76
 -11 0 -1 18.08 1.09
 -11 0 -1 18.3 2.62
 11 0 1 19.37 2.57
 11 0 1 22.08 1.44
 0 11 1 19.39 2.88
 -11 0 1 19.62 1.19
 0 11 1 18.2 1.25
 0 -11 1 18.02 2.92
 -11 0 1 15.37 2.96
 11 -2 -1 3.33 1.71
 2 11 -1 3.22 0.68
 -11 2 -1 4.33 1.83
 11 -2 -1 2.88 0.62
 2 11 -1 3.33 1.59
 -11 2 -1 2.16 0.53
 -2 -11 -1 1.71 1.55
 2 11 1 3.65 0.59
 11 -2 1 2.05 1.66
 -11 2 1 2.35 0.6
 -11 2 1 3.06 1.92
 2 11 1 3.48 1.83
 -2 -11 1 2.7 1.72
 11 -2 1 5.65 1.14
 -11 4 -1 -1.11 1.84
 4 11 -1 -2.04 1.38
 -4 -11 -1 1.31 1.46
 11 -4 -1 0.72 1.5
 4 11 -1 0.59 0.57
 11 -4 -1 0.91 0.61
 -11 4 -1 0.4 0.54
 4 11 1 -2.4 1.38
 -11 4 1 -0.16 1.82
 -11 4 1 1.06 0.59
 11 -4 1 0.3 0.6
 11 -4 1 -0.56 1.6
 4 11 1 0.4 0.5
 -4 -11 1 3.94 1.75
 -11 6 -1 1.95 0.69
 6 11 -1 2.32 0.63
 -6 -11 -1 3.5 1.43
 -11 6 -1 2.39 2
 11 -6 -1 2.43 1.81
 11 -6 -1 1.81 0.63
 -6 -11 1 -0.41 1.93
 -6 -11 1 3.53 1.8
 -11 6 1 -1.3 1.79
 11 -6 1 1.18 1.86
 -11 6 1 2.09 0.7
 11 -6 1 1.21 0.61
 6 11 1 2.28 0.52
 11 -8 -1 9.12 1.14
 8 11 -1 5.45 1.15
 -8 -11 -1 7.77 2.61
 -11 8 -1 12.37 3.02
 8 11 -1 9.26 1.1
 -8 -11 -1 6.03 1.79
 -11 8 -1 9.5 1.22
 11 -8 -1 7.32 2.2
 11 -8 1 7.84 1.12
 11 -8 1 9.27 2.32
 8 11 1 10.23 1.28
 8 11 1 8.61 0.91
 -11 8 1 8.38 1.27
 -8 -11 1 14.39 3.35
 -8 -11 1 4.62 2.18
 -11 8 1 8.64 2.34
 10 11 -1 -0.27 0.75
 11 -10 -1 0.33 0.71
 10 11 -1 1.15 0.77
 -10 -11 1 -2.11 2.37
 10 11 1 1.24 0.85
 -11 10 1 0.48 0.78
 -10 -11 1 7.06 2.43
 -11 12 -1 8.47 1.32
 12 11 -1 10.35 1.54
 12 11 1 10.99 1.64
 -11 12 1 7.03 1.35
 -9 12 -1 -0.23 0.71
 12 9 -1 1.88 0.87
 12 9 1 1.27 0.95
 -12 -9 1 1.72 2.36
 -12 -9 1 -2.01 2.3
 -9 12 1 0.13 0.78
 12 7 -1 2.74 0.78
 -7 12 -1 1.22 0.65
 7 -12 -1 2.34 0.56
 7 -12 -1 4.11 2.82
 12 7 1 2.81 0.86
 -12 -7 1 4.5 2.03
 -12 -7 1 2.7 1.95
 -7 12 1 1.55 0.71
 -7 12 1 4.26 2.98
 -5 12 -1 -0.05 1.98
 12 5 -1 2.06 0.71
 5 -12 -1 0.9 0.48
 5 -12 -1 -2.7 2.1
 -5 12 -1 0.84 0.73
 -5 12 1 0.52 0.66
 -5 12 1 0.69 1.91
 -12 -5 1 1.7 0.57
 12 5 1 1.51 0.77
 -12 -5 1 2.73 1.83
 5 -12 1 -0.48 1.93
 -12 -3 -1 -0.42 1.36
 12 3 -1 0.86 0.71
 12 3 -1 0.7 1.55
 3 -12 -1 1.12 1.88
 -3 12 -1 0.09 1.92
 3 -12 -1 -0.24 0.42
 -3 12 -1 -0.32 0.64
 -12 -3 1 0.55 1.66
 12 3 1 0.72 0.78
 -12 -3 1 -0.18 0.5
 -3 12 1 3.32 1.87
 -3 12 1 -0.19 0.6
 3 -12 1 0.57 2.05
 12 3 1 1.03 1.28
 -12 -1 -1 44.75 3.55
 -1 12 -1 49.09 2.36
 12 1 -1 50.53 3.93
 -12 -1 -1 46.89 2.21
 12 1 -1 51.48 2.39
 -1 12 -1 45.96 3.84
 -12 -1 1 38.29 3.95
 12 1 1 51.96 2.47
 12 1 1 46.13 3.62
 -1 12 1 45.96 3.98
 -1 12 1 48.12 2.33
 -12 -1 1 46.71 2.28
 1 -12 1 40.4 3.78
 -12 1 -1 20.77 3.04
 1 12 -1 19.45 2.99
 -1 -12 -1 15.35 2.86
 -12 1 -1 18.41 1.15
 1 12 -1 18.8 1.35
 12 -1 -1 19.68 1.37
 12 -1 -1 18.38 2.91
 12 -1 1 23.32 1.5
 -12 1 1 17.66 2.81
 1 12 1 20.73 2.92
 -1 -12 1 22.17 3.03
 1 12 1 18.23 1.28
 -12 1 1 17.91 1.26
 12 -1 1 14.8 2.77
 -3 -12 -1 2.86 1.71
 -12 3 -1 5.52 0.85
 12 -3 -1 5.84 1.12
 3 12 -1 5.67 1.83
 3 12 -1 5.02 0.98
 -12 3 -1 6.14 1.98
 12 -3 -1 5.16 1.88
 3 12 1 5.38 0.92
 12 -3 1 5.75 1.09
 12 -3 1 1.29 1.99
 3 12 1 2.26 1.61
 -3 -12 1 11.02 2.79
 -12 3 1 5.27 1.02
 -12 5 -1 4.23 2.08
 -12 5 -1 2.61 0.67
 5 12 -1 2.5 0.67
 12 -5 -1 2.79 0.69
 -5 -12 -1 2.95 1.64
 12 -5 -1 2.07 1.74
 5 12 1 2.44 0.57
 -5 -12 1 2.29 2
 12 -5 1 1.43 0.67
 5 12 1 2.32 1.5
 12 -5 1 -1.22 1.91
 -12 5 1 1.92 1.99
 -12 5 1 2.12 0.69
 12 -7 -1 1.06 0.72
 -7 -12 -1 2.96 1.8
 -7 -12 -1 0.46 1.65
 12 -7 -1 1.18 1.98
 -12 7 -1 -0.66 0.7
 -12 7 -1 4.43 2.15
 7 12 -1 0.25 0.65
 12 -7 1 0.72 1.85
 -7 -12 1 2.62 2.01
 7 12 1 0.02 0.57
 -7 -12 1 3.33 2.11
 -12 7 1 -0.17 0.77
 -12 7 1 -1.4 2
 7 12 1 0.72 0.68
 12 -7 1 -0.87 0.69
 9 12 -1 0.84 0.8
 -12 9 -1 2.48 0.9
 9 12 -1 4.06 0.83
 12 -9 -1 3.17 0.78
 -9 -12 1 2.22 2.37
 12 -9 1 3.15 0.79
 9 12 1 1.9 0.81
 -9 -12 1 6.26 2.26
 -12 9 1 3.26 0.86
 12 -11 -1 1.89 0.86
 -12 11 -1 0.19 0.89
 11 12 -1 0.8 0.95
 11 12 1 1.22 0.93
 -12 11 1 -0.32 0.84
 -12 13 -1 4.77 1.01
 13 12 -1 5.39 1.08
 -12 13 1 3.6 0.93
 13 12 1 6.89 1.16
 -10 13 -1 2.38 0.82
 13 10 -1 4.68 0.98
 13 10 1 5.44 1.09
 -10 13 1 1.54 0.81
 -8 13 -1 2.51 0.76
 -13 -8 1 5.89 2.47
 -13 -8 1 0.94 2.48
 13 8 1 4.16 0.99
 -8 13 1 1.71 0.75
 13 6 -1 3.03 0.79
 -13 -6 1 3.58 0.71
 -6 13 1 2.1 0.82
 -13 -6 1 -0.24 2.18
 13 6 1 3.83 1.29
 -4 13 -1 4.18 1.93
 4 -13 -1 0 2.19
 -4 13 -1 -0.12 0.69
 13 4 -1 1.21 0.78
 4 -13 -1 0.16 0.64
 -13 -4 -1 0.19 1.56
 -4 13 1 6.28 2.2
 -4 13 1 -0.43 0.67
 4 -13 1 -1.73 2.07
 -13 -4 1 -0.56 1.84
 13 4 1 1.4 0.88
 -13 -4 1 -0.11 0.56
 -13 -2 -1 7.4 1.77
 13 2 -1 6.57 1.16
 -2 13 -1 4.88 1.07
 2 -13 -1 2.15 1.98
 -13 -2 -1 4.29 0.69
 13 2 -1 5.2 1.85
 2 -13 1 2.9 2.09
 -13 -2 1 4.99 0.7
 -2 13 1 4.9 1.07
 13 2 1 6.52 1.78
 13 2 1 9.03 1.43
 -2 13 1 6.23 2.15
 -13 -2 1 3.8 2.21
 0 13 -1 25.61 3.29
 13 0 -1 31.83 1.76
 -13 0 -1 35.31 3.41
 13 0 -1 27.21 3.47
 0 13 -1 30.03 1.78
 -13 0 -1 30.47 1.59
 0 13 1 30.53 1.74
 0 13 1 26.03 3.45
 -13 0 1 28.22 1.68
 13 0 1 35.77 1.93
 13 0 1 29.23 3.38
 0 -13 1 27.06 3.44
 13 -2 -1 -0.59 1.98
 -2 -13 -1 1.38 1.81
 -13 2 -1 2.23 0.59
 2 13 -1 4.64 1.92
 2 13 -1 2.4 0.71
 13 -2 -1 1.86 0.7
 -13 2 1 -0.55 1.95
 -2 -13 1 3.47 1.79
 13 -2 1 2.94 0.76
 13 -2 1 4.17 1.8
 2 13 1 5.53 1.84
 2 13 1 2.94 0.65
 -13 2 1 0.73 0.69
 4 13 -1 1.21 1.79
 13 -4 -1 5.15 0.8
 4 13 -1 5.33 0.78
 -13 4 -1 7.69 2.24
 -13 4 -1 6.09 1.03
 4 13 1 4.65 1.76
 -13 4 1 3.69 0.75
 13 -4 1 4.79 0.8
 4 13 1 5.2 1.02
 13 -4 1 -0.04 2.11
 -13 4 1 5.3 2.32
 -13 6 -1 3.9 2.26
 -13 6 -1 -0.31 0.77
 -6 -13 -1 1.68 1.77
 13 -6 -1 1.51 1.88
 6 13 -1 -0.14 0.72
 13 -6 -1 -0.01 0.71
 6 13 1 0.81 0.66
 -6 -13 1 1.98 1.91
 6 13 1 0.38 1.61
 -6 -13 1 1.9 2.22
 13 -6 1 -1.41 0.77
 -13 6 1 -0.34 0.73
 -13 6 1 2.25 1.93
 13 -6 1 -0.94 2.04
 6 13 1 -0.05 0.62
 13 -8 -1 2.29 0.85
 -13 8 -1 1.94 0.89
 8 13 -1 1.97 0.8
 13 -8 1 1.19 0.84
 -8 -13 1 4.54 2.29
 8 13 1 2.12 0.81
 -13 8 1 1.46 0.87
 -13 10 -1 -0.18 0.91
 10 13 -1 0.26 0.93
 13 -10 -1 -0.49 0.85
 -13 10 1 -1.11 0.87
 10 13 1 -0.04 0.91
 -13 12 -1 5.18 1.1
 12 13 -1 2.95 1.03
 -13 12 1 5.37 1.02
 12 13 1 6.01 1.15
 -13 14 -1 -0.01 1.07
 14 13 1 -2.2 1.15
 -13 14 1 -1.04 1.01
 -11 14 -1 0.09 0.89
 14 11 -1 -0.12 0.97
 14 11 1 1.23 1.12
 -11 14 1 -0.1 0.92
 14 9 -1 2.1 0.98
 -9 14 -1 0.1 0.82
 -9 14 1 -0.01 0.87
 14 9 1 1.9 1.1
 -7 14 -1 0.04 0.8
 14 7 -1 1.9 0.85
 -7 14 1 -0.38 0.77
 -14 -7 1 -1.73 2.85
 14 7 1 1.86 1.02
 -14 -7 1 0.43 0.8
 14 5 -1 3.41 0.8
 -5 14 -1 1.96 0.76
 14 5 1 3.81 0.97
 -14 -5 1 1.88 0.71
 -5 14 1 2.55 1.22
 3 -14 -1 1.45 2.19
 -14 -3 -1 4.12 1.78
 14 3 -1 1.17 1.92
 -3 14 -1 0.71 0.79
 -3 14 1 2.72 2.04
 14 3 1 1.13 1
 -14 -3 1 0.12 0.64
 -3 14 1 0.29 0.72
 -14 -3 1 -3.7 2.22
 14 3 1 3.55 1.71
 14 1 -1 6.1 1.25
 14 1 -1 1.97 2.16
 -14 -1 -1 7.54 0.83
 -1 14 -1 4.3 0.85
 -1 14 -1 0.34 2.32
 -14 -1 -1 6.74 2
 14 1 1 6.15 2.21
 -1 14 1 5.55 1.18
 -14 -1 1 5.05 0.77
 14 1 1 8.79 1.46
 1 -14 1 12.91 3.22
 -14 -1 1 2.47 2.4
 -1 14 1 1.82 2.26
 14 -1 -1 7 1.3
 -14 1 -1 8.06 0.98
 1 14 -1 6.14 0.94
 1 14 -1 3.01 2
 -14 1 -1 3.94 2.16
 -1 -14 1 7.35 2.08
 1 14 1 6.18 1.16
 14 -1 1 7.27 2.14
 14 -1 1 9.08 1.43
 1 14 1 6.27 2.17
 -14 1 1 4.21 2.37
 -14 3 -1 1.34 0.68
 -3 -14 -1 0.11 1.94
 3 14 -1 1.67 1.76
 14 -3 -1 -0.28 0.71
 -14 3 -1 -0.7 2.24
 3 14 -1 0.46 0.77
 14 -3 -1 2.04 2.01
 3 14 1 3.74 1.83
 -3 -14 1 4.13 2.08
 14 -3 1 2.55 1.94
 14 -3 1 0.17 0.77
 -14 3 1 -0.69 2.17
 -14 3 1 0.13 0.74
 3 14 1 0.17 0.67
 -14 5 -1 0.72 0.8
 -5 -14 -1 1.48 1.98
 5 14 -1 -0.31 0.75
 -14 5 -1 -2.28 2.63
 14 -5 -1 -0.22 0.8
 -5 -14 1 -0.81 2.15
 -14 5 1 -0.53 0.79
 5 14 1 2.13 1.86
 5 14 1 1.79 0.67
 5 14 1 0.4 0.7
 14 -5 1 -0.76 0.81
 -14 7 -1 5.87 1.04
 14 -7 -1 5.2 0.95
 7 14 -1 7.13 1.31
 7 14 1 4.39 0.87
 14 -7 1 5.57 0.99
 -14 7 1 4.19 0.98
 -14 9 -1 -0.74 1.06
 14 -9 -1 0 0.93
 9 14 -1 0.17 0.91
 9 14 1 -0.02 0.89
 -14 9 1 -1.24 0.91
 -14 11 -1 4.27 1.17
 -14 11 1 0.95 0.96
 11 14 1 2.51 1.08
 -14 13 -1 0.62 1.14
 -14 13 1 1.33 1.05
 13 14 1 -1.58 1.14
 -14 15 -1 -0.31 1.28
 -14 15 1 0.45 1.13
 -12 15 -1 -0.31 1.07
 15 12 -1 -1.69 1.02
 15 12 1 -2.05 1.16
 -12 15 1 -1 0.96
 -10 15 -1 -0.37 0.94
 15 10 -1 0.3 0.98
 15 10 1 1.95 1.13
 -10 15 1 0.24 0.92
 15 8 -1 3.29 0.9
 -8 15 -1 1.57 0.86
 -8 15 1 1.63 0.86
 -6 15 -1 0.1 0.84
 15 6 -1 1.62 0.87
 -6 15 1 0.43 0.83
 15 6 1 3.1 1.06
 -15 -6 1 0.92 0.83
 15 4 -1 8.84 2.75
 -4 15 -1 9.63 1.36
 -15 -4 1 1.35 2.99
 -15 -4 1 7.31 1.24
 -4 15 1 8.25 1.29
 15 2 -1 14.02 1.39
 -2 15 -1 11.62 1.42
 -15 -2 1 9.86 1.28
 -2 15 1 11.74 1.4
 -15 0 -1 28.34 1.72
 0 15 -1 25.63 2.15
 -15 0 -1 27.85 3.92
 15 0 -1 26.16 3.96
 15 0 -1 28.29 1.8
 15 0 1 22.43 4.07
 0 15 1 28.59 1.8
 -15 0 1 22.88 1.75
 -15 0 1 18.73 4.34
 0 15 1 24.13 4.27
 15 0 1 31.13 2.25
 15 -2 -1 0.91 0.84
 15 -2 -1 3.79 2.26
 2 15 -1 0.35 0.81
 -15 2 -1 1.74 0.71
 -15 2 -1 4.28 2.5
 -2 -15 -1 -3.01 2.08
 2 15 1 -0.12 2.03
 15 -2 1 -0.05 0.85
 2 15 1 0.79 0.8
 -15 2 1 -0.41 0.78
 15 -2 1 6.08 2.37
 -15 2 1 -0.76 2.59
 -15 4 -1 6.59 2.81
 4 15 -1 -0.04 0.84
 15 -4 -1 0.81 0.93
 -15 4 -1 2.09 0.85
 -15 4 1 0.12 0.84
 15 -4 1 1.04 0.91
 4 15 1 2.23 2.03
 4 15 1 0.52 0.78
 15 -6 -1 4.34 1.12
 -15 6 -1 4.7 1.08
 6 15 -1 4.83 0.99
 -6 -15 1 5.24 3.19
 -15 6 1 3.51 0.95
 15 -6 1 4.2 1.03
 6 15 1 7.52 1.34
 -15 8 -1 2.62 1.15
 8 15 -1 1.61 0.97
 15 -8 -1 1.44 1.06
 8 15 1 1.84 1.15
 -15 8 1 0.37 1
 15 -8 1 0.31 1.03
 -15 10 -1 1.13 1.16
 15 -10 -1 1.07 1.06
 10 15 1 -0.39 0.99
 -15 10 1 0.59 1.05
 12 15 -1 -0.44 1.08
 -15 12 -1 6.2 1.32
 -15 12 1 5.32 1.19
 12 15 1 1.1 1.15
 -15 14 -1 1.57 1.34
 -15 14 1 0.53 1.21
 -15 16 -1 1.41 1.46
 -15 16 1 1.48 1.84
 16 13 -1 -1.29 1.08
 -13 16 -1 1.11 1.24
 -13 16 1 0.5 1.05
 16 11 -1 5.52 1.11
 -11 16 -1 5.18 1.07
 -11 16 1 5.35 1.06
 16 11 1 6.92 1.24
 16 9 -1 0.6 0.98
 -9 16 -1 0.03 0.91
 -9 16 1 0.16 0.9
 16 9 1 1.17 1.11
 -7 16 -1 -0.46 0.86
 16 7 -1 0.79 0.87
 -7 16 1 -0.54 0.9
 16 7 1 2.05 1.1
 16 5 -1 8.32 1.45
 -5 16 -1 4.15 0.95
 -16 -5 1 3.41 1.01
 -5 16 1 4.45 0.98
 16 3 -1 15.38 1.43
 -3 16 -1 11.77 1.49
 16 3 -1 13.18 3.4
 -16 -3 1 2.58 5.25
 -3 16 1 10.37 1.53
 -16 -3 1 7.26 1.38
 16 1 -1 7.48 1.34
 -1 16 -1 4.49 0.98
 -1 16 1 6.62 1.34
 -16 -1 1 2.77 3.07
 -16 -1 1 4.04 0.98
 1 16 -1 9.79 1.44
 16 -1 -1 11.51 1.52
 16 -1 -1 7.64 2.86
 1 16 1 11.33 1.53
 -16 1 1 6.52 1.05
 16 -1 1 14.35 1.62
 16 -3 -1 18.41 1.66
 3 16 -1 17.8 1.65
 -16 3 -1 23.36 1.67
 -16 3 -1 32.21 5.7
 16 -3 1 19.6 4.43
 -16 3 1 13.98 1.69
 3 16 1 18.49 1.6
 16 -3 1 19.09 1.81
 -16 5 -1 4.03 1.18
 5 16 -1 3.24 1.02
 16 -5 -1 1.78 1.02
 16 -5 1 1.33 1.04
 -16 5 1 1.49 0.98
 5 16 1 3.36 0.93
 -16 7 -1 1.62 1.21
 7 16 -1 0.73 1.05
 16 -7 -1 -0.8 1.04
 -16 7 1 0.31 1.01
 16 -7 1 -0.67 1.5
 7 16 1 0.29 0.9
 16 -9 -1 4.59 1.16
 -16 9 -1 5.99 1.34
 -16 9 1 4.75 1.16
 9 16 1 1.87 1.04
 -16 11 -1 3.52 1.43
 -16 11 1 0.8 1.19
 -16 13 -1 0.54 1.42
 -16 13 1 1.07 1.2
 -16 15 -1 3.89 1.57
 -16 15 1 3.4 1.43
 -16 17 -1 3.95 1.49
 -16 17 1 4.11 1.34
 -14 17 -1 1.83 1.81
 -14 17 1 1.86 1.61
 -12 17 -1 -0.39 1.12
 17 12 -1 -2 1.06
 -12 17 1 0.12 1.11
 -10 17 -1 0.23 1.04
 17 10 -1 0.42 1.06
 17 10 1 0.84 1.19
 -10 17 1 1.34 1.05
 -8 17 -1 2.8 0.98
 17 8 -1 3.39 0.99
 -8 17 1 2.17 1.04
 17 8 1 4.72 1.19
 -6 17 -1 0.43 0.96
 17 6 -1 0.12 0.84
 17 6 1 2.08 1.06
 -6 17 1 -0.29 0.93
 17 4 -1 0.64 0.83
 -4 17 -1 0.31 0.95
 17 4 1 3.59 1.01
 -4 17 1 1.12 1.03
 -2 17 -1 0.13 0.99
 17 2 -1 1.45 0.89
 -2 17 1 0.85 0.98
 17 2 1 2.97 1.06
 0 17 -1 5.98 1.17
 17 0 -1 9.86 1.44
 -17 0 1 2.84 1.12
 17 0 1 9.6 1.55
 0 17 1 4.91 1.04
 17 -2 -1 12.12 1.53
 2 17 -1 10.59 1.57
 2 17 1 12.1 1.62
 17 -2 1 11.09 1.62
 -17 2 1 8.67 1.52
 17 -4 -1 1.14 1.01
 4 17 -1 0.71 1.04
 17 -4 1 -0.76 1.03
 -17 4 1 0.97 0.95
 6 17 -1 10.45 1.71
 17 -6 -1 10.97 1.77
 -17 6 1 11.94 1.72
 17 -6 1 9.26 1.34
 17 -8 -1 31.5 2.33
 -17 8 -1 34.46 2.35
 -17 8 1 31.71 2.34
 17 -8 1 30.06 2.87
 -17 10 -1 2.54 1.48
 -17 10 1 0.91 1.29
 -17 12 -1 3.4 1.55
 -17 12 1 1.8 1.34
 -17 14 -1 1.93 1.65
 -17 14 1 1.25 1.62
 -17 16 -1 2.38 1.54
 -17 16 1 2.73 1.32
 -15 18 -1 0.68 1.3
 -15 18 1 1.83 1.26
 -13 18 -1 1.8 1.44
 18 13 -1 -1.46 1.07
 -13 18 1 0.29 1.15
 -11 18 -1 3.01 1.17
 18 11 -1 1.07 1.07
 18 11 1 0.78 1.2
 -11 18 1 2.25 1.12
 -9 18 -1 2.51 1.11
 18 9 -1 0.6 0.92
 18 9 1 2.17 1.17
 -9 18 1 2.34 1.09
 -7 18 -1 1.34 1.05
 18 7 -1 0.77 0.87
 -7 18 1 1.53 1.11
 18 7 1 1.15 1.06
 18 5 -1 0.56 0.8
 -5 18 -1 -0.38 1.12
 -5 18 1 0.38 1.09
 18 5 1 1.51 1.09
 18 3 -1 0.55 0.84
 -3 18 -1 -0.39 1.05
 18 3 1 2.15 1.1
 -3 18 1 0.53 1.11
 18 1 -1 0.62 0.9
 -1 18 -1 -0.08 1.13
 18 1 1 1.38 0.99
 -1 18 1 0.35 1.12
 18 -1 -1 10.64 1.59
 1 18 -1 10.88 1.68
 1 18 1 11.81 1.64
 18 -1 1 10.67 1.72
 3 18 -1 15.06 1.86
 18 -3 -1 15.39 1.78
 -18 3 1 12.19 1.7
 3 18 1 15.98 1.84
 18 -3 1 13.92 1.8
 5 18 -1 1.09 1.21
 18 -5 -1 -0.3 1.07
 -18 5 1 0.34 1.13
 18 -5 1 -0.66 1.22
 18 -7 -1 1.05 1.23
 7 18 -1 -0.28 1.98
 18 -7 1 -1.36 1.24
 -18 7 1 1.64 1.27
 18 -9 -1 2.83 1.33
 -18 9 1 6.4 1.41
 -18 11 -1 5.03 1.7
 -18 11 1 3.06 1.4
 -18 13 -1 5.75 1.85
 -18 15 -1 5.65 1.81
 -18 15 1 3.38 1.43
 19 12 -1 -1.76 1.16
 -12 19 -1 1.42 1.19
 -12 19 1 0.93 1.13
 -10 19 -1 0.18 1.12
 19 10 -1 -1.11 0.95
 -10 19 1 0.54 1.21
 19 10 1 -2.25 1.08
 19 8 -1 4.24 1.04
 -8 19 -1 4 1.18
 -8 19 1 4.59 1.21
 19 8 1 3.63 1.09
 -6 19 -1 0.87 1.13
 19 6 -1 1.35 0.92
 19 6 1 2.56 1.19
 -6 19 1 0.88 1.2
 -4 19 -1 0.36 1.17
 19 4 -1 0.28 0.95
 19 4 1 -0.05 1.06
 -4 19 1 -0.98 1.19
 19 2 -1 2.44 0.99
 -2 19 -1 1.88 1.27
 -2 19 1 2.27 1.26
 19 2 1 2.23 1.1
 19 0 -1 2.4 1.03
 0 19 -1 3.45 1.26
 -19 0 1 -0.18 1.09
 19 0 1 2.93 1.15
 0 19 1 3.67 1.28
 2 19 -1 3.7 1.29
 19 -2 -1 1.02 1.01
 2 19 1 2.5 1.26
 19 -2 1 1.66 1.16
 -19 2 1 1.63 1.06
 4 19 -1 1.69 1.3
 19 -4 -1 0.55 1.2
 -19 4 1 2.57 1.22
 19 -4 1 0.86 1.23
 19 -6 -1 14.77 2.02
 6 19 -1 13.34 1.94
 -19 6 1 19.93 2.06
 19 -6 1 12.98 2.03
 19 -8 -1 6.29 1.45
 -19 8 1 11.5 2.09
 -19 10 -1 12.34 2.23
 -19 10 1 10.99 1.99
 -19 12 -1 6.15 2.1
 -19 12 1 4.96 1.84
 -11 20 -1 1.48 1.23
 20 11 -1 -1.86 0.97
 -11 20 1 1.45 1.21
 20 9 -1 -1.5 1.27
 -9 20 -1 0.92 1.4
 -9 20 1 1.62 1.25
 20 9 1 -1.4 1.33
 20 7 -1 -1.57 0.98
 -7 20 -1 -0.09 1.25
 20 7 1 -2.09 1.09
 -7 20 1 0.59 1.27
 20 5 -1 0.87 1
 -5 20 -1 0.7 1.29
 -5 20 1 0.85 1.36
 20 5 1 -0.32 1.09
 20 3 -1 1.44 0.93
 -3 20 -1 2.42 1.32
 -3 20 1 3.04 1.37
 20 3 1 1.27 1.06
 20 1 -1 0.07 1.02
 -1 20 -1 1.6 1.3
 20 1 1 -0.82 1.11
 -1 20 1 2.29 1.4
 20 -1 -1 2.98 1.17
 1 20 -1 2.83 1.35
 20 -1 1 1.41 1.2
 1 20 1 3.4 1.44
 -20 1 1 1.97 1.15
 20 -3 -1 0.01 1.19
 3 20 -1 0.58 1.34
 -20 3 1 1.48 1.24
 20 -3 1 -1.68 1.22
 5 20 -1 2.23 1.42
 20 -5 -1 -1.18 1.23
 20 -5 1 -1.83 1.29
 -20 5 1 4.06 1.42
 -20 7 1 12.24 2.05
 -20 9 -1 33.03 2.59
 -20 9 1 24.48 2.37
 -20 11 -1 17.46 3.05
 -10 21 -1 1.49 1.26
 21 10 -1 -0.29 1.07
 -10 21 1 2.24 1.27
 21 10 1 -1.06 1.08
 21 8 -1 0.71 0.98
 -8 21 -1 1.75 1.24
 21 8 1 -0.36 1.16
 -8 21 1 2.15 1.39
 -6 21 -1 1.72 1.31
 21 6 -1 1.71 1.08
 21 6 1 0.01 1.22
 -6 21 1 4.68 1.49
 -4 21 -1 0.24 1.39
 21 4 -1 0.14 0.89
 -4 21 1 1.38 1.46
 21 4 1 -1.4 1.09
 21 2 -1 0.17 0.96
 -2 21 -1 -0.39 1.38
 21 2 1 -1.17 1.11
 -2 21 1 0.6 1.5
 0 21 -1 2.02 1.44
 21 0 -1 0.84 1.14
 0 21 1 2.52 1.49
 21 0 1 -2.15 1.07
 2 21 -1 0.46 1.43
 21 -2 -1 -0.76 1.13
 21 -2 1 -1.71 1.28
 4 21 -1 4.45 1.54
 21 -4 -1 3.19 1.26
 21 -4 1 -0.08 1.34
 -21 10 -1 20.11 2.42
 -21 10 1 13.1 2.12
 22 7 -1 -0.63 0.92
 -7 22 -1 2.24 1.3
 22 7 1 -1.3 0.94
 -7 22 1 2.64 1.48
 22 5 -1 -1.01 0.87
 -5 22 -1 1.25 1.48
 22 5 1 -1.64 0.97
 -5 22 1 2.8 2.1
 -3 22 -1 0.29 1.76
 22 3 -1 -0.85 1.1
 -3 22 1 4.36 1.65
 22 3 1 -0.34 1.45
 22 1 -1 -1.56 1.39
 -1 22 -1 2.8 1.55
 -1 22 1 2.38 1.68
 22 1 1 -1.47 1.15
 22 -1 -1 -1.27 1.18
 1 22 -1 2.3 1.53
 22 -1 1 -2.4 1.21
 1 22 1 0.95 1.79
 22 -3 -1 0.37 1.33
 3 22 -1 3.63 1.59
 22 -3 1 -1.01 1.33
 23 4 -1 -1.39 1.05
 -4 23 -1 1.54 1.56
 -4 23 1 2.92 1.65
 23 4 1 -0.43 0.97
 23 2 -1 -0.4 1.09
 -2 23 -1 0.65 1.59
 -2 23 1 1.11 1.72
 23 2 1 -1.72 1.1
 0 23 -1 2.01 1.68
 23 0 -1 -1.02 1.09
 0 23 1 4.69 2.33
 2 23 -1 1.6 1.66
 23 -2 -1 -1.06 1.19
 23 -4 -1 -2.87 1.3
 23 -4 1 -2.27 1.4
 0 0 -2 -0.25 0.37
 0 0 -2 0.22 0.35
 0 0 2 -0.23 0.93
 1 1 -2 100.41 4.97
 1 -1 -2 100.8 4.98
 1 -1 -2 97.76 4.37
 -1 -1 -2 99.35 4.34
 -1 -1 -2 99.3 4.36
 -1 1 -2 94.28 4.34
 1 1 -2 98.21 4.35
 -1 1 -2 97.64 4.34
 -1 -1 -2 98.66 4.74
 1 1 -2 97.88 4.36
 1 -1 2 102.4 4.86
 1 -1 2 104.82 4.86
 -1 1 2 100.36 4.93
 -1 -1 2 101.03 4.96
 1 1 2 103.69 4.77
 0 -2 -2 57.45 3.08
 0 -2 -2 52.57 2.39
 0 2 -2 50.44 2.37
 -2 0 -2 50.47 2.33
 2 0 -2 49.73 3.18
 2 0 -2 53.45 2.4
 -2 0 -2 53.07 2.37
 0 2 -2 51.32 2.35
 2 0 -2 54.57 2.39
 0 -2 2 51.03 3.86
 0 2 2 56.5 2.98
 2 0 2 58.82 2.88
 0 2 2 49.28 2.34
 0 -2 2 51.47 3.15
 -2 0 2 50.75 3.22
 2 0 2 53.16 2.87
 -2 2 -2 18.3 2.03
 -2 2 -2 15.44 0.92
 2 2 -2 16.41 0.93
 -2 -2 -2 14.86 1.41
 2 -2 -2 16.23 0.99
 2 -2 -2 17.18 2.07
 -2 -2 -2 16.68 0.99
 2 2 -2 15.46 0.97
 -2 2 -2 16.53 0.87
 2 2 -2 18.34 2.15
 2 -2 2 13.82 1.81
 -2 2 2 15.57 0.93
 2 2 2 16.48 1.43
 2 2 2 18.5 0.8
 -2 2 2 14.7 2.1
 -1 3 -2 14.82 2.17
 -1 3 -2 17.97 0.87
 -1 3 -2 17.34 1.01
 -3 -1 -2 17.6 1.03
 -3 -1 -2 16.34 0.84
 1 -3 -2 20.72 2.07
 3 1 -2 17.3 0.99
 3 1 -2 15.37 2.09
 3 1 -2 17.43 1.06
 1 -3 -2 17.87 1.02
 3 1 2 17.34 1.42
 -1 3 2 17.47 0.96
 1 -3 2 14.66 2.12
 -3 -1 2 17.54 2.28
 3 1 2 19.39 1.39
 -1 3 2 19.58 2.07
 3 -1 -2 6.81 0.72
 1 3 -2 5.42 0.69
 3 -1 -2 9.47 2.16
 1 3 -2 5.97 0.57
 -1 -3 -2 6.06 0.72
 -1 -3 -2 7.06 1.41
 -3 1 -2 7.2 1.65
 -3 1 -2 6.99 0.62
 -3 1 -2 5.78 0.58
 -3 1 2 6.66 1.56
 3 -1 2 7.72 1.51
 -3 1 2 4.72 0.69
 -1 -3 2 7.91 1.64
 -1 -3 2 6.41 1.43
 -3 -3 -2 9.37 0.92
 -3 -3 -2 9.57 1
 3 -3 -2 9.76 0.79
 3 3 -2 9.92 0.81
 3 -3 -2 8.61 2.13
 3 3 -2 9.33 0.74
 -3 3 -2 9.13 0.75
 -3 3 -2 12.34 2.09
 -3 -3 2 13.34 2.16
 -3 3 2 9.86 0.8
 -3 3 2 8.96 2.09
 3 -3 2 8.78 1.99
 2 -4 -2 81.57 4.4
 4 2 -2 79.82 3.54
 2 -4 -2 79.89 3.55
 -2 4 -2 79.35 3.55
 -2 4 -2 76.34 3.48
 -2 4 -2 81.72 4.42
 4 2 -2 80.38 4.38
 -4 -2 2 81.05 4.49
 2 -4 2 79 4.41
 -2 4 2 80.86 3.55
 -2 4 2 81.31 4.35
 0 4 -2 0.98 0.43
 4 0 -2 1.35 0.46
 4 0 -2 -0.31 1.29
 -4 0 -2 1.33 0.31
 0 -4 -2 1.81 1.13
 0 4 -2 1.35 0.28
 0 -4 -2 1.44 0.46
 0 4 -2 0.25 1.34
 -4 0 -2 1.3 0.91
 -4 0 2 0.61 1.17
 0 -4 2 0.28 1.27
 -4 0 2 0.51 0.49
 -4 2 -2 2.84 0.53
 4 -2 -2 3.2 1.42
 -4 2 -2 2.79 1.19
 2 4 -2 3.26 0.53
 -2 -4 -2 3.87 0.95
 -4 2 2 3.36 1.52
 2 4 2 5.93 1.37
 -2 -4 2 2.37 1.37
 -2 -4 2 2.98 1.36
 4 -2 2 0.71 1.14
 4 -4 -2 107.78 4.79
 -4 4 -2 96.66 4.91
 4 4 -2 108.12 4.79
 4 -4 -2 110.97 5.69
 4 4 -2 107.52 4.77
 -4 4 -2 110.34 5.59
 -4 -4 2 117.07 5.73
 4 -4 2 108.6 5.63
 -4 -4 2 117.88 5.68
 -4 4 2 104.24 4.79
 -4 4 2 112.4 5.73
 -3 5 -2 3.92 1.62
 5 3 -2 3.51 0.72
 5 3 -2 3.33 0.56
 -3 5 -2 3.25 0.7
 3 -5 -2 2.92 0.46
 5 3 -2 3.81 1.46
 3 -5 -2 3.65 1.48
 -3 5 2 3.53 1.59
 3 -5 2 3.99 1.53
 -5 -3 2 2.69 1.46
 -3 5 2 3.88 0.73
 -5 -1 -2 331.53 14.51
 -1 5 -2 352.58 15.25
 -5 -1 -2 365.38 14.71
 1 -5 -2 321.26 14.55
 -1 5 -2 330.72 14.57
 -1 5 -2 320.74 14.51
 5 1 -2 340.38 15.2
 1 -5 -2 352.18 15.15
 5 1 -2 315.29 14.55
 1 -5 2 353.09 15.24
 -1 5 2 333.36 15.09
 5 1 2 344.24 14.71
 -1 5 2 317.69 14.55
 -5 -1 2 349.53 15.26
 5 -1 -2 150.4 6.85
 1 5 -2 154.9 6.86
 1 5 -2 151.57 6.81
 -5 1 -2 158.9 7.28
 -5 1 -2 148.93 6.82
 1 5 -2 163.34 7.61
 -1 -5 -2 166.36 7.36
 5 -1 -2 157.68 7.64
 -1 -5 2 165.32 7.65
 1 5 2 163.07 7.34
 1 5 2 155.57 6.83
 -5 1 2 164.77 7.69
 -5 1 2 149.78 6.86
 5 -1 2 158.71 7.29
 3 5 -2 2.56 0.5
 5 -3 -2 2.58 1.57
 -3 -5 -2 2.2 0.49
 -5 3 -2 1.39 1.26
 3 5 -2 2.32 0.38
 -5 3 -2 2.01 0.43
 5 -3 -2 2.42 0.52
 -3 -5 -2 2.2 0.87
 5 -3 2 1.41 1.3
 -5 3 2 1.96 0.48
 -3 -5 2 0.89 1.32
 -3 -5 2 2.22 1.45
 3 5 2 2.96 0.4
 3 5 2 1.85 0.87
 -5 3 2 1.86 1.5
 5 -5 -2 83.44 4.88
 5 5 -2 83.75 3.73
 -5 5 -2 84.22 3.72
 -5 5 -2 84.3 4.76
 5 -5 -2 85.78 3.72
 5 5 -2 82.48 3.7
 5 -5 2 77.89 3.64
 5 -5 2 82.66 4.76
 -5 5 2 81.83 3.73
 -5 -5 2 82.54 4.74
 -5 -5 2 87.05 4.71
 -5 5 2 84.44 4.84
 -4 6 -2 93.15 5.06
 4 -6 -2 90.04 5.03
 6 4 -2 91.52 3.99
 6 4 -2 89.78 3.96
 4 -6 -2 89.89 3.96
 -4 6 -2 92.22 3.99
 4 -6 2 77.35 3.87
 -4 6 2 90.09 5.06
 4 -6 2 90.89 5.03
 -6 -4 2 88.98 5.03
 -4 6 2 89.79 3.98
 6 2 -2 20.77 1.21
 -2 6 -2 19.35 1.16
 2 -6 -2 18.15 2.49
 6 2 -2 19.49 2.44
 -2 6 -2 18.97 2.53
 6 2 -2 20.77 1.15
 2 -6 -2 18.6 1.09
 -2 6 2 18.91 2.5
 -2 6 2 18.82 1.12
 2 -6 2 13.55 2.49
 -6 -2 2 20.94 2.48
 -6 0 -2 109.37 5.05
 0 -6 -2 106.17 4.68
 -6 0 -2 100.06 4.63
 0 6 -2 106.32 4.71
 0 6 -2 110.38 5.67
 6 0 -2 105 5.59
 6 0 -2 106.18 4.7
 0 6 -2 101.92 4.61
 0 -6 -2 110.6 5.46
 0 6 2 109.39 5.44
 6 0 2 107.58 5.07
 -6 0 2 105 4.7
 -6 0 2 106.51 5.66
 0 -6 2 110.82 5.72
 0 6 2 106.81 4.68
 -6 2 -2 0.75 0.39
 2 6 -2 1.14 1.41
 2 6 -2 0.66 0.31
 -2 -6 -2 1.58 1.04
 -2 -6 -2 1.09 0.48
 2 6 -2 1.01 0.52
 -6 2 -2 0.21 1.11
 6 -2 -2 0.94 0.44
 6 -2 -2 0.35 1.27
 2 6 2 1.32 0.37
 6 -2 2 0.33 1.21
 -6 2 2 0.41 1.47
 2 6 2 1.17 1.08
 -6 2 2 0.78 0.45
 -2 -6 2 0.52 1.33
 4 6 -2 74.36 3.34
 -6 4 -2 74.64 4.26
 6 -4 -2 75.44 3.33
 -4 -6 -2 78.62 3.65
 -6 4 -2 76.35 3.33
 6 -4 -2 71.75 4.42
 4 6 -2 72.6 3.3
 4 6 2 71.24 3.23
 6 -4 2 74.98 4.38
 6 -4 2 71.51 3.28
 -6 4 2 73.77 3.34
 -4 -6 2 76.79 4.41
 4 6 2 73.38 3.62
 -4 -6 2 75.13 4.47
 -6 4 2 71.01 4.47
 -6 6 -2 15.6 1.14
 -6 6 -2 15.73 2.53
 6 6 -2 16.67 1.08
 6 -6 -2 14.48 2.83
 6 6 -2 17.23 1.06
 6 -6 -2 15.95 1.05
 6 -6 2 14.5 2.79
 -6 6 2 19.02 1.17
 -6 6 2 16.07 2.7
 6 -6 2 13.62 0.94
 7 5 -2 6.82 0.8
 5 -7 -2 5.44 0.76
 -5 7 -2 4.46 0.87
 5 -7 -2 7.62 1.97
 7 5 -2 5.11 0.85
 -5 7 -2 3.72 1.64
 -5 7 2 5.85 1.8
 5 -7 2 3.95 0.34
 5 -7 2 5.07 1.66
 -3 7 -2 31.09 1.61
 7 3 -2 31.98 2.83
 -3 7 -2 24.22 3.91
 7 3 -2 31.18 1.58
 7 3 -2 31.25 1.63
 3 -7 -2 31.04 1.54
 3 -7 -2 29.11 3.06
 3 -7 2 22.83 4.14
 -7 -3 2 31.58 2.87
 -3 7 2 30.38 2.9
 -3 7 2 32.48 1.63
 -1 7 -2 16.98 2.62
 -1 7 -2 17.42 1.12
 1 -7 -2 16.98 1.02
 7 1 -2 17.67 1.09
 -7 -1 -2 16.3 0.83
 -7 -1 -2 16 1.45
 1 -7 -2 16.57 2.4
 7 1 -2 14.31 2.43
 -1 7 2 17.81 1.07
 7 1 2 17.86 1.51
 -1 7 2 17.06 2.47
 -7 -1 2 18.17 2.55
 -7 -1 2 17.04 1.06
 1 -7 2 16.93 2.59
 -7 1 -2 134.09 6.4
 1 7 -2 137.1 5.94
 1 7 -2 132.88 6.8
 -1 -7 -2 142.41 6.67
 -7 1 -2 131.31 5.87
 -1 -7 -2 138.77 5.91
 1 7 -2 129.99 5.84
 7 -1 -2 137.1 6.85
 7 -1 -2 132.97 5.93
 -7 1 2 133.71 6.89
 1 7 2 137.78 6.62
 7 -1 2 133.31 6.47
 -1 -7 2 136.67 6.91
 -7 1 2 134.37 5.93
 1 7 2 136.03 5.9
 3 7 -2 16.48 1.08
 -7 3 -2 15.94 2.24
 -7 3 -2 15.96 0.98
 7 -3 -2 14.93 2.52
 3 7 -2 16.2 0.93
 -3 -7 -2 16.81 1.93
 7 -3 -2 15.16 1.1
 -3 -7 2 17.79 2.54
 3 7 2 15.82 0.88
 7 -3 2 16.83 2.31
 -7 3 2 16.9 1.08
 3 7 2 14.38 1.87
 7 -3 2 15.53 1.01
 -7 3 2 16.25 2.64
 5 7 -2 36.87 1.84
 5 7 -2 37.38 1.81
 -5 -7 -2 39.66 2.27
 -7 5 -2 37.67 3.17
 7 -5 -2 35.33 3.27
 7 -5 -2 37.42 1.84
 -7 5 -2 38.32 1.86
 -7 5 2 39.5 1.9
 -7 5 2 34.33 3.32
 7 -5 2 36.46 1.79
 5 7 2 35.29 1.67
 -5 -7 2 37.87 3.28
 5 7 2 36.52 2.18
 7 -5 2 37.64 3.22
 -5 -7 2 36.54 3.11
 -7 7 -2 7.17 0.99
 7 -7 -2 7.75 2.02
 7 7 -2 7.74 0.95
 7 7 -2 8.05 0.92
 -7 7 -2 6.37 1.81
 7 -7 -2 8.16 0.91
 -7 -7 2 8.34 1.81
 -7 7 2 10.12 1.02
 -7 7 2 7.57 1.94
 7 -7 2 7.86 1.94
 -7 -7 2 9.02 1.93
 8 6 -2 1.46 0.54
 6 -8 -2 1.5 1.66
 6 -8 -2 1.12 0.49
 -6 8 -2 0.78 0.6
 8 6 -2 1.53 0.59
 -6 8 -2 2.63 1.75
 -6 8 2 1.03 1.74
 -6 8 2 0.93 0.63
 6 -8 2 2.4 1.84
 6 -8 2 0.61 0.26
 -8 -6 2 1.13 1.58
 -8 -6 2 1.3 1.63
 -4 8 -2 86.24 5.14
 8 4 -2 86.81 3.87
 4 -8 -2 86.7 3.81
 4 -8 -2 83.82 5.07
 8 4 -2 82.31 4.9
 -4 8 -2 89.49 3.88
 8 4 -2 85.57 3.84
 -4 8 2 89.39 3.88
 4 -8 2 79.6 5.06
 -8 -4 2 85.55 5
 -4 8 2 79.8 5.1
 -2 8 -2 113.03 6.09
 2 -8 -2 112.14 4.92
 -2 8 -2 118.78 4.98
 8 2 -2 99.76 6.53
 8 2 -2 112.56 4.96
 2 -8 -2 111.55 6.06
 -2 8 2 112.73 4.96
 -8 -2 2 112.92 4.95
 -2 8 2 112.29 6.04
 2 -8 2 109.71 6.14
 8 0 -2 247.27 10.97
 0 8 -2 257.33 10.99
 -8 0 -2 240.44 10.92
 0 8 -2 252.96 11.88
 0 -8 -2 247.98 10.95
 0 -8 -2 254.49 11.77
 -8 0 -2 256.19 11.38
 0 8 2 260.06 11.76
 0 -8 2 258.26 11.94
 8 0 2 261.8 11.43
 0 8 2 253.67 10.96
 -8 0 2 247.95 10.98
 -2 -8 -2 7.99 0.86
 2 8 -2 6.54 1.54
 2 8 -2 7.69 0.9
 8 -2 -2 8.35 1.87
 2 8 -2 7.3 0.61
 -2 -8 -2 8.68 2.03
 -8 2 -2 10.48 1.73
 8 -2 -2 8.61 0.89
 -8 2 -2 7.83 0.73
 8 -2 2 7.33 0.87
 2 8 2 7.93 1.54
 8 -2 2 9.22 1.64
 -2 -8 2 8.36 1.93
 -8 2 2 8.18 1.81
 2 8 2 7.04 0.7
 -8 2 2 8.12 0.87
 8 -4 -2 81.12 3.52
 -8 4 -2 80.32 4.78
 4 8 -2 79.94 3.54
 -4 -8 -2 78.86 4.16
 -8 4 -2 80.55 3.51
 8 -4 -2 72.69 4.68
 -4 -8 2 78.81 4.69
 4 8 2 76.91 4.1
 8 -4 2 75.33 4.58
 -4 -8 2 76 4.64
 8 -4 2 77.12 3.5
 -8 4 2 77.94 4.88
 -8 4 2 79.32 3.54
 4 8 2 73.75 3.43
 8 -6 -2 0.95 0.5
 -8 6 -2 1.02 1.5
 -8 6 -2 1.18 0.58
 -6 -8 -2 1.4 0.92
 6 8 -2 2.03 0.5
 8 -6 -2 1.14 1.6
 6 8 -2 1.38 0.54
 -8 6 2 1.17 1.81
 -6 -8 2 2.75 1.57
 6 8 2 1.47 0.3
 -6 -8 2 1.2 1.58
 8 -6 2 -0.23 0.82
 8 -6 2 1.69 1.71
 8 8 -2 0.14 0.55
 8 8 -2 -0.18 0.59
 8 -8 -2 -0.45 1.73
 -8 8 -2 2.19 1.71
 8 -8 -2 0.08 0.53
 -8 8 -2 -0.04 0.64
 -8 8 2 -0.21 1.9
 8 -8 2 0.62 1.8
 -8 -8 2 -0.61 1.59
 -8 -8 2 -0.3 1.84
 -8 8 2 0.83 0.71
 9 7 -2 5.04 0.94
 -7 9 -2 5.15 2.17
 9 7 -2 5.45 0.97
 7 -9 -2 7.75 2.12
 -7 9 -2 5.27 1.05
 7 -9 -2 4.96 0.88
 -9 -7 2 6.89 1.93
 -7 9 2 3.83 0.71
 -7 9 2 3.18 2
 -9 -7 2 5.35 1.96
 7 -9 2 5.09 2.02
 9 5 -2 0.92 0.53
 5 -9 -2 2.9 1.86
 -5 9 -2 0.67 0.58
 -5 9 -2 0.1 1.79
 9 5 -2 1.11 0.61
 5 -9 -2 0.62 0.49
 5 -9 2 1.71 1.63
 -5 9 2 0.74 0.66
 -9 -5 2 0.69 1.61
 -5 9 2 -0.15 1.7
 -3 9 -2 129.34 5.51
 3 -9 -2 128.07 5.47
 -3 9 -2 120.42 6.65
 3 -9 -2 118.34 6.68
 9 3 -2 122.57 6.52
 9 3 -2 128.09 5.5
 -3 9 2 121.12 6.62
 3 -9 2 119.16 6.64
 -9 -3 2 127.87 5.49
 -3 9 2 127.38 5.51
 -9 -3 2 121.4 6.65
 -1 9 -2 17.22 1.22
 1 -9 -2 15.66 2.64
 -9 -1 -2 17.94 1.78
 9 1 -2 17.45 2.72
 -1 9 -2 18.37 2.75
 -9 -1 -2 17.08 0.89
 1 -9 -2 16.83 1.08
 9 1 -2 19.14 1.22
 -1 9 2 17.16 1.16
 -9 -1 2 19.4 2.7
 1 -9 2 15.66 2.88
 -1 9 2 15.16 2.65
 9 1 2 19.11 1.86
 -9 -1 2 17.8 1.12
 9 1 2 16.44 1.26
 -9 1 -2 4.71 1.4
 1 9 -2 1.03 1.56
 1 9 -2 4.72 0.67
 -1 -9 -2 4.59 1.59
 9 -1 -2 3.8 0.58
 1 9 -2 3.09 0.38
 -1 -9 -2 3.93 0.78
 9 -1 -2 3.16 1.7
 -9 1 -2 4.23 0.63
 9 -1 2 3.7 0.61
 -1 -9 2 2.42 1.86
 -9 1 2 4.51 0.78
 9 -1 2 4.19 1.37
 1 9 2 4.97 1.61
 -9 1 2 5.11 1.73
 1 9 2 4.52 0.59
 3 9 -2 14.57 1.1
 -3 -9 -2 14.56 2.29
 3 9 -2 11.88 2.49
 3 9 -2 13.78 0.88
 9 -3 -2 14.82 2.71
 -9 3 -2 15.94 2.58
 -9 3 -2 14.13 1.01
 9 -3 -2 14.24 1.06
 9 -3 2 14.28 1.1
 3 9 2 12.62 0.9
 -3 -9 2 13.09 2.75
 3 9 2 14.18 2.16
 -9 3 2 14.24 1.08
 -9 3 2 11.03 2.58
 9 -3 2 13.42 2.45
 9 -5 -2 4.08 1.74
 -9 5 -2 2.85 0.62
 -9 5 -2 2.79 1.94
 5 9 -2 3.51 0.63
 9 -5 -2 3.5 0.61
 5 9 -2 2.99 0.5
 -5 -9 -2 2.44 1.26
 -5 -9 2 4.26 1.83
 -5 -9 2 1.51 1.65
 5 9 2 3.45 1.14
 -9 5 2 1.85 1.69
 -9 5 2 4.58 0.97
 5 9 2 3.18 0.54
 9 -5 2 2.96 1.68
 9 -5 2 2.47 0.58
 -7 -9 -2 -0.19 0.9
 -9 7 -2 0.42 0.63
 7 9 -2 0.06 0.54
 9 -7 -2 1.1 1.58
 9 -7 -2 0.25 0.53
 -7 -9 -2 0.76 0.89
 -9 7 -2 2.19 1.78
 7 9 -2 -0.06 0.58
 -9 7 2 0.99 0.65
 -9 7 2 -2.28 1.78
 -7 -9 2 2.04 1.62
 9 -7 2 -1.1 1.64
 -7 -9 2 -2.51 1.69
 -9 9 -2 3.7 0.78
 9 9 -2 4.21 0.75
 9 -9 -2 3.33 0.67
 9 9 -2 2.82 0.67
 9 -9 -2 0.22 2.08
 -9 9 -2 4.4 1.9
 -9 9 2 3.99 0.83
 -9 -9 2 3.23 1.94
 -9 -9 2 5.98 2.08
 9 -9 2 -0.46 1.89
 -9 9 2 2.37 2.16
 10 8 -2 0.97 0.66
 8 -10 -2 2.66 1.9
 8 -10 -2 0.74 0.57
 10 8 -2 0.7 0.66
 -8 10 -2 0.02 0.68
 -8 10 2 0.18 0.74
 10 8 2 0.03 0.81
 -10 -8 2 1.08 1.78
 8 -10 2 0.19 1.88
 -8 10 2 4.65 2.06
 6 -10 -2 0.57 0.52
 -6 10 -2 2.25 1.89
 6 -10 -2 1.34 1.87
 10 6 -2 1.29 0.61
 -6 10 -2 0.38 0.64
 6 -10 2 0.94 1.94
 -10 -6 2 -1.05 1.84
 -6 10 2 0.25 0.69
 10 6 2 1.32 0.78
 -6 10 2 0.46 1.8
 -10 -6 2 -0.16 1.82
 -4 10 -2 1.47 0.68
 10 4 -2 -0.22 1.61
 10 4 -2 1.71 0.6
 -4 10 -2 0.8 1.7
 4 -10 -2 1.7 1.82
 4 -10 -2 1.31 0.49
 -10 -4 2 1.84 0.56
 -4 10 2 1.08 0.63
 -10 -4 2 1.06 1.66
 -4 10 2 3.94 1.75
 4 -10 2 4.14 1.8
 10 4 2 0.93 0.67
 2 -10 -2 1.65 1.74
 -2 10 -2 2.19 1.65
 -10 -2 -2 3.78 0.93
 10 2 -2 4.27 0.65
 2 -10 -2 2.61 0.5
 10 2 -2 1.67 1.57
 -2 10 -2 2.6 0.71
 10 2 2 2.63 0.64
 -10 -2 2 2.54 0.53
 10 2 2 3.08 1
 -2 10 2 2.51 0.64
 -10 -2 2 3.66 1.85
 -2 10 2 3.74 1.83
 2 -10 2 2.03 1.66
 -10 0 -2 0.9 0.36
 0 10 -2 -0.08 1.63
 0 -10 -2 -0.45 1.84
 0 10 -2 -0.01 0.64
 10 0 -2 0.62 0.58
 0 -10 -2 0.16 0.48
 -10 0 -2 1.61 1.16
 10 0 -2 -0.21 1.5
 0 -10 2 -0.59 1.84
 0 10 2 0.07 2.39
 -10 0 2 1.06 1.53
 0 10 2 -0.49 0.54
 10 0 2 0.89 1.2
 10 0 2 0.1 0.62
 -10 0 2 0.15 0.53
 -2 -10 -2 50.8 3.7
 2 10 -2 48.09 2.29
 2 10 -2 54.68 2.48
 10 -2 -2 54.49 2.47
 2 10 -2 47.02 3.73
 10 -2 -2 45.17 3.78
 -10 2 -2 53.97 3.6
 -10 2 -2 52.58 2.38
 -2 -10 2 51.71 4.11
 10 -2 2 49.19 3.57
 2 10 2 49.78 3.58
 -10 2 2 46.05 3.96
 10 -2 2 53.5 2.5
 -10 2 2 54.9 2.46
 2 10 2 51.71 2.39
 10 -4 -2 1.97 1.63
 4 10 -2 4.05 0.65
 4 10 -2 2.95 0.48
 -10 4 -2 3.27 0.61
 10 -4 -2 3.01 0.62
 -4 -10 -2 1.65 1.43
 4 10 2 4.01 0.65
 -10 4 2 3.64 0.67
 -4 -10 2 3.48 1.93
 -10 4 2 1.73 1.73
 10 -4 2 2.89 0.61
 10 -4 2 2.39 1.73
 4 10 2 4.62 1.42
 6 10 -2 2.95 0.62
 10 -6 -2 3.53 0.66
 10 -6 -2 3.99 1.8
 6 10 -2 2.71 0.56
 -10 6 -2 3.48 0.69
 -10 6 -2 2.44 2.14
 -10 6 2 3.76 0.74
 10 -6 2 1.36 1.77
 -6 -10 2 4.67 1.85
 -10 6 2 1.51 1.8
 6 10 2 3.43 0.61
 -6 -10 2 4.06 1.81
 8 10 -2 10.75 1.13
 -10 8 -2 14.06 3.04
 10 -8 -2 13.31 1.19
 -10 8 -2 12.11 1.23
 10 -8 -2 7.62 2.06
 -8 -10 -2 13.45 1.75
 8 10 -2 12.72 1.17
 10 -8 2 6.99 2.07
 -10 8 2 12.91 1.32
 -8 -10 2 16.15 2.94
 10 -8 2 9.14 1.11
 -8 -10 2 20.13 3.14
 -10 8 2 7.36 2.37
 10 -10 -2 2.07 0.72
 10 10 -2 2.51 0.82
 10 10 -2 2.06 0.77
 -10 10 -2 2.1 0.8
 -10 -10 2 3.33 2.21
 -10 10 2 1.29 0.79
 10 10 2 2.22 0.83
 -10 -10 2 3.33 2.25
 11 9 -2 1.27 0.79
 9 -11 -2 0.86 0.67
 11 9 -2 0.63 0.73
 -11 -9 2 4.04 2.2
 -9 11 2 0.89 0.79
 -11 -9 2 4.48 2.22
 -7 11 -2 2.09 1.96
 7 -11 -2 -1.25 2.1
 11 7 -2 1.07 0.65
 -7 11 -2 0.69 0.73
 7 -11 -2 1.5 0.61
 -7 11 2 5.63 2.05
 -11 -7 2 1.59 1.98
 11 7 2 1.68 0.81
 7 -11 2 -3.62 1.96
 -7 11 2 0.91 0.74
 -11 -7 2 2.48 1.89
 -5 11 -2 5.17 2.16
 5 -11 -2 6.68 2.24
 5 -11 -2 9.19 0.96
 11 5 -2 8.89 1.09
 -5 11 -2 8.67 1.13
 -5 11 2 7.66 1.11
 11 5 2 9.17 1.33
 -11 -5 2 9.45 1
 5 -11 2 11.58 2.98
 -11 -5 2 6.64 2.24
 -5 11 2 9.37 2.17
 11 3 -2 11.69 1.12
 3 -11 -2 10.22 0.94
 -3 11 -2 8.58 2.08
 -3 11 -2 11.25 1.16
 11 3 -2 11.36 2.69
 3 -11 -2 6.36 2.15
 -11 -3 2 10.66 0.97
 -3 11 2 11.36 2.94
 3 -11 2 8.88 2.07
 -11 -3 2 7.8 2.15
 -3 11 2 9.6 1.08
 11 3 2 12.21 1.3
 1 -11 -2 28.5 1.55
 1 -11 -2 26.09 3.17
 -11 -1 -2 29.29 2.32
 11 1 -2 30.53 1.67
 -11 -1 -2 28.22 1.37
 -1 11 -2 29.89 1.67
 -1 11 -2 22.44 3.22
 11 1 -2 30.18 3.3
 11 1 2 28.98 2.56
 1 -11 2 32.22 3.41
 -11 -1 2 29.27 1.59
 11 1 2 29.87 1.72
 -1 11 2 27.56 3.17
 -11 -1 2 26.74 3.06
 -1 11 2 28.7 1.62
 -1 -11 -2 116.3 6.55
 -11 1 -2 121.63 5.35
 1 11 -2 109.15 6.58
 11 -1 -2 131.02 5.43
 -11 1 -2 122.07 6.31
 1 11 -2 128.28 5.44
 11 -1 -2 117.03 6.68
 11 -1 2 119.78 6.32
 -11 1 2 129.46 5.43
 -11 1 2 120.53 6.75
 1 11 2 119.94 6.62
 11 -1 2 126.67 5.43
 1 11 2 122.29 5.39
 -1 -11 2 115.67 6.74
 11 -3 -2 105.2 4.37
 3 11 -2 83.83 5.58
 -11 3 -2 84.58 6.3
 -11 3 -2 102.4 4.34
 3 11 -2 103.47 4.38
 3 11 -2 95.22 4.26
 -3 -11 -2 86.62 5.41
 3 11 2 99.29 4.31
 -3 -11 2 96.04 5.81
 -11 3 2 92.59 5.85
 -11 3 2 104.39 4.38
 3 11 2 96.34 5.44
 11 -3 2 98.69 4.37
 -5 -11 -2 -1.4 1.4
 5 11 -2 0 0.49
 -11 5 -2 0.79 0.63
 11 -5 -2 -0.23 0.63
 11 -5 -2 -0.19 1.82
 -11 5 -2 4.49 1.89
 5 11 -2 0.21 0.65
 11 -5 2 0.17 1.75
 -11 5 2 -2.03 1.81
 5 11 2 0.18 0.43
 -5 -11 2 0.28 1.58
 5 11 2 2.21 1.35
 -5 -11 2 2.53 1.98
 11 -5 2 -1.11 0.62
 -11 5 2 0.71 0.7
 -11 7 -2 4.49 2.54
 7 11 -2 4.92 0.69
 -7 -11 -2 2.33 1.53
 -11 7 -2 5.58 1.15
 11 -7 -2 6.68 1.13
 11 -7 -2 4.19 1.87
 7 11 -2 5.37 1.07
 -7 -11 2 6.95 2.09
 -11 7 2 2.11 2.01
 -7 -11 2 6.01 2.28
 -11 7 2 6.83 1.25
 -11 9 -2 1.64 0.81
 9 11 -2 2.03 0.81
 9 11 -2 0.89 0.71
 11 -9 -2 1.75 0.73
 -11 9 2 1.3 0.78
 11 -9 2 -2.68 2.21
 -9 -11 2 2.86 2.19
 9 11 2 1.91 0.88
 -9 -11 2 3.49 2.41
 11 -11 -2 0.47 0.82
 11 11 -2 -0.66 0.88
 11 11 -2 -0.73 0.81
 -11 11 -2 -0.58 0.88
 11 11 2 0.64 0.93
 -11 -11 2 -1.22 2.66
 -11 -11 2 0.4 2.71
 -11 11 2 -0.67 0.83
 12 10 -2 0.69 0.82
 -10 12 -2 0.89 0.85
 12 10 -2 1.38 1
 10 -12 -2 2.28 0.83
 -12 -10 2 -1.88 2.77
 -10 12 2 0.94 0.84
 12 10 2 2.09 0.93
 -12 -10 2 2.09 2.88
 12 8 -2 1.06 0.76
 -8 12 -2 0.41 0.77
 8 -12 -2 1.61 0.74
 -12 -8 2 4.73 2.34
 12 8 2 0.83 0.85
 -8 12 2 -0.01 0.78
 12 6 -2 7.9 1.13
 6 -12 -2 4.24 2.15
 6 -12 -2 9.13 1.08
 -6 12 -2 6.74 1.18
 -6 12 2 6.04 1.18
 -12 -6 2 8.52 1.13
 12 6 2 8.29 1.52
 -6 12 2 8.56 2.15
 -12 -6 2 5.94 2.24
 -12 -6 2 8.16 2.45
 12 4 -2 14.83 1.31
 -4 12 -2 14.97 1.28
 4 -12 -2 14.08 1.13
 -4 12 -2 17.52 3.16
 12 4 2 16.95 1.54
 -12 -4 2 12.41 2.5
 4 -12 2 14.06 3.19
 -4 12 2 14.18 1.3
 -12 -4 2 15.67 1.18
 -4 12 2 12.6 3.2
 12 2 -2 5.49 1.07
 -2 12 -2 3.98 0.77
 12 2 -2 1 1.8
 -2 12 -2 5.07 2.01
 2 -12 -2 4.3 1.92
 2 -12 -2 3.86 0.61
 12 2 2 4.08 0.77
 12 2 2 4.83 1.32
 -2 12 2 6.99 2.04
 2 -12 2 1.78 2.14
 -2 12 2 4.72 0.73
 -12 -2 2 1.7 1.77
 -12 -2 2 4.42 0.97
 0 12 -2 10.07 1.18
 12 0 -2 11.81 2.65
 0 12 -2 5.61 1.85
 12 0 -2 9.15 1.15
 -12 0 -2 10.47 0.82
 -12 0 -2 13.09 2.18
 0 -12 -2 6.68 1.99
 0 12 2 8.83 1
 -12 0 2 7.4 2.2
 0 -12 2 14.31 2.86
 0 12 2 9.09 2.15
 12 0 2 10.24 1.25
 12 0 2 6.73 1.79
 -12 0 2 9.57 1.03
 12 -2 -2 0.57 1.64
 -12 2 -2 1.49 0.54
 -12 2 -2 2.86 1.63
 2 12 -2 -0.05 0.61
 12 -2 -2 0.49 0.64
 2 12 -2 0.87 1.7
 -12 2 2 -0.02 1.8
 -2 -12 2 1.38 1.99
 2 12 2 0.7 0.57
 12 -2 2 0.95 0.69
 2 12 2 2.3 1.69
 12 -2 2 1.15 1.59
 -12 2 2 0.18 0.6
 12 -4 -2 17.93 3.01
 4 12 -2 19.73 1.36
 4 12 -2 17.45 1.42
 -4 -12 -2 12.95 2.32
 12 -4 -2 20.03 1.43
 -12 4 -2 20.84 1.31
 -4 -12 2 16.06 3.46
 4 12 2 17.07 2.73
 12 -4 2 17.93 1.47
 -12 4 2 12.57 3.22
 4 12 2 20.49 1.22
 12 -4 2 14.53 3.03
 -12 4 2 19.29 1.42
 12 -6 -2 13.56 2.66
 12 -6 -2 21.29 1.51
 6 12 -2 16.65 1.31
 -12 6 -2 22.08 1.49
 -12 6 -2 18.29 3.83
 6 12 -2 21.01 1.48
 -12 6 2 21.01 1.5
 6 12 2 20.37 1.23
 8 12 -2 3.63 0.76
 -12 8 -2 6.52 1.29
 -12 8 -2 5.16 2.41
 12 -8 -2 6.13 1.22
 8 12 -2 5.78 1.19
 -8 -12 2 9.42 2.75
 12 -8 2 1.39 2.35
 -8 -12 2 2.2 2.41
 12 -8 2 3 0.84
 -12 8 2 6.02 1.33
 -12 10 -2 1.32 0.89
 10 12 -2 1.89 0.92
 10 12 -2 0.85 0.79
 12 -10 -2 1.34 0.85
 -10 -12 2 4.86 2.62
 10 12 2 2.14 0.92
 -12 10 2 0.47 0.89
 -12 12 -2 1.7 1.03
 12 -12 -2 2.37 1.02
 12 12 -2 1.28 0.88
 12 12 2 1.47 1.11
 -12 12 2 0.38 0.9
 -11 13 -2 1.17 0.95
 13 11 -2 0.26 0.85
 -11 13 2 0.38 0.86
 13 11 2 2.35 1.06
 9 -13 -2 1.63 1.11
 13 9 -2 0.14 0.79
 -9 13 -2 -0.33 0.85
 -13 -9 2 5.91 2.97
 -13 -9 2 3.8 2.99
 -13 -9 2 2.16 0.88
 13 9 2 0.86 0.98
 13 7 -2 0.49 0.77
 -7 13 -2 0.14 0.82
 7 -13 -2 0.36 0.72
 13 7 2 0.62 0.88
 -13 -7 2 0.7 0.79
 -13 -7 2 4.88 2.37
 -7 13 2 -0.45 0.78
 -13 -7 2 2.13 2.37
 5 -13 -2 0.34 0.61
 13 5 -2 -0.24 0.73
 -5 13 2 -0.5 0.76
 -13 -5 2 -0.04 0.67
 -5 13 2 4.07 3.14
 -13 -5 2 1.59 2.16
 -3 13 -2 9.9 1.29
 13 3 -2 17.84 3.17
 13 3 -2 10.03 1.22
 3 -13 -2 10.55 1.1
 -13 -3 2 13.32 3.16
 13 3 2 12.89 1.55
 -13 -3 2 10.62 1.19
 3 -13 2 7.53 3.25
 -3 13 2 10.47 1.27
 -3 13 2 9.31 2.42
 -1 13 -2 7.3 1.23
 13 1 -2 8.54 1.18
 1 -13 -2 7.05 2.17
 1 -13 -2 6.69 0.72
 13 1 -2 11.24 2.95
 -1 13 -2 4.77 2.41
 13 1 2 4.36 1.83
 1 -13 2 5.15 1.98
 13 1 2 8.61 1.35
 -1 13 2 7.1 2.18
 -13 -1 2 5.49 2.09
 -1 13 2 7.93 1.12
 -13 -1 2 7.32 1.08
 1 13 -2 25.49 1.6
 -13 1 -2 28.34 1.4
 13 -1 -2 20.75 3.38
 1 13 -2 18.17 3.35
 13 -1 -2 26.12 1.61
 -13 1 -2 28.12 3.08
 1 13 2 17.95 3.26
 -1 -13 2 23.9 3.36
 -13 1 2 19.36 3.54
 -13 1 2 25.59 1.57
 13 -1 2 24.82 3.12
 13 -1 2 24.64 1.69
 1 13 2 26.48 1.6
 13 -3 -2 24.02 3.25
 -13 3 -2 26.76 1.51
 13 -3 -2 26.32 1.65
 -13 3 -2 29.38 3.51
 3 13 -2 23.7 1.62
 -3 -13 2 19.53 3.77
 3 13 2 28.38 3.24
 -13 3 2 24.87 1.62
 13 -3 2 23.09 1.75
 3 13 2 25.26 1.49
 -13 3 2 18.44 3.69
 13 -3 2 20.73 3.27
 5 13 -2 29.43 1.78
 -13 5 -2 31.75 1.79
 13 -5 -2 30.41 1.84
 13 -5 2 27.19 3.59
 13 -5 2 22.45 1.86
 5 13 2 28.63 1.63
 -5 -13 2 28.05 3.81
 -13 5 2 29.06 1.8
 -5 -13 2 38.39 3.95
 5 13 2 25.66 3.48
 13 -7 -2 -0.07 0.74
 -13 7 -2 0.86 0.9
 7 13 -2 -0.04 0.78
 -13 7 -2 -2.59 2.79
 7 13 -2 -1.5 0.68
 -13 7 2 0.49 0.8
 -7 -13 2 4.97 2.21
 -7 -13 2 -4.28 2.57
 13 -7 2 -2.16 2.2
 13 -9 -2 0.62 0.88
 9 13 -2 -1.34 0.79
 -13 9 -2 -0.75 0.96
 9 13 -2 -0.78 0.9
 -13 9 2 -0.23 0.92
 9 13 2 0.23 0.95
 13 -11 -2 8.73 1.74
 -13 11 -2 10.51 1.7
 11 13 -2 7.97 1.08
 11 13 -2 8.94 1.57
 -13 11 2 7.74 1.48
 11 13 2 11.79 1.78
 -13 13 -2 -0.2 1.19
 13 13 -2 -1.52 0.96
 -13 13 2 -0.87 0.93
 13 13 2 -0.64 1.1
 -12 14 -2 0.62 1.12
 14 12 -2 -1.09 0.97
 14 12 2 -0.28 1.08
 -12 14 2 -0.47 0.93
 14 10 -2 9.06 1.48
 -10 14 -2 7.27 1.47
 14 10 2 10.72 1.77
 -10 14 2 7.28 1.4
 14 8 -2 3.05 0.84
 -8 14 -2 1.87 0.89
 -14 -8 2 7.1 1.52
 -14 -8 2 6.83 3.21
 14 8 2 4.03 1.02
 -14 -8 2 10.42 3.05
 -8 14 2 1.61 0.87
 14 6 -2 0.41 0.73
 -6 14 -2 0.2 0.8
 -14 -6 2 1.04 2.41
 -6 14 2 -0.08 0.81
 -14 -6 2 3.17 2.69
 14 6 2 1.48 0.95
 -14 -6 2 0.87 0.85
 14 4 -2 9.05 2.77
 14 4 -2 16.3 1.39
 4 -14 -2 14.24 1.31
 -4 14 -2 15.29 1.45
 14 4 2 18.86 1.74
 -14 -4 2 16.13 3.63
 -14 -4 2 15.88 1.42
 -4 14 2 12.25 1.47
 -2 14 -2 0.25 0.9
 2 -14 -2 -0.2 0.63
 14 2 -2 -0.1 2.23
 2 -14 -2 -3 1.97
 14 2 -2 1.08 0.68
 -2 14 2 3.36 2.25
 -14 -2 2 0.43 0.72
 -14 -2 2 -0.65 2.15
 -2 14 2 0.9 0.76
 0 14 -2 0.31 0.74
 -14 0 -2 4.88 1.75
 0 -14 -2 0.9 2.04
 14 0 -2 -0.56 2.05
 0 14 2 0.74 0.74
 -14 0 2 -1.4 2.05
 14 0 2 1.58 0.89
 14 0 2 -2.45 2
 -14 0 2 0.94 0.71
 -2 -14 -2 -1.22 2.04
 2 14 -2 1.09 0.79
 14 -2 -2 -3.1 2.09
 14 -2 2 0.26 0.85
 2 14 2 -0.26 2.2
 -14 2 2 0.34 0.77
 14 -2 2 1.41 1.92
 2 14 2 1.59 0.71
 4 14 -2 1.92 0.81
 -14 4 -2 6.09 1.24
 4 14 2 3.64 2.02
 14 -4 2 0.6 0.85
 14 -4 2 0.63 2.13
 4 14 2 2.95 0.73
 -14 4 2 2.36 1.33
 -14 6 -2 3.61 2.88
 -14 6 -2 2.73 1
 6 14 -2 1.28 0.91
 -14 6 2 0.49 0.85
 14 -6 2 -0.77 2.43
 14 -6 2 -2 0.88
 -14 8 -2 7.81 1.58
 8 14 -2 7.79 1.3
 14 -8 -2 3.86 0.96
 -14 8 2 5.24 1.04
 8 14 2 7.55 1.51
 14 -10 -2 3.2 1.04
 10 14 -2 1.03 1.25
 -14 10 -2 3.77 1.18
 10 14 -2 4.11 1.13
 -14 10 2 2.67 1.01
 10 14 2 3.4 1.03
 12 14 -2 -0.27 1
 -14 12 -2 4.3 1.3
 12 14 2 1.59 1.03
 -14 12 2 2.2 1.01
 -14 14 -2 -0.56 1.39
 -14 14 2 0.78 1.07
 14 14 2 -1.59 1.12
 15 13 -2 -1.38 1.05
 -13 15 -2 1.4 1.27
 -13 15 2 -0.06 1.01
 15 13 2 -2.06 1.19
 15 11 -2 0.11 0.95
 -11 15 -2 1.98 1.08
 15 11 2 1.91 1.18
 -11 15 2 1.16 0.99
 15 9 -2 -0.34 0.84
 -9 15 -2 -0.32 0.92
 15 9 2 0.24 1.07
 -9 15 2 -0.81 0.86
 -7 15 -2 0.05 0.83
 15 7 -2 -0.13 0.83
 -7 15 2 -1.19 0.87
 15 7 2 0.51 1.09
 -15 -7 2 1.17 1.04
 15 5 -2 0.74 0.8
 -5 15 -2 0.25 0.87
 -15 -5 2 0.76 0.87
 -5 15 2 0.42 0.88
 15 5 2 2.49 1.08
 -15 -5 2 3.19 2.55
 15 3 -2 1 0.81
 15 3 -2 1.79 2.38
 -3 15 -2 -0.17 0.84
 -3 15 2 0.03 0.87
 -15 -3 2 0.75 2.5
 -15 -3 2 0.03 0.82
 15 3 2 1.33 0.94
 15 1 -2 17.47 1.51
 15 1 -2 24.88 3.77
 1 -15 -2 12.1 2.81
 -1 15 -2 14.24 1.58
 15 1 2 19.06 1.73
 -1 15 2 16.61 1.5
 -15 -1 2 15.09 1.51
 15 -1 -2 0.3 0.74
 1 15 -2 0.32 0.81
 -1 -15 -2 3.26 2.41
 -15 1 2 -0.39 0.8
 15 -1 2 1.1 0.98
 1 15 2 1.08 0.79
 1 15 2 2.86 2.36
 3 15 -2 17.89 1.57
 -15 3 -2 23.34 1.61
 15 -3 -2 18.48 1.57
 3 15 2 19.73 1.54
 15 -3 2 17.61 1.77
 -15 3 2 18.72 1.71
 15 -5 -2 28.11 1.9
 -15 5 -2 29.46 1.95
 -15 5 -2 35.45 5.08
 5 15 -2 24.56 1.83
 15 -5 2 20.92 1.96
 -15 5 2 26.59 1.91
 7 15 -2 13.36 1.57
 15 -7 -2 12.46 1.65
 -15 7 -2 13.76 1.68
 15 -7 2 9.44 1.28
 7 15 2 16.72 1.7
 -15 7 2 12.6 1.66
 -15 9 -2 19.74 2
 15 -9 -2 16.53 1.74
 9 15 -2 15.4 1.78
 9 15 2 16.01 1.82
 -15 9 2 14.65 1.76
 11 15 -2 -0.31 1.13
 15 -11 -2 -1.15 1.11
 -15 11 -2 1.16 1.41
 -15 11 2 -0.01 1.02
 11 15 2 -0.3 1.04
 -15 13 -2 2.86 1.47
 13 15 -2 -1.93 1.08
 -15 13 2 0.32 1.09
 13 15 2 -0.72 1.12
 15 15 -2 1.28 1.17
 15 15 2 -1.57 1.32
 -15 15 2 4.37 1.16
 16 14 -2 -1.7 1.13
 -14 16 -2 1.79 1.43
 -14 16 2 0.46 1.12
 16 12 -2 -1.51 1.05
 -12 16 -2 0.67 1.21
 16 12 2 -0.38 1.14
 -12 16 2 -0.9 1.05
 -10 16 -2 5.58 1.13
 16 10 -2 4.83 1.06
 16 10 2 5.36 1.2
 -10 16 2 3.73 1.04
 -8 16 -2 -0.62 0.94
 16 8 -2 -0.06 0.89
 16 8 2 1.2 1.14
 -8 16 2 -1.07 0.97
 -16 -8 2 -0.42 1.2
 16 6 -2 1 0.75
 -6 16 -2 0.4 0.95
 16 6 2 4.44 1.16
 -6 16 2 1.06 0.94
 16 4 -2 14.05 1.48
 -4 16 -2 10.76 1.5
 -16 -4 2 11.13 1.83
 -4 16 2 10.78 1.56
 -2 16 -2 0.4 0.95
 16 2 -2 0.83 0.85
 16 2 2 2.1 1.1
 -2 16 2 -0.43 0.95
 16 0 -2 8.91 1.4
 0 16 -2 8.92 1.4
 16 0 2 12.07 1.76
 0 16 2 9.98 1.44
 -16 0 2 6.75 1.49
 2 16 -2 0.59 0.92
 16 -2 -2 1.26 0.89
 -2 -16 -2 -2.97 2.69
 -16 2 2 -0.1 0.96
 2 16 2 6.85 3.17
 2 16 2 1.6 0.9
 16 -2 2 0.62 0.97
 4 16 -2 2.15 0.97
 16 -4 -2 2.81 0.95
 16 -4 2 0.6 1.07
 -16 4 2 2.93 1
 -16 6 -2 12.84 1.81
 6 16 -2 9.85 1.66
 16 -6 -2 8.38 1.64
 16 -6 2 6.96 1.22
 -16 6 2 8.7 1.63
 16 -8 -2 24.39 1.99
 8 16 -2 25.45 1.98
 -16 8 -2 27.67 2.14
 8 16 2 26.19 2
 -16 8 2 25.77 2.03
 10 16 -2 15.26 2.1
 16 -10 -2 15.44 1.92
 -16 10 -2 21.95 2.17
 10 16 2 16.82 1.89
 -16 10 2 15.28 1.89
 -16 12 -2 8.13 1.67
 12 16 2 1.66 1.2
 -16 12 2 4.3 1.22
 -16 14 -2 4.47 1.67
 -16 14 2 1.87 1.17
 -16 16 -2 3.44 1.71
 16 16 -2 -4.08 1.8
 -16 16 2 0.72 1.17
 -15 17 -2 3.58 1.58
 17 15 -2 -2.55 1.37
 -15 17 2 2.03 1.13
 -13 17 -2 3.73 1.42
 17 13 -2 0.63 1.13
 -13 17 2 2.97 1.16
 17 13 2 -1.56 1.23
 -11 17 -2 0.07 1.11
 17 11 -2 -0.03 1
 -11 17 2 0.59 1.08
 17 11 2 -0.69 1.23
 -9 17 -2 -0.73 1.06
 17 9 -2 -0.59 0.98
 17 9 2 0.74 1.15
 -9 17 2 0.29 1.04
 -7 17 -2 3.35 1.09
 17 7 -2 2.73 0.89
 -17 -7 2 3.99 1.47
 -7 17 2 2.86 1.11
 17 7 2 4.41 1.19
 17 5 -2 0.78 0.86
 -5 17 -2 0.69 1
 17 5 2 2.71 1.22
 -5 17 2 -0.15 1.05
 -17 -5 2 -1.29 1.07
 17 3 -2 9.93 1.45
 -3 17 -2 9.35 1.59
 -3 17 2 9.46 1.73
 -17 -3 2 8.06 1.22
 17 3 2 13.13 1.84
 -1 17 -2 0.34 0.93
 17 1 -2 0.77 0.77
 -1 17 2 2.37 1.02
 17 1 2 1.49 1.1
 -17 -1 2 -1.23 0.97
 1 17 -2 0.83 0.98
 17 -1 -2 1.18 0.87
 -17 1 2 -0.93 1.03
 1 17 2 1.19 1.01
 17 -1 2 -0.1 1.05
 3 17 -2 11.26 1.61
 17 -3 -2 12 1.5
 -17 3 2 7.6 1.67
 17 -3 2 8.39 1.7
 -17 5 -2 12.91 2.01
 7 17 -2 -0.42 1.13
 17 -7 -2 -0.46 1.1
 -17 7 2 -0.83 1.11
 7 17 2 0.76 0.99
 9 17 -2 3.28 1.32
 17 -9 -2 0.98 1.17
 -17 9 -2 5.78 1.59
 9 17 2 1.36 1.1
 -17 9 2 2.37 1.23
 -17 11 -2 4.66 1.72
 -17 11 2 0.72 1.21
 -17 13 -2 4.88 1.78
 -17 13 2 1.39 1.25
 -17 15 -2 10.41 2.02
 -14 18 -2 1.39 1.45
 18 14 -2 -1.65 1.18
 -14 18 2 1.2 1.24
 -12 18 -2 5.39 1.69
 18 12 -2 1.27 1.07
 18 12 2 -0.56 1.3
 -12 18 2 5.87 1.95
 18 10 -2 2.71 1
 -10 18 -2 2.45 1.26
 18 10 2 1.94 1.22
 -10 18 2 2.81 1.18
 -8 18 -2 4.11 1.17
 18 8 -2 2.85 0.94
 -8 18 2 4.41 1.22
 18 8 2 3.69 1.33
 -6 18 -2 2.77 1.11
 18 6 -2 3.15 0.97
 18 6 2 3.9 1.2
 -6 18 2 3.9 1.18
 -4 18 -2 9.88 1.71
 18 4 -2 10.85 1.52
 18 4 2 13.33 1.96
 -4 18 2 11.02 1.77
 18 2 -2 0.54 0.87
 -2 18 -2 0.01 1.03
 -2 18 2 0.92 1.13
 18 2 2 0.64 1.06
 0 18 -2 0.21 1.12
 18 0 -2 0.64 0.95
 18 0 2 0.58 1.07
 0 18 2 2.1 1.15
 2 18 -2 -1.28 1.11
 18 -2 -2 -0.34 0.91
 18 -2 2 -2.16 1.07
 18 -4 -2 0 1.11
 4 18 -2 0.42 1.2
 -18 4 2 -1.41 1.06
 18 -4 2 -1.6 1.15
 6 18 -2 -1.45 1.24
 18 -6 -2 -0.3 1.14
 -18 6 2 -0.52 1.14
 18 -8 -2 0.61 1.26
 8 18 -2 0.95 1.31
 8 18 2 -1.1 1.28
 -18 8 2 -0.08 1.26
 18 -10 -2 1.18 1.32
 -18 10 2 3.46 1.35
 -18 12 -2 4.54 1.86
 -18 12 2 2.17 1.35
 -18 14 -2 10.57 2.06
 -18 14 2 8.34 1.63
 19 13 -2 -1.74 1.1
 -13 19 -2 0.61 1.36
 -13 19 2 2.73 1.18
 -11 19 -2 8.59 1.64
 -11 19 2 8.86 1.83
 19 9 -2 -0.47 0.95
 -9 19 -2 0.42 1.18
 -9 19 2 1.81 1.25
 19 9 2 -1.47 1.09
 -7 19 -2 4.58 1.19
 19 7 -2 4.04 1.03
 19 7 2 3.76 1.18
 -7 19 2 9.17 1.76
 -5 19 -2 0.47 1.18
 19 5 -2 -0.19 0.91
 19 5 2 0.82 1.12
 -5 19 2 2.44 1.34
 19 3 -2 0.53 0.83
 -3 19 -2 1.07 1.22
 -3 19 2 1.56 1.23
 19 3 2 0.95 1.25
 -1 19 -2 19.09 1.94
 19 1 -2 16.83 1.73
 19 1 2 16.95 2.05
 -1 19 2 18.94 2
 19 -1 -2 0.2 1.02
 1 19 -2 -0.3 1.24
 19 -3 -2 0.35 1.06
 3 19 -2 0.64 1.31
 19 -3 2 -2.15 1.22
 -19 3 2 -1.21 1.14
 5 19 -2 -0.05 1.29
 19 -5 -2 -2.47 1.14
 -19 5 2 -1.07 1.26
 7 19 -2 0.84 1.33
 19 -7 -2 -0.66 1.23
 -19 7 2 1.15 1.37
 -19 9 2 1.93 1.38
 -19 11 -2 12.06 2.24
 -19 11 2 3.05 2.05
 -19 13 -2 7.1 2.02
 -19 13 2 4.76 1.47
 20 10 -2 -0.65 1.01
 -10 20 -2 2.44 1.24
 20 10 2 -2.59 1.11
 -10 20 2 3 1.35
 -8 20 -2 2.33 1.33
 20 8 -2 1.47 1.09
 -8 20 2 4.89 1.41
 20 8 2 2.58 1.86
 -6 20 -2 1.22 1.26
 20 6 -2 1.03 0.9
 20 6 2 -0.72 1.07
 -6 20 2 1.71 1.4
 20 4 -2 2.34 1
 -4 20 -2 2.37 1.33
 -4 20 2 4.69 1.43
 20 4 2 1.37 1.2
 20 2 -2 0.18 0.95
 -2 20 -2 0.72 1.29
 -2 20 2 2.99 1.43
 20 2 2 -1.01 1.14
 20 0 -2 0.4 0.94
 0 20 -2 1.02 1.34
 0 20 2 2.86 1.39
 20 -2 -2 -0.26 1.05
 2 20 -2 -0.91 1.34
 20 -4 -2 1.81 1.21
 4 20 -2 3.69 1.43
 20 -4 2 -2.24 1.29
 -20 4 2 3.17 1.36
 6 20 -2 3.23 1.4
 20 -6 -2 3.02 1.3
 -20 6 2 2.95 1.45
 20 -8 -2 0.45 1.33
 -20 8 2 3.14 1.52
 -20 10 2 5.86 1.56
 21 9 -2 1.7 1
 -9 21 -2 4.33 1.2
 21 7 -2 -0.23 1.01
 -7 21 -2 0.56 1.32
 -7 21 2 4.21 1.82
 21 5 -2 -1.95 1.58
 -5 21 -2 0.42 1.46
 21 5 2 -3.94 1.91
 -5 21 2 3.03 1.53
 -3 21 -2 1.41 1.34
 21 3 -2 0.2 1.03
 -3 21 2 3.08 1.57
 21 3 2 -2.67 1.21
 -1 21 -2 0.23 1.4
 21 1 -2 -0.06 0.96
 -1 21 2 2.17 1.53
 21 -1 -2 -0.7 1.06
 1 21 -2 0.87 1.46
 3 21 -2 3.04 1.53
 21 -3 -2 -0.01 1.18
 -21 3 2 2.96 1.36
 5 21 -2 0.32 1.51
 21 -5 -2 -1.32 1.27
 -21 5 2 3.19 1.47
 21 -7 -2 -0.48 1.36
 7 21 -2 1.71 1.95
 -21 7 2 7.86 2.16
 -21 9 2 15.12 2.12
 22 6 -2 -0.71 0.92
 -6 22 -2 1.99 1.33
 -6 22 2 4.46 1.68
 22 6 2 -2.34 0.99
 -4 22 -2 1.93 1.43
 22 4 -2 -0.03 1.01
 -4 22 2 5.84 2.26
 -2 22 -2 1.05 1.67
 22 2 -2 -0.49 0.97
 -2 22 2 3.2 1.67
 0 22 -2 -0.34 2
 22 0 -2 -0.32 1.14
 22 0 2 -2.49 1.66
 2 22 -2 2.37 1.69
 22 -2 -2 -1.3 1.21
 -22 2 2 2.36 1.47
 22 -4 -2 -0.31 1.3
 4 22 -2 3.29 2.24
 -22 4 2 5.25 1.59
 22 -6 -2 2.06 1.37
 6 22 -2 1.09 2.03
 -3 23 -2 0.63 1.48
 23 3 -2 0.1 0.97
 -1 23 -2 1.19 1.54
 23 1 -2 0.38 1
 23 1 2 -2.13 1.19
 1 23 -2 3.04 1.61
 23 -1 -2 0.19 1.2
 23 -1 2 -2.36 1.31
 3 23 -2 4.97 1.66
 23 -3 -2 1.38 1.26
 23 -3 2 1.13 1.44
 0 -1 -3 56.45 3.33
 1 0 -3 54.59 3.39
 0 -1 -3 56.65 2.53
 -1 0 -3 51.46 2.56
 -1 0 -3 55.07 2.5
 1 0 -3 49.93 2.56
 1 0 -3 55.95 2.54
 0 1 -3 55.99 2.52
 0 -1 -3 57.56 2.53
 0 1 -3 55.93 2.52
 -1 0 3 58.33 3.47
 1 0 3 56.92 3.25
 0 1 3 55.58 3.24
 0 -1 3 55.5 3.39
 0 -1 3 54.9 3.36
 1 -2 -3 0.97 0.46
 -1 2 -3 1.25 0.38
 -1 2 -3 1.45 0.42
 -2 -1 -3 0.91 0.47
 2 1 -3 1.5 0.51
 2 1 -3 1.36 0.45
 -2 -1 -3 1.08 0.39
 2 1 -3 2.96 1.31
 1 -2 -3 2.38 1.33
 -2 -1 3 0.72 1.34
 -1 2 3 2.15 1.24
 -1 2 3 1.12 0.43
 1 -2 3 0.57 1.22
 1 -2 3 -0.41 1.14
 2 1 3 0.56 1.05
 2 1 3 2.4 1.07
 -2 1 -3 4.19 0.63
 -1 -2 -3 4.21 1.19
 1 2 -3 4.27 0.72
 2 -1 -3 3.36 1.38
 -1 -2 -3 4.56 0.72
 -2 1 -3 4.17 0.57
 2 -1 -3 4.03 0.73
 1 2 -3 4.3 0.64
 2 -1 3 7.25 1.66
 -1 -2 3 5.28 1.43
 -1 -2 3 5.24 1.39
 1 2 3 2.63 1.1
 -2 1 3 2.98 1.31
 2 -1 3 7.36 1.73
 -3 -2 -3 22.14 1.24
 -2 3 -3 21.48 1.17
 2 -3 -3 21.61 1.22
 3 2 -3 21.49 1.2
 -2 3 -3 21.15 1.12
 2 -3 -3 21.99 2.48
 3 2 -3 20.2 2.38
 -2 3 -3 22.85 2.45
 3 2 -3 21.64 1.24
 -2 3 3 20.84 1.18
 3 2 3 24.77 1.85
 2 -3 3 17.98 2.26
 -2 3 3 23.04 2.45
 3 2 3 23.57 1.79
 -3 -2 3 20.63 2.52
 0 -3 -3 17.75 1.11
 0 -3 -3 18.14 2.23
 3 0 -3 18.17 1.17
 -3 0 -3 17.61 0.96
 3 0 -3 18.36 1.09
 0 3 -3 17.71 1.08
 3 0 -3 20.84 2.37
 -3 0 -3 18.02 1.09
 0 3 -3 18.16 1.02
 3 0 3 19.46 1.92
 0 -3 3 17.87 2.4
 -3 0 3 20.5 2.4
 0 -3 3 17.55 2.38
 0 3 3 20.36 1.01
 3 0 3 18.12 1.9
 -3 2 -3 26.64 1.34
 2 3 -3 25.8 1.35
 2 3 -3 26.07 1.42
 -3 2 -3 26.95 1.33
 -2 -3 -3 28.1 2.07
 3 -2 -3 27.89 2.67
 -2 -3 -3 27.54 1.41
 3 -2 -3 28.26 1.43
 -3 2 -3 28 2.45
 -3 2 3 27.97 2.73
 -3 2 3 27.27 1.39
 2 3 3 21.89 2.05
 3 -2 3 24.64 2.29
 -2 -3 3 27.14 2.65
 -2 -3 3 29.46 2.67
 4 3 -3 56.89 2.56
 -3 4 -3 56.55 3.64
 3 -4 -3 54.14 3.63
 -3 4 -3 55.98 2.58
 -3 4 -3 55.51 2.5
 3 -4 -3 55.06 2.58
 4 3 -3 56.52 2.61
 -4 -3 -3 58.94 2.59
 -4 -3 3 57.59 3.83
 4 3 3 52.33 2.45
 4 3 3 57.75 2.84
 3 -4 3 54.34 3.65
 -3 4 3 55.49 3.69
 4 3 3 56.67 2.83
 -3 4 3 55.13 2.56
 1 -4 -3 2.3 0.46
 -4 -1 -3 2.92 0.47
 4 1 -3 3.47 0.58
 -4 -1 -3 3.41 0.51
 -1 4 -3 5.01 1.64
 1 -4 -3 4.41 1.4
 4 1 -3 3.75 1.48
 -1 4 -3 3.36 0.71
 -1 4 -3 3.09 0.53
 4 1 -3 3.4 0.51
 4 1 3 3.12 0.99
 -4 -1 3 3.31 1.6
 -1 4 3 4.66 1.39
 1 -4 3 3.61 1.47
 4 1 3 4.3 1.01
 -4 1 -3 52.84 2.42
 -1 -4 -3 56.91 3.32
 4 -1 -3 54.57 2.52
 1 4 -3 53.88 2.44
 -1 -4 -3 53.28 2.49
 -4 1 -3 51.33 2.45
 1 4 -3 52.53 2.5
 4 -1 -3 50.91 3.6
 -1 -4 3 53.9 3.59
 -1 -4 3 55.51 3.6
 1 4 3 59.82 3.23
 -4 1 3 51.88 2.48
 1 4 3 55.59 2.42
 -4 1 3 51.12 3.63
 4 -1 3 57.36 3.19
 4 -3 -3 30.79 1.59
 4 -3 -3 28.78 2.77
 -4 3 -3 31.35 1.57
 -3 -4 -3 31.71 2.1
 3 4 -3 31.34 1.62
 3 4 -3 31.39 1.54
 -3 -4 -3 33.43 1.63
 -4 3 -3 31.39 2.68
 -3 -4 3 31.4 2.82
 3 4 3 32.1 1.44
 -3 -4 3 32.86 2.91
 -4 3 3 30.52 2.86
 4 -3 3 24.33 2.57
 3 4 3 37.22 2.14
 -4 3 3 30.61 1.57
 -4 5 -3 26.77 1.41
 5 4 -3 25.29 1.35
 4 -5 -3 25.65 1.39
 4 -5 -3 23.31 3.12
 -4 5 -3 25.44 2.68
 5 4 -3 25.67 1.43
 -4 5 3 23.19 3.54
 4 -5 3 23.19 2.77
 -4 5 3 25.89 1.4
 -5 -4 3 27.02 2.83
 2 -5 -3 0.08 0.51
 5 2 -3 0.31 0.54
 -2 5 -3 0.09 0.29
 5 2 -3 0.11 0.45
 2 -5 -3 -0.14 1.3
 -2 5 -3 0.22 0.49
 -2 5 -3 -0.19 1.4
 5 2 -3 0.49 1.41
 -5 -2 3 0.13 1.53
 -2 5 3 0.62 1.36
 5 2 3 0.2 0.72
 2 -5 3 -1.41 1.38
 -2 5 3 0.51 0.44
 5 2 3 0.26 0.7
 0 -5 -3 2.98 1.33
 5 0 -3 3.22 0.52
 -5 0 -3 3.18 0.46
 0 5 -3 3.39 0.53
 5 0 -3 2.99 1.47
 0 5 -3 3.62 0.55
 0 -5 -3 3.71 0.56
 0 5 3 7.94 2.08
 0 -5 3 2.67 1.4
 5 0 3 5.65 1.48
 0 5 3 4.95 0.62
 -5 0 3 4.02 1.62
 -5 0 3 2.65 0.55
 2 5 -3 38.11 1.78
 -5 2 -3 39.35 2.8
 -5 2 -3 38.44 1.8
 -2 -5 -3 41.45 2.64
 -2 -5 -3 39.73 1.88
 5 -2 -3 38.06 3.22
 5 -2 -3 38.06 1.87
 2 5 -3 37.17 1.87
 2 5 3 40.37 2.56
 5 -2 3 33.35 2.73
 2 5 3 38.08 1.76
 -2 -5 3 33.09 3.75
 -2 -5 3 35.99 3.32
 -5 2 3 36.88 1.85
 -5 2 3 38.47 3.19
 5 -4 -3 2.01 0.53
 5 -4 -3 1.17 1.37
 4 5 -3 2.83 0.61
 4 5 -3 2.13 0.44
 -4 -5 -3 2.11 0.77
 -5 4 -3 2.27 0.51
 -4 -5 -3 2.79 0.55
 -5 4 -3 2.34 1.41
 -4 -5 3 2.3 1.47
 -4 -5 3 0.6 1.4
 -5 4 3 2.58 0.54
 -5 4 3 3.58 1.55
 5 -4 3 1.02 1.4
 4 5 3 3.23 0.8
 5 -6 -3 7.46 1.78
 5 -6 -3 6.05 0.83
 6 5 -3 6.21 0.94
 6 5 -3 6.14 0.82
 -5 6 -3 5.37 0.85
 -5 6 -3 6.13 1.67
 -5 6 3 8.17 2.02
 -6 -5 3 4.97 1.61
 5 -6 3 5.56 1.73
 -6 -5 3 6.28 1.8
 3 -6 -3 9.07 2.27
 6 3 -3 11.29 1.02
 -3 6 -3 10.81 1.01
 -3 6 -3 9.57 2.35
 6 3 -3 10.42 0.93
 3 -6 -3 10.01 0.93
 6 3 -3 10.41 2.3
 -3 6 3 11.85 0.95
 -3 6 3 10.03 1.95
 -6 -3 3 9.39 2.45
 3 -6 3 10.62 2.54
 6 1 -3 26.61 1.42
 1 -6 -3 26.96 1.44
 -1 6 -3 26.63 1.46
 -1 6 -3 23.45 2.67
 1 -6 -3 27.03 2.65
 6 1 -3 26.08 2.76
 -6 -1 -3 25.27 1.22
 -1 6 -3 25.87 1.25
 1 -6 3 24.94 2.81
 -1 6 3 26.91 1.4
 6 1 3 27.26 1.86
 6 1 3 30.02 1.86
 -6 -1 3 25.5 2.85
 -1 6 3 26.18 2.72
 -6 1 -3 36.04 1.69
 -1 -6 -3 38.12 2.78
 1 6 -3 36.43 1.82
 -1 -6 -3 36.4 1.79
 6 -1 -3 33.52 3.01
 1 6 -3 36.25 1.67
 -6 1 -3 35.81 2.57
 6 -1 -3 37.66 1.8
 -6 1 3 36.62 1.78
 6 -1 3 30.12 2.51
 1 6 3 35.67 1.71
 -1 -6 3 36 3.03
 1 6 3 36.77 2.75
 -6 1 3 35.63 3.19
 6 -3 -3 27.41 2.82
 3 6 -3 29.07 1.54
 -6 3 -3 28.98 1.47
 -6 3 -3 28.08 2.67
 6 -3 -3 30.6 1.56
 -3 -6 -3 31.27 1.58
 -3 -6 -3 32.1 2.25
 -3 -6 3 28.23 2.99
 3 6 3 29.1 1.39
 -6 3 3 29.25 1.53
 3 6 3 30.14 2.22
 -6 3 3 28.01 2.89
 6 -3 3 26.35 2.66
 -3 -6 3 27.84 2.93
 5 6 -3 3.97 0.87
 6 -5 -3 4.44 1.78
 -6 5 -3 4.59 0.6
 6 -5 -3 4.19 0.86
 5 6 -3 4.91 0.73
 -5 -6 3 3.15 1.53
 -6 5 3 5.87 0.89
 -6 5 3 4.47 1.87
 -5 -6 3 2.55 1.44
 7 6 -3 3.77 0.65
 7 6 -3 4.25 0.86
 -6 7 -3 4.12 1.82
 6 -7 -3 4.35 0.9
 -6 7 -3 4.33 0.93
 6 -7 -3 4.62 1.66
 -6 7 3 6.27 1.03
 -6 7 3 1.46 1.64
 -7 -6 3 3.5 1.81
 6 -7 3 4.55 1.78
 -7 -6 3 4.42 1.81
 7 4 -3 2.43 1.56
 -4 7 -3 2.52 0.64
 4 -7 -3 3.53 1.7
 -4 7 -3 2.04 1.56
 4 -7 -3 1.52 0.53
 7 4 -3 2.13 0.61
 7 4 -3 2.05 0.5
 4 -7 3 2.05 1.76
 -4 7 3 3.49 1.82
 -7 -4 3 2.31 1.76
 2 -7 -3 25.72 2.8
 2 -7 -3 24.12 1.36
 -2 7 -3 25.44 1.44
 -2 7 -3 23.03 3.02
 7 2 -3 25.78 1.41
 7 2 -3 25.4 2.79
 2 -7 3 23.69 2.93
 -2 7 3 23.58 2.87
 -2 7 3 27.1 1.4
 -7 -2 3 24.52 2.81
 -7 0 -3 407.51 18.14
 0 -7 -3 440.16 18.96
 7 0 -3 403.49 18.19
 0 -7 -3 414.83 18.19
 0 7 -3 419.38 18.2
 -7 0 -3 450.93 18.6
 7 0 -3 423.74 19.07
 0 7 -3 407.55 18.14
 7 0 3 426.1 18.58
 -7 0 3 427.25 19.12
 -7 0 3 410.45 18.2
 0 7 3 419.77 18.19
 0 7 3 427.07 18.9
 0 -7 3 426.2 19.08
 -7 2 -3 52.79 2.46
 7 -2 -3 51.88 3.78
 2 7 -3 54.45 2.53
 -2 -7 -3 55.26 2.51
 -2 -7 -3 56.01 3.37
 2 7 -3 52.28 2.4
 7 -2 -3 54.34 2.51
 -7 2 -3 52.9 3.4
 -2 -7 3 52.14 3.72
 -2 -7 3 51.2 3.81
 7 -2 3 49.6 3.41
 -7 2 3 53.25 3.74
 2 7 3 53.93 2.43
 2 7 3 54.44 3.36
 -7 2 3 53.17 2.51
 7 -4 -3 41.56 3.34
 7 -4 -3 42.62 2.03
 4 7 -3 40.27 1.93
 -4 -7 -3 44.98 2.58
 -7 4 -3 39.05 3.19
 -7 4 -3 41.52 1.97
 4 7 -3 41.38 2.02
 7 -4 3 38.59 3.26
 -4 -7 3 40.49 3.36
 4 7 3 37.88 1.83
 4 7 3 40.99 2.48
 -7 4 3 41.71 2.03
 -7 4 3 40.08 3.41
 -4 -7 3 40.49 3.48
 6 7 -3 18.58 1.16
 7 -6 -3 16.91 2.88
 -7 6 -3 18.32 1.19
 -7 6 -3 18.83 2.7
 7 -6 -3 18.67 1.23
 6 7 -3 18.1 1.25
 7 -6 3 19.97 2.85
 -7 6 3 19.93 1.27
 -6 -7 3 20.2 2.77
 7 -6 3 16.28 1.04
 -6 -7 3 17.17 2.7
 -7 6 3 15.89 2.8
 -7 8 -3 2.58 1.83
 7 -8 -3 1.65 1.48
 8 7 -3 1.26 0.59
 8 7 -3 1.29 0.66
 7 -8 -3 1.23 0.57
 -7 8 -3 1.22 0.64
 -7 8 3 1.14 0.61
 -8 -7 3 2.59 1.67
 -7 8 3 -0.54 1.81
 -8 -7 3 1.68 1.57
 7 -8 3 3.06 1.87
 5 -8 -3 24.8 3
 -5 8 -3 25.62 1.51
 5 -8 -3 26.42 1.48
 8 5 -3 24.98 1.54
 8 5 -3 27.37 1.5
 -5 8 -3 26.16 3.12
 -8 -5 3 19.83 3.09
 5 -8 3 27.89 3.06
 -5 8 3 27.34 1.51
 -5 8 3 23.28 3.25
 3 -8 -3 16.67 2.7
 -3 8 -3 11.94 2.64
 8 3 -3 15.86 1.13
 -3 8 -3 14.89 1.22
 3 -8 -3 14.14 1.06
 8 3 -3 12.75 2.47
 -3 8 3 17.15 1.15
 3 -8 3 15.58 2.98
 -3 8 3 15.54 2.84
 -8 -3 3 16 2.7
 -1 8 -3 152.65 7.74
 -1 8 -3 164.06 6.73
 -8 -1 -3 147.78 6.59
 8 1 -3 154.82 6.7
 1 -8 -3 160.14 7.77
 8 1 -3 146.22 7.68
 -1 8 -3 132.85 6.58
 1 -8 -3 155.47 6.68
 -1 8 3 159.7 6.7
 8 1 3 154.88 6.99
 1 -8 3 150.21 7.78
 -8 -1 3 153.41 6.7
 -1 8 3 155.17 7.7
 -8 -1 3 150.73 7.81
 -1 -8 -3 11.72 2.24
 1 8 -3 11.86 2.52
 1 8 -3 11.35 1.03
 -8 1 -3 11.68 1.95
 8 -1 -3 12.73 1.04
 8 -1 -3 12.06 2.4
 1 8 -3 11.27 0.7
 -1 -8 -3 11.42 1.02
 -8 1 -3 11.25 0.77
 -8 1 3 11.4 2.64
 1 8 3 12.24 0.89
 1 8 3 12.94 2.3
 8 -1 3 11.65 1.97
 -1 -8 3 10.37 2.57
 -8 1 3 11.94 0.98
 -3 -8 -3 17.61 1.17
 -8 3 -3 15.73 2.38
 -8 3 -3 16.6 1.03
 8 -3 -3 17.91 1.19
 -3 -8 -3 18.14 2.11
 3 8 -3 15.29 1.06
 3 8 -3 16.6 1.2
 8 -3 -3 15.05 2.52
 -3 -8 3 16.67 2.66
 8 -3 3 17.61 2.45
 -8 3 3 17.04 2.67
 3 8 3 17.87 2.04
 3 8 3 18.67 0.99
 -8 3 3 17.52 1.18
 -3 -8 3 16.23 2.59
 -8 5 -3 71.69 4.63
 8 -5 -3 72.12 4.81
 8 -5 -3 79.17 3.48
 -8 5 -3 78.68 3.45
 5 8 -3 79.19 3.49
 -5 -8 -3 81.88 3.84
 5 8 -3 78.28 3.42
 8 -5 3 74.54 3.42
 -8 5 3 79.36 3.49
 5 8 3 70.93 3.32
 5 8 3 72.96 3.76
 -5 -8 3 77.61 4.8
 -5 -8 3 74.93 4.75
 -8 5 3 70.54 4.79
 8 -5 3 75.22 4.78
 8 -7 -3 9.8 2.21
 -8 7 -3 11.37 2.58
 7 8 -3 8.37 1.07
 -8 7 -3 9.33 1.06
 7 8 -3 8.6 0.98
 8 -7 -3 7.81 1
 -8 7 3 10.42 1.19
 8 -7 3 8.48 2.08
 -8 7 3 5.23 2.13
 -7 -8 3 11.41 2.73
 -7 -8 3 7.07 2.02
 8 -9 -3 6.03 1.04
 -8 9 -3 5.15 1.1
 8 -9 -3 2.46 1.95
 -8 9 -3 13.44 3
 9 8 -3 6.48 1.15
 9 8 -3 6.31 0.78
 -8 9 3 3.32 1.97
 -9 -8 3 6.1 2.19
 8 -9 3 12.24 3
 -9 -8 3 7.34 2
 -8 9 3 7.1 1.23
 6 -9 -3 5.78 0.98
 -6 9 -3 6.27 1.07
 -6 9 -3 3.8 1.94
 6 -9 -3 1.82 1.76
 9 6 -3 5.4 1.06
 9 6 -3 6.61 1.02
 6 -9 3 6.13 1.79
 -9 -6 3 4.17 1.77
 -6 9 3 7.04 1.08
 -6 9 3 3.37 1.95
 -9 -6 3 1.65 1.98
 9 4 -3 89.6 5.41
 4 -9 -3 88.29 5.56
 -4 9 -3 87.2 5.48
 4 -9 -3 97.33 4.18
 9 4 -3 98.1 4.2
 -4 9 -3 100.72 4.23
 -4 9 3 99.45 4.23
 -9 -4 3 90.43 5.56
 4 -9 3 87.85 5.49
 -4 9 3 83.15 5.48
 9 2 -3 29.37 1.59
 2 -9 -3 28.35 1.55
 2 -9 -3 24.37 3.12
 9 2 -3 25.87 2.88
 -2 9 -3 28.63 1.61
 -2 9 -3 27.79 3.13
 2 -9 3 32.45 3.19
 -9 -2 3 28.34 1.56
 -2 9 3 29.28 1.6
 -2 9 3 26.87 3.24
 -9 -2 3 29.05 3.21
 0 9 -3 40.08 3.51
 -9 0 -3 46.77 2.88
 9 0 -3 44.2 3.67
 0 9 -3 50.32 2.34
 0 -9 -3 48.21 3.64
 9 0 -3 49.28 2.33
 -9 0 -3 46.74 2.16
 0 -9 -3 48.74 2.29
 -9 0 3 47.03 3.86
 9 0 3 47.37 2.97
 -9 0 3 49.86 2.31
 0 9 3 48.4 3.64
 0 9 3 50.56 2.28
 0 -9 3 47.11 3.81
 -2 -9 -3 3.33 1.57
 -2 -9 -3 4.49 0.93
 2 9 -3 4.71 0.9
 -9 2 -3 4.18 1.4
 -9 2 -3 5.05 0.64
 2 9 -3 3.72 0.51
 9 -2 -3 4.67 0.65
 9 -2 -3 3.26 1.63
 9 -2 3 3 1.5
 2 9 3 6.33 0.74
 -9 2 3 2.6 1.63
 -9 2 3 4.78 0.83
 2 9 3 3.88 1.46
 -2 -9 3 5.02 1.82
 4 9 -3 0.85 0.4
 9 -4 -3 1.38 0.57
 -9 4 -3 1.66 0.52
 -9 4 -3 1.49 1.43
 4 9 -3 0.79 0.62
 9 -4 -3 -0.21 1.63
 -4 -9 -3 1.43 1.17
 -9 4 3 1.72 0.63
 -4 -9 3 1.84 1.5
 -9 4 3 0.41 1.54
 4 9 3 1.14 1.12
 -4 -9 3 -0.69 1.61
 9 -4 3 2.26 1.89
 9 -4 3 1.2 0.52
 6 9 -3 6.71 0.88
 6 9 -3 5.84 0.99
 9 -6 -3 7.09 1.05
 -9 6 -3 7.12 1
 9 -6 -3 6.12 1.93
 -9 6 -3 2.57 1.77
 -6 -9 3 7.03 1.79
 9 -6 3 4.58 1.85
 -9 6 3 2.73 1.9
 -9 6 3 7.26 1.09
 -6 -9 3 5.56 2.24
 9 -6 3 5.76 0.65
 8 9 -3 4.97 0.82
 -9 8 -3 3.88 0.77
 -9 8 -3 2.22 1.88
 8 9 -3 4.2 0.7
 9 -8 -3 4.08 0.71
 9 -8 -3 3.58 2.04
 -8 -9 3 2.73 1.92
 -8 -9 3 4.21 1.92
 -9 8 3 1.21 1.96
 -9 8 3 5.56 1.1
 9 -8 3 2.19 1.9
 -9 10 -3 2.34 0.82
 10 9 -3 2.66 0.77
 9 -10 -3 2.44 0.71
 10 9 -3 2.12 0.83
 -9 10 3 1.52 0.8
 -10 -9 3 0.02 2.47
 -10 -9 3 4.39 2.28
 10 7 -3 2.18 0.65
 -7 10 -3 1.87 0.75
 7 -10 -3 2.01 0.65
 7 -10 -3 2.04 2.02
 -7 10 -3 3.2 2.11
 10 7 -3 2.07 0.77
 -7 10 3 5.59 2.11
 -10 -7 3 4.59 2.06
 7 -10 3 3.24 2.01
 -7 10 3 2 0.77
 -10 -7 3 1.91 1.84
 10 5 -3 17.58 1.3
 5 -10 -3 16.49 1.21
 -5 10 -3 15.91 1.33
 5 -10 -3 12.47 3.21
 -5 10 -3 18.55 2.96
 -5 10 3 13.45 3.19
 5 -10 3 18.66 3.07
 -5 10 3 15.86 1.34
 -10 -5 3 21.83 3.03
 10 3 -3 25.68 2.95
 10 3 -3 26.04 1.49
 -3 10 -3 25.16 1.55
 3 -10 -3 24.57 1.43
 3 -10 -3 18.26 3.13
 -3 10 -3 20.59 3.05
 3 -10 3 27.51 3.29
 -3 10 3 25.96 1.53
 -10 -3 3 24.24 1.48
 -3 10 3 24.66 3.25
 -10 -3 3 21.12 3.07
 1 -10 -3 26.7 1.5
 -1 10 -3 28.06 1.59
 -10 -1 -3 26.84 1.89
 10 1 -3 31.45 3.06
 10 1 -3 27.82 1.55
 1 -10 -3 24.35 2.98
 -1 10 -3 22.01 3
 -1 10 3 28.12 3.11
 -10 -1 3 26.37 3.09
 -1 10 3 27.45 1.55
 -10 -1 3 27.14 1.53
 10 1 3 26.89 2.1
 1 -10 3 26.5 3.19
 1 10 -3 18.75 1.28
 -10 1 -3 17.39 2.14
 10 -1 -3 19.01 1.28
 -1 -10 -3 19.12 2.65
 1 10 -3 11.78 2.78
 -1 -10 -3 19.46 1.23
 10 -1 -3 18.08 2.78
 -10 1 -3 17.34 1
 10 -1 3 18.44 1.28
 1 10 3 17.79 2.75
 -10 1 3 18.77 1.21
 -10 1 3 16.62 2.79
 10 -1 3 16.85 2.29
 1 10 3 20.07 1.2
 -1 -10 3 20.42 3.05
 3 10 -3 11.75 1.11
 10 -3 -3 12.16 1.13
 10 -3 -3 10.78 2.58
 -3 -10 -3 8.84 2.37
 3 10 -3 10.45 0.77
 -10 3 -3 9.65 2.31
 -10 3 -3 12.04 0.92
 3 10 3 11.61 2.24
 -10 3 3 11.21 1.08
 -10 3 3 9.38 2.27
 -3 -10 3 7.8 2.04
 10 -3 3 11.13 1.07
 3 10 3 12.17 0.85
 10 -3 3 9.34 1.95
 5 10 -3 -0.05 0.59
 5 10 -3 -0.07 0.44
 10 -5 -3 -0.41 0.58
 -10 5 -3 1.05 1.71
 -10 5 -3 -0.02 0.56
 10 -5 -3 1.26 1.7
 -5 -10 -3 -0.4 1.19
 5 10 3 1.56 1.15
 -10 5 3 0.29 0.63
 10 -5 3 -1.47 1.65
 -5 -10 3 0.98 1.62
 -5 -10 3 0.06 1.59
 10 -5 3 -0.33 0.56
 -10 7 -3 0.58 0.69
 10 -7 -3 -0.25 0.66
 10 -7 -3 -2.05 1.83
 -10 7 -3 1.65 1.87
 7 10 -3 0.08 0.69
 7 10 -3 -0.47 0.59
 -10 7 3 0.74 0.7
 -7 -10 3 4.48 1.86
 10 -7 3 -2.13 1.77
 -10 9 -3 7.87 1.35
 10 -9 -3 8.27 1.23
 -10 9 -3 7.76 2.21
 9 10 -3 8.39 1.3
 9 10 -3 8.94 1.24
 -9 -10 3 3.87 2.6
 -9 -10 3 7.39 2.4
 -10 9 3 8.59 1.33
 11 10 -3 0.51 1.07
 11 10 -3 0.87 1.64
 10 -11 -3 0.43 0.8
 -10 11 -3 0.44 0.91
 -10 11 3 -0.54 0.82
 11 8 -3 1.77 0.77
 11 8 -3 1.51 0.87
 8 -11 -3 1.58 0.76
 -8 11 -3 2.09 1.11
 -8 11 3 1.29 0.78
 -11 -8 3 -3.34 2.25
 -11 -8 3 2.38 2.22
 6 -11 -3 0.78 0.61
 -6 11 -3 0.45 0.77
 11 6 -3 0.67 0.62
 6 -11 -3 -2.27 2.09
 -6 11 -3 -2.84 1.96
 6 -11 3 2.85 1.87
 -11 -6 3 4.65 2.16
 -11 -6 3 2.6 1.97
 -6 11 3 0.83 0.76
 -6 11 3 4.31 2.07
 11 4 -3 0.56 0.61
 4 -11 -3 -1.31 1.79
 4 -11 -3 0.46 0.59
 -4 11 -3 1.16 1.72
 -4 11 -3 0.34 0.72
 11 4 -3 1.14 1.61
 -11 -4 3 -0.8 1.71
 -11 -4 3 0.28 0.65
 -4 11 3 1.58 1.96
 4 -11 3 -0.32 1.69
 -4 11 3 0.44 0.68
 -2 11 -3 17.01 1.3
 2 -11 -3 16.24 1.23
 11 2 -3 17.43 1.29
 2 -11 -3 16.2 2.94
 11 2 -3 19.96 2.95
 -2 11 -3 15.72 2.9
 -2 11 3 16.83 1.29
 -11 -2 3 16.97 1.22
 -11 -2 3 12.74 3.06
 -2 11 3 19.1 3.13
 2 -11 3 20.4 3.17
 11 2 3 16.15 1.47
 0 -11 -3 2.1 1.6
 0 -11 -3 -0.3 0.56
 -11 0 -3 1.59 1.1
 11 0 -3 0.02 0.56
 0 11 -3 0.11 0.61
 0 11 -3 1.55 1.7
 11 0 -3 -0.98 1.47
 -11 0 3 0.45 1.64
 0 11 3 0.38 1.6
 11 0 3 -1.52 1.33
 11 0 3 -0.15 0.68
 0 -11 3 3.92 1.96
 0 11 3 0.6 0.6
 -11 0 3 0.38 0.6
 -11 2 -3 9.76 0.85
 11 -2 -3 10.03 1.12
 -11 2 -3 11.12 2.2
 2 11 -3 8.74 1.11
 -2 -11 -3 12.34 2.79
 2 11 -3 9.41 2.24
 11 -2 -3 8.77 2.12
 -2 -11 3 11.29 2.43
 -11 2 3 10.79 1.13
 11 -2 3 7.78 1.9
 -11 2 3 8.8 2.16
 11 -2 3 9.38 1.16
 2 11 3 12.09 2.7
 2 11 3 10.82 0.89
 4 11 -3 18.16 1.33
 -4 -11 -3 14.37 2.58
 4 11 -3 15.59 1.02
 -11 4 -3 18.43 1.22
 -11 4 -3 16.69 2.81
 11 -4 -3 17.38 1.34
 11 -4 -3 16.74 2.85
 -4 -11 3 15.17 2.98
 4 11 3 15.56 2.56
 -11 4 3 18.54 1.3
 11 -4 3 12.22 2.34
 4 11 3 18.56 1.09
 11 -4 3 17.46 1.31
 -4 -11 3 11.94 2.91
 -11 4 3 14.76 3.14
 11 -6 -3 6.45 1.06
 6 11 -3 6.06 1.1
 6 11 -3 4.91 0.94
 -11 6 -3 7.42 1.14
 -11 6 -3 5.06 2.01
 -6 -11 3 8.26 2.14
 6 11 3 3.03 1.31
 11 -6 3 4.76 2.12
 11 -6 3 3.66 0.8
 -6 -11 3 3.65 1.96
 -11 6 3 8.09 1.22
 11 -8 -3 3.78 0.82
 -11 8 -3 5.04 2.5
 8 11 -3 4.18 0.78
 -11 8 -3 4.09 0.89
 8 11 -3 3.93 0.84
 11 -8 3 -1.07 2.15
 -8 -11 3 9.06 3.81
 -8 -11 3 6.29 3.15
 -11 8 3 6.47 1.27
 11 -10 -3 2.26 0.88
 -11 10 -3 2.59 0.98
 10 11 -3 2.65 0.95
 10 11 -3 1.81 0.84
 -11 10 3 2.03 0.95
 -11 12 -3 2.65 1.08
 12 11 -3 2.92 1.2
 12 11 -3 1.18 0.9
 11 -12 -3 2.29 1.11
 -11 12 3 2.3 0.92
 12 11 3 1.97 1.01
 -9 12 -3 0.11 0.9
 12 9 -3 -0.27 0.82
 9 -12 -3 1.23 0.87
 -9 12 3 0.02 0.85
 12 9 3 1.01 0.97
 7 -12 -3 0.27 0.71
 -7 12 -3 -0.34 0.83
 12 7 3 -0.24 0.86
 -12 -7 3 4.39 2.34
 -7 12 3 -0.61 0.79
 -12 -7 3 -0.56 2.09
 12 5 -3 4.01 0.77
 5 -12 -3 4.13 2.12
 5 -12 -3 3.85 0.73
 -5 12 3 3.79 0.83
 -12 -5 3 4.3 0.78
 -12 -5 3 5.33 2.31
 3 -12 -3 30.32 3.53
 12 3 -3 30.56 1.8
 3 -12 -3 33.28 1.77
 -3 12 -3 32.81 1.9
 12 3 -3 34.19 3.5
 -12 -3 3 23.01 3.66
 -3 12 3 24.76 3.68
 3 -12 3 36.11 5.63
 -12 -3 3 31.54 1.79
 12 3 3 32.36 1.96
 -3 12 3 32.23 1.82
 12 1 -3 0.53 0.63
 -1 12 -3 1.32 1.75
 -1 12 -3 0.46 0.7
 12 1 -3 1.23 1.72
 1 -12 -3 0.36 0.63
 -12 -1 -3 1.96 1.01
 1 -12 -3 1.5 1.72
 -12 -1 3 0.28 0.67
 1 -12 3 2.83 1.92
 -1 12 3 0.55 0.68
 12 1 3 0.36 0.74
 -1 12 3 3.19 1.88
 12 1 3 1.38 1.23
 -12 -1 3 0.37 1.73
 -12 1 -3 7.94 0.78
 12 -1 -3 8.46 2.12
 -1 -12 -3 6.91 1.97
 1 12 -3 6.05 1.13
 1 12 -3 4.97 2.08
 12 -1 -3 6.89 1.11
 -1 -12 -3 5.42 1.05
 1 12 3 7.53 0.94
 -12 1 3 6.22 1.05
 12 -1 3 2.35 1.76
 -1 -12 3 10.03 2.47
 -12 1 3 4.67 1.94
 1 12 3 13.87 2.86
 12 -1 3 6.06 1.17
 -12 3 -3 -0.13 1.66
 3 12 -3 0.42 0.69
 -12 3 -3 0.82 0.55
 12 -3 -3 -0.2 0.7
 -12 3 3 0.28 0.63
 12 -3 3 -1.59 1.74
 -3 -12 3 2.16 2.2
 12 -3 3 0.3 0.69
 -12 3 3 0.37 1.79
 -12 5 -3 34.77 1.84
 -12 5 -3 31.84 3.5
 12 -5 -3 32.67 1.83
 5 12 -3 33.41 1.86
 -12 5 3 32.26 2.03
 -5 -12 3 25.11 4.48
 5 12 3 31.09 3.05
 12 -5 3 26.68 1.86
 -5 -12 3 20.66 3.98
 7 12 -3 12.93 1.31
 -12 7 -3 20.24 3.49
 -12 7 -3 13.56 1.46
 7 12 -3 13.23 1.41
 12 -7 -3 13.06 1.33
 -12 7 3 15.56 1.44
 -12 9 -3 21.58 1.76
 12 -9 -3 20.81 2.17
 9 12 -3 19.14 1.71
 9 12 -3 20.33 1.67
 -12 9 3 23.65 1.77
 12 -11 -3 18.01 1.73
 -12 11 -3 17.52 1.85
 11 12 -3 16.32 1.75
 11 12 -3 16 1.67
 -12 11 3 13.81 1.58
 11 12 3 19.76 1.88
 12 -13 -3 4.3 1.24
 -12 13 -3 6.21 1.31
 13 12 -3 3.71 1.02
 -12 13 3 4.04 1.01
 13 12 3 5.61 1.12
 13 10 -3 0.76 0.9
 10 -13 -3 2.87 1.08
 -10 13 -3 1.81 1.04
 13 10 3 2.07 1.1
 -10 13 3 0.71 0.89
 -8 13 -3 -0.4 0.93
 13 8 -3 -0.12 0.83
 8 -13 -3 -0.95 0.82
 -8 13 3 -0.81 0.85
 13 8 3 0.59 1.07
 -13 -8 3 0.17 0.98
 6 -13 -3 -0.31 0.77
 13 6 -3 -0.43 0.72
 -6 13 -3 0.35 0.86
 -6 13 3 -0.7 0.81
 13 6 3 0.54 0.97
 -13 -6 3 0.21 0.78
 13 4 -3 3.44 2.12
 4 -13 -3 2.23 2.98
 4 -13 -3 1.82 0.7
 13 4 -3 1.64 0.72
 -4 13 -3 1.08 0.84
 -13 -4 3 1.59 0.72
 13 4 3 2.16 0.88
 -4 13 3 4 2.53
 -4 13 3 1.73 0.79
 -13 -4 3 3.78 2.15
 2 -13 -3 14.07 1.28
 -2 13 -3 11.65 1.37
 13 2 -3 18.73 3.29
 2 -13 -3 9.16 2.33
 13 2 -3 14.16 1.43
 -13 -2 3 9.91 2.46
 13 2 3 13.65 1.6
 -13 -2 3 13.91 1.33
 -2 13 3 14.47 1.35
 0 -13 -3 0.88 1.95
 13 0 -3 5.33 2
 0 13 -3 1.51 0.88
 0 -13 -3 3.17 0.72
 -13 0 3 4.24 0.76
 13 0 3 3.08 0.81
 -13 0 3 2.91 1.84
 0 13 3 5.85 1.03
 -2 -13 -3 -2.16 1.79
 2 13 -3 0.19 0.8
 2 13 3 5.71 2.04
 13 -2 3 1.11 0.78
 -13 2 3 0.84 0.76
 2 13 3 1.61 0.68
 -13 4 -3 14.36 3.15
 13 -4 -3 6.5 1.31
 -13 4 -3 8.28 1.16
 13 -4 3 4.77 0.88
 13 -4 3 2.07 2.08
 -13 4 3 7.57 1.24
 6 13 -3 -0.28 0.78
 -13 6 -3 1.77 0.92
 13 -6 -3 -0.28 0.75
 -13 6 3 1.19 0.84
 13 -6 3 0.47 2.23
 8 13 -3 -0.13 1.21
 8 13 -3 0.73 0.91
 13 -8 -3 -0.53 0.84
 -13 8 3 1.5 0.98
 -13 10 -3 0.82 1.16
 13 -10 -3 0.27 0.96
 10 13 -3 0.52 0.98
 10 13 -3 0.32 1.04
 -13 10 3 -0.35 0.94
 10 13 3 1.69 1.13
 12 13 -3 -1.42 0.98
 12 13 -3 -1.1 1.24
 13 -12 -3 -0.47 1.06
 -13 12 -3 -0.82 1.25
 12 13 3 1.23 1.1
 -13 12 3 -0.16 0.94
 -13 14 -3 1.41 1.41
 14 13 -3 -1.42 1.05
 -13 14 3 0.18 0.97
 14 13 3 -0.73 1.1
 14 11 -3 -0.39 0.99
 -11 14 -3 -0.32 1.18
 14 11 3 0.76 1.04
 -11 14 3 -0.55 0.95
 -9 14 -3 -0.96 1.04
 14 9 -3 -0.15 0.84
 9 -14 -3 1.64 1.06
 -9 14 3 -0.16 0.89
 14 9 3 0.52 1
 7 -14 -3 13 1.58
 -7 14 -3 11.09 1.5
 14 7 -3 11.05 1.52
 -14 -7 3 15.89 1.68
 14 7 3 15.51 1.79
 14 5 -3 17.49 1.54
 -5 14 -3 17.16 1.58
 5 -14 -3 18 1.53
 14 5 3 19.71 1.85
 -14 -5 3 19.17 1.91
 -5 14 3 15.37 1.57
 14 3 -3 1.67 0.66
 -3 14 -3 3.74 0.95
 3 -14 -3 3.2 0.81
 -14 -3 3 5.06 1.7
 14 3 3 2.81 0.95
 -3 14 3 2.3 0.89
 1 -14 -3 3.18 2.28
 14 1 -3 6.93 1.22
 1 -14 -3 5.28 0.85
 -1 14 -3 6.05 1.19
 -14 -1 3 8.11 1.7
 -1 14 3 7.17 1.24
 14 1 3 6.27 1
 14 -1 -3 0.65 0.75
 1 14 -3 0.42 0.75
 -14 1 3 0.85 0.78
 14 -1 3 0.42 0.89
 1 14 3 1.85 0.78
 14 -3 -3 -0.18 0.77
 3 14 -3 1.21 0.83
 -14 3 3 0.71 0.81
 14 -3 3 -0.56 0.85
 3 14 3 1.1 0.97
 5 14 -3 0.18 0.87
 14 -5 -3 0.84 0.78
 -14 5 -3 2.62 0.97
 -14 5 3 1.72 0.95
 14 -5 3 4.13 2.91
 7 14 -3 4.68 1
 -14 7 -3 7.01 1.24
 14 -7 -3 3.31 0.89
 -14 7 3 4.87 1.02
 9 14 -3 0.11 1.07
 14 -9 -3 -0.44 0.99
 -14 9 -3 1.5 1.26
 -14 9 3 0.96 1
 11 14 -3 -0.06 1.04
 14 -11 -3 2.78 1.12
 11 14 -3 0.9 1.23
 -14 11 -3 2.21 1.36
 -14 11 3 0.99 1.02
 11 14 3 2.02 1.07
 -14 13 -3 -0.02 1.49
 13 14 3 0.12 1.17
 -14 13 3 -0.59 1
 15 14 -3 0.17 1.15
 -14 15 -3 2.45 1.64
 -14 15 3 1.73 1.08
 15 14 3 -0.7 1.27
 15 12 -3 4.79 1.13
 -12 15 -3 5.39 1.43
 -12 15 3 4.53 1.08
 15 12 3 7.64 1.32
 15 10 -3 -1.37 0.97
 -10 15 -3 0.25 1.15
 -10 15 3 0.35 0.97
 15 10 3 1.31 1.07
 15 8 -3 0.3 0.91
 -8 15 -3 0.78 0.99
 -8 15 3 0.19 0.93
 -15 -8 3 1.92 1.29
 15 8 3 1.46 1.13
 -6 15 -3 2.86 0.98
 15 6 -3 2.45 0.79
 6 -15 -3 3.6 1.4
 -15 -6 3 3.52 1.09
 15 6 3 3.72 1.09
 -6 15 3 3.1 0.98
 4 -15 -3 5.83 0.98
 15 4 -3 6.94 1.3
 -4 15 -3 6.83 1.09
 15 4 3 8.19 1.59
 -15 -4 3 7.48 1.5
 -4 15 3 6.76 1.45
 -2 15 -3 3.05 0.85
 2 -15 -3 2.03 0.88
 15 2 -3 3.7 0.83
 -15 -2 3 4.22 0.96
 15 2 3 5.14 1.1
 15 0 -3 3.74 0.84
 0 15 -3 3.6 0.87
 0 15 3 5.32 1
 15 0 3 5.17 1.06
 -15 0 3 4 0.89
 15 -2 -3 14.23 1.43
 2 15 -3 13.67 1.47
 15 -2 3 11.59 1.6
 -15 2 3 15.82 1.53
 2 15 3 15.23 1.59
 15 -4 -3 0.31 0.8
 4 15 -3 0.94 0.91
 -15 4 3 0.84 0.92
 6 15 -3 3.06 0.98
 -15 6 -3 5.06 1.25
 15 -6 -3 2.57 0.94
 -15 6 3 2.77 0.94
 -15 8 -3 22.55 2.06
 15 -8 -3 19.2 1.76
 8 15 -3 18.76 1.84
 -15 8 3 20.4 1.88
 10 15 -3 5.52 1.31
 -15 10 -3 9.01 1.85
 15 -10 -3 5.98 1.21
 -15 10 3 4.68 1.08
 10 15 3 10.11 1.73
 12 15 -3 -1.22 1.4
 15 -12 -3 1.58 1.31
 -15 12 -3 3.25 1.61
 -15 12 3 0.96 1.08
 12 15 3 0.99 1.14
 -15 14 -3 1.48 1.64
 14 15 3 -0.9 1.18
 -15 14 3 1.23 1.12
 -15 16 -3 5.91 1.82
 16 15 -3 0.45 1.35
 -15 16 3 2.62 1.14
 -13 16 -3 2.27 1.59
 16 13 -3 -1.81 1.12
 16 13 3 -1.99 1.14
 -13 16 3 1.36 1.11
 -11 16 -3 5.49 1.37
 16 11 -3 3.49 1.08
 -11 16 3 3.67 1.07
 16 11 3 4.54 1.29
 16 9 -3 -0.01 0.92
 -9 16 -3 0.08 1.15
 -9 16 3 -0.15 1.01
 -16 -9 3 1.83 1.46
 16 9 3 0.94 1.18
 16 7 -3 14.32 1.57
 -7 16 -3 13.49 1.73
 16 7 3 17.69 1.9
 -16 -7 3 14.35 1.87
 -7 16 3 14.3 1.67
 -5 16 -3 36.99 2.35
 16 5 -3 35.68 2.2
 -5 16 3 37.05 2.39
 -16 -5 3 38.97 2.41
 16 5 3 42.94 2.54
 16 3 -3 1.69 0.74
 -3 16 -3 3.36 0.97
 16 3 3 2.45 1.16
 -16 -3 3 2.23 1.06
 -3 16 3 3.05 1.06
 -1 16 -3 1.62 0.98
 16 1 -3 1.94 0.85
 -16 -1 3 1.8 0.95
 -1 16 3 3.05 1.09
 16 1 3 2.6 1.05
 1 16 -3 4.08 0.96
 16 -1 -3 4.25 0.88
 -16 1 3 4.53 1.03
 16 -1 3 4.57 1.13
 16 -3 -3 4.75 0.92
 3 16 -3 4.38 1.03
 -16 3 3 5.13 1.1
 16 -3 3 2.3 1.1
 5 16 -3 6.56 1.16
 16 -5 -3 8.32 1.46
 -16 5 3 4.66 1.07
 16 -7 -3 2.11 0.99
 7 16 -3 3.19 1.15
 -16 7 3 2.32 1.13
 16 -9 -3 1.7 1.15
 -16 9 -3 3.49 1.52
 9 16 -3 0.14 1.23
 -16 9 3 -0.69 1.11
 9 16 3 2.88 1.06
 16 -11 -3 1.28 1.28
 11 16 -3 -0.19 1.39
 -16 11 3 0.35 1.12
 11 16 3 0.43 1.16
 -16 13 -3 3.38 1.76
 13 16 3 -0.71 1.18
 -16 13 3 0.23 1.17
 -16 15 -3 2.27 1.9
 -16 15 3 2.32 1.14
 17 14 -3 -1.49 1.63
 -14 17 -3 1.01 1.58
 -14 17 3 1.27 1.2
 -12 17 -3 4.18 1.43
 17 12 -3 0.96 1.13
 17 12 3 1.75 1.12
 -12 17 3 3.1 1.17
 -10 17 -3 5.51 1.29
 17 10 -3 3.01 1.06
 -10 17 3 4.44 1.17
 17 10 3 1.9 1.18
 17 8 -3 9.3 1.63
 -8 17 -3 9.03 1.73
 -8 17 3 10.99 1.75
 17 8 3 11.39 1.91
 -17 -8 3 9.6 2.05
 -6 17 -3 -0.14 1.09
 17 6 -3 0.11 0.92
 -17 -6 3 0.26 1.28
 -6 17 3 0.67 1.12
 17 6 3 0.6 1.24
 -4 17 -3 1.24 0.93
 17 4 -3 3.04 0.83
 -4 17 3 2.77 1.23
 -17 -4 3 0.67 1.2
 17 4 3 2.86 1.23
 -2 17 -3 0.44 0.97
 17 2 -3 -0.35 0.82
 -17 -2 3 -0.96 1.04
 -2 17 3 1.66 1.18
 17 2 3 1.42 1.18
 17 0 -3 2.89 0.92
 0 17 -3 3.29 1.05
 17 0 3 2.12 1.2
 -17 0 3 2 1.06
 2 17 -3 13.3 1.64
 17 -2 -3 14.13 1.6
 17 -2 3 8.51 1.83
 -17 2 3 11.86 1.78
 17 -4 -3 9.85 1.59
 4 17 -3 11.11 1.69
 -17 4 3 7.79 1.24
 17 -6 -3 8.23 1.6
 6 17 -3 8.46 1.31
 -17 6 3 6.41 1.33
 -17 8 -3 9.03 1.96
 -17 8 3 0.34 1.18
 17 -10 -3 1.19 1.25
 -17 10 -3 6.42 1.72
 10 17 -3 1.14 1.36
 -17 10 3 1.97 1.27
 10 17 3 2.29 1.19
 -17 12 3 2.6 1.2
 12 17 3 0.45 1.23
 -17 14 -3 5.66 2.02
 -17 14 3 2.34 1.2
 -13 18 -3 1.84 1.51
 18 13 -3 -2.18 1.12
 18 13 3 -2.66 1.25
 -13 18 3 1.35 1.15
 -11 18 -3 2.4 1.96
 -11 18 3 0.97 1.29
 18 11 3 -2.01 1.36
 18 9 -3 0.69 0.94
 -9 18 -3 2.43 1.28
 -9 18 3 4.22 1.24
 18 9 3 1.49 1.17
 -7 18 -3 -0.1 1.18
 18 7 -3 0.9 0.89
 18 7 3 0.73 1.16
 -7 18 3 1.42 1.27
 -18 -7 3 -2.24 1.42
 18 5 -3 0.62 0.81
 -5 18 -3 1.69 1.08
 -5 18 3 4.07 1.37
 -18 -5 3 0.17 1.34
 18 5 3 2.62 1.2
 -3 18 -3 3.31 1.08
 18 3 -3 3.97 1.02
 -3 18 3 6.03 1.33
 18 3 3 4.22 1.29
 -18 -3 3 0.52 1.26
 -1 18 -3 -0.58 1.04
 18 1 -3 0.5 0.82
 -1 18 3 2.85 1.19
 -18 -1 3 -1.66 1.1
 18 1 3 -1.47 1.72
 1 18 -3 0.71 1.07
 18 -1 -3 1.11 0.89
 18 -1 3 -0.49 1.18
 -18 1 3 -0.46 1.2
 3 18 -3 3.87 1.26
 18 -3 -3 3.42 1.1
 -18 3 3 0.54 1.22
 18 -5 -3 -0.63 1.01
 5 18 -3 0.09 1.25
 -18 5 3 -1.47 1.18
 18 -7 -3 -1.06 1.13
 7 18 -3 0.95 1.32
 -18 7 3 -0.25 1.29
 9 18 -3 4.18 1.52
 18 -9 -3 4.59 1.32
 -18 9 3 3.84 1.36
 -18 11 -3 12.84 2.04
 18 -11 -3 7.05 1.55
 -18 11 3 6.8 1.77
 -18 13 -3 12.6 2.25
 -12 19 -3 2.8 1.41
 19 12 -3 1.04 1.16
 -12 19 3 3.35 1.26
 19 12 3 -2.34 1.15
 19 10 -3 2.27 1.54
 -10 19 -3 3.47 1.33
 -10 19 3 5.28 1.51
 19 10 3 0.14 1.16
 19 8 -3 0.52 0.92
 -8 19 -3 0.47 1.29
 -8 19 3 1.04 1.34
 19 8 3 -0.47 1.2
 -6 19 -3 2.11 1.17
 19 6 -3 3.12 1.03
 19 6 3 0.89 1.24
 -19 -6 3 -1.39 1.54
 -6 19 3 5.2 1.43
 -4 19 -3 1.44 1.15
 19 4 -3 1.43 0.96
 19 4 3 -1.45 1.28
 -4 19 3 3.99 1.46
 -2 19 -3 0.76 1.14
 19 2 -3 -0.1 0.95
 19 2 3 -1.57 1.23
 0 19 -3 0.1 1.18
 19 0 -3 -0.07 0.9
 19 0 3 -2.64 1.22
 19 -2 -3 3.98 1.09
 2 19 -3 5.74 1.33
 -19 2 3 -0.79 1.33
 19 -2 3 -1.56 1.27
 19 -4 -3 1.32 1.12
 4 19 -3 2.35 1.35
 -19 4 3 -0.83 1.37
 6 19 -3 4.79 1.4
 19 -6 -3 1.95 1.16
 -19 6 3 2.48 1.45
 19 -8 -3 2.46 1.33
 8 19 -3 2.53 1.49
 -19 8 3 2.76 1.45
 10 19 -3 -0.33 1.6
 19 -10 -3 0.36 1.37
 10 19 3 -2.59 1.26
 -19 10 3 0.76 1.45
 -19 12 -3 7.94 2.2
 -19 12 3 1.79 1.38
 -9 20 -3 2.01 1.36
 20 9 -3 -0.33 1.01
 -9 20 3 4.53 1.44
 -7 20 -3 0.6 1.6
 20 7 3 -3.1 2.12
 -7 20 3 3.41 1.5
 20 5 -3 -0.49 0.87
 -5 20 -3 -0.03 1.23
 20 5 3 -1.84 1.27
 -5 20 3 2.85 1.54
 -3 20 -3 4.58 1.28
 20 3 -3 3.52 1.04
 20 3 3 0.62 1.27
 -1 20 -3 -1.48 1.24
 20 1 -3 0.19 0.97
 1 20 -3 1.43 1.38
 20 -1 -3 0.32 1.08
 3 20 -3 0.81 1.4
 20 -3 -3 0.4 1.08
 5 20 -3 1.73 1.4
 20 -5 -3 1.44 1.19
 -20 5 3 -0.98 1.4
 20 -7 -3 0.42 1.27
 7 20 -3 0.41 1.47
 -20 7 3 1.4 1.44
 20 -9 -3 1.31 2.18
 9 20 -3 -2.28 1.67
 -20 9 3 0.63 1.48
 21 8 -3 0.99 1.03
 -8 21 -3 1.79 1.19
 -8 21 3 4.45 1.58
 -6 21 -3 2.21 1.25
 21 6 -3 0.9 0.9
 -6 21 3 7.5 2.26
 21 6 3 -1.45 1.25
 -4 21 -3 1.97 1.39
 21 4 -3 0.94 0.86
 21 4 3 -2.4 1.49
 -2 21 -3 0.49 1.48
 -2 21 3 4.01 1.75
 0 21 -3 2.18 1.46
 21 0 -3 0.7 1.23
 2 21 -3 0.96 1.46
 21 -2 -3 -0.26 1.14
 4 21 -3 1.63 1.55
 -21 4 3 -2.06 1.51
 6 21 -3 1.9 2.36
 21 -6 -3 -0.64 1.29
 -21 6 3 0.99 1.58
 8 21 -3 3.12 1.69
 21 -8 -3 -0.19 1.38
 -21 8 3 4.73 1.58
 -5 22 -3 1.66 1.27
 -3 22 -3 0.85 1.33
 22 3 -3 -0.08 0.86
 -1 22 -3 1.23 1.47
 22 1 -3 0.42 0.93
 22 -1 -3 0.8 1.13
 1 22 -3 1.04 1.5
 22 -3 -3 0.11 1.15
 3 22 -3 1.84 1.53
 -22 3 3 -1.11 1.58
 22 -3 3 -3.44 1.47
 22 -5 -3 -1.29 1.25
 5 22 -3 1.74 1.57
 -22 5 3 3.94 1.58
 0 0 -4 230.9 10.25
 0 0 -4 234.38 10.25
 0 0 4 244.02 11.06
 -1 -1 -4 4.02 0.58
 -1 1 -4 3.35 0.54
 1 1 -4 3.72 0.59
 -1 -1 -4 3.45 0.57
 1 1 -4 2.95 0.53
 -1 1 -4 2.35 0.47
 1 -1 -4 3.64 0.58
 1 -1 -4 3.13 1.4
 -1 1 4 7.64 2
 1 -1 4 3.28 1.24
 -1 -1 4 3.41 1.51
 1 -1 4 3.41 1.32
 1 1 4 1.91 1.23
 0 -2 -4 196.06 9.41
 -2 0 -4 199.44 8.67
 0 2 -4 195.01 8.68
 2 0 -4 196.41 9.53
 0 -2 -4 197.81 8.68
 0 2 -4 200.75 8.66
 -2 0 -4 199.19 8.66
 2 0 -4 198.41 8.7
 2 0 -4 200.11 8.67
 2 0 4 212.33 9.45
 0 -2 4 193.18 9.48
 0 2 4 193.2 8.66
 -2 0 4 195.84 9.54
 2 0 4 207.28 9.39
 0 -2 4 202.78 9.56
 0 2 4 203.04 9.45
 -2 2 -4 74.96 3.31
 2 -2 -4 69.04 4.3
 2 2 -4 75.22 3.32
 -2 2 -4 73.39 3.32
 2 2 -4 72.73 3.35
 2 -2 -4 75.58 3.35
 -2 -2 -4 75.83 3.34
 2 -2 4 73.77 4.2
 2 -2 4 74.11 4.25
 2 2 4 75.53 4.14
 -2 -2 4 72.39 4.46
 -2 2 4 72.47 4.38
 -2 2 4 71.78 3.32
 -3 -1 -4 53.26 2.48
 1 -3 -4 52.45 3.53
 -3 -1 -4 52.87 2.43
 3 1 -4 53.47 2.53
 3 1 -4 52.71 2.48
 -1 3 -4 51.61 2.46
 3 1 -4 49.04 3.65
 -1 3 -4 53.58 2.43
 1 -3 -4 53.95 2.48
 -1 3 4 57.29 3.59
 1 -3 4 49.96 3.56
 -1 3 4 54.29 2.46
 3 1 4 53.32 3.31
 1 -3 4 53.39 3.57
 -3 -1 4 50.37 3.68
 3 1 4 53.43 3.33
 -1 -3 -4 69.93 3.17
 1 3 -4 72.92 3.15
 -1 -3 -4 70.75 4.04
 3 -1 -4 65.55 4.27
 3 -1 -4 70.02 3.18
 -3 1 -4 68.93 3.14
 1 3 -4 71.14 3.19
 -3 1 -4 71.83 3.16
 1 3 4 62.31 3.16
 -1 -3 4 70.52 4.27
 1 3 4 67.18 4.03
 -3 1 4 71.74 3.2
 -1 -3 4 68.29 4.36
 3 -1 4 72.99 4.08
 3 -1 4 73.49 4.08
 -3 1 4 68.18 4.26
 3 3 -4 19.38 1.25
 3 -3 -4 18.94 2.57
 -3 3 -4 19.28 1.09
 -3 3 -4 18.88 1.12
 -3 -3 -4 20.85 1.25
 3 3 -4 19.18 1.13
 3 -3 -4 19.81 1.22
 -3 3 4 18.4 2.69
 -3 -3 4 17.05 2.67
 3 -3 4 13.44 2.26
 3 3 4 19.92 1.01
 3 -3 4 17.78 2.19
 -3 -3 4 18.38 2.62
 -3 3 4 19.29 1.17
 3 3 4 17.47 2.05
 -4 -2 -4 15.09 1.11
 2 -4 -4 13.45 2.42
 -2 4 -4 13.87 0.92
 4 2 -4 14.2 1.01
 2 -4 -4 14.94 1.04
 4 2 -4 15.51 1.14
 4 2 -4 14.67 2.37
 -2 4 -4 14.98 1.02
 4 2 4 16.07 1.89
 -4 -2 4 12.09 2.6
 -2 4 4 13.43 2.31
 -2 4 4 14.73 1.01
 4 2 4 15.4 1.89
 2 -4 4 14.54 2.24
 2 -4 4 12.74 2.24
 4 0 -4 60.27 2.8
 0 -4 -4 61.41 3.8
 -4 0 -4 61.08 2.79
 0 4 -4 60.56 2.73
 -4 0 -4 59.79 2.73
 0 4 -4 59.24 2.78
 4 0 -4 58.03 3.92
 0 -4 -4 60.26 2.79
 0 4 4 63.04 2.75
 4 0 4 60.96 3.56
 0 -4 4 60.17 3.98
 -4 0 4 55.9 3.96
 0 4 4 63.92 3.76
 0 -4 4 57.65 3.98
 4 0 4 61.55 3.61
 -4 2 -4 54.18 2.52
 -2 -4 -4 56.85 3.36
 -2 -4 -4 54.88 2.58
 4 -2 -4 50.59 3.75
 4 -2 -4 55.7 2.58
 2 4 -4 55.25 2.59
 2 4 -4 56.75 2.52
 -4 2 -4 54.2 2.51
 -4 2 4 53.94 2.56
 -2 -4 4 55.65 3.88
 -2 -4 4 52.8 3.76
 -4 2 4 54.1 3.91
 4 -2 4 59.36 3.56
 4 -2 4 55.7 3.56
 2 4 4 54.09 3.39
 2 4 4 52.8 2.47
 4 -4 -4 75.03 3.27
 -4 4 -4 74.08 3.24
 -4 4 -4 70.15 3.19
 4 4 -4 73.77 3.31
 -4 4 -4 65.3 4.55
 4 -4 -4 68.96 4.49
 4 4 -4 74.39 3.24
 -4 -4 -4 77.4 3.29
 -4 4 4 71.06 4.52
 4 4 4 63.55 3.14
 4 4 4 75.86 3.76
 4 4 4 69.42 3.78
 -4 -4 4 69.27 4.5
 4 -4 4 65.77 4.74
 -4 4 4 73.25 3.26
 -4 -4 4 70.84 4.56
 3 -5 -4 16.17 1.14
 5 3 -4 16.34 1.2
 -3 5 -4 13.67 2.57
 -5 -3 -4 17.08 1.14
 -3 5 -4 15.77 1.09
 3 -5 -4 18.22 2.57
 5 3 -4 15.99 1.09
 5 3 4 16.36 0.84
 -3 5 4 16.98 1.11
 3 -5 4 14.27 2.53
 -5 -3 4 15.77 2.75
 5 3 4 16.41 1.75
 -3 5 4 13.81 2.61
 5 3 4 15.67 1.6
 5 1 -4 0.04 1.36
 -5 -1 -4 0.33 0.38
 1 -5 -4 -0.11 0.5
 -5 -1 -4 0.66 0.5
 -1 5 -4 0.21 0.54
 1 -5 -4 0.44 1.4
 5 1 -4 0.11 0.51
 -1 5 4 0.69 0.48
 -1 5 4 1.7 1.47
 5 1 4 1.28 1.07
 1 -5 4 0.63 1.37
 5 1 4 1.13 1.12
 1 -5 4 0.41 1.3
 -5 -1 4 0.12 1.39
 1 5 -4 1.23 0.41
 1 5 -4 1.23 0.52
 5 -1 -4 0.96 0.49
 5 -1 -4 2.65 1.47
 -1 -5 -4 0.72 1.33
 -1 -5 -4 1.02 0.54
 -1 -5 4 2.4 1.6
 -5 1 4 0.58 1.59
 -1 -5 4 0.78 1.42
 -5 1 4 0.93 0.53
 5 -1 4 3.48 1.26
 1 5 4 2.73 1.43
 5 -1 4 1.02 1.28
 3 5 -4 0.03 0.41
 5 -3 -4 0.08 1.35
 5 -3 -4 -0.03 0.5
 3 5 -4 -0.46 0.58
 -3 -5 -4 0.08 0.53
 -3 -5 -4 1.16 1.05
 -5 3 -4 0.25 0.42
 -5 3 4 -0.82 1.52
 3 5 4 0.15 1.17
 -3 -5 4 0.25 1.57
 3 5 4 1.21 0.38
 -3 -5 4 -2.58 1.48
 -5 3 4 0.1 0.52
 -5 5 -4 5.57 1.6
 5 5 -4 6.18 1.01
 5 -5 -4 5.7 1.72
 5 5 -4 7.24 0.82
 -5 5 -4 5.78 0.81
 5 -5 -4 6.75 0.91
 -5 5 4 6.09 0.91
 -5 5 4 6.35 1.9
 5 -5 4 6.5 1.81
 -5 -5 4 5.36 1.62
 -5 -5 4 6.88 2.08
 4 -6 -4 33.54 3.31
 -4 6 -4 36.77 1.85
 -4 6 -4 31.77 3.15
 6 4 -4 37.24 1.83
 6 4 -4 38.06 1.94
 4 -6 -4 38.39 1.89
 -6 -4 4 34.25 3.32
 -4 6 4 36.91 3.4
 4 -6 4 35.37 3.21
 -4 6 4 37.04 1.87
 2 -6 -4 4.4 0.83
 -2 6 -4 4.67 0.59
 6 2 -4 5.15 1.87
 6 2 -4 4.31 0.83
 6 2 -4 4.9 1.05
 -2 6 -4 5.1 0.84
 2 -6 -4 4.05 1.6
 -2 6 4 5.22 0.83
 2 -6 4 7.28 1.94
 6 2 4 7.18 1.34
 6 2 4 7.5 1.47
 -6 -2 4 5.35 1.81
 -2 6 4 5.22 1.83
 0 -6 -4 0.66 1.46
 0 -6 -4 0.1 0.55
 6 0 -4 0.17 0.51
 -6 0 -4 0.21 0.35
 6 0 -4 -1.44 1.43
 0 6 -4 -0.3 0.53
 -6 0 4 0 0.57
 6 0 4 2.15 1.16
 6 0 4 0.67 1.08
 -6 0 4 -0.09 1.43
 0 -6 4 -0.28 1.42
 0 6 4 0.79 0.48
 0 -6 4 0.74 1.45
 0 6 4 0.21 1.56
 6 -2 -4 0.06 0.53
 2 6 -4 0.14 0.57
 2 6 -4 0.17 0.4
 -2 -6 -4 -0.2 0.53
 6 -2 -4 -0.23 1.42
 -2 -6 -4 -0.73 1.17
 -6 2 -4 0.28 0.39
 -6 2 4 0.09 0.55
 2 6 4 0.22 1.32
 -2 -6 4 0.42 1.39
 -2 -6 4 1.65 1.45
 6 -2 4 -2.28 1.24
 2 6 4 0.15 0.45
 -6 2 4 -0.71 1.56
 -4 -6 -4 0.4 0.6
 -4 -6 -4 -0.46 0.94
 4 6 -4 0.24 0.55
 -6 4 -4 0.72 1.38
 4 6 -4 0.39 0.44
 6 -4 -4 -0.12 0.52
 6 -4 -4 -0.83 1.62
 -6 4 -4 0.46 0.45
 6 -4 4 1.59 1.54
 -4 -6 4 -0.09 1.51
 4 6 4 0.83 0.33
 -4 -6 4 1.03 1.39
 -6 4 4 0.68 1.65
 -6 4 4 0.5 0.52
 4 6 4 1.16 1.04
 6 -6 -4 9.42 1.01
 -6 6 -4 9.29 1
 6 6 -4 10.32 1.11
 -6 6 -4 8.23 2.17
 6 6 -4 9.85 0.93
 6 -6 -4 6 1.89
 -6 -6 4 6.56 1.94
 -6 6 4 9.66 2.21
 6 -6 4 11.41 2.81
 -6 6 4 9.47 1.05
 -6 -6 4 11.38 2.5
 -5 7 -4 9.85 1.06
 5 -7 -4 9.75 1.04
 7 5 -4 9.25 1.02
 7 5 -4 10.23 1.11
 5 -7 -4 12.2 2.69
 -5 7 -4 9.73 2.08
 -5 7 4 10.36 2.24
 -7 -5 4 12.97 2.25
 -7 -5 4 7.12 1.93
 -5 7 4 10.97 1.08
 5 -7 4 14.62 2.87
 -3 7 -4 2.46 1.52
 7 3 -4 4.89 1.03
 3 -7 -4 4.47 0.84
 3 -7 -4 4.97 1.74
 7 3 -4 4.61 0.89
 7 3 -4 4.68 1.54
 -3 7 -4 5.5 0.89
 3 -7 4 2.84 1.79
 -3 7 4 5.01 1.95
 -7 -3 4 2.53 1.66
 -3 7 4 5.67 0.92
 7 1 -4 0.99 0.53
 -1 7 -4 1.2 0.34
 7 1 -4 2.23 1.55
 1 -7 -4 1.09 1.66
 -7 -1 -4 1.23 0.33
 -1 7 -4 1.61 0.61
 1 -7 -4 0.76 0.51
 1 -7 4 2.68 1.76
 -1 7 4 1.72 1.68
 7 1 4 2.36 0.96
 7 1 4 1.44 1.05
 -7 -1 4 1.33 1.52
 -1 7 4 1.3 0.57
 -7 -1 4 0.77 0.59
 7 -1 -4 0.87 1.48
 7 -1 -4 0.71 0.56
 -1 -7 -4 0.16 1.38
 -1 -7 -4 0.76 0.52
 -7 1 -4 1.03 0.42
 1 7 -4 1.07 0.62
 1 7 4 1.05 1.48
 -7 1 4 0.45 0.48
 1 7 4 0.91 0.49
 -1 -7 4 1.01 1.34
 -7 1 4 0.66 1.63
 7 -1 4 1.77 1.24
 -1 -7 4 -0.65 1.42
 -7 3 -4 2.11 1.45
 -7 3 -4 1.21 0.43
 -3 -7 -4 0.83 0.54
 7 -3 -4 1.4 0.57
 3 7 -4 1.14 0.58
 -3 -7 -4 -0.23 1.19
 3 7 -4 0.96 0.41
 7 -3 -4 0.02 1.41
 3 7 4 2.8 0.6
 -3 -7 4 1.2 1.62
 -3 -7 4 1.06 1.48
 7 -3 4 0.28 1.36
 -7 3 4 1.25 0.59
 -7 3 4 1.92 1.45
 3 7 4 2.66 1.32
 -7 5 -4 8.16 0.96
 7 -5 -4 8.02 0.99
 7 -5 -4 7.14 1.8
 5 7 -4 8.23 0.85
 -7 5 -4 6.76 1.92
 5 7 -4 7.67 1.04
 -5 -7 4 12.08 2.57
 -5 -7 4 10.04 2.5
 -7 5 4 5.49 2.14
 -7 5 4 8.13 1.01
 7 -5 4 11.93 2.75
 -7 7 -4 2.9 0.72
 7 7 -4 2.46 0.57
 7 -7 -4 2.63 1.84
 7 -7 -4 1.93 0.58
 7 7 -4 2.71 0.72
 -7 7 -4 3.92 1.76
 7 -7 4 3.72 0.69
 7 -7 4 2.75 1.93
 -7 7 4 2.64 1.9
 -7 -7 4 -0.19 1.95
 -7 7 4 2.67 0.67
 -7 -7 4 1.87 1.75
 8 6 -4 5.8 1.14
 6 -8 -4 7.56 2.14
 -6 8 -4 13.76 2.91
 6 -8 -4 6.08 1.02
 8 6 -4 7.08 1.01
 -6 8 -4 6.88 1.05
 -8 -6 4 6.13 2.1
 6 -8 4 6.82 1.96
 -6 8 4 6.92 1.14
 -8 -6 4 6.76 2.13
 -6 8 4 4.16 2.14
 4 -8 -4 19.74 2.97
 -4 8 -4 19.43 2.81
 8 4 -4 19.45 1.26
 4 -8 -4 19.17 1.25
 8 4 -4 18.4 1.4
 -4 8 -4 19.08 1.32
 -4 8 4 14.61 2.57
 -8 -4 4 13.35 2.92
 4 -8 4 16.4 3.15
 -4 8 4 18.63 1.31
 2 -8 -4 25.25 1.46
 2 -8 -4 27.83 3.11
 8 2 -4 25.05 1.44
 8 2 -4 26.03 2.85
 -2 8 -4 24.71 1.47
 -2 8 -4 20.51 2.94
 -2 8 4 20.17 3.11
 2 -8 4 22.95 2.98
 -2 8 4 23.75 1.41
 -8 -2 4 23.32 3.06
 -8 -2 4 24.03 1.48
 0 -8 -4 4.34 0.92
 8 0 -4 4.34 1.67
 0 8 -4 5.71 0.96
 -8 0 -4 4.77 0.51
 0 8 -4 4.55 0.51
 0 -8 -4 5.49 2.04
 8 0 -4 5.39 0.92
 8 0 4 4.6 1.33
 0 -8 4 5.54 1.83
 -8 0 4 5.58 1.94
 0 8 4 5.47 1.9
 8 0 4 2.83 1.17
 -8 0 4 4.17 0.86
 0 8 4 4.05 0.83
 8 -2 -4 1.19 1.47
 2 8 -4 1.79 0.4
 -8 2 -4 2.12 0.44
 -8 2 -4 0.21 1.29
 2 8 -4 1.59 0.64
 8 -2 -4 1.91 0.56
 -2 -8 -4 3.65 1.45
 -2 -8 -4 1.7 0.56
 8 -2 4 1.31 1.38
 -8 2 4 1.59 1.52
 2 8 4 2.45 0.5
 -8 2 4 1.66 0.57
 -2 -8 4 1.75 1.68
 -2 -8 4 2.15 1.63
 -4 -8 -4 22.68 2.08
 -8 4 -4 21.29 1.3
 8 -4 -4 17.62 2.89
 -8 4 -4 17.81 2.83
 8 -4 -4 22.12 1.37
 4 8 -4 20.61 1.22
 -4 -8 -4 21.6 1.35
 4 8 -4 21.69 1.38
 4 8 4 24.51 1.11
 8 -4 4 17.78 2.73
 -8 4 4 21.62 1.36
 4 8 4 23.21 2.05
 -4 -8 4 21.93 2.92
 -4 -8 4 18.82 2.88
 -8 4 4 16.53 2.81
 -8 6 -4 5.03 1.81
 8 -6 -4 2.84 0.62
 6 8 -4 4.76 0.88
 -8 6 -4 5.28 1.01
 6 8 -4 4.49 0.74
 8 -6 -4 2.5 1.81
 -6 -8 4 5.75 1.8
 -6 -8 4 2.5 1.99
 8 -6 4 5.35 0.79
 8 -6 4 4.25 1.93
 -8 6 4 4.73 0.97
 -8 6 4 3.16 1.94
 8 8 -4 14.16 1.32
 8 -8 -4 15.19 1.25
 -8 8 -4 14.92 1.35
 8 8 -4 14.69 1.23
 -8 -8 4 12.94 3.09
 -8 -8 4 13.84 3.1
 -8 8 4 15.15 1.39
 8 -8 4 14.79 3.2
 7 -9 -4 0.9 0.7
 -7 9 -4 3.47 1.95
 9 7 -4 2.42 0.84
 7 -9 -4 1.03 2.54
 9 7 -4 0.91 0.63
 -7 9 -4 1.09 0.8
 -7 9 4 1.02 0.71
 -7 9 4 0 2.55
 -9 -7 4 3.07 1.91
 -9 -7 4 -2.47 2.11
 7 -9 4 5.2 1.97
 9 5 -4 0.78 0.57
 5 -9 -4 1.41 1.85
 9 5 -4 1.1 0.74
 5 -9 -4 1.36 0.57
 -5 9 -4 1.01 0.68
 -5 9 -4 -2.47 1.76
 5 -9 4 3.43 1.96
 -9 -5 4 -0.39 1.75
 -5 9 4 1.33 0.7
 -5 9 4 0.34 1.95
 9 3 -4 0.77 0.55
 -3 9 -4 0.2 0.58
 9 3 -4 -1.54 1.4
 3 -9 -4 0.5 1.81
 -3 9 -4 -0.12 1.63
 3 -9 -4 0.52 0.58
 -3 9 4 -0.21 0.62
 -9 -3 4 0.56 1.7
 -9 -3 4 -0.37 0.65
 -3 9 4 -0.23 1.87
 3 -9 4 1.14 1.83
 -1 9 -4 -2.34 1.62
 9 1 -4 1.46 1.49
 -1 9 -4 -0.03 0.6
 9 1 -4 0.17 0.54
 1 -9 -4 -0.95 1.63
 1 -9 -4 0.17 0.61
 1 -9 4 1.57 1.65
 -1 9 4 -1.12 1.69
 -1 9 4 -0.3 0.61
 -9 -1 4 -0.11 0.58
 -9 -1 4 1.49 1.67
 9 1 4 -0.11 0.89
 9 1 4 -0.74 0.88
 -1 -9 -4 8.14 1.87
 1 9 -4 3.91 0.69
 -9 1 -4 4.68 0.76
 9 -1 -4 5.04 1.68
 9 -1 -4 3.46 0.61
 -1 -9 -4 4.98 0.71
 1 9 4 5.94 0.83
 -1 -9 4 3.75 1.88
 -9 1 4 1.65 1.84
 1 9 4 4.42 1.72
 -1 -9 4 6.27 1.98
 9 -1 4 2.28 1.39
 -9 1 4 4.64 0.9
 -3 -9 -4 1.28 1.33
 -3 -9 -4 -0.12 0.62
 9 -3 -4 -0.48 1.56
 -9 3 -4 0.61 0.5
 3 9 -4 0.13 0.63
 3 9 -4 -0.23 0.38
 9 -3 -4 -0.48 0.6
 -9 3 -4 -1.16 1.5
 9 -3 4 1.23 1.52
 -9 3 4 0.4 1.65
 -9 3 4 -0.15 0.6
 -3 -9 4 -0.62 1.55
 3 9 4 1.72 1.4
 -3 -9 4 1.19 1.61
 9 -5 -4 0.3 0.61
 9 -5 -4 2.02 1.68
 -9 5 -4 1.22 1.62
 -5 -9 -4 0.48 1.01
 5 9 -4 0.34 0.49
 -9 5 -4 0.26 0.62
 5 9 -4 0.19 0.63
 -9 5 4 0.29 0.66
 -5 -9 4 2.96 1.99
 9 -5 4 3.02 1.82
 -9 5 4 -1.01 1.66
 5 9 4 2.05 1.03
 9 -5 4 1.29 0.52
 -5 -9 4 -0.46 1.61
 -9 7 -4 -0.01 0.71
 7 9 -4 0.14 0.56
 -9 7 -4 1.26 1.98
 9 -7 -4 0.26 0.63
 7 9 -4 -0.48 0.74
 9 -7 4 1.16 2
 -9 7 4 0.23 0.75
 9 -7 4 -1.06 0.57
 9 9 -4 -0.13 0.68
 9 -9 -4 0.29 0.73
 -9 9 -4 0.38 0.84
 9 9 -4 0.8 0.81
 -9 9 4 0.43 0.81
 8 -10 -4 28.65 1.77
 10 8 -4 27.62 1.89
 -8 10 -4 22.81 2.66
 10 8 -4 27.64 1.75
 -8 10 4 28.88 1.85
 6 -10 -4 13.14 1.26
 10 6 -4 12.91 1.27
 6 -10 -4 8.2 2.42
 -6 10 -4 14.25 1.32
 -6 10 4 13.7 1.35
 -6 10 4 8.07 2.38
 6 -10 4 10.71 3.98
 -4 10 -4 15.54 1.32
 10 4 -4 15.61 2.75
 10 4 -4 15.22 1.24
 -4 10 -4 13.53 2.88
 4 -10 -4 12.36 3.19
 4 -10 -4 15.2 1.31
 4 -10 4 19.79 3.17
 -10 -4 4 13.73 3.16
 -4 10 4 12.3 2.67
 -4 10 4 14.96 1.36
 -10 -4 4 15.24 1.3
 -2 10 -4 6.86 2.05
 -2 10 -4 8.35 1.12
 10 2 -4 6.16 1.79
 2 -10 -4 7.47 2.04
 10 2 -4 8.32 1.07
 2 -10 -4 8.91 1.08
 2 -10 4 12.6 2.88
 -2 10 4 12.12 3.07
 -10 -2 4 7.7 1.02
 -10 -2 4 6.98 2.17
 -2 10 4 9.23 1.1
 10 0 -4 0.49 0.6
 0 10 -4 0.23 0.6
 10 0 -4 2.24 1.54
 0 -10 -4 0.48 0.59
 0 -10 -4 -0.28 1.81
 -10 0 4 -0.19 1.94
 0 -10 4 3.74 1.84
 0 10 4 1.07 1.78
 -10 0 4 0.32 0.58
 10 0 4 -0.04 1.21
 0 10 4 1.16 0.61
 -2 -10 -4 22.8 2.99
 2 10 -4 24.37 1.51
 -10 2 -4 22.19 2.58
 -2 -10 -4 23.83 1.46
 10 -2 -4 22.55 1.43
 -10 2 -4 21.46 1.28
 -10 2 4 15.44 3.09
 2 10 4 26.04 2.86
 -2 -10 4 17.14 3.41
 2 10 4 26.05 1.33
 -10 2 4 22.13 1.45
 -2 -10 4 19.57 3.02
 10 -4 -4 10.38 2.44
 10 -4 -4 14.52 1.23
 4 10 -4 14.45 1.25
 4 10 -4 13.24 0.99
 -10 4 -4 20.11 2.93
 -10 4 -4 15.62 1.17
 -4 -10 4 16.71 2.75
 10 -4 4 10.8 2.86
 -10 4 4 15.06 1.25
 10 -4 4 15.57 1.21
 4 10 4 20.11 2.39
 -10 6 -4 13.36 1.21
 6 10 -4 11.82 1.25
 6 10 -4 11.92 1.09
 -10 6 -4 10.97 2.47
 10 -6 -4 12.28 1.2
 10 -6 4 6.28 2.14
 10 -6 4 10.21 1.16
 -10 8 -4 33.89 4.07
 -10 8 -4 32.04 1.96
 8 10 -4 30.99 1.96
 8 10 -4 31.58 1.86
 -10 8 4 33.62 1.98
 10 10 -4 6.77 1.35
 10 -10 -4 7.58 1.38
 -10 10 -4 6.53 1.1
 10 10 -4 7.32 1.47
 -10 10 4 7.32 1.41
 -9 11 -4 2.05 1.03
 11 9 -4 1.72 0.82
 11 9 -4 1.97 1.03
 9 -11 -4 0.98 0.92
 -9 11 4 1.4 0.9
 11 7 -4 1.27 0.94
 -7 11 -4 1.87 0.93
 7 -11 -4 1.52 0.77
 -7 11 4 0.79 0.84
 11 5 -4 1.36 0.71
 5 -11 -4 1.23 0.71
 5 -11 -4 2.01 2.03
 -5 11 -4 0.96 1.17
 -11 -5 4 0.98 0.76
 -5 11 4 -0.96 2.16
 -5 11 4 1.42 0.85
 11 3 -4 7.54 1.11
 3 -11 -4 8.06 1.08
 3 -11 -4 5.64 2.04
 11 3 -4 0.53 2.85
 -3 11 -4 7.13 1.14
 -3 11 4 8.72 2.28
 -3 11 4 8.04 1.17
 -11 -3 4 7.57 1.07
 11 1 -4 21.86 1.46
 1 -11 -4 20.25 3.28
 -1 11 -4 20.61 1.45
 11 1 -4 21.58 3.09
 1 -11 -4 21.12 1.41
 -11 -1 4 20.9 1.4
 -11 -1 4 16.27 3.24
 -1 11 4 20.27 3.37
 -1 11 4 22.22 1.44
 -1 -11 -4 8.96 2.34
 -11 1 -4 8.02 2.15
 11 -1 -4 13.36 1.18
 1 11 -4 11.6 1.24
 -1 -11 -4 11.74 1.17
 11 -1 -4 11.36 2.87
 1 11 4 14.33 2.93
 11 -1 4 9.84 1.97
 -11 1 4 12.44 1.14
 -11 3 -4 2.17 0.57
 11 -3 -4 0.96 0.64
 3 11 -4 1.46 0.77
 -11 3 -4 3.83 1.74
 -3 -11 -4 4.64 1.87
 11 -3 4 1.67 0.67
 -11 3 4 1.22 0.67
 11 -3 4 1.81 1.94
 5 11 -4 3.06 0.91
 -11 5 -4 1.64 2.1
 -11 5 -4 3.03 0.76
 11 -5 4 2 0.73
 -11 5 4 2.37 0.72
 7 11 -4 36.87 2.04
 11 -7 -4 35.53 2.09
 -11 7 -4 42.1 4.18
 -11 7 -4 38.07 2.15
 7 11 -4 34.66 2.1
 -11 7 4 38.87 2.16
 9 11 -4 34.64 2.18
 11 -9 -4 34.28 2.08
 9 11 -4 36.14 2.09
 -11 9 -4 36.8 2.21
 -11 9 4 36.19 2.15
 -11 11 -4 10.52 1.8
 11 11 -4 10.47 1.51
 11 -11 -4 11.06 1.53
 11 11 -4 9.2 1.71
 -11 11 4 10.95 1.54
 -10 12 -4 2.96 1.18
 12 10 -4 2.89 0.9
 12 10 -4 1.98 1.16
 10 -12 -4 3.36 1.01
 -10 12 4 3.1 0.97
 12 8 -4 129.5 5.98
 -8 12 -4 135.63 6.05
 8 -12 -4 137.79 6.02
 -8 12 4 128.05 6.01
 -6 12 -4 16.33 1.45
 6 -12 -4 16.35 1.51
 12 6 -4 15.84 1.42
 -6 12 4 14.37 1.53
 -12 -6 4 15.46 1.55
 4 -12 -4 13.44 1.33
 12 4 -4 13.33 1.34
 -4 12 -4 12.48 1.37
 -4 12 4 13.03 2.94
 -12 -4 4 12.45 1.31
 -4 12 4 12.99 1.38
 12 2 -4 1.76 0.68
 2 -12 -4 -0.4 1.93
 -2 12 -4 2.51 0.8
 2 -12 -4 2.38 0.73
 -2 12 4 3.09 0.78
 0 -12 -4 1.82 0.73
 12 0 -4 1.95 0.68
 0 -12 -4 1.11 1.97
 0 12 -4 1.77 0.72
 12 0 4 2.14 0.82
 0 12 4 1.46 2.18
 0 12 4 4.86 1.06
 2 12 -4 4.4 0.82
 12 -2 -4 2.55 0.65
 -2 -12 -4 1.02 2.16
 -2 -12 -4 3.99 0.73
 12 -2 4 6.29 1.28
 -12 2 4 4.23 0.79
 12 -4 -4 -0.35 0.7
 -12 4 -4 -2.6 2.09
 4 12 -4 -0.3 0.68
 -12 4 -4 -0.61 0.66
 12 -4 4 0.54 0.77
 -12 4 4 0.59 0.74
 -12 6 -4 4.54 0.93
 12 -6 -4 3.4 0.78
 6 12 -4 3.34 0.84
 -12 6 4 6.18 1.3
 12 -6 4 0.72 2.41
 8 12 -4 0.31 0.91
 12 -8 -4 0.49 0.8
 8 12 -4 -0.91 0.75
 -12 8 4 1.86 0.81
 12 -10 -4 25.65 1.88
 10 12 -4 24.83 1.94
 -12 10 -4 27.71 2.14
 10 12 -4 22.24 1.86
 -12 10 4 25.36 1.88
 12 -12 -4 4.49 1.16
 12 12 -4 2.49 0.98
 12 12 -4 5.34 1.35
 -12 12 -4 5.56 1.41
 -12 12 4 2.07 1.07
 12 12 4 4.22 1.11
 13 11 -4 0.22 0.94
 11 -13 -4 0.18 1.12
 -11 13 -4 0.44 1.31
 13 11 4 0.94 1.01
 -11 13 4 0.25 0.94
 9 -13 -4 12.09 1.6
 -9 13 -4 9.48 1.75
 13 9 -4 9.85 1.45
 13 9 4 9.75 1.74
 -9 13 4 8.29 1.46
 -7 13 -4 0.34 1.01
 7 -13 -4 -0.01 0.95
 13 7 -4 0.03 0.74
 13 7 4 -0.09 1
 -7 13 4 0.39 0.91
 -13 -7 4 0.27 1
 -5 13 -4 10.38 1.32
 5 -13 -4 11.2 1.39
 13 5 -4 11.5 1.32
 13 5 4 10.92 1.74
 -5 13 4 8.43 1.4
 -13 -5 4 10.4 1.44
 13 3 -4 17.59 1.43
 -3 13 -4 16.77 1.46
 3 -13 -4 16.38 1.47
 -3 13 4 18.09 1.52
 13 3 4 17.11 1.77
 -13 -3 4 17.74 1.49
 13 1 -4 8 1.24
 1 -13 -4 7.21 2.45
 1 -13 -4 8.21 1.29
 -1 13 -4 7.9 1.26
 -13 -1 4 8.88 1.26
 13 1 4 9.5 1.54
 -1 -13 -4 0.65 0.74
 13 -1 -4 1.45 0.75
 -1 -13 -4 1.56 2.18
 1 13 -4 0.66 0.8
 -13 1 4 0.72 0.78
 13 -1 4 1.49 0.89
 13 -3 -4 1.11 0.73
 3 13 -4 0.59 0.82
 -13 3 4 0.66 0.72
 13 -3 4 0.31 0.84
 13 -5 -4 -0.21 0.71
 5 13 -4 0.72 0.79
 -13 5 -4 1.81 0.85
 -13 5 4 1.48 0.87
 13 -5 4 -1.69 0.86
 -13 7 -4 1.61 1.08
 13 -7 -4 0.27 0.86
 7 13 -4 0.61 0.92
 -13 7 4 1.6 0.92
 -13 9 -4 0.7 1.25
 13 -9 -4 0.42 0.93
 9 13 -4 0.25 1.05
 -13 9 4 1.09 1.01
 11 13 -4 -1.29 0.92
 13 -11 -4 0.13 1.06
 -13 11 -4 0.63 1.37
 11 13 -4 -0.09 1.23
 -13 11 4 -0.45 0.96
 13 13 -4 -0.05 1.46
 -13 13 -4 2.79 1.55
 13 13 -4 -0.48 1.02
 13 -13 -4 1.57 1.28
 -13 13 4 1.37 0.99
 13 13 4 0.59 1.07
 12 -14 -4 2.09 1.47
 14 12 -4 0.01 1.01
 -12 14 -4 0.78 1.49
 -12 14 4 -0.49 0.97
 14 12 4 1.1 1.09
 -10 14 -4 0.5 1.3
 10 -14 -4 -0.15 1.11
 14 10 -4 0.26 0.87
 14 10 4 1.37 1.11
 -14 -10 4 2.58 1.36
 -10 14 4 -0.44 0.93
 -8 14 -4 5.45 1.24
 14 8 -4 5.04 0.96
 8 -14 -4 5.18 1.13
 14 8 4 7.07 1.22
 -14 -8 4 10.08 1.76
 -8 14 4 4.47 1.02
 6 -14 -4 1.17 0.95
 14 6 -4 1.26 0.79
 -6 14 -4 -0.09 0.94
 -14 -6 4 1.29 1.04
 -6 14 4 0.66 0.92
 14 6 4 0.51 1.04
 14 4 -4 17.96 1.52
 -4 14 -4 17.54 1.6
 -14 -4 4 18.6 1.64
 14 4 4 19.7 1.91
 -4 14 4 17.69 1.62
 2 -14 -4 9.26 1.48
 14 2 -4 12 1.33
 -2 14 -4 10.18 1.39
 -14 -2 4 10.84 1.44
 14 2 4 12.61 1.62
 -2 14 4 13.58 1.47
 14 0 -4 2.85 0.8
 0 14 -4 2.31 0.83
 14 0 4 3.79 0.97
 0 14 4 6.2 4.04
 -14 0 4 2.47 0.82
 14 -2 -4 3.67 0.78
 2 14 -4 4.81 0.9
 14 -2 4 4.44 0.97
 -14 2 4 3.83 0.83
 14 -4 -4 0.87 0.7
 4 14 -4 1.16 0.88
 -14 4 4 1.76 0.86
 14 -4 4 -1.24 0.93
 6 14 -4 0.39 0.91
 14 -6 -4 0.29 0.83
 -14 6 -4 2.69 1.08
 -14 6 4 0.45 0.96
 -14 8 -4 1.43 1.25
 8 14 -4 2.37 1.1
 14 -8 -4 2.24 0.97
 -14 8 4 2.08 1.02
 10 14 -4 1.91 1.23
 -14 10 -4 2.29 1.41
 14 -10 -4 1.53 1.09
 -14 10 4 0.75 1.09
 12 14 -4 0.56 1.46
 14 -12 -4 -0.54 1.21
 -14 12 -4 2.02 1.56
 -14 12 4 -0.59 1.04
 12 14 4 1.54 1.16
 -14 14 -4 4.79 1.77
 14 14 -4 0.18 1.67
 -14 14 4 1.55 1.06
 14 14 4 1.52 1.13
 -13 15 -4 1.86 1.71
 15 11 -4 2.66 1.06
 -11 15 -4 4.72 1.47
 15 11 4 2.44 1.09
 -11 15 4 3.25 1.06
 9 -15 -4 25.87 2.92
 -9 15 -4 18.3 2.05
 15 9 -4 18.41 1.76
 15 9 4 22.71 2.03
 -9 15 4 18.41 1.74
 -7 15 -4 20.13 1.86
 15 7 -4 20.36 1.75
 7 -15 -4 24.05 1.89
 -7 15 4 21.02 1.8
 -15 -7 4 26.1 2.21
 15 7 4 23.63 2.07
 -5 15 -4 3.08 0.97
 5 -15 -4 3.7 1.02
 15 5 -4 3.1 0.84
 -15 -5 4 4.64 1.13
 -5 15 4 3.28 1.04
 15 5 4 2.69 1.09
 15 3 -4 9.85 1.36
 3 -15 -4 8.5 1.52
 -3 15 -4 9.57 1.42
 -3 15 4 11.09 1.52
 -15 -3 4 10.48 1.64
 15 3 4 13.44 1.82
 15 1 -4 2.32 0.79
 -1 15 -4 3.01 0.9
 1 -15 -4 1.84 0.94
 15 1 4 3.74 1.02
 -15 -1 4 3.07 0.94
 -1 15 4 5.24 2.09
 15 -1 -4 0.84 0.79
 1 15 -4 -0.34 0.88
 -15 1 4 0.32 0.86
 15 -1 4 0.67 1
 15 -3 -4 0.86 0.84
 3 15 -4 0.88 0.95
 -15 3 4 1.56 0.88
 15 -3 4 -1.36 0.97
 15 -5 -4 0.76 0.83
 5 15 -4 1.08 0.91
 -15 5 4 1.66 1.01
 7 15 -4 1.33 1.07
 15 -7 -4 0.71 0.95
 -15 7 -4 3.53 1.39
 -15 7 4 1 0.95
 15 -9 -4 0.42 1.05
 9 15 -4 0.3 1.23
 -15 9 -4 2.28 1.45
 -15 9 4 0.07 1.05
 15 -11 -4 1.77 1.24
 11 15 -4 2.65 1.42
 -15 11 -4 6.4 1.66
 -15 11 4 0.97 1.1
 13 15 -4 -0.8 1.63
 -15 13 -4 6.05 1.77
 15 -13 -4 0.96 2.14
 13 15 4 2.32 1.25
 -15 13 4 1.75 1.08
 -15 15 -4 8.76 2.03
 -15 15 4 8.36 1.62
 16 14 -4 -0.18 1.28
 -14 16 -4 5.87 1.89
 16 14 4 0.8 1.22
 -14 16 4 2.94 1.12
 -12 16 -4 -1.22 1.61
 16 12 -4 -1.36 1.05
 -12 16 4 0.27 1.11
 16 12 4 -0.73 1.21
 16 10 -4 14.46 1.7
 -10 16 -4 16.54 2.06
 16 10 4 17.27 2.04
 -16 -10 4 22.75 2.35
 -10 16 4 16.13 1.76
 -8 16 -4 1.6 1.12
 16 8 -4 1.45 0.91
 -16 -8 4 2.46 1.52
 16 8 4 2.55 1.24
 -8 16 4 1.77 1.09
 16 6 -4 7.15 1.43
 -6 16 -4 6.18 1.13
 -16 -6 4 8.56 1.86
 16 6 4 9.09 1.81
 -6 16 4 9.9 1.62
 -4 16 -4 0.57 0.9
 4 -16 -4 0.22 1.05
 16 4 -4 0.07 0.82
 16 4 4 0.73 1.18
 -4 16 4 2.02 1.12
 -16 -4 4 1.23 1.16
 2 -16 -4 -1.14 1.01
 -2 16 -4 -0.25 0.9
 16 2 -4 -0.44 0.82
 -16 -2 4 -0.27 1.06
 -2 16 4 3.31 1.14
 16 2 4 1.03 1.1
 16 0 -4 2.01 0.87
 0 16 -4 2.59 1.01
 16 0 4 2.01 1.09
 -16 0 4 1.69 0.96
 16 -2 -4 -0.45 0.88
 2 16 -4 -0.16 0.96
 16 -2 4 -1.85 1.01
 -16 2 4 -0.09 0.97
 4 16 -4 1.52 1.06
 16 -4 -4 0.61 0.9
 -16 4 4 0.71 1.06
 16 -6 -4 -0.47 1.03
 6 16 -4 1.42 1.2
 -16 6 4 -0.62 1.08
 8 16 -4 2.11 1.31
 16 -8 -4 3.25 1.11
 -16 8 4 1.55 1.14
 -16 10 -4 5.06 1.68
 10 16 -4 1.42 1.38
 16 -10 -4 0.93 1.22
 -16 10 4 -0.51 1.14
 10 16 4 3.75 1.18
 -16 12 -4 5.07 1.82
 16 -12 -4 2.24 1.36
 12 16 -4 0.28 1.62
 12 16 4 1.62 1.25
 -16 12 4 0.34 1.11
 -16 14 -4 3.62 2.23
 -16 14 4 0.54 1.15
 14 16 4 -1.49 1.17
 17 13 -4 -0.62 1.13
 -13 17 -4 1.03 1.73
 -13 17 4 1.13 1.17
 17 13 4 -1.09 1.11
 17 11 -4 0.22 1.07
 -11 17 -4 0.16 1.52
 -17 -11 4 5.51 1.89
 -11 17 4 1.01 1.19
 17 9 -4 0.54 0.99
 -9 17 -4 1.27 1.27
 17 9 4 -0.46 1.13
 -9 17 4 0.93 1.17
 -17 -9 4 1.66 1.69
 -7 17 -4 0.7 1.09
 17 7 -4 0.06 0.91
 17 7 4 2.44 1.3
 -17 -7 4 -0.49 1.46
 -7 17 4 1.77 1.19
 -5 17 -4 8.97 1.58
 17 5 -4 7.77 1.47
 17 5 4 10.49 1.97
 -5 17 4 12.7 1.92
 -17 -5 4 10.96 1.58
 17 3 -4 0.89 0.8
 -3 17 -4 0.11 0.98
 -17 -3 4 0.98 1.2
 17 3 4 1.24 1.21
 -1 17 -4 -0.63 0.94
 17 1 -4 0.22 0.83
 -17 -1 4 -0.44 1.11
 17 1 4 -0.74 1.22
 1 17 -4 -0.57 1.07
 17 -1 -4 0.55 0.83
 17 -1 4 -2.44 1.11
 -17 1 4 -0.59 1.06
 17 -3 -4 -0.06 0.94
 3 17 -4 0.21 1.11
 -17 3 4 -1.58 1.14
 5 17 -4 0.93 1.16
 17 -5 -4 -0.14 0.94
 -17 5 4 1.26 1.2
 7 17 -4 1.82 1.29
 17 -7 -4 1.29 1.1
 -17 7 4 0.26 1.18
 9 17 -4 9.77 1.6
 17 -9 -4 11.15 1.8
 -17 9 4 8.22 1.71
 11 17 -4 3.12 1.57
 17 -11 -4 3.96 1.42
 11 17 4 4.9 1.25
 -17 11 4 3.57 2.32
 -17 13 -4 4.02 3.1
 13 17 4 -0.79 1.22
 -17 13 4 2.62 1.19
 -12 18 -4 1.89 1.5
 18 12 -4 0.4 1.11
 18 12 4 -1.52 1.06
 -12 18 4 3.62 1.29
 18 10 -4 -0.73 1.46
 -10 18 -4 0.75 1.42
 18 10 4 -0.45 1.06
 -18 -10 4 0.2 1.88
 -8 18 -4 1.47 1.27
 18 8 -4 0.26 0.99
 -8 18 4 4.62 1.37
 -18 -8 4 -0.6 1.61
 18 8 4 0.09 1.27
 18 6 -4 4.22 1.02
 -6 18 -4 4.11 1.27
 -18 -6 4 2.66 1.5
 18 6 4 4.54 1.29
 18 4 -4 7.64 1.44
 -4 18 -4 9.23 1.68
 18 4 4 7.88 1.4
 -18 -4 4 8.97 1.54
 18 2 -4 4.68 1.01
 -2 18 -4 5.55 1.15
 18 2 4 3.63 1.3
 -18 -2 4 2.75 1.33
 18 0 -4 0.19 0.86
 0 18 -4 0.01 1.08
 -18 0 4 -1.43 1.22
 18 -2 -4 4.29 0.94
 2 18 -4 6.83 1.26
 -18 2 4 3.72 1.31
 18 -4 -4 3.54 0.99
 4 18 -4 3.56 1.29
 -18 4 4 1.39 1.31
 6 18 -4 0.39 1.29
 18 -6 -4 1.58 1.11
 -18 6 4 -1.46 1.28
 18 -8 -4 1.41 1.25
 8 18 -4 -0.05 1.43
 -18 8 4 -0.58 1.32
 10 18 -4 2.43 1.54
 18 -10 -4 1.99 1.37
 -18 10 4 1.24 1.34
 12 18 -4 -1.66 1.8
 -18 12 4 2.56 1.23
 12 18 4 -0.09 1.27
 19 9 -4 -0.65 0.99
 -9 19 -4 0.3 1.27
 19 9 4 -1.71 1.21
 -9 19 4 3.11 1.43
 19 7 -4 0.72 1
 -7 19 -4 3.85 1.85
 -19 -7 4 -0.97 1.62
 -7 19 4 9.25 1.92
 19 5 -4 -0.51 0.86
 -5 19 -4 2.03 1.19
 -19 -5 4 -1.49 1.49
 19 5 4 -0.96 1.17
 19 3 -4 4.58 1
 -3 19 -4 5.41 1.24
 19 3 4 3.14 1.39
 -19 -3 4 2.64 1.45
 19 1 -4 4.9 1.02
 -1 19 -4 5.66 1.25
 -19 -1 4 2.91 1.4
 19 1 4 1.12 1.41
 1 19 -4 1.71 1.24
 19 -1 -4 1.85 0.92
 -19 1 4 -1.21 1.41
 3 19 -4 0.38 1.3
 19 -3 -4 -0.88 1.01
 19 -5 -4 0.34 1.11
 5 19 -4 1.48 1.37
 7 19 -4 2.46 1.49
 19 -7 -4 2.31 1.23
 -19 7 4 0.66 1.44
 9 19 -4 -2.12 2.33
 -19 9 4 -0.03 1.34
 -8 20 -4 0.08 1.22
 20 8 -4 -0.74 0.92
 -8 20 4 3.87 1.59
 20 6 -4 -0.66 0.99
 -6 20 -4 0.42 1.22
 -6 20 4 4.78 1.85
 20 6 4 -2.59 1.35
 20 4 -4 1.68 1.08
 -4 20 -4 1.5 1.79
 20 4 4 -0.58 2.51
 -2 20 -4 0.75 1.25
 20 2 -4 -0.19 0.93
 20 0 -4 1.99 1.02
 0 20 -4 2.2 1.29
 20 -2 -4 9.71 1.64
 2 20 -4 9.76 1.87
 4 20 -4 0.8 1.45
 20 -4 -4 0.77 1.4
 6 20 -4 -0.22 2.62
 20 -6 -4 0.51 1.27
 -20 6 4 -2.61 1.47
 8 20 -4 -0.17 1.61
 20 -8 -4 -0.41 1.31
 -20 8 4 1.74 1.48
 21 5 -4 3.42 1.02
 -5 21 -4 3.2 1.34
 -3 21 -4 1.32 1.36
 21 3 -4 0.46 0.86
 -1 21 -4 1.97 1.33
 21 1 -4 0.23 0.92
 1 21 -4 1.36 1.39
 21 -1 -4 -0.12 1.07
 3 21 -4 1.34 1.4
 21 -3 -4 0.03 1.11
 5 21 -4 -0.62 1.53
 21 -5 -4 0.51 1.24
 -21 5 4 -2.37 1.54
 0 -1 -5 -0.05 0.54
 0 1 -5 0.8 0.57
 0 1 -5 0.48 0.53
 -1 0 -5 0.42 0.56
 1 0 -5 0.46 0.63
 1 0 -5 0.18 0.47
 -1 0 -5 0.16 0.48
 -1 0 5 1.31 1.47
 0 1 5 1.62 1.27
 1 0 5 1.32 1.34
 1 0 5 -1.53 1.27
 0 -1 5 -0.47 1.28
 0 -1 5 0.09 1.27
 -1 2 -5 34.02 1.76
 -2 -1 -5 34.19 1.77
 1 -2 -5 33.47 3.18
 1 -2 -5 32.31 1.73
 2 1 -5 33.24 1.83
 -1 2 -5 33.66 1.72
 -2 -1 -5 34.23 1.76
 2 1 -5 34.24 1.75
 1 -2 5 32.63 2.92
 -2 -1 5 31.83 3.22
 2 1 5 31.05 2.92
 -1 2 5 33.11 1.73
 1 -2 5 38.04 3.06
 -1 2 5 35.22 3.09
 2 1 5 34.33 2.94
 2 -1 -5 47.02 2.22
 -2 1 -5 47.43 2.2
 1 2 -5 45.83 2.24
 2 -1 -5 43.18 3.57
 -1 -2 -5 47.03 2.21
 1 2 -5 47.71 2.19
 -2 1 -5 48.03 2.18
 -2 1 5 46.92 2.23
 -1 -2 5 46.67 3.59
 1 2 5 40.96 3.32
 -2 1 5 46.71 3.58
 2 -1 5 43.92 3.35
 2 -1 5 42.39 3.41
 -1 -2 5 45.49 3.57
 1 2 5 38.78 2.16
 2 -3 -5 6.21 1.74
 -2 3 -5 6.2 0.8
 3 2 -5 6.35 0.84
 -3 -2 -5 6.1 0.95
 2 -3 -5 5.42 0.86
 -2 3 -5 6.24 0.88
 3 2 -5 6.31 1.05
 -3 -2 5 4.61 1.82
 3 2 5 6.43 1.58
 3 2 5 7.84 2.07
 -2 3 5 9.35 2.41
 2 -3 5 7.62 1.77
 2 -3 5 3.52 1.68
 -2 3 5 5.85 0.85
 3 0 -5 112.27 6.47
 0 -3 -5 121.99 6.48
 -3 0 -5 122.15 5.4
 0 3 -5 121.85 5.39
 -3 0 -5 125.65 5.41
 3 0 -5 120.04 5.41
 0 -3 -5 124.25 5.42
 0 3 -5 126.88 5.44
 0 -3 5 124.78 6.6
 0 -3 5 116.22 6.48
 3 0 5 120.65 6.42
 0 3 5 126.48 6.6
 -3 0 5 115.54 6.56
 3 0 5 123.21 6.43
 0 3 5 127.12 5.4
 3 -2 -5 6.1 1.75
 2 3 -5 5.03 0.82
 3 -2 -5 4.35 0.62
 -3 2 -5 4.55 0.8
 -3 2 -5 4.66 0.83
 -2 -3 -5 3.54 0.61
 2 3 -5 4.83 0.95
 -3 2 5 6.03 1.79
 2 3 5 1.95 1.53
 2 3 5 4.49 0.56
 -2 -3 5 4.97 1.69
 3 -2 5 6.92 1.64
 3 -2 5 5.5 1.75
 -2 -3 5 3.38 1.58
 -3 2 5 4.56 0.84
 -4 -3 -5 57.78 2.65
 -3 4 -5 55.73 2.62
 4 3 -5 57.48 2.62
 3 -4 -5 54.48 2.63
 -3 4 -5 56.57 2.58
 3 -4 -5 52.36 3.85
 4 3 -5 56.89 2.7
 3 -4 5 49.46 3.95
 4 3 5 58.92 3.56
 3 -4 5 50.13 3.79
 -4 -3 5 52.43 4.12
 -4 -3 5 51.91 4.01
 4 3 5 57.35 3.63
 4 3 5 58.26 2.58
 -3 4 5 56.36 2.63
 -3 4 5 54.47 3.96
 -4 -1 -5 0.73 0.57
 -1 4 -5 0.54 0.46
 1 -4 -5 -1.84 1.58
 -4 -1 -5 0.57 0.53
 4 1 -5 0.75 0.54
 -1 4 -5 0.65 0.54
 4 1 -5 1.8 1.48
 1 -4 -5 0.52 0.61
 4 1 5 0.28 1.33
 -1 4 5 0.81 0.51
 1 -4 5 1.43 1.54
 1 -4 5 -0.12 1.46
 -4 -1 5 -2.59 1.49
 -1 4 5 3.14 1.57
 4 1 5 0.36 1.25
 -1 -4 -5 1.16 1.4
 -4 1 -5 1.04 0.51
 4 -1 -5 0.7 0.56
 4 -1 -5 -1 1.41
 -1 -4 -5 0.5 0.56
 1 4 -5 0.92 0.6
 -4 1 -5 0.58 0.5
 1 4 -5 0.92 0.47
 4 -1 5 1.53 1.37
 4 -1 5 3.43 1.35
 1 4 5 1.41 1.38
 -4 1 5 1.03 1.43
 -4 1 5 0.36 0.56
 -1 -4 5 0.81 1.57
 -1 -4 5 1.8 1.51
 -3 -4 -5 0.04 0.57
 4 -3 -5 0.61 1.42
 3 4 -5 -0.05 0.62
 -4 3 -5 0.02 0.48
 3 4 -5 -0.03 0.49
 4 -3 -5 0.21 0.52
 -4 3 -5 0.28 0.49
 -4 3 5 -2.05 1.59
 4 -3 5 -0.45 1.35
 -3 -4 5 1.46 1.51
 -3 -4 5 -0.86 1.56
 4 -3 5 1.35 1.25
 -4 3 5 0.16 0.55
 4 -5 -5 20.76 2.84
 -5 -4 -5 22.68 1.38
 -4 5 -5 19.6 1.21
 -4 5 -5 21.45 1.33
 4 -5 -5 21.78 1.37
 5 4 -5 22.35 1.49
 5 4 -5 22.95 1.32
 5 4 5 22.97 2.13
 4 -5 5 23.72 2.95
 -5 -4 5 16.24 2.93
 -5 -4 5 17 2.94
 4 -5 5 20.91 2.59
 -4 5 5 22.13 1.35
 -4 5 5 19.18 3.06
 5 2 -5 3.02 0.58
 2 -5 -5 1.9 0.53
 -2 5 -5 2.64 0.62
 -5 -2 -5 2.31 0.57
 2 -5 -5 2.77 1.58
 5 2 -5 1.75 1.64
 -2 5 -5 2.83 0.49
 5 2 -5 3.57 0.79
 -5 -2 5 3.14 1.74
 5 2 5 4.14 1.34
 2 -5 5 2.19 1.81
 -2 5 5 3.07 0.61
 -2 5 5 2.98 1.75
 5 2 5 4.46 1.45
 2 -5 5 1.36 1.52
 -5 0 -5 -0.07 0.54
 5 0 -5 -0.05 0.5
 0 -5 -5 -1.41 1.44
 5 0 -5 1.83 1.46
 0 -5 -5 0.24 0.53
 -5 0 -5 0.09 0.48
 0 5 -5 0.03 0.56
 0 5 -5 0.12 0.43
 0 -5 5 0.48 1.38
 0 5 5 1.38 0.49
 -5 0 5 0.01 1.51
 -5 0 5 -0.14 0.59
 0 -5 5 2.53 1.5
 0 5 5 1.79 1.58
 5 0 5 -1.53 1.33
 5 0 5 1.73 1.31
 5 -2 -5 4.13 1.79
 2 5 -5 4.3 0.8
 -2 -5 -5 4.91 0.7
 5 -2 -5 4.87 0.69
 -2 -5 -5 3.31 1.63
 2 5 -5 4.71 0.72
 -5 2 -5 4.45 0.83
 -5 2 -5 4.63 0.77
 5 -2 5 4.88 2.06
 -5 2 5 4.06 0.87
 -2 -5 5 5.83 1.67
 -2 -5 5 4.05 1.73
 -5 2 5 6.1 1.93
 2 5 5 5.4 1.71
 5 -2 5 5.95 1.61
 4 5 -5 3.17 0.73
 5 -4 -5 3.97 0.69
 4 5 -5 4.27 0.83
 5 -4 -5 3.14 1.9
 -4 -5 -5 3.63 0.63
 -5 4 -5 3.7 0.6
 -4 -5 5 3.48 1.47
 -4 -5 5 1.99 1.74
 4 5 5 3.11 0.49
 -5 4 5 1.98 1.78
 4 5 5 3.3 1.35
 4 5 5 5.98 1.57
 5 -4 5 0.23 1.78
 -5 4 5 4.54 0.91
 5 -6 -5 2.44 1.85
 6 5 -5 3.12 0.61
 6 5 -5 3.18 0.75
 -5 6 -5 3.04 0.65
 5 -6 -5 2.67 0.65
 -5 6 5 2.32 1.93
 -5 6 5 2.54 0.67
 -6 -5 5 2.92 1.65
 5 -6 5 6.48 1.93
 -6 -5 5 6.29 2.13
 -3 6 -5 5.57 0.96
 3 -6 -5 8.49 1.97
 6 3 -5 6.35 0.92
 3 -6 -5 6.08 0.95
 6 3 -5 6.18 1.14
 -3 6 -5 4.69 0.71
 -6 -3 5 4.34 1.82
 -3 6 5 5.55 2.07
 6 3 5 6.82 1.42
 3 -6 5 6.77 1.67
 -3 6 5 5.78 0.99
 3 -6 5 5.24 1.78
 6 1 -5 10.61 2.22
 -1 6 -5 11.49 1.11
 -6 -1 -5 10.52 0.88
 1 -6 -5 11.59 1.1
 6 1 -5 11.56 1.06
 1 -6 -5 10.95 2.23
 -1 6 -5 11.07 0.88
 -6 -1 5 9.94 1.14
 6 1 5 15.75 2.12
 6 1 5 8.39 2.17
 1 -6 5 11.11 2.14
 -1 6 5 12.12 1.03
 -6 -1 5 11.3 2.67
 -1 6 5 10.3 2.18
 1 -6 5 11.42 2.11
 1 6 -5 55.24 2.66
 6 -1 -5 56.3 2.64
 6 -1 -5 49.49 3.88
 -6 1 -5 55.57 2.57
 -1 -6 -5 57.89 3.99
 -1 -6 -5 57.05 2.66
 1 6 -5 56.39 2.57
 6 -1 5 49.87 3.8
 -1 -6 5 54.21 4.08
 6 -1 5 59.86 3.78
 -6 1 5 48.99 4.11
 -1 -6 5 51.79 3.97
 1 6 5 60.54 4.08
 -6 1 5 55.32 2.63
 1 6 5 57.19 2.6
 -6 3 -5 0.12 0.49
 3 6 -5 -0.09 0.48
 -3 -6 -5 0.9 0.65
 -3 -6 -5 -0.27 1.34
 6 -3 -5 0.15 0.55
 6 -3 -5 1.88 1.54
 3 6 -5 -0.38 0.62
 -6 3 5 0.06 0.58
 6 -3 5 1.9 1.51
 6 -3 5 2.47 1.47
 -3 -6 5 -1.16 1.65
 3 6 5 0.59 1.59
 -6 3 5 -0.62 1.48
 -3 -6 5 2.75 1.68
 -6 5 -5 0.37 0.56
 -5 -6 -5 0.72 0.62
 5 6 -5 0.46 0.53
 5 6 -5 0.68 0.65
 6 -5 -5 0.69 1.6
 6 -5 -5 -0.08 0.61
 -6 5 5 -0.14 1.74
 6 -5 5 0.69 1.89
 -6 5 5 0.76 0.62
 5 6 5 1.69 1.05
 -5 -6 5 -2.82 1.54
 -5 -6 5 -1.16 1.81
 5 6 5 1.9 1.05
 6 -7 -5 46.32 4.52
 -6 7 -5 61.95 2.87
 7 6 -5 63.21 2.87
 6 -7 -5 64.77 2.88
 -6 7 -5 47.48 4.33
 7 6 -5 61.24 2.94
 -6 7 5 61.83 2.89
 6 -7 5 61.47 4.65
 -4 7 -5 5.14 1.01
 7 4 -5 5.17 1
 4 -7 -5 1.54 1.81
 4 -7 -5 5.16 0.93
 7 4 -5 5.73 1.22
 -4 7 5 2 2.19
 -7 -4 5 4.31 1.99
 -4 7 5 4.81 1.01
 -7 -4 5 5.8 2.11
 4 -7 5 5.72 1.96
 -2 7 -5 0.69 0.64
 2 -7 -5 0.72 0.63
 2 -7 -5 3.24 1.76
 7 2 -5 1.32 1.65
 -2 7 -5 0.83 0.41
 7 2 -5 0.53 0.56
 -2 7 5 0.68 0.62
 -7 -2 5 0.65 1.72
 7 2 5 0.51 1.26
 2 -7 5 2.59 1.63
 -2 7 5 -2.43 2.05
 2 -7 5 -0.9 1.76
 0 -7 -5 12.28 1.13
 -7 0 -5 10.34 1.06
 7 0 -5 12.24 1.09
 0 7 -5 12.25 1.06
 0 -7 -5 13.08 2.28
 7 0 -5 12.77 2.58
 0 7 -5 12.55 0.87
 -7 0 5 11.66 1.03
 0 7 5 12 1.07
 0 7 5 13.43 2.99
 0 -7 5 11.43 2.52
 7 0 5 13.17 2.3
 0 -7 5 11.73 2.76
 -7 0 5 9 2.1
 7 -2 -5 2.36 1.53
 2 7 -5 2.46 0.5
 -2 -7 -5 3.32 0.72
 -7 2 -5 2.83 0.51
 2 7 -5 2.47 0.71
 -2 -7 -5 -0.73 1.59
 7 -2 -5 2.55 0.64
 -7 2 5 1.83 0.56
 7 -2 5 2.64 1.73
 -2 -7 5 0.83 1.43
 7 -2 5 3.8 1.64
 -7 2 5 0.11 1.97
 -2 -7 5 4.58 1.82
 -7 4 -5 1.41 0.56
 7 -4 -5 -0.33 1.6
 4 7 -5 1.35 0.71
 4 7 -5 1.65 0.54
 7 -4 -5 0.92 0.65
 -4 -7 -5 1.11 0.62
 -4 -7 5 2.03 1.62
 -4 -7 5 -0.96 1.66
 7 -4 5 2.54 1.75
 -7 4 5 0.7 1.71
 -7 4 5 1.41 0.64
 4 7 5 3.14 1.42
 7 -6 -5 21.72 1.43
 -7 6 -5 20.91 1.36
 6 7 -5 20.38 1.34
 6 7 -5 19.5 1.49
 -7 6 -5 18.12 3.1
 7 -6 -5 17.2 3.52
 -7 6 5 20.53 1.41
 -7 6 5 20.45 3.32
 7 -6 5 16.16 3.41
 7 -8 -5 35.38 1.99
 8 7 -5 35.22 2.06
 8 7 -5 36.69 1.98
 -7 8 -5 35.9 2.04
 7 -8 5 37.92 4.23
 -7 8 5 36.07 2.07
 -5 8 -5 1.44 1.89
 8 5 -5 1.41 0.62
 -5 8 -5 1.67 0.68
 5 -8 -5 1.34 1.76
 5 -8 -5 1.52 0.67
 8 5 -5 1.65 0.98
 -5 8 5 1.26 0.75
 5 -8 5 3.44 2.22
 -5 8 5 1.27 2.36
 3 -8 -5 -0.15 0.66
 8 3 -5 0.06 0.61
 -3 8 -5 0.34 0.63
 8 3 -5 1.66 1.66
 3 -8 -5 0.05 1.86
 -3 8 5 -0.32 0.69
 -3 8 5 0.19 2.06
 -8 -3 5 2.3 1.87
 1 -8 -5 7.29 1.03
 -1 8 -5 6.31 1.09
 8 1 -5 7.65 1.94
 1 -8 -5 8.09 2.15
 8 1 -5 5.58 1.05
 -8 -1 5 5.74 1.02
 -1 8 5 2.93 2.25
 -1 8 5 5.84 0.79
 1 -8 5 6.31 1.92
 -8 -1 5 6.8 2.05
 1 -8 5 4.25 1.92
 8 1 5 8.01 1.64
 8 -1 -5 -2.97 1.64
 -8 1 -5 1.03 0.44
 -1 -8 -5 0.78 0.59
 -1 -8 -5 -0.43 1.68
 1 8 -5 0.8 0.65
 1 8 -5 1.13 0.44
 8 -1 -5 1 0.57
 -8 1 5 0.86 0.57
 -8 1 5 2.91 1.89
 1 8 5 0.97 1.85
 8 -1 5 4.26 1.52
 -1 -8 5 1.27 1.68
 1 8 5 -0.73 0.58
 -1 -8 5 0.31 1.55
 8 -1 5 2.64 1.46
 3 8 -5 6.54 0.83
 8 -3 -5 3.4 1.86
 -8 3 -5 6.96 0.88
 -3 -8 -5 6.35 1.08
 -3 -8 -5 8.57 2.53
 8 -3 -5 5.34 0.99
 3 8 -5 6.57 1.05
 -8 3 5 6.04 1.97
 -3 -8 5 5.81 2.03
 3 8 5 8.37 0.82
 -8 3 5 5.7 1.03
 3 8 5 4.92 1.83
 -3 -8 5 2.54 1.61
 8 -3 5 5.19 1.94
 8 -5 -5 4.5 0.77
 -8 5 -5 4.4 0.95
 5 8 -5 5.33 0.91
 -8 5 -5 5.3 1.85
 5 8 -5 5.4 1.19
 -8 5 5 3.54 0.71
 8 -5 5 6.87 2.18
 7 8 -5 2.43 0.66
 7 8 -5 2.74 0.79
 -8 7 -5 4.22 2.02
 8 -7 -5 3.55 0.78
 -8 7 -5 3.73 0.79
 -8 7 5 3.78 0.84
 9 8 -5 -0.48 0.89
 8 -9 -5 -0.07 0.74
 9 8 -5 0.13 0.73
 -8 9 -5 0.23 0.87
 -8 9 5 1.38 0.87
 -6 9 -5 66.69 3.13
 9 6 -5 62.09 3.18
 9 6 -5 61.8 3.04
 6 -9 -5 61.99 3.04
 4 -9 -5 3.86 2.05
 -4 9 -5 6.59 1.12
 9 4 -5 5.5 1.05
 4 -9 -5 6 1.17
 -4 9 5 5.31 0.85
 9 2 -5 1.83 0.69
 2 -9 -5 2.05 0.7
 -2 9 -5 1.23 0.7
 2 -9 -5 1.42 1.86
 2 -9 5 3.01 2.47
 -2 9 5 0.49 0.67
 -9 -2 5 1.41 0.71
 -2 9 5 0.88 2.18
 9 0 -5 5.39 0.76
 0 9 -5 5.13 0.8
 0 -9 -5 2.85 2.02
 0 -9 -5 5.3 1.07
 -9 0 5 4.43 0.96
 9 0 5 8.97 2.19
 0 9 5 2.47 2.05
 0 9 5 4.57 0.77
 -9 2 -5 3.74 0.76
 -2 -9 -5 2.6 2
 2 9 -5 2.97 0.7
 -2 -9 -5 3.37 0.69
 9 -2 -5 2.33 0.65
 9 -2 5 3.1 1.76
 9 -2 5 1.64 1.78
 2 9 5 5.82 1.99
 -9 2 5 3.64 0.66
 9 -4 -5 11.99 1.29
 4 9 -5 11.27 1.25
 4 9 -5 11.82 1.03
 -9 4 -5 11.99 1.08
 9 -4 5 18.51 3.09
 -9 4 5 12.53 1.3
 6 9 -5 1.01 0.6
 -9 6 -5 1.66 0.74
 9 -6 -5 0.78 0.67
 -9 6 -5 -2.28 1.79
 6 9 -5 1.08 0.77
 -9 6 5 1.33 0.74
 9 -6 5 5.98 2.26
 8 9 -5 7.33 1.3
 8 9 -5 6.23 1.22
 -9 8 -5 6.39 1.4
 -9 8 5 8.14 1.38
 -9 10 -5 18.79 1.79
 10 9 -5 19.76 1.77
 9 -10 -5 19.41 1.66
 10 9 -5 19.4 1.62
 -9 10 5 19.1 1.65
 -7 10 -5 97.07 4.49
 10 7 -5 95.75 4.56
 7 -10 -5 96.61 4.45
 10 7 -5 99.14 4.45
 -7 10 5 94.16 4.47
 -5 10 -5 0.8 0.75
 5 -10 -5 -0.3 0.75
 10 5 -5 0.67 0.69
 -5 10 5 -0.49 0.89
 3 -10 -5 3.43 2.17
 -3 10 -5 2.48 0.71
 10 3 -5 2.29 0.68
 3 -10 -5 2.63 0.93
 -3 10 5 0.96 2.35
 -3 10 5 1.45 0.78
 -10 -3 5 1.41 0.75
 -1 10 -5 2.05 0.77
 1 -10 -5 2.45 2.01
 1 -10 -5 1.28 0.69
 10 1 -5 1.32 0.64
 -1 10 5 4.23 2.24
 -10 -1 5 1.13 0.66
 -1 10 5 1.08 0.78
 10 -1 -5 -0.08 0.67
 -1 -10 -5 0.15 0.88
 -1 -10 -5 -0.73 2.05
 1 10 -5 -0.04 0.73
 1 10 5 4.53 2.12
 -10 1 5 -0.27 0.67
 10 -3 -5 1.74 0.63
 -3 -10 -5 1.3 0.64
 3 10 -5 2.35 0.75
 10 -3 5 -2.24 2.02
 -10 3 5 2.6 0.74
 10 -5 -5 2.51 0.75
 -10 5 -5 -1.84 2.05
 5 10 -5 2.3 0.76
 5 10 -5 3.08 0.81
 -10 5 -5 3.05 0.75
 -10 5 5 2.56 0.72
 10 -5 5 6.57 2.24
 7 10 -5 1.68 0.86
 10 -7 -5 1.86 0.8
 7 10 -5 0.88 0.72
 -10 7 -5 1.92 0.92
 -10 7 5 1.88 0.8
 10 -7 5 5.34 2.46
 -10 9 -5 1.85 1.04
 9 10 -5 1.09 0.97
 10 -9 -5 0.8 0.78
 -10 9 5 2.03 0.9
 11 10 -5 17.96 1.7
 10 -11 -5 19.16 1.75
 -10 11 -5 20.22 1.89
 11 10 -5 17 1.95
 -10 11 5 17.59 1.67
 -8 11 -5 2.26 1.01
 11 8 -5 2.75 0.86
 8 -11 -5 3.08 0.88
 -8 11 5 2.38 0.95
 -6 11 -5 128.36 5.92
 6 -11 -5 133.51 5.9
 11 6 -5 133.73 5.89
 -6 11 5 127.81 5.92
 4 -11 -5 45.85 2.42
 -4 11 -5 46.79 2.44
 11 4 -5 47.1 2.39
 -11 -4 5 45.73 2.45
 -4 11 5 43.98 2.55
 11 2 -5 0.88 0.71
 2 -11 -5 0.8 0.71
 -2 11 -5 1.49 0.78
 -2 11 5 1.29 0.85
 -11 -2 5 1.03 0.64
 -2 11 5 -2.91 2.48
 0 11 -5 0.7 0.77
 0 -11 -5 4.68 2.35
 11 0 -5 -0.51 0.65
 0 -11 -5 0 0.69
 0 11 5 0.68 0.73
 -11 0 5 0.09 0.7
 0 11 5 1.35 2.34
 2 11 -5 3.36 0.79
 -2 -11 -5 3.62 0.77
 11 -2 -5 3.63 0.79
 -11 2 5 3.06 0.71
 11 -4 -5 -0.22 0.7
 4 11 -5 0.29 0.74
 -11 4 5 0.81 0.71
 11 -4 5 1.79 0.75
 11 -6 -5 1.11 0.77
 6 11 -5 1.6 0.84
 -11 6 -5 2.4 0.87
 -11 6 5 1.41 0.81
 11 -8 -5 3.75 0.91
 8 11 -5 2.69 0.83
 8 11 -5 4.31 0.99
 -11 8 -5 5.02 1.1
 -11 8 5 3.49 0.96
 10 11 -5 9.84 1.66
 -11 10 -5 10.07 1.38
 11 -10 -5 10.07 1.47
 10 11 -5 9.53 1.49
 -11 10 5 8.93 1.5
 12 11 -5 -0.32 1.33
 12 11 -5 0.07 0.98
 -11 12 -5 1.83 1.34
 11 -12 -5 1.03 1.1
 -11 12 5 0.91 1.05
 -9 12 -5 4.41 1.27
 9 -12 -5 3.42 1.07
 12 9 -5 4.14 0.98
 -9 12 5 2.1 0.96
 -7 12 -5 0.25 0.94
 12 7 -5 0.7 0.83
 7 -12 -5 0.87 0.93
 -7 12 5 0.28 0.95
 -12 -7 5 0.67 0.97
 12 5 -5 3.33 0.76
 -5 12 -5 4.62 0.92
 5 -12 -5 3.11 0.91
 -5 12 5 5.05 1.02
 -12 -5 5 3.83 0.92
 12 3 -5 19.29 1.46
 -3 12 -5 17.9 1.52
 3 -12 -5 18.17 1.5
 -3 12 5 18.11 1.66
 -12 -3 5 17.14 1.48
 -1 12 5 3.7 0.89
 -12 -1 5 1.9 0.78
 1 12 -5 -0.44 0.79
 -1 -12 -5 -0.41 0.73
 12 -1 -5 0.16 0.7
 -12 1 5 0.37 0.7
 12 -3 -5 -0.26 0.74
 3 12 -5 -0.14 0.77
 -12 3 5 0.5 0.72
 12 -3 5 1.27 0.83
 12 -5 -5 0.67 0.77
 5 12 -5 0.73 0.82
 12 -5 5 0.99 0.85
 -12 5 5 0.29 0.74
 7 12 -5 0.72 0.94
 12 -7 -5 0.89 0.87
 -12 7 -5 2.17 1.54
 -12 7 5 1.11 0.92
 12 -9 -5 0.12 0.86
 -12 9 -5 1.63 1.23
 9 12 -5 0.36 1.05
 -12 9 5 0.95 0.9
 -12 11 -5 1.55 1.36
 11 12 -5 -0.55 1.28
 12 -11 -5 1.74 1.07
 11 12 -5 1.06 0.98
 -12 11 5 0.47 1
 12 -13 -5 1.25 1.28
 13 12 -5 0.86 1.04
 -12 13 -5 0.47 1.54
 -12 13 5 -1.34 1.02
 13 12 5 1.04 1.07
 13 10 -5 1.02 0.99
 10 -13 -5 1.73 1.11
 -10 13 -5 2.97 1.36
 -10 13 5 1.6 1
 -8 13 -5 11.18 1.74
 13 8 -5 11.14 1.49
 8 -13 -5 10.65 1.71
 -8 13 5 8.2 1.52
 -13 -8 5 12.06 1.8
 13 6 -5 0.5 0.79
 -6 13 -5 0.53 0.97
 6 -13 -5 0.73 0.91
 -13 -6 5 -0.19 0.96
 -6 13 5 0 0.94
 4 -13 -5 0.53 0.89
 13 4 -5 -0.03 0.71
 -4 13 -5 0.28 0.8
 -4 13 5 -0.36 0.91
 -13 -4 5 0.3 0.84
 2 -13 -5 3.19 0.89
 -2 13 -5 2.46 0.87
 13 2 -5 3.11 0.74
 -2 13 5 3.32 1.05
 -13 -2 5 3.44 0.91
 13 0 -5 0.67 0.73
 0 13 -5 0.6 0.84
 0 -13 -5 0.25 0.82
 -13 0 5 0.35 0.81
 13 0 5 2.81 1.02
 13 -2 -5 0.48 0.77
 2 13 -5 0.52 0.86
 13 -2 5 0.83 0.91
 -13 2 5 1.22 0.82
 13 -4 -5 13.89 1.38
 4 13 -5 12.71 1.43
 -13 4 5 14.42 1.46
 13 -6 -5 1.02 0.78
 6 13 -5 0.97 0.93
 -13 6 5 1.75 0.93
 -13 8 -5 5.66 1.27
 8 13 -5 3.34 1.1
 13 -8 -5 2.6 0.92
 -13 8 5 2.86 0.92
 13 -10 -5 8.52 1.64
 10 13 -5 7.86 1.39
 -13 10 -5 10.37 1.77
 -13 10 5 4.96 1.13
 13 -12 -5 10.01 1.88
 -13 12 -5 12.46 1.92
 12 13 -5 9.38 1.62
 -13 12 5 8.46 1.58
 -13 14 -5 4.3 1.75
 14 13 -5 3.61 1.69
 13 -14 -5 4.08 1.39
 -13 14 5 2.65 1.14
 14 13 5 3.53 1.22
 11 -14 -5 3.15 1.31
 -11 14 -5 3.31 1.51
 14 11 -5 1.98 1.07
 14 11 5 2.75 1.05
 -11 14 5 2.06 1
 -9 14 -5 0.73 1.31
 14 9 -5 -0.57 0.98
 9 -14 -5 0.76 1.18
 -14 -9 5 2.71 1.37
 14 9 5 1.37 1.13
 -9 14 5 0.62 0.95
 7 -14 -5 22.25 1.93
 14 7 -5 23.7 1.84
 -7 14 -5 22.27 1.95
 -7 14 5 21.27 1.82
 14 7 5 24.95 2.16
 -14 -7 5 24.02 2.08
 5 -14 -5 18.42 1.74
 -5 14 -5 18.53 1.72
 14 5 -5 18.19 1.65
 14 5 5 20.55 1.98
 -5 14 5 18 1.67
 -14 -5 5 17.01 1.8
 14 3 -5 12.72 1.42
 -3 14 -5 12.94 1.51
 3 -14 -5 14.59 1.57
 -3 14 5 16.34 1.57
 -14 -3 5 13.36 1.61
 14 3 5 16.67 1.88
 1 -14 -5 0.63 0.9
 14 1 -5 1.3 0.81
 -1 14 -5 1.08 0.85
 14 1 5 2.22 1.01
 -14 -1 5 1.16 0.84
 1 14 -5 1.34 0.93
 -1 -14 -5 1.29 0.87
 14 -1 -5 1.3 0.76
 14 -1 5 1.75 0.99
 -14 1 5 1.22 0.9
 14 -3 -5 1.18 0.78
 3 14 -5 2.33 0.9
 -14 3 5 1.63 0.85
 14 -3 5 2.07 1
 14 -5 -5 0.36 0.8
 5 14 -5 1.18 0.95
 -14 5 5 1.13 0.88
 14 -5 5 -2.17 1.01
 14 -7 -5 6.95 1.1
 7 14 -5 7.27 1.22
 -14 7 5 7.23 1.57
 9 14 -5 -0.05 1.2
 14 -9 -5 -0.1 1.02
 -14 9 -5 3.1 1.39
 -14 9 5 0.61 1.05
 14 -11 -5 1.13 1.19
 -14 11 -5 2.4 1.57
 11 14 -5 0.2 1.46
 -14 11 5 1.2 1.12
 -14 13 -5 6.64 1.81
 14 -13 -5 4.73 1.4
 -14 13 5 3.25 1.29
 13 14 5 5.14 1.17
 -14 15 -5 4.93 1.84
 15 14 5 2.39 1.12
 -14 15 5 2.07 1.11
 -12 15 -5 1.09 1.61
 -12 15 5 0.56 1.16
 10 -15 -5 9.94 1.99
 15 10 -5 4.14 1.16
 -10 15 -5 5.99 1.52
 15 10 5 5.91 1.24
 -15 -10 5 9.67 1.91
 -10 15 5 4.13 1.1
 15 8 -5 0.25 0.93
 -8 15 -5 -0.74 1.22
 8 -15 -5 1.11 1.15
 -8 15 5 1.2 1
 -15 -8 5 1.79 1.45
 15 8 5 2.43 1.24
 15 6 -5 1.59 0.94
 6 -15 -5 1.75 1.06
 -6 15 -5 2.7 1.17
 15 6 5 1.61 1.19
 -15 -6 5 3.02 1.26
 -6 15 5 3.16 1.05
 4 -15 -5 0.96 1.01
 -4 15 -5 0.39 1.01
 15 4 -5 0.57 0.85
 15 4 5 1.91 1.1
 -4 15 5 3.31 1.07
 -15 -4 5 1.39 1.16
 2 -15 -5 -0.82 1
 15 2 -5 -1.09 0.71
 -2 15 -5 0.23 0.88
 15 2 5 1.35 1.17
 -15 -2 5 0.43 1
 0 15 -5 1.05 0.93
 0 -15 -5 -0.86 0.96
 15 0 -5 0.74 0.81
 15 0 5 1.6 1.07
 -15 0 5 0.6 0.97
 2 15 -5 -0.29 1.11
 15 -2 -5 0.44 0.87
 -15 2 5 0.73 0.96
 15 -2 5 0.89 1.05
 15 -4 -5 0.28 0.86
 4 15 -5 0.88 0.99
 -15 4 5 1.01 0.97
 15 -6 -5 0.43 0.98
 6 15 -5 0.89 1.09
 -15 6 5 -0.71 1.04
 15 -8 -5 0.66 1.09
 8 15 -5 -0.71 1.23
 -15 8 5 -0.82 1.06
 -15 10 -5 3.93 1.76
 15 -10 -5 0.48 1.15
 10 15 -5 0.23 1.36
 -15 10 5 -0.95 1.1
 -15 12 -5 6.96 1.82
 15 -12 -5 4.44 1.36
 12 15 -5 0.38 1.7
 12 15 5 8.97 1.77
 -15 14 -5 4.12 1.89
 -15 14 5 1.26 1.12
 14 15 5 2.16 1.21
 -13 16 -5 0.96 1.77
 16 13 -5 -0.71 1.16
 16 13 5 0.26 1.25
 -13 16 5 2.95 1.12
 -11 16 -5 3.64 1.9
 16 11 -5 -0.1 1.1
 16 11 5 1.21 1.1
 -11 16 5 1.68 1.49
 16 9 -5 0.02 1.02
 -9 16 -5 0.72 1.39
 -9 16 5 1.55 1.07
 -16 -9 5 3.57 1.67
 16 9 5 1.29 1.09
 -7 16 -5 1.45 1.21
 7 -16 -5 1.23 1.19
 16 7 -5 0.62 0.93
 -16 -7 5 1.02 1.47
 -7 16 5 3.48 1.15
 16 7 5 1.91 1.3
 -5 16 -5 0.67 1.11
 5 -16 -5 -0.59 1.13
 16 5 -5 0.34 0.9
 -16 -5 5 0.84 1.36
 16 5 5 1.22 1.17
 16 3 -5 1.97 0.8
 3 -16 -5 1.82 1.14
 -3 16 -5 3.6 1.11
 -16 -3 5 4.61 1.24
 16 3 5 2.56 1.17
 1 -16 -5 1.94 1.11
 -1 16 -5 2.98 1.06
 16 1 -5 2.15 0.78
 -16 -1 5 4.05 1.17
 16 1 5 3.09 1.18
 1 16 -5 2.95 1.07
 16 -1 -5 2.45 0.84
 16 -1 5 1.74 1.15
 -16 1 5 2.7 1.03
 3 16 -5 1.98 1.05
 16 -3 -5 1.42 0.82
 -16 3 5 2.17 1.03
 5 16 -5 0.44 1.11
 16 -5 -5 0.37 0.89
 -16 5 5 -1.29 1.11
 7 16 -5 2.96 1.28
 16 -7 -5 3.1 1.12
 -16 7 5 2.22 1.15
 16 -9 -5 0.06 1.18
 9 16 -5 0.66 1.36
 -16 9 5 -1.64 1.12
 11 16 -5 -0.72 1.56
 16 -11 -5 0.13 1.29
 -16 11 5 1.92 1.22
 16 -13 -5 2.67 1.52
 -16 13 -5 5.14 2.06
 13 16 -5 -1.14 1.75
 13 16 5 2.52 1.19
 -16 13 5 1.57 1.13
 -12 17 -5 0.12 1.69
 17 12 -5 0.16 1.14
 17 12 5 -0.44 1.18
 -17 -12 5 6.38 2.03
 -12 17 5 3.12 1.2
 17 10 -5 0.29 1.41
 -10 17 -5 2.19 1.64
 -10 17 5 4.42 1.54
 17 10 5 2.03 1.2
 -17 -10 5 2.2 1.91
 -8 17 -5 4.33 1.37
 17 8 -5 2.43 1.07
 -17 -8 5 6.53 1.8
 17 8 5 4.55 1.26
 -6 17 -5 9.11 1.8
 17 6 -5 8.36 1.55
 -17 -6 5 12.88 1.76
 17 6 5 9.89 1.91
 -6 17 5 14.36 1.87
 4 -17 -5 6.55 1.35
 17 4 -5 7.68 1.45
 -4 17 -5 7.71 1.69
 17 4 5 9.32 1.45
 -17 -4 5 9.4 1.53
 -2 17 -5 6.63 1.16
 17 2 -5 3.83 0.86
 17 2 5 4.49 1.29
 17 0 -5 0.07 0.86
 0 17 -5 -0.58 1.06
 17 0 5 -1.26 1.22
 -17 0 5 -0.79 1.12
 17 -2 -5 1.92 0.92
 2 17 -5 2.25 1.18
 -17 2 5 0.95 1.13
 4 17 -5 0.6 1.17
 17 -4 -5 1.83 0.96
 -17 4 5 -0.92 1.2
 6 17 -5 2.05 1.28
 17 -6 -5 1.14 1.01
 -17 6 5 0.89 1.22
 17 -8 -5 0.14 1.16
 8 17 -5 0.41 1.38
 -17 8 5 -1.75 1.23
 10 17 -5 -0.34 1.97
 17 -10 -5 -0.47 1.51
 -17 10 5 -0.56 1.22
 17 -12 -5 1.33 1.39
 -17 12 5 0.79 1.11
 12 17 5 1.47 1.21
 18 9 -5 0.12 1.03
 -9 18 -5 0.37 1.4
 18 9 5 -0.2 1.06
 -9 18 5 3.62 1.43
 -18 -9 5 0.49 2.93
 -7 18 -5 2.96 1.91
 18 7 -5 2.49 1.36
 18 7 5 0.89 2.01
 -18 -7 5 4.86 1.73
 18 5 -5 2.16 0.99
 -5 18 -5 2.16 1.19
 -18 -5 5 0.77 1.51
 18 5 5 2.17 1.27
 -3 18 -5 1.41 1.15
 18 3 -5 1.76 0.98
 18 3 5 0.66 1.35
 -18 -3 5 1.98 1.42
 18 1 -5 0.25 0.92
 -1 18 -5 -0.09 1.19
 -18 -1 5 -0.51 1.32
 18 1 5 -1.99 1.33
 18 -1 -5 0.97 0.83
 1 18 -5 1.26 1.25
 -18 1 5 -0.53 1.25
 18 -3 -5 0.2 0.91
 3 18 -5 2.09 1.24
 -18 3 5 0.06 1.3
 5 18 -5 0.27 1.35
 18 -5 -5 0.64 1.02
 -18 5 5 -2.3 1.33
 18 -7 -5 0.84 1.21
 7 18 -5 1.51 1.52
 -18 7 5 -2.94 2.17
 18 -9 -5 1.07 1.28
 9 18 -5 1.21 1.52
 -18 9 5 0.07 1.28
 -8 19 -5 3.06 1.33
 19 8 -5 3.07 1.06
 -19 -8 5 4.58 1.9
 19 8 5 0.66 1.26
 -6 19 -5 1.47 1.27
 19 6 -5 1.06 1.02
 -19 -6 5 -3.84 3.47
 19 6 5 -0.94 1.2
 19 4 -5 4.62 1.09
 -4 19 -5 4.44 1.37
 -19 -4 5 2.22 1.64
 -2 19 -5 0.07 2.03
 19 2 -5 0.47 1.13
 -19 -2 5 -2.63 1.43
 19 0 -5 0.18 1.04
 0 19 -5 -0.97 1.24
 19 -2 -5 1.07 1.34
 2 19 -5 1.9 1.43
 4 19 -5 0.75 2.11
 19 -4 -5 1.54 1.68
 -19 4 5 -3.64 2.12
 6 19 -5 1.56 1.46
 19 -6 -5 0.64 1.14
 8 19 -5 0.9 1.61
 19 -8 -5 0.13 1.27
 -19 8 5 -0.76 1.38
 -5 20 -5 0.42 1.23
 20 5 -5 0.12 0.97
 -3 20 -5 6.47 1.31
 20 3 -5 4.58 1.08
 -20 -3 5 2.95 1.71
 -1 20 -5 2.96 1.27
 20 1 -5 2.94 0.99
 -20 -1 5 -2.89 1.54
 20 -1 -5 3.24 0.98
 1 20 -5 4.69 1.34
 3 20 -5 0.28 1.39
 20 -3 -5 -0.44 1.01
 5 20 -5 0.86 1.51
 20 -5 -5 -0.15 1.18
 0 0 -6 -0.32 0.55
 0 0 6 -0.28 1.62
 0 0 6 -2.04 1.57
 -1 1 -6 15.03 1.16
 -1 1 -6 16.23 1.29
 -1 -1 -6 15.84 1.2
 1 1 -6 15.65 1.35
 1 -1 -6 15.42 1.23
 1 1 -6 14.99 1.15
 -1 -1 6 14.65 2.82
 -1 -1 6 16.7 2.95
 1 -1 6 16.98 2.79
 1 -1 6 14.33 2.47
 -1 1 6 14.94 2.87
 1 1 6 12.87 2.65
 -1 1 6 16.53 1.24
 1 1 6 17.18 2.77
 0 2 -6 0.9 0.57
 0 2 -6 0.7 0.68
 0 -2 -6 0.53 0.63
 -2 0 -6 0.18 0.67
 -2 0 -6 0.54 0.59
 2 0 -6 0.43 0.51
 0 -2 6 1.67 1.78
 0 2 6 2.58 1.61
 0 -2 6 -0.04 1.57
 2 0 6 -0.24 1.57
 -2 0 6 2.44 1.79
 0 2 6 0.55 0.59
 2 -2 -6 32.22 3.39
 -2 2 -6 29.97 1.65
 2 2 -6 30.43 1.64
 -2 2 -6 30.07 1.7
 2 -2 -6 30.65 1.65
 2 2 -6 31.07 1.79
 -2 -2 -6 30.68 1.7
 2 2 6 29.88 3.19
 2 -2 6 26.77 3.15
 -2 -2 6 31.1 3.37
 -2 -2 6 27.09 3.43
 2 2 6 25.62 1.57
 -2 2 6 28.59 3.34
 2 -2 6 27.25 3.23
 2 2 6 23.64 3.08
 -2 2 6 32.44 1.67
 3 1 -6 5.97 0.98
 1 -3 -6 4.95 2.03
 -1 3 -6 5.45 0.93
 -1 3 -6 6.17 1.06
 1 -3 -6 5.62 1.04
 -3 -1 -6 5.88 1.06
 1 -3 6 5.77 1.8
 -1 3 6 11.82 2.73
 -3 -1 6 2.34 1.75
 3 1 6 7.19 1.89
 1 -3 6 5.05 2.14
 -1 3 6 7.28 0.94
 3 1 6 4.19 1.85
 3 -1 -6 0.99 0.55
 -1 -3 -6 0.59 0.59
 -3 1 -6 1.04 0.64
 -3 1 -6 0.88 0.58
 1 3 -6 0.9 0.54
 1 3 -6 1.16 0.71
 3 -1 -6 3.05 1.69
 1 3 6 2.31 1.76
 -3 1 6 2.44 1.72
 3 -1 6 2.68 1.75
 3 -1 6 1.52 1.77
 -1 -3 6 1.5 1.73
 -1 -3 6 3.24 1.73
 -3 1 6 1.41 0.65
 1 3 6 1.94 0.57
 3 -3 -6 3.99 1.83
 3 -3 -6 1.33 0.53
 -3 3 -6 2.81 0.6
 -3 -3 -6 1.51 0.65
 3 3 -6 2.63 0.78
 -3 3 -6 3.35 0.71
 3 3 -6 2.27 0.59
 -3 3 6 1.62 1.96
 -3 -3 6 0.82 2.18
 -3 3 6 2.19 0.63
 3 3 6 1.36 0.57
 3 3 6 -0.13 2.87
 -3 -3 6 2.92 1.69
 3 -3 6 3.04 1.62
 2 -4 -6 11.98 1.21
 4 2 -6 12.12 1.4
 -2 4 -6 13.18 1.23
 2 -4 -6 16.34 2.96
 4 2 -6 12.3 1.14
 -2 4 -6 12.62 1.08
 -4 -2 -6 12.45 1.21
 4 2 6 15.32 1
 -2 4 6 12.89 1.16
 -4 -2 6 11.87 2.91
 -2 4 6 16.92 2.93
 4 2 6 14.61 2.73
 4 2 6 10.74 2.71
 2 -4 6 10.49 2.67
 -4 -2 6 10.19 2.53
 4 0 -6 9.92 2.57
 -4 0 -6 8.08 1.05
 4 0 -6 8.78 1.07
 0 4 -6 8.93 1.16
 0 4 -6 7.92 0.97
 0 -4 -6 7.8 1.09
 -4 0 -6 9.3 1.08
 0 -4 -6 11.33 2.27
 0 4 6 14.71 2.88
 4 0 6 14.86 2.65
 0 -4 6 5.93 1.94
 4 0 6 7.89 2.05
 -4 0 6 8.59 2.2
 0 -4 6 13.08 2.86
 -4 0 6 7.64 1.11
 2 4 -6 41.31 2.03
 -4 2 -6 40.25 2.06
 -2 -4 -6 40.41 2.1
 4 -2 -6 39.61 2.07
 -4 2 -6 39.48 2.04
 4 -2 -6 39.62 3.59
 2 4 -6 40.69 2.13
 2 4 6 40.81 3.64
 4 -2 6 39.41 3.73
 4 -2 6 38.95 3.76
 -4 2 6 31.47 3.76
 2 4 6 43.55 2.02
 -2 -4 6 39.33 3.9
 -4 2 6 40.48 2.07
 -2 -4 6 37.37 3.59
 -4 -4 -6 7.96 1.14
 -4 4 -6 8.04 1.1
 -4 4 -6 7.72 0.98
 4 -4 -6 7.79 2.17
 4 4 -6 8.28 1.01
 4 -4 -6 6.51 0.98
 4 4 -6 5.95 1.22
 -4 4 6 7.41 1.08
 4 -4 6 8.07 2.08
 4 -4 6 2.78 2.03
 4 4 6 13.26 2.64
 4 4 6 5.29 0.74
 -4 4 6 9.4 2.24
 3 -5 -6 7.45 1.29
 -5 -3 -6 9.97 1.15
 -3 5 -6 9.95 1.13
 5 3 -6 8.95 1.08
 3 -5 -6 3.12 2.46
 5 3 -6 9.24 1.36
 -3 5 -6 7.97 0.95
 5 3 6 5.71 2.24
 -3 5 6 9.4 1.1
 -3 5 6 7.85 2.26
 3 -5 6 12.46 2.77
 3 -5 6 14.35 3.09
 1 -5 -6 0.27 0.69
 1 -5 -6 0.86 1.75
 5 1 -6 0.23 0.54
 -1 5 -6 0.35 0.67
 -5 -1 -6 0.86 0.65
 -1 5 -6 0.82 0.54
 5 1 6 2.99 1.82
 -5 -1 6 0.32 0.67
 -5 -1 6 1.4 1.76
 -1 5 6 1.27 0.62
 -1 5 6 4.06 2.03
 1 -5 6 0.51 1.73
 5 1 6 -1.51 1.65
 -1 -5 -6 -0.18 0.68
 -1 -5 -6 1.57 1.77
 -5 1 -6 0.49 0.59
 1 5 -6 0.2 0.7
 -5 1 -6 0.16 0.63
 1 5 -6 0.19 0.53
 5 -1 -6 -3.09 1.83
 5 -1 -6 0.12 0.61
 -5 1 6 -0.37 0.6
 -1 -5 6 1.09 1.84
 1 5 6 0.93 1.95
 5 -1 6 1.94 1.76
 5 -1 6 2.34 1.81
 -5 1 6 2.25 1.89
 -1 -5 6 3.19 1.71
 -3 -5 -6 33.19 1.83
 3 5 -6 32.57 1.88
 -5 3 -6 33.3 1.79
 5 -3 -6 28.6 2.02
 3 5 -6 33.04 1.76
 5 -3 -6 29.89 3.41
 3 5 6 28.03 3.59
 5 -3 6 24.22 3.51
 5 -3 6 34.47 3.52
 -5 3 6 33.13 1.78
 3 5 6 29.6 3.46
 3 5 6 33.47 1.7
 -5 3 6 26.2 3.69
 -5 -5 -6 0.06 0.6
 -5 5 -6 -0.19 0.63
 5 -5 -6 1.77 2.52
 5 5 -6 -0.28 0.62
 5 -5 -6 -0.22 0.55
 5 5 -6 -0.51 0.75
 -5 5 6 0.03 0.68
 -5 5 6 -0.21 2.64
 5 -5 6 -0.65 2.08
 5 -5 6 1.65 1.64
 -4 6 -6 19.57 1.42
 6 4 -6 19.84 1.39
 4 -6 -6 17.6 3.31
 4 -6 -6 18.6 1.33
 6 4 -6 20.93 1.57
 -4 6 6 13.62 3.19
 -4 6 6 19.47 1.43
 4 -6 6 20.35 3.48
 4 -6 6 19.57 2.97
 2 -6 -6 18.98 1.8
 6 2 -6 17.71 1.36
 -2 6 -6 18.86 1.39
 2 -6 -6 14.11 2.74
 -2 6 -6 17.14 1.21
 2 -6 6 26.48 3.33
 6 2 6 20.21 3.25
 -2 6 6 17.29 3.2
 -2 6 6 18.45 1.36
 2 -6 6 16.89 3.04
 0 -6 -6 2.7 1.85
 6 0 -6 2.19 0.61
 0 6 -6 3.37 0.63
 -6 0 -6 5.07 0.93
 0 6 -6 3.26 0.75
 0 6 6 3.82 0.72
 -6 0 6 3.63 0.72
 0 -6 6 3.95 1.84
 0 -6 6 -0.28 1.69
 0 6 6 2.58 2.14
 -2 -6 -6 64.26 4.77
 2 6 -6 70.61 3.22
 -6 2 -6 71.6 3.26
 2 6 -6 72.72 3.31
 2 6 6 68.44 3.23
 2 6 6 65.8 5.15
 6 -2 6 67.51 4.86
 6 -2 6 66.54 4.68
 -6 2 6 69.74 3.25
 4 6 -6 12.89 1.17
 4 6 -6 12.59 1.33
 -6 4 -6 12.01 1.17
 -4 -6 -6 12.26 1.26
 6 -4 -6 12.16 1.21
 6 -4 6 18.94 3.03
 -6 4 6 12.42 1.33
 6 -4 6 16.87 2.95
 6 -6 -6 20.03 1.46
 -6 6 -6 20.66 1.5
 6 6 -6 22.18 1.51
 6 6 -6 22.93 1.64
 6 -6 6 17.71 4.16
 -6 6 6 21.36 1.53
 7 5 -6 31.07 1.97
 -5 7 -6 30.52 1.88
 7 5 -6 31.95 1.83
 -3 7 -6 93.18 4.24
 3 -7 -6 86.86 5.9
 3 -7 -6 94.94 4.24
 7 3 -6 97.6 4.26
 -3 7 6 94.63 4.25
 -3 7 6 78.8 6.32
 1 -7 -6 1.51 0.63
 -1 7 -6 3.95 0.78
 -1 7 -6 2.6 0.56
 1 -7 -6 5.01 2.12
 -7 -1 6 2.92 0.76
 -1 7 6 2.08 0.73
 -1 7 6 -3.27 2.38
 -1 -7 -6 14.42 3.17
 -1 -7 -6 8.77 1.18
 7 -1 -6 9.01 1.12
 1 7 -6 8.54 1.83
 1 7 -6 9.35 1
 7 -1 6 8.09 2.33
 1 7 6 7.5 2.66
 -7 1 6 9.16 1.06
 7 -1 6 14.85 3.26
 7 -3 -6 0.6 0.59
 3 7 -6 0.44 0.75
 3 7 -6 0.92 0.62
 -3 -7 -6 0.44 0.64
 -7 3 -6 0.96 0.64
 7 -3 6 2.24 1.93
 7 -3 6 1.8 2.1
 -7 3 6 -0.17 0.68
 5 7 -6 2.84 0.84
 -5 -7 -6 2.93 0.69
 -7 5 -6 4 0.77
 5 7 -6 3.34 0.71
 7 -5 -6 3.13 0.78
 -7 5 6 3.74 0.82
 7 -7 -6 85.93 4.06
 7 7 -6 88.77 4.07
 7 7 -6 84.7 4.14
 -7 7 -6 92.5 4.16
 -7 7 6 85.43 4.08
 8 6 -6 18.11 1.69
 8 6 -6 20.9 1.51
 -6 8 -6 20.17 1.59
 6 -8 -6 17.86 1.45
 -6 8 6 18.72 1.59
 4 -8 -6 9.94 1.26
 -4 8 -6 9.99 1.3
 8 4 -6 9.91 1.25
 -4 8 6 10.2 1.36
 -2 8 -6 37.64 2
 2 -8 -6 36.57 1.98
 8 2 -6 36.95 1.95
 2 -8 -6 30.57 3.98
 -2 8 6 28.37 4.66
 -2 8 6 34.29 2.05
 -8 -2 6 36.03 2.01
 0 -8 -6 13.68 2.82
 0 8 -6 16.11 1.34
 8 0 -6 15.48 1.28
 0 -8 -6 17.06 1.34
 -8 0 6 14.65 1.26
 0 8 6 11.84 1.36
 0 8 6 7.39 3.04
 -2 -8 -6 0.55 0.69
 2 8 -6 1.2 0.6
 8 -2 -6 0.36 0.63
 2 8 -6 0.66 0.77
 -8 2 6 0.85 0.7
 -8 4 -6 4.34 0.75
 4 8 -6 3.69 0.71
 -4 -8 -6 3.36 0.71
 8 -4 -6 3.31 0.71
 4 8 -6 4.3 0.86
 -8 4 6 3.71 0.78
 8 -4 6 4.41 2.09
 6 8 -6 15.72 1.5
 -8 6 -6 16.08 1.43
 8 -6 -6 15.77 1.38
 6 8 -6 15.6 1.4
 -8 6 6 16.03 1.42
 8 -6 6 22.47 4.35
 8 -8 -6 3.42 0.74
 8 8 -6 6.57 1.04
 8 8 -6 4.63 0.83
 -8 8 -6 6.46 1.42
 -8 8 6 5.41 0.93
 9 7 -6 0.28 0.97
 7 -9 -6 0.12 0.73
 -7 9 -6 0.05 0.92
 9 7 -6 -0.6 0.79
 -7 9 6 -0.35 0.88
 5 -9 -6 0.02 0.79
 -5 9 -6 0.2 0.86
 9 5 -6 0.54 0.72
 -5 9 6 0.11 0.88
 9 3 -6 0.12 0.66
 -3 9 -6 -0.07 0.78
 3 -9 -6 0.14 0.76
 -3 9 6 -1.4 0.81
 -9 -3 6 -0.07 0.76
 -1 9 -6 12.04 1.29
 1 -9 -6 15.03 3.77
 1 -9 -6 13.04 1.32
 9 1 -6 12.43 1.24
 -9 -1 6 12.01 1.21
 -1 9 6 8.19 1.32
 -1 9 6 5.55 2.91
 -1 -9 -6 0.24 0.7
 1 9 -6 -0.31 0.76
 9 -1 -6 -0.37 0.67
 -9 1 6 0 0.73
 9 -3 -6 6.12 1.14
 -3 -9 -6 3.85 0.75
 3 9 -6 6.18 0.92
 -9 3 6 5.58 0.86
 5 9 -6 0.98 0.68
 5 9 -6 0.11 0.82
 9 -5 -6 0.45 0.67
 -9 5 -6 0.67 0.75
 -9 5 6 0.93 0.75
 9 -7 -6 19.73 1.5
 7 9 -6 20.47 1.59
 -9 7 -6 16.54 1.75
 7 9 -6 18.97 1.64
 -9 7 6 19.22 1.61
 -9 9 -6 0.79 0.98
 9 9 -6 0.39 0.81
 9 -9 -6 0.54 0.88
 9 9 -6 0.35 1.01
 -9 9 6 0.25 0.94
 10 8 -6 1.55 1.07
 10 8 -6 0.56 0.8
 8 -10 -6 0.38 0.77
 -8 10 -6 1.37 1.01
 -8 10 6 0.41 0.88
 6 -10 -6 0.27 0.88
 -6 10 -6 0.02 0.9
 10 6 -6 0.04 0.78
 -6 10 6 -0.51 0.88
 -4 10 -6 1.77 0.86
 4 -10 -6 1.35 0.75
 10 4 -6 2.08 0.79
 -4 10 6 0.1 0.86
 -10 -4 6 0.74 0.83
 -2 10 -6 35.1 2.04
 2 -10 -6 36.76 2.05
 10 2 -6 37.09 2.03
 2 -10 -6 40.54 4.73
 -10 -2 6 35.65 2
 -2 10 6 33.53 2.09
 -2 10 6 23.73 5.65
 0 -10 -6 0.09 0.78
 10 0 -6 -0.19 0.69
 0 10 -6 -0.13 0.74
 -10 0 6 0.35 0.69
 2 10 -6 3.86 0.88
 10 -2 -6 1.92 0.68
 -2 -10 -6 2.75 0.77
 -10 2 6 2.81 0.76
 4 10 -6 4.13 0.91
 10 -4 -6 3.44 0.81
 -10 4 6 3.79 0.87
 -10 6 -6 1.08 0.89
 6 10 -6 0.95 0.91
 10 -6 -6 1.03 0.74
 6 10 -6 0.37 1.04
 -10 6 6 1.62 0.84
 8 10 -6 14.15 1.55
 -10 8 -6 15.31 1.57
 10 -8 -6 14.34 1.44
 8 10 -6 13.06 1.61
 -10 8 6 13.21 1.56
 10 10 -6 2.2 1.2
 10 10 -6 1.11 0.89
 -10 10 -6 1.81 1.13
 10 -10 -6 2.05 0.99
 -10 10 6 1.53 0.93
 11 9 -6 0.98 0.92
 -9 11 -6 1.41 1.15
 9 -11 -6 0.81 1.09
 -9 11 6 0.2 0.97
 11 7 -6 -0.09 0.85
 -7 11 -6 1.15 1
 7 -11 -6 -0.19 0.9
 -7 11 6 -0.48 0.92
 -5 11 -6 1.03 0.96
 11 5 -6 0.37 0.86
 5 -11 -6 0.67 0.83
 -11 -5 6 0.06 0.92
 -5 11 6 -0.32 0.92
 3 -11 -6 31.7 1.95
 11 3 -6 34.65 1.94
 -3 11 -6 31.87 2.02
 -3 11 6 31.24 2.12
 11 1 -6 0.29 0.76
 1 -11 -6 0.27 0.81
 -1 11 -6 0.09 0.84
 -11 -1 6 0.1 0.77
 -1 -11 -6 3.03 0.79
 11 -1 -6 1.86 0.71
 1 11 -6 1.93 0.83
 -11 1 6 3.44 0.82
 -3 -11 -6 13.44 1.33
 11 -3 -6 11.42 1.29
 3 11 -6 11.82 1.41
 -11 3 6 11.72 1.35
 11 -5 -6 0.45 0.67
 11 -7 -6 1.12 0.87
 -11 7 -6 1.87 0.97
 7 11 -6 1.53 0.96
 -11 7 6 1.02 0.85
 9 11 -6 2.78 1.15
 -11 9 -6 2.12 1.13
 11 -9 -6 2.05 0.94
 -11 9 6 0.99 0.9
 11 11 -6 1.36 0.99
 11 -11 -6 1.69 1.07
 -11 11 -6 3.53 1.35
 11 11 -6 0.58 1.33
 -11 11 6 0.24 0.96
 10 -12 -6 0.74 1.05
 12 10 -6 -1.01 0.97
 -10 12 -6 1.88 1.35
 -10 12 6 0.25 1.01
 12 8 -6 0.93 0.91
 -8 12 -6 2.15 1.23
 8 -12 -6 1.04 1.06
 -8 12 6 0.34 1.04
 -12 -8 6 1.48 1.15
 -6 12 -6 1.46 1.07
 12 6 -6 1.29 0.83
 6 -12 -6 1.08 0.91
 -6 12 6 0.37 0.99
 -12 -6 6 -0.06 1.06
 12 4 -6 0.84 0.75
 4 -12 -6 0.52 0.85
 -4 12 -6 0.78 0.97
 -12 -4 6 0.69 0.85
 -4 12 6 0.02 1.01
 -2 12 -6 15.53 1.59
 12 2 -6 14.69 1.44
 2 -12 -6 15.91 1.53
 -12 -2 6 14.43 1.46
 0 12 -6 0.24 0.81
 12 0 -6 0.2 0.78
 0 -12 -6 -0.03 0.81
 -12 0 6 -0.21 0.75
 2 12 -6 -0.15 0.83
 12 -2 -6 0.61 0.78
 -2 -12 -6 0.53 0.78
 -12 2 6 -0.14 0.78
 12 -4 -6 1.86 0.74
 4 12 -6 3.01 0.93
 -12 4 6 2.45 0.84
 6 12 -6 -0.39 0.96
 12 -6 -6 -0.21 0.76
 -12 6 6 -0.04 0.84
 8 12 -6 0.31 1.06
 12 -8 -6 -0.28 0.94
 -12 8 -6 -0.7 1.07
 -12 8 6 0.15 1.02
 -12 10 -6 2.34 1.35
 10 12 -6 0.46 1.29
 12 -10 -6 0.75 1.1
 -12 10 6 0.2 0.96
 -12 12 -6 2.52 1.56
 12 -12 -6 0.65 1.18
 -12 12 6 0.58 1.06
 13 11 -6 1.85 1.08
 -11 13 -6 3.39 1.56
 11 -13 -6 3.65 1.24
 -11 13 6 2.14 1.08
 13 9 -6 0.75 1.01
 9 -13 -6 0.85 1.15
 -9 13 -6 -0.55 1.31
 -9 13 6 0.29 0.99
 -13 -9 6 0.18 1.32
 13 7 -6 -0.75 0.88
 -7 13 -6 -0.08 1.18
 7 -13 -6 0.86 1.02
 -13 -7 6 0.91 1.22
 -7 13 6 0.01 1
 5 -13 -6 0.83 0.97
 -5 13 -6 -0.11 1.05
 13 5 -6 -0.04 0.9
 -5 13 6 1.42 1.02
 -13 -5 6 0.38 0.9
 13 3 -6 20.49 1.67
 -3 13 -6 20.68 1.84
 3 -13 -6 22.91 1.72
 -3 13 6 25.16 1.81
 -13 -3 6 21.95 1.74
 13 1 -6 3.05 0.88
 1 -13 -6 4.25 0.97
 -1 13 -6 4.41 1.03
 -13 -1 6 2.93 0.95
 1 13 -6 3.64 0.93
 13 -1 -6 1.22 0.73
 -1 -13 -6 3.01 0.93
 -13 1 6 3.15 0.86
 13 -3 -6 -0.2 0.71
 3 13 -6 0.53 0.92
 13 -3 6 2.23 1
 -13 3 6 -0.52 0.85
 5 13 -6 4.41 1.05
 13 -5 -6 3.24 0.85
 -13 5 6 4.05 0.97
 13 -7 -6 -0.16 0.84
 7 13 -6 -0.51 1.08
 -13 7 6 -0.79 1
 9 13 -6 -1.2 1.18
 13 -9 -6 -0.36 0.98
 -13 9 6 -0.43 0.96
 13 -11 -6 11.07 1.84
 -13 11 -6 10.55 2.05
 11 13 -6 12 1.68
 -13 13 -6 2.53 1.73
 13 -13 -6 4.32 1.36
 -13 13 6 2.6 1.1
 -12 14 -6 5.3 1.96
 12 -14 -6 1.49 1.36
 -14 -12 6 11.36 2.21
 10 -14 -6 2.88 1.26
 -10 14 -6 2.2 1.51
 14 10 -6 1.45 1.06
 -10 14 6 1.43 0.99
 14 10 6 3.44 1.22
 -14 -10 6 5.54 1.53
 -8 14 -6 2.6 1.4
 8 -14 -6 1.47 1.1
 14 8 -6 1.44 1.05
 -14 -8 6 3.74 1.38
 -8 14 6 2.07 1.01
 14 6 -6 7.77 1.12
 -6 14 -6 8.65 1.74
 6 -14 -6 7.98 1.65
 -6 14 6 8.38 1.51
 -14 -6 6 8.45 1.83
 4 -14 -6 2.18 1.02
 -4 14 -6 1.59 1.13
 14 4 -6 2.03 0.91
 -14 -4 6 2.36 1.03
 2 -14 -6 4.42 1.03
 -2 14 -6 5.91 1.14
 14 2 -6 3.2 0.82
 -14 -2 6 4.49 1.09
 0 14 -6 22.21 1.78
 0 -14 -6 20.81 1.84
 14 0 6 28.26 2.14
 -14 0 6 22.94 1.8
 2 14 -6 9.52 1.42
 14 -2 -6 10.14 1.38
 -14 2 6 9.6 1.43
 14 -2 6 13.35 1.76
 14 -4 -6 1.6 0.8
 4 14 -6 2.94 1.05
 14 -4 6 1.2 1.13
 -14 4 6 1.21 0.94
 6 14 -6 0.15 1.09
 14 -6 -6 0.28 0.86
 -14 6 6 -0.66 0.96
 14 -8 -6 2.1 1.06
 8 14 -6 2.83 1.25
 -14 8 6 0.46 0.99
 14 -10 -6 6.43 1.26
 10 14 -6 6.72 1.51
 12 14 -6 -0.25 1.69
 -14 12 -6 3.12 1.73
 14 -12 -6 3.8 2.43
 -14 12 6 0.45 1.08
 11 -15 -6 2.63 1.33
 15 11 -6 0.66 1.14
 -11 15 -6 0.02 1.91
 -11 15 6 0.86 1.04
 -15 -11 6 6.16 1.84
 15 11 6 1.66 1
 9 -15 -6 3.03 1.26
 -9 15 -6 1.76 1.43
 15 9 -6 1.89 1.1
 -9 15 6 2.58 1.1
 15 9 6 2.22 1.13
 -15 -9 6 3.16 1.67
 -7 15 -6 3.84 1.38
 15 7 -6 1.44 0.98
 7 -15 -6 3.45 1.15
 15 7 6 5.27 1.27
 -15 -7 6 3.48 1.46
 -7 15 6 3.18 1.07
 15 5 -6 1.56 0.98
 -5 15 -6 1.2 1.19
 5 -15 -6 2.59 1.14
 15 5 6 4.02 1.33
 -15 -5 6 3.34 1.28
 15 3 -6 0 0.91
 3 -15 -6 0.41 1.08
 -3 15 -6 1.06 1.09
 15 3 6 3.44 1.26
 -15 -3 6 0.74 1.12
 -1 15 -6 1.04 1.12
 15 1 -6 0.96 0.9
 1 -15 -6 -0.24 1.07
 -15 -1 6 1.32 1.08
 15 1 6 1.41 1.2
 1 15 -6 11.03 1.6
 15 -1 -6 10.35 1.42
 15 -1 6 11.28 1.87
 -15 1 6 9.84 1.57
 3 15 -6 -1.19 1.01
 15 -3 -6 0.35 0.86
 -15 3 6 0.17 1.01
 15 -3 6 -2.5 1.12
 15 -5 -6 -0.12 0.94
 5 15 -6 0.28 1.1
 -15 5 6 -0.45 0.99
 7 15 -6 1.35 1.23
 15 -7 -6 0.82 1.08
 -15 7 6 -1.1 1.09
 15 -9 -6 0.28 1.1
 9 15 -6 0.4 1.37
 -15 9 6 -1.15 1.13
 11 15 -6 -2.48 1.58
 15 -11 -6 -0.8 1.47
 -15 11 6 -0.47 1.11
 10 -16 -6 4.43 1.57
 16 10 -6 1.99 1.17
 -10 16 -6 2.94 1.58
 16 10 6 3.67 1.22
 -16 -10 6 7.28 1.87
 -8 16 -6 0.35 1.56
 8 -16 -6 0.3 1.22
 16 8 -6 0.87 1
 -8 16 6 2.93 1.13
 -16 -8 6 1.34 1.63
 16 8 6 0.78 1.47
 -6 16 -6 1.74 1.29
 16 6 -6 1.96 0.93
 6 -16 -6 2.69 1.23
 -16 -6 6 4.18 1.48
 16 6 6 4.49 1.37
 4 -16 -6 4.38 1.22
 16 4 -6 3.7 0.98
 -4 16 -6 3.92 1.3
 16 4 6 5.64 1.3
 -16 -4 6 6.46 1.42
 -2 16 -6 3.42 1.19
 2 -16 -6 0.47 1.18
 16 2 -6 1.83 0.86
 16 2 6 4.74 1.38
 -16 -2 6 3.97 1.21
 0 16 -6 -0.19 1.05
 16 0 -6 0.32 0.87
 -16 0 6 -0.25 1.13
 16 0 6 -0.35 1.24
 2 16 -6 1.2 1.12
 16 -2 -6 0.47 0.84
 -16 2 6 -0.12 1.04
 16 -2 6 -0.79 1.21
 4 16 -6 1.93 1.17
 16 -4 -6 1.57 0.89
 -16 4 6 1.23 1.12
 16 -6 -6 4.22 1.02
 6 16 -6 3.8 1.32
 -16 6 6 1.95 1.26
 16 -8 -6 1.15 1.28
 8 16 -6 2.14 2.07
 -16 8 6 -1.11 1.3
 10 16 -6 1.84 1.59
 16 -10 -6 2.82 1.25
 -16 10 6 0.69 1.16
 17 9 -6 1.79 1.11
 -9 17 -6 2.06 1.48
 -17 -9 6 1.63 1.81
 17 9 6 0.85 1.07
 17 7 -6 2.49 1.05
 -7 17 -6 3.26 1.48
 7 -17 -6 1.91 1.91
 17 7 6 2.4 1.33
 -17 -7 6 2.83 1.95
 5 -17 -6 -2.07 1.23
 17 5 -6 1.66 1.01
 -5 17 -6 1.26 1.5
 17 5 6 0.75 1.32
 -17 -5 6 1.54 1.52
 3 -17 -6 -1.21 1.25
 17 3 -6 0.05 0.93
 -3 17 -6 0.62 1.26
 17 3 6 1.34 1.32
 -17 -3 6 0.3 1.37
 -1 17 -6 -0.25 1.13
 17 1 -6 0.28 0.82
 17 1 6 -0.68 1.33
 -17 -1 6 -0.65 1.23
 1 17 -6 3.07 1.19
 17 -1 -6 2.78 0.97
 -17 1 6 2.93 1.24
 17 -1 6 -0.63 1.34
 17 -3 -6 1.44 0.96
 3 17 -6 3.6 1.21
 -17 3 6 1.55 1.22
 5 17 -6 -0.38 1.91
 17 -5 -6 -0.57 1.27
 -17 5 6 -3.68 1.62
 17 -7 -6 1.52 1.1
 7 17 -6 0.73 1.32
 -17 7 6 -1.96 1.18
 17 -9 -6 3.87 1.24
 9 17 -6 3.73 1.57
 -17 9 6 0.76 1.22
 18 6 -6 1.5 0.99
 -6 18 -6 4.36 1.4
 18 6 6 2.82 1.28
 -18 -6 6 2.84 1.67
 18 4 -6 2.22 0.93
 -4 18 -6 3.94 1.39
 -18 -4 6 1.98 1.58
 18 4 6 3.48 1.43
 -2 18 -6 4.18 1.35
 18 2 -6 1.8 0.92
 -18 -2 6 1.48 1.82
 18 2 6 4.52 1.58
 0 18 -6 0.2 1.2
 18 0 -6 -1.08 0.9
 -18 0 6 -2.31 1.93
 18 -2 -6 -0.29 0.95
 2 18 -6 -1.18 1.19
 -18 2 6 -2.15 1.45
 18 -4 -6 -0.37 0.95
 4 18 -6 0.51 1.34
 6 18 -6 -1.38 1.45
 18 -6 -6 0.28 1.16
 -3 19 -6 3.1 1.33
 19 3 -6 2.29 0.96
 -19 -3 6 -0.84 1.5
 19 3 6 -1.58 1.49
 19 1 -6 -0.41 0.98
 -1 19 -6 -0.08 1.19
 -19 -1 6 -2.5 1.43
 19 -1 -6 1.33 1.03
 1 19 -6 0.33 1.3
 -19 1 6 -2.76 1.37
 19 -3 -6 -0.07 1.02
 3 19 -6 0.18 1.35
 0 1 -7 6.2 1.11
 0 -1 -7 6.05 1.12
 1 0 -7 6.6 1.28
 1 0 7 8.43 2.32
 0 -1 7 5.2 2.15
 -1 0 7 6.64 1.19
 0 1 7 6.35 1.15
 0 1 7 9.19 2.47
 0 -1 7 5.85 3.44
 0 1 7 7.71 2.3
 -1 0 7 8.21 2.35
 -1 2 -7 0.7 0.82
 -1 2 -7 0.19 0.66
 1 -2 -7 -0.22 0.73
 -2 -1 -7 -0.18 0.71
 -1 2 7 0.75 0.72
 -1 2 7 -3.93 2.22
 2 1 7 5.42 2.15
 1 -2 7 2.27 2.09
 2 -1 -7 8.02 1.24
 -2 1 -7 8.63 1.35
 -1 -2 -7 7.16 1.24
 1 2 -7 7.73 1.4
 -2 1 -7 8.35 1.14
 1 2 -7 8.69 1.14
 2 -1 7 7.19 2.4
 1 2 7 9.77 1.12
 -2 1 7 9.14 1.2
 -2 1 7 8.7 2.76
 1 2 7 7.71 2.33
 3 2 -7 16.46 1.31
 2 -3 -7 16.08 1.38
 -3 -2 -7 17.75 1.43
 -2 3 -7 16.15 1.44
 -2 3 -7 16.72 1.3
 2 -3 7 19.87 3.5
 3 2 7 15.38 4.22
 3 2 7 7.16 3.9
 -2 3 7 17.07 1.38
 3 2 7 12.53 1.27
 3 0 -7 3.17 0.71
 0 3 -7 2.73 0.69
 0 -3 -7 2.63 0.68
 0 3 -7 4.43 0.92
 -3 0 -7 4.61 1.44
 0 3 7 2.19 2.59
 3 0 7 -0.85 2.21
 3 0 7 0.93 2.1
 -3 0 7 5.61 1.32
 -3 2 -7 23.21 1.66
 3 -2 -7 24.47 1.52
 -2 -3 -7 22.97 1.59
 -3 2 -7 23.68 1.54
 2 3 -7 25.63 1.78
 2 3 -7 23.68 1.59
 3 -2 7 28.63 3.64
 2 3 7 29.34 3.83
 2 3 7 22.52 1.51
 2 3 7 15.12 4.04
 -3 2 7 21.99 1.87
 3 -2 7 16.71 3.62
 4 3 -7 2.65 0.69
 -3 4 -7 3.83 0.75
 -3 4 -7 4.64 0.88
 -4 -3 -7 3.91 0.82
 3 -4 -7 2.26 0.73
 -4 -1 -7 0.93 0.71
 1 -4 -7 0.23 0.75
 -1 4 -7 0.6 0.65
 4 1 -7 0.7 0.67
 -1 4 7 4.91 2.38
 4 1 7 2.55 1.04
 -1 4 7 0.74 0.72
 -4 -1 7 -0.1 0.8
 -1 -4 -7 0.79 0.75
 1 4 -7 0.56 0.67
 1 4 -7 1.34 0.83
 -4 1 -7 0.83 1.01
 4 -1 -7 0.48 0.63
 -4 1 -7 0.56 0.79
 1 4 7 3.49 2.32
 1 4 7 1.42 2.42
 4 -1 7 0.03 2.32
 4 -1 7 4.68 2.37
 -4 1 7 1.22 0.76
 3 4 -7 42.38 2.23
 4 -3 -7 42.11 2.2
 -4 3 -7 42.13 2.29
 3 4 -7 42.89 2.39
 -4 3 -7 41.3 2.22
 -3 -4 -7 43.03 2.24
 4 -3 7 38.6 4.5
 4 -3 7 37.76 4.5
 -4 3 7 42.71 2.27
 -5 -4 -7 9.38 1.24
 4 -5 -7 7.35 1.28
 5 4 -7 7.67 1.53
 -4 5 -7 7.53 0.89
 5 4 -7 8.51 1.24
 -4 5 7 7.86 1.26
 2 -5 -7 1.36 0.79
 -5 -2 -7 1.95 0.77
 2 -5 -7 -8.25 4.56
 -2 5 -7 2.08 0.85
 -2 5 -7 1.58 0.71
 5 2 -7 1.05 0.66
 -2 5 7 1.27 0.78
 -5 -2 7 1.93 0.85
 0 -5 -7 0.31 0.73
 5 0 -7 0.55 0.69
 -5 0 -7 0.54 0.72
 0 5 -7 0.19 0.66
 0 5 -7 0.66 0.83
 0 5 7 5.6 2.8
 -5 0 7 0.31 0.72
 0 5 7 1.49 0.74
 5 -2 -7 6.17 1.1
 -5 2 -7 4.48 0.82
 -2 -5 -7 6.68 1.23
 -5 2 -7 5.5 1.2
 2 5 -7 6.64 1.16
 2 5 -7 5.48 0.94
 -5 2 7 5.49 1.18
 5 -4 -7 19.7 1.43
 -5 4 -7 20.4 1.58
 4 5 -7 20.73 1.74
 -4 -5 -7 20.05 1.53
 5 -4 7 19.71 4.3
 -5 4 7 20.87 1.56
 -5 6 -7 -0.31 0.87
 6 5 -7 -0.54 0.95
 6 5 -7 0.07 0.73
 5 -6 -7 -0.14 0.7
 -5 6 7 0.3 0.86
 3 -6 -7 3.3 0.75
 6 3 -7 6.34 0.87
 -3 6 -7 5.77 0.94
 -3 6 -7 4.34 0.8
 -3 6 7 5.68 1.25
 1 -6 -7 -0.28 0.72
 -1 6 -7 0.13 0.68
 6 1 -7 -0.03 0.68
 -1 6 -7 -0.12 0.8
 -1 6 7 0.33 0.81
 -6 -1 7 -0.15 0.76
 -1 6 7 -2.78 2.88
 -1 -6 -7 -0.54 0.7
 6 -1 -7 0.11 0.73
 1 6 -7 -0.41 0.84
 1 6 -7 0.54 0.71
 -6 1 7 -0.4 0.75
 -6 3 -7 21.48 1.6
 3 6 -7 24.76 1.62
 6 -3 -7 21.67 1.54
 3 6 -7 22.39 1.71
 -3 -6 -7 23.45 1.62
 -6 3 7 21.81 1.62
 6 -5 -7 8.78 1.19
 -6 5 -7 10.87 1.75
 5 6 -7 10.4 1.54
 -5 -6 -7 10.19 1.24
 5 6 -7 10.92 1.32
 -6 5 7 10.36 1.34
 7 6 -7 25.13 1.69
 6 -7 -7 22.24 1.6
 -6 7 -7 23.33 1.8
 7 6 -7 23.15 1.88
 -6 7 7 22.99 1.74
 7 4 -7 15.96 1.37
 4 -7 -7 13.21 1.41
 -4 7 -7 12.81 1.55
 -4 7 7 12.28 1.49
 2 -7 -7 33.17 1.96
 7 2 -7 34.8 1.97
 -2 7 -7 35.25 2.06
 -2 7 7 33.09 2.05
 -7 -2 7 32.41 2.01
 0 -7 -7 2.07 0.75
 0 7 -7 2.69 0.89
 0 7 -7 3.5 0.74
 7 0 -7 1.29 0.67
 -7 0 7 1.69 0.73
 2 7 -7 39.6 2.31
 7 -2 -7 41.84 2.2
 -2 -7 -7 42.14 2.23
 2 7 -7 41.79 2.22
 -7 2 7 39.29 2.25
 4 7 -7 45.67 2.51
 -4 -7 -7 46.62 2.39
 4 7 -7 46.89 2.45
 7 -4 -7 46.87 2.38
 -7 4 -7 42.33 2.48
 -7 4 7 45.71 2.45
 7 -6 -7 2.35 0.74
 6 7 -7 2.71 1.01
 6 7 -7 2.3 0.8
 -7 6 -7 2.75 0.93
 -7 6 7 2.61 0.88
 -7 8 -7 0.68 0.96
 7 -8 -7 0.78 0.98
 8 7 -7 1.42 0.86
 8 7 -7 1.45 1.09
 -7 8 7 -0.04 0.93
 8 5 -7 1.51 0.78
 -5 8 -7 1.96 0.97
 5 -8 -7 1.55 0.82
 -5 8 7 0.85 0.89
 -3 8 -7 0.39 0.94
 8 3 -7 0.36 0.8
 3 -8 -7 0.44 0.8
 -8 -3 7 -0.42 0.84
 -3 8 7 -1.71 0.89
 8 1 -7 12.28 1.33
 1 -8 -7 12.06 1.38
 -1 8 -7 12.1 1.42
 -8 -1 7 11.27 1.29
 1 8 -7 0.69 0.89
 -1 -8 -7 0.35 0.79
 8 -1 -7 -0.19 0.67
 -8 1 7 -0.16 0.69
 -3 -8 -7 9.88 1.33
 3 8 -7 9.23 1.37
 8 -3 -7 10.49 1.25
 3 8 -7 11.72 1.35
 -8 3 7 11.23 1.34
 5 8 -7 37.62 2.12
 8 -5 -7 35.04 2.04
 5 8 -7 35.83 2.21
 -8 5 -7 37.18 2.36
 -8 5 7 35.01 2.11
 7 8 -7 4.32 0.91
 -8 7 -7 2.42 0.96
 7 8 -7 2.7 1.04
 8 -7 -7 2.84 0.84
 -8 7 7 2.83 0.92
 8 -9 -7 -0.11 0.79
 9 8 -7 1.67 0.94
 -8 9 -7 1.5 1.08
 -8 9 7 -0.13 0.96
 -6 9 -7 7.46 1.53
 6 -9 -7 5.23 0.91
 9 6 -7 7.62 1.44
 -6 9 7 4.99 1.11
 -4 9 -7 9.53 1.51
 9 4 -7 8.58 1.39
 4 -9 -7 9.1 1.32
 -9 -4 7 8.26 1.4
 -4 9 7 6.15 1.15
 -2 9 -7 0.42 0.94
 2 -9 -7 -0.5 0.79
 9 2 -7 -0.36 0.73
 -9 -2 7 0.01 0.73
 9 0 -7 8.91 1.29
 0 -9 -7 8.4 1.37
 0 9 -7 8.61 1.39
 -9 0 7 9.7 1.28
 9 -2 -7 16.39 1.43
 -2 -9 -7 17.42 1.48
 2 9 -7 15.58 1.56
 -9 2 7 15.8 1.47
 -4 -9 -7 11.01 1.32
 4 9 -7 10.93 1.47
 9 -4 -7 11.16 1.28
 -9 4 7 11.13 1.34
 9 -6 -7 -0.76 0.73
 6 9 -7 0.1 0.94
 -9 6 -7 -0.04 0.95
 6 9 -7 0.76 0.92
 -9 6 7 0.39 0.89
 8 9 -7 0.34 1.07
 9 -8 -7 0.39 0.77
 8 9 -7 0.95 0.9
 -9 8 -7 0.86 1
 -9 8 7 -1.58 0.94
 10 9 -7 0.87 1
 9 -10 -7 0.72 0.95
 -9 10 -7 2.18 1.23
 10 7 -7 4.87 1
 7 -10 -7 3.52 0.93
 -7 10 -7 4.83 1.21
 -7 10 7 2.55 1.06
 -5 10 -7 6.51 1.16
 10 5 -7 4.72 0.91
 5 -10 -7 6.23 1.01
 -10 -5 7 4.29 1.03
 -5 10 7 2.44 1.04
 3 -10 -7 0.29 0.9
 10 3 -7 0.62 0.76
 -3 10 -7 1.63 1.01
 -10 -3 7 0.86 0.87
 -3 10 7 -1.9 0.93
 10 1 -7 42.54 2.26
 -1 10 -7 40.13 2.39
 1 -10 -7 41.39 2.31
 -10 -1 7 40.55 2.28
 10 -1 -7 30.78 1.87
 1 10 -7 30.34 1.99
 -1 -10 -7 31.92 1.94
 -10 1 7 29.69 1.87
 3 10 -7 9.11 1.39
 -3 -10 -7 9.17 1.29
 10 -3 -7 8.15 1.32
 -10 3 7 8.8 1.33
 10 -5 -7 8.08 1.27
 5 10 -7 8.35 1.5
 -10 5 7 7.54 1.36
 7 10 -7 0.18 1.08
 10 -7 -7 -0.24 0.76
 -10 7 7 -0.56 0.88
 10 -9 -7 0.93 0.95
 9 10 -7 2.17 1.23
 -10 9 -7 2.93 1.16
 -10 9 7 0.89 0.97
 10 -11 -7 0.2 1.08
 11 10 -7 0.39 1.06
 -10 11 -7 2.1 1.38
 -10 11 7 -0.93 0.97
 -8 11 -7 -0.18 1.25
 11 8 -7 -0.51 0.93
 8 -11 -7 -0.66 1.05
 -11 -8 7 1.18 1.17
 6 -11 -7 1.14 0.99
 11 6 -7 -0.74 0.92
 -6 11 -7 0.02 1.2
 -6 11 7 -0.7 1.01
 -11 -6 7 0.11 0.99
 -4 11 -7 0.88 1.06
 11 4 -7 1.1 0.8
 4 -11 -7 0.49 0.87
 -11 -4 7 1.45 0.92
 -4 11 7 -1.8 0.97
 2 -11 -7 0.55 0.9
 11 2 -7 0.79 0.78
 -2 11 -7 1.41 1.01
 -11 -2 7 1.23 0.88
 0 11 -7 -0.19 0.96
 11 0 -7 -0.12 0.75
 0 -11 -7 -0.4 0.79
 -11 0 7 0.1 0.83
 11 -2 -7 18.91 1.54
 -2 -11 -7 20.36 1.64
 2 11 -7 19.07 1.72
 -11 2 7 19.81 1.61
 11 -4 -7 0.42 0.81
 4 11 -7 1.17 0.99
 -11 4 7 1.27 0.91
 6 11 -7 0.7 1.03
 11 -6 -7 0.25 0.82
 -11 6 7 0.18 0.88
 11 -8 -7 -0.23 0.87
 8 11 -7 -0.92 1.17
 -11 8 7 -1.21 1
 10 11 -7 0.15 1.29
 11 -10 -7 1.1 1.04
 -11 10 -7 2.13 1.29
 -11 10 7 -0.95 0.97
 11 -12 -7 2.92 1.47
 -11 12 -7 3.43 1.56
 -9 12 -7 0.72 1.4
 12 9 -7 -0.09 1.04
 9 -12 -7 1.46 1.13
 -9 12 7 -0.08 1
 -12 -9 7 2.54 1.32
 -7 12 -7 1.03 1.3
 12 7 -7 1 0.97
 7 -12 -7 0.25 0.99
 -7 12 7 -0.57 1
 -12 -7 7 0.9 1.2
 -5 12 -7 0.57 1.17
 12 5 -7 0.78 0.92
 5 -12 -7 -0.53 0.93
 -5 12 7 -0.65 1.07
 -12 -5 7 -0.03 0.99
 -3 12 -7 5.31 1.17
 12 3 -7 3.62 0.88
 3 -12 -7 3.92 0.94
 -12 -3 7 4.14 1
 -1 12 -7 16.02 1.73
 1 -12 -7 17.32 1.64
 12 1 -7 16.18 1.53
 -12 -1 7 16.26 1.62
 -1 -12 -7 0.05 0.86
 1 12 -7 0.47 1.01
 12 -1 -7 -0.13 0.79
 -12 1 7 -0.06 0.92
 12 -3 -7 17.35 1.5
 3 12 -7 15.31 1.62
 -12 3 7 14.94 1.56
 5 12 -7 1.44 1.11
 12 -5 -7 1.2 0.87
 -12 5 7 0.72 0.89
 7 12 -7 1.82 1.14
 12 -7 -7 1.22 0.98
 -12 7 7 0.84 0.95
 9 12 -7 2.76 1.34
 12 -9 -7 2.6 1.02
 -12 9 7 1.42 1.08
 12 -11 -7 2.32 1.6
 -12 11 7 -2.58 2.16
 12 -13 -7 1.6 1.28
 -12 13 -7 3.38 1.74
 -12 13 7 1.24 1.06
 10 -13 -7 1.88 1.45
 13 10 -7 0.21 1.09
 -10 13 -7 1.03 1.6
 -10 13 7 0.62 1.28
 -13 -10 7 3.01 1.51
 13 8 -7 1.23 1.07
 8 -13 -7 1.04 1.06
 -8 13 -7 -0.68 1.44
 -8 13 7 -1.04 1.01
 -13 -8 7 0.32 1.23
 13 6 -7 0.26 0.96
 -6 13 -7 0.48 1.32
 6 -13 -7 1.03 1.06
 -6 13 7 2.29 1.1
 -13 -6 7 0.48 1.14
 13 4 -7 1.65 0.92
 4 -13 -7 0.54 0.95
 -4 13 -7 0.91 1.19
 -13 -4 7 0.39 1.03
 2 -13 -7 0.8 0.94
 -2 13 -7 0.98 1.13
 13 2 -7 -0.09 0.79
 -13 -2 7 0.88 0.97
 13 0 -7 3.84 0.92
 0 -13 -7 2.6 0.95
 0 13 -7 4.18 1.11
 -13 0 7 4.26 0.98
 2 13 -7 2.58 1.07
 13 -4 -7 1.24 0.77
 4 13 -7 0.97 1.1
 -13 4 7 0.52 0.97
 13 -6 -7 -0.74 0.95
 6 13 -7 -0.09 1.1
 -13 6 7 -0.61 0.99
 8 13 -7 0.82 1.23
 13 -8 -7 1.01 1.06
 -13 8 7 -1.78 1.05
 13 -10 -7 0.72 1.91
 10 13 -7 2.45 1.47
 -13 10 7 0.47 1.11
 13 -12 -7 1.7 1.24
 -13 12 7 0.58 1.07
 11 -14 -7 2.71 1.27
 -11 14 -7 3.59 1.75
 -14 -11 7 8.7 1.91
 -11 14 7 1.29 1.06
 14 9 -7 0.34 1.11
 -14 -9 7 1.75 1.55
 -7 14 -7 1.56 1.42
 7 -14 -7 1.65 1.12
 14 7 -7 1.95 1.07
 -14 -7 7 2.42 1.35
 -7 14 7 2.97 1.09
 14 5 -7 1.82 1.02
 -5 14 -7 0.82 1.28
 5 -14 -7 2.45 1.12
 -14 -5 7 3.33 1.28
 14 3 -7 1.43 0.94
 -3 14 -7 0.12 1.21
 3 -14 -7 0.05 1.01
 -14 -3 7 -0.07 1.17
 14 1 -7 3.69 0.85
 1 -14 -7 4.87 1.06
 1 14 -7 8.13 1.65
 -1 -14 -7 5.91 1.04
 -14 1 7 8.29 1.51
 14 -3 -7 1.95 0.93
 3 14 -7 1.56 1.13
 -14 3 7 0.45 1.01
 14 -3 7 4.92 1.21
 14 -5 -7 2.72 0.88
 5 14 -7 4.42 1.2
 -14 5 7 1.43 1.01
 7 14 -7 -1.04 1.22
 14 -7 -7 0.67 1.01
 -14 7 7 -1.86 1.08
 14 -9 -7 0.66 1.08
 9 14 -7 -0.02 1.35
 14 -11 -7 0.15 1.21
 11 14 -7 -2.55 1.57
 -14 11 7 -1.14 1.08
 8 -15 -7 0.27 1.48
 -8 15 -7 1.16 1.57
 15 8 -7 0.96 1.11
 15 8 7 4.5 1.29
 -8 15 7 2.67 1.32
 -15 -8 7 2.8 1.59
 15 6 -7 0.44 1.01
 -6 15 -7 1.95 2
 6 -15 -7 1.9 1.16
 -15 -6 7 3.24 2.34
 15 6 7 6.15 2.05
 4 -15 -7 0.96 1.13
 15 4 -7 1.39 0.98
 -4 15 -7 -0.01 1.29
 -15 -4 7 0.71 1.22
 15 4 7 3.38 1.49
 15 2 -7 2.63 0.99
 -2 15 -7 2.99 1.24
 2 -15 -7 0.66 1.1
 -15 -2 7 3.47 1.19
 15 0 -7 0.99 0.92
 0 -15 -7 0.14 1.05
 0 15 -7 -0.29 1.19
 -15 0 7 -0.69 1.14
 15 0 7 2.96 1.33
 15 -2 -7 -0.46 0.91
 2 15 -7 0.12 1.12
 -15 2 7 -0.65 1.01
 15 -2 7 4.12 1.29
 4 15 -7 2.36 1.28
 15 -4 -7 1.89 1.02
 -15 4 7 0.87 1.06
 6 15 -7 1.04 1.31
 15 -6 -7 0.21 1.07
 -15 6 7 0.26 1.14
 8 15 -7 -0.36 1.29
 15 -8 -7 0.79 1.03
 -15 8 7 -2.37 1.08
 -7 16 -7 0.52 1.46
 7 -16 -7 0.61 1.22
 16 7 -7 -0.18 1.1
 16 7 7 2.92 1.26
 -16 -7 7 1.41 1.59
 5 -16 -7 0.1 1.5
 16 5 -7 1.12 1.02
 -5 16 -7 2.44 1.35
 16 5 7 4.82 1.4
 -16 -5 7 1.87 1.37
 3 -16 -7 -0.33 1.16
 -3 16 -7 1.97 1.37
 16 3 -7 1.68 1.09
 -16 -3 7 0.47 1.41
 16 3 7 3.28 1.8
 16 1 -7 -0.65 1.09
 -1 16 -7 0.7 1.64
 1 -16 -7 -2 1.15
 16 1 7 3.25 1.42
 -16 -1 7 -1.39 1.54
 16 -1 -7 0.63 0.98
 1 16 -7 -1.24 1.3
 -16 1 7 -1.54 1.52
 16 -1 7 0.05 1.38
 16 -3 -7 3.65 1.03
 3 16 -7 2.97 1.22
 -16 3 7 1.6 1.17
 5 16 -7 1.84 1.31
 16 -5 -7 1.31 0.96
 -16 5 7 -0.32 1.15
 16 -7 -7 -0.45 1.07
 7 16 -7 -0.47 1.31
 -4 17 -7 0.7 1.38
 17 4 -7 0.23 0.92
 4 -17 -7 -1.06 1.29
 -17 -4 7 -0.39 1.4
 17 4 7 1.66 1.41
 -2 17 -7 1.41 1.25
 17 2 -7 -0.02 0.85
 -17 -2 7 -0.71 1.26
 17 2 7 0.5 1.48
 0 17 -7 -0.87 1.27
 17 0 -7 0.4 0.92
 -17 0 7 -2.33 1.2
 17 -2 -7 0.44 0.85
 2 17 -7 0.98 1.2
 -17 2 7 -0.02 1.21
 4 17 -7 1.01 1.26
 17 -4 -7 0.25 0.9
 0 0 -8 27.4 1.83
 0 0 8 28.02 1.84
 -1 1 -8 2.59 0.83
 1 -1 -8 2.31 0.77
 -1 -1 -8 2.85 0.81
 1 1 -8 2.54 0.83
 -1 1 8 4.93 0.95
 -1 -1 8 4.48 0.92
 1 1 8 6.13 1.3
 2 0 -8 0.85 0.8
 0 -2 -8 1.6 0.8
 0 2 -8 1.37 0.79
 -2 0 -8 2.74 0.87
 0 2 8 6.01 1.26
 -2 0 8 2.84 0.9
 2 -2 -8 17.57 1.5
 -2 -2 -8 18.03 1.59
 -2 2 -8 17.55 1.54
 2 2 -8 18.56 1.56
 -2 2 8 19.19 1.62
 3 1 -8 22.83 1.66
 -1 3 -8 20.12 1.85
 1 -3 -8 22.27 1.67
 -1 3 -8 22.24 1.63
 -3 -1 -8 22.8 1.62
 -3 -1 8 23.04 1.71
 -1 3 8 24.7 1.71
 -3 1 -8 3.4 0.85
 3 -1 -8 3.93 0.89
 -1 -3 -8 3.09 0.83
 1 3 -8 3.88 0.88
 -3 1 8 6.48 1
 -3 3 -8 13.33 1.61
 3 3 -8 15.44 1.47
 3 -3 -8 15.42 1.44
 -3 -3 -8 14.34 1.46
 -3 3 -8 12.78 1.44
 -3 3 8 15.11 1.51
 2 -4 -8 31.91 1.91
 -4 -2 -8 29.79 1.95
 4 2 -8 33.62 1.96
 -2 4 -8 29.67 2.13
 -2 4 -8 30.25 1.92
 -4 -2 8 32.37 2.01
 -2 4 8 31.57 2.01
 -4 0 -8 0.12 0.85
 0 4 -8 1.44 0.81
 0 4 -8 0.99 1.03
 4 0 -8 1.33 0.8
 0 -4 -8 0.95 0.86
 -4 0 8 1.1 0.83
 -4 2 -8 5.47 1.09
 -4 2 -8 6.16 1.27
 2 4 -8 7.04 1.33
 2 4 -8 7.18 1.22
 4 -2 -8 6.99 1.32
 -2 -4 -8 7.29 1.36
 -4 2 8 7.09 1.03
 4 4 -8 1.29 0.81
 -4 4 -8 -0.16 0.82
 -4 4 -8 1.32 0.96
 -4 -4 -8 0.98 0.77
 4 -4 -8 1.04 0.83
 -4 4 8 0.49 0.85
 3 -5 -8 -0.64 0.8
 -5 -3 -8 0.5 0.76
 -3 5 -8 -0.68 0.83
 5 3 -8 0.36 0.79
 -3 5 -8 0.3 0.93
 -5 -3 8 0.19 0.9
 -3 5 8 -0.61 0.89
 1 -5 -8 9.03 1.36
 -1 5 -8 8.08 1.33
 -1 5 -8 8.53 1.53
 -5 -1 -8 8.61 1.35
 5 1 -8 9.13 1.31
 -5 -1 8 8.37 1.36
 -1 -5 -8 2.87 0.93
 1 5 -8 2.64 1.06
 5 -1 -8 1.06 0.68
 1 5 -8 1.7 0.81
 -5 1 8 1.82 0.83
 3 5 -8 12.77 1.78
 -5 3 -8 11.31 1.53
 3 5 -8 12.92 1.46
 -3 -5 -8 12.94 1.45
 -5 3 8 14.23 1.47
 5 -5 -8 1.26 0.91
 -5 5 -8 1.32 0.96
 5 5 -8 2.84 0.91
 -5 5 8 0.85 0.91
 -4 6 -8 4.35 1.04
 4 -6 -8 2.8 0.89
 6 4 -8 3.51 0.89
 -4 6 8 2.58 1.01
 -6 -4 8 3.17 0.94
 6 2 -8 4.59 0.86
 -2 6 -8 5.78 1.08
 2 -6 -8 5.15 0.95
 -6 -2 8 3.22 0.95
 -2 6 8 3.96 1.05
 0 6 -8 15.47 1.68
 6 0 -8 13.31 1.42
 0 -6 -8 15.1 1.49
 0 6 -8 13.95 1.48
 -6 0 8 14.99 1.53
 6 -2 -8 42.85 2.29
 -2 -6 -8 42.52 2.33
 2 6 -8 42.68 2.55
 2 6 -8 43 2.35
 -6 2 8 41.77 2.37
 -4 -6 -8 19.84 1.57
 -6 4 -8 16.29 2.55
 4 6 -8 19.08 1.9
 6 -4 -8 19.31 1.54
 4 6 -8 22.56 1.7
 -6 4 8 18.16 1.61
 6 -6 -8 1.73 0.86
 6 6 -8 2.48 0.86
 -6 6 -8 1.69 0.97
 -6 6 8 1.68 0.94
 7 5 -8 -0.64 0.83
 -5 7 -8 -0.03 0.96
 5 -7 -8 -0.18 0.9
 -7 -5 8 0.93 0.96
 7 3 -8 0.25 0.8
 -3 7 -8 0.53 1
 3 -7 -8 0.07 0.86
 -7 -3 8 0.53 0.89
 -3 7 8 -1.69 0.94
 7 1 -8 9.88 1.38
 1 -7 -8 9.36 1.38
 -1 7 -8 8.69 1.61
 -7 -1 8 8.61 1.37
 -1 -7 -8 12 1.43
 7 -1 -8 11.71 1.33
 1 7 -8 10.99 1.67
 -7 1 8 12.01 1.46
 3 7 -8 2.59 1.1
 -3 -7 -8 1.99 0.78
 3 7 -8 3.03 0.93
 7 -3 -8 1.4 0.8
 -7 3 8 1.85 0.88
 7 -5 -8 1.14 0.7
 5 7 -8 2.07 1.17
 5 7 -8 2.52 0.96
 -7 5 8 0.73 0.89
 -7 7 -8 4.22 1.18
 7 7 -8 3.38 0.94
 7 -7 -8 4.25 0.96
 -7 7 8 4.52 1.08
 -6 8 -8 5.19 1.2
 6 -8 -8 2.3 0.86
 8 6 -8 3.49 0.93
 -8 -6 8 5.1 1.06
 -6 8 8 0.06 0.99
 8 4 -8 4.46 0.97
 -4 8 -8 4.9 1.17
 4 -8 -8 4.53 0.98
 -8 -4 8 4.04 1
 8 2 -8 4.79 0.89
 2 -8 -8 5.93 1.02
 -2 8 -8 6.8 1.16
 -8 -2 8 6.7 1.05
 8 0 -8 0.25 0.84
 0 8 -8 0.18 1.03
 0 -8 -8 -0.25 0.82
 -8 0 8 0.11 0.83
 -2 -8 -8 3.22 0.8
 2 8 -8 4.98 1.14
 8 -2 -8 3.71 0.84
 -8 2 8 3.33 0.93
 -4 -8 -8 0.35 0.76
 4 8 -8 0.44 1.1
 8 -4 -8 0.53 0.72
 -8 4 8 0.29 0.88
 8 -6 -8 0.2 0.76
 6 8 -8 -0.01 1.19
 6 8 -8 2 1.02
 -8 6 8 -0.09 0.95
 8 8 -8 8.11 1.62
 8 -8 -8 5.17 1.03
 -8 8 -8 4.33 1.24
 -7 9 -8 12.32 1.81
 9 7 -8 12.17 1.68
 7 -9 -8 11.27 1.59
 -9 -7 8 11.59 1.67
 9 5 -8 -0.36 0.91
 -5 9 -8 0.83 1.17
 5 -9 -8 -0.1 0.82
 -9 -5 8 0.45 0.99
 3 -9 -8 3.17 0.94
 9 3 -8 2.09 0.84
 -3 9 -8 3.29 1.18
 -9 -3 8 1.9 0.89
 9 1 -8 -0.39 0.77
 1 -9 -8 -0.04 0.81
 -1 9 -8 0.39 1.08
 -9 -1 8 -0.02 0.86
 9 -1 -8 5.74 0.97
 1 9 -8 5.03 1.17
 -1 -9 -8 5.46 0.98
 -9 1 8 5.73 0.99
 -3 -9 -8 0.37 0.82
 9 -3 -8 0.55 0.79
 3 9 -8 0.88 1.11
 -9 3 8 0.5 0.87
 9 -5 -8 0.27 0.85
 5 9 -8 0.23 1.15
 -9 5 8 -0.27 0.89
 9 -7 -8 1.14 0.82
 7 9 -8 0.54 1.23
 -9 7 8 -1.23 0.95
 9 -9 -8 1.25 1.05
 10 8 -8 4.43 1.08
 -8 10 -8 4.9 1.47
 8 -10 -8 4.8 1.06
 -10 -8 8 7.4 1.64
 10 6 -8 33.14 2.16
 -6 10 -8 30.89 2.32
 -10 -6 8 30.4 2.21
 10 4 -8 2.4 0.88
 4 -10 -8 2 0.93
 -4 10 -8 2.71 1.24
 -10 -4 8 1.66 0.99
 -2 10 -8 3.57 1.21
 2 -10 -8 1.71 0.88
 10 2 -8 3.69 0.97
 -10 -2 8 4.16 1.05
 10 0 -8 2.39 0.79
 0 10 -8 4.54 1.18
 0 -10 -8 3.94 0.93
 -10 0 8 5.45 1.03
 -2 -10 -8 0.04 0.84
 10 -2 -8 0.48 0.75
 2 10 -8 -0.61 1.08
 -10 2 8 0.75 0.92
 4 10 -8 0.78 1.15
 10 -4 -8 -0.57 0.87
 -10 4 8 -0.07 0.89
 6 10 -8 4.67 1.28
 10 -6 -8 4.24 0.98
 -10 6 8 2.71 1.04
 10 -8 -8 0.24 0.86
 8 10 -8 0.8 1.22
 -10 8 8 -1.73 0.94
 10 -10 -8 3.47 1.09
 9 -11 -8 2.95 1.06
 -9 11 -8 5.25 1.56
 11 9 -8 3.07 1.15
 -11 -9 8 4.07 1.26
 -7 11 -8 3.86 1.48
 7 -11 -8 1.67 0.99
 11 7 -8 3.69 1.09
 -11 -7 8 3.2 1.3
 11 5 -8 9.95 1.63
 5 -11 -8 10.74 1.6
 -5 11 -8 11.83 1.88
 -11 -5 8 11.44 1.66
 3 -11 -8 1.54 1.03
 -3 11 -8 1.44 1.26
 11 3 -8 2.16 0.94
 -11 -3 8 1.36 1.04
 1 -11 -8 -0.02 0.95
 11 1 -8 -0.38 0.83
 -1 11 -8 -0.1 1.22
 -11 -1 8 -0.38 0.95
 1 11 -8 0.41 1.16
 -1 -11 -8 0.04 0.93
 11 -1 -8 0.21 0.9
 -11 1 8 0.03 0.94
 11 -3 -8 8.04 1.35
 3 11 -8 8.13 1.27
 -11 3 8 7.08 1.42
 5 11 -8 0.88 1.17
 11 -5 -8 1.97 0.94
 -11 5 8 1.55 1.02
 11 -7 -8 -0.44 0.81
 7 11 -8 -0.13 1.3
 11 -9 -8 0.1 0.95
 11 -11 -8 1.66 1.12
 10 -12 -8 3.21 1.15
 -10 12 -8 5.93 1.8
 -10 12 8 2.2 1.15
 8 -12 -8 5.43 1.12
 -8 12 -8 8.58 1.82
 12 8 -8 6.67 1.22
 -8 12 8 5.13 1.67
 -12 -8 8 8.5 1.65
 12 6 -8 0.92 1.03
 -6 12 -8 3.58 1.54
 6 -12 -8 2.16 1.04
 -6 12 8 -0.39 1.16
 -4 12 -8 5.75 1.49
 12 4 -8 4.1 1.02
 4 -12 -8 6.16 1.11
 -12 -4 8 5.5 1.25
 12 2 -8 7.47 1.48
 2 -12 -8 4.97 0.99
 -2 12 -8 8.62 1.37
 -12 -2 8 7.01 1.49
 0 -12 -8 1.81 0.93
 0 12 -8 4.04 1.25
 12 0 -8 4.3 0.96
 -12 0 8 3.45 1.1
 -2 -12 -8 10.73 1.49
 2 12 -8 8.98 1.81
 12 -2 -8 10.55 1.4
 -12 2 8 10.49 1.42
 12 -4 -8 2.61 0.81
 4 12 -8 5.47 1.26
 -12 4 8 4.12 1.01
 6 12 -8 0.04 1.6
 -12 6 8 -0.77 1.06
 8 12 -8 5.03 1.37
 12 -8 -8 3.48 1.03
 12 -10 -8 1.75 1.05
 13 7 -8 2.62 1.26
 -7 13 -8 4.62 1.6
 7 -13 -8 5.15 1.11
 -13 -7 8 4.55 1.32
 -7 13 8 5.56 1.59
 13 5 -8 0.32 2.06
 -5 13 -8 -0.33 1.69
 -13 -5 8 0.14 1.18
 3 -13 -8 2.76 1.05
 13 3 -8 3.05 1.04
 -3 13 -8 4.15 1.42
 1 -13 -8 3.27 1.06
 13 1 -8 5.78 1.07
 -1 13 -8 6.79 1.34
 -13 -1 8 3.15 1.21
 1 13 -8 1.76 1.18
 13 -1 -8 1.09 0.91
 -1 -13 -8 0.23 0.98
 -13 1 8 0.9 1.04
 3 13 -8 2.06 1.71
 -13 3 8 0.68 1.17
 13 -5 -8 1.08 0.97
 5 13 -8 1.84 1.28
 -13 5 8 0.49 1.05
 13 -7 -8 2.92 0.95
 7 13 -8 5.1 1.32
 14 6 -8 0.94 1.08
 -6 14 -8 1.31 1.61
 6 -14 -8 0.69 1.11
 -14 -6 8 1.03 1.26
 -4 14 -8 2.89 1.56
 14 4 -8 0.81 1.04
 4 -14 -8 3.59 1.07
 -14 -4 8 3.93 1.32
 -2 14 -8 2.49 1.26
 2 -14 -8 -0.62 1.08
 14 2 -8 0.85 0.91
 -14 -2 8 0.22 1.16
 2 14 -8 7.08 1.31
 14 -2 -8 6.78 1.4
 -14 2 8 5.18 1.14
 4 14 -8 -0.13 1.16
 14 -4 -8 0.06 0.84
 -14 4 8 -0.62 1.04
 14 -6 -8 -0.04 0.97
 6 14 -8 0.54 1.23
 -14 6 8 -2.44 1.08
 -3 15 -8 -0.32 1.44
 15 3 -8 0.9 0.93
 -15 -3 8 -0.55 1.31
 1 -15 -8 -0.51 1.07
 15 1 -8 0.47 0.9
 -1 15 -8 1.64 1.22
 -15 -1 8 1.73 1.25
 15 -1 -8 2.21 0.85
 1 15 -8 2.47 1.23
 -15 1 8 0.53 1.13
 3 15 -8 -0.22 1.27
 15 -3 -8 0.57 0.85
 -15 3 8 -1.49 1.12
 -1 0 -9 0.87 0.92
 0 1 -9 -0.42 0.91
 1 0 -9 -0.26 0.89
 0 -1 -9 -0.01 0.94
 0 -1 9 2.5 0.92
 -1 0 9 1.6 0.94
 -2 -1 -9 19.12 1.68
 -1 2 -9 18.22 1.72
 1 -2 -9 18.56 1.73
 2 1 -9 19.57 1.71
 -1 2 9 21.74 1.71
 1 -2 9 21.14 1.68
 -2 -1 9 23.85 1.77
 1 2 -9 50.38 2.73
 2 -1 -9 52.21 2.71
 -1 -2 -9 47.58 2.73
 -2 1 -9 48.38 2.7
 -1 -2 9 54.97 2.79
 -2 1 9 51.13 2.8
 -3 -2 -9 39.35 2.32
 2 -3 -9 40.11 2.33
 -2 3 -9 38.02 2.34
 3 2 -9 41.34 2.36
 -3 -2 9 46.37 2.4
 -2 3 9 40.57 2.43
 3 0 -9 0.32 0.88
 0 3 -9 0.91 0.91
 -3 0 -9 -0.31 0.94
 0 -3 -9 0.09 0.93
 -3 0 9 0.65 0.96
 -2 -3 -9 10.32 1.41
 2 3 -9 9.92 1.49
 3 -2 -9 9.75 1.41
 -3 2 -9 7.87 1.41
 -3 2 9 9.19 1.69
 -3 4 -9 0.75 1.2
 3 -4 -9 0.81 0.82
 -3 4 -9 0.32 0.97
 -4 -3 -9 0.76 0.85
 4 3 -9 0.94 0.95
 -4 -3 9 3.03 1.01
 -3 4 9 2.21 1
 1 -4 -9 0.78 0.91
 -4 -1 -9 0.27 0.86
 -1 4 -9 -0.17 0.9
 4 1 -9 0.08 0.92
 -4 -1 9 0.44 0.93
 -1 -4 -9 3.13 0.85
 1 4 -9 3.84 0.98
 -4 1 -9 3.09 1
 4 -1 -9 2.91 0.92
 -4 1 9 4.63 1.03
 4 -3 -9 -0.25 0.92
 3 4 -9 1.73 0.94
 -3 -4 -9 -0.41 0.85
 -4 3 9 -0.17 0.94
 4 -5 -9 0.37 0.94
 -4 5 -9 0.33 1.15
 5 4 -9 0.47 0.97
 -5 -4 9 0.8 1.02
 -4 5 9 -1.67 0.99
 -2 5 -9 24.44 2.31
 2 -5 -9 31.03 1.97
 -2 5 -9 30.17 2.74
 5 2 -9 30.91 2
 -5 -2 9 31.34 2.04
 0 5 -9 -0.28 0.95
 0 5 -9 -1.84 1.23
 5 0 -9 -0.85 0.87
 0 -5 -9 0 0.86
 -5 0 9 0.33 0.94
 5 -2 -9 3.44 0.96
 -2 -5 -9 1.79 0.9
 2 5 -9 2.91 0.98
 -5 2 9 2.47 1
 4 5 -9 1.33 1
 -4 -5 -9 0.81 0.84
 5 -4 -9 1.91 0.89
 -5 4 9 0.44 1
 6 5 -9 0.27 1.02
 5 -6 -9 0.03 0.94
 -5 6 -9 -0.12 1.14
 -6 -5 9 0.51 0.98
 -5 6 9 -1.95 0.99
 3 -6 -9 0.71 0.87
 6 3 -9 1.46 0.92
 -3 6 -9 -0.61 1.2
 -6 -3 9 0.97 0.96
 -1 6 -9 -0.47 1.22
 1 -6 -9 -0.21 0.86
 6 1 -9 0.82 0.95
 -6 -1 9 0.18 1.01
 6 -1 -9 2.85 0.98
 -1 -6 -9 2.3 0.93
 1 6 -9 1.84 1.34
 -6 1 9 3.08 1.04
 -3 -6 -9 0.83 0.92
 3 6 -9 0.48 0.97
 6 -3 -9 0.97 0.86
 -6 3 9 0.49 0.93
 6 -5 -9 2.32 0.92
 5 6 -9 2.8 1.06
 -6 5 9 1.3 1
 7 6 -9 0.87 1.09
 6 -7 -9 -0.8 0.81
 -7 -6 9 0.68 1.06
 4 -7 -9 0.07 0.86
 -4 7 -9 0.64 1.21
 7 4 -9 1.83 0.99
 -7 -4 9 1.9 1.05
 2 -7 -9 2.17 0.94
 -2 7 -9 2.42 1.28
 7 2 -9 1.76 0.9
 -7 -2 9 3.37 1.09
 7 0 -9 5.5 1.02
 0 7 -9 5.69 1.39
 -7 0 9 5.36 1.11
 2 7 -9 5.63 1.44
 7 -2 -9 3.52 0.92
 -2 -7 -9 4.39 1
 -7 2 9 5.01 1.09
 7 -4 -9 0.95 0.86
 -7 4 9 -0.28 0.94
 6 7 -9 1.08 1.55
 7 -6 -9 -0.07 0.95
 -7 6 9 -2.19 0.96
 8 7 -9 0.84 1.12
 7 -8 -9 -0.09 0.94
 -8 -7 9 1.31 1.06
 8 5 -9 2.75 1.01
 5 -8 -9 3.06 1.09
 -5 8 -9 3.12 1.32
 -8 -5 9 2.61 1.09
 -3 8 -9 -0.28 1.27
 3 -8 -9 0.57 0.92
 8 3 -9 0.91 0.97
 -8 -3 9 0.61 1.05
 -1 8 -9 -0.29 1.25
 1 -8 -9 0 1
 8 1 -9 -0.63 0.86
 -8 -1 9 -0.82 1
 8 -1 -9 1.42 0.94
 -1 -8 -9 1.62 0.86
 1 8 -9 1.67 1.33
 -8 1 9 1.99 0.95
 -3 -8 -9 1.82 0.89
 8 -3 -9 1.03 0.83
 3 8 -9 2.2 1.34
 -8 3 9 0.85 0.92
 8 -5 -9 0.69 1.07
 -8 5 9 -0.72 0.94
 8 -7 -9 0.52 0.94
 8 -9 -9 0.46 0.94
 -9 -8 9 0.31 1.16
 -6 9 -9 0.89 1.31
 6 -9 -9 0.91 0.92
 9 6 -9 2.25 1.06
 -9 -6 9 1.31 1.08
 -4 9 -9 2.73 1.39
 9 4 -9 0.51 0.97
 -9 -4 9 0.86 1.76
 -2 9 -9 1.14 1.39
 9 2 -9 0.71 0.89
 2 -9 -9 0.12 1
 -9 -2 9 1.24 1.08
 0 9 -9 1.58 1.31
 9 0 -9 0.31 0.81
 0 -9 -9 0.91 0.94
 -9 0 9 0.46 1
 9 -2 -9 -0.14 0.94
 -2 -9 -9 0.17 0.86
 2 9 -9 0.52 1.35
 -9 2 9 0.1 0.94
 4 9 -9 1.53 1.85
 -9 4 9 -0.05 0.94
 9 -6 -9 1.51 0.96
 9 -8 -9 8.33 1.44
 -7 10 -9 -0.25 2.48
 10 7 -9 0.45 1.11
 7 -10 -9 -0.1 0.94
 -10 -7 9 1.29 1.2
 5 -10 -9 0.18 0.94
 10 5 -9 1.24 1.8
 -5 10 -9 0.01 1.44
 -10 -5 9 -0.53 1.17
 3 -10 -9 1.11 0.89
 -3 10 -9 2.64 1.42
 10 3 -9 1.77 1.08
 -10 -3 9 1.75 1.18
 10 1 -9 1.19 1
 -1 10 -9 1.34 1.35
 1 10 -9 0.53 1.49
 -1 -10 -9 1.42 1.14
 -10 1 9 0.91 1.19
 10 -3 -9 -0.07 0.78
 3 10 -9 -0.52 1.53
 -10 3 9 0.05 1.32
 5 10 -9 -0.63 1.39
 10 -5 -9 0.48 0.96
 -10 5 9 -1.09 0.95
 10 -7 -9 0.69 0.99
 -6 11 -9 -0.37 1.48
 6 -11 -9 0.08 0.94
 11 6 -9 -0.75 1.05
 -11 -6 9 0.74 1.16
 11 4 -9 0.02 1.06
 -4 11 -9 1.13 1.41
 4 -11 -9 1.11 0.99
 -11 -4 9 1.72 1.22
 -2 11 -9 2.08 1.46
 2 -11 -9 2.24 0.88
 11 2 -9 1.64 0.94
 -11 -2 9 2.95 1.19
 11 0 -9 -0.13 0.85
 0 11 -9 2.23 1.4
 0 -11 -9 -0.19 0.99
 -11 0 9 1.99 1.05
 -2 -11 -9 -0.47 0.93
 11 -2 -9 0.68 0.89
 2 11 -9 0.74 1.32
 -11 2 9 -0.08 1.04
 11 -4 -9 2 0.81
 4 11 -9 3.98 1.42
 -11 4 9 3.33 1.11
 11 -6 -9 8.18 1.44
 6 11 -9 5.72 1.45
 3 -12 -9 -0.22 1.03
 12 3 -9 0.22 1.02
 -3 12 -9 0.63 1.44
 -12 -3 9 0.76 1.2
 12 1 -9 1.23 0.98
 1 -12 -9 0.52 0.87
 -1 12 -9 2.77 1.39
 -12 -1 9 0.91 1.15
 1 12 -9 -0.95 1.33
 12 -1 -9 0.26 0.93
 -1 -12 -9 -0.49 0.96
 -12 1 9 -0.69 1.07
 3 12 -9 -0.32 1.23
 12 -3 -9 0.39 0.94
 -12 3 9 -0.54 1
 0 0 -10 -0.71 0.89
 -1 -1 -10 2.42 0.93
 1 -1 -10 1.85 1
 1 1 -10 2.51 1.03
 -1 1 -10 2.07 0.98
 -1 -1 10 3.78 1.08
 2 0 -10 0.56 1.02
 -2 0 -10 -1.57 0.98
 0 2 -10 -0.98 0.99
 0 -2 -10 -0.16 0.89
 -2 0 10 1.17 1.03
 -2 2 -10 0.51 1.05
 2 2 -10 2.22 1.05
 2 -2 -10 2.01 1.01
 -2 -2 -10 0.61 0.94
 -2 -2 10 3.04 1.07
 -1 3 -10 1.64 1.03
 -3 -1 -10 0.88 0.97
 1 -3 -10 3.47 1.27
 3 1 -10 4 1.08
 -3 -1 10 3.61 1.17
 -1 -3 -10 4.89 1.05
 -3 1 -10 2.54 1.06
 3 -1 -10 4.7 1.03
 1 3 -10 2.42 1.08
 -3 1 10 7.2 1.46
 3 -3 -10 4.43 1.39
 3 3 -10 5.55 1.11
 -3 -3 10 9.5 1.61
 4 2 -10 1.45 1
 2 -4 -10 0.83 0.91
 -4 -2 10 2.9 1.11
 0 4 -10 0.12 1
 4 0 -10 1.09 1.09
 0 -4 -10 -0.55 1.13
 -4 0 10 0.22 1.05
 4 -2 -10 0.76 1.04
 -2 -4 -10 -0.78 1.05
 2 4 -10 -0.24 1.04
 -4 2 10 -0.03 1.02
 4 -4 -10 2.46 1.02
 4 4 -10 3.05 1.08
 -4 4 10 1.34 1.19
 -4 -4 10 3.6 1.2
 3 -5 -10 3.41 1.04
 -5 -3 10 3.58 1.2
 1 -5 -10 10.69 1.57
 -5 -1 10 15.21 2.25
 5 -1 -10 4.61 1.16
 -1 -5 -10 2.94 0.95
 -5 1 10 3.99 1.03
 3 5 -10 -0.96 1.51
 -3 -5 -10 0.07 0.87
 5 -3 -10 0.32 0.98
 -5 3 10 -0.43 1.06
 -3 -5 10 3.66 1.24
 5 -5 -10 0.33 0.91
 -5 -5 10 2.6 1.07
 4 -6 -10 1.88 1.01
 6 4 -10 1.22 1.09
 -6 -4 10 3.01 1.17
 6 2 -10 6.67 1.15
 2 -6 -10 4.76 1.05
 -6 -2 10 4.5 1.15
 0 -6 -10 10.6 1.45
 6 0 -10 12.39 1.59
 -6 0 10 11.85 1.67
 6 -2 -10 3.68 0.99
 -2 -6 -10 2.1 0.94
 -6 2 10 3.5 1.82
 6 -4 -10 7.34 1.47
 -6 4 10 6.78 1.3
 6 -6 -10 4.64 1.06
 -6 -6 10 8.81 1.49
 5 -7 -10 0.82 1
 7 5 -10 2.75 1.17
 7 3 -10 4.98 1.15
 3 -7 -10 5.89 1.07
 -3 7 -10 0.94 1.76
 -7 -3 10 3.29 1.14
 1 -7 -10 1.31 0.77
 -1 7 -10 1.38 1.61
 7 1 -10 1.83 1.06
 -7 -1 10 3.01 1.07
 7 -1 -10 0.84 0.96
 -1 -7 -10 0.6 0.79
 -7 1 10 0.75 0.97
 7 -3 -10 7.03 1.14
 7 -5 -10 11.39 1.47
 -2 8 -10 -2.97 1.54
 8 2 -10 0.81 1.06
 2 -8 -10 0.52 0.75
 -8 -2 10 1.37 1.12
 0 -8 -10 0.15 0.95
 8 0 -10 0.22 0.94
 0 8 -10 -0.46 1.57
 -8 0 10 0.37 1.05
 8 -2 -10 1.96 0.92
 -2 -8 -10 3.75 0.98
 -8 2 10 1.19 0.99

_iucr_refine_fcf_details
;
data_300_hydrated
_computing_structure_refinement   'olex2.refine 1.3 (Bourhis et al., 2015)'
_shelx_refln_list_code            4
loop_
  _space_group_symop_id
  _space_group_symop_operation_xyz
   1  x,y,z
   2  -y+1/4,x+3/4,z+3/4
   3  y+1/4,-x+1/4,z+1/4
   4  -x,-y+1/2,z
   5  -x,-y,-z
   6  y-1/4,-x-3/4,-z-3/4
   7  -y-1/4,x-1/4,-z-1/4
   8  x,y-1/2,-z
   9  x+1/2,y+1/2,z+1/2
  10  -y+3/4,x+5/4,z+5/4
  11  y+3/4,-x+3/4,z+3/4
  12  -x+1/2,-y+1,z+1/2
  13  -x+1/2,-y+1/2,-z+1/2
  14  y+1/4,-x-1/4,-z-1/4
  15  -y+1/4,x+1/4,-z+1/4
  16  x+1/2,y,-z+1/2

_space_group_crystal_system       tetragonal
_space_group_IT_number            88
_space_group_name_H-M_alt         'I 41/a :2'
_space_group_name_Hall            '-I 4ad'
_symmetry_space_group_name_H-M    'I 41/a :2'
_symmetry_space_group_name_Hall   '-I 4ad'
_symmetry_Int_Tables_number       88
_cell_length_a                    19.6394(9)
_cell_length_b                    19.6394(9)
_cell_length_c                    8.9062(4)
_cell_angle_alpha                 90
_cell_angle_beta                  90
_cell_angle_gamma                 90
_cell_volume                      3435.2(3)
loop_
  _refln_index_h
  _refln_index_k
  _refln_index_l
  _refln_F_squared_calc
  _refln_F_squared_meas
  _refln_F_squared_sigma
  _refln_F_squared_weight
  _refln_observed_status
0 0 4 16576.300 15567.900 399.582 0.078 o
0 0 8 1775.860 1826.610 85.526 3.927 o
0 1 1 302.624 351.160 9.170 50.288 o
0 1 3 3450.890 3646.880 48.158 1.400 o
0 1 5 8.964 22.649 12.427 782.719 o
0 1 7 465.868 440.226 30.397 28.944 o
0 1 9 24.814 46.484 27.807 212.356 o
0 2 0 33018.300 28681.800 717.223 0.021 o
0 2 2 2907.810 3476.790 43.934 1.748 o
0 2 4 12498.600 13145.200 149.090 0.129 o
0 2 6 38.024 45.532 14.248 354.694 o
0 2 8 139.978 169.222 38.174 71.409 o
0 2 10 0.299 -14.031 28.828 295.031 o
0 3 1 6657.090 6117.030 87.680 0.462 o
0 3 3 1317.640 1215.360 22.528 7.428 o
0 3 5 7547.710 8068.690 100.719 0.333 o
0 3 7 230.076 213.568 35.138 55.967 o
0 3 9 0.595 22.000 27.201 295.989 o
0 4 0 40868.400 45481.900 986.737 0.012 o
0 4 2 30.226 73.547 10.368 378.416 o
0 4 4 3840.690 3985.130 54.455 1.170 o
0 4 6 621.284 589.190 33.420 20.111 o
0 4 8 67.840 65.661 22.994 180.840 o
0 4 10 16.959 14.795 35.074 172.871 o
0 5 1 66722.900 64553.900 989.639 0.005 o
0 5 3 535.125 241.788 18.405 32.847 o
0 5 5 18.089 21.530 14.633 555.768 o
0 5 7 20.274 49.303 23.425 270.909 o
0 5 9 2.233 -30.389 27.919 308.570 o
0 6 0 10877.000 11625.900 251.957 0.162 o
0 6 2 6920.400 7024.110 85.743 0.406 o
0 6 4 14.720 16.233 11.892 764.895 o
0 6 6 220.427 221.839 20.631 69.775 o
0 6 8 845.642 958.212 44.598 11.917 o
0 6 10 766.850 764.108 59.439 13.119 o
0 7 1 3743.210 3213.230 45.031 1.368 o
0 7 3 27494.600 27801.700 326.392 0.029 o
0 7 5 877.261 790.751 23.752 13.540 o
0 7 7 195.062 154.682 22.982 81.988 o
0 7 9 320.518 362.270 43.554 35.157 o
0 8 0 1847.440 1608.280 43.212 4.398 o
0 8 2 16381.400 16682.400 215.150 0.078 o
0 8 4 373.084 309.867 16.141 43.201 o
0 8 6 1191.740 989.896 61.922 8.068 o
0 8 8 8.618 4.313 28.635 271.904 o
0 8 10 1.709 8.028 34.971 193.966 o
0 9 1 1103.470 973.798 23.183 9.864 o
0 9 3 2894.080 3176.790 48.753 1.852 o
0 9 5 352.300 330.487 32.605 38.657 o
0 9 7 677.937 590.749 43.830 17.572 o
0 9 9 76.960 48.959 32.016 132.005 o
0 10 0 110.390 139.525 22.486 119.322 o
0 10 2 1.393 19.530 11.933 1070.270 o
0 10 4 29.941 45.270 17.548 336.896 o
0 10 6 0.452 2.045 23.799 425.486 o
0 10 8 236.635 274.540 34.821 51.392 o
0 11 1 1306.860 1249.340 29.973 7.306 o
0 11 3 8.306 23.523 17.075 547.008 o
0 11 5 7.742 31.164 28.283 249.920 o
0 11 7 0.152 -10.117 27.098 334.309 o
0 11 9 54.970 53.769 43.193 97.035 o
0 12 0 12.123 15.181 21.642 394.364 o
0 12 2 600.787 642.934 34.523 19.819 o
0 12 4 95.908 156.621 24.951 115.902 o
0 12 6 5.246 3.055 25.914 339.416 o
0 12 8 295.917 228.400 34.232 47.649 o
0 13 1 1940.430 2020.490 53.725 3.658 o
0 13 3 277.940 241.850 34.904 48.440 o
0 13 5 73.928 56.339 24.453 170.595 o
0 13 7 178.521 249.293 32.386 63.981 o
0 14 0 1463.600 1474.580 128.593 4.338 o
0 14 2 67.847 47.212 32.170 137.694 o
0 14 4 190.165 199.538 35.510 62.807 o
0 14 6 1605.970 1548.570 88.358 4.617 o
0 15 1 1908.240 1788.420 59.448 3.924 o
0 15 3 327.351 287.691 27.158 45.060 o
0 15 5 65.636 40.422 27.605 167.891 o
0 15 7 92.105 37.806 35.354 113.227 o
0 16 0 1272.750 1275.970 142.519 4.681 o
0 16 2 635.777 621.892 45.513 17.956 o
0 16 4 212.351 136.363 32.056 68.626 o
0 16 6 0.355 -5.502 34.446 206.748 o
0 17 1 321.781 457.843 83.553 19.353 o
0 17 3 262.939 172.227 34.393 54.932 o
0 17 5 1.248 -38.042 34.216 208.298 o
0 17 7 1.896 -53.359 43.353 129.802 o
0 18 0 34.473 56.010 40.920 112.854 o
0 18 2 72.470 56.768 35.059 119.265 o
0 18 4 5.923 -21.348 38.832 158.212 o
0 18 6 0.323 -59.695 44.465 124.205 o
0 19 1 200.640 156.969 36.159 63.896 o
0 19 3 28.670 -51.175 53.544 79.477 o
0 19 5 2.045 -22.712 52.523 88.619 o
0 20 0 5.243 -25.413 68.881 51.381 o
0 20 2 32.066 84.540 44.377 95.542 o
0 20 4 93.923 137.282 52.738 58.951 o
0 21 1 0.033 37.788 60.731 64.079 o
0 21 3 146.191 90.746 62.004 44.638 o
0 22 0 114.392 363.189 109.418 16.738 o
0 22 2 14.053 -64.952 56.062 75.582 o
0 23 1 0.047 77.173 101.750 23.065 o
1 1 2 5828.020 6566.800 78.479 0.521 o
1 1 4 211.384 224.934 13.052 77.151 o
1 1 6 909.354 1029.650 27.899 11.439 o
1 1 8 141.791 248.495 34.675 68.161 o
1 1 10 244.942 167.573 29.486 62.420 o
1 2 1 5464.120 5616.640 77.667 0.621 o
1 2 3 222.040 289.809 17.154 64.919 o
1 2 5 2884.500 3013.810 44.176 1.924 o
1 2 7 522.468 561.023 27.184 24.471 o
1 2 9 3170.720 3351.990 73.800 1.588 o
1 3 2 395.533 414.246 17.160 36.660 o
1 3 4 3310.700 4608.080 58.786 1.248 o
1 3 6 72.729 93.281 13.242 209.934 o
1 3 8 217.000 284.778 33.888 53.959 o
1 3 10 376.897 298.132 48.164 31.831 o
1 4 1 44555.600 49191.000 754.966 0.010 o
1 4 3 3169.430 3558.900 47.693 1.564 o
1 4 5 10.353 58.781 12.310 525.306 o
1 4 7 55.831 69.506 18.863 223.706 o
1 4 9 289.915 235.476 27.981 51.845 o
1 5 2 9553.610 10384.700 126.521 0.211 o
1 5 4 73.221 88.384 13.897 209.873 o
1 5 6 16.829 28.256 19.192 400.737 o
1 5 8 180.091 127.366 24.591 88.362 o
1 5 10 374.203 254.817 39.435 36.966 o
1 6 1 18781.600 18615.100 278.877 0.061 o
1 6 3 1829.110 2378.710 36.973 3.608 o
1 6 5 3812.500 3665.070 53.241 1.240 o
1 6 7 0.250 -8.634 21.855 512.694 o
1 6 9 87.405 168.378 34.365 92.606 o
1 7 2 9289.860 8910.300 107.003 0.242 o
1 7 4 57.898 52.045 12.643 290.697 o
1 7 6 675.511 618.476 40.821 17.647 o
1 7 8 690.418 773.516 48.047 15.177 o
1 7 10 93.302 47.538 34.037 115.224 o
1 8 1 6.969 28.404 11.409 828.131 o
1 8 3 616.757 770.953 20.445 18.934 o
1 8 5 86.168 55.441 18.540 190.470 o
1 8 7 0.043 8.690 24.577 385.247 o
1 8 9 109.977 110.286 32.328 100.010 o
1 9 2 146.970 259.108 13.358 91.337 o
1 9 4 367.372 303.341 22.860 42.109 o
1 9 6 0.229 -7.257 23.487 444.311 o
1 9 8 417.892 365.173 33.572 32.739 o
1 10 1 426.561 476.694 21.279 31.831 o
1 10 3 1083.000 1222.470 26.803 8.929 o
1 10 5 1.015 14.039 31.207 237.187 o
1 10 7 1931.210 2023.020 63.130 3.614 o
1 10 9 74.791 65.290 47.495 78.158 o
1 11 2 8340.660 8078.550 105.461 0.294 o
1 11 4 749.422 787.493 37.420 14.900 o
1 11 6 287.254 174.474 25.805 57.931 o
1 11 8 49.992 10.606 31.915 168.066 o
1 12 1 1336.130 1266.560 32.659 7.062 o
1 12 3 384.821 461.514 34.339 31.657 o
1 12 5 0.109 -4.338 23.972 427.243 o
1 12 7 19.408 4.297 29.141 241.290 o
1 12 9 0.094 -27.555 34.360 208.136 o
1 13 2 1802.960 1689.910 53.541 4.330 o
1 13 4 62.092 67.374 22.903 187.288 o
1 13 6 266.897 181.538 29.224 57.947 o
1 13 8 81.022 63.584 33.413 119.702 o
1 14 1 365.470 451.934 30.065 34.314 o
1 14 3 23.398 55.601 23.152 259.759 o
1 14 5 49.889 90.313 25.927 169.091 o
1 14 7 558.543 472.902 51.821 20.712 o
1 15 2 0.630 50.823 28.059 247.616 o
1 15 4 28.960 24.821 28.779 212.325 o
1 15 6 536.327 697.621 52.468 18.404 o
1 15 8 187.460 116.426 39.194 65.861 o
1 16 1 695.758 692.618 65.048 14.053 o
1 16 3 282.218 286.030 32.544 47.057 o
1 16 5 205.920 163.030 33.001 66.155 o
1 16 7 1.590 -26.762 40.950 145.552 o
1 17 2 128.174 30.905 28.927 119.851 o
1 17 4 24.711 -43.431 32.848 192.996 o
1 17 6 86.588 141.273 48.744 66.169 o
1 18 1 744.776 726.655 54.557 14.107 o
1 18 3 106.723 19.606 34.991 112.022 o
1 18 5 61.368 41.189 39.882 108.809 o
1 19 2 97.857 -1.692 51.923 70.204 o
1 19 4 87.484 64.119 58.995 54.912 o
1 19 6 7.873 -12.529 71.623 47.364 o
1 20 1 116.272 163.309 36.778 79.889 o
1 20 3 2.186 53.214 56.061 72.949 o
1 20 5 201.469 255.270 52.140 42.449 o
1 21 2 10.816 -2.610 56.539 74.933 o
1 21 4 23.523 34.522 55.888 71.302 o
1 22 1 13.254 -23.426 65.836 55.400 o
1 22 3 7.101 59.529 59.491 64.160 o
1 23 2 19.817 7.282 85.131 33.083 o
2 1 1 1851.650 2447.330 31.616 3.519 o
2 1 3 130.956 82.659 10.571 154.407 o
2 1 5 1782.560 2221.140 35.995 3.867 o
2 1 7 1.526 27.532 41.356 134.337 o
2 1 9 1169.930 1348.340 45.039 7.557 o
2 2 0 12393.200 10346.800 236.835 0.148 o
2 2 2 914.964 1084.310 19.272 11.281 o
2 2 4 3216.440 4865.830 67.338 1.228 o
2 2 6 1804.200 1965.080 34.621 4.112 o
2 2 8 1196.170 1197.950 45.996 7.832 o
2 2 10 100.404 108.843 30.087 110.607 o
2 3 1 1434.560 1144.670 34.400 6.842 o
2 3 3 1765.170 1772.690 29.296 4.479 o
2 3 5 382.700 300.127 15.528 42.889 o
2 3 7 1369.640 1558.190 54.504 5.906 o
2 3 9 565.105 625.913 43.373 19.871 o
2 4 0 492.801 619.197 48.196 21.155 o
2 4 2 67.939 209.358 18.841 133.718 o
2 4 4 2716.780 3615.260 48.504 1.823 o
2 4 6 2582.080 2655.640 42.660 2.344 o
2 4 8 470.681 445.844 30.224 28.612 o
2 4 10 9.201 -4.654 34.187 198.177 o
2 5 1 871.728 1759.400 28.250 8.479 o
2 5 3 2852.510 2511.490 38.002 2.164 o
2 5 5 311.460 309.883 17.189 49.612 o
2 5 7 377.894 376.234 26.340 37.154 o
2 5 9 195.142 176.371 31.564 68.665 o
2 6 0 4835.930 4375.380 84.119 0.830 o
2 6 2 155.104 58.095 9.528 146.024 o
2 6 4 0.135 0.494 11.122 1941.000 o
2 6 6 4666.410 4579.650 82.265 0.845 o
2 6 8 2784.990 2806.010 69.956 2.035 o
2 6 10 204.680 201.617 42.078 53.575 o
2 7 1 1874.330 2345.110 35.948 3.557 o
2 7 3 2280.920 3520.920 49.511 2.205 o
2 7 5 191.696 161.582 18.875 86.947 o
2 7 7 2660.860 2702.430 66.062 2.194 o
2 7 9 226.668 299.426 35.206 50.808 o
2 8 0 1387.050 1214.040 37.273 6.868 o
2 8 2 294.104 516.818 16.610 40.822 o
2 8 4 140.234 124.622 11.927 128.589 o
2 8 6 50.817 48.257 19.762 245.893 o
2 8 8 276.475 247.984 29.761 51.635 o
2 8 10 241.608 159.292 46.867 47.421 o
2 9 1 15.154 57.308 11.166 518.268 o
2 9 3 219.254 304.507 15.891 64.752 o
2 9 5 184.549 214.950 19.290 80.667 o
2 9 7 1109.900 1077.430 48.869 8.741 o
2 9 9 23.645 8.835 32.301 194.332 o
2 10 0 3544.190 3332.700 96.835 1.374 o
2 10 2 3819.000 3412.810 49.606 1.290 o
2 10 4 1596.170 1525.890 49.036 5.208 o
2 10 6 241.841 188.808 25.145 64.976 o
2 10 8 8.159 13.629 28.812 259.475 o
2 11 1 131.903 206.680 15.771 105.036 o
2 11 3 597.548 662.103 24.335 20.641 o
2 11 5 222.260 225.242 25.139 65.239 o
2 11 7 1156.570 1288.450 53.512 7.616 o
2 11 9 4.449 12.489 33.304 206.132 o
2 12 0 1914.790 1834.860 45.761 3.950 o
2 12 2 20.102 55.163 15.156 402.257 o
2 12 4 241.005 263.663 36.160 50.517 o
2 12 6 2.091 14.372 26.091 326.424 o
2 12 8 619.399 681.802 49.659 17.174 o
2 13 1 103.235 155.807 27.321 106.403 o
2 13 3 31.188 69.626 46.968 89.742 o
2 13 5 64.051 50.029 27.528 165.244 o
2 13 7 140.480 170.059 70.528 35.280 o
2 14 0 162.034 151.619 51.166 51.916 o
2 14 2 32.647 26.962 27.679 216.656 o
2 14 4 327.122 275.362 28.384 45.142 o
2 14 6 682.642 697.341 49.938 15.793 o
2 14 8 508.107 417.621 48.300 23.755 o
2 15 1 0.277 55.268 35.917 162.754 o
2 15 3 874.339 940.710 44.796 11.676 o
2 15 5 28.943 30.192 32.454 175.014 o
2 15 7 1.214 40.829 60.402 64.387 o
2 16 0 1670.780 1646.370 66.639 4.604 o
2 16 2 50.059 58.817 47.908 83.546 o
2 16 4 3.509 -40.853 31.354 243.346 o
2 16 6 11.195 14.688 33.716 191.714 o
2 17 1 632.370 727.287 46.288 16.837 o
2 17 3 848.374 825.576 67.168 11.238 o
2 17 5 121.259 113.025 40.243 78.010 o
2 17 7 50.163 30.625 39.665 116.933 o
2 18 0 255.661 345.892 53.562 34.754 o
2 18 2 1.269 -79.641 38.755 162.635 o
2 18 4 402.584 338.177 61.376 25.178 o
2 18 6 16.348 -70.942 43.559 121.376 o
2 19 1 70.830 133.372 33.618 107.404 o
2 19 3 266.192 155.733 114.833 14.970 o
2 19 5 45.387 96.994 64.451 49.917 o
2 20 0 476.230 233.570 60.327 24.781 o
2 20 2 16.265 -35.961 54.478 79.431 o
2 20 4 494.975 641.467 81.272 15.262 o
2 21 1 24.034 -47.003 48.041 98.450 o
2 21 3 47.867 18.121 59.226 62.001 o
2 22 0 15.034 -49.653 109.088 20.459 o
2 22 2 0.007 60.731 79.369 37.597 o
2 23 1 20.242 3.340 87.666 31.291 o
3 1 2 1166.100 1154.200 19.915 8.658 o
3 1 4 3180.310 3494.430 47.097 1.576 o
3 1 6 404.676 401.424 25.893 34.534 o
3 1 8 1446.860 1495.150 42.068 5.893 o
3 1 10 250.070 177.789 38.644 52.593 o
3 2 1 4888.730 6024.020 102.228 0.667 o
3 2 3 1467.870 1430.380 25.769 6.102 o
3 2 5 256.615 406.563 19.754 49.457 o
3 2 7 1116.820 1065.020 45.195 8.845 o
3 2 9 2749.850 2707.690 63.570 2.119 o
3 3 2 595.136 638.497 19.337 21.458 o
3 3 4 1237.950 1268.450 24.392 7.728 o
3 3 6 178.831 148.190 16.075 97.221 o
3 3 8 930.780 955.603 39.961 11.185 o
3 3 10 316.949 440.852 96.453 16.553 o
3 4 1 22287.000 23307.000 449.441 0.041 o
3 4 3 1700.870 2086.880 32.551 4.224 o
3 4 5 9.177 5.812 12.394 990.432 o
3 4 7 2473.630 2775.220 54.393 2.367 o
3 4 9 14.801 13.592 29.995 229.829 o
3 5 2 230.664 151.264 10.351 83.784 o
3 5 4 0.003 9.073 10.947 1583.930 o
3 5 6 2106.650 2114.880 50.563 3.289 o
3 5 8 841.764 852.488 44.950 12.594 o
3 5 10 18.674 33.334 40.717 126.838 o
3 6 1 818.999 737.089 28.637 14.672 o
3 6 3 1889.350 1942.170 33.829 3.948 o
3 6 5 4.506 24.824 17.541 558.061 o
3 6 7 1442.070 1492.090 43.487 5.901 o
3 6 9 58.588 46.180 30.235 155.526 o
3 7 2 1095.990 1056.580 22.733 9.571 o
3 7 4 98.446 87.801 11.916 182.799 o
3 7 6 27.486 45.373 17.138 353.390 o
3 7 8 114.098 141.075 25.893 108.407 o
3 7 10 446.140 463.379 75.142 18.768 o
3 8 1 3634.300 4032.040 56.475 1.236 o
3 8 3 1269.800 1133.050 24.740 7.952 o
3 8 5 390.913 429.281 23.205 35.175 o
3 8 7 704.036 697.912 39.087 16.407 o
3 8 9 80.807 92.681 31.238 120.456 o
3 9 2 913.059 916.469 23.007 12.213 o
3 9 4 0.071 8.318 13.148 1194.590 o
3 9 6 431.222 355.526 30.849 33.005 o
3 9 8 63.086 36.548 28.844 164.358 o
3 10 1 1542.840 1337.340 27.555 5.967 o
3 10 3 817.614 743.728 21.984 14.939 o
3 10 5 152.987 110.238 39.269 73.048 o
3 10 7 652.854 581.574 43.868 18.220 o
3 10 9 0.110 -9.587 40.531 149.598 o
3 11 2 6839.950 6456.800 111.499 0.429 o
3 11 4 57.875 123.408 22.623 162.887 o
3 11 6 916.060 801.019 44.260 12.031 o
3 11 8 546.920 515.120 51.088 20.590 o
3 12 1 352.019 348.022 26.610 40.218 o
3 12 3 11.789 19.194 18.088 496.087 o
3 12 5 0.269 21.261 25.105 343.611 o
3 12 7 992.466 1054.220 59.279 9.346 o
3 12 9 0.016 -8.827 39.443 158.036 o
3 13 2 1808.190 1649.420 52.612 4.375 o
3 13 4 46.338 44.962 25.446 204.034 o
3 13 6 3.417 26.985 33.108 200.066 o
3 13 8 162.250 81.775 63.648 42.200 o
3 14 1 1.055 51.005 23.044 331.874 o
3 14 3 43.075 28.557 24.721 229.216 o
3 14 5 183.065 116.685 28.734 82.519 o
3 14 7 147.698 152.767 53.233 51.068 o
3 15 2 1175.330 1287.630 46.378 7.677 o
3 15 4 97.452 34.685 34.322 115.263 o
3 15 6 10.919 -46.303 40.054 145.513 o
3 15 8 3.848 -19.220 39.383 155.527 o
3 16 1 1007.320 1269.350 80.704 7.660 o
3 16 3 330.054 287.062 33.916 41.683 o
3 16 5 185.199 120.056 36.084 70.359 o
3 16 7 206.054 186.628 43.044 53.377 o
3 17 2 740.998 680.358 69.166 13.115 o
3 17 4 1.101 -29.238 40.019 152.711 o
3 17 6 182.700 140.906 42.689 60.039 o
3 18 1 932.117 960.197 52.864 10.572 o
3 18 3 217.525 174.347 63.775 35.750 o
3 18 5 113.989 48.092 42.114 83.706 o
3 19 2 11.903 -38.828 41.386 136.148 o
3 19 4 0.533 -21.692 52.572 88.832 o
3 19 6 4.208 2.478 53.643 84.205 o
3 20 1 19.912 5.288 40.994 132.313 o
3 20 3 10.477 38.135 56.365 72.087 o
3 20 5 0.157 -9.030 53.857 84.734 o
3 21 2 46.261 122.463 64.508 48.671 o
3 21 4 16.328 40.163 57.331 68.753 o
3 22 1 103.587 55.688 79.465 33.143 o
3 22 3 15.193 -40.539 61.841 62.352 o
3 23 2 228.522 153.677 74.441 29.415 o
4 1 1 32370.300 37994.800 585.083 0.019 o
4 1 3 207.237 218.101 12.001 79.862 o
4 1 5 18.267 36.181 14.306 498.108 o
4 1 7 19.391 60.589 25.095 239.226 o
4 1 9 31.326 18.366 26.619 238.416 o
4 2 0 36593.700 39600.600 861.558 0.015 o
4 2 2 5412.730 5270.480 78.267 0.653 o
4 2 4 1210.510 965.986 22.946 8.997 o
4 2 6 711.816 865.016 28.581 15.425 o
4 2 8 1882.910 2069.270 49.348 3.749 o
4 2 10 82.517 109.309 37.934 94.751 o
4 3 1 54778.500 54327.600 965.510 0.007 o
4 3 3 3505.900 3688.420 48.527 1.366 o
4 3 5 3950.980 3679.530 50.534 1.188 o
4 3 7 267.180 234.114 25.827 56.440 o
4 3 9 150.560 81.559 23.728 110.519 o
4 4 0 2779.240 2399.080 64.599 2.228 o
4 4 2 7543.680 7177.140 103.892 0.358 o
4 4 4 4383.370 4735.530 60.397 0.901 o
4 4 6 467.441 482.873 30.402 27.861 o
4 4 8 86.947 53.963 22.452 169.382 o
4 4 10 146.940 172.370 36.738 71.882 o
4 5 1 2742.930 1887.130 29.836 2.611 o
4 5 3 279.458 155.586 12.418 69.484 o
4 5 5 310.772 235.214 16.750 54.838 o
4 5 7 1272.680 1338.220 45.355 7.009 o
4 5 9 98.841 74.567 30.470 118.502 o
4 6 0 97.649 95.171 13.040 175.686 o
4 6 2 4531.690 4884.750 62.802 0.850 o
4 6 4 11.985 28.498 10.768 760.816 o
4 6 6 683.706 844.744 40.146 15.340 o
4 6 8 1201.530 1294.550 46.726 7.494 o
4 6 10 586.797 463.824 64.189 17.983 o
4 7 1 5758.120 4858.000 64.901 0.636 o
4 7 3 3152.100 2699.920 42.485 1.846 o
4 7 5 116.674 85.355 15.734 152.981 o
4 7 7 2957.960 3016.810 65.714 1.836 o
4 7 9 69.806 23.883 41.824 101.747 o
4 8 0 5810.950 4717.940 84.998 0.634 o
4 8 2 4897.520 5142.460 70.410 0.749 o
4 8 4 1468.020 1435.090 32.813 6.029 o
4 8 6 305.250 251.180 19.916 53.117 o
4 8 8 7.285 26.728 27.421 268.869 o
4 9 1 2975.820 2590.150 44.528 2.017 o
4 9 3 110.279 76.483 12.984 172.156 o
4 9 5 802.068 804.253 41.136 13.698 o
4 9 7 680.138 729.397 44.400 16.086 o
4 9 9 71.152 31.793 55.238 65.323 o
4 10 0 1384.660 1165.270 34.938 7.042 o
4 10 2 161.208 217.151 14.378 92.771 o
4 10 4 954.128 989.054 46.965 10.487 o
4 10 6 247.542 249.213 32.741 53.175 o
4 10 8 8.025 -1.165 36.068 180.319 o
4 11 1 31.578 24.079 19.025 346.251 o
4 11 3 1193.790 1136.120 31.943 8.341 o
4 11 5 5.081 43.035 24.070 311.419 o
4 11 7 58.486 61.033 34.029 130.259 o
4 11 9 262.986 192.007 39.170 49.791 o
4 12 0 33.820 90.800 18.481 249.034 o
4 12 2 1212.540 1253.400 45.282 7.581 o
4 12 4 0.006 -14.077 22.417 489.235 o
4 12 6 198.117 158.861 31.425 70.016 o
4 12 8 223.553 263.773 46.271 44.663 o
4 13 1 272.895 318.304 29.619 47.986 o
4 13 3 361.375 457.525 82.882 18.750 o
4 13 5 943.827 903.364 54.122 10.672 o
4 13 7 64.232 61.632 34.857 123.127 o
4 14 0 1804.990 1892.050 58.653 4.043 o
4 14 2 123.429 184.669 38.333 72.997 o
4 14 4 66.652 44.934 34.884 126.251 o
4 14 6 133.544 113.519 31.479 93.039 o
4 14 8 5.315 -13.926 37.528 169.595 o
4 15 1 14.742 72.757 33.221 162.458 o
4 15 3 4.634 44.767 33.159 187.263 o
4 15 5 137.556 46.408 35.563 93.222 o
4 15 7 58.261 110.078 42.013 90.831 o
4 16 0 3661.840 4158.410 136.688 1.117 o
4 16 2 187.551 142.145 32.776 72.251 o
4 16 4 73.571 61.158 37.964 106.784 o
4 16 6 129.656 103.580 39.461 78.696 o
4 17 1 17.714 34.732 33.142 178.562 o
4 17 3 749.461 620.869 58.271 14.483 o
4 17 5 48.442 39.901 42.807 103.031 o
4 17 7 23.966 37.352 48.273 92.074 o
4 18 0 2007.490 2613.640 128.299 2.603 o
4 18 2 8.804 -44.067 37.126 169.910 o
4 18 4 232.866 194.264 44.400 48.642 o
4 18 6 4.599 -0.325 51.084 92.948 o
4 19 1 127.083 92.988 40.730 78.014 o
4 19 3 194.041 64.519 54.706 49.218 o
4 19 5 51.385 -19.030 96.615 25.228 o
4 20 0 2603.960 3731.130 310.655 1.087 o
4 20 2 116.902 101.398 74.526 35.172 o
4 20 4 55.213 51.725 66.387 48.509 o
4 21 1 231.783 161.429 81.890 25.613 o
4 21 3 48.101 -15.761 121.612 16.204 o
4 22 0 0.474 -96.894 87.666 31.978 o
4 22 2 60.645 168.059 97.883 22.755 o
4 23 1 7.296 -170.133 62.792 61.473 o
5 1 2 22423.500 22277.400 261.368 0.043 o
5 1 4 1.146 30.229 11.769 923.668 o
5 1 6 34.206 49.549 16.596 327.607 o
5 1 8 552.648 569.950 36.817 21.946 o
5 1 10 734.283 826.555 148.967 6.579 o
5 2 1 4417.570 6360.060 86.365 0.721 o
5 2 3 45.763 9.976 10.357 478.256 o
5 2 5 190.645 184.528 13.492 89.014 o
5 2 7 87.913 88.947 37.778 96.809 o
5 2 9 1884.260 1978.630 63.765 3.744 o
5 3 2 446.294 221.948 16.297 40.475 o
5 3 4 970.794 1071.490 23.908 10.655 o
5 3 6 526.832 596.646 40.278 21.807 o
5 3 8 18.613 -5.192 20.843 423.351 o
5 3 10 278.972 229.724 51.803 37.926 o
5 4 1 7878.500 7855.280 93.885 0.322 o
5 4 3 2066.000 1690.540 37.166 3.823 o
5 4 5 1541.300 1425.270 30.608 5.770 o
5 4 7 505.088 531.371 32.046 24.977 o
5 4 9 27.148 3.493 29.680 221.610 o
5 5 2 6695.920 5486.370 78.820 0.489 o
5 5 4 376.393 419.871 22.838 36.617 o
5 5 6 0.004 -2.163 16.453 908.165 o
5 5 8 83.206 104.381 30.379 119.200 o
5 5 10 17.151 90.519 74.813 40.304 o
5 6 1 144.626 85.974 9.698 142.943 o
5 6 3 215.152 301.713 20.739 62.840 o
5 6 5 17.049 28.704 14.803 525.419 o
5 6 7 653.236 671.966 36.644 17.965 o
5 6 9 143.442 140.585 37.610 74.655 o
5 7 2 3155.920 2456.390 37.354 1.938 o
5 7 4 526.796 542.159 29.533 24.338 o
5 7 6 215.175 222.197 20.519 70.981 o
5 7 8 100.446 101.394 29.134 115.300 o
5 7 10 817.928 750.766 96.894 9.666 o
5 8 1 10530.200 9666.170 123.773 0.196 o
5 8 3 5491.360 5033.270 66.046 0.662 o
5 8 5 212.209 309.211 24.574 60.035 o
5 8 7 2666.710 2380.290 63.672 2.347 o
5 8 9 0.717 -3.994 46.548 113.188 o
5 9 2 165.079 208.477 13.853 93.464 o
5 9 4 4.118 48.076 17.797 455.839 o
5 9 6 10.776 42.154 21.461 344.820 o
5 9 8 26.665 4.456 35.733 163.327 o
5 10 1 53.592 19.474 12.220 372.098 o
5 10 3 0.210 4.280 13.684 1196.180 o
5 10 5 135.281 175.686 37.809 72.296 o
5 10 7 564.011 526.412 52.027 19.842 o
5 10 9 6.570 -25.783 40.035 148.650 o
5 11 2 18.518 16.340 18.971 430.769 o
5 11 4 158.920 168.149 24.965 88.025 o
5 11 6 0.361 29.662 44.163 118.809 o
5 11 8 178.556 99.306 39.228 69.052 o
5 12 1 189.886 151.081 16.419 92.149 o
5 12 3 2359.810 2088.090 76.985 2.811 o
5 12 5 36.303 43.328 26.087 214.325 o
5 12 7 88.591 72.387 35.772 105.806 o
5 13 2 1903.870 1920.230 59.772 3.792 o
5 13 4 40.042 26.536 36.302 140.839 o
5 13 6 276.874 255.654 35.992 47.097 o
5 13 8 31.950 71.947 41.035 110.067 o
5 14 1 1.371 14.756 22.083 442.197 o
5 14 3 42.199 97.876 39.319 107.182 o
5 14 5 57.400 12.318 42.492 106.033 o
5 14 7 193.997 188.854 48.708 49.073 o
5 15 2 1710.240 1753.520 102.927 3.932 o
5 15 4 31.819 74.964 34.551 140.068 o
5 15 6 1.452 -7.240 38.193 167.267 o
5 16 1 133.335 170.013 29.625 87.753 o
5 16 3 405.540 427.967 57.907 24.601 o
5 16 5 2.139 -7.887 38.802 161.526 o
5 16 7 109.044 61.388 42.337 82.739 o
5 17 2 198.810 850.956 132.488 10.135 o
5 17 4 36.361 40.677 41.122 114.517 o
5 17 6 23.184 -99.795 65.936 54.275 o
5 18 1 40.787 7.234 37.983 136.803 o
5 18 3 16.703 -44.922 43.104 123.613 o
5 18 5 2.874 -24.038 55.537 79.145 o
5 19 2 1.755 -82.315 46.605 112.495 o
5 19 4 30.757 56.043 56.848 66.363 o
5 20 1 54.668 45.128 88.480 29.073 o
5 20 3 111.023 50.718 52.521 62.929 o
5 20 5 0.978 19.316 61.286 64.046 o
5 21 2 0.572 41.550 74.890 42.565 o
5 21 4 29.804 -47.900 53.833 78.457 o
5 22 3 3.427 81.840 88.997 29.715 o
6 1 1 5110.920 5881.220 72.948 0.654 o
6 1 3 1878.350 1747.420 30.579 4.214 o
6 1 5 645.389 743.536 22.668 18.430 o
6 1 7 2.756 -8.919 19.702 600.241 o
6 1 9 0.787 6.746 32.504 225.797 o
6 2 0 6225.870 5927.110 118.525 0.505 o
6 2 2 1023.570 1282.540 30.115 9.097 o
6 2 4 200.611 340.907 18.935 63.074 o
6 2 6 1268.430 1209.440 43.591 7.418 o
6 2 8 313.528 307.874 28.544 44.800 o
6 2 10 385.642 358.932 44.362 31.203 o
6 3 1 1434.200 1283.770 26.644 6.584 o
6 3 3 656.648 707.146 25.833 18.385 o
6 3 5 331.300 387.228 21.837 41.901 o
6 3 7 375.365 338.608 33.042 36.496 o
6 3 9 72.101 46.576 31.853 136.636 o
6 4 0 6866.770 6613.260 111.004 0.421 o
6 4 2 6310.230 5887.280 86.569 0.505 o
6 4 4 2274.710 2424.110 47.962 2.819 o
6 4 6 1384.700 1282.030 38.983 6.685 o
6 4 8 212.199 220.294 27.950 65.022 o
6 4 10 53.658 132.517 41.257 90.970 o
6 5 1 252.913 259.228 13.382 63.882 o
6 5 3 384.991 401.880 24.227 36.293 o
6 5 5 164.043 207.627 20.872 85.990 o
6 5 7 1.641 -7.273 23.756 426.050 o
6 5 9 0.001 -16.744 29.705 278.657 o
6 6 0 3106.310 3519.600 66.675 1.588 o
6 6 2 1090.380 1070.200 27.292 9.477 o
6 6 4 766.345 627.549 26.678 16.776 o
6 6 6 1398.840 1406.110 44.350 6.254 o
6 6 8 139.882 125.628 29.781 92.497 o
6 6 10 236.190 440.538 137.432 10.496 o
6 7 1 248.657 210.262 12.419 70.250 o
6 7 3 1342.640 1203.520 29.271 7.242 o
6 7 5 1445.470 1342.930 38.696 6.262 o
6 7 7 150.605 166.323 25.247 90.571 o
6 7 9 30.919 -39.897 59.120 65.742 o
6 8 0 40.976 15.487 15.272 394.465 o
6 8 2 100.112 89.415 11.941 179.698 o
6 8 4 312.507 291.414 19.811 49.639 o
6 8 6 1050.480 1057.100 41.542 9.509 o
6 8 8 27.354 33.370 31.049 186.883 o
6 9 1 2393.380 2391.100 39.804 2.710 o
6 9 3 431.490 410.489 24.023 32.980 o
6 9 5 46.601 78.038 36.766 119.809 o
6 9 7 6.233 3.326 25.735 339.631 o
6 9 9 52.354 99.531 63.278 50.722 o
6 10 0 257.729 243.861 19.185 61.389 o
6 10 2 135.070 213.973 16.251 101.407 o
6 10 4 799.365 775.484 39.038 14.087 o
6 10 6 90.971 68.307 25.584 144.481 o
6 10 8 315.948 258.775 41.067 40.361 o
6 11 1 100.963 125.892 17.960 142.564 o
6 11 3 424.943 385.106 32.313 32.107 o
6 11 5 79.864 106.121 27.024 133.065 o
6 11 7 5.940 23.559 34.170 188.150 o
6 11 9 322.840 472.997 81.075 19.814 o
6 12 0 71.940 67.142 20.254 191.568 o
6 12 2 1383.160 1328.360 52.799 6.364 o
6 12 4 234.690 264.451 47.933 42.463 o
6 12 6 2.145 -13.566 32.035 235.758 o
6 12 8 1.454 -29.478 58.247 72.234 o
6 13 1 5.168 21.369 20.301 458.241 o
6 13 3 15.779 34.789 26.427 255.719 o
6 13 5 52.730 81.273 33.140 131.795 o
6 13 7 14.585 -32.758 38.346 155.148 o
6 14 0 674.811 691.788 95.893 11.133 o
6 14 2 59.721 43.050 48.639 81.182 o
6 14 4 5.985 57.676 31.491 193.878 o
6 14 6 21.316 -4.736 36.402 164.692 o
6 14 8 16.225 -44.297 56.117 75.043 o
6 15 1 194.904 323.050 28.416 58.784 o
6 15 3 217.940 222.220 33.187 58.899 o
6 15 5 0.004 13.017 39.339 153.830 o
6 15 7 56.786 31.182 44.183 96.812 o
6 16 0 527.499 604.843 60.775 18.320 o
6 16 2 585.782 613.242 52.426 18.249 o
6 16 4 11.571 3.693 41.735 133.126 o
6 16 6 263.713 230.033 44.798 43.646 o
6 17 1 770.894 695.684 52.840 14.098 o
6 17 3 424.744 511.887 53.138 23.828 o
6 17 5 61.366 88.015 43.821 88.054 o
6 18 0 0.263 74.596 122.271 16.124 o
6 18 2 0.161 -48.613 44.548 123.822 o
6 18 4 37.778 15.695 49.590 87.075 o
6 18 6 2.083 -30.174 59.706 68.663 o
6 19 1 887.918 1032.960 96.874 8.284 o
6 19 3 195.593 203.158 53.478 43.983 o
6 19 5 16.832 68.774 59.226 62.749 o
6 20 2 170.881 202.147 52.480 47.102 o
6 20 4 15.599 -51.962 59.471 67.196 o
6 21 3 6.493 33.663 60.652 63.657 o
6 22 0 178.747 -121.283 94.917 23.304 o
6 22 2 91.947 110.021 74.852 35.905 o
7 1 2 1665.130 1123.920 23.778 5.930 o
7 1 4 82.624 86.066 10.727 210.669 o
7 1 6 177.382 169.417 44.553 56.532 o
7 1 8 541.504 606.040 46.977 20.214 o
7 1 10 92.322 123.192 33.655 100.687 o
7 2 1 56.335 38.179 10.068 343.957 o
7 2 3 1034.640 1669.170 39.631 7.516 o
7 2 5 55.764 47.937 17.289 259.078 o
7 2 7 2318.230 2226.070 59.214 2.854 o
7 2 9 175.653 157.805 33.732 71.787 o
7 3 2 2481.330 2044.420 41.225 2.816 o
7 3 4 343.357 310.425 23.034 43.995 o
7 3 6 6294.440 6132.940 140.522 0.483 o
7 3 8 28.106 -3.278 26.243 269.914 o
7 3 10 304.808 295.152 63.172 28.991 o
7 4 1 8400.940 8133.310 94.903 0.291 o
7 4 3 123.942 146.875 17.131 122.124 o
7 4 5 344.703 320.999 26.821 41.953 o
7 4 7 989.828 911.548 50.600 10.359 o
7 4 9 86.875 71.195 33.113 115.980 o
7 5 2 471.228 320.498 23.804 33.352 o
7 5 4 584.380 676.541 29.284 20.357 o
7 5 6 1896.390 2057.140 71.952 3.584 o
7 5 8 5.840 -0.503 29.911 261.513 o
7 5 10 18.031 112.674 63.608 52.873 o
7 6 1 2175.850 1713.680 29.824 3.605 o
7 6 3 321.826 285.711 21.953 48.009 o
7 6 5 4088.100 4013.780 115.520 1.036 o
7 6 7 1669.690 1542.210 51.119 4.926 o
7 6 9 12.304 9.625 36.530 167.389 o
7 7 2 617.788 542.010 24.678 21.807 o
7 7 4 201.321 176.318 16.484 84.180 o
7 7 6 5826.880 5769.770 120.901 0.555 o
7 7 8 297.853 269.944 33.848 45.520 o
7 8 1 742.974 927.167 23.234 14.599 o
7 8 3 575.271 587.147 29.708 21.901 o
7 8 5 202.242 219.025 22.212 72.759 o
7 8 7 168.589 208.363 27.332 76.322 o
7 8 9 3.589 34.276 61.960 61.437 o
7 9 2 20.039 14.012 19.932 402.410 o
7 9 4 1.813 -2.170 17.088 803.226 o
7 9 6 1373.860 1263.930 47.519 6.649 o
7 9 8 22.779 11.420 42.519 120.934 o
7 10 1 1528.980 1556.900 30.335 5.566 o
7 10 3 33.216 12.243 32.252 181.673 o
7 10 5 89.065 121.941 23.673 134.069 o
7 10 7 1.699 -15.327 33.463 217.017 o
7 10 9 1.438 45.481 65.255 55.266 o
7 11 2 376.087 352.344 26.594 38.114 o
7 11 4 2485.680 2446.630 60.580 2.511 o
7 11 6 108.907 90.048 29.921 111.524 o
7 11 8 2.007 -21.158 45.314 118.840 o
7 12 1 6.317 34.963 22.149 362.490 o
7 12 3 1024.450 921.293 53.916 9.859 o
7 12 5 76.737 73.508 32.729 122.036 o
7 12 7 61.617 83.238 38.582 104.992 o
7 13 2 9.863 -17.131 44.019 122.037 o
7 13 4 62.138 65.052 30.826 142.223 o
7 13 6 0.109 -30.726 36.425 185.201 o
7 13 8 180.597 260.721 71.847 30.584 o
7 14 1 319.150 352.589 26.914 42.809 o
7 14 3 242.864 329.556 39.478 44.559 o
7 14 5 568.406 469.694 47.769 21.206 o
7 14 7 9.872 -46.052 44.610 118.942 o
7 15 2 916.108 861.921 45.887 11.594 o
7 15 4 66.322 97.884 34.706 113.631 o
7 15 6 32.443 21.033 45.846 100.581 o
7 16 1 36.793 17.320 28.978 204.396 o
7 16 3 142.363 165.901 41.200 66.623 o
7 16 5 239.054 181.671 44.811 48.303 o
7 16 7 0.466 -30.254 54.623 82.309 o
7 17 2 11.228 -13.697 35.531 182.089 o
7 17 4 21.220 73.001 45.000 98.763 o
7 17 6 47.608 7.179 63.715 55.005 o
7 18 1 70.177 20.527 44.577 93.019 o
7 18 3 28.578 -11.237 47.106 100.563 o
7 18 5 91.377 11.277 79.528 34.515 o
7 19 2 4.570 26.839 49.698 94.162 o
7 19 4 103.219 120.641 52.213 59.608 o
7 20 1 290.093 806.793 135.125 9.480 o
7 20 3 40.366 48.224 52.689 74.572 o
7 21 2 90.136 179.852 145.397 10.835 o
8 1 1 1033.680 1052.980 23.021 10.146 o
8 1 3 10469.500 10086.400 125.036 0.192 o
8 1 5 387.599 415.140 24.761 35.507 o
8 1 7 766.293 785.862 44.569 14.140 o
8 1 9 0.017 -29.683 32.990 225.899 o
8 2 0 2292.030 2147.140 45.803 2.994 o
8 2 2 7164.200 7401.060 113.828 0.373 o
8 2 4 1526.750 1608.530 37.813 5.417 o
8 2 6 2540.030 2367.310 69.369 2.466 o
8 2 8 374.368 397.160 33.490 34.451 o
8 2 10 74.964 12.982 50.197 77.210 o
8 3 1 75.063 140.566 11.184 181.380 o
8 3 3 753.762 1015.950 33.294 13.300 o
8 3 5 4.756 18.122 20.079 480.709 o
8 3 7 6.122 -11.286 25.027 364.733 o
8 3 9 8.117 32.775 33.942 182.754 o
8 4 0 3011.600 3001.080 59.180 1.816 o
8 4 2 5428.810 5652.270 87.135 0.621 o
8 4 4 985.227 1231.040 35.002 9.510 o
8 4 6 572.952 659.412 42.528 19.359 o
8 4 8 213.873 294.783 33.661 53.892 o
8 5 1 733.316 706.866 23.314 16.831 o
8 5 3 1766.410 1720.050 39.968 4.486 o
8 5 5 71.757 103.474 20.061 171.329 o
8 5 7 82.337 96.291 28.219 129.974 o
8 5 9 106.264 189.292 36.633 79.419 o
8 6 0 2.218 -17.679 14.928 1024.040 o
8 6 2 49.249 75.235 11.536 291.206 o
8 6 4 403.740 452.177 27.731 32.558 o
8 6 6 1398.010 1268.020 45.976 6.549 o
8 6 8 249.427 226.127 52.662 39.554 o
8 7 1 1045.510 1079.260 23.178 9.911 o
8 7 3 84.870 92.904 16.750 177.710 o
8 7 5 2480.000 2370.390 58.425 2.567 o
8 7 7 64.524 56.125 28.167 158.224 o
8 7 9 2.489 42.959 39.259 142.099 o
8 8 0 2106.110 2298.340 51.414 3.139 o
8 8 2 8.677 10.707 16.419 647.723 o
8 8 4 993.539 971.856 36.576 10.577 o
8 8 6 338.918 339.805 34.505 38.553 o
8 8 8 219.202 381.868 68.412 28.364 o
8 9 1 3509.460 3391.710 54.028 1.428 o
8 9 3 254.869 269.097 21.408 58.444 o
8 9 5 320.675 465.885 43.473 32.135 o
8 9 7 19.340 12.906 27.076 262.464 o
8 9 9 533.776 549.068 94.917 13.363 o
8 10 0 2332.080 2274.260 63.798 2.786 o
8 10 2 888.536 797.742 53.676 11.838 o
8 10 4 2121.450 2120.400 62.142 3.205 o
8 10 6 979.133 928.050 45.476 10.602 o
8 10 8 35.036 -19.595 47.654 96.457 o
8 11 1 521.389 573.345 28.588 24.095 o
8 11 3 292.417 285.207 42.147 40.585 o
8 11 5 265.513 255.457 27.876 53.805 o
8 11 7 2.747 -49.603 37.732 170.148 o
8 12 0 115.579 97.969 35.506 92.126 o
8 12 2 336.912 324.824 41.645 36.148 o
8 12 4 0.189 27.296 28.066 274.361 o
8 12 6 1.042 -8.614 33.566 216.683 o
8 12 8 285.263 275.321 54.266 34.712 o
8 13 1 112.781 131.032 22.396 120.589 o
8 13 3 39.394 25.409 31.607 173.526 o
8 13 5 255.992 241.121 39.732 47.462 o
8 13 7 4.190 -1.843 56.520 76.191 o
8 14 0 807.139 748.738 60.238 12.640 o
8 14 2 371.655 416.496 50.960 28.247 o
8 14 4 149.334 135.483 35.281 77.894 o
8 14 6 140.264 112.745 42.873 69.247 o
8 15 1 121.691 87.752 28.345 110.703 o
8 15 3 1139.790 1329.930 61.822 7.375 o
8 15 5 0.418 -18.373 42.613 135.167 o
8 15 7 7.577 -42.098 53.424 84.400 o
8 16 0 8.238 26.848 51.955 85.676 o
8 16 2 1511.410 1706.260 59.710 5.066 o
8 16 4 199.575 152.976 44.810 54.438 o
8 16 6 92.401 34.955 60.120 54.324 o
8 17 1 1612.640 2120.580 80.569 4.015 o
8 17 3 7.588 297.583 286.398 2.950 o
8 17 5 6.630 -27.604 47.456 106.729 o
8 18 0 2.377 33.578 146.330 11.403 o
8 18 2 38.111 6.029 42.087 117.136 o
8 18 4 69.009 19.090 50.510 77.045 o
8 19 1 367.668 575.351 171.707 6.714 o
8 19 3 130.158 170.070 53.974 51.155 o
8 19 5 13.809 3.419 53.273 83.073 o
8 20 2 43.928 112.406 88.655 28.308 o
8 20 4 14.635 24.224 55.216 75.419 o
8 21 3 48.704 159.003 87.434 28.199 o
8 22 0 481.484 1789.580 185.220 4.552 o
9 1 2 1100.740 1150.200 24.826 9.107 o
9 1 4 2.286 -4.410 15.271 979.629 o
9 1 6 851.917 774.017 59.900 11.983 o
9 1 8 14.159 -3.109 28.312 269.424 o
9 2 1 4.790 -7.954 11.260 1497.910 o
9 2 3 1851.110 1884.090 40.761 4.066 o
9 2 5 120.378 95.257 19.823 134.110 o
9 2 7 9.179 -8.654 25.880 331.594 o
9 2 9 40.535 50.474 34.561 142.423 o
9 3 2 8291.610 8227.670 119.905 0.292 o
9 3 4 6.375 9.173 16.305 699.192 o
9 3 6 6.428 -15.275 22.062 457.950 o
9 3 8 173.424 169.452 30.971 74.891 o
9 4 1 3436.900 3673.290 53.502 1.396 o
9 4 3 6909.220 6198.510 125.583 0.431 o
9 4 5 366.892 374.120 32.726 35.963 o
9 4 7 544.996 548.239 39.417 22.127 o
9 4 9 82.942 84.675 47.779 73.805 o
9 5 2 52.389 56.786 15.806 270.508 o
9 5 4 103.115 61.025 20.935 157.398 o
9 5 6 31.723 15.074 26.526 241.960 o
9 5 8 0.001 10.185 31.262 241.764 o
9 6 1 124.606 159.703 14.621 122.803 o
9 6 3 413.004 367.153 32.574 33.264 o
9 6 5 3906.260 4164.450 102.028 1.081 o
9 6 7 462.051 401.809 46.238 26.207 o
9 6 9 69.436 88.677 35.175 112.612 o
9 7 2 347.299 331.835 23.548 42.414 o
9 7 4 75.701 93.204 30.171 127.247 o
9 7 6 4.092 -7.272 24.888 377.528 o
9 7 8 692.213 779.037 55.438 14.423 o
9 8 1 24.686 17.349 17.921 419.702 o
9 8 3 308.330 429.268 45.113 33.220 o
9 8 5 9.783 14.964 23.898 347.897 o
9 8 7 14.325 44.342 32.443 183.137 o
9 8 9 8.970 25.895 48.139 98.748 o
9 9 2 191.440 224.163 26.852 69.872 o
9 9 4 20.231 22.076 22.602 324.112 o
9 9 6 29.177 30.428 26.980 227.158 o
9 9 8 28.480 82.393 69.210 45.917 o
9 10 1 688.483 621.383 27.220 18.548 o
9 10 3 514.824 539.073 35.017 23.989 o
9 10 5 64.450 92.940 29.882 135.556 o
9 10 7 124.060 108.493 34.861 89.319 o
9 11 2 113.818 99.424 24.974 121.583 o
9 11 4 2513.250 2347.700 63.089 2.527 o
9 11 6 139.733 127.055 33.353 85.102 o
9 11 8 26.604 6.591 62.619 59.137 o
9 12 1 234.809 194.769 24.612 66.216 o
9 12 3 1359.520 1396.570 52.860 6.316 o
9 12 5 38.214 46.722 32.338 159.402 o
9 12 7 133.730 147.195 42.767 67.450 o
9 13 2 10.052 -26.067 24.064 373.842 o
9 13 4 23.831 40.209 34.344 160.677 o
9 13 6 12.438 -41.508 39.082 151.325 o
9 14 1 3.745 -23.408 27.551 311.938 o
9 14 3 34.110 31.893 35.114 150.466 o
9 14 5 60.904 50.520 39.701 107.778 o
9 14 7 5.029 23.583 55.588 76.309 o
9 15 2 777.229 1086.760 53.453 11.481 o
9 15 4 4.550 44.163 38.373 146.107 o
9 15 6 13.421 -12.305 45.033 115.265 o
9 16 1 258.542 289.471 44.494 41.756 o
9 16 3 90.820 94.246 47.394 72.124 o
9 16 5 7.148 -24.712 45.969 113.363 o
9 17 2 112.637 175.235 46.196 63.343 o
9 17 4 467.970 646.550 64.596 18.485 o
9 17 6 139.075 179.332 63.998 40.157 o
9 18 1 269.920 324.902 117.657 13.589 o
9 18 3 280.947 278.715 52.988 35.555 o
9 18 5 19.536 50.071 51.260 82.413 o
9 19 2 8.505 127.215 90.962 27.753 o
9 19 4 4.150 -52.277 76.566 41.712 o
9 20 1 645.435 1912.540 281.784 2.363 o
9 20 3 4.150 -12.880 68.599 51.895 o
9 21 2 168.171 996.627 139.739 9.168 o
10 1 1 305.333 258.348 15.880 54.300 o
10 1 3 1916.890 1793.390 36.601 4.041 o
10 1 5 87.800 104.656 21.173 150.739 o
10 1 7 2894.980 2715.780 76.080 1.969 o
10 1 9 78.718 82.645 52.966 64.582 o
10 2 0 188.951 182.393 24.517 77.997 o
10 2 2 243.323 192.701 14.382 72.394 o
10 2 4 546.761 560.386 31.314 23.062 o
10 2 6 2450.950 2352.410 84.837 2.510 o
10 2 8 188.878 217.632 33.190 64.073 o
10 3 1 3024.650 3250.920 47.661 1.741 o
10 3 3 1652.620 1636.190 41.182 4.925 o
10 3 5 124.476 137.425 21.829 114.042 o
10 3 7 46.574 19.831 29.128 188.724 o
10 3 9 78.302 113.999 36.100 100.680 o
10 4 0 692.285 746.422 31.205 16.777 o
10 4 2 90.155 100.273 16.466 168.931 o
10 4 4 1179.060 999.899 34.594 8.891 o
10 4 6 84.185 80.640 24.011 151.939 o
10 4 8 131.204 143.016 32.481 86.991 o
10 5 1 1.829 13.436 13.514 985.780 o
10 5 3 1151.070 1104.640 49.712 8.332 o
10 5 5 14.279 13.676 25.060 309.558 o
10 5 7 346.200 337.865 42.289 34.850 o
10 5 9 2.620 9.035 40.467 145.208 o
10 6 0 2.506 8.187 15.348 856.516 o
10 6 2 41.840 46.670 17.425 296.035 o
10 6 4 810.621 857.727 54.637 12.339 o
10 6 6 24.761 -2.814 28.207 248.104 o
10 6 8 2087.210 2080.810 84.752 3.152 o
10 7 1 1170.200 1091.860 29.915 8.707 o
10 7 3 137.080 159.977 19.559 107.170 o
10 7 5 6242.600 6366.280 132.162 0.479 o
10 7 7 287.787 267.672 34.536 46.252 o
10 7 9 2.182 26.215 39.389 147.106 o
10 8 0 5634.470 5427.810 139.377 0.591 o
10 8 2 41.598 51.202 19.892 261.673 o
10 8 4 2002.390 1828.850 56.538 3.707 o
10 8 6 36.597 52.457 26.067 207.193 o
10 8 8 265.689 346.479 41.021 40.902 o
10 9 1 8.052 14.045 17.949 558.237 o
10 9 3 158.980 148.274 22.760 94.975 o
10 9 5 1360.430 1272.190 49.933 6.651 o
10 9 7 1.965 78.212 39.611 129.657 o
10 10 0 3.112 11.867 45.934 112.756 o
10 10 2 132.955 143.347 20.718 110.789 o
10 10 4 404.008 465.259 38.935 29.296 o
10 10 6 184.223 112.347 29.727 81.214 o
10 10 8 228.091 228.723 71.847 29.334 o
10 11 1 80.114 51.128 45.345 83.892 o
10 11 3 159.307 148.597 26.986 87.688 o
10 11 5 613.740 640.565 43.986 18.425 o
10 11 7 68.551 34.340 38.341 113.232 o
10 12 0 1054.570 920.996 61.408 9.291 o
10 12 2 107.184 99.158 24.658 126.500 o
10 12 4 1568.080 1657.370 56.963 4.998 o
10 12 6 67.909 56.662 37.674 111.176 o
10 12 8 69.797 115.350 69.210 41.971 o
10 13 1 17.345 -21.362 26.310 296.782 o
10 13 3 56.748 33.324 27.587 181.136 o
10 13 5 355.929 514.133 58.891 24.537 o
10 13 7 115.594 77.261 52.969 59.710 o
10 14 0 140.168 17.327 93.599 24.531 o
10 14 2 239.659 204.626 29.511 60.179 o
10 14 4 79.797 103.448 39.063 93.465 o
10 14 6 388.762 431.881 63.768 23.403 o
10 15 1 81.735 37.638 34.932 119.933 o
10 15 3 357.503 452.124 64.591 23.806 o
10 15 5 0.052 41.827 51.748 86.489 o
10 16 0 5.527 3.955 80.416 37.681 o
10 16 2 1030.620 1127.710 69.052 8.405 o
10 16 4 3.632 130.156 58.958 60.972 o
10 16 6 106.325 115.316 49.423 63.941 o
10 17 1 54.303 110.018 64.099 49.026 o
10 17 3 103.767 168.073 49.301 60.584 o
10 17 5 9.250 -31.238 56.353 75.702 o
10 18 0 112.858 357.257 106.781 17.472 o
10 18 2 110.448 152.077 75.142 33.860 o
10 18 4 126.020 122.673 53.616 54.661 o
10 19 1 85.937 766.406 97.868 17.228 o
10 19 3 18.801 -34.253 46.275 107.407 o
10 20 0 4.073 740.879 136.443 11.078 o
10 20 2 111.632 386.259 102.827 18.371 o
10 21 1 68.677 1113.400 231.030 4.091 o
11 1 2 1741.070 1910.770 34.271 4.336 o
11 1 4 1414.320 1394.770 39.243 6.279 o
11 1 6 9.259 12.451 26.138 305.542 o
11 1 8 0.071 -15.336 31.642 245.452 o
11 2 1 260.483 240.731 16.466 62.694 o
11 2 3 1064.250 1116.990 31.984 9.399 o
11 2 5 104.415 56.711 24.954 141.405 o
11 2 7 43.230 64.428 29.046 168.722 o
11 2 9 128.626 144.972 34.748 82.973 o
11 3 2 706.240 697.954 28.304 17.195 o
11 3 4 512.893 490.039 36.626 24.673 o
11 3 6 2119.940 2141.090 66.038 3.170 o
11 3 8 94.998 108.589 34.602 99.788 o
11 4 1 435.810 403.033 24.349 32.874 o
11 4 3 31.878 23.862 17.612 372.588 o
11 4 5 3149.790 3029.290 72.169 1.697 o
11 4 7 74.491 30.042 28.691 157.898 o
11 4 9 9.116 63.434 37.527 141.827 o
11 5 2 522.518 578.337 26.854 24.190 o
11 5 4 104.366 73.828 22.920 143.061 o
11 5 6 32.122 23.940 26.362 234.836 o
11 5 8 678.032 723.274 55.454 15.087 o
11 6 1 484.663 480.917 27.195 27.697 o
11 6 3 46.176 63.944 41.153 105.518 o
11 6 5 8980.150 8629.730 194.694 0.250 o
11 6 7 9.576 -2.916 29.787 255.557 o
11 6 9 1.236 -4.474 36.628 181.971 o
11 7 2 131.204 76.872 30.326 103.509 o
11 7 4 138.152 89.385 28.387 103.034 o
11 7 6 26.723 4.690 30.085 216.606 o
11 7 8 119.153 199.742 38.638 71.812 o
11 8 1 136.666 158.434 29.719 88.340 o
11 8 3 116.494 88.997 28.176 113.369 o
11 8 5 193.256 175.012 30.302 70.737 o
11 8 7 0.081 -5.592 35.571 194.230 o
11 9 2 75.943 91.406 37.552 101.338 o
11 9 4 144.544 106.033 27.397 99.457 o
11 9 6 89.912 54.702 33.628 116.646 o
11 9 8 183.297 247.298 40.212 55.236 o
11 10 1 52.723 72.329 20.752 212.094 o
11 10 3 27.192 17.657 28.100 228.553 o
11 10 5 1115.930 1215.000 52.538 8.120 o
11 10 7 0.645 20.295 36.093 177.259 o
11 11 2 14.273 -18.428 22.636 393.831 o
11 11 4 762.306 693.920 47.348 14.709 o
11 11 6 96.262 92.038 32.581 108.602 o
11 11 8 117.327 109.418 73.824 35.489 o
11 12 1 44.584 49.207 26.269 196.582 o
11 12 3 1255.200 1114.930 46.668 7.709 o
11 12 5 63.517 57.310 32.690 134.680 o
11 12 7 73.327 15.483 161.490 9.195 o
11 13 2 598.332 602.442 40.029 19.759 o
11 13 4 22.150 -19.448 31.602 209.570 o
11 13 6 508.664 747.077 69.962 15.910 o
11 14 1 138.690 169.938 52.639 51.790 o
11 14 3 121.598 94.696 30.218 104.080 o
11 14 5 33.332 79.541 42.742 101.575 o
11 14 7 0.069 -70.507 47.250 110.107 o
11 15 2 57.350 -11.676 33.026 158.405 o
11 15 4 141.502 188.423 64.002 39.702 o
11 15 6 9.635 -75.536 50.930 92.116 o
11 16 1 58.186 134.164 89.644 27.066 o
11 16 3 28.788 31.311 40.352 123.980 o
11 16 5 80.171 35.760 50.798 72.563 o
11 17 2 29.793 154.708 129.852 13.853 o
11 17 4 190.425 267.560 50.151 44.418 o
11 18 1 4.083 260.341 71.234 39.634 o
11 18 3 428.286 604.099 126.696 10.133 o
11 19 2 1.749 570.176 296.945 2.708 o
11 20 1 82.066 1150.870 201.039 5.167 o
12 1 1 3277.570 3151.720 57.868 1.606 o
12 1 3 15.929 58.830 16.068 396.256 o
12 1 5 94.194 190.307 59.323 47.634 o
12 1 7 1174.960 1084.970 53.567 8.129 o
12 1 9 63.176 81.313 34.567 119.741 o
12 2 0 0.710 6.408 20.542 543.396 o
12 2 2 274.397 277.951 22.253 54.379 o
12 2 4 137.664 146.902 28.945 91.365 o
12 2 6 1083.550 997.047 49.487 9.226 o
12 2 8 453.959 456.450 42.025 26.488 o
12 3 1 0.100 18.987 14.208 888.031 o
12 3 3 2086.690 2095.640 54.946 3.318 o
12 3 5 1041.530 1196.980 44.789 8.926 o
12 3 7 243.820 277.241 32.342 52.149 o
12 3 9 21.660 20.328 37.555 147.884 o
12 4 0 14.514 -39.412 27.203 287.975 o
12 4 2 1138.590 986.308 32.302 9.317 o
12 4 4 832.451 853.920 38.850 13.049 o
12 4 6 60.819 38.891 25.678 187.112 o
12 4 8 280.114 355.654 38.954 40.474 o
12 5 1 99.007 65.654 21.352 157.255 o
12 5 3 214.821 267.847 24.793 62.974 o
12 5 5 334.217 265.028 26.338 45.887 o
12 5 7 21.020 1.692 29.591 234.644 o
12 6 0 2200.790 2321.850 75.021 2.876 o
12 6 2 539.513 512.902 29.212 24.455 o
12 6 4 1224.900 1036.620 43.908 8.215 o
12 6 6 68.458 56.150 28.253 154.342 o
12 6 8 69.918 94.907 49.568 71.581 o
12 7 1 135.261 160.104 22.587 102.250 o
12 7 3 16.443 5.846 32.364 204.942 o
12 7 5 35.940 36.801 27.113 209.860 o
12 7 7 29.484 32.020 31.534 181.069 o
12 8 0 521.048 578.822 55.816 19.608 o
12 8 2 38.961 68.187 30.313 162.591 o
12 8 4 8297.720 8756.450 198.233 0.273 o
12 8 6 94.503 75.458 31.284 117.649 o
12 8 8 237.911 449.562 43.968 37.548 o
12 9 1 64.312 36.623 34.293 132.848 o
12 9 3 49.442 26.326 25.874 209.286 o
12 9 5 241.546 233.872 34.645 53.469 o
12 9 7 36.414 54.401 33.850 148.151 o
12 10 0 602.756 640.689 87.666 13.000 o
12 10 2 141.624 82.048 23.093 116.420 o
12 10 4 288.011 190.771 30.279 53.491 o
12 10 6 17.500 23.136 35.239 167.063 o
12 10 8 107.704 233.503 63.116 41.197 o
12 11 1 654.617 608.002 55.561 16.491 o
12 11 3 139.955 143.269 27.465 94.123 o
12 11 5 51.177 45.139 33.390 143.442 o
12 11 7 110.630 208.779 70.519 35.819 o
12 12 0 286.019 194.084 45.982 42.464 o
12 12 2 100.194 92.740 28.791 118.746 o
12 12 4 337.380 265.970 34.292 41.781 o
12 12 6 54.002 73.545 46.388 84.881 o
12 13 1 431.439 334.640 35.302 32.326 o
12 13 3 2.875 -29.579 28.962 285.518 o
12 13 5 582.055 663.689 57.031 17.159 o
12 13 7 181.359 72.426 53.397 51.569 o
12 14 0 93.675 52.732 71.847 39.891 o
12 14 2 220.169 122.842 49.282 49.224 o
12 14 4 0.020 33.031 36.671 166.739 o
12 14 6 52.477 95.591 63.934 50.027 o
12 15 1 263.510 226.754 103.321 17.217 o
12 15 3 18.544 69.441 37.404 134.607 o
12 15 5 129.850 372.804 105.700 17.430 o
12 16 0 64.006 219.495 86.348 27.471 o
12 16 2 243.971 319.667 109.060 15.553 o
12 16 4 7.554 113.572 44.776 97.386 o
12 17 1 71.300 167.546 66.818 42.506 o
12 17 3 131.670 101.394 70.858 37.272 o
12 17 5 15.242 77.678 46.467 94.804 o
12 18 0 5.355 154.899 101.508 22.393 o
12 18 2 0.002 208.733 78.109 35.306 o
12 18 4 22.202 33.270 74.803 41.642 o
12 19 1 60.396 363.567 91.221 23.455 o
12 19 3 7.865 292.330 202.687 5.800 o
12 20 0 2.101 717.150 135.784 11.248 o
13 1 2 469.240 481.974 25.858 28.627 o
13 1 4 517.330 554.005 37.441 23.245 o
13 1 6 207.823 245.446 31.407 60.326 o
13 1 8 295.737 334.602 58.511 30.570 o
13 2 1 433.772 356.461 27.611 33.675 o
13 2 3 843.602 897.489 45.112 12.279 o
13 2 5 215.707 205.267 25.805 67.869 o
13 2 7 25.846 38.994 30.800 187.559 o
13 3 2 723.166 719.651 42.431 15.565 o
13 3 4 1115.780 1140.340 40.696 8.695 o
13 3 6 1346.710 1471.640 51.668 6.228 o
13 3 8 145.860 213.588 43.205 59.469 o
13 4 1 2.365 35.634 29.534 238.470 o
13 4 3 71.356 130.388 19.949 158.806 o
13 4 5 11.119 9.389 24.176 346.990 o
13 4 7 30.467 58.481 33.215 155.190 o
13 5 2 1.621 15.415 33.310 207.934 o
13 5 4 830.588 696.429 38.131 14.274 o
13 5 6 44.662 32.041 28.365 190.034 o
13 5 8 8.486 2.696 57.723 72.130 o
13 6 1 187.165 192.432 37.311 61.821 o
13 6 3 0.799 -5.623 21.733 513.807 o
13 6 5 23.869 21.371 26.711 248.913 o
13 6 7 1.685 59.803 32.376 189.352 o
13 7 2 7.611 41.248 24.295 302.220 o
13 7 4 1.370 9.900 24.699 372.906 o
13 7 6 17.153 9.355 30.592 221.945 o
13 7 8 185.645 301.231 39.380 52.283 o
13 8 1 254.167 191.828 51.415 41.337 o
13 8 3 14.772 -19.496 24.241 349.505 o
13 8 5 650.912 705.243 48.277 16.478 o
13 8 7 0.558 13.391 33.433 209.366 o
13 9 2 4.210 83.851 44.431 104.946 o
13 9 4 499.387 659.489 46.700 20.669 o
13 9 6 29.401 22.386 33.320 171.504 o
13 10 1 189.642 243.544 58.986 38.650 o
13 10 3 139.502 103.783 29.172 97.832 o
13 10 5 78.732 115.200 35.892 100.911 o
13 10 7 15.070 82.684 39.699 121.141 o
13 11 2 89.117 63.801 30.294 127.512 o
13 11 4 8.523 26.610 30.654 221.186 o
13 11 6 146.389 176.029 39.562 67.385 o
13 12 1 360.833 345.810 37.200 35.696 o
13 12 3 428.687 317.928 33.074 33.660 o
13 12 5 8.505 27.040 33.853 186.335 o
13 12 7 3.568 125.053 48.717 84.554 o
13 13 2 2.699 -55.725 33.930 209.748 o
13 13 4 63.569 58.331 31.601 139.661 o
13 13 6 169.048 209.159 50.536 48.812 o
13 14 1 80.584 10.339 52.406 71.310 o
13 14 3 1.945 -13.070 44.633 122.496 o
13 14 5 254.378 324.111 44.986 40.401 o
13 15 2 31.303 -3.680 55.466 73.960 o
13 15 4 144.724 140.001 56.581 48.306 o
13 16 1 0.017 54.528 60.414 63.609 o
13 16 3 24.597 43.995 70.339 46.217 o
13 16 5 92.500 136.183 51.637 60.898 o
13 17 2 0.046 186.523 115.021 17.567 o
13 17 4 1.340 94.783 93.093 27.150 o
13 18 1 46.162 379.008 121.942 14.492 o
13 18 3 118.232 830.523 148.308 8.942 o
13 19 2 6.885 381.821 78.345 31.275 o
14 1 1 358.645 389.769 47.779 30.569 o
14 1 3 345.093 413.690 29.624 37.157 o
14 1 5 115.611 82.695 25.774 122.829 o
14 1 7 549.726 278.930 43.710 25.808 o
14 2 0 255.193 139.768 41.002 52.192 o
14 2 2 44.536 22.275 25.396 225.047 o
14 2 4 806.539 761.903 38.939 14.088 o
14 2 6 360.664 296.058 32.790 39.274 o
14 2 8 86.850 45.235 35.582 113.091 o
14 3 1 0.158 63.255 32.519 187.775 o
14 3 3 176.461 193.740 25.646 78.353 o
14 3 5 745.060 950.026 42.419 13.390 o
14 3 7 43.912 28.415 35.105 144.611 o
14 4 0 443.709 382.460 42.688 28.341 o
14 4 2 1057.320 1012.300 50.886 9.325 o
14 4 4 1179.750 1201.680 48.456 7.864 o
14 4 6 130.393 135.114 33.401 86.547 o
14 4 8 117.947 181.193 39.513 72.542 o
14 5 1 107.159 182.986 24.892 104.551 o
14 5 3 1349.450 1169.740 44.225 7.069 o
14 5 5 1310.490 1214.520 47.107 7.103 o
14 5 7 119.435 138.400 38.189 79.463 o
14 6 0 1181.490 1202.280 94.258 6.496 o
14 6 2 57.247 47.053 23.653 201.786 o
14 6 4 38.015 53.403 25.143 212.835 o
14 6 6 430.246 537.851 44.120 25.330 o
14 6 8 110.909 63.505 40.229 87.058 o
14 7 1 11.099 37.060 32.055 194.827 o
14 7 3 845.757 882.019 63.550 11.219 o
14 7 5 1516.900 1518.090 52.535 5.454 o
14 7 7 41.704 140.197 34.950 114.353 o
14 8 0 104.554 511.496 106.122 16.749 o
14 8 2 271.159 263.498 68.629 28.543 o
14 8 4 481.515 398.760 44.754 25.879 o
14 8 6 120.169 143.253 34.042 87.037 o
14 9 1 35.149 61.040 37.200 128.405 o
14 9 3 5.487 9.924 28.121 281.802 o
14 9 5 54.581 55.516 30.192 155.226 o
14 9 7 0.639 61.194 59.485 64.946 o
14 10 0 481.854 511.994 169.400 6.642 o
14 10 2 610.201 565.871 49.845 18.597 o
14 10 4 2.174 38.213 28.814 246.407 o
14 10 6 108.122 180.552 33.310 86.600 o
14 11 1 35.262 15.416 31.772 181.818 o
14 11 3 15.362 -8.739 33.943 193.200 o
14 11 5 188.723 170.055 33.806 67.781 o
14 11 7 3.160 262.159 86.239 28.702 o
14 12 0 198.605 23.276 45.966 62.127 o
14 12 2 45.406 -22.416 33.491 165.635 o
14 12 4 38.118 37.786 33.822 153.419 o
14 12 6 19.002 411.219 167.926 8.146 o
14 13 1 1.671 -69.638 40.801 146.557 o
14 13 3 10.101 -15.198 36.289 176.147 o
14 13 5 284.717 234.724 40.602 44.356 o
14 14 0 128.427 -13.183 118.646 16.226 o
14 14 2 0.011 -28.302 44.559 123.833 o
14 14 4 110.474 123.836 50.400 61.137 o
14 15 1 27.532 67.463 59.195 61.498 o
14 15 3 1.466 34.722 47.981 100.348 o
14 15 5 0.189 149.220 49.683 79.921 o
14 16 0 60.985 189.834 91.621 25.291 o
14 16 2 30.368 193.863 85.689 29.239 o
14 16 4 2.110 24.858 81.920 36.027 o
14 17 1 0.390 104.598 76.195 39.476 o
14 17 3 38.897 235.794 109.418 18.476 o
14 18 0 10.953 264.317 104.145 20.395 o
14 18 2 177.822 614.760 84.255 20.506 o
15 1 2 881.281 1105.840 77.449 9.131 o
15 1 4 209.117 197.302 26.281 69.576 o
15 1 6 97.136 58.483 31.222 120.924 o
15 1 8 138.015 49.882 35.643 92.308 o
15 2 1 870.176 785.791 45.121 12.647 o
15 2 3 234.257 244.068 28.230 58.954 o
15 2 5 20.600 -6.226 26.897 277.633 o
15 2 7 153.124 158.666 36.828 71.882 o
15 3 2 60.474 35.240 24.534 198.593 o
15 3 4 659.047 690.733 41.069 17.203 o
15 3 6 152.186 67.541 31.663 94.106 o
15 3 8 4.156 8.475 44.227 121.625 o
15 4 1 638.624 530.229 66.019 16.104 o
15 4 3 495.596 452.050 33.857 26.631 o
15 4 5 30.905 90.978 27.398 179.161 o
15 4 7 42.800 80.756 34.996 129.118 o
15 5 2 66.419 67.193 27.261 156.776 o
15 5 4 238.817 226.949 26.931 60.645 o
15 5 6 143.942 162.244 34.302 77.630 o
15 6 1 50.480 75.631 29.117 156.473 o
15 6 3 211.882 207.802 27.186 67.025 o
15 6 5 101.219 150.164 29.492 102.952 o
15 6 7 108.914 149.956 48.612 62.190 o
15 7 2 5.562 1.560 26.931 317.368 o
15 7 4 1339.350 1479.990 60.282 6.092 o
15 7 6 165.047 227.182 31.842 69.272 o
15 8 1 196.491 146.452 35.917 65.866 o
15 8 3 61.503 55.816 30.186 149.527 o
15 8 5 80.491 62.920 30.371 132.734 o
15 8 7 44.785 140.956 37.240 104.800 o
15 9 2 18.959 -22.151 30.010 234.234 o
15 9 4 1449.260 1334.750 90.367 5.354 o
15 9 6 123.689 158.858 33.319 85.209 o
15 10 1 32.808 30.860 32.405 171.205 o
15 10 3 46.211 6.652 34.014 158.244 o
15 10 5 275.170 421.509 60.084 28.890 o
15 11 2 102.664 81.437 34.249 103.069 o
15 11 4 212.739 209.966 37.531 56.409 o
15 11 6 12.871 122.731 45.759 91.158 o
15 12 1 0.583 -82.084 34.441 206.503 o
15 12 3 367.759 374.506 40.847 33.011 o
15 12 5 13.357 51.542 62.036 59.107 o
15 13 2 5.407 -36.969 45.477 116.515 o
15 13 4 1.659 122.601 112.714 18.609 o
15 14 1 3.875 6.173 55.838 77.511 o
15 14 3 71.688 55.587 44.811 86.929 o
15 14 5 123.269 188.336 51.693 53.597 o
15 15 2 237.166 113.379 99.122 19.638 o
15 15 4 264.671 561.598 83.463 19.481 o
15 16 1 162.560 239.505 69.685 33.093 o
15 16 3 21.855 151.686 64.434 49.605 o
15 17 2 185.334 686.170 133.147 10.615 o
15 18 1 61.443 290.298 74.813 33.200 o
16 1 1 527.846 358.235 54.280 22.726 o
16 1 3 198.707 142.977 28.680 75.182 o
16 1 5 274.491 185.095 30.105 55.874 o
16 1 7 10.755 -9.183 51.747 89.025 o
16 2 0 91.086 349.962 186.208 6.631 o
16 2 2 27.547 44.888 31.329 177.908 o
16 2 4 0.262 17.889 34.306 196.878 o
16 2 6 160.722 185.791 46.215 55.711 o
16 3 1 807.433 776.139 98.898 9.504 o
16 3 3 183.029 166.657 28.333 76.573 o
16 3 5 172.561 191.022 31.362 72.115 o
16 3 7 99.784 84.708 38.512 91.596 o
16 4 0 74.649 502.268 102.827 18.065 o
16 4 2 882.925 787.231 51.940 12.070 o
16 4 4 42.772 49.399 27.166 191.463 o
16 4 6 315.370 318.943 35.787 40.677 o
16 5 1 422.788 335.018 61.605 24.486 o
16 5 3 2248.190 2522.930 69.872 2.710 o
16 5 5 2.733 31.138 32.551 204.315 o
16 5 7 49.946 138.747 41.361 90.860 o
16 6 0 153.149 830.523 117.328 12.468 o
16 6 2 130.749 112.505 51.315 57.808 o
16 6 4 378.436 526.544 43.967 27.688 o
16 6 6 209.737 191.981 35.708 60.021 o
16 7 1 7.076 24.903 36.533 165.206 o
16 7 3 1026.230 978.387 51.139 9.712 o
16 7 5 125.144 105.518 31.582 97.144 o
16 7 7 1.877 66.954 38.101 141.922 o
16 8 0 21.946 21.492 51.743 83.731 o
16 8 2 6.616 -15.078 29.714 263.100 o
16 8 4 159.964 125.403 33.251 80.023 o
16 8 6 2.640 75.099 34.244 164.712 o
16 9 1 23.235 29.948 31.805 186.897 o
16 9 3 14.330 28.847 32.532 191.223 o
16 9 5 70.653 84.285 34.972 113.807 o
16 10 0 1.265 1.258 45.573 117.553 o
16 10 2 314.770 324.429 36.328 40.242 o
16 10 4 845.605 1137.560 66.891 9.842 o
16 10 6 152.164 261.666 46.666 51.668 o
16 11 1 371.916 378.112 36.702 34.127 o
16 11 3 217.110 281.722 38.946 50.085 o
16 11 5 67.953 88.576 42.723 89.157 o
16 12 0 491.470 257.972 49.454 27.019 o
16 12 2 19.281 -37.901 36.470 165.941 o
16 12 4 7.275 -48.186 39.480 152.203 o
16 13 1 44.812 4.343 44.031 106.233 o
16 13 3 4.692 -14.158 70.689 48.850 o
16 13 5 0.679 58.569 41.692 124.469 o
16 14 0 144.678 95.576 73.165 34.998 o
16 14 2 17.882 4.205 60.377 64.661 o
16 14 4 115.438 137.732 77.919 32.075 o
16 15 1 0.021 94.981 75.386 40.553 o
16 15 3 50.081 183.101 87.280 27.895 o
16 16 0 21.040 185.879 86.348 29.258 o
16 16 2 1.347 11.908 125.212 15.627 o
16 17 1 21.761 169.299 66.061 46.877 o
17 1 2 105.717 47.006 31.684 117.760 o
17 1 4 4.118 -23.266 32.685 223.441 o
17 1 6 17.809 -16.518 35.250 177.852 o
17 2 1 73.055 87.346 32.728 120.325 o
17 2 3 10.741 23.023 29.744 231.948 o
17 2 5 393.596 332.643 52.148 28.713 o
17 2 7 8.394 16.811 37.374 160.839 o
17 3 2 436.945 650.278 44.720 23.009 o
17 3 4 40.032 51.424 33.035 151.495 o
17 3 6 18.960 12.876 35.069 171.902 o
17 4 1 73.131 95.787 42.113 88.316 o
17 4 3 197.303 144.068 30.652 72.776 o
17 4 5 432.735 542.761 43.679 25.245 o
17 4 7 11.699 13.712 36.172 169.074 o
17 5 2 25.204 33.432 33.701 167.263 o
17 5 4 537.769 670.751 49.227 19.154 o
17 5 6 33.157 40.411 37.483 134.114 o
17 6 1 9.766 34.753 30.906 210.203 o
17 6 3 34.355 18.758 32.628 173.923 o
17 6 5 641.924 740.730 73.282 13.575 o
17 7 2 221.239 226.162 32.614 58.620 o
17 7 4 33.092 57.138 33.741 150.297 o
17 7 6 92.916 170.365 41.974 74.568 o
17 8 1 276.497 218.833 34.303 50.330 o
17 8 3 525.428 665.952 52.959 18.940 o
17 8 5 190.460 283.677 43.046 49.556 o
17 9 2 11.375 -6.399 34.683 190.321 o
17 9 4 2.499 46.544 35.212 170.346 o
17 9 6 74.988 101.109 42.138 86.986 o
17 10 1 46.830 46.338 35.602 133.991 o
17 10 3 345.586 254.186 47.950 34.943 o
17 10 5 64.399 143.806 43.797 80.189 o
17 11 2 29.469 0.333 36.121 159.732 o
17 11 4 0.726 90.684 65.376 52.966 o
17 12 1 0.185 -51.219 41.698 141.299 o
17 12 3 185.718 157.964 43.479 57.427 o
17 12 5 3.212 103.049 73.978 41.586 o
17 13 2 206.456 90.390 72.591 32.666 o
17 13 4 35.086 0.625 40.419 128.404 o
17 14 1 34.998 121.670 79.293 34.748 o
17 14 3 1.657 24.831 54.340 80.271 o
17 15 2 3.221 64.541 111.563 19.318 o
17 16 1 174.380 265.973 65.674 34.379 o
18 1 1 0.366 39.297 33.658 190.552 o
18 1 3 14.641 1.217 46.657 107.065 o
18 1 5 33.578 -32.346 37.886 144.482 o
18 2 0 486.789 393.423 88.325 16.032 o
18 2 2 15.478 34.193 33.220 180.544 o
18 2 4 267.825 293.046 38.750 44.387 o
18 2 6 221.248 191.761 51.566 43.885 o
18 3 1 18.961 45.279 33.114 172.164 o
18 3 3 246.409 250.984 43.387 45.269 o
18 3 5 84.084 96.952 39.099 93.032 o
18 4 0 87.369 186.881 49.597 61.147 o
18 4 2 734.984 741.104 56.640 13.959 o
18 4 4 569.504 553.590 49.566 19.762 o
18 4 6 253.509 187.786 41.169 49.475 o
18 5 1 7.611 34.710 32.781 193.350 o
18 5 3 176.153 112.235 38.974 68.656 o
18 5 5 179.840 124.146 39.497 66.112 o
18 6 0 163.374 148.765 45.562 58.637 o
18 6 2 270.893 225.335 36.356 49.142 o
18 6 4 269.966 263.459 40.671 44.346 o
18 6 6 190.995 182.102 41.693 57.056 o
18 7 1 71.855 77.247 33.250 121.567 o
18 7 3 30.945 16.711 33.857 168.505 o
18 7 5 147.324 187.281 55.779 46.737 o
18 8 0 107.532 134.958 50.440 60.703 o
18 8 2 208.241 247.169 37.440 54.576 o
18 8 4 28.198 80.361 49.826 80.975 o
18 9 1 187.252 121.222 34.909 71.521 o
18 9 3 202.418 141.628 42.527 57.342 o
18 9 5 1.370 51.932 38.388 145.515 o
18 10 0 138.564 39.981 53.720 58.016 o
18 10 2 141.758 164.291 37.930 71.939 o
18 10 4 36.653 -6.673 45.079 105.823 o
18 11 1 272.842 116.841 37.464 54.630 o
18 11 3 0.384 16.261 79.752 38.258 o
18 12 0 342.511 215.138 69.540 26.444 o
18 12 2 267.255 165.914 100.372 18.376 o
18 12 4 28.200 60.026 63.077 55.286 o
18 13 1 51.553 3.632 54.297 72.817 o
18 13 3 8.556 -34.381 76.397 41.651 o
18 14 0 1.136 20.433 79.757 38.121 o
18 14 2 49.127 14.852 62.373 56.586 o
18 15 1 0.002 83.315 59.637 63.229 o
19 1 2 954.842 1183.630 63.199 8.976 o
19 1 4 265.168 273.013 62.126 31.727 o
19 1 6 29.529 -57.516 44.784 109.799 o
19 2 1 70.702 146.392 37.457 93.836 o
19 2 3 11.818 -17.183 41.371 136.291 o
19 2 5 2.036 -44.075 59.638 68.825 o
19 3 2 105.229 64.218 35.619 101.342 o
19 3 4 259.457 279.421 40.540 44.668 o
19 3 6 109.658 65.167 74.304 36.572 o
19 4 1 13.976 -4.791 35.566 178.883 o
19 4 3 56.941 84.736 54.600 64.703 o
19 4 5 209.645 265.254 49.880 43.090 o
19 5 2 31.244 50.418 36.396 138.233 o
19 5 4 84.743 -13.218 43.659 94.601 o
19 6 1 34.237 92.607 35.931 126.215 o
19 6 3 104.722 144.697 58.698 49.460 o
19 6 5 111.572 6.998 69.547 42.434 o
19 7 2 351.546 350.235 70.564 23.658 o
19 7 4 86.350 218.797 127.011 13.786 o
19 8 1 301.328 272.086 37.036 43.275 o
19 8 3 70.442 25.165 37.843 116.508 o
19 8 5 145.571 177.754 44.302 60.758 o
19 9 2 7.846 -0.718 39.673 150.363 o
19 9 4 15.374 6.769 54.895 77.786 o
19 10 1 21.646 -47.143 38.817 146.596 o
19 10 3 209.168 179.800 60.318 38.486 o
19 11 2 181.662 574.269 80.503 22.012 o
19 12 1 28.572 12.713 60.857 61.764 o
19 12 3 135.229 71.454 70.879 37.875 o
19 13 2 47.685 31.221 71.565 43.652 o
20 1 1 7.213 43.026 44.145 112.996 o
20 1 3 22.423 -35.791 55.039 76.695 o
20 1 5 273.325 92.231 114.824 15.222 o
20 2 0 429.474 558.795 81.075 16.988 o
20 2 2 12.900 37.806 43.193 116.106 o
20 2 4 41.315 13.909 49.182 87.652 o
20 3 1 76.908 127.815 37.121 95.780 o
20 3 3 211.422 201.560 68.703 32.306 o
20 3 5 254.587 331.640 61.700 31.061 o
20 4 0 472.421 543.008 71.022 18.268 o
20 4 2 200.680 174.130 39.757 58.383 o
20 4 4 71.524 75.698 57.194 58.845 o
20 5 1 17.006 33.536 38.162 142.591 o
20 5 3 9.387 -3.602 48.997 99.383 o
20 5 5 8.719 16.628 50.204 92.637 o
20 6 0 151.396 98.438 49.883 57.998 o
20 6 2 48.795 49.362 36.574 127.098 o
20 6 4 26.241 7.264 80.393 36.702 o
20 7 1 26.848 -58.467 39.578 138.246 o
20 7 3 74.162 44.335 102.269 21.852 o
20 8 0 0.072 51.196 54.709 76.939 o
20 8 2 125.456 185.033 44.449 63.105 o
20 8 4 0.003 44.068 80.766 36.717 o
20 9 1 0.169 -6.057 51.756 91.748 o
20 9 3 88.831 119.546 78.556 33.086 o
20 10 0 286.640 174.002 98.542 18.516 o
20 10 2 98.808 23.256 82.581 31.783 o
20 11 1 17.789 11.949 71.602 46.268 o
20 12 0 321.248 209.872 63.937 29.749 o
21 1 2 16.441 41.583 46.349 100.593 o
21 1 4 8.905 62.056 57.346 68.176 o
21 2 1 7.186 -15.018 38.934 156.419 o
21 2 3 24.587 138.610 116.009 17.279 o
21 3 2 9.977 20.757 66.217 54.100 o
21 3 4 73.483 52.280 47.911 78.878 o
21 4 1 3.138 -0.177 37.492 171.931 o
21 4 3 121.387 23.222 77.024 34.873 o
21 5 2 55.844 -27.183 88.860 29.464 o
21 5 4 162.809 219.553 53.497 46.092 o
21 6 1 80.293 127.103 48.489 68.914 o
21 6 3 130.090 108.719 97.613 22.103 o
21 7 2 3.340 72.014 77.254 39.144 o
21 8 1 153.002 65.215 38.362 79.869 o
21 8 3 111.862 142.443 59.520 47.972 o
21 9 2 257.533 198.832 86.678 22.570 o
21 10 1 55.208 32.441 48.331 84.336 o
22 1 1 6.582 19.163 78.109 39.480 o
22 1 3 112.087 48.373 51.804 64.174 o
22 2 0 156.925 104.537 162.150 8.742 o
22 2 2 10.143 60.331 59.421 63.832 o
22 3 1 23.239 42.786 62.395 57.860 o
22 3 3 107.904 18.799 47.602 75.810 o
22 4 0 16.771 50.279 100.190 23.706 o
22 4 2 35.225 120.706 92.731 26.198 o
22 5 1 9.361 -13.327 63.743 59.443 o
22 5 3 83.408 109.418 83.711 30.088 o
22 6 0 0.436 -9.917 61.630 64.678 o
22 6 2 63.952 19.437 90.382 28.044 o
22 7 1 28.168 26.381 64.790 54.309 o
22 8 0 16.477 30.079 52.538 81.688 o
23 1 2 27.130 -16.870 61.460 61.597 o
23 2 1 1.269 -19.023 42.533 135.183 o
23 3 2 36.399 20.423 53.475 76.070 o
23 4 1 0.780 20.196 59.748 67.275 o
;
_iucr_refine_instructions_details
;
TITL ek_300_ar_100k_04_0m in I41/a #88
REM reset to I41/a #88
CELL 1.0332 19.6394 19.6394 8.9062 90 90 90
ZERR 2 0.0009 0.0009 0.0004 0 0 0
LATT 2
SYMM 0.75-Y,0.25+X,0.25+Z
SYMM -X,0.5-Y,+Z
SYMM 0.25+Y,0.25-X,0.25+Z
SFAC C H N O
DISP C 0.009 0.004 30.879
DISP H -0 0 0.639
DISP N 0.015 0.008 57.854
DISP O 0.025 0.014 100.516
UNIT 164 144 16 16

L.S. 10
PLAN  20
TEMP -173.15
BOND 
acta 
fmap 2
MORE -1
CONF 
BOND $H
WGHT 0.10343 11.66286
FVAR 0.123171
REM <olex2.extras>
REM <HklSrc "%.\\300_hydrated.hkl">
REM </olex2.extras>

C1    1     0.50000  0.25000  1.37500  10.25000  0.03745  0.03745  0.01045 =
 0.00000  0.00000 -0.00000 
C3    1     0.50827  0.31031  1.26544  11.00000  0.04304  0.03673  0.01132 =
 -0.00199  0.00096  0.00254 
C4    1     0.52577  0.39525  1.01578  11.00000  0.06467  0.03610  0.01884 =
 0.00199  0.00325 -0.00042 
C5    1     0.57890  0.38286  1.11221  11.00000  0.04978  0.04227  0.03010 =
 0.00059  0.00788 -0.00891 
H5    2     0.62241  0.40349  1.09554  11.00000  0.03770 
C6    1     0.57081  0.34067  1.23612  11.00000  0.04424  0.04571  0.02020 =
 0.00322  0.00141 -0.00289 
H6    2     0.60814  0.33198  1.29648  11.00000  0.03078 
C8    1     0.46221  0.36753  1.04784  11.00000  0.05573  0.04861  0.02496 =
 0.00311 -0.00763  0.00711 
H8    2     0.42268  0.37177  0.98523  11.00000  0.04381 
C9    1     0.45411  0.32565  1.17083  11.00000  0.04237  0.04487  0.02425 =
 0.00530 -0.00182 -0.00101 
H9    2     0.41309  0.30509  1.18387  11.00000  0.02125 
C10   1     0.43810  0.49992  0.57562  11.00000  0.10829  0.03969  0.03074 =
 0.00512  0.00077 -0.00203 
H10   2     0.38767  0.50124  0.62373  11.00000  0.05769 
C11   1     0.49730  0.48082  0.64952  11.00000  0.10553  0.03480  0.02293 =
 0.00079 -0.00197  0.00012 
C13   1     0.55943  0.48029  0.57553  11.00000  0.10092  0.04400  0.02958 =
 0.00401 -0.00130  0.00076 
H13   2     0.60806  0.46551  0.62070  11.00000  0.04535 
C2    1     0.49038  0.45467  0.80567  11.00000  0.09221  0.04095  0.02894 =
 0.00055  0.00276 -0.00588 
H2    2     0.44120  0.45517  0.83264  11.00000  0.03003 
N1    3     0.54001  0.43121  0.87990  11.00000  0.08840  0.04294  0.02022 =
 0.00567  0.00220 -0.00175 

AFIX 6
O1    4     0.69255  0.46733  0.86828  11.00000  0.10979  0.12194  0.05776 =
 0.00246  0.02106 -0.00876 
H1A   2     0.66756  0.49990  0.89877  11.00000 -1.50000 
H1B   2     0.72545  0.48685  0.82368  11.00000 -1.50000 
AFIX 0
HKLF 4

END
Q1 1 0.53333 0.41667 1.13889 11 0.05 0.47
Q2 1 0.5 0.51667 0.58333 11 0.05 0.46
Q3 1 0.55 0.3 1.22222 11 0.05 0.45
Q4 1 0.7 0.46667 0.86111 11 0.05 0.43
Q5 1 0.5 0.35 1 11 0.05 0.41

  REM The information below was added by Olex2.
  REM
  REM R1 = 0.0877 for 960 Fo > 4sig(Fo) and 0.1395 for all 1560 data
  REM 142 parameters refined using 0 restraints
  REM Highest difference peak 0.4671, deepest hole -0.4894
  REM Mean Shift 0.0000, Max Shift 0.0009.

  REM +++ Tabular Listing of Refinement Information +++
  REM R1_all = 0.1395
  REM R1_gt = 0.0877
  REM wR_ref = 0.2526
  REM GOOF = 1.0840
  REM Shift_max = 0.0009
  REM Shift_mean = 0.0000
  REM Reflections_all = 1560
  REM Reflections_gt = 960
  REM Parameters = 142
  REM Hole = -0.4894
  REM Peak = 0.4671
  REM Flack = n/a

  
;
_olex2_submission_special_instructions  'No special instructions were received'
