# Supplementary material for: Improving Polymeric Structures with Hirshfeld Atom Refinement: A Study on MOFs and COFs
Source: ACS Mater Au. 2025 Jul 31;5(5):767–71. doi: 10.1021/acsmaterialsau.5c00076 (PMC12426777; doi:10.1021/acsmaterialsau.5c00076)
Supplement: Supplementary file 1 [file mg5c00076_si_001.zip › CIFs/CAMTET01_DiSCaMB-HAR.cif]

data_MOF-303-activated_330K
_audit_creation_date               2024-12-04
_audit_creation_method
;
Olex2 1.3
(compiled 2020.11.12 svn.r5f609507 for OlexSys, GUI svn.r6408)
;
_audit_contact_author_address      ?
_audit_contact_author_email        ?
_audit_contact_author_name         ''
_audit_contact_author_phone        ?
_publ_contact_author_id_orcid      ?
_publ_section_references
;
Bourhis, L.J., Dolomanov, O.V., Gildea, R.J., Howard, J.A.K., Puschmann, H.
 (2015). Acta Cryst. A71, 59-75.

Dolomanov, O.V., Bourhis, L.J., Gildea, R.J, Howard, J.A.K. & Puschmann, H.
 (2009), J. Appl. Cryst. 42, 339-341.
;
_chemical_formula_moiety           'C5 H3 Al N2 O5'
_chemical_formula_sum              'C5 H3 Al N2 O5'
_chemical_formula_weight           198.072
loop_
  _atom_type_symbol
  _atom_type_scat_dispersion_real
  _atom_type_scat_dispersion_imag
  _atom_type_scat_Cromer_Mann_a1
  _atom_type_scat_Cromer_Mann_a2
  _atom_type_scat_Cromer_Mann_a3
  _atom_type_scat_Cromer_Mann_a4
  _atom_type_scat_Cromer_Mann_b1
  _atom_type_scat_Cromer_Mann_b2
  _atom_type_scat_Cromer_Mann_b3
  _atom_type_scat_Cromer_Mann_b4
  _atom_type_scat_Cromer_Mann_c
  _atom_type_scat_source
  _atom_type_scat_dispersion_source
 H 0.00000 0.00000 0.49300 0.32291 0.14019 0.04081 10.51090 26.12570 3.14236
 57.79970 0.0030380000826
 'International Tables Volume C Table 6.1.1.4 (pp. 500-502)' custom
 C 0.00240 0.00170 2.31000 1.02000 1.58860 0.86500 20.84390 10.20750 0.56870
 51.65120 0.215599998832
 'International Tables Volume C Table 6.1.1.4 (pp. 500-502)' custom
 Al 0.05930 0.05430 6.42020 1.90020 1.59360 1.96460 3.03870 0.74260 31.54720
 85.08860 1.11510002613
 'International Tables Volume C Table 6.1.1.4 (pp. 500-502)' custom
 O 0.00860 0.00640 3.04850 2.28680 1.54630 0.86700 13.27710 5.70110 0.32390
 32.90890 0.250800013542
 'International Tables Volume C Table 6.1.1.4 (pp. 500-502)' custom
 N 0.00460 0.00350 12.21260 3.13220 2.01250 1.16630 0.00570 9.89330 28.99750
 0.58260 -11.5290002823
 'International Tables Volume C Table 6.1.1.4 (pp. 500-502)' custom

_space_group_crystal_system        'monoclinic'
_space_group_IT_number             14
_space_group_name_H-M_alt          'P 1 21/c 1'
_space_group_name_Hall             '-P 2ybc'
loop_
  _space_group_symop_id
  _space_group_symop_operation_xyz
 1 x,y,z
 2 -x,y+1/2,-z+1/2
 3 -x,-y,-z
 4 x,-y-1/2,z-1/2

_symmetry_Int_Tables_number        14
_cell_length_a                     12.0438(5)
_cell_length_b                     14.9649(7)
_cell_length_c                     14.0794(7)
_cell_angle_alpha                  90
_cell_angle_beta                   101.929(2)
_cell_angle_gamma                  90
_cell_volume                       2482.8(2)
_cell_formula_units_Z              8
_cell_measurement_reflns_used      3032
_cell_measurement_temperature      330
_cell_measurement_theta_max        25.549
_cell_measurement_theta_min        3.177
_exptl_absorpt_coefficient_mu      0.167
_exptl_absorpt_correction_T_max    0.7453
_exptl_absorpt_correction_T_min    0.6675
_exptl_absorpt_correction_type     multi-scan
_exptl_absorpt_process_details
;
SADABS-2016/2 (Bruker,2016) was used for absorption correction.
wR2(int) was 0.1117 before and 0.0558 after correction.
The Ratio of minimum to maximum transmission is 0.8956.
The \l/2 correction factor is Not present.
;
_exptl_crystal_colour              'clear colourless'
_exptl_crystal_colour_lustre       clear
_exptl_crystal_colour_primary      colourless
_exptl_crystal_density_diffrn      1.060
_exptl_crystal_description         irregular
_exptl_crystal_F_000               800.795
_exptl_crystal_size_max            0.02
_exptl_crystal_size_mid            0.015
_exptl_crystal_size_min            0.015
_diffrn_reflns_av_R_equivalents    0.0749
_diffrn_reflns_av_unetI/netI       0.0677
_diffrn_reflns_Laue_measured_fraction_full  0.9905
_diffrn_reflns_Laue_measured_fraction_max  0.9905
_diffrn_reflns_limit_h_max         13
_diffrn_reflns_limit_h_min         -13
_diffrn_reflns_limit_k_max         17
_diffrn_reflns_limit_k_min         -17
_diffrn_reflns_limit_l_max         16
_diffrn_reflns_limit_l_min         -16
_diffrn_reflns_number              14981
_diffrn_reflns_point_group_measured_fraction_full  0.9905
_diffrn_reflns_point_group_measured_fraction_max  0.9905
_diffrn_reflns_theta_full          25.7360
_diffrn_reflns_theta_max           25.74
_diffrn_reflns_theta_min           2.26
_diffrn_ambient_temperature        330.0
_diffrn_detector_area_resol_mean   7.39
_diffrn_measured_fraction_theta_full  0.9905
_diffrn_measured_fraction_theta_max  0.9905
_diffrn_measurement_device_type    'Bruker D8 with PHOTON II detector'
_diffrn_measurement_method         '\f and \w shutterless scans'
_diffrn_radiation_type             synchrotron
_diffrn_radiation_wavelength       0.7288
_reflns_Friedel_coverage           0.0
_reflns_limit_h_max                13
_reflns_limit_h_min                -13
_reflns_limit_k_max                17
_reflns_limit_k_min                0
_reflns_limit_l_max                16
_reflns_limit_l_min                0
_reflns_number_gt                  2951
_reflns_number_total               4356
_reflns_threshold_expression       I>=2u(I)
_computing_cell_refinement         'SAINT V8.38A (Bruker, 2018)'
_computing_data_collection         'Bruker APEX3 Bruker-AXS, Madison WI'
_computing_data_reduction          'SAINT V8.38A (Bruker, 2018)'
_computing_molecular_graphics      'Olex2 1.3 (Dolomanov et al., 2009)'
_computing_publication_material    'Olex2 1.3 (Dolomanov et al., 2009)'
_computing_structure_refinement    'olex2.refine 1.3 (Bourhis et al., 2015)'
_computing_structure_solution      'SHELXT 2018/2 (Sheldrick, 2018)'
_refine_diff_density_max           0.7324
_refine_diff_density_min           -0.3981
_refine_diff_density_rms           0.0901
_refine_ls_d_res_high              0.8392
_refine_ls_d_res_low               9.2581
_refine_ls_goodness_of_fit_ref     0.9956
_refine_ls_hydrogen_treatment      mixed
_refine_ls_matrix_type             full
_refine_ls_number_constraints      12
_refine_ls_number_parameters       254
_refine_ls_number_reflns           4356
_refine_ls_number_restraints       0
_refine_ls_R_factor_all            0.0804
_refine_ls_R_factor_gt             0.0463
_refine_ls_restrained_S_all        0.9956
_refine_ls_shift/su_max            0.0004
_refine_ls_shift/su_mean           0.0000
_refine_ls_structure_factor_coef   Fsqd
_refine_ls_weighting_details      
 'w=1/[\s^2^(Fo^2^)+(0.0611P)^2^+0.6590P] where P=(Fo^2^+2Fc^2^)/3'
_refine_ls_weighting_scheme        calc
_refine_ls_wR_factor_gt            0.1114
_refine_ls_wR_factor_ref           0.1274
_olex2_refinement_description
;
1. Fixed Uiso
 At 1.2 times of:
  All C(H) groups
2.a Aromatic/amide H refined with riding coordinates:
 N4(H4), N1(H1A)
;
loop_
  _atom_site_label
  _atom_site_type_symbol
  _atom_site_fract_x
  _atom_site_fract_y
  _atom_site_fract_z
  _atom_site_U_iso_or_equiv
  _atom_site_adp_type
  _atom_site_occupancy
  _atom_site_site_symmetry_order
  _atom_site_refinement_flags_posn
  _atom_site_refinement_flags_adp
  _atom_site_refinement_flags_occupancy
 Al2 Al 0.5 0.5 0.5 0.0214(3) Uani 1.000000 2 S T P
 Al1 Al 0.73515(6) 0.43352(5) 0.43499(6) 0.0225(2) Uani 1.000000 1 . . .
 Al3 Al 1.0 0.5 0.5 0.0257(3) Uani 1.000000 2 S T P
 O4 O 0.62306(15) 0.34905(13) 0.38148(15) 0.0345(5) Uani 1.000000 1 . . .
 O2 O 0.65031(15) 0.46959(13) 0.52368(14) 0.0266(4) Uani 1.000000 1 . . .
 H2 H 0.678(4) 0.455(3) 0.586(4) 0.077(17) Uiso 1.000000 1 . . .
 O7 O 0.81248(15) 0.38905(14) 0.34122(14) 0.0344(5) Uani 1.000000 1 . . .
 O1 O 0.84721(15) 0.51533(14) 0.48129(15) 0.0315(5) Uani 1.000000 1 . . .
 H1 H 0.830(4) 0.566(3) 0.509(3) 0.056(14) Uiso 1.000000 1 . . .
 O5 O 0.33150(16) 0.02284(13) 0.15546(14) 0.0346(5) Uani 1.000000 1 . . .
 O9 O 0.80895(15) 0.15383(13) 0.02727(15) 0.0331(5) Uani 1.000000 1 . . .
 O3 O 0.45979(15) 0.40108(13) 0.41208(15) 0.0350(5) Uani 1.000000 1 . . .
 O6 O 0.48211(16) 0.07672(13) 0.10487(15) 0.0358(5) Uani 1.000000 1 . . .
 O10 O 0.99093(16) 0.11091(15) 0.06185(17) 0.0444(6) Uani 1.000000 1 . . .
 O8 O 0.99066(17) 0.43868(16) 0.38038(17) 0.0493(6) Uani 1.000000 1 . . .
 N4 N 1.0464(2) 0.2425(2) 0.1948(2) 0.0555(8) Uani 1.000000 1 . . .
 H4 H 1.1044(2) 0.2150(2) 0.1821(2) 0.39(8) Uiso 1.000000 1 R . .
 N1 N 0.3452(2) 0.2611(2) 0.3001(2) 0.0575(9) Uani 1.000000 1 . . .
 H1A H 0.2993(2) 0.2935(2) 0.3247(2) 0.23(5) Uiso 1.000000 1 R . .
 N2 N 0.3147(2) 0.1906(2) 0.2434(2) 0.0563(9) Uani 1.000000 1 . . .
 N3 N 1.0511(2) 0.3046(2) 0.2623(2) 0.0589(9) Uani 1.000000 1 . . .
 C1 C 0.5182(2) 0.34724(18) 0.3745(2) 0.0300(6) Uani 1.000000 1 . . .
 C6 C 0.9137(2) 0.3915(2) 0.3326(2) 0.0362(7) Uani 1.000000 1 . . .
 C5 C 0.4071(2) 0.08017(19) 0.1551(2) 0.0293(6) Uani 1.000000 1 . . .
 C3 C 0.5027(2) 0.2111(2) 0.2604(2) 0.0366(7) Uani 1.000000 1 . . .
 H3 H 0.605(3) 0.204(2) 0.254(3) 0.0439(9) Uiso 1.000000 1 R . .
 C10 C 0.9101(2) 0.1591(2) 0.0733(2) 0.0334(7) Uani 1.000000 1 . . .
 C8 C 0.8683(3) 0.2824(2) 0.1885(2) 0.0396(8) Uani 1.000000 1 . . .
 H8 H 0.764(3) 0.285(2) 0.172(3) 0.0475(9) Uiso 1.000000 1 R . .
 C2 C 0.4581(2) 0.2749(2) 0.3140(2) 0.0374(7) Uani 1.000000 1 . . .
 C9 C 0.9382(2) 0.2282(2) 0.1485(2) 0.0402(8) Uani 1.000000 1 . . .
 C7 C 0.9438(3) 0.3290(2) 0.2615(2) 0.0417(8) Uani 1.000000 1 . . .
 C4 C 0.4093(2) 0.1585(2) 0.2190(2) 0.0373(7) Uani 1.000000 1 . . .

loop_
  _atom_site_aniso_label
  _atom_site_aniso_U_11
  _atom_site_aniso_U_22
  _atom_site_aniso_U_33
  _atom_site_aniso_U_12
  _atom_site_aniso_U_13
  _atom_site_aniso_U_23
 Al2 0.0174(5) 0.0209(5) 0.0273(6) -0.0011(5) 0.0083(4) -0.0016(5)
 Al1 0.0165(4) 0.0221(4) 0.0294(5) 0.0009(3) 0.0056(3) -0.0002(3)
 Al3 0.0184(6) 0.0260(6) 0.0333(7) -0.0033(5) 0.0070(5) -0.0045(5)
 O4 0.0239(10) 0.0325(11) 0.0476(13) -0.0040(9) 0.0085(9) -0.0164(9)
 O2 0.0215(10) 0.0325(11) 0.0264(11) 0.0004(8) 0.0064(8) -0.0023(9)
 O7 0.0246(10) 0.0428(12) 0.0368(12) -0.0020(9) 0.0090(8) -0.0135(9)
 O1 0.0227(10) 0.0284(11) 0.0444(13) -0.0013(9) 0.0091(9) -0.0074(10)
 O5 0.0337(11) 0.0386(12) 0.0352(12) -0.0140(10) 0.0156(9) -0.0136(9)
 O9 0.0216(10) 0.0316(11) 0.0443(13) -0.0007(9) 0.0029(9) -0.0127(9)
 O3 0.0223(10) 0.0358(11) 0.0468(13) -0.0033(9) 0.0072(9) -0.0178(10)
 O6 0.0297(11) 0.0366(12) 0.0453(13) -0.0093(9) 0.0175(9) -0.0175(10)
 O10 0.0218(11) 0.0438(13) 0.0650(16) 0.0021(10) 0.0029(10) -0.0207(11)
 O8 0.0305(11) 0.0671(16) 0.0536(14) -0.0112(11) 0.0166(10) -0.0331(12)
 N4 0.0294(14) 0.067(2) 0.069(2) -0.0016(14) 0.0063(13) -0.0368(17)
 N1 0.0345(15) 0.062(2) 0.081(2) -0.0155(14) 0.0236(14) -0.0457(18)
 N2 0.0345(15) 0.0607(19) 0.080(2) -0.0145(15) 0.0265(15) -0.0419(17)
 N3 0.0295(15) 0.078(2) 0.070(2) -0.0039(15) 0.0124(14) -0.0410(18)
 C1 0.0256(16) 0.0258(15) 0.0399(17) -0.0062(12) 0.0098(12) -0.0109(12)
 C6 0.0286(16) 0.0454(18) 0.0357(17) -0.0033(14) 0.0092(13) -0.0147(14)
 C5 0.0241(14) 0.0299(16) 0.0358(17) -0.0062(13) 0.0103(12) -0.0097(12)
 C3 0.0286(15) 0.0326(16) 0.051(2) -0.0061(13) 0.0143(14) -0.0190(14)
 C10 0.0229(15) 0.0361(17) 0.0417(18) -0.0021(13) 0.0076(13) -0.0139(13)
 C8 0.0280(16) 0.0456(18) 0.0458(19) -0.0018(14) 0.0091(14) -0.0197(15)
 C2 0.0285(15) 0.0381(17) 0.0475(19) -0.0076(14) 0.0120(13) -0.0225(15)
 C9 0.0223(15) 0.0502(19) 0.048(2) -0.0034(14) 0.0074(13) -0.0209(16)
 C7 0.0307(16) 0.0495(19) 0.047(2) -0.0024(15) 0.0129(14) -0.0220(16)
 C4 0.0301(16) 0.0376(17) 0.0468(19) -0.0107(13) 0.0143(14) -0.0196(14)

loop_
  _geom_bond_atom_site_label_1
  _geom_bond_atom_site_label_2
  _geom_bond_distance
  _geom_bond_site_symmetry_2
  _geom_bond_publ_flag
 Al2 O2 1.8292(18) 3_666 ?
 Al2 O2 1.8292(18) . ?
 Al2 O3 1.9262(18) . ?
 Al2 O3 1.9262(18) 3_666 ?
 Al2 O6 1.9173(19) 4_566 ?
 Al2 O6 1.9173(19) 2_655 ?
 Al1 O4 1.8888(19) . ?
 Al1 O2 1.850(2) . ?
 Al1 O7 1.887(2) . ?
 Al1 O1 1.839(2) . ?
 Al1 O5 1.905(2) 2_655 ?
 Al1 O9 1.926(2) 4_566 ?
 Al3 O1 1.8188(18) 3_766 ?
 Al3 O1 1.8188(18) . ?
 Al3 O10 1.888(2) 2_755 ?
 Al3 O10 1.888(2) 4_566 ?
 Al3 O8 1.901(2) 3_766 ?
 Al3 O8 1.901(2) . ?
 O4 C1 1.246(3) . ?
 O7 C6 1.250(3) . ?
 O5 C5 1.252(3) . ?
 O9 C10 1.258(3) . ?
 O3 C1 1.256(3) . ?
 O6 C5 1.258(3) . ?
 O10 C10 1.249(3) . ?
 O8 C6 1.246(3) . ?
 N4 N3 1.322(4) . ?
 N4 C9 1.349(4) . ?
 N1 N2 1.329(4) . ?
 N1 C2 1.348(4) . ?
 N2 C4 1.344(4) . ?
 N3 C7 1.341(4) . ?
 C1 C2 1.473(4) . ?
 C6 C7 1.470(4) . ?
 C5 C4 1.475(4) . ?
 C3 C2 1.391(4) . ?
 C3 C4 1.398(4) . ?
 C10 C9 1.469(4) . ?
 C8 C9 1.371(4) . ?
 C8 C7 1.408(4) . ?

loop_
  _geom_angle_atom_site_label_1
  _geom_angle_atom_site_label_2
  _geom_angle_atom_site_label_3
  _geom_angle
  _geom_angle_site_symmetry_1
  _geom_angle_site_symmetry_3
  _geom_angle_publ_flag
 O2 Al2 O2 180.0 . 3_666 ?
 O3 Al2 O2 91.94(8) . . ?
 O3 Al2 O2 91.94(8) 3_666 3_666 ?
 O3 Al2 O2 88.06(8) . 3_666 ?
 O3 Al2 O2 88.06(8) 3_666 . ?
 O3 Al2 O3 180.0 3_666 . ?
 O6 Al2 O2 91.42(8) 2_655 . ?
 O6 Al2 O2 88.58(8) 4_566 . ?
 O6 Al2 O2 88.58(8) 2_655 3_666 ?
 O6 Al2 O2 91.42(8) 4_566 3_666 ?
 O6 Al2 O3 91.07(9) 2_655 . ?
 O6 Al2 O3 88.93(9) 2_655 3_666 ?
 O6 Al2 O3 88.93(9) 4_566 . ?
 O6 Al2 O3 91.07(9) 4_566 3_666 ?
 O6 Al2 O6 180.0 4_566 2_655 ?
 O2 Al1 O4 90.89(9) . . ?
 O7 Al1 O4 84.28(9) . . ?
 O7 Al1 O2 175.15(10) . . ?
 O1 Al1 O4 177.02(10) . . ?
 O1 Al1 O2 91.93(9) . . ?
 O1 Al1 O7 92.90(9) . . ?
 O5 Al1 O4 92.02(9) 2_655 . ?
 O5 Al1 O2 91.79(9) 2_655 . ?
 O5 Al1 O7 88.88(9) 2_655 . ?
 O5 Al1 O1 86.95(9) 2_655 . ?
 O9 Al1 O4 90.40(9) 4_566 . ?
 O9 Al1 O2 89.14(9) 4_566 . ?
 O9 Al1 O7 90.40(9) 4_566 . ?
 O9 Al1 O1 90.59(9) 4_566 . ?
 O9 Al1 O5 177.40(9) 4_566 2_655 ?
 O1 Al3 O1 180.0 3_766 . ?
 O10 Al3 O1 88.60(9) 2_755 . ?
 O10 Al3 O1 88.60(9) 4_566 3_766 ?
 O10 Al3 O1 91.40(9) 4_566 . ?
 O10 Al3 O1 91.40(9) 2_755 3_766 ?
 O10 Al3 O10 180.0 4_566 2_755 ?
 O8 Al3 O1 86.57(9) 3_766 . ?
 O8 Al3 O1 93.43(9) 3_766 3_766 ?
 O8 Al3 O1 93.43(9) . . ?
 O8 Al3 O1 86.57(9) . 3_766 ?
 O8 Al3 O10 89.18(11) . 4_566 ?
 O8 Al3 O10 90.82(11) 3_766 4_566 ?
 O8 Al3 O10 90.82(11) . 2_755 ?
 O8 Al3 O10 89.18(11) 3_766 2_755 ?
 O8 Al3 O8 180.0 3_766 . ?
 C1 O4 Al1 132.44(18) . . ?
 Al1 O2 Al2 127.84(11) . 3_666 ?
 C6 O7 Al1 133.60(19) . . ?
 Al3 O1 Al1 127.86(12) . . ?
 C5 O5 Al1 133.19(18) . 2_645 ?
 C10 O9 Al1 130.72(18) . 4_565 ?
 C1 O3 Al2 132.46(17) . 3_666 ?
 C5 O6 Al2 131.73(18) . 2_645 ?
 C10 O10 Al3 133.47(19) . 2_745 ?
 C6 O8 Al3 130.8(2) . 3_766 ?
 C9 N4 N3 110.6(3) . . ?
 C2 N1 N2 110.7(3) . . ?
 C4 N2 N1 107.1(3) . . ?
 C7 N3 N4 106.7(3) . . ?
 O3 C1 O4 126.8(2) . . ?
 C2 C1 O4 115.5(2) . . ?
 C2 C1 O3 117.6(2) . . ?
 O8 C6 O7 126.6(3) . . ?
 C7 C6 O7 115.5(3) . . ?
 C7 C6 O8 117.9(3) . . ?
 O6 C5 O5 125.5(3) . . ?
 C4 C5 O5 117.6(2) . . ?
 C4 C5 O6 116.8(2) . . ?
 C4 C3 C2 104.1(2) . . ?
 O10 C10 O9 126.5(3) . . ?
 C9 C10 O9 118.0(3) . . ?
 C9 C10 O10 115.4(3) . . ?
 C7 C8 C9 103.5(3) . . ?
 C1 C2 N1 123.8(3) . . ?
 C3 C2 N1 108.0(3) . . ?
 C3 C2 C1 128.2(2) . . ?
 C10 C9 N4 121.0(3) . . ?
 C8 C9 N4 108.8(3) . . ?
 C8 C9 C10 130.0(3) . . ?
 C6 C7 N3 122.7(3) . . ?
 C8 C7 N3 110.3(3) . . ?
 C8 C7 C6 126.8(3) . . ?
 C5 C4 N2 122.0(3) . . ?
 C3 C4 N2 110.1(3) . . ?
 C3 C4 C5 127.8(3) . . ?

loop_
  _geom_torsion_atom_site_label_1
  _geom_torsion_atom_site_label_2
  _geom_torsion_atom_site_label_3
  _geom_torsion_atom_site_label_4
  _geom_torsion
  _geom_torsion_site_symmetry_1
  _geom_torsion_site_symmetry_2
  _geom_torsion_site_symmetry_3
  _geom_torsion_site_symmetry_4
  _geom_torsion_publ_flag
 Al2 O3 C1 O4 -5.1(3) . . . . ?
 Al2 O3 C1 O4 -5.1(3) 3_666 . . . ?
 Al2 O3 C1 C2 176.3(3) . . . . ?
 Al2 O3 C1 C2 176.3(3) 3_666 . . . ?
 Al2 O6 C5 O5 10.7(3) 2_645 . . . ?
 Al2 O6 C5 O5 10.7(3) 4_565 . . . ?
 Al2 O6 C5 C4 -169.5(3) 4_565 . . . ?
 Al2 O6 C5 C4 -169.5(3) 2_645 . . . ?
 Al1 O4 C1 O3 -7.6(3) . . . . ?
 Al1 O4 C1 C2 171.0(3) . . . . ?
 Al1 O7 C6 O8 -12.1(3) . . . . ?
 Al1 O7 C6 C7 165.0(3) . . . . ?
 Al1 O5 C5 O6 -21.9(3) 2_645 . . . ?
 Al1 O5 C5 C4 158.2(3) 2_645 . . . ?
 Al1 O9 C10 O10 7.5(3) 4_565 . . . ?
 Al1 O9 C10 C9 -172.5(3) 4_565 . . . ?
 Al3 O10 C10 O9 -16.2(3) 2_745 . . . ?
 Al3 O10 C10 O9 -16.2(3) 4_565 . . . ?
 Al3 O10 C10 C9 163.8(3) 4_565 . . . ?
 Al3 O10 C10 C9 163.8(3) 2_745 . . . ?
 Al3 O8 C6 O7 17.3(3) . . . . ?
 Al3 O8 C6 O7 17.3(3) 3_766 . . . ?
 Al3 O8 C6 C7 -159.7(3) 3_766 . . . ?
 Al3 O8 C6 C7 -159.7(3) . . . . ?
 O4 C1 C2 N1 178.3(3) . . . . ?
 O4 C1 C2 C3 -3.1(4) . . . . ?
 O7 C6 C7 N3 -160.5(3) . . . . ?
 O7 C6 C7 C8 15.3(4) . . . . ?
 O5 C5 C4 N2 -28.9(3) . . . . ?
 O5 C5 C4 C3 152.9(3) . . . . ?
 O9 C10 C9 N4 -174.3(3) . . . . ?
 O9 C10 C9 C8 10.5(4) . . . . ?
 O3 C1 C2 N1 -2.9(4) . . . . ?
 O3 C1 C2 C3 175.7(3) . . . . ?
 O6 C5 C4 N2 151.3(3) . . . . ?
 O6 C5 C4 C3 -26.9(4) . . . . ?
 O10 C10 C9 N4 5.7(4) . . . . ?
 O10 C10 C9 C8 -169.4(3) . . . . ?
 O8 C6 C7 N3 16.8(4) . . . . ?
 O8 C6 C7 C8 -167.4(3) . . . . ?
 N4 N3 C7 C6 174.6(3) . . . . ?
 N4 N3 C7 C8 -1.9(4) . . . . ?
 N4 C9 C8 C7 -0.2(3) . . . . ?
 N1 N2 C4 C5 -179.4(3) . . . . ?
 N1 N2 C4 C3 -0.9(3) . . . . ?
 N1 C2 C3 C4 -2.4(3) . . . . ?
 N2 C4 C3 C2 2.0(3) . . . . ?
 N3 C7 C8 C9 1.3(3) . . . . ?
 C1 C2 C3 C4 178.9(4) . . . . ?
 C6 C7 C8 C9 -175.0(4) . . . . ?
 C5 C4 C3 C2 -179.6(4) . . . . ?
 C10 C9 C8 C7 175.5(4) . . . . ?

loop_
  _diffrn_refln_index_h
  _diffrn_refln_index_k
  _diffrn_refln_index_l
  _diffrn_refln_intensity_net
  _diffrn_refln_intensity_u
 3 0 0 985.9 42.6
 -4 0 0 3298.67 104.99
 4 0 0 3284.77 106.99
 5 0 0 36.9 17.5
 -5 0 0 51.69 16.5
 -6 0 0 7736.23 239.38
 6 0 0 7812.42 241.58
 -7 0 0 894.61 40.4
 7 0 0 889.91 47.5
 8 0 0 687.53 45.1
 -8 0 0 778.42 37.6
 9 0 0 467.15 41.5
 -9 0 0 461.35 32.8
 10 0 0 65.99 27.7
 -10 0 0 75.89 19.5
 11 0 0 284.87 36.3
 -11 0 0 264.57 32.4
 -12 0 0 731.53 51.99
 -13 0 0 100.99 22.9
 -13 0 0 104.39 25.2
 0 -1 0 4.8 5.1
 -1 -1 0 1574.04 52.59
 -3 -1 0 373.86 33.7
 3 -1 0 366.56 23.5
 -3 1 0 373.66 21.7
 3 1 0 384.36 35.5
 4 -1 0 88.19 16.1
 -4 -1 0 73.79 20
 -4 1 0 85.99 13.3
 5 -1 0 219.38 25.1
 -5 -1 0 175.38 21.1
 5 1 0 248.68 25
 -5 1 0 218.28 22.9
 6 -1 0 960.9 42.9
 -6 -1 0 1003.4 44.8
 6 1 0 903.61 49.3
 -6 1 0 1006.9 39.4
 7 -1 0 1350.16 54.89
 -7 -1 0 1306.17 54.09
 -7 1 0 1313.77 49.3
 7 1 0 1336.27 61.09
 8 -1 0 -0.4 18.3
 -8 -1 0 7.8 16.9
 -8 1 0 6.7 17.2
 8 1 0 -3 23.7
 -9 -1 0 67.79 19
 9 -1 0 45.5 22.5
 -9 1 0 33 15.5
 9 1 0 35.8 24.3
 10 -1 0 653.03 46.4
 -10 -1 0 497.45 37.5
 -10 1 0 570.64 35
 10 1 0 506.95 49.99
 11 -1 0 33.4 27.3
 -11 -1 0 40 20.5
 11 1 0 -16.3 30
 -11 1 0 17.9 19
 -12 -1 0 292.77 36.1
 -12 1 0 278.67 34.1
 12 1 0 199.08 37.2
 -13 -1 0 -22.1 20.1
 0 -2 0 90.89 13.4
 0 2 0 68.59 14.8
 1 -2 0 869.81 32.5
 -1 -2 0 766.12 38.2
 1 2 0 749.33 37.9
 2 -2 0 1080.69 35.2
 -2 -2 0 1022.7 48.6
 2 2 0 1100.69 50.79
 3 -2 0 85.29 8.9
 -3 -2 0 64.09 21.7
 3 2 0 94.19 23.7
 -4 -2 0 1977.3 68.89
 4 -2 0 1809.62 57.79
 4 2 0 1695.83 70.19
 -4 2 0 1659.23 56.89
 -5 -2 0 316.77 38
 5 -2 0 315.67 22.5
 -5 2 0 268.77 22
 5 2 0 264.67 26.7
 6 -2 0 3423.46 111.39
 -6 -2 0 3615.24 117.19
 -6 2 0 3516.45 109.89
 6 2 0 3526.15 120.19
 7 -2 0 1651.53 60.49
 -7 -2 0 1752.72 65.09
 -7 2 0 1687.23 56.89
 7 2 0 1538.75 72.59
 -8 -2 0 2783.52 96.29
 8 -2 0 2523.55 94.19
 -8 2 0 2885.11 88.89
 8 2 0 2757.62 102.69
 9 -2 0 162.28 23.6
 -9 -2 0 149.29 23.1
 9 2 0 156.38 29.5
 -9 2 0 151.98 18.3
 -10 -2 0 142.49 23.2
 10 -2 0 141.59 24.9
 10 2 0 212.58 33.3
 -10 2 0 187.28 20.8
 -11 -2 0 509.05 41
 -11 2 0 582.54 34.6
 11 2 0 469.65 56.39
 -12 -2 0 1251.87 61.59
 -12 2 0 1372.46 54.69
 -12 2 0 1431.16 53.89
 12 2 0 1305.87 78.59
 -13 -2 0 20.6 23.1
 0 -3 0 -14.5 18
 0 3 0 49.1 21.1
 -1 -3 0 5316.67 158.58
 1 -3 0 4949.4 154.88
 -1 3 0 4706.33 155.88
 -2 -3 0 46.8 23.9
 2 -3 0 60.59 16
 2 -3 0 40.2 12.3
 2 3 0 27.3 26.8
 -3 -3 0 1404.36 62.99
 3 -3 0 1450.85 45.7
 -4 -3 0 4048.7 134.59
 4 3 0 4085.79 136.49
 -5 -3 0 148.49 26.4
 5 3 0 82.49 27.4
 -6 -3 0 1743.63 70.79
 6 -3 0 1781.92 57.69
 6 3 0 1792.32 76.69
 -6 3 0 1753.42 56.39
 7 -3 0 9.1 12.5
 -7 -3 0 42.2 21.9
 7 3 0 -4 26.2
 -7 3 0 33.3 10.5
 8 -3 0 135.79 17.5
 -8 -3 0 165.48 23.3
 -8 3 0 177.28 18.2
 8 3 0 148.79 30.7
 -9 -3 0 120.49 24.9
 9 3 0 127.59 30.3
 -9 3 0 105.59 13.6
 -10 -3 0 130.49 24.6
 10 3 0 69.79 32.9
 -10 3 0 168.48 16.3
 -10 3 0 151.88 14.8
 -11 -3 0 32.9 22.2
 11 3 0 84.49 35.7
 -12 -3 0 1287.07 60.29
 12 3 0 1104.99 76.29
 -13 -3 0 2.3 24.6
 13 3 0 -4.9 34.9
 0 -4 0 262.17 26.6
 0 4 0 309.57 30.7
 -1 -4 0 11.2 22.7
 -1 4 0 -8.1 29.9
 1 4 0 50.99 27.9
 2 -4 0 14.1 17.9
 2 -4 0 -12.1 15.8
 -2 -4 0 -18.7 23.9
 2 4 0 -14.5 32
 3 -4 0 2000 64.79
 3 -4 0 1945.11 66.99
 -3 -4 0 2027.4 78.89
 3 4 0 2007.5 80.59
 4 -4 0 103.59 8.9
 -4 -4 0 61.29 27.5
 4 4 0 62.39 26.1
 -5 -4 0 2300.27 86.99
 5 4 0 2387.36 93.59
 -6 -4 0 2352.76 88.79
 6 4 0 2348.36 94.69
 -7 -4 0 39.4 22.3
 7 4 0 -4.4 28.2
 -8 -4 0 413.86 40.9
 8 4 0 283.87 36.4
 -9 -4 0 36.9 22.9
 9 4 0 38.5 31
 -10 -4 0 776.32 50.19
 10 4 0 559.64 61.29
 -11 -4 0 793.12 50.99
 11 4 0 878.71 67.99
 -12 -4 0 105.19 26.5
 12 4 0 127.89 40.1
 -13 -4 0 37.2 25.4
 13 4 0 1 36.1
 0 -5 0 -36.9 19.6
 0 5 0 -8.8 28.1
 -1 -5 0 965 54.19
 1 -5 0 1003.6 46.5
 1 5 0 1008.9 60.09
 -1 5 0 1021.7 56.69
 -2 -5 0 218.58 32.1
 2 -5 0 213.28 23.3
 2 -5 0 282.87 23.5
 2 5 0 164.28 32.1
 -3 -5 0 2960.8 104.19
 3 -5 0 2946.71 93.89
 3 -5 0 2889.61 92.49
 3 5 0 2702.83 109.09
 4 -5 0 763.72 30.2
 -4 -5 0 835.52 52.19
 4 -5 0 712.33 32.1
 4 5 0 803.22 61.09
 -5 -5 0 341.07 32
 5 5 0 415.36 38.9
 -6 -5 0 406.06 44.1
 6 5 0 463.05 55.39
 -7 -5 0 1734.53 74.59
 7 5 0 1795.92 81.49
 -8 -5 0 756.92 50.19
 8 5 0 774.82 61.89
 -9 -5 0 118.09 25.4
 9 5 0 139.29 34.2
 10 5 0 159.18 38
 -11 -5 0 201.78 30.3
 11 5 0 205.28 41.9
 -12 -5 0 145.29 29
 12 5 0 181.98 43.7
 13 5 0 5.9 37.1
 0 -6 0 30.3 22.2
 -1 -6 0 27.3 23.7
 1 -6 0 21.9 17
 1 6 0 35 30.1
 -1 6 0 -6.6 28.2
 2 -6 0 169.58 23.3
 2 -6 0 172.38 23.6
 -2 -6 0 140.29 28.3
 2 6 0 144.49 33.1
 -3 -6 0 20.6 26.8
 3 -6 0 -16.1 16.9
 3 -6 0 2.1 16.5
 3 6 0 10.9 30.1
 -4 -6 0 2234.68 91.39
 4 -6 0 2445.36 77.99
 4 -6 0 2365.36 76.79
 4 6 0 2374.96 97.79
 5 -6 0 72.49 11.9
 -5 -6 0 103.89 30.1
 5 -6 0 75.99 9.8
 5 6 0 70.19 31.7
 -6 -6 0 1352.36 63.79
 6 6 0 1291.77 73.59
 -7 -6 0 513.15 48.4
 7 6 0 555.34 59.39
 -8 -6 0 -10.5 23.9
 8 6 0 10.6 31.8
 -9 -6 0 -9.1 25.6
 9 6 0 -40.5 35.4
 -10 -6 0 477.45 48.6
 10 6 0 593.04 67.39
 -11 -6 0 307.47 35.9
 11 6 0 177.98 42.2
 -12 -6 0 91.79 28.4
 12 6 0 46.9 40.6
 -13 -6 0 39.9 26.3
 13 6 0 15.4 37.2
 0 -7 0 1.2 28.6
 0 7 0 36.3 33.3
 1 -7 0 -3.4 16.7
 -1 -7 0 -23.3 27.6
 -1 7 0 2.7 28.4
 1 7 0 1.9 30.3
 2 -7 0 1473.05 61.29
 -2 -7 0 1606.34 70.29
 2 -7 0 1492.25 62.09
 2 7 0 1504.55 75.19
 -3 -7 0 434.86 48.1
 3 -7 0 426.06 33.5
 3 -7 0 431.86 32.8
 3 7 0 344.67 37.1
 4 -7 0 31.9 17
 4 -7 0 25.2 15.3
 -4 -7 0 28.1 27.5
 4 7 0 22.7 33.9
 5 -7 0 473.25 28
 5 -7 0 521.55 25.6
 -5 -7 0 557.64 47.8
 5 7 0 466.05 58.89
 -6 -7 0 39.1 35.2
 6 7 0 17.4 33.4
 -7 -7 0 -18.2 25.6
 7 7 0 44.2 34.2
 -8 -7 0 258.47 31.1
 8 7 0 414.66 46.3
 -9 -7 0 693.23 53.59
 9 7 0 611.64 67.69
 -10 -7 0 139.99 28.8
 10 7 0 144.69 41.6
 -11 -7 0 -1.6 26.5
 11 7 0 11 38.5
 -12 -7 0 50.79 27.6
 12 7 0 -27.5 38.9
 0 -8 0 204.28 28.4
 0 8 0 275.77 36.4
 -1 -8 0 285.67 31.2
 1 -8 0 287.27 34
 -1 8 0 265.57 34.3
 1 8 0 67.59 40.3
 -2 -8 0 1143.69 61.09
 2 -8 0 1144.39 52.59
 2 -8 0 1102.39 53.89
 2 8 0 1155.98 72.69
 -3 -8 0 236.48 32.8
 3 -8 0 254.07 26.3
 3 -8 0 211.08 23.5
 3 8 0 189.78 38.1
 4 -8 0 411.76 33.3
 -4 -8 0 415.76 49.2
 4 -8 0 373.86 31.7
 4 8 0 336.67 41.8
 5 -8 0 398.86 27.6
 5 -8 0 430.76 29.8
 -5 -8 0 421.46 47.2
 5 8 0 363.46 40.7
 -6 -8 0 1978.5 85.79
 6 8 0 2201.18 97.89
 -7 -8 0 177.38 30.3
 7 8 0 338.37 48.6
 -8 -8 0 56.39 28.1
 8 8 0 28.9 39.1
 -9 -8 0 140.69 29.7
 9 8 0 218.88 47.9
 -10 -8 0 103.89 31.2
 10 8 0 83.49 42.1
 -11 -8 0 -16.4 30.2
 11 8 0 47.4 48.9
 -12 -8 0 25.6 27.7
 12 8 0 31.6 41.1
 0 -9 0 -13 23.5
 0 9 0 1.3 30.7
 -1 -9 0 12.2 27.9
 1 -9 0 -13.1 18.3
 -1 9 0 41.8 32.1
 1 9 0 -2 35.8
 2 -9 0 343.97 35.9
 2 -9 0 321.57 29.3
 -2 -9 0 440.06 47.5
 2 9 0 313.47 42.7
 3 -9 0 692.53 43.7
 -3 -9 0 588.64 54.49
 3 -9 0 795.32 44.6
 3 9 0 681.43 67.79
 4 -9 0 225.48 22.6
 -4 -9 0 163.58 29.8
 4 -9 0 236.48 24.6
 4 9 0 300.77 45.3
 -5 -9 0 -12.3 23.8
 5 -9 0 8.1 16.6
 5 -9 0 7.5 15.8
 5 9 0 -4.5 38.9
 6 -9 0 93.29 14.1
 6 -9 0 72.59 15
 -6 -9 0 82.29 31.3
 6 9 0 50.69 39.1
 -7 -9 0 113.29 30.7
 7 9 0 186.38 45.7
 -8 -9 0 359.66 36.2
 8 9 0 424.36 54.19
 -9 -9 0 30 30.4
 9 9 0 62.19 43.2
 -10 -9 0 53.19 28
 10 9 0 58.49 43.2
 -11 -9 0 271.87 39.3
 11 9 0 260.97 53.89
 -12 -9 0 59.39 32.7
 12 9 0 58.29 43.8
 0 -10 0 121.49 28.5
 0 10 0 110.19 36.9
 -1 -10 0 49.4 27.1
 1 -10 0 15.8 19.5
 1 10 0 27.5 36.7
 2 -10 0 1231.78 59.09
 -2 -10 0 1285.27 67.99
 2 -10 0 1330.27 58.19
 2 10 0 1378.16 80.79
 3 -10 0 412.86 41.2
 -3 -10 0 375.46 37.9
 3 -10 0 472.25 40.5
 3 10 0 405.66 46.2
 -4 -10 0 445.56 51.59
 4 -10 0 417.66 47.2
 4 10 0 349.96 46.8
 -5 -10 0 76.29 29.2
 5 -10 0 80.89 19.6
 5 -10 0 102.99 20.6
 5 10 0 63.69 44.2
 6 -10 0 926.51 39.9
 -6 -10 0 807.52 60.09
 6 -10 0 818.32 38.4
 6 10 0 711.73 76.59
 -7 -10 0 115.09 31.5
 7 10 0 126.69 46.1
 -8 -10 0 -11 30.4
 8 10 0 20.3 41.8
 -9 -10 0 90.29 33.3
 9 10 0 63.29 47.1
 -10 -10 0 240.08 36.6
 10 10 0 133.49 46.4
 -11 -10 0 58.89 31.1
 11 10 0 46.1 47.2
 0 -11 0 -7.5 24.2
 0 11 0 22 35.2
 -1 -11 0 680.33 57.09
 1 -11 0 742.93 47.3
 1 11 0 640.24 67.39
 2 -11 0 20.3 20
 -2 -11 0 -6.3 25.8
 2 -11 0 49.8 23.8
 2 11 0 72.99 40.1
 -3 -11 0 444.16 42.4
 3 -11 0 453.55 43
 3 -11 0 496.35 41.2
 3 11 0 359.16 47.3
 4 -11 0 79.59 23.3
 4 -11 0 95.29 23.4
 -4 -11 0 226.48 36.2
 4 11 0 92.39 44.2
 5 -11 0 166.38 23.7
 5 -11 0 218.48 25.4
 -5 -11 0 121.89 30.3
 5 11 0 113.79 42.6
 6 -11 0 239.68 23.4
 -6 -11 0 263.37 36.8
 6 -11 0 273.57 30.6
 6 11 0 339.47 52.59
 7 -11 0 10.6 12.9
 -7 -11 0 5.7 29.9
 7 -11 0 -2.3 12.3
 7 11 0 52.89 46.7
 -8 -11 0 24.4 29.3
 -9 -11 0 25 29.5
 9 11 0 123.69 47.5
 -10 -11 0 232.28 36.4
 10 11 0 222.68 54.09
 -11 -11 0 6.6 29.8
 11 11 0 15.3 48.1
 0 -12 0 1489.75 72.09
 1 -12 0 105.79 25.7
 1 -12 0 83.99 26.4
 -1 -12 0 105.49 30.9
 1 12 0 121.79 43.9
 -2 -12 0 439.66 53.39
 2 -12 0 559.84 44.5
 2 -12 0 476.15 41.9
 2 12 0 342.97 44.6
 3 -12 0 72.69 25.7
 3 -12 0 -2.1 21.3
 -3 -12 0 33.7 27.4
 3 12 0 53.39 45.7
 4 -12 0 172.48 27
 4 -12 0 163.88 25.8
 -4 -12 0 136.99 34
 4 12 0 164.08 46.2
 5 -12 0 35.9 22.3
 -5 -12 0 -37 29.1
 5 -12 0 7.3 23
 5 12 0 33.1 47.8
 6 -12 0 -7.6 19.7
 6 -12 0 4 19.5
 -6 -12 0 43.2 32.1
 6 12 0 81.29 49.9
 -7 -12 0 7.6 29.3
 7 -12 0 11.7 15.7
 7 -12 0 -1.3 14.4
 7 12 0 45.7 51.29
 -8 -12 0 73.69 35.2
 8 12 0 68.09 49.3
 -9 -12 0 133.89 35.5
 9 12 0 78.79 47.9
 -10 -12 0 78.69 32.9
 10 12 0 82.29 44.6
 0 -13 0 -11.7 24.7
 1 -13 0 509.85 44.4
 -1 -13 0 489.45 52.99
 1 -13 0 422.96 47.6
 1 13 0 390.56 48.5
 -2 -13 0 56.59 30.9
 2 -13 0 68.79 29.1
 2 -13 0 74.99 23.2
 2 13 0 36.9 43.1
 3 -13 0 36.8 24.9
 -3 -13 0 26.6 31.6
 3 -13 0 19.6 21.5
 3 13 0 38.1 42.7
 4 -13 0 -2.8 24.5
 -4 -13 0 25.2 28.6
 4 -13 0 30.6 22.9
 4 13 0 -10.6 43.1
 5 -13 0 26.2 23.2
 -5 -13 0 -31.8 29.5
 5 -13 0 14.9 23.2
 5 13 0 -6.3 38.9
 -6 -13 0 55.79 31.6
 6 -13 0 123.39 23.8
 6 -13 0 113.99 24.9
 6 13 0 59.69 41.8
 7 -13 0 12.1 17.4
 7 -13 0 -1.4 17.5
 -7 -13 0 10.4 32.9
 7 13 0 17.3 47.4
 -8 -13 0 128.89 37.8
 8 13 0 74.39 46.4
 -9 -13 0 261.97 40.1
 9 13 0 118.99 55.19
 0 -14 0 788.32 58.79
 0 -14 0 842.12 59.89
 1 -14 0 230.28 29.1
 1 -14 0 174.88 31
 -1 -14 0 204.28 34.4
 2 -14 0 53.89 24
 -2 -14 0 44.5 30.6
 2 -14 0 89.19 27.5
 2 14 0 124.59 45.8
 -3 -14 0 328.77 40.2
 3 -14 0 245.88 29.4
 3 -14 0 268.57 32.4
 3 14 0 187.58 48.5
 4 -14 0 640.54 47.5
 -4 -14 0 658.33 61.69
 4 -14 0 664.03 51.39
 4 14 0 672.73 83.09
 -5 -14 0 38.7 31
 5 -14 0 65.79 26.2
 5 -14 0 62.89 24.5
 5 14 0 17.7 50.29
 6 -14 0 12.4 23.5
 6 -14 0 -11.3 23.2
 -6 -14 0 15.8 29.4
 6 14 0 -42.1 47.7
 -7 -14 0 103.19 35.7
 7 14 0 97.29 45.8
 -8 -14 0 709.03 65.59
 0 -15 0 -13.9 27.8
 0 -15 0 0.8 28.8
 1 -15 0 -8.4 24.2
 -1 -15 0 14.2 30.6
 1 -15 0 47.1 27.5
 -1 -15 0 -22 33.6
 2 -15 0 17.4 22.9
 -2 -15 0 -66.09 27.7
 2 -15 0 -32.4 24.4
 -3 -15 0 14.7 32.3
 3 -15 0 23.9 27.4
 3 -15 0 -13.9 21.7
 4 -15 0 59.19 29
 -4 -15 0 20.5 30.7
 4 -15 0 69.39 24.3
 4 15 0 -51.39 43.2
 5 -15 0 31.5 27
 -5 -15 0 38.1 35.8
 5 -15 0 -4.3 22.5
 5 15 0 43.3 46.7
 6 -15 0 26 31.3
 -6 -15 0 -16.2 30.4
 6 15 0 -18.7 47.1
 -7 -15 0 -31.9 33
 7 15 0 -1 45.5
 0 -16 0 -25.3 27.2
 0 -16 0 3.2 32.1
 1 -16 0 198.78 32.7
 -1 -16 0 89.49 36.5
 1 -16 0 96.09 28.6
 -1 -16 0 177.18 39.1
 -2 -16 0 -27.3 38.5
 2 -16 0 17.9 23.3
 -2 -16 0 31.1 30.4
 2 -16 0 -10 24.5
 -3 -16 0 102.09 34.2
 -3 -16 0 83.29 42.3
 3 -16 0 146.69 31.1
 3 -16 0 129.89 26.2
 4 -16 0 790.02 59.39
 -4 -16 0 697.73 64.09
 4 -16 0 715.73 49.6
 5 -16 0 40.7 29.6
 5 -16 0 -15.1 22.5
 -5 -16 0 26 30.2
 -6 -16 0 -43.4 32.9
 0 -17 0 -35.9 28
 0 -17 0 8.2 28.7
 -1 -17 0 95.99 37.3
 1 -17 0 60.19 25.9
 1 -17 0 70.79 29.1
 -1 -17 0 60.59 31.2
 2 -17 0 169.18 27.9
 -2 -17 0 181.48 37
 -2 -17 0 136.49 41.8
 2 -17 0 78.29 27.6
 -3 -17 0 114.69 46.6
 3 -17 0 126.29 32.3
 -3 -17 0 224.48 39
 3 -17 0 192.78 29.1
 4 -17 0 -2.7 30
 -4 -17 0 -5.7 29.3
 4 -17 0 23.4 22.6
 -4 -17 0 38.7 42.4
 -13 0 1 13.7 20.9
 -13 0 1 -4.6 17.8
 -12 0 1 4.2 35.4
 -11 0 1 -1.7 21.2
 -11 0 1 31 18.3
 -10 0 1 -21.5 15.3
 -9 0 1 10.1 15.2
 9 0 -1 28.5 24.1
 8 0 -1 -12.9 23.2
 -8 0 1 4.5 15
 -7 0 1 -10.2 15.6
 7 0 -1 12 22.7
 6 0 -1 -10.3 21.4
 -6 0 1 2.7 16.2
 5 0 -1 -28.3 20.6
 -5 0 1 -12.6 16.3
 4 0 -1 27.1 23.4
 -4 0 1 13.3 17.4
 3 0 -1 10.2 18.6
 -2 0 1 25.8 15.7
 -2 0 1 27.3 12.2
 1 0 -1 2.9 6.9
 0 0 -1 -3.5 4.7
 -1 0 -1 -9.3 9.8
 -2 0 -1 23.3 13
 2 0 1 13.4 13.3
 3 0 1 5.9 16.6
 4 0 1 29.2 19.9
 -4 0 -1 5.9 16.4
 -5 0 -1 28 16
 5 0 1 1.2 17.5
 -6 0 -1 21.2 16.4
 6 0 1 4.3 18.9
 -7 0 -1 25.4 16.4
 7 0 1 2.4 20
 8 0 1 -13.8 19.5
 -8 0 -1 -2.9 15.9
 9 0 1 32.9 22.8
 -9 0 -1 -0.5 17
 -10 0 -1 13.1 18.6
 10 0 1 21 24.8
 -11 0 -1 -19.9 20.6
 11 0 1 25.9 26.7
 12 0 1 -7.7 30.9
 -12 0 -1 11.3 22
 13 0 1 -27.6 33.4
 -13 -1 1 48.5 20.7
 -13 -1 1 55.69 23.6
 -12 -1 1 823.32 52.79
 -12 -1 1 872.61 47.4
 -12 1 1 887.01 43.9
 -12 1 1 886.31 42.6
 -11 -1 1 685.03 41.3
 -11 1 1 765.92 41.5
 -11 1 1 706.23 36.8
 -10 -1 1 57.19 19.4
 -10 1 1 41 15.5
 10 1 -1 25 27.3
 -10 1 1 31.5 19.1
 -9 -1 1 89.49 20
 9 1 -1 157.08 29.6
 -9 1 1 109.69 15.9
 -8 -1 1 2848.62 95.39
 8 1 -1 2787.82 102.19
 -8 1 1 2705.33 91.49
 -7 -1 1 19 18.7
 7 -1 -1 46.5 19.9
 -7 1 1 17 13.1
 7 1 -1 -5.1 23.7
 6 -1 -1 5690.03 186.38
 -6 -1 1 6156.58 187.48
 -6 1 1 6140.29 183.48
 6 1 -1 5826.62 190.68
 5 -1 -1 -3.6 17.8
 -5 -1 1 14.8 19.6
 -5 1 1 4.1 13.2
 5 1 -1 -5.6 23.9
 -4 -1 1 3510.45 115.39
 -4 1 1 3556.04 110.09
 -3 -1 1 423.56 36.5
 -3 1 1 338.27 23.5
 3 1 -1 399.56 41.7
 -3 1 1 341.17 22.6
 2 -1 -1 867.41 29.8
 -2 -1 1 887.81 43.8
 2 1 -1 878.61 45.2
 0 -1 -1 659.73 24.9
 -3 -1 -1 17.8 18
 3 -1 1 16.3 14.5
 3 1 1 -1.3 20.3
 -3 1 -1 31.1 14.6
 4 -1 1 2386.26 79.09
 -4 -1 -1 2391.06 82.69
 -4 1 -1 2416.26 78.59
 -5 -1 -1 276.47 31.8
 5 -1 1 283.97 30.6
 -5 1 -1 245.28 26.9
 5 1 1 279.97 35.1
 -6 -1 -1 3812.92 123.69
 6 -1 1 3812.02 122.69
 -6 1 -1 3806.42 120.89
 6 1 1 3761.92 126.89
 7 -1 1 133.49 21.7
 -7 -1 -1 58.69 18.6
 -7 1 -1 77.69 16.2
 7 1 1 77.99 20.6
 -8 -1 -1 1268.97 53.29
 8 -1 1 1237.08 52.69
 8 1 1 1183.68 57.89
 9 -1 1 19.3 20.6
 -9 -1 -1 7.1 18.7
 9 1 1 7.3 24
 -9 1 -1 -11.1 17.2
 10 -1 1 236.48 29.7
 -10 -1 -1 279.87 34.5
 -10 1 -1 212.48 23.4
 10 1 1 217.08 31.7
 11 -1 1 611.14 48.1
 -11 -1 -1 541.45 41.2
 11 1 1 546.05 51.79
 -11 1 -1 541.35 41.7
 -12 -1 -1 862.51 50.39
 12 -1 1 946.81 61.09
 -12 1 -1 872.91 49.1
 12 1 1 896.21 65.09
 -13 -1 -1 198.48 28.7
 13 1 1 259.57 44
 -13 -2 1 73.29 23.7
 -13 -2 1 28.8 26.6
 -12 -2 1 1439.56 65.19
 -12 -2 1 1633.74 73.09
 -12 2 1 1591.54 57.39
 -12 2 1 1558.64 56.59
 -11 -2 1 386.06 37.3
 -11 2 1 370.96 29.3
 -11 2 1 377.46 27.1
 -10 -2 1 7.9 20.6
 -10 2 1 14.8 14.1
 10 2 -1 -20 30.2
 -10 2 1 12.6 14.2
 -9 -2 1 29.2 19.3
 -9 2 1 28.9 12.7
 9 2 -1 31 30.2
 -9 2 1 28.7 14.7
 -8 -2 1 69.39 20.5
 -8 2 1 72.39 14.9
 8 2 -1 95.09 29
 -8 2 1 85.49 12.3
 -7 -2 1 -31 19.9
 7 2 -1 25.4 26.3
 -7 2 1 -8.8 12.4
 -7 2 1 3.4 10.1
 -6 -2 1 2663.53 90.89
 -6 2 1 2609.04 81.29
 6 2 -1 2446.66 95.49
 -6 2 1 2499.35 80.19
 -5 -2 1 105.19 23.8
 5 2 -1 42.6 26.9
 -5 2 1 93.59 10.8
 -5 2 1 85.09 10.5
 -4 -2 1 311.37 29.5
 4 2 -1 269.97 31.2
 -3 -2 1 46.7 21.8
 3 2 -1 98.99 30
 2 -2 -1 972.5 32.8
 -2 -2 1 1055.59 50.69
 2 2 -1 1006.5 53.49
 -1 -2 1 334.07 37.7
 -1 -2 1 325.07 30.6
 1 -2 -1 312.17 17.9
 -1 2 1 301.07 20.3
 0 -2 1 1957.4 63.09
 0 -2 -1 1972.2 62.79
 0 2 -1 1791.02 63.59
 0 2 1 1844.42 62.99
 -2 -2 -1 1225.38 53.19
 2 -2 1 1256.67 44.4
 2 2 1 1431.86 55.29
 -2 2 -1 1347.77 49.8
 -3 -2 -1 1518.55 59.39
 3 -2 1 1494.65 51.49
 -3 2 -1 1479.55 51.59
 3 2 1 1487.95 60.99
 -4 -2 -1 1560.14 59.49
 4 -2 1 1483.35 50.79
 -4 2 -1 1423.06 50.49
 4 2 1 1324.87 60.49
 5 -2 1 -12.6 13.6
 -5 -2 -1 -16.3 19.6
 5 2 1 -11.9 23
 -5 2 -1 0.4 14.9
 6 -2 1 1156.48 45.9
 -6 -2 -1 1121.99 52.49
 -6 2 -1 1167.68 46
 6 2 1 1225.68 57.69
 -7 -2 -1 693.53 40.4
 7 -2 1 652.93 35.3
 7 2 1 632.04 43.8
 -7 2 -1 598.54 33.5
 -8 -2 -1 83.79 21.2
 -8 2 -1 80.29 17.8
 8 2 1 54.59 24.1
 -9 -2 -1 133.59 24
 9 -2 1 85.79 21.1
 -9 2 -1 124.89 20.1
 9 2 1 115.99 28.5
 -10 -2 -1 1082.89 53.39
 10 -2 1 1099.09 52.49
 -10 2 -1 1096.29 49
 10 2 1 1065.59 62.99
 -11 -2 -1 477.85 42.3
 11 -2 1 479.45 44.9
 -11 2 -1 414.26 35
 11 2 1 525.35 52.99
 12 -2 1 108.09 29.9
 -12 -2 -1 224.08 28
 -12 2 -1 164.98 22
 12 2 1 139.19 37.5
 -13 -2 -1 -0.7 23.9
 13 2 1 63.69 38.6
 -13 -3 1 21.9 28.8
 -13 -3 1 2.8 22.2
 -12 -3 1 898.11 52.29
 -11 -3 1 391.66 41.5
 11 3 -1 286.47 40.8
 -10 -3 1 45 22.2
 10 3 -1 30.7 33.1
 -9 -3 1 178.18 25.3
 9 3 -1 192.58 34.8
 -8 -3 1 1005.8 53.79
 8 3 -1 1071.39 63.39
 -7 -3 1 1329.77 59.39
 7 3 -1 1301.67 68.39
 -6 -3 1 1443.06 63.69
 6 3 -1 1473.65 71.09
 -5 -3 1 127.19 25.8
 5 3 -1 26.7 29.5
 -4 -3 1 861.91 51.99
 4 3 -1 922.11 58.39
 -3 -3 1 103.69 23.7
 3 3 -1 198.28 33.8
 2 -3 -1 33 11.7
 -2 -3 1 56.79 28.8
 2 3 -1 -3.6 33.5
 -2 3 1 32.8 13.8
 -1 -3 1 876.21 52.89
 1 -3 -1 909.11 34.9
 1 3 -1 828.32 53.99
 -1 3 1 845.52 38.2
 0 -3 1 272.37 32.1
 0 -3 1 146.19 26.9
 0 -3 -1 300.47 31.8
 0 3 1 260.97 32.4
 1 -3 1 134.59 15.3
 -1 -3 -1 126.89 22.5
 -1 3 -1 105.79 19.3
 1 3 1 155.08 24.8
 2 -3 1 189.18 22.9
 -2 -3 -1 273.27 25.7
 -2 3 -1 221.38 26.8
 2 3 1 301.87 28.5
 -3 -3 -1 1322.07 58.19
 3 -3 1 1343.77 45.9
 -3 3 -1 1325.07 47.8
 3 3 1 1448.36 61.89
 -4 -3 -1 -8.3 20.5
 4 -3 1 3 12.4
 4 3 1 15.2 27.8
 -4 3 -1 -26.3 12.5
 5 -3 1 1256.87 44.3
 -5 -3 -1 1257.17 55.59
 -5 3 -1 1244.08 44.8
 5 3 1 1251.17 61.19
 6 -3 1 2468.55 80.79
 -6 -3 -1 2537.05 89.99
 -6 3 -1 2520.05 80.49
 6 3 1 2443.36 91.89
 7 -3 1 65.29 15.2
 -7 -3 -1 43.8 21.5
 7 3 1 36.5 24.4
 -7 3 -1 73.79 14.3
 -8 -3 -1 1579.04 67.09
 8 -3 1 1678.53 59.19
 -8 3 -1 1635.14 57.49
 8 3 1 1670.13 74.09
 -9 -3 -1 11.8 21
 9 -3 1 14.9 18.1
 -9 3 -1 15.3 15
 9 3 1 32.1 30.1
 -10 -3 -1 211.98 26.6
 10 -3 1 196.28 23.5
 -10 3 -1 170.28 18.8
 10 3 1 154.98 33.8
 -11 -3 -1 -19.1 21.5
 11 -3 1 29.2 23.5
 11 3 1 77.09 31
 -11 3 -1 -1.5 17.3
 -12 -3 -1 189.18 28.8
 12 3 1 193.08 39.2
 -12 3 -1 162.18 17.7
 -13 -3 -1 13.2 25.2
 13 3 1 50.99 37.5
 -13 -4 1 0.9 24.2
 -12 -4 1 78.09 26.2
 -11 -4 1 675.43 50.29
 11 4 -1 577.14 61.79
 -10 -4 1 94.99 25.6
 10 4 -1 119.39 36.7
 -9 -4 1 297.27 30.4
 9 4 -1 209.28 36.8
 -8 -4 1 413.36 43.8
 8 4 -1 436.16 55.09
 -7 -4 1 1737.53 71.99
 7 4 -1 1796.52 81.99
 -6 -4 1 42.8 23.9
 6 4 -1 70.69 33.3
 -5 -4 1 147.19 29.1
 5 4 -1 99.69 33
 -4 -4 1 257.97 29.5
 4 4 -1 325.37 36.8
 -3 -4 1 2600.44 95.59
 3 -4 -1 2487.75 79.49
 3 4 -1 2527.95 99.29
 -2 -4 1 166.88 30.3
 2 -4 -1 219.08 26.3
 2 4 -1 114.89 33.6
 -2 4 1 127.09 19.8
 -1 -4 1 9.6 28.7
 1 -4 -1 -10.9 14.6
 -1 4 1 2.8 19.6
 1 4 -1 -32.1 30.8
 0 -4 1 26.4 22.5
 0 -4 1 51.89 24
 0 -4 -1 36.1 20.4
 0 4 1 -4.1 21.6
 1 -4 1 296.37 28
 -1 -4 -1 237.88 25.5
 1 -4 1 208.48 24.7
 1 4 1 239.68 27.1
 -2 -4 -1 1195.98 58.49
 2 -4 1 1237.68 46.8
 -2 4 -1 1127.69 48.9
 2 4 1 1213.18 61.39
 3 -4 1 1957.8 62.89
 -3 -4 -1 1948.11 75.19
 -3 4 -1 1764.42 64.09
 3 4 1 1898.91 78.29
 4 -4 1 4009.4 123.79
 -4 -4 -1 4143.09 133.19
 4 4 1 3920.31 135.79
 -4 4 -1 3931.01 124.49
 -5 -4 -1 134.89 25.1
 5 -4 1 198.18 18.7
 5 4 1 185.38 27.9
 -5 4 -1 179.38 14.9
 6 -4 1 85.19 12.4
 -6 -4 -1 76.19 21.9
 -6 4 -1 88.29 12.7
 6 4 1 38.5 23.4
 -7 -4 -1 55.39 23.6
 7 -4 1 55.39 13.2
 7 4 1 52.99 26.5
 -7 4 -1 54.99 11.9
 -8 -4 -1 471.95 42.7
 8 -4 1 455.95 26.2
 8 4 1 380.56 48.8
 -8 4 -1 454.75 24.6
 -9 -4 -1 346.87 32.7
 9 -4 1 338.47 26
 9 4 1 361.46 40.2
 -9 4 -1 304.57 22.1
 -10 -4 -1 366.26 41.3
 10 4 1 132.39 44
 -11 -4 -1 -40.2 21.6
 11 4 1 0.8 30.4
 -12 -4 -1 968.2 56.59
 12 4 1 832.82 69.69
 -13 -4 -1 -2.6 26
 -13 -5 1 -24.8 24.6
 -13 -5 1 11.9 30.3
 -12 -5 1 31.9 26.6
 -11 -5 1 143.29 28.2
 11 5 -1 186.18 40.7
 10 5 -1 472.65 49
 -9 -5 1 29.8 23.9
 9 5 -1 15.2 35.6
 -8 -5 1 25.9 24.9
 8 5 -1 25.9 34.4
 -7 -5 1 99.39 25.4
 7 5 -1 136.99 34.3
 -6 -5 1 271.37 31.4
 6 5 -1 333.37 40.8
 -5 -5 1 1237.38 61.49
 5 5 -1 1152.28 70.29
 4 -5 -1 302.87 17.2
 4 -5 -1 284.37 18.9
 -4 -5 1 164.48 28.3
 4 5 -1 234.78 37.5
 3 -5 -1 24.4 14
 -3 -5 1 9.4 27.2
 3 5 -1 -10.3 33.1
 -3 5 1 -8.2 18.3
 2 -5 -1 641.04 35.8
 -2 -5 1 696.43 49.99
 -2 5 1 572.24 41
 2 5 -1 666.93 60.79
 -1 -5 1 11.9 26.9
 1 -5 -1 12.6 15.9
 -1 5 1 -5.8 21.7
 1 5 -1 -6.2 33.6
 0 -5 1 19.7 24.3
 0 -5 -1 -9.9 23.9
 0 -5 1 29.6 23.3
 0 5 1 16.5 25.3
 -1 -5 -1 77.49 22.2
 1 -5 1 29.5 21.8
 1 -5 1 84.49 18
 1 5 1 117.49 29.3
 2 -5 1 121.09 26.8
 2 -5 1 131.49 19.7
 -2 -5 -1 164.38 29
 2 5 1 117.09 24.9
 -3 -5 -1 630.94 49.8
 3 -5 1 621.64 32
 3 5 1 510.65 48
 4 -5 1 2135.79 66.69
 -4 -5 -1 1958.3 80.39
 4 5 1 2003 83.09
 -4 5 -1 1994.5 68.89
 5 -5 1 199.38 21
 -5 -5 -1 177.78 27.1
 -5 5 -1 191.08 16.3
 5 5 1 152.08 27.8
 6 -5 1 2436.16 74.79
 -6 -5 -1 2265.57 88.39
 -6 5 -1 2352.96 75.59
 6 5 1 2369.56 93.59
 -7 -5 -1 454.65 42.9
 7 5 1 589.94 53.09
 -8 -5 -1 12.7 23.2
 8 5 1 74.39 33.1
 -9 -5 -1 72.99 25.2
 9 5 1 27.1 32.2
 -10 -5 -1 269.77 33.5
 10 5 1 198.68 37.5
 -11 -5 -1 200.58 29.7
 11 5 1 303.57 43
 -12 -5 -1 358.96 36
 12 5 1 225.28 43.9
 -13 -5 -1 10.2 29.3
 13 5 1 -12.7 38.1
 -13 -6 1 3 30.3
 -13 -6 1 36.4 27.1
 -12 -6 1 182.08 31.6
 -11 -6 1 269.87 34.3
 11 6 -1 236.88 46.1
 -10 -6 1 83.19 27.1
 10 6 -1 146.49 40.8
 -9 -6 1 -11.6 25.7
 9 6 -1 -18.3 35.3
 -8 -6 1 104.19 27.6
 8 6 -1 168.08 40.9
 -7 -6 1 1893.61 80.69
 7 6 -1 1969.5 91.39
 -6 -6 1 106.69 28.9
 6 6 -1 113.09 34.6
 -5 -6 1 14.3 28.8
 5 6 -1 29.6 35
 4 -6 -1 131.79 13.8
 4 -6 -1 112.39 14.3
 -4 -6 1 112.89 26.6
 4 6 -1 182.58 40.9
 3 -6 -1 727.63 36.9
 -3 -6 1 815.12 55.59
 3 6 -1 768.72 65.39
 -3 6 1 692.03 43.9
 -2 -6 1 1712.53 75.19
 2 -6 -1 1658.33 61.49
 2 6 -1 1604.74 82.09
 -2 6 1 1645.64 66.99
 1 -6 -1 2952.5 94.89
 -1 -6 1 2963 104.19
 -1 6 1 2785.82 101.49
 1 6 -1 2582.04 107.29
 0 -6 1 637.34 49.9
 0 -6 -1 695.63 44.8
 0 -6 1 668.03 44.6
 1 -6 1 663.93 38.2
 -1 -6 -1 736.53 46.8
 1 -6 1 585.24 42.5
 1 6 1 608.94 51.89
 2 -6 1 768.62 40.4
 2 -6 1 798.02 48.6
 -2 -6 -1 712.03 50.39
 2 6 1 708.23 55.29
 3 -6 1 -4.2 21
 3 -6 1 16.7 16.8
 -3 -6 -1 -2.4 24.2
 3 6 1 24 29.7
 -4 -6 -1 1084.29 58.49
 4 -6 1 1078.89 42.9
 4 -6 1 1128.09 49.3
 4 6 1 1038.8 60.89
 -5 -6 -1 1546.45 67.49
 5 -6 1 1528.05 51.79
 5 -6 1 1573.44 57.99
 5 6 1 1484.05 73.19
 6 -6 1 452.45 29.7
 6 -6 1 540.55 23.6
 -6 -6 -1 514.35 46.4
 6 6 1 499.45 53.29
 -7 -6 -1 133.59 26
 7 6 1 199.58 37.8
 -8 -6 -1 113.89 25.3
 8 6 1 96.29 35.7
 -9 -6 -1 491.65 48.1
 9 6 1 548.35 61.69
 -10 -6 -1 292.67 34.8
 10 6 1 181.38 38.3
 -11 -6 -1 22.6 26.7
 11 6 1 -24.6 34.5
 -12 -6 -1 -5.2 25.8
 12 6 1 3.8 37.9
 -13 -6 -1 47.8 29.6
 13 6 1 -15 40.6
 -13 -7 1 8 27.3
 -13 -7 1 -9.3 31.7
 -12 -7 1 10.1 28.8
 -11 -7 1 156.58 31.6
 11 7 -1 128.49 41.5
 -10 -7 1 305.47 33.8
 10 7 -1 359.26 51.09
 -9 -7 1 -4.2 27
 9 7 -1 40.1 40.8
 -8 -7 1 -20.1 26.4
 8 7 -1 60.19 37.5
 -7 -7 1 -0.3 25.9
 7 7 -1 -10.7 33.8
 -6 -7 1 4242.88 164.48
 6 7 -1 4411.26 157.38
 -5 -7 1 246.38 30.5
 5 -7 -1 275.97 19.4
 5 -7 -1 255.07 20.1
 5 7 -1 326.17 42.7
 -4 -7 1 996.9 59.49
 4 -7 -1 1065.29 44.4
 4 -7 -1 1093.79 42.5
 4 7 -1 1094.29 72.39
 3 -7 -1 90.69 18.6
 -3 -7 1 47.5 27.4
 -3 7 1 86.39 24
 3 7 -1 74.39 38.2
 2 -7 -1 117.79 18.3
 -2 -7 1 108.59 30.2
 -2 7 1 120.49 28
 2 7 -1 107.39 37.3
 -1 -7 1 118.99 27.6
 1 -7 -1 239.88 28.9
 1 7 -1 125.69 34.3
 -1 7 1 211.18 30.6
 0 -7 1 396.56 48.1
 1 -7 1 187.28 22.6
 1 -7 1 118.39 23.9
 -1 -7 -1 216.78 29.3
 1 7 1 128.19 28.4
 -2 -7 -1 1545.75 67.19
 2 -7 1 1418.86 58.89
 2 -7 1 1527.15 66.29
 2 7 1 1566.84 72.79
 3 -7 1 2614.44 88.69
 -3 -7 -1 2671.63 97.69
 3 -7 1 2512.95 91.99
 3 7 1 2645.54 102.29
 4 -7 1 850.41 44.4
 -4 -7 -1 843.22 55.09
 4 -7 1 826.92 38.2
 4 7 1 758.42 58.89
 5 -7 1 417.36 25
 -5 -7 -1 360.96 45.9
 5 -7 1 389.56 32.2
 5 7 1 438.26 52.09
 6 -7 1 881.61 38.2
 6 -7 1 887.51 34.5
 6 7 1 878.81 68.09
 -7 -7 -1 1022.6 58.89
 7 7 1 1023.6 73.19
 -8 -7 -1 274.57 31.2
 8 7 1 434.46 47.4
 -9 -7 -1 29.3 27.8
 9 7 1 36.4 34.3
 -10 -7 -1 757.72 57.99
 10 7 1 776.92 70.89
 -11 -7 -1 33.1 27.5
 11 7 1 7.4 37.7
 -12 -7 -1 171.18 31.9
 12 7 1 177.78 43.7
 -12 -8 1 9.1 27.8
 -11 -8 1 427.36 51.59
 11 8 -1 204.18 45.3
 -10 -8 1 414.76 51.09
 10 8 -1 308.27 48
 -9 -8 1 802.22 59.89
 9 8 -1 691.33 76.69
 -8 -8 1 1641.54 78.59
 8 8 -1 1794.22 94.79
 -7 -8 1 285.17 33.4
 7 8 -1 267.07 43.8
 -6 -8 1 13.8 25.5
 6 8 -1 20.9 35.7
 5 -8 -1 4.5 13.9
 5 -8 -1 0.2 13.1
 -5 -8 1 28.2 28.7
 5 8 -1 -39.1 33.7
 4 -8 -1 1625.74 58.09
 4 -8 -1 1553.74 58.99
 -4 -8 1 1456.65 74.19
 4 8 -1 1592.24 86.19
 3 -8 -1 367.66 33.1
 -3 -8 1 233.48 28.8
 3 8 -1 301.37 42.8
 -2 -8 1 3494.75 121.99
 2 -8 -1 3490.95 112.59
 -2 8 1 3400.56 119.89
 2 8 -1 3178.48 126.99
 -1 -8 1 572.24 51.49
 1 -8 -1 497.15 35.4
 -1 8 1 509.25 52.19
 0 -8 1 383.86 45
 0 -8 -1 263.97 27.6
 0 -8 1 383.76 42.6
 0 8 1 311.37 35.4
 1 -8 1 216.78 23.8
 1 -8 1 277.17 33.8
 -1 -8 -1 204.08 27.2
 1 8 1 152.28 36.2
 2 -8 1 3.3 19.2
 -2 -8 -1 64.49 23.7
 2 -8 1 23.3 22.4
 2 8 1 31.4 36.5
 3 -8 1 949.21 46
 -3 -8 -1 964 56.29
 3 -8 1 872.31 49.3
 3 8 1 911.81 67.89
 4 -8 1 -2.5 19.4
 4 -8 1 22.5 17.6
 -4 -8 -1 1 26.4
 4 8 1 -9.8 36.2
 5 -8 1 2.7 18
 -5 -8 -1 42.9 29.2
 5 -8 1 13.8 14.5
 5 8 1 40.2 37.6
 6 -8 1 25.1 16
 -6 -8 -1 42.7 27.4
 6 -8 1 8.6 11.3
 6 8 1 27.4 36.7
 -7 -8 -1 10.5 24.6
 7 8 1 -38.5 36.7
 -8 -8 -1 117.69 29
 8 8 1 189.88 44.5
 -9 -8 -1 263.47 33.6
 9 8 1 304.77 43.6
 -10 -8 -1 44.2 29
 10 8 1 -43.4 38.6
 -11 -8 -1 -15.2 27.2
 -12 -8 -1 -19.5 27.9
 12 8 1 -6.1 42.6
 -12 -9 1 144.39 33.1
 -11 -9 1 7.9 36.8
 11 9 -1 -29.8 38.8
 -10 -9 1 133.09 30.4
 10 9 -1 143.89 43.4
 -9 -9 1 -44.8 27.4
 9 9 -1 -30.8 40
 -8 -9 1 66.59 31.1
 8 9 -1 35.7 43.9
 -7 -9 1 -9.6 27.3
 7 9 -1 53.29 40
 6 -9 -1 1393.16 47.2
 -6 -9 1 1319.77 72.39
 6 -9 -1 1381.06 48.3
 6 9 -1 1410.66 88.69
 -5 -9 1 488.85 52.89
 5 -9 -1 399.66 29.4
 5 -9 -1 381.46 30.5
 5 9 -1 452.25 51.39
 -4 -9 1 68.09 30.8
 4 -9 -1 79.49 20.4
 4 -9 -1 47.1 17.6
 4 9 -1 44.5 39.4
 -3 -9 1 266.07 33.7
 3 -9 -1 331.57 33.9
 3 9 -1 352.26 43.8
 2 -9 -1 6766.62 211.88
 -2 -9 1 6544.15 218.78
 -2 9 1 6863.31 218.88
 2 9 -1 6705.03 224.58
 -1 -9 1 18.9 29.6
 1 -9 -1 3.5 17.4
 -1 9 1 -17.8 30.4
 1 9 -1 -11 36.5
 0 -9 -1 104.59 24.6
 0 -9 1 131.59 26.7
 0 -9 1 112.69 26.4
 0 9 1 90.79 32.6
 1 -9 1 311.07 36.8
 1 -9 1 294.27 34.8
 -1 -9 -1 239.28 28.8
 1 9 1 256.87 35.7
 -2 -9 -1 112.79 27.1
 2 -9 1 158.48 22.6
 2 -9 1 131.19 25.8
 2 9 1 186.58 39.4
 -3 -9 -1 68.59 26.5
 3 -9 1 71.89 24.4
 3 -9 1 97.39 21.6
 3 9 1 49.6 36.3
 4 -9 1 207.98 22.1
 4 -9 1 238.58 26.5
 -4 -9 -1 198.88 29.8
 4 9 1 169.58 37.2
 -5 -9 -1 1041.6 62.09
 5 -9 1 1002.4 44.7
 5 -9 1 1010 48.3
 5 9 1 1091.29 74.09
 -6 -9 -1 1009.3 59.39
 6 -9 1 972.6 45.3
 6 -9 1 994.5 39.4
 6 9 1 1089.89 74.39
 -7 -9 -1 42.2 30.1
 7 9 1 7.8 35.7
 -8 -9 -1 38 26.5
 8 9 1 67.69 40.5
 -9 -9 -1 515.25 54.29
 9 9 1 639.24 73.59
 -10 -9 -1 18.9 28.1
 10 9 1 34.5 40
 -11 -9 -1 26.1 29.4
 11 9 1 60.29 44.4
 -11 -10 1 12.1 28.4
 -10 -10 1 51.29 30.1
 10 10 -1 14.4 41.2
 -9 -10 1 298.07 40.9
 9 10 -1 334.57 52.99
 -8 -10 1 83.49 30.9
 8 10 -1 111.29 43.6
 -7 -10 1 16.6 27
 7 10 -1 72.09 45.3
 6 -10 -1 326.87 24.8
 -6 -10 1 268.77 36.3
 6 -10 -1 348.77 27
 6 10 -1 236.68 45
 5 -10 -1 98.79 19.8
 -5 -10 1 135.19 34.3
 5 -10 -1 115.29 18.7
 5 10 -1 84.09 37.8
 -4 -10 1 153.58 32.1
 4 10 -1 117.89 35.9
 3 -10 -1 1841.92 71.39
 -3 -10 1 1859.11 83.29
 3 -10 -1 1884.41 74.59
 3 10 -1 1818.42 94.29
 -2 -10 1 156.58 31.7
 2 -10 -1 122.79 21.5
 2 10 -1 105.09 37.1
 -2 10 1 107.09 32.3
 -1 -10 1 -9.6 26.8
 1 -10 -1 -12.3 19.1
 -1 10 1 -11.6 30.9
 0 -10 1 7 25.9
 0 -10 1 8.6 23.9
 0 -10 -1 -0.2 23.1
 0 10 1 -21.2 32.8
 -1 -10 -1 1597.24 72.19
 1 -10 1 1603.94 67.49
 1 -10 1 1669.33 69.39
 1 10 1 1703.33 83.89
 2 -10 1 187.38 24.3
 2 -10 1 177.28 26.1
 -2 -10 -1 130.19 28.2
 2 10 1 266.57 43.1
 3 -10 1 30.2 20.6
 3 -10 1 23.5 22.7
 -3 -10 -1 -3.9 25.9
 3 10 1 9.6 34.4
 -4 -10 -1 424.46 52.69
 4 -10 1 482.45 47.9
 4 -10 1 541.75 54.29
 4 10 1 574.34 52.99
 5 -10 1 1 21.4
 5 -10 1 -9 18.4
 -5 -10 -1 15.9 24.3
 5 10 1 -22.5 35.7
 6 -10 1 285.97 33
 -6 -10 -1 248.38 34.9
 6 -10 1 254.37 27.3
 6 10 1 249.88 41.4
 7 -10 1 168.68 18.1
 7 -10 1 170.08 15.9
 -7 -10 -1 158.38 34.6
 7 10 1 253.27 47
 -8 -10 -1 227.28 33.5
 8 10 1 172.48 43.8
 -9 -10 -1 5.6 29
 9 10 1 49.8 46
 -10 -10 -1 158.38 33.9
 10 10 1 173.08 49
 -11 -10 -1 20.6 41.6
 11 10 1 90.29 48.6
 -11 -11 1 45.1 30.5
 -10 -11 1 51.59 32.4
 10 11 -1 25.5 44.1
 -9 -11 1 10.2 33.6
 9 11 -1 61.59 48
 -8 -11 1 55.69 34.3
 -7 -11 1 251.47 38.5
 7 11 -1 43.4 39.8
 6 -11 -1 268.07 27
 6 -11 -1 261.67 30.2
 -6 -11 1 224.28 34.2
 6 11 -1 271.67 52.69
 -5 -11 1 -9 28.2
 5 -11 -1 27.6 18.8
 5 -11 -1 18.5 20.3
 5 11 -1 13.3 39.7
 4 -11 -1 443.36 41.8
 -4 -11 1 543.05 57.09
 4 -11 -1 404.36 36.1
 4 11 -1 402.06 49.3
 3 -11 -1 160.08 23.3
 3 -11 -1 131.29 28.8
 -3 -11 1 229.98 37.4
 3 11 -1 161.58 43
 2 -11 -1 401.16 37.9
 -2 -11 1 488.45 43.8
 -2 11 1 411.26 42.3
 -1 -11 1 4.4 27.3
 1 -11 -1 10.5 20.6
 -1 -11 1 65.39 31.7
 -1 11 1 8.9 34.6
 0 -11 1 263.67 32.1
 0 -11 1 368.46 34.9
 0 -11 -1 248.58 31.2
 0 11 1 306.87 42.9
 1 -11 1 91.59 24.3
 -1 -11 -1 94.69 29.9
 1 -11 1 109.19 24.8
 1 11 1 111.69 39.1
 2 -11 1 1041 54.79
 -2 -11 -1 1021.8 61.89
 2 -11 1 1017.6 51.39
 2 11 1 1029.5 77.99
 3 -11 1 313.97 31.5
 -3 -11 -1 332.77 37.5
 3 -11 1 381.26 39.5
 3 11 1 421.46 51.39
 4 -11 1 212.98 28.8
 -4 -11 -1 159.28 30.2
 4 -11 1 190.28 25.1
 4 11 1 242.08 44.2
 5 -11 1 30.5 20.8
 5 -11 1 -33.4 22.1
 -5 -11 -1 -13.7 25.4
 5 11 1 21.8 39.4
 -6 -11 -1 214.68 34.1
 6 -11 1 164.98 24.8
 6 -11 1 232.78 29.6
 6 11 1 296.37 46.9
 -7 -11 -1 10.4 27.2
 7 -11 1 3.4 17.5
 7 -11 1 15.9 13.6
 7 11 1 -16.3 42.6
 -8 -11 -1 504.15 56.69
 -9 -11 -1 62.89 31.8
 9 11 1 56.89 49.2
 -10 -11 -1 130.79 32.7
 10 11 1 207.18 53.79
 -10 -12 1 49.3 35.1
 -9 -12 1 23.8 33.4
 9 12 -1 -8.3 43.2
 -8 -12 1 21.1 36
 8 12 -1 117.59 52.79
 7 -12 -1 234.08 23.4
 7 -12 -1 192.18 20.8
 -7 -12 1 237.38 39.8
 7 12 -1 253.67 55.89
 -6 -12 1 500.05 57.29
 6 -12 -1 579.44 34.3
 6 -12 -1 504.55 39.2
 6 12 -1 366.36 53.49
 5 -12 -1 223.38 25
 -5 -12 1 296.87 41.1
 5 -12 -1 266.37 27.5
 5 12 -1 225.48 52.49
 4 -12 -1 -1.7 19.5
 -4 -12 1 14.7 29.4
 4 -12 -1 -18.3 23.3
 4 12 -1 72.69 44.2
 3 -12 -1 765.12 44
 3 -12 -1 820.72 54.29
 -3 -12 1 731.93 62.19
 3 12 -1 671.73 75.89
 2 -12 -1 286.87 27.8
 -2 -12 1 214.18 34.2
 -1 -12 1 1610.74 79.89
 1 -12 -1 1594.64 70.39
 -1 -12 1 1703.23 80.09
 -1 12 1 1632.04 86.39
 0 -12 1 133.79 30.3
 0 -12 1 71.69 26.9
 0 -12 -1 107.19 30.5
 0 12 1 99.69 41.6
 1 -12 1 124.39 26.5
 -1 -12 -1 151.38 31.1
 1 -12 1 75.69 25.4
 1 12 1 174.98 43.5
 2 -12 1 167.38 25.9
 2 -12 1 141.99 26.6
 -2 -12 -1 124.49 31.6
 2 12 1 211.18 46.9
 -3 -12 -1 109.39 32.6
 3 -12 1 38 23.6
 3 -12 1 88.69 25.7
 3 12 1 55.59 43.7
 4 -12 1 -5.2 22.8
 -4 -12 -1 -8.8 31.5
 4 -12 1 -1.8 24.9
 4 12 1 62.59 42.4
 5 -12 1 39.2 22.6
 -5 -12 -1 29.5 28
 5 -12 1 39.4 25.9
 5 12 1 87.39 45.5
 6 -12 1 -17.5 21.8
 -6 -12 -1 49.4 30.8
 6 -12 1 14.5 19.9
 6 12 1 116.19 50.69
 7 -12 1 43.7 15.6
 -7 -12 -1 6.1 29.3
 7 -12 1 49.1 20
 7 12 1 31 47.9
 -8 -12 -1 628.84 62.09
 8 12 1 655.53 66.09
 -9 -12 -1 410.66 43.2
 9 12 1 255.77 53.59
 -10 -12 -1 149.29 34.2
 10 12 1 360.66 58.29
 -9 -13 1 16.9 30.5
 -8 -13 1 628.04 63.79
 7 -13 -1 147.59 19.4
 -7 -13 1 152.28 37.8
 7 -13 -1 157.48 17.5
 7 13 -1 42.2 47.6
 6 -13 -1 33.1 22.6
 6 -13 -1 7.3 17.8
 -6 -13 1 38 33.7
 6 13 -1 5.7 43.3
 -5 -13 1 -27.5 29.3
 5 -13 -1 -18.3 22.5
 5 -13 -1 23.7 20.5
 5 13 -1 -13.9 49.99
 4 -13 -1 189.88 29.3
 -4 -13 1 186.38 35.2
 4 -13 -1 228.38 26.5
 3 -13 -1 38.5 28.4
 -3 -13 1 -16.4 30.6
 3 -13 -1 22.1 19.4
 -2 -13 1 -31.5 34.7
 2 -13 -1 -13.6 19.9
 2 -13 -1 -25.3 27.1
 -2 -13 1 -32.5 29.5
 -1 -13 1 115.89 36.3
 1 -13 -1 99.29 25
 -1 -13 1 69.09 31
 -1 13 1 80.69 38.9
 0 -13 1 1796.32 77.99
 0 -13 1 1675.93 75.39
 0 -13 -1 1547.25 76.29
 0 13 1 1499.45 90.09
 -1 -13 -1 37.4 27.9
 1 -13 1 107.59 27.8
 1 -13 1 77.79 25.8
 1 13 1 68.99 43.5
 2 -13 1 479.65 42.9
 -2 -13 -1 460.35 54.49
 2 -13 1 469.55 43.7
 2 13 1 436.66 51.89
 3 -13 1 388.76 45.2
 3 -13 1 430.46 43.6
 -3 -13 -1 417.06 40.1
 3 13 1 324.47 48.7
 4 -13 1 697.33 51.29
 4 -13 1 799.92 54.59
 -4 -13 -1 771.02 58.69
 4 13 1 605.74 71.09
 5 -13 1 179.78 27.7
 5 -13 1 169.88 29.4
 -5 -13 -1 166.78 32.7
 5 13 1 132.39 49.4
 6 -13 1 -12.9 33.5
 -6 -13 -1 -18.9 31.6
 6 13 1 -18 47.4
 7 -13 1 60.19 22.3
 -7 -13 -1 82.89 32.3
 7 -13 1 57.29 18.1
 7 13 1 63.69 49.9
 -8 -13 -1 63.59 33.8
 8 13 1 -30.5 46.9
 -9 -13 -1 695.43 64.69
 9 13 1 843.32 95.89
 -8 -14 1 88.79 39
 -7 -14 1 -24.5 34.5
 6 -14 -1 -14 23.4
 6 -14 -1 -3.6 18.4
 -6 -14 1 11.9 29.9
 5 -14 -1 -11.8 20.1
 5 -14 -1 14.8 25.8
 -5 -14 1 33.6 31.6
 4 -14 -1 38.9 26.9
 -4 -14 1 -15 30.2
 4 -14 -1 26 20.3
 3 -14 -1 93.09 32.2
 3 -14 -1 66.39 21.7
 -3 -14 1 46.2 38.1
 -3 -14 1 123.79 37.9
 -2 -14 1 -2.1 33.5
 2 -14 -1 10.7 27.4
 -2 -14 1 -21.3 34.9
 2 -14 -1 -2.2 21
 1 -14 -1 -17.8 22.2
 -1 -14 1 -4.6 32.5
 -1 -14 1 36.9 30.9
 0 -14 -1 43 27.4
 0 -14 1 40.7 29
 0 -14 1 20.3 29.2
 0 14 1 -26.3 39
 1 -14 1 246.48 32.2
 -1 -14 -1 213.58 34.5
 1 -14 1 153.58 30.6
 1 14 1 201.18 45.1
 -2 -14 -1 -2.4 27.7
 2 -14 1 10.6 23.1
 2 -14 1 -3.3 22.9
 2 14 1 60.99 44.1
 3 -14 1 0.9 23.7
 3 -14 1 -13.2 24.4
 -3 -14 -1 -5.6 31.5
 3 14 1 -53.89 46.2
 -4 -14 -1 76.79 31.1
 4 -14 1 10.8 25
 4 -14 1 48.9 27.2
 4 14 1 -15.5 45.4
 -5 -14 -1 84.19 35.8
 5 -14 1 98.79 28.6
 5 -14 1 146.19 28.6
 5 14 1 128.29 50.79
 -6 -14 -1 333.27 38.6
 6 -14 1 323.27 40.6
 6 -14 1 267.87 32.6
 6 14 1 289.37 53.99
 -7 -14 -1 -38.9 31.5
 7 14 1 14.2 49.9
 -8 -14 -1 -10 34.1
 8 14 1 18.5 49.8
 -7 -15 1 163.38 46.8
 -7 -15 1 61.79 33.3
 -6 -15 1 86.39 44.4
 -6 -15 1 94.09 37.7
 6 -15 -1 56.89 32.6
 6 -15 -1 39.5 32.2
 5 -15 -1 -6 27.1
 -5 -15 1 68.59 35
 -5 -15 1 -45.3 38.3
 5 -15 -1 2.7 21.3
 -4 -15 1 658.23 62.39
 4 -15 -1 574.24 54.49
 4 -15 -1 575.04 44.1
 -4 -15 1 609.74 56.39
 -3 -15 1 7.1 39.7
 -3 -15 1 14.6 31.2
 3 -15 -1 42.3 22.3
 3 -15 -1 40.2 30.7
 -2 -15 1 67.49 38.6
 2 -15 -1 14 21.8
 2 -15 -1 -21.9 26.4
 -2 -15 1 67.89 33.1
 -1 -15 1 21 31.4
 -1 -15 1 26.6 34
 1 -15 -1 29.7 24.4
 1 -15 -1 10.2 27.3
 0 -15 1 72.29 28.9
 0 -15 -1 84.09 30.3
 0 -15 1 133.19 33.5
 -1 -15 -1 33.1 30.3
 1 -15 1 34.6 25.8
 1 -15 1 -32.3 24.3
 1 15 1 36.5 46.8
 -2 -15 -1 62.39 28.2
 2 -15 1 52.99 24.9
 2 -15 1 -17.3 22.7
 2 15 1 38.4 47.7
 -3 -15 -1 20.4 27.8
 3 -15 1 29.4 24
 3 -15 1 33.3 26.1
 3 15 1 30.2 49.1
 4 -15 1 774.32 54.89
 -4 -15 -1 657.23 60.39
 4 -15 1 667.33 50.99
 4 15 1 578.24 62.79
 -5 -15 -1 31.4 34.7
 5 -15 1 45.5 27.2
 5 -15 1 55.09 28.7
 5 15 1 21.4 48.9
 -6 -15 -1 41.3 31.7
 6 15 1 85.49 50.89
 -7 -15 -1 153.58 35.3
 7 15 1 125.39 55.69
 -6 -16 1 -16.7 34.9
 -6 -16 1 -31 42.2
 -5 -16 1 -52.59 35
 -5 -16 1 -43.4 39.3
 5 -16 -1 19.2 22.2
 5 -16 -1 -15.2 28.2
 -4 -16 1 2.3 40.2
 4 -16 -1 9.9 28.8
 -4 -16 1 -9.1 32
 4 -16 -1 51.09 22.8
 -3 -16 1 161.28 42.3
 3 -16 -1 201.58 33.9
 3 -16 -1 170.58 26.9
 -3 -16 1 197.98 37.2
 -2 -16 1 36.8 39
 2 -16 -1 72.09 30.2
 2 -16 -1 18.8 22.6
 -2 -16 1 41.3 31.1
 -1 -16 1 44.2 30.6
 1 -16 -1 54.69 29.1
 -1 -16 1 91.69 36.8
 1 -16 -1 18.7 26
 0 -16 1 158.58 34.2
 0 -16 1 41.9 29.2
 0 -16 -1 119.69 31.8
 0 -16 -1 34.4 29.8
 1 -16 1 -3.5 24
 1 -16 1 38.5 25.3
 -1 -16 -1 31.9 29.5
 2 -16 1 75.49 26
 -2 -16 -1 106.49 35.4
 2 -16 1 100.19 27.1
 2 16 1 129.49 50.19
 3 -16 1 -10.5 22.4
 -3 -16 -1 -19.9 30.6
 3 -16 1 28.1 27.2
 3 16 1 25.4 51.29
 4 -16 1 17.7 27.7
 4 -16 1 37.9 25.5
 -4 -16 -1 -25 28
 4 16 1 17.6 49.8
 5 -16 1 106.49 32.6
 5 -16 1 62.79 29.1
 -5 -16 -1 19.6 34.2
 5 16 1 61.89 50.69
 4 -17 -1 465.05 44.5
 4 -17 -1 340.97 40.1
 -4 -17 1 444.06 49.2
 -3 -17 1 -15.8 31.4
 -3 -17 1 16.6 38
 3 -17 -1 46.9 30
 3 -17 -1 -6.1 21.6
 2 -17 -1 255.87 31.6
 2 -17 -1 218.58 34.4
 -2 -17 1 159.88 41.1
 -2 -17 1 243.58 41.4
 1 -17 -1 136.29 32.7
 1 -17 -1 99.79 29.9
 -1 -17 1 149.99 37.7
 -1 -17 1 111.29 33.4
 0 -17 1 49 28.5
 0 -17 1 64.19 30.5
 0 -17 -1 24.7 29.8
 0 -17 -1 125.69 34.2
 1 -17 1 75.29 27.8
 -1 -17 -1 66.19 37.3
 1 -17 1 103.29 29.5
 -1 -17 -1 113.79 32
 2 -17 1 1.7 24.9
 -2 -17 -1 42.6 32.1
 2 -17 1 37.1 25.9
 3 -17 1 9.4 23.9
 3 -17 1 130.99 30.3
 -3 -17 -1 3 30.2
 -13 0 2 440.96 38.5
 -13 0 2 558.94 35.4
 -12 0 2 621.04 47.2
 -12 0 2 655.53 41.8
 -11 0 2 2528.05 90.89
 -11 0 2 2760.12 93.49
 -10 0 2 12.8 16.8
 -10 0 2 11.7 19.9
 -9 0 2 118.29 21
 -9 0 2 119.29 18.5
 -8 0 2 8141.99 252.37
 -7 0 2 349.77 30.4
 -7 0 2 325.27 31.8
 -6 0 2 5226.18 163.38
 -6 0 2 5111.09 162.18
 -5 0 2 961.2 43.4
 -5 0 2 1036.1 45.4
 -4 0 2 2523.05 86.69
 -4 0 2 2458.35 82.09
 3 0 -2 2931.51 95.79
 0 0 -2 53.59 12.2
 0 0 2 83.39 14.9
 1 0 2 2457.85 79.19
 -1 0 -2 2281.37 79.09
 2 0 2 44.3 16.1
 -2 0 -2 50.09 18.2
 3 0 2 535.55 36.3
 -4 0 -2 2565.84 84.99
 4 0 2 2446.86 85.69
 -5 0 -2 768.92 39.6
 5 0 2 691.83 41.5
 6 0 2 819.82 45.9
 -6 0 -2 840.92 41.7
 7 0 2 1736.43 68.09
 -7 0 -2 1699.63 64.39
 -8 0 -2 709.73 41.8
 8 0 2 809.42 46.8
 -9 0 -2 17.7 19.8
 9 0 2 35.6 23.9
 10 0 2 708.13 50.69
 -10 0 -2 819.92 46.5
 11 0 2 1074.19 62.29
 -11 0 -2 1043.7 53.79
 -12 0 -2 402.26 45.5
 13 0 2 227.08 40.5
 -13 -1 2 29.7 19.3
 -13 -1 2 22.1 20.8
 -12 -1 2 138.89 22.8
 -12 -1 2 226.58 28
 -12 1 2 200.28 19.6
 -12 1 2 187.08 21.1
 -11 -1 2 539.45 44.5
 -11 -1 2 625.44 40.7
 -11 1 2 567.64 36
 -11 1 2 646.64 33.5
 -10 -1 2 74.59 19.9
 -10 -1 2 155.88 25.4
 -10 1 2 99.89 16.6
 -10 1 2 144.29 19.2
 -9 -1 2 4.3 20.7
 -9 -1 2 3.1 18.2
 -9 1 2 -1.9 13.8
 -9 1 2 -8 14.8
 -8 -1 2 64.99 20.2
 -8 -1 2 58.29 21.5
 -8 1 2 52.49 14.9
 -8 1 2 41.2 14.9
 -7 -1 2 735.43 42.5
 -7 -1 2 733.33 42.9
 -7 1 2 767.42 34
 -7 1 2 720.33 35.6
 -6 -1 2 51.79 21.2
 -6 -1 2 28.3 20.4
 -6 1 2 39.5 15.3
 -6 1 2 44.6 14.2
 -5 -1 2 13.5 21.7
 -5 -1 2 -7.5 19.2
 -5 1 2 10 16.2
 -5 1 2 6.5 14.3
 -4 -1 2 333.97 34.1
 -4 -1 2 358.16 29.5
 -4 1 2 410.06 33.1
 -4 1 2 378.36 24
 3 -1 -2 205.28 23.7
 -3 -1 2 170.68 28.9
 -3 -1 2 248.58 23.2
 -3 1 2 221.18 22.3
 2 -1 -2 1213.18 44.2
 -2 -1 2 1177.58 47.8
 2 1 -2 1189.48 49.6
 -2 1 2 1228.08 43.6
 0 -1 2 399.46 28.2
 0 -1 -2 408.06 29.7
 0 1 2 431.06 28.5
 0 1 -2 376.76 28.4
 1 -1 2 170.18 16.9
 -1 -1 -2 110.99 17
 1 1 2 188.08 20.2
 -1 1 -2 160.88 18.8
 -2 -1 -2 2782.42 96.39
 2 -1 2 3085.69 95.69
 -2 1 -2 2867.81 94.69
 2 1 2 2965.9 96.49
 -3 -1 -2 24.8 19.2
 3 -1 2 12.4 16.3
 -3 1 -2 -20.3 18.9
 3 1 2 -4.2 19.8
 -4 -1 -2 1319.27 55.29
 4 -1 2 1278.57 51.49
 -4 1 -2 1381.46 53.19
 5 -1 2 149.39 19.1
 -5 -1 -2 81.79 20.7
 5 1 2 120.29 23.3
 -5 1 -2 127.79 20.1
 -6 -1 -2 911.41 45.6
 6 -1 2 919.31 44.1
 6 1 2 899.01 48.3
 -6 1 -2 937.61 43.4
 7 -1 2 149.29 21.6
 -7 -1 -2 149.49 20.9
 7 1 2 120.39 23.2
 -7 1 -2 183.88 21.1
 -8 -1 -2 294.07 25.2
 8 -1 2 260.07 25.7
 8 1 2 180.18 28.3
 -8 1 -2 221.58 24.5
 -9 -1 -2 1.1 19.9
 9 -1 2 5.4 22.6
 9 1 2 -8.9 28.3
 -9 1 -2 -15.6 21
 10 -1 2 22.9 23
 -10 -1 -2 21.6 21.3
 10 1 2 -4.4 25.2
 -10 1 -2 11.6 23.1
 -11 -1 -2 350.46 41.4
 11 -1 2 362.36 36.6
 -11 1 -2 423.26 41.4
 11 1 2 401.26 50.19
 12 -1 2 1.6 26.6
 12 1 2 31 29.6
 -12 1 -2 10.9 23.2
 -13 -1 -2 44.2 28.2
 13 1 2 0.4 32.2
 -13 -2 2 -1.1 20.9
 -13 -2 2 -11.3 23
 -12 -2 2 352.66 32.2
 -12 -2 2 343.47 34
 -12 2 2 366.76 24.8
 -12 2 2 381.66 27
 -11 -2 2 326.77 38.7
 -11 -2 2 329.57 33.8
 -11 2 2 327.67 23.8
 -11 2 2 374.46 25
 -10 -2 2 350.26 41.5
 -10 -2 2 240.78 27
 -10 2 2 250.97 23.3
 -10 2 2 210.68 21.5
 -9 -2 2 195.38 26
 -9 -2 2 115.19 25.2
 -9 2 2 168.18 19.5
 -9 2 2 176.08 15.9
 -8 -2 2 880.11 48
 -8 2 2 901.41 33.3
 -8 2 2 806.02 34.4
 -7 -2 2 15.7 19.9
 -7 2 2 5 10.5
 -7 2 2 1.7 10.3
 -6 -2 2 1125.29 54.59
 -6 2 2 1141.69 40.3
 -6 2 2 1125.69 39.8
 -5 -2 2 650.03 44.7
 -5 2 2 632.44 27.2
 -5 2 2 618.74 26
 -4 -2 2 2240.78 83.79
 -4 -2 2 2551.64 88.09
 -4 2 2 2182.78 71.99
 -3 -2 2 622.24 52.79
 -3 -2 2 568.04 41.8
 3 -2 -2 612.44 27.3
 -3 2 2 640.24 27.6
 2 2 -2 5151.28 163.48
 1 -2 -2 4636.24 137.29
 -1 -2 2 4237.08 139.39
 1 2 -2 4391.36 140.09
 1 2 2 5163.88 162.68
 -1 2 -2 5197.28 161.18
 2 -2 2 2723.33 89.29
 -2 -2 -2 2690.53 92.69
 2 2 2 2808.42 93.89
 -3 -2 -2 255.27 24.9
 3 -2 2 256.17 21.3
 -3 2 -2 244.98 20.3
 3 2 2 258.77 27.2
 4 -2 2 318.07 26.8
 -4 -2 -2 247.98 24.4
 4 2 2 242.68 27.1
 -4 2 -2 332.07 27.4
 -5 -2 -2 1005.4 48.7
 5 -2 2 957.6 42.3
 5 2 2 1017.2 51.39
 -5 2 -2 1007.3 42.9
 6 -2 2 3433.76 110.89
 -6 -2 -2 3464.25 114.49
 6 2 2 3312.37 116.99
 -6 2 -2 3453.55 110.49
 -7 -2 -2 0.4 19.3
 7 -2 2 17.7 17.7
 7 2 2 -6.1 22.6
 -7 2 -2 16.5 17.1
 -8 -2 -2 981 49.4
 8 -2 2 953.4 52.19
 8 2 2 982 56.29
 -8 2 -2 947.21 44.5
 9 -2 2 377.86 36.8
 -9 2 -2 412.66 34.4
 9 2 2 381.26 43
 10 -2 2 48.9 22.1
 -10 -2 -2 66.09 23
 10 2 2 52.39 28.6
 -10 2 -2 66.29 21.7
 -11 -2 -2 -3.2 22.4
 11 -2 2 2.6 24.9
 -11 2 -2 -18.2 20.2
 11 2 2 9.3 29.6
 12 -2 2 65.59 28.3
 -12 -2 -2 79.09 26.1
 -12 2 -2 90.19 21.6
 12 2 2 93.79 32.7
 -13 -2 -2 155.58 31
 13 2 2 150.68 38.5
 -13 -3 2 28.4 27.3
 -13 -3 2 47.6 24
 -12 -3 2 365.46 37.2
 -12 -3 2 403.86 42.5
 -11 -3 2 536.95 43.7
 -11 -3 2 486.35 48.8
 -10 -3 2 184.88 29.5
 -10 -3 2 218.78 27.4
 -9 -3 2 365.86 41.3
 -8 -3 2 392.46 41.7
 -7 -3 2 2566.84 93.59
 7 3 -2 2564.84 100.59
 -6 -3 2 1066.49 55.59
 6 3 -2 991.3 61.59
 -5 -3 2 69.99 26
 5 3 -2 38.7 30.8
 -4 -3 2 468.55 39.3
 -3 -3 2 578.74 55.89
 3 -3 -2 748.23 28.6
 -3 -3 2 748.43 49
 -3 3 2 673.43 28.8
 2 -3 -2 25.3 12
 -2 -3 2 16.3 25
 -2 -3 2 31.7 32.8
 -2 3 2 -8.9 13.9
 -1 -3 2 4659.03 144.09
 1 3 -2 4385.46 145.39
 -1 3 2 4465.95 140.99
 0 -3 -2 2334.47 79.49
 0 -3 2 2291.17 80.69
 0 3 -2 2269.37 79.89
 0 3 2 2374.76 79.99
 1 -3 2 6913.41 214.48
 -1 3 -2 7048.59 215.48
 -2 -3 -2 977.7 46.9
 2 -3 2 722.33 37.4
 -2 3 -2 836.12 41.2
 2 3 2 896.41 50.49
 3 -3 2 1494.25 53.89
 -3 -3 -2 1461.35 61.29
 3 3 2 1468.45 64.99
 -3 3 -2 1448.06 54.69
 -4 -3 -2 625.84 43.8
 4 -3 2 619.54 34.7
 -4 3 -2 647.24 33.9
 4 3 2 651.43 47.2
 -5 -3 -2 3.6 20.7
 5 -3 2 -0.5 13.9
 -5 3 -2 22.4 16
 5 3 2 -0.1 21.3
 -6 -3 -2 816.22 46.7
 6 -3 2 848.62 37.5
 -6 3 -2 815.22 37.6
 6 3 2 890.11 51.29
 -7 -3 -2 711.93 44.2
 7 -3 2 750.72 37.2
 -7 3 -2 614.44 35.2
 7 3 2 647.54 50.69
 -8 -3 -2 277.57 27.5
 8 -3 2 233.58 21.8
 -8 3 -2 235.68 28.2
 8 3 2 184.58 28.9
 -9 -3 -2 41.9 22.2
 9 -3 2 13 20.2
 9 3 2 38.6 26.7
 -9 3 -2 93.09 18.7
 10 -3 2 67.89 22.1
 -10 -3 -2 88.49 25
 10 3 2 71.19 30.5
 -10 3 -2 89.49 19
 -11 -3 -2 276.47 30.4
 11 -3 2 223.78 29.1
 11 3 2 166.28 36
 -11 3 -2 225.18 22.6
 12 -3 2 32.4 26.9
 -12 -3 -2 26.1 25.5
 -12 3 -2 27 22.5
 12 3 2 28.1 31.7
 -13 -3 -2 23.8 26.7
 13 3 2 6 35.1
 -13 -4 2 -4.5 32.6
 -12 -4 2 487.75 52.59
 -12 -4 2 605.14 48
 -11 -4 2 74.49 26.2
 -11 -4 2 42.2 28.9
 -10 -4 2 1060.79 58.69
 -9 -4 2 86.49 25.4
 -8 -4 2 680.73 48.7
 8 4 -2 668.23 57.79
 -7 -4 2 647.44 47.5
 7 4 -2 612.74 57.99
 -6 -4 2 23 24.8
 6 4 -2 -5.4 30.9
 -5 -4 2 187.48 30.8
 5 4 -2 236.08 39.7
 -4 -4 2 -0.6 29
 -3 -4 2 1235.78 61.09
 3 -4 -2 1243.28 42.1
 -3 -4 2 1255.57 67.19
 -3 4 2 1196.08 45.5
 -2 -4 2 8.4 34.1
 -2 -4 2 14.5 24.3
 2 -4 -2 24.4 11.8
 -2 4 2 5 16.9
 -1 -4 2 1276.97 70.49
 -1 -4 2 1175.78 58.49
 1 -4 -2 1290.47 49.9
 0 -4 -2 163.48 22.9
 0 -4 2 218.78 24.8
 0 4 2 150.08 24.5
 0 4 -2 136.09 26.4
 -1 -4 -2 934.81 48.9
 1 -4 2 823.82 40.5
 1 4 2 845.42 50.09
 -1 4 -2 893.71 54.29
 2 -4 2 188.28 17.8
 -2 -4 -2 162.58 24.7
 2 4 2 222.28 30.8
 -2 4 -2 167.38 21.2
 -3 -4 -2 55.49 24.3
 3 -4 2 73.99 14.1
 3 4 2 89.89 26.8
 -3 4 -2 72.59 17.6
 -4 -4 -2 927.11 49.99
 4 -4 2 892.21 39.6
 -4 4 -2 869.31 39.9
 4 4 2 892.91 51.29
 -5 -4 -2 29.4 23
 5 -4 2 -9.9 14.2
 -5 4 -2 1.4 14.8
 5 4 2 7.1 23.3
 6 -4 2 525.15 29.7
 -6 -4 -2 570.84 43.2
 -6 4 -2 613.74 31.2
 6 4 2 531.35 49.3
 7 -4 2 77.49 15.6
 -7 -4 -2 59.69 23.9
 7 4 2 54.29 26.4
 -7 4 -2 54.99 15.7
 -8 -4 -2 172.68 25.7
 8 -4 2 224.38 20.4
 -8 4 -2 210.98 19
 8 4 2 150.78 28.8
 -9 -4 -2 121.29 24.9
 9 -4 2 118.69 20.3
 -9 4 -2 125.69 17.8
 9 4 2 26.5 28.8
 -10 -4 -2 28.9 23.4
 10 -4 2 18.9 19.1
 10 4 2 39 52.59
 -10 4 -2 45 15.9
 11 -4 2 -10.5 19.7
 -11 -4 -2 0.4 24.5
 11 4 2 -22 31.3
 -11 4 -2 25 14.5
 -12 -4 -2 213.28 31.7
 12 4 2 285.77 41.8
 -13 -4 -2 55.59 27.5
 13 4 2 -27 34.9
 -13 -5 2 -11.6 26.3
 -13 -5 2 -47.2 26.1
 -12 -5 2 15.9 28.6
 -12 -5 2 -9.1 24.8
 -11 -5 2 1401.36 72.69
 -11 -5 2 1400.76 69.09
 -10 -5 2 9.4 44.2
 -9 -5 2 49.9 26.3
 -8 -5 2 232.08 30.2
 8 5 -2 230.18 40.1
 -7 -5 2 1336.97 65.09
 7 5 -2 1305.07 74.69
 -6 -5 2 357.56 43.9
 6 5 -2 297.67 37.5
 -5 -5 2 19.4 27.1
 5 5 -2 18 34.2
 -4 -5 2 115.49 27.8
 4 -5 -2 168.38 16.9
 -4 5 2 210.88 23.3
 4 5 -2 99.49 32.7
 -3 -5 2 455.65 55.59
 3 -5 -2 456.95 24
 -3 5 2 513.55 31.1
 2 -5 -2 453.95 26.6
 -2 -5 2 480.15 55.19
 -2 -5 2 433.96 45.7
 -2 5 2 380.66 34.8
 -1 -5 2 1059.49 56.79
 1 -5 -2 975.4 46.3
 -1 -5 2 1218.38 65.89
 -1 5 2 1055.99 49.9
 0 -5 2 873.81 60.19
 0 -5 2 852.31 47.4
 0 -5 -2 827.52 44.3
 0 5 2 750.62 48.2
 -1 -5 -2 2355.36 84.59
 1 -5 2 2598.14 80.99
 1 5 2 2160.68 85.09
 -1 5 -2 2179.08 84.39
 -2 -5 -2 3699.83 124.29
 2 -5 2 3699.43 118.69
 -2 5 -2 3764.62 121.59
 2 5 2 3689.03 125.69
 -3 -5 -2 25.6 23.4
 3 -5 2 22.2 13.8
 -3 5 -2 31.2 17.2
 3 5 2 3.3 26.8
 4 -5 2 6032.4 185.08
 -4 -5 -2 6161.58 192.48
 -4 5 -2 5732.43 186.28
 4 5 2 6108.69 195.48
 5 -5 2 765.22 35.7
 -5 -5 -2 684.63 49.7
 -5 5 -2 737.23 35.9
 5 5 2 804.32 55.39
 6 -5 2 262.07 22.7
 -6 -5 -2 236.28 28.9
 -6 5 -2 202.98 25.1
 6 5 2 225.98 30.8
 -7 -5 -2 987.2 54.99
 7 -5 2 1022 40.1
 -7 5 -2 1017.6 41
 7 5 2 1023.6 58.79
 8 -5 2 -6.4 14.8
 -8 -5 -2 -3.8 23.1
 -8 5 -2 -13.3 13.1
 8 5 2 -13 27.2
 -9 -5 -2 1222.28 60.19
 9 -5 2 1142.79 46.4
 -9 5 -2 1093.09 42.7
 9 5 2 1003 67.69
 -10 -5 -2 66.99 26.1
 10 5 2 46.9 35.3
 -11 -5 -2 45.9 25.7
 11 5 2 96.69 37
 -12 -5 -2 247.18 33.2
 12 5 2 227.08 39.7
 -13 -5 -2 58.99 29.5
 13 5 2 45.4 41.3
 -13 -6 2 91.99 30.9
 -13 -6 2 101.89 34.3
 -12 -6 2 34.2 27.2
 -12 -6 2 20.2 30.1
 -11 -6 2 2.2 26.5
 -11 -6 2 -22.5 29.5
 -10 -6 2 580.04 53.09
 -9 -6 2 295.97 33.6
 -8 -6 2 14 25.4
 8 6 -2 44 37.4
 -7 -6 2 23.5 25.8
 7 6 -2 -17.6 33
 -6 -6 2 2271.87 87.09
 6 6 -2 1891.91 94.19
 -5 -6 2 116.89 28
 5 6 -2 189.68 37.7
 4 -6 -2 324.87 19.6
 -4 -6 2 194.68 31.2
 -4 6 2 321.27 30.4
 4 6 -2 333.87 42.6
 3 -6 -2 71.09 13.3
 -3 -6 2 39.8 29
 -3 6 2 67.69 20
 2 -6 -2 587.34 32.4
 -2 -6 2 617.74 50.59
 -2 -6 2 479.85 55.59
 -2 6 2 670.13 40.3
 1 -6 -2 119.49 19.8
 -1 -6 2 141.49 27.8
 -1 -6 2 138.99 33.7
 -1 6 2 176.08 26
 0 -6 2 1773.12 76.09
 0 -6 -2 1596.04 67.99
 0 -6 2 1752.42 68.79
 1 -6 2 653.73 38.7
 -1 -6 -2 675.53 45.6
 1 -6 2 704.23 48.6
 1 6 2 741.73 52.99
 2 -6 2 2820.42 94.49
 -2 -6 -2 2919.21 101.19
 2 6 2 2770.72 105.49
 3 -6 2 3642.04 115.39
 -3 -6 -2 3582.64 122.79
 -3 6 -2 3530.75 117.89
 3 6 2 3537.25 126.59
 -4 -6 -2 108.49 24.6
 4 -6 2 108.39 15.1
 4 6 2 134.69 32.1
 -4 6 -2 122.19 19.6
 -5 -6 -2 1158.08 58.69
 5 -6 2 1233.48 44.8
 -5 6 -2 1202.08 48.2
 5 6 2 1108.39 63.59
 6 -6 2 1705.13 59.99
 -6 -6 -2 1616.24 73.39
 -6 6 -2 1748.53 60.79
 6 6 2 1737.53 77.19
 7 -6 2 957 37.5
 -7 -6 -2 987.8 56.79
 7 6 2 830.02 61.99
 -7 6 -2 942.41 39.1
 -8 -6 -2 556.84 48.1
 8 -6 2 602.74 29.7
 8 6 2 574.94 55.79
 -8 6 -2 562.94 29.3
 -9 -6 -2 63.69 27.7
 9 6 2 62.79 33.9
 -10 -6 -2 104.89 29.1
 10 6 2 129.99 39.9
 -11 -6 -2 -7.7 25.1
 11 6 2 17.1 34.3
 -12 -6 -2 404.56 39.4
 12 6 2 485.45 51.59
 -13 -7 2 10.3 33.1
 -13 -7 2 52.19 29.1
 -12 -7 2 134.99 32.2
 -12 -7 2 93.29 34.7
 -11 -7 2 91.49 30.2
 -11 -7 2 105.99 33.1
 -10 -7 2 79.59 30.3
 -9 -7 2 20 28.5
 -8 -7 2 1630.14 77.49
 8 7 -2 1687.93 89.39
 -7 -7 2 157.58 31.7
 7 7 -2 155.58 36.8
 6 7 -2 28.3 36.1
 5 -7 -2 446.76 25.7
 5 -7 -2 424.16 20.2
 -5 -7 2 421.96 51.19
 5 7 -2 462.25 49.6
 -4 -7 2 648.74 56.99
 4 -7 -2 715.13 31
 4 7 -2 689.73 63.19
 -4 7 2 691.63 41.7
 3 -7 -2 744.03 34.3
 -3 -7 2 766.62 54.79
 -3 7 2 663.63 44.5
 -2 -7 2 2501.85 100.89
 -2 -7 2 2471.55 95.29
 2 -7 -2 2596.14 84.59
 -2 7 2 2456.85 90.09
 -1 -7 2 47.8 31.3
 -1 -7 2 43.6 26.6
 1 -7 -2 43.4 19
 -1 7 2 42.6 24.9
 0 -7 2 118.09 36.8
 0 -7 2 112.99 31.5
 1 -7 2 3458.45 119.19
 1 -7 2 3282.57 113.79
 -1 -7 -2 3468.35 117.69
 1 7 2 3578.34 121.59
 2 -7 2 74.09 28.5
 -2 -7 -2 55.09 23.6
 2 -7 2 60.99 19.3
 2 7 2 66.09 26
 3 -7 2 355.16 30.7
 -3 -7 -2 295.07 29.5
 3 -7 2 292.27 33
 3 7 2 384.46 48.3
 4 -7 2 836.02 37.9
 -4 -7 -2 818.62 51.99
 4 -7 2 791.82 50.59
 4 7 2 902.41 56.79
 5 -7 2 13.7 12.3
 -5 -7 -2 30.5 22.2
 5 7 2 76.59 27.3
 6 -7 2 136.99 17
 6 7 2 70.69 30.3
 -7 -7 -2 110.49 29.1
 7 -7 2 141.69 14.9
 7 7 2 199.38 35.2
 8 -7 2 23 12.2
 8 -7 2 1.3 16.5
 -8 -7 -2 4.8 24.7
 8 7 2 -17.7 31.2
 -9 -7 -2 589.04 51.39
 9 7 2 654.43 68.39
 -10 -7 -2 -9.7 27.5
 10 7 2 50.09 36.6
 -11 -7 -2 32.8 26.4
 11 7 2 33.1 36.2
 -12 -7 -2 23.2 27.7
 12 7 2 25.9 38.7
 -12 -8 2 24 30
 -12 -8 2 76.19 34.7
 -11 -8 2 220.78 37.7
 -11 -8 2 326.57 39.7
 -10 -8 2 615.04 56.39
 -9 -8 2 159.08 31.3
 -8 -8 2 -12.3 28.3
 8 8 -2 -11.6 36
 -7 -8 2 115.09 29.3
 7 8 -2 104.69 37.8
 -6 -8 2 2687.03 108.29
 6 8 -2 2834.92 116.69
 -5 -8 2 429.86 50.59
 5 -8 -2 376.46 21.9
 5 -8 -2 337.27 28.2
 5 8 -2 470.15 51.09
 -4 -8 2 75.99 32.3
 4 -8 -2 108.29 14.7
 -4 8 2 91.09 23.3
 -3 -8 2 29.3 29.9
 3 -8 -2 33.3 14.9
 -3 8 2 34 23.9
 -2 -8 2 4445.16 152.98
 2 -8 -2 4484.25 145.29
 -2 -8 2 4782.02 156.18
 -2 8 2 4438.16 151.08
 -1 -8 2 0.2 30.7
 1 -8 -2 14.9 20
 -1 -8 2 18.6 27.7
 -1 8 2 1 24.7
 0 -8 2 924.81 58.59
 0 -8 2 1000.2 55.19
 0 -8 -2 918.91 50.39
 0 8 2 899.41 56.99
 1 -8 2 413.36 40.6
 1 -8 2 374.16 33.8
 -1 -8 -2 437.36 42.7
 1 8 2 303.87 35
 2 -8 2 616.04 39.2
 2 -8 2 779.82 50.39
 -2 -8 -2 757.02 49.6
 2 8 2 693.63 56.49
 3 -8 2 118.49 27.8
 3 -8 2 162.58 21
 -3 -8 -2 216.78 32.1
 3 8 2 104.59 29.7
 -4 -8 -2 184.78 27.3
 4 -8 2 237.88 20.6
 4 -8 2 196.38 28.1
 4 8 2 172.38 32.9
 -5 -8 -2 1097.29 58.49
 5 -8 2 1160.48 46.5
 5 -8 2 1062.69 56.69
 5 8 2 1021.4 67.09
 6 -8 2 467.95 28.1
 -6 -8 -2 453.35 47.9
 6 -8 2 469.85 38.6
 6 8 2 504.15 56.89
 7 -8 2 3.7 18.2
 -7 -8 -2 29.7 25.4
 7 -8 2 -4.5 14.2
 7 8 2 23.6 37.4
 -8 -8 -2 180.28 30.4
 8 8 2 214.18 43.6
 -9 -8 -2 314.57 38
 9 8 2 289.77 46.6
 -10 -8 -2 236.28 34
 10 8 2 181.08 41.2
 -11 -8 -2 211.28 34.4
 11 8 2 234.98 48.2
 -12 -8 -2 98.39 30.7
 12 8 2 44.4 43.5
 -12 -9 2 49.9 30.4
 -12 -9 2 72.89 35.3
 -11 -9 2 78.19 47.6
 -11 -9 2 102.39 60.89
 -10 -9 2 72.59 31.2
 -9 -9 2 -1.4 29.4
 -8 -9 2 1270.17 72.59
 -7 -9 2 342.67 41.3
 7 9 -2 408.46 49.3
 6 -9 -2 94.19 11.3
 6 -9 -2 128.99 14.2
 -6 -9 2 90.19 32
 6 9 -2 84.69 39.8
 5 -9 -2 329.07 31.1
 5 -9 -2 328.67 23.6
 -5 -9 2 303.27 34.9
 4 -9 -2 44.3 15.4
 -4 -9 2 26.9 29.3
 -4 9 2 21.6 24.7
 -3 -9 2 1029.2 64.19
 -3 -9 2 999.1 64.69
 3 -9 -2 933.21 42.3
 -3 9 2 869.81 56.69
 2 -9 -2 1156.78 49.5
 -2 -9 2 1187.98 65.69
 -2 -9 2 1023.1 63.39
 -2 9 2 1132.19 61.29
 -1 -9 2 979 64.29
 1 -9 -2 974.9 49
 -1 -9 2 939.61 64.49
 -1 9 2 999 61.19
 0 -9 2 144.29 27.5
 0 -9 2 112.29 27.3
 0 -9 -2 94.69 23.7
 0 9 2 114.39 29.5
 -1 -9 -2 487.95 45.7
 1 -9 2 565.84 38.9
 1 -9 2 501.55 45.6
 1 9 2 663.33 54.39
 2 -9 2 -7.2 23.9
 2 -9 2 -20.3 17.2
 -2 -9 -2 -0.7 25.1
 2 9 2 -9.4 28.6
 3 -9 2 -16.4 17.8
 -3 -9 -2 -30 22.4
 3 -9 2 -0.2 25.3
 3 9 2 9.2 27.1
 -4 -9 -2 244.18 29.9
 4 -9 2 215.08 22.4
 4 -9 2 226.48 28.8
 4 9 2 244.68 42.9
 5 -9 2 11 15.3
 -5 -9 -2 0.3 24.6
 5 -9 2 5 23
 5 9 2 -4.6 30.4
 6 -9 2 337.57 37.5
 6 -9 2 287.37 25.5
 -6 -9 -2 243.68 32.4
 6 9 2 284.27 40.5
 7 -9 2 -11.3 15.7
 -7 -9 -2 -47.1 26.4
 7 -9 2 20.2 19.2
 7 9 2 5.1 41.7
 -8 -9 -2 75.29 30.2
 8 9 2 138.19 44.9
 -9 -9 -2 29.6 28.2
 9 9 2 -6.4 37.9
 -10 -9 -2 142.79 32.2
 10 9 2 129.99 41.6
 -11 -9 -2 71.99 32
 11 9 2 68.39 41.2
 -11 -10 2 163.28 34.2
 -11 -10 2 72.39 36.7
 -10 -10 2 21.8 37.8
 -10 -10 2 39.1 33.3
 -9 -10 2 273.57 37.1
 -8 -10 2 53.19 31
 -7 -10 2 168.48 37.3
 -6 -10 2 721.93 61.29
 6 -10 -2 710.23 31
 6 -10 -2 747.03 36
 5 -10 -2 85.49 21.4
 5 -10 -2 102.29 15.9
 -5 -10 2 88.59 33.2
 -4 -10 2 295.37 35.9
 4 -10 -2 216.88 24.5
 3 -10 -2 -1.1 15.3
 -3 -10 2 -11.4 28.5
 -3 -10 2 0.2 33
 -3 10 2 -7.6 28.4
 -2 -10 2 3747.43 133.49
 2 -10 -2 3605.84 121.79
 -2 -10 2 3594.34 130.59
 -2 10 2 3645.34 130.49
 -1 -10 2 12 27.1
 -1 -10 2 8.6 28.2
 1 -10 -2 5.6 20
 -1 10 2 42 29.5
 0 -10 -2 -10 23.6
 0 -10 2 23.4 26.1
 0 -10 2 -21.1 23.1
 0 10 2 0.9 33.3
 1 -10 2 -12.2 21.8
 1 -10 2 4.5 19.3
 -1 -10 -2 -20.5 22.6
 1 10 2 -23.3 34.6
 2 -10 2 463.55 38.3
 2 -10 2 637.74 45.6
 -2 -10 -2 571.54 47
 2 10 2 517.85 65.69
 -3 -10 -2 72.29 26
 3 -10 2 69.59 26.8
 3 -10 2 70.09 21.1
 3 10 2 16.1 39.2
 4 -10 2 208.78 30.4
 -4 -10 -2 174.68 29
 4 -10 2 182.28 23.3
 4 10 2 343.17 46.8
 -5 -10 -2 798.72 56.29
 5 -10 2 727.63 41
 5 -10 2 784.92 49.4
 5 10 2 698.03 72.79
 6 -10 2 176.88 26.6
 -6 -10 -2 155.68 29.4
 6 -10 2 195.38 19.3
 6 10 2 253.47 48.2
 -7 -10 -2 60.89 29.9
 7 -10 2 72.19 20.8
 7 -10 2 82.19 16.9
 7 10 2 50.89 45.4
 -8 -10 -2 835.32 62.49
 8 10 2 772.22 77.69
 -9 -10 -2 743.63 62.89
 9 10 2 710.43 76.49
 -10 -10 -2 13 31.3
 10 10 2 28.5 41.1
 -11 -10 -2 57.29 43.3
 11 10 2 -27.5 42
 -11 -11 2 89.19 38.2
 -11 -11 2 79.79 35.2
 -10 -11 2 3.2 35.3
 -10 -11 2 32.9 34
 -9 -11 2 0.6 29.4
 -9 -11 2 14.8 36.2
 -8 -11 2 164.58 35.1
 -7 -11 2 799.02 65.19
 6 -11 -2 298.17 24.1
 6 -11 -2 306.07 31.5
 -6 -11 2 232.08 36.5
 -5 -11 2 48.5 31.7
 5 -11 -2 28 22.1
 5 -11 -2 77.89 16.5
 4 -11 -2 904.11 42.7
 -4 -11 2 771.62 64.99
 -4 -11 2 736.33 61.79
 -3 -11 2 1472.85 78.19
 3 -11 -2 1494.15 60.69
 -3 -11 2 1531.15 76.89
 -3 11 2 1497.05 74.79
 -2 -11 2 1109.39 67.19
 -2 -11 2 929.51 65.69
 2 -11 -2 1016.3 49.5
 -2 11 2 1017.3 68.49
 1 -11 -2 923.81 51.69
 -1 -11 2 964.5 62.09
 -1 -11 2 970.6 65.49
 -1 11 2 1016.2 67.19
 0 -11 -2 257.87 30.3
 0 -11 2 205.68 33.9
 0 -11 2 268.27 31.4
 0 11 2 293.87 41
 1 -11 2 642.94 42.3
 -1 -11 -2 495.45 48.2
 1 -11 2 463.05 46
 1 11 2 490.55 47.2
 -2 -11 -2 77.89 28.1
 2 -11 2 -7.6 22.6
 2 -11 2 6.1 20.2
 2 11 2 -2.4 38.7
 -3 -11 -2 864.01 56.09
 3 -11 2 778.92 55.19
 3 -11 2 860.21 48
 3 11 2 886.71 73.99
 4 -11 2 107.39 22.7
 -4 -11 -2 133.39 31
 4 -11 2 70.79 28.7
 4 11 2 81.69 44.1
 5 -11 2 3.9 26.1
 5 -11 2 -4.3 19
 -5 -11 -2 7.8 25.7
 5 11 2 34.2 43.3
 -6 -11 -2 -2.2 26.3
 6 -11 2 5.3 17.3
 6 -11 2 33.6 24
 6 11 2 49 42.8
 7 -11 2 0.9 21.5
 -7 -11 -2 -38.2 27.5
 7 -11 2 -0.1 15.6
 7 11 2 -39 42.7
 -8 -11 -2 1194.78 70.59
 8 11 2 1236.98 134.39
 -9 -11 -2 3.3 30.2
 9 11 2 -17.8 42.6
 -10 -11 -2 469.05 58.19
 10 11 2 315.87 53.49
 -10 -12 2 128.69 35
 -10 -12 2 174.58 43
 -9 -12 2 -2.1 37.1
 -9 -12 2 17.8 31.8
 -8 -12 2 358.06 47.9
 -7 -12 2 4.7 39.4
 7 -12 -2 8.3 14.6
 -7 -12 2 22.3 31.9
 6 -12 -2 302.67 26
 -6 -12 2 224.68 42.2
 -6 -12 2 277.57 45
 6 -12 -2 291.07 34.9
 -5 -12 2 7.7 32
 5 -12 -2 2.9 15.8
 5 -12 -2 7 22.6
 -5 -12 2 70.19 40.4
 -4 -12 2 427.86 45.4
 4 -12 -2 451.15 34.9
 -4 -12 2 313.67 42.5
 4 -12 -2 387.56 47.7
 -3 -12 2 344.47 44
 -3 -12 2 231.58 37.1
 3 -12 -2 263.47 33.5
 -3 12 2 283.47 40.4
 -2 -12 2 50.69 33.2
 -2 -12 2 13.1 31.7
 2 -12 -2 11.6 19.2
 -2 12 2 19.5 35.9
 -1 -12 2 55.09 31.3
 -1 -12 2 61.49 31.6
 1 -12 -2 34.2 22.3
 -1 12 2 34.7 36.7
 0 -12 2 809.12 54.89
 0 -12 2 847.32 58.39
 0 -12 -2 771.72 54.09
 0 12 2 867.41 71.39
 1 -12 2 3.1 21.8
 1 -12 2 -4.2 24.7
 -1 -12 -2 6.9 25.7
 1 12 2 46.3 37.7
 -2 -12 -2 503.35 49.5
 2 -12 2 422.36 41.5
 2 -12 2 471.65 46.3
 2 12 2 533.15 51.89
 3 -12 2 843.22 49.4
 -3 -12 -2 872.61 57.19
 3 -12 2 732.53 55.39
 3 12 2 900.11 75.59
 4 -12 2 748.13 54.79
 4 -12 2 721.83 46.2
 -4 -12 -2 703.73 56.89
 4 12 2 663.83 75.39
 -5 -12 -2 316.27 36.1
 5 -12 2 293.17 33.6
 5 -12 2 304.57 37.3
 5 12 2 337.17 50.49
 6 -12 2 265.87 31.4
 -6 -12 -2 276.67 37.7
 6 -12 2 277.67 31.5
 6 12 2 146.09 45.7
 7 -12 2 31.1 17.3
 7 -12 2 25.2 23.3
 -7 -12 -2 39.9 34.1
 7 12 2 -69.99 45.4
 -8 -12 -2 15.5 30.1
 8 12 2 46.4 47.9
 -9 -12 -2 215.38 37.5
 9 12 2 185.48 52.39
 -9 -13 2 40.4 38.4
 -9 -13 2 55.79 37.1
 -8 -13 2 -19.6 28.9
 -8 -13 2 4 38.6
 7 -13 -2 41.4 14
 -7 -13 2 34.6 39.8
 -7 -13 2 -31.2 34.8
 7 -13 -2 14.3 17.2
 -6 -13 2 11.7 39.8
 -6 -13 2 119.09 37.2
 6 -13 -2 53.59 16.7
 6 -13 -2 86.69 23.8
 5 -13 -2 105.19 19.4
 5 -13 -2 121.19 26.2
 -5 -13 2 156.08 42
 -5 -13 2 107.09 39.5
 -4 -13 2 196.78 35.7
 -4 -13 2 204.28 43.2
 4 -13 -2 142.99 23.1
 4 -13 -2 165.68 31.7
 -3 -13 2 522.25 62.39
 3 -13 -2 535.65 40.1
 -3 -13 2 579.04 60.59
 -2 -13 2 146.79 35.8
 2 -13 -2 223.48 26.8
 -2 -13 2 269.57 39.9
 -2 13 2 173.78 40.1
 -1 -13 2 4.7 32.5
 -1 -13 2 44.6 31.6
 1 -13 -2 -17.2 22.5
 -1 13 2 -15.4 38
 0 -13 2 299.37 33.6
 0 -13 -2 224.58 31.8
 0 -13 2 242.08 34.5
 0 13 2 199.08 43.5
 1 -13 2 44.6 25.5
 1 -13 2 71.39 24
 -1 -13 -2 50.09 26
 1 13 2 54.99 42.1
 2 -13 2 22.8 22.2
 -2 -13 -2 28.9 26.9
 2 -13 2 47.4 25.8
 2 13 2 34 42.1
 3 -13 2 92.39 28.2
 3 -13 2 59.49 23.8
 -3 -13 -2 48.3 27.9
 3 13 2 86.49 46.6
 4 -13 2 22.1 29.7
 -4 -13 -2 -4.4 29.6
 4 -13 2 -3.6 23.8
 -5 -13 -2 269.67 36.6
 5 -13 2 191.88 27.8
 5 -13 2 148.29 32
 5 13 2 237.98 48.2
 -6 -13 -2 74.69 31.6
 6 13 2 178.08 49.7
 7 -13 2 9.2 16.9
 -7 -13 -2 12.3 30.8
 7 -13 2 6.6 23.7
 7 13 2 11.6 50.79
 -8 -13 -2 366.06 43.9
 8 13 2 237.68 56.29
 -9 -13 -2 -0.3 32.1
 9 13 2 27.4 52.69
 -8 -14 2 49.4 33.8
 -8 -14 2 80.79 42.7
 -7 -14 2 -15.5 29.9
 -7 -14 2 80.89 40.3
 6 -14 -2 14.9 16.4
 6 -14 -2 -6.3 23.7
 -6 -14 2 -4.5 39.1
 -6 -14 2 25.5 35.6
 -5 -14 2 20 36.6
 -5 -14 2 68.29 38.5
 5 -14 -2 10.9 25.7
 5 -14 -2 45.9 18.9
 -4 -14 2 222.98 40.2
 4 -14 -2 262.47 27.5
 -4 -14 2 346.97 48.4
 4 -14 -2 233.88 35.1
 -3 -14 2 -26.3 33.6
 3 -14 -2 -25.4 30
 3 -14 -2 31.2 20.5
 -3 -14 2 -15.5 34.9
 -2 -14 2 488.95 62.59
 -2 -14 2 538.95 49.3
 2 -14 -2 493.85 43.2
 -2 14 2 556.54 68.29
 1 -14 -2 221.98 42
 -1 -14 2 298.77 42.9
 -1 -14 2 186.38 36.7
 -1 14 2 259.07 44.6
 0 -14 -2 351.86 36.3
 0 -14 2 373.66 36.4
 0 -14 2 335.87 38
 0 14 2 285.47 48.4
 1 -14 2 20 31.7
 -1 -14 -2 52.09 28.7
 1 -14 2 17.6 24.1
 1 14 2 -29.3 42.5
 2 -14 2 248.88 29.6
 2 -14 2 234.08 32
 -2 -14 -2 178.78 31.5
 2 14 2 242.68 53.29
 3 -14 2 14.1 26.6
 -3 -14 -2 34.6 29.6
 3 -14 2 39.3 24
 3 14 2 72.39 45
 4 -14 2 433.06 47
 4 -14 2 423.36 40.5
 -4 -14 -2 468.55 55.59
 4 14 2 427.36 60.69
 -5 -14 -2 85.39 30.5
 5 -14 2 86.09 25.8
 5 -14 2 119.89 31.6
 5 14 2 98.79 53.09
 -6 -14 -2 105.99 35.8
 6 -14 2 79.79 24.6
 6 -14 2 58.29 28.3
 6 14 2 9 47.1
 -7 -14 -2 36 32.4
 7 14 2 -1.1 51.79
 -8 -14 -2 31 34.7
 8 14 2 -49.8 49
 -7 -15 2 -31.5 31.9
 -7 -15 2 -40.2 39
 6 -15 -2 -7 27.5
 -6 -15 2 46.3 34.9
 6 -15 -2 41.2 28.8
 -6 -15 2 16.7 36.5
 5 -15 -2 19.6 26.4
 5 -15 -2 7.2 18.4
 -5 -15 2 -21.3 36.4
 -5 -15 2 12.6 33.1
 4 -15 -2 165.28 33.8
 4 -15 -2 144.19 24.6
 -4 -15 2 179.18 42.1
 -4 -15 2 116.69 36.9
 -3 -15 2 0.9 35.6
 -3 -15 2 -33.6 36
 3 -15 -2 19.7 22
 3 -15 -2 16.3 30.9
 -2 -15 2 75.79 38
 2 -15 -2 79.09 24.2
 -2 -15 2 76.39 38
 1 -15 -2 74.79 27.1
 -1 -15 2 42 33.2
 -1 -15 2 23.2 34.4
 -1 15 2 44.1 41.8
 0 -15 2 103.49 31.6
 0 -15 -2 93.09 31.6
 0 -15 2 106.99 29.1
 0 15 2 130.49 43.3
 -1 -15 -2 42.3 28.1
 1 -15 2 5.1 25.3
 1 -15 2 36.5 25.8
 1 15 2 77.59 47.3
 2 -15 2 -16.4 24.1
 -2 -15 -2 24.4 27.4
 2 -15 2 6.4 23.4
 2 15 2 49.8 47.5
 3 -15 2 -19.1 22.7
 -3 -15 -2 25.3 32.1
 3 -15 2 40.9 26.8
 3 15 2 86.49 48.7
 4 -15 2 -3.8 28.2
 4 -15 2 16.1 26.2
 -4 -15 -2 0.6 28.7
 4 15 2 22.9 48.7
 -5 -15 -2 -5.6 33.3
 5 -15 2 46.7 30.9
 5 -15 2 -1.8 24.9
 5 15 2 68.39 51.09
 -6 -15 -2 60.09 34.1
 6 15 2 -31.3 49.2
 -7 -15 -2 -4.4 34.8
 7 15 2 29.4 50.49
 -6 -16 2 53.79 34
 -6 -16 2 -26.8 37.4
 5 -16 -2 60.89 30.2
 -5 -16 2 42.9 38.8
 -5 -16 2 61.19 37.3
 5 -16 -2 55.99 22
 -4 -16 2 498.35 51.79
 4 -16 -2 493.95 42.9
 -4 -16 2 391.56 46.3
 4 -16 -2 410.76 41.8
 3 -16 -2 39.5 23.3
 -3 -16 2 23.4 38.2
 3 -16 -2 32.7 33.1
 -3 -16 2 41.5 38.2
 -2 -16 2 230.08 40.7
 -2 -16 2 210.78 40.7
 2 -16 -2 320.07 37.3
 2 -16 -2 384.46 44.2
 -1 -16 2 8.6 32.2
 -1 -16 2 -10.6 36.7
 1 -16 -2 30.2 28.6
 0 -16 -2 125.59 31.3
 0 -16 2 173.78 34.2
 0 -16 2 196.28 32.3
 0 16 2 162.58 48.2
 1 -16 2 108.49 29.9
 -1 -16 -2 68.09 29.4
 1 -16 2 94.29 27.3
 2 -16 2 0.7 25.3
 2 -16 2 5.2 24.5
 -2 -16 -2 44.6 28.9
 2 16 2 27 45
 3 -16 2 10.1 25.5
 3 -16 2 6.6 24.8
 -3 -16 -2 -13.5 30.7
 3 16 2 -20.9 47.3
 4 -16 2 293.47 35.3
 -4 -16 -2 221.78 36.6
 4 -16 2 210.18 33.8
 4 16 2 210.68 57.09
 -5 -16 -2 293.77 41.4
 5 16 2 123.49 53.89
 4 -17 -2 37.5 22.5
 -4 -17 2 58.79 40.3
 4 -17 -2 51.49 32.3
 -4 -17 2 14.5 35.4
 3 -17 -2 90.09 35.2
 3 -17 -2 96.49 26.1
 -3 -17 2 140.99 42.9
 -3 -17 2 251.37 42.6
 2 -17 -2 42.3 27.5
 -2 -17 2 40.7 34.1
 2 -17 -2 49.8 30.1
 -2 -17 2 19.8 36.9
 -1 -17 2 8.2 32.9
 -1 -17 2 30.2 33.3
 1 -17 -2 66.99 30.1
 1 -17 -2 5 29
 0 -17 2 13.4 26.3
 0 -17 -2 35.3 32.1
 0 -17 2 -3.6 30.4
 1 -17 2 155.78 29.5
 -1 -17 -2 240.68 37.1
 1 -17 2 183.28 32.1
 1 17 2 131.89 47.5
 2 -17 2 143.79 29.5
 -2 -17 -2 181.88 37.3
 2 -17 2 84.49 28.9
 2 17 2 150.38 71.79
 3 -17 2 -28.2 23
 3 -17 2 35.7 25.7
 -3 -17 -2 -53.59 27.7
 3 17 2 11.7 44.8
 -13 0 3 11 19.1
 -13 0 3 17.4 15.7
 -12 0 3 7.3 23.5
 -12 0 3 8.4 19.3
 -11 0 3 1.8 17.7
 -11 0 3 -19.6 18
 -10 0 3 -19.7 17.4
 -10 0 3 -0.8 17.1
 -9 0 3 40.7 18
 -9 0 3 6.6 18
 -8 0 3 11.8 17.7
 -8 0 3 -2.3 16.7
 -7 0 3 -1.7 16.1
 -7 0 3 -9.1 17.8
 -6 0 3 11.2 21.1
 -6 0 3 -7.9 16.6
 -5 0 3 7.8 24.6
 -5 0 3 -10.3 16.3
 4 0 -3 6.6 20.1
 -4 0 3 5.2 17.5
 -3 0 3 1.4 22.4
 3 0 -3 32.4 19.7
 2 0 -3 -23.5 18
 -2 0 3 26.1 19.8
 -1 0 3 3.3 18.9
 1 0 -3 27.5 21.2
 0 0 -3 6.6 16.2
 0 0 3 -10.1 21.3
 -1 0 -3 21.8 20.3
 1 0 3 35.1 23.8
 2 0 3 7.8 20.8
 -2 0 -3 7.9 20.8
 3 0 3 -13.1 21
 -3 0 -3 -4.1 23.7
 -4 0 -3 9.4 19.2
 4 0 3 1.9 18.6
 -5 0 -3 -6.5 19.5
 5 0 3 -13.5 19.5
 -6 0 -3 30.7 20
 6 0 3 -1.4 19.5
 7 0 3 4.6 21.2
 -7 0 -3 -6.3 19.3
 8 0 3 47.1 22.4
 -8 0 -3 -0.5 20
 9 0 3 -35.7 22.8
 -9 0 -3 6 22.8
 -10 0 -3 4.1 24.9
 10 0 3 23.3 25.5
 -11 0 -3 -4.7 25.8
 11 0 3 22.2 26.7
 12 0 3 28.4 29.8
 -12 0 -3 41.1 28.2
 -13 -1 3 -24.5 17.8
 -13 -1 3 6.3 19.6
 -12 -1 3 186.88 24.9
 -12 -1 3 237.08 28.5
 -12 1 3 162.08 18.7
 -12 1 3 221.68 21.2
 -11 -1 3 70.99 22
 -11 -1 3 17.9 21.4
 -11 1 3 55.89 16.5
 -11 1 3 39.4 15.2
 -10 -1 3 564.44 41
 -10 -1 3 599.04 42.3
 -10 1 3 648.34 35.7
 -10 1 3 635.44 34.5
 -9 -1 3 306.77 34
 -9 -1 3 365.66 36.9
 -9 1 3 354.46 28.5
 -9 1 3 355.46 29.1
 -8 -1 3 3619.44 118.59
 -8 -1 3 3581.84 120.49
 -8 1 3 3298.07 120.49
 -8 1 3 3792.32 115.89
 -7 -1 3 34.6 18.7
 -7 -1 3 24.9 21.2
 -7 1 3 20.7 16.6
 -7 1 3 19.1 13.6
 -6 -1 3 592.74 46.5
 -6 -1 3 608.64 38.1
 -6 1 3 579.84 31.7
 -6 1 3 611.84 37.9
 -5 -1 3 103.79 21.4
 -5 -1 3 74.49 25.9
 -5 1 3 115.39 16.1
 -5 1 3 120.09 22.8
 4 -1 -3 484.85 31.6
 -4 -1 3 528.45 37.6
 -4 1 3 485.05 30.6
 -3 -1 3 3010.4 100.09
 -3 1 3 3082.79 97.19
 3 1 -3 2955.6 100.69
 -2 -1 3 365.56 35.2
 2 -1 -3 350.26 31.6
 -2 1 3 332.27 30.5
 2 1 -3 326.67 37.9
 1 -1 -3 2690.33 88.19
 -1 -1 3 2636.54 90.19
 -1 1 3 2668.43 90.39
 1 1 -3 2737.13 90.69
 0 -1 3 -0.4 21.1
 0 -1 -3 0.6 21.5
 0 1 -3 -21.7 18.6
 0 1 3 -12.5 20.6
 1 -1 3 77.49 19.1
 -1 -1 -3 60.89 20.9
 1 1 3 40.7 18.6
 -1 1 -3 88.19 21.9
 -2 -1 -3 68.99 19.8
 2 -1 3 59.79 21.7
 -2 1 -3 32.6 19.7
 2 1 3 23.4 21.6
 -3 -1 -3 123.09 20.4
 3 -1 3 58.39 20.5
 3 1 3 224.18 25.3
 -4 -1 -3 407.36 38.3
 4 -1 3 465.25 35.1
 -4 1 -3 484.55 38.8
 5 -1 3 152.58 21
 -5 -1 -3 129.29 21.2
 5 1 3 210.78 25.6
 -5 1 -3 184.58 24.3
 6 -1 3 1494.75 60.69
 -6 -1 -3 1515.35 62.09
 -6 1 -3 1499.25 61.39
 6 1 3 1624.64 63.79
 -7 -1 -3 1022.7 49.3
 7 -1 3 947.11 48.8
 -7 1 -3 979.8 48.7
 7 1 3 979.1 52.99
 -8 -1 -3 112.79 22.4
 8 -1 3 154.58 24.9
 -8 1 -3 194.48 24.7
 8 1 3 137.89 26.3
 -9 -1 -3 524.05 43.3
 9 -1 3 511.25 43.5
 9 1 3 545.45 60.89
 -9 1 -3 548.55 43.6
 10 -1 3 167.38 28.2
 -10 -1 -3 137.59 27.1
 10 1 3 117.29 29.9
 -10 1 -3 117.89 26.5
 11 -1 3 46.5 26.3
 -11 -1 -3 43.3 25.6
 11 1 3 68.39 29
 -11 1 -3 76.19 26.6
 -12 -1 -3 48.3 29
 12 -1 3 56.49 30
 12 1 3 46.6 31.3
 -12 1 -3 39.5 24.8
 13 1 3 68.19 33.2
 -13 -2 3 32.1 24.3
 -13 -2 3 83.59 24.2
 -12 -2 3 -6 21.2
 -12 -2 3 47.4 23.8
 -12 2 3 23.8 12.2
 -11 -2 3 184.18 26.5
 -11 -2 3 167.18 25.8
 -11 2 3 171.98 21
 -11 2 3 160.58 19.1
 -10 -2 3 369.56 41
 -10 -2 3 343.47 39.6
 -10 2 3 357.36 22.5
 -10 2 3 336.57 24.3
 -9 -2 3 185.98 24.9
 -9 -2 3 114.49 25
 -9 2 3 152.18 15.3
 -9 2 3 146.79 14.9
 -8 -2 3 224.78 25.8
 -8 -2 3 171.38 26.9
 -8 2 3 210.68 22.2
 -8 2 3 256.07 20.9
 -7 -2 3 729.83 47.5
 -7 -2 3 629.14 43.3
 -7 2 3 725.13 30.5
 -7 2 3 716.33 31.9
 -6 -2 3 -15.1 24.7
 -6 -2 3 26.2 20.4
 -6 2 3 -5.3 15.4
 -6 2 3 -4.6 11.6
 -5 -2 3 119.59 30
 5 -2 -3 53.99 15.5
 -5 -2 3 80.99 21.3
 -5 2 3 68.19 12.8
 -4 -2 3 326.57 36.8
 -4 -2 3 311.77 36.9
 4 -2 -3 292.77 25.8
 -4 2 3 366.06 24.4
 -3 -2 3 99.79 23.5
 3 -2 -3 99.19 15.8
 3 2 -3 70.69 25.4
 -3 2 3 81.39 18
 2 -2 -3 41 16.2
 -2 -2 3 9.2 20
 2 2 -3 18 23.1
 0 -2 -3 479.95 38.9
 0 -2 3 473.45 39.8
 0 2 -3 453.75 38.5
 0 2 3 469.35 36.5
 -1 -2 -3 4680.13 151.68
 1 -2 3 4741.53 150.88
 1 2 3 4923.31 152.28
 -1 2 -3 4770.02 151.68
 2 -2 3 3893.11 124.39
 -2 -2 -3 3909.31 126.09
 2 2 3 3810.12 126.59
 3 -2 3 69.99 20
 -3 -2 -3 21.1 21.3
 -3 2 -3 31.8 19.5
 3 2 3 21.3 22.2
 4 -2 3 20.3 17.1
 -4 -2 -3 12.8 22.1
 4 2 3 62.19 22.5
 -4 2 -3 28.1 18
 5 -2 3 37.6 18.2
 -5 -2 -3 21.1 20.9
 5 2 3 9 22.4
 -5 2 -3 12.2 17.6
 -6 -2 -3 544.25 41.3
 6 -2 3 606.14 35.7
 6 2 3 537.55 45.6
 -6 2 -3 546.15 35.9
 -7 -2 -3 319.17 27.7
 7 -2 3 261.87 32.3
 7 2 3 268.77 29.8
 -7 2 -3 303.77 24.8
 8 -2 3 491.65 40.8
 -8 -2 -3 531.75 42
 8 2 3 560.54 46.4
 -8 2 -3 534.15 37.4
 9 -2 3 22.6 22.5
 -9 -2 -3 62.09 23.7
 -9 2 -3 65.19 21.6
 9 2 3 57.59 27.2
 -10 -2 -3 21.1 24.1
 10 -2 3 12.8 24.7
 10 2 3 10.3 25.6
 -10 2 -3 45.8 22.2
 -11 -2 -3 30.6 26.5
 11 -2 3 -17.2 23.5
 11 2 3 71.89 30
 12 -2 3 -5.2 26.7
 -12 -2 -3 34.3 27.3
 -12 2 -3 -24.1 21
 12 2 3 -1.4 32
 -13 -2 -3 -26.8 28.2
 13 2 3 18.2 32.6
 -13 -3 3 181.38 29.9
 -13 -3 3 157.68 29.2
 -12 -3 3 269.77 31.1
 -12 -3 3 257.57 31.6
 -11 -3 3 21.3 25
 -11 -3 3 -8 24
 -10 -3 3 57.19 23.9
 -10 -3 3 69.19 25.5
 -9 -3 3 1323.57 64.39
 -9 -3 3 1472.95 63.89
 -8 -3 3 1301.07 63.99
 -8 -3 3 1491.55 62.79
 -7 -3 3 -7.8 23.4
 -7 -3 3 -4 22.1
 -6 -3 3 -6.4 21.8
 -6 -3 3 12.6 25.4
 -6 3 3 7.1 10.1
 -6 3 3 17.2 10.7
 -5 -3 3 232.28 27.2
 -5 -3 3 274.37 32.8
 5 -3 -3 250.67 20.3
 -5 3 3 244.58 19.6
 -4 -3 3 126.39 25.4
 -4 -3 3 88.59 31
 4 -3 -3 158.48 14.9
 -4 3 3 162.88 19.9
 3 -3 -3 175.78 16.3
 -3 -3 3 145.49 26.3
 -3 3 3 172.98 16.5
 -2 -3 3 6812.82 208.18
 2 -3 -3 5860.11 204.18
 -2 3 3 6916.01 203.88
 2 3 -3 6935.21 209.38
 1 -3 -3 317.17 34.5
 -1 -3 3 304.87 37.4
 1 3 -3 227.68 25.3
 -1 3 3 324.57 32.3
 0 -3 3 6725.43 206.68
 0 3 -3 6626.04 206.88
 0 3 3 6517.45 205.98
 -1 -3 -3 2954.3 99.89
 1 -3 3 2984 98.29
 -1 3 -3 2867.11 98.69
 1 3 3 2854.41 99.99
 2 -3 3 108.19 20.5
 -2 -3 -3 97.69 21.7
 2 3 3 89.29 24.6
 -2 3 -3 84.49 21.3
 -3 -3 -3 29.4 22.7
 3 -3 3 0.9 19.2
 3 3 3 36 21.6
 -3 3 -3 13.7 18.9
 -4 -3 -3 33.6 21.2
 4 -3 3 52.19 19.3
 -4 3 -3 9.3 18
 4 3 3 12.5 24.3
 5 -3 3 444.36 31.9
 -5 -3 -3 415.56 40.9
 -5 3 -3 447.16 33.7
 5 3 3 444.36 45.7
 6 -3 3 935.91 41.4
 -6 -3 -3 867.71 49
 6 3 3 899.61 53.09
 -6 3 -3 892.01 42.5
 -7 -3 -3 89.09 22.3
 7 -3 3 87.49 18.7
 7 3 3 82.69 24.5
 -8 -3 -3 221.48 28.4
 8 -3 3 226.68 23.8
 8 3 3 193.28 31.3
 -8 3 -3 215.58 22.8
 -9 -3 -3 40.1 24.5
 9 -3 3 8.4 20.6
 9 3 3 67.19 29.7
 -9 3 -3 21.1 19.9
 10 -3 3 30.8 23.3
 -10 -3 -3 30.4 24.1
 10 3 3 -3.2 27.9
 -10 3 -3 19.3 19.4
 -11 -3 -3 7.9 25.1
 11 -3 3 19.9 36.5
 -11 3 -3 18.3 19.8
 11 3 3 6 29.6
 12 -3 3 39.9 28.7
 -12 -3 -3 84.29 28.7
 12 3 3 90.69 36.1
 -13 -3 -3 0.6 29.4
 13 3 3 54.69 33.7
 -12 -4 3 10.9 25.3
 -12 -4 3 38.3 27.3
 -11 -4 3 1055.09 61.09
 -11 -4 3 1070.69 61.59
 -10 -4 3 391.86 44.1
 -10 -4 3 280.97 33
 -9 -4 3 261.07 32
 -9 -4 3 345.17 34.1
 -8 -4 3 -18.9 25
 -8 -4 3 42.2 26.9
 -7 -4 3 967.4 56.69
 -7 -4 3 967.1 54.79
 -6 -4 3 2409.26 91.19
 -6 -4 3 2241.78 87.89
 -5 -4 3 38.8 27.1
 -5 -4 3 6.5 30.5
 5 -4 -3 -2.8 9.8
 -5 4 3 9 8.8
 -4 -4 3 39.3 29.4
 4 -4 -3 -3.3 12.2
 -4 -4 3 34.1 26.8
 -4 4 3 -4.6 12.2
 -3 -4 3 75.69 25.3
 -3 -4 3 29 32.5
 3 -4 -3 98.89 16.7
 -3 4 3 108.99 16.2
 2 -4 -3 2587.04 83.89
 -2 -4 3 2431.26 90.89
 -2 4 3 2473.45 84.09
 2 4 -3 2530.55 92.99
 -1 -4 3 7299.57 232.88
 1 -4 -3 7371.66 230.18
 1 4 -3 7703.83 234.18
 0 -4 3 271.17 28.1
 0 4 -3 155.48 23.7
 0 4 3 123.49 21.6
 1 -4 3 6232.28 193.28
 -1 -4 -3 6009.3 194.58
 1 4 3 6297.77 195.88
 2 -4 3 5832.52 185.48
 -2 -4 -3 5878.71 188.88
 2 4 3 6095.29 190.08
 -2 4 -3 5975.1 186.48
 3 -4 3 134.09 18.7
 -3 -4 -3 243.88 29.5
 -3 4 -3 132.09 22.5
 3 4 3 133.29 25.5
 -4 -4 -3 2925.91 103.29
 4 -4 3 2934.41 97.69
 -4 4 -3 2940.61 97.59
 4 4 3 2880.01 105.49
 -5 -4 -3 37.8 22.8
 5 -4 3 43.8 18.6
 5 4 3 56.19 24.2
 -5 4 -3 45.2 17.8
 6 -4 3 1498.95 56.09
 -6 -4 -3 1564.94 65.69
 -6 4 -3 1559.94 58.19
 6 4 3 1429.56 67.99
 -7 -4 -3 53.69 22.8
 -7 4 -3 39.1 18.3
 7 4 3 56.09 28
 8 -4 3 83.19 19.3
 -8 -4 -3 65.49 23.7
 -8 4 -3 107.19 19.5
 8 4 3 95.39 29.3
 -9 -4 -3 32.9 24.5
 9 -4 3 58.19 21
 -9 4 -3 37 19.2
 9 4 3 69.69 29.7
 -10 -4 -3 772.92 54.99
 10 -4 3 833.92 46.2
 10 4 3 699.83 59.39
 -10 4 -3 770.72 41.5
 -11 -4 -3 190.38 30.6
 11 -4 3 238.48 28.3
 -11 4 -3 254.87 30
 11 4 3 201.18 37.2
 -12 -4 -3 23.1 27.6
 12 4 3 9.9 33
 -13 -5 3 -6.1 27.8
 -13 -5 3 29.6 26.7
 -12 -5 3 268.87 34
 -12 -5 3 277.77 35.2
 -11 -5 3 2 26.5
 -11 -5 3 12 27.6
 -10 -5 3 1036.4 62.89
 -9 -5 3 -41.8 24.3
 -9 -5 3 -2.3 26.2
 -8 -5 3 544.65 50.99
 -8 -5 3 380.46 47.1
 -7 -5 3 382.36 46
 -7 -5 3 386.46 47.6
 -6 -5 3 1492.45 69.49
 -6 -5 3 1386.06 66.79
 -5 -5 3 368.26 37.1
 -5 -5 3 369.36 44.4
 5 -5 -3 398.86 20.2
 -5 5 3 366.46 21.4
 -4 -5 3 703.93 58.39
 4 -5 -3 618.74 32
 -4 -5 3 543.05 47
 -4 5 3 636.04 30.8
 -3 -5 3 985.1 55.49
 -3 -5 3 926.01 65.19
 3 -5 -3 988.6 41
 -3 5 3 983 43.5
 -2 -5 3 384.76 41.4
 2 -5 -3 399.86 32.1
 -2 -5 3 312.17 41.8
 -2 5 3 252.37 24.9
 -1 -5 3 113.49 28.2
 1 -5 -3 34.5 24.5
 -1 5 3 53.19 20.7
 1 5 -3 104.99 27.8
 0 -5 -3 3937.81 126.99
 0 -5 3 3919.01 128.09
 0 5 3 3786.52 128.79
 0 5 -3 3838.02 129.49
 -1 -5 -3 1007.6 51.29
 1 -5 3 917.51 48.1
 -1 5 -3 933.81 49.8
 1 5 3 957.5 54.99
 2 -5 3 175.48 20.1
 -2 -5 -3 245.98 27.5
 2 5 3 275.07 30.9
 -2 5 -3 147.59 24
 -3 -5 -3 5862.51 185.68
 3 -5 3 5669.83 180.48
 3 5 3 5861.21 187.78
 -3 5 -3 5761.72 182.28
 4 -5 3 377.46 31
 -4 -5 -3 421.26 42.3
 4 5 3 340.97 43.1
 -4 5 -3 358.36 33.8
 -5 -5 -3 98.89 23
 5 -5 3 106.99 19.2
 5 5 3 78.39 23.4
 -5 5 -3 133.99 18.9
 6 -5 3 728.43 35.7
 -6 -5 -3 627.94 46.7
 6 5 3 787.62 54.49
 -6 5 -3 631.54 37.4
 -7 -5 -3 139.69 25.6
 7 -5 3 226.48 20.3
 -7 5 -3 235.48 21.9
 7 5 3 221.38 34.7
 -8 -5 -3 786.32 52.19
 8 -5 3 792.22 40.3
 -8 5 -3 788.82 39.9
 8 5 3 818.62 60.19
 9 -5 3 131.59 21.7
 -9 -5 -3 134.29 26.8
 -9 5 -3 165.78 20.4
 9 5 3 145.29 32.3
 10 -5 3 372.36 35.5
 -10 -5 -3 453.35 38.4
 10 5 3 316.87 40
 -10 5 -3 316.47 34.5
 11 -5 3 -2 20.7
 -11 -5 -3 -14.5 27.6
 -11 5 -3 1.6 14.8
 11 5 3 45.1 34.7
 -12 -5 -3 198.28 32.1
 12 5 3 149.49 38.2
 -13 -6 3 13.8 28.5
 -13 -6 3 35.5 28.8
 -12 -6 3 89.39 30.7
 -12 -6 3 66.49 31
 -11 -6 3 42 29.3
 -11 -6 3 34.3 28
 -10 -6 3 453.65 51.09
 -10 -6 3 477.15 53.79
 -9 -6 3 59.19 29.4
 -9 -6 3 75.19 30.8
 -8 -6 3 1593.44 73.19
 -8 -6 3 1449.55 74.49
 -7 -6 3 270.37 33.4
 -7 -6 3 232.98 33.7
 -6 -6 3 4.3 28.9
 -6 -6 3 38 28.6
 5 -6 -3 177.18 18.8
 -5 -6 3 152.28 30.3
 -5 -6 3 226.58 32.1
 -5 6 3 251.37 23.2
 -4 -6 3 922.01 61.99
 4 -6 -3 921.11 37.4
 -4 -6 3 926.81 54.09
 -4 6 3 865.11 40.3
 -3 -6 3 58.59 27.9
 3 -6 -3 70.29 14.6
 -3 -6 3 133.69 37.5
 -3 6 3 51.89 19.5
 2 -6 -3 410.76 32.8
 -2 -6 3 481.95 46.1
 -2 -6 3 382.96 41.3
 -2 6 3 475.75 37.8
 1 -6 -3 434.76 36.8
 -1 -6 3 344.07 41.1
 -1 -6 3 450.55 42.6
 -1 6 3 441.76 41.6
 0 -6 3 8.6 21.1
 0 -6 -3 5.9 20.1
 0 6 3 -0.7 28.1
 1 -6 3 5680.23 179.58
 -1 -6 -3 5564.64 181.48
 -1 6 -3 5539.95 182.08
 1 6 3 5875.51 183.98
 2 -6 3 1705.23 62.19
 -2 -6 -3 1605.34 70.09
 2 6 3 1722.43 72.19
 -2 6 -3 1625.54 67.89
 -3 -6 -3 598.24 46.1
 3 -6 3 530.15 32.2
 -3 6 -3 513.55 37.7
 3 6 3 433.86 45.2
 4 -6 3 2172.08 76.29
 -4 -6 -3 2178.58 85.89
 -4 6 -3 2354.66 79.59
 4 6 3 2319.87 88.79
 5 -6 3 104.29 18.1
 -5 -6 -3 104.09 24
 -5 6 -3 79.09 19.2
 5 6 3 121.29 30.7
 -6 -6 -3 72.99 27.5
 6 -6 3 -11.5 20.9
 -6 6 -3 62.69 18.6
 6 6 3 12.3 28.7
 7 -6 3 404.76 29.9
 -7 -6 -3 428.96 46.3
 -7 6 -3 434.96 32.9
 7 6 3 500.95 44.3
 8 -6 3 21.6 16
 -8 -6 -3 41.7 27.3
 8 6 3 17.9 29.6
 -8 6 -3 49.99 18
 -9 -6 -3 -26.3 24.6
 9 -6 3 2.6 17.3
 9 6 3 -5.5 29.9
 -9 6 -3 8.9 16
 -10 -6 -3 152.28 42.7
 10 -6 3 115.69 20.2
 -10 6 -3 101.69 16.3
 10 6 3 194.98 39.7
 -11 -6 -3 40.1 27.8
 11 6 3 -10.3 35.5
 -12 -6 -3 268.87 37.3
 12 6 3 195.48 40.9
 -13 -7 3 -23.7 29.3
 -13 -7 3 51.59 30.6
 -12 -7 3 -43.1 28.6
 -12 -7 3 -11.2 29.9
 -11 -7 3 26 30.5
 -11 -7 3 50.49 30.3
 -10 -7 3 721.23 59.39
 -10 -7 3 730.83 58.39
 -9 -7 3 18.3 26.8
 -9 -7 3 -1.3 29.7
 -8 -7 3 124.89 31.3
 -8 -7 3 118.89 34.2
 -7 -7 3 163.18 35.6
 -7 -7 3 120.79 30.3
 -6 -7 3 1405.56 82.19
 -5 -7 3 503.75 52.69
 5 -7 -3 487.55 27
 -5 -7 3 490.45 50.09
 -5 7 3 484.15 32.1
 4 -7 -3 523.25 27.3
 -4 -7 3 535.35 59.69
 -4 -7 3 519.35 49.9
 -4 7 3 533.05 35.7
 -3 -7 3 37 30.5
 -3 -7 3 1.4 30.4
 3 -7 -3 13.9 13.6
 -3 7 3 -9.9 19.3
 2 -7 -3 2350.46 79.79
 -2 -7 3 2422.46 97.59
 -2 -7 3 2305.97 89.19
 -2 7 3 2129.39 83.39
 -1 -7 3 67.09 31.1
 1 -7 -3 48.6 21.5
 -1 -7 3 15 25.3
 -1 7 3 100.09 24.2
 0 -7 3 1095.99 99.59
 0 -7 3 1135.39 75.39
 1 -7 3 1991.4 74.79
 -1 -7 -3 2018.7 78.79
 2 -7 3 2382.16 82.29
 -2 -7 -3 2416.86 88.99
 -2 7 -3 2277.37 87.09
 2 7 3 2345.57 91.79
 3 -7 3 443.16 31.5
 -3 -7 -3 462.25 45.1
 3 7 3 409.46 51.19
 -3 7 -3 443.56 41.7
 4 -7 3 1083.49 45.3
 -4 -7 -3 1161.58 59.29
 4 7 3 1151.38 66.19
 -4 7 -3 1132.79 52.39
 -5 -7 -3 2035.4 81.09
 5 -7 3 2036.8 68.69
 -5 7 -3 1899.11 72.29
 5 7 3 1796.32 85.69
 6 -7 3 675.33 37.7
 -6 7 -3 628.64 39.2
 6 7 3 665.73 58.29
 7 -7 3 63.19 16.9
 -7 -7 -3 62.49 27.1
 7 7 3 53.39 32.1
 -7 7 -3 64.69 19.3
 -8 -7 -3 13 26.9
 8 -7 3 2.9 15
 8 7 3 -16.8 29.2
 -8 7 -3 0.7 17.4
 9 -7 3 30.9 16.3
 -9 -7 -3 41.9 28
 9 7 3 9.2 34.8
 -9 7 -3 38.1 20.4
 -10 -7 -3 -6 26
 10 7 3 22 36.3
 -11 -7 -3 39.9 29.1
 11 7 3 -19.7 37.7
 -12 -7 -3 460.75 55.99
 12 7 3 462.15 51.59
 -12 -8 3 171.68 34.2
 -12 -8 3 177.38 34.1
 -11 -8 3 28.4 31.5
 -11 -8 3 -4 29.6
 -10 -8 3 33.5 31.7
 -10 -8 3 7.8 29.6
 -9 -8 3 517.95 55.49
 -9 -8 3 562.54 58.59
 -8 -8 3 948.71 63.79
 -8 -8 3 762.12 61.99
 -7 -8 3 -11.5 31.1
 -7 -8 3 1.8 28.2
 -6 -8 3 503.55 55.19
 -6 -8 3 441.26 43.9
 6 -8 -3 499.35 23.1
 -5 -8 3 919.51 64.19
 5 -8 -3 922.71 36.8
 -5 -8 3 916.11 59.79
 -5 8 3 969.6 46.8
 4 -8 -3 451.85 27
 -4 -8 3 485.65 51.19
 -4 -8 3 465.05 54.09
 -4 8 3 400.66 38.7
 -3 -8 3 855.11 54.29
 3 -8 -3 843.92 38.6
 -3 -8 3 844.62 66.59
 -3 8 3 878.11 48.2
 -2 -8 3 96.49 28.1
 2 -8 -3 75.79 18.4
 -2 -8 3 74.99 32.6
 -2 8 3 65.29 22.4
 1 -8 -3 562.64 41.5
 -1 -8 3 522.15 47.1
 -1 -8 3 611.34 59.59
 -1 8 3 494.85 45.7
 0 -8 -3 47.5 22.6
 0 -8 3 93.19 25.2
 0 -8 3 81.49 33.7
 0 8 3 81.69 28.4
 1 -8 3 -19.1 19.6
 -1 -8 -3 21.4 23.9
 1 -8 3 -10.1 22.5
 1 8 3 8.5 29
 -2 -8 -3 202.48 27.2
 2 -8 3 285.17 31.3
 2 -8 3 249.97 32.2
 2 8 3 220.28 34.1
 3 -8 3 -2.6 15.8
 -3 -8 -3 0.3 22.4
 3 -8 3 34.9 28.3
 3 8 3 1.5 29.5
 4 -8 3 57.09 16.2
 -4 -8 -3 73.59 27.5
 4 8 3 34.5 27.8
 -5 -8 -3 8.4 27
 5 8 3 -7.1 31.6
 -6 -8 -3 495.05 50.89
 6 -8 3 480.05 34.6
 6 8 3 434.86 53.59
 7 -8 3 130.99 20.9
 -7 -8 -3 172.78 32.8
 7 8 3 107.49 35.9
 8 -8 3 4.6 23.8
 -8 -8 -3 -23.7 25.2
 8 -8 3 0 15.3
 8 8 3 7.6 31.3
 -9 -8 -3 492.25 52.89
 9 -8 3 453.45 29.8
 9 8 3 501.45 51.39
 -10 -8 -3 -9.7 26.2
 10 8 3 -30 39.1
 -11 -8 -3 180.48 31.5
 11 8 3 188.08 43.2
 -12 -9 3 4.7 31.1
 -12 -9 3 30.1 32.3
 -11 -9 3 328.67 55.09
 -10 -9 3 631.34 61.79
 -10 -9 3 575.34 57.59
 -9 -9 3 641.44 59.49
 -9 -9 3 519.65 57.79
 -8 -9 3 957.8 67.59
 -8 -9 3 1095.69 67.29
 -7 -9 3 597.74 60.39
 -7 -9 3 583.84 58.99
 6 -9 -3 1793.52 59.49
 -6 -9 3 1747.23 81.99
 -6 -9 3 1607.74 83.69
 6 -9 -3 1733.63 60.79
 -5 -9 3 445.06 45.2
 5 -9 -3 357.26 23.8
 -5 -9 3 235.28 33.7
 -5 9 3 327.57 37.8
 -4 -9 3 307.97 37.7
 -4 -9 3 253.07 38.4
 4 -9 -3 314.47 25.7
 -4 9 3 286.37 30.5
 -3 -9 3 174.08 36.2
 3 -9 -3 287.27 27.2
 -3 -9 3 162.68 30.2
 -3 9 3 279.97 30.2
 -2 -9 3 2728.53 111.79
 -2 -9 3 2703.23 104.59
 2 -9 -3 2815.22 96.29
 -2 9 3 2882.91 102.89
 1 -9 -3 164.48 24.6
 -1 -9 3 148.09 36.3
 -1 -9 3 145.99 28.6
 -1 9 3 221.68 31.5
 0 -9 3 64.29 26.3
 0 -9 3 80.09 30.3
 0 -9 -3 28.4 22.2
 0 9 3 39.1 26.6
 1 -9 3 17.5 25.6
 1 -9 3 2 19.2
 -1 -9 -3 11.5 21.9
 1 9 3 -23.5 24.7
 2 -9 3 1088.09 50.29
 2 -9 3 1115.19 59.79
 -2 -9 -3 995.7 57.09
 2 9 3 1137.99 64.09
 3 -9 3 136.89 31.2
 3 -9 3 162.68 20.5
 -3 -9 -3 172.78 30.5
 3 9 3 163.38 36.1
 4 -9 3 357.66 37.3
 -4 -9 -3 400.76 47.7
 4 -9 3 339.87 31.4
 4 9 3 273.37 34.4
 -5 -9 -3 691.13 55.09
 5 -9 3 693.43 37.7
 5 -9 3 637.94 52.89
 5 9 3 663.43 62.69
 -6 -9 -3 191.38 33.9
 6 -9 3 211.08 31.4
 6 -9 3 207.58 21.5
 6 9 3 202.68 37.8
 7 -9 3 158.78 28.3
 -7 -9 -3 157.28 30.5
 7 -9 3 153.38 22
 7 9 3 168.38 38.5
 8 -9 3 2229.68 74.99
 8 -9 3 2208.88 80.89
 -8 -9 -3 2091.99 91.89
 8 9 3 2166.18 102.29
 -9 -9 -3 486.15 54.59
 9 9 3 366.36 49.2
 -10 -9 -3 32.3 29.2
 10 9 3 116.69 43.3
 -11 -9 -3 69.29 30.2
 -11 -10 3 130.09 34
 -11 -10 3 123.99 33.6
 -10 -10 3 7.7 32.6
 -10 -10 3 44.1 33.6
 -9 -10 3 365.46 40.6
 -9 -10 3 383.66 44.8
 -8 -10 3 34.1 29.9
 -8 -10 3 41.1 36.5
 -7 -10 3 1160.18 74.69
 -7 -10 3 1258.67 73.79
 -6 -10 3 19.7 35.5
 6 -10 -3 -7.7 13.7
 -6 -10 3 59.19 35.5
 6 -10 -3 -10.3 17.1
 -5 -10 3 45.9 31.8
 -5 -10 3 58.09 30.1
 5 -10 -3 79.19 15.3
 -5 10 3 97.99 26.3
 -4 -10 3 466.05 53.99
 -4 -10 3 599.34 59.69
 4 -10 -3 527.35 32.1
 -4 10 3 583.14 50.49
 -3 -10 3 761.02 61.99
 3 -10 -3 720.03 38.9
 -3 -10 3 733.13 58.19
 -3 10 3 751.02 53.69
 -2 -10 3 2407.86 96.99
 -2 -10 3 2532.65 100.99
 2 -10 -3 2394.76 87.49
 -2 10 3 2388.46 96.49
 -1 -10 3 37.5 32.6
 1 -10 -3 65.49 22
 -1 -10 3 56.09 26.9
 -1 10 3 0.9 27.9
 0 -10 3 586.94 54.39
 0 -10 3 503.85 44.7
 0 -10 -3 549.54 46.3
 0 10 3 550.14 54.09
 1 -10 3 -11 23.2
 -1 -10 -3 10.6 23.7
 1 -10 3 21.7 20.2
 1 10 3 8.6 30
 -2 -10 -3 44 23.9
 2 -10 3 1.7 24.4
 2 -10 3 69.69 20.8
 2 10 3 47.2 33.2
 -3 -10 -3 518.25 49.8
 3 -10 3 606.44 39
 3 -10 3 580.64 53.19
 3 10 3 575.34 59.09
 4 -10 3 174.88 22.4
 -4 -10 -3 154.48 30.2
 4 -10 3 118.79 31.2
 4 10 3 142.59 34.4
 5 -10 3 287.07 29.5
 -5 -10 -3 285.87 36.2
 5 -10 3 247.48 33.1
 5 10 3 250.07 41.2
 -6 -10 -3 -5.8 27.5
 6 -10 3 -24.3 15.4
 6 -10 3 13.4 25.4
 6 10 3 -92.49 35.5
 -7 -10 -3 115.39 31.1
 7 -10 3 83.69 26.2
 7 -10 3 82.89 20.7
 7 10 3 72.39 37.9
 8 -10 3 791.02 45.7
 8 -10 3 754.02 38.5
 -8 -10 -3 819.32 61.69
 8 10 3 689.93 77.89
 -9 -10 -3 10.6 28
 9 10 3 55.89 45
 -10 -10 -3 522.15 56.19
 10 10 3 455.35 56.99
 -11 -11 3 83.39 33.2
 -11 -11 3 -14.1 32.2
 -10 -11 3 15.3 30.9
 -10 -11 3 -1.2 33.7
 -9 -11 3 62.29 33.2
 -9 -11 3 -61.89 35.5
 -8 -11 3 233.78 41.2
 -8 -11 3 187.98 40.4
 -7 -11 3 -5.8 36
 -7 -11 3 -11.7 30
 6 -11 -3 607.44 38.1
 -6 -11 3 566.04 62.49
 -6 -11 3 521.15 61.49
 6 -11 -3 612.94 31.7
 -5 -11 3 45 34
 5 -11 -3 67.39 16.4
 -5 -11 3 61.39 33.9
 4 -11 -3 446.26 31.8
 -4 -11 3 258.97 38.2
 -4 -11 3 388.16 42.2
 -4 11 3 377.96 38.8
 -3 -11 3 23.2 33.9
 3 -11 -3 -5.6 16.2
 -3 -11 3 -14.3 34
 -3 11 3 -18.1 29.1
 -2 -11 3 1685.93 83.29
 2 -11 -3 1651.13 68.99
 -2 -11 3 1772.42 80.49
 -2 11 3 1699.33 80.79
 1 -11 -3 13.2 23.4
 -1 -11 3 25.7 28.8
 -1 -11 3 13.6 31
 -1 11 3 33.7 33.3
 0 -11 -3 517.05 47.7
 0 -11 3 492.25 46.6
 0 -11 3 509.85 52.79
 0 11 3 510.95 57.79
 1 -11 3 55.49 27.5
 -1 -11 -3 29.1 24.6
 1 -11 3 57.49 21.5
 1 11 3 25.6 32.7
 2 -11 3 190.38 31.9
 2 -11 3 217.58 25.5
 -2 -11 -3 139.99 26.8
 2 11 3 366.56 41.9
 3 -11 3 -2.7 20.2
 3 -11 3 21.4 27.7
 -3 -11 -3 13 28
 3 11 3 -21.3 36.2
 4 -11 3 651.63 54.99
 4 -11 3 601.14 40.1
 -4 -11 -3 440.66 55.19
 4 11 3 625.44 66.59
 5 -11 3 2.1 18
 5 -11 3 -41.9 27.2
 -5 -11 -3 5.7 26.3
 5 11 3 -86.79 36.5
 -6 -11 -3 260.07 37.4
 6 -11 3 220.98 31.9
 6 -11 3 133.69 20.8
 6 11 3 174.78 44.9
 7 -11 3 -8.9 18.4
 7 -11 3 47 26.5
 -7 -11 -3 -26.4 29.8
 7 11 3 16.1 47.3
 8 -11 3 -26.2 17.9
 -8 -11 -3 -33.9 32
 8 -11 3 7 21.9
 8 11 3 115.39 50.49
 -9 -11 -3 -27.1 28.8
 9 11 3 79.89 47.5
 -10 -11 -3 19 28.6
 10 11 3 -3.6 42.5
 -10 -12 3 4.9 34.6
 -10 -12 3 -3.1 34.5
 -9 -12 3 87.09 35.1
 -9 -12 3 60.69 33.7
 -8 -12 3 94.09 36.6
 7 -12 -3 109.49 17.1
 7 -12 -3 86.09 17.3
 -7 -12 3 93.29 35.1
 -7 -12 3 59.99 33.3
 -6 -12 3 33.6 32.4
 6 -12 -3 -8.6 19.4
 6 -12 -3 -10 13.8
 -6 -12 3 -39.7 34.6
 5 -12 -3 -24 24.2
 -5 -12 3 -12.5 31.9
 -5 -12 3 -8.3 36.4
 5 -12 -3 -16 14.8
 -4 -12 3 988.8 69.99
 -4 -12 3 1140.79 72.79
 4 -12 -3 1063.69 48.8
 -4 12 3 999.1 65.79
 -3 -12 3 636.34 62.69
 -3 -12 3 632.74 62.99
 3 -12 -3 629.04 41
 -3 12 3 603.74 63.49
 -2 -12 3 927.41 68.29
 -2 -12 3 777.52 63.89
 2 -12 -3 784.12 48.6
 -2 12 3 686.53 62.99
 1 -12 -3 26.7 24.2
 -1 -12 3 7.2 32.5
 -1 -12 3 -36.6 28.2
 -1 12 3 18.7 33.8
 0 -12 -3 448.06 47.3
 0 -12 3 486.05 48.3
 0 -12 3 461.85 53.09
 0 12 3 542.35 65.39
 1 -12 3 561.84 44.2
 -1 -12 -3 519.85 49.5
 1 -12 3 461.55 48.5
 1 12 3 500.45 49.6
 2 -12 3 353.26 40
 -2 -12 -3 387.66 38
 2 -12 3 411.26 45.8
 2 12 3 371.76 50.59
 3 -12 3 218.38 33.4
 3 -12 3 179.88 26.1
 -3 -12 -3 151.08 32.8
 3 12 3 89.99 42.1
 -4 -12 -3 -1.5 27.9
 4 -12 3 10.3 19.8
 4 -12 3 30 30.1
 4 12 3 8.2 43.7
 5 -12 3 140.79 32.8
 5 -12 3 137.09 22.5
 -5 -12 -3 113.79 31.1
 5 12 3 228.28 47.7
 -6 -12 -3 269.27 39.3
 6 -12 3 213.58 23.4
 6 -12 3 206.48 33.2
 6 12 3 122.29 48.2
 7 -12 3 86.89 28.3
 -7 -12 -3 124.39 33.5
 7 -12 3 44.9 19.2
 7 12 3 86.39 46.4
 -8 -12 -3 713.23 63.29
 8 12 3 628.74 79.79
 -9 -12 -3 313.97 40
 9 12 3 149.49 47.2
 -9 -13 3 222.18 44
 -9 -13 3 274.67 41.5
 -8 -13 3 19.2 34.7
 -8 -13 3 43 37.6
 7 -13 -3 12.6 17.2
 -7 -13 3 -12.6 33.6
 7 -13 -3 27.8 18.8
 -7 -13 3 93.89 37.1
 6 -13 -3 -2.1 18.3
 -6 -13 3 0.9 36.9
 6 -13 -3 -7.3 22
 -6 -13 3 34.7 35.3
 -5 -13 3 -2.1 34.9
 5 -13 -3 3.2 16.6
 -5 -13 3 -15.7 36.1
 5 -13 -3 -16.1 27.1
 -4 -13 3 320.97 43.6
 4 -13 -3 268.67 33
 -4 -13 3 235.18 43.8
 -4 13 3 257.67 40.4
 3 -13 -3 549.35 40.4
 -3 -13 3 610.04 60.99
 -3 -13 3 394.06 43.1
 -3 13 3 605.14 66.49
 -2 -13 3 936.31 65.99
 -2 -13 3 926.11 69.89
 2 -13 -3 844.02 52.29
 -2 13 3 922.91 73.99
 -1 -13 3 1117.89 73.09
 -1 -13 3 937.91 62.39
 1 -13 -3 946.81 59.39
 -1 13 3 978.8 74.19
 0 -13 -3 77.19 29.1
 0 -13 3 72.19 28.2
 0 -13 3 54.09 31
 0 13 3 24.9 36.4
 -1 -13 -3 74.99 29.5
 1 -13 3 70.99 24.9
 1 -13 3 27.9 27
 1 13 3 120.79 42.9
 2 -13 3 128.59 30.5
 2 -13 3 127.39 25.6
 -2 -13 -3 158.28 31.3
 2 13 3 122.99 41.8
 3 -13 3 -4.8 28.2
 3 -13 3 -1 21.9
 -3 -13 -3 60.59 29.7
 3 13 3 25.4 43.1
 4 -13 3 225.78 37.5
 4 -13 3 184.88 25.9
 -4 -13 -3 109.59 31
 5 -13 3 14.6 20.5
 5 -13 3 16.4 30.4
 -5 -13 -3 -49.7 31
 5 13 3 28.3 42.8
 6 -13 3 481.55 51.29
 6 -13 3 442.86 38
 -6 -13 -3 322.97 38.9
 6 13 3 404.36 54.59
 7 -13 3 -30.1 18.9
 -7 -13 -3 0.4 33.6
 7 -13 3 25.8 28.2
 7 13 3 43.3 44.2
 -8 -13 -3 3.7 33.9
 8 13 3 25.6 45.8
 -8 -14 3 79.99 35.9
 -8 -14 3 26.4 36.3
 -7 -14 3 41 37.6
 -7 -14 3 23.7 36.5
 -6 -14 3 66.49 38.7
 -6 -14 3 -38.4 37.8
 6 -14 -3 17.5 17.2
 6 -14 -3 46.7 24
 5 -14 -3 112.09 31.6
 5 -14 -3 142.49 20.9
 -5 -14 3 63.19 35
 -5 -14 3 148.19 40.6
 -4 -14 3 71.59 40.9
 -4 -14 3 -35.6 36.1
 4 -14 -3 21 19.4
 3 -14 -3 5.5 20.2
 -3 -14 3 34.8 37.6
 -3 -14 3 55.69 38.2
 -3 14 3 52.89 36.9
 -2 -14 3 435.26 46.6
 -2 -14 3 512.35 60.19
 2 -14 -3 425.06 45.4
 -2 14 3 416.06 49.7
 -1 -14 3 105.59 32.1
 -1 -14 3 235.18 42.2
 -1 14 3 210.98 45.1
 0 -14 3 115.49 29.1
 0 -14 3 111.29 30.8
 0 -14 -3 86.99 30.5
 0 14 3 138.59 43.3
 -1 -14 -3 13.9 29.4
 1 14 3 42.2 39.8
 2 -14 3 7.2 23.4
 2 -14 3 14.2 25.9
 -2 -14 -3 21 30.2
 2 14 3 -17.5 42
 -3 -14 -3 13.2 28.4
 3 -14 3 -3.9 25.4
 3 -14 3 -3.4 22.1
 3 14 3 20 45.8
 4 -14 3 16.3 20.9
 -4 -14 -3 8.1 28.7
 4 -14 3 5.5 31.7
 4 14 3 15.6 44.7
 5 -14 3 47.2 23.3
 5 -14 3 59.19 47
 -5 -14 -3 -6.2 34
 5 14 3 17.1 47.7
 6 -14 3 20.5 19.5
 6 -14 3 54.19 31.7
 -6 -14 -3 15.2 35.1
 6 14 3 -14.4 47.4
 -7 -14 -3 30.3 32.4
 7 14 3 84.29 49.9
 -7 -15 3 -16.8 34.9
 -7 -15 3 3.2 37.2
 -6 -15 3 -45.8 32.8
 -6 -15 3 37.7 39.8
 5 -15 -3 189.58 34.3
 5 -15 -3 153.98 23.5
 -5 -15 3 127.69 39.5
 -5 -15 3 151.88 43.6
 -4 -15 3 292.87 43.4
 4 -15 -3 417.16 38.8
 4 -15 -3 377.06 42
 -4 -15 3 447.36 50.59
 3 -15 -3 -26.1 20.3
 -3 -15 3 -35.5 36.4
 -3 -15 3 -11.4 36.1
 2 -15 -3 125.39 28.6
 -2 -15 3 138.89 41.7
 -2 -15 3 193.28 38.3
 -2 15 3 199.78 43.9
 1 -15 -3 215.48 33.6
 -1 -15 3 184.68 34.9
 -1 -15 3 226.48 43.7
 -1 15 3 168.68 47.6
 0 -15 3 432.56 50.59
 0 -15 3 407.86 43.5
 0 -15 -3 447.86 52.39
 0 15 3 330.07 53.29
 1 -15 3 153.88 32.1
 -1 -15 -3 203.78 33.8
 1 -15 3 253.37 32.9
 1 15 3 198.78 51.59
 2 -15 3 17 26.2
 -2 -15 -3 42 28.4
 2 -15 3 48.3 25
 2 15 3 27.8 48.5
 3 -15 3 31.1 28.6
 3 -15 3 32.3 24.6
 -3 -15 -3 24.8 31.1
 3 15 3 -44 48.2
 4 -15 3 91.09 34.1
 4 -15 3 85.29 24.3
 -4 -15 -3 126.09 34.1
 4 15 3 92.89 48.4
 -5 -15 -3 573.94 49.8
 5 -15 3 540.05 45.9
 5 -15 3 621.24 60.79
 5 15 3 629.64 66.49
 -6 -15 -3 65.49 36.9
 6 15 3 73.49 52.59
 -6 -16 3 26.3 38.2
 -6 -16 3 23.2 39.6
 -5 -16 3 28.4 38.3
 5 -16 -3 60.49 31.7
 5 -16 -3 33.2 23.6
 -5 -16 3 33 39
 4 -16 -3 -34.7 32.1
 -4 -16 3 57.69 39.3
 -4 -16 3 -19.2 39.1
 4 -16 -3 25.5 21.4
 3 -16 -3 67.89 34.3
 3 -16 -3 54.59 24.3
 -3 -16 3 67.09 36.7
 -3 -16 3 104.39 36.5
 -2 -16 3 -34.4 33.9
 2 -16 -3 -19.1 25.6
 -2 -16 3 26.8 37.4
 -2 16 3 4.1 41.3
 1 -16 -3 10.7 29
 -1 -16 3 -35.2 36.6
 -1 -16 3 8 32.6
 -1 16 3 -45.3 38.3
 0 -16 3 28.4 32.5
 0 -16 -3 65.19 29.9
 0 -16 3 31.9 29.1
 0 16 3 -7.8 46.6
 -1 -16 -3 86.09 31.8
 1 -16 3 44 26.3
 1 -16 3 46.3 28.1
 1 16 3 85.89 50.49
 2 -16 3 -13.4 23.8
 2 -16 3 -22.6 25.4
 -2 -16 -3 55.09 33.5
 2 16 3 60.89 50.79
 3 -16 3 41.4 25.3
 3 -16 3 58.29 28.9
 -3 -16 -3 40.8 30.6
 3 16 3 47.4 51.29
 4 -16 3 71.69 32.1
 4 -16 3 46.6 24.2
 -4 -16 -3 121.39 35.1
 4 16 3 11 51.19
 -5 -16 -3 -12.8 32.9
 5 16 3 -11.6 51.99
 -3 -17 3 22.9 38
 -3 -17 3 26.8 37.7
 3 -17 -3 50.49 25.5
 3 -17 -3 35.3 35
 2 -17 -3 80.29 29.6
 -2 -17 3 67.49 39
 -2 -17 3 20.1 33.4
 -1 -17 3 5.1 31.9
 1 -17 -3 26.4 29.5
 -1 -17 3 14 36.5
 -1 17 3 29.3 44.4
 0 -17 3 17.3 30.1
 0 -17 -3 32.7 31
 0 -17 3 29.7 30
 0 17 3 61.09 44.3
 1 -17 3 100.59 28.2
 1 -17 3 183.18 31.9
 -1 -17 -3 173.38 34.2
 1 17 3 119.79 48.3
 -2 -17 -3 162.88 37.3
 2 -17 3 139.59 31.7
 2 -17 3 92.29 27.7
 -13 0 4 606.14 37
 -13 0 4 612.84 39.7
 -12 0 4 229.68 27.6
 -11 0 4 1276.57 53.49
 -11 0 4 1189.18 54.59
 -10 0 4 255.57 25.7
 -10 0 4 299.37 31.5
 -9 0 4 1244.58 55.09
 -9 0 4 1190.98 51.09
 -8 0 4 244.68 22.3
 -8 0 4 246.78 25.5
 -7 0 4 1043.6 53.49
 -7 0 4 1102.69 46.2
 -6 0 4 324.37 32.1
 -6 0 4 275.47 29.4
 5 0 -4 13.5 21
 -5 0 4 25.2 17
 4 0 -4 0.2 20.8
 -4 0 4 27.5 19.8
 3 0 -4 2700.93 91.59
 -2 0 4 681.63 42.1
 2 0 -4 680.93 42.6
 -1 0 4 589.64 40.6
 1 0 -4 598.64 42.6
 0 0 4 267.27 26.6
 0 0 -4 145.79 20.9
 -1 0 -4 2061.59 76.59
 1 0 4 2093.09 78.19
 2 0 4 168.68 23.2
 -2 0 -4 155.48 24.1
 -3 0 -4 2056.29 86.39
 3 0 4 2706.63 85.09
 -4 0 -4 36.5 25.6
 4 0 4 0.3 21.4
 5 0 4 99.69 20.8
 -5 0 -4 88.69 24.2
 -6 0 -4 4408.06 146.99
 6 0 4 4569.44 147.09
 -7 0 -4 983.3 52.29
 7 0 4 948.41 51.29
 -8 0 -4 281.87 30.5
 8 0 4 218.48 29.3
 -9 0 -4 1689.83 73.69
 9 0 4 1724.93 74.29
 10 0 4 25 26.8
 -10 0 -4 130.89 29.1
 -11 0 -4 25.7 28.2
 11 0 4 4.5 28
 12 0 4 120.79 33.1
 -12 0 -4 101.09 31.5
 -13 -1 4 21 20.7
 -13 -1 4 -10.7 19.5
 -12 -1 4 279.57 28
 -12 -1 4 296.47 37.6
 -12 1 4 223.98 27.9
 -12 1 4 203.28 25.6
 -11 -1 4 426.66 40.1
 -11 -1 4 374.16 39.9
 -11 1 4 400.76 30.5
 -11 1 4 375.96 29.6
 -10 -1 4 260.07 27.9
 -10 -1 4 309.67 37.1
 -10 1 4 258.77 23.5
 -10 1 4 294.87 28.7
 -9 -1 4 299.67 37.6
 -9 -1 4 339.27 35.1
 -9 1 4 320.27 30.4
 -9 1 4 309.17 28.2
 -8 -1 4 325.57 38.6
 -8 -1 4 300.27 33.9
 -8 1 4 310.17 37
 -7 -1 4 842.92 51.39
 -7 -1 4 896.81 45
 -7 1 4 812.02 38.6
 -7 1 4 854.51 45.3
 -6 -1 4 515.25 47.9
 -6 -1 4 457.35 36.4
 -6 1 4 483.55 31.5
 -5 -1 4 56.99 19.5
 5 -1 -4 70.49 19.1
 -5 1 4 66.59 16.6
 5 1 -4 14 23.2
 4 -1 -4 1337.27 54.19
 -4 -1 4 1302.07 56.59
 -4 1 4 1370.16 53.09
 4 1 -4 1475.65 65.69
 -3 -1 4 1191.38 54.59
 3 1 -4 1224.58 56.59
 -3 1 4 1230.28 50.79
 2 -1 -4 330.37 26
 -2 -1 4 334.47 29.1
 -2 1 4 364.56 35.5
 2 1 -4 312.27 28.5
 1 -1 -4 842.62 43.7
 -1 -1 4 784.02 46.9
 1 1 -4 808.62 48.6
 -1 1 4 946.61 48.8
 0 -1 -4 347.37 39.9
 0 -1 4 343.27 38.8
 0 1 -4 350.46 40.9
 0 1 4 354.66 39.9
 1 -1 4 1108.39 54.69
 -1 -1 -4 1172.58 57.89
 1 1 4 1181.08 53.49
 -1 1 -4 1246.38 55.99
 -2 -1 -4 13.4 23.1
 2 -1 4 13.9 22.8
 -2 1 -4 -2 20.7
 2 1 4 -17.1 21.6
 -3 -1 -4 72.39 22.2
 3 1 4 213.58 27
 -3 1 -4 116.69 23.2
 -4 -1 -4 953.9 51.09
 4 -1 4 956.2 46.7
 -4 1 -4 1014.9 49.5
 4 1 4 936.71 52.69
 -5 -1 -4 24.8 21.9
 5 -1 4 35.5 19.7
 5 1 4 31.2 21.5
 -5 1 -4 45.5 22.8
 6 -1 4 1729.93 66.99
 -6 -1 -4 1684.33 69.79
 6 1 4 1790.92 69.99
 -6 1 -4 1697.93 68.69
 7 -1 4 423.96 39
 -7 -1 -4 462.75 42.7
 7 1 4 437.36 42.1
 -7 1 -4 521.55 42.2
 8 -1 4 26.3 22.3
 -8 -1 -4 20.1 23.5
 -8 1 -4 50.09 24.5
 8 1 4 38.8 25.8
 -9 -1 -4 206.28 28.7
 9 -1 4 188.18 28.1
 9 1 4 187.58 30.9
 -9 1 -4 192.28 28.6
 10 -1 4 84.29 27.6
 -10 -1 -4 34.1 27.7
 -10 1 -4 30.5 25.6
 10 1 4 99.29 29.9
 11 -1 4 208.08 33.8
 -11 -1 -4 242.58 32.8
 11 1 4 158.38 34.1
 -11 1 -4 287.27 32
 -12 -1 -4 10.5 30
 12 -1 4 29.8 28.4
 -12 1 -4 -10.3 25.5
 -13 -2 4 160.98 27.5
 -13 -2 4 127.49 26.3
 -12 -2 4 160.38 27.1
 -12 -2 4 185.78 28.5
 -12 2 4 167.58 15.7
 -12 2 4 159.98 14.9
 -11 -2 4 161.78 27.1
 -11 -2 4 198.88 27.9
 -11 2 4 185.18 20.1
 -11 2 4 163.88 20.5
 -10 -2 4 300.77 29.6
 -10 -2 4 348.87 40.2
 -10 2 4 284.27 24.5
 -10 2 4 312.87 24
 -9 -2 4 65.79 22.5
 -9 -2 4 40.7 24.2
 -9 2 4 62.89 16
 -9 2 4 81.79 14.4
 -8 -2 4 4703.43 160.28
 -8 -2 4 4836.82 157.28
 -8 2 4 5002.7 152.08
 -8 2 4 4726.33 149.88
 -7 -2 4 433.36 35.8
 -7 -2 4 342.37 37.2
 -7 2 4 425.26 26.1
 -7 2 4 352.06 32.8
 6 -2 -4 134.39 18.4
 -6 -2 4 108.89 30
 -6 -2 4 94.99 21.2
 -6 2 4 116.69 15.4
 -5 -2 4 2266.17 92.29
 5 -2 -4 2252.77 75.69
 -5 -2 4 2205.68 81.59
 -5 2 4 2201.28 74.39
 4 -2 -4 550.84 33.3
 -4 -2 4 520.55 42
 -4 2 4 478.85 31.8
 4 2 -4 532.25 45.2
 -3 -2 4 3267.47 112.69
 3 -2 -4 3325.07 108.89
 3 2 -4 3377.96 114.09
 -3 2 4 3537.65 109.69
 2 -2 -4 1558.04 58.39
 -2 -2 4 1575.24 65.19
 2 2 -4 1498.65 64.79
 1 -2 -4 17.4 22.6
 -1 -2 4 -6.6 26
 -1 2 4 44.8 23.2
 1 2 -4 20.3 22.6
 0 -2 -4 488.45 44.1
 0 -2 4 396.56 42.5
 0 2 -4 558.94 44.8
 0 2 4 467.45 40.2
 1 -2 4 822.52 44.7
 -1 -2 -4 759.02 47.3
 1 2 4 842.92 47.1
 -1 2 -4 782.82 46.8
 -2 -2 -4 1847.12 71.29
 2 -2 4 1762.02 69.39
 2 2 4 1868.11 71.19
 -3 -2 -4 78.59 21.2
 3 -2 4 139.39 23.3
 3 2 4 203.98 24
 -3 2 -4 148.59 22.7
 4 -2 4 116.69 21.1
 -4 -2 -4 93.49 22.1
 4 2 4 84.69 23.3
 -4 2 -4 138.99 22.4
 -5 -2 -4 708.23 46.9
 5 -2 4 808.52 41.4
 -5 2 -4 764.32 41.5
 5 2 4 742.33 47.8
 -6 -2 -4 232.88 25.9
 6 -2 4 231.08 23.3
 6 2 4 232.28 28.4
 -6 2 -4 273.47 32.7
 -7 -2 -4 297.47 27.9
 7 -2 4 309.37 26.6
 -7 2 -4 289.37 34.5
 7 2 4 281.37 31.8
 -8 -2 -4 -13.7 22
 8 -2 4 4.9 21
 -8 2 -4 -6.1 20.6
 8 2 4 2.4 25.2
 -9 -2 -4 25.5 24.8
 9 -2 4 14.2 24.2
 9 2 4 -4.4 25.8
 -9 2 -4 -19.9 21.3
 10 -2 4 156.48 29
 -10 -2 -4 184.08 30.2
 10 2 4 142.39 34.1
 -10 2 -4 218.28 27.6
 -11 -2 -4 36.6 28.5
 11 -2 4 66.69 29.8
 11 2 4 38.7 28.2
 -11 2 -4 58.49 24.7
 -12 -2 -4 -43.5 41.5
 12 -2 4 75.99 28.8
 12 2 4 35.1 31.4
 -13 -3 4 16.6 25.2
 -13 -3 4 -6 25.4
 -12 -3 4 307.27 33
 -12 -3 4 265.17 33.6
 -11 -3 4 327.77 33.4
 -11 -3 4 313.47 32.6
 -10 -3 4 537.85 45.7
 -10 -3 4 427.16 42.7
 -9 -3 4 60.99 25.8
 -9 -3 4 60.59 23.8
 -8 -3 4 962 56.49
 -8 -3 4 917.41 50.29
 -8 3 4 927.31 35.4
 -8 3 4 879.91 34.4
 -7 -3 4 0.4 26.6
 -7 -3 4 -21.1 19.6
 -7 3 4 -11 14.3
 -7 3 4 -12.9 12
 -6 -3 4 518.15 40.6
 -6 -3 4 475.05 51.39
 6 -3 -4 383.26 27.9
 -6 3 4 473.45 27.2
 -5 -3 4 1114.59 56.29
 5 -3 -4 1154.28 44.9
 -5 -3 4 1189.48 67.09
 -5 3 4 1202.88 45.7
 4 -3 -4 19.8 15.3
 -4 -3 4 6.2 20
 4 3 -4 61.59 26.9
 -4 3 4 22.6 16.6
 -3 -3 4 34.5 24.8
 3 -3 -4 49.5 15.6
 -3 3 4 49.99 17.6
 3 3 -4 77.69 28.4
 -2 -3 4 46.7 24.1
 2 -3 -4 -3.8 24.7
 2 3 -4 27.1 26
 -2 3 4 39.5 18.1
 -1 -3 4 9903.71 306.67
 -1 3 4 9999 305.17
 0 -3 -4 13.6 20
 0 -3 4 -33.6 24.3
 0 3 -4 31.4 23.4
 0 3 4 27.4 21.7
 -1 -3 -4 5123.19 165.08
 1 -3 4 5113.19 163.88
 1 3 4 5203.38 165.48
 -1 3 -4 5215.48 165.18
 -2 -3 -4 3446.76 115.09
 2 3 4 3415.26 116.49
 -2 3 -4 3397.56 114.39
 -3 -3 -4 808.62 48.1
 3 -3 4 859.61 48.3
 3 3 4 872.41 51.19
 -3 3 -4 890.51 46.5
 -4 -3 -4 1182.78 55.39
 4 -3 4 1141.09 53.59
 4 3 4 1087.09 56.39
 -4 3 -4 1121.09 51.49
 5 -3 4 -9.5 18
 -5 -3 -4 28.4 22.4
 5 3 4 -2.3 24.8
 -5 3 -4 13.3 19
 -6 -3 -4 965 52.69
 6 -3 4 994.5 46.6
 6 3 4 1074.59 57.59
 -6 3 -4 1006.9 48
 7 -3 4 1003.6 46.6
 -7 -3 -4 956.4 54.09
 7 3 4 952.1 56.89
 -7 3 -4 1034.1 49.5
 8 -3 4 17.6 20.2
 -8 -3 -4 -32.8 23.7
 -8 3 -4 43.4 21
 8 3 4 31.5 26.1
 -9 -3 -4 1.1 24.1
 9 -3 4 -8.9 22
 9 3 4 -39.7 25.9
 -9 3 -4 -7.9 21.2
 -10 -3 -4 147.89 29.8
 10 -3 4 254.77 29.1
 10 3 4 282.87 38.9
 -10 3 -4 283.37 28.3
 11 -3 4 46.1 26.6
 -11 -3 -4 59.89 28.9
 -11 3 -4 17.6 22.4
 11 3 4 28.9 29.4
 -12 -3 -4 18.9 28.6
 12 3 4 56.49 33.3
 -13 -4 4 69.09 35.5
 -12 -4 4 410.76 48.7
 -12 -4 4 289.97 33.9
 -11 -4 4 123.29 26.9
 -11 -4 4 121.19 29.9
 -10 -4 4 53.29 26
 -10 -4 4 45.2 26.9
 -9 -4 4 496.75 48.2
 -9 -4 4 332.67 42.2
 -8 -4 4 1247.38 66.79
 -8 -4 4 1281.57 60.79
 -7 -4 4 -20.7 26.1
 -7 -4 4 2.4 23.1
 6 -4 -4 1645.94 55.39
 -6 -4 4 1657.73 69.09
 -6 -4 4 1664.93 77.39
 -6 4 4 1645.54 54.29
 5 -4 -4 3.4 13.5
 -5 -4 4 14.2 22.1
 -5 -4 4 4.4 29.5
 -5 4 4 10.2 12
 -4 -4 4 615.04 48.6
 -4 -4 4 858.51 66.99
 4 -4 -4 740.83 35.5
 -4 4 4 777.22 34.6
 -3 -4 4 13.4 21.4
 3 -4 -4 14.5 19
 -3 4 4 -0.9 15.8
 3 4 -4 35.7 28.1
 -2 -4 4 6736.03 217.28
 2 -4 -4 6753.92 213.88
 -2 4 4 7063.19 214.08
 2 4 -4 7043.8 219.18
 -1 -4 4 62.69 24.1
 1 -4 -4 21.3 20.2
 -1 4 4 17.3 23.7
 1 4 -4 49.9 25.8
 0 -4 -4 8059.39 252.17
 0 -4 4 8089.99 252.77
 0 4 4 8388.86 253.07
 0 4 -4 7965.9 253.47
 -1 -4 -4 4948.31 154.78
 1 -4 4 4629.34 153.58
 1 4 4 4762.32 155.28
 2 -4 4 96.59 22.3
 -2 -4 -4 126.09 25.7
 2 4 4 101.89 23.6
 -2 4 -4 74.99 23.2
 -3 -4 -4 2951.3 103.29
 3 -4 4 2957.9 99.29
 -3 4 -4 2920.91 100.49
 3 4 4 2939.91 104.79
 -4 -4 -4 2343.47 88.69
 4 -4 4 2405.46 84.99
 4 4 4 2371.16 89.19
 -4 4 -4 2421.66 84.59
 5 -4 4 92.49 21.8
 -5 -4 -4 95.79 23
 5 4 4 85.99 28.4
 -5 4 -4 145.29 21.7
 -6 -4 -4 1997 80.19
 6 -4 4 1985.4 72.79
 6 4 4 2055.19 83.49
 -6 4 -4 2089.89 75.39
 7 -4 4 156.48 20.9
 -7 -4 -4 190.38 26.8
 -7 4 -4 228.08 24.3
 7 4 4 123.19 28.7
 8 -4 4 1577.34 61.39
 -8 -4 -4 1447.86 68.89
 8 4 4 1563.94 73.39
 -8 4 -4 1430.56 61.39
 9 -4 4 2.4 20.3
 -9 -4 -4 38.5 25.2
 -9 4 -4 -19.4 20
 9 4 4 -5 29.1
 10 -4 4 305.87 29.6
 -10 -4 -4 386.86 35.8
 10 4 4 168.58 34.5
 -10 4 -4 320.17 37
 -11 -4 -4 0.6 26.9
 11 -4 4 14.7 25.5
 11 4 4 -36.5 29
 -11 4 -4 2.5 20
 -12 -4 -4 44 30.7
 12 4 4 40.6 33.5
 -13 -5 4 398.66 39.7
 -13 -5 4 274.67 35.2
 -12 -5 4 97.59 30
 -12 -5 4 144.29 30.2
 -11 -5 4 -5.1 27.7
 -11 -5 4 -17.6 25
 -10 -5 4 119.29 32
 -9 -5 4 431.16 47.8
 -9 -5 4 437.26 40.4
 -8 -5 4 325.67 36.8
 -8 -5 4 365.86 44.4
 -7 -5 4 543.65 52.89
 -7 -5 4 457.25 47.2
 -6 -5 4 234.08 34.8
 -6 -5 4 368.66 33.8
 6 -5 -4 354.26 21.3
 -6 5 4 406.66 21.1
 5 -5 -4 121.39 14.7
 -5 -5 4 129.29 29.4
 -5 -5 4 77.89 33.9
 -5 5 4 111.99 14
 -4 -5 4 1082.49 68.99
 -4 -5 4 1139.59 57.79
 4 -5 -4 1183.08 46.3
 -4 5 4 1150.78 45.5
 -3 -5 4 396.36 42.9
 -3 -5 4 374.46 43.3
 3 -5 -4 411.16 34.2
 -3 5 4 357.96 31.1
 -2 -5 4 2343.87 88.69
 2 -5 -4 2325.17 82.29
 2 5 -4 2406.16 91.79
 -2 5 4 2368.06 82.69
 -1 -5 4 1463.85 63.39
 1 5 -4 1457.95 68.19
 -1 5 4 1446.56 60.29
 0 -5 -4 2223.68 81.09
 0 -5 4 2233.18 81.59
 0 5 -4 2112.49 82.29
 0 5 4 2221.08 81.89
 -1 -5 -4 5661.03 178.78
 1 5 4 5615.14 180.28
 -1 5 -4 5500.35 179.48
 2 -5 4 7185.98 228.18
 -2 -5 -4 7414.76 230.88
 -2 5 -4 7060.89 229.28
 2 5 4 7610.24 232.18
 3 -5 4 684.63 40.7
 -3 -5 -4 766.32 48.2
 3 5 4 647.84 52.09
 -3 5 -4 630.94 42.3
 -4 -5 -4 475.95 45.3
 4 -5 4 484.45 37.3
 4 5 4 501.35 49.99
 -4 5 -4 547.35 38.3
 -5 -5 -4 398.96 44.6
 5 -5 4 464.05 37.3
 -5 5 -4 383.06 35.4
 5 5 4 384.66 46.5
 -6 -5 -4 1019.3 55.39
 6 -5 4 1015.8 45.9
 6 5 4 935.21 58.59
 7 -5 4 -9.4 17.5
 -7 -5 -4 12.5 23.1
 7 5 4 15.3 25
 -7 5 -4 -29.8 18.9
 -8 -5 -4 308.47 33.1
 8 -5 4 250.87 31.5
 8 5 4 237.58 35.7
 -8 5 -4 278.47 26.2
 -9 -5 -4 64.99 27.4
 9 -5 4 60.39 21.5
 9 5 4 82.29 32.7
 -9 5 -4 42.4 20.5
 -10 -5 -4 15.2 26.3
 -10 5 -4 2 18.9
 10 5 4 25.3 41.4
 -11 -5 -4 270.37 35.4
 11 -5 4 210.98 29.1
 11 5 4 196.68 38.5
 -12 -5 -4 -29 28.8
 12 5 4 -21.4 32.9
 -13 -6 4 27.1 29.7
 -13 -6 4 -4.2 27.7
 -12 -6 4 30.5 28.9
 -12 -6 4 -18.4 26.8
 -11 -6 4 54.89 30.7
 -11 -6 4 -22.3 28.1
 -10 -6 4 744.43 55.59
 -10 -6 4 605.44 54.49
 -9 -6 4 251.07 37.4
 -9 -6 4 116.99 30.2
 -8 -6 4 142.39 31.4
 -8 -6 4 103.19 31.6
 -7 -6 4 552.94 50.59
 -7 -6 4 642.14 55.79
 -6 -6 4 1621.54 83.29
 -6 -6 4 1635.14 74.79
 6 -6 -4 1691.13 55.29
 -6 6 4 1701.43 56.29
 5 -6 -4 97.09 14.2
 -5 -6 4 94.09 27.8
 -5 -6 4 19.5 28.7
 -5 6 4 86.99 15.6
 -4 -6 4 310.67 37.3
 4 -6 -4 459.65 33.7
 -4 -6 4 468.55 46.2
 -4 6 4 454.15 32.2
 3 -6 -4 24 17.2
 -3 -6 4 8.7 31.2
 -3 -6 4 20.2 23.1
 -3 6 4 -12.2 17.5
 -2 -6 4 4332.57 143.39
 2 -6 -4 4222.18 137.99
 -2 6 4 4318.07 138.89
 -1 -6 4 276.47 30.4
 1 -6 -4 245.68 24.6
 1 6 -4 350.36 36.9
 -1 6 4 307.57 37.6
 0 -6 4 9234.28 275.47
 0 6 4 8418.96 276.47
 1 -6 4 3166.08 107.59
 -1 -6 -4 3289.17 109.49
 1 6 4 3099.39 111.99
 -1 6 -4 3041 108.69
 -2 -6 -4 714.13 47.8
 2 -6 4 692.33 43.4
 -2 6 -4 686.03 45.6
 2 6 4 667.33 51.49
 -3 -6 -4 1243.88 59.99
 3 -6 4 1225.38 52.29
 -3 6 -4 1224.28 56.69
 3 6 4 1187.28 63.99
 -4 -6 -4 2538.25 94.99
 4 -6 4 2580.34 88.09
 -4 6 -4 2490.85 90.19
 4 6 4 2591.44 97.89
 -5 -6 -4 224.08 27.8
 5 -6 4 267.47 24.9
 -5 6 -4 170.28 24.2
 5 6 4 266.87 34.7
 6 -6 4 109.39 26.3
 -6 -6 -4 234.48 28.1
 -6 6 -4 152.48 23.5
 6 6 4 52.89 34.3
 7 -6 4 2.3 17.6
 -7 -6 -4 20.3 25.5
 7 6 4 24.7 32.6
 -7 6 -4 9.7 20.4
 8 -6 4 23.7 17.9
 -8 -6 -4 28.8 25.1
 -8 6 -4 39 20.5
 8 6 4 14.5 30.7
 -9 -6 -4 33.2 29
 9 -6 4 17.6 19.7
 -9 6 -4 35.8 19.8
 9 6 4 1.8 32.8
 -10 -6 -4 23.9 31.6
 10 -6 4 14.4 21.8
 -10 6 -4 -5.7 18.5
 10 6 4 -4.6 32
 -11 -6 -4 101.99 29.7
 11 6 4 102.19 37.5
 -12 -6 -4 441.26 54.89
 12 6 4 486.95 51.79
 -13 -7 4 14.2 30.5
 -13 -7 4 -24.2 27.2
 -12 -7 4 36.5 31.3
 -12 -7 4 -7.9 28.8
 -11 -7 4 379.26 40.3
 -11 -7 4 345.07 38.3
 -10 -7 4 219.68 33.8
 -10 -7 4 150.58 32.5
 -9 -7 4 405.46 51.19
 -9 -7 4 277.87 36.3
 -8 -7 4 492.25 55.39
 -8 -7 4 453.75 52.39
 -7 -7 4 42.1 29.4
 -7 -7 4 -7.9 27.3
 6 -7 -4 130.19 13.3
 -6 7 4 141.89 16.9
 -5 -7 4 621.24 59.69
 5 -7 -4 537.55 31.2
 -5 -7 4 497.25 51.19
 -5 7 4 479.95 32.4
 -4 -7 4 51.59 28.2
 4 -7 -4 59.69 17.4
 -4 -7 4 84.09 30.6
 -4 7 4 37.7 18.1
 -3 -7 4 685.93 48.3
 3 -7 -4 605.24 37.6
 -3 -7 4 688.23 60.99
 -3 7 4 695.63 41.9
 -2 -7 4 510.15 45.9
 2 -7 -4 460.55 37.4
 -2 -7 4 476.75 60.79
 -2 7 4 490.35 40.4
 1 -7 -4 151.88 22.3
 -1 -7 4 81.39 37.2
 -1 -7 4 116.19 26.9
 -1 7 4 98.49 23.7
 0 -7 -4 148.59 26.6
 0 7 4 106.29 26.3
 0 7 -4 140.09 29.3
 -1 -7 -4 68.49 24
 1 -7 4 39.9 23.4
 1 7 4 35.8 24.9
 -1 7 -4 65.49 28.3
 2 -7 4 54.29 19.8
 -2 -7 -4 55.69 24.3
 -2 7 -4 52.19 25.2
 2 7 4 23.2 24.6
 3 -7 4 18.2 17.6
 -3 -7 -4 9.9 25.7
 3 7 4 9.6 24.7
 -3 7 -4 20.8 21.7
 4 -7 4 378.56 30.8
 -4 -7 -4 414.66 45.6
 4 7 4 300.57 33.7
 -4 7 -4 373.36 37.1
 5 -7 4 25.2 18.8
 -5 -7 -4 -18.6 26.4
 5 7 4 -0.1 24.4
 6 -7 4 606.54 42
 -6 7 -4 693.93 42.2
 6 7 4 633.24 60.09
 -7 -7 -4 94.29 27.2
 7 -7 4 82.29 20.4
 7 7 4 96.29 35.2
 -7 7 -4 84.69 22.1
 8 -7 4 4.9 18.4
 -8 -7 -4 21.2 26.9
 8 7 4 -16.9 33.1
 -8 7 -4 19.2 20.4
 9 -7 4 24 19.5
 -9 -7 -4 -42.6 25.4
 9 7 4 17 34.5
 -9 7 -4 60.79 18.7
 -10 -7 -4 70.79 29.4
 10 -7 4 60.49 22
 10 7 4 58.59 33.3
 -10 7 -4 55.69 17.8
 -11 -7 -4 -35.3 27.7
 11 7 4 -7.1 36.6
 -12 -8 4 26.4 30.7
 -12 -8 4 26.7 32.3
 -11 -8 4 39.5 31.5
 -11 -8 4 36.6 30.1
 -10 -8 4 903.11 62.59
 -10 -8 4 828.72 63.49
 -9 -8 4 43.9 30.2
 -9 -8 4 21.9 30.9
 -8 -8 4 773.42 59.29
 -8 -8 4 737.03 62.19
 -7 -8 4 429.16 51.89
 -7 -8 4 466.05 58.59
 6 -8 -4 1064.89 40.9
 -6 -8 4 1062.49 64.49
 -6 -8 4 1081.29 68.49
 -6 8 4 1153.38 46.8
 5 -8 -4 404.16 34.8
 -5 -8 4 388.16 44.8
 -5 -8 4 516.75 52.59
 -5 8 4 460.55 35
 -4 -8 4 490.95 59.19
 -4 -8 4 435.96 50.89
 4 -8 -4 458.05 31.1
 -4 8 4 425.56 36.2
 -3 -8 4 81.39 34.5
 3 -8 -4 128.49 19.5
 -3 -8 4 72.39 28.9
 -3 8 4 86.59 22.3
 -2 -8 4 396.06 46.4
 2 -8 -4 458.65 37.6
 -2 -8 4 482.05 60.29
 -2 8 4 574.84 41
 -1 -8 4 594.44 61.99
 -1 -8 4 666.43 49.7
 1 -8 -4 664.83 43
 -1 8 4 628.54 45.3
 0 -8 4 197.48 36.8
 0 -8 -4 254.37 27.2
 0 -8 4 186.48 26
 0 8 4 231.68 30.5
 -1 -8 -4 605.14 45.4
 1 -8 4 672.63 45
 -2 -8 -4 1623.64 68.79
 2 -8 4 1516.65 62.19
 2 8 4 1493.35 70.79
 -2 8 -4 1618.84 71.09
 -3 -8 -4 858.71 53.79
 3 -8 4 861.41 44.1
 -3 8 -4 849.81 53.79
 3 8 4 960.9 58.39
 -4 -8 -4 1487.95 67.99
 4 -8 4 1370.86 57.39
 4 8 4 1492.55 75.39
 -4 8 -4 1516.15 64.99
 5 -8 4 1136.09 51.59
 -5 -8 -4 1194.98 63.09
 5 8 4 1238.38 71.09
 -5 8 -4 1247.78 57.49
 -6 -8 -4 422.36 49.3
 6 -8 4 455.45 38.3
 -6 8 -4 506.15 42.3
 6 8 4 511.35 60.09
 -7 -8 -4 188.78 33.6
 7 -8 4 165.18 24.5
 -7 8 -4 189.58 26.2
 7 8 4 224.48 37.1
 -8 -8 -4 1524.75 73.89
 8 -8 4 1537.45 59.79
 -8 8 -4 1556.34 62.79
 8 8 4 1390.96 81.29
 9 -8 4 146.69 20.5
 -9 -8 -4 121.89 29.1
 9 8 4 137.89 39.3
 -9 8 -4 199.98 23.4
 -10 -8 -4 12.9 27.8
 10 8 4 49.9 40.5
 -11 -8 -4 19.7 30
 11 8 4 -51.99 40.4
 -12 -9 4 169.38 35.2
 -12 -9 4 194.38 35.5
 -11 -9 4 66.79 40.1
 -10 -9 4 13.9 31.7
 -10 -9 4 142.99 34.5
 -9 -9 4 61.39 31.8
 -9 -9 4 73.09 34.3
 -8 -9 4 34.3 31.1
 -8 -9 4 19.8 33.4
 -7 -9 4 366.96 41.7
 -7 -9 4 467.95 55.59
 -6 -9 4 31.3 32.7
 6 -9 -4 18.6 15.7
 -6 -9 4 9.7 33.5
 -6 9 4 15.9 21.1
 -5 -9 4 93.49 32.2
 -5 -9 4 55.69 32.5
 5 -9 -4 85.49 18.3
 -5 9 4 67.09 23.3
 -4 -9 4 657.03 55.79
 -4 -9 4 701.03 68.99
 4 -9 -4 695.63 36.4
 3 -9 -4 570.64 36.9
 -3 -9 4 539.75 50.79
 -3 -9 4 600.04 62.79
 -3 9 4 590.64 43.3
 -2 -9 4 481.95 58.69
 -2 -9 4 543.75 49.4
 2 -9 -4 464.25 39.4
 -2 9 4 505.15 44.7
 -1 -9 4 15.6 33.3
 -1 -9 4 8.7 25.5
 1 -9 -4 -7.7 20.3
 -1 9 4 15.7 25.2
 0 -9 -4 616.74 45.5
 0 -9 4 571.14 57.99
 0 -9 4 576.34 48.7
 0 9 4 628.04 50.09
 1 -9 4 132.59 29.4
 1 -9 4 204.28 26.9
 -1 -9 -4 124.39 25.5
 1 9 4 138.19 31
 -2 -9 -4 378.06 42.7
 2 -9 4 337.77 35.2
 2 -9 4 427.66 48.3
 2 9 4 284.27 35.4
 -3 -9 -4 441.76 45.6
 3 -9 4 435.26 40.9
 3 -9 4 396.06 35.6
 3 9 4 523.85 56.69
 4 -9 4 594.34 37.4
 -4 -9 -4 686.43 52.39
 4 9 4 686.03 62.69
 -5 -9 -4 191.68 31.7
 5 -9 4 204.58 22.3
 5 9 4 112.29 33.5
 -6 -9 -4 98.39 27.8
 6 -9 4 105.39 21.3
 6 9 4 44.7 31.7
 7 -9 4 26.6 22.6
 -7 -9 -4 -18.5 28.3
 7 9 4 12.5 35.8
 -8 -9 -4 266.17 36.9
 8 -9 4 187.88 33.8
 8 -9 4 213.88 23.4
 8 9 4 228.28 43.2
 9 -9 4 27.1 18.1
 -9 -9 -4 35.6 28.3
 9 -9 4 58.59 28.6
 9 9 4 23.2 38.4
 -10 -9 -4 171.18 33
 10 9 4 218.58 41.8
 -11 -10 4 4.9 31.6
 -11 -10 4 -0.8 32.3
 -10 -10 4 475.35 59.89
 -10 -10 4 513.85 48.9
 -9 -10 4 187.48 35.1
 -9 -10 4 317.97 40.3
 -8 -10 4 1047.3 73.19
 -8 -10 4 1171.18 71.19
 -7 -10 4 15 31.4
 -7 -10 4 38.2 35.1
 6 -10 -4 1101.19 47.7
 -6 -10 4 1067.99 73.79
 -6 -10 4 1158.38 70.79
 -6 10 4 1136.39 54.19
 -5 -10 4 543.45 55.59
 -5 -10 4 470.85 45.9
 5 -10 -4 358.36 32
 -5 10 4 544.95 44.9
 -4 -10 4 508.05 61.09
 4 -10 -4 484.85 34
 -4 -10 4 538.25 55.39
 -4 10 4 439.06 46.3
 -3 -10 4 434.66 50.69
 3 -10 -4 464.15 35.4
 -3 -10 4 421.26 44.3
 -3 10 4 471.95 46.3
 2 -10 -4 2431.26 90.29
 -2 -10 4 2486.75 95.99
 -2 -10 4 2480.45 104.79
 -2 10 4 2499.35 96.29
 1 -10 -4 205.38 27.2
 -1 -10 4 144.59 30.1
 -1 -10 4 179.38 37
 -1 10 4 122.69 28.1
 0 -10 4 1084.89 68.09
 0 -10 4 984.9 57.89
 0 -10 -4 1066.39 55.89
 0 10 4 1095.49 62.89
 -1 -10 -4 104.19 28.1
 1 -10 4 74.49 23.6
 1 -10 4 64.79 27.5
 1 10 4 46.6 28.7
 -2 -10 -4 246.98 30.3
 2 -10 4 267.27 33.1
 2 -10 4 280.37 35.1
 2 10 4 251.47 33.9
 3 -10 4 -7.2 29.3
 3 -10 4 5.7 18.5
 -3 -10 -4 -11.5 23.6
 3 10 4 -34.2 27.7
 4 -10 4 572.34 58.79
 4 -10 4 512.05 38.3
 -4 -10 -4 541.45 50.79
 4 10 4 522.65 58.29
 5 -10 4 48.3 19.6
 -5 -10 -4 10.2 29.2
 5 -10 4 30.6 32.9
 5 10 4 29.8 31.3
 6 -10 4 231.88 25.6
 -6 -10 -4 217.68 36.4
 6 -10 4 167.78 35.1
 6 10 4 224.18 45.1
 -7 -10 -4 25.1 27.3
 7 -10 4 20.4 21.7
 7 -10 4 21.7 30.3
 7 10 4 9.3 37
 8 -10 4 543.55 38.6
 8 -10 4 523.05 51.19
 -8 -10 -4 574.84 56.49
 -9 -10 -4 37.7 29.6
 9 10 4 -3.5 40
 -10 -10 -4 46.1 28.4
 10 10 4 -14.1 44.9
 -11 -11 4 159.28 40.6
 -11 -11 4 137.89 38.8
 -10 -11 4 4.4 33.2
 -10 -11 4 -16.3 32.6
 -9 -11 4 23.9 32.4
 -9 -11 4 61.69 34.3
 -8 -11 4 27.2 37.5
 -8 -11 4 14.9 36
 7 -11 -4 35 14.3
 7 -11 -4 38.4 15.8
 -7 -11 4 58.09 36.1
 -7 -11 4 40 37.2
 6 -11 -4 205.68 22.4
 -6 -11 4 182.78 38.3
 -6 -11 4 200.58 39
 -5 -11 4 69.89 36.2
 -5 -11 4 18.8 33.6
 5 -11 -4 44.4 16.8
 -5 11 4 56.29 29.4
 -4 -11 4 890.81 70.49
 4 -11 -4 938.31 45.6
 -4 -11 4 953.4 67.09
 -4 11 4 935.11 59.39
 -3 -11 4 340.37 41.9
 -3 -11 4 347.37 39.5
 3 -11 -4 372.06 36.3
 -3 11 4 366.56 37.7
 2 -11 -4 1244.48 61.39
 -2 -11 4 1322.77 82.39
 -2 -11 4 1430.56 70.19
 -2 11 4 1441.76 70.29
 -1 -11 4 60.69 27.6
 -1 -11 4 24.6 33.4
 1 -11 -4 64.39 24.1
 -1 11 4 36.3 28.4
 0 -11 4 725.03 52.89
 0 -11 -4 688.93 49.8
 0 -11 4 795.82 60.89
 0 11 4 670.43 61.49
 1 -11 4 234.18 33.5
 -1 -11 -4 143.49 28.6
 1 -11 4 218.48 29.7
 1 11 4 124.79 33.9
 2 -11 4 572.64 51.99
 -2 -11 -4 539.15 52.59
 2 -11 4 622.14 45
 2 11 4 646.14 61.09
 3 -11 4 62.79 21.6
 3 -11 4 -3.5 34.5
 -3 -11 -4 59.99 29.6
 3 11 4 46 34.6
 4 -11 4 42.6 33.3
 -4 -11 -4 92.29 30.8
 4 -11 4 80.49 21.5
 4 11 4 121.69 40.3
 5 -11 4 194.98 36
 5 -11 4 203.88 24.4
 -5 -11 -4 214.08 36.1
 5 11 4 125.49 35.3
 6 -11 4 148.29 21.9
 -6 -11 -4 204.98 36.4
 6 -11 4 177.58 34.8
 6 11 4 211.98 44.2
 7 11 4 280.87 43.8
 8 -11 4 418.06 39.1
 8 -11 4 460.05 48.3
 -8 -11 -4 466.35 56.19
 8 11 4 319.97 47.8
 -9 -11 -4 613.04 59.49
 9 11 4 748.53 82.89
 -10 -12 4 72.09 38.1
 -10 -12 4 -24 33.9
 -9 -12 4 65.59 37.5
 -9 -12 4 54.39 34.5
 -8 -12 4 -2.6 48.2
 -8 -12 4 -23.6 33.5
 -7 -12 4 93.89 38.2
 7 -12 -4 93.79 19.3
 -7 -12 4 46.2 34.3
 7 -12 -4 65.29 18.2
 -6 -12 4 109.19 34.8
 -6 -12 4 -8.9 37.2
 6 -12 -4 77.19 25.6
 6 -12 -4 52.39 20.1
 -5 -12 4 34.4 35.3
 -5 -12 4 2.8 34.6
 5 -12 -4 13.2 17.2
 -5 12 4 32.3 31.8
 -4 -12 4 147.29 40.4
 -4 -12 4 211.08 37
 4 -12 -4 169.18 22.8
 -4 12 4 155.68 34.1
 3 -12 -4 226.88 26.3
 -3 -12 4 349.17 46.5
 -3 -12 4 297.07 37.7
 -3 12 4 236.58 36.6
 2 -12 -4 55.69 23.8
 -2 -12 4 83.69 37.1
 -2 -12 4 97.39 31.6
 1 -12 -4 638.94 48.5
 -1 -12 4 665.53 56.49
 -1 -12 4 537.25 65.69
 -1 12 4 670.33 60.39
 0 -12 4 50.59 33.1
 0 -12 4 13 27.8
 0 -12 -4 50.89 25.3
 0 12 4 99.89 35.7
 1 -12 4 293.37 35.8
 1 -12 4 339.47 43.4
 -1 -12 -4 382.56 47.1
 1 12 4 315.17 40.8
 2 -12 4 76.09 29
 2 -12 4 107.69 26.1
 -2 -12 -4 88.89 27.4
 2 12 4 92.99 34.6
 3 -12 4 208.88 34.3
 3 -12 4 122.49 23.5
 3 12 4 189.98 39.3
 -4 -12 -4 55.79 28.5
 4 -12 4 27.7 20.9
 4 -12 4 43.7 33.5
 4 12 4 41.3 35.9
 -5 -12 -4 163.38 34.3
 5 -12 4 161.28 23.2
 5 -12 4 166.88 36
 5 12 4 200.78 45.7
 -6 -12 -4 164.08 35.1
 6 -12 4 91.69 33.4
 6 -12 4 139.79 21.8
 6 12 4 224.68 44.5
 -7 -12 -4 -5.8 32.9
 7 -12 4 8.8 21.3
 7 -12 4 -3.9 29.2
 7 12 4 18.2 49.1
 -8 -12 -4 37.5 32.3
 8 12 4 -82.79 46.5
 -9 -12 -4 79.89 35.1
 9 12 4 21.5 50.29
 -9 -13 4 -53.29 34.6
 -9 -13 4 61.59 37.1
 -8 -13 4 1.6 36.4
 -8 -13 4 40.3 33.6
 7 -13 -4 145.89 22.8
 -7 -13 4 100.59 39.5
 -7 -13 4 118.99 37.9
 7 -13 -4 130.69 21.2
 -6 -13 4 28.3 38.8
 -6 -13 4 -51.09 34.2
 -5 -13 4 7.1 36.7
 -5 -13 4 59.09 38.2
 5 -13 -4 3.3 18.6
 -5 13 4 -20.2 31
 -4 -13 4 46.7 34
 -4 -13 4 63.69 38.8
 4 -13 -4 96.39 21.7
 -4 13 4 36.9 35.8
 3 -13 -4 49 22.9
 -3 -13 4 10.2 38.9
 -3 -13 4 14.1 33.4
 -3 13 4 32.2 34
 2 -13 -4 804.52 52.89
 -2 -13 4 760.02 71.39
 -2 -13 4 843.82 61.89
 -2 13 4 715.03 67.09
 1 -13 -4 250.67 30.7
 -1 -13 4 225.78 35.8
 -1 -13 4 290.97 44.1
 -1 13 4 235.78 41.7
 0 -13 -4 183.78 30
 0 -13 4 252.57 35.1
 0 -13 4 191.58 35.6
 0 13 4 225.28 42.3
 1 -13 4 70.89 29.8
 -1 -13 -4 62.99 28.8
 1 -13 4 48.5 25.1
 1 13 4 73.19 40.7
 -2 -13 -4 27.2 28.6
 2 -13 4 0.2 27.3
 2 -13 4 4.5 23.2
 2 13 4 35.7 41.9
 3 -13 4 14.1 21.6
 -3 -13 -4 14.3 29.6
 3 -13 4 34.9 29.9
 3 13 4 -117.19 35.4
 4 -13 4 44.4 34.5
 -4 -13 -4 0.8 28.8
 4 -13 4 17.9 21.1
 4 13 4 56.29 52.09
 5 -13 4 101.79 21.8
 -5 -13 -4 193.88 36.6
 5 -13 4 118.19 35.8
 5 13 4 182.98 51.39
 -6 -13 -4 76.09 34.3
 6 -13 4 76.09 34
 6 -13 4 54.29 19.6
 6 13 4 46.8 45.3
 7 -13 4 0.2 34.4
 -7 -13 -4 -39.9 32.9
 7 13 4 78.39 47.3
 -8 -13 -4 254.37 37.5
 8 13 4 207.38 54.49
 -8 -14 4 20.9 35.4
 -8 -14 4 41.6 39.4
 -7 -14 4 7.4 38.8
 -7 -14 4 0.3 37.4
 6 -14 -4 10.7 26.9
 6 -14 -4 24.2 20.2
 -6 -14 4 10.8 38.9
 -6 -14 4 29.1 41.6
 -5 -14 4 290.07 47.3
 -5 -14 4 188.88 39.9
 5 -14 -4 282.57 27.7
 -4 -14 4 374.36 46.1
 4 -14 -4 320.97 39
 -4 -14 4 505.75 48.2
 -4 14 4 480.85 60.49
 -3 -14 4 314.47 46.5
 -3 -14 4 243.88 39.6
 3 -14 -4 188.58 27.9
 -3 14 4 188.38 43.8
 2 -14 -4 98.69 27.4
 -2 -14 4 89.29 36.1
 -2 -14 4 118.09 43
 -2 14 4 84.09 38.7
 -1 -14 4 598.34 60.19
 1 -14 -4 576.54 50.49
 -1 -14 4 608.04 70.49
 -1 14 4 540.45 52.79
 0 -14 4 22.1 28.7
 0 -14 -4 10.5 25.9
 0 -14 4 45.9 32.7
 0 14 4 22.5 38.2
 1 -14 4 299.07 42.4
 1 -14 4 239.28 36.2
 -1 -14 -4 256.87 35.6
 1 14 4 192.18 44
 2 -14 4 12.6 24.1
 -2 -14 -4 37.1 29.1
 2 -14 4 7.8 28.3
 2 14 4 102.29 44.6
 3 -14 4 49.2 23.4
 3 -14 4 40.5 31.1
 -3 -14 -4 34.2 28.7
 3 14 4 13.3 45.7
 4 -14 4 17.5 21.5
 4 -14 4 28.2 34.3
 -4 -14 -4 -17.4 32.4
 4 14 4 16.7 47.6
 -5 -14 -4 212.48 34.8
 5 -14 4 246.58 47.2
 5 14 4 332.47 56.59
 -6 -14 -4 397.46 43.8
 6 -14 4 326.97 39.3
 6 -14 4 265.87 40.5
 6 14 4 322.57 55.69
 -7 -14 -4 -49.2 30.6
 7 14 4 10.8 49.3
 -7 -15 4 -11.8 34.5
 -7 -15 4 -87.69 36.4
 -6 -15 4 -31.4 34.4
 -6 -15 4 12.2 37.9
 -5 -15 4 17.4 36.9
 5 -15 -4 75.49 33
 -5 -15 4 4.3 42.1
 5 -15 -4 11 21.7
 4 -15 -4 15.2 22.2
 -4 -15 4 36 38.5
 -4 -15 4 67.99 36.6
 -4 15 4 -3.9 40.1
 -3 -15 4 202.38 38
 3 -15 -4 222.18 30.3
 -3 -15 4 254.27 44.2
 -3 15 4 254.27 47.5
 2 -15 -4 9.6 25.6
 -2 -15 4 17.9 37.2
 -2 -15 4 3.8 31.5
 -2 15 4 98.99 42.6
 -1 -15 4 34.7 38
 -1 -15 4 -23.4 31.4
 1 -15 -4 21 26.4
 -1 15 4 21 42.1
 0 -15 4 -19.3 31.7
 0 -15 4 51.79 30.2
 0 -15 -4 -31.5 35.6
 0 15 4 9.5 39.6
 -1 -15 -4 43.6 30.6
 1 -15 4 33.2 29.4
 1 -15 4 25.8 25.5
 1 15 4 77.49 42.3
 2 -15 4 22.7 24.6
 -2 -15 -4 -1.5 28.4
 2 -15 4 -4.5 27.3
 2 15 4 49.7 44.9
 -3 -15 -4 19.2 28.9
 3 -15 4 -10.3 29
 3 -15 4 62.79 24.2
 3 15 4 76.09 46.9
 -4 -15 -4 76.69 34.9
 4 -15 4 45 37.1
 4 -15 4 26.2 22.6
 4 15 4 63.99 48.8
 -5 -15 -4 15.7 35
 5 -15 4 19.6 22.1
 5 -15 4 91.39 35.8
 5 15 4 28.2 47.8
 -6 -15 -4 27.9 34.3
 6 15 4 -74.99 47.7
 5 -16 -4 -15.5 49.2
 -5 -16 4 26.3 39.9
 -5 -16 4 -17.3 36.5
 -4 -16 4 146.19 45
 4 -16 -4 218.28 30.2
 -4 -16 4 117.19 35.7
 -3 -16 4 -12.6 33.1
 -3 -16 4 110.19 38.4
 3 -16 -4 43 26
 -3 16 4 65.99 42.6
 -2 -16 4 80.49 39.1
 2 -16 -4 53.39 28.4
 -2 -16 4 49 34.3
 -2 16 4 130.89 45.9
 1 -16 -4 95.49 30.7
 -1 -16 4 88.69 35.7
 -1 -16 4 112.69 38.1
 -1 16 4 46.7 44
 0 -16 -4 152.38 31.6
 0 -16 4 118.99 33.5
 0 -16 4 78.39 32.9
 0 16 4 124.99 47.6
 1 -16 4 203.08 32
 1 -16 4 308.37 36.8
 -1 -16 -4 176.58 34.4
 1 16 4 210.68 52.99
 2 -16 4 398.16 37.7
 -2 -16 -4 234.08 35.2
 2 -16 4 342.17 38.9
 2 16 4 310.17 52.79
 3 -16 4 88.99 31.1
 -3 -16 -4 92.39 31.4
 3 -16 4 41.2 24.5
 3 16 4 107.39 48.6
 4 -16 4 5 32.7
 -4 -16 -4 12.3 32.3
 4 -16 4 38.7 24
 4 16 4 -9.8 48
 -3 -17 4 2.2 40.2
 3 -17 -4 -22.2 25.5
 -3 -17 4 47.1 35.4
 -2 -17 4 7.7 38.2
 -2 -17 4 -27.4 34
 2 -17 -4 -33.1 27.9
 -2 17 4 32.5 43.1
 -1 -17 4 17.1 37.5
 -1 -17 4 38.3 36.8
 1 -17 -4 24.6 29.1
 -1 17 4 57.69 43.8
 0 -17 4 50.09 30.6
 0 -17 -4 76.19 29.8
 0 -17 4 71.09 35
 0 17 4 104.69 51.29
 -1 -17 -4 -1.5 29.7
 1 -17 4 -31.7 24.5
 1 -17 4 -18.1 27.5
 1 17 4 -57.29 46
 -13 0 5 -5.9 17.8
 -13 0 5 17.2 17
 -11 0 5 -13.3 17.7
 -11 0 5 1.5 21.6
 -10 0 5 0.7 18
 -10 0 5 -22.6 20.9
 -9 0 5 -17.8 16.7
 -9 0 5 -7.8 20.8
 -8 0 5 2.2 16.6
 -8 0 5 -12.4 22.4
 -7 0 5 -6.4 17.3
 -7 0 5 -11.3 26.4
 6 0 -5 7.1 21.7
 -6 0 5 7.9 17.8
 -5 0 5 -3.9 19.4
 5 0 -5 -5.4 20.2
 4 0 -5 -15.4 21
 -4 0 5 17 19.8
 -3 0 5 15.9 20.6
 3 0 -5 24.1 22.1
 -2 0 5 20.6 25.2
 2 0 -5 -15.3 22.6
 1 0 -5 9.1 21.8
 -1 0 5 -7.2 21.9
 0 0 5 -4.1 26.4
 0 0 -5 1.9 22.3
 1 0 5 12 27.3
 -1 0 -5 7.8 24.9
 2 0 5 -13.4 23.7
 -2 0 -5 -21.1 22.5
 3 0 5 6.5 20.5
 -3 0 -5 3.8 23.7
 -4 0 -5 -15.8 24.9
 4 0 5 -36.6 20.7
 5 0 5 10.9 19.8
 -5 0 -5 15.8 24.4
 6 0 5 -3 21.2
 -6 0 -5 23.6 24.4
 7 0 5 -13.6 21.4
 -7 0 -5 41.7 25.4
 8 0 5 19.8 24.8
 -9 0 -5 23.5 26.5
 9 0 5 31.5 27.5
 -10 0 -5 25.3 29.1
 10 0 5 11.2 27.9
 -11 0 -5 0.8 28.9
 11 0 5 -33.6 27.5
 12 0 5 -11.4 30.8
 -12 0 -5 35.7 29.3
 -13 -1 5 216.88 26.7
 -13 -1 5 157.28 25.7
 -12 -1 5 208.08 27.2
 -12 -1 5 266.77 30.2
 -12 1 5 236.98 22.8
 -12 1 5 198.48 21.7
 -11 -1 5 768.42 46.5
 -11 -1 5 770.62 49.1
 -11 1 5 759.92 40.2
 -11 1 5 767.12 41.7
 -10 -1 5 -3.5 22.7
 -10 -1 5 19.4 19.9
 -10 1 5 -3 17.3
 -10 1 5 11.2 18.1
 -9 -1 5 156.78 22.5
 -9 -1 5 159.38 27.1
 -9 1 5 119.29 22.9
 -9 1 5 153.68 19.9
 -8 -1 5 615.44 40
 -8 -1 5 576.54 48.9
 -8 1 5 619.54 52.19
 -7 -1 5 1913.51 79.49
 -7 -1 5 1734.93 70.19
 -7 1 5 1954.8 75.99
 -7 1 5 1861.31 66.99
 -6 -1 5 32.8 20
 6 -1 -5 15 19.4
 6 1 -5 60.99 25.2
 -6 1 5 46.6 16.5
 -5 -1 5 2108.19 77.79
 5 -1 -5 2149.58 76.59
 -5 1 5 2165.38 75.09
 5 1 -5 2111.39 80.09
 4 -1 -5 1110.69 51.49
 -4 -1 5 1134.59 52.69
 4 1 -5 1104.89 55.59
 -4 1 5 1189.48 50.89
 -3 -1 5 2455.35 90.59
 -3 1 5 2510.15 87.79
 3 1 -5 2695.93 90.59
 2 -1 -5 -3.4 22.8
 -2 -1 5 28.8 24.3
 2 1 -5 38.1 25.1
 -2 1 5 19.6 20.8
 1 -1 -5 43.8 19.9
 -1 -1 5 48.4 23.2
 -1 1 5 43 25.2
 1 1 -5 57.49 25.2
 0 -1 -5 44.7 24.6
 0 -1 5 102.39 25.2
 0 1 -5 45.7 23.8
 0 1 5 54.79 26.2
 1 -1 5 2434.46 89.59
 -1 -1 -5 2432.96 89.19
 1 1 5 2399.66 87.29
 -1 1 -5 2492.85 88.39
 -2 -1 -5 1363.56 63.49
 2 -1 5 1318.17 61.89
 2 1 5 1438.86 61.09
 -2 1 -5 1350.36 58.99
 -3 -1 -5 1364.66 65.19
 3 1 5 1399.66 61.39
 -3 1 -5 1394.76 59.79
 4 -1 5 1125.19 52.69
 -4 -1 -5 1085.49 59.09
 4 1 5 1139.19 53.69
 -4 1 -5 1085.89 53.69
 -5 -1 -5 119.49 27.2
 5 -1 5 136.19 23.1
 5 1 5 103.19 24.1
 -5 1 -5 88.69 22.4
 6 -1 5 2632.44 93.29
 -6 -1 -5 2605.84 96.09
 6 1 5 2664.03 96.19
 -6 1 -5 2618.24 93.69
 7 -1 5 328.57 39.1
 -7 -1 -5 361.06 32.5
 7 1 5 279.57 30.5
 -7 1 -5 338.47 30.9
 -8 -1 -5 994.7 59.09
 -8 1 -5 914.11 53.59
 8 1 5 925.81 56.49
 -9 -1 -5 132.59 30.8
 9 -1 5 144.99 27.6
 -9 1 -5 127.79 27.5
 9 1 5 125.69 28.7
 -10 -1 -5 240.98 33.6
 10 -1 5 212.08 31.1
 -10 1 -5 211.38 30.6
 10 1 5 204.78 33.2
 -11 -1 -5 45.7 30.9
 11 -1 5 24.3 28.8
 11 1 5 -33 29.8
 12 -1 5 163.58 35.5
 -12 -1 -5 259.57 35.9
 -12 1 -5 205.78 32.5
 12 1 5 73.29 30.8
 -13 -2 5 32.4 25.3
 -13 -2 5 11.5 22.1
 -12 -2 5 25.9 23.2
 -12 -2 5 30.2 25.2
 -12 2 5 46.6 13.1
 -12 2 5 33.4 14.3
 -11 -2 5 241.88 29.7
 -11 -2 5 217.98 28.6
 -11 2 5 206.98 24
 -11 2 5 241.08 25.5
 -10 -2 5 910.61 52.09
 -10 -2 5 882.71 55.09
 -10 2 5 884.81 40.4
 -10 2 5 940.21 41.8
 -9 -2 5 124.69 34.1
 -9 -2 5 163.98 25.5
 -9 2 5 113.79 17.2
 -9 2 5 149.09 20.7
 -8 -2 5 861.61 47.9
 -8 -2 5 833.52 55.89
 -8 2 5 795.52 43.9
 -8 2 5 805.72 37.8
 -7 -2 5 405.96 38.5
 -7 -2 5 410.96 49.7
 -7 2 5 425.66 29.8
 -6 -2 5 1850.31 82.49
 6 -2 -5 1709.03 64.19
 -6 -2 5 1686.03 69.09
 -6 2 5 1816.12 63.19
 5 -2 -5 1326.07 54.49
 -5 -2 5 1442.56 60.49
 5 2 -5 1304.07 63.69
 -5 2 5 1427.26 53.79
 -4 -2 5 1335.17 62.09
 4 -2 -5 1624.94 59.09
 -4 2 5 1498.35 58.39
 4 2 -5 1486.15 63.19
 3 -2 -5 1002.3 47
 -3 -2 5 897.81 50.39
 3 2 -5 960.2 54.69
 -3 2 5 994.6 49
 -2 -2 5 770.22 47.2
 2 -2 -5 668.33 40.2
 2 2 -5 687.03 46.3
 -2 2 5 467.25 44.2
 -1 -2 5 37.7 23.2
 1 -2 -5 59.59 24.6
 1 2 -5 0.3 27
 -1 2 5 29.1 22.6
 0 -2 5 3347.67 113.99
 0 -2 -5 3457.15 115.19
 0 2 5 3492.95 114.19
 0 2 -5 3284.87 115.19
 1 -2 5 1150.48 54.49
 -1 -2 -5 1189.98 58.39
 1 2 5 1162.98 55.29
 -1 2 -5 1172.68 57.19
 -2 -2 -5 41.7 26.9
 2 -2 5 33.8 23.7
 -2 2 -5 6 29.3
 2 2 5 32.5 24.8
 -3 -2 -5 64.59 25.5
 3 -2 5 14.6 25.6
 3 2 5 45.8 25.5
 -3 2 -5 103.49 25.3
 -4 -2 -5 92.49 25.1
 4 -2 5 62.89 22.4
 4 2 5 61.79 24
 -4 2 -5 72.59 22.9
 5 -2 5 497.05 37.7
 -5 -2 -5 546.55 45.3
 -5 2 -5 514.05 39.9
 5 2 5 532.65 44.1
 -6 -2 -5 1899.61 77.09
 6 -2 5 1980.2 72.49
 -6 2 -5 1823.62 72.49
 6 2 5 1892.21 77.69
 -7 -2 -5 1150.98 62.29
 7 -2 5 1211.68 55.99
 -7 2 -5 1330.87 56.99
 7 2 5 1271.27 62.89
 -8 -2 -5 396.16 48.1
 8 -2 5 430.76 41.4
 8 2 5 304.07 34.7
 -8 2 -5 284.07 29.3
 9 -2 5 387.36 42.9
 -9 -2 -5 405.46 49
 9 2 5 258.77 46.9
 -9 2 -5 336.97 42
 -10 -2 -5 848.92 61.39
 10 -2 5 899.01 55.89
 10 2 5 885.41 60.99
 -10 2 -5 872.81 53.49
 -11 -2 -5 88.69 32.2
 11 -2 5 46.4 33.7
 11 2 5 52.39 31.7
 -11 2 -5 61.79 26.6
 -12 -2 -5 -18.7 32
 -13 -3 5 144.59 29.9
 -13 -3 5 115.09 30.7
 -12 -3 5 494.15 49.4
 -12 -3 5 497.45 48.3
 -11 -3 5 177.08 29.9
 -11 -3 5 187.88 29.4
 -10 -3 5 276.17 33.4
 -10 -3 5 324.57 40.9
 -10 3 5 278.57 21.8
 -10 3 5 245.18 22.8
 -9 -3 5 4.8 21.7
 -9 -3 5 6.9 25.7
 -9 3 5 33.5 14.5
 -9 3 5 19.8 14.9
 -8 -3 5 3139.09 109.29
 -8 -3 5 3092.09 116.19
 -8 3 5 3131.89 102.29
 -8 3 5 3010.4 99.09
 7 -3 -5 452.75 32.3
 -7 -3 5 441.36 42.3
 -7 -3 5 477.95 52.99
 -7 3 5 440.46 29.1
 6 -3 -5 2419.96 81.39
 -6 -3 5 2415.26 99.09
 -6 -3 5 2398.46 89.39
 -6 3 5 2417.66 80.79
 -5 -3 5 24.5 22.7
 5 -3 -5 33.9 17
 -5 3 5 19.3 18.9
 5 3 -5 27.5 26.3
 4 -3 -5 2956.6 95.19
 -4 -3 5 2690.53 100.09
 -4 3 5 2905.91 95.29
 4 3 -5 2890.91 104.19
 3 -3 -5 66.89 18.5
 -3 -3 5 41.9 23.8
 3 3 -5 47.3 26.3
 -3 3 5 12 19
 -2 -3 5 7519.85 239.68
 -2 3 5 7600.64 236.98
 2 3 -5 7815.22 240.58
 -1 -3 5 -21.1 24.1
 1 -3 -5 -23.8 24.1
 -1 3 5 0.2 20
 1 3 -5 -20.7 26.3
 0 -3 -5 2321.37 84.89
 0 -3 5 2356.96 84.69
 0 3 5 2249.97 84.39
 0 3 -5 2217.28 84.59
 -1 -3 -5 1170.98 57.59
 1 -3 5 1113.59 53.79
 1 3 5 1060.49 55.49
 -1 3 -5 1055.69 58.19
 -2 -3 -5 346.27 44.1
 -2 3 -5 438.26 42.9
 2 3 5 303.17 29.1
 3 -3 5 33.9 25.5
 -3 -3 -5 11 21.4
 -3 3 -5 2.4 22.5
 3 3 5 5.1 22.5
 4 -3 5 1228.98 55.89
 -4 -3 -5 929.61 56.09
 4 3 5 1135.49 56.59
 -4 3 -5 984.5 51.09
 -5 -3 -5 444.26 44.1
 5 -3 5 478.85 37.4
 -5 3 -5 452.75 39.6
 5 3 5 440.46 44.7
 6 -3 5 1131.79 51.19
 -6 -3 -5 1081.09 58.59
 -6 3 -5 1117.69 53.69
 6 3 5 1159.58 59.59
 7 -3 5 -6.5 19.2
 -7 -3 -5 17.2 25.3
 -7 3 -5 23.1 22.3
 7 3 5 19.3 28
 8 -3 5 781.52 47.8
 -8 -3 -5 886.71 56.49
 -8 3 -5 835.32 49.5
 8 3 5 903.81 57.89
 9 -3 5 -41.8 21.8
 9 3 5 -13 27.2
 -9 3 -5 52.69 24.7
 10 -3 5 587.14 50.19
 -10 -3 -5 524.05 54.79
 -10 3 -5 497.85 45.4
 10 3 5 506.15 56.89
 -11 -3 -5 45.7 30.1
 11 -3 5 45.2 27.8
 -11 3 -5 42 24.4
 11 3 5 55.79 34
 12 3 5 -20.6 29.3
 -13 -4 5 63.89 30.6
 -12 -4 5 506.65 48.5
 -12 -4 5 507.25 52.19
 -11 -4 5 40.2 28.3
 -11 -4 5 69.29 27.1
 -10 -4 5 379.96 38.6
 -10 -4 5 291.07 33.2
 -9 -4 5 379.06 43.9
 -9 -4 5 358.46 37.6
 -8 -4 5 2335.47 87.99
 -8 -4 5 2199.68 95.39
 -8 4 5 2296.07 75.39
 -8 4 5 2223.78 72.29
 -7 -4 5 6.2 21.9
 -7 -4 5 -6.4 27.9
 7 -4 -5 20.8 15.5
 -7 4 5 13 11.9
 6 -4 -5 -4.1 14.3
 -6 -4 5 49 32.3
 -6 -4 5 -3.6 22.8
 -6 4 5 -0.5 12.9
 -5 -4 5 849.02 66.89
 -5 -4 5 800.32 50.89
 5 -4 -5 791.42 38.6
 -5 4 5 835.52 37.3
 -4 -4 5 465.95 44.5
 4 -4 -5 453.95 33.5
 4 4 -5 404.16 49.2
 -4 4 5 513.25 32.1
 3 -4 -5 5258.27 167.98
 -3 -4 5 5473.85 172.78
 -3 4 5 5237.28 167.88
 3 4 -5 5380.36 174.38
 -2 -4 5 70.89 26.6
 2 -4 -5 108.09 23.7
 2 4 -5 109.39 29.3
 -2 4 5 108.49 21.6
 -1 -4 5 7570.44 231.08
 1 4 -5 7623.84 232.08
 -1 4 5 6814.02 229.68
 0 -4 -5 2032.9 76.09
 0 -4 5 1975.3 76.29
 0 4 5 1977 75.29
 0 4 -5 1844.62 77.99
 -1 -4 -5 3127.19 107.69
 1 -4 5 3060.29 106.69
 1 4 5 3126.79 108.59
 -2 -4 -5 4015.9 132.89
 2 -4 5 3955.5 130.29
 -2 4 -5 4052.19 131.69
 2 4 5 3748.92 132.79
 -3 -4 -5 761.42 50.09
 3 -4 5 775.42 46.6
 -3 4 -5 711.03 47.7
 3 4 5 832.82 50.29
 4 -4 5 43 22.9
 -4 -4 -5 57.89 22.9
 4 4 5 45.9 26.8
 -4 4 -5 31.7 22.6
 -5 -4 -5 595.44 47.4
 5 -4 5 553.64 42.5
 5 4 5 591.74 48.3
 -5 4 -5 568.14 42.8
 -6 -4 -5 620.64 48.1
 6 -4 5 552.14 38.7
 6 4 5 518.45 51.19
 -6 4 -5 548.45 42.5
 -7 -4 -5 431.86 46.2
 7 -4 5 349.27 35.7
 7 4 5 392.66 37.5
 -7 4 -5 321.67 39.4
 8 -4 5 78.59 21.7
 -8 -4 -5 98.29 26.9
 -8 4 -5 119.89 24.9
 8 4 5 67.49 29.6
 -9 -4 -5 -19.5 25.2
 9 -4 5 25.4 23.2
 9 4 5 5.3 28.8
 -9 4 -5 22.1 23.5
 10 -4 5 28.7 25
 -10 -4 -5 48.6 30.5
 10 4 5 29.2 31.4
 -11 -4 -5 94.79 33.2
 11 -4 5 92.59 28.2
 -11 4 -5 68.39 24.1
 11 4 5 69.09 30.9
 -12 -4 -5 30.1 31.3
 12 4 5 8.4 31.5
 -13 -5 5 6.6 27.9
 -13 -5 5 47.3 30.3
 -12 -5 5 -49.2 25.7
 -12 -5 5 49 30.8
 -11 -5 5 317.47 36.4
 -11 -5 5 215.38 33.7
 -10 -5 5 7.8 42.2
 -9 -5 5 233.58 35
 -9 -5 5 255.27 32.1
 -8 -5 5 681.03 50.19
 -8 -5 5 594.44 56.89
 -7 -5 5 619.54 59.49
 -7 -5 5 583.54 47.2
 7 -5 -5 605.04 28.4
 -7 5 5 557.54 26.6
 6 -5 -5 2227.28 72.69
 -6 -5 5 2173.98 85.49
 -6 -5 5 2054.49 93.59
 -6 5 5 2195.38 71.89
 5 -5 -5 7 15.8
 -5 -5 5 20.1 32.2
 -5 -5 5 -2.4 24.9
 -5 5 5 3.8 14.6
 -4 -5 5 646.74 49.2
 4 -5 -5 687.03 37
 -4 5 5 723.33 36.6
 3 -5 -5 1012.5 49.8
 -3 -5 5 889.61 52.99
 -3 5 5 985.5 45.8
 3 5 -5 950.3 61.69
 2 -5 -5 5921.01 187.38
 -2 -5 5 6165.18 191.18
 2 5 -5 5891.41 192.08
 -2 5 5 5742.43 186.68
 1 -5 -5 186.58 34.4
 -1 -5 5 173.68 25.4
 -1 5 5 219.98 27.7
 1 5 -5 277.37 33.7
 0 -5 5 8858.71 273.47
 0 -5 -5 8834.42 272.57
 0 5 5 8603.44 273.57
 0 5 -5 8745.53 274.77
 -1 -5 -5 542.25 45.8
 1 5 5 556.64 46.3
 -1 5 -5 559.34 47.1
 -2 -5 -5 843.62 49.3
 2 -5 5 784.92 47.2
 -2 5 -5 820.62 49.1
 2 5 5 743.93 50.39
 3 -5 5 174.68 23.8
 -3 -5 -5 156.98 25.2
 3 5 5 116.09 27.8
 -3 5 -5 148.69 25.4
 4 -5 5 3772.52 125.59
 -4 -5 -5 3808.12 129.29
 4 5 5 3850.11 130.59
 -4 5 -5 3701.13 126.29
 5 -5 5 25.5 22.4
 -5 -5 -5 30.8 26.3
 -5 5 -5 34.6 22.4
 5 5 5 21.1 28.7
 -6 -5 -5 874.51 56.49
 6 -5 5 1035.2 49
 6 5 5 977 60.39
 -6 5 -5 996.7 50.29
 -7 -5 -5 58.79 27.4
 7 -5 5 57.09 20.4
 -7 5 -5 51.19 23.1
 7 5 5 102.39 32.2
 -8 -5 -5 120.19 28.5
 8 -5 5 76.99 21.8
 -8 5 -5 79.59 24.3
 8 5 5 89.29 29.6
 9 -5 5 210.88 26.4
 -9 -5 -5 177.98 32.5
 -9 5 -5 184.28 27
 9 5 5 242.98 40.2
 10 -5 5 -7.3 22.1
 -10 -5 -5 -31.3 27.1
 -10 5 -5 -27.5 21.6
 10 5 5 -19.2 31.4
 -11 -5 -5 8.4 29.6
 11 5 5 4.5 30
 -13 -6 5 17.9 29.8
 -13 -6 5 89.09 31.7
 -12 -6 5 30.1 28.8
 -12 -6 5 76.99 33.9
 -11 -6 5 136.89 31.5
 -11 -6 5 152.78 33.9
 -10 -6 5 -9 26
 -10 -6 5 6.5 30.4
 -9 -6 5 31.1 27.4
 -9 -6 5 66.19 31.2
 -8 -6 5 8.3 26.3
 -8 -6 5 24.2 30
 7 -6 -5 22.2 11.8
 -7 -6 5 8.9 26.4
 -7 -6 5 48.6 31.3
 -7 6 5 24.8 12.1
 -6 -6 5 1138.59 70.69
 -6 -6 5 1147.99 60.59
 6 -6 -5 1174.68 45.5
 -6 6 5 1162.88 44.7
 5 -6 -5 619.44 32.5
 -5 -6 5 590.34 62.09
 -5 -6 5 663.53 49.6
 -5 6 5 646.64 33.9
 -4 -6 5 -17.1 39.6
 4 -6 -5 2.1 18.5
 -4 -6 5 25.4 24.2
 -4 6 5 2.7 16.6
 3 -6 -5 161.78 23
 -3 -6 5 192.78 29.3
 -3 6 5 147.19 20.3
 -2 -6 5 113.09 26.3
 2 -6 -5 115.49 21.7
 -2 6 5 102.29 22.1
 2 6 -5 105.49 30.9
 -1 -6 5 2790.42 100.19
 1 -6 -5 2697.63 96.99
 -1 6 5 2873.41 97.89
 1 6 -5 2725.03 103.59
 0 -6 -5 1368.96 60.79
 0 -6 5 1421.46 63.09
 0 6 5 1427.06 63.69
 1 -6 5 1.1 22.2
 -1 -6 -5 -6.3 21.2
 -1 6 -5 -25 23.6
 1 6 5 -12.2 25.9
 2 -6 5 1131.99 53.19
 -2 -6 -5 1115.49 57.59
 -2 6 -5 1071.39 57.39
 2 6 5 1072.99 58.59
 -3 -6 -5 72.19 23.7
 3 -6 5 91.29 21.2
 -3 6 -5 98.79 25.2
 3 6 5 140.89 29.6
 -4 -6 -5 174.28 27
 4 -6 5 135.49 24.1
 4 6 5 187.08 34
 -4 6 -5 204.78 26.1
 5 -6 5 27.4 22.5
 -5 -6 -5 -8.8 26.7
 -5 6 -5 29.4 21.5
 5 6 5 -28.3 28.8
 6 -6 5 11.6 22.2
 -6 -6 -5 13.6 25
 -6 6 -5 5.4 21
 -7 -6 -5 137.59 28.7
 7 -6 5 202.98 24.7
 7 6 5 198.78 34.6
 -7 6 -5 204.28 25.8
 -8 -6 -5 188.58 34.1
 8 -6 5 147.39 23.3
 8 6 5 112.39 34.1
 -8 6 -5 145.19 25.4
 -9 -6 -5 182.48 32.5
 9 -6 5 139.29 23.6
 -9 6 -5 166.08 25.2
 9 6 5 45.5 33.4
 -10 -6 -5 36.7 29.1
 10 -6 5 -13.6 22.8
 -10 6 -5 25.3 20
 10 6 5 -2.4 30.1
 -11 -6 -5 145.29 34
 11 6 5 123.89 37.7
 -13 -7 5 91.79 33.2
 -13 -7 5 139.29 35.6
 -12 -7 5 60.09 33
 -12 -7 5 39.5 29.5
 -11 -7 5 -8.1 28.7
 -11 -7 5 -9.1 27.9
 -10 -7 5 1202.08 73.39
 -10 -7 5 1175.78 66.19
 -9 -7 5 49.7 34.1
 -9 -7 5 92.99 31.5
 -8 -7 5 1749.43 77.39
 -8 -7 5 1591.34 83.19
 -7 -7 5 392.56 47.4
 -7 -7 5 350.56 41.9
 7 -7 -5 383.36 22.7
 -7 7 5 362.96 24.5
 6 -7 -5 1451.35 50.99
 -6 -7 5 1038.3 85.29
 -6 7 5 1461.85 52.69
 -5 -7 5 225.48 39.7
 -5 -7 5 143.69 29.9
 5 -7 -5 135.89 18.6
 -5 7 5 130.09 19.5
 4 -7 -5 731.23 41.3
 -4 -7 5 793.62 64.79
 -4 -7 5 682.53 51.19
 -4 7 5 658.43 40.2
 -3 -7 5 27.7 36
 -3 -7 5 34.4 24.8
 3 -7 -5 -17.6 18.4
 -3 7 5 33.2 19.7
 -2 -7 5 514.95 45.5
 2 -7 -5 469.35 38.7
 -2 7 5 483.55 40.4
 -1 -7 5 759.12 50.39
 1 -7 -5 782.62 45.1
 -1 7 5 723.13 47.4
 1 7 -5 709.83 56.89
 0 -7 -5 2693.83 96.09
 0 7 -5 2580.54 99.79
 0 7 5 2742.53 98.79
 -1 -7 -5 1382.56 63.39
 1 -7 5 1507.75 63.79
 1 7 5 1480.95 67.99
 -1 7 -5 1357.46 66.89
 -2 -7 -5 98.19 26.8
 2 -7 5 149.88 24.4
 -2 7 -5 112.89 25.7
 2 7 5 106.99 28.5
 -3 -7 -5 2187.08 83.99
 3 -7 5 2042.4 78.59
 -3 7 -5 2091.19 81.79
 3 7 5 2184.08 87.59
 4 -7 5 2748.02 96.39
 -4 -7 -5 2892.81 102.69
 4 7 5 2785.62 106.79
 -4 7 -5 2661.53 99.29
 5 -7 5 115.09 23.3
 -5 -7 -5 167.08 29.9
 5 7 5 110.39 32.5
 -5 7 -5 134.39 25.8
 -6 -7 -5 488.05 50.59
 6 -7 5 488.35 43.6
 -6 7 -5 438.86 43.4
 6 7 5 509.35 53.79
 7 -7 5 193.88 24.7
 -7 -7 -5 171.48 29.7
 7 7 5 148.29 33.8
 -7 7 -5 199.98 27.2
 8 -7 5 394.36 36
 -8 -7 -5 323.67 36.2
 8 7 5 269.77 39.3
 -8 7 -5 345.77 40.6
 -9 -7 -5 6.6 28.7
 -9 7 -5 2.3 21.3
 9 7 5 -21.6 34.1
 -10 -7 -5 -0.6 44.4
 10 -7 5 36.1 23.5
 10 7 5 -17.2 29.4
 -11 -7 -5 -31.6 31.5
 11 7 5 22.1 33.4
 -12 -8 5 110.59 36.6
 -12 -8 5 62.99 31.5
 -11 -8 5 -19.7 31.6
 -11 -8 5 32 28.5
 -10 -8 5 103.49 37.7
 -10 -8 5 69.09 30.5
 -9 -8 5 81.69 33.1
 -9 -8 5 25.9 28.8
 -8 -8 5 24.5 32.9
 -8 -8 5 17.1 28.7
 -7 -8 5 -11.2 35.3
 -7 -8 5 16.3 29.9
 -7 8 5 15.1 14.6
 6 -8 -5 5.9 14.7
 -6 -8 5 -49.6 33.2
 -6 -8 5 25.2 26.7
 -6 8 5 17.5 17
 -5 -8 5 -2.8 25.2
 -5 -8 5 -11.2 33.5
 -5 8 5 -28.3 16.7
 -4 -8 5 -17.2 36
 -4 -8 5 18.8 28.4
 4 -8 -5 7.1 18.5
 -4 8 5 15.9 20.6
 -3 -8 5 575.64 54.59
 3 -8 -5 355.06 35.1
 -3 -8 5 379.26 46.7
 -3 8 5 391.86 39.5
 -2 -8 5 60.49 28.3
 2 -8 -5 33.8 19.8
 -2 -8 5 25.4 37.8
 -2 8 5 11.7 22.2
 -1 -8 5 34.7 26.3
 1 -8 -5 33.1 21.1
 -1 8 5 52.29 25.4
 0 -8 -5 445.46 41.4
 0 -8 5 361.96 34.4
 0 8 5 452.75 46.8
 0 8 -5 467.65 51.59
 -1 -8 -5 163.58 27.8
 1 -8 5 232.78 27.3
 -1 8 -5 220.78 31.9
 1 8 5 166.38 28.4
 2 -8 5 51.99 22
 -2 -8 -5 48.5 24.6
 -2 8 -5 -10.7 27.1
 2 8 5 82.69 29.6
 -3 -8 -5 239.88 27.8
 3 -8 5 252.17 26.1
 3 8 5 158.58 31
 -3 8 -5 183.68 29.1
 -4 -8 -5 761.02 52.69
 4 -8 5 697.13 41.9
 -4 8 -5 738.93 49.2
 4 8 5 693.03 55.49
 5 -8 5 279.87 27.1
 -5 -8 -5 254.87 31.9
 -5 8 -5 319.37 40.1
 5 8 5 159.58 31.2
 6 -8 5 317.67 30.7
 -6 -8 -5 245.38 31.4
 -6 8 -5 334.97 40.6
 6 8 5 276.17 38.2
 -7 -8 -5 35 26.5
 7 -8 5 27 24.2
 7 8 5 28 33.7
 -7 8 -5 44.8 23.3
 -8 -8 -5 4.3 28.9
 8 -8 5 6.7 20.3
 -8 8 -5 18 22.3
 8 8 5 -22.7 33.6
 9 -8 5 65.29 22.1
 -9 -8 -5 46.1 29.5
 -9 8 -5 100.79 22.6
 9 8 5 142.09 36.9
 -10 -8 -5 169.08 36.7
 10 8 5 113.89 36.7
 -12 -9 5 -30.9 32.6
 -12 -9 5 13.5 31
 -11 -9 5 343.57 60.19
 -10 -9 5 95.99 31.7
 -10 -9 5 138.49 40.3
 -9 -9 5 53.39 36.4
 -9 -9 5 53.39 33.4
 -8 -9 5 281.77 41.8
 -8 -9 5 192.58 36.5
 7 -9 -5 -0.9 12.3
 -7 -9 5 43.5 35.5
 -7 -9 5 -28.1 29.4
 -7 9 5 8.2 17.2
 6 -9 -5 547.15 34
 -6 -9 5 616.04 64.79
 -6 -9 5 600.54 55.39
 -6 9 5 570.94 39.3
 5 -9 -5 542.05 37.7
 -5 -9 5 563.44 64.79
 -5 -9 5 472.25 51.09
 -5 9 5 459.15 38.2
 -4 -9 5 588.64 63.79
 4 -9 -5 395.96 35.1
 -4 -9 5 390.46 48.3
 -4 9 5 306.57 35.7
 3 -9 -5 644.34 41.7
 -3 -9 5 621.74 65.89
 -3 -9 5 559.34 52.29
 -3 9 5 737.53 45.3
 -2 -9 5 692.13 53.59
 2 -9 -5 613.44 43.1
 -2 -9 5 685.43 66.19
 -2 9 5 656.33 46.3
 -1 -9 5 436.86 39.5
 -1 -9 5 290.57 45.8
 1 -9 -5 349.96 39.8
 -1 9 5 334.07 32.7
 0 -9 5 2242.38 100.09
 0 -9 -5 2258.87 85.29
 0 -9 5 2293.37 87.49
 0 9 5 2074.69 87.79
 -1 -9 -5 434.66 43.7
 1 -9 5 466.25 43.9
 1 9 5 416.46 47.6
 2 -9 5 338.87 38.7
 -2 -9 -5 209.78 27.1
 2 9 5 196.68 33.7
 -2 9 -5 260.77 33.5
 -3 -9 -5 8.9 27.3
 3 -9 5 18 21.2
 3 9 5 37 29.5
 -3 9 -5 17.4 28.7
 -4 -9 -5 871.11 54.79
 4 -9 5 812.42 47.1
 4 9 5 750.82 63.19
 -4 9 -5 783.42 55.69
 5 -9 5 21.7 20.7
 -5 -9 -5 18.2 26.4
 -5 9 -5 0.4 26.5
 5 9 5 12.3 31.5
 -6 -9 -5 229.98 35.5
 6 -9 5 103.39 25.8
 6 9 5 222.48 43
 -6 9 -5 178.78 30.2
 7 -9 5 147.19 27.6
 -7 -9 -5 155.18 32.3
 -7 9 -5 108.29 28.6
 7 9 5 115.49 39.4
 -8 -9 -5 532.95 55.49
 8 9 5 565.94 61.89
 -8 9 -5 533.25 46.1
 9 -9 5 14.5 20.7
 -9 -9 -5 35.3 32.8
 9 9 5 34.5 35.5
 -10 -9 -5 -19.7 29
 10 9 5 11.6 38
 -11 -10 5 6.7 36
 -11 -10 5 7.5 31.2
 -10 -10 5 1.8 32.1
 -10 -10 5 66.69 35.5
 -9 -10 5 625.74 66.09
 -9 -10 5 605.24 61.49
 -8 -10 5 449.86 49
 -8 -10 5 297.37 38.4
 7 -10 -5 102.99 15.6
 -7 -10 5 42.2 34.6
 -7 -10 5 99.29 34.6
 -6 -10 5 17.3 31.7
 -6 -10 5 -44.8 31.6
 6 -10 -5 13.3 19.6
 -6 10 5 -4.5 21.7
 5 -10 -5 58.09 22
 -5 -10 5 43.6 30.5
 -5 -10 5 74.89 35.9
 -5 10 5 63.79 24.1
 -4 -10 5 609.94 56.09
 4 -10 -5 601.14 39.8
 -4 -10 5 658.83 67.29
 -4 10 5 572.84 45.3
 3 -10 -5 363.26 38.2
 -3 -10 5 452.75 49.4
 -3 -10 5 439.76 40.2
 -3 10 5 435.46 44.6
 -2 -10 5 224.08 43.2
 2 -10 -5 227.98 27
 -2 -10 5 104.99 26.8
 -2 10 5 163.88 30.4
 1 -10 -5 -14 21
 -1 -10 5 -23.9 37.9
 -1 -10 5 26.5 28.4
 -1 10 5 -35.3 25.2
 0 -10 5 1079.59 72.89
 0 -10 -5 1118.19 56.69
 0 -10 5 1139.79 60.19
 0 10 5 1019.8 63.49
 -1 -10 -5 36.4 23.7
 1 -10 5 -10.3 23.6
 1 -10 5 34.7 29.4
 1 10 5 -0.2 27.7
 2 -10 5 68.39 23.3
 2 -10 5 99.49 31.5
 -2 -10 -5 57.29 25
 2 10 5 80.89 32.2
 -3 -10 -5 2.9 28.6
 3 -10 5 19.5 21.1
 3 -10 5 13.3 30.2
 3 10 5 57.19 34
 4 -10 5 43.3 20.3
 -4 -10 -5 26 25.8
 4 10 5 8.1 35.6
 5 -10 5 4.2 20.3
 -5 -10 -5 7.6 26.4
 5 10 5 15.3 34.1
 6 -10 5 179.88 26
 -6 -10 -5 152.78 32.4
 6 10 5 109.69 34.8
 -7 -10 -5 724.73 60.29
 7 -10 5 691.83 49.3
 7 10 5 573.84 63.59
 -8 -10 -5 103.09 34.4
 8 -10 5 44.3 36
 8 -10 5 81.19 24.5
 8 10 5 62.39 37.5
 -9 -10 -5 29.1 33
 9 10 5 132.69 39.3
 -11 -11 5 -13.4 36.3
 -11 -11 5 61.09 34.5
 -10 -11 5 287.27 38.6
 -10 -11 5 208.18 37
 -9 -11 5 30 35.2
 -9 -11 5 24.3 35.4
 -8 -11 5 275.57 40.1
 -8 -11 5 291.67 44.1
 -7 -11 5 49.1 34
 -7 -11 5 94.69 35.9
 7 -11 -5 93.79 17.2
 -6 -11 5 82.99 35.9
 6 -11 -5 142.19 23.3
 -6 -11 5 124.39 37.6
 -6 11 5 162.18 28.8
 -5 -11 5 234.38 42.8
 -5 -11 5 170.28 34.5
 5 -11 -5 167.18 25.3
 -5 11 5 212.38 31.6
 4 -11 -5 77.19 22.1
 -4 -11 5 65.99 42.7
 -4 -11 5 86.59 32.7
 -4 11 5 68.29 27.4
 -3 -11 5 61.89 39.5
 -3 -11 5 41 29.8
 3 -11 -5 36.1 36.6
 -3 11 5 58.19 28.6
 2 -11 -5 -0.9 22
 -2 -11 5 26.3 35.9
 -2 -11 5 5.8 28.1
 -2 11 5 24.3 26.4
 1 -11 -5 384.96 43.9
 -1 -11 5 327.57 43.3
 -1 -11 5 516.55 52.19
 -1 11 5 487.15 43.9
 0 -11 5 168.48 29.6
 0 -11 -5 142.89 26.1
 0 -11 5 100.79 35.1
 0 11 5 118.59 32.1
 1 -11 5 48.8 29.9
 -1 -11 -5 122.49 27.6
 1 -11 5 63.39 27
 1 11 5 66.39 35.1
 2 -11 5 64.59 30.7
 2 -11 5 63.69 23.6
 -2 -11 -5 75.59 29.8
 2 11 5 49.8 34.4
 -3 -11 -5 12.6 29.1
 3 -11 5 -6.1 32.4
 3 -11 5 34.4 35.3
 3 11 5 65.39 35.7
 4 -11 5 62.99 37.3
 -4 -11 -5 3.4 27.1
 4 -11 5 31.8 20.2
 4 11 5 4.3 38
 5 -11 5 202.68 26
 5 -11 5 214.48 41.2
 -5 -11 -5 164.58 30.5
 5 11 5 233.38 41.9
 6 -11 5 54.39 36.8
 6 -11 5 68.39 24.1
 -6 -11 -5 80.99 33.4
 6 11 5 104.19 39.2
 -7 -11 -5 33.2 31.2
 7 -11 5 5.4 24.3
 7 -11 5 -38.9 32.9
 7 11 5 26.1 37.7
 -8 -11 -5 341.77 38.6
 8 -11 5 362.96 42.2
 8 -11 5 337.37 32.9
 8 11 5 302.57 48.7
 -9 -11 -5 126.19 32.2
 9 11 5 141.69 46
 -10 -12 5 124.39 40.9
 -10 -12 5 71.99 37.8
 -9 -12 5 -27.1 37.1
 -9 -12 5 3.3 33.8
 -8 -12 5 1.5 35.7
 -8 -12 5 9 34.3
 -7 -12 5 -1.7 38.4
 7 -12 -5 42.9 22.5
 7 -12 -5 43.1 18.6
 -7 -12 5 -43.9 35
 6 -12 -5 126.59 24.9
 -6 -12 5 169.58 44.2
 -6 -12 5 151.38 37.5
 -6 12 5 125.19 31.3
 5 -12 -5 52.39 23
 -5 -12 5 50.19 32.4
 -5 -12 5 78.49 40
 -5 12 5 72.49 30.5
 4 -12 -5 155.28 25.2
 -4 -12 5 163.08 41.1
 -4 -12 5 192.08 39.1
 -4 12 5 167.28 34.3
 -3 -12 5 251.77 46.7
 3 -12 -5 239.28 28.6
 -3 -12 5 219.68 36
 -3 12 5 276.67 37.2
 -2 -12 5 1114.69 77.79
 -2 -12 5 979.4 66.19
 2 -12 -5 1015.1 57.09
 -2 12 5 1225.48 72.59
 -1 -12 5 821.92 68.99
 -1 -12 5 741.53 60.39
 1 -12 -5 635.44 50.29
 -1 12 5 737.73 62.69
 0 -12 -5 113.59 26.4
 0 -12 5 127.59 37.6
 0 -12 5 136.39 30.5
 0 12 5 106.29 37.5
 -1 -12 -5 28.7 25.1
 1 -12 5 -0.3 28.7
 1 -12 5 14.3 26.8
 1 12 5 -23.6 33.5
 -2 -12 -5 57.49 26.8
 2 -12 5 16.6 28.8
 2 -12 5 19.9 23.2
 2 12 5 13.8 36.7
 -3 -12 -5 28.5 34.4
 3 -12 5 -44.2 29.3
 3 -12 5 26.4 22.5
 3 12 5 41.3 34.6
 4 -12 5 8.2 35.3
 -4 -12 -5 -11.5 27.8
 4 -12 5 7.9 20.9
 4 12 5 57.99 39.7
 5 -12 5 257.27 41.8
 -5 -12 -5 287.37 36.5
 5 -12 5 241.08 27.5
 5 12 5 211.38 42.6
 6 -12 5 22.1 34.5
 -6 -12 -5 43.4 30
 6 -12 5 9.2 21
 6 12 5 86.89 40.7
 7 -12 5 148.09 37.7
 7 -12 5 96.39 26
 -7 -12 -5 101.59 31.8
 7 12 5 90.19 41.4
 -8 -12 -5 117.79 35.6
 8 12 5 58.09 41.5
 -9 -13 5 119.99 40.8
 -9 -13 5 64.39 37.3
 -8 -13 5 8.4 35.3
 -8 -13 5 17.5 39.9
 -7 -13 5 80.59 38.8
 7 -13 -5 77.59 22
 -7 -13 5 64.49 40.1
 7 -13 -5 116.49 25.9
 -6 -13 5 257.57 45.8
 6 -13 -5 126.09 26
 -6 -13 5 296.77 41.5
 -6 13 5 145.09 32.4
 -5 -13 5 416.76 47.5
 5 -13 -5 596.84 44.1
 -5 -13 5 532.75 60.39
 -5 13 5 537.55 60.39
 4 -13 -5 424.06 42.3
 -4 -13 5 312.27 46.4
 -4 -13 5 332.67 41.1
 -4 13 5 476.75 57.99
 3 -13 -5 41 25.3
 -3 -13 5 59.99 33.7
 -3 -13 5 27.5 36.5
 -3 13 5 17.9 33.7
 -2 -13 5 367.36 48.7
 2 -13 -5 397.46 44.8
 -2 -13 5 360.96 40.3
 -2 13 5 310.17 42.4
 1 -13 -5 212.18 30.2
 -1 -13 5 163.78 34.1
 -1 -13 5 113.79 41.5
 -1 13 5 162.58 37.2
 0 -13 5 21.5 30.4
 0 -13 -5 45.7 28.4
 0 -13 5 -18.8 34.1
 0 13 5 24.8 35.6
 -1 -13 -5 53.29 29.6
 1 -13 5 51.19 29.1
 1 -13 5 41.2 30.9
 1 13 5 25.9 34.6
 2 -13 5 33 29
 -2 -13 -5 56.19 29.7
 2 -13 5 37 23.6
 2 13 5 41.4 35.2
 3 -13 5 -0.8 30.1
 3 -13 5 -2.2 21.6
 -3 -13 -5 -10.9 30.9
 3 13 5 -12.3 34.5
 4 -13 5 24 21.5
 -4 -13 -5 -37.5 26.6
 4 -13 5 28.5 35.6
 4 13 5 11.1 35.1
 5 -13 5 6.3 20.8
 5 -13 5 -12.6 34.5
 -5 -13 -5 24.3 28.1
 5 13 5 -32.7 43
 -6 -13 -5 203.48 37.3
 6 -13 5 129.29 25.2
 6 -13 5 122.49 37.5
 6 13 5 158.88 49.1
 -7 -13 -5 37.5 35.1
 7 13 5 49.2 44.8
 -8 -14 5 41.1 40.2
 -8 -14 5 -12.6 36
 -7 -14 5 17.3 36.8
 -7 -14 5 43.8 36.5
 6 -14 -5 29.1 24.4
 -6 -14 5 126.59 44
 -6 -14 5 50.59 34.7
 5 -14 -5 0 27.4
 -5 -14 5 69.99 36.9
 -5 -14 5 29.7 41.1
 -5 14 5 4 35.6
 -4 -14 5 45.1 42.1
 4 -14 -5 29.1 23.7
 -4 -14 5 11.4 32.4
 -4 14 5 29.7 37
 3 -14 -5 412.86 46.7
 -3 -14 5 518.15 59.49
 -3 -14 5 326.77 47.5
 -3 14 5 560.84 50.19
 -2 -14 5 8.2 36.6
 2 -14 -5 -6.2 24.8
 -2 -14 5 9.4 30.5
 -2 14 5 52.79 37.3
 1 -14 -5 18.6 25.9
 -1 -14 5 -0.3 32.4
 -1 -14 5 9.5 38.9
 -1 14 5 43.1 38.4
 0 -14 -5 -19.8 27.4
 0 -14 5 9.5 29.2
 0 -14 5 -33.7 31.3
 0 14 5 -2 38.5
 1 -14 5 -34.7 25.8
 1 -14 5 9.6 30.4
 -1 -14 -5 4.4 26.7
 1 14 5 24.1 40.1
 -2 -14 -5 23 27.1
 2 -14 5 10 23.8
 2 -14 5 47.8 30.8
 2 14 5 14.5 37.4
 3 -14 5 -25.2 21.1
 3 -14 5 -24.7 29.3
 -3 -14 -5 11 30
 3 14 5 -7.9 37.5
 4 -14 5 24.8 22.3
 -4 -14 -5 26.3 29
 4 -14 5 16.4 36
 4 14 5 29.2 45
 5 -14 5 13.1 36.4
 5 -14 5 34.2 22.2
 -5 -14 -5 80.59 31.7
 5 14 5 81.69 50.99
 6 -14 5 44.6 22.5
 -6 -14 -5 25.6 33.2
 6 -14 5 11.1 40.6
 6 14 5 54.39 49.2
 -7 -15 5 1.7 32.9
 -7 -15 5 70.19 40.7
 -6 -15 5 -85.39 37.5
 -6 -15 5 52.69 35.1
 5 -15 -5 -7.3 23.5
 -5 -15 5 32.3 35
 -5 -15 5 10.9 36.2
 -5 15 5 67.99 37.1
 4 -15 -5 71.49 26.9
 -4 -15 5 123.39 43.3
 -4 -15 5 126.19 40.2
 3 -15 -5 268.57 32.9
 -3 -15 5 296.87 40
 -3 -15 5 277.37 47
 -3 15 5 414.76 50.09
 -2 -15 5 92.29 44.8
 2 -15 -5 145.69 29.5
 -2 -15 5 38.9 35.2
 -2 15 5 132.69 41.3
 -1 -15 5 205.38 37.1
 1 -15 -5 275.67 32.8
 -1 -15 5 267.97 46.4
 -1 15 5 255.87 44.5
 0 -15 -5 -39.8 28.1
 0 15 5 -0.6 42
 1 -15 5 143.59 35.1
 1 -15 5 213.68 34.5
 -1 -15 -5 195.98 34.6
 1 15 5 212.78 47.6
 -2 -15 -5 442.46 43.3
 2 -15 5 364.66 45.1
 2 -15 5 364.16 40.8
 2 15 5 401.66 54.99
 3 -15 5 48 32.3
 3 -15 5 22.9 24
 -3 -15 -5 111.69 32.2
 3 15 5 70.09 50.09
 -4 -15 -5 16.9 31.8
 4 -15 5 3.8 43.6
 4 15 5 19.3 47.4
 5 -15 5 17.7 21.5
 5 -15 5 14.9 37.1
 5 15 5 11 50.79
 -5 -16 5 -43.9 36.9
 -5 -16 5 -27.4 37.7
 -4 -16 5 6.9 37.4
 -4 -16 5 37.7 34.5
 4 -16 -5 5.8 26.1
 -4 16 5 48.7 41
 -3 -16 5 50.19 39.4
 -3 -16 5 -12.8 34.4
 3 -16 -5 28.5 28.1
 -2 -16 5 -30 36.1
 -2 -16 5 -12 35.7
 2 -16 -5 -2.7 26.6
 -2 16 5 21.4 42.8
 -1 -16 5 30.3 34.1
 -1 -16 5 70.49 39.8
 1 -16 -5 71.79 28.9
 -1 16 5 27.4 41.9
 0 -16 5 -8.2 34.1
 0 -16 5 11.8 30.8
 0 -16 -5 78.99 29.7
 0 16 5 35.1 43.9
 1 -16 5 7.3 28.3
 1 -16 5 29 31
 1 16 5 97.09 46.2
 2 -16 5 41.3 31.9
 2 -16 5 7.2 24.1
 -2 -16 -5 61.89 31.9
 2 16 5 98.19 49.5
 3 -16 5 40 28.3
 -3 -16 -5 49.7 30.2
 3 16 5 40.8 45.6
 1 -17 -5 38.6 27.7
 -1 -17 5 13.7 40.1
 -1 17 5 13.3 45.9
 -13 0 6 111.59 23
 -13 0 6 81.89 21.9
 -12 0 6 23.6 25.2
 -12 0 6 37.6 23.5
 -11 0 6 900.11 53.49
 -11 0 6 904.21 47.5
 -10 0 6 88.69 25.6
 -10 0 6 118.99 22.2
 -9 0 6 4.7 18.6
 -9 0 6 -1.8 24.3
 -8 0 6 1206.38 65.49
 -8 0 6 1272.07 54.29
 7 0 -6 2197.38 84.49
 -7 0 6 2279.57 81.09
 -6 0 6 797.82 43.9
 6 0 -6 813.22 46.6
 5 0 -6 6056.19 191.18
 -5 0 6 5974.8 189.98
 -4 0 6 1956.7 74.09
 4 0 -6 1942.61 74.39
 3 0 -6 2798.82 94.99
 -3 0 6 2481.65 93.69
 -2 0 6 142.59 24.7
 2 0 -6 98.29 25.5
 1 0 -6 71.59 25.7
 -1 0 6 68.19 25
 0 0 -6 535.95 48
 0 0 6 556.14 49.7
 1 0 6 2445.06 92.89
 -1 0 -6 2504.65 90.09
 -2 0 -6 2376.56 86.69
 2 0 6 2252.07 88.49
 -3 0 -6 -6.5 24.8
 3 0 6 43.5 25.5
 -4 0 -6 2991.6 103.39
 4 0 6 2855.71 102.19
 5 0 6 53.49 23.5
 -5 0 -6 -1.9 23.6
 6 0 6 2903.61 103.09
 -6 0 -6 2847.22 104.59
 7 0 6 56.79 24.7
 -7 0 -6 60.49 28.1
 -8 0 -6 1279.37 66.79
 8 0 6 1313.27 65.29
 9 0 6 170.88 30.6
 -9 0 -6 188.98 32.2
 10 0 6 156.58 31.6
 -10 0 -6 143.79 31.6
 -11 0 -6 91.79 36.1
 11 0 6 54.29 31.5
 -12 0 -6 187.58 33.8
 12 0 6 169.38 37.2
 -13 -1 6 1.4 20.6
 -13 -1 6 13.3 22.9
 -12 -1 6 161.38 26.2
 -12 -1 6 153.38 28.6
 -12 1 6 167.78 22.5
 -12 1 6 182.98 21.8
 -11 -1 6 20.5 21.2
 -11 -1 6 36 25.9
 -11 1 6 6.3 20.5
 -11 1 6 42.2 17.9
 -10 -1 6 484.35 46.1
 -10 -1 6 471.85 39.8
 -10 1 6 464.55 34.2
 -10 1 6 527.45 40.8
 -9 -1 6 71.49 28.4
 -9 -1 6 79.69 21.6
 -9 1 6 144.59 26.1
 -9 1 6 123.59 19.2
 -8 -1 6 10.1 19.4
 -8 -1 6 -7.6 27.2
 -8 1 6 -13.9 16.9
 -8 1 6 34.7 26
 -7 -1 6 1203.78 53.89
 7 -1 -6 1096.19 53.99
 -7 1 6 1165.48 49.9
 -6 -1 6 199.38 24.3
 6 -1 -6 153.48 23.1
 -6 1 6 135.19 20.4
 6 1 -6 145.39 26.5
 5 -1 -6 843.72 45.5
 -5 -1 6 813.92 46.8
 -5 1 6 839.52 44.9
 5 1 -6 839.22 48.6
 -4 -1 6 822.52 48.6
 4 -1 -6 852.51 46.8
 -4 1 6 919.41 46.2
 4 1 -6 780.92 50.19
 -3 -1 6 22.1 24.6
 3 -1 -6 6.8 22.5
 -3 1 6 20.6 22.7
 3 1 -6 98.29 26.7
 2 -1 -6 677.93 46.8
 -2 -1 6 681.83 47.1
 2 1 -6 686.93 51.79
 -2 1 6 649.04 47.7
 1 -1 -6 1176.18 59.09
 -1 -1 6 1269.07 58.89
 1 1 -6 1288.87 62.89
 -1 1 6 1133.89 59.99
 0 -1 6 1136.89 57.39
 0 -1 -6 1231.38 55.79
 0 1 -6 1098.49 57.99
 0 1 6 1161.98 58.39
 -1 -1 -6 12.2 26
 1 -1 6 26.1 28.3
 1 1 6 28 25.8
 -1 1 -6 54.09 27.3
 -2 -1 -6 152.58 30
 2 -1 6 263.37 33.4
 -2 1 -6 179.48 29.6
 2 1 6 189.18 28.6
 3 -1 6 -18.5 25.4
 -3 -1 -6 -7.4 25.8
 3 1 6 -7.7 20.5
 -3 1 -6 -1.1 20.9
 -4 -1 -6 -13.7 27.3
 4 -1 6 31.6 22.5
 -4 1 -6 3.4 23.6
 4 1 6 -15.9 22.8
 -5 -1 -6 1171.58 60.09
 5 -1 6 1104.59 54.79
 5 1 6 1102.29 56.79
 -5 1 -6 1159.28 55.79
 6 -1 6 120.79 24.2
 -6 -1 -6 121.29 29.2
 -6 1 -6 174.28 26.2
 6 1 6 73.39 24.7
 -7 -1 -6 65.89 29.1
 7 -1 6 139.19 26
 7 1 6 88.79 26.7
 -7 1 -6 84.49 26.2
 -8 -1 -6 183.38 32.4
 8 -1 6 144.09 27.9
 8 1 6 205.78 31.6
 -8 1 -6 187.28 29.2
 -9 -1 -6 103.89 31.7
 9 -1 6 69.49 27.9
 9 1 6 153.18 31.5
 -9 1 -6 95.59 28.4
 10 -1 6 173.78 33.1
 -10 -1 -6 160.98 32.6
 -10 1 -6 201.68 30.3
 10 1 6 95.39 31.2
 -11 -1 -6 54.79 32.9
 -11 1 -6 -26.1 27.1
 11 1 6 1.6 30.4
 12 -1 6 3.5 36.9
 -12 -1 -6 -51.09 30.7
 12 1 6 -10 32.4
 -13 -2 6 -36.4 22.3
 -13 -2 6 34.2 26.5
 -12 -2 6 927.21 56.79
 -12 -2 6 1102.69 59.69
 -12 2 6 1028.5 44.1
 -12 2 6 1081.29 44.1
 -11 -2 6 442.26 49.7
 -11 -2 6 512.75 45.3
 -11 2 6 425.46 33
 -11 2 6 507.45 32.4
 -10 -2 6 111.19 30
 -10 -2 6 83.19 25
 -10 2 6 157.58 20
 -10 2 6 143.69 22.6
 -9 2 6 174.58 25.3
 -9 2 6 92.29 19.1
 -8 -2 6 64.99 30.1
 -8 -2 6 98.39 24.1
 -8 2 6 124.99 19
 -7 -2 6 1041.8 52.19
 7 -2 -6 994.4 48.2
 -7 -2 6 959.9 66.29
 -7 2 6 1056.99 45.3
 -6 -2 6 682.33 44.6
 6 -2 -6 748.13 41
 -6 2 6 667.43 38.3
 6 2 -6 644.04 51.39
 5 -2 -6 139.39 21.6
 -5 -2 6 102.19 22.7
 -5 2 6 98.89 20.5
 5 2 -6 95.89 26.3
 4 -2 -6 2123.69 76.69
 -4 -2 6 2038 79.29
 4 2 -6 1996.9 81.39
 -4 2 6 2113.79 77.29
 3 -2 -6 26.9 21.4
 -3 -2 6 -42.7 24.9
 3 2 -6 -30.9 25.8
 -3 2 6 32.5 24.8
 2 -2 -6 1438.16 61.79
 -2 -2 6 1479.65 63.39
 -2 2 6 1232.08 63.09
 2 2 -6 1445.06 64.09
 -1 -2 6 107.79 25.8
 1 -2 -6 98.29 22.8
 1 2 -6 66.09 26.5
 -1 2 6 138.49 28.3
 0 -2 6 2005.2 79.99
 0 -2 -6 2169.38 81.39
 0 2 6 2043.8 79.39
 0 2 -6 2124.19 82.39
 1 -2 6 566.44 45.1
 -1 -2 -6 584.34 52.29
 -1 2 -6 538.55 46.6
 1 2 6 593.94 46.9
 2 -2 6 31 26.1
 -2 -2 -6 16.9 28.7
 -2 2 -6 45.6 27.9
 2 2 6 56.19 22.7
 -3 -2 -6 922.51 57.79
 3 -2 6 953.7 53.89
 3 2 6 891.41 52.99
 -3 2 -6 925.31 53.79
 4 -2 6 103.79 24.3
 -4 -2 -6 45.3 25.8
 -4 2 -6 82.99 23.4
 4 2 6 60.29 25.7
 5 -2 6 46 21.2
 -5 -2 -6 3.5 28.2
 5 2 6 13.9 22.6
 -5 2 -6 -7.6 23.1
 6 -2 6 3181.08 112.69
 -6 -2 -6 3256.47 116.89
 -6 2 -6 3315.67 114.09
 6 2 6 3348.86 117.09
 -7 -2 -6 -25.9 27.2
 7 -2 6 -20.1 21
 -7 2 -6 31.3 26.3
 7 2 6 36.7 26.7
 -8 -2 -6 35.5 30.6
 8 -2 6 37.3 24.7
 8 2 6 7.9 27.9
 -8 2 -6 23.1 26.1
 -9 -2 -6 44.4 33
 9 -2 6 50.79 26.2
 9 2 6 21 28.7
 -9 2 -6 -10.2 24.8
 10 -2 6 680.53 55.19
 -10 -2 -6 603.54 60.39
 10 2 6 646.74 58.79
 -10 2 -6 630.04 52.89
 11 -2 6 98.79 30.7
 -11 -2 -6 102.59 33.5
 11 2 6 70.39 32.9
 -11 2 -6 90.69 29.1
 -13 -3 6 38.2 26.2
 -13 -3 6 47.6 29.4
 -12 -3 6 46.4 24.3
 -12 -3 6 1.6 25.9
 -11 -3 6 591.94 45.6
 -11 -3 6 542.55 53.99
 -11 3 6 476.95 31.9
 -10 -3 6 55.19 29.2
 -10 -3 6 49.4 24.6
 -10 3 6 87.19 17.5
 -10 3 6 68.89 17
 -9 -3 6 379.16 40.6
 -9 -3 6 340.07 31.6
 -9 3 6 299.37 34.4
 -9 3 6 284.07 29.6
 -8 -3 6 1863.31 87.59
 -8 -3 6 2013.8 78.09
 -8 3 6 1965.7 69.19
 7 -3 -6 569.94 35.5
 -7 -3 6 562.04 57.79
 -7 -3 6 579.24 43.4
 -7 3 6 425.36 49.9
 6 -3 -6 1083.59 47.6
 -6 -3 6 1063.29 55.69
 -6 3 6 1163.18 48.5
 -5 -3 6 1096.79 55.39
 5 -3 -6 1049.7 49.1
 -5 3 6 1077.79 49.6
 5 3 -6 1138.39 60.59
 4 -3 -6 2258.57 79.79
 -4 -3 6 2150.38 84.69
 -4 3 6 2311.47 81.19
 4 3 -6 2269.67 86.59
 3 -3 -6 2431.26 89.19
 -3 -3 6 2553.44 92.79
 -3 3 6 2583.04 90.09
 3 3 -6 2587.24 95.09
 2 -3 -6 766.42 49.9
 -2 -3 6 929.51 51.49
 -2 3 6 940.21 48.8
 2 3 -6 854.41 53.49
 1 -3 -6 16.3 24
 -1 -3 6 -12.1 25.2
 1 3 -6 26.6 24.9
 -1 3 6 14.3 21.2
 0 -3 -6 536.85 49.9
 0 -3 6 555.54 44.7
 0 3 6 488.25 43.4
 0 3 -6 563.34 47.1
 -1 -3 -6 639.64 52.89
 1 -3 6 646.44 47.7
 -1 3 -6 699.13 51.19
 1 3 6 764.72 49.8
 2 -3 6 933.81 76.69
 -2 -3 -6 769.52 52.49
 -2 3 -6 745.83 50.89
 2 3 6 727.43 50.09
 -3 -3 -6 2.9 25.4
 3 -3 6 26 25
 -3 3 -6 29.4 23.3
 3 3 6 20.4 22.7
 -4 -3 -6 399.16 35
 4 -3 6 369.86 41.7
 -4 3 -6 438.46 41.4
 4 3 6 422.26 43.8
 -5 -3 -6 758.72 54.19
 5 -3 6 754.22 45.8
 5 3 6 835.72 53.19
 -5 3 -6 776.42 47.8
 -6 -3 -6 603.74 53.29
 6 -3 6 648.54 43
 6 3 6 678.33 52.29
 -6 3 -6 628.94 46.5
 -7 -3 -6 1044.4 62.59
 7 -3 6 891.31 59.49
 -7 3 -6 1031.8 55.49
 7 3 6 1141.59 60.49
 8 -3 6 541.85 44.6
 -8 -3 -6 675.63 55.39
 -8 3 -6 556.14 47.5
 8 3 6 495.45 55.69
 9 -3 6 234.78 30
 -9 -3 -6 254.47 34.6
 -9 3 -6 273.37 31.6
 9 3 6 246.18 34.3
 -10 -3 -6 86.79 33.6
 10 -3 6 59.09 27.4
 -10 3 -6 120.69 28.6
 10 3 6 70.59 31.1
 11 -3 6 -33.8 26.3
 -11 -3 -6 23.9 32.7
 -11 3 -6 -13.9 25.6
 11 3 6 -15.9 33.4
 -13 -4 6 109.09 32.4
 -13 -4 6 149.29 29.9
 -12 -4 6 13.2 27.4
 -12 -4 6 32.4 27
 -11 -4 6 182.58 34.8
 -11 -4 6 233.18 32.1
 -10 -4 6 744.23 58.99
 -10 -4 6 748.33 53.79
 -9 -4 6 94.39 27.9
 -9 -4 6 35 32.8
 -9 4 6 95.19 18
 -9 4 6 106.89 14.4
 8 -4 -6 1645.94 62.79
 -8 -4 6 1727.43 73.29
 -8 -4 6 1805.32 83.49
 -8 4 6 1668.23 59.49
 -7 -4 6 327.27 43.1
 -7 -4 6 258.27 29.2
 -7 4 6 251.27 26.5
 -6 -4 6 2757.82 114.19
 -6 -4 6 2802.42 100.19
 6 -4 -6 2694.83 92.99
 -6 4 6 2829.72 91.89
 5 -4 -6 39.8 17.7
 -5 -4 6 18.5 23.8
 -5 4 6 53.29 17.8
 5 4 -6 44.1 28.4
 -4 -4 6 48.6 25.3
 4 -4 -6 67.19 19.7
 4 4 -6 36.6 29.5
 -4 4 6 40.1 19
 -3 -4 6 1174.98 58.59
 3 -4 -6 1163.78 52.69
 3 4 -6 1199.08 60.49
 -3 4 6 1177.68 51.69
 -2 -4 6 7642.83 240.08
 2 -4 -6 7403.36 238.38
 -2 4 6 7503.65 237.38
 2 4 -6 7875.01 241.78
 1 -4 -6 -4.7 24.2
 -1 -4 6 20.9 27.4
 1 4 -6 26.2 26.2
 -1 4 6 2.7 22.7
 0 -4 -6 7160.68 221.98
 0 -4 6 6965.4 221.68
 0 4 -6 6940.01 221.98
 0 4 6 6940.41 221.68
 -1 -4 -6 161.98 30.5
 1 -4 6 137.79 24.7
 -1 4 -6 133.49 29.1
 1 4 6 196.58 29.4
 2 -4 6 510.75 43.2
 -2 -4 -6 394.96 47.9
 2 4 6 536.05 47.5
 -2 4 -6 469.25 45.9
 -3 -4 -6 340.87 32.6
 3 -4 6 338.27 29.8
 -3 4 -6 334.37 42.6
 3 4 6 281.47 30.4
 -4 -4 -6 1042.2 58.59
 4 -4 6 1016.7 55.29
 -4 4 -6 1039.6 54.39
 4 4 6 985.4 56.79
 5 -4 6 334.17 41.7
 -5 -4 -6 328.47 33.6
 5 4 6 296.07 32.7
 -5 4 -6 346.97 41.6
 -6 -4 -6 201.68 29.1
 6 -4 6 192.78 25.4
 -6 4 -6 221.68 28.9
 6 4 6 283.87 32.8
 7 -4 6 -0.8 21.5
 -7 -4 -6 -9.4 26.8
 -7 4 -6 31.2 24.4
 7 4 6 23.8 31.5
 8 -4 6 55.19 23.2
 -8 -4 -6 102.69 30.3
 8 4 6 108.69 32.4
 -8 4 -6 142.09 27.2
 -9 -4 -6 178.88 35.6
 9 -4 6 123.49 26.8
 -9 4 -6 127.99 28.2
 9 4 6 106.69 32.8
 -10 -4 -6 -13.6 29.8
 10 4 6 24.9 32.4
 -10 4 -6 1.5 25.9
 -11 -4 -6 106.49 35.5
 11 -4 6 23 28.4
 11 4 6 46.4 33.7
 -13 -5 6 -23.5 28.4
 -12 -5 6 141.49 32.1
 -12 -5 6 256.77 36.2
 -11 -5 6 15.1 31.5
 -11 -5 6 21.3 27.4
 -10 -5 6 72.59 31.1
 -10 -5 6 91.69 33.1
 -9 -5 6 291.77 33.8
 -9 -5 6 256.07 37.9
 -8 -5 6 663.03 61.19
 8 -5 -6 536.75 32.4
 -8 -5 6 501.65 48.1
 -8 5 6 528.95 27.5
 -7 -5 6 78.79 26.5
 7 -5 -6 145.79 18.4
 -7 -5 6 108.19 36.2
 -7 5 6 113.19 15.7
 6 -5 -6 325.07 29.6
 -6 -5 6 170.68 37.3
 -6 -5 6 368.26 44.3
 -6 5 6 301.67 28.7
 5 -5 -6 9 17.2
 -5 -5 6 21.6 23.5
 -5 5 6 -10.4 15.8
 -4 -5 6 41.2 24.3
 4 -5 -6 50.39 17.8
 4 5 -6 42.6 29.8
 -4 5 6 19.5 17.6
 3 -5 -6 1653.03 66.19
 -3 -5 6 1654.83 70.59
 -3 5 6 1630.54 63.89
 3 5 -6 1543.05 72.69
 2 -5 -6 647.74 46.5
 -2 -5 6 488.45 46.9
 -2 5 6 563.74 41.8
 2 5 -6 542.35 48.8
 -1 -5 6 72.09 23.7
 1 -5 -6 114.49 25.6
 -1 5 6 88.59 24.2
 1 5 -6 134.49 28.4
 0 -5 -6 2537.45 91.19
 0 -5 6 2392.36 90.69
 0 5 6 2391.16 89.89
 0 5 -6 2389.46 91.89
 -1 -5 -6 5392.36 180.98
 1 -5 6 6174.08 194.98
 -1 5 -6 5512.35 181.38
 1 5 6 5398.26 181.38
 2 -5 6 27.1 22.1
 -2 -5 -6 4.7 24.9
 2 5 6 2.2 21.9
 -2 5 -6 14.1 24
 -3 -5 -6 51.79 24.8
 3 -5 6 51.09 23.2
 -3 5 -6 67.39 25.4
 3 5 6 50.09 25.9
 4 -5 6 251.17 28.5
 -4 -5 -6 263.67 29.8
 4 5 6 262.87 31.6
 -4 5 -6 202.98 27.7
 -5 -5 -6 101.39 32.1
 5 -5 6 112.89 26.1
 -5 5 -6 93.39 25.1
 5 5 6 80.79 28.6
 -6 -5 -6 14.3 25.1
 6 -5 6 24.6 22
 -6 5 -6 8.1 24.2
 6 5 6 -8.3 27.4
 -7 -5 -6 193.78 32.5
 7 -5 6 151.68 24.5
 7 5 6 144.49 34.5
 -7 5 -6 119.39 27.3
 8 -5 6 54.99 23.2
 -8 -5 -6 85.79 32.6
 8 5 6 89.59 31.1
 -8 5 -6 97.29 26.9
 -9 -5 -6 186.68 34.1
 9 -5 6 175.78 27.3
 9 5 6 197.68 35.6
 -9 5 -6 155.78 29.1
 -10 -5 -6 90.99 34.1
 10 -5 6 80.49 26.8
 -10 5 -6 80.29 26.4
 10 5 6 74.29 37.9
 -11 -5 -6 95.19 34.7
 11 5 6 86.89 38.3
 -13 -6 6 -7.9 31.5
 -13 -6 6 65.09 30.1
 -12 -6 6 113.29 32.4
 -12 -6 6 32.7 30.6
 -11 -6 6 139.79 30.4
 -11 -6 6 198.48 37.4
 -10 -6 6 558.44 51.79
 -10 -6 6 559.94 61.89
 -9 -6 6 6.3 26.8
 -9 -6 6 -31.2 32.6
 -8 -6 6 2197.88 102.59
 -8 -6 6 2356.96 92.49
 8 -6 -6 2324.07 76.19
 -8 6 6 2317.17 75.19
 -7 -6 6 576.34 49.6
 7 -6 -6 570.64 32.4
 -7 -6 6 384.06 42.9
 -7 6 6 572.54 30.7
 -6 -6 6 1466.85 80.69
 -6 -6 6 1562.14 69.89
 -6 6 6 1442.46 55.79
 -5 -6 6 358.96 44.7
 -5 -6 6 302.37 46.6
 5 -6 -6 336.97 29.5
 -5 6 6 329.17 30.2
 -4 -6 6 1715.23 73.69
 4 -6 -6 1648.73 64.29
 -4 6 6 1701.83 64.29
 3 -6 -6 -1.3 21.2
 -3 -6 6 -6.3 22.6
 -3 6 6 13.1 18.3
 3 6 -6 -8.6 29.4
 -2 -6 6 12 25.2
 2 -6 -6 35.1 22.1
 -2 6 6 37.1 21.1
 2 6 -6 31.6 32.4
 1 -6 -6 1530.45 67.49
 -1 -6 6 1654.03 68.69
 -1 6 6 1497.75 67.59
 1 6 -6 1724.33 71.59
 0 -6 6 841.92 51.09
 0 -6 -6 857.21 52.09
 0 6 6 811.92 51.29
 0 6 -6 923.51 55.09
 -1 -6 -6 38.7 23.1
 1 -6 6 44.2 23.5
 -1 6 -6 26.5 27.9
 1 6 6 12.5 26.8
 -2 -6 -6 36.1 24.2
 2 -6 6 23.3 23.5
 -2 6 -6 20.2 25.6
 2 6 6 -19.7 23.9
 -3 -6 -6 570.34 48.6
 3 -6 6 607.44 43.5
 3 6 6 518.35 49.4
 -3 6 -6 581.44 48.2
 4 -6 6 3714.43 123.89
 -4 -6 -6 3643.64 126.79
 -4 6 -6 3682.83 124.49
 4 6 6 3482.65 127.59
 5 -6 6 -7.7 24.1
 -5 -6 -6 26 24.9
 -5 6 -6 28.1 24.3
 5 6 6 -11.7 27.9
 6 -6 6 1790.72 74.49
 -6 -6 -6 1753.32 80.79
 -6 6 -6 1878.21 75.59
 6 6 6 1868.51 88.89
 -7 -6 -6 141.39 33.4
 7 -6 6 136.79 24.8
 7 6 6 138.49 35
 -7 6 -6 95.09 26.8
 8 -6 6 814.72 47.6
 -8 -6 -6 832.72 61.99
 8 6 6 731.03 61.09
 -8 6 -6 778.52 51.49
 -9 -6 -6 89.39 33.8
 9 -6 6 26.5 22.6
 9 6 6 33.9 34.5
 -9 6 -6 77.59 39.7
 10 -6 6 96.79 26.5
 -10 -6 -6 136.19 34.9
 -10 6 -6 83.59 25.5
 -11 -6 -6 86.19 36.3
 11 6 6 74.59 33.4
 -12 -7 6 40 32.7
 -12 -7 6 -4.1 27.1
 -11 -7 6 76.69 34.5
 -11 -7 6 79.39 30.1
 -10 -7 6 201.88 37.6
 -10 -7 6 162.48 30.7
 -9 -7 6 35.9 27.6
 -9 -7 6 75.19 37.2
 -8 -7 6 180.48 30.4
 -8 -7 6 133.69 36.7
 -7 -7 6 56.39 38.1
 7 -7 -6 106.49 17
 -7 -7 6 95.49 32.5
 -7 7 6 70.79 16.4
 6 -7 -6 411.46 29.7
 -6 -7 6 225.68 35.9
 -6 -7 6 384.56 44.7
 -6 7 6 435.56 30.5
 -5 -7 6 49.8 35.2
 5 -7 -6 7 17.4
 -5 -7 6 0.3 27.8
 -4 -7 6 136.89 39.1
 4 -7 -6 121.99 23.2
 -4 -7 6 143.49 29.8
 -4 7 6 79.59 20
 3 -7 -6 102.09 23.7
 -3 -7 6 50.09 25.6
 -3 7 6 37.7 20.2
 3 7 -6 71.89 34.8
 -2 -7 6 499.35 48.5
 2 -7 -6 531.95 43.3
 2 7 -6 643.04 55.99
 -2 7 6 588.04 42.5
 1 -7 -6 1183.98 56.69
 -1 -7 6 1168.38 58.59
 -1 7 6 1039.2 55.59
 1 7 -6 1151.18 64.39
 0 -7 -6 251.97 29
 0 -7 6 222.68 29
 0 7 6 242.98 30.2
 0 7 -6 213.18 31.2
 -1 -7 -6 53.59 24.7
 1 -7 6 22.7 24.4
 1 7 6 21.4 26.8
 -1 7 -6 10.7 27.2
 -2 -7 -6 183.38 25.8
 2 -7 6 188.38 26.3
 -2 7 -6 201.58 29.7
 2 7 6 244.68 32.2
 -3 -7 -6 7.7 25.1
 3 -7 6 9.3 22.1
 3 7 6 41 28.1
 -3 7 -6 37.4 27.1
 4 -7 6 678.73 47.4
 -4 -7 -6 728.93 51.99
 4 7 6 715.03 58.29
 -4 7 -6 741.93 51.29
 -5 -7 -6 104.29 30
 5 -7 6 81.29 26.5
 5 7 6 39 27.9
 -5 7 -6 113.29 27.9
 -6 -7 -6 52.59 27.7
 6 -7 6 14.4 26.2
 -6 7 -6 64.19 26.6
 6 7 6 42.1 29.7
 7 -7 6 79.29 24.5
 -7 -7 -6 63.49 31.4
 -7 7 -6 37.8 26
 7 7 6 58.49 29.5
 8 -7 6 9.9 22
 -8 -7 -6 62.49 30
 8 7 6 29.6 34.3
 -8 7 -6 11.4 26.1
 9 -7 6 26.5 23.4
 -9 -7 -6 8.5 32.6
 -9 7 -6 -13.2 23.9
 9 7 6 -50.09 33
 -10 -7 -6 173.58 34.4
 10 7 6 43.2 37.4
 -12 -8 6 7 29.3
 -12 -8 6 37 33.4
 -11 -8 6 81.59 32.9
 -11 -8 6 67.39 37.9
 -10 -8 6 106.79 38.3
 -10 -8 6 23.8 30.9
 -9 -8 6 463.75 48.7
 -9 -8 6 261.47 35.6
 -8 -8 6 240.98 34.9
 -8 -8 6 168.68 41
 -7 -8 6 -1.4 33.5
 -7 -8 6 -8.9 29.3
 7 -8 -6 -6.2 15.2
 -7 8 6 15.6 16.1
 6 -8 -6 564.84 33.6
 -6 -8 6 492.45 52.39
 -6 -8 6 514.55 64.49
 -6 8 6 522.25 37.6
 -5 -8 6 348.77 41.6
 -5 -8 6 444.86 50.39
 5 -8 -6 339.77 35.5
 -5 8 6 445.06 37
 4 -8 -6 818.22 47.9
 -4 -8 6 831.62 72.79
 -4 -8 6 865.71 57.49
 -4 8 6 823.72 47.3
 -3 -8 6 554.94 57.19
 3 -8 -6 528.25 42
 -3 -8 6 505.95 48.7
 -3 8 6 474.35 42.2
 -2 -8 6 510.55 47.7
 2 -8 -6 542.15 43.3
 -2 8 6 524.65 44.3
 1 -8 -6 172.38 26
 -1 -8 6 119.19 29.8
 1 8 -6 92.09 32.8
 -1 8 6 195.98 28.6
 0 -8 -6 6173.18 194.08
 0 -8 6 6232.68 195.48
 0 8 6 5672.43 196.68
 0 8 -6 5981.4 198.68
 1 -8 6 653.33 48.3
 -1 -8 -6 585.34 48.2
 -1 8 -6 639.44 53.09
 1 8 6 634.64 54.29
 2 -8 6 81.29 25.8
 -2 -8 -6 57.29 24.2
 -2 8 -6 72.39 28.1
 2 8 6 60.79 28.2
 -3 -8 -6 135.59 27.9
 3 -8 6 117.79 25.4
 -3 8 -6 181.48 29.5
 3 8 6 105.29 29
 4 -8 6 781.02 49.6
 -4 -8 -6 878.61 57.29
 -4 8 -6 865.11 55.19
 4 8 6 926.01 62.79
 -5 -8 -6 278.57 32.5
 5 -8 6 203.48 28.6
 5 8 6 220.78 35.7
 -5 8 -6 230.18 31.4
 -6 -8 -6 131.99 33.9
 6 -8 6 76.69 27.4
 -6 8 -6 157.08 29.3
 6 8 6 101.19 30.2
 -7 -8 -6 261.77 34.2
 7 -8 6 187.98 29.6
 7 8 6 224.68 41.6
 -7 8 -6 213.48 31.4
 8 -8 6 117.99 25.4
 -8 -8 -6 181.28 36
 8 8 6 102.19 38.7
 9 -8 6 118.89 26
 -9 -8 -6 98.39 33.3
 -9 8 -6 126.29 26.6
 9 8 6 118.09 41.5
 -10 -8 -6 80.19 35.4
 10 8 6 -14.5 31.7
 -12 -9 6 124.09 35.1
 -12 -9 6 99.59 32.5
 -11 -9 6 19.9 36.7
 -11 -9 6 -36.5 27.7
 -10 -9 6 -18.2 28.2
 -10 -9 6 -12.4 32.2
 -9 -9 6 619.14 58.99
 -9 -9 6 605.84 65.99
 -8 -9 6 511.75 57.19
 -8 -9 6 491.35 49.99
 7 -9 -6 951.2 41.2
 -7 -9 6 909.91 76.29
 -7 -9 6 977.8 65.09
 -7 9 6 994.2 46
 -6 -9 6 43 28.9
 6 -9 -6 71.39 18.8
 -6 -9 6 159.28 41.2
 -6 9 6 47.2 22.2
 -5 -9 6 79.69 42.4
 5 -9 -6 139.89 24
 -5 -9 6 107.79 29.5
 -5 9 6 86.09 22.1
 -4 -9 6 15.7 29.7
 -4 -9 6 34.8 36.5
 4 -9 -6 -8.5 22
 -4 9 6 -4.9 22.6
 -3 -9 6 627.34 67.09
 -3 -9 6 505.15 51.29
 3 -9 -6 531.55 41.7
 -3 9 6 406.96 44.8
 2 -9 -6 5.7 20.8
 -2 -9 6 -40.5 37.7
 -2 -9 6 -9.3 26.3
 -2 9 6 -5.1 23.3
 -1 -9 6 90.49 29.2
 1 -9 -6 70.89 23.5
 -1 9 6 126.69 26.6
 0 -9 -6 1655.43 70.79
 0 -9 6 1636.44 72.29
 0 9 6 1653.53 74.99
 0 9 -6 1626.24 79.19
 -1 -9 -6 16 25.6
 1 -9 6 -6.8 24.3
 1 9 6 0.5 26
 -1 9 -6 0.4 31.3
 -2 -9 -6 81.49 27
 2 -9 6 101.79 27.4
 -2 9 -6 70.49 31.1
 2 9 6 79.59 28.5
 -3 -9 -6 -3.8 25.1
 3 -9 6 10.8 22.3
 3 9 6 14.1 31.5
 -3 9 -6 11.4 29.4
 4 -9 6 54.69 30.4
 -4 -9 -6 101.29 28.3
 -4 9 -6 122.19 30.9
 4 9 6 132.39 33.4
 -5 -9 -6 12.4 31.1
 5 -9 6 21.3 24.9
 5 9 6 14 27.8
 -5 9 -6 -41.3 27.1
 -6 -9 -6 46.8 30.1
 6 -9 6 42.9 26.5
 6 9 6 53.59 35.9
 -6 9 -6 76.29 28.9
 -7 -9 -6 218.98 37.8
 7 -9 6 158.78 29.7
 -7 9 -6 229.78 32.4
 7 9 6 127.39 39.2
 -8 -9 -6 -10.5 29.7
 8 -9 6 3.1 22.6
 -8 9 -6 12.3 26.4
 8 9 6 -18 34.6
 -9 -9 -6 149.49 36
 9 9 6 73.59 34.5
 -11 -10 6 183.68 39.1
 -10 -10 6 93.09 36.2
 -10 -10 6 73.89 40.6
 -9 -10 6 -2.2 30.3
 -9 -10 6 15.8 37.6
 -8 -10 6 34.7 34.1
 -8 -10 6 20.3 32.3
 -7 -10 6 182.18 35.4
 -7 -10 6 149.88 42.5
 7 -10 -6 204.58 20.5
 -7 10 6 166.38 24
 -6 -10 6 -27.3 35.9
 -6 -10 6 27.8 28.9
 6 -10 -6 -3.3 19.3
 -6 10 6 -1.5 22.2
 -5 -10 6 335.27 43.5
 -5 -10 6 426.86 41.2
 5 -10 -6 356.96 40.6
 -5 10 6 399.76 41.5
 -4 -10 6 31.4 32.4
 -4 -10 6 15.9 35.9
 4 -10 -6 15.6 22.6
 -4 10 6 15.6 24.1
 -3 -10 6 -35.1 31.1
 -3 -10 6 -30.2 40
 3 -10 -6 4.3 21.6
 -3 10 6 1.3 23.2
 -2 -10 6 37.7 38.7
 2 -10 -6 122.99 25.3
 -2 -10 6 54.39 27.9
 -2 10 6 45.5 25.7
 1 -10 -6 439.96 43.9
 -1 -10 6 401.96 47.8
 -1 -10 6 383.26 49.4
 -1 10 6 439.96 46.5
 0 -10 6 327.47 35.4
 0 -10 6 229.28 44.2
 0 -10 -6 289.37 30.6
 0 10 6 381.16 46.7
 -1 -10 -6 33.7 24.5
 1 -10 6 43.6 25.6
 1 10 6 -27.8 25.9
 2 -10 6 11.2 25.7
 -2 -10 -6 22.1 27.7
 2 10 6 8.4 29.4
 -2 10 -6 27.6 33.6
 3 -10 6 67.59 24.3
 -3 -10 -6 120.59 30
 3 10 6 60.19 32.5
 4 -10 6 50.69 24.7
 -4 -10 -6 40.4 29.1
 4 10 6 48.8 31.9
 -4 10 -6 43.1 32
 -5 -10 -6 205.48 35.3
 5 -10 6 155.38 26.4
 5 10 6 159.88 38.5
 -5 10 -6 227.18 34.7
 6 -10 6 2 25.7
 -6 -10 -6 28.5 30.5
 6 10 6 -5.8 38
 -6 10 -6 62.39 31.1
 7 -10 6 6 27.3
 -7 -10 -6 29.3 47.8
 7 10 6 -3.8 35.5
 -7 10 -6 25.2 32.5
 -8 -10 -6 591.84 62.79
 8 -10 6 632.94 48
 -8 10 -6 704.83 53.29
 -9 -10 -6 35.9 34.3
 9 10 6 29 37.6
 -10 -11 6 503.25 60.49
 -10 -11 6 477.35 50.49
 -9 -11 6 -10.4 31.5
 -9 -11 6 10.9 34.3
 -8 -11 6 85.89 32.4
 -8 -11 6 79.79 42.3
 -7 -11 6 -5 39.4
 7 -11 -6 1.2 17.3
 -7 -11 6 2.3 30.5
 -7 11 6 3.7 22.8
 6 -11 -6 -7.4 22.2
 -6 -11 6 -13.2 36.8
 -6 -11 6 -36.2 31.8
 -6 11 6 6.3 23.7
 -5 -11 6 39.6 39.5
 5 -11 -6 38.7 24.4
 -5 -11 6 30.1 30.7
 -5 11 6 61.89 27.4
 -4 -11 6 339.77 39.7
 4 -11 -6 359.16 41.2
 -4 -11 6 242.08 42
 -4 11 6 277.77 33.1
 3 -11 -6 27.2 23
 -3 -11 6 18.9 33
 -3 -11 6 30.7 36.1
 -3 11 6 26.4 28
 -2 -11 6 239.38 34
 2 -11 -6 228.98 29.2
 -2 -11 6 161.28 43.3
 -2 11 6 173.58 33.6
 -1 -11 6 597.04 53.89
 1 -11 -6 610.14 49.3
 -1 -11 6 663.73 72.39
 -1 11 6 610.24 53.09
 0 -11 6 26.9 30.6
 0 -11 -6 15.2 26.4
 0 -11 6 15.5 37
 0 11 6 57.59 29.9
 1 -11 6 409.06 48.6
 -1 -11 -6 379.96 48.1
 1 -11 6 426.86 45
 1 11 6 302.87 38.5
 2 -11 6 261.27 40.3
 2 -11 6 410.46 44.7
 -2 -11 -6 431.26 37.7
 2 11 6 286.77 40
 -3 -11 -6 -16.8 24.7
 3 -11 6 15.2 31.9
 3 -11 6 -2.7 23.1
 -4 -11 -6 32.7 27.8
 4 -11 6 27.7 37.7
 4 -11 6 44.8 24
 4 11 6 79.89 39.5
 -5 -11 -6 562.14 57.79
 5 -11 6 669.23 46
 5 11 6 587.94 69.99
 6 -11 6 -22.5 24
 6 -11 6 -55.99 37.2
 -6 -11 -6 -13.3 28.5
 6 11 6 -29.7 35.4
 7 -11 6 363.56 48.2
 7 -11 6 345.07 35.8
 -7 -11 -6 237.38 33.7
 -8 -11 -6 47.4 33.1
 8 11 6 -29.2 39.2
 -10 -12 6 293.17 43.3
 -10 -12 6 221.88 41.1
 -9 -12 6 20.4 35.4
 -9 -12 6 21.7 32
 -8 -12 6 445.06 49.2
 -8 -12 6 359.96 42.5
 7 -12 -6 -23.7 18.6
 -7 -12 6 -21.2 30.9
 -7 -12 6 1.9 40.2
 -7 12 6 -21.7 24.2
 6 -12 -6 387.56 42
 -6 -12 6 433.06 44.6
 -6 -12 6 413.46 50.59
 -6 12 6 459.65 48.5
 -5 -12 6 83.59 32.7
 5 -12 -6 86.49 25.9
 -5 -12 6 146.89 41.5
 -5 12 6 177.88 32.6
 4 -12 -6 357.26 32.1
 -4 -12 6 313.67 50.59
 -4 -12 6 270.47 37.2
 -4 12 6 259.47 36
 -3 -12 6 12.2 34.2
 3 -12 -6 8.2 22.8
 -3 -12 6 -10.5 40
 -3 12 6 52.89 29.3
 2 -12 -6 343.97 43.2
 -2 -12 6 323.57 45.1
 -2 -12 6 260.17 35.1
 -2 12 6 231.38 35.7
 1 -12 -6 20.4 26.4
 -1 -12 6 -52.19 37.3
 -1 -12 6 7.8 29.8
 -1 12 6 -18.4 28.2
 0 -12 -6 34.8 26.1
 0 -12 6 13.1 28.3
 0 -12 6 30.6 36.4
 0 12 6 17.4 32.9
 1 -12 6 91.49 30.2
 1 -12 6 51.59 32.3
 -1 -12 -6 57.99 25.9
 1 12 6 69.49 35.1
 -2 -12 -6 221.28 34.7
 2 -12 6 121.59 27.6
 2 -12 6 192.68 36
 2 12 6 150.08 38.5
 -3 -12 -6 -4.7 25.1
 3 -12 6 53.39 33.1
 3 -12 6 0 24.1
 3 12 6 55.59 36.2
 4 -12 6 59.19 38.9
 -4 -12 -6 63.09 28.8
 4 -12 6 47.5 23.7
 4 12 6 109.29 42.3
 -5 -12 -6 0.8 27.7
 5 -12 6 38.6 38.9
 5 -12 6 8.4 21.7
 5 12 6 -7.6 36.6
 6 -12 6 119.99 51.59
 -6 -12 -6 255.97 36.2
 6 12 6 144.99 39.2
 -7 -12 -6 -0.1 28.5
 7 -12 6 -3.5 27.4
 7 -12 6 5 37.9
 7 12 6 82.49 38.2
 -8 -12 -6 -9 30.6
 8 12 6 10.3 39.3
 -9 -13 6 4.3 37.6
 -9 -13 6 94.19 41.1
 -8 -13 6 25.6 36.6
 -8 -13 6 10.7 34.5
 -7 -13 6 -12.7 36.3
 -7 -13 6 68.09 39.9
 7 -13 -6 1.2 20.7
 6 -13 -6 199.98 29.1
 -6 -13 6 138.49 40.8
 -6 -13 6 146.29 34.9
 -6 13 6 188.48 35
 5 -13 -6 55.99 26
 -5 -13 6 45.2 39.2
 -5 -13 6 12.9 35.5
 -5 13 6 -14.6 30.4
 -4 -13 6 -21.2 34.1
 4 -13 -6 8.9 24.2
 -4 -13 6 7.8 37.8
 -4 13 6 20.8 33
 -3 -13 6 207.38 37.2
 3 -13 -6 256.87 30.8
 -3 -13 6 180.28 44.5
 -3 13 6 283.87 39
 -2 -13 6 4.5 31.3
 -2 -13 6 36.3 39.5
 2 -13 -6 66.99 26.3
 -2 13 6 69.49 33.2
 -1 -13 6 17.8 38.3
 -1 -13 6 8 32
 1 -13 -6 -9.6 26.2
 0 -13 6 63.09 35.9
 0 -13 -6 94.49 28.4
 0 -13 6 60.99 32.8
 0 13 6 69.79 33.9
 1 -13 6 16.6 27.1
 1 -13 6 55.19 31.7
 -1 -13 -6 51.99 26.8
 1 13 6 73.79 35.2
 2 -13 6 13.2 31
 -2 -13 -6 33.6 25.3
 2 -13 6 5.2 24.3
 2 13 6 -22.2 34.8
 3 -13 6 17.2 32.1
 3 -13 6 23.9 24.8
 -3 -13 -6 89.89 31.4
 3 13 6 65.49 35.1
 4 -13 6 69.39 24.5
 4 -13 6 172.08 41.2
 -4 -13 -6 242.98 37.9
 4 13 6 162.38 44.1
 5 -13 6 245.18 29.8
 -5 -13 -6 302.87 38.8
 5 -13 6 195.78 43.6
 5 13 6 114.59 39.2
 6 -13 6 34.4 37.9
 6 -13 6 -11.2 22.8
 -6 -13 -6 12.4 32.4
 6 13 6 3.1 38.1
 -7 -13 -6 14.3 32.5
 7 13 6 -16.8 38.2
 -8 -14 6 6.6 42.1
 -8 -14 6 65.69 39.5
 -7 -14 6 -34.3 36.1
 -7 -14 6 -20.6 38.1
 -6 -14 6 87.79 35.3
 6 -14 -6 65.19 28.7
 -6 -14 6 41.6 40.4
 -6 14 6 51.39 32.3
 5 -14 -6 32.7 29.8
 -5 -14 6 24.5 31.2
 -5 -14 6 -16.2 36.3
 -5 14 6 21.3 33.4
 4 -14 -6 203.78 29.8
 -4 -14 6 120.89 35.9
 -4 -14 6 166.58 41.8
 -4 14 6 211.08 39.8
 -3 -14 6 235.98 46.9
 3 -14 -6 186.08 29.4
 -3 -14 6 322.87 44.2
 -3 14 6 201.28 40.7
 2 -14 -6 374.26 47.2
 -2 -14 6 253.07 37.1
 -2 -14 6 329.77 47.9
 -2 14 6 402.16 44
 -1 -14 6 59.59 35.5
 1 -14 -6 42 27.2
 -1 -14 6 96.69 43.6
 -1 14 6 66.19 34.9
 0 -14 -6 24.4 26.7
 0 -14 6 -8.7 33.7
 0 -14 6 -28.2 31.3
 0 14 6 -58.39 32.5
 -1 -14 -6 0.9 25.7
 1 -14 6 -23.5 27.7
 1 -14 6 -31.3 29.9
 1 14 6 -39.2 33.5
 2 -14 6 674.13 60.49
 -2 -14 -6 694.73 55.79
 2 -14 6 637.84 52.69
 2 14 6 666.13 68.99
 3 -14 6 116.19 34.4
 3 -14 6 119.49 28.1
 -3 -14 -6 115.59 31.5
 3 14 6 38.9 37.2
 4 -14 6 32.5 23.2
 4 -14 6 -0.8 35.9
 -4 -14 -6 65.29 32.4
 4 14 6 41.2 37.1
 5 -14 6 35.4 25
 -5 -14 -6 73.09 31
 5 -14 6 113.59 41.2
 5 14 6 117.39 48.1
 -6 -14 -6 249.68 40.5
 6 14 6 190.68 49.9
 -6 -15 6 23 34.8
 -6 -15 6 -40.5 40.7
 -5 -15 6 20.5 41.1
 -5 -15 6 -30.1 30.9
 5 -15 -6 -9.4 27
 -5 15 6 -6.3 36.4
 -4 -15 6 100.49 40.9
 -4 -15 6 66.79 37.9
 -4 15 6 96.19 39.1
 -3 -15 6 83.09 41.5
 -3 -15 6 94.19 37.5
 3 -15 -6 67.89 26.8
 -3 15 6 45.8 38
 -2 -15 6 36.8 39
 2 -15 -6 34.9 27.8
 -2 -15 6 -22.7 33
 -2 15 6 -16.8 37.4
 -1 -15 6 69.39 43.8
 -1 -15 6 65.99 34.3
 1 -15 -6 54.59 28.6
 -1 15 6 50.39 40.4
 0 -15 -6 -17.7 27
 0 -15 6 76.29 38.7
 0 -15 6 66.69 34.3
 0 15 6 85.89 45.5
 1 -15 6 -1.7 28.8
 -1 -15 -6 23.8 28.2
 1 -15 6 31.7 32.2
 1 15 6 -2.9 37.6
 -2 -15 -6 -9.8 26.1
 2 -15 6 -12 24.7
 2 -15 6 20.8 30.3
 2 15 6 12.5 40.2
 3 -15 6 1.5 31.9
 -3 -15 -6 49.2 32.5
 3 -15 6 50.89 25.6
 3 15 6 10.4 39.4
 4 -15 6 12.7 38.1
 -4 -15 -6 28.1 31.1
 4 -15 6 37.3 23.3
 4 15 6 93.29 48.2
 4 -16 -6 26.8 27.2
 -4 -16 6 72.09 39.8
 -4 -16 6 76.79 37.9
 -4 16 6 41.2 43.8
 3 -16 -6 47 44.3
 -3 -16 6 86.69 41.8
 -3 -16 6 71.49 38.4
 -3 16 6 97.09 42.9
 2 -16 -6 403.66 51.79
 -2 -16 6 411.66 46.2
 -2 -16 6 433.26 55.39
 -2 16 6 457.25 51.29
 1 -16 -6 103.89 31.9
 -1 16 6 84.09 42
 0 -16 6 -3 33.9
 0 -16 6 64.19 34.6
 0 -16 -6 -41 27.5
 0 16 6 -8.8 40.5
 -1 -16 -6 234.98 35
 1 -16 6 241.58 34.8
 1 -16 6 287.67 38.9
 1 16 6 287.47 52.59
 -2 -16 -6 652.53 57.39
 2 -16 6 604.64 62.09
 2 16 6 759.02 83.49
 -13 0 7 -2.2 27.9
 -12 0 7 0.6 19
 -12 0 7 4.9 24.7
 -11 0 7 -0.2 19.9
 -11 0 7 -17.2 24.4
 -10 0 7 -18.1 19.7
 -10 0 7 -8.5 26.5
 -9 0 7 -82.49 26.8
 -9 0 7 8.9 19.6
 -8 0 7 2.4 19.2
 -7 0 7 -3.3 19.1
 7 0 -7 11.5 23.6
 -6 0 7 -1.4 20.4
 6 0 -7 -20.8 21.9
 5 0 -7 -23.6 22.5
 -5 0 7 -7.4 21.2
 -4 0 7 -6.7 23.3
 4 0 -7 15.9 23.1
 -3 0 7 13.6 23.2
 3 0 -7 25.4 25
 -2 0 7 -6.3 24.4
 2 0 -7 -30.6 24.7
 -1 0 7 1.8 27.9
 1 0 -7 -24.3 21.9
 0 0 7 -6.9 31.1
 0 0 -7 -44.7 23.4
 1 0 7 17.2 26
 -1 0 -7 19.4 24.6
 -2 0 -7 6.6 24.4
 2 0 7 9.9 27.2
 -3 0 -7 6.7 25.2
 3 0 7 15.7 23.6
 4 0 7 -9 20.8
 -4 0 -7 7.5 23
 -5 0 -7 -33.5 25.2
 5 0 7 30.1 24.3
 6 0 7 -14.6 21.7
 -6 0 -7 -0.8 26.7
 7 0 7 -3.6 24.8
 -7 0 -7 3 26.8
 8 0 7 11.5 39.2
 -8 0 -7 12.7 27.8
 -9 0 -7 11.8 28
 9 0 7 19.8 28
 10 0 7 -13.4 29.3
 -10 0 -7 -31.1 27.5
 -11 0 -7 -41.2 28.7
 11 0 7 -6 32.1
 -13 -1 7 3 22.2
 -13 -1 7 27.8 25.5
 -12 -1 7 276.87 29.6
 -12 -1 7 270.27 37.5
 -12 1 7 228.68 24.5
 -12 1 7 257.87 27.6
 -11 -1 7 839.32 50.09
 -11 -1 7 797.52 55.79
 -11 1 7 864.71 45.5
 -11 1 7 772.32 49.3
 -10 -1 7 704.53 55.19
 -10 -1 7 607.24 44.8
 -10 1 7 688.43 49.9
 -10 1 7 589.14 41.2
 -9 -1 7 -3.4 20.9
 -9 -1 7 47.1 31
 -9 1 7 17.5 28.6
 -9 1 7 26.3 19.9
 -8 -1 7 332.27 37.8
 8 -1 -7 346.27 42
 -8 -1 7 396.36 42.4
 -8 1 7 327.07 35.3
 -7 -1 7 964.1 51.49
 7 -1 -7 1001.6 50.49
 7 1 -7 909.31 56.29
 -7 1 7 1112.99 48.7
 6 -1 -7 2265.77 83.79
 -6 -1 7 2297.47 85.19
 6 1 -7 2259.07 86.09
 -6 1 7 2306.17 82.49
 5 -1 -7 411.56 31.4
 -5 -1 7 409.46 40.1
 -5 1 7 406.86 37.9
 5 1 -7 379.66 43.5
 4 -1 -7 775.12 49.5
 -4 -1 7 859.51 49.7
 -4 1 7 754.92 46.8
 4 1 -7 828.42 50.79
 -3 -1 7 130.79 26.7
 3 -1 -7 181.18 27.7
 -3 1 7 157.78 26.3
 3 1 -7 181.38 28.4
 2 -1 -7 2483.05 89.39
 -2 -1 7 2416.56 89.19
 2 1 -7 2320.27 91.69
 -2 1 7 2403.66 91.29
 -1 -1 7 -33 24.1
 1 -1 -7 -12.4 23.4
 1 1 -7 12.4 24.8
 -1 1 7 55.69 28.1
 0 -1 7 1359.26 65.79
 0 -1 -7 1367.06 62.69
 0 1 -7 1396.66 63.79
 0 1 7 1289.67 64.49
 1 -1 7 92.39 29.2
 -1 -1 -7 114.49 25.4
 -1 1 -7 138.49 28.3
 1 1 7 172.98 27.4
 -2 -1 -7 -3.2 23.5
 2 -1 7 34.2 29.3
 2 1 7 -25.8 20.3
 -2 1 -7 -2.9 23.9
 -3 -1 -7 12.7 26.5
 3 -1 7 5.8 25.5
 3 1 7 -17 21.7
 -3 1 -7 17.2 24.6
 -4 -1 -7 106.89 28.7
 4 -1 7 140.59 26.2
 -4 1 -7 125.69 26.4
 4 1 7 93.59 28.5
 -5 -1 -7 118.09 30.9
 5 -1 7 74.79 23.8
 -5 1 -7 24.7 23.4
 5 1 7 65.29 23.7
 -6 -1 -7 3628.64 130.09
 6 -1 7 3670.33 126.69
 -6 1 -7 3768.32 127.29
 6 1 7 3627.44 128.59
 7 -1 7 99.69 25.5
 -7 -1 -7 116.99 33.9
 7 1 7 10.7 25.2
 -7 1 -7 75.99 26.1
 8 -1 7 27.9 25.9
 8 1 7 38.8 27.7
 -8 1 -7 17.1 27
 -9 -1 -7 106.69 33.5
 9 -1 7 52.19 28.6
 9 1 7 97.99 29.9
 -9 1 -7 172.08 31.3
 -10 -1 -7 250.87 36.7
 10 -1 7 216.08 33.6
 -10 1 -7 250.97 34.4
 10 1 7 320.27 38.3
 11 -1 7 -6 28.7
 -11 -1 -7 -8.6 33.6
 -11 1 -7 -15.2 29.4
 11 1 7 -2.2 31.5
 -13 -2 7 -29.7 26.4
 -13 -2 7 -16.7 23
 -12 -2 7 284.67 32
 -12 -2 7 262.67 36.5
 -12 2 7 279.47 30.2
 -12 2 7 301.47 31.1
 -11 -2 7 263.57 36.4
 -11 -2 7 301.57 30.7
 -11 2 7 310.07 33.9
 -11 2 7 268.17 30.7
 -10 -2 7 83.29 31.6
 -10 -2 7 116.79 25.4
 -10 2 7 139.29 20.3
 -10 2 7 160.58 26.3
 -9 -2 7 26.8 31
 -9 -2 7 -18 22.5
 -9 2 7 35.7 18.6
 -9 2 7 15.7 27.4
 -8 -2 7 263.17 28.1
 8 -2 -7 290.67 28.5
 -8 -2 7 306.57 43
 -8 2 7 326.97 32.6
 -7 -2 7 644.34 45.5
 7 -2 -7 671.43 42.3
 7 2 -7 715.73 52.89
 -7 2 7 715.13 40.3
 -6 -2 7 499.45 42.1
 6 -2 -7 522.25 39
 -6 2 7 454.45 36.8
 6 2 -7 399.76 47.1
 -5 -2 7 872.31 50.99
 5 -2 -7 888.51 46.8
 5 2 -7 839.92 52.99
 -5 2 7 887.71 46.6
 -4 -2 7 1553.84 66.19
 4 -2 -7 1489.65 63.69
 -4 2 7 1573.04 64.89
 4 2 -7 1481.65 68.39
 3 -2 -7 3030.2 107.19
 -3 -2 7 3225.58 109.29
 -3 2 7 3175.48 108.89
 3 2 -7 2997.9 109.19
 2 -2 -7 271.97 28.9
 -2 -2 7 254.97 30.4
 2 2 -7 284.97 32.7
 -2 2 7 211.88 29.5
 1 -2 -7 197.38 26.7
 -1 -2 7 175.98 28.9
 -1 2 7 239.18 31.5
 1 2 -7 159.48 29.8
 0 -2 -7 565.44 47.8
 0 -2 7 561.74 48.6
 0 2 7 543.85 45
 0 2 -7 549.25 49.2
 -1 -2 -7 66.79 29.7
 1 -2 7 28.9 29.8
 -1 2 -7 21.4 24.2
 1 2 7 28.7 25.9
 2 -2 7 385.66 47.2
 -2 -2 -7 496.95 51.89
 -2 2 -7 418.66 47.3
 2 2 7 451.95 43.1
 3 -2 7 2.4 27.8
 -3 -2 -7 2 27.6
 -3 2 -7 13.8 26.7
 3 2 7 4.1 22.6
 4 -2 7 491.35 44.2
 -4 -2 -7 511.35 51.59
 -4 2 -7 485.35 46.5
 4 2 7 441.16 45.5
 -5 -2 -7 1261.17 69.19
 5 -2 7 1282.97 60.99
 5 2 7 1453.65 65.99
 -5 2 -7 1344.17 63.69
 -6 -2 -7 -3.7 30.7
 6 -2 7 29.1 24.3
 -6 2 -7 5.8 25.4
 6 2 7 -13.9 24.2
 7 -2 7 470.15 43.9
 -7 -2 -7 468.95 58.09
 -7 2 -7 478.25 48.4
 7 2 7 450.05 50.59
 8 -2 7 151.78 28.5
 -8 -2 -7 201.48 34.9
 8 2 7 182.48 33.7
 -8 2 -7 236.38 31.8
 9 -2 7 31 26.4
 -9 -2 -7 44.3 32.4
 9 2 7 36.6 30.8
 -9 2 -7 32.1 27
 -10 -2 -7 3.9 30.8
 10 -2 7 8.3 27.5
 -10 2 -7 19.9 27.5
 10 2 7 26 30.1
 -11 -2 -7 17.7 34.9
 11 -2 7 38.3 31
 -11 2 -7 77.19 31.1
 11 2 7 23.6 31.1
 -13 -3 7 56.99 25.7
 -13 -3 7 65.59 30.4
 -12 -3 7 157.28 28.6
 -12 -3 7 168.38 35.2
 -12 3 7 146.49 17.4
 -12 3 7 185.88 19.4
 -11 -3 7 10.2 25.1
 -11 -3 7 -10.6 29.9
 -11 3 7 16.4 17.4
 -11 3 7 32.3 18.5
 -10 -3 7 18.7 32.6
 -10 -3 7 29.2 25.3
 -10 3 7 24.5 20.5
 -10 3 7 7.6 18.7
 -9 -3 7 200.78 36.3
 -9 -3 7 209.08 28.5
 -9 3 7 151.88 22.8
 -9 3 7 134.49 28.9
 8 -3 -7 282.17 35.2
 -8 -3 7 234.18 39.4
 -8 -3 7 292.67 29.9
 -8 3 7 282.57 33.8
 -7 -3 7 419.06 42.7
 7 -3 -7 434.06 36.2
 -7 3 7 397.86 37.4
 -6 -3 7 875.91 51.89
 6 -3 -7 880.41 46.9
 6 3 -7 1005.6 59.59
 -6 3 7 908.01 47.2
 5 -3 -7 89.99 21.4
 -5 -3 7 65.29 23.8
 5 3 -7 36.2 25.7
 -5 3 7 52.59 23.2
 -4 -3 7 5.9 22.5
 4 -3 -7 26.9 20.5
 4 3 -7 34 25.7
 -4 3 7 0.9 22.8
 3 -3 -7 693.93 45.2
 -3 -3 7 704.63 49.7
 -3 3 7 603.34 47
 3 3 -7 772.32 51.69
 -2 -3 7 1309.67 61.99
 2 -3 -7 1209.08 56.29
 -2 3 7 1174.98 58.09
 2 3 -7 1315.57 62.99
 -1 -3 7 1325.97 63.59
 1 -3 -7 1279.47 61.69
 1 3 -7 1321.87 65.29
 -1 3 7 1332.57 61.09
 0 -3 -7 2868.61 103.99
 0 -3 7 2760.62 101.49
 0 3 7 2826.42 100.99
 0 3 -7 2868.91 103.29
 1 -3 7 163.08 27.7
 -1 -3 -7 273.57 32.8
 1 3 7 272.47 30.9
 -1 3 -7 192.28 30.9
 -2 -3 -7 2088.89 85.39
 2 -3 7 2086.29 82.69
 2 3 7 2146.89 81.79
 -2 3 -7 1973.6 82.29
 -3 -3 -7 709.83 56.09
 3 -3 7 780.62 51.19
 -3 3 -7 709.73 50.69
 3 3 7 647.04 49.5
 -4 -3 -7 113.69 28.3
 4 -3 7 129.49 27
 4 3 7 222.98 30.4
 -4 3 -7 175.18 27.9
 -5 -3 -7 11.1 27.2
 5 -3 7 -5.3 23.7
 5 3 7 56.79 28.7
 -5 3 -7 3.7 23.9
 6 -3 7 458.95 43
 -6 -3 -7 510.65 57.79
 6 3 7 569.54 50.39
 -6 3 -7 508.75 46.3
 -7 -3 -7 -13.8 33.7
 7 -3 7 4.6 23.6
 7 3 7 17.1 28.5
 -7 3 -7 -3.2 25.9
 8 -3 7 26.6 23.2
 -8 -3 -7 -11.7 31.7
 8 3 7 -19.3 28.5
 -8 3 -7 9 26.6
 -9 -3 -7 114.49 35.3
 9 -3 7 179.38 29.5
 -9 3 -7 196.08 31.3
 -10 -3 -7 180.88 35.8
 10 -3 7 150.78 30.8
 10 3 7 130.99 34.4
 -10 3 -7 118.69 30.1
 -11 -3 -7 89.69 35.1
 11 -3 7 33.2 31.9
 11 3 7 12.6 32.6
 -13 -4 7 0.5 30.1
 -13 -4 7 -20.2 26.4
 -12 -4 7 77.39 32.7
 -12 -4 7 18 26.9
 -11 -4 7 10.4 31.8
 -11 -4 7 32.9 26.3
 -10 -4 7 89.19 33.6
 -10 -4 7 64.39 26.7
 -10 4 7 39.1 18
 -10 4 7 64.79 15
 -9 -4 7 526.35 60.19
 -9 -4 7 396.66 46.8
 -9 4 7 444.96 31.6
 -8 -4 7 396.76 45.6
 8 -4 -7 360.66 33.5
 -8 -4 7 295.77 39.9
 -8 4 7 408.56 33.1
 -7 -4 7 1368.36 66.79
 7 -4 -7 1471.15 58.29
 -7 -4 7 1520.45 84.89
 -7 4 7 1420.86 57.19
 6 -4 -7 697.53 40.2
 -6 -4 7 715.43 49.5
 6 4 -7 644.14 57.19
 -6 4 7 640.24 38.8
 -5 -4 7 106.49 25.2
 5 -4 -7 214.48 22.2
 -5 4 7 164.48 21.2
 5 4 -7 109.39 30.1
 -4 -4 7 388.46 45
 4 -4 -7 473.75 37.9
 -4 4 7 421.96 37.5
 4 4 -7 340.27 34
 3 -4 -7 967.1 47.8
 -3 -4 7 906.21 54.19
 3 4 -7 1005.8 58.09
 -3 4 7 934.61 48.7
 -2 -4 7 549.95 46.2
 2 -4 -7 454.45 42.3
 2 4 -7 484.95 47.7
 -2 4 7 450.45 41.2
 -1 -4 7 2941.61 104.29
 1 -4 -7 2904.01 105.69
 -1 4 7 2901.31 102.99
 1 4 -7 2934.11 105.99
 0 -4 7 -10.4 26.2
 0 -4 -7 31.8 26.5
 0 4 7 6.9 24.2
 0 4 -7 39.2 25
 -1 -4 -7 744.73 54.89
 1 -4 7 713.93 49
 -1 4 -7 620.14 50.99
 1 4 7 776.22 49.7
 2 -4 7 186.68 27.4
 -2 -4 -7 211.58 30.9
 2 4 7 297.37 31.3
 -2 4 -7 184.18 30.3
 3 -4 7 -1.1 25.5
 -3 -4 -7 -0.5 25.7
 -3 4 -7 -8 25.6
 3 4 7 -30.5 27.9
 4 -4 7 50.99 26
 -4 -4 -7 95.49 31.6
 -4 4 -7 24.1 26.2
 4 4 7 36.9 27.1
 5 -4 7 159.28 29.3
 -5 -4 -7 186.88 29.8
 -5 4 -7 253.47 30.6
 5 4 7 125.49 30
 -6 -4 -7 38.5 28.6
 6 -4 7 94.39 24.4
 -6 4 -7 66.39 37.5
 6 4 7 81.59 30
 -7 -4 -7 45.2 29.3
 7 -4 7 47.6 23.8
 7 4 7 50.69 30.9
 -7 4 -7 54.89 27.8
 -8 -4 -7 578.64 48
 8 -4 7 501.35 44.7
 8 4 7 519.55 58.89
 -8 4 -7 517.95 50.39
 9 -4 7 527.85 47.4
 -9 -4 -7 415.16 54.79
 9 4 7 605.34 59.09
 -9 4 -7 574.14 51.79
 -10 -4 -7 -12.1 35.4
 10 -4 7 14.8 27.2
 -10 4 -7 20.3 28.8
 10 4 7 1.4 32
 -11 -4 -7 79.79 35.5
 11 4 7 19.7 34.4
 -13 -5 7 -37.8 29.8
 -12 -5 7 54.19 28.2
 -12 -5 7 54.99 33.9
 -11 -5 7 44.8 33.3
 -11 -5 7 81.59 28.8
 -10 -5 7 110.19 28.4
 -10 -5 7 147.79 36.2
 -9 -5 7 551.84 50.19
 -9 -5 7 372.16 46.9
 -9 5 7 342.17 25.6
 -8 -5 7 2565.44 111.79
 -8 -5 7 2623.44 99.89
 8 -5 -7 2682.03 89.49
 -8 5 7 2571.44 87.59
 -7 -5 7 42.3 36.4
 7 -5 -7 68.99 20
 -7 -5 7 98.19 26
 -7 5 7 104.89 17.7
 6 -5 -7 1312.27 53.39
 -6 -5 7 1487.45 65.29
 -6 5 7 957.3 63.49
 -5 -5 7 589.94 54.09
 5 -5 -7 555.04 38.3
 5 5 -7 661.13 56.99
 -5 5 7 630.24 37.6
 -4 -5 7 1738.43 74.29
 4 -5 -7 1758.72 67.49
 -4 5 7 1804.72 68.39
 4 5 -7 1826.02 80.09
 3 -5 -7 -6.7 20.8
 -3 -5 7 -6.4 25.5
 3 5 -7 -44.4 27.5
 -3 5 7 15.9 20.3
 2 -5 -7 1500.55 66.09
 -2 -5 7 1491.25 67.49
 2 5 -7 1492.35 70.19
 -2 5 7 1494.25 63.79
 -1 -5 7 450.35 45.2
 1 -5 -7 474.75 48.2
 -1 5 7 417.36 42.6
 1 5 -7 434.46 50.19
 0 -5 7 1793.32 72.79
 0 -5 -7 1772.02 75.09
 0 5 -7 1641.64 76.99
 0 5 7 1810.32 73.59
 1 -5 7 83.59 25.3
 -1 -5 -7 13.9 28.4
 -1 5 -7 54.89 25.7
 1 5 7 25.5 24.6
 -2 -5 -7 38.6 24.8
 2 -5 7 57.59 24.9
 2 5 7 43.4 27.2
 -2 5 -7 37 27.4
 -3 -5 -7 -26.9 28.8
 3 -5 7 6.1 23.7
 3 5 7 -28.4 26.7
 -3 5 -7 31.8 26.3
 -4 -5 -7 1316.97 68.19
 4 -5 7 1244.08 63.79
 -4 5 -7 1345.47 63.49
 4 5 7 1245.58 66.19
 5 -5 7 16.8 26.2
 -5 5 -7 24.6 26.6
 5 5 7 25.2 29.3
 -6 -5 -7 755.62 61.69
 -6 5 -7 790.42 55.49
 6 5 7 725.63 56.89
 -7 -5 -7 104.89 33.5
 7 -5 7 143.59 25.5
 7 5 7 114.09 36.6
 -7 5 -7 166.98 30.1
 8 -5 7 343.37 40.8
 -8 -5 -7 258.37 36.3
 -8 5 -7 335.47 34.4
 8 5 7 286.47 35.6
 -9 -5 -7 58.79 35
 9 -5 7 8.8 24
 9 5 7 -2.8 30.5
 -9 5 -7 23.9 28.2
 10 -5 7 22.2 27.1
 -10 -5 -7 24.7 33.8
 -10 5 -7 17.1 28.4
 10 5 7 88.99 33.7
 -13 -6 7 82.69 29.8
 -13 -6 7 74.69 38.3
 -12 -6 7 -13.3 32.9
 -12 -6 7 2 27.1
 -11 -6 7 33.8 29.7
 -11 -6 7 19.6 32.8
 -10 -6 7 39.5 28.5
 -10 -6 7 17.4 40
 -9 -6 7 16.6 26.8
 -9 -6 7 -26.5 33.2
 -9 6 7 24.4 11.9
 -8 -6 7 318.67 45.1
 -8 -6 7 221.08 32.4
 8 -6 -7 249.38 29.5
 -8 6 7 251.87 25.9
 -7 -6 7 0.5 36.9
 7 -6 -7 30.9 18.3
 -7 -6 7 26.1 27.9
 -7 6 7 -12.4 15.4
 -6 -6 7 114.49 40.1
 -6 -6 7 174.48 30.1
 6 -6 -7 158.18 21.3
 -6 6 7 155.98 20.5
 5 -6 -7 70.09 20.3
 -5 -6 7 51.49 27.9
 -5 6 7 63.99 19.2
 4 -6 -7 24.7 19.9
 -4 -6 7 -7.1 24
 4 6 -7 -21.8 30.7
 -4 6 7 18.5 19.1
 -3 -6 7 1666.33 73.19
 3 -6 -7 1693.53 70.09
 -3 6 7 1635.94 67.49
 3 6 -7 1651.83 77.39
 -2 -6 7 14.8 23
 2 -6 -7 -23.9 23.3
 2 6 -7 4.8 27.4
 -2 6 7 25.6 20.8
 -1 -6 7 88.29 28.9
 1 -6 -7 67.69 27
 -1 6 7 98.99 25.6
 1 6 -7 71.39 30.4
 0 -6 7 37.7 24.1
 0 -6 -7 19.3 26.5
 0 6 -7 39.6 29.9
 0 6 7 34 23.8
 -1 -6 -7 1832.82 78.69
 1 -6 7 1882.41 76.59
 -1 6 -7 1837.92 80.09
 1 6 7 1916.31 78.69
 2 -6 7 59.69 25.3
 -2 -6 -7 38.7 25.9
 -2 6 -7 60.89 27.6
 2 6 7 27.6 24.9
 3 -6 7 -20.5 22.4
 -3 -6 -7 -38.8 25.4
 3 6 7 6.2 26.3
 -3 6 -7 -4.9 25
 -4 -6 -7 1027.5 62.59
 4 -6 7 1034.2 57.49
 -4 6 -7 1056.69 57.89
 4 6 7 1031.6 62.69
 -5 -6 -7 117.49 33.5
 5 -6 7 100.49 29.4
 -5 6 -7 58.89 28.2
 5 6 7 98.49 28.9
 6 -6 7 166.28 30
 -6 -6 -7 109.69 30.3
 -6 6 -7 136.99 29.9
 6 6 7 127.09 36.9
 -7 -6 -7 158.88 36.4
 7 -6 7 133.89 26.6
 7 6 7 135.79 35.3
 -7 6 -7 133.59 30.4
 8 -6 7 43 24.6
 -8 -6 -7 25.5 32.3
 8 6 7 39 33.2
 -8 6 -7 53.09 29
 -9 -6 -7 -6.6 33.9
 -9 6 -7 13.3 28.2
 9 6 7 -26.1 33.1
 -10 -6 -7 316.27 43.2
 10 -6 7 181.38 30.8
 10 6 7 120.99 37.5
 -12 -7 7 62.89 30.5
 -12 -7 7 -18.6 33.9
 -11 -7 7 84.49 35.5
 -11 -7 7 107.29 33
 -10 -7 7 -25.5 28.2
 -10 -7 7 60.39 35.7
 -9 -7 7 76.59 30.4
 -9 -7 7 150.38 41.4
 8 -7 -7 257.27 28.6
 -8 -7 7 278.37 36.8
 -8 -7 7 218.38 39.9
 -8 7 7 202.08 26
 -7 -7 7 186.78 32.1
 -7 -7 7 259.97 44.5
 7 -7 -7 273.87 23.6
 -7 7 7 254.57 29.7
 6 -7 -7 144.39 21.6
 -6 -7 7 85.99 37.2
 -6 -7 7 99.59 28.3
 -6 7 7 132.99 21
 5 -7 -7 213.48 23.5
 -5 -7 7 172.88 31.8
 -5 -7 7 228.98 42.7
 -5 7 7 229.98 23.8
 -4 -7 7 1656.53 75.89
 4 -7 -7 1799.72 69.79
 4 7 -7 1816.32 85.09
 -4 7 7 1753.62 69.29
 3 -7 -7 0.9 24.1
 -3 -7 7 1 25.1
 3 7 -7 20.4 33
 -3 7 7 -19 19.6
 2 -7 -7 67.79 25.7
 -2 -7 7 -21.3 23.5
 2 7 -7 100.59 34.8
 -2 7 7 49.99 22.8
 1 -7 -7 744.93 52.09
 -1 -7 7 781.42 53.39
 -1 7 7 805.02 50.99
 1 7 -7 801.82 57.29
 0 -7 -7 2973.9 107.39
 0 -7 7 2942.61 108.29
 0 7 -7 3012.7 111.09
 0 7 7 2994.9 108.39
 1 -7 7 14.6 24.7
 -1 -7 -7 27.4 24.5
 1 7 7 28.9 27.4
 -1 7 -7 -7.8 28.3
 2 -7 7 122.79 27.3
 -2 -7 -7 117.79 30.2
 -2 7 -7 111.79 30
 2 7 7 134.79 30.3
 -3 -7 -7 61.49 25.1
 3 -7 7 21.7 24.5
 -3 7 -7 34.2 27.8
 3 7 7 60.19 31
 4 -7 7 700.93 52.89
 -4 -7 -7 745.63 58.39
 -4 7 -7 781.52 54.79
 4 7 7 744.63 61.49
 -5 -7 -7 80.69 29.3
 -5 7 -7 45.3 28.8
 5 7 7 54.99 32.4
 6 -7 7 821.42 56.29
 -6 -7 -7 774.32 63.59
 6 7 7 912.61 66.49
 -6 7 -7 914.71 57.59
 -7 -7 -7 109.99 32.6
 7 -7 7 28.7 25.5
 7 7 7 63.39 30.8
 -7 7 -7 114.69 30.2
 8 -7 7 437.36 43.3
 -8 -7 -7 523.15 61.29
 -8 7 -7 544.75 50.79
 8 7 7 443.06 47.4
 9 -7 7 52.19 24.7
 -9 -7 -7 59.59 34.2
 -9 7 -7 65.69 29.3
 9 7 7 21.5 34.7
 -10 -7 -7 146.19 38.4
 10 7 7 39.2 58.99
 -12 -8 7 7.5 30.3
 -12 -8 7 4.2 35.2
 -11 -8 7 107.79 36.7
 -11 -8 7 191.28 36.2
 -10 -8 7 5 32.2
 -10 -8 7 43.9 35
 -9 -8 7 50.79 33.7
 -9 -8 7 2.2 34.2
 -8 -8 7 462.95 55.09
 8 -8 -7 477.25 31.2
 -8 -8 7 310.87 41.9
 -8 8 7 405.26 28.6
 7 -8 -7 1479.85 58.39
 -7 -8 7 1441.06 86.99
 -7 -8 7 1533.05 75.19
 -7 8 7 1520.85 59.59
 -6 -8 7 1132.49 79.69
 -6 -8 7 1066.19 64.99
 6 -8 -7 1043.1 49.2
 -6 8 7 1138.69 51.99
 5 -8 -7 49 21.3
 -5 -8 7 73.19 27.9
 -5 -8 7 -8.1 37.1
 -5 8 7 43.9 20.6
 -4 -8 7 674.63 52.89
 4 -8 -7 608.24 46.7
 -4 -8 7 655.23 76.39
 -4 8 7 650.03 44.5
 -3 -8 7 649.04 53.49
 3 -8 -7 603.34 49.4
 3 8 -7 746.93 64.19
 -3 8 7 676.13 45.5
 2 -8 -7 621.54 48.1
 -2 -8 7 653.83 53.09
 -2 8 7 578.84 47.3
 2 8 -7 583.74 63.79
 1 -8 -7 388.46 44.6
 -1 -8 7 437.06 46.9
 -1 8 7 383.66 46.2
 1 8 -7 417.16 41.2
 0 -8 7 2758.12 101.99
 0 -8 -7 2706.43 100.99
 0 8 -7 2656.33 106.39
 0 8 7 2753.02 102.89
 1 -8 7 5.9 25.1
 -1 -8 -7 4.8 24.4
 1 8 7 27.3 25.2
 -1 8 -7 -14 28
 -2 -8 -7 213.08 30.5
 2 -8 7 190.68 28.4
 2 8 7 213.58 35
 -2 8 -7 228.88 34.2
 -3 -8 -7 23.1 25.7
 3 -8 7 42.7 24.7
 3 8 7 -3.8 29.9
 -3 8 -7 -3.9 29.9
 -4 -8 -7 43.7 29.3
 4 -8 7 46.7 25.3
 4 8 7 41.3 31.5
 5 -8 7 -4.6 26.9
 -5 -8 -7 7.2 32.4
 5 8 7 -32.8 30.7
 -5 8 -7 23 29.2
 6 -8 7 152.78 30.4
 -6 -8 -7 191.98 35.4
 -6 8 -7 182.48 33.2
 6 8 7 38 30.4
 -7 -8 -7 16.9 29.4
 7 -8 7 -10 27.2
 7 8 7 -6.8 32.3
 -7 8 -7 -9.6 28.6
 -8 -8 -7 4.4 29.8
 8 8 7 47.5 37.1
 -8 8 -7 48.9 29.7
 -9 -8 -7 27.4 34.2
 9 -8 7 39.7 26.4
 9 8 7 -18.7 36.1
 -11 -9 7 39.6 37.7
 -11 -9 7 35.6 32.9
 -10 -9 7 53.49 37.6
 -10 -9 7 9.2 31.2
 -9 -9 7 421.06 49.8
 -9 -9 7 327.57 39.3
 -8 -9 7 22.9 36.5
 8 -9 -7 106.19 18.4
 -8 -9 7 91.79 36
 7 -9 -7 107.09 20
 -7 -9 7 61.19 31.9
 -7 -9 7 102.99 37.9
 -7 9 7 111.69 21.2
 -6 -9 7 4.4 29
 6 -9 -7 7.7 19.8
 -6 -9 7 17.4 36.7
 -6 9 7 4.9 21.1
 -5 -9 7 642.44 56.99
 -5 -9 7 671.03 72.39
 5 -9 -7 600.44 44.9
 -5 9 7 657.73 45
 4 -9 -7 -8.8 24.8
 -4 -9 7 56.09 45.5
 -4 -9 7 -14.5 25.5
 -4 9 7 -30.1 22.7
 3 -9 -7 22.7 24.8
 -3 -9 7 10 44.5
 -3 -9 7 -53.49 27.6
 -3 9 7 21.3 24.5
 2 -9 -7 -11.5 23.6
 -2 -9 7 -3.4 26.7
 -2 9 7 23 25.5
 1 -9 -7 900.81 53.79
 -1 -9 7 781.32 56.49
 1 9 -7 847.02 68.09
 -1 9 7 800.42 55.89
 0 -9 7 863.01 56.79
 0 -9 -7 802.52 53.49
 0 9 7 811.12 58.59
 0 9 -7 813.72 64.79
 -1 -9 -7 80.29 25.7
 1 -9 7 101.09 28.6
 1 9 7 121.69 34
 -1 9 -7 99.49 34
 -2 -9 -7 232.88 30.7
 2 -9 7 363.26 46.1
 2 9 7 324.27 37.5
 -2 9 -7 360.06 38.9
 -3 -9 -7 546.95 52.59
 3 -9 7 416.76 37.4
 3 9 7 439.96 55.39
 -3 9 -7 552.84 55.09
 4 -9 7 194.58 30.1
 -4 -9 -7 168.58 33.4
 -4 9 -7 182.58 32.9
 4 9 7 142.49 32.7
 5 -9 7 13.8 26.8
 -5 -9 -7 -17.8 30.4
 -5 9 -7 15.6 28.9
 5 9 7 24.2 31.6
 6 -9 7 231.28 33
 -6 -9 -7 299.17 39.6
 -6 9 -7 170.48 33
 6 9 7 185.28 36.7
 -7 -9 -7 13.6 29.6
 7 -9 7 65.99 28.5
 -7 9 -7 7 28.2
 -8 -9 -7 236.18 35.4
 8 -9 7 254.57 30.9
 -8 9 -7 217.78 33.3
 8 9 7 254.07 47.5
 -9 -9 -7 245.08 41.3
 9 9 7 232.58 46.9
 -11 -10 7 25.8 44
 -10 -10 7 247.98 37.7
 -10 -10 7 342.87 46.8
 -9 -10 7 2.8 37
 -9 -10 7 49.9 31.6
 8 -10 -7 49.7 17.4
 -8 -10 7 65.09 36.1
 -8 -10 7 77.79 37.2
 -8 10 7 97.39 19.8
 -7 -10 7 128.89 51.69
 -7 -10 7 80.59 35.3
 7 -10 -7 103.79 21
 -7 10 7 122.09 22.8
 -6 -10 7 153.48 39.5
 6 -10 -7 184.08 25.2
 -6 -10 7 202.58 37.1
 -6 10 7 180.88 26.4
 -5 -10 7 145.99 34.4
 -5 -10 7 21.9 38
 5 -10 -7 88.49 26.4
 -5 10 7 90.99 25.1
 -4 -10 7 80.59 39.1
 4 -10 -7 120.19 28.2
 -4 -10 7 173.38 33.1
 -4 10 7 164.98 28.8
 -3 -10 7 135.39 45.8
 3 -10 -7 144.59 28.2
 -3 -10 7 83.49 29.8
 2 -10 -7 103.69 26.1
 -2 -10 7 112.89 42.9
 -2 -10 7 155.18 34.5
 -2 10 7 193.58 30.8
 -1 -10 7 188.08 32.7
 1 -10 -7 256.47 29.6
 -1 10 7 204.78 31.6
 0 -10 7 -14.3 25.7
 0 -10 -7 12.8 24.3
 0 10 -7 -10 36.1
 0 10 7 16.4 29.9
 -1 -10 -7 745.13 55.39
 1 -10 7 681.53 55.39
 -1 10 -7 862.71 68.49
 1 10 7 810.12 60.79
 2 -10 7 99.49 28.6
 2 10 7 252.47 39.2
 -2 10 -7 187.68 38.3
 3 -10 7 58.99 27
 -3 -10 -7 99.89 29.1
 -3 10 -7 67.09 34
 3 10 7 70.69 31.1
 4 -10 7 70.69 26.8
 -4 -10 -7 81.39 28.9
 4 10 7 88.49 34.2
 -4 10 -7 142.79 34.7
 -5 -10 -7 531.55 56.99
 5 -10 7 471.75 51.19
 5 10 7 552.74 60.19
 -5 10 -7 507.35 56.69
 -6 -10 -7 73.49 32.6
 6 -10 7 26.8 28.7
 6 10 7 84.19 40.6
 -6 10 -7 98.99 33.9
 -7 -10 -7 5.2 44.5
 -7 10 -7 29.6 32.4
 7 10 7 94.59 39.6
 -8 -10 -7 -16.6 29.6
 8 -10 7 20.3 26
 8 10 7 -38 39.9
 -10 -11 7 -22.4 35.7
 -10 -11 7 57.59 35.5
 -9 -11 7 -39 37.2
 -9 -11 7 10.1 33.7
 8 -11 -7 78.49 18.5
 -8 -11 7 76.09 37.6
 -8 -11 7 78.89 35
 -8 11 7 78.19 21.5
 -7 -11 7 46.3 37.3
 -7 -11 7 59.99 34.2
 -7 11 7 77.49 24
 6 -11 -7 220.98 26.8
 -6 -11 7 164.58 40.8
 -6 -11 7 220.08 38.7
 -6 11 7 196.68 29.5
 5 -11 -7 51.09 26.1
 -5 -11 7 -23.6 32.8
 -5 -11 7 4.8 40.6
 -5 11 7 16.4 26.4
 -4 -11 7 40.4 38.2
 4 -11 -7 -5 25.3
 -4 -11 7 -12.3 27.9
 -4 11 7 2.2 25.5
 -3 -11 7 51.89 32.8
 -3 -11 7 19.5 38.7
 3 -11 -7 90.19 26.6
 -3 11 7 72.09 27.2
 -2 -11 7 3 40.9
 -2 -11 7 -27.3 30.3
 2 -11 -7 24.9 24.4
 -2 11 7 1.5 26.1
 -1 -11 7 48.3 29.5
 1 -11 -7 -7 26
 -1 -11 7 -1.5 40.6
 -1 11 7 20.3 27.3
 0 -11 7 109.79 31.6
 0 -11 -7 63.89 28.1
 0 -11 7 58.99 42.1
 0 11 7 52.09 27.3
 1 -11 7 87.49 29.4
 1 -11 7 52.09 36.5
 -1 -11 -7 59.99 26
 1 11 7 126.89 34.5
 2 -11 7 102.89 30.8
 -2 -11 -7 66.29 27.8
 2 11 7 65.29 31.7
 -3 -11 -7 107.69 31.5
 3 -11 7 130.79 28.7
 3 11 7 109.09 39.1
 -3 11 -7 75.29 36.7
 4 -11 7 217.28 29.5
 -4 -11 -7 192.28 33.1
 -4 11 -7 259.07 39.8
 4 11 7 131.79 36.9
 -5 -11 -7 -12.4 33
 5 -11 7 0.1 25.7
 -5 11 -7 -10.3 33.7
 5 11 7 -14.6 36.6
 -6 -11 -7 50.79 35
 6 -11 7 32.5 28.9
 6 11 7 15.3 36.3
 -6 11 -7 0.7 51.69
 -7 -11 -7 54.39 31.5
 7 -11 7 2.1 29.6
 7 11 7 -23.1 41.9
 -8 -11 -7 137.29 33.5
 8 11 7 107.69 39.9
 -9 -12 7 13.8 33.4
 -9 -12 7 41.5 38
 -8 -12 7 31.5 36.9
 -8 -12 7 81.09 38
 -7 -12 7 63.19 37.4
 7 -12 -7 71.39 22
 -7 -12 7 190.08 44.4
 -7 12 7 53.19 25.5
 -6 -12 7 102.09 40
 6 -12 -7 103.49 26
 -6 -12 7 139.39 39.6
 -5 -12 7 -17.3 32.1
 -5 -12 7 33.6 40.6
 5 -12 -7 18.8 26.8
 -5 12 7 18.8 28.5
 4 -12 -7 -9.1 25.9
 -4 -12 7 -21.5 37.6
 -4 -12 7 13.3 33.4
 -4 12 7 -8 26.2
 3 -12 -7 366.16 47
 -3 12 7 395.16 40.8
 -2 -12 7 29.8 41.5
 -2 -12 7 44.6 33.1
 -2 12 7 -1.3 29.4
 1 -12 -7 28.8 27.2
 -1 -12 7 49 42.5
 -1 -12 7 37.2 31.3
 -1 12 7 -17.5 29.7
 0 -12 7 55.09 30
 0 -12 -7 69.09 25.8
 0 -12 7 46.6 40.3
 0 12 7 30.7 31.7
 -1 -12 -7 310.47 34.7
 1 -12 7 207.58 40.8
 1 -12 7 184.88 32.2
 1 12 7 149.59 35.8
 -2 -12 -7 80.89 30.5
 2 -12 7 32.2 40.2
 2 12 7 18.6 34.9
 3 -12 7 176.78 38.8
 3 -12 7 243.88 31.5
 -3 -12 -7 132.99 30.4
 3 12 7 249.58 42.8
 -4 -12 -7 -10.5 28.6
 4 -12 7 35.4 26.2
 4 -12 7 19.8 39
 4 12 7 47.2 39.6
 5 -12 7 447.26 53.89
 -5 -12 -7 462.35 43.9
 5 -12 7 462.45 47.4
 5 12 7 437.26 52.69
 -6 -12 -7 132.59 36.5
 6 -12 7 151.98 47.2
 6 -12 7 81.19 29.3
 6 12 7 77.69 43.1
 -7 -12 -7 147.59 34.6
 7 12 7 181.68 45.4
 -8 -13 7 200.48 41.7
 -8 -13 7 239.48 41.5
 -7 -13 7 62.29 44.7
 -7 -13 7 76.99 38.2
 -6 -13 7 141.19 46.5
 -6 -13 7 257.17 43.1
 6 -13 -7 160.28 28.7
 -6 13 7 218.08 34.2
 -5 -13 7 10.3 38.3
 -5 -13 7 -24.5 33.5
 5 -13 -7 11.7 27.8
 -5 13 7 5.3 30.3
 4 -13 -7 387.96 48.9
 -4 -13 7 573.64 58.49
 -4 -13 7 310.97 39.5
 -4 13 7 380.66 42.3
 -3 -13 7 134.09 34.9
 -3 -13 7 238.88 47.5
 3 -13 -7 154.38 28.9
 -3 13 7 125.19 34
 2 -13 -7 484.75 48.9
 -2 -13 7 466.75 55.49
 -2 -13 7 326.47 39.2
 -2 13 7 533.55 55.39
 1 -13 -7 6.2 25
 -1 -13 7 0.6 30.7
 -1 -13 7 -29.8 41.5
 -1 13 7 8.8 30
 0 -13 -7 73.09 29.2
 0 -13 7 -10.7 39.9
 0 -13 7 -3.7 31.2
 0 13 7 25.1 33.2
 1 -13 7 2.1 32.1
 -1 -13 -7 19 27.5
 1 -13 7 41.6 29.8
 1 13 7 23.5 33
 2 -13 7 781.82 58.49
 -2 -13 -7 912.51 62.29
 2 -13 7 882.51 68.49
 2 13 7 879.11 71.19
 3 -13 7 68.99 34.9
 3 -13 7 11.6 25
 -3 -13 -7 29.2 28.4
 3 13 7 -21.4 36.8
 -4 -13 -7 21.8 28.3
 4 -13 7 30.8 39.4
 4 -13 7 2.1 25.3
 4 13 7 8.7 35.5
 -5 -13 -7 129.69 37.6
 5 13 7 142.89 40.9
 6 -13 7 227.48 33.4
 6 -13 7 376.06 51.39
 6 13 7 274.47 46.8
 -7 -14 7 19.5 36.6
 -7 -14 7 10.9 37.8
 6 -14 -7 11.9 27.4
 -6 -14 7 -54.89 39.8
 -6 -14 7 -26.1 34.7
 5 -14 -7 40.5 29.1
 -5 -14 7 42.1 35.7
 -5 -14 7 30.1 38.5
 -5 14 7 22.3 33.8
 -4 -14 7 45.9 39.2
 4 -14 -7 28.5 28.5
 -4 -14 7 77.99 36.4
 -4 14 7 76.09 34.5
 -3 -14 7 -10.4 32.1
 3 -14 -7 -26.8 25.9
 -3 -14 7 -12.1 41.2
 -3 14 7 -22.6 32.2
 2 -14 -7 203.88 31.8
 -2 -14 7 144.79 34.9
 -2 -14 7 230.78 43.7
 -2 14 7 160.18 37.7
 -1 -14 7 -16.2 40.5
 -1 -14 7 -24.5 32.1
 1 -14 -7 -20.5 24.3
 -1 14 7 21.5 34.4
 0 -14 -7 114.39 29
 0 -14 7 160.98 33.7
 0 -14 7 188.68 44.2
 -1 -14 -7 46 29.4
 1 -14 7 28.5 34.6
 1 -14 7 16.8 30.3
 1 14 7 2.3 33.9
 -2 -14 -7 36.1 30.1
 2 -14 7 41.3 28.2
 2 -14 7 52.99 33.8
 2 14 7 46.7 36.3
 -3 -14 -7 -42.2 30.8
 3 -14 7 3.3 25.7
 3 -14 7 30.3 34
 3 14 7 -2 37.3
 4 -14 7 17.8 38.8
 -4 -14 -7 21.7 34.6
 4 -14 7 -0.1 25.2
 4 14 7 -4.6 38.1
 5 -14 7 56.89 40.7
 -5 -14 -7 46.3 30.5
 5 -14 7 38.7 25.5
 5 14 7 25 40.4
 -6 -15 7 230.58 43.6
 -6 -15 7 325.77 45.5
 5 -15 -7 20.8 29.9
 -5 -15 7 23.4 34.3
 -5 -15 7 43.9 39.3
 -5 15 7 41.1 35.9
 4 -15 -7 8 28.8
 -4 -15 7 36.7 42
 -4 -15 7 17.4 33.1
 -4 15 7 95.49 38.2
 -3 -15 7 37.7 39.3
 3 -15 -7 24.1 27
 -3 -15 7 -2.7 35.8
 -3 15 7 5 36.6
 -2 -15 7 595.64 63.49
 -2 -15 7 793.12 79.79
 2 -15 -7 602.24 53.79
 -2 15 7 622.44 68.49
 1 -15 -7 12.8 26.5
 -1 -15 7 -48.2 41.5
 -1 -15 7 48.2 34.3
 -1 15 7 7.6 35.6
 0 -15 7 36.2 32.2
 0 -15 -7 13.5 27.4
 0 -15 7 39.2 38.9
 0 15 7 42.4 37
 1 -15 7 12.3 30.9
 1 -15 7 33.6 29.8
 -1 -15 -7 66.89 32.8
 1 15 7 93.09 41.8
 2 -15 7 813.82 59.59
 -2 -15 -7 969.4 64.99
 2 -15 7 967 68.39
 2 15 7 924.01 77.99
 3 -15 7 38.6 25.7
 -3 -15 -7 54.69 34.4
 3 -15 7 25.9 32.1
 3 15 7 -1.7 39.4
 3 -16 -7 -14.2 26.5
 -3 -16 7 -87.69 34.5
 -3 -16 7 -8 43.6
 -3 16 7 113.49 41.2
 2 -16 -7 37.5 28.9
 -2 -16 7 31.1 40.8
 -2 -16 7 -20.8 34.4
 -2 16 7 -33.4 37.9
 1 -16 -7 56.49 29.1
 -1 -16 7 138.39 45.8
 -1 -16 7 41.1 33
 -1 16 7 40.7 40.7
 0 -16 7 -10.9 35.1
 0 -16 7 -60.79 30.7
 0 -16 -7 -9.3 27.2
 0 16 7 52.69 43.5
 -12 0 8 154.88 30.7
 -12 0 8 128.39 24.7
 -11 0 8 1324.67 60.39
 -11 0 8 1314.47 69.79
 -10 0 8 1226.48 71.09
 -10 0 8 1245.78 57.69
 -9 0 8 605.14 61.49
 -9 0 8 698.83 44.3
 -8 0 8 64.39 23.5
 8 0 -8 49.4 27.1
 -7 0 8 459.45 42.1
 7 0 -8 477.15 44.6
 -6 0 8 1985.3 77.19
 6 0 -8 2061.29 80.29
 -5 0 8 4.7 22.2
 5 0 -8 25 23.7
 -4 0 8 32.7 22.1
 4 0 -8 25.2 24.8
 3 0 -8 6 27.2
 -3 0 8 22.6 24.2
 2 0 -8 4694.63 157.58
 -2 0 8 4819.12 156.98
 -1 0 8 251.27 34.1
 1 0 -8 211.18 30.7
 0 0 -8 612.84 50.89
 0 0 8 677.63 54.49
 1 0 8 721.53 52.19
 -1 0 -8 712.23 51.49
 -2 0 -8 1492.35 65.89
 2 0 8 1334.57 65.49
 -3 0 -8 76.09 25
 3 0 8 52.39 23
 -4 0 -8 47.2 24.3
 4 0 8 94.59 24.4
 -5 0 -8 205.48 29.8
 5 0 8 244.28 29.9
 -6 0 -8 3278.87 118.89
 6 0 8 3275.77 117.79
 -7 0 -8 521.75 54.19
 7 0 8 647.04 52.09
 8 0 8 83.89 29.2
 -8 0 -8 73.69 30.2
 -9 0 -8 16 29.5
 9 0 8 35.3 27.9
 10 0 8 147.59 33.4
 -10 0 -8 194.98 34.3
 -13 -1 8 68.39 30.3
 -13 -1 8 37.1 22.8
 -12 -1 8 48.8 36.4
 -12 1 8 82.29 22.3
 -12 1 8 94.09 25.7
 -11 -1 8 34.3 24.3
 -11 -1 8 -14.8 29.5
 -11 1 8 13.4 20.5
 -11 1 8 -19.1 26.4
 -10 -1 8 475.35 56.29
 -10 -1 8 477.45 45
 -10 1 8 465.85 53.69
 -10 1 8 459.85 40.2
 -9 -1 8 91.39 37
 -9 -1 8 21.4 23.2
 -9 1 8 48 22
 -8 -1 8 124.09 24.3
 8 1 -8 151.68 31.6
 -8 1 8 151.48 24.6
 7 -1 -8 16.3 23.4
 -7 -1 8 51.69 22.7
 -7 1 8 33.2 21.7
 7 1 -8 34.3 26.1
 6 -1 -8 764.42 49.7
 -6 -1 8 869.01 49.5
 -6 1 8 877.81 47.4
 6 1 -8 813.12 52.19
 -5 -1 8 62.89 24.2
 5 -1 -8 72.59 24.2
 5 1 -8 73.49 25.6
 -5 1 8 57.19 22.3
 4 -1 -8 82.89 26.3
 -4 -1 8 100.99 25
 4 1 -8 49.6 26.5
 -4 1 8 102.19 25.4
 3 -1 -8 1142.29 59.19
 -3 -1 8 1228.08 60.19
 3 1 -8 1142.59 60.19
 -3 1 8 1170.88 60.69
 2 -1 -8 357.46 44.2
 -2 -1 8 360.76 32.9
 2 1 -8 288.57 32.4
 -2 1 8 356.06 36.1
 1 -1 -8 44.7 28.1
 -1 -1 8 -0.7 24.1
 -1 1 8 4.2 30.4
 1 1 -8 27.3 25.3
 0 -1 8 435.76 50.69
 0 -1 -8 403.66 46.8
 0 1 -8 379.66 47.7
 0 1 8 452.85 48.4
 1 -1 8 49.99 28.7
 -1 -1 -8 8 25.3
 -1 1 -8 10.4 28.3
 1 1 8 5.9 25.9
 -2 -1 -8 581.54 49.6
 2 -1 8 574.84 49.7
 -2 1 -8 611.84 50.69
 2 1 8 613.84 48
 3 -1 8 86.79 25.7
 -3 -1 -8 77.89 25.1
 -3 1 -8 81.59 26.2
 3 1 8 137.29 27.7
 4 -1 8 145.29 26.7
 -4 -1 -8 173.98 29.1
 4 1 8 161.28 30.1
 -4 1 -8 134.29 30.7
 -5 -1 -8 -19.6 29.3
 5 -1 8 -3.1 23.4
 5 1 8 22 24.8
 -5 1 -8 18.7 25.8
 -6 -1 -8 81.49 34.1
 6 -1 8 66.49 27.8
 -6 1 -8 101.89 30.5
 6 1 8 61.29 25.8
 7 -1 8 389.16 46.1
 -7 -1 -8 472.25 41.8
 7 1 8 263.47 32.7
 -7 1 -8 319.97 35.4
 -8 -1 -8 16.9 32.1
 8 -1 8 -1.6 26.4
 8 1 8 12.1 27.8
 -8 1 -8 30.9 30.1
 9 -1 8 39.9 28.2
 -9 -1 -8 33.1 31.3
 -9 1 -8 40.1 30.3
 9 1 8 35.1 29.5
 10 -1 8 -9 28.8
 -10 -1 -8 57.59 32.5
 10 1 8 -24.3 31
 -10 1 -8 19.9 30.1
 -13 -2 8 99.89 34
 -13 -2 8 84.89 27.3
 -12 -2 8 47.9 31.5
 -12 -2 8 7 25.1
 -12 2 8 -8.9 19.3
 -12 2 8 37.2 21.4
 -11 -2 8 3.4 32.1
 -11 -2 8 40.2 25
 -11 2 8 31.6 33.1
 -10 -2 8 144.09 35.1
 -10 -2 8 143.99 26.9
 -10 2 8 143.79 31.7
 -10 2 8 170.98 24.4
 -9 -2 8 23 23.8
 -9 -2 8 80.89 37.9
 9 -2 -8 66.89 25.7
 -9 2 8 88.19 22.4
 8 -2 -8 1051.09 52.69
 -8 -2 8 947.91 54.79
 -8 2 8 992.5 49.8
 -7 -2 8 244.38 29.1
 7 -2 -8 209.78 26.3
 -7 2 8 226.68 24.9
 7 2 -8 191.58 33.1
 6 -2 -8 1911.21 76.09
 -6 -2 8 2017.9 79.79
 6 2 -8 2140.59 81.39
 -6 2 8 1887.61 75.29
 5 -2 -8 156.98 25.1
 -5 -2 8 87.99 25.4
 5 2 -8 63.29 27
 -5 2 8 75.29 24.2
 4 -2 -8 89.79 25.1
 -4 -2 8 72.39 25.5
 4 2 -8 105.09 29.5
 -4 2 8 95.59 26.6
 -3 -2 8 -22.4 23.3
 3 -2 -8 -13.4 23
 -3 2 8 -8.6 24.8
 3 2 -8 20.7 25
 -2 -2 8 2709.63 99.89
 2 -2 -8 2781.32 98.99
 -2 2 8 2764.12 100.99
 2 2 -8 2649.73 101.49
 -1 -2 8 905.21 53.99
 1 -2 -8 823.22 50.29
 -1 2 8 844.42 55.89
 1 2 -8 787.92 57.09
 0 -2 8 798.52 53.59
 0 -2 -8 781.82 50.09
 0 2 8 774.62 50.49
 0 2 -8 836.22 54.99
 -1 -2 -8 67.19 27.4
 1 -2 8 14 27.4
 1 2 8 52.69 26.3
 -1 2 -8 33.7 25.6
 2 -2 8 883.21 56.79
 -2 -2 -8 757.02 55.29
 -2 2 -8 716.13 55.29
 2 2 8 899.91 52.29
 -3 -2 -8 185.38 30.7
 3 -2 8 175.18 29.1
 3 2 8 182.68 27.8
 -3 2 -8 167.68 29.3
 -4 -2 -8 7.1 30.8
 4 -2 8 88.49 25.3
 4 2 8 20.1 23.7
 -4 2 -8 50.59 29.2
 -5 -2 -8 35.1 29.9
 5 -2 8 12.9 23.8
 5 2 8 30.3 28.5
 -5 2 -8 41.3 26.9
 6 -2 8 933.81 55.29
 -6 -2 -8 914.51 66.49
 -6 2 -8 922.21 58.69
 6 2 8 934.91 58.29
 -7 -2 -8 15.1 34.7
 7 -2 8 66.79 27.5
 7 2 8 -6.9 26.1
 -7 2 -8 22.6 28.3
 8 -2 8 8.4 24.9
 -8 -2 -8 37.1 35.5
 8 2 8 12.3 29.2
 -8 2 -8 13.4 27.9
 -9 -2 -8 478.45 61.19
 9 -2 8 493.85 51.69
 9 2 8 473.15 55.99
 -9 2 -8 538.65 52.89
 -10 -2 -8 83.59 35.7
 10 -2 8 33.6 28.8
 10 2 8 58.99 32.6
 -13 -3 8 27.1 33.5
 -13 -3 8 -13.4 25.7
 -12 -3 8 167.38 29.9
 -12 -3 8 187.58 36.8
 -11 -3 8 98.49 27.5
 -11 -3 8 165.78 37.5
 -11 3 8 130.49 22.8
 -11 3 8 132.39 23.9
 -10 -3 8 96.29 27.6
 -10 -3 8 112.89 34.6
 -10 3 8 102.19 23.8
 -10 3 8 124.29 29.6
 -9 -3 8 38.1 24.4
 9 -3 -8 12.3 23.9
 -9 -3 8 -7.9 35.9
 -9 3 8 11.7 22.8
 -8 -3 8 4.5 35.5
 -8 -3 8 8.2 23.3
 8 -3 -8 1.9 20.5
 -8 3 8 5 22.2
 7 -3 -8 695.13 45.6
 -7 -3 8 797.42 50.69
 -7 3 8 779.92 47.2
 7 3 -8 778.02 60.29
 6 -3 -8 64.79 22.7
 -6 -3 8 -6.1 23.3
 6 3 -8 24.9 27.9
 -6 3 8 75.59 24.1
 5 -3 -8 375.26 40.4
 -5 -3 8 399.16 45.3
 -5 3 8 463.85 42.8
 5 3 -8 364.06 33.8
 4 -3 -8 360.16 39.4
 -4 -3 8 383.96 34.5
 4 3 -8 276.67 32.5
 -4 3 8 362.76 39.3
 -3 -3 8 707.83 51.29
 3 -3 -8 792.92 48.4
 3 3 -8 725.43 54.19
 -3 3 8 809.52 50.09
 2 -3 -8 5.7 21
 -2 -3 8 40.3 26
 2 3 -8 20.7 27.2
 -2 3 8 18.7 22.2
 -1 -3 8 1977.8 79.09
 1 -3 -8 1838.52 76.79
 1 3 -8 1803.62 79.09
 -1 3 8 1951.2 76.69
 0 -3 8 -3.4 27.1
 0 -3 -8 36.5 23.5
 0 3 8 19.2 24.6
 0 3 -8 52.29 29.2
 1 -3 8 40.2 26.2
 -1 -3 -8 47.9 27.4
 -1 3 -8 24.9 27.3
 1 3 8 67.79 26.7
 2 -3 8 73.49 30.4
 -2 -3 -8 15.4 30.1
 -2 3 -8 31.1 27.2
 2 3 8 63.49 27.5
 3 -3 8 12.4 26.4
 -3 -3 -8 -7.7 31.6
 -3 3 -8 25.7 26.6
 3 3 8 -21.2 23.1
 -4 -3 -8 52.39 32.9
 4 -3 8 28.3 27.1
 4 3 8 -26.3 27.6
 -4 3 -8 2.2 26.1
 5 -3 8 923.41 56.09
 -5 -3 -8 1017.7 68.49
 5 3 8 1019.4 59.59
 -5 3 -8 1038.9 59.09
 -6 -3 -8 0.4 30.9
 6 -3 8 -5 24
 -6 3 -8 53.39 28.8
 6 3 8 -8.1 27.9
 -7 -3 -8 129.89 37.5
 7 -3 8 99.29 27.5
 -7 3 -8 126.79 29.3
 7 3 8 176.98 34.7
 8 -3 8 89.49 26.5
 -8 -3 -8 83.99 37.2
 -8 3 -8 61.49 29.1
 8 3 8 47.8 30
 -9 -3 -8 246.98 40.5
 9 -3 8 129.39 29.4
 -9 3 -8 121.69 30.8
 9 3 8 145.49 34.6
 -10 -3 -8 201.28 36.5
 10 -3 8 252.47 34.5
 10 3 8 117.99 34.2
 -10 3 -8 216.38 35.1
 -13 -4 8 -7.5 25.7
 -13 -4 8 72.89 35.5
 -12 -4 8 585.14 50.89
 -12 -4 8 481.15 47.9
 -11 -4 8 44.5 25.5
 -11 -4 8 66.19 35.3
 -11 4 8 11 14.8
 -11 4 8 23.5 17.7
 -10 -4 8 1243.68 77.19
 -10 -4 8 1204.38 63.69
 -10 4 8 1178.78 59.39
 -10 4 8 1243.48 51.09
 9 -4 -8 137.19 24.3
 -9 -4 8 78.89 37.9
 -9 -4 8 128.49 29.1
 -9 4 8 92.89 20.7
 -8 -4 8 905.11 75.39
 -8 -4 8 866.51 55.39
 8 -4 -8 838.12 46.7
 -8 4 8 832.22 45.7
 -7 -4 8 192.38 30.7
 7 -4 -8 161.28 23.7
 -7 4 8 185.18 24.2
 6 -4 -8 374.36 39
 -6 -4 8 383.06 46.4
 6 4 -8 442.46 54.39
 -6 4 8 437.96 37.8
 -5 -4 8 347.37 44.1
 5 -4 -8 385.06 37.9
 -5 4 8 411.66 37.6
 4 -4 -8 763.92 47.1
 -4 -4 8 789.02 51.69
 -4 4 8 762.72 45.9
 4 4 -8 741.73 53.49
 -3 -4 8 139.59 28.4
 3 -4 -8 135.89 23.1
 3 4 -8 159.28 30
 -3 4 8 180.98 25.3
 -2 -4 8 203.48 29
 2 -4 -8 362.96 42
 2 4 -8 201.38 31.4
 -2 4 8 327.77 38.9
 1 -4 -8 476.15 46.3
 -1 -4 8 449.26 47.3
 -1 4 8 458.35 44.4
 1 4 -8 554.04 48.6
 0 -4 -8 385.26 37.5
 0 -4 8 382.36 44.7
 0 4 8 268.77 29.3
 0 4 -8 349.07 35.2
 -1 -4 -8 200.58 30
 1 -4 8 206.68 28.5
 1 4 8 379.96 45.8
 -1 4 -8 296.87 36.1
 2 -4 8 647.74 51.09
 -2 -4 -8 595.34 57.19
 -2 4 -8 572.34 53.89
 2 4 8 587.54 49.4
 -3 -4 -8 60.79 29.2
 3 -4 8 92.29 30.4
 3 4 8 59.29 24.6
 -3 4 -8 59.39 27.8
 -4 -4 -8 799.62 61.49
 4 -4 8 788.82 57.19
 4 4 8 783.12 54.29
 -4 4 -8 720.83 56.59
 5 -4 8 149.69 31.9
 -5 -4 -8 148.89 37.9
 -5 4 -8 161.28 32.1
 -6 -4 -8 313.17 41.3
 6 -4 8 177.98 28.2
 -6 4 -8 218.18 33.8
 6 4 8 277.27 37.2
 7 -4 8 -12.2 23.9
 -7 -4 -8 23.5 33.8
 7 4 8 21.9 32.3
 -7 4 -8 26.3 29.7
 -8 -4 -8 15.7 37.2
 8 -4 8 11.7 24.3
 8 4 8 53.59 34.5
 -8 4 -8 21.1 29.3
 -9 -4 -8 -17.7 36.1
 9 -4 8 16.3 25.7
 9 4 8 24.6 32
 -9 4 -8 6.9 30.1
 10 -4 8 42.8 28.8
 -10 -4 -8 108.29 35.8
 10 4 8 112.29 35.9
 -10 4 -8 15.8 31.3
 -13 -5 8 25.5 36.1
 -13 -5 8 -5.3 25.7
 -12 -5 8 241.18 40.6
 -12 -5 8 307.97 36.4
 -11 -5 8 28.2 27.7
 -11 -5 8 -3.3 34.5
 -10 -5 8 221.98 32.3
 -10 -5 8 268.07 43.3
 -10 5 8 207.58 25.6
 -10 5 8 247.68 24.7
 -9 -5 8 49.99 27.6
 9 -5 -8 66.49 21.4
 -9 -5 8 58.79 38.1
 -9 5 8 43 16.8
 -8 -5 8 159.78 31.2
 8 -5 -8 140.19 22.9
 -8 -5 8 182.38 42.7
 -8 5 8 205.48 21.6
 7 -5 -8 445.06 38.4
 -7 -5 8 475.35 49.1
 -7 -5 8 472.55 52.49
 -7 5 8 434.46 34.4
 6 -5 -8 102.69 22.6
 -6 -5 8 57.79 26.1
 -6 5 8 77.39 20.1
 6 5 -8 140.49 35.1
 5 -5 -8 102.59 22.2
 -5 5 8 100.69 21.3
 5 5 -8 71.99 36
 4 -5 -8 -8.7 20.6
 -4 -5 8 -1.5 23.7
 -4 5 8 17.6 20.3
 4 5 -8 7.2 29.2
 3 -5 -8 1721.13 73.09
 -3 -5 8 1979.2 78.89
 3 5 -8 1879.51 81.69
 -3 5 8 1900.21 74.19
 -2 -5 8 -18.6 28.3
 2 -5 -8 16 23.6
 -2 5 8 -20.6 22.8
 2 5 -8 29.2 28.5
 1 -5 -8 570.94 52.79
 -1 -5 8 595.24 50.39
 1 5 -8 661.53 54.39
 -1 5 8 641.94 48.8
 0 -5 8 525.95 49.8
 0 -5 -8 451.15 52.09
 0 5 -8 626.64 51.59
 0 5 8 471.55 47
 1 -5 8 109.89 27
 -1 -5 -8 226.88 34.4
 1 5 8 170.18 28.5
 -1 5 -8 152.58 28.6
 2 -5 8 49.7 25.6
 -2 -5 -8 47.9 27.4
 2 5 8 130.89 29.1
 -2 5 -8 31 29.8
 -3 -5 -8 6.1 31.9
 3 -5 8 34.9 28.3
 3 5 8 -5.9 27.9
 -3 5 -8 39.9 27.8
 4 -5 8 709.43 55.79
 -4 -5 -8 790.32 62.49
 4 5 8 663.93 55.99
 -4 5 -8 767.62 55.39
 -5 -5 -8 -8.1 34.8
 5 -5 8 -26.2 26
 5 5 8 30.6 30.1
 -5 5 -8 41.7 28.9
 6 -5 8 127.59 28.6
 -6 -5 -8 298.07 39.8
 -6 5 -8 229.48 34.5
 6 5 8 120.59 32.2
 -7 -5 -8 167.98 40.6
 7 -5 8 196.98 28.4
 -7 5 -8 169.28 32.7
 7 5 8 184.28 39.5
 8 -5 8 45.8 26.6
 -8 -5 -8 70.29 34.1
 -8 5 -8 52.19 30.2
 8 5 8 76.99 32.5
 -9 -5 -8 176.68 56.69
 9 -5 8 169.98 29.3
 -9 5 -8 212.28 34.2
 9 5 8 153.28 35.8
 10 -5 8 254.37 33.8
 -10 -5 -8 302.07 43
 10 5 8 199.18 37.4
 -12 -6 8 18.2 34.7
 -12 -6 8 19.3 28.2
 -11 -6 8 -8.5 28
 -11 -6 8 -10.3 34.7
 -10 -6 8 -0.2 42.9
 -10 6 8 26.7 17.7
 -10 6 8 56.29 13.1
 9 -6 -8 31.9 18.8
 -9 -6 8 -1.1 27.7
 -9 -6 8 37.6 36.3
 -9 6 8 5.6 14.2
 8 -6 -8 310.77 34.5
 -8 -6 8 208.48 41
 -8 -6 8 442.16 51.39
 -8 6 8 317.07 30.2
 7 -6 -8 44.3 21
 -7 -6 8 -7.4 39.7
 -7 -6 8 29.7 27.9
 -7 6 8 6.9 18.3
 6 -6 -8 6.6 19
 -6 -6 8 14.7 26.7
 -6 6 8 -7.7 18.3
 -5 -6 8 0.7 25.6
 5 -6 -8 4.1 20.4
 5 6 -8 22.7 35.4
 -5 6 8 29 20
 -4 -6 8 2248.48 90.69
 4 -6 -8 2237.58 83.69
 4 6 -8 2372.96 96.79
 -4 6 8 2331.87 84.49
 3 -6 -8 -11.6 21.7
 -3 -6 8 -5.5 28.1
 -3 6 8 7.2 22
 3 6 -8 -0.9 29.3
 -2 -6 8 398.86 47
 2 -6 -8 322.87 33
 -2 6 8 394.16 42.6
 2 6 -8 447.26 52.69
 1 -6 -8 252.07 33.1
 -1 -6 8 233.18 31.5
 -1 6 8 264.37 29.6
 1 6 -8 260.67 36.9
 0 -6 8 5032 167.48
 0 -6 -8 4909.41 168.08
 0 6 8 5289.47 168.38
 0 6 -8 4973 170.38
 1 -6 8 97.29 26.8
 -1 -6 -8 64.09 29.5
 -1 6 -8 60.89 30.4
 1 6 8 45 24.6
 2 -6 8 -5.6 24.6
 -2 -6 -8 11.3 25.9
 -2 6 -8 11.9 27.4
 2 6 8 48 26.7
 3 -6 8 262.37 32.9
 -3 -6 -8 243.38 31.5
 3 6 8 308.17 33.9
 -3 6 -8 348.37 35.3
 -4 -6 -8 14.1 31.9
 4 -6 8 82.69 31.2
 4 6 8 8.9 27.2
 -4 6 -8 7.9 28.6
 5 -6 8 13.7 29.2
 -5 -6 -8 -13.8 33.8
 -5 6 -8 0.8 30.1
 5 6 8 -27.8 31.1
 -6 -6 -8 484.55 45.4
 6 -6 8 510.95 52.19
 -6 6 -8 481.45 52.89
 6 6 8 480.05 46.4
 7 -6 8 20.2 25.3
 -7 -6 -8 31.8 34.3
 7 6 8 4.4 32.8
 -7 6 -8 -18.9 28.9
 8 -6 8 194.78 30.5
 -8 -6 -8 330.47 42
 8 6 8 207.68 38.6
 -8 6 -8 230.68 34.6
 9 -6 8 411.66 46.4
 -9 -6 -8 543.65 49.9
 -9 6 -8 391.36 40.5
 9 6 8 399.76 45.9
 -12 -7 8 40.4 29.3
 -12 -7 8 90.69 37.8
 -11 -7 8 120.49 41.7
 -11 -7 8 156.18 32.6
 -10 -7 8 25.6 38.4
 -10 -7 8 -16.2 27
 9 -7 -8 -15.2 17.1
 -9 -7 8 3.1 34.5
 -9 -7 8 -31.6 29.2
 -9 7 8 10.8 14.7
 -8 -7 8 66.89 42.8
 8 -7 -8 37.2 19.9
 -8 -7 8 48.7 29.8
 -8 7 8 44.5 17.2
 -7 -7 8 296.47 45.3
 -7 -7 8 508.95 51.89
 7 -7 -8 417.46 37.6
 -7 7 8 457.05 36
 6 -7 -8 808.52 45.5
 -6 -7 8 986.3 61.29
 -6 -7 8 865.21 82.19
 -6 7 8 812.32 45.8
 5 -7 -8 35.4 21
 -5 -7 8 53.69 28.9
 -5 7 8 37.2 20.5
 4 -7 -8 397.56 40.4
 -4 -7 8 446.06 49.3
 4 7 -8 390.56 43.6
 -4 7 8 363.56 39.5
 -3 -7 8 -13.9 24.5
 3 -7 -8 2.9 25.1
 3 7 -8 -6.9 34.7
 -3 7 8 25.7 21.7
 -2 -7 8 188.18 32.3
 2 -7 -8 205.18 31
 -2 7 8 163.68 25.8
 2 7 -8 213.58 37.7
 -1 -7 8 13.6 26.9
 1 -7 -8 -22.5 27.5
 1 7 -8 49.99 31.3
 -1 7 8 21.9 24
 0 -7 -8 778.82 57.69
 0 -7 8 787.32 54.39
 0 7 8 891.21 56.29
 0 7 -8 881.21 63.09
 -1 -7 -8 161.08 30.1
 1 -7 8 254.67 31.2
 1 7 8 303.67 36.4
 -1 7 -8 296.07 37
 -2 -7 -8 118.49 28.2
 2 -7 8 174.18 32.2
 2 7 8 285.87 36.7
 -2 7 -8 143.79 32.4
 3 -7 8 16.1 26.6
 -3 -7 -8 23 28.3
 3 7 8 -6.1 26.7
 -3 7 -8 49.6 30.9
 -4 -7 -8 20.8 30.2
 4 -7 8 4.4 27.7
 -4 7 -8 36.5 31
 4 7 8 -9.9 31
 5 -7 8 15.3 30.1
 -5 -7 -8 21.8 29.7
 -5 7 -8 51.69 30.8
 5 7 8 82.79 36.8
 -6 -7 -8 74.49 37.5
 6 -7 8 45.1 29.3
 6 7 8 41.9 36.4
 -6 7 -8 115.09 31.5
 -7 -7 -8 65.39 38.3
 7 -7 8 80.39 26.8
 7 7 8 34.7 31.8
 -7 7 -8 73.29 29.6
 8 -7 8 12.8 24.8
 -8 -7 -8 -15.5 34.7
 8 7 8 0.9 35.1
 9 -7 8 12.2 26
 -9 -7 -8 -5.5 38.6
 -9 7 -8 27.8 30.9
 9 7 8 -9.3 33.3
 -12 -8 8 152.78 33.2
 -12 -8 8 165.88 41.8
 -11 -8 8 34.7 36.8
 -11 -8 8 -19.9 29
 -10 -8 8 13.4 30.5
 -10 -8 8 -5.3 35.1
 9 -8 -8 144.69 19.7
 -9 -8 8 193.48 41.1
 -9 -8 8 90.69 30.8
 -9 8 8 163.08 18.1
 8 -8 -8 430.86 36.5
 -8 -8 8 348.77 44
 -8 -8 8 504.35 54.89
 -8 8 8 457.15 34.9
 7 -8 -8 369.66 34.6
 -7 -8 8 306.57 47
 -7 -8 8 405.86 51.29
 -7 8 8 313.77 35.7
 6 -8 -8 201.48 24.5
 -6 -8 8 230.98 34.9
 -6 -8 8 250.57 47.2
 -6 8 8 265.87 26.5
 -5 -8 8 229.58 36.4
 -5 -8 8 293.07 52.19
 5 -8 -8 289.77 36.4
 -5 8 8 204.08 26.5
 -4 -8 8 124.69 32.6
 4 -8 -8 174.28 27.7
 -4 8 8 112.19 24.6
 3 -8 -8 246.68 31.2
 -3 -8 8 262.87 33
 3 8 -8 241.28 42.1
 -3 8 8 278.87 29.9
 2 -8 -8 214.28 33.6
 -2 -8 8 178.48 29.1
 2 8 -8 177.08 38
 -2 8 8 236.78 30
 1 -8 -8 6.4 25.2
 -1 -8 8 -10.2 27.4
 1 8 -8 49.2 33.8
 -1 8 8 22.9 26
 0 -8 -8 44.1 26.4
 0 -8 8 41.6 30.1
 0 8 -8 13.3 31.8
 0 8 8 95.99 29.6
 1 -8 8 607.04 52.19
 -1 -8 -8 594.84 55.39
 1 8 8 609.34 53.99
 -1 8 -8 625.24 59.49
 -2 -8 -8 416.46 52.99
 2 -8 8 398.06 50.09
 -2 8 -8 451.35 43.3
 2 8 8 510.15 54.09
 -3 -8 -8 101.39 29
 3 -8 8 66.39 27.6
 3 8 8 123.19 36.5
 -3 8 -8 123.99 34.4
 -4 -8 -8 232.08 36.3
 4 -8 8 160.78 31.5
 4 8 8 225.58 40.1
 -4 8 -8 233.78 36.1
 -5 -8 -8 -13.4 31.6
 5 -8 8 12.1 29
 -5 8 -8 -20.3 30.2
 5 8 8 21.2 31.8
 -6 -8 -8 2 30.5
 6 -8 8 5.3 30.1
 -6 8 -8 -7.4 30.7
 6 8 8 26.6 34.8
 7 -8 8 14.4 28.3
 -7 -8 -8 37.8 33.3
 -7 8 -8 29.8 31.5
 7 8 8 -5.2 36
 8 -8 8 563.74 49.1
 -8 -8 -8 479.65 45.3
 8 8 8 551.04 61.49
 -8 8 -8 528.95 57.59
 -9 -8 -8 158.98 37.8
 9 8 8 119.59 38.2
 -11 -9 8 26.5 36.3
 -11 -9 8 -18.4 29.2
 -10 -9 8 107.09 41.3
 -10 -9 8 221.98 36.9
 -9 -9 8 206.68 35.1
 -9 -9 8 345.67 50.39
 9 -9 -8 299.47 28.3
 -9 9 8 293.47 26.8
 8 -9 -8 13.1 23.5
 -8 -9 8 26 31
 -8 -9 8 -66.89 37.7
 -8 9 8 7.8 17.7
 -7 -9 8 122.99 34.5
 7 -9 -8 70.59 21.3
 -7 -9 8 38 39.9
 -7 9 8 27 20.3
 -6 -9 8 857.61 60.19
 -6 -9 8 838.02 76.39
 6 -9 -8 830.42 46.5
 -6 9 8 801.12 50.09
 5 -9 -8 -27.6 21.9
 -5 -9 8 -17.6 44.1
 -5 -9 8 26.3 29.5
 -5 9 8 16.6 22.9
 -4 -9 8 -17.3 27.7
 -4 -9 8 24.2 44.7
 4 -9 -8 10.2 28.7
 -4 9 8 39 23.5
 -3 -9 8 24.6 28.6
 3 -9 -8 30.1 28.7
 -3 9 8 29 23.8
 2 -9 -8 857.11 58.79
 -2 -9 8 866.11 59.09
 2 9 -8 1026.6 77.29
 -2 9 8 843.92 54.89
 -1 -9 8 430.06 50.39
 1 -9 -8 418.36 51.29
 1 9 -8 476.15 48.1
 -1 9 8 427.86 47.2
 0 -9 8 79.69 32.1
 0 -9 -8 81.59 27.2
 0 9 -8 141.19 36.7
 0 9 8 147.09 29.6
 -1 -9 -8 558.44 54.29
 1 -9 8 479.25 50.29
 -1 9 -8 597.84 59.99
 1 9 8 558.94 58.19
 -2 -9 -8 -4 27.1
 2 -9 8 -32.3 27.6
 -2 9 -8 22.4 32.9
 3 -9 8 5.3 26.2
 -3 -9 -8 30.8 29.5
 3 9 8 33.9 31
 -3 9 -8 47.3 32
 4 -9 8 256.37 33.7
 -4 -9 -8 339.07 37
 -4 9 -8 381.76 39.5
 4 9 8 408.36 45.1
 -5 -9 -8 181.88 35.7
 5 -9 8 103.39 31.1
 5 9 8 120.19 37.2
 -5 9 -8 103.59 33.8
 -6 -9 -8 282.47 36
 6 -9 8 222.18 35.3
 6 9 8 293.97 43.3
 -6 9 -8 362.56 39.3
 -7 -9 -8 65.89 34.3
 7 -9 8 90.29 31.7
 7 9 8 57.89 31.6
 8 -9 8 17.7 26.5
 -8 -9 -8 -16.4 31.9
 8 9 8 -9.6 38.1
 -8 9 -8 35.7 31.4
 -10 -10 8 38.8 41.5
 -10 -10 8 52.69 33.6
 -9 -10 8 131.29 36.1
 -9 -10 8 171.88 45.7
 -8 -10 8 50.59 32.5
 8 -10 -8 98.19 21.3
 -8 -10 8 98.59 44.8
 -8 10 8 87.59 21
 -7 -10 8 60.19 35.7
 7 -10 -8 39.4 20.5
 -7 10 8 79.59 22.7
 -6 -10 8 101.09 33.2
 6 -10 -8 163.98 25.5
 -6 -10 8 149.79 46.4
 -6 10 8 114.89 27.5
 5 -10 -8 150.18 28.4
 -5 -10 8 199.48 49.6
 -5 -10 8 65.89 32.2
 -5 10 8 114.49 26.9
 -4 -10 8 41.2 44.9
 4 -10 -8 40.3 28.3
 -4 -10 8 35.5 30.9
 -4 10 8 -14.2 25
 3 -10 -8 111.39 29.8
 -3 -10 8 101.59 48.1
 -3 -10 8 176.48 35.4
 -3 10 8 61.19 28
 -2 -10 8 -6.9 28.4
 2 -10 -8 -4 27.2
 -2 10 8 45.2 28.5
 -1 -10 8 323.07 37.3
 1 -10 -8 262.57 33.4
 -1 10 8 409.46 40
 1 10 -8 391.56 47.2
 0 -10 8 143.59 30.8
 0 -10 -8 205.98 34.8
 0 10 8 185.18 35.2
 0 10 -8 123.89 42.9
 -1 -10 -8 247.48 35.2
 1 -10 8 205.48 32.9
 -1 10 -8 243.68 42.2
 1 10 8 269.07 36.2
 -2 -10 -8 6.8 29
 2 -10 8 -2.9 27.8
 -2 10 -8 49.9 37
 2 10 8 18.7 33.6
 -3 -10 -8 27.4 27.5
 3 -10 8 45.4 31.2
 3 10 8 35.9 30.7
 -3 10 -8 51.69 36.1
 -4 -10 -8 714.43 61.79
 4 -10 8 637.54 55.69
 4 10 8 586.34 61.09
 -4 10 -8 791.82 63.69
 -5 -10 -8 224.18 35.6
 5 -10 8 154.58 31.9
 -5 10 -8 138.09 36
 5 10 8 144.19 39.3
 -6 -10 -8 42.8 36.9
 6 -10 8 7.1 30.6
 -6 10 -8 31.9 32.8
 6 10 8 30.1 34
 7 -10 8 63.29 31
 -7 -10 -8 11 32.1
 -7 10 -8 -33 31.8
 7 10 8 26.2 37.3
 -8 -10 -8 14.4 36.6
 8 10 8 130.79 44.9
 -10 -11 8 312.87 42.4
 -10 -11 8 336.37 47.2
 -9 -11 8 36.1 34.7
 -9 -11 8 45.6 40
 8 -11 -8 10.2 20.6
 -8 -11 8 -51.49 35.9
 -8 -11 8 17 32.3
 -8 11 8 36.2 27.7
 -7 -11 8 200.58 44.6
 -7 -11 8 302.37 39.5
 7 -11 -8 290.37 36.2
 -7 11 8 288.17 30.3
 6 -11 -8 61.99 24.2
 -6 -11 8 11.9 31
 -6 -11 8 27.7 37.3
 -6 11 8 70.89 25.8
 5 -11 -8 1.3 26.7
 -5 -11 8 17.2 32.1
 -5 -11 8 -44.3 41.3
 -5 11 8 12.1 25.7
 4 -11 -8 30.8 28.7
 -4 -11 8 44.1 40.3
 -4 -11 8 17.1 33.2
 -4 11 8 32.6 26
 -3 -11 8 264.57 46.6
 3 -11 -8 211.68 31.7
 -3 -11 8 211.88 35.4
 -3 11 8 262.17 33.9
 -2 -11 8 13.3 29.7
 -2 -11 8 85.69 47.7
 2 -11 -8 38.3 28
 -2 11 8 32.8 29.5
 -1 -11 8 27.8 30.9
 1 -11 -8 29.4 26.7
 -1 -11 8 84.09 44.1
 -1 11 8 38.4 31.2
 0 -11 8 83.39 32.4
 0 -11 -8 9 25.2
 0 11 8 58.69 32.4
 -1 -11 -8 168.78 30.1
 1 -11 8 165.68 32.5
 -1 11 -8 322.27 46.1
 1 11 8 210.08 34.6
 2 -11 8 301.47 35.3
 -2 -11 -8 340.97 36
 2 11 8 331.77 40.9
 -3 -11 -8 522.55 58.39
 3 -11 8 460.25 54.49
 -3 11 -8 527.05 49.6
 -4 -11 -8 54.69 34
 4 -11 8 4.8 27.1
 -4 11 -8 -1.5 36.1
 4 11 8 23 35.4
 5 -11 8 465.15 53.29
 -5 -11 -8 406.06 40.8
 5 11 8 476.65 50.99
 -5 11 -8 445.56 46.4
 6 -11 8 309.17 45.9
 -6 -11 -8 515.05 46.8
 -6 11 -8 419.86 44.9
 6 11 8 268.77 45
 7 -11 8 122.59 34.2
 -7 -11 -8 114.29 35.1
 -7 11 -8 114.69 45.2
 7 11 8 124.89 46.3
 -9 -12 8 -19.5 31.3
 -9 -12 8 -18.4 36.1
 -8 -12 8 32.7 39.3
 -8 -12 8 43.1 34.3
 7 -12 -8 -30.8 20.5
 -7 -12 8 -6.2 42.8
 -7 -12 8 -11.4 31.3
 -7 12 8 -18.1 22.8
 -6 -12 8 33.6 39.5
 -6 -12 8 67.59 32.1
 6 -12 -8 164.78 34.4
 -6 12 8 124.29 29.3
 -5 -12 8 18.8 33.2
 -5 -12 8 69.49 39.7
 5 -12 -8 24.1 28.1
 -5 12 8 1.8 28
 4 -12 -8 203.78 33.5
 -4 -12 8 199.78 38.2
 -4 -12 8 73.99 41.7
 -4 12 8 166.38 32.5
 -3 -12 8 43.3 40.6
 -3 -12 8 97.49 59.69
 3 -12 -8 64.19 29.4
 -3 12 8 78.19 30.1
 -2 -12 8 195.88 49.9
 2 -12 -8 307.57 36.3
 -2 -12 8 199.48 36.6
 -2 12 8 268.37 35.4
 -1 -12 8 -0.7 46.6
 1 -12 -8 -48 28.1
 -1 -12 8 -15.4 29.8
 -1 12 8 -2.3 28.2
 0 -12 -8 75.09 27.5
 0 -12 8 69.99 46
 0 -12 8 84.09 33
 0 12 8 85.79 30.8
 -1 -12 -8 -46.6 26.3
 1 -12 8 -15.6 30.5
 1 -12 8 -38.4 35.5
 1 12 8 -0.2 33.1
 2 -12 8 564.44 54.19
 -2 -12 -8 477.95 54.89
 2 -12 8 411.56 47
 2 12 8 462.35 45.5
 -3 -12 -8 55.99 32.9
 3 -12 8 28.1 30.7
 3 12 8 62.39 40.5
 -4 -12 -8 -20.8 29.7
 4 -12 8 35.1 28
 4 12 8 63.79 40.3
 -5 -12 -8 102.59 36.5
 5 -12 8 26.9 29
 5 12 8 211.28 46.2
 6 -12 8 236.38 37.2
 -6 -12 -8 285.47 39.2
 6 12 8 379.26 50.89
 -8 -13 8 -31.2 39.1
 -8 -13 8 -37.7 34.7
 -7 -13 8 -20.1 36.7
 -7 -13 8 24.2 32.7
 -6 -13 8 36 39.4
 -6 -13 8 44.8 34
 6 -13 -8 65.79 28.5
 -6 13 8 23.4 27.9
 -5 -13 8 -1.4 35.6
 -5 -13 8 -34 41.6
 5 -13 -8 31.5 29.7
 4 -13 -8 -7.6 29.4
 -4 -13 8 -9.2 33.1
 -4 -13 8 48.4 41.1
 -4 13 8 56.29 30.2
 -3 -13 8 42.7 34.6
 -3 -13 8 33.1 45
 3 -13 -8 63.09 29.4
 -3 13 8 -14 30.2
 -2 -13 8 81.59 42.2
 -2 -13 8 18.5 32
 2 -13 -8 55.09 29.3
 -2 13 8 69.39 32.9
 -1 -13 8 -12.8 32.4
 -1 -13 8 30 47.4
 -1 13 8 38.2 33.7
 0 -13 8 16.5 30.2
 0 -13 -8 65.69 31.1
 0 -13 8 10.2 44.3
 0 13 8 56.79 37.6
 -1 -13 -8 188.58 30.7
 1 -13 8 143.59 52.99
 1 13 8 186.48 41.9
 2 -13 8 10.1 34.9
 2 -13 8 -37.7 29.9
 -2 -13 -8 23.1 29.1
 2 13 8 -74.49 38.4
 3 -13 8 67.49 29.9
 3 -13 8 93.29 37.2
 -3 -13 -8 86.99 32.9
 3 13 8 41.6 36.8
 4 -13 8 56.19 28.3
 4 -13 8 145.19 44.9
 -4 -13 -8 120.69 50.09
 4 13 8 132.29 43.1
 -5 -13 -8 83.39 35.1
 5 -13 8 72.49 29.9
 5 -13 8 14 44.7
 5 13 8 18.2 36.8
 -6 -14 8 644.74 77.49
 -5 -14 8 -20.3 43.8
 5 -14 -8 27.6 31
 -5 -14 8 35.9 37.2
 -5 14 8 21.6 33.8
 4 -14 -8 175.18 34.2
 -4 -14 8 215.18 50.19
 -4 -14 8 127.99 37.8
 -4 14 8 91.29 36
 -3 -14 8 17.2 42.8
 -3 -14 8 -5 36
 3 -14 -8 -2.7 29
 -3 14 8 -36.6 31.5
 -2 -14 8 596.14 61.79
 2 -14 -8 611.14 56.49
 -2 -14 8 746.03 79.49
 -2 14 8 650.53 61.29
 -1 -14 8 36.2 45.5
 -1 -14 8 66.69 31.9
 1 -14 -8 32.3 26.9
 -1 14 8 -6.7 34.2
 0 -14 8 63.79 33.8
 0 -14 -8 154.88 34.7
 0 -14 8 102.09 42.4
 0 14 8 136.09 38
 1 -14 8 16.6 32.9
 -1 -14 -8 46.1 29.1
 1 -14 8 -31.6 30
 1 14 8 23.1 37
 2 -14 8 1191.08 69.79
 -2 -14 -8 1129.49 70.29
 2 -14 8 1143.09 77.39
 2 14 8 1211.68 81.09
 3 -14 8 84.09 36.7
 3 -14 8 115.99 31.8
 -3 -14 -8 35.7 32.2
 3 14 8 76.09 36.6
 4 -14 8 -46.6 44.6
 -4 -14 -8 6.7 32.7
 4 14 8 0.1 37.7
 -4 -15 8 33.4 40.2
 -4 -15 8 53.59 34.8
 4 -15 -8 13.3 30.5
 -4 15 8 14 35.5
 -3 -15 8 -3.5 35.5
 3 -15 -8 10.5 29.9
 -3 -15 8 2.7 45.2
 -3 15 8 3.1 35.2
 -2 -15 8 224.58 51.29
 2 -15 -8 279.27 36.3
 -2 -15 8 129.39 37.3
 -2 15 8 155.58 38.7
 -1 -15 8 -37.2 39.9
 1 -15 -8 5.6 27.9
 -1 -15 8 40.3 33.1
 -1 15 8 8.8 36.2
 0 -15 -8 89.99 30.6
 0 -15 8 60.89 32.3
 0 -15 8 127.09 41.7
 0 15 8 205.88 42.4
 1 -15 8 -5.7 30.8
 1 -15 8 -32.1 31.5
 -1 -15 -8 -38.7 28.5
 1 15 8 -29.8 41.2
 2 -15 8 28.4 34.4
 2 -15 8 -26.3 29.1
 -2 -15 -8 28.2 30.2
 2 15 8 38.4 42.2
 -12 0 9 13.2 30.4
 -12 0 9 -12.1 21.2
 -11 0 9 -23.2 31
 -11 0 9 7.3 22.7
 -10 0 9 -11.2 22.1
 -10 0 9 -10.7 34.4
 -9 0 9 12.5 22.5
 9 0 -9 20.4 30
 -8 0 9 -2 23.8
 8 0 -9 -3 26.8
 7 0 -9 3.1 25.4
 -7 0 9 53.59 24
 -6 0 9 19.2 24.6
 6 0 -9 -18.3 25.3
 -5 0 9 5.5 22.9
 5 0 -9 41.1 25
 -4 0 9 2.5 24.2
 4 0 -9 30.5 25.3
 -3 0 9 11.1 23.4
 3 0 -9 -5 25.5
 2 0 -9 -20.7 26.7
 -2 0 9 -19.6 28.1
 1 0 -9 -27.1 27.8
 -1 0 9 24.7 30.8
 0 0 9 0.7 29.2
 0 0 -9 4.5 27.7
 1 0 9 24.4 25.3
 -1 0 -9 18 26.5
 -2 0 -9 -1.4 26.8
 2 0 9 -31.6 24.5
 -3 0 -9 33.9 29.3
 3 0 9 -18.1 25.4
 -4 0 -9 9.9 28.2
 4 0 9 -3.7 25.1
 -5 0 -9 -9.2 29.4
 5 0 9 -13.6 26
 -6 0 -9 -4.9 29.9
 6 0 9 -17.5 24.5
 -7 0 -9 -42.3 28.7
 7 0 9 -26 26.7
 8 0 9 2.7 28
 -8 0 -9 -8.9 29.4
 -9 0 -9 15.2 31.8
 9 0 9 33.6 30.6
 10 0 9 -15.8 29.7
 -10 0 -9 13.4 32.2
 -12 -1 9 182.48 28.9
 -12 -1 9 139.09 35.5
 -12 1 9 167.38 24.9
 -12 1 9 156.88 30.4
 -11 -1 9 106.69 25.6
 -11 -1 9 116.79 35.1
 -11 1 9 65.39 32.3
 -11 1 9 50.39 22.3
 -10 -1 9 372.86 46.8
 -10 -1 9 473.15 43.2
 -10 1 9 448.76 41.7
 -10 1 9 494.85 47.7
 -9 -1 9 2.2 23.7
 9 -1 -9 38.2 28.3
 -9 1 9 27.5 22.5
 -8 -1 9 586.24 47
 8 -1 -9 612.84 47.8
 -8 1 9 575.64 45.4
 8 1 -9 671.33 55.69
 7 -1 -9 46.5 25.1
 -7 -1 9 77.19 24.9
 -7 1 9 87.69 24.3
 7 1 -9 91.09 28.3
 -6 -1 9 1058.99 56.89
 6 -1 -9 993.8 57.69
 -6 1 9 1133.19 55.59
 6 1 -9 1104.19 61.09
 -5 -1 9 -15 24.9
 5 -1 -9 -0.6 24.3
 -5 1 9 -15.1 22.1
 5 1 -9 -2.2 26.2
 -4 -1 9 6.5 24
 4 -1 -9 45.9 26.9
 -4 1 9 -11.8 26.7
 4 1 -9 4 26.5
 -3 -1 9 34.2 28.4
 3 -1 -9 47.3 26.6
 -3 1 9 82.39 31.3
 3 1 -9 65.89 27.4
 -2 -1 9 3637.94 127.29
 2 -1 -9 3783.32 127.79
 -2 1 9 3606.94 128.59
 2 1 -9 3713.53 128.89
 -1 -1 9 127.29 32.4
 1 -1 -9 134.69 30.1
 1 1 -9 104.19 28
 -1 1 9 168.18 33.9
 0 -1 -9 121.39 31.6
 0 -1 9 66.49 30
 0 1 9 102.29 27.2
 0 1 -9 101.79 31.7
 1 -1 9 110.69 33.3
 -1 -1 -9 74.39 28.4
 -1 1 -9 101.79 28.4
 1 1 9 70.19 28.6
 -2 -1 -9 1946.51 79.99
 2 -1 9 1987.8 81.39
 2 1 9 1899.51 80.29
 -2 1 -9 1884.71 83.49
 3 -1 9 700.03 51.99
 -3 -1 -9 574.64 53.39
 -3 1 -9 777.92 56.99
 3 1 9 768.52 51.19
 -4 -1 -9 374.56 38.2
 4 -1 9 250.77 30.3
 -4 1 -9 297.97 33
 4 1 9 353.86 35.2
 -5 -1 -9 4.9 29.3
 5 -1 9 60.69 28.2
 -5 1 -9 37.4 29.9
 5 1 9 64.59 28.2
 6 -1 9 1230.08 63.79
 -6 -1 -9 1151.18 68.89
 -6 1 -9 1212.38 68.69
 6 1 9 1130.69 65.09
 -7 -1 -9 185.68 33.2
 7 -1 9 198.18 31.3
 7 1 9 198.78 34.4
 -7 1 -9 196.68 35.2
 8 -1 9 198.78 33.8
 -8 -1 -9 161.38 34.9
 -8 1 -9 174.08 35.7
 -9 -1 -9 -5.5 31.1
 9 -1 9 -9.5 29
 -9 1 -9 -6.4 29.9
 9 1 9 10.3 29.2
 10 -1 9 23.8 30.7
 -10 -1 -9 -2.8 31.2
 10 1 9 -4.2 32.5
 -13 -2 9 220.18 38.2
 -13 -2 9 149.88 29.4
 -12 -2 9 135.59 29.7
 -12 2 9 111.09 26.5
 -12 2 9 136.59 25.3
 -11 -2 9 37 26.8
 -11 -2 9 87.49 36
 -11 2 9 118.99 30.8
 -11 2 9 69.49 23.6
 -10 -2 9 34 36.6
 -10 -2 9 44.6 26.5
 -10 2 9 5.3 22.3
 9 -2 -9 139.69 28.8
 -9 -2 9 92.99 39.6
 -9 -2 9 156.08 28.3
 -9 2 9 149.59 25.5
 8 -2 -9 43 24.3
 -8 -2 9 63.79 25.1
 8 2 -9 6.9 31.3
 -8 2 9 45.6 23.8
 7 -2 -9 121.49 26
 -7 -2 9 140.69 28.3
 7 2 -9 139.19 32.9
 -7 2 9 119.49 26.5
 6 -2 -9 129.89 27.5
 -6 -2 9 187.68 28
 6 2 -9 166.28 32.1
 -6 2 9 145.99 27.9
 -5 -2 9 710.13 51.69
 5 -2 -9 681.33 49.9
 -5 2 9 719.53 50.99
 5 2 -9 781.92 55.29
 -4 -2 9 -5.9 26.6
 4 -2 -9 -6.4 23.9
 -4 2 9 6.2 26.2
 4 2 -9 -49.99 28.4
 -3 -2 9 -3.9 27
 3 -2 -9 -17.9 25.8
 3 2 -9 -12 28.5
 -3 2 9 -11.8 27.5
 -2 -2 9 1836.52 77.79
 2 -2 -9 1755.02 76.49
 2 2 -9 1878.11 79.09
 -2 2 9 1799.42 76.59
 1 -2 -9 1790.92 76.99
 -1 -2 9 1704.63 75.79
 -1 2 9 1725.33 76.79
 1 2 -9 1803.72 79.99
 0 -2 9 191.68 32.9
 0 -2 -9 171.08 26.6
 0 2 9 207.38 30.8
 0 2 -9 164.88 30.3
 1 -2 9 12.1 30.5
 -1 -2 -9 -20.1 28.9
 -1 2 -9 19.2 30.1
 1 2 9 -40.8 26.7
 2 -2 9 17.7 28.2
 -2 -2 -9 28.6 25.1
 -2 2 -9 22.2 29.4
 2 2 9 -2.1 23.2
 -3 -2 -9 193.48 34.1
 3 -2 9 193.88 30.2
 3 2 9 208.88 30.6
 -3 2 -9 186.68 31
 -4 -2 -9 6.8 29.8
 4 -2 9 19.2 24.8
 4 2 9 12.1 30.2
 -4 2 -9 26.7 27.8
 -5 -2 -9 133.89 33.3
 5 -2 9 190.08 30.6
 -5 2 -9 238.28 35.4
 5 2 9 188.88 34.4
 -6 -2 -9 56.79 32.6
 6 -2 9 36.7 26
 -6 2 -9 50.29 30.1
 6 2 9 24.1 31.4
 7 -2 9 36.7 27.9
 -7 -2 -9 12.8 35.7
 -7 2 -9 73.79 31
 7 2 9 36.6 30.2
 -8 -2 -9 9.2 38.9
 8 -2 9 -22.7 25.8
 8 2 9 -22 29
 -8 2 -9 -2.7 30.1
 9 -2 9 -5.2 27.8
 -9 -2 -9 -21.2 32.3
 -9 2 -9 -19.6 30.9
 9 2 9 16.8 30
 10 -2 9 103.99 37.2
 -10 -2 -9 58.79 34.8
 10 2 9 159.78 38.6
 -10 2 -9 102.59 34.8
 -13 -3 9 9.5 28.3
 -13 -3 9 -57.39 30.8
 -12 -3 9 101.39 37.4
 -12 -3 9 171.98 30.4
 -11 -3 9 111.09 27.8
 -11 -3 9 -5.5 34.6
 -11 3 9 50.99 27.3
 -11 3 9 42.1 22.8
 -10 -3 9 976.2 58.99
 -10 -3 9 1196.18 77.59
 -10 3 9 1019.6 54.09
 9 -3 -9 -7.4 23.6
 -9 -3 9 7.3 41.8
 -9 3 9 -5.4 24.7
 -8 -3 9 1142.69 63.09
 8 -3 -9 1097.79 57.49
 8 3 -9 1174.28 71.49
 -8 3 9 1265.67 59.79
 -7 -3 9 36.3 27.7
 7 3 -9 99.29 32.6
 -7 3 9 65.59 25.8
 -6 -3 9 1229.98 63.39
 6 -3 -9 1229.08 58.79
 -6 3 9 1149.08 59.79
 6 3 -9 1255.17 66.39
 5 -3 -9 104.99 26.2
 -5 -3 9 99.09 29.6
 5 3 -9 75.99 32.4
 -5 3 9 57.79 26.3
 -4 -3 9 160.88 34.5
 4 -3 -9 190.78 28.5
 4 3 -9 270.27 34.5
 -4 3 9 158.48 26.5
 3 -3 -9 678.93 50.39
 -3 -3 9 722.13 51.19
 -3 3 9 735.53 51.79
 3 3 -9 685.73 55.59
 -2 -3 9 3101.79 111.09
 2 -3 -9 3078.09 109.79
 2 3 -9 2888.61 111.49
 -2 3 9 3149.78 109.29
 1 -3 -9 402.86 44.8
 -1 -3 9 490.25 47.5
 -1 3 9 383.96 46.7
 1 3 -9 457.55 51.59
 0 -3 9 49.5 26.1
 0 -3 -9 13.3 27.9
 0 3 -9 3 30.8
 0 3 9 74.59 25.6
 -1 -3 -9 524.95 50.49
 1 -3 9 466.05 51.79
 -1 3 -9 402.56 38.4
 1 3 9 471.55 47.8
 2 -3 9 -8.4 29.5
 -2 -3 -9 7.7 26.4
 2 3 9 14.5 26.6
 -2 3 -9 18.1 28
 3 -3 9 80.69 30.7
 -3 -3 -9 56.39 30.1
 3 3 9 132.89 30
 -3 3 -9 63.49 31.5
 4 -3 9 970.8 61.89
 -4 3 -9 1052.59 63.09
 4 3 9 835.82 60.69
 -5 -3 -9 36.7 36
 5 -3 9 42.1 27
 -5 3 -9 59.09 29.7
 5 3 9 44.7 30.6
 -6 -3 -9 223.28 38.5
 6 -3 9 266.07 30.9
 -6 3 -9 318.17 38.9
 6 3 9 137.49 31.1
 -7 -3 -9 19.9 35.5
 7 -3 9 -15.1 25.8
 -7 3 -9 17.4 29.7
 7 3 9 6.1 31.1
 8 -3 9 17.2 26.3
 -8 -3 -9 -0.9 35.8
 8 3 9 21.2 30.5
 -8 3 -9 -23.9 30.5
 -9 -3 -9 98.49 39.4
 9 -3 9 31.2 28.5
 9 3 9 15.5 33.6
 -9 3 -9 -2.5 31
 10 -3 9 60.19 30.4
 -10 -3 -9 47.8 37.4
 10 3 9 79.29 34.8
 -10 3 -9 72.69 34.1
 -13 -4 9 45.3 28.5
 -13 -4 9 53.89 35.9
 -12 -4 9 58.69 27.7
 -12 -4 9 20.6 35.9
 -11 -4 9 13.7 26.2
 -11 -4 9 48.9 37.4
 -11 4 9 4.7 22.5
 -11 4 9 1.2 16.7
 -10 -4 9 27.4 39.2
 -10 -4 9 45.1 26.5
 -10 4 9 68.19 20.6
 -9 -4 9 806.62 57.39
 9 -4 -9 949.51 50.99
 -9 -4 9 976.9 79.49
 -9 4 9 860.81 49.6
 -8 -4 9 31.4 26.2
 8 -4 -9 51.19 23.4
 -8 4 9 16 22.6
 7 -4 -9 19.7 23.4
 -7 -4 9 12.3 28.1
 7 4 -9 33.7 34.2
 -7 4 9 -3.8 22
 -6 -4 9 21.7 26.1
 6 -4 -9 15.4 22.8
 6 4 -9 63.09 31.7
 -6 4 9 51.99 22.7
 5 -4 -9 564.94 43.1
 -5 -4 9 452.95 50.69
 -5 4 9 435.56 42.4
 5 4 -9 631.54 67.49
 -4 -4 9 38.6 29.1
 4 -4 -9 23.3 23.8
 4 4 -9 16.8 29
 -4 4 9 -12.9 22.5
 3 -4 -9 1138.29 59.49
 -3 -4 9 1186.98 62.49
 3 4 -9 1119.59 66.39
 -3 4 9 1157.78 58.09
 -2 -4 9 159.98 32
 2 -4 -9 85.29 25.4
 2 4 -9 53.29 30.6
 -2 4 9 109.79 27.5
 -1 -4 9 395.36 48
 -1 4 9 411.16 43.6
 1 4 -9 392.96 49.9
 0 -4 9 210.18 29.7
 0 -4 -9 291.97 34.8
 0 4 -9 244.08 36.1
 0 4 9 187.98 29.4
 1 -4 9 145.39 30.1
 -1 -4 -9 111.79 34.6
 -1 4 -9 140.89 31.5
 1 4 9 69.79 27.8
 2 -4 9 3.6 28.5
 -2 -4 -9 -4.2 31.3
 -2 4 -9 12.3 32.2
 2 4 9 -26.6 25.8
 3 -4 9 32.2 31.7
 -3 -4 -9 29.2 30.8
 -3 4 -9 31.7 31.3
 3 4 9 69.19 31.3
 -4 -4 -9 42.2 34.9
 4 -4 9 69.49 32.5
 4 4 9 66.79 29.1
 -4 4 -9 87.89 32.4
 -5 -4 -9 47.5 35.3
 5 -4 9 33 30.1
 -5 4 -9 35.1 31.4
 5 4 9 96.99 30.9
 -6 -4 -9 732.73 68.89
 -6 4 -9 586.94 58.49
 6 4 9 689.33 59.19
 7 -4 9 76.29 27.9
 -7 -4 -9 25.5 38.3
 7 4 9 72.29 34.6
 -7 4 -9 30.4 32.6
 -8 -4 -9 -3.8 34
 8 -4 9 10.5 26.6
 -8 4 -9 -5.7 31.7
 8 4 9 34.8 33.6
 -9 -4 -9 124.29 40
 9 -4 9 48.3 27.5
 9 4 9 39.2 34
 -12 -5 9 106.89 30.3
 -12 -5 9 79.99 38.9
 -11 -5 9 -29.7 37.7
 -11 -5 9 0.3 28.1
 -10 -5 9 142.39 31.1
 -10 -5 9 119.29 39.1
 10 -5 -9 138.89 28.6
 -10 5 9 127.09 19.8
 -9 -5 9 4.2 38.1
 9 -5 -9 170.28 25.7
 -9 -5 9 121.69 30.1
 -9 5 9 124.09 20.8
 -8 -5 9 239.68 34.4
 -8 -5 9 69.09 43
 8 -5 -9 197.88 27.2
 -8 5 9 209.38 24
 7 -5 -9 71.89 23.7
 -7 -5 9 47.9 27.6
 -7 5 9 51.39 21.4
 7 5 -9 16 35.5
 -6 -5 9 28.1 26.2
 6 5 -9 57.59 35.4
 -6 5 9 75.59 22.4
 5 -5 -9 71.09 22.8
 -5 -5 9 43.4 26.6
 5 5 -9 39.1 33.3
 -5 5 9 91.79 22.7
 -4 -5 9 590.34 52.89
 4 -5 -9 495.05 44.3
 4 5 -9 462.15 56.49
 -4 5 9 468.35 42.2
 3 -5 -9 61.89 23.2
 -3 -5 9 136.79 30
 3 5 -9 145.59 33.4
 -3 5 9 195.78 27.6
 2 -5 -9 26.9 24.1
 -2 -5 9 1.8 27.6
 -2 5 9 -17.2 24.2
 2 5 -9 9.2 29.5
 1 -5 -9 669.53 52.49
 -1 -5 9 593.54 52.49
 1 5 -9 644.04 56.79
 -1 5 9 610.94 49.6
 0 -5 9 2164.18 88.09
 0 -5 -9 2220.98 90.59
 0 5 -9 2081.19 89.49
 0 5 9 2217.88 87.99
 -1 -5 -9 396.26 37.8
 1 -5 9 232.68 31.1
 1 5 9 370.46 36.6
 -1 5 -9 315.47 35.7
 2 -5 9 -5 27
 -2 -5 -9 13.5 31.2
 -2 5 -9 21.3 30.4
 2 5 9 10.5 24.1
 3 -5 9 337.67 38.3
 -3 -5 -9 284.57 39
 -3 5 -9 325.17 36.9
 3 5 9 403.56 39.3
 4 -5 9 -13.5 32.5
 -4 -5 -9 7 36.8
 -4 5 -9 1.4 30.3
 4 5 9 18.1 31.3
 -5 -5 -9 128.79 43
 5 -5 9 115.59 31.1
 -5 5 -9 133.39 34
 5 5 9 156.88 34.8
 -6 -5 -9 358.76 46.1
 6 -5 9 180.28 30.6
 6 5 9 122.59 33
 -6 5 -9 181.88 35.4
 7 -5 9 41.5 26
 -7 -5 -9 44.4 37.2
 7 5 9 4.4 29.8
 -7 5 -9 30.6 31.8
 8 -5 9 62.29 27.8
 -8 -5 -9 79.39 41.9
 -8 5 -9 13.1 31.6
 8 5 9 116.79 35.5
 9 -5 9 -8.8 25.9
 -9 -5 -9 65.89 39.7
 9 5 9 58.99 36.7
 -9 5 -9 44.8 32.9
 -12 -6 9 186.38 42.2
 -12 -6 9 100.89 30.1
 -11 -6 9 -21.4 26.5
 -11 -6 9 11.6 37.3
 10 -6 -9 28.4 22.5
 -10 -6 9 -10.5 38.3
 -10 -6 9 1.7 27.1
 -10 6 9 -9.1 14.6
 -9 -6 9 283.67 37.2
 -9 -6 9 194.98 45.2
 9 -6 -9 186.98 25.6
 -9 6 9 214.98 22.5
 -8 -6 9 22.6 27.1
 8 -6 -9 0.8 21.3
 -8 -6 9 -2 41.2
 -8 6 9 5.3 18.5
 -7 -6 9 -5.1 27.2
 7 -6 -9 38.6 22.4
 -7 -6 9 7.8 42.9
 -7 6 9 24.8 19.8
 -6 -6 9 236.98 31.3
 6 -6 -9 274.77 27.8
 6 6 -9 239.88 41.8
 -6 6 9 235.98 25.9
 -5 -6 9 662.73 55.49
 5 -6 -9 652.83 45.9
 -5 6 9 684.83 45.8
 5 6 -9 675.43 67.59
 -4 -6 9 443.06 49.99
 4 -6 -9 362.76 40.5
 4 6 -9 368.36 40.3
 -4 6 9 332.47 42
 3 -6 -9 83.09 26.2
 -3 -6 9 72.09 28.3
 -3 6 9 81.99 25
 3 6 -9 251.17 37.8
 2 -6 -9 49.5 27.9
 -2 -6 9 19.4 27.9
 2 6 -9 13.7 31.8
 -2 6 9 14.7 24
 1 -6 -9 297.57 37.3
 -1 -6 9 247.78 33
 -1 6 9 357.86 45.2
 1 6 -9 291.47 38.8
 0 -6 -9 1260.57 70.29
 0 -6 9 1287.97 66.09
 0 6 9 1278.17 65.59
 0 6 -9 1219.68 70.49
 -1 -6 -9 75.79 33.3
 1 -6 9 105.99 31.2
 -1 6 -9 96.39 34.1
 1 6 9 124.49 29.5
 2 -6 9 304.87 35.3
 -2 -6 -9 277.97 42.1
 -2 6 -9 244.18 35
 2 6 9 271.57 35.7
 -3 -6 -9 49.9 37.7
 3 -6 9 35.8 28.7
 3 6 9 20 31.2
 -3 6 -9 9.8 30.2
 4 -6 9 -29.2 30.6
 -4 -6 -9 42.9 33.8
 4 6 9 47.8 30.6
 -4 6 -9 -8.8 31.8
 5 -6 9 32.1 30.9
 -5 -6 -9 -20.4 39.5
 -5 6 -9 -3.5 31.2
 5 6 9 -46.3 31.3
 6 -6 9 -24.8 28.8
 -6 -6 -9 1.2 37.3
 -6 6 -9 -9.1 30.6
 6 6 9 14.9 28.5
 7 -6 9 51.79 26.9
 -7 -6 -9 85.29 43.2
 7 6 9 71.49 34.5
 -7 6 -9 30.4 32.3
 -8 -6 -9 106.19 38.2
 8 -6 9 52.09 27.9
 -8 6 -9 114.49 34.4
 8 6 9 127.29 34.9
 9 -6 9 40.7 27.6
 -9 -6 -9 -21.2 34.6
 9 6 9 56.99 35.9
 -9 6 -9 -9.8 32.9
 -12 -7 9 59.69 31.1
 -12 -7 9 72.09 39
 -11 -7 9 -17.1 30.9
 -11 -7 9 -17.3 35.9
 -10 -7 9 52.99 30.9
 10 -7 -9 2.9 20.7
 -10 -7 9 28.7 43.7
 -10 7 9 17 14.8
 -9 -7 9 65.79 30.5
 -9 -7 9 93.89 43.1
 -9 7 9 67.19 18.3
 -8 -7 9 1161.78 67.59
 -8 -7 9 1134.99 85.29
 8 -7 -9 1120.49 53.69
 -8 7 9 1016.2 50.39
 -7 -7 9 -21.7 27.8
 7 -7 -9 16.9 22.4
 -7 -7 9 -41.9 38.8
 -7 7 9 31.8 20.4
 -6 -7 9 190.78 31.8
 6 -7 -9 255.37 27.6
 -6 7 9 253.67 26.7
 5 -7 -9 60.49 28.4
 -5 -7 9 43.1 32.6
 -5 7 9 43 23
 5 7 -9 69.19 40.9
 -4 -7 9 830.12 59.39
 4 -7 -9 915.21 51.19
 4 7 -9 779.22 70.59
 -4 7 9 871.51 50.89
 3 -7 -9 -23.6 26.3
 -3 -7 9 23.8 30.3
 3 7 -9 25.6 36.7
 -3 7 9 -2 22.1
 -2 -7 9 204.08 33.1
 2 -7 -9 202.08 33.2
 2 7 -9 215.18 37.5
 -2 7 9 244.88 29.5
 1 -7 -9 17.8 31.9
 -1 -7 9 -6.5 26.5
 1 7 -9 5.2 33.5
 -1 7 9 -10.8 23.8
 0 -7 9 595.74 54.99
 0 -7 -9 645.74 60.59
 0 7 9 658.53 54.69
 0 7 -9 541.05 59.69
 -1 -7 -9 849.22 63.59
 1 -7 9 742.03 55.79
 1 7 9 656.53 66.19
 -1 7 -9 789.62 62.29
 2 -7 9 203.48 34
 -2 -7 -9 188.88 38.4
 -2 7 -9 117.19 34.5
 2 7 9 134.19 30.7
 -3 -7 -9 46.2 36.1
 3 -7 9 17.5 28.4
 3 7 9 32.4 31.2
 -3 7 -9 40.3 34.3
 -4 -7 -9 76.99 39.5
 4 -7 9 15.2 30.5
 -4 7 -9 -8.4 31.1
 4 7 9 16 30.2
 5 -7 9 -42.2 30.5
 -5 -7 -9 -18.6 34.4
 -5 7 -9 8.5 30.7
 5 7 9 9 28.7
 6 -7 9 -8.5 28.7
 -6 -7 -9 10.7 40.8
 6 7 9 10.2 33.2
 -6 7 -9 85.59 32.6
 7 -7 9 100.59 29.5
 -7 -7 -9 276.57 45.2
 -7 7 -9 170.88 34
 7 7 9 169.48 40.4
 -8 -7 -9 89.59 36.3
 8 -7 9 146.69 37.2
 -8 7 -9 151.98 34.6
 8 7 9 135.99 36.3
 -11 -8 9 -38.1 31.1
 -11 -8 9 3.3 38.7
 -10 -8 9 184.38 37.1
 -10 -8 9 154.68 46.8
 -9 -8 9 227.68 46.9
 -9 -8 9 115.79 34.2
 9 -8 -9 126.59 23.5
 -9 8 9 174.38 21.6
 -8 -8 9 276.07 36.6
 8 -8 -9 262.47 27.3
 -8 -8 9 182.28 44.3
 -8 8 9 276.47 33.9
 7 -8 -9 186.88 25.4
 -7 -8 9 158.78 47.1
 -7 -8 9 221.78 34.5
 -7 8 9 237.88 26.2
 -6 -8 9 489.45 56.39
 6 -8 -9 698.03 45
 -6 -8 9 677.83 57.89
 -6 8 9 719.33 46.6
 5 -8 -9 173.78 26.9
 -5 -8 9 208.28 32.7
 -5 8 9 254.07 28.2
 -4 -8 9 67.29 30.8
 4 -8 -9 61.99 26
 -4 8 9 45.4 29.5
 4 8 -9 115.89 44.1
 3 -8 -9 129.89 32.6
 -3 -8 9 133.59 34.6
 3 8 -9 134.99 40.5
 -3 8 9 80.29 26.6
 -2 -8 9 891.81 60.49
 2 -8 -9 897.11 63.19
 -2 8 9 949.4 57.09
 2 8 -9 876.31 74.29
 1 -8 -9 664.93 60.09
 -1 -8 9 577.64 54.69
 -1 8 9 687.73 54.09
 1 8 -9 690.13 63.19
 0 -8 9 143.89 31.7
 0 -8 -9 103.39 35.2
 0 8 -9 159.98 38.8
 0 8 9 78.79 30.5
 1 -8 9 51.19 29.2
 1 8 9 87.19 32.7
 -1 8 -9 152.38 37
 -2 -8 -9 285.17 40.5
 2 -8 9 231.18 35.1
 2 8 9 189.58 32.2
 -2 8 -9 211.18 39
 -3 -8 -9 17.7 35.7
 3 -8 9 52.79 28.3
 3 8 9 12.7 31.8
 -3 8 -9 27.2 34.4
 -4 -8 -9 307.17 42.1
 4 8 9 161.18 33.3
 -4 8 -9 312.77 40
 -5 -8 -9 205.18 43.8
 5 -8 9 59.99 32.5
 -5 8 -9 90.59 34.6
 5 8 9 85.69 38.7
 6 -8 9 73.09 32
 -6 -8 -9 69.79 37.3
 -6 8 -9 85.49 34.4
 6 8 9 79.79 34
 7 -8 9 108.29 30
 -7 -8 -9 118.19 36.9
 7 8 9 114.49 35.2
 -7 8 -9 126.89 35.7
 8 -8 9 15.8 27.3
 -8 -8 -9 45.9 42
 -8 8 -9 -10.8 32.9
 8 8 9 9.4 33.8
 -11 -9 9 -1.7 37.1
 -11 -9 9 105.39 35.6
 -10 -9 9 65.59 41.2
 -10 -9 9 89.09 33.3
 -9 -9 9 -25.1 40.4
 9 -9 -9 -4 20.4
 -9 -9 9 -4 32.8
 -9 9 9 6.9 29.1
 -8 -9 9 256.07 38.7
 8 -9 -9 248.58 26.5
 -8 -9 9 260.07 48.5
 -8 9 9 279.07 35
 -7 -9 9 246.48 39.4
 7 -9 -9 218.58 26.2
 -7 -9 9 222.38 49.3
 -7 9 9 249.08 28.1
 -6 -9 9 80.59 48.1
 6 -9 -9 2.4 23
 -6 -9 9 48 30
 -6 9 9 12.6 23.5
 -5 -9 9 121.39 35
 -5 -9 9 88.09 44.6
 5 -9 -9 182.88 28
 -5 9 9 198.88 29
 4 -9 -9 12.4 27.2
 -4 -9 9 -11.9 31.3
 -4 9 9 6.4 24.5
 -3 -9 9 68.59 29.3
 3 -9 -9 83.49 31.7
 3 9 -9 124.29 46
 -3 9 9 134.29 29.1
 2 -9 -9 230.38 34.5
 -2 -9 9 248.68 33.3
 -2 9 9 255.57 32.1
 2 9 -9 285.97 45.8
 1 -9 -9 116.99 32.5
 -1 -9 9 106.19 32.9
 -1 9 9 94.89 31.1
 1 9 -9 92.69 40.1
 0 -9 9 21.2 29.2
 0 -9 -9 47.6 33.4
 0 9 9 -16.4 28.6
 0 9 -9 17.3 36.9
 1 -9 9 164.28 34.4
 -1 -9 -9 189.38 34.6
 1 9 9 143.79 34.2
 -1 9 -9 159.68 38.1
 2 -9 9 -7.9 27.6
 -2 -9 -9 11.2 31.2
 2 9 9 9.2 32.3
 -2 9 -9 -3 33.9
 -3 -9 -9 181.28 37.3
 3 -9 9 82.29 30.1
 -3 9 -9 155.98 45.7
 3 9 9 158.38 34.8
 4 -9 9 907.71 62.09
 -4 -9 -9 873.11 70.19
 -4 9 -9 914.41 67.09
 4 9 9 849.02 68.99
 -5 -9 -9 173.28 41.3
 5 -9 9 69.39 32.3
 -5 9 -9 115.79 36.9
 5 9 9 78.99 36.6
 6 -9 9 -14.3 30.7
 -6 -9 -9 2.3 33.5
 -6 9 -9 -22.3 33.6
 6 9 9 13.1 33
 7 -9 9 -66.69 34.2
 -7 -9 -9 -18.5 34.1
 7 9 9 -20.1 35.5
 -7 9 -9 13.9 35
 -10 -10 9 289.97 48.7
 -10 -10 9 338.47 43
 -9 -10 9 142.09 34.5
 -9 -10 9 171.38 45.7
 -8 -10 9 21.4 37
 -8 -10 9 68.19 33.7
 8 -10 -9 22.2 22.4
 -8 10 9 22.3 20.3
 -7 -10 9 269.07 52.89
 7 -10 -9 264.07 28.3
 -7 10 9 244.28 44.2
 -6 -10 9 17.1 40.5
 -6 -10 9 41.7 32.2
 6 -10 -9 43.7 23.8
 -6 10 9 58.69 25.9
 5 -10 -9 7.6 24.8
 -5 -10 9 -9.6 29.8
 -5 -10 9 -17 43.4
 -5 10 9 9.9 25.5
 -4 -10 9 98.19 50.79
 -4 -10 9 60.29 30.7
 4 -10 -9 75.59 30.6
 -4 10 9 98.09 29.6
 -3 -10 9 283.57 37.7
 -3 10 9 206.28 33
 -2 -10 9 13.7 33.3
 2 -10 -9 -5.6 30.4
 2 10 -9 74.19 44.6
 -2 10 9 15.5 28.1
 1 -10 -9 74.49 33.9
 -1 -10 9 24.5 32.9
 1 10 -9 39.7 41.8
 -1 10 9 44.3 31.9
 0 -10 9 185.68 33.2
 0 -10 -9 239.88 36
 0 10 -9 287.77 44.8
 0 10 9 218.48 36
 1 -10 9 39.3 29.4
 -1 -10 -9 47.1 30.8
 -1 10 -9 118.29 40.4
 1 10 9 34.7 32
 -2 -10 -9 778.42 64.49
 2 -10 9 738.93 60.09
 2 10 9 840.22 66.99
 -2 10 -9 675.53 70.29
 3 -10 9 108.49 30.7
 -3 -10 -9 183.08 39.5
 3 10 9 83.39 33.6
 -3 10 -9 145.79 38.6
 4 -10 9 65.39 31.7
 -4 -10 -9 95.39 33.5
 4 10 9 33.8 34.5
 -4 10 -9 65.09 37
 5 -10 9 55.79 31.9
 -5 -10 -9 139.29 36.3
 5 10 9 72.69 32.2
 -5 10 -9 178.48 37.4
 -6 -10 -9 558.24 66.09
 6 -10 9 605.64 59.39
 6 10 9 563.04 62.49
 -6 10 -9 713.73 69.69
 -7 -10 -9 -4.7 39
 7 -10 9 -10.3 29.8
 -7 10 -9 1 34.4
 7 10 9 14.6 33.8
 -9 -11 9 27.8 33.7
 -9 -11 9 -10.9 39.9
 -8 -11 9 97.79 37.5
 -8 -11 9 157.98 48.6
 -7 -11 9 30 33.1
 -7 -11 9 33.2 43.4
 7 -11 -9 7.7 22.4
 -7 11 9 22.6 23.4
 -6 -11 9 175.28 38.8
 6 -11 -9 138.59 27.6
 -6 -11 9 178.58 50.59
 -6 11 9 205.88 31.2
 -5 -11 9 52.29 34.9
 -5 -11 9 55.79 41.1
 5 -11 -9 63.19 28.2
 -5 11 9 57.09 28.6
 -4 -11 9 467.95 57.49
 -4 -11 9 515.75 58.79
 4 -11 -9 519.15 55.59
 -4 11 9 467.05 53.09
 3 -11 -9 67.49 32.2
 -3 -11 9 80.29 33.4
 -3 -11 9 41.2 46.5
 -3 11 9 49.5 28.8
 -2 -11 9 375.96 55.49
 -2 -11 9 504.55 57.09
 2 -11 -9 481.25 42.6
 -2 11 9 492.85 62.29
 1 -11 -9 64.09 34.1
 -1 -11 9 17.2 30.2
 -1 11 9 62.29 30.4
 0 -11 -9 295.07 39
 0 -11 9 129.39 33
 0 11 -9 183.48 46
 0 11 9 169.88 32.9
 1 -11 9 21.6 29.5
 -1 -11 -9 68.19 34.4
 -1 11 -9 84.79 43.2
 1 11 9 59.39 34.9
 2 -11 9 86.49 31.7
 -2 -11 -9 137.89 37.8
 -2 11 -9 63.79 41.2
 2 11 9 28.2 36.7
 -3 -11 -9 65.49 33.7
 3 -11 9 12.9 28.9
 -3 11 -9 65.59 39.4
 3 11 9 55.29 32.9
 4 -11 9 218.18 34.4
 -4 -11 -9 256.77 40.4
 -4 11 -9 323.77 44.8
 4 11 9 264.47 41.8
 5 -11 9 9.3 30.6
 -5 -11 -9 3.4 34.1
 -5 11 -9 32.5 37.4
 5 11 9 31.3 32.7
 -6 -11 -9 114.49 40.4
 6 -11 9 13.8 32.4
 6 11 9 36 38.7
 -6 11 -9 66.39 38.2
 -8 -12 9 -8.1 31.4
 -8 -12 9 15.5 38.9
 -7 -12 9 -6.2 34.5
 -7 -12 9 55.99 42.6
 7 -12 -9 53.49 25.6
 -7 12 9 32.4 25
 -6 -12 9 28.1 39.7
 6 -12 -9 28.5 25.8
 -6 -12 9 44.3 36.9
 -6 12 9 66.29 29.3
 5 -12 -9 24.1 29.2
 -5 -12 9 37.5 46.4
 -5 -12 9 -13.7 33.3
 -5 12 9 5.4 26.8
 -4 -12 9 2.7 41.1
 -4 -12 9 -17.6 31.2
 4 -12 -9 -35.4 30.8
 -4 12 9 25.1 28.1
 -3 -12 9 67.29 32.5
 3 -12 -9 30.6 31.6
 -3 -12 9 79.49 48.4
 -3 12 9 11.4 28.1
 -2 -12 9 41.6 46.8
 -2 -12 9 -57.09 29.4
 2 -12 -9 7.9 30.1
 -2 12 9 -3.9 30.4
 -1 -12 9 50.69 50.49
 1 -12 -9 -11.4 29.2
 -1 -12 9 15.6 31.1
 -1 12 9 32.6 33.8
 0 -12 9 -4.1 29.9
 0 -12 9 60.09 47.6
 0 -12 -9 29.7 32
 0 12 9 3.3 30.8
 1 -12 9 132.59 32.7
 -1 -12 -9 254.77 38.1
 1 12 9 108.09 32.5
 2 -12 9 106.39 33.1
 -2 -12 -9 136.79 35.7
 2 12 9 141.49 37.9
 3 -12 9 135.39 31.3
 -3 -12 -9 335.37 43.5
 -3 12 -9 222.98 45.8
 3 12 9 226.18 42.6
 -4 -12 -9 295.67 37.6
 4 -12 9 261.17 37
 -4 12 -9 475.15 49.99
 4 12 9 276.17 41.3
 5 -12 9 38.2 31.7
 -5 -12 -9 86.49 34.9
 5 12 9 86.19 42.6
 -5 12 -9 52.99 41.4
 -7 -13 9 76.09 35.1
 -7 -13 9 47.2 39.6
 6 -13 -9 669.73 52.59
 -6 -13 9 696.83 79.59
 -6 13 9 699.63 55.29
 -5 -13 9 -4.3 40.6
 -5 -13 9 2.9 35.4
 -5 13 9 14.4 30.2
 -4 -13 9 86.79 34.4
 4 -13 -9 83.19 34.3
 -4 -13 9 59.59 43.7
 -4 13 9 52.69 32.7
 -3 -13 9 -5.5 32.8
 -3 -13 9 35.8 46.3
 3 -13 -9 40 33.1
 -3 13 9 9.3 30
 -2 -13 9 243.08 48.6
 -2 -13 9 198.58 35.5
 2 -13 -9 243.48 35.2
 -2 13 9 356.96 41.5
 -1 -13 9 30.4 31.1
 1 -13 -9 125.79 33.5
 -1 -13 9 -1.3 48.1
 -1 13 9 41.6 34.2
 0 -13 9 413.76 44.9
 0 -13 9 326.47 54.69
 0 -13 -9 391.66 39.9
 0 13 9 409.46 47.8
 1 -13 9 -27.4 38.2
 1 -13 9 -53.19 29.2
 -1 -13 -9 -13.2 28.8
 1 13 9 -14.2 33.2
 2 -13 9 904.51 74.89
 2 -13 9 741.93 61.29
 -2 -13 -9 850.11 65.59
 2 13 9 915.01 73.19
 -3 -13 -9 274.07 38.9
 3 -13 9 315.97 38.9
 3 -13 9 222.98 43
 3 13 9 176.38 42.2
 4 -13 9 -9.1 36.2
 4 -13 9 27.1 30
 -4 -13 -9 -15.9 34.5
 4 13 9 87.19 40.6
 -5 -14 9 143.39 48.8
 -5 -14 9 32.2 36.3
 5 -14 -9 54.69 32.6
 -5 14 9 56.19 35.1
 4 -14 -9 42.9 33.1
 -4 -14 9 -26.3 32.8
 -4 -14 9 -77.39 43.8
 -4 14 9 2.4 34.2
 3 -14 -9 97.39 34.4
 -3 -14 9 27.6 34
 -3 -14 9 -3.3 41.4
 -3 14 9 72.19 34.4
 -2 -14 9 99.99 48.4
 -2 -14 9 102.69 36.3
 2 -14 -9 98.59 35.2
 -2 14 9 68.19 36.3
 -1 -14 9 11.8 31.3
 -1 -14 9 69.99 48.9
 1 -14 -9 11.6 30.3
 -1 14 9 -6.4 32.9
 0 -14 9 71.89 39.5
 0 -14 -9 150.18 35.6
 0 14 9 69.79 37
 1 -14 9 6.2 32.4
 -1 -14 -9 -11.9 29.6
 1 -14 9 85.79 37.5
 1 14 9 10.9 36.7
 2 -14 9 27.6 30.3
 -2 -14 -9 73.29 34.8
 2 -14 9 23.1 35.6
 2 14 9 30.8 39.5
 2 -15 -9 369.46 41.6
 -2 -15 9 305.17 51.39
 -2 -15 9 247.88 39.1
 -2 15 9 302.97 42.4
 -1 -15 9 -35.6 33.2
 -1 -15 9 47.3 45.6
 1 -15 -9 -9 31.1
 -1 15 9 115.19 38.8
 -12 0 10 713.03 50.99
 -12 0 10 812.92 64.59
 -11 0 10 354.46 44.8
 -11 0 10 316.77 45.1
 -10 0 10 117.89 26.9
 9 0 -10 466.55 55.59
 -9 0 10 499.25 48.1
 -8 0 10 885.51 55.19
 8 0 -10 855.71 57.49
 7 0 -10 162.48 30.6
 -7 0 10 99.39 27.4
 -6 0 10 168.58 29.9
 6 0 -10 207.28 30.7
 5 0 -10 21 28.1
 -5 0 10 21 26
 -4 0 10 56.19 27.9
 4 0 -10 37 27.5
 3 0 -10 167.68 32.6
 -3 0 10 223.58 33.4
 2 0 -10 1576.54 75.19
 -2 0 10 1631.04 75.59
 -1 0 10 1205.68 66.79
 1 0 -10 1110.79 65.29
 0 0 -10 -26.8 29.3
 0 0 10 -15.9 28.6
 1 0 10 8.8 33.6
 -1 0 -10 -3.3 27.6
 -2 0 -10 1327.27 70.49
 2 0 10 1345.37 68.09
 3 0 10 1982.2 83.69
 -3 0 -10 1946.21 87.19
 -4 0 -10 398.56 40.9
 4 0 10 258.67 31.2
 -5 0 -10 -21.1 32
 5 0 10 -4.3 28.2
 6 0 10 1027 61.79
 -6 0 -10 981.6 66.99
 7 0 10 -5.3 27.4
 -7 0 -10 25.3 45.5
 -8 0 -10 251.17 37.9
 8 0 10 217.58 33.4
 -9 0 -10 -7 33.3
 9 0 10 20.3 30.3
 -12 -1 10 2.9 25.1
 -12 -1 10 -2.1 33.6
 -12 1 10 32.4 30.6
 -12 1 10 8.1 22.5
 -11 -1 10 228.68 30.8
 -11 -1 10 296.07 44.5
 -10 -1 10 168.38 44.1
 -10 -1 10 160.98 28.6
 -10 1 10 89.59 26.1
 9 -1 -10 -31.8 27.5
 -9 -1 10 -25.4 24.2
 -9 1 10 -27.6 23.2
 9 1 -10 31.7 33.4
 8 -1 -10 89.39 28.5
 -8 -1 10 49 25.7
 -8 1 10 68.79 25.4
 8 1 -10 105.99 32.1
 7 -1 -10 20.4 26.9
 -7 -1 10 2.1 24.6
 7 1 -10 54.89 29.9
 -7 1 10 24.1 25.3
 6 -1 -10 147.59 30
 -6 -1 10 206.18 31.6
 6 1 -10 96.49 30.3
 -6 1 10 146.29 28.5
 -5 -1 10 268.87 31.9
 5 -1 -10 298.57 33.9
 5 1 -10 308.97 34.7
 -5 1 10 320.27 35.3
 4 -1 -10 3.9 27.4
 -4 -1 10 1.9 25
 -4 1 10 18.3 27.6
 4 1 -10 55.09 31.6
 -3 -1 10 357.86 39.5
 3 -1 -10 425.06 37.6
 -3 1 10 426.76 50.59
 3 1 -10 336.47 35.3
 2 -1 -10 912.71 59.59
 -2 -1 10 1078.89 59.49
 2 1 -10 1062.39 62.89
 -2 1 10 895.11 62.29
 -1 -1 10 598.84 56.79
 1 -1 -10 692.43 55.29
 1 1 -10 465.45 55.89
 -1 1 10 615.24 54.09
 0 -1 10 -12.4 27.3
 0 -1 -10 -13.1 30.6
 0 1 10 -15.2 27.7
 0 1 -10 1.2 32.6
 1 -1 10 -7.1 29.6
 -1 -1 -10 -3.3 29.4
 -1 1 -10 -12 27.2
 1 1 10 4.4 26.5
 -2 -1 -10 114.89 29.3
 2 -1 10 243.58 36.3
 2 1 10 246.48 31.9
 -2 1 -10 305.47 38.3
 3 -1 10 0.4 26
 -3 -1 -10 12.5 36.9
 3 1 10 23.7 29.5
 -3 1 -10 6.4 30
 4 -1 10 43.4 26.6
 -4 -1 -10 63.69 30.2
 -4 1 -10 -36.9 29.7
 4 1 10 13.6 30
 -5 -1 -10 368.76 39.3
 5 -1 10 239.18 31.7
 5 1 10 425.06 40.6
 -5 1 -10 333.67 37.9
 6 -1 10 -11.3 26
 -6 -1 -10 22.2 28.6
 6 1 10 19.1 29
 -6 1 -10 -22.4 30.3
 -7 -1 -10 123.59 31.9
 7 -1 10 123.49 42.4
 -7 1 -10 143.59 32.7
 7 1 10 89.09 29.4
 8 -1 10 91.79 30
 -8 -1 -10 168.98 35.7
 -8 1 -10 115.39 34.4
 8 1 10 222.68 36.4
 9 -1 10 42.3 30.4
 -9 -1 -10 -16.3 32
 -9 1 -10 55.89 33.8
 9 1 10 2.4 29.2
 -12 -2 10 30.4 36
 -12 -2 10 -11.6 24.9
 -11 -2 10 -5.5 36.6
 -11 -2 10 11.1 23.6
 -11 2 10 18.3 24.1
 -11 2 10 -13.1 33.6
 -10 -2 10 710.03 51.79
 10 -2 -10 800.82 58.59
 -10 -2 10 749.53 76.59
 -10 2 10 831.72 51.49
 9 -2 -10 234.98 31.9
 -9 -2 10 204.38 30.8
 9 2 -10 269.07 39.6
 -9 2 10 224.18 30
 8 -2 -10 523.25 48.2
 -8 -2 10 504.65 49.99
 8 2 -10 556.54 58.79
 -8 2 10 469.55 48.1
 -7 -2 10 41.6 26.3
 7 -2 -10 31.1 26.3
 -7 2 10 42.5 27.4
 7 2 -10 9.7 28.7
 6 -2 -10 867.41 56.19
 -6 -2 10 846.52 56.79
 -6 2 10 912.11 57.09
 6 2 -10 880.51 61.99
 -5 -2 10 58.39 26.3
 5 -2 -10 13.4 27.2
 5 2 -10 40 30.1
 -5 2 10 45.4 28.7
 4 -2 -10 286.07 32.3
 -4 -2 10 291.17 32.8
 -4 2 10 329.47 35.4
 3 -2 -10 219.18 30.5
 -3 -2 10 191.78 29.2
 -3 2 10 268.77 35.4
 3 2 -10 156.98 31.4
 -2 -2 10 4267.07 142.49
 2 -2 -10 4087.09 142.59
 -2 2 10 4067.29 142.39
 2 2 -10 4059.79 143.19
 1 -2 -10 280.27 35.6
 -1 -2 10 273.77 34.8
 1 2 -10 275.57 38.1
 -1 2 10 187.08 29.4
 0 -2 10 100.59 34.9
 0 -2 -10 42.5 29.5
 0 2 10 127.39 33.2
 0 2 -10 48.6 30.1
 1 -2 10 485.25 56.69
 -1 -2 -10 523.15 52.39
 1 2 10 482.35 49.9
 -1 2 -10 459.45 55.49
 2 -2 10 92.69 35.5
 -2 -2 -10 86.49 28.1
 2 2 10 129.09 28.4
 -2 2 -10 99.99 32
 -3 -2 -10 121.49 31
 3 -2 10 172.08 37.6
 -3 2 -10 195.38 33.2
 3 2 10 195.58 33.2
 -4 -2 -10 874.21 64.19
 4 -2 10 744.43 56.69
 -4 2 -10 888.51 61.89
 5 -2 10 -17 26.6
 -5 -2 -10 7.6 32.8
 5 2 10 30.1 28.5
 -5 2 -10 19.5 32
 -6 -2 -10 109.59 36.4
 6 -2 10 50.19 28.1
 6 2 10 50.29 29.7
 -6 2 -10 117.49 33.1
 -7 -2 -10 179.98 35.4
 7 -2 10 158.88 31
 7 2 10 124.59 32.3
 -7 2 -10 256.57 37.7
 -8 -2 -10 71.59 34.7
 8 -2 10 29.2 28
 -8 2 -10 0.6 32.4
 8 2 10 15.2 32.5
 -9 -2 -10 10.2 32.3
 9 -2 10 16.7 29
 9 2 10 32.6 33.4
 -9 2 -10 -54.29 31.3
 -12 -3 10 -2.4 45.2
 -12 -3 10 1.3 26.6
 -11 -3 10 37.9 38.2
 -11 -3 10 36.2 27.6
 -11 3 10 -36.7 24.5
 -11 3 10 -23.8 29.7
 -10 -3 10 -34.5 25
 -10 -3 10 -41.8 38.2
 10 -3 -10 37.9 28.7
 -10 3 10 11.5 25.4
 -9 -3 10 575.54 51.59
 9 -3 -10 612.24 49.8
 -9 3 10 657.03 49.99
 8 -3 -10 -2.7 24.6
 -8 -3 10 -1.9 25.9
 -8 3 10 18.2 27
 8 3 -10 2.5 34.7
 7 -3 -10 32.2 25.2
 -7 -3 10 38.6 29.1
 -7 3 10 51.79 28.1
 7 3 -10 15.4 33.8
 6 -3 -10 37.9 25.2
 -6 -3 10 45.5 27.1
 -6 3 10 29.4 28.6
 6 3 -10 20.7 30.8
 -5 -3 10 741.53 55.59
 5 -3 -10 657.33 51.99
 -5 3 10 699.53 50.79
 5 3 -10 656.73 58.79
 4 -3 -10 361.96 44.5
 -4 -3 10 123.09 48.3
 -4 3 10 250.57 31.2
 4 3 -10 369.06 37.7
 3 -3 -10 -4.1 26.6
 -3 -3 10 -11.2 27.4
 3 3 -10 31.7 30.3
 -3 3 10 -32.3 27.1
 2 -3 -10 934.91 57.69
 -2 -3 10 972.3 60.29
 2 3 -10 963.3 62.99
 -2 3 10 977.5 56.59
 -1 -3 10 159.38 30
 1 -3 -10 171.18 31.8
 -1 3 10 106.69 25.8
 1 3 -10 134.79 33.1
 0 -3 -10 611.34 52.09
 0 -3 10 617.64 54.79
 0 3 10 579.54 52.99
 0 3 -10 693.23 59.79
 1 -3 10 15.4 31.2
 -1 -3 -10 106.59 33.5
 1 3 10 33.7 25.3
 -1 3 -10 114.19 31.9
 2 -3 10 16.3 31.3
 -2 -3 -10 66.19 34.7
 2 3 10 27.6 32.1
 -2 3 -10 80.29 34.9
 -3 -3 -10 700.23 61.89
 3 -3 10 741.23 61.39
 -3 3 -10 704.83 60.89
 3 3 10 695.13 56.89
 4 -3 10 56.49 31.1
 -4 -3 -10 24.4 35.9
 4 3 10 7.3 26.2
 -4 3 -10 21.1 32.8
 5 -3 10 -1.6 28.1
 -5 -3 -10 48.2 38.4
 5 3 10 10 29.2
 -5 3 -10 -6 32.6
 6 -3 10 408.46 48.8
 -6 -3 -10 457.75 43.6
 -6 3 -10 457.75 43.7
 6 3 10 491.25 56.09
 7 -3 10 5 28
 -7 -3 -10 -10.7 36.9
 -7 3 -10 46.7 32.6
 7 3 10 17.7 33.2
 -8 -3 -10 -32.3 51.49
 8 -3 10 -38 26.3
 -8 3 -10 -19.1 32
 8 3 10 -8.7 30.9
 -9 -3 -10 12.6 33.6
 9 -3 10 -3.7 27.5
 9 3 10 25.2 34.3
 -12 -4 10 181.48 44.2
 -12 -4 10 141.39 31.8
 -11 -4 10 20.9 28
 -11 -4 10 48.2 38.1
 -11 4 10 45.2 29.4
 -11 4 10 14.7 19.3
 -10 -4 10 126.19 31.1
 10 -4 -10 83.19 27.7
 -10 -4 10 164.68 43.9
 -10 4 10 121.39 23.8
 9 -4 -10 111.39 26.9
 -9 -4 10 129.29 32.1
 -9 -4 10 134.79 49
 -9 4 10 66.49 24.9
 8 -4 -10 421.96 44.7
 -8 -4 10 456.85 52.79
 -8 4 10 413.16 44.9
 8 4 -10 605.64 50.39
 7 -4 -10 37.1 26
 -7 -4 10 89.19 29.4
 -7 4 10 65.19 25.6
 7 4 -10 83.79 37.2
 -6 -4 10 76.89 28.4
 6 -4 -10 84.19 26.7
 -6 4 10 61.79 38.7
 6 4 -10 32.6 32.6
 -5 -4 10 39.4 28.7
 5 -4 -10 42 24.9
 -5 4 10 58.19 24.9
 5 4 -10 22.7 31.1
 -4 -4 10 3.9 27.2
 4 -4 -10 28.7 25.7
 -4 4 10 26.5 24.9
 4 4 -10 -11 32.2
 3 -4 -10 466.15 47
 -3 -4 10 450.05 51.99
 3 4 -10 348.17 40.9
 -3 4 10 525.85 47.1
 2 -4 -10 1456.55 70.69
 -2 -4 10 1572.44 74.39
 2 4 -10 1755.72 77.89
 -2 4 10 1559.54 71.79
 1 -4 -10 392.56 48.8
 -1 -4 10 484.35 51.69
 -1 4 10 466.85 47.1
 1 4 -10 352.06 36.5
 0 -4 -10 1005.2 61.79
 0 -4 10 943.31 61.29
 0 4 10 943.21 60.09
 0 4 -10 959.8 66.49
 -1 -4 -10 231.58 35.4
 1 -4 10 163.98 31.5
 -1 4 -10 122.39 35.3
 1 4 10 181.38 30.9
 -2 -4 -10 120.39 32.8
 2 -4 10 96.39 32.5
 -2 4 -10 181.98 35.3
 2 4 10 111.09 30.2
 -3 -4 -10 49.2 35.7
 3 -4 10 127.29 36.8
 -3 4 -10 79.89 35
 3 4 10 117.19 28.8
 -4 -4 -10 526.45 50.29
 4 -4 10 537.15 55.59
 4 4 10 555.54 57.59
 -4 4 -10 510.05 57.09
 5 -4 10 111.09 31.8
 -5 -4 -10 152.48 42.9
 -5 4 -10 146.69 36.4
 5 4 10 77.49 31
 -6 -4 -10 364.76 44.9
 -6 4 -10 496.35 59.09
 6 4 10 366.06 41.8
 7 -4 10 -7.1 26.7
 -7 -4 -10 45.4 39.5
 7 4 10 8.7 30
 -7 4 -10 -25.1 32.5
 8 -4 10 -5.9 27.6
 -8 -4 -10 11.6 38.5
 8 4 10 17.5 30.7
 -8 4 -10 22.5 34.8
 -9 -4 -10 50.79 39.6
 9 -4 10 21.1 28.5
 9 4 10 7.7 34.4
 -9 4 -10 88.89 36.2
 -12 -5 10 -24.8 26.9
 -12 -5 10 -36.1 38
 -11 -5 10 352.36 48.4
 -11 -5 10 149.99 32.5
 -10 -5 10 -4 41
 10 -5 -10 41.4 26.1
 -10 -5 10 11.4 27.7
 -10 5 10 17.1 19.3
 9 -5 -10 739.73 48.8
 -9 -5 10 606.64 56.29
 -9 -5 10 563.64 57.49
 -9 5 10 682.93 43.1
 8 -5 -10 268.27 30.6
 -8 -5 10 295.27 35.6
 -8 5 10 282.77 28.6
 7 -5 -10 132.39 27
 -7 -5 10 57.59 29.3
 -7 5 10 60.09 23.5
 7 5 -10 143.79 41.7
 6 -5 -10 -13.7 24.1
 -6 -5 10 32 29
 -6 5 10 18.1 23.2
 6 5 -10 -23.7 35.3
 5 -5 -10 1469.85 66.79
 -5 -5 10 1586.34 74.99
 -5 5 10 1452.15 65.89
 5 5 -10 1428.06 76.79
 -4 -5 10 21.6 28
 4 -5 -10 70.89 25.6
 4 5 -10 76.79 34
 -4 5 10 6.1 22.8
 -3 -5 10 96.29 32.7
 3 -5 -10 54.59 25.3
 -3 5 10 67.79 26.5
 3 5 -10 34.8 36.4
 2 -5 -10 -3.6 25.5
 -2 -5 10 18.7 27.6
 -2 5 10 27.8 24.3
 2 5 -10 63.69 35.7
 1 -5 -10 475.25 52.79
 -1 -5 10 556.24 55.19
 1 5 -10 382.86 39.7
 -1 5 10 556.84 50.49
 0 -5 10 416.96 52.89
 0 -5 -10 506.95 55.19
 0 5 -10 447.16 55.99
 0 5 10 336.57 40.6
 1 -5 10 56.89 31.3
 -1 -5 -10 79.59 33.5
 -1 5 -10 88.79 34.3
 1 5 10 48.9 26.1
 2 -5 10 69.79 34.2
 -2 -5 -10 121.69 37.7
 -2 5 -10 -23.8 31.7
 2 5 10 57.89 28.4
 -3 -5 -10 -32.7 37.4
 3 -5 10 -10.7 32.7
 3 5 10 -8.1 30.3
 -3 5 -10 -3.2 32.4
 4 -5 10 31.8 33.4
 -4 -5 -10 60.49 37.7
 4 5 10 86.89 34.9
 -4 5 -10 26.8 34.1
 5 -5 10 2.3 31.8
 -5 -5 -10 49.9 35.1
 -5 5 -10 23.4 43.5
 5 5 10 39.4 32.7
 6 -5 10 68.79 29.7
 -6 -5 -10 18.7 34.7
 -6 5 -10 94.89 35
 6 5 10 0.7 33.4
 7 -5 10 27.9 26.8
 -7 -5 -10 -19.5 39.8
 7 5 10 0 32.9
 -7 5 -10 -2.5 32.8
 -8 -5 -10 140.49 41.9
 8 -5 10 158.38 31.4
 -8 5 -10 112.59 35.9
 8 5 10 126.99 39.1
 -11 -6 10 -4.8 38.5
 -11 -6 10 -11.1 27.9
 -10 -6 10 42.3 29.9
 10 -6 -10 17.1 23.6
 -10 -6 10 59.49 42.3
 -10 6 10 49.4 18.5
 9 -6 -10 220.98 28.3
 -9 -6 10 227.48 36.4
 -9 -6 10 208.78 48.8
 8 -6 -10 1388.16 66.39
 -8 -6 10 1572.24 75.99
 -8 -6 10 1555.54 97.39
 -8 6 10 1421.16 63.49
 -7 -6 10 77.59 29.7
 7 -6 -10 105.59 26.3
 -7 6 10 115.89 24.3
 7 6 -10 139.69 43.9
 -6 -6 10 36.8 30
 6 -6 -10 68.49 24.9
 -6 6 10 25.3 22.8
 6 6 -10 74.69 39.7
 5 -6 -10 566.04 47.5
 -5 -6 10 545.45 56.59
 5 6 -10 647.64 66.19
 -5 6 10 579.94 47.4
 -4 -6 10 439.46 53.19
 4 -6 -10 332.97 33.7
 4 6 -10 366.16 42.5
 -4 6 10 283.87 31.2
 -3 -6 10 -45.8 27.5
 3 -6 -10 -32.9 24.8
 -3 6 10 8 25.1
 3 6 -10 1.3 36.8
 -2 -6 10 28.6 30.4
 2 -6 -10 32.4 28.2
 2 6 -10 17.6 34.3
 -2 6 10 35.7 26.6
 1 -6 -10 234.78 35.5
 -1 -6 10 267.87 33.6
 1 6 -10 200.68 36.1
 -1 6 10 287.37 33.8
 0 -6 10 74.99 31.3
 0 6 -10 56.79 37.8
 0 6 10 70.59 28.8
 1 -6 10 230.48 34.6
 -1 -6 -10 181.38 41.3
 -1 6 -10 194.28 36.5
 1 6 10 185.78 34.9
 -2 -6 -10 15.7 38.2
 2 -6 10 36 32.7
 2 6 10 25 29.8
 -2 6 -10 61.39 34.5
 -3 -6 -10 4.1 35.5
 3 -6 10 81.79 33.5
 3 6 10 16.2 29.2
 -3 6 -10 56.19 33.3
 -4 -6 -10 48.7 37.5
 4 -6 10 -25.8 31.6
 4 6 10 54.09 34.4
 -4 6 -10 30.3 35.1
 -5 -6 -10 -21.7 37
 5 -6 10 17.5 30.1
 -5 6 -10 20.3 34.3
 5 6 10 -30.8 30.2
 6 -6 10 4.6 27.5
 -6 -6 -10 31.6 38.6
 -6 6 -10 1 33.6
 6 6 10 29.2 35.1
 7 -6 10 437.16 49.4
 -7 -6 -10 340.47 42.8
 -7 6 -10 352.06 41.2
 7 6 10 443.16 47
 -8 -6 -10 52.09 38.3
 8 -6 10 38.5 30.3
 -8 6 -10 16.2 34.5
 8 6 10 -9.7 37.2
 -11 -7 10 -13.7 28.6
 -11 -7 10 41.7 40.3
 -10 -7 10 9.6 39.4
 10 -7 -10 57.29 27.4
 9 -7 -10 -27.2 23.4
 -9 -7 10 18.4 41.3
 -9 -7 10 21.2 31.4
 -9 7 10 -20.4 18.3
 -8 -7 10 -11.1 27.3
 8 -7 -10 72.39 25
 -8 -7 10 -42.9 45.3
 -8 7 10 15.2 20.4
 7 -7 -10 930.61 54.39
 -7 -7 10 1085.09 65.89
 -7 -7 10 1106.69 87.09
 -7 7 10 866.41 51.89
 -6 -7 10 133.09 30.7
 6 -7 -10 154.38 26.9
 -6 7 10 144.49 26.2
 6 7 -10 190.38 46.1
 5 -7 -10 32.6 24.8
 -5 -7 10 75.19 32.1
 -5 7 10 48.8 24.2
 5 7 -10 25.5 40.7
 -4 -7 10 21.1 30
 4 -7 -10 -24.8 24.2
 4 7 -10 11.1 37.9
 -4 7 10 27.4 25.5
 3 -7 -10 106.99 28.3
 -3 -7 10 176.48 34
 3 7 -10 263.37 42.4
 -3 7 10 198.38 30.3
 2 -7 -10 431.86 53.69
 -2 -7 10 419.16 52.89
 -2 7 10 382.76 47.1
 2 7 -10 431.06 46.9
 -1 -7 10 123.29 32.2
 1 -7 -10 112.69 34.4
 -1 7 10 122.29 28.8
 1 7 -10 111.79 39.6
 0 -7 -10 -1.6 34.9
 0 -7 10 26.1 30.7
 0 7 -10 6.9 38
 0 7 10 43 30.1
 1 -7 10 204.98 32.4
 -1 -7 -10 223.08 41.3
 -1 7 -10 194.38 37.9
 1 7 10 90.69 47.5
 -2 -7 -10 115.09 42.3
 2 -7 10 93.09 32
 -2 7 -10 86.39 35.6
 2 7 10 99.79 30.2
 3 -7 10 -30.5 29.8
 -3 -7 -10 30.2 41.3
 -3 7 -10 -6.6 33.2
 3 7 10 14.6 32
 -4 -7 -10 66.49 42.2
 4 -7 10 58.29 33.4
 -4 7 -10 94.19 44
 4 7 10 65.89 35.1
 5 -7 10 26.9 32.4
 -5 -7 -10 -8.4 36.6
 5 7 10 61.39 34.4
 -5 7 -10 110.39 34.8
 -6 -7 -10 -46.2 36.9
 6 -7 10 12.6 30.7
 -6 7 -10 -21.2 32.3
 7 -7 10 59.19 29.3
 -7 -7 -10 50.09 38.4
 -7 7 -10 83.99 34.7
 7 7 10 48.8 35.9
 8 -7 10 164.78 31.1
 -8 -7 -10 146.29 42.2
 -8 7 -10 177.68 36.9
 8 7 10 192.38 41.7
 -11 -8 10 164.18 43.6
 -11 -8 10 116.19 32.3
 -10 -8 10 50.89 37.8
 -10 -8 10 127.09 32.3
 9 -8 -10 29.1 24
 -9 -8 10 18.8 33.2
 -9 -8 10 24.9 40.2
 -9 8 10 9.9 18.8
 -8 -8 10 472.35 57.29
 8 -8 -10 502.35 45.2
 -8 -8 10 597.44 61.19
 -8 8 10 488.65 45.2
 -7 -8 10 27.9 42.7
 -7 -8 10 65.19 30.2
 7 -8 -10 44.3 24.3
 -7 8 10 38.3 23.4
 -6 -8 10 78.19 34
 6 -8 -10 81.39 25.8
 -6 8 10 61.09 24.7
 -5 -8 10 14.7 27.9
 5 -8 -10 -25.3 25.1
 5 8 -10 -83.39 44.1
 -5 8 10 -30 22.4
 -4 -8 10 89.19 32.4
 4 -8 -10 91.69 27.7
 4 8 -10 51.19 43.9
 -4 8 10 96.19 27
 -3 -8 10 -47.4 29.9
 3 -8 -10 -51.29 27.4
 -3 8 10 21.3 26.6
 3 8 -10 10.5 40.2
 -2 -8 10 -10.9 29.1
 2 -8 -10 5.6 31.5
 -2 8 10 20.5 26.1
 2 8 -10 11.1 38
 1 -8 -10 28 34.9
 -1 -8 10 41.6 31.2
 1 8 -10 13.6 38
 -1 8 10 28.2 29.3
 0 -8 -10 560.04 49.3
 0 -8 10 681.83 59.39
 0 8 10 485.55 55.19
 0 8 -10 636.34 64.79
 -1 -8 -10 61.69 34.3
 1 -8 10 149.59 32.8
 1 8 10 169.28 35.2
 -1 8 -10 175.48 39.3
 -2 -8 -10 72.19 41
 2 -8 10 148.79 32.1
 -2 8 -10 95.79 39
 2 8 10 56.79 31.2
 -3 -8 -10 322.47 45.9
 3 -8 10 252.47 35.9
 3 8 10 272.47 40
 -3 8 -10 333.77 42.9
 4 -8 10 159.38 35.8
 -4 -8 -10 313.27 48
 -4 8 -10 324.77 42.9
 4 8 10 244.58 35.1
 -5 -8 -10 181.58 42.9
 5 -8 10 138.29 34.7
 5 8 10 139.19 40.6
 -5 8 -10 249.78 40.2
 6 -8 10 73.69 32.5
 6 8 10 61.69 37.7
 -6 8 -10 90.79 36.3
 -7 -8 -10 190.58 45.9
 7 -8 10 174.18 33.4
 7 8 10 135.09 39.3
 -7 8 -10 211.18 39
 -10 -9 10 151.48 36.8
 -10 -9 10 158.88 45.5
 -9 -9 10 197.58 47.1
 -9 -9 10 55.69 32.1
 -8 -9 10 184.98 35.5
 -8 -9 10 92.49 45.7
 8 -9 -10 161.98 27.4
 -8 9 10 184.28 25.4
 -7 -9 10 -78.79 43.2
 7 -9 -10 -2.4 22.7
 -7 -9 10 5.7 30.4
 -7 9 10 5.9 23.3
 6 -9 -10 -2.9 24.4
 -6 -9 10 -3.2 30.5
 -6 -9 10 -45.7 47.4
 -6 9 10 16.4 23.3
 -5 -9 10 166.28 32.5
 5 -9 -10 254.87 30.9
 -5 9 10 179.88 29.7
 4 -9 -10 173.08 30.9
 -4 -9 10 177.98 32.7
 4 9 -10 214.78 49.2
 -4 9 10 157.68 29.2
 -3 -9 10 95.49 31.6
 3 -9 -10 99.29 34.2
 3 9 -10 122.89 47.1
 -3 9 10 108.79 34.5
 2 -9 -10 -47.7 33.7
 -2 -9 10 50.69 33.4
 2 9 -10 -11.3 48.6
 -2 9 10 23.6 27.3
 1 -9 -10 51.39 34
 -1 -9 10 80.69 30.6
 -1 9 10 43.6 31.5
 1 9 -10 119.79 41.7
 0 -9 -10 41.5 36.3
 0 -9 10 27.9 31.4
 0 9 10 7.8 30
 0 9 -10 -40.4 37.2
 -1 -9 -10 -1.5 37
 1 -9 10 -10.8 29.3
 -1 9 -10 58.99 38.2
 1 9 10 39.8 33.5
 -2 -9 -10 150.68 36.6
 2 -9 10 99.29 31.7
 2 9 10 155.38 37.9
 -2 9 -10 186.78 39.6
 3 -9 10 61.59 33.3
 -3 -9 -10 16.8 37.4
 3 9 10 -8.3 30.5
 -3 9 -10 13.6 37.1
 4 -9 10 36.6 31.7
 -4 -9 -10 28.7 40.2
 4 9 10 -6.7 36.8
 -4 9 -10 18.9 36.3
 5 -9 10 31.8 33
 -5 -9 -10 60.19 37.6
 -5 9 -10 53.99 37.8
 5 9 10 8.2 36.1
 -6 -9 -10 530.75 52.79
 6 -9 10 281.37 38.3
 6 9 10 178.38 37
 -6 9 -10 304.47 43.9
 -9 -10 10 44 32.5
 -9 -10 10 -30.1 43.1
 -8 -10 10 280.37 45.8
 -8 -10 10 384.26 44.1
 8 -10 -10 426.76 44.3
 -8 10 10 414.36 42
 -7 -10 10 152.28 34.9
 -7 -10 10 247.88 51.69
 7 -10 -10 115.19 30.2
 -7 10 10 141.79 28.4
 -6 -10 10 -16.8 32.8
 6 -10 -10 -40.2 23.6
 -6 -10 10 -31.7 46.1
 -6 10 10 -2.3 26.3
 -5 -10 10 -20.3 31.6
 -5 -10 10 79.69 49.99
 5 -10 -10 53.89 27.5
 -5 10 10 10 27.3
 -4 -10 10 271.07 39.8
 4 -10 -10 340.77 36.6
 -4 10 10 316.57 34.9
 3 -10 -10 594.44 60.59
 -3 -10 10 629.24 58.69
 3 10 -10 903.31 83.89
 -3 10 10 667.13 54.49
 -2 -10 10 236.18 65.69
 2 -10 -10 255.07 37.3
 2 10 -10 316.37 51.49
 -2 10 10 228.08 34.9
 1 -10 -10 -11.9 36.7
 -1 -10 10 -18 30.3
 -1 10 10 -26.5 27.9
 1 10 -10 7.7 42.7
 0 -10 10 54.39 31.4
 0 -10 -10 108.09 37.8
 0 10 10 65.19 30.6
 0 10 -10 152.38 43.9
 1 -10 10 27.3 31.9
 -1 -10 -10 16.1 34.5
 1 10 10 50.69 33
 -1 10 -10 93.19 42.4
 2 -10 10 28.2 30.2
 -2 -10 -10 6.7 32.7
 2 10 10 25.4 34.8
 -2 10 -10 -32.3 37.6
 3 -10 10 -22.7 29.5
 -3 -10 -10 23.5 39.2
 -3 10 -10 -31.1 36.2
 3 10 10 -2.9 34.7
 4 -10 10 182.78 35
 -4 -10 -10 298.87 46.2
 -4 10 -10 362.66 43.5
 4 10 10 228.58 38.4
 -5 -10 -10 -23.8 42.6
 5 -10 10 34 32.8
 -5 10 -10 9.1 36
 5 10 10 -33.1 34.8
 -6 -10 -10 21.2 37.2
 -6 10 -10 102.39 38
 6 10 10 69.09 35
 -8 -11 10 85.59 45.6
 -8 -11 10 47.5 34.8
 -7 -11 10 -31.1 44.6
 7 -11 -10 27.7 24.8
 -7 -11 10 90.19 37.6
 -7 11 10 20.2 26.8
 -6 -11 10 15.2 31.8
 -6 -11 10 -26.2 40.8
 6 -11 -10 13.2 25.8
 5 -11 -10 8.9 27
 -5 -11 10 38.1 48.4
 -5 -11 10 -19.1 31.1
 -5 11 10 6.1 27.5
 -4 -11 10 -34.9 45.3
 4 -11 -10 5.4 30.3
 -4 -11 10 7.1 32.8
 -4 11 10 -33.8 26.8
 -3 -11 10 24.4 30.8
 -3 -11 10 11.9 50.49
 3 -11 -10 27.1 33.3
 -3 11 10 48.2 30.6
 2 -11 -10 62.99 47.7
 -2 -11 10 46 33.6
 -2 11 10 92.89 33.5
 1 -11 -10 113.19 38.8
 -1 -11 10 98.69 35.2
 -1 11 10 113.59 33.3
 1 11 -10 175.68 48.2
 0 -11 10 14.9 30.6
 0 -11 -10 4.4 36.3
 0 11 -10 -20.7 43.5
 0 11 10 27.7 31.5
 1 -11 10 -14.4 30
 -1 -11 -10 67.59 38.3
 1 11 10 12.8 34
 -1 11 -10 15.2 42
 -2 -11 -10 343.47 46.1
 -2 11 -10 283.47 47.5
 2 11 10 169.68 37.2
 3 -11 10 76.99 33
 -3 -11 -10 52.79 39.6
 3 11 10 -13.6 38
 -3 11 -10 72.29 42
 4 -11 10 610.34 60.99
 -4 -11 -10 621.14 71.29
 -4 11 -10 611.54 69.49
 4 11 10 635.44 63.79
 -5 -11 -10 39.1 42.5
 5 -11 10 -55.19 31.9
 5 11 10 39 35.1
 -5 11 -10 -12.3 38.9
 -7 -12 10 -0.4 34.6
 -7 -12 10 34.3 45.1
 -6 -12 10 806.92 65.39
 -6 -12 10 549.25 59.39
 6 -12 -10 685.33 53.09
 -6 12 10 774.32 56.49
 -5 -12 10 -12.7 41.4
 5 -12 -10 13.5 28.3
 -5 -12 10 -7.9 34.6
 -5 12 10 4.4 28.2
 -4 -12 10 202.58 35.6
 4 -12 -10 377.36 41.6
 -4 -12 10 363.56 58.19
 -4 12 10 344.87 40.5
 -3 -12 10 66.59 46.7
 3 -12 -10 -17.8 33.9
 -3 -12 10 70.09 35.4
 -3 12 10 27 30.8
 2 -12 -10 227.08 37.4
 -2 -12 10 355.06 42.3
 -2 -12 10 114.99 48.3
 -2 12 10 196.68 35.8
 -1 -12 10 -5.4 32.6
 1 -12 -10 12.5 33.8
 -1 12 10 -10.1 35.4
 0 -12 10 459.95 58.09
 0 -12 -10 493.15 46.8
 0 12 10 546.45 63.59
 1 -12 10 27.3 32.8
 -1 -12 -10 -1.3 36.5
 1 12 10 -8.6 30.3
 -1 12 -10 42.8 45.2
 2 -12 10 384.06 41.8
 -2 -12 -10 535.45 51.09
 -2 12 -10 503.55 53.89
 3 -12 10 83.89 31.8
 -3 -12 -10 128.39 39.9
 3 12 10 27.8 31.4
 -3 12 -10 120.89 44.7
 4 -12 10 131.69 35.1
 -4 -12 -10 171.48 42.6
 4 12 10 95.09 42.9
 -4 12 -10 98.59 43.9
 -6 -13 10 26.2 46.1
 -6 -13 10 80.29 35.6
 6 -13 -10 62.99 29.1
 -5 -13 10 82.29 44.6
 5 -13 -10 10.6 30
 -5 -13 10 43.3 36.2
 -5 13 10 32.7 30
 -4 -13 10 -31.2 46.2
 -4 -13 10 52.99 32.9
 4 -13 -10 9.4 33.2
 -4 13 10 27.1 30
 -3 -13 10 264.47 56.09
 -3 -13 10 192.98 37.2
 3 -13 -10 212.08 39.7
 -3 13 10 158.78 35.7
 -2 -13 10 32.8 49.1
 2 -13 -10 23.1 34.4
 -2 -13 10 20.2 32.1
 -2 13 10 -25.8 30.7
 -1 -13 10 16.3 32.5
 1 -13 -10 11.1 33.7
 -1 -13 10 79.99 51.99
 -1 13 10 21 30.5
 0 -13 10 43.7 33.7
 0 -13 10 -42.9 49.99
 0 -13 -10 32.5 34.9
 0 13 10 39.8 34.5
 1 -13 10 58.39 33.7
 1 -13 10 -43.2 40.3
 -1 -13 -10 38.6 32.4
 1 13 10 26.4 31.8
 -2 -13 -10 150.78 36.5
 2 -13 10 237.28 37.8
 2 13 10 196.08 41.8
 -4 -14 10 19.8 37.1
 -4 -14 10 83.19 45.6
 4 -14 -10 94.79 37.7
 -4 14 10 4.7 32.5
 3 -14 -10 119.29 37
 -3 -14 10 118.89 38
 -3 -14 10 92.29 51.89
 -3 14 10 127.09 35.8
 -2 -14 10 195.18 51.09
 2 -14 -10 209.28 40.1
 -2 -14 10 198.88 38.9
 -2 14 10 255.77 42.3
 -1 -14 10 -18.5 31.2
 -1 -14 10 29.7 49.4
 1 -14 -10 -11.2 32
 -1 14 10 51.89 35.6
 0 -14 10 78.49 48.2
 0 -14 10 53.39 33.6
 0 -14 -10 111.49 38
 0 14 10 138.09 40.9
 -12 0 11 -38.9 35.7
 -12 0 11 2.9 25.1
 -11 0 11 25.6 49.2
 -11 0 11 12.5 25.9
 10 0 -11 4.1 32.8
 -10 0 11 18.8 25.2
 -9 0 11 2.3 25.7
 9 0 -11 13 31.3
 -8 0 11 10.7 25.4
 8 0 -11 0.3 28.4
 -7 0 11 -2.9 27.5
 7 0 -11 35.7 28.9
 -6 0 11 24.8 28.3
 6 0 -11 -25.3 28.3
 -5 0 11 -7.4 29.6
 5 0 -11 -27.5 29.6
 4 0 -11 26.2 30.3
 -4 0 11 -19.7 28.3
 -3 0 11 33 33.6
 3 0 -11 -1 50.19
 2 0 -11 4.6 31.1
 -2 0 11 46.4 32.8
 1 0 -11 2.8 33.5
 -1 0 11 21.5 32.5
 0 0 11 -17 26.8
 0 0 -11 -17.5 34.3
 -1 0 -11 14.4 33.5
 1 0 11 43.8 29.8
 -2 0 -11 32.2 35.2
 2 0 11 3.8 29.8
 -3 0 -11 -58.29 33.7
 -4 0 -11 48.2 33
 4 0 11 15.9 27
 -5 0 -11 22.1 35.4
 5 0 11 14.8 28.8
 -6 0 -11 -3.9 31.6
 6 0 11 15.3 29
 7 0 11 -10.9 28.7
 -7 0 -11 53.39 33.9
 8 0 11 -24.1 29.8
 -8 0 -11 47.9 34.6
 -12 -1 11 135.59 29.9
 -12 -1 11 102.49 41.1
 -12 1 11 102.29 42.3
 -11 -1 11 207.58 32
 -11 -1 11 300.97 50.49
 -11 1 11 289.97 48.1
 -11 1 11 273.57 32.4
 10 -1 -11 159.68 35.7
 -10 -1 11 164.98 30.3
 -10 1 11 221.58 30.6
 9 -1 -11 79.49 30.6
 -9 -1 11 79.99 28.2
 -9 1 11 76.39 27.5
 9 1 -11 94.59 35
 8 -1 -11 139.49 31
 -8 -1 11 133.69 33.9
 -8 1 11 191.28 30.6
 8 1 -11 123.39 32.6
 7 -1 -11 -2.7 28.7
 -7 -1 11 -3.7 26.8
 7 1 -11 -4.7 31
 -7 1 11 7.7 27.9
 6 -1 -11 174.28 32.5
 -6 -1 11 147.09 32.5
 6 1 -11 147.39 33.8
 -6 1 11 234.88 34.1
 -5 -1 11 162.98 32.6
 5 -1 -11 114.29 31.1
 5 1 -11 69.19 30.8
 -5 1 11 89.59 32.3
 -4 -1 11 -1 28.2
 4 -1 -11 -13 28.6
 4 1 -11 7.4 32.7
 -4 1 11 3.2 32.8
 3 -1 -11 -3.4 28.8
 -3 -1 11 17.6 42.2
 -3 1 11 -11.8 33.7
 3 1 -11 19.3 29.9
 2 -1 -11 1572.34 76.39
 -2 -1 11 1580.34 78.79
 2 1 -11 1467.05 77.99
 -1 -1 11 1267.97 75.39
 1 -1 -11 1332.27 69.49
 1 1 -11 1267.97 71.79
 -1 1 11 1220.18 70.19
 0 -1 11 59.39 32.2
 0 -1 -11 171.48 36.5
 0 1 11 123.39 32.9
 0 1 -11 91.89 33.4
 1 -1 11 569.64 55.99
 -1 -1 -11 478.25 57.09
 1 1 11 470.65 54.09
 -1 1 -11 473.25 59.79
 -2 -1 -11 70.89 32.1
 2 -1 11 22.9 31.3
 2 1 11 22.5 26
 -2 1 -11 74.99 38.5
 3 -1 11 847.82 60.39
 -3 1 -11 860.41 65.19
 3 1 11 826.22 58.19
 4 -1 11 298.17 35.4
 -4 -1 -11 476.65 44.4
 -4 1 -11 518.45 60.59
 4 1 11 309.57 37.9
 -5 -1 -11 29.3 33
 5 -1 11 34.1 28.6
 5 1 11 33.2 32
 -5 1 -11 -22.2 34.8
 6 -1 11 206.08 35.5
 -6 -1 -11 184.88 40.2
 6 1 11 121.69 30.8
 -6 1 -11 230.08 39.6
 -7 -1 -11 59.39 37.8
 7 -1 11 24.7 29.4
 7 1 11 13.3 29.6
 -7 1 -11 56.19 35.5
 -8 -1 -11 45.9 34.6
 8 -1 11 12.6 31.1
 -8 1 -11 -45.7 31.5
 8 1 11 68.19 31.8
 -12 -2 11 11.4 26.3
 -12 -2 11 -27.4 38.7
 -11 -2 11 17.5 41.5
 -11 -2 11 -5.6 25.9
 -11 2 11 44 26.1
 10 -2 -11 33.4 30.9
 -10 -2 11 5.4 26.4
 -10 2 11 6.6 26
 -9 -2 11 1132.09 63.49
 9 -2 -11 1113.09 63.79
 -9 2 11 996.9 59.69
 9 2 -11 1114.79 73.49
 8 -2 -11 9.2 27.3
 -8 -2 11 24.6 28.8
 8 2 -11 -54.19 32.8
 -8 2 11 25.4 28.2
 -7 -2 11 291.47 32.9
 7 -2 -11 212.68 50.29
 -7 2 11 409.16 50.39
 7 2 -11 203.78 34.9
 -6 -2 11 -8.7 28.7
 6 -2 -11 4 28.5
 -6 2 11 -16.7 29.7
 6 2 -11 13.6 30.4
 -5 -2 11 153.58 32.4
 5 -2 -11 107.59 30.8
 -5 2 11 164.28 33.4
 5 2 -11 247.08 36.5
 -4 -2 11 337.87 35.8
 4 -2 -11 472.65 53.79
 4 2 -11 514.85 55.09
 -4 2 11 388.96 39.8
 -3 -2 11 435.46 42.6
 3 -2 -11 328.87 34.9
 -3 2 11 313.17 35.6
 3 2 -11 380.06 40.9
 -2 -2 11 540.35 55.19
 2 2 -11 451.05 55.79
 -2 2 11 492.75 56.29
 1 -2 -11 -26 31.5
 -1 -2 11 30.4 31.7
 -1 2 11 20.3 26
 1 2 -11 -28.6 33.1
 0 -2 11 96.89 36.8
 0 -2 -11 154.68 32
 0 2 11 155.18 31.3
 0 2 -11 164.38 38.5
 1 -2 11 55.19 33.7
 -1 -2 -11 154.98 34.1
 -1 2 -11 36 38.3
 1 2 11 56.79 27.3
 -2 -2 -11 524.25 58.69
 -2 2 -11 471.65 45
 2 2 11 483.25 52.39
 -3 -2 -11 234.28 38.9
 3 -2 11 98.29 32.3
 -3 2 -11 158.98 35.3
 3 2 11 273.97 36.8
 4 -2 11 -10 29.1
 -4 -2 -11 -12.8 34.5
 -4 2 -11 13 36.4
 4 2 11 1.4 32
 -5 -2 -11 3.4 33.2
 5 -2 11 22.2 29.2
 5 2 11 17 28.7
 -5 2 -11 18.5 32
 -6 -2 -11 75.79 33.8
 6 -2 11 106.39 30.8
 6 2 11 63.99 31.3
 -6 2 -11 61.19 47.4
 -7 -2 -11 38.2 30.6
 7 -2 11 95.39 30.4
 7 2 11 -1.4 31.4
 -7 2 -11 -16.3 33.9
 8 -2 11 41.1 30.1
 -8 -2 -11 79.39 35.4
 -8 2 -11 -5 32.7
 8 2 11 60.79 33.2
 -12 -3 11 26 38.1
 -12 -3 11 7.6 30.3
 -11 -3 11 56.59 42.7
 -11 -3 11 24 27.3
 -11 3 11 50.29 27.2
 -10 -3 11 184.18 47.3
 10 -3 -11 163.18 32.8
 -10 -3 11 198.58 33.1
 -10 3 11 153.18 39.3
 -9 -3 11 424.36 40.1
 9 -3 -11 393.46 48.7
 9 3 -11 523.75 56.89
 -9 3 11 420.66 50.89
 -8 -3 11 296.07 34.2
 8 -3 -11 304.57 34.1
 -8 3 11 317.27 36.1
 8 3 -11 342.17 40.6
 -7 -3 11 164.88 32.7
 7 -3 -11 131.59 30.4
 7 3 -11 105.79 34.5
 -7 3 11 197.28 33.4
 6 -3 -11 183.48 30.5
 -6 -3 11 114.69 29.8
 6 3 -11 243.98 39.1
 -6 3 11 143.59 31.2
 -5 -3 11 11.5 26.9
 5 -3 -11 -5.4 26.8
 5 3 -11 20.9 34.1
 -5 3 11 8.9 29.2
 4 -3 -11 81.79 30.2
 -4 -3 11 104.29 33.4
 4 3 -11 43 32.2
 -4 3 11 87.99 29.1
 3 -3 -11 136.49 30.9
 -3 -3 11 79.59 31.1
 3 3 -11 210.38 37.6
 -3 3 11 127.19 31.8
 2 -3 -11 1791.72 83.59
 -2 -3 11 1992.7 85.09
 2 3 -11 1938.61 87.89
 -2 3 11 1808.62 81.49
 1 -3 -11 26.4 31.4
 -1 -3 11 18.2 30.6
 1 3 -11 32.3 33
 0 -3 11 716.63 64.39
 0 -3 -11 711.03 58.99
 0 3 -11 651.03 65.09
 0 3 11 798.82 56.69
 -1 -3 -11 75.19 31.1
 1 -3 11 51.59 35.9
 1 3 11 121.49 32.6
 -1 3 -11 145.19 38.1
 2 -3 11 -38.6 32.5
 -2 -3 -11 22.8 35.3
 -2 3 -11 -11 33.6
 2 3 11 30.6 32.4
 3 -3 11 57.19 34.4
 -3 -3 -11 46 31.8
 -3 3 -11 88.89 35.4
 3 3 11 45.1 31.4
 4 -3 11 582.44 56.19
 -4 -3 -11 629.54 64.89
 4 3 11 483.05 56.09
 -4 3 -11 603.84 64.79
 5 -3 11 25.8 28.6
 -5 -3 -11 56.99 33.5
 -5 3 -11 48.8 37.2
 5 3 11 43.8 30.7
 -6 -3 -11 199.68 42.7
 -6 3 -11 93.39 37.9
 6 3 11 89.49 29.9
 -7 -3 -11 64.19 35.6
 7 -3 11 30.3 29.2
 7 3 11 69.39 30.7
 -7 3 -11 47.1 36.7
 -8 -3 -11 4.7 35.5
 8 -3 11 -25.4 27.4
 -8 3 -11 -48.1 35.4
 8 3 11 -4.1 32.8
 -12 -4 11 -1.7 27.4
 -12 -4 11 24.5 47.8
 -11 -4 11 142.29 30.7
 -11 -4 11 216.08 46.2
 10 -4 -11 83.69 28.5
 -10 -4 11 11.5 42.8
 -10 -4 11 84.49 29.4
 -10 4 11 83.89 24.5
 9 -4 -11 211.88 31.9
 -9 4 11 193.18 29
 -8 -4 11 192.18 32.1
 8 -4 -11 172.28 30.9
 -8 4 11 166.48 28.9
 8 4 -11 250.27 44.2
 -7 -4 11 24.6 29
 7 -4 -11 128.39 29.9
 7 4 -11 57.09 36.5
 -7 4 11 99.79 27.7
 -6 -4 11 3.6 31.9
 6 -4 -11 -6.2 26.7
 -6 4 11 -16 25.6
 6 4 -11 16.9 34.3
 5 -4 -11 1333.97 70.59
 -5 -4 11 1602.24 74.39
 5 4 -11 1497.35 80.89
 -5 4 11 1437.06 68.99
 -4 -4 11 66.09 29
 4 -4 -11 62.69 28.8
 -4 4 11 73.49 27.5
 4 4 -11 54.49 35.4
 3 -4 -11 54.89 31.3
 -3 -4 11 21.2 31.8
 3 4 -11 14.9 35.5
 -3 4 11 38.5 27.2
 -2 -4 11 93.99 35.9
 2 -4 -11 79.59 30.5
 2 4 -11 213.28 39
 -2 4 11 89.99 28.3
 -1 -4 11 314.27 36
 1 -4 -11 499.25 55.39
 1 4 -11 339.47 41.8
 -1 4 11 440.26 50.49
 0 -4 11 651.13 58.79
 0 -4 -11 541.95 58.09
 0 4 11 668.23 56.69
 0 4 -11 603.84 64.59
 -1 -4 -11 184.98 35.8
 1 -4 11 152.38 37.7
 1 4 11 217.08 35.4
 -1 4 -11 137.39 36.9
 2 -4 11 352.46 43.6
 -2 -4 -11 493.35 59.89
 -2 4 -11 374.76 42.5
 2 4 11 483.75 54.99
 3 -4 11 43.1 36.7
 -3 -4 -11 103.29 34.9
 -3 4 -11 73.19 35.8
 3 4 11 34.1 28.4
 4 -4 11 -5.5 34.6
 -4 -4 -11 31.2 34.7
 -4 4 -11 11.5 35
 4 4 11 98.09 32.6
 -5 -4 -11 178.58 39.8
 5 -4 11 177.48 31.9
 5 4 11 198.08 38.5
 -5 4 -11 258.57 41.2
 6 -4 11 35.8 28.7
 -6 -4 -11 3 34.5
 -6 4 -11 27.5 36
 6 4 11 -10.5 29.3
 -7 -4 -11 -45.1 36.2
 7 -4 11 34.5 28.9
 -7 4 -11 24.7 36.5
 7 4 11 75.69 34.6
 8 -4 11 168.48 32
 -8 -4 -11 88.49 38.7
 8 4 11 218.68 40
 -8 4 -11 150.08 39.2
 -11 -5 11 -12.3 30.7
 -11 -5 11 -58.39 40.1
 10 -5 -11 33.7 25.5
 -10 -5 11 76.59 43.3
 -10 -5 11 11.1 31
 -10 5 11 50.39 21.3
 -9 -5 11 101.09 33.9
 9 -5 -11 70.99 27.3
 -9 -5 11 57.49 48.9
 -9 5 11 89.49 24.4
 8 -5 -11 1613.04 73.79
 -8 -5 11 1664.53 81.29
 8 5 -11 1722.23 92.69
 -8 5 11 1693.83 71.89
 -7 -5 11 88.19 32.7
 7 -5 -11 101.99 28.4
 7 5 -11 92.29 40.1
 -7 5 11 108.79 25.7
 6 -5 -11 409.36 36.6
 -6 -5 11 313.77 38.2
 6 5 -11 311.47 44.1
 -6 5 11 291.77 31.5
 5 -5 -11 276.07 32.7
 -5 -5 11 368.16 40.7
 -5 5 11 365.76 33.5
 5 5 -11 289.07 42.1
 -4 -5 11 42.2 30.6
 4 -5 -11 68.69 30.2
 4 5 -11 32.6 38
 -4 5 11 66.79 26
 -3 -5 11 -21.8 31.2
 3 -5 -11 4.8 27.8
 -3 5 11 10.7 25.4
 3 5 -11 -29.2 35
 2 -5 -11 950.5 60.89
 -2 -5 11 847.82 62.89
 -2 5 11 855.01 60.19
 2 5 -11 968.4 69.79
 1 -5 -11 17.6 27.9
 -1 -5 11 29.2 31.1
 1 5 -11 54.39 34.9
 -1 5 11 74.99 29.5
 0 -5 11 -11.8 31.7
 0 -5 -11 15.3 30
 0 5 -11 36 37.1
 0 5 11 18.4 32.9
 1 -5 11 176.68 33.3
 -1 -5 -11 170.48 35.2
 -1 5 -11 139.79 36.7
 1 5 11 153.68 30.2
 -2 -5 -11 161.98 40.4
 2 -5 11 105.69 38.5
 -2 5 -11 58.79 35.9
 2 5 11 67.69 29
 -3 -5 -11 6.2 38.2
 3 -5 11 4.4 35.8
 3 5 11 22.8 34.4
 -3 5 -11 -56.79 33.4
 4 -5 11 287.47 38.4
 -4 -5 -11 293.07 43.1
 -4 5 -11 390.66 43.2
 4 5 11 153.18 31.1
 -5 -5 -11 -52.29 36.6
 5 -5 11 -7.4 33.9
 5 5 11 -48.3 29.4
 -5 5 -11 16.4 35
 -6 -5 -11 99.29 40.1
 6 -5 11 88.09 30.1
 6 5 11 121.09 34.4
 -6 5 -11 138.39 37.7
 7 -5 11 74.99 28.7
 -7 -5 -11 178.78 44.5
 -7 5 -11 154.68 38.2
 7 5 11 86.39 35.6
 -11 -6 11 67.29 40.5
 -11 -6 11 58.49 31
 10 -6 -11 133.89 29.5
 -10 -6 11 113.59 33
 -10 -6 11 69.79 42.3
 -10 6 11 200.58 25.3
 9 -6 -11 66.19 36.6
 -9 -6 11 93.79 47.9
 -9 -6 11 82.89 31.7
 -9 6 11 127.99 24.3
 -8 -6 11 283.97 39.7
 8 -6 -11 199.78 31.5
 -8 6 11 183.68 27.4
 7 -6 -11 253.67 31.8
 -7 -6 11 184.08 35.6
 7 6 -11 179.38 45.8
 -7 6 11 203.98 29
 -6 -6 11 28.9 32
 6 -6 -11 5.6 26.5
 -6 6 11 -2.5 23.9
 6 6 -11 93.79 41.2
 -5 -6 11 3.7 34
 5 6 -11 33.5 41.8
 -5 6 11 23.5 24.5
 -4 -6 11 -15.7 29.4
 4 -6 -11 52.49 27.8
 -4 6 11 52.69 26.7
 4 6 -11 56.29 41.1
 3 -6 -11 14.9 30.4
 -3 -6 11 1.9 31.2
 3 6 -11 81.99 39.6
 -3 6 11 22.5 28
 -2 -6 11 63.29 30.6
 2 -6 -11 97.99 31.3
 2 6 -11 105.79 38.8
 -2 6 11 197.68 34.2
 -1 -6 11 -23.9 34.1
 1 -6 -11 6.4 30.8
 1 6 -11 -37.6 35.2
 -1 6 11 45.5 27.8
 0 -6 -11 25.3 33.7
 0 -6 11 4.6 33
 0 6 11 -19.6 27
 0 6 -11 3.2 35.7
 -1 -6 -11 20.6 39.7
 1 -6 11 -26.3 32.1
 1 6 11 38.7 27.5
 -1 6 -11 -34.8 34.5
 -2 -6 -11 20.8 42.4
 2 -6 11 6.5 31.8
 2 6 11 -49.8 30.9
 -2 6 -11 -3.2 34.2
 -3 -6 -11 209.08 44
 3 -6 11 135.39 36.6
 -3 6 -11 127.69 37.3
 3 6 11 95.19 34.2
 4 -6 11 -43.9 34.8
 -4 -6 -11 58.59 36.7
 -4 6 -11 -15.7 35.5
 4 6 11 19.8 31.9
 5 -6 11 -2.3 32.5
 -5 -6 -11 6.6 41
 5 6 11 -2.9 31.1
 -5 6 -11 0.8 35.4
 6 -6 11 79.59 30.4
 -6 -6 -11 132.19 42
 6 6 11 69.49 37
 -6 6 -11 43.9 36.1
 -7 -6 -11 49.3 37.4
 7 -6 11 9.3 29.2
 7 6 11 -19.5 33.7
 -7 6 -11 20.7 36
 -10 -7 11 3.8 29.5
 -10 -7 11 -0.2 40.1
 9 -7 -11 14.3 25.5
 -9 -7 11 14.9 44.6
 -9 -7 11 2.3 29.4
 -9 7 11 -5.6 19.4
 -8 -7 11 463.65 58.29
 -8 -7 11 520.65 57.09
 8 -7 -11 501.95 47.9
 -8 7 11 498.45 43.9
 -7 -7 11 322.37 39.6
 7 -7 -11 285.77 33.6
 -7 7 11 255.67 30.8
 6 -7 -11 14.9 26
 -6 -7 11 3.5 34.5
 6 7 -11 45.9 67.49
 -6 7 11 48.6 25.5
 5 -7 -11 7.5 26.7
 -5 -7 11 48.4 32.6
 -5 7 11 48.3 26
 5 7 -11 -68.29 41.9
 -4 -7 11 -18.5 33.1
 4 -7 -11 23.3 28.3
 4 7 -11 34.9 43
 -4 7 11 -2.9 28
 3 -7 -11 45.6 27.4
 -3 -7 11 26.4 35
 -3 7 11 46.2 26.9
 3 7 -11 44.4 40.6
 2 -7 -11 35.3 29.2
 -2 -7 11 84.49 33.6
 -2 7 11 65.09 27.3
 2 7 -11 92.09 41.9
 1 -7 -11 941.91 66.09
 -1 -7 11 914.71 64.29
 -1 7 11 957.3 64.19
 1 7 -11 825.62 84.29
 0 -7 -11 111.69 38.7
 0 -7 11 121.29 34.5
 0 7 11 117.39 35.8
 0 7 -11 82.39 40.3
 -1 -7 -11 33.1 38.2
 1 -7 11 19.7 33.1
 1 7 11 -2.7 27.5
 -1 7 -11 -37.9 38.2
 2 -7 11 221.48 33.8
 -2 -7 -11 105.69 38.2
 2 7 11 90.59 33.4
 -2 7 -11 105.49 38.1
 -3 -7 -11 148.79 38.6
 3 -7 11 186.78 37.7
 -3 7 -11 207.58 40.3
 3 7 11 239.28 38.4
 4 -7 11 73.79 37.5
 -4 -7 -11 73.99 41.3
 4 7 11 65.59 35.1
 -4 7 -11 69.89 36.7
 5 -7 11 45.1 33.7
 -5 -7 -11 118.19 40.5
 -5 7 -11 45.7 36.4
 5 7 11 60.99 35.1
 -6 -7 -11 259.87 45.6
 6 -7 11 162.38 34.7
 6 7 11 212.28 40.9
 -6 7 -11 139.89 38.4
 -7 -7 -11 199.38 41.3
 7 -7 11 291.07 35.1
 7 7 11 133.79 39.6
 -10 -8 11 8.9 42.6
 -10 -8 11 -112.49 55.19
 -9 -8 11 15.1 42.5
 -9 -8 11 -0.9 30.3
 9 -8 -11 35 25.4
 -9 8 11 10.5 22.5
 -8 -8 11 -16.6 45
 -8 -8 11 7 29
 8 -8 -11 0.4 25.4
 -8 8 11 -3.1 22.5
 -7 -8 11 55.19 32.1
 -7 -8 11 -22.4 48.7
 7 -8 -11 43.5 27.3
 -7 8 11 -21.2 22.8
 6 -8 -11 46.7 27
 -6 -8 11 41.1 47.5
 -6 8 11 24.5 25
 6 8 -11 50.29 48.5
 -5 -8 11 402.26 43.1
 5 -8 -11 312.17 34.3
 5 8 -11 384.86 53.99
 -5 8 11 296.17 33.7
 4 -8 -11 152.58 30.5
 -4 -8 11 188.68 38.4
 4 8 -11 151.68 48
 -4 8 11 205.38 31
 3 -8 -11 49.99 29
 -3 -8 11 46.6 35.3
 -3 8 11 56.09 27.1
 3 8 -11 20.7 43.1
 2 -8 -11 -6.1 29.2
 -2 -8 11 -46.6 30.7
 -2 8 11 48.4 28.9
 2 8 -11 70.19 41.8
 1 -8 -11 48 38
 1 8 -11 14.2 41.3
 -1 8 11 51.59 29.4
 0 -8 -11 -10.9 33.9
 0 -8 11 20.8 33.8
 0 8 -11 31.2 41.3
 0 8 11 10.5 29
 1 -8 11 -42.3 30.1
 -1 -8 -11 26.8 41.7
 1 8 11 27.7 28.7
 -1 8 -11 56.39 39
 -2 -8 -11 41.6 37.5
 2 -8 11 55.69 35
 -2 8 -11 81.19 39.9
 2 8 11 27.9 33.4
 -3 -8 -11 -4.6 37.8
 3 -8 11 -15.4 33.4
 3 8 11 29.6 34.7
 -3 8 -11 17.5 36.9
 -4 -8 -11 9.7 38.9
 4 -8 11 3 33.5
 -4 8 -11 109.39 38.2
 4 8 11 -14.5 32.9
 5 -8 11 100.69 35
 -5 -8 -11 25.7 45.3
 5 8 11 22.4 36.3
 -5 8 -11 10.8 37.3
 -6 -8 -11 238.88 46.5
 6 -8 11 87.89 35
 -6 8 -11 188.38 41.3
 6 8 11 145.19 38.6
 -9 -9 11 54.19 30.8
 -9 -9 11 37.3 44.8
 -8 -9 11 739.23 82.09
 8 -9 -11 799.52 53.69
 -8 -9 11 664.13 62.09
 -8 9 11 749.42 49.6
 -7 -9 11 22.8 43.8
 -7 -9 11 48.6 34.3
 7 -9 -11 39.8 26.1
 6 -9 -11 -7.4 26
 -6 -9 11 43.5 30.4
 -6 -9 11 5.1 50.59
 -6 9 11 40.5 25.8
 -5 -9 11 109.99 36.5
 5 -9 -11 114.69 29.8
 5 9 -11 34 48.5
 -5 9 11 93.39 28.2
 4 -9 -11 561.34 53.69
 -4 -9 11 547.55 59.69
 -4 9 11 553.04 52.19
 4 9 -11 657.03 82.19
 3 -9 -11 385.56 39.2
 -3 -9 11 488.35 57.59
 -3 9 11 318.77 36.7
 3 9 -11 415.66 53.69
 -2 -9 11 559.94 58.99
 2 -9 -11 573.34 61.69
 2 9 -11 352.06 85.89
 -2 9 11 517.45 54.99
 1 -9 -11 -22.1 36.4
 -1 -9 11 55.49 33.1
 -1 9 11 1.8 29.5
 1 9 -11 -24.3 41.3
 0 -9 -11 571.74 68.49
 0 -9 11 627.84 59.19
 0 9 -11 568.84 51.99
 0 9 11 476.35 58.19
 -1 -9 -11 196.38 40.1
 1 -9 11 227.78 36.7
 -1 9 -11 261.77 44.8
 1 9 11 205.78 35.9
 2 -9 11 109.19 36.1
 -2 -9 -11 155.78 45.2
 2 9 11 104.89 35.6
 -2 9 -11 130.79 42.1
 -3 -9 -11 47.6 39.8
 3 -9 11 23.1 42.5
 3 9 11 31.8 34.7
 -3 9 -11 4.8 38.3
 -4 -9 -11 151.48 42.3
 4 -9 11 49.1 34.6
 4 9 11 200.78 41.9
 -4 9 -11 143.59 41.6
 5 -9 11 66.79 33.9
 -5 -9 -11 45.9 46.6
 5 9 11 79.19 41.5
 -5 9 -11 98.09 39.8
 -9 -10 11 -10.9 31.2
 -9 -10 11 -17.2 38.1
 -8 -10 11 116.49 48.2
 -8 -10 11 46.6 31.9
 -7 -10 11 -4.2 45.5
 -7 -10 11 -4.5 29.6
 7 -10 -11 9 25.3
 -7 10 11 -7.4 26.3
 -6 -10 11 -33.7 44
 6 -10 -11 26.1 26.6
 -6 -10 11 -23.4 32.9
 -6 10 11 31.1 27.1
 -5 -10 11 276.97 58.29
 -5 -10 11 138.09 35.2
 5 -10 -11 215.48 33
 -5 10 11 193.78 32.6
 4 -10 -11 77.79 30.3
 -4 -10 11 73.59 33.3
 4 10 -11 95.09 50.19
 -4 10 11 81.59 29.7
 3 -10 -11 73.59 32.3
 -3 -10 11 86.79 36.5
 -3 10 11 27.6 29.6
 3 10 -11 107.29 49.7
 -2 -10 11 -1.3 32.9
 2 -10 -11 10.9 33.8
 2 10 -11 6.7 46.5
 -2 10 11 33.8 30.6
 -1 -10 11 20.1 33.1
 1 -10 -11 -0.9 34.7
 -1 10 11 -6 30.2
 1 10 -11 33.5 44.9
 0 -10 11 -7.5 33.7
 0 -10 -11 19.4 35.7
 0 10 -11 99.69 45.5
 0 10 11 0.3 30
 -1 -10 -11 88.79 39.3
 1 -10 11 -0.6 31.1
 1 10 11 17.7 33.7
 -1 10 -11 109.29 42.8
 2 -10 11 6 31.7
 -2 -10 -11 40 43.4
 -2 10 -11 54.19 64.49
 2 10 11 10.3 33.7
 3 -10 11 44.5 32.9
 -3 -10 -11 -44.8 36.4
 -3 10 -11 52.29 39.1
 3 10 11 25.9 34.4
 -4 -10 -11 360.46 45.9
 4 -10 11 278.77 40.1
 -4 10 -11 354.46 46.1
 4 10 11 262.57 44.2
 5 -10 11 -32.2 33.1
 -5 -10 -11 22.7 40.1
 -5 10 -11 4.3 38.1
 5 10 11 38.1 38.4
 -8 -11 11 97.19 45.2
 -8 -11 11 43.9 37.3
 7 -11 -11 8.8 27.1
 -7 -11 11 0.4 33.6
 -7 -11 11 57.89 46.8
 -7 11 11 -36.5 24.2
 -6 -11 11 174.18 36.1
 6 -11 -11 198.68 35.4
 -6 -11 11 206.18 52.39
 -6 11 11 296.87 36.3
 5 -11 -11 20.2 28.8
 -5 -11 11 56.09 32.2
 -5 -11 11 2.2 49.99
 -5 11 11 3.5 28.9
 -4 -11 11 111.19 53.19
 4 -11 -11 189.58 33.9
 -4 -11 11 45.9 35.2
 -4 11 11 27.6 29.7
 -3 -11 11 47.4 33.1
 3 -11 -11 86.69 34.5
 -3 11 11 40 32.4
 -2 -11 11 122.29 35.4
 2 -11 -11 130.09 37
 -2 11 11 130.09 35
 2 11 -11 145.99 51.89
 -1 -11 11 2.9 31.7
 1 -11 -11 -37.5 35.5
 -1 11 11 27.1 35.4
 1 11 -11 106.59 49
 0 -11 -11 526.65 48.9
 0 -11 11 563.04 60.09
 0 11 11 606.94 66.39
 0 11 -11 676.23 80.59
 1 -11 11 3.3 31.6
 -1 -11 -11 -42.7 37.3
 -1 11 -11 18.9 43.9
 1 11 11 7.5 34.5
 -2 -11 -11 202.08 40.9
 2 -11 11 105.79 33.4
 -2 11 -11 229.58 46.9
 2 11 11 121.69 35.8
 -3 -11 -11 21.2 55.49
 3 -11 11 31.3 31.2
 3 11 11 6.6 36.7
 -3 11 -11 40.1 41.6
 4 -11 11 130.49 34
 -4 -11 -11 121.29 41
 4 11 11 125.59 38.3
 -4 11 -11 56.09 42.6
 -6 -12 11 -11.7 43
 6 -12 -11 6.4 28.2
 -6 -12 11 41 35.5
 -6 12 11 8.6 30.7
 -5 -12 11 -21.4 45.5
 -5 -12 11 36.9 35.3
 5 -12 -11 39.5 34.1
 -5 12 11 50.49 32.5
 4 -12 -11 269.17 37.4
 -4 -12 11 135.09 34.7
 -4 -12 11 256.57 58.19
 -4 12 11 178.28 34.4
 3 -12 -11 68.99 36.7
 -3 -12 11 43.3 35.5
 -3 -12 11 18 50.89
 -3 12 11 34.3 31.7
 -2 -12 11 275.27 41.6
 2 -12 -11 259.67 42.8
 -2 12 11 159.48 35.4
 -1 -12 11 58.79 34.2
 -1 12 11 68.69 35.7
 0 -12 -11 -25.4 35.3
 0 -12 11 4.8 35.5
 0 12 11 -31.2 33.7
 0 12 -11 -31 44.7
 -1 -12 -11 -6.8 36.8
 -1 12 -11 30.9 45.2
 1 12 11 44.1 34.5
 -2 -12 -11 119.09 39.1
 2 -12 11 178.48 37.8
 -2 12 -11 172.38 47.9
 2 12 11 100.59 38.1
 -4 -13 11 193.68 55.19
 -4 -13 11 138.49 36.1
 4 -13 -11 168.38 36.8
 -3 -13 11 155.18 54.19
 -3 -13 11 152.08 35.2
 3 -13 -11 88.59 37
 -3 13 11 80.79 32.9
 -2 -13 11 159.38 51.69
 -2 -13 11 133.19 36.3
 2 -13 -11 164.18 40.4
 -2 13 11 154.08 37.4
 -1 -13 11 48.7 47.6
 -1 -13 11 22.5 36.1
 1 -13 -11 17.4 37.8
 -1 13 11 41.9 33.4
 0 -13 11 110.59 52.79
 0 -13 11 67.29 34.8
 0 -13 -11 50.39 37.9
 0 13 11 55.49 34.5
 -11 0 12 36.7 27.5
 -10 0 12 68.49 27.9
 10 0 -12 49.4 36.2
 -9 0 12 -11.4 26.6
 9 0 -12 12.6 32
 -8 0 12 -13.1 26.4
 8 0 -12 45.2 31.6
 7 0 -12 -6.8 31.7
 -7 0 12 -31.7 28.8
 6 0 -12 179.28 34.5
 -6 0 12 132.19 33.1
 5 0 -12 280.77 38
 -5 0 12 240.48 35.4
 -4 0 12 344.67 39.9
 4 0 -12 322.07 37.9
 3 0 -12 63.09 34.6
 -3 0 12 60.39 35.8
 2 0 -12 1139.89 72.99
 -2 0 12 1196.88 71.69
 1 0 -12 725.23 66.29
 -1 0 12 711.83 65.69
 0 0 12 648.74 65.29
 0 0 -12 765.82 63.79
 1 0 12 876.71 64.79
 -1 0 -12 1013.9 68.49
 -2 0 -12 71.19 37.3
 2 0 12 65.39 34.6
 -3 0 -12 351.26 41
 3 0 12 345.37 38
 4 0 12 48.2 28.3
 -4 0 -12 27.1 36.1
 -5 0 -12 99.39 37.6
 5 0 12 67.19 31.8
 6 0 12 20.2 30.1
 -6 0 -12 50.49 36.7
 7 0 12 14.7 29.8
 -7 0 -12 24.6 36.7
 -11 -1 12 123.79 30.5
 -11 -1 12 159.18 53.19
 -11 1 12 167.88 31.6
 -10 -1 12 -15.1 26.3
 10 -1 -12 52.89 33.9
 10 1 -12 69.19 38.4
 -10 1 12 76.89 29.1
 9 -1 -12 445.66 55.79
 -9 -1 12 443.06 50.79
 9 1 -12 509.35 46.9
 -9 1 12 464.55 50.89
 8 -1 -12 -2.6 30.4
 -8 -1 12 34 29.2
 -8 1 12 13.5 28.7
 -7 -1 12 79.59 29.8
 7 -1 -12 136.29 34
 -7 1 12 73.09 31.1
 7 1 -12 43.6 32.8
 -6 -1 12 68.29 30.8
 6 -1 -12 132.99 33.9
 6 1 -12 58.79 33.4
 -6 1 12 94.69 33.9
 -5 -1 12 -2.1 31.2
 5 -1 -12 30.5 30.9
 5 1 -12 56.59 33
 -5 1 12 41.9 33.2
 4 -1 -12 304.77 37.2
 -4 -1 12 215.38 34.4
 4 1 -12 316.17 41.5
 -4 1 12 257.67 38.2
 -3 -1 12 42.9 34.4
 3 -1 -12 92.59 32.2
 3 1 -12 132.69 37.3
 -3 1 12 34.5 37.2
 2 -1 -12 -6.5 31.7
 -2 -1 12 8.1 37.5
 -2 1 12 -30.1 33.3
 2 1 -12 11.9 35.7
 1 -1 -12 73.99 36.1
 -1 -1 12 86.59 40.4
 1 1 -12 104.79 37.7
 -1 1 12 44.4 33
 0 -1 12 55.09 35.7
 0 -1 -12 64.59 37
 0 1 12 31.2 29.8
 0 1 -12 38.6 37.8
 1 -1 12 30.6 38.1
 -1 -1 -12 6.4 31.9
 1 1 12 -23.2 29.2
 -1 1 -12 11.1 34.4
 2 -1 12 333.77 39.6
 -2 -1 -12 394.86 44.9
 2 1 12 349.47 39.3
 -2 1 -12 220.98 47.1
 -3 -1 -12 152.08 38.4
 3 -1 12 117.49 33.9
 3 1 12 153.98 35
 -3 1 -12 60.09 37
 4 -1 12 29 27.8
 -4 -1 -12 11.6 36.3
 -4 1 -12 -28.7 33.6
 4 1 12 -9.6 32.7
 -5 -1 -12 26.3 38.4
 5 -1 12 33.1 28.2
 -5 1 -12 1.6 35.9
 5 1 12 13.3 30.8
 -6 -1 -12 -23.5 33.1
 6 -1 12 -18.7 28.4
 6 1 12 -2.4 28.7
 -6 1 -12 21.6 33.1
 7 -1 12 1.3 29.2
 -7 -1 -12 42.3 33.3
 7 1 12 4.9 30.9
 -7 1 -12 26.6 33.6
 -11 -2 12 8.5 46.1
 11 -2 -12 124.89 36.3
 -11 -2 12 75.49 29.3
 -11 2 12 143.69 32.1
 -10 -2 12 74.39 29.4
 10 -2 -12 157.88 34.1
 -10 2 12 61.29 30.3
 10 2 -12 140.49 40
 -9 -2 12 -46.5 26.8
 9 -2 -12 -6.9 28.9
 9 2 -12 -4.2 35.4
 -9 2 12 14.4 28.9
 8 -2 -12 61.99 30.6
 -8 -2 12 60.69 32.5
 -8 2 12 59.19 31.1
 8 2 -12 49.8 34.3
 7 -2 -12 10.4 28.8
 -7 -2 12 16.7 28.6
 -7 2 12 37 31
 7 2 -12 33.4 33.2
 6 -2 -12 9.7 30.1
 -6 -2 12 -25.5 29.5
 6 2 -12 -15 34.9
 -6 2 12 -13.2 30.1
 -5 -2 12 52.49 30
 5 -2 -12 69.89 31.7
 5 2 -12 165.98 37.5
 -5 2 12 84.09 35.8
 4 -2 -12 228.98 34.8
 -4 -2 12 306.07 38.9
 -4 2 12 183.78 34.3
 4 2 -12 293.57 41.8
 3 -2 -12 29.5 31.6
 -3 -2 12 40 35.1
 -3 2 12 71.09 33.3
 3 2 -12 73.79 35.9
 -2 -2 12 279.77 38.9
 2 -2 -12 410.16 41.6
 2 2 -12 383.96 45.6
 -2 2 12 257.17 36.3
 1 -2 -12 444.46 43.6
 -1 -2 12 356.96 41
 1 2 -12 369.86 46.9
 -1 2 12 245.38 33.3
 0 -2 12 364.76 41.8
 0 -2 -12 488.75 59.59
 0 2 12 462.15 55.19
 0 2 -12 488.75 46.7
 1 -2 12 19.6 35.1
 -1 -2 -12 39.9 33.5
 1 2 12 5.4 31.7
 -1 2 -12 -26 34.1
 -2 -2 -12 34 37.7
 2 -2 12 2.3 33.8
 -2 2 -12 64.89 37.1
 2 2 12 7.5 29.8
 -3 -2 -12 29.5 32.9
 3 -2 12 -19.2 28.9
 -3 2 -12 24.9 36.7
 3 2 12 6.7 29.4
 -4 -2 -12 406.76 42.9
 4 -2 12 556.94 55.29
 4 2 12 321.97 38.3
 -4 2 -12 354.96 42
 5 -2 12 71.09 30.9
 -5 -2 -12 19.1 33.3
 5 2 12 28.3 30.1
 -5 2 -12 95.99 38.5
 6 -2 12 170.88 32.8
 -6 -2 -12 311.57 44.8
 6 2 12 177.98 35.5
 -6 2 -12 248.38 42.1
 7 -2 12 10.4 29.8
 -7 -2 -12 -17.8 37.3
 -7 2 -12 23.3 36.8
 7 2 12 2.7 29.7
 11 -3 -12 125.59 36.4
 -11 -3 12 148.69 31.9
 -11 -3 12 151.18 49.8
 -11 3 12 190.08 34.2
 -10 -3 12 233.78 33.6
 -10 3 12 307.57 35.9
 9 -3 -12 435.26 51.79
 -9 -3 12 475.55 53.79
 -9 3 12 360.86 37.3
 9 3 -12 303.47 45.1
 -8 -3 12 26.4 28.4
 8 -3 -12 23.3 29.2
 8 3 -12 27.5 37.6
 -8 3 12 -7.2 28.7
 7 -3 -12 94.19 32.4
 -7 -3 12 78.09 29.9
 -7 3 12 100.79 30.5
 7 3 -12 108.69 37
 -6 -3 12 25.5 32.1
 6 -3 -12 39.5 31.3
 6 3 -12 52.19 35.1
 -5 -3 12 115.09 32.5
 5 -3 -12 234.28 34.5
 5 3 -12 246.28 41.5
 -5 3 12 170.18 33
 4 -3 -12 158.38 32.8
 -4 -3 12 261.07 39.2
 -4 3 12 223.08 36
 4 3 -12 134.29 37.9
 3 -3 -12 196.78 32.8
 -3 -3 12 251.47 39.6
 -3 3 12 263.37 36.5
 3 3 -12 230.08 40.4
 -2 -3 12 12.9 31.3
 2 -3 -12 27.7 30.6
 2 3 -12 57.79 37.2
 -2 3 12 9.4 30.1
 -1 -3 12 119.99 39.5
 1 -3 -12 88.49 32.7
 1 3 -12 105.29 38.9
 -1 3 12 119.99 32.9
 0 -3 -12 217.48 38.5
 0 -3 12 121.19 37.9
 0 3 12 160.48 33.2
 0 3 -12 289.97 42.3
 1 -3 12 177.98 40
 -1 -3 -12 130.79 39
 1 3 12 126.49 31.7
 -2 -3 -12 870.21 67.69
 2 -3 12 889.81 69.69
 -2 3 -12 965.5 73.79
 2 3 12 871.21 65.29
 3 -3 12 17.3 34.4
 -3 -3 -12 22.7 33.8
 3 3 12 9.2 29.3
 -3 3 -12 -22.4 37.2
 -4 -3 -12 11.5 33
 4 -3 12 20.6 28.9
 -4 3 -12 22.4 36.5
 4 3 12 55.99 32.2
 5 -3 12 14.6 28.1
 -5 -3 -12 100.59 34.7
 -5 3 -12 48.1 39
 5 3 12 49 30.3
 -6 -3 -12 14.9 37.5
 6 -3 12 -21.8 27.5
 6 3 12 -8.4 33.2
 -6 3 -12 30.5 39
 7 -3 12 -9.9 29.4
 -7 -3 -12 24.6 32.6
 -7 3 -12 -13.6 37.5
 7 3 12 -12.9 31.9
 -11 -4 12 33 45.9
 -11 -4 12 89.39 30.1
 -10 -4 12 30.8 29.1
 10 -4 -12 75.39 30.1
 -10 -4 12 28 48.5
 -10 4 12 85.79 26.6
 9 -4 -12 190.58 33.4
 -9 -4 12 211.08 34.5
 -9 4 12 220.68 30.8
 9 4 -12 156.78 71.79
 8 -4 -12 1529.95 74.69
 -8 -4 12 1538.75 77.69
 -8 4 12 1593.64 72.99
 8 4 -12 1642.04 89.79
 7 -4 -12 -29.9 28.6
 -7 -4 12 23.4 29.7
 7 4 -12 15.1 37
 -7 4 12 11 25.9
 6 -4 -12 693.73 58.29
 -6 -4 12 813.22 62.69
 -6 4 12 812.52 54.09
 6 4 -12 714.63 66.79
 -5 -4 12 111.09 34
 5 -4 -12 91.69 31.6
 5 4 -12 58.99 41
 -5 4 12 76.29 29.6
 -4 -4 12 -22.6 31.2
 4 -4 -12 -24.2 30.2
 -4 4 12 52.89 29.5
 4 4 -12 -12.7 34.7
 3 -4 -12 -20.4 31.4
 -3 -4 12 -14.9 30.8
 3 4 -12 22.1 36.6
 -3 4 12 10.4 26.4
 2 -4 -12 772.22 62.49
 -2 -4 12 939.21 64.79
 -2 4 12 946.41 59.09
 2 4 -12 690.73 71.59
 1 -4 -12 182.18 40.3
 -1 -4 12 58.49 32.6
 -1 4 12 94.69 28.9
 1 4 -12 163.28 40.6
 0 -4 12 46.8 34.2
 0 -4 -12 62.79 37
 0 4 -12 52.69 39
 0 4 12 67.09 31.5
 1 -4 12 165.08 56.19
 -1 -4 -12 193.78 39.4
 -1 4 -12 125.49 38.5
 1 4 12 121.39 32.4
 2 -4 12 -7.9 34.4
 -2 -4 -12 -31.9 35.7
 -2 4 -12 79.09 39.7
 2 4 12 58.59 33.4
 3 -4 12 -16.6 29.7
 -3 -4 -12 -31.2 32.9
 -3 4 -12 -34.2 37.7
 3 4 12 25.7 28.4
 4 -4 12 302.77 41.4
 -4 -4 -12 395.56 46.8
 -4 4 -12 433.76 45.4
 4 4 12 282.77 37
 5 -4 12 62.09 32.5
 -5 -4 -12 15.1 40.5
 5 4 12 -3.4 30.2
 -5 4 -12 45.3 37.3
 6 -4 12 70.39 30.7
 -6 -4 -12 49.6 37.1
 -6 4 -12 41.3 37.2
 6 4 12 29.2 30.3
 -7 -4 -12 -32.3 39.1
 7 -4 12 -12.1 29.2
 7 4 12 -26.7 34.2
 -7 4 -12 25.8 36.7
 -11 -5 12 80.89 31.1
 -11 -5 12 81.89 46.3
 10 -5 -12 201.08 33.3
 -10 -5 12 259.07 37.1
 -10 -5 12 142.59 52.09
 -10 5 12 197.08 27.6
 -9 -5 12 -47.4 32.9
 9 -5 -12 5.1 27.9
 -9 5 12 9.2 25.6
 8 -5 -12 444.76 39.4
 -8 -5 12 459.45 55.99
 -8 5 12 335.07 34.3
 8 5 -12 400.26 50.19
 -7 -5 12 133.69 35.9
 7 -5 -12 46.8 28.9
 -7 5 12 97.09 27.7
 7 5 -12 83.09 43.2
 6 -5 -12 113.49 31.2
 -6 -5 12 56.29 35.2
 6 5 -12 70.09 40.8
 -6 5 12 77.49 27.5
 5 -5 -12 62.89 30.8
 -5 -5 12 38.9 32.8
 -5 5 12 81.79 43.1
 5 5 -12 41.4 39.3
 4 -5 -12 4.7 28.5
 -4 -5 12 36.4 34.1
 4 5 -12 -12.1 41.1
 -4 5 12 -37.4 27.5
 3 -5 -12 -29.1 29.5
 -3 -5 12 -33.4 34.3
 -3 5 12 19.5 29.8
 3 5 -12 -11.5 40.2
 -2 -5 12 90.29 33.4
 2 -5 -12 130.89 36.1
 -2 5 12 80.79 30.3
 2 5 -12 126.39 42.8
 -1 -5 12 30.7 36.4
 1 -5 -12 2.1 33.3
 -1 5 12 47.6 30.2
 1 5 -12 22.6 36.7
 0 -5 -12 195.18 33.8
 0 -5 12 124.79 34.3
 0 5 12 137.19 32.7
 -1 -5 -12 28 32
 1 -5 12 -12.7 37.6
 -1 5 -12 49.2 39.2
 1 5 12 17.4 31
 2 -5 12 -28.7 38.6
 -2 -5 -12 -22.9 32.6
 -2 5 -12 22.9 38.3
 2 5 12 7.2 33.3
 -3 -5 -12 90.69 36.9
 3 -5 12 127.49 37.2
 3 5 12 87.89 35.2
 -3 5 -12 78.29 38.8
 -4 -5 -12 11 39.3
 4 -5 12 53.49 35.4
 4 5 12 16.4 30.5
 -4 5 -12 42.5 37.2
 5 -5 12 41 32.9
 -5 -5 -12 56.09 42.6
 -5 5 -12 42.6 35.7
 6 -5 12 -28.7 27.5
 -6 -5 -12 46 40.7
 -6 5 -12 35.2 37
 6 5 12 32.4 33.9
 -10 -6 12 51.69 32
 -10 -6 12 -25.5 45
 -9 -6 12 45.6 32.1
 -9 -6 12 134.69 46.8
 9 -6 -12 119.39 30.7
 -9 6 12 108.79 25.9
 8 -6 -12 195.38 33.8
 -8 -6 12 320.87 40.9
 -8 6 12 209.48 29.8
 8 6 -12 231.88 48.4
 7 -6 -12 372.66 37.5
 -7 -6 12 285.67 38.1
 -7 6 12 350.26 33.5
 7 6 -12 390.96 52.89
 -6 -6 12 -17.5 31.1
 6 -6 -12 26.4 29.2
 -6 6 12 6.1 25.2
 6 6 -12 -12.9 42.2
 -5 -6 12 53.89 35.8
 5 -6 -12 38.2 28.7
 -5 6 12 66.09 26.7
 5 6 -12 -42.4 39.6
 -4 -6 12 -2.4 33.8
 4 -6 -12 27 31.2
 4 6 -12 74.79 42.8
 -4 6 12 44.5 28.1
 3 -6 -12 28 33.3
 -3 -6 12 -19.5 33.5
 -3 6 12 -25.2 26.2
 3 6 -12 17.7 42.2
 -2 -6 12 58.69 33
 2 -6 -12 38 29.7
 -2 6 12 66.29 28.7
 2 6 -12 34.2 40.8
 -1 -6 12 628.64 59.49
 1 -6 -12 672.23 61.09
 1 6 -12 626.84 74.19
 -1 6 12 568.24 56.39
 0 -6 -12 26.4 35.7
 0 -6 12 43.9 36.2
 0 6 12 25.3 29.7
 0 6 -12 -14.2 41.5
 -1 -6 -12 -7.1 32.4
 1 -6 12 30.9 34.9
 -1 6 -12 42.9 40
 1 6 12 33 31.6
 -2 -6 -12 166.78 39.1
 2 -6 12 97.29 37.9
 -2 6 -12 117.89 39.2
 2 6 12 161.08 35.2
 3 -6 12 232.38 40.4
 -3 -6 -12 280.17 43.2
 -3 6 -12 360.96 45.5
 3 6 12 282.97 40.5
 4 -6 12 102.99 38.6
 -4 -6 -12 103.79 42.6
 -4 6 -12 201.18 49.5
 4 6 12 65.49 35.7
 5 -6 12 74.59 33.9
 -5 6 -12 95.19 39
 5 6 12 28.6 33.6
 -6 -6 -12 354.56 46.8
 6 -6 12 445.86 53.79
 -6 6 -12 548.05 66.29
 6 6 12 428.36 46.1
 -10 -7 12 33.1 32.6
 -10 -7 12 112.59 49.5
 -9 -7 12 34.8 32.2
 9 -7 -12 -4 27.5
 -9 -7 12 64.39 51.69
 -9 7 12 19.6 23.1
 -8 -7 12 -1.1 45.2
 8 -7 -12 46.5 30.6
 -8 -7 12 78.89 36.9
 -8 7 12 73.19 27.4
 -7 -7 12 71.89 33.9
 7 -7 -12 31.7 29
 -7 7 12 30.5 26.2
 7 7 -12 29.3 45.7
 6 -7 -12 24.1 26.8
 -6 -7 12 -49.7 33.5
 6 7 -12 102.89 47.8
 -6 7 12 29.7 26.6
 5 -7 -12 144.49 31.6
 -5 -7 12 136.69 34.6
 -5 7 12 175.08 31.4
 5 7 -12 153.88 49.4
 -4 -7 12 46.7 34.3
 4 -7 -12 51.99 30.2
 -4 7 12 25.2 27.5
 4 7 -12 41.8 43.3
 3 -7 -12 61.09 32.2
 -3 -7 12 49.2 33.2
 -3 7 12 99.79 31.1
 3 7 -12 76.99 44.3
 2 -7 -12 5.9 29.7
 -2 -7 12 -13.1 34
 2 7 -12 29.6 44.4
 -2 7 12 19.4 28
 1 -7 -12 16.8 34.9
 -1 -7 12 67.19 36.6
 -1 7 12 27.5 27.7
 1 7 -12 -36.6 61.29
 0 -7 -12 100.59 33.7
 0 -7 12 98.59 37.1
 0 7 12 200.88 35.1
 0 7 -12 90.49 44.5
 1 -7 12 65.59 35.7
 -1 -7 -12 134.99 42.4
 -1 7 -12 153.78 42.6
 1 7 12 19.8 29.2
 -2 -7 -12 52.49 38.8
 2 -7 12 73.29 37.8
 -2 7 -12 61.59 40.7
 2 7 12 23.6 30.4
 3 -7 12 -20.6 35.1
 -3 -7 -12 -27.9 38.8
 -3 7 -12 54.19 38.5
 3 7 12 41.3 34.4
 4 -7 12 56.89 35.2
 -4 -7 -12 34 44
 4 7 12 73.49 34.2
 -4 7 -12 67.59 38.4
 5 -7 12 45.7 34.3
 -5 -7 -12 -1.6 39.6
 -5 7 -12 -34.9 36.1
 5 7 12 -27.9 32.5
 -9 -8 12 156.98 38.7
 -9 -8 12 86.09 46.4
 -8 -8 12 925.51 89.09
 8 -8 -12 685.73 55.39
 -8 -8 12 740.43 65.99
 -8 8 12 730.53 52.49
 -7 -8 12 94.29 34.1
 7 -8 -12 29.5 28.8
 -7 8 12 92.59 26.9
 -6 -8 12 34.1 38.5
 6 -8 -12 144.79 30.6
 6 8 -12 188.98 50.79
 -6 8 12 136.09 28.5
 -5 -8 12 133.59 39.1
 5 -8 -12 184.88 32.7
 -5 8 12 175.98 30.3
 5 8 -12 133.89 50.99
 4 -8 -12 467.75 54.49
 -4 -8 12 395.46 44.7
 4 8 -12 405.26 55.29
 -4 8 12 270.97 35.1
 -3 -8 12 202.58 38.2
 3 -8 -12 245.68 37.2
 -3 8 12 126.79 30.8
 3 8 -12 254.87 49.9
 -2 -8 12 369.86 42.6
 2 -8 -12 295.57 38.9
 2 8 -12 331.57 49.9
 -2 8 12 190.28 32.4
 1 -8 -12 138.69 34.5
 -1 -8 12 167.18 39
 -1 8 12 183.58 35.4
 1 8 -12 269.47 47.9
 0 -8 12 111.29 35
 0 -8 -12 121.89 37.3
 0 8 12 119.19 33.3
 0 8 -12 59.49 43.8
 -1 -8 -12 108.49 44.8
 1 -8 12 32.3 36
 1 8 12 111.49 37.1
 -1 8 -12 82.39 42.6
 -2 -8 -12 193.58 39.8
 2 -8 12 67.99 35.2
 2 8 12 57.79 32.7
 -2 8 -12 212.98 43.4
 3 -8 12 1.4 34.6
 -3 -8 -12 -12.2 39.4
 3 8 12 -25.9 30.5
 -3 8 -12 -6.9 39.6
 4 -8 12 -75.39 32
 -4 -8 -12 40.1 39.4
 -4 8 -12 26.1 38.5
 4 8 12 31.3 35.3
 -5 -8 -12 153.88 48.5
 5 -8 12 58.79 36.5
 -5 8 -12 45.6 39.7
 5 8 12 19.8 33.1
 8 -9 -12 -13.3 27.2
 -8 -9 12 -31.9 43.5
 -8 -9 12 -33.4 32.1
 -8 9 12 -4.4 23.9
 -7 -9 12 27.6 48.8
 7 -9 -12 -8.6 28.9
 -7 -9 12 -5.7 33.7
 -7 9 12 88.49 28.5
 -6 -9 12 41.9 33.4
 6 -9 -12 -14.8 28
 -6 9 12 48.2 27.4
 -5 -9 12 239.28 40.1
 5 -9 -12 365.66 38.6
 5 9 -12 334.17 54.59
 -5 9 12 288.37 35.9
 -4 -9 12 57.19 35.1
 4 -9 -12 44 30.3
 -4 9 12 35.7 29.4
 4 9 -12 116.49 53.09
 3 -9 -12 -21.3 31.8
 -3 -9 12 -26.4 32.4
 3 9 -12 17 48.1
 -3 9 12 18.9 29.1
 2 -9 -12 37.6 32
 -2 -9 12 -37 32.2
 2 9 -12 32.9 46.2
 -2 9 12 -26.4 28.2
 1 -9 -12 -8.1 35
 -1 -9 12 16.5 31.5
 -1 9 12 9.3 30.8
 1 9 -12 13.4 43.8
 0 -9 -12 48.8 38.5
 0 -9 12 8.2 35.4
 0 9 -12 77.09 43.6
 0 9 12 -13.7 29.5
 1 -9 12 5.6 33.3
 -1 -9 -12 79.19 37.5
 -1 9 -12 72.89 43.2
 1 9 12 69.49 33.2
 2 -9 12 24.2 35.4
 -2 -9 -12 -17.4 81.49
 -2 9 -12 36.2 41.5
 2 9 12 -50.29 32.8
 -3 -9 -12 -2.7 38.8
 3 -9 12 -19.2 34.3
 -3 9 -12 1.6 40.6
 3 9 12 40.1 36.9
 -4 -9 -12 94.09 41
 4 -9 12 62.59 36.5
 -4 9 -12 87.29 41.1
 4 9 12 80.49 39.2
 -7 -10 12 -2.6 32.6
 -7 -10 12 74.49 51.79
 7 -10 -12 30.2 27.8
 -7 10 12 57.49 28.8
 6 -10 -12 489.85 51.69
 -6 -10 12 447.36 48.8
 -6 -10 12 452.75 60.99
 -5 -10 12 92.29 36.3
 5 -10 -12 -18.7 29.5
 -5 10 12 29.6 28.3
 4 -10 -12 59.69 31
 -4 -10 12 91.49 37.9
 4 10 -12 146.19 52.19
 -4 10 12 47.1 29.5
 -3 -10 12 57.29 34.7
 3 -10 -12 121.19 33.9
 3 10 -12 115.39 51.09
 -3 10 12 141.59 34.5
 2 -10 -12 316.37 40.1
 -2 -10 12 325.07 41.1
 -2 10 12 310.97 40.2
 2 10 -12 392.66 56.09
 -1 -10 12 -7.1 32.8
 1 -10 -12 46.2 34.9
 -1 10 12 10.1 30.8
 1 10 -12 0.7 46.2
 0 -10 12 1053.59 68.89
 0 -10 -12 1018.6 77.69
 0 10 12 976.1 71.39
 0 10 -12 1002.2 84.49
 -1 -10 -12 121.19 39.9
 1 -10 12 177.68 38.4
 -1 10 -12 166.08 44.7
 1 10 12 66.79 33.7
 2 -10 12 118.49 50.59
 -2 -10 -12 315.47 48.5
 -2 10 -12 278.77 44.5
 2 10 12 136.69 35.9
 -3 -10 -12 16.7 40.3
 3 -10 12 9.3 33.4
 -3 10 -12 -4 39.3
 3 10 12 14.1 69.09
 -6 -11 12 91.99 39.3
 -6 -11 12 23.6 48.7
 6 -11 -12 63.79 29.4
 -6 11 12 50.99 31.1
 -5 -11 12 51.09 37.2
 5 -11 -12 0.4 30.5
 -5 -11 12 20.2 46.1
 -5 11 12 74.59 31.3
 -4 -11 12 770.92 66.69
 4 -11 -12 783.12 61.79
 -4 11 12 615.24 61.09
 -3 -11 12 45.5 34.9
 3 -11 -12 -0.2 33.6
 3 11 -12 49.4 52.99
 -3 11 12 10.2 31.1
 2 -11 -12 249.38 39.5
 -2 -11 12 201.58 37.6
 -2 11 12 210.68 36.4
 2 11 -12 335.07 57.39
 -1 -11 12 7 36.6
 1 -11 -12 16.5 36.7
 -1 11 12 16.6 35.1
 1 11 -12 -0.4 47.5
 0 -11 12 -5.2 32.3
 0 -11 -12 35.1 40.5
 0 11 12 8.1 35.4
 0 11 -12 20.4 46.5
 1 -11 12 41 33.6
 -1 -11 -12 -47 40.4
 1 11 12 8.2 36.8
 2 -11 12 16.9 34.5
 -2 -11 -12 82.69 42.6
 2 11 12 7.7 36.3
 -2 11 -12 19.7 44.4
 -4 -12 12 101.49 39.8
 -4 -12 12 207.58 56.49
 4 -12 -12 203.78 35.8
 -4 12 12 127.49 34.4
 -3 -12 12 84.89 51.49
 -3 -12 12 27.6 34.3
 3 -12 -12 29.8 33.3
 -3 12 12 36.6 31.6
 2 -12 -12 134.09 39.7
 -2 -12 12 111.89 36.7
 -2 12 12 155.98 35.8
 1 -12 -12 -4.6 39.2
 -1 -12 12 24.6 36.3
 1 12 -12 15.9 47.4
 -1 12 12 57.29 35.4
 0 -12 12 120.29 39
 0 -12 -12 109.79 41.6
 0 12 -12 123.19 49.8
 0 12 12 88.29 36.5
 -11 0 13 67.79 29.3
 11 0 -13 17.3 38.4
 -10 0 13 -6.4 27.5
 10 0 -13 34.8 36.1
 -9 0 13 28.3 28.7
 9 0 -13 -40.6 32
 8 0 -13 29.5 32.7
 -8 0 13 -6.9 29.5
 -7 0 13 -1.3 32.5
 7 0 -13 -16.3 32
 -6 0 13 -12.5 32.4
 6 0 -13 45.9 35.4
 5 0 -13 -4.9 33.1
 -5 0 13 9.1 32.9
 4 0 -13 9 34.1
 -4 0 13 -27.1 35.2
 3 0 -13 -0.5 36.7
 -3 0 13 53.49 38.3
 2 0 -13 -2.3 37
 -2 0 13 -14.7 37.1
 -1 0 13 -18.4 34.8
 1 0 -13 -31.2 37.1
 0 0 -13 -57.59 35.3
 0 0 13 31.3 36.9
 -1 0 -13 -8.4 36.3
 1 0 13 -59.29 33.7
 2 0 13 19.8 28.3
 -2 0 -13 2.8 39.2
 -3 0 -13 18.7 35.6
 3 0 13 1.2 31.3
 4 0 13 -14.2 29.6
 -4 0 -13 16.9 35.7
 5 0 13 5.5 31.4
 -5 0 -13 -32.6 33.5
 6 0 13 -25.9 32.5
 -6 0 -13 -3.4 36.9
 11 -1 -13 19.1 37.4
 -11 -1 13 34.1 28.1
 -11 1 13 -41.1 28
 -10 -1 13 152.28 31.8
 10 -1 -13 89.49 36.7
 -10 1 13 70.49 30.8
 10 1 -13 104.79 40.2
 9 -1 -13 92.09 33.7
 -9 -1 13 115.89 32.3
 -9 1 13 103.19 31.9
 9 1 -13 143.99 38.4
 8 -1 -13 -8.9 31.6
 -8 -1 13 -22.2 28.4
 8 1 -13 22 34.2
 -8 1 13 -4.9 29
 -7 -1 13 29.4 29.7
 7 1 -13 71.59 34.4
 -7 1 13 108.19 34.9
 -6 -1 13 -27.1 30.4
 6 -1 -13 20.6 34.4
 6 1 -13 33.7 35.4
 -6 1 13 -51.69 31.5
 -5 -1 13 131.39 36.9
 5 -1 -13 297.97 40.7
 -5 1 13 251.97 38.1
 5 1 -13 210.98 40.1
 4 -1 -13 20 34.9
 -4 -1 13 52.59 37.2
 4 1 -13 129.79 39.4
 -4 1 13 48.8 33.7
 3 -1 -13 129.29 36
 -3 -1 13 103.79 36.9
 3 1 -13 194.18 41.8
 -3 1 13 107.69 36.4
 2 -1 -13 308.67 45.2
 -2 -1 13 196.48 38.2
 2 1 -13 297.37 44.3
 -2 1 13 237.18 38.2
 -1 -1 13 56.79 40.4
 1 -1 -13 30.3 34.7
 1 1 -13 57.49 36.8
 -1 1 13 47.8 32.6
 0 -1 -13 649.93 66.89
 0 -1 13 617.24 63.69
 0 1 -13 653.13 70.69
 0 1 13 664.83 59.49
 1 -1 13 111.09 35.8
 -1 -1 -13 111.29 36.9
 1 1 13 28.2 30.7
 -1 1 -13 71.29 39.9
 -2 -1 -13 68.79 36.6
 2 -1 13 92.89 36.1
 -2 1 -13 212.18 45.4
 2 1 13 172.08 36.4
 3 -1 13 18.7 32
 -3 -1 -13 4.5 38.2
 -3 1 -13 5.4 36.6
 3 1 13 21 29.9
 4 -1 13 60.19 29.6
 -4 -1 -13 92.69 41.2
 -4 1 -13 45.9 37.3
 4 1 13 40.9 34.4
 -5 -1 -13 8.7 38.2
 5 -1 13 62.69 34.3
 5 1 13 11.3 34.4
 -5 1 -13 -21.7 36
 6 -1 13 -7.1 31.7
 -6 -1 -13 6.7 33.8
 -6 1 -13 27.4 36.2
 6 1 13 -34.4 31.1
 -11 -2 13 -45.5 27.9
 11 -2 -13 1.2 35.8
 -11 -2 13 5.8 68.09
 -11 2 13 48.5 32.2
 10 -2 -13 139.29 53.89
 -10 -2 13 126.29 32
 -10 2 13 54.59 31.4
 10 2 -13 117.09 41.5
 -9 -2 13 80.59 31.2
 9 -2 -13 55.59 33
 9 2 -13 59.59 38.2
 -9 2 13 19.3 31.1
 8 -2 -13 83.09 34.2
 -8 -2 13 150.98 34.1
 8 2 -13 55.89 35.5
 -8 2 13 76.99 32
 7 -2 -13 70.09 33.6
 -7 -2 13 -16.9 29.3
 7 2 -13 -50.49 34.3
 -7 2 13 -15 31.5
 6 -2 -13 -10.9 31.5
 -6 -2 13 -19.6 31.9
 -6 2 13 13.6 33.4
 6 2 -13 9.8 33.7
 5 -2 -13 -46.7 31
 -5 -2 13 -10.2 30.7
 -5 2 13 -28.8 32.8
 5 2 -13 -1.6 35.6
 4 -2 -13 187.88 36.2
 -4 -2 13 231.68 37.9
 4 2 -13 335.47 45.3
 -4 2 13 252.67 39.3
 -3 -2 13 52.99 34.7
 3 -2 -13 93.79 38.8
 -3 2 13 69.89 34.8
 3 2 -13 130.19 42.1
 -2 -2 13 39.6 36.8
 2 -2 -13 12.5 32.8
 -2 2 13 6.8 31.5
 2 2 -13 10.2 40.6
 1 -2 -13 81.09 38.8
 -1 -2 13 40.9 35.6
 1 2 -13 59.79 38.8
 -1 2 13 87.59 35.9
 0 -2 -13 73.89 38.8
 0 -2 13 43.5 35.5
 0 2 -13 67.19 40.1
 0 2 13 -3.3 30.6
 -1 -2 -13 193.88 39.5
 1 -2 13 140.69 39.3
 -1 2 -13 223.18 43.4
 1 2 13 130.09 32.3
 -2 -2 -13 682.83 67.59
 2 -2 13 788.52 67.09
 2 2 13 558.94 58.49
 -2 2 -13 775.42 71.79
 3 -2 13 5.7 31.1
 -3 -2 -13 33.4 37.4
 3 2 13 1.9 30.6
 -3 2 -13 15 40.5
 -4 -2 -13 30 40.5
 4 -2 13 14.5 30.7
 4 2 13 -25.6 33.2
 -4 2 -13 16.2 39.3
 5 -2 13 53.59 29.9
 -5 -2 -13 122.79 41.4
 5 2 13 42 30.1
 -5 2 -13 -3.3 37.5
 6 -2 13 65.79 33.5
 -6 -2 -13 52.79 35.9
 6 2 13 32.9 33.1
 -6 2 -13 43.1 39.1
 10 -3 -13 20.1 31.1
 -10 -3 13 93.39 31.5
 10 3 -13 47.6 42.5
 -10 3 13 110.79 31.3
 -9 -3 13 3.9 29.2
 9 -3 -13 -56.29 28.4
 -9 3 13 -18.1 29.4
 9 3 -13 36.9 40.6
 -8 -3 13 704.83 60.89
 8 -3 -13 704.63 59.59
 8 3 -13 669.03 70.39
 -8 3 13 670.43 56.99
 -7 -3 13 -6.4 30
 7 -3 -13 6.7 32.1
 -7 3 13 11.1 29.7
 7 3 -13 28.6 38.9
 6 -3 -13 236.88 52.19
 -6 -3 13 316.27 37.9
 -6 3 13 466.05 55.49
 6 3 -13 353.46 44.3
 5 -3 -13 -27.9 30.6
 -5 -3 13 14 33.4
 5 3 -13 -4.1 38.6
 -5 3 13 -3.2 30
 4 -3 -13 18.3 35
 -4 -3 13 34.3 33.4
 4 3 -13 -25.6 36.4
 -4 3 13 22.4 28
 3 -3 -13 7.6 32
 -3 -3 13 -18.2 34.9
 -3 3 13 5.8 29.5
 3 3 -13 50.59 40.4
 -2 -3 13 83.99 36.1
 2 -3 -13 70.89 33.6
 2 3 -13 107.89 42.1
 -2 3 13 49.3 29.3
 1 -3 -13 368.06 42
 -1 -3 13 310.57 43.8
 -1 3 13 261.07 37.5
 1 3 -13 347.77 47.5
 0 -3 13 67.29 35.8
 0 -3 -13 124.79 40.5
 0 3 -13 179.48 44.4
 0 3 13 162.08 31.7
 -1 -3 -13 198.08 40.3
 1 -3 13 156.68 41
 -1 3 -13 106.49 43.1
 1 3 13 95.59 35.2
 -2 -3 -13 -39.9 38
 2 -3 13 -8.6 33.6
 2 3 13 11.4 32.3
 -2 3 -13 38.2 40.7
 -3 -3 -13 -26.2 39.1
 3 -3 13 8 32.8
 3 3 13 17 34.4
 -3 3 -13 19.2 38.7
 4 -3 13 569.84 59.59
 -4 -3 -13 555.84 51.79
 4 3 13 461.45 47.5
 -4 3 -13 656.33 69.29
 -5 -3 -13 -36.2 37.8
 5 -3 13 20 28.9
 -5 3 -13 -13.2 49.4
 5 3 13 4 28.4
 6 -3 13 193.58 35.1
 -6 -3 -13 167.88 43.1
 6 3 13 163.38 36.7
 -6 3 -13 157.38 41.4
 -10 -4 13 606.04 58.19
 10 -4 -13 465.25 54.19
 -10 4 13 481.95 48.8
 9 -4 -13 40.2 31.2
 -9 -4 13 60.09 32
 9 4 -13 -13.6 42.3
 8 -4 -13 214.48 35.6
 -8 -4 13 191.78 33.6
 -8 4 13 144.79 30.1
 8 4 -13 230.68 47.1
 -7 -4 13 1.5 31.5
 7 -4 -13 -11.1 30.8
 -7 4 13 -8.2 25.9
 7 4 -13 12.3 38.6
 -6 -4 13 171.48 35.4
 6 -4 -13 210.18 37.1
 6 4 -13 171.68 43.3
 -6 4 13 150.48 31.4
 5 -4 -13 33.4 31.9
 -5 -4 13 -16.2 32.4
 5 4 -13 33.6 38.5
 -5 4 13 28.3 30.9
 -4 -4 13 4.4 32.3
 4 -4 -13 -26.1 32.4
 -4 4 13 23.9 27.7
 4 4 -13 -35.7 37.7
 -3 -4 13 70.89 36.6
 3 -4 -13 10 31.8
 3 4 -13 76.39 42.5
 -3 4 13 17.8 31.3
 2 -4 -13 26 32.1
 -2 -4 13 34.6 32.5
 -2 4 13 -3.5 27.7
 2 4 -13 52.49 39.7
 1 -4 -13 87.19 37.2
 -1 -4 13 17.1 34.9
 -1 4 13 32.6 31.4
 1 4 -13 72.79 42.1
 0 -4 13 166.38 39.8
 0 -4 -13 199.48 37.9
 0 4 13 160.38 35
 0 4 -13 139.39 44
 1 -4 13 -5 34.8
 -1 -4 -13 27.9 34.7
 -1 4 -13 16.9 40.5
 1 4 13 -16.5 32.7
 2 -4 13 -0.5 37.4
 -2 -4 -13 80.59 37.5
 -2 4 -13 90.29 39.8
 2 4 13 58.69 33.7
 3 -4 13 246.58 38.4
 -3 -4 -13 362.36 41.3
 -3 4 -13 575.24 65.69
 3 4 13 286.97 36.3
 -4 -4 -13 65.29 41.8
 4 -4 13 7.5 31.4
 -4 4 -13 48.1 40.5
 4 4 13 9.1 29.9
 5 -4 13 52.09 41.3
 -5 -4 -13 27.8 40.5
 5 4 13 -36.7 31.8
 -5 4 -13 -12.5 38.6
 -6 4 -13 48.6 40
 10 -5 -13 57.89 48.3
 -10 -5 13 114.69 51.49
 -10 -5 13 54.59 31.4
 -9 -5 13 70.89 32.1
 9 -5 -13 92.89 32.4
 -9 5 13 41.9 27.2
 9 5 -13 84.59 47
 8 -5 -13 113.59 34.2
 -8 -5 13 188.78 35.8
 8 5 -13 139.49 45.3
 -8 5 13 132.29 29
 -7 -5 13 2.6 30.6
 7 -5 -13 23 30.6
 7 5 -13 92.89 43.6
 -7 5 13 50.29 28.1
 -6 -5 13 39.6 30.6
 6 -5 -13 28.4 30.6
 6 5 -13 87.59 42.5
 -6 5 13 7.6 27
 -5 -5 13 1.9 35.3
 -5 5 13 50.09 27.6
 -4 -5 13 28.9 36.7
 4 -5 -13 16.8 29.7
 4 5 -13 88.99 43.3
 -4 5 13 68.29 30.7
 3 -5 -13 33.6 34.3
 -3 -5 13 2.4 35
 3 5 -13 -64.79 41.3
 -3 5 13 -3.2 28.6
 -2 -5 13 223.18 39.8
 2 -5 -13 192.58 37.5
 2 5 -13 186.68 44.4
 -2 5 13 186.58 35.8
 1 -5 -13 145.89 36.3
 -1 -5 13 249.28 41.6
 1 5 -13 261.37 45.2
 -1 5 13 224.98 36.9
 0 -5 -13 81.59 40.6
 0 -5 13 49 36.9
 0 5 -13 26.5 40.7
 0 5 13 63.19 35.6
 1 -5 13 -6 36.8
 -1 -5 -13 53.29 33.6
 -1 5 -13 32.4 40.6
 1 5 13 8.4 29.6
 2 -5 13 110.69 37.7
 -2 -5 -13 134.29 37.1
 -2 5 -13 133.99 42.3
 2 5 13 123.69 37.3
 3 -5 13 134.39 36.3
 -3 -5 -13 99.79 36.8
 3 5 13 174.48 39.3
 -3 5 -13 95.59 40.7
 -4 -5 -13 -37.3 40.9
 4 -5 13 19.9 33.9
 4 5 13 30.6 30.1
 -4 5 -13 57.69 40.2
 5 -5 13 48.4 32.7
 -5 -5 -13 14.9 38.2
 -5 5 -13 19 38.6
 5 5 13 18.9 36
 -9 -6 13 163.98 38.4
 9 -6 -13 57.29 31.9
 -9 6 13 169.58 29.6
 -8 -6 13 137.59 35.3
 8 -6 -13 42.8 31.7
 8 6 -13 173.98 48
 7 -6 -13 9.3 30.7
 -7 -6 13 1.5 34.7
 -7 6 13 -2.4 25.5
 7 6 -13 5.8 45.9
 -6 -6 13 24.2 34
 6 -6 -13 -29.7 30.1
 -6 6 13 -39.5 25.1
 6 6 -13 5 45.6
 5 -6 -13 78.69 30.9
 -5 6 13 48.4 28.5
 5 6 -13 30.6 43.3
 4 -6 -13 -3 32.1
 -4 -6 13 -7.4 33.6
 4 6 -13 6 44.9
 -4 6 13 34.8 28.6
 3 -6 -13 109.39 35.5
 -3 -6 13 102.59 38.6
 3 6 -13 132.29 47.7
 -3 6 13 73.79 30
 2 -6 -13 -47.7 32.8
 -2 -6 13 28.6 34.2
 -2 6 13 7.2 29.4
 2 6 -13 19 44
 1 -6 -13 -12.5 31.5
 -1 -6 13 -16.8 36.1
 1 6 -13 57.49 44.8
 -1 6 13 -41.6 30.8
 0 -6 13 189.68 37.2
 0 -6 -13 349.17 43.9
 0 6 -13 360.26 49.99
 0 6 13 247.08 34.6
 1 -6 13 18.5 36.8
 -1 -6 -13 -18.1 35.3
 -1 6 -13 -8.1 39.8
 1 6 13 31.9 29.4
 2 -6 13 34.1 39.5
 -2 -6 -13 -52.49 39.8
 2 6 13 17 36.6
 -2 6 -13 27.4 40.4
 3 -6 13 26.3 35.2
 -3 -6 -13 -0.2 41.5
 3 6 13 -2.1 29
 -3 6 -13 70.69 39.8
 -4 -6 -13 55.79 40
 4 6 13 43.4 31.6
 -4 6 -13 122.09 41.2
 -5 -6 -13 47 45
 5 -6 13 -8.2 30.7
 -5 6 -13 -6.4 38.2
 5 6 13 25.7 33.5
 9 -7 -13 282.07 49.1
 -9 -7 13 334.27 43.1
 -9 -7 13 139.59 50.49
 8 -7 -13 322.67 38.1
 -8 -7 13 237.78 38.6
 -8 7 13 308.47 35.1
 7 -7 -13 62.39 31.5
 -7 -7 13 170.48 38
 -7 7 13 51.99 27.5
 7 7 -13 141.99 49.99
 6 -7 -13 204.88 35.1
 -6 -7 13 144.59 37.5
 6 7 -13 210.78 51.99
 -6 7 13 174.68 30.7
 5 -7 -13 69.09 30.8
 -5 -7 13 30.5 36.8
 5 7 -13 -22.9 45.1
 -5 7 13 -3.1 26.9
 -4 -7 13 418.36 44
 4 -7 -13 365.26 39.8
 4 7 -13 468.15 53.09
 -4 7 13 300.37 36
 3 -7 -13 190.08 39.2
 -3 -7 13 138.99 35.9
 -3 7 13 149.69 32
 3 7 -13 152.88 47.4
 2 -7 -13 672.33 63.49
 -2 -7 13 769.92 65.09
 -2 7 13 712.93 60.19
 2 7 -13 788.82 77.39
 -1 -7 13 -16.5 34.1
 1 -7 -13 13 35.7
 1 7 -13 35.3 43.4
 -1 7 13 17.6 32.2
 0 -7 -13 75.49 35.8
 0 -7 13 -22.2 36.1
 0 7 -13 54.59 43
 0 7 13 30.2 34.2
 1 -7 13 78.79 37.8
 -1 -7 -13 7.8 41.4
 1 7 13 13.7 33.5
 -1 7 -13 52.99 43.8
 -2 -7 -13 341.27 46.2
 2 -7 13 195.78 40.4
 -2 7 -13 314.27 47.2
 2 7 13 269.77 40.4
 3 -7 13 -10.5 34.7
 -3 -7 -13 51.69 43.4
 3 7 13 19.9 36
 -3 7 -13 18.3 39.4
 -4 -7 -13 18.1 42.1
 4 -7 13 6.5 35.2
 4 7 13 24.5 33.5
 -4 7 -13 -12 38.6
 -8 -8 13 3.5 34.7
 -8 -8 13 -76.39 48.4
 8 -8 -13 6.3 30.1
 -8 8 13 11.8 25.7
 -7 -8 13 41 34.2
 7 -8 -13 18.8 32.1
 7 8 -13 43 51.09
 -7 8 13 32.1 27.9
 -6 -8 13 9.3 35.9
 6 -8 -13 26.4 29.9
 -6 8 13 61.19 27.4
 6 8 -13 25.3 51.79
 5 -8 -13 113.79 33.6
 -5 -8 13 60.49 35.2
 -5 8 13 66.39 28.3
 5 8 -13 202.28 54.49
 -4 -8 13 -20.2 32.7
 4 -8 -13 36.9 31.7
 4 8 -13 -47.8 47.1
 -4 8 13 6.8 29.2
 -3 -8 13 -6.2 35.4
 3 -8 -13 -21.8 32.5
 -3 8 13 56.99 30.2
 3 8 -13 -12.4 45.5
 2 -8 -13 32.5 33
 -2 -8 13 13.9 36.7
 -2 8 13 25.7 30.8
 2 8 -13 -31.4 43.4
 1 -8 -13 12.4 34.8
 -1 -8 13 36.4 35.9
 -1 8 13 -8.3 32.7
 1 8 -13 71.49 46.7
 0 -8 13 84.39 37.3
 0 -8 -13 118.59 38.7
 0 8 13 111.69 35.6
 0 8 -13 209.48 47.8
 -1 -8 -13 205.88 39.7
 1 -8 13 220.98 41.1
 1 8 13 236.38 41.2
 -1 8 -13 151.48 43.8
 2 -8 13 19.3 35.6
 -2 -8 -13 -33.7 43.5
 2 8 13 -19.3 34.5
 -2 8 -13 8.2 41.5
 -3 -8 -13 10.5 40.1
 3 -8 13 8.6 42.8
 3 8 13 11.8 33.2
 -3 8 -13 23.1 40.4
 -7 -9 13 24.6 34.5
 7 -9 -13 87.09 32.1
 -7 -9 13 -10 47.5
 -7 9 13 42.9 28.2
 -6 -9 13 630.54 63.29
 6 -9 -13 463.35 54.59
 -6 9 13 570.64 53.29
 6 9 -13 683.03 80.49
 5 -9 -13 45 31.5
 -5 -9 13 46.6 35
 -5 9 13 -3.1 28.5
 5 9 -13 36.4 53.19
 -4 -9 13 13.6 35.4
 4 -9 -13 21.3 32.8
 -4 9 13 63.79 29.7
 4 9 -13 19.4 48.7
 -3 -9 13 90.99 35.5
 3 -9 -13 130.39 34.9
 3 9 -13 90.49 50.49
 -3 9 13 35.7 29.6
 -2 -9 13 291.77 40.5
 2 -9 -13 246.48 41.4
 2 9 -13 311.17 51.99
 -2 9 13 203.68 36.4
 1 -9 -13 307.77 42.9
 -1 -9 13 194.08 39.7
 -1 9 13 252.87 38.5
 1 9 -13 271.17 49.2
 0 -9 13 202.28 38.7
 0 -9 -13 256.37 41.8
 0 9 13 254.37 38.1
 0 9 -13 367.76 50.39
 -1 -9 -13 96.09 43.3
 1 -9 13 63.99 35
 -1 9 -13 46.5 44.8
 1 9 13 65.19 36.1
 -2 -9 -13 130.89 45.6
 2 -9 13 70.89 37.2
 2 9 13 61.59 34
 -3 -9 -13 20 44.9
 3 -9 13 31.8 39
 -3 9 -13 11.8 41.4
 3 9 13 40 38
 6 -10 -13 94.79 32.6
 -6 -10 13 57.39 47
 -6 -10 13 83.99 35.7
 -6 10 13 91.49 31.4
 -5 -10 13 -40.9 33.6
 5 -10 -13 13.4 31.3
 -5 10 13 3.3 28.6
 5 10 -13 8.8 53.89
 4 -10 -13 492.05 60.09
 -4 -10 13 578.34 66.29
 -4 10 13 547.95 57.09
 4 10 -13 558.44 64.89
 -3 -10 13 119.99 38.5
 3 -10 -13 114.59 34.3
 3 10 -13 114.49 52.69
 -3 10 13 100.79 34.9
 2 -10 -13 68.19 34.8
 -2 -10 13 137.89 38.4
 2 10 -13 159.28 53.09
 -2 10 13 149.49 36.7
 -1 -10 13 22.3 35
 1 -10 -13 41 37.6
 -1 10 13 24.5 30.4
 1 10 -13 39.5 47.6
 0 -10 13 20.8 33.8
 0 -10 -13 -18.3 39.5
 0 10 13 50.09 34.7
 0 10 -13 -27.8 43.6
 1 -10 13 -35.6 32.4
 -1 -10 -13 -35.1 40.4
 1 10 13 13.9 35.3
 -1 10 -13 35.7 42.6
 4 -11 -13 122.89 35.5
 -4 -11 13 84.69 37.9
 -4 11 13 80.09 31.5
 3 -11 -13 19.3 32.2
 -3 -11 13 0 35.6
 -3 11 13 0.9 30.3
 3 11 -13 21.2 52.39
 -2 -11 13 151.58 37.5
 2 -11 -13 167.58 38
 2 11 -13 223.08 56.39
 -2 11 13 170.88 36.6
 -1 -11 13 17 35.6
 -1 11 13 47 31.5
 1 11 -13 -18.3 48.1
 10 0 -14 307.27 45.6
 -10 0 14 352.56 39.5
 9 0 -14 344.47 42.3
 -9 0 14 293.37 37.6
 -8 0 14 168.48 36.7
 8 0 -14 176.38 39.1
 -7 0 14 136.69 36.1
 7 0 -14 80.09 39.9
 -6 0 14 91.39 35.9
 6 0 -14 122.79 39.4
 -5 0 14 217.38 38.9
 5 0 -14 189.68 43.1
 4 0 -14 108.19 39.1
 -4 0 14 154.88 42.4
 -3 0 14 188.68 42.4
 3 0 -14 319.67 47.5
 2 0 -14 -0.3 40.4
 -2 0 14 64.59 34.2
 1 0 -14 -1.5 41
 -1 0 14 9.7 33.7
 0 0 14 76.19 36.6
 0 0 -14 144.99 44.6
 1 0 14 -37.6 32.4
 -1 0 -14 -0.8 43
 2 0 14 37.6 34.8
 -2 0 -14 86.89 44.4
 3 0 14 12.2 32.4
 -3 0 -14 -23.3 37.3
 4 0 14 147.49 39.3
 -4 0 -14 346.17 46.7
 5 0 14 92.19 36.3
 -5 0 -14 96.69 41
 10 -1 -14 27.4 52.19
 -10 -1 14 23.4 29.6
 10 1 -14 36.7 37.7
 -10 1 14 26.2 31.8
 9 -1 -14 31.1 33.9
 -9 -1 14 2.7 30.5
 9 1 -14 33.6 37.5
 -9 1 14 39 33.1
 -8 -1 14 25.9 30.2
 8 -1 -14 16.3 34.3
 8 1 -14 -51.09 33.4
 -8 1 14 -50.29 32.1
 7 -1 -14 8.2 34.6
 -7 -1 14 20.3 31.7
 -7 1 14 11.1 33.3
 7 1 -14 3.5 35.2
 6 -1 -14 30.1 35.8
 -6 -1 14 34 36.6
 6 1 -14 57.79 37.3
 -6 1 14 27.7 35.9
 -5 -1 14 220.28 40
 5 -1 -14 149.69 40.7
 -5 1 14 153.18 41.4
 5 1 -14 262.57 44.4
 4 -1 -14 30.4 36.9
 -4 -1 14 54.29 41
 -4 1 14 -48.1 33.4
 4 1 -14 21.1 41.3
 3 -1 -14 33.1 38.8
 -3 -1 14 -41.6 35.9
 -3 1 14 32.6 32.9
 3 1 -14 23.5 42.8
 -2 -1 14 2.9 40.5
 2 -1 -14 28.8 40.5
 -2 1 14 19.5 32.8
 2 1 -14 11.4 39.7
 -1 -1 14 98.49 40.1
 1 -1 -14 186.48 43
 1 1 -14 105.09 42.5
 -1 1 14 114.29 32
 0 -1 -14 51.09 39.2
 0 -1 14 -29.6 34.3
 0 1 14 16.5 32.2
 0 1 -14 -5.5 39.7
 -1 -1 -14 146.69 41.2
 1 -1 14 90.79 33.5
 -1 1 -14 39.4 42.4
 1 1 14 88.49 34.7
 2 -1 14 24.5 35.5
 -2 -1 -14 2.9 38.3
 -2 1 -14 74.89 43.1
 2 1 14 89.69 36.3
 -3 -1 -14 20.7 37.3
 3 -1 14 -21.4 28.3
 -3 1 -14 38.5 43.7
 3 1 14 -9 32.4
 -4 -1 -14 47.5 40.2
 4 -1 14 -3.5 28.8
 -4 1 -14 9.9 39.3
 4 1 14 24.8 32.7
 -5 -1 -14 -8.3 38
 5 -1 14 31.5 32.3
 -5 1 -14 60.69 40.4
 5 1 14 20.9 33.3
 -10 -2 14 80.59 32.7
 10 -2 -14 -29.5 32.4
 -10 2 14 16 32.7
 10 2 -14 -16.6 39.6
 9 -2 -14 100.19 36.7
 -9 -2 14 86.69 31.9
 9 2 -14 119.29 39.4
 -9 2 14 118.59 35.2
 8 -2 -14 365.66 43.7
 -8 -2 14 269.57 37.8
 -8 2 14 354.66 41
 8 2 -14 267.47 41.7
 7 -2 -14 135.09 36.6
 -7 -2 14 85.09 32.6
 7 2 -14 84.39 39.1
 -7 2 14 147.39 35.9
 6 -2 -14 122.99 38.3
 -6 -2 14 195.78 37.2
 -6 2 14 153.88 36.1
 6 2 -14 191.88 38.9
 5 -2 -14 84.49 37.8
 -5 -2 14 4.1 32.2
 5 2 -14 -74.39 38.6
 -5 2 14 87.59 36.7
 4 -2 -14 181.58 38.5
 -4 -2 14 155.58 39.1
 -4 2 14 209.18 38.7
 4 2 -14 249.68 43.6
 3 -2 -14 3.2 36.8
 -3 -2 14 38.9 39.4
 3 2 -14 -56.59 42.5
 -3 2 14 -17.5 33.6
 2 -2 -14 85.99 39.5
 -2 -2 14 100.99 39.8
 2 2 -14 49.3 42.6
 -2 2 14 114.49 36.6
 1 -2 -14 -32.1 35.9
 -1 -2 14 19.4 41.4
 1 2 -14 -59.09 40
 -1 2 14 11 28.5
 0 -2 -14 255.47 40.3
 0 -2 14 288.27 42.7
 0 2 -14 316.47 50.39
 0 2 14 181.78 32.7
 -1 -2 -14 -9.9 38.7
 1 -2 14 -29.9 36.9
 -1 2 -14 -6 41.1
 1 2 14 -10.6 29
 2 -2 14 26.8 31.5
 -2 -2 -14 78.49 40.3
 2 2 14 -36.8 29.7
 -2 2 -14 -27.8 39.2
 3 -2 14 38.7 33.8
 -3 -2 -14 13.2 37.2
 -3 2 -14 -13.2 41
 3 2 14 11.3 35.4
 4 -2 14 149.88 33.7
 -4 -2 -14 328.67 47.4
 4 2 14 221.18 39.8
 -4 2 -14 190.58 46.5
 5 -2 14 16.2 32.8
 -5 -2 -14 -42.2 39.9
 5 2 14 -2 30.3
 -5 2 -14 12.3 42
 -9 -3 14 -6.2 30.6
 9 -3 -14 6.2 33.7
 -9 3 14 14.6 31.7
 9 3 -14 -2.2 39.9
 -8 -3 14 377.36 47.4
 8 -3 -14 395.56 43.8
 -8 3 14 314.27 37.4
 8 3 -14 263.57 44
 7 -3 -14 -29.7 34.1
 -7 -3 14 -14 32.2
 -7 3 14 18.6 30.4
 7 3 -14 -8 37.3
 -6 -3 14 163.68 39.2
 6 -3 -14 138.39 38
 6 3 -14 108.99 39.3
 -6 3 14 134.19 35.1
 5 -3 -14 34.7 33.9
 -5 -3 14 22.9 32.3
 -5 3 14 -3.9 29.2
 5 3 -14 67.89 41
 4 -3 -14 -24.2 34.5
 -4 -3 14 32.3 35.5
 -4 3 14 2.6 28.2
 4 3 -14 15.5 67.99
 3 -3 -14 22 37.7
 -3 -3 14 70.59 38.2
 3 3 -14 -20.9 39
 -3 3 14 49 32.8
 -2 -3 14 -25.8 37
 2 -3 -14 33.6 38.3
 -2 3 14 6.8 27.8
 2 3 -14 8.6 44
 -1 -3 14 -19.4 40.4
 1 -3 -14 60.19 41.6
 1 3 -14 70.69 45.4
 -1 3 14 57.59 32.1
 0 -3 14 84.99 42.9
 0 -3 -14 114.19 39.5
 0 3 14 46.5 30.9
 0 3 -14 154.88 46.5
 -1 -3 -14 92.29 41.3
 1 -3 14 35.1 36.1
 1 3 14 13.3 32.2
 -1 3 -14 115.39 43.1
 2 -3 14 27.3 38.2
 -2 -3 -14 -17.6 37.2
 2 3 14 18.5 32
 -2 3 -14 0.5 41.4
 -3 -3 -14 368.46 49.1
 3 -3 14 312.17 41.7
 3 3 14 276.57 41.2
 -3 3 -14 212.48 46.2
 4 -3 14 -20.6 29.7
 -4 -3 -14 26.6 39.5
 -4 3 -14 -9 40.6
 4 3 14 -47.8 35.2
 9 -4 -14 40.4 32.5
 -9 -4 14 55.89 32.8
 9 4 -14 67.99 45.2
 -9 4 14 20.7 28.1
 -8 -4 14 -37.5 32.1
 8 -4 -14 -11.1 32.6
 -8 4 14 -18.7 27.3
 8 4 -14 -12 41.5
 7 -4 -14 56.69 34.3
 -7 -4 14 -4.6 31.7
 -7 4 14 -3.3 27.7
 7 4 -14 -10.9 40.1
 -6 -4 14 -19.8 32.5
 6 -4 -14 3.4 32.7
 6 4 -14 -43.4 41.1
 -6 4 14 27.2 29.7
 5 -4 -14 94.29 37.2
 -5 -4 14 114.09 36.4
 -5 4 14 125.99 33
 5 4 -14 78.89 41.3
 4 -4 -14 29.9 33.7
 -4 -4 14 6.3 65.49
 -4 4 14 16.2 27.8
 4 4 -14 -44.4 43.6
 3 -4 -14 -40 31.7
 -3 -4 14 -12.6 35.4
 -3 4 14 -19.1 28.6
 3 4 -14 -47.5 43.1
 2 -4 -14 50.09 34.6
 -2 -4 14 17.3 38.5
 2 4 -14 15.5 42.9
 -2 4 14 4.4 29.2
 -1 -4 14 32.8 38.8
 1 -4 -14 87.49 36.3
 1 4 -14 110.49 46.5
 -1 4 14 65.69 32
 0 -4 -14 64.39 36.4
 0 -4 14 19.5 37.9
 0 4 -14 7.2 45.1
 0 4 14 -13.7 31
 -1 -4 -14 75.79 42.5
 1 -4 14 -20 40
 -1 4 -14 48.9 41.6
 1 4 14 27 34.9
 2 -4 14 111.99 38.7
 -2 -4 -14 257.87 47.3
 2 4 14 192.38 38.5
 -2 4 -14 130.69 43.7
 -3 -4 -14 -17.4 42.4
 3 -4 14 18.8 37.7
 -3 4 -14 -36.5 40
 3 4 14 34.9 33.1
 -4 -4 -14 138.09 69.09
 4 -4 14 96.49 31.6
 -4 4 -14 160.98 43.1
 4 4 14 121.89 36
 9 -5 -14 63.79 33.4
 -9 -5 14 89.69 32.8
 9 5 -14 81.79 47.1
 -9 5 14 106.89 29.1
 8 -5 -14 32.1 34.4
 -8 -5 14 79.99 33.6
 8 5 -14 125.99 46.8
 -8 5 14 -1.7 26
 -7 -5 14 -6.4 32.4
 7 -5 -14 70.89 34
 -7 5 14 1.5 26.7
 7 5 -14 -39.9 43.6
 6 -5 -14 -12.6 32.4
 -6 -5 14 -7.5 34.5
 -6 5 14 4 27
 6 5 -14 -21.5 42.3
 -5 -5 14 183.48 38.3
 5 -5 -14 215.28 37.6
 -5 5 14 162.38 33.4
 5 5 -14 154.18 48.7
 4 -5 -14 64.79 36
 -4 -5 14 -33.7 34
 4 5 -14 21.5 42
 -4 5 14 17.6 29
 -3 -5 14 81.69 39.5
 3 -5 -14 33.8 33.5
 3 5 -14 68.39 45.9
 -3 5 14 69.49 34.1
 -2 -5 14 -6.5 37.5
 2 -5 -14 28.3 34
 -2 5 14 61.99 32.8
 2 5 -14 29.7 43.8
 1 -5 -14 133.49 36.3
 -1 -5 14 94.29 38.2
 1 5 -14 134.69 47.3
 -1 5 14 63.69 33.1
 0 -5 14 88.99 40.1
 0 5 -14 46.7 45.1
 0 5 14 170.68 35
 1 -5 14 47 39.3
 -1 -5 -14 18.7 42.5
 1 5 14 3.3 36
 -1 5 -14 21 41.5
 2 -5 14 37.1 40.5
 -2 -5 -14 -26.9 37.9
 2 5 14 25.4 30
 -2 5 -14 -30.1 41.6
 3 -5 14 54.69 34.1
 -3 -5 -14 206.68 40.1
 -3 5 -14 115.29 43
 3 5 14 185.88 38.1
 4 -5 14 23.8 34.9
 -4 -5 -14 77.49 44.1
 4 5 14 29 31.1
 -4 5 -14 87.79 41.5
 8 -6 -14 293.87 41.1
 -8 -6 14 270.37 40.8
 -8 6 14 296.57 34.5
 8 6 -14 269.87 53.09
 7 -6 -14 11.2 32.7
 -7 -6 14 24.5 36.3
 7 6 -14 48.7 47.6
 -7 6 14 14 27.8
 -6 -6 14 75.79 35.8
 6 -6 -14 49.8 34.1
 -6 6 14 89.39 31.1
 6 6 -14 82.59 48.4
 -5 -6 14 37.6 37.5
 5 -6 -14 42.4 31.8
 5 6 -14 72.19 46.4
 -5 6 14 46.4 29.1
 4 -6 -14 247.48 38.5
 -4 -6 14 243.28 42.2
 -4 6 14 156.48 35.1
 4 6 -14 169.08 50.39
 -3 -6 14 139.59 38.5
 3 -6 -14 99.29 34.9
 3 6 -14 192.48 49.2
 -3 6 14 133.19 32.7
 2 -6 -14 809.72 67.29
 -2 -6 14 701.63 67.69
 -2 6 14 655.03 60.89
 2 6 -14 769.02 82.29
 -1 -6 14 35.5 38.8
 1 -6 -14 30 38.5
 -1 6 14 23.1 30.3
 1 6 -14 -42.1 45.1
 0 -6 -14 41.5 38.8
 0 -6 14 39.9 40.5
 0 6 14 37.2 34.9
 0 6 -14 -8.4 43.4
 1 -6 14 20.2 38.7
 -1 -6 -14 17.1 35.5
 1 6 14 -15.5 40.1
 -1 6 -14 65.49 44.1
 2 -6 14 226.88 41
 -2 -6 -14 377.26 49.1
 -2 6 -14 363.36 49
 2 6 14 237.18 43.3
 3 -6 14 70.49 40.5
 -3 -6 -14 15 42.6
 3 6 14 24.3 29.9
 -3 6 -14 -13.8 40.6
 -7 -7 14 16.9 36.6
 7 -7 -14 -2.7 31.7
 -7 7 14 20.1 33.2
 7 7 -14 -7.3 48.4
 -6 -7 14 30 34.6
 6 -7 -14 -11.8 32.4
 -6 7 14 58.79 28.9
 6 7 -14 -9.4 50.39
 5 -7 -14 14 30.3
 -5 -7 14 47 37.1
 -5 7 14 47.1 29.2
 5 7 -14 60.09 49.2
 4 -7 -14 1.9 32.6
 -4 -7 14 -15.2 37
 -4 7 14 30.9 30
 4 7 -14 -19.1 45.2
 3 -7 -14 67.99 36.2
 -3 -7 14 -38 33.6
 3 7 -14 0.9 46.9
 -3 7 14 20 29.5
 2 -7 -14 19.3 34.2
 -2 -7 14 34 36.2
 2 7 -14 55.79 48.4
 -2 7 14 -25.8 32.2
 -1 -7 14 7.4 36.6
 1 -7 -14 -17.1 34.7
 1 7 -14 -18.4 46.6
 -1 7 14 12 32.9
 0 -7 -14 228.28 40.6
 0 -7 14 330.57 44.2
 0 7 -14 336.77 51.09
 0 7 14 333.07 43.3
 -1 -7 -14 7.8 35
 1 -7 14 -15.6 37.9
 -1 7 -14 74.09 44.3
 1 7 14 -9.6 30.5
 -2 -7 -14 24.6 42.7
 2 -7 14 -15.8 37
 2 7 14 -9.7 31.4
 -2 7 -14 96.29 43.3
 6 -8 -14 415.96 42.2
 -6 -8 14 324.07 42.2
 6 8 -14 421.56 59.19
 -6 8 14 396.56 49.7
 5 -8 -14 13.5 31.7
 -5 -8 14 19.6 33.3
 -5 8 14 12.9 27.2
 5 8 -14 -17.8 52.09
 -4 -8 14 -2 34.8
 4 -8 -14 47.4 32.6
 -4 8 14 52.19 30.3
 4 8 -14 79.09 50.39
 -3 -8 14 103.49 37.4
 3 -8 -14 168.28 39.1
 -3 8 14 68.29 34.7
 3 8 -14 93.59 49.9
 -2 -8 14 635.84 67.89
 2 -8 -14 649.83 67.09
 2 8 -14 689.23 75.69
 -2 8 14 585.24 61.29
 -1 -8 14 96.49 37.3
 1 -8 -14 103.19 37.2
 -1 8 14 98.29 32.6
 1 8 -14 80.79 48.1
 0 -8 14 43.2 37.9
 0 -8 -14 46.1 38.9
 0 8 14 67.09 32.4
 0 8 -14 31.8 48.3
 -1 -8 -14 31.2 39.6
 1 -8 14 49 37.8
 -1 8 -14 45.8 44
 1 8 14 24.3 31.7
 -2 8 -14 226.78 47.7
 5 -9 -14 -21.1 30.9
 -5 -9 14 -0.6 34.7
 -5 9 14 -3.4 28.7
 5 9 -14 7.6 54.09
 4 -9 -14 101.99 33.7
 -4 -9 14 93.09 37
 4 9 -14 28.8 53.49
 -4 9 14 114.39 32.2
 -3 -9 14 15.2 35.2
 3 -9 -14 52.49 35.5
 -3 9 14 36.6 31.2
 3 9 -14 62.59 50.59
 2 -9 -14 86.79 36.9
 -2 -9 14 51.29 37.7
 -2 9 14 104.49 36.8
 2 9 -14 96.19 51.09
 1 -9 -14 87.29 37.7
 -1 -9 14 16.4 37.8
 1 9 -14 156.08 47.8
 -1 9 14 105.69 38.3
 0 -9 14 102.89 38.5
 0 -9 -14 2.7 35.2
 0 9 -14 135.09 48.9
 0 9 14 74.39 33.8
 -8 0 15 -5.2 35.4
 8 0 -15 -5.1 35.3
 -7 0 15 -1.4 34.5
 7 0 -15 -8.1 36.5
 6 0 -15 27.2 36.9
 -6 0 15 -1.8 36.4
 5 0 -15 -24.6 41.3
 -5 0 15 -44.6 38.1
 -4 0 15 -35.9 34.7
 4 0 -15 -48.8 39.7
 -3 0 15 35 37.2
 3 0 -15 -26.5 41.4
 -2 0 15 7.6 56.19
 2 0 -15 16.1 42.5
 1 0 -15 -23.7 42.7
 -1 0 15 15.8 38.3
 0 0 15 33.9 32.3
 0 0 -15 -47 42.4
 1 0 15 6.2 32.1
 -1 0 -15 -22.6 43.7
 -2 0 -15 4.3 43.9
 2 0 15 -36.5 28.4
 -3 0 -15 35.4 43.1
 3 0 15 30.2 30.7
 8 -1 -15 906.41 71.09
 -8 -1 15 873.51 66.89
 -8 1 15 809.02 66.69
 8 1 -15 846.72 71.49
 7 -1 -15 101.29 38.1
 -7 -1 15 83.09 37.8
 7 1 -15 86.49 36.9
 -7 1 15 61.99 35.2
 6 -1 -15 13.4 39.2
 -6 -1 15 16.3 34.8
 -6 1 15 -60.89 69.19
 6 1 -15 -9.8 38.5
 5 -1 -15 96.79 39
 -5 -1 15 71.39 38.8
 5 1 -15 -26.5 37.7
 -5 1 15 42.3 38
 -4 -1 15 282.57 44.8
 4 -1 -15 255.87 42.8
 -4 1 15 268.67 38.4
 4 1 -15 419.16 52.29
 -3 -1 15 -33.9 39.4
 3 -1 -15 -38.7 39
 3 1 -15 55.59 45.8
 -3 1 15 -6.7 38.1
 -2 -1 15 38.9 37.1
 2 -1 -15 -9.6 44.9
 2 1 -15 -24.2 41.7
 -2 1 15 21.5 35.6
 1 -1 -15 -26.6 43.4
 -1 -1 15 -57.89 33.9
 1 1 -15 50.29 45.8
 -1 1 15 19 29.6
 0 -1 -15 58.29 46
 0 -1 15 51.79 35.9
 0 1 -15 -30.6 45
 0 1 15 40.3 29.5
 1 -1 15 47.2 37.2
 -1 -1 -15 -39 42.3
 1 1 15 -23.4 29.7
 -1 1 -15 21.5 43.6
 -2 -1 -15 -12 43.6
 2 -1 15 50.29 48
 2 1 15 52.69 33.3
 -2 1 -15 21.8 43.9
 3 -1 15 10.6 31.8
 -3 -1 -15 56.49 43
 -3 1 -15 4 44.5
 3 1 15 16.3 39.4
 -8 -2 15 44.9 33.1
 8 -2 -15 -8 34.9
 -8 2 15 58.39 31.3
 8 2 -15 49.9 39.9
 -7 -2 15 19.8 33.3
 7 -2 -15 77.19 36.9
 7 2 -15 57.09 42.6
 -7 2 15 -16.9 32.2
 -6 -2 15 269.17 42.8
 6 -2 -15 257.87 42.6
 6 2 -15 185.38 43.7
 -6 2 15 308.27 40.2
 5 -2 -15 148.09 41.7
 -5 -2 15 206.38 43.5
 5 2 -15 104.39 42
 -5 2 15 140.29 34.9
 4 -2 -15 -38.3 37.9
 -4 -2 15 1.2 38
 4 2 -15 43.7 44.8
 -4 2 15 -16.2 29.3
 3 -2 -15 10.4 38.1
 3 2 -15 6.3 43.5
 -3 2 15 -19 33.7
 -2 -2 15 103.39 39.3
 2 -2 -15 89.79 43.1
 -2 2 15 16.5 36.1
 2 2 -15 20.9 46.8
 -1 -2 15 34.2 37.4
 1 -2 -15 40.2 39.5
 -1 2 15 8.9 43
 1 2 -15 -1.3 43.4
 0 -2 -15 79.49 41.4
 0 -2 15 65.99 36.2
 0 2 15 96.19 34.9
 0 2 -15 84.59 45.7
 -1 -2 -15 -42 40.6
 1 -2 15 72.79 35.3
 -1 2 -15 71.69 46.7
 1 2 15 -2 33.6
 2 -2 15 60.09 34.6
 -2 -2 -15 75.49 40
 2 2 15 69.79 36.6
 -2 2 -15 98.99 45.3
 3 -2 15 71.29 33.4
 3 2 15 -19.9 32
 -3 2 -15 158.58 45.4
 -8 -3 15 -19 31.9
 8 -3 -15 31.3 36.7
 -8 3 15 -28.4 30.2
 8 3 -15 12.4 41.1
 -7 -3 15 56.79 33.4
 7 -3 -15 36.1 36.6
 7 3 -15 9.6 40.5
 -7 3 15 48 30.2
 -6 -3 15 15 36.5
 6 -3 -15 -24.8 35.4
 -6 3 15 -19.3 29.9
 6 3 -15 -32.1 42.5
 5 -3 -15 20.7 36.2
 -5 -3 15 18.9 35.4
 -5 3 15 -54.19 31.5
 5 3 -15 -19.7 42.6
 4 -3 -15 193.88 40.1
 -4 -3 15 189.48 44.1
 4 3 -15 326.77 51.59
 -4 3 15 258.27 38.3
 -3 -3 15 9 40.9
 3 -3 -15 23.7 37.5
 -3 3 15 34.8 29.7
 3 3 -15 -69.79 40.7
 2 -3 -15 28 40.1
 -2 -3 15 72.99 42.9
 2 3 -15 23.9 44.7
 -2 3 15 162.98 37.7
 -1 -3 15 140.69 45.7
 1 -3 -15 234.48 48
 -1 3 15 130.69 39.1
 1 3 -15 104.49 47.2
 0 -3 15 20.9 37.2
 0 -3 -15 70.29 42.4
 0 3 15 42.9 32.5
 0 3 -15 164.48 48.2
 -1 -3 -15 62.99 42.6
 1 -3 15 68.09 34
 -1 3 -15 42.4 44.3
 1 3 15 -7.9 34.6
 -2 -3 -15 -12 40.5
 2 -3 15 -28.1 35
 2 3 15 16 35.9
 -2 3 -15 7.5 44.1
 -3 -3 -15 18 41.1
 3 -3 15 40.1 32.1
 3 3 15 -9.5 30.3
 -3 3 -15 -43.8 42.3
 8 -4 -15 148.69 38.1
 8 4 -15 116.49 47.2
 -8 4 15 168.98 32.7
 7 -4 -15 26.8 37.1
 -7 -4 15 39 36.1
 7 4 -15 39.5 42.8
 -7 4 15 11.1 28.7
 -6 -4 15 -39.3 33.5
 6 -4 -15 -11.7 34.8
 6 4 -15 7.7 44.1
 -6 4 15 16.8 28.6
 5 -4 -15 102.19 38.1
 -5 -4 15 125.99 40.5
 5 4 -15 320.77 51.39
 -5 4 15 118.49 31.4
 4 -4 -15 7.3 35.8
 -4 -4 15 45.1 34.4
 4 4 -15 35.4 47.1
 -4 4 15 13.8 32.3
 -3 -4 15 1.4 39.9
 3 -4 -15 6.5 36.6
 -3 4 15 -36.7 31
 3 4 -15 -4.6 43.5
 2 -4 -15 82.39 37.4
 -2 -4 15 69.39 40.6
 -2 4 15 77.69 33.7
 2 4 -15 117.79 46.5
 -1 -4 15 52.89 43.7
 1 -4 -15 5.7 41
 1 4 -15 46.9 45.9
 -1 4 15 147.69 38
 0 -4 -15 26 41.1
 0 -4 15 -43.8 37.1
 0 4 -15 69.19 45.5
 1 -4 15 60.99 37.9
 -1 -4 -15 45.8 42.5
 1 4 15 109.79 34.9
 -1 4 -15 41.3 45.8
 2 -4 15 -17.1 39.1
 -2 -4 -15 14.7 38.9
 2 4 15 -4.8 33.3
 -2 4 -15 -19.1 42.7
 -7 -5 15 -12.6 35.4
 7 -5 -15 0.9 35.8
 -7 5 15 36.1 28
 7 5 -15 -29.2 44.9
 -6 -5 15 31.7 37.5
 6 -5 -15 21.2 35.7
 6 5 -15 1.2 45.2
 -6 5 15 -13.9 27.1
 -5 -5 15 17.8 36.6
 5 -5 -15 1.9 34.6
 5 5 -15 6.3 46.9
 -5 5 15 -2.2 29.3
 -4 -5 15 38.9 36.5
 4 -5 -15 51.59 34.7
 4 5 -15 5 47.3
 3 -5 -15 145.79 36.3
 -3 -5 15 191.08 42.4
 -3 5 15 100.29 32.8
 3 5 -15 158.78 50.99
 2 -5 -15 336.67 45.8
 -2 -5 15 263.27 44.6
 -2 5 15 194.98 36.3
 2 5 -15 357.06 54.59
 1 -5 -15 -14.1 35.4
 -1 -5 15 32.7 42.5
 -1 5 15 58.99 36.2
 1 5 -15 55.09 46.9
 0 -5 15 11.4 40
 0 -5 -15 17.8 37
 0 5 15 69.69 36.4
 0 5 -15 58.79 46.4
 -1 -5 -15 34.9 39.8
 1 -5 15 -67.79 40.3
 -1 5 -15 2.3 45
 1 5 15 9.7 36.2
 -2 -5 -15 252.27 48.5
 2 -5 15 166.58 36.8
 2 5 15 234.08 38.4
 -2 5 -15 181.48 46.9
 -6 -6 15 5.5 34.9
 6 -6 -15 56.59 35.3
 6 6 -15 -0.6 47.9
 -6 6 15 10.7 29.3
 -5 -6 15 -32.2 34.7
 5 -6 -15 33.5 35
 5 6 -15 74.39 49.3
 -5 6 15 67.39 30.3
 4 -6 -15 -36.4 33.9
 -4 -6 15 31.7 35.7
 -4 6 15 24.1 31.9
 4 6 -15 104.89 48.1
 -3 -6 15 49.4 34.9
 3 -6 -15 62.59 37.4
 -3 6 15 48.7 31.6
 3 6 -15 -22.7 47.9
 2 -6 -15 8.4 34.6
 -2 -6 15 29.1 35.7
 -2 6 15 57.49 36.1
 2 6 -15 13.5 47.2
 -1 -6 15 29.5 40.1
 1 -6 -15 194.68 43.8
 -1 6 15 118.59 36.7
 1 6 -15 71.39 47.7
 0 -6 15 48.4 40.3
 0 -6 -15 159.08 44.7
 0 6 -15 141.09 49.9
 0 6 15 71.09 32
 -1 -6 -15 -50.99 42.8
 1 -6 15 68.19 40.1
 -1 6 -15 -20.5 44.2
 1 6 15 -15.9 30.8
 -5 -7 15 -16.6 36.3
 5 -7 -15 17.5 34.6
 -5 7 15 -3.6 30.4
 5 7 -15 92.69 52.09
 4 -7 -15 37.1 35.2
 -4 -7 15 7.6 35.3
 4 7 -15 16.3 46.6
 -4 7 15 -33.3 28.7
 -3 -7 15 38.9 35.3
 3 -7 -15 22.3 38.3
 -3 7 15 51.19 32.8
 3 7 -15 90.49 50.99
 -2 -7 15 648.34 70.39
 2 -7 -15 652.33 68.59
 -2 7 15 790.82 67.49
 2 7 -15 835.82 80.89
 -1 -7 15 4.7 45.5
 1 -7 -15 17.9 40.4
 1 7 -15 -5.8 47.7
 -1 7 15 -62.29 29.2
 0 -7 -15 -59.99 38.7
 0 -7 15 -23.7 39.4
 0 7 15 3.2 33.3
 0 7 -15 12 46
 7 0 -16 -41.6 35.8
 -7 0 16 13.5 34.9
 6 0 -16 -2.7 39.7
 -6 0 16 7.8 37.5
 5 0 -16 77.69 42.8
 -5 0 16 94.39 38.3
 -4 0 16 271.07 40.3
 4 0 -16 420.76 52.69
 -3 0 16 -5 35.2
 3 0 -16 44.9 42.2
 2 0 -16 109.29 45.9
 -2 0 16 69.19 37.2
 1 0 -16 -57.99 45.9
 -1 0 16 -36.3 34.2
 0 0 16 76.09 34.8
 0 0 -16 -1.4 42.6
 1 0 16 54.89 34.4
 -1 0 -16 26 45
 6 -1 -16 51.39 67.09
 -6 -1 16 75.29 38
 -6 1 16 62.19 32.3
 6 1 -16 104.89 42.8
 -5 -1 16 0.6 37.6
 5 -1 -16 58.89 43.7
 -5 1 16 25.6 37
 5 1 -16 30.7 40.3
 4 -1 -16 -28.6 39.5
 -4 -1 16 16.8 37.3
 -4 1 16 24.8 37.8
 4 1 -16 14.2 42.6
 3 -1 -16 38.7 44.2
 -3 -1 16 -15 36.6
 -3 1 16 -37 30.5
 3 1 -16 18.5 46
 2 -1 -16 60.29 45.4
 -2 -1 16 -26.3 32
 -2 1 16 -3.1 29.9
 2 1 -16 -53.99 46.9
 -1 -1 16 82.09 40.6
 1 -1 -16 -18.1 40.9
 -1 1 16 93.69 38.5
 1 1 -16 104.49 47.6
 0 -1 -16 -43.7 45.1
 0 -1 16 43.1 36.5
 0 1 16 44.5 31.3
 0 1 -16 147.89 50.19
 -1 -1 -16 -6.4 44.8
 1 -1 16 55.59 34.4
 1 1 16 -39.3 30.2
 -1 1 -16 113.09 48
 -6 -2 16 17 37.7
 6 -2 -16 -49.8 39.2
 -6 2 16 -8.4 34.2
 6 2 -16 49.2 40
 -5 -2 16 46.5 39.9
 5 -2 -16 -23 39.6
 5 2 -16 -70.29 43.3
 -5 2 16 8.5 33.5
 -4 -2 16 354.06 47.3
 4 -2 -16 237.98 44.4
 -4 2 16 255.37 41.6
 4 2 -16 408.66 53.79
 -3 -2 16 -5.2 38.9
 3 -2 -16 16.1 41.5
 3 2 -16 59.79 46.5
 -3 2 16 -24.6 31.4
 -2 -2 16 -37.6 42.8
 2 -2 -16 16.5 41.1
 -2 2 16 5.3 34.9
 2 2 -16 0.1 46.9
 1 -2 -16 129.09 47.1
 -1 -2 16 107.89 37.9
 1 2 -16 35.5 46.4
 -1 2 16 108.49 39
 0 -2 16 13 37.9
 0 -2 -16 -73.79 41.5
 0 2 16 3.4 33.2
 0 2 -16 6.2 47
 1 -2 16 31.7 33.8
 -1 -2 -16 -28.9 43.2
 -1 2 -16 31.1 58.79
 1 2 16 12.7 33.9
 -6 -3 16 -3.1 38.1
 6 -3 -16 8.4 37.4
 -6 3 16 10.6 29.3
 6 3 -16 44.9 44.4
 -5 -3 16 380.56 48.2
 5 3 -16 339.97 49.9
 -5 3 16 246.08 37.5
 -4 -3 16 38.7 39.7
 4 -3 -16 38.2 38.7
 -4 3 16 -10.9 33.4
 4 3 -16 41.6 45.9
 3 -3 -16 21.1 39.4
 -3 -3 16 58.89 41.9
 3 3 -16 7.8 44.4
 -3 3 16 18.6 34.3
 -2 -3 16 96.49 43.1
 2 -3 -16 119.49 43.2
 2 3 -16 180.28 50.59
 -2 3 16 50.49 31
 1 -3 -16 137.79 45.3
 -1 -3 16 51.39 41.3
 1 3 -16 48.3 48.2
 -1 3 16 48 33
 0 -3 -16 18.4 40.6
 0 -3 16 -4.3 37.7
 0 3 16 -20.7 31.5
 0 3 -16 15.1 48.3
 -5 -4 16 41.4 37.5
 5 -4 -16 75.69 37.4
 5 4 -16 17.3 47.7
 -5 4 16 64.99 33.5
 4 -4 -16 10.5 37.8
 -4 -4 16 53.69 40.1
 -4 4 16 33.5 30.8
 4 4 -16 38.1 46.9
 3 -4 -16 32.6 41.9
 -3 -4 16 75.39 41.2
 -3 4 16 34.2 33.8
 3 4 -16 40.5 47.3
 -2 -4 16 190.98 48.2
 2 -4 -16 397.56 48.5
 2 4 -16 248.08 52.09
 -2 4 16 206.58 36.2
 -1 -4 16 24.1 41.7
 1 -4 -16 -21.4 39.1
 -1 4 16 49 35.8
 1 4 -16 -39.2 45.8
 4 -5 -16 41.3 40.8
 -4 -5 16 -5.4 35.9
 -4 5 16 -41.8 31.6
 4 5 -16 -54.89 46
 -3 -5 16 88.79 42.8
 3 -5 -16 130.69 38.9
 -3 5 16 106.59 34.1
 3 5 -16 126.09 49.9
 -2 -5 16 -50.59 40.1
 2 -5 -16 19.8 37.2
 -2 5 16 3.4 34.3
 2 5 -16 18 49.5

_iucr_refine_fcf_details
;
data_MOF-303-activated_330K
_computing_structure_refinement   'olex2.refine 1.3 (Bourhis et al., 2015)'
_shelx_refln_list_code            4
loop_
  _space_group_symop_id
  _space_group_symop_operation_xyz
  1  x,y,z
  2  -x,y+1/2,-z+1/2
  3  -x,-y,-z
  4  x,-y-1/2,z-1/2

_space_group_crystal_system       monoclinic
_space_group_IT_number            14
_space_group_name_H-M_alt         'P 1 21/c 1'
_space_group_name_Hall            '-P 2ybc'
_symmetry_space_group_name_H-M    'P 1 21/c 1'
_symmetry_space_group_name_Hall   '-P 2ybc'
_symmetry_Int_Tables_number       14
_cell_length_a                    12.0438(5)
_cell_length_b                    14.9649(7)
_cell_length_c                    14.0794(7)
_cell_angle_alpha                 90
_cell_angle_beta                  101.929(2)
_cell_angle_gamma                 90
_cell_volume                      2482.8(2)
loop_
  _refln_index_h
  _refln_index_k
  _refln_index_l
  _refln_F_squared_calc
  _refln_F_squared_meas
  _refln_F_squared_sigma
  _refln_F_squared_weight
  _refln_observed_status
-13 0 2 594.649 658.920 75.957 9.404 o
-13 0 4 768.570 784.513 34.852 18.037 o
-13 0 6 113.646 126.579 20.422 130.581 o
-13 1 1 65.459 66.776 20.038 154.801 o
-13 1 2 49.481 33.532 18.217 193.856 o
-13 1 3 10.353 -12.672 19.829 179.389 o
-13 1 4 18.227 6.022 20.409 167.334 o
-13 1 5 247.291 245.565 38.371 38.340 o
-13 1 6 0.093 9.059 19.720 182.591 o
-13 1 7 18.478 18.725 21.560 149.235 o
-13 1 8 96.494 65.070 23.458 112.493 o
-13 2 1 43.780 67.811 28.643 82.567 o
-13 2 2 0.225 -7.669 19.917 179.912 o
-13 2 3 47.088 76.883 33.150 62.148 o
-13 2 4 208.300 187.270 24.474 80.872 o
-13 2 5 34.213 27.355 21.431 147.444 o
-13 2 6 1.949 -5.328 45.453 34.538 o
-13 2 7 0.291 -29.297 22.330 143.129 o
-13 2 8 102.897 117.737 27.410 82.456 o
-13 2 9 250.118 235.107 45.260 29.328 o
-13 3 1 12.675 14.311 22.640 136.772 o
-13 3 2 68.830 49.725 23.209 120.099 o
-13 3 3 227.248 218.997 26.899 67.381 o
-13 3 4 42.935 6.882 23.035 128.727 o
-13 3 5 140.778 169.836 27.581 75.599 o
-13 3 6 89.232 54.891 25.186 100.804 o
-13 3 7 110.598 78.454 25.271 96.249 o
-13 3 8 9.757 5.385 26.256 102.699 o
-13 3 9 8.194 -29.010 43.065 38.414 o
-13 4 1 2.050 1.159 31.160 73.430 o
-13 4 2 34.224 -5.794 41.977 40.126 o
-13 4 4 64.073 88.962 45.711 33.099 o
-13 4 5 110.025 82.266 39.401 43.088 o
-13 4 6 146.259 172.373 28.293 71.949 o
-13 4 7 6.090 -13.556 25.556 108.841 o
-13 4 8 44.655 33.811 51.756 26.322 o
-13 4 9 25.421 63.224 28.741 83.343 o
-13 5 1 8.991 -10.758 24.591 117.251 o
-13 5 2 0.915 -37.944 23.854 125.361 o
-13 5 3 35.018 15.594 24.796 112.122 o
-13 5 4 450.120 438.755 79.826 9.635 o
-13 5 5 75.350 33.621 26.428 94.802 o
-13 5 6 1.794 -30.259 36.569 53.350 o
-13 5 7 0.047 -48.672 38.371 48.483 o
-13 5 8 12.405 9.668 26.958 97.146 o
-13 6 1 8.778 26.565 26.009 103.910 o
-13 6 2 126.490 124.490 29.561 70.275 o
-13 6 3 51.961 31.667 26.084 99.450 o
-13 6 4 31.880 14.041 26.083 101.986 o
-13 6 5 81.842 67.465 45.833 32.842 o
-13 6 6 0.751 37.888 46.992 32.191 o
-13 6 7 105.879 101.966 30.284 69.520 o
-13 7 1 4.014 -0.006 26.636 100.362 o
-13 7 2 14.727 41.966 28.141 88.160 o
-13 7 3 30.228 16.904 48.472 30.132 o
-13 7 4 10.711 -7.852 26.139 103.735 o
-13 7 5 137.577 151.756 31.264 62.253 o
-12 0 2 714.791 825.144 40.293 16.896 o
-12 0 4 233.110 295.741 35.538 42.723 o
-12 0 6 42.355 39.716 22.130 136.366 o
-12 0 8 180.031 180.274 24.780 83.620 o
-12 0 10 965.247 971.540 64.310 8.640 o
-12 1 1 1084.320 1122.610 29.745 11.711 o
-12 1 2 266.659 245.550 18.751 92.230 o
-12 1 3 264.427 257.513 20.407 84.445 o
-12 1 4 281.546 320.037 27.651 55.696 o
-12 1 5 271.097 291.261 18.063 89.553 o
-12 1 6 205.279 217.900 15.662 130.509 o
-12 1 7 315.035 329.172 18.525 76.341 o
-12 1 8 106.271 102.399 19.683 143.435 o
-12 1 9 181.798 212.832 18.811 115.490 o
-12 1 10 21.283 12.916 17.337 227.324 o
-12 1 11 128.338 153.776 27.029 80.160 o
-12 2 1 2046.290 2005.770 42.542 3.847 o
-12 2 2 462.546 469.379 18.533 49.050 o
-12 2 3 27.233 27.530 16.941 231.925 o
-12 2 4 198.414 213.768 12.192 163.270 o
-12 2 5 31.904 46.948 10.825 486.996 o
-12 2 6 1310.940 1342.070 42.425 7.776 o
-12 2 7 367.600 365.729 20.732 60.818 o
-12 2 8 16.196 23.286 16.169 259.621 o
-12 2 9 169.519 165.612 20.061 115.363 o
-12 2 10 7.748 7.175 27.040 96.942 o
-12 2 11 0.870 -5.536 28.009 90.950 o
-12 3 1 1210.060 1156.430 67.330 6.723 o
-12 3 2 486.963 493.244 36.043 28.405 o
-12 3 3 297.064 339.814 28.541 51.687 o
-12 3 4 302.982 371.022 30.316 46.685 o
-12 3 5 657.158 638.458 44.469 17.908 o
-12 3 6 7.503 31.822 28.843 84.669 o
-12 3 7 227.307 212.784 14.405 132.527 o
-12 3 8 259.622 226.582 29.880 55.461 o
-12 3 9 215.742 194.067 45.447 30.185 o
-12 3 10 28.675 -0.091 29.518 80.632 o
-12 3 11 23.957 20.281 30.536 75.193 o
-12 4 1 139.520 100.550 33.736 55.718 o
-12 4 2 765.529 718.470 75.577 8.598 o
-12 4 3 0.003 31.005 23.894 123.475 o
-12 4 4 383.436 436.676 77.766 10.328 o
-12 4 5 653.604 652.732 45.746 17.349 o
-12 4 6 20.273 29.449 24.763 113.197 o
-12 4 7 50.660 57.692 38.236 47.356 o
-12 4 8 595.528 688.984 66.950 11.225 o
-12 4 9 16.363 54.209 28.238 87.093 o
-12 4 10 169.206 202.663 33.238 53.078 o
-12 4 11 2.163 10.103 30.609 75.929 o
-12 5 1 47.692 41.075 34.251 58.956 o
-12 5 2 0.135 3.233 24.126 122.478 o
-12 5 3 351.092 351.827 31.489 42.408 o
-12 5 4 182.116 161.337 30.066 62.958 o
-12 5 5 15.163 -5.836 63.222 17.828 o
-12 5 6 259.761 269.461 74.219 12.018 o
-12 5 7 88.069 70.244 27.915 83.148 o
-12 5 8 337.048 363.326 43.000 28.296 o
-12 5 9 137.452 123.832 30.779 64.846 o
-12 5 10 2.055 -37.964 28.270 89.216 o
-12 6 1 229.631 234.450 40.689 35.562 o
-12 6 2 2.506 35.480 25.985 104.239 o
-12 6 3 88.228 100.429 28.087 80.982 o
-12 6 4 43.347 6.603 31.482 70.313 o
-12 6 5 65.739 66.490 30.188 73.512 o
-12 6 6 63.957 96.479 51.885 25.843 o
-12 6 7 11.757 -6.323 26.934 97.676 o
-12 6 8 0.663 24.216 28.179 89.238 o
-12 6 9 195.344 183.241 55.039 21.685 o
-12 7 1 0.903 13.005 37.084 51.783 o
-12 7 2 94.615 152.389 30.392 68.176 o
-12 7 3 0.579 -35.415 26.612 100.761 o
-12 7 4 0.111 17.224 28.585 86.940 o
-12 7 5 53.010 63.375 28.319 83.876 o
-12 7 6 19.711 20.454 28.392 86.975 o
-12 7 7 11.305 31.284 52.464 25.812 o
-12 7 8 56.915 80.296 32.377 64.511 o
-12 7 9 64.125 83.942 31.309 68.276 o
-12 8 1 16.055 11.717 35.796 55.261 o
-12 8 2 26.380 62.063 33.600 61.555 o
-12 8 3 262.674 224.799 31.093 52.309 o
-12 8 4 11.797 34.181 28.653 85.486 o
-12 8 5 92.543 109.567 30.742 68.260 o
-12 8 6 29.640 27.065 28.361 86.379 o
-12 8 7 43.271 7.692 29.569 79.431 o
-12 8 8 249.024 203.580 33.475 48.277 o
-12 9 1 209.461 185.920 42.620 33.978 o
-12 9 2 123.100 77.950 29.661 71.780 o
-12 9 3 20.015 22.095 28.847 84.240 o
-12 9 4 255.281 235.163 32.185 49.917 o
-12 9 5 33.655 -10.483 28.926 83.649 o
-12 9 6 201.625 144.528 30.706 60.113 o
-11 0 2 3434.200 3406.930 149.409 1.045 o
-11 0 4 1596.060 1590.610 56.263 5.213 o
-11 0 6 1129.540 1161.960 45.733 9.281 o
-11 0 8 1565.170 1700.080 58.801 5.032 o
-11 0 10 437.455 433.669 40.926 26.718 o
-11 0 12 77.416 47.256 35.410 54.279 o
-11 1 1 993.887 926.331 29.499 14.197 o
-11 1 2 764.660 777.069 30.664 19.554 o
-11 1 3 36.123 60.078 12.932 350.704 o
-11 1 4 477.892 506.541 21.870 42.355 o
-11 1 5 990.808 986.296 28.293 13.993 o
-11 1 6 56.832 33.956 13.412 322.496 o
-11 1 7 1088.420 1059.950 32.047 11.744 o
-11 1 8 7.254 6.689 15.782 281.150 o
-11 1 9 99.929 109.626 20.016 140.434 o
-11 1 10 331.360 327.670 43.386 28.482 o
-11 1 11 395.795 337.521 24.658 51.571 o
-11 1 12 202.084 193.273 26.121 74.248 o
-11 1 13 3.922 3.367 27.826 91.895 o
-11 2 1 508.522 485.581 22.603 40.186 o
-11 2 2 421.846 443.616 18.379 54.614 o
-11 2 3 194.921 218.547 14.455 143.944 o
-11 2 4 184.889 228.756 14.867 142.508 o
-11 2 5 249.483 291.989 17.160 98.138 o
-11 2 6 623.010 611.524 28.339 27.034 o
-11 2 7 350.656 370.589 21.035 61.862 o
-11 2 8 26.255 33.899 21.817 143.324 o
-11 2 9 86.034 101.185 18.583 163.615 o
-11 2 10 4.736 6.299 17.944 219.282 o
-11 2 11 16.491 24.107 21.643 147.999 o
-11 2 12 140.525 128.722 34.306 53.411 o
-11 2 13 23.479 -0.070 22.604 136.713 o
-11 3 1 545.043 445.965 67.722 12.097 o
-11 3 2 737.454 663.976 41.918 17.317 o
-11 3 3 6.879 8.178 22.293 142.201 o
-11 3 4 406.086 412.820 30.039 39.810 o
-11 3 5 198.193 235.288 26.993 69.126 o
-11 3 6 641.296 675.730 40.289 19.599 o
-11 3 7 34.834 19.093 13.625 342.517 o
-11 3 8 168.488 168.785 17.043 140.648 o
-11 3 9 74.424 72.671 25.346 100.343 o
-11 3 10 4.609 0.042 25.016 113.695 o
-11 3 11 61.275 53.909 22.615 126.774 o
-11 3 12 219.666 204.457 23.526 82.375 o
-11 4 1 916.271 823.955 63.280 9.503 o
-11 4 2 102.292 76.145 24.994 99.283 o
-11 4 3 1401.240 1368.590 55.848 6.349 o
-11 4 4 146.630 157.553 25.750 84.352 o
-11 4 5 66.232 70.897 25.203 102.420 o
-11 4 6 200.460 274.197 32.577 51.048 o
-11 4 7 5.324 29.248 26.096 103.392 o
-11 4 8 24.188 38.244 14.160 320.622 o
-11 4 9 13.735 16.063 14.643 317.604 o
-11 4 10 10.370 37.557 16.899 238.125 o
-11 4 11 192.787 221.354 47.507 28.073 o
-11 4 12 149.924 86.344 36.304 48.739 o
-11 5 1 241.405 205.718 29.847 57.640 o
-11 5 2 1844.650 1804.020 64.482 3.996 o
-11 5 3 14.251 8.882 24.613 116.146 o
-11 5 4 5.562 -15.027 23.897 124.458 o
-11 5 5 320.322 350.705 65.727 14.436 o
-11 5 6 32.426 23.713 26.619 97.613 o
-11 5 7 96.538 83.088 28.049 81.213 o
-11 5 8 24.194 18.248 27.812 90.362 o
-11 5 9 0.001 -16.110 29.010 84.820 o
-11 5 10 270.024 327.167 130.288 4.084 o
-11 5 11 2.759 -41.571 31.388 72.368 o
-11 5 12 81.791 104.673 33.242 59.798 o
-11 6 1 308.071 333.599 35.434 38.842 o
-11 6 2 7.369 -12.217 25.384 110.216 o
-11 6 3 124.676 49.010 26.065 91.306 o
-11 6 4 51.285 18.784 49.696 28.526 o
-11 6 5 142.423 186.303 29.713 66.201 o
-11 6 6 236.082 216.575 37.785 40.205 o
-11 6 7 29.218 34.833 28.348 86.245 o
-11 6 8 0.017 -11.980 28.058 90.674 o
-11 6 9 6.933 -9.906 27.817 91.885 o
-11 6 10 0.507 -10.884 29.090 84.337 o
-11 6 11 90.952 80.226 31.697 65.447 o
-11 7 1 156.836 189.955 32.372 56.490 o
-11 7 2 117.246 126.971 28.726 74.458 o
-11 7 3 60.076 49.297 27.678 87.566 o
-11 7 4 464.781 466.251 35.747 29.848 o
-11 7 5 10.534 -11.083 25.759 106.808 o
-11 7 6 70.058 100.604 29.205 76.775 o
-11 7 7 147.951 124.594 31.122 62.939 o
-11 7 8 165.741 185.997 33.070 54.151 o
-11 7 9 6.670 -22.137 30.155 78.241 o
-11 7 10 17.292 11.970 35.667 55.627 o
-11 8 1 600.371 440.334 143.686 3.227 o
-11 8 2 314.797 362.134 68.109 13.561 o
-11 8 3 4.720 15.060 27.775 91.862 o
-11 8 4 20.571 48.952 28.021 88.309 o
-11 8 5 3.888 9.636 33.285 64.204 o
-11 8 6 75.723 96.561 31.991 64.697 o
-11 8 7 172.110 207.704 53.752 22.758 o
-11 8 8 80.169 5.361 35.152 55.619 o
-11 8 9 16.389 -25.307 31.215 72.692 o
-11 8 10 170.386 176.599 33.419 53.218 o
-11 9 1 36.392 -13.457 34.380 59.478 o
-11 9 2 125.728 114.351 48.287 28.930 o
-11 9 3 587.674 423.203 70.935 11.082 o
-11 9 4 68.950 86.000 51.634 26.091 o
-11 9 5 266.946 442.388 77.502 10.790 o
-11 9 6 0.070 -15.762 36.311 54.140 o
-11 9 7 54.071 48.239 31.918 67.139 o
-11 9 8 11.851 2.081 29.297 82.600 o
-11 9 9 24.305 68.179 68.946 14.919 o
-11 10 1 58.676 15.580 36.569 51.962 o
-11 10 2 231.544 167.022 58.516 19.153 o
-11 10 3 192.025 163.627 30.773 59.910 o
-11 10 4 52.526 2.680 29.085 81.638 o
-11 10 5 32.498 9.179 30.359 75.922 o
-11 10 6 188.158 236.510 50.346 25.270 o
-11 10 7 59.867 33.221 56.655 21.943 o
-11 11 1 79.384 58.072 39.273 44.354 o
-11 11 2 61.242 108.544 33.331 60.300 o
-11 11 3 5.609 43.650 62.765 18.059 o
-11 11 4 106.701 191.690 36.118 48.843 o
-11 11 5 19.338 31.923 47.958 30.802 o
-10 0 2 20.629 15.833 16.529 248.630 o
-10 0 4 346.852 353.786 28.199 48.238 o
-10 0 6 162.438 139.200 21.596 108.562 o
-10 0 8 1735.280 1594.320 57.680 4.738 o
-10 0 10 149.598 151.798 34.637 51.614 o
-10 0 12 122.136 77.490 28.454 77.322 o
-10 0 14 399.343 430.906 38.444 30.065 o
-10 1 1 39.386 51.229 12.332 380.447 o
-10 1 2 149.156 157.053 23.360 97.572 o
-10 1 3 735.167 796.061 24.427 22.152 o
-10 1 4 357.681 356.252 18.145 68.616 o
-10 1 5 1.006 7.862 12.356 460.889 o
-10 1 6 583.040 625.808 25.461 30.094 o
-10 1 7 833.427 824.914 36.535 16.026 o
-10 1 8 605.339 603.635 30.561 26.476 o
-10 1 9 567.782 582.539 28.742 29.420 o
-10 1 10 171.559 180.132 30.312 62.227 o
-10 1 11 246.183 242.695 25.919 67.528 o
-10 1 12 31.549 54.656 24.008 117.413 o
-10 1 13 167.577 143.081 22.069 103.934 o
-10 1 14 24.590 36.138 22.759 132.262 o
-10 2 1 0.521 9.575 11.106 567.806 o
-10 2 2 338.139 321.792 27.835 50.746 o
-10 2 3 462.067 450.976 18.392 50.141 o
-10 2 4 362.902 394.748 17.921 65.642 o
-10 2 5 1161.440 1167.860 29.673 10.662 o
-10 2 6 200.862 175.905 19.866 108.199 o
-10 2 7 138.814 172.586 18.546 135.500 o
-10 2 8 207.644 198.750 18.454 113.016 o
-10 2 9 17.744 33.387 19.913 172.591 o
-10 2 10 939.343 1002.520 36.989 13.122 o
-10 2 11 9.765 18.233 20.458 167.014 o
-10 2 12 165.209 143.827 30.236 64.219 o
-10 2 13 114.133 137.399 23.846 101.350 o
-10 2 14 58.010 17.832 26.519 96.453 o
-10 3 1 46.255 50.551 23.740 118.285 o
-10 3 2 172.059 263.301 25.851 74.786 o
-10 3 3 68.740 81.115 22.454 124.803 o
-10 3 4 589.521 624.653 71.263 10.463 o
-10 3 5 348.179 352.323 17.328 72.384 o
-10 3 6 85.647 91.159 13.175 274.788 o
-10 3 7 12.180 24.858 14.633 315.922 o
-10 3 8 129.982 139.641 18.111 148.123 o
-10 3 9 1277.500 1348.500 75.163 5.568 o
-10 3 10 0.135 -6.429 23.362 130.782 o
-10 3 11 222.855 228.019 23.761 79.263 o
-10 3 12 349.672 351.892 47.507 24.234 o
-10 3 13 77.513 91.663 25.365 98.763 o
-10 4 1 134.960 134.234 27.036 80.445 o
-10 4 2 1401.950 1365.900 75.570 5.162 o
-10 4 3 405.458 424.394 71.392 11.897 o
-10 4 4 60.457 63.498 24.072 112.584 o
-10 4 5 412.055 431.018 57.228 16.983 o
-10 4 6 872.934 961.177 51.179 11.422 o
-10 4 7 63.522 79.210 12.994 307.989 o
-10 4 8 1440.350 1568.660 39.163 6.664 o
-10 4 9 85.195 66.728 19.343 158.797 o
-10 4 10 167.258 156.744 18.941 125.978 o
-10 4 11 89.212 92.481 18.985 158.512 o
-10 4 12 70.413 76.160 20.053 152.112 o
-10 4 13 625.195 667.237 53.729 14.775 o
-10 5 1 556.275 608.595 63.093 12.779 o
-10 5 2 55.137 12.104 56.913 21.816 o
-10 5 3 1441.160 1334.490 80.979 4.807 o
-10 5 4 110.127 153.600 41.204 38.843 o
-10 5 5 9.443 10.043 54.338 24.122 o
-10 5 6 109.785 105.382 29.184 73.833 o
-10 5 7 149.054 163.777 28.771 70.149 o
-10 5 8 264.058 300.706 18.869 86.772 o
-10 5 9 161.581 170.174 17.424 139.212 o
-10 5 10 18.432 23.819 16.553 247.121 o
-10 5 11 22.445 52.902 17.660 211.617 o
-10 5 12 237.679 271.140 25.920 66.921 o
-10 5 13 40.329 92.396 30.182 74.254 o
-10 6 1 91.543 142.753 40.753 40.185 o
-10 6 2 738.999 746.872 68.360 9.897 o
-10 6 3 623.994 598.862 47.699 17.437 o
-10 6 4 907.013 876.502 89.483 6.155 o
-10 6 5 12.240 -2.388 25.442 109.329 o
-10 6 6 626.158 719.856 51.142 15.318 o
-10 6 7 45.710 39.022 29.887 76.845 o
-10 6 8 48.407 52.135 21.330 143.671 o
-10 6 9 26.909 3.129 13.797 349.571 o
-10 6 10 42.211 52.138 16.102 240.357 o
-10 6 11 215.216 200.930 36.316 43.991 o
-10 6 12 16.672 25.252 49.696 28.738 o
-10 7 1 472.951 416.867 36.297 29.916 o
-10 7 2 63.676 102.482 39.015 44.768 o
-10 7 3 871.927 934.998 53.613 11.092 o
-10 7 4 241.581 244.984 44.487 30.264 o
-10 7 5 1671.550 1529.340 63.290 4.787 o
-10 7 6 285.998 232.197 30.620 51.647 o
-10 7 7 4.356 15.972 55.297 23.302 o
-10 7 8 15.856 1.361 28.439 87.425 o
-10 7 9 7.630 27.543 13.991 346.687 o
-10 7 10 23.851 48.580 30.703 73.768 o
-10 7 11 47.103 2.710 30.597 74.253 o
-10 7 12 131.874 83.262 51.176 26.004 o
-10 8 1 445.401 471.375 68.559 12.375 o
-10 8 2 890.913 791.939 72.609 8.318 o
-10 8 3 52.533 26.023 27.857 87.918 o
-10 8 4 1074.260 1117.710 57.393 8.467 o
-10 8 5 98.215 108.771 30.532 68.783 o
-10 8 6 105.570 78.362 53.430 24.173 o
-10 8 7 0.013 30.439 30.513 76.094 o
-10 8 8 7.245 6.059 29.644 80.799 o
-10 8 9 179.118 224.210 37.435 42.749 o
-10 8 10 116.369 124.937 49.058 28.123 o
-10 8 11 18.151 -56.631 78.152 11.671 o
-10 9 1 222.263 176.190 32.061 53.922 o
-10 9 2 168.686 93.469 40.174 39.981 o
-10 9 3 925.917 776.011 54.246 11.188 o
-10 9 4 69.396 110.874 83.110 10.216 o
-10 9 5 144.919 149.409 32.082 59.208 o
-10 9 6 24.448 -19.948 27.316 94.186 o
-10 9 7 18.218 37.708 30.916 73.261 o
-10 9 8 248.066 240.229 73.968 12.187 o
-10 9 9 145.347 101.189 33.347 56.576 o
-10 9 10 150.302 198.926 36.843 45.454 o
-10 10 1 44.074 45.989 31.295 70.239 o
-10 10 2 67.433 39.913 32.174 65.719 o
-10 10 3 12.029 32.995 30.127 77.465 o
-10 10 4 552.533 642.734 48.772 17.721 o
-10 10 5 72.446 41.993 41.777 39.640 o
-10 10 6 61.480 108.212 34.791 55.625 o
-10 10 7 422.575 377.087 61.091 15.453 o
-10 10 8 24.144 59.843 33.625 61.579 o
-10 10 9 336.036 410.814 41.504 29.181 o
-10 11 1 112.233 52.200 33.620 58.377 o
-10 11 2 0.169 23.600 31.532 71.403 o
-10 11 3 57.374 9.538 29.326 79.874 o
-10 11 4 3.421 -7.783 29.951 79.439 o
-10 11 5 434.162 324.991 50.919 20.722 o
-10 11 6 718.802 628.769 49.910 15.143 o
-10 11 7 21.384 22.800 51.498 26.753 o
-10 11 8 511.907 416.915 40.614 25.261 o
-10 12 1 102.238 63.480 45.196 33.494 o
-10 12 2 204.610 193.673 34.952 47.442 o
-10 12 3 1.076 1.151 31.457 72.085 o
-10 12 4 12.805 27.352 61.864 18.590 o
-10 12 5 186.359 125.333 35.744 47.915 o
-10 12 6 401.674 335.585 45.897 24.665 o
-9 0 2 162.552 153.040 17.874 137.481 o
-9 0 4 1565.190 1566.200 48.235 5.712 o
-9 0 6 0.047 2.423 19.018 197.063 o
-9 0 8 694.266 862.421 60.319 11.455 o
-9 0 10 650.315 625.513 46.836 17.186 o
-9 0 12 5.295 -0.651 26.339 102.546 o
-9 0 14 446.225 409.415 36.185 31.071 o
-9 1 1 142.294 147.358 21.956 109.114 o
-9 1 2 14.931 -1.589 10.455 614.174 o
-9 1 3 432.248 447.863 20.330 50.446 o
-9 1 4 466.031 408.754 20.729 48.594 o
-9 1 5 184.994 191.540 14.608 152.734 o
-9 1 6 145.246 145.784 21.745 110.243 o
-9 1 7 26.094 25.626 15.305 281.201 o
-9 1 8 56.190 62.097 21.310 141.337 o
-9 1 9 35.285 28.132 18.202 199.940 o
-9 1 10 1.169 -20.899 16.930 248.591 o
-9 1 11 146.664 105.608 19.272 135.980 o
-9 1 12 622.716 605.222 32.709 24.656 o
-9 1 13 173.956 147.085 21.765 104.370 o
-9 1 14 25.160 33.283 21.553 146.939 o
-9 2 1 36.830 37.609 10.653 498.979 o
-9 2 2 210.166 219.554 16.372 123.457 o
-9 2 3 177.311 195.714 14.288 158.452 o
-9 2 4 80.210 88.283 11.558 333.829 o
-9 2 5 145.576 177.304 14.296 179.267 o
-9 2 6 171.845 173.805 52.979 23.548 o
-9 2 7 18.665 19.719 15.134 293.844 o
-9 2 8 93.266 84.369 16.667 194.143 o
-9 2 9 152.663 183.589 18.924 126.449 o
-9 2 10 262.534 297.466 20.928 79.411 o
-9 2 11 1339.240 1400.050 41.565 7.502 o
-9 2 12 0.561 -15.232 19.016 197.268 o
-9 2 13 100.939 68.796 21.270 131.653 o
-9 2 14 155.516 136.249 22.847 101.529 o
-9 3 1 169.420 236.170 26.349 74.548 o
-9 3 2 517.498 471.089 53.179 17.417 o
-9 3 3 1922.770 1806.310 96.172 3.009 o
-9 3 4 62.070 78.264 22.525 125.498 o
-9 3 5 39.037 24.048 11.338 459.670 o
-9 3 6 402.889 416.049 25.237 46.848 o
-9 3 7 211.589 224.472 22.951 84.702 o
-9 3 8 11.610 19.740 16.446 254.332 o
-9 3 9 9.858 -4.311 20.342 170.665 o
-9 3 10 752.912 795.144 37.498 17.390 o
-9 3 11 592.200 564.100 30.881 27.411 o
-9 3 12 474.760 503.814 45.809 21.680 o
-9 3 13 9.143 -15.633 21.408 154.354 o
-9 3 14 2.836 4.187 21.545 153.055 o
-9 4 1 285.811 346.004 56.649 18.988 o
-9 4 2 98.386 111.366 32.706 60.666 o
-9 4 3 340.780 394.414 54.145 19.570 o
-9 4 4 496.364 541.112 105.637 5.724 o
-9 4 5 388.924 473.149 36.771 31.375 o
-9 4 6 102.743 123.109 13.666 235.082 o
-9 4 7 549.845 578.074 40.570 22.444 o
-9 4 8 123.993 147.226 17.451 156.520 o
-9 4 9 1178.580 1151.220 48.132 8.720 o
-9 4 10 162.955 138.595 19.452 125.281 o
-9 4 11 294.849 260.191 27.630 57.138 o
-9 4 12 282.040 264.474 23.569 69.856 o
-9 4 13 31.033 42.131 25.435 105.858 o
-9 4 14 43.286 56.150 21.365 143.845 o
-9 5 1 50.359 30.820 25.550 103.624 o
-9 5 2 85.425 64.252 33.864 58.447 o
-9 5 3 0.177 -29.349 25.430 110.367 o
-9 5 4 578.948 559.780 39.730 22.462 o
-9 5 5 362.466 316.544 30.461 44.448 o
-9 5 6 409.124 356.793 32.481 37.867 o
-9 5 7 443.571 512.728 71.536 11.446 o
-9 5 8 88.457 69.004 14.647 243.133 o
-9 5 9 167.565 163.427 32.365 56.655 o
-9 5 10 847.781 857.934 46.905 13.069 o
-9 5 11 118.380 105.904 19.614 140.351 o
-9 5 12 4.287 -10.988 21.316 156.454 o
-9 5 13 60.957 90.257 21.090 139.954 o
-9 5 14 160.703 113.203 21.898 109.279 o
-9 6 1 21.012 -18.571 26.753 98.370 o
-9 6 2 387.163 381.098 43.264 26.649 o
-9 6 3 49.666 86.276 27.383 88.688 o
-9 6 4 266.665 251.328 86.322 9.060 o
-9 6 5 83.989 61.171 26.509 92.128 o
-9 6 6 5.904 -13.674 26.657 100.085 o
-9 6 7 31.879 15.911 16.736 237.777 o
-9 6 8 6.801 21.228 12.973 404.534 o
-9 6 9 249.878 282.144 23.226 74.014 o
-9 6 10 282.460 284.650 26.157 61.022 o
-9 6 11 129.030 132.398 20.695 123.667 o
-9 6 12 177.585 131.708 20.944 110.876 o
-9 6 13 161.909 182.248 40.890 37.784 o
-9 7 1 45.206 17.308 28.992 82.143 o
-9 7 2 5.049 25.752 36.697 52.678 o
-9 7 3 3.518 11.592 25.620 108.058 o
-9 7 4 428.665 427.321 82.144 9.254 o
-9 7 5 103.731 92.970 29.794 72.029 o
-9 7 6 56.607 67.773 28.541 82.249 o
-9 7 7 109.950 143.336 47.507 29.851 o
-9 7 8 14.041 -7.781 12.837 416.734 o
-9 7 9 135.239 92.526 18.986 144.268 o
-9 7 10 1.693 -9.705 16.206 271.018 o
-9 7 11 30.717 5.987 16.828 238.038 o
-9 7 12 11.378 29.993 19.120 188.684 o
-9 7 13 326.761 366.550 59.874 16.836 o
-9 8 1 1102.300 983.766 71.392 7.132 o
-9 8 2 252.571 204.835 40.303 35.888 o
-9 8 3 729.798 695.256 51.877 14.030 o
-9 8 4 45.044 42.525 27.810 88.150 o
-9 8 5 122.114 66.772 35.918 51.043 o
-9 8 6 470.284 463.413 130.230 3.947 o
-9 8 7 30.369 34.346 31.283 71.153 o
-9 8 8 180.919 197.585 22.522 93.958 o
-9 8 9 216.540 206.571 29.677 59.950 o
-9 8 10 6.278 25.131 16.498 253.996 o
-9 8 11 17.412 19.911 17.911 213.682 o
-9 8 12 155.712 167.306 45.640 31.267 o
-9 9 1 5.633 -50.357 29.107 84.008 o
-9 9 2 56.626 -1.803 37.856 48.784 o
-9 9 3 796.143 753.493 78.410 7.982 o
-9 9 4 88.095 86.295 30.027 72.264 o
-9 9 5 106.305 68.746 31.688 64.970 o
-9 9 6 648.214 789.704 56.629 13.055 o
-9 9 7 484.040 475.307 60.190 14.863 o
-9 9 8 364.757 371.704 28.729 45.478 o
-9 9 9 0.194 -6.522 17.985 220.643 o
-9 9 10 167.663 160.859 91.350 8.343 o
-9 9 11 50.700 60.916 32.681 64.046 o
-9 10 1 324.614 402.635 41.690 29.407 o
-9 10 2 369.908 352.255 47.771 23.669 o
-9 10 3 435.462 481.425 38.737 27.936 o
-9 10 4 420.696 335.943 84.011 9.047 o
-9 10 5 686.623 791.787 57.967 12.355 o
-9 10 6 31.436 7.510 30.379 75.910 o
-9 10 7 22.227 36.316 30.941 73.008 o
-9 10 8 124.131 192.551 36.476 47.343 o
-9 10 9 243.188 198.322 35.454 44.570 o
-9 10 10 33.832 15.638 47.706 31.076 o
-9 10 11 98.316 -17.687 31.082 69.623 o
-9 11 1 44.009 40.381 35.443 55.282 o
-9 11 2 15.519 8.967 29.386 81.772 o
-9 11 3 37.737 2.934 79.948 11.134 o
-9 11 4 40.940 54.411 30.328 74.560 o
-9 11 5 56.721 34.969 32.140 66.423 o
-9 11 6 0.098 -0.262 29.874 79.984 o
-9 11 7 1.962 -17.046 32.159 68.966 o
-9 11 8 25.592 52.165 33.751 61.209 o
-9 11 9 17.017 12.979 33.151 64.298 o
-9 12 1 1.222 12.623 34.023 61.485 o
-9 12 2 37.525 11.093 31.089 72.214 o
-9 12 3 91.991 94.796 31.301 66.515 o
-9 12 4 71.218 76.944 32.692 62.788 o
-9 12 5 1.670 -14.412 32.172 68.919 o
-9 12 6 0.001 27.147 30.566 75.894 o
-9 12 7 1.797 34.454 32.303 67.829 o
-9 12 8 7.692 -24.451 30.451 76.698 o
-9 13 1 15.283 21.761 39.273 45.908 o
-9 13 2 64.007 62.099 34.356 57.706 o
-9 13 3 307.096 325.388 38.873 34.266 o
-9 13 4 11.026 2.765 73.961 13.036 o
-9 13 5 145.453 117.102 35.796 49.575 o
-9 13 6 37.649 60.835 57.872 21.077 o
-8 0 2 10701.400 10483.800 324.957 0.134 o
-8 0 4 259.571 316.233 21.615 75.957 o
-8 0 6 1537.920 1604.570 53.818 5.491 o
-8 0 8 81.794 73.946 22.861 119.337 o
-8 0 10 1211.550 1122.130 51.265 8.287 o
-8 0 12 15.283 17.301 37.534 50.261 o
-8 0 14 237.529 221.819 34.456 46.310 o
-8 1 1 3533.550 3578.790 71.410 1.312 o
-8 1 2 67.053 68.509 11.032 389.612 o
-8 1 3 4513.900 4617.960 98.846 0.794 o
-8 1 4 429.621 400.801 27.015 42.891 o
-8 1 5 742.819 779.707 34.287 18.790 o
-8 1 6 2.300 5.217 13.581 382.479 o
-8 1 7 476.922 449.746 25.129 40.653 o
-8 1 8 223.760 183.010 19.529 104.276 o
-8 1 9 788.144 783.117 31.248 18.781 o
-8 1 10 83.218 99.456 17.744 177.327 o
-8 1 11 281.755 197.393 20.567 86.007 o
-8 1 12 25.199 19.560 21.862 144.111 o
-8 1 13 0.826 -5.808 19.670 184.331 o
-8 1 14 5.862 -18.407 26.685 99.879 o
-8 1 15 1123.240 1106.440 44.378 9.695 o
-8 2 1 100.927 103.643 10.626 326.423 o
-8 2 2 951.094 1110.500 34.313 12.749 o
-8 2 3 247.586 289.163 18.360 93.406 o
-8 2 4 6181.220 6209.150 99.608 0.455 o
-8 2 5 993.412 1056.710 28.976 13.354 o
-8 2 6 120.577 138.996 21.110 121.191 o
-8 2 7 361.193 379.402 20.412 61.456 o
-8 2 8 1280.640 1287.500 38.885 8.404 o
-8 2 9 44.376 53.574 16.531 228.112 o
-8 2 10 662.392 658.622 32.683 22.781 o
-8 2 11 41.115 4.124 19.883 171.020 o
-8 2 12 145.471 74.810 20.622 127.237 o
-8 2 13 115.583 126.326 24.389 98.288 o
-8 2 14 398.442 409.379 34.063 35.199 o
-8 2 15 96.135 47.153 22.139 126.013 o
-8 3 1 1163.620 1331.750 52.810 7.811 o
-8 3 2 542.532 505.340 53.694 16.678 o
-8 3 3 1814.580 1808.590 122.633 2.506 o
-8 3 4 1108.540 1177.010 26.551 11.471 o
-8 3 5 3770.480 3980.530 68.319 1.148 o
-8 3 6 2560.040 2519.320 57.400 2.449 o
-8 3 7 319.104 358.326 21.937 64.220 o
-8 3 8 0.093 6.220 15.342 301.460 o
-8 3 9 1482.400 1509.760 40.137 6.556 o
-8 3 10 0.253 4.996 17.611 229.246 o
-8 3 11 489.207 403.827 23.168 43.744 o
-8 3 12 21.439 21.720 19.559 179.149 o
-8 3 13 776.753 886.433 39.529 15.638 o
-8 3 14 436.751 440.497 36.256 30.790 o
-8 3 15 1.543 -4.233 22.039 146.766 o
-8 4 1 505.920 543.998 44.145 21.675 o
-8 4 2 903.346 869.912 47.951 12.192 o
-8 4 3 1.453 13.561 39.337 46.021 o
-8 4 4 1581.160 1630.530 57.888 5.128 o
-8 4 5 2892.150 2916.910 52.291 1.982 o
-8 4 6 2187.820 2187.690 43.759 3.367 o
-8 4 7 504.602 479.658 27.672 35.495 o
-8 4 8 1102.880 1096.360 33.941 11.163 o
-8 4 9 15.753 42.122 17.786 213.235 o
-8 4 10 571.798 618.401 50.961 16.717 o
-8 4 11 271.379 245.097 21.092 81.577 o
-8 4 12 1916.050 2025.050 50.247 3.961 o
-8 4 13 281.338 247.746 22.659 74.088 o
-8 4 14 1.659 -26.086 20.796 164.787 o
-8 4 15 165.890 196.066 28.281 69.226 o
-8 5 1 30.720 33.349 25.972 102.111 o
-8 5 2 298.823 297.951 31.062 47.784 o
-8 5 3 546.427 606.134 105.707 5.602 o
-8 5 4 411.083 441.881 36.483 31.439 o
-8 5 5 841.515 831.805 55.748 11.367 o
-8 5 6 656.448 698.590 33.596 21.987 o
-8 5 7 3308.630 3367.010 61.705 1.509 o
-8 5 8 245.105 228.458 17.167 107.100 o
-8 5 9 239.220 260.014 33.842 46.553 o
-8 5 10 355.520 362.252 23.203 57.045 o
-8 5 11 2026.110 2150.360 50.705 3.592 o
-8 5 12 521.937 519.581 31.387 30.491 o
-8 5 13 244.167 189.513 22.375 84.991 o
-8 5 14 79.065 64.462 32.632 62.934 o
-8 6 1 229.272 168.997 41.133 35.819 o
-8 6 2 33.465 33.650 27.056 94.136 o
-8 6 3 2046.970 1965.120 92.638 2.842 o
-8 6 4 148.093 162.292 28.680 70.655 o
-8 6 5 10.129 20.251 25.465 108.483 o
-8 6 6 3011.740 2972.510 54.361 1.856 o
-8 6 7 314.670 328.401 20.148 71.647 o
-8 6 8 430.588 416.607 47.008 22.541 o
-8 6 9 0.625 8.809 15.306 301.791 o
-8 6 10 1838.480 1891.490 59.187 4.062 o
-8 6 11 301.301 280.333 35.880 39.563 o
-8 6 12 300.844 308.804 30.439 48.562 o
-8 6 13 128.483 148.605 46.544 30.722 o
-8 6 14 361.065 368.108 26.351 50.049 o
-8 7 1 40.217 16.831 51.692 26.465 o
-8 7 2 2178.190 2131.570 75.393 2.908 o
-8 7 3 103.986 157.384 29.731 70.021 o
-8 7 4 609.640 608.674 49.009 17.046 o
-8 7 5 2161.010 2162.940 101.780 2.444 o
-8 7 6 264.663 212.087 30.145 54.941 o
-8 7 7 303.037 307.707 21.407 71.038 o
-8 7 8 29.831 59.614 14.792 284.514 o
-8 7 9 1395.890 1411.660 38.874 7.318 o
-8 7 10 22.510 19.935 26.420 99.976 o
-8 7 11 667.707 641.088 32.644 22.893 o
-8 7 12 77.048 68.561 21.390 135.463 o
-8 7 13 386.977 380.646 29.664 42.344 o
-8 8 1 2219.130 2198.020 98.297 2.431 o
-8 8 2 1.008 -15.441 28.648 86.934 o
-8 8 3 1193.150 1111.150 120.129 3.522 o
-8 8 4 962.646 974.125 55.256 9.952 o
-8 8 5 55.401 26.458 27.848 87.754 o
-8 8 6 230.911 278.964 46.547 27.920 o
-8 8 7 537.151 548.626 41.644 22.435 o
-8 8 8 612.842 563.868 33.801 24.939 o
-8 8 9 357.308 336.118 21.865 61.208 o
-8 8 10 648.413 659.212 32.698 23.148 o
-8 8 11 21.331 -2.287 17.842 217.328 o
-8 8 12 896.578 964.573 49.631 11.477 o
-8 8 13 1.489 -8.566 20.684 166.589 o
-8 9 1 35.140 69.249 32.676 64.516 o
-8 9 2 1645.520 1635.500 93.469 3.592 o
-8 9 3 1358.840 1328.410 88.775 4.590 o
-8 9 4 11.366 35.163 29.307 81.767 o
-8 9 5 277.607 308.530 57.422 18.805 o
-8 9 6 665.384 644.313 48.464 16.229 o
-8 9 7 135.597 115.112 26.004 86.750 o
-8 9 8 0.726 0.510 21.001 161.698 o
-8 9 9 339.772 334.241 22.303 62.297 o
-8 9 10 251.295 217.920 21.334 86.164 o
-8 9 11 886.280 962.116 37.787 13.924 o
-8 9 12 7.844 -23.735 18.982 196.177 o
-8 10 1 137.144 122.350 32.462 59.188 o
-8 10 2 81.877 68.489 39.916 42.831 o
-8 10 3 49.994 47.967 29.783 76.875 o
-8 10 4 1419.670 1434.930 79.755 4.801 o
-8 10 5 473.323 477.465 98.175 6.615 o
-8 10 6 36.027 35.158 30.195 75.937 o
-8 10 7 109.718 97.897 15.026 211.704 o
-8 10 8 103.091 111.920 16.740 182.098 o
-8 10 9 41.901 40.110 16.581 231.388 o
-8 10 10 480.270 498.769 32.801 31.327 o
-8 10 11 73.294 95.843 44.996 33.956 o
-8 11 1 78.602 71.708 44.165 35.294 o
-8 11 2 194.678 211.917 45.196 30.710 o
-8 11 3 302.234 274.163 37.142 37.722 o
-8 11 4 21.270 26.943 33.440 62.868 o
-8 11 5 368.138 364.505 38.202 32.401 o
-8 11 6 127.798 107.187 33.120 57.983 o
-8 11 7 77.771 100.591 15.839 213.527 o
-8 11 8 33.721 8.025 19.036 187.209 o
-8 11 9 174.721 161.208 38.751 41.458 o
-8 11 10 33.851 82.391 35.621 54.443 o
-8 11 11 113.864 87.550 37.044 48.146 o
-8 12 1 52.745 77.543 62.121 18.242 o
-8 12 2 601.434 461.046 61.677 13.427 o
-8 12 3 194.672 121.152 47.127 29.243 o
-8 12 4 10.791 -19.300 35.420 56.675 o
-8 12 5 0.416 6.857 31.848 70.260 o
-8 12 6 483.374 516.075 54.788 16.842 o
-8 12 7 32.048 72.018 34.087 59.513 o
-8 12 8 105.222 49.256 33.275 59.877 o
-8 12 9 13.082 3.143 31.461 71.629 o
-8 13 1 924.351 808.678 82.137 6.960 o
-8 13 2 0.746 -12.227 29.788 80.417 o
-8 13 3 2.771 39.430 32.835 65.560 o
-8 13 4 35.037 27.972 31.791 68.893 o
-8 13 5 25.306 16.316 34.043 60.729 o
-8 13 6 2.461 23.087 32.325 67.894 o
-8 13 7 354.957 285.597 37.876 34.589 o
-8 13 8 0.756 -44.608 33.418 63.901 o
-8 14 1 185.392 114.328 50.217 26.188 o
-8 14 2 99.838 81.467 34.125 56.700 o
-8 14 3 74.924 68.686 34.502 56.737 o
-8 14 4 39.409 39.526 33.906 60.422 o
-8 14 5 10.571 16.443 34.573 59.284 o
-8 14 6 36.438 47.753 38.043 48.240 o
-7 0 2 482.046 435.878 28.295 37.178 o
-7 0 4 1311.970 1388.360 45.020 7.453 o
-7 0 6 2715.340 2885.450 75.332 1.975 o
-7 0 8 595.452 602.552 39.420 21.761 o
-7 0 10 148.650 174.057 40.618 38.682 o
-7 0 12 0.868 -25.555 27.447 94.706 o
-7 0 14 260.435 145.575 36.440 43.048 o
-7 0 16 28.309 -17.640 35.474 56.112 o
-7 1 1 27.700 25.695 11.296 481.844 o
-7 1 2 958.137 954.423 24.549 15.361 o
-7 1 3 11.425 31.179 10.836 547.027 o
-7 1 4 1062.220 1094.220 28.572 12.275 o
-7 1 5 2322.010 2399.360 50.565 2.895 o
-7 1 6 1495.860 1490.280 39.019 6.592 o
-7 1 7 1232.010 1300.020 47.809 7.947 o
-7 1 8 70.375 43.760 15.010 254.995 o
-7 1 9 103.490 98.049 16.430 190.118 o
-7 1 10 20.147 31.014 17.032 231.868 o
-7 1 11 0.445 -0.989 18.336 212.207 o
-7 1 12 142.314 111.244 20.964 120.711 o
-7 1 13 163.206 87.484 25.020 90.605 o
-7 1 14 22.910 14.190 21.643 147.758 o
-7 1 15 143.590 106.636 23.787 99.620 o
-7 2 1 0.026 -4.638 12.749 439.125 o
-7 2 2 10.024 7.592 8.881 837.273 o
-7 2 3 908.290 911.526 23.477 16.861 o
-7 2 4 494.466 512.622 30.515 32.521 o
-7 2 5 528.132 537.110 27.418 33.148 o
-7 2 6 1205.800 1316.130 33.109 9.305 o
-7 2 7 932.849 885.171 28.684 15.648 o
-7 2 8 285.346 284.879 17.939 87.806 o
-7 2 9 137.577 166.883 18.073 141.443 o
-7 2 10 23.050 40.654 17.462 218.242 o
-7 2 11 384.541 370.899 52.814 19.951 o
-7 2 12 75.038 30.659 19.465 165.200 o
-7 2 13 16.849 -4.529 27.031 96.653 o
-7 2 14 167.125 150.186 23.061 97.061 o
-7 2 15 54.472 40.381 24.417 111.845 o
-7 3 1 1796.860 1696.880 57.739 4.436 o
-7 3 2 3264.980 3303.930 88.227 1.427 o
-7 3 3 10.961 -7.527 20.688 164.853 o
-7 3 4 0.379 -15.468 10.227 681.382 o
-7 3 5 487.082 578.357 23.298 37.923 o
-7 3 6 710.222 706.721 34.967 20.027 o
-7 3 7 434.037 537.974 28.603 36.682 o
-7 3 8 923.887 979.400 32.250 14.356 o
-7 3 9 75.183 84.359 21.037 138.096 o
-7 3 10 49.655 45.346 18.399 188.356 o
-7 3 11 191.126 202.543 23.191 88.354 o
-7 3 12 159.185 122.209 20.681 118.015 o
-7 3 13 5.247 11.480 20.682 164.948 o
-7 3 14 6.940 -9.740 21.385 155.026 o
-7 3 15 58.087 50.502 22.250 131.419 o
-7 4 1 2278.280 2270.970 69.656 2.782 o
-7 4 2 795.559 816.305 47.315 13.811 o
-7 4 3 1181.950 1245.450 50.728 8.146 o
-7 4 4 0.056 -10.875 22.273 143.883 o
-7 4 5 10.056 13.926 10.659 587.208 o
-7 4 6 311.153 347.404 26.566 54.563 o
-7 4 7 1829.050 1854.340 41.493 4.599 o
-7 4 8 195.818 229.842 19.091 107.995 o
-7 4 9 13.178 17.606 16.604 249.463 o
-7 4 10 74.529 86.214 18.423 172.413 o
-7 4 11 90.000 108.362 27.226 85.081 o
-7 4 12 0.373 5.516 19.032 196.327 o
-7 4 13 8.033 -3.108 19.812 180.189 o
-7 4 14 15.745 11.811 20.970 158.620 o
-7 4 15 1.707 35.508 22.573 137.615 o
-7 5 1 192.789 148.818 26.284 77.046 o
-7 5 2 1702.440 1704.030 63.185 4.482 o
-7 5 3 499.162 494.899 42.592 23.284 o
-7 5 4 597.610 642.873 55.625 14.575 o
-7 5 5 699.201 752.646 22.133 24.793 o
-7 5 6 158.633 157.283 16.712 149.712 o
-7 5 7 143.209 113.468 17.059 160.376 o
-7 5 8 566.396 581.502 26.843 30.841 o
-7 5 9 88.173 64.088 16.527 204.017 o
-7 5 10 105.164 128.934 29.458 72.109 o
-7 5 11 167.191 128.872 19.611 124.091 o
-7 5 12 122.927 117.369 20.854 125.382 o
-7 5 13 54.893 49.442 21.852 136.487 o
-7 5 14 1.475 10.975 24.669 116.693 o
-7 5 15 9.783 3.476 22.247 142.702 o
-7 6 1 2500.130 2482.010 77.885 2.310 o
-7 6 2 0.752 7.039 26.461 101.677 o
-7 6 3 356.248 326.064 30.546 44.393 o
-7 6 4 680.403 768.082 57.428 12.650 o
-7 6 5 44.890 31.595 10.034 534.935 o
-7 6 6 718.611 705.328 44.588 16.371 o
-7 6 7 0.582 12.927 13.409 390.148 o
-7 6 8 32.766 26.531 15.204 280.069 o
-7 6 9 11.409 24.638 16.047 265.511 o
-7 6 10 119.729 140.064 18.601 145.969 o
-7 6 11 276.674 275.933 21.942 75.260 o
-7 6 12 456.978 449.471 25.020 42.100 o
-7 6 13 18.596 3.981 20.608 164.318 o
-7 6 14 7.500 28.459 21.988 144.564 o
-7 7 1 10.681 -6.196 26.471 101.166 o
-7 7 2 227.497 201.815 30.926 55.796 o
-7 7 3 160.535 182.528 29.710 64.989 o
-7 7 4 2.986 20.826 32.191 68.480 o
-7 7 5 545.051 480.711 18.941 41.358 o
-7 7 6 126.474 114.090 13.902 216.519 o
-7 7 7 297.907 325.329 19.401 76.736 o
-7 7 8 515.157 555.604 46.848 19.912 o
-7 7 9 5.393 3.752 20.871 162.648 o
-7 7 10 1185.660 1252.720 73.367 6.143 o
-7 7 11 375.886 366.923 25.362 50.721 o
-7 7 12 48.214 52.105 20.372 156.272 o
-7 7 13 121.694 135.569 36.816 47.650 o
-7 7 14 17.184 9.760 23.217 129.898 o
-7 8 1 475.685 358.974 34.198 32.917 o
-7 8 2 185.646 143.213 29.818 64.205 o
-7 8 3 8.981 -5.826 26.899 98.103 o
-7 8 4 639.696 574.445 50.018 16.475 o
-7 8 5 21.414 12.475 15.835 270.239 o
-7 8 6 3.640 1.446 12.723 435.728 o
-7 8 7 1947.450 1929.410 43.309 4.148 o
-7 8 8 449.687 450.276 28.841 37.913 o
-7 8 9 274.101 272.551 21.187 78.596 o
-7 8 10 49.564 57.511 17.917 195.257 o
-7 8 11 30.278 18.733 26.445 99.234 o
-7 8 12 114.952 93.387 25.753 91.811 o
-7 8 13 37.304 41.992 21.786 141.113 o
-7 9 1 8.942 20.488 40.489 43.305 o
-7 9 2 429.367 479.816 42.356 25.221 o
-7 9 3 836.763 760.610 54.336 12.014 o
-7 9 4 595.538 526.833 65.019 12.250 o
-7 9 5 3.575 4.299 14.998 313.753 o
-7 9 6 1177.500 1242.850 33.589 9.804 o
-7 9 7 149.197 131.358 16.090 166.083 o
-7 9 8 92.468 81.601 23.897 108.316 o
-7 9 9 276.595 302.418 20.946 76.760 o
-7 9 10 5.137 -13.405 20.223 173.574 o
-7 9 11 6.876 49.371 24.165 119.079 o
-7 9 12 13.512 35.224 24.233 118.474 o
-7 9 13 84.624 52.286 21.730 131.908 o
-7 10 1 35.878 48.057 35.725 54.552 o
-7 10 2 210.695 216.939 48.028 27.290 o
-7 10 3 1634.000 1560.630 67.591 4.669 o
-7 10 4 0.325 33.420 30.133 77.932 o
-7 10 5 120.885 120.544 20.171 131.989 o
-7 10 6 220.239 239.273 17.414 110.848 o
-7 10 7 152.817 141.586 17.574 145.697 o
-7 10 8 81.202 77.348 18.022 177.900 o
-7 10 9 379.774 335.363 27.979 46.965 o
-7 10 10 158.802 201.876 28.284 69.584 o
-7 10 11 6.957 -1.642 18.919 197.716 o
-7 10 12 50.079 47.386 20.851 149.901 o
-7 11 1 257.180 241.382 133.958 3.891 o
-7 11 2 870.725 1028.840 83.940 6.589 o
-7 11 3 18.643 -11.612 29.675 80.262 o
-7 11 4 70.555 51.849 12.635 328.287 o
-7 11 5 90.651 110.577 18.171 166.164 o
-7 11 6 1.407 1.451 15.408 299.509 o
-7 11 7 85.565 82.576 22.381 122.377 o
-7 11 8 385.426 362.379 23.524 53.498 o
-7 11 9 11.380 27.293 17.749 218.260 o
-7 11 10 61.923 36.315 24.123 113.719 o
-7 11 11 0.143 0.650 19.386 189.834 o
-7 12 1 284.117 282.109 18.050 87.898 o
-7 12 2 10.811 14.261 16.199 263.578 o
-7 12 3 166.755 121.652 13.987 187.142 o
-7 12 4 94.654 100.303 15.134 218.035 o
-7 12 5 55.774 24.648 24.458 112.274 o
-7 12 6 5.286 -23.751 16.269 267.313 o
-7 12 7 84.020 117.121 34.239 56.268 o
-7 12 8 0.961 -24.415 16.806 252.348 o
-7 12 9 85.423 44.252 19.158 164.685 o
-7 12 10 50.406 18.882 35.348 55.696 o
-7 13 1 197.675 188.776 22.662 91.143 o
-7 13 2 51.077 26.404 17.266 214.246 o
-7 13 3 15.844 33.461 22.616 135.308 o
-7 13 4 147.464 170.061 17.385 144.520 o
-7 13 5 91.395 115.819 18.503 160.459 o
-7 13 6 5.930 18.049 28.409 87.692 o
-7 13 7 78.738 90.412 37.393 48.294 o
-7 13 8 22.621 4.283 31.437 71.373 o
-7 13 9 150.785 80.496 33.822 55.409 o
-7 14 1 0.007 -31.547 44.423 36.173 o
-7 14 2 59.392 32.905 62.057 18.332 o
-7 14 3 28.862 41.489 33.722 61.376 o
-7 14 4 16.956 4.873 34.672 58.932 o
-7 14 5 28.110 39.407 33.368 62.714 o
-7 14 6 2.002 -35.583 33.742 62.649 o
-7 14 7 33.425 19.661 33.857 61.096 o
-7 15 1 125.815 138.813 65.405 16.126 o
-7 15 2 5.048 -45.600 31.794 70.460 o
-7 15 3 16.215 -9.167 32.773 65.997 o
-7 15 4 12.271 -62.743 48.859 29.833 o
-7 15 5 7.423 41.611 44.095 36.457 o
-6 0 2 6463.080 6655.530 148.206 0.386 o
-6 0 4 375.218 385.990 31.482 40.199 o
-6 0 6 994.455 1036.710 41.145 11.607 o
-6 0 8 2576.800 2604.230 71.650 2.247 o
-6 0 10 224.606 243.896 27.581 64.198 o
-6 0 12 210.624 203.877 30.755 57.334 o
-6 0 14 151.368 137.336 34.169 53.097 o
-6 0 16 1.825 3.476 35.102 57.860 o
-6 1 1 7602.890 7677.480 145.006 0.294 o
-6 1 2 53.548 53.087 10.938 431.468 o
-6 1 3 789.658 768.811 24.150 21.100 o
-6 1 4 513.772 620.285 27.462 31.853 o
-6 1 5 47.951 48.853 12.623 357.237 o
-6 1 6 195.709 206.395 15.965 133.615 o
-6 1 7 2877.190 2939.220 54.310 1.974 o
-6 1 8 1007.880 1075.560 31.940 12.616 o
-6 1 9 1323.840 1384.680 37.155 7.930 o
-6 1 10 139.541 202.791 24.309 90.024 o
-6 1 11 235.990 234.511 24.230 75.214 o
-6 1 12 105.310 117.439 21.195 126.153 o
-6 1 13 0.137 -10.363 24.735 116.663 o
-6 1 14 48.726 47.919 23.425 121.109 o
-6 1 15 0.105 -4.412 26.505 101.605 o
-6 1 16 96.709 95.999 26.180 91.093 o
-6 2 1 3194.000 3295.150 60.692 1.599 o
-6 2 2 1481.480 1457.440 32.367 7.058 o
-6 2 3 0.188 -0.362 10.280 675.017 o
-6 2 4 135.392 151.830 12.562 219.897 o
-6 2 5 2236.840 2268.640 50.435 3.123 o
-6 2 6 838.675 889.985 27.718 17.570 o
-6 2 7 559.631 614.622 31.128 27.505 o
-6 2 8 2513.310 2559.800 66.846 2.381 o
-6 2 9 223.060 205.749 18.483 108.016 o
-6 2 10 1152.460 1129.240 37.266 10.156 o
-6 2 11 8.361 -2.620 18.860 198.562 o
-6 2 12 1.983 -14.079 19.922 179.470 o
-6 2 13 0.985 -2.754 20.978 162.048 o
-6 2 14 253.423 220.475 24.194 74.031 o
-6 2 15 328.331 341.498 27.210 52.015 o
-6 2 16 21.791 1.998 24.186 119.805 o
-6 3 1 1932.610 1875.860 61.081 3.828 o
-6 3 2 1134.890 1331.520 53.136 7.943 o
-6 3 3 8.645 11.651 8.644 876.784 o
-6 3 4 585.602 585.822 32.238 26.398 o
-6 3 5 2966.170 3107.490 55.870 1.832 o
-6 3 6 1369.690 1426.960 37.790 7.487 o
-6 3 7 1249.470 1174.760 32.637 9.565 o
-6 3 8 61.824 52.406 22.596 126.999 o
-6 3 9 1555.760 1564.300 39.836 6.116 o
-6 3 10 57.780 43.658 17.834 196.371 o
-6 3 11 215.014 225.860 31.442 54.454 o
-6 3 12 53.906 49.812 24.321 112.163 o
-6 3 13 522.443 452.530 49.504 19.249 o
-6 3 14 163.880 178.168 24.323 88.261 o
-6 3 15 1.653 -19.327 22.689 138.475 o
-6 3 16 15.400 17.808 23.217 129.631 o
-6 4 1 31.648 70.115 25.001 107.873 o
-6 4 2 5.191 13.334 24.904 114.096 o
-6 4 3 3061.650 2994.300 107.825 1.485 o
-6 4 4 2053.510 2126.200 39.895 3.746 o
-6 4 5 7.706 5.988 12.359 452.819 o
-6 4 6 3615.170 3570.180 63.561 1.304 o
-6 4 7 907.007 869.785 28.814 16.210 o
-6 4 8 509.105 527.720 27.706 34.037 o
-6 4 9 25.608 47.232 16.187 248.148 o
-6 4 10 116.865 84.651 19.748 142.221 o
-6 4 11 1.703 -2.365 18.661 204.556 o
-6 4 12 998.428 985.871 40.401 11.951 o
-6 4 13 216.770 227.370 23.231 82.448 o
-6 4 14 0.011 -6.963 21.438 155.325 o
-6 4 15 0.064 -8.279 21.911 148.684 o
-6 5 1 322.329 383.045 39.916 31.634 o
-6 5 2 521.593 419.306 38.558 26.497 o
-6 5 3 1834.520 1853.030 68.495 3.851 o
-6 5 4 435.583 473.211 34.751 31.703 o
-6 5 5 2980.060 2802.560 51.148 1.964 o
-6 5 6 416.933 394.715 41.070 27.648 o
-6 5 7 1642.690 1661.200 167.617 1.816 o
-6 5 8 129.552 120.425 20.072 130.758 o
-6 5 9 71.582 71.707 19.756 156.325 o
-6 5 10 8.061 5.623 17.251 235.927 o
-6 5 11 367.640 433.571 30.813 40.280 o
-6 5 12 103.944 105.961 21.006 129.554 o
-6 5 13 40.831 46.675 20.205 161.048 o
-6 5 14 0.004 -10.324 21.102 160.310 o
-6 5 15 18.174 10.790 22.257 140.892 o
-6 6 1 145.446 140.880 28.560 72.269 o
-6 6 2 2740.600 2721.850 244.622 0.797 o
-6 6 3 61.197 27.346 26.175 98.145 o
-6 6 4 2109.320 2155.940 41.436 3.578 o
-6 6 5 1564.230 1494.690 33.745 6.484 o
-6 6 6 1955.460 1913.220 49.393 4.017 o
-6 6 7 156.851 202.442 16.210 146.724 o
-6 6 8 2.093 4.245 15.218 305.743 o
-6 6 9 347.890 321.118 19.461 69.272 o
-6 6 10 71.016 62.946 17.717 189.694 o
-6 6 11 21.249 31.322 22.226 139.294 o
-6 6 12 17.841 2.756 19.539 182.655 o
-6 6 13 10.171 -17.999 20.266 171.871 o
-6 6 14 101.235 95.432 23.123 112.089 o
-6 6 15 14.295 24.299 22.677 135.453 o
-6 7 1 5510.740 5578.510 146.418 0.513 o
-6 7 2 36.257 36.440 46.483 32.602 o
-6 7 3 1860.050 1809.830 105.830 2.846 o
-6 7 4 164.475 173.707 13.458 180.176 o
-6 7 5 1825.120 1812.750 141.755 2.121 o
-6 7 6 516.964 503.677 44.006 21.939 o
-6 7 7 173.594 164.274 17.061 139.477 o
-6 7 8 1138.140 1102.130 42.870 9.768 o
-6 7 9 332.304 310.099 23.499 61.543 o
-6 7 10 161.894 195.118 19.477 118.010 o
-6 7 11 40.722 34.560 20.166 163.077 o
-6 7 12 25.826 27.506 30.418 75.521 o
-6 7 13 225.012 236.393 23.692 78.680 o
-6 7 14 23.187 26.500 22.151 140.280 o
-6 8 1 5.368 21.578 26.718 98.952 o
-6 8 2 3725.590 3550.530 102.207 1.133 o
-6 8 3 586.130 630.770 24.683 30.349 o
-6 8 4 1357.660 1410.030 33.158 7.883 o
-6 8 5 11.248 5.832 16.567 254.015 o
-6 8 6 675.178 688.939 27.465 24.404 o
-6 8 7 1465.460 1405.380 37.527 7.032 o
-6 8 8 293.349 304.396 19.501 78.880 o
-6 8 9 876.391 862.452 49.462 12.193 o
-6 8 10 98.120 94.141 20.343 139.276 o
-6 8 11 38.587 50.024 20.779 153.055 o
-6 8 12 142.027 167.814 32.543 57.433 o
-6 8 13 70.577 42.483 21.462 138.624 o
-6 8 14 455.123 500.170 30.238 34.852 o
-6 9 1 1818.790 1776.280 37.241 4.850 o
-6 9 2 136.541 138.908 14.065 199.041 o
-6 9 3 2244.180 2236.640 44.303 3.219 o
-6 9 4 14.287 23.910 14.281 329.540 o
-6 9 5 759.324 736.407 28.256 20.993 o
-6 9 6 110.270 96.814 27.518 82.174 o
-6 9 7 8.227 10.058 15.698 282.678 o
-6 9 8 1004.090 1067.100 35.597 12.180 o
-6 9 9 34.795 35.977 21.111 150.766 o
-6 9 10 7.002 -4.523 18.134 215.008 o
-6 9 11 22.566 27.926 19.293 182.817 o
-6 9 12 34.792 31.324 24.453 114.333 o
-6 9 13 714.165 744.326 51.961 13.908 o
-6 10 1 389.656 409.356 31.630 38.651 o
-6 10 2 854.012 934.545 28.244 16.713 o
-6 10 3 9.103 7.253 18.007 216.237 o
-6 10 4 1482.610 1438.080 37.753 6.847 o
-6 10 5 0.063 -3.219 15.704 289.440 o
-6 10 6 1.197 -0.300 15.746 287.294 o
-6 10 7 189.253 235.215 19.463 106.601 o
-6 10 8 175.758 178.776 19.793 114.259 o
-6 10 9 25.820 54.946 18.527 192.222 o
-6 10 10 0.358 -29.047 18.900 199.742 o
-6 10 11 39.392 6.575 21.243 150.909 o
-6 10 12 546.097 598.094 39.493 22.919 o
-6 10 13 140.515 108.196 22.789 106.929 o
-6 11 1 383.080 331.699 21.216 59.957 o
-6 11 2 379.363 372.197 25.221 50.471 o
-6 11 3 742.950 767.875 27.424 21.300 o
-6 11 4 243.691 258.025 22.306 80.074 o
-6 11 5 151.691 177.755 19.129 125.784 o
-6 11 6 1.942 -13.812 17.305 237.702 o
-6 11 7 291.712 266.037 20.861 77.532 o
-6 11 8 90.210 59.553 18.266 174.015 o
-6 11 9 156.585 225.754 22.099 98.183 o
-6 11 10 17.532 4.724 23.157 130.831 o
-6 11 11 316.440 298.000 33.583 42.207 o
-6 11 12 98.137 76.175 22.552 119.135 o
-6 12 1 641.389 671.305 46.683 17.035 o
-6 12 2 363.747 367.966 22.228 57.949 o
-6 12 3 2.399 -8.956 14.494 338.074 o
-6 12 4 61.080 76.573 26.556 93.281 o
-6 12 5 163.714 178.218 20.734 110.349 o
-6 12 6 514.024 544.704 29.654 31.733 o
-6 12 7 153.075 145.792 24.590 90.526 o
-6 12 8 165.963 141.442 34.918 50.410 o
-6 12 9 47.374 54.265 20.268 157.679 o
-6 12 10 884.654 918.658 64.427 9.229 o
-6 12 11 45.937 14.982 21.305 148.073 o
-6 13 1 27.938 26.341 15.937 259.729 o
-6 13 2 74.925 88.180 26.110 94.236 o
-6 13 3 5.506 4.643 15.863 279.759 o
-6 13 4 3.306 -17.893 51.112 27.309 o
-6 13 5 219.962 262.445 52.626 22.820 o
-6 13 6 249.919 228.562 22.021 82.551 o
-6 13 7 260.682 256.900 32.297 48.727 o
-6 13 8 44.310 55.085 20.296 157.918 o
-6 13 9 874.022 884.131 44.255 13.202 o
-6 13 10 91.608 76.332 26.065 93.401 o
-6 14 1 11.309 -3.906 16.765 249.367 o
-6 14 2 10.508 10.213 15.455 290.048 o
-6 14 3 32.342 31.030 24.921 110.524 o
-6 14 4 24.628 24.284 18.081 206.719 o
-6 14 5 57.321 76.921 32.364 64.617 o
-6 14 6 93.540 79.923 21.497 129.718 o
-6 14 7 21.059 -24.161 24.361 118.296 o
-6 14 8 881.085 830.181 99.778 5.364 o
-6 15 1 67.215 86.168 23.066 118.844 o
-6 15 2 28.095 29.980 20.110 167.400 o
-6 15 3 3.602 -10.398 53.758 24.687 o
-6 15 4 2.979 -13.720 32.798 66.276 o
-6 15 5 5.611 -18.114 88.897 9.030 o
-6 15 6 7.526 -8.072 40.882 42.624 o
-6 15 7 391.837 366.115 61.284 15.668 o
-6 16 1 13.888 -29.838 34.630 59.209 o
-6 16 2 28.037 19.847 51.885 26.331 o
-6 16 3 39.521 31.905 35.401 55.652 o
-5 0 2 1514.630 1285.520 48.221 6.498 o
-5 0 4 0.029 25.708 17.014 241.656 o
-5 0 6 7939.150 7745.710 173.518 0.268 o
-5 0 8 19.347 18.694 20.862 158.914 o
-5 0 10 2.089 27.040 24.573 116.814 o
-5 0 12 340.053 335.757 33.352 40.490 o
-5 0 14 260.726 265.084 37.183 39.403 o
-5 0 16 126.680 111.384 36.750 48.044 o
-5 1 1 13.815 3.604 11.187 539.144 o
-5 1 2 27.154 7.302 11.067 518.846 o
-5 1 3 102.713 140.640 13.242 237.183 o
-5 1 4 61.238 72.251 12.609 328.234 o
-5 1 5 2645.510 2748.980 49.783 2.301 o
-5 1 6 1033.580 1074.420 29.864 12.588 o
-5 1 7 481.922 520.726 24.074 39.251 o
-5 1 8 102.260 85.302 15.443 211.853 o
-5 1 9 6.847 -10.899 15.602 289.563 o
-5 1 10 379.278 384.940 21.809 56.275 o
-5 1 11 134.718 149.337 22.649 105.344 o
-5 1 12 16.954 40.192 20.618 160.899 o
-5 1 13 273.331 305.080 38.577 36.129 o
-5 1 14 194.835 264.369 33.450 49.581 o
-5 1 15 106.106 58.443 28.320 80.043 o
-5 1 16 8.802 35.803 25.364 108.777 o
-5 2 1 102.229 113.564 13.212 249.319 o
-5 2 2 955.914 810.155 22.309 17.139 o
-5 2 3 84.427 95.812 14.571 238.375 o
-5 2 4 3027.130 2870.560 51.592 1.897 o
-5 2 5 1732.840 1776.510 44.545 4.916 o
-5 2 6 213.494 145.573 14.478 151.495 o
-5 2 7 1087.280 1126.030 31.624 11.443 o
-5 2 8 179.019 139.686 27.390 74.189 o
-5 2 9 875.091 930.095 33.384 15.255 o
-5 2 10 74.818 50.689 18.004 185.532 o
-5 2 11 216.233 227.530 32.532 51.588 o
-5 2 12 101.491 125.040 28.571 76.517 o
-5 2 13 0.056 -28.815 20.833 164.468 o
-5 2 14 51.859 32.834 45.045 34.539 o
-5 2 15 263.470 198.588 25.797 68.448 o
-5 2 16 5.550 -9.789 27.560 93.675 o
-5 3 1 110.577 118.828 64.697 16.569 o
-5 3 2 105.934 71.678 25.582 95.176 o
-5 3 3 350.552 320.208 15.059 80.821 o
-5 3 4 1439.150 1503.300 33.107 7.130 o
-5 3 5 31.761 34.150 13.110 361.831 o
-5 3 6 1481.720 1398.940 34.175 7.131 o
-5 3 7 78.677 83.651 15.049 235.227 o
-5 3 8 512.736 513.580 25.644 36.108 o
-5 3 9 100.095 111.390 18.216 162.058 o
-5 3 10 894.057 889.390 34.781 14.972 o
-5 3 11 4.615 10.667 18.572 204.283 o
-5 3 12 248.775 256.361 36.295 41.541 o
-5 3 13 2.397 -7.454 21.036 160.926 o
-5 3 14 36.390 35.191 21.471 145.814 o
-5 3 15 0.984 -12.483 23.052 134.220 o
-5 3 16 459.236 411.257 47.059 22.038 o
-5 4 1 134.324 168.426 30.581 64.290 o
-5 4 2 317.432 268.384 31.334 47.018 o
-5 4 3 4.526 10.747 8.196 995.777 o
-5 4 4 0.008 10.307 10.300 658.518 o
-5 4 5 1064.690 1050.770 28.795 12.485 o
-5 4 6 26.633 51.344 13.314 348.605 o
-5 4 7 201.575 218.150 32.145 53.684 o
-5 4 8 520.789 497.580 29.403 32.684 o
-5 4 9 619.767 664.861 57.237 13.736 o
-5 4 10 50.460 53.547 17.404 205.890 o
-5 4 11 1755.130 1890.660 61.064 4.199 o
-5 4 12 152.432 110.703 21.452 114.577 o
-5 4 13 4.822 24.947 21.292 154.702 o
-5 4 14 81.219 136.835 23.580 108.347 o
-5 4 15 205.644 229.926 61.560 17.407 o
-5 4 16 67.702 67.093 24.525 107.681 o
-5 5 1 1666.330 1547.680 59.592 4.926 o
-5 5 2 26.045 24.183 27.349 93.052 o
-5 5 3 441.956 490.719 16.809 52.208 o
-5 5 4 125.885 148.756 11.875 241.606 o
-5 5 5 23.807 7.809 12.127 444.755 o
-5 5 6 7.960 6.157 13.427 385.175 o
-5 5 7 782.991 779.783 28.517 19.785 o
-5 5 8 108.773 124.645 18.201 156.906 o
-5 5 9 75.996 85.773 16.380 207.542 o
-5 5 10 1905.070 1910.840 45.470 4.228 o
-5 5 11 396.066 424.300 31.368 38.293 o
-5 5 12 97.698 71.290 22.872 116.802 o
-5 5 13 86.753 37.270 31.025 69.489 o
-5 5 14 229.983 235.900 24.748 73.904 o
-5 5 15 18.121 6.924 22.758 135.156 o
-5 6 1 11.817 27.306 28.635 85.773 o
-5 6 2 184.474 194.779 46.863 29.117 o
-5 6 3 293.371 267.491 27.597 57.037 o
-5 6 4 128.830 110.406 16.203 178.682 o
-5 6 5 834.322 816.232 25.842 18.927 o
-5 6 6 423.955 429.446 22.739 48.443 o
-5 6 7 114.964 81.520 16.065 194.674 o
-5 6 8 22.098 17.957 15.147 291.754 o
-5 6 9 896.756 861.108 33.301 15.480 o
-5 6 10 712.759 747.749 34.064 19.860 o
-5 6 11 9.486 25.567 23.114 131.015 o
-5 6 12 57.396 43.518 24.716 108.813 o
-5 6 13 78.968 70.415 24.282 107.929 o
-5 6 14 21.715 61.952 22.262 136.399 o
-5 6 15 65.715 43.770 26.108 97.406 o
-5 7 1 351.332 346.764 18.713 68.841 o
-5 7 2 567.226 559.933 18.677 37.367 o
-5 7 3 573.896 629.402 23.123 31.961 o
-5 7 4 638.384 673.985 33.749 22.705 o
-5 7 5 174.437 189.958 20.604 107.642 o
-5 7 6 18.152 19.315 17.516 222.863 o
-5 7 7 266.104 276.897 18.006 92.328 o
-5 7 8 41.697 52.665 16.843 222.215 o
-5 7 9 69.343 67.485 18.844 170.775 o
-5 7 10 84.272 59.053 18.380 174.411 o
-5 7 11 7.038 19.675 29.270 82.562 o
-5 7 12 195.085 199.282 22.549 91.299 o
-5 7 13 53.438 26.501 23.341 122.763 o
-5 7 14 43.536 51.303 22.077 135.783 o
-5 7 15 18.379 20.279 24.233 118.751 o
-5 8 1 0.025 0.976 13.307 402.613 o
-5 8 2 515.609 492.365 34.621 28.612 o
-5 8 3 1198.490 1202.840 31.071 10.019 o
-5 8 4 524.291 566.647 34.379 27.272 o
-5 8 5 15.792 -21.293 16.552 253.737 o
-5 8 6 536.552 509.675 37.427 25.620 o
-5 8 7 80.004 55.613 16.320 214.398 o
-5 8 8 259.444 316.119 27.725 57.523 o
-5 8 9 315.372 279.013 26.920 56.324 o
-5 8 10 12.280 -33.417 19.104 192.619 o
-5 8 11 379.599 438.661 33.227 36.392 o
-5 8 12 229.693 214.895 23.265 81.329 o
-5 8 13 148.625 133.867 35.161 50.698 o
-5 8 14 4.178 12.565 21.410 154.130 o
-5 9 1 507.487 532.713 29.733 32.209 o
-5 9 2 415.529 416.446 21.312 51.994 o
-5 9 3 422.416 447.039 44.506 24.149 o
-5 9 4 96.975 100.188 15.685 206.035 o
-5 9 5 612.962 652.315 32.355 24.439 o
-5 9 6 137.065 142.953 17.380 153.271 o
-5 9 7 789.931 821.950 33.373 17.708 o
-5 9 8 13.008 -0.379 17.122 238.607 o
-5 9 9 247.640 217.899 32.019 51.261 o
-5 9 10 250.202 268.254 35.522 42.607 o
-5 9 11 92.637 121.726 21.583 124.734 o
-5 9 12 373.252 400.939 32.000 39.190 o
-5 9 13 17.334 37.607 22.054 141.515 o
-5 9 14 8.863 -7.625 21.974 146.616 o
-5 10 1 145.970 141.236 15.434 173.647 o
-5 10 2 127.942 123.448 15.339 188.734 o
-5 10 3 93.864 97.037 14.570 231.447 o
-5 10 4 555.913 597.980 50.566 17.228 o
-5 10 5 82.697 76.799 17.147 192.135 o
-5 10 6 454.608 494.369 26.820 38.716 o
-5 10 7 139.779 119.915 24.322 95.763 o
-5 10 8 183.678 169.785 31.461 58.163 o
-5 10 9 4.020 -0.181 18.545 206.482 o
-5 10 10 28.695 33.860 26.740 96.656 o
-5 10 11 289.805 260.452 29.844 52.199 o
-5 10 12 16.715 39.307 33.966 60.914 o
-5 10 13 9.844 -5.704 21.848 148.155 o
-5 11 1 19.074 18.910 15.230 290.378 o
-5 11 2 83.802 76.475 18.447 170.536 o
-5 11 3 80.834 79.219 17.437 187.368 o
-5 11 4 74.139 60.128 16.160 219.702 o
-5 11 5 236.380 247.512 20.488 90.030 o
-5 11 6 75.007 55.434 18.755 172.277 o
-5 11 7 15.806 19.390 19.326 185.036 o
-5 11 8 0.160 -0.169 19.251 192.572 o
-5 11 9 83.117 74.002 20.637 142.042 o
-5 11 10 31.605 7.391 19.976 171.342 o
-5 11 11 9.654 27.900 20.978 158.155 o
-5 11 12 43.586 47.816 22.453 131.872 o
-5 12 1 328.279 325.210 21.258 66.911 o
-5 12 2 42.931 19.457 15.391 269.775 o
-5 12 3 4.953 -20.674 14.387 341.233 o
-5 12 4 8.810 24.895 16.614 249.510 o
-5 12 5 64.563 79.578 19.104 166.458 o
-5 12 6 165.476 166.267 28.750 68.760 o
-5 12 7 12.361 16.572 19.867 176.486 o
-5 12 8 3.567 32.936 20.149 171.817 o
-5 12 9 11.629 14.886 20.536 165.738 o
-5 12 10 9.110 1.019 20.553 167.251 o
-5 12 11 55.356 38.335 23.155 123.479 o
-5 13 1 6.598 -7.636 16.735 252.205 o
-5 13 2 159.069 150.951 17.651 141.146 o
-5 13 3 1.410 -7.520 15.875 282.560 o
-5 13 4 0.033 11.691 17.590 228.774 o
-5 13 5 683.911 684.260 34.857 20.932 o
-5 13 6 83.937 32.847 20.345 150.380 o
-5 13 7 0.218 1.375 20.472 170.161 o
-5 13 8 33.201 3.061 25.750 104.931 o
-5 13 9 4.382 6.781 25.747 107.117 o
-5 13 10 45.128 49.475 21.802 138.850 o
-5 14 1 6.752 11.251 18.248 210.767 o
-5 14 2 59.571 45.899 17.003 212.043 o
-5 14 3 162.313 163.140 21.447 107.233 o
-5 14 4 264.811 342.660 35.704 40.069 o
-5 14 5 29.354 30.318 21.930 141.701 o
-5 14 6 48.873 21.695 20.864 152.707 o
-5 14 7 80.011 43.810 21.717 133.778 o
-5 14 8 5.713 23.442 22.907 133.961 o
-5 14 9 86.401 85.323 24.688 102.887 o
-5 15 1 0.368 6.342 23.611 127.690 o
-5 15 2 8.741 7.981 16.546 255.275 o
-5 15 3 209.944 205.581 20.812 97.439 o
-5 15 4 15.987 34.085 19.544 179.226 o
-5 15 5 0.242 28.128 20.068 174.379 o
-5 15 6 29.427 -10.587 20.983 157.015 o
-5 15 7 51.672 40.437 22.109 134.955 o
-5 16 1 6.321 -21.834 18.682 202.874 o
-5 16 2 58.818 71.743 19.098 169.478 o
-5 16 3 45.215 50.233 20.037 162.030 o
-5 16 4 0.227 -2.297 30.418 77.141 o
-5 16 5 2.493 -46.018 33.955 61.855 o
-4 0 2 2906.880 3205.350 76.750 1.717 o
-4 0 4 2.726 18.267 18.466 206.052 o
-4 0 6 2333.110 2510.490 67.594 2.597 o
-4 0 8 27.704 37.555 21.245 150.173 o
-4 0 10 101.686 59.907 25.218 98.799 o
-4 0 12 474.134 429.000 35.383 30.502 o
-4 0 14 144.402 171.107 37.011 45.804 o
-4 0 16 519.572 440.763 96.372 6.786 o
-4 1 1 4498.020 4551.050 102.563 0.797 o
-4 1 2 436.262 480.338 18.866 50.579 o
-4 1 3 616.512 639.636 24.436 29.003 o
-4 1 4 1641.680 1759.230 38.373 5.443 o
-4 1 5 1547.820 1464.510 33.848 6.633 o
-4 1 6 948.682 1094.380 31.312 13.354 o
-4 1 7 996.813 1036.320 31.630 13.052 o
-4 1 8 108.218 111.884 16.596 182.012 o
-4 1 9 35.219 14.095 16.700 237.613 o
-4 1 10 22.377 23.409 17.777 214.411 o
-4 1 11 15.335 -1.627 19.535 183.634 o
-4 1 12 366.706 354.439 27.486 48.081 o
-4 1 13 72.444 80.302 24.742 104.570 o
-4 1 14 29.033 14.855 24.313 117.154 o
-4 1 15 448.840 394.524 41.788 26.227 o
-4 1 16 9.251 9.031 25.201 111.285 o
-4 2 1 376.893 377.650 27.601 46.334 o
-4 2 2 2993.660 2978.960 134.029 1.341 o
-4 2 3 394.799 425.587 18.873 57.808 o
-4 2 4 744.442 668.878 23.719 24.073 o
-4 2 5 1788.890 1927.610 56.122 4.220 o
-4 2 6 2551.990 2667.750 50.604 2.437 o
-4 2 7 1840.330 1964.960 42.312 4.397 o
-4 2 8 121.336 117.073 17.074 168.303 o
-4 2 9 0.086 -16.963 16.820 252.295 o
-4 2 10 403.898 388.739 24.845 48.455 o
-4 2 11 578.079 533.796 48.446 18.297 o
-4 2 12 318.639 329.720 34.732 39.524 o
-4 2 13 338.719 327.099 31.838 43.202 o
-4 2 14 311.649 260.203 25.637 60.768 o
-4 2 15 24.948 -6.564 23.308 128.558 o
-4 2 16 469.644 408.578 50.063 20.080 o
-4 3 1 1063.600 1145.390 49.997 9.325 o
-4 3 2 519.487 603.315 50.603 17.675 o
-4 3 3 160.652 193.854 19.771 116.263 o
-4 3 4 0.192 31.802 11.862 481.642 o
-4 3 5 3583.680 3692.330 63.404 1.292 o
-4 3 6 2765.340 2897.820 53.393 2.091 o
-4 3 7 31.782 21.487 14.586 304.485 o
-4 3 8 427.122 447.118 25.224 43.963 o
-4 3 9 244.666 256.168 29.369 56.811 o
-4 3 10 437.827 395.659 66.416 13.318 o
-4 3 11 88.819 102.454 20.016 144.306 o
-4 3 12 262.564 262.116 35.587 42.087 o
-4 3 13 0.232 17.421 21.047 159.691 o
-4 3 14 3.843 6.342 23.099 133.004 o
-4 3 15 328.103 317.468 37.483 35.487 o
-4 3 16 40.173 31.852 24.904 109.810 o
-4 4 1 266.293 371.019 43.393 29.502 o
-4 4 2 9.535 -0.773 37.341 51.036 o
-4 4 3 1.414 10.736 15.110 308.540 o
-4 4 4 932.712 964.113 52.013 10.745 o
-4 4 5 562.795 608.246 24.895 31.783 o
-4 4 6 35.901 64.111 14.344 293.453 o
-4 4 7 443.970 527.876 31.034 33.920 o
-4 4 8 978.025 984.891 31.707 13.637 o
-4 4 9 23.688 19.163 16.472 248.057 o
-4 4 10 7.354 17.380 17.453 228.737 o
-4 4 11 64.211 83.399 19.163 165.115 o
-4 4 12 22.637 -0.995 20.601 164.032 o
-4 4 13 2.271 -7.796 20.571 168.289 o
-4 4 14 46.726 6.792 23.773 120.717 o
-4 4 15 2.534 31.765 23.374 128.618 o
-4 4 16 51.004 43.051 24.202 113.973 o
-4 5 1 339.929 357.960 34.937 37.675 o
-4 5 2 220.139 219.126 31.200 54.977 o
-4 5 3 847.711 804.592 33.115 16.856 o
-4 5 4 1612.170 1480.600 33.710 6.295 o
-4 5 5 821.127 893.327 29.617 17.421 o
-4 5 6 45.031 48.456 13.421 326.688 o
-4 5 7 2244.770 2293.210 46.389 3.145 o
-4 5 8 20.475 4.640 14.639 317.002 o
-4 5 9 570.844 649.740 32.338 25.782 o
-4 5 10 56.959 52.764 22.299 130.897 o
-4 5 11 84.325 69.823 19.554 155.760 o
-4 5 12 15.637 -4.344 20.345 169.476 o
-4 5 13 59.856 62.210 21.857 134.332 o
-4 5 14 11.710 21.490 22.107 142.940 o
-4 5 15 53.745 44.246 28.592 82.969 o
-4 5 16 0.681 -20.142 24.642 117.498 o
-4 6 1 198.178 162.761 16.558 135.590 o
-4 6 2 441.360 397.384 31.240 36.872 o
-4 6 3 1348.170 1165.560 29.289 9.053 o
-4 6 4 579.447 558.079 38.071 23.422 o
-4 6 5 10.451 6.364 13.652 370.502 o
-4 6 6 2189.890 2171.940 49.818 3.289 o
-4 6 7 6.138 8.765 14.339 339.246 o
-4 6 8 2746.320 2955.890 56.951 2.059 o
-4 6 9 464.446 482.602 27.499 37.737 o
-4 6 10 393.117 440.964 35.085 33.602 o
-4 6 11 38.629 45.899 19.677 169.745 o
-4 6 12 45.978 44.051 21.126 147.539 o
-4 6 13 16.375 11.298 21.536 150.515 o
-4 6 14 249.069 273.720 30.703 52.527 o
-4 6 15 0.119 32.298 27.672 92.311 o
-4 7 1 1303.480 1374.880 32.873 8.375 o
-4 7 2 956.124 897.864 27.616 15.347 o
-4 7 3 738.567 678.191 24.296 23.889 o
-4 7 4 86.350 72.059 13.820 264.805 o
-4 7 5 846.218 910.951 34.176 15.697 o
-4 7 6 168.961 150.173 16.638 147.875 o
-4 7 7 2260.730 2262.890 47.810 3.125 o
-4 7 8 482.178 511.223 27.508 36.001 o
-4 7 9 1069.370 1111.530 36.391 11.128 o
-4 7 10 26.706 9.602 18.114 207.740 o
-4 7 11 20.953 10.056 20.416 166.261 o
-4 7 12 38.988 52.518 20.882 151.307 o
-4 7 13 496.403 490.937 41.051 24.421 o
-4 7 14 2.576 2.901 22.510 140.378 o
-4 7 15 21.213 5.226 22.469 138.274 o
-4 8 1 2141.210 2016.410 42.920 3.631 o
-4 8 2 137.309 129.488 14.940 188.044 o
-4 8 3 598.015 576.238 24.497 31.164 o
-4 8 4 554.067 578.558 25.916 32.145 o
-4 8 5 11.145 10.419 15.081 303.678 o
-4 8 6 1090.790 1072.210 34.736 11.318 o
-4 8 7 814.568 830.105 33.331 17.174 o
-4 8 8 211.130 182.295 23.968 83.132 o
-4 8 9 65.880 88.221 19.876 154.034 o
-4 8 10 104.845 110.551 19.996 139.239 o
-4 8 11 176.782 232.162 22.664 91.000 o
-4 8 12 479.704 482.480 46.108 21.606 o
-4 8 13 0.302 -2.580 21.599 152.972 o
-4 8 14 68.511 53.778 22.587 125.859 o
-4 9 1 79.716 79.981 15.040 235.952 o
-4 9 2 33.211 43.082 15.367 269.190 o
-4 9 3 368.932 382.295 20.434 60.321 o
-4 9 4 902.972 884.991 35.904 14.628 o
-4 9 5 498.464 517.877 55.764 16.250 o
-4 9 6 27.075 7.506 16.752 241.378 o
-4 9 7 12.891 -8.993 17.753 222.310 o
-4 9 8 24.584 18.308 18.530 198.249 o
-4 9 9 4.415 3.961 20.262 172.662 o
-4 9 10 210.086 226.317 21.555 91.546 o
-4 9 11 710.740 733.716 38.090 18.549 o
-4 9 12 73.717 73.084 22.042 128.755 o
-4 9 13 51.570 40.812 22.473 130.920 o
-4 9 14 117.973 118.122 23.808 102.484 o
-4 10 1 246.892 180.276 30.812 55.524 o
-4 10 2 327.835 318.484 50.533 22.585 o
-4 10 3 665.038 697.187 35.141 21.102 o
-4 10 4 649.645 628.635 29.344 25.274 o
-4 10 5 751.537 776.880 31.629 19.532 o
-4 10 6 33.290 24.508 17.509 216.305 o
-4 10 7 141.376 186.207 25.570 84.188 o
-4 10 8 7.511 28.953 19.429 183.998 o
-4 10 9 109.967 105.612 21.290 125.531 o
-4 10 10 360.103 404.560 27.459 46.804 o
-4 10 11 99.838 103.990 21.698 123.997 o
-4 10 12 126.869 100.716 24.326 98.915 o
-4 10 13 642.430 700.510 39.759 19.558 o
-4 11 1 620.847 567.542 33.452 24.851 o
-4 11 2 1043.630 1080.570 71.431 7.170 o
-4 11 3 573.868 499.983 36.756 25.156 o
-4 11 4 1157.270 1201.020 37.360 9.795 o
-4 11 5 86.771 96.697 18.464 165.801 o
-4 11 6 417.455 398.104 33.282 35.543 o
-4 11 7 0.648 4.623 18.083 217.420 o
-4 11 8 23.248 39.524 19.830 171.932 o
-4 11 9 616.368 634.676 36.127 22.590 o
-4 11 10 0.324 -17.153 20.623 167.787 o
-4 11 11 107.075 139.771 42.239 37.301 o
-4 11 12 909.963 937.759 63.890 9.107 o
-4 11 13 147.967 124.614 25.765 86.057 o
-4 12 1 19.019 10.858 19.959 174.074 o
-4 12 2 586.091 525.688 33.041 26.847 o
-4 12 3 1431.560 1353.840 40.252 7.201 o
-4 12 4 218.662 222.739 20.044 98.158 o
-4 12 5 211.286 214.920 21.252 93.920 o
-4 12 6 389.538 397.664 26.203 47.002 o
-4 12 7 0.029 -8.020 19.086 195.949 o
-4 12 8 249.609 225.319 30.329 55.060 o
-4 12 9 3.964 -7.807 20.514 168.922 o
-4 12 10 350.070 418.787 43.253 27.088 o
-4 12 11 279.766 274.600 39.469 35.177 o
-4 12 12 163.278 212.797 33.896 51.433 o
-4 13 1 323.682 266.657 22.096 68.964 o
-4 13 2 220.452 218.779 19.893 99.018 o
-4 13 3 362.353 351.474 25.359 52.518 o
-4 13 4 111.765 90.373 19.339 147.561 o
-4 13 5 499.450 498.253 47.554 20.286 o
-4 13 6 1.481 5.889 19.902 179.319 o
-4 13 7 500.911 524.252 57.307 15.572 o
-4 13 8 1.392 26.511 22.579 138.178 o
-4 13 9 126.287 91.345 22.928 109.782 o
-4 13 10 64.472 23.655 22.048 134.873 o
-4 13 11 238.854 209.949 30.066 57.065 o
-4 14 1 2.906 24.021 18.587 202.556 o
-4 14 2 354.499 340.527 29.098 46.549 o
-4 14 3 1.152 22.931 33.500 63.280 o
-4 14 4 566.109 536.825 54.133 16.038 o
-4 14 5 3.463 35.910 20.289 169.229 o
-4 14 6 217.837 238.245 23.676 79.606 o
-4 14 7 79.336 71.710 21.837 129.918 o
-4 14 8 202.299 200.952 31.796 55.085 o
-4 14 9 21.208 -13.730 27.690 91.895 o
-4 14 10 30.827 60.841 28.525 84.301 o
-4 15 1 776.232 771.592 34.142 18.239 o
-4 15 2 162.169 195.226 20.816 108.280 o
-4 15 3 507.086 501.677 36.165 27.532 o
-4 15 4 38.733 35.305 20.178 163.279 o
-4 15 5 174.139 131.180 25.578 83.509 o
-4 15 6 104.869 112.556 29.173 73.981 o
-4 15 7 44.576 46.801 22.179 134.835 o
-4 15 8 42.983 35.979 22.371 133.832 o
-4 16 1 0.312 22.533 18.733 200.390 o
-4 16 2 579.694 580.729 35.308 24.758 o
-4 16 3 2.523 10.863 25.479 109.359 o
-4 16 4 178.249 234.789 41.653 35.521 o
-4 16 5 8.002 29.218 21.407 152.191 o
-4 16 6 71.959 66.792 22.761 122.499 o
-4 17 1 606.379 537.197 45.809 19.028 o
-4 17 2 58.934 51.410 19.528 165.851 o
-3 0 2 4169.080 3774.680 123.341 0.908 o
-3 0 4 3193.580 3477.780 117.933 1.266 o
-3 0 6 3175.940 3409.080 204.198 0.857 o
-3 0 8 25.743 19.037 23.280 127.582 o
-3 0 10 299.751 256.182 35.989 39.958 o
-3 0 12 100.709 79.527 32.035 63.698 o
-3 0 14 263.970 339.840 84.333 9.375 o
-3 0 16 48.527 22.783 34.806 57.397 o
-3 1 1 526.421 465.945 26.703 35.651 o
-3 1 2 332.175 281.764 17.433 80.883 o
-3 1 3 3983.010 3886.980 73.811 1.077 o
-3 1 4 1833.410 1566.000 40.014 5.065 o
-3 1 5 2987.150 3292.410 87.224 1.579 o
-3 1 6 26.339 48.719 23.132 127.108 o
-3 1 7 165.053 211.839 17.536 130.210 o
-3 1 8 1538.130 1508.790 38.666 6.367 o
-3 1 9 83.677 73.104 18.199 174.971 o
-3 1 10 505.211 495.307 29.270 33.566 o
-3 1 11 24.571 6.297 20.981 157.349 o
-3 1 12 186.355 100.457 27.484 74.980 o
-3 1 13 188.551 178.019 24.191 85.509 o
-3 1 14 1.712 14.799 23.870 124.384 o
-3 1 15 9.783 -10.587 25.923 105.528 o
-3 1 16 11.998 -4.255 24.308 119.695 o
-3 2 1 101.477 90.041 33.665 57.883 o
-3 2 2 922.086 795.068 21.503 18.174 o
-3 2 3 73.062 117.214 12.594 291.145 o
-3 2 4 4721.640 4353.890 71.643 0.820 o
-3 2 5 1150.050 1245.800 32.217 10.161 o
-3 2 6 9.492 -2.677 24.718 116.012 o
-3 2 7 3943.300 4003.910 69.937 1.080 o
-3 2 8 15.155 -8.208 15.436 290.993 o
-3 2 9 5.456 -14.764 17.478 231.826 o
-3 2 10 306.227 273.839 25.869 60.023 o
-3 2 11 517.752 467.060 32.242 30.971 o
-3 2 12 30.092 68.335 21.793 139.963 o
-3 2 13 117.353 109.165 23.974 102.085 o
-3 2 14 18.709 -9.466 24.239 119.709 o
-3 2 15 13.573 -2.382 28.112 89.614 o
-3 2 16 0.100 9.445 24.697 116.620 o
-3 3 1 212.065 192.534 60.898 17.839 o
-3 3 2 998.520 910.123 45.439 11.505 o
-3 3 3 145.045 219.376 13.662 175.786 o
-3 3 4 116.291 66.411 12.747 269.166 o
-3 3 5 69.795 55.642 13.646 291.485 o
-3 3 6 3203.110 3268.390 59.039 1.608 o
-3 3 7 989.080 894.571 33.394 13.821 o
-3 3 8 1047.560 983.562 32.747 12.578 o
-3 3 9 909.007 910.061 33.562 14.844 o
-3 3 10 4.080 -6.336 17.863 222.452 o
-3 3 11 194.732 186.612 29.172 64.019 o
-3 3 12 274.882 303.658 23.786 67.666 o
-3 3 13 13.445 12.652 21.583 150.238 o
-3 3 14 32.356 40.102 23.604 122.083 o
-3 3 15 1.150 3.639 24.465 119.000 o
-3 3 16 31.439 33.924 25.394 106.542 o
-3 4 1 3041.510 3261.660 67.019 1.671 o
-3 4 2 1784.670 1582.920 32.847 5.405 o
-3 4 3 173.681 120.758 19.178 127.153 o
-3 4 4 12.977 16.906 12.733 414.278 o
-3 4 5 6839.790 6871.270 109.887 0.373 o
-3 4 6 1539.500 1516.630 35.725 6.469 o
-3 4 7 1237.660 1227.120 33.289 9.392 o
-3 4 8 203.668 200.408 16.926 124.581 o
-3 4 9 1456.900 1483.310 39.514 6.775 o
-3 4 10 499.823 579.745 36.014 26.662 o
-3 4 11 53.380 42.699 19.976 161.819 o
-3 4 12 0.356 -1.349 19.752 182.898 o
-3 4 13 44.189 52.041 22.381 132.206 o
-3 4 14 0.806 -36.979 21.599 152.902 o
-3 4 15 16.020 -12.884 23.732 125.084 o
-3 4 16 84.056 58.295 25.851 96.566 o
-3 5 1 9.096 8.866 12.655 428.995 o
-3 5 2 605.237 614.504 23.730 30.457 o
-3 5 3 1399.990 1259.120 31.383 8.203 o
-3 5 4 534.550 495.202 23.645 37.249 o
-3 5 5 1273.340 1243.860 33.259 9.046 o
-3 5 6 2081.600 2091.250 43.827 3.661 o
-3 5 7 2.232 -10.458 14.772 325.667 o
-3 5 8 2375.780 2407.720 55.382 2.759 o
-3 5 9 138.802 188.887 26.930 77.775 o
-3 5 10 86.907 81.992 18.830 163.033 o
-3 5 11 0.186 -8.893 18.807 201.776 o
-3 5 12 5.814 -16.873 21.044 160.252 o
-3 5 13 5.716 -6.966 21.843 148.823 o
-3 5 14 95.647 80.021 24.049 106.789 o
-3 5 15 212.703 192.459 25.111 77.218 o
-3 5 16 138.378 145.628 25.917 85.145 o
-3 6 1 1010.990 953.940 30.513 13.588 o
-3 6 2 105.728 84.260 13.322 256.177 o
-3 6 3 69.084 94.144 18.427 172.864 o
-3 6 4 14.920 12.507 13.178 388.567 o
-3 6 5 199.670 210.850 17.391 120.842 o
-3 6 6 7.494 0.595 14.111 352.238 o
-3 6 7 2089.710 2140.080 46.201 3.557 o
-3 6 8 3.212 -3.463 15.824 283.453 o
-3 6 9 131.078 175.070 53.140 23.802 o
-3 6 10 0.909 -23.638 17.730 226.780 o
-3 6 11 57.491 35.026 20.302 157.081 o
-3 6 12 32.733 -3.000 20.857 158.216 o
-3 6 13 114.466 130.438 23.449 104.623 o
-3 6 14 244.176 179.552 24.145 78.059 o
-3 6 15 35.802 49.592 23.614 120.920 o
-3 7 1 107.955 102.498 15.797 197.473 o
-3 7 2 959.950 935.734 36.512 13.371 o
-3 7 3 32.016 11.919 12.719 394.707 o
-3 7 4 861.384 853.310 28.978 17.181 o
-3 7 5 4.035 21.449 14.791 316.397 o
-3 7 6 74.518 87.396 16.019 215.216 o
-3 7 7 9.276 -2.169 15.580 289.060 o
-3 7 8 0.530 4.417 16.343 266.050 o
-3 7 9 9.590 4.443 17.645 225.341 o
-3 7 10 245.403 243.470 33.134 48.151 o
-3 7 11 28.882 53.075 20.019 165.930 o
-3 7 12 75.333 93.175 22.033 126.643 o
-3 7 13 219.148 204.470 24.126 79.810 o
-3 7 14 14.659 16.516 23.248 129.455 o
-3 7 15 71.264 61.827 24.341 109.039 o
-3 8 1 478.547 393.215 41.940 25.395 o
-3 8 2 73.464 41.933 14.995 253.933 o
-3 8 3 1080.330 1101.380 31.543 11.665 o
-3 8 4 111.090 133.906 17.862 158.701 o
-3 8 5 488.485 536.818 52.647 17.610 o
-3 8 6 737.058 660.393 29.890 21.966 o
-3 8 7 846.232 855.773 33.414 16.349 o
-3 8 8 286.830 335.676 21.377 71.438 o
-3 8 9 148.541 152.875 20.890 115.302 o
-3 8 10 1.912 -23.292 24.252 121.196 o
-3 8 11 37.795 58.601 20.641 154.184 o
-3 8 12 256.543 267.547 31.814 49.708 o
-3 8 13 8.238 8.674 22.333 141.483 o
-3 8 14 101.646 146.608 25.247 93.315 o
-3 9 1 409.294 405.891 31.119 38.410 o
-3 9 2 1214.880 1224.290 41.869 8.827 o
-3 9 3 302.976 319.361 42.835 29.833 o
-3 9 4 688.857 739.836 29.470 22.369 o
-3 9 5 866.794 845.041 41.755 14.095 o
-3 9 6 734.437 658.401 45.865 16.058 o
-3 9 7 4.980 0.657 19.788 181.213 o
-3 9 8 45.479 36.011 19.864 166.345 o
-3 9 9 115.931 135.627 20.851 124.921 o
-3 9 10 102.765 135.488 22.952 109.844 o
-3 9 11 495.479 502.519 37.111 27.149 o
-3 9 12 3.437 -5.280 21.597 152.544 o
-3 9 13 104.395 111.987 22.949 111.583 o
-3 9 14 69.865 51.325 23.436 117.729 o
-3 10 1 2447.900 2387.280 51.196 2.725 o
-3 10 2 0.292 -5.690 14.711 329.655 o
-3 10 3 988.014 948.415 32.566 13.607 o
-3 10 4 575.459 581.160 27.685 29.871 o
-3 10 5 533.639 541.793 27.349 32.835 o
-3 10 6 4.861 -14.308 17.115 241.903 o
-3 10 7 137.819 161.188 24.076 94.592 o
-3 10 8 115.983 152.815 25.958 87.089 o
-3 10 9 286.727 316.662 49.760 23.796 o
-3 10 10 692.842 880.464 70.639 9.374 o
-3 10 11 57.155 88.861 22.568 125.007 o
-3 10 12 136.163 144.068 23.812 97.743 o
-3 10 13 131.523 144.523 24.753 92.577 o
-3 11 1 210.157 219.030 21.789 90.989 o
-3 11 2 1983.800 1929.640 46.016 4.006 o
-3 11 3 5.182 -5.847 15.700 286.910 o
-3 11 4 408.827 461.498 24.905 45.206 o
-3 11 5 70.864 63.378 21.066 141.005 o
-3 11 6 57.277 33.305 18.486 186.246 o
-3 11 7 73.472 81.374 19.496 157.990 o
-3 11 8 379.964 304.320 23.038 57.860 o
-3 11 9 72.633 78.040 21.675 132.310 o
-3 11 10 46.710 38.263 22.030 136.899 o
-3 11 11 64.166 74.050 24.755 105.874 o
-3 11 12 3.035 30.096 23.138 131.254 o
-3 11 13 3.172 11.966 22.737 136.978 o
-3 12 1 1026.160 982.962 35.878 12.370 o
-3 12 2 352.374 360.613 24.698 54.318 o
-3 12 3 801.822 806.893 35.052 17.138 o
-3 12 4 327.913 345.299 33.970 39.900 o
-3 12 5 344.036 317.369 22.851 61.443 o
-3 12 6 1.553 21.998 19.050 193.615 o
-3 12 7 519.419 493.463 39.672 24.759 o
-3 12 8 83.101 88.680 22.949 117.105 o
-3 12 9 64.664 55.198 21.338 139.987 o
-3 12 10 36.289 43.341 23.692 120.508 o
-3 12 11 74.773 54.775 23.840 113.216 o
-3 12 12 64.016 52.631 23.014 122.477 o
-3 13 1 39.842 21.118 18.392 195.787 o
-3 13 2 698.931 700.110 37.950 19.166 o
-3 13 3 653.791 684.087 57.226 13.329 o
-3 13 4 59.297 37.722 19.570 167.008 o
-3 13 5 56.219 47.777 20.174 157.652 o
-3 13 6 380.265 313.511 28.450 46.864 o
-3 13 7 223.903 207.766 27.494 66.223 o
-3 13 8 24.567 39.767 21.513 147.003 o
-3 13 9 36.838 23.652 22.018 139.938 o
-3 13 10 258.522 260.007 25.963 65.197 o
-3 13 11 194.634 153.644 25.625 79.491 o
-3 14 1 101.274 104.343 19.383 148.066 o
-3 14 2 6.482 -5.054 17.860 221.748 o
-3 14 3 19.804 40.695 19.031 186.631 o
-3 14 4 267.529 296.800 33.712 44.452 o
-3 14 5 619.133 597.333 63.071 12.357 o
-3 14 6 317.871 302.587 31.872 44.990 o
-3 14 7 17.164 -24.234 20.322 169.562 o
-3 14 8 2.733 -10.883 21.720 150.924 o
-3 14 9 88.867 65.262 27.001 88.471 o
-3 14 10 109.136 150.364 25.377 91.374 o
-3 15 1 35.678 36.844 18.715 188.415 o
-3 15 2 11.709 4.960 18.834 197.586 o
-3 15 3 7.879 -31.770 20.491 168.582 o
-3 15 4 285.940 296.422 24.613 64.376 o
-3 15 5 416.970 400.060 35.933 32.550 o
-3 15 6 83.751 92.890 22.159 123.864 o
-3 15 7 34.306 20.922 21.623 145.518 o
-3 15 8 12.535 4.597 22.732 136.331 o
-3 16 1 228.706 236.667 21.661 86.924 o
-3 16 2 78.244 44.966 20.047 154.189 o
-3 16 3 93.583 91.857 20.267 141.557 o
-3 16 4 67.091 62.010 27.093 90.007 o
-3 16 5 36.062 27.401 24.529 113.738 o
[truncated: 103,914 more chars]
